# Supplementary material for: Functional development of a V3/glycan-specific broadly neutralizing antibody isolated from a case of HIV superinfection
Source: eLife. 2021 Jul 15;10:e68110. doi: 10.7554/eLife.68110 (PMC8376252; doi:10.7554/eLife.68110)
Supplement: Figure 2—source data 2. [file elife-68110-fig2-data2.zip › QA013.2 Dbl Ref BLI_2020.09.30/QA013.765M.C1 gp120/Fit Data/D5Results.txt]

Conc1	2.5E-07	2.5E-07	2.5E-07	2.5E-07	2.5E-07	2.5E-07	2.5E-07	
Start1	290	880	1470	2060	2649.99	3239.99	3829.98	
Stop1	649.8	1239.79	1829.8	2419.8	3009.79	3599.78	4189.78	
Kobs	0.00196824677217392	0.0019358027307535						
Error Kobs	2.79245800276581E-05	3.40700435417085E-05						
Koff	0	0						
Error Koff	0	0						
Time1	Data1	Fit1	Time2	Data2	Fit2	Time3	Data3	Fit3	Time4	Data4	Fit4	Time5	Data5	Fit5	Time6	Data6	Fit6	Time7	Data7	Fit7	
290	0.00570596	0	880	-0.00047445	0	1470	0.00365994		2060	-0.00316432		2649.99	-0.00029724		3239.99	-0.00312825		3829.98	-0.00193506		
290.2	0.00486295	0.00035409	880.2	-0.00035152	0.00003859	1470.2	0.00321694		2060.2	-0.00246636		2650.19	-0.00189995		3240.19	-0.00362945		3830.18	-0.00239126		
290.4	0.00497277	0.00070768	880.4	-0.00032102	0.00007716	1470.4	0.00296347		2060.4	-0.00166669		2650.39	-0.00231573		3240.39	-0.00437273		3830.38	-0.0034055		
290.6	0.00401426	0.00106076	880.6	-0.00001469	0.00011571	1470.6	0.0027933		2060.6	-0.00112439		2650.59	-0.0029397		3240.59	-0.0051174		3830.58	-0.00351538		
290.8	0.00341188	0.00141334	880.8	0.0006875	0.00015424	1470.8	0.00242338		2060.8	-0.00065116		2650.79	-0.00448589		3240.79	-0.00519318		3830.78	-0.0036359		
291	0.00355812	0.00176541	881	0.00127206	0.00019275	1471	0.00251395		2061	-0.00010481		2650.99	-0.00594411		3240.99	-0.00557131		3830.98	-0.00384868		
291.2	0.00383103	0.00211698	881.2	0.00188929	0.00023124	1471.2	0.00336468		2061.2	0.00012302		2651.19	-0.00646733		3241.19	-0.00574833		3831.18	-0.00370415		
291.4	0.0046237	0.00246804	881.4	0.00223281	0.00026971	1471.4	0.00444392		2061.4	0.00026731		2651.39	-0.0071048		3241.39	-0.0061521		3831.38	-0.0036709		
291.6	0.00493455	0.00281861	881.6	0.00248243	0.00030816	1471.6	0.00414471		2061.6	0.00047324		2651.59	-0.00757091		3241.59	-0.00670663		3831.58	-0.00418251		
291.8	0.00511317	0.00316867	881.8	0.00285977	0.00034659	1471.8	0.00452674		2061.8	0.00071981		2651.79	-0.00770394		3241.79	-0.00650821		3831.78	-0.00441849		
292	0.00591718	0.00351823	882	0.00334303	0.00038499	1472	0.00429914		2062	0.00045081		2651.99	-0.00771261		3241.99	-0.00612239		3831.98	-0.0051859		
292.2	0.00705426	0.00386729	882.2	0.00337637	0.00042338	1472.2	0.00475435		2062.2	0.00034169		2652.19	-0.00732349		3242.19	-0.00585706		3832.18	-0.00551029		
292.4	0.00791079	0.00421586	882.4	0.00388015	0.00046175	1472.4	0.00495519		2062.4	0.00049527		2652.39	-0.00662254		3242.39	-0.00603846		3832.38	-0.00543569		
292.6	0.00872549	0.00456392	882.6	0.00426325	0.0005001	1472.6	0.00468929		2062.6	0.00001815		2652.59	-0.00678882		3242.59	-0.00611819		3832.58	-0.00543401		
292.8	0.00907346	0.00491149	882.8	0.00464199	0.00053842	1472.8	0.00519784		2062.8	-0.00033766		2652.79	-0.00640567		3242.79	-0.00612097		3832.78	-0.00573298		
293	0.00928599	0.00525856	883	0.00488658	0.00057673	1473	0.00594138		2063	-0.00035448		2652.99	-0.006255		3242.99	-0.00494796		3832.98	-0.0053481		
293.2	0.0093915	0.00560513	883.2	0.00496733	0.00061502	1473.2	0.00615682		2063.2	-0.00049334		2653.19	-0.00655534		3243.19	-0.00421391		3833.18	-0.00530946		
293.4	0.01080362	0.00595121	883.4	0.00475594	0.00065328	1473.4	0.0059816		2063.4	-0.00109013		2653.39	-0.00683056		3243.39	-0.00445283		3833.38	-0.005314		
293.6	0.01237159	0.00629679	883.6	0.00479132	0.00069153	1473.6	0.00496093		2063.6	-0.00073695		2653.59	-0.00750252		3243.59	-0.0038227		3833.58	-0.00519788		
293.8	0.01358359	0.00664188	883.8	0.00562568	0.00072975	1473.8	0.00473005		2063.8	-0.00022664		2653.79	-0.00735302		3243.79	-0.00395852		3833.78	-0.0047001		
294	0.0144165	0.00698648	884	0.00553452	0.00076796	1474	0.00411863		2064	-0.00010661		2653.99	-0.00789037		3243.99	-0.00405921		3833.98	-0.00428767		
294.2	0.01490407	0.00733058	884.2	0.00486863	0.00080615	1474.2	0.00387694		2064.2	0.00055835		2654.19	-0.00732914		3244.19	-0.00467926		3834.18	-0.00463377		
294.4	0.01640634	0.00767419	884.4	0.00431575	0.00084431	1474.4	0.00383389		2064.4	0.00010146		2654.39	-0.00682988		3244.39	-0.00464263		3834.38	-0.00421735		
294.6	0.0166954	0.00801731	884.6	0.00464401	0.00088246	1474.6	0.00408205		2064.6	-0.00030931		2654.59	-0.00686858		3244.59	-0.00512255		3834.58	-0.00347407		
294.8	0.01785329	0.00835994	884.8	0.00451696	0.00092058	1474.8	0.00427254		2064.8	-0.00097177		2654.79	-0.0071203		3244.79	-0.00516697		3834.78	-0.0035167		
295	0.0190958	0.00870207	885	0.0047111	0.00095869	1475	0.00462726		2065	-0.00057475		2654.99	-0.00713975		3244.99	-0.00508555		3834.98	-0.00472111		
295.2	0.0201499	0.00904372	885.2	0.00489494	0.00099677	1475.2	0.00539922		2065.2	-0.00102352		2655.19	-0.00672681		3245.19	-0.00554679		3835.18	-0.00404317		
295.4	0.0214939	0.00938488	885.4	0.00420182	0.00103484	1475.4	0.00518585		2065.4	-0.0005079		2655.39	-0.00725391		3245.39	-0.00581488		3835.38	-0.00377349		
295.6	0.02117554	0.00972556	885.6	0.00387106	0.00107288	1475.6	0.00443747		2065.6	0.00023408		2655.59	-0.00784525		3245.59	-0.00542841		3835.58	-0.00400986		
295.8	0.02129074	0.01006574	885.8	0.00377586	0.00111091	1475.8	0.00467384		2065.8	-0.00046949		2655.79	-0.00731399		3245.79	-0.00500907		3835.78	-0.00395079		
296	0.02235647	0.01040544	886	0.00343306	0.00114891	1476	0.00441613		2066	-0.00119577		2655.99	-0.00696641		3245.99	-0.00536589		3835.98	-0.00404097		
296.2	0.02354849	0.01074466	886.2	0.003068	0.0011869	1476.2	0.00481937		2066.2	-0.00150482		2656.19	-0.00693701		3246.19	-0.00494041		3836.18	-0.00348705		
296.4	0.02362057	0.01108338	886.4	0.00370068	0.00122486	1476.4	0.00492692		2066.4	-0.00221487		2656.39	-0.00670908		3246.39	-0.00456216		3836.38	-0.0029961		
296.6	0.02387852	0.01142163	886.6	0.0033461	0.00126281	1476.6	0.00500102		2066.6	-0.00161069		2656.59	-0.00637792		3246.59	-0.00382078		3836.58	-0.00243158		
296.8	0.02434406	0.01175939	886.8	0.00367317	0.00130073	1476.8	0.00611332		2066.8	-0.0011055		2656.79	-0.00611003		3246.79	-0.00241993		3836.78	-0.00304477		
297	0.02349665	0.01209666	887	0.00479408	0.00133864	1477	0.00664552		2067	-0.00020949		2656.99	-0.00710172		3246.99	-0.00164598		3836.98	-0.0029855		
297.2	0.02374348	0.01243346	887.2	0.00469206	0.00137652	1477.2	0.00562074		2067.2	0.00010369		2657.19	-0.00706569		3247.19	-0.00122287		3837.18	-0.00312629		
297.4	0.02436125	0.01276977	887.4	0.0046181	0.00141439	1477.4	0.00533477		2067.4	0.00009343		2657.39	-0.00689144		3247.39	-0.00181419		3837.38	-0.00210227		
297.6	0.02446298	0.01310561	887.6	0.00514252	0.00145223	1477.6	0.00577996		2067.6	0.00062441		2657.59	-0.00675676		3247.59	-0.00240901		3837.58	-0.00159702		
297.8	0.02447392	0.01344096	887.8	0.00487825	0.00149005	1477.8	0.00600955		2067.8	0.00132415		2657.79	-0.0066404		3247.79	-0.00271968		3837.78	-0.00080949		
298	0.02462088	0.01377583	888	0.00480531	0.00152786	1478	0.00611403		2068	0.00186709		2657.99	-0.00693381		3247.99	-0.00234486		3837.98	0.00008034		
298.2	0.02440292	0.01411022	888.2	0.00484319	0.00156564	1478.2	0.00640685		2068.2	0.00139854		2658.19	-0.00675229		3248.19	-0.00252475		3838.18	0.00075673		
298.4	0.02526124	0.01444414	888.4	0.00437299	0.00160341	1478.4	0.00656271		2068.4	0.00064382		2658.39	-0.00718376		3248.39	-0.00239161		3838.38	0.00119038		
298.6	0.02531894	0.01477758	888.6	0.00557961	0.00164115	1478.6	0.00719435		2068.6	0.00086531		2658.59	-0.00631409		3248.59	-0.00308007		3838.58	0.0004669		
298.8	0.02570254	0.01511054	888.8	0.00640931	0.00167888	1478.8	0.00792574		2068.8	0.0010497		2658.79	-0.00666443		3248.79	-0.00228808		3838.78	0.00023246		
299	0.02639274	0.01544302	889	0.00801103	0.00171658	1479	0.00773387		2069	0.0023847		2658.99	-0.00785013		3248.99	-0.00153005		3838.98	0.00052187		
299.2	0.02726167	0.01577503	889.2	0.00770057	0.00175427	1479.2	0.00830021		2069.2	0.0022826		2659.19	-0.00737309		3249.19	-0.00218895		3839.18	0.00101247		
299.4	0.0273264	0.01610657	889.4	0.0080383	0.00179194	1479.4	0.00826145		2069.4	0.00191731		2659.39	-0.00756382		3249.39	-0.00170954		3839.38	0.00050577		
299.6	0.02788461	0.01643763	889.6	0.00813964	0.00182958	1479.6	0.00886479		2069.6	0.00127952		2659.59	-0.00752927		3249.59	-0.00163135		3839.58	0.00057445		
299.8	0.02903698	0.01676822	889.8	0.00838293	0.00186721	1479.8	0.0093722		2069.8	0.0000079		2659.79	-0.00600919		3249.79	-0.00157399		3839.78	0.00006667		
300	0.03063703	0.01709833	890	0.00845007	0.00190481	1480	0.00850656		2070	-0.00055876		2659.99	-0.00567229		3249.99	-0.00124954		3839.98	-0.00030894		
300.2	0.03086502	0.01742797	890.2	0.00935985	0.0019424	1480.2	0.00831533		2070.2	-0.00001281		2660.19	-0.00604724		3250.19	-0.00101254		3840.18	-0.0005795		
300.4	0.03032437	0.01775714	890.4	0.0097994	0.00197997	1480.4	0.00853809		2070.4	0.00006172		2660.39	-0.00639313		3250.39	-0.00111127		3840.38	-0.00130562		
300.6	0.03001271	0.01808585	890.6	0.00952258	0.00201751	1480.6	0.00821629		2070.6	0.00069073		2660.59	-0.00642732		3250.59	-0.00116251		3840.58	-0.00185237		
300.8	0.03060248	0.01841408	890.8	0.00980404	0.00205504	1480.8	0.00859352		2070.8	0.00093448		2660.79	-0.00737751		3250.79	-0.00121065		3840.78	-0.00297117		
301	0.03027332	0.01874184	891	0.00973696	0.00209255	1481	0.00865669		2071	0.00119491		2660.99	-0.0075042		3250.99	-0.00126855		3840.98	-0.00379891		
301.2	0.03094225	0.01906913	891.2	0.00873898	0.00213003	1481.2	0.00851187		2071.2	0.00088291		2661.19	-0.00617728		3251.19	-0.00199036		3841.18	-0.00527614		
301.4	0.03213834	0.01939595	891.4	0.00815904	0.0021675	1481.4	0.00820572		2071.4	-0.00009301		2661.39	-0.00606058		3251.39	-0.0033008		3841.38	-0.00604523		
301.6	0.03276574	0.01972231	891.6	0.0075115	0.00220495	1481.6	0.00855034		2071.6	-0.00037099		2661.59	-0.00606417		3251.59	-0.00388604		3841.58	-0.00623731		
301.8	0.03336838	0.0200482	891.8	0.00704447	0.00224237	1481.8	0.00786829		2071.8	-0.00023661		2661.79	-0.00658339		3251.79	-0.00410294		3841.78	-0.00610695		
302	0.03393415	0.02037363	892	0.00747068	0.00227978	1482	0.00826292		2072	-0.00066891		2661.99	-0.00670535		3251.99	-0.00433097		3841.98	-0.00598438		
302.2	0.03515227	0.02069858	892.2	0.00779483	0.00231717	1482.2	0.00855616		2072.2	-0.00165202		2662.19	-0.00612438		3252.19	-0.00512064		3842.18	-0.0057742		
302.4	0.03610577	0.02102308	892.4	0.00810033	0.00235454	1482.4	0.00818269		2072.4	-0.00115493		2662.39	-0.00578512		3252.39	-0.00570636		3842.38	-0.00557238		
302.6	0.03673434	0.02134711	892.6	0.00901206	0.00239189	1482.6	0.00844684		2072.6	-0.00073523		2662.59	-0.00544945		3252.59	-0.00618114		3842.58	-0.0054832		
302.8	0.03724251	0.02167068	892.8	0.00966492	0.00242922	1482.8	0.00972501		2072.8	-0.00110752		2662.79	-0.00537234		3252.79	-0.00614345		3842.78	-0.00477573		
303	0.03818185	0.02199378	893	0.00949901	0.00246653	1483	0.00934891		2073	-0.00127637		2662.99	-0.0046543		3252.99	-0.00660214		3842.98	-0.00437146		
303.2	0.03872446	0.02231642	893.2	0.00866842	0.00250382	1483.2	0.01001176		2073.2	-0.00154394		2663.19	-0.0037489		3253.19	-0.00757225		3843.18	-0.00453273		
303.4	0.03950893	0.0226386	893.4	0.00956945	0.00254109	1483.4	0.01017225		2073.4	-0.001514		2663.39	-0.00353048		3253.39	-0.0074105		3843.38	-0.00354877		
303.6	0.04130827	0.02296032	893.6	0.00972801	0.00257834	1483.6	0.01061254		2073.6	-0.00087125		2663.59	-0.00254091		3253.59	-0.00685213		3843.58	-0.00230916		
303.8	0.04190119	0.02328158	893.8	0.00965365	0.00261557	1483.8	0.0108819		2073.8	-0.00108276		2663.79	-0.00159573		3253.79	-0.00611516		3843.78	-0.00281436		
304	0.04180265	0.02360238	894	0.00920114	0.00265278	1484	0.01020409		2074	-0.00145785		2663.99	-0.00208151		3253.99	-0.00612495		3843.98	-0.00244036		
304.2	0.04084987	0.02392272	894.2	0.00975383	0.00268997	1484.2	0.01062092		2074.2	-0.00113629		2664.19	-0.00306711		3254.19	-0.00691349		3844.18	-0.00208642		
304.4	0.04059931	0.02424261	894.4	0.0091417	0.00272714	1484.4	0.01083691		2074.4	-0.00166427		2664.39	-0.00400998		3254.39	-0.00720989		3844.38	-0.00209364		
304.6	0.03992754	0.02456203	894.6	0.00885945	0.00276429	1484.6	0.01021044		2074.6	-0.00082028		2664.59	-0.00472921		3254.59	-0.00727932		3844.58	-0.00217418		
304.8	0.04000487	0.024881	894.8	0.00834531	0.00280143	1484.8	0.01022339		2074.8	-0.00067393		2664.79	-0.00549828		3254.79	-0.00586994		3844.78	-0.00218161		
305	0.04000666	0.02519952	895	0.0088154	0.00283854	1485	0.01019291		2075	-0.00100589		2664.99	-0.00403445		3254.99	-0.00559018		3844.98	-0.00303835		
305.2	0.03975062	0.02551758	895.2	0.00878004	0.00287563	1485.2	0.00993968		2075.2	-0.00085767		2665.19	-0.0043513		3255.19	-0.00552725		3845.18	-0.00321298		
305.4	0.04081773	0.02583518	895.4	0.00880122	0.00291271	1485.4	0.00949507		2075.4	-0.00093505		2665.39	-0.00492802		3255.39	-0.00560978		3845.38	-0.00299526		
305.6	0.04036818	0.02615233	895.6	0.00861577	0.00294976	1485.6	0.00974822		2075.6	0.00003169		2665.59	-0.0044252		3255.59	-0.00520639		3845.58	-0.00192639		
305.8	0.04048759	0.02646902	895.8	0.00864495	0.0029868	1485.8	0.00899297		2075.8	-0.00001068		2665.79	-0.00528858		3255.79	-0.00589071		3845.78	-0.00190678		
306	0.04115441	0.02678527	896	0.00807863	0.00302381	1486	0.00903013		2076	0.00058532		2665.99	-0.00533588		3255.99	-0.00532641		3845.98	-0.00231747		
306.2	0.04121573	0.02710106	896.2	0.00752668	0.00306081	1486.2	0.00807184		2076.2	0.00030366		2666.19	-0.00464483		3256.19	-0.00548934		3846.18	-0.00283343		
306.4	0.04060397	0.02741639	896.4	0.00663687	0.00309778	1486.4	0.00767353		2076.4	0.00076265		2666.39	-0.00391546		3256.39	-0.00562144		3846.38	-0.00216623		
306.6	0.04062666	0.02773128	896.6	0.00559562	0.00313474	1486.6	0.00803689		2076.6	0.00009557		2666.59	-0.00430233		3256.59	-0.00633213		3846.58	-0.0026357		
306.8	0.04011646	0.02804572	896.8	0.00599312	0.00317168	1486.8	0.00855951		2076.8	-0.00038412		2666.79	-0.00343528		3256.79	-0.00608839		3846.78	-0.00253073		
307	0.04084738	0.02835971	897	0.00580522	0.0032086	1487	0.00775439		2077	0.00001854		2666.99	-0.00335263		3256.99	-0.00582156		3846.98	-0.00238187		
307.2	0.04167008	0.02867325	897.2	0.0059664	0.00324549	1487.2	0.00775916		2077.2	0.00136162		2667.19	-0.00399816		3257.19	-0.00549132		3847.18	-0.00218334		
307.4	0.04258232	0.02898634	897.4	0.00620394	0.00328237	1487.4	0.00737328		2077.4	0.00167489		2667.39	-0.00417544		3257.39	-0.00497478		3847.38	-0.00216536		
307.6	0.04386783	0.02929898	897.6	0.00609772	0.00331923	1487.6	0.00746217		2077.6	0.00193475		2667.59	-0.0045514		3257.59	-0.00327979		3847.58	-0.00219154		
307.8	0.04432487	0.02961118	897.8	0.00506312	0.00335607	1487.8	0.00702876		2077.8	0.00140158		2667.79	-0.00544572		3257.79	-0.0030153		3847.78	-0.00262658		
308	0.04508875	0.02992292	898	0.00504712	0.00339289	1488	0.00683918		2078	0.00120045		2667.99	-0.00649119		3257.99	-0.00268371		3847.98	-0.00232777		
308.2	0.04573124	0.03023423	898.2	0.00590756	0.00342969	1488.2	0.00622032		2078.2	0.00095007		2668.19	-0.00761487		3258.19	-0.00319803		3848.18	-0.00192023		
308.4	0.04567438	0.03054509	898.4	0.0055767	0.00346648	1488.4	0.00606179		2078.4	0.0015466		2668.39	-0.00834931		3258.39	-0.00344024		3848.38	-0.00099402		
308.6	0.04588598	0.0308555	898.6	0.00657259	0.00350324	1488.6	0.00526507		2078.6	0.00157152		2668.59	-0.00906993		3258.59	-0.00319292		3848.58	-0.000368		
308.8	0.04665523	0.03116547	898.8	0.00719267	0.00353998	1488.8	0.00612481		2078.8	0.00172438		2668.79	-0.00899765		3258.79	-0.00224207		3848.78	-0.00012006		
309	0.04758934	0.031475	899	0.00859768	0.00357671	1489	0.00682476		2079	0.00246019		2668.99	-0.00829779		3258.99	-0.00217313		3848.98	-0.00027751		
309.2	0.04816454	0.03178408	899.2	0.00932777	0.00361341	1489.2	0.00783667		2079.2	0.00326088		2669.19	-0.00910923		3259.19	-0.00162876		3849.18	0.00133082		
309.4	0.04906369	0.03209272	899.4	0.00911917	0.00365009	1489.4	0.0085621		2079.4	0.00239749		2669.39	-0.00881483		3259.39	-0.0015235		3849.38	0.00129589		
309.6	0.0490195	0.03240092	899.6	0.00829037	0.00368676	1489.6	0.00958024		2079.6	0.00323559		2669.59	-0.00853913		3259.59	-0.0013656		3849.58	0.00125999		
309.8	0.04985558	0.03270868	899.8	0.00833454	0.00372341	1489.8	0.01040929		2079.8	0.00367609		2669.79	-0.00847592		3259.79	-0.00216355		3849.78	0.0009198		
310	0.0503136	0.033016	900	0.0079374	0.00376003	1490	0.011421		2080	0.00346338		2669.99	-0.00760227		3259.99	-0.00218288		3849.98	0.00020462		
310.2	0.04997243	0.03332288	900.2	0.00864482	0.00379664	1490.2	0.01252446		2080.2	0.00336147		2670.19	-0.00663897		3260.19	-0.00261997		3850.18	0.00003204		
310.4	0.05018266	0.03362932	900.4	0.00866024	0.00383323	1490.4	0.0146783		2080.4	0.00241138		2670.39	-0.00568649		3260.39	-0.00278611		3850.38	0.00012374		
310.6	0.04980024	0.03393533	900.6	0.00929489	0.0038698	1490.6	0.01556986		2080.6	0.00218119		2670.59	-0.00575672		3260.59	-0.00324664		3850.58	-0.00034817		
310.8	0.04985932	0.03424089	900.8	0.01002181	0.00390635	1490.8	0.01606486		2080.8	0.00194812		2670.79	-0.00497262		3260.79	-0.00305494		3850.78	-0.00045801		
311	0.0507323	0.03454602	901	0.00951126	0.00394288	1491	0.01623573		2081	0.00229588		2670.99	-0.00474108		3260.99	-0.0032967		3850.98	0.00009307		
311.2	0.05137852	0.03485072	901.2	0.00897405	0.00397939	1491.2	0.01629875		2081.2	0.00299052		2671.19	-0.00482074		3261.19	-0.00357488		3851.18	-0.00034765		
311.4	0.05168388	0.03515497	901.4	0.00871576	0.00401588	1491.4	0.01546017		2081.4	0.00304199		2671.39	-0.00435929		3261.39	-0.00365455		3851.38	-0.00043953		
311.6	0.05242353	0.03545879	901.6	0.0087933	0.00405235	1491.6	0.0144812		2081.6	0.00413616		2671.59	-0.00401695		3261.59	-0.00304622		3851.58	-0.00065162		
311.8	0.05285526	0.03576218	901.8	0.00864335	0.00408881	1491.8	0.01387475		2081.8	0.00419748		2671.79	-0.00394099		3261.79	-0.00455294		3851.78	-0.00169288		
312	0.05386611	0.03606513	902	0.00852475	0.00412524	1492	0.01358033		2082	0.00427294		2671.99	-0.00440916		3261.99	-0.00491457		3851.98	-0.00150699		
312.2	0.05382505	0.03636765	902.2	0.00884712	0.00416165	1492.2	0.01199356		2082.2	0.00448999		2672.19	-0.00518437		3262.19	-0.0053835		3852.18	-0.0016531		
312.4	0.05380097	0.03666974	902.4	0.00836785	0.00419805	1492.4	0.01116832		2082.4	0.00535885		2672.39	-0.00614968		3262.39	-0.00608905		3852.38	-0.0009324		
312.6	0.05416845	0.0369714	902.6	0.00881567	0.00423443	1492.6	0.0099775		2082.6	0.0049937		2672.59	-0.00638586		3262.59	-0.00597816		3852.58	-0.00163837		
312.8	0.05501366	0.03727262	902.8	0.00873828	0.00427078	1492.8	0.00995721		2082.8	0.00631568		2672.79	-0.00713218		3262.79	-0.00484249		3852.78	-0.0020225		
313	0.05465931	0.03757341	903	0.00872374	0.00430712	1493	0.01009824		2083	0.00660532		2672.99	-0.00795311		3262.99	-0.00516147		3852.98	-0.00268593		
313.2	0.05473808	0.03787378	903.2	0.00847643	0.00434344	1493.2	0.00948126		2083.2	0.00643624		2673.19	-0.00836158		3263.19	-0.00521138		3853.18	-0.00155126		
313.4	0.05488951	0.03817371	903.4	0.00854791	0.00437974	1493.4	0.0094695		2083.4	0.00626406		2673.39	-0.00803042		3263.39	-0.00580902		3853.38	-0.00224007		
313.6	0.05517053	0.03847322	903.6	0.00922153	0.00441602	1493.6	0.0093432		2083.6	0.00732948		2673.59	-0.00779647		3263.59	-0.0060853		3853.58	-0.00245659		
313.8	0.05554931	0.03877229	903.8	0.01081732	0.00445228	1493.8	0.00951932		2083.8	0.00716734		2673.79	-0.00732487		3263.79	-0.00666191		3853.78	-0.00159899		
314	0.05633038	0.03907094	904	0.01090648	0.00448852	1494	0.00990102		2084	0.00597295		2673.99	-0.00797583		3263.99	-0.0061755		3853.98	-0.00097229		
314.2	0.05695678	0.03936916	904.2	0.01185018	0.00452475	1494.2	0.01042182		2084.2	0.00575264		2674.19	-0.00778221		3264.19	-0.00553404		3854.18	-0.00020264		
314.4	0.05702605	0.03966696	904.4	0.01219717	0.00456095	1494.4	0.01170835		2084.4	0.00476824		2674.39	-0.00727928		3264.39	-0.00462618		3854.38	-0.00019957		
314.6	0.05666834	0.03996433	904.6	0.01275878	0.00459714	1494.6	0.01186164		2084.6	0.00533663		2674.59	-0.00663119		3264.59	-0.00477421		3854.58	0.00055734		
314.8	0.05710343	0.04026127	904.8	0.0129552	0.0046333	1494.8	0.01210556		2084.8	0.00406058		2674.79	-0.00602401		3264.79	-0.00434353		3854.78	0.00101527		
315	0.05690494	0.04055779	905	0.01301228	0.00466945	1495	0.012388		2085	0.00404483		2674.99	-0.00566691		3264.99	-0.00407354		3854.98	0.00123793		
315.2	0.05714639	0.04085389	905.2	0.01307964	0.00470558	1495.2	0.01204157		2085.2	0.00334928		2675.19	-0.00481144		3265.19	-0.00345071		3855.18	0.00035833		
315.4	0.05772384	0.04114956	905.4	0.01375738	0.00474169	1495.4	0.01206522		2085.4	0.00362102		2675.39	-0.00437082		3265.39	-0.00265751		3855.38	0.00034972		
315.6	0.05836327	0.04144481	905.6	0.01391076	0.00477778	1495.6	0.01199661		2085.6	0.00344284		2675.59	-0.00421537		3265.59	-0.00225358		3855.58	0.0009018		
315.8	0.05940849	0.04173964	905.8	0.01371235	0.00481385	1495.8	0.01230975		2085.8	0.00273502		2675.79	-0.00438638		3265.79	-0.00208267		3855.78	0.00035757		
316	0.05971792	0.04203404	906	0.01335449	0.0048499	1496	0.01187931		2086	0.00290355		2675.99	-0.00515048		3265.99	-0.00148708		3855.98	0.00044781		
316.2	0.05974902	0.04232803	906.2	0.01267353	0.00488593	1496.2	0.0115006		2086.2	0.00261303		2676.19	-0.00598771		3266.19	-0.00076675		3856.18	0.00015743		
316.4	0.05923664	0.04262159	906.4	0.01178852	0.00492194	1496.4	0.01177826		2086.4	0.00220033		2676.39	-0.00649472		3266.39	-0.00119518		3856.38	0.00010621		
316.6	0.05913187	0.04291474	906.6	0.01154585	0.00495794	1496.6	0.01156731		2086.6	0.00195375		2676.59	-0.00627655		3266.59	-0.00081619		3856.58	-0.00031143		
316.8	0.05915397	0.04320746	906.8	0.01124808	0.00499391	1496.8	0.01186909		2086.8	0.00253338		2676.79	-0.0066009		3266.79	-0.0009694		3856.78	-0.00036491		
317	0.05845021	0.04349977	907	0.01049932	0.00502987	1497	0.0119436		2087	0.00296113		2676.99	-0.00608408		3266.99	-0.00160901		3856.98	-0.00142622		
317.2	0.05892844	0.04379166	907.2	0.01047489	0.00506581	1497.2	0.01120612		2087.2	0.00292895		2677.19	-0.00614481		3267.19	-0.00171776		3857.18	-0.00100966		
317.4	0.05933929	0.04408313	907.4	0.01098898	0.00510173	1497.4	0.01135107		2087.4	0.00342412		2677.39	-0.00545851		3267.39	-0.00282155		3857.38	-0.00162133		
317.6	0.05942946	0.04437418	907.6	0.0112241	0.00513763	1497.6	0.01044118		2087.6	0.00423297		2677.59	-0.00524729		3267.59	-0.0032513		3857.58	-0.00114694		
317.8	0.05926522	0.04466482	907.8	0.01057858	0.00517351	1497.8	0.01053215		2087.8	0.00427827		2677.79	-0.00436753		3267.79	-0.003561		3857.78	-0.00055334		
318	0.06001316	0.04495504	908	0.01018062	0.00520937	1498	0.00966907		2088	0.00432449		2677.99	-0.00440283		3267.99	-0.00396044		3857.98	-0.0009164		
318.2	0.06040709	0.04524485	908.2	0.01023433	0.00524521	1498.2	0.0090661		2088.2	0.0048798		2678.19	-0.0040357		3268.19	-0.00392189		3858.18	-0.00107332		
318.4	0.06052693	0.04553424	908.4	0.01046021	0.00528104	1498.4	0.00948157		2088.4	0.00582284		2678.39	-0.00372023		3268.39	-0.00397717		3858.38	-0.00112364		
318.6	0.06079512	0.04582322	908.6	0.01065739	0.00531684	1498.6	0.0097114		2088.6	0.00583024		2678.59	-0.00259589		3268.59	-0.0044323		3858.58	-0.00136315		
318.8	0.06119654	0.04611179	908.8	0.01161144	0.00535263	1498.8	0.009936		2088.8	0.00517246		2678.79	-0.00206813		3268.79	-0.00433809		3858.78	-0.00202043		
319	0.0618098	0.04639994	909	0.01225723	0.0053884	1499	0.01100114		2089	0.00442192		2678.99	-0.0019299		3268.99	-0.00420639		3858.98	-0.00218522		
319.2	0.06326336	0.04668768	909.2	0.01251286	0.00542414	1499.2	0.01139192		2089.2	0.00403396		2679.19	-0.00110575		3269.19	-0.00310291		3859.18	-0.00144905		
319.4	0.06326068	0.04697501	909.4	0.0137743	0.00545987	1499.4	0.01244328		2089.4	0.00465904		2679.39	-0.00144798		3269.39	-0.00284329		3859.38	-0.00069992		
319.6	0.06407138	0.04726193	909.6	0.01447461	0.00549559	1499.6	0.01256196		2089.6	0.00452206		2679.59	-0.00118723		3269.59	-0.00246509		3859.58	0.00047426		
319.8	0.06371494	0.04754844	909.8	0.01560779	0.00553128	1499.8	0.01318266		2089.8	0.00443469		2679.79	-0.00148498		3269.79	-0.0030208		3859.78	-0.00000347		
320	0.06420771	0.04783454	910	0.01580919	0.00556695	1500	0.01462253		2090	0.00455151		2679.99	-0.00242665		3269.99	-0.00341714		3859.98	0.00063388		
320.2	0.06518962	0.04812023	910.2	0.01541428	0.0056026	1500.2	0.01495421		2090.2	0.00418707		2680.19	-0.00349101		3270.19	-0.0027893		3860.18	0.00036301		
320.4	0.06543931	0.04840551	910.4	0.01633995	0.00563824	1500.4	0.01509683		2090.4	0.0041955		2680.39	-0.00373799		3270.39	-0.00377686		3860.38	0.00121299		
320.6	0.06631471	0.04869039	910.6	0.01652984	0.00567386	1500.6	0.01563811		2090.6	0.0044819		2680.59	-0.00385893		3270.59	-0.00304859		3860.58	0.00178744		
320.8	0.06678521	0.04897485	910.8	0.01604597	0.00570945	1500.8	0.0151051		2090.8	0.00411598		2680.79	-0.00404417		3270.79	-0.00346543		3860.78	0.00089459		
321	0.06706713	0.04925891	911	0.01495601	0.00574503	1501	0.01443089		2091	0.00522398		2680.99	-0.00438117		3270.99	-0.00339239		3860.98	-0.00010539		
321.2	0.06717331	0.04954256	911.2	0.01410378	0.00578059	1501.2	0.01398888		2091.2	0.00562842		2681.19	-0.00601195		3271.19	-0.00433061		3861.18	0.00045172		
321.4	0.06773116	0.04982581	911.4	0.01281556	0.00581614	1501.4	0.01316585		2091.4	0.0067452		2681.39	-0.0062857		3271.39	-0.0052933		3861.38	0.00114545		
321.6	0.0672834	0.05010865	911.6	0.01172085	0.00585166	1501.6	0.01269574		2091.6	0.00779186		2681.59	-0.00617611		3271.59	-0.00498693		3861.58	0.00179277		
321.8	0.06706782	0.05039109	911.8	0.00986773	0.00588716	1501.8	0.01184195		2091.8	0.00793967		2681.79	-0.00618325		3271.79	-0.00531234		3861.78	0.00141113		
322	0.06737884	0.05067313	912	0.00887678	0.00592265	1502	0.0106198		2092	0.00804116		2681.99	-0.00720555		3271.99	-0.00568014		3861.98	0.0014333		
322.2	0.06783206	0.05095476	912.2	0.00750597	0.00595812	1502.2	0.01058748		2092.2	0.00796261		2682.19	-0.00739075		3272.19	-0.00541241		3862.18	0.00223086		
322.4	0.06766917	0.05123599	912.4	0.00760725	0.00599356	1502.4	0.01047589		2092.4	0.00824186		2682.39	-0.00754517		3272.39	-0.00573744		3862.38	0.00197061		
322.6	0.0680593	0.05151681	912.6	0.00706286	0.00602899	1502.6	0.01027542		2092.6	0.00795583		2682.59	-0.0066314		3272.59	-0.00579008		3862.58	0.00118462		
322.8	0.06846142	0.05179724	912.8	0.00637144	0.0060644	1502.8	0.01028406		2092.8	0.00730522		2682.79	-0.00696719		3272.79	-0.00499588		3862.78	0.00053237		
323	0.06866467	0.05207726	913	0.00651807	0.0060998	1503	0.01154601		2093	0.00667026		2682.99	-0.00672004		3272.99	-0.00423864		3862.98	0.00063663		
323.2	0.06884035	0.05235688	913.2	0.00648175	0.00613517	1503.2	0.01159765		2093.2	0.00617574		2683.19	-0.00592779		3273.19	-0.00370335		3863.18	0.00053757		
323.4	0.06801776	0.0526361	913.4	0.00727883	0.00617052	1503.4	0.01241317		2093.4	0.00658412		2683.39	-0.00603824		3273.39	-0.00377645		3863.38	0.00017033		
323.6	0.06843346	0.05291493	913.6	0.00845662	0.00620586	1503.6	0.01274458		2093.6	0.00673052		2683.59	-0.00504889		3273.59	-0.00286002		3863.58	0.00029153		
323.8	0.0679841	0.05319335	913.8	0.00977775	0.00624118	1503.8	0.01389828		2093.8	0.00644481		2683.79	-0.00495766		3273.79	-0.00328082		3863.78	-0.0004103		
324	0.0692589	0.05347138	914	0.01030466	0.00627648	1504	0.0149223		2094	0.00633356		2683.99	-0.0046011		3273.99	-0.0021087		3863.98	-0.00023613		
324.2	0.07036352	0.05374901	914.2	0.01146836	0.00631176	1504.2	0.01516959		2094.2	0.00653981		2684.19	-0.0041592		3274.19	-0.00145787		3864.18	-0.00117122		
324.4	0.07096926	0.05402624	914.4	0.01225109	0.00634702	1504.4	0.01630981		2094.4	0.00638312		2684.39	-0.00265725		3274.39	-0.00148198		3864.38	-0.00018837		
324.6	0.07180121	0.05430308	914.6	0.01189095	0.00638226	1504.6	0.01669127		2094.6	0.00629453		2684.59	-0.00211701		3274.59	0.00000986		3864.58	-0.00119571		
324.8	0.07192325	0.05457952	914.8	0.01148992	0.00641748	1504.8	0.01683899		2094.8	0.00605826		2684.79	-0.00231708		3274.79	0.00000109		3864.78	-0.00155061		
325	0.07217638	0.05485556	915	0.01144503	0.00645269	1505	0.01708022		2095	0.00682275		2684.99	-0.00213961		3274.99	0.00043185		3864.98	-0.00183252		
325.2	0.07201939	0.05513121	915.2	0.01142988	0.00648788	1505.2	0.01742656		2095.2	0.00648671		2685.19	-0.00293896		3275.19	0.00026393		3865.18	-0.00084386		
325.4	0.07239785	0.05540647	915.4	0.01140725	0.00652305	1505.4	0.01671792		2095.4	0.00716673		2685.39	-0.00324379		3275.39	0.00064706		3865.38	-0.00026204		
325.6	0.07280013	0.05568133	915.6	0.01159044	0.0065582	1505.6	0.01674365		2095.6	0.00780762		2685.59	-0.00335703		3275.59	0.00136678		3865.58	0.00024064		
325.8	0.07238697	0.0559558	915.8	0.0110861	0.00659333	1505.8	0.01594562		2095.8	0.00720951		2685.79	-0.00427165		3275.79	0.00053635		3865.78	0.00035898		
326	0.0725785	0.05622988	916	0.01078981	0.00662844	1506	0.01530453		2096	0.00787285		2685.99	-0.00460497		3275.99	0.00053457		3865.98	0.00104545		
326.2	0.07254761	0.05650356	916.2	0.01061278	0.00666353	1506.2	0.01456549		2096.2	0.0075822		2686.19	-0.00500164		3276.19	-0.00048661		3866.18	0.00145554		
326.4	0.07291887	0.05677685	916.4	0.01020633	0.00669861	1506.4	0.01387931		2096.4	0.00796205		2686.39	-0.00570183		3276.39	-0.0004037		3866.38	0.00106101		
326.6	0.07352991	0.05704976	916.6	0.00897953	0.00673367	1506.6	0.01336642		2096.6	0.00794548		2686.59	-0.00583988		3276.59	-0.00051184		3866.58	0.00128065		
326.8	0.07372145	0.05732227	916.8	0.0090269	0.00676871	1506.8	0.01297579		2096.8	0.00837435		2686.79	-0.0062818		3276.79	-0.00060505		3866.78	0.00166959		
327	0.07361052	0.05759439	917	0.00905343	0.00680373	1507	0.01290294		2097	0.00827049		2686.99	-0.00624343		3276.99	-0.00106697		3866.98	0.00187384		
327.2	0.07352188	0.05786612	917.2	0.00970166	0.00683873	1507.2	0.01226078		2097.2	0.00745989		2687.19	-0.00613409		3277.19	-0.00227788		3867.18	0.00171524		
327.4	0.07349634	0.05813747	917.4	0.01012613	0.00687371	1507.4	0.01170865		2097.4	0.00800549		2687.39	-0.00566146		3277.39	-0.00281942		3867.38	0.0026231		
327.6	0.07335777	0.05840843	917.6	0.01085318	0.00690868	1507.6	0.01128634		2097.6	0.00845429		2687.59	-0.00498826		3277.59	-0.003132		3867.58	0.00290936		
327.8	0.0735884	0.058679	917.8	0.01109939	0.00694362	1507.8	0.01079357		2097.8	0.00892055		2687.79	-0.00472569		3277.79	-0.00460345		3867.78	0.00239106		
328	0.07367518	0.05894918	918	0.01155852	0.00697855	1508	0.01058539		2098	0.00892965		2687.99	-0.00399762		3277.99	-0.00444053		3867.98	0.00286605		
328.2	0.07386977	0.05921897	918.2	0.01179632	0.00701346	1508.2	0.01098888		2098.2	0.00931322		2688.19	-0.00327549		3278.19	-0.00523769		3868.18	0.0033543		
328.4	0.07382058	0.05948838	918.4	0.01162876	0.00704835	1508.4	0.01175959		2098.4	0.0094225		2688.39	-0.00234922		3278.39	-0.00547797		3868.38	0.00392272		
328.6	0.0737667	0.05975741	918.6	0.0120178	0.00708323	1508.6	0.01156567		2098.6	0.00929197		2688.59	-0.00255754		3278.59	-0.00539944		3868.58	0.00351217		
328.8	0.07371829	0.06002605	918.8	0.01211593	0.00711808	1508.8	0.01245171		2098.8	0.0093538		2688.79	-0.00261774		3278.79	-0.00532312		3868.78	0.00350794		
329	0.07407282	0.06029431	919	0.0126881	0.00715292	1509	0.01275512		2099	0.01001906		2688.99	-0.00194921		3278.99	-0.00556636		3868.98	0.00214281		
329.2	0.07399698	0.06056218	919.2	0.01218572	0.00718774	1509.2	0.01315763		2099.2	0.01032419		2689.19	-0.00186647		3279.19	-0.0055844		3869.18	0.00237493		
329.4	0.0750751	0.06082967	919.4	0.01226831	0.00722254	1509.4	0.01291381		2099.4	0.01099162		2689.39	-0.00150928		3279.39	-0.00602258		3869.38	0.0023275		
329.6	0.07595582	0.06109677	919.6	0.01198686	0.00725732	1509.6	0.01390297		2099.6	0.01071837		2689.59	-0.00117119		3279.59	-0.00672965		3869.58	0.0017677		
329.8	0.07621338	0.0613635	919.8	0.01243773	0.00729208	1509.8	0.01349452		2099.8	0.01065522		2689.79	-0.00100965		3279.79	-0.00755823		3869.78	0.00122088		
330	0.07789841	0.06162984	920	0.01256083	0.00732682	1510	0.01448346		2100	0.01116513		2689.99	0.00001122		3279.99	-0.00738544		3869.98	0.00078598		
330.2	0.07847008	0.06189581	920.2	0.01255332	0.00736155	1510.2	0.01489159		2100.2	0.0104716		2690.19	-0.00093489		3280.19	-0.00690865		3870.18	0.00086454		
330.4	0.07948484	0.06216139	920.4	0.01293215	0.00739626	1510.4	0.01532282		2100.4	0.01033691		2690.39	-0.00140212		3280.39	-0.006567		3870.38	0.00020384		
330.6	0.07971542	0.06242659	920.6	0.01384197	0.00743095	1510.6	0.0154307		2100.6	0.01034866		2690.59	-0.00176818		3280.59	-0.00608422		3870.58	0.00028507		
330.8	0.07989592	0.06269141	920.8	0.01357712	0.00746562	1510.8	0.0145851		2100.8	0.01067011		2690.79	-0.00207638		3280.79	-0.00605033		3870.78	0.00061893		
331	0.079764	0.06295586	921	0.01272759	0.00750027	1511	0.01407753		2101	0.01004384		2690.99	-0.00215358		3280.99	-0.00554639		3870.98	0.00011913		
331.2	0.08005697	0.06321993	921.2	0.01323024	0.00753491	1511.2	0.01270599		2101.2	0.00932348		2691.19	-0.00203481		3281.19	-0.00612115		3871.18	-0.00011743		
331.4	0.08075791	0.06348361	921.4	0.01302482	0.00756952	1511.4	0.01230102		2101.4	0.00953015		2691.39	-0.00225008		3281.39	-0.0054775		3871.38	-0.00012261		
331.6	0.08069787	0.06374693	921.6	0.01272109	0.00760412	1511.6	0.01202091		2101.6	0.00982571		2691.59	-0.00267048		3281.59	-0.00425421		3871.58	-0.00117402		
331.8	0.08071194	0.06400986	921.8	0.01294337	0.0076387	1511.8	0.01122923		2101.8	0.00961925		2691.79	-0.00260696		3281.79	-0.00342356		3871.78	-0.00107046		
332	0.07998848	0.06427242	922	0.0129225	0.00767326	1512	0.01141884		2102	0.00903457		2691.99	-0.00334694		3281.99	-0.00268022		3871.98	0.00012797		
332.2	0.0798581	0.0645346	922.2	0.01272799	0.0077078	1512.2	0.01184679		2102.2	0.00968382		2692.19	-0.00360439		3282.19	-0.00209725		3872.18	0.00054441		
332.4	0.08001157	0.06479641	922.4	0.0129161	0.00774233	1512.4	0.01235589		2102.4	0.00953888		2692.39	-0.00371115		3282.39	-0.0013052		3872.38	0.00146524		
332.6	0.0804483	0.06505785	922.6	0.01311339	0.00777684	1512.6	0.01229291		2102.6	0.00988753		2692.59	-0.0042345		3282.59	-0.00054221		3872.58	0.00105465		
332.8	0.08020733	0.06531891	922.8	0.01301199	0.00781133	1512.8	0.01320699		2102.8	0.01094461		2692.79	-0.00435655		3282.79	-0.000434		3872.78	0.00141269		
333	0.07985488	0.0655796	923	0.01299585	0.0078458	1513	0.01368033		2103	0.01176145		2692.99	-0.00403574		3282.99	-0.00074225		3872.98	0.00164907		
333.2	0.08008462	0.06583991	923.2	0.01324697	0.00788025	1513.2	0.01351621		2103.2	0.01093989		2693.19	-0.00379534		3283.19	-0.00154503		3873.18	0.00207962		
333.4	0.08055085	0.06609985	923.4	0.01431656	0.00791468	1513.4	0.01453375		2103.4	0.0102793		2693.39	-0.00322869		3283.39	-0.00407576		3873.38	0.00206721		
333.6	0.08188489	0.06635942	923.6	0.01492323	0.0079491	1513.6	0.01488711		2103.6	0.00973613		2693.59	-0.00284376		3283.59	-0.00490915		3873.58	0.0014291		
333.8	0.08229156	0.06661862	923.8	0.01577235	0.0079835	1513.8	0.01470807		2103.8	0.00985028		2693.79	-0.00281615		3283.79	-0.00538514		3873.78	0.00080618		
334	0.08324508	0.06687745	924	0.01616315	0.00801788	1514	0.01563803		2104	0.00906739		2693.99	-0.0021609		3283.99	-0.00532023		3873.98	0.00039332		
334.2	0.08304177	0.06713591	924.2	0.01688998	0.00805224	1514.2	0.01518935		2104.2	0.00852605		2694.19	-0.00260806		3284.19	-0.00572207		3874.18	0.00009269		
334.4	0.08408247	0.067394	924.4	0.01820425	0.00808658	1514.4	0.01489625		2104.4	0.00807831		2694.39	-0.00243184		3284.39	-0.00683959		3874.38	-0.00128649		
334.6	0.08389758	0.06765172	924.6	0.01825272	0.00812091	1514.6	0.01401315		2104.6	0.0088969		2694.59	-0.00290109		3284.59	-0.00653524		3874.58	-0.00158492		
334.8	0.08376112	0.06790907	924.8	0.01697615	0.00815521	1514.8	0.01353173		2104.8	0.00873677		2694.79	-0.0023309		3284.79	-0.00701575		3874.78	-0.0012494		
335	0.08446623	0.06816605	925	0.01677871	0.0081895	1515	0.01293763		2105	0.00815644		2694.99	-0.00218901		3284.99	-0.00597363		3874.98	-0.00127808		
335.2	0.08513229	0.06842267	925.2	0.01643985	0.00822377	1515.2	0.01288453		2105.2	0.00771237		2695.19	-0.00298285		3285.19	-0.00615414		3875.18	-0.00127259		
335.4	0.08616948	0.06867892	925.4	0.01588402	0.00825803	1515.4	0.01419847		2105.4	0.00810881		2695.39	-0.00274617		3285.39	-0.00466003		3875.38	-0.00106415		
335.6	0.08601204	0.0689348	925.6	0.01646265	0.00829226	1515.6	0.0139881		2105.6	0.00784248		2695.59	-0.00183903		3285.59	-0.00356087		3875.58	-0.0007379		
335.8	0.08634581	0.06919032	925.8	0.01648285	0.00832648	1515.8	0.01374842		2105.8	0.00780824		2695.79	-0.00203428		3285.79	-0.00350711		3875.78	0.00078584		
336	0.08556164	0.06944547	926	0.01534771	0.00836068	1516	0.01334384		2106	0.00875206		2695.99	-0.00294239		3285.99	-0.0028566		3875.98	0.00122469		
336.2	0.08526668	0.06970026	926.2	0.01509763	0.00839486	1516.2	0.01422428		2106.2	0.00959982		2696.19	-0.00371479		3286.19	-0.00255358		3876.18	0.0019853		
336.4	0.08535698	0.06995468	926.4	0.01419494	0.00842902	1516.4	0.01471426		2106.4	0.01052381		2696.39	-0.00356614		3286.39	-0.00229067		3876.38	0.00334236		
336.6	0.08579365	0.07020874	926.6	0.01379511	0.00846316	1516.6	0.01501522		2106.6	0.01124898		2696.59	-0.00473775		3286.59	-0.0017919		3876.58	0.00394229		
336.8	0.08610306	0.07046243	926.8	0.01321777	0.00849729	1516.8	0.01505218		2106.8	0.01221797		2696.79	-0.00445811		3286.79	-0.00264082		3876.78	0.00589713		
337	0.0860424	0.07071576	927	0.01247133	0.0085314	1517	0.015574		2107	0.01233487		2696.99	-0.00492685		3286.99	-0.00305447		3876.98	0.00653469		
337.2	0.08591376	0.07096873	927.2	0.0126174	0.00856549	1517.2	0.01554599		2107.2	0.01169942		2697.19	-0.0046842		3287.19	-0.00413862		3877.18	0.00634551		
337.4	0.086214	0.07122134	927.4	0.01247965	0.00859956	1517.4	0.01657798		2107.4	0.01221227		2697.39	-0.00385805		3287.39	-0.00503367		3877.38	0.00576205		
337.6	0.08712792	0.07147359	927.6	0.01135193	0.00863362	1517.6	0.01614429		2107.6	0.01238091		2697.59	-0.00297002		3287.59	-0.00517037		3877.58	0.00475484		
337.8	0.08663003	0.07172547	927.8	0.01163748	0.00866766	1517.8	0.01606582		2107.8	0.01168517		2697.79	-0.00257824		3287.79	-0.00563108		3877.78	0.00382022		
338	0.08752594	0.071977	928	0.0124929	0.00870167	1518	0.01645835		2108	0.01195834		2697.99	-0.0015007		3287.99	-0.0054804		3877.98	0.00342762		
338.2	0.08817068	0.07222817	928.2	0.01286663	0.00873567	1518.2	0.01649068		2108.2	0.01179717		2698.19	-0.00091435		3288.19	-0.00605555		3878.18	0.00280419		
338.4	0.08956896	0.07247897	928.4	0.01318583	0.00876966	1518.4	0.01615258		2108.4	0.01246006		2698.39	-0.00061796		3288.39	-0.00610421		3878.38	0.00229811		
338.6	0.08917118	0.07272942	928.6	0.01339601	0.00880362	1518.6	0.01517407		2108.6	0.0123605		2698.59	-0.00054793		3288.59	-0.00599331		3878.58	0.00224606		
338.8	0.08897868	0.07297951	928.8	0.01297513	0.00883757	1518.8	0.01615541		2108.8	0.01158438		2698.79	-0.00014004		3288.79	-0.00491142		3878.78	0.00260718		
339	0.08914422	0.07322925	929	0.01388781	0.0088715	1519	0.0152103		2109	0.01087801		2698.99	-0.00045729		3288.99	-0.0043767		3878.98	0.0030715		
339.2	0.08903074	0.07347862	929.2	0.01478808	0.00890541	1519.2	0.01566427		2109.2	0.01075511		2699.19	-0.0011251		3289.19	-0.00459659		3879.18	0.00276479		
339.4	0.08910307	0.07372764	929.4	0.01593548	0.0089393	1519.4	0.01572491		2109.4	0.01045398		2699.39	-0.0004361		3289.39	-0.00355215		3879.38	0.00277633		
339.6	0.08880188	0.0739763	929.6	0.01752896	0.00897318	1519.6	0.01493446		2109.6	0.01021243		2699.59	-0.00041772		3289.59	-0.00374744		3879.58	0.00272203		
339.8	0.08834983	0.07422461	929.8	0.01676437	0.00900704	1519.8	0.01518905		2109.8	0.01036684		2699.79	-0.00188185		3289.79	-0.00385777		3879.78	0.00339357		
340	0.08715835	0.07447256	930	0.01677581	0.00904088	1520	0.0147269		2110	0.01062665		2699.99	-0.00208163		3289.99	-0.00373436		3879.98	0.00261967		
340.2	0.08737475	0.07472016	930.2	0.01621781	0.0090747	1520.2	0.01496869		2110.2	0.01026396		2700.19	-0.00301309		3290.19	-0.00391724		3880.18	0.0027998		
340.4	0.08800308	0.0749674	930.4	0.01500761	0.0091085	1520.4	0.01446315		2110.4	0.01051147		2700.39	-0.00342217		3290.39	-0.00349625		3880.38	0.00290567		
340.6	0.08885243	0.07521429	930.6	0.01522155	0.00914229	1520.6	0.01340354		2110.6	0.00984859		2700.59	-0.00388754		3290.59	-0.00373826		3880.58	0.00352634		
340.8	0.08910213	0.07546083	930.8	0.01481561	0.00917606	1520.8	0.01325462		2110.8	0.00997827		2700.79	-0.00394543		3290.79	-0.00390561		3880.78	0.00415934		
341	0.08826144	0.07570702	931	0.01442123	0.00920981	1521	0.01397636		2111	0.00895468		2700.99	-0.0044956		3290.99	-0.00384159		3880.98	0.00341698		
341.2	0.08907399	0.07595285	931.2	0.01443696	0.00924354	1521.2	0.01353154		2111.2	0.00869991		2701.19	-0.00409619		3291.19	-0.00440857		3881.18	0.00282229		
341.4	0.09080981	0.07619833	931.4	0.01403661	0.00927726	1521.4	0.01420584		2111.4	0.00878826		2701.39	-0.00379827		3291.39	-0.00505098		3881.38	0.00216253		
341.6	0.0917895	0.07644346	931.6	0.013122	0.00931095	1521.6	0.01369658		2111.6	0.00832057		2701.59	-0.00315565		3291.59	-0.00562144		3881.58	0.00207125		
341.8	0.09302085	0.07668824	931.8	0.01410388	0.00934463	1521.8	0.01392332		2111.8	0.00777765		2701.79	-0.00302435		3291.79	-0.00611301		3881.78	0.00228799		
342	0.09442654	0.07693267	932	0.01391079	0.00937829	1522	0.0141579		2112	0.00881559		2701.99	-0.00237046		3291.99	-0.00602987		3881.98	0.00322724		
342.2	0.09547705	0.07717675	932.2	0.01325354	0.00941194	1522.2	0.01360199		2112.2	0.00850162		2702.19	-0.00133966		3292.19	-0.00630871		3882.18	0.00200336		
342.4	0.09618182	0.07742048	932.4	0.01384609	0.00944556	1522.4	0.0133498		2112.4	0.00858336		2702.39	-0.00119095		3292.39	-0.00582199		3882.38	0.0013879		
342.6	0.09589802	0.07766386	932.6	0.01480144	0.00947917	1522.6	0.01273741		2112.6	0.00765795		2702.59	-0.00121556		3292.59	-0.00515274		3882.58	0.0009133		
342.8	0.09687435	0.07790689	932.8	0.01542062	0.00951276	1522.8	0.01346667		2112.8	0.00757722		2702.79	-0.00128684		3292.79	-0.0051155		3882.78	0.00075686		
343	0.09655067	0.07814958	933	0.01603184	0.00954634	1523	0.01325732		2113	0.00771014		2702.99	-0.0015198		3292.99	-0.0049992		3882.98	0.00001585		
343.2	0.09630043	0.07839192	933.2	0.01685246	0.00957989	1523.2	0.01380157		2113.2	0.0068935		2703.19	-0.0015839		3293.19	-0.00529706		3883.18	-0.00114786		
343.4	0.09669023	0.07863391	933.4	0.01736158	0.00961343	1523.4	0.01403648		2113.4	0.00700621		2703.39	-0.0013936		3293.39	-0.00438028		3883.38	-0.00106493		
343.6	0.09649546	0.07887556	933.6	0.01804435	0.00964695	1523.6	0.0146536		2113.6	0.00725144		2703.59	-0.00214928		3293.59	-0.00518427		3883.58	-0.00152103		
343.8	0.09553675	0.07911686	933.8	0.01867626	0.00968045	1523.8	0.01554316		2113.8	0.00744016		2703.79	-0.00317137		3293.79	-0.00566137		3883.78	-0.00164482		
344	0.09484181	0.07935782	934	0.0187226	0.00971394	1524	0.01501773		2114	0.00735805		2703.99	-0.0025354		3293.99	-0.00547632		3883.98	-0.00213504		
344.2	0.09417697	0.07959843	934.2	0.0186657	0.0097474	1524.2	0.01594721		2114.2	0.00779519		2704.19	-0.00296415		3294.19	-0.0051194		3884.18	-0.00198355		
344.4	0.09351778	0.0798387	934.4	0.01878279	0.00978085	1524.4	0.01703745		2114.4	0.00818725		2704.39	-0.00296454		3294.39	-0.00500536		3884.38	-0.00198339		
344.6	0.0931788	0.08007862	934.6	0.01883965	0.00981428	1524.6	0.01743729		2114.6	0.00860517		2704.59	-0.00219447		3294.59	-0.00487904		3884.58	-0.00154862		
344.8	0.09206593	0.0803182	934.8	0.01826783	0.0098477	1524.8	0.01811748		2114.8	0.00901916		2704.79	-0.00284456		3294.79	-0.0043558		3884.78	-0.00087187		
345	0.09230008	0.08055744	935	0.01787491	0.0098811	1525	0.01883407		2115	0.00857788		2704.99	-0.00289781		3294.99	-0.00556818		3884.98	0.00000698		
345.2	0.09293964	0.08079634	935.2	0.01774758	0.00991447	1525.2	0.01912766		2115.2	0.00959708		2705.19	-0.00260008		3295.19	-0.00599861		3885.18	0.00086376		
345.4	0.09383483	0.08103489	935.4	0.01776252	0.00994784	1525.4	0.01910927		2115.4	0.00962359		2705.39	-0.002989		3295.39	-0.00607483		3885.38	0.00111782		
345.6	0.09368598	0.08127311	935.6	0.0167154	0.00998118	1525.6	0.01834624		2115.6	0.00974246		2705.59	-0.0023363		3295.59	-0.00589033		3885.58	0.00153337		
345.8	0.09438357	0.08151098	935.8	0.01668834	0.0100145	1525.8	0.01813641		2115.8	0.00996052		2705.79	-0.00234408		3295.79	-0.00660359		3885.78	0.00238799		
346	0.09443912	0.08174851	936	0.0159256	0.01004781	1526	0.01764277		2116	0.01083976		2705.99	-0.00233677		3295.99	-0.00638141		3885.98	0.00240201		
346.2	0.09490535	0.08198571	936.2	0.01614578	0.0100811	1526.2	0.01756759		2116.2	0.01081599		2706.19	-0.0022012		3296.19	-0.00667343		3886.18	0.00103528		
346.4	0.09508623	0.08222256	936.4	0.01671679	0.01011438	1526.4	0.01800941		2116.4	0.01044102		2706.39	-0.00272424		3296.39	-0.00641371		3886.38	0.00041493		
346.6	0.09576126	0.08245907	936.6	0.01715875	0.01014763	1526.6	0.01642516		2116.6	0.00983608		2706.59	-0.00283305		3296.59	-0.00675295		3886.58	0.00020485		
346.8	0.09658024	0.08269525	936.8	0.01744112	0.01018087	1526.8	0.01652142		2116.8	0.0098435		2706.79	-0.00335595		3296.79	-0.00688171		3886.78	-0.00003838		
347	0.09564708	0.08293109	937	0.01755602	0.01021409	1527	0.01605377		2117	0.00960665		2706.99	-0.00331872		3296.99	-0.0062171		3886.98	-0.00105027		
347.2	0.09550843	0.08316659	937.2	0.01896292	0.01024729	1527.2	0.01520883		2117.2	0.00868165		2707.19	-0.0032996		3297.19	-0.00672059		3887.18	-0.00119472		
347.4	0.09678768	0.08340176	937.4	0.01842212	0.01028048	1527.4	0.01564294		2117.4	0.00913734		2707.39	-0.00363698		3297.39	-0.0065958		3887.38	-0.00068272		
347.6	0.09715125	0.08363659	937.6	0.01933018	0.01031365	1527.6	0.01534126		2117.6	0.00841678		2707.59	-0.00315669		3297.59	-0.00722609		3887.58	-0.00141115		
347.8	0.09767473	0.08387108	937.8	0.02020358	0.0103468	1527.8	0.01583161		2117.8	0.00815323		2707.79	-0.00246144		3297.79	-0.00653197		3887.78	-0.00096101		
348	0.0971094	0.08410524	938	0.01909148	0.01037993	1528	0.01638554		2118	0.00820651		2707.99	-0.00128204		3297.99	-0.00558924		3887.98	-0.00062322		
348.2	0.0973527	0.08433906	938.2	0.01862155	0.01041305	1528.2	0.01730876		2118.2	0.00845589		2708.19	-0.00074112		3298.19	-0.0052557		3888.18	-0.00073867		
348.4	0.09767866	0.08457255	938.4	0.01727203	0.01044615	1528.4	0.01765797		2118.4	0.00842715		2708.39	0.00008455		3298.39	-0.00402668		3888.38	-0.00091559		
348.6	0.09793589	0.0848057	938.6	0.01684161	0.01047923	1528.6	0.01711057		2118.6	0.00884846		2708.59	0.00057189		3298.59	-0.00315018		3888.58	0.00008515		
348.8	0.09765077	0.08503853	938.8	0.0165936	0.01051229	1528.8	0.01755456		2118.8	0.00885819		2708.79	0.0005214		3298.79	-0.00341931		3888.78	0.00090896		
349	0.09810212	0.08527101	939	0.01626667	0.01054534	1529	0.01818507		2119	0.00943637		2708.99	0.00117896		3298.99	-0.0035776		3888.98	0.00172659		
349.2	0.09893372	0.08550317	939.2	0.01671059	0.01057836	1529.2	0.01830416		2119.2	0.01035515		2709.19	0.00139406		3299.19	-0.00247034		3889.18	0.00104663		
349.4	0.09983674	0.08573499	939.4	0.01630976	0.01061138	1529.4	0.01754468		2119.4	0.01055799		2709.39	0.00074585		3299.39	-0.00333512		3889.38	0.00087917		
349.6	0.09930906	0.08596649	939.6	0.01474783	0.01064437	1529.6	0.01778535		2119.6	0.01150206		2709.59	0.00078303		3299.59	-0.00368906		3889.58	0.00208641		
349.8	0.10021072	0.08619765	939.8	0.01491578	0.01067734	1529.8	0.01795777		2119.8	0.012393		2709.79	-0.00055289		3299.79	-0.00450178		3889.78	0.00236043		
350	0.10035519	0.08642848	940	0.01456735	0.0107103	1530	0.01809692		2120	0.01317084		2709.99	-0.00123207		3299.99	-0.00523457		3889.98	0.00295299		
350.2	0.1009072	0.08665898	940.2	0.0148524	0.01074324	1530.2	0.01900667		2120.2	0.01249243		2710.19	-0.0019369		3300.19	-0.00497359		3890.18	0.00246062		
350.4	0.10068496	0.08688915	940.4	0.0155731	0.01077617	1530.4	0.0178405		2120.4	0.013013		2710.39	-0.00237107		3300.39	-0.0048612		3890.38	0.0018718		
350.6	0.10142715	0.08711899	940.6	0.01589303	0.01080908	1530.6	0.01608529		2120.6	0.01308203		2710.59	-0.0025797		3300.59	-0.004638		3890.58	0.00210024		
350.8	0.10116676	0.08734851	940.8	0.01575414	0.01084196	1530.8	0.01654238		2120.8	0.01318835		2710.79	-0.00194443		3300.79	-0.00374772		3890.78	0.00218212		
351	0.10080145	0.08757769	941	0.01587237	0.01087484	1531	0.01526519		2121	0.01288811		2710.99	-0.00300399		3300.99	-0.00433968		3890.98	0.0014935		
351.2	0.10083507	0.08780655	941.2	0.01640121	0.01090769	1531.2	0.01546409		2121.2	0.01251307		2711.19	-0.00364529		3301.19	-0.00516512		3891.18	0.00163008		
351.4	0.10116448	0.08803508	941.4	0.01612724	0.01094053	1531.4	0.01552972		2121.4	0.01109075		2711.39	-0.00382287		3301.39	-0.00571193		3891.38	0.00087844		
351.6	0.10171339	0.08826328	941.6	0.01762822	0.01097335	1531.6	0.01464933		2121.6	0.010246		2711.59	-0.00327771		3301.59	-0.0052346		3891.58	-0.00021195		
351.8	0.10161502	0.08849116	941.8	0.0181764	0.01100615	1531.8	0.01460715		2121.8	0.00963105		2711.79	-0.00320627		3301.79	-0.00501905		3891.78	-0.00029382		
352	0.10126234	0.08871871	942	0.01752166	0.01103894	1532	0.01439971		2122	0.00901471		2711.99	-0.00348657		3301.99	-0.00428592		3891.98	-0.0007842		
352.2	0.1016027	0.08894594	942.2	0.01769683	0.0110717	1532.2	0.01493209		2122.2	0.00818185		2712.19	-0.00370896		3302.19	-0.0039851		3892.18	-0.00100033		
352.4	0.10168737	0.08917284	942.4	0.01802587	0.01110446	1532.4	0.01499329		2122.4	0.00764076		2712.39	-0.00360921		3302.39	-0.00268406		3892.38	-0.00110386		
352.6	0.1022794	0.08939941	942.6	0.01830394	0.01113719	1532.6	0.01479528		2122.6	0.00688147		2712.59	-0.0041185		3302.59	-0.00264592		3892.58	-0.00050132		
352.8	0.10252808	0.08962567	942.8	0.01815438	0.0111699	1532.8	0.01571963		2122.8	0.00716987		2712.79	-0.00318542		3302.79	-0.00300213		3892.78	-0.00091344		
353	0.10384176	0.08985159	943	0.01798632	0.0112026	1533	0.01582157		2123	0.00903852		2712.99	-0.00296797		3302.99	-0.00301125		3892.98	-0.00067855		
353.2	0.10488337	0.0900772	943.2	0.01842641	0.01123529	1533.2	0.01562763		2123.2	0.00967485		2713.19	-0.00347938		3303.19	-0.00288363		3893.18	-0.0006489		
353.4	0.10506875	0.09030248	943.4	0.01720088	0.01126795	1533.4	0.0153343		2123.4	0.01008134		2713.39	-0.00315108		3303.39	-0.00463765		3893.38	0.00051221		
353.6	0.10520349	0.09052744	943.6	0.01677846	0.0113006	1533.6	0.01600318		2123.6	0.01037935		2713.59	-0.00306004		3303.59	-0.00462098		3893.58	0.00138228		
353.8	0.10652596	0.09075208	943.8	0.01672297	0.01133323	1533.8	0.01666102		2123.8	0.0114059		2713.79	-0.003279		3303.79	-0.00520433		3893.78	0.00212649		
354	0.10618301	0.0909764	944	0.01621446	0.01136584	1534	0.01655717		2124	0.01171673		2713.99	-0.00248006		3303.99	-0.00552561		3893.98	0.00311384		
354.2	0.10644642	0.0912004	944.2	0.01579068	0.01139844	1534.2	0.0174225		2124.2	0.01182992		2714.19	-0.00277772		3304.19	-0.00455308		3894.18	0.00272604		
354.4	0.10530331	0.09142408	944.4	0.01689489	0.01143101	1534.4	0.01715737		2124.4	0.01346378		2714.39	-0.00186199		3304.39	-0.00467761		3894.38	0.00311505		
354.6	0.10601021	0.09164743	944.6	0.01619895	0.01146358	1534.6	0.01776728		2124.6	0.01363093		2714.59	-0.00147379		3304.59	-0.00416431		3894.58	0.0036584		
354.8	0.10565174	0.09187047	944.8	0.01610123	0.01149612	1534.8	0.0181232		2124.8	0.01375282		2714.79	-0.00103496		3304.79	-0.00395397		3894.78	0.004879		
355	0.10476712	0.09209319	945	0.01714785	0.01152865	1535	0.01828249		2125	0.01352988		2714.99	-0.00247837		3304.99	-0.00497528		3894.98	0.00508653		
355.2	0.10385418	0.09231559	945.2	0.01774247	0.01156116	1535.2	0.01859233		2125.2	0.01377947		2715.19	-0.00177222		3305.19	-0.00534317		3895.18	0.00590569		
355.4	0.10321799	0.09253767	945.4	0.01829495	0.01159365	1535.4	0.01849272		2125.4	0.01368785		2715.39	-0.00199567		3305.39	-0.00512882		3895.38	0.00546891		
355.6	0.10325158	0.09275944	945.6	0.0181552	0.01162612	1535.6	0.01823474		2125.6	0.01412019		2715.59	-0.0014798		3305.59	-0.00355259		3895.58	0.00540777		
355.8	0.10337118	0.09298088	945.8	0.01758647	0.01165858	1535.8	0.01810955		2125.8	0.01464387		2715.79	-0.00160377		3305.79	-0.00314177		3895.78	0.00555614		
356	0.10393404	0.09320202	946	0.01716813	0.01169102	1536	0.01884928		2126	0.01390031		2715.99	-0.00299381		3305.99	-0.00283781		3895.98	0.00447568		
356.2	0.10428025	0.09342283	946.2	0.01728104	0.01172345	1536.2	0.02007019		2126.2	0.01380482		2716.19	-0.00340261		3306.19	-0.00391091		3896.18	0.0039405		
356.4	0.10514859	0.09364333	946.4	0.01676097	0.01175585	1536.4	0.01956375		2126.4	0.01369839		2716.39	-0.00304488		3306.39	-0.00310849		3896.38	0.00319163		
356.6	0.10666307	0.09386351	946.6	0.01570616	0.01178824	1536.6	0.01909128		2126.6	0.01437134		2716.59	-0.0028348		3306.59	-0.00333325		3896.58	0.0028007		
356.8	0.10647731	0.09408338	946.8	0.01555476	0.01182062	1536.8	0.01868123		2126.8	0.01514488		2716.79	-0.00245711		3306.79	-0.00361604		3896.78	0.00130364		
357	0.10747549	0.09430294	947	0.01530698	0.01185297	1537	0.01840352		2127	0.01566011		2716.99	-0.00301603		3306.99	-0.00420724		3896.98	0.00059843		
357.2	0.10809301	0.09452218	947.2	0.01504544	0.01188531	1537.2	0.01720209		2127.2	0.0150777		2717.19	-0.00306187		3307.19	-0.0038259		3897.18	0.00005538		
357.4	0.1089707	0.0947411	947.4	0.01472501	0.01191763	1537.4	0.01698917		2127.4	0.01476409		2717.39	-0.0021572		3307.39	-0.00491288		3897.38	0.0004186		
357.6	0.11021748	0.09495972	947.6	0.01430946	0.01194994	1537.6	0.0169925		2127.6	0.01450612		2717.59	-0.00235551		3307.59	-0.00485205		3897.58	0.00095033		
357.8	0.11088415	0.09517802	947.8	0.01365939	0.01198223	1537.8	0.0174847		2127.8	0.0149678		2717.79	-0.00166737		3307.79	-0.0054143		3897.78	0.00176221		
358	0.11132646	0.09539601	948	0.01386235	0.0120145	1538	0.01654619		2128	0.01453803		2717.99	-0.00079362		3307.99	-0.00504122		3897.98	0.00151324		
358.2	0.11212177	0.09561368	948.2	0.01429051	0.01204675	1538.2	0.0166807		2128.2	0.01431952		2718.19	-0.00060402		3308.19	-0.00496473		3898.18	0.00194479		
358.4	0.11167762	0.09583105	948.4	0.01586242	0.01207899	1538.4	0.01632668		2128.4	0.01380251		2718.39	0.00035986		3308.39	-0.00481933		3898.38	0.0021432		
358.6	0.11218211	0.09604811	948.6	0.01551081	0.0121112	1538.6	0.01547632		2128.6	0.01280079		2718.59	0.00017921		3308.59	-0.00511095		3898.58	0.00318109		
358.8	0.11132977	0.09626485	948.8	0.01579621	0.01214341	1538.8	0.01533215		2128.8	0.01276961		2718.79	0.00072792		3308.79	-0.00572942		3898.78	0.00416201		
359	0.11072866	0.09648128	949	0.01756243	0.01217559	1539	0.0156281		2129	0.0121151		2718.99	0.00047658		3308.99	-0.00625634		3898.98	0.00388475		
359.2	0.11019508	0.09669741	949.2	0.01717495	0.01220776	1539.2	0.01487322		2129.2	0.01227438		2719.19	0.0006551		3309.19	-0.00634121		3899.18	0.00343041		
359.4	0.10976433	0.09691323	949.4	0.01729749	0.01223991	1539.4	0.01549658		2129.4	0.01172351		2719.39	0.00036374		3309.39	-0.00573218		3899.38	0.00352175		
359.6	0.10927324	0.09712873	949.6	0.0171326	0.01227205	1539.6	0.01548667		2129.6	0.01150479		2719.59	0.00014686		3309.59	-0.00532324		3899.58	0.00359994		
359.8	0.10991402	0.09734393	949.8	0.01732867	0.01230416	1539.8	0.01529723		2129.8	0.01220815		2719.79	-0.00048872		3309.79	-0.00587799		3899.78	0.00324833		
360	0.11032049	0.09755883	950	0.01824987	0.01233627	1540	0.01569139		2130	0.01083449		2719.99	-0.00068795		3309.99	-0.00693965		3899.98	0.00276529		
360.2	0.10995422	0.09777341	950.2	0.01885845	0.01236835	1540.2	0.01656879		2130.2	0.01189889		2720.19	-0.00107089		3310.19	-0.00800132		3900.18	0.00307126		
360.4	0.10963854	0.09798769	950.4	0.01926425	0.01240042	1540.4	0.01640365		2130.4	0.01206095		2720.39	-0.00065121		3310.39	-0.00703078		3900.38	0.00285869		
360.6	0.10943507	0.09820166	950.6	0.01946589	0.01243247	1540.6	0.01677716		2130.6	0.01197099		2720.59	-0.00121374		3310.59	-0.00733247		3900.58	0.0022465		
360.8	0.10837648	0.09841532	950.8	0.0196404	0.0124645	1540.8	0.0169172		2130.8	0.01154072		2720.79	-0.00196463		3310.79	-0.00648204		3900.78	0.00082013		
361	0.10977172	0.09862868	951	0.0202857	0.01249652	1541	0.01740688		2131	0.01151855		2720.99	-0.00194158		3310.99	-0.00611097		3900.98	0.00061463		
361.2	0.11115882	0.09884174	951.2	0.02000396	0.01252851	1541.2	0.01701445		2131.2	0.0117377		2721.19	-0.00128441		3311.19	-0.00469779		3901.18	0.00111868		
361.4	0.1123276	0.09905449	951.4	0.01998514	0.0125605	1541.4	0.01695827		2131.4	0.01168444		2721.39	-0.0006493		3311.39	-0.00499024		3901.38	0.00157518		
361.6	0.11302163	0.09926693	951.6	0.0193571	0.01259246	1541.6	0.01724688		2131.6	0.01171033		2721.59	-0.00043951		3311.59	-0.00491622		3901.58	0.0020107		
361.8	0.11306617	0.09947908	951.8	0.01958239	0.01262441	1541.8	0.0173135		2131.8	0.01111668		2721.79	-0.00026935		3311.79	-0.00463681		3901.78	0.0024038		
362	0.1131114	0.09969091	952	0.0192959	0.01265634	1542	0.01652432		2132	0.01065315		2721.99	-0.00051584		3311.99	-0.00453057		3901.98	0.00228249		
362.2	0.11347747	0.09990245	952.2	0.01962456	0.01268826	1542.2	0.01671355		2132.2	0.01038595		2722.19	-0.0010272		3312.19	-0.00442936		3902.18	0.00256845		
362.4	0.11373468	0.10011368	952.4	0.01902721	0.01272016	1542.4	0.01639529		2132.4	0.00996151		2722.39	-0.00061006		3312.39	-0.00437555		3902.38	0.00225678		
362.6	0.11352197	0.10032461	952.6	0.01862109	0.01275204	1542.6	0.01610112		2132.6	0.0107574		2722.59	-0.00122125		3312.59	-0.00435011		3902.58	0.00228857		
362.8	0.11393379	0.10053524	952.8	0.01822327	0.0127839	1542.8	0.01617598		2132.8	0.01140713		2722.79	-0.00132496		3312.79	-0.00383314		3902.78	0.00200096		
363	0.11432645	0.10074557	953	0.0185377	0.01281575	1543	0.0162109		2133	0.01068182		2722.99	-0.00142552		3312.99	-0.00323596		3902.98	0.00097603		
363.2	0.11388888	0.1009556	953.2	0.01767618	0.01284758	1543.2	0.01620651		2133.2	0.01204791		2723.19	-0.00175368		3313.19	-0.00371533		3903.18	0.00064329		
363.4	0.11373336	0.10116533	953.4	0.01819871	0.01287939	1543.4	0.01653109		2133.4	0.01173836		2723.39	-0.00207227		3313.39	-0.0029175		3903.38	0.00196535		
363.6	0.11357399	0.10137475	953.6	0.01813233	0.01291119	1543.6	0.0165052		2133.6	0.01214459		2723.59	-0.00184598		3313.59	-0.00341252		3903.58	0.00247207		
363.8	0.11448463	0.10158388	953.8	0.01817242	0.01294297	1543.8	0.01608279		2133.8	0.01252392		2723.79	-0.00185054		3313.79	-0.00340783		3903.78	0.00272242		
364	0.11373842	0.10179271	954	0.01811375	0.01297473	1544	0.01675308		2134	0.01251038		2723.99	-0.00109886		3313.99	-0.00441535		3903.98	0.00343341		
364.2	0.11315035	0.10200124	954.2	0.01813354	0.01300648	1544.2	0.01769545		2134.2	0.01338937		2724.19	-0.00121205		3314.19	-0.00443571		3904.18	0.00267178		
364.4	0.11306183	0.10220947	954.4	0.01904657	0.01303821	1544.4	0.01855816		2134.4	0.01334844		2724.39	-0.00075307		3314.39	-0.00329579		3904.38	0.00184097		
364.6	0.11310722	0.1024174	954.6	0.01871266	0.01306993	1544.6	0.01916456		2134.6	0.01382075		2724.59	-0.0001265		3314.59	-0.00263978		3904.58	0.00138296		
364.8	0.1136799	0.10262504	954.8	0.01855721	0.01310162	1544.8	0.01915242		2134.8	0.01415473		2724.79	0.00040691		3314.79	-0.0020884		3904.78	0.00150033		
365	0.11422599	0.10283238	955	0.0197713	0.0131333	1545	0.01923917		2135	0.01455455		2724.99	0.00071153		3314.99	-0.00340058		3904.98	0.00172556		
365.2	0.11469721	0.10303942	955.2	0.0191477	0.01316497	1545.2	0.01875779		2135.2	0.01538532		2725.19	0.00107578		3315.19	-0.00372073		3905.18	0.00150605		
365.4	0.11487865	0.10324617	955.4	0.01975767	0.01319661	1545.4	0.01875585		2135.4	0.01563024		2725.39	0.00001081		3315.39	-0.00430246		3905.38	0.00181816		
365.6	0.11451476	0.10345262	955.6	0.01973789	0.01322824	1545.6	0.01917682		2135.6	0.01551325		2725.59	-0.00064238		3315.59	-0.00439971		3905.58	0.00225763		
365.8	0.11438093	0.10365878	955.8	0.01988037	0.01325986	1545.8	0.01862259		2135.8	0.01476978		2725.79	0.0000023		3315.79	-0.00378574		3905.78	0.0022897		
366	0.11401264	0.10386464	956	0.01961268	0.01329145	1546	0.01762707		2136	0.01514206		2725.99	0.0001036		3315.99	-0.00415999		3905.98	0.00205784		
366.2	0.11516387	0.10407021	956.2	0.01978652	0.01332303	1546.2	0.01772744		2136.2	0.01493186		2726.19	0.00031551		3316.19	-0.00419118		3906.18	0.00178906		
366.4	0.1157011	0.10427548	956.4	0.01914142	0.01335459	1546.4	0.01682201		2136.4	0.01512774		2726.39	0.00013726		3316.39	-0.00484924		3906.38	0.00210506		
366.6	0.11550026	0.10448046	956.6	0.01869498	0.01338614	1546.6	0.01641675		2136.6	0.01505848		2726.59	-0.00049538		3316.59	-0.00478117		3906.58	0.00201891		
366.8	0.11569306	0.10468515	956.8	0.01828713	0.01341767	1546.8	0.01696698		2136.8	0.01423836		2726.79	-0.0001928		3316.79	-0.00508094		3906.78	0.00313476		
367	0.11631137	0.10488954	957	0.01857252	0.01344918	1547	0.01726285		2137	0.01342272		2726.99	0.00031212		3316.99	-0.00518864		3906.98	0.00339871		
367.2	0.11656854	0.10509364	957.2	0.01851148	0.01348068	1547.2	0.01820229		2137.2	0.01369412		2727.19	0.00038081		3317.19	-0.00490349		3907.18	0.00411828		
367.4	0.11691904	0.10529745	957.4	0.01891183	0.01351216	1547.4	0.018578		2137.4	0.01224131		2727.39	0.00002143		3317.39	-0.00440592		3907.38	0.00463065		
367.6	0.11720397	0.10550097	957.6	0.01806988	0.01354362	1547.6	0.01950793		2137.6	0.0119309		2727.59	0.00008102		3317.59	-0.00536609		3907.58	0.00451792		
367.8	0.1174347	0.1057042	957.8	0.01803133	0.01357507	1547.8	0.01999434		2137.8	0.01214559		2727.79	0.0002851		3317.79	-0.00461175		3907.78	0.00394296		
368	0.11712588	0.10590713	958	0.01806159	0.0136065	1548	0.02050933		2138	0.01186048		2727.99	0.00033193		3317.99	-0.00415217		3907.98	0.00384635		
368.2	0.11761363	0.10610978	958.2	0.01809036	0.01363792	1548.2	0.02070552		2138.2	0.01272632		2728.19	-0.00004231		3318.19	-0.00393365		3908.18	0.0038188		
368.4	0.11769445	0.10631214	958.4	0.01846471	0.01366931	1548.4	0.02145171		2138.4	0.01312703		2728.39	-0.00097122		3318.39	-0.00279667		3908.38	0.00351889		
368.6	0.11770153	0.10651421	958.6	0.0182638	0.01370069	1548.6	0.02082601		2138.6	0.01422824		2728.59	-0.00050821		3318.59	-0.00283686		3908.58	0.00391134		
368.8	0.11855203	0.10671598	958.8	0.01886171	0.01373206	1548.8	0.0208926		2138.8	0.01435199		2728.79	-0.00079647		3318.79	-0.00356797		3908.78	0.0042338		
369	0.11922775	0.10691747	959	0.0199018	0.0137634	1549	0.02065501		2139	0.01578926		2728.99	-0.00126127		3318.99	-0.00422546		3908.98	0.0038304		
369.2	0.11963363	0.10711867	959.2	0.01973444	0.01379474	1549.2	0.02044625		2139.2	0.01610904		2729.19	-0.00151532		3319.19	-0.003799		3909.18	0.00372646		
369.4	0.12052549	0.10731959	959.4	0.02084782	0.01382605	1549.4	0.01979858		2139.4	0.01624856		2729.39	-0.00235354		3319.39	-0.00358744		3909.38	0.00351169		
369.6	0.12049168	0.10752022	959.6	0.02079726	0.01385735	1549.6	0.01920056		2139.6	0.01593359		2729.59	-0.00160884		3319.59	-0.00395447		3909.58	0.00252685		
369.8	0.1205988	0.10772056	959.8	0.02164745	0.01388863	1549.8	0.01861561		2139.8	0.01616407		2729.79	-0.00048994		3319.79	-0.00420371		3909.78	0.00178801		
370	0.12061789	0.10792061	960	0.02169729	0.01391989	1550	0.01802823		2140	0.01621293		2729.99	-0.00140065		3319.99	-0.00493101		3909.98	0.00161462		
370.2	0.12109072	0.10812038	960.2	0.02171513	0.01395114	1550.2	0.01860969		2140.2	0.01619844		2730.19	-0.00107846		3320.19	-0.0054471		3910.18	0.00190563		
370.4	0.12056366	0.10831986	960.4	0.02220913	0.01398237	1550.4	0.01830569		2140.4	0.01586792		2730.39	-0.00125396		3320.39	-0.00522671		3910.38	0.00201174		
370.6	0.11984651	0.10851905	960.6	0.02196962	0.01401359	1550.6	0.01847207		2140.6	0.01535896		2730.59	-0.00072691		3320.59	-0.00445116		3910.58	0.0026201		
370.8	0.11975551	0.10871796	960.8	0.022461	0.01404479	1550.8	0.01873332		2140.8	0.01469234		2730.79	-0.00005387		3320.79	-0.0041441		3910.78	0.00308701		
371	0.11983395	0.10891659	961	0.02236164	0.01407597	1551	0.0187302		2141	0.01400217		2730.99	-0.00027784		3320.99	-0.00367789		3910.98	0.00268522		
371.2	0.11971907	0.10911493	961.2	0.02158968	0.01410714	1551.2	0.0196229		2141.2	0.0130021		2731.19	0.00039244		3321.19	-0.00369838		3911.18	0.00226367		
371.4	0.11966627	0.10931299	961.4	0.02108076	0.01413829	1551.4	0.01974676		2141.4	0.01313473		2731.39	-0.00058935		3321.39	-0.00410403		3911.38	0.00186141		
371.6	0.1201126	0.10951077	961.6	0.02037422	0.01416942	1551.6	0.01972868		2141.6	0.01283877		2731.59	-0.00082113		3321.59	-0.00449979		3911.58	0.00160192		
371.8	0.12007585	0.10970826	961.8	0.02043025	0.01420054	1551.8	0.01902246		2141.8	0.01302731		2731.79	-0.00144421		3321.79	-0.00277878		3911.78	0.00086597		
372	0.12027989	0.10990547	962	0.02032702	0.01423164	1552	0.01864131		2142	0.01346823		2731.99	-0.0030321		3321.99	-0.00228768		3911.98	0.0018362		
372.2	0.12040286	0.1101024	962.2	0.02005525	0.01426272	1552.2	0.01854104		2142.2	0.01430265		2732.19	-0.00344589		3322.19	-0.00234858		3912.18	0.00256184		
372.4	0.12031714	0.11029905	962.4	0.02035694	0.01429379	1552.4	0.01850437		2142.4	0.01445349		2732.39	-0.00376621		3322.39	-0.00175011		3912.38	0.00141892		
372.6	0.12074659	0.11049542	962.6	0.01974839	0.01432484	1552.6	0.01806403		2142.6	0.01528862		2732.59	-0.00361767		3322.59	-0.00274423		3912.58	0.00252086		
372.8	0.12184605	0.1106915	962.8	0.01963889	0.01435588	1552.8	0.01838281		2142.8	0.01463311		2732.79	-0.0031502		3322.79	-0.00297375		3912.78	0.0032535		
373	0.12184825	0.11088731	963	0.01941673	0.01438689	1553	0.0181786		2143	0.01408165		2732.99	-0.00303611		3322.99	-0.00383343		3912.98	0.00340493		
373.2	0.12219569	0.11108283	963.2	0.01935434	0.0144179	1553.2	0.01833943		2143.2	0.01351877		2733.19	-0.00350616		3323.19	-0.00446673		3913.18	0.00399858		
373.4	0.12296355	0.11127808	963.4	0.02058289	0.01444888	1553.4	0.01800074		2143.4	0.01351875		2733.39	-0.00355735		3323.39	-0.00550504		3913.38	0.00370353		
373.6	0.12283113	0.11147304	963.6	0.02012373	0.01447985	1553.6	0.01785202		2143.6	0.01320585		2733.59	-0.00329379		3323.59	-0.00580471		3913.58	0.00413792		
373.8	0.12307182	0.11166773	963.8	0.02093061	0.0145108	1553.8	0.01784372		2143.8	0.01368219		2733.79	-0.00325411		3323.79	-0.00661396		3913.78	0.00464966		
374	0.12288299	0.11186214	964	0.0208119	0.01454174	1554	0.01812678		2144	0.01315293		2733.99	-0.00302816		3323.99	-0.00705414		3913.98	0.00479964		
374.2	0.12265691	0.11205627	964.2	0.0214285	0.01457266	1554.2	0.01849722		2144.2	0.0132821		2734.19	-0.00248814		3324.19	-0.007036		3914.18	0.00503572		
374.4	0.12243627	0.11225012	964.4	0.02153098	0.01460356	1554.4	0.01758331		2144.4	0.01214053		2734.39	-0.00269388		3324.39	-0.00690303		3914.38	0.0047337		
374.6	0.12273582	0.1124437	964.6	0.02203472	0.01463445	1554.6	0.01720859		2144.6	0.01158132		2734.59	-0.00277743		3324.59	-0.00693278		3914.58	0.00513641		
374.8	0.12267419	0.112637	964.8	0.02256223	0.01466532	1554.8	0.0166299		2144.8	0.01037197		2734.79	-0.00209741		3324.79	-0.00758432		3914.78	0.004267		
375	0.12294906	0.11283002	965	0.02331406	0.01469618	1555	0.0168906		2145	0.00989894		2734.99	-0.0025661		3324.99	-0.00732174		3914.98	0.00387476		
375.2	0.12363159	0.11302277	965.2	0.02338658	0.01472702	1555.2	0.01674441		2145.2	0.00894297		2735.19	-0.00194458		3325.19	-0.00744257		3915.18	0.00382556		
375.4	0.12404741	0.11321524	965.4	0.02401992	0.01475784	1555.4	0.01599443		2145.4	0.00953838		2735.39	-0.00242485		3325.39	-0.00691328		3915.38	0.00375798		
375.6	0.12455959	0.11340743	965.6	0.02433009	0.01478865	1555.6	0.01539069		2145.6	0.0095344		2735.59	-0.00208581		3325.59	-0.00639003		3915.58	0.00335008		
375.8	0.12447856	0.11359935	965.8	0.02404719	0.01481944	1555.8	0.01562133		2145.8	0.01020366		2735.79	-0.00294771		3325.79	-0.00522246		3915.78	0.00299298		
376	0.12440354	0.113791	966	0.02373441	0.01485021	1556	0.01549487		2146	0.01190131		2735.99	-0.00312785		3325.99	-0.00538246		3915.98	0.00305136		
376.2	0.124304	0.11398237	966.2	0.02295161	0.01488097	1556.2	0.0155068		2146.2	0.01296338		2736.19	-0.00280235		3326.19	-0.00552572		3916.18	0.00235893		
376.4	0.12434783	0.11417347	966.4	0.02234554	0.01491171	1556.4	0.01602041		2146.4	0.01402119		2736.39	-0.00222682		3326.39	-0.00545213		3916.38	0.00191845		
376.6	0.12466748	0.1143643	966.6	0.02086886	0.01494244	1556.6	0.01624805		2146.6	0.0152007		2736.59	-0.00194316		3326.59	-0.00535336		3916.58	0.00268329		
376.8	0.12459509	0.11455485	966.8	0.01997563	0.01497314	1556.8	0.01693104		2146.8	0.01549951		2736.79	-0.00051778		3326.79	-0.00500771		3916.78	0.00161009		
377	0.12452773	0.11474513	967	0.01963841	0.01500384	1557	0.01758697		2147	0.01572973		2736.99	0.00017881		3326.99	-0.00467957		3916.98	0.00175937		
377.2	0.12469131	0.11493514	967.2	0.01966052	0.01503451	1557.2	0.01833252		2147.2	0.0166094		2737.19	0.00100982		3327.19	-0.00389707		3917.18	0.0018857		
377.4	0.12504203	0.11512487	967.4	0.01879017	0.01506517	1557.4	0.01838324		2147.4	0.01729795		2737.39	0.0014222		3327.39	-0.00395913		3917.38	0.00242423		
377.6	0.12518533	0.11531434	967.6	0.01752316	0.01509582	1557.6	0.01853738		2147.6	0.01830634		2737.59	0.00199139		3327.59	-0.00439435		3917.58	0.00336308		
377.8	0.12513409	0.11550353	967.8	0.01776432	0.01512645	1557.8	0.01961536		2147.8	0.01865621		2737.79	0.00180093		3327.79	-0.00520011		3917.78	0.00329663		
378	0.12469392	0.11569246	968	0.01774871	0.01515706	1558	0.02057319		2148	0.0180705		2737.99	0.00204502		3327.99	-0.00537107		3917.98	0.00328843		
378.2	0.125031	0.11588111	968.2	0.01786995	0.01518765	1558.2	0.02058867		2148.2	0.01786415		2738.19	0.00147787		3328.19	-0.00497723		3918.18	0.00342488		
378.4	0.12543162	0.11606949	968.4	0.01756103	0.01521823	1558.4	0.02043383		2148.4	0.01707157		2738.39	0.00059455		3328.39	-0.00492216		3918.38	0.00343521		
378.6	0.12529497	0.11625761	968.6	0.01872397	0.0152488	1558.6	0.02081302		2148.6	0.01621952		2738.59	0.00059084		3328.59	-0.00510283		3918.58	0.0034352		
378.8	0.1247416	0.11644545	968.8	0.0193591	0.01527935	1558.8	0.02118548		2148.8	0.01560811		2738.79	0.00029406		3328.79	-0.0058671		3918.78	0.00363751		
379	0.12507327	0.11663303	969	0.02008256	0.01530988	1559	0.02201208		2149	0.01449532		2738.99	-0.00068047		3328.99	-0.00566016		3918.98	0.0043525		
379.2	0.12556264	0.11682034	969.2	0.01928828	0.01534039	1559.2	0.02126134		2149.2	0.01404752		2739.19	-0.0009958		3329.19	-0.00604918		3919.18	0.00445326		
379.4	0.12631409	0.11700738	969.4	0.01942004	0.01537089	1559.4	0.02054131		2149.4	0.01399804		2739.39	-0.00147015		3329.39	-0.00587935		3919.38	0.0045304		
379.6	0.12625435	0.11719415	969.6	0.02009877	0.01540137	1559.6	0.02029949		2149.6	0.01474685		2739.59	-0.0023263		3329.59	-0.00667737		3919.58	0.00387807		
379.8	0.12596097	0.11738066	969.8	0.02026329	0.01543184	1559.8	0.0201653		2149.8	0.01469396		2739.79	-0.00344858		3329.79	-0.00708332		3919.78	0.00337343		
380	0.12574649	0.1175669	970	0.02055703	0.01546229	1560	0.01911913		2150	0.01536216		2739.99	-0.00403187		3329.99	-0.00712966		3919.98	0.00306303		
380.2	0.12546537	0.11775287	970.2	0.02038935	0.01549273	1560.2	0.01823333		2150.2	0.01521319		2740.19	-0.00389506		3330.19	-0.0075905		3920.18	0.00294121		
380.4	0.12587509	0.11793858	970.4	0.02051164	0.01552315	1560.4	0.01803919		2150.4	0.01517156		2740.39	-0.00337092		3330.39	-0.00791727		3920.38	0.00359154		
380.6	0.12600197	0.11812402	970.6	0.02017758	0.01555355	1560.6	0.01745385		2150.6	0.0152034		2740.59	-0.00306105		3330.59	-0.00814314		3920.58	0.00315933		
380.8	0.12608832	0.1183092	970.8	0.02055305	0.01558394	1560.8	0.01704747		2150.8	0.01467956		2740.79	-0.00213819		3330.79	-0.00793105		3920.78	0.00252174		
381	0.12658124	0.11849411	971	0.02112309	0.01561431	1561	0.01743164		2151	0.01445337		2740.99	-0.00161192		3330.99	-0.00706212		3920.98	0.00304235		
381.2	0.12624845	0.11867875	971.2	0.02133145	0.01564466	1561.2	0.01750592		2151.2	0.01502754		2741.19	-0.00102171		3331.19	-0.00665893		3921.18	0.00337803		
381.4	0.12716494	0.11886314	971.4	0.02077619	0.015675	1561.4	0.01744258		2151.4	0.01524912		2741.39	-0.00148214		3331.39	-0.0067691		3921.38	0.00436857		
381.6	0.12660744	0.11904726	971.6	0.02153172	0.01570532	1561.6	0.01747566		2151.6	0.01611642		2741.59	-0.00158723		3331.59	-0.00696887		3921.58	0.00486364		
381.8	0.12626008	0.11923111	971.8	0.02239998	0.01573563	1561.8	0.01813045		2151.8	0.01549873		2741.79	-0.00086171		3331.79	-0.00630201		3921.78	0.00482827		
382	0.12567158	0.11941471	972	0.02199586	0.01576592	1562	0.01819721		2152	0.01525206		2741.99	-0.00061603		3331.99	-0.00662097		3921.98	0.00462095		
382.2	0.126561	0.11959804	972.2	0.02117789	0.01579619	1562.2	0.01810168		2152.2	0.01523478		2742.19	-0.00106598		3332.19	-0.00617841		3922.18	0.00442377		
382.4	0.12672046	0.11978111	972.4	0.02036799	0.01582645	1562.4	0.0183878		2152.4	0.01535687		2742.39	-0.00007991		3332.39	-0.00631442		3922.38	0.00500048		
382.6	0.12718908	0.11996391	972.6	0.02072385	0.0158567	1562.6	0.01872618		2152.6	0.01508709		2742.59	0.00061472		3332.59	-0.00700938		3922.58	0.00488139		
382.8	0.1279987	0.12014646	972.8	0.01998005	0.01588692	1562.8	0.01908333		2152.8	0.01463918		2742.79	0.00055689		3332.79	-0.00686667		3922.78	0.00471028		
383	0.12916782	0.12032874	973	0.01943557	0.01591713	1563	0.01834987		2153	0.01448473		2742.99	0.00012579		3332.99	-0.0056153		3922.98	0.00443502		
383.2	0.13044369	0.12051077	973.2	0.01895265	0.01594733	1563.2	0.01786484		2153.2	0.01534462		2743.19	0.00002912		3333.19	-0.00553875		3923.18	0.00358556		
383.4	0.13029144	0.12069253	973.4	0.01957221	0.01597751	1563.4	0.0180839		2153.4	0.01472496		2743.39	0.00005379		3333.39	-0.00519919		3923.38	0.00341386		
383.6	0.13014731	0.12087403	973.6	0.02012666	0.01600767	1563.6	0.01809639		2153.6	0.01500023		2743.59	0.00025844		3333.59	-0.00513459		3923.58	0.00269466		
383.8	0.12961815	0.12105528	973.8	0.01987579	0.01603782	1563.8	0.01749671		2153.8	0.01477147		2743.79	0.00019436		3333.79	-0.00398884		3923.78	0.0024475		
384	0.12863099	0.12123626	974	0.01900372	0.01606795	1564	0.01738999		2154	0.01513843		2743.99	0.0003561		3333.99	-0.00354455		3923.98	0.00329201		
384.2	0.12796429	0.12141699	974.2	0.01857174	0.01609806	1564.2	0.01691878		2154.2	0.01402452		2744.19	0.00085229		3334.19	-0.00381167		3924.18	0.00325188		
384.4	0.12820268	0.12159745	974.4	0.0181416	0.01612816	1564.4	0.01783212		2154.4	0.01397307		2744.39	0.00032134		3334.39	-0.0037637		3924.38	0.00360245		
384.6	0.12842598	0.12177766	974.6	0.01992737	0.01615825	1564.6	0.01837589		2154.6	0.01346042		2744.59	-0.000071		3334.59	-0.00380931		3924.58	0.00266521		
384.8	0.12878332	0.12195761	974.8	0.02083001	0.01618831	1564.8	0.01850672		2154.8	0.01322106		2744.79	0.00016098		3334.79	-0.00370468		3924.78	0.00260862		
385	0.12885968	0.12213731	975	0.02181279	0.01621837	1565	0.01885491		2155	0.01351582		2744.99	-0.00012184		3334.99	-0.00337594		3924.98	0.0024049		
385.2	0.12818377	0.12231675	975.2	0.02253779	0.0162484	1565.2	0.01945457		2155.2	0.01449039		2745.19	0.00012372		3335.19	-0.00371972		3925.18	0.00289706		
385.4	0.12861865	0.12249593	975.4	0.02309187	0.01627842	1565.4	0.01970753		2155.4	0.01458228		2745.39	-0.00022672		3335.39	-0.00332261		3925.38	0.00299133		
385.6	0.12886632	0.12267485	975.6	0.02347927	0.01630843	1565.6	0.01996649		2155.6	0.01536707		2745.59	-0.00070399		3335.59	-0.00371856		3925.58	0.00312353		
385.8	0.12840096	0.12285352	975.8	0.02384532	0.01633842	1565.8	0.02009533		2155.8	0.01557365		2745.79	-0.00080699		3335.79	-0.00448716		3925.78	0.00311084		
386	0.12891223	0.12303193	976	0.02323869	0.01636839	1566	0.01960163		2156	0.01593145		2745.99	-0.00095411		3335.99	-0.00521822		3925.98	0.00354106		
386.2	0.13030838	0.12321009	976.2	0.02326077	0.01639834	1566.2	0.01946485		2156.2	0.01639061		2746.19	-0.00093247		3336.19	-0.00565508		3926.18	0.0039965		
386.4	0.13074014	0.12338799	976.4	0.02305793	0.01642829	1566.4	0.01974655		2156.4	0.01685098		2746.39	-0.00002333		3336.39	-0.0061059		3926.38	0.00440227		
386.6	0.13159218	0.12356564	976.6	0.02346002	0.01645821	1566.6	0.01959906		2156.6	0.01700202		2746.59	-0.00044668		3336.59	-0.0071618		3926.58	0.00340154		
386.8	0.13225434	0.12374304	976.8	0.02257769	0.01648812	1566.8	0.01903772		2156.8	0.01657532		2746.79	-0.00079989		3336.79	-0.00770639		3926.78	0.00242169		
387	0.13255082	0.12392018	977	0.02281883	0.01651801	1567	0.01803369		2157	0.01689774		2746.99	-0.0006229		3336.99	-0.00817161		3926.98	0.00198949		
387.2	0.13269143	0.12409707	977.2	0.02309972	0.01654789	1567.2	0.0185073		2157.2	0.01655023		2747.19	-0.00062785		3337.19	-0.00865472		3927.18	0.00215874		
387.4	0.13284723	0.1242737	977.4	0.0226789	0.01657775	1567.4	0.0184713		2157.4	0.01626036		2747.39	-0.00068346		3337.39	-0.00829119		3927.38	0.00174158		
387.6	0.13386804	0.12445008	977.6	0.02261735	0.0166076	1567.6	0.01797228		2157.6	0.01643689		2747.59	-0.00077001		3337.59	-0.00780191		3927.58	0.00176339		
387.8	0.13325462	0.12462621	977.8	0.02194812	0.01663743	1567.8	0.0181526		2157.8	0.01637907		2747.79	-0.0016873		3337.79	-0.00827637		3927.78	0.00136756		
388	0.13275906	0.12480209	978	0.02062091	0.01666725	1568	0.01840882		2158	0.0164241		2747.99	-0.0021277		3337.99	-0.00816774		3927.98	0.00241809		
388.2	0.13306295	0.12497772	978.2	0.02031362	0.01669705	1568.2	0.01806182		2158.2	0.01527612		2748.19	-0.00213354		3338.19	-0.00795279		3928.18	0.00281368		
388.4	0.13414883	0.1251531	978.4	0.0197588	0.01672683	1568.4	0.01819324		2158.4	0.015437		2748.39	-0.00277387		3338.39	-0.00810424		3928.38	0.00323934		
388.6	0.13458325	0.12532822	978.6	0.02060955	0.0167566	1568.6	0.01736093		2158.6	0.01455682		2748.59	-0.00341405		3338.59	-0.00822252		3928.58	0.00306245		
388.8	0.13443693	0.12550309	978.8	0.02003376	0.01678635	1568.8	0.01727398		2158.8	0.01450055		2748.79	-0.00329636		3338.79	-0.00777895		3928.78	0.00391073		
389	0.13443652	0.12567772	979	0.01988157	0.01681609	1569	0.01705516		2159	0.01489575		2748.99	-0.00375849		3338.99	-0.00802889		3928.98	0.00421234		
389.2	0.13388164	0.12585209	979.2	0.01959479	0.01684581	1569.2	0.0178545		2159.2	0.01546101		2749.19	-0.00350122		3339.19	-0.00780128		3929.18	0.00507218		
389.4	0.1339765	0.12602622	979.4	0.01970787	0.01687551	1569.4	0.01761169		2159.4	0.01558884		2749.39	-0.00347332		3339.39	-0.00650393		3929.38	0.00469445		
389.6	0.13384014	0.12620009	979.6	0.01964115	0.0169052	1569.6	0.01734181		2159.6	0.01609469		2749.59	-0.00385625		3339.59	-0.006706		3929.58	0.00527048		
389.8	0.1332494	0.12637372	979.8	0.02056337	0.01693487	1569.8	0.01727864		2159.8	0.0164908		2749.79	-0.00319874		3339.79	-0.00629983		3929.78	0.00602553		
390	0.13388921	0.1265471	980	0.02109931	0.01696453	1570	0.01679819		2160	0.01689462		2749.99	-0.00145448		3339.99	-0.00642467		3929.98	0.00633421		
390.2	0.13394653	0.12672023	980.2	0.0216421	0.01699417	1570.2	0.01698541		2160.2	0.01716001		2750.19	-0.00142108		3340.19	-0.00587496		3930.18	0.00675442		
390.4	0.13341064	0.12689312	980.4	0.02235129	0.0170238	1570.4	0.01794686		2160.4	0.01742018		2750.39	-0.00054864		3340.39	-0.00577036		3930.38	0.00736889		
390.6	0.13395289	0.12706575	980.6	0.02229697	0.01705341	1570.6	0.0175289		2160.6	0.01835177		2750.59	-0.00005723		3340.59	-0.00631821		3930.58	0.00663612		
390.8	0.13395771	0.12723814	980.8	0.02148584	0.01708301	1570.8	0.0177423		2160.8	0.01853328		2750.79	0.00089161		3340.79	-0.00681766		3930.78	0.00573451		
391	0.13427566	0.12741029	981	0.02202961	0.01711259	1571	0.01765186		2161	0.01981405		2750.99	0.00157727		3340.99	-0.00777015		3930.98	0.00624781		
391.2	0.13509023	0.12758218	981.2	0.02143242	0.01714215	1571.2	0.01826881		2161.2	0.02016549		2751.19	0.00047152		3341.19	-0.00858776		3931.18	0.00590574		
391.4	0.13521541	0.12775383	981.4	0.02059303	0.0171717	1571.4	0.018509		2161.4	0.02074085		2751.39	0.00083575		3341.39	-0.00873238		3931.38	0.00527906		
391.6	0.13560052	0.12792524	981.6	0.02061399	0.01720123	1571.6	0.017637		2161.6	0.02101053		2751.59	0.00046013		3341.59	-0.00995369		3931.58	0.00556249		
391.8	0.13557531	0.1280964	981.8	0.01975835	0.01723075	1571.8	0.01775681		2161.8	0.02083578		2751.79	0.00046272		3341.79	-0.01103249		3931.78	0.0055139		
392	0.13540754	0.12826732	982	0.01933443	0.01726025	1572	0.01806902		2162	0.02142655		2751.99	0.00046705		3341.99	-0.01088317		3931.98	0.00590404		
392.2	0.13646955	0.12843799	982.2	0.018252	0.01728974	1572.2	0.01815351		2162.2	0.02109322		2752.19	0.00101189		3342.19	-0.01092468		3932.18	0.00580783		
392.4	0.13687274	0.12860842	982.4	0.01833401	0.01731921	1572.4	0.01773999		2162.4	0.02030767		2752.39	0.00069395		3342.39	-0.01074217		3932.38	0.00505171		
392.6	0.13600684	0.1287786	982.6	0.01783114	0.01734867	1572.6	0.01733953		2162.6	0.0194462		2752.59	0.00025685		3342.59	-0.01044409		3932.58	0.00432416		
392.8	0.13552135	0.12894854	982.8	0.01760684	0.01737811	1572.8	0.01821283		2162.8	0.01904488		2752.79	0.00035493		3342.79	-0.00983206		3932.78	0.00405395		
393	0.13530005	0.12911824	983	0.01744374	0.01740753	1573	0.01811419		2163	0.01804606		2752.99	-0.00016583		3342.99	-0.00979888		3932.98	0.00358233		
393.2	0.13552509	0.12928769	983.2	0.01797816	0.01743694	1573.2	0.01863393		2163.2	0.01781304		2753.19	-0.00001211		3343.19	-0.0082058		3933.18	0.00325061		
393.4	0.13634055	0.1294569	983.4	0.01865124	0.01746633	1573.4	0.01791668		2163.4	0.01696115		2753.39	0.00036195		3343.39	-0.00700032		3933.38	0.00287712		
393.6	0.13655336	0.12962587	983.6	0.02032502	0.01749571	1573.6	0.01840672		2163.6	0.01605267		2753.59	-0.00065537		3343.59	-0.00625162		3933.58	0.00348449		
393.8	0.13715999	0.1297946	983.8	0.02195869	0.01752507	1573.8	0.01890853		2163.8	0.01514		2753.79	-0.00038292		3343.79	-0.00490223		3933.78	0.00325409		
394	0.13677608	0.12996309	984	0.02228799	0.01755442	1574	0.0181768		2164	0.01458495		2753.99	-0.00089984		3343.99	-0.00499639		3933.98	0.00347608		
394.2	0.1370058	0.13013134	984.2	0.02324994	0.01758375	1574.2	0.01915883		2164.2	0.01382306		2754.19	-0.00086637		3344.19	-0.00345666		3934.18	0.00422861		
394.4	0.13730659	0.13029934	984.4	0.02271442	0.01761307	1574.4	0.01980352		2164.4	0.0139528		2754.39	-0.00067788		3344.39	-0.0033884		3934.38	0.00403199		
394.6	0.13843136	0.13046711	984.6	0.02247586	0.01764237	1574.6	0.01904641		2164.6	0.01374426		2754.59	-0.00041362		3344.59	-0.00329658		3934.58	0.00346023		
394.8	0.13854772	0.13063463	984.8	0.02276318	0.01767165	1574.8	0.01906019		2164.8	0.01379304		2754.79	-0.00037648		3344.79	-0.00350002		3934.78	0.00332569		
395	0.13895389	0.13080192	985	0.02303782	0.01770092	1575	0.01914366		2165	0.01413245		2754.99	-0.0009806		3344.99	-0.00382944		3934.98	0.00397962		
395.2	0.13943937	0.13096897	985.2	0.02278523	0.01773018	1575.2	0.0190885		2165.2	0.01344534		2755.19	-0.00149572		3345.19	-0.00359135		3935.18	0.00411957		
395.4	0.13875192	0.13113577	985.4	0.0230641	0.01775941	1575.4	0.01864683		2165.4	0.01393687		2755.39	-0.0009881		3345.39	-0.00357472		3935.38	0.00470488		
395.6	0.1387707	0.13130234	985.6	0.02382038	0.01778864	1575.6	0.01778376		2165.6	0.01473365		2755.59	-0.00151087		3345.59	-0.00409474		3935.58	0.00525967		
395.8	0.1392648	0.13146868	985.8	0.02342145	0.01781784	1575.8	0.01866261		2165.8	0.01539723		2755.79	-0.00056178		3345.79	-0.00403063		3935.78	0.0054509		
396	0.13905181	0.13163477	986	0.02257729	0.01784704	1576	0.01902039		2166	0.01729615		2755.99	-0.00049158		3345.99	-0.00470019		3935.98	0.00474643		
396.2	0.13989403	0.13180063	986.2	0.02187698	0.01787621	1576.2	0.01817042		2166.2	0.01834849		2756.19	-0.00039157		3346.19	-0.00546221		3936.18	0.00423102		
396.4	0.13937998	0.13196624	986.4	0.02190197	0.01790538	1576.4	0.01780992		2166.4	0.01896232		2756.39	0.0000329		3346.39	-0.0050978		3936.38	0.00481873		
396.6	0.13899854	0.13213163	986.6	0.02108418	0.01793452	1576.6	0.01829982		2166.6	0.0195167		2756.59	-0.00018393		3346.59	-0.00556878		3936.58	0.00480718		
396.8	0.13947607	0.13229677	986.8	0.02070789	0.01796365	1576.8	0.01870718		2166.8	0.01914048		2756.79	-0.00001192		3346.79	-0.00538177		3936.78	0.0052152		
397	0.13947748	0.13246168	987	0.02075681	0.01799277	1577	0.01848254		2167	0.01919431		2756.99	0.0005923		3346.99	-0.0058071		3936.98	0.00586741		
397.2	0.1401137	0.13262635	987.2	0.02052881	0.01802187	1577.2	0.01875422		2167.2	0.01964617		2757.19	0.00057918		3347.19	-0.00593499		3937.18	0.00667441		
397.4	0.14004907	0.13279079	987.4	0.02018944	0.01805095	1577.4	0.01858097		2167.4	0.01917295		2757.39	-0.00016773		3347.39	-0.00613188		3937.38	0.00716241		
397.6	0.1394018	0.132955	987.6	0.0206679	0.01808002	1577.6	0.01973781		2167.6	0.01832527		2757.59	-0.00056906		3347.59	-0.00599639		3937.58	0.00684586		
397.8	0.13939919	0.13311896	987.8	0.01975643	0.01810908	1577.8	0.01981976		2167.8	0.01792324		2757.79	-0.00009671		3347.79	-0.00541451		3937.78	0.00692761		
398	0.13933211	0.1332827	988	0.01950301	0.01813811	1578	0.02018396		2168	0.01695509		2757.99	0.00028289		3347.99	-0.00520255		3937.98	0.00674971		
398.2	0.14050852	0.1334462	988.2	0.01975172	0.01816714	1578.2	0.02090373		2168.2	0.01616458		2758.19	0.00153519		3348.19	-0.00401091		3938.18	0.00582611		
398.4	0.1408739	0.13360946	988.4	0.01932839	0.01819615	1578.4	0.02011753		2168.4	0.0153267		2758.39	0.00119305		3348.39	-0.00390147		3938.38	0.00535002		
398.6	0.14144765	0.13377249	988.6	0.02076601	0.01822514	1578.6	0.01938625		2168.6	0.01353968		2758.59	0.00128432		3348.59	-0.00340849		3938.58	0.00482327		
398.8	0.1417298	0.13393529	988.8	0.02155516	0.01825412	1578.8	0.01901756		2168.8	0.01358367		2758.79	0.00151403		3348.79	-0.00283093		3938.78	0.00471		
399	0.14203457	0.13409786	989	0.02125732	0.01828308	1579	0.01984375		2169	0.01349892		2758.99	0.00109293		3348.99	-0.0027405		3938.98	0.00479516		
399.2	0.14256281	0.13426019	989.2	0.02155029	0.01831203	1579.2	0.01893841		2169.2	0.01338609		2759.19	0.00091333		3349.19	-0.00370531		3939.18	0.00490847		
399.4	0.14199066	0.1344223	989.4	0.02222914	0.01834096	1579.4	0.01891102		2169.4	0.01402657		2759.39	0.00068673		3349.39	-0.00446973		3939.38	0.00426294		
399.6	0.14304526	0.13458417	989.6	0.02363947	0.01836987	1579.6	0.01893235		2169.6	0.01503874		2759.59	0.00064439		3349.59	-0.00504575		3939.58	0.0042393		
399.8	0.14367721	0.1347458	989.8	0.02362432	0.01839877	1579.8	0.01927918		2169.8	0.01534488		2759.79	0.00124129		3349.79	-0.00521595		3939.78	0.00415908		
400	0.14406123	0.13490721	990	0.02387532	0.01842766	1580	0.01851799		2170	0.01664592		2759.99	0.00061301		3349.99	-0.00549419		3939.98	0.00328417		
400.2	0.14462056	0.13506839	990.2	0.02513865	0.01845653	1580.2	0.01838851		2170.2	0.01759529		2760.19	-0.00047481		3350.19	-0.00640441		3940.18	0.003116		
400.4	0.14409497	0.13522933	990.4	0.02582718	0.01848539	1580.4	0.01874368		2170.4	0.01817121		2760.39	-0.00003702		3350.39	-0.0053		3940.38	0.00370393		
400.6	0.14443053	0.13539005	990.6	0.02582474	0.01851423	1580.6	0.01911823		2170.6	0.0184169		2760.59	-0.00023993		3350.59	-0.0057427		3940.58	0.00339128		
400.8	0.14424725	0.13555054	990.8	0.025547	0.01854305	1580.8	0.01905207		2170.8	0.01844226		2760.79	-0.00034885		3350.79	-0.0059761		3940.78	0.00385126		
401	0.1427478	0.13571079	991	0.02555303	0.01857186	1581	0.01845723		2171	0.01950353		2760.99	-0.00025302		3350.99	-0.00656086		3940.98	0.00424341		
401.2	0.1420447	0.13587082	991.2	0.0254134	0.01860066	1581.2	0.01835134		2171.2	0.02012971		2761.19	-0.00165942		3351.19	-0.00670126		3941.18	0.00416499		
401.4	0.14115715	0.13603062	991.4	0.02555077	0.01862944	1581.4	0.01781738		2171.4	0.02032987		2761.39	-0.00176381		3351.39	-0.00570463		3941.38	0.00371531		
401.6	0.1407132	0.13619019	991.6	0.02528523	0.0186582	1581.6	0.01761329		2171.6	0.0205579		2761.59	-0.00148407		3351.59	-0.00484		3941.58	0.00341535		
401.8	0.14073054	0.13634953	991.8	0.02493687	0.01868695	1581.8	0.01826637		2171.8	0.02069655		2761.79	-0.0017278		3351.79	-0.00373177		3941.78	0.00375402		
402	0.14089217	0.13650864	992	0.02543662	0.01871568	1582	0.0187368		2172	0.02016715		2761.99	-0.00098051		3351.99	-0.00301292		3941.98	0.00362951		
402.2	0.14077578	0.13666753	992.2	0.024704	0.0187444	1582.2	0.01857434		2172.2	0.01987876		2762.19	-0.00063641		3352.19	-0.00192498		3942.18	0.00343265		
402.4	0.14030961	0.13682619	992.4	0.02451531	0.01877311	1582.4	0.0177611		2172.4	0.01930424		2762.39	-0.00099882		3352.39	-0.00253795		3942.38	0.00329242		
402.6	0.13924934	0.13698462	992.6	0.02447352	0.01880179	1582.6	0.01747802		2172.6	0.01933191		2762.59	-0.00034326		3352.59	-0.00244324		3942.58	0.00318785		
402.8	0.13953953	0.13714283	992.8	0.02413581	0.01883047	1582.8	0.0168634		2172.8	0.01895033		2762.79	0.00080986		3352.79	-0.0036208		3942.78	0.00380634		
403	0.14013056	0.13730081	993	0.02326281	0.01885913	1583	0.01697739		2173	0.01889393		2762.99	0.00082747		3352.99	-0.00378063		3942.98	0.00370734		
403.2	0.14110089	0.13745856	993.2	0.02328138	0.01888777	1583.2	0.01631494		2173.2	0.01761592		2763.19	0.00118449		3353.19	-0.00415878		3943.18	0.00393825		
403.4	0.14173199	0.13761609	993.4	0.02377409	0.0189164	1583.4	0.01761069		2173.4	0.01694949		2763.39	0.00193778		3353.39	-0.00375583		3943.38	0.00341064		
403.6	0.14284657	0.13777339	993.6	0.0241614	0.01894501	1583.6	0.01772554		2173.6	0.01597188		2763.59	0.00284563		3353.59	-0.00305928		3943.58	0.00367063		
403.8	0.1426022	0.13793047	993.8	0.02398905	0.01897361	1583.8	0.01761771		2173.8	0.01509051		2763.79	0.00279522		3353.79	-0.00260288		3943.78	0.00392747		
404	0.14353308	0.13808732	994	0.02357764	0.01900219	1584	0.01733904		2174	0.01541767		2763.99	0.00268178		3353.99	-0.00341428		3943.98	0.00330724		
404.2	0.14406879	0.13824395	994.2	0.02409119	0.01903076	1584.2	0.01905777		2174.2	0.01533142		2764.19	0.00250113		3354.19	-0.00369906		3944.18	0.00334189		
404.4	0.14431697	0.13840036	994.4	0.02377948	0.01905931	1584.4	0.01962101		2174.4	0.01502026		2764.39	0.00326387		3354.39	-0.00356531		3944.38	0.00303978		
404.6	0.14539175	0.13855654	994.6	0.02360755	0.01908785	1584.6	0.02016242		2174.6	0.01567356		2764.59	0.00401157		3354.59	-0.00472438		3944.58	0.00265327		
404.8	0.14508987	0.13871249	994.8	0.02318929	0.01911637	1584.8	0.02057847		2174.8	0.01597295		2764.79	0.00425059		3354.79	-0.00517414		3944.78	0.00259579		
405	0.14512848	0.13886823	995	0.02349916	0.01914488	1585	0.02005264		2175	0.01658681		2764.99	0.00368656		3354.99	-0.00558278		3944.98	0.00226697		
405.2	0.14543814	0.13902374	995.2	0.02407805	0.01917337	1585.2	0.02072857		2175.2	0.01773438		2765.19	0.00277263		3355.19	-0.0059133		3945.18	0.00174515		
405.4	0.14540314	0.13917903	995.4	0.02426283	0.01920185	1585.4	0.02135985		2175.4	0.01795837		2765.39	0.00261467		3355.39	-0.00530013		3945.38	0.00104842		
405.6	0.14589873	0.1393341	995.6	0.02367541	0.01923031	1585.6	0.02245109		2175.6	0.0179773		2765.59	0.0017131		3355.59	-0.00597413		3945.58	0.00114123		
405.8	0.145955	0.13948895	995.8	0.0241675	0.01925876	1585.8	0.02312167		2175.8	0.01801267		2765.79	0.00147927		3355.79	-0.00624333		3945.78	0.00129294		
406	0.14553564	0.13964357	996	0.02401472	0.01928719	1586	0.02335395		2176	0.01755635		2765.99	0.00137111		3355.99	-0.00655219		3945.98	0.00136139		
406.2	0.14576901	0.13979797	996.2	0.02409564	0.01931561	1586.2	0.02298265		2176.2	0.01736205		2766.19	0.00108837		3356.19	-0.0065629		3946.18	0.00139584		
406.4	0.14522952	0.13995216	996.4	0.02429772	0.01934401	1586.4	0.02255707		2176.4	0.01756435		2766.39	0.00031038		3356.39	-0.0074427		3946.38	0.00134506		
406.6	0.14474724	0.14010612	996.6	0.02416727	0.0193724	1586.6	0.02213896		2176.6	0.01736171		2766.59	0.00019306		3356.59	-0.00812464		3946.58	0.00198818		
406.8	0.1454292	0.14025986	996.8	0.02341373	0.01940077	1586.8	0.02171984		2176.8	0.01644886		2766.79	-0.00039389		3356.79	-0.00879099		3946.78	0.00252817		
407	0.14594476	0.14041338	997	0.02304835	0.01942913	1587	0.02144417		2177	0.0168004		2766.99	-0.00125105		3356.99	-0.00762377		3946.98	0.00339404		
407.2	0.1461687	0.14056668	997.2	0.02275065	0.01945747	1587.2	0.0213258		2177.2	0.01678274		2767.19	-0.00165182		3357.19	-0.00712881		3947.18	0.00460459		
407.4	0.14586821	0.14071977	997.4	0.02284881	0.0194858	1587.4	0.02131329		2177.4	0.01747509		2767.39	-0.00153854		3357.39	-0.00669049		3947.38	0.00469753		
407.6	0.14624979	0.14087263	997.6	0.02354941	0.01951411	1587.6	0.02070332		2177.6	0.01665997		2767.59	-0.00187217		3357.59	-0.00679989		3947.58	0.00565143		
407.8	0.14641727	0.14102528	997.8	0.02374782	0.01954241	1587.8	0.02014682		2177.8	0.01690567		2767.79	-0.00262052		3357.79	-0.00710541		3947.78	0.0063436		
408	0.14585337	0.14117771	998	0.02370793	0.01957069	1588	0.02062322		2178	0.01723694		2767.99	-0.00285231		3357.99	-0.0062391		3947.98	0.00615285		
408.2	0.14617764	0.14132992	998.2	0.02473561	0.01959896	1588.2	0.0211547		2178.2	0.01716503		2768.19	-0.0024242		3358.19	-0.00637098		3948.18	0.00640598		
408.4	0.1465285	0.14148191	998.4	0.02415325	0.01962721	1588.4	0.02027337		2178.4	0.01701081		2768.39	-0.00188059		3358.39	-0.00672937		3948.38	0.00561127		
408.6	0.14708329	0.14163368	998.6	0.02453027	0.01965545	1588.6	0.02023713		2178.6	0.01739969		2768.59	-0.00101983		3358.59	-0.00634559		3948.58	0.00552682		
408.8	0.14730595	0.14178524	998.8	0.0245688	0.01968367	1588.8	0.02030445		2178.8	0.01699075		2768.79	-0.00068819		3358.79	-0.00539498		3948.78	0.00601119		
409	0.14825189	0.14193658	999	0.0257093	0.01971188	1589	0.02010025		2179	0.01736227		2768.99	-0.00191291		3358.99	-0.00491188		3948.98	0.00584317		
409.2	0.14832942	0.14208771	999.2	0.02568936	0.01974007	1589.2	0.02125936		2179.2	0.01751806		2769.19	-0.0017256		3359.19	-0.00430293		3949.18	0.0050143		
409.4	0.14897378	0.14223861	999.4	0.02566824	0.01976825	1589.4	0.02132948		2179.4	0.01731671		2769.39	-0.00072906		3359.39	-0.00381898		3949.38	0.00446193		
409.6	0.14940986	0.14238931	999.6	0.02558333	0.01979641	1589.6	0.02162631		2179.6	0.01731931		2769.59	-0.00022724		3359.59	-0.00465654		3949.58	0.00358718		
409.8	0.14938467	0.14253978	999.8	0.02615561	0.01982456	1589.8	0.0211104		2179.8	0.01771157		2769.79	0.00063983		3359.79	-0.0051059		3949.78	0.00240985		
410	0.14965048	0.14269005	1000	0.02623451	0.0198527	1590	0.02144709		2180	0.01751932		2769.99	0.00089714		3359.99	-0.00476367		3949.98	0.00153017		
410.2	0.15074027	0.14284009	1000.2	0.02685654	0.01988081	1590.2	0.02089102		2180.2	0.01845495		2770.19	0.00073729		3360.19	-0.00478856		3950.18	0.00155401		
410.4	0.15072389	0.14298992	1000.4	0.02623742	0.01990892	1590.4	0.02129076		2180.4	0.01900348		2770.39	-0.00014481		3360.39	-0.00485873		3950.38	0.00136606		
410.6	0.1511303	0.14313954	1000.6	0.02570305	0.01993701	1590.6	0.02041964		2180.6	0.01871382		2770.59	-0.00025305		3360.59	-0.00585775		3950.58	0.00145766		
410.8	0.15070277	0.14328895	1000.8	0.02511535	0.01996508	1590.8	0.02051075		2180.8	0.01928611		2770.79	-0.00050853		3360.79	-0.00665684		3950.78	0.00184767		
411	0.15105755	0.14343814	1001	0.02525858	0.01999314	1591	0.0198398		2181	0.01988308		2770.99	-0.00023244		3360.99	-0.00665976		3950.98	0.00199719		
411.2	0.15094559	0.14358712	1001.2	0.02523419	0.02002119	1591.2	0.01911923		2181.2	0.02002135		2771.19	-0.00012436		3361.19	-0.00746145		3951.18	0.0027929		
411.4	0.15132613	0.14373588	1001.4	0.02575856	0.02004922	1591.4	0.01930578		2181.4	0.02035167		2771.39	0.00004352		3361.39	-0.00696057		3951.38	0.00305992		
411.6	0.15126001	0.14388443	1001.6	0.02618811	0.02007723	1591.6	0.01882105		2181.6	0.01944528		2771.59	-0.00024342		3361.59	-0.00802784		3951.58	0.00374671		
411.8	0.15014101	0.14403277	1001.8	0.02522881	0.02010523	1591.8	0.01835993		2181.8	0.01946419		2771.79	-0.00030522		3361.79	-0.00843512		3951.78	0.00386983		
412	0.14850686	0.1441809	1002	0.02475541	0.02013322	1592	0.01868424		2182	0.01945659		2771.99	-0.00057242		3361.99	-0.00855046		3951.98	0.00420538		
412.2	0.14786806	0.14432881	1002.2	0.02442865	0.02016119	1592.2	0.01779553		2182.2	0.01887193		2772.19	-0.00001496		3362.19	-0.00958865		3952.18	0.00434523		
412.4	0.14763026	0.14447652	1002.4	0.02330248	0.02018915	1592.4	0.0190012		2182.4	0.01795636		2772.39	-0.00015741		3362.39	-0.00933007		3952.38	0.00518746		
412.6	0.14707938	0.14462401	1002.6	0.02335336	0.02021709	1592.6	0.01836298		2182.6	0.01708868		2772.59	0.00053105		3362.59	-0.00841776		3952.58	0.00609667		
412.8	0.14735518	0.14477129	1002.8	0.02292099	0.02024501	1592.8	0.01826385		2182.8	0.01660634		2772.79	0.00051036		3362.79	-0.00702894		3952.78	0.00618507		
413	0.14831055	0.14491836	1003	0.02259643	0.02027293	1593	0.01901861		2183	0.0167287		2772.99	0.00084884		3362.99	-0.00647051		3952.98	0.00624494		
413.2	0.14875694	0.14506522	1003.2	0.02178753	0.02030082	1593.2	0.0196264		2183.2	0.01580244		2773.19	0.00223657		3363.19	-0.00665842		3953.18	0.0058205		
413.4	0.14895067	0.14521187	1003.4	0.02199177	0.02032871	1593.4	0.02025991		2183.4	0.01603041		2773.39	0.00240073		3363.39	-0.00650532		3953.38	0.00595907		
413.6	0.14854358	0.14535831	1003.6	0.02230694	0.02035657	1593.6	0.02047755		2183.6	0.01609345		2773.59	0.00249257		3363.59	-0.00624994		3953.58	0.00496138		
413.8	0.14880032	0.14550454	1003.8	0.02279074	0.02038443	1593.8	0.0207373		2183.8	0.01686798		2773.79	0.00217745		3363.79	-0.00617649		3953.78	0.00424733		
414	0.14939571	0.14565057	1004	0.02329233	0.02041227	1594	0.0207812		2184	0.01737462		2773.99	0.00146742		3363.99	-0.00483049		3953.98	0.0036368		
414.2	0.15036628	0.14579638	1004.2	0.02373625	0.02044009	1594.2	0.02059302		2184.2	0.01797367		2774.19	0.00106937		3364.19	-0.00320726		3954.18	0.00287567		
414.4	0.15163242	0.14594198	1004.4	0.02423122	0.0204679	1594.4	0.02028899		2184.4	0.01796297		2774.39	0.00107363		3364.39	-0.00251884		3954.38	0.00310858		
414.6	0.15285723	0.14608738	1004.6	0.02468124	0.02049569	1594.6	0.01933055		2184.6	0.0178441		2774.59	0.00057562		3364.59	-0.00295062		3954.58	0.00372067		
414.8	0.15356751	0.14623257	1004.8	0.02548695	0.02052347	1594.8	0.01983176		2184.8	0.0175829		2774.79	0.00024853		3364.79	-0.00333998		3954.78	0.00368717		
415	0.15367326	0.14637755	1005	0.02676258	0.02055124	1595	0.01944734		2185	0.01821359		2774.99	0.00027871		3364.99	-0.00292247		3954.98	0.00296205		
415.2	0.15346258	0.14652233	1005.2	0.0271478	0.02057899	1595.2	0.01900346		2185.2	0.01839169		2775.19	0.0001931		3365.19	-0.00309168		3955.18	0.00340621		
415.4	0.15358296	0.14666689	1005.4	0.02690007	0.02060673	1595.4	0.0202354		2185.4	0.02001388		2775.39	0.00004122		3365.39	-0.00329403		3955.38	0.0032608		
415.6	0.153047	0.14681125	1005.6	0.02647186	0.02063445	1595.6	0.01969571		2185.6	0.01997887		2775.59	-0.00006894		3365.59	-0.00488331		3955.58	0.00296895		
415.8	0.15224035	0.14695541	1005.8	0.02552249	0.02066215	1595.8	0.0193191		2185.8	0.02091076		2775.79	-0.00089751		3365.79	-0.0051316		3955.78	0.00319889		
416	0.15150784	0.14709935	1006	0.02608785	0.02068984	1596	0.01964859		2186	0.0216053		2775.99	-0.00119996		3365.99	-0.00557108		3955.98	0.0042236		
416.2	0.15053783	0.1472431	1006.2	0.0262188	0.02071752	1596.2	0.01931496		2186.2	0.02117635		2776.19	-0.00103061		3366.19	-0.00615451		3956.18	0.004513		
416.4	0.1507545	0.14738663	1006.4	0.02536367	0.02074519	1596.4	0.01990442		2186.4	0.02039758		2776.39	-0.00119916		3366.39	-0.00652222		3956.38	0.00586505		
416.6	0.15053725	0.14752996	1006.6	0.02515115	0.02077283	1596.6	0.01826036		2186.6	0.01948564		2776.59	-0.0013211		3366.59	-0.00640978		3956.58	0.00551351		
416.8	0.15118253	0.14767309	1006.8	0.02460306	0.02080047	1596.8	0.01855402		2186.8	0.01925317		2776.79	-0.00152066		3366.79	-0.00696012		3956.78	0.00548976		
417	0.15088143	0.14781601	1007	0.02511732	0.02082809	1597	0.01924276		2187	0.01862965		2776.99	-0.00097473		3366.99	-0.00799331		3956.98	0.00576152		
417.2	0.15071791	0.14795873	1007.2	0.0254143	0.02085569	1597.2	0.01944045		2187.2	0.01828324		2777.19	-0.00080468		3367.19	-0.00907224		3957.18	0.00590704		
417.4	0.15112708	0.14810124	1007.4	0.02542442	0.02088328	1597.4	0.0201774		2187.4	0.01837076		2777.39	-0.00231834		3367.39	-0.00951083		3957.38	0.00577779		
417.6	0.15108782	0.14824355	1007.6	0.02507863	0.02091086	1597.6	0.02001067		2187.6	0.01820552		2777.59	-0.00126566		3367.59	-0.00969283		3957.58	0.00556191		
417.8	0.15197578	0.14838565	1007.8	0.02484862	0.02093842	1597.8	0.02029434		2187.8	0.01827549		2777.79	-0.00202042		3367.79	-0.00976714		3957.78	0.00501663		
418	0.15199043	0.14852756	1008	0.02515931	0.02096596	1598	0.01982695		2188	0.0180676		2777.99	-0.00178535		3367.99	-0.00854186		3957.98	0.00391355		
418.2	0.15285836	0.14866926	1008.2	0.02522228	0.02099349	1598.2	0.02033534		2188.2	0.01734633		2778.19	-0.00110801		3368.19	-0.00709781		3958.18	0.00382066		
418.4	0.15352542	0.14881075	1008.4	0.0257859	0.02102101	1598.4	0.01967151		2188.4	0.01579442		2778.39	-0.00135102		3368.39	-0.00729426		3958.38	0.0052906		
418.6	0.1542902	0.14895205	1008.6	0.02606257	0.02104851	1598.6	0.01999243		2188.6	0.01528794		2778.59	-0.00139833		3368.59	-0.00717233		3958.58	0.00537155		
418.8	0.153884	0.14909314	1008.8	0.02670994	0.021076	1598.8	0.0205844		2188.8	0.01521454		2778.79	-0.00036679		3368.79	-0.00676102		3958.78	0.0041924		
419	0.15358206	0.14923403	1009	0.02662024	0.02110348	1599	0.0216786		2189	0.01632934		2778.99	0.0007098		3368.99	-0.00600604		3958.98	0.00348405		
419.2	0.15344822	0.14937472	1009.2	0.02634813	0.02113094	1599.2	0.0218523		2189.2	0.01666333		2779.19	0.00065876		3369.19	-0.00599153		3959.18	0.00360363		
419.4	0.15383293	0.14951521	1009.4	0.02594107	0.02115838	1599.4	0.0234601		2189.4	0.01695116		2779.39	0.00087393		3369.39	-0.00583268		3959.38	0.00371242		
419.6	0.15403149	0.14965549	1009.6	0.02593709	0.02118581	1599.6	0.02267851		2189.6	0.01705442		2779.59	0.00142601		3369.59	-0.0051136		3959.58	0.00466062		
419.8	0.15286784	0.14979558	1009.8	0.0264436	0.02121323	1599.8	0.02248615		2189.8	0.01854166		2779.79	0.00063987		3369.79	-0.00446014		3959.78	0.00503693		
420	0.15274256	0.14993547	1010	0.0270984	0.02124063	1600	0.02305876		2190	0.01818349		2779.99	0.00085288		3369.99	-0.00392893		3959.98	0.00531525		
420.2	0.15167506	0.15007515	1010.2	0.02743516	0.02126802	1600.2	0.02300427		2190.2	0.01746674		2780.19	0.00053083		3370.19	-0.00371459		3960.18	0.00561758		
420.4	0.15212658	0.15021464	1010.4	0.02721353	0.02129539	1600.4	0.02182045		2190.4	0.01740908		2780.39	0.00078308		3370.39	-0.00352434		3960.38	0.00582929		
420.6	0.15243757	0.15035393	1010.6	0.02777671	0.02132275	1600.6	0.02128414		2190.6	0.01805711		2780.59	0.00078914		3370.59	-0.00401037		3960.58	0.00599795		
420.8	0.15244433	0.15049301	1010.8	0.02786213	0.02135009	1600.8	0.02084142		2190.8	0.01961531		2780.79	0.00129872		3370.79	-0.00469347		3960.78	0.00624754		
421	0.15216245	0.1506319	1011	0.0285036	0.02137742	1601	0.0208802		2191	0.01984134		2780.99	0.00137225		3370.99	-0.00500971		3960.98	0.00649278		
421.2	0.15315112	0.15077059	1011.2	0.02844527	0.02140473	1601.2	0.02099521		2191.2	0.02085481		2781.19	0.00128327		3371.19	-0.00485391		3961.18	0.00630036		
421.4	0.15365858	0.15090908	1011.4	0.02789089	0.02143203	1601.4	0.02079281		2191.4	0.02077543		2781.39	0.00049159		3371.39	-0.00500421		3961.38	0.00647177		
421.6	0.15342192	0.15104738	1011.6	0.02779857	0.02145932	1601.6	0.02061075		2191.6	0.02102048		2781.59	0.00115669		3371.59	-0.00447816		3961.58	0.00743491		
421.8	0.1538381	0.15118547	1011.8	0.02794678	0.02148659	1601.8	0.0197191		2191.8	0.02114177		2781.79	0.00021812		3371.79	-0.00408425		3961.78	0.00698159		
422	0.15375384	0.15132337	1012	0.02801687	0.02151385	1602	0.01948683		2192	0.02174408		2781.99	-0.00000706		3371.99	-0.00394169		3961.98	0.00684235		
422.2	0.15480936	0.15146107	1012.2	0.02698313	0.02154109	1602.2	0.01969745		2192.2	0.02173119		2782.19	-0.00059028		3372.19	-0.00373663		3962.18	0.00727406		
422.4	0.15462552	0.15159858	1012.4	0.02739605	0.02156832	1602.4	0.01906709		2192.4	0.02165623		2782.39	-0.00081406		3372.39	-0.00449537		3962.38	0.00731971		
422.6	0.15633828	0.15173589	1012.6	0.02676455	0.02159553	1602.6	0.01945193		2192.6	0.02264057		2782.59	-0.0000185		3372.59	-0.00461747		3962.58	0.00702542		
422.8	0.15612173	0.151873	1012.8	0.02678805	0.02162273	1602.8	0.01964599		2192.8	0.02269494		2782.79	-0.00000124		3372.79	-0.00464735		3962.78	0.00631955		
423	0.15605852	0.15200991	1013	0.02603063	0.02164992	1603	0.01958122		2193	0.02242226		2782.99	0.00004673		3372.99	-0.00439352		3962.98	0.00602337		
423.2	0.1555832	0.15214663	1013.2	0.02643929	0.02167709	1603.2	0.01923299		2193.2	0.02243061		2783.19	-0.00017758		3373.19	-0.0038342		3963.18	0.00661326		
423.4	0.15605775	0.15228316	1013.4	0.02588701	0.02170425	1603.4	0.02007342		2193.4	0.02170492		2783.39	0.00029736		3373.39	-0.00353913		3963.38	0.00634452		
423.6	0.15629853	0.15241949	1013.6	0.02580711	0.02173139	1603.6	0.01982313		2193.6	0.02214089		2783.59	0.00111045		3373.59	-0.00353237		3963.58	0.00663264		
423.8	0.15586448	0.15255562	1013.8	0.0260926	0.02175852	1603.8	0.02006708		2193.8	0.02118521		2783.79	0.00091402		3373.79	-0.00320981		3963.78	0.00597123		
424	0.15652638	0.15269156	1014	0.02550114	0.02178563	1604	0.02022309		2194	0.02001205		2783.99	0.00152918		3373.99	-0.00355206		3963.98	0.00574463		
424.2	0.15621376	0.1528273	1014.2	0.02613962	0.02181273	1604.2	0.01980768		2194.2	0.01904501		2784.19	0.0015314		3374.19	-0.00374475		3964.18	0.005631		
424.4	0.15728686	0.15296286	1014.4	0.02593781	0.02183981	1604.4	0.01859354		2194.4	0.01879833		2784.39	0.0021033		3374.39	-0.00439111		3964.38	0.00571933		
424.6	0.15729071	0.15309821	1014.6	0.02602848	0.02186689	1604.6	0.01894949		2194.6	0.0183148		2784.59	0.00233074		3374.59	-0.00516453		3964.58	0.00575898		
424.8	0.15748103	0.15323338	1014.8	0.02629022	0.02189394	1604.8	0.01922781		2194.8	0.01707467		2784.79	0.00249453		3374.79	-0.00570853		3964.78	0.00552611		
425	0.15713532	0.15336835	1015	0.02630827	0.02192098	1605	0.01933593		2195	0.01530956		2784.99	0.00196663		3374.99	-0.00536507		3964.98	0.00504367		
425.2	0.15744753	0.15350312	1015.2	0.0266954	0.02194801	1605.2	0.01969806		2195.2	0.01515447		2785.19	0.00172009		3375.19	-0.00525371		3965.18	0.00394084		
425.4	0.15737099	0.15363771	1015.4	0.02666804	0.02197503	1605.4	0.01957403		2195.4	0.01426067		2785.39	0.00139553		3375.39	-0.00562885		3965.38	0.0049944		
425.6	0.15736599	0.1537721	1015.6	0.02657714	0.02200203	1605.6	0.01973086		2195.6	0.01386232		2785.59	0.00106358		3375.59	-0.00615459		3965.58	0.00576818		
425.8	0.15753152	0.1539063	1015.8	0.02728524	0.02202901	1605.8	0.0190852		2195.8	0.01392165		2785.79	0.00004441		3375.79	-0.00642325		3965.78	0.00537495		
426	0.15798308	0.15404031	1016	0.02692169	0.02205598	1606	0.01942624		2196	0.01578542		2785.99	-0.00023839		3375.99	-0.00707853		3965.98	0.00525347		
426.2	0.15844569	0.15417412	1016.2	0.02617925	0.02208294	1606.2	0.01982917		2196.2	0.01611758		2786.19	-0.00176611		3376.19	-0.00757482		3966.18	0.00485807		
426.4	0.1577335	0.15430775	1016.4	0.02666985	0.02210988	1606.4	0.02027746		2196.4	0.01652352		2786.39	-0.00164758		3376.39	-0.00813508		3966.38	0.00491485		
426.6	0.15869375	0.15444118	1016.6	0.02609779	0.02213681	1606.6	0.02003871		2196.6	0.01784804		2786.59	-0.00138078		3376.59	-0.00752187		3966.58	0.00453998		
426.8	0.1584002	0.15457442	1016.8	0.0263682	0.02216372	1606.8	0.02070601		2196.8	0.0183734		2786.79	-0.00142212		3376.79	-0.0074089		3966.78	0.00353086		
427	0.15812341	0.15470748	1017	0.02524063	0.02219062	1607	0.02093871		2197	0.01863858		2786.99	-0.00043157		3376.99	-0.00697798		3966.98	0.00391591		
427.2	0.15827205	0.15484034	1017.2	0.02558745	0.02221751	1607.2	0.02137752		2197.2	0.01887517		2787.19	0.00057083		3377.19	-0.00648068		3967.18	0.0044176		
427.4	0.1597042	0.15497301	1017.4	0.02635326	0.02224438	1607.4	0.02206218		2197.4	0.01909979		2787.39	0.00103038		3377.39	-0.00591892		3967.38	0.00407926		
427.6	0.15987468	0.15510549	1017.6	0.02696067	0.02227124	1607.6	0.02190316		2197.6	0.01994884		2787.59	0.00163474		3377.59	-0.00576153		3967.58	0.00430326		
427.8	0.15948356	0.15523779	1017.8	0.02646142	0.02229808	1607.8	0.02190123		2197.8	0.01995876		2787.79	0.00180065		3377.79	-0.00506409		3967.78	0.0048652		
428	0.15953588	0.15536989	1018	0.02680575	0.02232491	1608	0.02198349		2198	0.02084855		2787.99	0.00154587		3377.99	-0.00537606		3967.98	0.00513443		
428.2	0.1587279	0.15550181	1018.2	0.02690807	0.02235173	1608.2	0.02147841		2198.2	0.02050891		2788.19	0.00109165		3378.19	-0.0042468		3968.18	0.0054587		
428.4	0.15969767	0.15563353	1018.4	0.02679572	0.02237853	1608.4	0.02110773		2198.4	0.02119449		2788.39	0.00180485		3378.39	-0.00486834		3968.38	0.00550834		
428.6	0.15946721	0.15576507	1018.6	0.02750038	0.02240531	1608.6	0.0221771		2198.6	0.02076683		2788.59	0.00185408		3378.59	-0.00403888		3968.58	0.00473606		
428.8	0.15979854	0.15589642	1018.8	0.02857425	0.02243209	1608.8	0.02268234		2198.8	0.02043353		2788.79	0.00199075		3378.79	-0.00388194		3968.78	0.00506209		
429	0.15910643	0.15602758	1019	0.02910962	0.02245884	1609	0.02233316		2199	0.02150877		2788.99	0.0019549		3378.99	-0.00430399		3968.98	0.00503181		
429.2	0.15878496	0.15615856	1019.2	0.02979072	0.02248559	1609.2	0.02296128		2199.2	0.02174883		2789.19	0.00177825		3379.19	-0.00443939		3969.18	0.00533861		
429.4	0.15875218	0.15628934	1019.4	0.03029525	0.02251232	1609.4	0.02292491		2199.4	0.02100362		2789.39	0.00173568		3379.39	-0.004486		3969.38	0.00628529		
429.6	0.15859798	0.15641994	1019.6	0.03028154	0.02253904	1609.6	0.02360838		2199.6	0.02140485		2789.59	0.0017961		3379.59	-0.00531431		3969.58	0.00679541		
429.8	0.15852717	0.15655036	1019.8	0.0311445	0.02256574	1609.8	0.02286917		2199.8	0.02226101		2789.79	0.00175269		3379.79	-0.00562945		3969.78	0.00708781		
430	0.15895424	0.15668058	1020	0.03034602	0.02259243	1610	0.02313513		2200	0.02306938		2789.99	0.00182856		3379.99	-0.00583729		3969.98	0.00728671		
430.2	0.15808904	0.15681062	1020.2	0.02999072	0.0226191	1610.2	0.02374749		2200.2	0.02220522		2790.19	0.00076055		3380.19	-0.00579937		3970.18	0.00763064		
430.4	0.15796928	0.15694048	1020.4	0.0305716	0.02264576	1610.4	0.02386481		2200.4	0.02268449		2790.39	0.00136592		3380.39	-0.00585439		3970.38	0.00757461		
430.6	0.15934336	0.15707015	1020.6	0.03048954	0.0226724	1610.6	0.02344063		2200.6	0.02258115		2790.59	0.00128721		3380.59	-0.00495685		3970.58	0.00727132		
430.8	0.15991326	0.15719963	1020.8	0.02978969	0.02269904	1610.8	0.02428064		2200.8	0.02130232		2790.79	0.00155477		3380.79	-0.00486406		3970.78	0.0065315		
431	0.1599089	0.15732893	1021	0.02873527	0.02272565	1611	0.02379527		2201	0.02061156		2790.99	0.00225153		3380.99	-0.0041253		3970.98	0.00718134		
431.2	0.16032409	0.15745804	1021.2	0.02909661	0.02275226	1611.2	0.02298443		2201.2	0.02035704		2791.19	0.00272577		3381.19	-0.00429529		3971.18	0.00666312		
431.4	0.16040354	0.15758697	1021.4	0.02982577	0.02277885	1611.4	0.02291784		2201.4	0.02012223		2791.39	0.00306053		3381.39	-0.00341445		3971.38	0.00622792		
431.6	0.15987124	0.15771572	1021.6	0.02947143	0.02280542	1611.6	0.02307223		2201.6	0.01991878		2791.59	0.00270749		3381.59	-0.00370766		3971.58	0.0061316		
431.8	0.15908552	0.15784428	1021.8	0.02853289	0.02283198	1611.8	0.02346575		2201.8	0.01997328		2791.79	0.00238146		3381.79	-0.0032542		3971.78	0.00608342		
432	0.15899268	0.15797265	1022	0.02873529	0.02285853	1612	0.02372764		2202	0.01922575		2791.99	0.00111397		3381.99	-0.00312738		3971.98	0.00613934		
432.2	0.15883275	0.15810085	1022.2	0.02825324	0.02288506	1612.2	0.02320665		2202.2	0.01885067		2792.19	0.00124435		3382.19	-0.00232576		3972.18	0.00576373		
432.4	0.15944167	0.15822886	1022.4	0.02804506	0.02291158	1612.4	0.02345091		2202.4	0.01977111		2792.39	0.00163738		3382.39	-0.00266909		3972.38	0.00499378		
432.6	0.1589102	0.15835668	1022.6	0.02879478	0.02293809	1612.6	0.02398711		2202.6	0.0196364		2792.59	0.00119577		3382.59	-0.00254347		3972.58	0.00470582		
432.8	0.15894931	0.15848433	1022.8	0.02871412	0.02296458	1612.8	0.02407459		2202.8	0.02024516		2792.79	0.00174483		3382.79	-0.00336806		3972.78	0.00449072		
433	0.15855394	0.15861179	1023	0.02827402	0.02299106	1613	0.02371725		2203	0.02056037		2792.99	0.00180549		3382.99	-0.0037958		3972.98	0.0034565		
433.2	0.158307	0.15873907	1023.2	0.02763923	0.02301752	1613.2	0.02384411		2203.2	0.01982466		2793.19	0.00232296		3383.19	-0.00330526		3973.18	0.00326714		
433.4	0.15876644	0.15886616	1023.4	0.02707949	0.02304397	1613.4	0.02358214		2203.4	0.01972489		2793.39	0.00251782		3383.39	-0.00426841		3973.38	0.00365227		
433.6	0.15867932	0.15899308	1023.6	0.02663703	0.02307041	1613.6	0.02382268		2203.6	0.02028131		2793.59	0.00258353		3383.59	-0.00527741		3973.58	0.00412052		
433.8	0.15931956	0.15911981	1023.8	0.02687929	0.02309683	1613.8	0.02242383		2203.8	0.02044188		2793.79	0.0026182		3383.79	-0.00553425		3973.78	0.00389951		
434	0.15971376	0.15924636	1024	0.02725721	0.02312324	1614	0.02192757		2204	0.01989337		2793.99	0.00245228		3383.99	-0.00597572		3973.98	0.00444078		
434.2	0.15960847	0.15937274	1024.2	0.02763375	0.02314963	1614.2	0.02150823		2204.2	0.02020985		2794.19	0.00203571		3384.19	-0.00649539		3974.18	0.00484904		
434.4	0.16093719	0.15949893	1024.4	0.02836052	0.02317601	1614.4	0.02167398		2204.4	0.02075876		2794.39	0.00179894		3384.39	-0.00668196		3974.38	0.00539688		
434.6	0.16205132	0.15962494	1024.6	0.02751501	0.02320238	1614.6	0.02170408		2204.6	0.02006272		2794.59	0.00100553		3384.59	-0.006108		3974.58	0.00552865		
434.8	0.16150871	0.15975077	1024.8	0.02667252	0.02322873	1614.8	0.02191656		2204.8	0.0210136		2794.79	0.00037166		3384.79	-0.00663859		3974.78	0.00467066		
435	0.16145052	0.15987642	1025	0.02616594	0.02325507	1615	0.02149951		2205	0.02161019		2794.99	0.00091936		3384.99	-0.00647033		3974.98	0.00462835		
435.2	0.16097712	0.16000189	1025.2	0.0262165	0.02328139	1615.2	0.021388		2205.2	0.02158527		2795.19	0.00096589		3385.19	-0.00722733		3975.18	0.00400344		
435.4	0.16067827	0.16012718	1025.4	0.02676392	0.0233077	1615.4	0.02213269		2205.4	0.02158582		2795.39	0.00070842		3385.39	-0.00680884		3975.38	0.00408993		
435.6	0.1613053	0.16025229	1025.6	0.02691013	0.023334	1615.6	0.02279018		2205.6	0.0217093		2795.59	0.00003645		3385.59	-0.00763074		3975.58	0.0042534		
435.8	0.16013938	0.16037722	1025.8	0.02713457	0.02336028	1615.8	0.02303261		2205.8	0.02137869		2795.79	-0.00086827		3385.79	-0.00749638		3975.78	0.00473109		
436	0.16010238	0.16050198	1026	0.02707836	0.02338655	1616	0.0236794		2206	0.0204651		2795.99	-0.00089399		3385.99	-0.00794942		3975.98	0.00509176		
436.2	0.15994499	0.16062656	1026.2	0.02767469	0.02341281	1616.2	0.02340047		2206.2	0.02054148		2796.19	-0.00040066		3386.19	-0.00825161		3976.18	0.00526703		
436.4	0.1598589	0.16075095	1026.4	0.02683318	0.02343905	1616.4	0.02403664		2206.4	0.0208348		2796.39	-0.00035471		3386.39	-0.00813411		3976.38	0.00522655		
436.6	0.16021077	0.16087517	1026.6	0.02706728	0.02346527	1616.6	0.02417778		2206.6	0.02102515		2796.59	0.00024922		3386.59	-0.00819482		3976.58	0.0051136		
436.8	0.16043915	0.16099922	1026.8	0.02650989	0.02349149	1616.8	0.02476929		2206.8	0.02108902		2796.79	0.00058263		3386.79	-0.00763337		3976.78	0.00630279		
437	0.1611453	0.16112308	1027	0.02663621	0.02351769	1617	0.02405065		2207	0.02038945		2796.99	0.00085747		3386.99	-0.00658633		3976.98	0.00646293		
437.2	0.16152894	0.16124677	1027.2	0.02656021	0.02354387	1617.2	0.02382817		2207.2	0.02036831		2797.19	0.00098269		3387.19	-0.00584865		3977.18	0.00753866		
437.4	0.16196046	0.16137028	1027.4	0.02659179	0.02357004	1617.4	0.02318085		2207.4	0.02054309		2797.39	0.00099933		3387.39	-0.00590895		3977.38	0.00843867		
437.6	0.16270041	0.16149361	1027.6	0.02779599	0.0235962	1617.6	0.02270294		2207.6	0.02047227		2797.59	0.00072651		3387.59	-0.00534383		3977.58	0.00827503		
437.8	0.16385683	0.16161677	1027.8	0.02838792	0.02362235	1617.8	0.02200756		2207.8	0.02040725		2797.79	0.00081723		3387.79	-0.00501011		3977.78	0.00796326		
438	0.16384579	0.16173975	1028	0.02879525	0.02364848	1618	0.02248456		2208	0.0209122		2797.99	0.00082836		3387.99	-0.00428685		3977.98	0.00831639		
438.2	0.16433138	0.16186256	1028.2	0.0288891	0.02367459	1618.2	0.02230139		2208.2	0.02148262		2798.19	0.00017596		3388.19	-0.00370427		3978.18	0.00798995		
438.4	0.16516014	0.16198519	1028.4	0.029867	0.0237007	1618.4	0.02338892		2208.4	0.0218966		2798.39	-0.00052963		3388.39	-0.00344461		3978.38	0.00697566		
438.6	0.16525914	0.16210764	1028.6	0.02932933	0.02372679	1618.6	0.02364794		2208.6	0.02249677		2798.59	-0.00163809		3388.59	-0.0027412		3978.58	0.00548108		
438.8	0.16475732	0.16222992	1028.8	0.02938058	0.02375286	1618.8	0.02406982		2208.8	0.02370901		2798.79	-0.00144649		3388.79	-0.00234318		3978.78	0.00503591		
439	0.16482012	0.16235203	1029	0.02951289	0.02377892	1619	0.02336349		2209	0.02320313		2798.99	-0.00022106		3388.99	-0.00217763		3978.98	0.00379722		
439.2	0.16404156	0.16247396	1029.2	0.02921164	0.02380497	1619.2	0.02337726		2209.2	0.02303872		2799.19	0.00050883		3389.19	-0.00318993		3979.18	0.00390332		
439.4	0.16462099	0.16259572	1029.4	0.02971688	0.02383101	1619.4	0.02424708		2209.4	0.02271156		2799.39	0.00048796		3389.39	-0.003639		3979.38	0.0035518		
439.6	0.16415674	0.1627173	1029.6	0.02944569	0.02385703	1619.6	0.02436633		2209.6	0.02231592		2799.59	0.00113269		3389.59	-0.00500693		3979.58	0.00392435		
439.8	0.1634671	0.16283871	1029.8	0.02984837	0.02388303	1619.8	0.0242527		2209.8	0.02205233		2799.79	0.00084257		3389.79	-0.00560364		3979.78	0.00387917		
440	0.16360726	0.16295994	1030	0.02897571	0.02390903	1620	0.02461662		2210	0.02209274		2799.99	0.00130694		3389.99	-0.00737703		3979.98	0.00407468		
440.2	0.16365251	0.163081	1030.2	0.02946081	0.02393501	1620.2	0.02385288		2210.2	0.02177692		2800.19	0.00022578		3390.19	-0.00821127		3980.18	0.00453469		
440.4	0.16353766	0.16320189	1030.4	0.02802733	0.02396097	1620.4	0.02331508		2210.4	0.02155952		2800.39	0.00045861		3390.39	-0.00905255		3980.38	0.00476827		
440.6	0.16382583	0.16332261	1030.6	0.02802052	0.02398692	1620.6	0.02278166		2210.6	0.02196381		2800.59	0.00025054		3390.59	-0.00913812		3980.58	0.0057798		
440.8	0.16384923	0.16344315	1030.8	0.02813131	0.02401286	1620.8	0.02216904		2210.8	0.02176972		2800.79	-0.00047769		3390.79	-0.00981185		3980.78	0.00642423		
441	0.16439673	0.16356352	1031	0.02810497	0.02403879	1621	0.02145295		2211	0.021262		2800.99	-0.00076323		3390.99	-0.00949394		3980.98	0.00563814		
441.2	0.16414119	0.16368372	1031.2	0.02798081	0.0240647	1621.2	0.0211406		2211.2	0.02162707		2801.19	-0.00054894		3391.19	-0.00991284		3981.18	0.00629638		
441.4	0.1632706	0.16380374	1031.4	0.02795035	0.0240906	1621.4	0.02042135		2211.4	0.02179134		2801.39	-0.00067761		3391.39	-0.01001487		3981.38	0.00662946		
441.6	0.16357385	0.1639236	1031.6	0.02787134	0.02411648	1621.6	0.02037962		2211.6	0.02187636		2801.59	-0.00101463		3391.59	-0.00947047		3981.58	0.00639325		
441.8	0.16318872	0.16404328	1031.8	0.02751774	0.02414235	1621.8	0.02073692		2211.8	0.02250163		2801.79	-0.00047648		3391.79	-0.008946		3981.78	0.00623713		
442	0.16298162	0.16416279	1032	0.02739559	0.0241682	1622	0.02072853		2212	0.02325145		2801.99	-0.00011044		3391.99	-0.00753069		3981.98	0.00569734		
442.2	0.16290728	0.16428213	1032.2	0.02815774	0.02419405	1622.2	0.02008304		2212.2	0.02357593		2802.19	0.00005918		3392.19	-0.00680436		3982.18	0.00527401		
442.4	0.16345153	0.1644013	1032.4	0.02864522	0.02421988	1622.4	0.02087011		2212.4	0.02421684		2802.39	0.00023304		3392.39	-0.00618716		3982.38	0.00401474		
442.6	0.16346238	0.1645203	1032.6	0.02829524	0.02424569	1622.6	0.02135509		2212.6	0.02442386		2802.59	0.00073568		3392.59	-0.00504533		3982.58	0.0040992		
442.8	0.16298893	0.16463913	1032.8	0.02850778	0.02427149	1622.8	0.02122679		2212.8	0.02377515		2802.79	0.00198503		3392.79	-0.00459962		3982.78	0.00426529		
443	0.16323493	0.16475779	1033	0.02899329	0.02429728	1623	0.02074167		2213	0.02349309		2802.99	0.00236711		3392.99	-0.00437407		3982.98	0.00313201		
443.2	0.16261526	0.16487628	1033.2	0.02843835	0.02432306	1623.2	0.02209427		2213.2	0.02307096		2803.19	0.00283764		3393.19	-0.00394677		3983.18	0.00365001		
443.4	0.16337826	0.1649946	1033.4	0.02963147	0.02434882	1623.4	0.02277321		2213.4	0.02275292		2803.39	0.00239818		3393.39	-0.00268161		3983.38	0.00287484		
443.6	0.163721	0.16511276	1033.6	0.02932519	0.02437456	1623.6	0.02259038		2213.6	0.02287511		2803.59	0.00290573		3393.59	-0.00233414		3983.58	0.0032019		
443.8	0.16467485	0.16523074	1033.8	0.02953202	0.0244003	1623.8	0.02262958		2213.8	0.02187829		2803.79	0.00169523		3393.79	-0.00209111		3983.78	0.00335598		
444	0.16479644	0.16534855	1034	0.02925619	0.02442602	1624	0.02263351		2214	0.02125003		2803.99	0.00063845		3393.99	-0.00284699		3983.98	0.00351932		
444.2	0.16498989	0.1654662	1034.2	0.02967218	0.02445173	1624.2	0.02206951		2214.2	0.02018442		2804.19	-0.00061747		3394.19	-0.00290861		3984.18	0.00344751		
444.4	0.16561018	0.16558368	1034.4	0.02931025	0.02447742	1624.4	0.02204366		2214.4	0.01985642		2804.39	-0.00024113		3394.39	-0.00319866		3984.38	0.00370504		
444.6	0.16610251	0.16570098	1034.6	0.02994005	0.0245031	1624.6	0.02255461		2214.6	0.01944976		2804.59	-0.00168581		3394.59	-0.00376445		3984.58	0.004218		
444.8	0.16609726	0.16581813	1034.8	0.02967641	0.02452876	1624.8	0.02239894		2214.8	0.01955135		2804.79	-0.00285062		3394.79	-0.00447893		3984.78	0.0038579		
445	0.16649977	0.1659351	1035	0.02911421	0.02455442	1625	0.02284496		2215	0.01925653		2804.99	-0.00367953		3394.99	-0.00451595		3984.98	0.00497628		
445.2	0.16595427	0.16605191	1035.2	0.02878975	0.02458006	1625.2	0.02313435		2215.2	0.01989283		2805.19	-0.00395945		3395.19	-0.00609239		3985.18	0.00555059		
445.4	0.16528504	0.16616855	1035.4	0.02833344	0.02460568	1625.4	0.02298568		2215.4	0.02028399		2805.39	-0.00415875		3395.39	-0.00618724		3985.38	0.00646876		
445.6	0.16528442	0.16628502	1035.6	0.02801018	0.02463129	1625.6	0.02271328		2215.6	0.02092329		2805.59	-0.00353978		3395.59	-0.00683583		3985.58	0.00681087		
445.8	0.16493939	0.16640133	1035.8	0.02797268	0.02465689	1625.8	0.0228315		2215.8	0.02201832		2805.79	-0.00254037		3395.79	-0.00745154		3985.78	0.00668001		
446	0.16466863	0.16651747	1036	0.02669754	0.02468248	1626	0.02262313		2216	0.02210606		2805.99	-0.00155417		3395.99	-0.00784975		3985.98	0.00759078		
446.2	0.164431	0.16663344	1036.2	0.02689518	0.02470805	1626.2	0.0220957		2216.2	0.02297153		2806.19	-0.00032642		3396.19	-0.00895654		3986.18	0.00856168		
446.4	0.16495318	0.16674925	1036.4	0.02676917	0.02473361	1626.4	0.02260619		2216.4	0.02353776		2806.39	0.00014494		3396.39	-0.00960215		3986.38	0.00797203		
446.6	0.16466568	0.16686489	1036.6	0.02658513	0.02475915	1626.6	0.02278129		2216.6	0.02395659		2806.59	0.00057096		3396.59	-0.0099552		3986.58	0.00802039		
446.8	0.16517266	0.16698037	1036.8	0.02652467	0.02478468	1626.8	0.02284343		2216.8	0.02391156		2806.79	0.00136309		3396.79	-0.01017433		3986.78	0.00735578		
447	0.16592396	0.16709568	1037	0.02699928	0.0248102	1627	0.02347075		2217	0.02454617		2806.99	0.00197125		3396.99	-0.00927947		3986.98	0.00642594		
447.2	0.16622309	0.16721083	1037.2	0.02689417	0.0248357	1627.2	0.02430425		2217.2	0.02370788		2807.19	0.00226607		3397.19	-0.00837244		3987.18	0.006497		
447.4	0.16718906	0.16732581	1037.4	0.02758077	0.02486119	1627.4	0.02445034		2217.4	0.02359727		2807.39	0.00282646		3397.39	-0.0072029		3987.38	0.00643417		
447.6	0.16755369	0.16744063	1037.6	0.02688235	0.02488667	1627.6	0.02474003		2217.6	0.02247177		2807.59	0.00313933		3397.59	-0.00667888		3987.58	0.00647817		
447.8	0.16796915	0.16755528	1037.8	0.02679328	0.02491213	1627.8	0.02493095		2217.8	0.02137541		2807.79	0.00236099		3397.79	-0.0064141		3987.78	0.00677162		
448	0.16801396	0.16766977	1038	0.02766778	0.02493758	1628	0.02508215		2218	0.02110856		2807.99	0.00206927		3397.99	-0.00629609		3987.98	0.00498206		
448.2	0.16824978	0.1677841	1038.2	0.02765864	0.02496302	1628.2	0.02539218		2218.2	0.02098767		2808.19	0.00185964		3398.19	-0.00612024		3988.18	0.00501234		
448.4	0.16884985	0.16789826	1038.4	0.02725927	0.02498844	1628.4	0.02493123		2218.4	0.02138399		2808.39	0.00191145		3398.39	-0.00606451		3988.38	0.00477917		
448.6	0.16832917	0.16801226	1038.6	0.02695598	0.02501385	1628.6	0.02499322		2218.6	0.02104711		2808.59	0.0006212		3398.59	-0.00712235		3988.58	0.00476622		
448.8	0.16824081	0.16812609	1038.8	0.0263373	0.02503925	1628.8	0.02477756		2218.8	0.02173195		2808.79	-0.00021689		3398.79	-0.00644542		3988.78	0.00468008		
449	0.1683794	0.16823977	1039	0.02674146	0.02506463	1629	0.02476053		2219	0.02180574		2808.99	0.00014583		3398.99	-0.00812759		3988.98	0.00517454		
449.2	0.16770283	0.16835328	1039.2	0.02628403	0.02509	1629.2	0.02483544		2219.2	0.02182515		2809.19	0.00022412		3399.19	-0.00875318		3989.18	0.00510589		
449.4	0.16698324	0.16846663	1039.4	0.02613598	0.02511536	1629.4	0.02424251		2219.4	0.02201032		2809.39	0.00062259		3399.39	-0.00849563		3989.38	0.00577235		
449.6	0.16673323	0.16857981	1039.6	0.02637043	0.0251407	1629.6	0.0239224		2219.6	0.02224834		2809.59	0.00049707		3399.59	-0.00911091		3989.58	0.00598495		
449.8	0.16714344	0.16869284	1039.8	0.0265305	0.02516603	1629.8	0.02392316		2219.8	0.02215707		2809.79	0.00166936		3399.79	-0.00931268		3989.78	0.00633148		
450	0.16707334	0.1688057	1040	0.02643483	0.02519135	1630	0.0244626		2220	0.02216508		2809.99	0.00191844		3399.99	-0.00990716		3989.98	0.00746732		
450.2	0.1673461	0.1689184	1040.2	0.02699178	0.02521665	1630.2	0.02353359		2220.2	0.02324084		2810.19	0.00195899		3400.19	-0.01010647		3990.18	0.0076118		
450.4	0.16810536	0.16903095	1040.4	0.02751804	0.02524194	1630.4	0.02413746		2220.4	0.02384255		2810.39	0.00157911		3400.39	-0.00921782		3990.38	0.0065948		
450.6	0.16844579	0.16914332	1040.6	0.0281645	0.02526722	1630.6	0.02338661		2220.6	0.0244205		2810.59	0.00203749		3400.59	-0.00881732		3990.58	0.00695822		
450.8	0.16963309	0.16925554	1040.8	0.02895863	0.02529248	1630.8	0.02324269		2220.8	0.02452505		2810.79	0.00334983		3400.79	-0.00816374		3990.78	0.00742139		
451	0.16939825	0.1693676	1041	0.02965774	0.02531773	1631	0.02391885		2221	0.02506786		2810.99	0.00332359		3400.99	-0.00714255		3990.98	0.00768219		
451.2	0.17026305	0.1694795	1041.2	0.0294219	0.02534297	1631.2	0.02402465		2221.2	0.02389502		2811.19	0.00257389		3401.19	-0.00647643		3991.18	0.00782828		
451.4	0.17023071	0.16959124	1041.4	0.03012164	0.02536819	1631.4	0.02396939		2221.4	0.02394825		2811.39	0.00251507		3401.39	-0.0059771		3991.38	0.00768397		
451.6	0.17033897	0.16970282	1041.6	0.03023632	0.0253934	1631.6	0.02377071		2221.6	0.02291226		2811.59	0.00207824		3401.59	-0.00570228		3991.58	0.00779062		
451.8	0.1713576	0.16981424	1041.8	0.03032355	0.0254186	1631.8	0.02327809		2221.8	0.02230447		2811.79	0.00174998		3401.79	-0.00563684		3991.78	0.00666535		
452	0.17111562	0.1699255	1042	0.03147779	0.02544378	1632	0.02363753		2222	0.02259818		2811.99	0.00145805		3401.99	-0.0053452		3991.98	0.00584667		
452.2	0.17091496	0.1700366	1042.2	0.03138307	0.02546895	1632.2	0.0236661		2222.2	0.02288961		2812.19	0.00151404		3402.19	-0.00580912		3992.18	0.0068385		
452.4	0.17061845	0.17014754	1042.4	0.03117473	0.02549411	1632.4	0.02301815		2222.4	0.02337853		2812.39	0.00168994		3402.39	-0.00649483		3992.38	0.00685878		
452.6	0.17031861	0.17025832	1042.6	0.03252564	0.02551925	1632.6	0.02363047		2222.6	0.02335413		2812.59	0.00172106		3402.59	-0.00787172		3992.58	0.00706685		
452.8	0.1697398	0.17036895	1042.8	0.03289272	0.02554438	1632.8	0.02329058		2222.8	0.02363234		2812.79	0.00192798		3402.79	-0.00805055		3992.78	0.00712496		
453	0.16882008	0.17047941	1043	0.03321035	0.0255695	1633	0.0233358		2223	0.02357762		2812.99	0.00180073		3402.99	-0.00927424		3992.98	0.00707696		
453.2	0.16794521	0.17058972	1043.2	0.0330225	0.0255946	1633.2	0.02380606		2223.2	0.02434129		2813.19	0.00136824		3403.19	-0.00873507		3993.18	0.0070313		
453.4	0.16782894	0.17069987	1043.4	0.03297648	0.02561969	1633.4	0.02407184		2223.4	0.02432234		2813.39	0.00149029		3403.39	-0.008651		3993.38	0.00698494		
453.6	0.16862972	0.17080986	1043.6	0.03371334	0.02564477	1633.6	0.02455378		2223.6	0.02443393		2813.59	0.00114776		3403.59	-0.00851988		3993.58	0.0067772		
453.8	0.16888427	0.1709197	1043.8	0.0339402	0.02566983	1633.8	0.02489419		2223.8	0.02449925		2813.79	0.00170697		3403.79	-0.00837043		3993.78	0.00746729		
454	0.16858506	0.17102938	1044	0.03338459	0.02569488	1634	0.02564115		2224	0.02410398		2813.99	0.00088567		3403.99	-0.00852111		3993.98	0.00768734		
454.2	0.16834911	0.1711389	1044.2	0.03341463	0.02571992	1634.2	0.02514738		2224.2	0.02375072		2814.19	0.00088875		3404.19	-0.0080229		3994.18	0.00806421		
454.4	0.16823895	0.17124827	1044.4	0.03435495	0.02574494	1634.4	0.02526189		2224.4	0.02363243		2814.39	0.00156279		3404.39	-0.00778462		3994.38	0.00819529		
454.6	0.16829674	0.17135747	1044.6	0.03410615	0.02576995	1634.6	0.02444935		2224.6	0.02366583		2814.59	0.00156279		3404.59	-0.00770421		3994.58	0.00892736		
454.8	0.16954401	0.17146653	1044.8	0.03397218	0.02579495	1634.8	0.02449796		2224.8	0.02271876		2814.79	0.00153419		3404.79	-0.00746469		3994.78	0.0086224		
455	0.16908839	0.17157542	1045	0.0334535	0.02581994	1635	0.02495783		2225	0.02195959		2814.99	0.00099175		3404.99	-0.00741605		3994.98	0.00882471		
455.2	0.16966703	0.17168416	1045.2	0.03275311	0.02584491	1635.2	0.02466733		2225.2	0.02069818		2815.19	0.00040191		3405.19	-0.00717162		3995.18	0.00792834		
455.4	0.17055472	0.17179275	1045.4	0.03277709	0.02586987	1635.4	0.02446607		2225.4	0.02003734		2815.39	-0.00021557		3405.39	-0.00727055		3995.38	0.00769585		
455.6	0.17093603	0.17190118	1045.6	0.03208081	0.02589481	1635.6	0.02432652		2225.6	0.01896534		2815.59	-0.00005156		3405.59	-0.00674728		3995.58	0.0071407		
455.8	0.17173462	0.17200946	1045.8	0.03192607	0.02591974	1635.8	0.0247742		2225.8	0.01892259		2815.79	-0.0001973		3405.79	-0.00568282		3995.78	0.00650406		
456	0.17095952	0.17211758	1046	0.03207347	0.02594466	1636	0.0243495		2226	0.01967291		2815.99	-0.00064588		3405.99	-0.00528396		3995.98	0.00641295		
456.2	0.17134897	0.17222554	1046.2	0.03177384	0.02596957	1636.2	0.02365116		2226.2	0.01940029		2816.19	-0.00077073		3406.19	-0.00544327		3996.18	0.00582072		
456.4	0.17155501	0.17233335	1046.4	0.03164208	0.02599446	1636.4	0.0230991		2226.4	0.02025092		2816.39	0.00007336		3406.39	-0.00537674		3996.38	0.004963		
456.6	0.17195611	0.17244101	1046.6	0.03130714	0.02601934	1636.6	0.02275903		2226.6	0.02098562		2816.59	0.00023714		3406.59	-0.00552269		3996.58	0.00477827		
456.8	0.17114124	0.17254851	1046.8	0.03000349	0.02604421	1636.8	0.0225044		2226.8	0.02219108		2816.79	0.00063136		3406.79	-0.00563274		3996.78	0.00514812		
457	0.17160249	0.17265586	1047	0.03017434	0.02606906	1637	0.02249842		2227	0.02428607		2816.99	0.00047275		3406.99	-0.00512317		3996.98	0.00450743		
457.2	0.17190982	0.17276306	1047.2	0.02910645	0.0260939	1637.2	0.02242785		2227.2	0.02563831		2817.19	0.00098728		3407.19	-0.00498623		3997.18	0.00482448		
457.4	0.17196577	0.1728701	1047.4	0.02897061	0.02611873	1637.4	0.02242593		2227.4	0.02573225		2817.39	0.00174705		3407.39	-0.00472837		3997.38	0.00467148		
457.6	0.17268849	0.17297699	1047.6	0.02974902	0.02614354	1637.6	0.0220503		2227.6	0.02665575		2817.59	0.00216008		3407.59	-0.00486071		3997.58	0.00456675		
457.8	0.17247687	0.17308373	1047.8	0.03012129	0.02616834	1637.8	0.02171274		2227.8	0.02781372		2817.79	0.0026758		3407.79	-0.00509137		3997.78	0.00493149		
458	0.17281174	0.17319031	1048	0.03020845	0.02619313	1638	0.02173743		2228	0.02734198		2817.99	0.00318225		3407.99	-0.0055303		3997.98	0.00449046		
458.2	0.17336918	0.17329674	1048.2	0.03104918	0.0262179	1638.2	0.0214991		2228.2	0.0278474		2818.19	0.00372092		3408.19	-0.00507744		3998.18	0.00456854		
458.4	0.17396504	0.17340302	1048.4	0.0313382	0.02624266	1638.4	0.02082078		2228.4	0.02838726		2818.39	0.00395157		3408.39	-0.00515039		3998.38	0.00514798		
458.6	0.1743531	0.17350915	1048.6	0.03082245	0.02626741	1638.6	0.02142725		2228.6	0.02789017		2818.59	0.0031862		3408.59	-0.00550389		3998.58	0.00519508		
458.8	0.17469803	0.17361513	1048.8	0.03131355	0.02629215	1638.8	0.02229515		2228.8	0.02678095		2818.79	0.00405859		3408.79	-0.00521509		3998.78	0.00447571		
459	0.1732807	0.17372095	1049	0.03053734	0.02631687	1639	0.02342641		2229	0.02654823		2818.99	0.00433181		3408.99	-0.0054795		3998.98	0.00542266		
459.2	0.17340796	0.17382663	1049.2	0.03032386	0.02634158	1639.2	0.02461423		2229.2	0.02559731		2819.19	0.00437791		3409.19	-0.00644884		3999.18	0.00461749		
459.4	0.17356365	0.17393215	1049.4	0.03000631	0.02636628	1639.4	0.02507986		2229.4	0.0242405		2819.39	0.00408531		3409.39	-0.00663331		3999.38	0.00520805		
459.6	0.17242388	0.17403752	1049.6	0.02921188	0.02639096	1639.6	0.02545747		2229.6	0.02329112		2819.59	0.00380068		3409.59	-0.00635046		3999.58	0.005472		
459.8	0.1730151	0.17414274	1049.8	0.02915159	0.02641563	1639.8	0.02594804		2229.8	0.02274813		2819.79	0.00329715		3409.79	-0.00629815		3999.78	0.00563313		
460	0.17243321	0.17424781	1050	0.02891998	0.02644029	1640	0.02493286		2230	0.02220107		2819.99	0.00265		3409.99	-0.00705518		3999.98	0.00528838		
460.2	0.17277517	0.17435273	1050.2	0.02849351	0.02646493	1640.2	0.02567202		2230.2	0.02140322		2820.19	0.00269311		3410.19	-0.00733985		4000.18	0.00553597		
460.4	0.17368819	0.1744575	1050.4	0.02845528	0.02648956	1640.4	0.02531572		2230.4	0.02153156		2820.39	0.00345997		3410.39	-0.00725772		4000.38	0.00662619		
460.6	0.17351611	0.17456212	1050.6	0.02729991	0.02651418	1640.6	0.02576922		2230.6	0.02155746		2820.59	0.0031294		3410.59	-0.00752774		4000.58	0.00742247		
460.8	0.17299627	0.17466659	1050.8	0.02730916	0.02653879	1640.8	0.026193		2230.8	0.02217159		2820.79	0.00334121		3410.79	-0.00655916		4000.78	0.00821863		
461	0.17319551	0.17477091	1051	0.02825933	0.02656338	1641	0.0258094		2231	0.02291594		2820.99	0.00295714		3410.99	-0.00568227		4000.98	0.00793372		
461.2	0.17237026	0.17487508	1051.2	0.02790159	0.02658796	1641.2	0.02618373		2231.2	0.02275719		2821.19	0.00282875		3411.19	-0.00659221		4001.18	0.00769762		
461.4	0.17172441	0.1749791	1051.4	0.02976417	0.02661252	1641.4	0.02567559		2231.4	0.02306418		2821.39	0.00370812		3411.39	-0.00627889		4001.38	0.00632022		
461.6	0.17204994	0.17508298	1051.6	0.02994947	0.02663708	1641.6	0.02508851		2231.6	0.02460504		2821.59	0.00384434		3411.59	-0.00549775		4001.58	0.0059464		
461.8	0.17206007	0.1751867	1051.8	0.03027107	0.02666162	1641.8	0.0247884		2231.8	0.02484159		2821.79	0.00339078		3411.79	-0.00514937		4001.78	0.00632025		
462	0.17304988	0.17529028	1052	0.03098051	0.02668614	1642	0.02500507		2232	0.02426635		2821.99	0.00232464		3411.99	-0.00519259		4001.98	0.00663375		
462.2	0.17383186	0.17539371	1052.2	0.03086744	0.02671066	1642.2	0.02469021		2232.2	0.02493315		2822.19	0.00141206		3412.19	-0.0048125		4002.18	0.00617998		
462.4	0.17353277	0.17549699	1052.4	0.03071583	0.02673516	1642.4	0.02415401		2232.4	0.02555217		2822.39	0.00119254		3412.39	-0.0052545		4002.38	0.00671836		
462.6	0.17253274	0.17560012	1052.6	0.03014314	0.02675965	1642.6	0.0245835		2232.6	0.024781		2822.59	0.00066738		3412.59	-0.00548987		4002.58	0.00693557		
462.8	0.17203886	0.17570311	1052.8	0.03024237	0.02678413	1642.8	0.02469625		2232.8	0.02496552		2822.79	0.00073565		3412.79	-0.00477874		4002.78	0.00722352		
463	0.17227181	0.17580595	1053	0.02982426	0.02680859	1643	0.02517391		2233	0.02548309		2822.99	0.00005421		3412.99	-0.00566152		4002.98	0.00758544		
463.2	0.17230977	0.17590864	1053.2	0.03055261	0.02683304	1643.2	0.02573602		2233.2	0.02455385		2823.19	0.0005538		3413.19	-0.00625473		4003.18	0.00769035		
463.4	0.17274743	0.17601118	1053.4	0.03036722	0.02685748	1643.4	0.02540595		2233.4	0.02366859		2823.39	0.0002528		3413.39	-0.00604145		4003.38	0.00845147		
463.6	0.17319371	0.17611358	1053.6	0.03035721	0.0268819	1643.6	0.02520507		2233.6	0.02327473		2823.59	0.00003865		3413.59	-0.00649001		4003.58	0.00841567		
463.8	0.17387443	0.17621583	1053.8	0.03158374	0.02690631	1643.8	0.02543329		2233.8	0.02299703		2823.79	0.00026362		3413.79	-0.00661452		4003.78	0.00784355		
464	0.1745743	0.17631794	1054	0.03171009	0.02693071	1644	0.02528604		2234	0.02381409		2823.99	-0.00027995		3413.99	-0.00724469		4003.98	0.00810363		
464.2	0.17558203	0.1764199	1054.2	0.03161884	0.02695509	1644.2	0.02546257		2234.2	0.02432731		2824.19	0.00025575		3414.19	-0.00756706		4004.18	0.00757073		
464.4	0.17646659	0.17652171	1054.4	0.03195664	0.02697947	1644.4	0.02436896		2234.4	0.02444308		2824.39	0.00060812		3414.39	-0.007474		4004.38	0.007714		
464.6	0.17641559	0.17662338	1054.6	0.03160567	0.02700383	1644.6	0.02501119		2234.6	0.02408703		2824.59	0.00012642		3414.59	-0.00660169		4004.58	0.00672958		
464.8	0.17682929	0.1767249	1054.8	0.03144098	0.02702817	1644.8	0.02518343		2234.8	0.02440463		2824.79	0.00045809		3414.79	-0.00580753		4004.78	0.0060317		
465	0.17670578	0.17682628	1055	0.03157882	0.02705251	1645	0.02543875		2235	0.02442225		2824.99	0.00069612		3414.99	-0.00552485		4004.98	0.00521089		
465.2	0.17626769	0.17692751	1055.2	0.03140152	0.02707683	1645.2	0.02529321		2235.2	0.02298983		2825.19	0.0008609		3415.19	-0.00594872		4005.18	0.00379216		
465.4	0.17664507	0.1770286	1055.4	0.03183051	0.02710114	1645.4	0.02502188		2235.4	0.02274517		2825.39	0.00172896		3415.39	-0.00516971		4005.38	0.00359996		
465.6	0.17701718	0.17712954	1055.6	0.03180414	0.02712543	1645.6	0.02498171		2235.6	0.02349042		2825.59	0.00147172		3415.59	-0.00548084		4005.58	0.00440663		
465.8	0.17746458	0.17723034	1055.8	0.03204833	0.02714972	1645.8	0.025444		2235.8	0.02276164		2825.79	0.00105625		3415.79	-0.00742825		4005.78	0.00444061		
466	0.1771821	0.17733099	1056	0.03248812	0.02717399	1646	0.02556458		2236	0.02288208		2825.99	0.00043305		3415.99	-0.00854873		4005.98	0.00430036		
466.2	0.1770009	0.1774315	1056.2	0.03151335	0.02719824	1646.2	0.02580832		2236.2	0.02365309		2826.19	0.00113729		3416.19	-0.00902253		4006.18	0.00441195		
466.4	0.1762086	0.17753187	1056.4	0.0322682	0.02722249	1646.4	0.0255704		2236.4	0.02367957		2826.39	0.00167781		3416.39	-0.00911856		4006.38	0.00583452		
466.6	0.1763009	0.17763209	1056.6	0.03237673	0.02724672	1646.6	0.02573744		2236.6	0.02289018		2826.59	0.00226209		3416.59	-0.00907528		4006.58	0.00657791		
466.8	0.17635996	0.17773217	1056.8	0.03229883	0.02727094	1646.8	0.02615248		2236.8	0.02292011		2826.79	0.00299678		3416.79	-0.00922448		4006.78	0.0067118		
467	0.17687283	0.17783211	1057	0.03214783	0.02729514	1647	0.02596985		2237	0.02344296		2826.99	0.00368755		3416.99	-0.00950288		4006.98	0.00682892		
467.2	0.17699106	0.1779319	1057.2	0.03251792	0.02731934	1647.2	0.02668064		2237.2	0.02324314		2827.19	0.00440913		3417.19	-0.00924188		4007.18	0.0085127		
467.4	0.17702077	0.17803156	1057.4	0.03223211	0.02734352	1647.4	0.0260275		2237.4	0.02266482		2827.39	0.00384797		3417.39	-0.00880026		4007.38	0.00866267		
467.6	0.17698553	0.17813106	1057.6	0.03225972	0.02736769	1647.6	0.02561925		2237.6	0.02320722		2827.59	0.00359265		3417.59	-0.00897743		4007.58	0.00872949		
467.8	0.1768975	0.17823043	1057.8	0.03303333	0.02739184	1647.8	0.02575878		2237.8	0.0240526		2827.79	0.00356021		3417.79	-0.00876946		4007.78	0.00840307		
468	0.17747561	0.17832966	1058	0.03288359	0.02741598	1648	0.02519358		2238	0.02550676		2827.99	0.00314683		3417.99	-0.00892751		4007.98	0.00852174		
468.2	0.17737474	0.17842874	1058.2	0.03281063	0.02744011	1648.2	0.02458443		2238.2	0.02606489		2828.19	0.00313266		3418.19	-0.00846605		4008.18	0.00815607		
468.4	0.17737995	0.17852768	1058.4	0.03269411	0.02746423	1648.4	0.02377239		2238.4	0.02601284		2828.39	0.00270165		3418.39	-0.00762541		4008.38	0.00826761		
468.6	0.17781243	0.17862648	1058.6	0.03228067	0.02748833	1648.6	0.02360011		2238.6	0.02608343		2828.59	0.00213296		3418.59	-0.00632298		4008.58	0.00791285		
468.8	0.17782753	0.17872514	1058.8	0.03145356	0.02751242	1648.8	0.02340039		2238.8	0.02655978		2828.79	0.00216678		3418.79	-0.00590155		4008.78	0.00784783		
469	0.17751062	0.17882365	1059	0.03126421	0.0275365	1649	0.02275107		2239	0.0265457		2828.99	0.0018183		3418.99	-0.00512357		4008.98	0.00805741		
469.2	0.1774911	0.17892203	1059.2	0.03122844	0.02756057	1649.2	0.02195403		2239.2	0.02618052		2829.19	0.00129103		3419.19	-0.00523801		4009.18	0.00793039		
469.4	0.17767299	0.17902027	1059.4	0.03124037	0.02758462	1649.4	0.02182334		2239.4	0.02751648		2829.39	0.00106569		3419.39	-0.00525485		4009.38	0.00847406		
469.6	0.17702291	0.17911836	1059.6	0.03108622	0.02760866	1649.6	0.02135283		2239.6	0.02811385		2829.59	0.00055602		3419.59	-0.00593043		4009.58	0.00857996		
469.8	0.17654267	0.17921631	1059.8	0.03045425	0.02763269	1649.8	0.021543		2239.8	0.02821196		2829.79	0.00017797		3419.79	-0.00643963		4009.78	0.00850375		
470	0.17654267	0.17931365	1059.99	0.03045425	0.02765657	1650	0.021543		2240	0.02821196		2829.99	0.00017797		3419.98	-0.00643963		4009.98	0.00850375		
470.2	0.17557108	0.17924308	1060.19	0.03041304	0.02764587	1650.2	0.02170273		2240.2	0.02794311		2830.19	0.00023821		3420.18	-0.00621876		4010.18	0.00959553		
470.4	0.17535288	0.17917253	1060.39	0.03020984	0.02763517	1650.4	0.02212333		2240.4	0.02744777		2830.39	0.00044836		3420.38	-0.00570387		4010.38	0.00990016		
470.6	0.17503461	0.17910202	1060.59	0.02992722	0.02762447	1650.6	0.02185135		2240.6	0.02713438		2830.59	0.00046998		3420.58	-0.00595941		4010.58	0.0089206		
470.8	0.17476522	0.17903153	1060.79	0.03048162	0.02761378	1650.8	0.02177388		2240.8	0.02692043		2830.79	0.00066333		3420.78	-0.00529505		4010.78	0.00863613		
471	0.17435515	0.17896107	1060.99	0.03001552	0.02760309	1651	0.02198623		2241	0.02595471		2830.99	0.00067422		3420.98	-0.00521458		4010.98	0.00867742		
471.2	0.17434845	0.17889063	1061.19	0.03012191	0.0275924	1651.2	0.02171752		2241.2	0.02518914		2831.19	0.00056537		3421.18	-0.00537997		4011.18	0.00866438		
471.4	0.173261	0.17882023	1061.39	0.0296022	0.02758172	1651.4	0.02135919		2241.4	0.02480141		2831.39	0.00039946		3421.38	-0.00586241		4011.38	0.00868235		
471.6	0.17298318	0.17874985	1061.59	0.02939066	0.02757105	1651.6	0.02113726		2241.6	0.02440807		2831.59	0.00064908		3421.58	-0.00645899		4011.58	0.00898037		
471.8	0.17300631	0.1786795	1061.79	0.02959366	0.02756037	1651.8	0.02053053		2241.8	0.02426831		2831.79	0.00120709		3421.78	-0.00698269		4011.78	0.00834698		
472	0.17372255	0.17860917	1061.99	0.02981665	0.02754971	1652	0.01908571		2242	0.02457165		2831.99	0.00148017		3421.98	-0.00715083		4011.98	0.00839997		
472.2	0.17422831	0.17853888	1062.19	0.02979701	0.02753904	1652.2	0.01810942		2242.2	0.02433793		2832.19	0.0015201		3422.18	-0.00764099		4012.18	0.00797222		
472.4	0.17439274	0.17846861	1062.39	0.02861844	0.02752838	1652.4	0.01822425		2242.4	0.02359341		2832.39	0.00152961		3422.38	-0.00785362		4012.38	0.0072159		
472.6	0.17562158	0.17839837	1062.59	0.02849313	0.02751773	1652.6	0.018731		2242.6	0.02345087		2832.59	0.00310007		3422.58	-0.00775596		4012.58	0.00631297		
472.8	0.17610996	0.17832816	1062.79	0.02774448	0.02750707	1652.8	0.0190856		2242.8	0.02362505		2832.79	0.00356281		3422.78	-0.00747142		4012.78	0.00582696		
473	0.17704448	0.17825797	1062.99	0.02774572	0.02749643	1653	0.01960387		2243	0.02317239		2832.99	0.00338433		3422.98	-0.0075656		4012.98	0.0060493		
473.2	0.17789218	0.17818781	1063.19	0.02788622	0.02748578	1653.2	0.01978127		2243.2	0.02383508		2833.19	0.00344974		3423.18	-0.00804513		4013.18	0.00617607		
473.4	0.17835044	0.17811768	1063.39	0.02727367	0.02747514	1653.4	0.01877989		2243.4	0.02436642		2833.39	0.00243015		3423.38	-0.00751994		4013.38	0.00672544		
473.6	0.17853901	0.17804758	1063.59	0.02686732	0.02746451	1653.6	0.01802484		2243.6	0.02507121		2833.59	0.00231712		3423.58	-0.00685625		4013.58	0.00704002		
473.8	0.17924942	0.17797751	1063.79	0.02718247	0.02745388	1653.8	0.01888648		2243.8	0.02583564		2833.79	0.00143859		3423.78	-0.00666642		4013.78	0.00739269		
474	0.17785092	0.17790746	1063.99	0.02775352	0.02744325	1654	0.01947312		2244	0.02640112		2833.99	0.00107958		3423.98	-0.00540848		4013.98	0.00736721		
474.2	0.17722284	0.17783744	1064.19	0.02805396	0.02743263	1654.2	0.01927825		2244.2	0.0272261		2834.19	0.00061011		3424.18	-0.00421918		4014.18	0.00828343		
474.4	0.17681523	0.17776745	1064.39	0.02830406	0.02742201	1654.4	0.01934283		2244.4	0.02728859		2834.39	-0.00032728		3424.38	-0.00345192		4014.38	0.00805907		
474.6	0.17566953	0.17769749	1064.59	0.02806327	0.02741139	1654.6	0.0191744		2244.6	0.02722961		2834.59	-0.00090813		3424.58	-0.00305764		4014.58	0.00824958		
474.8	0.17480768	0.17762755	1064.79	0.02870253	0.02740078	1654.8	0.0195335		2244.8	0.02705053		2834.79	-0.00082377		3424.78	-0.00257321		4014.78	0.00858384		
475	0.17432361	0.17755764	1064.99	0.02804598	0.02739018	1655	0.02003513		2245	0.02644674		2834.99	-0.00175594		3424.98	-0.00277351		4014.98	0.00958854		
475.2	0.17346985	0.17748776	1065.19	0.0296713	0.02737958	1655.2	0.01945275		2245.2	0.02658394		2835.19	-0.00192966		3425.18	-0.00352216		4015.18	0.0092916		
475.4	0.17249937	0.1774179	1065.39	0.02916193	0.02736898	1655.4	0.01892342		2245.4	0.02654411		2835.39	-0.00135841		3425.38	-0.00432253		4015.38	0.00961344		
475.6	0.17333378	0.17734808	1065.59	0.02936641	0.02735838	1655.6	0.01864468		2245.6	0.02624382		2835.59	-0.00177185		3425.58	-0.00463014		4015.58	0.00891056		
475.8	0.1738355	0.17727828	1065.79	0.02963368	0.02734779	1655.8	0.01778447		2245.8	0.02655278		2835.79	-0.00204286		3425.78	-0.00471781		4015.78	0.0081873		
476	0.17432842	0.17720851	1065.99	0.02878302	0.02733721	1656	0.01699314		2246	0.02668707		2835.99	-0.00185898		3425.98	-0.004918		4015.98	0.0084401		
476.2	0.17409232	0.17713876	1066.19	0.02825345	0.02732663	1656.2	0.01687534		2246.2	0.02592958		2836.19	-0.00168304		3426.18	-0.00594855		4016.18	0.00798683		
476.4	0.17426912	0.17706904	1066.39	0.02764524	0.02731605	1656.4	0.0171965		2246.4	0.02561498		2836.39	-0.00178495		3426.38	-0.00613534		4016.38	0.00729083		
476.6	0.17451463	0.17699936	1066.59	0.02827541	0.02730547	1656.6	0.01735798		2246.6	0.02626895		2836.59	-0.00165653		3426.58	-0.00601759		4016.58	0.00757337		
476.8	0.17431139	0.17692969	1066.79	0.02667729	0.0272949	1656.8	0.01811269		2246.8	0.02592048		2836.79	-0.00177633		3426.78	-0.00560599		4016.78	0.0078089		
477	0.17466906	0.17686006	1066.99	0.02677931	0.02728434	1657	0.01834666		2247	0.02627335		2836.99	-0.00146223		3426.98	-0.00466205		4016.98	0.00703504		
477.2	0.17534876	0.17679045	1067.19	0.02730759	0.02727378	1657.2	0.01790076		2247.2	0.02586256		2837.19	-0.00093347		3427.18	-0.00430808		4017.18	0.00644278		
477.4	0.17518033	0.17672087	1067.39	0.02785067	0.02726322	1657.4	0.01787471		2247.4	0.02596166		2837.39	-0.00084571		3427.38	-0.00345075		4017.38	0.00592651		
477.6	0.17436789	0.17665132	1067.59	0.02799338	0.02725267	1657.6	0.01697197		2247.6	0.02594865		2837.59	0.00014181		3427.58	-0.00415914		4017.58	0.00560546		
477.8	0.17356285	0.17658179	1067.79	0.02864856	0.02724212	1657.8	0.01738768		2247.8	0.02613274		2837.79	0.00033647		3427.78	-0.00414322		4017.78	0.00588724		
478	0.17215409	0.1765123	1067.99	0.02767558	0.02723157	1658	0.01681796		2248	0.02641954		2837.99	0.00041339		3427.98	-0.00406414		4017.98	0.00583767		
478.2	0.17114835	0.17644283	1068.19	0.02725241	0.02722103	1658.2	0.01708335		2248.2	0.02574623		2838.19	0.00079477		3428.18	-0.00410188		4018.18	0.00740778		
478.4	0.17021625	0.17637338	1068.39	0.02757101	0.02721049	1658.4	0.0176693		2248.4	0.02510789		2838.39	0.00054667		3428.38	-0.00491723		4018.38	0.00795974		
478.6	0.17016662	0.17630397	1068.59	0.02703885	0.02719996	1658.6	0.0174832		2248.6	0.02449901		2838.59	0.00177734		3428.58	-0.0050519		4018.58	0.00832231		
478.8	0.16991482	0.17623458	1068.79	0.0276146	0.02718943	1658.8	0.01756645		2248.8	0.02422552		2838.79	0.00315182		3428.78	-0.00600316		4018.78	0.00685995		
479	0.1694803	0.17616522	1068.99	0.02797587	0.02717891	1659	0.0173495		2249	0.02369787		2838.99	0.00260788		3428.98	-0.00606045		4018.98	0.0070696		
479.2	0.1695095	0.17609589	1069.19	0.02866264	0.02716839	1659.2	0.01744135		2249.2	0.02369801		2839.19	0.00354742		3429.18	-0.0067033		4019.18	0.00674564		
479.4	0.16950699	0.17602658	1069.39	0.02800387	0.02715787	1659.4	0.0177096		2249.4	0.02291008		2839.39	0.00394442		3429.38	-0.00673529		4019.38	0.00688756		
479.6	0.1700412	0.1759573	1069.59	0.02813634	0.02714736	1659.6	0.01747014		2249.6	0.02248751		2839.59	0.00324451		3429.58	-0.00713028		4019.58	0.00698568		
479.8	0.16976688	0.17588805	1069.79	0.02848932	0.02713685	1659.8	0.01709882		2249.8	0.02288019		2839.79	0.0042487		3429.78	-0.0071729		4019.78	0.00780715		
480	0.16966383	0.17581882	1069.99	0.02789009	0.02712635	1660	0.01741421		2250	0.02332851		2839.99	0.00452157		3429.98	-0.00702921		4019.98	0.00763108		
480.2	0.16912078	0.17574963	1070.19	0.02914537	0.02711585	1660.2	0.01737085		2250.2	0.02296667		2840.19	0.00391868		3430.18	-0.00796066		4020.18	0.00764497		
480.4	0.16873102	0.17568046	1070.39	0.02909789	0.02710535	1660.4	0.01790193		2250.4	0.02288997		2840.39	0.00334352		3430.38	-0.00719369		4020.38	0.00726336		
480.6	0.16853892	0.17561131	1070.59	0.02881138	0.02709486	1660.6	0.01830417		2250.6	0.02344785		2840.59	0.00294493		3430.58	-0.00650425		4020.58	0.00805562		
480.8	0.16864279	0.1755422	1070.79	0.02797269	0.02708437	1660.8	0.01937908		2250.8	0.02315395		2840.79	0.00309531		3430.78	-0.00614207		4020.78	0.00749611		
481	0.16888715	0.17547311	1070.99	0.02881051	0.02707389	1661	0.01955941		2251	0.02301404		2840.99	0.00323121		3430.98	-0.00646201		4020.98	0.00649899		
481.2	0.16865599	0.17540405	1071.19	0.02898331	0.02706341	1661.2	0.01952474		2251.2	0.02226023		2841.19	0.00334249		3431.18	-0.00622212		4021.18	0.00688925		
481.4	0.16840767	0.17533501	1071.39	0.02921196	0.02705293	1661.4	0.02001713		2251.4	0.02375819		2841.39	0.00364772		3431.38	-0.00688015		4021.38	0.00637714		
481.6	0.16809343	0.17526601	1071.59	0.02843197	0.02704246	1661.6	0.0189951		2251.6	0.023985		2841.59	0.00401971		3431.58	-0.00771573		4021.58	0.00684077		
481.8	0.16833781	0.17519703	1071.79	0.02777623	0.02703199	1661.8	0.01871338		2251.8	0.02433977		2841.79	0.00367271		3431.78	-0.00758948		4021.78	0.00717967		
482	0.16841382	0.17512807	1071.99	0.02691647	0.02702153	1662	0.01876255		2252	0.02383137		2841.99	0.00222038		3431.98	-0.00809495		4021.98	0.00677482		
482.2	0.1681289	0.17505915	1072.19	0.02678049	0.02701107	1662.2	0.01996986		2252.2	0.02359168		2842.19	0.00206529		3432.18	-0.00823326		4022.18	0.0075754		
482.4	0.16823798	0.17499025	1072.39	0.02680476	0.02700061	1662.4	0.01950384		2252.4	0.0234597		2842.39	0.00141346		3432.38	-0.00786682		4022.38	0.00685617		
482.6	0.16858973	0.17492138	1072.59	0.02629761	0.02699016	1662.6	0.0188894		2252.6	0.02319415		2842.59	0.00169886		3432.58	-0.00735689		4022.58	0.00664287		
482.8	0.16844102	0.17485253	1072.79	0.02601609	0.02697971	1662.8	0.01894296		2252.8	0.02407567		2842.79	0.00132308		3432.78	-0.00712859		4022.78	0.00653429		
483	0.1676669	0.17478372	1072.99	0.02533591	0.02696927	1663	0.01797162		2253	0.024091		2842.99	-0.00103098		3432.98	-0.00649073		4022.98	0.00689281		
483.2	0.16793539	0.17471493	1073.19	0.02454083	0.02695883	1663.2	0.0176519		2253.2	0.02417839		2843.19	-0.00163643		3433.18	-0.00603193		4023.18	0.00771321		
483.4	0.16790026	0.17464616	1073.39	0.02480842	0.02694839	1663.4	0.01663873		2253.4	0.02318254		2843.39	-0.00174104		3433.38	-0.00548981		4023.38	0.0075464		
483.6	0.1675996	0.17457743	1073.59	0.02405958	0.02693796	1663.6	0.01628496		2253.6	0.02331379		2843.59	-0.00229251		3433.58	-0.00578898		4023.58	0.00821883		
483.8	0.16751051	0.17450872	1073.79	0.02416498	0.02692754	1663.8	0.0156799		2253.8	0.02310134		2843.79	-0.00268997		3433.78	-0.00505293		4023.78	0.00772143		
484	0.16741153	0.17444004	1073.99	0.02412728	0.02691711	1664	0.01497737		2254	0.02292271		2843.99	-0.00333385		3433.98	-0.00521527		4023.98	0.00830566		
484.2	0.16709638	0.17437138	1074.19	0.0255011	0.02690669	1664.2	0.01417233		2254.2	0.02283302		2844.19	-0.00349664		3434.18	-0.00560381		4024.18	0.00881398		
484.4	0.16752412	0.17430276	1074.39	0.02632095	0.02689628	1664.4	0.01446605		2254.4	0.02316582		2844.39	-0.00338344		3434.38	-0.00488707		4024.38	0.00964306		
484.6	0.16799801	0.17423416	1074.59	0.0260982	0.02688587	1664.6	0.01483982		2254.6	0.02297239		2844.59	-0.00428985		3434.58	-0.00454668		4024.58	0.00969841		
484.8	0.16745665	0.17416558	1074.79	0.02682471	0.02687546	1664.8	0.01489588		2254.8	0.02258754		2844.79	-0.00360704		3434.78	-0.00554854		4024.78	0.00909461		
485	0.16729615	0.17409704	1074.99	0.02771827	0.02686506	1665	0.01548901		2255	0.02315256		2844.99	-0.0027939		3434.98	-0.0060898		4024.98	0.00895772		
485.2	0.16671859	0.17402852	1075.19	0.02790884	0.02685466	1665.2	0.01540113		2255.2	0.0243051		2845.19	-0.00239032		3435.18	-0.00629406		4025.18	0.00898315		
485.4	0.16774143	0.17396002	1075.39	0.02873499	0.02684426	1665.4	0.01480564		2255.4	0.02554385		2845.39	-0.00148643		3435.38	-0.00780893		4025.38	0.00803927		
485.6	0.16720844	0.17389156	1075.59	0.02892459	0.02683387	1665.6	0.01462281		2255.6	0.02546263		2845.59	-0.00141861		3435.58	-0.00733477		4025.58	0.0081902		
485.8	0.16770904	0.17382312	1075.79	0.02874801	0.02682348	1665.8	0.01452567		2255.8	0.0247436		2845.79	-0.001398		3435.78	-0.00738625		4025.78	0.0086858		
486	0.16730088	0.17375471	1075.99	0.02899709	0.0268131	1666	0.0149919		2256	0.0245134		2845.99	-0.00139954		3435.98	-0.00786061		4025.98	0.00828101		
486.2	0.16575581	0.17368632	1076.19	0.02876124	0.02680272	1666.2	0.01566739		2256.2	0.02470389		2846.19	-0.00039116		3436.18	-0.00687752		4026.18	0.00794677		
486.4	0.16514875	0.17361796	1076.39	0.02897562	0.02679235	1666.4	0.01626701		2256.4	0.02394764		2846.39	0.00006687		3436.38	-0.0066052		4026.38	0.00859999		
486.6	0.16464429	0.17354963	1076.59	0.02890107	0.02678198	1666.6	0.01612221		2256.6	0.02419829		2846.59	0.00017018		3436.58	-0.0063458		4026.58	0.00920338		
486.8	0.16408899	0.17348133	1076.79	0.02785903	0.02677161	1666.8	0.01650669		2256.8	0.02489588		2846.79	0.00075384		3436.78	-0.00603385		4026.78	0.00886306		
487	0.16305111	0.17341305	1076.99	0.02647302	0.02676125	1667	0.01592072		2257	0.02363196		2846.99	0.00006745		3436.98	-0.00648905		4026.98	0.00844349		
487.2	0.16333612	0.1733448	1077.19	0.02570794	0.02675089	1667.2	0.01563025		2257.2	0.02358018		2847.19	0.00008182		3437.18	-0.00634026		4027.18	0.00851667		
487.4	0.16287734	0.17327658	1077.39	0.02533912	0.02674053	1667.4	0.01541978		2257.4	0.02295222		2847.39	0.00083278		3437.38	-0.0065982		4027.38	0.00833765		
487.6	0.16179977	0.17320838	1077.59	0.0246794	0.02673018	1667.6	0.01609079		2257.6	0.0233367		2847.59	0.0005032		3437.58	-0.00678375		4027.58	0.00830844		
487.8	0.16225335	0.17314021	1077.79	0.02456409	0.02671984	1667.8	0.0156445		2257.8	0.02254738		2847.79	0.00006315		3437.78	-0.00711601		4027.78	0.00770295		
488	0.16273518	0.17307207	1077.99	0.02456088	0.02670949	1668	0.01521649		2258	0.0222997		2847.99	0.00044419		3437.98	-0.00739995		4027.98	0.00846994		
488.2	0.16251284	0.17300395	1078.19	0.0250392	0.02669915	1668.2	0.01465233		2258.2	0.02230549		2848.19	0.00078194		3438.18	-0.00720425		4028.18	0.00777656		
488.4	0.16304408	0.17293586	1078.39	0.02531506	0.02668882	1668.4	0.01531336		2258.4	0.02269084		2848.39	0.00099238		3438.38	-0.00703867		4028.38	0.00753299		
488.6	0.16387894	0.1728678	1078.59	0.02535739	0.02667849	1668.6	0.01482651		2258.6	0.0223011		2848.59	0.00066287		3438.58	-0.00758336		4028.58	0.00632301		
488.8	0.16410095	0.17279976	1078.79	0.02617159	0.02666816	1668.8	0.01341452		2258.8	0.02360678		2848.79	0.00163887		3438.78	-0.00853804		4028.78	0.00596757		
489	0.16494314	0.17273175	1078.99	0.02679747	0.02665784	1669	0.01380049		2259	0.02448011		2848.99	0.0006999		3438.98	-0.00898779		4028.98	0.00570139		
489.2	0.16519125	0.17266377	1079.19	0.0274277	0.02664752	1669.2	0.01343079		2259.2	0.02554895		2849.19	0.00061453		3439.18	-0.00961698		4029.18	0.00580052		
489.4	0.16554833	0.17259582	1079.39	0.02827236	0.0266372	1669.4	0.01367317		2259.4	0.02488162		2849.39	0.00057733		3439.38	-0.01042137		4029.38	0.00504535		
489.6	0.16545056	0.17252789	1079.59	0.02779671	0.02662689	1669.6	0.01382922		2259.6	0.02457834		2849.59	0.00010917		3439.58	-0.00972979		4029.58	0.0052422		
489.8	0.1667012	0.17245998	1079.79	0.02762527	0.02661659	1669.8	0.01369387		2259.8	0.0247817		2849.79	0.00038646		3439.78	-0.0097463		4029.78	0.00543549		
490	0.16625352	0.17239211	1079.99	0.02757432	0.02660628	1670	0.01452607		2260	0.02519252		2849.99	0.00065328		3439.98	-0.0096074		4029.98	0.0054406		
490.2	0.16533272	0.17232426	1080.19	0.02791946	0.02659599	1670.2	0.01501763		2260.2	0.02509853		2850.19	0.00088694		3440.18	-0.00946575		4030.18	0.00530591		
490.4	0.16577668	0.17225644	1080.39	0.02752075	0.02658569	1670.4	0.01574456		2260.4	0.02426194		2850.39	0.00073255		3440.38	-0.00916875		4030.38	0.00632309		
490.6	0.16458064	0.17218864	1080.59	0.0269036	0.0265754	1670.6	0.01537721		2260.6	0.02415072		2850.59	0.0007221		3440.58	-0.00841411		4030.58	0.00575689		
490.8	0.16467936	0.17212087	1080.79	0.02599648	0.02656511	1670.8	0.0157317		2260.8	0.02403511		2850.79	0.00014765		3440.78	-0.00816417		4030.78	0.00586299		
491	0.16357035	0.17205313	1080.99	0.02511807	0.02655483	1671	0.01526062		2261	0.02333945		2850.99	-0.00042225		3440.98	-0.00779112		4030.98	0.00706573		
491.2	0.16255055	0.17198542	1081.19	0.02534444	0.02654455	1671.2	0.01491087		2261.2	0.02403571		2851.19	-0.00110266		3441.18	-0.00663969		4031.18	0.0069365		
491.4	0.1614231	0.17191773	1081.39	0.02542706	0.02653428	1671.4	0.01493915		2261.4	0.02336795		2851.39	-0.00137828		3441.38	-0.00655927		4031.38	0.00671597		
491.6	0.1603447	0.17185007	1081.59	0.02618132	0.026524	1671.6	0.01527112		2261.6	0.02284147		2851.59	-0.0017322		3441.58	-0.00570165		4031.58	0.00615457		
491.8	0.16036478	0.17178243	1081.79	0.02522205	0.02651374	1671.8	0.01530778		2261.8	0.02167805		2851.79	-0.00224976		3441.78	-0.00619732		4031.78	0.00514907		
492	0.16013429	0.17171482	1081.99	0.02533133	0.02650347	1672	0.01504913		2262	0.02157509		2851.99	-0.00135255		3441.98	-0.00641756		4031.98	0.00477358		
492.2	0.15985015	0.17164724	1082.19	0.02518659	0.02649321	1672.2	0.01460726		2262.2	0.02210448		2852.19	-0.00154073		3442.18	-0.00672525		4032.18	0.00524042		
492.4	0.16101042	0.17157968	1082.39	0.02586749	0.02648296	1672.4	0.01548622		2262.4	0.02282914		2852.39	-0.00172703		3442.38	-0.00708901		4032.38	0.00550207		
492.6	0.16154529	0.17151216	1082.59	0.02671521	0.02647271	1672.6	0.01537714		2262.6	0.02230887		2852.59	-0.00249361		3442.58	-0.00775433		4032.58	0.00542454		
492.8	0.16186985	0.17144465	1082.79	0.02618379	0.02646246	1672.8	0.01421413		2262.8	0.02233916		2852.79	-0.00195		3442.78	-0.00842372		4032.78	0.00561806		
493	0.1627073	0.17137718	1082.99	0.02661715	0.02645222	1673	0.01444563		2263	0.02264693		2852.99	-0.00225744		3442.98	-0.00874655		4032.98	0.00529572		
493.2	0.16312368	0.17130973	1083.19	0.02720824	0.02644198	1673.2	0.01476028		2263.2	0.023214		2853.19	-0.00093146		3443.18	-0.00901336		4033.18	0.00559825		
493.4	0.1637686	0.17124231	1083.39	0.02775194	0.02643174	1673.4	0.01567365		2263.4	0.02267718		2853.39	-0.00074786		3443.38	-0.01018464		4033.38	0.00506701		
493.6	0.1645559	0.17117491	1083.59	0.027745	0.02642151	1673.6	0.01504371		2263.6	0.02340397		2853.59	-0.00001163		3443.58	-0.00954815		4033.58	0.0055871		
493.8	0.165214	0.17110754	1083.79	0.02780871	0.02641128	1673.8	0.01589067		2263.8	0.0239791		2853.79	0.00022539		3443.78	-0.00925565		4033.78	0.00583449		
494	0.16600305	0.1710402	1083.99	0.0275936	0.02640106	1674	0.01572661		2264	0.02417287		2853.99	0.00094305		3443.98	-0.00966432		4033.98	0.00621911		
494.2	0.1660562	0.17097288	1084.19	0.02695889	0.02639084	1674.2	0.01515965		2264.2	0.0242998		2854.19	0.00156337		3444.18	-0.00916957		4034.18	0.00630746		
494.4	0.16603139	0.17090559	1084.39	0.02591164	0.02638063	1674.4	0.01480901		2264.4	0.02445558		2854.39	0.00003202		3444.38	-0.00830366		4034.38	0.00627664		
494.6	0.16542917	0.17083833	1084.59	0.02535224	0.02637041	1674.6	0.01393383		2264.6	0.02534264		2854.59	-0.00060763		3444.58	-0.00820086		4034.58	0.00617036		
494.8	0.16501028	0.17077109	1084.79	0.02494282	0.02636021	1674.8	0.01360467		2264.8	0.0254567		2854.79	-0.00148267		3444.78	-0.00751566		4034.78	0.00664206		
495	0.16400436	0.17070388	1084.99	0.02458406	0.02635	1675	0.01386919		2265	0.02567581		2854.99	-0.00161462		3444.98	-0.00674483		4034.98	0.00646994		
495.2	0.16311543	0.17063669	1085.19	0.02458217	0.0263398	1675.2	0.01364906		2265.2	0.02514997		2855.19	-0.0024303		3445.18	-0.00657068		4035.18	0.00550788		
495.4	0.16308769	0.17056954	1085.39	0.02396944	0.02632961	1675.4	0.0139605		2265.4	0.023919		2855.39	-0.00280198		3445.38	-0.00611939		4035.38	0.00582086		
495.6	0.16264147	0.1705024	1085.59	0.02393931	0.02631942	1675.6	0.01455694		2265.6	0.02407245		2855.59	-0.00243695		3445.58	-0.00537373		4035.58	0.00593247		
495.8	0.16242225	0.1704353	1085.79	0.02266598	0.02630923	1675.8	0.01508919		2265.8	0.02406719		2855.79	-0.00243066		3445.78	-0.00613067		4035.78	0.00580026		
496	0.16246284	0.17036822	1085.99	0.02264249	0.02629904	1676	0.01517628		2266	0.024675		2855.99	-0.00175899		3445.98	-0.00680044		4035.98	0.00643219		
496.2	0.16228269	0.17030117	1086.19	0.02234502	0.02628886	1676.2	0.01530884		2266.2	0.02407333		2856.19	-0.00221634		3446.18	-0.00668807		4036.18	0.00766822		
496.4	0.16148779	0.17023414	1086.39	0.02322573	0.02627869	1676.4	0.01594335		2266.4	0.02335148		2856.39	-0.0018495		3446.38	-0.00621609		4036.38	0.00736809		
496.6	0.16057959	0.17016714	1086.59	0.02238862	0.02626852	1676.6	0.0149507		2266.6	0.02304681		2856.59	-0.00106649		3446.58	-0.00594888		4036.58	0.00714233		
496.8	0.16105543	0.17010017	1086.79	0.02262912	0.02625835	1676.8	0.01416906		2266.8	0.02192454		2856.79	-0.00027957		3446.78	-0.00666737		4036.78	0.00734988		
497	0.16013721	0.17003322	1086.99	0.02312105	0.02624818	1677	0.01425929		2267	0.02176154		2856.99	-0.00055716		3446.98	-0.0058923		4036.98	0.00713983		
497.2	0.1592771	0.1699663	1087.19	0.02379636	0.02623802	1677.2	0.01480417		2267.2	0.02104214		2857.19	0.00050359		3447.18	-0.00665305		4037.18	0.00749968		
497.4	0.15917162	0.16989941	1087.39	0.02426171	0.02622787	1677.4	0.01489713		2267.4	0.02009068		2857.39	0.00122018		3447.38	-0.00719761		4037.38	0.00757834		
497.6	0.15980327	0.16983254	1087.59	0.02432566	0.02621771	1677.6	0.01424832		2267.6	0.01969098		2857.59	0.00228994		3447.58	-0.00730521		4037.58	0.00799321		
497.8	0.15949641	0.1697657	1087.79	0.02415536	0.02620757	1677.8	0.01385499		2267.8	0.01880185		2857.79	0.00154819		3447.78	-0.00714898		4037.78	0.00756758		
498	0.16026838	0.16969889	1087.99	0.02364043	0.02619742	1678	0.0129618		2268	0.01870078		2857.99	0.00136158		3447.98	-0.00719629		4037.98	0.00734958		
498.2	0.16040024	0.1696321	1088.19	0.02350378	0.02618728	1678.2	0.01307997		2268.2	0.01897747		2858.19	0.000136		3448.18	-0.00641894		4038.18	0.00729032		
498.4	0.16027349	0.16956534	1088.39	0.02381413	0.02617714	1678.4	0.01300189		2268.4	0.01893664		2858.39	-0.00160694		3448.38	-0.00727625		4038.38	0.00665706		
498.6	0.16032897	0.1694986	1088.59	0.02374074	0.02616701	1678.6	0.0130375		2268.6	0.01876273		2858.59	-0.00218542		3448.58	-0.00773218		4038.58	0.00616439		
498.8	0.1603591	0.16943189	1088.79	0.02350774	0.02615688	1678.8	0.01312843		2268.8	0.01751078		2858.79	-0.00284817		3448.78	-0.00770632		4038.78	0.00538036		
499	0.16107554	0.16936521	1088.99	0.02391422	0.02614676	1679	0.01338383		2269	0.01774703		2858.99	-0.00358899		3448.98	-0.00778155		4038.98	0.00457389		
499.2	0.16107805	0.16929855	1089.19	0.02364844	0.02613664	1679.2	0.01349553		2269.2	0.01747702		2859.19	-0.00400713		3449.18	-0.00833154		4039.18	0.00396177		
499.4	0.16195232	0.16923192	1089.39	0.02340855	0.02612652	1679.4	0.01338404		2269.4	0.01811899		2859.39	-0.00438885		3449.38	-0.00894123		4039.38	0.00497044		
499.6	0.16184705	0.16916531	1089.59	0.02367414	0.02611641	1679.6	0.0138852		2269.6	0.01943902		2859.59	-0.00466072		3449.58	-0.00946288		4039.58	0.00401778		
499.8	0.16174703	0.16909873	1089.79	0.02350771	0.0261063	1679.8	0.01365564		2269.8	0.01996549		2859.79	-0.00464276		3449.78	-0.00993141		4039.78	0.00373496		
500	0.16184096	0.16903218	1089.99	0.02343796	0.02609619	1680	0.01315579		2270	0.02046676		2859.99	-0.00486483		3449.98	-0.0102404		4039.98	0.00308053		
500.2	0.16092871	0.16896565	1090.19	0.02374181	0.02608609	1680.2	0.01387636		2270.2	0.02086063		2860.19	-0.00473817		3450.18	-0.01061091		4040.18	0.00341398		
500.4	0.15988847	0.16889915	1090.39	0.02400725	0.02607599	1680.4	0.01367002		2270.4	0.02148984		2860.39	-0.00440532		3450.38	-0.01011883		4040.38	0.00346229		
500.6	0.15932477	0.16883268	1090.59	0.02315741	0.0260659	1680.6	0.01288028		2270.6	0.02163858		2860.59	-0.00293885		3450.58	-0.0100573		4040.58	0.00319872		
500.8	0.15928976	0.16876623	1090.79	0.02401598	0.02605581	1680.8	0.01344345		2270.8	0.02093505		2860.79	-0.00309326		3450.78	-0.01008088		4040.78	0.00325961		
501	0.15806167	0.16869981	1090.99	0.0237702	0.02604572	1681	0.01289486		2271	0.02161389		2860.99	-0.00184896		3450.98	-0.00988112		4040.98	0.00280397		
501.2	0.15802209	0.16863342	1091.19	0.02332372	0.02603564	1681.2	0.01294873		2271.2	0.02214916		2861.19	-0.00007658		3451.18	-0.00946874		4041.18	0.00303262		
501.4	0.15852998	0.16856705	1091.39	0.02265397	0.02602556	1681.4	0.01241238		2271.4	0.0214067		2861.39	0.00019531		3451.38	-0.00952502		4041.38	0.00298805		
501.6	0.15916473	0.1685007	1091.59	0.02263137	0.02601549	1681.6	0.01309881		2271.6	0.02071673		2861.59	0.00013011		3451.58	-0.00929281		4041.58	0.00314874		
501.8	0.15869657	0.16843439	1091.79	0.02228932	0.02600542	1681.8	0.01312364		2271.8	0.02041471		2861.79	-0.00062096		3451.78	-0.00846254		4041.78	0.00323296		
502	0.15961964	0.16836809	1091.99	0.02204002	0.02599535	1682	0.01437802		2272	0.02061844		2861.99	-0.00008809		3451.98	-0.00757994		4041.98	0.00448568		
502.2	0.15914182	0.16830183	1092.19	0.02233327	0.02598529	1682.2	0.01471354		2272.2	0.02068136		2862.19	-0.00038946		3452.18	-0.00708983		4042.18	0.00471045		
502.4	0.15876005	0.16823559	1092.39	0.02164835	0.02597523	1682.4	0.01475354		2272.4	0.01998199		2862.39	0.00006683		3452.38	-0.00716007		4042.38	0.0049053		
502.6	0.15883483	0.16816938	1092.59	0.02164292	0.02596518	1682.6	0.01495595		2272.6	0.02012042		2862.59	-0.00079731		3452.58	-0.0074078		4042.58	0.00553289		
502.8	0.15916004	0.16810319	1092.79	0.02176135	0.02595513	1682.8	0.01534871		2272.8	0.02013922		2862.79	-0.00093505		3452.78	-0.00718721		4042.78	0.00509218		
503	0.15938648	0.16803703	1092.99	0.02296519	0.02594508	1683	0.01558312		2273	0.0209769		2862.99	-0.00101368		3452.98	-0.0066981		4042.98	0.00555988		
503.2	0.15915301	0.1679709	1093.19	0.02301966	0.02593504	1683.2	0.01583058		2273.2	0.02066714		2863.19	-0.0018402		3453.18	-0.00689136		4043.18	0.00610308		
503.4	0.15948362	0.16790479	1093.39	0.02288516	0.025925	1683.4	0.01567773		2273.4	0.02107336		2863.39	-0.00237395		3453.38	-0.006885		4043.38	0.00726152		
503.6	0.15941738	0.1678387	1093.59	0.02353506	0.02591496	1683.6	0.01614689		2273.6	0.02140695		2863.59	-0.00251631		3453.58	-0.0064487		4043.58	0.00632525		
503.8	0.15968423	0.16777265	1093.79	0.0240099	0.02590493	1683.8	0.01573326		2273.8	0.02171568		2863.79	-0.00250364		3453.78	-0.00660736		4043.78	0.00707979		
504	0.15978627	0.16770662	1093.99	0.02486955	0.0258949	1684	0.01563555		2274	0.0214524		2863.99	-0.00223214		3453.98	-0.00728013		4043.98	0.0074508		
504.2	0.15989833	0.16764061	1094.19	0.02544133	0.02588488	1684.2	0.01584858		2274.2	0.0225799		2864.19	-0.00175989		3454.18	-0.00784456		4044.18	0.00838463		
504.4	0.15936818	0.16757463	1094.39	0.0255643	0.02587486	1684.4	0.01502891		2274.4	0.02201841		2864.39	-0.00094271		3454.38	-0.00691821		4044.38	0.00890542		
504.6	0.15964795	0.16750868	1094.59	0.02608175	0.02586484	1684.6	0.01499119		2274.6	0.02216453		2864.59	-0.00003463		3454.58	-0.00716615		4044.58	0.00869169		
504.8	0.16057714	0.16744276	1094.79	0.02701792	0.02585483	1684.8	0.01485082		2274.8	0.02213931		2864.79	0.00004416		3454.78	-0.00759977		4044.78	0.00875162		
505	0.16050525	0.16737685	1094.99	0.0272105	0.02584482	1685	0.01360962		2275	0.02265152		2864.99	0.00018664		3454.98	-0.00757169		4044.98	0.00879574		
505.2	0.16108529	0.16731098	1095.19	0.02665203	0.02583482	1685.2	0.01320977		2275.2	0.02250951		2865.19	0.0000369		3455.18	-0.00666355		4045.18	0.00878808		
505.4	0.1607151	0.16724513	1095.39	0.02640525	0.02582482	1685.4	0.01300157		2275.4	0.02071664		2865.39	-0.00092272		3455.38	-0.00704619		4045.38	0.00830806		
505.6	0.16060836	0.16717931	1095.59	0.02642092	0.02581482	1685.6	0.01389303		2275.6	0.02059269		2865.59	-0.00177634		3455.58	-0.0069649		4045.58	0.00884653		
505.8	0.15979482	0.16711351	1095.79	0.02687878	0.02580483	1685.8	0.01317153		2275.8	0.02109442		2865.79	-0.00177127		3455.78	-0.00722188		4045.78	0.00840526		
506	0.15946779	0.16704774	1095.99	0.02586437	0.02579484	1686	0.01327309		2276	0.0193603		2865.99	-0.00187359		3455.98	-0.00660656		4045.98	0.00849871		
506.2	0.15825761	0.16698199	1096.19	0.02457172	0.02578486	1686.2	0.01271534		2276.2	0.01956107		2866.19	-0.00191625		3456.18	-0.00660091		4046.18	0.0079297		
506.4	0.15801354	0.16691627	1096.39	0.02379764	0.02577488	1686.4	0.01335022		2276.4	0.01975627		2866.39	-0.00322428		3456.38	-0.00673342		4046.38	0.00743608		
506.6	0.15793213	0.16685058	1096.59	0.02349848	0.0257649	1686.6	0.01359794		2276.6	0.01927653		2866.59	-0.00383868		3456.58	-0.00656217		4046.58	0.00728568		
506.8	0.15717793	0.16678491	1096.79	0.02332602	0.02575493	1686.8	0.01339868		2276.8	0.01872902		2866.79	-0.00403939		3456.78	-0.00628361		4046.78	0.00690087		
507	0.15647303	0.16671927	1096.99	0.023313	0.02574496	1687	0.01386866		2277	0.01814498		2866.99	-0.00400291		3456.98	-0.00583622		4046.98	0.00803323		
507.2	0.15608302	0.16665366	1097.19	0.02239829	0.02573499	1687.2	0.01411734		2277.2	0.0176885		2867.19	-0.00470143		3457.18	-0.00565208		4047.18	0.0081218		
507.4	0.15637659	0.16658807	1097.39	0.0224057	0.02572503	1687.4	0.01415991		2277.4	0.01832459		2867.39	-0.00422483		3457.38	-0.00596153		4047.38	0.00785562		
507.6	0.15671394	0.1665225	1097.59	0.02288084	0.02571507	1687.6	0.01421985		2277.6	0.01866854		2867.59	-0.00314627		3457.58	-0.00663158		4047.58	0.00697985		
507.8	0.15640144	0.16645696	1097.79	0.02344736	0.02570512	1687.8	0.01387515		2277.8	0.01956109		2867.79	-0.00213622		3457.78	-0.00700056		4047.78	0.00748265		
508	0.15699742	0.16639145	1097.99	0.02366195	0.02569517	1688	0.01386495		2278	0.02028239		2867.99	-0.00065765		3457.98	-0.00713605		4047.98	0.00784149		
508.2	0.15739418	0.16632596	1098.19	0.02283325	0.02568522	1688.2	0.01385792		2278.2	0.02116069		2868.19	-0.0009577		3458.18	-0.00722545		4048.18	0.00735683		
508.4	0.15824389	0.1662605	1098.39	0.02268819	0.02567528	1688.4	0.01388908		2278.4	0.02117789		2868.39	-0.00017859		3458.38	-0.00726375		4048.38	0.00724747		
508.6	0.15847965	0.16619507	1098.59	0.02371433	0.02566534	1688.6	0.0140235		2278.6	0.02225447		2868.59	-0.00018197		3458.58	-0.00839233		4048.58	0.00683727		
508.8	0.15916705	0.16612966	1098.79	0.0241851	0.02565541	1688.8	0.0125977		2278.8	0.02322296		2868.79	-0.00041802		3458.78	-0.0082975		4048.78	0.00663695		
509	0.15895338	0.16606427	1098.99	0.02388017	0.02564548	1689	0.01237188		2279	0.0241166		2868.99	-0.00089504		3458.98	-0.00833671		4048.98	0.00695931		
509.2	0.1592143	0.16599891	1099.19	0.0234935	0.02563555	1689.2	0.01249313		2279.2	0.02469316		2869.19	-0.00089915		3459.18	-0.00856487		4049.18	0.0065815		
509.4	0.15838871	0.16593358	1099.39	0.02381699	0.02562563	1689.4	0.01286051		2279.4	0.02405426		2869.39	-0.00109258		3459.38	-0.00870464		4049.38	0.00602045		
509.6	0.15841651	0.16586827	1099.59	0.02425004	0.02561571	1689.6	0.01316367		2279.6	0.0243794		2869.59	-0.00139851		3459.58	-0.00883124		4049.58	0.00599771		
509.8	0.15820647	0.16580299	1099.79	0.02435821	0.02560579	1689.8	0.01239956		2279.8	0.02377838		2869.79	-0.00131739		3459.78	-0.00864327		4049.78	0.00520092		
510	0.15816711	0.16573774	1099.99	0.02312513	0.02559588	1690	0.01242203		2280	0.02323665		2869.99	-0.0012267		3459.98	-0.00824592		4049.98	0.00492975		
510.2	0.15748515	0.16567251	1100.19	0.02233281	0.02558597	1690.2	0.01339237		2280.2	0.02415678		2870.19	-0.00090097		3460.18	-0.00825634		4050.18	0.0040418		
510.4	0.15686384	0.1656073	1100.39	0.02252309	0.02557607	1690.4	0.0136327		2280.4	0.02389462		2870.39	-0.00221824		3460.38	-0.00791656		4050.38	0.00348788		
510.6	0.15607585	0.16554213	1100.59	0.02145898	0.02556617	1690.6	0.01364255		2280.6	0.02277391		2870.59	-0.00171515		3460.58	-0.00752013		4050.58	0.00405574		
510.8	0.15507906	0.16547697	1100.79	0.02118835	0.02555627	1690.8	0.01397165		2280.8	0.0223189		2870.79	-0.00154751		3460.78	-0.00842266		4050.78	0.00482613		
511	0.15520653	0.16541185	1100.99	0.02173389	0.02554638	1691	0.01497645		2281	0.02243093		2870.99	-0.0016151		3460.98	-0.00814487		4050.98	0.00555958		
511.2	0.15571984	0.16534674	1101.19	0.02165781	0.02553649	1691.2	0.01508575		2281.2	0.02231866		2871.19	-0.00045884		3461.18	-0.00827179		4051.18	0.0054643		
511.4	0.15646591	0.16528167	1101.39	0.02205488	0.02552661	1691.4	0.0155946		2281.4	0.02257292		2871.39	0.00027741		3461.38	-0.00919743		4051.38	0.00509983		
511.6	0.15638206	0.16521662	1101.59	0.02221402	0.02551672	1691.6	0.01622694		2281.6	0.02285253		2871.59	0.00173379		3461.58	-0.0085277		4051.58	0.0052415		
511.8	0.15609554	0.16515159	1101.79	0.02290224	0.02550685	1691.8	0.0161387		2281.8	0.02258362		2871.79	0.00241908		3461.78	-0.00787924		4051.78	0.00605231		
512	0.15648952	0.1650866	1101.99	0.02298091	0.02549697	1692	0.01636595		2282	0.02211032		2871.99	0.00195028		3461.98	-0.00799796		4051.98	0.00610986		
512.2	0.15676614	0.16502162	1102.19	0.02314223	0.0254871	1692.2	0.01670781		2282.2	0.02161336		2872.19	0.00026046		3462.18	-0.00813841		4052.18	0.00531468		
512.4	0.15794144	0.16495667	1102.39	0.02417461	0.02547724	1692.4	0.01637006		2282.4	0.02214413		2872.39	0.00050481		3462.38	-0.00886096		4052.38	0.00537113		
512.6	0.15672935	0.16489175	1102.59	0.02466403	0.02546738	1692.6	0.01585355		2282.6	0.02259684		2872.59	0.00023792		3462.58	-0.00931263		4052.58	0.00518251		
512.8	0.15678309	0.16482685	1102.79	0.02469959	0.02545752	1692.8	0.0147592		2282.8	0.02359913		2872.79	-0.00037781		3462.78	-0.00941542		4052.78	0.00524336		
513	0.15675594	0.16476198	1102.99	0.02492341	0.02544766	1693	0.0156783		2283	0.02337834		2872.99	-0.00038879		3462.98	-0.00936449		4052.98	0.00591944		
513.2	0.15722839	0.16469714	1103.19	0.02523048	0.02543781	1693.2	0.01490688		2283.2	0.02244121		2873.19	-0.00061783		3463.18	-0.01011973		4053.18	0.00564203		
513.4	0.15712801	0.16463232	1103.39	0.02587572	0.02542797	1693.4	0.01508861		2283.4	0.02168811		2873.39	-0.00040491		3463.38	-0.00968401		4053.38	0.00524029		
513.6	0.15696334	0.16456752	1103.59	0.02611445	0.02541812	1693.6	0.01487883		2283.6	0.02158433		2873.59	-0.00091806		3463.58	-0.0097229		4053.58	0.00486343		
513.8	0.15651714	0.16450275	1103.79	0.02535341	0.02540829	1693.8	0.01426623		2283.8	0.02121781		2873.79	-0.0007819		3463.78	-0.00949247		4053.78	0.00367241		
514	0.15679757	0.16443801	1103.99	0.02507546	0.02539845	1694	0.01394365		2284	0.02141021		2873.99	-0.00028587		3463.98	-0.00917537		4053.98	0.00263244		
514.2	0.15635228	0.16437329	1104.19	0.0242985	0.02538862	1694.2	0.01377132		2284.2	0.02121275		2874.19	-0.00071542		3464.18	-0.00912076		4054.18	0.00274059		
514.4	0.15552499	0.1643086	1104.39	0.02400386	0.02537879	1694.4	0.01289918		2284.4	0.02051887		2874.39	-0.0005076		3464.38	-0.00955092		4054.38	0.00337535		
514.6	0.15451301	0.16424393	1104.59	0.02309048	0.02536897	1694.6	0.01319333		2284.6	0.01998663		2874.59	-0.00013179		3464.58	-0.00992179		4054.58	0.00354913		
514.8	0.15388427	0.16417929	1104.79	0.02359167	0.02535915	1694.8	0.01255161		2284.8	0.01970173		2874.79	-0.00000073		3464.78	-0.01027035		4054.78	0.0038513		
515	0.15408493	0.16411467	1104.99	0.0239363	0.02534933	1695	0.0131943		2285	0.02008117		2874.99	-0.00014897		3464.98	-0.00984824		4054.98	0.00421086		
515.2	0.15442594	0.16405008	1105.19	0.0229067	0.02533952	1695.2	0.01299276		2285.2	0.01976771		2875.19	0.00037679		3465.18	-0.00963284		4055.18	0.00412758		
515.4	0.15478536	0.16398552	1105.39	0.0222497	0.02532971	1695.4	0.01333684		2285.4	0.02029802		2875.39	-0.00009307		3465.38	-0.00936055		4055.38	0.00433748		
515.6	0.15440047	0.16392098	1105.59	0.02225578	0.02531991	1695.6	0.01387451		2285.6	0.01970425		2875.59	-0.00063686		3465.58	-0.00842362		4055.58	0.0055069		
515.8	0.15457087	0.16385646	1105.79	0.02199853	0.0253101	1695.8	0.01295846		2285.8	0.01891601		2875.79	-0.00132284		3465.78	-0.008416		4055.78	0.00553954		
516	0.15439461	0.16379197	1105.99	0.02161438	0.02530031	1696	0.01281227		2286	0.01925166		2875.99	-0.00220575		3465.98	-0.00910597		4055.98	0.00480238		
516.2	0.15524469	0.16372751	1106.19	0.02202209	0.02529051	1696.2	0.01348648		2286.2	0.01964463		2876.19	-0.00214713		3466.18	-0.00914825		4056.18	0.00428417		
516.4	0.15540281	0.16366307	1106.39	0.02205024	0.02528072	1696.4	0.01344929		2286.4	0.02061666		2876.39	-0.00213455		3466.38	-0.009535		4056.38	0.00524376		
516.6	0.15415829	0.16359866	1106.59	0.02212916	0.02527094	1696.6	0.01337617		2286.6	0.02025981		2876.59	-0.00187114		3466.58	-0.0093953		4056.58	0.00511825		
516.8	0.15457945	0.16353427	1106.79	0.02324277	0.02526116	1696.8	0.01374863		2286.8	0.02070403		2876.79	-0.0019933		3466.78	-0.01017787		4056.78	0.00538854		
517	0.15424495	0.16346991	1106.99	0.02432007	0.02525138	1697	0.01416358		2287	0.02014776		2876.99	-0.00148126		3466.98	-0.0107174		4056.98	0.00589863		
517.2	0.15434866	0.16340557	1107.19	0.02507532	0.0252416	1697.2	0.01484022		2287.2	0.01890053		2877.19	-0.00113668		3467.18	-0.01236061		4057.18	0.00621227		
517.4	0.15396006	0.16334126	1107.39	0.02545858	0.02523183	1697.4	0.01497985		2287.4	0.02007929		2877.39	-0.00060973		3467.38	-0.01112421		4057.38	0.00596106		
517.6	0.1537757	0.16327697	1107.59	0.02556751	0.02522207	1697.6	0.01424626		2287.6	0.01992042		2877.59	-0.00017422		3467.58	-0.0106276		4057.58	0.00582417		
517.8	0.15405386	0.16321271	1107.79	0.0254121	0.0252123	1697.8	0.01398505		2287.8	0.01935341		2877.79	0.00093376		3467.78	-0.0104498		4057.78	0.00542636		
518	0.15471908	0.16314847	1107.99	0.02525018	0.02520254	1698	0.0134815		2288	0.01884898		2877.99	0.00167532		3467.98	-0.01092786		4057.98	0.00497187		
518.2	0.15443288	0.16308426	1108.19	0.0246611	0.02519279	1698.2	0.01384676		2288.2	0.0188253		2878.19	0.00184632		3468.18	-0.01154206		4058.18	0.00508267		
518.4	0.15313439	0.16302008	1108.39	0.02438043	0.02518304	1698.4	0.0129584		2288.4	0.01855121		2878.39	0.00210185		3468.38	-0.01149653		4058.38	0.00514497		
518.6	0.15230268	0.16295592	1108.59	0.02500754	0.02517329	1698.6	0.01214162		2288.6	0.01870384		2878.59	0.00216645		3468.58	-0.011216		4058.58	0.00453965		
518.8	0.15254397	0.16289178	1108.79	0.02558971	0.02516354	1698.8	0.01155109		2288.8	0.01925089		2878.79	0.00195089		3468.78	-0.01082219		4058.78	0.00452585		
519	0.1539317	0.16282767	1108.99	0.02590208	0.0251538	1699	0.01171587		2289	0.01998376		2878.99	0.00176443		3468.98	-0.01029898		4058.98	0.003723		
519.2	0.1542207	0.16276359	1109.19	0.02527853	0.02514407	1699.2	0.01139389		2289.2	0.02043792		2879.19	0.00132348		3469.18	-0.010371		4059.18	0.00315549		
519.4	0.15477795	0.16269953	1109.39	0.02519149	0.02513433	1699.4	0.0121516		2289.4	0.02079733		2879.39	0.00045801		3469.38	-0.01089239		4059.38	0.00330953		
519.6	0.15539637	0.1626355	1109.59	0.02536929	0.02512461	1699.6	0.01243413		2289.6	0.02101108		2879.59	-0.00048294		3469.58	-0.01201535		4059.58	0.00335452		
519.8	0.15596633	0.16257149	1109.79	0.0252655	0.02511488	1699.8	0.01159405		2289.8	0.02137367		2879.79	-0.00033527		3469.78	-0.01257511		4059.78	0.00259865		
520	0.15577044	0.1625075	1109.99	0.02450721	0.02510516	1700	0.01208535		2290	0.02188413		2879.99	-0.00058601		3469.98	-0.01394397		4059.98	0.00259127		
520.2	0.15607153	0.16244355	1110.19	0.0249756	0.02509544	1700.2	0.01257051		2290.2	0.02221845		2880.19	-0.00114992		3470.18	-0.0143284		4060.18	0.00342448		
520.4	0.1559014	0.16237961	1110.39	0.02492087	0.02508573	1700.4	0.01212982		2290.4	0.02190179		2880.39	-0.00205335		3470.38	-0.01434336		4060.38	0.00408426		
520.6	0.15579586	0.1623157	1110.59	0.02497395	0.02507602	1700.6	0.01209975		2290.6	0.02181726		2880.59	-0.00201089		3470.58	-0.01408687		4060.58	0.00363165		
520.8	0.1561001	0.16225182	1110.79	0.02531039	0.02506631	1700.8	0.01212293		2290.8	0.02162146		2880.79	-0.00249161		3470.78	-0.01405838		4060.78	0.00418286		
521	0.15570688	0.16218796	1110.99	0.02487166	0.02505661	1701	0.01253792		2291	0.02094951		2880.99	-0.00244043		3470.98	-0.01338205		4060.98	0.00528567		
521.2	0.15575524	0.16212413	1111.19	0.02457456	0.02504691	1701.2	0.01296648		2291.2	0.02038194		2881.19	-0.00177941		3471.18	-0.01238316		4061.18	0.00670893		
521.4	0.15594486	0.16206032	1111.39	0.02376651	0.02503721	1701.4	0.0125185		2291.4	0.0198266		2881.39	-0.00179283		3471.38	-0.01073205		4061.38	0.00681723		
521.6	0.15610714	0.16199654	1111.59	0.02282055	0.02502752	1701.6	0.0132918		2291.6	0.01919572		2881.59	-0.00161525		3471.58	-0.0105758		4061.58	0.00715862		
521.8	0.1559068	0.16193278	1111.79	0.02149718	0.02501783	1701.8	0.01430731		2291.8	0.01915039		2881.79	-0.00122835		3471.78	-0.01022853		4061.78	0.00681673		
522	0.15604134	0.16186905	1111.99	0.02056569	0.02500815	1702	0.01429752		2292	0.01982191		2881.99	-0.00117998		3471.98	-0.0097582		4061.98	0.00673557		
522.2	0.15533536	0.16180534	1112.19	0.01999422	0.02499847	1702.2	0.01390538		2292.2	0.02055278		2882.19	-0.00150296		3472.18	-0.00868284		4062.18	0.00693476		
522.4	0.15430509	0.16174166	1112.39	0.01989048	0.02498879	1702.4	0.01275275		2292.4	0.02123638		2882.39	-0.00122926		3472.38	-0.00769581		4062.38	0.00652225		
522.6	0.15505379	0.16167801	1112.59	0.02001231	0.02497912	1702.6	0.01253316		2292.6	0.0212361		2882.59	-0.00106168		3472.58	-0.00781194		4062.58	0.00582127		
522.8	0.15508413	0.16161437	1112.79	0.01991836	0.02496945	1702.8	0.01293786		2292.8	0.0215863		2882.79	-0.00184266		3472.78	-0.0083455		4062.78	0.00510521		
523	0.15510854	0.16155077	1112.99	0.02067751	0.02495979	1703	0.01315884		2293	0.02189174		2882.99	-0.00172364		3472.98	-0.00964826		4062.98	0.0036742		
523.2	0.15464867	0.16148719	1113.19	0.0203877	0.02495012	1703.2	0.01301106		2293.2	0.02235474		2883.19	-0.0024887		3473.18	-0.01030839		4063.18	0.00212235		
523.4	0.1554858	0.16142363	1113.39	0.02093676	0.02494047	1703.4	0.01330481		2293.4	0.02309226		2883.39	-0.00395128		3473.38	-0.01091215		4063.38	0.0021647		
523.6	0.15518894	0.1613601	1113.59	0.02197243	0.02493081	1703.6	0.01260552		2293.6	0.02292622		2883.59	-0.00462424		3473.58	-0.01209066		4063.58	0.00239285		
523.8	0.15429388	0.16129659	1113.79	0.02219044	0.02492116	1703.8	0.01256177		2293.8	0.02280272		2883.79	-0.00519351		3473.78	-0.01232641		4063.78	0.00194521		
524	0.15386819	0.16123311	1113.99	0.02206156	0.02491151	1704	0.01229587		2294	0.02316447		2883.99	-0.0057179		3473.98	-0.01325517		4063.98	0.0029476		
524.2	0.15339311	0.16116965	1114.19	0.02382049	0.02490187	1704.2	0.01177168		2294.2	0.02266204		2884.19	-0.00631944		3474.18	-0.01337101		4064.18	0.00330008		
524.4	0.15344232	0.16110622	1114.39	0.02437449	0.02489223	1704.4	0.0126977		2294.4	0.02160767		2884.39	-0.00601309		3474.38	-0.01281252		4064.38	0.00274961		
524.6	0.15362811	0.16104281	1114.59	0.02379639	0.0248826	1704.6	0.01261512		2294.6	0.02135467		2884.59	-0.0057784		3474.58	-0.01274562		4064.58	0.00264407		
524.8	0.15371423	0.16097943	1114.79	0.02408746	0.02487297	1704.8	0.01307641		2294.8	0.02020044		2884.79	-0.00556336		3474.78	-0.01262753		4064.78	0.00298993		
525	0.15403186	0.16091607	1114.99	0.0242522	0.02486334	1705	0.01366149		2295	0.02001344		2884.99	-0.00515537		3474.98	-0.01293182		4064.98	0.0041362		
525.2	0.15384614	0.16085274	1115.19	0.02540076	0.02485371	1705.2	0.01344596		2295.2	0.01931485		2885.19	-0.00430261		3475.18	-0.01274537		4065.18	0.00456905		
525.4	0.15347158	0.16078943	1115.39	0.0250443	0.02484409	1705.4	0.01459095		2295.4	0.01882334		2885.39	-0.00415638		3475.38	-0.01379907		4065.38	0.00439251		
525.6	0.1533709	0.16072615	1115.59	0.02447701	0.02483448	1705.6	0.01537835		2295.6	0.0188007		2885.59	-0.00425021		3475.58	-0.01450666		4065.58	0.00438642		
525.8	0.1531279	0.16066289	1115.79	0.02358769	0.02482486	1705.8	0.01546879		2295.8	0.01881117		2885.79	-0.00379473		3475.78	-0.01427187		4065.78	0.00540198		
526	0.15296606	0.16059966	1115.99	0.02311758	0.02481525	1706	0.01454322		2296	0.01890758		2885.99	-0.00305705		3475.98	-0.01410503		4065.98	0.00605401		
526.2	0.15253985	0.16053646	1116.19	0.0218669	0.02480565	1706.2	0.01512888		2296.2	0.01863804		2886.19	-0.00238001		3476.18	-0.01390444		4066.18	0.00548198		
526.4	0.15267663	0.16047327	1116.39	0.0212846	0.02479605	1706.4	0.01480566		2296.4	0.01903898		2886.39	-0.00201607		3476.38	-0.01429291		4066.38	0.00498847		
526.6	0.15220965	0.16041011	1116.59	0.02010247	0.02478645	1706.6	0.01446247		2296.6	0.01851908		2886.59	-0.00253006		3476.58	-0.01487598		4066.58	0.00561386		
526.8	0.15126443	0.16034698	1116.79	0.01936719	0.02477685	1706.8	0.01369262		2296.8	0.01946959		2886.79	-0.00183555		3476.78	-0.01559577		4066.78	0.00506728		
527	0.15063305	0.16028387	1116.99	0.01863893	0.02476726	1707	0.01337836		2297	0.01953431		2886.99	-0.00080041		3476.98	-0.01422903		4066.98	0.00389678		
527.2	0.1500982	0.16022079	1117.19	0.01840538	0.02475768	1707.2	0.01271819		2297.2	0.02000922		2887.19	-0.00112661		3477.18	-0.01305838		4067.18	0.00256933		
527.4	0.15019588	0.16015773	1117.39	0.01910372	0.02474809	1707.4	0.01273759		2297.4	0.01990667		2887.39	-0.00201074		3477.38	-0.01264295		4067.38	0.0028498		
527.6	0.14950049	0.1600947	1117.59	0.0195507	0.02473851	1707.6	0.01269771		2297.6	0.01953072		2887.59	-0.00171925		3477.58	-0.0118605		4067.58	0.00327396		
527.8	0.14922189	0.16003169	1117.79	0.020148	0.02472894	1707.8	0.01228666		2297.8	0.01979585		2887.79	-0.00161943		3477.78	-0.01109419		4067.78	0.00283776		
528	0.14981494	0.15996871	1117.99	0.02068347	0.02471936	1708	0.01306548		2298	0.0197924		2887.99	-0.00115712		3477.98	-0.01117957		4067.98	0.00365025		
528.2	0.14990759	0.15990575	1118.19	0.0218059	0.0247098	1708.2	0.01397512		2298.2	0.01929404		2888.19	-0.00092984		3478.18	-0.01029612		4068.18	0.0034991		
528.4	0.15060239	0.15984281	1118.39	0.02073715	0.02470023	1708.4	0.01456767		2298.4	0.01960072		2888.39	-0.00092307		3478.38	-0.00954334		4068.38	0.00323241		
528.6	0.15097769	0.1597799	1118.59	0.02060655	0.02469067	1708.6	0.01356085		2298.6	0.02034317		2888.59	-0.00129924		3478.58	-0.00959488		4068.58	0.00300521		
528.8	0.15165193	0.15971702	1118.79	0.02180178	0.02468111	1708.8	0.01372381		2298.8	0.02074499		2888.79	-0.00189166		3478.78	-0.00926139		4068.78	0.00345563		
529	0.15196832	0.15965416	1118.99	0.02244395	0.02467156	1709	0.01355506		2299	0.02058992		2888.99	-0.00173261		3478.98	-0.00988996		4068.98	0.00387286		
529.2	0.15237051	0.15959132	1119.19	0.02297869	0.02466201	1709.2	0.01293805		2299.2	0.02016613		2889.19	-0.00147961		3479.18	-0.01078277		4069.18	0.00374288		
529.4	0.15280991	0.15952851	1119.39	0.02274984	0.02465246	1709.4	0.01289027		2299.4	0.0198298		2889.39	-0.00240492		3479.38	-0.01130915		4069.38	0.00392003		
529.6	0.15374397	0.15946573	1119.59	0.02303846	0.02464292	1709.6	0.01279976		2299.6	0.01902976		2889.59	-0.00345914		3479.58	-0.01203615		4069.58	0.0043845		
529.8	0.15386705	0.15940296	1119.79	0.02263803	0.02463338	1709.8	0.01214793		2299.8	0.01854611		2889.79	-0.00325182		3479.78	-0.01193655		4069.78	0.00535336		
530	0.1531562	0.15934023	1119.99	0.02217156	0.02462385	1710	0.01193422		2300	0.0182219		2889.99	-0.00317335		3479.98	-0.01221771		4069.98	0.00490018		
530.2	0.15319652	0.15927752	1120.19	0.02192511	0.02461431	1710.2	0.01227794		2300.2	0.01788812		2890.19	-0.00267967		3480.18	-0.01194156		4070.18	0.00426152		
530.4	0.15248978	0.15921483	1120.39	0.02197559	0.02460479	1710.4	0.01101433		2300.4	0.01804836		2890.39	-0.00365917		3480.38	-0.01232872		4070.38	0.00426444		
530.6	0.15144392	0.15915217	1120.59	0.02156151	0.02459526	1710.6	0.01081539		2300.6	0.01835353		2890.59	-0.00324879		3480.58	-0.01257226		4070.58	0.00464201		
530.8	0.15118785	0.15908953	1120.79	0.0218043	0.02458574	1710.8	0.01057809		2300.8	0.01846837		2890.79	-0.00214076		3480.78	-0.01246215		4070.78	0.0036031		
531	0.15115526	0.15902692	1120.99	0.02186059	0.02457623	1711	0.01052166		2301	0.01773296		2890.99	-0.00275456		3480.98	-0.0123115		4070.98	0.00296016		
531.2	0.15114466	0.15896433	1121.19	0.02247956	0.02456671	1711.2	0.01081171		2301.2	0.01797385		2891.19	-0.00264167		3481.18	-0.01292982		4071.18	0.00233814		
531.4	0.15176545	0.15890176	1121.39	0.02286214	0.0245572	1711.4	0.0104785		2301.4	0.01742361		2891.39	-0.00256078		3481.38	-0.01241973		4071.38	0.00307121		
531.6	0.15254457	0.15883922	1121.59	0.02312062	0.0245477	1711.6	0.01093931		2301.6	0.01800037		2891.59	-0.00260484		3481.58	-0.01172419		4071.58	0.0035252		
531.8	0.15302497	0.15877671	1121.79	0.02303749	0.02453819	1711.8	0.01099517		2301.8	0.01811292		2891.79	-0.00289202		3481.78	-0.01213101		4071.78	0.00364551		
532	0.15350652	0.15871422	1121.99	0.02312734	0.0245287	1712	0.01243803		2302	0.01946696		2891.99	-0.00272723		3481.98	-0.01207523		4071.98	0.00362503		
532.2	0.15320902	0.15865175	1122.19	0.02320212	0.0245192	1712.2	0.01179017		2302.2	0.02043472		2892.19	-0.00309205		3482.18	-0.01139686		4072.18	0.00402364		
532.4	0.15299139	0.15858931	1122.39	0.02225529	0.02450971	1712.4	0.0113584		2302.4	0.02098539		2892.39	-0.00360753		3482.38	-0.01209518		4072.38	0.00432356		
532.6	0.15309342	0.1585269	1122.59	0.02271965	0.02450022	1712.6	0.01151828		2302.6	0.02148673		2892.59	-0.00291291		3482.58	-0.01207185		4072.58	0.00471415		
532.8	0.15297495	0.1584645	1122.79	0.02305933	0.02449074	1712.8	0.01164544		2302.8	0.02052912		2892.79	-0.00282191		3482.78	-0.01205646		4072.78	0.00462597		
533	0.15193651	0.15840214	1122.99	0.02242699	0.02448126	1713	0.01129166		2303	0.02041762		2892.99	-0.00249459		3482.98	-0.01252677		4072.98	0.00488699		
533.2	0.15213682	0.15833979	1123.19	0.02285285	0.02447178	1713.2	0.0107285		2303.2	0.01930312		2893.19	-0.00283079		3483.18	-0.01276225		4073.18	0.0047878		
533.4	0.15139553	0.15827748	1123.39	0.02238657	0.02446231	1713.4	0.01056673		2303.4	0.01963756		2893.39	-0.00370191		3483.38	-0.01289794		4073.38	0.00441145		
533.6	0.15004588	0.15821518	1123.59	0.0219783	0.02445284	1713.6	0.01066592		2303.6	0.01928793		2893.59	-0.00295458		3483.58	-0.01366444		4073.58	0.00476109		
533.8	0.14911915	0.15815291	1123.79	0.02133268	0.02444338	1713.8	0.01043449		2303.8	0.01868748		2893.79	-0.0024224		3483.78	-0.0135372		4073.78	0.00502341		
534	0.14799541	0.15809067	1123.99	0.02039068	0.02443391	1714	0.01026381		2304	0.01891448		2893.99	-0.00277692		3483.98	-0.01403937		4073.98	0.00447123		
534.2	0.14757521	0.15802845	1124.19	0.02053532	0.02442446	1714.2	0.00970564		2304.2	0.01848084		2894.19	-0.00292108		3484.18	-0.01326407		4074.18	0.00470679		
534.4	0.14784059	0.15796625	1124.39	0.02026435	0.024415	1714.4	0.00920684		2304.4	0.01906486		2894.39	-0.00402264		3484.38	-0.01387277		4074.38	0.00517787		
534.6	0.14812892	0.15790408	1124.59	0.02072164	0.02440555	1714.6	0.00889991		2304.6	0.01975887		2894.59	-0.00332687		3484.58	-0.01377794		4074.58	0.00542888		
534.8	0.14824287	0.15784194	1124.79	0.02126977	0.0243961	1714.8	0.00899545		2304.8	0.01985998		2894.79	-0.00311533		3484.78	-0.01352941		4074.78	0.00551094		
535	0.14824611	0.15777981	1124.99	0.02084038	0.02438666	1715	0.00896475		2305	0.02112684		2894.99	-0.00408354		3484.98	-0.01360905		4074.98	0.00619996		
535.2	0.14890001	0.15771772	1125.19	0.02091923	0.02437722	1715.2	0.00944503		2305.2	0.0205506		2895.19	-0.0037396		3485.18	-0.01325994		4075.18	0.00645398		
535.4	0.14924338	0.15765564	1125.39	0.02119445	0.02436779	1715.4	0.00922631		2305.4	0.02110333		2895.39	-0.00357403		3485.38	-0.01333274		4075.38	0.00634435		
535.6	0.14956054	0.15759359	1125.59	0.02095467	0.02435835	1715.6	0.01049082		2305.6	0.02190494		2895.59	-0.00493216		3485.58	-0.01252723		4075.58	0.00614041		
535.8	0.1498727	0.15753157	1125.79	0.02133257	0.02434892	1715.8	0.01129708		2305.8	0.02242685		2895.79	-0.00502546		3485.78	-0.01244803		4075.78	0.00653923		
536	0.15073057	0.15746957	1125.99	0.02224357	0.0243395	1716	0.01159923		2306	0.0230185		2895.99	-0.00521266		3485.98	-0.01216712		4075.98	0.00576858		
536.2	0.15046207	0.15740759	1126.19	0.02327927	0.02433008	1716.2	0.01121036		2306.2	0.022896		2896.19	-0.00547782		3486.18	-0.01141692		4076.18	0.00551649		
536.4	0.15086228	0.15734564	1126.39	0.0228644	0.02432066	1716.4	0.01172004		2306.4	0.02186415		2896.39	-0.00500655		3486.38	-0.01197431		4076.38	0.00572618		
536.6	0.15094711	0.15728372	1126.59	0.02408502	0.02431125	1716.6	0.01219148		2306.6	0.02049648		2896.59	-0.00455023		3486.58	-0.01167348		4076.58	0.00580769		
536.8	0.15039651	0.15722181	1126.79	0.02476738	0.02430183	1716.8	0.0125215		2306.8	0.01856607		2896.79	-0.00444903		3486.78	-0.01150751		4076.78	0.00512368		
537	0.14986789	0.15715994	1126.99	0.02494949	0.02429243	1717	0.01310864		2307	0.01836472		2896.99	-0.00470199		3486.98	-0.01173564		4076.98	0.00532371		
537.2	0.1489984	0.15709808	1127.19	0.02501537	0.02428302	1717.2	0.01390211		2307.2	0.01709116		2897.19	-0.00501199		3487.18	-0.01231385		4077.18	0.00494996		
537.4	0.14813435	0.15703625	1127.39	0.02415943	0.02427363	1717.4	0.01407044		2307.4	0.01738675		2897.39	-0.00497402		3487.38	-0.01235626		4077.38	0.00441537		
537.6	0.14704953	0.15697445	1127.59	0.02365974	0.02426423	1717.6	0.01326694		2307.6	0.01613565		2897.59	-0.00486123		3487.58	-0.01232291		4077.58	0.00398274		
537.8	0.14719084	0.15691267	1127.79	0.02266548	0.02425484	1717.8	0.01342791		2307.8	0.01552205		2897.79	-0.00475811		3487.78	-0.01295901		4077.78	0.00428542		
538	0.14705353	0.15685091	1127.99	0.02180298	0.02424545	1718	0.01206206		2308	0.01560415		2897.99	-0.00515886		3487.98	-0.01278589		4077.98	0.00421827		
538.2	0.14654709	0.15678918	1128.19	0.02152544	0.02423606	1718.2	0.01098456		2308.2	0.01556452		2898.19	-0.00500172		3488.18	-0.01245588		4078.18	0.00465088		
538.4	0.14692606	0.15672747	1128.39	0.02100826	0.02422668	1718.4	0.01091665		2308.4	0.01571801		2898.39	-0.00435028		3488.38	-0.01296685		4078.38	0.00440858		
538.6	0.14587181	0.15666579	1128.59	0.02088735	0.0242173	1718.6	0.01036541		2308.6	0.01669794		2898.59	-0.00361023		3488.58	-0.01256295		4078.58	0.00480228		
538.8	0.14552061	0.15660413	1128.79	0.02073595	0.02420793	1718.8	0.00984686		2308.8	0.01735214		2898.79	-0.0029432		3488.78	-0.01169401		4078.78	0.00494979		
539	0.14558619	0.15654249	1128.99	0.01974013	0.02419856	1719	0.00965133		2309	0.01757132		2898.99	-0.00270887		3488.98	-0.01251363		4078.98	0.00465198		
539.2	0.14697646	0.15648088	1129.19	0.01955082	0.02418919	1719.2	0.01015662		2309.2	0.01711026		2899.19	-0.00207935		3489.18	-0.01315784		4079.18	0.00472332		
539.4	0.1465881	0.1564193	1129.39	0.01971516	0.02417983	1719.4	0.00980733		2309.4	0.01795901		2899.39	-0.00106704		3489.38	-0.01300932		4079.38	0.00469043		
539.6	0.14803532	0.15635773	1129.59	0.01966286	0.02417047	1719.6	0.01040014		2309.6	0.01793241		2899.59	-0.0015197		3489.58	-0.01271581		4079.58	0.00633023		
539.8	0.1495615	0.1562962	1129.79	0.02054588	0.02416111	1719.8	0.00938624		2309.8	0.01868496		2899.79	-0.00177279		3489.78	-0.0129211		4079.78	0.00633043		
540	0.15021053	0.15623468	1129.99	0.02084058	0.02415176	1720	0.00908949		2310	0.01908505		2899.99	-0.00170997		3489.98	-0.01324002		4079.98	0.00566927		
540.2	0.15031253	0.15617319	1130.19	0.02143131	0.02414241	1720.2	0.00913469		2310.2	0.01929987		2900.19	-0.00186402		3490.18	-0.0133112		4080.18	0.00563917		
540.4	0.15139969	0.15611173	1130.39	0.02149806	0.02413307	1720.4	0.01037909		2310.4	0.01855537		2900.39	-0.00143479		3490.38	-0.01424105		4080.38	0.00593206		
540.6	0.15110613	0.15605029	1130.59	0.02226714	0.02412373	1720.6	0.01108516		2310.6	0.01793601		2900.59	-0.00196504		3490.58	-0.01436518		4080.58	0.00618141		
540.8	0.15063877	0.15598887	1130.79	0.02267705	0.02411439	1720.8	0.01239112		2310.8	0.01786933		2900.79	-0.00198945		3490.78	-0.01383616		4080.78	0.00611863		
541	0.14979186	0.15592748	1130.99	0.02311426	0.02410505	1721	0.01319248		2311	0.01785437		2900.99	-0.00374415		3490.98	-0.01388338		4080.98	0.00662721		
541.2	0.14838002	0.15586611	1131.19	0.02281652	0.02409572	1721.2	0.01350587		2311.2	0.01705947		2901.19	-0.00443158		3491.18	-0.01363926		4081.18	0.00575688		
541.4	0.14848155	0.15580476	1131.39	0.02257832	0.0240864	1721.4	0.01352234		2311.4	0.01639914		2901.39	-0.00465032		3491.38	-0.01271155		4081.38	0.00503707		
541.6	0.14745346	0.15574344	1131.59	0.02174972	0.02407707	1721.6	0.01343246		2311.6	0.01562824		2901.59	-0.00534114		3491.58	-0.01310875		4081.58	0.00483416		
541.8	0.14720494	0.15568215	1131.79	0.02232211	0.02406775	1721.8	0.01364926		2311.8	0.01526461		2901.79	-0.00555275		3491.78	-0.01260053		4081.78	0.0053314		
542	0.14630562	0.15562087	1131.99	0.02238972	0.02405844	1722	0.01289958		2312	0.01555774		2901.99	-0.00576543		3491.98	-0.01257156		4081.98	0.00488183		
542.2	0.14613337	0.15555963	1132.19	0.02253689	0.02404912	1722.2	0.01229311		2312.2	0.01573939		2902.19	-0.0055363		3492.18	-0.01292515		4082.18	0.00433392		
542.4	0.14621244	0.1554984	1132.39	0.02296125	0.02403981	1722.4	0.01242251		2312.4	0.01579977		2902.39	-0.00563195		3492.38	-0.01181884		4082.38	0.00411334		
542.6	0.14630061	0.1554372	1132.59	0.02309623	0.02403051	1722.6	0.01119658		2312.6	0.01647657		2902.59	-0.00517827		3492.58	-0.01138139		4082.58	0.00452559		
542.8	0.14648828	0.15537603	1132.79	0.02377928	0.02402121	1722.8	0.01048896		2312.8	0.01634786		2902.79	-0.00414144		3492.78	-0.01080499		4082.78	0.00438662		
543	0.14661537	0.15531487	1132.99	0.02323193	0.02401191	1723	0.01019891		2313	0.01660824		2902.99	-0.00381199		3492.98	-0.01142879		4082.98	0.00354936		
543.2	0.14786138	0.15525375	1133.19	0.02360676	0.02400261	1723.2	0.01071949		2313.2	0.01652031		2903.19	-0.00311494		3493.18	-0.0118241		4083.18	0.00450578		
543.4	0.14785075	0.15519264	1133.39	0.0246997	0.02399332	1723.4	0.00982782		2313.4	0.0170542		2903.39	-0.00284455		3493.38	-0.01133454		4083.38	0.00508818		
543.6	0.14900956	0.15513156	1133.59	0.0237315	0.02398403	1723.6	0.00956508		2313.6	0.01831594		2903.59	-0.00287139		3493.58	-0.01168912		4083.58	0.00544621		
543.8	0.14998222	0.15507051	1133.79	0.0240312	0.02397475	1723.8	0.00883242		2313.8	0.01929671		2903.79	-0.00284926		3493.78	-0.01194357		4083.78	0.00442753		
544	0.15048431	0.15500948	1133.99	0.02326622	0.02396547	1724	0.00957091		2314	0.02012535		2903.99	-0.00229386		3493.98	-0.01201747		4083.98	0.00478731		
544.2	0.15105038	0.15494847	1134.19	0.02313219	0.02395619	1724.2	0.01002738		2314.2	0.02038599		2904.19	-0.00183521		3494.18	-0.01292872		4084.18	0.00484165		
544.4	0.15132624	0.15488749	1134.39	0.02271446	0.02394692	1724.4	0.0104223		2314.4	0.02038706		2904.39	-0.00122951		3494.38	-0.01351519		4084.38	0.00472762		
544.6	0.1511438	0.15482653	1134.59	0.02128954	0.02393765	1724.6	0.01069062		2314.6	0.0197942		2904.59	-0.0012806		3494.58	-0.0131865		4084.58	0.00481869		
544.8	0.15044874	0.15476559	1134.79	0.02040833	0.02392839	1724.8	0.01122367		2314.8	0.01997242		2904.79	-0.00160834		3494.78	-0.01309362		4084.78	0.00459298		
545	0.1498255	0.15470468	1134.99	0.01987107	0.02391912	1725	0.01072517		2315	0.01982825		2904.99	-0.00221791		3494.98	-0.01329435		4084.98	0.00460507		
545.2	0.14881334	0.15464379	1135.19	0.01906277	0.02390986	1725.2	0.01103283		2315.2	0.01918841		2905.19	-0.00188017		3495.18	-0.01312615		4085.18	0.00429544		
545.4	0.14800236	0.15458293	1135.39	0.01797463	0.02390061	1725.4	0.0110677		2315.4	0.01908132		2905.39	-0.00222369		3495.38	-0.01311842		4085.38	0.00400273		
545.6	0.14714266	0.15452209	1135.59	0.01695884	0.02389136	1725.6	0.01123468		2315.6	0.01880143		2905.59	-0.00243998		3495.58	-0.01329841		4085.58	0.00414422		
545.8	0.14680287	0.15446127	1135.79	0.01708422	0.02388211	1725.8	0.01085359		2315.8	0.01882191		2905.79	-0.002998		3495.78	-0.01306132		4085.78	0.00380395		
546	0.14615268	0.15440048	1135.99	0.01641936	0.02387287	1726	0.0103986		2316	0.01879446		2905.99	-0.00341062		3495.98	-0.01359383		4085.98	0.00461863		
546.2	0.14673577	0.15433972	1136.19	0.0157599	0.02386362	1726.2	0.00955705		2316.2	0.01885574		2906.19	-0.00410882		3496.18	-0.01347285		4086.18	0.00455748		
546.4	0.14600404	0.15427897	1136.39	0.01555002	0.02385439	1726.4	0.00966137		2316.4	0.01831199		2906.39	-0.00478841		3496.38	-0.01288669		4086.38	0.00543353		
546.6	0.14613974	0.15421825	1136.59	0.01579007	0.02384515	1726.6	0.00930554		2316.6	0.0184044		2906.59	-0.00433348		3496.58	-0.01361157		4086.58	0.00613893		
546.8	0.14593233	0.15415756	1136.79	0.01647734	0.02383592	1726.8	0.00938275		2316.8	0.01851203		2906.79	-0.00395555		3496.78	-0.01335275		4086.78	0.0062384		
547	0.14561353	0.15409688	1136.99	0.01665638	0.0238267	1727	0.00980563		2317	0.01937476		2906.99	-0.00404488		3496.98	-0.01320065		4086.98	0.00538714		
547.2	0.14657691	0.15403624	1137.19	0.01718011	0.02381747	1727.2	0.01057518		2317.2	0.01855512		2907.19	-0.00368143		3497.18	-0.01368913		4087.18	0.0063341		
547.4	0.14654507	0.15397561	1137.39	0.01764769	0.02380825	1727.4	0.01041908		2317.4	0.0189703		2907.39	-0.00385866		3497.38	-0.0132083		4087.38	0.00580241		
547.6	0.14722625	0.15391501	1137.59	0.01716924	0.02379904	1727.6	0.01061358		2317.6	0.01930472		2907.59	-0.0031472		3497.58	-0.01371962		4087.58	0.00544056		
547.8	0.14749278	0.15385443	1137.79	0.01803954	0.02378983	1727.8	0.01070836		2317.8	0.01807227		2907.79	-0.00312713		3497.78	-0.01419409		4087.78	0.0054032		
548	0.14735068	0.15379388	1137.99	0.01848454	0.02378062	1728	0.01089108		2318	0.01793093		2907.99	-0.00366984		3497.98	-0.01399349		4087.98	0.005647		
548.2	0.14715629	0.15373335	1138.19	0.01909709	0.02377141	1728.2	0.01134704		2318.2	0.01748228		2908.19	-0.00361205		3498.18	-0.0141772		4088.18	0.00483358		
548.4	0.14771479	0.15367285	1138.39	0.01898862	0.02376221	1728.4	0.01177575		2318.4	0.01698902		2908.39	-0.00436228		3498.38	-0.01427138		4088.38	0.00508691		
548.6	0.14751629	0.15361237	1138.59	0.0186581	0.02375301	1728.6	0.01199245		2318.6	0.01637988		2908.59	-0.00488419		3498.58	-0.01410817		4088.58	0.00494877		
548.8	0.14659583	0.15355191	1138.79	0.01964969	0.02374382	1728.8	0.0118107		2318.8	0.01608612		2908.79	-0.00516813		3498.78	-0.01488761		4088.78	0.00483608		
549	0.14586225	0.15349147	1138.99	0.02043414	0.02373463	1729	0.011918		2319	0.01597307		2908.99	-0.0047384		3498.98	-0.01466855		4088.98	0.00396937		
549.2	0.14483773	0.15343106	1139.19	0.02103522	0.02372544	1729.2	0.01237421		2319.2	0.01547501		2909.19	-0.0049427		3499.18	-0.01423409		4089.18	0.00384917		
549.4	0.14455212	0.15337068	1139.39	0.02066615	0.02371626	1729.4	0.01245498		2319.4	0.0156793		2909.39	-0.00547877		3499.38	-0.01364121		4089.38	0.00278175		
549.6	0.14469661	0.15331032	1139.59	0.02007175	0.02370708	1729.6	0.01235042		2319.6	0.01579293		2909.59	-0.00529718		3499.58	-0.01347915		4089.58	0.00341966		
549.8	0.14528641	0.15324998	1139.79	0.02093522	0.0236979	1729.8	0.01171536		2319.8	0.01589293		2909.79	-0.00625641		3499.78	-0.01301859		4089.78	0.00346972		
550	0.14578251	0.15318966	1139.99	0.02122261	0.02368873	1730	0.0118355		2320	0.01559628		2909.99	-0.00641978		3499.98	-0.01305021		4089.98	0.004397		
550.2	0.14672914	0.15312937	1140.19	0.02078849	0.02367956	1730.2	0.01211447		2320.2	0.01591059		2910.19	-0.00610299		3500.18	-0.01356828		4090.18	0.00417666		
550.4	0.14664001	0.1530691	1140.39	0.02069444	0.02367039	1730.4	0.0128144		2320.4	0.01674014		2910.39	-0.00505481		3500.38	-0.01410059		4090.38	0.00440355		
550.6	0.14803108	0.15300886	1140.59	0.02105393	0.02366123	1730.6	0.01279535		2320.6	0.01787066		2910.59	-0.0048871		3500.58	-0.01409505		4090.58	0.00374355		
550.8	0.14844542	0.15294864	1140.79	0.02144749	0.02365207	1730.8	0.0127182		2320.8	0.01799256		2910.79	-0.00358873		3500.78	-0.01440476		4090.78	0.00340656		
551	0.14901608	0.15288844	1140.99	0.02069211	0.02364291	1731	0.01285856		2321	0.01810528		2910.99	-0.00242208		3500.98	-0.01452052		4090.98	0.00294429		
551.2	0.14960096	0.15282827	1141.19	0.02037493	0.02363376	1731.2	0.01232948		2321.2	0.01818242		2911.19	-0.00156916		3501.18	-0.01401233		4091.18	0.00243301		
551.4	0.14943388	0.15276812	1141.39	0.02023549	0.02362461	1731.4	0.01176892		2321.4	0.01860871		2911.39	-0.00033446		3501.38	-0.01398974		4091.38	0.0018691		
551.6	0.14893497	0.152708	1141.59	0.0211182	0.02361547	1731.6	0.01171639		2321.6	0.01912307		2911.59	0.00022384		3501.58	-0.01474759		4091.58	0.00228766		
551.8	0.14828933	0.1526479	1141.79	0.02115692	0.02360633	1731.8	0.01169852		2321.8	0.01805739		2911.79	-0.00000061		3501.78	-0.01411242		4091.78	0.0025978		
552	0.14793091	0.15258782	1141.99	0.02067206	0.02359719	1732	0.01173218		2322	0.0192046		2911.99	0.00016241		3501.98	-0.01310509		4091.98	0.00393235		
552.2	0.14705559	0.15252776	1142.19	0.02008799	0.02358806	1732.2	0.01179881		2322.2	0.01915876		2912.19	-0.00010434		3502.18	-0.01235344		4092.18	0.00389591		
552.4	0.14693232	0.15246773	1142.39	0.02004067	0.02357893	1732.4	0.01168759		2322.4	0.01916582		2912.39	-0.00016182		3502.38	-0.01258966		4092.38	0.00456391		
552.6	0.14601497	0.15240773	1142.59	0.02016998	0.0235698	1732.6	0.01103149		2322.6	0.01874799		2912.59	0.00000273		3502.58	-0.01219096		4092.58	0.00465927		
552.8	0.14474521	0.15234774	1142.79	0.02028679	0.02356068	1732.8	0.01109101		2322.8	0.01899695		2912.79	-0.00059906		3502.78	-0.01146477		4092.78	0.00522586		
553	0.14205411	0.15228778	1142.99	0.01993424	0.02355156	1733	0.01130089		2323	0.01943495		2912.99	-0.00173446		3502.98	-0.01068047		4092.98	0.00473604		
553.2	0.1413404	0.15222785	1143.19	0.02047124	0.02354244	1733.2	0.01156099		2323.2	0.01911781		2913.19	-0.00269994		3503.18	-0.01048487		4093.18	0.00532705		
553.4	0.14150844	0.15216793	1143.39	0.02010155	0.02353333	1733.4	0.01164232		2323.4	0.01948427		2913.39	-0.00311873		3503.38	-0.0104778		4093.38	0.00543301		
553.6	0.14110989	0.15210804	1143.59	0.02007957	0.02352422	1733.6	0.01071036		2323.6	0.01945095		2913.59	-0.00377026		3503.58	-0.01069272		4093.58	0.00559084		
553.8	0.14234036	0.15204818	1143.79	0.02068639	0.02351511	1733.8	0.01103483		2323.8	0.02020153		2913.79	-0.00492125		3503.78	-0.01071671		4093.78	0.00551152		
554	0.14343176	0.15198834	1143.99	0.02022942	0.02350601	1734	0.0115608		2324	0.01998771		2913.99	-0.00528257		3503.98	-0.01157232		4093.98	0.00525764		
554.2	0.14414583	0.15192852	1144.19	0.01924105	0.02349691	1734.2	0.01178774		2324.2	0.01970398		2914.19	-0.00545642		3504.18	-0.01254448		4094.18	0.00528395		
554.4	0.14463624	0.15186872	1144.39	0.01846306	0.02348781	1734.4	0.0114263		2324.4	0.01971108		2914.39	-0.00462301		3504.38	-0.01260794		4094.38	0.00477455		
554.6	0.1462922	0.15180895	1144.59	0.01817906	0.02347872	1734.6	0.01067139		2324.6	0.01933554		2914.59	-0.00508091		3504.58	-0.01310695		4094.58	0.00462392		
554.8	0.1460891	0.15174921	1144.79	0.01841343	0.02346963	1734.8	0.01014157		2324.8	0.01843991		2914.79	-0.00430691		3504.78	-0.01413377		4094.78	0.00454715		
555	0.14724692	0.15168948	1144.99	0.01786743	0.02346055	1735	0.00967327		2325	0.01850657		2914.99	-0.00397971		3504.98	-0.01443995		4094.98	0.00402976		
555.2	0.14736638	0.15162978	1145.19	0.01818923	0.02345147	1735.2	0.00872671		2325.2	0.0187216		2915.19	-0.00338844		3505.18	-0.01492872		4095.18	0.00381645		
555.4	0.14736432	0.1515701	1145.39	0.01773046	0.02344239	1735.4	0.00907988		2325.4	0.01808725		2915.39	-0.0028166		3505.38	-0.01618494		4095.38	0.00348209		
555.6	0.14696056	0.15151045	1145.59	0.01755099	0.02343332	1735.6	0.00885597		2325.6	0.01767108		2915.59	-0.00322558		3505.58	-0.01628793		4095.58	0.0036857		
555.8	0.14754048	0.15145082	1145.79	0.01672896	0.02342425	1735.8	0.00940432		2325.8	0.01695805		2915.79	-0.00305626		3505.78	-0.01551861		4095.78	0.00397505		
556	0.14677631	0.15139121	1145.99	0.01664419	0.02341518	1736	0.0094315		2326	0.01727212		2915.99	-0.00313969		3505.98	-0.01516327		4095.98	0.00453594		
556.2	0.14562566	0.15133163	1146.19	0.01689039	0.02340611	1736.2	0.0088849		2326.2	0.01659088		2916.19	-0.00431564		3506.18	-0.01502278		4096.18	0.00365281		
556.4	0.14525454	0.15127207	1146.39	0.01727969	0.02339705	1736.4	0.00854277		2326.4	0.01672316		2916.39	-0.00498673		3506.38	-0.01475578		4096.38	0.00359051		
556.6	0.14415521	0.15121253	1146.59	0.01786779	0.023388	1736.6	0.00847876		2326.6	0.01650308		2916.59	-0.00592553		3506.58	-0.01468088		4096.58	0.0043807		
556.8	0.14314468	0.15115302	1146.79	0.01797367	0.02337894	1736.8	0.00904991		2326.8	0.01747637		2916.79	-0.00739387		3506.78	-0.01423666		4096.78	0.00497536		
557	0.14153916	0.15109353	1146.99	0.01854392	0.02336989	1737	0.00858296		2327	0.01778292		2916.99	-0.00778426		3506.98	-0.01461302		4096.98	0.00425519		
557.2	0.14229871	0.15103406	1147.19	0.01963263	0.02336085	1737.2	0.0086272		2327.2	0.01740047		2917.19	-0.00792559		3507.18	-0.01499506		4097.18	0.00481067		
557.4	0.14269357	0.15097462	1147.39	0.02024453	0.02335181	1737.4	0.0085089		2327.4	0.0179595		2917.39	-0.00834007		3507.38	-0.01481055		4097.38	0.00484812		
557.6	0.14223342	0.1509152	1147.59	0.02005767	0.02334277	1737.6	0.00763649		2327.6	0.01854499		2917.59	-0.00842409		3507.58	-0.01479797		4097.58	0.00445109		
557.8	0.14354151	0.15085581	1147.79	0.02040551	0.02333373	1737.8	0.00823609		2327.8	0.01933008		2917.79	-0.00849819		3507.78	-0.01419137		4097.78	0.0050295		
558	0.14409495	0.15079643	1147.99	0.02038361	0.0233247	1738	0.00851036		2328	0.01903916		2917.99	-0.00746677		3507.98	-0.0139308		4097.98	0.00501151		
558.2	0.14470768	0.15073708	1148.19	0.02026055	0.02331567	1738.2	0.00849621		2328.2	0.0186898		2918.19	-0.00603558		3508.18	-0.01367741		4098.18	0.00582134		
558.4	0.14480144	0.15067776	1148.39	0.02005065	0.02330665	1738.4	0.00764309		2328.4	0.01847334		2918.39	-0.00482128		3508.38	-0.01278711		4098.38	0.0067136		
558.6	0.1458738	0.15061846	1148.59	0.02009174	0.02329762	1738.6	0.00805056		2328.6	0.01843605		2918.59	-0.00396308		3508.58	-0.01335643		4098.58	0.00711291		
558.8	0.14623455	0.15055918	1148.79	0.02062053	0.02328861	1738.8	0.0084788		2328.8	0.0185795		2918.79	-0.00349453		3508.78	-0.01374058		4098.78	0.00697563		
559	0.14686966	0.15049992	1148.99	0.0194905	0.02327959	1739	0.0087479		2329	0.01792759		2918.99	-0.00194801		3508.98	-0.01385676		4098.98	0.00732853		
559.2	0.14771997	0.15044069	1149.19	0.01918189	0.02327058	1739.2	0.00945487		2329.2	0.01770425		2919.19	-0.0010586		3509.18	-0.01411105		4099.18	0.00717555		
559.4	0.14745246	0.15038148	1149.39	0.01794668	0.02326157	1739.4	0.00993116		2329.4	0.01752258		2919.39	-0.00098884		3509.38	-0.01357306		4099.38	0.00684893		
559.6	0.14761379	0.15032229	1149.59	0.01735415	0.02325257	1739.6	0.01003677		2329.6	0.01728431		2919.59	-0.00083806		3509.58	-0.01265235		4099.58	0.00684904		
559.8	0.14742393	0.15026313	1149.79	0.01649662	0.02324357	1739.8	0.01108496		2329.8	0.01695515		2919.79	-0.00067316		3509.78	-0.01289959		4099.78	0.0068916		
560	0.14605482	0.15020399	1149.99	0.01618754	0.02323457	1740	0.01123207		2330	0.01631493		2919.99	-0.00074399		3509.98	-0.01296854		4099.98	0.00623044		
560.2	0.14610018	0.15014487	1150.19	0.01583777	0.02322558	1740.2	0.01111656		2330.2	0.01516577		2920.19	-0.00087988		3510.18	-0.01343816		4100.18	0.00547409		
560.4	0.14635561	0.15008578	1150.39	0.01603262	0.02321659	1740.4	0.01182575		2330.4	0.01554996		2920.39	-0.00102		3510.38	-0.01304041		4100.38	0.00422617		
560.6	0.14551794	0.15002671	1150.59	0.01617929	0.0232076	1740.6	0.01243129		2330.6	0.0150729		2920.59	-0.00114924		3510.58	-0.01356537		4100.58	0.00431581		
560.8	0.14544279	0.14996767	1150.79	0.01624803	0.02319862	1740.8	0.01236287		2330.8	0.01582932		2920.79	-0.00144176		3510.78	-0.01326289		4100.78	0.00369952		
561	0.14487056	0.14990864	1150.99	0.01693036	0.02318964	1741	0.01166396		2331	0.01562955		2920.99	-0.00118334		3510.98	-0.01307384		4100.98	0.00274744		
561.2	0.14460033	0.14984964	1151.19	0.01847234	0.02318066	1741.2	0.0123361		2331.2	0.01483403		2921.19	-0.00221994		3511.18	-0.01372606		4101.18	0.00260985		
561.4	0.14404314	0.14979067	1151.39	0.01898873	0.02317169	1741.4	0.0126014		2331.4	0.01511575		2921.39	-0.00253008		3511.38	-0.01411897		4101.38	0.00228143		
561.6	0.14369668	0.14973171	1151.59	0.01961336	0.02316272	1741.6	0.01213977		2331.6	0.01571953		2921.59	-0.0016646		3511.58	-0.01444584		4101.58	0.00249404		
561.8	0.14364289	0.14967278	1151.79	0.02024861	0.02315375	1741.8	0.0127013		2331.8	0.01620834		2921.79	-0.00161321		3511.78	-0.01421028		4101.78	0.00288824		
562	0.14329945	0.14961388	1151.99	0.02059474	0.02314479	1742	0.01193094		2332	0.01697178		2921.99	-0.00047525		3511.98	-0.01491318		4101.98	0.00318343		
562.2	0.14307264	0.14955499	1152.19	0.0211551	0.02313583	1742.2	0.0111102		2332.2	0.01616736		2922.19	-0.0001956		3512.18	-0.01427414		4102.18	0.00373158		
562.4	0.14282518	0.14949613	1152.39	0.0206798	0.02312687	1742.4	0.01059112		2332.4	0.01615486		2922.39	-0.00036054		3512.38	-0.01433512		4102.38	0.00437702		
562.6	0.14369179	0.14943729	1152.59	0.02161763	0.02311792	1742.6	0.0107546		2332.6	0.01603648		2922.59	-0.00038218		3512.58	-0.01476556		4102.58	0.00481555		
562.8	0.14288726	0.14937848	1152.79	0.02206137	0.02310897	1742.8	0.00977499		2332.8	0.01549109		2922.79	-0.00139872		3512.78	-0.01473269		4102.78	0.0053502		
563	0.14266816	0.14931969	1152.99	0.02153075	0.02310003	1743	0.00989758		2333	0.01449655		2922.99	-0.00168054		3512.98	-0.01493518		4102.98	0.00560952		
563.2	0.14418762	0.14926092	1153.19	0.02176429	0.02309109	1743.2	0.00955767		2333.2	0.01547135		2923.19	-0.0017906		3513.18	-0.01485184		4103.18	0.00536822		
563.4	0.14341433	0.14920218	1153.39	0.02028143	0.02308215	1743.4	0.00882462		2333.4	0.01573569		2923.39	-0.00263438		3513.38	-0.01407089		4103.38	0.00545699		
563.6	0.14348901	0.14914345	1153.59	0.01935272	0.02307321	1743.6	0.00846893		2333.6	0.01546011		2923.59	-0.0026377		3513.58	-0.01328442		4103.58	0.00446854		
563.8	0.14348544	0.14908476	1153.79	0.01798738	0.02306428	1743.8	0.00815084		2333.8	0.01506702		2923.79	-0.00321729		3513.78	-0.01315229		4103.78	0.00458173		
564	0.14306013	0.14902608	1153.99	0.0172871	0.02305535	1744	0.00845075		2334	0.01516938		2923.99	-0.00381997		3513.98	-0.01254032		4103.98	0.00405569		
564.2	0.14330148	0.14896743	1154.19	0.01711389	0.02304643	1744.2	0.00840883		2334.2	0.01539946		2924.19	-0.00434071		3514.18	-0.01266944		4104.18	0.00351588		
564.4	0.14333041	0.1489088	1154.39	0.016499	0.02303751	1744.4	0.0087065		2334.4	0.01650089		2924.39	-0.00444563		3514.38	-0.01221144		4104.38	0.00303831		
564.6	0.14342259	0.14885019	1154.59	0.0166505	0.02302859	1744.6	0.00902179		2334.6	0.01612312		2924.59	-0.00515065		3514.58	-0.01307223		4104.58	0.00359742		
564.8	0.14414872	0.14879161	1154.79	0.01721173	0.02301968	1744.8	0.00856374		2334.8	0.01612285		2924.79	-0.004876		3514.78	-0.01221974		4104.78	0.00328994		
565	0.14382678	0.14873305	1154.99	0.01763186	0.02301077	1745	0.0085237		2335	0.01583824		2924.99	-0.00450259		3514.98	-0.01184646		4104.98	0.00298376		
565.2	0.14390888	0.14867451	1155.19	0.01831459	0.02300186	1745.2	0.00873701		2335.2	0.01644898		2925.19	-0.00459342		3515.18	-0.01243837		4105.18	0.00319854		
565.4	0.14484377	0.148616	1155.39	0.01776456	0.02299296	1745.4	0.0090656		2335.4	0.01724764		2925.39	-0.00431066		3515.38	-0.01267701		4105.38	0.00392704		
565.6	0.14559802	0.14855751	1155.59	0.0182429	0.02298406	1745.6	0.00918966		2335.6	0.01783127		2925.59	-0.00354159		3515.58	-0.01235173		4105.58	0.00448051		
565.8	0.14502303	0.14849904	1155.79	0.01851761	0.02297516	1745.8	0.00924644		2335.8	0.01797887		2925.79	-0.00379449		3515.78	-0.01169414		4105.78	0.00459293		
566	0.14586919	0.14844059	1155.99	0.01877814	0.02296627	1746	0.00900256		2336	0.01789041		2925.99	-0.00356429		3515.98	-0.01145285		4105.98	0.00439961		
566.2	0.14645208	0.14838217	1156.19	0.01918262	0.02295738	1746.2	0.0086333		2336.2	0.01754606		2926.19	-0.00346027		3516.18	-0.01149356		4106.18	0.00417732		
566.4	0.14736721	0.14832377	1156.39	0.01947307	0.02294849	1746.4	0.00786546		2336.4	0.01743053		2926.39	-0.00321578		3516.38	-0.01294512		4106.38	0.00454505		
566.6	0.14727067	0.1482654	1156.59	0.02054944	0.02293961	1746.6	0.00756472		2336.6	0.01691144		2926.59	-0.00324252		3516.58	-0.01325138		4106.58	0.00539917		
566.8	0.14707288	0.14820704	1156.79	0.02139448	0.02293073	1746.8	0.00743751		2336.8	0.01650148		2926.79	-0.00257811		3516.78	-0.01421328		4106.78	0.00481225		
567	0.14731415	0.14814871	1156.99	0.02189593	0.02292185	1747	0.00811728		2337	0.01687855		2926.99	-0.00158571		3516.98	-0.01507913		4106.98	0.00399883		
567.2	0.14776004	0.14809041	1157.19	0.02206691	0.02291298	1747.2	0.00742922		2337.2	0.01687186		2927.19	-0.00032799		3517.18	-0.01500414		4107.18	0.00412859		
567.4	0.14644483	0.14803212	1157.39	0.02134659	0.02290411	1747.4	0.00684071		2337.4	0.0159797		2927.39	-0.00059597		3517.38	-0.01489992		4107.38	0.00428222		
567.6	0.14616899	0.14797386	1157.59	0.02026129	0.02289524	1747.6	0.00733395		2337.6	0.01568378		2927.59	-0.00135985		3517.58	-0.01445551		4107.58	0.00401211		
567.8	0.14552725	0.14791562	1157.79	0.02019664	0.02288638	1747.8	0.00803193		2337.8	0.0162144		2927.79	-0.00162324		3517.78	-0.01440769		4107.78	0.00407772		
568	0.14491222	0.14785741	1157.99	0.01971326	0.02287752	1748	0.00814898		2338	0.01672753		2927.99	-0.00209317		3517.98	-0.01532304		4107.98	0.00342468		
568.2	0.14449532	0.14779921	1158.19	0.01923509	0.02286867	1748.2	0.00829199		2338.2	0.01622989		2928.19	-0.00230972		3518.18	-0.01550776		4108.18	0.00340466		
568.4	0.14368144	0.14774104	1158.39	0.0185948	0.02285981	1748.4	0.00868215		2338.4	0.01613286		2928.39	-0.00184168		3518.38	-0.01666633		4108.38	0.00367273		
568.6	0.14308655	0.1476829	1158.59	0.01821688	0.02285096	1748.6	0.00817655		2338.6	0.01582325		2928.59	-0.0029031		3518.58	-0.01655874		4108.58	0.00349904		
568.8	0.1418051	0.14762477	1158.79	0.01814093	0.02284212	1748.8	0.00773143		2338.8	0.01614162		2928.79	-0.00201078		3518.78	-0.01576926		4108.78	0.00407411		
569	0.14182703	0.14756667	1158.99	0.01680475	0.02283328	1749	0.00819772		2339	0.01667665		2928.99	-0.00274792		3518.98	-0.01574945		4108.98	0.00410071		
569.2	0.14234426	0.14750859	1159.19	0.01712646	0.02282444	1749.2	0.00866823		2339.2	0.01736836		2929.19	-0.00390786		3519.18	-0.01588858		4109.18	0.00455172		
569.4	0.14315862	0.14745054	1159.39	0.01602627	0.0228156	1749.4	0.00966737		2339.4	0.01768901		2929.39	-0.00388275		3519.38	-0.01590259		4109.38	0.00527414		
569.6	0.14281976	0.14739251	1159.59	0.01711648	0.02280677	1749.6	0.00999811		2339.6	0.01763714		2929.59	-0.00432992		3519.58	-0.01470149		4109.58	0.00584286		
569.8	0.1422861	0.1473345	1159.79	0.01862793	0.02279794	1749.8	0.01003943		2339.8	0.01707038		2929.79	-0.00502064		3519.78	-0.01439468		4109.78	0.00611928		
570	0.14318531	0.14727651	1159.99	0.01901818	0.02278912	1750	0.01022461		2340	0.01684863		2929.99	-0.00450317		3519.98	-0.01499861		4109.98	0.00555125		
570.2	0.14387685	0.14721855	1160.19	0.02022919	0.0227803	1750.2	0.00972242		2340.2	0.01734622		2930.19	-0.00401313		3520.18	-0.01522408		4110.18	0.00557183		
570.4	0.1438806	0.14716061	1160.39	0.02152001	0.02277148	1750.4	0.00936264		2340.4	0.01696863		2930.39	-0.00349264		3520.38	-0.01570985		4110.38	0.00578447		
570.6	0.14400494	0.14710269	1160.59	0.02277836	0.02276267	1750.6	0.00937054		2340.6	0.01630498		2930.59	-0.00295424		3520.58	-0.01575194		4110.58	0.00632247		
570.8	0.14494372	0.14704479	1160.79	0.02435809	0.02275385	1750.8	0.00939675		2340.8	0.01577923		2930.79	-0.00174223		3520.78	-0.01629495		4110.78	0.00581486		
571	0.14506565	0.14698692	1160.99	0.02543825	0.02274505	1751	0.00919189		2341	0.01593707		2930.99	-0.00138722		3520.98	-0.01632738		4110.98	0.00548402		
571.2	0.14552772	0.14692907	1161.19	0.02597972	0.02273624	1751.2	0.00888021		2341.2	0.01653038		2931.19	-0.00074185		3521.18	-0.01615446		4111.18	0.00555982		
571.4	0.14526374	0.14687124	1161.39	0.02577751	0.02272744	1751.4	0.00858093		2341.4	0.01595095		2931.39	-0.00179154		3521.38	-0.01578729		4111.38	0.00582029		
571.6	0.14562464	0.14681344	1161.59	0.02549043	0.02271864	1751.6	0.00937334		2341.6	0.0163817		2931.59	-0.00237659		3521.58	-0.01523983		4111.58	0.00531326		
571.8	0.1456717	0.14675566	1161.79	0.02613945	0.02270985	1751.8	0.00903938		2341.8	0.01631052		2931.79	-0.0025874		3521.78	-0.0150712		4111.78	0.00435741		
572	0.14639109	0.1466979	1161.99	0.02566402	0.02270106	1752	0.00817796		2342	0.01613675		2931.99	-0.00309145		3521.98	-0.01540635		4111.98	0.00321142		
572.2	0.1447292	0.14664016	1162.19	0.02450683	0.02269227	1752.2	0.00889731		2342.2	0.01592216		2932.19	-0.00332139		3522.18	-0.01434405		4112.18	0.00264126		
572.4	0.14391759	0.14658245	1162.39	0.02417574	0.02268349	1752.4	0.00964773		2342.4	0.01597462		2932.39	-0.00340963		3522.38	-0.01459312		4112.38	0.00182424		
572.6	0.14376937	0.14652476	1162.59	0.0228846	0.02267471	1752.6	0.00882622		2342.6	0.01581103		2932.59	-0.00458433		3522.58	-0.01328644		4112.58	0.00224343		
572.8	0.14323506	0.14646709	1162.79	0.02167428	0.02266593	1752.8	0.00932709		2342.8	0.01638856		2932.79	-0.00395051		3522.78	-0.01306334		4112.78	0.00285604		
573	0.14301072	0.14640944	1162.99	0.0197344	0.02265716	1753	0.00962182		2343	0.01655503		2932.99	-0.00518848		3522.98	-0.01368409		4112.98	0.00219673		
573.2	0.14155827	0.14635182	1163.19	0.0192596	0.02264839	1753.2	0.01003655		2343.2	0.01634392		2933.19	-0.00512919		3523.18	-0.01400944		4113.18	0.00262622		
573.4	0.14121919	0.14629422	1163.39	0.01851086	0.02263962	1753.4	0.00946155		2343.4	0.01621185		2933.39	-0.00431558		3523.38	-0.01418853		4113.38	0.00309723		
573.6	0.1399491	0.14623664	1163.59	0.01846329	0.02263086	1753.6	0.00918397		2343.6	0.01622458		2933.59	-0.00519019		3523.58	-0.01400071		4113.58	0.00350347		
573.8	0.13903362	0.14617909	1163.79	0.01859042	0.0226221	1753.8	0.00930817		2343.8	0.01596925		2933.79	-0.00535408		3523.78	-0.0146118		4113.78	0.00310846		
574	0.13871606	0.14612156	1163.99	0.01844117	0.02261334	1754	0.00871185		2344	0.01678676		2933.99	-0.00487309		3523.98	-0.01417593		4113.98	0.00277686		
574.2	0.13894158	0.14606405	1164.19	0.01846871	0.02260459	1754.2	0.00764677		2344.2	0.01800647		2934.19	-0.00474516		3524.18	-0.01388062		4114.18	0.00334594		
574.4	0.13862763	0.14600656	1164.39	0.01797636	0.02259584	1754.4	0.00708465		2344.4	0.01822257		2934.39	-0.00407691		3524.38	-0.01406288		4114.38	0.0037763		
574.6	0.13928292	0.1459491	1164.59	0.01786292	0.02258709	1754.6	0.00649211		2344.6	0.01800206		2934.59	-0.00426822		3524.58	-0.01469266		4114.58	0.00386949		
574.8	0.13958331	0.14589166	1164.79	0.01807019	0.02257835	1754.8	0.00643241		2344.8	0.01833022		2934.79	-0.00429007		3524.78	-0.01512445		4114.78	0.00388326		
575	0.14065557	0.14583424	1164.99	0.01779778	0.02256961	1755	0.00600303		2345	0.01871055		2934.99	-0.00455302		3524.98	-0.01517654		4114.98	0.00358708		
575.2	0.14089781	0.14577684	1165.19	0.01760799	0.02256087	1755.2	0.00678482		2345.2	0.0183961		2935.19	-0.00481494		3525.18	-0.01483072		4115.18	0.0041162		
575.4	0.14105438	0.14571947	1165.39	0.01681959	0.02255214	1755.4	0.00731626		2345.4	0.01732219		2935.39	-0.00596674		3525.38	-0.01470354		4115.38	0.00390566		
575.6	0.14191116	0.14566212	1165.59	0.01765362	0.02254341	1755.6	0.00740141		2345.6	0.0172962		2935.59	-0.00611053		3525.58	-0.01418971		4115.58	0.00341741		
575.8	0.14231896	0.14560479	1165.79	0.01802525	0.02253468	1755.8	0.00709614		2345.8	0.01681643		2935.79	-0.00636071		3525.78	-0.01369677		4115.78	0.00268262		
576	0.14258964	0.14554748	1165.99	0.01823639	0.02252596	1756	0.00714928		2346	0.0166678		2935.99	-0.00625166		3525.98	-0.01321846		4115.98	0.0013338		
576.2	0.14160343	0.1454902	1166.19	0.01796052	0.02251724	1756.2	0.00864194		2346.2	0.01618987		2936.19	-0.00564274		3526.18	-0.01272845		4116.18	0.0008351		
576.4	0.14220518	0.14543294	1166.39	0.01833482	0.02250852	1756.4	0.00892265		2346.4	0.01559196		2936.39	-0.00548414		3526.38	-0.01240431		4116.38	0.00093645		
576.6	0.14198904	0.1453757	1166.59	0.01790422	0.02249981	1756.6	0.00842491		2346.6	0.01552015		2936.59	-0.00532404		3526.58	-0.01256299		4116.58	0.00112666		
576.8	0.14144472	0.14531848	1166.79	0.01793471	0.0224911	1756.8	0.00910529		2346.8	0.01522202		2936.79	-0.00497189		3526.78	-0.0130501		4116.78	-0.00014369		
577	0.14077667	0.14526129	1166.99	0.01771983	0.0224824	1757	0.00956979		2347	0.01461185		2936.99	-0.00558534		3526.98	-0.01414015		4116.98	-0.0008102		
577.2	0.14011809	0.14520412	1167.19	0.01808013	0.02247369	1757.2	0.00952586		2347.2	0.01354754		2937.19	-0.00506022		3527.18	-0.01438018		4117.18	-0.00002414		
577.4	0.14090493	0.14514697	1167.39	0.01858611	0.02246499	1757.4	0.00877393		2347.4	0.01373808		2937.39	-0.00452671		3527.38	-0.01538113		4117.38	0.00027026		
577.6	0.14034704	0.14508984	1167.59	0.01804556	0.0224563	1757.6	0.00911463		2347.6	0.01463557		2937.59	-0.00413084		3527.58	-0.01549266		4117.58	0.00095539		
577.8	0.14024617	0.14503274	1167.79	0.01836707	0.02244761	1757.8	0.00866512		2347.8	0.01528231		2937.79	-0.00244709		3527.78	-0.01553227		4117.78	0.00106674		
578	0.14002733	0.14497566	1167.99	0.01885738	0.02243892	1758	0.0079386		2348	0.01566845		2937.99	-0.00115281		3527.98	-0.01470201		4117.98	0.00210387		
578.2	0.14064305	0.1449186	1168.19	0.01876562	0.02243023	1758.2	0.00813164		2348.2	0.015559		2938.19	-0.00066583		3528.18	-0.01508661		4118.18	0.00292559		
578.4	0.14135714	0.14486157	1168.39	0.01828141	0.02242155	1758.4	0.00853317		2348.4	0.01527939		2938.39	-0.00025077		3528.38	-0.01509946		4118.38	0.00328974		
578.6	0.14139259	0.14480455	1168.59	0.01856433	0.02241287	1758.6	0.00823074		2348.6	0.01484592		2938.59	-0.00027756		3528.58	-0.0159612		4118.58	0.00412758		
578.8	0.14195016	0.14474756	1168.79	0.01822476	0.02240419	1758.8	0.00851026		2348.8	0.01439004		2938.79	-0.00021108		3528.78	-0.01527302		4118.78	0.00484795		
579	0.14188539	0.14469059	1168.99	0.0176399	0.02239552	1759	0.00899011		2349	0.01443773		2938.99	-0.00005384		3528.98	-0.01576803		4118.98	0.00485045		
579.2	0.14205671	0.14463365	1169.19	0.01777467	0.02238685	1759.2	0.00997076		2349.2	0.01384182		2939.19	-0.00000672		3529.18	-0.01563009		4119.18	0.00529479		
579.4	0.14204922	0.14457672	1169.39	0.01720746	0.02237819	1759.4	0.00961991		2349.4	0.01409854		2939.39	0.0001194		3529.38	-0.01534932		4119.38	0.00552455		
579.6	0.14275618	0.14451982	1169.59	0.01813502	0.02236952	1759.6	0.00888534		2349.6	0.01440688		2939.59	0.00039821		3529.58	-0.01435533		4119.58	0.0062587		
579.8	0.14247183	0.14446294	1169.79	0.01763251	0.02236087	1759.8	0.00914729		2349.8	0.0149477		2939.79	0.00063264		3529.78	-0.01377557		4119.78	0.00597471		
580	0.14146963	0.14440609	1169.99	0.01744472	0.02235221	1760	0.00972595		2350	0.01557082		2939.99	-0.00036048		3529.98	-0.01404416		4119.98	0.00468785		
580.2	0.14104405	0.14434925	1170.19	0.01784902	0.02234356	1760.2	0.01032379		2350.2	0.01525844		2940.19	-0.00145294		3530.18	-0.01377389		4120.18	0.00467641		
580.4	0.14127708	0.14429244	1170.39	0.01833799	0.02233491	1760.4	0.00996703		2350.4	0.01557008		2940.39	-0.00260617		3530.38	-0.01322673		4120.38	0.00378957		
580.6	0.14023014	0.14423565	1170.59	0.01787994	0.02232626	1760.6	0.01025579		2350.6	0.01520943		2940.59	-0.00299256		3530.58	-0.01319674		4120.58	0.00350842		
580.8	0.1399238	0.14417888	1170.79	0.01757332	0.02231762	1760.8	0.00954989		2350.8	0.01470039		2940.79	-0.00379891		3530.78	-0.01257848		4120.78	0.00215146		
581	0.14006729	0.14412214	1170.99	0.01670667	0.02230898	1761	0.00912559		2351	0.01465246		2940.99	-0.00453381		3530.98	-0.01344472		4120.98	0.00196172		
581.2	0.13980362	0.14406542	1171.19	0.01627347	0.02230035	1761.2	0.00859632		2351.2	0.01454236		2941.19	-0.00458313		3531.18	-0.01420389		4121.18	0.00247534		
581.4	0.14013588	0.14400872	1171.39	0.01607149	0.02229171	1761.4	0.00856454		2351.4	0.01506243		2941.39	-0.00470805		3531.38	-0.01416701		4121.38	0.00210959		
581.6	0.14027554	0.14395204	1171.59	0.01655952	0.02228309	1761.6	0.00786737		2351.6	0.01565985		2941.59	-0.00523581		3531.58	-0.01393404		4121.58	0.00200401		
581.8	0.14060214	0.14389538	1171.79	0.0173407	0.02227446	1761.8	0.00748221		2351.8	0.0147314		2941.79	-0.00463124		3531.78	-0.01331722		4121.78	0.00229688		
582	0.14071058	0.14383875	1171.99	0.01722611	0.02226584	1762	0.00772883		2352	0.01455224		2941.99	-0.00472781		3531.98	-0.01358378		4121.98	0.00234054		
582.2	0.14117612	0.14378214	1172.19	0.01691706	0.02225722	1762.2	0.00788493		2352.2	0.013699		2942.19	-0.00503391		3532.18	-0.01429274		4122.18	0.00234433		
582.4	0.14115752	0.14372555	1172.39	0.01677519	0.0222486	1762.4	0.00734655		2352.4	0.01358779		2942.39	-0.00550527		3532.38	-0.0143962		4122.38	0.00254772		
582.6	0.14054043	0.14366898	1172.59	0.0166193	0.02223999	1762.6	0.00730003		2352.6	0.01401994		2942.59	-0.00588708		3532.58	-0.01464776		4122.58	0.00250671		
582.8	0.14096793	0.14361244	1172.79	0.01664651	0.02223138	1762.8	0.00734995		2352.8	0.01390326		2942.79	-0.00570956		3532.78	-0.01388016		4122.78	0.00253608		
583	0.14096849	0.14355592	1172.99	0.01648499	0.02222278	1763	0.00738515		2353	0.01518476		2942.99	-0.00563317		3532.98	-0.01515024		4122.98	0.00299181		
583.2	0.14169321	0.14349942	1173.19	0.0166736	0.02221418	1763.2	0.00714176		2353.2	0.01530028		2943.19	-0.00436406		3533.18	-0.01457315		4123.18	0.00341016		
583.4	0.14160753	0.14344294	1173.39	0.01675364	0.02220558	1763.4	0.00805935		2353.4	0.0164521		2943.39	-0.00353209		3533.38	-0.01471224		4123.38	0.00384298		
583.6	0.14227704	0.14338649	1173.59	0.01714369	0.02219698	1763.6	0.00837641		2353.6	0.01740207		2943.59	-0.00361055		3533.58	-0.01488661		4123.58	0.0035373		
583.8	0.14130825	0.14333005	1173.79	0.01683791	0.02218839	1763.8	0.00909767		2353.8	0.01785365		2943.79	-0.00359974		3533.78	-0.01544689		4123.78	0.00301823		
584	0.14048567	0.14327364	1173.99	0.01652574	0.0221798	1764	0.0096199		2354	0.01843813		2943.99	-0.00417568		3533.98	-0.01594764		4123.98	0.00196565		
584.2	0.14108487	0.14321725	1174.19	0.0172032	0.02217121	1764.2	0.01001576		2354.2	0.01872132		2944.19	-0.00473334		3534.18	-0.01495642		4124.18	0.00280398		
584.4	0.14076188	0.14316089	1174.39	0.017242	0.02216263	1764.4	0.01017627		2354.4	0.01877288		2944.39	-0.00471053		3534.38	-0.01520726		4124.38	0.00222852		
584.6	0.14009111	0.14310454	1174.59	0.01702183	0.02215405	1764.6	0.01056468		2354.6	0.01849126		2944.59	-0.00415124		3534.58	-0.01563216		4124.58	0.00215069		
584.8	0.13958634	0.14304822	1174.79	0.017297	0.02214548	1764.8	0.01019868		2354.8	0.0179852		2944.79	-0.00374671		3534.78	-0.0150856		4124.78	0.00204836		
585	0.13823424	0.14299192	1174.99	0.01678574	0.02213691	1765	0.01004978		2355	0.0176903		2944.99	-0.00367426		3534.98	-0.01615015		4124.98	0.00235961		
585.2	0.13759362	0.14293564	1175.19	0.01698271	0.02212834	1765.2	0.00946092		2355.2	0.01669248		2945.19	-0.00360823		3535.18	-0.01555961		4125.18	0.00259848		
585.4	0.1375011	0.14287939	1175.39	0.01830093	0.02211977	1765.4	0.00911094		2355.4	0.01633387		2945.39	-0.00382658		3535.38	-0.01475126		4125.38	0.00258547		
585.6	0.13724085	0.14282316	1175.59	0.01990673	0.02211121	1765.6	0.00917767		2355.6	0.01564105		2945.59	-0.00364634		3535.58	-0.01420903		4125.58	0.00223912		
585.8	0.13764327	0.14276694	1175.79	0.01934938	0.02210265	1765.8	0.00950269		2355.8	0.01415685		2945.79	-0.00316961		3535.78	-0.01314782		4125.78	0.0029978		
586	0.13768555	0.14271076	1175.99	0.018281	0.02209409	1766	0.00939404		2356	0.01392447		2945.99	-0.00326371		3535.98	-0.01385445		4125.98	0.00276724		
586.2	0.13781173	0.14265459	1176.19	0.01836219	0.02208554	1766.2	0.00920155		2356.2	0.01302096		2946.19	-0.0029944		3536.18	-0.01374146		4126.18	0.00272465		
586.4	0.13794647	0.14259844	1176.39	0.01900767	0.02207699	1766.4	0.00868165		2356.4	0.01267796		2946.39	-0.00387083		3536.38	-0.01339238		4126.38	0.00340567		
586.6	0.13812884	0.14254232	1176.59	0.01936913	0.02206845	1766.6	0.00836384		2356.6	0.01291526		2946.59	-0.00413973		3536.58	-0.01310499		4126.58	0.00334818		
586.8	0.13903039	0.14248622	1176.79	0.01933409	0.02205991	1766.8	0.00828576		2356.8	0.01310295		2946.79	-0.00410029		3536.78	-0.01364734		4126.78	0.00329541		
587	0.13913177	0.14243014	1176.99	0.01912018	0.02205137	1767	0.0078493		2357	0.01339645		2946.99	-0.00350647		3536.98	-0.01384512		4126.98	0.00298807		
587.2	0.13861239	0.14237409	1177.19	0.01910113	0.02204283	1767.2	0.00790122		2357.2	0.01376876		2947.19	-0.00236873		3537.18	-0.01399664		4127.18	0.00301205		
587.4	0.13926703	0.14231805	1177.39	0.01953706	0.0220343	1767.4	0.00783673		2357.4	0.01394471		2947.39	-0.00238024		3537.38	-0.01434814		4127.38	0.00299134		
587.6	0.13884634	0.14226204	1177.59	0.01883354	0.02202577	1767.6	0.00728178		2357.6	0.01401577		2947.59	-0.00327948		3537.58	-0.01427185		4127.58	0.00306448		
587.8	0.13818686	0.14220605	1177.79	0.01735912	0.02201724	1767.8	0.00833235		2357.8	0.01473024		2947.79	-0.00388373		3537.78	-0.01374334		4127.78	0.00304012		
588	0.13820255	0.14215008	1177.99	0.01636013	0.02200872	1768	0.00884234		2358	0.01458949		2947.99	-0.00515999		3537.98	-0.01360186		4127.98	0.00284418		
588.2	0.13832166	0.14209413	1178.19	0.01670581	0.0220002	1768.2	0.00924991		2358.2	0.01441287		2948.19	-0.00573974		3538.18	-0.01392454		4128.18	0.0030197		
588.4	0.13855731	0.14203821	1178.39	0.01598378	0.02199169	1768.4	0.00947976		2358.4	0.01374064		2948.39	-0.00548343		3538.38	-0.01483474		4128.38	0.0025001		
588.6	0.13916823	0.14198231	1178.59	0.01586327	0.02198317	1768.6	0.00973015		2358.6	0.01403314		2948.59	-0.00499086		3538.58	-0.01506289		4128.58	0.00294915		
588.8	0.13880407	0.14192643	1178.79	0.01582665	0.02197466	1768.8	0.00777259		2358.8	0.01339611		2948.79	-0.00471423		3538.78	-0.01461913		4128.78	0.003731		
589	0.13900298	0.14187057	1178.99	0.01535276	0.02196616	1769	0.00658845		2359	0.01334131		2948.99	-0.0047707		3538.98	-0.01469256		4128.98	0.00413343		
589.2	0.13995117	0.14181473	1179.19	0.01494961	0.02195765	1769.2	0.00648295		2359.2	0.01322188		2949.19	-0.00468679		3539.18	-0.01516143		4129.18	0.00373393		
589.4	0.1400354	0.14175892	1179.39	0.01561061	0.02194915	1769.4	0.0067759		2359.4	0.01372552		2949.39	-0.00413743		3539.38	-0.01518529		4129.38	0.00372606		
589.6	0.13960211	0.14170313	1179.59	0.01508573	0.02194066	1769.6	0.00686204		2359.6	0.01378483		2949.59	-0.00354284		3539.58	-0.01484224		4129.58	0.00343972		
589.8	0.14117083	0.14164736	1179.79	0.01373328	0.02193217	1769.8	0.00661066		2359.8	0.01282295		2949.79	-0.00358701		3539.78	-0.01515024		4129.78	0.00336888		
590	0.14129656	0.14159161	1179.99	0.01508815	0.02192368	1770	0.00660934		2360	0.01248979		2949.99	-0.00245875		3539.98	-0.01623376		4129.98	0.00342637		
590.2	0.14177944	0.14153588	1180.19	0.01625084	0.02191519	1770.2	0.00679313		2360.2	0.01251353		2950.19	-0.00258444		3540.18	-0.01674836		4130.18	0.00344346		
590.4	0.14271206	0.14148018	1180.39	0.01787509	0.02190671	1770.4	0.00673985		2360.4	0.01304769		2950.39	-0.00260614		3540.38	-0.01697248		4130.38	0.00368651		
590.6	0.14357941	0.14142449	1180.59	0.01868016	0.02189823	1770.6	0.00690409		2360.6	0.01346359		2950.59	-0.00276253		3540.58	-0.01712195		4130.58	0.00281445		
590.8	0.14331253	0.14136883	1180.79	0.01831568	0.02188975	1770.8	0.00763117		2360.8	0.01442977		2950.79	-0.00237131		3540.78	-0.01741016		4130.78	0.00227294		
591	0.14211915	0.14131319	1180.99	0.01899372	0.02188128	1771	0.00747333		2361	0.01476606		2950.99	-0.00172776		3540.98	-0.0168755		4130.98	0.00157411		
591.2	0.14048231	0.14125758	1181.19	0.01859793	0.02187281	1771.2	0.00754958		2361.2	0.01612605		2951.19	-0.00192619		3541.18	-0.01711734		4131.18	0.00214409		
591.4	0.13972199	0.14120198	1181.39	0.01846882	0.02186434	1771.4	0.00719957		2361.4	0.01586008		2951.39	-0.00260171		3541.38	-0.01599753		4131.38	0.0021906		
591.6	0.13861956	0.14114641	1181.59	0.01701649	0.02185588	1771.6	0.00819256		2361.6	0.01544716		2951.59	-0.00296622		3541.58	-0.01529581		4131.58	0.00230778		
591.8	0.13865723	0.14109086	1181.79	0.01625685	0.02184742	1771.8	0.00877219		2361.8	0.01525737		2951.79	-0.00410892		3541.78	-0.01494236		4131.78	0.00208034		
592	0.13772942	0.14103533	1181.99	0.01612101	0.02183896	1772	0.0086649		2362	0.01465364		2951.99	-0.00334759		3541.98	-0.01457365		4131.98	0.00172099		
592.2	0.13811141	0.14097982	1182.19	0.0159971	0.02183051	1772.2	0.00862159		2362.2	0.01539438		2952.19	-0.00329294		3542.18	-0.01395961		4132.18	0.00160736		
592.4	0.13816154	0.14092433	1182.39	0.01548487	0.02182206	1772.4	0.00807667		2362.4	0.01539849		2952.39	-0.00249444		3542.38	-0.01409153		4132.38	0.00204622		
592.6	0.13865525	0.14086887	1182.59	0.01550771	0.02181361	1772.6	0.00689083		2362.6	0.01536736		2952.59	-0.00315417		3542.58	-0.01379092		4132.58	0.00296385		
592.8	0.13887071	0.14081343	1182.79	0.01588635	0.02180517	1772.8	0.00607095		2362.8	0.01501968		2952.79	-0.00301386		3542.78	-0.01355393		4132.78	0.00384306		
593	0.13852674	0.14075801	1182.99	0.01517293	0.02179673	1773	0.00668532		2363	0.01463534		2952.99	-0.00244541		3542.98	-0.01325907		4132.98	0.00409076		
593.2	0.13737413	0.14070261	1183.19	0.01392451	0.02178829	1773.2	0.00671082		2363.2	0.0137488		2953.19	-0.00242537		3543.18	-0.0137016		4133.18	0.00299321		
593.4	0.13709516	0.14064723	1183.39	0.01323671	0.02177985	1773.4	0.00624553		2363.4	0.01315609		2953.39	-0.00198478		3543.38	-0.01329493		4133.38	0.00274317		
593.6	0.13633812	0.14059188	1183.59	0.01216828	0.02177142	1773.6	0.00579693		2363.6	0.01229867		2953.59	-0.00232842		3543.58	-0.0134668		4133.58	0.0024854		
593.8	0.13726882	0.14053655	1183.79	0.01326317	0.021763	1773.8	0.00612244		2363.8	0.01114273		2953.79	-0.00271492		3543.78	-0.01373581		4133.78	0.00278378		
594	0.13762446	0.14048123	1183.99	0.01480219	0.02175457	1774	0.00584063		2364	0.01117816		2953.99	-0.00327001		3543.98	-0.01426692		4133.98	0.00353818		
594.2	0.13866267	0.14042595	1184.19	0.01530328	0.02174615	1774.2	0.00582077		2364.2	0.01224006		2954.19	-0.0037186		3544.18	-0.01490624		4134.18	0.00289109		
594.4	0.13850265	0.14037068	1184.39	0.01579576	0.02173773	1774.4	0.00586602		2364.4	0.01243794		2954.39	-0.0030198		3544.38	-0.01582238		4134.38	0.00238935		
594.6	0.13871041	0.14031543	1184.59	0.01524688	0.02172932	1774.6	0.00587878		2364.6	0.01233648		2954.59	-0.00301556		3544.58	-0.01586848		4134.58	0.00209761		
594.8	0.13782549	0.14026021	1184.79	0.01464647	0.02172091	1774.8	0.00674611		2364.8	0.01265583		2954.79	-0.00285982		3544.78	-0.0167183		4134.78	0.00174945		
595	0.13750285	0.140205	1184.99	0.01505366	0.0217125	1775	0.00649263		2365	0.01307664		2954.99	-0.00399041		3544.98	-0.0169506		4134.98	0.0010411		
595.2	0.13670438	0.14014982	1185.19	0.0142023	0.0217041	1775.2	0.00721878		2365.2	0.0138568		2955.19	-0.00399126		3545.18	-0.01644895		4135.18	0.00192296		
595.4	0.13753911	0.14009467	1185.39	0.0143131	0.02169569	1775.4	0.00696843		2365.4	0.01408736		2955.39	-0.00465157		3545.38	-0.01560403		4135.38	0.00233949		
595.6	0.13761701	0.14003953	1185.59	0.01456289	0.0216873	1775.6	0.00711798		2365.6	0.01442438		2955.59	-0.00462017		3545.58	-0.01572409		4135.58	0.00300085		
595.8	0.13717876	0.13998441	1185.79	0.01436585	0.0216789	1775.8	0.00727985		2365.8	0.01496606		2955.79	-0.00569729		3545.78	-0.01550813		4135.78	0.00391727		
596	0.13654813	0.13992932	1185.99	0.01415977	0.02167051	1776	0.00751336		2366	0.01475869		2955.99	-0.00480456		3545.98	-0.01498008		4135.98	0.0039258		
596.2	0.13652	0.13987425	1186.19	0.01385708	0.02166212	1776.2	0.00725607		2366.2	0.01503069		2956.19	-0.00514215		3546.18	-0.01557989		4136.18	0.00445634		
596.4	0.13648181	0.1398192	1186.39	0.0137549	0.02165374	1776.4	0.0074314		2366.4	0.01469386		2956.39	-0.00471548		3546.38	-0.01610839		4136.38	0.00545044		
596.6	0.13720308	0.13976417	1186.59	0.01416277	0.02164535	1776.6	0.00771104		2366.6	0.01443206		2956.59	-0.00478194		3546.58	-0.01632302		4136.58	0.00524888		
596.8	0.13709468	0.13970916	1186.79	0.01427013	0.02163698	1776.8	0.00879039		2366.8	0.01355139		2956.79	-0.00458602		3546.78	-0.01587319		4136.78	0.00533394		
597	0.1364986	0.13965417	1186.99	0.0135057	0.0216286	1777	0.00856599		2367	0.01282049		2956.99	-0.00473148		3546.98	-0.01550602		4136.98	0.00452019		
597.2	0.13649137	0.13959921	1187.19	0.01348454	0.02162023	1777.2	0.00798347		2367.2	0.01187955		2957.19	-0.00576413		3547.18	-0.01567842		4137.18	0.00388931		
597.4	0.13625706	0.13954427	1187.39	0.0140657	0.02161186	1777.4	0.00748097		2367.4	0.01174594		2957.39	-0.00546381		3547.38	-0.01586882		4137.38	0.00410045		
597.6	0.13574957	0.13948935	1187.59	0.01515059	0.02160349	1777.6	0.00727644		2367.6	0.01077211		2957.59	-0.00625926		3547.58	-0.01612216		4137.58	0.00421096		
597.8	0.13578482	0.13943445	1187.79	0.01654053	0.02159513	1777.8	0.00705467		2367.8	0.0100768		2957.79	-0.00629601		3547.78	-0.01616927		4137.78	0.00437604		
598	0.13594636	0.13937957	1187.99	0.01757435	0.02158677	1778	0.00677109		2368	0.0101923		2957.99	-0.00677086		3547.98	-0.0156574		4137.98	0.00375714		
598.2	0.13582969	0.13932471	1188.19	0.01827241	0.02157842	1778.2	0.00713066		2368.2	0.00981023		2958.19	-0.00589429		3548.18	-0.01579358		4138.18	0.00267055		
598.4	0.13514661	0.13926988	1188.39	0.01826075	0.02157006	1778.4	0.00733819		2368.4	0.0090292		2958.39	-0.00657812		3548.38	-0.0160553		4138.38	0.00259789		
598.6	0.13645723	0.13921507	1188.59	0.01889349	0.02156171	1778.6	0.00651543		2368.6	0.00869222		2958.59	-0.00604405		3548.58	-0.01612869		4138.58	0.00263867		
598.8	0.13591946	0.13916028	1188.79	0.0190522	0.02155337	1778.8	0.0064057		2368.8	0.00876428		2958.79	-0.00672468		3548.78	-0.01656093		4138.78	0.00192303		
599	0.13647289	0.13910551	1188.99	0.02002492	0.02154502	1779	0.00611055		2369	0.01013271		2958.99	-0.00780432		3548.98	-0.01657104		4138.98	0.00193917		
599.2	0.13611167	0.13905076	1189.19	0.0192667	0.02153669	1779.2	0.00691186		2369.2	0.01092874		2959.19	-0.00726726		3549.18	-0.01639364		4139.18	0.00209006		
599.4	0.13712843	0.13899603	1189.39	0.01913958	0.02152835	1779.4	0.00623629		2369.4	0.01172791		2959.39	-0.0077841		3549.38	-0.0161569		4139.38	0.00258678		
599.6	0.13695818	0.13894133	1189.59	0.01863376	0.02152002	1779.6	0.00653884		2369.6	0.0118057		2959.59	-0.00803608		3549.58	-0.01648049		4139.58	0.00368583		
599.8	0.13743852	0.13888664	1189.79	0.01783231	0.02151169	1779.8	0.00647203		2369.8	0.01180022		2959.79	-0.00784351		3549.78	-0.01586077		4139.78	0.00362997		
600	0.1382667	0.13883198	1189.99	0.0176418	0.02150336	1780	0.00690744		2370	0.01193099		2959.99	-0.00675085		3549.98	-0.0159342		4139.98	0.00347631		
600.2	0.13838197	0.13877734	1190.19	0.01746101	0.02149503	1780.2	0.00690628		2370.2	0.01285528		2960.19	-0.00660062		3550.18	-0.0164446		4140.18	0.00399228		
600.4	0.1398278	0.13872272	1190.39	0.0167832	0.02148671	1780.4	0.00792911		2370.4	0.01393749		2960.39	-0.00673207		3550.38	-0.01688564		4140.38	0.00440872		
600.6	0.13983987	0.13866813	1190.59	0.01742805	0.0214784	1780.6	0.00748653		2370.6	0.01372885		2960.59	-0.00577118		3550.58	-0.01749406		4140.58	0.00449472		
600.8	0.1402666	0.13861355	1190.79	0.01694368	0.02147008	1780.8	0.00774522		2370.8	0.01396731		2960.79	-0.00608525		3550.78	-0.01710044		4140.78	0.00557888		
601	0.14027287	0.138559	1190.99	0.01690982	0.02146177	1781	0.00710787		2371	0.0139874		2960.99	-0.00600533		3550.98	-0.01708197		4140.98	0.00587259		
601.2	0.1407733	0.13850446	1191.19	0.01765692	0.02145346	1781.2	0.00652279		2371.2	0.01408808		2961.19	-0.00519084		3551.18	-0.01659645		4141.18	0.00650852		
601.4	0.14031029	0.13844995	1191.39	0.01776654	0.02144516	1781.4	0.00664518		2371.4	0.01413616		2961.39	-0.00458195		3551.38	-0.01726323		4141.38	0.00702903		
601.6	0.14052649	0.13839546	1191.59	0.0172053	0.02143686	1781.6	0.00737746		2371.6	0.01410035		2961.59	-0.00467208		3551.58	-0.01732103		4141.58	0.00650728		
601.8	0.14025414	0.13834099	1191.79	0.01775698	0.02142856	1781.8	0.00756224		2371.8	0.01428688		2961.79	-0.00463394		3551.78	-0.01672158		4141.78	0.00682028		
602	0.14069375	0.13828655	1191.99	0.0183317	0.02142027	1782	0.00813411		2372	0.01405359		2961.99	-0.00556035		3551.98	-0.01571186		4141.98	0.00646685		
602.2	0.14018433	0.13823212	1192.19	0.01860541	0.02141198	1782.2	0.00755577		2372.2	0.01362778		2962.19	-0.00558313		3552.18	-0.01660116		4142.18	0.0057617		
602.4	0.13993552	0.13817772	1192.39	0.01871843	0.02140369	1782.4	0.00746122		2372.4	0.01371804		2962.39	-0.00605858		3552.38	-0.01754941		4142.38	0.00477115		
602.6	0.13875007	0.13812333	1192.59	0.01896014	0.0213954	1782.6	0.0074666		2372.6	0.01363979		2962.59	-0.00517883		3552.58	-0.01769047		4142.58	0.00419081		
602.8	0.13777638	0.13806897	1192.79	0.01840128	0.02138712	1782.8	0.00828454		2372.8	0.01432484		2962.79	-0.00631861		3552.78	-0.0175259		4142.78	0.00290113		
603	0.13839259	0.13801463	1192.99	0.01867006	0.02137884	1783	0.00883835		2373	0.01355872		2962.99	-0.00639129		3552.98	-0.01782982		4142.98	0.00207734		
603.2	0.13786182	0.13796031	1193.19	0.01852919	0.02137057	1783.2	0.00925617		2373.2	0.01338407		2963.19	-0.00671929		3553.18	-0.01773171		4143.18	0.00112952		
603.4	0.13821281	0.13790601	1193.39	0.01913882	0.02136229	1783.4	0.00930451		2373.4	0.01273926		2963.39	-0.00762219		3553.38	-0.0176185		4143.38	0.00098189		
603.6	0.13762092	0.13785174	1193.59	0.0189961	0.02135402	1783.6	0.00971001		2373.6	0.01275006		2963.59	-0.00712893		3553.58	-0.01759655		4143.58	0.00083171		
603.8	0.13765472	0.13779748	1193.79	0.01904331	0.02134576	1783.8	0.00965103		2373.8	0.01277881		2963.79	-0.00693267		3553.78	-0.016796		4143.78	-0.00044521		
604	0.13754564	0.13774325	1193.99	0.01891454	0.0213375	1784	0.01010523		2374	0.01280026		2963.99	-0.00626505		3553.98	-0.01747277		4143.98	-0.00054367		
604.2	0.13753506	0.13768904	1194.19	0.01817889	0.02132924	1784.2	0.00985372		2374.2	0.0135083		2964.19	-0.0060848		3554.18	-0.01804835		4144.18	0.0004853		
604.4	0.13737489	0.13763485	1194.39	0.01819183	0.02132098	1784.4	0.01030887		2374.4	0.01457103		2964.39	-0.00528148		3554.38	-0.01853547		4144.38	0.00084883		
604.6	0.13718505	0.13758068	1194.59	0.01866554	0.02131273	1784.6	0.00847009		2374.6	0.01452387		2964.59	-0.00462158		3554.58	-0.01812153		4144.58	0.00124045		
604.8	0.13730689	0.13752653	1194.79	0.01800752	0.02130448	1784.8	0.00788828		2374.8	0.01462117		2964.79	-0.00419675		3554.78	-0.01754511		4144.78	0.00158593		
605	0.13746952	0.1374724	1194.99	0.01775216	0.02129623	1785	0.00619962		2375	0.01447124		2964.99	-0.00340526		3554.98	-0.01693915		4144.98	0.0023863		
605.2	0.13764544	0.1374183	1195.19	0.01779018	0.02128799	1785.2	0.00522962		2375.2	0.01457328		2965.19	-0.002917		3555.18	-0.01682456		4145.18	0.00232364		
605.4	0.1375652	0.13736422	1195.39	0.01685731	0.02127975	1785.4	0.00532368		2375.4	0.01492592		2965.39	-0.0023726		3555.38	-0.01719154		4145.38	0.00312601		
605.6	0.13738001	0.13731015	1195.59	0.01677312	0.02127151	1785.6	0.00469798		2375.6	0.01495999		2965.59	-0.00126179		3555.58	-0.01667286		4145.58	0.00327128		
605.8	0.13890175	0.13725611	1195.79	0.01697758	0.02126328	1785.8	0.00463902		2375.8	0.01395265		2965.79	-0.0004922		3555.78	-0.01626649		4145.78	0.00387658		
606	0.139244	0.13720209	1195.99	0.01682615	0.02125505	1786	0.00493448		2376	0.01381332		2965.99	-0.00042366		3555.98	-0.01642734		4145.98	0.00309525		
606.2	0.13887671	0.13714809	1196.19	0.01643635	0.02124682	1786.2	0.00458025		2376.2	0.01348383		2966.19	-0.00045868		3556.18	-0.01693783		4146.18	0.00214421		
606.4	0.13783991	0.13709411	1196.39	0.01562785	0.02123859	1786.4	0.00569249		2376.4	0.01362105		2966.39	-0.00108379		3556.38	-0.01635777		4146.38	0.00141589		
606.6	0.13727305	0.13704016	1196.59	0.01407885	0.02123037	1786.6	0.00559249		2376.6	0.01464827		2966.59	-0.00133991		3556.58	-0.01569998		4146.58	0.00122811		
606.8	0.13798118	0.13698622	1196.79	0.01340071	0.02122215	1786.8	0.00623029		2376.8	0.01442823		2966.79	-0.00286121		3556.78	-0.01603939		4146.78	0.00062537		
607	0.13878938	0.13693231	1196.99	0.01354855	0.02121394	1787	0.00574256		2377	0.01330404		2966.99	-0.00324383		3556.98	-0.01643263		4146.98	-0.00007022		
607.2	0.13836338	0.13687842	1197.19	0.01364653	0.02120573	1787.2	0.00645593		2377.2	0.01351494		2967.19	-0.00404755		3557.18	-0.01705438		4147.18	-0.00019596		
607.4	0.13815277	0.13682455	1197.39	0.01304763	0.02119752	1787.4	0.0067549		2377.4	0.01337889		2967.39	-0.00426654		3557.38	-0.01741141		4147.38	-0.00054534		
607.6	0.13829312	0.13677069	1197.59	0.01259023	0.02118931	1787.6	0.00719218		2377.6	0.01370822		2967.59	-0.00424631		3557.58	-0.01728969		4147.58	-0.00115725		
607.8	0.13877951	0.13671687	1197.79	0.0119245	0.02118111	1787.8	0.00674985		2377.8	0.01273697		2967.79	-0.00486571		3557.78	-0.01667478		4147.78	-0.00184841		
608	0.13975291	0.13666306	1197.99	0.01221764	0.02117291	1788	0.0063651		2378	0.01322978		2967.99	-0.00497224		3557.98	-0.01693236		4147.98	-0.00196598		
608.2	0.14037762	0.13660927	1198.19	0.01198	0.02116472	1788.2	0.00583321		2378.2	0.0134931		2968.19	-0.00575735		3558.18	-0.01681089		4148.18	-0.00137497		
608.4	0.14038501	0.13655551	1198.39	0.01361919	0.02115653	1788.4	0.00558218		2378.4	0.01364754		2968.39	-0.00615322		3558.38	-0.01683116		4148.38	-0.0016401		
608.6	0.14089872	0.13650176	1198.59	0.01325298	0.02114834	1788.6	0.00432648		2378.6	0.01263441		2968.59	-0.00607532		3558.58	-0.01633456		4148.58	-0.00043477		
608.8	0.13999013	0.13644804	1198.79	0.01459435	0.02114015	1788.8	0.00388931		2378.8	0.01226009		2968.79	-0.00528951		3558.78	-0.0166797		4148.78	0.0007667		
609	0.14019525	0.13639434	1198.99	0.01523803	0.02113197	1789	0.00353301		2379	0.01210202		2968.99	-0.00556281		3558.98	-0.01669961		4148.98	0.00126368		
609.2	0.13968601	0.13634065	1199.19	0.01571984	0.02112379	1789.2	0.00300971		2379.2	0.01107536		2969.19	-0.00513826		3559.18	-0.01757573		4149.18	0.00144688		
609.4	0.13992634	0.13628699	1199.39	0.01601294	0.02111561	1789.4	0.00365946		2379.4	0.01120165		2969.39	-0.00445123		3559.38	-0.0179275		4149.38	0.00310407		
609.6	0.13942834	0.13623336	1199.59	0.01693993	0.02110744	1789.6	0.00414638		2379.6	0.01019955		2969.59	-0.00422971		3559.58	-0.01862127		4149.58	0.00331162		
609.8	0.14015265	0.13617974	1199.79	0.0171234	0.02109927	1789.8	0.00571165		2379.8	0.01016432		2969.79	-0.00463622		3559.78	-0.0193735		4149.78	0.00410849		
610	0.13926413	0.13612614	1199.99	0.01806174	0.0210911	1790	0.00609784		2380	0.01018457		2969.99	-0.00522262		3559.98	-0.02004503		4149.98	0.00381675		
610.2	0.13760029	0.13607257	1200.19	0.01820079	0.02108293	1790.2	0.00654938		2380.2	0.00974597		2970.19	-0.00570341		3560.18	-0.01983883		4150.18	0.00356825		
610.4	0.13652926	0.13601901	1200.39	0.01811276	0.02107477	1790.4	0.00782219		2380.4	0.01123159		2970.39	-0.00614021		3560.38	-0.01960505		4150.38	0.00374798		
610.6	0.13677052	0.13596548	1200.59	0.01714789	0.02106662	1790.6	0.00817954		2380.6	0.01183324		2970.59	-0.00568216		3560.58	-0.01958348		4150.58	0.00319751		
610.8	0.13682278	0.13591197	1200.79	0.01692223	0.02105846	1790.8	0.00925851		2380.8	0.01097358		2970.79	-0.00552084		3560.78	-0.02006819		4150.78	0.002589		
611	0.13646847	0.13585848	1200.99	0.01647387	0.02105031	1791	0.00920871		2381	0.01119518		2970.99	-0.00635667		3560.98	-0.02002305		4150.98	0.00187339		
611.2	0.13530489	0.13580501	1201.19	0.01593553	0.02104216	1791.2	0.00991941		2381.2	0.01163625		2971.19	-0.00620602		3561.18	-0.0198009		4151.18	0.00105468		
611.4	0.13528252	0.13575156	1201.39	0.01601394	0.02103402	1791.4	0.00937736		2381.4	0.01181713		2971.39	-0.00606847		3561.38	-0.01923088		4151.38	0.00021482		
611.6	0.13498445	0.13569813	1201.59	0.01592015	0.02102587	1791.6	0.00861037		2381.6	0.01123509		2971.59	-0.00619941		3561.58	-0.01833821		4151.58	-0.00089036		
611.8	0.13488921	0.13564472	1201.79	0.01532381	0.02101774	1791.8	0.00758548		2381.8	0.0113182		2971.79	-0.00555193		3561.78	-0.01750387		4151.78	-0.00133951		
612	0.13509952	0.13559134	1201.99	0.01605642	0.0210096	1792	0.00759929		2382	0.01159425		2971.99	-0.00600769		3561.98	-0.01694596		4151.98	-0.00193963		
612.2	0.13445352	0.13553797	1202.19	0.01573598	0.02100147	1792.2	0.00655432		2382.2	0.01195223		2972.19	-0.0063027		3562.18	-0.01700191		4152.18	-0.0007969		
612.4	0.13438493	0.13548463	1202.39	0.01717529	0.02099334	1792.4	0.00611709		2382.4	0.01202349		2972.39	-0.00529471		3562.38	-0.01690083		4152.38	0.00013938		
612.6	0.13481938	0.1354313	1202.59	0.01671532	0.02098521	1792.6	0.00522284		2382.6	0.01231922		2972.59	-0.00414369		3562.58	-0.01714436		4152.58	0.00088871		
612.8	0.13508353	0.135378	1202.79	0.01776039	0.02097709	1792.8	0.00424117		2382.8	0.0134441		2972.79	-0.004249		3562.78	-0.01735332		4152.78	0.00119265		
613	0.13581422	0.13532472	1202.99	0.01678003	0.02096897	1793	0.00464241		2383	0.01319914		2972.99	-0.00414961		3562.98	-0.01858642		4152.98	0.0018283		
613.2	0.1361842	0.13527146	1203.19	0.01708838	0.02096085	1793.2	0.00428459		2383.2	0.01309301		2973.19	-0.00476576		3563.18	-0.0195254		4153.18	0.00307148		
613.4	0.13666352	0.13521822	1203.39	0.01706269	0.02095274	1793.4	0.0045412		2383.4	0.01377155		2973.39	-0.00525433		3563.38	-0.01956332		4153.38	0.00380455		
613.6	0.13668972	0.135165	1203.59	0.01664517	0.02094463	1793.6	0.004523		2383.6	0.01428655		2973.59	-0.00507945		3563.58	-0.0190182		4153.58	0.00354651		
613.8	0.13697596	0.13511181	1203.79	0.01719731	0.02093652	1793.8	0.00451921		2383.8	0.01495257		2973.79	-0.00489304		3563.78	-0.01937861		4153.78	0.00421343		
614	0.13682437	0.13505863	1203.99	0.017392	0.02092842	1794	0.00412294		2384	0.0135827		2973.99	-0.00486815		3563.98	-0.01922052		4153.98	0.00382926		
614.2	0.13647286	0.13500548	1204.19	0.01711749	0.02092032	1794.2	0.00459322		2384.2	0.0140226		2974.19	-0.00448133		3564.18	-0.01873588		4154.18	0.00418163		
614.4	0.13700284	0.13495234	1204.39	0.01692188	0.02091222	1794.4	0.00575884		2384.4	0.01404187		2974.39	-0.004196		3564.38	-0.01806549		4154.38	0.00441046		
614.6	0.13697392	0.13489923	1204.59	0.01612771	0.02090412	1794.6	0.00594099		2384.6	0.01296829		2974.59	-0.00382823		3564.58	-0.01810803		4154.58	0.00363041		
614.8	0.13659711	0.13484613	1204.79	0.01538185	0.02089603	1794.8	0.00599355		2384.8	0.01289054		2974.79	-0.00426432		3564.78	-0.01841767		4154.78	0.00284949		
615	0.13564004	0.13479306	1204.99	0.01556413	0.02088794	1795	0.00616004		2385	0.01343713		2974.99	-0.00486483		3564.98	-0.0185449		4154.98	0.00204523		
615.2	0.13485636	0.13474001	1205.19	0.01535579	0.02087986	1795.2	0.00594062		2385.2	0.0134286		2975.19	-0.00432083		3565.18	-0.01841372		4155.18	0.00192805		
615.4	0.13547524	0.13468698	1205.39	0.01505603	0.02087177	1795.4	0.00537758		2385.4	0.0123394		2975.39	-0.00401293		3565.38	-0.01819547		4155.38	0.00241273		
615.6	0.13549539	0.13463397	1205.59	0.01471989	0.0208637	1795.6	0.00465298		2385.6	0.01244506		2975.59	-0.00379458		3565.58	-0.01741199		4155.58	0.00264992		
615.8	0.13596343	0.13458099	1205.79	0.01399272	0.02085562	1795.8	0.00472814		2385.8	0.01262092		2975.79	-0.00325928		3565.78	-0.01698251		4155.78	0.002473		
616	0.13630226	0.13452802	1205.99	0.01410963	0.02084755	1796	0.00424874		2386	0.01289492		2975.99	-0.0033917		3565.98	-0.01639236		4155.98	0.00219882		
616.2	0.13655937	0.13447507	1206.19	0.01385009	0.02083948	1796.2	0.00301569		2386.2	0.0135413		2976.19	-0.00258414		3566.18	-0.01573537		4156.18	0.00347094		
616.4	0.13753638	0.13442215	1206.39	0.01443067	0.02083141	1796.4	0.00320735		2386.4	0.01342211		2976.39	-0.00220244		3566.38	-0.01527227		4156.38	0.00320628		
616.6	0.13768837	0.13436924	1206.59	0.01302186	0.02082335	1796.6	0.00322807		2386.6	0.01402826		2976.59	-0.00182264		3566.58	-0.01501856		4156.58	0.00363604		
616.8	0.13747728	0.13431636	1206.79	0.01365756	0.02081529	1796.8	0.00330159		2386.8	0.01446265		2976.79	-0.00229283		3566.78	-0.0143191		4156.78	0.0037675		
617	0.13746877	0.13426349	1206.99	0.01310059	0.02080723	1797	0.00357003		2387	0.01424275		2976.99	-0.00199298		3566.98	-0.01472634		4156.98	0.00417275		
617.2	0.13734494	0.13421065	1207.19	0.01382381	0.02079917	1797.2	0.00316224		2387.2	0.01427005		2977.19	-0.00278946		3567.18	-0.01408376		4157.18	0.00360971		
617.4	0.13718918	0.13415783	1207.39	0.01317041	0.02079112	1797.4	0.00288172		2387.4	0.01441397		2977.39	-0.0024946		3567.38	-0.01420962		4157.38	0.00253518		
617.6	0.13713665	0.13410503	1207.59	0.01314408	0.02078308	1797.6	0.00342043		2387.6	0.0143161		2977.59	-0.00233313		3567.58	-0.01373248		4157.58	0.00140973		
617.8	0.13719238	0.13405225	1207.79	0.01318857	0.02077503	1797.8	0.0037555		2387.8	0.0134216		2977.79	-0.00263579		3567.78	-0.01430162		4157.78	0.00161127		
618	0.13619155	0.13399949	1207.99	0.01358359	0.02076699	1798	0.00471794		2388	0.01180546		2977.99	-0.00316279		3567.98	-0.01483574		4157.98	0.00147416		
618.2	0.136329	0.13394675	1208.19	0.01456758	0.02075895	1798.2	0.00551375		2388.2	0.01246905		2978.19	-0.00296088		3568.18	-0.01480437		4158.18	0.00167705		
618.4	0.13543409	0.13389403	1208.39	0.01499783	0.02075092	1798.4	0.00615066		2388.4	0.01245864		2978.39	-0.0035207		3568.38	-0.0154577		4158.38	0.00142807		
618.6	0.13455619	0.13384134	1208.59	0.015033	0.02074288	1798.6	0.00690714		2388.6	0.01188043		2978.59	-0.00376405		3568.58	-0.01711623		4158.58	0.00089339		
618.8	0.13384116	0.13378866	1208.79	0.01452469	0.02073485	1798.8	0.00745138		2388.8	0.0114		2978.79	-0.0043065		3568.78	-0.01841025		4158.78	0.00060936		
619	0.13425899	0.13373601	1208.99	0.01392806	0.02072683	1799	0.00804334		2389	0.01044567		2978.99	-0.00485453		3568.98	-0.0189994		4158.98	0.00085092		
619.2	0.13389571	0.13368337	1209.19	0.01330253	0.0207188	1799.2	0.00770449		2389.2	0.00936847		2979.19	-0.00575382		3569.18	-0.01877597		4159.18	0.00173106		
619.4	0.1342909	0.13363076	1209.39	0.012612	0.02071078	1799.4	0.00754263		2389.4	0.00794183		2979.39	-0.00595057		3569.38	-0.01889075		4159.38	0.00163174		
619.6	0.13487423	0.13357816	1209.59	0.01191421	0.02070277	1799.6	0.00748289		2389.6	0.00867278		2979.59	-0.00561353		3569.58	-0.01858523		4159.58	0.00160596		
619.8	0.13538401	0.13352559	1209.79	0.01153516	0.02069475	1799.8	0.00696619		2389.8	0.00833496		2979.79	-0.00581737		3569.78	-0.01842874		4159.78	0.00087116		
620	0.13547345	0.13347304	1209.99	0.01128131	0.02068674	1800	0.0068888		2390	0.00890066		2979.99	-0.00585449		3569.98	-0.01745875		4159.98	0.00109523		
620.2	0.13532721	0.13342051	1210.19	0.01155142	0.02067874	1800.2	0.00704299		2390.2	0.00904334		2980.19	-0.00571511		3570.18	-0.01692024		4160.18	0.00221388		
620.4	0.13496927	0.133368	1210.39	0.01264496	0.02067073	1800.4	0.00703834		2390.4	0.00910421		2980.39	-0.00626625		3570.38	-0.01658442		4160.38	0.00208295		
620.6	0.13435576	0.13331551	1210.59	0.01271525	0.02066273	1800.6	0.0071871		2390.6	0.00986633		2980.59	-0.00609619		3570.58	-0.01559847		4160.58	0.00201381		
620.8	0.13414467	0.13326304	1210.79	0.01439513	0.02065473	1800.8	0.0066741		2390.8	0.01062682		2980.79	-0.00586105		3570.78	-0.01491421		4160.78	0.00229794		
621	0.13393154	0.13321059	1210.99	0.01387863	0.02064674	1801	0.00679214		2391	0.01076441		2980.99	-0.00578477		3570.98	-0.01544293		4160.98	0.00211061		
621.2	0.13358427	0.13315816	1211.19	0.01403686	0.02063874	1801.2	0.00754402		2391.2	0.01120275		2981.19	-0.00608243		3571.18	-0.01618815		4161.18	0.00195865		
621.4	0.13427216	0.13310575	1211.39	0.01387182	0.02063076	1801.4	0.00822049		2391.4	0.01183528		2981.39	-0.00630762		3571.38	-0.01663287		4161.38	0.00150997		
621.6	0.13412423	0.13305337	1211.59	0.01462768	0.02062277	1801.6	0.00866851		2391.6	0.01301898		2981.59	-0.00663383		3571.58	-0.0168967		4161.58	0.00159136		
621.8	0.13471452	0.133001	1211.79	0.01490655	0.02061479	1801.8	0.0087147		2391.8	0.0132107		2981.79	-0.00773125		3571.78	-0.01750652		4161.78	0.00217151		
622	0.13405243	0.13294866	1211.99	0.01598314	0.02060681	1802	0.0083714		2392	0.01408894		2981.99	-0.00777347		3571.98	-0.01778168		4161.98	0.00248162		
622.2	0.13432387	0.13289633	1212.19	0.01656292	0.02059883	1802.2	0.00770632		2392.2	0.01563157		2982.19	-0.0076284		3572.18	-0.01812868		4162.18	0.00255712		
622.4	0.13397223	0.13284403	1212.39	0.01737796	0.02059086	1802.4	0.00820963		2392.4	0.01574446		2982.39	-0.00799182		3572.38	-0.01958572		4162.38	0.00300029		
622.6	0.13379553	0.13279174	1212.59	0.01753107	0.02058289	1802.6	0.00865801		2392.6	0.01488603		2982.59	-0.00752818		3572.58	-0.0199427		4162.58	0.00295872		
622.8	0.1341542	0.13273948	1212.79	0.01671472	0.02057492	1802.8	0.00806626		2392.8	0.0144303		2982.79	-0.00801837		3572.78	-0.02033467		4162.78	0.00311153		
623	0.1346412	0.13268724	1212.99	0.01581167	0.02056696	1803	0.00815684		2393	0.01415441		2982.99	-0.00768247		3572.98	-0.02031726		4162.98	0.00323017		
623.2	0.1335503	0.13263502	1213.19	0.01610759	0.02055899	1803.2	0.00806644		2393.2	0.01400579		2983.19	-0.00782795		3573.18	-0.02090006		4163.18	0.00214223		
623.4	0.13368909	0.13258281	1213.39	0.01549768	0.02055104	1803.4	0.00747847		2393.4	0.01406239		2983.39	-0.00752816		3573.38	-0.02047435		4163.38	0.00098306		
623.6	0.13411656	0.13253063	1213.59	0.01455611	0.02054308	1803.6	0.00708051		2393.6	0.01522141		2983.59	-0.00730729		3573.58	-0.01969295		4163.58	0.00110439		
623.8	0.13420463	0.13247847	1213.79	0.01569981	0.02053513	1803.8	0.0056601		2393.8	0.01507673		2983.79	-0.00784904		3573.78	-0.01916098		4163.78	0.00020252		
624	0.1339547	0.13242633	1213.99	0.01523512	0.02052718	1804	0.00578645		2394	0.0157762		2983.99	-0.00742568		3573.98	-0.01914217		4163.98	0.00031408		
624.2	0.13407476	0.13237421	1214.19	0.01587619	0.02051923	1804.2	0.00549462		2394.2	0.01567984		2984.19	-0.00705306		3574.18	-0.01873903		4164.18	0.00126104		
624.4	0.1336023	0.13232212	1214.39	0.01627617	0.02051129	1804.4	0.00532534		2394.4	0.0157564		2984.39	-0.00689264		3574.38	-0.01828598		4164.38	0.00101096		
624.6	0.13349848	0.13227004	1214.59	0.01600455	0.02050335	1804.6	0.00554802		2394.6	0.01601998		2984.59	-0.00701521		3574.58	-0.01712709		4164.58	0.00143955		
624.8	0.13300757	0.13221798	1214.79	0.01649762	0.02049542	1804.8	0.00499255		2394.8	0.01588399		2984.79	-0.00689335		3574.78	-0.01725783		4164.78	0.00217029		
625	0.13298137	0.13216594	1214.99	0.01612324	0.02048748	1805	0.0058267		2395	0.0157261		2984.99	-0.00781841		3574.98	-0.01783921		4164.98	0.00158282		
625.2	0.13240028	0.13211393	1215.19	0.01665359	0.02047955	1805.2	0.00566039		2395.2	0.01560279		2985.19	-0.00802315		3575.18	-0.01762242		4165.18	0.00309599		
625.4	0.13333303	0.13206193	1215.39	0.01637583	0.02047162	1805.4	0.00568155		2395.4	0.01543377		2985.39	-0.00803218		3575.38	-0.01747339		4165.38	0.0028724		
625.6	0.13273083	0.13200995	1215.59	0.01656232	0.0204637	1805.6	0.00536171		2395.6	0.01591748		2985.59	-0.00863844		3575.58	-0.01727426		4165.58	0.00353743		
625.8	0.13331759	0.131958	1215.79	0.01602046	0.02045578	1805.8	0.00535805		2395.8	0.01464871		2985.79	-0.00878782		3575.78	-0.01720991		4165.78	0.00401087		
626	0.13309156	0.13190606	1215.99	0.01567494	0.02044786	1806	0.00564796		2396	0.01489185		2985.99	-0.00793632		3575.98	-0.01702169		4165.98	0.00417338		
626.2	0.1323781	0.13185415	1216.19	0.0161322	0.02043995	1806.2	0.00636476		2396.2	0.01369508		2986.19	-0.00779848		3576.18	-0.0174363		4166.18	0.004417		
626.4	0.133424	0.13180225	1216.39	0.01634184	0.02043203	1806.4	0.00700201		2396.4	0.01227226		2986.39	-0.00743847		3576.38	-0.01852833		4166.38	0.00487273		
626.6	0.13286168	0.13175038	1216.59	0.01561572	0.02042412	1806.6	0.00721467		2396.6	0.01199926		2986.59	-0.00694429		3576.58	-0.01822424		4166.58	0.00452468		
626.8	0.13300507	0.13169853	1216.79	0.01533971	0.02041622	1806.8	0.00678119		2396.8	0.0113844		2986.79	-0.00758502		3576.78	-0.01867329		4166.78	0.00443434		
627	0.13325416	0.13164669	1216.99	0.0150197	0.02040832	1807	0.0066345		2397	0.01095184		2986.99	-0.00684924		3576.98	-0.01878474		4166.98	0.00408414		
627.2	0.13225042	0.13159488	1217.19	0.0146611	0.02040042	1807.2	0.00533121		2397.2	0.01062663		2987.19	-0.00715503		3577.18	-0.01843712		4167.18	0.00320684		
627.4	0.13213317	0.13154309	1217.39	0.01500272	0.02039252	1807.4	0.00393042		2397.4	0.01094026		2987.39	-0.0076368		3577.38	-0.01701699		4167.38	0.00305139		
627.6	0.13188289	0.13149132	1217.59	0.01497643	0.02038463	1807.6	0.0033152		2397.6	0.01097719		2987.59	-0.00782729		3577.58	-0.01690566		4167.58	0.00308329		
627.8	0.13178579	0.13143957	1217.79	0.01560079	0.02037674	1807.8	0.00178061		2397.8	0.01002251		2987.79	-0.00705785		3577.78	-0.01686041		4167.78	0.00270889		
628	0.13155596	0.13138784	1217.99	0.01535824	0.02036885	1808	0.00136334		2398	0.01002298		2987.99	-0.00697906		3577.98	-0.01643238		4167.98	0.00319007		
628.2	0.13081152	0.13133613	1218.19	0.01615008	0.02036096	1808.2	0.00066881		2398.2	0.00999803		2988.19	-0.00748139		3578.18	-0.01558772		4168.18	0.00386759		
628.4	0.13050658	0.13128444	1218.39	0.0169915	0.02035308	1808.4	0.00031899		2398.4	0.01008532		2988.39	-0.0072159		3578.38	-0.01578897		4168.38	0.00372286		
628.6	0.13071022	0.13123277	1218.59	0.01780914	0.0203452	1808.6	-0.00091888		2398.6	0.01068127		2988.59	-0.00745905		3578.58	-0.01587295		4168.58	0.0033269		
628.8	0.13122701	0.13118112	1218.79	0.01843539	0.02033733	1808.8	-0.00086097		2398.8	0.01067073		2988.79	-0.00743052		3578.78	-0.01663772		4168.78	0.00281172		
629	0.13210606	0.13112949	1218.99	0.01864059	0.02032946	1809	-0.00089763		2399	0.01155369		2988.99	-0.00759154		3578.98	-0.01667065		4168.98	0.00236972		
629.2	0.13179728	0.13107788	1219.19	0.01798703	0.02032159	1809.2	-0.00114046		2399.2	0.012151		2989.19	-0.0068568		3579.18	-0.01712933		4169.18	0.00309836		
629.4	0.1327632	0.13102629	1219.39	0.0171117	0.02031372	1809.4	-0.00046286		2399.4	0.01189184		2989.39	-0.00599365		3579.38	-0.0169512		4169.38	0.00175369		
629.6	0.13278154	0.13097472	1219.59	0.01745228	0.02030586	1809.6	0.00077918		2399.6	0.01203496		2989.59	-0.00571117		3579.58	-0.0176102		4169.58	0.0013978		
629.8	0.13349713	0.13092317	1219.79	0.01690991	0.020298	1809.8	0.00190255		2399.8	0.01177026		2989.79	-0.00494488		3579.78	-0.01885089		4169.78	0.00053228		
630	0.13318588	0.13087165	1219.99	0.0167869	0.02029014	1810	0.00275918		2400	0.01206346		2989.99	-0.00482987		3579.98	-0.01986503		4169.98	0.00095929		
630.2	0.13314905	0.13082014	1220.19	0.01655739	0.02028229	1810.2	0.00346763		2400.2	0.01094835		2990.19	-0.00479848		3580.18	-0.02020476		4170.18	0.00152826		
630.4	0.13415144	0.13076865	1220.39	0.01628397	0.02027443	1810.4	0.00423329		2400.4	0.01147326		2990.39	-0.00468179		3580.38	-0.02092079		4170.38	0.00105546		
630.6	0.13419099	0.13071718	1220.59	0.01597748	0.02026659	1810.6	0.00474644		2400.6	0.01206445		2990.59	-0.00530581		3580.58	-0.02042534		4170.58	0.00062559		
630.8	0.13496281	0.13066574	1220.79	0.01543862	0.02025874	1810.8	0.00423427		2400.8	0.01163869		2990.79	-0.00549322		3580.78	-0.02032664		4170.78	0.00090123		
631	0.13551389	0.13061431	1220.99	0.01437646	0.0202509	1811	0.00419392		2401	0.01153006		2990.99	-0.00456626		3580.98	-0.02019152		4170.98	0.00084504		
631.2	0.13413503	0.1305629	1221.19	0.01384128	0.02024306	1811.2	0.0036302		2401.2	0.01148652		2991.19	-0.00486066		3581.18	-0.01922179		4171.18	0.00158404		
631.4	0.13403885	0.13051152	1221.39	0.01382329	0.02023523	1811.4	0.00291864		2401.4	0.01151016		2991.39	-0.00523267		3581.38	-0.01878213		4171.38	0.00161742		
631.6	0.13390793	0.13046015	1221.59	0.01367364	0.02022739	1811.6	0.0025961		2401.6	0.01141275		2991.59	-0.00467731		3581.58	-0.01874015		4171.58	0.00140825		
631.8	0.13312852	0.13040881	1221.79	0.01277445	0.02021956	1811.8	0.0019472		2401.8	0.01054162		2991.79	-0.00419107		3581.78	-0.01785224		4171.78	0.00251276		
632	0.133047	0.13035748	1221.99	0.01343412	0.02021174	1812	0.0016388		2402	0.01026693		2991.99	-0.00493221		3581.98	-0.01662173		4171.98	0.00358721		
632.2	0.13256661	0.13030618	1222.19	0.01417827	0.02020391	1812.2	0.00164308		2402.2	0.00991001		2992.19	-0.00465482		3582.18	-0.01635797		4172.18	0.00351997		
632.4	0.13311822	0.13025489	1222.39	0.01473868	0.02019609	1812.4	0.00120246		2402.4	0.00996117		2992.39	-0.00405298		3582.38	-0.01646834		4172.38	0.00308421		
632.6	0.13299199	0.13020363	1222.59	0.01556623	0.02018827	1812.6	0.00070913		2402.6	0.01061278		2992.59	-0.00427045		3582.58	-0.01655019		4172.58	0.00173522		
632.8	0.13288706	0.13015238	1222.79	0.0160269	0.02018046	1812.8	0.00199505		2402.8	0.01041778		2992.79	-0.00434447		3582.78	-0.01622096		4172.78	0.00211836		
633	0.13221824	0.13010116	1222.99	0.01679586	0.02017265	1813	0.00193136		2403	0.01139454		2992.99	-0.00368138		3582.98	-0.0167704		4172.98	0.00192209		
633.2	0.13128973	0.13004996	1223.19	0.01823254	0.02016484	1813.2	0.00260199		2403.2	0.01100266		2993.19	-0.00290236		3583.18	-0.01791175		4173.18	0.00175748		
633.4	0.13150452	0.12999877	1223.39	0.01923365	0.02015703	1813.4	0.00354467		2403.4	0.01068663		2993.39	-0.00264431		3583.38	-0.0182445		4173.38	0.0009538		
633.6	0.1313419	0.12994761	1223.59	0.01908557	0.02014923	1813.6	0.00490922		2403.6	0.01133609		2993.59	-0.00283002		3583.58	-0.01877218		4173.58	0.00036151		
633.8	0.13024313	0.12989646	1223.79	0.01937581	0.02014143	1813.8	0.00456539		2403.8	0.01226816		2993.79	-0.00345227		3583.78	-0.01907142		4173.78	-0.00031502		
634	0.12991288	0.12984534	1223.99	0.01994001	0.02013364	1814	0.00522446		2404	0.01294679		2993.99	-0.00415284		3583.98	-0.02074243		4173.98	0.00076002		
634.2	0.130413	0.12979424	1224.19	0.02040131	0.02012584	1814.2	0.00643262		2404.2	0.01257104		2994.19	-0.00478953		3584.18	-0.02082611		4174.18	0.00021585		
634.4	0.13110452	0.12974315	1224.39	0.01987783	0.02011805	1814.4	0.00670241		2404.4	0.01232493		2994.39	-0.00612348		3584.38	-0.02181513		4174.38	0.00016281		
634.6	0.13139533	0.12969209	1224.59	0.01997033	0.02011026	1814.6	0.00662028		2404.6	0.01210561		2994.59	-0.00698658		3584.58	-0.02184247		4174.58	-0.00009534		
634.8	0.13090158	0.12964105	1224.79	0.01927464	0.02010248	1814.8	0.00588071		2404.8	0.0115898		2994.79	-0.00784782		3584.78	-0.02262957		4174.78	-0.00017921		
635	0.13106582	0.12959002	1224.99	0.01928277	0.0200947	1815	0.00527425		2405	0.01106128		2994.99	-0.00805817		3584.98	-0.02389627		4174.98	0.00060059		
635.2	0.13012469	0.12953902	1225.19	0.01882956	0.02008692	1815.2	0.00381625		2405.2	0.01073966		2995.19	-0.00905967		3585.18	-0.02388814		4175.18	0.00160253		
635.4	0.13127889	0.12948804	1225.39	0.01816961	0.02007914	1815.4	0.00378487		2405.4	0.0109831		2995.39	-0.00886974		3585.38	-0.02422519		4175.38	0.00159503		
635.6	0.13148793	0.12943707	1225.59	0.01786315	0.02007137	1815.6	0.00376551		2405.6	0.01082582		2995.59	-0.00906998		3585.58	-0.02377227		4175.58	0.00210127		
635.8	0.1318638	0.12938613	1225.79	0.01693629	0.0200636	1815.8	0.00309595		2405.8	0.01030697		2995.79	-0.00890575		3585.78	-0.0224882		4175.78	0.00296382		
636	0.13314119	0.12933521	1225.99	0.01623309	0.02005584	1816	0.00303944		2406	0.01038574		2995.99	-0.0091683		3585.98	-0.02187448		4175.98	0.00322753		
636.2	0.13346001	0.12928431	1226.19	0.01589516	0.02004807	1816.2	0.0023881		2406.2	0.01068956		2996.19	-0.00835094		3586.18	-0.0214646		4176.18	0.00336342		
636.4	0.13360457	0.12923342	1226.39	0.01568887	0.02004031	1816.4	0.00175612		2406.4	0.01084798		2996.39	-0.00780757		3586.38	-0.02088124		4176.38	0.00395437		
636.6	0.13298402	0.12918256	1226.59	0.01559229	0.02003256	1816.6	0.00185762		2406.6	0.01130254		2996.59	-0.00692096		3586.58	-0.01998599		4176.58	0.00378898		
636.8	0.13329718	0.12913172	1226.79	0.0157699	0.0200248	1816.8	0.0024379		2406.8	0.01140407		2996.79	-0.00665741		3586.78	-0.01956462		4176.78	0.00475531		
637	0.13417891	0.1290809	1226.99	0.01592994	0.02001705	1817	0.00193019		2407	0.01270875		2996.99	-0.0052273		3586.98	-0.01937874		4176.98	0.00507477		
637.2	0.13428325	0.12903009	1227.19	0.01589784	0.0200093	1817.2	0.00236141		2407.2	0.01322573		2997.19	-0.00489873		3587.18	-0.01854459		4177.18	0.00446735		
637.4	0.13466887	0.12897931	1227.39	0.01434003	0.02000156	1817.4	0.00276111		2407.4	0.01446125		2997.39	-0.00461154		3587.38	-0.01764041		4177.38	0.00386438		
637.6	0.13447979	0.12892855	1227.59	0.01358174	0.01999381	1817.6	0.00277504		2407.6	0.01481238		2997.59	-0.00472083		3587.58	-0.01655112		4177.58	0.00377585		
637.8	0.13411383	0.12887781	1227.79	0.01413001	0.01998608	1817.8	0.00331527		2407.8	0.01440999		2997.79	-0.00528638		3587.78	-0.01715054		4177.78	0.00388459		
638	0.13391201	0.12882708	1227.99	0.01419503	0.01997834	1818	0.00460413		2408	0.01406271		2997.99	-0.00560856		3587.98	-0.01727632		4177.98	0.00416891		
638.2	0.13323567	0.12877638	1228.19	0.0143717	0.01997061	1818.2	0.00409332		2408.2	0.01215175		2998.19	-0.00618395		3588.18	-0.01614985		4178.18	0.00403416		
638.4	0.13301694	0.1287257	1228.39	0.01404663	0.01996288	1818.4	0.00440198		2408.4	0.01041731		2998.39	-0.00695105		3588.38	-0.01651741		4178.38	0.00363023		
638.6	0.13276475	0.12867503	1228.59	0.01551147	0.01995515	1818.6	0.00457106		2408.6	0.00995881		2998.59	-0.00741642		3588.58	-0.01589168		4178.58	0.00174814		
638.8	0.13210853	0.12862439	1228.79	0.01633459	0.01994742	1818.8	0.00371141		2408.8	0.00925721		2998.79	-0.00758102		3588.78	-0.01621844		4178.78	0.00108307		
639	0.13186831	0.12857377	1228.99	0.01656735	0.0199397	1819	0.00387725		2409	0.00772483		2998.99	-0.00743889		3588.98	-0.01718157		4178.98	0.00176343		
639.2	0.131174	0.12852317	1229.19	0.0164104	0.01993198	1819.2	0.00359201		2409.2	0.00787134		2999.19	-0.00735609		3589.18	-0.01665423		4179.18	0.00238164		
639.4	0.13125524	0.12847258	1229.39	0.01706586	0.01992427	1819.4	0.00420401		2409.4	0.00801239		2999.39	-0.00691315		3589.38	-0.01651299		4179.38	0.00218552		
639.6	0.13146889	0.12842202	1229.59	0.01739784	0.01991656	1819.6	0.0033527		2409.6	0.0082715		2999.59	-0.00746545		3589.58	-0.01671691		4179.58	0.00178324		
639.8	0.13171771	0.12837148	1229.79	0.01715399	0.01990885	1819.8	0.00331171		2409.8	0.00861318		2999.79	-0.00771844		3589.78	-0.01776624		4179.78	0.00190593		
640	0.13142868	0.12832095	1229.99	0.01692535	0.01990114	1820	0.00337983		2410	0.00926582		2999.99	-0.00804938		3589.98	-0.01875042		4179.98	0.00178763		
640.2	0.1310973	0.12827045	1230.19	0.01747781	0.01989344	1820.2	0.00213304		2410.2	0.00917715		3000.19	-0.00771184		3590.18	-0.01961167		4180.18	0.00326921		
640.4	0.13101215	0.12821997	1230.39	0.01812765	0.01988574	1820.4	0.00181574		2410.4	0.00970976		3000.39	-0.00793472		3590.38	-0.02080123		4180.38	0.00313516		
640.6	0.13081306	0.1281695	1230.59	0.01839438	0.01987804	1820.6	0.00205873		2410.6	0.01087756		3000.59	-0.00804106		3590.58	-0.02117321		4180.58	0.00314809		
640.8	0.13150433	0.12811906	1230.79	0.01897074	0.01987034	1820.8	0.00318168		2410.8	0.0109639		3000.79	-0.00838657		3590.78	-0.02167634		4180.78	0.00415003		
641	0.13214072	0.12806863	1230.99	0.0179042	0.01986265	1821	0.00348851		2411	0.01235607		3000.99	-0.00758134		3590.98	-0.02197114		4180.98	0.00435402		
641.2	0.1317521	0.12801823	1231.19	0.01692039	0.01985496	1821.2	0.00408446		2411.2	0.01250505		3001.19	-0.00764425		3591.18	-0.02249449		4181.18	0.00362179		
641.4	0.13212457	0.12796785	1231.39	0.01636517	0.01984728	1821.4	0.00466101		2411.4	0.0126728		3001.39	-0.00901311		3591.38	-0.02282637		4181.38	0.00337025		
641.6	0.13143286	0.12791748	1231.59	0.0161962	0.0198396	1821.6	0.00466568		2411.6	0.01198724		3001.59	-0.00915773		3591.58	-0.02318504		4181.58	0.00385215		
641.8	0.1311142	0.12786714	1231.79	0.01552991	0.01983192	1821.8	0.00516717		2411.8	0.01184225		3001.79	-0.00907749		3591.78	-0.02359118		4181.78	0.00316328		
642	0.13043358	0.12781681	1231.99	0.01487468	0.01982424	1822	0.00528735		2412	0.01134096		3001.99	-0.00859568		3591.98	-0.02336277		4181.98	0.00230873		
642.2	0.13093138	0.12776651	1232.19	0.01488953	0.01981657	1822.2	0.00608339		2412.2	0.00981172		3002.19	-0.00903222		3592.18	-0.02279327		4182.18	0.00155029		
642.4	0.13151069	0.12771622	1232.39	0.01450758	0.0198089	1822.4	0.00711089		2412.4	0.00968945		3002.39	-0.00898412		3592.38	-0.02241523		4182.38	0.00098804		
642.6	0.13176502	0.12766596	1232.59	0.01426664	0.01980123	1822.6	0.00697829		2412.6	0.0099681		3002.59	-0.00906855		3592.58	-0.02132961		4182.58	0.00050064		
642.8	0.13111784	0.12761571	1232.79	0.01332717	0.01979356	1822.8	0.00664837		2412.8	0.0107698		3002.79	-0.00821479		3592.78	-0.02127203		4182.78	0.0001212		
643	0.13170201	0.12756548	1232.99	0.01267721	0.0197859	1823	0.00714978		2413	0.00990825		3002.99	-0.00823374		3592.98	-0.0198322		4182.98	0.00147986		
643.2	0.13184318	0.12751528	1233.19	0.01307672	0.01977824	1823.2	0.00684899		2413.2	0.01125699		3003.19	-0.00762108		3593.18	-0.01893422		4183.18	0.00223878		
643.4	0.13197594	0.12746509	1233.39	0.01297134	0.01977059	1823.4	0.00688371		2413.4	0.01090217		3003.39	-0.00799855		3593.38	-0.01772834		4183.38	0.00178292		
643.6	0.13234239	0.12741492	1233.59	0.01289892	0.01976293	1823.6	0.00626308		2413.6	0.01069107		3003.59	-0.00826389		3593.58	-0.01783168		4183.58	0.00103849		
643.8	0.13167402	0.12736478	1233.79	0.01213841	0.01975528	1823.8	0.00565051		2413.8	0.01086934		3003.79	-0.00808708		3593.78	-0.01813899		4183.78	0.00108512		
644	0.1320858	0.12731465	1233.99	0.01286873	0.01974764	1824	0.00460284		2414	0.01060344		3003.99	-0.00804058		3593.98	-0.01770892		4183.98	0.00076508		
644.2	0.13157232	0.12726454	1234.19	0.01227834	0.01973999	1824.2	0.0047657		2414.2	0.00981196		3004.19	-0.00866688		3594.18	-0.01809585		4184.18	0.00155986		
644.4	0.13194932	0.12721445	1234.39	0.0127658	0.01973235	1824.4	0.00463662		2414.4	0.01033266		3004.39	-0.00820425		3594.38	-0.01838049		4184.38	0.00148545		
644.6	0.13166701	0.12716439	1234.59	0.01321038	0.01972471	1824.6	0.0047767		2414.6	0.0107685		3004.59	-0.00821216		3594.58	-0.01771509		4184.58	0.00198123		
644.8	0.13178698	0.12711434	1234.79	0.01238322	0.01971708	1824.8	0.00479309		2414.8	0.0105404		3004.79	-0.00820094		3594.78	-0.0175388		4184.78	0.00226777		
645	0.1315945	0.12706431	1234.99	0.01139784	0.01970945	1825	0.00408241		2415	0.01129818		3004.99	-0.00838667		3594.98	-0.01796481		4184.98	0.00143352		
645.2	0.13136761	0.1270143	1235.19	0.01039654	0.01970182	1825.2	0.00419408		2415.2	0.01144879		3005.19	-0.00841651		3595.18	-0.01815008		4185.18	0.00107832		
645.4	0.13084127	0.12696431	1235.39	0.01125174	0.01969419	1825.4	0.00433525		2415.4	0.01134655		3005.39	-0.00928784		3595.38	-0.01896192		4185.38	0.0006478		
645.6	0.13030773	0.12691434	1235.59	0.01167858	0.01968657	1825.6	0.00432011		2415.6	0.0104436		3005.59	-0.00748908		3595.58	-0.01994976		4185.58	0.00034163		
645.8	0.13065566	0.12686439	1235.79	0.01172241	0.01967895	1825.8	0.00409721		2415.8	0.01052728		3005.79	-0.00737162		3595.78	-0.02062384		4185.78	-0.00018458		
646	0.13029225	0.12681446	1235.99	0.01200472	0.01967133	1826	0.00503631		2416	0.00976372		3005.99	-0.00722791		3595.98	-0.02075058		4185.98	0.00015776		
646.2	0.12952618	0.12676455	1236.19	0.012556	0.01966371	1826.2	0.00566418		2416.2	0.00955163		3006.19	-0.00707662		3596.18	-0.01988468		4186.18	-0.0001062		
646.4	0.12915773	0.12671466	1236.39	0.01207717	0.0196561	1826.4	0.00553937		2416.4	0.010684		3006.39	-0.00662824		3596.38	-0.02013838		4186.38	-0.00047399		
646.6	0.12876708	0.12666479	1236.59	0.01191563	0.01964849	1826.6	0.00557491		2416.6	0.01076769		3006.59	-0.00598206		3596.58	-0.02046266		4186.58	-0.00098073		
646.8	0.1283462	0.12661494	1236.79	0.01230361	0.01964089	1826.8	0.0050971		2416.8	0.01198581		3006.79	-0.0057365		3596.78	-0.01952973		4186.78	-0.00122495		
647	0.12890005	0.12656511	1236.99	0.01254847	0.01963329	1827	0.00439859		2417	0.01199993		3006.99	-0.00625347		3596.98	-0.0185197		4186.98	0.00004174		
647.2	0.12836994	0.12651529	1237.19	0.01267351	0.01962569	1827.2	0.00410103		2417.2	0.01178032		3007.19	-0.00626226		3597.18	-0.0189641		4187.18	0.00039002		
647.4	0.12825297	0.1264655	1237.39	0.01282186	0.01961809	1827.4	0.00369524		2417.4	0.01126112		3007.39	-0.00643629		3597.38	-0.01816675		4187.38	-0.00008897		
647.6	0.12868127	0.12641573	1237.59	0.01300381	0.0196105	1827.6	0.00312695		2417.6	0.01149597		3007.59	-0.00594798		3597.58	-0.01789395		4187.58	-0.00059155		
647.8	0.12893955	0.12636597	1237.79	0.01363296	0.0196029	1827.8	0.00280406		2417.8	0.01171141		3007.79	-0.00568951		3597.78	-0.01748813		4187.78	-0.00079478		
648	0.12921698	0.12631624	1237.99	0.01469624	0.01959532	1828	0.00279879		2418	0.01088841		3007.99	-0.00596274		3597.98	-0.01726941		4187.98	-0.00107612		
648.2	0.12876185	0.12626652	1238.19	0.01463212	0.01958773	1828.2	0.0032577		2418.2	0.01080002		3008.19	-0.00676591		3598.18	-0.01733738		4188.18	-0.00097728		
648.4	0.12952403	0.12621683	1238.39	0.01533105	0.01958015	1828.4	0.00243858		2418.4	0.01097745		3008.39	-0.00699839		3598.38	-0.01715538		4188.38	-0.00047729		
648.6	0.12945111	0.12616715	1238.59	0.01538073	0.01957257	1828.6	0.0023562		2418.6	0.01080984		3008.59	-0.0081466		3598.58	-0.01673749		4188.58	-0.00026742		
648.8	0.1294318	0.1261175	1238.79	0.01438437	0.01956499	1828.8	0.00250295		2418.8	0.0100921		3008.79	-0.00902239		3598.78	-0.01662575		4188.78	-0.00003767		
649	0.12926436	0.12606786	1238.99	0.01417228	0.01955742	1829	0.00287985		2419	0.00954228		3008.99	-0.00991871		3598.98	-0.0167359		4188.98	0.00030994		
649.2	0.12976506	0.12601824	1239.19	0.01362347	0.01954985	1829.2	0.00359601		2419.2	0.00877669		3009.19	-0.01045543		3599.18	-0.01677049		4189.18	0.00094654		
649.4	0.12968579	0.12596865	1239.39	0.01442753	0.01954228	1829.4	0.0039472		2419.4	0.00754525		3009.39	-0.01141747		3599.38	-0.01741622		4189.38	0.00132213		
649.6	0.13002133	0.12591907	1239.59	0.01404429	0.01953472	1829.6	0.00409068		2419.6	0.00638251		3009.59	-0.01168752		3599.58	-0.01746973		4189.58	0.0018599		
649.8	0.13001771	0.12586951	1239.79	0.01346339	0.01952716	1829.8	0.00387015		2419.8	0.00594976		3009.79	-0.01287213		3599.78	-0.01764993		4189.78	0.00261687		
