# Supplementary material for: Functional development of a V3/glycan-specific broadly neutralizing antibody isolated from a case of HIV superinfection
Source: eLife. 2021 Jul 15;10:e68110. doi: 10.7554/eLife.68110 (PMC8376252; doi:10.7554/eLife.68110)
Supplement: Figure 2—source data 2. [file elife-68110-fig2-data2.zip › QA013.2 Dbl Ref BLI_2020.09.30/QA013.765M.C1 gp120/Fit Data/E5Results.txt]

Conc1	1.25E-07	1.25E-07	1.25E-07	1.25E-07	1.25E-07	1.25E-07	1.25E-07	
Start1	290	880	1470	2060	2649.99	3239.99	3829.98	
Stop1	649.8	1239.79	1829.8	2419.8	3009.79	3599.78	4189.78	
Kobs	0.00196824677217392	0.0019358027307535						
Error Kobs	2.79245800276581E-05	3.40700435417085E-05						
Koff	0	0						
Error Koff	0	0						
Time1	Data1	Fit1	Time2	Data2	Fit2	Time3	Data3	Fit3	Time4	Data4	Fit4	Time5	Data5	Fit5	Time6	Data6	Fit6	Time7	Data7	Fit7	
290	0.00581428	0	880	-0.00299734	0	1470	-0.00001884		2060	0.00141616		2649.99	-0.00568024		3239.99	0.00471678		3829.98	0.00020423		
290.2	0.00648933	0.00021171	880.2	-0.00434463	0.0000111	1470.2	-0.00007835		2060.2	0.00221147		2650.19	-0.00680892		3240.19	0.00447492		3830.18	0.00016731		
290.4	0.00741652	0.00042323	880.4	-0.00578144	0.00002219	1470.4	0.00047198		2060.4	0.00275955		2650.39	-0.00702585		3240.39	0.0047884		3830.38	-0.00027613		
290.6	0.00780729	0.00063455	880.6	-0.00671661	0.00003327	1470.6	0.00020165		2060.6	0.0040142		2650.59	-0.00789932		3240.59	0.00449988		3830.58	0.00030347		
290.8	0.00824886	0.00084568	880.8	-0.00688057	0.00004435	1470.8	-0.00033775		2060.8	0.00517008		2650.79	-0.00918235		3240.79	0.00471118		3830.78	0.00030362		
291	0.00892205	0.00105662	881	-0.00718893	0.00005543	1471	-0.00007934		2061	0.00624974		2650.99	-0.01031215		3240.99	0.0050003		3830.98	0.00115512		
291.2	0.00992653	0.00126736	881.2	-0.00689961	0.0000665	1471.2	0.00083667		2061.2	0.00698272		2651.19	-0.01067336		3241.19	0.00532333		3831.18	0.00125539		
291.4	0.01046505	0.00147792	881.4	-0.00666868	0.00007756	1471.4	0.00157242		2061.4	0.007511		2651.39	-0.01031273		3241.39	0.00567085		3831.38	0.00133025		
291.6	0.01042016	0.00168828	881.6	-0.00568497	0.00008862	1471.6	0.00106824		2061.6	0.00755549		2651.59	-0.01013251		3241.59	0.00574412		3831.58	0.00098576		
291.8	0.01051487	0.00189845	881.8	-0.00541938	0.00009968	1471.8	0.00142321		2061.8	0.00750128		2651.79	-0.00983723		3241.79	0.0065197		3831.78	0.00078846		
292	0.01043725	0.00210843	882	-0.00404988	0.00011073	1472	0.00104964		2062	0.00786493		2651.99	-0.00965155		3241.99	0.00756898		3831.98	0.00047733		
292.2	0.0107262	0.00231821	882.2	-0.00250749	0.00012177	1472.2	0.0013908		2062.2	0.00738423		2652.19	-0.00911363		3242.19	0.00779481		3832.18	-0.00002688		
292.4	0.01140142	0.00252781	882.4	-0.00185572	0.00013281	1472.4	0.00098913		2062.4	0.00724333		2652.39	-0.00833898		3242.39	0.00793089		3832.38	-0.00069174		
292.6	0.01171659	0.00273721	882.6	-0.00070613	0.00014385	1472.6	0.00077632		2062.6	0.00629466		2652.59	-0.0082054		3242.59	0.00723804		3832.58	-0.00073177		
292.8	0.01250096	0.00294643	882.8	0.00035031	0.00015487	1472.8	0.00191683		2062.8	0.00534829		2652.79	-0.00810027		3242.79	0.00672611		3832.78	-0.00136179		
293	0.01351893	0.00315545	883	0.00070938	0.0001659	1473	0.00254975		2063	0.00504227		2652.99	-0.00877849		3242.99	0.00792163		3832.98	-0.00149121		
293.2	0.01344685	0.00336428	883.2	0.00045172	0.00017692	1473.2	0.00327122		2063.2	0.00455242		2653.19	-0.00869686		3243.19	0.00759343		3833.18	-0.00145018		
293.4	0.0142796	0.00357292	883.4	0.00104121	0.00018793	1473.4	0.00306909		2063.4	0.00514334		2653.39	-0.00916521		3243.39	0.00760754		3833.38	-0.00141108		
293.6	0.01599176	0.00378137	883.6	0.00108866	0.00019894	1473.6	0.00216999		2063.6	0.00511533		2653.59	-0.00953006		3243.59	0.00735025		3833.58	-0.00157525		
293.8	0.01650095	0.00398964	883.8	0.00085472	0.00020995	1473.8	0.00280745		2063.8	0.00604945		2653.79	-0.00919763		3243.79	0.00765133		3833.78	-0.00137787		
294	0.01784906	0.00419771	884	-0.00032876	0.00022095	1474	0.00314916		2064	0.00611909		2653.99	-0.00953461		3243.99	0.00801959		3833.98	-0.00158197		
294.2	0.01786615	0.00440559	884.2	-0.00023534	0.00023194	1474.2	0.0036154		2064.2	0.00633461		2654.19	-0.01011455		3244.19	0.00800784		3834.18	-0.00102786		
294.4	0.01882723	0.00461328	884.4	-0.00047066	0.00024293	1474.4	0.00380639		2064.4	0.00674117		2654.39	-0.00997313		3244.39	0.00833224		3834.38	0.00000908		
294.6	0.01916818	0.00482078	884.6	-0.00024052	0.00025391	1474.6	0.00357851		2064.6	0.00773091		2654.59	-0.01042102		3244.59	0.00799714		3834.58	0.001338		
294.8	0.01901554	0.0050281	884.8	-0.00025469	0.00026489	1474.8	0.00416665		2064.8	0.00786025		2654.79	-0.01063101		3244.79	0.0085498		3834.78	0.00158854		
295	0.02030511	0.00523522	885	-0.00012566	0.00027587	1475	0.00493107		2065	0.00775878		2654.99	-0.01092537		3244.99	0.00890239		3834.98	0.00159046		
295.2	0.02137861	0.00544216	885.2	0.00045294	0.00028684	1475.2	0.0055816		2065.2	0.00744103		2655.19	-0.01050012		3245.19	0.00911615		3835.18	0.00119703		
295.4	0.02148012	0.0056489	885.4	-0.00018019	0.0002978	1475.4	0.00551387		2065.4	0.00772793		2655.39	-0.00985483		3245.39	0.01036654		3835.38	0.00236058		
295.6	0.02131203	0.00585546	885.6	-0.00054977	0.00030876	1475.6	0.00548556		2065.6	0.00773215		2655.59	-0.01000159		3245.59	0.01093406		3835.58	0.00177903		
295.8	0.02159161	0.00606183	885.8	-0.00169442	0.00031972	1475.8	0.00593845		2065.8	0.0073724		2655.79	-0.00939435		3245.79	0.0121618		3835.78	0.002037		
296	0.0217461	0.00626801	886	-0.00115327	0.00033066	1476	0.0052095		2066	0.00780961		2655.99	-0.00922863		3245.99	0.01241892		3835.98	0.00220352		
296.2	0.02246513	0.006474	886.2	-0.00181237	0.00034161	1476.2	0.0052336		2066.2	0.00737718		2656.19	-0.00846202		3246.19	0.01246052		3836.18	0.00216256		
296.4	0.02296409	0.00667981	886.4	-0.00219985	0.00035255	1476.4	0.00536109		2066.4	0.00686072		2656.39	-0.00749254		3246.39	0.01242893		3836.38	0.00253084		
296.6	0.02277456	0.00688543	886.6	-0.00236736	0.00036348	1476.6	0.0057961		2066.6	0.00705197		2656.59	-0.00673583		3246.59	0.01227273		3836.58	0.00296923		
296.8	0.02310534	0.00709086	886.8	-0.00228124	0.00037441	1476.8	0.00617322		2066.8	0.00728319		2656.79	-0.00772803		3246.79	0.01246391		3836.78	0.00302447		
297	0.02243943	0.0072961	887	-0.00245904	0.00038534	1477	0.00611234		2067	0.00919913		2656.99	-0.00825796		3246.99	0.01191752		3836.98	0.00331068		
297.2	0.02176288	0.00750116	887.2	-0.00283625	0.00039625	1477.2	0.00546036		2067.2	0.00897424		2657.19	-0.00822008		3247.19	0.01158452		3837.18	0.00301839		
297.4	0.02264674	0.00770603	887.4	-0.0024298	0.00040717	1477.4	0.00522363		2067.4	0.00894731		2657.39	-0.00807994		3247.39	0.0107397		3837.38	0.00428771		
297.6	0.0227127	0.00791071	887.6	-0.00187216	0.00041808	1477.6	0.00513044		2067.6	0.00919352		2657.59	-0.00861375		3247.59	0.0095436		3837.58	0.00434813		
297.8	0.02233602	0.0081152	887.8	-0.00184587	0.00042898	1477.8	0.00520403		2067.8	0.00937028		2657.79	-0.00839774		3247.79	0.00888899		3837.78	0.00479636		
298	0.0225398	0.00831951	888	-0.00217264	0.00043988	1478	0.00532193		2068	0.00901902		2657.99	-0.00899081		3247.99	0.00829218		3837.98	0.00557269		
298.2	0.02208839	0.00852364	888.2	-0.00133923	0.00045078	1478.2	0.00430232		2068.2	0.00810239		2658.19	-0.00871763		3248.19	0.00744915		3838.18	0.00708353		
298.4	0.02275801	0.00872757	888.4	-0.00159823	0.00046167	1478.4	0.00451939		2068.4	0.00778441		2658.39	-0.00897347		3248.39	0.00668726		3838.38	0.007607		
298.6	0.02258778	0.00893132	888.6	-0.00083331	0.00047255	1478.6	0.00541053		2068.6	0.00717003		2658.59	-0.00870505		3248.59	0.00619479		3838.58	0.00719808		
298.8	0.0230274	0.00913489	888.8	0.00004992	0.00048343	1478.8	0.00630825		2068.8	0.00696184		2658.79	-0.0091759		3248.79	0.00657405		3838.78	0.00706973		
299	0.02426111	0.00933827	889	0.00171811	0.0004943	1479	0.00606394		2069	0.0066196		2658.99	-0.01037719		3248.99	0.00700912		3838.98	0.00667299		
299.2	0.02496308	0.00954146	889.2	0.00146489	0.00050517	1479.2	0.00669581		2069.2	0.00642782		2659.19	-0.00995734		3249.19	0.00718107		3839.18	0.00693172		
299.4	0.02479997	0.00974447	889.4	0.00091963	0.00051604	1479.4	0.00694481		2069.4	0.00688206		2659.39	-0.00982977		3249.39	0.00869432		3839.38	0.006828		
299.6	0.02517837	0.00994729	889.6	0.00092293	0.0005269	1479.6	0.00761539		2069.6	0.00650591		2659.59	-0.01026642		3249.59	0.00870903		3839.58	0.0060503		
299.8	0.02578599	0.01014993	889.8	0.00102636	0.00053775	1479.8	0.00737533		2069.8	0.00603655		2659.79	-0.00961736		3249.79	0.00965896		3839.78	0.00614695		
300	0.02644408	0.01035238	890	0.00108138	0.0005486	1480	0.00636481		2070	0.00633661		2659.99	-0.009504		3249.99	0.01054579		3839.98	0.00555421		
300.2	0.02651911	0.01055465	890.2	0.0009731	0.00055944	1480.2	0.0067276		2070.2	0.00697854		2660.19	-0.00960562		3250.19	0.01140218		3840.18	0.0052226		
300.4	0.02592154	0.01075674	890.4	0.0016017	0.00057028	1480.4	0.00721185		2070.4	0.00703993		2660.39	-0.00910724		3250.39	0.01205391		3840.38	0.0043112		
300.6	0.02634811	0.01095864	890.6	0.00188774	0.00058112	1480.6	0.00722393		2070.6	0.00715577		2660.59	-0.00923956		3250.59	0.01172522		3840.58	0.00342515		
300.8	0.02703379	0.01116035	890.8	0.00166026	0.00059195	1480.8	0.00721483		2070.8	0.0069881		2660.79	-0.00964647		3250.79	0.01168934		3840.78	0.00275991		
301	0.02680585	0.01136189	891	0.0015046	0.00060277	1481	0.00808071		2071	0.00729217		2660.99	-0.00881693		3250.99	0.01140344		3840.98	0.00185147		
301.2	0.02675333	0.01156323	891.2	0.00086767	0.00061359	1481.2	0.00756034		2071.2	0.00626875		2661.19	-0.00865823		3251.19	0.01122318		3841.18	0.00097602		
301.4	0.02822974	0.0117644	891.4	0.00014543	0.00062441	1481.4	0.00725917		2071.4	0.00567428		2661.39	-0.00778446		3251.39	0.0103637		3841.38	0.00067798		
301.6	0.02831002	0.01196538	891.6	-0.0003657	0.00063522	1481.6	0.00733253		2071.6	0.00579736		2661.59	-0.00764335		3251.59	0.00991115		3841.58	0.00045678		
301.8	0.02827415	0.01216618	891.8	-0.00140182	0.00064602	1481.8	0.00626831		2071.8	0.00600717		2661.79	-0.00740764		3251.79	0.00934294		3841.78	0.0006644		
302	0.02830908	0.01236679	892	-0.00147679	0.00065682	1482	0.00680711		2072	0.00551263		2661.99	-0.00676844		3251.99	0.00861899		3841.98	0.0012431		
302.2	0.02925188	0.01256722	892.2	-0.00094984	0.00066762	1482.2	0.00644058		2072.2	0.00537174		2662.19	-0.00658475		3252.19	0.00888643		3842.18	0.00184618		
302.4	0.02950961	0.01276747	892.4	-0.00059926	0.00067841	1482.4	0.00725997		2072.4	0.00635263		2662.39	-0.00595244		3252.39	0.00845893		3842.38	0.00133155		
302.6	0.0298398	0.01296754	892.6	-0.00013707	0.00068919	1482.6	0.00790897		2072.6	0.00646716		2662.59	-0.00575188		3252.59	0.00757732		3842.58	0.00097958		
302.8	0.03039995	0.01316742	892.8	-0.00026388	0.00069997	1482.8	0.00851654		2072.8	0.00634883		2662.79	-0.00609062		3252.79	0.00732096		3842.78	0.00152738		
303	0.03065942	0.01336713	893	-0.00016781	0.00071075	1483	0.00793978		2073	0.00622215		2662.99	-0.00609112		3252.99	0.00776053		3842.98	0.00180591		
303.2	0.03162319	0.01356665	893.2	-0.00103148	0.00072152	1483.2	0.00758642		2073.2	0.00585263		2663.19	-0.00648158		3253.19	0.00762103		3843.18	0.00203899		
303.4	0.03218512	0.01376598	893.4	-0.00108019	0.00073228	1483.4	0.00695425		2073.4	0.00676016		2663.39	-0.00709783		3253.39	0.00779727		3843.38	0.00231742		
303.6	0.03395335	0.01396514	893.6	-0.00123095	0.00074305	1483.6	0.00697249		2073.6	0.00664011		2663.59	-0.00741408		3253.59	0.00817237		3843.58	0.0033718		
303.8	0.03438029	0.01416411	893.8	-0.00115396	0.0007538	1483.8	0.00705346		2073.8	0.00640416		2663.79	-0.00774972		3253.79	0.00838311		3843.78	0.00326973		
304	0.03474585	0.01436291	894	-0.0016603	0.00076455	1484	0.00609901		2074	0.00669418		2663.99	-0.00810747		3253.99	0.00822356		3843.98	0.00352169		
304.2	0.03395411	0.01456152	894.2	-0.00081043	0.0007753	1484.2	0.00696364		2074.2	0.00767093		2664.19	-0.00952395		3254.19	0.00795636		3844.18	0.00373384		
304.4	0.03357339	0.01475995	894.4	-0.00085606	0.00078604	1484.4	0.00693391		2074.4	0.00815528		2664.39	-0.00921131		3254.39	0.0071492		3844.38	0.00390647		
304.6	0.0335579	0.0149582	894.6	-0.0008173	0.00079677	1484.6	0.00719522		2074.6	0.00856413		2664.59	-0.01008158		3254.59	0.00663878		3844.58	0.00429083		
304.8	0.03304053	0.01515627	894.8	-0.00128126	0.00080751	1484.8	0.00733472		2074.8	0.00945307		2664.79	-0.010425		3254.79	0.00763538		3844.78	0.00457886		
305	0.03294844	0.01535416	895	-0.00079255	0.00081823	1485	0.00764927		2075	0.01002721		2664.99	-0.00976425		3254.99	0.00786978		3844.98	0.00406843		
305.2	0.03280981	0.01555186	895.2	-0.00033714	0.00082895	1485.2	0.00738638		2075.2	0.01006659		2665.19	-0.00992523		3255.19	0.00815704		3845.18	0.00409693		
305.4	0.03371542	0.01574939	895.4	-0.0001927	0.00083967	1485.4	0.00779616		2075.4	0.01018207		2665.39	-0.00929006		3255.39	0.00824136		3845.38	0.00445296		
305.6	0.03311102	0.01594674	895.6	0.00022572	0.00085038	1485.6	0.0077885		2075.6	0.01115316		2665.59	-0.00939851		3255.59	0.00898517		3845.58	0.00522085		
305.8	0.03300449	0.01614391	895.8	0.00041878	0.00086109	1485.8	0.00700582		2075.8	0.01161167		2665.79	-0.00974343		3255.79	0.00859505		3845.78	0.00551663		
306	0.03362296	0.01634089	896	0.00091586	0.00087179	1486	0.00785738		2076	0.01183356		2665.99	-0.00917816		3255.99	0.00916858		3845.98	0.00526145		
306.2	0.03325764	0.0165377	896.2	0.00053265	0.00088249	1486.2	0.00765881		2076.2	0.01216961		2666.19	-0.00868771		3256.19	0.00961787		3846.18	0.00433324		
306.4	0.03251276	0.01673433	896.4	0.00001088	0.00089318	1486.4	0.00796714		2076.4	0.01264198		2666.39	-0.00799916		3256.39	0.00852909		3846.38	0.00451726		
306.6	0.03230337	0.01693078	896.6	-0.00098692	0.00090386	1486.6	0.00856959		2076.6	0.0116073		2666.59	-0.0083584		3256.59	0.00694023		3846.58	0.00351065		
306.8	0.03163754	0.01712705	896.8	-0.00070115	0.00091455	1486.8	0.00791772		2076.8	0.01144567		2666.79	-0.00744836		3256.79	0.00733497		3846.78	0.00384594		
307	0.03183797	0.01732314	897	-0.000698	0.00092522	1487	0.00699571		2077	0.0111934		2666.99	-0.00690041		3256.99	0.00836097		3846.98	0.00388409		
307.2	0.03243987	0.01751905	897.2	-0.00090247	0.0009359	1487.2	0.00673126		2077.2	0.0112707		2667.19	-0.00748289		3257.19	0.00849335		3847.18	0.00346611		
307.4	0.03314952	0.01771478	897.4	-0.00137855	0.00094656	1487.4	0.00612936		2077.4	0.0112859		2667.39	-0.00703082		3257.39	0.00852139		3847.38	0.00380529		
307.6	0.03374561	0.01791034	897.6	-0.00173506	0.00095723	1487.6	0.00644665		2077.6	0.01107134		2667.59	-0.00702724		3257.59	0.00934297		3847.58	0.00338208		
307.8	0.03401177	0.01810572	897.8	-0.0020143	0.00096788	1487.8	0.0066938		2077.8	0.01083449		2667.79	-0.00713801		3257.79	0.00883178		3847.78	0.00312568		
308	0.03462587	0.01830091	898	-0.00149659	0.00097854	1488	0.00575365		2078	0.01115901		2667.99	-0.00773528		3257.99	0.00868768		3847.98	0.00319068		
308.2	0.03447641	0.01849594	898.2	-0.00051794	0.00098918	1488.2	0.00653294		2078.2	0.01195072		2668.19	-0.00877697		3258.19	0.00882839		3848.18	0.00281719		
308.4	0.03429078	0.01869078	898.4	-0.00043479	0.00099983	1488.4	0.00647216		2078.4	0.01233453		2668.39	-0.00882477		3258.39	0.00806625		3848.38	0.00380554		
308.6	0.03477164	0.01888544	898.6	0.00066366	0.00101047	1488.6	0.00615578		2078.6	0.01226013		2668.59	-0.01002745		3258.59	0.00820436		3848.58	0.00414453		
308.8	0.03568508	0.01907993	898.8	0.00100408	0.0010211	1488.8	0.00659039		2078.8	0.01279232		2668.79	-0.00955699		3258.79	0.00928787		3848.78	0.00382564		
309	0.03697227	0.01927424	899	0.00192888	0.00103173	1489	0.00737782		2079	0.01224856		2668.99	-0.00890509		3258.99	0.00967697		3848.98	0.00343015		
309.2	0.03668419	0.01946837	899.2	0.00307861	0.00104235	1489.2	0.00775777		2079.2	0.01206669		2669.19	-0.00986928		3259.19	0.0102234		3849.18	0.00428848		
309.4	0.03786735	0.01966233	899.4	0.00328063	0.00105297	1489.4	0.00805052		2079.4	0.01158684		2669.39	-0.00928474		3259.39	0.01060777		3849.38	0.00480709		
309.6	0.03828314	0.01985611	899.6	0.00262913	0.00106358	1489.6	0.00852927		2079.6	0.01192073		2669.59	-0.009619		3259.59	0.01168318		3849.58	0.0058411		
309.8	0.03945729	0.02004971	899.8	0.00255717	0.00107419	1489.8	0.00909445		2079.8	0.0120743		2669.79	-0.00953472		3259.79	0.01109804		3849.78	0.00571252		
310	0.03965696	0.02024314	900	0.00223128	0.0010848	1490	0.00992716		2080	0.01093213		2669.99	-0.00906981		3259.99	0.01177658		3849.98	0.0052847		
310.2	0.03938035	0.02043639	900.2	0.00188344	0.0010954	1490.2	0.00997786		2080.2	0.01107514		2670.19	-0.00870291		3260.19	0.01165653		3850.18	0.00524403		
310.4	0.03970648	0.02062946	900.4	0.00176889	0.00110599	1490.4	0.01069212		2080.4	0.01057235		2670.39	-0.00838045		3260.39	0.01166402		3850.38	0.00588105		
310.6	0.03964979	0.02082236	900.6	0.00148584	0.00111658	1490.6	0.01035182		2080.6	0.01048585		2670.59	-0.00765675		3260.59	0.01119789		3850.58	0.00508712		
310.8	0.03955585	0.02101508	900.8	0.00132955	0.00112717	1490.8	0.01050895		2080.8	0.01014292		2670.79	-0.00703126		3260.79	0.01173735		3850.78	0.00639399		
311	0.03936586	0.02120762	901	0.00045302	0.00113775	1491	0.01087303		2081	0.00929542		2670.99	-0.00713949		3260.99	0.0110659		3850.98	0.00664656		
311.2	0.03974179	0.02139999	901.2	0.00038603	0.00114832	1491.2	0.01110146		2081.2	0.00889929		2671.19	-0.00640222		3261.19	0.01060245		3851.18	0.0065472		
311.4	0.03978609	0.02159219	901.4	0.00030822	0.00115889	1491.4	0.01044821		2081.4	0.00839505		2671.39	-0.00581863		3261.39	0.00953147		3851.38	0.00674262		
311.6	0.03974003	0.02178421	901.6	-0.000041	0.00116946	1491.6	0.01003036		2081.6	0.00973716		2671.59	-0.00581738		3261.59	0.009429		3851.58	0.00594258		
311.8	0.04016142	0.02197605	901.8	0.00011911	0.00118002	1491.8	0.00991101		2081.8	0.00947985		2671.79	-0.00603821		3261.79	0.00846342		3851.78	0.00533075		
312	0.04043199	0.02216772	902	0.00064023	0.00119057	1492	0.00955399		2082	0.00969086		2671.99	-0.00741292		3261.99	0.00777867		3851.98	0.00542746		
312.2	0.04016674	0.02235921	902.2	0.00032505	0.00120112	1492.2	0.00936071		2082.2	0.00981999		2672.19	-0.0078567		3262.19	0.00785655		3852.18	0.00588574		
312.4	0.0404798	0.02255053	902.4	-0.00003079	0.00121167	1492.4	0.00894607		2082.4	0.01036409		2672.39	-0.00872852		3262.39	0.0068091		3852.38	0.00646143		
312.6	0.04202627	0.02274168	902.6	-0.00016818	0.00122221	1492.6	0.0086577		2082.6	0.01102295		2672.59	-0.00903455		3262.59	0.00644775		3852.58	0.00553505		
312.8	0.04283035	0.02293265	902.8	-0.00014526	0.00123275	1492.8	0.00880546		2082.8	0.01197212		2672.79	-0.00880903		3262.79	0.00814519		3852.78	0.00480085		
313	0.04287267	0.02312345	903	-0.00070445	0.00124328	1493	0.00892956		2083	0.01189312		2672.99	-0.00904775		3262.99	0.00768408		3852.98	0.00429348		
313.2	0.04226246	0.02331407	903.2	-0.00045104	0.00125381	1493.2	0.00823505		2083.2	0.01239614		2673.19	-0.00984409		3263.19	0.00744932		3853.18	0.00462389		
313.4	0.0431625	0.02350452	903.4	-0.00066193	0.00126433	1493.4	0.0093893		2083.4	0.01218484		2673.39	-0.00935183		3263.39	0.00736728		3853.38	0.00504134		
313.6	0.04297644	0.02369479	903.6	-0.00069578	0.00127485	1493.6	0.00921927		2083.6	0.01282729		2673.59	-0.0091239		3263.59	0.00792913		3853.58	0.00566118		
313.8	0.04320198	0.02388489	903.8	0.00029632	0.00128536	1493.8	0.00901779		2083.8	0.01220137		2673.79	-0.00902943		3263.79	0.00816175		3853.78	0.005847		
314	0.04341274	0.02407482	904	0.00025711	0.00129587	1494	0.00857258		2084	0.01103571		2673.99	-0.00889517		3263.99	0.00901869		3853.98	0.00736041		
314.2	0.04339463	0.02426458	904.2	0.00070196	0.00130637	1494.2	0.00779384		2084.2	0.01202435		2674.19	-0.0088273		3264.19	0.00987807		3854.18	0.00783028		
314.4	0.04346856	0.02445416	904.4	0.00048197	0.00131687	1494.4	0.00896694		2084.4	0.01141736		2674.39	-0.00900944		3264.39	0.01056935		3854.38	0.00859832		
314.6	0.04337092	0.02464357	904.6	0.00069978	0.00132736	1494.6	0.00891691		2084.6	0.0110763		2674.59	-0.00853155		3264.59	0.00988396		3854.58	0.00846498		
314.8	0.04318634	0.02483281	904.8	0.00082416	0.00133785	1494.8	0.00918926		2084.8	0.0102521		2674.79	-0.00848052		3264.79	0.01017564		3854.78	0.00910984		
315	0.04274277	0.02502187	905	0.00140428	0.00134833	1495	0.00918004		2085	0.00965825		2674.99	-0.00824069		3264.99	0.00963334		3854.98	0.00850186		
315.2	0.04305342	0.02521076	905.2	0.00215875	0.00135881	1495.2	0.00864788		2085.2	0.0085493		2675.19	-0.00664243		3265.19	0.01061105		3855.18	0.00761277		
315.4	0.04297685	0.02539948	905.4	0.00296521	0.00136928	1495.4	0.00902219		2085.4	0.00908529		2675.39	-0.00624301		3265.39	0.01062393		3855.38	0.00790807		
315.6	0.04279852	0.02558803	905.6	0.00317342	0.00137975	1495.6	0.00870778		2085.6	0.00988196		2675.59	-0.00642413		3265.59	0.0110944		3855.58	0.00849298		
315.8	0.04285968	0.0257764	905.8	0.00318016	0.00139022	1495.8	0.00952028		2085.8	0.00890598		2675.79	-0.00564315		3265.79	0.0109454		3855.78	0.00778546		
316	0.04343431	0.02596461	906	0.00310701	0.00140068	1496	0.00897277		2086	0.00934832		2675.99	-0.00612516		3265.99	0.01097644		3855.98	0.00796239		
316.2	0.04336408	0.02615264	906.2	0.0024225	0.00141113	1496.2	0.00842571		2086.2	0.00893123		2676.19	-0.00624434		3266.19	0.01138572		3856.18	0.00744102		
316.4	0.0441505	0.0263405	906.4	0.00165065	0.00142158	1496.4	0.00895105		2086.4	0.00960658		2676.39	-0.00655296		3266.39	0.01134985		3856.38	0.00570678		
316.6	0.04495606	0.02652819	906.6	0.00102667	0.00143203	1496.6	0.00884614		2086.6	0.00964106		2676.59	-0.00596936		3266.59	0.01177736		3856.58	0.0044969		
316.8	0.04416882	0.0267157	906.8	0.00072116	0.00144247	1496.8	0.00854994		2086.8	0.00976481		2676.79	-0.00628274		3266.79	0.01236163		3856.78	0.00379245		
317	0.04296602	0.02690305	907	-0.00017993	0.0014529	1497	0.00896798		2087	0.01034532		2676.99	-0.00608548		3266.99	0.01234138		3856.98	0.00255265		
317.2	0.04283778	0.02709023	907.2	-0.00002105	0.00146334	1497.2	0.00881048		2087.2	0.01067408		2677.19	-0.00641855		3267.19	0.01280929		3857.18	0.00220445		
317.4	0.04252141	0.02727723	907.4	0.00043874	0.00147376	1497.4	0.00990577		2087.4	0.01117595		2677.39	-0.00591749		3267.39	0.01211843		3857.38	0.00179019		
317.6	0.04168147	0.02746407	907.6	0.00007851	0.00148418	1497.6	0.00789045		2087.6	0.01158406		2677.59	-0.00563068		3267.59	0.01165822		3857.58	0.00186328		
317.8	0.04071322	0.02765073	907.8	-0.00023885	0.0014946	1497.8	0.00794416		2087.8	0.01082311		2677.79	-0.0062181		3267.79	0.01144542		3857.78	0.00292226		
318	0.04093811	0.02783723	908	-0.00086189	0.00150501	1498	0.00734631		2088	0.01152593		2677.99	-0.00669327		3267.99	0.01119427		3857.98	0.00308067		
318.2	0.04137095	0.02802355	908.2	-0.00031843	0.00151542	1498.2	0.00723352		2088.2	0.01242162		2678.19	-0.00748007		3268.19	0.01163889		3858.18	0.00301498		
318.4	0.04120265	0.0282097	908.4	-0.00047415	0.00152582	1498.4	0.00784702		2088.4	0.01209655		2678.39	-0.00771282		3268.39	0.01097581		3858.38	0.00308521		
318.6	0.04212633	0.02839569	908.6	-0.00031846	0.00153622	1498.6	0.00794076		2088.6	0.01185316		2678.59	-0.00733873		3268.59	0.01047004		3858.58	0.00308977		
318.8	0.04276221	0.0285815	908.8	0.00060006	0.00154661	1498.8	0.00805268		2088.8	0.01187402		2678.79	-0.00687226		3268.79	0.01055379		3858.78	0.0037526		
319	0.04320574	0.02876715	909	0.00131475	0.001557	1499	0.00841251		2089	0.01089973		2678.99	-0.007011		3268.99	0.0105761		3858.98	0.00453568		
319.2	0.04434925	0.02895263	909.2	0.00284299	0.00156738	1499.2	0.00860407		2089.2	0.01068881		2679.19	-0.00638284		3269.19	0.01091635		3859.18	0.00638407		
319.4	0.04457122	0.02913793	909.4	0.00387335	0.00157776	1499.4	0.00984823		2089.4	0.01120809		2679.39	-0.00625197		3269.39	0.01067253		3859.38	0.00909038		
319.6	0.04509667	0.02932307	909.6	0.00446497	0.00158814	1499.6	0.00976189		2089.6	0.01122596		2679.59	-0.00645154		3269.59	0.01018767		3859.58	0.01057735		
319.8	0.04526641	0.02950804	909.8	0.0050522	0.00159851	1499.8	0.00989208		2089.8	0.01009868		2679.79	-0.00599754		3269.79	0.00932226		3859.78	0.01035934		
320	0.04696116	0.02969284	910	0.00497899	0.00160887	1500	0.01101544		2090	0.01020943		2679.99	-0.00670342		3269.99	0.00900624		3859.98	0.0113471		
320.2	0.04790148	0.02987747	910.2	0.00445814	0.00161923	1500.2	0.01123877		2090.2	0.00953398		2680.19	-0.00743491		3270.19	0.00900744		3860.18	0.0110609		
320.4	0.0486196	0.03006194	910.4	0.00467307	0.00162959	1500.4	0.01112635		2090.4	0.0105195		2680.39	-0.00717481		3270.39	0.00898536		3860.38	0.01123561		
320.6	0.04878434	0.03024623	910.6	0.00459327	0.00163994	1500.6	0.0118309		2090.6	0.01107996		2680.59	-0.00703073		3270.59	0.00921493		3860.58	0.01105431		
320.8	0.04833102	0.03043036	910.8	0.00412592	0.00165028	1500.8	0.0108725		2090.8	0.0108595		2680.79	-0.0074516		3270.79	0.00931442		3860.78	0.00920117		
321	0.04883552	0.03061432	911	0.004225	0.00166062	1501	0.01052103		2091	0.01222238		2680.99	-0.0074131		3270.99	0.00971406		3860.98	0.00802568		
321.2	0.04845646	0.03079811	911.2	0.004049	0.00167096	1501.2	0.009757		2091.2	0.01274379		2681.19	-0.00796976		3271.19	0.00926918		3861.18	0.007434		
321.4	0.04770772	0.03098173	911.4	0.00376329	0.00168129	1501.4	0.00954136		2091.4	0.0132765		2681.39	-0.00810836		3271.39	0.00804291		3861.38	0.00643329		
321.6	0.04733686	0.03116519	911.6	0.00313383	0.00169162	1501.6	0.00872506		2091.6	0.01402877		2681.59	-0.00850533		3271.59	0.0086452		3861.58	0.00640973		
321.8	0.04742201	0.03134848	911.8	0.00270536	0.00170194	1501.8	0.00787644		2091.8	0.01488034		2681.79	-0.00912076		3271.79	0.0087729		3861.78	0.00652587		
322	0.04733953	0.0315316	912	0.00237553	0.00171225	1502	0.00775628		2092	0.01585683		2681.99	-0.00931443		3271.99	0.00913204		3861.98	0.0059236		
322.2	0.04807878	0.03171456	912.2	0.00193943	0.00172257	1502.2	0.00887869		2092.2	0.01626976		2682.19	-0.00881662		3272.19	0.00975993		3862.18	0.00627184		
322.4	0.04776036	0.03189735	912.4	0.00247494	0.00173287	1502.4	0.00861753		2092.4	0.01605593		2682.39	-0.00846964		3272.39	0.00945843		3862.38	0.00563285		
322.6	0.04889539	0.03207997	912.6	0.00297157	0.00174318	1502.6	0.00849458		2092.6	0.01610766		2682.59	-0.00816926		3272.59	0.00941442		3862.58	0.00605234		
322.8	0.04876248	0.03226242	912.8	0.00343437	0.00175348	1502.8	0.00897831		2092.8	0.01584824		2682.79	-0.00859514		3272.79	0.010305		3862.78	0.005707		
323	0.04890055	0.03244471	913	0.00431183	0.00176377	1503	0.00949752		2093	0.01543347		2682.99	-0.00930444		3272.99	0.01063905		3862.98	0.00625671		
323.2	0.04910913	0.03262683	913.2	0.00485163	0.00177406	1503.2	0.00935484		2093.2	0.01454218		2683.19	-0.00854031		3273.19	0.0109718		3863.18	0.00717116		
323.4	0.04853106	0.03280879	913.4	0.00460546	0.00178434	1503.4	0.00990122		2093.4	0.01379453		2683.39	-0.00768244		3273.39	0.01172974		3863.38	0.00762037		
323.6	0.04876091	0.03299058	913.6	0.00442606	0.00179462	1503.6	0.00995551		2093.6	0.01266334		2683.59	-0.00757681		3273.59	0.01239423		3863.58	0.00819957		
323.8	0.04895227	0.03317221	913.8	0.00456002	0.0018049	1503.8	0.01079627		2093.8	0.01228404		2683.79	-0.00719713		3273.79	0.01186209		3863.78	0.00745555		
324	0.05049406	0.03335366	914	0.0046735	0.00181517	1504	0.01148686		2094	0.01249442		2683.99	-0.0067831		3273.99	0.01288996		3863.98	0.00734033		
324.2	0.05107305	0.03353496	914.2	0.00539716	0.00182543	1504.2	0.01124193		2094.2	0.01172337		2684.19	-0.00704865		3274.19	0.01316081		3864.18	0.0058171		
324.4	0.05126804	0.03371609	914.4	0.004831	0.00183569	1504.4	0.01171093		2094.4	0.01173495		2684.39	-0.0061237		3274.39	0.01277365		3864.38	0.00555227		
324.6	0.05177753	0.03389705	914.6	0.00437821	0.00184595	1504.6	0.01235946		2094.6	0.01213894		2684.59	-0.00602502		3274.59	0.01390855		3864.58	0.00382285		
324.8	0.05240695	0.03407785	914.8	0.00372838	0.0018562	1504.8	0.01199971		2094.8	0.01207501		2684.79	-0.005964		3274.79	0.01362104		3864.78	0.00297182		
325	0.05226477	0.03425848	915	0.0040655	0.00186645	1505	0.01202191		2095	0.01270088		2684.99	-0.00519545		3274.99	0.01398647		3864.98	0.00319209		
325.2	0.05158115	0.03443895	915.2	0.00381033	0.00187669	1505.2	0.01248429		2095.2	0.01251731		2685.19	-0.00529279		3275.19	0.01362302		3865.18	0.00372543		
325.4	0.05149468	0.03461925	915.4	0.00375865	0.00188693	1505.4	0.01214518		2095.4	0.01309434		2685.39	-0.00569773		3275.39	0.0143129		3865.38	0.00383904		
325.6	0.05174565	0.03479939	915.6	0.00406926	0.00189716	1505.6	0.01209499		2095.6	0.013873		2685.59	-0.00599459		3275.59	0.01488242		3865.58	0.00435292		
325.8	0.05163801	0.03497937	915.8	0.0034365	0.00190739	1505.8	0.01145006		2095.8	0.01438811		2685.79	-0.0063112		3275.79	0.01444659		3865.78	0.00534104		
326	0.05162598	0.03515918	916	0.00291497	0.00191761	1506	0.0120977		2096	0.015279		2685.99	-0.00632519		3275.99	0.01516074		3865.98	0.00625512		
326.2	0.0524022	0.03533883	916.2	0.0030981	0.00192783	1506.2	0.01269564		2096.2	0.01532645		2686.19	-0.00633783		3276.19	0.01460159		3866.18	0.00651789		
326.4	0.05211707	0.03551831	916.4	0.00422734	0.00193804	1506.4	0.01237216		2096.4	0.01577569		2686.39	-0.00729461		3276.39	0.01454592		3866.38	0.00708741		
326.6	0.05132847	0.03569763	916.6	0.0035653	0.00194825	1506.6	0.01238978		2096.6	0.01637173		2686.59	-0.00776218		3276.59	0.01439044		3866.58	0.00829214		
326.8	0.05152224	0.03587678	916.8	0.00324332	0.00195846	1506.8	0.01284736		2096.8	0.01612079		2686.79	-0.0082883		3276.79	0.01445235		3866.78	0.00851742		
327	0.05188677	0.03605578	917	0.00343429	0.00196866	1507	0.01193445		2097	0.01553452		2686.99	-0.00809404		3276.99	0.01491358		3866.98	0.00963122		
327.2	0.05149738	0.03623461	917.2	0.00278805	0.00197885	1507.2	0.01096263		2097.2	0.01426794		2687.19	-0.00764952		3277.19	0.01506513		3867.18	0.01015586		
327.4	0.05198512	0.03641327	917.4	0.00259207	0.00198904	1507.4	0.01105585		2097.4	0.01400534		2687.39	-0.00847386		3277.39	0.01576094		3867.38	0.01096204		
327.6	0.05266284	0.03659178	917.6	0.00226706	0.00199923	1507.6	0.01027783		2097.6	0.01395185		2687.59	-0.00933623		3277.59	0.01563506		3867.58	0.01108457		
327.8	0.05301893	0.03677012	917.8	0.00247847	0.00200941	1507.8	0.01009942		2097.8	0.01480071		2687.79	-0.00935462		3277.79	0.01413823		3867.78	0.00982487		
328	0.05343844	0.0369483	918	0.0030104	0.00201958	1508	0.00921612		2098	0.01472291		2687.99	-0.00900885		3277.99	0.01480813		3867.98	0.00935919		
328.2	0.05347121	0.03712631	918.2	0.00253799	0.00202976	1508.2	0.01029996		2098.2	0.01383418		2688.19	-0.00917654		3278.19	0.01405906		3868.18	0.00943095		
328.4	0.05375133	0.03730416	918.4	0.00179615	0.00203992	1508.4	0.01052107		2098.4	0.01408261		2688.39	-0.00835416		3278.39	0.01255372		3868.38	0.00948814		
328.6	0.05470622	0.03748186	918.6	0.0021635	0.00205009	1508.6	0.01030819		2098.6	0.01418044		2688.59	-0.00770082		3278.59	0.01282712		3868.58	0.00929986		
328.8	0.05496448	0.03765938	918.8	0.00227307	0.00206024	1508.8	0.01033088		2098.8	0.01352832		2688.79	-0.00765916		3278.79	0.01161006		3868.78	0.00928443		
329	0.05472941	0.03783675	919	0.002959	0.0020704	1509	0.00974224		2099	0.01371124		2688.99	-0.00662253		3278.99	0.01172969		3868.98	0.00813717		
329.2	0.05502551	0.03801396	919.2	0.00253251	0.00208055	1509.2	0.0105833		2099.2	0.01362403		2689.19	-0.00688242		3279.19	0.01171356		3869.18	0.00801705		
329.4	0.05561344	0.038191	919.4	0.00290734	0.00209069	1509.4	0.00985747		2099.4	0.01403956		2689.39	-0.00667667		3279.39	0.01135714		3869.38	0.00759733		
329.6	0.0564197	0.03836788	919.6	0.00338325	0.00210083	1509.6	0.01057654		2099.6	0.01391371		2689.59	-0.00563776		3279.59	0.01036654		3869.58	0.00698366		
329.8	0.05705042	0.0385446	919.8	0.00333585	0.00211096	1509.8	0.01094212		2099.8	0.0151212		2689.79	-0.0047516		3279.79	0.01030431		3869.78	0.0069801		
330	0.05825045	0.03872116	920	0.00411884	0.00212109	1510	0.01138001		2100	0.01567458		2689.99	-0.00416476		3279.99	0.01057719		3869.98	0.00666047		
330.2	0.05845493	0.03889756	920.2	0.00454903	0.00213122	1510.2	0.01217325		2100.2	0.01548082		2690.19	-0.0039283		3280.19	0.010473		3870.18	0.00652302		
330.4	0.05867774	0.0390738	920.4	0.00492131	0.00214134	1510.4	0.01265132		2100.4	0.016015		2690.39	-0.00355292		3280.39	0.01045126		3870.38	0.00629456		
330.6	0.0584541	0.03924988	920.6	0.00465833	0.00215146	1510.6	0.01242605		2100.6	0.01572753		2690.59	-0.00289094		3280.59	0.01099686		3870.58	0.00649502		
330.8	0.05943955	0.0394258	920.8	0.00413889	0.00216157	1510.8	0.01180393		2100.8	0.01541477		2690.79	-0.00247043		3280.79	0.01112627		3870.78	0.00604096		
331	0.05886643	0.03960155	921	0.00392216	0.00217168	1511	0.01066274		2101	0.01465242		2690.99	-0.00188681		3280.99	0.01230264		3870.98	0.00574635		
331.2	0.0586551	0.03977715	921.2	0.00340005	0.00218178	1511.2	0.00966446		2101.2	0.01429436		2691.19	-0.00195469		3281.19	0.01097918		3871.18	0.00471115		
331.4	0.05992524	0.03995258	921.4	0.00343793	0.00219188	1511.4	0.00958249		2101.4	0.01455398		2691.39	-0.00272827		3281.39	0.01127981		3871.38	0.00438789		
331.6	0.06006765	0.04012786	921.6	0.00254468	0.00220197	1511.6	0.00911164		2101.6	0.01549515		2691.59	-0.00284749		3281.59	0.01189488		3871.58	0.00421734		
331.8	0.05952644	0.04030298	921.8	0.00301242	0.00221206	1511.8	0.00911056		2101.8	0.01508689		2691.79	-0.00291308		3281.79	0.01252832		3871.78	0.0042136		
332	0.05930582	0.04047793	922	0.00299224	0.00222214	1512	0.00836573		2102	0.01418941		2691.99	-0.00349975		3281.99	0.01361882		3871.98	0.00468959		
332.2	0.05954006	0.04065273	922.2	0.00265001	0.00223222	1512.2	0.00865263		2102.2	0.01356515		2692.19	-0.00403672		3282.19	0.01326115		3872.18	0.00552015		
332.4	0.06004818	0.04082737	922.4	0.00264198	0.0022423	1512.4	0.00874867		2102.4	0.01289847		2692.39	-0.00471089		3282.39	0.01322357		3872.38	0.00583308		
332.6	0.06074894	0.04100184	922.6	0.00265036	0.00225237	1512.6	0.00870657		2102.6	0.01253933		2692.59	-0.0056434		3282.59	0.01411748		3872.58	0.0060002		
332.8	0.05997239	0.04117616	922.8	0.00245459	0.00226243	1512.8	0.00902224		2102.8	0.01352188		2692.79	-0.00683481		3282.79	0.01441735		3872.78	0.00623332		
333	0.0592445	0.04135032	923	0.00238366	0.00227249	1513	0.00914929		2103	0.01397301		2692.99	-0.007085		3282.99	0.0148836		3872.98	0.00642254		
333.2	0.05944225	0.04152433	923.2	0.00259206	0.00228255	1513.2	0.01001656		2103.2	0.01353937		2693.19	-0.00715358		3283.19	0.01405779		3873.18	0.00690246		
333.4	0.06086188	0.04169817	923.4	0.00275793	0.0022926	1513.4	0.01006398		2103.4	0.01315338		2693.39	-0.00700072		3283.39	0.01237569		3873.38	0.00735422		
333.6	0.06275457	0.04187185	923.6	0.00324319	0.00230265	1513.6	0.01121079		2103.6	0.01336496		2693.59	-0.00697055		3283.59	0.01212653		3873.58	0.00696357		
333.8	0.06317316	0.04204538	923.8	0.00319965	0.00231269	1513.8	0.0118156		2103.8	0.01422867		2693.79	-0.00710818		3283.79	0.0115882		3873.78	0.0071658		
334	0.06370715	0.04221875	924	0.00367464	0.00232273	1514	0.01206599		2104	0.01374121		2693.99	-0.00692231		3283.99	0.01171		3873.98	0.00768317		
334.2	0.06365136	0.04239195	924.2	0.00335559	0.00233276	1514.2	0.01223261		2104.2	0.01369304		2694.19	-0.00698997		3284.19	0.01105226		3874.18	0.00789221		
334.4	0.06398686	0.04256501	924.4	0.00382225	0.00234279	1514.4	0.01217128		2104.4	0.01405864		2694.39	-0.00632223		3284.39	0.00928956		3874.38	0.00701688		
334.6	0.0628127	0.0427379	924.6	0.00440375	0.00235281	1514.6	0.0116366		2104.6	0.01420682		2694.59	-0.00500243		3284.59	0.00923572		3874.58	0.0074775		
334.8	0.06283872	0.04291064	924.8	0.00406621	0.00236283	1514.8	0.01144489		2104.8	0.01369034		2694.79	-0.00372041		3284.79	0.00823767		3874.78	0.0071125		
335	0.06349316	0.04308321	925	0.00448451	0.00237285	1515	0.01081374		2105	0.0137474		2694.99	-0.00293924		3284.99	0.00842866		3874.98	0.00735292		
335.2	0.06318278	0.04325564	925.2	0.00483793	0.00238286	1515.2	0.00996801		2105.2	0.0136261		2695.19	-0.00345171		3285.19	0.0072945		3875.18	0.00720047		
335.4	0.06387919	0.0434279	925.4	0.00519929	0.00239286	1515.4	0.01056965		2105.4	0.01372505		2695.39	-0.00307591		3285.39	0.00876272		3875.38	0.00712538		
335.6	0.06360169	0.04360001	925.6	0.00589634	0.00240286	1515.6	0.01019379		2105.6	0.0134222		2695.59	-0.00263256		3285.59	0.00947225		3875.58	0.00695216		
335.8	0.06323486	0.04377196	925.8	0.00713916	0.00241286	1515.8	0.00983568		2105.8	0.0123822		2695.79	-0.00261156		3285.79	0.01004326		3875.78	0.00740614		
336	0.06180956	0.04394375	926	0.00679642	0.00242285	1516	0.00923986		2106	0.0122237		2695.99	-0.00290682		3285.99	0.01120504		3875.98	0.00736118		
336.2	0.06130735	0.04411538	926.2	0.007051	0.00243284	1516.2	0.00987943		2106.2	0.01303105		2696.19	-0.00313182		3286.19	0.01086102		3876.18	0.00769699		
336.4	0.06053894	0.04428686	926.4	0.00650125	0.00244282	1516.4	0.01092026		2106.4	0.01322135		2696.39	-0.00300596		3286.39	0.01205376		3876.38	0.00851349		
336.6	0.06027908	0.04445819	926.6	0.00658034	0.0024528	1516.6	0.01071999		2106.6	0.01349152		2696.59	-0.00332894		3286.59	0.0124226		3876.58	0.00904453		
336.8	0.05950363	0.04462936	926.8	0.00574823	0.00246278	1516.8	0.01036912		2106.8	0.01400019		2696.79	-0.00351869		3286.79	0.0119963		3876.78	0.01075409		
337	0.05938456	0.04480037	927	0.00550183	0.00247274	1517	0.01097616		2107	0.01398822		2696.99	-0.00377053		3286.99	0.01211564		3876.98	0.01094564		
337.2	0.05997517	0.04497122	927.2	0.00560763	0.00248271	1517.2	0.01256459		2107.2	0.01403891		2697.19	-0.00411842		3287.19	0.01151953		3877.18	0.01093629		
337.4	0.06150344	0.04514192	927.4	0.00465993	0.00249267	1517.4	0.01335626		2107.4	0.01351809		2697.39	-0.00510609		3287.39	0.01159991		3877.38	0.01078513		
337.6	0.06182675	0.04531246	927.6	0.00397086	0.00250263	1517.6	0.01434151		2107.6	0.01391574		2697.59	-0.00549289		3287.59	0.01181461		3877.58	0.00956012		
337.8	0.06077067	0.04548285	927.8	0.00379447	0.00251258	1517.8	0.01479124		2107.8	0.01416543		2697.79	-0.00540984		3287.79	0.01196568		3877.78	0.01025871		
338	0.06102301	0.04565309	928	0.00400728	0.00252252	1518	0.01518143		2108	0.01441183		2697.99	-0.00508609		3287.99	0.01161537		3877.98	0.01093979		
338.2	0.06170378	0.04582316	928.2	0.00369	0.00253246	1518.2	0.01498315		2108.2	0.013939		2698.19	-0.00530266		3288.19	0.00986428		3878.18	0.01116823		
338.4	0.06232936	0.04599309	928.4	0.00436409	0.0025424	1518.4	0.01431359		2108.4	0.0143162		2698.39	-0.00411589		3288.39	0.00902835		3878.38	0.01132627		
338.6	0.06224731	0.04616285	928.6	0.0051672	0.00255233	1518.6	0.0137657		2108.6	0.01335801		2698.59	-0.00369788		3288.59	0.00925433		3878.58	0.01123735		
338.8	0.06367132	0.04633247	928.8	0.00491326	0.00256226	1518.8	0.01414861		2108.8	0.01259392		2698.79	-0.00362657		3288.79	0.00934602		3878.78	0.01189771		
339	0.06411236	0.04650192	929	0.00592898	0.00257219	1519	0.01263711		2109	0.01288521		2698.99	-0.00347624		3288.99	0.00913171		3878.98	0.01159658		
339.2	0.06321535	0.04667123	929.2	0.00673976	0.00258211	1519.2	0.01231325		2109.2	0.01214489		2699.19	-0.00382121		3289.19	0.00810819		3879.18	0.01081115		
339.4	0.06390957	0.04684038	929.4	0.0076357	0.00259202	1519.4	0.01179298		2109.4	0.01209788		2699.39	-0.00307407		3289.39	0.00829791		3879.38	0.00988213		
339.6	0.06416769	0.04700937	929.6	0.00863231	0.00260193	1519.6	0.01132642		2109.6	0.01225053		2699.59	-0.00263718		3289.59	0.00777324		3879.58	0.00907877		
339.8	0.06350217	0.04717821	929.8	0.00886204	0.00261184	1519.8	0.01171178		2109.8	0.0129782		2699.79	-0.00262785		3289.79	0.00829644		3879.78	0.00952139		
340	0.06268803	0.0473469	930	0.00911406	0.00262174	1520	0.01206245		2110	0.01351842		2699.99	-0.00222621		3289.99	0.00855946		3879.98	0.00874445		
340.2	0.0632762	0.04751543	930.2	0.00898754	0.00263163	1520.2	0.01184951		2110.2	0.01377128		2700.19	-0.00206886		3290.19	0.0083529		3880.18	0.00878679		
340.4	0.06413973	0.04768381	930.4	0.00799678	0.00264153	1520.4	0.01119105		2110.4	0.01353843		2700.39	-0.00154209		3290.39	0.00887671		3880.38	0.0088836		
340.6	0.06521832	0.04785204	930.6	0.00807988	0.00265141	1520.6	0.00994719		2110.6	0.01367353		2700.59	-0.00195245		3290.59	0.00815086		3880.58	0.00955261		
340.8	0.06524286	0.04802011	930.8	0.00753613	0.0026613	1520.8	0.01031525		2110.8	0.01471238		2700.79	-0.00220445		3290.79	0.0082442		3880.78	0.00971662		
341	0.0650949	0.04818803	931	0.0065862	0.00267117	1521	0.01135501		2111	0.01441835		2700.99	-0.00300602		3290.99	0.00835584		3880.98	0.0082936		
341.2	0.06611542	0.04835579	931.2	0.0067697	0.00268105	1521.2	0.01189115		2111.2	0.01407214		2701.19	-0.0033267		3291.19	0.00817582		3881.18	0.0079257		
341.4	0.06670201	0.04852341	931.4	0.00527087	0.00269092	1521.4	0.01241918		2111.4	0.01408438		2701.39	-0.0032518		3291.39	0.00805135		3881.38	0.00741428		
341.6	0.06687613	0.04869087	931.6	0.00442072	0.00270078	1521.6	0.01240004		2111.6	0.01452786		2701.59	-0.00277884		3291.59	0.00849512		3881.58	0.00768298		
341.8	0.06768375	0.04885817	931.8	0.00527728	0.00271064	1521.8	0.0129338		2111.8	0.0148613		2701.79	-0.00310707		3291.79	0.0078424		3881.78	0.00897709		
342	0.0686674	0.04902533	932	0.00522498	0.0027205	1522	0.01278625		2112	0.01504201		2701.99	-0.00334033		3291.99	0.00690212		3881.98	0.00974536		
342.2	0.06890457	0.04919233	932.2	0.00445455	0.00273035	1522.2	0.01192929		2112.2	0.0146354		2702.19	-0.00279179		3292.19	0.00704753		3882.18	0.00918286		
342.4	0.06966557	0.04935918	932.4	0.00492146	0.0027402	1522.4	0.01128787		2112.4	0.01455659		2702.39	-0.00209399		3292.39	0.00775897		3882.38	0.00830315		
342.6	0.06990021	0.04952588	932.6	0.00589082	0.00275004	1522.6	0.01140807		2112.6	0.01443434		2702.59	-0.00249143		3292.59	0.00867148		3882.58	0.00733374		
342.8	0.07087332	0.04969242	932.8	0.00648073	0.00275988	1522.8	0.01122327		2112.8	0.0141903		2702.79	-0.00209454		3292.79	0.00845003		3882.78	0.00756174		
343	0.07019773	0.04985882	933	0.00695704	0.00276971	1523	0.01115144		2113	0.01439185		2702.99	-0.00218223		3292.99	0.00829274		3882.98	0.00616965		
343.2	0.06972346	0.05002506	933.2	0.00763718	0.00277954	1523.2	0.01170069		2113.2	0.01338852		2703.19	-0.00225352		3293.19	0.00872429		3883.18	0.00551175		
343.4	0.0697546	0.05019115	933.4	0.00768468	0.00278936	1523.4	0.01162325		2113.4	0.01357839		2703.39	-0.00213471		3293.39	0.00958485		3883.38	0.00525889		
343.6	0.06951006	0.05035709	933.6	0.00810492	0.00279918	1523.6	0.01280982		2113.6	0.01384918		2703.59	-0.00237422		3293.59	0.01019287		3883.58	0.00460985		
343.8	0.06871805	0.05052288	933.8	0.00855441	0.002809	1523.8	0.0140328		2113.8	0.01396777		2703.79	-0.00394085		3293.79	0.01103366		3883.78	0.00509486		
344	0.06817368	0.05068852	934	0.00862049	0.00281881	1524	0.0130136		2114	0.01392428		2703.99	-0.00369601		3293.99	0.01145545		3883.98	0.00542734		
344.2	0.06802469	0.050854	934.2	0.0085022	0.00282862	1524.2	0.01227264		2114.2	0.01388029		2704.19	-0.0040388		3294.19	0.0116565		3884.18	0.00535185		
344.4	0.06820704	0.05101934	934.4	0.00875352	0.00283842	1524.4	0.01281381		2114.4	0.01467348		2704.39	-0.0038772		3294.39	0.01120788		3884.38	0.00573695		
344.6	0.06805654	0.05118452	934.6	0.0091662	0.00284822	1524.6	0.01292284		2114.6	0.01594844		2704.59	-0.00390597		3294.59	0.01073151		3884.58	0.00615147		
344.8	0.0665743	0.05134955	934.8	0.00908455	0.00285801	1524.8	0.01344017		2114.8	0.01596796		2704.79	-0.00478154		3294.79	0.0104764		3884.78	0.00632774		
345	0.06713057	0.05151444	935	0.00789834	0.0028678	1525	0.01381351		2115	0.01505201		2704.99	-0.0051461		3294.99	0.008566		3884.98	0.00692346		
345.2	0.06767888	0.05167917	935.2	0.00743498	0.00287758	1525.2	0.01436139		2115.2	0.01620909		2705.19	-0.00460241		3295.19	0.00770675		3885.18	0.00771637		
345.4	0.06692331	0.05184375	935.4	0.00630365	0.00288736	1525.4	0.01432632		2115.4	0.01658674		2705.39	-0.00480604		3295.39	0.00662952		3885.38	0.00816671		
345.6	0.06672285	0.05200818	935.6	0.00658745	0.00289714	1525.6	0.01340978		2115.6	0.01701754		2705.59	-0.00413147		3295.59	0.00668594		3885.58	0.00903067		
345.8	0.06650041	0.05217247	935.8	0.00674694	0.00290691	1525.8	0.01362879		2115.8	0.01695187		2705.79	-0.00384311		3295.79	0.00554379		3885.78	0.00907286		
346	0.0655281	0.0523366	936	0.0054321	0.00291667	1526	0.01290526		2116	0.01680904		2705.99	-0.00281023		3295.99	0.00514393		3885.98	0.00931164		
346.2	0.06525813	0.05250058	936.2	0.00480093	0.00292643	1526.2	0.01292229		2116.2	0.01702564		2706.19	-0.00208922		3296.19	0.00560028		3886.18	0.00841436		
346.4	0.06608286	0.05266441	936.4	0.00556343	0.00293619	1526.4	0.01228059		2116.4	0.01662406		2706.39	-0.00189753		3296.39	0.0050127		3886.38	0.0073553		
346.6	0.06685387	0.0528281	936.6	0.00709364	0.00294594	1526.6	0.01180336		2116.6	0.01576687		2706.59	-0.00139025		3296.59	0.00515134		3886.58	0.00685212		
346.8	0.06715398	0.05299163	936.8	0.0069059	0.00295569	1526.8	0.01081066		2116.8	0.01526161		2706.79	-0.00160995		3296.79	0.00494102		3886.78	0.00684278		
347	0.06671688	0.05315502	937	0.00725579	0.00296544	1527	0.01113728		2117	0.01493593		2706.99	-0.00195285		3296.99	0.00526048		3886.98	0.00572131		
347.2	0.06686315	0.05331825	937.2	0.00760587	0.00297518	1527.2	0.01030075		2117.2	0.01353606		2707.19	-0.00185486		3297.19	0.00604406		3887.18	0.00528408		
347.4	0.06768881	0.05348134	937.4	0.00657269	0.00298491	1527.4	0.01078326		2117.4	0.01370537		2707.39	-0.00256403		3297.39	0.00673085		3887.38	0.00505351		
347.6	0.06785032	0.05364428	937.6	0.00686504	0.00299464	1527.6	0.01058387		2117.6	0.01280437		2707.59	-0.00230507		3297.59	0.0078332		3887.58	0.00463812		
347.8	0.06909195	0.05380707	937.8	0.00703153	0.00300437	1527.8	0.01020283		2117.8	0.01290649		2707.79	-0.00319138		3297.79	0.0084666		3887.78	0.00500745		
348	0.06920788	0.05396971	938	0.006399	0.00301409	1528	0.00967081		2118	0.01282115		2707.99	-0.00283794		3297.99	0.00854528		3887.98	0.00549142		
348.2	0.07009593	0.05413221	938.2	0.00615569	0.00302381	1528.2	0.01078094		2118.2	0.01262805		2708.19	-0.00292053		3298.19	0.00924182		3888.18	0.00522162		
348.4	0.07086784	0.05429455	938.4	0.00552283	0.00303352	1528.4	0.01163453		2118.4	0.01236673		2708.39	-0.00289168		3298.39	0.01032452		3888.38	0.00656982		
348.6	0.07097138	0.05445675	938.6	0.00478674	0.00304323	1528.6	0.01093666		2118.6	0.01276458		2708.59	-0.00307983		3298.59	0.01043309		3888.58	0.00729929		
348.8	0.06994885	0.0546188	938.8	0.00459766	0.00305293	1528.8	0.01145794		2118.8	0.01200665		2708.79	-0.00334735		3298.79	0.01022222		3888.78	0.00864074		
349	0.07081511	0.0547807	939	0.00360562	0.00306263	1529	0.01189415		2119	0.012702		2708.99	-0.00241381		3298.99	0.01024089		3888.98	0.00944456		
349.2	0.07135853	0.05494245	939.2	0.00347046	0.00307233	1529.2	0.01120567		2119.2	0.01366575		2709.19	-0.00230595		3299.19	0.01084216		3889.18	0.00897672		
349.4	0.07143008	0.05510406	939.4	0.00331526	0.00308202	1529.4	0.01040652		2119.4	0.01398402		2709.39	-0.00186543		3299.39	0.01078748		3889.38	0.00853519		
349.6	0.071567	0.05526552	939.6	0.00243981	0.0030917	1529.6	0.01077123		2119.6	0.01475917		2709.59	-0.00129896		3299.59	0.01083806		3889.58	0.00912681		
349.8	0.0720458	0.05542683	939.8	0.00233237	0.00310138	1529.8	0.01092405		2119.8	0.01498216		2709.79	-0.00182906		3299.79	0.01125025		3889.78	0.00977033		
350	0.07194832	0.05558799	940	0.00180243	0.00311106	1530	0.01100134		2120	0.0151524		2709.99	-0.00253447		3299.99	0.01115285		3889.98	0.01045481		
350.2	0.07346766	0.05574901	940.2	0.00296572	0.00312073	1530.2	0.01195568		2120.2	0.01528497		2710.19	-0.00387635		3300.19	0.01151843		3890.18	0.0097759		
350.4	0.0744331	0.05590988	940.4	0.00395929	0.0031304	1530.4	0.01105126		2120.4	0.01602629		2710.39	-0.00369314		3300.39	0.01141807		3890.38	0.00904405		
350.6	0.07529625	0.05607061	940.6	0.00496678	0.00314007	1530.6	0.01047651		2120.6	0.01614836		2710.59	-0.00365834		3300.59	0.01181363		3890.58	0.00913736		
350.8	0.07486363	0.05623119	940.8	0.00515355	0.00314973	1530.8	0.01088232		2120.8	0.01681865		2710.79	-0.00442041		3300.79	0.01204765		3890.78	0.009308		
351	0.07463725	0.05639162	941	0.00598456	0.00315938	1531	0.01075192		2121	0.01693477		2710.99	-0.00521158		3300.99	0.01127618		3890.98	0.0074035		
351.2	0.07465056	0.0565519	941.2	0.00612242	0.00316903	1531.2	0.01124788		2121.2	0.01644212		2711.19	-0.00537606		3301.19	0.01144221		3891.18	0.00725372		
351.4	0.07439161	0.05671204	941.4	0.00620522	0.00317868	1531.4	0.0121957		2121.4	0.01585198		2711.39	-0.00529308		3301.39	0.01126392		3891.38	0.00670561		
351.6	0.07473198	0.05687203	941.6	0.00714285	0.00318832	1531.6	0.0125417		2121.6	0.01480626		2711.59	-0.00532212		3301.59	0.01101361		3891.58	0.00589267		
351.8	0.07437036	0.05703188	941.8	0.00837999	0.00319796	1531.8	0.0126159		2121.8	0.01471116		2711.79	-0.00610999		3301.79	0.00988968		3891.78	0.00544134		
352	0.07332307	0.05719158	942	0.00759612	0.00320759	1532	0.01306158		2122	0.01388389		2711.99	-0.00616638		3301.99	0.01044708		3891.98	0.00597493		
352.2	0.07328751	0.05735114	942.2	0.00745771	0.00321722	1532.2	0.01407041		2122.2	0.01313167		2712.19	-0.00625857		3302.19	0.01077114		3892.18	0.00613305		
352.4	0.07304072	0.05751055	942.4	0.00737105	0.00322684	1532.4	0.01421633		2122.4	0.01250558		2712.39	-0.00547972		3302.39	0.01167768		3892.38	0.00673974		
352.6	0.07255953	0.05766981	942.6	0.00757421	0.00323646	1532.6	0.01458475		2122.6	0.0123346		2712.59	-0.00591215		3302.59	0.01151806		3892.58	0.00638101		
352.8	0.07202193	0.05782893	942.8	0.00756164	0.00324608	1532.8	0.01560063		2122.8	0.01231448		2712.79	-0.0047466		3302.79	0.01161584		3892.78	0.00661103		
353	0.07312267	0.0579879	943	0.00722196	0.00325569	1533	0.01561436		2123	0.01390626		2712.99	-0.00431961		3302.99	0.01251419		3892.98	0.00603182		
353.2	0.07358464	0.05814673	943.2	0.00739083	0.0032653	1533.2	0.0146862		2123.2	0.01386889		2713.19	-0.00467464		3303.19	0.01263176		3893.18	0.00541526		
353.4	0.07363456	0.05830542	943.4	0.00651754	0.0032749	1533.4	0.01505363		2123.4	0.01434543		2713.39	-0.00432845		3303.39	0.01211386		3893.38	0.00590202		
353.6	0.07406985	0.05846396	943.6	0.00557039	0.0032845	1533.6	0.01546557		2123.6	0.01429709		2713.59	-0.00437691		3303.59	0.01317792		3893.58	0.0063108		
353.8	0.07442365	0.05862235	943.8	0.00566149	0.00329409	1533.8	0.01518191		2123.8	0.0145059		2713.79	-0.00421636		3303.79	0.01365372		3893.78	0.00745883		
354	0.07516163	0.0587806	944	0.00473598	0.00330368	1534	0.01483329		2124	0.01488419		2713.99	-0.00340232		3303.99	0.01292625		3893.98	0.00776771		
354.2	0.07646291	0.05893871	944.2	0.00439954	0.00331326	1534.2	0.01474672		2124.2	0.01476155		2714.19	-0.00407704		3304.19	0.01261978		3894.18	0.00698574		
354.4	0.07649593	0.05909667	944.4	0.00547418	0.00332284	1534.4	0.01412394		2124.4	0.01582462		2714.39	-0.00305138		3304.39	0.01204645		3894.38	0.0075326		
354.6	0.07641	0.05925449	944.6	0.00584848	0.00333242	1534.6	0.01431362		2124.6	0.01591752		2714.59	-0.00343204		3304.59	0.01246449		3894.58	0.00844709		
354.8	0.07628138	0.05941216	944.8	0.00647859	0.00334199	1534.8	0.01430228		2124.8	0.01650049		2714.79	-0.00349874		3304.79	0.01176844		3894.78	0.0083952		
355	0.07597953	0.05956969	945	0.00658421	0.00335156	1535	0.01398942		2125	0.01680459		2714.99	-0.00368529		3304.99	0.01112111		3894.98	0.00831113		
355.2	0.07618713	0.05972708	945.2	0.00696064	0.00336112	1535.2	0.01410537		2125.2	0.01680971		2715.19	-0.0034279		3305.19	0.01084135		3895.18	0.00915524		
355.4	0.07570937	0.05988432	945.4	0.00805657	0.00337068	1535.4	0.01409451		2125.4	0.01622303		2715.39	-0.00308918		3305.39	0.01081018		3895.38	0.00927808		
355.6	0.07554293	0.06004142	945.6	0.00786198	0.00338023	1535.6	0.01425174		2125.6	0.01646848		2715.59	-0.00311262		3305.59	0.01081918		3895.58	0.00915666		
355.8	0.07531443	0.06019838	945.8	0.00780656	0.00338978	1535.8	0.01383463		2125.8	0.01708218		2715.79	-0.00258019		3305.79	0.01133546		3895.78	0.00991563		
356	0.07513004	0.06035519	946	0.00720144	0.00339933	1536	0.01375671		2126	0.01619411		2715.99	-0.00335934		3305.99	0.01168865		3895.98	0.0101907		
356.2	0.07560957	0.06051186	946.2	0.00751863	0.00340887	1536.2	0.01527978		2126.2	0.01600439		2716.19	-0.00369742		3306.19	0.01088		3896.18	0.00932271		
356.4	0.07605657	0.06066839	946.4	0.00685679	0.00341841	1536.4	0.01598996		2126.4	0.01671068		2716.39	-0.00316498		3306.39	0.0117077		3896.38	0.00921589		
356.6	0.07668496	0.06082478	946.6	0.00585466	0.00342794	1536.6	0.01703826		2126.6	0.01770949		2716.59	-0.003785		3306.59	0.0114423		3896.58	0.00918438		
356.8	0.07639344	0.06098102	946.8	0.00549194	0.00343747	1536.8	0.01687829		2126.8	0.01915726		2716.79	-0.00314983		3306.79	0.01173317		3896.78	0.00891487		
357	0.07712264	0.06113712	947	0.00507934	0.00344699	1537	0.01677763		2127	0.01965915		2716.99	-0.00410716		3306.99	0.01215327		3896.98	0.008115		
357.2	0.07713271	0.06129308	947.2	0.00533058	0.00345651	1537.2	0.01596556		2127.2	0.01928651		2717.19	-0.00431331		3307.19	0.01250332		3897.18	0.00877028		
357.4	0.07755388	0.06144889	947.4	0.00444583	0.00346602	1537.4	0.01585639		2127.4	0.01949204		2717.39	-0.00403447		3307.39	0.01206269		3897.38	0.00919999		
357.6	0.07880369	0.06160456	947.6	0.00381448	0.00347553	1537.6	0.01556506		2127.6	0.01888573		2717.59	-0.00320122		3307.59	0.01224005		3897.58	0.0090433		
357.8	0.07984171	0.06176009	947.8	0.00285622	0.00348504	1537.8	0.0152912		2127.8	0.01823298		2717.79	-0.00285677		3307.79	0.01061613		3897.78	0.00939254		
358	0.08118147	0.06191548	948	0.00280352	0.00349454	1538	0.01445617		2128	0.01768315		2717.99	-0.00170691		3307.99	0.01021456		3897.98	0.00969066		
358.2	0.08111281	0.06207073	948.2	0.0030126	0.00350404	1538.2	0.01441332		2128.2	0.016346		2718.19	-0.00197272		3308.19	0.00907723		3898.18	0.00983696		
358.4	0.08077311	0.06222584	948.4	0.00435768	0.00351353	1538.4	0.01468185		2128.4	0.01613532		2718.39	-0.00082402		3308.39	0.00853854		3898.38	0.01078909		
358.6	0.08095854	0.0623808	948.6	0.00386745	0.00352302	1538.6	0.01411275		2128.6	0.01559508		2718.59	-0.00117386		3308.59	0.00930151		3898.58	0.01112802		
358.8	0.081199	0.06253563	948.8	0.00374305	0.00353251	1538.8	0.01339854		2128.8	0.01481096		2718.79	-0.00088607		3308.79	0.00827844		3898.78	0.01063348		
359	0.08070636	0.06269031	949	0.00416299	0.00354199	1539	0.01412069		2129	0.01391893		2718.99	-0.0009136		3308.99	0.00833417		3898.98	0.01042307		
359.2	0.08037096	0.06284485	949.2	0.00433482	0.00355146	1539.2	0.01393803		2129.2	0.01345453		2719.19	-0.00014982		3309.19	0.00827078		3899.18	0.00988253		
359.4	0.07935012	0.06299925	949.4	0.00526721	0.00356093	1539.4	0.01461785		2129.4	0.01211561		2719.39	0.00025098		3309.39	0.00872707		3899.38	0.01012047		
359.6	0.07978736	0.06315351	949.6	0.00457948	0.0035704	1539.6	0.0140748		2129.6	0.01233697		2719.59	-0.00020528		3309.59	0.00906049		3899.58	0.01019591		
359.8	0.08077158	0.06330763	949.8	0.005686	0.00357986	1539.8	0.01405277		2129.8	0.0129281		2719.79	-0.00045712		3309.79	0.00948818		3899.78	0.01097055		
360	0.08018819	0.0634616	950	0.00678703	0.00358932	1540	0.01357084		2130	0.01246742		2719.99	-0.00054836		3309.99	0.00902103		3899.98	0.0102963		
360.2	0.08032687	0.06361544	950.2	0.00772458	0.00359877	1540.2	0.0142187		2130.2	0.01347094		2720.19	-0.00076017		3310.19	0.00873601		3900.18	0.01031941		
360.4	0.07972067	0.06376914	950.4	0.00794929	0.00360822	1540.4	0.01424566		2130.4	0.01439589		2720.39	-0.00071738		3310.39	0.00971872		3900.38	0.01168907		
360.6	0.07902514	0.0639227	950.6	0.00818605	0.00361767	1540.6	0.0142446		2130.6	0.01510878		2720.59	-0.00098205		3310.59	0.0100174		3900.58	0.01164116		
360.8	0.07913618	0.06407611	950.8	0.00855217	0.00362711	1540.8	0.01381227		2130.8	0.01604739		2720.79	-0.00182608		3310.79	0.01088508		3900.78	0.01060663		
361	0.07998557	0.06422939	951	0.0087152	0.00363655	1541	0.01402897		2131	0.01644206		2720.99	-0.00246056		3310.99	0.01108469		3900.98	0.01117518		
361.2	0.0795929	0.06438253	951.2	0.00912538	0.00364598	1541.2	0.01393631		2131.2	0.01740639		2721.19	-0.00274858		3311.19	0.01180004		3901.18	0.01166917		
361.4	0.08034927	0.06453553	951.4	0.00861104	0.00365541	1541.4	0.01323778		2131.4	0.01761135		2721.39	-0.00296758		3311.39	0.0121003		3901.38	0.01179735		
361.6	0.08095142	0.06468838	951.6	0.00853293	0.00366483	1541.6	0.01367772		2131.6	0.01677858		2721.59	-0.00328503		3311.59	0.01226083		3901.58	0.01168581		
361.8	0.08170253	0.0648411	951.8	0.00784927	0.00367425	1541.8	0.01360804		2131.8	0.01611006		2721.79	-0.00356663		3311.79	0.01225666		3901.78	0.01197366		
362	0.08152703	0.06499368	952	0.00828024	0.00368367	1542	0.0137376		2132	0.01640593		2721.99	-0.00256317		3311.99	0.01266933		3901.98	0.01237886		
362.2	0.08099993	0.06514612	952.2	0.00768597	0.00369308	1542.2	0.01390215		2132.2	0.01580673		2722.19	-0.00342864		3312.19	0.01247982		3902.18	0.012322		
362.4	0.08124445	0.06529843	952.4	0.00716083	0.00370248	1542.4	0.01458596		2132.4	0.01608501		2722.39	-0.00396611		3312.39	0.01234119		3902.38	0.01194214		
362.6	0.08086097	0.06545059	952.6	0.00690186	0.00371189	1542.6	0.01432675		2132.6	0.01621955		2722.59	-0.0046031		3312.59	0.01348371		3902.58	0.01153991		
362.8	0.08045901	0.06560261	952.8	0.00667681	0.00372129	1542.8	0.01402685		2132.8	0.01593637		2722.79	-0.00515569		3312.79	0.01348547		3902.78	0.010528		
363	0.07990228	0.0657545	953	0.00668024	0.00373068	1543	0.01473105		2133	0.01570692		2722.99	-0.00491883		3312.99	0.01325991		3902.98	0.00958785		
363.2	0.07997108	0.06590624	953.2	0.00599532	0.00374007	1543.2	0.01385776		2133.2	0.01620859		2723.19	-0.00373995		3313.19	0.01172761		3903.18	0.00889849		
363.4	0.080604	0.06605785	953.4	0.00636234	0.00374945	1543.4	0.01371744		2133.4	0.01564205		2723.39	-0.00416252		3313.39	0.01218634		3903.38	0.00907162		
363.6	0.08162875	0.06620932	953.6	0.00615966	0.00375883	1543.6	0.01305889		2133.6	0.01607077		2723.59	-0.00383266		3313.59	0.01226639		3903.58	0.00961163		
363.8	0.08183988	0.06636065	953.8	0.00666713	0.00376821	1543.8	0.01268752		2133.8	0.01669905		2723.79	-0.00377321		3313.79	0.01195025		3903.78	0.01044908		
364	0.08048591	0.06651185	954	0.00605745	0.00377758	1544	0.01162504		2134	0.01577268		2723.99	-0.00294552		3313.99	0.01088467		3903.98	0.01087569		
364.2	0.07980133	0.0666629	954.2	0.00614069	0.00378695	1544.2	0.01252734		2134.2	0.01553424		2724.19	-0.00377218		3314.19	0.0104958		3904.18	0.01218201		
364.4	0.07963658	0.06681382	954.4	0.00612608	0.00379631	1544.4	0.01337307		2134.4	0.01579857		2724.39	-0.00327511		3314.39	0.01121987		3904.38	0.01238402		
364.6	0.08004974	0.0669646	954.6	0.00516789	0.00380567	1544.6	0.01387261		2134.6	0.01689492		2724.59	-0.00255715		3314.59	0.01079877		3904.58	0.01141905		
364.8	0.08123164	0.06711525	954.8	0.00511275	0.00381503	1544.8	0.01434775		2134.8	0.01807827		2724.79	-0.00280747		3314.79	0.01106186		3904.78	0.01181145		
365	0.08083544	0.06726575	955	0.00527321	0.00382438	1545	0.01485378		2135	0.01863947		2724.99	-0.00319356		3314.99	0.01085317		3904.98	0.01268069		
365.2	0.08112244	0.06741612	955.2	0.00516021	0.00383373	1545.2	0.015098		2135.2	0.01934593		2725.19	-0.00327134		3315.19	0.01155248		3905.18	0.01221854		
365.4	0.08208008	0.06756635	955.4	0.00547821	0.00384307	1545.4	0.01513954		2135.4	0.01964427		2725.39	-0.00398532		3315.39	0.01162707		3905.38	0.01283316		
365.6	0.082005	0.06771645	955.6	0.00543887	0.00385241	1545.6	0.01631715		2135.6	0.01940463		2725.59	-0.00373253		3315.59	0.01146569		3905.58	0.01270801		
365.8	0.08242859	0.0678664	955.8	0.00492322	0.00386174	1545.8	0.01626571		2135.8	0.01961282		2725.79	-0.00270687		3315.79	0.01195718		3905.78	0.01198798		
366	0.08195227	0.06801622	956	0.00557434	0.00387107	1546	0.01615184		2136	0.02063328		2725.99	-0.00166313		3315.99	0.01235066		3905.98	0.01143291		
366.2	0.08283373	0.06816591	956.2	0.00522604	0.0038804	1546.2	0.01634537		2136.2	0.02000201		2726.19	-0.0016299		3316.19	0.01224847		3906.18	0.01152547		
366.4	0.083086	0.06831546	956.4	0.0057655	0.00388972	1546.4	0.01642717		2136.4	0.0200261		2726.39	-0.00124337		3316.39	0.01183048		3906.38	0.01192689		
366.6	0.08295987	0.06846487	956.6	0.00664082	0.00389903	1546.6	0.01578451		2136.6	0.0195393		2726.59	-0.00140634		3316.59	0.01207993		3906.58	0.01187683		
366.8	0.08295735	0.06861414	956.8	0.00672497	0.00390835	1546.8	0.01555386		2136.8	0.01903037		2726.79	-0.00141396		3316.79	0.01133384		3906.78	0.01145125		
367	0.08345134	0.06876328	957	0.0065836	0.00391765	1547	0.0156869		2137	0.01793019		2726.99	-0.00035336		3316.99	0.01004479		3906.98	0.01131707		
367.2	0.08474811	0.06891229	957.2	0.00670314	0.00392696	1547.2	0.01487314		2137.2	0.01729087		2727.19	0.00074203		3317.19	0.00910932		3907.18	0.0110323		
367.4	0.08511552	0.06906115	957.4	0.006909	0.00393626	1547.4	0.01501069		2137.4	0.01636145		2727.39	0.00032992		3317.39	0.01029057		3907.38	0.01076774		
367.6	0.08523749	0.06920988	957.6	0.00698151	0.00394555	1547.6	0.01491982		2137.6	0.01602387		2727.59	0.00020091		3317.59	0.00915443		3907.58	0.01110379		
367.8	0.08466683	0.06935848	957.8	0.00691618	0.00395484	1547.8	0.01458272		2137.8	0.01647877		2727.79	-0.00019954		3317.79	0.00894762		3907.78	0.01081619		
368	0.08459107	0.06950694	958	0.00684573	0.00396413	1548	0.01465606		2138	0.01547771		2727.99	-0.0008432		3317.99	0.00912632		3907.98	0.01093736		
368.2	0.08436199	0.06965526	958.2	0.0069175	0.00397341	1548.2	0.01543393		2138.2	0.01632555		2728.19	-0.00185498		3318.19	0.00956074		3908.18	0.01111033		
368.4	0.08459208	0.06980345	958.4	0.00766173	0.00398269	1548.4	0.01577702		2138.4	0.01672248		2728.39	-0.00217224		3318.39	0.00998906		3908.38	0.01009541		
368.6	0.08478028	0.06995151	958.6	0.00740483	0.00399197	1548.6	0.01540662		2138.6	0.01773902		2728.59	-0.00255103		3318.59	0.00965705		3908.58	0.01074267		
368.8	0.08516539	0.07009943	958.8	0.00817661	0.00400124	1548.8	0.01521912		2138.8	0.01814496		2728.79	-0.00282171		3318.79	0.01014079		3908.78	0.01105944		
369	0.085443	0.07024721	959	0.00833922	0.0040105	1549	0.01522884		2139	0.01916462		2728.99	-0.00335688		3318.99	0.00970985		3908.98	0.01106795		
369.2	0.08667	0.07039486	959.2	0.00866907	0.00401976	1549.2	0.01537195		2139.2	0.01977128		2729.19	-0.00416766		3319.19	0.01019101		3909.18	0.01056468		
369.4	0.08701221	0.07054238	959.4	0.00920967	0.00402902	1549.4	0.01560636		2139.4	0.02008057		2729.39	-0.00484073		3319.39	0.0097614		3909.38	0.01013121		
369.6	0.08723282	0.07068976	959.6	0.00912313	0.00403827	1549.6	0.01530062		2139.6	0.0200861		2729.59	-0.00403577		3319.59	0.00962514		3909.58	0.00901544		
369.8	0.08717837	0.070837	959.8	0.00926684	0.00404752	1549.8	0.01481536		2139.8	0.02040246		2729.79	-0.00348844		3319.79	0.01006887		3909.78	0.00788663		
370	0.08716631	0.07098412	960	0.01001007	0.00405677	1550	0.01418227		2140	0.01981922		2729.99	-0.00376418		3319.99	0.00945047		3909.98	0.00823364		
370.2	0.08725121	0.07113109	960.2	0.01024338	0.00406601	1550.2	0.01548144		2140.2	0.01842803		2730.19	-0.00383726		3320.19	0.00923258		3910.18	0.0081333		
370.4	0.08701401	0.07127794	960.4	0.01114913	0.00407524	1550.4	0.01573487		2140.4	0.01797952		2730.39	-0.00411152		3320.39	0.00943355		3910.38	0.0086814		
370.6	0.08663021	0.07142465	960.6	0.01096005	0.00408448	1550.6	0.01623626		2140.6	0.01749526		2730.59	-0.00447299		3320.59	0.00943082		3910.58	0.00908099		
370.8	0.08705962	0.07157122	960.8	0.01005838	0.0040937	1550.8	0.01624943		2140.8	0.01713533		2730.79	-0.00489112		3320.79	0.00910903		3910.78	0.00910691		
371	0.08790191	0.07171766	961	0.00929617	0.00410293	1551	0.01592249		2141	0.01664754		2730.99	-0.00420048		3320.99	0.00894609		3910.98	0.00943954		
371.2	0.08789108	0.07186397	961.2	0.00896804	0.00411215	1551.2	0.01578053		2141.2	0.01599307		2731.19	-0.00357607		3321.19	0.009111		3911.18	0.00941451		
371.4	0.08728231	0.07201015	961.4	0.00949121	0.00412136	1551.4	0.01656159		2141.4	0.01698561		2731.39	-0.00397898		3321.39	0.00928415		3911.38	0.00919091		
371.6	0.08757497	0.07215619	961.6	0.00951436	0.00413057	1551.6	0.01737188		2141.6	0.01661519		2731.59	-0.00429962		3321.59	0.00889611		3911.58	0.00957059		
371.8	0.08769896	0.0723021	961.8	0.01004927	0.00413978	1551.8	0.01743686		2141.8	0.01727126		2731.79	-0.00461824		3321.79	0.01076194		3911.78	0.00879315		
372	0.0878479	0.07244788	962	0.01025373	0.00414898	1552	0.01682338		2142	0.01725528		2731.99	-0.00544276		3321.99	0.01101694		3911.98	0.0098538		
372.2	0.08700757	0.07259352	962.2	0.00959424	0.00415818	1552.2	0.0166933		2142.2	0.01811907		2732.19	-0.00571408		3322.19	0.01072911		3912.18	0.01032022		
372.4	0.08681921	0.07273903	962.4	0.01032819	0.00416737	1552.4	0.01667592		2142.4	0.01855142		2732.39	-0.00569637		3322.39	0.01073171		3912.38	0.00961846		
372.6	0.08708904	0.07288441	962.6	0.00970562	0.00417656	1552.6	0.01585347		2142.6	0.01936333		2732.59	-0.00555178		3322.59	0.01024971		3912.58	0.01028756		
372.8	0.08776999	0.07302965	962.8	0.0102463	0.00418575	1552.8	0.01613002		2142.8	0.01960718		2732.79	-0.00488485		3322.79	0.00985229		3912.78	0.01062853		
373	0.08785742	0.07317476	963	0.0100653	0.00419493	1553	0.01666949		2143	0.01918049		2732.99	-0.00542197		3322.99	0.00931563		3912.98	0.01053229		
373.2	0.08869437	0.07331974	963.2	0.00972689	0.00420411	1553.2	0.01724615		2143.2	0.01902431		2733.19	-0.00560962		3323.19	0.0094755		3913.18	0.01077202		
373.4	0.08860365	0.07346459	963.4	0.01092359	0.00421328	1553.4	0.01686257		2143.4	0.01952485		2733.39	-0.00530231		3323.39	0.00864227		3913.38	0.01077391		
373.6	0.08882595	0.07360931	963.6	0.01024093	0.00422245	1553.6	0.01654369		2143.6	0.01924729		2733.59	-0.00486427		3323.59	0.00814372		3913.58	0.01129323		
373.8	0.08851674	0.07375389	963.8	0.0101082	0.00423161	1553.8	0.01588753		2143.8	0.01957007		2733.79	-0.00441761		3323.79	0.00752143		3913.78	0.01112464		
374	0.08802091	0.07389834	964	0.01011223	0.00424077	1554	0.01559163		2144	0.01829288		2733.99	-0.00460755		3323.99	0.00728018		3913.98	0.01135943		
374.2	0.08745266	0.07404266	964.2	0.00974505	0.00424993	1554.2	0.01640766		2144.2	0.01807436		2734.19	-0.00449135		3324.19	0.00800047		3914.18	0.01127189		
374.4	0.0879781	0.07418685	964.4	0.00861226	0.00425908	1554.4	0.01555139		2144.4	0.01710646		2734.39	-0.0044411		3324.39	0.00812849		3914.38	0.01227507		
374.6	0.08876453	0.07433091	964.6	0.00805912	0.00426823	1554.6	0.01558394		2144.6	0.01674442		2734.59	-0.00450985		3324.59	0.00721297		3914.58	0.01288819		
374.8	0.08969519	0.07447483	964.8	0.00777514	0.00427737	1554.8	0.01497343		2144.8	0.01570023		2734.79	-0.004295		3324.79	0.00682422		3914.78	0.01246987		
375	0.09002937	0.07461863	965	0.00764309	0.00428651	1555	0.01556545		2145	0.01539215		2734.99	-0.00327673		3324.99	0.00759116		3914.98	0.01265472		
375.2	0.08990425	0.07476229	965.2	0.00840863	0.00429565	1555.2	0.01622885		2145.2	0.01444949		2735.19	-0.00305563		3325.19	0.00797874		3915.18	0.0126693		
375.4	0.0901749	0.07490582	965.4	0.0086508	0.00430478	1555.4	0.01629031		2145.4	0.01504885		2735.39	-0.00306187		3325.39	0.00790226		3915.38	0.0123652		
375.6	0.09108932	0.07504923	965.6	0.00792147	0.00431391	1555.6	0.01632183		2145.6	0.01482433		2735.59	-0.00314314		3325.59	0.00852555		3915.58	0.01165478		
375.8	0.09099585	0.0751925	965.8	0.00819842	0.00432303	1555.8	0.01611549		2145.8	0.01571929		2735.79	-0.00360145		3325.79	0.00945502		3915.78	0.01083299		
376	0.0904514	0.07533564	966	0.00750628	0.00433215	1556	0.01557945		2146	0.01574827		2735.99	-0.00415661		3325.99	0.00912712		3915.98	0.01020573		
376.2	0.09006302	0.07547865	966.2	0.00663108	0.00434126	1556.2	0.01535098		2146.2	0.01617141		2736.19	-0.00453892		3326.19	0.00897709		3916.18	0.00948295		
376.4	0.08975852	0.07562153	966.4	0.00695152	0.00435037	1556.4	0.01578066		2146.4	0.01667355		2736.39	-0.00423988		3326.39	0.00918156		3916.38	0.00873352		
376.6	0.08996279	0.07576427	966.6	0.00637494	0.00435948	1556.6	0.01581486		2146.6	0.01697517		2736.59	-0.00469695		3326.59	0.009733		3916.58	0.00873783		
376.8	0.09011653	0.07590689	966.8	0.00637145	0.00436858	1556.8	0.0164453		2146.8	0.01709659		2736.79	-0.00385379		3326.79	0.01050055		3916.78	0.00792966		
377	0.08977713	0.07604938	967	0.00664616	0.00437768	1557	0.01623877		2147	0.01684126		2736.99	-0.0031353		3326.99	0.01064352		3916.98	0.00736624		
377.2	0.09013893	0.07619174	967.2	0.00698216	0.00438677	1557.2	0.01608995		2147.2	0.01853202		2737.19	-0.00256065		3327.19	0.01159845		3917.18	0.00818204		
377.4	0.09012476	0.07633397	967.4	0.00812132	0.00439586	1557.4	0.01567334		2147.4	0.01961049		2737.39	-0.00218963		3327.39	0.01108833		3917.38	0.00835993		
377.6	0.09003152	0.07647607	967.6	0.0084312	0.00440495	1557.6	0.01533946		2147.6	0.01994283		2737.59	-0.00162674		3327.59	0.01078385		3917.58	0.00918752		
377.8	0.08936424	0.07661804	967.8	0.00844379	0.00441403	1557.8	0.01431564		2147.8	0.0205975		2737.79	-0.00113468		3327.79	0.01042702		3917.78	0.0093958		
378	0.08922714	0.07675988	968	0.00890374	0.0044231	1558	0.01459333		2148	0.01954457		2737.99	-0.00113789		3327.99	0.01063978		3917.98	0.00923614		
378.2	0.08880751	0.07690159	968.2	0.00907631	0.00443218	1558.2	0.01475932		2148.2	0.01855365		2738.19	-0.00053821		3328.19	0.01036392		3918.18	0.00949347		
378.4	0.08961637	0.07704317	968.4	0.009157	0.00444124	1558.4	0.01439811		2148.4	0.01787109		2738.39	-0.00007849		3328.39	0.01030358		3918.38	0.01011425		
378.6	0.0897841	0.07718462	968.6	0.00980456	0.00445031	1558.6	0.01471991		2148.6	0.01777545		2738.59	0.00063851		3328.59	0.00986718		3918.58	0.00962663		
378.8	0.08911451	0.07732595	968.8	0.01001243	0.00445937	1558.8	0.014635		2148.8	0.01637925		2738.79	0.00046051		3328.79	0.00968686		3918.78	0.00936853		
379	0.08910368	0.07746714	969	0.00961546	0.00446843	1559	0.01602138		2149	0.01623412		2738.99	0.00010452		3328.99	0.0098065		3918.98	0.00998604		
379.2	0.08885308	0.07760821	969.2	0.00879719	0.00447748	1559.2	0.01547482		2149.2	0.01616291		2739.19	0.00012682		3329.19	0.00928735		3919.18	0.01049966		
379.4	0.08909687	0.07774914	969.4	0.00754371	0.00448653	1559.4	0.01447032		2149.4	0.01612727		2739.39	-0.0007212		3329.39	0.00872097		3919.38	0.01071476		
379.6	0.08958804	0.07788995	969.6	0.00759937	0.00449557	1559.6	0.01486814		2149.6	0.01661802		2739.59	-0.00141163		3329.59	0.00859437		3919.58	0.01019738		
379.8	0.08936853	0.07803063	969.8	0.00763978	0.00450461	1559.8	0.01510199		2149.8	0.01566215		2739.79	-0.00226523		3329.79	0.00838398		3919.78	0.0104561		
380	0.08984446	0.07817118	970	0.00672211	0.00451364	1560	0.0145319		2150	0.01520074		2739.99	-0.00320848		3329.99	0.00855552		3919.98	0.0104726		
380.2	0.09004713	0.07831161	970.2	0.00554781	0.00452268	1560.2	0.01468427		2150.2	0.01520136		2740.19	-0.00305197		3330.19	0.00838283		3920.18	0.01155721		
380.4	0.09078755	0.0784519	970.4	0.00530111	0.0045317	1560.4	0.01577396		2150.4	0.01549689		2740.39	-0.0031821		3330.39	0.00799078		3920.38	0.01168779		
380.6	0.09113121	0.07859207	970.6	0.00478123	0.00454073	1560.6	0.01553676		2150.6	0.01569598		2740.59	-0.00342382		3330.59	0.00763067		3920.58	0.01142752		
380.8	0.09193828	0.07873211	970.8	0.00530111	0.00454975	1560.8	0.01576357		2150.8	0.01596458		2740.79	-0.00293303		3330.79	0.0078387		3920.78	0.0108066		
381	0.09251988	0.07887202	971	0.00630579	0.00455876	1561	0.01588914		2151	0.01610331		2740.99	-0.0026908		3330.99	0.0076248		3920.98	0.01119157		
381.2	0.09268874	0.07901181	971.2	0.00698469	0.00456777	1561.2	0.01693316		2151.2	0.01725113		2741.19	-0.00275849		3331.19	0.00821705		3921.18	0.01144252		
381.4	0.09294749	0.07915146	971.4	0.00770435	0.00457678	1561.4	0.01689594		2151.4	0.01749393		2741.39	-0.00312462		3331.39	0.0075997		3921.38	0.01165489		
381.6	0.09263799	0.07929099	971.6	0.00815283	0.00458578	1561.6	0.01619692		2151.6	0.01823166		2741.59	-0.00334913		3331.59	0.00812751		3921.58	0.01163632		
381.8	0.09224005	0.0794304	971.8	0.00745345	0.00459478	1561.8	0.01637944		2151.8	0.01810654		2741.79	-0.00248384		3331.79	0.00801267		3921.78	0.01102114		
382	0.09232601	0.07956967	972	0.00820338	0.00460377	1562	0.0167912		2152	0.0185035		2741.99	-0.00258496		3331.99	0.00778832		3921.98	0.00922731		
382.2	0.09229475	0.07970882	972.2	0.00812053	0.00461276	1562.2	0.0169821		2152.2	0.01887755		2742.19	-0.0021325		3332.19	0.00899157		3922.18	0.00913602		
382.4	0.09268684	0.07984784	972.4	0.00757796	0.00462175	1562.4	0.01773262		2152.4	0.01964592		2742.39	-0.00210352		3332.39	0.00966776		3922.38	0.00852705		
382.6	0.09301764	0.07998674	972.6	0.00752748	0.00463073	1562.6	0.01861887		2152.6	0.01971669		2742.59	-0.00178639		3332.59	0.00957854		3922.58	0.00802324		
382.8	0.0930094	0.0801255	972.8	0.00778913	0.00463971	1562.8	0.01891577		2152.8	0.01916778		2742.79	-0.00238126		3332.79	0.00914701		3922.78	0.00772049		
383	0.09353265	0.08026415	973	0.00794401	0.00464868	1563	0.01873847		2153	0.01923394		2742.99	-0.0022988		3332.99	0.01017156		3922.98	0.00799036		
383.2	0.09351319	0.08040266	973.2	0.00768054	0.00465765	1563.2	0.01788994		2153.2	0.01979503		2743.19	-0.00243862		3333.19	0.01032686		3923.18	0.00740222		
383.4	0.09303702	0.08054105	973.4	0.00821937	0.00466662	1563.4	0.01739216		2153.4	0.01960892		2743.39	-0.00243069		3333.39	0.01044403		3923.38	0.0078137		
383.6	0.09330116	0.08067931	973.6	0.0091136	0.00467558	1563.6	0.01756686		2153.6	0.01924581		2743.59	-0.00130078		3333.59	0.01084082		3923.58	0.0078222		
383.8	0.09321115	0.08081745	973.8	0.00914161	0.00468454	1563.8	0.01695797		2153.8	0.01842082		2743.79	-0.0017296		3333.79	0.01140376		3923.78	0.00827005		
384	0.09314154	0.08095546	974	0.0083098	0.00469349	1564	0.01597165		2154	0.01903789		2743.99	-0.00180938		3333.99	0.01155982		3923.98	0.00855175		
384.2	0.09233863	0.08109334	974.2	0.00775065	0.00470244	1564.2	0.0158051		2154.2	0.01822703		2744.19	-0.00203513		3334.19	0.01124672		3924.18	0.00863823		
384.4	0.09245802	0.0812311	974.4	0.00797846	0.00471138	1564.4	0.01573081		2154.4	0.01759093		2744.39	-0.00190688		3334.39	0.01028155		3924.38	0.00900693		
384.6	0.09174397	0.08136874	974.6	0.00829226	0.00472033	1564.6	0.0149748		2154.6	0.01678385		2744.59	-0.00267241		3334.59	0.01018595		3924.58	0.00871588		
384.8	0.09173476	0.08150624	974.8	0.00909581	0.00472926	1564.8	0.01512456		2154.8	0.0162689		2744.79	-0.00267882		3334.79	0.01042777		3924.78	0.0093817		
385	0.09125707	0.08164363	975	0.00927568	0.0047382	1565	0.01459749		2155	0.01585416		2744.99	-0.00252427		3334.99	0.01041266		3924.98	0.00975136		
385.2	0.09076898	0.08178088	975.2	0.00919306	0.00474712	1565.2	0.01435232		2155.2	0.01667742		2745.19	-0.00238975		3335.19	0.01006745		3925.18	0.01000959		
385.4	0.09100302	0.08191802	975.4	0.00914838	0.00475605	1565.4	0.01323059		2155.4	0.01676824		2745.39	-0.0027124		3335.39	0.01048817		3925.38	0.01000853		
385.6	0.09085837	0.08205502	975.6	0.00895943	0.00476497	1565.6	0.01324861		2155.6	0.01760956		2745.59	-0.00274228		3335.59	0.01063728		3925.58	0.00992518		
385.8	0.09017105	0.0821919	975.8	0.00917543	0.00477389	1565.8	0.01342961		2155.8	0.01821289		2745.79	-0.0023674		3335.79	0.00989517		3925.78	0.01006223		
386	0.09044961	0.08232866	976	0.00951371	0.0047828	1566	0.01349713		2156	0.01873503		2745.99	-0.0021108		3335.99	0.01032567		3925.98	0.01043577		
386.2	0.09160921	0.08246529	976.2	0.00936029	0.00479171	1566.2	0.01410541		2156.2	0.01894902		2746.19	-0.00214371		3336.19	0.01113896		3926.18	0.01162507		
386.4	0.09238831	0.0826018	976.4	0.00930116	0.00480061	1566.4	0.01571767		2156.4	0.01897001		2746.39	-0.00237834		3336.39	0.01052018		3926.38	0.01203864		
386.6	0.09340925	0.08273819	976.6	0.01015921	0.00480951	1566.6	0.01564533		2156.6	0.01891556		2746.59	-0.00203575		3336.59	0.0108989		3926.58	0.01176061		
386.8	0.09358758	0.08287444	976.8	0.01076294	0.00481841	1566.8	0.01510807		2156.8	0.01833019		2746.79	-0.00141451		3336.79	0.0104616		3926.78	0.01163345		
387	0.09485505	0.08301058	977	0.01169673	0.0048273	1567	0.01489033		2157	0.01839461		2746.99	-0.00139111		3336.99	0.01079785		3926.98	0.01209937		
387.2	0.09508512	0.08314659	977.2	0.01222202	0.00483619	1567.2	0.01572661		2157.2	0.01848627		2747.19	-0.00107326		3337.19	0.01085444		3927.18	0.01212014		
387.4	0.09513752	0.08328248	977.4	0.0124337	0.00484507	1567.4	0.01555094		2157.4	0.01792676		2747.39	-0.00103897		3337.39	0.01089024		3927.38	0.01205987		
387.6	0.09676868	0.08341824	977.6	0.01247343	0.00485395	1567.6	0.01562829		2157.6	0.01704242		2747.59	-0.00125151		3337.59	0.01151249		3927.58	0.01167042		
387.8	0.09692497	0.08355388	977.8	0.01174626	0.00486283	1567.8	0.01548719		2157.8	0.01669672		2747.79	-0.00287166		3337.79	0.01066884		3927.78	0.01061162		
388	0.09687912	0.08368939	978	0.01039068	0.0048717	1568	0.01516143		2158	0.0163305		2747.99	-0.0029145		3337.99	0.01104107		3927.98	0.01050283		
388.2	0.09679216	0.08382478	978.2	0.0099695	0.00488057	1568.2	0.01564843		2158.2	0.01466428		2748.19	-0.00336185		3338.19	0.01142343		3928.18	0.0104416		
388.4	0.0974529	0.08396005	978.4	0.00896879	0.00488943	1568.4	0.01614351		2158.4	0.01423362		2748.39	-0.0034787		3338.39	0.01103742		3928.38	0.01052655		
388.6	0.09701697	0.0840952	978.6	0.00887144	0.00489829	1568.6	0.01633803		2158.6	0.01388943		2748.59	-0.00462256		3338.59	0.01103892		3928.58	0.01021999		
388.8	0.09632324	0.08423022	978.8	0.00890008	0.00490714	1568.8	0.01673666		2158.8	0.01417984		2748.79	-0.00436246		3338.79	0.01123749		3928.78	0.01131076		
389	0.09637998	0.08436512	979	0.00826962	0.004916	1569	0.016139		2159	0.01450493		2748.99	-0.00505734		3338.99	0.01116073		3928.98	0.01035149		
389.2	0.09585642	0.08449989	979.2	0.00887861	0.00492484	1569.2	0.0166123		2159.2	0.01517474		2749.19	-0.00526129		3339.19	0.01064501		3929.18	0.01072692		
389.4	0.0957641	0.08463454	979.4	0.00934502	0.00493369	1569.4	0.0169314		2159.4	0.01554898		2749.39	-0.00475427		3339.39	0.0109354		3929.38	0.01052292		
389.6	0.09537892	0.08476907	979.6	0.00976584	0.00494253	1569.6	0.0163646		2159.6	0.01654691		2749.59	-0.0047325		3339.59	0.01043237		3929.58	0.01114607		
389.8	0.09463912	0.08490348	979.8	0.01007172	0.00495136	1569.8	0.01633508		2159.8	0.01726868		2749.79	-0.00398369		3339.79	0.01076315		3929.78	0.01155825		
390	0.09489473	0.08503777	980	0.01100965	0.00496019	1570	0.01654029		2160	0.01783911		2749.99	-0.00244399		3339.99	0.01092544		3929.98	0.01260933		
390.2	0.09549365	0.08517193	980.2	0.01144831	0.00496902	1570.2	0.01654313		2160.2	0.01874072		2750.19	-0.00304706		3340.19	0.01066047		3930.18	0.01327463		
390.4	0.09545753	0.08530597	980.4	0.01128078	0.00497784	1570.4	0.01767651		2160.4	0.02005849		2750.39	-0.00218429		3340.39	0.01084978		3930.38	0.01377259		
390.6	0.0958862	0.08543988	980.6	0.01183077	0.00498666	1570.6	0.01644472		2160.6	0.02084265		2750.59	-0.00134704		3340.59	0.01093322		3930.58	0.01368877		
390.8	0.09607575	0.08557368	980.8	0.0114816	0.00499548	1570.8	0.0166091		2160.8	0.02126297		2750.79	-0.00059873		3340.79	0.01055569		3930.78	0.01353905		
391	0.09770636	0.08570735	981	0.0123466	0.00500429	1571	0.01687402		2161	0.02191644		2750.99	-0.00078781		3340.99	0.01001443		3930.98	0.01340806		
391.2	0.09830823	0.0858409	981.2	0.01159813	0.0050131	1571.2	0.01648742		2161.2	0.02179858		2751.19	-0.00117957		3341.19	0.00985632		3931.18	0.01224881		
391.4	0.09872273	0.08597433	981.4	0.01089973	0.0050219	1571.4	0.01674214		2161.4	0.02151193		2751.39	-0.00186426		3341.39	0.00974248		3931.38	0.01190302		
391.6	0.09970283	0.08610764	981.6	0.01019314	0.0050307	1571.6	0.01634957		2161.6	0.02100232		2751.59	-0.00137259		3341.59	0.0090503		3931.58	0.01223251		
391.8	0.10011499	0.08624083	981.8	0.0089674	0.00503949	1571.8	0.01683786		2161.8	0.02049814		2751.79	-0.00177675		3341.79	0.00797823		3931.78	0.01166978		
392	0.10029324	0.08637389	982	0.00826361	0.00504828	1572	0.0171263		2162	0.02016908		2751.99	-0.00189875		3341.99	0.00875266		3931.98	0.01168156		
392.2	0.10158939	0.08650684	982.2	0.00775895	0.00505707	1572.2	0.01793591		2162.2	0.0190938		2752.19	-0.00174862		3342.19	0.00837806		3932.18	0.01163481		
392.4	0.10170282	0.08663966	982.4	0.00678988	0.00506585	1572.4	0.01842551		2162.4	0.01889459		2752.39	-0.00227114		3342.39	0.00770379		3932.38	0.01065673		
392.6	0.10074562	0.08677236	982.6	0.00685195	0.00507463	1572.6	0.01862623		2162.6	0.01800011		2752.59	-0.00295813		3342.59	0.00762359		3932.58	0.01101303		
392.8	0.10033632	0.08690494	982.8	0.00633868	0.00508341	1572.8	0.0191404		2162.8	0.01793266		2752.79	-0.00296524		3342.79	0.00787807		3932.78	0.01112427		
393	0.09975766	0.0870374	983	0.00548656	0.00509218	1573	0.01888921		2163	0.017234		2752.99	-0.0033168		3342.99	0.00777584		3932.98	0.01095725		
393.2	0.09931121	0.08716974	983.2	0.00655991	0.00510094	1573.2	0.01924347		2163.2	0.01723504		2753.19	-0.00241017		3343.19	0.00715107		3933.18	0.01191743		
393.4	0.09961098	0.08730196	983.4	0.00679207	0.00510971	1573.4	0.01898353		2163.4	0.01701896		2753.39	-0.00157259		3343.39	0.00716367		3933.38	0.01218865		
393.6	0.09933477	0.08743405	983.6	0.00804193	0.00511847	1573.6	0.01900814		2163.6	0.01641274		2753.59	-0.00223774		3343.59	0.00767228		3933.58	0.0131032		
393.8	0.09916215	0.08756603	983.8	0.00957631	0.00512722	1573.8	0.01979421		2163.8	0.01549262		2753.79	-0.00186858		3343.79	0.00839353		3933.78	0.01310662		
394	0.09887162	0.08769789	984	0.01039097	0.00513597	1574	0.01918772		2164	0.01524652		2753.99	-0.00181428		3343.99	0.00842193		3933.98	0.01412637		
394.2	0.09894406	0.08782962	984.2	0.01089552	0.00514472	1574.2	0.01949188		2164.2	0.01540792		2754.19	-0.00276227		3344.19	0.0092308		3934.18	0.01470613		
394.4	0.09899484	0.08796124	984.4	0.01020254	0.00515346	1574.4	0.0198416		2164.4	0.01595197		2754.39	-0.00172194		3344.39	0.009195		3934.38	0.01459811		
394.6	0.09932163	0.08809273	984.6	0.01044524	0.0051622	1574.6	0.01859016		2164.6	0.0155363		2754.59	-0.00251669		3344.59	0.00884607		3934.58	0.01378722		
394.8	0.09928985	0.08822411	984.8	0.01080517	0.00517093	1574.8	0.01832347		2164.8	0.01535425		2754.79	-0.00268575		3344.79	0.00976349		3934.78	0.01286438		
395	0.09940386	0.08835537	985	0.01149497	0.00517967	1575	0.01792432		2165	0.01547693		2754.99	-0.00313497		3344.99	0.00999825		3934.98	0.01270406		
395.2	0.09985825	0.0884865	985.2	0.01112754	0.00518839	1575.2	0.01706348		2165.2	0.01547432		2755.19	-0.00357013		3345.19	0.0105285		3935.18	0.0125796		
395.4	0.09941388	0.08861752	985.4	0.01122488	0.00519712	1575.4	0.01737593		2165.4	0.01557994		2755.39	-0.00286212		3345.39	0.01098036		3935.38	0.01335705		
395.6	0.09937714	0.08874842	985.6	0.01132488	0.00520583	1575.6	0.01654721		2165.6	0.01590366		2755.59	-0.00256328		3345.59	0.00999306		3935.58	0.01291176		
395.8	0.10034294	0.0888792	985.8	0.01149533	0.00521455	1575.8	0.01673517		2165.8	0.0167101		2755.79	-0.00256897		3345.79	0.00976518		3935.78	0.01229469		
396	0.10046518	0.08900985	986	0.01127706	0.00522326	1576	0.01706907		2166	0.01755965		2755.99	-0.00222145		3345.99	0.00930193		3935.98	0.01138242		
396.2	0.10178219	0.08914039	986.2	0.01084673	0.00523197	1576.2	0.01700899		2166.2	0.01757654		2756.19	-0.00194761		3346.19	0.00876645		3936.18	0.01050175		
396.4	0.10112494	0.08927081	986.4	0.01067991	0.00524067	1576.4	0.01713513		2166.4	0.01843521		2756.39	-0.00153092		3346.39	0.0088329		3936.38	0.00997924		
396.6	0.10116801	0.08940112	986.6	0.01097916	0.00524937	1576.6	0.01735464		2166.6	0.01885777		2756.59	-0.00182638		3346.59	0.00883272		3936.58	0.01029367		
396.8	0.1016318	0.0895313	986.8	0.01080805	0.00525806	1576.8	0.01712925		2166.8	0.01893819		2756.79	-0.00069193		3346.79	0.00953449		3936.78	0.01019972		
397	0.10107502	0.08966136	987	0.01063555	0.00526675	1577	0.01639811		2167	0.01898645		2756.99	-0.00042537		3346.99	0.00913315		3936.98	0.01098248		
397.2	0.10256692	0.08979131	987.2	0.01090429	0.00527544	1577.2	0.01670082		2167.2	0.01949592		2757.19	-0.00021314		3347.19	0.00868859		3937.18	0.01149389		
397.4	0.10213104	0.08992114	987.4	0.01097033	0.00528412	1577.4	0.01735342		2167.4	0.01929873		2757.39	-0.00093779		3347.39	0.00928189		3937.38	0.01185319		
397.6	0.10194215	0.09005085	987.6	0.01153552	0.0052928	1577.6	0.01757249		2167.6	0.01837286		2757.59	-0.00100767		3347.59	0.00965442		3937.58	0.01171435		
397.8	0.10204855	0.09018044	987.8	0.01153266	0.00530148	1577.8	0.01714065		2167.8	0.01761883		2757.79	-0.00065751		3347.79	0.01061829		3937.78	0.01193433		
398	0.10131498	0.09030991	988	0.01130727	0.00531015	1578	0.01690577		2168	0.01733797		2757.99	-0.00068714		3347.99	0.01073686		3937.98	0.01229774		
398.2	0.10165106	0.09043926	988.2	0.01105863	0.00531882	1578.2	0.01758575		2168.2	0.01720413		2758.19	-0.00013765		3348.19	0.01070996		3938.18	0.01205645		
398.4	0.10166973	0.0905685	988.4	0.0105873	0.00532748	1578.4	0.01752779		2168.4	0.01641585		2758.39	-0.0001075		3348.39	0.0102603		3938.38	0.01160853		
398.6	0.10076578	0.09069762	988.6	0.0108735	0.00533614	1578.6	0.01687175		2168.6	0.01589997		2758.59	-0.00080386		3348.59	0.011379		3938.58	0.01150261		
398.8	0.09998186	0.09082662	988.8	0.01197351	0.0053448	1578.8	0.01662882		2168.8	0.0154362		2758.79	-0.000723		3348.79	0.01203317		3938.78	0.01180603		
399	0.09907953	0.0909555	989	0.0114434	0.00535345	1579	0.01691619		2169	0.01566318		2758.99	-0.00119451		3348.99	0.01178614		3938.98	0.01237235		
399.2	0.09970643	0.09108427	989.2	0.01107135	0.00536209	1579.2	0.01613309		2169.2	0.01575421		2759.19	-0.0013471		3349.19	0.01158919		3939.18	0.01344302		
399.4	0.0992602	0.09121291	989.4	0.0106784	0.00537074	1579.4	0.01622131		2169.4	0.01557729		2759.39	-0.00187757		3349.39	0.01120288		3939.38	0.01320009		
399.6	0.09979075	0.09134144	989.6	0.01129915	0.00537938	1579.6	0.01622157		2169.6	0.01656126		2759.59	-0.00219734		3349.59	0.01080125		3939.58	0.01316398		
399.8	0.10105731	0.09146986	989.8	0.01156384	0.00538801	1579.8	0.01610135		2169.8	0.01775514		2759.79	-0.00140058		3349.79	0.01060715		3939.78	0.01298506		
400	0.10170012	0.09159815	990	0.01062389	0.00539664	1580	0.01680356		2170	0.01829958		2759.99	-0.00108361		3349.99	0.01045766		3939.98	0.01251175		
400.2	0.10290059	0.09172633	990.2	0.01113715	0.00540527	1580.2	0.01654753		2170.2	0.01869669		2760.19	-0.00214013		3350.19	0.01064897		3940.18	0.01267294		
400.4	0.10333724	0.0918544	990.4	0.01144305	0.00541389	1580.4	0.01734209		2170.4	0.01960079		2760.39	-0.00137014		3350.39	0.0116773		3940.38	0.01294942		
400.6	0.10435735	0.09198234	990.6	0.01136655	0.00542251	1580.6	0.01748922		2170.6	0.01992893		2760.59	-0.0011497		3350.59	0.01156777		3940.58	0.01301991		
400.8	0.10459551	0.09211017	990.8	0.01086899	0.00543113	1580.8	0.01759541		2170.8	0.01972522		2760.79	-0.00084804		3350.79	0.01172711		3940.78	0.01385837		
401	0.10454453	0.09223788	991	0.01073873	0.00543974	1581	0.01773902		2171	0.02086943		2760.99	-0.00104575		3350.99	0.01122219		3940.98	0.01382991		
401.2	0.10491524	0.09236548	991.2	0.01046775	0.00544835	1581.2	0.01868849		2171.2	0.02128718		2761.19	-0.0014694		3351.19	0.01167216		3941.18	0.01355749		
401.4	0.10410519	0.09249296	991.4	0.0109361	0.00545695	1581.4	0.01867204		2171.4	0.02211526		2761.39	-0.00103055		3351.39	0.01224713		3941.38	0.01352353		
401.6	0.10432195	0.09262032	991.6	0.01059345	0.00546555	1581.6	0.01783874		2171.6	0.02197874		2761.59	-0.00114078		3351.59	0.0122257		3941.58	0.01319346		
401.8	0.10432378	0.09274757	991.8	0.0100288	0.00547415	1581.8	0.01800051		2171.8	0.02225735		2761.79	-0.0014363		3351.79	0.01214762		3941.78	0.01320162		
402	0.10398142	0.0928747	992	0.01068255	0.00548274	1582	0.01812208		2172	0.02240701		2761.99	-0.00144427		3351.99	0.01155285		3941.98	0.01289252		
402.2	0.10355157	0.09300172	992.2	0.0102158	0.00549133	1582.2	0.01790274		2172.2	0.02253386		2762.19	-0.00133371		3352.19	0.01196599		3942.18	0.01246702		
402.4	0.10321524	0.09312862	992.4	0.01028332	0.00549992	1582.4	0.01682641		2172.4	0.02229613		2762.39	-0.00131432		3352.39	0.01130052		3942.38	0.01163174		
402.6	0.10201894	0.0932554	992.6	0.01020754	0.0055085	1582.6	0.01610249		2172.6	0.02248251		2762.59	-0.00087478		3352.59	0.01132667		3942.58	0.01135382		
402.8	0.10218049	0.09338207	992.8	0.01001615	0.00551707	1582.8	0.01567417		2172.8	0.02197657		2762.79	-0.00078194		3352.79	0.00968984		3942.78	0.01207553		
403	0.10112848	0.09350862	993	0.00895108	0.00552564	1583	0.01518391		2173	0.02205195		2762.99	-0.00174536		3352.99	0.00960583		3942.98	0.01223673		
403.2	0.10188194	0.09363506	993.2	0.00856793	0.00553421	1583.2	0.01457787		2173.2	0.02129799		2763.19	-0.00203688		3353.19	0.01016359		3943.18	0.01271375		
403.4	0.10181622	0.09376138	993.4	0.00797227	0.00554278	1583.4	0.01466113		2173.4	0.02057538		2763.39	-0.00188464		3353.39	0.01028742		3943.38	0.01205862		
403.6	0.1017432	0.09388759	993.6	0.00824439	0.00555134	1583.6	0.01383614		2173.6	0.02050959		2763.59	-0.00161628		3353.59	0.01066882		3943.58	0.01231318		
403.8	0.10253295	0.09401368	993.8	0.00771455	0.0055599	1583.8	0.01353216		2173.8	0.02006488		2763.79	-0.00095785		3353.79	0.01111288		3943.78	0.0129043		
404	0.10320697	0.09413965	994	0.00679211	0.00556845	1584	0.01402191		2174	0.0196005		2763.99	-0.00137389		3353.99	0.01091096		3943.98	0.01278835		
404.2	0.1036296	0.09426552	994.2	0.00729947	0.005577	1584.2	0.01394234		2174.2	0.01889363		2764.19	-0.00125946		3354.19	0.01138937		3944.18	0.01329886		
404.4	0.10473975	0.09439126	994.4	0.00666097	0.00558554	1584.4	0.01508746		2174.4	0.01846325		2764.39	-0.00055407		3354.39	0.01164399		3944.38	0.01258264		
404.6	0.10534436	0.0945169	994.6	0.00762466	0.00559408	1584.6	0.01539211		2174.6	0.01772101		2764.59	-0.00021452		3354.59	0.01075707		3944.58	0.01238426		
404.8	0.10569426	0.09464241	994.8	0.00773515	0.00560262	1584.8	0.01549008		2174.8	0.01766679		2764.79	-0.00024639		3354.79	0.01048405		3944.78	0.01257198		
405	0.10694897	0.09476782	995	0.0086076	0.00561115	1585	0.01636159		2175	0.01787139		2764.99	0.00004108		3354.99	0.00995109		3944.98	0.01200763		
405.2	0.10788904	0.09489311	995.2	0.0088871	0.00561968	1585.2	0.01696608		2175.2	0.01829214		2765.19	-0.00039879		3355.19	0.01015432		3945.18	0.01236908		
405.4	0.10860588	0.09501828	995.4	0.00902722	0.00562821	1585.4	0.01736747		2175.4	0.0187573		2765.39	-0.00057515		3355.39	0.01031517		3945.38	0.01190015		
405.6	0.10870123	0.09514334	995.6	0.00932094	0.00563673	1585.6	0.0173376		2175.6	0.01823459		2765.59	-0.00218875		3355.59	0.00929438		3945.58	0.01136438		
405.8	0.10840218	0.09526829	995.8	0.00978341	0.00564525	1585.8	0.01742359		2175.8	0.01797168		2765.79	-0.0021552		3355.79	0.00826985		3945.78	0.01075271		
406	0.10839819	0.09539312	996	0.01032157	0.00565376	1586	0.01729642		2176	0.01728032		2765.99	-0.00134609		3355.99	0.00838082		3945.98	0.01045865		
406.2	0.10787808	0.09551784	996.2	0.00985211	0.00566227	1586.2	0.0164827		2176.2	0.01741		2766.19	-0.00134314		3356.19	0.00794816		3946.18	0.00981929		
406.4	0.10764381	0.09564244	996.4	0.01027109	0.00567078	1586.4	0.01679769		2176.4	0.01783471		2766.39	-0.00103179		3356.39	0.00692148		3946.38	0.00951719		
406.6	0.10735507	0.09576694	996.6	0.01092728	0.00567928	1586.6	0.01723318		2176.6	0.01799837		2766.59	-0.00115026		3356.59	0.0067124		3946.58	0.00999435		
406.8	0.10741372	0.09589131	996.8	0.01015468	0.00568778	1586.8	0.01770489		2176.8	0.01801344		2766.79	-0.00166424		3356.79	0.00580813		3946.78	0.01034455		
407	0.10626765	0.09601558	997	0.0098841	0.00569627	1587	0.01720517		2177	0.01862387		2766.99	-0.00290909		3356.99	0.00723083		3946.98	0.01000393		
407.2	0.10655235	0.09613973	997.2	0.00908009	0.00570477	1587.2	0.01713491		2177.2	0.019025		2767.19	-0.00273141		3357.19	0.00827386		3947.18	0.01021847		
407.4	0.10574425	0.09626377	997.4	0.00863141	0.00571325	1587.4	0.01645109		2177.4	0.01920967		2767.39	-0.00250536		3357.39	0.00834772		3947.38	0.00983117		
407.6	0.10615261	0.09638769	997.6	0.00911664	0.00572173	1587.6	0.01532627		2177.6	0.01884461		2767.59	-0.00271961		3357.59	0.00890503		3947.58	0.01030882		
407.8	0.10725798	0.0965115	997.8	0.00816632	0.00573021	1587.8	0.01585245		2177.8	0.01936716		2767.79	-0.00186845		3357.79	0.00916382		3947.78	0.01035638		
408	0.10696005	0.0966352	998	0.00728154	0.00573869	1588	0.01628343		2178	0.02024935		2767.99	-0.00160415		3357.99	0.00972778		3947.98	0.01022621		
408.2	0.10675596	0.09675879	998.2	0.00733645	0.00574716	1588.2	0.01642444		2178.2	0.02059753		2768.19	-0.00020004		3358.19	0.01060449		3948.18	0.01019729		
408.4	0.10715702	0.09688226	998.4	0.00662332	0.00575563	1588.4	0.01670434		2178.4	0.02090745		2768.39	-0.00043383		3358.39	0.01073419		3948.38	0.0094847		
408.6	0.10720076	0.09700562	998.6	0.00758532	0.00576409	1588.6	0.01643334		2178.6	0.02055181		2768.59	0.00076938		3358.59	0.01084214		3948.58	0.01045646		
408.8	0.10748031	0.09712887	998.8	0.00678883	0.00577255	1588.8	0.01627835		2178.8	0.02109774		2768.79	0.00180665		3358.79	0.01133829		3948.78	0.01101365		
409	0.1082682	0.09725201	999	0.00752837	0.00578101	1589	0.01774819		2179	0.02079876		2768.99	0.00169361		3358.99	0.01228785		3948.98	0.01137461		
409.2	0.10804033	0.09737503	999.2	0.00749795	0.00578946	1589.2	0.01789101		2179.2	0.02087961		2769.19	0.00129256		3359.19	0.01288487		3949.18	0.01194719		
409.4	0.10812425	0.09749794	999.4	0.00752507	0.00579791	1589.4	0.01802031		2179.4	0.02027348		2769.39	0.00147561		3359.39	0.01296517		3949.38	0.01149052		
409.6	0.10739474	0.09762074	999.6	0.00844457	0.00580635	1589.6	0.01801405		2179.6	0.01973812		2769.59	0.00118834		3359.59	0.01182007		3949.58	0.01052113		
409.8	0.10695955	0.09774343	999.8	0.00872451	0.00581479	1589.8	0.01748555		2179.8	0.01908743		2769.79	0.00218567		3359.79	0.0115426		3949.78	0.01038844		
410	0.10731729	0.097866	1000	0.00968396	0.00582323	1590	0.01768354		2180	0.01887301		2769.99	0.00218016		3359.99	0.01128529		3949.98	0.01002719		
410.2	0.10694955	0.09798847	1000.2	0.0105754	0.00583166	1590.2	0.01745229		2180.2	0.01939036		2770.19	0.00131531		3360.19	0.01106303		3950.18	0.01019177		
410.4	0.10709663	0.09811082	1000.4	0.01160289	0.00584009	1590.4	0.01773572		2180.4	0.01963203		2770.39	0.00098652		3360.39	0.01058604		3950.38	0.01052043		
410.6	0.10762061	0.09823306	1000.6	0.0114819	0.00584851	1590.6	0.01711497		2180.6	0.01913291		2770.59	0.00081897		3360.59	0.00990565		3950.58	0.0112121		
410.8	0.10773171	0.09835519	1000.8	0.01103824	0.00585693	1590.8	0.01687879		2180.8	0.01920367		2770.79	-0.00056521		3360.79	0.00923492		3950.78	0.01115015		
411	0.10841501	0.09847721	1001	0.01136878	0.00586535	1591	0.0157052		2181	0.01922632		2770.99	-0.00193842		3360.99	0.00964633		3950.98	0.01138423		
411.2	0.10903656	0.09859911	1001.2	0.01144965	0.00587376	1591.2	0.01511901		2181.2	0.01917676		2771.19	-0.00252237		3361.19	0.00922928		3951.18	0.01149789		
411.4	0.1102425	0.09872091	1001.4	0.01222503	0.00588217	1591.4	0.01488112		2181.4	0.01904574		2771.39	-0.00280442		3361.39	0.00889368		3951.38	0.01158486		
411.6	0.11051388	0.09884259	1001.6	0.01231011	0.00589058	1591.6	0.01439198		2181.6	0.01903875		2771.59	-0.00250031		3361.59	0.00898247		3951.58	0.01182961		
411.8	0.1101397	0.09896416	1001.8	0.01115849	0.00589898	1591.8	0.01475237		2181.8	0.02000093		2771.79	-0.00237245		3361.79	0.00795231		3951.78	0.01239097		
412	0.10890138	0.09908563	1002	0.01046062	0.00590738	1592	0.01535983		2182	0.0203733		2771.99	-0.00199925		3361.99	0.00804597		3951.98	0.01307466		
412.2	0.10785639	0.09920698	1002.2	0.01029778	0.00591577	1592.2	0.01461753		2182.2	0.0201198		2772.19	-0.00185733		3362.19	0.00757094		3952.18	0.01344429		
412.4	0.10775599	0.09932822	1002.4	0.0097394	0.00592416	1592.4	0.01530533		2182.4	0.01918095		2772.39	-0.00199222		3362.39	0.00807457		3952.38	0.01450501		
412.6	0.10731204	0.09944935	1002.6	0.01039953	0.00593255	1592.6	0.01512895		2182.6	0.01826327		2772.59	-0.00089891		3362.59	0.00820157		3952.58	0.01552772		
412.8	0.10674239	0.09957037	1002.8	0.00992641	0.00594093	1592.8	0.01562617		2182.8	0.01865212		2772.79	-0.00033986		3362.79	0.00913918		3952.78	0.01532109		
413	0.10743871	0.09969128	1003	0.00958987	0.00594931	1593	0.01723611		2183	0.019131		2772.99	0.00020769		3362.99	0.0091371		3952.98	0.01612931		
413.2	0.10705466	0.09981208	1003.2	0.00896754	0.00595769	1593.2	0.01796347		2183.2	0.01864926		2773.19	0.0007878		3363.19	0.00802875		3953.18	0.01600927		
413.4	0.10757885	0.09993277	1003.4	0.00877609	0.00596606	1593.4	0.01906084		2183.4	0.01855161		2773.39	0.00118754		3363.39	0.00841637		3953.38	0.01552469		
413.6	0.10742519	0.10005334	1003.6	0.00922447	0.00597442	1593.6	0.01952987		2183.6	0.01857637		2773.59	0.00210966		3363.59	0.00802316		3953.58	0.01370026		
413.8	0.10757658	0.10017381	1003.8	0.00968746	0.00598279	1593.8	0.01955462		2183.8	0.01883234		2773.79	0.0028457		3363.79	0.00830984		3953.78	0.01455724		
414	0.10786984	0.10029417	1004	0.00971242	0.00599115	1594	0.01975931		2184	0.01913165		2773.99	0.0031859		3363.99	0.00839659		3953.98	0.01412022		
414.2	0.10805727	0.10041442	1004.2	0.00914768	0.0059995	1594.2	0.01919804		2184.2	0.01979355		2774.19	0.003951		3364.19	0.00984661		3954.18	0.01440853		
414.4	0.10885589	0.10053456	1004.4	0.00923274	0.00600785	1594.4	0.01811627		2184.4	0.02019556		2774.39	0.00430662		3364.39	0.0100502		3954.38	0.01438694		
414.6	0.11017981	0.10065459	1004.6	0.00942952	0.0060162	1594.6	0.01751741		2184.6	0.01989305		2774.59	0.00417074		3364.59	0.01067327		3954.58	0.01482554		
414.8	0.11124321	0.10077451	1004.8	0.00998249	0.00602455	1594.8	0.01735296		2184.8	0.01962935		2774.79	0.00236223		3364.79	0.01182698		3954.78	0.01436779		
415	0.11188145	0.10089432	1005	0.01052499	0.00603289	1595	0.01688545		2185	0.020241		2774.99	0.00177339		3364.99	0.01279518		3954.98	0.01490536		
415.2	0.11195482	0.10101403	1005.2	0.01054083	0.00604122	1595.2	0.01668042		2185.2	0.02088513		2775.19	0.00156029		3365.19	0.01334379		3955.18	0.01453179		
415.4	0.11237064	0.10113362	1005.4	0.01076944	0.00604956	1595.4	0.01699325		2185.4	0.02205141		2775.39	0.00127816		3365.39	0.01309555		3955.38	0.01437477		
415.6	0.11086872	0.1012531	1005.6	0.01032975	0.00605789	1595.6	0.01703085		2185.6	0.02257912		2775.59	0.00141726		3365.59	0.01261019		3955.58	0.01408101		
415.8	0.11007161	0.10137248	1005.8	0.00992459	0.00606621	1595.8	0.01656592		2185.8	0.02268356		2775.79	0.00010954		3365.79	0.01199752		3955.78	0.01416161		
416	0.1096031	0.10149174	1006	0.01029798	0.00607453	1596	0.01643118		2186	0.02248603		2775.99	-0.00027229		3365.99	0.01219496		3955.98	0.01424528		
416.2	0.10901367	0.1016109	1006.2	0.0106433	0.00608285	1596.2	0.01538536		2186.2	0.02177731		2776.19	-0.00128765		3366.19	0.01266072		3956.18	0.01470214		
416.4	0.1096031	0.10172995	1006.4	0.01044367	0.00609116	1596.4	0.01578701		2186.4	0.02054859		2776.39	-0.00116366		3366.39	0.01296872		3956.38	0.01499504		
416.6	0.10907998	0.10184889	1006.6	0.01092631	0.00609947	1596.6	0.01467028		2186.6	0.01972279		2776.59	-0.00108847		3366.59	0.01256557		3956.58	0.01493119		
416.8	0.10897058	0.10196772	1006.8	0.01087038	0.00610778	1596.8	0.01483291		2186.8	0.0191596		2776.79	-0.00124678		3366.79	0.01189891		3956.78	0.01471508		
417	0.10901681	0.10208644	1007	0.0107024	0.00611608	1597	0.01578697		2187	0.01786691		2776.99	-0.00121546		3366.99	0.01128735		3956.98	0.0147002		
417.2	0.10848068	0.10220506	1007.2	0.01095819	0.00612438	1597.2	0.01611233		2187.2	0.01682455		2777.19	-0.00166076		3367.19	0.01020662		3957.18	0.01419532		
417.4	0.10922725	0.10232357	1007.4	0.01084837	0.00613268	1597.4	0.01692642		2187.4	0.01660087		2777.39	-0.00255851		3367.39	0.01015824		3957.38	0.01418671		
417.6	0.10930322	0.10244197	1007.6	0.01047537	0.00614097	1597.6	0.01725699		2187.6	0.01651862		2777.59	-0.00138536		3367.59	0.00929079		3957.58	0.01380773		
417.8	0.10921135	0.10256026	1007.8	0.0103967	0.00614926	1597.8	0.01772913		2187.8	0.01633413		2777.79	-0.00197975		3367.79	0.00926807		3957.78	0.01447551		
418	0.10929455	0.10267844	1008	0.01046152	0.00615754	1598	0.01772578		2188	0.01631144		2777.99	-0.00178786		3367.99	0.00942912		3957.98	0.01309547		
418.2	0.10982399	0.10279651	1008.2	0.009887	0.00616582	1598.2	0.01794525		2188.2	0.01644261		2778.19	-0.00149209		3368.19	0.01072059		3958.18	0.01328585		
418.4	0.11078104	0.10291448	1008.4	0.01047896	0.00617409	1598.4	0.01749546		2188.4	0.01613715		2778.39	-0.00160092		3368.39	0.01052303		3958.38	0.01337712		
418.6	0.11183488	0.10303234	1008.6	0.01040131	0.00618237	1598.6	0.01855552		2188.6	0.01618853		2778.59	-0.001659		3368.59	0.01095392		3958.58	0.01329635		
418.8	0.11082767	0.10315009	1008.8	0.01057487	0.00619063	1598.8	0.01913781		2188.8	0.01672546		2778.79	-0.00167644		3368.79	0.01149505		3958.78	0.01351996		
419	0.11056263	0.10326774	1009	0.01098216	0.0061989	1599	0.01974882		2189	0.01835036		2778.99	-0.00039521		3368.99	0.01148873		3958.98	0.01375979		
419.2	0.10977177	0.10338528	1009.2	0.01079206	0.00620716	1599.2	0.01994175		2189.2	0.01898355		2779.19	-0.00025072		3369.19	0.01119311		3959.18	0.01279308		
419.4	0.10983833	0.10350271	1009.4	0.01081646	0.00621542	1599.4	0.02020592		2189.4	0.01951261		2779.39	0.00029063		3369.39	0.01040251		3959.38	0.01260426		
419.6	0.11020448	0.10362003	1009.6	0.01058326	0.00622367	1599.6	0.0196715		2189.6	0.01989798		2779.59	0.001501		3369.59	0.01075128		3959.58	0.01248041		
419.8	0.10989148	0.10373725	1009.8	0.01037945	0.00623192	1599.8	0.01902549		2189.8	0.02039869		2779.79	0.00136025		3369.79	0.01008431		3959.78	0.01285093		
420	0.11078824	0.10385436	1010	0.01066978	0.00624017	1600	0.01884207		2190	0.02003358		2779.99	0.0019352		3369.99	0.01070066		3959.98	0.01329784		
420.2	0.11091895	0.10397136	1010.2	0.01108616	0.00624841	1600.2	0.01857416		2190.2	0.01981873		2780.19	0.00239846		3370.19	0.01120889		3960.18	0.01349913		
420.4	0.11208035	0.10408826	1010.4	0.01063557	0.00625665	1600.4	0.01742998		2190.4	0.01940973		2780.39	0.00272888		3370.39	0.01116209		3960.38	0.01367932		
420.6	0.11197734	0.10420504	1010.6	0.01130586	0.00626488	1600.6	0.01695538		2190.6	0.0192038		2780.59	0.0029928		3370.59	0.01112276		3960.58	0.01405194		
420.8	0.11238393	0.10432173	1010.8	0.01179013	0.00627311	1600.8	0.01708558		2190.8	0.01897931		2780.79	0.00292678		3370.79	0.01039568		3960.78	0.01420021		
421	0.11251039	0.1044383	1011	0.01170178	0.00628134	1601	0.01750404		2191	0.01875853		2780.99	0.0028597		3370.99	0.01044109		3960.98	0.01458455		
421.2	0.11305852	0.10455477	1011.2	0.01194593	0.00628956	1601.2	0.01776564		2191.2	0.0199027		2781.19	0.00167479		3371.19	0.01036939		3961.18	0.01521061		
421.4	0.11411832	0.10467114	1011.4	0.01180996	0.00629778	1601.4	0.01821556		2191.4	0.01997934		2781.39	0.0011681		3371.39	0.01049429		3961.38	0.01575595		
421.6	0.11410117	0.1047874	1011.6	0.01167633	0.00630599	1601.6	0.01830032		2191.6	0.02014582		2781.59	0.0006583		3371.59	0.01126738		3961.58	0.0163744		
421.8	0.11471754	0.10490355	1011.8	0.01236513	0.00631421	1601.8	0.01758111		2191.8	0.02025173		2781.79	-0.00080355		3371.79	0.01142692		3961.78	0.01586706		
422	0.11459857	0.10501959	1012	0.01260585	0.00632241	1602	0.01799833		2192	0.02009602		2781.99	-0.00135447		3371.99	0.01109426		3961.98	0.01565233		
422.2	0.11547798	0.10513553	1012.2	0.01106012	0.00633062	1602.2	0.01832683		2192.2	0.02021263		2782.19	-0.00185464		3372.19	0.01159097		3962.18	0.01594406		
422.4	0.11626116	0.10525137	1012.4	0.01121194	0.00633882	1602.4	0.01796434		2192.4	0.0203505		2782.39	-0.00153999		3372.39	0.01102143		3962.38	0.01537764		
422.6	0.1169991	0.1053671	1012.6	0.01068394	0.00634702	1602.6	0.01832848		2192.6	0.02069336		2782.59	-0.00187507		3372.59	0.01098986		3962.58	0.01531051		
422.8	0.1161438	0.10548272	1012.8	0.01104182	0.00635521	1602.8	0.01799746		2192.8	0.0210941		2782.79	-0.0013276		3372.79	0.0109499		3962.78	0.01496906		
423	0.11656709	0.10559824	1013	0.0113252	0.0063634	1603	0.01744524		2193	0.02078539		2782.99	-0.00175755		3372.99	0.01125287		3962.98	0.01469195		
423.2	0.11551342	0.10571365	1013.2	0.0110789	0.00637158	1603.2	0.01675044		2193.2	0.02068847		2783.19	-0.00180396		3373.19	0.01096979		3963.18	0.01468243		
423.4	0.11654524	0.10582896	1013.4	0.01020515	0.00637977	1603.4	0.01682371		2193.4	0.02008602		2783.39	-0.00068023		3373.39	0.01122442		3963.38	0.01424974		
423.6	0.11743845	0.10594416	1013.6	0.00961719	0.00638794	1603.6	0.01618597		2193.6	0.01992914		2783.59	0.00061181		3373.59	0.01136979		3963.58	0.01395091		
423.8	0.11646953	0.10605926	1013.8	0.00895153	0.00639612	1603.8	0.01601617		2193.8	0.01896816		2783.79	0.00146178		3373.79	0.01139516		3963.78	0.01355908		
424	0.11703216	0.10617425	1014	0.00901209	0.00640429	1604	0.01591836		2194	0.01768356		2783.99	0.00118286		3373.99	0.01283625		3963.98	0.01341126		
424.2	0.11699616	0.10628914	1014.2	0.00938133	0.00641246	1604.2	0.0158864		2194.2	0.01761507		2784.19	0.00110426		3374.19	0.01329523		3964.18	0.01287525		
424.4	0.11836822	0.10640392	1014.4	0.00947159	0.00642062	1604.4	0.01488867		2194.4	0.01671512		2784.39	0.00077406		3374.39	0.0125501		3964.38	0.01244599		
424.6	0.11839986	0.1065186	1014.6	0.00971305	0.00642878	1604.6	0.01548473		2194.6	0.01586313		2784.59	0.00140817		3374.59	0.01189752		3964.58	0.01256555		
424.8	0.11841777	0.10663317	1014.8	0.00991401	0.00643693	1604.8	0.01597774		2194.8	0.01513772		2784.79	0.00091133		3374.79	0.01184136		3964.78	0.01246111		
425	0.11817119	0.10674764	1015	0.00982825	0.00644509	1605	0.01610731		2195	0.01459788		2784.99	0.00038844		3374.99	0.01260964		3964.98	0.01192396		
425.2	0.1173573	0.106862	1015.2	0.00996861	0.00645323	1605.2	0.01672351		2195.2	0.01523198		2785.19	0.00005439		3375.19	0.01337056		3965.18	0.01140293		
425.4	0.11712519	0.10697626	1015.4	0.01010829	0.00646138	1605.4	0.01687745		2195.4	0.01467717		2785.39	-0.00038583		3375.39	0.01336293		3965.38	0.01137636		
425.6	0.11576934	0.10709042	1015.6	0.00987457	0.00646952	1605.6	0.01726714		2195.6	0.01489913		2785.59	-0.00121782		3375.59	0.01339132		3965.58	0.01160413		
425.8	0.11577728	0.10720447	1015.8	0.01077576	0.00647766	1605.8	0.0173591		2195.8	0.01459994		2785.79	-0.00167181		3375.79	0.01224697		3965.78	0.0112106		
426	0.11534504	0.10731842	1016	0.01058128	0.00648579	1606	0.01885269		2196	0.01537633		2785.99	-0.0008549		3375.99	0.01156736		3965.98	0.01122773		
426.2	0.11572299	0.10743226	1016.2	0.01006531	0.00649392	1606.2	0.01962213		2196.2	0.01662624		2786.19	-0.00161476		3376.19	0.011279		3966.18	0.01110144		
426.4	0.11529972	0.107546	1016.4	0.01011266	0.00650204	1606.4	0.02003542		2196.4	0.01737732		2786.39	-0.00144201		3376.39	0.01050147		3966.38	0.01130827		
426.6	0.1163634	0.10765964	1016.6	0.01044032	0.00651017	1606.6	0.02042172		2196.6	0.01815934		2786.59	-0.00209411		3376.59	0.01023628		3966.58	0.01147786		
426.8	0.11544334	0.10777317	1016.8	0.01087563	0.00651829	1606.8	0.0212391		2196.8	0.01913603		2786.79	-0.00173207		3376.79	0.01001293		3966.78	0.01141665		
427	0.11456701	0.1078866	1017	0.01079263	0.0065264	1607	0.02176008		2197	0.01848123		2786.99	-0.00186839		3376.99	0.00998568		3966.98	0.01236186		
427.2	0.113436	0.10799993	1017.2	0.01068368	0.00653451	1607.2	0.02161718		2197.2	0.01832114		2787.19	-0.00016846		3377.19	0.00978278		3967.18	0.01207828		
427.4	0.11419692	0.10811315	1017.4	0.01076711	0.00654262	1607.4	0.02195725		2197.4	0.01764135		2787.39	0.0007757		3377.39	0.00972745		3967.38	0.01154884		
427.6	0.11428926	0.10822627	1017.6	0.01115334	0.00655072	1607.6	0.02130607		2197.6	0.01792617		2787.59	0.00138277		3377.59	0.00958222		3967.58	0.01132747		
427.8	0.1134531	0.10833928	1017.8	0.01010309	0.00655882	1607.8	0.02112107		2197.8	0.0175807		2787.79	0.00165746		3377.79	0.00988803		3967.78	0.01195417		
428	0.11427537	0.1084522	1018	0.01087079	0.00656692	1608	0.02190178		2198	0.01800963		2787.99	0.00016386		3377.99	0.00938522		3967.98	0.01203858		
428.2	0.11468874	0.10856501	1018.2	0.01162206	0.00657501	1608.2	0.02121002		2198.2	0.0183541		2788.19	-0.00004118		3378.19	0.00914079		3968.18	0.01149015		
428.4	0.11551935	0.10867771	1018.4	0.01156636	0.0065831	1608.4	0.02069857		2198.4	0.01838232		2788.39	-0.00038174		3378.39	0.0078205		3968.38	0.01124972		
428.6	0.11557356	0.10879032	1018.6	0.01177969	0.00659118	1608.6	0.02081121		2198.6	0.01826854		2788.59	-0.00057951		3378.59	0.00870996		3968.58	0.01111107		
428.8	0.11552844	0.10890282	1018.8	0.01257711	0.00659927	1608.8	0.02049195		2198.8	0.01870192		2788.79	-0.00072345		3378.79	0.01028182		3968.78	0.0107847		
429	0.11524888	0.10901522	1019	0.01336548	0.00660734	1609	0.01991918		2199	0.0193688		2788.99	-0.00076033		3378.99	0.0107219		3968.98	0.00988509		
429.2	0.11407774	0.10912751	1019.2	0.01413493	0.00661542	1609.2	0.01947956		2199.2	0.01943314		2789.19	-0.0010776		3379.19	0.01129059		3969.18	0.01016538		
429.4	0.11355373	0.10923971	1019.4	0.0151573	0.00662349	1609.4	0.01890176		2199.4	0.01915384		2789.39	-0.00153973		3379.39	0.01165865		3969.38	0.01080326		
429.6	0.11308779	0.1093518	1019.6	0.01552854	0.00663155	1609.6	0.01919632		2199.6	0.0197157		2789.59	-0.00114852		3379.59	0.01087759		3969.58	0.01162511		
429.8	0.11402229	0.10946379	1019.8	0.0165037	0.00663962	1609.8	0.01896521		2199.8	0.01963443		2789.79	-0.00132208		3379.79	0.01127965		3969.78	0.0118587		
430	0.11457765	0.10957568	1020	0.01628142	0.00664768	1610	0.01942155		2200	0.02107101		2789.99	-0.00098643		3379.99	0.01180734		3969.98	0.01245723		
430.2	0.11430583	0.10968746	1020.2	0.01596514	0.00665573	1610.2	0.01907535		2200.2	0.02144895		2790.19	-0.00150342		3380.19	0.01143211		3970.18	0.01263197		
430.4	0.11507109	0.10979915	1020.4	0.01571879	0.00666378	1610.4	0.01889349		2200.4	0.02126517		2790.39	-0.00119235		3380.39	0.01106563		3970.38	0.0132596		
430.6	0.11710621	0.10991073	1020.6	0.01578926	0.00667183	1610.6	0.01908195		2200.6	0.02028949		2790.59	-0.00138107		3380.59	0.01123037		3970.58	0.01370295		
430.8	0.11659034	0.11002221	1020.8	0.01510954	0.00667988	1610.8	0.01961003		2200.8	0.02012727		2790.79	-0.00100862		3380.79	0.0114094		3970.78	0.01384955		
431	0.1161133	0.11013359	1021	0.01466406	0.00668792	1611	0.0194186		2201	0.01906017		2790.99	-0.00078003		3380.99	0.01171666		3970.98	0.01348887		
431.2	0.11667033	0.11024486	1021.2	0.01403945	0.00669595	1611.2	0.01815077		2201.2	0.01863609		2791.19	-0.00033132		3381.19	0.01115453		3971.18	0.01286261		
431.4	0.11742819	0.11035604	1021.4	0.01425521	0.00670399	1611.4	0.01873783		2201.4	0.01856738		2791.39	-0.00015368		3381.39	0.011507		3971.38	0.01273128		
431.6	0.11763912	0.11046711	1021.6	0.01377168	0.00671202	1611.6	0.01924789		2201.6	0.01847508		2791.59	-0.00038357		3381.59	0.0113701		3971.58	0.01258898		
431.8	0.1172785	0.11057808	1021.8	0.01325153	0.00672004	1611.8	0.02029779		2201.8	0.01878283		2791.79	-0.00045068		3381.79	0.01128637		3971.78	0.01243109		
432	0.11829703	0.11068896	1022	0.01323791	0.00672807	1612	0.02076275		2202	0.01907726		2791.99	-0.00206394		3381.99	0.01029599		3971.98	0.01206076		
432.2	0.11811642	0.11079973	1022.2	0.01223778	0.00673609	1612.2	0.0204125		2202.2	0.02001535		2792.19	-0.00161634		3382.19	0.01059738		3972.18	0.01209533		
432.4	0.11809954	0.11091039	1022.4	0.01149857	0.0067441	1612.4	0.02119155		2202.4	0.02081405		2792.39	-0.00188363		3382.39	0.01088788		3972.38	0.01243243		
432.6	0.11800953	0.11102096	1022.6	0.01203702	0.00675211	1612.6	0.02087551		2202.6	0.02118239		2792.59	-0.00164925		3382.59	0.01117392		3972.58	0.01251985		
432.8	0.11830658	0.11113143	1022.8	0.01166515	0.00676012	1612.8	0.02062347		2202.8	0.02249926		2792.79	-0.00108283		3382.79	0.01057733		3972.78	0.01216033		
433	0.11820719	0.1112418	1023	0.01209461	0.00676812	1613	0.0197438		2203	0.02247769		2792.99	-0.00196493		3382.99	0.00992073		3972.98	0.01171658		
433.2	0.11743254	0.11135206	1023.2	0.01141701	0.00677612	1613.2	0.01928809		2203.2	0.0222792		2793.19	-0.00155176		3383.19	0.01021271		3973.18	0.01271727		
433.4	0.11732074	0.11146223	1023.4	0.01137894	0.00678412	1613.4	0.01928795		2203.4	0.02285471		2793.39	-0.00161571		3383.39	0.00928168		3973.38	0.01281818		
433.6	0.11725881	0.11157229	1023.6	0.01123819	0.00679211	1613.6	0.0193131		2203.6	0.02285954		2793.59	-0.00194469		3383.59	0.00820992		3973.58	0.01334003		
433.8	0.11793897	0.11168226	1023.8	0.01185782	0.0068001	1613.8	0.01830697		2203.8	0.02283336		2793.79	-0.00205151		3383.79	0.0087601		3973.78	0.01343189		
434	0.11808853	0.11179212	1024	0.01176254	0.00680809	1614	0.01756549		2204	0.0225061		2793.99	-0.00202511		3383.99	0.0078484		3973.98	0.01402961		
434.2	0.1180316	0.11190189	1024.2	0.01193638	0.00681607	1614.2	0.01657068		2204.2	0.02239979		2794.19	-0.002174		3384.19	0.00692763		3974.18	0.01432599		
434.4	0.11925579	0.11201155	1024.4	0.01145551	0.00682405	1614.4	0.01656336		2204.4	0.02223809		2794.39	-0.00259968		3384.39	0.00690026		3974.38	0.01502168		
434.6	0.12033344	0.11212111	1024.6	0.01068777	0.00683202	1614.6	0.01730041		2204.6	0.02165498		2794.59	-0.00373528		3384.59	0.00719458		3974.58	0.01505584		
434.8	0.12000259	0.11223058	1024.8	0.01068944	0.00684	1614.8	0.01744288		2204.8	0.02206722		2794.79	-0.00456536		3384.79	0.00792515		3974.78	0.01462698		
435	0.11991113	0.11233994	1025	0.01000399	0.00684796	1615	0.01698541		2205	0.02142131		2794.99	-0.00479262		3384.99	0.00842336		3974.98	0.01419249		
435.2	0.11989915	0.11244921	1025.2	0.00989443	0.00685593	1615.2	0.01723396		2205.2	0.02104544		2795.19	-0.00460365		3385.19	0.00824914		3975.18	0.01305816		
435.4	0.1197783	0.11255837	1025.4	0.01081731	0.00686389	1615.4	0.01783942		2205.4	0.02072728		2795.39	-0.00463525		3385.39	0.00949265		3975.38	0.01231642		
435.6	0.11989644	0.11266744	1025.6	0.01132392	0.00687184	1615.6	0.01771774		2205.6	0.0211309		2795.59	-0.00415345		3385.59	0.00981836		3975.58	0.01221731		
435.8	0.11891115	0.1127764	1025.8	0.01176794	0.0068798	1615.8	0.01833888		2205.8	0.02070537		2795.79	-0.00431972		3385.79	0.01050623		3975.78	0.01216823		
436	0.11912296	0.11288527	1026	0.01050339	0.00688775	1616	0.01837958		2206	0.02064053		2795.99	-0.00388155		3385.99	0.00993678		3975.98	0.0128799		
436.2	0.11803773	0.11299404	1026.2	0.01043779	0.00689569	1616.2	0.01870002		2206.2	0.02100755		2796.19	-0.00273517		3386.19	0.01036083		3976.18	0.01340427		
436.4	0.11809321	0.11310271	1026.4	0.00994873	0.00690364	1616.4	0.01918836		2206.4	0.02062682		2796.39	-0.00215734		3386.39	0.01144445		3976.38	0.01388068		
436.6	0.11801149	0.11321128	1026.6	0.01006819	0.00691157	1616.6	0.01908802		2206.6	0.02108462		2796.59	-0.00100694		3386.59	0.01092535		3976.58	0.0131925		
436.8	0.11850807	0.11331975	1026.8	0.0101848	0.00691951	1616.8	0.01916854		2206.8	0.02061672		2796.79	-0.0007949		3386.79	0.01100449		3976.78	0.01347701		
437	0.11798236	0.11342812	1027	0.01077581	0.00692744	1617	0.01828223		2207	0.01897714		2796.99	-0.00061333		3386.99	0.01169994		3976.98	0.01324717		
437.2	0.1176596	0.11353639	1027.2	0.01051287	0.00693537	1617.2	0.01859839		2207.2	0.01938968		2797.19	-0.00052009		3387.19	0.01227037		3977.18	0.01371381		
437.4	0.11775668	0.11364456	1027.4	0.01207133	0.00694329	1617.4	0.01845035		2207.4	0.01932474		2797.39	-0.00054975		3387.39	0.01191256		3977.38	0.01342393		
437.6	0.11773616	0.11375264	1027.6	0.01308111	0.00695121	1617.6	0.01815552		2207.6	0.01942858		2797.59	-0.00038033		3387.59	0.01239848		3977.58	0.0135512		
437.8	0.11881827	0.11386061	1027.8	0.01397779	0.00695913	1617.8	0.01711481		2207.8	0.01943481		2797.79	0.00005994		3387.79	0.01276661		3977.78	0.01312998		
438	0.11874112	0.11396849	1028	0.01391882	0.00696704	1618	0.01731041		2208	0.01964544		2797.99	-0.00041197		3387.99	0.01230121		3977.98	0.01331795		
438.2	0.11876281	0.11407627	1028.2	0.01437017	0.00697495	1618.2	0.01724046		2208.2	0.02001518		2798.19	-0.00059438		3388.19	0.01229237		3978.18	0.01333005		
438.4	0.11964244	0.11418395	1028.4	0.01474662	0.00698286	1618.4	0.01812443		2208.4	0.02047749		2798.39	-0.0005849		3388.39	0.01198287		3978.38	0.01307164		
438.6	0.12010362	0.11429153	1028.6	0.01535838	0.00699076	1618.6	0.01870001		2208.6	0.02055676		2798.59	-0.00227364		3388.59	0.01239063		3978.58	0.01265524		
438.8	0.12035067	0.11439902	1028.8	0.01572628	0.00699866	1618.8	0.01935241		2208.8	0.02093146		2798.79	-0.00218617		3388.79	0.01243446		3978.78	0.01225727		
439	0.12052755	0.11450641	1029	0.0150189	0.00700655	1619	0.01900257		2209	0.02110674		2798.99	-0.00159359		3388.99	0.01208463		3978.98	0.01107472		
439.2	0.11958766	0.1146137	1029.2	0.01473183	0.00701444	1619.2	0.01922124		2209.2	0.02122562		2799.19	-0.00149831		3389.19	0.01207622		3979.18	0.01085118		
439.4	0.12049628	0.11472089	1029.4	0.01473315	0.00702233	1619.4	0.01837056		2209.4	0.02100042		2799.39	-0.00169461		3389.39	0.01223955		3979.38	0.01147776		
439.6	0.12080115	0.11482798	1029.6	0.01461728	0.00703022	1619.6	0.01799434		2209.6	0.02167746		2799.59	-0.00077401		3389.59	0.01179292		3979.58	0.01194269		
439.8	0.12051481	0.11493498	1029.8	0.01424042	0.0070381	1619.8	0.01779824		2209.8	0.02132112		2799.79	-0.0015803		3389.79	0.01078622		3979.78	0.0122846		
440	0.12071348	0.11504187	1030	0.01308916	0.00704597	1620	0.01760384		2210	0.02180172		2799.99	-0.00081699		3389.99	0.00981122		3979.98	0.01231588		
440.2	0.12004716	0.11514867	1030.2	0.0126944	0.00705385	1620.2	0.01739651		2210.2	0.02148925		2800.19	-0.00226799		3390.19	0.00956761		3980.18	0.01251599		
440.4	0.12006359	0.11525538	1030.4	0.01193712	0.00706172	1620.4	0.01687886		2210.4	0.02164354		2800.39	-0.00206467		3390.39	0.00938252		3980.38	0.01254055		
440.6	0.11985038	0.11536198	1030.6	0.01224897	0.00706958	1620.6	0.0167754		2210.6	0.02185278		2800.59	-0.00244132		3390.59	0.00877593		3980.58	0.01260012		
440.8	0.12006353	0.11546849	1030.8	0.01181495	0.00707745	1620.8	0.01636272		2210.8	0.0210885		2800.79	-0.00309711		3390.79	0.00809517		3980.78	0.0126663		
441	0.12050415	0.1155749	1031	0.01139063	0.0070853	1621	0.01638092		2211	0.02078891		2800.99	-0.00347936		3390.99	0.00769541		3980.98	0.01161917		
441.2	0.12068109	0.11568122	1031.2	0.01149533	0.00709316	1621.2	0.01669409		2211.2	0.02212883		2801.19	-0.00376261		3391.19	0.00746197		3981.18	0.01145222		
441.4	0.12054384	0.11578744	1031.4	0.01197221	0.00710101	1621.4	0.01649898		2211.4	0.02211258		2801.39	-0.00335795		3391.39	0.0072324		3981.38	0.01170406		
441.6	0.12032169	0.11589356	1031.6	0.01202214	0.00710886	1621.6	0.01667374		2211.6	0.02267076		2801.59	-0.00378771		3391.59	0.0074229		3981.58	0.01185504		
441.8	0.11995827	0.11599958	1031.8	0.01255281	0.00711671	1621.8	0.01676341		2211.8	0.02305737		2801.79	-0.00373099		3391.79	0.00807659		3981.78	0.01199209		
442	0.11967972	0.11610551	1032	0.01271068	0.00712455	1622	0.01821439		2212	0.02358693		2801.99	-0.00348311		3391.99	0.00868605		3981.98	0.01178424		
442.2	0.12000707	0.11621134	1032.2	0.01397797	0.00713238	1622.2	0.01884344		2212.2	0.02341591		2802.19	-0.00241586		3392.19	0.00899963		3982.18	0.01200318		
442.4	0.12069397	0.11631707	1032.4	0.01541547	0.00714022	1622.4	0.01920592		2212.4	0.02338336		2802.39	-0.00188618		3392.39	0.00925131		3982.38	0.01186043		
442.6	0.12045095	0.11642271	1032.6	0.01509092	0.00714805	1622.6	0.01954514		2212.6	0.02317649		2802.59	-0.0018103		3392.59	0.00981965		3982.58	0.0121873		
442.8	0.120073	0.11652825	1032.8	0.01450053	0.00715587	1622.8	0.02011885		2212.8	0.02295375		2802.79	-0.00071343		3392.79	0.00942051		3982.78	0.01277953		
443	0.12032704	0.1166337	1033	0.01473572	0.0071637	1623	0.01965684		2213	0.02259618		2802.99	-0.00024291		3392.99	0.00986535		3982.98	0.01299581		
443.2	0.11983773	0.11673905	1033.2	0.01380843	0.00717152	1623.2	0.0199035		2213.2	0.02176219		2803.19	0.00004861		3393.19	0.01025739		3983.18	0.01431587		
443.4	0.1210712	0.1168443	1033.4	0.01473784	0.00717933	1623.4	0.01967676		2213.4	0.02136119		2803.39	0.00041523		3393.39	0.01040629		3983.38	0.01477456		
443.6	0.12158645	0.11694946	1033.6	0.01545661	0.00718715	1623.6	0.02011657		2213.6	0.02185269		2803.59	0.0008593		3393.59	0.01038608		3983.58	0.01455108		
443.8	0.1216542	0.11705452	1033.8	0.01573616	0.00719495	1623.8	0.019452		2213.8	0.0211954		2803.79	0.00026151		3393.79	0.01022223		3983.78	0.01461195		
444	0.1216041	0.11715948	1034	0.01535545	0.00720276	1624	0.01968714		2214	0.02088263		2803.99	0.0002517		3393.99	0.0097976		3983.98	0.01447783		
444.2	0.12109865	0.11726435	1034.2	0.01543381	0.00721056	1624.2	0.01885411		2214.2	0.02098326		2804.19	-0.00041613		3394.19	0.00947612		3984.18	0.01494336		
444.4	0.12142508	0.11736913	1034.4	0.01539337	0.00721836	1624.4	0.0187511		2214.4	0.02027183		2804.39	0.00102812		3394.39	0.00930063		3984.38	0.01499337		
444.6	0.12202786	0.11747381	1034.6	0.01472917	0.00722615	1624.6	0.01969318		2214.6	0.01974244		2804.59	0.0005316		3394.59	0.0088008		3984.58	0.01529478		
444.8	0.12230755	0.11757839	1034.8	0.01387464	0.00723395	1624.8	0.01965976		2214.8	0.01904935		2804.79	0.00046219		3394.79	0.0081403		3984.78	0.01485353		
445	0.12288904	0.11768288	1035	0.01300912	0.00724173	1625	0.02027788		2215	0.01836992		2804.99	-0.00032206		3394.99	0.00815097		3984.98	0.01467809		
445.2	0.1221661	0.11778727	1035.2	0.01271465	0.00724952	1625.2	0.02041197		2215.2	0.01856466		2805.19	-0.00058671		3395.19	0.00808816		3985.18	0.0144559		
445.4	0.12188645	0.11789157	1035.4	0.01236577	0.0072573	1625.4	0.02016797		2215.4	0.01848648		2805.39	-0.00124085		3395.39	0.00819492		3985.38	0.01512433		
445.6	0.12121614	0.11799577	1035.6	0.01226184	0.00726507	1625.6	0.02079315		2215.6	0.01879986		2805.59	-0.00069411		3395.59	0.00880164		3985.58	0.01481224		
445.8	0.12122388	0.11809987	1035.8	0.01240974	0.00727285	1625.8	0.02118186		2215.8	0.01866436		2805.79	-0.00086128		3395.79	0.00957422		3985.78	0.01422054		
446	0.12085579	0.11820389	1036	0.01162236	0.00728062	1626	0.0218852		2216	0.01875512		2805.99	-0.00099905		3395.99	0.00829341		3985.98	0.01403957		
446.2	0.12069748	0.1183078	1036.2	0.0120144	0.00728838	1626.2	0.02125451		2216.2	0.01879249		2806.19	-0.00111692		3396.19	0.0075335		3986.18	0.01475284		
446.4	0.12099965	0.11841163	1036.4	0.0122582	0.00729615	1626.4	0.02085246		2216.4	0.01953419		2806.39	-0.00159338		3396.39	0.00728954		3986.38	0.01391756		
446.6	0.12168184	0.11851535	1036.6	0.01138558	0.0073039	1626.6	0.02102885		2216.6	0.02049283		2806.59	-0.00122506		3396.59	0.00712281		3986.58	0.01359844		
446.8	0.12239576	0.11861899	1036.8	0.01106289	0.00731166	1626.8	0.02113301		2216.8	0.02097822		2806.79	-0.0014562		3396.79	0.00711745		3986.78	0.01328162		
447	0.12333274	0.11872253	1037	0.01189091	0.00731941	1627	0.0210082		2217	0.02161127		2806.99	-0.00085243		3396.99	0.00823506		3986.98	0.01321238		
447.2	0.123086	0.11882597	1037.2	0.01131957	0.00732716	1627.2	0.02077272		2217.2	0.02070627		2807.19	-0.00106005		3397.19	0.00850523		3987.18	0.01319287		
447.4	0.12380891	0.11892932	1037.4	0.01167725	0.0073349	1627.4	0.02039248		2217.4	0.02065076		2807.39	-0.00111585		3397.39	0.00949087		3987.38	0.01312019		
447.6	0.12456588	0.11903258	1037.6	0.01148874	0.00734265	1627.6	0.02004636		2217.6	0.02117922		2807.59	-0.00110733		3397.59	0.01024912		3987.58	0.01344602		
447.8	0.12525939	0.11913574	1037.8	0.01089755	0.00735038	1627.8	0.01847593		2217.8	0.02110811		2807.79	-0.00102237		3397.79	0.01085087		3987.78	0.01347968		
448	0.12588423	0.1192388	1038	0.01095444	0.00735812	1628	0.01788621		2218	0.02186062		2807.99	-0.00013204		3397.99	0.01113345		3987.98	0.01282196		
448.2	0.12584349	0.11934178	1038.2	0.01073682	0.00736585	1628.2	0.01724106		2218.2	0.02132053		2808.19	0.00055567		3398.19	0.01175189		3988.18	0.0136162		
448.4	0.12601857	0.11944466	1038.4	0.00990563	0.00737358	1628.4	0.01707523		2218.4	0.02099797		2808.39	0.00054678		3398.39	0.01225358		3988.38	0.01420495		
448.6	0.12610678	0.11954744	1038.6	0.00904899	0.0073813	1628.6	0.01718134		2218.6	0.0207774		2808.59	-0.00034774		3398.59	0.0114276		3988.58	0.01500164		
448.8	0.12633687	0.11965013	1038.8	0.00869478	0.00738902	1628.8	0.01626584		2218.8	0.02038951		2808.79	-0.00109768		3398.79	0.01215691		3988.78	0.01429494		
449	0.12675645	0.11975273	1039	0.00899458	0.00739674	1629	0.0172315		2219	0.01993371		2808.99	-0.00133374		3398.99	0.01165884		3988.98	0.01392557		
449.2	0.12569967	0.11985524	1039.2	0.00942836	0.00740445	1629.2	0.01710324		2219.2	0.02001858		2809.19	-0.00131526		3399.19	0.01152589		3989.18	0.01415673		
449.4	0.12468546	0.11995765	1039.4	0.00973119	0.00741216	1629.4	0.01739713		2219.4	0.01988445		2809.39	-0.00124295		3399.39	0.01124625		3989.38	0.01473307		
449.6	0.12423243	0.12005997	1039.6	0.00976276	0.00741986	1629.6	0.01907869		2219.6	0.01928135		2809.59	-0.00099225		3399.59	0.01085322		3989.58	0.01490608		
449.8	0.1245209	0.12016219	1039.8	0.0099534	0.00742757	1629.8	0.0197859		2219.8	0.01893925		2809.79	-0.0011668		3399.79	0.00986136		3989.78	0.01475181		
450	0.12432782	0.12026432	1040	0.01036754	0.00743527	1630	0.02124588		2220	0.01939684		2809.99	-0.00082305		3399.99	0.00863007		3989.98	0.01484103		
450.2	0.12419227	0.12036636	1040.2	0.0114814	0.00744296	1630.2	0.02101364		2220.2	0.01926145		2810.19	-0.00082445		3400.19	0.00852186		3990.18	0.01429006		
450.4	0.12456132	0.12046831	1040.4	0.012166	0.00745065	1630.4	0.02167974		2220.4	0.02087287		2810.39	-0.00076933		3400.39	0.00862668		3990.38	0.01337098		
450.6	0.12471739	0.12057016	1040.6	0.01177397	0.00745834	1630.6	0.02192298		2220.6	0.02166087		2810.59	0.0004718		3400.59	0.00913962		3990.58	0.01357128		
450.8	0.12429701	0.12067192	1040.8	0.01221228	0.00746603	1630.8	0.02200813		2220.8	0.0223833		2810.79	0.00080434		3400.79	0.00952589		3990.78	0.01379633		
451	0.12329687	0.12077358	1041	0.01310701	0.00747371	1631	0.02194544		2221	0.02277012		2810.99	0.00141615		3400.99	0.01048932		3990.98	0.01441406		
451.2	0.12326157	0.12087516	1041.2	0.01232802	0.00748139	1631.2	0.02132731		2221.2	0.02182911		2811.19	0.00072995		3401.19	0.00990183		3991.18	0.01403636		
451.4	0.12336756	0.12097664	1041.4	0.01273793	0.00748906	1631.4	0.02123674		2221.4	0.02234099		2811.39	0.00039281		3401.39	0.01005832		3991.38	0.01381735		
451.6	0.12406925	0.12107803	1041.6	0.01231251	0.00749673	1631.6	0.02076913		2221.6	0.02239389		2811.59	0.00038997		3401.59	0.01039795		3991.58	0.01399707		
451.8	0.12481106	0.12117932	1041.8	0.01247288	0.0075044	1631.8	0.01988914		2221.8	0.02226515		2811.79	0.00017612		3401.79	0.01069866		3991.78	0.01216861		
452	0.12460401	0.12128053	1042	0.01298581	0.00751206	1632	0.01994774		2222	0.02263567		2811.99	0.00008851		3401.99	0.01000688		3991.98	0.01227547		
452.2	0.12442165	0.12138164	1042.2	0.01271362	0.00751972	1632.2	0.01950418		2222.2	0.0222617		2812.19	-0.00048575		3402.19	0.00950925		3992.18	0.013857		
452.4	0.12462803	0.12148266	1042.4	0.01287122	0.00752738	1632.4	0.01887382		2222.4	0.02327472		2812.39	-0.0014694		3402.39	0.00879559		3992.38	0.01447511		
452.6	0.1252248	0.12158359	1042.6	0.01439912	0.00753503	1632.6	0.01893145		2222.6	0.02278526		2812.59	-0.00164258		3402.59	0.00796305		3992.58	0.01449584		
452.8	0.12483533	0.12168442	1042.8	0.01512083	0.00754268	1632.8	0.0187088		2222.8	0.02255199		2812.79	-0.00175554		3402.79	0.00780622		3992.78	0.01351511		
453	0.12424933	0.12178516	1043	0.01518101	0.00755033	1633	0.01920999		2223	0.02293339		2812.99	-0.00117271		3402.99	0.00682361		3992.98	0.01373424		
453.2	0.12357302	0.12188582	1043.2	0.01554005	0.00755797	1633.2	0.01935576		2223.2	0.02311968		2813.19	-0.00180603		3403.19	0.00748459		3993.18	0.01431609		
453.4	0.12403717	0.12198638	1043.4	0.01569581	0.00756561	1633.4	0.02000244		2223.4	0.02220379		2813.39	-0.00128594		3403.39	0.00792933		3993.38	0.0143332		
453.6	0.12463382	0.12208684	1043.6	0.01588981	0.00757325	1633.6	0.0201675		2223.6	0.02135393		2813.59	-0.00142523		3403.59	0.00809397		3993.58	0.01392025		
453.8	0.12406511	0.12218722	1043.8	0.01694651	0.00758088	1633.8	0.01940868		2223.8	0.02090008		2813.79	-0.00106903		3403.79	0.00858329		3993.78	0.01380029		
454	0.12373484	0.1222875	1044	0.01716049	0.00758851	1634	0.01930238		2224	0.02031076		2813.99	-0.00084435		3403.99	0.00933698		3993.98	0.01396799		
454.2	0.12254787	0.1223877	1044.2	0.01700856	0.00759613	1634.2	0.01849139		2224.2	0.01991695		2814.19	-0.00109886		3404.19	0.00948369		3994.18	0.01425314		
454.4	0.12285728	0.1224878	1044.4	0.01685311	0.00760375	1634.4	0.01862202		2224.4	0.0217173		2814.39	-0.00068907		3404.39	0.0098791		3994.38	0.01522618		
454.6	0.12260976	0.12258781	1044.6	0.01620438	0.00761137	1634.6	0.0180205		2224.6	0.02209277		2814.59	-0.0003393		3404.59	0.01039507		3994.58	0.01621593		
454.8	0.1228667	0.12268773	1044.8	0.01572954	0.00761899	1634.8	0.01755581		2224.8	0.0219802		2814.79	-0.00110341		3404.79	0.01046701		3994.78	0.01653173		
455	0.1223058	0.12278756	1045	0.01549984	0.0076266	1635	0.01797003		2225	0.02201574		2814.99	-0.00190916		3404.99	0.01124582		3994.98	0.01689072		
455.2	0.12294058	0.12288729	1045.2	0.01443498	0.00763421	1635.2	0.01718859		2225.2	0.02091184		2815.19	-0.00279906		3405.19	0.01063671		3995.18	0.01580426		
455.4	0.12354957	0.12298694	1045.4	0.01394226	0.00764181	1635.4	0.01724618		2225.4	0.02049161		2815.39	-0.00392863		3405.39	0.01069681		3995.38	0.01574617		
455.6	0.12444677	0.1230865	1045.6	0.01246878	0.00764941	1635.6	0.01689819		2225.6	0.01980645		2815.59	-0.00393804		3405.59	0.01118507		3995.58	0.01557084		
455.8	0.12501361	0.12318596	1045.8	0.0126802	0.00765701	1635.8	0.01722302		2225.8	0.02070706		2815.79	-0.0043521		3405.79	0.01069492		3995.78	0.01524983		
456	0.12520397	0.12328533	1046	0.01284087	0.0076646	1636	0.01754217		2226	0.02145787		2815.99	-0.00457608		3405.99	0.00945538		3995.98	0.01542475		
456.2	0.12553687	0.12338462	1046.2	0.01337546	0.00767219	1636.2	0.01678834		2226.2	0.02165659		2816.19	-0.00475844		3406.19	0.00915603		3996.18	0.01564848		
456.4	0.12584157	0.12348381	1046.4	0.01398066	0.00767978	1636.4	0.01713301		2226.4	0.02237576		2816.39	-0.00375809		3406.39	0.00858647		3996.38	0.01507998		
456.6	0.12645852	0.12358291	1046.6	0.01450695	0.00768736	1636.6	0.01798283		2226.6	0.02256942		2816.59	-0.00291575		3406.59	0.00864681		3996.58	0.01469395		
456.8	0.12615146	0.12368193	1046.8	0.01379185	0.00769494	1636.8	0.01891884		2226.8	0.02373683		2816.79	-0.00173491		3406.79	0.0085025		3996.78	0.01436148		
457	0.12628403	0.12378085	1047	0.01374927	0.00770252	1637	0.01948624		2227	0.0251957		2816.99	-0.00155305		3406.99	0.00839754		3996.98	0.01409087		
457.2	0.12650847	0.12387968	1047.2	0.01397409	0.00771009	1637.2	0.01987091		2227.2	0.02467235		2817.19	-0.00161548		3407.19	0.00852149		3997.18	0.01431003		
457.4	0.12683234	0.12397842	1047.4	0.01391915	0.00771766	1637.4	0.0198194		2227.4	0.02419594		2817.39	-0.00021543		3407.39	0.00847762		3997.38	0.01393008		
457.6	0.1264678	0.12407707	1047.6	0.0147707	0.00772523	1637.6	0.01953107		2227.6	0.02411341		2817.59	-0.00000865		3407.59	0.00860322		3997.58	0.01314263		
457.8	0.12586578	0.12417563	1047.8	0.01485262	0.00773279	1637.8	0.02008075		2227.8	0.02477632		2817.79	0.0010598		3407.79	0.00896917		3997.78	0.01300464		
458	0.12670165	0.1242741	1048	0.01429181	0.00774035	1638	0.02094826		2228	0.02432225		2817.99	0.00212333		3407.99	0.0085963		3997.98	0.0120789		
458.2	0.12680284	0.12437249	1048.2	0.01482872	0.00774791	1638.2	0.02085607		2228.2	0.0248994		2818.19	0.00208099		3408.19	0.00863297		3998.18	0.01225288		
458.4	0.12752694	0.12447078	1048.4	0.0143348	0.00775546	1638.4	0.02123403		2228.4	0.02567048		2818.39	0.00203788		3408.39	0.00864253		3998.38	0.01277313		
458.6	0.12679686	0.12456898	1048.6	0.01363538	0.00776301	1638.6	0.02149078		2228.6	0.02458964		2818.59	0.00067772		3408.59	0.00942544		3998.58	0.01308154		
458.8	0.1272207	0.12466709	1048.8	0.01324337	0.00777056	1638.8	0.02267309		2228.8	0.02459478		2818.79	0.00070898		3408.79	0.01018618		3998.78	0.01271178		
459	0.12735833	0.12476512	1049	0.01238032	0.0077781	1639	0.02387579		2229	0.02370248		2818.99	0.00128683		3408.99	0.01068951		3998.98	0.01346609		
459.2	0.12780094	0.12486305	1049.2	0.01184188	0.00778564	1639.2	0.02328986		2229.2	0.02267945		2819.19	0.00118206		3409.19	0.00988776		3999.18	0.01336297		
459.4	0.12835146	0.12496089	1049.4	0.01221333	0.00779317	1639.4	0.02370618		2229.4	0.02296294		2819.39	0.00114172		3409.39	0.00952772		3999.38	0.01432503		
459.6	0.12799387	0.12505865	1049.6	0.01198783	0.0078007	1639.6	0.02368306		2229.6	0.02238749		2819.59	0.00117772		3409.59	0.00924852		3999.58	0.01455668		
459.8	0.12806359	0.12515632	1049.8	0.01252776	0.00780823	1639.8	0.02388005		2229.8	0.0225015		2819.79	0.00108403		3409.79	0.00873066		3999.78	0.01514604		
460	0.12762745	0.12525389	1050	0.01282759	0.00781576	1640	0.02312471		2230	0.02224031		2819.99	0.00094547		3409.99	0.00789031		3999.98	0.01454139		
460.2	0.12733448	0.12535138	1050.2	0.01267901	0.00782328	1640.2	0.0229568		2230.2	0.02214703		2820.19	0.0011411		3410.19	0.00808217		4000.18	0.01472114		
460.4	0.1270294	0.12544878	1050.4	0.0126567	0.0078308	1640.4	0.0231422		2230.4	0.02203784		2820.39	0.00170409		3410.39	0.00847843		4000.38	0.01492079		
460.6	0.12751659	0.12554609	1050.6	0.01181206	0.00783831	1640.6	0.02307736		2230.6	0.02265898		2820.59	0.00099652		3410.59	0.00951381		4000.58	0.01579547		
460.8	0.1265681	0.12564331	1050.8	0.01128606	0.00784582	1640.8	0.02306445		2230.8	0.0224211		2820.79	0.00087105		3410.79	0.01074093		4000.78	0.01573945		
461	0.12615687	0.12574044	1051	0.01169434	0.00785333	1641	0.02235969		2231	0.02191962		2820.99	0.0001497		3410.99	0.01052169		4000.98	0.01527491		
461.2	0.125936	0.12583749	1051.2	0.01156833	0.00786083	1641.2	0.02161735		2231.2	0.02154454		2821.19	0.0003609		3411.19	0.00996563		4001.18	0.01526177		
461.4	0.12562652	0.12593445	1051.4	0.01234168	0.00786833	1641.4	0.02078046		2231.4	0.02141132		2821.39	0.0012128		3411.39	0.0105034		4001.38	0.01389103		
461.6	0.12552236	0.12603131	1051.6	0.0130592	0.00787583	1641.6	0.02068637		2231.6	0.02197897		2821.59	0.00134846		3411.59	0.01125976		4001.58	0.01281945		
461.8	0.12523803	0.12612809	1051.8	0.01279344	0.00788333	1641.8	0.02031539		2231.8	0.02229646		2821.79	0.00125915		3411.79	0.01147606		4001.78	0.0121021		
462	0.12576106	0.12622478	1052	0.01378623	0.00789082	1642	0.01990971		2232	0.02167963		2821.99	0.00092064		3411.99	0.01119718		4001.98	0.01181547		
462.2	0.1260415	0.12632139	1052.2	0.0141807	0.0078983	1642.2	0.01899144		2232.2	0.02187623		2822.19	-0.00001661		3412.19	0.01172608		4002.18	0.01223168		
462.4	0.12556371	0.1264179	1052.4	0.01352815	0.00790579	1642.4	0.01921278		2232.4	0.02180777		2822.39	-0.00036066		3412.39	0.01112978		4002.38	0.0119265		
462.6	0.12497165	0.12651433	1052.6	0.01345281	0.00791327	1642.6	0.01955828		2232.6	0.02103023		2822.59	-0.00087473		3412.59	0.01170367		4002.58	0.01235756		
462.8	0.1259278	0.12661067	1052.8	0.01368471	0.00792074	1642.8	0.01980702		2232.8	0.02162444		2822.79	0.00019013		3412.79	0.01204029		4002.78	0.01290093		
463	0.12615135	0.12670692	1053	0.01285265	0.00792822	1643	0.01967699		2233	0.02076646		2822.99	-0.00033357		3412.99	0.01133231		4002.98	0.01330802		
463.2	0.1261287	0.12680308	1053.2	0.01332586	0.00793569	1643.2	0.01914353		2233.2	0.02098982		2823.19	-0.00039957		3413.19	0.0107575		4003.18	0.01371902		
463.4	0.12661817	0.12689916	1053.4	0.01377697	0.00794315	1643.4	0.01925685		2233.4	0.02106483		2823.39	-0.00099275		3413.39	0.01037226		4003.38	0.01416979		
463.6	0.12644391	0.12699514	1053.6	0.01310126	0.00795062	1643.6	0.01880506		2233.6	0.02033064		2823.59	-0.00163001		3413.59	0.00956354		4003.58	0.01443597		
463.8	0.12688582	0.12709104	1053.8	0.01398056	0.00795808	1643.8	0.01915486		2233.8	0.02061549		2823.79	-0.00107267		3413.79	0.00919547		4003.78	0.01429762		
464	0.1265773	0.12718686	1054	0.01382122	0.00796553	1644	0.01866885		2234	0.02148394		2823.99	-0.00125871		3413.99	0.00879905		4003.98	0.01399885		
464.2	0.12723833	0.12728258	1054.2	0.01293755	0.00797299	1644.2	0.01878663		2234.2	0.02217137		2824.19	-0.00125528		3414.19	0.00934031		4004.18	0.01321004		
464.4	0.12737576	0.12737822	1054.4	0.01348117	0.00798044	1644.4	0.01840041		2234.4	0.02213146		2824.39	-0.00200903		3414.39	0.01048061		4004.38	0.01338604		
464.6	0.12790995	0.12747377	1054.6	0.01315655	0.00798788	1644.6	0.01895047		2234.6	0.02196615		2824.59	-0.00239834		3414.59	0.01136582		4004.58	0.01306282		
464.8	0.1277566	0.12756923	1054.8	0.01352594	0.00799532	1644.8	0.01956088		2234.8	0.02128941		2824.79	-0.00189228		3414.79	0.01194038		4004.78	0.01253645		
465	0.12849445	0.12766461	1055	0.01426506	0.00800276	1645	0.0193963		2235	0.02133001		2824.99	-0.0017851		3414.99	0.01145849		4004.98	0.01226499		
465.2	0.12837205	0.1277599	1055.2	0.01503426	0.0080102	1645.2	0.01949767		2235.2	0.02143406		2825.19	-0.00141873		3415.19	0.01149837		4005.18	0.01251167		
465.4	0.12866806	0.1278551	1055.4	0.01498333	0.00801763	1645.4	0.0201761		2235.4	0.02102197		2825.39	-0.00130793		3415.39	0.0119309		4005.38	0.01245028		
465.6	0.1285507	0.12795022	1055.6	0.01558847	0.00802506	1645.6	0.02085911		2235.6	0.02221736		2825.59	-0.00101509		3415.59	0.01107735		4005.58	0.0125047		
465.8	0.12833306	0.12804525	1055.8	0.0160237	0.00803249	1645.8	0.02157838		2235.8	0.02300542		2825.79	-0.00079868		3415.79	0.01035021		4005.78	0.01317082		
466	0.12860342	0.12814019	1056	0.01669605	0.00803991	1646	0.02276604		2236	0.02325466		2825.99	-0.00050942		3415.99	0.00921133		4005.98	0.01374739		
466.2	0.1288055	0.12823505	1056.2	0.01609253	0.00804733	1646.2	0.0234223		2236.2	0.02381155		2826.19	0.00013496		3416.19	0.00782981		4006.18	0.01419736		
466.4	0.12920775	0.12832982	1056.4	0.01607342	0.00805474	1646.4	0.02389854		2236.4	0.0244005		2826.39	0.00083294		3416.39	0.00725098		4006.38	0.01472081		
466.6	0.12949173	0.1284245	1056.6	0.01590746	0.00806216	1646.6	0.02411993		2236.6	0.02357467		2826.59	0.00115954		3416.59	0.00699714		4006.58	0.01520886		
466.8	0.12995635	0.1285191	1056.8	0.01585786	0.00806956	1646.8	0.02422376		2236.8	0.02353319		2826.79	0.00199832		3416.79	0.00748954		4006.78	0.01495831		
467	0.13065512	0.12861361	1057	0.01526705	0.00807697	1647	0.02394246		2237	0.02369482		2826.99	0.00156516		3416.99	0.00665576		4006.98	0.0147727		
467.2	0.13137763	0.12870803	1057.2	0.01465871	0.00808437	1647.2	0.02391616		2237.2	0.02346077		2827.19	0.0020897		3417.19	0.00686382		4007.18	0.01576331		
467.4	0.13137231	0.12880237	1057.4	0.01461789	0.00809177	1647.4	0.02307908		2237.4	0.02336849		2827.39	0.00113948		3417.39	0.00668555		4007.38	0.01567255		
467.6	0.13117699	0.12889662	1057.6	0.01411643	0.00809916	1647.6	0.02288394		2237.6	0.02329982		2827.59	0.00150402		3417.59	0.00636693		4007.58	0.01529604		
467.8	0.13143713	0.12899079	1057.8	0.01455437	0.00810656	1647.8	0.02271591		2237.8	0.02360605		2827.79	0.00211303		3417.79	0.00664202		4007.78	0.01464613		
468	0.13125342	0.12908487	1058	0.01395553	0.00811395	1648	0.02158578		2238	0.02391247		2827.99	0.00208873		3417.99	0.00683879		4007.98	0.01449378		
468.2	0.13159227	0.12917886	1058.2	0.0135361	0.00812133	1648.2	0.02102829		2238.2	0.02390231		2828.19	0.00199276		3418.19	0.00706174		4008.18	0.01370382		
468.4	0.13112407	0.12927277	1058.4	0.01393358	0.00812871	1648.4	0.02038725		2238.4	0.02330838		2828.39	0.00189014		3418.39	0.0075735		4008.38	0.01397707		
468.6	0.13090903	0.1293666	1058.6	0.01372053	0.00813609	1648.6	0.01984502		2238.6	0.02270646		2828.59	0.00214983		3418.59	0.00757154		4008.58	0.01389905		
468.8	0.13067528	0.12946033	1058.8	0.01347152	0.00814346	1648.8	0.01930906		2238.8	0.02255713		2828.79	0.00229628		3418.79	0.00773818		4008.78	0.01437163		
469	0.13028457	0.12955399	1059	0.0133705	0.00815084	1649	0.01859617		2239	0.02235		2828.99	0.00191363		3418.99	0.00782127		4008.98	0.01469971		
469.2	0.12952044	0.12964755	1059.2	0.01355332	0.0081582	1649.2	0.01845903		2239.2	0.02246656		2829.19	0.00167181		3419.19	0.00760904		4009.18	0.01532293		
469.4	0.12902662	0.12974103	1059.4	0.01299064	0.00816557	1649.4	0.01861273		2239.4	0.02301694		2829.39	0.00168033		3419.39	0.00687093		4009.38	0.01571846		
469.6	0.12778999	0.12983443	1059.6	0.0133418	0.00817293	1649.6	0.01854385		2239.6	0.0240407		2829.59	0.00204656		3419.59	0.00587777		4009.58	0.01592578		
469.8	0.12736696	0.12992774	1059.8	0.01335716	0.00818029	1649.8	0.0193133		2239.8	0.02439916		2829.79	0.00227814		3419.79	0.00551015		4009.78	0.01692415		
470	0.12736696	0.13002051	1059.99	0.01335716	0.0081876	1650	0.0193133		2240	0.02439916		2829.99	0.00227814		3419.98	0.00551015		4009.98	0.01692415		
470.2	0.12677652	0.12996934	1060.19	0.01384901	0.00818443	1650.2	0.01997124		2240.2	0.02343055		2830.19	0.00231609		3420.18	0.00518881		4010.18	0.0167273		
470.4	0.12750583	0.12991819	1060.39	0.01436602	0.00818127	1650.4	0.02064522		2240.4	0.02225111		2830.39	0.00278501		3420.38	0.00512456		4010.38	0.01664094		
470.6	0.12775012	0.12986706	1060.59	0.01424741	0.0081781	1650.6	0.0207448		2240.6	0.02130128		2830.59	0.00327125		3420.58	0.00468537		4010.58	0.01516367		
470.8	0.12783011	0.12981594	1060.79	0.01378906	0.00817493	1650.8	0.02062999		2240.8	0.02113735		2830.79	0.00442491		3420.78	0.00424194		4010.78	0.01434951		
471	0.12818643	0.12976485	1060.99	0.01356543	0.00817177	1651	0.02023035		2241	0.02045342		2830.99	0.00498524		3420.98	0.00374335		4010.98	0.01376299		
471.2	0.12851907	0.12971378	1061.19	0.01374948	0.00816861	1651.2	0.02052645		2241.2	0.0190913		2831.19	0.00535648		3421.18	0.00323581		4011.18	0.01301825		
471.4	0.12830499	0.12966273	1061.39	0.01330255	0.00816544	1651.4	0.02077914		2241.4	0.01903613		2831.39	0.00533838		3421.38	0.00232562		4011.38	0.01261504		
471.6	0.12829415	0.1296117	1061.59	0.01295557	0.00816228	1651.6	0.02061635		2241.6	0.01871978		2831.59	0.0064233		3421.58	0.00225621		4011.58	0.01289531		
471.8	0.12838931	0.12956069	1061.79	0.01284162	0.00815912	1651.8	0.01973929		2241.8	0.01896097		2831.79	0.00708306		3421.78	0.00155273		4011.78	0.01205843		
472	0.12823273	0.12950969	1061.99	0.01202222	0.00815597	1652	0.01837851		2242	0.01949309		2831.99	0.00705293		3421.98	0.00080189		4011.98	0.0124327		
472.2	0.1276902	0.12945872	1062.19	0.01151034	0.00815281	1652.2	0.01710259		2242.2	0.01934711		2832.19	0.00714777		3422.18	0.00095408		4012.18	0.01256312		
472.4	0.12852089	0.12940777	1062.39	0.01067985	0.00814965	1652.4	0.01726509		2242.4	0.0190901		2832.39	0.00698575		3422.38	0.0011165		4012.38	0.01188134		
472.6	0.12847042	0.12935684	1062.59	0.01048492	0.0081465	1652.6	0.01678799		2242.6	0.01898214		2832.59	0.00735406		3422.58	0.00139919		4012.58	0.01215693		
472.8	0.12963722	0.12930593	1062.79	0.01109002	0.00814334	1652.8	0.01697891		2242.8	0.01934673		2832.79	0.00693946		3422.78	0.00140261		4012.78	0.01197524		
473	0.12999603	0.12925504	1062.99	0.01188699	0.00814019	1653	0.01657971		2243	0.01932407		2832.99	0.00617664		3422.98	0.00090212		4012.98	0.01260418		
473.2	0.13101261	0.12920417	1063.19	0.01242921	0.00813704	1653.2	0.01701126		2243.2	0.01944153		2833.19	0.00605657		3423.18	0.00033908		4013.18	0.01362375		
473.4	0.13032234	0.12915332	1063.39	0.01258846	0.00813389	1653.4	0.01634268		2243.4	0.02005516		2833.39	0.00470858		3423.38	0.00090369		4013.38	0.01351101		
473.6	0.13046653	0.12910248	1063.59	0.01310882	0.00813074	1653.6	0.01593561		2243.6	0.01967602		2833.59	0.00482885		3423.58	0.00128407		4013.58	0.01420746		
473.8	0.13019524	0.12905167	1063.79	0.01415302	0.0081276	1653.8	0.01679156		2243.8	0.01922454		2833.79	0.00501586		3423.78	0.00103342		4013.78	0.01466952		
474	0.12929448	0.12900088	1063.99	0.01493543	0.00812445	1654	0.01708575		2244	0.0190703		2833.99	0.00443272		3423.98	0.00286125		4013.98	0.01428188		
474.2	0.12901955	0.12895011	1064.19	0.01507444	0.0081213	1654.2	0.01679822		2244.2	0.01905271		2834.19	0.00472016		3424.18	0.00361726		4014.18	0.01497368		
474.4	0.12911594	0.12889936	1064.39	0.01546589	0.00811816	1654.4	0.01603432		2244.4	0.01870766		2834.39	0.00449134		3424.38	0.00462726		4014.38	0.01502113		
474.6	0.12853296	0.12884863	1064.59	0.01464028	0.00811502	1654.6	0.01564544		2244.6	0.01829229		2834.59	0.00485156		3424.58	0.00507185		4014.58	0.0142177		
474.8	0.12783353	0.12879792	1064.79	0.01412304	0.00811188	1654.8	0.01579023		2244.8	0.01823808		2834.79	0.00499473		3424.78	0.00501273		4014.78	0.01375149		
475	0.12763853	0.12874723	1064.99	0.01403264	0.00810874	1655	0.01587024		2245	0.01774708		2834.99	0.00429616		3424.98	0.00476502		4014.98	0.01321305		
475.2	0.12693592	0.12869655	1065.19	0.01501128	0.0081056	1655.2	0.01671765		2245.2	0.01731255		2835.19	0.00340989		3425.18	0.00446208		4015.18	0.01271337		
475.4	0.12683306	0.1286459	1065.39	0.01436599	0.00810246	1655.4	0.01679579		2245.4	0.01824171		2835.39	0.00377808		3425.38	0.00373222		4015.38	0.01290926		
475.6	0.1267988	0.12859527	1065.59	0.01409149	0.00809933	1655.6	0.01650871		2245.6	0.01773663		2835.59	0.00441864		3425.58	0.00375008		4015.58	0.01272609		
475.8	0.12638617	0.12854466	1065.79	0.01385261	0.00809619	1655.8	0.0159273		2245.8	0.01829664		2835.79	0.00346417		3425.78	0.00338927		4015.78	0.01174618		
476	0.12669887	0.12849407	1065.99	0.01291456	0.00809306	1656	0.0152518		2246	0.01841499		2835.99	0.00357648		3425.98	0.00307876		4015.98	0.01213969		
476.2	0.12585835	0.1284435	1066.19	0.01321188	0.00808992	1656.2	0.01512704		2246.2	0.01853054		2836.19	0.0035732		3426.18	0.00329185		4016.18	0.01180652		
476.4	0.12671409	0.12839295	1066.39	0.01281268	0.00808679	1656.4	0.01517872		2246.4	0.01896096		2836.39	0.00288746		3426.38	0.00278046		4016.38	0.01164155		
476.6	0.12652021	0.12834241	1066.59	0.01297126	0.00808366	1656.6	0.01594653		2246.6	0.01972374		2836.59	0.00247147		3426.58	0.00331477		4016.58	0.01264125		
476.8	0.12680003	0.1282919	1066.79	0.01231878	0.00808053	1656.8	0.01693221		2246.8	0.01941472		2836.79	0.00196722		3426.78	0.00428649		4016.78	0.01328931		
477	0.12640581	0.12824141	1066.99	0.01219715	0.0080774	1657	0.01768606		2247	0.01975498		2836.99	0.00232473		3426.98	0.00470582		4016.98	0.01263657		
477.2	0.12698336	0.12819094	1067.19	0.01199079	0.00807428	1657.2	0.01826698		2247.2	0.0188887		2837.19	0.00183416		3427.18	0.00520456		4017.18	0.01248313		
477.4	0.12620647	0.12814048	1067.39	0.01239778	0.00807115	1657.4	0.01816735		2247.4	0.01903745		2837.39	0.00180914		3427.38	0.00497026		4017.38	0.01189121		
477.6	0.12595888	0.12809005	1067.59	0.01240153	0.00806803	1657.6	0.01792617		2247.6	0.01851411		2837.59	0.00253844		3427.58	0.00388689		4017.58	0.01280534		
477.8	0.12525262	0.12803964	1067.79	0.01241342	0.00806491	1657.8	0.01831695		2247.8	0.01852011		2837.79	0.00289111		3427.78	0.00407472		4017.78	0.01258134		
478	0.12513425	0.12798925	1067.99	0.0115433	0.00806178	1658	0.01781488		2248	0.01862948		2837.99	0.00237786		3427.98	0.00505195		4017.98	0.01273921		
478.2	0.12514069	0.12793887	1068.19	0.01136757	0.00805866	1658.2	0.0175775		2248.2	0.01843481		2838.19	0.0033011		3428.18	0.00497832		4018.18	0.01468275		
478.4	0.12455925	0.12788852	1068.39	0.01138788	0.00805554	1658.4	0.01694265		2248.4	0.01766634		2838.39	0.00243799		3428.38	0.0049203		4018.38	0.01476128		
478.6	0.12546122	0.12783819	1068.59	0.01101751	0.00805243	1658.6	0.01747607		2248.6	0.01693388		2838.59	0.00350104		3428.58	0.00488816		4018.58	0.0141245		
478.8	0.12541696	0.12778787	1068.79	0.01104958	0.00804931	1658.8	0.01774368		2248.8	0.01746232		2838.79	0.00365635		3428.78	0.0042039		4018.78	0.01292263		
479	0.12530254	0.12773758	1068.99	0.01137408	0.00804619	1659	0.01739991		2249	0.01764113		2838.99	0.00338819		3428.98	0.00354495		4018.98	0.01295999		
479.2	0.12539469	0.12768731	1069.19	0.01170076	0.00804308	1659.2	0.01742601		2249.2	0.01701211		2839.19	0.00405806		3429.18	0.0029764		4019.18	0.01315548		
479.4	0.12537748	0.12763705	1069.39	0.01172016	0.00803996	1659.4	0.0175388		2249.4	0.01704926		2839.39	0.00494195		3429.38	0.00312864		4019.38	0.01294048		
479.6	0.12534172	0.12758682	1069.59	0.011939	0.00803685	1659.6	0.01682004		2249.6	0.01665228		2839.59	0.00506248		3429.58	0.00337405		4019.58	0.01310091		
479.8	0.12505011	0.1275366	1069.79	0.01214796	0.00803374	1659.8	0.01640834		2249.8	0.0170285		2839.79	0.0059097		3429.78	0.00303675		4019.78	0.01349547		
480	0.12566163	0.12748641	1069.99	0.01215746	0.00803063	1660	0.01628982		2250	0.0177706		2839.99	0.00689156		3429.98	0.0024729		4019.98	0.01390943		
480.2	0.12381715	0.12743623	1070.19	0.01275377	0.00802752	1660.2	0.0167129		2250.2	0.01810677		2840.19	0.00659575		3430.18	0.00174149		4020.18	0.01388924		
480.4	0.12385097	0.12738608	1070.39	0.01278149	0.00802442	1660.4	0.01686029		2250.4	0.01768054		2840.39	0.00623186		3430.38	0.00142002		4020.38	0.01363274		
480.6	0.12361445	0.12733594	1070.59	0.01311259	0.00802131	1660.6	0.01764458		2250.6	0.01731496		2840.59	0.00619679		3430.58	0.0029837		4020.58	0.01461887		
480.8	0.12322658	0.12728583	1070.79	0.01283423	0.0080182	1660.8	0.0185673		2250.8	0.01627703		2840.79	0.00704425		3430.78	0.00309727		4020.78	0.01385679		
481	0.12293691	0.12723573	1070.99	0.01328697	0.0080151	1661	0.01939127		2251	0.0155735		2840.99	0.00750903		3430.98	0.00203071		4020.98	0.01214297		
481.2	0.12235163	0.12718565	1071.19	0.01338616	0.008012	1661.2	0.01982638		2251.2	0.01499141		2841.19	0.00675972		3431.18	0.001599		4021.18	0.01226535		
481.4	0.12204427	0.1271356	1071.39	0.01377619	0.0080089	1661.4	0.02026372		2251.4	0.01639654		2841.39	0.00737991		3431.38	0.00040009		4021.38	0.01170598		
481.6	0.12097792	0.12708556	1071.59	0.01406365	0.0080058	1661.6	0.01985262		2251.6	0.01603512		2841.59	0.00774749		3431.58	-0.00024043		4021.58	0.01172751		
481.8	0.12099732	0.12703554	1071.79	0.0138559	0.0080027	1661.8	0.01923469		2251.8	0.01608366		2841.79	0.00761107		3431.78	0.00042267		4021.78	0.01088659		
482	0.12083244	0.12698555	1071.99	0.01381185	0.0079996	1662	0.01928333		2252	0.01600069		2841.99	0.00621839		3431.98	0.0004059		4021.98	0.01043032		
482.2	0.12124483	0.12693557	1072.19	0.01418164	0.0079965	1662.2	0.01957557		2252.2	0.0157128		2842.19	0.00605746		3432.18	0.00039788		4022.18	0.011215		
482.4	0.12123692	0.12688561	1072.39	0.01395422	0.00799341	1662.4	0.01924954		2252.4	0.01619391		2842.39	0.00539913		3432.38	0.00025313		4022.38	0.00977353		
482.6	0.12146577	0.12683567	1072.59	0.01376574	0.00799031	1662.6	0.01939989		2252.6	0.01586681		2842.59	0.00525443		3432.58	0.00095683		4022.58	0.00895721		
482.8	0.1212133	0.12678575	1072.79	0.01351712	0.00798722	1662.8	0.01876348		2252.8	0.01693807		2842.79	0.0046166		3432.78	0.0008796		4022.78	0.00925979		
483	0.12101935	0.12673585	1072.99	0.01301928	0.00798413	1663	0.01770812		2253	0.01698782		2842.99	0.00255598		3432.98	0.00110793		4022.98	0.00999564		
483.2	0.12156452	0.12668597	1073.19	0.01219685	0.00798104	1663.2	0.0171592		2253.2	0.01674213		2843.19	0.0026837		3433.18	0.00192178		4023.18	0.01071558		
483.4	0.12131924	0.12663611	1073.39	0.01283411	0.00797795	1663.4	0.01630474		2253.4	0.01650328		2843.39	0.00219749		3433.38	0.00261247		4023.38	0.01132381		
483.6	0.12124248	0.12658627	1073.59	0.01221681	0.00797486	1663.6	0.01515938		2253.6	0.01688513		2843.59	0.00176015		3433.58	0.00238289		4023.58	0.01228609		
483.8	0.12075771	0.12653645	1073.79	0.01142213	0.00797177	1663.8	0.01456397		2253.8	0.01685013		2843.79	0.00138308		3433.78	0.00187045		4023.78	0.01240715		
484	0.12078107	0.12648665	1073.99	0.01098281	0.00796869	1664	0.01374491		2254	0.01743043		2843.99	0.00095198		3433.98	0.00236959		4023.98	0.01311034		
484.2	0.12054454	0.12643687	1074.19	0.01125261	0.0079656	1664.2	0.01318512		2254.2	0.01706223		2844.19	0.0009625		3434.18	0.00182019		4024.18	0.0132072		
484.4	0.12150469	0.12638711	1074.39	0.01295253	0.00796252	1664.4	0.01245389		2254.4	0.01676584		2844.39	0.0006949		3434.38	0.00262442		4024.38	0.01373129		
484.6	0.12200731	0.12633736	1074.59	0.01317578	0.00795944	1664.6	0.01303095		2254.6	0.01635079		2844.59	-0.00015065		3434.58	0.00339571		4024.58	0.01395914		
484.8	0.1214862	0.12628764	1074.79	0.01269776	0.00795636	1664.8	0.01385867		2254.8	0.01582327		2844.79	0.0003891		3434.78	0.00337292		4024.78	0.01353504		
485	0.12163731	0.12623794	1074.99	0.01388629	0.00795328	1665	0.01384963		2255	0.01594878		2844.99	0.00077202		3434.98	0.00298871		4024.98	0.01300664		
485.2	0.12107893	0.12618825	1075.19	0.01385235	0.0079502	1665.2	0.01401801		2255.2	0.01734523		2845.19	0.00129192		3435.18	0.00368851		4025.18	0.01333024		
485.4	0.12137322	0.12613859	1075.39	0.01440295	0.00794712	1665.4	0.01443454		2255.4	0.01793967		2845.39	0.00197863		3435.38	0.00293102		4025.38	0.01309536		
485.6	0.12005566	0.12608895	1075.59	0.01447346	0.00794405	1665.6	0.01497325		2255.6	0.0168712		2845.59	0.00217554		3435.58	0.00337616		4025.58	0.01268141		
485.8	0.120116	0.12603932	1075.79	0.01426513	0.00794097	1665.8	0.01494306		2255.8	0.01625197		2845.79	0.00202967		3435.78	0.00313574		4025.78	0.01199608		
486	0.11982731	0.12598972	1075.99	0.01443513	0.0079379	1666	0.01663508		2256	0.01563159		2845.99	0.0018403		3435.98	0.00256973		4025.98	0.01137358		
486.2	0.11939789	0.12594013	1076.19	0.01454431	0.00793482	1666.2	0.01724602		2256.2	0.01604564		2846.19	0.0024503		3436.18	0.00247186		4026.18	0.01138701		
486.4	0.11878866	0.12589056	1076.39	0.0132112	0.00793175	1666.4	0.01759258		2256.4	0.0167589		2846.39	0.00267995		3436.38	0.0020476		4026.38	0.01187676		
486.6	0.11859829	0.12584102	1076.59	0.01319401	0.00792868	1666.6	0.01770183		2256.6	0.01628944		2846.59	0.00222223		3436.58	0.00242596		4026.58	0.01258977		
486.8	0.11895602	0.12579149	1076.79	0.01203926	0.00792561	1666.8	0.01804726		2256.8	0.01731097		2846.79	0.00231581		3436.78	0.00148405		4026.78	0.01335905		
487	0.11916095	0.12574198	1076.99	0.01077134	0.00792255	1667	0.018518		2257	0.0168135		2846.99	0.00163043		3436.98	0.00126808		4026.98	0.01298037		
487.2	0.11910474	0.12569249	1077.19	0.00968358	0.00791948	1667.2	0.01817993		2257.2	0.01634205		2847.19	0.00177017		3437.18	0.00072902		4027.18	0.01286619		
487.4	0.11843794	0.12564302	1077.39	0.00966939	0.00791641	1667.4	0.01778548		2257.4	0.01602874		2847.39	0.00165891		3437.38	-0.00004984		4027.38	0.01277075		
487.6	0.11729393	0.12559357	1077.59	0.00959974	0.00791335	1667.6	0.01738734		2257.6	0.0167341		2847.59	0.00176635		3437.58	-0.00041105		4027.58	0.01242456		
487.8	0.11805196	0.12554414	1077.79	0.00896557	0.00791029	1667.8	0.01738265		2257.8	0.01620644		2847.79	0.00149589		3437.78	-0.0010807		4027.78	0.01195831		
488	0.11902919	0.12549473	1077.99	0.00929409	0.00790722	1668	0.01684868		2258	0.01616226		2847.99	0.00219657		3437.98	-0.00103802		4027.98	0.01238533		
488.2	0.11967794	0.12544534	1078.19	0.00992007	0.00790416	1668.2	0.01656465		2258.2	0.01579328		2848.19	0.00247731		3438.18	-0.00174377		4028.18	0.01167743		
488.4	0.12045938	0.12539597	1078.39	0.01020564	0.0079011	1668.4	0.01695081		2258.4	0.01576987		2848.39	0.00186828		3438.38	-0.00121866		4028.38	0.0111661		
488.6	0.12110357	0.12534662	1078.59	0.00967343	0.00789805	1668.6	0.01708626		2258.6	0.01536129		2848.59	0.00169181		3438.58	-0.00213687		4028.58	0.01071823		
488.8	0.12125252	0.12529728	1078.79	0.00944145	0.00789499	1668.8	0.01626287		2258.8	0.01551407		2848.79	0.00268477		3438.78	-0.00164471		4028.78	0.01099398		
489	0.12127828	0.12524797	1078.99	0.01012597	0.00789193	1669	0.01612918		2259	0.01621695		2848.99	0.00269749		3438.98	-0.00230538		4028.98	0.01091333		
489.2	0.12045456	0.12519868	1079.19	0.0100464	0.00788888	1669.2	0.01619383		2259.2	0.01632213		2849.19	0.00291883		3439.18	-0.0020807		4029.18	0.01132317		
489.4	0.11930473	0.1251494	1079.39	0.0104446	0.00788582	1669.4	0.01668833		2259.4	0.01484421		2849.39	0.00253461		3439.38	-0.00252224		4029.38	0.01031961		
489.6	0.11843968	0.12510015	1079.59	0.00990104	0.00788277	1669.6	0.01656656		2259.6	0.01386168		2849.59	0.00269959		3439.58	-0.00159177		4029.58	0.00987763		
489.8	0.11887405	0.12505091	1079.79	0.00987907	0.00787972	1669.8	0.01642084		2259.8	0.01404689		2849.79	0.00268112		3439.78	-0.0014623		4029.78	0.00870974		
490	0.1182842	0.12500169	1079.99	0.01016294	0.00787667	1670	0.01675717		2260	0.01347041		2849.99	0.00271829		3439.98	-0.00132739		4029.98	0.00903149		
490.2	0.11735429	0.1249525	1080.19	0.01045981	0.00787362	1670.2	0.01613695		2260.2	0.01434195		2850.19	0.00274955		3440.18	-0.00128706		4030.18	0.00895917		
490.4	0.11734941	0.12490332	1080.39	0.00945184	0.00787057	1670.4	0.0165805		2260.4	0.01377638		2850.39	0.00272682		3440.38	-0.00063543		4030.38	0.0103277		
490.6	0.11675523	0.12485416	1080.59	0.00931302	0.00786753	1670.6	0.01650077		2260.6	0.01294084		2850.59	0.00218771		3440.58	0.00034238		4030.58	0.0093049		
490.8	0.11630069	0.12480502	1080.79	0.00784414	0.00786448	1670.8	0.01676418		2260.8	0.01261338		2850.79	0.00119554		3440.78	0.00014233		4030.78	0.00953896		
491	0.11532082	0.1247559	1080.99	0.00717658	0.00786144	1671	0.01623902		2261	0.01180589		2850.99	0.00105225		3440.98	0.00127016		4030.98	0.00990295		
491.2	0.11425545	0.1247068	1081.19	0.00679951	0.00785839	1671.2	0.01563729		2261.2	0.01202774		2851.19	-0.00033495		3441.18	0.00200823		4031.18	0.01009929		
491.4	0.11364668	0.12465772	1081.39	0.00703314	0.00785535	1671.4	0.01574824		2261.4	0.01184725		2851.39	0.0000995		3441.38	0.00248284		4031.38	0.01061128		
491.6	0.11264456	0.12460866	1081.59	0.00765441	0.00785231	1671.6	0.01541316		2261.6	0.01193594		2851.59	0.00094534		3441.58	0.00321346		4031.58	0.01073745		
491.8	0.11364005	0.12455962	1081.79	0.00672313	0.00784927	1671.8	0.01623084		2261.8	0.01092463		2851.79	0.00088051		3441.78	0.00330644		4031.78	0.0101796		
492	0.11440911	0.12451059	1081.99	0.00707161	0.00784623	1672	0.0154052		2262	0.01149925		2851.99	0.00182225		3441.98	0.0034328		4031.98	0.01017778		
492.2	0.11463415	0.12446159	1082.19	0.00735636	0.0078432	1672.2	0.01506125		2262.2	0.01207623		2852.19	0.00185546		3442.18	0.00262481		4032.18	0.00980366		
492.4	0.11598437	0.1244126	1082.39	0.00816314	0.00784016	1672.4	0.01564819		2262.4	0.01261435		2852.39	0.00175809		3442.38	0.0021281		4032.38	0.00973337		
492.6	0.11592922	0.12436364	1082.59	0.00944606	0.00783713	1672.6	0.01504605		2262.6	0.01316529		2852.59	0.00174849		3442.58	0.00073751		4032.58	0.00984487		
492.8	0.11652323	0.12431469	1082.79	0.00993499	0.00783409	1672.8	0.01415244		2262.8	0.01381422		2852.79	0.00221024		3442.78	0.00027393		4032.78	0.01039003		
493	0.11686729	0.12426577	1082.99	0.01087456	0.00783106	1673	0.0142331		2263	0.0144524		2852.99	0.0024286		3442.98	-0.00084737		4032.98	0.01081127		
493.2	0.11704939	0.12421686	1083.19	0.01116115	0.00782803	1673.2	0.01375595		2263.2	0.01451329		2853.19	0.00325328		3443.18	-0.00140368		4033.18	0.01143089		
493.4	0.11769485	0.12416797	1083.39	0.01231477	0.007825	1673.4	0.01459991		2263.4	0.01446685		2853.39	0.00293978		3443.38	-0.0023582		4033.38	0.01163557		
493.6	0.1188014	0.1241191	1083.59	0.01218013	0.00782197	1673.6	0.01377393		2263.6	0.01508702		2853.59	0.0028228		3443.58	-0.00247088		4033.58	0.01272233		
493.8	0.11937232	0.12407025	1083.79	0.01280027	0.00781894	1673.8	0.0144771		2263.8	0.0154123		2853.79	0.00222543		3443.78	-0.00291245		4033.78	0.01253415		
494	0.11963656	0.12402142	1083.99	0.01378914	0.00781591	1674	0.0143542		2264	0.01498936		2853.99	0.00259917		3443.98	-0.00343818		4033.98	0.01357501		
494.2	0.12016259	0.12397261	1084.19	0.01374931	0.00781289	1674.2	0.01408431		2264.2	0.01574074		2854.19	0.0027421		3444.18	-0.00348119		4034.18	0.0134462		
494.4	0.11988244	0.12392382	1084.39	0.01317947	0.00780986	1674.4	0.01385034		2264.4	0.0157067		2854.39	0.0019246		3444.38	-0.00275787		4034.38	0.01386754		
494.6	0.11887066	0.12387505	1084.59	0.01259858	0.00780684	1674.6	0.01358669		2264.6	0.01567523		2854.59	0.0009398		3444.58	-0.00204347		4034.58	0.01288175		
494.8	0.11800234	0.12382629	1084.79	0.01125927	0.00780382	1674.8	0.01385673		2264.8	0.01556468		2854.79	0.00042369		3444.78	-0.00242797		4034.78	0.01396439		
495	0.11680403	0.12377756	1084.99	0.01030301	0.0078008	1675	0.01505036		2265	0.01621119		2854.99	0.0007184		3444.98	-0.0013653		4034.98	0.01385573		
495.2	0.11649853	0.12372884	1085.19	0.00997617	0.00779778	1675.2	0.01551081		2265.2	0.01649272		2855.19	-0.00031342		3445.18	-0.00098657		4035.18	0.01277584		
495.4	0.11606417	0.12368015	1085.39	0.00937158	0.00779476	1675.4	0.0159394		2265.4	0.01600445		2855.39	0.00025961		3445.38	-0.00015049		4035.38	0.01284262		
495.6	0.11534522	0.12363147	1085.59	0.00922746	0.00779174	1675.6	0.01584684		2265.6	0.01645372		2855.59	0.0009271		3445.58	0.00120728		4035.58	0.01255203		
495.8	0.11561213	0.12358281	1085.79	0.00855362	0.00778873	1675.8	0.01624121		2265.8	0.01566215		2855.79	0.00025984		3445.78	0.00153991		4035.78	0.01113116		
496	0.11568734	0.12353417	1085.99	0.008511	0.00778571	1676	0.01561711		2266	0.01629714		2855.99	0.00064695		3445.98	0.00169096		4035.98	0.01101045		
496.2	0.11539475	0.12348555	1086.19	0.00849511	0.0077827	1676.2	0.01569259		2266.2	0.01590266		2856.19	0.00114435		3446.18	0.00178825		4036.18	0.01009234		
496.4	0.11522895	0.12343695	1086.39	0.00914239	0.00777969	1676.4	0.0160619		2266.4	0.01510841		2856.39	0.00125532		3446.38	0.00235952		4036.38	0.00975427		
496.6	0.11499428	0.12338837	1086.59	0.00814663	0.00777668	1676.6	0.0158287		2266.6	0.01494326		2856.59	0.00166531		3446.58	0.00273765		4036.58	0.00925303		
496.8	0.11649577	0.12333981	1086.79	0.00880557	0.00777366	1676.8	0.01541167		2266.8	0.01434525		2856.79	0.00236289		3446.78	0.00226454		4036.78	0.01038391		
497	0.11524625	0.12329126	1086.99	0.00957549	0.00777066	1677	0.01606401		2267	0.01378831		2856.99	0.00239008		3446.98	0.00288477		4036.98	0.01116568		
497.2	0.11498413	0.12324274	1087.19	0.00950282	0.00776765	1677.2	0.01666912		2267.2	0.01375582		2857.19	0.00223183		3447.18	0.00278368		4037.18	0.01182598		
497.4	0.11543639	0.12319424	1087.39	0.01047691	0.00776464	1677.4	0.01731868		2267.4	0.01294115		2857.39	0.00188002		3447.38	0.00205482		4037.38	0.01283638		
497.6	0.11571267	0.12314575	1087.59	0.01018952	0.00776164	1677.6	0.01691045		2267.6	0.01311206		2857.59	0.00168447		3447.58	0.00177322		4037.58	0.01341602		
497.8	0.11526799	0.12309728	1087.79	0.01122263	0.00775863	1677.8	0.0172676		2267.8	0.01263954		2857.79	0.00072189		3447.78	0.00176947		4037.78	0.01319523		
498	0.11574547	0.12304884	1087.99	0.01140788	0.00775563	1678	0.0166757		2268	0.01225437		2857.99	0.00107346		3447.98	0.00175338		4037.98	0.01268992		
498.2	0.11605714	0.12300041	1088.19	0.01137936	0.00775263	1678.2	0.0166652		2268.2	0.01291804		2858.19	-0.00008752		3448.18	0.00152919		4038.18	0.01234547		
498.4	0.11558851	0.122952	1088.39	0.0112049	0.00774962	1678.4	0.01613147		2268.4	0.01325501		2858.39	-0.00087793		3448.38	0.00067399		4038.38	0.01223551		
498.6	0.11532166	0.12290361	1088.59	0.01035207	0.00774663	1678.6	0.01700375		2268.6	0.01296311		2858.59	-0.00126224		3448.58	-0.0000049		4038.58	0.01222694		
498.8	0.11590628	0.12285524	1088.79	0.00984535	0.00774363	1678.8	0.0166477		2268.8	0.01314795		2858.79	-0.00184206		3448.78	-0.00122834		4038.78	0.01246944		
499	0.11603984	0.12280688	1088.99	0.00991119	0.00774063	1679	0.01678262		2269	0.01391131		2858.99	-0.00272924		3448.98	-0.00103119		4038.98	0.01186541		
499.2	0.11585637	0.12275855	1089.19	0.0097285	0.00773763	1679.2	0.01559973		2269.2	0.01392048		2859.19	-0.00312391		3449.18	-0.00134603		4039.18	0.01101289		
499.4	0.11591045	0.12271024	1089.39	0.00968225	0.00773464	1679.4	0.01476313		2269.4	0.01416883		2859.39	-0.00325457		3449.38	-0.00182958		4039.38	0.01170825		
499.6	0.11538807	0.12266194	1089.59	0.01011249	0.00773164	1679.6	0.01479319		2269.6	0.0149438		2859.59	-0.00346642		3449.58	-0.00290373		4039.58	0.01110632		
499.8	0.11490806	0.12261366	1089.79	0.00963945	0.00772865	1679.8	0.01430063		2269.8	0.01475127		2859.79	-0.00365575		3449.78	-0.00381122		4039.78	0.01032027		
500	0.11474469	0.12256541	1089.99	0.00869945	0.00772566	1680	0.01362001		2270	0.01443471		2859.99	-0.00275437		3449.98	-0.00381185		4039.98	0.00963317		
500.2	0.1139443	0.12251717	1090.19	0.00901914	0.00772267	1680.2	0.01377559		2270.2	0.01424444		2860.19	-0.00186522		3450.18	-0.00403833		4040.18	0.00903687		
500.4	0.11369841	0.12246895	1090.39	0.00820534	0.00771968	1680.4	0.01349486		2270.4	0.01423459		2860.39	-0.00199709		3450.38	-0.00398396		4040.38	0.00935554		
500.6	0.11369146	0.12242075	1090.59	0.00768252	0.00771669	1680.6	0.013696		2270.6	0.01455097		2860.59	-0.00049413		3450.58	-0.00418774		4040.58	0.00904117		
500.8	0.11376907	0.12237257	1090.79	0.0085887	0.0077137	1680.8	0.01402663		2270.8	0.01479943		2860.79	0.00048519		3450.78	-0.00509885		4040.78	0.0105196		
501	0.11170652	0.12232441	1090.99	0.00881264	0.00771072	1681	0.01413698		2271	0.01473933		2860.99	0.00148856		3450.98	-0.00461571		4040.98	0.01034248		
501.2	0.11127835	0.12227626	1091.19	0.00841877	0.00770773	1681.2	0.01426443		2271.2	0.01597504		2861.19	0.00199446		3451.18	-0.00388931		4041.18	0.01039714		
501.4	0.11175867	0.12222814	1091.39	0.00746376	0.00770475	1681.4	0.01487651		2271.4	0.01520544		2861.39	0.00182027		3451.38	-0.00404992		4041.38	0.01050404		
501.6	0.11216487	0.12218003	1091.59	0.00769266	0.00770177	1681.6	0.01456962		2271.6	0.01538347		2861.59	0.00135945		3451.58	-0.00322497		4041.58	0.0103187		
501.8	0.11128667	0.12213195	1091.79	0.00814088	0.00769879	1681.8	0.01442127		2271.8	0.01447645		2861.79	0.00058954		3451.78	-0.00235293		4041.78	0.00990459		
502	0.11182557	0.12208388	1091.99	0.00677405	0.00769581	1682	0.01467331		2272	0.01426495		2861.99	0.00127659		3451.98	-0.00168889		4041.98	0.00984933		
502.2	0.1121527	0.12203583	1092.19	0.00701963	0.00769283	1682.2	0.01432403		2272.2	0.01485214		2862.19	0.00091693		3452.18	-0.00174551		4042.18	0.0095653		
502.4	0.11139113	0.1219878	1092.39	0.00559323	0.00768985	1682.4	0.01346812		2272.4	0.01438645		2862.39	0.00099107		3452.38	-0.00094259		4042.38	0.00926419		
502.6	0.11174352	0.12193979	1092.59	0.00608271	0.00768687	1682.6	0.01354294		2272.6	0.0141124		2862.59	0.00080791		3452.58	-0.0010852		4042.58	0.00933633		
502.8	0.1125658	0.1218918	1092.79	0.00663215	0.0076839	1682.8	0.01324887		2272.8	0.0136505		2862.79	0.00010197		3452.78	-0.00098798		4042.78	0.00841615		
503	0.11276948	0.12184382	1092.99	0.00766282	0.00768092	1683	0.01363831		2273	0.01412567		2862.99	0.00045291		3452.98	-0.00006071		4042.98	0.00828935		
503.2	0.11289992	0.12179587	1093.19	0.00814608	0.00767795	1683.2	0.01320715		2273.2	0.01406517		2863.19	0.00017981		3453.18	0.00034416		4043.18	0.00776914		
503.4	0.11391028	0.12174793	1093.39	0.00905973	0.00767498	1683.4	0.01357058		2273.4	0.0136661		2863.39	-0.00075679		3453.38	-0.00009779		4043.38	0.00848157		
503.6	0.11379143	0.12170002	1093.59	0.01030585	0.00767201	1683.6	0.01448788		2273.6	0.01317659		2863.59	-0.00106322		3453.58	-0.0001319		4043.58	0.00726863		
503.8	0.11440426	0.12165212	1093.79	0.01082638	0.00766904	1683.8	0.01423782		2273.8	0.01305401		2863.79	-0.00158368		3453.78	-0.00060782		4043.78	0.00754111		
504	0.11514299	0.12160424	1093.99	0.01128197	0.00766607	1684	0.01409404		2274	0.01216994		2863.99	-0.00165046		3453.98	-0.00074431		4043.98	0.00725246		
504.2	0.11538221	0.12155638	1094.19	0.01221312	0.0076631	1684.2	0.01412066		2274.2	0.01235173		2864.19	-0.00109395		3454.18	-0.00132483		4044.18	0.00806858		
504.4	0.11627712	0.12150854	1094.39	0.01184858	0.00766014	1684.4	0.01417109		2274.4	0.0123404		2864.39	-0.00086282		3454.38	-0.00213112		4044.38	0.00825687		
504.6	0.11720497	0.12146072	1094.59	0.01262979	0.00765717	1684.6	0.01521823		2274.6	0.01225444		2864.59	0.00028327		3454.58	-0.00300701		4044.58	0.00848511		
504.8	0.1176124	0.12141291	1094.79	0.01304779	0.00765421	1684.8	0.01514198		2274.8	0.01275634		2864.79	0.00066834		3454.78	-0.00374869		4044.78	0.00910106		
505	0.1172957	0.12136513	1094.99	0.01359222	0.00765124	1685	0.01427285		2275	0.01333784		2864.99	0.00016739		3454.98	-0.00288597		4044.98	0.00927617		
505.2	0.11698175	0.12131736	1095.19	0.01304279	0.00764828	1685.2	0.01401445		2275.2	0.01407452		2865.19	-0.0008295		3455.18	-0.00166533		4045.18	0.00971017		
505.4	0.11757644	0.12126962	1095.39	0.01206533	0.00764532	1685.4	0.01395981		2275.4	0.01320128		2865.39	-0.00139314		3455.38	-0.00149304		4045.38	0.00913455		
505.6	0.11665015	0.12122189	1095.59	0.01173958	0.00764236	1685.6	0.01364894		2275.6	0.01325252		2865.59	-0.00222451		3455.58	-0.00111326		4045.58	0.00993759		
505.8	0.11439587	0.12117418	1095.79	0.01148164	0.0076394	1685.8	0.01399725		2275.8	0.01245406		2865.79	-0.0026004		3455.78	-0.00106163		4045.78	0.0094393		
506	0.11399231	0.12112649	1095.99	0.00992835	0.00763645	1686	0.0133471		2276	0.01183492		2865.99	-0.00173957		3455.98	-0.000502		4045.98	0.00951081		
506.2	0.1127157	0.12107881	1096.19	0.00942178	0.00763349	1686.2	0.01250296		2276.2	0.01229162		2866.19	-0.0014865		3456.18	-0.00032766		4046.18	0.00937118		
506.4	0.11154374	0.12103116	1096.39	0.00813801	0.00763054	1686.4	0.0124486		2276.4	0.01293463		2866.39	-0.00230553		3456.38	-0.00006184		4046.38	0.00960758		
506.6	0.11204625	0.12098353	1096.59	0.00821983	0.00762758	1686.6	0.01267702		2276.6	0.01221898		2866.59	-0.00106842		3456.58	-0.0004907		4046.58	0.01067988		
506.8	0.11127917	0.12093591	1096.79	0.00846234	0.00762463	1686.8	0.01300717		2276.8	0.0113586		2866.79	-0.00134518		3456.78	0.00031266		4046.78	0.0105898		
507	0.11129752	0.12088831	1096.99	0.00885391	0.00762168	1687	0.01279211		2277	0.01167071		2866.99	-0.00064706		3456.98	0.00070549		4046.98	0.01146991		
507.2	0.11106825	0.12084074	1097.19	0.00834102	0.00761873	1687.2	0.01280795		2277.2	0.01067474		2867.19	-0.0014442		3457.18	0.00099887		4047.18	0.01167515		
507.4	0.11107075	0.12079318	1097.39	0.00821292	0.00761578	1687.4	0.01358177		2277.4	0.01003073		2867.39	-0.00113281		3457.38	0.00040942		4047.38	0.01201781		
507.6	0.11120377	0.12074564	1097.59	0.0085726	0.00761283	1687.6	0.01442167		2277.6	0.0101434		2867.59	0.0001394		3457.58	-0.00015751		4047.58	0.01169715		
507.8	0.11209318	0.12069811	1097.79	0.00833169	0.00760988	1687.8	0.0144473		2277.8	0.01083318		2867.79	0.00099869		3457.78	-0.0012138		4047.78	0.01234556		
508	0.11301806	0.12065061	1097.99	0.00777729	0.00760694	1688	0.01378922		2278	0.01038391		2867.99	0.00239642		3457.98	-0.00111926		4047.98	0.01159233		
508.2	0.11333098	0.12060313	1098.19	0.00697493	0.00760399	1688.2	0.01416101		2278.2	0.01057553		2868.19	0.0028427		3458.18	-0.00179942		4048.18	0.01040606		
508.4	0.11405238	0.12055566	1098.39	0.00648315	0.00760105	1688.4	0.01464469		2278.4	0.0107491		2868.39	0.00365452		3458.38	-0.00277557		4048.38	0.00994799		
508.6	0.11446165	0.12050821	1098.59	0.00655715	0.00759811	1688.6	0.01531993		2278.6	0.01187835		2868.59	0.00388159		3458.58	-0.00284327		4048.58	0.00935606		
508.8	0.11417346	0.12046078	1098.79	0.00726239	0.00759517	1688.8	0.01417133		2278.8	0.01356819		2868.79	0.00363582		3458.78	-0.00255846		4048.78	0.00879453		
509	0.1138192	0.12041337	1098.99	0.00737128	0.00759223	1689	0.01426903		2279	0.01436883		2868.99	0.00310962		3458.98	-0.00214759		4048.98	0.00909604		
509.2	0.11377661	0.12036598	1099.19	0.00714772	0.00758929	1689.2	0.01410842		2279.2	0.01515695		2869.19	0.00233394		3459.18	-0.00220171		4049.18	0.00878026		
509.4	0.11362538	0.12031861	1099.39	0.00696425	0.00758635	1689.4	0.01430353		2279.4	0.0156364		2869.39	0.00194153		3459.38	-0.00200469		4049.38	0.00797462		
509.6	0.11260016	0.12027126	1099.59	0.00643947	0.00758341	1689.6	0.01442842		2279.6	0.01557867		2869.59	0.00070579		3459.58	-0.00213773		4049.58	0.00839072		
509.8	0.11177885	0.12022392	1099.79	0.0068212	0.00758048	1689.8	0.0143162		2279.8	0.01511892		2869.79	0.00020473		3459.78	-0.00179797		4049.78	0.00783928		
510	0.11132746	0.1201766	1099.99	0.00625087	0.00757754	1690	0.01329329		2280	0.0155216		2869.99	-0.00002073		3459.98	-0.00100061		4049.98	0.00779965		
510.2	0.11010012	0.12012931	1100.19	0.0060996	0.00757461	1690.2	0.01335638		2280.2	0.01687171		2870.19	0.00018975		3460.18	-0.00110781		4050.18	0.00824632		
510.4	0.10969629	0.12008203	1100.39	0.00663743	0.00757168	1690.4	0.01308669		2280.4	0.01745617		2870.39	-0.00116482		3460.38	-0.00094454		4050.38	0.0088591		
510.6	0.10999441	0.12003476	1100.59	0.00633048	0.00756875	1690.6	0.01293562		2280.6	0.01619255		2870.59	-0.0007431		3460.58	-0.00063243		4050.58	0.0093211		
510.8	0.1089083	0.11998752	1100.79	0.00691547	0.00756582	1690.8	0.01272953		2280.8	0.01529635		2870.79	-0.00111344		3460.78	-0.00054089		4050.78	0.00936783		
511	0.10960351	0.1199403	1100.99	0.00732315	0.00756289	1691	0.01276914		2281	0.0153857		2870.99	-0.00122997		3460.98	-0.00072153		4050.98	0.00976433		
511.2	0.10940254	0.11989309	1101.19	0.00711264	0.00755996	1691.2	0.01333787		2281.2	0.0148138		2871.19	-0.00072918		3461.18	-0.00059832		4051.18	0.0099938		
511.4	0.10913157	0.11984591	1101.39	0.00696774	0.00755704	1691.4	0.01398392		2281.4	0.0148011		2871.39	0.00011379		3461.38	-0.00059904		4051.38	0.01026618		
511.6	0.10971697	0.11979874	1101.59	0.00729767	0.00755411	1691.6	0.01495416		2281.6	0.01454952		2871.59	0.00118193		3461.58	-0.00015328		4051.58	0.01008207		
511.8	0.11000014	0.11975159	1101.79	0.00770659	0.00755119	1691.8	0.01470653		2281.8	0.01361078		2871.79	0.0016595		3461.78	-0.00018271		4051.78	0.00993051		
512	0.10941992	0.11970446	1101.99	0.00775745	0.00754826	1692	0.01509586		2282	0.01250194		2871.99	0.00111941		3461.98	0.00009195		4051.98	0.00929268		
512.2	0.1094223	0.11965735	1102.19	0.00800355	0.00754534	1692.2	0.01660577		2282.2	0.01228081		2872.19	0.00061802		3462.18	-0.00044395		4052.18	0.00948207		
512.4	0.11082414	0.11961025	1102.39	0.00863683	0.00754242	1692.4	0.01647066		2282.4	0.0119092		2872.39	0.0012229		3462.38	-0.00026902		4052.38	0.00982745		
512.6	0.10991641	0.11956318	1102.59	0.00896906	0.0075395	1692.6	0.01669606		2282.6	0.01261695		2872.59	0.0013735		3462.58	-0.00015703		4052.58	0.00931362		
512.8	0.11004644	0.11951612	1102.79	0.00925609	0.00753658	1692.8	0.01575934		2282.8	0.01322639		2872.79	0.00086751		3462.78	-0.00030637		4052.78	0.00948795		
513	0.10982005	0.11946908	1102.99	0.00904887	0.00753367	1693	0.01664011		2283	0.01278362		2872.99	0.0005362		3462.98	-0.00059191		4052.98	0.00974563		
513.2	0.11027135	0.11942206	1103.19	0.00943524	0.00753075	1693.2	0.01630531		2283.2	0.01253998		2873.19	0.00028551		3463.18	-0.00105541		4053.18	0.00978144		
513.4	0.10993604	0.11937506	1103.39	0.00908242	0.00752783	1693.4	0.01664043		2283.4	0.01227535		2873.39	0.00017935		3463.38	-0.00024082		4053.38	0.00935229		
513.6	0.10949274	0.11932808	1103.59	0.00857645	0.00752492	1693.6	0.01639349		2283.6	0.01237577		2873.59	-0.00010869		3463.58	-0.00010894		4053.58	0.00890669		
513.8	0.1088555	0.11928112	1103.79	0.0086815	0.00752201	1693.8	0.01596123		2283.8	0.01232893		2873.79	-0.00032678		3463.78	0.00044395		4053.78	0.0081589		
514	0.10917125	0.11923417	1103.99	0.00881642	0.0075191	1694	0.01531641		2284	0.0122414		2873.99	-0.00033723		3463.98	0.00133303		4053.98	0.00693935		
514.2	0.10954875	0.11918724	1104.19	0.00884338	0.00751619	1694.2	0.01502749		2284.2	0.01284885		2874.19	-0.00035443		3464.18	0.00057776		4054.18	0.00703579		
514.4	0.11016489	0.11914033	1104.39	0.00862099	0.00751328	1694.4	0.01442208		2284.4	0.01266348		2874.39	-0.00093737		3464.38	0.00044087		4054.38	0.00712717		
514.6	0.10980991	0.11909344	1104.59	0.00715633	0.00751037	1694.6	0.01427151		2284.6	0.0117259		2874.59	-0.00024574		3464.58	-0.00046945		4054.58	0.0071319		
514.8	0.10992412	0.11904657	1104.79	0.00780657	0.00750746	1694.8	0.01349236		2284.8	0.01164342		2874.79	0.00029997		3464.78	-0.00027165		4054.78	0.00736905		
515	0.11028236	0.11899972	1104.99	0.00830628	0.00750455	1695	0.01373365		2285	0.01280702		2874.99	0.00010979		3464.98	-0.0006738		4054.98	0.00735238		
515.2	0.11026418	0.11895288	1105.19	0.00729907	0.00750165	1695.2	0.01351488		2285.2	0.01296089		2875.19	0.00041929		3465.18	-0.0012404		4055.18	0.00777318		
515.4	0.11016023	0.11890607	1105.39	0.00734248	0.00749875	1695.4	0.01323377		2285.4	0.01343512		2875.39	0.00060806		3465.38	-0.0015555		4055.38	0.0073686		
515.6	0.10999965	0.11885927	1105.59	0.00735812	0.00749584	1695.6	0.01349351		2285.6	0.01337263		2875.59	0.00075617		3465.58	-0.00179936		4055.58	0.00755988		
515.8	0.10963543	0.11881249	1105.79	0.00762659	0.00749294	1695.8	0.01339725		2285.8	0.01278405		2875.79	0.00067827		3465.78	-0.00204203		4055.78	0.00782889		
516	0.10951508	0.11876573	1105.99	0.00698716	0.00749004	1696	0.0136529		2286	0.01342507		2875.99	0.00063249		3465.98	-0.00216857		4055.98	0.00767044		
516.2	0.11025648	0.11871898	1106.19	0.00804648	0.00748714	1696.2	0.01431652		2286.2	0.01362457		2876.19	0.00073114		3466.18	-0.00316871		4056.18	0.00828185		
516.4	0.11002783	0.11867226	1106.39	0.00798712	0.00748424	1696.4	0.01378227		2286.4	0.01399073		2876.39	0.00063745		3466.38	-0.00277342		4056.38	0.00830347		
516.6	0.10846174	0.11862555	1106.59	0.00838343	0.00748135	1696.6	0.01397127		2286.6	0.01424542		2876.59	0.00066809		3466.58	-0.00326913		4056.58	0.00834357		
516.8	0.10894545	0.11857887	1106.79	0.00871965	0.00747845	1696.8	0.01360076		2286.8	0.01471041		2876.79	-0.00000539		3466.78	-0.00354531		4056.78	0.00856497		
517	0.10846037	0.1185322	1106.99	0.00940371	0.00747556	1697	0.01418611		2287	0.01393192		2876.99	0.00070453		3466.98	-0.00431237		4056.98	0.00861698		
517.2	0.10840338	0.11848555	1107.19	0.01051444	0.00747266	1697.2	0.01431798		2287.2	0.012553		2877.19	0.00066904		3467.18	-0.00464006		4057.18	0.00915752		
517.4	0.108785	0.11843891	1107.39	0.01060878	0.00746977	1697.4	0.01392352		2287.4	0.01351081		2877.39	0.0001155		3467.38	-0.00364597		4057.38	0.0085913		
517.6	0.10899873	0.1183923	1107.59	0.01139094	0.00746688	1697.6	0.01269232		2287.6	0.01338009		2877.59	-0.00013005		3467.58	-0.00355574		4057.58	0.00856633		
517.8	0.10981988	0.1183457	1107.79	0.01179004	0.00746399	1697.8	0.01262887		2287.8	0.01153777		2877.79	0.00014748		3467.78	-0.00406999		4057.78	0.00837392		
518	0.11073011	0.11829913	1107.99	0.01165491	0.0074611	1698	0.01241449		2288	0.01110731		2877.99	0.00028022		3467.98	-0.0045668		4057.98	0.0083953		
518.2	0.11110763	0.11825257	1108.19	0.01065566	0.00745821	1698.2	0.0128528		2288.2	0.01039995		2878.19	0.00021624		3468.18	-0.00541965		4058.18	0.00940797		
518.4	0.11089514	0.11820603	1108.39	0.01027358	0.00745532	1698.4	0.01235533		2288.4	0.009879		2878.39	0.00074958		3468.38	-0.00558996		4058.38	0.00956853		
518.6	0.11006237	0.1181595	1108.59	0.00967107	0.00745244	1698.6	0.01139753		2288.6	0.0094238		2878.59	0.00093501		3468.58	-0.00571479		4058.58	0.00987868		
518.8	0.11110499	0.118113	1108.79	0.01028235	0.00744955	1698.8	0.01105634		2288.8	0.01027283		2878.79	0.0001198		3468.78	-0.00549593		4058.78	0.00915339		
519	0.11163872	0.11806651	1108.99	0.00972891	0.00744667	1699	0.01129911		2289	0.01022646		2878.99	-0.0002542		3468.98	-0.00576149		4058.98	0.00892529		
519.2	0.11201125	0.11802005	1109.19	0.00945241	0.00744379	1699.2	0.01075049		2289.2	0.01002681		2879.19	-0.00052839		3469.18	-0.00578695		4059.18	0.00864211		
519.4	0.11184267	0.1179736	1109.39	0.0094327	0.00744091	1699.4	0.01129209		2289.4	0.01070824		2879.39	-0.00036433		3469.38	-0.00595323		4059.38	0.00809758		
519.6	0.11173364	0.11792716	1109.59	0.00896426	0.00743803	1699.6	0.01204234		2289.6	0.01036635		2879.59	-0.00111551		3469.58	-0.00563803		4059.58	0.0085702		
519.8	0.11199514	0.11788075	1109.79	0.00904919	0.00743515	1699.8	0.01223568		2289.8	0.01137871		2879.79	-0.00174059		3469.78	-0.00559681		4059.78	0.00817946		
520	0.11159608	0.11783436	1109.99	0.00817351	0.00743227	1700	0.01266404		2290	0.01307442		2879.99	-0.00234704		3469.98	-0.00573022		4059.98	0.00748207		
520.2	0.11128419	0.11778798	1110.19	0.00882687	0.00742939	1700.2	0.01331438		2290.2	0.01312497		2880.19	-0.00268401		3470.18	-0.00610867		4060.18	0.00806063		
520.4	0.110618	0.11774162	1110.39	0.00823578	0.00742652	1700.4	0.01345687		2290.4	0.01296444		2880.39	-0.00338228		3470.38	-0.00554996		4060.38	0.0077565		
520.6	0.11074826	0.11769528	1110.59	0.00811232	0.00742364	1700.6	0.01376432		2290.6	0.013237		2880.59	-0.00307767		3470.58	-0.00561902		4060.58	0.00696136		
520.8	0.11109582	0.11764896	1110.79	0.00778592	0.00742077	1700.8	0.01407771		2290.8	0.01416085		2880.79	-0.00328417		3470.78	-0.00539205		4060.78	0.00729026		
521	0.11063365	0.11760266	1110.99	0.00809449	0.00741789	1701	0.01494145		2291	0.01352118		2880.99	-0.00357752		3470.98	-0.00500483		4060.98	0.00730107		
521.2	0.11094147	0.11755637	1111.19	0.00849489	0.00741502	1701.2	0.01552295		2291.2	0.01377662		2881.19	-0.00405128		3471.18	-0.00399973		4061.18	0.00780343		
521.4	0.11117257	0.11751011	1111.39	0.00845662	0.00741215	1701.4	0.01511608		2291.4	0.01399085		2881.39	-0.00384089		3471.38	-0.00329393		4061.38	0.00807008		
521.6	0.11100922	0.11746386	1111.59	0.0079616	0.00740928	1701.6	0.01514243		2291.6	0.01322794		2881.59	-0.00289023		3471.58	-0.00322328		4061.58	0.0087283		
521.8	0.11118354	0.11741763	1111.79	0.00637892	0.00740642	1701.8	0.01579507		2291.8	0.01270131		2881.79	-0.0019595		3471.78	-0.00357972		4061.78	0.00872401		
522	0.11072698	0.11737142	1111.99	0.00583407	0.00740355	1702	0.01534283		2292	0.01346912		2881.99	-0.00147251		3471.98	-0.00307392		4061.98	0.00979516		
522.2	0.11041781	0.11732522	1112.19	0.00539743	0.00740068	1702.2	0.01529572		2292.2	0.01260634		2882.19	-0.00099805		3472.18	-0.00204628		4062.18	0.01019354		
522.4	0.10943319	0.11727905	1112.39	0.00651751	0.00739782	1702.4	0.01446376		2292.4	0.01266142		2882.39	-0.00063264		3472.38	-0.00179209		4062.38	0.01014343		
522.6	0.11012908	0.11723289	1112.59	0.00588238	0.00739495	1702.6	0.01385772		2292.6	0.01305472		2882.59	-0.0008957		3472.58	-0.00188878		4062.58	0.01036822		
522.8	0.1105666	0.11718675	1112.79	0.00624664	0.00739209	1702.8	0.0137383		2292.8	0.01304685		2882.79	-0.00109734		3472.78	-0.00249217		4062.78	0.01018874		
523	0.11106466	0.11714063	1112.99	0.00675808	0.00738923	1703	0.01422554		2293	0.01213779		2882.99	-0.00066986		3472.98	-0.00274923		4062.98	0.01041762		
523.2	0.11097949	0.11709452	1113.19	0.00727621	0.00738637	1703.2	0.01338636		2293.2	0.01249617		2883.19	-0.00072413		3473.18	-0.00322759		4063.18	0.00982836		
523.4	0.11172782	0.11704844	1113.39	0.00719475	0.00738351	1703.4	0.01426465		2293.4	0.01239598		2883.39	-0.00174293		3473.38	-0.00389457		4063.38	0.010068		
523.6	0.11129282	0.11700237	1113.59	0.00801155	0.00738065	1703.6	0.01363317		2293.6	0.01242777		2883.59	-0.00211207		3473.58	-0.00428909		4063.58	0.01059608		
523.8	0.11027892	0.11695632	1113.79	0.00856075	0.0073778	1703.8	0.0138534		2293.8	0.01345364		2883.79	-0.00281818		3473.78	-0.00461609		4063.78	0.00950086		
524	0.10987096	0.11691029	1113.99	0.00815431	0.00737494	1704	0.01350567		2294	0.01297272		2883.99	-0.00297727		3473.98	-0.00487554		4063.98	0.00951541		
524.2	0.10918046	0.11686428	1114.19	0.00859185	0.00737209	1704.2	0.01340375		2294.2	0.01227918		2884.19	-0.00324359		3474.18	-0.00563723		4064.18	0.00961441		
524.4	0.10893768	0.11681828	1114.39	0.0090918	0.00736923	1704.4	0.01377094		2294.4	0.01178531		2884.39	-0.00441656		3474.38	-0.00578525		4064.38	0.00876117		
524.6	0.1090809	0.11677231	1114.59	0.00798288	0.00736638	1704.6	0.01404185		2294.6	0.01265536		2884.59	-0.00442597		3474.58	-0.00537681		4064.58	0.00792103		
524.8	0.10857301	0.11672635	1114.79	0.0075105	0.00736353	1704.8	0.01451565		2294.8	0.01269977		2884.79	-0.00469482		3474.78	-0.00518305		4064.78	0.00780646		
525	0.10857375	0.11668041	1114.99	0.0078016	0.00736068	1705	0.01470023		2295	0.01211383		2884.99	-0.00456047		3474.98	-0.00499455		4064.98	0.00784669		
525.2	0.10839239	0.11663449	1115.19	0.00793912	0.00735783	1705.2	0.01393499		2295.2	0.01191853		2885.19	-0.00343262		3475.18	-0.00428468		4065.18	0.00808031		
525.4	0.10796152	0.11658858	1115.39	0.00744041	0.00735498	1705.4	0.0144297		2295.4	0.01108503		2885.39	-0.00285594		3475.38	-0.00469523		4065.38	0.00812659		
525.6	0.10809517	0.1165427	1115.59	0.00624926	0.00735213	1705.6	0.01411678		2295.6	0.01179751		2885.59	-0.00201392		3475.58	-0.00468534		4065.58	0.00780034		
525.8	0.1077982	0.11649683	1115.79	0.00522331	0.00734929	1705.8	0.014312		2295.8	0.01196617		2885.79	-0.00177823		3475.78	-0.00463868		4065.78	0.00834377		
526	0.10735754	0.11645098	1115.99	0.00415337	0.00734644	1706	0.01426329		2296	0.01187414		2885.99	-0.0012981		3475.98	-0.00470607		4065.98	0.00965793		
526.2	0.10737842	0.11640515	1116.19	0.00316797	0.0073436	1706.2	0.01549653		2296.2	0.01163705		2886.19	-0.00114902		3476.18	-0.0039011		4066.18	0.00989283		
526.4	0.10762152	0.11635933	1116.39	0.00260695	0.00734076	1706.4	0.01566305		2296.4	0.01252922		2886.39	-0.00155367		3476.38	-0.00453795		4066.38	0.01027581		
526.6	0.10847046	0.11631354	1116.59	0.00103047	0.00733792	1706.6	0.01580515		2296.6	0.01310884		2886.59	-0.00134974		3476.58	-0.00471223		4066.58	0.01048153		
526.8	0.10842727	0.11626776	1116.79	0.00061577	0.00733507	1706.8	0.01592784		2296.8	0.01325485		2886.79	-0.00069035		3476.78	-0.00487177		4066.78	0.01080543		
527	0.10883792	0.116222	1116.99	-0.00007064	0.00733224	1707	0.01683194		2297	0.01246739		2886.99	-0.00054178		3476.98	-0.00422122		4066.98	0.01032694		
527.2	0.10918387	0.11617626	1117.19	0.00020218	0.0073294	1707.2	0.01623971		2297.2	0.01246956		2887.19	-0.00053089		3477.18	-0.00420459		4067.18	0.01006598		
527.4	0.10919224	0.11613054	1117.39	0.00057522	0.00732656	1707.4	0.01694141		2297.4	0.01265706		2887.39	-0.00067266		3477.38	-0.00393555		4067.38	0.01105028		
527.6	0.10831974	0.11608483	1117.59	0.00181995	0.00732372	1707.6	0.01593956		2297.6	0.01269197		2887.59	0.00038935		3477.58	-0.00317709		4067.58	0.01171191		
527.8	0.10786118	0.11603914	1117.79	0.00264624	0.00732089	1707.8	0.01492095		2297.8	0.01280722		2887.79	-0.00000378		3477.78	-0.00276764		4067.78	0.01135776		
528	0.10840584	0.11599347	1117.99	0.00319461	0.00731806	1708	0.0147654		2298	0.01224418		2887.99	-0.00027361		3477.98	-0.00345403		4067.98	0.01152762		
528.2	0.10822597	0.11594782	1118.19	0.00415367	0.00731522	1708.2	0.0145506		2298.2	0.01241207		2888.19	-0.00055352		3478.18	-0.00321054		4068.18	0.01127021		
528.4	0.10849308	0.11590219	1118.39	0.00400741	0.00731239	1708.4	0.01465585		2298.4	0.0126184		2888.39	-0.00001609		3478.38	-0.00277582		4068.38	0.01066571		
528.6	0.10797254	0.11585657	1118.59	0.00369398	0.00730956	1708.6	0.01398953		2298.6	0.01185645		2888.59	0.00035144		3478.58	-0.00204913		4068.58	0.01067038		
528.8	0.10878953	0.11581097	1118.79	0.00462571	0.00730673	1708.8	0.01346656		2298.8	0.01134582		2888.79	0.00047579		3478.78	-0.0017918		4068.78	0.01041383		
529	0.10945349	0.11576539	1118.99	0.00539719	0.0073039	1709	0.01353986		2299	0.01091186		2888.99	0.00079602		3478.98	-0.00179603		4068.98	0.01078511		
529.2	0.10925498	0.11571983	1119.19	0.0062445	0.00730108	1709.2	0.01265327		2299.2	0.01092176		2889.19	0.00099075		3479.18	-0.00197648		4069.18	0.01043761		
529.4	0.10950486	0.11567429	1119.39	0.00655906	0.00729825	1709.4	0.01354047		2299.4	0.01099996		2889.39	0.00102787		3479.38	-0.00288231		4069.38	0.01069807		
529.6	0.10925343	0.11562876	1119.59	0.00665694	0.00729542	1709.6	0.01334272		2299.6	0.01126108		2889.59	0.00068612		3479.58	-0.00351181		4069.58	0.01047702		
529.8	0.10874145	0.11558325	1119.79	0.00698551	0.0072926	1709.8	0.01380148		2299.8	0.01041994		2889.79	0.00074904		3479.78	-0.00279643		4069.78	0.01140451		
530	0.10832389	0.11553776	1119.99	0.00655231	0.00728978	1710	0.01444587		2300	0.0104068		2889.99	0.00022197		3479.98	-0.00316431		4069.98	0.01171139		
530.2	0.10788118	0.11549229	1120.19	0.00684349	0.00728696	1710.2	0.01514731		2300.2	0.01038365		2890.19	-0.00020902		3480.18	-0.0027292		4070.18	0.01094433		
530.4	0.10757726	0.11544684	1120.39	0.00659532	0.00728414	1710.4	0.01451934		2300.4	0.01055033		2890.39	-0.00094357		3480.38	-0.00337265		4070.38	0.01083685		
530.6	0.10731647	0.1154014	1120.59	0.00669272	0.00728132	1710.6	0.0148709		2300.6	0.00986021		2890.59	-0.00140849		3480.58	-0.00307313		4070.58	0.01045372		
530.8	0.10676277	0.11535598	1120.79	0.00721641	0.0072785	1710.8	0.01467746		2300.8	0.00988378		2890.79	-0.00176919		3480.78	-0.00288169		4070.78	0.00959029		
531	0.10669554	0.11531058	1120.99	0.00729868	0.00727568	1711	0.01454657		2301	0.00940355		2890.99	-0.00203676		3480.98	-0.00258124		4070.98	0.0091875		
531.2	0.10615623	0.1152652	1121.19	0.00768273	0.00727286	1711.2	0.01409078		2301.2	0.00996903		2891.19	-0.00207195		3481.18	-0.00334441		4071.18	0.00899111		
531.4	0.10583644	0.11521983	1121.39	0.00842873	0.00727005	1711.4	0.0139062		2301.4	0.01035567		2891.39	-0.00259853		3481.38	-0.00261239		4071.38	0.00925058		
531.6	0.10632479	0.11517448	1121.59	0.00909097	0.00726723	1711.6	0.01301013		2301.6	0.01023583		2891.59	-0.0027933		3481.58	-0.00171004		4071.58	0.00836018		
531.8	0.10649507	0.11512915	1121.79	0.00861784	0.00726442	1711.8	0.01224661		2301.8	0.0107341		2891.79	-0.00355805		3481.78	-0.00265165		4071.78	0.00797502		
532	0.10724132	0.11508384	1121.99	0.00814816	0.00726161	1712	0.01322685		2302	0.01109773		2891.99	-0.00364942		3481.98	-0.003372		4071.98	0.00752957		
532.2	0.1073775	0.11503855	1122.19	0.00776894	0.0072588	1712.2	0.01298854		2302.2	0.01244586		2892.19	-0.00298997		3482.18	-0.00273849		4072.18	0.0079208		
532.4	0.10731538	0.11499327	1122.39	0.00711767	0.00725599	1712.4	0.01327705		2302.4	0.01275932		2892.39	-0.00309285		3482.38	-0.00289744		4072.38	0.00755552		
532.6	0.10721948	0.11494801	1122.59	0.00663842	0.00725318	1712.6	0.01324943		2302.6	0.01229887		2892.59	-0.00308067		3482.58	-0.00323561		4072.58	0.00791936		
532.8	0.10748395	0.11490277	1122.79	0.00622542	0.00725037	1712.8	0.01384318		2302.8	0.01283219		2892.79	-0.00286623		3482.78	-0.00369281		4072.78	0.00728119		
533	0.10631826	0.11485755	1122.99	0.00536677	0.00724757	1713	0.01404974		2303	0.01306652		2892.99	-0.00181898		3482.98	-0.00399492		4072.98	0.00760882		
533.2	0.1056932	0.11481235	1123.19	0.00554466	0.00724476	1713.2	0.01328426		2303.2	0.01144962		2893.19	-0.00143906		3483.18	-0.00388161		4073.18	0.00758595		
533.4	0.10517014	0.11476716	1123.39	0.0044666	0.00724196	1713.4	0.01345294		2303.4	0.01165919		2893.39	-0.00108458		3483.38	-0.00416752		4073.38	0.00717572		
533.6	0.10425036	0.11472199	1123.59	0.00449021	0.00723915	1713.6	0.01248077		2303.6	0.01184348		2893.59	-0.00064617		3483.58	-0.00446094		4073.58	0.00671275		
533.8	0.10314406	0.11467684	1123.79	0.00450004	0.00723635	1713.8	0.01153501		2303.8	0.01156286		2893.79	0.00016941		3483.78	-0.00446193		4073.78	0.00717622		
534	0.10261828	0.11463171	1123.99	0.00391852	0.00723355	1714	0.01090288		2304	0.01249432		2893.99	0.00014432		3483.98	-0.00593276		4073.98	0.00736967		
534.2	0.1025424	0.11458659	1124.19	0.00354819	0.00723075	1714.2	0.00955109		2304.2	0.01187858		2894.19	0.00063333		3484.18	-0.00573727		4074.18	0.00806418		
534.4	0.10232816	0.11454149	1124.39	0.00366151	0.00722795	1714.4	0.00844171		2304.4	0.01253311		2894.39	0.00060657		3484.38	-0.00576725		4074.38	0.00872542		
534.6	0.10191577	0.11449641	1124.59	0.00397264	0.00722515	1714.6	0.00842839		2304.6	0.01254216		2894.59	0.00107758		3484.58	-0.00592252		4074.58	0.00861533		
534.8	0.10174214	0.11445135	1124.79	0.00469192	0.00722236	1714.8	0.00764054		2304.8	0.01308472		2894.79	0.00080024		3484.78	-0.00589387		4074.78	0.00840154		
535	0.10176991	0.1144063	1124.99	0.0043221	0.00721956	1715	0.00758162		2305	0.01389045		2894.99	0.00084568		3484.98	-0.00606337		4074.98	0.0098832		
535.2	0.10213935	0.11436128	1125.19	0.00424059	0.00721677	1715.2	0.00804611		2305.2	0.01387349		2895.19	0.00015869		3485.18	-0.00528092		4075.18	0.00991322		
535.4	0.10308706	0.11431627	1125.39	0.00477249	0.00721397	1715.4	0.00838246		2305.4	0.01421247		2895.39	-0.00048753		3485.38	-0.00469576		4075.38	0.00983387		
535.6	0.10380365	0.11427128	1125.59	0.00438038	0.00721118	1715.6	0.00951493		2305.6	0.01477048		2895.59	-0.00054324		3485.58	-0.00391921		4075.58	0.00950259		
535.8	0.10443017	0.1142263	1125.79	0.0047728	0.00720839	1715.8	0.01049693		2305.8	0.0155192		2895.79	-0.00078992		3485.78	-0.00455557		4075.78	0.010755		
536	0.10546438	0.11418135	1125.99	0.00523446	0.0072056	1716	0.01190933		2306	0.0160103		2895.99	-0.00176312		3485.98	-0.00438935		4075.98	0.01020028		
536.2	0.10530908	0.11413641	1126.19	0.00611669	0.00720281	1716.2	0.01337841		2306.2	0.01566821		2896.19	-0.0015004		3486.18	-0.00294392		4076.18	0.01021718		
536.4	0.10533006	0.11409149	1126.39	0.00607335	0.00720002	1716.4	0.01443241		2306.4	0.01449484		2896.39	-0.0017778		3486.38	-0.00261682		4076.38	0.01036198		
536.6	0.10550303	0.11404658	1126.59	0.00636041	0.00719723	1716.6	0.01566472		2306.6	0.01316691		2896.59	-0.00143851		3486.58	-0.00312359		4076.58	0.01050191		
536.8	0.10520161	0.1140017	1126.79	0.00731795	0.00719445	1716.8	0.01650079		2306.8	0.01141457		2896.79	-0.00148182		3486.78	-0.00233028		4076.78	0.00945954		
537	0.10477386	0.11395683	1126.99	0.00749636	0.00719166	1717	0.01696176		2307	0.01024752		2896.99	-0.00161451		3486.98	-0.00165462		4076.98	0.00913472		
537.2	0.10416548	0.11391198	1127.19	0.00783367	0.00718888	1717.2	0.01726431		2307.2	0.00863784		2897.19	-0.00246684		3487.18	-0.00148497		4077.18	0.00801035		
537.4	0.10402779	0.11386715	1127.39	0.00766779	0.0071861	1717.4	0.01674876		2307.4	0.00994678		2897.39	-0.00262882		3487.38	-0.00160215		4077.38	0.00766036		
537.6	0.10319117	0.11382233	1127.59	0.00851485	0.00718331	1717.6	0.01582643		2307.6	0.0095745		2897.59	-0.00237643		3487.58	-0.00198543		4077.58	0.00681023		
537.8	0.10240823	0.11377754	1127.79	0.007984	0.00718053	1717.8	0.01625153		2307.8	0.00935562		2897.79	-0.00201481		3487.78	-0.00279692		4077.78	0.00707837		
538	0.10350767	0.11373276	1127.99	0.00790046	0.00717775	1718	0.01536254		2308	0.00943493		2897.99	-0.00157898		3487.98	-0.00255625		4077.98	0.00792456		
538.2	0.10344518	0.11368799	1128.19	0.00775103	0.00717498	1718.2	0.01432006		2308.2	0.00950098		2898.19	-0.00158421		3488.18	-0.00278149		4078.18	0.00860065		
538.4	0.10328018	0.11364325	1128.39	0.00755032	0.0071722	1718.4	0.01389479		2308.4	0.00995105		2898.39	-0.00160838		3488.38	-0.00305857		4078.38	0.00777735		
538.6	0.1035506	0.11359852	1128.59	0.00718179	0.00716942	1718.6	0.01356283		2308.6	0.01019406		2898.59	-0.00110852		3488.58	-0.00285752		4078.58	0.00795027		
538.8	0.10336628	0.11355381	1128.79	0.00724255	0.00716665	1718.8	0.0128618		2308.8	0.01091439		2898.79	-0.00163104		3488.78	-0.00181067		4078.78	0.00826691		
539	0.10404367	0.11350912	1128.99	0.00667365	0.00716387	1719	0.01283824		2309	0.01125851		2898.99	-0.00062537		3488.98	-0.00211268		4078.98	0.00862909		
539.2	0.10490237	0.11346445	1129.19	0.00622102	0.0071611	1719.2	0.01301757		2309.2	0.01166878		2899.19	-0.00093889		3489.18	-0.0020093		4079.18	0.00838344		
539.4	0.10511062	0.11341979	1129.39	0.00552981	0.00715833	1719.4	0.01327605		2309.4	0.01160241		2899.39	0.00009587		3489.38	-0.00237065		4079.38	0.00829969		
539.6	0.10542542	0.11337515	1129.59	0.00503846	0.00715556	1719.6	0.01498849		2309.6	0.01179169		2899.59	0.00000068		3489.58	-0.00191651		4079.58	0.00901038		
539.8	0.10635133	0.11333053	1129.79	0.0053355	0.00715279	1719.8	0.01455667		2309.8	0.01211042		2899.79	-0.00073526		3489.78	-0.00266282		4079.78	0.00973776		
540	0.10624239	0.11328593	1129.99	0.00445363	0.00715002	1720	0.01513406		2310	0.01163194		2899.99	-0.00076398		3489.98	-0.00300639		4079.98	0.00957583		
540.2	0.10614618	0.11324134	1130.19	0.00452396	0.00714725	1720.2	0.01477609		2310.2	0.01118566		2900.19	0.00001086		3490.18	-0.00271266		4080.18	0.00996526		
540.4	0.10663627	0.11319677	1130.39	0.00418755	0.00714448	1720.4	0.0149471		2310.4	0.01096178		2900.39	-0.00018948		3490.38	-0.00364898		4080.38	0.01013633		
540.6	0.10668466	0.11315222	1130.59	0.00416211	0.00714172	1720.6	0.01487448		2310.6	0.01042396		2900.59	-0.00059526		3490.58	-0.00457726		4080.58	0.00997266		
540.8	0.10545646	0.11310769	1130.79	0.00424299	0.00713895	1720.8	0.01546674		2310.8	0.00995239		2900.79	-0.0008056		3490.78	-0.00412152		4080.78	0.01012397		
541	0.10388577	0.11306317	1130.99	0.00423173	0.00713619	1721	0.01554286		2311	0.01018241		2900.99	-0.00112621		3490.98	-0.00446971		4080.98	0.01029935		
541.2	0.10263055	0.11301867	1131.19	0.00458174	0.00713343	1721.2	0.01526326		2311.2	0.00972615		2901.19	-0.00139232		3491.18	-0.00478744		4081.18	0.00940741		
541.4	0.10254061	0.11297419	1131.39	0.00454706	0.00713067	1721.4	0.01461677		2311.4	0.00932395		2901.39	-0.00012236		3491.38	-0.00492202		4081.38	0.00906414		
541.6	0.10172447	0.11292973	1131.59	0.00415044	0.00712791	1721.6	0.01417258		2311.6	0.00866618		2901.59	-0.00014995		3491.58	-0.00509239		4081.58	0.00792864		
541.8	0.10092001	0.11288528	1131.79	0.0043916	0.00712515	1721.8	0.01380384		2311.8	0.00863549		2901.79	-0.00033263		3491.78	-0.00557288		4081.78	0.00916758		
542	0.10112191	0.11284085	1131.99	0.0045351	0.00712239	1722	0.01300318		2312	0.00904034		2901.99	-0.00024554		3491.98	-0.00518008		4081.98	0.01023733		
542.2	0.10112816	0.11279644	1132.19	0.00491209	0.00711963	1722.2	0.01153266		2312.2	0.00977931		2902.19	-0.00034683		3492.18	-0.00565634		4082.18	0.00967726		
542.4	0.10159854	0.11275205	1132.39	0.00560882	0.00711688	1722.4	0.01179827		2312.4	0.0097469		2902.39	-0.00042036		3492.38	-0.00426034		4082.38	0.00951332		
542.6	0.10211302	0.11270767	1132.59	0.00633226	0.00711412	1722.6	0.01133951		2312.6	0.01036247		2902.59	-0.00053778		3492.58	-0.00407278		4082.58	0.01016592		
542.8	0.10215116	0.11266332	1132.79	0.00729673	0.00711137	1722.8	0.01146011		2312.8	0.01050508		2902.79	-0.00059894		3492.78	-0.0033268		4082.78	0.00963657		
543	0.10301541	0.11261897	1132.99	0.00698631	0.00710862	1723	0.01111491		2313	0.01069241		2902.99	-0.00006479		3492.98	-0.00369142		4082.98	0.00905167		
543.2	0.104157	0.11257465	1133.19	0.00685839	0.00710586	1723.2	0.01152812		2313.2	0.01080024		2903.19	-0.00013898		3493.18	-0.00409857		4083.18	0.00981603		
543.4	0.10455955	0.11253034	1133.39	0.00702697	0.00710311	1723.4	0.01187114		2313.4	0.01028409		2903.39	0.00026601		3493.38	-0.00365405		4083.38	0.00961657		
543.6	0.10462577	0.11248606	1133.59	0.00648389	0.00710036	1723.6	0.01262854		2313.6	0.0109475		2903.59	-0.00038795		3493.58	-0.00348453		4083.58	0.00965875		
543.8	0.10530558	0.11244178	1133.79	0.00693917	0.00709762	1723.8	0.01237255		2313.8	0.01134414		2903.79	-0.00070221		3493.78	-0.00353884		4083.78	0.00952223		
544	0.10567509	0.11239753	1133.99	0.0064273	0.00709487	1724	0.01296819		2314	0.01123216		2903.99	-0.00061494		3493.98	-0.00321196		4083.98	0.00971737		
544.2	0.10614764	0.11235329	1134.19	0.00617177	0.00709212	1724.2	0.01272497		2314.2	0.01128876		2904.19	-0.00091049		3494.18	-0.0035459		4084.18	0.00929588		
544.4	0.10609315	0.11230907	1134.39	0.00598794	0.00708938	1724.4	0.01301235		2314.4	0.01099027		2904.39	-0.00107362		3494.38	-0.00362294		4084.38	0.00894345		
544.6	0.10548018	0.11226487	1134.59	0.00458615	0.00708663	1724.6	0.01258966		2314.6	0.0107022		2904.59	-0.00090693		3494.58	-0.0033059		4084.58	0.0088351		
544.8	0.1038774	0.11222069	1134.79	0.00379313	0.00708389	1724.8	0.01286338		2314.8	0.01049617		2904.79	-0.00134058		3494.78	-0.00376747		4084.78	0.00850613		
545	0.10314937	0.11217652	1134.99	0.00259588	0.00708115	1725	0.01291555		2315	0.00979488		2904.99	-0.00104875		3494.98	-0.0039499		4084.98	0.00820138		
545.2	0.10257222	0.11213237	1135.19	0.00259758	0.00707841	1725.2	0.01327745		2315.2	0.00896835		2905.19	-0.00081576		3495.18	-0.00430591		4085.18	0.00792052		
545.4	0.10214042	0.11208824	1135.39	0.00151212	0.00707567	1725.4	0.01257582		2315.4	0.0089946		2905.39	-0.0000492		3495.38	-0.00493419		4085.38	0.00839723		
545.6	0.10089259	0.11204413	1135.59	0.0007705	0.00707293	1725.6	0.01239654		2315.6	0.00882033		2905.59	-0.00101606		3495.58	-0.00517168		4085.58	0.00889516		
545.8	0.09987283	0.11200003	1135.79	0.00129851	0.00707019	1725.8	0.01265909		2315.8	0.00928796		2905.79	-0.00156278		3495.78	-0.00566641		4085.78	0.00938321		
546	0.10060226	0.11195595	1135.99	0.00146705	0.00706745	1726	0.01262178		2316	0.00987438		2905.99	-0.00137017		3495.98	-0.0050436		4085.98	0.01021323		
546.2	0.10091335	0.11191189	1136.19	0.00188556	0.00706472	1726.2	0.01135086		2316.2	0.01089682		2906.19	-0.00206818		3496.18	-0.00572068		4086.18	0.00977129		
546.4	0.10095453	0.11186784	1136.39	0.0020741	0.00706198	1726.4	0.01164626		2316.4	0.01082886		2906.39	-0.00268563		3496.38	-0.00534494		4086.38	0.01057552		
546.6	0.10152405	0.11182381	1136.59	0.00236655	0.00705925	1726.6	0.01087676		2316.6	0.01153786		2906.59	-0.00264161		3496.58	-0.00655159		4086.58	0.01051867		
546.8	0.10209285	0.1117798	1136.79	0.00268467	0.00705652	1726.8	0.01112951		2316.8	0.01236003		2906.79	-0.00286233		3496.78	-0.00575663		4086.78	0.01003893		
547	0.10195325	0.11173581	1136.99	0.00289773	0.00705379	1727	0.01145914		2317	0.01294204		2906.99	-0.00330725		3496.98	-0.00590319		4086.98	0.00981692		
547.2	0.10279232	0.11169183	1137.19	0.00355076	0.00705106	1727.2	0.01192007		2317.2	0.01276458		2907.19	-0.00330981		3497.18	-0.00665899		4087.18	0.01052312		
547.4	0.10294134	0.11164787	1137.39	0.0044995	0.00704833	1727.4	0.01166121		2317.4	0.01342332		2907.39	-0.0033627		3497.38	-0.00606075		4087.38	0.00974565		
547.6	0.10338427	0.11160393	1137.59	0.00385104	0.0070456	1727.6	0.01158013		2317.6	0.01403972		2907.59	-0.00310309		3497.58	-0.00535523		4087.58	0.00944442		
547.8	0.1042081	0.11156001	1137.79	0.00464849	0.00704287	1727.8	0.0118333		2317.8	0.01342198		2907.79	-0.00289499		3497.78	-0.00457229		4087.78	0.0101495		
548	0.10488086	0.1115161	1137.99	0.0046821	0.00704014	1728	0.01175864		2318	0.01317144		2907.99	-0.00298244		3497.98	-0.00401342		4087.98	0.00995158		
548.2	0.10542289	0.11147221	1138.19	0.00507686	0.00703742	1728.2	0.0114127		2318.2	0.012928		2908.19	-0.00322595		3498.18	-0.0042682		4088.18	0.00895894		
548.4	0.10577872	0.11142834	1138.39	0.00519586	0.00703469	1728.4	0.01116725		2318.4	0.0129269		2908.39	-0.00384814		3498.38	-0.00352446		4088.38	0.00899477		
548.6	0.10508155	0.11138448	1138.59	0.00394152	0.00703197	1728.6	0.01176381		2318.6	0.01237422		2908.59	-0.00369537		3498.58	-0.0034115		4088.58	0.0095554		
548.8	0.10440409	0.11134065	1138.79	0.00355093	0.00702925	1728.8	0.01184433		2318.8	0.01228435		2908.79	-0.00371049		3498.78	-0.00398047		4088.78	0.0098664		
549	0.10334453	0.11129683	1138.99	0.00372692	0.00702653	1729	0.01281259		2319	0.01207575		2908.99	-0.00205996		3498.98	-0.00411109		4088.98	0.01013707		
549.2	0.10181325	0.11125302	1139.19	0.00449975	0.00702381	1729.2	0.01280985		2319.2	0.01188883		2909.19	-0.00177362		3499.18	-0.00479228		4089.18	0.01008274		
549.4	0.10169897	0.11120924	1139.39	0.00331043	0.00702109	1729.4	0.01278302		2319.4	0.01253312		2909.39	-0.00113159		3499.38	-0.00532855		4089.38	0.00994531		
549.6	0.10088687	0.11116547	1139.59	0.00296358	0.00701837	1729.6	0.01274029		2319.6	0.01170754		2909.59	-0.00147911		3499.58	-0.00534115		4089.58	0.00935156		
549.8	0.10104101	0.11112172	1139.79	0.00334272	0.00701566	1729.8	0.01229374		2319.8	0.01217249		2909.79	-0.00101671		3499.78	-0.00529808		4089.78	0.00901764		
550	0.10173183	0.11107798	1139.99	0.00323568	0.00701294	1730	0.01214149		2320	0.01249847		2909.99	-0.00041202		3499.98	-0.00536485		4089.98	0.00940637		
550.2	0.10200903	0.11103426	1140.19	0.00260535	0.00701023	1730.2	0.01193904		2320.2	0.01310372		2910.19	-0.00074606		3500.18	-0.0069605		4090.18	0.0087121		
550.4	0.10285674	0.11099056	1140.39	0.00283912	0.00700751	1730.4	0.01203992		2320.4	0.01325389		2910.39	0.00004098		3500.38	-0.00705986		4090.38	0.00870709		
550.6	0.10386893	0.11094688	1140.59	0.00324768	0.0070048	1730.6	0.01223178		2320.6	0.01381928		2910.59	-0.00060329		3500.58	-0.00731285		4090.58	0.00852551		
550.8	0.10406577	0.11090322	1140.79	0.00370648	0.00700209	1730.8	0.0127229		2320.8	0.01341412		2910.79	-0.00082856		3500.78	-0.00710924		4090.78	0.00812148		
551	0.10422424	0.11085957	1140.99	0.00369728	0.00699938	1731	0.01322524		2321	0.01256647		2910.99	-0.00031782		3500.98	-0.00721986		4090.98	0.00799333		
551.2	0.10524888	0.11081594	1141.19	0.00411872	0.00699667	1731.2	0.01252473		2321.2	0.01297842		2911.19	0.00024318		3501.18	-0.00729867		4091.18	0.00772979		
551.4	0.10634468	0.11077232	1141.39	0.00479572	0.00699396	1731.4	0.01143887		2321.4	0.01266732		2911.39	0.00147961		3501.38	-0.00650949		4091.38	0.0074048		
551.6	0.1055357	0.11072872	1141.59	0.00444834	0.00699125	1731.6	0.01110408		2321.6	0.01194307		2911.59	0.00121366		3501.58	-0.00562336		4091.58	0.00701872		
551.8	0.10585792	0.11068515	1141.79	0.00480892	0.00698855	1731.8	0.01152194		2321.8	0.01102988		2911.79	0.00117058		3501.78	-0.00555584		4091.78	0.00739878		
552	0.1055137	0.11064158	1141.99	0.00515969	0.00698584	1732	0.01169186		2322	0.01142155		2911.99	0.00031998		3501.98	-0.00473734		4091.98	0.00796174		
552.2	0.10528007	0.11059804	1142.19	0.00577119	0.00698314	1732.2	0.01174409		2322.2	0.01076362		2912.19	-0.00082627		3502.18	-0.00433334		4092.18	0.00824589		
552.4	0.10438488	0.11055451	1142.39	0.00608679	0.00698043	1732.4	0.0121213		2322.4	0.01062508		2912.39	-0.00114089		3502.38	-0.00405822		4092.38	0.00947864		
552.6	0.10305789	0.110511	1142.59	0.00645248	0.00697773	1732.6	0.01249988		2322.6	0.01004329		2912.59	-0.00063683		3502.58	-0.00426551		4092.58	0.01039583		
552.8	0.1025394	0.1104675	1142.79	0.00604368	0.00697503	1732.8	0.01207652		2322.8	0.01097904		2912.79	-0.00110722		3502.78	-0.00415577		4092.78	0.01102383		
553	0.10087227	0.11042403	1142.99	0.00654662	0.00697233	1733	0.0127434		2323	0.01148571		2912.99	-0.00126816		3502.98	-0.00467173		4092.98	0.01069185		
553.2	0.10029511	0.11038057	1143.19	0.00601916	0.00696963	1733.2	0.01261608		2323.2	0.01085834		2913.19	-0.00268024		3503.18	-0.00479007		4093.18	0.01052003		
553.4	0.10051273	0.11033712	1143.39	0.0056899	0.00696693	1733.4	0.012839		2323.4	0.01084587		2913.39	-0.00286458		3503.38	-0.00470323		4093.38	0.01102696		
553.6	0.09970002	0.1102937	1143.59	0.00558017	0.00696424	1733.6	0.01187075		2323.6	0.01070579		2913.59	-0.00393417		3503.58	-0.00526674		4093.58	0.01053372		
553.8	0.1006094	0.11025029	1143.79	0.00606949	0.00696154	1733.8	0.01248797		2323.8	0.01153598		2913.79	-0.00380133		3503.78	-0.00574131		4093.78	0.01066125		
554	0.10160717	0.1102069	1143.99	0.00540009	0.00695885	1734	0.0129895		2324	0.01208115		2913.99	-0.00404606		3503.98	-0.00639494		4093.98	0.01034243		
554.2	0.10266369	0.11016352	1144.19	0.00467211	0.00695615	1734.2	0.01246605		2324.2	0.01182068		2914.19	-0.00468975		3504.18	-0.00733723		4094.18	0.01012908		
554.4	0.1032578	0.11012017	1144.39	0.0045756	0.00695346	1734.4	0.01163912		2324.4	0.01226995		2914.39	-0.00367358		3504.38	-0.00673921		4094.38	0.01026257		
554.6	0.10436894	0.11007683	1144.59	0.00428176	0.00695077	1734.6	0.01124774		2324.6	0.01205438		2914.59	-0.00420462		3504.58	-0.00715437		4094.58	0.00995976		
554.8	0.10438983	0.1100335	1144.79	0.00462688	0.00694808	1734.8	0.01106964		2324.8	0.01159157		2914.79	-0.00305724		3504.78	-0.00735371		4094.78	0.00912234		
555	0.105534	0.1099902	1144.99	0.0033628	0.00694539	1735	0.0106787		2325	0.01159226		2914.99	-0.00260322		3504.98	-0.00847588		4094.98	0.00848871		
555.2	0.10564224	0.10994691	1145.19	0.00360088	0.0069427	1735.2	0.00947572		2325.2	0.01210467		2915.19	-0.00194668		3505.18	-0.00920675		4095.18	0.00804244		
555.4	0.10485044	0.10990364	1145.39	0.00297176	0.00694001	1735.4	0.00935701		2325.4	0.01164407		2915.39	-0.0009579		3505.38	-0.00945795		4095.38	0.00783318		
555.6	0.10335619	0.10986038	1145.59	0.00173234	0.00693733	1735.6	0.00949187		2325.6	0.01174935		2915.59	-0.00229927		3505.58	-0.00940416		4095.58	0.00718915		
555.8	0.10362313	0.10981714	1145.79	0.00158094	0.00693464	1735.8	0.0105581		2325.8	0.01179108		2915.79	-0.0025309		3505.78	-0.00886246		4095.78	0.00778465		
556	0.10260584	0.10977392	1145.99	0.00169518	0.00693196	1736	0.01095371		2326	0.01187729		2915.99	-0.00337469		3505.98	-0.00772363		4095.98	0.00881187		
556.2	0.1021299	0.10973072	1146.19	0.00148737	0.00692927	1736.2	0.01078872		2326.2	0.01173003		2916.19	-0.00344763		3506.18	-0.00755467		4096.18	0.00921665		
556.4	0.10167814	0.10968753	1146.39	0.00156329	0.00692659	1736.4	0.01070545		2326.4	0.01195101		2916.39	-0.00400278		3506.38	-0.00713759		4096.38	0.00915992		
556.6	0.10167051	0.10964436	1146.59	0.00153533	0.00692391	1736.6	0.01139983		2326.6	0.01199984		2916.59	-0.00440575		3506.58	-0.00635048		4096.58	0.00988031		
556.8	0.10118681	0.10960121	1146.79	0.00141127	0.00692123	1736.8	0.0111841		2326.8	0.01277879		2916.79	-0.00565543		3506.78	-0.00595489		4096.78	0.01069307		
557	0.10007715	0.10955807	1146.99	0.00206311	0.00691855	1737	0.01098248		2327	0.01246283		2916.99	-0.00602755		3506.98	-0.00590841		4096.98	0.01058582		
557.2	0.09982873	0.10951495	1147.19	0.00235185	0.00691587	1737.2	0.01084953		2327.2	0.01129781		2917.19	-0.00627792		3507.18	-0.00564971		4097.18	0.01148598		
557.4	0.09960361	0.10947185	1147.39	0.00291709	0.0069132	1737.4	0.01040089		2327.4	0.01114756		2917.39	-0.00603681		3507.38	-0.0052995		4097.38	0.01254532		
557.6	0.0996965	0.10942877	1147.59	0.00299641	0.00691052	1737.6	0.00969149		2327.6	0.01146477		2917.59	-0.00654883		3507.58	-0.00538849		4097.58	0.01189133		
557.8	0.10037456	0.1093857	1147.79	0.00292432	0.00690785	1737.8	0.00933597		2327.8	0.01101371		2917.79	-0.00664876		3507.78	-0.00408937		4097.78	0.01280494		
558	0.10046388	0.10934265	1147.99	0.00187982	0.00690517	1738	0.00928839		2328	0.01085362		2917.99	-0.00571906		3507.98	-0.00376387		4097.98	0.01286378		
558.2	0.10167566	0.10929961	1148.19	0.00140166	0.0069025	1738.2	0.00877738		2328.2	0.01008115		2918.19	-0.00452916		3508.18	-0.00358446		4098.18	0.01346905		
558.4	0.1019341	0.1092566	1148.39	0.00125276	0.00689983	1738.4	0.00824943		2328.4	0.00972397		2918.39	-0.00304533		3508.38	-0.00285802		4098.38	0.01420607		
558.6	0.10271591	0.1092136	1148.59	0.00182276	0.00689716	1738.6	0.00884878		2328.6	0.00995745		2918.59	-0.0027188		3508.58	-0.00316628		4098.58	0.01454841		
558.8	0.10252854	0.10917061	1148.79	0.00189692	0.00689449	1738.8	0.00921458		2328.8	0.00984233		2918.79	-0.0019455		3508.78	-0.00326443		4098.78	0.01456769		
559	0.10270696	0.10912765	1148.99	0.00124304	0.00689182	1739	0.008862		2329	0.0095376		2918.99	-0.0008084		3508.98	-0.0045479		4098.98	0.01478389		
559.2	0.10255176	0.1090847	1149.19	0.0016375	0.00688915	1739.2	0.00920457		2329.2	0.00936094		2919.19	0.00014043		3509.18	-0.00464144		4099.18	0.01451972		
559.4	0.10243974	0.10904176	1149.39	0.00161776	0.00688648	1739.4	0.01038549		2329.4	0.0096811		2919.39	0.0003558		3509.38	-0.00392871		4099.38	0.01334281		
559.6	0.10216612	0.10899885	1149.59	0.0017627	0.00688382	1739.6	0.01128034		2329.6	0.00938013		2919.59	-0.00044662		3509.58	-0.00351213		4099.58	0.0127067		
559.8	0.10173819	0.10895595	1149.79	0.00157912	0.00688115	1739.8	0.01252588		2329.8	0.00893795		2919.79	-0.00017868		3509.78	-0.00368903		4099.78	0.01213082		
560	0.10167335	0.10891307	1149.99	0.00149258	0.00687849	1740	0.01306612		2330	0.00871443		2919.99	0.00045165		3509.98	-0.00397869		4099.98	0.01133085		
560.2	0.10174371	0.1088702	1150.19	0.00086613	0.00687583	1740.2	0.01284379		2330.2	0.00814506		2920.19	0.00107489		3510.18	-0.00435375		4100.18	0.01075503		
560.4	0.10172488	0.10882735	1150.39	0.00125889	0.00687316	1740.4	0.01309112		2330.4	0.00819849		2920.39	0.00110882		3510.38	-0.00422933		4100.38	0.00851949		
560.6	0.10143697	0.10878452	1150.59	0.00130731	0.0068705	1740.6	0.01358138		2330.6	0.00823447		2920.59	0.00052831		3510.58	-0.00519344		4100.58	0.00837343		
560.8	0.10071871	0.10874171	1150.79	0.00132865	0.00686784	1740.8	0.01210406		2330.8	0.00883013		2920.79	0.00032378		3510.78	-0.00518612		4100.78	0.0084361		
561	0.10077394	0.10869891	1150.99	0.0020411	0.00686519	1741	0.01160652		2331	0.0092471		2920.99	0.000395		3510.98	-0.00506246		4100.98	0.00744675		
561.2	0.10069587	0.10865613	1151.19	0.00259018	0.00686253	1741.2	0.01181324		2331.2	0.00853522		2921.19	-0.00079502		3511.18	-0.0048739		4101.18	0.00718482		
561.4	0.10035844	0.10861337	1151.39	0.00257641	0.00685987	1741.4	0.01175313		2331.4	0.00917579		2921.39	-0.00173042		3511.38	-0.00458221		4101.38	0.0066524		
561.6	0.10020145	0.10857062	1151.59	0.00317671	0.00685722	1741.6	0.01089927		2331.6	0.00965661		2921.59	-0.00204713		3511.58	-0.00400323		4101.58	0.00687542		
561.8	0.10002621	0.10852789	1151.79	0.00315293	0.00685456	1741.8	0.01051497		2331.8	0.01019268		2921.79	-0.00165066		3511.78	-0.00427572		4101.78	0.0074303		
562	0.09954029	0.10848517	1151.99	0.00329114	0.00685191	1742	0.01114719		2332	0.01138988		2921.99	0.00020405		3511.98	-0.00461895		4101.98	0.00802253		
562.2	0.10020587	0.10844248	1152.19	0.0035197	0.00684926	1742.2	0.00991838		2332.2	0.01156063		2922.19	0.00038659		3512.18	-0.00447157		4102.18	0.00900061		
562.4	0.10002385	0.1083998	1152.39	0.00354717	0.00684661	1742.4	0.00915881		2332.4	0.01131016		2922.39	-0.00009418		3512.38	-0.00411422		4102.38	0.01000078		
562.6	0.10063464	0.10835713	1152.59	0.00444088	0.00684396	1742.6	0.00967242		2332.6	0.0113229		2922.59	0.00042819		3512.58	-0.0045132		4102.58	0.01141188		
562.8	0.10011453	0.10831449	1152.79	0.00460022	0.00684131	1742.8	0.00873429		2332.8	0.01030187		2922.79	0.00022854		3512.78	-0.00379854		4102.78	0.01235826		
563	0.10046167	0.10827186	1152.99	0.00474357	0.00683866	1743	0.00876997		2333	0.00960333		2922.99	0.00040284		3512.98	-0.00437815		4102.98	0.01257115		
563.2	0.10061513	0.10822925	1153.19	0.00473913	0.00683601	1743.2	0.00944072		2333.2	0.00948809		2923.19	0.00009147		3513.18	-0.0045975		4103.18	0.01216701		
563.4	0.10055194	0.10818665	1153.39	0.00479069	0.00683337	1743.4	0.00982701		2333.4	0.01008281		2923.39	-0.00001388		3513.38	-0.00388836		4103.38	0.01210623		
563.6	0.09924667	0.10814407	1153.59	0.00411294	0.00683072	1743.6	0.00960525		2333.6	0.00961664		2923.59	-0.00013481		3513.58	-0.00449877		4103.58	0.01237034		
563.8	0.09977997	0.10810151	1153.79	0.00352211	0.00682808	1743.8	0.00940334		2333.8	0.00910655		2923.79	-0.00001001		3513.78	-0.00454218		4103.78	0.01212697		
564	0.10046592	0.10805896	1153.99	0.00328393	0.00682543	1744	0.00989742		2334	0.0090167		2923.99	-0.00016814		3513.98	-0.0042641		4103.98	0.01211621		
564.2	0.10003332	0.10801643	1154.19	0.00286759	0.00682279	1744.2	0.0093316		2334.2	0.00939674		2924.19	-0.00062411		3514.18	-0.00482805		4104.18	0.01233111		
564.4	0.09989148	0.10797392	1154.39	0.0032054	0.00682015	1744.4	0.00951851		2334.4	0.00980096		2924.39	-0.00117059		3514.38	-0.00554572		4104.38	0.01139086		
564.6	0.10025393	0.10793143	1154.59	0.00336839	0.00681751	1744.6	0.00942806		2334.6	0.01041522		2924.59	-0.00256949		3514.58	-0.00649976		4104.58	0.01194207		
564.8	0.10068296	0.10788895	1154.79	0.00357959	0.00681487	1744.8	0.00857819		2334.8	0.01038408		2924.79	-0.00282203		3514.78	-0.00528312		4104.78	0.01158665		
565	0.10096377	0.10784649	1154.99	0.00345278	0.00681223	1745	0.0090136		2335	0.0101365		2924.99	-0.00321232		3514.98	-0.00534384		4104.98	0.01034698		
565.2	0.10098595	0.10780404	1155.19	0.00304582	0.0068096	1745.2	0.00929309		2335.2	0.01023201		2925.19	-0.00389525		3515.18	-0.00481227		4105.18	0.01048563		
565.4	0.10157394	0.10776161	1155.39	0.00236882	0.00680696	1745.4	0.00945672		2335.4	0.01109484		2925.39	-0.00327964		3515.38	-0.00536758		4105.38	0.0109683		
565.6	0.10214165	0.1077192	1155.59	0.00282283	0.00680433	1745.6	0.00870303		2335.6	0.01111877		2925.59	-0.00174696		3515.58	-0.0058962		4105.58	0.01100375		
565.8	0.10180147	0.1076768	1155.79	0.00239557	0.00680169	1745.8	0.00953727		2335.8	0.01145635		2925.79	-0.00104364		3515.78	-0.00599275		4105.78	0.01028523		
566	0.10215032	0.10763443	1155.99	0.0014716	0.00679906	1746	0.00981181		2336	0.01180695		2925.99	-0.00028618		3515.98	-0.00494767		4105.98	0.00999332		
566.2	0.10329581	0.10759206	1156.19	0.00143144	0.00679643	1746.2	0.00896185		2336.2	0.0107285		2926.19	-0.00017346		3516.18	-0.00602321		4106.18	0.01017785		
566.4	0.10397209	0.10754972	1156.39	0.00094883	0.0067938	1746.4	0.00897242		2336.4	0.00892247		2926.39	0.00029068		3516.38	-0.00578507		4106.38	0.01041128		
566.6	0.10457041	0.10750739	1156.59	0.0010559	0.00679117	1746.6	0.00956127		2336.6	0.00794458		2926.59	0.00125479		3516.58	-0.00575493		4106.58	0.01060989		
566.8	0.10432133	0.10746508	1156.79	0.0010763	0.00678854	1746.8	0.00973534		2336.8	0.00708391		2926.79	0.00127016		3516.78	-0.00582673		4106.78	0.01012914		
567	0.10390685	0.10742278	1156.99	0.00063057	0.00678591	1747	0.01005052		2337	0.00716135		2926.99	0.00284699		3516.98	-0.00651276		4106.98	0.00947		
567.2	0.10318329	0.1073805	1157.19	0.00042892	0.00678328	1747.2	0.00989608		2337.2	0.00738725		2927.19	0.00339908		3517.18	-0.00657889		4107.18	0.00959664		
567.4	0.10230582	0.10733824	1157.39	0.00062628	0.00678066	1747.4	0.0097026		2337.4	0.00755997		2927.39	0.00322895		3517.38	-0.00614197		4107.38	0.00945951		
567.6	0.10160667	0.107296	1157.59	-0.00009993	0.00677803	1747.6	0.00982437		2337.6	0.00693378		2927.59	0.00197357		3517.58	-0.00608434		4107.58	0.00985768		
567.8	0.10162781	0.10725377	1157.79	0.0013607	0.00677541	1747.8	0.00993211		2337.8	0.00677639		2927.79	0.00192579		3517.78	-0.00524257		4107.78	0.00989449		
568	0.10044618	0.10721156	1157.99	0.00142575	0.00677279	1748	0.01015503		2338	0.0075263		2927.99	0.00128903		3517.98	-0.00595253		4107.98	0.0097815		
568.2	0.10006634	0.10716936	1158.19	0.00201748	0.00677016	1748.2	0.00977433		2338.2	0.00788329		2928.19	0.00042944		3518.18	-0.00660865		4108.18	0.01067714		
568.4	0.09996594	0.10712718	1158.39	0.00262204	0.00676754	1748.4	0.01013294		2338.4	0.00800023		2928.39	-0.00014321		3518.38	-0.00769413		4108.38	0.01069838		
568.6	0.09958464	0.10708502	1158.59	0.00324055	0.00676492	1748.6	0.0097965		2338.6	0.0089386		2928.59	-0.00199678		3518.58	-0.00822879		4108.58	0.01057866		
568.8	0.09857706	0.10704287	1158.79	0.00285504	0.00676231	1748.8	0.00892437		2338.8	0.00913411		2928.79	-0.00236867		3518.78	-0.00806085		4108.78	0.01096635		
569	0.0997723	0.10700074	1158.99	0.00199382	0.00675969	1749	0.00866831		2339	0.00948561		2928.99	-0.00290908		3518.98	-0.00797387		4108.98	0.01128251		
569.2	0.10048784	0.10695863	1159.19	0.00218106	0.00675707	1749.2	0.00893053		2339.2	0.01047909		2929.19	-0.00365761		3519.18	-0.00771516		4109.18	0.01153319		
569.4	0.10123769	0.10691654	1159.39	0.00188708	0.00675446	1749.4	0.01023009		2339.4	0.01064647		2929.39	-0.0040397		3519.38	-0.00822454		4109.38	0.0121597		
569.6	0.10074914	0.10687446	1159.59	0.00344516	0.00675184	1749.6	0.01051034		2339.6	0.01100556		2929.59	-0.00467295		3519.58	-0.00716506		4109.58	0.01147706		
569.8	0.09996172	0.10683239	1159.79	0.00314116	0.00674923	1749.8	0.01073316		2339.8	0.01154075		2929.79	-0.00525949		3519.78	-0.00625065		4109.78	0.01136712		
570	0.10109778	0.10679035	1159.99	0.00367225	0.00674662	1750	0.01017711		2340	0.01198299		2929.99	-0.00486065		3519.98	-0.00725918		4109.98	0.00978671		
570.2	0.10196952	0.10674832	1160.19	0.00500885	0.006744	1750.2	0.01036396		2340.2	0.01187345		2930.19	-0.00430897		3520.18	-0.00771364		4110.18	0.00998604		
570.4	0.10271581	0.10670631	1160.39	0.00514003	0.00674139	1750.4	0.01106783		2340.4	0.01159988		2930.39	-0.00362174		3520.38	-0.00663822		4110.38	0.00940914		
570.6	0.1028805	0.10666431	1160.59	0.00590967	0.00673878	1750.6	0.01119004		2340.6	0.01164568		2930.59	-0.00186657		3520.58	-0.00617293		4110.58	0.0092608		
570.8	0.10220425	0.10662233	1160.79	0.00658607	0.00673618	1750.8	0.01091517		2340.8	0.01141714		2930.79	-0.00085348		3520.78	-0.00614977		4110.78	0.00908824		
571	0.10188743	0.10658037	1160.99	0.00677786	0.00673357	1751	0.01010718		2341	0.01188593		2930.99	-0.00015569		3520.98	-0.00567389		4110.98	0.00838364		
571.2	0.10149983	0.10653842	1161.19	0.00719932	0.00673096	1751.2	0.01037594		2341.2	0.01214317		2931.19	0.0002015		3521.18	-0.00511768		4111.18	0.00838925		
571.4	0.10093876	0.10649649	1161.39	0.00711783	0.00672836	1751.4	0.01028419		2341.4	0.0119801		2931.39	-0.00079412		3521.38	-0.00419878		4111.38	0.00903117		
571.6	0.10149819	0.10645457	1161.59	0.00709582	0.00672575	1751.6	0.01021192		2341.6	0.01176937		2931.59	-0.00067697		3521.58	-0.00372082		4111.58	0.00968076		
571.8	0.10111284	0.10641268	1161.79	0.0081119	0.00672315	1751.8	0.00933668		2341.8	0.01153855		2931.79	0.00000973		3521.78	-0.00340395		4111.78	0.00878309		
572	0.10090166	0.10637079	1161.99	0.00726985	0.00672055	1752	0.00873375		2342	0.01146181		2931.99	-0.00008055		3521.98	-0.00395082		4111.98	0.00900477		
572.2	0.100884	0.10632893	1162.19	0.00703631	0.00671794	1752.2	0.00905898		2342.2	0.01056406		2932.19	-0.00038902		3522.18	-0.00350509		4112.18	0.00955446		
572.4	0.09973403	0.10628708	1162.39	0.00746631	0.00671534	1752.4	0.00990597		2342.4	0.01016047		2932.39	-0.00141189		3522.38	-0.00386964		4112.38	0.0087388		
572.6	0.0995159	0.10624525	1162.59	0.00719687	0.00671274	1752.6	0.00905085		2342.6	0.01042603		2932.59	-0.00281852		3522.58	-0.00353706		4112.58	0.00889856		
572.8	0.09922334	0.10620344	1162.79	0.00536919	0.00671015	1752.8	0.00832936		2342.8	0.00984185		2932.79	-0.00238258		3522.78	-0.00309489		4112.78	0.00936266		
573	0.10021517	0.10616164	1162.99	0.00416929	0.00670755	1753	0.00855003		2343	0.00970644		2932.99	-0.00324499		3522.98	-0.00277924		4112.98	0.00866927		
573.2	0.09872505	0.10611985	1163.19	0.00370916	0.00670495	1753.2	0.00975027		2343.2	0.00943286		2933.19	-0.0037148		3523.18	-0.00336773		4113.18	0.00831614		
573.4	0.09861819	0.10607809	1163.39	0.00401952	0.00670236	1753.4	0.0094547		2343.4	0.00951977		2933.39	-0.0040504		3523.38	-0.00367679		4113.38	0.00884346		
573.6	0.09828933	0.10603634	1163.59	0.00372518	0.00669976	1753.6	0.0090933		2343.6	0.00969203		2933.59	-0.005056		3523.58	-0.00419515		4113.58	0.00819127		
573.8	0.09834458	0.10599461	1163.79	0.00296907	0.00669717	1753.8	0.00885086		2343.8	0.00926186		2933.79	-0.00464652		3523.78	-0.00573751		4113.78	0.00734761		
574	0.0985988	0.10595289	1163.99	0.00370788	0.00669458	1754	0.00835557		2344	0.00935484		2933.99	-0.00416429		3523.98	-0.00714951		4113.98	0.00621696		
574.2	0.09831168	0.10591119	1164.19	0.00416593	0.00669199	1754.2	0.00901883		2344.2	0.00992819		2934.19	-0.00397469		3524.18	-0.00698562		4114.18	0.00735218		
574.4	0.09745063	0.10586951	1164.39	0.00318319	0.00668939	1754.4	0.0089322		2344.4	0.00990122		2934.39	-0.00261605		3524.38	-0.00691924		4114.38	0.00746297		
574.6	0.09698362	0.10582784	1164.59	0.00357949	0.00668681	1754.6	0.00847596		2344.6	0.01033447		2934.59	-0.00228531		3524.58	-0.00785371		4114.58	0.00742105		
574.8	0.09648211	0.10578619	1164.79	0.0037302	0.00668422	1754.8	0.00825698		2344.8	0.0114352		2934.79	-0.00248744		3524.78	-0.00812263		4114.78	0.00678657		
575	0.09673172	0.10574455	1164.99	0.00288927	0.00668163	1755	0.00811203		2345	0.0121963		2934.99	-0.00194147		3524.98	-0.00821561		4114.98	0.00578364		
575.2	0.09631415	0.10570294	1165.19	0.00230719	0.00667904	1755.2	0.00841946		2345.2	0.01237319		2935.19	-0.00181978		3525.18	-0.00748677		4115.18	0.00625185		
575.4	0.09651266	0.10566133	1165.39	0.00170423	0.00667646	1755.4	0.00788324		2345.4	0.01258943		2935.39	-0.00326872		3525.38	-0.00715829		4115.38	0.00634904		
575.6	0.09710506	0.10561975	1165.59	0.00277821	0.00667387	1755.6	0.00790765		2345.6	0.0120488		2935.59	-0.00273561		3525.58	-0.00663939		4115.58	0.00547777		
575.8	0.09707862	0.10557818	1165.79	0.00275075	0.00667129	1755.8	0.0077374		2345.8	0.01248946		2935.79	-0.00255193		3525.78	-0.00589688		4115.78	0.00473688		
576	0.09776031	0.10553663	1165.99	0.00248319	0.00666871	1756	0.00741361		2346	0.01258692		2935.99	-0.00254619		3525.98	-0.00474772		4115.98	0.00463076		
576.2	0.0976519	0.10549509	1166.19	0.00258321	0.00666613	1756.2	0.00809383		2346.2	0.01236831		2936.19	-0.00285242		3526.18	-0.00363766		4116.18	0.00397089		
576.4	0.09789302	0.10545357	1166.39	0.00330093	0.00666355	1756.4	0.00875608		2346.4	0.01189189		2936.39	-0.00379557		3526.38	-0.00305657		4116.38	0.00373456		
576.6	0.0983668	0.10541207	1166.59	0.00247198	0.00666097	1756.6	0.0088363		2346.6	0.01190332		2936.59	-0.00378392		3526.58	-0.00202804		4116.58	0.0039261		
576.8	0.09860453	0.10537058	1166.79	0.0017875	0.00665839	1756.8	0.00884375		2346.8	0.01094217		2936.79	-0.00348914		3526.78	-0.00153473		4116.78	0.0037519		
577	0.09881645	0.10532911	1166.99	0.00163954	0.00665581	1757	0.00974431		2347	0.01092542		2936.99	-0.003042		3526.98	-0.00148914		4116.98	0.00349822		
577.2	0.09844925	0.10528765	1167.19	0.00133684	0.00665323	1757.2	0.00943522		2347.2	0.01003898		2937.19	-0.00333415		3527.18	-0.00195807		4117.18	0.00461654		
577.4	0.09963097	0.10524622	1167.39	0.00198216	0.00665066	1757.4	0.00885048		2347.4	0.00999876		2937.39	-0.00291736		3527.38	-0.00282177		4117.38	0.00549352		
577.6	0.09985569	0.10520479	1167.59	0.0013512	0.00664809	1757.6	0.00987614		2347.6	0.00961938		2937.59	-0.002604		3527.58	-0.00312554		4117.58	0.00633882		
577.8	0.0996395	0.10516339	1167.79	0.00137209	0.00664551	1757.8	0.00959802		2347.8	0.00912166		2937.79	-0.00124685		3527.78	-0.00312725		4117.78	0.00666262		
578	0.09928941	0.105122	1167.99	0.00094623	0.00664294	1758	0.00946941		2348	0.00939915		2937.99	-0.00059898		3527.98	-0.00363325		4117.98	0.00801586		
578.2	0.09890475	0.10508063	1168.19	0.00059636	0.00664037	1758.2	0.01034514		2348.2	0.0092042		2938.19	-0.00019348		3528.18	-0.0043435		4118.18	0.00899356		
578.4	0.09901276	0.10503927	1168.39	-0.00025126	0.0066378	1758.4	0.01023686		2348.4	0.00961834		2938.39	0.00029921		3528.38	-0.00493697		4118.38	0.00914472		
578.6	0.09961142	0.10499793	1168.59	-0.00100379	0.00663523	1758.6	0.01008772		2348.6	0.00925022		2938.59	0.00020321		3528.58	-0.00599277		4118.58	0.00924449		
578.8	0.09903713	0.1049566	1168.79	-0.00124729	0.00663266	1758.8	0.00980192		2348.8	0.00966902		2938.79	0.00090008		3528.78	-0.00570252		4118.78	0.00889519		
579	0.09848698	0.1049153	1168.99	-0.00158603	0.00663009	1759	0.00957261		2349	0.00942669		2938.99	0.00100366		3528.98	-0.00640435		4118.98	0.00883694		
579.2	0.09868359	0.10487401	1169.19	-0.00163991	0.00662753	1759.2	0.00985531		2349.2	0.00868608		2939.19	0.00012274		3529.18	-0.00652048		4119.18	0.00963534		
579.4	0.09866763	0.10483273	1169.39	-0.00193738	0.00662496	1759.4	0.00970261		2349.4	0.00918208		2939.39	-0.00013284		3529.38	-0.00692478		4119.38	0.00989739		
579.6	0.09953138	0.10479147	1169.59	-0.00088772	0.0066224	1759.6	0.00915786		2349.6	0.00913755		2939.59	0.00009978		3529.58	-0.0070203		4119.58	0.01036002		
579.8	0.09948759	0.10475023	1169.79	-0.00077361	0.00661983	1759.8	0.00862451		2349.8	0.01019984		2939.79	-0.00045305		3529.78	-0.00750535		4119.78	0.01124198		
580	0.09933638	0.104709	1169.99	-0.00058669	0.00661727	1760	0.00862189		2350	0.01026405		2939.99	-0.00120031		3529.98	-0.00755945		4119.98	0.01073999		
580.2	0.09880061	0.10466779	1170.19	0.00019947	0.00661471	1760.2	0.00880455		2350.2	0.00946469		2940.19	-0.00244609		3530.18	-0.00713027		4120.18	0.01085962		
580.4	0.09933092	0.1046266	1170.39	0.00078629	0.00661215	1760.4	0.00906579		2350.4	0.00884433		2940.39	-0.00381766		3530.38	-0.0067611		4120.38	0.01003263		
580.6	0.09875505	0.10458542	1170.59	0.00068518	0.00660959	1760.6	0.00947932		2350.6	0.00840676		2940.59	-0.00383341		3530.58	-0.00603248		4120.58	0.0100474		
580.8	0.09893475	0.10454426	1170.79	0.00041114	0.00660703	1760.8	0.00850521		2350.8	0.00759101		2940.79	-0.00436216		3530.78	-0.00596467		4120.78	0.00902887		
581	0.09872172	0.10450311	1170.99	0.00019417	0.00660447	1761	0.00871559		2351	0.00725022		2940.99	-0.00448916		3530.98	-0.00676124		4120.98	0.00795258		
581.2	0.09798009	0.10446198	1171.19	0.00014736	0.00660192	1761.2	0.00830653		2351.2	0.00708189		2941.19	-0.00533796		3531.18	-0.00712326		4121.18	0.00827753		
581.4	0.09821996	0.10442087	1171.39	0.00048688	0.00659936	1761.4	0.00874868		2351.4	0.00715399		2941.39	-0.00459462		3531.38	-0.00731542		4121.38	0.00763796		
581.6	0.09797236	0.10437977	1171.59	0.0013259	0.00659681	1761.6	0.00894973		2351.6	0.00764737		2941.59	-0.00475631		3531.58	-0.00652069		4121.58	0.00645645		
581.8	0.09815176	0.10433869	1171.79	0.00220378	0.00659425	1761.8	0.00948771		2351.8	0.00781708		2941.79	-0.00452086		3531.78	-0.00592295		4121.78	0.00614959		
582	0.09847583	0.10429762	1171.99	0.002206	0.0065917	1762	0.00971977		2352	0.00855129		2941.99	-0.00501785		3531.98	-0.00688606		4121.98	0.00699173		
582.2	0.09817107	0.10425658	1172.19	0.0022337	0.00658915	1762.2	0.01018157		2352.2	0.00886876		2942.19	-0.00476849		3532.18	-0.0069653		4122.18	0.00624494		
582.4	0.09788536	0.10421554	1172.39	0.00216127	0.0065866	1762.4	0.00977909		2352.4	0.00933253		2942.39	-0.0047894		3532.38	-0.00693283		4122.38	0.0062306		
582.6	0.09771273	0.10417453	1172.59	0.00139679	0.00658405	1762.6	0.0098381		2352.6	0.00842919		2942.59	-0.00414923		3532.58	-0.0069524		4122.58	0.00565425		
582.8	0.09702902	0.10413353	1172.79	0.0025191	0.0065815	1762.8	0.00995165		2352.8	0.00908772		2942.79	-0.00323438		3532.78	-0.0069325		4122.78	0.00565361		
583	0.09687709	0.10409254	1172.99	0.00225349	0.00657895	1763	0.00971698		2353	0.00900307		2942.99	-0.00350858		3532.98	-0.00739989		4122.98	0.00629096		
583.2	0.09768671	0.10405158	1173.19	0.00172085	0.00657641	1763.2	0.00966783		2353.2	0.0087912		2943.19	-0.0024334		3533.18	-0.00673233		4123.18	0.00717833		
583.4	0.09739039	0.10401062	1173.39	0.00189595	0.00657386	1763.4	0.00924311		2353.4	0.00948583		2943.39	-0.00207193		3533.38	-0.00604848		4123.38	0.00804965		
583.6	0.09797849	0.10396969	1173.59	0.00256648	0.00657132	1763.6	0.00848713		2353.6	0.0097846		2943.59	-0.00169398		3533.58	-0.00628319		4123.58	0.00867675		
583.8	0.09724603	0.10392877	1173.79	0.00230608	0.00656877	1763.8	0.00953792		2353.8	0.00988241		2943.79	-0.00234263		3533.78	-0.00603111		4123.78	0.00903624		
584	0.09740636	0.10388786	1173.99	0.00196219	0.00656623	1764	0.01018706		2354	0.01087509		2943.99	-0.00234192		3533.98	-0.00556095		4123.98	0.00813712		
584.2	0.0979562	0.10384698	1174.19	0.00195173	0.00656369	1764.2	0.00941041		2354.2	0.01126593		2944.19	-0.00271438		3534.18	-0.0047574		4124.18	0.00836518		
584.4	0.0979045	0.10380611	1174.39	0.00208341	0.00656115	1764.4	0.00958926		2354.4	0.01139239		2944.39	-0.00302346		3534.38	-0.00500069		4124.38	0.00796361		
584.6	0.09799673	0.10376525	1174.59	0.00185903	0.00655861	1764.6	0.01026435		2354.6	0.01124846		2944.59	-0.00303306		3534.58	-0.0055377		4124.58	0.0079452		
584.8	0.09771428	0.10372441	1174.79	0.00170379	0.00655607	1764.8	0.00936866		2354.8	0.01073735		2944.79	-0.00285517		3534.78	-0.00592824		4124.78	0.00748477		
585	0.0967789	0.10368359	1174.99	0.00178936	0.00655353	1765	0.00954996		2355	0.01073891		2944.99	-0.00307532		3534.98	-0.00642909		4124.98	0.00710911		
585.2	0.09577571	0.10364278	1175.19	0.001174	0.00655099	1765.2	0.0094758		2355.2	0.0103585		2945.19	-0.0030355		3535.18	-0.0064334		4125.18	0.00756902		
585.4	0.09611829	0.10360199	1175.39	0.00210328	0.00654846	1765.4	0.00925728		2355.4	0.0107189		2945.39	-0.00271319		3535.38	-0.00703808		4125.38	0.00709153		
585.6	0.09601508	0.10356122	1175.59	0.00394297	0.00654592	1765.6	0.00944575		2355.6	0.01088269		2945.59	-0.0038877		3535.58	-0.00606196		4125.58	0.00650906		
585.8	0.09625118	0.10352046	1175.79	0.00316695	0.00654339	1765.8	0.00982701		2355.8	0.01102951		2945.79	-0.00396244		3535.78	-0.0056957		4125.78	0.00796987		
586	0.09642653	0.10347971	1175.99	0.0017289	0.00654086	1766	0.00970326		2356	0.01078189		2945.99	-0.00417056		3535.98	-0.00687694		4125.98	0.00847325		
586.2	0.09562166	0.10343899	1176.19	0.00092852	0.00653832	1766.2	0.01013937		2356.2	0.01043877		2946.19	-0.00418396		3536.18	-0.00661744		4126.18	0.0082114		
586.4	0.09532288	0.10339828	1176.39	0.00118435	0.00653579	1766.4	0.00986676		2356.4	0.00955271		2946.39	-0.0046273		3536.38	-0.00678633		4126.38	0.00850512		
586.6	0.09519428	0.10335758	1176.59	0.00107805	0.00653326	1766.6	0.00955736		2356.6	0.00921207		2946.59	-0.00446466		3536.58	-0.00714539		4126.58	0.00833349		
586.8	0.09499788	0.1033169	1176.79	0.00127669	0.00653073	1766.8	0.00906698		2356.8	0.00907598		2946.79	-0.00438179		3536.78	-0.00669621		4126.78	0.00851633		
587	0.09503367	0.10327624	1176.99	0.0002959	0.00652821	1767	0.00833851		2357	0.00838962		2946.99	-0.00429203		3536.98	-0.00628957		4126.98	0.00813291		
587.2	0.09421356	0.10323559	1177.19	0.00033213	0.00652568	1767.2	0.00816711		2357.2	0.00813931		2947.19	-0.00337689		3537.18	-0.00512759		4127.18	0.00892949		
587.4	0.09410469	0.10319496	1177.39	0.00029952	0.00652315	1767.4	0.00801496		2357.4	0.00843837		2947.39	-0.00411523		3537.38	-0.00453471		4127.38	0.00873353		
587.6	0.09387999	0.10315435	1177.59	-0.00053437	0.00652063	1767.6	0.00822188		2357.6	0.00868021		2947.59	-0.00440605		3537.58	-0.00441152		4127.58	0.00935596		
587.8	0.09320899	0.10311375	1177.79	-0.00081	0.0065181	1767.8	0.01005674		2357.8	0.00932059		2947.79	-0.00522302		3537.78	-0.00310074		4127.78	0.00923584		
588	0.09353538	0.10307317	1177.99	-0.0007219	0.00651558	1768	0.01051952		2358	0.00968245		2947.99	-0.00491144		3537.98	-0.0029586		4127.98	0.00897994		
588.2	0.09363812	0.1030326	1178.19	-0.00035462	0.00651306	1768.2	0.01066185		2358.2	0.00946345		2948.19	-0.00419653		3538.18	-0.00271925		4128.18	0.00915613		
588.4	0.09365105	0.10299205	1178.39	-0.00049677	0.00651054	1768.4	0.01159807		2358.4	0.00855637		2948.39	-0.00402384		3538.38	-0.00312748		4128.38	0.00872245		
588.6	0.09457194	0.10295152	1178.59	-0.00054	0.00650802	1768.6	0.01176283		2358.6	0.00832439		2948.59	-0.00302463		3538.58	-0.0038463		4128.58	0.00871678		
588.8	0.09445441	0.102911	1178.79	-0.00009745	0.0065055	1768.8	0.0101033		2358.8	0.00760567		2948.79	-0.00222465		3538.78	-0.0030916		4128.78	0.00953739		
589	0.09539113	0.10287049	1178.99	-0.00058314	0.00650298	1769	0.00958898		2359	0.00746038		2948.99	-0.00221614		3538.98	-0.00332151		4128.98	0.00910288		
589.2	0.09687834	0.10283001	1179.19	-0.00121475	0.00650046	1769.2	0.00879189		2359.2	0.00697895		2949.19	-0.00179661		3539.18	-0.00402116		4129.18	0.00862894		
589.4	0.09780366	0.10278954	1179.39	-0.00014158	0.00649795	1769.4	0.00876479		2359.4	0.00697129		2949.39	-0.00149542		3539.38	-0.00410386		4129.38	0.00753302		
589.6	0.09772119	0.10274908	1179.59	-0.00091642	0.00649543	1769.6	0.00909798		2359.6	0.00674803		2949.59	-0.00200739		3539.58	-0.00379785		4129.58	0.00761633		
589.8	0.09810178	0.10270864	1179.79	-0.00222828	0.00649292	1769.8	0.00860132		2359.8	0.0059073		2949.79	-0.00180054		3539.78	-0.00526782		4129.78	0.00829088		
590	0.09889441	0.10266822	1179.99	-0.00184077	0.0064904	1770	0.00896085		2360	0.00529383		2949.99	-0.00204682		3539.98	-0.00610832		4129.98	0.00836451		
590.2	0.09927712	0.10262781	1180.19	-0.00139746	0.00648789	1770.2	0.00799316		2360.2	0.00529408		2950.19	-0.00307051		3540.18	-0.00626203		4130.18	0.00899958		
590.4	0.1001534	0.10258742	1180.39	-0.00016263	0.00648538	1770.4	0.00721236		2360.4	0.00570939		2950.39	-0.00290602		3540.38	-0.00767311		4130.38	0.00853913		
590.6	0.10029938	0.10254704	1180.59	-0.00058882	0.00648287	1770.6	0.00575077		2360.6	0.00566025		2950.59	-0.0034666		3540.58	-0.00813416		4130.58	0.00849255		
590.8	0.10031388	0.10250669	1180.79	-0.0004802	0.00648036	1770.8	0.00569752		2360.8	0.00580139		2950.79	-0.00359922		3540.78	-0.00832417		4130.78	0.00792277		
591	0.09961674	0.10246634	1180.99	-0.00058962	0.00647785	1771	0.00497073		2361	0.00615899		2950.99	-0.00401743		3540.98	-0.00909525		4130.98	0.00746929		
591.2	0.0979361	0.10242601	1181.19	-0.00076798	0.00647535	1771.2	0.00476223		2361.2	0.00730231		2951.19	-0.00498785		3541.18	-0.00927939		4131.18	0.00863523		
591.4	0.09725941	0.1023857	1181.39	-0.00145753	0.00647284	1771.4	0.00466613		2361.4	0.00750138		2951.39	-0.00559502		3541.38	-0.00883469		4131.38	0.00872177		
591.6	0.09565399	0.10234541	1181.59	-0.00199867	0.00647033	1771.6	0.00578652		2361.6	0.00725026		2951.59	-0.00492259		3541.58	-0.00835223		4131.58	0.00946022		
591.8	0.09429892	0.10230513	1181.79	-0.00113836	0.00646783	1771.8	0.0074166		2361.8	0.00792373		2951.79	-0.00528187		3541.78	-0.00752237		4131.78	0.00909662		
592	0.09372432	0.10226486	1181.99	-0.00135927	0.00646533	1772	0.00743383		2362	0.00726561		2951.99	-0.00430264		3541.98	-0.00758906		4131.98	0.00951263		
592.2	0.09346543	0.10222461	1182.19	-0.00071353	0.00646282	1772.2	0.0068492		2362.2	0.00709129		2952.19	-0.00355299		3542.18	-0.00710494		4132.18	0.00923761		
592.4	0.09331457	0.10218438	1182.39	-0.00065001	0.00646032	1772.4	0.00627878		2362.4	0.00738663		2952.39	-0.00269816		3542.38	-0.00799785		4132.38	0.00873482		
592.6	0.09367505	0.10214416	1182.59	0.00035015	0.00645782	1772.6	0.00568315		2362.6	0.00802261		2952.59	-0.00259728		3542.58	-0.00746941		4132.58	0.0089273		
592.8	0.0943599	0.10210396	1182.79	0.00081906	0.00645532	1772.8	0.00540519		2362.8	0.00787934		2952.79	-0.00205142		3542.78	-0.00651298		4132.78	0.00945273		
593	0.09473638	0.10206378	1182.99	0.00064749	0.00645282	1773	0.00658146		2363	0.00790216		2952.99	-0.0013433		3542.98	-0.0059997		4132.98	0.00945167		
593.2	0.09399736	0.10202361	1183.19	0.00044438	0.00645032	1773.2	0.00670631		2363.2	0.00716504		2953.19	-0.00084398		3543.18	-0.00536188		4133.18	0.00832232		
593.4	0.09321727	0.10198345	1183.39	0.00084656	0.00644783	1773.4	0.00791392		2363.4	0.00676034		2953.39	-0.00048092		3543.38	-0.00470774		4133.38	0.00853821		
593.6	0.09279275	0.10194332	1183.59	-0.0004498	0.00644533	1773.6	0.00812817		2363.6	0.00630905		2953.59	-0.0008887		3543.58	-0.00481265		4133.58	0.00935554		
593.8	0.09355355	0.10190319	1183.79	0.0000819	0.00644284	1773.8	0.00774459		2363.8	0.00536908		2953.79	-0.00098107		3543.78	-0.00456458		4133.78	0.01019237		
594	0.09454838	0.10186309	1183.99	0.00096015	0.00644034	1774	0.00733667		2364	0.0062616		2953.99	-0.00168605		3543.98	-0.00393217		4133.98	0.01026343		
594.2	0.09621487	0.101823	1184.19	0.00076065	0.00643785	1774.2	0.00681387		2364.2	0.00639719		2954.19	-0.0021031		3544.18	-0.00451332		4134.18	0.01037365		
594.4	0.09631078	0.10178292	1184.39	0.00067029	0.00643536	1774.4	0.00720206		2364.4	0.00680575		2954.39	-0.00189839		3544.38	-0.00591723		4134.38	0.0096629		
594.6	0.09605416	0.10174286	1184.59	0.00007976	0.00643287	1774.6	0.00736529		2364.6	0.00698351		2954.59	-0.00188857		3544.58	-0.00580039		4134.58	0.00910321		
594.8	0.09621596	0.10170282	1184.79	0.00060105	0.00643038	1774.8	0.00802935		2364.8	0.00678205		2954.79	-0.00203031		3544.78	-0.00656651		4134.78	0.00836449		
595	0.09597429	0.10166279	1184.99	0.00008216	0.00642789	1775	0.0077583		2365	0.00715392		2954.99	-0.0031891		3544.98	-0.00763022		4134.98	0.0080907		
595.2	0.0947026	0.10162278	1185.19	-0.00140882	0.0064254	1775.2	0.00878731		2365.2	0.0076325		2955.19	-0.00321629		3545.18	-0.0075352		4135.18	0.00876287		
595.4	0.09454066	0.10158278	1185.39	-0.00140849	0.00642291	1775.4	0.00873962		2365.4	0.00753979		2955.39	-0.00354189		3545.38	-0.00742883		4135.38	0.00868846		
595.6	0.09407277	0.1015428	1185.59	-0.00122271	0.00642043	1775.6	0.00883245		2365.6	0.00805884		2955.59	-0.00331105		3545.58	-0.0071397		4135.58	0.0087565		
595.8	0.09325018	0.10150284	1185.79	-0.00137996	0.00641794	1775.8	0.00886458		2365.8	0.00867523		2955.79	-0.00417507		3545.78	-0.00733579		4135.78	0.00953929		
596	0.09317777	0.10146289	1185.99	-0.00161906	0.00641546	1776	0.00820429		2366	0.00791963		2955.99	-0.00352967		3545.98	-0.00800073		4135.98	0.00950136		
596.2	0.0928524	0.10142296	1186.19	-0.00094134	0.00641297	1776.2	0.00744254		2366.2	0.00831973		2956.19	-0.00373293		3546.18	-0.0079716		4136.18	0.00847775		
596.4	0.09305262	0.10138304	1186.39	-0.00098933	0.00641049	1776.4	0.00723746		2366.4	0.00870862		2956.39	-0.00300943		3546.38	-0.00821927		4136.38	0.0086036		
596.6	0.092948	0.10134314	1186.59	-0.00061732	0.00640801	1776.6	0.00797229		2366.6	0.00878924		2956.59	-0.00295478		3546.58	-0.00728414		4136.58	0.00891452		
596.8	0.09277693	0.10130325	1186.79	-0.00059675	0.00640553	1776.8	0.00823979		2366.8	0.00767952		2956.79	-0.00218782		3546.78	-0.00653954		4136.78	0.00972335		
597	0.09188286	0.10126338	1186.99	-0.00123098	0.00640305	1777	0.00835758		2367	0.00793634		2956.99	-0.00249738		3546.98	-0.0057348		4136.98	0.00980921		
597.2	0.09119158	0.10122353	1187.19	-0.00060856	0.00640057	1777.2	0.00729176		2367.2	0.00693137		2957.19	-0.00310494		3547.18	-0.00561053		4137.18	0.00848153		
597.4	0.09144333	0.10118369	1187.39	-0.00049177	0.00639809	1777.4	0.00722428		2367.4	0.00680891		2957.39	-0.00277594		3547.38	-0.00571623		4137.38	0.00920016		
597.6	0.09154999	0.10114387	1187.59	-0.00061863	0.00639562	1777.6	0.00628121		2367.6	0.00600997		2957.59	-0.0027305		3547.58	-0.00620735		4137.58	0.00942737		
597.8	0.09187476	0.10110406	1187.79	0.00053154	0.00639314	1777.8	0.00563175		2367.8	0.00630759		2957.79	-0.00234704		3547.78	-0.00613906		4137.78	0.00979684		
598	0.09223684	0.10106427	1187.99	0.00198304	0.00639067	1778	0.00531296		2368	0.00684762		2957.99	-0.00271243		3547.98	-0.00538491		4137.98	0.00911298		
598.2	0.09241921	0.10102449	1188.19	0.00152054	0.00638819	1778.2	0.00568758		2368.2	0.00701324		2958.19	-0.00166124		3548.18	-0.00559189		4138.18	0.00868828		
598.4	0.091245	0.10098473	1188.39	0.00132673	0.00638572	1778.4	0.00546304		2368.4	0.00717782		2958.39	-0.00165663		3548.38	-0.00606962		4138.38	0.00850357		
598.6	0.09210776	0.10094499	1188.59	0.00157656	0.00638325	1778.6	0.00473552		2368.6	0.00727307		2958.59	-0.00050042		3548.58	-0.0056027		4138.58	0.00800918		
598.8	0.09249166	0.10090526	1188.79	0.00166794	0.00638078	1778.8	0.00526983		2368.8	0.00687122		2958.79	-0.00099649		3548.78	-0.00560283		4138.78	0.00760948		
599	0.09288093	0.10086555	1188.99	0.00199876	0.00637831	1779	0.00591242		2369	0.00798399		2958.99	-0.00186223		3548.98	-0.00677389		4138.98	0.00746858		
599.2	0.09318335	0.10082585	1189.19	0.00082348	0.00637584	1779.2	0.00684403		2369.2	0.00808162		2959.19	-0.00214373		3549.18	-0.00643966		4139.18	0.00728873		
599.4	0.09417435	0.10078617	1189.39	0.00071282	0.00637337	1779.4	0.0067958		2369.4	0.00853294		2959.39	-0.00307941		3549.38	-0.00678487		4139.38	0.00725925		
599.6	0.09473295	0.1007465	1189.59	0.00000361	0.0063709	1779.6	0.00722011		2369.6	0.00906469		2959.59	-0.00333076		3549.58	-0.00680804		4139.58	0.00750758		
599.8	0.09569956	0.10070685	1189.79	-0.00050374	0.00636844	1779.8	0.00753278		2369.8	0.0085252		2959.79	-0.00365375		3549.78	-0.00715011		4139.78	0.00782212		
600	0.0971206	0.10066721	1189.99	-0.00018072	0.00636597	1780	0.00759994		2370	0.00821601		2959.99	-0.00338314		3549.98	-0.00729343		4139.98	0.00814095		
600.2	0.09838654	0.10062759	1190.19	-0.00082353	0.00636351	1780.2	0.00770296		2370.2	0.00890579		2960.19	-0.00350547		3550.18	-0.00739787		4140.18	0.008452		
600.4	0.09954598	0.10058799	1190.39	-0.00151504	0.00636104	1780.4	0.00814645		2370.4	0.00931273		2960.39	-0.00312636		3550.38	-0.00798504		4140.38	0.00916073		
600.6	0.09955007	0.1005484	1190.59	-0.00157282	0.00635858	1780.6	0.00879605		2370.6	0.00940602		2960.59	-0.00309921		3550.58	-0.00825144		4140.58	0.00940036		
600.8	0.09977048	0.10050883	1190.79	-0.0022308	0.00635612	1780.8	0.00863298		2370.8	0.00937149		2960.79	-0.00335178		3550.78	-0.00877332		4140.78	0.00998757		
601	0.09991262	0.10046927	1190.99	-0.00213025	0.00635366	1781	0.00815925		2371	0.00973102		2960.99	-0.00365879		3550.98	-0.00854267		4140.98	0.00977003		
601.2	0.09980851	0.10042973	1191.19	-0.00096263	0.0063512	1781.2	0.00770045		2371.2	0.00899064		2961.19	-0.00348972		3551.18	-0.00899944		4141.18	0.00918203		
601.4	0.09893377	0.1003902	1191.39	-0.0012967	0.00634874	1781.4	0.00753034		2371.4	0.00887835		2961.39	-0.00318898		3551.38	-0.00985911		4141.38	0.01037517		
601.6	0.09826142	0.10035069	1191.59	-0.00137882	0.00634628	1781.6	0.00670866		2371.6	0.00920837		2961.59	-0.00367344		3551.58	-0.01025062		4141.58	0.01027446		
601.8	0.09763168	0.10031119	1191.79	-0.00109359	0.00634383	1781.8	0.00666732		2371.8	0.00929071		2961.79	-0.00345775		3551.78	-0.0092601		4141.78	0.01057306		
602	0.09680308	0.10027172	1191.99	-0.0010004	0.00634137	1782	0.00704637		2372	0.00890271		2961.99	-0.00428644		3551.98	-0.00812374		4141.98	0.01041653		
602.2	0.09562369	0.10023225	1192.19	-0.00189857	0.00633892	1782.2	0.00623754		2372.2	0.00929816		2962.19	-0.00420621		3552.18	-0.00814258		4142.18	0.01007514		
602.4	0.09426632	0.1001928	1192.39	-0.00197564	0.00633646	1782.4	0.00585882		2372.4	0.00841943		2962.39	-0.00479472		3552.38	-0.00824678		4142.38	0.00925217		
602.6	0.0937611	0.10015337	1192.59	-0.00134941	0.00633401	1782.6	0.005961		2372.6	0.00764496		2962.59	-0.0040839		3552.58	-0.00803053		4142.58	0.00854543		
602.8	0.0932729	0.10011395	1192.79	-0.00104307	0.00633156	1782.8	0.00731206		2372.8	0.00751612		2962.79	-0.00492656		3552.78	-0.007814		4142.78	0.00745344		
603	0.09364637	0.10007455	1192.99	-0.00040929	0.00632911	1783	0.00738425		2373	0.00618324		2962.99	-0.00489916		3552.98	-0.0076113		4142.98	0.00681215		
603.2	0.0940593	0.10003516	1193.19	-0.00107907	0.00632666	1783.2	0.00785636		2373.2	0.0049654		2963.19	-0.00515115		3553.18	-0.00671717		4143.18	0.00642046		
603.4	0.09372015	0.09999579	1193.39	-0.00070839	0.00632421	1783.4	0.00767781		2373.4	0.00473243		2963.39	-0.00614543		3553.38	-0.00717312		4143.38	0.00693421		
603.6	0.09351947	0.09995644	1193.59	-0.00046317	0.00632176	1783.6	0.00751305		2373.6	0.00496655		2963.59	-0.00516249		3553.58	-0.00661417		4143.58	0.00708553		
603.8	0.09350934	0.0999171	1193.79	-0.00059731	0.00631932	1783.8	0.00746782		2373.8	0.00483282		2963.79	-0.00511909		3553.78	-0.00698071		4143.78	0.00717704		
604	0.0939472	0.09987777	1193.99	-0.00061853	0.00631687	1784	0.00796469		2374	0.00533132		2963.99	-0.00450172		3553.98	-0.00751364		4143.98	0.00804567		
604.2	0.0946275	0.09983846	1194.19	-0.00150989	0.00631442	1784.2	0.00814078		2374.2	0.0056477		2964.19	-0.0038376		3554.18	-0.00789409		4144.18	0.00891945		
604.4	0.09408727	0.09979917	1194.39	-0.00130679	0.00631198	1784.4	0.00865822		2374.4	0.00673579		2964.39	-0.00361772		3554.38	-0.00822222		4144.38	0.00923348		
604.6	0.09438592	0.09975989	1194.59	-0.00103021	0.00630954	1784.6	0.00774043		2374.6	0.00649065		2964.59	-0.00302677		3554.58	-0.00782555		4144.58	0.0090902		
604.8	0.09410908	0.09972063	1194.79	-0.00147512	0.00630709	1784.8	0.00779837		2374.8	0.00673234		2964.79	-0.00321706		3554.78	-0.00769549		4144.78	0.00917666		
605	0.09464124	0.09968138	1194.99	-0.00121922	0.00630465	1785	0.00697232		2375	0.00694928		2964.99	-0.0027974		3554.98	-0.00669172		4144.98	0.00909648		
605.2	0.09479771	0.09964215	1195.19	-0.00151344	0.00630221	1785.2	0.0066554		2375.2	0.00720298		2965.19	-0.00327532		3555.18	-0.00756251		4145.18	0.0088455		
605.4	0.09477748	0.09960293	1195.39	-0.00256215	0.00629977	1785.4	0.00650515		2375.4	0.00759447		2965.39	-0.00349935		3555.38	-0.00808568		4145.38	0.00988488		
605.6	0.09509378	0.09956373	1195.59	-0.00275707	0.00629733	1785.6	0.00606486		2375.6	0.00876592		2965.59	-0.00289162		3555.58	-0.00800669		4145.58	0.00965676		
605.8	0.09596893	0.09952455	1195.79	-0.00325335	0.0062949	1785.8	0.00672611		2375.8	0.00785259		2965.79	-0.00281799		3555.78	-0.00766467		4145.78	0.00931395		
606	0.09574044	0.09948538	1195.99	-0.00347425	0.00629246	1786	0.00665251		2376	0.00881511		2965.99	-0.00376558		3555.98	-0.00841228		4145.98	0.00929694		
606.2	0.0956764	0.09944622	1196.19	-0.00348394	0.00629002	1786.2	0.00637517		2376.2	0.00867955		2966.19	-0.0035559		3556.18	-0.00897022		4146.18	0.00837455		
606.4	0.09545779	0.09940708	1196.39	-0.00322577	0.00628759	1786.4	0.00685828		2376.4	0.00818403		2966.39	-0.00410717		3556.38	-0.00911305		4146.38	0.00793745		
606.6	0.09538131	0.09936796	1196.59	-0.00360595	0.00628516	1786.6	0.00659414		2376.6	0.00833974		2966.59	-0.00407936		3556.58	-0.00888329		4146.58	0.00808197		
606.8	0.09572441	0.09932885	1196.79	-0.0037957	0.00628272	1786.8	0.00691589		2376.8	0.00785108		2966.79	-0.00480125		3556.78	-0.00854508		4146.78	0.00774652		
607	0.0959414	0.09928976	1196.99	-0.00341746	0.00628029	1787	0.00625817		2377	0.00685761		2966.99	-0.00472117		3556.98	-0.00845186		4146.98	0.00794416		
607.2	0.09559838	0.09925068	1197.19	-0.00329978	0.00627786	1787.2	0.00638172		2377.2	0.00660955		2967.19	-0.00550501		3557.18	-0.00923126		4147.18	0.00863751		
607.4	0.09459241	0.09921162	1197.39	-0.00334812	0.00627543	1787.4	0.00593234		2377.4	0.00724227		2967.39	-0.00525952		3557.38	-0.00987115		4147.38	0.00944266		
607.6	0.09410903	0.09917257	1197.59	-0.00306889	0.006273	1787.6	0.00656542		2377.6	0.00734804		2967.59	-0.00357267		3557.58	-0.00930766		4147.58	0.0094074		
607.8	0.0942478	0.09913354	1197.79	-0.003994	0.00627057	1787.8	0.00666343		2377.8	0.00663043		2967.79	-0.0034153		3557.78	-0.00930936		4147.78	0.00930922		
608	0.09545363	0.09909452	1197.99	-0.00340465	0.00626814	1788	0.00665959		2378	0.00595615		2967.99	-0.00304207		3557.98	-0.00857898		4147.98	0.00984868		
608.2	0.09580127	0.09905552	1198.19	-0.00353523	0.00626572	1788.2	0.0066832		2378.2	0.00489748		2968.19	-0.00255578		3558.18	-0.00828368		4148.18	0.00995144		
608.4	0.09570567	0.09901654	1198.39	-0.00238404	0.00626329	1788.4	0.00646908		2378.4	0.005305		2968.39	-0.00243105		3558.38	-0.00755513		4148.38	0.00910687		
608.6	0.09617866	0.09897757	1198.59	-0.00265781	0.00626087	1788.6	0.00592141		2378.6	0.00435552		2968.59	-0.00211887		3558.58	-0.00688671		4148.58	0.00941703		
608.8	0.09594928	0.09893861	1198.79	-0.00185428	0.00625845	1788.8	0.00632743		2378.8	0.00473083		2968.79	-0.00165707		3558.78	-0.00683511		4148.78	0.01002595		
609	0.09695194	0.09889967	1198.99	-0.00131021	0.00625602	1789	0.00575249		2379	0.00483191		2968.99	-0.00146541		3558.98	-0.0066008		4148.98	0.00915506		
609.2	0.09688941	0.09886075	1199.19	-0.00126928	0.0062536	1789.2	0.00505001		2379.2	0.00402823		2969.19	-0.00160074		3559.18	-0.00760242		4149.18	0.00880542		
609.4	0.09670476	0.09882184	1199.39	-0.00131539	0.00625118	1789.4	0.00538827		2379.4	0.00419146		2969.39	-0.00179151		3559.38	-0.00763593		4149.38	0.00937611		
609.6	0.09625025	0.09878295	1199.59	-0.00096283	0.00624876	1789.6	0.00612083		2379.6	0.00418151		2969.59	-0.00189882		3559.58	-0.00804183		4149.58	0.00869943		
609.8	0.09648007	0.09874407	1199.79	-0.00078055	0.00624634	1789.8	0.00730893		2379.8	0.00404329		2969.79	-0.00230546		3559.78	-0.00814276		4149.78	0.00850587		
610	0.09572269	0.0987052	1199.99	-0.00006173	0.00624392	1790	0.00808565		2380	0.00441633		2969.99	-0.00321189		3559.98	-0.00866811		4149.98	0.0088124		
610.2	0.09473452	0.09866636	1200.19	0.00023986	0.00624151	1790.2	0.00894076		2380.2	0.0041469		2970.19	-0.00394272		3560.18	-0.00845246		4150.18	0.00829539		
610.4	0.09327934	0.09862752	1200.39	0.00036176	0.00623909	1790.4	0.01006269		2380.4	0.00548251		2970.39	-0.00460136		3560.38	-0.00722736		4150.38	0.0079611		
610.6	0.09204727	0.09858871	1200.59	0.00005694	0.00623668	1790.6	0.00997032		2380.6	0.0059031		2970.59	-0.00471573		3560.58	-0.00665174		4150.58	0.00726905		
610.8	0.09239544	0.09854991	1200.79	-0.00045027	0.00623426	1790.8	0.01020874		2380.8	0.00587148		2970.79	-0.00503814		3560.78	-0.00685132		4150.78	0.0066666		
611	0.09168507	0.09851112	1200.99	-0.0010508	0.00623185	1791	0.01031537		2381	0.00570551		2970.99	-0.00569499		3560.98	-0.00777216		4150.98	0.00664861		
611.2	0.09140203	0.09847235	1201.19	-0.0012064	0.00622944	1791.2	0.01047897		2381.2	0.00570336		2971.19	-0.00501591		3561.18	-0.00819704		4151.18	0.00681317		
611.4	0.09159133	0.09843359	1201.39	-0.0011245	0.00622703	1791.4	0.01021809		2381.4	0.00600113		2971.39	-0.00415564		3561.38	-0.00757427		4151.38	0.00598603		
611.6	0.09121937	0.09839485	1201.59	-0.00108252	0.00622461	1791.6	0.0105814		2381.6	0.00584935		2971.59	-0.00305912		3561.58	-0.00649364		4151.58	0.00482813		
611.8	0.09215374	0.09835613	1201.79	-0.00175615	0.00622221	1791.8	0.01026364		2381.8	0.00576975		2971.79	-0.00222577		3561.78	-0.00604777		4151.78	0.00439076		
612	0.09227055	0.09831742	1201.99	-0.00026544	0.0062198	1792	0.010197		2382	0.00647653		2971.99	-0.00190392		3561.98	-0.00535977		4151.98	0.00414105		
612.2	0.09266519	0.09827872	1202.19	-0.00050676	0.00621739	1792.2	0.00984378		2382.2	0.00631919		2972.19	-0.00112736		3562.18	-0.00596764		4152.18	0.00419124		
612.4	0.09329404	0.09824004	1202.39	-0.00019614	0.00621498	1792.4	0.00844548		2382.4	0.00729399		2972.39	-0.00058614		3562.38	-0.00563409		4152.38	0.00505143		
612.6	0.0933614	0.09820138	1202.59	-0.00103298	0.00621258	1792.6	0.00754546		2382.6	0.0075068		2972.59	-0.00001528		3562.58	-0.00613121		4152.58	0.00542645		
612.8	0.0940488	0.09816273	1202.79	-0.00014166	0.00621017	1792.8	0.00648174		2382.8	0.00830451		2972.79	0.00014594		3562.78	-0.00686682		4152.78	0.00547236		
613	0.09466509	0.09812409	1202.99	-0.0014647	0.00620777	1793	0.00673789		2383	0.00754931		2972.99	0.0002184		3562.98	-0.00837976		4152.98	0.00495064		
613.2	0.09492146	0.09808547	1203.19	-0.00156861	0.00620537	1793.2	0.00642304		2383.2	0.00709101		2973.19	-0.00091024		3563.18	-0.00923634		4153.18	0.00475205		
613.4	0.09490867	0.09804687	1203.39	-0.00168141	0.00620296	1793.4	0.00732396		2383.4	0.00748414		2973.39	-0.00267293		3563.38	-0.00950384		4153.38	0.0046406		
613.6	0.09501521	0.09800828	1203.59	-0.00176685	0.00620056	1793.6	0.00766546		2383.6	0.00772515		2973.59	-0.00229837		3563.58	-0.00965117		4153.58	0.00503265		
613.8	0.09480879	0.09796971	1203.79	-0.000896	0.00619816	1793.8	0.0081761		2383.8	0.00796782		2973.79	-0.00216492		3563.78	-0.00920527		4153.78	0.00547571		
614	0.094322	0.09793115	1203.99	-0.00101689	0.00619576	1794	0.00853386		2384	0.00710084		2973.99	-0.00274315		3563.98	-0.00953734		4153.98	0.00625098		
614.2	0.09369298	0.09789261	1204.19	-0.00103002	0.00619336	1794.2	0.00870377		2384.2	0.0077039		2974.19	-0.00276307		3564.18	-0.00915984		4154.18	0.00683053		
614.4	0.09344806	0.09785408	1204.39	-0.00140463	0.00619097	1794.4	0.00993938		2384.4	0.00821218		2974.39	-0.00216314		3564.38	-0.00845813		4154.38	0.00664038		
614.6	0.09340979	0.09781557	1204.59	-0.00156282	0.00618857	1794.6	0.00981394		2384.6	0.00772349		2974.59	-0.00216813		3564.58	-0.00892555		4154.58	0.00694262		
614.8	0.09324374	0.09777707	1204.79	-0.00253448	0.00618618	1794.8	0.01010993		2384.8	0.00761536		2974.79	-0.00236574		3564.78	-0.00947727		4154.78	0.00725118		
615	0.092391	0.09773859	1204.99	-0.00289457	0.00618378	1795	0.01006243		2385	0.00780574		2974.99	-0.00292146		3564.98	-0.01048236		4154.98	0.00769458		
615.2	0.09246002	0.09770012	1205.19	-0.00300913	0.00618139	1795.2	0.00989217		2385.2	0.00811481		2975.19	-0.00250752		3565.18	-0.01004948		4155.18	0.0078662		
615.4	0.09262297	0.09766167	1205.39	-0.00264931	0.00617899	1795.4	0.00956027		2385.4	0.00737806		2975.39	-0.00274225		3565.38	-0.00897065		4155.38	0.00762955		
615.6	0.09242934	0.09762323	1205.59	-0.00233533	0.0061766	1795.6	0.00885415		2385.6	0.00797275		2975.59	-0.00251573		3565.58	-0.00850436		4155.58	0.00815547		
615.8	0.09279524	0.09758481	1205.79	-0.00237638	0.00617421	1795.8	0.00835355		2385.8	0.00758287		2975.79	-0.00288734		3565.78	-0.00793159		4155.78	0.00848816		
616	0.09279619	0.0975464	1205.99	-0.00134297	0.00617182	1796	0.00723708		2386	0.0082052		2975.99	-0.00315675		3565.98	-0.00748028		4155.98	0.00822256		
616.2	0.09393254	0.09750801	1206.19	-0.00169222	0.00616943	1796.2	0.0062915		2386.2	0.0077297		2976.19	-0.00313139		3566.18	-0.00716148		4156.18	0.00953049		
616.4	0.09339312	0.09746964	1206.39	-0.00179712	0.00616704	1796.4	0.00524547		2386.4	0.00830442		2976.39	-0.00322261		3566.38	-0.00656047		4156.38	0.00962602		
616.6	0.09323423	0.09743127	1206.59	-0.00253321	0.00616466	1796.6	0.00516039		2386.6	0.007732		2976.59	-0.00337159		3566.58	-0.00680748		4156.58	0.00905111		
616.8	0.09411931	0.09739293	1206.79	-0.00198355	0.00616227	1796.8	0.00454654		2386.8	0.00767982		2976.79	-0.00395202		3566.78	-0.00731693		4156.78	0.00879358		
617	0.09441813	0.0973546	1206.99	-0.00228834	0.00615989	1797	0.00445531		2387	0.00686808		2976.99	-0.0040404		3566.98	-0.00751526		4156.98	0.0080155		
617.2	0.09440732	0.09731628	1207.19	-0.0013438	0.0061575	1797.2	0.00393589		2387.2	0.00657608		2977.19	-0.00539343		3567.18	-0.00666046		4157.18	0.00691303		
617.4	0.09421264	0.09727798	1207.39	-0.00159086	0.00615512	1797.4	0.00373077		2387.4	0.00663074		2977.39	-0.0056343		3567.38	-0.00688616		4157.38	0.00673563		
617.6	0.09433487	0.09723969	1207.59	-0.00143398	0.00615274	1797.6	0.00376841		2387.6	0.00684067		2977.59	-0.00400529		3567.58	-0.00622326		4157.58	0.00627653		
617.8	0.09411193	0.09720142	1207.79	-0.00076899	0.00615035	1797.8	0.00453981		2387.8	0.00610137		2977.79	-0.00392678		3567.78	-0.00590023		4157.78	0.00623447		
618	0.09400296	0.09716317	1207.99	-0.00040187	0.00614797	1798	0.00550468		2388	0.00584505		2977.99	-0.00363269		3567.98	-0.00642079		4157.98	0.00705204		
618.2	0.09450263	0.09712493	1208.19	0.00092692	0.00614559	1798.2	0.0065293		2388.2	0.00666054		2978.19	-0.00285569		3568.18	-0.00595642		4158.18	0.00679471		
618.4	0.09406671	0.0970867	1208.39	0.00089407	0.00614321	1798.4	0.00760557		2388.4	0.00692972		2978.39	-0.00231085		3568.38	-0.00609635		4158.38	0.00691395		
618.6	0.0938795	0.09704849	1208.59	0.00090668	0.00614084	1798.6	0.00787112		2388.6	0.00668738		2978.59	-0.00148211		3568.58	-0.00718545		4158.58	0.00680037		
618.8	0.09389772	0.0970103	1208.79	-0.00006713	0.00613846	1798.8	0.00842113		2388.8	0.00642635		2978.79	-0.00148529		3568.78	-0.00755818		4158.78	0.00645179		
619	0.0936265	0.09697211	1208.99	-0.00078366	0.00613608	1799	0.00882382		2389	0.00652211		2978.99	-0.00191325		3568.98	-0.00802226		4158.98	0.00653524		
619.2	0.09342232	0.09693395	1209.19	-0.00147763	0.00613371	1799.2	0.01009117		2389.2	0.00588326		2979.19	-0.00226973		3569.18	-0.00757371		4159.18	0.00705802		
619.4	0.09254088	0.0968958	1209.39	-0.00155466	0.00613133	1799.4	0.009789		2389.4	0.0056406		2979.39	-0.00233973		3569.38	-0.00702287		4159.38	0.00695212		
619.6	0.09267852	0.09685766	1209.59	-0.00234635	0.00612896	1799.6	0.01011406		2389.6	0.00636442		2979.59	-0.00218861		3569.58	-0.00720012		4159.58	0.00724264		
619.8	0.09315286	0.09681954	1209.79	-0.00285597	0.00612659	1799.8	0.00999421		2389.8	0.00606738		2979.79	-0.0026149		3569.78	-0.00710298		4159.78	0.0065282		
620	0.09345212	0.09678144	1209.99	-0.0030126	0.00612422	1800	0.01009838		2390	0.00655353		2979.99	-0.00271101		3569.98	-0.00685035		4159.98	0.00700573		
620.2	0.09312335	0.09674335	1210.19	-0.00358933	0.00612185	1800.2	0.01019164		2390.2	0.00623254		2980.19	-0.00268256		3570.18	-0.00645888		4160.18	0.00858165		
620.4	0.09223214	0.09670527	1210.39	-0.00361987	0.00611948	1800.4	0.00946522		2390.4	0.0059772		2980.39	-0.00329824		3570.38	-0.00676562		4160.38	0.00791333		
620.6	0.09251889	0.09666721	1210.59	-0.00442141	0.00611711	1800.6	0.00948507		2390.6	0.00544425		2980.59	-0.00383575		3570.58	-0.00660203		4160.58	0.00775219		
620.8	0.09271265	0.09662917	1210.79	-0.00383041	0.00611474	1800.8	0.00813143		2390.8	0.00576284		2980.79	-0.00349083		3570.78	-0.0066963		4160.78	0.0077704		
621	0.09134854	0.09659113	1210.99	-0.00393016	0.00611237	1801	0.00804209		2391	0.00497805		2980.99	-0.00392156		3570.98	-0.00642269		4160.98	0.00795285		
621.2	0.09091966	0.09655312	1211.19	-0.00416164	0.00611001	1801.2	0.00878563		2391.2	0.0049161		2981.19	-0.00390747		3571.18	-0.00650218		4161.18	0.00866745		
621.4	0.09092466	0.09651512	1211.39	-0.00469817	0.00610764	1801.4	0.00900367		2391.4	0.00566217		2981.39	-0.00422015		3571.38	-0.00667473		4161.38	0.00839984		
621.6	0.0910138	0.09647713	1211.59	-0.00360396	0.00610528	1801.6	0.00887538		2391.6	0.00578988		2981.59	-0.00398495		3571.58	-0.00652556		4161.58	0.008672		
621.8	0.09075713	0.09643916	1211.79	-0.00286622	0.00610291	1801.8	0.00884202		2391.8	0.00598093		2981.79	-0.00441579		3571.78	-0.00699892		4161.78	0.00930302		
622	0.09046195	0.09640121	1211.99	-0.00171791	0.00610055	1802	0.00852682		2392	0.00652216		2981.99	-0.00386868		3571.98	-0.00739435		4161.98	0.00917413		
622.2	0.09086002	0.09636327	1212.19	-0.00066397	0.00609819	1802.2	0.00737663		2392.2	0.00702961		2982.19	-0.00374032		3572.18	-0.00748719		4162.18	0.00948381		
622.4	0.09080334	0.09632534	1212.39	-0.00040352	0.00609583	1802.4	0.00641631		2392.4	0.00664937		2982.39	-0.00351462		3572.38	-0.00861071		4162.38	0.01037841		
622.6	0.09102819	0.09628743	1212.59	-0.00083127	0.00609347	1802.6	0.0058986		2392.6	0.00633056		2982.59	-0.0033647		3572.58	-0.00915447		4162.58	0.01029862		
622.8	0.09098056	0.09624953	1212.79	-0.00106166	0.00609111	1802.8	0.00547614		2392.8	0.00556108		2982.79	-0.00384663		3572.78	-0.0082958		4162.78	0.01062812		
623	0.09026548	0.09621165	1212.99	-0.00074388	0.00608875	1803	0.00550013		2393	0.00595904		2982.99	-0.00351076		3572.98	-0.00847109		4162.98	0.0107238		
623.2	0.08942109	0.09617379	1213.19	-0.00141475	0.0060864	1803.2	0.00597354		2393.2	0.00584717		2983.19	-0.003756		3573.18	-0.00848427		4163.18	0.01014985		
623.4	0.08985419	0.09613593	1213.39	-0.0014542	0.00608404	1803.4	0.00549665		2393.4	0.00622239		2983.39	-0.00345173		3573.38	-0.00805339		4163.38	0.0088816		
623.6	0.09091708	0.0960981	1213.59	-0.00178309	0.00608169	1803.6	0.00553493		2393.6	0.00596823		2983.59	-0.00363638		3573.58	-0.00786743		4163.58	0.00915113		
623.8	0.09171371	0.09606028	1213.79	-0.00077437	0.00607933	1803.8	0.00522805		2393.8	0.0058339		2983.79	-0.00481175		3573.78	-0.00849733		4163.78	0.00837128		
624	0.0922126	0.09602247	1213.99	-0.00031059	0.00607698	1804	0.00497075		2394	0.00574297		2983.99	-0.00529161		3573.98	-0.00839821		4163.98	0.00820232		
624.2	0.09259184	0.09598468	1214.19	0.00029104	0.00607463	1804.2	0.00428261		2394.2	0.00509875		2984.19	-0.00528869		3574.18	-0.00821956		4164.18	0.00833473		
624.4	0.09218946	0.0959469	1214.39	0.00065521	0.00607227	1804.4	0.0044896		2394.4	0.00458988		2984.39	-0.0059947		3574.38	-0.00814237		4164.38	0.00688912		
624.6	0.09280512	0.09590914	1214.59	-0.00002566	0.00606992	1804.6	0.00489515		2394.6	0.0044449		2984.59	-0.00588738		3574.58	-0.00777628		4164.58	0.00725368		
624.8	0.09237531	0.09587139	1214.79	0.00066201	0.00606757	1804.8	0.00519024		2394.8	0.00422048		2984.79	-0.00584611		3574.78	-0.00780412		4164.78	0.00678969		
625	0.09248282	0.09583366	1214.99	0.00026762	0.00606523	1805	0.00670514		2395	0.00425493		2984.99	-0.00644207		3574.98	-0.0075458		4164.98	0.00698511		
625.2	0.0927318	0.09579594	1215.19	-0.00049553	0.00606288	1805.2	0.00746601		2395.2	0.00426786		2985.19	-0.00599272		3575.18	-0.00770931		4165.18	0.00768314		
625.4	0.09339077	0.09575824	1215.39	-0.00124704	0.00606053	1805.4	0.00768444		2395.4	0.00489709		2985.39	-0.00602632		3575.38	-0.00828968		4165.38	0.00641751		
625.6	0.09238386	0.09572055	1215.59	-0.00114187	0.00605819	1805.6	0.00812342		2395.6	0.00498378		2985.59	-0.00623655		3575.58	-0.00867247		4165.58	0.00625138		
625.8	0.09192412	0.09568288	1215.79	-0.00161829	0.00605584	1805.8	0.00804235		2395.8	0.00547684		2985.79	-0.00593099		3575.78	-0.00905613		4165.78	0.0062444		
626	0.09163773	0.09564522	1215.99	-0.00177286	0.0060535	1806	0.0080547		2396	0.00590133		2985.99	-0.00442863		3575.98	-0.00958063		4165.98	0.00675626		
626.2	0.09138662	0.09560758	1216.19	-0.0019172	0.00605115	1806.2	0.00756993		2396.2	0.00546163		2986.19	-0.00407849		3576.18	-0.00974186		4166.18	0.00771765		
626.4	0.09189485	0.09556995	1216.39	-0.00233768	0.00604881	1806.4	0.00787322		2396.4	0.00496086		2986.39	-0.0037558		3576.38	-0.01007806		4166.38	0.00820039		
626.6	0.09143692	0.09553234	1216.59	-0.00348562	0.00604647	1806.6	0.00843652		2396.6	0.00494538		2986.59	-0.00396809		3576.58	-0.00908557		4166.58	0.00780454		
626.8	0.09136249	0.09549474	1216.79	-0.00349598	0.00604413	1806.8	0.00739554		2396.8	0.00501663		2986.79	-0.00332534		3576.78	-0.0083733		4166.78	0.00759529		
627	0.09087106	0.09545715	1216.99	-0.00396487	0.00604179	1807	0.00717486		2397	0.00594848		2986.99	-0.00301539		3576.98	-0.00778985		4166.98	0.00705227		
627.2	0.08980855	0.09541958	1217.19	-0.00425772	0.00603945	1807.2	0.00685681		2397.2	0.00613249		2987.19	-0.0037475		3577.18	-0.00713559		4167.18	0.00674787		
627.4	0.09033791	0.09538203	1217.39	-0.00369693	0.00603711	1807.4	0.00659565		2397.4	0.00704849		2987.39	-0.00382977		3577.38	-0.00646993		4167.38	0.00715804		
627.6	0.08987731	0.09534449	1217.59	-0.00328449	0.00603478	1807.6	0.00648789		2397.6	0.00675982		2987.59	-0.00424775		3577.58	-0.00653626		4167.58	0.00766711		
627.8	0.09027237	0.09530696	1217.79	-0.00185221	0.00603244	1807.8	0.00544582		2397.8	0.00623521		2987.79	-0.00414196		3577.78	-0.006915		4167.78	0.00763601		
628	0.09067093	0.09526945	1217.99	-0.00137788	0.0060301	1808	0.00399017		2398	0.00554008		2987.99	-0.00343203		3577.98	-0.00649603		4167.98	0.0079109		
628.2	0.09070359	0.09523196	1218.19	-0.00023672	0.00602777	1808.2	0.00373055		2398.2	0.00558833		2988.19	-0.00397887		3578.18	-0.00568354		4168.18	0.00843268		
628.4	0.09050317	0.09519448	1218.39	0.00016971	0.00602544	1808.4	0.0037175		2398.4	0.00580845		2988.39	-0.00416183		3578.38	-0.00599027		4168.38	0.00871681		
628.6	0.09114636	0.09515701	1218.59	0.00122545	0.00602311	1808.6	0.00365006		2398.6	0.00622555		2988.59	-0.00407236		3578.58	-0.00646134		4168.58	0.00919008		
628.8	0.09100718	0.09511956	1218.79	0.00185157	0.00602077	1808.8	0.00403411		2398.8	0.00617819		2988.79	-0.0045738		3578.78	-0.0073965		4168.78	0.0082136		
629	0.09166076	0.09508212	1218.99	0.00129972	0.00601844	1809	0.00356882		2399	0.00712198		2988.99	-0.00442253		3578.98	-0.00773476		4168.98	0.00835435		
629.2	0.09109913	0.0950447	1219.19	0.00055437	0.00601611	1809.2	0.002566		2399.2	0.00684849		2989.19	-0.00429548		3579.18	-0.00928525		4169.18	0.00850326		
629.4	0.0914375	0.0950073	1219.39	-0.0003505	0.00601378	1809.4	0.00334499		2399.4	0.00706328		2989.39	-0.00417748		3579.38	-0.00985117		4169.38	0.00765202		
629.6	0.09066989	0.0949699	1219.59	-0.00042488	0.00601146	1809.6	0.00401946		2399.6	0.0061884		2989.59	-0.0044729		3579.58	-0.01053493		4169.58	0.00767536		
629.8	0.09130598	0.09493253	1219.79	-0.00087233	0.00600913	1809.8	0.00378645		2399.8	0.00607948		2989.79	-0.0037668		3579.78	-0.01156858		4169.78	0.00700176		
630	0.09093169	0.09489516	1219.99	-0.00115208	0.0060068	1810	0.00441136		2400	0.00546324		2989.99	-0.0026987		3579.98	-0.01270929		4169.98	0.00661561		
630.2	0.09171734	0.09485782	1220.19	-0.00181464	0.00600448	1810.2	0.0048113		2400.2	0.00442028		2990.19	-0.00335326		3580.18	-0.01277894		4170.18	0.00619858		
630.4	0.09289465	0.09482048	1220.39	-0.00240447	0.00600215	1810.4	0.00558031		2400.4	0.00501583		2990.39	-0.00374304		3580.38	-0.0129181		4170.38	0.0049124		
630.6	0.09257363	0.09478316	1220.59	-0.00254217	0.00599983	1810.6	0.00562561		2400.6	0.00556126		2990.59	-0.00428388		3580.58	-0.01220737		4170.58	0.00427587		
630.8	0.0926425	0.09474586	1220.79	-0.00332641	0.00599751	1810.8	0.00458305		2400.8	0.0052616		2990.79	-0.00435594		3580.78	-0.01148967		4170.78	0.00472096		
631	0.09208073	0.09470857	1220.99	-0.00422607	0.00599519	1811	0.00527624		2401	0.00545608		2990.99	-0.0048999		3580.98	-0.01109833		4170.98	0.00454079		
631.2	0.09104005	0.0946713	1221.19	-0.0046945	0.00599287	1811.2	0.00500314		2401.2	0.00514381		2991.19	-0.00506415		3581.18	-0.01081194		4171.18	0.00449747		
631.4	0.09052868	0.09463404	1221.39	-0.00524399	0.00599055	1811.4	0.00533278		2401.4	0.0053812		2991.39	-0.00472878		3581.38	-0.01075449		4171.38	0.00469368		
631.6	0.09040178	0.09459679	1221.59	-0.00551989	0.00598823	1811.6	0.00560724		2401.6	0.00486704		2991.59	-0.00420165		3581.58	-0.01047949		4171.58	0.00390665		
631.8	0.09029527	0.09455956	1221.79	-0.00504995	0.00598591	1811.8	0.00502455		2401.8	0.00438846		2991.79	-0.00355613		3581.78	-0.00996098		4171.78	0.0048219		
632	0.0905886	0.09452234	1221.99	-0.00482806	0.00598359	1812	0.00555985		2402	0.00432528		2991.99	-0.00329626		3581.98	-0.00912469		4171.98	0.00491863		
632.2	0.09102136	0.09448514	1222.19	-0.00420248	0.00598128	1812.2	0.00622373		2402.2	0.00451751		2992.19	-0.00331021		3582.18	-0.00821782		4172.18	0.0043771		
632.4	0.09092945	0.09444796	1222.39	-0.00421213	0.00597896	1812.4	0.00607446		2402.4	0.004691		2992.39	-0.00272925		3582.38	-0.00854398		4172.38	0.00427139		
632.6	0.09068485	0.09441078	1222.59	-0.00382974	0.00597665	1812.6	0.00630306		2402.6	0.00474936		2992.59	-0.00273608		3582.58	-0.00842361		4172.58	0.00371832		
632.8	0.08992134	0.09437363	1222.79	-0.00427509	0.00597433	1812.8	0.00613134		2402.8	0.0047946		2992.79	-0.00235772		3582.78	-0.00815625		4172.78	0.0037418		
633	0.08971324	0.09433648	1222.99	-0.0042459	0.00597202	1813	0.00572453		2403	0.00596053		2992.99	-0.00135659		3582.98	-0.00807263		4172.98	0.00418113		
633.2	0.08938954	0.09429936	1223.19	-0.00374713	0.00596971	1813.2	0.0059367		2403.2	0.00542631		2993.19	-0.00097893		3583.18	-0.00853702		4173.18	0.00461014		
633.4	0.08950722	0.09426224	1223.39	-0.00429718	0.0059674	1813.4	0.0070336		2403.4	0.0055657		2993.39	-0.0005866		3583.38	-0.00832265		4173.38	0.00443995		
633.6	0.08983702	0.09422514	1223.59	-0.00396977	0.00596509	1813.6	0.00733449		2403.6	0.00578545		2993.59	-0.00090381		3583.58	-0.00813259		4173.58	0.00384607		
633.8	0.09004296	0.09418806	1223.79	-0.00377433	0.00596278	1813.8	0.00708742		2403.8	0.00621327		2993.79	-0.00163676		3583.78	-0.00785817		4173.78	0.00310579		
634	0.08990288	0.09415099	1223.99	-0.00325476	0.00596047	1814	0.00758388		2404	0.00671913		2993.99	-0.00207792		3583.98	-0.00880103		4173.98	0.003747		
634.2	0.09046499	0.09411393	1224.19	-0.00323144	0.00595816	1814.2	0.00774224		2404.2	0.00689097		2994.19	-0.00316736		3584.18	-0.00929995		4174.18	0.00359328		
634.4	0.09020386	0.09407689	1224.39	-0.00272146	0.00595586	1814.4	0.00766718		2404.4	0.00718319		2994.39	-0.00347834		3584.38	-0.00949308		4174.38	0.00389953		
634.6	0.08980038	0.09403987	1224.59	-0.00147386	0.00595355	1814.6	0.00647457		2404.6	0.006621		2994.59	-0.00439097		3584.58	-0.00941273		4174.58	0.00459297		
634.8	0.0898177	0.09400286	1224.79	-0.00160478	0.00595125	1814.8	0.00604641		2404.8	0.00610914		2994.79	-0.00527229		3584.78	-0.00957323		4174.78	0.00576187		
635	0.08944301	0.09396586	1224.99	-0.00081151	0.00594894	1815	0.00565211		2405	0.00555484		2994.99	-0.00623085		3584.98	-0.01066106		4174.98	0.00627314		
635.2	0.0884813	0.09392888	1225.19	-0.00084376	0.00594664	1815.2	0.00433192		2405.2	0.00520109		2995.19	-0.00663573		3585.18	-0.01089515		4175.18	0.00692637		
635.4	0.08867406	0.09389191	1225.39	-0.00132985	0.00594434	1815.4	0.00481139		2405.4	0.00563098		2995.39	-0.00707739		3585.38	-0.01161169		4175.38	0.00803209		
635.6	0.0886885	0.09385496	1225.59	-0.00181341	0.00594204	1815.6	0.00460202		2405.6	0.00551521		2995.59	-0.00729831		3585.58	-0.01127121		4175.58	0.00790524		
635.8	0.0889629	0.09381802	1225.79	-0.00182897	0.00593974	1815.8	0.00426084		2405.8	0.00485891		2995.79	-0.00668186		3585.78	-0.01048589		4175.78	0.00788277		
636	0.08939809	0.09378109	1225.99	-0.00277166	0.00593744	1816	0.00517944		2406	0.00502204		2995.99	-0.00616377		3585.98	-0.01041957		4175.98	0.00741283		
636.2	0.09049082	0.09374418	1226.19	-0.00315087	0.00593514	1816.2	0.00499454		2406.2	0.00525662		2996.19	-0.00568142		3586.18	-0.00994748		4176.18	0.00722453		
636.4	0.09012052	0.09370729	1226.39	-0.00354932	0.00593284	1816.4	0.00429494		2406.4	0.00566919		2996.39	-0.00484004		3586.38	-0.01002617		4176.38	0.00814325		
636.6	0.08945785	0.09367041	1226.59	-0.00362545	0.00593055	1816.6	0.00468174		2406.6	0.00583909		2996.59	-0.00373323		3586.58	-0.00945288		4176.58	0.00865983		
636.8	0.08903748	0.09363354	1226.79	-0.00329623	0.00592825	1816.8	0.00499963		2406.8	0.00604818		2996.79	-0.00261761		3586.78	-0.00982211		4176.78	0.00925045		
637	0.09017653	0.09359669	1226.99	-0.00293675	0.00592596	1817	0.00416027		2407	0.00683022		2996.99	-0.00128334		3586.98	-0.00950216		4176.98	0.00980777		
637.2	0.09017345	0.09355985	1227.19	-0.00307955	0.00592366	1817.2	0.0042113		2407.2	0.00738353		2997.19	-0.00126293		3587.18	-0.00859968		4177.18	0.00936134		
637.4	0.09051143	0.09352303	1227.39	-0.00441833	0.00592137	1817.4	0.00467035		2407.4	0.00836965		2997.39	-0.0017772		3587.38	-0.00847951		4177.38	0.00873288		
637.6	0.09037144	0.09348622	1227.59	-0.00445207	0.00591908	1817.6	0.00509323		2407.6	0.00869525		2997.59	-0.00227589		3587.58	-0.00752501		4177.58	0.00856204		
637.8	0.09049967	0.09344943	1227.79	-0.00481134	0.00591679	1817.8	0.00568757		2407.8	0.00808367		2997.79	-0.00301245		3587.78	-0.00768007		4177.78	0.00833337		
638	0.09034918	0.09341265	1227.99	-0.00473363	0.0059145	1818	0.00603777		2408	0.00858008		2997.99	-0.00198863		3587.98	-0.00873585		4177.98	0.00878695		
638.2	0.09002168	0.09337588	1228.19	-0.00453846	0.00591221	1818.2	0.00538438		2408.2	0.0076504		2998.19	-0.00281448		3588.18	-0.00877328		4178.18	0.00865886		
638.4	0.08972619	0.09333913	1228.39	-0.00387452	0.00590992	1818.4	0.00480464		2408.4	0.00726493		2998.39	-0.00249254		3588.38	-0.00832236		4178.38	0.00858732		
638.6	0.08986321	0.0933024	1228.59	-0.00299757	0.00590763	1818.6	0.00410715		2408.6	0.00742903		2998.59	-0.00329887		3588.58	-0.00749211		4178.58	0.00788672		
638.8	0.0901572	0.09326568	1228.79	-0.00207956	0.00590534	1818.8	0.00303879		2408.8	0.00754899		2998.79	-0.00406925		3588.78	-0.00689314		4178.78	0.00774501		
639	0.09018362	0.09322897	1228.99	-0.00179293	0.00590306	1819	0.00268426		2409	0.00626248		2998.99	-0.0045503		3588.98	-0.00733867		4178.98	0.00728326		
639.2	0.09014829	0.09319228	1229.19	-0.00208638	0.00590077	1819.2	0.00199799		2409.2	0.00637934		2999.19	-0.00455759		3589.18	-0.00658118		4179.18	0.0074888		
639.4	0.09071072	0.0931556	1229.39	-0.00182298	0.00589849	1819.4	0.00203734		2409.4	0.00659959		2999.39	-0.00524881		3589.38	-0.00578432		4179.38	0.00710763		
639.6	0.09047115	0.09311894	1229.59	-0.00120541	0.00589621	1819.6	0.00201901		2409.6	0.00753137		2999.59	-0.00498553		3589.58	-0.00588814		4179.58	0.00624464		
639.8	0.09125249	0.09308229	1229.79	-0.00148093	0.00589392	1819.8	0.00278063		2409.8	0.00758175		2999.79	-0.00486142		3589.78	-0.00630676		4179.78	0.0057617		
640	0.09129835	0.09304565	1229.99	-0.00258937	0.00589164	1820	0.00336273		2410	0.00890947		2999.99	-0.00484747		3589.98	-0.00798199		4179.98	0.00610106		
640.2	0.09126582	0.09300903	1230.19	-0.00188521	0.00588936	1820.2	0.00283544		2410.2	0.00859789		3000.19	-0.00501173		3590.18	-0.00843165		4180.18	0.00720241		
640.4	0.09048964	0.09297243	1230.39	-0.0009555	0.00588708	1820.4	0.00266223		2410.4	0.00935108		3000.39	-0.00442529		3590.38	-0.00943341		4180.38	0.0081016		
640.6	0.08944668	0.09293584	1230.59	-0.00074665	0.0058848	1820.6	0.00326135		2410.6	0.009898		3000.59	-0.00446181		3590.58	-0.00975799		4180.58	0.00857917		
640.8	0.08918399	0.09289926	1230.79	-0.00027932	0.00588253	1820.8	0.00401249		2410.8	0.00915026		3000.79	-0.00438059		3590.78	-0.01043192		4180.78	0.00916701		
641	0.08990762	0.0928627	1230.99	-0.00078224	0.00588025	1821	0.00370161		2411	0.00991173		3000.99	-0.00422932		3590.98	-0.01077491		4180.98	0.00896345		
641.2	0.08899074	0.09282615	1231.19	-0.00127279	0.00587797	1821.2	0.00485916		2411.2	0.00948325		3001.19	-0.0050364		3591.18	-0.01123842		4181.18	0.00822859		
641.4	0.08886216	0.09278962	1231.39	-0.00204756	0.0058757	1821.4	0.00610595		2411.4	0.00857155		3001.39	-0.00634247		3591.38	-0.01160628		4181.38	0.0083068		
641.6	0.08845706	0.0927531	1231.59	-0.00294059	0.00587342	1821.6	0.00631296		2411.6	0.00803818		3001.59	-0.00580065		3591.58	-0.01207673		4181.58	0.00830945		
641.8	0.08896446	0.09271659	1231.79	-0.00393385	0.00587115	1821.8	0.00668814		2411.8	0.00761539		3001.79	-0.00601463		3591.78	-0.01258401		4181.78	0.00733423		
642	0.08839108	0.0926801	1231.99	-0.00434734	0.00586888	1822	0.00645675		2412	0.0071142		3001.99	-0.00500327		3591.98	-0.01266463		4181.98	0.00721072		
642.2	0.08774807	0.09264362	1232.19	-0.0049954	0.0058666	1822.2	0.00694161		2412.2	0.00641468		3002.19	-0.00584867		3592.18	-0.01231788		4182.18	0.00619244		
642.4	0.08796139	0.09260716	1232.39	-0.00601927	0.00586433	1822.4	0.00656204		2412.4	0.0063406		3002.39	-0.00499888		3592.38	-0.01110977		4182.38	0.00542082		
642.6	0.08824703	0.09257071	1232.59	-0.00676346	0.00586206	1822.6	0.0062489		2412.6	0.00606184		3002.59	-0.00478242		3592.58	-0.01004631		4182.58	0.00488759		
642.8	0.08862557	0.09253428	1232.79	-0.00705826	0.00585979	1822.8	0.00485624		2412.8	0.00614601		3002.79	-0.00488241		3592.78	-0.00980694		4182.78	0.00387389		
643	0.08885903	0.09249786	1232.99	-0.00752813	0.00585753	1823	0.00530454		2413	0.00586029		3002.99	-0.00486535		3592.98	-0.00895903		4182.98	0.00452444		
643.2	0.08935263	0.09246146	1233.19	-0.00669156	0.00585526	1823.2	0.0044322		2413.2	0.00626643		3003.19	-0.00453999		3593.18	-0.00803012		4183.18	0.00515401		
643.4	0.08917991	0.09242507	1233.39	-0.0063262	0.00585299	1823.4	0.00406716		2413.4	0.00655904		3003.39	-0.00505653		3593.38	-0.00753949		4183.38	0.00466622		
643.6	0.08882662	0.09238869	1233.59	-0.0067168	0.00585073	1823.6	0.00433171		2413.6	0.0064525		3003.59	-0.00398421		3593.58	-0.00850502		4183.58	0.00476355		
643.8	0.08849767	0.09235233	1233.79	-0.00751525	0.00584846	1823.8	0.00401815		2413.8	0.00580448		3003.79	-0.00394074		3593.78	-0.00916591		4183.78	0.00496688		
644	0.08825195	0.09231598	1233.99	-0.00722957	0.0058462	1824	0.00324223		2414	0.00571412		3003.99	-0.00403394		3593.98	-0.0092363		4183.98	0.00548724		
644.2	0.08759923	0.09227965	1234.19	-0.00637142	0.00584394	1824.2	0.0036756		2414.2	0.00484058		3004.19	-0.004543		3594.18	-0.00901083		4184.18	0.00666893		
644.4	0.08717842	0.09224333	1234.39	-0.00647509	0.00584167	1824.4	0.00363989		2414.4	0.00517558		3004.39	-0.00414118		3594.38	-0.00945677		4184.38	0.00735169		
644.6	0.08627738	0.09220703	1234.59	-0.00618467	0.00583941	1824.6	0.00369508		2414.6	0.00515187		3004.59	-0.00467192		3594.58	-0.00925245		4184.58	0.007457		
644.8	0.08730147	0.09217074	1234.79	-0.00538985	0.00583715	1824.8	0.00331128		2414.8	0.00436354		3004.79	-0.00510188		3594.78	-0.00940292		4184.78	0.00809375		
645	0.08751385	0.09213446	1234.99	-0.0056004	0.00583489	1825	0.00270724		2415	0.00501548		3004.99	-0.00585263		3594.98	-0.01064177		4184.98	0.00807269		
645.2	0.08739406	0.0920982	1235.19	-0.00532418	0.00583263	1825.2	0.00367557		2415.2	0.00419226		3005.19	-0.00670945		3595.18	-0.01079194		4185.18	0.00797426		
645.4	0.08745237	0.09206195	1235.39	-0.00523821	0.00583038	1825.4	0.00406392		2415.4	0.0043566		3005.39	-0.0074285		3595.38	-0.01182069		4185.38	0.00827724		
645.6	0.08826007	0.09202572	1235.59	-0.00540879	0.00582812	1825.6	0.00424015		2415.6	0.00426735		3005.59	-0.00672603		3595.58	-0.01248563		4185.58	0.00812929		
645.8	0.08878313	0.0919895	1235.79	-0.00509353	0.00582586	1825.8	0.00462202		2415.8	0.00444373		3005.79	-0.0068568		3595.78	-0.01323378		4185.78	0.007964		
646	0.08866732	0.0919533	1235.99	-0.00483964	0.00582361	1826	0.00611678		2416	0.00406149		3005.99	-0.00648001		3595.98	-0.01358743		4185.98	0.00950913		
646.2	0.08844744	0.09191711	1236.19	-0.00489394	0.00582135	1826.2	0.00702346		2416.2	0.00394749		3006.19	-0.00666879		3596.18	-0.01393533		4186.18	0.00920863		
646.4	0.08871452	0.09188093	1236.39	-0.00537591	0.0058191	1826.4	0.00663853		2416.4	0.00448089		3006.39	-0.00623552		3596.38	-0.01363802		4186.38	0.00921036		
646.6	0.08773283	0.09184477	1236.59	-0.00558978	0.00581685	1826.6	0.00698656		2416.6	0.00455856		3006.59	-0.00558823		3596.58	-0.01402543		4186.58	0.00937434		
646.8	0.08780728	0.09180862	1236.79	-0.0049379	0.0058146	1826.8	0.00660606		2416.8	0.00616267		3006.79	-0.00550124		3596.78	-0.01346666		4186.78	0.00919858		
647	0.08788735	0.09177249	1236.99	-0.004511	0.00581235	1827	0.00707196		2417	0.00681366		3006.99	-0.00542114		3596.98	-0.01282502		4186.98	0.01002815		
647.2	0.08842899	0.09173637	1237.19	-0.00450989	0.0058101	1827.2	0.00694438		2417.2	0.00660975		3007.19	-0.00514513		3597.18	-0.01285009		4187.18	0.0095242		
647.4	0.08806463	0.09170026	1237.39	-0.00429346	0.00580785	1827.4	0.00715439		2417.4	0.00645992		3007.39	-0.00514563		3597.38	-0.01227656		4187.38	0.00876975		
647.6	0.08832811	0.09166417	1237.59	-0.0050629	0.0058056	1827.6	0.00818703		2417.6	0.00607911		3007.59	-0.00347753		3597.58	-0.01165799		4187.58	0.00805493		
647.8	0.08863248	0.0916281	1237.79	-0.00533232	0.00580335	1827.8	0.00807753		2417.8	0.00606337		3007.79	-0.00348717		3597.78	-0.01112502		4187.78	0.00760021		
648	0.0890716	0.09159203	1237.99	-0.0055469	0.0058011	1828	0.00787937		2418	0.00553684		3007.99	-0.00362761		3597.98	-0.01015494		4187.98	0.0070075		
648.2	0.0888011	0.09155599	1238.19	-0.00608553	0.00579886	1828.2	0.00813347		2418.2	0.00523896		3008.19	-0.00378825		3598.18	-0.01002558		4188.18	0.00649478		
648.4	0.0889505	0.09151995	1238.39	-0.00618639	0.00579661	1828.4	0.00724415		2418.4	0.00508197		3008.39	-0.00390741		3598.38	-0.00989118		4188.38	0.00605641		
648.6	0.08922032	0.09148393	1238.59	-0.00550567	0.00579437	1828.6	0.00658468		2418.6	0.00500231		3008.59	-0.00465651		3598.58	-0.00902764		4188.58	0.00541708		
648.8	0.08977338	0.09144793	1238.79	-0.00561043	0.00579213	1828.8	0.00593762		2418.8	0.00421517		3008.79	-0.00518712		3598.78	-0.0087048		4188.78	0.00542581		
649	0.08941963	0.09141194	1238.99	-0.00557102	0.00578989	1829	0.00610945		2419	0.00366846		3008.99	-0.00590147		3598.98	-0.00896974		4188.98	0.00488691		
649.2	0.09005079	0.09137596	1239.19	-0.00533799	0.00578764	1829.2	0.00642553		2419.2	0.00271046		3009.19	-0.00626117		3599.18	-0.00851818		4189.18	0.00454145		
649.4	0.09020449	0.09134	1239.39	-0.00473613	0.0057854	1829.4	0.00606258		2419.4	0.00206518		3009.39	-0.00665632		3599.38	-0.00857405		4189.38	0.00473374		
649.6	0.09095664	0.09130405	1239.59	-0.00427091	0.00578316	1829.6	0.00588244		2419.6	0.00112624		3009.59	-0.00695968		3599.58	-0.00808316		4189.58	0.00482073		
649.8	0.09079044	0.09126811	1239.79	-0.0037046	0.00578093	1829.8	0.00555783		2419.8	0.00060188		3009.79	-0.00753157		3599.78	-0.00842652		4189.78	0.00497739		
