# Supplementary material for: Functional development of a V3/glycan-specific broadly neutralizing antibody isolated from a case of HIV superinfection
Source: eLife. 2021 Jul 15;10:e68110. doi: 10.7554/eLife.68110 (PMC8376252; doi:10.7554/eLife.68110)
Supplement: Figure 2—source data 2. [file elife-68110-fig2-data2.zip › QA013.2 Dbl Ref BLI_2020.09.30/QA013.765M.C1 gp120/Fit Data/C5Results.txt]

Conc1	5E-07	5E-07	5E-07	5E-07	5E-07	5E-07	5E-07	
Start1	290	880	1470	2060	2649.99	3239.99	3829.98	
Stop1	649.8	1239.79	1829.8	2419.8	3009.79	3599.78	4189.78	
Kobs	0.00196824677217392	0.0019358027307535		0.00196164551701829				
Error Kobs	2.79245800276581E-05	3.40700435417085E-05		4.44608116541193E-05				
Koff	0	0		0				
Error Koff	0	0		0				
Time1	Data1	Fit1	Time2	Data2	Fit2	Time3	Data3	Fit3	Time4	Data4	Fit4	Time5	Data5	Fit5	Time6	Data6	Fit6	Time7	Data7	Fit7	
290	0.00894	0	880	-0.00316778	0	1470	0.005871		2060	-0.00022115	0	2649.99	-0.00290345		3239.99	-0.0015234		3829.98	-0.00500407		
290.2	0.00920605	0.00067804	880.2	-0.00404387	0.00005345	1470.2	0.00634936		2060.2	0.00045408	0.00006036	2650.19	-0.00372247		3240.19	-0.00040772		3830.18	-0.00536916		
290.4	0.009877	0.00135441	880.4	-0.00464608	0.00010687	1470.4	0.00578322		2060.4	0.00155038	0.00012067	2650.39	-0.00415307		3240.39	0.00010468		3830.38	-0.00597258		
290.6	0.00955833	0.00202912	880.6	-0.00548754	0.00016025	1470.6	0.00574961		2060.6	0.0027452	0.00018094	2650.59	-0.00433789		3240.59	0.00061284		3830.58	-0.00543731		
290.8	0.00979297	0.00270216	880.8	-0.00584452	0.0002136	1470.8	0.00553809		2060.8	0.003838	0.00024116	2650.79	-0.00453451		3240.79	0.00143334		3830.78	-0.00483588		
291	0.01020928	0.00337354	881	-0.00620794	0.00026691	1471	0.00571225		2061	0.00454392	0.00030134	2650.99	-0.00536014		3240.99	0.00146769		3830.98	-0.00467009		
291.2	0.01129005	0.00404327	881.2	-0.00609152	0.00032019	1471.2	0.00698427		2061.2	0.0052863	0.00036146	2651.19	-0.00604474		3241.19	0.00162938		3831.18	-0.00433461		
291.4	0.01208388	0.00471134	881.4	-0.00521433	0.00037343	1471.4	0.00734521		2061.4	0.00549868	0.00042155	2651.39	-0.00594649		3241.39	0.00169712		3831.38	-0.00420057		
291.6	0.01254126	0.00537777	881.6	-0.0044194	0.00042663	1471.6	0.00749511		2061.6	0.00521341	0.00048158	2651.59	-0.0059436		3241.59	0.00099872		3831.58	-0.00405474		
291.8	0.01336421	0.00604256	881.8	-0.00407211	0.0004798	1471.8	0.00739009		2061.8	0.00502595	0.00054157	2651.79	-0.00601108		3241.79	0.00093442		3831.78	-0.00401585		
292	0.01399588	0.0067057	882	-0.00345261	0.00053293	1472	0.00730284		2062	0.00494531	0.00060151	2651.99	-0.00630524		3241.99	0.00049603		3831.98	-0.00398512		
292.2	0.01488025	0.00736721	882.2	-0.0027819	0.00058603	1472.2	0.00685908		2062.2	0.00502182	0.00066141	2652.19	-0.00677653		3242.19	-0.00032263		3832.18	-0.00428223		
292.4	0.0165581	0.00802709	882.4	-0.00237248	0.00063909	1472.4	0.00707346		2062.4	0.00474451	0.00072126	2652.39	-0.00630273		3242.39	0.00011285		3832.38	-0.00465889		
292.6	0.01702324	0.00868535	882.6	-0.00114622	0.00069212	1472.6	0.00654566		2062.6	0.00505101	0.00078106	2652.59	-0.00659315		3242.59	0.00014672		3832.58	-0.00451772		
292.8	0.01858165	0.00934198	882.8	0.00007609	0.00074511	1472.8	0.0079519		2062.8	0.00443978	0.00084082	2652.79	-0.00601496		3242.79	0.00012154		3832.78	-0.0049641		
293	0.02033027	0.00999699	883	0.00104344	0.00079807	1473	0.00900307		2063	0.0051809	0.00090053	2652.99	-0.00601049		3242.99	0.00088122		3832.98	-0.00449804		
293.2	0.02069929	0.01065039	883.2	0.00084448	0.00085099	1473.2	0.01024394		2063.2	0.00519051	0.0009602	2653.19	-0.00580955		3243.19	0.00158848		3833.18	-0.00483731		
293.4	0.02214181	0.01130217	883.4	0.0013701	0.00090387	1473.4	0.0100598		2063.4	0.00517926	0.00101982	2653.39	-0.00581753		3243.39	0.00171688		3833.38	-0.00549115		
293.6	0.02402684	0.01195235	883.6	0.00091969	0.00095672	1473.6	0.0094739		2063.6	0.00551272	0.00107939	2653.59	-0.00579138		3243.59	0.00209813		3833.58	-0.00585886		
293.8	0.02517854	0.01260093	883.8	0.00190875	0.00100954	1473.8	0.0094221		2063.8	0.0058464	0.00113892	2653.79	-0.00556767		3243.79	0.00291094		3833.78	-0.00542223		
294	0.02661279	0.01324791	884	0.00153931	0.00106232	1474	0.01009645		2064	0.00596309	0.00119841	2653.99	-0.00575807		3243.99	0.00316642		3833.98	-0.00587732		
294.2	0.02692522	0.01389329	884.2	0.00163136	0.00111506	1474.2	0.0103474		2064.2	0.00611439	0.00125784	2654.19	-0.00528436		3244.19	0.00359275		3834.18	-0.00587132		
294.4	0.02819368	0.01453708	884.4	0.00083955	0.00116777	1474.4	0.00981119		2064.4	0.00578703	0.00131723	2654.39	-0.00497809		3244.39	0.00357903		3834.38	-0.0053057		
294.6	0.02829768	0.01517928	884.6	0.00036861	0.00122045	1474.6	0.01040678		2064.6	0.00610391	0.00137658	2654.59	-0.00463114		3244.59	0.00310024		3834.58	-0.00432339		
294.8	0.02913051	0.0158199	884.8	-0.00029314	0.00127308	1474.8	0.0108758		2064.8	0.00605568	0.00143588	2654.79	-0.00419299		3244.79	0.00318688		3834.78	-0.00404635		
295	0.03016085	0.01645895	885	-0.0006496	0.00132569	1475	0.01163519		2065	0.00605648	0.00149513	2654.99	-0.00498144		3244.99	0.00294756		3834.98	-0.00438196		
295.2	0.0314907	0.01709641	885.2	0.00016095	0.00137826	1475.2	0.01217516		2065.2	0.00588975	0.00155434	2655.19	-0.00495713		3245.19	0.00282581		3835.18	-0.00345046		
295.4	0.0324704	0.01773231	885.4	-0.00044048	0.00143079	1475.4	0.01117894		2065.4	0.00498634	0.0016135	2655.39	-0.00411085		3245.39	0.00320282		3835.38	-0.00281807		
295.6	0.03312202	0.01836663	885.6	-0.00222953	0.00148329	1475.6	0.01149099		2065.6	0.00481447	0.00167262	2655.59	-0.0042763		3245.59	0.00306179		3835.58	-0.00245967		
295.8	0.03373318	0.0189994	885.8	-0.00299453	0.00153575	1475.8	0.0110588		2065.8	0.00474904	0.00173169	2655.79	-0.00409306		3245.79	0.00370994		3835.78	-0.00198376		
296	0.03402503	0.0196306	886	-0.0032294	0.00158818	1476	0.01111469		2066	0.00499334	0.00179071	2655.99	-0.00447483		3245.99	0.00446365		3835.98	-0.00159218		
296.2	0.0351613	0.02026025	886.2	-0.00367524	0.00164057	1476.2	0.01065048		2066.2	0.00478369	0.00184969	2656.19	-0.00391525		3246.19	0.00486496		3836.18	-0.00168593		
296.4	0.036331	0.02088834	886.4	-0.00325623	0.00169293	1476.4	0.01111239		2066.4	0.00393637	0.00190863	2656.39	-0.00280404		3246.39	0.00555291		3836.38	-0.00158264		
296.6	0.03686101	0.02151489	886.6	-0.00323082	0.00174525	1476.6	0.01181345		2066.6	0.00427697	0.00196752	2656.59	-0.00251383		3246.59	0.00582701		3836.58	-0.00122747		
296.8	0.03802717	0.02213989	886.8	-0.00256251	0.00179754	1476.8	0.01274289		2066.8	0.0049737	0.00202636	2656.79	-0.00272386		3246.79	0.00660314		3836.78	-0.00115934		
297	0.03889908	0.02276335	887	-0.00211132	0.00184979	1477	0.01292717		2067	0.00714218	0.00208516	2656.99	-0.00350021		3246.99	0.00692807		3836.98	-0.00074627		
297.2	0.03917206	0.02338527	887.2	-0.00150321	0.00190201	1477.2	0.01270586		2067.2	0.0071911	0.00214391	2657.19	-0.00377364		3247.19	0.0073857		3837.18	-0.00084951		
297.4	0.04027467	0.02400566	887.4	-0.00058005	0.0019542	1477.4	0.01120523		2067.4	0.00736729	0.00220262	2657.39	-0.003134		3247.39	0.00647122		3837.38	0.00032629		
297.6	0.04115654	0.02462452	887.6	-0.00004487	0.00200634	1477.6	0.01077743		2067.6	0.00804686	0.00226128	2657.59	-0.00336461		3247.59	0.00604914		3837.58	0.00018521		
297.8	0.04224108	0.02524186	887.8	0.00104914	0.00205846	1477.8	0.01038901		2067.8	0.00813608	0.0023199	2657.79	-0.00322986		3247.79	0.00619944		3837.78	0.00019876		
298	0.04335954	0.02585767	888	0.00122293	0.00211054	1478	0.01140366		2068	0.00860068	0.00237847	2657.99	-0.00322882		3247.99	0.00606971		3837.98	0.00044628		
298.2	0.04341802	0.02647197	888.2	0.00212939	0.00216258	1478.2	0.0106949		2068.2	0.00882226	0.002437	2658.19	-0.00267387		3248.19	0.00588376		3838.18	0.00132407		
298.4	0.04507103	0.02708475	888.4	0.00141325	0.00221459	1478.4	0.01073156		2068.4	0.00893373	0.00249548	2658.39	-0.0035719		3248.39	0.00489803		3838.38	0.00128943		
298.6	0.04559363	0.02769602	888.6	0.00249682	0.00226656	1478.6	0.01118645		2068.6	0.00899754	0.00255391	2658.59	-0.0035855		3248.59	0.00357318		3838.58	0.00077967		
298.8	0.04701361	0.02830578	888.8	0.00266013	0.0023185	1478.8	0.01160414		2068.8	0.00917752	0.00261231	2658.79	-0.00395212		3248.79	0.00350529		3838.78	0.00129973		
299	0.0480526	0.02891404	889	0.00377726	0.00237041	1479	0.01142394		2069	0.00929877	0.00267065	2658.99	-0.005272		3248.99	0.00294716		3838.98	0.00183933		
299.2	0.04929555	0.0295208	889.2	0.00362781	0.00242228	1479.2	0.01161694		2069.2	0.00927249	0.00272895	2659.19	-0.00477949		3249.19	0.00201705		3839.18	0.00267088		
299.4	0.05047807	0.03012607	889.4	0.00264205	0.00247412	1479.4	0.01169536		2069.4	0.00856872	0.00278721	2659.39	-0.00446329		3249.39	0.0023503		3839.38	0.00265525		
299.6	0.05108866	0.03072984	889.6	0.00300882	0.00252592	1479.6	0.01239847		2069.6	0.00855019	0.00284542	2659.59	-0.00491687		3249.59	0.00156787		3839.58	0.00303387		
299.8	0.05253273	0.03133212	889.8	0.00397902	0.00257768	1479.8	0.01218906		2069.8	0.00788926	0.00290359	2659.79	-0.00468515		3249.79	0.0019476		3839.78	0.00299896		
300	0.05310789	0.03193292	890	0.00383758	0.00262942	1480	0.01164182		2070	0.00780281	0.00296171	2659.99	-0.00435737		3249.99	0.00266092		3839.98	0.00215745		
300.2	0.05368662	0.03253224	890.2	0.00377922	0.00268111	1480.2	0.01173406		2070.2	0.00806889	0.00301979	2660.19	-0.00396998		3250.19	0.00251436		3840.18	0.00202944		
300.4	0.0541289	0.03313008	890.4	0.00435388	0.00273278	1480.4	0.01218492		2070.4	0.00802347	0.00307782	2660.39	-0.00416758		3250.39	0.00329276		3840.38	0.00147536		
300.6	0.05450474	0.03372644	890.6	0.00480043	0.00278441	1480.6	0.01254695		2070.6	0.00810471	0.00313581	2660.59	-0.00439452		3250.59	0.00370184		3840.58	0.00121109		
300.8	0.05482525	0.03432134	890.8	0.00479206	0.002836	1480.8	0.01231439		2070.8	0.00841291	0.00319375	2660.79	-0.00511099		3250.79	0.0043133		3840.78	0.00124665		
301	0.05539618	0.03491477	891	0.00556847	0.00288756	1481	0.01275883		2071	0.00980491	0.00325165	2660.99	-0.0046949		3250.99	0.00479732		3840.98	0.00071797		
301.2	0.0555301	0.03550673	891.2	0.00526726	0.00293909	1481.2	0.0122069		2071.2	0.00856088	0.0033095	2661.19	-0.00432914		3251.19	0.00522527		3841.18	-0.00054353		
301.4	0.05643779	0.03609724	891.4	0.00512739	0.00299058	1481.4	0.01093281		2071.4	0.00831244	0.00336731	2661.39	-0.00383865		3251.39	0.00487739		3841.38	-0.00109116		
301.6	0.05745024	0.03668629	891.6	0.00508748	0.00304203	1481.6	0.01074805		2071.6	0.00876891	0.00342508	2661.59	-0.0040797		3251.59	0.00519031		3841.58	-0.00197931		
301.8	0.05801428	0.03727389	891.8	0.00544602	0.00309345	1481.8	0.01034178		2071.8	0.00887216	0.0034828	2661.79	-0.00385154		3251.79	0.0057943		3841.78	-0.00224241		
302	0.05864322	0.03786004	892	0.00560954	0.00314484	1482	0.01127141		2072	0.00916032	0.00354047	2661.99	-0.00303831		3251.99	0.00609893		3841.98	-0.00225667		
302.2	0.05991411	0.03844475	892.2	0.00611409	0.0031962	1482.2	0.0114887		2072.2	0.00851402	0.00359811	2662.19	-0.00313353		3252.19	0.00593654		3842.18	-0.00206383		
302.4	0.06167887	0.03902801	892.4	0.00616815	0.00324751	1482.4	0.01219012		2072.4	0.00880851	0.00365569	2662.39	-0.00343826		3252.39	0.00533398		3842.38	-0.00215174		
302.6	0.06324247	0.03960984	892.6	0.00659154	0.0032988	1482.6	0.01222047		2072.6	0.00807109	0.00371323	2662.59	-0.00323045		3252.59	0.00475983		3842.58	-0.00198803		
302.8	0.06473495	0.04019023	892.8	0.00612009	0.00335005	1482.8	0.01289887		2072.8	0.00796463	0.00377073	2662.79	-0.00348107		3252.79	0.00447948		3842.78	-0.00113653		
303	0.06578747	0.04076919	893	0.00585158	0.00340127	1483	0.01357154		2073	0.00756787	0.00382819	2662.99	-0.00361098		3252.99	0.00410884		3842.98	-0.00097683		
303.2	0.06733094	0.04134672	893.2	0.00534868	0.00345245	1483.2	0.01382616		2073.2	0.00699963	0.00388559	2663.19	-0.0032498		3253.19	0.00330924		3843.18	-0.00078201		
303.4	0.06865506	0.04192283	893.4	0.00576343	0.0035036	1483.4	0.01397428		2073.4	0.00624379	0.00394296	2663.39	-0.00354757		3253.39	0.00321421		3843.38	-0.00052349		
303.6	0.06986043	0.04249752	893.6	0.00601716	0.00355471	1483.6	0.01427977		2073.6	0.00589924	0.00400028	2663.59	-0.00346957		3253.59	0.00301786		3843.58	0.00047934		
303.8	0.07126616	0.04307079	893.8	0.00565335	0.00360579	1483.8	0.01485854		2073.8	0.00498543	0.00405756	2663.79	-0.00337621		3253.79	0.00270644		3843.78	-0.00014892		
304	0.07057168	0.04364265	894	0.00443255	0.00365684	1484	0.01493978		2074	0.00524436	0.00411479	2663.99	-0.00328283		3253.99	0.00222781		3843.98	-0.00000021		
304.2	0.07038448	0.0442131	894.2	0.00518907	0.00370785	1484.2	0.01593998		2074.2	0.00551794	0.00417198	2664.19	-0.00402128		3254.19	0.0018674		3844.18	0.00013669		
304.4	0.07025969	0.04478214	894.4	0.00545321	0.00375882	1484.4	0.01640038		2074.4	0.00532398	0.00422912	2664.39	-0.00422205		3254.39	0.00138071		3844.38	0.00059112		
304.6	0.06970851	0.04534978	894.6	0.00582244	0.00380977	1484.6	0.01682487		2074.6	0.00608082	0.00428622	2664.59	-0.00472231		3254.59	0.00169565		3844.58	0.00104784		
304.8	0.06912252	0.04591602	894.8	0.00481252	0.00386068	1484.8	0.01706132		2074.8	0.00704284	0.00434328	2664.79	-0.00544951		3254.79	0.00281485		3844.78	0.00101842		
305	0.06892969	0.04648087	895	0.00502202	0.00391155	1485	0.01712543		2075	0.0074992	0.00440029	2664.99	-0.00418924		3254.99	0.00371804		3844.98	0.00064523		
305.2	0.06841996	0.04704432	895.2	0.00424437	0.00396239	1485.2	0.01656571		2075.2	0.00699758	0.00445726	2665.19	-0.00448794		3255.19	0.00442392		3845.18	0.00050551		
305.4	0.06898061	0.04760638	895.4	0.0044565	0.0040132	1485.4	0.01657245		2075.4	0.00808157	0.00451418	2665.39	-0.00436596		3255.39	0.00407427		3845.38	0.00129573		
305.6	0.06881996	0.04816706	895.6	0.00458423	0.00406398	1485.6	0.0162937		2075.6	0.00889308	0.00457106	2665.59	-0.00436003		3255.59	0.00459185		3845.58	0.00180246		
305.8	0.0686414	0.04872635	895.8	0.00456489	0.00411471	1485.8	0.01591174		2075.8	0.00882398	0.0046279	2665.79	-0.0042923		3255.79	0.00434439		3845.78	0.00216197		
306	0.06938117	0.04928427	896	0.00426294	0.00416542	1486	0.01628847		2076	0.00958271	0.00468469	2665.99	-0.00388029		3255.99	0.00525641		3845.98	0.00223742		
306.2	0.06981146	0.04984081	896.2	0.00384324	0.00421609	1486.2	0.01590924		2076.2	0.01020344	0.00474144	2666.19	-0.00381555		3256.19	0.00519194		3846.18	0.00152049		
306.4	0.07034577	0.05039598	896.4	0.00334312	0.00426673	1486.4	0.0151396		2076.4	0.01095558	0.00479815	2666.39	-0.00366506		3256.39	0.00476706		3846.38	0.00193645		
306.6	0.07090127	0.05094978	896.6	0.00225814	0.00431733	1486.6	0.01434177		2076.6	0.01103163	0.00485481	2666.59	-0.00379551		3256.59	0.00377138		3846.58	0.00104941		
306.8	0.07127778	0.05150221	896.8	0.00199071	0.0043679	1486.8	0.01531699		2076.8	0.01031717	0.00491143	2666.79	-0.00349694		3256.79	0.00402186		3846.78	0.00107412		
307	0.07214825	0.05205328	897	0.00168936	0.00441844	1487	0.01456404		2077	0.01044403	0.004968	2666.99	-0.00306874		3256.99	0.00400178		3846.98	0.00122846		
307.2	0.07288353	0.052603	897.2	0.0020027	0.00446894	1487.2	0.01393958		2077.2	0.01052916	0.00502453	2667.19	-0.00320769		3257.19	0.00382496		3847.18	0.00135223		
307.4	0.07432978	0.05315136	897.4	0.00236018	0.00451941	1487.4	0.01348608		2077.4	0.01002912	0.00508102	2667.39	-0.0029005		3257.39	0.00364753		3847.38	0.00152552		
307.6	0.07610258	0.05369836	897.6	0.00311045	0.00456985	1487.6	0.0139127		2077.6	0.01014191	0.00513746	2667.59	-0.00226896		3257.59	0.00392877		3847.58	0.00163945		
307.8	0.07730454	0.05424402	897.8	0.00240454	0.00462025	1487.8	0.01412264		2077.8	0.00953956	0.00519386	2667.79	-0.00268459		3257.79	0.00327907		3847.78	0.00119175		
308	0.07790115	0.05478833	898	0.00251226	0.00467062	1488	0.01399967		2078	0.00997668	0.00525022	2667.99	-0.00281895		3257.99	0.00348748		3847.98	0.00115632		
308.2	0.07887369	0.0553313	898.2	0.00415106	0.00472095	1488.2	0.01407449		2078.2	0.01009939	0.00530653	2668.19	-0.00339107		3258.19	0.00315577		3848.18	0.00116765		
308.4	0.07929071	0.05587294	898.4	0.00420518	0.00477125	1488.4	0.01446727		2078.4	0.01041814	0.0053628	2668.39	-0.00383427		3258.39	0.00295955		3848.38	0.0021792		
308.6	0.08017832	0.05641323	898.6	0.00457843	0.00482152	1488.6	0.01455324		2078.6	0.0102728	0.00541903	2668.59	-0.0043168		3258.59	0.0036636		3848.58	0.00210186		
308.8	0.08065752	0.0569522	898.8	0.0043007	0.00487175	1488.8	0.01518639		2078.8	0.01038001	0.00547521	2668.79	-0.00411442		3258.79	0.00467721		3848.78	0.00126505		
309	0.08227132	0.05748984	899	0.00546323	0.00492195	1489	0.01453453		2079	0.00997314	0.00553135	2668.99	-0.00384972		3258.99	0.00528999		3848.98	0.00093299		
309.2	0.08295703	0.05802615	899.2	0.00623016	0.00497212	1489.2	0.01518428		2079.2	0.0107454	0.00558745	2669.19	-0.00512078		3259.19	0.00555302		3849.18	0.00152421		
309.4	0.08412833	0.05856114	899.4	0.00681297	0.00502225	1489.4	0.01592789		2079.4	0.01063599	0.0056435	2669.39	-0.00480209		3259.39	0.00570369		3849.38	0.00127437		
309.6	0.08431653	0.0590948	899.6	0.00675049	0.00507235	1489.6	0.0163989		2079.6	0.01084804	0.00569951	2669.59	-0.00500866		3259.59	0.00640089		3849.58	0.00143552		
309.8	0.08442816	0.05962716	899.8	0.00650271	0.00512242	1489.8	0.01660027		2079.8	0.01147256	0.00575548	2669.79	-0.00522676		3259.79	0.00605041		3849.78	0.00138236		
310	0.08486914	0.0601582	900	0.00618546	0.00517245	1490	0.01701077		2080	0.01132119	0.0058114	2669.99	-0.00453166		3259.99	0.00715244		3849.98	0.00019729		
310.2	0.08507425	0.06068793	900.2	0.00573095	0.00522245	1490.2	0.01731805		2080.2	0.01140861	0.00586728	2670.19	-0.0049111		3260.19	0.0065533		3850.18	-0.00097489		
310.4	0.08458842	0.06121636	900.4	0.00633412	0.00527242	1490.4	0.01828636		2080.4	0.01094899	0.00592312	2670.39	-0.00491319		3260.39	0.00652176		3850.38	-0.00074706		
310.6	0.08402968	0.06174348	900.6	0.00588424	0.00532235	1490.6	0.01858056		2080.6	0.01121669	0.00597892	2670.59	-0.00465492		3260.59	0.00640708		3850.58	-0.00087279		
310.8	0.08410173	0.06226931	900.8	0.00586528	0.00537225	1490.8	0.01948993		2080.8	0.0105265	0.00603467	2670.79	-0.00425673		3260.79	0.0065437		3850.78	-0.00072338		
311	0.08445167	0.06279384	901	0.00569275	0.00542212	1491	0.0187561		2081	0.01087842	0.00609038	2670.99	-0.00366791		3260.99	0.00665215		3850.98	-0.00020871		
311.2	0.08553706	0.06331707	901.2	0.00569173	0.00547195	1491.2	0.01933624		2081.2	0.01101194	0.00614604	2671.19	-0.00327493		3261.19	0.00654077		3851.18	0.0003715		
311.4	0.08635619	0.06383901	901.4	0.00633432	0.00552175	1491.4	0.01875078		2081.4	0.01112869	0.00620166	2671.39	-0.00272069		3261.39	0.0059343		3851.38	0.0009626		
311.6	0.0865606	0.06435967	901.6	0.00583653	0.00557151	1491.6	0.01920104		2081.6	0.01235478	0.00625724	2671.59	-0.00236777		3261.59	0.00639787		3851.58	0.0006573		
311.8	0.08696444	0.06487905	901.8	0.00500282	0.00562125	1491.8	0.01848399		2081.8	0.01189429	0.00631278	2671.79	-0.00284295		3261.79	0.00563359		3851.78	0.00084497		
312	0.08759772	0.06539714	902	0.0047311	0.00567095	1492	0.01813635		2082	0.01259696	0.00636827	2671.99	-0.00346659		3261.99	0.005297		3851.98	0.00094345		
312.2	0.08822854	0.06591396	902.2	0.00440923	0.00572061	1492.2	0.01757551		2082.2	0.01302636	0.00642373	2672.19	-0.00389509		3262.19	0.00516851		3852.18	0.00148867		
312.4	0.08874376	0.0664295	902.4	0.00405836	0.00577025	1492.4	0.01758054		2082.4	0.01387388	0.00647913	2672.39	-0.0045617		3262.39	0.00516686		3852.38	0.00162848		
312.6	0.08977389	0.06694377	902.6	0.00371207	0.00581985	1492.6	0.01745125		2082.6	0.01388729	0.0065345	2672.59	-0.00438679		3262.59	0.00454268		3852.58	0.00086534		
312.8	0.09043916	0.06745678	902.8	0.00425585	0.00586941	1492.8	0.01663717		2082.8	0.01467293	0.00658982	2672.79	-0.00484087		3262.79	0.00598623		3852.78	-0.00039089		
313	0.09134303	0.06796851	903	0.00369127	0.00591895	1493	0.01602838		2083	0.01480614	0.0066451	2672.99	-0.00491303		3262.99	0.00568179		3852.98	-0.00073071		
313.2	0.0914759	0.06847899	903.2	0.00365228	0.00596845	1493.2	0.01668291		2083.2	0.01518872	0.00670034	2673.19	-0.00521061		3263.19	0.00589926		3853.18	-0.00044073		
313.4	0.09188938	0.06898821	903.4	0.00426437	0.00601791	1493.4	0.01714713		2083.4	0.01558354	0.00675554	2673.39	-0.00448729		3263.39	0.00634949		3853.38	-0.0010996		
313.6	0.09199535	0.06949617	903.6	0.00427756	0.00606735	1493.6	0.01663239		2083.6	0.01547483	0.00681069	2673.59	-0.00402952		3263.59	0.00625693		3853.58	-0.00086794		
313.8	0.09221647	0.07000289	903.8	0.00458607	0.00611675	1493.8	0.01611639		2083.8	0.01529186	0.0068658	2673.79	-0.00418996		3263.79	0.00574012		3853.78	-0.00071806		
314	0.09385676	0.07050835	904	0.00469773	0.00616612	1494	0.01600966		2084	0.0141493	0.00692087	2673.99	-0.00375324		3263.99	0.00555475		3853.98	-0.00055245		
314.2	0.09479548	0.07101256	904.2	0.00545649	0.00621546	1494.2	0.01606453		2084.2	0.01470588	0.00697589	2674.19	-0.00400711		3264.19	0.0049306		3854.18	-0.0006845		
314.4	0.09427855	0.07151554	904.4	0.00649288	0.00626476	1494.4	0.01654051		2084.4	0.01383878	0.00703088	2674.39	-0.00324367		3264.39	0.00554677		3854.38	-0.00012909		
314.6	0.09525236	0.07201727	904.6	0.00630277	0.00631403	1494.6	0.01657876		2084.6	0.01403381	0.00708582	2674.59	-0.00269828		3264.59	0.00507326		3854.58	0.00046868		
314.8	0.09595904	0.07251776	904.8	0.00646443	0.00636326	1494.8	0.0167242		2084.8	0.01338375	0.00714072	2674.79	-0.00297837		3264.79	0.00424607		3854.78	0.00027563		
315	0.09637471	0.07301703	905	0.0069809	0.00641247	1495	0.01665981		2085	0.01337814	0.00719557	2674.99	-0.00305868		3264.99	0.00414846		3854.98	0.00092254		
315.2	0.09690738	0.07351506	905.2	0.00759865	0.00646164	1495.2	0.01646782		2085.2	0.01363029	0.00725039	2675.19	-0.00309145		3265.19	0.00431386		3855.18	0.00100775		
315.4	0.09734817	0.07401186	905.4	0.00906337	0.00651078	1495.4	0.01694567		2085.4	0.01435951	0.00730516	2675.39	-0.00339044		3265.39	0.004106		3855.38	0.00092504		
315.6	0.09804775	0.07450744	905.6	0.00929898	0.00655988	1495.6	0.01750381		2085.6	0.01438657	0.00735989	2675.59	-0.00401111		3265.59	0.00474016		3855.58	0.00115997		
315.8	0.09920476	0.0750018	905.8	0.00914394	0.00660896	1495.8	0.01713879		2085.8	0.01366973	0.00741457	2675.79	-0.00431945		3265.79	0.00479095		3855.78	0.00181972		
316	0.09973896	0.07549493	906	0.0092805	0.006658	1496	0.01687847		2086	0.01360258	0.00746922	2675.99	-0.00535913		3265.99	0.00511244		3855.98	0.00169699		
316.2	0.1002473	0.07598686	906.2	0.00899361	0.006707	1496.2	0.01698523		2086.2	0.01273872	0.00752382	2676.19	-0.00589596		3266.19	0.00585205		3856.18	0.00173292		
316.4	0.10083078	0.07647756	906.4	0.00876491	0.00675598	1496.4	0.01688662		2086.4	0.01247999	0.00757838	2676.39	-0.00588572		3266.39	0.0056203		3856.38	0.00123146		
316.6	0.10143934	0.07696706	906.6	0.00778302	0.00680492	1496.6	0.017043		2086.6	0.01213049	0.0076329	2676.59	-0.0059769		3266.59	0.00531929		3856.58	0.0007466		
316.8	0.10144325	0.07745536	906.8	0.00802547	0.00685383	1496.8	0.01697954		2086.8	0.01182773	0.00768738	2676.79	-0.00600374		3266.79	0.00642753		3856.78	0.00062725		
317	0.10119816	0.07794245	907	0.00696224	0.00690271	1497	0.01692556		2087	0.01207121	0.00774181	2676.99	-0.00511676		3266.99	0.00675442		3856.98	0.00056127		
317.2	0.10183008	0.07842833	907.2	0.00746566	0.00695155	1497.2	0.01667682		2087.2	0.01195803	0.0077962	2677.19	-0.00482826		3267.19	0.0072396		3857.18	0.00089996		
317.4	0.10255954	0.07891302	907.4	0.0087518	0.00700036	1497.4	0.01655134		2087.4	0.01246734	0.00785055	2677.39	-0.0039683		3267.39	0.00683474		3857.38	0.00038605		
317.6	0.10271544	0.07939652	907.6	0.0080144	0.00704914	1497.6	0.01519987		2087.6	0.01249601	0.00790486	2677.59	-0.00360611		3267.59	0.00622987		3857.58	0.00103285		
317.8	0.10286852	0.07987882	907.8	0.00791816	0.00709788	1497.8	0.01533652		2087.8	0.01292309	0.00795913	2677.79	-0.00311575		3267.79	0.00495376		3857.78	0.00185334		
318	0.10436778	0.08035994	908	0.00704726	0.0071466	1498	0.01466558		2088	0.01348837	0.00801335	2677.99	-0.00287238		3267.99	0.00411842		3857.98	0.0014856		
318.2	0.10590846	0.08083987	908.2	0.00722754	0.00719528	1498.2	0.01476559		2088.2	0.01426391	0.00806754	2678.19	-0.00290904		3268.19	0.00418642		3858.18	0.00200048		
318.4	0.10632179	0.08131861	908.4	0.00700117	0.00724393	1498.4	0.01556157		2088.4	0.01454775	0.00812168	2678.39	-0.00285807		3268.39	0.00453614		3858.38	0.00177047		
318.6	0.10761203	0.08179618	908.6	0.00597049	0.00729254	1498.6	0.01650631		2088.6	0.01513396	0.00817578	2678.59	-0.0025473		3268.59	0.00410889		3858.58	0.00158615		
318.8	0.1079218	0.08227256	908.8	0.00707539	0.00734113	1498.8	0.01721825		2088.8	0.0153653	0.00822984	2678.79	-0.0033761		3268.79	0.00377503		3858.78	0.00125863		
319	0.10888356	0.08274778	909	0.00768112	0.00738968	1499	0.01798235		2089	0.01549755	0.00828385	2678.99	-0.00353607		3268.99	0.00444061		3858.98	0.00081902		
319.2	0.10986725	0.08322182	909.2	0.00882169	0.0074382	1499.2	0.01831255		2089.2	0.01625679	0.00833783	2679.19	-0.00324585		3269.19	0.00467756		3859.18	0.00127111		
319.4	0.11022782	0.08369469	909.4	0.00951921	0.00748668	1499.4	0.02007106		2089.4	0.01705901	0.00839176	2679.39	-0.00288973		3269.39	0.0044917		3859.38	0.0017402		
319.6	0.11126402	0.0841664	909.6	0.00949055	0.00753514	1499.6	0.01982524		2089.6	0.0165283	0.00844565	2679.59	-0.00325765		3269.59	0.00486556		3859.58	0.00229108		
319.8	0.11104168	0.08463694	909.8	0.00903688	0.00758356	1499.8	0.01980614		2089.8	0.01583874	0.0084995	2679.79	-0.00324139		3269.79	0.00405261		3859.78	0.00201729		
320	0.11186453	0.08510633	910	0.00959407	0.00763195	1500	0.02070339		2090	0.01576357	0.00855331	2679.99	-0.00377789		3269.99	0.00348591		3859.98	0.00153536		
320.2	0.11244382	0.08557455	910.2	0.00830787	0.0076803	1500.2	0.02075166		2090.2	0.01519454	0.00860708	2680.19	-0.00413328		3270.19	0.00317054		3860.18	0.00139271		
320.4	0.1124614	0.08604162	910.4	0.00875609	0.00772863	1500.4	0.01947137		2090.4	0.01552981	0.0086608	2680.39	-0.00414804		3270.39	0.00205008		3860.38	0.0021712		
320.6	0.11259424	0.08650755	910.6	0.00848739	0.00777692	1500.6	0.0204222		2090.6	0.01599836	0.00871449	2680.59	-0.00452672		3270.59	0.00273146		3860.58	0.00213722		
320.8	0.11237706	0.08697232	910.8	0.00868969	0.00782518	1500.8	0.01998729		2090.8	0.01519454	0.00876813	2680.79	-0.00431168		3270.79	0.00399367		3860.78	0.00149473		
321	0.11232728	0.08743594	911	0.00844558	0.00787341	1501	0.01917729		2091	0.01581091	0.00882173	2680.99	-0.0041495		3270.99	0.00491491		3860.98	0.00085334		
321.2	0.11202467	0.08789843	911.2	0.00781397	0.0079216	1501.2	0.01834841		2091.2	0.01571347	0.00887529	2681.19	-0.00469809		3271.19	0.00451908		3861.18	0.00068162		
321.4	0.11164858	0.08835977	911.4	0.00814689	0.00796977	1501.4	0.01807179		2091.4	0.01618884	0.00892881	2681.39	-0.00556711		3271.39	0.00379591		3861.38	0.00099751		
321.6	0.11038981	0.08881998	911.6	0.00690867	0.0080179	1501.6	0.01800166		2091.6	0.01709947	0.00898229	2681.59	-0.00608746		3271.59	0.00431998		3861.58	0.00092359		
321.8	0.1101329	0.08927905	911.8	0.00701387	0.008066	1501.8	0.01798865		2091.8	0.017181	0.00903572	2681.79	-0.00586452		3271.79	0.00416659		3861.78	0.00128991		
322	0.11046501	0.08973699	912	0.00563568	0.00811406	1502	0.01814129		2092	0.01715306	0.00908912	2681.99	-0.00696054		3271.99	0.00494319		3861.98	0.00122147		
322.2	0.11125703	0.0901938	912.2	0.0058694	0.0081621	1502.2	0.01958029		2092.2	0.01713985	0.00914247	2682.19	-0.00692151		3272.19	0.00598253		3862.18	0.00259974		
322.4	0.11044954	0.09064948	912.4	0.00663898	0.0082101	1502.4	0.02015146		2092.4	0.01670788	0.00919579	2682.39	-0.00677032		3272.39	0.0057837		3862.38	0.00221212		
322.6	0.11064415	0.09110404	912.6	0.00739697	0.00825807	1502.6	0.02040602		2092.6	0.01571703	0.00924906	2682.59	-0.0055133		3272.59	0.00597822		3862.58	0.00232882		
322.8	0.11126247	0.09155748	912.8	0.00839595	0.00830601	1502.8	0.02038216		2092.8	0.01521211	0.00930229	2682.79	-0.00562204		3272.79	0.00662038		3862.78	0.00203118		
323	0.11166909	0.09200981	913	0.00938401	0.00835392	1503	0.02093786		2093	0.01496839	0.00935548	2682.99	-0.00510359		3272.99	0.00650975		3862.98	0.00176406		
323.2	0.11167224	0.09246101	913.2	0.01046324	0.00840179	1503.2	0.02111955		2093.2	0.01428644	0.00940863	2683.19	-0.00431364		3273.19	0.00612089		3863.18	0.00205291		
323.4	0.11144302	0.09291111	913.4	0.01123588	0.00844963	1503.4	0.02225375		2093.4	0.01416313	0.00946174	2683.39	-0.00397809		3273.39	0.00619373		3863.38	0.00243729		
323.6	0.11272439	0.09336009	913.6	0.01181055	0.00849744	1503.6	0.02189359		2093.6	0.01400592	0.0095148	2683.59	-0.00414986		3273.59	0.00616331		3863.58	0.00262095		
323.8	0.1129383	0.09380797	913.8	0.01242624	0.00854522	1503.8	0.02205208		2093.8	0.01429216	0.00956783	2683.79	-0.00394563		3273.79	0.0050191		3863.78	0.00267936		
324	0.1149976	0.09425475	914	0.01365683	0.00859297	1504	0.02167889		2094	0.01460889	0.00962081	2683.99	-0.00332219		3273.99	0.00506106		3863.98	0.00232531		
324.2	0.11609561	0.09470042	914.2	0.01376224	0.00864068	1504.2	0.02086007		2094.2	0.01400944	0.00967376	2684.19	-0.00328953		3274.19	0.00480455		3864.18	0.00195526		
324.4	0.11710972	0.09514499	914.4	0.01413217	0.00868837	1504.4	0.02045777		2094.4	0.0135953	0.00972666	2684.39	-0.00246255		3274.39	0.00520372		3864.38	0.00204907		
324.6	0.11826894	0.09558847	914.6	0.01349042	0.00873602	1504.6	0.02125021		2094.6	0.01406145	0.00977952	2684.59	-0.00241139		3274.59	0.00644645		3864.58	0.00092494		
324.8	0.11882563	0.09603086	914.8	0.01242386	0.00878364	1504.8	0.02115074		2094.8	0.01425671	0.00983234	2684.79	-0.00301523		3274.79	0.00767716		3864.78	-0.00019812		
325	0.11919311	0.09647215	915	0.01213834	0.00883123	1505	0.02093211		2095	0.01529289	0.00988513	2684.99	-0.0028246		3274.99	0.00815624		3864.98	-0.00026423		
325.2	0.1193986	0.09691236	915.2	0.01156899	0.00887878	1505.2	0.02070692		2095.2	0.01521776	0.00993787	2685.19	-0.00328003		3275.19	0.00743631		3865.18	-0.0002829		
325.4	0.12005573	0.09735148	915.4	0.01124338	0.00892631	1505.4	0.02109255		2095.4	0.01650385	0.00999057	2685.39	-0.00366572		3275.39	0.00735511		3865.38	-0.00026271		
325.6	0.12051533	0.09778951	915.6	0.01054709	0.0089738	1505.6	0.02142771		2095.6	0.01724854	0.01004323	2685.59	-0.00377777		3275.59	0.0079692		3865.58	-0.00144455		
325.8	0.12087355	0.09822647	915.8	0.00950923	0.00902126	1505.8	0.02145573		2095.8	0.01760862	0.01009584	2685.79	-0.00331512		3275.79	0.00779141		3865.78	-0.00084407		
326	0.12107643	0.09866235	916	0.00779617	0.00906869	1506	0.02170149		2096	0.01890251	0.01014842	2685.99	-0.00377625		3275.99	0.00782007		3865.98	-0.00022372		
326.2	0.12145626	0.09909716	916.2	0.00756394	0.00911608	1506.2	0.02138631		2096.2	0.01927312	0.01020096	2686.19	-0.00363518		3276.19	0.00647549		3866.18	0.00035019		
326.4	0.12144149	0.0995309	916.4	0.00704677	0.00916345	1506.4	0.02114548		2096.4	0.01946753	0.01025346	2686.39	-0.00420331		3276.39	0.00612524		3866.38	-0.00017472		
326.6	0.12215093	0.09996356	916.6	0.00596493	0.00921078	1506.6	0.02081627		2096.6	0.01943177	0.01030591	2686.59	-0.00338184		3276.59	0.00629605		3866.58	-0.00026573		
326.8	0.12283051	0.10039516	916.8	0.00545138	0.00925809	1506.8	0.02107443		2096.8	0.01885521	0.01035833	2686.79	-0.00403101		3276.79	0.00628865		3866.78	0.00010416		
327	0.12269228	0.10082569	917	0.00591933	0.00930536	1507	0.02107502		2097	0.01876818	0.0104107	2686.99	-0.00406963		3276.99	0.00581374		3866.98	0.00063628		
327.2	0.1219035	0.10125517	917.2	0.00635074	0.0093526	1507.2	0.02074109		2097.2	0.01769954	0.01046304	2687.19	-0.00399755		3277.19	0.00528392		3867.18	0.00107594		
327.4	0.12204693	0.10168358	917.4	0.00668375	0.0093998	1507.4	0.02053625		2097.4	0.01798612	0.01051533	2687.39	-0.00456691		3277.39	0.00487325		3867.38	0.00221519		
327.6	0.12252393	0.10211094	917.6	0.00639742	0.00944698	1507.6	0.01895018		2097.6	0.0181275	0.01056759	2687.59	-0.00498614		3277.59	0.00385718		3867.58	0.00245419		
327.8	0.12264613	0.10253724	917.8	0.0071079	0.00949412	1507.8	0.01880375		2097.8	0.01765173	0.0106198	2687.79	-0.00436015		3277.79	0.0030998		3867.78	0.0019931		
328	0.12316002	0.1029625	918	0.00746074	0.00954124	1508	0.01842894		2098	0.01639379	0.01067198	2687.99	-0.00360903		3277.99	0.00348132		3867.98	0.0019073		
328.2	0.12282714	0.1033867	918.2	0.00680807	0.00958832	1508.2	0.01852311		2098.2	0.01577921	0.01072411	2688.19	-0.00331604		3278.19	0.00370548		3868.18	0.00282737		
328.4	0.12316714	0.10380986	918.4	0.00669878	0.00963537	1508.4	0.01888036		2098.4	0.01513097	0.01077621	2688.39	-0.00279317		3278.39	0.00352151		3868.38	0.00361378		
328.6	0.12266587	0.10423198	918.6	0.00692561	0.00968239	1508.6	0.0193359		2098.6	0.01553478	0.01082826	2688.59	-0.00361376		3278.59	0.00367654		3868.58	0.00403738		
328.8	0.12322135	0.10465305	918.8	0.00724492	0.00972938	1508.8	0.01943421		2098.8	0.01552517	0.01088027	2688.79	-0.00367044		3278.79	0.00392522		3868.78	0.00286452		
329	0.12355046	0.10507309	919	0.00846892	0.00977633	1509	0.01957007		2099	0.01597616	0.01093225	2688.99	-0.00344954		3278.99	0.00309941		3868.98	0.00295344		
329.2	0.12396862	0.10549209	919.2	0.00879699	0.00982326	1509.2	0.0197405		2099.2	0.01598124	0.01098418	2689.19	-0.00386128		3279.19	0.00245577		3869.18	0.00303444		
329.4	0.12455707	0.10591006	919.4	0.00836564	0.00987015	1509.4	0.01981313		2099.4	0.01717832	0.01103607	2689.39	-0.00417394		3279.39	0.0020602		3869.38	0.00280253		
329.6	0.12556432	0.106327	919.6	0.00827146	0.00991701	1509.6	0.02044066		2099.6	0.01688279	0.01108793	2689.59	-0.0037469		3279.59	0.0018372		3869.58	0.00199378		
329.8	0.12626214	0.10674291	919.8	0.00827322	0.00996384	1509.8	0.02020087		2099.8	0.01848419	0.01113974	2689.79	-0.00274141		3279.79	0.00171086		3869.78	0.00218272		
330	0.12746484	0.1071578	920	0.00824348	0.01001064	1510	0.02058931		2100	0.01931534	0.01119151	2689.99	-0.00293864		3279.99	0.00183641		3869.98	0.00245945		
330.2	0.12775474	0.10757166	920.2	0.00897626	0.01005741	1510.2	0.02100514		2100.2	0.01945667	0.01124324	2690.19	-0.00341301		3280.19	0.0018694		3870.18	0.00229768		
330.4	0.12834533	0.1079845	920.4	0.00951049	0.01010415	1510.4	0.02179469		2100.4	0.01985616	0.01129494	2690.39	-0.00323848		3280.39	0.0018894		3870.38	0.00170386		
330.6	0.12916347	0.10839632	920.6	0.01007407	0.01015085	1510.6	0.02180449		2100.6	0.01948039	0.01134659	2690.59	-0.00195585		3280.59	0.00179005		3870.58	0.00179607		
330.8	0.12936676	0.10880713	920.8	0.00989354	0.01019753	1510.8	0.02096258		2100.8	0.01911178	0.01139821	2690.79	-0.0011447		3280.79	0.00154061		3870.78	0.00232313		
331	0.12871346	0.10921693	921	0.01033249	0.01024417	1511	0.01996138		2101	0.01939486	0.01144978	2690.99	-0.00037729		3280.99	0.00176092		3870.98	0.00214161		
331.2	0.12945315	0.10962571	921.2	0.01086902	0.01029078	1511.2	0.01908132		2101.2	0.01886307	0.01150131	2691.19	0.00007611		3281.19	0.00070843		3871.18	0.00189429		
331.4	0.13028531	0.11003349	921.4	0.01068976	0.01033736	1511.4	0.01890032		2101.4	0.01941647	0.01155281	2691.39	0.00033234		3281.39	0.0010474		3871.38	0.00169065		
331.6	0.13080453	0.11044027	921.6	0.01044395	0.01038391	1511.6	0.01840809		2101.6	0.01942473	0.01160426	2691.59	0.00106483		3281.59	0.00186596		3871.58	0.00131669		
331.8	0.13103015	0.11084604	921.8	0.01069909	0.01043043	1511.8	0.01904861		2101.8	0.01910409	0.01165568	2691.79	0.0015897		3281.79	0.00335666		3871.78	0.00080752		
332	0.13115142	0.1112508	922	0.00998476	0.01047692	1512	0.01843814		2102	0.01846301	0.01170705	2691.99	0.00112222		3281.99	0.0040393		3871.98	0.00236842		
332.2	0.13067378	0.11165458	922.2	0.00951252	0.01052338	1512.2	0.0184024		2102.2	0.01906031	0.01175839	2692.19	0.00090651		3282.19	0.00440428		3872.18	0.00261703		
332.4	0.13119341	0.11205735	922.4	0.00928005	0.0105698	1512.4	0.01860311		2102.4	0.01857956	0.01180969	2692.39	0.00007058		3282.39	0.00390417		3872.38	0.00298308		
332.6	0.13114167	0.11245914	922.6	0.0089929	0.0106162	1512.6	0.0189398		2102.6	0.0188259	0.01186094	2692.59	-0.00061336		3282.59	0.00417217		3872.58	0.00206279		
332.8	0.13166774	0.11285993	922.8	0.00877056	0.01066256	1512.8	0.01865282		2102.8	0.01987159	0.01191216	2692.79	-0.00158667		3282.79	0.00435098		3872.78	0.00174536		
333	0.13139642	0.11325973	923	0.00879089	0.01070889	1513	0.01902559		2103	0.02025444	0.01196334	2692.99	-0.00229761		3282.99	0.00425819		3872.98	0.00239566		
333.2	0.13182369	0.11365855	923.2	0.00915252	0.0107552	1513.2	0.01878056		2103.2	0.01966135	0.01201448	2693.19	-0.00280167		3283.19	0.00405238		3873.18	0.00207287		
333.4	0.13269882	0.11405639	923.4	0.00893525	0.01080147	1513.4	0.0191016		2103.4	0.0191659	0.01206558	2693.39	-0.00264426		3283.39	0.00285081		3873.38	0.00162863		
333.6	0.13440174	0.11445324	923.6	0.00944073	0.01084771	1513.6	0.01995982		2103.6	0.0190778	0.01211664	2693.59	-0.00203616		3283.59	0.00290493		3873.58	0.00118673		
333.8	0.13517215	0.11484912	923.8	0.01043	0.01089392	1513.8	0.02050337		2103.8	0.01977991	0.01216766	2693.79	-0.00220358		3283.79	0.00324917		3873.78	0.00128449		
334	0.13600753	0.11524402	924	0.01066895	0.01094009	1514	0.02154434		2104	0.01902185	0.01221864	2693.99	-0.00266861		3283.99	0.00391353		3873.98	0.00136714		
334.2	0.13545579	0.11563795	924.2	0.01169306	0.01098624	1514.2	0.02120301		2104.2	0.01878389	0.01226958	2694.19	-0.0024809		3284.19	0.00353484		3874.18	0.00109921		
334.4	0.13687706	0.1160309	924.4	0.01222289	0.01103236	1514.4	0.02107749		2104.4	0.01818248	0.01232048	2694.39	-0.00194515		3284.39	0.00236795		3874.38	0.00036398		
334.6	0.13753189	0.11642289	924.6	0.01264478	0.01107844	1514.6	0.02079691		2104.6	0.01864531	0.01237134	2694.59	-0.00137849		3284.59	0.00227624		3874.58	0.00108019		
334.8	0.13799441	0.11681391	924.8	0.01204111	0.0111245	1514.8	0.02022735		2104.8	0.01850875	0.01242217	2694.79	-0.00098222		3284.79	0.00188701		3874.78	0.00084277		
335	0.13891277	0.11720397	925	0.0132864	0.01117052	1515	0.02025231		2105	0.018828	0.01247295	2694.99	-0.00138966		3284.99	0.00227349		3874.98	0.00086096		
335.2	0.14022405	0.11759306	925.2	0.01374488	0.01121652	1515.2	0.02059249		2105.2	0.0185551	0.0125237	2695.19	-0.00136378		3285.19	0.00193469		3875.18	0.00073278		
335.4	0.14074977	0.1179812	925.4	0.01395786	0.01126248	1515.4	0.02141493		2105.4	0.01892893	0.01257441	2695.39	-0.00125264		3285.39	0.00317791		3875.38	0.00055388		
335.6	0.14079629	0.11836838	925.6	0.01476606	0.01130841	1515.6	0.02087029		2105.6	0.01893776	0.01262507	2695.59	-0.00103152		3285.59	0.00426864		3875.58	-0.00004845		
335.8	0.14025216	0.1187546	925.8	0.01457657	0.01135431	1515.8	0.0210031		2105.8	0.01916517	0.0126757	2695.79	-0.00141744		3285.79	0.00476881		3875.78	0.000677		
336	0.1391251	0.11913987	926	0.01449254	0.01140018	1516	0.01971087		2106	0.01957035	0.01272629	2695.99	-0.00195948		3285.99	0.00528755		3875.98	0.00109898		
336.2	0.13841213	0.1195242	926.2	0.01462171	0.01144602	1516.2	0.02042289		2106.2	0.02024786	0.01277684	2696.19	-0.0022722		3286.19	0.00517139		3876.18	0.00136163		
336.4	0.13813575	0.11990757	926.4	0.0140579	0.01149183	1516.4	0.02064564		2106.4	0.02068936	0.01282735	2696.39	-0.00300392		3286.39	0.00526222		3876.38	0.00237253		
336.6	0.1382125	0.12029	926.6	0.01432175	0.01153761	1516.6	0.02068728		2106.6	0.02156818	0.01287782	2696.59	-0.00378503		3286.59	0.00572171		3876.58	0.0027561		
336.8	0.13795609	0.12067149	926.8	0.01425594	0.01158336	1516.8	0.02009619		2106.8	0.02210067	0.01292826	2696.79	-0.00482289		3286.79	0.00521535		3876.78	0.00498428		
337	0.13796219	0.12105203	927	0.01383322	0.01162908	1517	0.02048236		2107	0.02166547	0.01297865	2696.99	-0.00535129		3286.99	0.00441222		3876.98	0.0050367		
337.2	0.13847142	0.12143164	927.2	0.0136961	0.01167476	1517.2	0.0203599		2107.2	0.02148278	0.01302901	2697.19	-0.00556416		3287.19	0.00319181		3877.18	0.0045347		
337.4	0.13941587	0.12181031	927.4	0.01293153	0.01172042	1517.4	0.02113675		2107.4	0.02138099	0.01307933	2697.39	-0.00571828		3287.39	0.00229178		3877.38	0.0045623		
337.6	0.13984549	0.12218805	927.6	0.01222865	0.01176605	1517.6	0.02192274		2107.6	0.02151822	0.0131296	2697.59	-0.00511035		3287.59	0.00238282		3877.58	0.00374094		
337.8	0.13971365	0.12256486	927.8	0.01277723	0.01181164	1517.8	0.02264733		2107.8	0.02120782	0.01317984	2697.79	-0.00509954		3287.79	0.0022612		3877.78	0.00416711		
338	0.13996179	0.12294074	928	0.01264457	0.01185721	1518	0.02282216		2108	0.02053186	0.01323004	2697.99	-0.00490891		3287.99	0.00179973		3877.98	0.00463201		
338.2	0.14038688	0.12331569	928.2	0.01317319	0.01190274	1518.2	0.0221608		2108.2	0.02001993	0.01328021	2698.19	-0.00469829		3288.19	0.00015527		3878.18	0.00469159		
338.4	0.14176301	0.12368972	928.4	0.01366229	0.01194825	1518.4	0.02200074		2108.4	0.02036742	0.01333033	2698.39	-0.00402176		3288.39	-0.00097333		3878.38	0.00451859		
338.6	0.14201228	0.12406282	928.6	0.01380483	0.01199372	1518.6	0.02150067		2108.6	0.02026328	0.01338041	2698.59	-0.00330035		3288.59	-0.00170863		3878.58	0.0055606		
338.8	0.14237966	0.12443501	928.8	0.01357165	0.01203917	1518.8	0.02238778		2108.8	0.01954946	0.01343046	2698.79	-0.00279611		3288.79	-0.00167363		3878.78	0.00533252		
339	0.14198295	0.12480628	929	0.01447747	0.01208458	1519	0.0219739		2109	0.01889089	0.01348047	2698.99	-0.00257623		3288.99	-0.0015051		3878.98	0.00552917		
339.2	0.14170585	0.12517663	929.2	0.01476798	0.01212996	1519.2	0.02215136		2109.2	0.01817383	0.01353044	2699.19	-0.00188242		3289.19	-0.00170001		3879.18	0.0046039		
339.4	0.141575	0.12554607	929.4	0.01562353	0.01217532	1519.4	0.02199395		2109.4	0.01833152	0.01358037	2699.39	-0.00152065		3289.39	-0.00038872		3879.38	0.00409563		
339.6	0.1405036	0.1259146	929.6	0.01635405	0.01222064	1519.6	0.02172843		2109.6	0.0184441	0.01363026	2699.59	-0.00074966		3289.59	-0.00009057		3879.58	0.00351158		
339.8	0.14039567	0.12628222	929.8	0.01626259	0.01226593	1519.8	0.02256691		2109.8	0.01846629	0.01368011	2699.79	-0.00095246		3289.79	0.00053908		3879.78	0.00485632		
340	0.14001857	0.12664893	930	0.01626357	0.01231119	1520	0.02290631		2110	0.01867058	0.01372993	2699.99	-0.00140105		3289.99	0.00087291		3879.98	0.0049692		
340.2	0.14086543	0.12701474	930.2	0.01627012	0.01235642	1520.2	0.02408874		2110.2	0.01865409	0.0137797	2700.19	-0.00230537		3290.19	0.00143118		3880.18	0.00530695		
340.4	0.14117658	0.12737965	930.4	0.01522836	0.01240163	1520.4	0.02379442		2110.4	0.01857947	0.01382944	2700.39	-0.00267519		3290.39	0.00119226		3880.38	0.00507481		
340.6	0.1421026	0.12774366	930.6	0.01506819	0.0124468	1520.6	0.02286733		2110.6	0.01911529	0.01387914	2700.59	-0.00335093		3290.59	0.00073359		3880.58	0.00551984		
340.8	0.14222765	0.12810677	930.8	0.01429952	0.01249194	1520.8	0.02315519		2110.8	0.0190364	0.0139288	2700.79	-0.00393273		3290.79	0.00054711		3880.78	0.00570147		
341	0.14330757	0.12846899	931	0.01329562	0.01253705	1521	0.0237216		2111	0.01853862	0.01397843	2700.99	-0.00431828		3290.99	0.00066896		3880.98	0.00341143		
341.2	0.14461052	0.12883031	931.2	0.01329063	0.01258213	1521.2	0.02359693		2111.2	0.01883833	0.01402801	2701.19	-0.00360259		3291.19	0.00016011		3881.18	0.00223535		
341.4	0.14644272	0.12919074	931.4	0.01272238	0.01262718	1521.4	0.0239005		2111.4	0.01894665	0.01407756	2701.39	-0.00351318		3291.39	0.00005794		3881.38	0.00137814		
341.6	0.14725022	0.12955028	931.6	0.01146253	0.0126722	1521.6	0.024159		2111.6	0.01910028	0.01412707	2701.59	-0.00271472		3291.59	-0.00031512		3881.58	0.0012826		
341.8	0.14849594	0.12990894	931.8	0.01274075	0.01271719	1521.8	0.02440513		2111.8	0.01929806	0.01417654	2701.79	-0.00268087		3291.79	-0.00152032		3881.78	0.00182586		
342	0.14939269	0.13026671	932	0.01215842	0.01276215	1522	0.02328744		2112	0.01937765	0.01422597	2701.99	-0.00266033		3291.99	-0.00126027		3881.98	0.00223028		
342.2	0.14943501	0.13062361	932.2	0.01179987	0.01280708	1522.2	0.02161001		2112.2	0.01928751	0.01427537	2702.19	-0.00159943		3292.19	-0.00110574		3882.18	0.00142327		
342.4	0.15014322	0.13097962	932.4	0.01193504	0.01285198	1522.4	0.02061805		2112.4	0.01946806	0.01432472	2702.39	-0.00060954		3292.39	-0.00011424		3882.38	0.00133395		
342.6	0.1500565	0.13133475	932.6	0.01220148	0.01289685	1522.6	0.0203289		2112.6	0.01844482	0.01437404	2702.59	-0.00023334		3292.59	0.00063869		3882.58	0.00082659		
342.8	0.15023418	0.13168901	932.8	0.01279021	0.01294169	1522.8	0.0203801		2112.8	0.01849457	0.01442332	2702.79	0.00052479		3292.79	0.00116941		3882.78	-0.00001465		
343	0.14950855	0.13204239	933	0.01331171	0.01298651	1523	0.01995189		2113	0.01813715	0.01447256	2702.99	0.00063258		3292.99	0.00137676		3882.98	-0.0009444		
343.2	0.14937091	0.13239491	933.2	0.01420276	0.01303129	1523.2	0.02036522		2113.2	0.01765786	0.01452177	2703.19	0.00124834		3293.19	0.00236001		3883.18	-0.00114148		
343.4	0.15022899	0.13274655	933.4	0.01495891	0.01307604	1523.4	0.0206509		2113.4	0.01851046	0.01457093	2703.39	0.00131135		3293.39	0.00382482		3883.38	-0.00074609		
343.6	0.15000039	0.13309733	933.6	0.01584126	0.01312076	1523.6	0.02093878		2113.6	0.01847636	0.01462006	2703.59	0.00169594		3293.59	0.00284084		3883.58	-0.00098993		
343.8	0.15037767	0.13344724	933.8	0.01679707	0.01316545	1523.8	0.02247183		2113.8	0.01883037	0.01466915	2703.79	0.00059575		3293.79	0.00225812		3883.78	-0.00090986		
344	0.15023416	0.13379629	934	0.0168584	0.01321011	1524	0.02230275		2114	0.01919781	0.0147182	2703.99	0.00104746		3293.99	0.00234628		3883.98	-0.00094218		
344.2	0.15022292	0.13414448	934.2	0.0176913	0.01325474	1524.2	0.02224701		2114.2	0.01938875	0.01476722	2704.19	0.00087625		3294.19	0.0026131		3884.18	-0.00184224		
344.4	0.1500131	0.13449181	934.4	0.01813648	0.01329934	1524.4	0.02210002		2114.4	0.0200474	0.0148162	2704.39	0.00077399		3294.39	0.0019552		3884.38	-0.00174802		
344.6	0.15051642	0.13483828	934.6	0.01845415	0.01334391	1524.6	0.02193604		2114.6	0.02171529	0.01486514	2704.59	0.00045814		3294.59	0.00242772		3884.58	-0.0015616		
344.8	0.15009571	0.1351839	934.8	0.01848166	0.01338846	1524.8	0.02242753		2114.8	0.02252748	0.01491404	2704.79	-0.00044355		3294.79	0.00283949		3884.78	-0.00086483		
345	0.15102167	0.13552867	935	0.01751892	0.01343297	1525	0.02231625		2115	0.02252069	0.0149629	2704.99	-0.00026937		3294.99	0.00195629		3884.98	-0.00127141		
345.2	0.15162873	0.13587259	935.2	0.01679662	0.01347745	1525.2	0.02217475		2115.2	0.02352003	0.01501173	2705.19	-0.00038836		3295.19	0.00147474		3885.18	-0.00061766		
345.4	0.15208271	0.13621566	935.4	0.01622309	0.0135219	1525.4	0.02181474		2115.4	0.02405082	0.01506052	2705.39	-0.00198579		3295.39	0.0010543		3885.38	-0.00034688		
345.6	0.15196298	0.13655789	935.6	0.01524773	0.01356633	1525.6	0.02175569		2115.6	0.02392069	0.01510927	2705.59	-0.00287827		3295.59	0.00094035		3885.58	-0.00014695		
345.8	0.15169472	0.13689927	935.8	0.01593946	0.01361072	1525.8	0.02165723		2115.8	0.02395806	0.01515798	2705.79	-0.00353692		3295.79	0.00100965		3885.78	-0.00071047		
346	0.15086158	0.13723981	936	0.01483978	0.01365509	1526	0.02107773		2116	0.02352012	0.01520666	2705.99	-0.00386102		3295.99	0.00196688		3885.98	-0.0001684		
346.2	0.1497017	0.13757951	936.2	0.0142353	0.01369942	1526.2	0.02081455		2116.2	0.02360785	0.0152553	2706.19	-0.00353014		3296.19	0.00247052		3886.18	-0.00095567		
346.4	0.14989695	0.13791837	936.4	0.01479309	0.01374372	1526.4	0.02146643		2116.4	0.0236393	0.0153039	2706.39	-0.00373353		3296.39	0.00240771		3886.38	-0.00099234		
346.6	0.14980152	0.13825639	936.6	0.01541811	0.013788	1526.6	0.02124164		2116.6	0.02276775	0.01535246	2706.59	-0.00349424		3296.59	0.00254136		3886.58	-0.00092515		
346.8	0.15039709	0.13859359	936.8	0.01576829	0.01383224	1526.8	0.02105828		2116.8	0.0225352	0.01540099	2706.79	-0.00356655		3296.79	0.0031505		3886.78	-0.00050504		
347	0.14981676	0.13892995	937	0.01626955	0.01387646	1527	0.02200679		2117	0.02163303	0.01544947	2706.99	-0.00332984		3296.99	0.00383409		3886.98	-0.00087638		
347.2	0.14991752	0.13926548	937.2	0.01646727	0.01392065	1527.2	0.02209936		2117.2	0.0217266	0.01549793	2707.19	-0.00283289		3297.19	0.00435167		3887.18	-0.00061545		
347.4	0.15056135	0.13960019	937.4	0.01612846	0.0139648	1527.4	0.02207017		2117.4	0.02185806	0.01554634	2707.39	-0.00239228		3297.39	0.00382079		3887.38	-0.00077		
347.6	0.15026926	0.13993407	937.6	0.01736531	0.01400893	1527.6	0.02207091		2117.6	0.02079486	0.01559472	2707.59	-0.00136801		3297.59	0.00282672		3887.58	-0.00152426		
347.8	0.15158423	0.14026713	937.8	0.01849892	0.01405303	1527.8	0.02259439		2117.8	0.02082397	0.01564305	2707.79	-0.00085227		3297.79	0.00320885		3887.78	-0.00164004		
348	0.1515819	0.14059936	938	0.01760615	0.0140971	1528	0.02249962		2118	0.02068421	0.01569136	2707.99	0.00026689		3297.99	0.00391426		3887.98	-0.00043964		
348.2	0.15165804	0.14093078	938.2	0.01756517	0.01414114	1528.2	0.02291154		2118.2	0.0206065	0.01573962	2708.19	0.00039307		3298.19	0.00478647		3888.18	-0.00021149		
348.4	0.15219058	0.14126138	938.4	0.0168624	0.01418515	1528.4	0.02340766		2118.4	0.02041616	0.01578785	2708.39	0.00163176		3298.39	0.00554488		3888.38	0.00071239		
348.6	0.15244934	0.14159117	938.6	0.01593515	0.01422913	1528.6	0.02318883		2118.6	0.02100575	0.01583604	2708.59	0.00254991		3298.59	0.00565554		3888.58	0.00185083		
348.8	0.1522133	0.14192014	938.8	0.01580867	0.01427308	1528.8	0.02331273		2118.8	0.02086804	0.01588419	2708.79	0.00263874		3298.79	0.00570202		3888.78	0.00274844		
349	0.15292774	0.1422483	939	0.01497004	0.014317	1529	0.02354045		2119	0.0211058	0.01593231	2708.99	0.00311937		3298.99	0.00592391		3888.98	0.00300872		
349.2	0.15369248	0.14257565	939.2	0.01524962	0.01436089	1529.2	0.02344402		2119.2	0.02120775	0.01598039	2709.19	0.00229763		3299.19	0.00630764		3889.18	0.00282639		
349.4	0.15383409	0.1429022	939.4	0.01524147	0.01440475	1529.4	0.02308183		2119.4	0.02163936	0.01602843	2709.39	0.00142505		3299.39	0.00518726		3889.38	0.00285856		
349.6	0.15443301	0.14322794	939.6	0.01430463	0.01444859	1529.6	0.0239299		2119.6	0.02189876	0.01607643	2709.59	0.00141453		3299.59	0.00493476		3889.58	0.00309695		
349.8	0.15501306	0.14355287	939.8	0.01454471	0.01449239	1529.8	0.02412747		2119.8	0.02239819	0.0161244	2709.79	0.00117841		3299.79	0.00446334		3889.78	0.00367287		
350	0.15559789	0.14387701	940	0.01404465	0.01453617	1530	0.02400447		2120	0.02258763	0.01617233	2709.99	0.00074163		3299.99	0.00396316		3889.98	0.0048472		
350.2	0.15619727	0.14420035	940.2	0.01406053	0.01457991	1530.2	0.02488063		2120.2	0.02315629	0.01622023	2710.19	-0.00007591		3300.19	0.00422697		3890.18	0.00383912		
350.4	0.15664977	0.14452289	940.4	0.01501771	0.01462363	1530.4	0.02438674		2120.4	0.02358001	0.01626808	2710.39	-0.00112059		3300.39	0.00419049		3890.38	0.00360397		
350.6	0.15752801	0.14484463	940.6	0.01602926	0.01466732	1530.6	0.02343658		2120.6	0.02330798	0.0163159	2710.59	-0.00160842		3300.59	0.00496758		3890.58	0.00349663		
350.8	0.15754824	0.14516558	940.8	0.01662541	0.01471097	1530.8	0.02353595		2120.8	0.02381764	0.01636369	2710.79	-0.00162373		3300.79	0.00562		3890.78	0.0034987		
351	0.15676513	0.14548574	941	0.01684502	0.0147546	1531	0.02346738		2121	0.02410211	0.01641143	2710.99	-0.00242846		3300.99	0.00469749		3890.98	0.00211182		
351.2	0.15678541	0.14580511	941.2	0.01715893	0.0147982	1531.2	0.02308127		2121.2	0.02481878	0.01645914	2711.19	-0.00323731		3301.19	0.00394182		3891.18	0.00218134		
351.4	0.15716294	0.1461237	941.4	0.01728745	0.01484177	1531.4	0.02279105		2121.4	0.02302775	0.01650682	2711.39	-0.00331186		3301.39	0.00334369		3891.38	0.00167208		
351.6	0.1583252	0.14644149	941.6	0.01866916	0.01488532	1531.6	0.02258542		2121.6	0.02255939	0.01655445	2711.59	-0.00328301		3301.59	0.00308323		3891.58	0.00061631		
351.8	0.15881199	0.14675851	941.8	0.01952702	0.01492883	1531.8	0.02229268		2121.8	0.02254979	0.01660205	2711.79	-0.00344797		3301.79	0.00263343		3891.78	0.00019998		
352	0.15871073	0.14707474	942	0.01816821	0.01497231	1532	0.02243341		2122	0.02233538	0.01664962	2711.99	-0.00379807		3301.99	0.00291008		3891.98	0.00049077		
352.2	0.15914938	0.1473902	942.2	0.01809161	0.01501577	1532.2	0.02241822		2122.2	0.0221696	0.01669714	2712.19	-0.00400543		3302.19	0.00306814		3892.18	0.00026099		
352.4	0.15898465	0.14770487	942.4	0.0184176	0.01505919	1532.4	0.02339939		2122.4	0.02177733	0.01674463	2712.39	-0.00303204		3302.39	0.00299473		3892.38	0.00028936		
352.6	0.15941015	0.14801877	942.6	0.01932236	0.01510259	1532.6	0.02288999		2122.6	0.0212012	0.01679208	2712.59	-0.00342841		3302.59	0.00251448		3892.58	0.00083173		
352.8	0.16023915	0.1483319	942.8	0.02001492	0.01514596	1532.8	0.02388595		2122.8	0.02138976	0.0168395	2712.79	-0.00280074		3302.79	0.00256413		3892.78	0.00091066		
353	0.16116578	0.14864425	943	0.01964543	0.01518929	1533	0.0240324		2123	0.02260072	0.01688688	2712.99	-0.00291989		3302.99	0.00257704		3892.98	0.00131902		
353.2	0.16134363	0.14895583	943.2	0.02042834	0.0152326	1533.2	0.0239199		2123.2	0.02256379	0.01693422	2713.19	-0.0034187		3303.19	0.00170759		3893.18	0.00175294		
353.4	0.1617142	0.14926665	943.4	0.01883874	0.01527588	1533.4	0.02384491		2123.4	0.02359623	0.01698153	2713.39	-0.00208324		3303.39	0.00035		3893.38	0.00280871		
353.6	0.16273942	0.1495767	943.6	0.01768287	0.01531914	1533.6	0.02413024		2123.6	0.02306099	0.0170288	2713.59	-0.00157904		3303.59	0.00065401		3893.58	0.00327098		
353.8	0.16450404	0.14988598	943.8	0.01757506	0.01536236	1533.8	0.0238498		2123.8	0.02325701	0.01707603	2713.79	-0.00185821		3303.79	0.000812		3893.78	0.00443487		
354	0.16523088	0.15019451	944	0.01686208	0.01540555	1534	0.02405009		2124	0.02319766	0.01712323	2713.99	-0.00133546		3303.99	0.0010442		3893.98	0.00410896		
354.2	0.16571724	0.15050227	944.2	0.01632607	0.01544872	1534.2	0.02426275		2124.2	0.02301059	0.01717039	2714.19	-0.00155657		3304.19	0.00145129		3894.18	0.00284187		
354.4	0.16533351	0.15080927	944.4	0.01692251	0.01549185	1534.4	0.0234673		2124.4	0.0233804	0.01721752	2714.39	-0.00088349		3304.39	0.00205086		3894.38	0.00334779		
354.6	0.16499109	0.15111552	944.6	0.01694811	0.01553496	1534.6	0.02367656		2124.6	0.02300408	0.0172646	2714.59	-0.00036797		3304.59	0.00279643		3894.58	0.00372723		
354.8	0.16523677	0.15142101	944.8	0.01647404	0.01557804	1534.8	0.02398672		2124.8	0.0228315	0.01731166	2714.79	-0.00017182		3304.79	0.00280619		3894.78	0.00489694		
355	0.16516709	0.15172575	945	0.01635212	0.01562109	1535	0.02435371		2125	0.02256129	0.01735867	2714.99	-0.00137453		3304.99	0.00202319		3894.98	0.00469941		
355.2	0.1649091	0.15202974	945.2	0.01682633	0.01566411	1535.2	0.023882		2125.2	0.02273102	0.01740565	2715.19	-0.00085856		3305.19	0.00268746		3895.18	0.00505575		
355.4	0.16377112	0.15233297	945.4	0.01646062	0.0157071	1535.4	0.02364415		2125.4	0.02224334	0.0174526	2715.39	-0.00033372		3305.39	0.00233224		3895.38	0.00442414		
355.6	0.16347221	0.15263546	945.6	0.0156238	0.01575007	1535.6	0.02339926		2125.6	0.02338278	0.0174995	2715.59	-0.00035235		3305.59	0.00254742		3895.58	0.00368752		
355.8	0.16320573	0.15293721	945.8	0.01569687	0.015793	1535.8	0.02315525		2125.8	0.02389936	0.01754637	2715.79	-0.00018352		3305.79	0.00294876		3895.78	0.00385427		
356	0.16306786	0.15323821	946	0.01506674	0.01583591	1536	0.02323897		2126	0.02365318	0.01759321	2715.99	-0.00100579		3305.99	0.00369022		3895.98	0.00307013		
356.2	0.16269356	0.15353847	946.2	0.01505388	0.01587879	1536.2	0.02475719		2126.2	0.02375982	0.01764001	2716.19	-0.00121405		3306.19	0.00370913		3896.18	0.00204438		
356.4	0.16191549	0.15383798	946.4	0.01549346	0.01592164	1536.4	0.02608906		2126.4	0.0236782	0.01768677	2716.39	-0.00102179		3306.39	0.00372569		3896.38	0.00183349		
356.6	0.16345751	0.15413676	946.6	0.01473368	0.01596446	1536.6	0.02589094		2126.6	0.02367901	0.0177335	2716.59	-0.00111422		3306.59	0.00379018		3896.58	0.00223261		
356.8	0.16345642	0.15443481	946.8	0.01444714	0.01600725	1536.8	0.02627445		2126.8	0.02403984	0.01778019	2716.79	-0.001139		3306.79	0.00416376		3896.78	0.00208059		
357	0.16362423	0.15473211	947	0.01384085	0.01605001	1537	0.02599984		2127	0.02392796	0.01782684	2716.99	-0.00169685		3306.99	0.00444562		3896.98	0.00137167		
357.2	0.16383781	0.15502869	947.2	0.0137969	0.01609275	1537.2	0.02518229		2127.2	0.02408243	0.01787346	2717.19	-0.00185901		3307.19	0.00473602		3897.18	0.00193427		
357.4	0.16455422	0.15532453	947.4	0.01182258	0.01613545	1537.4	0.02412891		2127.4	0.02401532	0.01792004	2717.39	-0.00123517		3307.39	0.0045		3897.38	0.00231806		
357.6	0.16564895	0.15561965	947.6	0.01125001	0.01617813	1537.6	0.02417439		2127.6	0.0232741	0.01796659	2717.59	-0.00215283		3307.59	0.00445809		3897.58	0.0029294		
357.8	0.16677081	0.15591404	947.8	0.01082823	0.01622078	1537.8	0.024311		2127.8	0.02400435	0.0180131	2717.79	-0.00180968		3307.79	0.00428083		3897.78	0.00372881		
358	0.16730039	0.1562077	948	0.01056802	0.0162634	1538	0.02400978		2128	0.02355428	0.01805958	2717.99	-0.00105693		3307.99	0.00395622		3897.98	0.00333264		
358.2	0.16797459	0.15650063	948.2	0.01125	0.01630599	1538.2	0.02384395		2128.2	0.02335513	0.01810601	2718.19	-0.00153843		3308.19	0.003439		3898.18	0.00404574		
358.4	0.16834434	0.15679285	948.4	0.01243805	0.01634856	1538.4	0.02335042		2128.4	0.02267737	0.01815242	2718.39	-0.0012449		3308.39	0.00331732		3898.38	0.00440535		
358.6	0.16899247	0.15708434	948.6	0.01262131	0.01639109	1538.6	0.02218431		2128.6	0.02188257	0.01819879	2718.59	-0.00194952		3308.59	0.0034787		3898.58	0.00438871		
358.8	0.17008805	0.15737512	948.8	0.01240262	0.0164336	1538.8	0.0216828		2128.8	0.02135144	0.01824512	2718.79	-0.00218605		3308.79	0.00255419		3898.78	0.00487785		
359	0.16951644	0.15766518	949	0.01389889	0.01647608	1539	0.02129624		2129	0.02111652	0.01829141	2718.99	-0.00332376		3308.99	0.00177197		3898.98	0.00466314		
359.2	0.16882632	0.15795452	949.2	0.01469336	0.01651853	1539.2	0.01971251		2129.2	0.02140484	0.01833767	2719.19	-0.00273222		3309.19	0.00224376		3899.18	0.00309395		
359.4	0.16811215	0.15824316	949.4	0.01474544	0.01656095	1539.4	0.01978125		2129.4	0.0208682	0.0183839	2719.39	-0.00221096		3309.39	0.00194865		3899.38	0.0022416		
359.6	0.16892348	0.15853107	949.6	0.01467919	0.01660334	1539.6	0.01996818		2129.6	0.02136692	0.01843009	2719.59	-0.00227185		3309.59	0.00255246		3899.58	0.00155925		
359.8	0.16983608	0.15881828	949.8	0.0162528	0.01664571	1539.8	0.01999969		2129.8	0.02170066	0.01847624	2719.79	-0.00201121		3309.79	0.00331077		3899.78	0.00140123		
360	0.16946599	0.15910479	950	0.01744852	0.01668805	1540	0.02059188		2130	0.02161383	0.01852236	2719.99	-0.00156842		3309.99	0.00341763		3899.98	0.00018527		
360.2	0.16938281	0.15939058	950.2	0.01859778	0.01673035	1540.2	0.02209094		2130.2	0.02228148	0.01856844	2720.19	-0.00161743		3310.19	0.00328329		3900.18	-0.00037473		
360.4	0.16972787	0.15967567	950.4	0.0195016	0.01677264	1540.4	0.02191858		2130.4	0.02236998	0.01861449	2720.39	-0.00175422		3310.39	0.00326451		3900.38	-0.00019705		
360.6	0.17027327	0.15996006	950.6	0.02019554	0.01681489	1540.6	0.02227995		2130.6	0.02212287	0.0186605	2720.59	-0.00167276		3310.59	0.00378559		3900.58	-0.00005832		
360.8	0.16962166	0.16024375	950.8	0.02111547	0.01685711	1540.8	0.02209204		2130.8	0.0219017	0.01870648	2720.79	-0.00136898		3310.79	0.00440371		3900.78	-0.00000824		
361	0.17022695	0.16052673	951	0.02137223	0.01689931	1541	0.02268449		2131	0.0232092	0.01875242	2720.99	-0.00081002		3310.99	0.00470205		3900.98	-0.00042149		
361.2	0.17052777	0.16080902	951.2	0.02105563	0.01694147	1541.2	0.02277225		2131.2	0.02413027	0.01879832	2721.19	-0.00022955		3311.19	0.0051374		3901.18	-0.00050699		
361.4	0.17090277	0.16109062	951.4	0.02048113	0.01698361	1541.4	0.02306857		2131.4	0.02491982	0.01884419	2721.39	-0.00014456		3311.39	0.00441087		3901.38	0.00035964		
361.6	0.17124082	0.16137151	951.6	0.02028723	0.01702573	1541.6	0.02422939		2131.6	0.02527367	0.01889003	2721.59	-0.00018075		3311.59	0.00431686		3901.58	0.00122458		
361.8	0.17156174	0.16165172	951.8	0.02004959	0.01706781	1541.8	0.02459702		2131.8	0.02573543	0.01893583	2721.79	0.0004306		3311.79	0.00439944		3901.78	0.00148391		
362	0.17189336	0.16193124	952	0.02010767	0.01710986	1542	0.02502632		2132	0.02618071	0.01898159	2721.99	0.00069037		3311.99	0.00406933		3901.98	0.00173553		
362.2	0.1722248	0.16221006	952.2	0.02048283	0.01715189	1542.2	0.02544482		2132.2	0.02585851	0.01902732	2722.19	-0.00045383		3312.19	0.00375397		3902.18	0.00180022		
362.4	0.17285838	0.1624882	952.4	0.0196128	0.01719389	1542.4	0.02532393		2132.4	0.02533061	0.01907301	2722.39	-0.00088809		3312.39	0.00419178		3902.38	0.00104127		
362.6	0.17327239	0.16276566	952.6	0.01934928	0.01723586	1542.6	0.02506377		2132.6	0.02577639	0.01911867	2722.59	-0.00147807		3312.59	0.00471044		3902.58	0.00119969		
362.8	0.17369767	0.16304243	952.8	0.01893527	0.0172778	1542.8	0.02587615		2132.8	0.02545716	0.01916429	2722.79	-0.00226777		3312.79	0.00433504		3902.78	0.00091187		
363	0.17339218	0.16331852	953	0.01932476	0.01731972	1543	0.0256589		2133	0.0247815	0.01920988	2722.99	-0.00264711		3312.99	0.00416833		3902.98	-0.00002022		
363.2	0.17327083	0.16359392	953.2	0.01853835	0.0173616	1543.2	0.02511978		2133.2	0.02550677	0.01925543	2723.19	-0.00205474		3313.19	0.0045973		3903.18	-0.00167356		
363.4	0.17333635	0.16386865	953.4	0.01850157	0.01740346	1543.4	0.02531022		2133.4	0.02497405	0.01930095	2723.39	-0.00210365		3313.39	0.00516632		3903.38	-0.0016072		
363.6	0.17349714	0.1641427	953.6	0.01820488	0.01744529	1543.6	0.02550544		2133.6	0.0256233	0.01934643	2723.59	-0.00252173		3313.59	0.00510193		3903.58	-0.00105465		
363.8	0.1740746	0.16441608	953.8	0.01900062	0.0174871	1543.8	0.02455791		2133.8	0.02602148	0.01939188	2723.79	-0.00254477		3313.79	0.0051167		3903.78	-0.0009419		
364	0.17267815	0.16468878	954	0.02007977	0.01752887	1544	0.02460482		2134	0.02507498	0.01943729	2723.99	-0.00195572		3313.99	0.00414285		3903.98	-0.00020559		
364.2	0.17262891	0.1649608	954.2	0.02041267	0.01757062	1544.2	0.02509083		2134.2	0.02497772	0.01948267	2724.19	-0.00242494		3314.19	0.00319912		3904.18	-0.00007708		
364.4	0.17330497	0.16523216	954.4	0.02038482	0.01761234	1544.4	0.02481928		2134.4	0.02437573	0.01952801	2724.39	-0.00228805		3314.39	0.00356771		3904.38	0.00012704		
364.6	0.17289579	0.16550285	954.6	0.02028803	0.01765403	1544.6	0.02497869		2134.6	0.02516435	0.01957332	2724.59	-0.00135329		3314.59	0.00325449		3904.58	0.00043038		
364.8	0.1735814	0.16577287	954.8	0.02012152	0.01769569	1544.8	0.02459183		2134.8	0.02560227	0.01961859	2724.79	-0.00102444		3314.79	0.00317422		3904.78	0.00089968		
365	0.17361121	0.16604223	955	0.02014797	0.01773733	1545	0.02478423		2135	0.02681017	0.01966383	2724.99	-0.00145899		3314.99	0.0023815		3904.98	0.00085909		
365.2	0.17400716	0.16631092	955.2	0.02004657	0.01777894	1545.2	0.02436334		2135.2	0.02688828	0.01970903	2725.19	-0.00114707		3315.19	0.00236849		3905.18	0.00067863		
365.4	0.17501081	0.16657895	955.4	0.02014426	0.01782052	1545.4	0.0249335		2135.4	0.02738133	0.0197542	2725.39	-0.00218356		3315.39	0.0019364		3905.38	0.00203225		
365.6	0.17524127	0.16684632	955.6	0.0194319	0.01786207	1545.6	0.0255134		2135.6	0.02760621	0.01979933	2725.59	-0.00232541		3315.59	0.00230103		3905.58	0.00294469		
365.8	0.17539378	0.16711303	955.8	0.01897083	0.01790359	1545.8	0.026121		2135.8	0.02866632	0.01984443	2725.79	-0.00178597		3315.79	0.00269598		3905.78	0.00220412		
366	0.17576999	0.16737908	956	0.01825594	0.01794509	1546	0.02631924		2136	0.02974981	0.01988949	2725.99	-0.00107805		3315.99	0.00266324		3905.98	0.00238096		
366.2	0.17708604	0.16764448	956.2	0.01788422	0.01798656	1546.2	0.02659814		2136.2	0.02920824	0.01993452	2726.19	-0.00151919		3316.19	0.00282403		3906.18	0.00260012		
366.4	0.17831078	0.16790922	956.4	0.01775317	0.018028	1546.4	0.0265018		2136.4	0.02976925	0.01997952	2726.39	-0.00112707		3316.39	0.00321003		3906.38	0.00326223		
366.6	0.17870327	0.16817331	956.6	0.01812611	0.01806942	1546.6	0.02677469		2136.6	0.03011653	0.02002448	2726.59	-0.00074288		3316.59	0.00311072		3906.58	0.00357165		
366.8	0.17887813	0.16843675	956.8	0.01803366	0.0181108	1546.8	0.02708128		2136.8	0.02950055	0.0200694	2726.79	-0.00027222		3316.79	0.00249628		3906.78	0.00359081		
367	0.17856624	0.16869953	957	0.01820481	0.01815216	1547	0.02663689		2137	0.02874646	0.02011429	2726.99	0.00109725		3316.99	0.00249038		3906.98	0.00364596		
367.2	0.17849343	0.16896168	957.2	0.01804939	0.01819349	1547.2	0.02653333		2137.2	0.02909285	0.02015915	2727.19	0.00178167		3317.19	0.00284043		3907.18	0.00347868		
367.4	0.17838277	0.16922317	957.4	0.01899459	0.01823479	1547.4	0.02681462		2137.4	0.02809747	0.02020397	2727.39	0.00128945		3317.39	0.00314492		3907.38	0.0037075		
367.6	0.17850619	0.16948402	957.6	0.01892204	0.01827607	1547.6	0.02703528		2137.6	0.02836484	0.02024875	2727.59	0.00241818		3317.59	0.0023373		3907.58	0.00398814		
367.8	0.17877529	0.16974423	957.8	0.01995703	0.01831732	1547.8	0.02685119		2137.8	0.02844242	0.0202935	2727.79	0.00298796		3317.79	0.0021884		3907.78	0.00287368		
368	0.17832467	0.17000379	958	0.02064256	0.01835854	1548	0.02711179		2138	0.02672493	0.02033822	2727.99	0.00344849		3317.99	0.00204612		3907.98	0.00348688		
368.2	0.17885828	0.17026272	958.2	0.02030001	0.01839973	1548.2	0.0267511		2138.2	0.02679562	0.0203829	2728.19	0.0032821		3318.19	0.00166784		3908.18	0.00304206		
368.4	0.17902339	0.170521	958.4	0.02059805	0.0184409	1548.4	0.02643738		2138.4	0.02661546	0.02042755	2728.39	0.00263557		3318.39	0.00247113		3908.38	0.00259376		
368.6	0.17835133	0.17077865	958.6	0.02055882	0.01848204	1548.6	0.02474669		2138.6	0.02755029	0.02047217	2728.59	0.0023363		3318.59	0.00223705		3908.58	0.00239828		
368.8	0.17917025	0.17103567	958.8	0.02120353	0.01852315	1548.8	0.02447289		2138.8	0.0276918	0.02051675	2728.79	0.00144419		3318.79	0.0020413		3908.78	0.00196332		
369	0.17929733	0.17129205	959	0.0219506	0.01856423	1549	0.02425723		2139	0.0293273	0.02056129	2728.99	0.00061765		3318.99	0.00135403		3908.98	0.00180975		
369.2	0.17942612	0.1715478	959.2	0.02245986	0.01860528	1549.2	0.0242257		2139.2	0.0296306	0.0206058	2729.19	0.00027266		3319.19	0.00149876		3909.18	0.00148034		
369.4	0.18021132	0.17180292	959.4	0.02273741	0.01864631	1549.4	0.02530085		2139.4	0.02955503	0.02065028	2729.39	-0.00031174		3319.39	0.00147474		3909.38	0.00071165		
369.6	0.18008791	0.17205741	959.6	0.02264917	0.01868731	1549.6	0.0250866		2139.6	0.03000302	0.02069472	2729.59	-0.00034732		3319.59	0.00165465		3909.58	-0.00009116		
369.8	0.17949163	0.17231127	959.8	0.02308205	0.01872829	1549.8	0.02557016		2139.8	0.03041238	0.02073913	2729.79	0.0000845		3319.79	0.00212269		3909.78	-0.00164267		
370	0.18026396	0.17256451	960	0.0227594	0.01876923	1550	0.02546819		2140	0.02976181	0.0207835	2729.99	-0.00073022		3319.99	0.00162601		3909.98	-0.00141284		
370.2	0.18071448	0.17281712	960.2	0.0235663	0.01881015	1550.2	0.02614713		2140.2	0.02914691	0.02082784	2730.19	-0.00096515		3320.19	0.001629		3910.18	-0.00081367		
370.4	0.18051213	0.17306911	960.4	0.02409083	0.01885104	1550.4	0.02644701		2140.4	0.02888391	0.02087215	2730.39	-0.00102802		3320.39	0.00245053		3910.38	-0.00071763		
370.6	0.18035417	0.17332048	960.6	0.02323049	0.01889191	1550.6	0.02762847		2140.6	0.02840401	0.02091642	2730.59	-0.00103589		3320.59	0.00244763		3910.58	0.00015301		
370.8	0.18033797	0.17357123	960.8	0.02335274	0.01893274	1550.8	0.02795262		2140.8	0.02771194	0.02096065	2730.79	-0.00114193		3320.79	0.00259276		3910.78	0.00044206		
371	0.17999411	0.17382136	961	0.02263719	0.01897355	1551	0.0282508		2141	0.02676698	0.02100486	2730.99	-0.00087025		3320.99	0.00285556		3910.98	0.00115322		
371.2	0.17988547	0.17407087	961.2	0.02164233	0.01901434	1551.2	0.02915422		2141.2	0.02667907	0.02104903	2731.19	-0.00085389		3321.19	0.00186853		3911.18	0.00098441		
371.4	0.18027664	0.17431977	961.4	0.02157004	0.01905509	1551.4	0.02969312		2141.4	0.02635683	0.02109316	2731.39	-0.00168398		3321.39	0.00264712		3911.38	0.00100066		
371.6	0.18080644	0.17456805	961.6	0.02074866	0.01909582	1551.6	0.02980422		2141.6	0.02618302	0.02113726	2731.59	-0.00173436		3321.59	0.00245774		3911.58	0.00102541		
371.8	0.18116987	0.17481573	961.8	0.02097685	0.01913652	1551.8	0.03000738		2141.8	0.0252748	0.02118133	2731.79	-0.00224787		3321.79	0.00348806		3911.78	0.00026821		
372	0.18147851	0.17506279	962	0.02091192	0.01917719	1552	0.02943826		2142	0.02461146	0.02122536	2731.99	-0.00297252		3321.99	0.00399516		3911.98	0.00184476		
372.2	0.18176794	0.17530924	962.2	0.02006094	0.01921784	1552.2	0.02957468		2142.2	0.02568555	0.02126936	2732.19	-0.00396759		3322.19	0.00383605		3912.18	0.00199507		
372.4	0.18139493	0.17555509	962.4	0.02040095	0.01925846	1552.4	0.02917145		2142.4	0.02623981	0.02131333	2732.39	-0.0045646		3322.39	0.00502989		3912.38	0.00208899		
372.6	0.18134984	0.17580033	962.6	0.01947041	0.01929905	1552.6	0.02836984		2142.6	0.02724062	0.02135726	2732.59	-0.00513658		3322.59	0.00432971		3912.58	0.0028143		
372.8	0.18237895	0.17604496	962.8	0.01988438	0.01933962	1552.8	0.02872528		2142.8	0.02766871	0.02140115	2732.79	-0.0047425		3322.79	0.00391392		3912.78	0.00250935		
373	0.18217755	0.17628899	963	0.02066427	0.01938015	1553	0.02922365		2143	0.02758412	0.02144502	2732.99	-0.00407754		3322.99	0.00346782		3912.98	0.00289525		
373.2	0.18252857	0.17653242	963.2	0.02084027	0.01942066	1553.2	0.02896285		2143.2	0.02709567	0.02148885	2733.19	-0.00435496		3323.19	0.00378399		3913.18	0.00306858		
373.4	0.18303968	0.17677525	963.4	0.02193319	0.01946115	1553.4	0.0290093		2143.4	0.02688214	0.02153264	2733.39	-0.00415941		3323.39	0.00350729		3913.38	0.00262211		
373.6	0.18267832	0.17701748	963.6	0.02176733	0.0195016	1553.6	0.02785654		2143.6	0.0265091	0.02157641	2733.59	-0.00449846		3323.59	0.00381838		3913.58	0.00263451		
373.8	0.1825426	0.17725912	963.8	0.02203973	0.01954203	1553.8	0.02751167		2143.8	0.02692847	0.02162013	2733.79	-0.00402302		3323.79	0.00315353		3913.78	0.00273483		
374	0.18260734	0.17750016	964	0.02207521	0.01958244	1554	0.02693553		2144	0.02629323	0.02166383	2733.99	-0.00439849		3323.99	0.0023496		3913.98	0.00329553		
374.2	0.18241051	0.1777406	964.2	0.02248227	0.01962281	1554.2	0.02742004		2144.2	0.02740292	0.02170749	2734.19	-0.00397936		3324.19	0.00229497		3914.18	0.00399857		
374.4	0.18293946	0.17798045	964.4	0.02144869	0.01966316	1554.4	0.02615217		2144.4	0.02708761	0.02175112	2734.39	-0.00378765		3324.39	0.00177545		3914.38	0.00414509		
374.6	0.18361354	0.17821971	964.6	0.02106524	0.01970348	1554.6	0.0264791		2144.6	0.02627465	0.02179471	2734.59	-0.00397866		3324.59	0.0000436		3914.58	0.00432185		
374.8	0.18382936	0.17845838	964.8	0.02086812	0.01974378	1554.8	0.02611679		2144.8	0.02614508	0.02183827	2734.79	-0.00329369		3324.79	-0.00062682		3914.78	0.00325036		
375	0.18402645	0.17869646	965	0.02120113	0.01978405	1555	0.02574952		2145	0.02599301	0.0218818	2734.99	-0.00255944		3324.99	-0.00171368		3914.98	0.00333709		
375.2	0.18440502	0.17893396	965.2	0.02162478	0.01982429	1555.2	0.02526648		2145.2	0.02555363	0.02192529	2735.19	-0.00229493		3325.19	-0.00289931		3915.18	0.00202506		
375.4	0.18478471	0.17917087	965.4	0.02221898	0.0198645	1555.4	0.02431381		2145.4	0.02514788	0.02196875	2735.39	-0.0018914		3325.39	-0.00208589		3915.38	0.00167789		
375.6	0.18520598	0.17940719	965.6	0.02173086	0.01990469	1555.6	0.02381637		2145.6	0.02555502	0.02201217	2735.59	-0.00189711		3325.59	-0.00263613		3915.58	0.00126879		
375.8	0.18552741	0.17964294	965.8	0.02209836	0.01994485	1555.8	0.02370202		2145.8	0.02590587	0.02205557	2735.79	-0.00159531		3325.79	-0.00154548		3915.78	0.00071639		
376	0.18588553	0.1798781	966	0.0224817	0.01998498	1556	0.02406338		2146	0.02630954	0.02209893	2735.99	-0.00192625		3325.99	-0.00140586		3915.98	0.00109702		
376.2	0.18610136	0.18011268	966.2	0.02191222	0.02002509	1556.2	0.02445449		2146.2	0.02660174	0.02214225	2736.19	-0.00223864		3326.19	-0.001451		3916.18	0.00066866		
376.4	0.18603867	0.18034668	966.4	0.02216185	0.02006517	1556.4	0.0244618		2146.4	0.02644696	0.02218554	2736.39	-0.00210566		3326.39	-0.00130605		3916.38	0.00041799		
376.6	0.18596452	0.18058011	966.6	0.02175484	0.02010522	1556.6	0.02509694		2146.6	0.02685559	0.0222288	2736.59	-0.00229602		3326.59	-0.00189766		3916.58	0.0008742		
376.8	0.18714416	0.18081296	966.8	0.02189825	0.02014525	1556.8	0.02526219		2146.8	0.02669484	0.02227203	2736.79	-0.00102134		3326.79	-0.00139689		3916.78	-0.00007699		
377	0.18755683	0.18104524	967	0.02187982	0.02018525	1557	0.02627131		2147	0.02670006	0.02231522	2736.99	0.00020531		3326.99	-0.00070404		3916.98	0.00088759		
377.2	0.1881988	0.18127694	967.2	0.021745	0.02022522	1557.2	0.02638266		2147.2	0.02764458	0.02235838	2737.19	0.0001711		3327.19	0.00104714		3917.18	0.00112841		
377.4	0.188721	0.18150808	967.4	0.02227277	0.02026517	1557.4	0.02601215		2147.4	0.0286257	0.0224015	2737.39	0.00112036		3327.39	0.00103032		3917.38	0.00201209		
377.6	0.18811813	0.18173864	967.6	0.02181618	0.02030509	1557.6	0.02629721		2147.6	0.02927718	0.0224446	2737.59	0.00113106		3327.59	0.00093055		3917.58	0.00284404		
377.8	0.1874762	0.18196863	967.8	0.02191493	0.02034498	1557.8	0.02724777		2147.8	0.03045447	0.02248766	2737.79	0.00116005		3327.79	0.00067367		3917.78	0.00405151		
378	0.18708002	0.18219806	968	0.02188097	0.02038485	1558	0.02805325		2148	0.03062119	0.02253068	2737.99	0.00086153		3327.99	0.00090227		3917.98	0.00490531		
378.2	0.18733817	0.18242692	968.2	0.02115753	0.02042469	1558.2	0.02872691		2148.2	0.03138425	0.02257367	2738.19	0.00001087		3328.19	0.00074333		3918.18	0.00547334		
378.4	0.18789203	0.18265522	968.4	0.02142018	0.0204645	1558.4	0.02836637		2148.4	0.03084886	0.02261663	2738.39	0.00035394		3328.39	0.0006968		3918.38	0.00548738		
378.6	0.18730098	0.18288296	968.6	0.022222	0.02050429	1558.6	0.02956609		2148.6	0.03018477	0.02265956	2738.59	0.00064244		3328.59	0.00048843		3918.58	0.00493248		
378.8	0.1866957	0.18311013	968.8	0.02303061	0.02054405	1558.8	0.02896658		2148.8	0.02998136	0.02270245	2738.79	0.00078249		3328.79	0.0000642		3918.78	0.00476668		
379	0.18622059	0.18333674	969	0.02412716	0.02058378	1559	0.02914787		2149	0.02922265	0.02274531	2738.99	0.00066054		3328.99	0.00025185		3918.98	0.00534241		
379.2	0.18622893	0.1835628	969.2	0.02374937	0.02062349	1559.2	0.02807338		2149.2	0.0286162	0.02278814	2739.19	0.00046075		3329.19	-0.00048245		3919.18	0.00519055		
379.4	0.18710727	0.1837883	969.4	0.02348423	0.02066317	1559.4	0.02717348		2149.4	0.02892811	0.02283094	2739.39	0.00022499		3329.39	-0.00004474		3919.38	0.0057263		
379.6	0.1875073	0.18401324	969.6	0.02355587	0.02070282	1559.6	0.02699136		2149.6	0.02940643	0.0228737	2739.59	-0.00133644		3329.59	0.00030588		3919.58	0.00536435		
379.8	0.18822924	0.18423763	969.8	0.02416478	0.02074245	1559.8	0.02764529		2149.8	0.02838356	0.02291643	2739.79	-0.00199529		3329.79	0.00095161		3919.78	0.00434671		
380	0.1893645	0.18446146	970	0.02350152	0.02078205	1560	0.0272728		2150	0.02699567	0.02295912	2739.99	-0.00297084		3329.99	0.00109973		3919.98	0.00420586		
380.2	0.18994067	0.18468474	970.2	0.02265953	0.02082162	1560.2	0.02680948		2150.2	0.02667617	0.02300178	2740.19	-0.0033093		3330.19	0.00015413		3920.18	0.00390472		
380.4	0.19104114	0.18490747	970.4	0.02271979	0.02086117	1560.4	0.02656063		2150.4	0.02617275	0.02304441	2740.39	-0.00288607		3330.39	-0.00032792		3920.38	0.00358706		
380.6	0.19090192	0.18512966	970.6	0.02207128	0.02090069	1560.6	0.02607659		2150.6	0.02623686	0.02308701	2740.59	-0.00240921		3330.59	-0.00093603		3920.58	0.00325774		
380.8	0.1925583	0.18535129	970.8	0.02212948	0.02094019	1560.8	0.02564199		2150.8	0.02609313	0.02312957	2740.79	-0.00146748		3330.79	-0.00120952		3920.78	0.0024236		
381	0.19310862	0.18557238	971	0.02233285	0.02097966	1561	0.02586044		2151	0.02648715	0.0231721	2740.99	-0.00066236		3330.99	-0.0006534		3920.98	0.00268681		
381.2	0.19266087	0.18579292	971.2	0.02337115	0.0210191	1561.2	0.02610185		2151.2	0.02727452	0.0232146	2741.19	-0.00032532		3331.19	0.00011475		3921.18	0.00247919		
381.4	0.19260683	0.18601292	971.4	0.02386254	0.02105852	1561.4	0.02576066		2151.4	0.02802323	0.02325707	2741.39	0.00053863		3331.39	-0.00010731		3921.38	0.00304703		
381.6	0.191027	0.18623238	971.6	0.02418389	0.02109791	1561.6	0.0264968		2151.6	0.02921678	0.0232995	2741.59	-0.0000123		3331.59	-0.00012961		3921.58	0.00402156		
381.8	0.19057626	0.1864513	971.8	0.02426732	0.02113727	1561.8	0.02714781		2151.8	0.02920818	0.0233419	2741.79	-0.00004923		3331.79	0.00064768		3921.78	0.00384434		
382	0.19030042	0.18666967	972	0.02404422	0.02117661	1562	0.02683961		2152	0.02961371	0.02338427	2741.99	-0.00032936		3331.99	0.00066354		3921.98	0.00329007		
382.2	0.1896314	0.18688751	972.2	0.02384285	0.02121592	1562.2	0.02714916		2152.2	0.02959756	0.0234266	2742.19	-0.00075206		3332.19	0.00075809		3922.18	0.00332929		
382.4	0.18912546	0.18710481	972.4	0.02366942	0.0212552	1562.4	0.02774066		2152.4	0.02979571	0.02346891	2742.39	0.00014596		3332.39	0.00132224		3922.38	0.00335011		
382.6	0.18847122	0.18732158	972.6	0.02371752	0.02129446	1562.6	0.02793798		2152.6	0.02946851	0.02351117	2742.59	0.00045023		3332.59	0.0011013		3922.58	0.00324634		
382.8	0.18800956	0.18753781	972.8	0.02316792	0.02133369	1562.8	0.02770887		2152.8	0.02899309	0.02355341	2742.79	-0.00000381		3332.79	0.00066666		3922.78	0.00373923		
383	0.18888688	0.18775351	973	0.02272645	0.0213729	1563	0.02758831		2153	0.02886359	0.02359562	2742.99	-0.0004996		3332.99	0.00172599		3922.98	0.00404551		
383.2	0.18989215	0.18796867	973.2	0.0232767	0.02141208	1563.2	0.02680426		2153.2	0.02943144	0.02363779	2743.19	-0.0010514		3333.19	0.00181952		3923.18	0.00394522		
383.4	0.18998121	0.18818331	973.4	0.02314426	0.02145123	1563.4	0.0274727		2153.4	0.02905786	0.02367993	2743.39	-0.00113315		3333.39	0.00184629		3923.38	0.00362971		
383.6	0.19075533	0.18839741	973.6	0.02361556	0.02149036	1563.6	0.02826826		2153.6	0.02820651	0.02372203	2743.59	-0.0001688		3333.59	0.00285511		3923.58	0.00335147		
383.8	0.19198519	0.18861099	973.8	0.02309618	0.02152946	1563.8	0.02807707		2153.8	0.02778767	0.02376411	2743.79	0.00031468		3333.79	0.00285808		3923.78	0.00258931		
384	0.19247152	0.18882405	974	0.02179476	0.02156854	1564	0.02728517		2154	0.02776542	0.02380615	2743.99	0.00015948		3333.99	0.00325499		3923.98	0.00339449		
384.2	0.19241051	0.18903657	974.2	0.02156789	0.02160759	1564.2	0.02721859		2154.2	0.0275594	0.02384816	2744.19	0.00054796		3334.19	0.00280702		3924.18	0.0025201		
384.4	0.19327594	0.18924858	974.4	0.0211094	0.02164661	1564.4	0.02651733		2154.4	0.02687793	0.02389014	2744.39	0.00134027		3334.39	0.00248365		3924.38	0.00238858		
384.6	0.19252969	0.18946006	974.6	0.02161701	0.02168561	1564.6	0.02641172		2154.6	0.02679943	0.02393208	2744.59	0.00089579		3334.59	0.00197237		3924.58	0.00167015		
384.8	0.19301018	0.18967101	974.8	0.02263604	0.02172458	1564.8	0.02653572		2154.8	0.02635466	0.02397399	2744.79	0.00116429		3334.79	0.00177619		3924.78	0.00164063		
385	0.1926278	0.18988145	975	0.02347042	0.02176352	1565	0.02663496		2155	0.02685305	0.02401587	2744.99	0.0016946		3334.99	0.0024179		3924.98	0.0013888		
385.2	0.1915695	0.19009137	975.2	0.0242816	0.02180244	1565.2	0.02673412		2155.2	0.02813691	0.02405772	2745.19	0.0021921		3335.19	0.0022131		3925.18	0.0019617		
385.4	0.19152358	0.19030078	975.4	0.02389864	0.02184134	1565.4	0.02705603		2155.4	0.02940038	0.02409954	2745.39	0.00283025		3335.39	0.00215433		3925.38	0.00227378		
385.6	0.19116966	0.19050966	975.6	0.02390516	0.0218802	1565.6	0.02778431		2155.6	0.03090576	0.02414132	2745.59	0.00187588		3335.59	0.00151726		3925.58	0.00290516		
385.8	0.19081717	0.19071803	975.8	0.02409508	0.02191904	1565.8	0.02828587		2155.8	0.03120674	0.02418307	2745.79	0.00144096		3335.79	0.00072991		3925.78	0.00250786		
386	0.19063341	0.19092589	976	0.02401431	0.02195786	1566	0.02817342		2156	0.03181817	0.02422479	2745.99	0.00166168		3335.99	0.0007502		3925.98	0.0032827		
386.2	0.19048734	0.19113324	976.2	0.02418259	0.02199665	1566.2	0.02932173		2156.2	0.03153536	0.02426648	2746.19	0.00139359		3336.19	0.00060942		3926.18	0.00356714		
386.4	0.1906233	0.19134007	976.4	0.02366067	0.02203541	1566.4	0.02931521		2156.4	0.03154362	0.02430813	2746.39	0.00108228		3336.39	0.00017721		3926.38	0.00395335		
386.6	0.19106619	0.19154639	976.6	0.02474246	0.02207415	1566.6	0.0287432		2156.6	0.03100125	0.02434976	2746.59	0.00014697		3336.59	-0.00005996		3926.58	0.00380613		
386.8	0.1914661	0.19175221	976.8	0.0245579	0.02211286	1566.8	0.02798418		2156.8	0.03031717	0.02439135	2746.79	-0.00059623		3336.79	-0.00039594		3926.78	0.00396279		
387	0.19355821	0.19195752	977	0.02590926	0.02215155	1567	0.02709282		2157	0.03000709	0.0244329	2746.99	-0.00133501		3336.99	-0.00020552		3926.98	0.0038414		
387.2	0.19396472	0.19216232	977.2	0.02698193	0.02219021	1567.2	0.02730732		2157.2	0.02941426	0.02447443	2747.19	-0.00117144		3337.19	-0.00058094		3927.18	0.00451642		
387.4	0.19421082	0.19236662	977.4	0.02645267	0.02222884	1567.4	0.02764593		2157.4	0.02814282	0.02451593	2747.39	-0.00136169		3337.39	-0.00043126		3927.38	0.00418366		
387.6	0.19651129	0.19257041	977.6	0.02688526	0.02226745	1567.6	0.02753423		2157.6	0.02797877	0.02455739	2747.59	-0.00122015		3337.59	0.00068587		3927.58	0.00424633		
387.8	0.19697746	0.1927737	977.8	0.02658475	0.02230603	1567.8	0.02695996		2157.8	0.02741475	0.02459882	2747.79	-0.00248358		3337.79	-0.00033902		3927.78	0.00327317		
388	0.19750454	0.19297649	978	0.02532125	0.02234459	1568	0.02659939		2158	0.02698723	0.02464022	2747.99	-0.00267801		3337.99	0.00081884		3927.98	0.00390313		
388.2	0.19826678	0.19317878	978.2	0.02445845	0.02238312	1568.2	0.02634428		2158.2	0.0254703	0.02468158	2748.19	-0.00307121		3338.19	0.00153884		3928.18	0.00307999		
388.4	0.19893666	0.19338057	978.4	0.02357609	0.02242163	1568.4	0.02632603		2158.4	0.02477997	0.02472292	2748.39	-0.00307181		3338.39	0.00078566		3928.38	0.00338404		
388.6	0.19860797	0.19358186	978.6	0.02408382	0.0224601	1568.6	0.02619448		2158.6	0.02383013	0.02476422	2748.59	-0.00347575		3338.59	0.00115912		3928.58	0.00369507		
388.8	0.19902062	0.19378266	978.8	0.02379073	0.02249856	1568.8	0.02632982		2158.8	0.02377348	0.02480549	2748.79	-0.00283654		3338.79	0.00151784		3928.78	0.00375371		
389	0.19914761	0.19398296	979	0.02352584	0.02253699	1569	0.02540929		2159	0.02503556	0.02484673	2748.99	-0.00293508		3338.99	0.00149251		3928.98	0.00366529		
389.2	0.19843127	0.19418277	979.2	0.02320941	0.02257539	1569.2	0.02581184		2159.2	0.02604532	0.02488794	2749.19	-0.00272896		3339.19	0.00123365		3929.18	0.0045437		
389.4	0.19809601	0.19438209	979.4	0.02278034	0.02261377	1569.4	0.02654129		2159.4	0.02643903	0.02492911	2749.39	-0.00219235		3339.39	0.00094215		3929.38	0.00390705		
389.6	0.19774309	0.19458091	979.6	0.02305592	0.02265212	1569.6	0.02624818		2159.6	0.0268281	0.02497026	2749.59	-0.00232274		3339.59	0.00005009		3929.58	0.00399685		
389.8	0.19702999	0.19477925	979.8	0.02355972	0.02269044	1569.8	0.02645836		2159.8	0.02705155	0.02501137	2749.79	-0.00191962		3339.79	0.00000203		3929.78	0.00430676		
390	0.19742365	0.19497709	980	0.02406944	0.02272874	1570	0.02659352		2160	0.02790442	0.02505245	2749.99	-0.00077249		3339.99	0.0003414		3929.98	0.00482863		
390.2	0.19716505	0.19517445	980.2	0.02489168	0.02276702	1570.2	0.02700017		2160.2	0.02773301	0.0250935	2750.19	-0.00156006		3340.19	0.00054097		3930.18	0.00470475		
390.4	0.19643349	0.19537132	980.4	0.02486992	0.02280527	1570.4	0.02671875		2160.4	0.02850352	0.02513452	2750.39	-0.00146944		3340.39	0.00064848		3930.38	0.0050379		
390.6	0.19672485	0.19556771	980.6	0.0252421	0.02284349	1570.6	0.02573127		2160.6	0.02875469	0.0251755	2750.59	-0.00116094		3340.59	0.00094381		3930.58	0.00500321		
390.8	0.19710755	0.19576361	980.8	0.02535227	0.02288169	1570.8	0.02555948		2160.8	0.02929068	0.02521646	2750.79	-0.00029355		3340.79	0.00081845		3930.78	0.00444413		
391	0.19806025	0.19595903	981	0.02620204	0.02291986	1571	0.02563829		2161	0.02968263	0.02525738	2750.99	-0.00005572		3340.99	0.00014322		3930.98	0.00478602		
391.2	0.19849413	0.19615396	981.2	0.02587114	0.02295801	1571.2	0.02602244		2161.2	0.02963766	0.02529827	2751.19	-0.00028809		3341.19	-0.0008203		3931.18	0.00430846		
391.4	0.19881882	0.19634842	981.4	0.02551163	0.02299613	1571.4	0.02706183		2161.4	0.03025897	0.02533913	2751.39	-0.00053272		3341.39	-0.0003181		3931.38	0.00384163		
391.6	0.2003904	0.1965424	981.6	0.02585668	0.02303422	1571.6	0.02718539		2161.6	0.03111933	0.02537996	2751.59	-0.00039858		3341.59	-0.00146556		3931.58	0.00355596		
391.8	0.20036412	0.19673589	981.8	0.02565171	0.02307229	1571.8	0.02735868		2161.8	0.03098461	0.02542075	2751.79	-0.00057633		3341.79	-0.00219652		3931.78	0.00336417		
392	0.20047222	0.19692892	982	0.02454077	0.02311034	1572	0.02818455		2162	0.03204228	0.02546152	2751.99	-0.0008834		3341.99	-0.00160138		3931.98	0.00365972		
392.2	0.20142692	0.19712146	982.2	0.02380477	0.02314836	1572.2	0.02909995		2162.2	0.03143216	0.02550225	2752.19	-0.00115449		3342.19	-0.00198232		3932.18	0.00371945		
392.4	0.20169056	0.19731353	982.4	0.02375195	0.02318635	1572.4	0.02934317		2162.4	0.03154359	0.02554295	2752.39	-0.00091314		3342.39	-0.00212581		3932.38	0.00350177		
392.6	0.20099898	0.19750513	982.6	0.02397909	0.02322432	1572.6	0.02875752		2162.6	0.03160904	0.02558362	2752.59	-0.00053635		3342.59	-0.00145727		3932.58	0.00370184		
392.8	0.20145017	0.19769625	982.8	0.02331711	0.02326226	1572.8	0.02919368		2162.8	0.03201266	0.02562426	2752.79	-0.00093954		3342.79	-0.00142883		3932.78	0.00388266		
393	0.20092728	0.19788691	983	0.02247684	0.02330018	1573	0.02912038		2163	0.03163828	0.02566487	2752.99	-0.00131169		3342.99	-0.00158855		3932.98	0.00389424		
393.2	0.2002698	0.19807709	983.2	0.02273581	0.02333808	1573.2	0.02977137		2163.2	0.03066152	0.02570545	2753.19	-0.00066393		3343.19	-0.00138313		3933.18	0.00351458		
393.4	0.20075139	0.19826681	983.4	0.02305814	0.02337594	1573.4	0.02894379		2163.4	0.02960999	0.02574599	2753.39	-0.0002617		3343.39	-0.00188529		3933.38	0.00357685		
393.6	0.20079767	0.19845605	983.6	0.02379506	0.02341379	1573.6	0.02898404		2163.6	0.02909928	0.02578651	2753.59	-0.0008144		3343.59	-0.00089119		3933.58	0.00411215		
393.8	0.20092125	0.19864483	983.8	0.02449983	0.0234516	1573.8	0.0294991		2163.8	0.02870299	0.02582699	2753.79	-0.00133595		3343.79	-0.00036953		3933.78	0.00431982		
394	0.201066	0.19883315	984	0.02471721	0.02348939	1574	0.02942077		2164	0.02859334	0.02586744	2753.99	-0.00171629		3343.99	-0.0003964		3933.98	0.00457931		
394.2	0.20035777	0.199021	984.2	0.02580451	0.02352716	1574.2	0.02976024		2164.2	0.02780521	0.02590786	2754.19	-0.00212555		3344.19	0.00074845		3934.18	0.00485359		
394.4	0.19989746	0.19920839	984.4	0.02456339	0.0235649	1574.4	0.02886178		2164.4	0.02806122	0.02594825	2754.39	-0.00128298		3344.39	0.00066243		3934.38	0.00443459		
394.6	0.20072253	0.19939531	984.6	0.02454292	0.02360262	1574.6	0.02784503		2164.6	0.0269077	0.02598861	2754.59	-0.00073642		3344.59	0.00097901		3934.58	0.00374961		
394.8	0.2007098	0.19958178	984.8	0.02530533	0.02364031	1574.8	0.02778265		2164.8	0.02677449	0.02602894	2754.79	-0.00055971		3344.79	0.00100861		3934.78	0.00318593		
395	0.20077581	0.19976779	985	0.02471855	0.02367797	1575	0.0277014		2165	0.02675838	0.02606924	2754.99	-0.00062781		3344.99	0.00074909		3934.98	0.00287428		
395.2	0.20103047	0.19995333	985.2	0.02486872	0.02371561	1575.2	0.02801505		2165.2	0.02665308	0.0261095	2755.19	-0.00133772		3345.19	0.00047625		3935.18	0.0031714		
395.4	0.20052843	0.20013842	985.4	0.02514831	0.02375323	1575.4	0.0284026		2165.4	0.02726996	0.02614973	2755.39	-0.00150764		3345.39	0.00113135		3935.38	0.0040716		
395.6	0.20051097	0.20032305	985.6	0.02536338	0.02379082	1575.6	0.02775137		2165.6	0.02833949	0.02618994	2755.59	-0.00146836		3345.59	0.00013364		3935.58	0.0033977		
395.8	0.20113866	0.20050723	985.8	0.02503572	0.02382839	1575.8	0.02845039		2165.8	0.02848497	0.02623011	2755.79	-0.00184393		3345.79	-0.00014025		3935.78	0.00352537		
396	0.20185971	0.20069096	986	0.02418518	0.02386593	1576	0.02896616		2166	0.02952991	0.02627025	2755.99	-0.00201115		3345.99	-0.00093159		3935.98	0.00320288		
396.2	0.20325988	0.20087423	986.2	0.02450603	0.02390344	1576.2	0.02862383		2166.2	0.0296577	0.02631036	2756.19	-0.00188979		3346.19	-0.00090649		3936.18	0.00269656		
396.4	0.20388514	0.20105705	986.4	0.02465825	0.02394093	1576.4	0.02833062		2166.4	0.03080528	0.02635044	2756.39	-0.00159132		3346.39	-0.00016672		3936.38	0.00265798		
396.6	0.20414129	0.20123941	986.6	0.02463087	0.02397839	1576.6	0.02798434		2166.6	0.03130841	0.02639049	2756.59	-0.00176686		3346.59	0.0002965		3936.58	0.00276797		
396.8	0.20562676	0.20142133	986.8	0.02353023	0.02401583	1576.8	0.02792516		2166.8	0.03063571	0.02643051	2756.79	-0.00179998		3346.79	0.00098993		3936.78	0.00304702		
397	0.20553564	0.2016028	987	0.02298341	0.02405325	1577	0.02786681		2167	0.03046721	0.02647049	2756.99	-0.00127542		3346.99	0.00165111		3936.98	0.0026327		
397.2	0.20639067	0.20178383	987.2	0.0235128	0.02409064	1577.2	0.02844779		2167.2	0.03024136	0.02651045	2757.19	-0.00088468		3347.19	0.00226669		3937.18	0.00330778		
397.4	0.20722901	0.2019644	987.4	0.02377338	0.024128	1577.4	0.0281583		2167.4	0.03009943	0.02655037	2757.39	-0.00135884		3347.39	0.00325684		3937.38	0.00433345		
397.6	0.20681743	0.20214453	987.6	0.02449595	0.02416534	1577.6	0.02926068		2167.6	0.03038138	0.02659027	2757.59	-0.00186942		3347.59	0.00370229		3937.58	0.00361743		
397.8	0.20700819	0.20232422	987.8	0.02434137	0.02420266	1577.8	0.02955018		2167.8	0.03009178	0.02663013	2757.79	-0.00203618		3347.79	0.00343651		3937.78	0.00343097		
398	0.20645231	0.20250347	988	0.02472216	0.02423995	1578	0.02944367		2168	0.02977815	0.02666996	2757.99	-0.00165849		3347.99	0.00374559		3937.98	0.00329678		
398.2	0.20633126	0.20268227	988.2	0.02540483	0.02427721	1578.2	0.02965604		2168.2	0.02970719	0.02670977	2758.19	-0.0006363		3348.19	0.00448668		3938.18	0.00316608		
398.4	0.20647884	0.20286063	988.4	0.02471206	0.02431445	1578.4	0.02929314		2168.4	0.02918154	0.02674954	2758.39	-0.00052773		3348.39	0.00453567		3938.38	0.00278114		
398.6	0.20636094	0.20303855	988.6	0.02506159	0.02435167	1578.6	0.02881565		2168.6	0.02882622	0.02678928	2758.59	-0.00020439		3348.59	0.0053793		3938.58	0.00312129		
398.8	0.20544895	0.20321604	988.8	0.02580301	0.02438886	1578.8	0.02862365		2168.8	0.02890383	0.02682899	2758.79	0.00011564		3348.79	0.00536925		3938.78	0.00377909		
399	0.20467301	0.20339308	989	0.0250716	0.02442603	1579	0.02938614		2169	0.02911392	0.02686867	2758.99	0.0002377		3348.99	0.00577637		3938.98	0.00392784		
399.2	0.20448648	0.20356969	989.2	0.02528579	0.02446317	1579.2	0.02877559		2169.2	0.02913368	0.02690832	2759.19	-0.00066824		3349.19	0.00451386		3939.18	0.00505011		
399.4	0.20405815	0.20374586	989.4	0.02475705	0.02450028	1579.4	0.0290246		2169.4	0.02957815	0.02694793	2759.39	-0.00071084		3349.39	0.00396104		3939.38	0.00516576		
399.6	0.20470934	0.2039216	989.6	0.02545013	0.02453737	1579.6	0.02884957		2169.6	0.03049633	0.02698752	2759.59	-0.00060776		3349.59	0.00257743		3939.58	0.00428608		
399.8	0.20690398	0.20409691	989.8	0.02593202	0.02457444	1579.8	0.0295633		2169.8	0.02976308	0.02702708	2759.79	-0.00070812		3349.79	0.00168776		3939.78	0.00426785		
400	0.20745874	0.20427178	990	0.02629348	0.02461148	1580	0.02952199		2170	0.03021318	0.02706661	2759.99	-0.00087024		3349.99	0.00164708		3939.98	0.00340443		
400.2	0.20855446	0.20444623	990.2	0.02773966	0.0246485	1580.2	0.02914868		2170.2	0.03081515	0.0271061	2760.19	-0.00193693		3350.19	0.00172999		3940.18	0.00328085		
400.4	0.20948516	0.20462024	990.4	0.02749343	0.02468549	1580.4	0.02908752		2170.4	0.0306192	0.02714557	2760.39	-0.00204345		3350.39	0.0028516		3940.38	0.00343552		
400.6	0.20991616	0.20479382	990.6	0.02756023	0.02472246	1580.6	0.02899012		2170.6	0.03145407	0.027185	2760.59	-0.00157641		3350.59	0.00247282		3940.58	0.00283912		
400.8	0.20976883	0.20496698	990.8	0.02699582	0.0247594	1580.8	0.0287744		2170.8	0.03144091	0.02722441	2760.79	-0.00126195		3350.79	0.00264419		3940.78	0.00344695		
401	0.20913977	0.20513971	991	0.02703549	0.02479632	1581	0.02893737		2171	0.03252122	0.02726378	2760.99	-0.00162542		3350.99	0.00232681		3940.98	0.00383092		
401.2	0.20846997	0.20531201	991.2	0.0274753	0.02483321	1581.2	0.02984991		2171.2	0.0328631	0.02730313	2761.19	-0.00191558		3351.19	0.00181271		3941.18	0.00406692		
401.4	0.2076494	0.20548389	991.4	0.0280159	0.02487008	1581.4	0.02936874		2171.4	0.03359883	0.02734244	2761.39	-0.00256378		3351.39	0.00175086		3941.38	0.00404075		
401.6	0.20692225	0.20565534	991.6	0.02814736	0.02490693	1581.6	0.0290897		2171.6	0.03434015	0.02738172	2761.59	-0.00268124		3351.59	0.00084086		3941.58	0.00345493		
401.8	0.20642362	0.20582638	991.8	0.02785005	0.02494375	1581.8	0.02931151		2171.8	0.03399907	0.02742098	2761.79	-0.00273016		3351.79	0.00110861		3941.78	0.0030407		
402	0.20615725	0.20599699	992	0.02825787	0.02498054	1582	0.02905933		2172	0.03391176	0.0274602	2761.99	-0.00276897		3351.99	0.00124089		3941.98	0.0033928		
402.2	0.20582845	0.20616718	992.2	0.02719469	0.02501731	1582.2	0.02893567		2172.2	0.0346118	0.02749939	2762.19	-0.00268301		3352.19	0.00162574		3942.18	0.00317968		
402.4	0.20563501	0.20633695	992.4	0.02637463	0.02505406	1582.4	0.02772804		2172.4	0.03478929	0.02753856	2762.39	-0.00281155		3352.39	0.00120459		3942.38	0.00280796		
402.6	0.20452034	0.2065063	992.6	0.02612875	0.02509078	1582.6	0.02698815		2172.6	0.03538065	0.02757769	2762.59	-0.00227733		3352.59	0.00119489		3942.58	0.00300839		
402.8	0.20481459	0.20667523	992.8	0.02597319	0.02512748	1582.8	0.02708084		2172.8	0.03465863	0.02761679	2762.79	-0.0015895		3352.79	0.00103637		3942.78	0.00307972		
403	0.20445969	0.20684375	993	0.02558538	0.02516415	1583	0.02706876		2173	0.03491313	0.02765586	2762.99	-0.00191907		3352.99	0.00124027		3942.98	0.00298051		
403.2	0.20498945	0.20701185	993.2	0.02458951	0.0252008	1583.2	0.02670276		2173.2	0.03444604	0.02769491	2763.19	-0.00227571		3353.19	0.00071846		3943.18	0.00339691		
403.4	0.20552527	0.20717954	993.4	0.02459427	0.02523742	1583.4	0.02753114		2173.4	0.03469712	0.02773392	2763.39	-0.00146002		3353.39	0.00103072		3943.38	0.00389073		
403.6	0.20639192	0.20734681	993.6	0.02497397	0.02527402	1583.6	0.02736966		2173.6	0.03392418	0.0277729	2763.59	-0.00101227		3353.59	0.00091757		3943.58	0.00346135		
403.8	0.20756396	0.20751368	993.8	0.02468594	0.0253106	1583.8	0.02805598		2173.8	0.03278267	0.02781185	2763.79	-0.0010277		3353.79	0.001602		3943.78	0.0040976		
404	0.20826009	0.20768013	994	0.02485175	0.02534715	1584	0.02834131		2174	0.03266011	0.02785077	2763.99	-0.0007927		3353.99	0.00201481		3943.98	0.00439216		
404.2	0.20928212	0.20784617	994.2	0.02567209	0.02538367	1584.2	0.02881291		2174.2	0.03201218	0.02788966	2764.19	-0.00087285		3354.19	0.00208774		3944.18	0.00463559		
404.4	0.20955938	0.2080118	994.4	0.02516107	0.02542017	1584.4	0.02915407		2174.4	0.03127435	0.02792853	2764.39	-0.00026027		3354.39	0.00318669		3944.38	0.00376793		
404.6	0.21009243	0.20817702	994.6	0.02575718	0.02545665	1584.6	0.02952333		2174.6	0.03254371	0.02796736	2764.59	0.00042216		3354.59	0.00243952		3944.58	0.00364539		
404.8	0.20965333	0.20834183	994.8	0.02566103	0.0254931	1584.8	0.02927035		2174.8	0.03188387	0.02800616	2764.79	0.00034167		3354.79	0.00282825		3944.78	0.00427246		
405	0.21016757	0.20850624	995	0.02635227	0.02552953	1585	0.02966177		2175	0.03171026	0.02804493	2764.99	-0.0002752		3354.99	0.00205535		3944.98	0.00421493		
405.2	0.21037563	0.20867025	995.2	0.02654864	0.02556593	1585.2	0.03014803		2175.2	0.03229018	0.02808367	2765.19	-0.00048607		3355.19	0.00126494		3945.18	0.00428903		
405.4	0.21073845	0.20883385	995.4	0.02679717	0.02560231	1585.4	0.03051227		2175.4	0.0328016	0.02812239	2765.39	-0.00140071		3355.39	0.00197591		3945.38	0.00360223		
405.6	0.21118098	0.20899704	995.6	0.0263845	0.02563867	1585.6	0.03074073		2175.6	0.03244739	0.02816107	2765.59	-0.0020992		3355.59	0.00138503		3945.58	0.00292703		
405.8	0.21140586	0.20915984	995.8	0.02648483	0.025675	1585.8	0.03128156		2175.8	0.03193153	0.02819972	2765.79	-0.00283903		3355.79	0.00082479		3945.78	0.00293618		
406	0.21176961	0.20932223	996	0.02624376	0.02571131	1586	0.03152633		2176	0.03142529	0.02823834	2765.99	-0.0028586		3355.99	0.00035102		3945.98	0.00348357		
406.2	0.21190278	0.20948422	996.2	0.02627444	0.02574759	1586.2	0.03124925		2176.2	0.03168186	0.02827694	2766.19	-0.00311334		3356.19	0.00001764		3946.18	0.00265936		
406.4	0.21151255	0.20964581	996.4	0.02698676	0.02578385	1586.4	0.03133053		2176.4	0.03135461	0.0283155	2766.39	-0.00386797		3356.39	-0.00012577		3946.38	0.00225896		
406.6	0.21087436	0.20980701	996.6	0.02739152	0.02582008	1586.6	0.03189986		2176.6	0.03149827	0.02835403	2766.59	-0.00410356		3356.59	-0.00028543		3946.58	0.0024374		
406.8	0.21125977	0.2099678	996.8	0.02647821	0.02585629	1586.8	0.03172496		2176.8	0.03136212	0.02839254	2766.79	-0.00434272		3356.79	-0.00076366		3946.78	0.00246992		
407	0.21103432	0.2101282	997	0.02623146	0.02589248	1587	0.0309798		2177	0.03191372	0.02843101	2766.99	-0.00494178		3356.99	-0.00107915		3946.98	0.00313364		
407.2	0.21125992	0.21028821	997.2	0.02525897	0.02592864	1587.2	0.03066734		2177.2	0.03260212	0.02846946	2767.19	-0.00503261		3357.19	-0.00121809		3947.18	0.0040911		
407.4	0.21124588	0.21044782	997.4	0.02539299	0.02596478	1587.4	0.02995521		2177.4	0.03324056	0.02850787	2767.39	-0.00401359		3357.39	-0.00167004		3947.38	0.00409762		
407.6	0.21196535	0.21060704	997.6	0.02572182	0.02600089	1587.6	0.02956992		2177.6	0.03279571	0.02854626	2767.59	-0.00390222		3357.59	-0.00187621		3947.58	0.00444122		
407.8	0.21247537	0.21076586	997.8	0.02617067	0.02603698	1587.8	0.03019095		2177.8	0.03316608	0.02858461	2767.79	-0.00342655		3357.79	-0.00122417		3947.78	0.00478201		
408	0.21325627	0.21092429	998	0.02718592	0.02607304	1588	0.03030285		2178	0.03377539	0.02862294	2767.99	-0.00218476		3357.99	-0.00120172		3947.98	0.00476204		
408.2	0.21342245	0.21108233	998.2	0.02786327	0.02610909	1588.2	0.02988323		2178.2	0.03374226	0.02866124	2768.19	-0.00086227		3358.19	-0.00071089		3948.18	0.0039915		
408.4	0.21384456	0.21123999	998.4	0.02761904	0.0261451	1588.4	0.02922447		2178.4	0.03393334	0.0286995	2768.39	-0.00049953		3358.39	0.00009152		3948.38	0.00271048		
408.6	0.21395276	0.21139725	998.6	0.02745808	0.02618109	1588.6	0.02898033		2178.6	0.0341319	0.02873774	2768.59	0.00033232		3358.59	0.00012091		3948.58	0.00299145		
408.8	0.21429227	0.21155413	998.8	0.02779868	0.02621706	1588.8	0.0286477		2178.8	0.03297599	0.02877595	2768.79	0.00102426		3358.79	0.00033521		3948.78	0.00297741		
409	0.21553484	0.21171062	999	0.02842689	0.02625301	1589	0.02904061		2179	0.03280931	0.02881413	2768.99	0.00023255		3358.99	0.00108552		3948.98	0.00275315		
409.2	0.21644016	0.21186672	999.2	0.02796671	0.02628893	1589.2	0.02959424		2179.2	0.03311685	0.02885228	2769.19	0.00018712		3359.19	0.00119956		3949.18	0.00259224		
409.4	0.21696197	0.21202244	999.4	0.02775126	0.02632483	1589.4	0.03019801		2179.4	0.03301945	0.0288904	2769.39	-0.00001142		3359.39	0.00211379		3949.38	0.00163511		
409.6	0.21702756	0.21217777	999.6	0.02779888	0.0263607	1589.6	0.03101246		2179.6	0.03285281	0.02892849	2769.59	0.00005521		3359.59	0.00117097		3949.58	0.00135693		
409.8	0.21658203	0.21233273	999.8	0.02805992	0.02639655	1589.8	0.03049107		2179.8	0.03274092	0.02896655	2769.79	-0.00004429		3359.79	0.00076479		3949.78	0.00193121		
410	0.21587215	0.2124873	1000	0.02875549	0.02643237	1590	0.03133312		2180	0.03233002	0.02900458	2769.99	0.00007036		3359.99	0.00089799		3949.98	0.00165236		
410.2	0.2148749	0.21264148	1000.2	0.02932119	0.02646817	1590.2	0.03114313		2180.2	0.03312487	0.02904258	2770.19	-0.00098434		3360.19	0.00115435		3950.18	0.00178219		
410.4	0.21369978	0.21279529	1000.4	0.02909346	0.02650395	1590.4	0.03151291		2180.4	0.03280512	0.02908055	2770.39	-0.00191873		3360.39	0.00140643		3950.38	0.00215259		
410.6	0.21290895	0.21294872	1000.6	0.02789922	0.0265397	1590.6	0.03100524		2180.6	0.0326033	0.0291185	2770.59	-0.00315148		3360.59	0.00031147		3950.58	0.00303703		
410.8	0.21267223	0.21310177	1000.8	0.02748072	0.02657543	1590.8	0.03067937		2180.8	0.03233896	0.02915641	2770.79	-0.00395221		3360.79	-0.00062827		3950.78	0.00422338		
411	0.21338689	0.21325445	1001	0.02739665	0.02661114	1591	0.02954035		2181	0.03228366	0.0291943	2770.99	-0.00409855		3360.99	-0.00136479		3950.98	0.00445601		
411.2	0.21309	0.21340675	1001.2	0.02763706	0.02664682	1591.2	0.02864829		2181.2	0.03280582	0.02923215	2771.19	-0.00400011		3361.19	-0.00180267		3951.18	0.00545745		
411.4	0.21371194	0.21355867	1001.4	0.02800267	0.02668248	1591.4	0.02849068		2181.4	0.03297471	0.02926998	2771.39	-0.00345446		3361.39	-0.00228007		3951.38	0.00552224		
411.6	0.21384435	0.21371022	1001.6	0.02903792	0.02671811	1591.6	0.02840783		2181.6	0.03309916	0.02930778	2771.59	-0.00357966		3361.59	-0.00256454		3951.58	0.00589085		
411.8	0.21306313	0.21386139	1001.8	0.02926928	0.02675372	1591.8	0.02862532		2181.8	0.03333279	0.02934555	2771.79	-0.00260096		3361.79	-0.00236386		3951.78	0.00541263		
412	0.21244956	0.21401219	1002	0.02947806	0.02678931	1592	0.02832332		2182	0.03421914	0.02938329	2771.99	-0.00205313		3361.99	-0.00294656		3951.98	0.00594395		
412.2	0.21200236	0.21416262	1002.2	0.02939712	0.02682487	1592.2	0.02765083		2182.2	0.03325778	0.029421	2772.19	-0.00114088		3362.19	-0.00305706		3952.18	0.00539207		
412.4	0.21244592	0.21431268	1002.4	0.02909641	0.02686041	1592.4	0.02821732		2182.4	0.03266973	0.02945868	2772.39	-0.00226667		3362.39	-0.00274673		3952.38	0.00532901		
412.6	0.21237594	0.21446237	1002.6	0.02931205	0.02689592	1592.6	0.02758746		2182.6	0.0316775	0.02949633	2772.59	-0.00149699		3362.59	-0.00226082		3952.58	0.00613132		
412.8	0.21288302	0.21461169	1002.8	0.03001734	0.02693142	1592.8	0.02810309		2182.8	0.03134417	0.02953395	2772.79	-0.00154643		3362.79	-0.00137757		3952.78	0.00554896		
413	0.21351712	0.21476064	1003	0.03001728	0.02696688	1593	0.02903465		2183	0.03173954	0.02957155	2772.99	-0.00088065		3362.99	-0.00021897		3952.98	0.00594769		
413.2	0.21369922	0.21490922	1003.2	0.02965883	0.02700233	1593.2	0.02946705		2183.2	0.03112456	0.02960911	2773.19	0.00039144		3363.19	-0.00052479		3953.18	0.00497573		
413.4	0.21322627	0.21505744	1003.4	0.02929973	0.02703775	1593.4	0.02965853		2183.4	0.03184301	0.02964665	2773.39	0.00079793		3363.39	0.00046625		3953.38	0.00431457		
413.6	0.21290641	0.21520529	1003.6	0.02960453	0.02707314	1593.6	0.02983722		2183.6	0.031641	0.02968416	2773.59	0.00057708		3363.59	0.00085196		3953.58	0.00358024		
413.8	0.21293062	0.21535278	1003.8	0.02970505	0.02710852	1593.8	0.02904771		2183.8	0.03178714	0.02972164	2773.79	0.00068665		3363.79	0.00132054		3953.78	0.00425292		
414	0.21336969	0.21549991	1004	0.02982743	0.02714387	1594	0.03030697		2184	0.03198633	0.02975909	2773.99	0.00071631		3363.99	0.00194998		3953.98	0.00414951		
414.2	0.21378026	0.21564667	1004.2	0.02859011	0.02717919	1594.2	0.02900552		2184.2	0.03233156	0.02979651	2774.19	0.00092506		3364.19	0.00341238		3954.18	0.00455543		
414.4	0.21512404	0.21579307	1004.4	0.02836199	0.0272145	1594.4	0.02860528		2184.4	0.03179021	0.0298339	2774.39	0.00082176		3364.39	0.00392688		3954.38	0.00468274		
414.6	0.21616438	0.21593911	1004.6	0.02820549	0.02724977	1594.6	0.0279232		2184.6	0.03161309	0.02987126	2774.59	-0.00005109		3364.59	0.00332114		3954.58	0.0050677		
414.8	0.21802992	0.21608479	1004.8	0.02870543	0.02728503	1594.8	0.02743324		2184.8	0.03048743	0.0299086	2774.79	0.00048078		3364.79	0.00296706		3954.78	0.00488588		
415	0.21835009	0.21623011	1005	0.02924326	0.02732026	1595	0.0263359		2185	0.03140471	0.0299459	2774.99	0.00062571		3364.99	0.00319982		3954.98	0.00378058		
415.2	0.21850991	0.21637507	1005.2	0.02955611	0.02735547	1595.2	0.02646432		2185.2	0.03237684	0.02998318	2775.19	0.00056546		3365.19	0.00322632		3955.18	0.00451608		
415.4	0.21879938	0.21651967	1005.4	0.02963431	0.02739065	1595.4	0.02684539		2185.4	0.03377595	0.03002043	2775.39	0.00007207		3365.39	0.00296482		3955.38	0.00401217		
415.6	0.21776176	0.21666392	1005.6	0.02973482	0.02742581	1595.6	0.02689349		2185.6	0.03459271	0.03005765	2775.59	-0.00032475		3365.59	0.00248416		3955.58	0.00298771		
415.8	0.21687975	0.21680781	1005.8	0.02935509	0.02746095	1595.8	0.02703846		2185.8	0.03600344	0.03009484	2775.79	-0.00098902		3365.79	0.00201982		3955.78	0.00285345		
416	0.21650451	0.21695135	1006	0.02931838	0.02749607	1596	0.02702253		2186	0.03736378	0.030132	2775.99	-0.00153184		3365.99	0.00134125		3955.98	0.00375563		
416.2	0.21705539	0.21709453	1006.2	0.02987771	0.02753116	1596.2	0.02707082		2186.2	0.03698154	0.03016913	2776.19	-0.00230256		3366.19	0.00099061		3956.18	0.00354514		
416.4	0.21711077	0.21723736	1006.4	0.0296746	0.02756622	1596.4	0.02740727		2186.4	0.03736576	0.03020624	2776.39	-0.00298313		3366.39	0.00114623		3956.38	0.00461829		
416.6	0.21653284	0.21737984	1006.6	0.03021383	0.02760127	1596.6	0.02633202		2186.6	0.0370338	0.03024331	2776.59	-0.00311567		3366.59	0.00144443		3956.58	0.00412693		
416.8	0.21608347	0.21752197	1006.8	0.03032303	0.02763629	1596.8	0.02636934		2186.8	0.03728069	0.03028036	2776.79	-0.00326698		3366.79	0.00112571		3956.78	0.00394572		
417	0.21599959	0.21766374	1007	0.03060224	0.02767128	1597	0.02689928		2187	0.0369239	0.03031738	2776.99	-0.00260081		3366.99	0.00088943		3956.98	0.00365841		
417.2	0.21564431	0.21780517	1007.2	0.03089615	0.02770626	1597.2	0.02633486		2187.2	0.03655437	0.03035437	2777.19	-0.00332934		3367.19	0.00070258		3957.18	0.00277475		
417.4	0.21594664	0.21794625	1007.4	0.0306671	0.02774121	1597.4	0.02665978		2187.4	0.0370427	0.03039133	2777.39	-0.0043722		3367.39	0.00091011		3957.38	0.00399292		
417.6	0.21633738	0.21808698	1007.6	0.03020038	0.02777614	1597.6	0.02687077		2187.6	0.0365568	0.03042827	2777.59	-0.00358178		3367.59	0.00041726		3957.58	0.00398268		
417.8	0.21738802	0.21822736	1007.8	0.02990546	0.02781104	1597.8	0.02711919		2187.8	0.03658089	0.03046517	2777.79	-0.00325646		3367.79	0.00067735		3957.78	0.00419701		
418	0.21799134	0.2183674	1008	0.02941018	0.02784592	1598	0.02783005		2188	0.03581295	0.03050205	2777.99	-0.0029158		3367.99	0.00140909		3957.98	0.00352844		
418.2	0.21866469	0.21850709	1008.2	0.02851466	0.02788078	1598.2	0.02743973		2188.2	0.03541505	0.03053889	2778.19	-0.00130414		3368.19	0.0020608		3958.18	0.0037465		
418.4	0.21950568	0.21864644	1008.4	0.02925514	0.02791561	1598.4	0.02766705		2188.4	0.03445012	0.03057571	2778.39	-0.00138043		3368.39	0.0008121		3958.38	0.00394003		
418.6	0.22022202	0.21878545	1008.6	0.02946309	0.02795042	1598.6	0.02828317		2188.6	0.03372331	0.03061251	2778.59	-0.00095566		3368.59	-0.00038235		3958.58	0.00429797		
418.8	0.21989516	0.21892411	1008.8	0.02964223	0.02798521	1598.8	0.02844443		2188.8	0.03326251	0.03064927	2778.79	-0.00043197		3368.79	0.00046978		3958.78	0.00401192		
419	0.21902153	0.21906243	1009	0.02978228	0.02801997	1599	0.02959176		2189	0.03466416	0.030686	2778.99	0.00013021		3368.99	0.00042176		3958.98	0.00402662		
419.2	0.21959796	0.21920041	1009.2	0.02966202	0.02805471	1599.2	0.03063353		2189.2	0.03514097	0.03072271	2779.19	-0.00041625		3369.19	0.00035599		3959.18	0.00483026		
419.4	0.21932415	0.21933805	1009.4	0.02932165	0.02808943	1599.4	0.03141496		2189.4	0.03595359	0.03075939	2779.39	-0.0010021		3369.39	-0.00038788		3959.38	0.00510826		
419.6	0.21927118	0.21947534	1009.6	0.0289649	0.02812412	1599.6	0.03163964		2189.6	0.03644562	0.03079604	2779.59	-0.00083047		3369.59	-0.00054277		3959.58	0.00502984		
419.8	0.21881712	0.21961231	1009.8	0.02928451	0.02815879	1599.8	0.03143681		2189.8	0.03694496	0.03083266	2779.79	-0.00227294		3369.79	-0.00122758		3959.78	0.00536122		
420	0.21924353	0.21974893	1010	0.02956243	0.02819344	1600	0.03160367		2190	0.03697962	0.03086925	2779.99	-0.00252429		3369.99	-0.00079675		3959.98	0.00582008		
420.2	0.21912209	0.21988522	1010.2	0.03091577	0.02822807	1600.2	0.03184473		2190.2	0.03616276	0.03090582	2780.19	-0.00312128		3370.19	-0.00065656		3960.18	0.00567531		
420.4	0.2192365	0.22002117	1010.4	0.0309339	0.02826267	1600.4	0.03028989		2190.4	0.03609869	0.03094235	2780.39	-0.00317192		3370.39	-0.00052769		3960.38	0.0057037		
420.6	0.21952887	0.22015678	1010.6	0.0323428	0.02829725	1600.6	0.02903221		2190.6	0.03635231	0.03097886	2780.59	-0.00279603		3370.59	-0.00077389		3960.58	0.00497735		
420.8	0.21926672	0.22029206	1010.8	0.03222964	0.0283318	1600.8	0.02808288		2190.8	0.03662178	0.03101534	2780.79	-0.00230118		3370.79	-0.00100115		3960.78	0.00471705		
421	0.21924072	0.22042701	1011	0.03266398	0.02836634	1601	0.02868558		2191	0.0362933	0.0310518	2780.99	-0.00213952		3370.99	-0.00066029		3960.98	0.0049411		
421.2	0.21948542	0.22056162	1011.2	0.03262497	0.02840085	1601.2	0.0285442		2191.2	0.03720407	0.03108822	2781.19	-0.00322554		3371.19	0.00018767		3961.18	0.00540236		
421.4	0.21988106	0.22069591	1011.4	0.0323554	0.02843533	1601.4	0.02917998		2191.4	0.03710978	0.03112462	2781.39	-0.00292998		3371.39	0.00056326		3961.38	0.00600314		
421.6	0.21947142	0.22082986	1011.6	0.03235729	0.02846979	1601.6	0.02955164		2191.6	0.0366169	0.03116098	2781.59	-0.0026645		3371.59	0.00141031		3961.58	0.00551873		
421.8	0.22039584	0.22096348	1011.8	0.03255575	0.02850424	1601.8	0.02993537		2191.8	0.03670135	0.03119732	2781.79	-0.0032182		3371.79	0.00238718		3961.78	0.00466935		
422	0.21995926	0.22109677	1012	0.0318369	0.02853865	1602	0.03076421		2192	0.03610785	0.03123364	2781.99	-0.00306255		3371.99	0.00230351		3961.98	0.00472673		
422.2	0.2202969	0.22122974	1012.2	0.03078746	0.02857305	1602.2	0.03116379		2192.2	0.03585351	0.03126992	2782.19	-0.0023966		3372.19	0.0017718		3962.18	0.00558487		
422.4	0.22054833	0.22136237	1012.4	0.03046026	0.02860742	1602.4	0.03126541		2192.4	0.03515845	0.03130618	2782.39	-0.00237489		3372.39	0.00098365		3962.38	0.00550207		
422.6	0.22111986	0.22149468	1012.6	0.02971739	0.02864177	1602.6	0.0322118		2192.6	0.03490714	0.03134241	2782.59	-0.00148319		3372.59	0.00091895		3962.58	0.00563174		
422.8	0.22058058	0.22162666	1012.8	0.02994091	0.02867609	1602.8	0.03242971		2192.8	0.03486049	0.03137861	2782.79	-0.00143057		3372.79	0.00196185		3962.78	0.00496135		
423	0.22147019	0.22175832	1013	0.0297822	0.02871039	1603	0.03309363		2193	0.03446203	0.03141478	2782.99	-0.00042968		3372.99	0.00096327		3962.98	0.00505397		
423.2	0.22172209	0.22188965	1013.2	0.02973596	0.02874467	1603.2	0.03324767		2193.2	0.0343691	0.03145092	2783.19	-0.00085748		3373.19	0.00107844		3963.18	0.0055028		
423.4	0.22232311	0.22202066	1013.4	0.02878503	0.02877893	1603.4	0.03378539		2193.4	0.03406092	0.03148704	2783.39	-0.00060014		3373.39	0.0004904		3963.38	0.00571906		
423.6	0.2230045	0.22215135	1013.6	0.02803982	0.02881316	1603.6	0.03347307		2193.6	0.03402621	0.03152313	2783.59	-0.00011007		3373.59	0.00052543		3963.58	0.00527779		
423.8	0.22274906	0.22228171	1013.8	0.02814617	0.02884738	1603.8	0.03289029		2193.8	0.03333466	0.03155919	2783.79	-0.00048084		3373.79	0.00049702		3963.78	0.00475273		
424	0.22361535	0.22241175	1014	0.02837526	0.02888156	1604	0.03290032		2194	0.03277115	0.03159522	2783.99	-0.00058713		3373.99	0.00149493		3963.98	0.00457972		
424.2	0.22390468	0.22254147	1014.2	0.0292396	0.02891573	1604.2	0.03207453		2194.2	0.03240988	0.03163123	2784.19	-0.00047603		3374.19	0.00159055		3964.18	0.00477777		
424.4	0.22475188	0.22267088	1014.4	0.0294319	0.02894987	1604.4	0.03024915		2194.4	0.03248469	0.03166721	2784.39	-0.00006048		3374.39	0.00157314		3964.38	0.00469207		
424.6	0.22516912	0.22279996	1014.6	0.02953469	0.02898399	1604.6	0.02979358		2194.6	0.03194981	0.03170316	2784.59	0.00031117		3374.59	0.00127755		3964.58	0.00517343		
424.8	0.22583666	0.22292872	1014.8	0.02942354	0.02901809	1604.8	0.02952741		2194.8	0.0310137	0.03173908	2784.79	0.00004473		3374.79	0.00106999		3964.78	0.00521981		
425	0.22606757	0.22305717	1015	0.03003851	0.02905216	1605	0.02964489		2195	0.03078797	0.03177497	2784.99	-0.0002027		3374.99	0.00129123		3964.98	0.0063722		
425.2	0.22587954	0.2231853	1015.2	0.0301492	0.02908621	1605.2	0.02962398		2195.2	0.03246642	0.03181084	2785.19	-0.00064268		3375.19	0.00191147		3965.18	0.00531375		
425.4	0.22574777	0.22331312	1015.4	0.03098542	0.02912024	1605.4	0.02906481		2195.4	0.03265067	0.03184668	2785.39	-0.00080891		3375.39	0.00173207		3965.38	0.00572153		
425.6	0.22495322	0.22344062	1015.6	0.03126528	0.02915425	1605.6	0.02913913		2195.6	0.03312582	0.03188249	2785.59	-0.0017429		3375.59	0.00139419		3965.58	0.00582262		
425.8	0.22514261	0.2235678	1015.8	0.03230108	0.02918823	1605.8	0.02848896		2195.8	0.03349348	0.03191827	2785.79	-0.00196484		3375.79	0.00024384		3965.78	0.00564369		
426	0.22568062	0.22369467	1016	0.03213329	0.02922219	1606	0.02866993		2196	0.03362217	0.03195403	2785.99	-0.00194463		3375.99	-0.00024986		3965.98	0.00588776		
426.2	0.22616288	0.22382123	1016.2	0.03229234	0.02925613	1606.2	0.02914905		2196.2	0.03345287	0.03198976	2786.19	-0.00217392		3376.19	-0.00050955		3966.18	0.00567513		
426.4	0.22596748	0.22394748	1016.4	0.03299612	0.02929004	1606.4	0.03004942		2196.4	0.03316214	0.03202546	2786.39	-0.00183626		3376.39	-0.00126191		3966.38	0.00525328		
426.6	0.22644718	0.22407341	1016.6	0.03354491	0.02932394	1606.6	0.02988791		2196.6	0.03451589	0.03206113	2786.59	-0.00217309		3376.59	-0.00099696		3966.58	0.00414035		
426.8	0.22693212	0.22419904	1016.8	0.03474238	0.02935781	1606.8	0.03013028		2196.8	0.03493075	0.03209678	2786.79	-0.00219625		3376.79	-0.00119719		3966.78	0.00330639		
427	0.22712911	0.22432435	1017	0.03457769	0.02939165	1607	0.03040316		2197	0.03447148	0.0321324	2786.99	-0.00104147		3376.99	-0.00128152		3966.98	0.00350381		
427.2	0.22661033	0.22444936	1017.2	0.0345163	0.02942548	1607.2	0.03034662		2197.2	0.03402204	0.03216799	2787.19	-0.00104904		3377.19	-0.00108342		3967.18	0.00380653		
427.4	0.22716532	0.22457406	1017.4	0.03410025	0.02945928	1607.4	0.03088739		2197.4	0.03386256	0.03220355	2787.39	-0.00064286		3377.39	-0.00042933		3967.38	0.00353879		
427.6	0.22646487	0.22469845	1017.6	0.03461937	0.02949306	1607.6	0.03054818		2197.6	0.03480823	0.03223909	2787.59	-0.00011305		3377.59	-0.00007244		3967.58	0.00321552		
427.8	0.22574576	0.22482253	1017.8	0.03438656	0.02952682	1607.8	0.02993045		2197.8	0.03471282	0.0322746	2787.79	-0.00022837		3377.79	0.00087288		3967.78	0.00419044		
428	0.22629575	0.22494631	1018	0.0346299	0.02956055	1608	0.03074295		2198	0.03497185	0.03231008	2787.99	-0.0014456		3377.99	0.00070777		3967.98	0.00423884		
428.2	0.22565815	0.22506978	1018.2	0.03532755	0.02959426	1608.2	0.0303387		2198.2	0.03493561	0.03234554	2788.19	-0.00154814		3378.19	0.00096467		3968.18	0.00523087		
428.4	0.22591319	0.22519295	1018.4	0.03587722	0.02962795	1608.4	0.03025278		2198.4	0.03500362	0.03238096	2788.39	-0.00206624		3378.39	0.00059659		3968.38	0.00522522		
428.6	0.22550092	0.22531582	1018.6	0.03561573	0.02966162	1608.6	0.03083424		2198.6	0.03449348	0.03241636	2788.59	-0.00211059		3378.59	0.0005461		3968.58	0.00550606		
428.8	0.22530201	0.22543838	1018.8	0.03574196	0.02969526	1608.8	0.03149175		2198.8	0.03500418	0.03245174	2788.79	-0.00146651		3378.79	0.00133599		3968.78	0.0052933		
429	0.22415502	0.22556064	1019	0.03569501	0.02972889	1609	0.03136442		2199	0.03598324	0.03248708	2788.99	-0.00140785		3378.99	0.00140803		3968.98	0.00560814		
429.2	0.22365876	0.2256826	1019.2	0.03524888	0.02976249	1609.2	0.03161314		2199.2	0.03652571	0.0325224	2789.19	-0.00189781		3379.19	0.00172931		3969.18	0.004929		
429.4	0.22337752	0.22580426	1019.4	0.03531291	0.02979606	1609.4	0.03110866		2199.4	0.03666696	0.03255769	2789.39	-0.00204906		3379.39	0.00052661		3969.38	0.0059254		
429.6	0.2226463	0.22592562	1019.6	0.03506555	0.02982962	1609.6	0.0318365		2199.6	0.03713905	0.03259295	2789.59	-0.00231659		3379.59	0.00011601		3969.58	0.00607246		
429.8	0.22291925	0.22604667	1019.8	0.03507144	0.02986315	1609.8	0.03158028		2199.8	0.03798274	0.03262819	2789.79	-0.00246486		3379.79	0.00006404		3969.78	0.00632248		
430	0.22389625	0.22616743	1020	0.03407184	0.02989666	1610	0.03198869		2200	0.0382606	0.0326634	2789.99	-0.00222324		3379.99	0.0008062		3969.98	0.00603123		
430.2	0.22306068	0.2262879	1020.2	0.03338807	0.02993015	1610.2	0.03239591		2200.2	0.03762563	0.03269858	2790.19	-0.00289121		3380.19	0.00085993		3970.18	0.00622946		
430.4	0.22377105	0.22640806	1020.4	0.03349768	0.02996361	1610.4	0.03205113		2200.4	0.03752177	0.03273374	2790.39	-0.00258163		3380.39	0.00037235		3970.38	0.00620696		
430.6	0.22549342	0.22652793	1020.6	0.03320819	0.02999705	1610.6	0.03107952		2200.6	0.037857	0.03276886	2790.59	-0.00297543		3380.59	0.00044813		3970.58	0.00551366		
430.8	0.22670105	0.22664751	1020.8	0.03318183	0.03003047	1610.8	0.0309837		2200.8	0.03596665	0.03280396	2790.79	-0.00261453		3380.79	0.00073426		3970.78	0.00553318		
431	0.22628278	0.22676678	1021	0.03304217	0.03006387	1611	0.03079923		2201	0.03476228	0.03283904	2790.99	-0.00205797		3380.99	0.00087896		3970.98	0.00594363		
431.2	0.22695165	0.22688577	1021.2	0.03273482	0.03009725	1611.2	0.02913867		2201.2	0.03401296	0.03287408	2791.19	-0.00206392		3381.19	0.00028432		3971.18	0.00519412		
431.4	0.22764	0.22700446	1021.4	0.03322893	0.0301306	1611.4	0.02912429		2201.4	0.03426942	0.0329091	2791.39	-0.00140752		3381.39	0.00138742		3971.38	0.00492222		
431.6	0.22754767	0.22712286	1021.6	0.03390676	0.03016393	1611.6	0.02855064		2201.6	0.03484512	0.0329441	2791.59	-0.00067365		3381.59	0.00108489		3971.58	0.0050386		
431.8	0.2273407	0.22724097	1021.8	0.03338728	0.03019724	1611.8	0.02870421		2201.8	0.0352133	0.03297906	2791.79	-0.00077794		3381.79	0.00132701		3971.78	0.00472566		
432	0.22833087	0.22735878	1022	0.03356599	0.03023053	1612	0.02916557		2202	0.03512662	0.033014	2791.99	-0.00195038		3381.99	0.00038377		3971.98	0.00351544		
432.2	0.22760753	0.22747631	1022.2	0.03393678	0.03026379	1612.2	0.02887453		2202.2	0.03569565	0.03304891	2792.19	-0.00224942		3382.19	0.00092279		3972.18	0.00326649		
432.4	0.22734671	0.22759354	1022.4	0.03408802	0.03029703	1612.4	0.02958388		2202.4	0.03627394	0.0330838	2792.39	-0.00212108		3382.39	0.00093649		3972.38	0.00304201		
432.6	0.22687134	0.22771049	1022.6	0.03412531	0.03033025	1612.6	0.03005238		2202.6	0.03596402	0.03311866	2792.59	-0.0020766		3382.59	0.0009374		3972.58	0.00292433		
432.8	0.22667755	0.22782715	1022.8	0.03390606	0.03036345	1612.8	0.03089748		2202.8	0.03730267	0.03315349	2792.79	-0.00148769		3382.79	0.00135158		3972.78	0.00199607		
433	0.22654475	0.22794352	1023	0.03394764	0.03039663	1613	0.03066543		2203	0.03720441	0.03318829	2792.99	-0.00176311		3382.99	0.00014917		3972.98	0.0011553		
433.2	0.22592891	0.2280596	1023.2	0.03323446	0.03042978	1613.2	0.03116522		2203.2	0.03784776	0.03322307	2793.19	-0.0021544		3383.19	-0.00068434		3973.18	0.00076886		
433.4	0.22532831	0.2281754	1023.4	0.03244858	0.03046291	1613.4	0.03165984		2203.4	0.03859558	0.03325782	2793.39	-0.00206167		3383.39	-0.00142204		3973.38	0.00193128		
433.6	0.22462313	0.22829091	1023.6	0.03194696	0.03049602	1613.6	0.03229689		2203.6	0.039487	0.03329254	2793.59	-0.00263068		3383.59	-0.00131581		3973.58	0.00241019		
433.8	0.22538965	0.22840614	1023.8	0.03252664	0.03052911	1613.8	0.03139279		2203.8	0.03974459	0.03332724	2793.79	-0.00259491		3383.79	-0.00107644		3973.78	0.00279393		
434	0.2258095	0.22852109	1024	0.03269951	0.03056217	1614	0.03093512		2204	0.03896381	0.03336191	2793.99	-0.00275526		3383.99	-0.00116472		3973.98	0.00343922		
434.2	0.22598255	0.22863575	1024.2	0.03313574	0.03059522	1614.2	0.0307625		2204.2	0.03846655	0.03339655	2794.19	-0.00323075		3384.19	-0.00129616		3974.18	0.00444772		
434.4	0.22790028	0.22875012	1024.4	0.03356031	0.03062824	1614.4	0.0308218		2204.4	0.03851011	0.03343117	2794.39	-0.00329896		3384.39	-0.00160931		3974.38	0.00472806		
434.6	0.2292346	0.22886422	1024.6	0.03353935	0.03066124	1614.6	0.03192022		2204.6	0.03771992	0.03346576	2794.59	-0.00442548		3384.59	-0.00190031		3974.58	0.00509097		
434.8	0.22980694	0.22897803	1024.8	0.03396204	0.03069421	1614.8	0.03198867		2204.8	0.03716895	0.03350032	2794.79	-0.00478693		3384.79	-0.00134273		3974.78	0.00463554		
435	0.23017638	0.22909157	1025	0.03351894	0.03072717	1615	0.03222661		2205	0.0364102	0.03353486	2794.99	-0.00425467		3384.99	-0.00151763		3974.98	0.00457949		
435.2	0.23102213	0.22920482	1025.2	0.03347022	0.0307601	1615.2	0.031445		2205.2	0.03644862	0.03356937	2795.19	-0.00396453		3385.19	-0.00133207		3975.18	0.00328241		
435.4	0.23116557	0.22931779	1025.4	0.03366421	0.03079301	1615.4	0.03223365		2205.4	0.03675915	0.03360385	2795.39	-0.0028535		3385.39	-0.00026536		3975.38	0.00353455		
435.6	0.23137743	0.22943049	1025.6	0.033855	0.0308259	1615.6	0.03242545		2205.6	0.03718227	0.03363831	2795.59	-0.00247827		3385.59	-0.00048453		3975.58	0.00336021		
435.8	0.23043207	0.22954291	1025.8	0.03368655	0.03085877	1615.8	0.03253921		2205.8	0.03716252	0.03367274	2795.79	-0.00326763		3385.79	-0.00043576		3975.78	0.00341488		
436	0.23098867	0.22965505	1026	0.03265265	0.03089161	1616	0.03260218		2206	0.03649222	0.03370715	2795.99	-0.00294747		3385.99	-0.00065902		3975.98	0.00314449		
436.2	0.23009421	0.22976691	1026.2	0.033217	0.03092443	1616.2	0.03226557		2206.2	0.03689134	0.03374152	2796.19	-0.00282047		3386.19	-0.0006814		3976.18	0.0032868		
436.4	0.22978502	0.2298785	1026.4	0.03332127	0.03095724	1616.4	0.0327953		2206.4	0.03585025	0.03377587	2796.39	-0.00262173		3386.39	-0.00012765		3976.38	0.00321295		
436.6	0.22964253	0.22998982	1026.6	0.03328714	0.03099001	1616.6	0.0334516		2206.6	0.03632153	0.0338102	2796.59	-0.00212698		3386.59	0.00020968		3976.58	0.00290099		
436.8	0.22939817	0.23010085	1026.8	0.03310293	0.03102277	1616.8	0.0336355		2206.8	0.0366721	0.0338445	2796.79	-0.00118923		3386.79	0.00136128		3976.78	0.00306138		
437	0.22984563	0.23021162	1027	0.03303738	0.03105551	1617	0.03277804		2207	0.03563768	0.03387877	2796.99	-0.00160421		3386.99	0.00175946		3976.98	0.00306312		
437.2	0.2294423	0.23032211	1027.2	0.03214861	0.03108822	1617.2	0.03347896		2207.2	0.03636275	0.03391301	2797.19	-0.00224128		3387.19	0.00223647		3977.18	0.00465888		
437.4	0.2295441	0.23043233	1027.4	0.03176021	0.03112091	1617.4	0.03365799		2207.4	0.03577813	0.03394723	2797.39	-0.00225286		3387.39	0.00308094		3977.38	0.00573073		
437.6	0.22994267	0.23054228	1027.6	0.03292311	0.03115358	1617.6	0.03271416		2207.6	0.03582952	0.03398143	2797.59	-0.00224615		3387.59	0.00305456		3977.58	0.00535385		
437.8	0.23072954	0.23065196	1027.8	0.03343372	0.03118623	1617.8	0.03158851		2207.8	0.03523807	0.03401559	2797.79	-0.00211467		3387.79	0.00378055		3977.78	0.00539185		
438	0.23073536	0.23076136	1028	0.03356918	0.03121886	1618	0.03126838		2208	0.03583228	0.03404973	2797.99	-0.00279006		3387.99	0.00375714		3977.98	0.00561501		
438.2	0.23097817	0.2308705	1028.2	0.03416228	0.03125146	1618.2	0.03115971		2208.2	0.03616797	0.03408384	2798.19	-0.00328475		3388.19	0.0040958		3978.18	0.00501105		
438.4	0.23130965	0.23097937	1028.4	0.03442927	0.03128404	1618.4	0.03168164		2208.4	0.03654638	0.03411793	2798.39	-0.00360671		3388.39	0.00309605		3978.38	0.00357399		
438.6	0.23159624	0.23108797	1028.6	0.03513802	0.0313166	1618.6	0.03238215		2208.6	0.03670511	0.03415199	2798.59	-0.00426937		3388.59	0.00297299		3978.58	0.00288767		
438.8	0.23151237	0.2311963	1028.8	0.03502805	0.03134914	1618.8	0.03211332		2208.8	0.03730055	0.03418603	2798.79	-0.00322632		3388.79	0.00327408		3978.78	0.00160412		
439	0.23132948	0.23130437	1029	0.03427557	0.03138166	1619	0.0315028		2209	0.03766162	0.03422004	2798.99	-0.00238817		3388.99	0.00273942		3978.98	0.00122431		
439.2	0.23083889	0.23141216	1029.2	0.03494022	0.03141416	1619.2	0.03106914		2209.2	0.03846763	0.03425402	2799.19	-0.0014616		3389.19	0.00253886		3979.18	0.00077684		
439.4	0.23139823	0.2315197	1029.4	0.03498092	0.03144663	1619.4	0.03130876		2209.4	0.03828817	0.03428797	2799.39	-0.0012653		3389.39	0.00212071		3979.38	0.00129295		
439.6	0.23135095	0.23162696	1029.6	0.03551777	0.03147908	1619.6	0.03048591		2209.6	0.03878762	0.0343219	2799.59	-0.00152663		3389.59	0.00140238		3979.58	0.00075738		
439.8	0.23097517	0.23173397	1029.8	0.03522414	0.03151151	1619.8	0.03030798		2209.8	0.03928614	0.03435581	2799.79	-0.00149622		3389.79	0.00035575		3979.78	0.00110986		
440	0.23137414	0.23184071	1030	0.03499483	0.03154392	1620	0.03002326		2210	0.03936987	0.03438968	2799.99	-0.00133993		3389.99	-0.00074814		3979.98	0.00063		
440.2	0.2304202	0.23194718	1030.2	0.03591119	0.03157631	1620.2	0.02947511		2210.2	0.03893285	0.03442354	2800.19	-0.00266909		3390.19	-0.00205318		3980.18	0.00074156		
440.4	0.23042123	0.2320534	1030.4	0.03529876	0.03160867	1620.4	0.0293188		2210.4	0.03864171	0.03445736	2800.39	-0.00248065		3390.39	-0.00171548		3980.38	0.00166577		
440.6	0.23057221	0.23215935	1030.6	0.03567669	0.03164102	1620.6	0.02909789		2210.6	0.03927548	0.03449116	2800.59	-0.00205848		3390.59	-0.00120719		3980.58	0.00330403		
440.8	0.23105516	0.23226504	1030.8	0.03502749	0.03167334	1620.8	0.02808961		2210.8	0.03899976	0.03452493	2800.79	-0.00227388		3390.79	-0.00158381		3980.78	0.00419859		
441	0.2317286	0.23237047	1031	0.03442238	0.03170564	1621	0.0292863		2211	0.03928753	0.03455868	2800.99	-0.00317379		3390.99	-0.00195456		3980.98	0.00389227		
441.2	0.23128666	0.23247564	1031.2	0.03429713	0.03173792	1621.2	0.03017917		2211.2	0.03987329	0.0345924	2801.19	-0.00359984		3391.19	-0.00270932		3981.18	0.00439931		
441.4	0.23100623	0.23258055	1031.4	0.03484591	0.03177018	1621.4	0.03079744		2211.4	0.03945812	0.0346261	2801.39	-0.00326936		3391.39	-0.00312447		3981.38	0.00443307		
441.6	0.23143786	0.2326852	1031.6	0.03520047	0.03180241	1621.6	0.03067893		2211.6	0.03954621	0.03465977	2801.59	-0.00382371		3391.59	-0.00376759		3981.58	0.00416144		
441.8	0.23084077	0.23278959	1031.8	0.03509858	0.03183463	1621.8	0.03108306		2211.8	0.03917412	0.03469341	2801.79	-0.00373511		3391.79	-0.00340826		3981.78	0.00450412		
442	0.23102036	0.23289373	1032	0.03555933	0.03186682	1622	0.03217408		2212	0.04000234	0.03472703	2801.99	-0.00503864		3391.99	-0.00353172		3981.98	0.0039251		
442.2	0.2311409	0.23299761	1032.2	0.03551667	0.03189899	1622.2	0.03272786		2212.2	0.03999721	0.03476062	2802.19	-0.00554187		3392.19	-0.00318079		3982.18	0.00388199		
442.4	0.23110151	0.23310123	1032.4	0.03626794	0.03193114	1622.4	0.03360452		2212.4	0.04038428	0.03479418	2802.39	-0.00492815		3392.39	-0.00380538		3982.38	0.00299494		
442.6	0.23177729	0.2332046	1032.6	0.03573985	0.03196327	1622.6	0.03469217		2212.6	0.04019943	0.03482772	2802.59	-0.00389769		3392.59	-0.00284806		3982.58	0.00326648		
442.8	0.23163655	0.23330772	1032.8	0.03486917	0.03199538	1622.8	0.03467078		2212.8	0.03954762	0.03486124	2802.79	-0.00276575		3392.79	-0.00223507		3982.78	0.00380097		
443	0.23255667	0.23341058	1033	0.03531665	0.03202747	1623	0.03416626		2213	0.03952759	0.03489472	2802.99	-0.00230767		3392.99	-0.00226591		3982.98	0.00390302		
443.2	0.23290688	0.23351318	1033.2	0.03499018	0.03205953	1623.2	0.03486647		2213.2	0.03897948	0.03492819	2803.19	-0.00177123		3393.19	-0.00125864		3983.18	0.00390936		
443.4	0.23402852	0.23361553	1033.4	0.03571982	0.03209157	1623.4	0.03481508		2213.4	0.03912498	0.03496162	2803.39	-0.00183665		3393.39	-0.00082558		3983.38	0.0033774		
443.6	0.23453919	0.23371763	1033.6	0.03562157	0.03212359	1623.6	0.03420619		2213.6	0.03976297	0.03499503	2803.59	-0.00180929		3393.59	0.00042515		3983.58	0.0035873		
443.8	0.23507206	0.23381948	1033.8	0.03573505	0.03215559	1623.8	0.03461799		2213.8	0.03922761	0.03502842	2803.79	-0.00223002		3393.79	0.00096132		3983.78	0.00413179		
444	0.23489334	0.23392108	1034	0.03587063	0.03218757	1624	0.03366176		2214	0.03815251	0.03506178	2803.99	-0.00326035		3393.99	0.00107675		3983.98	0.00428913		
444.2	0.2343517	0.23402243	1034.2	0.03560114	0.03221953	1624.2	0.03236732		2214.2	0.03768408	0.03509511	2804.19	-0.00359407		3394.19	0.00132692		3984.18	0.00470896		
444.4	0.23445018	0.23412353	1034.4	0.0351321	0.03225147	1624.4	0.03142228		2214.4	0.03735515	0.03512842	2804.39	-0.00250505		3394.39	0.00137523		3984.38	0.00522293		
444.6	0.2347916	0.23422437	1034.6	0.03482791	0.03228338	1624.6	0.0315805		2214.6	0.03744161	0.0351617	2804.59	-0.0031962		3394.59	0.00155189		3984.58	0.00588125		
444.8	0.23448044	0.23432497	1034.8	0.03411886	0.03231527	1624.8	0.03138376		2214.8	0.03805247	0.03519496	2804.79	-0.00280988		3394.79	0.00062185		3984.78	0.0053432		
445	0.23464666	0.23442532	1035	0.03402886	0.03234715	1625	0.03231692		2215	0.03819412	0.03522819	2804.99	-0.0037388		3394.99	0.0004927		3984.98	0.00500931		
445.2	0.2340412	0.23452543	1035.2	0.03419137	0.032379	1625.2	0.03257031		2215.2	0.03841869	0.03526139	2805.19	-0.00371294		3395.19	0.00037606		3985.18	0.00481533		
445.4	0.23394951	0.23462529	1035.4	0.03393259	0.03241083	1625.4	0.03321449		2215.4	0.03847506	0.03529457	2805.39	-0.00388105		3395.39	0.00014378		3985.38	0.0055757		
445.6	0.2339348	0.2347249	1035.6	0.03383738	0.03244264	1625.6	0.03354037		2215.6	0.03849351	0.03532772	2805.59	-0.00420356		3395.59	-0.00013512		3985.58	0.00541522		
445.8	0.23347195	0.23482426	1035.8	0.03365466	0.03247442	1625.8	0.03422435		2215.8	0.03882521	0.03536085	2805.79	-0.00441363		3395.79	-0.00069529		3985.78	0.00557353		
446	0.23329519	0.23492338	1036	0.03296887	0.03250619	1626	0.03453876		2216	0.03926452	0.03539395	2805.99	-0.00465959		3395.99	-0.00154737		3985.98	0.0060713		
446.2	0.23358808	0.23502226	1036.2	0.03270717	0.03253793	1626.2	0.03383894		2216.2	0.04009561	0.03542703	2806.19	-0.00417188		3396.19	-0.002731		3986.18	0.00656701		
446.4	0.2338183	0.23512089	1036.4	0.03334049	0.03256966	1626.4	0.03487562		2216.4	0.04079418	0.03546008	2806.39	-0.00295289		3396.39	-0.00449841		3986.38	0.0054377		
446.6	0.23408219	0.23521928	1036.6	0.03245416	0.03260136	1626.6	0.03589603		2216.6	0.0405544	0.03549311	2806.59	-0.0018847		3396.59	-0.00505592		3986.58	0.00554413		
446.8	0.23466175	0.23531743	1036.8	0.03300554	0.03263304	1626.8	0.03575212		2216.8	0.04049629	0.03552611	2806.79	-0.00144085		3396.79	-0.00488493		3986.78	0.00586381		
447	0.23559125	0.23541533	1037	0.03385879	0.0326647	1627	0.03600601		2217	0.04082291	0.03555909	2806.99	-0.0006553		3396.99	-0.00461034		3986.98	0.00474384		
447.2	0.23577194	0.235513	1037.2	0.03393809	0.03269634	1627.2	0.0360011		2217.2	0.04027097	0.03559204	2807.19	0.00000504		3397.19	-0.0039355		3987.18	0.00437286		
447.4	0.2360743	0.23561042	1037.4	0.03516797	0.03272796	1627.4	0.03584558		2217.4	0.04058556	0.03562496	2807.39	0.00009536		3397.39	-0.00262481		3987.38	0.00421136		
447.6	0.23578985	0.2357076	1037.6	0.03498465	0.03275955	1627.6	0.03514152		2217.6	0.03961891	0.03565786	2807.59	-0.00061444		3397.59	-0.00166851		3987.58	0.00477908		
447.8	0.2360591	0.23580454	1037.8	0.03454347	0.03279113	1627.8	0.03478661		2217.8	0.03853398	0.03569073	2807.79	-0.0004914		3397.79	-0.0012879		3987.78	0.00440998		
448	0.2350829	0.23590125	1038	0.03504594	0.03282268	1628	0.03372668		2218	0.03793734	0.03572358	2807.99	-0.00001425		3397.99	-0.00099927		3987.98	0.00318207		
448.2	0.23485249	0.23599771	1038.2	0.03500529	0.03285422	1628.2	0.03232069		2218.2	0.0374129	0.03575641	2808.19	0.00091147		3398.19	-0.00093813		3988.18	0.00271661		
448.4	0.23436758	0.23609394	1038.4	0.03469139	0.03288573	1628.4	0.03169367		2218.4	0.03670019	0.0357892	2808.39	0.00101786		3398.39	-0.00113235		3988.38	0.00302278		
448.6	0.23458502	0.23618993	1038.6	0.03394256	0.03291722	1628.6	0.03172922		2218.6	0.03684318	0.03582198	2808.59	-0.00023399		3398.59	-0.0012261		3988.58	0.00344915		
448.8	0.23465143	0.23628568	1038.8	0.03364156	0.03294869	1628.8	0.03092654		2218.8	0.0365423	0.03585472	2808.79	0.00022347		3398.79	-0.00075719		3988.78	0.00298616		
449	0.23563829	0.2363812	1039	0.03339583	0.03298014	1629	0.0315164		2219	0.0365893	0.03588744	2808.99	-0.00039883		3398.99	-0.00079894		3988.98	0.00272382		
449.2	0.23565912	0.23647648	1039.2	0.03321949	0.03301157	1629.2	0.03146141		2219.2	0.03633781	0.03592014	2809.19	-0.00064247		3399.19	-0.0001578		3989.18	0.00285529		
449.4	0.23601086	0.23657153	1039.4	0.03318343	0.03304297	1629.4	0.03164527		2219.4	0.03613229	0.03595281	2809.39	-0.00138775		3399.39	-0.00018061		3989.38	0.00336831		
449.6	0.23616658	0.23666634	1039.6	0.03334265	0.03307436	1629.6	0.03255877		2219.6	0.03643375	0.03598546	2809.59	-0.00134617		3399.59	-0.00092454		3989.58	0.0035729		
449.8	0.23697037	0.23676092	1039.8	0.03357468	0.03310572	1629.8	0.03347435		2219.8	0.03629779	0.03601808	2809.79	-0.00130491		3399.79	-0.00150582		3989.78	0.00471666		
450	0.23737491	0.23685527	1040	0.03433322	0.03313707	1630	0.03336886		2220	0.03650229	0.03605068	2809.99	-0.00093448		3399.99	-0.00174112		3989.98	0.00609625		
450.2	0.23807856	0.23694938	1040.2	0.03490059	0.03316839	1630.2	0.0336985		2220.2	0.03721205	0.03608325	2810.19	-0.00170293		3400.19	-0.0023423		3990.18	0.00557195		
450.4	0.23849769	0.23704326	1040.4	0.0360756	0.03319969	1630.4	0.0346964		2220.4	0.03789491	0.03611579	2810.39	-0.00118943		3400.39	-0.00283993		3990.38	0.00541988		
450.6	0.23900783	0.23713691	1040.6	0.0361643	0.03323098	1630.6	0.03509668		2220.6	0.03823822	0.03614831	2810.59	-0.00085107		3400.59	-0.00305314		3990.58	0.00624245		
450.8	0.23914044	0.23723033	1040.8	0.03682854	0.03326224	1630.8	0.03474195		2220.8	0.03857961	0.03618081	2810.79	-0.00068339		3400.79	-0.00254135		3990.78	0.00668037		
451	0.23895499	0.23732352	1041	0.03709858	0.03329348	1631	0.0348812		2221	0.03924582	0.03621328	2810.99	-0.00060015		3400.99	-0.00253263		3990.98	0.00707029		
451.2	0.23921309	0.23741648	1041.2	0.03702653	0.03332469	1631.2	0.03463572		2221.2	0.03866485	0.03624573	2811.19	-0.00109533		3401.19	-0.00249741		3991.18	0.00668696		
451.4	0.23846253	0.23750921	1041.4	0.03756533	0.03335589	1631.4	0.0342049		2221.4	0.03898284	0.03627815	2811.39	-0.00104495		3401.39	-0.00208728		3991.38	0.00664338		
451.6	0.23764526	0.23760171	1041.6	0.03712173	0.03338707	1631.6	0.03327429		2221.6	0.03826727	0.03631054	2811.59	-0.00156056		3401.59	-0.0022889		3991.58	0.00665125		
451.8	0.23788649	0.23769399	1041.8	0.03641976	0.03341823	1631.8	0.03288595		2221.8	0.03841325	0.03634291	2811.79	-0.00172665		3401.79	-0.00204224		3991.78	0.00485865		
452	0.23710931	0.23778603	1042	0.03730534	0.03344936	1632	0.03242278		2222	0.03867317	0.03637526	2811.99	-0.00179861		3401.99	-0.00177685		3991.98	0.00407447		
452.2	0.23690765	0.23787785	1042.2	0.03679685	0.03348048	1632.2	0.03188544		2222.2	0.03885899	0.03640758	2812.19	-0.00180098		3402.19	-0.00241328		3992.18	0.00430834		
452.4	0.23645242	0.23796944	1042.4	0.03639858	0.03351157	1632.4	0.03246167		2222.4	0.03916824	0.03643988	2812.39	-0.00260319		3402.39	-0.00281721		3992.38	0.0047094		
452.6	0.23684432	0.23806081	1042.6	0.03729616	0.03354264	1632.6	0.03324775		2222.6	0.03937735	0.03647215	2812.59	-0.00232165		3402.59	-0.00369603		3992.58	0.00424128		
452.8	0.23660816	0.23815195	1042.8	0.03770862	0.0335737	1632.8	0.03300907		2222.8	0.03906568	0.03650439	2812.79	-0.00261301		3402.79	-0.00369911		3992.78	0.00420845		
453	0.23684771	0.23824287	1043	0.03778708	0.03360473	1633	0.03327922		2223	0.03882005	0.03653661	2812.99	-0.00287009		3402.99	-0.00425618		3992.98	0.00370361		
453.2	0.23631435	0.23833356	1043.2	0.03823782	0.03363574	1633.2	0.0333566		2223.2	0.03946873	0.03656881	2813.19	-0.00401234		3403.19	-0.00366655		3993.18	0.00417891		
453.4	0.23640791	0.23842403	1043.4	0.03818099	0.03366673	1633.4	0.03384365		2223.4	0.03895376	0.03660098	2813.39	-0.00416873		3403.39	-0.00373531		3993.38	0.00428096		
453.6	0.23674525	0.23851427	1043.6	0.0391373	0.0336977	1633.6	0.0342825		2223.6	0.03862865	0.03663313	2813.59	-0.00379169		3403.59	-0.00361939		3993.58	0.00448086		
453.8	0.2373222	0.2386043	1043.8	0.03996923	0.03372865	1633.8	0.03488068		2223.8	0.03797186	0.03666525	2813.79	-0.00376998		3403.79	-0.00260482		3993.78	0.00536046		
454	0.23759112	0.2386941	1044	0.04035736	0.03375958	1634	0.03439861		2224	0.03756194	0.03669735	2813.99	-0.00373404		3403.99	-0.00149956		3993.98	0.0061325		
454.2	0.23759277	0.23878368	1044.2	0.03999457	0.03379048	1634.2	0.03494878		2224.2	0.0377381	0.03672942	2814.19	-0.00437956		3404.19	-0.00078196		3994.18	0.00636036		
454.4	0.23829316	0.23887304	1044.4	0.04053303	0.03382137	1634.4	0.03485245		2224.4	0.03840382	0.03676147	2814.39	-0.00346135		3404.39	-0.00143222		3994.38	0.00682219		
454.6	0.23891347	0.23896218	1044.6	0.03994127	0.03385224	1634.6	0.03479528		2224.6	0.03872161	0.03679349	2814.59	-0.0034232		3404.59	-0.00173852		3994.58	0.00836254		
454.8	0.23893073	0.2390511	1044.8	0.03946448	0.03388308	1634.8	0.03436315		2224.8	0.03831437	0.03682549	2814.79	-0.00324068		3404.79	-0.00170207		3994.78	0.00843857		
455	0.23923088	0.2391398	1045	0.03922173	0.03391391	1635	0.03452686		2225	0.03813008	0.03685746	2814.99	-0.00331777		3404.99	-0.00178485		3994.98	0.00896174		
455.2	0.24026023	0.23922828	1045.2	0.03877922	0.03394471	1635.2	0.03403923		2225.2	0.03723976	0.03688941	2815.19	-0.00324286		3405.19	-0.0014015		3995.18	0.00752365		
455.4	0.24090495	0.23931654	1045.4	0.03915627	0.0339755	1635.4	0.03398009		2225.4	0.0375327	0.03692134	2815.39	-0.00275001		3405.39	-0.0011441		3995.38	0.00753396		
455.6	0.24148936	0.23940459	1045.6	0.03847831	0.03400626	1635.6	0.0340269		2225.6	0.03842708	0.03695324	2815.59	-0.00354185		3405.59	-0.00088952		3995.58	0.0070948		
455.8	0.24216087	0.23949241	1045.8	0.03835131	0.034037	1635.8	0.03448268		2225.8	0.03953076	0.03698511	2815.79	-0.00359081		3405.79	-0.00063239		3995.78	0.00571054		
456	0.2424268	0.23958003	1046	0.03897918	0.03406772	1636	0.03393816		2226	0.04066513	0.03701696	2815.99	-0.00319468		3405.99	-0.00045692		3995.98	0.00569532		
456.2	0.24246182	0.23966742	1046.2	0.03951322	0.03409843	1636.2	0.03322493		2226.2	0.04080519	0.03704879	2816.19	-0.00282248		3406.19	-0.0009465		3996.18	0.00489734		
456.4	0.24288642	0.2397546	1046.4	0.04023388	0.03412911	1636.4	0.0330265		2226.4	0.04141546	0.03708059	2816.39	-0.00253089		3406.39	-0.00062593		3996.38	0.00473876		
456.6	0.24332218	0.23984157	1046.6	0.04062311	0.03415977	1636.6	0.03317112		2226.6	0.04184787	0.03711237	2816.59	-0.00173243		3406.59	-0.00108169		3996.58	0.00442936		
456.8	0.24307293	0.23992832	1046.8	0.04018576	0.03419041	1636.8	0.03314365		2226.8	0.04319314	0.03714412	2816.79	-0.00203493		3406.79	-0.00177069		3996.78	0.00458008		
457	0.24352427	0.24001486	1047	0.03954316	0.03422103	1637	0.03308265		2227	0.04445713	0.03717585	2816.99	-0.0017295		3406.99	-0.00144698		3996.98	0.00370403		
457.2	0.242962	0.24010118	1047.2	0.03955235	0.03425163	1637.2	0.0326261		2227.2	0.04580792	0.03720755	2817.19	-0.0021309		3407.19	-0.0016407		3997.18	0.00393697		
457.4	0.24309756	0.24018729	1047.4	0.0389915	0.03428221	1637.4	0.03213577		2227.4	0.04506074	0.03723923	2817.39	-0.00196815		3407.39	-0.0017484		3997.38	0.00355154		
457.6	0.24361125	0.24027319	1047.6	0.03957314	0.03431276	1637.6	0.03229527		2227.6	0.04548089	0.03727089	2817.59	-0.001531		3407.59	-0.00170216		3997.58	0.00265301		
457.8	0.24341447	0.24035888	1047.8	0.03915975	0.0343433	1637.8	0.03269292		2227.8	0.04602335	0.03730252	2817.79	-0.00122685		3407.79	-0.00102887		3997.78	0.00263484		
458	0.24360635	0.24044435	1048	0.03884301	0.03437382	1638	0.03276834		2228	0.04584089	0.03733412	2817.99	-0.00136818		3407.99	-0.00091975		3997.98	0.00246183		
458.2	0.24353408	0.24052962	1048.2	0.03901227	0.03440432	1638.2	0.0332124		2228.2	0.04613045	0.0373657	2818.19	-0.00155247		3408.19	-0.00153169		3998.18	0.00231375		
458.4	0.24379715	0.24061467	1048.4	0.03906639	0.03443479	1638.4	0.03289896		2228.4	0.04555107	0.03739726	2818.39	-0.00091353		3408.39	-0.00328974		3998.38	0.00274018		
458.6	0.24340095	0.24069952	1048.6	0.03844817	0.03446525	1638.6	0.03311432		2228.6	0.0443937	0.03742879	2818.59	-0.00175653		3408.59	-0.00297373		3998.58	0.00370391		
458.8	0.24288877	0.24078415	1048.8	0.0383009	0.03449569	1638.8	0.0341737		2228.8	0.04369022	0.0374603	2818.79	-0.00154858		3408.79	-0.00320072		3998.78	0.00257899		
459	0.24288274	0.24086858	1049	0.03811479	0.0345261	1639	0.03477759		2229	0.04321926	0.03749179	2818.99	-0.00132146		3408.99	-0.00290991		3998.98	0.0032204		
459.2	0.24320556	0.2409528	1049.2	0.03812002	0.0345565	1639.2	0.03517759		2229.2	0.04217259	0.03752325	2819.19	-0.0015137		3409.19	-0.00305393		3999.18	0.00291757		
459.4	0.24294722	0.24103681	1049.4	0.03839781	0.03458687	1639.4	0.03537467		2229.4	0.04215969	0.03755468	2819.39	-0.00122971		3409.39	-0.00367353		3999.38	0.00389351		
459.6	0.24201588	0.24112062	1049.6	0.03772091	0.03461723	1639.6	0.03486517		2229.6	0.04186743	0.0375861	2819.59	-0.00187525		3409.59	-0.00334198		3999.58	0.00442605		
459.8	0.24176281	0.24120422	1049.8	0.03769781	0.03464756	1639.8	0.03473283		2229.8	0.04114639	0.03761748	2819.79	-0.00198819		3409.79	-0.0034606		3999.78	0.00457655		
460	0.24145982	0.24128761	1050	0.03747102	0.03467788	1640	0.03395865		2230	0.0402968	0.03764885	2819.99	-0.00188941		3409.99	-0.00380237		3999.98	0.00487887		
460.2	0.24141246	0.24137079	1050.2	0.037377	0.03470817	1640.2	0.03394134		2230.2	0.03934668	0.03768019	2820.19	-0.00143133		3410.19	-0.00395724		4000.18	0.00567701		
460.4	0.24132013	0.24145377	1050.4	0.03689507	0.03473845	1640.4	0.03395883		2230.4	0.03906166	0.0377115	2820.39	-0.001088		3410.39	-0.00374176		4000.38	0.0066867		
460.6	0.24141002	0.24153655	1050.6	0.0359755	0.0347687	1640.6	0.03510203		2230.6	0.03921688	0.03774279	2820.59	-0.00089075		3410.59	-0.00361358		4000.58	0.0078154		
460.8	0.24119322	0.24161912	1050.8	0.03568369	0.03479893	1640.8	0.03536166		2230.8	0.03988258	0.03777406	2820.79	-0.00071592		3410.79	-0.00274372		4000.78	0.00828589		
461	0.24085371	0.24170149	1051	0.03562174	0.03482915	1641	0.03459151		2231	0.03925403	0.0378053	2820.99	-0.00052589		3410.99	-0.00218795		4000.98	0.00835132		
461.2	0.24011865	0.24178366	1051.2	0.0365047	0.03485934	1641.2	0.03423597		2231.2	0.03960273	0.03783652	2821.19	-0.00093283		3411.19	-0.00259852		4001.18	0.00784761		
461.4	0.24018056	0.24186562	1051.4	0.03692535	0.03488951	1641.4	0.03388444		2231.4	0.03987682	0.03786771	2821.39	-0.00072009		3411.39	-0.00201429		4001.38	0.00705267		
461.6	0.2407645	0.24194738	1051.6	0.03716875	0.03491967	1641.6	0.03391919		2231.6	0.04088749	0.03789888	2821.59	0.00041144		3411.59	-0.00164721		4001.58	0.00575379		
461.8	0.24072361	0.24202894	1051.8	0.03711105	0.0349498	1641.8	0.03390466		2231.8	0.04146185	0.03793003	2821.79	0.00037984		3411.79	-0.00121265		4001.78	0.00529759		
462	0.24175363	0.2421103	1052	0.03831279	0.03497991	1642	0.03405981		2232	0.042017	0.03796115	2821.99	0.00022421		3411.99	-0.00122433		4001.98	0.00493618		
462.2	0.24205004	0.24219146	1052.2	0.03937652	0.03501001	1642.2	0.03385864		2232.2	0.04216771	0.03799225	2822.19	0.00006119		3412.19	-0.00067923		4002.18	0.00430709		
462.4	0.24218612	0.24227242	1052.4	0.03915422	0.03504008	1642.4	0.03331714		2232.4	0.0425599	0.03802332	2822.39	-0.00013586		3412.39	-0.00140105		4002.38	0.00376657		
462.6	0.24188713	0.24235317	1052.6	0.0397343	0.03507013	1642.6	0.0334687		2232.6	0.0425388	0.03805437	2822.59	-0.00094788		3412.59	0.00015496		4002.58	0.00309053		
462.8	0.24215996	0.24243373	1052.8	0.04044458	0.03510016	1642.8	0.03297665		2232.8	0.04370107	0.0380854	2822.79	-0.00062527		3412.79	0.00039891		4002.78	0.00224736		
463	0.24256644	0.24251409	1053	0.0408498	0.03513017	1643	0.03248171		2233	0.04325179	0.0381164	2822.99	-0.00135814		3412.99	0.00020042		4002.98	0.00238371		
463.2	0.24287417	0.24259426	1053.2	0.04206069	0.03516017	1643.2	0.03229544		2233.2	0.04305723	0.03814738	2823.19	-0.00149688		3413.19	-0.00041562		4003.18	0.00247657		
463.4	0.24301182	0.24267422	1053.4	0.04283616	0.03519014	1643.4	0.03185621		2233.4	0.04379435	0.03817834	2823.39	-0.00146118		3413.39	-0.00074592		4003.38	0.00354104		
463.6	0.24295292	0.24275399	1053.6	0.04268682	0.03522009	1643.6	0.03147227		2233.6	0.04320517	0.03820927	2823.59	-0.00169311		3413.59	-0.00091145		4003.58	0.00374689		
463.8	0.24377525	0.24283356	1053.8	0.04383927	0.03525002	1643.8	0.03207516		2233.8	0.04317079	0.03824018	2823.79	-0.00183175		3413.79	-0.001349		4003.78	0.00379156		
464	0.24351667	0.24291294	1054	0.04347212	0.03527994	1644	0.03222139		2234	0.04302656	0.03827106	2823.99	-0.00247353		3413.99	-0.00203261		4003.98	0.00426472		
464.2	0.24405186	0.24299211	1054.2	0.04279793	0.03530983	1644.2	0.03154097		2234.2	0.04324695	0.03830192	2824.19	-0.00241617		3414.19	-0.00222797		4004.18	0.00495046		
464.4	0.24474825	0.2430711	1054.4	0.04248823	0.0353397	1644.4	0.03126929		2234.4	0.04312646	0.03833275	2824.39	-0.00301782		3414.39	-0.0020165		4004.38	0.00546528		
464.6	0.24494454	0.24314989	1054.6	0.04199334	0.03536955	1644.6	0.03193761		2234.6	0.04282152	0.03836357	2824.59	-0.00368331		3414.59	-0.00124895		4004.58	0.00581904		
464.8	0.2448107	0.24322848	1054.8	0.04196683	0.03539938	1644.8	0.03255202		2234.8	0.04252448	0.03839435	2824.79	-0.00371071		3414.79	-0.00091548		4004.78	0.00603754		
465	0.2439544	0.24330688	1055	0.04217222	0.0354292	1645	0.03287209		2235	0.04180636	0.03842512	2824.99	-0.00360078		3414.99	-0.00158796		4004.98	0.00593722		
465.2	0.2433178	0.24338509	1055.2	0.04201162	0.03545899	1645.2	0.03355849		2235.2	0.04198731	0.03845586	2825.19	-0.00359553		3415.19	-0.00163405		4005.18	0.00557798		
465.4	0.24398537	0.24346311	1055.4	0.04108167	0.03548876	1645.4	0.03381781		2235.4	0.04140904	0.03848658	2825.39	-0.0023236		3415.39	-0.00082038		4005.38	0.00606896		
465.6	0.24440049	0.24354093	1055.6	0.0409706	0.03551851	1645.6	0.03460217		2235.6	0.04191568	0.03851727	2825.59	-0.00191031		3415.59	-0.00127444		4005.58	0.00603241		
465.8	0.24427833	0.24361856	1055.8	0.0407776	0.03554825	1645.8	0.03504473		2235.8	0.04186745	0.03854794	2825.79	-0.00219403		3415.79	-0.00210189		4005.78	0.0060234		
466	0.24482968	0.243696	1056	0.0413409	0.03557796	1646	0.03599349		2236	0.04161094	0.03857858	2825.99	-0.00178063		3415.99	-0.0022143		4005.98	0.00545708		
466.2	0.24463763	0.24377325	1056.2	0.04054278	0.03560765	1646.2	0.03640397		2236.2	0.04163483	0.03860921	2826.19	-0.00220637		3416.19	-0.00247703		4006.18	0.00561811		
466.4	0.24469793	0.24385031	1056.4	0.03981396	0.03563733	1646.4	0.03582202		2236.4	0.0422491	0.03863981	2826.39	-0.00200423		3416.39	-0.00294963		4006.38	0.00536712		
466.6	0.24478556	0.24392718	1056.6	0.04028789	0.03566698	1646.6	0.03588133		2236.6	0.04198731	0.03867038	2826.59	-0.0013821		3416.59	-0.00229664		4006.58	0.00506746		
466.8	0.24521133	0.24400385	1056.8	0.04068362	0.03569661	1646.8	0.03532654		2236.8	0.04235944	0.03870093	2826.79	-0.00102296		3416.79	-0.00261069		4006.78	0.00447351		
467	0.246394	0.24408034	1057	0.04070611	0.03572623	1647	0.03524392		2237	0.04227953	0.03873146	2826.99	-0.00087365		3416.99	-0.00295117		4006.98	0.00462593		
467.2	0.24726073	0.24415665	1057.2	0.04105621	0.03575582	1647.2	0.03530966		2237.2	0.04247147	0.03876197	2827.19	0.0000967		3417.19	-0.00260031		4007.18	0.00530868		
467.4	0.2470114	0.24423276	1057.4	0.04065015	0.0357854	1647.4	0.0347679		2237.4	0.04286983	0.03879245	2827.39	-0.00058134		3417.39	-0.00234796		4007.38	0.00494844		
467.6	0.24730705	0.24430868	1057.6	0.03985376	0.03581495	1647.6	0.03446757		2237.6	0.04279432	0.0388229	2827.59	-0.00079383		3417.59	-0.00228718		4007.58	0.00459646		
467.8	0.24776966	0.24438442	1057.8	0.04005663	0.03584449	1647.8	0.03441829		2237.8	0.04347724	0.03885334	2827.79	-0.0011302		3417.79	-0.00216684		4007.78	0.00395342		
468	0.24784549	0.24445997	1058	0.03910204	0.035874	1648	0.03344049		2238	0.04408603	0.03888375	2827.99	-0.00134643		3417.99	-0.00239068		4007.98	0.00395546		
468.2	0.24848333	0.24453534	1058.2	0.03843258	0.0359035	1648.2	0.03255702		2238.2	0.044794	0.03891414	2828.19	-0.00115049		3418.19	-0.00216378		4008.18	0.00394983		
468.4	0.24859905	0.24461052	1058.4	0.0384564	0.03593297	1648.4	0.03215499		2238.4	0.04498189	0.0389445	2828.39	-0.0014739		3418.39	-0.00189126		4008.38	0.00410784		
468.6	0.24800499	0.24468551	1058.6	0.0381942	0.03596243	1648.6	0.03180468		2238.6	0.04490014	0.03897484	2828.59	-0.0017306		3418.59	-0.00141465		4008.58	0.00450738		
468.8	0.24735042	0.24476032	1058.8	0.03799244	0.03599186	1648.8	0.03202429		2238.8	0.04498543	0.03900516	2828.79	-0.00156504		3418.79	-0.00124493		4008.78	0.00522321		
469	0.24650453	0.24483495	1059	0.03767837	0.03602128	1649	0.03143914		2239	0.04481444	0.03903545	2828.99	-0.00130922		3418.99	-0.00092708		4008.98	0.00582704		
469.2	0.24631647	0.24490939	1059.2	0.03747609	0.03605068	1649.2	0.03106052		2239.2	0.04503776	0.03906572	2829.19	-0.00144691		3419.19	-0.00052426		4009.18	0.0069317		
469.4	0.24629404	0.24498364	1059.4	0.03749468	0.03608006	1649.4	0.03086543		2239.4	0.04522109	0.03909597	2829.39	-0.001276		3419.39	-0.00021236		4009.38	0.00779635		
469.6	0.24552851	0.24505772	1059.6	0.03777903	0.03610941	1649.6	0.03076378		2239.6	0.04561947	0.03912619	2829.59	-0.00184231		3419.59	-0.00090469		4009.58	0.00857336		
469.8	0.24515081	0.24513161	1059.8	0.03751379	0.03613875	1649.8	0.03102365		2239.8	0.0454891	0.03915639	2829.79	-0.0019089		3419.79	-0.00118851		4009.78	0.00946705		
470	0.24515081	0.24520496	1059.99	0.03751379	0.03616791	1650	0.03102365		2240	0.0454891	0.03918642	2829.99	-0.0019089		3419.98	-0.00118851		4009.98	0.00946705		
470.2	0.2443806	0.24510845	1060.19	0.03796879	0.03615391	1650.2	0.03097697		2240.2	0.04480889	0.03917105	2830.19	-0.00185367		3420.18	-0.00220214		4010.18	0.00989256		
470.4	0.24426812	0.24501199	1060.39	0.03807631	0.03613991	1650.4	0.03096008		2240.4	0.04446917	0.03915568	2830.39	-0.00195343		3420.38	-0.00274063		4010.38	0.00989543		
470.6	0.24375007	0.24491556	1060.59	0.038102	0.03612593	1650.6	0.03042659		2240.6	0.04433671	0.03914033	2830.59	-0.00211056		3420.58	-0.00325678		4010.58	0.00897827		
470.8	0.2431385	0.24481916	1060.79	0.0382286	0.03611194	1650.8	0.03083904		2240.8	0.04405851	0.03912497	2830.79	-0.00221215		3420.78	-0.00327143		4010.78	0.00820713		
471	0.2432137	0.24472281	1060.99	0.03813666	0.03609796	1651	0.03126559		2241	0.04331959	0.03910963	2830.99	-0.00192932		3420.98	-0.0035287		4010.98	0.00808216		
471.2	0.24251046	0.24462649	1061.19	0.03867409	0.03608399	1651.2	0.03089704		2241.2	0.04229544	0.03909429	2831.19	-0.00181238		3421.18	-0.00435813		4011.18	0.00754917		
471.4	0.24157629	0.24453022	1061.39	0.03863513	0.03607002	1651.4	0.03067384		2241.4	0.04257311	0.03907895	2831.39	-0.00185075		3421.38	-0.00482948		4011.38	0.00774872		
471.6	0.24149634	0.24443398	1061.59	0.03865204	0.03605606	1651.6	0.03062122		2241.6	0.04247955	0.03906362	2831.59	-0.00145089		3421.58	-0.00477004		4011.58	0.00762646		
471.8	0.24140667	0.24433777	1061.79	0.03892879	0.0360421	1651.8	0.03018602		2241.8	0.04231829	0.0390483	2831.79	-0.00078154		3421.78	-0.00495387		4011.78	0.00769411		
472	0.24113545	0.24424161	1061.99	0.0388951	0.03602815	1652	0.02872143		2242	0.04283257	0.03903298	2831.99	-0.00038873		3421.98	-0.00500455		4011.98	0.0079148		
472.2	0.24113996	0.24414548	1062.19	0.03866038	0.03601421	1652.2	0.02720906		2242.2	0.04287388	0.03901767	2832.19	0.00011645		3422.18	-0.00463056		4012.18	0.00790931		
472.4	0.24056001	0.24404939	1062.39	0.03754229	0.03600027	1652.4	0.02719055		2242.4	0.04284992	0.03900237	2832.39	-0.00073441		3422.38	-0.0045816		4012.38	0.00726208		
472.6	0.23987769	0.24395334	1062.59	0.03748296	0.03598633	1652.6	0.02697039		2242.6	0.04271872	0.03898707	2832.59	0.00010174		3422.58	-0.00407113		4012.58	0.00734951		
472.8	0.23978817	0.24385733	1062.79	0.03697171	0.0359724	1652.8	0.02738129		2242.8	0.04261564	0.03897178	2832.79	0.00013362		3422.78	-0.00429311		4012.78	0.00649107		
473	0.23905801	0.24376135	1062.99	0.03753054	0.03595848	1653	0.0271253		2243	0.04207485	0.03895649	2832.99	0.00028211		3422.98	-0.00453374		4012.98	0.00696291		
473.2	0.23987036	0.24366542	1063.19	0.03763732	0.03594456	1653.2	0.02610669		2243.2	0.04192472	0.03894121	2833.19	0.00017305		3423.18	-0.00502949		4013.18	0.0078029		
473.4	0.24049047	0.24356952	1063.39	0.03732999	0.03593064	1653.4	0.02535531		2243.4	0.041745	0.03892593	2833.39	-0.00075769		3423.38	-0.00475893		4013.38	0.0081579		
473.6	0.2402174	0.24347365	1063.59	0.03813871	0.03591674	1653.6	0.02471996		2243.6	0.04170767	0.03891066	2833.59	-0.00027653		3423.58	-0.00479279		4013.58	0.00859204		
473.8	0.24069364	0.24337783	1063.79	0.03909754	0.03590283	1653.8	0.02468999		2243.8	0.04105922	0.0388954	2833.79	0.00013474		3423.78	-0.00477392		4013.78	0.00913588		
474	0.24015465	0.24328204	1063.99	0.0401426	0.03588894	1654	0.02442307		2244	0.04006659	0.03888014	2833.99	0.00072387		3423.98	-0.00386689		4013.98	0.0085645		
474.2	0.24038806	0.24318629	1064.19	0.04045865	0.03587504	1654.2	0.02408757		2244.2	0.04019916	0.03886489	2834.19	0.00073319		3424.18	-0.00425838		4014.18	0.00881984		
474.4	0.23999413	0.24309058	1064.39	0.04031701	0.03586116	1654.4	0.02375828		2244.4	0.03950627	0.03884965	2834.39	0.0002681		3424.38	-0.00382754		4014.38	0.00793849		
474.6	0.23964947	0.24299491	1064.59	0.03994904	0.03584728	1654.6	0.02392179		2244.6	0.03862635	0.03883441	2834.59	0.0000205		3424.58	-0.00312941		4014.58	0.00762994		
474.8	0.23936716	0.24289927	1064.79	0.03992024	0.0358334	1654.8	0.02484517		2244.8	0.03742942	0.03881918	2834.79	0.00009931		3424.78	-0.0021237		4014.78	0.00723139		
475	0.23961837	0.24280368	1064.99	0.04016458	0.03581953	1655	0.02528472		2245	0.03647057	0.03880395	2834.99	0.00001231		3424.98	-0.00284686		4014.98	0.0076086		
475.2	0.2389153	0.24270811	1065.19	0.04114532	0.03580566	1655.2	0.02427107		2245.2	0.03596142	0.03878873	2835.19	-0.00080766		3425.18	-0.00319636		4015.18	0.00722534		
475.4	0.23856007	0.24261259	1065.39	0.04029727	0.0357918	1655.4	0.02446272		2245.4	0.03741918	0.03877351	2835.39	-0.0010135		3425.38	-0.003375		4015.38	0.00771902		
475.6	0.23919897	0.24251711	1065.59	0.04006661	0.03577795	1655.6	0.0239561		2245.6	0.03686346	0.03875831	2835.59	-0.00058563		3425.58	-0.0031987		4015.58	0.00690265		
475.8	0.23901885	0.24242166	1065.79	0.04002046	0.0357641	1655.8	0.02328101		2245.8	0.03761133	0.0387431	2835.79	-0.00124871		3425.78	-0.00374171		4015.78	0.00706207		
476	0.23897939	0.24232625	1065.99	0.03907698	0.03575026	1656	0.02190836		2246	0.03871135	0.03872791	2835.99	-0.00209002		3425.98	-0.00437163		4015.98	0.00687404		
476.2	0.23867635	0.24223087	1066.19	0.03805158	0.03573642	1656.2	0.02184073		2246.2	0.03884913	0.03871271	2836.19	-0.00226251		3426.18	-0.00456897		4016.18	0.00649726		
476.4	0.23830491	0.24213554	1066.39	0.03742063	0.03572258	1656.4	0.02204194		2246.4	0.03943562	0.03869753	2836.39	-0.0027306		3426.38	-0.0046663		4016.38	0.00569524		
476.6	0.23817804	0.24204024	1066.59	0.03751799	0.03570876	1656.6	0.0221633		2246.6	0.03999045	0.03868235	2836.59	-0.00242063		3426.58	-0.00414823		4016.58	0.00614322		
476.8	0.23770247	0.24194498	1066.79	0.03706595	0.03569493	1656.8	0.02250282		2246.8	0.03912695	0.03866718	2836.79	-0.00294493		3426.78	-0.00325505		4016.78	0.00670281		
477	0.237876	0.24184976	1066.99	0.03652092	0.03568112	1657	0.02259412		2247	0.04020327	0.03865201	2836.99	-0.00281953		3426.98	-0.00235455		4016.98	0.00671084		
477.2	0.23885402	0.24175457	1067.19	0.03616247	0.03566731	1657.2	0.0225217		2247.2	0.03972281	0.03863685	2837.19	-0.00284294		3427.18	-0.00194633		4017.18	0.00671324		
477.4	0.23892344	0.24165943	1067.39	0.03651069	0.0356535	1657.4	0.0228557		2247.4	0.04020483	0.03862169	2837.39	-0.00300498		3427.38	-0.00185706		4017.38	0.00616223		
477.6	0.23840977	0.24156432	1067.59	0.03668982	0.0356397	1657.6	0.02267508		2247.6	0.04015495	0.03860654	2837.59	-0.00263202		3427.58	-0.00272131		4017.58	0.00554625		
477.8	0.23778563	0.24146924	1067.79	0.03685713	0.0356259	1657.8	0.0232055		2247.8	0.04029056	0.0385914	2837.79	-0.00285324		3427.78	-0.0024651		4017.78	0.00516573		
478	0.23689551	0.24137421	1067.99	0.03691187	0.03561211	1658	0.0231851		2248	0.04056038	0.03857626	2837.99	-0.00327041		3427.98	-0.00228724		4017.98	0.00546994		
478.2	0.23622937	0.24127921	1068.19	0.03638185	0.03559833	1658.2	0.02387206		2248.2	0.04086468	0.03856113	2838.19	-0.00311876		3428.18	-0.002145		4018.18	0.00650443		
478.4	0.23532642	0.24118425	1068.39	0.03623529	0.03558455	1658.4	0.02406546		2248.4	0.03948692	0.038546	2838.39	-0.00335743		3428.38	-0.00223222		4018.38	0.00659511		
478.6	0.23625476	0.24108932	1068.59	0.03631268	0.03557077	1658.6	0.02472986		2248.6	0.03893965	0.03853088	2838.59	-0.00280434		3428.58	-0.00113417		4018.58	0.00707365		
478.8	0.23613249	0.24099444	1068.79	0.03618348	0.035557	1658.8	0.0253406		2248.8	0.03838559	0.03851577	2838.79	-0.00192433		3428.78	-0.00158176		4018.78	0.00597966		
479	0.23638791	0.24089959	1068.99	0.03734416	0.03554324	1659	0.0248716		2249	0.03836111	0.03850066	2838.99	-0.00236839		3428.98	-0.00278352		4018.98	0.00595805		
479.2	0.23608933	0.24080478	1069.19	0.03712168	0.03552948	1659.2	0.02388135		2249.2	0.0387534	0.03848556	2839.19	-0.00155111		3429.18	-0.00280903		4019.18	0.00602183		
479.4	0.23544806	0.24071	1069.39	0.03715486	0.03551573	1659.4	0.02428335		2249.4	0.03912898	0.03847047	2839.39	-0.00004726		3429.38	-0.00290067		4019.38	0.00605971		
479.6	0.23582002	0.24061527	1069.59	0.03759234	0.03550198	1659.6	0.02389284		2249.6	0.0384324	0.03845537	2839.59	0.00054		3429.58	-0.00326752		4019.58	0.00617583		
479.8	0.23563783	0.24052057	1069.79	0.03730112	0.03548824	1659.8	0.02427963		2249.8	0.03962656	0.03844029	2839.79	0.0011836		3429.78	-0.00370443		4019.78	0.00631298		
480	0.23600957	0.24042591	1069.99	0.0371979	0.0354745	1660	0.02415776		2250	0.04018176	0.03842521	2839.99	0.00130316		3429.98	-0.00382517		4019.98	0.00634456		
480.2	0.23503936	0.24033128	1070.19	0.03751041	0.03546077	1660.2	0.02446248		2250.2	0.04055856	0.03841014	2840.19	0.00140695		3430.18	-0.00353608		4020.18	0.00576554		
480.4	0.2347992	0.24023669	1070.39	0.03809933	0.03544705	1660.4	0.02447189		2250.4	0.04076164	0.03839507	2840.39	0.00101269		3430.38	-0.0030036		4020.38	0.00498557		
480.6	0.2356679	0.24014214	1070.59	0.03810785	0.03543332	1660.6	0.02512671		2250.6	0.04054628	0.03838001	2840.59	0.00118671		3430.58	-0.002669		4020.58	0.00553685		
480.8	0.23576077	0.24004763	1070.79	0.03796679	0.03541961	1660.8	0.02626039		2250.8	0.03936669	0.03836496	2840.79	0.00097189		3430.78	-0.00235824		4020.78	0.00592178		
481	0.23589171	0.23995315	1070.99	0.03798621	0.0354059	1661	0.02675771		2251	0.03954917	0.03834991	2840.99	0.0007473		3430.98	-0.00343191		4020.98	0.00494483		
481.2	0.23524139	0.23985872	1071.19	0.03859094	0.03539219	1661.2	0.02726622		2251.2	0.03870432	0.03833487	2841.19	0.00074482		3431.18	-0.00418458		4021.18	0.00535905		
481.4	0.23439368	0.23976431	1071.39	0.03939376	0.03537849	1661.4	0.02790854		2251.4	0.03973546	0.03831983	2841.39	0.00099293		3431.38	-0.00554723		4021.38	0.00482419		
481.6	0.2334328	0.23966995	1071.59	0.04015148	0.0353648	1661.6	0.02745436		2251.6	0.03981833	0.0383048	2841.59	0.00079849		3431.58	-0.00604494		4021.58	0.00482121		
481.8	0.23273029	0.23957562	1071.79	0.0406698	0.03535111	1661.8	0.02762912		2251.8	0.04009197	0.03828977	2841.79	-0.00016699		3431.78	-0.00545892		4021.78	0.00545027		
482	0.23277921	0.23948133	1071.99	0.04080842	0.03533743	1662	0.02779745		2252	0.03959824	0.03827475	2841.99	-0.00221458		3431.98	-0.00597065		4021.98	0.00607398		
482.2	0.23283076	0.23938708	1072.19	0.04116377	0.03532375	1662.2	0.02813244		2252.2	0.03901953	0.03825974	2842.19	-0.00288806		3432.18	-0.00618657		4022.18	0.00612962		
482.4	0.23260204	0.23929286	1072.39	0.04122636	0.03531007	1662.4	0.02751675		2252.4	0.03807066	0.03824473	2842.39	-0.00323901		3432.38	-0.00682058		4022.38	0.00501857		
482.6	0.23266262	0.23919868	1072.59	0.04106611	0.03529641	1662.6	0.02737593		2252.6	0.03793415	0.03822973	2842.59	-0.00361855		3432.58	-0.00626638		4022.58	0.00482412		
482.8	0.23201656	0.23910454	1072.79	0.04085378	0.03528274	1662.8	0.02636413		2252.8	0.03816391	0.03821474	2842.79	-0.00431442		3432.78	-0.00689697		4022.78	0.00524315		
483	0.23116267	0.23901044	1072.99	0.04140467	0.03526909	1663	0.02429602		2253	0.03859553	0.03819975	2842.99	-0.00545194		3432.98	-0.00683667		4022.98	0.00612836		
483.2	0.23017796	0.23891637	1073.19	0.04021304	0.03525543	1663.2	0.02303582		2253.2	0.03856972	0.03818476	2843.19	-0.0046579		3433.18	-0.00614631		4023.18	0.00752936		
483.4	0.22990669	0.23882234	1073.39	0.04094314	0.03524179	1663.4	0.02246826		2253.4	0.03778198	0.03816978	2843.39	-0.00403074		3433.38	-0.00566425		4023.38	0.00812863		
483.6	0.22931693	0.23872834	1073.59	0.03988973	0.03522814	1663.6	0.02172787		2253.6	0.03790174	0.03815481	2843.59	-0.00434116		3433.58	-0.00600404		4023.58	0.00898655		
483.8	0.22877728	0.23863439	1073.79	0.0388684	0.03521451	1663.8	0.02076817		2253.8	0.03795122	0.03813985	2843.79	-0.00456044		3433.78	-0.00562073		4023.78	0.00869118		
484	0.22852715	0.23854047	1073.99	0.03848911	0.03520088	1664	0.02009999		2254	0.03767349	0.03812489	2843.99	-0.00521786		3433.98	-0.00516128		4023.98	0.00975486		
484.2	0.22805983	0.23844659	1074.19	0.03743844	0.03518725	1664.2	0.01942033		2254.2	0.03803148	0.03810993	2844.19	-0.00454377		3434.18	-0.00509125		4024.18	0.00932		
484.4	0.22928735	0.23835274	1074.39	0.03717073	0.03517363	1664.4	0.01933259		2254.4	0.0378614	0.03809498	2844.39	-0.00477471		3434.38	-0.00481288		4024.38	0.00940899		
484.6	0.22964621	0.23825893	1074.59	0.03642149	0.03516002	1664.6	0.02026191		2254.6	0.03740732	0.03808004	2844.59	-0.00511099		3434.58	-0.00483133		4024.58	0.00949229		
484.8	0.22852999	0.23816516	1074.79	0.03686409	0.03514641	1664.8	0.02086818		2254.8	0.03642455	0.0380651	2844.79	-0.00447353		3434.78	-0.00457697		4024.78	0.00916862		
485	0.22851272	0.23807142	1074.99	0.03794116	0.0351328	1665	0.02021276		2255	0.037166	0.03805017	2844.99	-0.00424298		3434.98	-0.00471344		4024.98	0.00894684		
485.2	0.22806716	0.23797773	1075.19	0.03873656	0.0351192	1665.2	0.02031904		2255.2	0.03769867	0.03803525	2845.19	-0.00319333		3435.18	-0.00437035		4025.18	0.00835571		
485.4	0.22859982	0.23788406	1075.39	0.03976978	0.03510561	1665.4	0.02016177		2255.4	0.03875028	0.03802033	2845.39	-0.00296642		3435.38	-0.00455762		4025.38	0.00821561		
485.6	0.22844948	0.23779044	1075.59	0.04075251	0.03509202	1665.6	0.02022133		2255.6	0.03856453	0.03800541	2845.59	-0.0034391		3435.58	-0.00383627		4025.58	0.00808252		
485.8	0.22924249	0.23769685	1075.79	0.04008606	0.03507844	1665.8	0.02051692		2255.8	0.03805168	0.03799051	2845.79	-0.00407439		3435.78	-0.00365471		4025.78	0.00711861		
486	0.22926496	0.2376033	1075.99	0.04061127	0.03506486	1666	0.0211727		2256	0.03750605	0.0379756	2845.99	-0.00448399		3435.98	-0.00423129		4025.98	0.00623672		
486.2	0.22887968	0.23750979	1076.19	0.04153152	0.03505128	1666.2	0.0218316		2256.2	0.03723887	0.03796071	2846.19	-0.00426326		3436.18	-0.00378687		4026.18	0.0051088		
486.4	0.22847741	0.23741631	1076.39	0.0410083	0.03503772	1666.4	0.02243214		2256.4	0.03707359	0.03794582	2846.39	-0.00482259		3436.38	-0.00470442		4026.38	0.00527535		
486.6	0.22889518	0.23732287	1076.59	0.04190343	0.03502415	1666.6	0.02273247		2256.6	0.03741298	0.03793093	2846.59	-0.00506703		3436.58	-0.00426364		4026.58	0.00643714		
486.8	0.22908437	0.23722947	1076.79	0.04184912	0.0350106	1666.8	0.02317051		2256.8	0.03812234	0.03791605	2846.79	-0.00521142		3436.78	-0.00422931		4026.78	0.00677582		
487	0.22857928	0.2371361	1076.99	0.04117589	0.03499704	1667	0.02317588		2257	0.03724767	0.03790118	2846.99	-0.00495119		3436.98	-0.00449682		4026.98	0.00667035		
487.2	0.2286487	0.23704277	1077.19	0.03975811	0.0349835	1667.2	0.02267132		2257.2	0.03681675	0.03788632	2847.19	-0.00489623		3437.18	-0.00422195		4027.18	0.00684952		
487.4	0.22827242	0.23694948	1077.39	0.03944561	0.03496996	1667.4	0.02283677		2257.4	0.03597378	0.03787145	2847.39	-0.00483159		3437.38	-0.00509853		4027.38	0.00706957		
487.6	0.22692667	0.23685622	1077.59	0.03875685	0.03495642	1667.6	0.02260419		2257.6	0.03615772	0.0378566	2847.59	-0.00551856		3437.58	-0.00551562		4027.58	0.00669088		
487.8	0.22751232	0.236763	1077.79	0.03791116	0.03494289	1667.8	0.02163885		2257.8	0.03539289	0.03784175	2847.79	-0.00587621		3437.78	-0.00611187		4027.78	0.0061613		
488	0.22768254	0.23666982	1077.99	0.03653406	0.03492936	1668	0.02132959		2258	0.0351481	0.03782691	2847.99	-0.00537798		3437.98	-0.00624406		4027.98	0.00696418		
488.2	0.22715571	0.23657667	1078.19	0.03573821	0.03491584	1668.2	0.02078819		2258.2	0.03508203	0.03781207	2848.19	-0.00437398		3438.18	-0.00642441		4028.18	0.00612653		
488.4	0.22729156	0.23648356	1078.39	0.03548479	0.03490233	1668.4	0.02128076		2258.4	0.03470981	0.03779724	2848.39	-0.00440522		3438.38	-0.0065997		4028.38	0.00606109		
488.6	0.22707438	0.23639049	1078.59	0.0354939	0.03488882	1668.6	0.02115749		2258.6	0.03422011	0.03778241	2848.59	-0.00443387		3438.58	-0.00685163		4028.58	0.00508114		
488.8	0.22674042	0.23629745	1078.79	0.03594076	0.03487531	1668.8	0.0204809		2258.8	0.0340138	0.03776759	2848.79	-0.00352288		3438.78	-0.00697747		4028.78	0.00472038		
489	0.22732357	0.23620445	1078.99	0.03619477	0.03486181	1669	0.01979484		2259	0.03457879	0.03775278	2848.99	-0.00380844		3438.98	-0.00753313		4028.98	0.00460524		
489.2	0.22686136	0.23611149	1079.19	0.03632307	0.03484832	1669.2	0.02002611		2259.2	0.03488694	0.03773797	2849.19	-0.00348557		3439.18	-0.00808326		4029.18	0.00391924		
489.4	0.22588526	0.23601856	1079.39	0.03621791	0.03483483	1669.4	0.0198535		2259.4	0.03485138	0.03772316	2849.39	-0.00335498		3439.38	-0.00897291		4029.38	0.00331746		
489.6	0.22503581	0.23592567	1079.59	0.03599202	0.03482134	1669.6	0.01972176		2259.6	0.03482773	0.03770837	2849.59	-0.00311319		3439.58	-0.00914342		4029.58	0.00265935		
489.8	0.22573952	0.23583282	1079.79	0.03629805	0.03480786	1669.8	0.0197537		2259.8	0.03498089	0.03769358	2849.79	-0.00300577		3439.78	-0.00800017		4029.78	0.00185817		
490	0.22535904	0.23574	1079.99	0.03698959	0.03479439	1670	0.02063127		2260	0.03486276	0.03767879	2849.99	-0.0036239		3439.98	-0.0080843		4029.98	0.00217779		
490.2	0.22497814	0.23564722	1080.19	0.03710015	0.03478092	1670.2	0.02146952		2260.2	0.03545045	0.03766401	2850.19	-0.00386621		3440.18	-0.00762982		4030.18	0.00203638		
490.4	0.22536289	0.23555447	1080.39	0.03593132	0.03476746	1670.4	0.02194558		2260.4	0.03475112	0.03764924	2850.39	-0.0039325		3440.38	-0.00662486		4030.38	0.00327642		
490.6	0.22511839	0.23546177	1080.59	0.03641757	0.034754	1670.6	0.02196336		2260.6	0.03499337	0.03763447	2850.59	-0.00392978		3440.58	-0.00495341		4030.58	0.00349578		
490.8	0.22491349	0.23536909	1080.79	0.03498715	0.03474055	1670.8	0.02268327		2260.8	0.03538708	0.03761971	2850.79	-0.0047634		3440.78	-0.00449851		4030.78	0.0035245		
491	0.22429049	0.23527646	1080.99	0.03478456	0.0347271	1671	0.02209068		2261	0.03466595	0.03760495	2850.99	-0.00518633		3440.98	-0.00400242		4030.98	0.00401976		
491.2	0.22345341	0.23518386	1081.19	0.03439527	0.03471366	1671.2	0.02080114		2261.2	0.03586889	0.0375902	2851.19	-0.00661625		3441.18	-0.00340376		4031.18	0.0042084		
491.4	0.2229132	0.2350913	1081.39	0.03518841	0.03470022	1671.4	0.02072276		2261.4	0.03570203	0.03757546	2851.39	-0.0073204		3441.38	-0.00337508		4031.38	0.00483029		
491.6	0.22182478	0.23499877	1081.59	0.03552366	0.03468679	1671.6	0.02000336		2261.6	0.03623461	0.03756072	2851.59	-0.00745102		3441.58	-0.00240282		4031.58	0.00426185		
491.8	0.22218168	0.23490629	1081.79	0.03493578	0.03467336	1671.8	0.01954995		2261.8	0.03567569	0.03754598	2851.79	-0.00757394		3441.78	-0.00265732		4031.78	0.00443076		
492	0.22189652	0.23481383	1081.99	0.03493153	0.03465994	1672	0.01955671		2262	0.03581386	0.03753126	2851.99	-0.00694767		3441.98	-0.00217466		4031.98	0.00447607		
492.2	0.22175656	0.23472142	1082.19	0.03546285	0.03464652	1672.2	0.01955458		2262.2	0.0357748	0.03751653	2852.19	-0.0064814		3442.18	-0.00264335		4032.18	0.00406709		
492.4	0.22320901	0.23462904	1082.39	0.03567285	0.03463311	1672.4	0.02037665		2262.4	0.03587796	0.03750182	2852.39	-0.00656884		3442.38	-0.00386846		4032.38	0.00394683		
492.6	0.2241324	0.23453669	1082.59	0.03610152	0.03461971	1672.6	0.01995468		2262.6	0.03535763	0.03748711	2852.59	-0.00709966		3442.58	-0.00522548		4032.58	0.0030024		
492.8	0.22445485	0.23444439	1082.79	0.03587657	0.03460631	1672.8	0.01925122		2262.8	0.03519899	0.0374724	2852.79	-0.00584725		3442.78	-0.00606162		4032.78	0.00376484		
493	0.22522847	0.23435212	1082.99	0.03650237	0.03459291	1673	0.01865308		2263	0.03524438	0.0374577	2852.99	-0.00527518		3442.98	-0.00695621		4032.98	0.00339971		
493.2	0.22550442	0.23425988	1083.19	0.03685724	0.03457952	1673.2	0.01908778		2263.2	0.03515686	0.03744301	2853.19	-0.00405102		3443.18	-0.00770655		4033.18	0.00376959		
493.4	0.22572883	0.23416768	1083.39	0.03737754	0.03456614	1673.4	0.01904361		2263.4	0.03470089	0.03742832	2853.39	-0.00385495		3443.38	-0.00894364		4033.38	0.00367542		
493.6	0.22654413	0.23407552	1083.59	0.0372348	0.03455276	1673.6	0.01920646		2263.6	0.03482909	0.03741364	2853.59	-0.00356949		3443.58	-0.00860741		4033.58	0.00464246		
493.8	0.22767207	0.2339834	1083.79	0.03773116	0.03453938	1673.8	0.01984626		2263.8	0.03407732	0.03739897	2853.79	-0.00391867		3443.78	-0.00795388		4033.78	0.00435322		
494	0.22802808	0.23389131	1083.99	0.0371425	0.03452601	1674	0.01985687		2264	0.0343811	0.0373843	2853.99	-0.00350017		3443.98	-0.00872061		4033.98	0.00474832		
494.2	0.22848366	0.23379925	1084.19	0.03660096	0.03451265	1674.2	0.02044208		2264.2	0.03487945	0.03736963	2854.19	-0.00247029		3444.18	-0.00770636		4034.18	0.00475971		
494.4	0.22854534	0.23370724	1084.39	0.03556259	0.03449929	1674.4	0.01970117		2264.4	0.03459077	0.03735498	2854.39	-0.00338672		3444.38	-0.00699826		4034.38	0.00516396		
494.6	0.22839526	0.23361526	1084.59	0.03551361	0.03448593	1674.6	0.01964397		2264.6	0.03524916	0.03734032	2854.59	-0.00444601		3444.58	-0.00735436		4034.58	0.00542412		
494.8	0.22823492	0.23352331	1084.79	0.03460169	0.03447258	1674.8	0.0197884		2264.8	0.03559746	0.03732568	2854.79	-0.004895		3444.78	-0.00764879		4034.78	0.00536588		
495	0.22708496	0.2334314	1084.99	0.03460213	0.03445924	1675	0.01993441		2265	0.03647182	0.03731104	2854.99	-0.00510395		3444.98	-0.00709188		4034.98	0.00510123		
495.2	0.22575753	0.23333953	1085.19	0.03434246	0.0344459	1675.2	0.01984898		2265.2	0.036769	0.0372964	2855.19	-0.00590988		3445.18	-0.00719315		4035.18	0.00455618		
495.4	0.22536139	0.2332477	1085.39	0.03424122	0.03443257	1675.4	0.02001416		2265.4	0.03647156	0.03728177	2855.39	-0.00569216		3445.38	-0.00665909		4035.38	0.00446375		
495.6	0.22461447	0.2331559	1085.59	0.03337666	0.03441924	1675.6	0.02067447		2265.6	0.03796345	0.03726715	2855.59	-0.00453905		3445.58	-0.00625501		4035.58	0.00397091		
495.8	0.22464476	0.23306413	1085.79	0.03316706	0.03440592	1675.8	0.02115008		2265.8	0.0376078	0.03725253	2855.79	-0.00474514		3445.78	-0.00691518		4035.78	0.0041163		
496	0.22438567	0.23297241	1085.99	0.03300145	0.0343926	1676	0.020676		2266	0.03803041	0.03723792	2855.99	-0.00412706		3445.98	-0.00674329		4035.98	0.00439349		
496.2	0.22487064	0.23288071	1086.19	0.03261688	0.03437929	1676.2	0.02007014		2266.2	0.0376015	0.03722331	2856.19	-0.00367595		3446.18	-0.00723781		4036.18	0.00445164		
496.4	0.22529531	0.23278906	1086.39	0.03279649	0.03436598	1676.4	0.02028418		2266.4	0.03703893	0.03720871	2856.39	-0.00275239		3446.38	-0.0072395		4036.38	0.00496963		
496.6	0.22558806	0.23269744	1086.59	0.03246419	0.03435268	1676.6	0.01957604		2266.6	0.03645181	0.03719411	2856.59	-0.00193639		3446.58	-0.00667518		4036.58	0.00475069		
496.8	0.22618517	0.23260586	1086.79	0.03332213	0.03433938	1676.8	0.01885478		2266.8	0.03573318	0.03717952	2856.79	-0.00124278		3446.78	-0.00618655		4036.78	0.00589192		
497	0.22519683	0.23251431	1086.99	0.03457005	0.03432609	1677	0.01902492		2267	0.03511312	0.03716494	2856.99	-0.00150315		3446.98	-0.00536431		4036.98	0.00631116		
497.2	0.2243823	0.2324228	1087.19	0.03528699	0.0343128	1677.2	0.01983769		2267.2	0.03456705	0.03715036	2857.19	-0.00128488		3447.18	-0.00533502		4037.18	0.00762552		
497.4	0.22386199	0.23233132	1087.39	0.03635414	0.03429952	1677.4	0.01962806		2267.4	0.03343731	0.03713579	2857.39	-0.00119109		3447.38	-0.00547906		4037.38	0.00855558		
497.6	0.22393534	0.23223988	1087.59	0.03642297	0.03428624	1677.6	0.02004204		2267.6	0.0335396	0.03712122	2857.59	-0.00095313		3447.58	-0.00510559		4037.58	0.00897931		
497.8	0.22352505	0.23214848	1087.79	0.03743861	0.03427297	1677.8	0.02015602		2267.8	0.03338095	0.03710666	2857.79	-0.00233055		3447.78	-0.00448065		4037.78	0.00804374		
498	0.22338984	0.23205711	1087.99	0.03768105	0.0342597	1678	0.02001322		2268	0.03362772	0.03709211	2857.99	-0.0022533		3447.98	-0.00372635		4037.98	0.00809142		
498.2	0.22347658	0.23196578	1088.19	0.03780844	0.03424644	1678.2	0.0214708		2268.2	0.03393996	0.03707756	2858.19	-0.00339279		3448.18	-0.00261366		4038.18	0.00808335		
498.4	0.22330749	0.23187449	1088.39	0.03750221	0.03423318	1678.4	0.02173949		2268.4	0.03441121	0.03706301	2858.39	-0.00538732		3448.38	-0.00338234		4038.38	0.00784405		
498.6	0.22317071	0.23178323	1088.59	0.03672373	0.03421993	1678.6	0.02290794		2268.6	0.03450555	0.03704848	2858.59	-0.00621465		3448.58	-0.0035777		4038.58	0.00795049		
498.8	0.22204878	0.231692	1088.79	0.0362861	0.03420669	1678.8	0.02344313		2268.8	0.03427747	0.03703394	2858.79	-0.00648676		3448.78	-0.00371066		4038.78	0.00781173		
499	0.22169294	0.23160082	1088.99	0.0366058	0.03419345	1679	0.02410571		2269	0.03451588	0.03701942	2858.99	-0.00716046		3448.98	-0.00388197		4038.98	0.00722699		
499.2	0.22172262	0.23150967	1089.19	0.03649408	0.03418021	1679.2	0.0249634		2269.2	0.03430805	0.0370049	2859.19	-0.00753994		3449.18	-0.0050092		4039.18	0.00663273		
499.4	0.2221738	0.23141855	1089.39	0.03545136	0.03416698	1679.4	0.02474849		2269.4	0.03499037	0.03699038	2859.39	-0.00735946		3449.38	-0.0060039		4039.38	0.00699507		
499.6	0.2216347	0.23132747	1089.59	0.03417335	0.03415375	1679.6	0.02521052		2269.6	0.03645472	0.03697587	2859.59	-0.0067321		3449.58	-0.00749845		4039.58	0.00641244		
499.8	0.22055647	0.23123643	1089.79	0.03397946	0.03414053	1679.8	0.02414786		2269.8	0.03610812	0.03696137	2859.79	-0.00645172		3449.78	-0.00787795		4039.78	0.00685459		
500	0.2204698	0.23114542	1089.99	0.0332112	0.03412732	1680	0.02254115		2270	0.03668072	0.03694687	2859.99	-0.00609021		3449.98	-0.00799054		4039.98	0.00640525		
500.2	0.22062678	0.23105445	1090.19	0.03324819	0.03411411	1680.2	0.02241437		2270.2	0.03711267	0.03693238	2860.19	-0.00545012		3450.18	-0.00820749		4040.18	0.00608751		
500.4	0.21998424	0.23096351	1090.39	0.03290257	0.0341009	1680.4	0.02212887		2270.4	0.03736982	0.03691789	2860.39	-0.00529941		3450.38	-0.0079755		4040.38	0.00580936		
500.6	0.22012581	0.23087261	1090.59	0.0322981	0.0340877	1680.6	0.02090001		2270.6	0.03738388	0.03690341	2860.59	-0.00467863		3450.58	-0.0077957		4040.58	0.00517635		
500.8	0.21941711	0.23078174	1090.79	0.03320839	0.03407451	1680.8	0.02022161		2270.8	0.03694097	0.03688893	2860.79	-0.00429743		3450.78	-0.00837442		4040.78	0.00541073		
501	0.21817836	0.23069091	1090.99	0.03322519	0.03406132	1681	0.01888585		2271	0.0369337	0.03687446	2860.99	-0.00371999		3450.98	-0.00822479		4040.98	0.00455584		
501.2	0.2179885	0.23060012	1091.19	0.03348719	0.03404813	1681.2	0.01841203		2271.2	0.03690578	0.03686	2861.19	-0.00256836		3451.18	-0.00738758		4041.18	0.00395003		
501.4	0.2186379	0.23050936	1091.39	0.03262229	0.03403495	1681.4	0.01762252		2271.4	0.03605149	0.03684554	2861.39	-0.00211986		3451.38	-0.00724282		4041.38	0.00360759		
501.6	0.21873948	0.23041864	1091.59	0.03213909	0.03402178	1681.6	0.01755788		2271.6	0.03596568	0.03683109	2861.59	-0.00295574		3451.58	-0.00649564		4041.58	0.00211171		
501.8	0.2184824	0.23032795	1091.79	0.03223292	0.03400861	1681.8	0.01680902		2271.8	0.03555775	0.03681664	2861.79	-0.00388802		3451.78	-0.00564891		4041.78	0.00128396		
502	0.21920117	0.2302373	1091.99	0.03251505	0.03399545	1682	0.0170454		2272	0.03486028	0.0368022	2861.99	-0.00333162		3451.98	-0.00462528		4041.98	0.00140131		
502.2	0.2189828	0.23014669	1092.19	0.03217415	0.03398229	1682.2	0.01753352		2272.2	0.03537883	0.03678776	2862.19	-0.00387734		3452.18	-0.00381466		4042.18	0.00145619		
502.4	0.21908988	0.23005611	1092.39	0.0308363	0.03396913	1682.4	0.01770136		2272.4	0.0351911	0.03677333	2862.39	-0.00483211		3452.38	-0.00383264		4042.38	0.00094573		
502.6	0.21859241	0.22996557	1092.59	0.03104462	0.03395598	1682.6	0.01771212		2272.6	0.03472699	0.03675891	2862.59	-0.00494521		3452.58	-0.00358642		4042.58	0.00094718		
502.8	0.21922926	0.22987506	1092.79	0.03161662	0.03394284	1682.8	0.01859408		2272.8	0.03376023	0.03674449	2862.79	-0.00509824		3452.78	-0.00378189		4042.78	0.00050961		
503	0.2204047	0.22978459	1092.99	0.03263243	0.0339297	1683	0.01889191		2273	0.03353364	0.03673008	2862.99	-0.0049824		3452.98	-0.00355804		4042.98	0.00064253		
503.2	0.22062917	0.22969415	1093.19	0.03274408	0.03391657	1683.2	0.01941331		2273.2	0.03320472	0.03671567	2863.19	-0.0053182		3453.18	-0.00363838		4043.18	0.00113733		
503.4	0.22102681	0.22960375	1093.39	0.03303379	0.03390344	1683.4	0.01919432		2273.4	0.03344149	0.03670127	2863.39	-0.00540371		3453.38	-0.00447368		4043.38	0.00195824		
503.6	0.22061439	0.22951338	1093.59	0.03384072	0.03389031	1683.6	0.01947414		2273.6	0.03329794	0.03668687	2863.59	-0.00546473		3453.58	-0.00483812		4043.58	0.00167571		
503.8	0.2205333	0.22942305	1093.79	0.03463865	0.0338772	1683.8	0.01964592		2273.8	0.03324667	0.03667248	2863.79	-0.00562806		3453.78	-0.00460369		4043.78	0.00297421		
504	0.22032094	0.22933276	1093.99	0.03489999	0.03386408	1684	0.01949807		2274	0.03318931	0.0366581	2863.99	-0.00604922		3453.98	-0.00473418		4043.98	0.0031154		
504.2	0.22008233	0.2292425	1094.19	0.03593693	0.03385097	1684.2	0.02031164		2274.2	0.03438913	0.03664372	2864.19	-0.00573203		3454.18	-0.00530587		4044.18	0.0045563		
504.4	0.2198042	0.22915228	1094.39	0.03522859	0.03383787	1684.4	0.02056469		2274.4	0.034429	0.03662934	2864.39	-0.00594418		3454.38	-0.00530909		4044.38	0.00519972		
504.6	0.22035705	0.22906209	1094.59	0.03568916	0.03382477	1684.6	0.0205481		2274.6	0.03450074	0.03661498	2864.59	-0.00513926		3454.58	-0.00575392		4044.58	0.00586139		
504.8	0.2201004	0.22897194	1094.79	0.03617785	0.03381168	1684.8	0.02060465		2274.8	0.03459836	0.03660061	2864.79	-0.00467029		3454.78	-0.00639813		4044.78	0.00512576		
505	0.2199736	0.22888182	1094.99	0.03650174	0.03379859	1685	0.0196923		2275	0.03513111	0.03658626	2864.99	-0.00524789		3454.98	-0.00600558		4044.98	0.0049205		
505.2	0.21994674	0.22879174	1095.19	0.03592931	0.03378551	1685.2	0.01980416		2275.2	0.03562497	0.03657191	2865.19	-0.00456617		3455.18	-0.00461585		4045.18	0.00501216		
505.4	0.22024384	0.22870169	1095.39	0.03499258	0.03377243	1685.4	0.01888672		2275.4	0.03462417	0.03655756	2865.39	-0.00466371		3455.38	-0.00510966		4045.38	0.00455953		
505.6	0.2195083	0.22861168	1095.59	0.03511043	0.03375936	1685.6	0.01875362		2275.6	0.03485636	0.03654322	2865.59	-0.00516167		3455.58	-0.00500764		4045.58	0.00424972		
505.8	0.21862392	0.22852171	1095.79	0.03575858	0.03374629	1685.8	0.01793924		2275.8	0.03518581	0.03652889	2865.79	-0.00515699		3455.78	-0.00515085		4045.78	0.00405238		
506	0.2181233	0.22843177	1095.99	0.0353813	0.03373323	1686	0.01787637		2276	0.0338828	0.03651456	2865.99	-0.00509512		3455.98	-0.00381983		4045.98	0.00401572		
506.2	0.21715954	0.22834186	1096.19	0.03416745	0.03372017	1686.2	0.01763693		2276.2	0.03428779	0.03650024	2866.19	-0.00522436		3456.18	-0.00376839		4046.18	0.00363649		
506.4	0.21738641	0.22825199	1096.39	0.03367057	0.03370712	1686.4	0.01755472		2276.4	0.03419858	0.03648592	2866.39	-0.00607832		3456.38	-0.00423484		4046.38	0.00368624		
506.6	0.21703071	0.22816216	1096.59	0.03438603	0.03369407	1686.6	0.01729154		2276.6	0.03357078	0.03647161	2866.59	-0.0053532		3456.58	-0.00445835		4046.58	0.00370814		
506.8	0.21696119	0.22807236	1096.79	0.03441755	0.03368103	1686.8	0.01729522		2276.8	0.03304703	0.0364573	2866.79	-0.00542236		3456.78	-0.00436866		4046.78	0.00366206		
507	0.21702778	0.2279826	1096.99	0.03544006	0.03366799	1687	0.01644641		2277	0.03223535	0.036443	2866.99	-0.00573396		3456.98	-0.00448749		4046.98	0.0046051		
507.2	0.21652575	0.22789287	1097.19	0.03551442	0.03365496	1687.2	0.01643911		2277.2	0.03165021	0.0364287	2867.19	-0.00622946		3457.18	-0.00505571		4047.18	0.0047752		
507.4	0.21642213	0.22780318	1097.39	0.03547597	0.03364193	1687.4	0.01604849		2277.4	0.03197314	0.03641442	2867.39	-0.00632966		3457.38	-0.00618543		4047.38	0.00453548		
507.6	0.21635564	0.22771352	1097.59	0.03542159	0.03362891	1687.6	0.01623807		2277.6	0.03133612	0.03640013	2867.59	-0.00617334		3457.58	-0.00691521		4047.58	0.00459027		
507.8	0.21612772	0.2276239	1097.79	0.03493253	0.03361589	1687.8	0.01656574		2277.8	0.03245905	0.03638585	2867.79	-0.0057628		3457.78	-0.00773579		4047.78	0.00573178		
508	0.21627757	0.22753431	1097.99	0.03473326	0.03360288	1688	0.01632526		2278	0.03285669	0.03637158	2867.99	-0.00537566		3457.98	-0.00792174		4047.98	0.00592307		
508.2	0.2165259	0.22744476	1098.19	0.03444682	0.03358987	1688.2	0.01776595		2278.2	0.03400886	0.03635731	2868.19	-0.00591652		3458.18	-0.00862583		4048.18	0.00636157		
508.4	0.21737169	0.22735525	1098.39	0.03352662	0.03357687	1688.4	0.01849283		2278.4	0.0342787	0.03634305	2868.39	-0.005355		3458.38	-0.00800084		4048.38	0.00655299		
508.6	0.21735277	0.22726577	1098.59	0.03338204	0.03356387	1688.6	0.0190392		2278.6	0.03456226	0.0363288	2868.59	-0.00490741		3458.58	-0.00865632		4048.58	0.00590074		
508.8	0.21659909	0.22717632	1098.79	0.03320509	0.03355088	1688.8	0.01850262		2278.8	0.03471038	0.03631455	2868.79	-0.00450013		3458.78	-0.008179		4048.78	0.00544434		
509	0.21600698	0.22708691	1098.99	0.03348089	0.03353789	1689	0.01945051		2279	0.0356509	0.0363003	2868.99	-0.00490774		3458.98	-0.00835971		4048.98	0.00583452		
509.2	0.21593009	0.22699753	1099.19	0.03292126	0.03352491	1689.2	0.01991091		2279.2	0.03650228	0.03628606	2869.19	-0.00429189		3459.18	-0.00787463		4049.18	0.00517124		
509.4	0.21566813	0.22690819	1099.39	0.0328326	0.03351193	1689.4	0.01987123		2279.4	0.03620448	0.03627183	2869.39	-0.0041721		3459.38	-0.00768624		4049.38	0.0045575		
509.6	0.21509571	0.22681889	1099.59	0.03280358	0.03349896	1689.6	0.0202636		2279.6	0.03586855	0.0362576	2869.59	-0.00467197		3459.58	-0.00766584		4049.58	0.00463741		
509.8	0.21444619	0.22672962	1099.79	0.03320717	0.033486	1689.8	0.01977624		2279.8	0.03492587	0.03624338	2869.79	-0.0049308		3459.78	-0.0073171		4049.78	0.00394602		
510	0.21417856	0.22664039	1099.99	0.03218357	0.03347303	1690	0.01978883		2280	0.03456192	0.03622916	2869.99	-0.00454548		3459.98	-0.00639275		4049.98	0.00332196		
510.2	0.21367661	0.22655119	1100.19	0.03149391	0.03346008	1690.2	0.02071758		2280.2	0.03547165	0.03621495	2870.19	-0.00371295		3460.18	-0.00605959		4050.18	0.0025892		
510.4	0.21309464	0.22646202	1100.39	0.03258767	0.03344712	1690.4	0.02051363		2280.4	0.03475437	0.03620075	2870.39	-0.00457028		3460.38	-0.00556632		4050.38	0.0026791		
510.6	0.21244254	0.22637289	1100.59	0.03234962	0.03343418	1690.6	0.02115774		2280.6	0.03407757	0.03618655	2870.59	-0.00430235		3460.58	-0.00536312		4050.58	0.00157157		
510.8	0.21195109	0.2262838	1100.79	0.03272247	0.03342124	1690.8	0.02156505		2280.8	0.03345345	0.03617235	2870.79	-0.00423443		3460.78	-0.00558649		4050.78	0.00141543		
511	0.21237345	0.22619474	1100.99	0.03360444	0.0334083	1691	0.02137378		2281	0.03293135	0.03615817	2870.99	-0.00465003		3460.98	-0.00605946		4050.98	0.00120933		
511.2	0.21256697	0.22610572	1101.19	0.03358859	0.03339537	1691.2	0.02057629		2281.2	0.03288898	0.03614398	2871.19	-0.00429812		3461.18	-0.0058746		4051.18	0.00147071		
511.4	0.21299945	0.22601673	1101.39	0.03381808	0.03338244	1691.4	0.02019735		2281.4	0.03273831	0.03612981	2871.39	-0.00436148		3461.38	-0.00605155		4051.38	0.00164666		
511.6	0.21414395	0.22592777	1101.59	0.03452537	0.03336952	1691.6	0.02082015		2281.6	0.03293847	0.03611563	2871.59	-0.00414113		3461.58	-0.00619179		4051.58	0.00232224		
511.8	0.21445426	0.22583886	1101.79	0.03500758	0.0333566	1691.8	0.02088674		2281.8	0.03320693	0.03610147	2871.79	-0.00470491		3461.78	-0.00590971		4051.78	0.00300774		
512	0.21458532	0.22574997	1101.99	0.03533867	0.03334369	1692	0.02043918		2282	0.03222143	0.03608731	2871.99	-0.00509484		3461.98	-0.00571622		4051.98	0.00334388		
512.2	0.21514498	0.22566112	1102.19	0.03508183	0.03333078	1692.2	0.02089324		2282.2	0.03199786	0.03607315	2872.19	-0.00596803		3462.18	-0.00591622		4052.18	0.00392052		
512.4	0.21596799	0.22557231	1102.39	0.03564082	0.03331788	1692.4	0.01975137		2282.4	0.03183984	0.036059	2872.39	-0.00547405		3462.38	-0.00670676		4052.38	0.00413608		
512.6	0.21462645	0.22548353	1102.59	0.03528378	0.03330498	1692.6	0.01946694		2282.6	0.0317157	0.03604486	2872.59	-0.00549988		3462.58	-0.00789026		4052.58	0.00364079		
512.8	0.21413172	0.22539479	1102.79	0.03561352	0.03329209	1692.8	0.01833635		2282.8	0.03251862	0.03603072	2872.79	-0.00637168		3462.78	-0.00837859		4052.78	0.00391506		
513	0.21423881	0.22530608	1102.99	0.03549962	0.03327921	1693	0.0186158		2283	0.03331988	0.03601658	2872.99	-0.00696194		3462.98	-0.00955736		4052.98	0.00420316		
513.2	0.21453894	0.2252174	1103.19	0.03558331	0.03326632	1693.2	0.01736704		2283.2	0.03300859	0.03600246	2873.19	-0.00705121		3463.18	-0.00919565		4053.18	0.00420985		
513.4	0.21471935	0.22512876	1103.39	0.03489416	0.03325345	1693.4	0.01671534		2283.4	0.03223301	0.03598834	2873.39	-0.00748422		3463.38	-0.00888046		4053.38	0.00409711		
513.6	0.21453639	0.22504016	1103.59	0.03538002	0.03324057	1693.6	0.01560237		2283.6	0.0321544	0.03597422	2873.59	-0.00742254		3463.58	-0.00932661		4053.58	0.00357187		
513.8	0.2137844	0.22495159	1103.79	0.03501413	0.03322771	1693.8	0.01480647		2283.8	0.03215806	0.03596011	2873.79	-0.00708315		3463.78	-0.00897766		4053.78	0.00241207		
514	0.21441689	0.22486305	1103.99	0.03419354	0.03321485	1694	0.01476686		2284	0.03243083	0.035946	2873.99	-0.00615047		3463.98	-0.0086269		4053.98	0.00106693		
514.2	0.21473739	0.22477456	1104.19	0.03387758	0.03320199	1694.2	0.01576062		2284.2	0.03213983	0.0359319	2874.19	-0.00603385		3464.18	-0.0082068		4054.18	0.00097493		
514.4	0.21477688	0.22468609	1104.39	0.03451092	0.03318914	1694.4	0.01533591		2284.4	0.03114738	0.03591781	2874.39	-0.00593764		3464.38	-0.00849045		4054.38	0.00068646		
514.6	0.21468126	0.22459766	1104.59	0.03345202	0.03317629	1694.6	0.01656785		2284.6	0.03090318	0.03590372	2874.59	-0.00521743		3464.58	-0.00913968		4054.58	0.0004932		
514.8	0.21424918	0.22450926	1104.79	0.03386855	0.03316345	1694.8	0.01608553		2284.8	0.03083726	0.03588964	2874.79	-0.00458678		3464.78	-0.00845214		4054.78	0.00090839		
515	0.21450145	0.2244209	1104.99	0.03383911	0.03315061	1695	0.01524494		2285	0.03181867	0.03587556	2874.99	-0.00445288		3464.98	-0.0073782		4054.98	0.00073395		
515.2	0.214872	0.22433258	1105.19	0.03289328	0.03313778	1695.2	0.01495279		2285.2	0.03238611	0.03586149	2875.19	-0.00474783		3465.18	-0.0068212		4055.18	0.00130737		
515.4	0.21467333	0.22424429	1105.39	0.03289741	0.03312495	1695.4	0.01503942		2285.4	0.03292605	0.03584742	2875.39	-0.0043882		3465.38	-0.00612458		4055.38	0.0015779		
515.6	0.21476249	0.22415603	1105.59	0.03309905	0.03311213	1695.6	0.01568677		2285.6	0.03335757	0.03583336	2875.59	-0.0048044		3465.58	-0.00560441		4055.58	0.00222088		
515.8	0.21432353	0.22406781	1105.79	0.03256224	0.03309931	1695.8	0.01542072		2285.8	0.03242805	0.0358193	2875.79	-0.00481003		3465.78	-0.0052446		4055.78	0.00267642		
516	0.21436037	0.22397962	1105.99	0.03148573	0.0330865	1696	0.01516102		2286	0.03224358	0.03580525	2875.99	-0.00484504		3465.98	-0.00581762		4055.98	0.00258911		
516.2	0.21467178	0.22389147	1106.19	0.03179091	0.03307369	1696.2	0.01570738		2286.2	0.03275676	0.03579121	2876.19	-0.00538213		3466.18	-0.00619659		4056.18	0.00288287		
516.4	0.21422393	0.22380335	1106.39	0.03191865	0.03306089	1696.4	0.0160353		2286.4	0.03388833	0.03577717	2876.39	-0.00529008		3466.38	-0.00635579		4056.38	0.00320001		
516.6	0.21304713	0.22371527	1106.59	0.03154108	0.03304809	1696.6	0.01627266		2286.6	0.03423767	0.03576313	2876.59	-0.00504772		3466.58	-0.0065361		4056.58	0.00344268		
516.8	0.21311029	0.22362722	1106.79	0.03191736	0.0330353	1696.8	0.01621278		2286.8	0.03482007	0.03574911	2876.79	-0.00634628		3466.78	-0.00716431		4056.78	0.00395052		
517	0.21267449	0.22353921	1106.99	0.03218153	0.03302251	1697	0.01643526		2287	0.03415262	0.03573508	2876.99	-0.0060434		3466.98	-0.00758236		4056.98	0.00439899		
517.2	0.21227046	0.22345123	1107.19	0.03336155	0.03300973	1697.2	0.01683952		2287.2	0.03345883	0.03572107	2877.19	-0.00664388		3467.18	-0.00799297		4057.18	0.00500964		
517.4	0.2127875	0.22336329	1107.39	0.03366763	0.03299695	1697.4	0.01703178		2287.4	0.03380357	0.03570705	2877.39	-0.00682624		3467.38	-0.0074493		4057.38	0.00508968		
517.6	0.21212896	0.22327538	1107.59	0.0350957	0.03298418	1697.6	0.01626443		2287.6	0.03414806	0.03569305	2877.59	-0.00662069		3467.58	-0.00784519		4057.58	0.00538078		
517.8	0.21218008	0.2231875	1107.79	0.03555272	0.03297141	1697.8	0.01642606		2287.8	0.03262145	0.03567905	2877.79	-0.00620994		3467.78	-0.00863863		4057.78	0.00584271		
518	0.21304538	0.22309966	1107.99	0.03542491	0.03295865	1698	0.01696653		2288	0.03259927	0.03566505	2877.99	-0.00532085		3467.98	-0.00968615		4057.98	0.00616983		
518.2	0.21257135	0.22301186	1108.19	0.03578734	0.03294589	1698.2	0.01770838		2288.2	0.03243069	0.03565106	2878.19	-0.00531457		3468.18	-0.01023622		4058.18	0.00600753		
518.4	0.21223406	0.22292408	1108.39	0.0363319	0.03293314	1698.4	0.01764451		2288.4	0.0320694	0.03563708	2878.39	-0.00473167		3468.38	-0.01070805		4058.38	0.00623258		
518.6	0.21171305	0.22283635	1108.59	0.03624204	0.03292039	1698.6	0.01754328		2288.6	0.0319542	0.0356231	2878.59	-0.00510573		3468.58	-0.01062472		4058.58	0.00573415		
518.8	0.21166983	0.22274865	1108.79	0.0362714	0.03290765	1698.8	0.01721801		2288.8	0.03280366	0.03560913	2878.79	-0.00575956		3468.78	-0.00993641		4058.78	0.00490943		
519	0.21261782	0.22266098	1108.99	0.03549222	0.03289491	1699	0.01677328		2289	0.03319983	0.03559516	2878.99	-0.00553272		3468.98	-0.00932488		4058.98	0.00427995		
519.2	0.2125808	0.22257335	1109.19	0.03524509	0.03288218	1699.2	0.01659057		2289.2	0.03318944	0.0355812	2879.19	-0.00620427		3469.18	-0.00915052		4059.18	0.00398088		
519.4	0.21254081	0.22248575	1109.39	0.0353944	0.03286945	1699.4	0.01673418		2289.4	0.03308958	0.03556724	2879.39	-0.00611924		3469.38	-0.0090739		4059.38	0.00419253		
519.6	0.21270493	0.22239818	1109.59	0.03534492	0.03285672	1699.6	0.01731602		2289.6	0.032712	0.03555329	2879.59	-0.00659057		3469.58	-0.00924538		4059.58	0.00408159		
519.8	0.2129848	0.22231065	1109.79	0.0348388	0.03284401	1699.8	0.01677383		2289.8	0.03267706	0.03553934	2879.79	-0.00621341		3469.78	-0.00911167		4059.78	0.00352007		
520	0.21248638	0.22222316	1109.99	0.033834	0.03283129	1700	0.01722875		2290	0.03353227	0.0355254	2879.99	-0.00668441		3469.98	-0.00949775		4059.98	0.00331069		
520.2	0.21228609	0.2221357	1110.19	0.0339621	0.03281858	1700.2	0.01821252		2290.2	0.03401853	0.03551147	2880.19	-0.00676228		3470.18	-0.0095082		4060.18	0.00418055		
520.4	0.21167554	0.22204827	1110.39	0.0329445	0.03280588	1700.4	0.01832779		2290.4	0.03389295	0.03549754	2880.39	-0.00707805		3470.38	-0.00964701		4060.38	0.00432396		
520.6	0.21073271	0.22196088	1110.59	0.03258041	0.03279318	1700.6	0.01798207		2290.6	0.03323127	0.03548361	2880.59	-0.00652449		3470.58	-0.00991642		4060.58	0.00324223		
520.8	0.21092234	0.22187352	1110.79	0.0321751	0.03278049	1700.8	0.01862679		2290.8	0.03314068	0.0354697	2880.79	-0.00726407		3470.78	-0.01029174		4060.78	0.00346676		
521	0.21086316	0.2217862	1110.99	0.03222298	0.0327678	1701	0.01919788		2291	0.03243161	0.03545578	2880.99	-0.00727816		3470.98	-0.00985793		4060.98	0.00388749		
521.2	0.21156744	0.22169891	1111.19	0.03233518	0.03275512	1701.2	0.01930722		2291.2	0.03259682	0.03544187	2881.19	-0.00768227		3471.18	-0.00928007		4061.18	0.00466494		
521.4	0.21241061	0.22161165	1111.39	0.03276321	0.03274244	1701.4	0.0185428		2291.4	0.03226286	0.03542797	2881.39	-0.00697267		3471.38	-0.00817214		4061.38	0.00494626		
521.6	0.21207853	0.22152443	1111.59	0.03275817	0.03272976	1701.6	0.01893177		2291.6	0.03192499	0.03541408	2881.59	-0.00671391		3471.58	-0.00797758		4061.58	0.00569573		
521.8	0.21294947	0.22143725	1111.79	0.03131924	0.03271709	1701.8	0.0194518		2291.8	0.031459	0.03540018	2881.79	-0.00596934		3471.78	-0.00827807		4061.78	0.0054989		
522	0.2133947	0.2213501	1111.99	0.03140977	0.03270443	1702	0.01974274		2292	0.03256862	0.0353863	2881.99	-0.00561807		3471.98	-0.00781789		4061.98	0.00534514		
522.2	0.21410888	0.22126298	1112.19	0.03116791	0.03269177	1702.2	0.01925709		2292.2	0.03308579	0.03537242	2882.19	-0.00628829		3472.18	-0.00721485		4062.18	0.00483577		
522.4	0.21435442	0.2211759	1112.39	0.03176447	0.03267911	1702.4	0.01910566		2292.4	0.03324572	0.03535854	2882.39	-0.00681771		3472.38	-0.0062709		4062.38	0.00449732		
522.6	0.21527208	0.22108885	1112.59	0.03232983	0.03266647	1702.6	0.01909792		2292.6	0.03417662	0.03534467	2882.59	-0.00761853		3472.58	-0.00592133		4062.58	0.00323481		
522.8	0.21566938	0.22100183	1112.79	0.03256908	0.03265382	1702.8	0.01963721		2292.8	0.0342957	0.03533081	2882.79	-0.00813688		3472.78	-0.0057961		4062.78	0.00239391		
523	0.2160862	0.22091485	1112.99	0.0329911	0.03264118	1703	0.01976973		2293	0.03428297	0.03531695	2882.99	-0.00772586		3472.98	-0.00595171		4062.98	0.00132362		
523.2	0.21549217	0.22082791	1113.19	0.0332801	0.03262855	1703.2	0.01964361		2293.2	0.03419376	0.0353031	2883.19	-0.00824347		3473.18	-0.00596293		4063.18	0.00026401		
523.4	0.21569632	0.220741	1113.39	0.03384463	0.03261592	1703.4	0.01999693		2293.4	0.03466212	0.03528925	2883.39	-0.00889547		3473.38	-0.00605602		4063.38	0.00028527		
523.6	0.21536773	0.22065412	1113.59	0.03428976	0.03260329	1703.6	0.01962723		2293.6	0.03462274	0.03527541	2883.59	-0.00901509		3473.58	-0.00663169		4063.58	-0.00016965		
523.8	0.21486862	0.22056728	1113.79	0.03438502	0.03259067	1703.8	0.01991177		2293.8	0.03486442	0.03526157	2883.79	-0.00926788		3473.78	-0.00684024		4063.78	-0.00106296		
524	0.21425275	0.22048047	1113.99	0.03388197	0.03257805	1704	0.02002693		2294	0.03492112	0.03524774	2883.99	-0.00961896		3473.98	-0.00745679		4063.98	-0.00077289		
524.2	0.21324238	0.22039369	1114.19	0.03437156	0.03256544	1704.2	0.0206597		2294.2	0.03490072	0.03523391	2884.19	-0.0101296		3474.18	-0.00829491		4064.18	-0.00067797		
524.4	0.21193425	0.22030695	1114.39	0.0342696	0.03255284	1704.4	0.02119078		2294.4	0.03408355	0.03522009	2884.39	-0.0102243		3474.38	-0.00898269		4064.38	-0.00075507		
524.6	0.21123357	0.22022024	1114.59	0.03365218	0.03254024	1704.6	0.02108854		2294.6	0.03392851	0.03520628	2884.59	-0.0098691		3474.58	-0.00901205		4064.58	-0.00129217		
524.8	0.21108318	0.22013357	1114.79	0.03354833	0.03252764	1704.8	0.02119331		2294.8	0.03396307	0.03519247	2884.79	-0.01047035		3474.78	-0.00900391		4064.78	-0.00057906		
525	0.21095196	0.22004693	1114.99	0.03394669	0.03251505	1705	0.02093379		2295	0.03354443	0.03517866	2884.99	-0.01019263		3474.98	-0.00819312		4064.98	0.00031714		
525.2	0.21051715	0.21996033	1115.19	0.03446497	0.03250247	1705.2	0.0201623		2295.2	0.03256043	0.03516487	2885.19	-0.00944727		3475.18	-0.00796557		4065.18	0.00174462		
525.4	0.20987651	0.21987376	1115.39	0.03493336	0.03248988	1705.4	0.01994083		2295.4	0.03204483	0.03515107	2885.39	-0.00849966		3475.38	-0.0078712		4065.38	0.00240014		
525.6	0.2097754	0.21978722	1115.59	0.03378652	0.03247731	1705.6	0.01949112		2295.6	0.03168409	0.03513728	2885.59	-0.00858403		3475.58	-0.00779961		4065.58	0.0032842		
525.8	0.20976478	0.21970072	1115.79	0.03326264	0.03246474	1705.8	0.01887204		2295.8	0.03219489	0.0351235	2885.79	-0.00839521		3475.78	-0.00796276		4065.78	0.00409801		
526	0.20949502	0.21961425	1115.99	0.03313171	0.03245217	1706	0.0182527		2296	0.03211422	0.03510972	2885.99	-0.00751833		3475.98	-0.00788246		4065.98	0.00513791		
526.2	0.20925147	0.21952782	1116.19	0.03217441	0.03243961	1706.2	0.01808371		2296.2	0.03247747	0.03509595	2886.19	-0.00773898		3476.18	-0.00761627		4066.18	0.00615544		
526.4	0.20857827	0.21944142	1116.39	0.03245984	0.03242705	1706.4	0.01789141		2296.4	0.03275246	0.03508219	2886.39	-0.00747469		3476.38	-0.00784851		4066.38	0.00658855		
526.6	0.20873969	0.21935505	1116.59	0.03155507	0.0324145	1706.6	0.0176543		2296.6	0.03331376	0.03506842	2886.59	-0.00704569		3476.58	-0.00794454		4066.58	0.00650624		
526.8	0.2085283	0.21926872	1116.79	0.03045317	0.03240195	1706.8	0.01709497		2296.8	0.03291016	0.03505467	2886.79	-0.00638407		3476.78	-0.00821234		4066.78	0.00613175		
527	0.20838477	0.21918242	1116.99	0.02913151	0.03238941	1707	0.01674853		2297	0.03263006	0.03504092	2886.99	-0.00628658		3476.98	-0.00762905		4066.98	0.00532602		
527.2	0.20830264	0.21909616	1117.19	0.02938152	0.03237687	1707.2	0.01617093		2297.2	0.03261809	0.03502717	2887.19	-0.00659141		3477.18	-0.00702381		4067.18	0.00461007		
527.4	0.20904089	0.21900993	1117.39	0.02969495	0.03236434	1707.4	0.01571693		2297.4	0.03272278	0.03501343	2887.39	-0.00636503		3477.38	-0.00676656		4067.38	0.00472864		
527.6	0.20947747	0.21892373	1117.59	0.02953006	0.03235181	1707.6	0.01535364		2297.6	0.0325588	0.0349997	2887.59	-0.00630615		3477.58	-0.00668377		4067.58	0.00452742		
527.8	0.20934224	0.21883757	1117.79	0.02991251	0.03233929	1707.8	0.01468019		2297.8	0.03271166	0.03498597	2887.79	-0.00665179		3477.78	-0.00619204		4067.78	0.00417105		
528	0.20986288	0.21875144	1117.99	0.02949006	0.03232677	1708	0.01513474		2298	0.0320879	0.03497225	2887.99	-0.00663168		3477.98	-0.00608912		4067.98	0.00413445		
528.2	0.20877414	0.21866535	1118.19	0.02972909	0.03231426	1708.2	0.01628161		2298.2	0.03181509	0.03495853	2888.19	-0.00652646		3478.18	-0.00589194		4068.18	0.00413567		
528.4	0.20894249	0.21857929	1118.39	0.02932488	0.03230175	1708.4	0.0167809		2298.4	0.03167545	0.03494482	2888.39	-0.00589999		3478.38	-0.00537983		4068.38	0.00355796		
528.6	0.20852324	0.21849326	1118.59	0.02900771	0.03228925	1708.6	0.01567922		2298.6	0.03202305	0.03493111	2888.59	-0.00651109		3478.58	-0.00523525		4068.58	0.00292498		
528.8	0.20906832	0.21840727	1118.79	0.02957249	0.03227675	1708.8	0.01553736		2298.8	0.03236231	0.03491741	2888.79	-0.00668407		3478.78	-0.00556737		4068.78	0.00251294		
529	0.20936699	0.21832131	1118.99	0.0296261	0.03226425	1709	0.01656193		2299	0.03205503	0.03490371	2888.99	-0.00679003		3478.98	-0.00614379		4068.98	0.0035901		
529.2	0.20947197	0.21823538	1119.19	0.03055239	0.03225176	1709.2	0.01637146		2299.2	0.03150905	0.03489002	2889.19	-0.00652164		3479.18	-0.00737522		4069.18	0.00415656		
529.4	0.20986991	0.21814949	1119.39	0.03002929	0.03223928	1709.4	0.01694617		2299.4	0.03164688	0.03487634	2889.39	-0.00652517		3479.38	-0.00772755		4069.38	0.00342982		
529.6	0.20956374	0.21806363	1119.59	0.03066173	0.0322268	1709.6	0.01652023		2299.6	0.03066004	0.03486266	2889.59	-0.00665057		3479.58	-0.00841565		4069.58	0.00358536		
529.8	0.20918532	0.21797781	1119.79	0.03132614	0.03221433	1709.8	0.01692466		2299.8	0.02986603	0.03484898	2889.79	-0.00608465		3479.78	-0.00879622		4069.78	0.00445848		
530	0.20876831	0.21789202	1119.99	0.03108484	0.03220186	1710	0.01724375		2300	0.02940826	0.03483531	2889.99	-0.0057129		3479.98	-0.00947709		4069.98	0.00465531		
530.2	0.20784161	0.21780626	1120.19	0.03156275	0.03218939	1710.2	0.01745401		2300.2	0.02986348	0.03482165	2890.19	-0.00537034		3480.18	-0.00954459		4070.18	0.00513679		
530.4	0.2070272	0.21772054	1120.39	0.03168818	0.03217693	1710.4	0.01765301		2300.4	0.02987707	0.03480799	2890.39	-0.0050993		3480.38	-0.00957447		4070.38	0.00464223		
530.6	0.20752643	0.21763485	1120.59	0.03161068	0.03216448	1710.6	0.01776205		2300.6	0.0300711	0.03479433	2890.59	-0.00507941		3480.58	-0.00961755		4070.58	0.00407089		
530.8	0.20723978	0.2175492	1120.79	0.0323459	0.03215203	1710.8	0.01743348		2300.8	0.03028117	0.03478069	2890.79	-0.00602639		3480.78	-0.00966309		4070.78	0.00374889		
531	0.20703015	0.21746358	1120.99	0.03220711	0.03213958	1711	0.01743295		2301	0.03012545	0.03476704	2890.99	-0.00716215		3480.98	-0.00963672		4070.98	0.00330122		
531.2	0.20724657	0.21737799	1121.19	0.03326322	0.03212714	1711.2	0.01718378		2301.2	0.03040991	0.03475341	2891.19	-0.00683683		3481.18	-0.01055642		4071.18	0.0024679		
531.4	0.20788708	0.21729244	1121.39	0.03354779	0.0321147	1711.4	0.01619552		2301.4	0.03048212	0.03473977	2891.39	-0.00657717		3481.38	-0.01013787		4071.38	0.00314666		
531.6	0.20761223	0.21720692	1121.59	0.03374206	0.03210227	1711.6	0.01612711		2301.6	0.03081094	0.03472615	2891.59	-0.00809233		3481.58	-0.00921915		4071.58	0.0029458		
531.8	0.20741882	0.21712143	1121.79	0.03396154	0.03208985	1711.8	0.01522338		2301.8	0.03055959	0.03471253	2891.79	-0.00876061		3481.78	-0.00890617		4071.78	0.00240292		
532	0.20767369	0.21703598	1121.99	0.03367407	0.03207742	1712	0.01624229		2302	0.03108179	0.03469891	2891.99	-0.00839925		3481.98	-0.00830637		4071.98	0.00194121		
532.2	0.20710766	0.21695056	1122.19	0.03334588	0.03206501	1712.2	0.0163119		2302.2	0.03228578	0.0346853	2892.19	-0.00745832		3482.18	-0.0078635		4072.18	0.00225295		
532.4	0.20708819	0.21686517	1122.39	0.03259578	0.0320526	1712.4	0.01583068		2302.4	0.03358451	0.03467169	2892.39	-0.00720097		3482.38	-0.00779845		4072.38	0.0015485		
532.6	0.20703437	0.21677982	1122.59	0.03194148	0.03204019	1712.6	0.01566904		2302.6	0.03419345	0.03465809	2892.59	-0.00721216		3482.58	-0.00849982		4072.58	0.00244463		
532.8	0.20743848	0.2166945	1122.79	0.03142419	0.03202779	1712.8	0.01636596		2302.8	0.03452529	0.0346445	2892.79	-0.00757563		3482.78	-0.00861585		4072.78	0.00202009		
533	0.20647924	0.21660922	1122.99	0.03011235	0.03201539	1713	0.01674588		2303	0.03475112	0.03463091	2892.99	-0.0073206		3482.98	-0.00856808		4072.98	0.0024137		
533.2	0.20635706	0.21652396	1123.19	0.03086993	0.032003	1713.2	0.01633221		2303.2	0.03372132	0.03461732	2893.19	-0.00707801		3483.18	-0.00862001		4073.18	0.00216329		
533.4	0.20566577	0.21643875	1123.39	0.02992515	0.03199061	1713.4	0.01596448		2303.4	0.03321395	0.03460375	2893.39	-0.00698064		3483.38	-0.00818228		4073.38	0.00174996		
533.6	0.20387737	0.21635356	1123.59	0.03025333	0.03197822	1713.6	0.01550503		2303.6	0.03294728	0.03459017	2893.59	-0.00666706		3483.58	-0.00767497		4073.58	0.00212364		
533.8	0.20300266	0.21626841	1123.79	0.0298938	0.03196585	1713.8	0.01496662		2303.8	0.03289129	0.0345766	2893.79	-0.00635532		3483.78	-0.00729098		4073.78	0.00254491		
534	0.2024091	0.2161833	1123.99	0.02959165	0.03195347	1714	0.01438702		2304	0.03396555	0.03456304	2893.99	-0.00622303		3483.98	-0.00773117		4073.98	0.0025573		
534.2	0.20207415	0.21609821	1124.19	0.02905868	0.0319411	1714.2	0.01434		2304.2	0.03379518	0.03454948	2894.19	-0.00569444		3484.18	-0.00752755		4074.18	0.00293699		
534.4	0.20179341	0.21601316	1124.39	0.02887342	0.03192874	1714.4	0.01432219		2304.4	0.03389512	0.03453593	2894.39	-0.0061056		3484.38	-0.00791619		4074.38	0.00297519		
534.6	0.20246753	0.21592814	1124.59	0.02860849	0.03191638	1714.6	0.01401311		2304.6	0.03433294	0.03452239	2894.59	-0.0051069		3484.58	-0.00843686		4074.58	0.00330652		
534.8	0.20178707	0.21584316	1124.79	0.02869196	0.03190403	1714.8	0.01381264		2304.8	0.03492433	0.03450884	2894.79	-0.005273		3484.78	-0.00896855		4074.78	0.00305359		
535	0.20217702	0.21575821	1124.99	0.02748137	0.03189168	1715	0.01429587		2305	0.03525563	0.03449531	2894.99	-0.00547098		3484.98	-0.01034655		4074.98	0.00330425		
535.2	0.20226034	0.2156733	1125.19	0.02750102	0.03187933	1715.2	0.01399248		2305.2	0.03420372	0.03448178	2895.19	-0.00552914		3485.18	-0.01011379		4075.18	0.00319376		
535.4	0.20259416	0.21558841	1125.39	0.02773738	0.03186699	1715.4	0.01359109		2305.4	0.03468702	0.03446825	2895.39	-0.00602115		3485.38	-0.00988513		4075.38	0.00351234		
535.6	0.20296961	0.21550356	1125.59	0.02773091	0.03185466	1715.6	0.01419465		2305.6	0.03491252	0.03445473	2895.59	-0.00692901		3485.58	-0.00934438		4075.58	0.00327694		
535.8	0.20397892	0.21541875	1125.79	0.0283431	0.03184233	1715.8	0.01434066		2305.8	0.03495689	0.03444122	2895.79	-0.00624082		3485.78	-0.00984622		4075.78	0.00351892		
536	0.20503347	0.21533396	1125.99	0.02883783	0.03183	1716	0.01510532		2306	0.03563676	0.03442771	2895.99	-0.00532488		3485.98	-0.0099719		4075.98	0.00302774		
536.2	0.20536671	0.21524921	1126.19	0.02935385	0.03181768	1716.2	0.01567868		2306.2	0.03523083	0.0344142	2896.19	-0.00427882		3486.18	-0.00934282		4076.18	0.00308861		
536.4	0.20596597	0.2151645	1126.39	0.02930097	0.03180536	1716.4	0.01641292		2306.4	0.03472771	0.0344007	2896.39	-0.0043713		3486.38	-0.00928965		4076.38	0.0028561		
536.6	0.20709895	0.21507982	1126.59	0.03024207	0.03179305	1716.6	0.01751703		2306.6	0.03295059	0.03438721	2896.59	-0.00464645		3486.58	-0.00980147		4076.58	0.00343678		
536.8	0.20711433	0.21499517	1126.79	0.03107447	0.03178075	1716.8	0.01823956		2306.8	0.03159038	0.03437372	2896.79	-0.00591376		3486.78	-0.00971891		4076.78	0.00232777		
537	0.20718148	0.21491055	1126.99	0.03176304	0.03176844	1717	0.0189021		2307	0.03079046	0.03436024	2896.99	-0.00626335		3486.98	-0.0094735		4076.98	0.00256166		
537.2	0.2076047	0.21482597	1127.19	0.03294351	0.03175615	1717.2	0.01982758		2307.2	0.02956234	0.03434676	2897.19	-0.00705924		3487.18	-0.0098877		4077.18	0.00323282		
537.4	0.20794507	0.21474142	1127.39	0.03245003	0.03174385	1717.4	0.01948957		2307.4	0.02925402	0.03433329	2897.39	-0.00730642		3487.38	-0.00952025		4077.38	0.00387676		
537.6	0.20722867	0.2146569	1127.59	0.03313784	0.03173157	1717.6	0.01906817		2307.6	0.02934005	0.03431982	2897.59	-0.00773908		3487.58	-0.00933455		4077.58	0.0027889		
537.8	0.20715798	0.21457242	1127.79	0.03366597	0.03171928	1717.8	0.01855814		2307.8	0.02861624	0.03430636	2897.79	-0.00749494		3487.78	-0.00954279		4077.78	0.00255185		
538	0.20775672	0.21448797	1127.99	0.03365384	0.03170701	1718	0.01759439		2308	0.029025	0.0342929	2897.99	-0.00741914		3487.98	-0.00989142		4077.98	0.00281915		
538.2	0.20768845	0.21440355	1128.19	0.03339403	0.03169473	1718.2	0.01733741		2308.2	0.02882548	0.03427945	2898.19	-0.00685093		3488.18	-0.00985161		4078.18	0.00335265		
538.4	0.20718962	0.21431917	1128.39	0.03280555	0.03168246	1718.4	0.01653711		2308.4	0.02892743	0.034266	2898.39	-0.00624983		3488.38	-0.01055565		4078.38	0.00270718		
538.6	0.20629579	0.21423482	1128.59	0.03219751	0.0316702	1718.6	0.01585119		2308.6	0.02933691	0.03425256	2898.59	-0.0049158		3488.58	-0.01030964		4078.58	0.00255082		
538.8	0.20559228	0.2141505	1128.79	0.03220286	0.03165794	1718.8	0.01507828		2308.8	0.02968409	0.03423913	2898.79	-0.00516551		3488.78	-0.01041193		4078.78	0.00235613		
539	0.20548623	0.21406622	1128.99	0.03168735	0.03164569	1719	0.01443747		2309	0.03001721	0.0342257	2898.99	-0.00527257		3488.98	-0.01063669		4078.98	0.00200604		
539.2	0.20556743	0.21398197	1129.19	0.03083965	0.03163344	1719.2	0.01392053		2309.2	0.03000966	0.03421227	2899.19	-0.00513644		3489.18	-0.01005508		4079.18	0.00212697		
539.4	0.20612926	0.21389775	1129.39	0.03065716	0.03162119	1719.4	0.01347196		2309.4	0.0306479	0.03419885	2899.39	-0.00487665		3489.38	-0.01039245		4079.38	0.00227708		
539.6	0.20668484	0.21381357	1129.59	0.03018803	0.03160895	1719.6	0.0133352		2309.6	0.03069928	0.03418544	2899.59	-0.00500851		3489.58	-0.01034239		4079.58	0.00330244		
539.8	0.20705165	0.21372942	1129.79	0.02995444	0.03159672	1719.8	0.01264283		2309.8	0.03112484	0.03417203	2899.79	-0.00511363		3489.78	-0.01036403		4079.78	0.00280238		
540	0.20722688	0.2136453	1129.99	0.03007889	0.03158449	1720	0.01262922		2310	0.03136157	0.03415862	2899.99	-0.00542682		3489.98	-0.01028095		4079.98	0.00258225		
540.2	0.20716978	0.21356121	1130.19	0.03047784	0.03157226	1720.2	0.01253958		2310.2	0.03136937	0.03414523	2900.19	-0.00595104		3490.18	-0.00936134		4080.18	0.00277643		
540.4	0.20789553	0.21347716	1130.39	0.03039433	0.03156004	1720.4	0.01379982		2310.4	0.03114658	0.03413183	2900.39	-0.00712818		3490.38	-0.00964421		4080.38	0.00267706		
540.6	0.20838434	0.21339314	1130.59	0.03045961	0.03154782	1720.6	0.01399868		2310.6	0.02970736	0.03411844	2900.59	-0.00821326		3490.58	-0.01048035		4080.58	0.00304536		
540.8	0.20755737	0.21330916	1130.79	0.03003066	0.03153561	1720.8	0.01508047		2310.8	0.02932905	0.03410506	2900.79	-0.00910877		3490.78	-0.00956917		4080.78	0.00309825		
541	0.20703382	0.21322521	1130.99	0.029666	0.0315234	1721	0.01612945		2311	0.02975992	0.03409168	2900.99	-0.00954078		3490.98	-0.00860847		4080.98	0.00405669		
541.2	0.20624131	0.21314129	1131.19	0.02948286	0.0315112	1721.2	0.01640379		2311.2	0.0297144	0.03407831	2901.19	-0.01036415		3491.18	-0.00844838		4081.18	0.00419913		
541.4	0.20575257	0.2130574	1131.39	0.029537	0.031499	1721.4	0.01662272		2311.4	0.02934873	0.03406494	2901.39	-0.00956682		3491.38	-0.00828715		4081.38	0.00376246		
541.6	0.20421266	0.21297355	1131.59	0.0298322	0.03148681	1721.6	0.01647753		2311.6	0.03003417	0.03405158	2901.59	-0.00995021		3491.58	-0.008307		4081.58	0.00272684		
541.8	0.20288505	0.21288973	1131.79	0.03016996	0.03147462	1721.8	0.01692614		2311.8	0.03020184	0.03403822	2901.79	-0.00930662		3491.78	-0.00790195		4081.78	0.00345255		
542	0.20251271	0.21280594	1131.99	0.02999974	0.03146244	1722	0.01683752		2312	0.0307477	0.03402487	2901.99	-0.00866681		3491.98	-0.00843895		4081.98	0.0039334		
542.2	0.20229211	0.21272218	1132.19	0.02972242	0.03145026	1722.2	0.01644734		2312.2	0.03102039	0.03401153	2902.19	-0.00802091		3492.18	-0.00873849		4082.18	0.00388088		
542.4	0.20182298	0.21263846	1132.39	0.02947928	0.03143809	1722.4	0.01625084		2312.4	0.03116988	0.03399818	2902.39	-0.00699884		3492.38	-0.00893597		4082.38	0.00307985		
542.6	0.20184724	0.21255477	1132.59	0.03006325	0.03142592	1722.6	0.01556566		2312.6	0.03132763	0.03398485	2902.59	-0.00606036		3492.58	-0.00877694		4082.58	0.00350511		
542.8	0.20182942	0.21247112	1132.79	0.03108503	0.03141375	1722.8	0.01523997		2312.8	0.03161299	0.03397152	2902.79	-0.00556375		3492.78	-0.00834965		4082.78	0.00311343		
543	0.20152238	0.2123875	1132.99	0.03067471	0.03140159	1723	0.01478096		2313	0.03190245	0.03395819	2902.99	-0.00461269		3492.98	-0.00917109		4082.98	0.00259014		
543.2	0.20281799	0.21230391	1133.19	0.03026465	0.03138944	1723.2	0.01526242		2313.2	0.03154397	0.03394487	2903.19	-0.004433		3493.18	-0.00934246		4083.18	0.00332063		
543.4	0.20332313	0.21222035	1133.39	0.03121111	0.03137729	1723.4	0.01503087		2313.4	0.03132358	0.03393156	2903.39	-0.00528056		3493.38	-0.0098051		4083.38	0.0041443		
543.6	0.20326113	0.21213682	1133.59	0.03088909	0.03136514	1723.6	0.01457932		2313.6	0.03260784	0.03391825	2903.59	-0.00489599		3493.58	-0.01009292		4083.58	0.00424212		
543.8	0.20397239	0.21205333	1133.79	0.03158064	0.031353	1723.8	0.01459987		2313.8	0.03256263	0.03390494	2903.79	-0.00534024		3493.78	-0.01018845		4083.78	0.00286423		
544	0.20511711	0.21196988	1133.99	0.03234493	0.03134087	1724	0.01474073		2314	0.0326381	0.03389164	2903.99	-0.00519704		3493.98	-0.01045232		4083.98	0.00323996		
544.2	0.20542975	0.21188645	1134.19	0.0326563	0.03132873	1724.2	0.01404507		2314.2	0.03250481	0.03387835	2904.19	-0.00540991		3494.18	-0.01063922		4084.18	0.00283869		
544.4	0.2060525	0.21180306	1134.39	0.03201861	0.03131661	1724.4	0.014096		2314.4	0.03170985	0.03386506	2904.39	-0.00543229		3494.38	-0.01191338		4084.38	0.00219134		
544.6	0.20629666	0.2117197	1134.59	0.03051597	0.03130448	1724.6	0.01306614		2314.6	0.03064195	0.03385178	2904.59	-0.00568889		3494.58	-0.01178175		4084.58	0.00211335		
544.8	0.20526926	0.21163637	1134.79	0.03004414	0.03129237	1724.8	0.01351972		2314.8	0.03113925	0.0338385	2904.79	-0.00666971		3494.78	-0.0108004		4084.78	0.00181745		
545	0.20492074	0.21155308	1134.99	0.0296733	0.03128025	1725	0.01365941		2315	0.03112052	0.03382523	2904.99	-0.00756268		3494.98	-0.0105767		4084.98	0.00160854		
545.2	0.20376771	0.21146982	1135.19	0.02976192	0.03126815	1725.2	0.01368432		2315.2	0.03050358	0.03381196	2905.19	-0.00809974		3495.18	-0.0109556		4085.18	0.00136371		
545.4	0.20334643	0.21138659	1135.39	0.02934494	0.03125604	1725.4	0.01329719		2315.4	0.0304341	0.0337987	2905.39	-0.00723817		3495.38	-0.01152717		4085.38	0.00087312		
545.6	0.20250502	0.21130339	1135.59	0.02897573	0.03124394	1725.6	0.01303844		2315.6	0.03064695	0.03378544	2905.59	-0.00842244		3495.58	-0.01151326		4085.58	0.00124308		
545.8	0.20175656	0.21122023	1135.79	0.0291505	0.03123185	1725.8	0.01336568		2315.8	0.03046557	0.03377219	2905.79	-0.0078267		3495.78	-0.01112058		4085.78	0.00129061		
546	0.20200639	0.2111371	1135.99	0.02913572	0.03121976	1726	0.01385011		2316	0.02985388	0.03375894	2905.99	-0.00793156		3495.98	-0.01084456		4085.98	0.00155933		
546.2	0.20271372	0.211054	1136.19	0.02853699	0.03120768	1726.2	0.01389217		2316.2	0.03053635	0.0337457	2906.19	-0.00830227		3496.18	-0.01048159		4086.18	0.00116252		
546.4	0.20190185	0.21097094	1136.39	0.02891722	0.0311956	1726.4	0.01417446		2316.4	0.03030254	0.03373246	2906.39	-0.00834593		3496.38	-0.01040607		4086.38	0.00157604		
546.6	0.20200074	0.2108879	1136.59	0.0288158	0.03118352	1726.6	0.01361543		2316.6	0.03040511	0.03371923	2906.59	-0.00846237		3496.58	-0.01005527		4086.58	0.00227401		
546.8	0.20143646	0.2108049	1136.79	0.02910112	0.03117145	1726.8	0.0136415		2316.8	0.031139	0.033706	2906.79	-0.00867802		3496.78	-0.00940363		4086.78	0.00274765		
547	0.20110589	0.21072194	1136.99	0.02930702	0.03115938	1727	0.01416003		2317	0.03176819	0.03369278	2906.99	-0.00865017		3496.98	-0.00962249		4086.98	0.0030855		
547.2	0.20247055	0.210639	1137.19	0.02995667	0.03114732	1727.2	0.01508798		2317.2	0.03158618	0.03367956	2907.19	-0.0087197		3497.18	-0.00973139		4087.18	0.00434959		
547.4	0.20213583	0.2105561	1137.39	0.03083409	0.03113527	1727.4	0.01488716		2317.4	0.03222876	0.03366635	2907.39	-0.00938706		3497.38	-0.00920275		4087.38	0.0046605		
547.6	0.2023219	0.21047323	1137.59	0.0301845	0.03112321	1727.6	0.01453129		2317.6	0.03285704	0.03365315	2907.59	-0.00842144		3497.58	-0.0100261		4087.58	0.00466065		
547.8	0.20290851	0.2103904	1137.79	0.03086288	0.03111117	1727.8	0.01434859		2317.8	0.0319423	0.03363995	2907.79	-0.00845955		3497.78	-0.01012853		4087.78	0.00569832		
548	0.20328158	0.21030759	1137.99	0.03078411	0.03109912	1728	0.01368283		2318	0.03279562	0.03362675	2907.99	-0.00803226		3497.98	-0.00991263		4087.98	0.0063491		
548.2	0.20312855	0.21022482	1138.19	0.02988885	0.03108709	1728.2	0.01343814		2318.2	0.03237326	0.03361356	2908.19	-0.00812239		3498.18	-0.010051		4088.18	0.00605144		
548.4	0.20394673	0.21014208	1138.39	0.02925301	0.03107505	1728.4	0.01339007		2318.4	0.03156897	0.03360038	2908.39	-0.00875345		3498.38	-0.01001427		4088.38	0.00623217		
548.6	0.20371311	0.21005938	1138.59	0.02796618	0.03106302	1728.6	0.01377597		2318.6	0.0311302	0.0335872	2908.59	-0.00944736		3498.58	-0.00992044		4088.58	0.00607224		
548.8	0.20316806	0.2099767	1138.79	0.02784205	0.031051	1728.8	0.01412054		2318.8	0.03117599	0.03357402	2908.79	-0.01019235		3498.78	-0.01034492		4088.78	0.00532618		
549	0.20263319	0.20989406	1138.99	0.02760583	0.03103898	1729	0.01393508		2319	0.03002852	0.03356085	2908.99	-0.01001031		3498.98	-0.01047717		4088.98	0.00477082		
549.2	0.20152085	0.20981145	1139.19	0.02772293	0.03102697	1729.2	0.01367825		2319.2	0.02962684	0.03354769	2909.19	-0.00927082		3499.18	-0.01043361		4089.18	0.00427696		
549.4	0.20220688	0.20972888	1139.39	0.02690515	0.03101496	1729.4	0.0133892		2319.4	0.02951656	0.03353453	2909.39	-0.00907431		3499.38	-0.01003492		4089.38	0.00326742		
549.6	0.20183402	0.20964633	1139.59	0.02634941	0.03100295	1729.6	0.01383885		2319.6	0.02891524	0.03352137	2909.59	-0.00916031		3499.58	-0.0096427		4089.58	0.00288894		
549.8	0.20189336	0.20956382	1139.79	0.02678791	0.03099095	1729.8	0.01369566		2319.8	0.02874566	0.03350823	2909.79	-0.00838113		3499.78	-0.00844699		4089.78	0.00211137		
550	0.20237015	0.20948134	1139.99	0.02738455	0.03097895	1730	0.01433658		2320	0.02835896	0.03349508	2909.99	-0.00815125		3499.98	-0.00872408		4089.98	0.00132809		
550.2	0.20309683	0.2093989	1140.19	0.02722069	0.03096696	1730.2	0.01411531		2320.2	0.02873925	0.03348194	2910.19	-0.00690574		3500.18	-0.00967594		4090.18	0.0007385		
550.4	0.20321569	0.20931649	1140.39	0.02760158	0.03095497	1730.4	0.01387315		2320.4	0.02877714	0.03346881	2910.39	-0.0061944		3500.38	-0.00954158		4090.38	0.0005063		
550.6	0.20377788	0.2092341	1140.59	0.02731586	0.03094299	1730.6	0.01379501		2320.6	0.02910061	0.03345568	2910.59	-0.00588524		3500.58	-0.00905345		4090.58	0.00056408		
550.8	0.20444904	0.20915176	1140.79	0.02816737	0.03093101	1730.8	0.01413086		2320.8	0.02966269	0.03344256	2910.79	-0.00513577		3500.78	-0.00900515		4090.78	0.00076691		
551	0.20483749	0.20906944	1140.99	0.02881562	0.03091904	1731	0.01450421		2321	0.02985259	0.03342944	2910.99	-0.00396712		3500.98	-0.00941182		4090.98	0.00065178		
551.2	0.20520198	0.20898716	1141.19	0.02943869	0.03090707	1731.2	0.01410731		2321.2	0.02986441	0.03341633	2911.19	-0.00320767		3501.18	-0.00932065		4091.18	0.00103308		
551.4	0.20557172	0.2089049	1141.39	0.02997798	0.03089511	1731.4	0.01397758		2321.4	0.03043076	0.03340322	2911.39	-0.00274718		3501.38	-0.00912035		4091.38	0.00136257		
551.6	0.20509668	0.20882268	1141.59	0.02986171	0.03088315	1731.6	0.01443627		2321.6	0.03084217	0.03339012	2911.59	-0.00277175		3501.58	-0.01010446		4091.58	0.00166794		
551.8	0.20504507	0.2087405	1141.79	0.03073809	0.0308712	1731.8	0.01436891		2321.8	0.03038941	0.03337702	2911.79	-0.00320772		3501.78	-0.00993781		4091.78	0.00264432		
552	0.20489739	0.20865834	1141.99	0.03019487	0.03085925	1732	0.01508561		2322	0.03097976	0.03336393	2911.99	-0.00391396		3501.98	-0.01003998		4091.98	0.00270383		
552.2	0.20431872	0.20857622	1142.19	0.02995799	0.0308473	1732.2	0.01584941		2322.2	0.03063736	0.03335084	2912.19	-0.00492494		3502.18	-0.00991279		4092.18	0.00266633		
552.4	0.20407836	0.20849413	1142.39	0.03046712	0.03083536	1732.4	0.01595767		2322.4	0.03024929	0.03333776	2912.39	-0.00551269		3502.38	-0.01053259		4092.38	0.00304601		
552.6	0.20337141	0.20841207	1142.59	0.02977829	0.03082342	1732.6	0.01549344		2322.6	0.03014151	0.03332468	2912.59	-0.00595479		3502.58	-0.01133032		4092.58	0.00283381		
552.8	0.20202028	0.20833005	1142.79	0.02974085	0.03081149	1732.8	0.01519884		2322.8	0.03050567	0.03331161	2912.79	-0.00697103		3502.78	-0.01128614		4092.78	0.00306536		
553	0.20043029	0.20824806	1142.99	0.02972613	0.03079957	1733	0.01490823		2323	0.03068459	0.03329854	2912.99	-0.00753079		3502.98	-0.01168623		4092.98	0.00338681		
553.2	0.19911877	0.2081661	1143.19	0.02919865	0.03078764	1733.2	0.01458087		2323.2	0.03046594	0.03328548	2913.19	-0.00772377		3503.18	-0.01120292		4093.18	0.00296558		
553.4	0.19915927	0.20808417	1143.39	0.0290186	0.03077573	1733.4	0.01443085		2323.4	0.03036747	0.03327243	2913.39	-0.00837386		3503.38	-0.01135806		4093.38	0.0034389		
553.6	0.19842416	0.20800227	1143.59	0.02879106	0.03076381	1733.6	0.01421827		2323.6	0.03010662	0.03325938	2913.59	-0.00831614		3503.58	-0.0116197		4093.58	0.00332314		
553.8	0.19837042	0.20792041	1143.79	0.02965457	0.03075191	1733.8	0.01403415		2323.8	0.03071935	0.03324633	2913.79	-0.00843307		3503.78	-0.01212757		4093.78	0.00347607		
554	0.19960775	0.20783858	1143.99	0.02978579	0.03074	1734	0.01421274		2324	0.03051406	0.03323329	2913.99	-0.00822924		3503.98	-0.01332732		4093.98	0.00297014		
554.2	0.19978821	0.20775678	1144.19	0.02868264	0.0307281	1734.2	0.01377539		2324.2	0.03037625	0.03322025	2914.19	-0.00859601		3504.18	-0.01410255		4094.18	0.00258621		
554.4	0.2003699	0.20767501	1144.39	0.02779077	0.03071621	1734.4	0.01389407		2324.4	0.03102047	0.03320722	2914.39	-0.00776016		3504.38	-0.01391538		4094.38	0.00265425		
554.6	0.20104844	0.20759327	1144.59	0.02751845	0.03070432	1734.6	0.01366454		2324.6	0.03205592	0.0331942	2914.59	-0.00788743		3504.58	-0.01422704		4094.58	0.00330185		
554.8	0.20095022	0.20751157	1144.79	0.02812183	0.03069243	1734.8	0.013292		2324.8	0.03236413	0.03318118	2914.79	-0.00677224		3504.78	-0.01466067		4094.78	0.0028576		
555	0.20200894	0.2074299	1144.99	0.02797457	0.03068055	1735	0.01391846		2325	0.0324235	0.03316816	2914.99	-0.00674986		3504.98	-0.01554674		4094.98	0.00275526		
555.2	0.20190285	0.20734826	1145.19	0.02816662	0.03066868	1735.2	0.01334289		2325.2	0.03268177	0.03315515	2915.19	-0.00618771		3505.18	-0.01588718		4095.18	0.00288708		
555.4	0.20229876	0.20726666	1145.39	0.02827395	0.03065681	1735.4	0.01383836		2325.4	0.03239305	0.03314215	2915.39	-0.00576318		3505.38	-0.01655854		4095.38	0.00208024		
555.6	0.20139781	0.20718508	1145.59	0.02767859	0.03064494	1735.6	0.01338103		2325.6	0.03225166	0.03312915	2915.59	-0.00672268		3505.58	-0.01652636		4095.58	0.00158995		
555.8	0.20199085	0.20710354	1145.79	0.02786722	0.03063308	1735.8	0.01304261		2325.8	0.031793	0.03311615	2915.79	-0.00686316		3505.78	-0.01637122		4095.78	0.00197049		
556	0.20159577	0.20702203	1145.99	0.02713349	0.03062122	1736	0.01322611		2326	0.0313573	0.03310316	2915.99	-0.00693469		3505.98	-0.01585332		4095.98	0.00164302		
556.2	0.20081596	0.20694055	1146.19	0.02680951	0.03060937	1736.2	0.01252063		2326.2	0.03108726	0.03309018	2916.19	-0.00690733		3506.18	-0.01557513		4096.18	0.00127204		
556.4	0.20078045	0.2068591	1146.39	0.0265936	0.03059752	1736.4	0.01206425		2326.4	0.03068349	0.0330772	2916.39	-0.00745873		3506.38	-0.01504771		4096.38	0.00134546		
556.6	0.19978009	0.20677769	1146.59	0.025404	0.03058567	1736.6	0.01149147		2326.6	0.03103884	0.03306422	2916.59	-0.00820473		3506.58	-0.01462562		4096.58	0.00213584		
556.8	0.19866036	0.20669631	1146.79	0.02495843	0.03057383	1736.8	0.01171511		2326.8	0.03089535	0.03305125	2916.79	-0.00876426		3506.78	-0.01430014		4096.78	0.00283981		
557	0.19821037	0.20661496	1146.99	0.02507538	0.030562	1737	0.0110337		2327	0.0304316	0.03303829	2916.99	-0.00903038		3506.98	-0.01379859		4096.98	0.00262188		
557.2	0.19768925	0.20653364	1147.19	0.02526002	0.03055017	1737.2	0.01073271		2327.2	0.02951799	0.03302533	2917.19	-0.00863324		3507.18	-0.01300117		4097.18	0.00282535		
557.4	0.19840256	0.20645236	1147.39	0.02605699	0.03053834	1737.4	0.01074065		2327.4	0.02911565	0.03301237	2917.39	-0.00896412		3507.38	-0.01241777		4097.38	0.00362248		
557.6	0.19806469	0.2063711	1147.59	0.02589123	0.03052652	1737.6	0.01105314		2327.6	0.02948008	0.03299942	2917.59	-0.00918405		3507.58	-0.01201864		4097.58	0.00366227		
557.8	0.19889924	0.20628988	1147.79	0.02703337	0.03051471	1737.8	0.01068665		2327.8	0.03007781	0.03298648	2917.79	-0.01020248		3507.78	-0.01157061		4097.78	0.00476596		
558	0.19924079	0.20620869	1147.99	0.02698685	0.0305029	1738	0.01072669		2328	0.03025254	0.03297354	2917.99	-0.00989251		3507.98	-0.01097052		4097.98	0.0040918		
558.2	0.1990582	0.20612753	1148.19	0.02670579	0.03049109	1738.2	0.01098952		2328.2	0.0304158	0.03296061	2918.19	-0.00935922		3508.18	-0.01106709		4098.18	0.00434215		
558.4	0.20001195	0.20604641	1148.39	0.0274189	0.03047929	1738.4	0.01109077		2328.4	0.03099426	0.03294768	2918.39	-0.00794932		3508.38	-0.01063319		4098.38	0.00577692		
558.6	0.19999537	0.20596531	1148.59	0.02914489	0.03046749	1738.6	0.01254823		2328.6	0.03100047	0.03293475	2918.59	-0.00832435		3508.58	-0.01006749		4098.58	0.00634228		
558.8	0.19995749	0.20588425	1148.79	0.03004478	0.03045569	1738.8	0.01294324		2328.8	0.03063972	0.03292184	2918.79	-0.00881162		3508.78	-0.0105509		4098.78	0.00583402		
559	0.20062642	0.20580322	1148.99	0.02985023	0.0304439	1739	0.01379978		2329	0.03036569	0.03290892	2918.99	-0.00835977		3508.98	-0.01180648		4098.98	0.00638582		
559.2	0.20034575	0.20572222	1149.19	0.03053006	0.03043212	1739.2	0.01375521		2329.2	0.03054107	0.03289601	2919.19	-0.00730917		3509.18	-0.0118897		4099.18	0.00611354		
559.4	0.20013017	0.20564125	1149.39	0.03084889	0.03042034	1739.4	0.01422416		2329.4	0.03050296	0.03288311	2919.39	-0.00783748		3509.38	-0.01119333		4099.38	0.00565855		
559.6	0.19959442	0.20556032	1149.59	0.03048572	0.03040857	1739.6	0.01464991		2329.6	0.03024958	0.03287021	2919.59	-0.008484		3509.58	-0.01099318		4099.58	0.0056675		
559.8	0.2001666	0.20547942	1149.79	0.0305687	0.03039679	1739.8	0.01522326		2329.8	0.02962495	0.03285732	2919.79	-0.00800317		3509.78	-0.01122904		4099.78	0.00535242		
560	0.19942917	0.20539855	1149.99	0.03025908	0.03038503	1740	0.01518551		2330	0.02957553	0.03284443	2919.99	-0.00708789		3509.98	-0.01081333		4099.98	0.00419578		
560.2	0.19889861	0.20531771	1150.19	0.02930606	0.03037327	1740.2	0.01547088		2330.2	0.02891428	0.03283155	2920.19	-0.00764237		3510.18	-0.01064438		4100.18	0.0038144		
560.4	0.1993067	0.2052369	1150.39	0.02894566	0.03036151	1740.4	0.01639311		2330.4	0.02927961	0.03281867	2920.39	-0.00791545		3510.38	-0.01003599		4100.38	0.00276348		
560.6	0.19880869	0.20515612	1150.59	0.02763255	0.03034976	1740.6	0.01616163		2330.6	0.02926443	0.0328058	2920.59	-0.00785226		3510.58	-0.01116791		4100.58	0.00268159		
560.8	0.19863425	0.20507538	1150.79	0.02742902	0.03033801	1740.8	0.01586968		2330.8	0.02836047	0.03279293	2920.79	-0.00767898		3510.78	-0.01159274		4100.78	0.00193132		
561	0.19885771	0.20499467	1150.99	0.02805667	0.03032627	1741	0.01485207		2331	0.02803172	0.03278006	2920.99	-0.00713886		3510.98	-0.01143373		4100.98	0.00017844		
561.2	0.19896242	0.20491399	1151.19	0.02867301	0.03031453	1741.2	0.01496094		2331.2	0.02753096	0.03276721	2921.19	-0.00729836		3511.18	-0.01128475		4101.18	0.00012155		
561.4	0.198987	0.20483334	1151.39	0.02942758	0.03030279	1741.4	0.014364		2331.4	0.02730585	0.03275435	2921.39	-0.00798745		3511.38	-0.01097291		4101.38	-0.00046305		
561.6	0.19823281	0.20475272	1151.59	0.02958389	0.03029106	1741.6	0.0137673		2331.6	0.02901881	0.03274151	2921.59	-0.00808655		3511.58	-0.01100415		4101.58	-0.00042801		
561.8	0.19823856	0.20467214	1151.79	0.02944021	0.03027934	1741.8	0.01328847		2331.8	0.03003674	0.03272866	2921.79	-0.00766904		3511.78	-0.0109086		4101.78	-0.0001305		
562	0.19759795	0.20459159	1151.99	0.02852334	0.03026762	1742	0.01298878		2332	0.03143572	0.03271582	2921.99	-0.00632102		3511.98	-0.01121125		4101.98	-0.00036635		
562.2	0.19793161	0.20451106	1152.19	0.02873487	0.0302559	1742.2	0.01193602		2332.2	0.03087914	0.03270299	2922.19	-0.00600245		3512.18	-0.01158997		4102.18	0.00055136		
562.4	0.19704593	0.20443057	1152.39	0.02896514	0.03024419	1742.4	0.01136451		2332.4	0.03077107	0.03269016	2922.39	-0.00583456		3512.38	-0.01142664		4102.38	0.00164506		
562.6	0.19603741	0.20435012	1152.59	0.03007431	0.03023248	1742.6	0.01184521		2332.6	0.03063493	0.03267734	2922.59	-0.00571757		3512.58	-0.01145698		4102.58	0.00235843		
562.8	0.1958005	0.20426969	1152.79	0.02965048	0.03022078	1742.8	0.01057428		2332.8	0.03057628	0.03266452	2922.79	-0.00619218		3512.78	-0.01226401		4102.78	0.00258436		
563	0.19545598	0.20418929	1152.99	0.02899073	0.03020908	1743	0.01135274		2333	0.03023132	0.03265171	2922.99	-0.00578135		3512.98	-0.01287636		4102.98	0.00341725		
563.2	0.19557083	0.20410893	1153.19	0.02912394	0.03019739	1743.2	0.01128957		2333.2	0.02995563	0.0326389	2923.19	-0.00525625		3513.18	-0.01245863		4103.18	0.00329708		
563.4	0.1950331	0.2040286	1153.39	0.02902622	0.0301857	1743.4	0.01143381		2333.4	0.02974535	0.0326261	2923.39	-0.00568972		3513.38	-0.01178307		4103.38	0.00325024		
563.6	0.19524616	0.2039483	1153.59	0.02840523	0.03017401	1743.6	0.01158824		2333.6	0.02903027	0.0326133	2923.59	-0.00589559		3513.58	-0.01171114		4103.58	0.0026723		
563.8	0.19573876	0.20386803	1153.79	0.02779405	0.03016233	1743.8	0.01130647		2333.8	0.02908194	0.03260051	2923.79	-0.00567356		3513.78	-0.01143684		4103.78	0.00314916		
564	0.19528667	0.2037878	1153.99	0.02695525	0.03015066	1744	0.01135084		2334	0.0290555	0.03258772	2923.99	-0.00603457		3513.98	-0.00990054		4103.98	0.00255064		
564.2	0.19522548	0.20370759	1154.19	0.02614695	0.03013899	1744.2	0.01156781		2334.2	0.02862975	0.03257494	2924.19	-0.00699456		3514.18	-0.00995434		4104.18	0.00266533		
564.4	0.19558046	0.20362742	1154.39	0.02567437	0.03012732	1744.4	0.01231956		2334.4	0.02921952	0.03256216	2924.39	-0.0070875		3514.38	-0.01061888		4104.38	0.00245758		
564.6	0.1958886	0.20354727	1154.59	0.02563906	0.03011566	1744.6	0.01232692		2334.6	0.02857204	0.03254939	2924.59	-0.00763541		3514.58	-0.01150112		4104.58	0.0023092		
564.8	0.19660889	0.20346716	1154.79	0.02578677	0.030104	1744.8	0.01229217		2334.8	0.02808043	0.03253662	2924.79	-0.00720042		3514.78	-0.01073931		4104.78	0.00124566		
565	0.19732674	0.20338709	1154.99	0.02624418	0.03009235	1745	0.01184653		2335	0.0273739	0.03252386	2924.99	-0.00709196		3514.98	-0.00982862		4104.98	0.00012948		
565.2	0.19821893	0.20330704	1155.19	0.02659736	0.0300807	1745.2	0.01244893		2335.2	0.02739854	0.0325111	2925.19	-0.00814774		3515.18	-0.00976895		4105.18	0.00084715		
565.4	0.19924684	0.20322702	1155.39	0.02651379	0.03006906	1745.4	0.01248396		2335.4	0.02765574	0.03249835	2925.39	-0.00807601		3515.38	-0.01009161		4105.38	0.00107994		
565.6	0.20016249	0.20314704	1155.59	0.02569668	0.03005742	1745.6	0.01225137		2335.6	0.02865158	0.0324856	2925.59	-0.00756882		3515.58	-0.01100883		4105.58	0.00196182		
565.8	0.20030704	0.20306708	1155.79	0.02528375	0.03004578	1745.8	0.01308402		2335.8	0.02888453	0.03247286	2925.79	-0.00748111		3515.78	-0.01127248		4105.78	0.00229748		
566	0.2015127	0.20298716	1155.99	0.02571877	0.03003415	1746	0.01239959		2336	0.02899633	0.03246012	2925.99	-0.00748407		3515.98	-0.01099998		4105.98	0.00278804		
566.2	0.20257153	0.20290727	1156.19	0.02663189	0.03002253	1746.2	0.01196		2336.2	0.02861667	0.03244739	2926.19	-0.00756158		3516.18	-0.01143519		4106.18	0.00293455		
566.4	0.2022519	0.20282741	1156.39	0.02673767	0.03001091	1746.4	0.01218556		2336.4	0.02873253	0.03243466	2926.39	-0.00683717		3516.38	-0.01161893		4106.38	0.00352812		
566.6	0.20259118	0.20274759	1156.59	0.0270659	0.02999929	1746.6	0.01255679		2336.6	0.02870537	0.03242194	2926.59	-0.00669131		3516.58	-0.01194649		4106.58	0.00391131		
566.8	0.20306796	0.20266779	1156.79	0.02716768	0.02998768	1746.8	0.01328962		2336.8	0.029143	0.03240922	2926.79	-0.00636924		3516.78	-0.01289034		4106.78	0.00380636		
567	0.20326298	0.20258803	1156.99	0.02691914	0.02997607	1747	0.01369059		2337	0.0292065	0.03239651	2926.99	-0.00579112		3516.98	-0.01364563		4106.98	0.00307638		
567.2	0.20302991	0.20250829	1157.19	0.02745505	0.02996447	1747.2	0.01287128		2337.2	0.02839393	0.0323838	2927.19	-0.00462722		3517.18	-0.01398258		4107.18	0.00304035		
567.4	0.20152232	0.20242859	1157.39	0.02742298	0.02995287	1747.4	0.01291435		2337.4	0.02833322	0.0323711	2927.39	-0.00490847		3517.38	-0.0137548		4107.38	0.00328623		
567.6	0.20069941	0.20234892	1157.59	0.02675178	0.02994127	1747.6	0.01275551		2337.6	0.02772609	0.0323584	2927.59	-0.00617627		3517.58	-0.01323332		4107.58	0.00305217		
567.8	0.19904656	0.20226928	1157.79	0.02698718	0.02992968	1747.8	0.01255794		2337.8	0.02827011	0.03234571	2927.79	-0.00577188		3517.78	-0.01252202		4107.78	0.0035896		
568	0.19842568	0.20218968	1157.99	0.02770428	0.0299181	1748	0.01227563		2338	0.02809497	0.03233302	2927.99	-0.00569236		3517.98	-0.01221477		4107.98	0.00339129		
568.2	0.19724851	0.2021101	1158.19	0.02805516	0.02990652	1748.2	0.011998		2338.2	0.02844511	0.03232034	2928.19	-0.00594939		3518.18	-0.01232978		4108.18	0.00365011		
568.4	0.19612245	0.20203055	1158.39	0.02770885	0.02989494	1748.4	0.01216848		2338.4	0.02833209	0.03230766	2928.39	-0.00577371		3518.38	-0.01301944		4108.38	0.00435388		
568.6	0.1953498	0.20195104	1158.59	0.02803973	0.02988337	1748.6	0.01165531		2338.6	0.02812145	0.03229499	2928.59	-0.0063207		3518.58	-0.01305984		4108.58	0.00396009		
568.8	0.19446072	0.20187156	1158.79	0.02779934	0.0298718	1748.8	0.01084455		2338.8	0.02788709	0.03228232	2928.79	-0.00569484		3518.78	-0.01222393		4108.78	0.003866		
569	0.19455736	0.20179211	1158.99	0.02766768	0.02986024	1749	0.01051826		2339	0.02738329	0.03226966	2928.99	-0.00606772		3518.98	-0.01228874		4108.98	0.00443891		
569.2	0.19513131	0.20171269	1159.19	0.02795831	0.02984868	1749.2	0.01085574		2339.2	0.02781296	0.032257	2929.19	-0.00657987		3519.18	-0.01279792		4109.18	0.0051541		
569.4	0.19544164	0.2016333	1159.39	0.0274811	0.02983713	1749.4	0.01104435		2339.4	0.02781013	0.03224435	2929.39	-0.00617072		3519.38	-0.01328306		4109.38	0.00526666		
569.6	0.19455693	0.20155394	1159.59	0.02814887	0.02982558	1749.6	0.01095979		2339.6	0.02868475	0.0322317	2929.59	-0.00661951		3519.58	-0.01316901		4109.58	0.00507485		
569.8	0.19424419	0.20147462	1159.79	0.02958418	0.02981403	1749.8	0.01143329		2339.8	0.02951089	0.03221906	2929.79	-0.00671675		3519.78	-0.0129214		4109.78	0.00509853		
570	0.19530561	0.20139532	1159.99	0.03083437	0.02980249	1750	0.01057		2340	0.03008325	0.03220642	2929.99	-0.00660524		3519.98	-0.01286042		4109.98	0.00460415		
570.2	0.19623546	0.20131606	1160.19	0.03134261	0.02979095	1750.2	0.01036713		2340.2	0.0307101	0.03219378	2930.19	-0.00635408		3520.18	-0.01352686		4110.18	0.00440224		
570.4	0.1955784	0.20123683	1160.39	0.03144799	0.02977942	1750.4	0.01047411		2340.4	0.03050591	0.03218116	2930.39	-0.00606803		3520.38	-0.01396775		4110.38	0.00392535		
570.6	0.19557165	0.20115762	1160.59	0.03205296	0.0297679	1750.6	0.01088484		2340.6	0.03011275	0.03216853	2930.59	-0.00565011		3520.58	-0.01445048		4110.58	0.00377051		
570.8	0.1956973	0.20107845	1160.79	0.03236769	0.02975637	1750.8	0.01104054		2340.8	0.03005897	0.03215591	2930.79	-0.00550519		3520.78	-0.01485174		4110.78	0.00312256		
571	0.1965312	0.20099932	1160.99	0.03266325	0.02974485	1751	0.01049191		2341	0.03022011	0.0321433	2930.99	-0.00586153		3520.98	-0.01426207		4110.98	0.00287625		
571.2	0.19627356	0.20092021	1161.19	0.033046	0.02973334	1751.2	0.01064125		2341.2	0.03052302	0.03213069	2931.19	-0.00544962		3521.18	-0.01325777		4111.18	0.00311114		
571.4	0.19562057	0.20084113	1161.39	0.03259405	0.02972183	1751.4	0.01055544		2341.4	0.03070047	0.03211809	2931.39	-0.00718892		3521.38	-0.01210542		4111.38	0.00309522		
571.6	0.1966678	0.20076209	1161.59	0.03240064	0.02971033	1751.6	0.01036962		2341.6	0.03056357	0.03210549	2931.59	-0.00795315		3521.58	-0.01087612		4111.58	0.00295947		
571.8	0.19708581	0.20068307	1161.79	0.03284404	0.02969883	1751.8	0.01049975		2341.8	0.03011717	0.0320929	2931.79	-0.00756836		3521.78	-0.00984462		4111.78	0.00240653		
572	0.19815486	0.20060409	1161.99	0.03275599	0.02968733	1752	0.01037547		2342	0.02941972	0.03208031	2931.99	-0.0079616		3521.98	-0.00956112		4111.98	0.00185221		
572.2	0.19747435	0.20052514	1162.19	0.03110695	0.02967584	1752.2	0.01124628		2342.2	0.02884592	0.03206773	2932.19	-0.00875228		3522.18	-0.00867305		4112.18	0.0018287		
572.4	0.19706205	0.20044622	1162.39	0.03045273	0.02966435	1752.4	0.01214962		2342.4	0.02804308	0.03205515	2932.39	-0.00898643		3522.38	-0.00872545		4112.38	0.00133753		
572.6	0.19740666	0.20036733	1162.59	0.03004346	0.02965287	1752.6	0.01186966		2342.6	0.0274432	0.03204257	2932.59	-0.00954654		3522.58	-0.0082466		4112.58	0.0006367		
572.8	0.19788431	0.20028847	1162.79	0.02856804	0.02964139	1752.8	0.01192376		2342.8	0.02692546	0.03203	2932.79	-0.00881804		3522.78	-0.00746028		4112.78	0.00055224		
573	0.19844033	0.20020964	1162.99	0.02706676	0.02962992	1753	0.01234726		2343	0.02660415	0.03201744	2932.99	-0.00911889		3522.98	-0.0079679		4112.98	0.000216		
573.2	0.19794936	0.20013084	1163.19	0.02650255	0.02961845	1753.2	0.01274962		2343.2	0.02686191	0.03200488	2933.19	-0.00890965		3523.18	-0.00829125		4113.18	0.00057596		
573.4	0.1972183	0.20005208	1163.39	0.02643809	0.02960698	1753.4	0.01234787		2343.4	0.02669379	0.03199233	2933.39	-0.00828993		3523.38	-0.00934501		4113.38	0.00086054		
573.6	0.19679389	0.19997334	1163.59	0.02646517	0.02959552	1753.6	0.01259008		2343.6	0.02731132	0.03197978	2933.59	-0.00884377		3523.58	-0.00995966		4113.58	0.00127561		
573.8	0.19677336	0.19989464	1163.79	0.02679175	0.02958407	1753.8	0.01192252		2343.8	0.02701119	0.03196723	2933.79	-0.00812539		3523.78	-0.01148593		4113.78	0.00168467		
574	0.19612374	0.19981596	1163.99	0.02709958	0.02957261	1754	0.01067405		2344	0.02678814	0.0319547	2933.99	-0.00785449		3523.98	-0.01198101		4113.98	0.00136807		
574.2	0.19581477	0.19973732	1164.19	0.02719248	0.02956117	1754.2	0.01037684		2344.2	0.02686148	0.03194216	2934.19	-0.00670987		3524.18	-0.0121728		4114.18	0.00184324		
574.4	0.19420453	0.19965871	1164.39	0.02644166	0.02954973	1754.4	0.01072046		2344.4	0.02696745	0.03192963	2934.39	-0.00604781		3524.38	-0.01275712		4114.38	0.0021982		
574.6	0.19407958	0.19958013	1164.59	0.02668511	0.02953829	1754.6	0.01034196		2344.6	0.02727665	0.03191711	2934.59	-0.00529897		3524.58	-0.01350404		4114.58	0.00290712		
574.8	0.19457113	0.19950158	1164.79	0.02696191	0.02952685	1754.8	0.00971419		2344.8	0.02835528	0.03190459	2934.79	-0.0053842		3524.78	-0.01311741		4114.78	0.00284886		
575	0.19527137	0.19942306	1164.99	0.02738216	0.02951542	1755	0.0093029		2345	0.02897693	0.03189207	2934.99	-0.00495901		3524.98	-0.01302948		4114.98	0.00276132		
575.2	0.194244	0.19934458	1165.19	0.02745518	0.029504	1755.2	0.00901356		2345.2	0.02941348	0.03187956	2935.19	-0.00526403		3525.18	-0.01248772		4115.18	0.00231535		
575.4	0.19464835	0.19926612	1165.39	0.02669374	0.02949258	1755.4	0.00866801		2345.4	0.02973671	0.03186706	2935.39	-0.00670392		3525.38	-0.01265708		4115.38	0.00234762		
575.6	0.19521116	0.19918769	1165.59	0.02728717	0.02948116	1755.6	0.00871107		2345.6	0.02872377	0.03185456	2935.59	-0.0065299		3525.58	-0.0122849		4115.58	0.00144096		
575.8	0.1950735	0.1991093	1165.79	0.0275414	0.02946975	1755.8	0.00906022		2345.8	0.02882219	0.03184206	2935.79	-0.00607991		3525.78	-0.0118038		4115.78	-0.000063		
576	0.19532346	0.19903094	1165.99	0.0281088	0.02945834	1756	0.00873283		2346	0.02952986	0.03182957	2935.99	-0.00625205		3525.98	-0.0117356		4115.98	-0.00094498		
576.2	0.19479215	0.1989526	1166.19	0.02759863	0.02944694	1756.2	0.00966887		2346.2	0.02908868	0.03181709	2936.19	-0.00697044		3526.18	-0.01150352		4116.18	-0.0010674		
576.4	0.19505803	0.1988743	1166.39	0.02763683	0.02943554	1756.4	0.0098507		2346.4	0.0288386	0.03180461	2936.39	-0.00716326		3526.38	-0.01074572		4116.38	-0.00174512		
576.6	0.19545253	0.19879603	1166.59	0.02756925	0.02942415	1756.6	0.00968068		2346.6	0.02918019	0.03179213	2936.59	-0.00765091		3526.58	-0.01072232		4116.58	-0.00138783		
576.8	0.19576467	0.19871779	1166.79	0.02696567	0.02941276	1756.8	0.01030895		2346.8	0.02847248	0.03177966	2936.79	-0.00793458		3526.78	-0.01081515		4116.78	-0.00154421		
577	0.19562064	0.19863958	1166.99	0.02664766	0.02940137	1757	0.0113451		2347	0.02852494	0.0317672	2936.99	-0.00873269		3526.98	-0.0116974		4116.98	-0.00205525		
577.2	0.1952229	0.1985614	1167.19	0.02715069	0.02938999	1757.2	0.01150481		2347.2	0.02850392	0.03175474	2937.19	-0.00905306		3527.18	-0.01240615		4117.18	-0.00099862		
577.4	0.19547238	0.19848325	1167.39	0.02793156	0.02937862	1757.4	0.01124882		2347.4	0.02803079	0.03174228	2937.39	-0.00898566		3527.38	-0.01379416		4117.38	-0.00047917		
577.6	0.1954788	0.19840514	1167.59	0.0277206	0.02936724	1757.6	0.0115131		2347.6	0.02841827	0.03172983	2937.59	-0.00939769		3527.58	-0.01338843		4117.58	0.00063845		
577.8	0.19557178	0.19832705	1167.79	0.02825677	0.02935588	1757.8	0.01040809		2347.8	0.02848	0.03171738	2937.79	-0.0081264		3527.78	-0.01366862		4117.78	0.0010368		
578	0.19523443	0.19824899	1167.99	0.02815211	0.02934451	1758	0.01052711		2348	0.02813394	0.03170494	2937.99	-0.00716853		3527.98	-0.01343173		4117.98	0.00206522		
578.2	0.19539411	0.19817097	1168.19	0.02831568	0.02933315	1758.2	0.01093074		2348.2	0.02763578	0.03169251	2938.19	-0.00622143		3528.18	-0.01358483		4118.18	0.00291177		
578.4	0.19554362	0.19809297	1168.39	0.02788576	0.0293218	1758.4	0.01130089		2348.4	0.02702343	0.03168007	2938.39	-0.00576939		3528.38	-0.01428217		4118.38	0.00349002		
578.6	0.19630526	0.19801501	1168.59	0.02791332	0.02931045	1758.6	0.01093314		2348.6	0.02581908	0.03166765	2938.59	-0.00494447		3528.58	-0.01466631		4118.58	0.00392679		
578.8	0.19654293	0.19793708	1168.79	0.0280911	0.0292991	1758.8	0.01103651		2348.8	0.02518671	0.03165523	2938.79	-0.00490923		3528.78	-0.01414527		4118.78	0.00336854		
579	0.19531552	0.19785917	1168.99	0.0274034	0.02928776	1759	0.01116087		2349	0.02487446	0.03164281	2938.99	-0.00465698		3528.98	-0.01493184		4118.98	0.00295588		
579.2	0.19543724	0.1977813	1169.19	0.02693216	0.02927643	1759.2	0.01191841		2349.2	0.02493065	0.0316304	2939.19	-0.00495961		3529.18	-0.01509727		4119.18	0.00365454		
579.4	0.19604436	0.19770346	1169.39	0.02611617	0.02926509	1759.4	0.01270448		2349.4	0.02409684	0.03161799	2939.39	-0.00466112		3529.38	-0.01517264		4119.38	0.00361944		
579.6	0.19604947	0.19762565	1169.59	0.0264103	0.02925376	1759.6	0.01278511		2349.6	0.02337185	0.03160559	2939.59	-0.00502085		3529.58	-0.01505103		4119.58	0.00315094		
579.8	0.19546524	0.19754787	1169.79	0.02572845	0.02924244	1759.8	0.01332037		2349.8	0.02369949	0.03159319	2939.79	-0.00449358		3529.78	-0.01420889		4119.78	0.00293235		
580	0.1951297	0.19747012	1169.99	0.02557702	0.02923112	1760	0.01360983		2350	0.0241351	0.0315808	2939.99	-0.00507313		3529.98	-0.01358397		4119.98	0.00196471		
580.2	0.19437433	0.1973924	1170.19	0.02504248	0.02921981	1760.2	0.01448648		2350.2	0.02330951	0.03156841	2940.19	-0.00569769		3530.18	-0.01243747		4120.18	0.00208712		
580.4	0.19458034	0.19731471	1170.39	0.02515585	0.0292085	1760.4	0.01482561		2350.4	0.02342876	0.03155603	2940.39	-0.00597779		3530.38	-0.01126841		4120.38	0.00095984		
580.6	0.19409316	0.19723706	1170.59	0.02498783	0.02919719	1760.6	0.01484284		2350.6	0.02390384	0.03154365	2940.59	-0.00609992		3530.58	-0.01061358		4120.58	0.00082645		
580.8	0.19345269	0.19715943	1170.79	0.0248165	0.02918589	1760.8	0.01467877		2350.8	0.023976	0.03153128	2940.79	-0.00632188		3530.78	-0.01035673		4120.78	-0.00040114		
581	0.19254737	0.19708183	1170.99	0.02485139	0.02917459	1761	0.01472086		2351	0.02468422	0.03151891	2940.99	-0.00667736		3530.98	-0.01086927		4120.98	-0.00099442		
581.2	0.19134146	0.19700427	1171.19	0.02560108	0.0291633	1761.2	0.01401121		2351.2	0.02556741	0.03150654	2941.19	-0.00613262		3531.18	-0.01092931		4121.18	-0.00011444		
581.4	0.19129036	0.19692673	1171.39	0.02567539	0.02915201	1761.4	0.01318104		2351.4	0.02645562	0.03149419	2941.39	-0.00606349		3531.38	-0.01113683		4121.38	0.00029079		
581.6	0.19141981	0.19684923	1171.59	0.02608497	0.02914072	1761.6	0.01251383		2351.6	0.02777725	0.03148183	2941.59	-0.00662651		3531.58	-0.01104822		4121.58	0.00023573		
581.8	0.19188399	0.19677175	1171.79	0.02623044	0.02912944	1761.8	0.01291015		2351.8	0.02806637	0.03146948	2941.79	-0.00658136		3531.78	-0.01120377		4121.78	0.00025118		
582	0.19171027	0.19669431	1171.99	0.02600349	0.02911817	1762	0.01329503		2352	0.02793957	0.03145714	2941.99	-0.0064273		3531.98	-0.01180559		4121.98	0.00058685		
582.2	0.19218624	0.1966169	1172.19	0.02622616	0.0291069	1762.2	0.01305703		2352.2	0.02817591	0.0314448	2942.19	-0.00670051		3532.18	-0.01233132		4122.18	0.00102536		
582.4	0.19229049	0.19653951	1172.39	0.02607215	0.02909563	1762.4	0.01256985		2352.4	0.02835121	0.03143247	2942.39	-0.00693137		3532.38	-0.01267888		4122.38	0.00123921		
582.6	0.19220373	0.19646216	1172.59	0.02593575	0.02908437	1762.6	0.01215569		2352.6	0.02794203	0.03142014	2942.59	-0.007226		3532.58	-0.01310841		4122.58	0.00012814		
582.8	0.19237112	0.19638484	1172.79	0.02663408	0.02907311	1762.8	0.01270756		2352.8	0.02925213	0.03140781	2942.79	-0.00765627		3532.78	-0.01327088		4122.78	-0.00052319		
583	0.19189898	0.19630755	1172.99	0.02641234	0.02906186	1763	0.01283632		2353	0.02971756	0.03139549	2942.99	-0.00827143		3532.98	-0.01413208		4122.98	-0.00056567		
583.2	0.19327909	0.19623029	1173.19	0.02675901	0.02905061	1763.2	0.01314645		2353.2	0.02903091	0.03138318	2943.19	-0.00820567		3533.18	-0.01444675		4123.18	-0.00026217		
583.4	0.19345413	0.19615305	1173.39	0.02658192	0.02903936	1763.4	0.01347974		2353.4	0.02788896	0.03137087	2943.39	-0.00838187		3533.38	-0.01411546		4123.38	-0.00068068		
583.6	0.19316053	0.19607585	1173.59	0.02679953	0.02902812	1763.6	0.01342665		2353.6	0.02782716	0.03135856	2943.59	-0.00907879		3533.58	-0.01428317		4123.58	-0.00101233		
583.8	0.19269588	0.19599868	1173.79	0.026284	0.02901688	1763.8	0.01416706		2353.8	0.02754062	0.03134626	2943.79	-0.00892037		3533.78	-0.01335893		4123.78	-0.00135689		
584	0.19267805	0.19592154	1173.99	0.02676402	0.02900565	1764	0.01442386		2354	0.02858585	0.03133397	2943.99	-0.00924362		3533.98	-0.01314382		4123.98	-0.0017797		
584.2	0.19309526	0.19584444	1174.19	0.02711844	0.02899443	1764.2	0.01447862		2354.2	0.02842013	0.03132168	2944.19	-0.0091499		3534.18	-0.0121691		4124.18	-0.00177947		
584.4	0.19361078	0.19576736	1174.39	0.02758796	0.0289832	1764.4	0.01452493		2354.4	0.02818485	0.03130939	2944.39	-0.00948812		3534.38	-0.01161916		4124.38	-0.00186144		
584.6	0.19341754	0.19569031	1174.59	0.0273911	0.02897198	1764.6	0.01418482		2354.6	0.02828886	0.03129711	2944.59	-0.00945374		3534.58	-0.01145555		4124.58	-0.00220676		
584.8	0.19300405	0.19561329	1174.79	0.02786804	0.02896077	1764.8	0.01367221		2354.8	0.028427	0.03128483	2944.79	-0.00908644		3534.78	-0.01120685		4124.78	-0.00214772		
585	0.19208153	0.1955363	1174.99	0.02784202	0.02894956	1765	0.01317626		2355	0.0291855	0.03127256	2944.99	-0.00865366		3534.98	-0.01098404		4124.98	-0.00180412		
585.2	0.19089094	0.19545934	1175.19	0.02763592	0.02893835	1765.2	0.01255287		2355.2	0.03030653	0.03126029	2945.19	-0.00787372		3535.18	-0.01049805		4125.18	-0.00103811		
585.4	0.19120055	0.19538242	1175.39	0.02809596	0.02892715	1765.4	0.0120571		2355.4	0.03094171	0.03124803	2945.39	-0.00813983		3535.38	-0.01056173		4125.38	-0.00061171		
585.6	0.19134941	0.19530552	1175.59	0.02919932	0.02891595	1765.6	0.01212007		2355.6	0.03117242	0.03123577	2945.59	-0.00825826		3535.58	-0.01023392		4125.58	-0.00093655		
585.8	0.19129321	0.19522865	1175.79	0.02790032	0.02890476	1765.8	0.01267779		2355.8	0.03055623	0.03122352	2945.79	-0.00785926		3535.78	-0.00943017		4125.78	-0.0002063		
586	0.1914153	0.19515182	1175.99	0.02727398	0.02889357	1766	0.01187366		2356	0.03045139	0.03121127	2945.99	-0.00726687		3535.98	-0.01014752		4125.98	0.00044928		
586.2	0.19088334	0.19507501	1176.19	0.02683635	0.02888239	1766.2	0.01228543		2356.2	0.03030909	0.03119903	2946.19	-0.00669941		3536.18	-0.01020401		4126.18	0.00089371		
586.4	0.19067437	0.19499823	1176.39	0.02786057	0.02887121	1766.4	0.01194061		2356.4	0.02999141	0.03118679	2946.39	-0.00714777		3536.38	-0.0108302		4126.38	0.00078547		
586.6	0.19065353	0.19492149	1176.59	0.02745772	0.02886003	1766.6	0.01221979		2356.6	0.02952889	0.03117456	2946.59	-0.00723974		3536.58	-0.01140386		4126.58	0.00024084		
586.8	0.19116012	0.19484477	1176.79	0.02711472	0.02884886	1766.8	0.01209908		2356.8	0.03002095	0.03116233	2946.79	-0.00748408		3536.78	-0.01115134		4126.78	0.00047738		
587	0.19062591	0.19476809	1176.99	0.02687205	0.02883769	1767	0.01160136		2357	0.02927865	0.03115011	2946.99	-0.00671045		3536.98	-0.01100485		4126.98	-0.00018652		
587.2	0.19086251	0.19469143	1177.19	0.0265997	0.02882653	1767.2	0.01128646		2357.2	0.02912235	0.03113789	2947.19	-0.00579816		3537.18	-0.01083081		4127.18	0.00028315		
587.4	0.19077393	0.19461481	1177.39	0.02606111	0.02881537	1767.4	0.01142546		2357.4	0.02849016	0.03112568	2947.39	-0.00577647		3537.38	-0.01095209		4127.38	0.00017021		
587.6	0.19012171	0.19453821	1177.59	0.02538685	0.02880422	1767.6	0.01148285		2357.6	0.02853924	0.03111347	2947.59	-0.0064918		3537.58	-0.01086125		4127.58	0.00028542		
587.8	0.18983738	0.19446165	1177.79	0.0245954	0.02879307	1767.8	0.01291824		2357.8	0.02908298	0.03110126	2947.79	-0.00652574		3537.78	-0.01011287		4127.78	0.0006348		
588	0.19005512	0.19438511	1177.99	0.02495535	0.02878192	1768	0.01363533		2358	0.02885889	0.03108906	2947.99	-0.00716904		3537.98	-0.01006719		4127.98	0.00066214		
588.2	0.19086126	0.19430861	1178.19	0.02492679	0.02877078	1768.2	0.01407671		2358.2	0.02813362	0.03107687	2948.19	-0.00713729		3538.18	-0.00948687		4128.18	0.00006559		
588.4	0.19115022	0.19423213	1178.39	0.02484326	0.02875965	1768.4	0.01414687		2358.4	0.02712061	0.03106468	2948.39	-0.00743582		3538.38	-0.00965711		4128.38	0.00045429		
588.6	0.19156759	0.19415569	1178.59	0.02441432	0.02874851	1768.6	0.01359199		2358.6	0.02676432	0.03105249	2948.59	-0.00699663		3538.58	-0.01010081		4128.58	0.00008746		
588.8	0.19119623	0.19407928	1178.79	0.0245249	0.02873738	1768.8	0.01227144		2358.8	0.02685859	0.03104031	2948.79	-0.00666962		3538.78	-0.0093673		4128.78	0.00042331		
589	0.19151816	0.19400289	1178.99	0.02456649	0.02872626	1769	0.01128263		2359	0.02667939	0.03102814	2948.99	-0.00675542		3538.98	-0.00911998		4128.98	0.00050198		
589.2	0.192037	0.19392654	1179.19	0.02441581	0.02871514	1769.2	0.01038932		2359.2	0.02633452	0.03101597	2949.19	-0.00702784		3539.18	-0.00973385		4129.18	0.00037011		
589.4	0.19271928	0.19385021	1179.39	0.02580874	0.02870403	1769.4	0.01006016		2359.4	0.0260758	0.0310038	2949.39	-0.00766552		3539.38	-0.00970998		4129.38	0.00040109		
589.6	0.19256531	0.19377392	1179.59	0.0254993	0.02869292	1769.6	0.00979539		2359.6	0.02549945	0.03099164	2949.59	-0.00788167		3539.58	-0.00987601		4129.58	0.00022166		
589.8	0.19290055	0.19369766	1179.79	0.02411059	0.02868181	1769.8	0.00945515		2359.8	0.02480262	0.03097948	2949.79	-0.00834844		3539.78	-0.01059787		4129.78	0.00033113		
590	0.1928952	0.19362142	1179.99	0.02516274	0.02867071	1770	0.00923916		2360	0.0244816	0.03096733	2949.99	-0.0081118		3539.98	-0.01160282		4129.98	0.00077175		
590.2	0.19268163	0.19354522	1180.19	0.02559408	0.02865961	1770.2	0.00858541		2360.2	0.02471726	0.03095518	2950.19	-0.00894567		3540.18	-0.01212515		4130.18	0.00075868		
590.4	0.1934929	0.19346904	1180.39	0.02683469	0.02864851	1770.4	0.00758415		2360.4	0.02484708	0.03094304	2950.39	-0.01020376		3540.38	-0.01278982		4130.38	0.00112665		
590.6	0.19458678	0.1933929	1180.59	0.02594544	0.02863743	1770.6	0.00660536		2360.6	0.02483473	0.0309309	2950.59	-0.01001937		3540.58	-0.01311522		4130.58	0.00072448		
590.8	0.19471746	0.19331679	1180.79	0.02512846	0.02862634	1770.8	0.00604739		2360.8	0.02506893	0.03091877	2950.79	-0.01005611		3540.78	-0.01280099		4130.78	-0.00047256		
591	0.19366502	0.1932407	1180.99	0.02555607	0.02861526	1771	0.00567635		2361	0.02536313	0.03090664	2950.99	-0.00946699		3540.98	-0.01313208		4130.98	-0.00102321		
591.2	0.19241556	0.19316465	1181.19	0.02491772	0.02860418	1771.2	0.00576882		2361.2	0.02654579	0.03089452	2951.19	-0.01037524		3541.18	-0.01321101		4131.18	-0.00014087		
591.4	0.19164213	0.19308862	1181.39	0.02437032	0.02859311	1771.4	0.00583752		2361.4	0.02652982	0.0308824	2951.39	-0.01081233		3541.38	-0.01324076		4131.38	0.00013696		
591.6	0.19026393	0.19301263	1181.59	0.02421135	0.02858204	1771.6	0.00661322		2361.6	0.02634572	0.03087029	2951.59	-0.01099707		3541.58	-0.01270751		4131.58	0.00083663		
591.8	0.18899168	0.19293666	1181.79	0.02460515	0.02857098	1771.8	0.00798482		2361.8	0.02628726	0.03085818	2951.79	-0.01139422		3541.78	-0.0119418		4131.78	0.00134955		
592	0.18888845	0.19286073	1181.99	0.02457125	0.02855992	1772	0.0082939		2362	0.025731	0.03084608	2951.99	-0.01083014		3541.98	-0.01126096		4131.98	0.0008491		
592.2	0.18922304	0.19278483	1182.19	0.02467998	0.02854886	1772.2	0.00861459		2362.2	0.02555607	0.03083398	2952.19	-0.01027793		3542.18	-0.01072532		4132.18	0.00145548		
592.4	0.18902658	0.19270895	1182.39	0.02471529	0.02853781	1772.4	0.00831311		2362.4	0.02548323	0.03082188	2952.39	-0.00935399		3542.38	-0.0118438		4132.38	0.00188151		
592.6	0.18939323	0.19263311	1182.59	0.02453359	0.02852677	1772.6	0.00754955		2362.6	0.02506878	0.03080979	2952.59	-0.00978661		3542.58	-0.01192635		4132.58	0.00164355		
592.8	0.1902104	0.19255729	1182.79	0.02502648	0.02851572	1772.8	0.007998		2362.8	0.02492804	0.03079771	2952.79	-0.00975773		3542.78	-0.01160831		4132.78	0.00181724		
593	0.19067002	0.19248151	1182.99	0.02495998	0.02850469	1773	0.00893896		2363	0.02412375	0.03078563	2952.99	-0.0094052		3542.98	-0.01152695		4132.98	0.0021979		
593.2	0.18991736	0.19240575	1183.19	0.02422532	0.02849365	1773.2	0.00951046		2363.2	0.02330352	0.03077355	2953.19	-0.00910441		3543.18	-0.01131701		4133.18	0.00161524		
593.4	0.19001244	0.19233003	1183.39	0.02409942	0.02848262	1773.4	0.00991693		2363.4	0.02369902	0.03076148	2953.39	-0.00984009		3543.38	-0.01095475		4133.38	0.0018121		
593.6	0.18975472	0.19225433	1183.59	0.02229994	0.0284716	1773.6	0.00963076		2363.6	0.0236065	0.03074941	2953.59	-0.00991603		3543.58	-0.01178661		4133.58	0.00118019		
593.8	0.19074883	0.19217866	1183.79	0.02244292	0.02846058	1773.8	0.00967663		2363.8	0.02368178	0.03073735	2953.79	-0.01028676		3543.78	-0.01182028		4133.78	0.00130503		
594	0.19159304	0.19210303	1183.99	0.02335991	0.02844956	1774	0.00940991		2364	0.02383157	0.03072529	2953.99	-0.00998031		3543.98	-0.0116084		4133.98	0.00141386		
594.2	0.192901	0.19202742	1184.19	0.02269301	0.02843855	1774.2	0.00921245		2364.2	0.02437041	0.03071324	2954.19	-0.01047191		3544.18	-0.01172003		4134.18	0.00089981		
594.4	0.19370101	0.19195184	1184.39	0.0223306	0.02842754	1774.4	0.00960012		2364.4	0.02433792	0.03070119	2954.39	-0.01004639		3544.38	-0.01213186		4134.38	0.00063135		
594.6	0.19479118	0.1918763	1184.59	0.02137816	0.02841654	1774.6	0.0098736		2364.6	0.02516494	0.03068915	2954.59	-0.00914107		3544.58	-0.01260588		4134.58	-0.00031429		
594.8	0.19396041	0.19180078	1184.79	0.0205726	0.02840554	1774.8	0.00985015		2364.8	0.02493665	0.03067711	2954.79	-0.00891868		3544.78	-0.01329366		4134.78	-0.00118826		
595	0.1931507	0.19172529	1184.99	0.02091167	0.02839454	1775	0.00918151		2365	0.02582949	0.03066508	2954.99	-0.00944523		3544.98	-0.01370763		4134.98	-0.00114727		
595.2	0.19221731	0.19164984	1185.19	0.02037681	0.02838355	1775.2	0.01000778		2365.2	0.02664475	0.03065305	2955.19	-0.00940647		3545.18	-0.01299334		4135.18	-0.00047166		
595.4	0.1927569	0.19157441	1185.39	0.02056272	0.02837256	1775.4	0.00899548		2365.4	0.02648725	0.03064103	2955.39	-0.00932724		3545.38	-0.01228422		4135.38	-0.00048776		
595.6	0.19236364	0.19149901	1185.59	0.02150138	0.02836158	1775.6	0.00917052		2365.6	0.02586181	0.03062901	2955.59	-0.0089818		3545.58	-0.01151808		4135.58	-0.00004395		
595.8	0.1921603	0.19142364	1185.79	0.0212449	0.0283506	1775.8	0.00968675		2365.8	0.02592347	0.030617	2955.79	-0.0098325		3545.78	-0.01157249		4135.78	0.00070179		
596	0.19240399	0.1913483	1185.99	0.02117948	0.02833963	1776	0.00959495		2366	0.02557475	0.03060499	2955.99	-0.00881273		3545.98	-0.01112411		4135.98	0.000524		
596.2	0.1927705	0.19127299	1186.19	0.02128672	0.02832866	1776.2	0.00926898		2366.2	0.02535009	0.03059298	2956.19	-0.00840066		3546.18	-0.01180922		4136.18	0.00082734		
596.4	0.1923601	0.19119771	1186.39	0.0215862	0.02831769	1776.4	0.00946229		2366.4	0.02479906	0.03058098	2956.39	-0.00793993		3546.38	-0.01194549		4136.38	0.00037536		
596.6	0.19292438	0.19112246	1186.59	0.02202402	0.02830673	1776.6	0.00959344		2366.6	0.02452003	0.03056899	2956.59	-0.00878597		3546.58	-0.01171848		4136.58	-0.00027338		
596.8	0.19285063	0.19104724	1186.79	0.02302365	0.02829577	1776.8	0.01135125		2366.8	0.02333495	0.03055699	2956.79	-0.00807805		3546.78	-0.01157678		4136.78	-0.00005913		
597	0.19158255	0.19097205	1186.99	0.02299651	0.02828482	1777	0.01170087		2367	0.02324027	0.03054501	2956.99	-0.00822939		3546.98	-0.0115974		4136.98	-0.00067118		
597.2	0.19110407	0.19089689	1187.19	0.0235198	0.02827387	1777.2	0.01101028		2367.2	0.02277928	0.03053303	2957.19	-0.00937127		3547.18	-0.01140545		4137.18	-0.00145281		
597.4	0.19140344	0.19082176	1187.39	0.02362427	0.02826293	1777.4	0.01097838		2367.4	0.0238704	0.03052105	2957.39	-0.01000374		3547.38	-0.01213807		4137.38	-0.00139819		
597.6	0.19056469	0.19074666	1187.59	0.02423	0.02825199	1777.6	0.01129695		2367.6	0.02392712	0.03050908	2957.59	-0.00935247		3547.58	-0.01293844		4137.58	-0.00184095		
597.8	0.19034041	0.19067158	1187.79	0.02600691	0.02824105	1777.8	0.01141721		2367.8	0.02399689	0.03049711	2957.79	-0.00990779		3547.78	-0.01270546		4137.78	-0.00138203		
598	0.19035089	0.19059654	1187.99	0.02729918	0.02823012	1778	0.01197112		2368	0.02403694	0.03048515	2957.99	-0.00993337		3547.98	-0.01270202		4137.98	-0.00217823		
598.2	0.19018238	0.19052153	1188.19	0.0271589	0.02821919	1778.2	0.01281714		2368.2	0.02432854	0.03047319	2958.19	-0.01021144		3548.18	-0.01328689		4138.18	-0.00255715		
598.4	0.18895163	0.19044654	1188.39	0.02724862	0.02820827	1778.4	0.01256742		2368.4	0.02433523	0.03046124	2958.39	-0.01001963		3548.38	-0.01348544		4138.38	-0.00287564		
598.6	0.18895942	0.19037159	1188.59	0.02742192	0.02819735	1778.6	0.01235546		2368.6	0.02454845	0.03044929	2958.59	-0.00974378		3548.58	-0.01389282		4138.58	-0.00343921		
598.8	0.18787263	0.19029666	1188.79	0.02742719	0.02818644	1778.8	0.01202457		2368.8	0.02410807	0.03043735	2958.79	-0.01048327		3548.78	-0.01355503		4138.78	-0.0038763		
599	0.18824433	0.19022177	1188.99	0.02798028	0.02817553	1779	0.01172058		2369	0.02498489	0.03042541	2958.99	-0.01126097		3548.98	-0.01406941		4138.98	-0.00353389		
599.2	0.18835669	0.1901469	1189.19	0.02790342	0.02816462	1779.2	0.01217976		2369.2	0.02487556	0.03041347	2959.19	-0.01075968		3549.18	-0.0140677		4139.18	-0.00312647		
599.4	0.18920193	0.19007207	1189.39	0.02774002	0.02815372	1779.4	0.01045171		2369.4	0.02504171	0.03040154	2959.39	-0.01163399		3549.38	-0.01364214		4139.38	-0.00247993		
599.6	0.18935062	0.18999726	1189.59	0.02690721	0.02814282	1779.6	0.01028571		2369.6	0.02449002	0.03038962	2959.59	-0.01199105		3549.58	-0.01376095		4139.58	-0.00064148		
599.8	0.1897089	0.18992248	1189.79	0.02596123	0.02813192	1779.8	0.00945114		2369.8	0.02440897	0.0303777	2959.79	-0.01229256		3549.78	-0.01366165		4139.78	-0.00007197		
600	0.19076489	0.18984773	1189.99	0.02590926	0.02812104	1780	0.00888356		2370	0.02385114	0.03036578	2959.99	-0.01074344		3549.98	-0.01317465		4139.98	0.00018885		
600.2	0.19172755	0.18977301	1190.19	0.02546402	0.02811015	1780.2	0.00858155		2370.2	0.02369039	0.03035387	2960.19	-0.0100508		3550.18	-0.01382748		4140.18	0.00072354		
600.4	0.19180424	0.18969833	1190.39	0.02512961	0.02809927	1780.4	0.00921515		2370.4	0.02415168	0.03034196	2960.39	-0.00979091		3550.38	-0.01369369		4140.38	0.00091358		
600.6	0.19311214	0.18962367	1190.59	0.02548539	0.02808839	1780.6	0.00877873		2370.6	0.02391884	0.03033006	2960.59	-0.009061		3550.58	-0.01486745		4140.58	0.00097682		
600.8	0.19329882	0.18954904	1190.79	0.02486755	0.02807752	1780.8	0.00907328		2370.8	0.02339822	0.03031817	2960.79	-0.00823733		3550.78	-0.01546103		4140.78	0.00185001		
601	0.19373055	0.18947443	1190.99	0.02423019	0.02806665	1781	0.0088442		2371	0.02353019	0.03030627	2960.99	-0.00847329		3550.98	-0.01515552		4140.98	0.00173927		
601.2	0.19399474	0.18939986	1191.19	0.02436001	0.02805579	1781.2	0.00820506		2371.2	0.02356633	0.03029439	2961.19	-0.00794008		3551.18	-0.01456593		4141.18	0.00262941		
601.4	0.19321809	0.18932532	1191.39	0.02387331	0.02804493	1781.4	0.00885595		2371.4	0.0236859	0.0302825	2961.39	-0.00690865		3551.38	-0.01562737		4141.38	0.00316195		
601.6	0.1924974	0.18925081	1191.59	0.02411436	0.02803407	1781.6	0.0095566		2371.6	0.0237322	0.03027062	2961.59	-0.0066968		3551.58	-0.01588842		4141.58	0.00297054		
601.8	0.19294396	0.18917632	1191.79	0.02475534	0.02802322	1781.8	0.0097257		2371.8	0.02308721	0.03025875	2961.79	-0.00738571		3551.78	-0.01562082		4141.78	0.00322325		
602	0.19306247	0.18910187	1191.99	0.02460571	0.02801237	1782	0.01101322		2372	0.02301501	0.03024688	2961.99	-0.00816393		3551.98	-0.01535109		4141.98	0.00281051		
602.2	0.19193922	0.18902744	1192.19	0.02372523	0.02800153	1782.2	0.01115024		2372.2	0.02384778	0.03023502	2962.19	-0.00912771		3552.18	-0.01522424		4142.18	0.00224411		
602.4	0.19080072	0.18895305	1192.39	0.02409718	0.02799069	1782.4	0.01190301		2372.4	0.02352395	0.03022316	2962.39	-0.00893403		3552.38	-0.0151221		4142.38	0.00067108		
602.6	0.19029964	0.18887868	1192.59	0.02449203	0.02797986	1782.6	0.01234271		2372.6	0.02320794	0.0302113	2962.59	-0.00949189		3552.58	-0.01508234		4142.58	-0.00045311		
602.8	0.18991209	0.18880434	1192.79	0.0248045	0.02796902	1782.8	0.01343682		2372.8	0.02359738	0.03019945	2962.79	-0.01029293		3552.78	-0.01502289		4142.78	-0.0011375		
603	0.1902527	0.18873004	1192.99	0.02518618	0.0279582	1783	0.01318665		2373	0.02318171	0.03018761	2962.99	-0.01025199		3552.98	-0.01492339		4142.98	-0.00201905		
603.2	0.19007721	0.18865576	1193.19	0.02551836	0.02794738	1783.2	0.01303395		2373.2	0.02245675	0.03017576	2963.19	-0.01104838		3553.18	-0.01417833		4143.18	-0.00204439		
603.4	0.19006534	0.18858151	1193.39	0.02590044	0.02793656	1783.4	0.01181568		2373.4	0.0224779	0.03016393	2963.39	-0.01221162		3553.38	-0.01300786		4143.38	-0.00203153		
603.6	0.18959632	0.18850729	1193.59	0.02557698	0.02792574	1783.6	0.01177301		2373.6	0.02300333	0.0301521	2963.59	-0.01146525		3553.58	-0.01236218		4143.58	-0.00202874		
603.8	0.18893679	0.1884331	1193.79	0.02546997	0.02791493	1783.8	0.01170535		2373.8	0.0235885	0.03014027	2963.79	-0.0106234		3553.78	-0.0121663		4143.78	-0.00257825		
604	0.18912828	0.18835893	1193.99	0.02519175	0.02790413	1784	0.01229409		2374	0.02361294	0.03012845	2963.99	-0.00956985		3553.98	-0.01242652		4143.98	-0.00217785		
604.2	0.18889249	0.1882848	1194.19	0.02410375	0.02789333	1784.2	0.01249444		2374.2	0.02439418	0.03011663	2964.19	-0.00968952		3554.18	-0.01218274		4144.18	-0.00110297		
604.4	0.18859061	0.1882107	1194.39	0.0237532	0.02788253	1784.4	0.01260402		2374.4	0.02532854	0.03010481	2964.39	-0.00916726		3554.38	-0.01243606		4144.38	-0.00066308		
604.6	0.18921847	0.18813662	1194.59	0.02380841	0.02787174	1784.6	0.01156304		2374.6	0.02497697	0.03009301	2964.59	-0.00868756		3554.58	-0.01284802		4144.58	-0.00059313		
604.8	0.18883938	0.18806258	1194.79	0.02251009	0.02786095	1784.8	0.01067803		2374.8	0.02541204	0.0300812	2964.79	-0.00898034		3554.78	-0.01281829		4144.78	0.00019452		
605	0.1890902	0.18798856	1194.99	0.02193634	0.02785016	1785	0.00972561		2375	0.02513799	0.0300694	2964.99	-0.00882877		3554.98	-0.01130917		4144.98	0.00118825		
605.2	0.18852499	0.18791457	1195.19	0.02188832	0.02783938	1785.2	0.00868422		2375.2	0.02578965	0.03005761	2965.19	-0.00833872		3555.18	-0.01165883		4145.18	0.00168872		
605.4	0.1888073	0.18784062	1195.39	0.02166878	0.02782861	1785.4	0.0088598		2375.4	0.02613283	0.03004582	2965.39	-0.00833248		3555.38	-0.0123559		4145.38	0.00208976		
605.6	0.18929971	0.18776669	1195.59	0.02224583	0.02781784	1785.6	0.00858719		2375.6	0.02641728	0.03003403	2965.59	-0.0078504		3555.58	-0.01216792		4145.58	0.00263919		
605.8	0.19073919	0.18769279	1195.79	0.02266764	0.02780707	1785.8	0.00918482		2375.8	0.02545497	0.03002225	2965.79	-0.00784965		3555.78	-0.01244428		4145.78	0.00260453		
606	0.18989399	0.18761892	1195.99	0.02307828	0.0277963	1786	0.00924939		2376	0.02669762	0.03001047	2965.99	-0.00856925		3555.98	-0.01290096		4145.98	0.00272134		
606.2	0.18928337	0.18754508	1196.19	0.02299354	0.02778554	1786.2	0.00905546		2376.2	0.02700436	0.0299987	2966.19	-0.00875559		3556.18	-0.01277406		4146.18	0.00191118		
606.4	0.18903435	0.18747126	1196.39	0.02338254	0.02777479	1786.4	0.01007319		2376.4	0.02615465	0.02998694	2966.39	-0.00844809		3556.38	-0.01296833		4146.38	0.00097867		
606.6	0.18870982	0.18739748	1196.59	0.02254177	0.02776404	1786.6	0.00890306		2376.6	0.02621919	0.02997517	2966.59	-0.00837922		3556.58	-0.01274639		4146.58	0.00052744		
606.8	0.18878794	0.18732373	1196.79	0.02203054	0.02775329	1786.8	0.00922378		2376.8	0.02617028	0.02996342	2966.79	-0.00881826		3556.78	-0.01311246		4146.78	0.00048088		
607	0.1888944	0.18725	1196.99	0.02185243	0.02774255	1787	0.00796718		2377	0.02532048	0.02995166	2966.99	-0.00875032		3556.98	-0.01255749		4146.98	-0.00048182		
607.2	0.18876723	0.1871763	1197.19	0.02210983	0.02773181	1787.2	0.0075546		2377.2	0.02537436	0.02993991	2967.19	-0.00923726		3557.18	-0.01402199		4147.18	-0.00021394		
607.4	0.18775449	0.18710264	1197.39	0.02178495	0.02772107	1787.4	0.00750559		2377.4	0.0260868	0.02992817	2967.39	-0.00891846		3557.38	-0.0140043		4147.38	-0.00026743		
607.6	0.18683886	0.187029	1197.59	0.02138773	0.02771034	1787.6	0.00827867		2377.6	0.02645358	0.02991643	2967.59	-0.0075177		3557.58	-0.01457781		4147.58	-0.00055291		
607.8	0.18604575	0.18695539	1197.79	0.02008626	0.02769962	1787.8	0.00861788		2377.8	0.02583406	0.0299047	2967.79	-0.00705209		3557.78	-0.01491012		4147.78	-0.00042916		
608	0.18662419	0.18688181	1197.99	0.01993473	0.0276889	1788	0.0081255		2378	0.02607003	0.02989297	2967.99	-0.00737873		3557.98	-0.01445602		4147.98	-0.00044094		
608.2	0.18677635	0.18680826	1198.19	0.01947113	0.02767818	1788.2	0.00861503		2378.2	0.02603106	0.02988124	2968.19	-0.00758118		3558.18	-0.01434761		4148.18	-0.00027085		
608.4	0.18703702	0.18673473	1198.39	0.0199303	0.02766746	1788.4	0.00833784		2378.4	0.0262082	0.02986952	2968.39	-0.00756036		3558.38	-0.01480228		4148.38	-0.00101743		
608.6	0.18713283	0.18666124	1198.59	0.01985118	0.02765675	1788.6	0.00761192		2378.6	0.02608518	0.0298578	2968.59	-0.00770231		3558.58	-0.01415231		4148.58	-0.00091868		
608.8	0.18712414	0.18658778	1198.79	0.01990353	0.02764605	1788.8	0.00680835		2378.8	0.02638962	0.02984609	2968.79	-0.00762963		3558.78	-0.01453297		4148.78	0.00019544		
609	0.18773242	0.18651434	1198.99	0.02014269	0.02763535	1789	0.00679776		2379	0.0265218	0.02983438	2968.99	-0.00728901		3558.98	-0.01360479		4148.98	-0.00008099		
609.2	0.18808901	0.18644093	1199.19	0.02026005	0.02762465	1789.2	0.00651062		2379.2	0.02621235	0.02982268	2969.19	-0.00725484		3559.18	-0.01467206		4149.18	-0.0002215		
609.4	0.18854283	0.18636756	1199.39	0.02023439	0.02761396	1789.4	0.00675649		2379.4	0.02640772	0.02981098	2969.39	-0.007403		3559.38	-0.01433542		4149.38	0.00011801		
609.6	0.18821064	0.18629421	1199.59	0.02109561	0.02760327	1789.6	0.00778434		2379.6	0.0259665	0.02979929	2969.59	-0.0073067		3559.58	-0.01422132		4149.58	-0.00040319		
609.8	0.18861385	0.18622089	1199.79	0.02135779	0.02759258	1789.8	0.00985332		2379.8	0.02559218	0.0297876	2969.79	-0.00716847		3559.78	-0.01415284		4149.78	-0.00067277		
610	0.18791306	0.1861476	1199.99	0.02186564	0.0275819	1790	0.01012353		2380	0.02556462	0.02977592	2969.99	-0.00748986		3559.98	-0.01397459		4149.98	-0.00017714		
610.2	0.18766405	0.18607433	1200.19	0.02122052	0.02757123	1790.2	0.0108698		2380.2	0.02507559	0.02976424	2970.19	-0.00797306		3560.18	-0.01298433		4150.18	-0.00072912		
610.4	0.1871629	0.1860011	1200.39	0.02158194	0.02756055	1790.4	0.01202336		2380.4	0.02520898	0.02975256	2970.39	-0.00850992		3560.38	-0.01239792		4150.38	-0.00086413		
610.6	0.18714628	0.18592789	1200.59	0.02118965	0.02754989	1790.6	0.01144891		2380.6	0.02555957	0.02974089	2970.59	-0.00841271		3560.58	-0.01236122		4150.58	-0.0009353		
610.8	0.18790678	0.18585472	1200.79	0.02101641	0.02753922	1790.8	0.01195748		2380.8	0.02535757	0.02972923	2970.79	-0.00833578		3560.78	-0.01352852		4150.78	-0.00081596		
611	0.18750481	0.18578157	1200.99	0.0206558	0.02752856	1791	0.01146802		2381	0.02515499	0.02971756	2970.99	-0.00862698		3560.98	-0.01428755		4150.98	-0.00090898		
611.2	0.18669986	0.18570845	1201.19	0.02208601	0.02751791	1791.2	0.01176933		2381.2	0.0245207	0.02970591	2971.19	-0.00844778		3561.18	-0.01511841		4151.18	-0.00032965		
611.4	0.18634915	0.18563536	1201.39	0.02239852	0.02750725	1791.4	0.01196082		2381.4	0.02394957	0.02969426	2971.39	-0.00817076		3561.38	-0.01454093		4151.38	-0.00038475		
611.6	0.18597669	0.1855623	1201.59	0.02274572	0.02749661	1791.6	0.01170031		2381.6	0.02327597	0.02968261	2971.59	-0.00805115		3561.58	-0.0141745		4151.58	-0.00093793		
611.8	0.18631365	0.18548927	1201.79	0.02233506	0.02748596	1791.8	0.01094779		2381.8	0.02344375	0.02967096	2971.79	-0.00795607		3561.78	-0.01376853		4151.78	-0.00046537		
612	0.18687009	0.18541627	1201.99	0.02367826	0.02747532	1792	0.01086649		2382	0.0236386	0.02965933	2971.99	-0.00860581		3561.98	-0.01342558		4151.98	-0.00076625		
612.2	0.18733352	0.18534329	1202.19	0.02407234	0.02746469	1792.2	0.01074842		2382.2	0.02333255	0.02964769	2972.19	-0.00866138		3562.18	-0.01351351		4152.18	-0.0003773		
612.4	0.18837427	0.18527035	1202.39	0.0251227	0.02745406	1792.4	0.00916105		2382.4	0.02402231	0.02963606	2972.39	-0.00876663		3562.38	-0.0129274		4152.38	0.00094449		
612.6	0.18856612	0.18519743	1202.59	0.02510847	0.02744343	1792.6	0.00852316		2382.6	0.02410676	0.02962444	2972.59	-0.00859585		3562.58	-0.01317328		4152.58	0.00202646		
612.8	0.1885913	0.18512454	1202.79	0.02561997	0.02743281	1792.8	0.00801458		2382.8	0.02451946	0.02961282	2972.79	-0.00839273		3562.78	-0.01395648		4152.78	0.00209371		
613	0.18937094	0.18505168	1202.99	0.02476669	0.02742219	1793	0.00792483		2383	0.02427301	0.0296012	2972.99	-0.00822747		3562.98	-0.01478335		4152.98	0.00139125		
613.2	0.18966064	0.18497885	1203.19	0.02358332	0.02741157	1793.2	0.00730265		2383.2	0.02439579	0.02958959	2973.19	-0.00847462		3563.18	-0.0154478		4153.18	0.00134002		
613.4	0.18966808	0.18490605	1203.39	0.02302239	0.02740096	1793.4	0.00723217		2383.4	0.02535905	0.02957798	2973.39	-0.00928855		3563.38	-0.01475176		4153.38	0.00034598		
613.6	0.19034832	0.18483327	1203.59	0.02265628	0.02739036	1793.6	0.00757062		2383.6	0.02568729	0.02956638	2973.59	-0.00902089		3563.58	-0.0149243		4153.58	-0.0002155		
613.8	0.19001463	0.18476053	1203.79	0.02226778	0.02737975	1793.8	0.00748483		2383.8	0.0263426	0.02955478	2973.79	-0.00865706		3563.78	-0.01449117		4153.78	-0.00024106		
614	0.18986487	0.18468781	1203.99	0.0218	0.02736916	1794	0.00713982		2384	0.02551098	0.02954319	2973.99	-0.00864652		3563.98	-0.01468137		4153.98	-0.00051671		
614.2	0.18919686	0.18461512	1204.19	0.0214545	0.02735856	1794.2	0.00706824		2384.2	0.02654284	0.0295316	2974.19	-0.0090825		3564.18	-0.01387234		4154.18	-0.00127002		
614.4	0.18921394	0.18454246	1204.39	0.02131121	0.02734797	1794.4	0.00744122		2384.4	0.02646784	0.02952002	2974.39	-0.0088997		3564.38	-0.01339117		4154.38	-0.00166465		
614.6	0.18891694	0.18446983	1204.59	0.02066444	0.02733738	1794.6	0.00672632		2384.6	0.02629332	0.02950844	2974.59	-0.008375		3564.58	-0.01399303		4154.58	-0.00210272		
614.8	0.18832408	0.18439723	1204.79	0.01962071	0.0273268	1794.8	0.00645884		2384.8	0.0258405	0.02949687	2974.79	-0.00803372		3564.78	-0.01470808		4154.78	-0.00329835		
615	0.18652564	0.18432466	1204.99	0.01936365	0.02731623	1795	0.00676129		2385	0.02612878	0.0294853	2974.99	-0.00828807		3564.98	-0.0147207		4154.98	-0.00377714		
615.2	0.18553869	0.18425211	1205.19	0.01948302	0.02730565	1795.2	0.00703217		2385.2	0.02591384	0.02947373	2975.19	-0.00869729		3565.18	-0.01459549		4155.18	-0.00348721		
615.4	0.1859941	0.1841796	1205.39	0.01830324	0.02729508	1795.4	0.0073178		2385.4	0.02559595	0.02946217	2975.39	-0.00930063		3565.38	-0.01429246		4155.38	-0.00298722		
615.6	0.18571615	0.18410711	1205.59	0.01903071	0.02728452	1795.6	0.00682048		2385.6	0.02561747	0.02945061	2975.59	-0.00945526		3565.58	-0.0144133		4155.58	-0.00224294		
615.8	0.18580596	0.18403465	1205.79	0.0188844	0.02727395	1795.8	0.00690671		2385.8	0.02551047	0.02943906	2975.79	-0.0097231		3565.78	-0.01437154		4155.78	-0.00148691		
616	0.18595476	0.18396222	1205.99	0.01989599	0.0272634	1796	0.00647552		2386	0.02551302	0.02942751	2975.99	-0.01006526		3565.98	-0.01419748		4155.98	-0.00118596		
616.2	0.18678799	0.18388982	1206.19	0.02037683	0.02725284	1796.2	0.00581372		2386.2	0.02535213	0.02941597	2976.19	-0.00947043		3566.18	-0.01339267		4156.18	0.00008936		
616.4	0.18642602	0.18381744	1206.39	0.02095238	0.02724229	1796.4	0.00547587		2386.4	0.0246824	0.02940443	2976.39	-0.00922729		3566.38	-0.01254527		4156.38	0.00107658		
616.6	0.18598212	0.1837451	1206.59	0.02054027	0.02723175	1796.6	0.00603602		2386.6	0.0246172	0.0293929	2976.59	-0.00904793		3566.58	-0.01307599		4156.58	0.00089134		
616.8	0.18577574	0.18367278	1206.79	0.02132065	0.02722121	1796.8	0.00598537		2386.8	0.02465674	0.02938137	2976.79	-0.00854231		3566.78	-0.013204		4156.78	0.00157842		
617	0.18651898	0.18360049	1206.99	0.02126768	0.02721067	1797	0.00626565		2387	0.02487751	0.02936984	2976.99	-0.00814163		3566.98	-0.01367319		4156.98	0.00148921		
617.2	0.18637195	0.18352823	1207.19	0.02159799	0.02720014	1797.2	0.00695778		2387.2	0.02540265	0.02935832	2977.19	-0.00819344		3567.18	-0.0133505		4157.18	0.00152939		
617.4	0.18689523	0.183456	1207.39	0.02178877	0.02718961	1797.4	0.00662819		2387.4	0.02565851	0.02934681	2977.39	-0.0085836		3567.38	-0.01329379		4157.38	0.00118896		
617.6	0.18715353	0.1833838	1207.59	0.02207597	0.02717909	1797.6	0.00717494		2387.6	0.0258269	0.02933529	2977.59	-0.00820224		3567.58	-0.01340834		4157.58	0.00149376		
617.8	0.18691894	0.18331162	1207.79	0.02182479	0.02716856	1797.8	0.00756214		2387.8	0.02548266	0.02932379	2977.79	-0.00807575		3567.78	-0.01347834		4157.78	0.00094848		
618	0.18673202	0.18323948	1207.99	0.02249736	0.02715805	1798	0.00871793		2388	0.02469123	0.02931229	2977.99	-0.0080905		3567.98	-0.01420058		4157.98	0.00076409		
618.2	0.18706916	0.18316736	1208.19	0.02329916	0.02714754	1798.2	0.00945806		2388.2	0.02519237	0.02930079	2978.19	-0.00807949		3568.18	-0.01389266		4158.18	0.0002602		
618.4	0.18729415	0.18309527	1208.39	0.0231584	0.02713703	1798.4	0.00963737		2388.4	0.02529772	0.02928929	2978.39	-0.00765825		3568.38	-0.01402326		4158.38	-0.00000574		
618.6	0.18668325	0.18302321	1208.59	0.0221797	0.02712652	1798.6	0.00964309		2388.6	0.02518645	0.02927781	2978.59	-0.00754891		3568.58	-0.01506742		4158.58	-0.00027783		
618.8	0.18699064	0.18295117	1208.79	0.02053966	0.02711602	1798.8	0.01035288		2388.8	0.02509105	0.02926632	2978.79	-0.00774655		3568.78	-0.01584855		4158.78	-0.00169982		
619	0.18689793	0.18287917	1208.99	0.01977157	0.02710553	1799	0.01124385		2389	0.02574712	0.02925484	2978.99	-0.00788259		3568.98	-0.01612268		4158.98	-0.00145322		
619.2	0.18646158	0.18280719	1209.19	0.01876807	0.02709503	1799.2	0.01150169		2389.2	0.02446557	0.02924337	2979.19	-0.0086455		3569.18	-0.01631489		4159.18	-0.00046646		
619.4	0.18661251	0.18273525	1209.39	0.01868288	0.02708455	1799.4	0.0113944		2389.4	0.02465171	0.0292319	2979.39	-0.0090243		3569.38	-0.01553478		4159.38	-0.00035246		
619.6	0.18623663	0.18266333	1209.59	0.01818427	0.02707406	1799.6	0.01095198		2389.6	0.02526714	0.02922043	2979.59	-0.00848851		3569.58	-0.01524638		4159.58	-0.0009028		
619.8	0.18689173	0.18259144	1209.79	0.01809704	0.02706358	1799.8	0.01042489		2389.8	0.02506032	0.02920897	2979.79	-0.00842911		3569.78	-0.01404741		4159.78	-0.00126382		
620	0.18749338	0.18251957	1209.99	0.01806828	0.02705311	1800	0.01000578		2390	0.02545196	0.02919751	2979.99	-0.00735955		3569.98	-0.01333308		4159.98	-0.00057845		
620.2	0.18749183	0.18244774	1210.19	0.01796983	0.02704263	1800.2	0.01088542		2390.2	0.02499206	0.02918606	2980.19	-0.00689988		3570.18	-0.01260586		4160.18	-0.00003851		
620.4	0.18720542	0.18237593	1210.39	0.0180267	0.02703217	1800.4	0.01014514		2390.4	0.02439071	0.02917461	2980.39	-0.00775023		3570.38	-0.01255787		4160.38	-0.00002357		
620.6	0.18765311	0.18230415	1210.59	0.0183243	0.0270217	1800.6	0.00991026		2390.6	0.02445715	0.02916317	2980.59	-0.00782767		3570.58	-0.01253458		4160.58	-0.0003304		
620.8	0.18775059	0.1822324	1210.79	0.01971091	0.02701124	1800.8	0.00970285		2390.8	0.02476695	0.02915173	2980.79	-0.00780709		3570.78	-0.01211322		4160.78	0.00085574		
621	0.18769651	0.18216068	1210.99	0.02031404	0.02700079	1801	0.01023572		2391	0.02505696	0.02914029	2980.99	-0.00867576		3570.98	-0.01208961		4160.98	0.00069834		
621.2	0.18722007	0.18208899	1211.19	0.02084561	0.02699034	1801.2	0.01065494		2391.2	0.02424991	0.02912886	2981.19	-0.00945524		3571.18	-0.01203103		4161.18	0.0009395		
621.4	0.18732473	0.18201732	1211.39	0.02102361	0.02697989	1801.4	0.01021276		2391.4	0.02460355	0.02911744	2981.39	-0.01015795		3571.38	-0.01189693		4161.38	0.00048216		
621.6	0.18797968	0.18194569	1211.59	0.02158792	0.02696944	1801.6	0.01040725		2391.6	0.02464825	0.02910601	2981.59	-0.00997838		3571.58	-0.0126512		4161.58	0.00106874		
621.8	0.18812788	0.18187408	1211.79	0.02218096	0.02695901	1801.8	0.01051235		2391.8	0.02442065	0.0290946	2981.79	-0.01078833		3571.78	-0.01353928		4161.78	0.00085011		
622	0.18718376	0.1818025	1211.99	0.02355133	0.02694857	1802	0.01085929		2392	0.02537599	0.02908318	2981.99	-0.011005		3571.98	-0.01373296		4161.98	0.00055153		
622.2	0.18811375	0.18173095	1212.19	0.02319271	0.02693814	1802.2	0.01010713		2392.2	0.02574316	0.02907178	2982.19	-0.01084131		3572.18	-0.01452968		4162.18	0.00051606		
622.4	0.18759786	0.18165942	1212.39	0.02303704	0.02692771	1802.4	0.00964493		2392.4	0.02575788	0.02906037	2982.39	-0.011122		3572.38	-0.01573075		4162.38	0.00117753		
622.6	0.18794977	0.18158793	1212.59	0.02247898	0.02691729	1802.6	0.00923284		2392.6	0.02525459	0.02904897	2982.59	-0.01125676		3572.58	-0.0170338		4162.58	0.00094645		
622.8	0.18787926	0.18151646	1212.79	0.0222766	0.02690687	1802.8	0.00911644		2392.8	0.02540332	0.02903758	2982.79	-0.01142971		3572.78	-0.01682321		4162.78	-0.00001171		
623	0.18682211	0.18144502	1212.99	0.02189247	0.02689645	1803	0.00919107		2393	0.02593425	0.02902619	2982.99	-0.0110958		3572.98	-0.01652527		4162.98	0.00053881		
623.2	0.18588537	0.18137361	1213.19	0.02135001	0.02688604	1803.2	0.00922991		2393.2	0.02589887	0.0290148	2983.19	-0.01134647		3573.18	-0.01668575		4163.18	0.00038618		
623.4	0.18593305	0.18130222	1213.39	0.02151551	0.02687563	1803.4	0.00868443		2393.4	0.02713923	0.02900342	2983.39	-0.01126548		3573.38	-0.01656337		4163.38	-0.00018924		
623.6	0.1869687	0.18123087	1213.59	0.02065034	0.02686523	1803.6	0.00851652		2393.6	0.02684883	0.02899205	2983.59	-0.0100795		3573.58	-0.01662307		4163.58	-0.00026472		
623.8	0.18781112	0.18115954	1213.79	0.02136143	0.02685483	1803.8	0.00831949		2393.8	0.02717297	0.02898067	2983.79	-0.00995243		3573.78	-0.01731466		4163.78	-0.00008805		
624	0.18753619	0.18108824	1213.99	0.02089948	0.02684444	1804	0.00846697		2394	0.02760429	0.02896931	2983.99	-0.0096618		3573.98	-0.01753536		4163.98	0.00054137		
624.2	0.18781149	0.18101697	1214.19	0.02070641	0.02683405	1804.2	0.00810432		2394.2	0.02702099	0.02895794	2984.19	-0.01039845		3574.18	-0.01777288		4164.18	0.00045497		
624.4	0.18772645	0.18094573	1214.39	0.02119366	0.02682366	1804.4	0.00749676		2394.4	0.0267997	0.02894658	2984.39	-0.01084571		3574.38	-0.01755359		4164.38	0.00026594		
624.6	0.18728833	0.18087451	1214.59	0.02180596	0.02681328	1804.6	0.00698791		2394.6	0.02695699	0.02893523	2984.59	-0.01100671		3574.58	-0.01739103		4164.58	0.00099015		
624.8	0.18660998	0.18080332	1214.79	0.02257022	0.0268029	1804.8	0.00654362		2394.8	0.02708582	0.02892388	2984.79	-0.01146008		3574.78	-0.01687929		4164.78	0.00104489		
625	0.18657407	0.18073216	1214.99	0.02282403	0.02679252	1805	0.00725988		2395	0.02689813	0.02891253	2984.99	-0.01180615		3574.98	-0.01667024		4164.98	0.0007861		
625.2	0.18534868	0.18066103	1215.19	0.02362867	0.02678215	1805.2	0.00747639		2395.2	0.02606775	0.02890119	2985.19	-0.01107839		3575.18	-0.01634856		4165.18	0.00143604		
625.4	0.18560716	0.18058993	1215.39	0.02364466	0.02677178	1805.4	0.00687327		2395.4	0.02705235	0.02888986	2985.39	-0.01058617		3575.38	-0.01691199		4165.38	0.00065846		
625.6	0.18520201	0.18051885	1215.59	0.02348312	0.02676142	1805.6	0.00701673		2395.6	0.02663286	0.02887852	2985.59	-0.01124797		3575.58	-0.01689491		4165.58	0.00088952		
625.8	0.1839787	0.18044781	1215.79	0.02347005	0.02675106	1805.8	0.00765108		2395.8	0.02636105	0.0288672	2985.79	-0.01189097		3575.78	-0.01676686		4165.78	0.00081355		
626	0.18305814	0.18037679	1215.99	0.02351278	0.02674071	1806	0.00789829		2396	0.02608451	0.02885587	2985.99	-0.01112492		3575.98	-0.01668545		4165.98	0.00009886		
626.2	0.18331239	0.1803058	1216.19	0.02286596	0.02673036	1806.2	0.00756411		2396.2	0.02535584	0.02884456	2986.19	-0.01089604		3576.18	-0.0167978		4166.18	0.00083176		
626.4	0.18385561	0.18023483	1216.39	0.02325693	0.02672001	1806.4	0.00815075		2396.4	0.02473933	0.02883324	2986.39	-0.01136209		3576.38	-0.01736788		4166.38	0.00110007		
626.6	0.18391247	0.1801639	1216.59	0.02281685	0.02670967	1806.6	0.00821637		2396.6	0.02467898	0.02882193	2986.59	-0.01090959		3576.58	-0.01681639		4166.58	-0.00015269		
626.8	0.18334395	0.18009299	1216.79	0.02259094	0.02669933	1806.8	0.00786305		2396.8	0.02519974	0.02881063	2986.79	-0.01092733		3576.78	-0.01592606		4166.78	-0.00003934		
627	0.18360431	0.18002211	1216.99	0.02211718	0.02668899	1807	0.00798543		2397	0.02550473	0.02879932	2986.99	-0.01075268		3576.98	-0.01541492		4166.98	0.00017708		
627.2	0.18371795	0.17995126	1217.19	0.02174023	0.02667866	1807.2	0.00711104		2397.2	0.02517518	0.02878803	2987.19	-0.01080731		3577.18	-0.01517389		4167.18	-0.00067862		
627.4	0.18396078	0.17988044	1217.39	0.0222876	0.02666833	1807.4	0.00709826		2397.4	0.02472785	0.02877674	2987.39	-0.01073639		3577.38	-0.01481516		4167.38	-0.00057643		
627.6	0.18390102	0.17980964	1217.59	0.02174054	0.02665801	1807.6	0.00709492		2397.6	0.02423907	0.02876545	2987.59	-0.01014933		3577.58	-0.01439432		4167.58	-0.00016167		
627.8	0.18391148	0.17973887	1217.79	0.02242273	0.02664769	1807.8	0.00618413		2397.8	0.02362603	0.02875416	2987.79	-0.00985105		3577.78	-0.01421402		4167.78	-0.00022761		
628	0.18401735	0.17966813	1217.99	0.02238727	0.02663738	1808	0.00539601		2398	0.02272237	0.02874289	2987.99	-0.00874289		3577.98	-0.01316538		4167.98	-0.00042416		
628.2	0.1843021	0.17959742	1218.19	0.02229135	0.02662707	1808.2	0.00483614		2398.2	0.02223947	0.02873161	2988.19	-0.00946399		3578.18	-0.01259797		4168.18	-0.00053261		
628.4	0.18440578	0.17952674	1218.39	0.02265833	0.02661676	1808.4	0.0044541		2398.4	0.02244775	0.02872034	2988.39	-0.00935983		3578.38	-0.01248851		4168.38	0.00000808		
628.6	0.18467235	0.17945608	1218.59	0.02271713	0.02660646	1808.6	0.00346432		2398.6	0.02273264	0.02870908	2988.59	-0.00951337		3578.58	-0.01281245		4168.58	0.00006091		
628.8	0.18502914	0.17938545	1218.79	0.02319872	0.02659616	1808.8	0.00374793		2398.8	0.02225085	0.02869781	2988.79	-0.00934293		3578.78	-0.01269344		4168.78	-0.00081583		
629	0.18527508	0.17931485	1218.99	0.02382357	0.02658586	1809	0.00350271		2399	0.02298799	0.02868656	2988.99	-0.00873975		3578.98	-0.01289207		4168.98	-0.00054944		
629.2	0.18410159	0.17924428	1219.19	0.02429921	0.02657557	1809.2	0.00261866		2399.2	0.02328736	0.02867531	2989.19	-0.0084063		3579.18	-0.01449337		4169.18	0.00019394		
629.4	0.1848053	0.17917373	1219.39	0.02282272	0.02656529	1809.4	0.00270915		2399.4	0.0239712	0.02866406	2989.39	-0.00856017		3579.38	-0.0142056		4169.38	-0.00098209		
629.6	0.18372997	0.17910321	1219.59	0.02280733	0.026555	1809.6	0.00342345		2399.6	0.0228383	0.02865281	2989.59	-0.00914432		3579.58	-0.01445718		4169.58	-0.00054262		
629.8	0.18412549	0.17903272	1219.79	0.0221999	0.02654472	1809.8	0.00416194		2399.8	0.02288305	0.02864157	2989.79	-0.0081883		3579.78	-0.01468776		4169.78	-0.00090785		
630	0.18410005	0.17896226	1219.99	0.02275222	0.02653445	1810	0.00402686		2400	0.02270637	0.02863034	2989.99	-0.00794151		3579.98	-0.01556373		4169.98	-0.00109008		
630.2	0.1849994	0.17889183	1220.19	0.02217987	0.02652418	1810.2	0.00437343		2400.2	0.02264701	0.02861911	2990.19	-0.00876514		3580.18	-0.01580919		4170.18	-0.00028784		
630.4	0.18652923	0.17882142	1220.39	0.02203994	0.02651391	1810.4	0.00549069		2400.4	0.02293323	0.02860788	2990.39	-0.00916548		3580.38	-0.01658117		4170.38	-0.00097295		
630.6	0.18626822	0.17875104	1220.59	0.02223302	0.02650365	1810.6	0.00577239		2400.6	0.02354936	0.02859666	2990.59	-0.00915247		3580.58	-0.01599554		4170.58	-0.00147087		
630.8	0.18654119	0.17868069	1220.79	0.02163362	0.02649339	1810.8	0.00569289		2400.8	0.02397516	0.02858545	2990.79	-0.00971919		3580.78	-0.01583798		4170.78	-0.0005804		
631	0.18683869	0.17861036	1220.99	0.0205658	0.02648313	1811	0.00639416		2401	0.02398509	0.02857423	2990.99	-0.00972968		3580.98	-0.01565718		4170.98	-0.00071465		
631.2	0.18607843	0.17854007	1221.19	0.02015152	0.02647288	1811.2	0.00615865		2401.2	0.02362207	0.02856302	2991.19	-0.00957533		3581.18	-0.01611749		4171.18	-0.00099258		
631.4	0.18518915	0.1784698	1221.39	0.01993383	0.02646263	1811.4	0.00645558		2401.4	0.02326857	0.02855182	2991.39	-0.00976743		3581.38	-0.01676085		4171.38	-0.00030185		
631.6	0.18486278	0.17839956	1221.59	0.019874	0.02645239	1811.6	0.00678705		2401.6	0.02243295	0.02854062	2991.59	-0.00938625		3581.58	-0.01681448		4171.58	-0.00068399		
631.8	0.18477048	0.17832935	1221.79	0.01998541	0.02644215	1811.8	0.00637384		2401.8	0.02226157	0.02852943	2991.79	-0.00914345		3581.78	-0.01659475		4171.78	-0.00055843		
632	0.18516585	0.17825916	1221.99	0.01944258	0.02643192	1812	0.00658247		2402	0.02191639	0.02851823	2991.99	-0.00955486		3581.98	-0.01613995		4171.98	-0.00030376		
632.2	0.18543651	0.178189	1222.19	0.01977774	0.02642168	1812.2	0.00712126		2402.2	0.02151108	0.02850705	2992.19	-0.01096734		3582.18	-0.01531619		4172.18	-0.00064299		
632.4	0.18528895	0.17811887	1222.39	0.01937636	0.02641146	1812.4	0.00653607		2402.4	0.02227367	0.02849587	2992.39	-0.01082624		3582.38	-0.01492168		4172.38	-0.00037058		
632.6	0.18444419	0.17804877	1222.59	0.02050321	0.02640123	1812.6	0.00670056		2402.6	0.02293272	0.02848469	2992.59	-0.01059938		3582.58	-0.01416153		4172.58	-0.00133848		
632.8	0.18329497	0.1779787	1222.79	0.02190158	0.02639101	1812.8	0.00727917		2402.8	0.02341925	0.02847352	2992.79	-0.0107162		3582.78	-0.01355651		4172.78	-0.00095202		
633	0.18236138	0.17790865	1222.99	0.02337257	0.0263808	1813	0.00675328		2403	0.02438659	0.02846235	2992.99	-0.01005466		3582.98	-0.01387824		4172.98	-0.0006621		
633.2	0.18184922	0.17783863	1223.19	0.0241395	0.02637059	1813.2	0.00739941		2403.2	0.02435269	0.02845118	2993.19	-0.00982236		3583.18	-0.01395591		4173.18	-0.00036492		
633.4	0.18243991	0.17776864	1223.39	0.0237836	0.02636038	1813.4	0.0086737		2403.4	0.02442478	0.02844002	2993.39	-0.00985985		3583.38	-0.01273523		4173.38	-0.00087503		
633.6	0.18212623	0.17769867	1223.59	0.02445739	0.02635018	1813.6	0.00890355		2403.6	0.0244191	0.02842887	2993.59	-0.01043359		3583.58	-0.01294931		4173.58	-0.00091876		
633.8	0.18238914	0.17762873	1223.79	0.02447685	0.02633998	1813.8	0.00902833		2403.8	0.02516341	0.02841772	2993.79	-0.01073388		3583.78	-0.01254301		4173.78	-0.00125712		
634	0.18221617	0.17755882	1223.99	0.02538711	0.02632978	1814	0.00907322		2404	0.0257591	0.02840657	2993.99	-0.01121345		3583.98	-0.01332867		4173.98	-0.00101686		
634.2	0.18328299	0.17748894	1224.19	0.02549954	0.02631959	1814.2	0.01014747		2404.2	0.02546711	0.02839543	2994.19	-0.01141621		3584.18	-0.01370931		4174.18	-0.00133728		
634.4	0.18369822	0.17741909	1224.39	0.02535826	0.0263094	1814.4	0.00997015		2404.4	0.0254546	0.02838429	2994.39	-0.01172142		3584.38	-0.01459788		4174.38	-0.00174481		
634.6	0.1833955	0.17734926	1224.59	0.02561761	0.02629922	1814.6	0.00950977		2404.6	0.02542089	0.02837315	2994.59	-0.01171904		3584.58	-0.01474832		4174.58	-0.00175397		
634.8	0.18272806	0.17727946	1224.79	0.02501386	0.02628904	1814.8	0.00873874		2404.8	0.02495464	0.02836202	2994.79	-0.01252197		3584.78	-0.01566983		4174.78	-0.00075368		
635	0.1824351	0.17720969	1224.99	0.02494161	0.02627886	1815	0.00806908		2405	0.0236552	0.0283509	2994.99	-0.01242332		3584.98	-0.01638614		4174.98	-0.00019911		
635.2	0.18176228	0.17713994	1225.19	0.025193	0.02626869	1815.2	0.00724138		2405.2	0.0228919	0.02833978	2995.19	-0.01264833		3585.18	-0.01727155		4175.18	-0.00024157		
635.4	0.1818996	0.17707023	1225.39	0.0243844	0.02625852	1815.4	0.00690804		2405.4	0.02285371	0.02832866	2995.39	-0.01338527		3585.38	-0.01848256		4175.38	0.00028841		
635.6	0.18193422	0.17700054	1225.59	0.0242566	0.02624835	1815.6	0.00717283		2405.6	0.02238482	0.02831755	2995.59	-0.01361572		3585.58	-0.01829557		4175.58	-0.00007704		
635.8	0.18151886	0.17693087	1225.79	0.02374676	0.02623819	1815.8	0.00624375		2405.8	0.02228197	0.02830644	2995.79	-0.01403036		3585.78	-0.01782098		4175.78	0.00002413		
636	0.18136488	0.17686124	1225.99	0.02279774	0.02622804	1816	0.00588067		2406	0.02147892	0.02829534	2995.99	-0.01391887		3585.98	-0.01719181		4175.98	-0.00013438		
636.2	0.18163568	0.17679163	1226.19	0.0233478	0.02621789	1816.2	0.00549131		2406.2	0.02135783	0.02828424	2996.19	-0.01294222		3586.18	-0.0160506		4176.18	-0.00077957		
636.4	0.18100644	0.17672205	1226.39	0.02289042	0.02620774	1816.4	0.00481847		2406.4	0.02281686	0.02827315	2996.39	-0.01205205		3586.38	-0.01563612		4176.38	-0.00044331		
636.6	0.18043271	0.1766525	1226.59	0.02405714	0.02619759	1816.6	0.00556492		2406.6	0.02316724	0.02826206	2996.59	-0.01112587		3586.58	-0.01486022		4176.58	-0.0002897		
636.8	0.18022899	0.17658297	1226.79	0.02412007	0.02618745	1816.8	0.00636296		2406.8	0.02330867	0.02825097	2996.79	-0.01067846		3586.78	-0.01502463		4176.78	0.00113964		
637	0.18208054	0.17651347	1226.99	0.02457809	0.02617731	1817	0.00658876		2407	0.0237471	0.02823989	2996.99	-0.00965838		3586.98	-0.01537735		4176.98	0.00157694		
637.2	0.18244459	0.176444	1227.19	0.02401396	0.02616718	1817.2	0.00715774		2407.2	0.0246188	0.02822881	2997.19	-0.00934719		3587.18	-0.01449929		4177.18	0.00189466		
637.4	0.1838309	0.17637456	1227.39	0.02268186	0.02615705	1817.4	0.00724806		2407.4	0.02568316	0.02821774	2997.39	-0.0093711		3587.38	-0.01513776		4177.38	0.00179757		
637.6	0.18453358	0.17630514	1227.59	0.02209701	0.02614693	1817.6	0.00705283		2407.6	0.0258121	0.02820667	2997.59	-0.00918849		3587.58	-0.01473402		4177.58	0.00213073		
637.8	0.18525217	0.17623576	1227.79	0.02206647	0.02613681	1817.8	0.00734809		2407.8	0.02544127	0.02819561	2997.79	-0.00892215		3587.78	-0.01576676		4177.78	0.00272049		
638	0.18548903	0.17616639	1227.99	0.02183868	0.02612669	1818	0.00802523		2408	0.02572935	0.02818455	2997.99	-0.00857213		3587.98	-0.01637191		4177.98	0.0029768		
638.2	0.18599585	0.17609706	1228.19	0.02148144	0.02611658	1818.2	0.00766489		2408.2	0.02518121	0.02817349	2998.19	-0.00852315		3588.18	-0.01667601		4178.18	0.00360186		
638.4	0.18552587	0.17602775	1228.39	0.02123631	0.02610647	1818.4	0.00731257		2408.4	0.02407912	0.02816244	2998.39	-0.0094476		3588.38	-0.01727302		4178.38	0.00368978		
638.6	0.18536419	0.17595847	1228.59	0.02187774	0.02609636	1818.6	0.00694814		2408.6	0.02383309	0.02815139	2998.59	-0.00924649		3588.58	-0.01641311		4178.58	0.00334623		
638.8	0.184873	0.17588922	1228.79	0.02289205	0.02608626	1818.8	0.00658528		2408.8	0.02336902	0.02814035	2998.79	-0.01007432		3588.78	-0.01601446		4178.78	0.00357771		
639	0.18517011	0.17582	1228.99	0.0229628	0.02607616	1819	0.00670354		2409	0.02243821	0.02812931	2998.99	-0.01053848		3588.98	-0.01609419		4178.98	0.0029267		
639.2	0.18511137	0.1757508	1229.19	0.02279815	0.02606607	1819.2	0.00619909		2409.2	0.02221604	0.02811828	2999.19	-0.01110639		3589.18	-0.01630487		4179.18	0.00251254		
639.4	0.18498417	0.17568163	1229.39	0.02238555	0.02605598	1819.4	0.00573254		2409.4	0.02294528	0.02810725	2999.39	-0.01174952		3589.38	-0.01600164		4179.38	0.00226217		
639.6	0.18438818	0.17561248	1229.59	0.02292989	0.02604589	1819.6	0.00538324		2409.6	0.02329933	0.02809622	2999.59	-0.01262156		3589.58	-0.0153079		4179.58	0.00117934		
639.8	0.18391885	0.17554337	1229.79	0.0226464	0.02603581	1819.8	0.0053229		2409.8	0.02310152	0.0280852	2999.79	-0.01272872		3589.78	-0.01610077		4179.78	0.00005583		
640	0.18303839	0.17547428	1229.99	0.02191491	0.02602573	1820	0.00489498		2410	0.02354974	0.02807419	2999.99	-0.01166533		3589.98	-0.01649417		4179.98	-0.00066606		
640.2	0.18316987	0.17540522	1230.19	0.02272676	0.02601566	1820.2	0.00368372		2410.2	0.02367142	0.02806317	3000.19	-0.01170613		3590.18	-0.01702499		4180.18	-0.00133379		
640.4	0.18227497	0.17533618	1230.39	0.02292728	0.02600559	1820.4	0.00416242		2410.4	0.02500903	0.02805217	3000.39	-0.01227198		3590.38	-0.01782254		4180.38	-0.00140123		
640.6	0.18198901	0.17526718	1230.59	0.02306931	0.02599552	1820.6	0.00456173		2410.6	0.02544619	0.02804116	3000.59	-0.01248742		3590.58	-0.01758326		4180.58	-0.0012688		
640.8	0.18178733	0.1751982	1230.79	0.02315659	0.02598546	1820.8	0.00582272		2410.8	0.02447626	0.02803016	3000.79	-0.01272449		3590.78	-0.01808048		4180.78	-0.0007222		
641	0.18261657	0.17512924	1230.99	0.0234101	0.0259754	1821	0.00581184		2411	0.02550309	0.02801917	3000.99	-0.01181463		3590.98	-0.01801723		4180.98	-0.00053637		
641.2	0.18159422	0.17506032	1231.19	0.0226022	0.02596535	1821.2	0.00585572		2411.2	0.02526464	0.02800818	3001.19	-0.01137886		3591.18	-0.01815353		4181.18	-0.00050013		
641.4	0.18154687	0.17499142	1231.39	0.02170824	0.0259553	1821.4	0.00629535		2411.4	0.02509567	0.02799719	3001.39	-0.0118672		3591.38	-0.01867496		4181.38	-0.00079819		
641.6	0.18097297	0.17492255	1231.59	0.02130493	0.02594525	1821.6	0.00688317		2411.6	0.02506025	0.02798621	3001.59	-0.0115738		3591.58	-0.01803677		4181.58	-0.000026		
641.8	0.18107212	0.1748537	1231.79	0.02115622	0.02593521	1821.8	0.0067702		2411.8	0.02504769	0.02797523	3001.79	-0.01188032		3591.78	-0.01794193		4181.78	0.00012717		
642	0.18025684	0.17478488	1231.99	0.02112413	0.02592517	1822	0.0071159		2412	0.02512373	0.02796426	3001.99	-0.01114654		3591.98	-0.0172002		4181.98	0.00016487		
642.2	0.18038793	0.17471609	1232.19	0.02082746	0.02591513	1822.2	0.00759281		2412.2	0.02406759	0.02795329	3002.19	-0.01133208		3592.18	-0.01690679		4182.18	0.00037002		
642.4	0.18017537	0.17464733	1232.39	0.02090338	0.0259051	1822.4	0.00866573		2412.4	0.02378112	0.02794233	3002.39	-0.01140576		3592.38	-0.01638115		4182.38	0.00008922		
642.6	0.18062744	0.17457859	1232.59	0.02146942	0.02589507	1822.6	0.00852925		2412.6	0.02441511	0.02793137	3002.59	-0.01130946		3592.58	-0.01528955		4182.58	0.00002755		
642.8	0.18050549	0.17450988	1232.79	0.02127051	0.02588505	1822.8	0.00846575		2412.8	0.02421967	0.02792041	3002.79	-0.01152732		3592.78	-0.01492707		4182.78	-0.00129984		
643	0.18096226	0.1744412	1232.99	0.02062807	0.02587503	1823	0.00874469		2413	0.02424293	0.02790946	3002.99	-0.01183589		3592.98	-0.01420651		4182.98	-0.00117567		
643.2	0.18066115	0.17437255	1233.19	0.02085556	0.02586501	1823.2	0.00813309		2413.2	0.02397126	0.02789851	3003.19	-0.01144761		3593.18	-0.01402769		4183.18	-0.00072448		
643.4	0.18074818	0.17430392	1233.39	0.02076565	0.025855	1823.4	0.00832043		2413.4	0.02379393	0.02788757	3003.39	-0.01263539		3593.38	-0.01345316		4183.38	-0.00144047		
643.6	0.18078085	0.17423532	1233.59	0.02094615	0.02584499	1823.6	0.00785068		2413.6	0.02335766	0.02787663	3003.59	-0.01242484		3593.58	-0.01391025		4183.58	-0.00208766		
643.8	0.1804583	0.17416674	1233.79	0.01986428	0.02583499	1823.8	0.00775837		2413.8	0.02217768	0.02786569	3003.79	-0.01207282		3593.78	-0.01544862		4183.78	-0.00248727		
644	0.18077198	0.1740982	1233.99	0.01999538	0.02582499	1824	0.00674825		2414	0.02171025	0.02785476	3003.99	-0.01176091		3593.98	-0.01548517		4183.98	-0.00286353		
644.2	0.18086466	0.17402968	1234.19	0.01947828	0.02581499	1824.2	0.00651063		2414.2	0.02080119	0.02784384	3004.19	-0.01276455		3594.18	-0.01656222		4184.18	-0.00285237		
644.4	0.1809003	0.17396118	1234.39	0.01958254	0.025805	1824.4	0.00713067		2414.4	0.02020085	0.02783291	3004.39	-0.01221377		3594.38	-0.01756163		4184.38	-0.00178411		
644.6	0.18100517	0.17389272	1234.59	0.01988521	0.02579501	1824.6	0.00683531		2414.6	0.01985492	0.027822	3004.59	-0.01235415		3594.58	-0.01744333		4184.58	-0.00138949		
644.8	0.18097398	0.17382428	1234.79	0.01984749	0.02578503	1824.8	0.00706387		2414.8	0.01953706	0.02781108	3004.79	-0.01266129		3594.78	-0.01849783		4184.78	-0.00047341		
645	0.18083846	0.17375587	1234.99	0.01954814	0.02577504	1825	0.00622442		2415	0.02054367	0.02780017	3004.99	-0.01250848		3594.98	-0.01887069		4184.98	0.00025664		
645.2	0.18079283	0.17368748	1235.19	0.01909816	0.02576507	1825.2	0.00611931		2415.2	0.02040868	0.02778927	3005.19	-0.01325313		3595.18	-0.01917615		4185.18	-0.00041963		
645.4	0.17986684	0.17361912	1235.39	0.01926767	0.02575509	1825.4	0.00617691		2415.4	0.02144417	0.02777837	3005.39	-0.01408679		3595.38	-0.01952823		4185.38	-0.00087805		
645.6	0.18026711	0.17355079	1235.59	0.01954408	0.02574512	1825.6	0.00583449		2415.6	0.02192349	0.02776747	3005.59	-0.01349077		3595.58	-0.01929103		4185.58	0.00009051		
645.8	0.18044654	0.17348249	1235.79	0.01974031	0.02573516	1825.8	0.00506906		2415.8	0.02191185	0.02775658	3005.79	-0.01338264		3595.78	-0.01948294		4185.78	-0.0001783		
646	0.18051569	0.17341421	1235.99	0.0195415	0.0257252	1826	0.00611628		2416	0.02175708	0.02774569	3005.99	-0.01243054		3595.98	-0.01945947		4185.98	0.000712		
646.2	0.18027154	0.17334596	1236.19	0.01949773	0.02571524	1826.2	0.00658404		2416.2	0.02181044	0.02773481	3006.19	-0.01270752		3596.18	-0.01896669		4186.18	0.00087014		
646.4	0.18017519	0.17327773	1236.39	0.01966093	0.02570529	1826.4	0.00746234		2416.4	0.02302252	0.02772393	3006.39	-0.01244119		3596.38	-0.01786352		4186.38	0.00028678		
646.6	0.1797454	0.17320954	1236.59	0.0198883	0.02569534	1826.6	0.00681875		2416.6	0.02320407	0.02771306	3006.59	-0.01190585		3596.58	-0.01797774		4186.58	0.00031908		
646.8	0.17916608	0.17314137	1236.79	0.02009803	0.02568539	1826.8	0.00642514		2416.8	0.02389038	0.02770219	3006.79	-0.01195502		3596.78	-0.0163726		4186.78	-0.000757		
647	0.17884781	0.17307322	1236.99	0.01953368	0.02567545	1827	0.00620675		2417	0.02514525	0.02769132	3006.99	-0.01208698		3596.98	-0.01518343		4186.98	0.00001078		
647.2	0.17847603	0.1730051	1237.19	0.01975727	0.02566551	1827.2	0.00586238		2417.2	0.02518375	0.02768046	3007.19	-0.01181881		3597.18	-0.01454963		4187.18	-0.00124111		
647.4	0.17895267	0.17293701	1237.39	0.01960336	0.02565557	1827.4	0.00547616		2417.4	0.02547095	0.0276696	3007.39	-0.01218097		3597.38	-0.01368579		4187.38	-0.00159522		
647.6	0.17903432	0.17286895	1237.59	0.01947747	0.02564564	1827.6	0.00550005		2417.6	0.025247	0.02765875	3007.59	-0.01082961		3597.58	-0.01296402		4187.58	-0.00164661		
647.8	0.1795998	0.17280092	1237.79	0.01952567	0.02563572	1827.8	0.00643251		2417.8	0.02536153	0.0276479	3007.79	-0.01072472		3597.78	-0.01263023		4187.78	-0.00191854		
648	0.18015274	0.17273291	1237.99	0.01989777	0.02562579	1828	0.00670938		2418	0.02535776	0.02763705	3007.99	-0.01027347		3597.98	-0.01196244		4187.98	-0.00243557		
648.2	0.17988639	0.17266492	1238.19	0.01938222	0.02561587	1828.2	0.00718222		2418.2	0.02515506	0.02762621	3008.19	-0.01048406		3598.18	-0.01240809		4188.18	-0.00241086		
648.4	0.18006621	0.17259697	1238.39	0.01995538	0.02560596	1828.4	0.00681228		2418.4	0.02509595	0.02761538	3008.39	-0.01026681		3598.38	-0.01287771		4188.38	-0.00188862		
648.6	0.18011351	0.17252904	1238.59	0.01999297	0.02559605	1828.6	0.0064473		2418.6	0.02561823	0.02760454	3008.59	-0.01138266		3598.58	-0.01260283		4188.58	-0.00222179		
648.8	0.18003171	0.17246114	1238.79	0.0191673	0.02558614	1828.8	0.00625314		2418.8	0.02538618	0.02759372	3008.79	-0.01218504		3598.78	-0.01328966		4188.78	-0.0021419		
649	0.17978753	0.17239326	1238.99	0.01894962	0.02557623	1829	0.0057981		2419	0.02452566	0.02758289	3008.99	-0.01250948		3598.98	-0.01339192		4188.98	-0.00239066		
649.2	0.18004459	0.17232541	1239.19	0.01863124	0.02556633	1829.2	0.00531586		2419.2	0.02381141	0.02757207	3009.19	-0.01290559		3599.18	-0.01390402		4189.18	-0.00317707		
649.4	0.17927104	0.17225759	1239.39	0.01842	0.02555644	1829.4	0.00488337		2419.4	0.02306896	0.02756126	3009.39	-0.01322645		3599.38	-0.01471546		4189.38	-0.00299571		
649.6	0.1796128	0.17218979	1239.59	0.01776171	0.02554654	1829.6	0.00412767		2419.6	0.02194116	0.02755045	3009.59	-0.01301101		3599.58	-0.01505498		4189.58	-0.00218574		
649.8	0.17936754	0.17212202	1239.79	0.01701289	0.02553666	1829.8	0.00338998		2419.8	0.02085015	0.02753964	3009.79	-0.0132097		3599.78	-0.01579469		4189.78	-0.00240061		
