# Supplementary material for: Functional development of a V3/glycan-specific broadly neutralizing antibody isolated from a case of HIV superinfection
Source: eLife. 2021 Jul 15;10:e68110. doi: 10.7554/eLife.68110 (PMC8376252; doi:10.7554/eLife.68110)
Supplement: Figure 2—source data 2. [file elife-68110-fig2-data2.zip › QA013.2 Dbl Ref BLI_2020.09.30/QA013.765M.C1 gp120/Fit Data/B5Results.txt]

Conc1	1E-06	1E-06	1E-06	1E-06	1E-06	1E-06	1E-06	
Start1	290	880	1470	2060	2649.99	3239.99	3829.98	
Stop1	649.8	1239.79	1829.8	2419.8	3009.79	3599.78	4189.78	
Kobs	0.00196824677217392	0.0019358027307535	0.00354012195983483	0.00196164551701829				
Error Kobs	2.79245800276581E-05	3.40700435417085E-05	7.14794864437478E-05	4.44608116541193E-05				
Koff	0	0	0	0				
Error Koff	0	0	0	0				
Time1	Data1	Fit1	Time2	Data2	Fit2	Time3	Data3	Fit3	Time4	Data4	Fit4	Time5	Data5	Fit5	Time6	Data6	Fit6	Time7	Data7	Fit7	
290	0.00665537	0	880	0.00273287	0	1470	0.00452077	0	2060	0.00610107	0	2649.99	0.00372051		3239.99	-0.0002046		3829.98	0.00100817		
290.2	0.00716971	0.00142074	880.2	0.00315566	0.00012423	1470.2	0.00383516	0.00008139	2060.2	0.00705251	0.00012171	2650.19	0.00331886		3240.19	-0.00005083		3830.18	-0.00040965		
290.4	0.0087134	0.00283504	880.4	0.00344406	0.00024835	1470.4	0.00362849	0.00016265	2060.4	0.00780447	0.00024327	2650.39	0.00310141		3240.39	-0.00005681		3830.38	-0.00169912		
290.6	0.00923446	0.00424292	880.6	0.00367644	0.00037235	1470.6	0.00302551	0.00024379	2060.6	0.00885513	0.0003647	2650.59	0.00277594		3240.59	-0.00013879		3830.58	-0.00230615		
290.8	0.01002611	0.00564443	880.8	0.00415851	0.00049623	1470.8	0.00257335	0.0003248	2060.8	0.00984777	0.00048598	2650.79	0.00200248		3240.79	0.0004103		3830.78	-0.00275764		
291	0.01152749	0.00703958	881	0.00411508	0.00061999	1471	0.00178858	0.00040568	2061	0.01054998	0.00060713	2650.99	0.00164489		3240.99	-0.00003919		3830.98	-0.00325912		
291.2	0.01340027	0.00842841	881.2	0.00489767	0.00074363	1471.2	0.00227932	0.00048644	2061.2	0.01133365	0.00072814	2651.19	0.00161247		3241.19	-0.00054069		3831.18	-0.00378598		
291.4	0.01446518	0.00981094	881.4	0.00482937	0.00086716	1471.4	0.00235722	0.00056707	2061.4	0.01147287	0.000849	2651.39	0.00173547		3241.39	-0.00113351		3831.38	-0.00451994		
291.6	0.01573501	0.01118721	881.6	0.0050517	0.00099057	1471.6	0.00157263	0.00064757	2061.6	0.01172873	0.00096973	2651.59	0.00175365		3241.59	-0.00208528		3831.58	-0.00476102		
291.8	0.0171429	0.01255724	881.8	0.00473533	0.00111387	1471.8	0.00110427	0.00072795	2061.8	0.01202707	0.00109032	2651.79	0.00205292		3241.79	-0.00268826		3831.78	-0.00472261		
292	0.01830416	0.01392105	882	0.00524935	0.00123704	1472	0.00101427	0.00080821	2062	0.01206172	0.00121078	2651.99	0.00160348		3241.99	-0.00284329		3831.98	-0.00537639		
292.2	0.0198198	0.01527869	882.2	0.00496168	0.0013601	1472.2	0.00167999	0.00088834	2062.2	0.01186951	0.00133109	2652.19	0.00140045		3242.19	-0.00338897		3832.18	-0.00577687		
292.4	0.02129923	0.01663017	882.4	0.00421224	0.00148305	1472.4	0.00191353	0.00096835	2062.4	0.01155451	0.00145126	2652.39	0.00168534		3242.39	-0.00292903		3832.38	-0.00600369		
292.6	0.02226002	0.01797553	882.6	0.00420622	0.00160587	1472.6	0.00179794	0.00104823	2062.6	0.010782	0.0015713	2652.59	0.00149449		3242.59	-0.0028567		3832.58	-0.00637535		
292.8	0.02343618	0.01931479	882.8	0.00527853	0.00172858	1472.8	0.00291521	0.00112799	2062.8	0.00971207	0.0016912	2652.79	0.0010332		3242.79	-0.00339855		3832.78	-0.0072861		
293	0.0255829	0.02064797	883	0.00551427	0.00185118	1473	0.0038054	0.00120762	2063	0.00892796	0.00181096	2652.99	0.00058779		3242.99	-0.00326091		3832.98	-0.00666356		
293.2	0.02640514	0.02197512	883.2	0.00560985	0.00197366	1473.2	0.00478717	0.00128713	2063.2	0.00895459	0.00193059	2653.19	0.000279		3243.19	-0.00346222		3833.18	-0.00706798		
293.4	0.02826761	0.02329625	883.4	0.0064583	0.00209602	1473.4	0.00447287	0.00136651	2063.4	0.0088288	0.00205007	2653.39	-0.00037199		3243.39	-0.00310982		3833.38	-0.00704854		
293.6	0.03107781	0.02461139	883.6	0.0070006	0.00221826	1473.6	0.00379597	0.00144578	2063.6	0.00905781	0.00216942	2653.59	-0.00060976		3243.59	-0.00246664		3833.58	-0.00687291		
293.8	0.03290159	0.02592057	883.8	0.00787744	0.00234039	1473.8	0.00456824	0.00152492	2063.8	0.00981913	0.00228863	2653.79	-0.00063157		3243.79	-0.00197514		3833.78	-0.00593235		
294	0.0344327	0.02722381	884	0.00825052	0.0024624	1474	0.00477809	0.00160393	2064	0.01022678	0.00240771	2653.99	-0.00066247		3243.99	-0.0018045		3833.98	-0.00551312		
294.2	0.03575385	0.02852115	884.2	0.00900171	0.0025843	1474.2	0.0054113	0.00168282	2064.2	0.01051983	0.00252665	2654.19	-0.0013772		3244.19	-0.00148527		3834.18	-0.00512481		
294.4	0.03841304	0.0298126	884.4	0.00941363	0.00270608	1474.4	0.0057305	0.00176159	2064.4	0.01077969	0.00264545	2654.39	-0.00114121		3244.39	-0.00117046		3834.38	-0.00409241		
294.6	0.03911189	0.03109821	884.6	0.01008579	0.00282775	1474.6	0.00613075	0.00184024	2064.6	0.01076041	0.00276411	2654.59	-0.00089376		3244.59	-0.00093526		3834.58	-0.00308569		
294.8	0.04106969	0.03237798	884.8	0.01058341	0.0029493	1474.8	0.00700033	0.00191877	2064.8	0.01083396	0.00288264	2654.79	-0.00048444		3244.79	-0.00035269		3834.78	-0.00225363		
295	0.04353099	0.03365195	885	0.01157488	0.00307074	1475	0.00773651	0.00199717	2065	0.01126464	0.00300103	2654.99	-0.00039243		3244.99	-0.00087951		3834.98	-0.00221525		
295.2	0.04586323	0.03492015	885.2	0.01263162	0.00319206	1475.2	0.0086722	0.00207545	2065.2	0.01102402	0.00311929	2655.19	-0.00051852		3245.19	-0.0008992		3835.18	-0.00189286		
295.4	0.04714128	0.0361826	885.4	0.01200561	0.00331326	1475.4	0.00781898	0.00215361	2065.4	0.01108636	0.00323741	2655.39	0.00008319		3245.39	-0.00042205		3835.38	-0.00071462		
295.6	0.0483407	0.03743933	885.6	0.01148149	0.00343435	1475.6	0.00743383	0.00223164	2065.6	0.01189295	0.00335539	2655.59	0.00000317		3245.59	-0.00032465		3835.58	-0.00041522		
295.8	0.04983733	0.03869037	885.8	0.01108354	0.00355533	1475.8	0.00763289	0.00230956	2065.8	0.01170474	0.00347324	2655.79	0.00005977		3245.79	0.0004345		3835.78	-0.00042552		
296	0.0515971	0.03993573	886	0.01163124	0.00367619	1476	0.00779875	0.00238736	2066	0.01205229	0.00359096	2655.99	-0.00001289		3245.99	0.00142883		3835.98	-0.00144809		
296.2	0.05325269	0.04117544	886.2	0.01092768	0.00379694	1476.2	0.00806024	0.00246503	2066.2	0.01163018	0.00370853	2656.19	0.00061842		3246.19	0.00202779		3836.18	-0.00199473		
296.4	0.05436849	0.04240954	886.4	0.00994542	0.00391757	1476.4	0.0085207	0.00254258	2066.4	0.01128729	0.00382598	2656.39	0.00206432		3246.39	0.00236892		3836.38	-0.00205832		
296.6	0.05584191	0.04363804	886.6	0.00970665	0.00403809	1476.6	0.00890662	0.00262001	2066.6	0.01131076	0.00394328	2656.59	0.00298282		3246.59	0.00213842		3836.58	-0.002104		
296.8	0.05786501	0.04486098	886.8	0.00994875	0.00415849	1476.8	0.00841302	0.00269732	2066.8	0.01134577	0.00406046	2656.79	0.00244734		3246.79	0.00253694		3836.78	-0.00340372		
297	0.05853035	0.04607837	887	0.00934782	0.00427878	1477	0.00769225	0.00277452	2067	0.01280515	0.0041775	2656.99	0.0017231		3246.99	0.00211003		3836.98	-0.00322955		
297.2	0.0591497	0.04729024	887.2	0.00878536	0.00439895	1477.2	0.00635241	0.00285159	2067.2	0.01345562	0.0042944	2657.19	0.0020196		3247.19	0.00208471		3837.18	-0.00396592		
297.4	0.06055607	0.04849662	887.4	0.00877357	0.00451901	1477.4	0.00542982	0.00292854	2067.4	0.01444306	0.00441117	2657.39	0.00179429		3247.39	0.00156575		3837.38	-0.00294233		
297.6	0.06153622	0.04969753	887.6	0.00861386	0.00463896	1477.6	0.00556367	0.00300537	2067.6	0.01468428	0.00452781	2657.59	0.0018545		3247.59	0.00046704		3837.58	-0.00258242		
297.8	0.06293453	0.050893	887.8	0.00823794	0.00475879	1477.8	0.00579952	0.00308208	2067.8	0.01538491	0.00464431	2657.79	0.00183378		3247.79	-0.00027926		3837.78	-0.00157174		
298	0.06393143	0.05208305	888	0.00856394	0.00487851	1478	0.00576261	0.00315867	2068	0.0158881	0.00476067	2657.99	0.00129201		3247.99	-0.00059602		3837.98	-0.00092636		
298.2	0.06505582	0.0532677	888.2	0.00885072	0.00499812	1478.2	0.00519497	0.00323515	2068.2	0.01611428	0.00487691	2658.19	0.00089499		3248.19	-0.00081908		3838.18	-0.00003609		
298.4	0.06650225	0.05444699	888.4	0.00916005	0.00511761	1478.4	0.00526042	0.0033115	2068.4	0.01603386	0.00499301	2658.39	0.00106951		3248.39	-0.0021228		3838.38	0.00006928		
298.6	0.06765369	0.05562093	888.6	0.00975876	0.00523699	1478.6	0.00612523	0.00338774	2068.6	0.01583788	0.00510897	2658.59	0.00086762		3248.59	-0.00294379		3838.58	0.00038142		
298.8	0.06928531	0.05678954	888.8	0.01081556	0.00535626	1478.8	0.00683233	0.00346385	2068.8	0.01617163	0.00522481	2658.79	0.00041624		3248.79	-0.00335439		3838.78	0.00157778		
299	0.07066572	0.05795286	889	0.01225512	0.00547541	1479	0.00653969	0.00353985	2069	0.01613251	0.00534051	2658.99	-0.00107434		3248.99	-0.00366982		3838.98	0.00200537		
299.2	0.0719154	0.05911091	889.2	0.0114857	0.00559445	1479.2	0.00607185	0.00361573	2069.2	0.0152872	0.00545608	2659.19	-0.00083226		3249.19	-0.00384174		3839.18	0.00229597		
299.4	0.07306983	0.06026371	889.4	0.01152696	0.00571338	1479.4	0.0060752	0.00369149	2069.4	0.01513803	0.00557151	2659.39	-0.00049288		3249.39	-0.00309714		3839.38	0.00304504		
299.6	0.0740312	0.06141128	889.6	0.01130844	0.00583219	1479.6	0.00664018	0.00376714	2069.6	0.01439624	0.00568681	2659.59	-0.000658		3249.59	-0.00381334		3839.58	0.00315391		
299.8	0.07606892	0.06255365	889.8	0.01163445	0.00595089	1479.8	0.00664488	0.00384266	2069.8	0.01339088	0.00580198	2659.79	-0.00017801		3249.79	-0.00304039		3839.78	0.00359672		
300	0.07774599	0.06369085	890	0.01179624	0.00606948	1480	0.00673991	0.00391807	2070	0.01318824	0.00591702	2659.99	0.00076845		3249.99	-0.00230921		3839.98	0.00298188		
300.2	0.07801944	0.06482289	890.2	0.01190271	0.00618796	1480.2	0.00756563	0.00399336	2070.2	0.01297533	0.00603192	2660.19	0.00030678		3250.19	-0.00200063		3840.18	0.0029761		
300.4	0.07885328	0.06594979	890.4	0.01247029	0.00630632	1480.4	0.00809733	0.00406854	2070.4	0.01305886	0.0061467	2660.39	0.00091311		3250.39	-0.00128944		3840.38	0.00237082		
300.6	0.08016787	0.06707159	890.6	0.01301754	0.00642457	1480.6	0.00791861	0.0041436	2070.6	0.01283518	0.00626134	2660.59	0.00059637		3250.59	-0.00088708		3840.58	0.00155826		
300.8	0.08072215	0.06818831	890.8	0.01311594	0.00654271	1480.8	0.00723529	0.00421854	2070.8	0.012588	0.00637585	2660.79	-0.00113036		3250.79	-0.00070729		3840.78	0.0004523		
301	0.08127463	0.06929996	891	0.01291609	0.00666074	1481	0.00769643	0.00429336	2071	0.0135146	0.00649022	2660.99	-0.00115837		3250.99	-0.00060737		3840.98	-0.00042084		
301.2	0.08218594	0.07040657	891.2	0.01310852	0.00677866	1481.2	0.00802379	0.00436807	2071.2	0.01332515	0.00660447	2661.19	-0.00095423		3251.19	-0.00056996		3841.18	-0.00153041		
301.4	0.08384484	0.07150817	891.4	0.01320666	0.00689646	1481.4	0.00850258	0.00444266	2071.4	0.01360298	0.00671858	2661.39	-0.00167221		3251.39	-0.00103418		3841.38	-0.00211607		
301.6	0.0847868	0.07260477	891.6	0.01305875	0.00701415	1481.6	0.00911149	0.00451713	2071.6	0.01369057	0.00683257	2661.59	-0.00175651		3251.59	-0.00115436		3841.58	-0.00293499		
301.8	0.0864212	0.07369641	891.8	0.01322911	0.00713173	1481.8	0.00844419	0.00459149	2071.8	0.01544563	0.00694642	2661.79	-0.0014593		3251.79	-0.00111875		3841.78	-0.00290781		
302	0.08709465	0.07478309	892	0.01376352	0.0072492	1482	0.00890371	0.00466574	2072	0.01538725	0.00706014	2661.99	-0.00137568		3251.99	-0.00111053		3841.98	-0.0032072		
302.2	0.08868729	0.07586485	892.2	0.01401853	0.00736656	1482.2	0.00925132	0.00473986	2072.2	0.01573242	0.00717373	2662.19	-0.00195356		3252.19	-0.00164816		3842.18	-0.0032869		
302.4	0.08946682	0.07694171	892.4	0.01509058	0.0074838	1482.4	0.00942514	0.00481388	2072.4	0.01605477	0.00728719	2662.39	-0.00180841		3252.39	-0.00212237		3842.38	-0.00319617		
302.6	0.09156752	0.07801368	892.6	0.01534427	0.00760094	1482.6	0.0091279	0.00488777	2072.6	0.01596676	0.00740052	2662.59	-0.00193794		3252.59	-0.00266198		3842.58	-0.00279746		
302.8	0.09214336	0.0790808	892.8	0.01581575	0.00771796	1482.8	0.00910442	0.00496156	2072.8	0.01576308	0.00751372	2662.79	-0.00178428		3252.79	-0.00278791		3842.78	-0.00279312		
303	0.09379338	0.08014308	893	0.01553141	0.00783487	1483	0.00858702	0.00503522	2073	0.0151467	0.00762679	2662.99	-0.00067347		3252.99	-0.00253985		3842.98	-0.0029194		
303.2	0.09538052	0.08120054	893.2	0.0148312	0.00795168	1483.2	0.00835793	0.00510878	2073.2	0.01475712	0.00773973	2663.19	-0.00036968		3253.19	-0.00273298		3843.18	-0.00293946		
303.4	0.09681663	0.08225321	893.4	0.01474605	0.00806837	1483.4	0.00760862	0.00518222	2073.4	0.01511641	0.00785254	2663.39	0.0001549		3253.39	-0.00312236		3843.38	-0.00184194		
303.6	0.09812132	0.08330111	893.6	0.01417054	0.00818495	1483.6	0.00742348	0.00525554	2073.6	0.01472976	0.00796522	2663.59	0.00110113		3253.59	-0.00363329		3843.58	-0.00036412		
303.8	0.09921131	0.08434426	893.8	0.01380225	0.00830142	1483.8	0.00797207	0.00532875	2073.8	0.01391149	0.00807777	2663.79	0.00150421		3253.79	-0.00308576		3843.78	-0.00063062		
304	0.09915421	0.08538268	894	0.01333269	0.00841778	1484	0.00817563	0.00540185	2074	0.01372704	0.0081902	2663.99	0.00121883		3253.99	-0.00367665		3843.98	-0.00003885		
304.2	0.09856259	0.08641639	894.2	0.01427997	0.00853403	1484.2	0.00870428	0.00547483	2074.2	0.01362536	0.00830249	2664.19	-0.0002124		3254.19	-0.00402479		3844.18	0.00014429		
304.4	0.09892722	0.08744542	894.4	0.01474555	0.00865016	1484.4	0.00948713	0.0055477	2074.4	0.0135616	0.00841465	2664.39	-0.00061665		3254.39	-0.00391107		3844.38	0.00038018		
304.6	0.09939287	0.08846978	894.6	0.0143828	0.00876619	1484.6	0.0095288	0.00562045	2074.6	0.01350976	0.00852668	2664.59	-0.00176581		3254.59	-0.0040647		3844.58	0.00038243		
304.8	0.09932392	0.0894895	894.8	0.01355858	0.00888211	1484.8	0.01022864	0.0056931	2074.8	0.01433709	0.00863859	2664.79	-0.00284047		3254.79	-0.00380044		3844.78	0.00017902		
305	0.0995981	0.0905046	895	0.01358633	0.00899792	1485	0.01100642	0.00576563	2075	0.01530257	0.00875037	2664.99	-0.00223629		3254.99	-0.00328829		3844.98	-0.00073657		
305.2	0.09982587	0.09151509	895.2	0.01421623	0.00911362	1485.2	0.01135537	0.00583804	2075.2	0.01553413	0.00886202	2665.19	-0.00266723		3255.19	-0.00333005		3845.18	-0.00095345		
305.4	0.10154214	0.09252101	895.4	0.01415999	0.00922921	1485.4	0.0116346	0.00591035	2075.4	0.01577212	0.00897354	2665.39	-0.00244602		3255.39	-0.00351316		3845.38	-0.00011473		
305.6	0.10184766	0.09352237	895.6	0.01365127	0.00934469	1485.6	0.01209415	0.00598254	2075.6	0.01667071	0.00908493	2665.59	-0.0019317		3255.59	-0.00272686		3845.58	0.00046897		
305.8	0.10242059	0.09451918	895.8	0.0141712	0.00946006	1485.8	0.01198011	0.00605462	2075.8	0.01706232	0.00919619	2665.79	-0.00194283		3255.79	-0.00360427		3845.78	0.00110489		
306	0.1033548	0.09551148	896	0.01426179	0.00957532	1486	0.01262323	0.00612658	2076	0.01737719	0.00930733	2665.99	-0.00240713		3255.99	-0.00306519		3845.98	0.00095558		
306.2	0.10430782	0.09649928	896.2	0.01425733	0.00969047	1486.2	0.0123605	0.00619844	2076.2	0.01776541	0.00941834	2666.19	-0.00227332		3256.19	-0.00302931		3846.18	0.00044816		
306.4	0.10535511	0.09748261	896.4	0.01429297	0.00980551	1486.4	0.01193606	0.00627018	2076.4	0.0175147	0.00952922	2666.39	-0.00186334		3256.39	-0.00361016		3846.38	0.00057812		
306.6	0.10638223	0.09846147	896.6	0.01426103	0.00992044	1486.6	0.0121438	0.00634181	2076.6	0.01775596	0.00963997	2666.59	-0.00176956		3256.59	-0.00471335		3846.58	-0.00036838		
306.8	0.10667188	0.0994359	896.8	0.01450379	0.01003526	1486.8	0.01202596	0.00641333	2076.8	0.01772738	0.0097506	2666.79	-0.00055156		3256.79	-0.00443224		3846.78	-0.00076984		
307	0.10870941	0.10040592	897	0.01458026	0.01014998	1487	0.0108677	0.00648474	2077	0.0176441	0.0098611	2666.99	0.00102806		3256.99	-0.0042985		3846.98	-0.00074935		
307.2	0.10935381	0.10137153	897.2	0.01523522	0.01026459	1487.2	0.00970543	0.00655604	2077.2	0.01889375	0.00997147	2667.19	0.00023613		3257.19	-0.00425797		3847.18	-0.00084677		
307.4	0.11035033	0.10233277	897.4	0.01492568	0.01037908	1487.4	0.00891198	0.00662722	2077.4	0.01918829	0.01008171	2667.39	0.00100617		3257.39	-0.00422259		3847.38	-0.0006842		
307.6	0.11142059	0.10328965	897.6	0.01490852	0.01049347	1487.6	0.00881685	0.0066983	2077.6	0.01854251	0.01019183	2667.59	0.00079142		3257.59	-0.00329617		3847.58	-0.00125777		
307.8	0.11227003	0.1042422	897.8	0.01411581	0.01060775	1487.8	0.00860305	0.00676926	2077.8	0.01798317	0.01030182	2667.79	0.00079649		3257.79	-0.00315968		3847.78	-0.00187107		
308	0.11247119	0.10519042	898	0.01442008	0.01072192	1488	0.00818803	0.00684012	2078	0.01766457	0.01041169	2667.99	-0.0004455		3257.99	-0.00311075		3847.98	-0.0012268		
308.2	0.11292272	0.10613435	898.2	0.01573526	0.01083599	1488.2	0.00848259	0.00691086	2078.2	0.01774985	0.01052143	2668.19	-0.00144348		3258.19	-0.00325181		3848.18	-0.00149906		
308.4	0.11278066	0.107074	898.4	0.01552183	0.01094994	1488.4	0.00883386	0.0069815	2078.4	0.01861599	0.01063104	2668.39	-0.00237693		3258.39	-0.00288029		3848.38	-0.00033741		
308.6	0.1135098	0.10800939	898.6	0.0160044	0.01106379	1488.6	0.00793042	0.00705202	2078.6	0.01809578	0.01074053	2668.59	-0.00333583		3258.59	-0.00256152		3848.58	-0.00025072		
308.8	0.11434059	0.10894054	898.8	0.01556325	0.01117753	1488.8	0.00873142	0.00712244	2078.8	0.01885751	0.01084989	2668.79	-0.00333258		3258.79	-0.00196709		3848.78	-0.000259		
309	0.11574938	0.10986747	899	0.01620629	0.01129116	1489	0.00904778	0.00719274	2079	0.01929901	0.01095912	2668.99	-0.00300146		3258.99	-0.00136419		3848.98	-0.00056279		
309.2	0.11723914	0.1107902	899.2	0.01693669	0.01140468	1489.2	0.0093786	0.00726294	2079.2	0.01925053	0.01106823	2669.19	-0.00372159		3259.19	-0.00154564		3849.18	0.00053815		
309.4	0.11888308	0.11170874	899.4	0.01728441	0.0115181	1489.4	0.01032092	0.00733302	2079.4	0.01862486	0.01117722	2669.39	-0.00285374		3259.39	-0.00083278		3849.38	0.00188987		
309.6	0.11938467	0.11262313	899.6	0.01621329	0.01163141	1489.6	0.01131273	0.007403	2079.6	0.01947573	0.01128608	2669.59	-0.00349742		3259.59	0.00010831		3849.58	0.00220757		
309.8	0.11954922	0.11353336	899.8	0.0167168	0.01174461	1489.8	0.01167157	0.00747287	2079.8	0.02010207	0.01139481	2669.79	-0.00368348		3259.79	-0.00063365		3849.78	0.00209665		
310	0.12020471	0.11443947	900	0.01672629	0.0118577	1490	0.01258739	0.00754263	2080	0.02024389	0.01150342	2669.99	-0.00320339		3259.99	-0.0000888		3849.98	0.00079616		
310.2	0.12066596	0.11534148	900.2	0.01684881	0.01197069	1490.2	0.01265231	0.00761228	2080.2	0.02005247	0.01161191	2670.19	-0.00241174		3260.19	-0.00000362		3850.18	-0.00057368		
310.4	0.12123818	0.11623939	900.4	0.01740077	0.01208356	1490.4	0.0142437	0.00768182	2080.4	0.01995196	0.01172027	2670.39	-0.00179058		3260.39	-0.00031726		3850.38	-0.00101201		
310.6	0.12146092	0.11713324	900.6	0.01820258	0.01219634	1490.6	0.01458232	0.00775126	2080.6	0.0201255	0.0118285	2670.59	-0.00110137		3260.59	-0.00049656		3850.58	-0.00153498		
310.8	0.12223473	0.11802303	900.8	0.01821684	0.012309	1490.8	0.01455574	0.00782058	2080.8	0.01990987	0.01193661	2670.79	0.00002932		3260.79	-0.00021956		3850.78	-0.00157423		
311	0.12356788	0.11890879	901	0.01875542	0.01242156	1491	0.01438957	0.0078898	2081	0.01934873	0.0120446	2670.99	0.00095716		3260.99	0.00031938		3850.98	-0.00131142		
311.2	0.12440747	0.11979054	901.2	0.01941798	0.01253401	1491.2	0.01469981	0.00795891	2081.2	0.01932073	0.01215246	2671.19	0.00110416		3261.19	0.00026033		3851.18	-0.00126166		
311.4	0.12520223	0.12066829	901.4	0.01957058	0.01264635	1491.4	0.01440803	0.00802792	2081.4	0.01852444	0.0122602	2671.39	0.00211819		3261.39	0.00049676		3851.38	-0.00051953		
311.6	0.12594332	0.12154206	901.6	0.01940092	0.01275859	1491.6	0.01337805	0.00809681	2081.6	0.01853654	0.01236781	2671.59	0.00247725		3261.59	0.00079775		3851.58	-0.00099483		
311.8	0.12738263	0.12241187	901.8	0.01980578	0.01287072	1491.8	0.01302309	0.0081656	2081.8	0.01802002	0.0124753	2671.79	0.00317371		3261.79	-0.00033725		3851.78	-0.00062969		
312	0.12785943	0.12327773	902	0.02028777	0.01298275	1492	0.01271714	0.00823428	2082	0.01831058	0.01258267	2671.99	0.00234056		3261.99	-0.00140977		3851.98	-0.00032579		
312.2	0.12840661	0.12413967	902.2	0.02049631	0.01309467	1492.2	0.01197854	0.00830286	2082.2	0.01887836	0.01268992	2672.19	0.00169843		3262.19	-0.00224199		3852.18	0.00007402		
312.4	0.12978632	0.12499771	902.4	0.02008065	0.01320648	1492.4	0.0119369	0.00837133	2082.4	0.01983712	0.01279704	2672.39	0.00130439		3262.39	-0.00273788		3852.38	0.00063273		
312.6	0.13160574	0.12585185	902.6	0.02025461	0.01331819	1492.6	0.01152954	0.00843969	2082.6	0.01956709	0.01290403	2672.59	0.00151082		3262.59	-0.0032166		3852.58	-0.00009185		
312.8	0.13322367	0.12670213	902.8	0.01942911	0.01342979	1492.8	0.0118239	0.00850794	2082.8	0.02066822	0.01301091	2672.79	0.00138157		3262.79	-0.00269743		3852.78	-0.00034413		
313	0.13388135	0.12754855	903	0.018239	0.01354128	1493	0.01219201	0.00857609	2083	0.02137565	0.01311766	2672.99	0.00098372		3262.99	-0.00310176		3852.98	-0.00024793		
313.2	0.13467406	0.12839113	903.2	0.01837043	0.01365267	1493.2	0.01285075	0.00864413	2083.2	0.02119088	0.01322429	2673.19	0.00014027		3263.19	-0.00413302		3853.18	0.00062166		
313.4	0.13552266	0.12922989	903.4	0.01831375	0.01376396	1493.4	0.01354491	0.00871207	2083.4	0.02114438	0.0133308	2673.39	0.0004213		3263.39	-0.00399252		3853.38	0.0010687		
313.6	0.13544024	0.13006485	903.6	0.0175398	0.01387513	1493.6	0.01401636	0.0087799	2083.6	0.02249367	0.01343718	2673.59	0.0003013		3263.59	-0.00403725		3853.58	0.00029716		
313.8	0.13574752	0.13089603	903.8	0.01851372	0.01398621	1493.8	0.01398398	0.00884763	2083.8	0.02209189	0.01354344	2673.79	0.00057138		3263.79	-0.00376506		3853.78	-0.00004449		
314	0.13685205	0.13172344	904	0.0179938	0.01409717	1494	0.01421676	0.00891525	2084	0.02120292	0.01364958	2673.99	0.00094564		3263.99	-0.00333484		3853.98	-0.00008975		
314.2	0.1373993	0.1325471	904.2	0.01781009	0.01420804	1494.2	0.01403727	0.00898276	2084.2	0.02159799	0.0137556	2674.19	0.0002233		3264.19	-0.00307708		3854.18	0.00034123		
314.4	0.13762918	0.13336702	904.4	0.0179324	0.01431879	1494.4	0.01524683	0.00905017	2084.4	0.0210774	0.0138615	2674.39	0.00009874		3264.39	-0.00234536		3854.38	0.00069399		
314.6	0.13745265	0.13418323	904.6	0.01748599	0.01442944	1494.6	0.01424185	0.00911748	2084.6	0.02127956	0.01396727	2674.59	0.00010099		3264.59	-0.00257772		3854.58	0.00162888		
314.8	0.1374147	0.13499574	904.8	0.0174245	0.01453999	1494.8	0.01435151	0.00918468	2084.8	0.0212171	0.01407292	2674.79	-0.00004402		3264.79	-0.00230366		3854.78	0.00179376		
315	0.13748128	0.13580457	905	0.01830935	0.01465043	1495	0.01399709	0.00925178	2085	0.02032518	0.01417846	2674.99	0.00003187		3264.99	-0.00149241		3854.98	0.00240179		
315.2	0.13733646	0.13660973	905.2	0.0186272	0.01476077	1495.2	0.01353861	0.00931877	2085.2	0.02045831	0.01428387	2675.19	0.00063976		3265.19	-0.00110734		3855.18	0.00184037		
315.4	0.13819578	0.13741124	905.4	0.01992317	0.014871	1495.4	0.0129527	0.00938565	2085.4	0.02161582	0.01438915	2675.39	0.00126826		3265.39	-0.00013804		3855.38	0.00218242		
315.6	0.13906691	0.13820912	905.6	0.0201708	0.01498113	1495.6	0.01183635	0.00945244	2085.6	0.02181368	0.01449432	2675.59	0.00098537		3265.59	0.00023965		3855.58	0.00205076		
315.8	0.14017177	0.13900338	905.8	0.02054994	0.01509115	1495.8	0.01131928	0.00951912	2085.8	0.02198816	0.01459937	2675.79	0.00097567		3265.79	0.00012594		3855.78	0.00161725		
316	0.14094983	0.13979404	906	0.0205655	0.01520107	1496	0.01036291	0.00958569	2086	0.02332914	0.0147043	2675.99	0.00055469		3265.99	0.00020127		3855.98	0.00155788		
316.2	0.14157312	0.14058111	906.2	0.02023358	0.01531089	1496.2	0.01057288	0.00965216	2086.2	0.02365013	0.0148091	2676.19	-0.00006095		3266.19	0.00059297		3856.18	0.0010983		
316.4	0.14263988	0.14136462	906.4	0.02006993	0.0154206	1496.4	0.01102008	0.00971853	2086.4	0.02417705	0.01491379	2676.39	0.00056424		3266.39	0.00005431		3856.38	0.00041703		
316.6	0.14326225	0.14214458	906.6	0.01953027	0.0155302	1496.6	0.01070958	0.0097848	2086.6	0.02418574	0.01501835	2676.59	0.00011601		3266.59	0.00010165		3856.58	-0.0006582		
316.8	0.14304595	0.142921	906.8	0.01942269	0.01563971	1496.8	0.01098258	0.00985096	2086.8	0.02464584	0.0151228	2676.79	-0.00038493		3266.79	0.00014724		3856.78	-0.00075001		
317	0.14300571	0.1436939	907	0.01881686	0.0157491	1497	0.01147023	0.00991702	2087	0.02500985	0.01522712	2676.99	-0.0002438		3266.99	-0.00018147		3856.98	-0.0013792		
317.2	0.14468182	0.1444633	907.2	0.01999859	0.0158584	1497.2	0.01273251	0.00998297	2087.2	0.02467439	0.01533133	2677.19	-0.00041156		3267.19	-0.00084102		3857.18	-0.00160794		
317.4	0.14538337	0.14522921	907.4	0.02107246	0.01596759	1497.4	0.01274876	0.01004883	2087.4	0.02535459	0.01543541	2677.39	0.00028929		3267.39	-0.00177346		3857.38	-0.0022322		
317.6	0.14516512	0.14599165	907.6	0.02109742	0.01607668	1497.6	0.01264171	0.01011458	2087.6	0.02591456	0.01553938	2677.59	0.0006125		3267.59	-0.00186376		3857.58	-0.00245012		
317.8	0.14606058	0.14675063	907.8	0.02103963	0.01618566	1497.8	0.01318883	0.01018023	2087.8	0.0250889	0.01564322	2677.79	0.00077276		3267.79	-0.00199469		3857.78	-0.00192333		
318	0.14702288	0.14750618	908	0.02007655	0.01629454	1498	0.01351406	0.01024577	2088	0.0253008	0.01574695	2677.99	0.00024604		3267.99	-0.00278758		3857.98	-0.00197719		
318.2	0.1481876	0.1482583	908.2	0.01973815	0.01640332	1498.2	0.01366527	0.01031122	2088.2	0.02530385	0.01585056	2678.19	-0.0006077		3268.19	-0.00295041		3858.18	-0.00192022		
318.4	0.14818238	0.14900701	908.4	0.01981965	0.016512	1498.4	0.01459109	0.01037656	2088.4	0.0253547	0.01595404	2678.39	-0.0008584		3268.39	-0.00263656		3858.38	-0.00196283		
318.6	0.14811766	0.14975232	908.6	0.01933851	0.01662057	1498.6	0.01539446	0.0104418	2088.6	0.02526587	0.01605741	2678.59	-0.0008157		3268.59	-0.0032732		3858.58	-0.00166627		
318.8	0.14874023	0.15049426	908.8	0.02018342	0.01672904	1498.8	0.01607218	0.01050694	2088.8	0.02414902	0.01616066	2678.79	-0.00062598		3268.79	-0.00353649		3858.78	-0.00230288		
319	0.14899736	0.15123283	909	0.02069306	0.0168374	1499	0.01587638	0.01057198	2089	0.02275801	0.0162638	2678.99	-0.00079669		3268.99	-0.00339031		3858.98	-0.00268255		
319.2	0.1503546	0.15196806	909.2	0.02121644	0.01694566	1499.2	0.01585984	0.01063692	2089.2	0.02230036	0.01636681	2679.19	0.00033047		3269.19	-0.00277029		3859.18	-0.0022483		
319.4	0.15125224	0.15269995	909.4	0.02225645	0.01705382	1499.4	0.01590457	0.01070175	2089.4	0.02282947	0.01646971	2679.39	0.00116694		3269.39	-0.00271114		3859.38	-0.00135439		
319.6	0.15192342	0.15342853	909.6	0.0226497	0.01716188	1499.6	0.01508612	0.01076649	2089.6	0.02254951	0.01657248	2679.59	0.00179545		3269.59	-0.00245775		3859.58	-0.00026821		
319.8	0.15254014	0.1541538	909.8	0.02361225	0.01726984	1499.8	0.0149727	0.01083112	2089.8	0.02175438	0.01667514	2679.79	0.00283618		3269.79	-0.00365075		3859.78	-0.00107009		
320	0.15366776	0.15487579	910	0.02381086	0.01737769	1500	0.01504163	0.01089566	2090	0.02232421	0.01677768	2679.99	0.00373544		3269.99	-0.00402723		3859.98	-0.0006745		
320.2	0.15428009	0.1555945	910.2	0.0238415	0.01748544	1500.2	0.01502095	0.01096009	2090.2	0.02200529	0.0168801	2680.19	0.00346752		3270.19	-0.00397088		3860.18	-0.00035179		
320.4	0.15483762	0.15630996	910.4	0.02473945	0.01759309	1500.4	0.01439016	0.01102442	2090.4	0.02171083	0.01698241	2680.39	0.00406815		3270.39	-0.0042922		3860.38	0.00060471		
320.6	0.15585685	0.15702217	910.6	0.02542453	0.01770063	1500.6	0.01414094	0.01108866	2090.6	0.02204301	0.0170846	2680.59	0.00322799		3270.59	-0.00383096		3860.58	0.00046231		
320.8	0.15533349	0.15773115	910.8	0.02602131	0.01780808	1500.8	0.01363573	0.01115279	2090.8	0.02202978	0.01718667	2680.79	0.00300267		3270.79	-0.00370605		3860.78	0.00009285		
321	0.15635934	0.15843692	911	0.02583237	0.01791542	1501	0.01356167	0.01121682	2091	0.02295196	0.01728862	2680.99	0.00215926		3270.99	-0.0033948		3860.98	-0.00040826		
321.2	0.15627679	0.15913949	911.2	0.0264206	0.01802266	1501.2	0.01341228	0.01128076	2091.2	0.02429862	0.01739046	2681.19	0.00098664		3271.19	-0.0039352		3861.18	-0.00046891		
321.4	0.15634319	0.15983888	911.4	0.02651387	0.0181298	1501.4	0.01296205	0.01134459	2091.4	0.02608614	0.01749217	2681.39	0.00036257		3271.39	-0.00488535		3861.38	0.00074906		
321.6	0.15576349	0.1605351	911.6	0.02557173	0.01823683	1501.6	0.01302482	0.01140832	2091.6	0.02721515	0.01759378	2681.59	0.00019917		3271.59	-0.00405653		3861.58	0.00149423		
321.8	0.15648058	0.16122816	911.8	0.02521538	0.01834377	1501.8	0.01300152	0.01147196	2091.8	0.02800922	0.01769526	2681.79	0.00031757		3271.79	-0.00391956		3861.78	0.00140348		
322	0.15719826	0.16191808	912	0.02420015	0.0184506	1502	0.01288927	0.0115355	2092	0.02860021	0.01779663	2681.99	-0.00108011		3271.99	-0.00338415		3861.98	0.00153518		
322.2	0.15785352	0.16260487	912.2	0.02412012	0.01855733	1502.2	0.01361937	0.01159893	2092.2	0.02806822	0.01789788	2682.19	-0.00139146		3272.19	-0.00227585		3862.18	0.00257341		
322.4	0.15709054	0.16328855	912.4	0.0248351	0.01866397	1502.4	0.01434145	0.01166227	2092.4	0.0285516	0.01799902	2682.39	-0.00198629		3272.39	-0.00248868		3862.38	0.00259325		
322.6	0.15727259	0.16396913	912.6	0.02460845	0.0187705	1502.6	0.01437546	0.01172551	2092.6	0.02806356	0.01810003	2682.59	-0.00136533		3272.59	-0.00284369		3862.58	0.00217312		
322.8	0.15806977	0.16464662	912.8	0.02460951	0.01887693	1502.8	0.0139154	0.01178866	2092.8	0.02620379	0.01820094	2682.79	-0.00179241		3272.79	-0.00280068		3862.78	0.00146906		
323	0.15819756	0.16532105	913	0.02484804	0.01898325	1503	0.01425294	0.0118517	2093	0.0257808	0.01830173	2682.99	-0.001664		3272.99	-0.00290661		3862.98	0.00108814		
323.2	0.15867835	0.16599241	913.2	0.02501721	0.01908948	1503.2	0.01461553	0.01191464	2093.2	0.02521604	0.0184024	2683.19	0.00009902		3273.19	-0.00291199		3863.18	0.00138167		
323.4	0.15839053	0.16666074	913.4	0.02522299	0.01919561	1503.4	0.01576363	0.01197749	2093.4	0.02548547	0.01850295	2683.39	0.00082583		3273.39	-0.00290932		3863.38	0.0011629		
323.6	0.15917611	0.16732603	913.6	0.02519905	0.01930163	1503.6	0.01552573	0.01204024	2093.6	0.02448815	0.01860339	2683.59	0.00247768		3273.59	-0.00233992		3863.58	0.0008933		
323.8	0.16001017	0.16798831	913.8	0.02552641	0.01940756	1503.8	0.01613478	0.01210289	2093.8	0.02363435	0.01870372	2683.79	0.00333287		3273.79	-0.00319121		3863.78	-0.00013301		
324	0.1613451	0.16864759	914	0.02546786	0.01951338	1504	0.01657575	0.01216545	2094	0.02391446	0.01880393	2683.99	0.00365647		3273.99	-0.00214924		3863.98	-0.00025143		
324.2	0.16190468	0.16930387	914.2	0.02573345	0.01961911	1504.2	0.01680129	0.01222791	2094.2	0.0230332	0.01890402	2684.19	0.00267222		3274.19	-0.00138888		3864.18	-0.00029456		
324.4	0.16334533	0.16995719	914.4	0.02527932	0.01972473	1504.4	0.01724761	0.01229027	2094.4	0.02267986	0.019004	2684.39	0.00354416		3274.39	-0.0011926		3864.38	-0.00073277		
324.6	0.16528663	0.17060754	914.6	0.02519393	0.01983026	1504.6	0.01739879	0.01235253	2094.6	0.02314855	0.01910386	2684.59	0.00305181		3274.59	-0.00063332		3864.58	-0.0026117		
324.8	0.16535737	0.17125494	914.8	0.0245069	0.01993568	1504.8	0.01766348	0.0124147	2094.8	0.02338794	0.01920361	2684.79	0.00270661		3274.79	-0.00015219		3864.78	-0.00288793		
325	0.16599596	0.17189941	915	0.0247954	0.020041	1505	0.01818397	0.01247677	2095	0.02442202	0.01930325	2684.99	0.00312078		3274.99	0.00034535		3864.98	-0.00296081		
325.2	0.16552489	0.17254096	915.2	0.02508668	0.02014623	1505.2	0.01883208	0.01253874	2095.2	0.02563092	0.01940277	2685.19	0.00303879		3275.19	-0.00009112		3865.18	-0.00205923		
325.4	0.16656754	0.1731796	915.4	0.024896	0.02025135	1505.4	0.01900836	0.01260061	2095.4	0.02693681	0.01950217	2685.39	0.00287665		3275.39	0.00008529		3865.38	-0.00066201		
325.6	0.16693421	0.17381535	915.6	0.02529072	0.02035638	1505.6	0.01863538	0.01266239	2095.6	0.02798757	0.01960146	2685.59	0.00255965		3275.59	0.00029701		3865.58	-0.00116311		
325.8	0.16811509	0.17444821	915.8	0.02571222	0.0204613	1505.8	0.01883004	0.01272408	2095.8	0.02835999	0.01970064	2685.79	0.00189869		3275.79	0.00035016		3865.78	-0.00060202		
326	0.16951223	0.17507821	916	0.02552867	0.02056613	1506	0.01889031	0.01278567	2096	0.02968372	0.01979971	2685.99	0.0011509		3275.99	0.00072839		3865.98	0.00065165		
326.2	0.16993932	0.17570535	916.2	0.02628261	0.02067085	1506.2	0.01874993	0.01284716	2096.2	0.02981257	0.01989866	2686.19	0.0015807		3276.19	-0.00074874		3866.18	0.00105336		
326.4	0.1700883	0.17632964	916.4	0.02613813	0.02077548	1506.4	0.01895536	0.01290856	2096.4	0.03108401	0.01999749	2686.39	0.00076079		3276.39	-0.00207595		3866.38	0.00056559		
326.6	0.17006534	0.17695111	916.6	0.02565121	0.02088001	1506.6	0.01879067	0.01296986	2096.6	0.0312819	0.02009621	2686.59	0.00060862		3276.59	-0.00280563		3866.58	0.00092022		
326.8	0.17029631	0.17756976	916.8	0.02558862	0.02098443	1506.8	0.01864658	0.01303106	2096.8	0.03016237	0.02019482	2686.79	-0.00042843		3276.79	-0.00293298		3866.78	0.00166847		
327	0.17045604	0.1781856	917	0.0256428	0.02108876	1507	0.01869496	0.01309217	2097	0.03086578	0.02029332	2686.99	0.00005373		3276.99	-0.0037845		3866.98	0.00245768		
327.2	0.17015296	0.17879866	917.2	0.02568598	0.02119299	1507.2	0.01845178	0.01315319	2097.2	0.02989733	0.0203917	2687.19	0.00072019		3277.19	-0.00429481		3867.18	0.00273193		
327.4	0.17013864	0.17940893	917.4	0.02532595	0.02129712	1507.4	0.01833209	0.01321411	2097.4	0.02993117	0.02048997	2687.39	0.00023769		3277.39	-0.00462347		3867.38	0.00389052		
327.6	0.16963889	0.18001644	917.6	0.025202	0.02140116	1507.6	0.01695406	0.01327493	2097.6	0.02968173	0.02058813	2687.59	0.0002862		3277.59	-0.00463678		3867.58	0.00443662		
327.8	0.1705357	0.1806212	917.8	0.02581846	0.02150509	1507.8	0.0167646	0.01333566	2097.8	0.02996925	0.02068617	2687.79	-0.00053679		3277.79	-0.00608699		3867.78	0.00417838		
328	0.17074612	0.18122321	918	0.02642291	0.02160893	1508	0.0165188	0.0133963	2098	0.02975538	0.0207841	2687.99	-0.00028959		3277.99	-0.00583882		3867.98	0.00420224		
328.2	0.17116597	0.1818225	918.2	0.02597929	0.02171266	1508.2	0.016239	0.01345684	2098.2	0.0289354	0.02088192	2688.19	-0.00022178		3278.19	-0.00509511		3868.18	0.00465881		
328.4	0.17307099	0.18241907	918.4	0.0263789	0.0218163	1508.4	0.01630989	0.01351729	2098.4	0.02894636	0.02097962	2688.39	0.00145649		3278.39	-0.00519683		3868.38	0.0050556		
328.6	0.17318111	0.18301293	918.6	0.02690408	0.02191984	1508.6	0.01637873	0.01357764	2098.6	0.02922765	0.02107722	2688.59	0.00184004		3278.59	-0.00470592		3868.58	0.0049323		
328.8	0.17354222	0.1836041	918.8	0.0267108	0.02202328	1508.8	0.01693182	0.0136379	2098.8	0.02877287	0.0211747	2688.79	0.00192145		3278.79	-0.00477303		3868.78	0.0046513		
329	0.17406814	0.1841926	919	0.02776545	0.02212663	1509	0.01768271	0.01369807	2099	0.0297938	0.02127207	2688.99	0.00211615		3278.99	-0.00489804		3868.98	0.00378795		
329.2	0.17421651	0.18477842	919.2	0.02781741	0.02222987	1509.2	0.01835546	0.01375814	2099.2	0.02992969	0.02136933	2689.19	0.00171596		3279.19	-0.00550728		3869.18	0.00398356		
329.4	0.17597118	0.18536159	919.4	0.02741189	0.02233302	1509.4	0.0181659	0.01381812	2099.4	0.03030543	0.02146647	2689.39	0.00097999		3279.39	-0.00541804		3869.38	0.00375919		
329.6	0.17776608	0.18594212	919.6	0.02799504	0.02243607	1509.6	0.01897423	0.01387801	2099.6	0.03018165	0.02156351	2689.59	0.00146088		3279.59	-0.00546344		3869.58	0.0029501		
329.8	0.17851931	0.18652001	919.8	0.02828042	0.02253902	1509.8	0.01958208	0.0139378	2099.8	0.0306536	0.02166043	2689.79	0.00157461		3279.79	-0.00514348		3869.78	0.00291265		
330	0.17994354	0.18709529	920	0.0279659	0.02264188	1510	0.02017169	0.0139975	2100	0.03201072	0.02175724	2689.99	0.00220282		3279.99	-0.00465717		3869.98	0.00220834		
330.2	0.17991213	0.18766796	920.2	0.02807752	0.02274463	1510.2	0.01998481	0.0140571	2100.2	0.03218728	0.02185394	2690.19	0.00244793		3280.19	-0.00439675		3870.18	0.00077628		
330.4	0.18011321	0.18823803	920.4	0.02813556	0.02284729	1510.4	0.02055261	0.01411662	2100.4	0.03314732	0.02195053	2690.39	0.00179948		3280.39	-0.00395729		3870.38	-0.00023242		
330.6	0.1795703	0.18880552	920.6	0.02865099	0.02294986	1510.6	0.02004842	0.01417604	2100.6	0.03296268	0.02204701	2690.59	0.00217338		3280.59	-0.00324856		3870.58	-0.00033283		
330.8	0.17953872	0.18937043	920.8	0.02860822	0.02305232	1510.8	0.01933459	0.01423537	2100.8	0.03302873	0.02214337	2690.79	0.00245132		3280.79	-0.00343162		3870.78	-0.00003609		
331	0.17938683	0.18993279	921	0.02862747	0.02315469	1511	0.01931069	0.0142946	2101	0.03334669	0.02223963	2690.99	0.00328033		3280.99	-0.00341607		3870.98	-0.00084672		
331.2	0.17914143	0.19049259	921.2	0.02852169	0.02325696	1511.2	0.0180767	0.01435375	2101.2	0.0329389	0.02233578	2691.19	0.00325831		3281.19	-0.00457066		3871.18	-0.00100801		
331.4	0.17986539	0.19104986	921.4	0.02862356	0.02335913	1511.4	0.01759018	0.0144128	2101.4	0.03376391	0.02243181	2691.39	0.0023251		3281.39	-0.00508319		3871.38	-0.00059687		
331.6	0.17983798	0.19160461	921.6	0.02892584	0.02346121	1511.6	0.01725182	0.01447176	2101.6	0.03421207	0.02252773	2691.59	0.00242886		3281.59	-0.00403375		3871.58	-0.00033449		
331.8	0.18018382	0.19215683	921.8	0.02939232	0.02356319	1511.8	0.0173551	0.01453063	2101.8	0.03370682	0.02262355	2691.79	0.00308605		3281.79	-0.00423684		3871.78	-0.00047671		
332	0.18005756	0.19270656	922	0.02900577	0.02366507	1512	0.01714928	0.01458941	2102	0.03325714	0.02271925	2691.99	0.0038735		3281.99	-0.0032845		3871.98	0.00095769		
332.2	0.18061832	0.19325379	922.2	0.02884248	0.02376686	1512.2	0.0174044	0.01464809	2102.2	0.0331972	0.02281485	2692.19	0.00377721		3282.19	-0.00303137		3872.18	0.00155499		
332.4	0.18188511	0.19379854	922.4	0.02861495	0.02386855	1512.4	0.01771663	0.01470668	2102.4	0.03327029	0.02291033	2692.39	0.00354225		3282.39	-0.00376513		3872.38	0.00276159		
332.6	0.18273651	0.19434083	922.6	0.02791865	0.02397014	1512.6	0.01783463	0.01476519	2102.6	0.0331476	0.02300571	2692.59	0.0035435		3282.59	-0.00377699		3872.58	0.00216358		
332.8	0.18315085	0.19488065	922.8	0.02766177	0.02407164	1512.8	0.01872274	0.0148236	2102.8	0.03340528	0.02310097	2692.79	0.00312714		3282.79	-0.00382475		3872.78	0.00192658		
333	0.18271884	0.19541803	923	0.02739642	0.02417304	1513	0.01904966	0.01488192	2103	0.03426927	0.02319613	2692.99	0.00330176		3282.99	-0.00372036		3872.98	0.00257257		
333.2	0.18353401	0.19595297	923.2	0.02690333	0.02427434	1513.2	0.01889388	0.01494015	2103.2	0.03297905	0.02329117	2693.19	0.00393419		3283.19	-0.00423487		3873.18	0.0027507		
333.4	0.18501219	0.19648549	923.4	0.02636697	0.02437555	1513.4	0.01909789	0.01499829	2103.4	0.03214529	0.02338611	2693.39	0.00398242		3283.39	-0.00479887		3873.38	0.00280028		
333.6	0.18686393	0.1970156	923.6	0.02721844	0.02447667	1513.6	0.01979645	0.01505634	2103.6	0.03159663	0.02348094	2693.59	0.00453245		3283.59	-0.00430897		3873.58	0.00233777		
333.8	0.18707072	0.1975433	923.8	0.02766951	0.02457768	1513.8	0.01979187	0.0151143	2103.8	0.03253228	0.02357566	2693.79	0.00412202		3283.79	-0.00384741		3873.78	0.00157198		
334	0.18835899	0.19806861	924	0.02762868	0.0246786	1514	0.01997509	0.01517217	2104	0.03242895	0.02367027	2693.99	0.00433712		3283.99	-0.00322999		3873.98	0.00094071		
334.2	0.18848399	0.19859153	924.2	0.02842916	0.02477943	1514.2	0.01916473	0.01522994	2104.2	0.0326242	0.02376477	2694.19	0.00443885		3284.19	-0.00341356		3874.18	0.00008603		
334.4	0.18842545	0.19911209	924.4	0.02945536	0.02488016	1514.4	0.01862264	0.01528763	2104.4	0.03218335	0.02385916	2694.39	0.0045621		3284.39	-0.00429413		3874.38	-0.00056802		
334.6	0.18830797	0.19963029	924.6	0.03070685	0.02498079	1514.6	0.0181062	0.01534523	2104.6	0.03208556	0.02395345	2694.59	0.00481091		3284.59	-0.00405801		3874.58	-0.00057694		
334.8	0.18836227	0.20014614	924.8	0.03085841	0.02508133	1514.8	0.01771967	0.01540274	2104.8	0.0317923	0.02404762	2694.79	0.00418021		3284.79	-0.00442428		3874.78	-0.00075506		
335	0.19000631	0.20065965	925	0.03115376	0.02518177	1515	0.01734134	0.01546016	2105	0.03196186	0.02414169	2694.99	0.00400657		3284.99	-0.00395893		3874.98	-0.0008213		
335.2	0.19044885	0.20117083	925.2	0.03137014	0.02528212	1515.2	0.01722885	0.01551749	2105.2	0.03168792	0.02423565	2695.19	0.00260578		3285.19	-0.00452366		3875.18	0.00013112		
335.4	0.19154719	0.2016797	925.4	0.03213785	0.02538237	1515.4	0.01775426	0.01557473	2105.4	0.03173953	0.0243295	2695.39	0.00233393		3285.39	-0.00369104		3875.38	-0.00027654		
335.6	0.19118404	0.20218626	925.6	0.03276967	0.02548253	1515.6	0.01796822	0.01563188	2105.6	0.03093058	0.02442324	2695.59	0.00293876		3285.59	-0.00319226		3875.58	0.0002622		
335.8	0.19049444	0.20269052	925.8	0.03258364	0.02558259	1515.8	0.01827566	0.01568895	2105.8	0.03020899	0.02451688	2695.79	0.0024507		3285.79	-0.00320311		3875.78	0.00134702		
336	0.18962392	0.2031925	926	0.03199359	0.02568256	1516	0.01790983	0.01574592	2106	0.03077256	0.02461041	2695.99	0.00195831		3285.99	-0.00248521		3875.98	0.00228217		
336.2	0.18966334	0.2036922	926.2	0.03210799	0.02578243	1516.2	0.01837774	0.01580281	2106.2	0.03096589	0.02470383	2696.19	0.00092052		3286.19	-0.00269045		3876.18	0.00275151		
336.4	0.18971782	0.20418964	926.4	0.03128275	0.02588221	1516.4	0.01878817	0.0158596	2106.4	0.0316431	0.02479714	2696.39	0.00071012		3286.39	-0.00203449		3876.38	0.00371892		
336.6	0.19035247	0.20468482	926.6	0.03158372	0.02598189	1516.6	0.01930187	0.01591631	2106.6	0.03204115	0.02489035	2696.59	0.00118623		3286.59	-0.00135723		3876.58	0.00380213		
336.8	0.18935753	0.20517776	926.8	0.03180599	0.02608148	1516.8	0.01934451	0.01597293	2106.8	0.0323915	0.02498345	2696.79	0.00161446		3286.79	-0.00144113		3876.78	0.00569062		
337	0.18947054	0.20566846	927	0.03133346	0.02618098	1517	0.0197279	0.01602947	2107	0.03270629	0.02507644	2696.99	0.00112079		3286.99	-0.00195303		3876.98	0.00586322		
337.2	0.19028021	0.20615694	927.2	0.0319009	0.02628038	1517.2	0.02006204	0.01608591	2107.2	0.03238302	0.02516932	2697.19	0.00092031		3287.19	-0.00281685		3877.18	0.00567502		
337.4	0.19120616	0.20664321	927.4	0.03123873	0.02637968	1517.4	0.02048601	0.01614227	2107.4	0.03236235	0.0252621	2697.39	0.00021104		3287.39	-0.00297579		3877.38	0.00562847		
337.6	0.19215147	0.20712727	927.6	0.03120855	0.0264789	1517.6	0.02102328	0.01619853	2107.6	0.03290118	0.02535477	2697.59	0.00047438		3287.59	-0.00275258		3877.58	0.00458218		
337.8	0.19192049	0.20760913	927.8	0.03169669	0.02657801	1517.8	0.02122308	0.01625472	2107.8	0.03346068	0.02544734	2697.79	0.00103012		3287.79	-0.00287866		3877.78	0.00388876		
338	0.19277036	0.20808882	928	0.03230853	0.02667704	1518	0.02146804	0.01631081	2108	0.03315156	0.0255398	2697.99	0.00152461		3287.99	-0.00386777		3877.98	0.00424767		
338.2	0.19316004	0.20856632	928.2	0.03294732	0.02677597	1518.2	0.02097818	0.01636682	2108.2	0.03281923	0.02563215	2698.19	0.00282619		3288.19	-0.0050167		3878.18	0.00379583		
338.4	0.19358967	0.20904167	928.4	0.03396155	0.0268748	1518.4	0.01969291	0.01642274	2108.4	0.03298805	0.0257244	2698.39	0.00268164		3288.39	-0.00563696		3878.38	0.00335028		
338.6	0.19423035	0.20951486	928.6	0.03540474	0.02697354	1518.6	0.01968443	0.01647857	2108.6	0.03262451	0.02581654	2698.59	0.00284067		3288.59	-0.00560255		3878.58	0.0028754		
338.8	0.19479642	0.2099859	928.8	0.03489645	0.02707219	1518.8	0.02001389	0.01653431	2108.8	0.03156869	0.02590857	2698.79	0.0026985		3288.79	-0.00520805		3878.78	0.00315459		
339	0.19496722	0.21045481	929	0.03560621	0.02717075	1519	0.01966952	0.01658997	2109	0.03203031	0.0260005	2698.99	0.00269308		3288.99	-0.00510906		3878.98	0.0036259		
339.2	0.19456926	0.21092159	929.2	0.03576933	0.02726921	1519.2	0.01968753	0.01664554	2109.2	0.03071163	0.02609233	2699.19	0.00248117		3289.19	-0.00528897		3879.18	0.0034458		
339.4	0.19562036	0.21138626	929.4	0.0365959	0.02736758	1519.4	0.01905236	0.01670103	2109.4	0.03043011	0.02618404	2699.39	0.00275035		3289.39	-0.00464445		3879.38	0.00285106		
339.6	0.19521876	0.21184882	929.6	0.03655968	0.02746585	1519.6	0.01900979	0.01675643	2109.6	0.03096567	0.02627566	2699.59	0.00326698		3289.59	-0.00519401		3879.58	0.00317594		
339.8	0.19449972	0.21230929	929.8	0.03600439	0.02756403	1519.8	0.01962064	0.01681174	2109.8	0.03173412	0.02636716	2699.79	0.00241853		3289.79	-0.00448645		3879.78	0.00338001		
340	0.19446329	0.21276767	930	0.03651634	0.02766212	1520	0.01918215	0.01686697	2110	0.03244087	0.02645856	2699.99	0.00265341		3289.99	-0.00380286		3879.98	0.00282311		
340.2	0.19542389	0.21322396	930.2	0.03659482	0.02776012	1520.2	0.01936523	0.01692211	2110.2	0.03205697	0.02654986	2700.19	0.00192915		3290.19	-0.00378845		3880.18	0.00254402		
340.4	0.19613221	0.2136782	930.4	0.03531615	0.02785802	1520.4	0.01959171	0.01697717	2110.4	0.03316255	0.02664105	2700.39	0.00237974		3290.39	-0.00402443		3880.38	0.00235131		
340.6	0.19733216	0.21413037	930.6	0.03521557	0.02795583	1520.6	0.01885263	0.01703214	2110.6	0.03324381	0.02673214	2700.59	0.00246337		3290.59	-0.00487367		3880.58	0.00293987		
340.8	0.19636185	0.21458049	930.8	0.0347491	0.02805354	1520.8	0.01928013	0.01708702	2110.8	0.03389777	0.02682312	2700.79	0.00200573		3290.79	-0.00560754		3880.78	0.0033247		
341	0.19679533	0.21502857	931	0.0342239	0.02815117	1521	0.02076613	0.01714182	2111	0.03375992	0.026914	2700.99	0.00117872		3290.99	-0.00584994		3880.98	0.00197815		
341.2	0.19758395	0.21547463	931.2	0.03387861	0.0282487	1521.2	0.02079211	0.01719653	2111.2	0.03337992	0.02700477	2701.19	0.00129224		3291.19	-0.00638604		3881.18	0.00164119		
341.4	0.19846907	0.21591866	931.4	0.03346548	0.02834614	1521.4	0.02099638	0.01725116	2111.4	0.03326069	0.02709544	2701.39	0.0013288		3291.39	-0.00691969		3881.38	0.00134265		
341.6	0.19971286	0.21636067	931.6	0.03281976	0.02844348	1521.6	0.02112789	0.0173057	2111.6	0.03378722	0.02718601	2701.59	0.00240171		3291.59	-0.00798274		3881.58	0.0011873		
341.8	0.20044409	0.21680069	931.8	0.0336673	0.02854074	1521.8	0.02154579	0.01736016	2111.8	0.03354494	0.02727647	2701.79	0.00254224		3291.79	-0.00900011		3881.78	0.00121365		
342	0.20054446	0.2172387	932	0.03358765	0.0286379	1522	0.02158079	0.01741454	2112	0.03335937	0.02736682	2701.99	0.00268		3291.99	-0.00962912		3881.98	0.00136246		
342.2	0.20090528	0.21767474	932.2	0.0333695	0.02873497	1522.2	0.02089691	0.01746882	2112.2	0.03306457	0.02745708	2702.19	0.00333595		3292.19	-0.00939569		3882.18	0.0003788		
342.4	0.20156579	0.21810879	932.4	0.03400006	0.02883195	1522.4	0.02038167	0.01752303	2112.4	0.03312818	0.02754723	2702.39	0.00307375		3292.39	-0.00884564		3882.38	-0.00080438		
342.6	0.20189691	0.21854088	932.6	0.03508126	0.02892883	1522.6	0.02127879	0.01757715	2112.6	0.03197641	0.02763727	2702.59	0.00331574		3292.59	-0.00759575		3882.58	-0.00072103		
342.8	0.20212444	0.21897101	932.8	0.03542126	0.02902563	1522.8	0.02128209	0.01763118	2112.8	0.03215119	0.02772721	2702.79	0.00336697		3292.79	-0.00713521		3882.78	-0.0002905		
343	0.20166987	0.2193992	933	0.03554998	0.02912233	1523	0.02108606	0.01768514	2113	0.03255503	0.02781705	2702.99	0.00290276		3292.99	-0.00694213		3882.98	-0.00045816		
343.2	0.20227182	0.21982544	933.2	0.03528059	0.02921894	1523.2	0.02169333	0.017739	2113.2	0.03154658	0.02790679	2703.19	0.003172		3293.19	-0.00649786		3883.18	-0.00073765		
343.4	0.2033454	0.22024974	933.4	0.03599427	0.02931546	1523.4	0.02223103	0.01779279	2113.4	0.03304885	0.02799642	2703.39	0.00285008		3293.39	-0.00553538		3883.38	-0.00025107		
343.6	0.20396837	0.22067213	933.6	0.03610197	0.02941188	1523.6	0.02233959	0.01784649	2113.6	0.03388844	0.02808595	2703.59	0.00289166		3293.59	-0.0051456		3883.58	-0.00103216		
343.8	0.20407169	0.2210926	933.8	0.03697809	0.02950822	1523.8	0.02305879	0.01790011	2113.8	0.03395432	0.02817538	2703.79	0.00180531		3293.79	-0.00501672		3883.78	-0.00136048		
344	0.20503648	0.22151116	934	0.0369386	0.02960446	1524	0.02236567	0.01795364	2114	0.03387676	0.0282647	2703.99	0.00217485		3293.99	-0.00436654		3883.98	-0.00123689		
344.2	0.20560413	0.22192783	934.2	0.03639706	0.02970062	1524.2	0.02231416	0.01800709	2114.2	0.03431468	0.02835392	2704.19	0.00228973		3294.19	-0.00432707		3884.18	-0.00114592		
344.4	0.20579146	0.22234261	934.4	0.03542404	0.02979668	1524.4	0.02257654	0.01806046	2114.4	0.03578084	0.02844304	2704.39	0.0029537		3294.39	-0.00520043		3884.38	-0.00005898		
344.6	0.20570941	0.22275551	934.6	0.03577286	0.02989265	1524.6	0.02237623	0.01811374	2114.6	0.03647621	0.02853206	2704.59	0.0030624		3294.59	-0.00558933		3884.58	0.00007215		
344.8	0.20484944	0.22316653	934.8	0.03605418	0.02998853	1524.8	0.02281553	0.01816694	2114.8	0.03630622	0.02862097	2704.79	0.00252833		3294.79	-0.00593153		3884.78	0.00084117		
345	0.20593853	0.2235757	935	0.03576206	0.03008432	1525	0.02220441	0.01822006	2115	0.03520905	0.02870978	2704.99	0.00263244		3294.99	-0.00645559		3884.98	0.001419		
345.2	0.20606163	0.22398301	935.2	0.03597549	0.03018001	1525.2	0.02150848	0.01827309	2115.2	0.03614145	0.02879849	2705.19	0.00227446		3295.19	-0.00717078		3885.18	0.00197458		
345.4	0.20664081	0.22438847	935.4	0.03589849	0.03027562	1525.4	0.02165786	0.01832605	2115.4	0.03584854	0.0288871	2705.39	0.00184775		3295.39	-0.00748648		3885.38	0.00205879		
345.6	0.20701877	0.22479209	935.6	0.03534931	0.03037114	1525.6	0.02143604	0.01837892	2115.6	0.03586725	0.0289756	2705.59	0.0021236		3295.59	-0.00722019		3885.58	0.00216508		
345.8	0.2065083	0.22519389	935.8	0.03609499	0.03046656	1525.8	0.02179427	0.01843171	2115.8	0.03496144	0.02906401	2705.79	0.00189422		3295.79	-0.0069761		3885.78	0.00162464		
346	0.20603848	0.22559386	936	0.03566074	0.0305619	1526	0.02196298	0.01848441	2116	0.03466127	0.02915231	2705.99	0.00197119		3295.99	-0.00676267		3885.98	0.00147763		
346.2	0.20640962	0.22599202	936.2	0.03588154	0.03065714	1526.2	0.02199121	0.01853704	2116.2	0.0348277	0.02924051	2706.19	0.00237224		3296.19	-0.00710688		3886.18	0.00082822		
346.4	0.20676394	0.22638838	936.4	0.03660289	0.0307523	1526.4	0.02252652	0.01858958	2116.4	0.03509619	0.02932861	2706.39	0.00317009		3296.39	-0.00739719		3886.38	0.00040898		
346.6	0.20723034	0.22678294	936.6	0.03804197	0.03084736	1526.6	0.0230448	0.01864204	2116.6	0.03454862	0.02941661	2706.59	0.00330243		3296.59	-0.00795561		3886.58	0.0005823		
346.8	0.20684754	0.22717571	936.8	0.03772351	0.03094233	1526.8	0.02339243	0.01869442	2116.8	0.03530713	0.02950451	2706.79	0.00281552		3296.79	-0.00856913		3886.78	0.00046329		
347	0.20639416	0.2275667	937	0.03712507	0.03103722	1527	0.0240161	0.01874672	2117	0.03519765	0.0295923	2706.99	0.00234501		3296.99	-0.00805458		3886.98	-0.00000327		
347.2	0.20643085	0.22795592	937.2	0.0376683	0.03113201	1527.2	0.02422653	0.01879893	2117.2	0.03468313	0.02968	2707.19	0.00215947		3297.19	-0.00749483		3887.18	-0.00016875		
347.4	0.20715862	0.22834337	937.4	0.03759297	0.03122671	1527.4	0.02411202	0.01885107	2117.4	0.03535786	0.02976759	2707.39	0.00180028		3297.39	-0.00670033		3887.38	-0.00057395		
347.6	0.20783641	0.22872907	937.6	0.03775633	0.03132133	1527.6	0.02358528	0.01890312	2117.6	0.03493002	0.02985508	2707.59	0.00224551		3297.59	-0.00618325		3887.58	-0.00178644		
347.8	0.20907461	0.22911302	937.8	0.03837133	0.03141585	1527.8	0.02335664	0.01895509	2117.8	0.03497845	0.02994248	2707.79	0.00187305		3297.79	-0.00597351		3887.78	-0.00123838		
348	0.20973806	0.22949523	938	0.03746228	0.03151029	1528	0.02272815	0.01900698	2118	0.03540651	0.03002977	2707.99	0.00240095		3297.99	-0.00521639		3887.98	-0.00076207		
348.2	0.20997729	0.22987571	938.2	0.03736725	0.03160463	1528.2	0.02275171	0.01905879	2118.2	0.03630125	0.03011696	2708.19	0.00269766		3298.19	-0.00498488		3888.18	-0.00034765		
348.4	0.20976581	0.23025446	938.4	0.03656701	0.03169889	1528.4	0.02339068	0.01911052	2118.4	0.0365643	0.03020406	2708.39	0.00318314		3298.39	-0.00517882		3888.38	-0.00029165		
348.6	0.20945991	0.23063149	938.6	0.03595864	0.03179305	1528.6	0.02312803	0.01916217	2118.6	0.03643386	0.03029105	2708.59	0.00287491		3298.59	-0.00491038		3888.58	-0.00030218		
348.8	0.20954493	0.23100682	938.8	0.03600559	0.03188713	1528.8	0.02251497	0.01921374	2118.8	0.03599698	0.03037794	2708.79	0.00268289		3298.79	-0.00418094		3888.78	0.00041612		
349	0.21011431	0.23138044	939	0.03530231	0.03198112	1529	0.02217101	0.01926523	2119	0.03667769	0.03046473	2708.99	0.00310176		3298.99	-0.00312355		3888.98	0.00137167		
349.2	0.210528	0.23175238	939.2	0.0356395	0.03207502	1529.2	0.02257032	0.01931664	2119.2	0.03730237	0.03055142	2709.19	0.00327014		3299.19	-0.00205562		3889.18	0.00129157		
349.4	0.2109064	0.23212262	939.4	0.03515825	0.03216883	1529.4	0.02236044	0.01936797	2119.4	0.03636626	0.03063802	2709.39	0.0034474		3299.39	-0.00158988		3889.38	0.00114496		
349.6	0.21081074	0.23249119	939.6	0.03435746	0.03226255	1529.6	0.02268202	0.01941922	2119.6	0.03664331	0.03072451	2709.59	0.00361088		3299.59	-0.00107734		3889.58	0.00216052		
349.8	0.21184259	0.23285808	939.8	0.03453728	0.03235618	1529.8	0.02247483	0.01947039	2119.8	0.03672756	0.0308109	2709.79	0.00329544		3299.79	-0.001193		3889.78	0.00214683		
350	0.21213347	0.23322332	940	0.03452161	0.03244972	1530	0.02297731	0.01952148	2120	0.03697692	0.0308972	2709.99	0.00257749		3299.99	-0.00220449		3889.98	0.00265456		
350.2	0.21292801	0.2335869	940.2	0.03525605	0.03254318	1530.2	0.0240959	0.01957249	2120.2	0.03698851	0.03098339	2710.19	0.00247712		3300.19	-0.00247583		3890.18	0.00264344		
350.4	0.21363308	0.23394883	940.4	0.03636694	0.03263654	1530.4	0.02496826	0.01962342	2120.4	0.03805875	0.03106949	2710.39	0.00289553		3300.39	-0.00235495		3890.38	0.00240176		
350.6	0.21469026	0.23430911	940.6	0.03777296	0.03272982	1530.6	0.02454864	0.01967427	2120.6	0.03758843	0.03115549	2710.59	0.00231625		3300.59	-0.00230282		3890.58	0.0024153		
350.8	0.21468231	0.23466777	940.8	0.03847853	0.03282301	1530.8	0.02543399	0.01972504	2120.8	0.03803353	0.03124139	2710.79	0.00205087		3300.79	-0.00162275		3890.78	0.00325993		
351	0.21483746	0.2350248	941	0.03914337	0.03291611	1531	0.0248512	0.01977574	2121	0.03731907	0.03132719	2710.99	0.00134291		3300.99	-0.00161196		3890.98	0.00158737		
351.2	0.21507223	0.23538021	941.2	0.03962119	0.03300912	1531.2	0.02427576	0.01982635	2121.2	0.03747347	0.03141289	2711.19	0.00077394		3301.19	-0.00177967		3891.18	0.00117397		
351.4	0.21491189	0.23573401	941.4	0.03973412	0.03310204	1531.4	0.02495448	0.01987689	2121.4	0.03702032	0.03149849	2711.39	0.00075766		3301.39	-0.00188177		3891.38	0.0006069		
351.6	0.21657469	0.23608621	941.6	0.04084684	0.03319488	1531.6	0.02448584	0.01992735	2121.6	0.03704077	0.031584	2711.59	0.00069994		3301.59	-0.00183548		3891.58	0.00025186		
351.8	0.2172545	0.23643681	941.8	0.04189075	0.03328762	1531.8	0.02416086	0.01997772	2121.8	0.03754237	0.0316694	2711.79	0.00049563		3301.79	-0.00254041		3891.78	-0.00002784		
352	0.21693384	0.23678582	942	0.04130599	0.03338028	1532	0.02460749	0.02002802	2122	0.03769983	0.03175471	2711.99	0.00104101		3301.99	-0.0024708		3891.98	-0.00062377		
352.2	0.21726298	0.23713325	942.2	0.04136676	0.03347285	1532.2	0.02576921	0.02007825	2122.2	0.03783469	0.03183992	2712.19	0.00083444		3302.19	-0.00285596		3892.18	-0.00167845		
352.4	0.21704502	0.23747911	942.4	0.04099514	0.03356534	1532.4	0.02629139	0.02012839	2122.4	0.03741051	0.03192503	2712.39	0.00131855		3302.39	-0.00257325		3892.38	-0.00247309		
352.6	0.21725895	0.2378234	942.6	0.04199283	0.03365773	1532.6	0.02585222	0.02017846	2122.6	0.0363712	0.03201005	2712.59	0.00072899		3302.59	-0.00236408		3892.58	-0.00200428		
352.8	0.21811773	0.23816612	942.8	0.04239655	0.03375004	1532.8	0.02567	0.02022844	2122.8	0.03681925	0.03209496	2712.79	0.00147159		3302.79	-0.00176955		3892.78	-0.00172537		
353	0.21905351	0.2385073	943	0.04220363	0.03384226	1533	0.02566929	0.02027835	2123	0.03829957	0.03217978	2712.99	0.00176156		3302.99	-0.0012166		3892.98	-0.00124774		
353.2	0.21976621	0.23884692	943.2	0.04222794	0.0339344	1533.2	0.02495115	0.02032819	2123.2	0.03885166	0.0322645	2713.19	0.00126037		3303.19	-0.00160079		3893.18	-0.00194837		
353.4	0.21983412	0.23918501	943.4	0.04098213	0.03402644	1533.4	0.02427239	0.02037794	2123.4	0.03833384	0.03234913	2713.39	0.0016973		3303.39	-0.00306027		3893.38	-0.00183235		
353.6	0.22035364	0.23952156	943.6	0.0402612	0.0341184	1533.6	0.02400381	0.02042762	2123.6	0.03798529	0.03243365	2713.59	0.0013654		3303.59	-0.00322177		3893.58	-0.00098806		
353.8	0.22112924	0.23985659	943.8	0.04008456	0.03421027	1533.8	0.0237826	0.02047722	2123.8	0.03828278	0.03251808	2713.79	0.00087857		3303.79	-0.00383109		3893.78	-0.00028085		
354	0.22138088	0.2401901	944	0.03928841	0.03430205	1534	0.02382474	0.02052674	2124	0.03851313	0.03260242	2713.99	0.00115823		3303.99	-0.00464324		3893.98	0.00030047		
354.2	0.22180323	0.2405221	944.2	0.03983768	0.03439375	1534.2	0.02452512	0.02057619	2124.2	0.0379172	0.03268665	2714.19	0.00121098		3304.19	-0.00450642		3894.18	0.00017369		
354.4	0.22164401	0.2408526	944.4	0.04095971	0.03448536	1534.4	0.02480622	0.02062556	2124.4	0.03857795	0.03277079	2714.39	0.00190562		3304.39	-0.00435055		3894.38	0.00071178		
354.6	0.22222405	0.24118159	944.6	0.04127404	0.03457689	1534.6	0.02423953	0.02067485	2124.6	0.03800641	0.03285483	2714.59	0.0013172		3304.59	-0.00343997		3894.58	0.00210566		
354.8	0.22300569	0.2415091	944.8	0.04122227	0.03466832	1534.8	0.02458167	0.02072407	2124.8	0.03791451	0.03293878	2714.79	0.00127894		3304.79	-0.00351881		3894.78	0.0029331		
355	0.22240949	0.24183512	945	0.04016635	0.03475967	1535	0.02454409	0.0207732	2125	0.03748744	0.03302263	2714.99	-0.00003886		3304.99	-0.00438804		3894.98	0.00315258		
355.2	0.22204307	0.24215966	945.2	0.04027993	0.03485093	1535.2	0.02474077	0.02082227	2125.2	0.03843137	0.03310638	2715.19	0.00020302		3305.19	-0.00426404		3895.18	0.00424865		
355.4	0.22098561	0.24248273	945.4	0.04093804	0.03494211	1535.4	0.02559671	0.02087125	2125.4	0.03786312	0.03319004	2715.39	0.0007922		3305.39	-0.00432272		3895.38	0.00486452		
355.6	0.22213764	0.24280434	945.6	0.04081862	0.0350332	1535.6	0.02547889	0.02092016	2125.6	0.03843255	0.0332736	2715.59	0.00142788		3305.59	-0.00374701		3895.58	0.00447375		
355.8	0.22232529	0.24312448	945.8	0.04062585	0.0351242	1535.8	0.02552592	0.020969	2125.8	0.03923937	0.03335706	2715.79	0.00262278		3305.79	-0.00360805		3895.78	0.00442423		
356	0.22284904	0.24344318	946	0.04055232	0.03521512	1536	0.02571873	0.02101775	2126	0.0390237	0.03344043	2715.99	0.0028363		3305.99	-0.00303519		3895.98	0.00385108		
356.2	0.22363929	0.24376044	946.2	0.04055619	0.03530595	1536.2	0.02681174	0.02106644	2126.2	0.03947792	0.0335237	2716.19	0.00257703		3306.19	-0.00345916		3896.18	0.00252477		
356.4	0.2234933	0.24407625	946.4	0.04060618	0.0353967	1536.4	0.02745585	0.02111504	2126.4	0.03905747	0.03360688	2716.39	0.00308287		3306.39	-0.00285446		3896.38	0.00204236		
356.6	0.2245439	0.24439063	946.6	0.04079554	0.03548736	1536.6	0.02765271	0.02116357	2126.6	0.03987812	0.03368996	2716.59	0.00379847		3306.59	-0.00324136		3896.58	0.00254472		
356.8	0.22514745	0.24470359	946.8	0.03990962	0.03557793	1536.8	0.02775083	0.02121203	2126.8	0.04142527	0.03377295	2716.79	0.00467424		3306.79	-0.00364991		3896.78	0.00221902		
357	0.22559221	0.24501513	947	0.03992684	0.03566841	1537	0.02759949	0.02126041	2127	0.04154846	0.03385584	2716.99	0.00427342		3306.99	-0.00382986		3896.98	0.00106643		
357.2	0.22584888	0.24532526	947.2	0.03935766	0.03575882	1537.2	0.02657197	0.02130871	2127.2	0.0417445	0.03393863	2717.19	0.00426796		3307.19	-0.0050734		3897.18	0.00087836		
357.4	0.22574772	0.24563398	947.4	0.0383376	0.03584913	1537.4	0.02606421	0.02135694	2127.4	0.0409409	0.03402133	2717.39	0.0051157		3307.39	-0.00610749		3897.38	0.00089113		
357.6	0.22661642	0.2459413	947.6	0.03756938	0.03593936	1537.6	0.02579894	0.02140509	2127.6	0.0407831	0.03410394	2717.59	0.00451725		3307.59	-0.00561522		3897.58	0.00143291		
357.8	0.22689653	0.24624723	947.8	0.03639725	0.0360295	1537.8	0.02635757	0.02145317	2127.8	0.04064801	0.03418645	2717.79	0.00454013		3307.79	-0.00573967		3897.78	0.00195118		
358	0.22763799	0.24655178	948	0.03693857	0.03611956	1538	0.02525466	0.02150118	2128	0.0405503	0.03426886	2717.99	0.0054358		3307.99	-0.00580057		3897.98	0.00105765		
358.2	0.22795039	0.24685494	948.2	0.03788911	0.03620954	1538.2	0.02582069	0.02154911	2128.2	0.04000958	0.03435118	2718.19	0.00450874		3308.19	-0.0058445		3898.18	0.00125719		
358.4	0.2282092	0.24715673	948.4	0.03829661	0.03629942	1538.4	0.0261069	0.02159696	2128.4	0.039356	0.03443341	2718.39	0.0048774		3308.39	-0.00535249		3898.38	0.00230483		
358.6	0.22900675	0.24745715	948.6	0.03740294	0.03638923	1538.6	0.02474376	0.02164474	2128.6	0.03904697	0.03451554	2718.59	0.00338468		3308.59	-0.00437045		3898.58	0.00294507		
358.8	0.22941424	0.24775621	948.8	0.03691308	0.03647894	1538.8	0.02503063	0.02169245	2128.8	0.03839222	0.03459758	2718.79	0.00283104		3308.79	-0.00483475		3898.78	0.00331808		
359	0.22875042	0.24805391	949	0.03767835	0.03656858	1539	0.02576827	0.02174008	2129	0.03767886	0.03467952	2718.99	0.00187285		3308.99	-0.00451515		3898.98	0.00416979		
359.2	0.22861451	0.24835026	949.2	0.03854565	0.03665812	1539.2	0.0248093	0.02178764	2129.2	0.03814721	0.03476137	2719.19	0.00206383		3309.19	-0.00385807		3899.18	0.00307555		
359.4	0.22813469	0.24864527	949.4	0.03933556	0.03674759	1539.4	0.02480965	0.02183512	2129.4	0.03713246	0.03484312	2719.39	0.00206178		3309.39	-0.0039392		3899.38	0.00352343		
359.6	0.22936346	0.24893895	949.6	0.03885453	0.03683696	1539.6	0.02467392	0.02188253	2129.6	0.03819062	0.03492478	2719.59	0.00193054		3309.59	-0.00323268		3899.58	0.00316439		
359.8	0.229906	0.24923129	949.8	0.03953436	0.03692626	1539.8	0.02452211	0.02192987	2129.8	0.03944263	0.03500635	2719.79	0.00140146		3309.79	-0.00299138		3899.78	0.00383682		
360	0.2304759	0.2495223	950	0.04017563	0.03701546	1540	0.02466973	0.02197713	2130	0.0397666	0.03508782	2719.99	0.00146866		3309.99	-0.00405953		3899.98	0.00360415		
360.2	0.23111876	0.249812	950.2	0.04044569	0.03710459	1540.2	0.02591856	0.02202432	2130.2	0.04086997	0.0351692	2720.19	0.0006098		3310.19	-0.00422503		3900.18	0.00310896		
360.4	0.2307088	0.25010039	950.4	0.04032082	0.03719363	1540.4	0.02567626	0.02207143	2130.4	0.04127922	0.03525049	2720.39	0.00113755		3310.39	-0.0041726		3900.38	0.00340106		
360.6	0.2307041	0.25038746	950.6	0.04094454	0.03728258	1540.6	0.02568341	0.02211848	2130.6	0.04192216	0.03533168	2720.59	0.00158303		3310.59	-0.00451201		3900.58	0.00383539		
360.8	0.23113745	0.25067324	950.8	0.0414548	0.03737145	1540.8	0.02533345	0.02216545	2130.8	0.04147628	0.03541278	2720.79	0.00174504		3310.79	-0.00486664		3900.78	0.00320919		
361	0.23157178	0.25095772	951	0.04209208	0.03746023	1541	0.02580024	0.02221234	2131	0.04193525	0.03549379	2720.99	0.00090854		3310.99	-0.00525343		3900.98	0.0028467		
361.2	0.23212056	0.25124091	951.2	0.04143251	0.03754894	1541.2	0.02611314	0.02225916	2131.2	0.04232088	0.0355747	2721.19	0.00191708		3311.19	-0.00568481		3901.18	0.00307048		
361.4	0.23230996	0.25152282	951.4	0.04147487	0.03763755	1541.4	0.02573242	0.02230591	2131.4	0.04231245	0.03565552	2721.39	0.00155204		3311.39	-0.00539919		3901.38	0.00255041		
361.6	0.23284273	0.25180345	951.6	0.04234574	0.03772609	1541.6	0.02666932	0.02235259	2131.6	0.04207992	0.03573625	2721.59	0.00204006		3311.59	-0.00514897		3901.58	0.00288032		
361.8	0.23263022	0.2520828	951.8	0.04277246	0.03781454	1541.8	0.02612482	0.0223992	2131.8	0.0414231	0.03581688	2721.79	0.00245073		3311.79	-0.00431362		3901.78	0.00235475		
362	0.23275626	0.2523609	952	0.04377217	0.0379029	1542	0.02541911	0.02244573	2132	0.04188136	0.03589742	2721.99	0.00326324		3311.99	-0.00441826		3901.98	0.00157143		
362.2	0.23277011	0.25263773	952.2	0.04379205	0.03799118	1542.2	0.02552224	0.02249219	2132.2	0.04160658	0.03597787	2722.19	0.00271811		3312.19	-0.0045472		3902.18	0.00138524		
362.4	0.23305074	0.2529133	952.4	0.04355664	0.03807938	1542.4	0.02517541	0.02253858	2132.4	0.04028087	0.03605823	2722.39	0.00311419		3312.39	-0.00427208		3902.38	0.00086539		
362.6	0.23297364	0.25318763	952.6	0.04384511	0.03816749	1542.6	0.02426759	0.02258489	2132.6	0.04049076	0.03613849	2722.59	0.00154753		3312.59	-0.00352066		3902.58	0.00068789		
362.8	0.23280597	0.25346071	952.8	0.04417022	0.03825553	1542.8	0.02493408	0.02263113	2132.8	0.04014618	0.03621866	2722.79	0.00056954		3312.79	-0.00301639		3902.78	0.00038163		
363	0.23250128	0.25373256	953	0.04509754	0.03834347	1543	0.02446002	0.02267731	2133	0.03983809	0.03629874	2722.99	0.00089557		3312.99	-0.00316215		3902.98	0.00007497		
363.2	0.23189494	0.25400317	953.2	0.04471819	0.03843134	1543.2	0.02399661	0.0227234	2133.2	0.04045706	0.03637873	2723.19	0.00054301		3313.19	-0.00391637		3903.18	-0.00077634		
363.4	0.23225591	0.25427256	953.4	0.04543264	0.03851912	1543.4	0.02429874	0.02276943	2133.4	0.04033727	0.03645863	2723.39	0.00014026		3313.39	-0.00454943		3903.38	-0.00045286		
363.6	0.23223059	0.25454072	953.6	0.0448954	0.03860681	1543.6	0.02435591	0.02281539	2133.6	0.04130755	0.03653843	2723.59	-0.00027545		3313.59	-0.00394329		3903.58	0.0000069		
363.8	0.2323557	0.25480767	953.8	0.04482627	0.03869443	1543.8	0.02475432	0.02286127	2133.8	0.04196988	0.03661814	2723.79	-0.00173071		3313.79	-0.00424045		3903.78	0.00038099		
364	0.23140005	0.25507341	954	0.04462211	0.03878196	1544	0.02450465	0.02290709	2134	0.04188654	0.03669776	2723.99	-0.0013353		3313.99	-0.005461		3903.98	0.00072713		
364.2	0.23128965	0.25533795	954.2	0.04441164	0.03886941	1544.2	0.02494124	0.02295283	2134.2	0.04188052	0.03677729	2724.19	-0.00194992		3314.19	-0.00477452		3904.18	0.00060165		
364.4	0.23097154	0.25560128	954.4	0.04373648	0.03895677	1544.4	0.02501378	0.0229985	2134.4	0.04198838	0.03685673	2724.39	-0.00108219		3314.39	-0.00435176		3904.38	0.00084373		
364.6	0.23145227	0.25586343	954.6	0.04384673	0.03904405	1544.6	0.02529843	0.0230441	2134.6	0.042443	0.03693607	2724.59	-0.00034229		3314.59	-0.00478755		3904.58	0.00094327		
364.8	0.2329545	0.25612438	954.8	0.04321841	0.03913125	1544.8	0.02539571	0.02308963	2134.8	0.04340416	0.03701533	2724.79	0.00053235		3314.79	-0.00467377		3904.78	0.00192311		
365	0.23272339	0.25638415	955	0.04286687	0.03921837	1545	0.02596358	0.02313508	2135	0.04424939	0.03709449	2724.99	0.00049872		3314.99	-0.00498655		3904.98	0.00200979		
365.2	0.23317963	0.25664275	955.2	0.04240895	0.0393054	1545.2	0.02610437	0.02318047	2135.2	0.04483663	0.03717357	2725.19	0.00234305		3315.19	-0.00464957		3905.18	0.0026313		
365.4	0.233081	0.25690017	955.4	0.04283917	0.03939235	1545.4	0.02580788	0.02322579	2135.4	0.04594225	0.03725255	2725.39	0.00182948		3315.39	-0.00455256		3905.38	0.00257593		
365.6	0.23326039	0.25715642	955.6	0.04329661	0.03947922	1545.6	0.02697137	0.02327103	2135.6	0.04619817	0.03733144	2725.59	0.00285502		3315.59	-0.0046792		3905.58	0.00320584		
365.8	0.23397297	0.25741152	955.8	0.04246566	0.03956601	1545.8	0.02688018	0.02331621	2135.8	0.04632192	0.03741024	2725.79	0.00390918		3315.79	-0.00335456		3905.78	0.00258683		
366	0.23460446	0.25766545	956	0.04273194	0.03965271	1546	0.0264518	0.02336131	2136	0.04713956	0.03748895	2725.99	0.00529309		3315.99	-0.00357295		3905.98	0.00207656		
366.2	0.23552256	0.25791824	956.2	0.04232535	0.03973933	1546.2	0.02678055	0.02340635	2136.2	0.04655673	0.03756757	2726.19	0.00505202		3316.19	-0.00437067		3906.18	0.00178226		
366.4	0.23715271	0.25816988	956.4	0.04297882	0.03982587	1546.4	0.02644742	0.02345131	2136.4	0.04619364	0.0376461	2726.39	0.00496066		3316.39	-0.0046051		3906.38	0.00193159		
366.6	0.23810627	0.25842038	956.6	0.04341456	0.03991233	1546.6	0.02680529	0.02349621	2136.6	0.04643054	0.03772454	2726.59	0.00418151		3316.59	-0.00456155		3906.58	0.00203677		
366.8	0.23779168	0.25866974	956.8	0.04337906	0.03999871	1546.8	0.02778914	0.02354103	2136.8	0.04600209	0.03780289	2726.79	0.00437716		3316.79	-0.00452434		3906.78	0.00153597		
367	0.23871666	0.25891798	957	0.04353649	0.040085	1547	0.02814053	0.02358579	2137	0.04553166	0.03788115	2726.99	0.00552411		3316.99	-0.00593144		3906.98	0.00161963		
367.2	0.23900216	0.25916509	957.2	0.04369794	0.04017121	1547.2	0.02848311	0.02363047	2137.2	0.04550907	0.03795932	2727.19	0.00491513		3317.19	-0.00532788		3907.18	0.00077398		
367.4	0.23963681	0.25941107	957.4	0.04381203	0.04025734	1547.4	0.02851513	0.02367509	2137.4	0.04503756	0.0380374	2727.39	0.00428304		3317.39	-0.00549948		3907.38	0.00027582		
367.6	0.23976904	0.25965595	957.6	0.04343312	0.04034339	1547.6	0.02848577	0.02371964	2137.6	0.04504655	0.03811539	2727.59	0.00335371		3317.59	-0.00580359		3907.58	0.00041238		
367.8	0.23933058	0.25989971	957.8	0.04384797	0.04042936	1547.8	0.02894988	0.02376411	2137.8	0.04561371	0.03819329	2727.79	0.00265722		3317.79	-0.00602769		3907.78	-0.00044136		
368	0.2390611	0.26014237	958	0.04450207	0.04051524	1548	0.0285012	0.02380852	2138	0.04531736	0.0382711	2727.99	0.00304452		3317.99	-0.00555387		3907.98	-0.00005765		
368.2	0.23969789	0.26038393	958.2	0.04437181	0.04060105	1548.2	0.02920922	0.02385286	2138.2	0.04531218	0.03834882	2728.19	0.0026843		3318.19	-0.00480002		3908.18	0.00003825		
368.4	0.23990588	0.26062439	958.4	0.04474303	0.04068677	1548.4	0.02912401	0.02389713	2138.4	0.04575381	0.03842645	2728.39	0.0026627		3318.39	-0.00471547		3908.38	-0.00037419		
368.6	0.24012536	0.26086377	958.6	0.04552031	0.04077241	1548.6	0.02853361	0.02394133	2138.6	0.04626552	0.03850399	2728.59	0.00264581		3318.59	-0.00519318		3908.58	0.00021373		
368.8	0.2403959	0.26110205	958.8	0.04627812	0.04085797	1548.8	0.02844797	0.02398546	2138.8	0.04625141	0.03858144	2728.79	0.00269887		3318.79	-0.00536275		3908.78	0.00101336		
369	0.24055605	0.26133926	959	0.04661387	0.04094345	1549	0.0280081	0.02402953	2139	0.04747654	0.03865881	2728.99	0.00268726		3318.99	-0.00590115		3908.98	0.0001061		
369.2	0.24071063	0.2615754	959.2	0.0472641	0.04102884	1549.2	0.02808579	0.02407352	2139.2	0.04803088	0.03873608	2729.19	0.00306878		3319.19	-0.00627806		3909.18	0.00076841		
369.4	0.24092456	0.26181046	959.4	0.0480032	0.04111416	1549.4	0.0283998	0.02411745	2139.4	0.04799615	0.03881327	2729.39	0.00222495		3319.39	-0.00709736		3909.38	-0.00003238		
369.6	0.24150375	0.26204446	959.6	0.04851575	0.0411994	1549.6	0.02826025	0.02416131	2139.6	0.04845153	0.03889037	2729.59	0.00247793		3319.59	-0.00725337		3909.58	-0.00073839		
369.8	0.24196165	0.26227739	959.8	0.04898682	0.04128455	1549.8	0.02820072	0.0242051	2139.8	0.04852965	0.03896738	2729.79	0.00348216		3319.79	-0.00688247		3909.78	-0.0017838		
370	0.24197626	0.26250927	960	0.0492746	0.04136963	1550	0.02762018	0.02424882	2140	0.0478371	0.0390443	2729.99	0.0033665		3319.99	-0.00742695		3909.98	-0.00186801		
370.2	0.24200034	0.2627401	960.2	0.04909097	0.04145462	1550.2	0.02895923	0.02429247	2140.2	0.0476142	0.03912113	2730.19	0.00313521		3320.19	-0.00815248		3910.18	-0.00116102		
370.4	0.24197694	0.26296989	960.4	0.05005247	0.04153953	1550.4	0.02997914	0.02433606	2140.4	0.0467475	0.03919787	2730.39	0.00284527		3320.39	-0.00745498		3910.38	-0.00110459		
370.6	0.24180994	0.26319863	960.6	0.04940467	0.04162436	1550.6	0.03159397	0.02437958	2140.6	0.04661543	0.03927453	2730.59	0.00345824		3320.59	-0.00692963		3910.58	-0.00059313		
370.8	0.24154186	0.26342634	960.8	0.04885871	0.04170911	1550.8	0.03243622	0.02442303	2140.8	0.04568487	0.0393511	2730.79	0.00400617		3320.79	-0.00625974		3910.78	0.000335		
371	0.24199109	0.26365301	961	0.04839453	0.04179379	1551	0.03271275	0.02446641	2141	0.0449694	0.03942758	2730.99	0.00386356		3320.99	-0.00681922		3910.98	0.00060076		
371.2	0.24136502	0.26387865	961.2	0.04785835	0.04187838	1551.2	0.03288691	0.02450973	2141.2	0.04458155	0.03950397	2731.19	0.0033502		3321.19	-0.00611087		3911.18	0.00034898		
371.4	0.24139182	0.26410328	961.4	0.04754422	0.04196289	1551.4	0.03344865	0.02455297	2141.4	0.04487503	0.03958027	2731.39	0.00239099		3321.39	-0.00642661		3911.38	0.00038859		
371.6	0.24198718	0.26432688	961.6	0.04728672	0.04204732	1551.6	0.03373746	0.02459615	2141.6	0.04488541	0.03965649	2731.59	0.00180929		3321.59	-0.00641498		3911.58	0.00060399		
371.8	0.24154266	0.26454947	961.8	0.04761349	0.04213167	1551.8	0.03414385	0.02463927	2141.8	0.04450799	0.03973262	2731.79	0.00161401		3321.79	-0.00515505		3911.78	0.00002266		
372	0.24243177	0.26477105	962	0.04757417	0.04221594	1552	0.03370665	0.02468231	2142	0.04463399	0.03980866	2731.99	0.00065904		3321.99	-0.00458349		3911.98	0.00087377		
372.2	0.24319364	0.26499163	962.2	0.04678065	0.04230013	1552.2	0.03419296	0.02472529	2142.2	0.04465149	0.03988461	2732.19	0.00053018		3322.19	-0.00459855		3912.18	0.00133586		
372.4	0.24376566	0.26521121	962.4	0.04727777	0.04238424	1552.4	0.03374753	0.02476821	2142.4	0.0450835	0.03996048	2732.39	0.00025275		3322.39	-0.00467609		3912.38	0.00145117		
372.6	0.24402431	0.26542979	962.6	0.04687302	0.04246827	1552.6	0.03286373	0.02481105	2142.6	0.04561007	0.04003626	2732.59	-0.00041919		3322.59	-0.00522691		3912.58	0.00214818		
372.8	0.24519165	0.26564738	962.8	0.04684379	0.04255222	1552.8	0.03298538	0.02485383	2142.8	0.04543614	0.04011195	2732.79	-0.00033607		3322.79	-0.00529865		3912.78	0.00243303		
373	0.24536236	0.26586399	963	0.04708515	0.04263609	1553	0.03305784	0.02489654	2143	0.04626573	0.04018755	2732.99	-0.00061582		3322.99	-0.00543426		3912.98	0.00164654		
373.2	0.24607062	0.26607961	963.2	0.04746847	0.04271989	1553.2	0.03326581	0.02493919	2143.2	0.04546952	0.04026307	2733.19	-0.0007515		3323.19	-0.00593234		3913.18	0.0022185		
373.4	0.24713101	0.26629426	963.4	0.0487794	0.0428036	1553.4	0.03233462	0.02498177	2143.4	0.04607269	0.0403385	2733.39	-0.00094849		3323.39	-0.00651913		3913.38	0.00176174		
373.6	0.24763095	0.26650793	963.6	0.04847752	0.04288723	1553.6	0.03108343	0.02502428	2143.6	0.04605845	0.04041385	2733.59	-0.00055484		3323.59	-0.00632405		3913.58	0.00158112		
373.8	0.24778124	0.26672064	963.8	0.04927479	0.04297079	1553.8	0.03017623	0.02506673	2143.8	0.0460417	0.04048911	2733.79	0.00013864		3323.79	-0.00693425		3913.78	0.0016244		
374	0.24758585	0.26693238	964	0.04904784	0.04305426	1554	0.03024596	0.02510911	2144	0.04521848	0.04056428	2733.99	0.00086223		3323.99	-0.00645054		3913.98	0.00277204		
374.2	0.24746733	0.26714316	964.2	0.0492033	0.04313765	1554.2	0.03122018	0.02515142	2144.2	0.045699	0.04063936	2734.19	0.00140685		3324.19	-0.00606247		3914.18	0.00309174		
374.4	0.24770249	0.26735298	964.4	0.04893226	0.04322097	1554.4	0.0306871	0.02519367	2144.4	0.04451428	0.04071436	2734.39	0.00196483		3324.39	-0.00558799		3914.38	0.00326234		
374.6	0.24845363	0.26756186	964.6	0.04897763	0.04330421	1554.6	0.03005267	0.02523586	2144.6	0.04444776	0.04078928	2734.59	0.0026895		3324.59	-0.00580074		3914.58	0.00389343		
374.8	0.2486377	0.26776978	964.8	0.04907534	0.04338737	1554.8	0.02909008	0.02527798	2144.8	0.0426588	0.0408641	2734.79	0.00358784		3324.79	-0.0060384		3914.78	0.00370873		
375	0.24832606	0.26797677	965	0.04957501	0.04347045	1555	0.02842413	0.02532003	2145	0.04286954	0.04093884	2734.99	0.00412295		3324.99	-0.00640123		3914.98	0.00311159		
375.2	0.2479878	0.26818282	965.2	0.04992505	0.04355345	1555.2	0.02749074	0.02536201	2145.2	0.04272501	0.0410135	2735.19	0.00393687		3325.19	-0.00592222		3915.18	0.00282471		
375.4	0.24735807	0.26838793	965.4	0.05063926	0.04363637	1555.4	0.02641427	0.02540394	2145.4	0.04259752	0.04108807	2735.39	0.00414739		3325.39	-0.00608258		3915.38	0.00209709		
375.6	0.2482039	0.26859211	965.6	0.05025998	0.04371921	1555.6	0.0251569	0.02544579	2145.6	0.04280043	0.04116255	2735.59	0.00484178		3325.59	-0.00582021		3915.58	0.00165523		
375.8	0.24805525	0.26879537	965.8	0.0502895	0.04380198	1555.8	0.02450293	0.02548758	2145.8	0.04319166	0.04123695	2735.79	0.00462957		3325.79	-0.00533602		3915.78	0.00112614		
376	0.24794258	0.26899771	966	0.04940983	0.04388466	1556	0.02428933	0.02552931	2146	0.04398663	0.04131126	2735.99	0.00407999		3325.99	-0.00571092		3915.98	0.00083132		
376.2	0.24817819	0.26919912	966.2	0.04846494	0.04396727	1556.2	0.02456988	0.02557097	2146.2	0.04491174	0.04138549	2736.19	0.00456528		3326.19	-0.00572306		3916.18	0.00077827		
376.4	0.24799482	0.26939963	966.4	0.04824591	0.0440498	1556.4	0.02494767	0.02561257	2146.4	0.0455603	0.04145963	2736.39	0.00392123		3326.39	-0.00533138		3916.38	0.00072315		
376.6	0.24771236	0.26959923	966.6	0.04746478	0.04413225	1556.6	0.02519527	0.0256541	2146.6	0.04629127	0.04153368	2736.59	0.00274835		3326.59	-0.00413295		3916.58	0.00073781		
376.8	0.24870183	0.26979792	966.8	0.04736972	0.04421462	1556.8	0.02692275	0.02569557	2146.8	0.04672547	0.04160766	2736.79	0.00342501		3326.79	-0.00369454		3916.78	0.00016929		
377	0.24903451	0.26999571	967	0.04761964	0.04429692	1557	0.02804778	0.02573697	2147	0.04707469	0.04168154	2736.99	0.00366639		3326.99	-0.00372337		3916.98	0.00010785		
377.2	0.25019361	0.27019261	967.2	0.04765367	0.04437913	1557.2	0.02881163	0.02577831	2147.2	0.04725307	0.04175534	2737.19	0.00401854		3327.19	-0.00313481		3917.18	0.00031021		
377.4	0.25031095	0.27038861	967.4	0.04842788	0.04446127	1557.4	0.02846608	0.02581958	2147.4	0.04847149	0.04182906	2737.39	0.0041595		3327.39	-0.00319287		3917.38	0.00080417		
377.6	0.24933763	0.27058372	967.6	0.04811865	0.04454333	1557.6	0.02869649	0.02586079	2147.6	0.04871892	0.04190269	2737.59	0.00469806		3327.59	-0.00355728		3917.58	0.00135823		
377.8	0.2488751	0.27077795	967.8	0.04841647	0.04462532	1557.8	0.02919415	0.02590194	2147.8	0.04933408	0.04197624	2737.79	0.0040959		3327.79	-0.00397998		3917.78	0.0019296		
378	0.24892451	0.2709713	968	0.04775881	0.04470722	1558	0.03074887	0.02594302	2148	0.04916433	0.0420497	2737.99	0.00405569		3327.99	-0.00321662		3917.98	0.00240734		
378.2	0.24910208	0.27116378	968.2	0.04752411	0.04478905	1558.2	0.03148525	0.02598403	2148.2	0.04945772	0.04212308	2738.19	0.00348826		3328.19	-0.00406392		3918.18	0.00257684		
378.4	0.24964158	0.27135538	968.4	0.04783788	0.0448708	1558.4	0.03124388	0.02602499	2148.4	0.04878841	0.04219637	2738.39	0.00323833		3328.39	-0.00481222		3918.38	0.00326099		
378.6	0.24991429	0.27154611	968.6	0.04920639	0.04495247	1558.6	0.03204285	0.02606588	2148.6	0.04809537	0.04226958	2738.59	0.00329015		3328.59	-0.00527944		3918.58	0.00359088		
378.8	0.24937317	0.27173598	968.8	0.04942144	0.04503407	1558.8	0.03231982	0.0261067	2148.8	0.04760374	0.04234271	2738.79	0.00340824		3328.79	-0.00597792		3918.78	0.00390014		
379	0.24923217	0.27192498	969	0.04924381	0.04511558	1559	0.03214115	0.02614747	2149	0.0476368	0.04241575	2738.99	0.0023885		3328.99	-0.00668739		3918.98	0.00453724		
379.2	0.24967054	0.27211313	969.2	0.04942414	0.04519702	1559.2	0.03131518	0.02618817	2149.2	0.0469698	0.04248871	2739.19	0.00181207		3329.19	-0.00733175		3919.18	0.00459666		
379.4	0.25015033	0.27230043	969.4	0.04950728	0.04527839	1559.4	0.03096865	0.0262288	2149.4	0.04634823	0.04256158	2739.39	0.00151996		3329.39	-0.00685877		3919.38	0.00533596		
379.6	0.25109299	0.27248688	969.6	0.04945502	0.04535967	1559.6	0.03060917	0.02626937	2149.6	0.0467952	0.04263437	2739.59	0.00046991		3329.59	-0.00702049		3919.58	0.00512911		
379.8	0.25127012	0.27267248	969.8	0.0492151	0.04544088	1559.8	0.03048501	0.02630988	2149.8	0.04630951	0.04270708	2739.79	-0.00109335		3329.79	-0.00768202		3919.78	0.00477025		
380	0.25182211	0.27285724	970	0.04915036	0.04552201	1560	0.03021231	0.02635033	2150	0.04558486	0.0427797	2739.99	-0.00155709		3329.99	-0.00741783		3919.98	0.00451718		
380.2	0.25331856	0.27304117	970.2	0.04865148	0.04560307	1560.2	0.02975748	0.02639071	2150.2	0.04581778	0.04285224	2740.19	-0.00200279		3330.19	-0.00766621		3920.18	0.00446565		
380.4	0.25464618	0.27322426	970.4	0.04849026	0.04568405	1560.4	0.0296586	0.02643103	2150.4	0.04597573	0.04292469	2740.39	-0.00163196		3330.39	-0.00730381		3920.38	0.00442195		
380.6	0.254797	0.27340652	970.6	0.04804182	0.04576495	1560.6	0.02956405	0.02647129	2150.6	0.04650032	0.04299707	2740.59	-0.00132092		3330.59	-0.00758371		3920.58	0.00415337		
380.8	0.25590214	0.27358795	970.8	0.04854153	0.04584577	1560.8	0.02985575	0.02651149	2150.8	0.04654513	0.04306936	2740.79	-0.00001488		3330.79	-0.00805201		3920.78	0.00265578		
381	0.25661927	0.27376857	971	0.04998479	0.04592652	1561	0.03040799	0.02655162	2151	0.04627122	0.04314156	2740.99	0.00042541		3330.99	-0.00802795		3920.98	0.00242001		
381.2	0.25626412	0.27394836	971.2	0.0507264	0.04600719	1561.2	0.03026269	0.02659169	2151.2	0.04653124	0.04321369	2741.19	0.00066993		3331.19	-0.00761083		3921.18	0.00182174		
381.4	0.25548027	0.27412734	971.4	0.05114944	0.04608778	1561.4	0.02914249	0.0266317	2151.4	0.04737624	0.04328573	2741.39	0.00112734		3331.39	-0.00800759		3921.38	0.00226429		
381.6	0.25463582	0.27430551	971.6	0.05190867	0.0461683	1561.6	0.0291151	0.02667164	2151.6	0.04807866	0.04335768	2741.59	0.00098161		3331.59	-0.00803549		3921.58	0.00247026		
381.8	0.25436502	0.27448287	971.8	0.0520471	0.04624874	1561.8	0.02910547	0.02671153	2151.8	0.04845974	0.04342956	2741.79	0.00082863		3331.79	-0.00799539		3921.78	0.0019126		
382	0.25389492	0.27465942	972	0.05206162	0.04632911	1562	0.02923571	0.02675135	2152	0.04930626	0.04350135	2741.99	0.00083392		3331.99	-0.00809627		3921.98	0.00105233		
382.2	0.25373764	0.27483518	972.2	0.05169118	0.0464094	1562.2	0.03020605	0.02679111	2152.2	0.04957762	0.04357306	2742.19	0.00057136		3332.19	-0.00848288		3922.18	0.00130725		
382.4	0.25343396	0.27501014	972.4	0.05154928	0.04648961	1562.4	0.03113318	0.02683081	2152.4	0.0496922	0.04364469	2742.39	0.00142458		3332.39	-0.00792945		3922.38	0.0014956		
382.6	0.25343116	0.2751843	972.6	0.05185903	0.04656975	1562.6	0.03208215	0.02687044	2152.6	0.04947111	0.04371623	2742.59	0.00236637		3332.59	-0.00730498		3922.58	0.00161272		
382.8	0.25301413	0.27535768	972.8	0.05075286	0.04664981	1562.8	0.03208949	0.02691002	2152.8	0.04958702	0.0437877	2742.79	0.00211198		3332.79	-0.00782894		3922.78	0.00199476		
383	0.25393279	0.27553027	973	0.05034466	0.04672979	1563	0.03172075	0.02694953	2153	0.04940474	0.04385908	2742.99	0.0019231		3332.99	-0.00662059		3922.98	0.00232395		
383.2	0.25520706	0.27570208	973.2	0.05064564	0.0468097	1563.2	0.03200033	0.02698898	2153.2	0.05009518	0.04393037	2743.19	0.00247042		3333.19	-0.00583279		3923.18	0.00246715		
383.4	0.25486066	0.2758731	973.4	0.05038754	0.04688953	1563.4	0.03256712	0.02702837	2153.4	0.05002957	0.04400159	2743.39	0.0026027		3333.39	-0.00539896		3923.38	0.00311572		
383.6	0.25603921	0.27604336	973.6	0.05049173	0.04696929	1563.6	0.03224271	0.0270677	2153.6	0.04991835	0.04407273	2743.59	0.00274425		3333.59	-0.00563673		3923.58	0.0028633		
383.8	0.25701998	0.27621284	973.8	0.0501098	0.04704897	1563.8	0.03140536	0.02710697	2153.8	0.05003365	0.04414378	2743.79	0.00274481		3333.79	-0.00490036		3923.78	0.00240411		
384	0.25798658	0.27638156	974	0.04938277	0.04712858	1564	0.03090301	0.02714617	2154	0.05015758	0.04421475	2743.99	0.00297834		3333.99	-0.00504802		3923.98	0.00274604		
384.2	0.25830348	0.2765495	974.2	0.04883807	0.04720811	1564.2	0.03084231	0.02718532	2154.2	0.05019428	0.04428564	2744.19	0.003109		3334.19	-0.00617041		3924.18	0.00200679		
384.4	0.25852061	0.27671669	974.4	0.04879407	0.04728757	1564.4	0.03121351	0.0272244	2154.4	0.05027481	0.04435645	2744.39	0.00456756		3334.39	-0.00580995		3924.38	0.00227259		
384.6	0.25740685	0.27688312	974.6	0.05011704	0.04736695	1564.6	0.03164452	0.02726342	2154.6	0.05020193	0.04442718	2744.59	0.0038902		3334.59	-0.00635214		3924.58	0.00117677		
384.8	0.25793838	0.2770488	974.8	0.05129321	0.04744625	1564.8	0.03197937	0.02730239	2154.8	0.0500385	0.04449782	2744.79	0.00397182		3334.79	-0.00644058		3924.78	0.00078087		
385	0.25788584	0.27721372	975	0.05222091	0.04752548	1565	0.0316544	0.02734129	2155	0.04965644	0.04456839	2744.99	0.00366715		3334.99	-0.00685109		3924.98	0.00075396		
385.2	0.25741554	0.2773779	975.2	0.05189748	0.04760463	1565.2	0.03069242	0.02738013	2155.2	0.04963383	0.04463887	2745.19	0.00355289		3335.19	-0.00695008		3925.18	0.00130068		
385.4	0.25763168	0.27754133	975.4	0.05181146	0.04768371	1565.4	0.0302857	0.02741891	2155.4	0.0500661	0.04470927	2745.39	0.00284758		3335.39	-0.00712154		3925.38	0.00188721		
385.6	0.2576466	0.27770403	975.6	0.05179256	0.04776272	1565.6	0.02994557	0.02745763	2155.6	0.05042946	0.04477959	2745.59	0.00213091		3335.59	-0.00725383		3925.58	0.00203416		
385.8	0.25707511	0.27786598	975.8	0.0516121	0.04784165	1565.8	0.02883816	0.02749629	2155.8	0.05004466	0.04484983	2745.79	0.00183954		3335.79	-0.00804805		3925.78	0.00215614		
386	0.25718093	0.2780272	976	0.05200708	0.0479205	1566	0.02861556	0.02753489	2156	0.04977157	0.04491999	2745.99	0.0016773		3335.99	-0.00778266		3925.98	0.00269631		
386.2	0.25771334	0.27818769	976.2	0.05203317	0.04799928	1566.2	0.02974118	0.02757343	2156.2	0.04917438	0.04499007	2746.19	0.00193112		3336.19	-0.00773569		3926.18	0.00300301		
386.4	0.257594	0.27834745	976.4	0.05193868	0.04807799	1566.4	0.03002636	0.02761191	2156.4	0.04929167	0.04506007	2746.39	0.0023287		3336.39	-0.00730538		3926.38	0.00344411		
386.6	0.25810119	0.27850649	976.6	0.05228135	0.04815662	1566.6	0.03043659	0.02765033	2156.6	0.04882271	0.04512999	2746.59	0.00216803		3336.59	-0.00733501		3926.58	0.00339059		
386.8	0.25851188	0.27866481	976.8	0.05179669	0.04823517	1566.8	0.03068866	0.02768869	2156.8	0.04860717	0.04519983	2746.79	0.00190128		3336.79	-0.00827421		3926.78	0.00342192		
387	0.25939966	0.27882241	977	0.05306421	0.04831365	1567	0.03044065	0.027727	2157	0.04928877	0.04526959	2746.99	0.00184526		3336.99	-0.00838374		3926.98	0.0034005		
387.2	0.25956138	0.27897929	977.2	0.05369523	0.04839206	1567.2	0.03142449	0.02776524	2157.2	0.04940399	0.04533926	2747.19	0.00217931		3337.19	-0.00934429		3927.18	0.00373051		
387.4	0.26013124	0.27913547	977.4	0.05330187	0.04847039	1567.4	0.03149881	0.02780342	2157.4	0.04943679	0.04540886	2747.39	0.00217485		3337.39	-0.00943869		3927.38	0.00317381		
387.6	0.26225006	0.27929093	977.6	0.05383688	0.04854865	1567.6	0.03116077	0.02784154	2157.6	0.04940783	0.04547838	2747.59	0.00149839		3337.59	-0.00823053		3927.58	0.00278561		
387.8	0.26223363	0.2794457	977.8	0.053207	0.04862683	1567.8	0.03092241	0.0278796	2157.8	0.05003457	0.04554782	2747.79	0.00032845		3337.79	-0.00936267		3927.78	0.0018852		
388	0.26190657	0.27959976	978	0.05248971	0.04870494	1568	0.03150843	0.02791761	2158	0.05048226	0.04561717	2747.99	0.00015159		3337.99	-0.00993496		3927.98	0.0016975		
388.2	0.26165568	0.27975312	978.2	0.05236831	0.04878298	1568.2	0.03202905	0.02795555	2158.2	0.05058074	0.04568645	2748.19	0.00066661		3338.19	-0.00882554		3928.18	0.00093494		
388.4	0.26180342	0.27990578	978.4	0.05230752	0.04886094	1568.4	0.03243735	0.02799344	2158.4	0.05064838	0.04575565	2748.39	0.00053463		3338.39	-0.00812722		3928.38	0.00109295		
388.6	0.26128759	0.28005776	978.6	0.05314281	0.04893883	1568.6	0.03230138	0.02803126	2158.6	0.05080517	0.04582477	2748.59	-0.00032252		3338.59	-0.00824927		3928.58	0.00006614		
388.8	0.26143448	0.28020904	978.8	0.05285459	0.04901664	1568.8	0.03232425	0.02806903	2158.8	0.05129386	0.04589381	2748.79	-0.00036119		3338.79	-0.00765568		3928.78	0.0003705		
389	0.26180986	0.28035964	979	0.05221813	0.04909438	1569	0.03188558	0.02810674	2159	0.0512006	0.04596277	2748.99	-0.00081884		3338.99	-0.00704051		3928.98	-0.00009842		
389.2	0.26185068	0.28050956	979.2	0.05178838	0.04917205	1569.2	0.03219283	0.02814439	2159.2	0.05152638	0.04603165	2749.19	-0.00116604		3339.19	-0.00626089		3929.18	0.00059434		
389.4	0.26196171	0.2806588	979.4	0.05198746	0.04924964	1569.4	0.03220426	0.02818198	2159.4	0.05175876	0.04610045	2749.39	-0.00085983		3339.39	-0.00583439		3929.38	0.00073086		
389.6	0.26159111	0.28080736	979.6	0.05204925	0.04932716	1569.6	0.03078015	0.02821952	2159.6	0.05250403	0.04616918	2749.59	-0.00028441		3339.59	-0.00570107		3929.58	0.0009359		
389.8	0.26184459	0.28095525	979.8	0.05273566	0.0494046	1569.8	0.03080425	0.02825699	2159.8	0.05272838	0.04623782	2749.79	0.00039091		3339.79	-0.00557212		3929.78	0.00144277		
390	0.26232874	0.28110247	980	0.05384749	0.04948198	1570	0.03129501	0.02829441	2160	0.05284105	0.04630638	2749.99	0.00151551		3339.99	-0.00467115		3929.98	0.00087682		
390.2	0.26288417	0.28124902	980.2	0.05368036	0.04955927	1570.2	0.03180582	0.02833177	2160.2	0.05271208	0.04637487	2750.19	0.00178911		3340.19	-0.00445277		3930.18	0.00104079		
390.4	0.26307858	0.2813949	980.4	0.05386361	0.0496365	1570.4	0.032053	0.02836907	2160.4	0.05328473	0.04644328	2750.39	0.00203657		3340.39	-0.00424328		3930.38	0.00192019		
390.6	0.26373405	0.28154013	980.6	0.05391248	0.04971365	1570.6	0.03180174	0.02840631	2160.6	0.05323973	0.04651161	2750.59	0.00221065		3340.59	-0.00538922		3930.58	0.00197282		
390.8	0.26379808	0.28168469	980.8	0.05404087	0.04979073	1570.8	0.03224735	0.02844349	2160.8	0.0531468	0.04657986	2750.79	0.00272612		3340.79	-0.00647548		3930.78	0.00131263		
391	0.26412464	0.2818286	981	0.05503282	0.04986774	1571	0.03171262	0.02848062	2161	0.05330559	0.04664803	2750.99	0.00307208		3340.99	-0.00786447		3930.98	0.00166005		
391.2	0.26561757	0.28197186	981.2	0.05459098	0.04994467	1571.2	0.03247282	0.02851769	2161.2	0.0532096	0.04671612	2751.19	0.00291371		3341.19	-0.00849278		3931.18	0.00121623		
391.4	0.26640142	0.28211447	981.4	0.05396887	0.05002153	1571.4	0.03215426	0.0285547	2161.4	0.05361767	0.04678414	2751.39	0.00352534		3341.39	-0.00871481		3931.38	0.0012156		
391.6	0.26694266	0.28225644	981.6	0.05436888	0.05009832	1571.6	0.03217899	0.02859165	2161.6	0.05357447	0.04685207	2751.59	0.00399475		3341.59	-0.00997809		3931.58	0.00086215		
391.8	0.26689886	0.28239776	981.8	0.05405235	0.05017503	1571.8	0.03175298	0.02862855	2161.8	0.05331507	0.04691993	2751.79	0.00409797		3341.79	-0.01165552		3931.78	0.00092873		
392	0.26691968	0.28253843	982	0.05333446	0.05025167	1572	0.03220796	0.02866539	2162	0.05395477	0.04698771	2751.99	0.0047446		3341.99	-0.01119485		3931.98	0.00072502		
392.2	0.26757336	0.28267848	982.2	0.05229881	0.05032824	1572.2	0.03233054	0.02870217	2162.2	0.05370236	0.04705542	2752.19	0.00536818		3342.19	-0.01050579		3932.18	0.0010548		
392.4	0.26763118	0.28281788	982.4	0.05295323	0.05040473	1572.4	0.03235105	0.02873889	2162.4	0.05292317	0.04712304	2752.39	0.00492571		3342.39	-0.01057098		3932.38	0.00107162		
392.6	0.26716417	0.28295666	982.6	0.05284755	0.05048116	1572.6	0.03262105	0.02877556	2162.6	0.05278832	0.04719059	2752.59	0.00517506		3342.59	-0.01027249		3932.58	0.00113345		
392.8	0.26743816	0.2830948	982.8	0.05233021	0.05055751	1572.8	0.03353785	0.02881217	2162.8	0.0523789	0.04725806	2752.79	0.00490459		3342.79	-0.00908476		3932.78	0.00147105		
393	0.26775032	0.28323232	983	0.05186285	0.05063379	1573	0.03353088	0.02884872	2163	0.05135171	0.04732545	2752.99	0.00438704		3342.99	-0.00823531		3932.98	0.00143167		
393.2	0.26699997	0.28336922	983.2	0.05242113	0.05070999	1573.2	0.03356234	0.02888522	2163.2	0.05127734	0.04739277	2753.19	0.00416184		3343.19	-0.00744646		3933.18	0.00190634		
393.4	0.26706255	0.28350549	983.4	0.05301084	0.05078613	1573.4	0.03323835	0.02892165	2163.4	0.05103333	0.04746	2753.39	0.00465759		3343.39	-0.00776461		3933.38	0.00251698		
393.6	0.26723518	0.28364115	983.6	0.05322277	0.05086219	1573.6	0.0340585	0.02895804	2163.6	0.05182669	0.04752716	2753.59	0.00375755		3343.59	-0.00735571		3933.58	0.00272898		
393.8	0.2681101	0.28377619	983.8	0.05432888	0.05093818	1573.8	0.03485421	0.02899436	2163.8	0.05149716	0.04759425	2753.79	0.00261292		3343.79	-0.00685237		3933.78	0.00310894		
394	0.26777329	0.28391062	984	0.05494769	0.05101409	1574	0.03460786	0.02903063	2164	0.05120898	0.04766125	2753.99	0.00173286		3343.99	-0.00692498		3933.98	0.00334553		
394.2	0.26789405	0.28404445	984.2	0.05576404	0.05108994	1574.2	0.0348943	0.02906684	2164.2	0.05087118	0.04772818	2754.19	0.00099319		3344.19	-0.00635602		3934.18	0.00397121		
394.4	0.26815667	0.28417766	984.4	0.05650809	0.05116571	1574.4	0.0350117	0.029103	2164.4	0.05082888	0.04779503	2754.39	0.00083397		3344.39	-0.00689169		3934.38	0.00407422		
394.6	0.26812298	0.28431027	984.6	0.05669259	0.05124141	1574.6	0.0341631	0.0291391	2164.6	0.05029734	0.04786181	2754.59	-0.00025184		3344.59	-0.00745107		3934.58	0.00372722		
394.8	0.26733436	0.28444228	984.8	0.05741179	0.05131704	1574.8	0.03431056	0.02917514	2164.8	0.05016562	0.04792851	2754.79	-0.00012116		3344.79	-0.00759225		3934.78	0.00299635		
395	0.26716619	0.28457369	985	0.05815563	0.0513926	1575	0.03407736	0.02921113	2165	0.05004269	0.04799513	2754.99	-0.00041727		3344.99	-0.00795117		3934.98	0.00341084		
395.2	0.26801525	0.28470451	985.2	0.05829531	0.05146809	1575.2	0.03430441	0.02924706	2165.2	0.05015355	0.04806167	2755.19	-0.00052209		3345.19	-0.00805628		3935.18	0.00355655		
395.4	0.26670929	0.28483473	985.4	0.05879279	0.0515435	1575.4	0.03414549	0.02928294	2165.4	0.05049985	0.04812814	2755.39	0.00010145		3345.39	-0.00879102		3935.38	0.0046729		
395.6	0.26592684	0.28496436	985.6	0.05949664	0.05161885	1575.6	0.03442639	0.02931876	2165.6	0.05126373	0.04819453	2755.59	0.00011854		3345.59	-0.0096984		3935.58	0.00311201		
395.8	0.2665568	0.28509341	985.8	0.05904505	0.05169412	1575.8	0.03403251	0.02935452	2165.8	0.05168267	0.04826085	2755.79	0.00087322		3345.79	-0.00991588		3935.78	0.00372807		
396	0.26683724	0.28522187	986	0.05767886	0.05176932	1576	0.03457583	0.02939023	2166	0.05281173	0.04832709	2755.99	0.00152148		3345.99	-0.00973345		3935.98	0.00326313		
396.2	0.26778181	0.28534975	986.2	0.05723188	0.05184445	1576.2	0.03462954	0.02942589	2166.2	0.05322181	0.04839325	2756.19	0.00201668		3346.19	-0.00930766		3936.18	0.00327325		
396.4	0.2684233	0.28547704	986.4	0.05742901	0.0519195	1576.4	0.03457271	0.02946148	2166.4	0.05354387	0.04845934	2756.39	0.00235929		3346.39	-0.00876684		3936.38	0.00347521		
396.6	0.26861327	0.28560377	986.6	0.0568238	0.05199449	1576.6	0.03470776	0.02949702	2166.6	0.053305	0.04852535	2756.59	0.00234125		3346.59	-0.00804919		3936.58	0.00320558		
396.8	0.27008801	0.28572991	986.8	0.05611288	0.05206941	1576.8	0.03456626	0.02953251	2166.8	0.05261684	0.04859129	2756.79	0.00218205		3346.79	-0.00726419		3936.78	0.00293618		
397	0.27044498	0.28585549	987	0.05563735	0.05214425	1577	0.03461483	0.02956794	2167	0.05240661	0.04865715	2756.99	0.00189661		3346.99	-0.00740129		3936.98	0.00279237		
397.2	0.27138499	0.28598049	987.2	0.05561479	0.05221902	1577.2	0.03466516	0.02960332	2167.2	0.05336455	0.04872293	2757.19	0.00150712		3347.19	-0.00739786		3937.18	0.00263878		
397.4	0.27186786	0.28610493	987.4	0.05556041	0.05229373	1577.4	0.03555477	0.02963864	2167.4	0.05389333	0.04878864	2757.39	0.00128865		3347.39	-0.00743738		3937.38	0.00274427		
397.6	0.27221332	0.28622881	987.6	0.05521713	0.05236836	1577.6	0.03665143	0.02967391	2167.6	0.05459027	0.04885427	2757.59	0.0012529		3347.59	-0.00657698		3937.58	0.00127568		
397.8	0.27245416	0.28635212	987.8	0.05547232	0.05244292	1577.8	0.03670332	0.02970912	2167.8	0.05444606	0.04891983	2757.79	0.00152617		3347.79	-0.00577328		3937.78	0.00075616		
398	0.2726472	0.28647487	988	0.05552268	0.05251741	1578	0.03711125	0.02974428	2168	0.05439161	0.04898532	2757.99	0.00244245		3347.99	-0.00524624		3937.98	0.00017945		
398.2	0.27308376	0.28659707	988.2	0.05600539	0.05259183	1578.2	0.03701332	0.02977938	2168.2	0.05450544	0.04905072	2758.19	0.00388656		3348.19	-0.00445987		3938.18	-0.00014986		
398.4	0.27350498	0.28671872	988.4	0.05617328	0.05266618	1578.4	0.03623372	0.02981443	2168.4	0.05402725	0.04911605	2758.39	0.00413694		3348.39	-0.00517239		3938.38	-0.00030202		
398.6	0.27342483	0.28683981	988.6	0.05630691	0.05274045	1578.6	0.03516769	0.02984942	2168.6	0.05416263	0.04918131	2758.59	0.00328846		3348.59	-0.00542447		3938.58	0.00000761		
398.8	0.27346283	0.28696035	988.8	0.05661022	0.05281466	1578.8	0.03499178	0.02988436	2168.8	0.05418094	0.04924649	2758.79	0.00423716		3348.79	-0.0051019		3938.78	0.00041253		
399	0.27336881	0.28708035	989	0.05612879	0.0528888	1579	0.035233	0.02991924	2169	0.05380789	0.0493116	2758.99	0.00392381		3348.99	-0.00530037		3938.98	0.00081562		
399.2	0.27345016	0.2871998	989.2	0.05610857	0.05296287	1579.2	0.03410638	0.02995407	2169.2	0.05338127	0.04937663	2759.19	0.00366971		3349.19	-0.00635809		3939.18	0.00220443		
399.4	0.27234404	0.28731872	989.4	0.05611546	0.05303686	1579.4	0.03417322	0.02998885	2169.4	0.05387956	0.04944159	2759.39	0.00260708		3349.39	-0.00676013		3939.38	0.00257331		
399.6	0.27248957	0.28743709	989.6	0.0570882	0.05311079	1579.6	0.03384061	0.03002357	2169.6	0.05481642	0.04950647	2759.59	0.00326762		3349.59	-0.00692987		3939.58	0.00230326		
399.8	0.27392118	0.28755493	989.8	0.05690685	0.05318465	1579.8	0.0333269	0.03005824	2169.8	0.05478839	0.04957128	2759.79	0.0043229		3349.79	-0.00688436		3939.78	0.00323397		
400	0.2739356	0.28767223	990	0.05667937	0.05325843	1580	0.03366279	0.03009285	2170	0.05534286	0.04963601	2759.99	0.00377674		3349.99	-0.00597695		3939.98	0.00272369		
400.2	0.27450777	0.287789	990.2	0.05800121	0.05333215	1580.2	0.0339951	0.03012741	2170.2	0.05536066	0.04970067	2760.19	0.00263228		3350.19	-0.00644685		3940.18	0.00289171		
400.4	0.27461953	0.28790524	990.4	0.05851875	0.0534058	1580.4	0.03409526	0.03016191	2170.4	0.05603474	0.04976526	2760.39	0.00233251		3350.39	-0.00601418		3940.38	0.00307572		
400.6	0.27467087	0.28802096	990.6	0.05925675	0.05347937	1580.6	0.03385372	0.03019637	2170.6	0.05625679	0.04982977	2760.59	0.0016853		3350.59	-0.00617407		3940.58	0.00301789		
400.8	0.2750287	0.28813615	990.8	0.05873433	0.05355288	1580.8	0.03422596	0.03023077	2170.8	0.056595	0.04989421	2760.79	0.00180332		3350.79	-0.00651452		3940.78	0.0039152		
401	0.27467682	0.28825081	991	0.05908209	0.05362632	1581	0.03406875	0.03026511	2171	0.05725312	0.04995857	2760.99	0.00079154		3350.99	-0.00635776		3940.98	0.0038357		
401.2	0.27421807	0.28836496	991.2	0.06049323	0.05369968	1581.2	0.0343072	0.0302994	2171.2	0.05770388	0.05002286	2761.19	0.00019971		3351.19	-0.00622986		3941.18	0.00319296		
401.4	0.27323222	0.28847859	991.4	0.06123051	0.05377298	1581.4	0.03424689	0.03033364	2171.4	0.05819885	0.05008707	2761.39	0.00092485		3351.39	-0.00552392		3941.38	0.00282386		
401.6	0.27287366	0.28859171	991.6	0.06174379	0.05384621	1581.6	0.03396149	0.03036783	2171.6	0.0579602	0.05015121	2761.59	0.00152723		3351.59	-0.00474459		3941.58	0.0015829		
401.8	0.27314366	0.28870431	991.8	0.06235014	0.05391937	1581.8	0.03472744	0.03040196	2171.8	0.05830151	0.05021528	2761.79	0.00171148		3351.79	-0.00423637		3941.78	0.00144267		
402	0.27321312	0.2888164	992	0.06264243	0.05399246	1582	0.03462698	0.03043604	2172	0.0584633	0.05027927	2761.99	0.00177753		3351.99	-0.00426705		3941.98	0.00192639		
402.2	0.27282915	0.28892799	992.2	0.06245528	0.05406548	1582.2	0.0340372	0.03047006	2172.2	0.05872802	0.05034319	2762.19	0.00197892		3352.19	-0.00426065		3942.18	0.00198951		
402.4	0.27415025	0.28903907	992.4	0.06206308	0.05413843	1582.4	0.03362699	0.03050403	2172.4	0.05774859	0.05040704	2762.39	0.00143454		3352.39	-0.00458301		3942.38	0.001407		
402.6	0.27425944	0.28914964	992.6	0.06177135	0.05421131	1582.6	0.03394007	0.03053795	2172.6	0.05809575	0.05047081	2762.59	0.00145968		3352.59	-0.00438815		3942.58	0.00156566		
402.8	0.27531535	0.28925971	992.8	0.06151308	0.05428412	1582.8	0.03354222	0.03057182	2172.8	0.0570555	0.05053451	2762.79	0.00211602		3352.79	-0.00449666		3942.78	0.00141461		
403	0.27485773	0.28936929	993	0.06137565	0.05435687	1583	0.03368991	0.03060564	2173	0.05710491	0.05059814	2762.99	0.0007183		3352.99	-0.00483098		3942.98	0.00124158		
403.2	0.27499918	0.28947837	993.2	0.06119915	0.05442954	1583.2	0.03276558	0.0306394	2173.2	0.05656541	0.05066169	2763.19	0.00048375		3353.19	-0.00456583		3943.18	0.0015409		
403.4	0.27522441	0.28958695	993.4	0.06072468	0.05450215	1583.4	0.03354058	0.03067311	2173.4	0.0566645	0.05072517	2763.39	0.00101295		3353.39	-0.0043651		3943.38	0.00141971		
403.6	0.27632089	0.28969504	993.6	0.06050473	0.05457468	1583.6	0.03395786	0.03070676	2173.6	0.05644642	0.05078858	2763.59	0.00257209		3353.59	-0.00392077		3943.58	0.0014371		
403.8	0.27702902	0.28980264	993.8	0.05988703	0.05464715	1583.8	0.03414925	0.03074037	2173.8	0.05590381	0.05085192	2763.79	0.0022407		3353.79	-0.00365398		3943.78	0.00180947		
404	0.27759318	0.28990976	994	0.05928352	0.05471955	1584	0.03484304	0.03077392	2174	0.05666956	0.05091518	2763.99	0.0016762		3353.99	-0.0036709		3943.98	0.00145616		
404.2	0.27839454	0.29001639	994.2	0.05922144	0.05479188	1584.2	0.03519215	0.03080742	2174.2	0.05716749	0.05097837	2764.19	0.00143288		3354.19	-0.00423418		3944.18	0.00173073		
404.4	0.2790035	0.29012253	994.4	0.05809812	0.05486414	1584.4	0.03516007	0.03084087	2174.4	0.0578402	0.05104148	2764.39	0.00196153		3354.39	-0.00339105		3944.38	0.00203383		
404.6	0.27948287	0.2902282	994.6	0.058334	0.05493634	1584.6	0.03494395	0.03087426	2174.6	0.05911069	0.05110453	2764.59	0.0025748		3354.59	-0.00416023		3944.58	0.0021109		
404.8	0.27921986	0.29033338	994.8	0.05805105	0.05500846	1584.8	0.03451589	0.03090761	2174.8	0.05882168	0.0511675	2764.79	0.00349556		3354.79	-0.00433893		3944.78	0.0025909		
405	0.27957802	0.29043809	995	0.05919743	0.05508052	1585	0.03372565	0.0309409	2175	0.05879615	0.0512304	2764.99	0.00275366		3354.99	-0.0046619		3944.98	0.0016951		
405.2	0.2797216	0.29054232	995.2	0.05969238	0.05515251	1585.2	0.03403682	0.03097414	2175.2	0.05912789	0.05129323	2765.19	0.00275014		3355.19	-0.00549286		3945.18	0.00192023		
405.4	0.27983313	0.29064608	995.4	0.05926367	0.05522443	1585.4	0.03402419	0.03100733	2175.4	0.05963227	0.05135598	2765.39	0.00313827		3355.39	-0.00498534		3945.38	0.00177081		
405.6	0.27978054	0.29074937	995.6	0.05901196	0.05529628	1585.6	0.03493452	0.03104046	2175.6	0.05892017	0.05141866	2765.59	0.00270905		3355.59	-0.00528063		3945.58	0.0013734		
405.8	0.27986726	0.2908522	995.8	0.05888956	0.05536806	1585.8	0.03564103	0.03107355	2175.8	0.05887803	0.05148127	2765.79	0.00181257		3355.79	-0.00576166		3945.78	0.00176241		
406	0.27960022	0.29095455	996	0.05849262	0.05543978	1586	0.03542771	0.03110658	2176	0.05807648	0.05154381	2765.99	0.00234903		3355.99	-0.0066301		3945.98	0.00220128		
406.2	0.28077169	0.29105645	996.2	0.05838211	0.05551142	1586.2	0.03550361	0.03113956	2176.2	0.05712674	0.05160628	2766.19	0.00233151		3356.19	-0.00688451		3946.18	0.0016194		
406.4	0.28131446	0.29115788	996.4	0.05830916	0.055583	1586.4	0.0362223	0.03117249	2176.4	0.0566495	0.05166867	2766.39	0.00168614		3356.39	-0.00742354		3946.38	0.00136529		
406.6	0.28115604	0.29125885	996.6	0.05940883	0.05565452	1586.6	0.03696156	0.03120537	2176.6	0.05690119	0.051731	2766.59	0.00128752		3356.59	-0.00821541		3946.58	0.001137		
406.8	0.28174112	0.29135936	996.8	0.05884256	0.05572596	1586.8	0.03659657	0.0312382	2176.8	0.05634825	0.05179325	2766.79	0.0006176		3356.79	-0.00886103		3946.78	0.00069777		
407	0.28146636	0.29145942	997	0.0584257	0.05579733	1587	0.0366907	0.03127098	2177	0.05687831	0.05185543	2766.99	-0.00021418		3356.99	-0.00899803		3946.98	0.00129241		
407.2	0.28208499	0.29155902	997.2	0.05770544	0.05586864	1587.2	0.03644294	0.03130371	2177.2	0.0569258	0.05191754	2767.19	0.00017655		3357.19	-0.0089699		3947.18	0.00158208		
407.4	0.28187135	0.29165817	997.4	0.05758717	0.05593988	1587.4	0.0368671	0.03133638	2177.4	0.05685619	0.05197957	2767.39	0.00031538		3357.39	-0.00952854		3947.38	0.00242188		
407.6	0.28254084	0.29175688	997.6	0.05786031	0.05601106	1587.6	0.03744875	0.03136901	2177.6	0.05609322	0.05204154	2767.59	0.00014898		3357.59	-0.00898207		3947.58	0.0028141		
407.8	0.28333069	0.29185513	997.8	0.05822299	0.05608216	1587.8	0.03736779	0.03140158	2177.8	0.05676077	0.05210344	2767.79	-0.00014202		3357.79	-0.00886024		3947.78	0.003259		
408	0.28333449	0.29195294	998	0.05810678	0.0561532	1588	0.03751947	0.0314341	2178	0.05781262	0.05216526	2767.99	0.00021128		3357.99	-0.00866782		3947.98	0.00281224		
408.2	0.28342846	0.29205031	998.2	0.05861785	0.05622417	1588.2	0.03693072	0.03146657	2178.2	0.05778969	0.05222701	2768.19	0.00110407		3358.19	-0.00796486		3948.18	0.00294817		
408.4	0.28362647	0.29214724	998.4	0.05905664	0.05629507	1588.4	0.03573936	0.031499	2178.4	0.05729456	0.05228869	2768.39	0.00176724		3358.39	-0.0071665		3948.38	0.00270112		
408.6	0.28319669	0.29224372	998.6	0.06014523	0.05636591	1588.6	0.03560564	0.03153137	2178.6	0.05851486	0.0523503	2768.59	0.00330008		3358.59	-0.00692073		3948.58	0.00175009		
408.8	0.28295856	0.29233977	998.8	0.06061197	0.05643668	1588.8	0.0350188	0.03156369	2178.8	0.05771921	0.05241184	2768.79	0.00405605		3358.79	-0.00705699		3948.78	0.00179793		
409	0.28412367	0.29243538	999	0.06139308	0.05650738	1589	0.03552125	0.03159596	2179	0.0582024	0.05247331	2768.99	0.00294991		3358.99	-0.0064415		3948.98	0.00145488		
409.2	0.28394052	0.29253056	999.2	0.06095137	0.05657802	1589.2	0.03622841	0.03162818	2179.2	0.05875379	0.05253471	2769.19	0.00345016		3359.19	-0.00618497		3949.18	0.00200994		
409.4	0.28396227	0.29262531	999.4	0.06102835	0.05664858	1589.4	0.0359938	0.03166035	2179.4	0.05901517	0.05259604	2769.39	0.00372048		3359.39	-0.00555467		3949.38	0.00198766		
409.6	0.28359688	0.29271963	999.6	0.06144114	0.05671908	1589.6	0.0366063	0.03169247	2179.6	0.05853581	0.0526573	2769.59	0.0040096		3359.59	-0.00544748		3949.58	0.00165146		
409.8	0.28367467	0.29281352	999.8	0.06166249	0.05678952	1589.8	0.03660837	0.03172454	2179.8	0.05832317	0.05271848	2769.79	0.0043809		3359.79	-0.00525375		3949.78	0.00203148		
410	0.28414364	0.29290699	1000	0.06252009	0.05685989	1590	0.0368517	0.03175656	2180	0.05778327	0.0527796	2769.99	0.0052148		3359.99	-0.00575142		3949.98	0.00125524		
410.2	0.28471274	0.29300003	1000.2	0.06338501	0.05693019	1590.2	0.03657775	0.03178853	2180.2	0.05820513	0.05284065	2770.19	0.0037132		3360.19	-0.00500657		3950.18	0.00149555		
410.4	0.28450085	0.29309265	1000.4	0.06340177	0.05700042	1590.4	0.03707693	0.03182045	2180.4	0.05894052	0.05290162	2770.39	0.0028079		3360.39	-0.00478537		3950.38	0.00142404		
410.6	0.28477031	0.29318485	1000.6	0.06319947	0.05707059	1590.6	0.03676079	0.03185233	2180.6	0.05910161	0.05296253	2770.59	0.00263578		3360.59	-0.00542813		3950.58	0.0013979		
410.8	0.28495333	0.29327664	1000.8	0.06184091	0.05714069	1590.8	0.03663136	0.03188415	2180.8	0.05943487	0.05302337	2770.79	0.00201397		3360.79	-0.00598176		3950.78	0.00166679		
411	0.28557845	0.293368	1001	0.0614573	0.05721072	1591	0.03639156	0.03191592	2181	0.05945639	0.05308413	2770.99	0.00154509		3360.99	-0.00652312		3950.98	0.0025433		
411.2	0.28508868	0.29345896	1001.2	0.06152594	0.05728069	1591.2	0.036417	0.03194764	2181.2	0.05931105	0.05314483	2771.19	0.00127142		3361.19	-0.00682646		3951.18	0.00341741		
411.4	0.28570443	0.2935495	1001.4	0.06206914	0.05735059	1591.4	0.03661941	0.03197932	2181.4	0.05932452	0.05320545	2771.39	0.00114875		3361.39	-0.00693858		3951.38	0.00386346		
411.6	0.28571063	0.29363963	1001.6	0.06213159	0.05742042	1591.6	0.03612401	0.03201094	2181.6	0.05962813	0.05326601	2771.59	0.00093184		3361.59	-0.00797346		3951.58	0.00428878		
411.8	0.28529808	0.29372935	1001.8	0.06172848	0.05749019	1591.8	0.03530039	0.03204251	2181.8	0.06045401	0.0533265	2771.79	0.00137358		3361.79	-0.00843049		3951.78	0.00403483		
412	0.28422861	0.29381866	1002	0.0620444	0.0575599	1592	0.03466691	0.03207404	2182	0.06060602	0.05338692	2771.99	0.00152592		3361.99	-0.00914047		3951.98	0.00454703		
412.2	0.28384947	0.29390757	1002.2	0.06237504	0.05762953	1592.2	0.03332686	0.03210552	2182.2	0.06026687	0.05344727	2772.19	0.00228817		3362.19	-0.00942837		3952.18	0.00485059		
412.4	0.28300377	0.29399608	1002.4	0.06251342	0.0576991	1592.4	0.03326912	0.03213694	2182.4	0.05963552	0.05350754	2772.39	0.0020683		3362.39	-0.00971779		3952.38	0.0049354		
412.6	0.28185014	0.29408419	1002.6	0.06251091	0.05776861	1592.6	0.03360017	0.03216832	2182.6	0.05932913	0.05356775	2772.59	0.00260771		3362.59	-0.0104888		3952.58	0.00423695		
412.8	0.28233163	0.29417189	1002.8	0.06265685	0.05783805	1592.8	0.0333886	0.03219965	2182.8	0.05932202	0.0536279	2772.79	0.0017866		3362.79	-0.01124716		3952.78	0.00365823		
413	0.28287794	0.2942592	1003	0.06276008	0.05790742	1593	0.0341073	0.03223093	2183	0.06020634	0.05368797	2772.99	0.00230699		3362.99	-0.01113513		3952.98	0.00360615		
413.2	0.28285393	0.29434611	1003.2	0.0623844	0.05797672	1593.2	0.03415573	0.03226217	2183.2	0.05993948	0.05374797	2773.19	0.00383933		3363.19	-0.01212727		3953.18	0.00259519		
413.4	0.2829627	0.29443263	1003.4	0.06249451	0.05804597	1593.4	0.03408571	0.03229335	2183.4	0.06000198	0.0538079	2773.39	0.0035293		3363.39	-0.01156292		3953.38	0.00248719		
413.6	0.28253312	0.29451876	1003.6	0.06232081	0.05811514	1593.6	0.03514007	0.03232449	2183.6	0.05885751	0.05386777	2773.59	0.00388035		3363.59	-0.01108559		3953.58	0.00135077		
413.8	0.28348244	0.2946045	1003.8	0.06201514	0.05818425	1593.8	0.03530994	0.03235557	2183.8	0.05898801	0.05392756	2773.79	0.00378009		3363.79	-0.01131773		3953.78	0.00205431		
414	0.2844916	0.29468985	1004	0.06271423	0.05825329	1594	0.03534997	0.03238661	2184	0.0592627	0.05398729	2773.99	0.00286751		3363.99	-0.0114445		3953.98	0.0015033		
414.2	0.28535298	0.29477481	1004.2	0.06181617	0.05832227	1594.2	0.03523148	0.0324176	2184.2	0.06011415	0.05404695	2774.19	0.00268376		3364.19	-0.00997871		3954.18	0.00173082		
414.4	0.28654898	0.29485938	1004.4	0.06104464	0.05839119	1594.4	0.03585422	0.03244854	2184.4	0.06035538	0.05410654	2774.39	0.00326505		3364.39	-0.0097084		3954.38	0.00161221		
414.6	0.28764185	0.29494358	1004.6	0.06096878	0.05846003	1594.6	0.03584968	0.03247944	2184.6	0.06019946	0.05416606	2774.59	0.00245196		3364.59	-0.00983403		3954.58	0.00268272		
414.8	0.28901928	0.29502739	1004.8	0.06101093	0.05852882	1594.8	0.03683975	0.03251028	2184.8	0.05911998	0.05422551	2774.79	0.00174455		3364.79	-0.00952257		3954.78	0.00280183		
415	0.28921463	0.29511082	1005	0.06158249	0.05859753	1595	0.03690086	0.03254108	2185	0.05912185	0.0542849	2774.99	0.00185084		3364.99	-0.00863111		3954.98	0.00325226		
415.2	0.28958502	0.29519387	1005.2	0.06128563	0.05866619	1595.2	0.03682407	0.03257183	2185.2	0.05940934	0.05434421	2775.19	0.00193846		3365.19	-0.00767704		3955.18	0.00358408		
415.4	0.29099147	0.29527655	1005.4	0.06146799	0.05873477	1595.4	0.03746657	0.03260253	2185.4	0.06087319	0.05440346	2775.39	0.00123667		3365.39	-0.00707382		3955.38	0.00317119		
415.6	0.29011551	0.29535885	1005.6	0.06103458	0.0588033	1595.6	0.03697921	0.03263319	2185.6	0.06164292	0.05446264	2775.59	0.00141601		3365.59	-0.00793848		3955.58	0.00314459		
415.8	0.28982213	0.29544078	1005.8	0.06106656	0.05887175	1595.8	0.03720682	0.03266379	2185.8	0.06192855	0.05452176	2775.79	0.00162392		3365.79	-0.00736306		3955.78	0.00337734		
416	0.28982268	0.29552233	1006	0.06226753	0.05894014	1596	0.03706696	0.03269435	2186	0.06246155	0.0545808	2775.99	0.00162057		3365.99	-0.00740782		3955.98	0.00436168		
416.2	0.28955695	0.29560352	1006.2	0.06230238	0.05900847	1596.2	0.0359254	0.03272486	2186.2	0.06179403	0.05463978	2776.19	0.0014113		3366.19	-0.00740941		3956.18	0.00450609		
416.4	0.28895802	0.29568434	1006.4	0.06173011	0.05907673	1596.4	0.03653228	0.03275533	2186.4	0.06106392	0.05469868	2776.39	0.0008466		3366.39	-0.00737509		3956.38	0.00465852		
416.6	0.28836869	0.29576479	1006.6	0.0615959	0.05914493	1596.6	0.0355823	0.03278574	2186.6	0.06060321	0.05475753	2776.59	0.00048288		3366.59	-0.00680504		3956.58	0.00407268		
416.8	0.28966022	0.29584488	1006.8	0.06259019	0.05921307	1596.8	0.03475081	0.03281611	2186.8	0.06103042	0.0548163	2776.79	0.00041236		3366.79	-0.00692432		3956.78	0.00338678		
417	0.28906864	0.29592461	1007	0.06287973	0.05928113	1597	0.03486693	0.03284643	2187	0.06064822	0.054875	2776.99	0.00115108		3366.99	-0.00665309		3956.98	0.00364061		
417.2	0.28883833	0.29600397	1007.2	0.06316404	0.05934914	1597.2	0.03478425	0.03287671	2187.2	0.06017306	0.05493364	2777.19	0.00051188		3367.19	-0.00703334		3957.18	0.00310252		
417.4	0.28852567	0.29608298	1007.4	0.06295101	0.05941708	1597.4	0.0349189	0.03290694	2187.4	0.06065823	0.05499221	2777.39	-0.00042455		3367.39	-0.00692021		3957.38	0.00343533		
417.6	0.28865685	0.29616162	1007.6	0.06235563	0.05948495	1597.6	0.03493906	0.03293712	2187.6	0.06030616	0.05505072	2777.59	0.00000558		3367.59	-0.00778833		3957.58	0.00360788		
417.8	0.28876731	0.29623991	1007.8	0.06294459	0.05955276	1597.8	0.03535115	0.03296725	2187.8	0.0608034	0.05510915	2777.79	-0.0003158		3367.79	-0.00819851		3957.78	0.00442827		
418	0.28817535	0.29631785	1008	0.0636608	0.05962051	1598	0.03603789	0.03299734	2188	0.06116827	0.05516752	2777.99	-0.00040035		3367.99	-0.00787913		3957.98	0.0031635		
418.2	0.28775317	0.29639543	1008.2	0.0637588	0.05968819	1598.2	0.0366959	0.03302738	2188.2	0.06100802	0.05522582	2778.19	0.00079601		3368.19	-0.00698538		3958.18	0.00335188		
418.4	0.28767614	0.29647266	1008.4	0.06439582	0.05975581	1598.4	0.03654986	0.03305737	2188.4	0.05973806	0.05528406	2778.39	0.0009228		3368.39	-0.00794307		3958.38	0.00343806		
418.6	0.28818049	0.29654954	1008.6	0.06513842	0.05982336	1598.6	0.03732198	0.03308732	2188.6	0.05875679	0.05534223	2778.59	0.00037482		3368.59	-0.00867548		3958.58	0.00346472		
418.8	0.28761269	0.29662607	1008.8	0.06541481	0.05989085	1598.8	0.03736525	0.03311722	2188.8	0.05790441	0.05540033	2778.79	0.00130471		3368.79	-0.00817126		3958.78	0.00294773		
419	0.28791306	0.29670225	1009	0.06593463	0.05995828	1599	0.03729203	0.03314707	2189	0.05868502	0.05545836	2778.99	0.00300096		3368.99	-0.00818795		3958.98	0.00233284		
419.2	0.28834686	0.29677809	1009.2	0.06576485	0.06002564	1599.2	0.03820448	0.03317688	2189.2	0.05849991	0.05551633	2779.19	0.00311275		3369.19	-0.00776191		3959.18	0.00186704		
419.4	0.28889143	0.29685359	1009.4	0.06583803	0.06009293	1599.4	0.0397439	0.03320664	2189.4	0.05889743	0.05557423	2779.39	0.00321296		3369.39	-0.00801222		3959.38	0.00191814		
419.6	0.28938413	0.29692874	1009.6	0.06542166	0.06016017	1599.6	0.03997458	0.03323635	2189.6	0.05941236	0.05563207	2779.59	0.00509037		3369.59	-0.0081794		3959.58	0.00206078		
419.8	0.28985953	0.29700356	1009.8	0.06541438	0.06022734	1599.8	0.03983365	0.03326602	2189.8	0.059768	0.05568984	2779.79	0.00465323		3369.79	-0.00811636		3959.78	0.00262698		
420	0.29068808	0.29707803	1010	0.06508568	0.06029444	1600	0.0389504	0.03329564	2190	0.05954682	0.05574754	2779.99	0.00457424		3369.99	-0.00788364		3959.98	0.00255818		
420.2	0.29099483	0.29715216	1010.2	0.06450891	0.06036149	1600.2	0.03890609	0.03332522	2190.2	0.05895572	0.05580517	2780.19	0.00406382		3370.19	-0.00732195		3960.18	0.00304036		
420.4	0.29211648	0.29722596	1010.4	0.06404064	0.06042847	1600.4	0.03808995	0.03335475	2190.4	0.05906509	0.05586274	2780.39	0.00429844		3370.39	-0.00679674		3960.38	0.00326231		
420.6	0.29296377	0.29729943	1010.6	0.06477782	0.06049538	1600.6	0.03719544	0.03338423	2190.6	0.0591644	0.05592024	2780.59	0.0044498		3370.59	-0.00656228		3960.58	0.00338461		
420.8	0.29362392	0.29737256	1010.8	0.06522322	0.06056223	1600.8	0.03671722	0.03341367	2190.8	0.05957041	0.05597768	2780.79	0.00353531		3370.79	-0.0069125		3960.78	0.00334369		
421	0.29309889	0.29744536	1011	0.06512586	0.06062902	1601	0.03678329	0.03344306	2191	0.06026793	0.05603505	2780.99	0.00302492		3370.99	-0.00681136		3960.98	0.00381378		
421.2	0.29420184	0.29751783	1011.2	0.06461108	0.06069575	1601.2	0.03670983	0.03347241	2191.2	0.06194583	0.05609236	2781.19	0.00194582		3371.19	-0.00778188		3961.18	0.00334207		
421.4	0.29534087	0.29758998	1011.4	0.06431959	0.06076241	1601.4	0.03656681	0.03350171	2191.4	0.06267861	0.0561496	2781.39	0.00204668		3371.39	-0.0082738		3961.38	0.00417841		
421.6	0.29519321	0.29766179	1011.6	0.06438089	0.06082901	1601.6	0.03684712	0.03353096	2191.6	0.06288784	0.05620677	2781.59	0.00099804		3371.59	-0.00824839		3961.58	0.0047772		
421.8	0.29471557	0.29773328	1011.8	0.06469616	0.06089554	1601.8	0.03683858	0.03356017	2191.8	0.0634946	0.05626388	2781.79	0.0001842		3371.79	-0.00778667		3961.78	0.0042248		
422	0.29386139	0.29780445	1012	0.06428883	0.06096202	1602	0.03700842	0.03358934	2192	0.06375918	0.05632092	2781.99	-0.0003721		3371.99	-0.00789825		3961.98	0.00414943		
422.2	0.29403447	0.29787529	1012.2	0.06388788	0.06102843	1602.2	0.03721711	0.03361845	2192.2	0.06397528	0.0563779	2782.19	-0.00029928		3372.19	-0.00866187		3962.18	0.00443401		
422.4	0.29415628	0.29794581	1012.4	0.06404112	0.06109477	1602.4	0.03679264	0.03364753	2192.4	0.06333832	0.05643481	2782.39	-0.00062719		3372.39	-0.00961823		3962.38	0.00407632		
422.6	0.29490333	0.29801601	1012.6	0.06412183	0.06116106	1602.6	0.03711248	0.03367656	2192.6	0.06353857	0.05649165	2782.59	-0.00030745		3372.59	-0.0103328		3962.58	0.00414993		
422.8	0.29423093	0.2980859	1012.8	0.06477046	0.06122728	1602.8	0.03689435	0.03370554	2192.8	0.06314738	0.05654843	2782.79	0.00071509		3372.79	-0.00972052		3962.78	0.00393171		
423	0.29532222	0.29815547	1013	0.06549312	0.06129343	1603	0.03751812	0.03373448	2193	0.06266319	0.05660515	2782.99	0.001826		3372.99	-0.01011547		3962.98	0.00319334		
423.2	0.29459632	0.29822472	1013.2	0.0660579	0.06135953	1603.2	0.03829134	0.03376337	2193.2	0.06289433	0.0566618	2783.19	0.00224788		3373.19	-0.00948968		3963.18	0.00358766		
423.4	0.29533887	0.29829366	1013.4	0.06583349	0.06142556	1603.4	0.03901628	0.03379222	2193.4	0.06288787	0.05671838	2783.39	0.00326667		3373.39	-0.00964301		3963.38	0.00366137		
423.6	0.29641261	0.29836228	1013.6	0.06537382	0.06149153	1603.6	0.03889682	0.03382102	2193.6	0.06313048	0.0567749	2783.59	0.00488772		3373.59	-0.00955431		3963.58	0.00364799		
423.8	0.29575246	0.2984306	1013.8	0.06535362	0.06155744	1603.8	0.03846684	0.03384978	2193.8	0.06263321	0.05683136	2783.79	0.00476602		3373.79	-0.00901465		3963.78	0.00366933		
424	0.2962385	0.2984986	1014	0.06544176	0.06162328	1604	0.03907372	0.03387849	2194	0.06165428	0.05688775	2783.99	0.00440468		3373.99	-0.00818309		3963.98	0.0032806		
424.2	0.29609198	0.2985663	1014.2	0.06669127	0.06168906	1604.2	0.03963997	0.03390716	2194.2	0.06095297	0.05694407	2784.19	0.00463916		3374.19	-0.00736361		3964.18	0.00279581		
424.4	0.29625171	0.29863369	1014.4	0.06640588	0.06175478	1604.4	0.03861843	0.03393578	2194.4	0.06041943	0.05700033	2784.39	0.00510538		3374.39	-0.00841987		3964.38	0.00209588		
424.6	0.29581438	0.29870077	1014.6	0.0668957	0.06182044	1604.6	0.03954424	0.03396436	2194.6	0.06018002	0.05705653	2784.59	0.00444343		3374.59	-0.00960087		3964.58	0.00251729		
424.8	0.29531815	0.29876755	1014.8	0.06709829	0.06188604	1604.8	0.03930004	0.0339929	2194.8	0.05984019	0.05711266	2784.79	0.00347185		3374.79	-0.0100215		3964.78	0.00240536		
425	0.29563082	0.29883403	1015	0.06776198	0.06195157	1605	0.03878907	0.03402139	2195	0.05965318	0.05716873	2784.99	0.00325157		3374.99	-0.01034903		3964.98	0.00225923		
425.2	0.29587047	0.29890021	1015.2	0.06707508	0.06201704	1605.2	0.03938712	0.03404983	2195.2	0.06034279	0.05722473	2785.19	0.00283801		3375.19	-0.01068123		3965.18	0.0014375		
425.4	0.29615946	0.29896608	1015.4	0.06724491	0.06208245	1605.4	0.03928034	0.03407824	2195.4	0.0602456	0.05728067	2785.39	0.0018165		3375.39	-0.01028222		3965.38	0.00263921		
425.6	0.29466078	0.29903166	1015.6	0.06663873	0.0621478	1605.6	0.03945872	0.03410659	2195.6	0.06103931	0.05733654	2785.59	-0.00001042		3375.59	-0.01008975		3965.58	0.00229889		
425.8	0.29418533	0.29909694	1015.8	0.06715108	0.06221308	1605.8	0.03888443	0.03413491	2195.8	0.06147324	0.05739235	2785.79	-0.00087697		3375.79	-0.0102601		3965.78	0.00155248		
426	0.2942273	0.29916192	1016	0.06695317	0.0622783	1606	0.03955396	0.03416318	2196	0.06232527	0.05744809	2785.99	-0.00130636		3375.99	-0.01094472		3965.98	0.00121019		
426.2	0.29510013	0.29922661	1016.2	0.06701382	0.06234346	1606.2	0.04021915	0.0341914	2196.2	0.06299103	0.05750377	2786.19	-0.00149602		3376.19	-0.01139483		3966.18	0.00125529		
426.4	0.29489972	0.29929101	1016.4	0.06709466	0.06240856	1606.4	0.04025094	0.03421959	2196.4	0.0631229	0.05755939	2786.39	-0.00146919		3376.39	-0.01135884		3966.38	0.00140656		
426.6	0.29631871	0.29935512	1016.6	0.06673873	0.0624736	1606.6	0.03969606	0.03424772	2196.6	0.06368331	0.05761494	2786.59	-0.00136836		3376.59	-0.01169661		3966.58	0.00074712		
426.8	0.2971307	0.29941893	1016.8	0.06721983	0.06253858	1606.8	0.04000183	0.03427582	2196.8	0.06435695	0.05767043	2786.79	-0.00042881		3376.79	-0.0112778		3966.78	0.00038272		
427	0.29787904	0.29948245	1017	0.06721654	0.06260349	1607	0.0402142	0.03430387	2197	0.06434209	0.05772586	2786.99	0.00093164		3376.99	-0.01099814		3966.98	0.00047583		
427.2	0.29804161	0.29954569	1017.2	0.06720699	0.06266834	1607.2	0.04014294	0.03433187	2197.2	0.06391649	0.05778122	2787.19	0.00127363		3377.19	-0.01069335		3967.18	0.00097466		
427.4	0.29904438	0.29960864	1017.4	0.06685217	0.06273313	1607.4	0.04067697	0.03435984	2197.4	0.06303752	0.05783652	2787.39	0.00203003		3377.39	-0.01054543		3967.38	0.00153885		
427.6	0.29898208	0.29967131	1017.6	0.06669653	0.06279786	1607.6	0.04054998	0.03438776	2197.6	0.06395448	0.05789175	2787.59	0.00244637		3377.59	-0.00976469		3967.58	0.00160916		
427.8	0.29801536	0.29973369	1017.8	0.06649466	0.06286253	1607.8	0.04050918	0.03441563	2197.8	0.06349767	0.05794693	2787.79	0.00252208		3377.79	-0.00857629		3967.78	0.00175266		
428	0.29853083	0.29979579	1018	0.06707729	0.06292714	1608	0.04153704	0.03444347	2198	0.06341972	0.05800203	2787.99	0.00164853		3377.99	-0.00828503		3967.98	0.00157852		
428.2	0.29818489	0.2998576	1018.2	0.06743709	0.06299168	1608.2	0.04137173	0.03447126	2198.2	0.06361823	0.05805708	2788.19	0.00228146		3378.19	-0.00849829		3968.18	0.00159256		
428.4	0.29799729	0.29991914	1018.4	0.06720598	0.06305617	1608.4	0.04063774	0.034499	2198.4	0.06380714	0.05811206	2788.39	0.00314501		3378.39	-0.00955519		3968.38	0.00195932		
428.6	0.29801521	0.2999804	1018.6	0.06825119	0.06312059	1608.6	0.04100782	0.0345267	2198.6	0.06391442	0.05816698	2788.59	0.00292183		3378.59	-0.00873355		3968.58	0.00286061		
428.8	0.29747152	0.30004138	1018.8	0.06936521	0.06318495	1608.8	0.04054743	0.03455436	2198.8	0.06355436	0.05822183	2788.79	0.00337272		3378.79	-0.00761569		3968.78	0.00285894		
429	0.29744868	0.30010208	1019	0.06989468	0.06324925	1609	0.04056998	0.03458198	2199	0.06370107	0.05827662	2788.99	0.00374135		3378.99	-0.0072561		3968.98	0.0029494		
429.2	0.29727812	0.30016251	1019.2	0.06956784	0.06331349	1609.2	0.04112884	0.03460956	2199.2	0.06431195	0.05833135	2789.19	0.0030232		3379.19	-0.00649048		3969.18	0.00223776		
429.4	0.29729968	0.30022266	1019.4	0.07038474	0.06337767	1609.4	0.04081496	0.03463709	2199.4	0.06458489	0.05838602	2789.39	0.00283755		3379.39	-0.00589156		3969.38	0.00292725		
429.6	0.29613638	0.30028255	1019.6	0.07057547	0.06344179	1609.6	0.04106902	0.03466457	2199.6	0.06568485	0.05844062	2789.59	0.00295977		3379.59	-0.00613663		3969.58	0.00230233		
429.8	0.2969142	0.30034216	1019.8	0.07163501	0.06350585	1609.8	0.04102769	0.03469202	2199.8	0.06561502	0.05849516	2789.79	0.00303575		3379.79	-0.0054825		3969.78	0.00248463		
430	0.29718625	0.3004015	1020	0.07066769	0.06356984	1610	0.04147107	0.03471942	2200	0.06669241	0.05854964	2789.99	0.00329325		3379.99	-0.00533193		3969.98	0.00276695		
430.2	0.29653849	0.30046057	1020.2	0.07005126	0.06363378	1610.2	0.04168263	0.03474678	2200.2	0.06674958	0.05860405	2790.19	0.0033849		3380.19	-0.00474811		3970.18	0.0032405		
430.4	0.29629597	0.30051937	1020.4	0.06969642	0.06369766	1610.4	0.04190713	0.0347741	2200.4	0.06665079	0.05865841	2790.39	0.0033331		3380.39	-0.00541826		3970.38	0.00301867		
430.6	0.29759779	0.30057791	1020.6	0.06942735	0.06376147	1610.6	0.04155303	0.03480138	2200.6	0.06678931	0.0587127	2790.59	0.00290924		3380.59	-0.00546609		3970.58	0.00277317		
430.8	0.29769647	0.30063618	1020.8	0.06959469	0.06382522	1610.8	0.04178508	0.03482861	2200.8	0.06638448	0.05876692	2790.79	0.00386811		3380.79	-0.00562829		3970.78	0.00266784		
431	0.29699852	0.30069419	1021	0.06953804	0.06388892	1611	0.04231284	0.0348558	2201	0.06570965	0.05882109	2790.99	0.00341704		3380.99	-0.00570771		3970.98	0.00340376		
431.2	0.29696454	0.30075193	1021.2	0.06870647	0.06395255	1611.2	0.04127945	0.03488295	2201.2	0.06488001	0.05887519	2791.19	0.00286811		3381.19	-0.00688735		3971.18	0.00326613		
431.4	0.29696005	0.30080941	1021.4	0.06890034	0.06401612	1611.4	0.04209993	0.03491005	2201.4	0.06456741	0.05892923	2791.39	0.00322826		3381.39	-0.00661326		3971.38	0.00331759		
431.6	0.29674181	0.30086664	1021.6	0.06903726	0.06407964	1611.6	0.04195223	0.03493711	2201.6	0.0652924	0.05898321	2791.59	0.0025495		3381.59	-0.00672454		3971.58	0.00235011		
431.8	0.29637697	0.3009236	1021.8	0.06929434	0.06414309	1611.8	0.04245823	0.03496414	2201.8	0.06478545	0.05903713	2791.79	0.00259151		3381.79	-0.00728624		3971.78	0.0017458		
432	0.29689106	0.3009803	1022	0.06984532	0.06420648	1612	0.04272939	0.03499111	2202	0.06491016	0.05909098	2791.99	0.0016983		3381.99	-0.00826976		3971.98	0.00189524		
432.2	0.29702219	0.30103675	1022.2	0.06955849	0.06426981	1612.2	0.04172807	0.03501805	2202.2	0.06530242	0.05914478	2792.19	0.00195255		3382.19	-0.00866845		3972.18	0.00239804		
432.4	0.29711714	0.30109294	1022.4	0.06959321	0.06433308	1612.4	0.04110014	0.03504495	2202.4	0.0656359	0.05919851	2792.39	0.00161666		3382.39	-0.00822314		3972.38	0.00259912		
432.6	0.29772056	0.30114888	1022.6	0.06990978	0.0643963	1612.6	0.04094672	0.0350718	2202.6	0.06513535	0.05925218	2792.59	0.00118786		3382.59	-0.00843596		3972.58	0.00290529		
432.8	0.29852117	0.30120456	1022.8	0.06952566	0.06445945	1612.8	0.040595	0.03509861	2202.8	0.0651519	0.05930578	2792.79	0.00157843		3382.79	-0.00852249		3972.78	0.00252963		
433	0.29956245	0.30125999	1023	0.06841156	0.06452254	1613	0.04005443	0.03512538	2203	0.06523788	0.05935933	2792.99	0.00147334		3382.99	-0.0086264		3972.98	0.00180618		
433.2	0.3001125	0.30131517	1023.2	0.06786405	0.06458557	1613.2	0.03945978	0.03515211	2203.2	0.0661283	0.05941282	2793.19	0.00151396		3383.19	-0.00830776		3973.18	0.00111905		
433.4	0.30130143	0.3013701	1023.4	0.0674154	0.06464854	1613.4	0.03927468	0.0351788	2203.4	0.06617891	0.05946624	2793.39	0.00185468		3383.39	-0.00898142		3973.38	0.00230623		
433.6	0.30129653	0.30142478	1023.6	0.06743318	0.06471146	1613.6	0.03913128	0.03520544	2203.6	0.06616985	0.0595196	2793.59	0.00162972		3383.59	-0.00896414		3973.58	0.00250762		
433.8	0.30271355	0.30147922	1023.8	0.06737859	0.06477431	1613.8	0.03874149	0.03523205	2203.8	0.06561977	0.0595729	2793.79	0.00145505		3383.79	-0.00846564		3973.78	0.00290641		
434	0.30282665	0.3015334	1024	0.06704766	0.0648371	1614	0.03885095	0.03525861	2204	0.06583274	0.05962614	2793.99	0.00147565		3383.99	-0.00893955		3973.98	0.00303561		
434.2	0.30300724	0.30158734	1024.2	0.06713416	0.06489984	1614.2	0.03890571	0.03528513	2204.2	0.06567707	0.05967932	2794.19	0.00119917		3384.19	-0.0092125		3974.18	0.00327449		
434.4	0.30384779	0.30164104	1024.4	0.06778412	0.06496251	1614.4	0.03890995	0.03531161	2204.4	0.0658516	0.05973243	2794.39	0.0008874		3384.39	-0.00980645		3974.38	0.0040403		
434.6	0.30498603	0.30169449	1024.6	0.06813876	0.06502513	1614.6	0.03954028	0.03533805	2204.6	0.06592297	0.05978549	2794.59	0.00069574		3384.59	-0.00957824		3974.58	0.00450503		
434.8	0.30452866	0.3017477	1024.8	0.06859535	0.06508768	1614.8	0.04034426	0.03536445	2204.8	0.06641302	0.05983848	2794.79	0.000848		3384.79	-0.00960012		3974.78	0.00416131		
435	0.30423635	0.30180067	1025	0.06923203	0.06515018	1615	0.0410815	0.0353908	2205	0.065705	0.05989142	2794.99	0.00054881		3384.99	-0.00986145		3974.98	0.00424889		
435.2	0.30421851	0.3018534	1025.2	0.06937959	0.06521261	1615.2	0.04122964	0.03541712	2205.2	0.06513143	0.05994429	2795.19	0.00108593		3385.19	-0.01018261		3975.18	0.00271977		
435.4	0.30391125	0.30190589	1025.4	0.07084936	0.06527499	1615.4	0.04228578	0.03544339	2205.4	0.06503702	0.0599971	2795.39	0.00134412		3385.39	-0.009228		3975.38	0.00200624		
435.6	0.30349753	0.30195814	1025.6	0.07171456	0.06533731	1615.6	0.04271083	0.03546962	2205.6	0.06566784	0.06004986	2795.59	0.00127882		3385.59	-0.00991616		3975.58	0.00155853		
435.8	0.30157307	0.30201016	1025.8	0.07256902	0.06539957	1615.8	0.04382417	0.03549582	2205.8	0.06569408	0.06010255	2795.79	0.00088189		3385.79	-0.01022202		3975.78	0.00206491		
436	0.30164495	0.30206194	1026	0.07209051	0.06546177	1616	0.04370449	0.03552197	2206	0.0657882	0.06015518	2795.99	0.00089471		3385.99	-0.01064633		3975.98	0.00320219		
436.2	0.30102669	0.30211348	1026.2	0.07295189	0.06552391	1616.2	0.04355118	0.03554808	2206.2	0.0665697	0.06020775	2796.19	0.00052641		3386.19	-0.01063019		3976.18	0.00319659		
436.4	0.30082838	0.30216479	1026.4	0.07272149	0.06558599	1616.4	0.0435048	0.03557415	2206.4	0.06597127	0.06026026	2796.39	-0.00016687		3386.39	-0.00936773		3976.38	0.00327051		
436.6	0.30083939	0.30221587	1026.6	0.07298099	0.06564802	1616.6	0.04361711	0.03560018	2206.6	0.0660864	0.0603127	2796.59	0.0010982		3386.59	-0.00969243		3976.58	0.00220451		
436.8	0.30135855	0.30226672	1026.8	0.072404	0.06570998	1616.8	0.04298385	0.03562617	2206.8	0.06649945	0.06036509	2796.79	0.00095372		3386.79	-0.00841047		3976.78	0.00320974		
437	0.30147229	0.30231733	1027	0.07274583	0.06577189	1617	0.04252567	0.03565212	2207	0.06620708	0.06041742	2796.99	0.00050494		3386.99	-0.00786701		3976.98	0.00330266		
437.2	0.30192605	0.30236772	1027.2	0.07335137	0.06583373	1617.2	0.04213733	0.03567803	2207.2	0.06689209	0.06046969	2797.19	0.00017189		3387.19	-0.00762665		3977.18	0.00389765		
437.4	0.30249428	0.30241788	1027.4	0.07330165	0.06589552	1617.4	0.04194867	0.0357039	2207.4	0.06624696	0.0605219	2797.39	0.00043739		3387.39	-0.00771711		3977.38	0.00483441		
437.6	0.30263974	0.30246781	1027.6	0.07382801	0.06595725	1617.6	0.04155821	0.03572972	2207.6	0.06572902	0.06057405	2797.59	0.00094886		3387.59	-0.00693301		3977.58	0.00470983		
437.8	0.3040944	0.30251752	1027.8	0.07321379	0.06601892	1617.8	0.04076892	0.03575551	2207.8	0.06546257	0.06062614	2797.79	0.00096835		3387.79	-0.00712168		3977.78	0.00425446		
438	0.30390302	0.302567	1028	0.07313894	0.06608054	1618	0.04084588	0.03578126	2208	0.06556487	0.06067816	2797.99	0.00124097		3387.99	-0.00716045		3977.98	0.00477704		
438.2	0.30372189	0.30261625	1028.2	0.07325444	0.06614209	1618.2	0.04046495	0.03580697	2208.2	0.06567515	0.06073013	2798.19	0.00156056		3388.19	-0.00684816		3978.18	0.00495787		
438.4	0.3041504	0.30266528	1028.4	0.07367508	0.06620359	1618.4	0.04062918	0.03583263	2208.4	0.0658919	0.06078204	2798.39	0.00243629		3388.39	-0.00717323		3978.38	0.00479914		
438.6	0.30442409	0.30271409	1028.6	0.07388296	0.06626503	1618.6	0.04146881	0.03585826	2208.6	0.0654991	0.06083389	2798.59	0.00227363		3388.59	-0.00710599		3978.58	0.00436917		
438.8	0.30393226	0.30276268	1028.8	0.07449752	0.0663264	1618.8	0.04227293	0.03588385	2208.8	0.06639287	0.06088568	2798.79	0.0031224		3388.79	-0.00685958		3978.78	0.00402033		
439	0.3048059	0.30281105	1029	0.07433795	0.06638773	1619	0.04193305	0.0359094	2209	0.06570981	0.06093741	2798.99	0.00402759		3388.99	-0.00748653		3978.98	0.00367789		
439.2	0.30492755	0.3028592	1029.2	0.07398399	0.06644899	1619.2	0.041922	0.03593491	2209.2	0.06640468	0.06098908	2799.19	0.00520818		3389.19	-0.00791862		3979.18	0.00334358		
439.4	0.30510447	0.30290713	1029.4	0.07366283	0.06651019	1619.4	0.04217951	0.03596038	2209.4	0.06631038	0.06104069	2799.39	0.00553572		3389.39	-0.00826955		3979.38	0.00407945		
439.6	0.30493263	0.30295484	1029.6	0.07368569	0.06657134	1619.6	0.04194312	0.0359858	2209.6	0.06672331	0.06109225	2799.59	0.0052893		3389.59	-0.00957929		3979.58	0.00464734		
439.8	0.30382357	0.30300234	1029.8	0.07343678	0.06663243	1619.8	0.04174859	0.03601119	2209.8	0.06727327	0.06114374	2799.79	0.00445791		3389.79	-0.01018251		3979.78	0.00488857		
440	0.30442319	0.30304962	1030	0.07307606	0.06669346	1620	0.04144432	0.03603654	2210	0.06758394	0.06119517	2799.99	0.00357889		3389.99	-0.01131926		3979.98	0.00475598		
440.2	0.30441148	0.30309669	1030.2	0.07425409	0.06675443	1620.2	0.04102278	0.03606185	2210.2	0.06761942	0.06124655	2800.19	0.00150821		3390.19	-0.01126065		3980.18	0.00437661		
440.4	0.30495673	0.30314354	1030.4	0.07319929	0.06681535	1620.4	0.04042096	0.03608712	2210.4	0.06729866	0.06129786	2800.39	0.00061047		3390.39	-0.01118466		3980.38	0.00490799		
440.6	0.30544848	0.30319019	1030.6	0.07360699	0.06687621	1620.6	0.04078789	0.03611236	2210.6	0.06825679	0.06134912	2800.59	0.00053171		3390.59	-0.01134343		3980.58	0.00487548		
440.8	0.30676159	0.30323662	1030.8	0.07345513	0.06693701	1620.8	0.04011403	0.03613755	2210.8	0.06794156	0.06140032	2800.79	-0.00153367		3390.79	-0.01113602		3980.78	0.00609613		
441	0.30781118	0.30328284	1031	0.07375064	0.06699775	1621	0.04027664	0.0361627	2211	0.06777805	0.06145146	2800.99	-0.00252644		3390.99	-0.01155761		3980.98	0.00494308		
441.2	0.30798957	0.30332885	1031.2	0.0726775	0.06705843	1621.2	0.03936567	0.03618782	2211.2	0.06838501	0.06150254	2801.19	-0.0030025		3391.19	-0.01146748		3981.18	0.00438435		
441.4	0.30805598	0.30337465	1031.4	0.07226266	0.06711906	1621.4	0.03916654	0.03621289	2211.4	0.06789144	0.06155356	2801.39	-0.00270645		3391.39	-0.01197422		3981.38	0.00424753		
441.6	0.30844568	0.30342024	1031.6	0.07153197	0.06717963	1621.6	0.0392522	0.03623793	2211.6	0.06762267	0.06160452	2801.59	-0.00310909		3391.59	-0.01098657		3981.58	0.00359033		
441.8	0.30786296	0.30346563	1031.8	0.07157678	0.06724014	1621.8	0.03937194	0.03626292	2211.8	0.06814987	0.06165542	2801.79	-0.00208761		3391.79	-0.01102675		3981.78	0.00339693		
442	0.30726405	0.30351081	1032	0.07165326	0.06730059	1622	0.0402855	0.03628788	2212	0.06863861	0.06170627	2801.99	-0.00171534		3391.99	-0.0101537		3981.98	0.00300908		
442.2	0.30708016	0.30355579	1032.2	0.07181175	0.06736099	1622.2	0.04081296	0.0363128	2212.2	0.06896902	0.06175706	2802.19	-0.00101448		3392.19	-0.00973191		3982.18	0.0024331		
442.4	0.30754442	0.30360056	1032.4	0.07260353	0.06742133	1622.4	0.04129337	0.03633768	2212.4	0.06930924	0.06180779	2802.39	-0.00025868		3392.39	-0.01009395		3982.38	0.00227541		
442.6	0.30771221	0.30364513	1032.6	0.07287757	0.06748161	1622.6	0.04244429	0.03636252	2212.6	0.06912032	0.06185846	2802.59	0.00030569		3392.59	-0.00960807		3982.58	0.00199157		
442.8	0.30719843	0.3036895	1032.8	0.07341025	0.06754184	1622.8	0.04292391	0.03638733	2212.8	0.06968415	0.06190907	2802.79	0.00185954		3392.79	-0.00918487		3982.78	0.00209123		
443	0.3082148	0.30373367	1033	0.07370969	0.06760201	1623	0.04230434	0.03641209	2213	0.06904925	0.06195962	2802.99	0.00225723		3392.99	-0.00967366		3982.98	0.00252624		
443.2	0.30744615	0.30377764	1033.2	0.07395236	0.06766212	1623.2	0.04245629	0.03643682	2213.2	0.06861518	0.06201012	2803.19	0.00253221		3393.19	-0.01000824		3983.18	0.00263703		
443.4	0.30745249	0.3038214	1033.4	0.07447519	0.06772217	1623.4	0.04288953	0.0364615	2213.4	0.06822268	0.06206056	2803.39	0.00228248		3393.39	-0.00936892		3983.38	0.00254145		
443.6	0.30716432	0.30386497	1033.6	0.07555633	0.06778217	1623.6	0.04254575	0.03648615	2213.6	0.06880041	0.06211094	2803.59	0.00200493		3393.59	-0.00923912		3983.58	0.002351		
443.8	0.30681302	0.30390835	1033.8	0.07611915	0.06784211	1623.8	0.04235681	0.03651076	2213.8	0.06818437	0.06216126	2803.79	0.00115118		3393.79	-0.00864532		3983.78	0.00284104		
444	0.30689959	0.30395152	1034	0.07587896	0.06790199	1624	0.04194183	0.03653534	2214	0.06754676	0.06221152	2803.99	0.00029748		3393.99	-0.00841177		3983.98	0.0032797		
444.2	0.30671667	0.3039945	1034.2	0.0764506	0.06796182	1624.2	0.04109087	0.03655987	2214.2	0.06709833	0.06226173	2804.19	0.0001751		3394.19	-0.00780495		3984.18	0.00372366		
444.4	0.30678463	0.30403729	1034.4	0.0758146	0.06802159	1624.4	0.04072788	0.03658437	2214.4	0.06571696	0.06231188	2804.39	0.00077291		3394.39	-0.00743361		3984.38	0.00409216		
444.6	0.30679976	0.30407988	1034.6	0.07582239	0.0680813	1624.6	0.04158782	0.03660883	2214.6	0.06529087	0.06236197	2804.59	0.00026312		3394.59	-0.00699766		3984.58	0.00432977		
444.8	0.30682902	0.30412227	1034.8	0.07565861	0.06814096	1624.8	0.04109674	0.03663325	2214.8	0.06539867	0.062412	2804.79	-0.0001963		3394.79	-0.00740275		3984.78	0.00425056		
445	0.30650805	0.30416448	1035	0.07447494	0.06820056	1625	0.04097363	0.03665763	2215	0.06492263	0.06246198	2804.99	-0.00007531		3394.99	-0.00777251		3984.98	0.00397075		
445.2	0.3057834	0.30420649	1035.2	0.07376745	0.0682601	1625.2	0.04071115	0.03668197	2215.2	0.06539952	0.0625119	2805.19	0.00021877		3395.19	-0.00791993		3985.18	0.00391512		
445.4	0.30588123	0.30424832	1035.4	0.07385621	0.06831959	1625.4	0.0410491	0.03670628	2215.4	0.06604313	0.06256176	2805.39	0.0006139		3395.39	-0.00813991		3985.38	0.00467261		
445.6	0.30472322	0.30428995	1035.6	0.07321669	0.06837902	1625.6	0.04190019	0.03673055	2215.6	0.06690752	0.06261156	2805.59	0.00196832		3395.59	-0.00784623		3985.58	0.0051562		
445.8	0.304168	0.3043314	1035.8	0.07340422	0.0684384	1625.8	0.04203076	0.03675478	2215.8	0.06798128	0.06266131	2805.79	0.00287118		3395.79	-0.00797041		3985.78	0.00510732		
446	0.30408741	0.30437265	1036	0.07198597	0.06849771	1626	0.04279695	0.03677897	2216	0.067984	0.062711	2805.99	0.00296204		3395.99	-0.00907681		3985.98	0.00520686		
446.2	0.30438848	0.30441373	1036.2	0.07182922	0.06855697	1626.2	0.04296453	0.03680312	2216.2	0.06880415	0.06276063	2806.19	0.00388699		3396.19	-0.00989466		3986.18	0.00601345		
446.4	0.30472929	0.30445461	1036.4	0.07198235	0.06861618	1626.4	0.04334906	0.03682724	2216.4	0.06962587	0.06281021	2806.39	0.00468014		3396.39	-0.01054798		3986.38	0.00566339		
446.6	0.30492862	0.30449531	1036.6	0.07155682	0.06867533	1626.6	0.04397922	0.03685132	2216.6	0.07054922	0.06285973	2806.59	0.00475239		3396.59	-0.01092847		3986.58	0.00472113		
446.8	0.30513084	0.30453582	1036.8	0.07200897	0.06873442	1626.8	0.04371886	0.03687536	2216.8	0.0711498	0.06290919	2806.79	0.00458088		3396.79	-0.0111316		3986.78	0.00396513		
447	0.30653228	0.30457615	1037	0.07311145	0.06879346	1627	0.04425621	0.03689937	2217	0.07145147	0.06295859	2806.99	0.00453087		3396.99	-0.01085843		3986.98	0.00364819		
447.2	0.30689913	0.3046163	1037.2	0.07292749	0.06885244	1627.2	0.04464122	0.03692334	2217.2	0.07097849	0.06300794	2807.19	0.00446527		3397.19	-0.01007091		3987.18	0.00288468		
447.4	0.30806255	0.30465627	1037.4	0.07337764	0.06891137	1627.4	0.04489771	0.03694727	2217.4	0.07030144	0.06305723	2807.39	0.00428638		3397.39	-0.00873777		3987.38	0.00257526		
447.6	0.30892653	0.30469605	1037.6	0.07364622	0.06897023	1627.6	0.04432545	0.03697116	2217.6	0.06983758	0.06310647	2807.59	0.00403411		3397.59	-0.00864807		3987.58	0.00273446		
447.8	0.30965819	0.30473566	1037.8	0.07312834	0.06902905	1627.8	0.04281363	0.03699502	2217.8	0.06909498	0.06315564	2807.79	0.00324728		3397.79	-0.00822885		3987.78	0.00352433		
448	0.30954975	0.30477508	1038	0.07258516	0.06908781	1628	0.04214892	0.03701883	2218	0.06878061	0.06320477	2807.99	0.00334749		3397.99	-0.00866917		3987.98	0.00262588		
448.2	0.30921702	0.30481433	1038.2	0.07302685	0.06914651	1628.2	0.0421447	0.03704262	2218.2	0.06862693	0.06325383	2808.19	0.00371972		3398.19	-0.00890403		3988.18	0.00218839		
448.4	0.30968552	0.3048534	1038.4	0.07257439	0.06920515	1628.4	0.04149104	0.03706636	2218.4	0.06850578	0.06330284	2808.39	0.00276168		3398.39	-0.00905572		3988.38	0.00211564		
448.6	0.3093231	0.30489229	1038.6	0.07211379	0.06926374	1628.6	0.04129027	0.03709007	2218.6	0.06935337	0.06335179	2808.59	0.00119515		3398.59	-0.00978003		3988.58	0.00269079		
448.8	0.30957769	0.30493101	1038.8	0.07131811	0.06932228	1628.8	0.04012963	0.03711374	2218.8	0.07017461	0.06340069	2808.79	0.00062349		3398.79	-0.00973869		3988.78	0.00218862		
449	0.31035128	0.30496955	1039	0.0710713	0.06938076	1629	0.04009311	0.03713737	2219	0.07010154	0.06344953	2808.99	0.00110322		3398.99	-0.01046762		3988.98	0.00217391		
449.2	0.31026248	0.30500791	1039.2	0.0712498	0.06943918	1629.2	0.03972368	0.03716097	2219.2	0.07054504	0.06349831	2809.19	0.00133877		3399.19	-0.01087156		3989.18	0.00278986		
449.4	0.30965905	0.3050461	1039.4	0.07136983	0.06949755	1629.4	0.04003082	0.03718453	2219.4	0.07051487	0.06354704	2809.39	0.00088073		3399.39	-0.01097445		3989.38	0.00346632		
449.6	0.30894794	0.30508412	1039.6	0.0714281	0.06955586	1629.6	0.04093782	0.03720806	2219.6	0.07086018	0.06359571	2809.59	0.00117979		3399.59	-0.01153945		3989.58	0.00388244		
449.8	0.30940498	0.30512197	1039.8	0.07197133	0.06961412	1629.8	0.04108568	0.03723154	2219.8	0.07077335	0.06364433	2809.79	0.00146098		3399.79	-0.01167898		3989.78	0.00425659		
450	0.30990134	0.30515964	1040	0.07249759	0.06967233	1630	0.04237558	0.03725499	2220	0.07049788	0.06369289	2809.99	0.00175582		3399.99	-0.0127339		3989.98	0.00529648		
450.2	0.30982312	0.30519714	1040.2	0.07347466	0.06973047	1630.2	0.0427036	0.03727841	2220.2	0.07128978	0.06374139	2810.19	0.00199722		3400.19	-0.01237358		3990.18	0.00527706		
450.4	0.30995591	0.30523448	1040.4	0.07432123	0.06978857	1630.4	0.04356577	0.03730179	2220.4	0.07172363	0.06378984	2810.39	0.00192245		3400.39	-0.01218622		3990.38	0.00462953		
450.6	0.31054675	0.30527164	1040.6	0.07512622	0.0698466	1630.6	0.04444843	0.03732513	2220.6	0.07197896	0.06383823	2810.59	0.00178485		3400.59	-0.01161714		3990.58	0.0045175		
450.8	0.31090676	0.30530864	1040.8	0.07666764	0.06990458	1630.8	0.04480753	0.03734843	2220.8	0.0717934	0.06388657	2810.79	0.00228286		3400.79	-0.01058349		3990.78	0.00509715		
451	0.31100585	0.30534546	1041	0.07733224	0.06996251	1631	0.04541905	0.0373717	2221	0.07146396	0.06393485	2810.99	0.002448		3400.99	-0.00975651		3990.98	0.0062488		
451.2	0.31154642	0.30538212	1041.2	0.07722184	0.07002038	1631.2	0.04503712	0.03739493	2221.2	0.0696939	0.06398307	2811.19	0.0018572		3401.19	-0.00933723		3991.18	0.00659873		
451.4	0.31194644	0.30541862	1041.4	0.07803439	0.0700782	1631.4	0.04466649	0.03741813	2221.4	0.06987205	0.06403125	2811.39	0.00098382		3401.39	-0.00916038		3991.38	0.00652278		
451.6	0.31194443	0.30545495	1041.6	0.07874456	0.07013596	1631.6	0.04426044	0.03744129	2221.6	0.07001479	0.06407936	2811.59	0.0006971		3401.59	-0.00922712		3991.58	0.00635239		
451.8	0.31191798	0.30549111	1041.8	0.0787812	0.07019367	1631.8	0.04309014	0.03746442	2221.8	0.069764	0.06412742	2811.79	0.00066505		3401.79	-0.00927482		3991.78	0.00593478		
452	0.31175518	0.30552711	1042	0.07936682	0.07025132	1632	0.04386858	0.0374875	2222	0.07051624	0.06417543	2811.99	0.00074254		3401.99	-0.01000147		3991.98	0.00470188		
452.2	0.31177625	0.30556295	1042.2	0.07918531	0.07030892	1632.2	0.04354775	0.03751056	2222.2	0.07138888	0.06422337	2812.19	0.00022171		3402.19	-0.01067159		3992.18	0.00502092		
452.4	0.31253778	0.30559863	1042.4	0.0786443	0.07036647	1632.4	0.04331025	0.03753357	2222.4	0.07278645	0.06427127	2812.39	-0.00062963		3402.39	-0.01122839		3992.38	0.00569512		
452.6	0.31266318	0.30563414	1042.6	0.0785377	0.07042396	1632.6	0.04372771	0.03755655	2222.6	0.07316609	0.06431911	2812.59	-0.00010902		3402.59	-0.0115788		3992.58	0.00566499		
452.8	0.31237045	0.30566949	1042.8	0.07803046	0.07048139	1632.8	0.04357708	0.0375795	2222.8	0.07351028	0.06436689	2812.79	0.00034473		3402.79	-0.01207619		3992.78	0.00508168		
453	0.31235345	0.30570469	1043	0.07801553	0.07053877	1633	0.04372297	0.03760241	2223	0.07343266	0.06441462	2812.99	0.00140223		3402.99	-0.01197626		3992.98	0.00467073		
453.2	0.31151394	0.30573972	1043.2	0.07768686	0.0705961	1633.2	0.04441412	0.03762528	2223.2	0.07417991	0.0644623	2813.19	0.00102363		3403.19	-0.01166556		3993.18	0.00460683		
453.4	0.31144984	0.30577459	1043.4	0.07776763	0.07065337	1633.4	0.04511084	0.03764812	2223.4	0.07378939	0.06450992	2813.39	0.00124424		3403.39	-0.01159045		3993.38	0.00418115		
453.6	0.31234351	0.30580931	1043.6	0.07772401	0.07071058	1633.6	0.04586871	0.03767092	2223.6	0.07415399	0.06455748	2813.59	0.0015597		3403.59	-0.01188716		3993.58	0.00360203		
453.8	0.31237321	0.30584387	1043.8	0.07846299	0.07076775	1633.8	0.04575092	0.03769369	2223.8	0.07333308	0.06460499	2813.79	0.00266099		3403.79	-0.01152723		3993.78	0.00362723		
454	0.31280149	0.30587827	1044	0.07809582	0.07082485	1634	0.04593009	0.03771642	2224	0.07286781	0.06465245	2813.99	0.0029041		3403.99	-0.0115759		3993.98	0.00326157		
454.2	0.31214726	0.30591251	1044.2	0.07816876	0.07088191	1634.2	0.0461373	0.03773912	2224.2	0.07247292	0.06469985	2814.19	0.00260617		3404.19	-0.01093295		3994.18	0.00322171		
454.4	0.31248209	0.30594661	1044.4	0.0788003	0.07093891	1634.4	0.04648555	0.03776178	2224.4	0.07209816	0.0647472	2814.39	0.00297675		3404.39	-0.01091571		3994.38	0.00287636		
454.6	0.31331454	0.30598054	1044.6	0.07825836	0.07099586	1634.6	0.04644617	0.0377844	2224.6	0.07165524	0.06479449	2814.59	0.00315678		3404.59	-0.01081204		3994.58	0.00322885		
454.8	0.31303338	0.30601432	1044.8	0.07828597	0.07105275	1634.8	0.04522792	0.03780699	2224.8	0.0711329	0.06484173	2814.79	0.00347757		3404.79	-0.01074195		3994.78	0.00371609		
455	0.31260513	0.30604795	1045	0.07806046	0.07110959	1635	0.0452903	0.03782955	2225	0.07004158	0.06488891	2814.99	0.00247315		3404.99	-0.01062955		3994.98	0.00413169		
455.2	0.31272567	0.30608143	1045.2	0.07848291	0.07116637	1635.2	0.04459675	0.03785207	2225.2	0.06900788	0.06493604	2815.19	0.00176891		3405.19	-0.0101347		3995.18	0.00338979		
455.4	0.31304637	0.30611476	1045.4	0.07879178	0.0712231	1635.4	0.04369799	0.03787456	2225.4	0.06990554	0.06498311	2815.39	0.00093505		3405.39	-0.01026084		3995.38	0.0030425		
455.6	0.31300327	0.30614793	1045.6	0.07900991	0.07127978	1635.6	0.04352837	0.03789701	2225.6	0.06945762	0.06503014	2815.59	0.0009779		3405.59	-0.01005405		3995.58	0.00228741		
455.8	0.31300948	0.30618095	1045.8	0.07882626	0.0713364	1635.8	0.04337677	0.03791942	2225.8	0.0703035	0.0650771	2815.79	0.00070284		3405.79	-0.01009361		3995.78	0.00217072		
456	0.31259199	0.30621383	1046	0.07879055	0.07139297	1636	0.04322239	0.0379418	2226	0.07185656	0.06512402	2815.99	0.00047372		3405.99	-0.0111887		3995.98	0.00210041		
456.2	0.31228461	0.30624655	1046.2	0.07842186	0.07144948	1636.2	0.04192981	0.03796415	2226.2	0.0724712	0.06517087	2816.19	0.00036153		3406.19	-0.01194462		3996.18	0.00181404		
456.4	0.31235583	0.30627913	1046.4	0.07891801	0.07150595	1636.4	0.04182305	0.03798646	2226.4	0.07347542	0.06521768	2816.39	0.00093958		3406.39	-0.01196342		3996.38	0.0013548		
456.6	0.31248653	0.30631156	1046.6	0.07879921	0.07156235	1636.6	0.04198863	0.03800873	2226.6	0.07377207	0.06526443	2816.59	0.00127893		3406.59	-0.01143912		3996.58	0.00143728		
456.8	0.31211329	0.30634384	1046.8	0.07778457	0.07161871	1636.8	0.04251004	0.03803098	2226.8	0.07513394	0.06531113	2816.79	0.0010767		3406.79	-0.01168923		3996.78	0.00206625		
457	0.31277514	0.30637597	1047	0.07750741	0.07167501	1637	0.04305617	0.03805318	2227	0.07636964	0.06535777	2816.99	0.00118609		3406.99	-0.01092913		3996.98	0.00184233		
457.2	0.31318438	0.30640796	1047.2	0.07697487	0.07173126	1637.2	0.04310606	0.03807535	2227.2	0.07714523	0.06540436	2817.19	0.00072725		3407.19	-0.01147162		3997.18	0.00230231		
457.4	0.31462959	0.30643981	1047.4	0.07691568	0.07178745	1637.4	0.04275652	0.03809749	2227.4	0.07675433	0.0654509	2817.39	0.00144495		3407.39	-0.0116794		3997.38	0.00274065		
457.6	0.31594421	0.30647151	1047.6	0.07734555	0.07184359	1637.6	0.04265296	0.0381196	2227.6	0.07712083	0.06549738	2817.59	0.00140704		3407.59	-0.01131863		3997.58	0.00241097		
457.8	0.31640063	0.30650307	1047.8	0.07729042	0.07189968	1637.8	0.04282829	0.03814166	2227.8	0.07709622	0.06554381	2817.79	0.0027523		3407.79	-0.01123838		3997.78	0.00254891		
458	0.31759871	0.30653448	1048	0.07709778	0.07195572	1638	0.04331795	0.0381637	2228	0.07699783	0.06559019	2817.99	0.00221837		3407.99	-0.01120345		3997.98	0.00223219		
458.2	0.31802364	0.30656575	1048.2	0.07785863	0.0720117	1638.2	0.04359419	0.0381857	2228.2	0.07664954	0.06563652	2818.19	0.00238048		3408.19	-0.01062065		3998.18	0.0024192		
458.4	0.31913465	0.30659688	1048.4	0.07767889	0.07206763	1638.4	0.0436731	0.03820766	2228.4	0.07646969	0.06568279	2818.39	0.00301448		3408.39	-0.01158695		3998.38	0.00240657		
458.6	0.31946738	0.30662787	1048.6	0.07700155	0.0721235	1638.6	0.04361711	0.0382296	2228.6	0.07584223	0.065729	2818.59	0.00279293		3408.59	-0.01153995		3998.58	0.00299298		
458.8	0.31881292	0.30665872	1048.8	0.07732879	0.07217932	1638.8	0.04458814	0.03825149	2228.8	0.07561867	0.06577517	2818.79	0.00350314		3408.79	-0.01049365		3998.78	0.003337		
459	0.31857991	0.30668943	1049	0.07713148	0.07223509	1639	0.04593402	0.03827336	2229	0.07440324	0.06582128	2818.99	0.00325474		3408.99	-0.01000296		3998.98	0.00445224		
459.2	0.31830146	0.30672	1049.2	0.07756827	0.07229081	1639.2	0.04634348	0.03829519	2229.2	0.07345921	0.06586734	2819.19	0.00335511		3409.19	-0.01061234		3999.18	0.00426057		
459.4	0.31799549	0.30675043	1049.4	0.07757951	0.07234647	1639.4	0.04659767	0.03831698	2229.4	0.07371401	0.06591334	2819.39	0.00317323		3409.39	-0.01142992		3999.38	0.00479394		
459.6	0.31690372	0.30678072	1049.6	0.0782391	0.07240208	1639.6	0.04756423	0.03833874	2229.6	0.07276075	0.06595929	2819.59	0.00318275		3409.59	-0.01123259		3999.58	0.00474222		
459.8	0.31633449	0.30681087	1049.8	0.07793892	0.07245764	1639.8	0.04788687	0.03836047	2229.8	0.07250629	0.06600519	2819.79	0.00264934		3409.79	-0.01143032		3999.78	0.00472249		
460	0.31532108	0.30684089	1050	0.07817138	0.07251315	1640	0.04651257	0.03838217	2230	0.07231496	0.06605104	2819.99	0.00291045		3409.99	-0.01232511		3999.98	0.00434227		
460.2	0.31491042	0.30687078	1050.2	0.07813953	0.0725686	1640.2	0.046836	0.03840383	2230.2	0.07209664	0.06609683	2820.19	0.00334862		3410.19	-0.0121556		4000.18	0.00374795		
460.4	0.31444559	0.30690052	1050.4	0.07842819	0.072624	1640.4	0.04713629	0.03842545	2230.4	0.07145071	0.06614257	2820.39	0.0031881		3410.39	-0.01155613		4000.38	0.00436269		
460.6	0.31506272	0.30693013	1050.6	0.07769329	0.07267935	1640.6	0.04871762	0.03844705	2230.6	0.07189002	0.06618826	2820.59	0.00337169		3410.59	-0.0111474		4000.58	0.00529593		
460.8	0.31492687	0.30695961	1050.8	0.07714338	0.07273464	1640.8	0.04969161	0.03846861	2230.8	0.07241056	0.0662339	2820.79	0.00284951		3410.79	-0.01163469		4000.78	0.00617616		
461	0.31509728	0.30698896	1051	0.07735003	0.07278989	1641	0.04917927	0.03849013	2231	0.07227954	0.06627948	2820.99	0.00216494		3410.99	-0.01100471		4000.98	0.00604255		
461.2	0.31553176	0.30701817	1051.2	0.07733162	0.07284508	1641.2	0.04840744	0.03851162	2231.2	0.07269688	0.06632501	2821.19	0.00171738		3411.19	-0.01191592		4001.18	0.00552691		
461.4	0.31641808	0.30704725	1051.4	0.07806372	0.07290022	1641.4	0.04803713	0.03853308	2231.4	0.07267572	0.06637049	2821.39	0.00269668		3411.39	-0.01145043		4001.38	0.00466009		
461.6	0.31645507	0.30707619	1051.6	0.07762673	0.0729553	1641.6	0.04760682	0.03855451	2231.6	0.07328445	0.06641592	2821.59	0.00278969		3411.59	-0.01067656		4001.58	0.00429824		
461.8	0.31700799	0.30710501	1051.8	0.07653816	0.07301033	1641.8	0.04794424	0.0385759	2231.8	0.07387068	0.06646129	2821.79	0.00221284		3411.79	-0.0112851		4001.78	0.00382576		
462	0.31788734	0.3071337	1052	0.07724094	0.07306532	1642	0.04732809	0.03859726	2232	0.0741917	0.06650662	2821.99	0.00125468		3411.99	-0.01076464		4001.98	0.00334538		
462.2	0.31839483	0.30716225	1052.2	0.07715697	0.07312025	1642.2	0.04667605	0.03861858	2232.2	0.07455705	0.06655189	2822.19	0.0008574		3412.19	-0.01035062		4002.18	0.00300177		
462.4	0.31911169	0.30719068	1052.4	0.07626862	0.07317512	1642.4	0.04680987	0.03863988	2232.4	0.07566256	0.0665971	2822.39	0.00095118		3412.39	-0.01057101		4002.38	0.00233592		
462.6	0.31890696	0.30721897	1052.6	0.07580574	0.07322995	1642.6	0.04651304	0.03866114	2232.6	0.07560513	0.06664227	2822.59	0.00087988		3412.59	-0.0098204		4002.58	0.00278319		
462.8	0.31899187	0.30724714	1052.8	0.07682674	0.07328472	1642.8	0.04683136	0.03868236	2232.8	0.07586481	0.06668738	2822.79	0.00067908		3412.79	-0.00874999		4002.78	0.00282221		
463	0.31887278	0.30727518	1053	0.07632409	0.07333944	1643	0.04597214	0.03870355	2233	0.07494643	0.06673245	2822.99	0.00015099		3412.99	-0.00916167		4002.98	0.00259223		
463.2	0.31890819	0.3073031	1053.2	0.0772929	0.07339411	1643.2	0.04681101	0.03872472	2233.2	0.07480523	0.06677746	2823.19	0.00030701		3413.19	-0.00997857		4003.18	0.00240975		
463.4	0.31900726	0.30733089	1053.4	0.07771703	0.07344873	1643.4	0.04646755	0.03874584	2233.4	0.07476221	0.06682242	2823.39	-0.00022508		3413.39	-0.00966944		4003.38	0.00318411		
463.6	0.31941878	0.30735855	1053.6	0.0781519	0.07350329	1643.6	0.04657299	0.03876694	2233.6	0.07396144	0.06686732	2823.59	-0.00033486		3413.59	-0.00953693		4003.58	0.00343639		
463.8	0.31976946	0.30738608	1053.8	0.07925361	0.07355781	1643.8	0.04685965	0.038788	2233.8	0.0742852	0.06691218	2823.79	-0.00035942		3413.79	-0.00988875		4003.78	0.00313447		
464	0.31927656	0.30741349	1054	0.07987085	0.07361227	1644	0.04620487	0.03880903	2234	0.07520816	0.06695698	2823.99	0.00040237		3413.99	-0.01064214		4003.98	0.00325989		
464.2	0.31951025	0.30744078	1054.2	0.07994419	0.07366668	1644.2	0.04633507	0.03883002	2234.2	0.07523911	0.06700174	2824.19	0.00136689		3414.19	-0.0107799		4004.18	0.00280716		
464.4	0.31940783	0.30746794	1054.4	0.08070808	0.07372104	1644.4	0.04558256	0.03885099	2234.4	0.07469704	0.06704644	2824.39	0.00120394		3414.39	-0.01032514		4004.38	0.0030804		
464.6	0.31981614	0.30749498	1054.6	0.08078253	0.07377534	1644.6	0.04669537	0.03887192	2234.6	0.07472135	0.06709109	2824.59	0.00129417		3414.59	-0.01036334		4004.58	0.00296711		
464.8	0.31966455	0.3075219	1054.8	0.08108541	0.0738296	1644.8	0.04727492	0.03889282	2234.8	0.07462765	0.06713569	2824.79	0.00091921		3414.79	-0.01093338		4004.78	0.00346593		
465	0.3201949	0.3075487	1055	0.08143677	0.0738838	1645	0.04725751	0.03891368	2235	0.07412484	0.06718023	2824.99	0.00121215		3414.99	-0.01087643		4004.98	0.00299789		
465.2	0.31988509	0.30757537	1055.2	0.08143149	0.07393796	1645.2	0.04719054	0.03893451	2235.2	0.07417498	0.06722473	2825.19	0.00214076		3415.19	-0.01184425		4005.18	0.00237987		
465.4	0.32000678	0.30760193	1055.4	0.08122127	0.07399206	1645.4	0.04754887	0.03895531	2235.4	0.07273319	0.06726917	2825.39	0.0025254		3415.39	-0.01129721		4005.38	0.00270788		
465.6	0.319987	0.30762836	1055.6	0.08087927	0.07404611	1645.6	0.04821644	0.03897608	2235.6	0.07304891	0.06731357	2825.59	0.00192395		3415.59	-0.0120385		4005.58	0.00308244		
465.8	0.32001087	0.30765467	1055.8	0.08070098	0.07410011	1645.8	0.04887907	0.03899682	2235.8	0.07329083	0.06735791	2825.79	0.00161179		3415.79	-0.01331816		4005.78	0.00324454		
466	0.32035014	0.30768087	1056	0.08118367	0.07415406	1646	0.04931912	0.03901752	2236	0.07273663	0.0674022	2825.99	0.00144469		3415.99	-0.01286877		4005.98	0.00271366		
466.2	0.32047156	0.30770694	1056.2	0.07991041	0.07420795	1646.2	0.05028249	0.03903819	2236.2	0.07259798	0.06744644	2826.19	0.00149346		3416.19	-0.01309408		4006.18	0.00251721		
466.4	0.32111066	0.3077329	1056.4	0.07939856	0.0742618	1646.4	0.05039424	0.03905883	2236.4	0.0726103	0.06749063	2826.39	0.00261339		3416.39	-0.01327015		4006.38	0.00253533		
466.6	0.32108926	0.30775874	1056.6	0.07969486	0.07431559	1646.6	0.04918829	0.03907944	2236.6	0.07178567	0.06753477	2826.59	0.00232401		3416.59	-0.01307627		4006.58	0.00311914		
466.8	0.32092641	0.30778446	1056.8	0.07981439	0.07436933	1646.8	0.04892994	0.03910002	2236.8	0.07193451	0.06757886	2826.79	0.00237151		3416.79	-0.01310819		4006.78	0.00277443		
467	0.3212413	0.30781006	1057	0.07859198	0.07442303	1647	0.04824912	0.03912056	2237	0.07192357	0.0676229	2826.99	0.00315252		3416.99	-0.01287482		4006.98	0.00258991		
467.2	0.32208119	0.30783555	1057.2	0.07888591	0.07447667	1647.2	0.04932002	0.03914107	2237.2	0.07195287	0.06766689	2827.19	0.00379718		3417.19	-0.01239784		4007.18	0.0034661		
467.4	0.322184	0.30786093	1057.4	0.07838941	0.07453026	1647.4	0.04845332	0.03916155	2237.4	0.07177873	0.06771082	2827.39	0.00300042		3417.39	-0.01177394		4007.38	0.00387468		
467.6	0.32289154	0.30788619	1057.6	0.07811097	0.0745838	1647.6	0.04799296	0.039182	2237.6	0.07259499	0.06775471	2827.59	0.00306819		3417.59	-0.01224963		4007.58	0.0037838		
467.8	0.32271962	0.30791133	1057.8	0.07832022	0.07463729	1647.8	0.04806643	0.03920241	2237.8	0.07356079	0.06779855	2827.79	0.00307234		3417.79	-0.0119278		4007.78	0.00309593		
468	0.32267584	0.30793636	1058	0.07748399	0.07469072	1648	0.04720129	0.0392228	2238	0.07443864	0.06784233	2827.99	0.00307472		3417.99	-0.01159878		4007.98	0.00289661		
468.2	0.32291077	0.30796128	1058.2	0.07745132	0.07474411	1648.2	0.0466618	0.03924315	2238.2	0.07508279	0.06788607	2828.19	0.00291056		3418.19	-0.01092223		4008.18	0.00270327		
468.4	0.32269574	0.30798608	1058.4	0.07773509	0.07479745	1648.4	0.0463649	0.03926347	2238.4	0.07552253	0.06792975	2828.39	0.00223089		3418.39	-0.01025593		4008.38	0.00308996		
468.6	0.32311704	0.30801077	1058.6	0.07774764	0.07485074	1648.6	0.04674114	0.03928376	2238.6	0.07604324	0.06797339	2828.59	0.00167123		3418.59	-0.01012786		4008.58	0.00343025		
468.8	0.32343893	0.30803535	1058.8	0.07794572	0.07490397	1648.8	0.04682489	0.03930402	2238.8	0.07670113	0.06801697	2828.79	0.00144576		3418.79	-0.01023577		4008.78	0.00413848		
469	0.32376114	0.30805982	1059	0.07829174	0.07495716	1649	0.04644351	0.03932424	2239	0.07698784	0.06806051	2828.99	0.00116349		3418.99	-0.00994225		4008.98	0.00450548		
469.2	0.32334493	0.30808418	1059.2	0.07888891	0.07501029	1649.2	0.04631978	0.03934444	2239.2	0.07777596	0.06810399	2829.19	0.00070245		3419.19	-0.01026463		4009.18	0.00500229		
469.4	0.3234671	0.30810843	1059.4	0.07959215	0.07506337	1649.4	0.04659158	0.0393646	2239.4	0.07805092	0.06814742	2829.39	-0.00016408		3419.39	-0.01050577		4009.38	0.00588355		
469.6	0.32335952	0.30813256	1059.6	0.08008075	0.07511641	1649.6	0.04666398	0.03938473	2239.6	0.07890587	0.06819081	2829.59	-0.00046197		3419.59	-0.01144553		4009.58	0.00638443		
469.8	0.32314984	0.30815659	1059.8	0.08037258	0.07516939	1649.8	0.04693111	0.03940483	2239.8	0.07921899	0.06823414	2829.79	-0.00043297		3419.79	-0.0119797		4009.78	0.00740172		
470	0.32314984	0.30818039	1059.99	0.08037258	0.07522204	1650	0.04693111	0.03942489	2240	0.07921899	0.06827722	2829.99	-0.00043297		3419.98	-0.0119797		4009.98	0.00740172		
470.2	0.32173389	0.3080591	1060.19	0.08118283	0.07519292	1650.2	0.04774437	0.03939698	2240.2	0.07849629	0.06825043	2830.19	-0.00127665		3420.18	-0.01217341		4010.18	0.00746169		
470.4	0.32119547	0.30793786	1060.39	0.081203	0.07516381	1650.4	0.04771152	0.0393691	2240.4	0.07744212	0.06822366	2830.39	-0.00169456		3420.38	-0.01214881		4010.38	0.00739896		
470.6	0.32041918	0.30781666	1060.59	0.08132326	0.07513472	1650.6	0.04744111	0.03934123	2240.6	0.07677471	0.0681969	2830.59	-0.00220244		3420.58	-0.01251079		4010.58	0.00627379		
470.8	0.31918575	0.30769551	1060.79	0.08151933	0.07510563	1650.8	0.04708576	0.03931339	2240.8	0.07602599	0.06817015	2830.79	-0.00264388		3420.78	-0.01304938		4010.78	0.00575288		
471	0.31876182	0.30757441	1060.99	0.08179113	0.07507656	1651	0.04671005	0.03928556	2241	0.07524171	0.06814341	2830.99	-0.00339447		3420.98	-0.01327848		4010.98	0.00580384		
471.2	0.31801601	0.30745336	1061.19	0.08209277	0.0750475	1651.2	0.04639873	0.03925776	2241.2	0.07379954	0.06811668	2831.19	-0.00445997		3421.18	-0.01400071		4011.18	0.0055175		
471.4	0.31748791	0.30733236	1061.39	0.08161981	0.07501845	1651.4	0.0456168	0.03922997	2241.4	0.07308198	0.06808996	2831.39	-0.00547134		3421.38	-0.01434191		4011.38	0.00468445		
471.6	0.31704416	0.3072114	1061.59	0.08093562	0.07498941	1651.6	0.04504822	0.03920221	2241.6	0.07161152	0.06806326	2831.59	-0.00517682		3421.58	-0.01430902		4011.58	0.00454591		
471.8	0.31693515	0.30709049	1061.79	0.08129201	0.07496038	1651.8	0.04391431	0.03917446	2241.8	0.07047897	0.06803656	2831.79	-0.00512508		3421.78	-0.014498		4011.78	0.00388548		
472	0.31660308	0.30696963	1061.99	0.08035511	0.07493137	1652	0.0416358	0.03914673	2242	0.07021659	0.06800987	2831.99	-0.00542122		3421.98	-0.01498604		4011.98	0.00411618		
472.2	0.31738414	0.30684881	1062.19	0.07930556	0.07490236	1652.2	0.03939472	0.03911903	2242.2	0.06957814	0.06798319	2832.19	-0.00542664		3422.18	-0.01536526		4012.18	0.00412739		
472.4	0.31760504	0.30672805	1062.39	0.07800884	0.07487337	1652.4	0.03848642	0.03909134	2242.4	0.0685579	0.06795653	2832.39	-0.00508406		3422.38	-0.01486348		4012.38	0.00372369		
472.6	0.31847834	0.30660733	1062.59	0.07764353	0.07484439	1652.6	0.0373658	0.03906367	2242.6	0.06819146	0.06792987	2832.59	-0.00446084		3422.58	-0.01500276		4012.58	0.00327857		
472.8	0.31853236	0.30648665	1062.79	0.07702288	0.07481542	1652.8	0.03707868	0.03903602	2242.8	0.06832013	0.06790322	2832.79	-0.00527701		3422.78	-0.0151752		4012.78	0.00242075		
473	0.31874097	0.30636603	1062.99	0.07609035	0.07478646	1653	0.0368416	0.0390084	2243	0.06819834	0.06787659	2832.99	-0.00597945		3422.98	-0.0159781		4012.98	0.00309797		
473.2	0.3194349	0.30624545	1063.19	0.07557395	0.07475751	1653.2	0.03681522	0.03898079	2243.2	0.06920546	0.06784996	2833.19	-0.00492657		3423.18	-0.01635446		4013.18	0.00297182		
473.4	0.31899267	0.30612492	1063.39	0.07491647	0.07472857	1653.4	0.03577585	0.0389532	2243.4	0.06947546	0.06782335	2833.39	-0.00514061		3423.38	-0.01627317		4013.38	0.00289291		
473.6	0.31887238	0.30600444	1063.59	0.07521522	0.07469964	1653.6	0.03524273	0.03892563	2243.6	0.06954775	0.06779675	2833.59	-0.00398237		3423.58	-0.01607722		4013.58	0.0028812		
473.8	0.31851028	0.30588401	1063.79	0.07637677	0.07467073	1653.8	0.03661923	0.03889808	2243.8	0.07044912	0.06777015	2833.79	-0.00343967		3423.78	-0.01663498		4013.78	0.00284981		
474	0.31765498	0.30576362	1063.99	0.07688853	0.07464182	1654	0.03658434	0.03887054	2244	0.07011691	0.06774357	2833.99	-0.00336062		3423.98	-0.01614445		4013.98	0.00294564		
474.2	0.31711897	0.30564328	1064.19	0.07620532	0.07461293	1654.2	0.03744763	0.03884303	2244.2	0.069456	0.067717	2834.19	-0.00292923		3424.18	-0.01517377		4014.18	0.0031956		
474.4	0.317137	0.30552299	1064.39	0.07613977	0.07458405	1654.4	0.03727966	0.03881554	2244.4	0.06903309	0.06769044	2834.39	-0.00286513		3424.38	-0.01451203		4014.38	0.00304845		
474.6	0.31660081	0.30540274	1064.59	0.07575842	0.07455518	1654.6	0.03790023	0.03878807	2244.6	0.06892309	0.06766388	2834.59	-0.00308776		3424.58	-0.01449495		4014.58	0.00252941		
474.8	0.31571351	0.30528254	1064.79	0.07602638	0.07452632	1654.8	0.03881769	0.03876062	2244.8	0.06827785	0.06763734	2834.79	-0.00294529		3424.78	-0.01414699		4014.78	0.00253452		
475	0.31595739	0.30516239	1064.99	0.07604495	0.07449747	1655	0.03920291	0.03873318	2245	0.06806437	0.06761081	2834.99	-0.00337429		3424.98	-0.01339423		4014.98	0.00253618		
475.2	0.31545743	0.30504229	1065.19	0.07657318	0.07446864	1655.2	0.03925502	0.03870577	2245.2	0.06698995	0.06758429	2835.19	-0.0045717		3425.18	-0.01331259		4015.18	0.00201313		
475.4	0.3154109	0.30492223	1065.39	0.07576036	0.07443981	1655.4	0.0387601	0.03867837	2245.4	0.06685909	0.06755778	2835.39	-0.00449588		3425.38	-0.01305821		4015.38	0.00187065		
475.6	0.31554888	0.30480222	1065.59	0.07528877	0.074411	1655.6	0.03829957	0.038651	2245.6	0.06574121	0.06753128	2835.59	-0.00428921		3425.58	-0.01247346		4015.58	0.00212992		
475.8	0.31565045	0.30468226	1065.79	0.07520934	0.07438219	1655.8	0.03735195	0.03862364	2245.8	0.0661975	0.06750479	2835.79	-0.00529798		3425.78	-0.01268172		4015.78	0.00186157		
476	0.31609141	0.30456235	1065.99	0.07336251	0.0743534	1656	0.03558842	0.0385963	2246	0.06712255	0.06747831	2835.99	-0.00634291		3425.98	-0.01255223		4015.98	0.0023643		
476.2	0.31679344	0.30444248	1066.19	0.0731581	0.07432462	1656.2	0.03499664	0.03856899	2246.2	0.06716964	0.06745184	2836.19	-0.00603133		3426.18	-0.01288819		4016.18	0.00223292		
476.4	0.31744597	0.30432266	1066.39	0.07239322	0.07429585	1656.4	0.03463167	0.03854169	2246.4	0.06748304	0.06742539	2836.39	-0.00631179		3426.38	-0.01266067		4016.38	0.0010018		
476.6	0.31742057	0.30420289	1066.59	0.07281032	0.07426709	1656.6	0.03471598	0.03851441	2246.6	0.06789644	0.06739894	2836.59	-0.00680786		3426.58	-0.01260694		4016.58	0.0014156		
476.8	0.31747478	0.30408316	1066.79	0.07202253	0.07423834	1656.8	0.03518821	0.03848715	2246.8	0.06764535	0.0673725	2836.79	-0.00719708		3426.78	-0.01251806		4016.78	0.00184127		
477	0.316999	0.30396348	1066.99	0.07142044	0.07420961	1657	0.03531307	0.03845991	2247	0.06800714	0.06734607	2836.99	-0.00708676		3426.98	-0.01212193		4016.98	0.00118416		
477.2	0.31720654	0.30384385	1067.19	0.07225398	0.07418088	1657.2	0.03513325	0.03843269	2247.2	0.06789924	0.06731966	2837.19	-0.00632034		3427.18	-0.0122737		4017.18	0.00077634		
477.4	0.31663042	0.30372427	1067.39	0.07232036	0.07415217	1657.4	0.03450595	0.03840549	2247.4	0.06815146	0.06729325	2837.39	-0.00565979		3427.38	-0.01233769		4017.38	0.00053418		
477.6	0.31597939	0.30360473	1067.59	0.07271552	0.07412346	1657.6	0.03462169	0.0383783	2247.6	0.06795279	0.06726686	2837.59	-0.00479828		3427.58	-0.01305573		4017.58	0.00061842		
477.8	0.31415026	0.30348524	1067.79	0.07337349	0.07409477	1657.8	0.03535461	0.03835114	2247.8	0.06749114	0.06724047	2837.79	-0.00440283		3427.78	-0.01368906		4017.78	0.00080584		
478	0.31308275	0.3033658	1067.99	0.07277046	0.07406609	1658	0.03512496	0.038324	2248	0.06751566	0.06721409	2837.99	-0.00417417		3427.98	-0.01365739		4017.98	0.00070963		
478.2	0.31161655	0.3032464	1068.19	0.07249208	0.07403742	1658.2	0.03614144	0.03829687	2248.2	0.06605165	0.06718773	2838.19	-0.0038629		3428.18	-0.01428634		4018.18	0.00186151		
478.4	0.31089587	0.30312705	1068.39	0.07312331	0.07400876	1658.4	0.0367301	0.03826977	2248.4	0.06570163	0.06716138	2838.39	-0.00398372		3428.38	-0.01451183		4018.38	0.00171045		
478.6	0.31050278	0.30300775	1068.59	0.07239224	0.07398011	1658.6	0.03694747	0.03824268	2248.6	0.06514575	0.06713503	2838.59	-0.00316729		3428.58	-0.01474926		4018.58	0.00128925		
478.8	0.30978895	0.30288849	1068.79	0.07278588	0.07395148	1658.8	0.03723766	0.03821561	2248.8	0.06477323	0.0671087	2838.79	-0.00236056		3428.78	-0.01475603		4018.78	0.0000901		
479	0.30947399	0.30276929	1068.99	0.07318037	0.07392285	1659	0.03631965	0.03818857	2249	0.06441286	0.06708237	2838.99	-0.0029322		3428.98	-0.01501476		4018.98	-0.00021444		
479.2	0.30875633	0.30265012	1069.19	0.07282054	0.07389424	1659.2	0.03618354	0.03816154	2249.2	0.06398773	0.06705606	2839.19	-0.00247457		3429.18	-0.01521275		4019.18	0.00012592		
479.4	0.30888727	0.30253101	1069.39	0.07237707	0.07386563	1659.4	0.03679612	0.03813453	2249.4	0.06383512	0.06702976	2839.39	-0.00161105		3429.38	-0.01536443		4019.38	-0.00042323		
479.6	0.30883261	0.30241194	1069.59	0.07214772	0.07383704	1659.6	0.03666402	0.03810754	2249.6	0.06389238	0.06700347	2839.59	-0.00166973		3429.58	-0.01538782		4019.58	-0.00020955		
479.8	0.30865763	0.30229292	1069.79	0.0723372	0.07380846	1659.8	0.03732818	0.03808057	2249.8	0.06475135	0.06697718	2839.79	-0.00153769		3429.78	-0.01528561		4019.78	-0.00057886		
480	0.30963049	0.30217395	1069.99	0.07267992	0.07377989	1660	0.037241	0.03805361	2250	0.06583112	0.06695091	2839.99	-0.00142387		3429.98	-0.01523047		4019.98	-0.00104192		
480.2	0.30937123	0.30205502	1070.19	0.07345127	0.07375133	1660.2	0.03767202	0.03802668	2250.2	0.06600297	0.06692465	2840.19	-0.001157		3430.18	-0.01639049		4020.18	-0.00144172		
480.4	0.30990776	0.30193614	1070.39	0.07311781	0.07372278	1660.4	0.03821008	0.03799977	2250.4	0.06625053	0.0668984	2840.39	-0.0019549		3430.38	-0.01609258		4020.38	-0.00232567		
480.6	0.30965012	0.30181731	1070.59	0.0729623	0.07369424	1660.6	0.03875494	0.03797287	2250.6	0.06605981	0.06687216	2840.59	-0.0014847		3430.58	-0.01509068		4020.58	-0.00093979		
480.8	0.309904	0.30169852	1070.79	0.07275635	0.07366572	1660.8	0.03899353	0.03794599	2250.8	0.06487328	0.06684593	2840.79	-0.00175373		3430.78	-0.01500507		4020.78	-0.00105173		
481	0.30981145	0.30157978	1070.99	0.07358841	0.0736372	1661	0.03876626	0.03791914	2251	0.06501796	0.06681971	2840.99	-0.00157842		3430.98	-0.01500506		4020.98	-0.00222152		
481.2	0.31016667	0.30146109	1071.19	0.07446592	0.0736087	1661.2	0.03886299	0.0378923	2251.2	0.0647447	0.0667935	2841.19	-0.00191659		3431.18	-0.01547296		4021.18	-0.00178849		
481.4	0.31027937	0.30134244	1071.39	0.07453342	0.07358021	1661.4	0.03934695	0.03786548	2251.4	0.06604932	0.0667673	2841.39	-0.00155539		3431.38	-0.01611324		4021.38	-0.00188584		
481.6	0.30931005	0.30122384	1071.59	0.07516548	0.07355172	1661.6	0.03928929	0.03783868	2251.6	0.06542748	0.06674111	2841.59	-0.002194		3431.58	-0.01645632		4021.58	-0.00106248		
481.8	0.30862651	0.30110529	1071.79	0.07588504	0.07352325	1661.8	0.03864116	0.0378119	2251.8	0.06488391	0.06671493	2841.79	-0.00243267		3431.78	-0.01718785		4021.78	-0.00038284		
482	0.30869224	0.30098678	1071.99	0.07621517	0.07349479	1662	0.03865511	0.03778514	2252	0.06504116	0.06668876	2841.99	-0.00347496		3431.98	-0.01743898		4021.98	0.00021621		
482.2	0.30843317	0.30086832	1072.19	0.07641967	0.07346635	1662.2	0.03875786	0.03775839	2252.2	0.06423967	0.0666626	2842.19	-0.00442443		3432.18	-0.01805389		4022.18	0.00093599		
482.4	0.3081615	0.30074991	1072.39	0.07640842	0.07343791	1662.4	0.03802156	0.03773167	2252.4	0.0650784	0.06663645	2842.39	-0.00453803		3432.38	-0.01814935		4022.38	0.00003352		
482.6	0.30735061	0.30063154	1072.59	0.07563058	0.07340948	1662.6	0.03711528	0.03770496	2252.6	0.06465329	0.06661031	2842.59	-0.00483432		3432.58	-0.01791315		4022.58	0.00010993		
482.8	0.30714887	0.30051322	1072.79	0.07579671	0.07338107	1662.8	0.03679058	0.03767828	2252.8	0.06556128	0.06658418	2842.79	-0.00593398		3432.78	-0.01780694		4022.78	0.00020537		
483	0.30679413	0.30039495	1072.99	0.07592542	0.07335266	1663	0.03589348	0.03765161	2253	0.06624086	0.06655807	2842.99	-0.00723304		3432.98	-0.0176503		4022.98	0.00093482		
483.2	0.30595198	0.30027672	1073.19	0.07503984	0.07332427	1663.2	0.03555055	0.03762496	2253.2	0.06682209	0.06653196	2843.19	-0.0069832		3433.18	-0.01671175		4023.18	0.00209786		
483.4	0.30585568	0.30015854	1073.39	0.07574945	0.07329588	1663.4	0.03530702	0.03759833	2253.4	0.06609752	0.06650586	2843.39	-0.00718048		3433.38	-0.0161021		4023.38	0.00258682		
483.6	0.3048173	0.3000404	1073.59	0.0746445	0.07326751	1663.6	0.0342761	0.03757172	2253.6	0.06609692	0.06647977	2843.59	-0.00792397		3433.58	-0.01568971		4023.58	0.00420916		
483.8	0.3042947	0.29992232	1073.79	0.07430061	0.07323915	1663.8	0.03425887	0.03754513	2253.8	0.06557901	0.0664537	2843.79	-0.00801467		3433.78	-0.01467183		4023.78	0.00352439		
484	0.30389857	0.29980428	1073.99	0.07394522	0.0732108	1664	0.03279929	0.03751855	2254	0.06531709	0.06642763	2843.99	-0.00747027		3433.98	-0.01417793		4023.98	0.00431363		
484.2	0.30383782	0.29968628	1074.19	0.07301654	0.07318246	1664.2	0.03252913	0.037492	2254.2	0.06478289	0.06640157	2844.19	-0.00731236		3434.18	-0.01364309		4024.18	0.00480151		
484.4	0.30419597	0.29956833	1074.39	0.07338939	0.07315413	1664.4	0.03265474	0.03746546	2254.4	0.06447009	0.06637553	2844.39	-0.00679057		3434.38	-0.01311798		4024.38	0.004742		
484.6	0.30399488	0.29945043	1074.59	0.07247732	0.07312582	1664.6	0.03277309	0.03743894	2254.6	0.06402182	0.06634949	2844.59	-0.00660466		3434.58	-0.01227102		4024.58	0.00428542		
484.8	0.30311215	0.29933258	1074.79	0.07274351	0.07309751	1664.8	0.03335921	0.03741245	2254.8	0.06317768	0.06632347	2844.79	-0.00610378		3434.78	-0.01262267		4024.78	0.00382428		
485	0.30321261	0.29921477	1074.99	0.07351791	0.07306922	1665	0.03323906	0.03738597	2255	0.0627527	0.06629745	2844.99	-0.0055707		3434.98	-0.01261273		4024.98	0.00346112		
485.2	0.30273808	0.299097	1075.19	0.07354831	0.07304093	1665.2	0.03396523	0.03735951	2255.2	0.06266079	0.06627145	2845.19	-0.00515796		3435.18	-0.01229492		4025.18	0.00313507		
485.4	0.30262633	0.29897929	1075.39	0.07405281	0.07301266	1665.4	0.03440935	0.03733306	2255.4	0.06273191	0.06624545	2845.39	-0.00460628		3435.38	-0.01333151		4025.38	0.00288975		
485.6	0.30141815	0.29886162	1075.59	0.07506399	0.0729844	1665.6	0.03443077	0.03730664	2255.6	0.06209256	0.06621947	2845.59	-0.00496356		3435.58	-0.01262326		4025.58	0.00321713		
485.8	0.30150553	0.298744	1075.79	0.07497209	0.07295615	1665.8	0.0343806	0.03728024	2255.8	0.06158905	0.06619349	2845.79	-0.00455688		3435.78	-0.0135966		4025.78	0.00279267		
486	0.30082239	0.29862642	1075.99	0.07527742	0.07292791	1666	0.03534676	0.03725385	2256	0.06127175	0.06616753	2845.99	-0.00490067		3435.98	-0.01411342		4025.98	0.00206558		
486.2	0.3000401	0.29850889	1076.19	0.07530507	0.07289968	1666.2	0.03568055	0.03722748	2256.2	0.06176599	0.06614157	2846.19	-0.00479371		3436.18	-0.01459631		4026.18	0.00055572		
486.4	0.29932673	0.2983914	1076.39	0.07464464	0.07287146	1666.4	0.03623952	0.03720113	2256.4	0.06164288	0.06611563	2846.39	-0.00488334		3436.38	-0.01552372		4026.38	0.00008907		
486.6	0.29877621	0.29827396	1076.59	0.07511606	0.07284325	1666.6	0.0364559	0.0371748	2256.6	0.06167229	0.06608969	2846.59	-0.00530048		3436.58	-0.01521607		4026.58	-0.00012215		
486.8	0.29883793	0.29815657	1076.79	0.07441863	0.07281505	1666.8	0.0374497	0.03714849	2256.8	0.063432	0.06606377	2846.79	-0.0057116		3436.78	-0.01568492		4026.78	-0.00018784		
487	0.29862153	0.29803923	1076.99	0.0740203	0.07278687	1667	0.03719126	0.0371222	2257	0.06307063	0.06603786	2846.99	-0.0055508		3436.98	-0.0163595		4026.98	-0.00065682		
487.2	0.29849956	0.29792193	1077.19	0.07303662	0.07275869	1667.2	0.03632638	0.03709593	2257.2	0.06280062	0.06601195	2847.19	-0.00568783		3437.18	-0.01659522		4027.18	-0.00053612		
487.4	0.29853341	0.29780467	1077.39	0.07236903	0.07273053	1667.4	0.03623606	0.03706967	2257.4	0.06206836	0.06598606	2847.39	-0.00642039		3437.38	-0.0169293		4027.38	-0.00052963		
487.6	0.29756827	0.29768746	1077.59	0.07155193	0.07270238	1667.6	0.03569494	0.03704343	2257.6	0.06230645	0.06596018	2847.59	-0.00704194		3437.58	-0.01760123		4027.58	-0.00079763		
487.8	0.29795077	0.2975703	1077.79	0.07149673	0.07267424	1667.8	0.03508147	0.03701722	2257.8	0.06233172	0.0659343	2847.79	-0.00744377		3437.78	-0.01822839		4027.78	-0.00177849		
488	0.29882988	0.29745319	1077.99	0.07143215	0.0726461	1668	0.03423879	0.03699102	2258	0.06295483	0.06590844	2847.99	-0.00666697		3437.98	-0.01855625		4027.98	-0.00127274		
488.2	0.29936101	0.29733612	1078.19	0.07141366	0.07261798	1668.2	0.03429696	0.03696483	2258.2	0.06322238	0.06588259	2848.19	-0.00722523		3438.18	-0.01883717		4028.18	-0.00206643		
488.4	0.29951185	0.2972191	1078.39	0.07137891	0.07258987	1668.4	0.03475595	0.03693867	2258.4	0.06369606	0.06585675	2848.39	-0.00706718		3438.38	-0.01976533		4028.38	-0.00301444		
488.6	0.3000303	0.29710212	1078.59	0.0708897	0.07256178	1668.6	0.03448342	0.03691253	2258.6	0.06454721	0.06583091	2848.59	-0.00699204		3438.58	-0.02016909		4028.58	-0.00389359		
488.8	0.30013474	0.29698519	1078.79	0.07110493	0.07253369	1668.8	0.03393801	0.0368864	2258.8	0.06457368	0.06580509	2848.79	-0.00663365		3438.78	-0.0200353		4028.78	-0.00357556		
489	0.30015624	0.2968683	1078.99	0.0716635	0.07250561	1669	0.03385442	0.03686029	2259	0.06458864	0.06577928	2848.99	-0.00741399		3438.98	-0.02000946		4028.98	-0.00402905		
489.2	0.29963068	0.29675146	1079.19	0.07224437	0.07247755	1669.2	0.0339676	0.03683421	2259.2	0.06541714	0.06575348	2849.19	-0.00790679		3439.18	-0.01994185		4029.18	-0.00376754		
489.4	0.2987671	0.29663467	1079.39	0.07312602	0.07244949	1669.4	0.03390341	0.03680814	2259.4	0.06463892	0.06572768	2849.39	-0.00832851		3439.38	-0.02090294		4029.38	-0.00389765		
489.6	0.29813725	0.29651792	1079.59	0.0735354	0.07242145	1669.6	0.03388938	0.03678208	2259.6	0.06414652	0.0657019	2849.59	-0.00848877		3439.58	-0.01997453		4029.58	-0.00315789		
489.8	0.29857343	0.29640122	1079.79	0.07316176	0.07239341	1669.8	0.03369039	0.03675605	2259.8	0.06383146	0.06567613	2849.79	-0.00777878		3439.78	-0.01965249		4029.78	-0.00305541		
490	0.29794045	0.29628457	1079.99	0.07346094	0.07236539	1670	0.03418785	0.03673003	2260	0.06312851	0.06565037	2849.99	-0.00749833		3439.98	-0.01980761		4029.98	-0.00262805		
490.2	0.29725626	0.29616796	1080.19	0.07384157	0.07233738	1670.2	0.03380366	0.03670404	2260.2	0.0632789	0.06562462	2850.19	-0.0068505		3440.18	-0.01971715		4030.18	-0.00278391		
490.4	0.29738758	0.29605139	1080.39	0.07333733	0.07230938	1670.4	0.03391225	0.03667806	2260.4	0.06129978	0.06559888	2850.39	-0.00697684		3440.38	-0.01953738		4030.38	-0.0014977		
490.6	0.29668747	0.29593488	1080.59	0.07325495	0.07228139	1670.6	0.03343411	0.0366521	2260.6	0.06038497	0.06557314	2850.59	-0.00685005		3440.58	-0.01801507		4030.58	-0.0013728		
490.8	0.29593522	0.29581841	1080.79	0.07189902	0.07225341	1670.8	0.03352106	0.03662616	2260.8	0.0603871	0.06554742	2850.79	-0.00676701		3440.78	-0.0178401		4030.78	-0.0005236		
491	0.29606742	0.29570198	1080.99	0.07208301	0.07222544	1671	0.03236055	0.03660024	2261	0.05873764	0.06552171	2850.99	-0.00718999		3440.98	-0.01701175		4030.98	-0.00023905		
491.2	0.2955076	0.2955856	1081.19	0.07129521	0.07219748	1671.2	0.0319078	0.03657433	2261.2	0.05904138	0.06549601	2851.19	-0.0077667		3441.18	-0.01597473		4031.18	0.00064092		
491.4	0.29468724	0.29546927	1081.39	0.07133485	0.07216954	1671.4	0.03182707	0.03654844	2261.4	0.05857054	0.06547032	2851.39	-0.00875934		3441.38	-0.01605119		4031.38	0.00085382		
491.6	0.29362766	0.29535298	1081.59	0.07192814	0.0721416	1671.6	0.03117101	0.03652258	2261.6	0.05920425	0.06544464	2851.59	-0.00812728		3441.58	-0.01586817		4031.58	0.000882		
491.8	0.29401272	0.29523673	1081.79	0.07153272	0.07211368	1671.8	0.03111972	0.03649673	2261.8	0.05956122	0.06541897	2851.79	-0.00827985		3441.78	-0.0161042		4031.78	0.00095471		
492	0.29431255	0.29512054	1081.99	0.07190735	0.07208576	1672	0.03133008	0.0364709	2262	0.06020509	0.06539331	2851.99	-0.00729679		3441.98	-0.01563431		4031.98	0.00083064		
492.2	0.29348956	0.29500439	1082.19	0.0720217	0.07205786	1672.2	0.03116597	0.03644508	2262.2	0.06064079	0.06536766	2852.19	-0.00758104		3442.18	-0.01613839		4032.18	0.00048792		
492.4	0.29444542	0.29488828	1082.39	0.07230196	0.07202997	1672.4	0.03157596	0.03641929	2262.4	0.06173903	0.06534202	2852.39	-0.00713284		3442.38	-0.0173196		4032.38	0.00048415		
492.6	0.29446364	0.29477222	1082.59	0.07331786	0.07200208	1672.6	0.03206776	0.03639351	2262.6	0.06229433	0.06531639	2852.59	-0.00733576		3442.58	-0.01833576		4032.58	0.00057793		
492.8	0.29429576	0.29465621	1082.79	0.07283958	0.07197421	1672.8	0.03261808	0.03636775	2262.8	0.06276789	0.06529077	2852.79	-0.0071783		3442.78	-0.01899653		4032.78	0.00112438		
493	0.29413281	0.29454024	1082.99	0.07359064	0.07194635	1673	0.03330858	0.03634201	2263	0.06353426	0.06526516	2852.99	-0.00656291		3442.98	-0.02048643		4032.98	0.00022933		
493.2	0.29405104	0.29442432	1083.19	0.07412826	0.0719185	1673.2	0.0340385	0.03631629	2263.2	0.06404605	0.06523955	2853.19	-0.00575739		3443.18	-0.02158737		4033.18	0.00067983		
493.4	0.29417146	0.29430844	1083.39	0.07430052	0.07189067	1673.4	0.03506735	0.03629059	2263.4	0.06319906	0.06521396	2853.39	-0.00510153		3443.38	-0.0231537		4033.38	0.00047294		
493.6	0.29435602	0.29419261	1083.59	0.07416428	0.07186284	1673.6	0.03587928	0.0362649	2263.6	0.06395613	0.06518838	2853.59	-0.00438672		3443.58	-0.02290438		4033.58	0.00143641		
493.8	0.29429054	0.29407682	1083.79	0.07379391	0.07183502	1673.8	0.03611252	0.03623923	2263.8	0.06414047	0.06516281	2853.79	-0.00350142		3443.78	-0.02360245		4033.78	0.00110229		
494	0.29459995	0.29396108	1083.99	0.07383818	0.07180721	1674	0.0357354	0.03621358	2264	0.06339097	0.06513725	2853.99	-0.00291232		3443.98	-0.02437022		4033.98	0.00074074		
494.2	0.29473663	0.29384539	1084.19	0.07339891	0.07177942	1674.2	0.03567023	0.03618795	2264.2	0.0634024	0.0651117	2854.19	-0.00268261		3444.18	-0.0234317		4034.18	0.00038906		
494.4	0.29483366	0.29372974	1084.39	0.07217881	0.07175163	1674.4	0.03493881	0.03616234	2264.4	0.06318234	0.06508616	2854.39	-0.00390909		3444.38	-0.02254092		4034.38	0.00058243		
494.6	0.2944318	0.29361413	1084.59	0.07130397	0.07172386	1674.6	0.03410239	0.03613675	2264.6	0.06343834	0.06506063	2854.59	-0.00466825		3444.58	-0.02134926		4034.58	-0.00019138		
494.8	0.2941783	0.29349857	1084.79	0.07070503	0.0716961	1674.8	0.03390957	0.03611117	2264.8	0.06366598	0.06503511	2854.79	-0.00517148		3444.78	-0.02064064		4034.78	0.00019595		
495	0.29393797	0.29338306	1084.99	0.06972992	0.07166834	1675	0.03385142	0.03608561	2265	0.06380548	0.0650096	2854.99	-0.0057083		3444.98	-0.01893442		4034.98	-0.00011168		
495.2	0.29376783	0.29326759	1085.19	0.06888845	0.0716406	1675.2	0.03353394	0.03606007	2265.2	0.06346438	0.0649841	2855.19	-0.00602701		3445.18	-0.01848819		4035.18	-0.00041022		
495.4	0.29394391	0.29315217	1085.39	0.06879746	0.07161287	1675.4	0.03330576	0.03603455	2265.4	0.06322608	0.06495861	2855.39	-0.00716836		3445.38	-0.01814774		4035.38	-0.00125174		
495.6	0.29401404	0.2930368	1085.59	0.06853844	0.07158515	1675.6	0.03269657	0.03600904	2265.6	0.06434739	0.06493313	2855.59	-0.00661397		3445.58	-0.01684938		4035.58	-0.00119649		
495.8	0.29417542	0.29292147	1085.79	0.06798771	0.07155744	1675.8	0.03293226	0.03598356	2265.8	0.06419712	0.06490766	2855.79	-0.00710149		3445.78	-0.01631451		4035.78	-0.00178785		
496	0.29446849	0.29280618	1085.99	0.0674239	0.07152974	1676	0.03286331	0.03595809	2266	0.06390237	0.0648822	2855.99	-0.00725738		3445.98	-0.01600216		4035.98	-0.00190792		
496.2	0.29439609	0.29269094	1086.19	0.06728735	0.07150205	1676.2	0.03221581	0.03593264	2266.2	0.06380054	0.06485675	2856.19	-0.00741323		3446.18	-0.01631495		4036.18	-0.00188154		
496.4	0.29443884	0.29257574	1086.39	0.0682697	0.07147438	1676.4	0.03296312	0.03590721	2266.4	0.06244559	0.06483131	2856.39	-0.00782654		3446.38	-0.01663123		4036.38	-0.00137779		
496.6	0.29418935	0.29246059	1086.59	0.06774246	0.07144671	1676.6	0.03388172	0.03588179	2266.6	0.06161805	0.06480588	2856.59	-0.00772182		3446.58	-0.01627189		4036.58	-0.00089721		
496.8	0.29520963	0.29234549	1086.79	0.06837976	0.07141905	1676.8	0.03396844	0.0358564	2266.8	0.06078155	0.06478046	2856.79	-0.00729371		3446.78	-0.01705829		4036.78	-0.00069752		
497	0.29422281	0.29223043	1086.99	0.0692378	0.07139141	1677	0.03436151	0.03583102	2267	0.05998857	0.06475505	2856.99	-0.00670476		3446.98	-0.01710209		4036.98	-0.00120905		
497.2	0.29336123	0.29211542	1087.19	0.06971342	0.07136377	1677.2	0.03552257	0.03580566	2267.2	0.0596897	0.06472965	2857.19	-0.00660175		3447.18	-0.01733543		4037.18	-0.00016809		
497.4	0.29331579	0.29200045	1087.39	0.06996816	0.07133615	1677.4	0.03561403	0.03578032	2267.4	0.05842459	0.06470426	2857.39	-0.00627596		3447.38	-0.01835401		4037.38	0.00026205		
497.6	0.29295722	0.29188553	1087.59	0.06990552	0.07130854	1677.6	0.03588185	0.03575499	2267.6	0.05842977	0.06467888	2857.59	-0.00546644		3447.58	-0.01849557		4037.58	0.00003862		
497.8	0.29222488	0.29177065	1087.79	0.07019529	0.07128093	1677.8	0.035455	0.03572969	2267.8	0.0577268	0.06465351	2857.79	-0.00659953		3447.78	-0.0184911		4037.78	-0.00066609		
498	0.292263	0.29165582	1087.99	0.06987001	0.07125334	1678	0.03515223	0.0357044	2268	0.05728649	0.06462815	2857.99	-0.00658728		3447.98	-0.01771973		4037.98	-0.00060795		
498.2	0.29227135	0.29154103	1088.19	0.06897029	0.07122576	1678.2	0.03481885	0.03567913	2268.2	0.05798006	0.0646028	2858.19	-0.00815709		3448.18	-0.01677876		4038.18	-0.0004718		
498.4	0.29149293	0.29142629	1088.39	0.0688506	0.07119819	1678.4	0.03465382	0.03565387	2268.4	0.05839983	0.06457746	2858.39	-0.00966005		3448.38	-0.01775157		4038.38	-0.00032971		
498.6	0.29138667	0.29131159	1088.59	0.06881555	0.07117063	1678.6	0.03531589	0.03562864	2268.6	0.05871752	0.06455213	2858.59	-0.0102639		3448.58	-0.01770061		4038.58	0.00016077		
498.8	0.29122106	0.29119694	1088.79	0.06863427	0.07114308	1678.8	0.03504076	0.03560342	2268.8	0.05902789	0.06452681	2858.79	-0.01105579		3448.78	-0.01803885		4038.78	0.00028052		
499	0.29111206	0.29108233	1088.99	0.0678128	0.07111554	1679	0.03516685	0.03557822	2269	0.05952773	0.0645015	2858.99	-0.01148576		3448.98	-0.01795165		4038.98	-0.00035754		
499.2	0.29161604	0.29096777	1089.19	0.06748113	0.07108802	1679.2	0.03460042	0.03555304	2269.2	0.05930561	0.06447619	2859.19	-0.01138049		3449.18	-0.01886867		4039.18	-0.00115414		
499.4	0.29213488	0.29085325	1089.39	0.06710562	0.0710605	1679.4	0.0345687	0.03552788	2269.4	0.0609035	0.0644509	2859.39	-0.01141538		3449.38	-0.01976708		4039.38	-0.00102615		
499.6	0.29182519	0.29073878	1089.59	0.06642134	0.07103299	1679.6	0.03441128	0.03550273	2269.6	0.06197881	0.06442562	2859.59	-0.01081557		3449.58	-0.02069253		4039.58	-0.0010615		
499.8	0.29152632	0.29062435	1089.79	0.06625913	0.0710055	1679.8	0.03364376	0.0354776	2269.8	0.06157968	0.06440035	2859.79	-0.0103665		3449.78	-0.02072554		4039.78	-0.00131137		
500	0.29151016	0.29050997	1089.99	0.06631476	0.07097801	1680	0.03311256	0.03545249	2270	0.06136983	0.06437509	2859.99	-0.01009088		3449.98	-0.02147375		4039.98	-0.00158305		
500.2	0.29098558	0.29039563	1090.19	0.06681733	0.07095054	1680.2	0.03322941	0.0354274	2270.2	0.06161637	0.06434984	2860.19	-0.0092217		3450.18	-0.02201712		4040.18	-0.00146294		
500.4	0.2899632	0.29028134	1090.39	0.06692979	0.07092307	1680.4	0.03373601	0.03540233	2270.4	0.06078351	0.0643246	2860.39	-0.00920757		3450.38	-0.02244415		4040.38	-0.00066597		
500.6	0.28995312	0.2901671	1090.59	0.06630821	0.07089562	1680.6	0.03310256	0.03537727	2270.6	0.06121014	0.06429937	2860.59	-0.00739896		3450.58	-0.0221854		4040.58	-0.00093356		
500.8	0.28969087	0.29005289	1090.79	0.06803351	0.07086818	1680.8	0.03315177	0.03535223	2270.8	0.06134663	0.06427414	2860.79	-0.00592406		3450.78	-0.02372975		4040.78	-0.00128709		
501	0.28831537	0.28993874	1090.99	0.06824273	0.07084074	1681	0.03263152	0.03532721	2271	0.06208123	0.06424893	2860.99	-0.00469599		3450.98	-0.02376231		4040.98	-0.00205692		
501.2	0.28830935	0.28982463	1091.19	0.06806278	0.07081332	1681.2	0.03285292	0.03530221	2271.2	0.06217774	0.06422373	2861.19	-0.00383235		3451.18	-0.0230486		4041.18	-0.00248068		
501.4	0.28901222	0.28971056	1091.39	0.06710473	0.07078591	1681.4	0.03187228	0.03527722	2271.4	0.06136022	0.06419854	2861.39	-0.00349587		3451.38	-0.02372806		4041.38	-0.00310445		
501.6	0.28898601	0.28959654	1091.59	0.06657714	0.07075851	1681.6	0.03198894	0.03525225	2271.6	0.060715	0.06417336	2861.59	-0.00348979		3451.58	-0.02298014		4041.58	-0.00328636		
501.8	0.28786763	0.28948256	1091.79	0.06682074	0.07073112	1681.8	0.03161018	0.0352273	2271.8	0.06078754	0.06414819	2861.79	-0.00468376		3451.78	-0.0218494		4041.78	-0.00259578		
502	0.2881395	0.28936863	1091.99	0.06667181	0.07070374	1682	0.03223472	0.03520237	2272	0.06050428	0.06412302	2861.99	-0.00399753		3451.98	-0.02100181		4041.98	-0.00155491		
502.2	0.28869197	0.28925474	1092.19	0.06723405	0.07067638	1682.2	0.03226365	0.03517745	2272.2	0.06084078	0.06409787	2862.19	-0.00509005		3452.18	-0.01972954		4042.18	-0.00193124		
502.4	0.28781192	0.2891409	1092.39	0.06711236	0.07064902	1682.4	0.03306405	0.03515255	2272.4	0.0606648	0.06407273	2862.39	-0.004812		3452.38	-0.01945397		4042.38	-0.00178617		
502.6	0.28733975	0.2890271	1092.59	0.06714249	0.07062167	1682.6	0.03325444	0.03512767	2272.6	0.06128467	0.0640476	2862.59	-0.00526591		3452.58	-0.01824073		4042.58	-0.00192225		
502.8	0.2882249	0.28891335	1092.79	0.06665014	0.07059433	1682.8	0.03371588	0.03510281	2272.8	0.06112468	0.06402247	2862.79	-0.0056217		3452.78	-0.01776444		4042.78	-0.00321223		
503	0.28897657	0.28879964	1092.99	0.06710216	0.07056701	1683	0.03440346	0.03507797	2273	0.06141082	0.06399736	2862.99	-0.0050367		3452.98	-0.01693877		4042.98	-0.00298048		
503.2	0.28917307	0.28868598	1093.19	0.06711598	0.07053969	1683.2	0.0343315	0.03505314	2273.2	0.06134898	0.06397226	2863.19	-0.00507264		3453.18	-0.01621546		4043.18	-0.00258779		
503.4	0.28974529	0.28857236	1093.39	0.06721198	0.07051239	1683.4	0.03470635	0.03502833	2273.4	0.06169813	0.06394716	2863.39	-0.00536993		3453.38	-0.01587481		4043.38	-0.00130189		
503.6	0.28933254	0.28845878	1093.59	0.06779232	0.07048509	1683.6	0.03502434	0.03500354	2273.6	0.0611237	0.06392208	2863.59	-0.0054911		3453.58	-0.0155728		4043.58	-0.00167749		
503.8	0.28910452	0.28834525	1093.79	0.06854553	0.07045781	1683.8	0.03434017	0.03497876	2273.8	0.06067914	0.06389701	2863.79	-0.00569796		3453.78	-0.01528181		4043.78	-0.00124026		
504	0.28903402	0.28823177	1093.99	0.06847759	0.07043054	1684	0.03461289	0.03495401	2274	0.06026589	0.06387194	2863.99	-0.00575714		3453.98	-0.0161977		4043.98	-0.0013522		
504.2	0.28874079	0.28811833	1094.19	0.06853873	0.07040327	1684.2	0.03490634	0.03492927	2274.2	0.06090258	0.06384689	2864.19	-0.00555721		3454.18	-0.01731661		4044.18	-0.00043418		
504.4	0.28841617	0.28800493	1094.39	0.06876753	0.07037602	1684.4	0.03466803	0.03490455	2274.4	0.06073203	0.06382184	2864.39	-0.00631103		3454.38	-0.01752812		4044.38	-0.00005761		
504.6	0.28846231	0.28789158	1094.59	0.06970229	0.07034878	1684.6	0.03450823	0.03487984	2274.6	0.06107181	0.06379681	2864.59	-0.0059035		3454.58	-0.01809069		4044.58	-0.00093008		
504.8	0.28871097	0.28777828	1094.79	0.07039472	0.07032155	1684.8	0.03435631	0.03485515	2274.8	0.06080045	0.06377179	2864.79	-0.00604935		3454.78	-0.02017451		4044.78	-0.00103207		
505	0.28832849	0.28766502	1094.99	0.07021865	0.07029433	1685	0.03282981	0.03483048	2275	0.06097668	0.06374677	2864.99	-0.00768422		3454.98	-0.02042075		4044.98	-0.00096162		
505.2	0.28857791	0.2875518	1095.19	0.06982912	0.07026712	1685.2	0.03174617	0.03480583	2275.2	0.06109055	0.06372177	2865.19	-0.00808865		3455.18	-0.01985301		4045.18	-0.0001563		
505.4	0.28912895	0.28743863	1095.39	0.0693786	0.07023992	1685.4	0.03079354	0.0347812	2275.4	0.06089307	0.06369677	2865.39	-0.0093708		3455.38	-0.02040693		4045.38	0.00033473		
505.6	0.28876642	0.2873255	1095.59	0.0694147	0.07021273	1685.6	0.03061325	0.03475658	2275.6	0.06035008	0.06367179	2865.59	-0.01066055		3455.58	-0.02061504		4045.58	0.00081763		
505.8	0.28721286	0.28721242	1095.79	0.07004027	0.07018555	1685.8	0.0298526	0.03473198	2275.8	0.06046557	0.06364681	2865.79	-0.0110622		3455.78	-0.0202499		4045.78	0.00074813		
506	0.28677438	0.28709938	1095.99	0.06987468	0.07015838	1686	0.02995534	0.0347074	2276	0.05920198	0.06362185	2865.99	-0.01063279		3455.98	-0.01937977		4045.98	0.00008628		
506.2	0.28596407	0.28698638	1096.19	0.06962677	0.07013123	1686.2	0.02877886	0.03468283	2276.2	0.05895835	0.06359689	2866.19	-0.01100963		3456.18	-0.01822155		4046.18	-0.00094735		
506.4	0.28535413	0.28687343	1096.39	0.06868306	0.07010408	1686.4	0.02855433	0.03465829	2276.4	0.0588922	0.06357194	2866.39	-0.01135975		3456.38	-0.01786941		4046.38	-0.00165848		
506.6	0.28517578	0.28676053	1096.59	0.06897682	0.07007694	1686.6	0.0288149	0.03463376	2276.6	0.05820205	0.06354701	2866.59	-0.01056638		3456.58	-0.01723762		4046.58	-0.00252133		
506.8	0.28515999	0.28664767	1096.79	0.06859284	0.07004982	1686.8	0.02859402	0.03460924	2276.8	0.05726393	0.06352208	2866.79	-0.01046665		3456.78	-0.01659055		4046.78	-0.00268062		
507	0.28516415	0.28653485	1096.99	0.06864357	0.0700227	1687	0.02786693	0.03458475	2277	0.0569205	0.06349716	2866.99	-0.00988871		3456.98	-0.01652668		4046.98	-0.00220939		
507.2	0.28423586	0.28642208	1097.19	0.06818413	0.0699956	1687.2	0.02730055	0.03456027	2277.2	0.05567561	0.06347226	2867.19	-0.00967043		3457.18	-0.01612418		4047.18	-0.00274172		
507.4	0.28419828	0.28630935	1097.39	0.06816379	0.0699685	1687.4	0.02759107	0.03453581	2277.4	0.05572066	0.06344736	2867.39	-0.00885556		3457.38	-0.01662147		4047.38	-0.00357034		
507.6	0.28362738	0.28619667	1097.59	0.06800277	0.06994142	1687.6	0.02809655	0.03451136	2277.6	0.0556877	0.06342247	2867.59	-0.00801368		3457.58	-0.01722436		4047.58	-0.00458195		
507.8	0.28382908	0.28608403	1097.79	0.0676225	0.06991435	1687.8	0.0281415	0.03448694	2277.8	0.05597951	0.0633976	2867.79	-0.00721121		3457.78	-0.01847224		4047.78	-0.00447834		
508	0.28529239	0.28597143	1097.99	0.06715872	0.06988728	1688	0.02843752	0.03446253	2278	0.05592501	0.06337273	2867.99	-0.0057958		3457.98	-0.01911935		4047.98	-0.00473428		
508.2	0.28564407	0.28585888	1098.19	0.06669853	0.06986023	1688.2	0.02969302	0.03443814	2278.2	0.05644335	0.06334787	2868.19	-0.00610641		3458.18	-0.01983671		4048.18	-0.00483041		
508.4	0.28648418	0.28574638	1098.39	0.06608966	0.06983319	1688.4	0.03073295	0.03441376	2278.4	0.0566336	0.06332302	2868.39	-0.00592818		3458.38	-0.01999089		4048.38	-0.00531466		
508.6	0.28664671	0.28563392	1098.59	0.066065	0.06980616	1688.6	0.0316633	0.03438941	2278.6	0.05756209	0.06329818	2868.59	-0.00601061		3458.58	-0.02121915		4048.58	-0.005621		
508.8	0.28697332	0.2855215	1098.79	0.0659975	0.06977914	1688.8	0.03103099	0.03436507	2278.8	0.05887746	0.06327335	2868.79	-0.00581821		3458.78	-0.02196824		4048.78	-0.00485271		
509	0.28644663	0.28540913	1098.99	0.06638741	0.06975213	1689	0.03093977	0.03434074	2279	0.06067727	0.06324853	2868.99	-0.0063739		3458.98	-0.02214794		4048.98	-0.00375383		
509.2	0.28658796	0.2852968	1099.19	0.06666783	0.06972513	1689.2	0.03106486	0.03431644	2279.2	0.06248595	0.06322373	2869.19	-0.00670559		3459.18	-0.02192795		4049.18	-0.0032733		
509.4	0.28660774	0.28518451	1099.39	0.06683279	0.06969814	1689.4	0.03162264	0.03429215	2279.4	0.0629627	0.06319893	2869.39	-0.00800818		3459.38	-0.02135942		4049.38	-0.00350176		
509.6	0.28581355	0.28507227	1099.59	0.0669967	0.06967116	1689.6	0.0316582	0.03426788	2279.6	0.06293775	0.06317414	2869.59	-0.00887092		3459.58	-0.02106518		4049.58	-0.00381895		
509.8	0.28453301	0.28496007	1099.79	0.0672382	0.06964419	1689.8	0.0310544	0.03424362	2279.8	0.06286397	0.06314936	2869.79	-0.00920116		3459.78	-0.02021464		4049.78	-0.0038356		
510	0.28415011	0.28484792	1099.99	0.06653419	0.06961723	1690	0.030665	0.03421939	2280	0.06340659	0.06312458	2869.99	-0.0092745		3459.98	-0.01940722		4049.98	-0.00435129		
510.2	0.28365354	0.28473581	1100.19	0.06631522	0.06959028	1690.2	0.03055802	0.03419517	2280.2	0.06494399	0.06309982	2870.19	-0.00968721		3460.18	-0.01858644		4050.18	-0.00377774		
510.4	0.28366513	0.28462375	1100.39	0.06656273	0.06956335	1690.4	0.02999855	0.03417097	2280.4	0.06449872	0.06307507	2870.39	-0.01034581		3460.38	-0.01860646		4050.38	-0.00359492		
510.6	0.2828866	0.28451173	1100.59	0.06641429	0.06953642	1690.6	0.03012269	0.03414678	2280.6	0.06405383	0.06305033	2870.59	-0.01003492		3460.58	-0.01838402		4050.58	-0.00342472		
510.8	0.28223026	0.28439975	1100.79	0.06630108	0.0695095	1690.8	0.02972346	0.03412261	2280.8	0.06331856	0.0630256	2870.79	-0.01102372		3460.78	-0.01894844		4050.78	-0.00296731		
511	0.28295313	0.28428782	1100.99	0.06665628	0.0694826	1691	0.02974176	0.03409846	2281	0.06334629	0.06300088	2870.99	-0.01117126		3460.98	-0.01939945		4050.98	-0.00298065		
511.2	0.28274145	0.28417593	1101.19	0.06682916	0.0694557	1691.2	0.029516	0.03407433	2281.2	0.06308025	0.06297617	2871.19	-0.01091854		3461.18	-0.01914523		4051.18	-0.00282426		
511.4	0.28283036	0.28406409	1101.39	0.0674217	0.06942881	1691.4	0.030034	0.03405021	2281.4	0.06359509	0.06295146	2871.39	-0.01074702		3461.38	-0.01961278		4051.38	-0.00264827		
511.6	0.28306082	0.28395229	1101.59	0.06737799	0.06940194	1691.6	0.03075554	0.03402611	2281.6	0.06295089	0.06292677	2871.59	-0.01027141		3461.58	-0.01973995		4051.58	-0.0026023		
511.8	0.28441502	0.28384054	1101.79	0.06758625	0.06937508	1691.8	0.030899	0.03400203	2281.8	0.06203028	0.06290209	2871.79	-0.01022502		3461.78	-0.02041524		4051.78	-0.0020425		
512	0.28478324	0.28372882	1101.99	0.06708541	0.06934822	1692	0.03121054	0.03397796	2282	0.06088493	0.06287741	2871.99	-0.00996777		3461.98	-0.020562		4051.98	-0.00200143		
512.2	0.28452468	0.28361716	1102.19	0.06677755	0.06932138	1692.2	0.0324731	0.03395391	2282.2	0.0597599	0.06285275	2872.19	-0.0109453		3462.18	-0.02079167		4052.18	-0.0019341		
512.4	0.284917	0.28350553	1102.39	0.06752302	0.06929454	1692.4	0.03183905	0.03392988	2282.4	0.05992755	0.0628281	2872.39	-0.01043586		3462.38	-0.02147928		4052.38	-0.00221791		
512.6	0.2842345	0.28339395	1102.59	0.06784232	0.06926772	1692.6	0.03187998	0.03390587	2282.6	0.05967534	0.06280345	2872.59	-0.00974479		3462.58	-0.02214169		4052.58	-0.00210539		
512.8	0.28413615	0.28328242	1102.79	0.06800563	0.06924091	1692.8	0.0310339	0.03388187	2282.8	0.0598766	0.06277882	2872.79	-0.00915582		3462.78	-0.02212468		4052.78	-0.00134966		
513	0.28381947	0.28317093	1102.99	0.0682416	0.06921411	1693	0.03152756	0.03385789	2283	0.05891202	0.06275419	2872.99	-0.00955125		3462.98	-0.02218788		4052.98	-0.00129721		
513.2	0.28389737	0.28305948	1103.19	0.06842098	0.06918731	1693.2	0.03118485	0.03383392	2283.2	0.05785875	0.06272958	2873.19	-0.00928358		3463.18	-0.0224294		4053.18	-0.0015933		
513.4	0.28427098	0.28294807	1103.39	0.0677184	0.06916053	1693.4	0.03151579	0.03380998	2283.4	0.05722431	0.06270497	2873.39	-0.00897593		3463.38	-0.02136834		4053.38	-0.0017912		
513.6	0.28378749	0.28283671	1103.59	0.06669202	0.06913376	1693.6	0.03101623	0.03378605	2283.6	0.05671891	0.06268037	2873.59	-0.00926099		3463.58	-0.0206783		4053.58	-0.00210191		
513.8	0.28306878	0.2827254	1103.79	0.06593151	0.069107	1693.8	0.03030628	0.03376213	2283.8	0.05627458	0.06265579	2873.79	-0.00875889		3463.78	-0.02036253		4053.78	-0.00290253		
514	0.28405341	0.28261412	1103.99	0.0650831	0.06908025	1694	0.02989449	0.03373824	2284	0.05630668	0.06263121	2873.99	-0.00797333		3463.98	-0.01975686		4053.98	-0.00385998		
514.2	0.28378946	0.28250289	1104.19	0.0645808	0.06905351	1694.2	0.02980996	0.03371436	2284.2	0.05629888	0.06260664	2874.19	-0.00788862		3464.18	-0.01941325		4054.18	-0.00352157		
514.4	0.28339302	0.28239171	1104.39	0.0648974	0.06902678	1694.4	0.02945665	0.0336905	2284.4	0.05466803	0.06258209	2874.39	-0.00749567		3464.38	-0.02027497		4054.38	-0.00351835		
514.6	0.28244626	0.28228057	1104.59	0.06382063	0.06900006	1694.6	0.03045222	0.03366665	2284.6	0.05472323	0.06255754	2874.59	-0.00690863		3464.58	-0.02031844		4054.58	-0.00396656		
514.8	0.28187969	0.28216947	1104.79	0.06404994	0.06897335	1694.8	0.02979483	0.03364282	2284.8	0.05434177	0.062533	2874.79	-0.00642893		3464.78	-0.02008406		4054.78	-0.00354838		
515	0.28217904	0.28205842	1104.99	0.06413296	0.06894665	1695	0.02990966	0.03361901	2285	0.05566388	0.06250847	2874.99	-0.00563332		3464.98	-0.01965212		4054.98	-0.00368313		
515.2	0.28192	0.28194741	1105.19	0.0639038	0.06891997	1695.2	0.02981519	0.03359522	2285.2	0.0568492	0.06248395	2875.19	-0.0055101		3465.18	-0.02002953		4055.18	-0.00420309		
515.4	0.2817274	0.28183644	1105.39	0.06428608	0.06889329	1695.4	0.02983737	0.03357144	2285.4	0.05747902	0.06245944	2875.39	-0.00564562		3465.38	-0.02045557		4055.38	-0.00462804		
515.6	0.28145101	0.28172552	1105.59	0.06391928	0.06886662	1695.6	0.03029014	0.03354768	2285.6	0.05733141	0.06243494	2875.59	-0.00607423		3465.58	-0.02030265		4055.58	-0.00457733		
515.8	0.28175092	0.28161464	1105.79	0.06420257	0.06883996	1695.8	0.03033883	0.03352394	2285.8	0.0574073	0.06241045	2875.79	-0.00642633		3465.78	-0.0201267		4055.78	-0.00459766		
516	0.28163958	0.2815038	1105.99	0.06378705	0.06881332	1696	0.03060935	0.03350021	2286	0.0579124	0.06238597	2875.99	-0.00690612		3465.98	-0.02009026		4055.98	-0.00501452		
516.2	0.28077637	0.28139301	1106.19	0.06528541	0.06878668	1696.2	0.03168945	0.0334765	2286.2	0.05838717	0.0623615	2876.19	-0.00768894		3466.18	-0.02048856		4056.18	-0.00565386		
516.4	0.28035019	0.28128226	1106.39	0.06593027	0.06876005	1696.4	0.03132532	0.0334528	2286.4	0.05944281	0.06233704	2876.39	-0.00734206		3466.38	-0.0208119		4056.38	-0.00595455		
516.6	0.27973338	0.28117156	1106.59	0.06592589	0.06873344	1696.6	0.03170968	0.03342913	2286.6	0.05922367	0.06231259	2876.59	-0.00711408		3466.58	-0.02098256		4056.58	-0.00581568		
516.8	0.27998667	0.28106089	1106.79	0.06654669	0.06870683	1696.8	0.03167954	0.03340547	2286.8	0.06000413	0.06228815	2876.79	-0.00838706		3466.78	-0.02103999		4056.78	-0.00470584		
517	0.27958641	0.28095028	1106.99	0.0672874	0.06868024	1697	0.03165036	0.03338182	2287	0.05986183	0.06226371	2876.99	-0.00824774		3466.98	-0.02132623		4056.98	-0.0046491		
517.2	0.27982049	0.2808397	1107.19	0.06782456	0.06865365	1697.2	0.03197299	0.0333582	2287.2	0.05915349	0.06223929	2877.19	-0.00821086		3467.18	-0.02232906		4057.18	-0.00361324		
517.4	0.28018344	0.28072917	1107.39	0.0675617	0.06862708	1697.4	0.03209294	0.03333459	2287.4	0.05998469	0.06221488	2877.39	-0.008687		3467.38	-0.02127599		4057.38	-0.00313925		
517.6	0.27942735	0.28061869	1107.59	0.06860494	0.06860051	1697.6	0.03058776	0.03331099	2287.6	0.0601553	0.06219047	2877.59	-0.00947715		3467.58	-0.02074356		4057.58	-0.00283922		
517.8	0.27908498	0.28050824	1107.79	0.0694971	0.06857396	1697.8	0.02972524	0.03328742	2287.8	0.05889781	0.06216608	2877.79	-0.00942108		3467.78	-0.02120947		4057.78	-0.00291794		
518	0.27947231	0.28039784	1107.99	0.06889597	0.06854741	1698	0.02886581	0.03326386	2288	0.05795847	0.06214169	2877.99	-0.00912759		3467.98	-0.02138952		4057.98	-0.00283722		
518.2	0.27846415	0.28028748	1108.19	0.06831584	0.06852088	1698.2	0.02864792	0.03324031	2288.2	0.05672502	0.06211732	2878.19	-0.00907176		3468.18	-0.02149785		4058.18	-0.00207179		
518.4	0.27719361	0.28017717	1108.39	0.06837664	0.06849436	1698.4	0.02811433	0.03321679	2288.4	0.05647422	0.06209295	2878.39	-0.00842917		3468.38	-0.02147245		4058.38	-0.00150664		
518.6	0.27679895	0.2800669	1108.59	0.06784896	0.06846784	1698.6	0.02644792	0.03319328	2288.6	0.05596806	0.0620686	2878.59	-0.00758603		3468.58	-0.02087378		4058.58	-0.00134669		
518.8	0.27765104	0.27995668	1108.79	0.06820219	0.06844134	1698.8	0.02605531	0.03316978	2288.8	0.05623976	0.06204425	2878.79	-0.00694624		3468.78	-0.02139294		4058.78	-0.00161327		
519	0.27866703	0.27984649	1108.99	0.06821208	0.06841485	1699	0.02624786	0.03314631	2289	0.05686628	0.06201991	2878.99	-0.00674173		3468.98	-0.02200509		4058.98	-0.00250208		
519.2	0.27854245	0.27973635	1109.19	0.06811066	0.06838837	1699.2	0.0257882	0.03312285	2289.2	0.05726256	0.06199559	2879.19	-0.00666147		3469.18	-0.02239378		4059.18	-0.00266573		
519.4	0.27931428	0.27962626	1109.39	0.06763538	0.06836189	1699.4	0.0262021	0.0330994	2289.4	0.05681675	0.06197127	2879.39	-0.00644439		3469.38	-0.02255918		4059.38	-0.00282317		
519.6	0.28003783	0.2795162	1109.59	0.06768302	0.06833543	1699.6	0.02660792	0.03307598	2289.6	0.05681652	0.06194696	2879.59	-0.00705959		3469.58	-0.02361451		4059.58	-0.00296097		
519.8	0.28105853	0.27940619	1109.79	0.06763544	0.06830898	1699.8	0.02698265	0.03305257	2289.8	0.05736966	0.06192266	2879.79	-0.00729866		3469.78	-0.02375914		4059.78	-0.00400958		
520	0.28119785	0.27929623	1109.99	0.06699157	0.06828254	1700	0.02781025	0.03302917	2290	0.05829559	0.06189837	2879.99	-0.00779833		3469.98	-0.0243502		4059.98	-0.00443365		
520.2	0.28084995	0.2791863	1110.19	0.06729505	0.06825611	1700.2	0.02902347	0.03300579	2290.2	0.05824193	0.06187409	2880.19	-0.00793477		3470.18	-0.025436		4060.18	-0.00466325		
520.4	0.28135967	0.27907642	1110.39	0.06698645	0.06822969	1700.4	0.02907231	0.03298243	2290.4	0.05815853	0.06184982	2880.39	-0.00806391		3470.38	-0.02533603		4060.38	-0.00472155		
520.6	0.28158108	0.27896659	1110.59	0.06695437	0.06820328	1700.6	0.02914622	0.03295909	2290.6	0.05839878	0.06182556	2880.59	-0.00861912		3470.58	-0.02589597		4060.58	-0.00487945		
520.8	0.28207892	0.27885679	1110.79	0.06733358	0.06817687	1700.8	0.02942618	0.03293576	2290.8	0.05929822	0.06180131	2880.79	-0.00921797		3470.78	-0.02604833		4060.78	-0.0042169		
521	0.28253568	0.27874704	1110.99	0.06735204	0.06815048	1701	0.02994502	0.03291245	2291	0.05933975	0.06177707	2880.99	-0.00888704		3470.98	-0.02564919		4060.98	-0.00381952		
521.2	0.28281414	0.27863734	1111.19	0.06738038	0.0681241	1701.2	0.03071998	0.03288916	2291.2	0.05888856	0.06175283	2881.19	-0.00907473		3471.18	-0.02437579		4061.18	-0.00271561		
521.4	0.28253277	0.27852767	1111.39	0.0673695	0.06809773	1701.4	0.0305148	0.03286588	2291.4	0.05876709	0.06172861	2881.39	-0.0091327		3471.38	-0.02336684		4061.38	-0.00296498		
521.6	0.28188381	0.27841805	1111.59	0.06761117	0.06807138	1701.6	0.02995739	0.03284262	2291.6	0.05886333	0.0617044	2881.59	-0.01003006		3471.58	-0.02294066		4061.58	-0.00240639		
521.8	0.28223988	0.27830847	1111.79	0.06645887	0.06804503	1701.8	0.03090752	0.03281937	2291.8	0.0580915	0.0616802	2881.79	-0.00946744		3471.78	-0.02257199		4061.78	-0.00238246		
522	0.282239	0.27819894	1111.99	0.06596349	0.06801869	1702	0.03115168	0.03279614	2292	0.05813458	0.061656	2881.99	-0.00911012		3471.98	-0.02121022		4061.98	-0.00165465		
522.2	0.28183305	0.27808945	1112.19	0.06585128	0.06799236	1702.2	0.03059393	0.03277293	2292.2	0.05794021	0.06163182	2882.19	-0.00905529		3472.18	-0.02026716		4062.18	-0.00100752		
522.4	0.28099789	0.27798	1112.39	0.06647577	0.06796604	1702.4	0.03022462	0.03274973	2292.4	0.0584376	0.06160764	2882.39	-0.00884658		3472.38	-0.01909806		4062.38	-0.00128569		
522.6	0.28225624	0.2778706	1112.59	0.06668236	0.06793973	1702.6	0.03016943	0.03272656	2292.6	0.05805021	0.06158348	2882.59	-0.00830187		3472.58	-0.01946992		4062.58	-0.00166834		
522.8	0.28208946	0.27776123	1112.79	0.06683312	0.06791343	1702.8	0.03075135	0.03270339	2292.8	0.05854726	0.06155932	2882.79	-0.00875208		3472.78	-0.01994638		4062.78	-0.00237063		
523	0.28204949	0.27765191	1112.99	0.06735694	0.06788714	1703	0.03133886	0.03268025	2293	0.05887908	0.06153517	2882.99	-0.00816999		3472.98	-0.0203501		4062.98	-0.00254204		
523.2	0.28177099	0.27754264	1113.19	0.06709569	0.06786086	1703.2	0.03073758	0.03265712	2293.2	0.0585984	0.06151104	2883.19	-0.00826181		3473.18	-0.02021581		4063.18	-0.00331806		
523.4	0.28209036	0.27743341	1113.39	0.06694419	0.0678346	1703.4	0.03145257	0.032634	2293.4	0.05919917	0.06148691	2883.39	-0.00902799		3473.38	-0.02072934		4063.38	-0.00413386		
523.6	0.28161235	0.27732422	1113.59	0.06754823	0.06780834	1703.6	0.03062887	0.0326109	2293.6	0.05909216	0.06146279	2883.59	-0.00973192		3473.58	-0.02141097		4063.58	-0.00450804		
523.8	0.28065729	0.27721507	1113.79	0.06709635	0.06778209	1703.8	0.03097768	0.03258782	2293.8	0.05881244	0.06143868	2883.79	-0.01035506		3473.78	-0.02148104		4063.78	-0.00511587		
524	0.28001046	0.27710596	1113.99	0.0665703	0.06775585	1704	0.03100515	0.03256476	2294	0.05828238	0.06141458	2883.99	-0.01072307		3473.98	-0.02148838		4063.98	-0.00481458		
524.2	0.27904678	0.2769969	1114.19	0.06682039	0.06772963	1704.2	0.0310723	0.03254171	2294.2	0.05808027	0.06139049	2884.19	-0.0115916		3474.18	-0.02221973		4064.18	-0.0045566		
524.4	0.27826451	0.27688789	1114.39	0.06744636	0.06770341	1704.4	0.03118787	0.03251868	2294.4	0.05774117	0.06136641	2884.39	-0.01218941		3474.38	-0.02195352		4064.38	-0.00428748		
524.6	0.27828113	0.27677891	1114.59	0.06676855	0.0676772	1704.6	0.03096315	0.03249566	2294.6	0.05807371	0.06134234	2884.59	-0.01254286		3474.58	-0.02151741		4064.58	-0.00406951		
524.8	0.27819729	0.27666998	1114.79	0.06627056	0.06765101	1704.8	0.03102745	0.03247266	2294.8	0.05824533	0.06131828	2884.79	-0.01242484		3474.78	-0.02076945		4064.78	-0.00389284		
525	0.27807723	0.27656109	1114.99	0.06579879	0.06762482	1705	0.03125253	0.03244968	2295	0.05781195	0.06129422	2884.99	-0.01233601		3474.98	-0.02015967		4064.98	-0.00313843		
525.2	0.27717022	0.27645224	1115.19	0.0660465	0.06759864	1705.2	0.03105375	0.03242671	2295.2	0.05658533	0.06127018	2885.19	-0.01181759		3475.18	-0.01979527		4065.18	-0.00277667		
525.4	0.27699606	0.27634344	1115.39	0.06575894	0.06757248	1705.4	0.03115785	0.03240376	2295.4	0.0565666	0.06124615	2885.39	-0.01163107		3475.38	-0.02133848		4065.38	-0.00297773		
525.6	0.27722482	0.27623468	1115.59	0.06571173	0.06754632	1705.6	0.03097514	0.03238083	2295.6	0.05623481	0.06122212	2885.59	-0.01180307		3475.58	-0.02167142		4065.58	-0.0021943		
525.8	0.27703071	0.27612596	1115.79	0.06502404	0.06752017	1705.8	0.03134424	0.03235791	2295.8	0.05648237	0.06119811	2885.79	-0.01124557		3475.78	-0.02188949		4065.78	-0.00185855		
526	0.27674365	0.27601728	1115.99	0.06453404	0.06749404	1706	0.03037145	0.03233501	2296	0.05602368	0.06117411	2885.99	-0.01105107		3475.98	-0.02175829		4065.98	-0.00159037		
526.2	0.2767608	0.27590865	1116.19	0.06362337	0.06746791	1706.2	0.03079276	0.03231212	2296.2	0.05543867	0.06115011	2886.19	-0.01074534		3476.18	-0.02272278		4066.18	-0.00230272		
526.4	0.27701944	0.27580006	1116.39	0.0630978	0.0674418	1706.4	0.03131593	0.03228925	2296.4	0.05551244	0.06112612	2886.39	-0.01119491		3476.38	-0.0231208		4066.38	-0.00265304		
526.6	0.27748186	0.27569151	1116.59	0.06207216	0.06741569	1706.6	0.03096371	0.0322664	2296.6	0.05624503	0.06110215	2886.59	-0.01117701		3476.58	-0.02424193		4066.58	-0.00265454		
526.8	0.27686547	0.27558301	1116.79	0.06179852	0.06738959	1706.8	0.03007406	0.03224356	2296.8	0.05680744	0.06107818	2886.79	-0.01040758		3476.78	-0.02480576		4066.78	-0.0033953		
527	0.27724236	0.27547455	1116.99	0.06164931	0.06736351	1707	0.03069813	0.03222074	2297	0.05601692	0.06105422	2886.99	-0.0094564		3476.98	-0.02471174		4066.98	-0.00400106		
527.2	0.27643451	0.27536613	1117.19	0.06123382	0.06733743	1707.2	0.03001101	0.03219793	2297.2	0.05559019	0.06103027	2887.19	-0.00988758		3477.18	-0.0244465		4067.18	-0.00535514		
527.4	0.27614801	0.27525775	1117.39	0.06171994	0.06731137	1707.4	0.02975331	0.03217514	2297.4	0.05570323	0.06100633	2887.39	-0.01035953		3477.38	-0.02439468		4067.38	-0.00553701		
527.6	0.27543097	0.27514942	1117.59	0.06216448	0.06728531	1707.6	0.02939973	0.03215237	2297.6	0.05539128	0.0609824	2887.59	-0.00988329		3477.58	-0.02389859		4067.58	-0.00525695		
527.8	0.27506389	0.27504113	1117.79	0.06303025	0.06725927	1707.8	0.02955782	0.03212962	2297.8	0.05565021	0.06095848	2887.79	-0.00993695		3477.78	-0.02381251		4067.78	-0.00478788		
528	0.2751126	0.27493288	1117.99	0.0635382	0.06723323	1708	0.02971624	0.03210687	2298	0.05536427	0.06093457	2887.99	-0.01011182		3477.98	-0.022815		4067.98	-0.0042033		
528.2	0.27402423	0.27482467	1118.19	0.06452289	0.06720721	1708.2	0.02999075	0.03208415	2298.2	0.05599909	0.06091067	2888.19	-0.01049556		3478.18	-0.02239156		4068.18	-0.00343101		
528.4	0.27445534	0.27471651	1118.39	0.06411031	0.06718119	1708.4	0.02954232	0.03206144	2298.4	0.05619564	0.06088678	2888.39	-0.01012662		3478.38	-0.02077387		4068.38	-0.00295887		
528.6	0.27444006	0.27460839	1118.59	0.0639776	0.06715519	1708.6	0.02812368	0.03203875	2298.6	0.05601481	0.06086289	2888.59	-0.00999696		3478.58	-0.01977101		4068.58	-0.0032629		
528.8	0.27472714	0.27450031	1118.79	0.06441013	0.06712919	1708.8	0.0280532	0.03201607	2298.8	0.05568942	0.06083902	2888.79	-0.00983056		3478.78	-0.01981988		4068.78	-0.00360885		
529	0.27477615	0.27439227	1118.99	0.06478383	0.06710321	1709	0.02791012	0.03199341	2299	0.05601781	0.06081516	2888.99	-0.01033372		3478.98	-0.02011112		4068.98	-0.00296074		
529.2	0.2750641	0.27428428	1119.19	0.06539827	0.06707723	1709.2	0.02759498	0.03197077	2299.2	0.0558671	0.0607913	2889.19	-0.0102839		3479.18	-0.02015856		4069.18	-0.00260963		
529.4	0.27595036	0.27417633	1119.39	0.06556917	0.06705127	1709.4	0.02712224	0.03194814	2299.4	0.05665103	0.06076746	2889.39	-0.01067965		3479.38	-0.02052138		4069.38	-0.00265724		
529.6	0.27596644	0.27406842	1119.59	0.0661895	0.06702531	1709.6	0.02674274	0.03192553	2299.6	0.05579828	0.06074362	2889.59	-0.01146388		3479.58	-0.02055008		4069.58	-0.00209354		
529.8	0.27564783	0.27396056	1119.79	0.06632851	0.06699937	1709.8	0.02675202	0.03190293	2299.8	0.05584636	0.06071979	2889.79	-0.01156898		3479.78	-0.02082659		4069.78	-0.00148739		
530	0.27603269	0.27385273	1119.99	0.06539271	0.06697343	1710	0.02713183	0.03188035	2300	0.05559327	0.06069598	2889.99	-0.01093102		3479.98	-0.02121686		4069.98	-0.00186747		
530.2	0.27579521	0.27374495	1120.19	0.065468	0.06694751	1710.2	0.02803647	0.03185779	2300.2	0.0558271	0.06067217	2890.19	-0.01064206		3480.18	-0.02123298		4070.18	-0.00227578		
530.4	0.27538998	0.27363722	1120.39	0.06512974	0.0669216	1710.4	0.02761525	0.03183524	2300.4	0.05566201	0.06064837	2890.39	-0.01178975		3480.38	-0.02156612		4070.38	-0.00216031		
530.6	0.2751368	0.27352952	1120.59	0.06506998	0.06689569	1710.6	0.02731919	0.03181271	2300.6	0.0559215	0.06062458	2890.59	-0.01160943		3480.58	-0.02243517		4070.58	-0.00209334		
530.8	0.27528447	0.27342187	1120.79	0.06534942	0.0668698	1710.8	0.02746891	0.03179019	2300.8	0.05553649	0.0606008	2890.79	-0.01113472		3480.78	-0.0226038		4070.78	-0.00289344		
531	0.27554461	0.27331425	1120.99	0.06490856	0.06684391	1711	0.02838645	0.03176769	2301	0.05462993	0.06057703	2890.99	-0.0118448		3480.98	-0.02259085		4070.98	-0.00284297		
531.2	0.27564685	0.27320669	1121.19	0.06458062	0.06681804	1711.2	0.02833358	0.03174521	2301.2	0.05510934	0.06055327	2891.19	-0.0119562		3481.18	-0.02384401		4071.18	-0.00375332		
531.4	0.2762462	0.27309916	1121.39	0.06498377	0.06679217	1711.4	0.02800784	0.03172274	2301.4	0.05553255	0.06052952	2891.39	-0.01176103		3481.38	-0.02371818		4071.38	-0.00387484		
531.6	0.27671402	0.27299168	1121.59	0.06471392	0.06676632	1711.6	0.02874191	0.03170029	2301.6	0.05602451	0.06050577	2891.59	-0.0114055		3481.58	-0.02312266		4071.58	-0.00354096		
531.8	0.27726892	0.27288423	1121.79	0.06460744	0.06674048	1711.8	0.02876907	0.03167785	2301.8	0.05602967	0.06048204	2891.79	-0.01216588		3481.78	-0.02366607		4071.78	-0.00388978		
532	0.27730968	0.27277683	1121.99	0.06419726	0.06671464	1712	0.02904948	0.03165543	2302	0.05631436	0.06045831	2891.99	-0.01211553		3481.98	-0.02324563		4071.98	-0.0043097		
532.2	0.27613513	0.27266948	1122.19	0.06386017	0.06668882	1712.2	0.02869816	0.03163302	2302.2	0.05701114	0.0604346	2892.19	-0.01179284		3482.18	-0.02270812		4072.18	-0.00400205		
532.4	0.27628363	0.27256216	1122.39	0.062965	0.066663	1712.4	0.02771939	0.03161064	2302.4	0.0566834	0.06041089	2892.39	-0.01123686		3482.38	-0.02221083		4072.38	-0.00398134		
532.6	0.27617067	0.27245489	1122.59	0.0633575	0.0666372	1712.6	0.02732796	0.03158826	2302.6	0.05655979	0.0603872	2892.59	-0.01074789		3482.58	-0.02236263		4072.58	-0.00422562		
532.8	0.27664605	0.27234766	1122.79	0.06273967	0.0666114	1712.8	0.02795452	0.03156591	2302.8	0.05686076	0.06036351	2892.79	-0.01100293		3482.78	-0.02254502		4072.78	-0.00472274		
533	0.27494774	0.27224047	1122.99	0.06233169	0.06658562	1713	0.02688697	0.03154356	2303	0.05731594	0.06033983	2892.99	-0.01115873		3482.98	-0.02194626		4072.98	-0.00407146		
533.2	0.27487895	0.27213332	1123.19	0.06292857	0.06655985	1713.2	0.02665897	0.03152124	2303.2	0.05647904	0.06031616	2893.19	-0.01095674		3483.18	-0.02165971		4073.18	-0.00322118		
533.4	0.27453409	0.27202622	1123.39	0.06303066	0.06653408	1713.4	0.02639738	0.03149893	2303.4	0.05672959	0.06029251	2893.39	-0.01162127		3483.38	-0.02170228		4073.38	-0.00349124		
533.6	0.27268254	0.27191916	1123.59	0.06340626	0.06650833	1713.6	0.02625975	0.03147663	2303.6	0.05623946	0.06026886	2893.59	-0.01098974		3483.58	-0.02216433		4073.58	-0.00307183		
533.8	0.27137582	0.27181214	1123.79	0.06340293	0.06648258	1713.8	0.02614047	0.03145436	2303.8	0.05648051	0.06024521	2893.79	-0.01047166		3483.78	-0.02196314		4073.78	-0.00314853		
534	0.27102243	0.27170516	1123.99	0.0625622	0.06645685	1714	0.02573506	0.03143209	2304	0.05700659	0.06022158	2893.99	-0.00973094		3483.98	-0.02239426		4073.98	-0.00327543		
534.2	0.27068552	0.27159822	1124.19	0.06283494	0.06643112	1714.2	0.02567568	0.03140985	2304.2	0.05659989	0.06019796	2894.19	-0.00957471		3484.18	-0.02168444		4074.18	-0.00300336		
534.4	0.27026191	0.27149133	1124.39	0.06273995	0.06640541	1714.4	0.02560836	0.03138762	2304.4	0.05623752	0.06017435	2894.39	-0.01088269		3484.38	-0.02277823		4074.38	-0.00233548		
534.6	0.27011526	0.27138448	1124.59	0.06254766	0.0663797	1714.6	0.0254198	0.0313654	2304.6	0.05593916	0.06015075	2894.59	-0.00961032		3484.58	-0.02268424		4074.58	-0.0019106		
534.8	0.27020436	0.27127767	1124.79	0.0631707	0.06635401	1714.8	0.02614041	0.0313432	2304.8	0.05633208	0.06012715	2894.79	-0.00945672		3484.78	-0.02266771		4074.78	-0.00206446		
535	0.2702315	0.2711709	1124.99	0.06294216	0.06632833	1715	0.0263334	0.03132102	2305	0.05684552	0.06010357	2894.99	-0.00945164		3484.98	-0.02337376		4074.98	-0.00172598		
535.2	0.27013117	0.27106418	1125.19	0.06271818	0.06630265	1715.2	0.02602958	0.03129885	2305.2	0.05687969	0.06007999	2895.19	-0.00961524		3485.18	-0.02396137		4075.18	-0.00227316		
535.4	0.27054048	0.2709575	1125.39	0.06308017	0.06627699	1715.4	0.02660531	0.0312767	2305.4	0.05763893	0.06005642	2895.39	-0.00902539		3485.38	-0.02369016		4075.38	-0.00254708		
535.6	0.27079161	0.27085085	1125.59	0.06293495	0.06625133	1715.6	0.02675442	0.03125456	2305.6	0.05787346	0.06003287	2895.59	-0.00970044		3485.58	-0.02332103		4075.58	-0.00250225		
535.8	0.27151959	0.27074425	1125.79	0.06325871	0.06622569	1715.8	0.02749585	0.03123244	2305.8	0.05812282	0.06000932	2895.79	-0.00956162		3485.78	-0.02366208		4075.78	-0.00271135		
536	0.27127716	0.2706377	1125.99	0.06352116	0.06620005	1716	0.02761257	0.03121033	2306	0.05821623	0.05998578	2895.99	-0.00963467		3485.98	-0.02368116		4075.98	-0.00402186		
536.2	0.270709	0.27053118	1126.19	0.06396134	0.06617443	1716.2	0.02779747	0.03118824	2306.2	0.05789088	0.05996225	2896.19	-0.0097357		3486.18	-0.02295611		4076.18	-0.0035678		
536.4	0.27089851	0.27042471	1126.39	0.06384378	0.06614881	1716.4	0.02790524	0.03116617	2306.4	0.05711002	0.05993873	2896.39	-0.00947117		3486.38	-0.0229158		4076.38	-0.00315202		
536.6	0.27123292	0.27031828	1126.59	0.06453288	0.06612321	1716.6	0.02846515	0.03114411	2306.6	0.05649343	0.05991522	2896.59	-0.00993282		3486.58	-0.02253455		4076.58	-0.00367246		
536.8	0.27074505	0.27021189	1126.79	0.06469799	0.06609761	1716.8	0.02842896	0.03112207	2306.8	0.0545228	0.05989172	2896.79	-0.0112276		3486.78	-0.02223077		4076.78	-0.00390602		
537	0.26947172	0.27010554	1126.99	0.06566748	0.06607202	1717	0.02817235	0.03110004	2307	0.05420481	0.05986822	2896.99	-0.01147372		3486.98	-0.02189173		4076.98	-0.0030697		
537.2	0.26980285	0.26999923	1127.19	0.06573696	0.06604645	1717.2	0.02865157	0.03107803	2307.2	0.05313703	0.05984474	2897.19	-0.01240356		3487.18	-0.02239894		4077.18	-0.00300518		
537.4	0.26934398	0.26989297	1127.39	0.06494422	0.06602088	1717.4	0.02834962	0.03105603	2307.4	0.05348197	0.05982127	2897.39	-0.01309781		3487.38	-0.02266794		4077.38	-0.00391344		
537.6	0.26868002	0.26978675	1127.59	0.06516091	0.06599533	1717.6	0.02769897	0.03103405	2307.6	0.05307228	0.0597978	2897.59	-0.01323724		3487.58	-0.02327618		4077.58	-0.00442811		
537.8	0.26886921	0.26968057	1127.79	0.06470487	0.06596978	1717.8	0.02798609	0.03101209	2307.8	0.05360366	0.05977435	2897.79	-0.01381485		3487.78	-0.02376311		4077.78	-0.0041321		
538	0.26964862	0.26957443	1127.99	0.06461457	0.06594425	1718	0.0272327	0.03099014	2308	0.05303581	0.0597509	2897.99	-0.01435552		3487.98	-0.02416562		4077.98	-0.0038041		
538.2	0.26974438	0.26946833	1128.19	0.06425689	0.06591872	1718.2	0.02695366	0.0309682	2308.2	0.05258923	0.05972746	2898.19	-0.01470874		3488.18	-0.02454526		4078.18	-0.00351997		
538.4	0.26965044	0.26936228	1128.39	0.06367878	0.0658932	1718.4	0.02641579	0.03094628	2308.4	0.05220459	0.05970403	2898.39	-0.01403244		3488.38	-0.02578451		4078.38	-0.00359648		
538.6	0.26986004	0.26925626	1128.59	0.06339942	0.0658677	1718.6	0.02585126	0.03092438	2308.6	0.05207751	0.05968061	2898.59	-0.01231212		3488.58	-0.02557896		4078.58	-0.0033966		
538.8	0.26984751	0.26915029	1128.79	0.06426668	0.0658422	1718.8	0.02538397	0.03090249	2308.8	0.05283186	0.0596572	2898.79	-0.01184517		3488.78	-0.02575924		4078.78	-0.0033976		
539	0.27003075	0.26904436	1128.99	0.06337161	0.06581671	1719	0.02440525	0.03088062	2309	0.0529119	0.0596338	2898.99	-0.01127133		3488.98	-0.0270168		4078.98	-0.00347689		
539.2	0.27054719	0.26893847	1129.19	0.06287255	0.06579124	1719.2	0.02490634	0.03085876	2309.2	0.0530734	0.05961041	2899.19	-0.01065992		3489.18	-0.02733807		4079.18	-0.00337894		
539.4	0.27164171	0.26883263	1129.39	0.06302361	0.06576577	1719.4	0.02490192	0.03083692	2309.4	0.0530985	0.05958703	2899.39	-0.00918953		3489.38	-0.0273528		4079.38	-0.00343831		
539.6	0.27252817	0.26872682	1129.59	0.06212931	0.06574031	1719.6	0.02515221	0.0308151	2309.6	0.05293947	0.05956366	2899.59	-0.00939431		3489.58	-0.02736789		4079.58	-0.00229947		
539.8	0.27330985	0.26862106	1129.79	0.06157449	0.06571487	1719.8	0.02475281	0.03079329	2309.8	0.05278628	0.05954029	2899.79	-0.00964313		3489.78	-0.02798013		4079.78	-0.00249887		
540	0.27252794	0.26851534	1129.99	0.06144393	0.06568943	1720	0.02450291	0.03077149	2310	0.0534119	0.05951694	2899.99	-0.00978819		3489.98	-0.02826634		4079.98	-0.00320139		
540.2	0.27288592	0.26840966	1130.19	0.0620015	0.065664	1720.2	0.02492608	0.03074971	2310.2	0.05333853	0.05949359	2900.19	-0.00960425		3490.18	-0.02701216		4080.18	-0.0021362		
540.4	0.27313566	0.26830402	1130.39	0.06171282	0.06563858	1720.4	0.02563671	0.03072795	2310.4	0.05250406	0.05947026	2900.39	-0.00964741		3490.38	-0.0271118		4080.38	-0.00197516		
540.6	0.27281219	0.26819842	1130.59	0.06166727	0.06561318	1720.6	0.02596517	0.0307062	2310.6	0.05088779	0.05944693	2900.59	-0.01007579		3490.58	-0.02640641		4080.58	-0.00241273		
540.8	0.27229166	0.26809286	1130.79	0.06200366	0.06558778	1720.8	0.02679385	0.03068447	2310.8	0.05012644	0.05942361	2900.79	-0.00994064		3490.78	-0.0250931		4080.78	-0.00201719		
541	0.27113318	0.26798735	1130.99	0.06184304	0.06556239	1721	0.02710797	0.03066275	2311	0.05079503	0.0594003	2900.99	-0.00979039		3490.98	-0.02472006		4080.98	-0.00132369		
541.2	0.26963338	0.26788188	1131.19	0.06090875	0.06553701	1721.2	0.02730123	0.03064105	2311.2	0.05007361	0.059377	2901.19	-0.01009033		3491.18	-0.0239494		4081.18	-0.00153031		
541.4	0.26918629	0.26777645	1131.39	0.06070485	0.06551164	1721.4	0.02771645	0.03061936	2311.4	0.05051959	0.05935371	2901.39	-0.00985638		3491.38	-0.02318714		4081.38	-0.00172833		
541.6	0.26802284	0.26767106	1131.59	0.06110318	0.06548629	1721.6	0.02816582	0.03059769	2311.6	0.0505731	0.05933043	2901.59	-0.01068281		3491.58	-0.02329632		4081.58	-0.00189352		
541.8	0.26706337	0.26756571	1131.79	0.06163577	0.06546094	1721.8	0.02879265	0.03057603	2311.8	0.05101434	0.05930716	2901.79	-0.01112043		3491.78	-0.02348813		4081.78	-0.00145646		
542	0.26651571	0.2674604	1131.99	0.06180745	0.0654356	1722	0.02899565	0.03055439	2312	0.05033469	0.05928389	2901.99	-0.01142379		3491.98	-0.02327227		4081.98	-0.00190816		
542.2	0.26694389	0.26735514	1132.19	0.06228593	0.06541027	1722.2	0.02884944	0.03053277	2312.2	0.05088771	0.05926064	2902.19	-0.01077917		3492.18	-0.02367942		4082.18	-0.00249553		
542.4	0.26789171	0.26724992	1132.39	0.06335127	0.06538495	1722.4	0.02858948	0.03051116	2312.4	0.05163839	0.05923739	2902.39	-0.01020689		3492.38	-0.02309101		4082.38	-0.00270611		
542.6	0.26848282	0.26714473	1132.59	0.06427963	0.06535964	1722.6	0.02751739	0.03048956	2312.6	0.05275018	0.05921416	2902.59	-0.01006127		3492.58	-0.02290825		4082.58	-0.00252674		
542.8	0.26852711	0.26703959	1132.79	0.06524557	0.06533434	1722.8	0.02654427	0.03046798	2312.8	0.05269793	0.05919093	2902.79	-0.01032686		3492.78	-0.02306529		4082.78	-0.00272994		
543	0.26917769	0.26693449	1132.99	0.06490015	0.06530905	1723	0.02561827	0.03044642	2313	0.05383288	0.05916771	2902.99	-0.0103843		3492.98	-0.02415022		4082.98	-0.0029129		
543.2	0.27050633	0.26682944	1133.19	0.06485341	0.06528377	1723.2	0.0265792	0.03042487	2313.2	0.0542936	0.0591445	2903.19	-0.00978302		3493.18	-0.0244027		4083.18	-0.00264229		
543.4	0.2714179	0.26672442	1133.39	0.06493234	0.0652585	1723.4	0.02647583	0.03040333	2313.4	0.05443804	0.05912131	2903.39	-0.01018916		3493.38	-0.024539		4083.38	-0.00236651		
543.6	0.2717673	0.26661944	1133.59	0.06388183	0.06523324	1723.6	0.02632178	0.03038182	2313.6	0.05572206	0.05909811	2903.59	-0.01062078		3493.58	-0.02524951		4083.58	-0.00192956		
543.8	0.27223914	0.26651451	1133.79	0.06432169	0.06520799	1723.8	0.02576273	0.03036031	2313.8	0.05582567	0.05907493	2903.79	-0.011012		3493.78	-0.02603538		4083.78	-0.002815		
544	0.27221085	0.26640962	1133.99	0.06376296	0.06518275	1724	0.02607005	0.03033882	2314	0.05627929	0.05905176	2903.99	-0.01103318		3493.98	-0.02659172		4083.98	-0.00320018		
544.2	0.27265372	0.26630477	1134.19	0.06291346	0.06515752	1724.2	0.02639559	0.03031735	2314.2	0.05602925	0.0590286	2904.19	-0.01182521		3494.18	-0.02643302		4084.18	-0.00261225		
544.4	0.27238907	0.26619996	1134.39	0.06205096	0.06513229	1724.4	0.0263319	0.03029589	2314.4	0.05466343	0.05900544	2904.39	-0.01172242		3494.38	-0.02718266		4084.38	-0.00287976		
544.6	0.27174444	0.26609519	1134.59	0.06087518	0.06510708	1724.6	0.02672457	0.03027445	2314.6	0.05379393	0.0589823	2904.59	-0.01143888		3494.58	-0.02646357		4084.58	-0.00287406		
544.8	0.27094785	0.26599046	1134.79	0.06051532	0.06508188	1724.8	0.02677952	0.03025302	2314.8	0.0545032	0.05895916	2904.79	-0.01111462		3494.78	-0.02557651		4084.78	-0.00261116		
545	0.26969191	0.26588577	1134.99	0.05932355	0.06505669	1725	0.02631266	0.03023161	2315	0.05417663	0.05893604	2904.99	-0.01145601		3494.98	-0.02587313		4084.98	-0.00198432		
545.2	0.2683835	0.26578113	1135.19	0.05937965	0.0650315	1725.2	0.02740916	0.03021021	2315.2	0.05389257	0.05891292	2905.19	-0.01156305		3495.18	-0.02538308		4085.18	-0.0015884		
545.4	0.26808899	0.26567652	1135.39	0.05888418	0.06500633	1725.4	0.02705724	0.03018883	2315.4	0.05417472	0.05888981	2905.39	-0.01136668		3495.38	-0.02572395		4085.38	-0.001712		
545.6	0.26680585	0.26557196	1135.59	0.058224	0.06498117	1725.6	0.02766038	0.03016747	2315.6	0.0541805	0.05886671	2905.59	-0.01230406		3495.58	-0.02580428		4085.58	-0.00139107		
545.8	0.26646781	0.26546744	1135.79	0.05807191	0.06495602	1725.8	0.02852487	0.03014611	2315.8	0.05375747	0.05884362	2905.79	-0.01268171		3495.78	-0.02532905		4085.78	-0.00135215		
546	0.26675597	0.26536296	1135.99	0.05787348	0.06493087	1726	0.02838381	0.03012478	2316	0.05353176	0.05882054	2905.99	-0.01323352		3495.98	-0.02504497		4085.98	-0.00130868		
546.2	0.26777982	0.26525852	1136.19	0.05787509	0.06490574	1726.2	0.02754821	0.03010346	2316.2	0.05416845	0.05879747	2906.19	-0.01324132		3496.18	-0.02470807		4086.18	-0.00163116		
546.4	0.2678609	0.26515412	1136.39	0.05832488	0.06488061	1726.4	0.02727007	0.03008215	2316.4	0.05425254	0.0587744	2906.39	-0.0142343		3496.38	-0.02445204		4086.38	-0.00082421		
546.6	0.26795147	0.26504976	1136.59	0.05805752	0.0648555	1726.6	0.02651627	0.03006086	2316.6	0.05433305	0.05875135	2906.59	-0.01401408		3496.58	-0.02464766		4086.58	-0.0007784		
546.8	0.26760935	0.26494545	1136.79	0.05876179	0.0648304	1726.8	0.02644574	0.03003958	2316.8	0.05469963	0.0587283	2906.79	-0.01340677		3496.78	-0.02454399		4086.78	-0.00090861		
547	0.26769871	0.26484117	1136.99	0.05927186	0.0648053	1727	0.026148	0.03001832	2317	0.05651429	0.05870527	2906.99	-0.01302491		3496.98	-0.02472519		4086.98	-0.00133319		
547.2	0.26848251	0.26473694	1137.19	0.06003481	0.06478022	1727.2	0.02738068	0.02999707	2317.2	0.05635681	0.05868224	2907.19	-0.01220909		3497.18	-0.02478447		4087.18	-0.00054317		
547.4	0.26839702	0.26463275	1137.39	0.0600921	0.06475514	1727.4	0.02739154	0.02997584	2317.4	0.05700217	0.05865922	2907.39	-0.0128966		3497.38	-0.02454028		4087.38	-0.0002847		
547.6	0.26840366	0.26452859	1137.59	0.05974656	0.06473007	1727.6	0.02696333	0.02995463	2317.6	0.05722384	0.05863621	2907.59	-0.01267206		3497.58	-0.02575151		4087.58	-0.00030652		
547.8	0.26860082	0.26442448	1137.79	0.06050803	0.06470502	1727.8	0.02728582	0.02993343	2317.8	0.05635099	0.05861321	2907.79	-0.01276925		3497.78	-0.02657443		4087.78	0.00018417		
548	0.26803267	0.26432041	1137.99	0.06083908	0.06467997	1728	0.02699541	0.02991224	2318	0.056754	0.05859022	2907.99	-0.01286245		3497.98	-0.02696679		4087.98	-0.00009007		
548.2	0.26775115	0.26421638	1138.19	0.06150557	0.06465493	1728.2	0.02701093	0.02989107	2318.2	0.05601417	0.05856724	2908.19	-0.01309824		3498.18	-0.02651351		4088.18	-0.000451		
548.4	0.26747334	0.2641124	1138.39	0.06243449	0.06462991	1728.4	0.02674463	0.02986991	2318.4	0.05499823	0.05854426	2908.39	-0.01315605		3498.38	-0.02606654		4088.38	-0.00112203		
548.6	0.26682573	0.26400845	1138.59	0.0622228	0.06460489	1728.6	0.0275557	0.02984877	2318.6	0.05539446	0.0585213	2908.59	-0.01244271		3498.58	-0.02546499		4088.58	-0.00136685		
548.8	0.26645504	0.26390454	1138.79	0.0621525	0.06457988	1728.8	0.02733075	0.02982764	2318.8	0.05523727	0.05849835	2908.79	-0.01167549		3498.78	-0.02496697		4088.78	-0.00230391		
549	0.26648051	0.26380068	1138.99	0.06208623	0.06455489	1729	0.02764651	0.02980653	2319	0.05456813	0.0584754	2908.99	-0.01172778		3498.98	-0.02545755		4088.98	-0.002634		
549.2	0.26583394	0.26369685	1139.19	0.06254521	0.0645299	1729.2	0.02792737	0.02978544	2319.2	0.05415532	0.05845246	2909.19	-0.01143599		3499.18	-0.02499733		4089.18	-0.00298425		
549.4	0.2659432	0.26359307	1139.39	0.06101551	0.06450492	1729.4	0.02744694	0.02976436	2319.4	0.05384511	0.05842953	2909.39	-0.011372		3499.38	-0.02431393		4089.38	-0.00406925		
549.6	0.26606139	0.26348933	1139.59	0.06039989	0.06447995	1729.6	0.02817225	0.02974329	2319.6	0.05296062	0.05840661	2909.59	-0.01174404		3499.58	-0.02338596		4089.58	-0.00387222		
549.8	0.26721801	0.26338562	1139.79	0.06030041	0.06445499	1729.8	0.02779618	0.02972224	2319.8	0.05269951	0.0583837	2909.79	-0.01175912		3499.78	-0.02301089		4089.78	-0.00450277		
550	0.26766436	0.26328196	1139.99	0.06075056	0.06443004	1730	0.0274951	0.0297012	2320	0.05208182	0.0583608	2909.99	-0.01233191		3499.98	-0.02325327		4089.98	-0.00471123		
550.2	0.26871597	0.26317834	1140.19	0.06040895	0.0644051	1730.2	0.02797001	0.02968018	2320.2	0.05161245	0.05833791	2910.19	-0.01252554		3500.18	-0.02411586		4090.18	-0.0051664		
550.4	0.26935053	0.26307476	1140.39	0.05990851	0.06438017	1730.4	0.02825441	0.02965917	2320.4	0.05119936	0.05831503	2910.39	-0.0120843		3500.38	-0.02504418		4090.38	-0.0046859		
550.6	0.26960902	0.26297122	1140.59	0.05912287	0.06435525	1730.6	0.02851182	0.02963818	2320.6	0.05128124	0.05829215	2910.59	-0.01196267		3500.58	-0.02501935		4090.58	-0.00541416		
550.8	0.26925086	0.26286773	1140.79	0.05931645	0.06433034	1730.8	0.02831428	0.0296172	2320.8	0.05166095	0.05826929	2910.79	-0.01099054		3500.78	-0.02525637		4090.78	-0.00547514		
551	0.26963726	0.26276427	1140.99	0.05896571	0.06430544	1731	0.02824718	0.02959624	2321	0.05209977	0.05824643	2910.99	-0.01074871		3500.98	-0.02541816		4090.98	-0.00519581		
551.2	0.26972995	0.26266085	1141.19	0.05974727	0.06428055	1731.2	0.02761938	0.02957529	2321.2	0.05236623	0.05822359	2911.19	-0.01024911		3501.18	-0.02531491		4091.18	-0.00421789		
551.4	0.26898236	0.26255748	1141.39	0.0592073	0.06425566	1731.4	0.02674858	0.02955436	2321.4	0.05235694	0.05820075	2911.39	-0.00992307		3501.38	-0.02553116		4091.38	-0.00431861		
551.6	0.26779925	0.26245414	1141.59	0.0595387	0.06423079	1731.6	0.02617714	0.02953344	2321.6	0.05229534	0.05817792	2911.59	-0.00975561		3501.58	-0.02683722		4091.58	-0.00402755		
551.8	0.26693434	0.26235085	1141.79	0.06009583	0.06420593	1731.8	0.02602548	0.02951254	2321.8	0.05225225	0.0581551	2911.79	-0.00923092		3501.78	-0.02710333		4091.78	-0.00376906		
552	0.26635592	0.26224759	1141.99	0.06030771	0.06418107	1732	0.02594311	0.02949165	2322	0.0527833	0.05813229	2911.99	-0.00857609		3501.98	-0.02601751		4091.98	-0.00334968		
552.2	0.26565358	0.26214438	1142.19	0.05997905	0.06415623	1732.2	0.02585813	0.02947078	2322.2	0.05224624	0.05810948	2912.19	-0.00945338		3502.18	-0.02513634		4092.18	-0.00331244		
552.4	0.26470971	0.26204121	1142.39	0.06033368	0.0641314	1732.4	0.02578062	0.02944992	2322.4	0.05310679	0.05808669	2912.39	-0.00909777		3502.38	-0.02465079		4092.38	-0.00241143		
552.6	0.26380077	0.26193807	1142.59	0.05991936	0.06410657	1732.6	0.0259659	0.02942908	2322.6	0.05329062	0.0580639	2912.59	-0.008393		3502.58	-0.02419545		4092.58	-0.0023748		
552.8	0.26341025	0.26183498	1142.79	0.05905576	0.06408176	1732.8	0.02519033	0.02940825	2322.8	0.05372381	0.05804113	2912.79	-0.00864466		3502.78	-0.02437811		4092.78	-0.00189948		
553	0.26195865	0.26173193	1142.99	0.0593058	0.06405695	1733	0.02491971	0.02938743	2323	0.05409218	0.05801836	2912.99	-0.0092648		3502.98	-0.02505315		4092.98	-0.00186262		
553.2	0.26127014	0.26162892	1143.19	0.05939561	0.06403216	1733.2	0.02460843	0.02936663	2323.2	0.05370817	0.0579956	2913.19	-0.00931304		3503.18	-0.02502862		4093.18	-0.00275541		
553.4	0.26173437	0.26152595	1143.39	0.05932527	0.06400737	1733.4	0.02408881	0.02934585	2323.4	0.05406008	0.05797286	2913.39	-0.01025215		3503.38	-0.02446572		4093.38	-0.00298379		
553.6	0.26193397	0.26142302	1143.59	0.05959124	0.0639826	1733.6	0.0234457	0.02932508	2323.6	0.05359856	0.05795012	2913.59	-0.01113839		3503.58	-0.02491128		4093.58	-0.00302797		
553.8	0.26280152	0.26132013	1143.79	0.05998785	0.06395783	1733.8	0.02322184	0.02930432	2323.8	0.05417143	0.05792738	2913.79	-0.01247569		3503.78	-0.02529006		4093.78	-0.00379154		
554	0.26399516	0.26121729	1143.99	0.06013936	0.06393307	1734	0.02370745	0.02928358	2324	0.05376802	0.05790466	2913.99	-0.0132093		3503.98	-0.02644694		4093.98	-0.00398155		
554.2	0.26463676	0.26111448	1144.19	0.05872431	0.06390832	1734.2	0.02308187	0.02926286	2324.2	0.0534372	0.05788195	2914.19	-0.01363706		3504.18	-0.02823128		4094.18	-0.0044538		
554.4	0.26482054	0.26101171	1144.39	0.05774781	0.06388359	1734.4	0.02298027	0.02924214	2324.4	0.05354038	0.05785925	2914.39	-0.01331162		3504.38	-0.02822008		4094.38	-0.00447607		
554.6	0.26537464	0.26090898	1144.59	0.05768077	0.06385886	1734.6	0.02274372	0.02922145	2324.6	0.05381407	0.05783655	2914.59	-0.01440861		3504.58	-0.02790567		4094.58	-0.00506822		
554.8	0.26493342	0.2608063	1144.79	0.05778802	0.06383414	1734.8	0.02225736	0.02920076	2324.8	0.05370143	0.05781386	2914.79	-0.01369738		3504.78	-0.02748378		4094.78	-0.00536209		
555	0.26586169	0.26070365	1144.99	0.0577595	0.06380943	1735	0.02222612	0.0291801	2325	0.05402463	0.05779119	2914.99	-0.01436128		3504.98	-0.0283663		4094.98	-0.00594104		
555.2	0.26531272	0.26060105	1145.19	0.05878566	0.06378473	1735.2	0.02140236	0.02915944	2325.2	0.05396218	0.05776852	2915.19	-0.01356915		3505.18	-0.02809399		4095.18	-0.00566237		
555.4	0.26401581	0.26049848	1145.39	0.05792072	0.06376004	1735.4	0.02197564	0.02913881	2325.4	0.05362205	0.05774586	2915.39	-0.01295935		3505.38	-0.02777785		4095.38	-0.00638959		
555.6	0.26343541	0.26039596	1145.59	0.05735518	0.06373536	1735.6	0.02215241	0.02911818	2325.6	0.05304798	0.05772321	2915.59	-0.01310934		3505.58	-0.0277002		4095.58	-0.0066093		
555.8	0.26391275	0.26029347	1145.79	0.05750073	0.06371069	1735.8	0.0232744	0.02909757	2325.8	0.05256566	0.05770056	2915.79	-0.01294525		3505.78	-0.02703147		4095.78	-0.006356		
556	0.26394726	0.26019103	1145.99	0.05727809	0.06368603	1736	0.02389718	0.02907698	2326	0.05134137	0.05767793	2915.99	-0.01309662		3505.98	-0.02539218		4095.98	-0.00503978		
556.2	0.26353048	0.26008862	1146.19	0.05730078	0.06366137	1736.2	0.02379824	0.0290564	2326.2	0.05063031	0.05765531	2916.19	-0.01344905		3506.18	-0.02514977		4096.18	-0.00470409		
556.4	0.26300383	0.25998626	1146.39	0.05777171	0.06363673	1736.4	0.02362447	0.02903583	2326.4	0.05087986	0.05763269	2916.39	-0.01341199		3506.38	-0.02548743		4096.38	-0.00444852		
556.6	0.26259752	0.25988394	1146.59	0.05752511	0.0636121	1736.6	0.02380161	0.02901528	2326.6	0.05039745	0.05761008	2916.59	-0.01393923		3506.58	-0.0249034		4096.58	-0.00415094		
556.8	0.26207463	0.25978165	1146.79	0.05671224	0.06358748	1736.8	0.02386802	0.02899475	2326.8	0.05068745	0.05758749	2916.79	-0.01402218		3506.78	-0.02599733		4096.78	-0.0034932		
557	0.26194481	0.25967941	1146.99	0.05745247	0.06356286	1737	0.02353878	0.02897422	2327	0.05086946	0.0575649	2916.99	-0.0146692		3506.98	-0.02613358		4096.98	-0.00441375		
557.2	0.26289182	0.25957721	1147.19	0.05721167	0.06353826	1737.2	0.02293415	0.02895372	2327.2	0.05058443	0.05754232	2917.19	-0.01473056		3507.18	-0.0264382		4097.18	-0.00402638		
557.4	0.2633502	0.25947505	1147.39	0.05803512	0.06351366	1737.4	0.02220325	0.02893323	2327.4	0.0509731	0.05751975	2917.39	-0.01496786		3507.38	-0.02608421		4097.38	-0.00311516		
557.6	0.26311812	0.25937292	1147.59	0.05783703	0.06348908	1737.6	0.02158385	0.02891275	2327.6	0.05122502	0.05749718	2917.59	-0.01551619		3507.58	-0.02583607		4097.58	-0.0032153		
557.8	0.2638763	0.25927084	1147.79	0.05818065	0.0634645	1737.8	0.02142919	0.02889228	2327.8	0.0522505	0.05747463	2917.79	-0.01604623		3507.78	-0.02549858		4097.78	-0.00263458		
558	0.26471691	0.2591688	1147.99	0.05774983	0.06343994	1738	0.02097663	0.02887183	2328	0.05239244	0.05745209	2917.99	-0.01524867		3507.98	-0.02630588		4097.98	-0.00260305		
558.2	0.26494063	0.2590668	1148.19	0.05723889	0.06341538	1738.2	0.020286	0.0288514	2328.2	0.05268905	0.05742955	2918.19	-0.0144623		3508.18	-0.02664064		4098.18	-0.00231532		
558.4	0.26561586	0.25896484	1148.39	0.05810031	0.06339083	1738.4	0.02012299	0.02883098	2328.4	0.05239299	0.05740702	2918.39	-0.01352602		3508.38	-0.02589209		4098.38	-0.00159374		
558.6	0.26621842	0.25886292	1148.59	0.0585813	0.06336629	1738.6	0.02041238	0.02881057	2328.6	0.05222843	0.05738451	2918.59	-0.01346993		3508.58	-0.02590472		4098.58	-0.00131593		
558.8	0.26583526	0.25876103	1148.79	0.05890914	0.06334177	1738.8	0.02096401	0.02879018	2328.8	0.05196427	0.057362	2918.79	-0.01331189		3508.78	-0.02623169		4098.78	-0.00152775		
559	0.26643338	0.25865919	1148.99	0.05895588	0.06331725	1739	0.02127975	0.0287698	2329	0.05184899	0.0573395	2918.99	-0.01278695		3508.98	-0.02721201		4098.98	-0.00134372		
559.2	0.26597686	0.25855739	1149.19	0.05923712	0.06329274	1739.2	0.02159569	0.02874944	2329.2	0.05179621	0.05731701	2919.19	-0.01164323		3509.18	-0.02603304		4099.18	-0.00138148		
559.4	0.26569871	0.25845563	1149.39	0.0589208	0.06326824	1739.4	0.02284618	0.02872909	2329.4	0.05174271	0.05729452	2919.39	-0.0119314		3509.38	-0.02531458		4099.38	-0.00263834		
559.6	0.2658761	0.25835391	1149.59	0.05926714	0.06324375	1739.6	0.02304476	0.02870876	2329.6	0.05101059	0.05727205	2919.59	-0.01191048		3509.58	-0.02502447		4099.58	-0.00254163		
559.8	0.26560104	0.25825223	1149.79	0.05988022	0.06321927	1739.8	0.02395054	0.02868844	2329.8	0.05047671	0.05724958	2919.79	-0.01187544		3509.78	-0.0252005		4099.78	-0.00250701		
560	0.26493	0.25815059	1149.99	0.05960546	0.0631948	1740	0.02456716	0.02866814	2330	0.04973439	0.05722713	2919.99	-0.01118435		3509.98	-0.02496641		4099.98	-0.00279641		
560.2	0.26447483	0.25804899	1150.19	0.05968476	0.06317033	1740.2	0.02552338	0.02864785	2330.2	0.04976178	0.05720468	2920.19	-0.01059178		3510.18	-0.02591689		4100.18	-0.00379283		
560.4	0.26445085	0.25794743	1150.39	0.05982811	0.06314588	1740.4	0.0263608	0.02862757	2330.4	0.05040776	0.05718224	2920.39	-0.01095154		3510.38	-0.02615964		4100.38	-0.00544705		
560.6	0.26344838	0.25784591	1150.59	0.05920452	0.06312144	1740.6	0.02737526	0.02860731	2330.6	0.05052706	0.05715981	2920.59	-0.01102487		3510.58	-0.0260347		4100.58	-0.00529053		
560.8	0.26343089	0.25774443	1150.79	0.05893021	0.06309701	1740.8	0.0272867	0.02858706	2330.8	0.05161569	0.05713739	2920.79	-0.01088319		3510.78	-0.0269935		4100.78	-0.00601574		
561	0.26424624	0.25764298	1150.99	0.0592528	0.06307258	1741	0.02649275	0.02856683	2331	0.05284582	0.05711498	2920.99	-0.01091722		3510.98	-0.02675482		4100.98	-0.00683065		
561.2	0.26296975	0.25754158	1151.19	0.0595027	0.06304817	1741.2	0.02653346	0.02854661	2331.2	0.05268505	0.05709257	2921.19	-0.01089948		3511.18	-0.02661193		4101.18	-0.00717866		
561.4	0.26159746	0.25744022	1151.39	0.05998063	0.06302376	1741.4	0.0267391	0.0285264	2331.4	0.05344451	0.05707018	2921.39	-0.01073568		3511.38	-0.02621801		4101.38	-0.00831228		
561.6	0.26122159	0.2573389	1151.59	0.05980958	0.06299937	1741.6	0.02624394	0.02850621	2331.6	0.05461503	0.05704779	2921.59	-0.01139292		3511.58	-0.02561879		4101.58	-0.00842564		
561.8	0.26110115	0.25723762	1151.79	0.05963646	0.06297498	1741.8	0.02648039	0.02848604	2331.8	0.05511328	0.05702542	2921.79	-0.01112371		3511.78	-0.02597685		4101.78	-0.00814755		
562	0.26115182	0.25713638	1151.99	0.05897495	0.0629506	1742	0.02645208	0.02846588	2332	0.05584786	0.05700305	2921.99	-0.00985662		3511.98	-0.02636233		4101.98	-0.00823471		
562.2	0.26111587	0.25703518	1152.19	0.05883043	0.06292624	1742.2	0.02589605	0.02844573	2332.2	0.05545287	0.05698069	2922.19	-0.00974804		3512.18	-0.02541683		4102.18	-0.00697665		
562.4	0.26000423	0.25693401	1152.39	0.05912587	0.06290188	1742.4	0.02509898	0.0284256	2332.4	0.05413502	0.05695834	2922.39	-0.00999834		3512.38	-0.02494185		4102.38	-0.00574003		
562.6	0.26011263	0.25683289	1152.59	0.06001438	0.06287753	1742.6	0.02496072	0.02840548	2332.6	0.05353456	0.056936	2922.59	-0.0102465		3512.58	-0.02516598		4102.58	-0.00517162		
562.8	0.25936541	0.25673181	1152.79	0.06003018	0.06285319	1742.8	0.02412901	0.02838537	2332.8	0.05304147	0.05691366	2922.79	-0.01056173		3512.78	-0.02461597		4102.78	-0.00467348		
563	0.25968479	0.25663077	1152.99	0.05921511	0.06282886	1743	0.02394809	0.02836528	2333	0.05243891	0.05689134	2922.99	-0.01080876		3512.98	-0.02390212		4102.98	-0.00430415		
563.2	0.26057016	0.25652977	1153.19	0.05900586	0.06280454	1743.2	0.02377447	0.02834521	2333.2	0.05115674	0.05686902	2923.19	-0.01050791		3513.18	-0.02341242		4103.18	-0.00433519		
563.4	0.2607109	0.2564288	1153.39	0.05930626	0.06278023	1743.4	0.02351269	0.02832514	2333.4	0.05072565	0.05684672	2923.39	-0.01122183		3513.38	-0.02277172		4103.38	-0.00430205		
563.6	0.26020854	0.25632788	1153.59	0.05953272	0.06275593	1743.6	0.02285529	0.0283051	2333.6	0.04996659	0.05682442	2923.59	-0.01096675		3513.58	-0.02260491		4103.58	-0.00414354		
563.8	0.2603366	0.256227	1153.79	0.05908331	0.06273164	1743.8	0.02274208	0.02828506	2333.8	0.0493261	0.05680213	2923.79	-0.0111945		3513.78	-0.02272987		4103.78	-0.0042285		
564	0.26038259	0.25612615	1153.99	0.0584381	0.06270736	1744	0.02336401	0.02826504	2334	0.04963452	0.05677985	2923.99	-0.01230895		3513.98	-0.02227182		4103.98	-0.00454435		
564.2	0.25998261	0.25602535	1154.19	0.05811602	0.06268308	1744.2	0.02287808	0.02824504	2334.2	0.0498267	0.05675757	2924.19	-0.0126122		3514.18	-0.02301453		4104.18	-0.00466025		
564.4	0.26044711	0.25592458	1154.39	0.05698329	0.06265882	1744.4	0.02309415	0.02822505	2334.4	0.04962962	0.05673531	2924.39	-0.01325454		3514.38	-0.02326355		4104.38	-0.0046316		
564.6	0.26041137	0.25582386	1154.59	0.05628001	0.06263456	1744.6	0.02324108	0.02820507	2334.6	0.0495997	0.05671306	2924.59	-0.01376554		3514.58	-0.02453902		4104.58	-0.00444765		
564.8	0.26130152	0.25572317	1154.79	0.0563966	0.06261032	1744.8	0.02255722	0.02818511	2334.8	0.04996656	0.05669081	2924.79	-0.01360952		3514.78	-0.02465901		4104.78	-0.00573898		
565	0.26050754	0.25562253	1154.99	0.05605093	0.06258608	1745	0.02168013	0.02816516	2335	0.04977692	0.05666857	2924.99	-0.0131818		3514.98	-0.024557		4104.98	-0.00666913		
565.2	0.25973831	0.25552192	1155.19	0.05553245	0.06256186	1745.2	0.02190376	0.02814522	2335.2	0.04942498	0.05664635	2925.19	-0.01369431		3515.18	-0.02496254		4105.18	-0.00719015		
565.4	0.26075135	0.25542136	1155.39	0.0550189	0.06253764	1745.4	0.02290776	0.0281253	2335.4	0.05049999	0.05662413	2925.39	-0.01362247		3515.38	-0.02548042		4105.38	-0.00692027		
565.6	0.26167485	0.25532083	1155.59	0.05549358	0.06251343	1745.6	0.02295465	0.0281054	2335.6	0.05102458	0.05660192	2925.59	-0.01360414		3515.58	-0.02614047		4105.58	-0.00621631		
565.8	0.2612845	0.25522034	1155.79	0.05530855	0.06248924	1745.8	0.0231918	0.0280855	2335.8	0.05079733	0.05657971	2925.79	-0.01315554		3515.78	-0.02607367		4105.78	-0.00637075		
566	0.26157294	0.2551199	1155.99	0.05495291	0.06246505	1746	0.0229198	0.02806563	2336	0.05090384	0.05655752	2925.99	-0.01259396		3515.98	-0.02547223		4105.98	-0.00643899		
566.2	0.26178297	0.25501949	1156.19	0.05544155	0.06244087	1746.2	0.02289336	0.02804576	2336.2	0.05035666	0.05653533	2926.19	-0.01258631		3516.18	-0.02568687		4106.18	-0.00590179		
566.4	0.26214816	0.25491912	1156.39	0.05536698	0.0624167	1746.4	0.02234908	0.02802591	2336.4	0.05027669	0.05651316	2926.39	-0.01140302		3516.38	-0.02619402		4106.38	-0.00564734		
566.6	0.26256862	0.25481879	1156.59	0.0556377	0.06239254	1746.6	0.02274028	0.02800608	2336.6	0.05047288	0.05649099	2926.59	-0.01116974		3516.58	-0.02681869		4106.58	-0.00559388		
566.8	0.26240765	0.2547185	1156.79	0.05536649	0.06236839	1746.8	0.02319426	0.02798625	2336.8	0.05076008	0.05646883	2926.79	-0.01091483		3516.78	-0.0272333		4106.78	-0.00558365		
567	0.26221774	0.25461825	1156.99	0.05554761	0.06234424	1747	0.02328649	0.02796645	2337	0.05017285	0.05644668	2926.99	-0.01036199		3516.98	-0.02744001		4106.98	-0.00614008		
567.2	0.26268148	0.25451804	1157.19	0.05622545	0.06232011	1747.2	0.02255131	0.02794665	2337.2	0.04950938	0.05642454	2927.19	-0.00924674		3517.18	-0.02793468		4107.18	-0.00655585		
567.4	0.26137554	0.25441787	1157.39	0.05646218	0.06229599	1747.4	0.02186397	0.02792687	2337.4	0.05016296	0.05640241	2927.39	-0.0097836		3517.38	-0.02764177		4107.38	-0.00724737		
567.6	0.26052216	0.25431774	1157.59	0.05668316	0.06227187	1747.6	0.02211041	0.02790711	2337.6	0.04978077	0.05638028	2927.59	-0.01011954		3517.58	-0.02713751		4107.58	-0.00717168		
567.8	0.26037822	0.25421764	1157.79	0.05689359	0.06224777	1747.8	0.02175546	0.02788735	2337.8	0.05068641	0.05635817	2927.79	-0.010646		3517.78	-0.02690887		4107.78	-0.00686194		
568	0.26014289	0.25411759	1157.99	0.05713463	0.06222367	1748	0.02197242	0.02786762	2338	0.05151468	0.05633606	2927.99	-0.01159196		3517.98	-0.02698772		4107.98	-0.00718692		
568.2	0.25886472	0.25401758	1158.19	0.05673288	0.06219959	1748.2	0.02222387	0.02784789	2338.2	0.05137471	0.05631396	2928.19	-0.01171729		3518.18	-0.02734346		4108.18	-0.0070115		
568.4	0.2582239	0.2539176	1158.39	0.0564988	0.06217551	1748.4	0.02296049	0.02782818	2338.4	0.05068376	0.05629188	2928.39	-0.0123601		3518.38	-0.02795254		4108.38	-0.00691266		
568.6	0.25767966	0.25381767	1158.59	0.05736703	0.06215144	1748.6	0.02291899	0.02780849	2338.6	0.05121304	0.05626979	2928.59	-0.01222263		3518.58	-0.02824401		4108.58	-0.007641		
568.8	0.25660128	0.25371777	1158.79	0.05755751	0.06212739	1748.8	0.02289251	0.0277888	2338.8	0.05079271	0.05624772	2928.79	-0.01151689		3518.78	-0.02776136		4108.78	-0.00786568		
569	0.25648155	0.25361792	1158.99	0.05701439	0.06210334	1749	0.02234745	0.02776914	2339	0.05114749	0.05622566	2928.99	-0.01130616		3518.98	-0.02811166		4108.98	-0.00718067		
569.2	0.2578311	0.2535181	1159.19	0.05743449	0.0620793	1749.2	0.02338215	0.02774948	2339.2	0.05158723	0.0562036	2929.19	-0.0119091		3519.18	-0.02837811		4109.18	-0.00597564		
569.4	0.25848732	0.25341832	1159.39	0.05773215	0.06205527	1749.4	0.0244351	0.02772984	2339.4	0.05241384	0.05618156	2929.39	-0.01146929		3519.38	-0.02853726		4109.38	-0.00544002		
569.6	0.25801602	0.25331858	1159.59	0.05853765	0.06203125	1749.6	0.02419696	0.02771021	2339.6	0.05219561	0.05615952	2929.59	-0.01144099		3519.58	-0.02794077		4109.58	-0.00544958		
569.8	0.25782082	0.25321889	1159.79	0.05858954	0.06200724	1749.8	0.02397874	0.0276906	2339.8	0.05158274	0.05613749	2929.79	-0.01151912		3519.78	-0.02734182		4109.78	-0.00465959		
570	0.25900607	0.25311923	1159.99	0.05916002	0.06198323	1750	0.02401013	0.027671	2340	0.05187648	0.05611547	2929.99	-0.01135719		3519.98	-0.0274521		4109.98	-0.00473029		
570.2	0.25974313	0.25301961	1160.19	0.05973632	0.06195924	1750.2	0.02435856	0.02765142	2340.2	0.05242888	0.05609346	2930.19	-0.0113264		3520.18	-0.02792799		4110.18	-0.0041244		
570.4	0.26031878	0.25292002	1160.39	0.05927769	0.06193526	1750.4	0.02415782	0.02763185	2340.4	0.05221307	0.05607146	2930.39	-0.0111297		3520.38	-0.02747551		4110.38	-0.00350809		
570.6	0.2596103	0.25282048	1160.59	0.05994334	0.06191128	1750.6	0.02437139	0.02761229	2340.6	0.05184692	0.05604946	2930.59	-0.01097872		3520.58	-0.02823885		4110.58	-0.00350328		
570.8	0.25974366	0.25272098	1160.79	0.06010551	0.06188732	1750.8	0.02397905	0.02759275	2340.8	0.05151913	0.05602748	2930.79	-0.01036561		3520.78	-0.02858279		4110.78	-0.00396674		
571	0.25955457	0.25262151	1160.99	0.06005454	0.06186336	1751	0.02267935	0.02757322	2341	0.05086132	0.0560055	2930.99	-0.010292		3520.98	-0.02833296		4110.98	-0.00447339		
571.2	0.26001248	0.25252209	1161.19	0.05974852	0.06183942	1751.2	0.02215763	0.0275537	2341.2	0.05132041	0.05598353	2931.19	-0.00993973		3521.18	-0.02853905		4111.18	-0.00459779		
571.4	0.25955768	0.2524227	1161.39	0.05915598	0.06181548	1751.4	0.02188624	0.0275342	2341.4	0.05086161	0.05596157	2931.39	-0.01092125		3521.38	-0.02804151		4111.38	-0.00434457		
571.6	0.25981859	0.25232336	1161.59	0.06003065	0.06179155	1751.6	0.02224544	0.02751471	2341.6	0.05102505	0.05593962	2931.59	-0.01165012		3521.58	-0.02712493		4111.58	-0.00393417		
571.8	0.25987808	0.25222405	1161.79	0.06027	0.06176763	1751.8	0.0216475	0.02749524	2341.8	0.05088539	0.05591768	2931.79	-0.01231564		3521.78	-0.0266996		4111.78	-0.0045408		
572	0.26018708	0.25212478	1161.99	0.06054668	0.06174372	1752	0.02172561	0.02747578	2342	0.05088968	0.05589575	2931.99	-0.01301188		3521.98	-0.02615609		4111.98	-0.00516232		
572.2	0.25866962	0.25202555	1162.19	0.06006793	0.06171982	1752.2	0.02235946	0.02745633	2342.2	0.05026378	0.05587382	2932.19	-0.0136664		3522.18	-0.02532295		4112.18	-0.00540586		
572.4	0.25786938	0.25192636	1162.39	0.06081995	0.06169593	1752.4	0.02263228	0.0274369	2342.4	0.04979056	0.0558519	2932.39	-0.01402908		3522.38	-0.02547611		4112.38	-0.00560162		
572.6	0.25781222	0.25182721	1162.59	0.06133852	0.06167205	1752.6	0.02239685	0.02741748	2342.6	0.05010403	0.05583	2932.59	-0.01425806		3522.58	-0.02489772		4112.58	-0.00598942		
572.8	0.25781043	0.2517281	1162.79	0.06044513	0.06164818	1752.8	0.02215215	0.02739807	2342.8	0.04974994	0.0558081	2932.79	-0.01374547		3522.78	-0.02450929		4112.78	-0.00565796		
573	0.25850207	0.25162903	1162.99	0.05951712	0.06162432	1753	0.0221409	0.02737868	2343	0.05074253	0.05578621	2932.99	-0.014729		3522.98	-0.02441189		4112.98	-0.00623183		
573.2	0.25819145	0.25152999	1163.19	0.05901313	0.06160046	1753.2	0.02278081	0.0273593	2343.2	0.05099715	0.05576432	2933.19	-0.0149271		3523.18	-0.02454607		4113.18	-0.00574821		
573.4	0.2577284	0.251431	1163.39	0.05831892	0.06157662	1753.4	0.02221452	0.02733994	2343.4	0.05135286	0.05574245	2933.39	-0.01502002		3523.38	-0.02512545		4113.38	-0.00562497		
573.6	0.2577043	0.25133204	1163.59	0.05792302	0.06155278	1753.6	0.02245276	0.02732059	2343.6	0.05108962	0.05572059	2933.59	-0.01611518		3523.58	-0.02498675		4113.58	-0.00536309		
573.8	0.25797059	0.25123312	1163.79	0.05839232	0.06152896	1753.8	0.02240239	0.02730125	2343.8	0.05050117	0.05569873	2933.79	-0.01619634		3523.78	-0.02505063		4113.78	-0.0048022		
574	0.25820534	0.25113425	1163.99	0.05925468	0.06150514	1754	0.0219966	0.02728193	2344	0.05133738	0.05567688	2933.99	-0.01534713		3523.98	-0.0256489		4113.98	-0.00541404		
574.2	0.25745391	0.25103541	1164.19	0.05897542	0.06148133	1754.2	0.02175708	0.02726262	2344.2	0.05130832	0.05565504	2934.19	-0.01486432		3524.18	-0.02611434		4114.18	-0.00530555		
574.4	0.25665666	0.25093661	1164.39	0.05788593	0.06145753	1754.4	0.02159618	0.02724332	2344.4	0.05137819	0.05563321	2934.39	-0.01408316		3524.38	-0.02636338		4114.38	-0.00509208		
574.6	0.25649254	0.25083784	1164.59	0.05782989	0.06143374	1754.6	0.02095537	0.02722404	2344.6	0.05168721	0.05561139	2934.59	-0.01323211		3524.58	-0.02806187		4114.58	-0.00556275		
574.8	0.25709361	0.25073912	1164.79	0.0570246	0.06140996	1754.8	0.02041008	0.02720477	2344.8	0.05218373	0.05558957	2934.79	-0.01313411		3524.78	-0.0284186		4114.78	-0.00520705		
575	0.25727991	0.25064044	1164.99	0.05609242	0.06138619	1755	0.01977754	0.02718552	2345	0.05218818	0.05556777	2934.99	-0.01292768		3524.98	-0.02883732		4114.98	-0.00526065		
575.2	0.25651523	0.25054179	1165.19	0.05549605	0.06136243	1755.2	0.02018047	0.02716628	2345.2	0.05224265	0.05554597	2935.19	-0.01299194		3525.18	-0.02877573		4115.18	-0.00563093		
575.4	0.2560786	0.25044319	1165.39	0.05474081	0.06133868	1755.4	0.02035467	0.02714705	2345.4	0.05195155	0.05552419	2935.39	-0.01414128		3525.38	-0.02874358		4115.38	-0.00580674		
575.6	0.25573965	0.25034462	1165.59	0.05585387	0.06131493	1755.6	0.02002181	0.02712784	2345.6	0.05162799	0.05550241	2935.59	-0.01449396		3525.58	-0.02795112		4115.58	-0.00642391		
575.8	0.25536531	0.25024609	1165.79	0.05555521	0.0612912	1755.8	0.01978944	0.02710864	2345.8	0.05147732	0.05548063	2935.79	-0.01430533		3525.78	-0.02779199		4115.78	-0.0073923		
576	0.25562435	0.2501476	1165.99	0.0557165	0.06126748	1756	0.01920614	0.02708945	2346	0.05136297	0.05545887	2935.99	-0.01363437		3525.98	-0.02737331		4115.98	-0.00757145		
576.2	0.25398066	0.25004915	1166.19	0.05547928	0.06124376	1756.2	0.01996562	0.02707028	2346.2	0.0501946	0.05543712	2936.19	-0.01351759		3526.18	-0.02651003		4116.18	-0.00832134		
576.4	0.25394036	0.24995074	1166.39	0.0557869	0.06122005	1756.4	0.01998531	0.02705112	2346.4	0.04946056	0.05541537	2936.39	-0.01372585		3526.38	-0.02636839		4116.38	-0.00895077		
576.6	0.25394936	0.24985236	1166.59	0.05578034	0.06119636	1756.6	0.01974361	0.02703197	2346.6	0.04890856	0.05539364	2936.59	-0.01324029		3526.58	-0.02545761		4116.58	-0.009778		
576.8	0.25434413	0.24975403	1166.79	0.05572293	0.06117267	1756.8	0.02057945	0.02701284	2346.8	0.04778967	0.05537191	2936.79	-0.01325113		3526.78	-0.02512291		4116.78	-0.00981411		
577	0.25365071	0.24965573	1166.99	0.05523728	0.06114899	1757	0.02132808	0.02699372	2347	0.04742879	0.05535019	2936.99	-0.01367146		3526.98	-0.0250114		4116.98	-0.01086679		
577.2	0.25376243	0.24955747	1167.19	0.05532489	0.06112532	1757.2	0.02103348	0.02697461	2347.2	0.04662042	0.05532848	2937.19	-0.01330557		3527.18	-0.02547259		4117.18	-0.01045235		
577.4	0.2541764	0.24945926	1167.39	0.05633047	0.06110166	1757.4	0.02033115	0.02695552	2347.4	0.04684392	0.05530677	2937.39	-0.01315926		3527.38	-0.02600149		4117.38	-0.01001867		
577.6	0.25439617	0.24936108	1167.59	0.056657	0.06107801	1757.6	0.02119905	0.02693644	2347.6	0.04761751	0.05528508	2937.59	-0.01317312		3527.58	-0.02563857		4117.58	-0.00983018		
577.8	0.25485008	0.24926293	1167.79	0.05761794	0.06105436	1757.8	0.01999027	0.02691738	2347.8	0.04797568	0.05526339	2937.79	-0.01220996		3527.78	-0.02542213		4117.78	-0.00901022		
578	0.25485488	0.24916483	1167.99	0.05801071	0.06103073	1758	0.02037685	0.02689833	2348	0.04837772	0.05524172	2937.99	-0.01097842		3527.98	-0.02606405		4117.98	-0.00845125		
578.2	0.25503233	0.24906677	1168.19	0.05761555	0.06100711	1758.2	0.02058078	0.02687929	2348.2	0.04810343	0.05522005	2938.19	-0.01100486		3528.18	-0.02615832		4118.18	-0.00835302		
578.4	0.25607158	0.24896874	1168.39	0.05770429	0.06098349	1758.4	0.02112507	0.02686026	2348.4	0.04857338	0.05519839	2938.39	-0.01105823		3528.38	-0.02626899		4118.38	-0.00764086		
578.6	0.25739498	0.24887075	1168.59	0.05792362	0.06095989	1758.6	0.02102653	0.02684125	2348.6	0.04881765	0.05517674	2938.59	-0.01049818		3528.58	-0.02656883		4118.58	-0.00662256		
578.8	0.2579844	0.24877281	1168.79	0.05752805	0.06093629	1758.8	0.02082961	0.02682226	2348.8	0.04851064	0.05515509	2938.79	-0.01105003		3528.78	-0.02540586		4118.78	-0.00636424		
579	0.25764786	0.2486749	1168.99	0.0572115	0.0609127	1759	0.02134442	0.02680327	2349	0.04871462	0.05513346	2938.99	-0.01148005		3528.98	-0.02541633		4118.98	-0.00618185		
579.2	0.25711805	0.24857702	1169.19	0.05736019	0.06088912	1759.2	0.02213254	0.0267843	2349.2	0.04891605	0.05511183	2939.19	-0.01245934		3529.18	-0.02547159		4119.18	-0.00544147		
579.4	0.25662293	0.24847919	1169.39	0.05656148	0.06086555	1759.4	0.02266096	0.02676534	2349.4	0.04926292	0.05509021	2939.39	-0.01325513		3529.38	-0.02566878		4119.38	-0.00514348		
579.6	0.25734964	0.2483814	1169.59	0.05666685	0.06084199	1759.6	0.02220294	0.0267464	2349.6	0.04960382	0.05506861	2939.59	-0.01369221		3529.58	-0.02541148		4119.58	-0.00426457		
579.8	0.25654241	0.24828364	1169.79	0.05535313	0.06081844	1759.8	0.02321347	0.02672747	2349.8	0.05007748	0.055047	2939.79	-0.01330771		3529.78	-0.02556696		4119.78	-0.00403918		
580	0.25634022	0.24818592	1169.99	0.0551551	0.0607949	1760	0.02348384	0.02670855	2350	0.04920228	0.05502541	2939.99	-0.01346723		3529.98	-0.02539693		4119.98	-0.00446246		
580.2	0.25484037	0.24808824	1170.19	0.05492327	0.06077137	1760.2	0.02516843	0.02668965	2350.2	0.04888161	0.05500383	2940.19	-0.01421355		3530.18	-0.02508909		4120.18	-0.00466277		
580.4	0.25551508	0.2479906	1170.39	0.05487055	0.06074784	1760.4	0.02513602	0.02667076	2350.4	0.0490028	0.05498225	2940.39	-0.01508937		3530.38	-0.02524214		4120.38	-0.00600788		
580.6	0.25469269	0.247893	1170.59	0.05477685	0.06072433	1760.6	0.02630204	0.02665188	2350.6	0.0488068	0.05496069	2940.59	-0.01478834		3530.58	-0.02483718		4120.58	-0.00562267		
580.8	0.25456704	0.24779544	1170.79	0.05465021	0.06070082	1760.8	0.02619129	0.02663302	2350.8	0.04846703	0.05493913	2940.79	-0.01530355		3530.78	-0.02510822		4120.78	-0.00603232		
581	0.2539978	0.24769791	1170.99	0.05363931	0.06067733	1761	0.02614937	0.02661417	2351	0.04831129	0.05491758	2940.99	-0.01468217		3530.98	-0.02616441		4120.98	-0.00751768		
581.2	0.25370863	0.24760043	1171.19	0.0539865	0.06065384	1761.2	0.02551854	0.02659533	2351.2	0.04884162	0.05489604	2941.19	-0.01413452		3531.18	-0.02673889		4121.18	-0.00748722		
581.4	0.25371525	0.24750298	1171.39	0.05418074	0.06063036	1761.4	0.02546916	0.02657651	2351.4	0.0496875	0.0548745	2941.39	-0.01385304		3531.38	-0.02729166		4121.38	-0.00732953		
581.6	0.25396918	0.24740557	1171.59	0.05473841	0.06060689	1761.6	0.02545409	0.0265577	2351.6	0.05033508	0.05485298	2941.59	-0.01367011		3531.58	-0.02771952		4121.58	-0.00751304		
581.8	0.25396721	0.2473082	1171.79	0.05532256	0.06058343	1761.8	0.02511267	0.0265389	2351.8	0.04979992	0.05483146	2941.79	-0.01299694		3531.78	-0.02765548		4121.78	-0.00703414		
582	0.25378598	0.24721086	1171.99	0.05593278	0.06055998	1762	0.02558508	0.02652012	2352	0.04925371	0.05480995	2941.99	-0.01232543		3531.98	-0.02868286		4121.98	-0.00726889		
582.2	0.25358734	0.24711357	1172.19	0.05600927	0.06053654	1762.2	0.02465632	0.02650135	2352.2	0.04873447	0.05478846	2942.19	-0.0118771		3532.18	-0.02898775		4122.18	-0.0075723		
582.4	0.25334159	0.24701631	1172.39	0.05654149	0.06051311	1762.4	0.02418387	0.02648259	2352.4	0.0486619	0.05476696	2942.39	-0.0123535		3532.38	-0.02925255		4122.38	-0.00793289		
582.6	0.25266664	0.24691909	1172.59	0.05628814	0.06048968	1762.6	0.02282187	0.02646385	2352.6	0.04898539	0.05474548	2942.59	-0.01202595		3532.58	-0.02884188		4122.58	-0.00844961		
582.8	0.25268538	0.24682191	1172.79	0.0572654	0.06046627	1762.8	0.02272979	0.02644512	2352.8	0.04911142	0.05472401	2942.79	-0.01273751		3532.78	-0.02885143		4122.78	-0.00905389		
583	0.25198297	0.24672477	1172.99	0.0573705	0.06044286	1763	0.02282544	0.0264264	2353	0.0497533	0.05470254	2942.99	-0.01298892		3532.98	-0.02935669		4122.98	-0.00784537		
583.2	0.25274509	0.24662766	1173.19	0.05697227	0.06041947	1763.2	0.02187673	0.02640769	2353.2	0.05013555	0.05468109	2943.19	-0.01306875		3533.18	-0.02943291		4123.18	-0.00724877		
583.4	0.25339036	0.2465306	1173.39	0.05615432	0.06039608	1763.4	0.02162456	0.026389	2353.4	0.05024209	0.05465964	2943.39	-0.0133212		3533.38	-0.02868271		4123.38	-0.00707862		
583.6	0.25396162	0.24643357	1173.59	0.0562125	0.0603727	1763.6	0.02111578	0.02637033	2353.6	0.05035102	0.0546382	2943.59	-0.01327908		3533.58	-0.02863886		4123.58	-0.00673844		
583.8	0.25273639	0.24633658	1173.79	0.05538527	0.06034933	1763.8	0.02156231	0.02635166	2353.8	0.04992942	0.05461676	2943.79	-0.01357865		3533.78	-0.02790285		4123.78	-0.0074795		
584	0.25303179	0.24623963	1173.99	0.05577572	0.06032597	1764	0.02163653	0.02633301	2354	0.05057686	0.05459534	2943.99	-0.01422458		3533.98	-0.02743857		4123.98	-0.00849703		
584.2	0.25355096	0.24614272	1174.19	0.05560646	0.06030262	1764.2	0.02144586	0.02631437	2354.2	0.05170708	0.05457393	2944.19	-0.01530303		3534.18	-0.02685277		4124.18	-0.0077945		
584.4	0.25441065	0.24604584	1174.39	0.05580114	0.06027928	1764.4	0.02137348	0.02629575	2354.4	0.05189859	0.05455252	2944.39	-0.01619141		3534.38	-0.02648687		4124.38	-0.00820289		
584.6	0.2542484	0.24594901	1174.59	0.05573298	0.06025594	1764.6	0.02233105	0.02627714	2354.6	0.05282595	0.05453112	2944.59	-0.01609209		3534.58	-0.02666021		4124.58	-0.00744727		
584.8	0.25407138	0.24585221	1174.79	0.05560171	0.06023262	1764.8	0.02216668	0.02625854	2354.8	0.05225004	0.05450973	2944.79	-0.01568185		3534.78	-0.02612922		4124.78	-0.0079158		
585	0.25413519	0.24575545	1174.99	0.05519011	0.0602093	1765	0.02220552	0.02623995	2355	0.05220105	0.05448835	2944.99	-0.01569768		3534.98	-0.02559668		4124.98	-0.00845884		
585.2	0.25264897	0.24565872	1175.19	0.05513579	0.060186	1765.2	0.02152977	0.02622138	2355.2	0.05251436	0.05446698	2945.19	-0.01528442		3535.18	-0.025093		4125.18	-0.0081736		
585.4	0.25297561	0.24556204	1175.39	0.0555579	0.0601627	1765.4	0.02126661	0.02620282	2355.4	0.05220069	0.05444561	2945.39	-0.0149729		3535.38	-0.02536296		4125.38	-0.00814925		
585.6	0.25258838	0.24546539	1175.59	0.05694186	0.06013941	1765.6	0.02146842	0.02618428	2355.6	0.05141725	0.05442425	2945.59	-0.01484837		3535.58	-0.02528569		4125.58	-0.00775483		
585.8	0.25220537	0.24536879	1175.79	0.05611869	0.06011613	1765.8	0.02186649	0.02616575	2355.8	0.05083981	0.05440291	2945.79	-0.01454508		3535.78	-0.02446692		4125.78	-0.00757793		
586	0.25179361	0.24527222	1175.99	0.05575039	0.06009286	1766	0.02193736	0.02614723	2356	0.05038947	0.05438157	2945.99	-0.01407796		3535.98	-0.02603319		4125.98	-0.0074445		
586.2	0.25143723	0.24517568	1176.19	0.05449809	0.0600696	1766.2	0.02215929	0.02612872	2356.2	0.04998065	0.05436024	2946.19	-0.0136662		3536.18	-0.02641812		4126.18	-0.00777448		
586.4	0.25093037	0.24507919	1176.39	0.05502409	0.06004635	1766.4	0.02275523	0.02611023	2356.4	0.05013055	0.05433891	2946.39	-0.01423519		3536.38	-0.02678246		4126.38	-0.00800726		
586.6	0.25103462	0.24498273	1176.59	0.05449258	0.06002311	1766.6	0.02275289	0.02609175	2356.6	0.04987659	0.0543176	2946.59	-0.01357805		3536.58	-0.0270558		4126.58	-0.0081975		
586.8	0.25184823	0.24488631	1176.79	0.05475952	0.05999987	1766.8	0.02308343	0.02607328	2356.8	0.04947625	0.05429629	2946.79	-0.01347048		3536.78	-0.02771573		4126.78	-0.00790771		
587	0.25173709	0.24478993	1176.99	0.05428654	0.05997665	1767	0.02192903	0.02605483	2357	0.04872471	0.05427499	2946.99	-0.01279576		3536.98	-0.02767371		4126.98	-0.00748732		
587.2	0.2523925	0.24469359	1177.19	0.05447848	0.05995343	1767.2	0.02101929	0.02603638	2357.2	0.04879849	0.0542537	2947.19	-0.01228665		3537.18	-0.02817191		4127.18	-0.00725525		
587.4	0.25234877	0.24459729	1177.39	0.05460557	0.05993022	1767.4	0.02113613	0.02601796	2357.4	0.04773185	0.05423242	2947.39	-0.01290287		3537.38	-0.02818587		4127.38	-0.00693586		
587.6	0.25155603	0.24450102	1177.59	0.05446623	0.05990703	1767.6	0.02054208	0.02599954	2357.6	0.04711907	0.05421115	2947.59	-0.0126536		3537.58	-0.02875981		4127.58	-0.00649505		
587.8	0.25149494	0.24440479	1177.79	0.05398398	0.05988384	1767.8	0.02077041	0.02598114	2357.8	0.04854436	0.05418989	2947.79	-0.01363771		3537.78	-0.02823787		4127.78	-0.00619165		
588	0.25206956	0.2443086	1177.99	0.05462437	0.05986066	1768	0.0211422	0.02596275	2358	0.04887575	0.05416863	2947.99	-0.01403763		3537.98	-0.0281677		4127.98	-0.00621128		
588.2	0.25282461	0.24421245	1178.19	0.05427183	0.05983749	1768.2	0.02096313	0.02594438	2358.2	0.04894206	0.05414738	2948.19	-0.0140767		3538.18	-0.02865253		4128.18	-0.00562852		
588.4	0.25283387	0.24411633	1178.39	0.05386398	0.05981432	1768.4	0.021647	0.02592601	2358.4	0.0489629	0.05412614	2948.39	-0.01361559		3538.38	-0.02927954		4128.38	-0.00547421		
588.6	0.25349993	0.24402026	1178.59	0.05415717	0.05979117	1768.6	0.0214359	0.02590766	2358.6	0.04990548	0.05410491	2948.59	-0.01301424		3538.58	-0.02957089		4128.58	-0.0050703		
588.8	0.25368758	0.24392422	1178.79	0.05389729	0.05976803	1768.8	0.01996472	0.02588933	2358.8	0.04869405	0.05408369	2948.79	-0.01228709		3538.78	-0.02835405		4128.78	-0.00466573		
589	0.25466605	0.24382821	1178.99	0.05371295	0.05974489	1769	0.01826036	0.025871	2359	0.04876052	0.05406247	2948.99	-0.01289375		3538.98	-0.0280738		4128.98	-0.00462434		
589.2	0.25434408	0.24373225	1179.19	0.0535417	0.05972176	1769.2	0.01712587	0.02585269	2359.2	0.04883725	0.05404127	2949.19	-0.01261757		3539.18	-0.02860652		4129.18	-0.00471945		
589.4	0.25544749	0.24363632	1179.39	0.0545805	0.05969865	1769.4	0.01725607	0.02583439	2359.4	0.0492128	0.05402007	2949.39	-0.01231323		3539.38	-0.02832439		4129.38	-0.0050443		
589.6	0.25530988	0.24354044	1179.59	0.05428739	0.05967554	1769.6	0.0176617	0.02581611	2359.6	0.0490574	0.05399888	2949.59	-0.01252722		3539.58	-0.02767995		4129.58	-0.00475474		
589.8	0.25607206	0.24344458	1179.79	0.05320766	0.05965244	1769.8	0.01781991	0.02579784	2359.8	0.04888907	0.0539777	2949.79	-0.01268049		3539.78	-0.02769268		4129.78	-0.00540413		
590	0.25644413	0.24334877	1179.99	0.05391509	0.05962935	1770	0.01809535	0.02577958	2360	0.0488958	0.05395653	2949.99	-0.0126489		3539.98	-0.028829		4129.98	-0.00515338		
590.2	0.25713224	0.243253	1180.19	0.05375468	0.05960627	1770.2	0.0183788	0.02576133	2360.2	0.04863333	0.05393536	2950.19	-0.01378448		3540.18	-0.02911815		4130.18	-0.00541327		
590.4	0.25720338	0.24315726	1180.39	0.05431924	0.05958319	1770.4	0.01868711	0.0257431	2360.4	0.04895085	0.05391421	2950.39	-0.01396567		3540.38	-0.0289556		4130.38	-0.00573542		
590.6	0.25799505	0.24306156	1180.59	0.05353235	0.05956013	1770.6	0.01827143	0.02572488	2360.6	0.04811921	0.05389306	2950.59	-0.01492758		3540.58	-0.02888752		4130.58	-0.0060815		
590.8	0.25774636	0.2429659	1180.79	0.05383978	0.05953708	1770.8	0.01806067	0.02570667	2360.8	0.04856029	0.05387192	2950.79	-0.01538526		3540.78	-0.02908226		4130.78	-0.00670107		
591	0.25612597	0.24287027	1180.99	0.05448825	0.05951403	1771	0.01792316	0.02568848	2361	0.04834791	0.05385079	2950.99	-0.01561847		3540.98	-0.02918304		4130.98	-0.00754726		
591.2	0.25444828	0.24277469	1181.19	0.05464914	0.05949099	1771.2	0.01798629	0.02567029	2361.2	0.04838807	0.05382966	2951.19	-0.01650743		3541.18	-0.02960174		4131.18	-0.00706061		
591.4	0.25311064	0.24267914	1181.39	0.05400987	0.05946796	1771.4	0.01796881	0.02565213	2361.4	0.04765558	0.05380855	2951.39	-0.0175751		3541.38	-0.02878951		4131.38	-0.00697839		
591.6	0.25140149	0.24258362	1181.59	0.05349495	0.05944495	1771.6	0.01813623	0.02563397	2361.6	0.04737692	0.05378744	2951.59	-0.01694796		3541.58	-0.02829377		4131.58	-0.0070168		
591.8	0.25026875	0.24248815	1181.79	0.05338363	0.05942194	1771.8	0.01838085	0.02561583	2361.8	0.04780213	0.05376634	2951.79	-0.01779417		3541.78	-0.02778186		4131.78	-0.00710876		
592	0.24985687	0.24239271	1181.99	0.05293431	0.05939893	1772	0.01866707	0.0255977	2362	0.04703167	0.05374525	2951.99	-0.01705475		3541.98	-0.02733887		4131.98	-0.007416		
592.2	0.24995023	0.24229732	1182.19	0.05329173	0.05937594	1772.2	0.01818071	0.02557958	2362.2	0.04742632	0.05372417	2952.19	-0.01650921		3542.18	-0.02733008		4132.18	-0.00790619		
592.4	0.25021784	0.24220195	1182.39	0.05363444	0.05935296	1772.4	0.01767515	0.02556147	2362.4	0.04806039	0.0537031	2952.39	-0.01530502		3542.38	-0.02832883		4132.38	-0.00733466		
592.6	0.25002315	0.24210663	1182.59	0.05443622	0.05932998	1772.6	0.01691113	0.02554338	2362.6	0.048125	0.05368203	2952.59	-0.01595209		3542.58	-0.02835458		4132.58	-0.00731887		
592.8	0.24993214	0.24201134	1182.79	0.05465619	0.05930702	1772.8	0.01652154	0.0255253	2362.8	0.04762371	0.05366098	2952.79	-0.0147685		3542.78	-0.02799709		4132.78	-0.00742578		
593	0.24985581	0.24191609	1182.99	0.05480357	0.05928406	1773	0.0169244	0.02550724	2363	0.04760031	0.05363993	2952.99	-0.01455012		3542.98	-0.02784636		4132.98	-0.00676509		
593.2	0.2485323	0.24182088	1183.19	0.0550583	0.05926111	1773.2	0.01673417	0.02548918	2363.2	0.04767716	0.05361889	2953.19	-0.01415324		3543.18	-0.02682528		4133.18	-0.00752245		
593.4	0.24869419	0.24172571	1183.39	0.05505428	0.05923817	1773.4	0.01717217	0.02547114	2363.4	0.04825743	0.05359786	2953.39	-0.01351353		3543.38	-0.02654827		4133.38	-0.0072761		
593.6	0.24833148	0.24163057	1183.59	0.0539053	0.05921524	1773.6	0.01692987	0.02545312	2363.6	0.04807163	0.05357683	2953.59	-0.01438866		3543.58	-0.02656795		4133.58	-0.00657677		
593.8	0.24947895	0.24153547	1183.79	0.05494849	0.05919232	1773.8	0.01739982	0.0254351	2363.8	0.04736519	0.05355582	2953.79	-0.01492535		3543.78	-0.02722759		4133.78	-0.0063509		
594	0.24997625	0.24144041	1183.99	0.05520942	0.05916941	1774	0.01797685	0.0254171	2364	0.04820933	0.05353481	2953.99	-0.01494862		3543.98	-0.02740896		4133.98	-0.00581499		
594.2	0.25083174	0.24134539	1184.19	0.05466192	0.05914651	1774.2	0.01890266	0.02539911	2364.2	0.04870102	0.05351381	2954.19	-0.01526605		3544.18	-0.02813943		4134.18	-0.00565959		
594.4	0.25090967	0.2412504	1184.39	0.05452788	0.05912361	1774.4	0.01935924	0.02538113	2364.4	0.04909976	0.05349282	2954.39	-0.01424713		3544.38	-0.02853955		4134.38	-0.00563786		
594.6	0.25128743	0.24115545	1184.59	0.05391044	0.05910072	1774.6	0.01957755	0.02536317	2364.6	0.04914169	0.05347184	2954.59	-0.01409606		3544.58	-0.02888866		4134.58	-0.00515177		
594.8	0.25114948	0.24106054	1184.79	0.05391898	0.05907785	1774.8	0.02003765	0.02534522	2364.8	0.0488784	0.05345086	2954.79	-0.0129885		3544.78	-0.02940208		4134.78	-0.00574271		
595	0.25023708	0.24096567	1184.99	0.05335079	0.05905498	1775	0.02036101	0.02532728	2365	0.04817727	0.0534299	2954.99	-0.01378647		3544.98	-0.02976073		4134.98	-0.00643131		
595.2	0.24993359	0.24087083	1185.19	0.05241131	0.05903212	1775.2	0.02052311	0.02530935	2365.2	0.04834631	0.05340894	2955.19	-0.01395413		3545.18	-0.02974814		4135.18	-0.00532802		
595.4	0.25072257	0.24077603	1185.39	0.05222323	0.05900927	1775.4	0.02041006	0.02529144	2365.4	0.04775092	0.05338799	2955.39	-0.01450544		3545.38	-0.02864202		4135.38	-0.00557717		
595.6	0.25055266	0.24068127	1185.59	0.05248638	0.05898643	1775.6	0.02012883	0.02527354	2365.6	0.04691872	0.05336705	2955.59	-0.01407423		3545.58	-0.02819623		4135.58	-0.00572117		
595.8	0.25076865	0.24058654	1185.79	0.0524884	0.0589636	1775.8	0.02000793	0.02525565	2365.8	0.04683538	0.05334611	2955.79	-0.0147922		3545.78	-0.02796547		4135.78	-0.00458441		
596	0.25172239	0.24049185	1185.99	0.05215164	0.05894077	1776	0.01967623	0.02523778	2366	0.04712622	0.05332519	2955.99	-0.0137859		3545.98	-0.02824614		4135.98	-0.00565264		
596.2	0.25144369	0.2403972	1186.19	0.05271971	0.05891796	1776.2	0.0191923	0.02521991	2366.2	0.04665579	0.05330427	2956.19	-0.01349186		3546.18	-0.028845		4136.18	-0.00613435		
596.4	0.25184894	0.24030259	1186.39	0.05206603	0.05889515	1776.4	0.01908629	0.02520206	2366.4	0.04666145	0.05328336	2956.39	-0.01258556		3546.38	-0.02946772		4136.38	-0.00575926		
596.6	0.25189712	0.24020801	1186.59	0.05201639	0.05887235	1776.6	0.01981648	0.02518423	2366.6	0.04646435	0.05326246	2956.59	-0.01269867		3546.58	-0.02840517		4136.58	-0.00685628		
596.8	0.2519896	0.24011347	1186.79	0.05173998	0.05884956	1776.8	0.01987573	0.0251664	2366.8	0.04545011	0.05324157	2956.79	-0.01164201		3546.78	-0.02758254		4136.78	-0.00638923		
597	0.25118496	0.24001897	1186.99	0.05107839	0.05882678	1777	0.01938407	0.02514859	2367	0.04554552	0.05322069	2956.99	-0.01261393		3546.98	-0.02665347		4136.98	-0.00625325		
597.2	0.25053217	0.23992451	1187.19	0.05191162	0.05880401	1777.2	0.01839994	0.02513079	2367.2	0.04595085	0.05319981	2957.19	-0.01448967		3547.18	-0.02599201		4137.18	-0.00619579		
597.4	0.25113508	0.23983008	1187.39	0.05146767	0.05878125	1777.4	0.01793026	0.025113	2367.4	0.04598761	0.05317894	2957.39	-0.01453163		3547.38	-0.02670244		4137.38	-0.00569893		
597.6	0.2502752	0.23973569	1187.59	0.05176235	0.0587585	1777.6	0.0174375	0.02509523	2367.6	0.04602677	0.05315808	2957.59	-0.01501739		3547.58	-0.02729374		4137.58	-0.00569111		
597.8	0.24981321	0.23964133	1187.79	0.05330204	0.05873575	1777.8	0.01750223	0.02507747	2367.8	0.04622017	0.05313723	2957.79	-0.01478924		3547.78	-0.02817023		4137.78	-0.00532866		
598	0.24925416	0.23954702	1187.99	0.05415331	0.05871302	1778	0.01778718	0.02505972	2368	0.04733957	0.05311639	2957.99	-0.01505974		3547.98	-0.0275944		4137.98	-0.00598949		
598.2	0.24867235	0.23945274	1188.19	0.05470956	0.05869029	1778.2	0.01755766	0.02504198	2368.2	0.04744228	0.05309555	2958.19	-0.01460167		3548.18	-0.02884034		4138.18	-0.00636855		
598.4	0.24805074	0.2393585	1188.39	0.05443303	0.05866757	1778.4	0.01706724	0.02502426	2368.4	0.04791684	0.05307473	2958.39	-0.01436968		3548.38	-0.02932844		4138.38	-0.00623629		
598.6	0.2488745	0.23926429	1188.59	0.05403557	0.05864486	1778.6	0.0169117	0.02500654	2368.6	0.04766015	0.05305391	2958.59	-0.01402944		3548.58	-0.02956716		4138.58	-0.00569013		
598.8	0.24900926	0.23917012	1188.79	0.05390493	0.05862216	1778.8	0.01701683	0.02498885	2368.8	0.04694155	0.0530331	2958.79	-0.01454748		3548.78	-0.02940317		4138.78	-0.00603647		
599	0.24905917	0.23907599	1188.99	0.05396916	0.05859947	1779	0.01753961	0.02497116	2369	0.04749405	0.05301229	2958.99	-0.01607594		3548.98	-0.02980909		4138.98	-0.00589416		
599.2	0.24942916	0.2389819	1189.19	0.05376431	0.05857679	1779.2	0.01795444	0.02495348	2369.2	0.04751488	0.0529915	2959.19	-0.01602053		3549.18	-0.03012226		4139.18	-0.00584876		
599.4	0.25021676	0.23888784	1189.39	0.05392008	0.05855411	1779.4	0.01765912	0.02493582	2369.4	0.04709288	0.05297071	2959.39	-0.0166578		3549.38	-0.02926111		4139.38	-0.00684917		
599.6	0.250022	0.23879382	1189.59	0.05328585	0.05853145	1779.6	0.01749539	0.02491817	2369.6	0.04677475	0.05294994	2959.59	-0.01711164		3549.58	-0.0300253		4139.58	-0.00637278		
599.8	0.25051338	0.23869984	1189.79	0.05308145	0.05850879	1779.8	0.0173214	0.02490054	2369.8	0.04642066	0.05292917	2959.79	-0.01751798		3549.78	-0.03010824		4139.78	-0.00667957		
600	0.25090897	0.2386059	1189.99	0.05271373	0.05848614	1780	0.01696772	0.02488291	2370	0.04644143	0.05290841	2959.99	-0.01619555		3549.98	-0.03054418		4139.98	-0.00761459		
600.2	0.25163845	0.23851199	1190.19	0.05264942	0.0584635	1780.2	0.01706957	0.0248653	2370.2	0.04628889	0.05288765	2960.19	-0.01608144		3550.18	-0.03014285		4140.18	-0.00734789		
600.4	0.25324028	0.23841812	1190.39	0.05207771	0.05844087	1780.4	0.01772702	0.0248477	2370.4	0.04664731	0.05286691	2960.39	-0.01530218		3550.38	-0.03048224		4140.38	-0.00764946		
600.6	0.25320732	0.23832428	1190.59	0.05220837	0.05841825	1780.6	0.01762206	0.02483012	2370.6	0.0457632	0.05284617	2960.59	-0.01480789		3550.58	-0.03027841		4140.58	-0.00801327		
600.8	0.25324666	0.23823048	1190.79	0.05190619	0.05839564	1780.8	0.01748949	0.02481254	2370.8	0.04572308	0.05282544	2960.79	-0.01535147		3550.78	-0.03055886		4140.78	-0.00731879		
601	0.25307012	0.23813672	1190.99	0.05181098	0.05837303	1781	0.01737283	0.02479498	2371	0.04602928	0.05280472	2960.99	-0.01569992		3550.98	-0.03010223		4140.98	-0.00692913		
601.2	0.25344778	0.238043	1191.19	0.05253507	0.05835044	1781.2	0.01748175	0.02477743	2371.2	0.04633487	0.05278401	2961.19	-0.01531022		3551.18	-0.03011207		4141.18	-0.005922		
601.4	0.25276694	0.23794931	1191.39	0.05194235	0.05832785	1781.4	0.0179783	0.0247599	2371.4	0.0462534	0.0527633	2961.39	-0.01345222		3551.38	-0.03064453		4141.38	-0.00622438		
601.6	0.25195452	0.23785566	1191.59	0.052232	0.05830527	1781.6	0.01870455	0.02474237	2371.6	0.04668387	0.05274261	2961.59	-0.01360083		3551.58	-0.03126547		4141.58	-0.00643504		
601.8	0.25147665	0.23776205	1191.79	0.05304733	0.05828271	1781.8	0.01956754	0.02472486	2371.8	0.04644735	0.05272192	2961.79	-0.01374703		3551.78	-0.03130181		4141.78	-0.0057381		
602	0.25162849	0.23766847	1191.99	0.05326418	0.05826015	1782	0.02091894	0.02470736	2372	0.04697724	0.05270124	2961.99	-0.01436695		3551.98	-0.03049125		4141.98	-0.00614759		
602.2	0.25092002	0.23757493	1192.19	0.05264857	0.05823759	1782.2	0.02038109	0.02468987	2372.2	0.04681518	0.05268056	2962.19	-0.01422328		3552.18	-0.03158238		4142.18	-0.00663131		
602.4	0.250562	0.23748143	1192.39	0.05228039	0.05821505	1782.4	0.02106143	0.0246724	2372.4	0.04690061	0.0526599	2962.39	-0.01414521		3552.38	-0.03223103		4142.38	-0.00711678		
602.6	0.24922081	0.23738796	1192.59	0.05272398	0.05819252	1782.6	0.02086359	0.02465493	2372.6	0.04645242	0.05263924	2962.59	-0.01401614		3552.58	-0.03212442		4142.58	-0.00703484		
602.8	0.24884759	0.23729453	1192.79	0.05342372	0.05816999	1782.8	0.02197186	0.02463748	2372.8	0.04691809	0.0526186	2962.79	-0.01470775		3552.78	-0.03228453		4142.78	-0.00750923		
603	0.24872238	0.23720114	1192.99	0.05434511	0.05814747	1783	0.0223504	0.02462005	2373	0.04626176	0.05259796	2962.99	-0.01484554		3552.98	-0.03239356		4142.98	-0.00793866		
603.2	0.24857618	0.23710779	1193.19	0.05412456	0.05812497	1783.2	0.02254365	0.02460262	2373.2	0.04578438	0.05257733	2963.19	-0.01540779		3553.18	-0.03181622		4143.18	-0.008877		
603.4	0.24844982	0.23701447	1193.39	0.05440186	0.05810247	1783.4	0.02237042	0.02458521	2373.4	0.04560742	0.0525567	2963.39	-0.01681755		3553.38	-0.03157287		4143.38	-0.00936429		
603.6	0.24805781	0.23692119	1193.59	0.05482513	0.05807998	1783.6	0.02207812	0.02456781	2373.6	0.0459321	0.05253609	2963.59	-0.01690667		3553.58	-0.03183811		4143.58	-0.00891767		
603.8	0.24763436	0.23682794	1193.79	0.05486149	0.05805749	1783.8	0.02147313	0.02455042	2373.8	0.04580988	0.05251548	2963.79	-0.0165621		3553.78	-0.03139336		4143.78	-0.00971235		
604	0.24708919	0.23673473	1193.99	0.05461861	0.05803502	1784	0.02134894	0.02453304	2374	0.045932	0.05249488	2963.99	-0.01526329		3553.98	-0.03148816		4143.98	-0.00963645		
604.2	0.24789462	0.23664156	1194.19	0.05417825	0.05801256	1784.2	0.0205419	0.02451568	2374.2	0.04626356	0.05247429	2964.19	-0.01452734		3554.18	-0.03167292		4144.18	-0.00882925		
604.4	0.24787567	0.23654842	1194.39	0.05439597	0.0579901	1784.4	0.02085323	0.02449833	2374.4	0.04667751	0.05245371	2964.39	-0.01368792		3554.38	-0.03241774		4144.38	-0.00809561		
604.6	0.24703506	0.23645532	1194.59	0.05458002	0.05796765	1784.6	0.018568	0.02448099	2374.6	0.04684699	0.05243313	2964.59	-0.0134437		3554.58	-0.03135644		4144.58	-0.00875382		
604.8	0.24747217	0.23636226	1194.79	0.05380949	0.05794522	1784.8	0.01818428	0.02446366	2374.8	0.04763337	0.05241256	2964.79	-0.01352176		3554.78	-0.03051752		4144.78	-0.00774094		
605	0.24805846	0.23626924	1194.99	0.05291722	0.05792279	1785	0.01742922	0.02444635	2375	0.0474287	0.052392	2964.99	-0.01269051		3554.98	-0.02916683		4144.98	-0.00669222		
605.2	0.2484975	0.23617625	1195.19	0.05229962	0.05790036	1785.2	0.0169522	0.02442904	2375.2	0.04747168	0.05237145	2965.19	-0.01216372		3555.18	-0.02865939		4145.18	-0.00629708		
605.4	0.24881485	0.2360833	1195.39	0.05194724	0.05787795	1785.4	0.01749633	0.02441175	2375.4	0.0473156	0.05235091	2965.39	-0.01256001		3555.38	-0.02862571		4145.38	-0.00594647		
605.6	0.24964101	0.23599038	1195.59	0.05179821	0.05785555	1785.6	0.01702376	0.02439448	2375.6	0.0475883	0.05233038	2965.59	-0.01250311		3555.58	-0.02866015		4145.58	-0.00581282		
605.8	0.25046217	0.2358975	1195.79	0.05107182	0.05783315	1785.8	0.01690601	0.02437721	2375.8	0.04652423	0.05230985	2965.79	-0.01233548		3555.78	-0.0281188		4145.78	-0.00563036		
606	0.25043883	0.23580466	1195.99	0.05065913	0.05781077	1786	0.0169115	0.02435996	2376	0.04757325	0.05228933	2965.99	-0.0134105		3555.98	-0.02831386		4145.98	-0.00615502		
606.2	0.25016587	0.23571185	1196.19	0.05014513	0.05778839	1786.2	0.01613497	0.02434272	2376.2	0.04741793	0.05226882	2966.19	-0.0135363		3556.18	-0.0286961		4146.18	-0.00707152		
606.4	0.24947459	0.23561908	1196.39	0.05022155	0.05776602	1786.4	0.01713581	0.02432549	2376.4	0.04741991	0.05224832	2966.39	-0.01375564		3556.38	-0.02905929		4146.38	-0.00735256		
606.6	0.24930846	0.23552635	1196.59	0.0498796	0.05774366	1786.6	0.01652027	0.02430827	2376.6	0.04809492	0.05222782	2966.59	-0.01429616		3556.58	-0.02861191		4146.58	-0.00710789		
606.8	0.25067984	0.23543365	1196.79	0.04967223	0.05772131	1786.8	0.01754339	0.02429106	2376.8	0.04764616	0.05220734	2966.79	-0.0159046		3556.78	-0.0290966		4146.78	-0.0071181		
607	0.2507833	0.23534099	1196.99	0.04910804	0.05769896	1787	0.01612532	0.02427387	2377	0.04634156	0.05218686	2966.99	-0.015905		3556.98	-0.02871994		4146.98	-0.00723766		
607.2	0.25071894	0.23524837	1197.19	0.04879655	0.05767663	1787.2	0.01661012	0.02425669	2377.2	0.04620183	0.05216639	2967.19	-0.01740649		3557.18	-0.02927844		4147.18	-0.00689508		
607.4	0.25021849	0.23515578	1197.39	0.04851016	0.0576543	1787.4	0.01659711	0.02423952	2377.4	0.04653799	0.05214593	2967.39	-0.01735281		3557.38	-0.0300635		4147.38	-0.00627303		
607.6	0.24974329	0.23506323	1197.59	0.04890657	0.05763199	1787.6	0.01701024	0.02422237	2377.6	0.04727706	0.05212547	2967.59	-0.01683942		3557.58	-0.03036488		4147.58	-0.00623956		
607.8	0.24928229	0.23497072	1197.79	0.04845669	0.05760968	1787.8	0.01668098	0.02420522	2377.8	0.04682252	0.05210502	2967.79	-0.01643149		3557.78	-0.03077821		4147.78	-0.00645942		
608	0.25026767	0.23487824	1197.99	0.04869099	0.05758738	1788	0.01614065	0.02418809	2378	0.04789723	0.05208459	2967.99	-0.01584976		3557.98	-0.0303207		4147.98	-0.00631753		
608.2	0.2511082	0.2347858	1198.19	0.04912517	0.05756509	1788.2	0.01533241	0.02417097	2378.2	0.04804106	0.05206416	2968.19	-0.01582764		3558.18	-0.03091134		4148.18	-0.00578566		
608.4	0.25076442	0.23469339	1198.39	0.0501709	0.05754281	1788.4	0.01561084	0.02415386	2378.4	0.04855595	0.05204373	2968.39	-0.01572844		3558.38	-0.03147078		4148.38	-0.00592721		
608.6	0.25071127	0.23460102	1198.59	0.0500025	0.05752053	1788.6	0.01409324	0.02413677	2378.6	0.04856022	0.05202332	2968.59	-0.0156507		3558.58	-0.03068855		4148.58	-0.00588659		
608.8	0.2504532	0.23450869	1198.79	0.05046111	0.05749827	1788.8	0.01448369	0.02411969	2378.8	0.04900754	0.05200291	2968.79	-0.01549912		3558.78	-0.03143172		4148.78	-0.00440764		
609	0.25092479	0.2344164	1198.99	0.05092849	0.05747601	1789	0.01442289	0.02410261	2379	0.04857247	0.05198251	2968.99	-0.0152171		3558.98	-0.03195089		4148.98	-0.00482078		
609.2	0.25077307	0.23432414	1199.19	0.05131007	0.05745376	1789.2	0.01420144	0.02408555	2379.2	0.04797298	0.05196212	2969.19	-0.0149566		3559.18	-0.03271414		4149.18	-0.00520695		
609.4	0.25068934	0.23423191	1199.39	0.05230573	0.05743152	1789.4	0.01471706	0.02406851	2379.4	0.04795962	0.05194174	2969.39	-0.01518757		3559.38	-0.03335195		4149.38	-0.00491607		
609.6	0.25004993	0.23413973	1199.59	0.05209309	0.05740929	1789.6	0.01525955	0.02405147	2379.6	0.04731067	0.05192137	2969.59	-0.01465878		3559.58	-0.03356199		4149.58	-0.00575521		
609.8	0.24934718	0.23404757	1199.79	0.05217911	0.05738707	1789.8	0.01644565	0.02403445	2379.8	0.04639358	0.051901	2969.79	-0.01499782		3559.78	-0.03321346		4149.78	-0.0061304		
610	0.24864803	0.23395546	1199.99	0.05335999	0.05736485	1790	0.017615	0.02401744	2380	0.04637053	0.05188064	2969.99	-0.01520502		3559.98	-0.03307709		4149.98	-0.00648852		
610.2	0.24791536	0.23386338	1200.19	0.05329235	0.05734265	1790.2	0.01823996	0.02400044	2380.2	0.04619994	0.05186029	2970.19	-0.01532644		3560.18	-0.0326482		4150.18	-0.00703729		
610.4	0.24674196	0.23377134	1200.39	0.05331647	0.05732045	1790.4	0.01966266	0.02398345	2380.4	0.04606984	0.05183995	2970.39	-0.0157839		3560.38	-0.03231949		4150.38	-0.00712772		
610.6	0.24713073	0.23367933	1200.59	0.05273681	0.05729827	1790.6	0.01959674	0.02396648	2380.6	0.04617923	0.05181962	2970.59	-0.01558447		3560.58	-0.03196633		4150.58	-0.00748296		
610.8	0.24777027	0.23358736	1200.79	0.05219781	0.05727609	1790.8	0.01950066	0.02394952	2380.8	0.04461773	0.05179929	2970.79	-0.01580718		3560.78	-0.03169418		4150.78	-0.00695265		
611	0.24759441	0.23349543	1200.99	0.05162538	0.05725391	1791	0.01903736	0.02393256	2381	0.04389766	0.05177897	2970.99	-0.01599256		3560.98	-0.03165757		4150.98	-0.00704316		
611.2	0.24751159	0.23340353	1201.19	0.05192958	0.05723175	1791.2	0.0197355	0.02391563	2381.2	0.04399727	0.05175866	2971.19	-0.01620817		3561.18	-0.03171858		4151.18	-0.00668643		
611.4	0.24758982	0.23331167	1201.39	0.05179307	0.0572096	1791.4	0.01958963	0.0238987	2381.4	0.04362841	0.05173836	2971.39	-0.01537121		3561.38	-0.03140642		4151.38	-0.00696127		
611.6	0.24764534	0.23321985	1201.59	0.05162935	0.05718745	1791.6	0.01931535	0.02388178	2381.6	0.04389701	0.05171806	2971.59	-0.01508802		3561.58	-0.03047086		4151.58	-0.007296		
611.8	0.24813378	0.23312806	1201.79	0.05105287	0.05716532	1791.8	0.0187146	0.02386488	2381.8	0.04346949	0.05169778	2971.79	-0.01425058		3561.78	-0.02927009		4151.78	-0.00724191		
612	0.24885208	0.23303631	1201.99	0.05180616	0.05714319	1792	0.01879982	0.02384799	2382	0.04422911	0.0516775	2971.99	-0.01397957		3561.98	-0.02856319		4151.98	-0.00756166		
612.2	0.24836288	0.23294459	1202.19	0.05148746	0.05712107	1792.2	0.0184667	0.02383111	2382.2	0.04384987	0.05165723	2972.19	-0.01421887		3562.18	-0.02867081		4152.18	-0.00735053		
612.4	0.24796816	0.23285291	1202.39	0.0516543	0.05709896	1792.4	0.01786547	0.02381424	2382.4	0.04435863	0.05163697	2972.39	-0.01369309		3562.38	-0.02865577		4152.38	-0.00647466		
612.6	0.24730885	0.23276126	1202.59	0.05170824	0.05707686	1792.6	0.01654419	0.02379739	2382.6	0.04472025	0.05161671	2972.59	-0.01390227		3562.58	-0.02852659		4152.58	-0.00611525		
612.8	0.24654622	0.23266966	1202.79	0.0524329	0.05705476	1792.8	0.01612702	0.02378055	2382.8	0.04493308	0.05159646	2972.79	-0.01339533		3562.78	-0.02983884		4152.78	-0.00591328		
613	0.2471879	0.23257808	1202.99	0.05156471	0.05703268	1793	0.01691265	0.02376371	2383	0.04410918	0.05157623	2972.99	-0.01245548		3562.98	-0.03123532		4152.98	-0.00575305		
613.2	0.2467087	0.23248655	1203.19	0.05150595	0.0570106	1793.2	0.01716455	0.02374689	2383.2	0.04450315	0.05155599	2973.19	-0.01266728		3563.18	-0.03156128		4153.18	-0.00547233		
613.4	0.2460889	0.23239505	1203.39	0.05128941	0.05698853	1793.4	0.01781633	0.02373009	2383.4	0.04444249	0.05153577	2973.39	-0.01368985		3563.38	-0.0317533		4153.38	-0.00592193		
613.6	0.24573487	0.23230358	1203.59	0.0507245	0.05696647	1793.6	0.01883572	0.02371329	2383.6	0.04525371	0.05151556	2973.59	-0.01374479		3563.58	-0.03159876		4153.58	-0.00698375		
613.8	0.24475177	0.23221216	1203.79	0.05125347	0.05694442	1793.8	0.01842472	0.02369651	2383.8	0.04521298	0.05149535	2973.79	-0.01361298		3563.78	-0.03119605		4153.78	-0.00744007		
614	0.24426512	0.23212076	1203.99	0.05116646	0.05692238	1794	0.0183441	0.02367974	2384	0.04484688	0.05147515	2973.99	-0.01321867		3563.98	-0.03106847		4153.98	-0.00827919		
614.2	0.24396545	0.23202941	1204.19	0.05051622	0.05690035	1794.2	0.0179582	0.02366298	2384.2	0.04552572	0.05145496	2974.19	-0.01328135		3564.18	-0.03080132		4154.18	-0.00869716		
614.4	0.24384967	0.23193809	1204.39	0.05002531	0.05687832	1794.4	0.01904595	0.02364623	2384.4	0.04572432	0.05143478	2974.39	-0.01263574		3564.38	-0.0303729		4154.38	-0.00880198		
614.6	0.24471277	0.2318468	1204.59	0.04985134	0.05685631	1794.6	0.01901884	0.02362949	2384.6	0.04537107	0.0514146	2974.59	-0.01188277		3564.58	-0.03071485		4154.58	-0.00975987		
614.8	0.24515815	0.23175555	1204.79	0.04891303	0.0568343	1794.8	0.0185414	0.02361277	2384.8	0.04481121	0.05139443	2974.79	-0.01210249		3564.78	-0.03094901		4154.78	-0.00956799		
615	0.24491722	0.23166434	1204.99	0.04842239	0.0568123	1795	0.01858735	0.02359606	2385	0.04603774	0.05137427	2974.99	-0.01269224		3564.98	-0.03174033		4154.98	-0.01024642		
615.2	0.24475202	0.23157317	1205.19	0.04790358	0.05679031	1795.2	0.01785663	0.02357935	2385.2	0.04622764	0.05135412	2975.19	-0.01235159		3565.18	-0.03181894		4155.18	-0.00956154		
615.4	0.24494974	0.23148202	1205.39	0.04724272	0.05676832	1795.4	0.01768677	0.02356267	2385.4	0.04575345	0.05133398	2975.39	-0.01240923		3565.38	-0.03176987		4155.38	-0.00983109		
615.6	0.24565857	0.23139092	1205.59	0.04733083	0.05674635	1795.6	0.01678814	0.02354599	2385.6	0.04623192	0.05131384	2975.59	-0.01250994		3565.58	-0.03126432		4155.58	-0.00900803		
615.8	0.2456458	0.23129985	1205.79	0.04686493	0.05672438	1795.8	0.01686915	0.02352932	2385.8	0.04594435	0.05129371	2975.79	-0.0133444		3565.78	-0.03103547		4155.78	-0.00918436		
616	0.24553509	0.23120882	1205.99	0.04819805	0.05670243	1796	0.0161018	0.02351267	2386	0.04680989	0.05127359	2975.99	-0.01388991		3565.98	-0.03090589		4155.98	-0.00979323		
616.2	0.24525224	0.23111782	1206.19	0.04781885	0.05668048	1796.2	0.01579706	0.02349603	2386.2	0.04665967	0.05125348	2976.19	-0.01455837		3566.18	-0.02924504		4156.18	-0.00900653		
616.4	0.24467265	0.23102686	1206.39	0.04892844	0.05665854	1796.4	0.01543369	0.0234794	2386.4	0.04575187	0.05123338	2976.39	-0.01512877		3566.38	-0.02906153		4156.38	-0.00823458		
616.6	0.2442675	0.23093593	1206.59	0.04928191	0.05663661	1796.6	0.01579909	0.02346278	2386.6	0.04585753	0.05121328	2976.59	-0.01595482		3566.58	-0.02917099		4156.58	-0.00785597		
616.8	0.24462536	0.23084504	1206.79	0.05000525	0.05661468	1796.8	0.01575205	0.02344617	2386.8	0.0455273	0.05119319	2976.79	-0.01638456		3566.78	-0.02977203		4156.78	-0.00686599		
617	0.24502629	0.23075419	1206.99	0.05001394	0.05659277	1797	0.01624013	0.02342958	2387	0.04584933	0.05117311	2976.99	-0.01650528		3566.98	-0.02967475		4156.98	-0.00662032		
617.2	0.24444358	0.23066337	1207.19	0.05062409	0.05657086	1797.2	0.01630579	0.023413	2387.2	0.04619097	0.05115304	2977.19	-0.017458		3567.18	-0.0288317		4157.18	-0.00728578		
617.4	0.24464077	0.23057259	1207.39	0.05058765	0.05654896	1797.4	0.0159498	0.02339643	2387.4	0.04616566	0.05113297	2977.39	-0.01812304		3567.38	-0.02874586		4157.38	-0.00777476		
617.6	0.24497365	0.23048184	1207.59	0.05054644	0.05652707	1797.6	0.01566814	0.02337987	2387.6	0.04629563	0.05111292	2977.59	-0.01778075		3567.58	-0.02789829		4157.58	-0.00845563		
617.8	0.2451637	0.23039113	1207.79	0.04973478	0.05650519	1797.8	0.01550138	0.02336332	2387.8	0.04459386	0.05109287	2977.79	-0.01730997		3567.78	-0.02688476		4157.78	-0.00863095		
618	0.24470889	0.23030045	1207.99	0.05005982	0.05648332	1798	0.01610111	0.02334678	2388	0.0441523	0.05107283	2977.99	-0.01673839		3567.98	-0.02685825		4157.98	-0.00866823		
618.2	0.24488527	0.23020981	1208.19	0.05054269	0.05646146	1798.2	0.01669571	0.02333026	2388.2	0.04414944	0.05105279	2978.19	-0.01629166		3568.18	-0.02645921		4158.18	-0.00906022		
618.4	0.2440995	0.23011921	1208.39	0.0505872	0.0564396	1798.4	0.01723691	0.02331375	2388.4	0.0443125	0.05103277	2978.39	-0.01570566		3568.38	-0.02661286		4158.38	-0.00919041		
618.6	0.24424445	0.23002864	1208.59	0.05060395	0.05641776	1798.6	0.01687472	0.02329725	2388.6	0.04434528	0.05101275	2978.59	-0.01519671		3568.58	-0.02706008		4158.58	-0.00945901		
618.8	0.24463456	0.22993811	1208.79	0.04914922	0.05639592	1798.8	0.01734391	0.02328076	2388.8	0.04449546	0.05099274	2978.79	-0.01545044		3568.78	-0.026751		4158.78	-0.00910284		
619	0.24507901	0.22984761	1208.99	0.04852916	0.05637409	1799	0.01730858	0.02326428	2389	0.04517854	0.05097274	2978.99	-0.01540437		3568.98	-0.02737065		4158.98	-0.00899166		
619.2	0.2448171	0.22975715	1209.19	0.04788949	0.05635227	1799.2	0.01744263	0.02324781	2389.2	0.04445762	0.05095274	2979.19	-0.01583592		3569.18	-0.02777804		4159.18	-0.00837378		
619.4	0.24465738	0.22966672	1209.39	0.0474087	0.05633045	1799.4	0.01762565	0.02323136	2389.4	0.04413371	0.05093276	2979.39	-0.01605536		3569.38	-0.0276787		4159.38	-0.00811173		
619.6	0.24487079	0.22957633	1209.59	0.04687198	0.05630865	1799.6	0.01722819	0.02321492	2389.6	0.0445751	0.05091278	2979.59	-0.01611324		3569.58	-0.02818288		4159.58	-0.00770769		
619.8	0.24512841	0.22948598	1209.79	0.04639558	0.05628685	1799.8	0.01742759	0.02319849	2389.8	0.04484924	0.05089281	2979.79	-0.01613739		3569.78	-0.02831456		4159.78	-0.00883349		
620	0.24490186	0.22939566	1209.99	0.04731835	0.05626506	1800	0.0172533	0.02318207	2390	0.04525526	0.05087285	2979.99	-0.01530459		3569.98	-0.02764773		4159.98	-0.00879062		
620.2	0.24445613	0.22930538	1210.19	0.04703373	0.05624328	1800.2	0.01888073	0.02316566	2390.2	0.04451573	0.05085289	2980.19	-0.01540009		3570.18	-0.02698137		4160.18	-0.00810032		
620.4	0.2438903	0.22921513	1210.39	0.04759011	0.05622151	1800.4	0.01856978	0.02314926	2390.4	0.04418238	0.05083294	2980.39	-0.01618636		3570.38	-0.02779255		4160.38	-0.00762406		
620.6	0.24393302	0.22912492	1210.59	0.04790389	0.05619975	1800.6	0.01912855	0.02313288	2390.6	0.04449161	0.050813	2980.59	-0.01574094		3570.58	-0.02787625		4160.58	-0.00776582		
620.8	0.24450762	0.22903474	1210.79	0.0489467	0.056178	1800.8	0.01870137	0.0231165	2390.8	0.04433079	0.05079307	2980.79	-0.01521706		3570.78	-0.02794449		4160.78	-0.00693229		
621	0.24472874	0.2289446	1210.99	0.04858824	0.05615625	1801	0.01983956	0.02310014	2391	0.04417944	0.05077315	2980.99	-0.01516996		3570.98	-0.02806591		4160.98	-0.00683169		
621.2	0.24435048	0.22885449	1211.19	0.04888584	0.05613451	1801.2	0.0205637	0.02308379	2391.2	0.04365031	0.05075323	2981.19	-0.01518307		3571.18	-0.02896986		4161.18	-0.00656069		
621.4	0.24408958	0.22876442	1211.39	0.04898956	0.05611278	1801.4	0.02041667	0.02306746	2391.4	0.04407078	0.05073333	2981.39	-0.01551886		3571.38	-0.02869739		4161.38	-0.00668104		
621.6	0.24432162	0.22867438	1211.59	0.04918111	0.05609106	1801.6	0.02020071	0.02305113	2391.6	0.04408268	0.05071343	2981.59	-0.01507346		3571.58	-0.02916132		4161.58	-0.00673497		
621.8	0.24420719	0.22858439	1211.79	0.04968592	0.05606935	1801.8	0.0204334	0.02303481	2391.8	0.04384735	0.05069353	2981.79	-0.01571126		3571.78	-0.02906937		4161.78	-0.00648415		
622	0.24208116	0.22849442	1211.99	0.05149267	0.05604765	1802	0.01982749	0.02301851	2392	0.04422289	0.05067365	2981.99	-0.0155112		3571.98	-0.03006029		4161.98	-0.0067466		
622.2	0.24175843	0.22840449	1212.19	0.05186112	0.05602595	1802.2	0.019407	0.02300222	2392.2	0.04483779	0.05065377	2982.19	-0.01505443		3572.18	-0.03011635		4162.18	-0.00706095		
622.4	0.24183432	0.2283146	1212.39	0.05272907	0.05600427	1802.4	0.01871126	0.02298594	2392.4	0.04499301	0.0506339	2982.39	-0.01535825		3572.38	-0.03079798		4162.38	-0.00688109		
622.6	0.2425308	0.22822474	1212.59	0.05257747	0.05598259	1802.6	0.01854757	0.02296967	2392.6	0.04448303	0.05061404	2982.59	-0.0153302		3572.58	-0.03029704		4162.58	-0.00715023		
622.8	0.24288039	0.22813492	1212.79	0.05225162	0.05596092	1802.8	0.01834316	0.02295341	2392.8	0.04316935	0.05059419	2982.79	-0.0155941		3572.78	-0.02993461		4162.78	-0.00798085		
623	0.24260373	0.22804513	1212.99	0.0522879	0.05593926	1803	0.01760173	0.02293717	2393	0.04374032	0.05057434	2982.99	-0.0148244		3572.98	-0.03058606		4162.98	-0.00823159		
623.2	0.24174975	0.22795538	1213.19	0.05188972	0.0559176	1803.2	0.01777205	0.02292093	2393.2	0.04333233	0.0505545	2983.19	-0.01552075		3573.18	-0.03054248		4163.18	-0.00841006		
623.4	0.24158567	0.22786566	1213.39	0.05138868	0.05589596	1803.4	0.01670109	0.02290471	2393.4	0.04379875	0.05053467	2983.39	-0.01584424		3573.38	-0.03050451		4163.38	-0.0079995		
623.6	0.24241209	0.22777598	1213.59	0.05055561	0.05587432	1803.6	0.01580471	0.0228885	2393.6	0.04508081	0.05051485	2983.59	-0.01523018		3573.58	-0.03055235		4163.58	-0.00848622		
623.8	0.24294094	0.22768633	1213.79	0.05028772	0.05585269	1803.8	0.0154136	0.0228723	2393.8	0.04517037	0.05049504	2983.79	-0.01517858		3573.78	-0.03061975		4163.78	-0.0092912		
624	0.24298036	0.22759672	1213.99	0.04978949	0.05583107	1804	0.01529434	0.02285611	2394	0.04596166	0.05047523	2983.99	-0.01482584		3573.98	-0.02990874		4163.98	-0.0091655		
624.2	0.24372344	0.22750715	1214.19	0.04907043	0.05580946	1804.2	0.01589684	0.02283993	2394.2	0.04593167	0.05045543	2984.19	-0.01503721		3574.18	-0.02990819		4164.18	-0.00926407		
624.4	0.24352184	0.22741761	1214.39	0.04909587	0.05578786	1804.4	0.01526267	0.02282377	2394.4	0.04582112	0.05043564	2984.39	-0.01461872		3574.38	-0.02974863		4164.38	-0.00949728		
624.6	0.24375391	0.2273281	1214.59	0.04904478	0.05576626	1804.6	0.01573909	0.02280761	2394.6	0.04612314	0.05041586	2984.59	-0.01418577		3574.58	-0.02933367		4164.58	-0.00892756		
624.8	0.24414912	0.22723863	1214.79	0.04919764	0.05574468	1804.8	0.01567815	0.02279147	2394.8	0.0464719	0.05039608	2984.79	-0.01478881		3574.78	-0.02953173		4164.78	-0.00904214		
625	0.24363602	0.2271492	1214.99	0.04911623	0.0557231	1805	0.01695574	0.02277534	2395	0.04669589	0.05037631	2984.99	-0.01569583		3574.98	-0.03011016		4164.98	-0.0089201		
625.2	0.24240509	0.2270598	1215.19	0.04974551	0.05570153	1805.2	0.01649659	0.02275922	2395.2	0.04658955	0.05035655	2985.19	-0.01537417		3575.18	-0.02938635		4165.18	-0.00839026		
625.4	0.24206429	0.22697043	1215.39	0.04998427	0.05567997	1805.4	0.01553535	0.02274311	2395.4	0.04741941	0.0503368	2985.39	-0.01571909		3575.38	-0.02960172		4165.38	-0.00913255		
625.6	0.24194813	0.2268811	1215.59	0.05040169	0.05565842	1805.6	0.01574105	0.02272701	2395.6	0.04786028	0.05031706	2985.59	-0.01665415		3575.58	-0.03031785		4165.58	-0.00847105		
625.8	0.24114188	0.22679181	1215.79	0.05112341	0.05563687	1805.8	0.01616245	0.02271093	2395.8	0.04761695	0.05029732	2985.79	-0.01746266		3575.78	-0.02967601		4165.78	-0.00803676		
626	0.23974286	0.22670255	1215.99	0.0513558	0.05561534	1806	0.01627934	0.02269485	2396	0.04705166	0.05027759	2985.99	-0.01680915		3575.98	-0.03017936		4165.98	-0.00764068		
626.2	0.23961208	0.22661333	1216.19	0.05153374	0.05559381	1806.2	0.01686043	0.02267879	2396.2	0.04608687	0.05025787	2986.19	-0.01673686		3576.18	-0.03023548		4166.18	-0.00761245		
626.4	0.24063049	0.22652414	1216.39	0.05208285	0.05557229	1806.4	0.01730742	0.02266274	2396.4	0.04534778	0.05023815	2986.39	-0.01740202		3576.38	-0.03105984		4166.38	-0.00793918		
626.6	0.23996216	0.22643498	1216.59	0.05156934	0.05555078	1806.6	0.01769308	0.0226467	2396.6	0.04396935	0.05021845	2986.59	-0.01695765		3576.58	-0.03087304		4166.58	-0.00851279		
626.8	0.23964863	0.22634587	1216.79	0.05177425	0.05552927	1806.8	0.01690745	0.02263067	2396.8	0.04400024	0.05019875	2986.79	-0.01676736		3576.78	-0.03112575		4166.78	-0.00828112		
627	0.23901826	0.22625678	1216.99	0.05154854	0.05550778	1807	0.01643147	0.02261465	2397	0.04518753	0.05017906	2986.99	-0.01637724		3576.98	-0.03146391		4166.98	-0.00787469		
627.2	0.23810986	0.22616773	1217.19	0.05128223	0.05548629	1807.2	0.01592478	0.02259865	2397.2	0.04463639	0.05015938	2987.19	-0.01692397		3577.18	-0.03104423		4167.18	-0.00723803		
627.4	0.2379628	0.22607872	1217.39	0.05141684	0.05546482	1807.4	0.01527967	0.02258265	2397.4	0.04546362	0.0501397	2987.39	-0.01655266		3577.38	-0.03072522		4167.38	-0.00649342		
627.6	0.2377805	0.22598974	1217.59	0.04986064	0.05544335	1807.6	0.0156853	0.02256667	2397.6	0.04548968	0.05012003	2987.59	-0.01596668		3577.58	-0.02974816		4167.58	-0.00659833		
627.8	0.23783269	0.2259008	1217.79	0.04988866	0.05542188	1807.8	0.01523318	0.0225507	2397.8	0.04424074	0.05010037	2987.79	-0.01538352		3577.78	-0.03024314		4167.78	-0.00686148		
628	0.23879289	0.22581189	1217.99	0.0501255	0.05540043	1808	0.01411606	0.02253474	2398	0.04371888	0.05008072	2987.99	-0.01468979		3577.98	-0.02944443		4167.98	-0.00645918		
628.2	0.23966528	0.22572302	1218.19	0.05013335	0.05537899	1808.2	0.01359316	0.02251879	2398.2	0.0430356	0.05006108	2988.19	-0.0144183		3578.18	-0.02901545		4168.18	-0.00633137		
628.4	0.23908233	0.22563418	1218.39	0.05074797	0.05535755	1808.4	0.01307826	0.02250285	2398.4	0.04259262	0.05004144	2988.39	-0.01360684		3578.38	-0.02924932		4168.38	-0.00590374		
628.6	0.23919484	0.22554538	1218.59	0.05153835	0.05533612	1808.6	0.01265391	0.02248692	2398.6	0.04294321	0.05002181	2988.59	-0.01395805		3578.58	-0.02948568		4168.58	-0.00583937		
628.8	0.2390787	0.22545661	1218.79	0.05248174	0.0553147	1808.8	0.01287773	0.02247101	2398.8	0.04241293	0.05000219	2988.79	-0.01418418		3578.78	-0.02957501		4168.78	-0.00702668		
629	0.23867357	0.22536787	1218.99	0.0530851	0.05529329	1809	0.01279205	0.0224551	2399	0.04311917	0.04998258	2988.99	-0.0147224		3578.98	-0.02988119		4168.98	-0.00706317		
629.2	0.2378382	0.22527918	1219.19	0.05346023	0.05527189	1809.2	0.01194522	0.02243921	2399.2	0.04352105	0.04996297	2989.19	-0.01462634		3579.18	-0.03023637		4169.18	-0.00754993		
629.4	0.2379641	0.22519051	1219.39	0.05246368	0.05525049	1809.4	0.01259627	0.02242333	2399.4	0.04376452	0.04994337	2989.39	-0.01503621		3579.38	-0.0315801		4169.38	-0.00907063		
629.6	0.23785707	0.22510188	1219.59	0.05185096	0.05522911	1809.6	0.01369659	0.02240746	2399.6	0.0438234	0.04992378	2989.59	-0.01563622		3579.58	-0.03156582		4169.58	-0.00914314		
629.8	0.23820415	0.22501329	1219.79	0.05184009	0.05520773	1809.8	0.01384963	0.0223916	2399.8	0.04323126	0.0499042	2989.79	-0.01548356		3579.78	-0.03208089		4169.78	-0.01029144		
630	0.23786976	0.22492473	1219.99	0.05148379	0.05518636	1810	0.01355235	0.02237575	2400	0.04286894	0.04988463	2989.99	-0.01594577		3579.98	-0.03292251		4169.98	-0.01088878		
630.2	0.23843976	0.22483621	1220.19	0.0512065	0.055165	1810.2	0.01385659	0.02235991	2400.2	0.04257154	0.04986506	2990.19	-0.01671293		3580.18	-0.03396934		4170.18	-0.0116823		
630.4	0.239827	0.22474772	1220.39	0.05085237	0.05514364	1810.4	0.01457106	0.02234409	2400.4	0.04361044	0.0498455	2990.39	-0.01735153		3580.38	-0.0352502		4170.38	-0.01257827		
630.6	0.24044649	0.22465926	1220.59	0.05077546	0.0551223	1810.6	0.01523028	0.02232827	2400.6	0.04384292	0.04982595	2990.59	-0.01750882		3580.58	-0.03508652		4170.58	-0.01325042		
630.8	0.24057015	0.22457084	1220.79	0.04981851	0.05510096	1810.8	0.01465316	0.02231247	2400.8	0.04463949	0.0498064	2990.79	-0.01795717		3580.78	-0.03485086		4170.78	-0.01303681		
631	0.24035784	0.22448246	1220.99	0.04926667	0.05507963	1811	0.01478815	0.02229668	2401	0.04482613	0.04978687	2990.99	-0.01759292		3580.98	-0.03464404		4170.98	-0.01378352		
631.2	0.24031212	0.22439411	1221.19	0.04896335	0.05505831	1811.2	0.01486742	0.0222809	2401.2	0.04424514	0.04976734	2991.19	-0.01714037		3581.18	-0.03386811		4171.18	-0.01363521		
631.4	0.24025395	0.22430579	1221.39	0.04820344	0.055037	1811.4	0.01473886	0.02226513	2401.4	0.04448893	0.04974782	2991.39	-0.01712789		3581.38	-0.03368117		4171.38	-0.01288989		
631.6	0.24070967	0.22421751	1221.59	0.0473007	0.05501569	1811.6	0.01552931	0.02224937	2401.6	0.0434087	0.0497283	2991.59	-0.01715502		3581.58	-0.03340662		4171.58	-0.01259868		
631.8	0.24107884	0.22412927	1221.79	0.04749953	0.0549944	1811.8	0.01498847	0.02223362	2401.8	0.04248251	0.0497088	2991.79	-0.01623735		3581.78	-0.03318258		4171.78	-0.01182234		
632	0.24236032	0.22404106	1221.99	0.04750901	0.05497311	1812	0.01461409	0.02221788	2402	0.04152118	0.0496893	2991.99	-0.01620676		3581.98	-0.03145123		4171.98	-0.01149365		
632.2	0.24235765	0.22395288	1222.19	0.04771834	0.05495183	1812.2	0.01466562	0.02220216	2402.2	0.04144254	0.04966981	2992.19	-0.0159078		3582.18	-0.03110272		4172.18	-0.01218467		
632.4	0.24201293	0.22386474	1222.39	0.04805317	0.05493056	1812.4	0.01444392	0.02218644	2402.4	0.04145347	0.04965032	2992.39	-0.01551783		3582.38	-0.03149478		4172.38	-0.01192365		
632.6	0.24176468	0.22377663	1222.59	0.04904247	0.0549093	1812.6	0.01411921	0.02217074	2402.6	0.04157827	0.04963085	2992.59	-0.01553494		3582.58	-0.03107928		4172.58	-0.01292228		
632.8	0.24090665	0.22368856	1222.79	0.04925015	0.05488804	1812.8	0.0143353	0.02215505	2402.8	0.04148341	0.04961138	2992.79	-0.01553466		3582.78	-0.03052491		4172.78	-0.01279316		
633	0.24022174	0.22360052	1222.99	0.04929615	0.0548668	1813	0.01368266	0.02213937	2403	0.04279618	0.04959192	2992.99	-0.01502009		3582.98	-0.0309995		4172.98	-0.01229521		
633.2	0.23946443	0.22351252	1223.19	0.04993342	0.05484556	1813.2	0.01415112	0.0221237	2403.2	0.04279225	0.04957247	2993.19	-0.01446446		3583.18	-0.03119508		4173.18	-0.01227767		
633.4	0.23915188	0.22342455	1223.39	0.04925089	0.05482433	1813.4	0.01538984	0.02210804	2403.4	0.04253926	0.04955302	2993.39	-0.01417036		3583.38	-0.03089274		4173.38	-0.01267447		
633.6	0.23846603	0.22333662	1223.59	0.04958437	0.05480311	1813.6	0.01572137	0.02209239	2403.6	0.04312432	0.04953359	2993.59	-0.01497044		3583.58	-0.03045089		4173.58	-0.01269635		
633.8	0.23797372	0.22324872	1223.79	0.04939067	0.05478189	1813.8	0.0159628	0.02207676	2403.8	0.04345456	0.04951416	2993.79	-0.01562081		3583.78	-0.03037277		4173.78	-0.01288488		
634	0.23760989	0.22316085	1223.99	0.05035514	0.05476069	1814	0.01591272	0.02206113	2404	0.04378997	0.04949473	2993.99	-0.0164546		3583.98	-0.03086332		4173.98	-0.01166367		
634.2	0.23833348	0.22307302	1224.19	0.05068363	0.05473949	1814.2	0.01674525	0.02204552	2404.2	0.0442195	0.04947532	2994.19	-0.01658674		3584.18	-0.03126178		4174.18	-0.0115205		
634.4	0.23906142	0.22298523	1224.39	0.05099788	0.0547183	1814.4	0.01674778	0.02202991	2404.4	0.04426167	0.04945591	2994.39	-0.01696001		3584.38	-0.0321369		4174.38	-0.01132864		
634.6	0.23907082	0.22289747	1224.59	0.05119666	0.05469712	1814.6	0.01672612	0.02201432	2404.6	0.04457458	0.04943651	2994.59	-0.01695544		3584.58	-0.03181484		4174.58	-0.01106296		
634.8	0.23799789	0.22280974	1224.79	0.05051247	0.05467595	1814.8	0.01584559	0.02199874	2404.8	0.04418217	0.04941712	2994.79	-0.01753478		3584.78	-0.03214637		4174.78	-0.01032285		
635	0.23821312	0.22272205	1224.99	0.05129075	0.05465478	1815	0.01548967	0.02198317	2405	0.04361554	0.04939774	2994.99	-0.01712944		3584.98	-0.03248434		4174.98	-0.00954884		
635.2	0.23779096	0.22263439	1225.19	0.05101569	0.05463363	1815.2	0.01491597	0.02196761	2405.2	0.04359888	0.04937836	2995.19	-0.01813982		3585.18	-0.03220309		4175.18	-0.00879441		
635.4	0.23816791	0.22254677	1225.39	0.05031068	0.05461248	1815.4	0.01493831	0.02195206	2405.4	0.0443316	0.04935899	2995.39	-0.01888948		3585.38	-0.0331126		4175.38	-0.00803792		
635.6	0.23850865	0.22245918	1225.59	0.049944	0.05459134	1815.6	0.01566021	0.02193652	2405.6	0.04440234	0.04933963	2995.59	-0.01961238		3585.58	-0.03309793		4175.58	-0.00809448		
635.8	0.23880994	0.22237163	1225.79	0.04872301	0.05457021	1815.8	0.01465467	0.021921	2405.8	0.04418763	0.04932028	2995.79	-0.01943058		3585.78	-0.0323525		4175.78	-0.00825299		
636	0.23947146	0.22228411	1225.99	0.04805732	0.05454909	1816	0.01416839	0.02190548	2406	0.04358202	0.04930093	2995.99	-0.01905106		3585.98	-0.0322133		4175.98	-0.00908576		
636.2	0.23988576	0.22219663	1226.19	0.04815529	0.05452797	1816.2	0.01304758	0.02188998	2406.2	0.04434417	0.04928159	2996.19	-0.01845731		3586.18	-0.03343259		4176.18	-0.00900967		
636.4	0.2404523	0.22210917	1226.39	0.04755027	0.05450686	1816.4	0.01264905	0.02187449	2406.4	0.04481603	0.04926226	2996.39	-0.01771482		3586.38	-0.0329254		4176.38	-0.00832476		
636.6	0.24038425	0.22202176	1226.59	0.04777215	0.05448576	1816.6	0.01277926	0.021859	2406.6	0.04454582	0.04924294	2996.59	-0.01683825		3586.58	-0.03250026		4176.58	-0.00874334		
636.8	0.24059043	0.22193438	1226.79	0.04740348	0.05446467	1816.8	0.01307999	0.02184353	2406.8	0.04467178	0.04922362	2996.79	-0.01645619		3586.78	-0.03252639		4176.78	-0.00776671		
637	0.24156411	0.22184703	1226.99	0.04834267	0.05444359	1817	0.01324611	0.02182807	2407	0.04537951	0.04920432	2996.99	-0.01585449		3586.98	-0.03223335		4176.98	-0.0077522		
637.2	0.24123825	0.22175972	1227.19	0.04901676	0.05442252	1817.2	0.01419815	0.02181262	2407.2	0.04551687	0.04918501	2997.19	-0.01614678		3587.18	-0.03191492		4177.18	-0.00904497		
637.4	0.24111808	0.22167244	1227.39	0.04829242	0.05440145	1817.4	0.01504274	0.02179718	2407.4	0.04641373	0.04916572	2997.39	-0.01597831		3587.38	-0.0321123		4177.38	-0.01002922		
637.6	0.24104612	0.2215852	1227.59	0.04772786	0.05438039	1817.6	0.0149826	0.02178176	2407.6	0.04734579	0.04914644	2997.59	-0.0164156		3587.58	-0.03201554		4177.58	-0.0100197		
637.8	0.24159275	0.22149799	1227.79	0.04767333	0.05435934	1817.8	0.01566863	0.02176634	2407.8	0.04723205	0.04912716	2997.79	-0.01638584		3587.78	-0.03253619		4177.78	-0.01014038		
638	0.2418378	0.22141081	1227.99	0.04862991	0.0543383	1818	0.01570671	0.02175094	2408	0.04745596	0.04910789	2997.99	-0.01578087		3587.98	-0.03305142		4177.98	-0.01028337		
638.2	0.24202024	0.22132367	1228.19	0.04859163	0.05431727	1818.2	0.01562651	0.02173554	2408.2	0.04696699	0.04908863	2998.19	-0.01573477		3588.18	-0.03281895		4178.18	-0.01008071		
638.4	0.24129822	0.22123656	1228.39	0.04845087	0.05429624	1818.4	0.0156372	0.02172016	2408.4	0.04603039	0.04906937	2998.39	-0.01636617		3588.38	-0.03376674		4178.38	-0.01001729		
638.6	0.24042521	0.22114949	1228.59	0.04849962	0.05427523	1818.6	0.01639504	0.02170478	2408.6	0.04567474	0.04905012	2998.59	-0.01615515		3588.58	-0.03245563		4178.58	-0.01048401		
638.8	0.24009668	0.22106245	1228.79	0.0487859	0.05425422	1818.8	0.01584162	0.02168942	2408.8	0.04475093	0.04903088	2998.79	-0.01725464		3588.78	-0.03199477		4178.78	-0.01028361		
639	0.23967035	0.22097545	1228.99	0.04908764	0.05423322	1819	0.01666474	0.02167407	2409	0.04413786	0.04901165	2998.99	-0.01787496		3588.98	-0.03261957		4178.98	-0.01031857		
639.2	0.23916264	0.22088848	1229.19	0.04839043	0.05421222	1819.2	0.01652993	0.02165873	2409.2	0.04421902	0.04899243	2999.19	-0.01854492		3589.18	-0.0324683		4179.18	-0.01012146		
639.4	0.23897343	0.22080154	1229.39	0.04895718	0.05419124	1819.4	0.0161284	0.0216434	2409.4	0.04372195	0.04897321	2999.39	-0.01871988		3589.38	-0.03272036		4179.38	-0.01058078		
639.6	0.23838952	0.22071464	1229.59	0.04874296	0.05417026	1819.6	0.01602972	0.02162808	2409.6	0.04347079	0.048954	2999.59	-0.01913701		3589.58	-0.03210076		4179.58	-0.01089456		
639.8	0.2379527	0.22062777	1229.79	0.04809174	0.05414929	1819.8	0.01572767	0.02161277	2409.8	0.04256597	0.0489348	2999.79	-0.018828		3589.78	-0.03246384		4179.78	-0.01115657		
640	0.23732324	0.22054094	1229.99	0.04795037	0.05412833	1820	0.01558318	0.02159748	2410	0.04300826	0.0489156	2999.99	-0.01818444		3589.98	-0.03343894		4179.98	-0.01094297		
640.2	0.23749422	0.22045414	1230.19	0.04835698	0.05410738	1820.2	0.01467807	0.02158219	2410.2	0.04343647	0.04889641	3000.19	-0.0182831		3590.18	-0.03399416		4180.18	-0.00970951		
640.4	0.23659008	0.22036738	1230.39	0.04888853	0.05408644	1820.4	0.01492186	0.02156692	2410.4	0.04353702	0.04887723	3000.39	-0.01835689		3590.38	-0.03372346		4180.38	-0.00980423		
640.6	0.23654836	0.22028065	1230.59	0.0496786	0.0540655	1820.6	0.01567982	0.02155165	2410.6	0.04308493	0.04885806	3000.59	-0.01872689		3590.58	-0.0340639		4180.58	-0.00989346		
640.8	0.23612232	0.22019395	1230.79	0.05035008	0.05404457	1820.8	0.01601948	0.0215364	2410.8	0.04272049	0.0488389	3000.79	-0.01913902		3590.78	-0.03437624		4180.78	-0.00939733		
641	0.23576304	0.22010729	1230.99	0.05107758	0.05402365	1821	0.01597162	0.02152115	2411	0.04277926	0.04881974	3000.99	-0.01837864		3590.98	-0.03437994		4180.98	-0.01003479		
641.2	0.23533073	0.22002066	1231.19	0.05067442	0.05400274	1821.2	0.016352	0.02150592	2411.2	0.04264149	0.04880059	3001.19	-0.01859319		3591.18	-0.03579578		4181.18	-0.01064552		
641.4	0.2357294	0.21993407	1231.39	0.05043835	0.05398184	1821.4	0.0164878	0.0214907	2411.4	0.04288372	0.04878145	3001.39	-0.01978314		3591.38	-0.03598988		4181.38	-0.01072366		
641.6	0.23539369	0.21984751	1231.59	0.05036095	0.05396094	1821.6	0.01601719	0.02147549	2411.6	0.04281674	0.04876231	3001.59	-0.01965138		3591.58	-0.03625957		4181.58	-0.01053819		
641.8	0.23543876	0.21976098	1231.79	0.04982593	0.05394005	1821.8	0.01706851	0.02146029	2411.8	0.04294809	0.04874319	3001.79	-0.02027145		3591.78	-0.03620013		4181.78	-0.01112871		
642	0.23529592	0.21967449	1231.99	0.04942225	0.05391917	1822	0.01660508	0.0214451	2412	0.04277506	0.04872407	3001.99	-0.01908002		3591.98	-0.03540478		4181.98	-0.01124678		
642.2	0.23543366	0.21958803	1232.19	0.04869588	0.0538983	1822.2	0.01712616	0.02142992	2412.2	0.04234902	0.04870496	3002.19	-0.0200503		3592.18	-0.03484206		4182.18	-0.01043408		
642.4	0.23468179	0.21950161	1232.39	0.04823521	0.05387744	1822.4	0.01721714	0.02141476	2412.4	0.04226972	0.04868585	3002.39	-0.01988948		3592.38	-0.03458273		4182.38	-0.01035118		
642.6	0.23500853	0.21941522	1232.59	0.04839328	0.05385658	1822.6	0.01724054	0.0213996	2412.6	0.04170397	0.04866675	3002.59	-0.01913417		3592.58	-0.03329171		4182.58	-0.01063011		
642.8	0.23508728	0.21932886	1232.79	0.04826835	0.05383574	1822.8	0.01565724	0.02138445	2412.8	0.04202063	0.04864766	3002.79	-0.01946058		3592.78	-0.03316273		4182.78	-0.01052507		
643	0.23491676	0.21924254	1232.99	0.04764012	0.0538149	1823	0.01547571	0.02136932	2413	0.04214848	0.04862858	3002.99	-0.01905234		3592.98	-0.03216616		4182.98	-0.00952437		
643.2	0.23473905	0.21915625	1233.19	0.0476484	0.05379407	1823.2	0.01476475	0.02135419	2413.2	0.04236114	0.04860951	3003.19	-0.01824967		3593.18	-0.03153674		4183.18	-0.00913269		
643.4	0.23476486	0.21907	1233.39	0.04771659	0.05377324	1823.4	0.0141067	0.02133908	2413.4	0.04225377	0.04859044	3003.39	-0.01879366		3593.38	-0.03071379		4183.38	-0.01018246		
643.6	0.23392219	0.21898378	1233.59	0.04739252	0.05375243	1823.6	0.01397567	0.02132398	2413.6	0.04258014	0.04857138	3003.59	-0.0179281		3593.58	-0.03037209		4183.58	-0.00990874		
643.8	0.23302855	0.21889759	1233.79	0.04722912	0.05373162	1823.8	0.0135142	0.02130888	2413.8	0.04223732	0.04855233	3003.79	-0.0177451		3593.78	-0.03162749		4183.78	-0.00944601		
644	0.23374554	0.21881144	1233.99	0.04782532	0.05371082	1824	0.01287373	0.0212938	2414	0.04256468	0.04853328	3003.99	-0.017808		3593.98	-0.03148059		4183.98	-0.00918392		
644.2	0.23392229	0.21872532	1234.19	0.04841076	0.05369003	1824.2	0.01255763	0.02127873	2414.2	0.04194655	0.04851425	3004.19	-0.01811084		3594.18	-0.03121438		4184.18	-0.00876909		
644.4	0.23389932	0.21863924	1234.39	0.04918266	0.05366925	1824.4	0.01258853	0.02126367	2414.4	0.04169777	0.04849522	3004.39	-0.01751343		3594.38	-0.03149402		4184.38	-0.00857507		
644.6	0.23424023	0.21855319	1234.59	0.04938403	0.05364848	1824.6	0.01290417	0.02124862	2414.6	0.04150811	0.04847619	3004.59	-0.01732127		3594.58	-0.03138521		4184.58	-0.00824508		
644.8	0.23441879	0.21846717	1234.79	0.04943083	0.05362771	1824.8	0.01233364	0.02123358	2414.8	0.0413735	0.04845718	3004.79	-0.01680759		3594.78	-0.03193291		4184.78	-0.00807001		
645	0.23478121	0.21838119	1234.99	0.04888128	0.05360695	1825	0.01258913	0.02121855	2415	0.04140684	0.04843817	3004.99	-0.01674263		3594.98	-0.03258978		4184.98	-0.00815508		
645.2	0.23558289	0.21829524	1235.19	0.04816324	0.0535862	1825.2	0.01385775	0.02120353	2415.2	0.04122486	0.04841917	3005.19	-0.01749446		3595.18	-0.03326361		4185.18	-0.0085522		
645.4	0.23528041	0.21820933	1235.39	0.04841735	0.05356546	1825.4	0.0137982	0.02118853	2415.4	0.04126454	0.04840018	3005.39	-0.01830645		3595.38	-0.03324773		4185.38	-0.00879628		
645.6	0.23550246	0.21812345	1235.59	0.04778764	0.05354472	1825.6	0.01417821	0.02117353	2415.6	0.04144526	0.04838119	3005.59	-0.01691139		3595.58	-0.0338909		4185.58	-0.00901935		
645.8	0.23657059	0.2180376	1235.79	0.04735127	0.053524	1825.8	0.01492619	0.02115854	2415.8	0.04153578	0.04836222	3005.79	-0.01726832		3595.78	-0.03354128		4185.78	-0.00909181		
646	0.23715033	0.21795179	1235.99	0.04703557	0.05350328	1826	0.01480318	0.02114357	2416	0.04057849	0.04834325	3005.99	-0.01701282		3595.98	-0.03359405		4185.98	-0.0079742		
646.2	0.23718643	0.21786601	1236.19	0.04694702	0.05348257	1826.2	0.01555044	0.0211286	2416.2	0.04086812	0.04832428	3006.19	-0.01715248		3596.18	-0.03358711		4186.18	-0.00787875		
646.4	0.23778276	0.21778026	1236.39	0.04706408	0.05346187	1826.4	0.0154076	0.02111365	2416.4	0.04134879	0.04830533	3006.39	-0.01664243		3596.38	-0.03330798		4186.38	-0.00870258		
646.6	0.2374519	0.21769455	1236.59	0.04691358	0.05344117	1826.6	0.01531951	0.02109871	2416.6	0.04171422	0.04828638	3006.59	-0.01564466		3596.58	-0.03373824		4186.58	-0.00902946		
646.8	0.23687071	0.21760887	1236.79	0.04716632	0.05342048	1826.8	0.01417216	0.02108377	2416.8	0.04328133	0.04826744	3006.79	-0.01548637		3596.78	-0.03274832		4186.78	-0.00949403		
647	0.2367892	0.21752322	1236.99	0.04665652	0.05339981	1827	0.01378299	0.02106885	2417	0.04431698	0.04824851	3006.99	-0.01571894		3596.98	-0.03230386		4186.98	-0.00876736		
647.2	0.23654636	0.21743761	1237.19	0.04702932	0.05337914	1827.2	0.01381539	0.02105394	2417.2	0.04448692	0.04822958	3007.19	-0.01588652		3597.18	-0.0330197		4187.18	-0.00969032		
647.4	0.2365654	0.21735204	1237.39	0.04772545	0.05335847	1827.4	0.01279853	0.02103904	2417.4	0.04450662	0.04821066	3007.39	-0.01588517		3597.38	-0.03278199		4187.38	-0.00963364		
647.6	0.23635651	0.21726649	1237.59	0.0487257	0.05333782	1827.6	0.01290459	0.02102415	2417.6	0.04420816	0.04819175	3007.59	-0.01524651		3597.58	-0.03285593		4187.58	-0.00980538		
647.8	0.23683453	0.21718098	1237.79	0.04965787	0.05331717	1827.8	0.01289758	0.02100927	2417.8	0.04437432	0.04817285	3007.79	-0.015712		3597.78	-0.03300292		4187.78	-0.01042326		
648	0.2374353	0.21709551	1237.99	0.05053328	0.05329654	1828	0.01268812	0.0209944	2418	0.04426166	0.04815395	3007.99	-0.01605465		3597.98	-0.03225978		4187.98	-0.01122717		
648.2	0.23696663	0.21701006	1238.19	0.050803	0.0532759	1828.2	0.01242829	0.02097954	2418.2	0.0440375	0.04813506	3008.19	-0.01631614		3598.18	-0.0323406		4188.18	-0.01123126		
648.4	0.2369338	0.21692465	1238.39	0.05118389	0.05325528	1828.4	0.01199161	0.02096469	2418.4	0.0437091	0.04811618	3008.39	-0.01647804		3598.38	-0.0328173		4188.38	-0.01100034		
648.6	0.23672558	0.21683928	1238.59	0.05127042	0.05323467	1828.6	0.01155032	0.02094985	2418.6	0.04326449	0.04809731	3008.59	-0.01747892		3598.58	-0.03293957		4188.58	-0.01107237		
648.8	0.23649715	0.21675394	1238.79	0.05092346	0.05321406	1828.8	0.01115642	0.02093502	2418.8	0.04216186	0.04807844	3008.79	-0.01830136		3598.78	-0.03326169		4188.78	-0.0108603		
649	0.23585595	0.21666863	1238.99	0.05050873	0.05319346	1829	0.01151582	0.0209202	2419	0.04058086	0.04805958	3008.99	-0.01942541		3598.98	-0.03362106		4188.98	-0.01066609		
649.2	0.23573533	0.21658335	1239.19	0.05012602	0.05317287	1829.2	0.01158958	0.0209054	2419.2	0.03920992	0.04804073	3009.19	-0.01983958		3599.18	-0.03388878		4189.18	-0.01036971		
649.4	0.23532235	0.21649811	1239.39	0.05033426	0.05315229	1829.4	0.01088927	0.0208906	2419.4	0.03755975	0.04802189	3009.39	-0.0207393		3599.38	-0.03431393		4189.38	-0.00979464		
649.6	0.23577752	0.21641291	1239.59	0.04966462	0.05313172	1829.6	0.01076296	0.02087582	2419.6	0.0357531	0.04800305	3009.59	-0.02114608		3599.58	-0.03452549		4189.58	-0.00901282		
649.8	0.23585865	0.21632773	1239.79	0.04948334	0.05311115	1829.8	0.01024865	0.02086104	2419.8	0.0338428	0.04798422	3009.79	-0.0222951		3599.78	-0.03476252		4189.78	-0.00811664		
