# Supplementary material for: Functional development of a V3/glycan-specific broadly neutralizing antibody isolated from a case of HIV superinfection
Source: eLife. 2021 Jul 15;10:e68110. doi: 10.7554/eLife.68110 (PMC8376252; doi:10.7554/eLife.68110)
Supplement: Figure 2—source data 2. [file elife-68110-fig2-data2.zip › QA013.2 Dbl Ref BLI_2020.09.30/QA013.765M.C1 gp120/RawData0.xls]

A5		B5		C5		D5		E5		F5		G5		H5		A6		B6		C6		D6		E6		F6		G6		H6
0	0	0	0	0	0	0	0	0	0	0	0	0	0	0	0	0	0	0	0	0	0	0	0	0	0	0	0	0	0	0	0
0.2	0.00594899	0.2	-0.00725679	0.2	0.00616519	0.2	0.00111167	0.2	0.00499347	0.2	0.00415381	0.2	0.00401064	0.2	0.00160345	0.2	0.00306818	0.2	-0.0013597	0.2	-0.00354721	0.2	0.00905594	0.2	-0.00019857	0.2	-0.00243917	0.2	0.00233036	0.2	-0.00237797
0.4	0.0083207	0.4	-0.00441444	0.4	0.00496838	0.4	0.00099011	0.4	0.00801103	0.4	0.00770988	0.4	0.00879427	0.4	0.00212839	0.4	0.00097835	0.4	0.00009598	0.4	0.0041523	0.4	0.00550066	0.4	-0.00094099	0.4	0.0043289	0.4	0.00137706	0.4	0.00287145
0.6	0.00769992	0.6	-0.00047851	0.6	0.00410731	0.6	-0.00161268	0.6	0.00821015	0.6	0.01099474	0.6	0.00232504	0.6	0.00732552	0.6	0.00110858	0.6	-0.00243659	0.6	0.00704152	0.6	0.01006918	0.6	-0.00243126	0.6	0.00363466	0.6	0.00294486	0.6	0.00282213
0.8	0.00927576	0.8	0.00340938	0.8	0.00954942	0.8	0.00655213	0.8	0.00784739	0.8	0.01058945	0.8	0.00458855	0.8	0.00751683	0.8	-0.00029144	0.8	0.00296291	0.8	0.00656247	0.8	0.00548765	0.8	0.00604688	0.8	0.006962	0.8	-0.00143532	0.8	0.00349373
1	0.01243999	1	0.00136426	1	0.01085685	1	0.00607873	1	0.0040796	1	0.01262295	1	0.01256197	1	0.00970886	1	0.00812525	1	0.0031822	1	0.00505554	1	0.00605948	1	0.00271548	1	0.00509143	1	0.01001684	1	0.00074879
1.2	0.00897842	1.2	-0.00204756	1.2	0.00929046	1.2	0.0099075	1.2	0.00722042	1.2	0.01783201	1.2	0.01115904	1.2	0.00835483	1.2	0.0086514	1.2	0.00623638	1.2	0.00466693	1.2	0.00673899	1.2	0.0023675	1.2	0.01129716	1.2	0.00316799	1.2	0.00242872
1.4	0.01484859	1.4	0.00127634	1.4	0.01046809	1.4	0.01111455	1.4	0.01065993	1.4	0.0092452	1.4	0.0141263	1.4	0.00990191	1.4	0.0114135	1.4	0.00631488	1.4	0.0069482	1.4	0.01016217	1.4	0.00795791	1.4	0.0109193	1.4	0.00882941	1.4	0.00327643
1.6	0.01636496	1.6	-0.00256281	1.6	0.00676942	1.6	0.00966149	1.6	0.00917067	1.6	0.0136195	1.6	0.00872337	1.6	0.0083428	1.6	0.00808061	1.6	0.0069045	1.6	0.00387347	1.6	0.01039707	1.6	0.005428	1.6	0.0077396	1.6	0.00562466	1.6	0.00442057
1.8	0.01669039	1.8	-0.00044184	1.8	0.01125532	1.8	0.01074085	1.8	0.00887032	1.8	0.01526928	1.8	0.01581545	1.8	0.00878242	1.8	0.00786407	1.8	0.00556919	1.8	0.01119844	1.8	0.00615703	1.8	0.0102257	1.8	0.00579793	1.8	0.00458334	1.8	0.00692598
2	0.01627068	2	0.00088672	2	0.0121125	2	0.01356005	2	0.01115793	2	0.01153888	2	0.01262542	2	0.00632955	2	0.01059743	2	0.00450191	2	0.00849456	2	0.00932916	2	0.00646036	2	0.009651	2	0.00205176	2	0.0053396
2.2	0.01329798	2.2	-0.00266243	2.2	0.0127889	2.2	0.00911461	2.2	0.00790614	2.2	0.01373561	2.2	0.00758936	2.2	0.00970805	2.2	0.00915585	2.2	0.007596	2.2	0.00934923	2.2	0.00978305	2.2	0.00672863	2.2	0.00701372	2.2	0.00494824	2.2	0.01051187
2.4	0.01585151	2.4	0.00310994	2.4	0.01207025	2.4	0.01784334	2.4	0.00902241	2.4	0.01465325	2.4	0.01084489	2.4	0.01293375	2.4	0.00929884	2.4	0.00835958	2.4	0.00942803	2.4	0.01021455	2.4	0.01080714	2.4	0.00813668	2.4	0.00781735	2.4	0.00693778
2.6	0.01490686	2.6	0.00313743	2.6	0.01145011	2.6	0.01419722	2.6	0.00986759	2.6	0.01335648	2.6	0.010154	2.6	0.0135202	2.6	0.01014088	2.6	0.00365337	2.6	0.00953641	2.6	0.01166268	2.6	0.00920105	2.6	0.00808144	2.6	0.00555658	2.6	0.00675286
2.8	0.01462624	2.8	0.00557846	2.8	0.01575663	2.8	0.01265632	2.8	0.01007379	2.8	0.01940846	2.8	0.01096138	2.8	0.01202769	2.8	0.00961281	2.8	0.00715848	2.8	0.01118375	2.8	0.01317155	2.8	0.00690413	2.8	0.00825714	2.8	0.00941121	2.8	-0.00074635
3	0.01424021	3	0.00298951	3	0.01295841	3	0.01264335	3	0.01047478	3	0.01446601	3	0.01100855	3	0.01266809	3	0.01098168	3	0.01094184	3	0.00955186	3	0.01518668	3	0.01333911	3	0.00953886	3	0.00957108	3	0.00606291
3.2	0.01515781	3.2	0.00165534	3.2	0.01208862	3.2	0.01355611	3.2	0.01002317	3.2	0.01603648	3.2	0.01337953	3.2	0.01316017	3.2	0.00866838	3.2	0.00836082	3.2	0.00994769	3.2	0.01040139	3.2	0.00700405	3.2	0.00830122	3.2	0.00894802	3.2	0.00447578
3.4	0.01576255	3.4	0.00318043	3.4	0.01646369	3.4	0.01196962	3.4	0.01337841	3.4	0.01376591	3.4	0.01076149	3.4	0.00824804	3.4	0.01268796	3.4	0.00910252	3.4	0.01178402	3.4	0.01076183	3.4	0.00779847	3.4	0.00415126	3.4	0.0059156	3.4	0.00772723
3.6	0.01740409	3.6	0.00561855	3.6	0.01014871	3.6	0.01427143	3.6	0.00914633	3.6	0.0131848	3.6	0.01298327	3.6	0.0125348	3.6	0.00895663	3.6	0.00972252	3.6	0.00895848	3.6	0.01024058	3.6	0.00828879	3.6	0.00957203	3.6	0.00685212	3.6	0.00239271
3.8	0.00998426	3.8	0.00154558	3.8	0.01291982	3.8	0.01650769	3.8	0.01701323	3.8	0.01717349	3.8	0.01461644	3.8	0.011626	3.8	0.01252175	3.8	0.01379135	3.8	0.01256156	3.8	0.01342703	3.8	0.00448892	3.8	0.01180331	3.8	0.00744154	3.8	0.01026376
4	0.01716859	4	0.00543695	4	0.01357923	4	0.01072975	4	0.0140539	4	0.01588788	4	0.01174788	4	0.00901795	4	0.00536533	4	0.0130093	4	0.00744361	4	0.01230995	4	0.01050624	4	0.00521717	4	0.00931149	4	0.00706484
4.2	0.01665104	4.2	0.00486375	4.2	0.00987027	4.2	0.01182169	4.2	0.01714689	4.2	0.01719709	4.2	0.0164887	4.2	0.0110442	4.2	0.00671381	4.2	0.00570155	4.2	0.00941339	4.2	0.01162191	4.2	0.00660347	4.2	0.00822964	4.2	0.00942668	4.2	0.01158537
4.4	0.01637172	4.4	0.00655687	4.4	0.01176618	4.4	0.01207517	4.4	0.0115072	4.4	0.01688108	4.4	0.01256653	4.4	0.01194776	4.4	0.00744574	4.4	0.00679583	4.4	0.0131266	4.4	0.00870268	4.4	0.00645965	4.4	0.0100558	4.4	0.00817525	4.4	0.00693112
4.6	0.01523384	4.6	0.0020129	4.6	0.01577594	4.6	0.01213191	4.6	0.01756767	4.6	0.01564379	4.6	0.01591879	4.6	0.00962104	4.6	0.00644912	4.6	0.00570033	4.6	0.01152832	4.6	0.00871728	4.6	0.00744029	4.6	0.01151766	4.6	0.0068181	4.6	0.00767221
4.8	0.0154595	4.8	0.00741134	4.8	0.01315573	4.8	0.01563215	4.8	0.01114698	4.8	0.0144551	4.8	0.01692494	4.8	0.01575902	4.8	0.00957867	4.8	0.01154471	4.8	0.01273437	4.8	0.01337778	4.8	0.01282616	4.8	0.00840046	4.8	0.00694999	4.8	0.00530143
5	0.01704944	5	0.00713011	5	0.0119037	5	0.01348799	5	0.0119282	5	0.01540034	5	0.01693165	5	0.01359004	5	0.00488563	5	0.00724504	5	0.01639429	5	0.00893866	5	0.00734805	5	0.01102506	5	0.00780701	5	0.0059087
5.2	0.01370284	5.2	0.00397809	5.2	0.01272754	5.2	0.02060797	5.2	0.0126734	5.2	0.01753403	5.2	0.01605333	5.2	0.01380649	5.2	0.01139607	5.2	0.00919487	5.2	0.01153469	5.2	0.0139965	5.2	0.00869366	5.2	0.01103737	5.2	0.01518192	5.2	0.01002496
5.4	0.01519008	5.4	0.00373849	5.4	0.01301492	5.4	0.01556171	5.4	0.00983592	5.4	0.01765044	5.4	0.01290954	5.4	0.01206742	5.4	0.010351	5.4	0.01091276	5.4	0.01081336	5.4	0.01218271	5.4	0.00679401	5.4	0.01406862	5.4	0.01110814	5.4	0.01049803
5.6	0.01108762	5.6	0.00397457	5.6	0.01003986	5.6	0.01059173	5.6	0.00774807	5.6	0.01466871	5.6	0.01406635	5.6	0.0104553	5.6	0.01094145	5.6	0.00956475	5.6	0.01276975	5.6	0.00986613	5.6	0.01100823	5.6	0.00757605	5.6	0.0085997	5.6	0.00752632
5.8	0.01223771	5.8	0.00239106	5.8	0.01513515	5.8	0.01538566	5.8	0.0139966	5.8	0.01626535	5.8	0.01660054	5.8	0.01180876	5.8	0.00987986	5.8	0.00946269	5.8	0.00938661	5.8	0.01095978	5.8	0.00865984	5.8	0.00776311	5.8	0.01371049	5.8	0.01010344
6	0.01322007	6	0.00407217	6	0.01060323	6	0.01600576	6	0.01795445	6	0.0130302	6	0.01507893	6	0.01143807	6	0.01068433	6	0.01401105	6	0.01248925	6	0.00726077	6	0.00757942	6	0.00698594	6	0.00984413	6	0.00856274
6.2	0.0115097	6.2	0.00570906	6.2	0.00890235	6.2	0.01605075	6.2	0.0161464	6.2	0.01754979	6.2	0.02121075	6.2	0.01430046	6.2	0.00799782	6.2	0.01036028	6.2	0.01357915	6.2	0.00907482	6.2	0.00800544	6.2	0.00854563	6.2	0.0066307	6.2	0.00838918
6.4	0.01480425	6.4	0.00064506	6.4	0.01362201	6.4	0.01618164	6.4	0.01587638	6.4	0.01487793	6.4	0.01569354	6.4	0.00947689	6.4	0.00906355	6.4	0.01091259	6.4	0.01381818	6.4	0.01370797	6.4	0.01214064	6.4	0.00721534	6.4	0.00896622	6.4	0.01253895
6.6	0.01681556	6.6	0.00477734	6.6	0.01095346	6.6	0.01180846	6.6	0.01722809	6.6	0.01475502	6.6	0.01584362	6.6	0.01289211	6.6	0.01392619	6.6	0.00974788	6.6	0.01627642	6.6	0.01326241	6.6	0.00987499	6.6	0.01563177	6.6	0.01127615	6.6	0.00903339
6.8	0.01648739	6.8	0.00664781	6.8	0.01838713	6.8	0.01347777	6.8	0.0108414	6.8	0.0199546	6.8	0.01422321	6.8	0.0104716	6.81	0.00802403	6.81	0.01171267	6.81	0.01414678	6.81	0.01333267	6.81	0.01174324	6.81	0.01128705	6.81	0.00873163	6.81	0.00895311
7	0.01574052	7	0.0041181	7	0.01540118	7	0.01691172	7	0.01561474	7	0.01447794	7	0.01210257	7	0.01043511	7	0.01387977	7	0.01057371	7	0.01393845	7	0.01671364	7	0.00689992	7	0.0085428	7	0.01156664	7	0.00711027
7.2	0.01538977	7.2	0.0040659	7.2	0.01663523	7.2	0.01756275	7.2	0.01226408	7.2	0.0183559	7.2	0.01279227	7.2	0.01216011	7.2	0.00903359	7.2	0.00717918	7.2	0.01520991	7.2	0.00848615	7.2	0.01546693	7.2	0.0155117	7.2	0.01384645	7.2	0.01187192
7.4	0.01333844	7.4	0.00352663	7.4	0.01537834	7.4	0.01436953	7.4	0.01636706	7.4	0.01855118	7.4	0.01285274	7.4	0.01362247	7.4	0.01107413	7.4	0.01169256	7.4	0.01315119	7.4	0.01539709	7.4	0.00987571	7.4	0.00860168	7.4	0.01251183	7.4	0.00944849
7.6	0.0184291	7.6	0.00467392	7.6	0.01588343	7.6	0.0201437	7.6	0.01000699	7.6	0.02013205	7.6	0.017732	7.6	0.01227746	7.6	0.00777436	7.6	0.01130266	7.6	0.01424138	7.6	0.01535647	7.6	0.00952783	7.6	0.00905822	7.6	0.00744731	7.6	0.00845795
7.8	0.01628431	7.8	0.01062158	7.8	0.01266501	7.8	0.01581279	7.8	0.01158069	7.8	0.01773417	7.8	0.01791947	7.8	0.01178562	7.8	0.00864682	7.8	0.01175806	7.8	0.0150274	7.8	0.01244292	7.8	0.00344974	7.8	0.01424441	7.8	0.00749662	7.8	0.00862675
8	0.01119147	8	0.00142426	8	0.01552406	8	0.02174791	8	0.01803401	8	0.01711134	8	0.01700057	8	0.01080149	8	0.01479734	8	0.01176816	8	0.01033819	8	0.01416916	8	0.0075741	8	0.0091772	8	0.00897102	8	0.01367689
8.2	0.01319927	8.2	0.00135868	8.2	0.0139266	8.2	0.01285004	8.2	0.01328431	8.2	0.01748683	8.2	0.01770859	8.2	0.01382706	8.2	0.0136544	8.2	0.00940714	8.2	0.01443009	8.2	0.01527568	8.2	0.01156011	8.2	0.0086288	8.2	0.0084457	8.2	0.01008392
8.4	0.01554333	8.4	0.00900217	8.4	0.01587858	8.4	0.01602251	8.4	0.01565939	8.4	0.02236821	8.4	0.01468321	8.4	0.01023718	8.4	0.00906078	8.4	0.01453698	8.4	0.00974837	8.4	0.01427961	8.4	0.01102715	8.4	0.00790533	8.4	0.00923709	8.4	0.00923918
8.6	0.01886172	8.6	0.00282004	8.6	0.01614486	8.6	0.01704574	8.6	0.02033854	8.6	0.01948804	8.6	0.01899375	8.6	0.01502354	8.6	0.00737276	8.6	0.01010956	8.6	0.0152732	8.6	0.01370296	8.6	0.00895797	8.6	0.01098676	8.6	0.00883193	8.6	0.01237862
8.8	0.01262195	8.8	0.00261903	8.8	0.01918733	8.8	0.01682474	8.8	0.01515246	8.8	0.01721624	8.8	0.02058814	8.8	0.00859335	8.8	0.00890403	8.8	0.00904119	8.8	0.01206056	8.8	0.01083599	8.8	0.0088362	8.8	0.0111356	8.8	0.00916331	8.8	0.0099738
9	0.01917458	9	-0.00037531	9	0.01573705	9	0.0173162	9	0.01112392	9	0.02047532	9	0.01231875	9	0.01648271	9	0.01103195	9	0.0122082	9	0.0134686	9	0.01495399	9	0.00804586	9	0.01641703	9	0.01125818	9	0.00755235
9.2	0.01712957	9.2	0.00520477	9.2	0.01408996	9.2	0.0171703	9.2	0.01486087	9.2	0.01911185	9.2	0.01418966	9.2	0.013893	9.2	0.01396985	9.2	0.00997298	9.2	0.01411824	9.2	0.01485509	9.2	0.00995162	9.2	0.00881336	9.2	0.01161448	9.2	0.01139547
9.4	0.01642092	9.4	0.00370262	9.4	0.01472183	9.4	0.02005536	9.4	0.01645566	9.4	0.01958987	9.4	0.01668495	9.4	0.01132733	9.4	0.00734342	9.4	0.01458507	9.4	0.00954315	9.4	0.01297425	9.4	0.01126362	9.4	0.01373439	9.4	0.00254925	9.4	0.01592726
9.6	0.01480748	9.6	0.01034933	9.6	0.01444095	9.6	0.01755518	9.6	0.00934631	9.6	0.0166586	9.6	0.0173407	9.6	0.01208907	9.6	0.01298177	9.6	0.00921062	9.6	0.0131669	9.6	0.01355558	9.6	0.01139946	9.6	0.01353266	9.6	0.00916193	9.6	0.01548271
9.8	0.0147483	9.8	0.00520129	9.8	0.01464989	9.8	0.01479233	9.8	0.01651245	9.8	0.02026161	9.8	0.01571894	9.8	0.0163442	9.8	0.01815196	9.8	0.00915728	9.8	0.01629444	9.8	0.0142338	9.8	0.00676416	9.8	0.01081025	9.8	0.00903114	9.8	0.01273438
10	0.01790014	10	0.00552394	10	0.01613414	10	0.01782917	10	0.01837972	10	0.01783928	10	0.01674956	10	0.01372849	10	0.01510832	10	0.01121657	10	0.01364727	10	0.01706525	10	0.01038763	10	0.01276567	10	0.01095606	10	0.00685382
10.2	0.01977978	10.2	0.01034575	10.2	0.01906822	10.2	0.01725965	10.2	0.01422584	10.2	0.01464161	10.2	0.020278	10.2	0.01096092	10.2	0.01182873	10.2	0.01336192	10.2	0.01119776	10.2	0.01511964	10.2	0.00908556	10.2	0.01288753	10.2	0.0109775	10.2	0.01542142
10.4	0.0160444	10.4	0.00603364	10.4	0.01758684	10.4	0.01888609	10.4	0.01595961	10.4	0.02294085	10.4	0.01461782	10.4	0.0096567	10.4	0.00879521	10.4	0.00929954	10.4	0.01021815	10.4	0.01182434	10.4	0.00834952	10.4	0.0102904	10.4	0.0115688	10.4	0.01099162
10.6	0.01622275	10.6	0.00084116	10.6	0.01220316	10.6	0.01778004	10.6	0.01836938	10.6	0.01935336	10.6	0.01600519	10.6	0.01113751	10.6	0.01353602	10.6	0.00962674	10.6	0.01666005	10.6	0.01228766	10.6	0.01081298	10.6	0.01393456	10.6	0.0128878	10.6	0.00518109
10.8	0.01577805	10.8	0.00290515	10.8	0.01563887	10.8	0.01709985	10.8	0.01679015	10.8	0.01734259	10.8	0.01583554	10.8	0.01607984	10.8	0.01303712	10.8	0.01163185	10.8	0.01341174	10.8	0.01813606	10.8	0.01308995	10.8	0.01244955	10.8	0.00943372	10.8	0.00664701
11	0.01662648	11	0.00343499	11	0.01508805	11	0.0211738	11	0.01853798	11	0.01887364	11	0.01919413	11	0.01239456	11	0.00999739	11	0.01292479	11	0.01187589	11	0.01134794	11	0.00924643	11	0.01348876	11	0.00634029	11	0.01268855
11.2	0.01474322	11.2	0.00316187	11.2	0.01704147	11.2	0.0187805	11.2	0.01629737	11.2	0.01676506	11.2	0.01426233	11.2	0.0099788	11.2	0.01501923	11.2	0.01356278	11.2	0.01112163	11.2	0.01629568	11.2	0.0103246	11.2	0.00994504	11.2	0.01211454	11.2	0.01038212
11.4	0.01965883	11.4	0.0069751	11.4	0.01495348	11.4	0.01415493	11.4	0.01562161	11.4	0.01919923	11.4	0.01445769	11.4	0.01167547	11.4	0.01148622	11.4	0.01156105	11.4	0.01127718	11.4	0.01516012	11.4	0.01242471	11.4	0.00602161	11.4	0.01066979	11.4	0.01086236
11.6	0.01620463	11.6	0.00885151	11.6	0.01302007	11.6	0.01622003	11.6	0.01562599	11.6	0.01633829	11.6	0.01701071	11.6	0.01274063	11.6	0.01521491	11.6	0.01012757	11.6	0.01603143	11.6	0.01695984	11.6	0.0114498	11.6	0.01360413	11.6	0.01169962	11.6	0.01243885
11.8	0.01699292	11.8	0.01010935	11.8	0.0175835	11.8	0.01830394	11.8	0.01707332	11.8	0.02050514	11.8	0.01502174	11.8	0.01291779	11.8	0.02273189	11.8	0.01307575	11.8	0.01285554	11.8	0.01646663	11.8	0.01236124	11.8	0.01639087	11.8	0.01140049	11.8	0.01032431
12	0.01553245	12	0.00966663	12	0.01472401	12	0.01715713	12	0.0098385	12	0.01880896	12	0.01350937	12	0.01127112	12	0.00947207	12	0.01111849	12	0.01252609	12	0.01303204	12	0.008264	12	0.01532231	12	0.00979962	12	0.01272096
12.21	0.01511013	12.21	0.00258181	12.21	0.01481334	12.21	0.01755795	12.21	0.01614695	12.21	0.02347407	12.21	0.01598166	12.21	0.01244293	12.2	0.01230176	12.2	0.00937021	12.2	0.01121879	12.2	0.01362199	12.2	0.01080671	12.2	0.01056862	12.2	0.01034166	12.2	0.01410467
12.4	0.01639625	12.4	0.00509214	12.4	0.01581958	12.4	0.01725601	12.4	0.01588087	12.4	0.01914589	12.4	0.01746796	12.4	0.01176052	12.4	0.0144151	12.4	0.01769971	12.4	0.01575563	12.4	0.01563219	12.4	0.01188121	12.4	0.00996638	12.4	0.00972615	12.4	0.00689686
12.6	0.01580355	12.6	0.00926635	12.6	0.0164037	12.6	0.01187539	12.6	0.01948448	12.6	0.02144891	12.6	0.01448958	12.6	0.01661792	12.6	0.00992539	12.6	0.01030881	12.6	0.01413573	12.6	0.0119346	12.6	0.00952761	12.6	0.01100019	12.6	0.0068767	12.6	0.0099782
12.8	0.01164488	12.8	0.00758845	12.8	0.0154815	12.8	0.01871522	12.8	0.00853941	12.8	0.01802818	12.8	0.01898056	12.8	0.0132487	12.8	0.00916342	12.8	0.01186407	12.8	0.01084463	12.8	0.0154428	12.8	0.0137696	12.8	0.0144814	12.8	0.01067634	12.8	0.01180654
13	0.01424758	13	0.00870895	13	0.00981128	13	0.01629725	13	0.01575075	13	0.02088266	13	0.01571748	13	0.00608379	13	0.01108792	13	0.01312413	13	0.01260169	13	0.02556591	13	0.01230296	13	0.01161029	13	0.00944369	13	0.01044816
13.2	0.01971027	13.2	0.008815	13.2	0.01252903	13.2	0.01643825	13.2	0.01460844	13.2	0.0175265	13.2	0.01485181	13.2	0.0154094	13.2	0.01173751	13.2	0.00930285	13.2	0.01396959	13.2	0.01376105	13.2	0.00897024	13.2	0.01583886	13.2	0.01269156	13.2	0.00861197
13.4	0.01739696	13.4	0.00409054	13.4	0.01306638	13.4	0.02336625	13.4	0.01394506	13.4	0.01840571	13.4	0.01591437	13.4	0.01145431	13.4	0.0133083	13.4	0.0152554	13.4	0.01581493	13.4	0.01669837	13.4	0.00918033	13.4	0.01566303	13.4	0.01102881	13.4	0.00963232
13.6	0.01333994	13.6	0.0060368	13.6	0.01839919	13.6	0.02089662	13.6	0.01678784	13.6	0.01657677	13.6	0.01639506	13.6	0.01070171	13.6	0.01064846	13.6	0.01506586	13.6	0.01001156	13.6	0.01578568	13.6	0.01107355	13.6	0.01037309	13.6	0.01032504	13.6	0.01443639
13.8	0.01627812	13.8	0.0099425	13.8	0.01772248	13.8	0.02061266	13.8	0.01842776	13.8	0.01886534	13.8	0.01317659	13.8	0.00795292	13.8	0.01505049	13.8	0.01444928	13.8	0.01154654	13.8	0.01435663	13.8	0.01242745	13.8	0.01776807	13.8	0.01186938	13.8	0.00730442
14	0.01390281	14	0.00247315	14	0.01189066	14	0.01787082	14	0.0187261	14	0.01893939	14	0.01297399	14	0.01263312	14	0.01731997	14	0.01399294	14	0.01906713	14	0.01664419	14	0.01387122	14	0.01386624	14	0.01049109	14	0.00696981
14.2	0.01291239	14.2	0.00865312	14.2	0.01822515	14.2	0.01393634	14.2	0.02033471	14.2	0.01701535	14.2	0.02102054	14.2	0.01413456	14.2	0.01215604	14.2	0.01349071	14.2	0.01819891	14.2	0.01709414	14.2	0.0110411	14.2	0.01357168	14.2	0.00973663	14.2	0.008472
14.4	0.01472854	14.4	0.00510173	14.4	0.01955065	14.4	0.01746759	14.4	0.01431687	14.4	0.02126839	14.4	0.01828936	14.4	0.01348164	14.4	0.01269643	14.4	0.01799574	14.4	0.0134987	14.4	0.01751767	14.4	0.01578209	14.4	0.01472435	14.4	0.01270906	14.4	0.00729
14.6	0.02007946	14.6	0.00610947	14.6	0.01722291	14.6	0.01654331	14.6	0.01455769	14.6	0.01985772	14.6	0.02109213	14.6	0.01443008	14.6	0.01243324	14.6	0.01472274	14.6	0.01557265	14.6	0.01593163	14.6	0.00839185	14.6	0.01408672	14.6	0.0121614	14.6	0.01293031
14.8	0.01423769	14.8	0.0064767	14.8	0.01487564	14.8	0.02176795	14.8	0.01762364	14.8	0.01544356	14.8	0.01660275	14.8	0.01274242	14.8	0.01206551	14.8	0.01207951	14.8	0.0131511	14.8	0.01477801	14.8	0.01087855	14.8	0.01230338	14.8	0.01130767	14.8	0.00589005
15	0.01828255	15	0.00710279	15	0.01637461	15	0.01844592	15	0.01322664	15	0.01938451	15	0.01184527	15	0.01528785	15	0.00856238	15	0.00980439	15	0.01688736	15	0.01565718	15	0.00952742	15	0.01249181	15	0.01005573	15	0.00879994
15.2	0.01761006	15.2	-0.00187006	15.2	0.01376116	15.2	0.02062158	15.2	0.01507171	15.2	0.01827254	15.2	0.01560366	15.2	0.01387357	15.2	0.01209398	15.2	0.01275801	15.2	0.01601455	15.2	0.02021021	15.2	0.00800332	15.2	0.01167119	15.2	0.00909601	15.2	0.01156136
15.4	0.02234384	15.4	0.00817598	15.4	0.01225942	15.4	0.0161709	15.4	0.01520901	15.4	0.01951006	15.4	0.01598166	15.4	0.01276575	15.4	0.01298649	15.4	0.01364281	15.4	0.0141102	15.4	0.01369289	15.4	0.01477685	15.4	0.01267513	15.4	0.01628236	15.4	0.00732054
15.6	0.01713802	15.6	0.00981618	15.6	0.01626335	15.6	0.02079732	15.6	0.01380121	15.6	0.02015784	15.6	0.01768548	15.6	0.01316483	15.6	0.0119077	15.6	0.01341214	15.6	0.01283514	15.6	0.0152518	15.6	0.01196119	15.6	0.01627705	15.6	0.01258777	15.6	0.01359673
15.8	0.01717032	15.8	0.00737956	15.8	0.01849741	15.8	0.01838068	15.8	0.02000211	15.8	0.02128212	15.8	0.01694242	15.8	0.01441788	15.8	0.01120723	15.8	0.0109561	15.8	0.01214121	15.8	0.0133248	15.8	0.01245344	15.8	0.01134195	15.8	0.01045422	15.8	0.00607424
16	0.02004588	16	0.00696349	16	0.0142104	16	0.0191828	16	0.01642372	16	0.02091184	16	0.01855572	16	0.01043571	16	0.01343783	16	0.01106451	16	0.01246403	16	0.01380486	16	0.01305586	16	0.01562979	16	0.01173055	16	0.00677666
16.2	0.01816466	16.2	0.00680862	16.2	0.01676889	16.2	0.01923924	16.2	0.01657343	16.2	0.02212855	16.2	0.01917392	16.2	0.01143152	16.2	0.01529975	16.2	0.01023397	16.2	0.01756998	16.2	0.01614373	16.2	0.01060938	16.2	0.01096464	16.2	0.01147578	16.2	0.01502412
16.4	0.01761814	16.4	0.00863885	16.4	0.01372752	16.4	0.0229022	16.4	0.01958212	16.4	0.02538858	16.4	0.02082388	16.4	0.01440327	16.4	0.01141478	16.4	0.01090976	16.4	0.01653935	16.4	0.01372569	16.4	0.01070035	16.4	0.01670178	16.4	0.01268872	16.4	0.01055606
16.6	0.01840534	16.6	0.01156693	16.6	0.01881563	16.6	0.02142118	16.6	0.017005	16.6	0.01629491	16.6	0.00905699	16.6	0.00528452	16.6	0.01263658	16.6	0.01023945	16.6	0.01193611	16.6	0.01843911	16.6	0.00595801	16.6	0.01420251	16.6	0.01251827	16.6	0.01196519
16.8	0.01640655	16.8	0.00583659	16.8	0.01760437	16.8	0.01982798	16.8	0.01280955	16.8	0.02492924	16.8	0.01671419	16.8	0.01256823	16.8	0.01087445	16.8	0.01656226	16.8	0.01974007	16.8	0.01556818	16.8	0.00914263	16.8	0.01631897	16.8	0.01137329	16.8	0.01134524
17	0.01406692	17	0.0105555	17	0.01641727	17	0.02015846	17	0.01688249	17	0.02138658	17	0.01578277	17	0.01097617	17	0.01162687	17	0.01227959	17	0.01588038	17	0.01276103	17	0.01048577	17	0.01497726	17	0.00961011	17	0.00497849
17.2	0.01554298	17.2	0.00397564	17.2	0.01976461	17.2	0.01542968	17.2	0.01557736	17.2	0.02020212	17.2	0.01700109	17.2	0.01098062	17.2	0.01383366	17.2	0.01095066	17.2	0.01228105	17.2	0.01411039	17.2	0.01297758	17.2	0.01439122	17.2	0.00761856	17.2	0.00816709
17.4	0.01869968	17.4	0.00809211	17.4	0.01818368	17.4	0.01829259	17.4	0.01204029	17.4	0.0225591	17.4	0.01567386	17.4	0.01053416	17.4	0.0177101	17.4	0.01074246	17.4	0.0188219	17.4	0.01983167	17.4	0.01176884	17.4	0.01662869	17.4	0.00899198	17.4	0.01092322
17.6	0.01351271	17.6	0.00592806	17.6	0.01460662	17.6	0.01693254	17.6	0.01640592	17.6	0.02111329	17.6	0.01621147	17.6	0.013696	17.6	0.01788053	17.6	0.01395637	17.6	0.01408673	17.6	0.01498342	17.6	0.01561739	17.6	0.01704172	17.6	0.00870743	17.6	0.00989864
17.8	0.01500288	17.8	0.00270826	17.8	0.01415187	17.8	0.01813157	17.8	0.01746596	17.8	0.02076119	17.8	0.01366867	17.8	0.01278716	17.8	0.01685773	17.8	0.01376193	17.8	0.01454563	17.8	0.01508898	17.8	0.01379758	17.8	0.01407107	17.8	0.01091337	17.8	0.00858633
18	0.01421994	18	0.00582323	18	0.01734243	18	0.01842429	18	0.01784089	18	0.02037201	18	0.02021394	18	0.01212937	18	0.01579206	18	0.01204844	18	0.01510385	18	0.01665946	18	0.01200419	18	0.01378676	18	0.00965558	18	0.01211101
18.2	0.01127545	18.2	0.00438841	18.2	0.01630751	18.2	0.01823831	18.2	0.01542923	18.2	0.02190209	18.2	0.01323241	18.2	0.01346942	18.2	0.01475702	18.2	0.01311293	18.2	0.01879286	18.2	0.0161575	18.2	0.01420751	18.2	0.01930914	18.2	0.0122413	18.2	0.00996379
18.4	0.01576457	18.4	0.00739806	18.4	0.01672913	18.4	0.01788447	18.4	0.01854288	18.4	0.02349479	18.4	0.01248199	18.4	0.01415532	18.4	0.0136721	18.4	0.01375126	18.4	0.01823459	18.4	0.01930703	18.4	0.01774506	18.4	0.01396726	18.4	0.01246198	18.4	0.01043514
18.6	0.01507826	18.6	0.00656272	18.6	0.01606421	18.6	0.02241875	18.6	0.01495023	18.6	0.01843154	18.6	0.01950865	18.6	0.01072538	18.6	0.01305504	18.6	0.01251903	18.6	0.01643711	18.6	0.0200245	18.6	0.01380738	18.6	0.01619207	18.6	0.01066237	18.6	0.01215986
18.8	0.01542503	18.8	0.00775955	18.8	0.01959619	18.8	0.01596352	18.8	0.01719546	18.8	0.02004041	18.8	0.01770903	18.8	0.01429036	18.8	0.01133495	18.8	0.01030848	18.8	0.02059676	18.8	0.01386987	18.8	0.01058757	18.8	0.01810835	18.8	0.01455522	18.8	0.01427153
19	0.01638914	19	0.00633312	19	0.0153026	19	0.02125451	19	0.01910406	19	0.02464589	19	0.01463025	19	0.01299191	19	0.01451058	19	0.01294573	19	0.01474494	19	0.01506108	19	0.01366971	19	0.01170581	19	0.00885839	19	0.00769224
19.2	0.01369941	19.2	0.00501788	19.2	0.01488787	19.2	0.01937943	19.2	0.01878385	19.2	0.02306259	19.2	0.01610161	19.2	0.01204878	19.2	0.01561716	19.2	0.01108012	19.2	0.01564944	19.2	0.01672779	19.2	0.01168814	19.2	0.01701396	19.2	0.01257895	19.2	0.01488533
19.4	0.01743219	19.4	0.00441115	19.4	0.01788663	19.4	0.02681741	19.4	0.01940951	19.4	0.02193911	19.4	0.0169998	19.4	0.01159889	19.4	0.0131617	19.4	0.01353294	19.4	0.01607673	19.4	0.01983536	19.4	0.01639987	19.4	0.01430354	19.4	0.0107285	19.4	0.01063409
19.6	0.01765724	19.6	0.00992336	19.6	0.01676689	19.6	0.01719082	19.6	0.01065753	19.6	0.02219969	19.6	0.01810087	19.6	0.01356501	19.6	0.01529782	19.6	0.01410293	19.6	0.01715135	19.6	0.01827723	19.6	0.01560732	19.6	0.01288304	19.6	0.0137623	19.6	0.01135718
19.8	0.0155704	19.8	0.00475066	19.8	0.01849583	19.8	0.02079581	19.8	0.01430304	19.8	0.01837742	19.8	0.01762917	19.8	0.01507018	19.8	0.0154194	19.8	0.01724434	19.8	0.01954643	19.8	0.01774775	19.8	0.01178475	19.8	0.01510809	19.8	0.01402434	19.8	0.01388125
20	0.01624926	20	0.0061915	20	0.01495668	20	0.01495344	20	0.01668409	20	0.01796427	20	0.01338846	20	0.00970726	20	0.01451018	20	0.01466354	20	0.01730838	20	0.01989891	20	0.01207251	20	0.01280572	20	0.01200172	20	0.00876667
20.2	0.01565835	20.2	0.00665107	20.2	0.01650034	20.2	0.0207807	20.2	0.01849509	20.2	0.02183797	20.2	0.0162036	20.2	0.01384952	20.2	0.01645674	20.2	0.01502697	20.2	0.0171706	20.2	0.01256567	20.2	0.00834619	20.2	0.01699716	20.2	0.00788828	20.2	0.01006549
20.4	0.01256112	20.4	0.00726235	20.4	0.01715246	20.4	0.02081278	20.4	0.01595899	20.4	0.02067327	20.4	0.01589214	20.4	0.01113052	20.4	0.01484384	20.4	0.01090856	20.4	0.01776608	20.4	0.01784599	20.4	0.0163777	20.4	0.01730993	20.4	0.00809952	20.4	0.01655485
20.6	0.01788851	20.6	0.01147488	20.6	0.01649683	20.6	0.01982361	20.6	0.01643999	20.6	0.0204424	20.6	0.01390838	20.6	0.01278882	20.6	0.01538727	20.6	0.01187753	20.6	0.01431803	20.6	0.01904715	20.6	0.01069446	20.6	0.01598162	20.6	0.01106993	20.6	0.01550849
20.8	0.01683442	20.8	0.00615008	20.8	0.0195928	20.8	0.02373365	20.8	0.01506376	20.8	0.01993976	20.8	0.01193609	20.8	0.01357489	20.8	0.01537921	20.8	0.01291072	20.8	0.01823965	20.8	0.01522287	20.8	0.01409628	20.8	0.00858298	20.8	0.00928788	20.8	0.00821748
21	0.01632782	21	0.00995674	21	0.01710266	21	0.02290278	21	0.01676717	21	0.01610677	21	0.02217051	21	0.01370641	21	0.01492935	21	0.01342171	21	0.02016459	21	0.02084229	21	0.01399857	21	0.01609007	21	0.01012738	21	0.0098735
21.2	0.01653018	21.2	0.00817935	21.2	0.01697179	21.2	0.02242085	21.2	0.01881036	21.2	0.02196006	21.2	0.01492335	21.2	0.01053676	21.2	0.01647347	21.2	0.01062163	21.2	0.01958287	21.2	0.01658393	21.2	0.010102	21.2	0.01446267	21.2	0.01273287	21.2	0.01277153
21.4	0.01600163	21.4	0.00734584	21.4	0.01964786	21.4	0.02069725	21.4	0.01638181	21.4	0.02043078	21.4	0.01585948	21.4	0.01514448	21.4	0.01685329	21.4	0.01069528	21.4	0.01864329	21.4	0.01529494	21.4	0.01178941	21.4	0.01425089	21.4	0.01040315	21.4	0.01156623
21.6	0.01397977	21.6	0.00485762	21.6	0.01769055	21.6	0.0236412	21.6	0.01577578	21.6	0.02221616	21.6	0.01879223	21.6	0.01513542	21.6	0.01835342	21.6	0.01223276	21.6	0.01704546	21.6	0.01879128	21.6	0.0143934	21.6	0.01825041	21.6	0.01646443	21.6	0.00997717
21.8	0.01513799	21.8	0.00374598	21.8	0.02106041	21.8	0.02201774	21.8	0.01845745	21.8	0.02377571	21.8	0.01975423	21.8	0.01080219	21.8	0.02010555	21.8	0.01810638	21.8	0.01595972	21.8	0.02497588	21.8	0.01015555	21.8	0.01474814	21.8	0.01290215	21.8	0.01172044
22	0.0158159	22	0.0049579	22	0.01606983	22	0.02261701	22	0.01357138	22	0.02161581	22	0.01756817	22	0.01158798	22	0.01703355	22	0.01307386	22	0.01329699	22	0.01755195	22	0.01661966	22	0.01744163	22	0.01235538	22	0.01028901
22.2	0.01815184	22.2	0.00281833	22.2	0.01457079	22.2	0.01743744	22.2	0.0178285	22.2	0.0238931	22.2	0.01649065	22.2	0.01099459	22.2	0.01388538	22.2	0.01394419	22.2	0.01835539	22.2	0.01695634	22.2	0.01222583	22.2	0.0137017	22.2	0.01200877	22.2	0.01263167
22.4	0.0175943	22.4	0.00413413	22.4	0.01180256	22.4	0.02070622	22.4	0.01851829	22.4	0.02314273	22.4	0.01315265	22.4	0.01190691	22.4	0.0137465	22.4	0.01499859	22.4	0.01888866	22.4	0.01904638	22.4	0.01080567	22.4	0.01546741	22.4	0.01758323	22.4	0.01163625
22.6	0.01544715	22.6	0.00516989	22.6	0.01271288	22.6	0.01882865	22.6	0.01664446	22.6	0.021391	22.6	0.01678059	22.6	0.01185294	22.6	0.01431711	22.6	0.01303599	22.6	0.0199413	22.6	0.01671043	22.6	0.01614295	22.6	0.01572045	22.6	0.01281544	22.6	0.01238898
22.8	0.01740022	22.8	0.00517298	22.8	0.0156603	22.8	0.02171515	22.8	0.01772838	22.8	0.0239995	22.8	0.0181361	22.8	0.01058035	22.8	0.01504876	22.8	0.01040748	22.8	0.01915142	22.8	0.0133665	22.8	0.01632892	22.8	0.01892084	22.8	0.0129466	22.8	0.0126252
23	0.01933737	23	0.0055296	23	0.017072	23	0.01928144	23	0.01315201	23	0.02298707	23	0.01802231	23	0.01495093	23	0.01837124	23	0.00928684	23	0.01750013	23	0.02039694	23	0.01492568	23	0.01703234	23	0.00990523	23	0.0096234
23.2	0.01596679	23.2	0.00378098	23.2	0.01332927	23.2	0.02124681	23.2	0.01631669	23.2	0.02166275	23.2	0.02458786	23.2	0.01522174	23.2	0.01117934	23.2	0.0105425	23.2	0.01845688	23.2	0.01959655	23.2	0.01401869	23.2	0.0166557	23.2	0.01033269	23.2	0.0127344
23.4	0.01486873	23.4	0.00996008	23.4	0.01613698	23.4	0.02492364	23.4	0.02007566	23.4	0.02132567	23.4	0.01888035	23.4	0.01240051	23.4	0.01759287	23.4	0.01511616	23.4	0.01523222	23.4	0.01774784	23.4	0.01241537	23.4	0.01502799	23.4	0.01241339	23.4	0.01044916
23.6	0.01713683	23.6	0.0051735	23.6	0.01762545	23.6	0.02095193	23.6	0.01267628	23.6	0.02186351	23.6	0.01433054	23.6	0.01338014	23.6	0.02274217	23.6	0.01602149	23.6	0.01882387	23.6	0.01989486	23.6	0.0166828	23.6	0.01349129	23.6	0.01113587	23.6	0.00894134
23.8	0.01506319	23.8	0.00755893	23.8	0.0167041	23.8	0.02258744	23.8	0.01713199	23.8	0.01931511	23.8	0.0179753	23.8	0.01519204	23.8	0.01582708	23.8	0.01067796	23.8	0.01821693	23.8	0.01878558	23.8	0.00697139	23.8	0.01415856	23.8	0.01530337	23.8	0.01370973
24	0.01987191	24	0.0077391	24	0.01517995	24	0.02335208	24	0.0190419	24	0.02118301	24	0.01942415	24	0.01201541	24	0.01755983	24	0.01465568	24	0.01379876	24	0.01783177	24	0.0101077	24	0.01414468	24	0.01360192	24	0.01131144
24.2	0.0122795	24.2	0.0092123	24.2	0.01940251	24.2	0.02103604	24.2	0.01884538	24.2	0.01818063	24.2	0.01666784	24.2	0.01631557	24.2	0.01623043	24.2	0.01339282	24.2	0.01864499	24.2	0.0248802	24.2	0.0126033	24.2	0.01477122	24.2	0.01334259	24.2	0.00774371
24.4	0.01334389	24.4	0.00755458	24.4	0.01818859	24.4	0.02098856	24.4	0.01559252	24.4	0.02495349	24.4	0.01978113	24.4	0.01722472	24.4	0.01909292	24.4	0.01400689	24.4	0.01748627	24.4	0.02028252	24.4	0.00988517	24.4	0.01957013	24.4	0.01389858	24.4	0.01014058
24.6	0.01903921	24.6	0.00856371	24.6	0.01993283	24.6	0.02549891	24.6	0.01642028	24.6	0.01737733	24.6	0.01685159	24.6	0.01533091	24.6	0.01209332	24.6	0.01808008	24.6	0.01781404	24.6	0.01777812	24.6	0.01129361	24.6	0.01590007	24.6	0.0128139	24.6	0.00961247
24.8	0.02039459	24.8	0.00279916	24.8	0.01867407	24.8	0.02189793	24.8	0.01954153	24.8	0.01909943	24.8	0.01669592	24.8	0.01174178	24.8	0.0159761	24.8	0.01617704	24.8	0.01885989	24.8	0.0182181	24.8	0.01441132	24.8	0.01525276	24.8	0.0153536	24.8	0.01224126
25	0.0171091	25	0.00555633	25	0.0141969	25	0.01928282	25	0.01790675	25	0.02196246	25	0.02212476	25	0.01490204	25	0.01944649	25	0.01398465	25	0.016563	25	0.01765078	25	0.01360894	25	0.01709188	25	0.01215566	25	0.00643253
25.2	0.01722492	25.2	0.00837878	25.2	0.01042076	25.2	0.01558617	25.2	0.01991712	25.2	0.02271447	25.2	0.01874411	25.2	0.01353175	25.2	0.0139236	25.2	0.01167812	25.2	0.01880191	25.2	0.02052161	25.2	0.01802978	25.2	0.01725575	25.2	0.01061654	25.2	0.0141303
25.4	0.01702062	25.4	0.0059224	25.4	0.02113302	25.4	0.02082027	25.4	0.02120393	25.4	0.02413111	25.4	0.01740067	25.4	0.01298184	25.4	0.02018058	25.4	0.01820266	25.4	0.02056718	25.4	0.02139517	25.4	0.01414963	25.4	0.01315286	25.4	0.01798098	25.4	0.01571275
25.6	0.01451805	25.6	0.00740725	25.6	0.01361461	25.6	0.02143983	25.6	0.02076661	25.6	0.02496791	25.6	0.02267188	25.6	0.00882257	25.6	0.01616699	25.6	0.01605566	25.6	0.01758925	25.6	0.02032182	25.6	0.01395718	25.6	0.0151383	25.6	0.01187197	25.6	0.01106252
25.8	0.02029574	25.8	0.00793411	25.8	0.02102345	25.8	0.02175742	25.8	0.01804014	25.8	0.02172172	25.8	0.01984361	25.8	0.01357857	25.8	0.00854353	25.8	0.01137791	25.8	0.01946507	25.8	0.02125507	25.8	0.01078507	25.8	0.01445883	25.8	0.01023928	25.8	0.00753191
26	0.01774274	26	0.00785429	26	0.01655383	26	0.02125827	26	0.01485036	26	0.02000463	26	0.01673458	26	0.0137404	26	0.01403991	26	0.0188569	26	0.01575748	26	0.01441568	26	0.01946942	26	0.01552785	26	0.01484196	26	0.011265
26.2	0.01920281	26.2	0.00615092	26.2	0.01764864	26.2	0.01625469	26.2	0.01703137	26.2	0.01995184	26.2	0.0200844	26.2	0.01249677	26.2	0.01653204	26.2	0.01728057	26.2	0.01509279	26.2	0.02220622	26.2	0.0115102	26.2	0.0172816	26.2	0.01496032	26.2	0.00779694
26.4	0.01599265	26.4	0.00440967	26.4	0.02024299	26.4	0.02254264	26.4	0.01890098	26.4	0.02287736	26.4	0.01952571	26.4	0.01668628	26.4	0.01977296	26.4	0.01288628	26.4	0.0156204	26.4	0.02123733	26.4	0.01230841	26.4	0.01561212	26.4	0.01740426	26.4	0.01492172
26.6	0.01502283	26.6	0.00637125	26.6	0.02133241	26.6	0.02007234	26.6	0.01513047	26.6	0.02157675	26.6	0.01496311	26.6	0.017256	26.6	0.01554965	26.6	0.01387858	26.6	0.01594087	26.6	0.0200812	26.6	0.01664185	26.6	0.01660888	26.6	0.01355944	26.6	0.01470828
26.8	0.01677433	26.8	0.00405674	26.8	0.01805797	26.8	0.02257531	26.8	0.01959911	26.8	0.02469888	26.8	0.01833385	26.8	0.01014424	26.8	0.01488481	26.8	0.01436027	26.8	0.02483851	26.8	0.01820959	26.8	0.0110589	26.8	0.01473461	26.8	0.01221088	26.8	0.01243646
27	0.01647207	27	0.00566912	27	0.0168953	27	0.01706026	27	0.0154353	27	0.01881671	27	0.01866262	27	0.01345105	27	0.01564042	27	0.01395204	27	0.01518159	27	0.01838923	27	0.01146635	27	0.01565062	27	0.01408769	27	0.01497166
27.2	0.0150958	27.2	0.00711505	27.2	0.01600523	27.2	0.02106995	27.2	0.01469722	27.2	0.03049042	27.2	0.01563024	27.2	0.01219561	27.2	0.01626853	27.2	0.01634738	27.2	0.0182584	27.2	0.01995692	27.2	0.01318078	27.2	0.02098116	27.2	0.01544632	27.2	0.01211117
27.4	0.01621642	27.4	0.00521486	27.4	0.01842318	27.4	0.02280538	27.4	0.0154482	27.4	0.02276106	27.4	0.01406724	27.4	0.0104657	27.4	0.01475717	27.4	0.01079736	27.4	0.01783818	27.4	0.01757886	27.4	0.01649715	27.4	0.01836246	27.4	0.01381326	27.4	0.01492105
27.6	0.01538487	27.6	0.00379092	27.6	0.02034816	27.6	0.02228574	27.6	0.01845441	27.6	0.02579439	27.6	0.01311041	27.6	0.01318567	27.6	0.01381488	27.6	0.01363674	27.6	0.01616667	27.6	0.02172448	27.6	0.01772403	27.6	0.01798441	27.6	0.01670187	27.6	0.01235289
27.8	0.01628015	27.8	0.0127023	27.8	0.02013223	27.8	0.02311774	27.8	0.01676702	27.8	0.02312672	27.8	0.02105649	27.8	0.01429915	27.8	0.01806152	27.8	0.0131594	27.8	0.01733032	27.8	0.02121329	27.8	0.01416252	27.8	0.01505613	27.8	0.01477849	27.8	0.01055777
28	0.01307311	28	0.00290508	28	0.01756817	28	0.02071937	28	0.0157856	28	0.02164777	28	0.0207207	28	0.01299316	28	0.01908613	28	0.01695455	28	0.01696718	28	0.02024887	28	0.0112454	28	0.02047199	28	0.01630937	28	0.01108373
28.2	0.01679425	28.2	0.00578439	28.2	0.01938598	28.2	0.02454372	28.2	0.01716069	28.2	0.02146783	28.2	0.01974814	28.2	0.01523847	28.2	0.01436864	28.2	0.0161797	28.2	0.01874966	28.2	0.02163853	28.2	0.01685637	28.2	0.01600821	28.2	0.01585513	28.2	0.01592752
28.4	0.01437241	28.4	0.01235246	28.4	0.01570615	28.4	0.02080753	28.4	0.01878233	28.4	0.02065323	28.4	0.0139297	28.4	0.01398429	28.4	0.01578747	28.4	0.0145879	28.4	0.02043584	28.4	0.01806979	28.4	0.0140777	28.4	0.01704947	28.4	0.01418812	28.4	0.01119936
28.6	0.01386502	28.6	0.00492605	28.6	0.0166175	28.6	0.02001446	28.6	0.01831062	28.6	0.02108766	28.6	0.02298193	28.6	0.01328844	28.6	0.01827445	28.6	0.01677003	28.6	0.0175012	28.6	0.02071456	28.6	0.01878254	28.6	0.01803036	28.6	0.01201806	28.6	0.01446379
28.8	0.01827243	28.8	0.01005814	28.8	0.01926799	28.8	0.02079866	28.8	0.01639032	28.8	0.02456092	28.8	0.01516291	28.8	0.00951207	28.8	0.0210206	28.8	0.01441981	28.8	0.021562	28.8	0.02624025	28.8	0.01096557	28.8	0.0185346	28.8	0.01413586	28.8	0.01558998
29	0.01345767	29	0.00541061	29	0.0183847	29	0.02141868	29	0.02098876	29	0.02398769	29	0.01770486	29	0.01615234	29	0.01309805	29	0.01525296	29	0.01972111	29	0.02009433	29	0.01583526	29	0.01634146	29	0.01384902	29	0.01408259
29.2	0.01552385	29.2	0.00948116	29.2	0.02320499	29.2	0.01905043	29.2	0.01516572	29.2	0.02491651	29.2	0.0106271	29.2	0.01417306	29.2	0.01808473	29.2	0.0171838	29.2	0.01400581	29.2	0.01863109	29.2	0.01902945	29.2	0.02060994	29.2	0.01302443	29.2	0.01185249
29.4	0.01706746	29.4	0.00522677	29.4	0.01490419	29.4	0.01962448	29.4	0.01625533	29.4	0.02168722	29.4	0.01549278	29.4	0.0085814	29.4	0.01861229	29.4	0.01985248	29.4	0.01911699	29.4	0.01805848	29.4	0.01530908	29.4	0.01713956	29.4	0.01806182	29.4	0.01045292
29.6	0.01449194	29.6	0.00845443	29.6	0.0185045	29.6	0.02012544	29.6	0.01520907	29.6	0.02279915	29.6	0.02056908	29.6	0.01440883	29.6	0.01291944	29.6	0.01283259	29.6	0.01792374	29.6	0.02021178	29.6	0.01077774	29.6	0.01229804	29.6	0.01085229	29.6	0.00860036
29.8	0.01968143	29.8	0.00722096	29.8	0.01936603	29.8	0.02308432	29.8	0.01532485	29.8	0.02276252	29.8	0.01733146	29.8	0.01522748	29.8	0.0147024	29.8	0.01384169	29.8	0.01717961	29.8	0.01644155	29.8	0.01525996	29.8	0.01697471	29.8	0.01272291	29.8	0.01028571
30	0.01808951	30	0.00207361	30	0.01381651	30	0.02155711	30	0.02109435	30	0.0232934	30	0.01799537	30	0.01006902	30	0.01417027	30	0.01619513	30	0.01916254	30	0.0216466	30	0.01604596	30	0.01811829	30	0.01298657	30	0.00576035
30.2	0.0145524	30.2	0.00520615	30.2	0.02052341	30.2	0.02288849	30.2	0.01635774	30.2	0.02027632	30.2	0.01645683	30.2	0.01477583	30.2	0.02339386	30.2	0.0154018	30.2	0.02499547	30.2	0.02122403	30.2	0.01666074	30.2	0.0179463	30.2	0.01499928	30.2	0.01158687
30.4	0.01790971	30.4	0.00523724	30.4	0.018759	30.4	0.0210025	30.4	0.0170204	30.4	0.02585255	30.4	0.0174775	30.4	0.01343183	30.4	0.02195876	30.4	0.01780384	30.4	0.01538951	30.4	0.02085175	30.4	0.0154857	30.4	0.01511219	30.4	0.01894044	30.4	0.01239368
30.6	0.01846271	30.6	0.00668836	30.6	0.01745832	30.6	0.02099436	30.6	0.01228872	30.6	0.02042416	30.6	0.02086509	30.6	0.01411854	30.6	0.0190529	30.6	0.01382192	30.6	0.02030363	30.6	0.02283781	30.6	0.01818908	30.6	0.02367119	30.6	0.01433001	30.6	0.01403809
30.8	0.01789427	30.8	0.00562508	30.8	0.01595367	30.8	0.02351249	30.8	0.01856062	30.8	0.0237761	30.8	0.02200774	30.8	0.01317734	30.8	0.01450671	30.8	0.01317194	30.8	0.0204534	30.8	0.02026726	30.8	0.01377633	30.8	0.0189481	30.8	0.01313937	30.8	0.01015056
31	0.01653357	31	0.00256638	31	0.01880842	31	0.02300122	31	0.01459665	31	0.02075621	31	0.01887138	31	0.01772959	31	0.01758251	31	0.01238295	31	0.01865809	31	0.01910568	31	0.01475336	31	0.0142673	31	0.01883589	31	0.01062642
31.2	0.01559524	31.2	0.00584819	31.2	0.01774889	31.2	0.02401139	31.2	0.01582592	31.2	0.0200494	31.2	0.01966917	31.2	0.01657209	31.2	0.01781556	31.2	0.0138897	31.2	0.02224486	31.2	0.02044494	31.2	0.01747681	31.2	0.01916551	31.2	0.01634984	31.2	0.01752086
31.4	0.01402561	31.4	0.00649915	31.4	0.01459431	31.4	0.02453916	31.4	0.01319081	31.4	0.02455248	31.4	0.02194391	31.4	0.01281159	31.4	0.01739383	31.4	0.01742405	31.4	0.02070924	31.4	0.01994606	31.4	0.01726237	31.4	0.0173545	31.4	0.0101614	31.4	0.01158572
31.6	0.01497281	31.6	0.0079126	31.6	0.01553303	31.6	0.02119843	31.6	0.01901522	31.6	0.02667083	31.6	0.01805564	31.6	0.01436219	31.6	0.01837406	31.6	0.01799242	31.6	0.01893385	31.6	0.02409722	31.6	0.01822335	31.6	0.01926096	31.6	0.01154415	31.6	0.0140265
31.8	0.01672085	31.8	0.00974744	31.8	0.01957567	31.8	0.02317793	31.8	0.01607165	31.8	0.02068619	31.8	0.01504744	31.8	0.01574976	31.8	0.01880843	31.8	0.01655983	31.8	0.02042524	31.8	0.02048542	31.8	0.01802121	31.8	0.02026565	31.8	0.01739821	31.8	0.01887035
32	0.01749336	32	0.00516723	32	0.01460459	32	0.02250732	32	0.01737775	32	0.02394054	32	0.02169375	32	0.01570624	32	0.01886236	32	0.02066057	32	0.01741358	32	0.02621634	32	0.01575779	32	0.01921629	32	0.01267528	32	0.01417274
32.2	0.0148974	32.2	0.00843856	32.2	0.01813078	32.2	0.02040524	32.2	0.0149438	32.2	0.0225878	32.2	0.01810274	32.2	0.01121071	32.2	0.01862005	32.2	0.01717205	32.2	0.01604553	32.2	0.02005783	32.2	0.01641047	32.2	0.01859166	32.2	0.01524726	32.2	0.01421465
32.4	0.01902564	32.4	0.00793663	32.4	0.01356414	32.4	0.02489442	32.4	0.01251905	32.4	0.02577418	32.4	0.02395879	32.4	0.01049409	32.4	0.01679857	32.4	0.01855008	32.4	0.01613401	32.4	0.02383223	32.4	0.01745629	32.4	0.02165934	32.4	0.01381575	32.4	0.00981275
32.6	0.01767162	32.6	0.00371717	32.6	0.01903825	32.6	0.02339859	32.6	0.01488936	32.6	0.02084886	32.6	0.01849214	32.6	0.0100811	32.6	0.01798926	32.6	0.01266071	32.6	0.02199624	32.6	0.02073414	32.6	0.01103407	32.6	0.02080257	32.6	0.01576344	32.6	0.01388592
32.8	0.0168954	32.8	0.0074844	32.8	0.0181021	32.8	0.02345464	32.8	0.01978417	32.8	0.01945915	32.8	0.01875358	32.8	0.01327225	32.8	0.02055599	32.8	0.01614168	32.8	0.02022786	32.8	0.02051913	32.8	0.01423004	32.8	0.02083367	32.8	0.01481427	32.8	0.00795166
33	0.01500303	33	0.00850153	33	0.01819849	33	0.01955498	33	0.01633534	33	0.02292965	33	0.01600267	33	0.01489144	33	0.01653958	33	0.01395451	33	0.02057183	33	0.02207278	33	0.01474705	33	0.01309702	33	0.00693643	33	0.01311737
33.2	0.01751565	33.2	0.00488394	33.2	0.0179247	33.2	0.02437068	33.2	0.01570401	33.2	0.02242472	33.2	0.0190143	33.2	0.0117542	33.2	0.01789641	33.2	0.01585796	33.2	0.0212876	33.2	0.01660002	33.2	0.01891995	33.2	0.01763197	33.2	0.01806269	33.2	0.0112796
33.4	0.01502116	33.4	0.00676024	33.4	0.02004931	33.4	0.02684417	33.4	0.01898296	33.4	0.02497331	33.4	0.01658792	33.4	0.0149396	33.4	0.02069985	33.4	0.02048559	33.4	0.01596157	33.4	0.0218914	33.4	0.01826714	33.4	0.01976877	33.4	0.01180873	33.4	0.01604244
33.6	0.01666077	33.6	0.0074865	33.6	0.01768047	33.6	0.02659933	33.6	0.01893237	33.6	0.02153928	33.6	0.01673672	33.6	0.01542943	33.6	0.01923732	33.6	0.01581577	33.6	0.01737599	33.6	0.02373415	33.6	0.0177571	33.6	0.01760656	33.6	0.01307202	33.6	0.00653896
33.8	0.0192199	33.8	0.00984308	33.8	0.0199171	33.8	0.02419543	33.8	0.012626	33.8	0.02736654	33.8	0.02325672	33.8	0.0127109	33.8	0.01817018	33.8	0.01899738	33.8	0.01757137	33.8	0.02268262	33.8	0.01530826	33.8	0.01992942	33.8	0.01609286	33.8	0.01404574
34	0.01750121	34	0.00939507	34	0.0200449	34	0.02266086	34	0.01275828	34	0.02159227	34	0.01974589	34	0.00908824	34	0.01845559	34	0.01671851	34	0.01717063	34	0.01850377	34	0.01670183	34	0.01883787	34	0.01374554	34	0.01153784
34.2	0.01799677	34.2	0.00856354	34.2	0.0204431	34.2	0.01820759	34.2	0.01901757	34.2	0.02390898	34.2	0.01987008	34.2	0.01278978	34.2	0.02100656	34.2	0.01330708	34.2	0.02064428	34.2	0.0240032	34.2	0.01507693	34.2	0.02503525	34.2	0.01639833	34.2	0.01342576
34.4	0.01426709	34.4	0.00784311	34.4	0.01954023	34.4	0.02069666	34.4	0.01762089	34.4	0.02069878	34.4	0.01571822	34.4	0.01025396	34.4	0.01410225	34.4	0.01128973	34.4	0.01742999	34.4	0.02432019	34.4	0.01381084	34.4	0.01757072	34.4	0.0159373	34.4	0.01422945
34.6	0.01557056	34.6	0.01046483	34.6	0.02029488	34.6	0.0212547	34.6	0.01735788	34.6	0.02263208	34.6	0.0180604	34.6	0.01659765	34.6	0.0195108	34.6	0.014608	34.6	0.01905187	34.6	0.01892711	34.6	0.01797459	34.6	0.01958568	34.6	0.01542758	34.6	0.01199367
34.8	0.01956453	34.8	0.00067058	34.8	0.02057134	34.8	0.02507397	34.8	0.010894	34.8	0.02642304	34.8	0.01751064	34.8	0.01019729	34.8	0.02235141	34.8	0.01824681	34.8	0.01785222	34.8	0.02319868	34.8	0.01844907	34.8	0.01830201	34.8	0.01424609	34.8	0.0120381
35	0.01741717	35	0.00712786	35	0.02254827	35	0.02345053	35	0.01742386	35	0.0238348	35	0.02057654	35	0.00958537	35	0.01696364	35	0.01651527	35	0.02116455	35	0.02166097	35	0.01895147	35	0.01821043	35	0.00866642	35	0.01602551
35.2	0.01836492	35.2	0.00779395	35.2	0.01675241	35.2	0.02579927	35.2	0.0185458	35.2	0.02103826	35.2	0.02324571	35.2	0.01355156	35.2	0.01824425	35.2	0.01943193	35.2	0.02155504	35.2	0.01854346	35.2	0.01439522	35.2	0.01731128	35.2	0.01556894	35.2	0.01007379
35.4	0.01310002	35.4	0.00396966	35.4	0.01810649	35.4	0.02668491	35.4	0.0173192	35.4	0.02359108	35.4	0.01611115	35.4	0.01070524	35.4	0.01810794	35.4	0.0173821	35.4	0.02288341	35.4	0.02185292	35.4	0.01426043	35.4	0.01763378	35.4	0.01836154	35.4	0.01347922
35.6	0.01885127	35.6	0.00330999	35.6	0.01550993	35.6	0.02502441	35.6	0.01705748	35.6	0.02476022	35.6	0.01399055	35.6	0.01141976	35.6	0.0213693	35.6	0.01961698	35.6	0.01639239	35.6	0.02183501	35.6	0.01592005	35.6	0.01710572	35.6	0.01644955	35.6	0.01292765
35.8	0.01491425	35.8	0.00786436	35.8	0.0160546	35.8	0.0215881	35.8	0.01678163	35.8	0.02643717	35.8	0.01967075	35.8	0.01350514	35.8	0.0202275	35.8	0.01975098	35.8	0.02298688	35.8	0.02571744	35.8	0.01482005	35.8	0.02051101	35.8	0.01794004	35.8	0.00822947
36	0.01516449	36	0.00656991	36	0.01834903	36	0.02874156	36	0.01877057	36	0.02496379	36	0.01964835	36	0.01493472	36	0.01888829	36	0.01683716	36	0.01721603	36	0.02316985	36	0.01464591	36	0.01698272	36	0.01536864	36	0.01319924
36.2	0.01477356	36.2	0.00694691	36.2	0.01634964	36.2	0.02322782	36.2	0.01968694	36.2	0.02305235	36.2	0.01988506	36.2	0.0120498	36.2	0.01810601	36.2	0.01459377	36.2	0.02266221	36.2	0.02203999	36.2	0.0199364	36.2	0.01657405	36.2	0.01349231	36.2	0.01006265
36.4	0.01848484	36.4	0.00795673	36.4	0.02337865	36.4	0.0261154	36.4	0.01390967	36.4	0.02483995	36.4	0.02034025	36.4	0.0142298	36.4	0.01861447	36.4	0.01918611	36.4	0.0186343	36.4	0.02219786	36.4	0.01310227	36.4	0.01713362	36.4	0.01446459	36.4	0.01430209
36.6	0.01365413	36.6	0.00343166	36.6	0.01434255	36.6	0.02291111	36.6	0.01550908	36.6	0.02553595	36.6	0.02115721	36.6	0.01211425	36.6	0.01848346	36.6	0.01829349	36.6	0.01946819	36.6	0.02440994	36.6	0.01917708	36.6	0.0166389	36.6	0.01198985	36.6	0.01405947
36.8	0.01748947	36.8	0.00365643	36.8	0.01841667	36.8	0.01978061	36.8	0.01848833	36.8	0.02153164	36.8	0.02022787	36.8	0.0116658	36.8	0.02242617	36.8	0.01256851	36.8	0.01920205	36.8	0.02347152	36.8	0.01794908	36.8	0.01794966	36.8	0.01836438	36.8	0.01414454
37	0.02128336	37	0.00551709	37	0.01878599	37	0.02402827	37	0.01962889	37	0.01993165	37	0.01772249	37	0.01553656	37	0.01789021	37	0.01585047	37	0.02133775	37	0.02219141	37	0.01686454	37	0.01903437	37	0.01423636	37	0.00858364
37.2	0.01298495	37.2	0.00566872	37.2	0.02126696	37.2	0.02156305	37.2	0.01517848	37.2	0.02325786	37.2	0.01778967	37.2	0.0151719	37.2	0.01562538	37.2	0.01964998	37.2	0.01813359	37.2	0.02617976	37.2	0.01387059	37.2	0.02189538	37.2	0.01717188	37.2	0.01543808
37.4	0.01517419	37.4	0.00623942	37.4	0.01684662	37.4	0.0239639	37.4	0.01579526	37.4	0.02665615	37.4	0.01796311	37.4	0.01403177	37.4	0.01954205	37.4	0.02084639	37.4	0.02148231	37.4	0.02435769	37.4	0.01134364	37.4	0.01990487	37.4	0.01749941	37.4	0.01200929
37.6	0.01843038	37.6	0.00328191	37.6	0.02061988	37.6	0.02309489	37.6	0.02153022	37.6	0.02517566	37.6	0.01874077	37.6	0.01239276	37.6	0.02243648	37.6	0.01552491	37.6	0.01748958	37.6	0.02014627	37.6	0.01914402	37.6	0.01964884	37.6	0.01754122	37.6	0.0105447
37.8	0.01624698	37.8	0.00739537	37.8	0.01643222	37.8	0.02170924	37.8	0.01825737	37.8	0.02358603	37.8	0.01469045	37.8	0.0172476	37.8	0.02384116	37.8	0.01977234	37.8	0.02053162	37.8	0.02663096	37.8	0.01527047	37.8	0.022708	37.8	0.01696249	37.8	0.01315855
38	0.01697316	38	0.01060165	38	0.02146708	38	0.01848084	38	0.01906458	38	0.02168368	38	0.01823577	38	0.01195019	38	0.02029548	38	0.01933415	38	0.01847621	38	0.02584765	38	0.0204737	38	0.0193672	38	0.01589166	38	0.01089022
38.2	0.01501267	38.2	0.00570595	38.2	0.01291456	38.2	0.02255622	38.2	0.01977098	38.2	0.02611129	38.2	0.01732021	38.2	0.01402383	38.2	0.01829931	38.2	0.02023661	38.2	0.024006	38.2	0.02592467	38.2	0.01660184	38.2	0.01817803	38.2	0.01234097	38.2	0.01172228
38.4	0.01983163	38.4	0.00553292	38.4	0.01782498	38.4	0.02127616	38.4	0.0177711	38.4	0.02346398	38.4	0.01377152	38.4	0.01350073	38.4	0.02372202	38.4	0.01575443	38.4	0.02199173	38.4	0.02549448	38.4	0.01888905	38.4	0.0179905	38.4	0.01102716	38.4	0.00872829
38.61	0.01896084	38.61	0.00269669	38.61	0.02095578	38.61	0.0218918	38.61	0.01520476	38.61	0.02422597	38.61	0.02197421	38.61	0.01180548	38.6	0.01778535	38.6	0.01834099	38.6	0.02345662	38.6	0.02575508	38.6	0.01568547	38.6	0.01425441	38.6	0.01233271	38.6	0.01464272
38.8	0.01690741	38.8	0.00642012	38.8	0.01797993	38.8	0.02360719	38.8	0.01944137	38.8	0.02226807	38.8	0.01549714	38.8	0.0105282	38.8	0.01986239	38.8	0.02118065	38.8	0.01936137	38.8	0.02124044	38.8	0.01491201	38.8	0.01950608	38.8	0.01769123	38.8	0.01286988
39	0.01650053	39	0.00728373	39	0.01760119	39	0.02453509	39	0.01703738	39	0.02334487	39	0.02008534	39	0.00974749	39	0.01959999	39	0.01575129	39	0.02294653	39	0.02334272	39	0.01196677	39	0.02025553	39	0.01634289	39	0.01412024
39.2	0.02116301	39.2	0.00210336	39.2	0.02363503	39.2	0.02106621	39.2	0.01719863	39.2	0.02382567	39.2	0.02006778	39.2	0.013124	39.2	0.01878582	39.2	0.01565985	39.2	0.02180688	39.2	0.02768565	39.2	0.01925264	39.2	0.01960917	39.2	0.01576115	39.2	0.01448607
39.4	0.01633571	39.4	0.01049002	39.4	0.01873402	39.4	0.02069371	39.4	0.01934585	39.4	0.02362407	39.4	0.01917454	39.4	0.01434331	39.4	0.02168307	39.4	0.01378833	39.4	0.02199132	39.4	0.02089221	39.4	0.02179042	39.4	0.01691385	39.4	0.01650626	39.4	0.01539451
39.6	0.01868802	39.6	0.00434013	39.6	0.01445006	39.6	0.0203534	39.6	0.01944648	39.6	0.02357112	39.6	0.02329467	39.6	0.01181019	39.6	0.01973391	39.6	0.01582532	39.6	0.02025736	39.6	0.02666456	39.6	0.01193005	39.6	0.01947274	39.6	0.01803083	39.6	0.01120089
39.8	0.017629	39.8	0.00828681	39.8	0.01759059	39.8	0.02270824	39.8	0.01719466	39.8	0.0209964	39.8	0.01996783	39.8	0.0160101	39.8	0.02620424	39.8	0.01619132	39.8	0.01869247	39.8	0.02334337	39.8	0.01767179	39.8	0.01673968	39.8	0.01592644	39.8	0.01076689
40	0.0118386	40	0.0075685	40	0.01746258	40	0.0245411	40	0.01658565	40	0.02494299	40	0.02241443	40	0.0100437	40	0.02269573	40	0.0181557	40	0.01746751	40	0.02676743	40	0.01632614	40	0.02393733	40	0.01526125	40	0.00725039
40.2	0.01197804	40.2	0.01006991	40.2	0.0187639	40.2	0.02610929	40.2	0.02049923	40.2	0.0272995	40.2	0.02348361	40.2	0.00909175	40.2	0.02181344	40.2	0.01875861	40.2	0.01816935	40.2	0.02319802	40.2	0.01186373	40.2	0.01910788	40.2	0.01555601	40.2	0.01780905
40.4	0.01556059	40.4	0.01046129	40.4	0.01807663	40.4	0.02261489	40.4	0.01744116	40.4	0.02344283	40.4	0.02390421	40.4	0.0095159	40.4	0.01711204	40.4	0.01960483	40.4	0.02064159	40.4	0.02704063	40.4	0.01969442	40.4	0.01738004	40.4	0.02046137	40.4	0.01185571
40.6	0.01900386	40.6	0.00993948	40.6	0.01487254	40.6	0.02571929	40.6	0.01924801	40.6	0.02576114	40.6	0.01549185	40.6	0.01751236	40.6	0.01665512	40.6	0.0169211	40.6	0.02599775	40.6	0.0222438	40.6	0.01732663	40.6	0.0206809	40.6	0.01562178	40.6	0.01858026
40.8	0.0152591	40.8	0.00707719	40.8	0.01801592	40.8	0.02315976	40.8	0.01727769	40.8	0.02406928	40.8	0.01838308	40.8	0.00771939	40.8	0.01919377	40.8	0.01694853	40.8	0.02158781	40.8	0.02249006	40.8	0.01146022	40.8	0.02158018	40.8	0.01162264	40.8	0.01710376
41	0.01590373	41	0.00958225	41	0.0162405	41	0.02256781	41	0.01690052	41	0.02161132	41	0.01830842	41	0.01312063	41	0.01990728	41	0.01992755	41	0.01922318	41	0.02398253	41	0.01995917	41	0.01996708	41	0.01308979	41	0.01093332
41.2	0.01414877	41.2	0.00578521	41.2	0.01791972	41.2	0.02196921	41.2	0.01701111	41.2	0.02740614	41.2	0.01923943	41.2	0.01316042	41.2	0.02122718	41.2	0.02020163	41.2	0.02224525	41.2	0.02375228	41.2	0.01584229	41.2	0.0173639	41.2	0.01717456	41.2	0.00528767
41.4	0.01938769	41.4	0.01178928	41.4	0.01870127	41.4	0.02005554	41.4	0.017188	41.4	0.02618955	41.4	0.01617754	41.4	0.01645861	41.4	0.01731483	41.4	0.01737929	41.4	0.01653645	41.4	0.02581828	41.4	0.01783288	41.4	0.02303297	41.4	0.01328717	41.4	0.01458236
41.6	0.01604769	41.6	0.00578783	41.6	0.01896758	41.6	0.02535518	41.6	0.01324885	41.6	0.02507225	41.6	0.01816824	41.6	0.01075446	41.6	0.01860387	41.6	0.01856958	41.6	0.02381207	41.6	0.02816462	41.6	0.01587846	41.6	0.01909792	41.6	0.01531569	41.6	0.01163005
41.8	0.01546015	41.8	0.00569291	41.8	0.0176548	41.8	0.02707113	41.8	0.01501248	41.8	0.02408064	41.8	0.02261923	41.8	0.01318362	41.8	0.01931776	41.8	0.01881004	41.8	0.01960169	41.8	0.02359942	41.8	0.01495457	41.8	0.02025428	41.8	0.01793014	41.8	0.0098496
42	0.01924516	42	0.00557803	42	0.01728889	42	0.02293496	42	0.01474977	42	0.02362606	42	0.01409192	42	0.01182455	42	0.01464923	42	0.0172384	42	0.02446122	42	0.0227286	42	0.01449698	42	0.02038266	42	0.01495639	42	0.01663373
42.2	0.01507537	42.2	0.01328575	42.2	0.01538944	42.2	0.02702646	42.2	0.01901861	42.2	0.02595269	42.2	0.02061782	42.2	0.01142687	42.2	0.02198209	42.2	0.01797079	42.2	0.02099258	42.2	0.0223496	42.2	0.01673807	42.2	0.01928545	42.2	0.01708589	42.2	0.01340801
42.4	0.01532587	42.4	0.00695079	42.4	0.01878131	42.4	0.02407166	42.4	0.02059632	42.4	0.02308665	42.4	0.0160288	42.4	0.01312507	42.4	0.02388359	42.4	0.01996604	42.4	0.02311176	42.4	0.02963599	42.4	0.0159341	42.4	0.01930387	42.4	0.01702149	42.4	0.01401751
42.6	0.01610189	42.6	0.00846919	42.6	0.01847552	42.6	0.0287669	42.6	0.0197419	42.6	0.02236636	42.6	0.01690849	42.6	0.01237168	42.6	0.02125371	42.6	0.01553414	42.6	0.02352403	42.6	0.02413251	42.6	0.01794661	42.6	0.01772268	42.6	0.01713647	42.6	0.01261732
42.8	0.019851	42.8	0.00499399	42.8	0.01799165	42.8	0.02494414	42.8	0.02017208	42.8	0.02347017	42.8	0.02365221	42.8	0.01278478	42.8	0.0249317	42.8	0.01798046	42.8	0.01887607	42.8	0.02207882	42.8	0.01381125	42.8	0.01635387	42.8	0.01596941	42.8	0.01497013
43	0.01417647	43	0.00787751	43	0.02341571	43	0.02034182	43	0.0164473	43	0.02800651	43	0.01775426	43	0.01109426	43	0.02199127	43	0.01625671	43	0.01901728	43	0.02122163	43	0.01361969	43	0.01785085	43	0.01466424	43	0.00856493
43.2	0.01758132	43.2	0.00547453	43.2	0.01907135	43.2	0.02347436	43.2	0.01326959	43.2	0.02701014	43.2	0.01666753	43.2	0.01043859	43.2	0.02064734	43.2	0.01620089	43.2	0.02688048	43.2	0.02351492	43.2	0.01368403	43.2	0.01871865	43.2	0.01708647	43.2	0.01054203
43.4	0.01908471	43.4	0.00849436	43.4	0.01577784	43.4	0.02508211	43.4	0.01441726	43.4	0.02334088	43.4	0.02092831	43.4	0.01228659	43.4	0.01972133	43.4	0.02186926	43.4	0.02377024	43.4	0.02787366	43.4	0.01699311	43.4	0.01476595	43.4	0.01493916	43.4	0.01504843
43.6	0.01923035	43.6	0.00836632	43.6	0.02498268	43.6	0.02724355	43.6	0.01694101	43.6	0.02548559	43.6	0.02149126	43.6	0.01028857	43.6	0.02301471	43.6	0.01318487	43.6	0.01932316	43.6	0.02464997	43.6	0.01839587	43.6	0.01691124	43.6	0.01814148	43.6	0.01114084
43.8	0.0189284	43.8	0.00839204	43.8	0.01861855	43.8	0.02364708	43.8	0.01746234	43.8	0.02551498	43.8	0.01768793	43.8	0.01209636	43.8	0.02246636	43.8	0.01889465	43.8	0.01942197	43.8	0.02092528	43.8	0.01826244	43.8	0.02191351	43.8	0.01802663	43.8	0.01614128
44	0.02029107	44	0.00711826	44	0.01875697	44	0.02222463	44	0.01250842	44	0.02090832	44	0.01916917	44	0.01429433	44	0.02031571	44	0.0197331	44	0.02002373	44	0.02575546	44	0.02037136	44	0.01995468	44	0.01665083	44	0.0144161
44.2	0.01413581	44.2	0.00968494	44.2	0.01751344	44.2	0.02295502	44.2	0.01645484	44.2	0.02364999	44.2	0.01952886	44.2	0.01193195	44.2	0.01927496	44.2	0.01617035	44.2	0.02036346	44.2	0.02301633	44.2	0.02367599	44.2	0.01927122	44.2	0.01747164	44.2	0.01452791
44.4	0.01046064	44.4	0.00718983	44.4	0.0216048	44.4	0.023321	44.4	0.01982713	44.4	0.02393108	44.4	0.02430629	44.4	0.00937904	44.4	0.0197899	44.4	0.01502164	44.4	0.0228152	44.4	0.02326905	44.4	0.01683083	44.4	0.02225935	44.4	0.01839235	44.4	0.01074961
44.6	0.01691199	44.6	0.01015353	44.6	0.01761707	44.6	0.0229979	44.6	0.01835348	44.6	0.02711652	44.6	0.01630182	44.6	0.01105278	44.6	0.02043369	44.6	0.01814092	44.6	0.02545036	44.6	0.02453561	44.6	0.01563912	44.6	0.01927134	44.6	0.01154453	44.6	0.01373551
44.8	0.01727536	44.8	0.00765362	44.8	0.01727588	44.8	0.02387079	44.8	0.01852746	44.8	0.02718828	44.8	0.01998879	44.8	0.01191564	44.8	0.02252036	44.8	0.02392308	44.8	0.02250426	44.8	0.02479336	44.8	0.01860019	44.8	0.02051598	44.8	0.01977141	44.8	0.00948097
45	0.01560675	45	0.01181101	45	0.0210533	45	0.02421777	45	0.01341347	45	0.02220678	45	0.01842284	45	0.01094989	45	0.02179216	45	0.01862961	45	0.02062297	45	0.03018312	45	0.01896368	45	0.01561756	45	0.01356608	45	0.01439009
45.2	0.01686299	45.2	0.00911466	45.2	0.01400432	45.2	0.02597065	45.2	0.02155385	45.2	0.02471425	45.2	0.02096989	45.2	0.01238622	45.2	0.0190622	45.2	0.01751503	45.2	0.02328577	45.2	0.02704671	45.2	0.014914	45.2	0.02024498	45.2	0.01433409	45.2	0.01630053
45.4	0.01871656	45.4	0.01042828	45.4	0.01991051	45.4	0.02795536	45.4	0.01564182	45.4	0.0247595	45.4	0.0256131	45.4	0.01321526	45.4	0.01919205	45.4	0.01920505	45.4	0.01974273	45.4	0.02759684	45.4	0.02006332	45.4	0.01752455	45.4	0.01472908	45.4	0.01110321
45.6	0.01270636	45.6	0.00513804	45.6	0.01908794	45.6	0.02295287	45.6	0.0169816	45.6	0.01907849	45.6	0.02154545	45.6	0.01514724	45.6	0.0170001	45.6	0.01506573	45.6	0.02217382	45.6	0.02567593	45.6	0.01263865	45.6	0.02200201	45.6	0.01725892	45.6	0.01456295
45.8	0.01822229	45.8	0.0051606	45.8	0.02282341	45.8	0.02461853	45.8	0.01836649	45.8	0.02179206	45.8	0.0171324	45.8	0.0129519	45.8	0.02047141	45.8	0.01712608	45.8	0.02471556	45.8	0.03136244	45.8	0.01889182	45.8	0.02119295	45.8	0.01676789	45.8	0.01137571
46	0.01519552	46	0.00162119	46	0.01755816	46	0.02588471	46	0.0161586	46	0.0261483	46	0.02475652	46	0.00903279	46	0.02177795	46	0.01748094	46	0.02399368	46	0.02899023	46	0.01992195	46	0.02253513	46	0.01548594	46	0.01376702
46.2	0.01775061	46.2	0.00746855	46.2	0.01656832	46.2	0.02455587	46.2	0.01733357	46.2	0.02482914	46.2	0.02068311	46.2	0.00571052	46.2	0.02334263	46.2	0.0193809	46.2	0.02057727	46.2	0.02513101	46.2	0.0168399	46.2	0.01885497	46.2	0.01608124	46.2	0.01319307
46.4	0.01693632	46.4	0.004558	46.4	0.01593209	46.4	0.02899004	46.4	0.01900661	46.4	0.02460375	46.4	0.02132595	46.4	0.00870452	46.4	0.02202582	46.4	0.01614313	46.4	0.02021233	46.4	0.0210592	46.4	0.01972237	46.4	0.0191812	46.4	0.01364866	46.4	0.01251005
46.6	0.01890657	46.6	0.01050761	46.6	0.0232678	46.6	0.02158762	46.6	0.01517182	46.6	0.02655418	46.6	0.0212651	46.6	0.0118847	46.6	0.0220425	46.6	0.01957967	46.6	0.02032213	46.6	0.02880547	46.6	0.01998979	46.6	0.01855991	46.6	0.01703619	46.6	0.0129581
46.8	0.01714011	46.8	0.010129	46.8	0.01679678	46.8	0.02060407	46.8	0.01583079	46.8	0.02253212	46.8	0.01752428	46.8	0.01532351	46.8	0.02332953	46.8	0.01835363	46.8	0.02543472	46.8	0.02645563	46.8	0.01651129	46.8	0.02306896	46.8	0.01244011	46.8	0.01571002
47	0.01656845	47	0.00506861	47	0.02075818	47	0.02337591	47	0.01965213	47	0.02962563	47	0.01459973	47	0.0134204	47	0.01785272	47	0.01731199	47	0.0179883	47	0.0253705	47	0.01553919	47	0.02253122	47	0.01692813	47	0.01440094
47.2	0.01337304	47.2	0.0074266	47.2	0.01824052	47.2	0.02406332	47.2	0.01878952	47.2	0.02183115	47.2	0.02146274	47.2	0.00772382	47.2	0.02896794	47.2	0.01779526	47.2	0.02300121	47.2	0.024578	47.2	0.02262895	47.2	0.02326719	47.2	0.01873081	47.2	0.01128214
47.4	0.01725515	47.4	0.01419031	47.4	0.01973053	47.4	0.02713434	47.4	0.01877554	47.4	0.02686624	47.4	0.01563076	47.4	0.00900887	47.4	0.01513846	47.4	0.0192718	47.4	0.02476098	47.4	0.02346676	47.4	0.0176574	47.4	0.02282078	47.4	0.01650285	47.4	0.00875302
47.6	0.01501914	47.6	0.00386339	47.6	0.02006815	47.6	0.02434696	47.6	0.02189782	47.6	0.02822103	47.6	0.02373403	47.6	0.01173101	47.6	0.01989148	47.6	0.02197921	47.6	0.01838012	47.6	0.0299636	47.6	0.01494197	47.6	0.01760932	47.6	0.01363147	47.6	0.01487959
47.8	0.01684318	47.8	0.00591032	47.8	0.01711655	47.8	0.02951344	47.8	0.0195398	47.8	0.02736853	47.8	0.01584055	47.8	0.01062917	47.8	0.02043474	47.8	0.01951247	47.8	0.02135456	47.8	0.02713646	47.8	0.01520275	47.8	0.01806491	47.8	0.01423394	47.8	0.0144586
48	0.01449949	48	0.00631438	48	0.01995718	48	0.02878134	48	0.01947409	48	0.02335385	48	0.02062378	48	0.01545564	48	0.02327341	48	0.01715864	48	0.02317674	48	0.02188751	48	0.01536819	48	0.0175491	48	0.01597682	48	0.01599595
48.2	0.0198209	48.2	0.00544456	48.2	0.01654491	48.2	0.0264846	48.2	0.01559544	48.2	0.02729339	48.2	0.0209767	48.2	0.00916555	48.2	0.02597331	48.2	0.01936604	48.2	0.0216254	48.2	0.02203306	48.2	0.02299186	48.2	0.02150178	48.2	0.01900453	48.2	0.01096601
48.4	0.01911411	48.4	0.00522399	48.4	0.01748256	48.4	0.030494	48.4	0.02153119	48.4	0.02688991	48.4	0.01703869	48.4	0.01325258	48.4	0.02408372	48.4	0.0166997	48.4	0.02359488	48.4	0.02066998	48.4	0.01940696	48.4	0.01898706	48.4	0.01468413	48.4	0.00912666
48.6	0.01703569	48.6	0.00875259	48.6	0.02189278	48.6	0.02460037	48.6	0.02004951	48.6	0.02283216	48.6	0.02326849	48.6	0.01187495	48.6	0.02251225	48.6	0.0222913	48.6	0.02414008	48.6	0.02333741	48.6	0.02128032	48.6	0.02134215	48.6	0.01607321	48.6	0.01377454
48.8	0.01830331	48.8	0.00278444	48.8	0.01871196	48.8	0.02510151	48.8	0.0212784	48.8	0.02177902	48.8	0.01800323	48.8	0.01473894	48.8	0.02095925	48.8	0.01670389	48.8	0.02172426	48.8	0.02825113	48.8	0.01801142	48.8	0.01946316	48.8	0.01643929	48.8	0.01365137
49	0.01702761	49	0.01123637	49	0.01254652	49	0.02751487	49	0.01726968	49	0.02930244	49	0.01979505	49	0.01076814	49	0.02498735	49	0.02064725	49	0.02157727	49	0.02495684	49	0.01922582	49	0.02056075	49	0.0141022	49	0.01347106
49.2	0.01730182	49.2	0.00905024	49.2	0.02390441	49.2	0.0237542	49.2	0.01786051	49.2	0.02678737	49.2	0.01750865	49.2	0.01453168	49.2	0.02555675	49.2	0.02247674	49.2	0.02566848	49.2	0.02658764	49.2	0.01874318	49.2	0.02180461	49.2	0.01783475	49.2	0.01051022
49.4	0.01488259	49.4	0.00446277	49.4	0.01592712	49.4	0.03030568	49.4	0.01294274	49.4	0.0251002	49.4	0.01586689	49.4	0.01554269	49.4	0.023855	49.4	0.02098032	49.4	0.0249218	49.4	0.02614121	49.4	0.01563254	49.4	0.02215929	49.4	0.01728879	49.4	0.01167932
49.6	0.0167279	49.6	0.0108673	49.6	0.02715814	49.6	0.02129157	49.6	0.01633219	49.6	0.02725499	49.6	0.02101557	49.6	0.0112515	49.6	0.02280975	49.6	0.01857659	49.6	0.02651915	49.6	0.02676762	49.6	0.01945366	49.6	0.02292804	49.6	0.02020674	49.6	0.01073442
49.8	0.01705337	49.8	0.00427635	49.8	0.01848104	49.8	0.02344654	49.8	0.01851626	49.8	0.02540136	49.8	0.01839093	49.8	0.01567441	49.8	0.02181549	49.8	0.01722141	49.8	0.02116334	49.8	0.03188586	49.8	0.0142509	49.8	0.02201996	49.8	0.01554597	49.8	0.01030867
50	0.01819213	50	0.00714467	50	0.01838065	50	0.02366771	50	0.02080537	50	0.02479574	50	0.02062466	50	0.01271663	50	0.02192448	50	0.02155855	50	0.02246235	50	0.02649141	50	0.01721283	50	0.02085878	50	0.01627043	50	0.01186105
50.2	0.01649019	50.2	0.0051504	50.2	0.01728076	50.2	0.02431646	50.2	0.01980647	50.2	0.02763548	50.2	0.01659246	50.2	0.01361461	50.2	0.02335013	50.2	0.01744687	50.2	0.02045135	50.2	0.02784478	50.2	0.02279223	50.2	0.01930217	50.2	0.01742036	50.2	0.0115024
50.4	0.01987207	50.4	0.00735585	50.4	0.01814237	50.4	0.02144602	50.4	0.01521616	50.4	0.0289475	50.4	0.01736985	50.4	0.01231433	50.4	0.01992944	50.4	0.02066653	50.4	0.02316343	50.4	0.02939606	50.4	0.01747569	50.4	0.01990173	50.4	0.01632937	50.4	0.01058217
50.6	0.01690428	50.6	0.01032649	50.6	0.01872157	50.6	0.02674047	50.6	0.02129421	50.6	0.026677	50.6	0.02194624	50.6	0.01192728	50.6	0.02114136	50.6	0.01878425	50.6	0.02735187	50.6	0.0277826	50.6	0.01935906	50.6	0.02295189	50.6	0.01041655	50.6	0.01034055
50.8	0.01647305	50.8	0.00811486	50.8	0.02355126	50.8	0.02537801	50.8	0.01826349	50.8	0.02952054	50.8	0.01792914	50.8	0.01565977	50.8	0.02379515	50.8	0.01984187	50.8	0.0200694	50.8	0.02877096	50.8	0.02132986	50.8	0.02085639	50.8	0.01940101	50.8	0.00863966
51	0.01834462	51	0.00401324	51	0.01918732	51	0.02712375	51	0.01819661	51	0.02522359	51	0.01509207	51	0.01289313	51	0.02104073	51	0.01162835	51	0.02255136	51	0.02280469	51	0.01850866	51	0.02164731	51	0.01557535	51	0.01017776
51.2	0.0180768	51.2	0.01051852	51.2	0.01828095	51.2	0.0251446	51.2	0.02184868	51.2	0.021509	51.2	0.02127681	51.2	0.01328554	51.2	0.0178676	51.2	0.02234587	51.2	0.02294836	51.2	0.02285543	51.2	0.02315849	51.2	0.0227204	51.2	0.01764204	51.2	0.01727881
51.4	0.01307217	51.4	0.00955757	51.4	0.01783217	51.4	0.02338682	51.4	0.01829502	51.4	0.02475119	51.4	0.02083113	51.4	0.00906	51.4	0.02192093	51.4	0.01768055	51.4	0.02217104	51.4	0.02866814	51.4	0.01881225	51.4	0.02260604	51.4	0.01019953	51.4	0.01743497
51.6	0.01735182	51.6	0.00671208	51.6	0.02037962	51.6	0.02761143	51.6	0.0177002	51.6	0.02250672	51.6	0.02499166	51.6	0.01342535	51.6	0.02293131	51.6	0.02269476	51.6	0.02356268	51.6	0.02794181	51.6	0.02025089	51.6	0.01920279	51.6	0.01671387	51.6	0.01327206
51.8	0.01813853	51.8	0.0054885	51.8	0.01665252	51.8	0.0216359	51.8	0.01278246	51.8	0.02475592	51.8	0.02036154	51.8	0.0115052	51.8	0.02347448	51.8	0.01532254	51.8	0.02576687	51.8	0.03173826	51.8	0.01979638	51.8	0.02556434	51.8	0.01906062	51.8	0.01797652
52	0.01836679	52	0.00976156	52	0.01583299	52	0.02318867	52	0.01626601	52	0.02677775	52	0.01969331	52	0.01199695	52	0.02313652	52	0.01830982	52	0.02495709	52	0.02864437	52	0.01633147	52	0.02233508	52	0.01312061	52	0.01431622
52.2	0.02159715	52.2	0.00747842	52.2	0.01672496	52.2	0.02343822	52.2	0.01922918	52.2	0.02478668	52.2	0.02590377	52.2	0.01521347	52.2	0.02515438	52.2	0.02042258	52.2	0.02114816	52.2	0.02727118	52.2	0.01955722	52.2	0.01982122	52.2	0.01891979	52.2	0.01357171
52.4	0.0111979	52.4	0.00705696	52.4	0.01841612	52.4	0.02775287	52.4	0.01570904	52.4	0.02598218	52.4	0.01746114	52.4	0.01499613	52.4	0.02215971	52.4	0.02000219	52.4	0.02292337	52.4	0.02723782	52.4	0.02084864	52.4	0.02171238	52.4	0.01394854	52.4	0.01487107
52.6	0.01978162	52.6	0.00818638	52.6	0.01870833	52.6	0.02765171	52.6	0.01903823	52.6	0.02682428	52.6	0.01541134	52.6	0.00868134	52.6	0.02627381	52.6	0.01866149	52.6	0.0192504	52.6	0.02944859	52.6	0.02013796	52.6	0.02087935	52.6	0.01529668	52.6	0.00896483
52.8	0.01675631	52.8	0.00329955	52.8	0.02360236	52.8	0.02121872	52.8	0.01844569	52.8	0.02669613	52.8	0.01718359	52.8	0.01512543	52.8	0.02633126	52.8	0.02330543	52.8	0.02256679	52.8	0.02855096	52.8	0.01892853	52.8	0.0229633	52.8	0.02173655	52.8	0.01114105
53	0.01366802	53	0.00545154	53	0.01787651	53	0.02735468	53	0.01865837	53	0.02785142	53	0.01664741	53	0.01181233	53	0.0220292	53	0.019445	53	0.02050114	53	0.0272355	53	0.01979629	53	0.01688353	53	0.01765847	53	0.01562737
53.2	0.01649139	53.2	0.00341026	53.2	0.01889704	53.2	0.02033859	53.2	0.0152942	53.2	0.02514782	53.2	0.01927486	53.2	0.01158685	53.2	0.021803	53.2	0.02144363	53.2	0.02616431	53.2	0.02468445	53.2	0.0166172	53.2	0.02091122	53.2	0.01535178	53.2	0.01685999
53.4	0.01658225	53.4	0.00896967	53.4	0.01513601	53.4	0.02345193	53.4	0.0197867	53.4	0.02487185	53.4	0.01678618	53.4	0.01773335	53.4	0.02308338	53.4	0.02058719	53.4	0.02284239	53.4	0.02939079	53.4	0.02113088	53.4	0.02041435	53.4	0.02123572	53.4	0.01232176
53.6	0.01488692	53.6	0.00922116	53.6	0.02115222	53.6	0.0259706	53.6	0.02184899	53.6	0.02375476	53.6	0.01944682	53.6	0.01196819	53.6	0.02240649	53.6	0.02021993	53.6	0.02258325	53.6	0.02983809	53.6	0.01677484	53.6	0.02086031	53.6	0.01848194	53.6	0.01157335
53.8	0.0194264	53.8	0.00792722	53.8	0.02084312	53.8	0.02323906	53.8	0.01532295	53.8	0.02564591	53.8	0.01792159	53.8	0.01288534	53.8	0.02063708	53.8	0.02009278	53.8	0.02520529	53.8	0.02654694	53.8	0.02159236	53.8	0.02105601	53.8	0.01866497	53.8	0.01311773
54	0.01849989	54	0.00527145	54	0.02241321	54	0.02075286	54	0.01504697	54	0.02329225	54	0.02132637	54	0.01362784	54	0.02051364	54	0.01901891	54	0.02211665	54	0.02715704	54	0.01846292	54	0.02300981	54	0.02038268	54	0.01057758
54.2	0.01713654	54.2	0.0049306	54.2	0.0161978	54.2	0.02333829	54.2	0.02244466	54.2	0.02772757	54.2	0.01897907	54.2	0.01066139	54.2	0.02332898	54.2	0.01843731	54.2	0.02303677	54.2	0.02939836	54.2	0.02240822	54.2	0.02317592	54.2	0.01064337	54.2	0.01280718
54.4	0.01733912	54.4	0.00455276	54.4	0.01806967	54.4	0.01820543	54.4	0.01789198	54.4	0.02469362	54.4	0.0200194	54.4	0.01177093	54.4	0.02108113	54.4	0.02129035	54.4	0.02327253	54.4	0.02757125	54.4	0.01698863	54.4	0.02143957	54.4	0.01582823	54.4	0.01390414
54.6	0.01808246	54.6	0.00452992	54.6	0.01797158	54.6	0.02363444	54.6	0.01700293	54.6	0.02740112	54.6	0.02190356	54.6	0.01264144	54.6	0.02106951	54.6	0.02299739	54.6	0.02345266	54.6	0.02767175	54.6	0.02226378	54.6	0.02242186	54.6	0.0161302	54.6	0.01416533
54.8	0.01698119	54.8	0.00445907	54.8	0.0181832	54.8	0.02687453	54.8	0.01898441	54.8	0.02470878	54.8	0.01783231	54.8	0.01023413	54.8	0.02339912	54.8	0.02331742	54.8	0.0224741	54.8	0.02685656	54.8	0.01679215	54.8	0.0217626	54.8	0.02087207	54.8	0.01552063
55	0.01418457	55	0.00592094	55	0.01867773	55	0.02036441	55	0.02035051	55	0.02477553	55	0.01917818	55	0.01081202	55	0.02533284	55	0.02050697	55	0.02691443	55	0.02634919	55	0.01630695	55	0.01962418	55	0.0163869	55	0.01415695
55.2	0.0163563	55.2	0.00857996	55.2	0.01789043	55.2	0.02853121	55.2	0.01646148	55.2	0.02327143	55.2	0.01907575	55.2	0.01522667	55.2	0.01985476	55.2	0.0207541	55.2	0.02896599	55.2	0.0260428	55.2	0.01601506	55.2	0.02245571	55.2	0.01828314	55.2	0.01571981
55.4	0.01887051	55.4	0.0075529	55.4	0.02065443	55.4	0.02575186	55.4	0.01430012	55.4	0.02516787	55.4	0.02016611	55.4	0.01092519	55.4	0.02100117	55.4	0.01735765	55.4	0.02738949	55.4	0.02513489	55.4	0.01730946	55.4	0.02550643	55.4	0.01871909	55.4	0.01557508
55.6	0.01602618	55.6	0.00585668	55.6	0.01536031	55.6	0.02631583	55.6	0.01450183	55.6	0.02692429	55.6	0.01722078	55.6	0.01355224	55.6	0.02455086	55.6	0.02088833	55.6	0.02144404	55.6	0.03142628	55.6	0.018682	55.6	0.02355979	55.6	0.01816682	55.6	0.0101787
55.8	0.01992559	55.8	0.00418108	55.8	0.02157972	55.8	0.0264522	55.8	0.0229757	55.8	0.02211042	55.8	0.0218589	55.8	0.01394209	55.8	0.02631832	55.8	0.0231618	55.8	0.03001482	55.8	0.02664905	55.8	0.01602888	55.8	0.02511428	55.8	0.01714142	55.8	0.01667151
56	0.01531318	56	0.01004239	56	0.02192308	56	0.02647536	56	0.01874326	56	0.02412448	56	0.0200856	56	0.01336927	56	0.02330523	56	0.01920034	56	0.02202205	56	0.0290845	56	0.01358164	56	0.02271868	56	0.01830424	56	0.01774351
56.2	0.02003037	56.2	0.00452632	56.2	0.01919821	56.2	0.02113671	56.2	0.01655291	56.2	0.02598522	56.2	0.02083259	56.2	0.0157544	56.2	0.02107712	56.2	0.01602672	56.2	0.023512	56.2	0.02959218	56.2	0.02585773	56.2	0.02617053	56.2	0.01765762	56.2	0.01266391
56.4	0.01869797	56.4	0.0061926	56.4	0.02043874	56.4	0.02811202	56.4	0.0205336	56.4	0.02200864	56.4	0.01745377	56.4	0.00738914	56.4	0.02240515	56.4	0.02092489	56.4	0.02017169	56.4	0.02773273	56.4	0.0143718	56.4	0.0189764	56.4	0.01774796	56.4	0.01602096
56.6	0.01817021	56.6	0.01101423	56.6	0.01894942	56.6	0.02526708	56.6	0.01532587	56.6	0.02406139	56.6	0.02073674	56.6	0.011567	56.6	0.02702352	56.6	0.02627634	56.6	0.02748693	56.6	0.02693859	56.6	0.01670278	56.6	0.01950174	56.6	0.01892394	56.6	0.01917937
56.8	0.01694581	56.8	0.00849662	56.8	0.01849163	56.8	0.02337489	56.8	0.01949166	56.8	0.02663328	56.8	0.02252893	56.8	0.00941369	56.8	0.02486185	56.8	0.01926256	56.8	0.02245809	56.8	0.02702694	56.8	0.01977581	56.8	0.02274454	56.8	0.02113251	56.8	0.01410532
57	0.01961741	57	0.0047992	57	0.01819347	57	0.02848727	57	0.01447211	57	0.02548975	57	0.0201566	57	0.01007268	57	0.01954743	57	0.02039597	57	0.02329879	57	0.02732223	57	0.01817069	57	0.02348826	57	0.01933763	57	0.00952227
57.2	0.01690757	57.2	0.00621558	57.2	0.01941258	57.2	0.02431244	57.2	0.01688867	57.2	0.02876837	57.2	0.02052492	57.2	0.01281194	57.2	0.02041269	57.2	0.02039016	57.2	0.02655062	57.2	0.03130086	57.2	0.02071918	57.2	0.02315804	57.2	0.01802721	57.2	0.01652529
57.4	0.01811685	57.4	0.00255092	57.4	0.02000812	57.4	0.02593178	57.4	0.01944595	57.4	0.03051117	57.4	0.0179884	57.4	0.01285663	57.4	0.02532099	57.4	0.02012967	57.4	0.02809547	57.4	0.03081336	57.4	0.01631451	57.4	0.02519468	57.4	0.02042048	57.4	0.01508357
57.6	0.01926808	57.6	0.00658664	57.6	0.01972221	57.6	0.02625014	57.6	0.02270299	57.6	0.02272359	57.6	0.0175091	57.6	0.01839511	57.6	0.02417579	57.6	0.01691655	57.6	0.02077746	57.6	0.02684894	57.6	0.01481563	57.6	0.02246273	57.6	0.02054235	57.6	0.00897162
57.8	0.01504287	57.8	0.00305165	57.8	0.0191522	57.8	0.02251813	57.8	0.01524612	57.8	0.02485655	57.8	0.01979779	57.8	0.01460038	57.8	0.02727954	57.8	0.02178224	57.8	0.02416777	57.8	0.0262614	57.8	0.0217926	57.8	0.02353158	57.8	0.0177144	57.8	0.01121578
58	0.01994027	58	0.0074819	58	0.01747055	58	0.02560914	58	0.01454895	58	0.02798516	58	0.01581392	58	0.01263242	58	0.02607864	58	0.02210158	58	0.02390023	58	0.0241945	58	0.01785059	58	0.02175496	58	0.02158007	58	0.00904083
58.2	0.01490001	58.2	0.00589352	58.2	0.01729362	58.2	0.02917918	58.2	0.01674597	58.2	0.03170323	58.2	0.01970485	58.2	0.01570723	58.2	0.02210322	58.2	0.02049141	58.2	0.0242631	58.2	0.02744723	58.2	0.02053272	58.2	0.02011288	58.2	0.02220682	58.2	0.01647336
58.4	0.01796291	58.4	0.00605636	58.4	0.01742759	58.4	0.02633478	58.4	0.01541483	58.4	0.02089941	58.4	0.02056506	58.4	0.01335693	58.4	0.02322563	58.4	0.02084963	58.4	0.02794587	58.4	0.02498282	58.4	0.01621005	58.4	0.02552899	58.4	0.01692001	58.4	0.00900673
58.61	0.01943442	58.61	0.00407062	58.61	0.01787158	58.61	0.02219655	58.61	0.01970975	58.61	0.02406102	58.61	0.02063319	58.61	0.0086611	58.6	0.02486438	58.6	0.02007895	58.6	0.0238071	58.6	0.02880623	58.6	0.01326647	58.6	0.02187274	58.6	0.01917722	58.6	0.01335295
58.8	0.01511411	58.8	0.00623424	58.8	0.01490767	58.8	0.0217923	58.8	0.01928791	58.8	0.02612773	58.8	0.01911708	58.8	0.01003056	58.8	0.02158759	58.8	0.02287725	58.8	0.02609166	58.8	0.02874338	58.8	0.01801362	58.8	0.01797125	58.8	0.01951954	58.8	0.01416284
59	0.01560415	59	0.00880826	59	0.01720744	59	0.02520224	59	0.016258	59	0.02439859	59	0.01599131	59	0.00824186	59	0.02403806	59	0.02061822	59	0.0256837	59	0.02320378	59	0.01793201	59	0.02600294	59	0.01911247	59	0.01504616
59.2	0.01832127	59.2	0.00729106	59.2	0.01502747	59.2	0.02434034	59.2	0.01649285	59.2	0.03017808	59.2	0.01998555	59.2	0.00809046	59.2	0.02174041	59.2	0.02065997	59.2	0.02620971	59.2	0.02593741	59.2	0.01641074	59.2	0.01970091	59.2	0.01681166	59.2	0.01751445
59.4	0.01897403	59.4	0.00867744	59.4	0.01989865	59.4	0.02268073	59.4	0.02223092	59.4	0.02269846	59.4	0.0186067	59.4	0.01238056	59.4	0.02353194	59.4	0.02000793	59.4	0.0224995	59.4	0.02875018	59.4	0.02523289	59.4	0.02876566	59.4	0.01476306	59.4	0.02039095
59.6	0.01519856	59.6	0.00819521	59.6	0.01935457	59.6	0.02542801	59.6	0.01623639	59.6	0.02470691	59.6	0.02803388	59.6	0.01150045	59.6	0.02216643	59.6	0.02510562	59.6	0.02473432	59.6	0.02950489	59.6	0.02036849	59.6	0.02680758	59.6	0.01692579	59.6	0.01650748
59.8	0.01612718	59.8	0.00770515	59.8	0.01890149	59.8	0.02620673	59.8	0.01878773	59.8	0.02713181	59.8	0.02093135	59.8	0.00988448	59.8	0.02670965	59.8	0.02287902	59.8	0.02559091	59.8	0.02905544	59.8	0.02027283	59.8	0.02337445	59.8	0.01917951	59.8	0.01583722
60	-4.224862	60	-3.46019	60	-4.26136	60	-4.28645	60	-3.993858	60	-4.072834	60	-4.310403	60	-4.09494	60	-3.721697	60	-3.421616	60	-3.846943	60	-3.724192	60	-3.670482	60	-3.808931	60	-3.640755	60	-3.719096
60.2	-4.468162	60.2	-3.673195	60.2	-4.502952	60.2	-4.521723	60.2	-4.359638	60.2	-4.435197	60.2	-4.553682	60.2	-4.331939	60.2	-4.096941	60.2	-3.772147	60.2	-4.159341	60.2	-4.087759	60.2	-4.035942	60.2	-4.167764	60.2	-4.013113	60.2	-4.018012
60.4	-4.630491	60.4	-3.802199	60.4	-4.650642	60.4	-4.664175	60.4	-4.580148	60.4	-4.645074	60.4	-4.707202	60.4	-4.471683	60.4	-4.312377	60.4	-3.949455	60.4	-4.336955	60.4	-4.286174	60.4	-4.228818	60.4	-4.362687	60.4	-4.191297	60.4	-4.193527
60.6	-4.746126	60.6	-3.903307	60.6	-4.759758	60.6	-4.786098	60.6	-4.709707	60.6	-4.774844	60.6	-4.811855	60.6	-4.58631	60.6	-4.434906	60.6	-4.065008	60.6	-4.457303	60.6	-4.402053	60.6	-4.345366	60.6	-4.486307	60.6	-4.326695	60.6	-4.300358
60.8	-4.834527	60.8	-3.974305	60.8	-4.84873	60.8	-4.866477	60.8	-4.807008	60.8	-4.878345	60.8	-4.901272	60.8	-4.667969	60.8	-4.537311	60.8	-4.159231	60.8	-4.559024	60.8	-4.503572	60.8	-4.439884	60.8	-4.583989	60.8	-4.418328	60.8	-4.386233
61	-4.91117	61	-4.037355	61	-4.919518	61	-4.943548	61	-4.895628	61	-4.954238	61	-4.972893	61	-4.743534	61	-4.623921	61	-4.239343	61	-4.632407	61	-4.584678	61	-4.522146	61	-4.668751	61	-4.495436	61	-4.470811
61.2	-4.980777	61.2	-4.096038	61.2	-4.986407	61.2	-5.003083	61.2	-4.961538	61.2	-5.030521	61.2	-5.035959	61.2	-4.806918	61.2	-4.691979	61.2	-4.300126	61.2	-4.69734	61.2	-4.641801	61.2	-4.586677	61.2	-4.729437	61.2	-4.560852	61.2	-4.533834
61.4	-5.036607	61.4	-4.142897	61.4	-5.034986	61.4	-5.05809	61.4	-5.017994	61.4	-5.087524	61.4	-5.090497	61.4	-4.8559	61.4	-4.752475	61.4	-4.355138	61.4	-4.755272	61.4	-4.710639	61.4	-4.642507	61.4	-4.785441	61.4	-4.615578	61.4	-4.585183
61.6	-5.090586	61.6	-4.183181	61.6	-5.08471	61.6	-5.107925	61.6	-5.074785	61.6	-5.136834	61.6	-5.136426	61.6	-4.903632	61.6	-4.805101	61.6	-4.402163	61.6	-4.794508	61.6	-4.755885	61.6	-4.683961	61.6	-4.836846	61.6	-4.669385	61.6	-4.62947
61.8	-5.133825	61.8	-4.219873	61.8	-5.124525	61.8	-5.146859	61.8	-5.124257	61.8	-5.183983	61.8	-5.18371	61.8	-4.94327	61.8	-4.848271	61.8	-4.449153	61.8	-4.84808	61.8	-4.79682	61.8	-4.737411	61.8	-4.879509	61.8	-4.714182	61.8	-4.672195
62	-5.170872	62	-4.257162	62	-5.163339	62	-5.188861	62	-5.159829	62	-5.227169	62	-5.219038	62	-4.980222	62	-4.894879	62	-4.482294	62	-4.881566	62	-4.841338	62	-4.775129	62	-4.923439	62	-4.746525	62	-4.712216
62.2	-5.208679	62.2	-4.282877	62.2	-5.201021	62.2	-5.219744	62.2	-5.205408	62.2	-5.26337	62.2	-5.255522	62.2	-5.017447	62.2	-4.931188	62.2	-4.51686	62.2	-4.9194	62.2	-4.874639	62.2	-4.806532	62.2	-4.953912	62.2	-4.782222	62.2	-4.745649
62.4	-5.237126	62.4	-4.314692	62.4	-5.23246	62.4	-5.256776	62.4	-5.235061	62.4	-5.299771	62.4	-5.286394	62.4	-5.047256	62.4	-4.962702	62.4	-4.544982	62.4	-4.949951	62.4	-4.906357	62.4	-4.840961	62.4	-4.986085	62.4	-4.819603	62.4	-4.783817
62.6	-5.271658	62.6	-4.337959	62.6	-5.261533	62.6	-5.285379	62.6	-5.267452	62.6	-5.327007	62.6	-5.312544	62.6	-5.079902	62.6	-4.991141	62.6	-4.578302	62.6	-4.977617	62.6	-4.935135	62.6	-4.867171	62.6	-5.018085	62.6	-4.842845	62.6	-4.807411
62.8	-5.300166	62.8	-4.364214	62.8	-5.284184	62.8	-5.310661	62.8	-5.295236	62.8	-5.36167	62.8	-5.337384	62.8	-5.107502	62.8	-5.017225	62.8	-4.602691	62.8	-5.005546	62.8	-4.960584	62.8	-4.894727	62.8	-5.048102	62.8	-4.870355	62.8	-4.832194
63	-5.324203	63	-4.389772	63	-5.307591	63	-5.335673	63	-5.322617	63	-5.387666	63	-5.365408	63	-5.132355	63	-5.049529	63	-4.630316	63	-5.025988	63	-4.981666	63	-4.915287	63	-5.073907	63	-4.899526	63	-4.86006
63.2	-5.352094	63.2	-4.41301	63.2	-5.334831	63.2	-5.358588	63.2	-5.3495	63.2	-5.411182	63.2	-5.391137	63.2	-5.152192	63.2	-5.070324	63.2	-4.653305	63.2	-5.053462	63.2	-5.008437	63.2	-4.943602	63.2	-5.092693	63.2	-4.916938	63.2	-4.880274
63.4	-5.372743	63.4	-4.428475	63.4	-5.349116	63.4	-5.384599	63.4	-5.367929	63.4	-5.431141	63.4	-5.415245	63.4	-5.171151	63.4	-5.090255	63.4	-4.680435	63.4	-5.07144	63.4	-5.03268	63.4	-4.967329	63.4	-5.11226	63.4	-4.944263	63.4	-4.899346
63.6	-5.391139	63.6	-4.449933	63.6	-5.372955	63.6	-5.404917	63.6	-5.391638	63.6	-5.455266	63.6	-5.430524	63.6	-5.193752	63.6	-5.110503	63.6	-4.69814	63.6	-5.093057	63.6	-5.054901	63.6	-4.983283	63.6	-5.131151	63.6	-4.96091	63.6	-4.921664
63.8	-5.412112	63.8	-4.467985	63.8	-5.395127	63.8	-5.421461	63.8	-5.40595	63.8	-5.469899	63.8	-5.455454	63.8	-5.213697	63.8	-5.136231	63.8	-4.716434	63.8	-5.111815	63.8	-5.079947	63.8	-5.005291	63.8	-5.150283	63.8	-4.981668	63.8	-4.937607
64	-5.425985	64	-4.486503	64	-5.414283	64	-5.435245	64	-5.424095	64	-5.498595	64	-5.466472	64	-5.230196	64	-5.152501	64	-4.737675	64	-5.125643	64	-5.094543	64	-5.016352	64	-5.172484	64	-4.998562	64	-4.959541
64.2	-5.450562	64.2	-4.501728	64.2	-5.43055	64.2	-5.459295	64.2	-5.441817	64.2	-5.51066	64.2	-5.485574	64.2	-5.253179	64.2	-5.170329	64.2	-4.752189	64.2	-5.14604	64.2	-5.110459	64.2	-5.037841	64.2	-5.188258	64.2	-5.013359	64.2	-4.973521
64.4	-5.461771	64.4	-4.512991	64.4	-5.443839	64.4	-5.473059	64.4	-5.463795	64.4	-5.525202	64.4	-5.502047	64.4	-5.26604	64.4	-5.184247	64.4	-4.767643	64.4	-5.161089	64.4	-5.126896	64.4	-5.048527	64.4	-5.19821	64.4	-5.031496	64.4	-4.987101
64.6	-5.477099	64.6	-4.529343	64.6	-5.456813	64.6	-5.486785	64.6	-5.475185	64.6	-5.537174	64.6	-5.516566	64.6	-5.274543	64.6	-5.193619	64.6	-4.779226	64.6	-5.175132	64.6	-5.133758	64.6	-5.061195	64.6	-5.216635	64.6	-5.043221	64.6	-4.999145
64.8	-5.488192	64.8	-4.533539	64.8	-5.463567	64.8	-5.492475	64.8	-5.483207	64.8	-5.547278	64.8	-5.525159	64.8	-5.28066	64.8	-5.206363	64.8	-4.788084	64.8	-5.182456	64.8	-5.143183	64.8	-5.069768	64.8	-5.224799	64.8	-5.051338	64.8	-5.007656
65	-0.9918393	65	-0.9215609	65	-1.072459	65	-1.04543	65	-1.02121	65	-1.029046	65	-1.038715	65	-0.9587985	65	-0.90299	65	-0.8743998	65	-0.9695869	65	-0.9359571	65	-0.9192604	65	-0.9485406	65	-0.9171104	65	-0.8758388
65.2	-0.9481629	65.2	-0.893568	65.2	-1.023288	65.2	-1.00021	65.2	-0.9817509	65.2	-0.9880654	65.2	-0.9903752	65.2	-0.9156473	65.2	-0.8780585	65.2	-0.8518056	65.2	-0.9248916	65.2	-0.9058326	65.2	-0.8771319	65.2	-0.9048671	65.2	-0.8834319	65.2	-0.8345878
65.4	-0.9126105	65.4	-0.8635028	65.4	-0.9842373	65.4	-0.9668584	65.4	-0.9518536	65.4	-0.9529362	65.4	-0.9467415	65.4	-0.8872429	65.4	-0.8375542	65.4	-0.8129507	65.4	-0.8883205	65.4	-0.8663099	65.4	-0.8489038	65.4	-0.8618312	65.4	-0.8438371	65.4	-0.8004954
65.6	-0.8762191	65.6	-0.8354837	65.6	-0.9516503	65.6	-0.9356063	65.6	-0.9195869	65.6	-0.9249349	65.6	-0.9180003	65.6	-0.8627762	65.6	-0.801044	65.6	-0.779301	65.6	-0.8512393	65.6	-0.8359638	65.6	-0.8205523	65.6	-0.8314495	65.6	-0.8103782	65.6	-0.7786442
65.8	-0.8492265	65.8	-0.8144658	65.8	-0.9273903	65.8	-0.9089071	65.8	-0.8981691	65.8	-0.8964625	65.8	-0.8943496	65.8	-0.8433649	65.8	-0.7786644	65.8	-0.7579103	65.8	-0.8235976	65.8	-0.8094112	65.8	-0.8007758	65.8	-0.8062812	65.8	-0.7861311	65.8	-0.7530006
66	-0.8257932	66	-0.7940742	66	-0.9030389	66	-0.887419	66	-0.8866376	66	-0.8748278	66	-0.8733518	66	-0.8246028	66	-0.7469729	66	-0.7340567	66	-0.7949713	66	-0.7858029	66	-0.7735229	66	-0.7856464	66	-0.7633345	66	-0.7313791
66.2	-0.8065373	66.2	-0.778995	66.2	-0.8840265	66.2	-0.8656204	66.2	-0.8643515	66.2	-0.8609661	66.2	-0.854521	66.2	-0.8061196	66.2	-0.7279587	66.2	-0.7126608	66.2	-0.774751	66.2	-0.7634453	66.2	-0.7569174	66.2	-0.7686053	66.2	-0.7460531	66.2	-0.7153112
66.4	-0.7915833	66.4	-0.7670111	66.4	-0.8669215	66.4	-0.848947	66.4	-0.8497401	66.4	-0.8467598	66.4	-0.8334719	66.4	-0.7873178	66.4	-0.7117487	66.4	-0.697917	66.4	-0.7611781	66.4	-0.7497525	66.4	-0.7427566	66.4	-0.7500813	66.4	-0.7330369	66.4	-0.7006602
66.6	-0.7766919	66.6	-0.7540862	66.6	-0.8531346	66.6	-0.8312171	66.6	-0.8356872	66.6	-0.8301539	66.6	-0.823519	66.6	-0.7831472	66.6	-0.6927716	66.6	-0.6777378	66.6	-0.7437075	66.6	-0.7353473	66.6	-0.7346588	66.6	-0.7346382	66.6	-0.7164029	66.6	-0.6842077
66.81	-0.7572371	66.81	-0.7388532	66.81	-0.8367809	66.81	-0.8205761	66.81	-0.8174807	66.81	-0.8121543	66.81	-0.8118297	66.81	-0.7609181	66.8	-0.6805477	66.8	-0.6680586	66.8	-0.7277858	66.8	-0.7199375	66.8	-0.7164136	66.8	-0.7270396	66.8	-0.7019456	66.8	-0.6761077
67	-0.7432351	67	-0.7279018	67	-0.8247879	67	-0.8091864	67	-0.8161241	67	-0.8042284	67	-0.7954334	67	-0.758633	67	-0.6680286	67	-0.6517563	67	-0.7211087	67	-0.7088118	67	-0.7103379	67	-0.71235	67	-0.6931689	67	-0.6611719
67.2	-0.7347757	67.2	-0.7219167	67.2	-0.8136119	67.2	-0.7924188	67.2	-0.8007839	67.2	-0.7948399	67.2	-0.7829725	67.2	-0.7404248	67.2	-0.6580098	67.2	-0.6451414	67.2	-0.7031127	67.2	-0.6927919	67.2	-0.6975281	67.2	-0.6976143	67.2	-0.6789566	67.2	-0.6545678
67.4	-0.7262819	67.4	-0.7158133	67.4	-0.8045213	67.4	-0.7852236	67.4	-0.7941837	67.4	-0.7894744	67.4	-0.7774544	67.4	-0.7370672	67.4	-0.6479886	67.4	-0.6366069	67.4	-0.6975236	67.4	-0.6860596	67.4	-0.6889027	67.4	-0.6880496	67.4	-0.6698017	67.4	-0.6409869
67.6	-0.7187674	67.6	-0.7033356	67.6	-0.796946	67.6	-0.7733074	67.6	-0.7857151	67.6	-0.7717299	67.6	-0.7618945	67.6	-0.7282555	67.6	-0.637068	67.6	-0.6281019	67.6	-0.685853	67.6	-0.6769031	67.6	-0.6787786	67.6	-0.682525	67.6	-0.6622559	67.6	-0.629796
67.8	-0.7081037	67.8	-0.7010946	67.8	-0.7896063	67.8	-0.7663593	67.8	-0.7742203	67.8	-0.7675647	67.8	-0.7620751	67.8	-0.7203634	67.8	-0.6275862	67.8	-0.6176419	67.8	-0.6756982	67.8	-0.6718096	67.8	-0.6707126	67.8	-0.6723152	67.8	-0.6577091	67.8	-0.6223848
68	-0.6998369	68	-0.6929353	68	-0.7796041	68	-0.7552997	68	-0.7658661	68	-0.7567897	68	-0.7517788	68	-0.7130226	68	-0.619254	68	-0.6112262	68	-0.6712524	68	-0.6581084	68	-0.6643676	68	-0.666437	68	-0.6502019	68	-0.6195731
68.2	-0.6943181	68.2	-0.6850361	68.2	-0.7746126	68.2	-0.7470897	68.2	-0.7582147	68.2	-0.756139	68.2	-0.7469424	68.2	-0.7026674	68.2	-0.6154792	68.2	-0.604014	68.2	-0.665544	68.2	-0.6485724	68.2	-0.6597267	68.2	-0.653372	68.2	-0.6396844	68.2	-0.617402
68.4	-0.6834896	68.4	-0.683188	68.4	-0.7624725	68.4	-0.7438588	68.4	-0.7523782	68.4	-0.7435885	68.4	-0.738484	68.4	-0.7007506	68.4	-0.6024352	68.4	-0.5922137	68.4	-0.6596449	68.4	-0.6442884	68.4	-0.6549612	68.4	-0.6467869	68.4	-0.6321099	68.4	-0.6047128
68.6	-0.6838297	68.6	-0.6784142	68.6	-0.7584673	68.6	-0.7381825	68.6	-0.7482354	68.6	-0.739078	68.6	-0.7312927	68.6	-0.6904636	68.6	-0.6041692	68.6	-0.5939872	68.6	-0.6529949	68.6	-0.6340153	68.6	-0.6425949	68.6	-0.644608	68.6	-0.6262108	68.6	-0.5974456
68.8	-0.6699317	68.8	-0.6722907	68.8	-0.7525557	68.8	-0.7278543	68.8	-0.7468147	68.8	-0.7321288	68.8	-0.7210742	68.8	-0.6852403	68.8	-0.5986066	68.8	-0.5865358	68.8	-0.6382168	68.8	-0.6282263	68.8	-0.6363494	68.8	-0.6339751	68.8	-0.6174954	68.8	-0.5914483
69	-0.6702628	69	-0.6618445	69	-0.7488759	69	-0.7256093	69	-0.73675	69	-0.7255259	69	-0.71198	69	-0.6782611	69	-0.5840939	69	-0.5812965	69	-0.6379514	69	-0.6226666	69	-0.6355945	69	-0.6264637	69	-0.6182725	69	-0.5896077
69.2	-0.6633347	69.2	-0.6579428	69.2	-0.740083	69.2	-0.7145467	69.2	-0.7340119	69.2	-0.7182057	69.2	-0.7058247	69.2	-0.6721861	69.2	-0.5795662	69.2	-0.5799929	69.2	-0.6290176	69.2	-0.6183145	69.2	-0.6286766	69.2	-0.6239389	69.2	-0.6086468	69.2	-0.5846528
69.4	-0.6568724	69.4	-0.656232	69.4	-0.7362047	69.4	-0.7120144	69.4	-0.7243305	69.4	-0.7133673	69.4	-0.7053432	69.4	-0.669624	69.4	-0.577224	69.4	-0.5733297	69.4	-0.6234532	69.4	-0.6150969	69.4	-0.6225709	69.4	-0.623116	69.4	-0.5979215	69.4	-0.5751956
69.6	-0.6537603	69.6	-0.6480528	69.6	-0.7323905	69.6	-0.7052082	69.6	-0.7212414	69.6	-0.7104552	69.6	-0.7023668	69.6	-0.6631508	69.6	-0.5733116	69.6	-0.5695399	69.6	-0.6219168	69.6	-0.6049232	69.6	-0.6144179	69.6	-0.6152966	69.6	-0.598776	69.6	-0.5721746
69.8	-0.6499924	69.8	-0.649354	69.8	-0.727702	69.8	-0.6998094	69.8	-0.7206687	69.8	-0.7083678	69.8	-0.6968322	69.8	-0.6613402	69.8	-0.5689662	69.8	-0.5627348	69.8	-0.6181405	69.8	-0.6049924	69.8	-0.6135885	69.8	-0.6088641	69.8	-0.5925875	69.8	-0.5675923
70	-4.738278	70	-3.894117	70	-4.78606	70	-4.793303	70	-4.782405	70	-4.809636	70	-4.819365	70	-4.674353	70	-4.339745	70	-4.030959	70	-4.420457	70	-4.338142	70	-4.29666	70	-4.417769	70	-4.255874	70	-4.313806
70.2	-4.952329	70.2	-4.079516	70.2	-4.997604	70.2	-5.0059	70.2	-5.001264	70.2	-5.038904	70.2	-5.024442	70.2	-4.837681	70.2	-4.657277	70.2	-4.301326	70.2	-4.699514	70.2	-4.640467	70.2	-4.579828	70.2	-4.70586	70.2	-4.5499	70.2	-4.542768
70.4	-5.062358	70.4	-4.166852	70.4	-5.099502	70.4	-5.10475	70.4	-5.121381	70.4	-5.151221	70.4	-5.131755	70.4	-4.9151	70.4	-4.785268	70.4	-4.407633	70.4	-4.811498	70.4	-4.75847	70.4	-4.698084	70.4	-4.8257	70.4	-4.66502	70.4	-4.644419
70.6	-5.137402	70.6	-4.231039	70.6	-5.157109	70.6	-5.178583	70.6	-5.180415	70.6	-5.219252	70.6	-5.201522	70.6	-4.98096	70.6	-4.857385	70.6	-4.478608	70.6	-4.880261	70.6	-4.830964	70.6	-4.771041	70.6	-4.899348	70.6	-4.744653	70.6	-4.706411
70.8	-5.186324	70.8	-4.281291	70.8	-5.206404	70.8	-5.228179	70.8	-5.234472	70.8	-5.268434	70.8	-5.245544	70.8	-5.021056	70.8	-4.912959	70.8	-4.52812	70.8	-4.930031	70.8	-4.882855	70.8	-4.821516	70.8	-4.948518	70.8	-4.79274	70.8	-4.759146
71	-5.225541	71	-4.320986	71	-5.249076	71	-5.264637	71	-5.275137	71	-5.316298	71	-5.286313	71	-5.06268	71	-4.953584	71	-4.571352	71	-4.966887	71	-4.922204	71	-4.857033	71	-4.988834	71	-4.831085	71	-4.793943
71.2	-5.266521	71.2	-4.348604	71.2	-5.281922	71.2	-5.298595	71.2	-5.305648	71.2	-5.343931	71.2	-5.314406	71.2	-5.092612	71.2	-4.986922	71.2	-4.604848	71.2	-5.001302	71.2	-4.959763	71.2	-4.89314	71.2	-5.027244	71.2	-4.8676	71.2	-4.825359
71.4	-5.289446	71.4	-4.375585	71.4	-5.31164	71.4	-5.327275	71.4	-5.336091	71.4	-5.376023	71.4	-5.346424	71.4	-5.122487	71.4	-5.019312	71.4	-4.637049	71.4	-5.028803	71.4	-4.986917	71.4	-4.920022	71.4	-5.051917	71.4	-4.894554	71.4	-4.852694
71.6	-5.311897	71.6	-4.401187	71.6	-5.331348	71.6	-5.345113	71.6	-5.360899	71.6	-5.39578	71.6	-5.369894	71.6	-5.144367	71.6	-5.047035	71.6	-4.659577	71.6	-5.053463	71.6	-5.012092	71.6	-4.947127	71.6	-5.084397	71.6	-4.917222	71.6	-4.87998
71.8	-5.339421	71.8	-4.4187	71.8	-5.351205	71.8	-5.370355	71.8	-5.381485	71.8	-5.42126	71.8	-5.395857	71.8	-5.163996	71.8	-5.069387	71.8	-4.683455	71.8	-5.075472	71.8	-5.034021	71.8	-4.965106	71.8	-5.104833	71.8	-4.94242	71.8	-4.895082
72	-5.357204	72	-4.447057	72	-5.373043	72	-5.395006	72	-5.401058	72	-5.440765	72	-5.410672	72	-5.182936	72	-5.086809	72	-4.700294	72	-5.095215	72	-5.054006	72	-4.982424	72	-5.118102	72	-4.96517	72	-4.919028
72.2	-5.379793	72.2	-4.458985	72.2	-5.391211	72.2	-5.413024	72.2	-5.419657	72.2	-5.456419	72.2	-5.42828	72.2	-5.20153	72.2	-5.109213	72.2	-4.723268	72.2	-5.111655	72.2	-5.071159	72.2	-4.997336	72.2	-5.137328	72.2	-4.978543	72.2	-4.93662
72.4	-5.390407	72.4	-4.477657	72.4	-5.4055	72.4	-5.426811	72.4	-5.436308	72.4	-5.477865	72.4	-5.445955	72.4	-5.212941	72.4	-5.124478	72.4	-4.738141	72.4	-5.126742	72.4	-5.08843	72.4	-5.019924	72.4	-5.155015	72.4	-4.994654	72.4	-4.946331
72.6	-5.412375	72.6	-4.487304	72.6	-5.426139	72.6	-5.43831	72.6	-5.455941	72.6	-5.49351	72.6	-5.46629	72.6	-5.230088	72.6	-5.139303	72.6	-4.753807	72.6	-5.142071	72.6	-5.098571	72.6	-5.025671	72.6	-5.169198	72.6	-5.00903	72.6	-4.971318
72.8	-5.423592	72.8	-4.503938	72.8	-5.437363	72.8	-5.457121	72.8	-5.4677	72.8	-5.503332	72.8	-5.471887	72.8	-5.239398	72.8	-5.153265	72.8	-4.771347	72.8	-5.157743	72.8	-5.11215	72.8	-5.043295	72.8	-5.178714	72.8	-5.021998	72.8	-4.973572
73	-5.442738	73	-4.518694	73	-5.451727	73	-5.46826	73	-5.482313	73	-5.523121	73	-5.493176	73	-5.251443	73	-5.165204	73	-4.779491	73	-5.169185	73	-5.131755	73	-5.055669	73	-5.196706	73	-5.032351	73	-4.988796
73.2	-5.454658	73.2	-4.528087	73.2	-5.4638	73.2	-5.484657	73.2	-5.494756	73.2	-5.534417	73.2	-5.499369	73.2	-5.263864	73.2	-5.175346	73.2	-4.790287	73.2	-5.180462	73.2	-5.135165	73.2	-5.067547	73.2	-5.208099	73.2	-5.045245	73.2	-5.003494
73.4	-5.459838	73.4	-4.53969	73.4	-5.471841	73.4	-5.492271	73.4	-5.500449	73.4	-5.541696	73.4	-5.516166	73.4	-5.279212	73.4	-5.194064	73.4	-4.80137	73.4	-5.191571	73.4	-5.148037	73.4	-5.077816	73.4	-5.217795	73.4	-5.057207	73.4	-5.011094
73.6	-5.474655	73.6	-4.549558	73.6	-5.480944	73.6	-5.505035	73.6	-5.512507	73.6	-5.552621	73.6	-5.521088	73.6	-5.284971	73.6	-5.199296	73.6	-4.81458	73.6	-5.201698	73.6	-5.162275	73.6	-5.090281	73.6	-5.227261	73.6	-5.063706	73.6	-5.022652
73.8	-5.486485	73.8	-4.558255	73.8	-5.49316	73.8	-5.516085	73.8	-5.52385	73.8	-5.563723	73.8	-5.530022	73.8	-5.291573	73.8	-5.209541	73.8	-4.822629	73.8	-5.213577	73.8	-5.170077	73.8	-5.098823	73.8	-5.238121	73.8	-5.076049	73.8	-5.033084
74	-5.491193	74	-4.573195	74	-5.502515	74	-5.525825	74	-5.533247	74	-5.573044	74	-5.5436	74	-5.31069	74	-5.225043	74	-4.833022	74	-5.222433	74	-5.179059	74	-5.108471	74	-5.246681	74	-5.088323	74	-5.039038
74.2	-5.505993	74.2	-4.578722	74.2	-5.512916	74.2	-5.53266	74.2	-5.543549	74.2	-5.583893	74.2	-5.553593	74.2	-5.31383	74.2	-5.234594	74.2	-4.845126	74.2	-5.230135	74.2	-5.188096	74.2	-5.115813	74.2	-5.255827	74.2	-5.094925	74.2	-5.047543
74.4	-5.512597	74.4	-4.58531	74.4	-5.517589	74.4	-5.542443	74.4	-5.551281	74.4	-5.590135	74.4	-5.557518	74.4	-5.325718	74.4	-5.241075	74.4	-4.849223	74.4	-5.237279	74.4	-5.194973	74.4	-5.128109	74.4	-5.266496	74.4	-5.104624	74.4	-5.056094
74.6	-5.52091	74.6	-4.595741	74.6	-5.531861	74.6	-5.551804	74.6	-5.556561	74.6	-5.601931	74.6	-5.563737	74.6	-5.327897	74.6	-5.24488	74.6	-4.85578	74.6	-5.247168	74.6	-5.204447	74.6	-5.134986	74.6	-5.271353	74.6	-5.110572	74.6	-5.064971
74.8	-5.528611	74.8	-4.607468	74.8	-5.532405	74.8	-5.553609	74.8	-5.564272	74.8	-5.603513	74.8	-5.571416	74.8	-5.334293	74.8	-5.250829	74.8	-4.861894	74.8	-5.249557	74.8	-5.212269	74.8	-5.138223	74.8	-5.277962	74.8	-5.116383	74.8	-5.067871
75	-0.9458973	75	-0.9311395	75	-1.048204	75	-1.034734	75	-1.010363	75	-0.999733	75	-0.9988495	75	-0.9275277	75	-0.8477897	75	-0.8649343	75	-0.946519	75	-0.9171801	75	-0.9139571	75	-0.921611	75	-0.8898187	75	-0.8508198
75.2	-0.9120795	75.2	-0.9035004	75.2	-1.009214	75.2	-0.9947587	75.2	-0.9682805	75.2	-0.9565051	75.2	-0.9510919	75.2	-0.8913397	75.2	-0.8345675	75.2	-0.8384243	75.2	-0.9023997	75.2	-0.898103	75.2	-0.8766972	75.2	-0.8811349	75.2	-0.8577754	75.2	-0.812494
75.4	-0.8705638	75.4	-0.8684396	75.4	-0.9686562	75.4	-0.9525961	75.4	-0.9373266	75.4	-0.9241777	75.4	-0.919984	75.4	-0.8564036	75.4	-0.7991016	75.4	-0.8076118	75.4	-0.8664981	75.4	-0.8563042	75.4	-0.8495747	75.4	-0.8415521	75.4	-0.8197216	75.4	-0.7781324
75.6	-0.8352461	75.6	-0.8498467	75.6	-0.9410332	75.6	-0.9236597	75.6	-0.914606	75.6	-0.8936806	75.6	-0.8896536	75.6	-0.8320138	75.6	-0.7540744	75.6	-0.770506	75.6	-0.8360246	75.6	-0.8259344	75.6	-0.8124819	75.6	-0.8118279	75.6	-0.7943301	75.6	-0.751137
75.8	-0.80563	75.8	-0.8293092	75.8	-0.9148383	75.8	-0.9008902	75.8	-0.8971969	75.8	-0.875859	75.8	-0.8653636	75.8	-0.8134981	75.8	-0.7308902	75.8	-0.7512892	75.8	-0.8127289	75.8	-0.7992338	75.8	-0.8001138	75.8	-0.7888519	75.8	-0.7741785	75.8	-0.7349535
76	-0.7876502	76	-0.8111624	76	-0.8945806	76	-0.8783605	76	-0.8733585	76	-0.8525557	76	-0.8466937	76	-0.7963859	76	-0.7134422	76	-0.727405	76	-0.7850322	76	-0.7721	76	-0.7783777	76	-0.7622731	76	-0.7449808	76	-0.7143086
76.2	-0.7640272	76.2	-0.7968066	76.2	-0.8780271	76.2	-0.8547535	76.2	-0.8547297	76.2	-0.8398302	76.2	-0.8251819	76.2	-0.77644	76.2	-0.6866319	76.2	-0.708244	76.2	-0.7726581	76.2	-0.7539405	76.2	-0.7616561	76.2	-0.7481282	76.2	-0.7300297	76.2	-0.6964474
76.4	-0.7467107	76.4	-0.7838504	76.4	-0.8640739	76.4	-0.8402117	76.4	-0.8421424	76.4	-0.823847	76.4	-0.8085572	76.4	-0.7639635	76.4	-0.6715243	76.4	-0.690027	76.4	-0.7550422	76.4	-0.7437657	76.4	-0.7440948	76.4	-0.7307509	76.4	-0.7152736	76.4	-0.6808077
76.6	-0.7308702	76.6	-0.7704458	76.6	-0.8473376	76.6	-0.8280264	76.6	-0.8343683	76.6	-0.8097689	76.6	-0.7975619	76.6	-0.7506355	76.6	-0.6549388	76.6	-0.6797726	76.6	-0.7386389	76.6	-0.7200811	76.6	-0.7313393	76.6	-0.7180327	76.6	-0.7031708	76.6	-0.6666341
76.8	-0.7172658	76.8	-0.7562764	76.8	-0.8381436	76.8	-0.8095169	76.8	-0.8177799	76.8	-0.7999323	76.8	-0.7824512	76.8	-0.7401251	76.8	-0.6417035	76.8	-0.6630799	76.8	-0.7291886	76.8	-0.7104692	76.8	-0.720859	76.8	-0.7062121	76.8	-0.6924514	76.8	-0.6609451
77	-0.7054366	77	-0.7506481	77	-0.8259733	77	-0.8019961	77	-0.8112383	77	-0.7886277	77	-0.7748966	77	-0.7346162	77	-0.6352053	77	-0.6534236	77	-0.716089	77	-0.6968173	77	-0.7126803	77	-0.6959705	77	-0.6843312	77	-0.6483724
77.2	-0.6983892	77.2	-0.7409841	77.2	-0.8141724	77.2	-0.7897137	77.2	-0.8018024	77.2	-0.7766274	77.2	-0.7576476	77.2	-0.7200021	77.2	-0.6183316	77.2	-0.6449363	77.2	-0.70502	77.2	-0.6876138	77.2	-0.700625	77.2	-0.6864442	77.2	-0.6710316	77.2	-0.6385927
77.4	-0.6865446	77.4	-0.7297775	77.4	-0.8046209	77.4	-0.7783093	77.4	-0.7935302	77.4	-0.7692071	77.4	-0.7553833	77.4	-0.7148126	77.4	-0.6096599	77.4	-0.6374626	77.4	-0.696681	77.4	-0.6804249	77.4	-0.6904417	77.4	-0.6766001	77.4	-0.6619634	77.4	-0.6275755
77.6	-0.6721789	77.6	-0.7254691	77.6	-0.7926708	77.6	-0.7654053	77.6	-0.7867486	77.6	-0.7570329	77.6	-0.7419413	77.6	-0.702693	77.6	-0.6041828	77.6	-0.6312253	77.6	-0.6886401	77.6	-0.6708565	77.6	-0.6824307	77.6	-0.665873	77.6	-0.6534929	77.6	-0.6222806
77.8	-0.6712701	77.8	-0.716249	77.8	-0.7886983	77.8	-0.7528068	77.8	-0.7772195	77.8	-0.7532071	77.8	-0.7360983	77.8	-0.6996712	77.8	-0.5918752	77.8	-0.6210405	77.8	-0.6808966	77.8	-0.6594693	77.8	-0.6765055	77.8	-0.6614222	77.8	-0.6446579	77.8	-0.6121415
78	-0.6581094	78	-0.713084	78	-0.7766456	78	-0.7517976	78	-0.7698879	78	-0.7411586	78	-0.7313599	78	-0.687047	78	-0.5872123	78	-0.6126631	78	-0.6696106	78	-0.654308	78	-0.6700613	78	-0.6515781	78	-0.6400017	78	-0.6065402
78.2	-0.6521056	78.2	-0.7076159	78.2	-0.7726809	78.2	-0.7452688	78.2	-0.761554	78.2	-0.7355617	78.2	-0.7208764	78.2	-0.6823455	78.2	-0.574125	78.2	-0.6086705	78.2	-0.660571	78.2	-0.6459063	78.2	-0.6621937	78.2	-0.6437234	78.2	-0.6303818	78.2	-0.5980024
78.4	-0.6449334	78.4	-0.7004894	78.4	-0.768777	78.4	-0.7359419	78.4	-0.7564054	78.4	-0.7294214	78.4	-0.7152777	78.4	-0.6729057	78.4	-0.5692193	78.4	-0.6026352	78.4	-0.6531594	78.4	-0.6364406	78.4	-0.6537511	78.4	-0.6361734	78.4	-0.6220981	78.4	-0.5923304
78.6	-0.6354178	78.6	-0.6942462	78.6	-0.760592	78.6	-0.7325119	78.6	-0.7545241	78.6	-0.7247029	78.6	-0.7091067	78.6	-0.6721748	78.6	-0.5653535	78.6	-0.5915575	78.6	-0.652656	78.6	-0.636797	78.6	-0.6470235	78.6	-0.6312828	78.6	-0.6169055	78.6	-0.5905004
78.8	-0.632585	78.8	-0.6905111	78.8	-0.7568205	78.8	-0.725689	78.8	-0.7430435	78.8	-0.7145337	78.8	-0.7017722	78.8	-0.6645716	78.8	-0.553872	78.8	-0.584735	78.8	-0.6449648	78.8	-0.6232343	78.8	-0.6446934	78.8	-0.6276211	78.8	-0.6153293	78.8	-0.5825633
79	-0.6258976	79	-0.6831704	79	-0.7512355	79	-0.713944	79	-0.744049	79	-0.7120817	79	-0.6885157	79	-0.6613676	79	-0.5546199	79	-0.579735	79	-0.6419234	79	-0.6184518	79	-0.6384693	79	-0.612508	79	-0.6049513	79	-0.5754319
79.2	-0.6193513	79.2	-0.6775576	79.2	-0.7435501	79.2	-0.7089475	79.2	-0.7363891	79.2	-0.705767	79.2	-0.6866698	79.2	-0.6595002	79.2	-0.5498254	79.2	-0.5798058	79.2	-0.6304094	79.2	-0.6168085	79.2	-0.6324151	79.2	-0.6116763	79.2	-0.6041933	79.2	-0.5700478
79.4	-0.6184524	79.4	-0.6790717	79.4	-0.7380295	79.4	-0.7153762	79.4	-0.7272167	79.4	-0.7013376	79.4	-0.6848171	79.4	-0.6529835	79.4	-0.5391853	79.4	-0.5731563	79.4	-0.6321739	79.4	-0.6124648	79.4	-0.6263122	79.4	-0.6033809	79.4	-0.5948031	79.4	-0.5714321
79.6	-0.6111637	79.6	-0.6742858	79.6	-0.7360647	79.6	-0.7039118	79.6	-0.7229452	79.6	-0.6933507	79.6	-0.6794795	79.6	-0.648104	79.6	-0.535934	79.6	-0.5711629	79.6	-0.6252601	79.6	-0.6049323	79.6	-0.6278294	79.6	-0.6046708	79.6	-0.5931795	79.6	-0.5625395
79.8	-0.6098784	79.8	-0.6696767	79.8	-0.7346857	79.8	-0.7010278	79.8	-0.7204897	79.8	-0.6926562	79.8	-0.6775069	79.8	-0.6444082	79.8	-0.5302116	79.8	-0.564732	79.8	-0.6200854	79.8	-0.6031143	79.8	-0.6251072	79.8	-0.599192	79.8	-0.5905961	79.8	-0.5617371
80	-4.640833	80	-3.840684	80	-4.736417	80	-4.734126	80	-4.739967	80	-4.759573	80	-4.762882	80	-4.602694	80	-4.373545	80	-4.077618	80	-4.457932	80	-4.383594	80	-4.334662	80	-4.431228	80	-4.264706	80	-4.336668
80.2	-4.917083	80.2	-4.066813	80.2	-4.985415	80.2	-4.991141	80.2	-4.99842	80.2	-5.024651	80.2	-4.998884	80.2	-4.803706	80.2	-4.663584	80.2	-4.324174	80.2	-4.717067	80.2	-4.661504	80.2	-4.608123	80.2	-4.721554	80.2	-4.56192	80.2	-4.552383
80.4	-5.025496	80.4	-4.172962	80.4	-5.094033	80.4	-5.103892	80.4	-5.116833	80.4	-5.136852	80.4	-5.110271	80.4	-4.89851	80.4	-4.774321	80.4	-4.43422	80.4	-4.828022	80.4	-4.781075	80.4	-4.723152	80.4	-4.834137	80.4	-4.67398	80.4	-4.657996
80.6	-5.097123	80.6	-4.23158	80.6	-5.160744	80.6	-5.171036	80.6	-5.180673	80.6	-5.208099	80.6	-5.176533	80.6	-4.961772	80.6	-4.855196	80.6	-4.50238	80.6	-4.890887	80.6	-4.854227	80.6	-4.787371	80.6	-4.906979	80.6	-4.741429	80.6	-4.718201
80.8	-5.148017	80.8	-4.27691	80.8	-5.209264	80.8	-5.215158	80.8	-5.230993	80.8	-5.257446	80.8	-5.223742	80.8	-5.006986	80.8	-4.893557	80.8	-4.54119	80.8	-4.940645	80.8	-4.893294	80.8	-4.827717	80.8	-4.949626	80.8	-4.79138	80.8	-4.755054
81	-5.18294	81	-4.315566	81	-5.247594	81	-5.254589	81	-5.271179	81	-5.295592	81	-5.262859	81	-5.035912	81	-4.929745	81	-4.577142	81	-4.974289	81	-4.933807	81	-4.866513	81	-4.983713	81	-4.828454	81	-4.79504
81.2	-5.219718	81.2	-4.345464	81.2	-5.279603	81.2	-5.287873	81.2	-5.302726	81.2	-5.329202	81.2	-5.29598	81.2	-5.067969	81.2	-4.962803	81.2	-4.611936	81.2	-5.004699	81.2	-4.963759	81.2	-4.898662	81.2	-5.019752	81.2	-4.859937	81.2	-4.816836
81.4	-5.245533	81.4	-4.370503	81.4	-5.299585	81.4	-5.313745	81.4	-5.328554	81.4	-5.348115	81.4	-5.318886	81.4	-5.086693	81.4	-4.988122	81.4	-4.638825	81.4	-5.031664	81.4	-4.985972	81.4	-4.921464	81.4	-5.038918	81.4	-4.890042	81.4	-4.840601
81.6	-5.263999	81.6	-4.390855	81.6	-5.322846	81.6	-5.337192	81.6	-5.349988	81.6	-5.377832	81.6	-5.340796	81.6	-5.110734	81.6	-5.015034	81.6	-4.659468	81.6	-5.051188	81.6	-5.009233	81.6	-4.947166	81.6	-5.060277	81.6	-4.913945	81.6	-4.867005
81.8	-5.283309	81.8	-4.408811	81.8	-5.346034	81.8	-5.35388	81.8	-5.370766	81.8	-5.396215	81.8	-5.357048	81.8	-5.138107	81.8	-5.03442	81.8	-4.677434	81.8	-5.072174	81.8	-5.030833	81.8	-4.966669	81.8	-5.083176	81.8	-4.924946	81.8	-4.881969
82	-5.308488	82	-4.430017	82	-5.360369	82	-5.373316	82	-5.38556	82	-5.413105	82	-5.380343	82	-5.148133	82	-5.048348	82	-4.69753	82	-5.091112	82	-5.047599	82	-4.977104	82	-5.102887	82	-4.946948	82	-4.898202
82.2	-5.321611	82.2	-4.440884	82.2	-5.373324	82.2	-5.387307	82.2	-5.403552	82.2	-5.431049	82.2	-5.392414	82.2	-5.163088	82.2	-5.067585	82.2	-4.714259	82.2	-5.099496	82.2	-5.063572	82.2	-4.990781	82.2	-5.113464	82.2	-4.960504	82.2	-4.918033
82.4	-5.33755	82.4	-4.460319	82.4	-5.389641	82.4	-5.409734	82.4	-5.412347	82.4	-5.444077	82.4	-5.410055	82.4	-5.176814	82.4	-5.081598	82.4	-4.724479	82.4	-5.115959	82.4	-5.074493	82.4	-5.007106	82.4	-5.128464	82.4	-4.970514	82.4	-4.929094
82.6	-5.349762	82.6	-4.474622	82.6	-5.406052	82.6	-5.418732	82.6	-5.428696	82.6	-5.45612	82.6	-5.427692	82.6	-5.191097	82.6	-5.096027	82.6	-4.742374	82.6	-5.135369	82.6	-5.092382	82.6	-5.018609	82.6	-5.140294	82.6	-4.985084	82.6	-4.942644
82.8	-5.369284	82.8	-4.49158	82.8	-5.417408	82.8	-5.429867	82.8	-5.444567	82.8	-5.469926	82.8	-5.439109	82.8	-5.203382	82.8	-5.102244	82.8	-4.752448	82.8	-5.139685	82.8	-5.097294	82.8	-5.029325	82.8	-5.157355	82.8	-4.997468	82.8	-4.953648
83	-5.375841	83	-4.499249	83	-5.426442	83	-5.442609	83	-5.455583	83	-5.480423	83	-5.447547	83	-5.211744	83	-5.113745	83	-4.759288	83	-5.151206	83	-5.110572	83	-5.043719	83	-5.162214	83	-5.012609	83	-4.963144
83.2	-5.386519	83.2	-4.510218	83.2	-5.435027	83.2	-5.448035	83.2	-5.468131	83.2	-5.494841	83.2	-5.459435	83.2	-5.22385	83.2	-5.120975	83.2	-4.772458	83.2	-5.158699	83.2	-5.125495	83.2	-5.051931	83.2	-5.172328	83.2	-5.02238	83.2	-4.968565
83.4	-5.401309	83.4	-4.518579	83.4	-5.448313	83.4	-5.460555	83.4	-5.476334	83.4	-5.50419	83.4	-5.469992	83.4	-5.231397	83.4	-5.137613	83.4	-4.786012	83.4	-5.176617	83.4	-5.134709	83.4	-5.060717	83.4	-5.180637	83.4	-5.030149	83.4	-4.982597
83.6	-5.407133	83.6	-4.525859	83.6	-5.459132	83.6	-5.46349	83.6	-5.482902	83.6	-5.512549	83.6	-5.471767	83.6	-5.243477	83.6	-5.143427	83.6	-4.795054	83.6	-5.180012	83.6	-5.139696	83.6	-5.073742	83.6	-5.191756	83.6	-5.034805	83.6	-4.985302
83.8	-5.419938	83.8	-4.535817	83.8	-5.466846	83.8	-5.47465	83.8	-5.493665	83.8	-5.520282	83.8	-5.485628	83.8	-5.248219	83.8	-5.161051	83.8	-4.804809	83.8	-5.187199	83.8	-5.148354	83.8	-5.079643	83.8	-5.198152	83.8	-5.047633	83.8	-5.001472
84	-5.426179	84	-4.545213	84	-5.473086	84	-5.488861	84	-5.503285	84	-5.530365	84	-5.494046	84	-5.258573	84	-5.164572	84	-4.803165	84	-5.198571	84	-5.156955	84	-5.086339	84	-5.205341	84	-5.055869	84	-5.007955
84.2	-5.434617	84.2	-4.55749	84.2	-5.486012	84.2	-5.495221	84.2	-5.511095	84.2	-5.536481	84.2	-5.503168	84.2	-5.266783	84.2	-5.174489	84.2	-4.815531	84.2	-5.205324	84.2	-5.165102	84.2	-5.092061	84.2	-5.218732	84.2	-5.063941	84.2	-5.016907
84.4	-5.442169	84.4	-4.559045	84.4	-5.488031	84.4	-5.503269	84.4	-5.515704	84.4	-5.54178	84.4	-5.51127	84.4	-5.274491	84.4	-5.181109	84.4	-4.824584	84.4	-5.210494	84.4	-5.168045	84.4	-5.10223	84.4	-5.222609	84.4	-5.071712	84.4	-5.0237
84.6	-5.450061	84.6	-4.56713	84.6	-5.495211	84.6	-5.509754	84.6	-5.525398	84.6	-5.548612	84.6	-5.514106	84.6	-5.279087	84.6	-5.189175	84.6	-4.830685	84.6	-5.219171	84.6	-5.177396	84.6	-5.104845	84.6	-5.230632	84.6	-5.073858	84.6	-5.025169
84.8	-5.451811	84.8	-4.574474	84.8	-5.496047	84.8	-5.518556	84.8	-5.526942	84.8	-5.552351	84.8	-5.520831	84.8	-5.281828	84.8	-5.191428	84.8	-4.838108	84.8	-5.218928	84.8	-5.179523	84.8	-5.111071	84.8	-5.234766	84.8	-5.078671	84.8	-5.031731
85	-0.844494	85	-0.8999076	85	-1.007047	85	-0.9639979	85	-0.9579993	85	-0.9358905	85	-0.9288777	85	-0.8617855	85	-0.7698365	85	-0.8167132	85	-0.902114	85	-0.8650314	85	-0.8595078	85	-0.8566511	85	-0.8364981	85	-0.7911283
85.2	-0.8217431	85.2	-0.8798447	85.2	-0.962777	85.2	-0.9250123	85.2	-0.9214534	85.2	-0.9004823	85.2	-0.887192	85.2	-0.8291371	85.2	-0.7536033	85.2	-0.7925181	85.2	-0.86136	85.2	-0.8466148	85.2	-0.8231906	85.2	-0.8176327	85.2	-0.797939	85.2	-0.7556278
85.4	-0.7799893	85.4	-0.8492647	85.4	-0.9279171	85.4	-0.8912329	85.4	-0.8974219	85.4	-0.8678023	85.4	-0.850297	85.4	-0.7962494	85.4	-0.7135171	85.4	-0.7551777	85.4	-0.8222885	85.4	-0.8110351	85.4	-0.7953047	85.4	-0.7860922	85.4	-0.7644386	85.4	-0.7258822
85.6	-0.7439832	85.6	-0.8200122	85.6	-0.8983964	85.6	-0.8611068	85.6	-0.8646502	85.6	-0.8380337	85.6	-0.8251251	85.6	-0.7664927	85.6	-0.6751102	85.6	-0.7264354	85.6	-0.7919192	85.6	-0.7750016	85.6	-0.7661271	85.6	-0.7487021	85.6	-0.743644	85.6	-0.696297
85.8	-0.7210594	85.8	-0.7998759	85.8	-0.87147	85.8	-0.8353568	85.8	-0.8456619	85.8	-0.8211621	85.8	-0.7979408	85.8	-0.750025	85.8	-0.651538	85.8	-0.7066761	85.8	-0.7701171	85.8	-0.7445337	85.8	-0.748744	85.8	-0.7280334	85.8	-0.7200959	85.8	-0.6739741
86	-0.6948177	86	-0.7773542	86	-0.8501601	86	-0.817889	86	-0.8287923	86	-0.7952911	86	-0.7795902	86	-0.7353654	86	-0.6272619	86	-0.6819069	86	-0.7503111	86	-0.7302777	86	-0.7347395	86	-0.7090696	86	-0.6987432	86	-0.6585426
86.2	-0.6786941	86.2	-0.767865	86.2	-0.8363094	86.2	-0.7973379	86.2	-0.8167049	86.2	-0.7859744	86.2	-0.7657035	86.2	-0.718084	86.2	-0.610377	86.2	-0.6684245	86.2	-0.7312051	86.2	-0.7095906	86.2	-0.7168003	86.2	-0.6917599	86.2	-0.6797735	86.2	-0.6439065
86.4	-0.6552233	86.4	-0.7541934	86.4	-0.8208103	86.4	-0.779453	86.4	-0.7985035	86.4	-0.7704443	86.4	-0.7491711	86.4	-0.700547	86.4	-0.5903625	86.4	-0.650942	86.4	-0.7170326	86.4	-0.6952932	86.4	-0.707343	86.4	-0.6811828	86.4	-0.6659294	86.4	-0.6337204
86.6	-0.6443402	86.6	-0.7390819	86.6	-0.8083766	86.6	-0.7706043	86.6	-0.7898253	86.6	-0.7535436	86.6	-0.7341779	86.6	-0.6905466	86.6	-0.5761604	86.6	-0.6419449	86.6	-0.703419	86.6	-0.6795699	86.6	-0.6873076	86.6	-0.6626131	86.6	-0.654131	86.6	-0.6149185
86.8	-0.6334361	86.8	-0.7317624	86.8	-0.7917057	86.8	-0.7576387	86.8	-0.7757954	86.8	-0.74318	86.8	-0.7232884	86.8	-0.6742072	86.8	-0.5634548	86.8	-0.6239575	86.8	-0.6899312	86.8	-0.6680904	86.8	-0.6833188	86.8	-0.6546615	86.8	-0.6389419	86.8	-0.6034053
87	-0.6134714	87	-0.7239074	87	-0.7844569	87	-0.7470387	87	-0.7701802	87	-0.7282171	87	-0.7116238	87	-0.6704285	87	-0.5550506	87	-0.6169643	87	-0.6802768	87	-0.6589136	87	-0.6667398	87	-0.640954	87	-0.6310352	87	-0.5979955
87.2	-0.6047819	87.2	-0.7116634	87.2	-0.7723581	87.2	-0.7380571	87.2	-0.7590384	87.2	-0.7197444	87.2	-0.6987646	87.2	-0.6607867	87.2	-0.539924	87.2	-0.6043221	87.2	-0.6647709	87.2	-0.6429824	87.2	-0.6591989	87.2	-0.6258443	87.2	-0.620558	87.2	-0.5806127
87.4	-0.5997481	87.4	-0.7056831	87.4	-0.7590251	87.4	-0.7258393	87.4	-0.7469215	87.4	-0.7116739	87.4	-0.6934707	87.4	-0.6508977	87.4	-0.5338966	87.4	-0.5966898	87.4	-0.6561713	87.4	-0.6366223	87.4	-0.6514915	87.4	-0.6239078	87.4	-0.6084278	87.4	-0.5751641
87.6	-0.5874817	87.6	-0.7006391	87.6	-0.7553564	87.6	-0.7181803	87.6	-0.7381167	87.6	-0.7042	87.6	-0.6776283	87.6	-0.6434548	87.6	-0.5238979	87.6	-0.5891562	87.6	-0.6470774	87.6	-0.6271279	87.6	-0.6419721	87.6	-0.6105096	87.6	-0.6056226	87.6	-0.5706401
87.8	-0.5782603	87.8	-0.6898157	87.8	-0.7453247	87.8	-0.7116353	87.8	-0.7323207	87.8	-0.6961153	87.8	-0.6781003	87.8	-0.6367068	87.8	-0.5166398	87.8	-0.5841548	87.8	-0.6417863	87.8	-0.6182097	87.8	-0.6387866	87.8	-0.6054819	87.8	-0.5970938	87.8	-0.5605198
88	-0.5780274	88	-0.6873497	88	-0.7414794	88	-0.703851	88	-0.7302626	88	-0.6932947	88	-0.666442	88	-0.632265	88	-0.5118901	88	-0.5733395	88	-0.6409147	88	-0.6096362	88	-0.6284949	88	-0.5985671	88	-0.5876383	88	-0.5554977
88.2	-0.5654551	88.2	-0.6784255	88.2	-0.7339665	88.2	-0.6910605	88.2	-0.720913	88.2	-0.6833414	88.2	-0.6629641	88.2	-0.6243474	88.2	-0.5012199	88.2	-0.564794	88.2	-0.6225322	88.2	-0.6048148	88.2	-0.6239125	88.2	-0.5886123	88.2	-0.5792131	88.2	-0.5483599
88.4	-0.5591007	88.4	-0.6750879	88.4	-0.7263052	88.4	-0.6892267	88.4	-0.7100162	88.4	-0.6730146	88.4	-0.6588969	88.4	-0.6147823	88.4	-0.4925604	88.4	-0.5583521	88.4	-0.6183529	88.4	-0.5930834	88.4	-0.613698	88.4	-0.5831747	88.4	-0.5766167	88.4	-0.5464703
88.6	-0.5565194	88.6	-0.670275	88.6	-0.7265601	88.6	-0.6821869	88.6	-0.7022631	88.6	-0.6739663	88.6	-0.6461493	88.6	-0.611946	88.6	-0.4862117	88.6	-0.5574389	88.6	-0.6105065	88.6	-0.588338	88.6	-0.6187484	88.6	-0.5745047	88.6	-0.5696398	88.6	-0.5378475
88.8	-0.5453338	88.8	-0.6676588	88.8	-0.709534	88.8	-0.6766004	88.8	-0.7038555	88.8	-0.6622658	88.8	-0.6410197	88.8	-0.605387	88.8	-0.4804065	88.8	-0.5474305	88.8	-0.60808	88.8	-0.580627	88.8	-0.6032859	88.8	-0.5747117	88.8	-0.5640472	88.8	-0.5331404
89	-0.5419381	89	-0.6602135	89	-0.7088324	89	-0.6702753	89	-0.7000806	89	-0.6579529	89	-0.6348811	89	-0.6018088	89	-0.4724183	89	-0.542205	89	-0.6033193	89	-0.5806223	89	-0.6021128	89	-0.5653208	89	-0.5578588	89	-0.5305241
89.2	-0.5366744	89.2	-0.6522263	89.2	-0.7025399	89.2	-0.667236	89.2	-0.6913857	89.2	-0.6526757	89.2	-0.6299165	89.2	-0.5930437	89.2	-0.4686509	89.2	-0.5335662	89.2	-0.5960537	89.2	-0.5701099	89.2	-0.5986032	89.2	-0.5600339	89.2	-0.5594955	89.2	-0.5151722
89.4	-0.5347043	89.4	-0.6497599	89.4	-0.6942385	89.4	-0.6614709	89.4	-0.6811551	89.4	-0.6429948	89.4	-0.6276618	89.4	-0.5896071	89.4	-0.4663205	89.4	-0.5324252	89.4	-0.5863978	89.4	-0.5675701	89.4	-0.5916201	89.4	-0.5548673	89.4	-0.5532735	89.4	-0.5180513
89.6	-0.5285215	89.6	-0.6466668	89.6	-0.6933042	89.6	-0.6542971	89.6	-0.6834871	89.6	-0.6404775	89.6	-0.6235349	89.6	-0.5845876	89.6	-0.4550567	89.6	-0.527105	89.6	-0.5865353	89.6	-0.5672866	89.6	-0.5911025	89.6	-0.5527873	89.6	-0.5439849	89.6	-0.5138447
89.8	-0.5235622	89.8	-0.6482346	89.8	-0.6909417	89.8	-0.6510684	89.8	-0.6787893	89.8	-0.6397194	89.8	-0.6203406	89.8	-0.5843118	89.8	-0.4591179	89.8	-0.5239282	89.8	-0.5839194	89.8	-0.5603355	89.8	-0.5887494	89.8	-0.5486801	89.8	-0.5421081	89.8	-0.5102046
90	-0.4482566	90	-0.5723732	90	-0.6113505	90	-0.5708502	90	-0.6062302	90	-0.5608453	90	-0.5361351	90	-0.5032729	90	-0.3934704	90	-0.4703762	90	-0.5189485	90	-0.4937006	90	-0.5195965	90	-0.4817802	90	-0.4853044	90	-0.4551675
90.2	-0.4391416	90.2	-0.5726891	90.2	-0.6060081	90.2	-0.5653794	90.2	-0.5941049	90.2	-0.5545105	90.2	-0.5288283	90.2	-0.5058575	90.2	-0.3939373	90.2	-0.4635478	90.2	-0.5188306	90.2	-0.4918385	90.2	-0.5205265	90.2	-0.476804	90.2	-0.4760165	90.2	-0.4538869
90.4	-0.4350549	90.4	-0.568737	90.4	-0.598524	90.4	-0.5620541	90.4	-0.588114	90.4	-0.5497158	90.4	-0.5329756	90.4	-0.4990772	90.4	-0.3933027	90.4	-0.4607933	90.4	-0.5124291	90.4	-0.4868979	90.4	-0.5138259	90.4	-0.4757381	90.4	-0.4736243	90.4	-0.4459448
90.61	-0.4389685	90.61	-0.5671038	90.61	-0.5962231	90.61	-0.5547658	90.61	-0.5892291	90.61	-0.5432814	90.61	-0.531848	90.61	-0.4964052	90.6	-0.3852146	90.6	-0.4630276	90.6	-0.5080259	90.6	-0.4836968	90.6	-0.5119085	90.6	-0.4717366	90.6	-0.4732998	90.6	-0.4400869
90.8	-0.4295	90.8	-0.5659128	90.8	-0.5979459	90.8	-0.5527944	90.8	-0.5856708	90.8	-0.5410985	90.8	-0.5260582	90.8	-0.4935927	90.8	-0.3882554	90.8	-0.4563067	90.8	-0.5043764	90.8	-0.4816806	90.8	-0.5042793	90.8	-0.469553	90.8	-0.474654	90.8	-0.441016
91	-0.4269612	91	-0.5600006	91	-0.5895361	91	-0.552922	91	-0.5790203	91	-0.5368975	91	-0.5223652	91	-0.4947525	91	-0.3889199	91	-0.4607903	91	-0.5016341	91	-0.4807119	91	-0.506579	91	-0.4666897	91	-0.4659392	91	-0.442739
91.2	-0.4268022	91.2	-0.5603372	91.2	-0.5881449	91.2	-0.546331	91.2	-0.5752125	91.2	-0.5385823	91.2	-0.518171	91.2	-0.489278	91.2	-0.3826426	91.2	-0.4570275	91.2	-0.5072073	91.2	-0.4791052	91.2	-0.5044559	91.2	-0.4639451	91.2	-0.4689105	91.2	-0.4393208
91.41	-0.4273492	91.41	-0.5597975	91.41	-0.5888165	91.41	-0.5448511	91.41	-0.573813	91.41	-0.5313979	91.41	-0.5180273	91.41	-0.4878933	91.4	-0.3822947	91.4	-0.4578303	91.4	-0.4990343	91.4	-0.4752794	91.4	-0.4996097	91.4	-0.4605928	91.4	-0.4709451	91.4	-0.4393222
91.6	-0.4249233	91.6	-0.5585158	91.6	-0.582448	91.6	-0.5469447	91.6	-0.5759931	91.6	-0.5328522	91.6	-0.519125	91.6	-0.4898415	91.6	-0.3788406	91.6	-0.4530435	91.6	-0.4936915	91.6	-0.4747376	91.6	-0.4982037	91.6	-0.4580073	91.6	-0.4640998	91.6	-0.4332026
91.8	-0.4202243	91.8	-0.5596475	91.8	-0.5799762	91.8	-0.5470946	91.8	-0.5712857	91.8	-0.5313687	91.8	-0.5160905	91.8	-0.4835196	91.8	-0.3773739	91.8	-0.4487912	91.8	-0.4923888	91.8	-0.4719157	91.8	-0.4976178	91.8	-0.4598384	91.8	-0.4637458	91.8	-0.4355852
92	-0.4158269	92	-0.5538659	92	-0.5792274	92	-0.5365033	92	-0.5677415	92	-0.522692	92	-0.5138269	92	-0.4821041	92	-0.3684411	92	-0.4490862	92	-0.4927696	92	-0.4677918	92	-0.4900677	92	-0.4564038	92	-0.4587409	92	-0.4322163
92.2	-0.4173722	92.2	-0.5534215	92.2	-0.5802911	92.2	-0.535877	92.2	-0.5617247	92.2	-0.5240697	92.2	-0.507603	92.2	-0.4780332	92.2	-0.373747	92.2	-0.4466491	92.2	-0.4944072	92.2	-0.4644726	92.2	-0.4929587	92.2	-0.4536613	92.2	-0.459352	92.2	-0.4264857
92.4	-0.4150913	92.4	-0.548692	92.4	-0.5791789	92.4	-0.533276	92.4	-0.5633525	92.4	-0.5247969	92.4	-0.5044391	92.4	-0.4759683	92.41	-0.3728088	92.41	-0.4450895	92.41	-0.4901884	92.41	-0.4694315	92.41	-0.4950338	92.41	-0.454737	92.41	-0.4586596	92.41	-0.431052
92.6	-0.4112035	92.6	-0.5471736	92.6	-0.5748979	92.6	-0.5281984	92.6	-0.5623146	92.6	-0.5202904	92.6	-0.5015215	92.6	-0.4776487	92.6	-0.3688754	92.6	-0.4492122	92.6	-0.4901794	92.6	-0.4638651	92.6	-0.4920682	92.6	-0.4509725	92.6	-0.4540536	92.6	-0.432242
92.8	-0.4121171	92.8	-0.548977	92.8	-0.5708078	92.8	-0.5307234	92.8	-0.5608295	92.8	-0.5184883	92.8	-0.5047168	92.8	-0.4706038	92.8	-0.3640627	92.8	-0.4474213	92.8	-0.4906556	92.8	-0.4578942	92.8	-0.4863207	92.8	-0.4470652	92.8	-0.4497989	92.8	-0.426499
93	-0.4076768	93	-0.546873	93	-0.5710755	93	-0.5280282	93	-0.5597047	93	-0.5175357	93	-0.4975082	93	-0.4722369	93	-0.3655423	93	-0.4460764	93	-0.4853772	93	-0.4628086	93	-0.4873356	93	-0.4476276	93	-0.4520898	93	-0.4223523
93.2	-0.4103623	93.2	-0.5468496	93.2	-0.5695967	93.2	-0.527721	93.2	-0.5540614	93.2	-0.5146539	93.2	-0.5006315	93.2	-0.4719324	93.2	-0.3660438	93.2	-0.4441788	93.2	-0.475872	93.2	-0.4551652	93.2	-0.4833231	93.2	-0.4422973	93.2	-0.4516387	93.2	-0.4254677
93.4	-0.4040734	93.4	-0.5418276	93.4	-0.5646144	93.4	-0.52584	93.4	-0.5538549	93.4	-0.5162205	93.4	-0.4940658	93.4	-0.4697107	93.4	-0.3600987	93.4	-0.4405853	93.4	-0.4786839	93.4	-0.4568919	93.4	-0.4787118	93.4	-0.4377158	93.4	-0.4448264	93.4	-0.4209979
93.6	-0.4066785	93.6	-0.5435321	93.6	-0.5632439	93.6	-0.5255866	93.6	-0.5501299	93.6	-0.5098185	93.6	-0.4967786	93.6	-0.4696639	93.6	-0.3596487	93.6	-0.438914	93.6	-0.4761143	93.6	-0.4549842	93.6	-0.4818261	93.6	-0.4393814	93.6	-0.4479491	93.6	-0.4221841
93.8	-0.4008637	93.8	-0.5444934	93.8	-0.5579219	93.8	-0.5215243	93.8	-0.5446444	93.8	-0.512501	93.8	-0.4908445	93.8	-0.4640123	93.8	-0.3624977	93.8	-0.4368531	93.8	-0.4779793	93.8	-0.4540096	93.8	-0.4805177	93.8	-0.4391207	93.8	-0.443671	93.8	-0.420285
94	-0.4004191	94	-0.5409636	94	-0.5645995	94	-0.5185485	94	-0.5483477	94	-0.5084997	94	-0.4930275	94	-0.4604396	94	-0.3611281	94	-0.4367027	94	-0.4759175	94	-0.4506011	94	-0.4763202	94	-0.437766	94	-0.4392027	94	-0.4148849
94.2	-0.3988754	94.2	-0.5361127	94.2	-0.5604348	94.2	-0.5131398	94.2	-0.5477699	94.2	-0.5033482	94.2	-0.4904842	94.2	-0.4632242	94.2	-0.3574205	94.2	-0.4338005	94.2	-0.4781659	94.2	-0.4483641	94.2	-0.4764153	94.2	-0.4378665	94.2	-0.4442672	94.2	-0.4160491
94.4	-0.4000427	94.4	-0.5367098	94.4	-0.5602858	94.4	-0.5160556	94.4	-0.5463318	94.4	-0.5082559	94.4	-0.488884	94.4	-0.4602657	94.4	-0.3580378	94.4	-0.4296645	94.4	-0.4727027	94.4	-0.4506643	94.4	-0.4742975	94.4	-0.436765	94.4	-0.4417315	94.4	-0.4123756
94.6	-0.3999461	94.6	-0.5373052	94.6	-0.5528573	94.6	-0.5130791	94.6	-0.5467597	94.6	-0.501722	94.6	-0.4885756	94.6	-0.4581038	94.6	-0.3534818	94.6	-0.4293847	94.6	-0.4703535	94.6	-0.446803	94.6	-0.4744253	94.6	-0.4344524	94.6	-0.4399869	94.6	-0.4129621
94.8	-0.4007362	94.8	-0.5349518	94.8	-0.553304	94.8	-0.5128091	94.8	-0.5468441	94.8	-0.4964084	94.8	-0.4836413	94.8	-0.4584266	94.8	-0.3502954	94.8	-0.4327312	94.8	-0.4638003	94.8	-0.4495611	94.8	-0.4697308	94.8	-0.4239619	94.8	-0.4380944	94.8	-0.4128586
95	-0.3942341	95	-0.5331509	95	-0.5488036	95	-0.5099338	95	-0.5417798	95	-0.5003617	95	-0.4805837	95	-0.4577066	95	-0.3484003	95	-0.4276079	95	-0.4719416	95	-0.4420709	95	-0.4706191	95	-0.426229	95	-0.4415671	95	-0.405062
95.2	-0.3901851	95.2	-0.5280991	95.2	-0.5511025	95.2	-0.5087554	95.2	-0.5409539	95.2	-0.4988441	95.2	-0.4848888	95.2	-0.458218	95.2	-0.3452052	95.2	-0.4281737	95.2	-0.4604644	95.2	-0.4420755	95.2	-0.4670179	95.2	-0.4282623	95.2	-0.4364701	95.2	-0.4108548
95.4	-0.3902537	95.4	-0.5290017	95.4	-0.5431039	95.4	-0.5075778	95.4	-0.537638	95.4	-0.4991376	95.4	-0.477095	95.4	-0.4576859	95.4	-0.3478422	95.4	-0.4293921	95.4	-0.4667811	95.4	-0.445901	95.4	-0.4653306	95.4	-0.4287946	95.4	-0.4379587	95.4	-0.4073247
95.6	-0.3883982	95.6	-0.5347247	95.6	-0.5497894	95.6	-0.5083914	95.6	-0.538803	95.6	-0.4932235	95.6	-0.4758167	95.6	-0.4537393	95.6	-0.3504463	95.6	-0.4248109	95.6	-0.4668369	95.6	-0.4422746	95.6	-0.465689	95.6	-0.4213095	95.6	-0.4326862	95.6	-0.4057617
95.81	-0.3868507	95.81	-0.5283136	95.81	-0.5450559	95.81	-0.505975	95.81	-0.532671	95.81	-0.4920964	95.81	-0.4797737	95.81	-0.4501132	95.8	-0.3449591	95.8	-0.4266011	95.8	-0.4608029	95.8	-0.4401947	95.8	-0.464189	95.8	-0.42952	95.8	-0.4324881	95.8	-0.4065109
96	-0.3889657	96	-0.5262059	96	-0.5427094	96	-0.5057307	96	-0.5312366	96	-0.4927418	96	-0.4777647	96	-0.4496742	96	-0.3464802	96	-0.4255444	96	-0.4626744	96	-0.4378392	96	-0.4556282	96	-0.4219497	96	-0.4288861	96	-0.4032392
96.2	-0.3854705	96.2	-0.5323007	96.2	-0.5429709	96.2	-0.5017471	96.2	-0.5361959	96.2	-0.4891885	96.2	-0.4798202	96.2	-0.4462104	96.2	-0.3399382	96.2	-0.4212199	96.2	-0.4566897	96.2	-0.435879	96.2	-0.4583248	96.2	-0.4204466	96.2	-0.4243936	96.2	-0.4080419
96.4	-0.3842489	96.4	-0.5266413	96.4	-0.5374685	96.4	-0.5008673	96.4	-0.5291212	96.4	-0.4900074	96.4	-0.4757339	96.4	-0.4464307	96.4	-0.3418488	96.4	-0.4181164	96.4	-0.4573068	96.4	-0.4342618	96.4	-0.4586168	96.4	-0.4194265	96.4	-0.4299807	96.4	-0.4035195
96.6	-0.3820255	96.6	-0.5206687	96.6	-0.5402068	96.6	-0.4964356	96.6	-0.5301422	96.6	-0.4906198	96.6	-0.4717306	96.6	-0.4448445	96.6	-0.3411026	96.6	-0.4166116	96.6	-0.4580629	96.6	-0.4385264	96.6	-0.4579934	96.6	-0.4189127	96.6	-0.4258019	96.6	-0.4041191
96.8	-0.383487	96.8	-0.5225551	96.8	-0.5413033	96.8	-0.4965541	96.8	-0.5321476	96.8	-0.4846968	96.8	-0.4697246	96.8	-0.448673	96.8	-0.3377299	96.8	-0.4162004	96.8	-0.4563646	96.8	-0.4384449	96.8	-0.4619704	96.8	-0.418043	96.8	-0.4207432	96.8	-0.400923
97	-0.3840091	97	-0.5233324	97	-0.5359555	97	-0.4944872	97	-0.5255998	97	-0.4816015	97	-0.471354	97	-0.4422761	97	-0.3385665	97	-0.4132174	97	-0.4540833	97	-0.433173	97	-0.4589876	97	-0.4155765	97	-0.4214997	97	-0.4030891
97.2	-0.377833	97.2	-0.5158423	97.2	-0.5384772	97.2	-0.4953384	97.2	-0.5263503	97.2	-0.4859975	97.2	-0.4685167	97.2	-0.4396174	97.2	-0.339831	97.2	-0.4190509	97.2	-0.4549431	97.2	-0.4309934	97.2	-0.4552781	97.2	-0.414063	97.2	-0.4203675	97.2	-0.3959011
97.4	-0.3742499	97.4	-0.5190782	97.4	-0.5328953	97.4	-0.4937879	97.4	-0.5228189	97.4	-0.4799872	97.4	-0.463749	97.4	-0.4405097	97.4	-0.3325589	97.4	-0.4151292	97.4	-0.4571396	97.4	-0.4309785	97.4	-0.4567998	97.4	-0.4124068	97.4	-0.4219448	97.4	-0.3946637
97.6	-0.3766074	97.6	-0.5164261	97.6	-0.5360473	97.6	-0.4939015	97.6	-0.5221038	97.6	-0.4819883	97.6	-0.467897	97.6	-0.4413333	97.6	-0.3336306	97.6	-0.4176566	97.6	-0.4477516	97.6	-0.4290015	97.6	-0.4560017	97.6	-0.4140361	97.6	-0.4232437	97.6	-0.392076
97.8	-0.3747513	97.8	-0.5169942	97.8	-0.5344756	97.8	-0.4895484	97.8	-0.5229259	97.8	-0.4780668	97.8	-0.4672689	97.8	-0.4357217	97.8	-0.3254646	97.8	-0.4078081	97.8	-0.4477014	97.8	-0.4310368	97.8	-0.4533471	97.8	-0.4121833	97.8	-0.4211188	97.8	-0.397458
98	-0.3771118	98	-0.5140147	98	-0.5337134	98	-0.4909863	98	-0.5227446	98	-0.4790321	98	-0.4638009	98	-0.437584	98	-0.3319148	98	-0.4107487	98	-0.4486956	98	-0.4264612	98	-0.4505596	98	-0.4119038	98	-0.4164301	98	-0.3930373
98.2	-0.3730979	98.2	-0.5144531	98.2	-0.5352763	98.2	-0.489078	98.2	-0.521452	98.2	-0.4780137	98.2	-0.4634083	98.2	-0.4357967	98.2	-0.3339024	98.2	-0.4090378	98.2	-0.4509829	98.2	-0.4256071	98.2	-0.450477	98.2	-0.4112216	98.2	-0.419472	98.2	-0.393202
98.41	-0.3696827	98.41	-0.514438	98.41	-0.5311916	98.41	-0.4909171	98.41	-0.5214789	98.41	-0.4778985	98.41	-0.4599337	98.41	-0.435464	98.4	-0.3335892	98.4	-0.4103134	98.4	-0.4474186	98.4	-0.4269776	98.4	-0.4429332	98.4	-0.4109331	98.4	-0.4149278	98.4	-0.3921706
98.6	-0.3719138	98.6	-0.5148396	98.6	-0.531172	98.6	-0.4904715	98.6	-0.516446	98.6	-0.4725164	98.6	-0.4561666	98.6	-0.4282887	98.6	-0.3265212	98.6	-0.4082376	98.6	-0.4438544	98.6	-0.4267665	98.6	-0.4461218	98.6	-0.4062069	98.6	-0.4160788	98.6	-0.3872889
98.8	-0.3682104	98.8	-0.5109789	98.8	-0.5321673	98.8	-0.4826337	98.8	-0.5113784	98.8	-0.4725679	98.8	-0.4571489	98.8	-0.4279788	98.8	-0.3259322	98.8	-0.4043189	98.8	-0.4421204	98.8	-0.4267543	98.8	-0.4455184	98.8	-0.4038305	98.8	-0.4141985	98.8	-0.3845224
99	-0.3698164	99	-0.5122737	99	-0.5244406	99	-0.4818098	99	-0.5182288	99	-0.4742032	99	-0.4586951	99	-0.4281024	99	-0.3257907	99	-0.4039207	99	-0.444583	99	-0.4250431	99	-0.438769	99	-0.3966389	99	-0.4127882	99	-0.3820726
99.2	-0.3649042	99.2	-0.5080174	99.2	-0.52689	99.2	-0.4816924	99.2	-0.5098822	99.2	-0.4668739	99.2	-0.4531167	99.2	-0.4305858	99.2	-0.3274562	99.2	-0.4054368	99.2	-0.4464304	99.2	-0.4250124	99.2	-0.4429522	99.2	-0.4037269	99.2	-0.4086579	99.2	-0.3857753
99.4	-0.3620965	99.4	-0.5117131	99.4	-0.5245374	99.4	-0.4840287	99.4	-0.5104791	99.4	-0.468862	99.4	-0.4512876	99.4	-0.4315675	99.4	-0.3225999	99.4	-0.4038236	99.4	-0.4454436	99.4	-0.419434	99.4	-0.4451002	99.4	-0.4020531	99.4	-0.4129654	99.4	-0.3867992
99.6	-0.3675767	99.6	-0.5098578	99.6	-0.5251966	99.6	-0.4821761	99.6	-0.5094876	99.6	-0.4679035	99.6	-0.4559932	99.6	-0.4246783	99.6	-0.3238025	99.6	-0.4030264	99.6	-0.4414562	99.6	-0.4228882	99.6	-0.4432591	99.6	-0.40407	99.6	-0.4086272	99.6	-0.3851474
99.8	-0.3611508	99.8	-0.5070099	99.8	-0.5196435	99.8	-0.483297	99.8	-0.5094126	99.8	-0.4692658	99.8	-0.4544744	99.8	-0.4276694	99.8	-0.3183109	99.8	-0.402839	99.8	-0.4384414	99.8	-0.4186321	99.8	-0.4365964	99.8	-0.3963692	99.8	-0.4082945	99.8	-0.3854516
100.01	-0.3603724	100.01	-0.5056464	100.01	-0.5227321	100.01	-0.4785296	100.01	-0.5083765	100.01	-0.4698195	100.01	-0.4476343	100.01	-0.4238528	100	-0.3222556	100	-0.4001968	100	-0.4385905	100	-0.4163522	100	-0.4393714	100	-0.3953402	100	-0.4057457	100	-0.3791661
100.2	-0.3551838	100.2	-0.5046188	100.2	-0.5170076	100.2	-0.4775431	100.2	-0.5075971	100.2	-0.4641651	100.2	-0.4484786	100.2	-0.4237397	100.2	-0.3223664	100.2	-0.4000272	100.2	-0.4401519	100.2	-0.4194465	100.2	-0.4370303	100.2	-0.3939889	100.2	-0.408254	100.2	-0.3815476
100.4	-0.3626922	100.4	-0.5031638	100.4	-0.5198109	100.4	-0.472227	100.4	-0.50744	100.4	-0.4659795	100.4	-0.4428824	100.4	-0.4254914	100.4	-0.3202365	100.4	-0.4026426	100.4	-0.4351733	100.4	-0.4132022	100.4	-0.436958	100.4	-0.3966456	100.4	-0.4047264	100.4	-0.376519
100.6	-0.3559163	100.6	-0.506112	100.6	-0.5190479	100.6	-0.4751351	100.6	-0.5067565	100.6	-0.4693139	100.6	-0.4489882	100.6	-0.4253152	100.6	-0.3168338	100.6	-0.3994935	100.6	-0.4337088	100.6	-0.4132784	100.6	-0.4359783	100.6	-0.393926	100.6	-0.4064526	100.6	-0.376483
100.8	-0.3579777	100.8	-0.5006502	100.8	-0.5145944	100.8	-0.4719287	100.8	-0.5039176	100.8	-0.4641953	100.8	-0.4429784	100.8	-0.4238001	100.8	-0.3147553	100.8	-0.3961169	100.8	-0.4320515	100.8	-0.4113347	100.8	-0.4372927	100.8	-0.3969595	100.8	-0.4022365	100.8	-0.3778012
101	-0.3577188	101	-0.5043204	101	-0.5107781	101	-0.4755757	101	-0.5024523	101	-0.4597713	101	-0.4478465	101	-0.4202891	101	-0.3160891	101	-0.3941854	101	-0.4367291	101	-0.4076642	101	-0.4353718	101	-0.3880132	101	-0.4038877	101	-0.3778163
101.2	-0.358447	101.2	-0.4991101	101.2	-0.5154689	101.2	-0.4703609	101.2	-0.5032846	101.2	-0.4597459	101.2	-0.4455238	101.2	-0.4177075	101.2	-0.3147396	101.2	-0.3974361	101.2	-0.4316964	101.2	-0.4103888	101.2	-0.4331835	101.2	-0.3914435	101.2	-0.3963899	101.2	-0.3771253
101.4	-0.3534368	101.4	-0.5024292	101.4	-0.5142922	101.4	-0.4690334	101.4	-0.503746	101.4	-0.4569899	101.4	-0.4433547	101.4	-0.4167726	101.4	-0.3170241	101.4	-0.3925605	101.4	-0.4308271	101.4	-0.4095144	101.4	-0.4335994	101.4	-0.3907242	101.4	-0.4039463	101.4	-0.3671104
101.6	-0.352572	101.6	-0.5014092	101.6	-0.5135825	101.6	-0.470283	101.6	-0.5011258	101.6	-0.4578852	101.6	-0.4413564	101.6	-0.419708	101.6	-0.3133846	101.6	-0.3918982	101.6	-0.4313357	101.6	-0.4041685	101.6	-0.4271013	101.6	-0.3880563	101.6	-0.3995346	101.6	-0.3723315
101.81	-0.349868	101.81	-0.4967653	101.81	-0.5087976	101.81	-0.4739103	101.81	-0.5012373	101.81	-0.4556826	101.81	-0.4429401	101.81	-0.4117799	101.8	-0.3102469	101.8	-0.3934727	101.8	-0.4277843	101.8	-0.4042254	101.8	-0.4256007	101.8	-0.3875864	101.8	-0.3936777	101.8	-0.3726895
102	-0.3488389	102	-0.4969087	102	-0.5097502	102	-0.4667528	102	-0.4970348	102	-0.4504696	102	-0.4394469	102	-0.4131359	102.01	-0.3115036	102.01	-0.3941451	102.01	-0.4257676	102.01	-0.4051149	102.01	-0.4314213	102.01	-0.3859404	102.01	-0.4000561	102.01	-0.3790746
102.2	-0.350277	102.2	-0.4934373	102.2	-0.510303	102.2	-0.4674063	102.2	-0.4928284	102.2	-0.4538326	102.2	-0.4388623	102.2	-0.419003	102.2	-0.304634	102.2	-0.3912823	102.2	-0.4255441	102.2	-0.4092416	102.2	-0.4275423	102.2	-0.3864395	102.2	-0.3975077	102.2	-0.3688146
102.4	-0.3478981	102.4	-0.5012072	102.4	-0.5043787	102.4	-0.4703997	102.4	-0.4897284	102.4	-0.4541832	102.4	-0.4379729	102.4	-0.4146595	102.4	-0.3050223	102.4	-0.3894545	102.4	-0.4269761	102.4	-0.4026057	102.4	-0.423706	102.4	-0.3842994	102.4	-0.3969027	102.4	-0.3686237
102.6	-0.3477343	102.6	-0.4949541	102.6	-0.501857	102.6	-0.4672074	102.6	-0.49597	102.6	-0.4564937	102.6	-0.4406147	102.6	-0.413177	102.6	-0.3056083	102.6	-0.3867996	102.6	-0.4270567	102.6	-0.4069631	102.6	-0.4267963	102.6	-0.3816853	102.6	-0.3978422	102.6	-0.3748233
102.81	-0.3483841	102.81	-0.4939097	102.81	-0.5016866	102.81	-0.4625296	102.81	-0.4903575	102.81	-0.4499356	102.81	-0.4324802	102.81	-0.4096681	102.8	-0.3044102	102.8	-0.3896972	102.8	-0.4204503	102.8	-0.3994224	102.8	-0.4266998	102.8	-0.3891444	102.8	-0.3910669	102.8	-0.370239
103	-0.3464565	103	-0.4917544	103	-0.5093327	103	-0.4613212	103	-0.4935213	103	-0.4501498	103	-0.434298	103	-0.4065459	103.01	-0.3027045	103.01	-0.3857084	103.01	-0.4235588	103.01	-0.3958951	103.01	-0.4253593	103.01	-0.3834722	103.01	-0.3932442	103.01	-0.3695983
103.2	-0.3475754	103.2	-0.4923864	103.2	-0.5021127	103.2	-0.461615	103.2	-0.4938633	103.2	-0.450496	103.2	-0.432422	103.2	-0.4098019	103.2	-0.3065275	103.2	-0.3859298	103.2	-0.423497	103.2	-0.3966932	103.2	-0.4236871	103.2	-0.380242	103.2	-0.392714	103.2	-0.3644489
103.4	-0.3456951	103.4	-0.4902542	103.4	-0.5034717	103.4	-0.4594705	103.4	-0.4896062	103.4	-0.4444875	103.4	-0.4341822	103.4	-0.4113353	103.4	-0.3064175	103.4	-0.3815159	103.4	-0.4234737	103.4	-0.4008526	103.4	-0.4255344	103.4	-0.3810524	103.4	-0.3866257	103.4	-0.3676782
103.6	-0.3399778	103.6	-0.4901878	103.6	-0.5048765	103.6	-0.4586683	103.6	-0.4897951	103.6	-0.4480333	103.6	-0.4295494	103.6	-0.4057963	103.6	-0.3029388	103.6	-0.3842764	103.6	-0.4184856	103.6	-0.3974761	103.6	-0.420902	103.6	-0.3802664	103.6	-0.3868619	103.6	-0.3644937
103.8	-0.3421256	103.8	-0.4891274	103.8	-0.5016052	103.8	-0.46081	103.8	-0.4878832	103.8	-0.4477335	103.8	-0.4307758	103.8	-0.41019	103.8	-0.3011069	103.8	-0.3830359	103.8	-0.4201505	103.8	-0.3972699	103.8	-0.4199446	103.8	-0.3810479	103.8	-0.3917922	103.8	-0.3663761
104	-0.3443083	104	-0.4847938	104	-0.4984742	104	-0.4600098	104	-0.4885211	104	-0.446718	104	-0.4246384	104	-0.404259	104	-0.3018697	104	-0.3842363	104	-0.4194047	104	-0.3995061	104	-0.4157062	104	-0.3751367	104	-0.3869956	104	-0.3620153
104.2	-0.340943	104.2	-0.4875264	104.2	-0.4985281	104.2	-0.4558243	104.2	-0.4847031	104.2	-0.4449323	104.2	-0.4269659	104.2	-0.3998089	104.2	-0.3013155	104.2	-0.3822057	104.2	-0.4141626	104.2	-0.3975322	104.2	-0.4226822	104.2	-0.3801745	104.2	-0.3868824	104.2	-0.3646791
104.4	-0.3434708	104.4	-0.4897993	104.4	-0.4954533	104.4	-0.4576345	104.4	-0.4910393	104.4	-0.4435626	104.4	-0.4268813	104.4	-0.4017207	104.4	-0.3042107	104.4	-0.3771646	104.4	-0.4166358	104.4	-0.3931024	104.4	-0.4125527	104.4	-0.3740132	104.4	-0.3805502	104.4	-0.3634678
104.6	-0.3381331	104.6	-0.484524	104.6	-0.497236	104.6	-0.4547104	104.6	-0.4858767	104.6	-0.4475826	104.6	-0.4279281	104.6	-0.400649	104.6	-0.2963318	104.6	-0.3772254	104.6	-0.4173838	104.6	-0.3945203	104.6	-0.4200637	104.6	-0.3783698	104.6	-0.3889356	104.6	-0.3639082
104.8	-0.3377173	104.8	-0.4840246	104.8	-0.4993465	104.8	-0.4527443	104.8	-0.4825681	104.8	-0.4347543	104.8	-0.4287206	104.8	-0.3979118	104.8	-0.3006177	104.8	-0.3764157	104.8	-0.4138306	104.8	-0.3924465	104.8	-0.416849	104.8	-0.3734676	104.8	-0.384549	104.8	-0.36035
105	-0.3337252	105	-0.4843168	105	-0.4960012	105	-0.4527708	105	-0.4843459	105	-0.442972	105	-0.4291134	105	-0.4034363	105	-0.2922949	105	-0.3760419	105	-0.4133031	105	-0.3939855	105	-0.4168993	105	-0.3707287	105	-0.3860579	105	-0.3563249
105.2	-0.3381566	105.2	-0.4839967	105.2	-0.4964927	105.2	-0.4552885	105.2	-0.4854955	105.2	-0.4436545	105.2	-0.4268542	105.2	-0.4001576	105.2	-0.2950654	105.2	-0.3757132	105.2	-0.4122582	105.2	-0.3914066	105.2	-0.412134	105.2	-0.3709879	105.2	-0.3822693	105.2	-0.3608599
105.4	-0.3353228	105.4	-0.4796611	105.4	-0.4928112	105.4	-0.453058	105.4	-0.4856915	105.4	-0.4442887	105.4	-0.4227832	105.4	-0.3957833	105.4	-0.2931748	105.4	-0.3790894	105.4	-0.4110948	105.4	-0.3876397	105.4	-0.4152257	105.4	-0.3739462	105.4	-0.3833327	105.4	-0.3525467
105.6	-0.3338982	105.6	-0.4793969	105.6	-0.4908055	105.6	-0.4467248	105.6	-0.4794292	105.6	-0.4407533	105.6	-0.425025	105.6	-0.4025335	105.6	-0.2939934	105.6	-0.3765116	105.6	-0.4108682	105.6	-0.3886958	105.6	-0.4122335	105.6	-0.3691368	105.6	-0.3817315	105.6	-0.3574691
105.8	-0.3305857	105.8	-0.4837337	105.8	-0.4867235	105.8	-0.4460408	105.8	-0.478708	105.8	-0.4391508	105.8	-0.4244935	105.8	-0.397308	105.8	-0.2890397	105.8	-0.3761954	105.8	-0.4152872	105.8	-0.3876901	105.8	-0.4126912	105.8	-0.3669332	105.8	-0.3798041	105.8	-0.3590954
106	-0.3326016	106	-0.4828754	106	-0.4893815	106	-0.4495338	106	-0.4778923	106	-0.436732	106	-0.4209497	106	-0.3994657	106	-0.2910222	106	-0.3751589	106	-0.4071939	106	-0.3879637	106	-0.4081546	106	-0.3646673	106	-0.3794815	106	-0.3506032
106.2	-0.3348994	106.2	-0.4803487	106.2	-0.4939573	106.2	-0.4447286	106.2	-0.4790739	106.2	-0.434451	106.2	-0.4179761	106.2	-0.3958716	106.2	-0.2931413	106.2	-0.3718636	106.2	-0.409113	106.2	-0.38778	106.2	-0.4109923	106.2	-0.361195	106.2	-0.3785931	106.2	-0.3591518
106.4	-0.3311131	106.4	-0.4809644	106.4	-0.4917207	106.4	-0.4503152	106.4	-0.4763377	106.4	-0.4352576	106.4	-0.4178716	106.4	-0.3944377	106.4	-0.2886471	106.4	-0.3719015	106.4	-0.4009639	106.4	-0.3871365	106.4	-0.4097886	106.4	-0.3671079	106.4	-0.3765894	106.4	-0.3502613
106.6	-0.3297535	106.6	-0.4836025	106.6	-0.4878945	106.6	-0.4457043	106.6	-0.4742894	106.6	-0.43617	106.6	-0.4195272	106.6	-0.3954773	106.6	-0.2880806	106.6	-0.3706704	106.6	-0.4046104	106.6	-0.3865951	106.6	-0.4085611	106.6	-0.3670848	106.6	-0.3739264	106.6	-0.3504187
106.8	-0.3271602	106.8	-0.4732572	106.8	-0.4903122	106.8	-0.4462258	106.8	-0.4809759	106.8	-0.4349223	106.8	-0.418201	106.8	-0.3964379	106.8	-0.2882414	106.8	-0.3685884	106.8	-0.4104453	106.8	-0.3842294	106.8	-0.4100543	106.8	-0.3625797	106.8	-0.3807118	106.8	-0.347497
107	-0.3276606	107	-0.4790451	107	-0.4868263	107	-0.4449275	107	-0.477901	107	-0.43473	107	-0.4166525	107	-0.3965503	107	-0.2869175	107	-0.3684194	107	-0.405197	107	-0.3816964	107	-0.4056377	107	-0.3649591	107	-0.3735794	107	-0.3522687
107.2	-0.3313171	107.2	-0.4782046	107.2	-0.4897567	107.2	-0.447946	107.2	-0.4722527	107.2	-0.4355909	107.2	-0.4159531	107.2	-0.3937663	107.2	-0.2894812	107.2	-0.3678539	107.2	-0.4056412	107.2	-0.3787634	107.2	-0.4058882	107.2	-0.3656247	107.2	-0.3748124	107.2	-0.3516796
107.4	-0.3298214	107.4	-0.4791911	107.4	-0.4841611	107.4	-0.4428523	107.4	-0.4740772	107.4	-0.4330852	107.4	-0.4156329	107.4	-0.3894562	107.4	-0.286756	107.4	-0.3712984	107.4	-0.4036834	107.4	-0.3813458	107.4	-0.4037942	107.4	-0.3603016	107.4	-0.370244	107.4	-0.3496913
107.6	-0.3281356	107.6	-0.4783423	107.6	-0.4829332	107.6	-0.4402815	107.6	-0.4707802	107.6	-0.4309498	107.6	-0.4124434	107.6	-0.3935972	107.6	-0.2882544	107.6	-0.3671317	107.6	-0.4001211	107.6	-0.3791929	107.6	-0.405144	107.6	-0.3613365	107.6	-0.3726841	107.6	-0.3482399
107.8	-0.3287269	107.8	-0.4727841	107.8	-0.4780557	107.8	-0.442215	107.8	-0.4724979	107.8	-0.4290935	107.8	-0.4145534	107.8	-0.3930732	107.8	-0.2852342	107.8	-0.3699033	107.8	-0.4011313	107.8	-0.3824695	107.8	-0.4039173	107.8	-0.3627808	107.8	-0.3765901	107.8	-0.3500567
108	-0.3270338	108	-0.4732265	108	-0.4800443	108	-0.4400329	108	-0.4701619	108	-0.4281772	108	-0.4126694	108	-0.3904001	108	-0.2833858	108	-0.3683606	108	-0.4005783	108	-0.378721	108	-0.4018271	108	-0.3568093	108	-0.3728577	108	-0.350747
108.2	-0.3265242	108.2	-0.4765095	108.2	-0.4859011	108.2	-0.4419417	108.2	-0.4721103	108.2	-0.4264369	108.2	-0.4107607	108.2	-0.3884707	108.2	-0.2832266	108.2	-0.3709611	108.2	-0.3994255	108.2	-0.3793439	108.2	-0.4049086	108.2	-0.3559642	108.2	-0.3761598	108.2	-0.3481076
108.4	-0.324286	108.4	-0.4760187	108.4	-0.4804265	108.4	-0.4415634	108.4	-0.4722307	108.4	-0.4263641	108.4	-0.4092302	108.4	-0.3872944	108.4	-0.2830259	108.4	-0.3679276	108.4	-0.3977094	108.4	-0.3753495	108.4	-0.4019387	108.4	-0.3615117	108.4	-0.3672945	108.4	-0.3482367
108.6	-0.3234621	108.6	-0.4686769	108.6	-0.4799281	108.6	-0.4365298	108.6	-0.4730763	108.6	-0.4275625	108.6	-0.4083859	108.6	-0.3845597	108.6	-0.2815739	108.6	-0.3654804	108.6	-0.3940546	108.6	-0.3776329	108.6	-0.4035782	108.6	-0.3595625	108.6	-0.368485	108.6	-0.3458362
108.8	-0.3218409	108.8	-0.4698215	108.8	-0.4820395	108.8	-0.4361075	108.8	-0.4713536	108.8	-0.4227781	108.8	-0.4063246	108.8	-0.38726	108.8	-0.2798124	108.8	-0.3650209	108.8	-0.3973459	108.8	-0.3782282	108.8	-0.3995122	108.8	-0.3558718	108.8	-0.3691228	108.8	-0.3436617
109	-0.3212921	109	-0.472315	109	-0.4807106	109	-0.4324559	109	-0.4621982	109	-0.422038	109	-0.4130385	109	-0.3879804	109	-0.2781911	109	-0.3608255	109	-0.397263	109	-0.3812068	109	-0.3988628	109	-0.3571204	109	-0.3697981	109	-0.346295
109.2	-0.3200945	109.2	-0.4684829	109.2	-0.479344	109.2	-0.4303187	109.2	-0.4670617	109.2	-0.4224136	109.2	-0.4123539	109.2	-0.3842568	109.2	-0.2796657	109.2	-0.3637484	109.2	-0.4028037	109.2	-0.3725554	109.2	-0.3997506	109.2	-0.3558142	109.2	-0.3698896	109.2	-0.3433382
109.4	-0.3216628	109.4	-0.470715	109.4	-0.4795838	109.4	-0.4317329	109.4	-0.4647298	109.4	-0.4230155	109.4	-0.4108663	109.4	-0.3874616	109.4	-0.2776323	109.4	-0.362053	109.4	-0.3957016	109.4	-0.3745542	109.4	-0.3929088	109.4	-0.3574119	109.4	-0.3683079	109.4	-0.3511473
109.6	-0.3199081	109.6	-0.4696243	109.6	-0.4749293	109.6	-0.4314214	109.6	-0.4662991	109.6	-0.4219928	109.6	-0.4134684	109.6	-0.3804118	109.6	-0.2794298	109.6	-0.3633587	109.6	-0.394586	109.6	-0.3763012	109.6	-0.4004611	109.6	-0.3559972	109.6	-0.3718889	109.6	-0.3420301
109.8	-0.3176763	109.8	-0.4700454	109.8	-0.4772919	109.8	-0.4318264	109.8	-0.4658847	109.8	-0.4200779	109.8	-0.400168	109.8	-0.3802468	109.81	-0.2771567	109.81	-0.3612328	109.81	-0.3956424	109.81	-0.3751678	109.81	-0.3969096	109.81	-0.3542097	109.81	-0.3637707	109.81	-0.3425142
110	-0.3181776	110	-0.4671572	110	-0.4748823	110	-0.4323946	110	-0.4556417	110	-0.4208713	110	-0.4013349	110	-0.3788815	110	-0.281454	110	-0.3611995	110	-0.391497	110	-0.3751172	110	-0.394223	110	-0.3528259	110	-0.3717315	110	-0.3454616
110.2	-0.3134921	110.2	-0.4665696	110.2	-0.4756368	110.2	-0.4282613	110.2	-0.464276	110.2	-0.4227856	110.2	-0.4054179	110.2	-0.3817901	110.2	-0.2774565	110.2	-0.3595758	110.2	-0.3909155	110.2	-0.3756624	110.2	-0.3887155	110.2	-0.3495713	110.2	-0.3670095	110.2	-0.3425145
110.4	-0.3198797	110.4	-0.4646485	110.4	-0.4707508	110.4	-0.4276013	110.4	-0.4635102	110.4	-0.4218509	110.4	-0.4040225	110.4	-0.3783521	110.4	-0.2744406	110.4	-0.3539879	110.4	-0.3947021	110.4	-0.3676698	110.4	-0.3988289	110.4	-0.3525402	110.4	-0.3659637	110.4	-0.3400541
110.6	-0.3170871	110.6	-0.467957	110.6	-0.4726574	110.6	-0.4332309	110.6	-0.4622144	110.6	-0.4172757	110.6	-0.4043904	110.6	-0.3793359	110.6	-0.2767936	110.6	-0.3597418	110.6	-0.3899753	110.6	-0.3699026	110.6	-0.3925633	110.6	-0.3436935	110.6	-0.3631029	110.6	-0.3363915
110.8	-0.3243053	110.8	-0.4660643	110.8	-0.4725057	110.8	-0.4346173	110.8	-0.4589314	110.8	-0.4181125	110.8	-0.3983482	110.8	-0.3804053	110.8	-0.2734465	110.8	-0.3559157	110.8	-0.3904592	110.8	-0.3682452	110.8	-0.3928477	110.8	-0.3468352	110.8	-0.3625956	110.8	-0.3385596
111	-0.3133542	111	-0.4650406	111	-0.472179	111	-0.4297087	111	-0.4565981	111	-0.4139076	111	-0.4003388	111	-0.3744591	111	-0.2767417	111	-0.3558726	111	-0.3862165	111	-0.3693672	111	-0.3930687	111	-0.3491011	111	-0.3634069	111	-0.341174
111.2	-0.3132139	111.2	-0.464563	111.2	-0.4703381	111.2	-0.4290006	111.2	-0.4631495	111.2	-0.4146969	111.2	-0.4015474	111.2	-0.3767483	111.2	-0.2719374	111.2	-0.358353	111.2	-0.3905217	111.2	-0.3621319	111.2	-0.3926006	111.2	-0.3482022	111.2	-0.3600021	111.2	-0.3376925
111.4	-0.3166839	111.4	-0.4619783	111.4	-0.4719417	111.4	-0.4235811	111.4	-0.4577688	111.4	-0.413113	111.4	-0.398425	111.4	-0.3800174	111.4	-0.2741334	111.4	-0.3528058	111.4	-0.3879942	111.4	-0.366642	111.4	-0.3877532	111.4	-0.3472359	111.4	-0.3608864	111.4	-0.3397157
111.6	-0.3095051	111.6	-0.4626722	111.6	-0.4689545	111.6	-0.423744	111.6	-0.4541085	111.6	-0.4154769	111.6	-0.3971951	111.6	-0.3775303	111.6	-0.2725486	111.6	-0.3548692	111.6	-0.3926055	111.6	-0.3681695	111.6	-0.388953	111.6	-0.3524809	111.6	-0.3613516	111.6	-0.3333246
111.8	-0.3157754	111.8	-0.4616119	111.8	-0.4677205	111.8	-0.4328674	111.8	-0.4574331	111.8	-0.4168822	111.8	-0.3954121	111.8	-0.3742433	111.8	-0.2720741	111.8	-0.3508118	111.8	-0.3844768	111.8	-0.3683748	111.8	-0.3883975	111.8	-0.342694	111.8	-0.3627529	111.8	-0.3374569
112.01	-0.3139226	112.01	-0.4623156	112.01	-0.4696864	112.01	-0.4217993	112.01	-0.4550053	112.01	-0.4135673	112.01	-0.397148	112.01	-0.3731258	112	-0.2698508	112	-0.3550936	112	-0.3873289	112	-0.3594328	112	-0.3877722	112	-0.3427035	112	-0.3587973	112	-0.3368131
112.2	-0.3099803	112.2	-0.4662693	112.2	-0.4681047	112.2	-0.4257528	112.2	-0.4523364	112.2	-0.4124663	112.2	-0.3950908	112.2	-0.3747373	112.2	-0.2678317	112.2	-0.3541571	112.2	-0.386261	112.2	-0.3624081	112.2	-0.3848139	112.2	-0.3430816	112.2	-0.3595964	112.2	-0.3351386
112.4	-0.3130364	112.4	-0.4580389	112.4	-0.4578045	112.4	-0.4224329	112.4	-0.4518583	112.4	-0.4066095	112.4	-0.3965928	112.4	-0.3693988	112.4	-0.2669824	112.4	-0.352727	112.4	-0.3874863	112.4	-0.361109	112.4	-0.3877249	112.4	-0.3461482	112.4	-0.3602644	112.4	-0.3347196
112.6	-0.3082666	112.6	-0.4602571	112.6	-0.4695543	112.6	-0.4248704	112.6	-0.4542563	112.6	-0.4141262	112.6	-0.3948088	112.6	-0.372113	112.6	-0.2692873	112.6	-0.3525039	112.6	-0.3837	112.6	-0.359345	112.6	-0.3880053	112.6	-0.3433478	112.6	-0.3599696	112.6	-0.3343707
112.8	-0.3090115	112.8	-0.4585861	112.8	-0.4695818	112.8	-0.4237128	112.8	-0.4545759	112.8	-0.4077842	112.8	-0.3952266	112.8	-0.3736995	112.8	-0.2670471	112.8	-0.3541204	112.8	-0.3842454	112.8	-0.3600406	112.8	-0.3871155	112.8	-0.3437039	112.8	-0.3564557	112.8	-0.3355011
113	-0.3103639	113	-0.46044	113	-0.4656172	113	-0.4204232	113	-0.4544685	113	-0.4067994	113	-0.3956541	113	-0.36729	113	-0.2695052	113	-0.3552638	113	-0.3810912	113	-0.3593352	113	-0.3853626	113	-0.3411461	113	-0.3575666	113	-0.3327358
113.2	-0.3129396	113.2	-0.4632511	113.2	-0.4611097	113.2	-0.4204559	113.2	-0.4525577	113.2	-0.414566	113.2	-0.3925496	113.2	-0.3742947	113.2	-0.2661215	113.2	-0.3459066	113.2	-0.3807542	113.2	-0.3620528	113.2	-0.3834385	113.2	-0.3432374	113.2	-0.3561426	113.2	-0.3278123
113.4	-0.3071224	113.4	-0.4522482	113.4	-0.4629574	113.4	-0.4162865	113.4	-0.4496311	113.4	-0.4044135	113.4	-0.3910133	113.4	-0.3672459	113.4	-0.2688621	113.4	-0.3474955	113.4	-0.3811521	113.4	-0.3592709	113.4	-0.3852549	113.4	-0.3456057	113.4	-0.3537361	113.4	-0.3292101
113.6	-0.3078935	113.6	-0.4536213	113.6	-0.4624588	113.6	-0.4224524	113.6	-0.4522096	113.6	-0.4059566	113.6	-0.3904132	113.6	-0.3707081	113.6	-0.2640509	113.6	-0.3452952	113.6	-0.3822872	113.6	-0.3584341	113.6	-0.3831432	113.6	-0.3413455	113.6	-0.3525774	113.6	-0.3292826
113.8	-0.3023952	113.8	-0.4564445	113.8	-0.4615439	113.8	-0.416757	113.8	-0.445942	113.8	-0.4110505	113.8	-0.3944176	113.8	-0.3720338	113.8	-0.2645799	113.8	-0.3483058	113.8	-0.3810869	113.8	-0.36092	113.8	-0.3828414	113.8	-0.3395031	113.8	-0.3530503	113.8	-0.3323041
114.02	-0.3092685	114.02	-0.4566953	114.02	-0.4598621	114.02	-0.418402	114.02	-0.4455244	114.02	-0.403549	114.02	-0.3903141	114.02	-0.3718255	114	-0.2645232	114	-0.3460009	114	-0.3820003	114	-0.3559904	114	-0.3805496	114	-0.3358619	114	-0.3536861	114	-0.331662
114.2	-0.3068982	114.2	-0.4582354	114.2	-0.4591968	114.2	-0.4146027	114.2	-0.4472514	114.2	-0.4040706	114.2	-0.3909454	114.2	-0.3679719	114.2	-0.2656185	114.2	-0.3450499	114.2	-0.3794865	114.2	-0.3594644	114.2	-0.3818927	114.2	-0.3382933	114.2	-0.3496372	114.2	-0.3322563
114.4	-0.3002923	114.4	-0.4582289	114.4	-0.4596659	114.4	-0.4193251	114.4	-0.447176	114.4	-0.4019153	114.4	-0.3873301	114.4	-0.3702333	114.4	-0.2616947	114.4	-0.3439889	114.4	-0.3820773	114.4	-0.3551031	114.4	-0.3800461	114.4	-0.3393809	114.4	-0.3489904	114.4	-0.3286381
114.6	-0.3049531	114.6	-0.4520945	114.6	-0.4597298	114.6	-0.4150224	114.6	-0.4437431	114.6	-0.3997434	114.6	-0.3907557	114.6	-0.3680888	114.6	-0.2604155	114.6	-0.3489655	114.6	-0.3778421	114.6	-0.3598789	114.6	-0.3747527	114.6	-0.3360174	114.6	-0.3462984	114.6	-0.3249642
114.8	-0.3080553	114.8	-0.4522574	114.8	-0.455529	114.8	-0.4142653	114.8	-0.4459719	114.8	-0.4030583	114.8	-0.3897396	114.8	-0.3689181	114.8	-0.2611898	114.8	-0.3454776	114.8	-0.377074	114.8	-0.3542216	114.8	-0.3827672	114.8	-0.3338917	114.8	-0.3476817	114.8	-0.3232925
115	-0.3027672	115	-0.4535764	115	-0.4577712	115	-0.4186	115	-0.4449857	115	-0.403471	115	-0.3892641	115	-0.3646066	115	-0.2652736	115	-0.3423283	115	-0.3778597	115	-0.3509495	115	-0.3819093	115	-0.3359627	115	-0.3539924	115	-0.3307973
115.2	-0.3000467	115.2	-0.4561288	115.2	-0.4576158	115.2	-0.4130663	115.2	-0.4444371	115.2	-0.4052128	115.2	-0.3853684	115.2	-0.3621596	115.2	-0.2628182	115.2	-0.3490878	115.2	-0.3787807	115.2	-0.3532617	115.2	-0.3780344	115.2	-0.3364279	115.2	-0.3496745	115.2	-0.3237413
115.4	-0.2985075	115.4	-0.4522047	115.4	-0.4593669	115.4	-0.4087867	115.4	-0.4454982	115.4	-0.4039682	115.4	-0.3845365	115.4	-0.3642402	115.4	-0.2587626	115.4	-0.342437	115.4	-0.3730077	115.4	-0.3538428	115.4	-0.3753041	115.4	-0.3327315	115.4	-0.3467099	115.4	-0.3256904
115.6	-0.2987762	115.6	-0.4561448	115.6	-0.4541446	115.6	-0.4172654	115.6	-0.4439272	115.6	-0.3987373	115.6	-0.3877552	115.6	-0.3621607	115.6	-0.2590115	115.6	-0.3446826	115.6	-0.37413	115.6	-0.3519283	115.6	-0.3729624	115.6	-0.3325288	115.6	-0.3466855	115.6	-0.3279434
115.8	-0.3045628	115.8	-0.4551788	115.8	-0.4561409	115.8	-0.4138574	115.8	-0.4412332	115.8	-0.4002855	115.8	-0.3808385	115.8	-0.3662688	115.8	-0.2560643	115.8	-0.3368814	115.8	-0.3714328	115.8	-0.356256	115.8	-0.3739538	115.8	-0.3291	115.8	-0.347847	115.8	-0.324798
116	-0.2939195	116	-0.4536967	116	-0.4557484	116	-0.4133503	116	-0.442774	116	-0.4031948	116	-0.383312	116	-0.3639371	116	-0.2596941	116	-0.3441866	116	-0.3744875	116	-0.3557117	116	-0.3757166	116	-0.3346977	116	-0.345501	116	-0.3237469
116.2	-0.3014713	116.2	-0.4503164	116.2	-0.4553676	116.2	-0.4096498	116.2	-0.4424367	116.2	-0.3939682	116.2	-0.381244	116.2	-0.3635535	116.2	-0.2578867	116.2	-0.342626	116.2	-0.3772318	116.2	-0.3514262	116.2	-0.3735991	116.2	-0.3316128	116.2	-0.347472	116.2	-0.3244464
116.4	-0.2968827	116.4	-0.4493424	116.4	-0.4575805	116.4	-0.4104723	116.4	-0.4396632	116.4	-0.4015676	116.4	-0.3808266	116.4	-0.3641541	116.4	-0.2567767	116.4	-0.3443689	116.4	-0.3702136	116.4	-0.3525194	116.4	-0.3743203	116.4	-0.3311038	116.4	-0.3405259	116.4	-0.3214816
116.61	-0.3027397	116.61	-0.4459965	116.61	-0.4551257	116.61	-0.4092215	116.61	-0.4419592	116.61	-0.3981052	116.61	-0.3829094	116.61	-0.3593659	116.6	-0.2534746	116.6	-0.3405662	116.6	-0.3738383	116.6	-0.3540655	116.6	-0.3733623	116.6	-0.3288144	116.6	-0.3456124	116.6	-0.3244845
116.8	-0.2961816	116.8	-0.450608	116.8	-0.4589897	116.8	-0.4109112	116.8	-0.4430204	116.8	-0.3944486	116.8	-0.3845575	116.8	-0.3664709	116.8	-0.2527384	116.8	-0.3413258	116.8	-0.3729455	116.8	-0.3530701	116.8	-0.3710582	116.8	-0.3261577	116.8	-0.3406675	116.8	-0.3238059
117	-0.292907	117	-0.4481418	117	-0.4477175	117	-0.4094213	117	-0.4396429	117	-0.39381	117	-0.3760334	117	-0.3579034	117	-0.2531607	117	-0.3370972	117	-0.367807	117	-0.3512651	117	-0.3760547	117	-0.3290036	117	-0.3439757	117	-0.3219964
117.2	-0.2952008	117.2	-0.4491986	117.2	-0.452422	117.2	-0.4060123	117.2	-0.4421368	117.2	-0.3966623	117.2	-0.3823873	117.2	-0.3581708	117.2	-0.2488776	117.2	-0.334762	117.2	-0.3722267	117.2	-0.3519346	117.2	-0.3680161	117.2	-0.3308721	117.2	-0.3452322	117.2	-0.3201996
117.4	-0.2973825	117.4	-0.4470201	117.4	-0.4503623	117.4	-0.407097	117.4	-0.437617	117.4	-0.3956081	117.4	-0.3856006	117.4	-0.3526075	117.4	-0.2535493	117.4	-0.338135	117.4	-0.3671869	117.4	-0.3486469	117.4	-0.3691151	117.4	-0.3255307	117.4	-0.3425599	117.4	-0.3211487
117.6	-0.2899208	117.6	-0.4461331	117.6	-0.4472844	117.6	-0.4077686	117.6	-0.4389803	117.6	-0.3947945	117.6	-0.3782714	117.6	-0.3607133	117.62	-0.2553346	117.62	-0.3357059	117.62	-0.3691672	117.62	-0.3497192	117.62	-0.3704857	117.62	-0.327428	117.62	-0.3400045	117.62	-0.3202583
117.8	-0.2908393	117.8	-0.443477	117.8	-0.4514142	117.8	-0.4056001	117.8	-0.4408659	117.8	-0.3918713	117.8	-0.3819823	117.8	-0.358936	117.8	-0.2540762	117.8	-0.3354098	117.8	-0.3724642	117.8	-0.3473718	117.8	-0.3707453	117.8	-0.3237498	117.8	-0.3375328	117.8	-0.3151351
118	-0.2988208	118	-0.4487632	118	-0.4518284	118	-0.4033471	118	-0.4348137	118	-0.3950706	118	-0.3835739	118	-0.3584627	118	-0.247155	118	-0.334374	118	-0.3625219	118	-0.344257	118	-0.3681428	118	-0.3268811	118	-0.3412295	118	-0.3185008
118.2	-0.291604	118.2	-0.4434488	118.2	-0.446788	118.2	-0.4036712	118.2	-0.4390318	118.2	-0.3946143	118.2	-0.3807971	118.2	-0.3582123	118.2	-0.2502869	118.2	-0.3345721	118.2	-0.3675183	118.2	-0.3431497	118.2	-0.3683721	118.2	-0.3276627	118.2	-0.3408751	118.2	-0.3179403
118.4	-0.2904126	118.4	-0.4478647	118.4	-0.4518668	118.4	-0.4087695	118.4	-0.4369822	118.4	-0.386457	118.4	-0.3758267	118.4	-0.3563573	118.4	-0.2485063	118.4	-0.3393381	118.4	-0.3661473	118.4	-0.3466145	118.4	-0.3683915	118.4	-0.3252873	118.4	-0.3394737	118.4	-0.321164
118.6	-0.2906926	118.6	-0.4455762	118.6	-0.4529557	118.6	-0.4073405	118.6	-0.436693	118.6	-0.3914276	118.6	-0.3771729	118.6	-0.3564039	118.61	-0.2482867	118.61	-0.3360044	118.61	-0.3669495	118.61	-0.3409843	118.61	-0.3620624	118.61	-0.3240319	118.61	-0.3390514	118.61	-0.3211699
118.8	-0.2922154	118.8	-0.4453456	118.8	-0.4507768	118.8	-0.4074333	118.8	-0.4347358	118.8	-0.3881234	118.8	-0.3764654	118.8	-0.3568245	118.8	-0.2455787	118.8	-0.3348068	118.8	-0.3663893	118.8	-0.349018	118.8	-0.3649275	118.8	-0.3231057	118.8	-0.3405588	118.8	-0.314748
119	-0.293989	119	-0.4430554	119	-0.4453019	119	-0.4005565	119	-0.4355822	119	-0.3902444	119	-0.372049	119	-0.3543807	119	-0.2491529	119	-0.3330182	119	-0.3653698	119	-0.341074	119	-0.3613759	119	-0.3226314	119	-0.3365747	119	-0.3176462
119.2	-0.2905656	119.2	-0.4410052	119.2	-0.4450254	119.2	-0.4020848	119.2	-0.4309922	119.2	-0.3828777	119.2	-0.3752556	119.2	-0.3500457	119.2	-0.248725	119.2	-0.3361875	119.2	-0.363427	119.2	-0.340903	119.2	-0.3634936	119.2	-0.3193901	119.2	-0.3369836	119.2	-0.316082
119.4	-0.2860008	119.4	-0.441904	119.4	-0.4466379	119.4	-0.398504	119.4	-0.4387064	119.4	-0.385938	119.4	-0.3760058	119.4	-0.3523124	119.4	-0.2469786	119.4	-0.3323418	119.4	-0.3662095	119.4	-0.3370562	119.4	-0.3646307	119.4	-0.323869	119.4	-0.3361229	119.4	-0.308946
119.6	-0.2870221	119.6	-0.4435	119.6	-0.4447042	119.6	-0.401335	119.6	-0.4319321	119.6	-0.3873282	119.6	-0.3742412	119.6	-0.3550472	119.6	-0.2453345	119.6	-0.3355566	119.6	-0.3621536	119.6	-0.3381999	119.6	-0.3600524	119.6	-0.3185758	119.6	-0.3320215	119.6	-0.3145753
119.8	-0.2878628	119.8	-0.4410686	119.8	-0.4438038	119.8	-0.4013587	119.8	-0.4328819	119.8	-0.3880075	119.8	-0.3774041	119.8	-0.3530895	119.8	-0.2525429	119.8	-0.3310271	119.8	-0.3631115	119.8	-0.340446	119.8	-0.3638167	119.8	-0.320997	119.8	-0.3393914	119.8	-0.3135167
120	-0.2831183	120	-0.443235	120	-0.4431728	120	-0.4005877	120	-0.4318754	120	-0.3876065	120	-0.3721272	120	-0.3523192	120	-0.2378453	120	-0.3300958	120	-0.3636049	120	-0.3402134	120	-0.3660418	120	-0.3172237	120	-0.338634	120	-0.3123537
120.2	-0.2850866	120.2	-0.4394797	120.2	-0.4444063	120.2	-0.3961643	120.2	-0.4280368	120.2	-0.3836463	120.2	-0.3748016	120.2	-0.3487739	120.2	-0.2452664	120.2	-0.330481	120.2	-0.3608527	120.2	-0.3423589	120.2	-0.3600596	120.2	-0.3210989	120.2	-0.3326213	120.2	-0.3146946
120.4	-0.2863539	120.4	-0.4378777	120.4	-0.4429547	120.4	-0.4004082	120.4	-0.4336482	120.4	-0.386414	120.4	-0.3685718	120.4	-0.3534161	120.4	-0.2433199	120.4	-0.3290087	120.4	-0.3579337	120.4	-0.3391276	120.4	-0.3624124	120.4	-0.3169292	120.4	-0.3375815	120.4	-0.3141732
120.6	-0.2866817	120.6	-0.4413966	120.6	-0.4429706	120.6	-0.401062	120.6	-0.4301839	120.6	-0.3893166	120.6	-0.3697691	120.6	-0.3543682	120.6	-0.2427456	120.6	-0.3252499	120.6	-0.3610643	120.6	-0.3358752	120.6	-0.3610962	120.6	-0.3172688	120.6	-0.3334365	120.6	-0.3140207
120.8	-0.2829339	120.8	-0.4395872	120.8	-0.4401226	120.8	-0.3953414	120.8	-0.4278772	120.8	-0.3844934	120.8	-0.3700419	120.8	-0.3523703	120.81	-0.2427346	120.81	-0.3338645	120.81	-0.3549567	120.81	-0.3349479	120.81	-0.3635032	120.81	-0.3139114	120.81	-0.3285489	120.81	-0.3077162
121	-0.286072	121	-0.4389482	121	-0.4380021	121	-0.3967568	121	-0.4291495	121	-0.3860294	121	-0.3701511	121	-0.3532405	121	-0.2383474	121	-0.3277593	121	-0.3585873	121	-0.3375787	121	-0.3592128	121	-0.319573	121	-0.3339005	121	-0.3083278
121.2	-0.2847551	121.2	-0.4390576	121.2	-0.4444318	121.2	-0.4005879	121.2	-0.4219802	121.2	-0.3825815	121.2	-0.3699652	121.2	-0.3478782	121.2	-0.2445773	121.2	-0.3258974	121.2	-0.3554705	121.2	-0.3397332	121.2	-0.3595094	121.2	-0.3159394	121.2	-0.3323154	121.2	-0.3122652
121.4	-0.2809095	121.4	-0.4409559	121.4	-0.4399788	121.4	-0.4005256	121.4	-0.427141	121.4	-0.3836187	121.4	-0.3695779	121.4	-0.3463269	121.4	-0.2383247	121.4	-0.3256267	121.4	-0.3618489	121.4	-0.3401087	121.4	-0.3631273	121.4	-0.3203126	121.4	-0.327939	121.4	-0.3150314
121.6	-0.2805636	121.6	-0.4377629	121.6	-0.4400272	121.6	-0.3943448	121.6	-0.4263721	121.6	-0.384149	121.6	-0.3682083	121.6	-0.3479157	121.6	-0.2428011	121.6	-0.325181	121.6	-0.3653311	121.6	-0.3356762	121.6	-0.3612268	121.6	-0.3147211	121.6	-0.3303243	121.6	-0.3116072
121.81	-0.282718	121.81	-0.4351566	121.81	-0.4390845	121.81	-0.3905845	121.81	-0.4248917	121.81	-0.3836734	121.81	-0.3679471	121.81	-0.3495108	121.8	-0.2458965	121.8	-0.3257581	121.8	-0.3602328	121.8	-0.336338	121.8	-0.3596039	121.8	-0.3170848	121.8	-0.3307181	121.8	-0.3106692
122	-0.2844556	122	-0.4372254	122	-0.4417506	122	-0.3942974	122	-0.4241708	122	-0.3810138	122	-0.3667384	122	-0.3448201	122	-0.235623	122	-0.3236349	122	-0.3590618	122	-0.3317547	122	-0.3583413	122	-0.3125791	122	-0.3285421	122	-0.3058372
122.2	-0.2812883	122.2	-0.43604	122.2	-0.4419605	122.2	-0.3934215	122.2	-0.4280034	122.2	-0.382721	122.2	-0.3665265	122.2	-0.3462086	122.2	-0.2368087	122.2	-0.3295723	122.2	-0.3568865	122.2	-0.3333951	122.2	-0.357512	122.2	-0.3177068	122.2	-0.3337289	122.2	-0.3053872
122.4	-0.2871549	122.4	-0.4388205	122.4	-0.4371572	122.4	-0.3934057	122.4	-0.4270349	122.4	-0.3798712	122.4	-0.3657345	122.4	-0.3441477	122.4	-0.2418151	122.4	-0.3238913	122.4	-0.3564178	122.4	-0.3323909	122.4	-0.3568191	122.4	-0.3116637	122.4	-0.322984	122.4	-0.3088494
122.6	-0.2838902	122.6	-0.4364995	122.6	-0.4343333	122.6	-0.3947482	122.6	-0.4233423	122.6	-0.3768541	122.6	-0.3666684	122.6	-0.3460321	122.6	-0.2360513	122.6	-0.3283941	122.6	-0.3527469	122.6	-0.3327001	122.6	-0.3587267	122.6	-0.3120514	122.6	-0.3278542	122.6	-0.3085923
122.8	-0.2774333	122.8	-0.4333176	122.8	-0.4411983	122.8	-0.3909681	122.8	-0.4245273	122.8	-0.3834691	122.8	-0.3692401	122.8	-0.3446515	122.8	-0.2371308	122.8	-0.3298051	122.8	-0.354296	122.8	-0.3341118	122.8	-0.3608848	122.8	-0.3131598	122.8	-0.328009	122.8	-0.3082222
123	-0.2799141	123	-0.4304036	123	-0.4334636	123	-0.392839	123	-0.4247161	123	-0.3785381	123	-0.368288	123	-0.3445185	123	-0.2389046	123	-0.3219492	123	-0.3510863	123	-0.332864	123	-0.3549358	123	-0.3117039	123	-0.3302723	123	-0.3068341
123.2	-0.2767127	123.2	-0.436092	123.2	-0.4309962	123.2	-0.3908311	123.2	-0.4248815	123.2	-0.3793046	123.2	-0.3648255	123.2	-0.3429371	123.2	-0.238052	123.2	-0.3244894	123.2	-0.3522036	123.2	-0.330296	123.2	-0.3595892	123.2	-0.3106915	123.2	-0.3285313	123.2	-0.3032479
123.4	-0.2741943	123.4	-0.4329375	123.4	-0.435733	123.4	-0.3901378	123.4	-0.4182604	123.4	-0.3783832	123.4	-0.3648899	123.4	-0.3422125	123.4	-0.2381616	123.4	-0.3201394	123.4	-0.354224	123.4	-0.332808	123.4	-0.3516646	123.4	-0.3104407	123.4	-0.3292359	123.4	-0.3018157
123.6	-0.2785749	123.6	-0.4370365	123.6	-0.4316908	123.6	-0.3917869	123.6	-0.4230851	123.6	-0.3774168	123.6	-0.3627453	123.6	-0.3438343	123.6	-0.2390139	123.6	-0.3166865	123.6	-0.3511155	123.6	-0.3281729	123.6	-0.3531454	123.6	-0.3096213	123.6	-0.3252884	123.6	-0.3064262
123.8	-0.2775325	123.8	-0.4348854	123.8	-0.438181	123.8	-0.3879022	123.8	-0.4202537	123.8	-0.3738886	123.8	-0.3609407	123.8	-0.3447248	123.8	-0.2343897	123.8	-0.3229578	123.8	-0.3537321	123.8	-0.3315106	123.8	-0.3552677	123.8	-0.3088274	123.8	-0.3258458	123.8	-0.3037391
124	-0.2752604	124	-0.4381718	124	-0.4299285	124	-0.3890496	124	-0.4201615	124	-0.3799664	124	-0.3608722	124	-0.3417614	124	-0.235008	124	-0.3171008	124	-0.3528882	124	-0.3351983	124	-0.3493272	124	-0.3093114	124	-0.3232655	124	-0.3052804
124.2	-0.2763583	124.2	-0.43548	124.2	-0.4343767	124.2	-0.3893179	124.2	-0.4231941	124.2	-0.3773767	124.2	-0.3616809	124.2	-0.338018	124.2	-0.2376989	124.2	-0.3214611	124.2	-0.3534359	124.2	-0.3313885	124.2	-0.3511829	124.2	-0.3085513	124.2	-0.3213184	124.2	-0.3027223
124.4	-0.2769549	124.4	-0.4330834	124.4	-0.4363511	124.4	-0.3885634	124.4	-0.422792	124.4	-0.3749804	124.4	-0.3616896	124.4	-0.3394333	124.4	-0.2367689	124.4	-0.3218124	124.4	-0.346431	124.4	-0.3277124	124.4	-0.3537962	124.4	-0.3067969	124.4	-0.3226394	124.4	-0.3047386
124.6	-0.281976	124.6	-0.4300112	124.6	-0.4347664	124.6	-0.3876718	124.6	-0.414263	124.6	-0.3785823	124.6	-0.3585009	124.6	-0.3405697	124.6	-0.2362539	124.6	-0.3242627	124.6	-0.3449941	124.6	-0.327879	124.6	-0.3502528	124.6	-0.3075668	124.6	-0.3236975	124.6	-0.3012683
124.8	-0.2757	124.8	-0.435609	124.8	-0.4327788	124.8	-0.3851124	124.8	-0.4200165	124.8	-0.3732466	124.8	-0.3607804	124.8	-0.3341609	124.8	-0.2365931	124.8	-0.3183083	124.8	-0.347843	124.8	-0.3281644	124.8	-0.3538601	124.8	-0.3081572	124.8	-0.3249224	124.8	-0.3045369
125	-0.2754414	125	-0.4310204	125	-0.4318646	125	-0.391054	125	-0.4175013	125	-0.3719116	125	-0.3594348	125	-0.3378458	125	-0.2345331	125	-0.3194912	125	-0.3495086	125	-0.3298446	125	-0.3468032	125	-0.302683	125	-0.3217039	125	-0.2997535
125.2	-0.2754402	125.2	-0.4290341	125.2	-0.4300558	125.2	-0.383629	125.2	-0.4235861	125.2	-0.3765402	125.2	-0.3650739	125.2	-0.3373653	125.2	-0.2350959	125.2	-0.3193652	125.2	-0.3457165	125.2	-0.3269559	125.2	-0.3503715	125.2	-0.3033897	125.2	-0.317795	125.2	-0.3033415
125.4	-0.2728311	125.4	-0.431205	125.4	-0.4294873	125.4	-0.3862366	125.4	-0.4159042	125.4	-0.3735776	125.4	-0.3596668	125.4	-0.3347096	125.41	-0.2313209	125.41	-0.3197715	125.41	-0.3479386	125.41	-0.3260937	125.41	-0.3483279	125.41	-0.3033604	125.41	-0.3224978	125.41	-0.3047284
125.6	-0.274707	125.6	-0.4282631	125.6	-0.4259765	125.6	-0.3833658	125.6	-0.4147773	125.6	-0.3706659	125.6	-0.359498	125.6	-0.3365005	125.6	-0.2368031	125.6	-0.3198852	125.6	-0.3472835	125.6	-0.3229697	125.6	-0.3449636	125.6	-0.3033435	125.6	-0.3181554	125.6	-0.3025723
125.8	-0.2764544	125.8	-0.4291575	125.8	-0.4278509	125.8	-0.3840272	125.8	-0.4139081	125.8	-0.3703828	125.8	-0.3510845	125.8	-0.3393039	125.8	-0.2326499	125.8	-0.3195933	125.8	-0.3450964	125.8	-0.3232053	125.8	-0.3487073	125.8	-0.3042158	125.8	-0.3221728	125.8	-0.3003578
126	-0.2715791	126	-0.4255427	126	-0.4318857	126	-0.3893779	126	-0.4172593	126	-0.3666709	126	-0.3597978	126	-0.3386834	126	-0.2284595	126	-0.3186105	126	-0.3444832	126	-0.3259559	126	-0.3481192	126	-0.3025562	126	-0.3201946	126	-0.2961667
126.21	-0.2703913	126.21	-0.4267723	126.21	-0.4248987	126.21	-0.3849626	126.21	-0.4139842	126.21	-0.370243	126.21	-0.3508868	126.21	-0.3388019	126.21	-0.2324177	126.21	-0.3174704	126.21	-0.3468475	126.21	-0.3251886	126.21	-0.3484852	126.21	-0.3029847	126.21	-0.3217183	126.21	-0.3044848
126.4	-0.2671924	126.4	-0.4294126	126.4	-0.4268312	126.4	-0.3850257	126.4	-0.4184601	126.4	-0.3723642	126.4	-0.3584064	126.4	-0.3349986	126.4	-0.2267905	126.4	-0.3167179	126.4	-0.3440827	126.4	-0.3213928	126.4	-0.3487858	126.4	-0.2993039	126.4	-0.3195317	126.4	-0.2958394
126.6	-0.2706213	126.6	-0.4291965	126.6	-0.4295787	126.6	-0.3849187	126.6	-0.4169852	126.6	-0.3668073	126.6	-0.3582976	126.6	-0.3318471	126.6	-0.2307676	126.6	-0.315696	126.6	-0.34773	126.6	-0.3227861	126.6	-0.3487958	126.6	-0.3017649	126.6	-0.3193189	126.6	-0.2943714
126.8	-0.2696503	126.8	-0.4240193	126.8	-0.4253698	126.8	-0.3846384	126.8	-0.4188195	126.8	-0.3729621	126.8	-0.3517623	126.8	-0.3328952	126.8	-0.2283336	126.8	-0.3184206	126.8	-0.3453784	126.8	-0.3210385	126.8	-0.3429658	126.8	-0.2998734	126.8	-0.3200206	126.8	-0.2968956
127	-0.2723282	127	-0.4270203	127	-0.425327	127	-0.3794755	127	-0.4118394	127	-0.3733078	127	-0.3511928	127	-0.3366668	127	-0.2261942	127	-0.3136846	127	-0.3444847	127	-0.323135	127	-0.3416198	127	-0.2981398	127	-0.3179838	127	-0.2993135
127.2	-0.2713773	127.2	-0.4283867	127.2	-0.4246531	127.2	-0.3850729	127.2	-0.4062556	127.2	-0.3640175	127.2	-0.355349	127.2	-0.3313155	127.22	-0.2313517	127.22	-0.3130676	127.22	-0.3442729	127.22	-0.3222903	127.22	-0.3469214	127.22	-0.3009984	127.22	-0.3155284	127.22	-0.3003327
127.4	-0.2709117	127.4	-0.4223922	127.4	-0.4203429	127.4	-0.3803708	127.4	-0.4115203	127.4	-0.3701662	127.4	-0.3522409	127.4	-0.3341268	127.4	-0.2242668	127.4	-0.3126678	127.4	-0.3440681	127.4	-0.3166872	127.4	-0.349462	127.4	-0.2995949	127.4	-0.3208692	127.4	-0.2909062
127.6	-0.269727	127.6	-0.4273696	127.6	-0.4285131	127.6	-0.3808498	127.6	-0.4090905	127.6	-0.3670298	127.6	-0.3510528	127.6	-0.336857	127.6	-0.2302013	127.6	-0.3193483	127.6	-0.3373921	127.6	-0.3190322	127.6	-0.3455366	127.6	-0.2961176	127.6	-0.314303	127.6	-0.295119
127.8	-0.2702314	127.8	-0.4254745	127.8	-0.4255911	127.8	-0.3788733	127.8	-0.4107553	127.8	-0.3670175	127.8	-0.3499156	127.8	-0.3260157	127.8	-0.2274715	127.8	-0.3150008	127.8	-0.3421996	127.8	-0.3226632	127.8	-0.3428252	127.8	-0.3010685	127.8	-0.3137999	127.8	-0.2926286
128	-0.2676857	128	-0.4224693	128	-0.4252498	128	-0.377264	128	-0.4078768	128	-0.3653171	128	-0.3508879	128	-0.3327504	128	-0.2240988	128	-0.3120063	128	-0.3445289	128	-0.3233483	128	-0.3485609	128	-0.2932224	128	-0.3179811	128	-0.2973444
128.2	-0.2703405	128.2	-0.4239437	128.2	-0.4237781	128.2	-0.3730734	128.2	-0.4094367	128.2	-0.3661288	128.2	-0.3527749	128.2	-0.3332355	128.2	-0.2282632	128.2	-0.3097257	128.2	-0.3407973	128.2	-0.3230813	128.2	-0.3412939	128.2	-0.2976376	128.2	-0.3119359	128.2	-0.2970871
128.4	-0.2678824	128.4	-0.4264816	128.4	-0.4207646	128.4	-0.3822094	128.4	-0.40713	128.4	-0.3671168	128.4	-0.3494557	128.4	-0.3313894	128.4	-0.225249	128.4	-0.3102398	128.4	-0.3386227	128.4	-0.3181007	128.4	-0.3437983	128.4	-0.2968143	128.4	-0.31755	128.4	-0.2980389
128.6	-0.2674884	128.6	-0.4248128	128.6	-0.4244308	128.6	-0.3807459	128.6	-0.4110426	128.6	-0.3660627	128.6	-0.3527454	128.6	-0.3338983	128.6	-0.2212924	128.6	-0.31281	128.6	-0.3419921	128.6	-0.3200047	128.6	-0.3422881	128.6	-0.3002454	128.6	-0.3189278	128.6	-0.2961966
128.8	-0.270007	128.8	-0.4257779	128.8	-0.4215334	128.8	-0.376485	128.8	-0.4049478	128.8	-0.3631212	128.8	-0.3522905	128.8	-0.3284201	128.8	-0.2247255	128.8	-0.3112456	128.8	-0.3453218	128.8	-0.3194821	128.8	-0.3422866	128.8	-0.2972999	128.8	-0.310648	128.8	-0.2893653
129	-0.2654264	129	-0.4232905	129	-0.4188969	129	-0.381147	129	-0.4094029	129	-0.3628872	129	-0.3530636	129	-0.3288001	129	-0.225625	129	-0.3100796	129	-0.3378962	129	-0.3179396	129	-0.3430541	129	-0.2975939	129	-0.3093378	129	-0.2891665
129.2	-0.2653113	129.2	-0.4192437	129.2	-0.4179992	129.2	-0.3729371	129.2	-0.4055597	129.2	-0.3672091	129.2	-0.3471467	129.2	-0.3288584	129.2	-0.2258267	129.2	-0.3077648	129.2	-0.3407521	129.2	-0.319504	129.2	-0.3391477	129.2	-0.2933916	129.2	-0.3162965	129.2	-0.2955017
129.4	-0.2649519	129.4	-0.4222972	129.4	-0.4195434	129.4	-0.3770638	129.4	-0.4065362	129.4	-0.3655505	129.4	-0.3483876	129.4	-0.332168	129.4	-0.2216821	129.4	-0.3156503	129.4	-0.3405488	129.4	-0.3172259	129.4	-0.3417893	129.4	-0.297974	129.4	-0.311219	129.4	-0.2944451
129.61	-0.2638254	129.61	-0.4195445	129.61	-0.4165354	129.61	-0.3761002	129.61	-0.4105095	129.61	-0.3593384	129.61	-0.3471618	129.61	-0.3263142	129.6	-0.2238633	129.6	-0.3137253	129.6	-0.3368375	129.6	-0.3184921	129.6	-0.3429173	129.6	-0.2935959	129.6	-0.3123603	129.6	-0.2907199
129.8	-0.2613682	129.8	-0.4183565	129.8	-0.4180296	129.8	-0.3738225	129.8	-0.4046345	129.8	-0.3604286	129.8	-0.3420578	129.8	-0.3322266	129.8	-0.2184409	129.8	-0.3122208	129.8	-0.3387177	129.8	-0.314739	129.8	-0.3389297	129.8	-0.2910075	129.8	-0.3146209	129.8	-0.2913202
130	-0.265202	130	-0.4194464	130	-0.4191864	130	-0.3784098	130	-0.402307	130	-0.3664903	130	-0.347986	130	-0.3283578	130	-0.2251266	130	-0.3099566	130	-0.3357254	130	-0.3152401	130	-0.340634	130	-0.2938323	130	-0.3076029	130	-0.2901345
130.2	-0.2646341	130.2	-0.4229828	130.2	-0.4240893	130.2	-0.3771353	130.2	-0.4065429	130.2	-0.3614431	130.2	-0.3465492	130.2	-0.3289748	130.2	-0.2239403	130.2	-0.3048449	130.2	-0.3363562	130.2	-0.3149271	130.2	-0.3399805	130.2	-0.2938326	130.2	-0.3109024	130.2	-0.2896435
130.4	-0.2666972	130.4	-0.4214603	130.4	-0.4169341	130.4	-0.3779552	130.4	-0.4046482	130.4	-0.3591875	130.4	-0.3433691	130.4	-0.3275931	130.4	-0.2188721	130.4	-0.3075242	130.4	-0.3318393	130.4	-0.3132679	130.4	-0.3396764	130.4	-0.2942448	130.4	-0.309839	130.4	-0.2945791
130.6	-0.2709321	130.6	-0.4213081	130.6	-0.4198475	130.6	-0.3761173	130.6	-0.4086214	130.6	-0.3602208	130.6	-0.342479	130.6	-0.3252788	130.6	-0.2174461	130.6	-0.3087077	130.6	-0.3367301	130.6	-0.3186137	130.6	-0.3337017	130.6	-0.2940758	130.6	-0.3068948	130.6	-0.2891957
130.8	-0.2639599	130.8	-0.415848	130.8	-0.4141121	130.8	-0.3744923	130.8	-0.403615	130.8	-0.3578817	130.8	-0.3443029	130.8	-0.3257947	130.8	-0.2182724	130.8	-0.3011966	130.8	-0.3358452	130.8	-0.3151827	130.8	-0.3358329	130.8	-0.293716	130.8	-0.3094525	130.8	-0.2929303
131	-0.2595628	131	-0.4213352	131	-0.4182186	131	-0.3749571	131	-0.4060865	131	-0.3643588	131	-0.3463907	131	-0.3260558	131	-0.2177858	131	-0.3078139	131	-0.3376754	131	-0.3113562	131	-0.3358165	131	-0.291047	131	-0.3109543	131	-0.2891456
131.2	-0.2659094	131.2	-0.4164815	131.2	-0.4135906	131.2	-0.3757827	131.2	-0.4059999	131.2	-0.3570291	131.2	-0.3464994	131.2	-0.325627	131.2	-0.2192204	131.2	-0.3084884	131.2	-0.3381764	131.2	-0.3149433	131.2	-0.3391923	131.2	-0.2902638	131.2	-0.305914	131.2	-0.2867283
131.4	-0.2638461	131.4	-0.4152482	131.4	-0.4177418	131.4	-0.3756839	131.4	-0.4022525	131.4	-0.3602161	131.4	-0.3457631	131.4	-0.3244601	131.4	-0.2217351	131.4	-0.3085282	131.4	-0.3363928	131.4	-0.3133941	131.4	-0.3358901	131.4	-0.2903476	131.4	-0.3088325	131.4	-0.2926233
131.6	-0.2559517	131.6	-0.4203801	131.6	-0.4166805	131.6	-0.3718644	131.6	-0.4005764	131.6	-0.3562722	131.6	-0.3410169	131.6	-0.3243845	131.6	-0.2195814	131.6	-0.3048977	131.6	-0.3343861	131.6	-0.311237	131.6	-0.3405497	131.6	-0.2935636	131.6	-0.3045781	131.6	-0.2932375
131.8	-0.2624845	131.8	-0.4176971	131.8	-0.4143384	131.8	-0.374317	131.8	-0.4002382	131.8	-0.3575095	131.8	-0.3439967	131.8	-0.3256753	131.8	-0.216322	131.8	-0.3046304	131.8	-0.3324286	131.8	-0.3157984	131.8	-0.3362189	131.8	-0.2877159	131.8	-0.3032308	131.8	-0.285413
132	-0.2618902	132	-0.4152123	132	-0.4174351	132	-0.3699957	132	-0.4034112	132	-0.362998	132	-0.3433181	132	-0.32255	132	-0.2126769	132	-0.3034749	132	-0.3296548	132	-0.3093743	132	-0.3351337	132	-0.2840455	132	-0.3054421	132	-0.2826888
132.2	-0.2549172	132.2	-0.4195716	132.2	-0.418512	132.2	-0.3706146	132.2	-0.3986554	132.2	-0.3587223	132.2	-0.3455308	132.2	-0.3242601	132.2	-0.2158721	132.2	-0.3024869	132.2	-0.3351112	132.2	-0.3105984	132.2	-0.3323048	132.2	-0.2898602	132.2	-0.3076499	132.2	-0.28699
132.4	-0.2576504	132.4	-0.4149338	132.4	-0.4125303	132.4	-0.3686573	132.4	-0.4006999	132.4	-0.3604797	132.4	-0.3431386	132.4	-0.3253318	132.4	-0.2214563	132.4	-0.3084861	132.4	-0.3327309	132.4	-0.3117839	132.4	-0.3360415	132.4	-0.2915188	132.4	-0.3041616	132.4	-0.2841609
132.6	-0.254032	132.6	-0.4157342	132.6	-0.416046	132.6	-0.3722789	132.6	-0.4016336	132.6	-0.3564478	132.6	-0.3415199	132.6	-0.3244964	132.6	-0.2162783	132.6	-0.3008647	132.6	-0.3347244	132.6	-0.3128384	132.6	-0.3304641	132.6	-0.291107	132.6	-0.3075759	132.6	-0.2861667
132.8	-0.261775	132.8	-0.4141532	132.8	-0.4149806	132.8	-0.3718916	132.8	-0.3952296	132.8	-0.3549842	132.8	-0.3424545	132.8	-0.3238391	132.8	-0.2139342	132.8	-0.3011393	132.8	-0.3320252	132.8	-0.3073661	132.8	-0.333488	132.8	-0.2867679	132.8	-0.3012005	132.8	-0.2838896
133.01	-0.2601508	133.01	-0.4149386	133.01	-0.4143761	133.01	-0.3714732	133.01	-0.395569	133.01	-0.3604409	133.01	-0.3417906	133.01	-0.3229887	133	-0.2123628	133	-0.3022421	133	-0.3325254	133	-0.3083043	133	-0.3272048	133	-0.2879537	133	-0.3062665	133	-0.2840855
133.2	-0.2597077	133.2	-0.4122419	133.2	-0.4133334	133.2	-0.3710311	133.2	-0.4000278	133.2	-0.3534521	133.2	-0.3400648	133.2	-0.3213154	133.2	-0.2173689	133.2	-0.3030975	133.2	-0.3292187	133.2	-0.3081525	133.2	-0.334493	133.2	-0.287271	133.2	-0.3027668	133.2	-0.2839235
133.4	-0.2534817	133.4	-0.4174017	133.4	-0.4140322	133.4	-0.3687454	133.4	-0.3987687	133.4	-0.3512925	133.4	-0.3386874	133.4	-0.3175757	133.4	-0.2108472	133.4	-0.3035377	133.4	-0.330626	133.4	-0.3082667	133.4	-0.3289684	133.4	-0.2843758	133.4	-0.299416	133.4	-0.2875482
133.6	-0.2614103	133.6	-0.4145624	133.6	-0.4138502	133.6	-0.3680126	133.6	-0.4009555	133.6	-0.3519348	133.6	-0.3426729	133.6	-0.3273451	133.6	-0.2177387	133.6	-0.2982503	133.6	-0.3298488	133.6	-0.311119	133.6	-0.3304629	133.6	-0.2867485	133.6	-0.3010649	133.6	-0.2855028
133.8	-0.2530523	133.8	-0.416839	133.8	-0.4093311	133.8	-0.3718626	133.8	-0.3987615	133.8	-0.3556285	133.8	-0.3382779	133.8	-0.3237584	133.81	-0.2109495	133.81	-0.3012454	133.81	-0.3302238	133.81	-0.3060159	133.81	-0.3339194	133.81	-0.2807046	133.81	-0.3029666	133.81	-0.2800923
134	-0.2551051	134	-0.4156116	134	-0.4135758	134	-0.366254	134	-0.3995449	134	-0.3521252	134	-0.3405079	134	-0.3203742	134	-0.2131847	134	-0.3021616	134	-0.3297909	134	-0.3092406	134	-0.3267896	134	-0.2818187	134	-0.2996709	134	-0.2815444
134.2	-0.254417	134.2	-0.4146229	134.2	-0.4114457	134.2	-0.3636481	134.2	-0.3992341	134.2	-0.3538827	134.2	-0.3392557	134.2	-0.3177661	134.2	-0.2094445	134.2	-0.3018406	134.2	-0.3286623	134.2	-0.310433	134.2	-0.332418	134.2	-0.2864161	134.2	-0.3004688	134.2	-0.2799505
134.4	-0.2532452	134.4	-0.408297	134.4	-0.4117444	134.4	-0.3687695	134.4	-0.3988613	134.4	-0.3531213	134.4	-0.3413697	134.4	-0.3223693	134.4	-0.2123898	134.4	-0.2966568	134.4	-0.3257466	134.4	-0.3035408	134.4	-0.331926	134.4	-0.2870508	134.4	-0.3033043	134.4	-0.2803163
134.6	-0.2534696	134.6	-0.4082778	134.6	-0.4091217	134.6	-0.3676011	134.6	-0.3950332	134.6	-0.3520887	134.6	-0.342633	134.6	-0.3171999	134.6	-0.2121454	134.6	-0.2975278	134.6	-0.3272914	134.6	-0.3087049	134.6	-0.327014	134.6	-0.2834269	134.6	-0.3031572	134.6	-0.2829063
134.8	-0.2493306	134.8	-0.4153575	134.8	-0.4083883	134.8	-0.3658939	134.8	-0.3985647	134.8	-0.3569144	134.8	-0.33793	134.8	-0.3170325	134.8	-0.2099697	134.8	-0.2993107	134.8	-0.3289677	134.8	-0.3020538	134.8	-0.3277868	134.8	-0.2813826	134.8	-0.304536	134.8	-0.281359
135	-0.2496322	135	-0.4117914	135	-0.4096802	135	-0.3654414	135	-0.3985199	135	-0.348922	135	-0.3352994	135	-0.3194594	135	-0.2126267	135	-0.3013636	135	-0.3268171	135	-0.3055821	135	-0.3269472	135	-0.2799668	135	-0.2976686	135	-0.2846069
135.2	-0.2542927	135.2	-0.4123249	135.2	-0.4114309	135.2	-0.3655709	135.2	-0.3964097	135.2	-0.3551438	135.2	-0.3391126	135.2	-0.3185117	135.2	-0.2096113	135.2	-0.2974498	135.2	-0.326281	135.2	-0.3092341	135.2	-0.3246329	135.2	-0.287349	135.2	-0.2993563	135.2	-0.2823303
135.4	-0.2555704	135.4	-0.412437	135.4	-0.409972	135.4	-0.361892	135.4	-0.3943503	135.4	-0.3516271	135.4	-0.3350846	135.4	-0.3162436	135.4	-0.2096619	135.4	-0.2932214	135.4	-0.3267837	135.4	-0.304832	135.4	-0.3254126	135.4	-0.2826183	135.4	-0.3022956	135.4	-0.283527
135.6	-0.251702	135.6	-0.4123729	135.6	-0.4066248	135.6	-0.3662414	135.6	-0.3959082	135.6	-0.3563356	135.6	-0.3321677	135.6	-0.3182883	135.6	-0.2125984	135.6	-0.2957655	135.6	-0.3279064	135.6	-0.3067147	135.6	-0.3279854	135.6	-0.2848598	135.6	-0.2967297	135.6	-0.2792832
135.8	-0.2528377	135.8	-0.4086261	135.8	-0.4079993	135.8	-0.3697993	135.8	-0.3967272	135.8	-0.3496476	135.8	-0.3371954	135.8	-0.3158157	135.8	-0.2086089	135.8	-0.2945009	135.8	-0.3237921	135.8	-0.3053254	135.8	-0.3228349	135.8	-0.2833778	135.8	-0.293922	135.8	-0.2808954
136	-0.2550334	136	-0.4121073	136	-0.4037139	136	-0.3627964	136	-0.3918032	136	-0.349281	136	-0.3285348	136	-0.3136694	136	-0.209273	136	-0.2988485	136	-0.3238086	136	-0.3039216	136	-0.3208658	136	-0.2843505	136	-0.2961797	136	-0.2757657
136.2	-0.2536643	136.2	-0.4110833	136.2	-0.407126	136.2	-0.3591017	136.2	-0.3932899	136.2	-0.3505183	136.2	-0.3357015	136.2	-0.3148107	136.2	-0.211405	136.2	-0.2964396	136.2	-0.3206567	136.2	-0.2991783	136.2	-0.3240118	136.2	-0.2804597	136.2	-0.2955847	136.2	-0.2778904
136.4	-0.249594	136.4	-0.4114299	136.4	-0.4060253	136.4	-0.3598108	136.4	-0.3981893	136.4	-0.3508648	136.4	-0.3299503	136.4	-0.3138685	136.4	-0.2080293	136.4	-0.2961757	136.4	-0.3243231	136.4	-0.302047	136.4	-0.323388	136.4	-0.2801845	136.4	-0.2993534	136.4	-0.2823295
136.61	-0.2508333	136.61	-0.4109125	136.61	-0.4076681	136.61	-0.366531	136.61	-0.3902833	136.61	-0.3488801	136.61	-0.3318124	136.61	-0.3160799	136.6	-0.2075428	136.6	-0.2930688	136.6	-0.3244341	136.6	-0.298509	136.6	-0.3263137	136.6	-0.2776689	136.6	-0.2963302	136.6	-0.2785267
136.8	-0.2495866	136.8	-0.4080231	136.8	-0.4110119	136.8	-0.3604352	136.8	-0.3942183	136.8	-0.3507291	136.8	-0.3324772	136.8	-0.3189926	136.8	-0.2093681	136.8	-0.2975691	136.8	-0.3241386	136.8	-0.3014811	136.8	-0.3249377	136.8	-0.2789664	136.8	-0.2959577	136.8	-0.2819227
137	-0.2519847	137	-0.4064394	137	-0.4065857	137	-0.3618548	137	-0.3936896	137	-0.3499864	137	-0.3316502	137	-0.3143883	137	-0.2044829	137	-0.2952341	137	-0.3234576	137	-0.3010787	137	-0.3291517	137	-0.2773041	137	-0.2968094	137	-0.2812046
137.2	-0.2490314	137.2	-0.4071464	137.2	-0.4041491	137.2	-0.3590433	137.2	-0.3899255	137.2	-0.3463908	137.2	-0.3323392	137.2	-0.3157485	137.2	-0.2081279	137.2	-0.2956388	137.2	-0.3184723	137.2	-0.3039466	137.2	-0.3238336	137.2	-0.2772073	137.2	-0.2986541	137.2	-0.2764634
137.4	-0.2498221	137.4	-0.40725	137.4	-0.4077533	137.4	-0.3626474	137.4	-0.3921217	137.4	-0.3488916	137.4	-0.3303975	137.4	-0.3140162	137.4	-0.2042125	137.4	-0.2959291	137.4	-0.3223782	137.4	-0.2967736	137.4	-0.3191521	137.4	-0.2814699	137.4	-0.2945179	137.4	-0.2753812
137.6	-0.2479275	137.6	-0.4053246	137.6	-0.4007164	137.6	-0.3633241	137.6	-0.3864829	137.6	-0.3469837	137.6	-0.3282672	137.6	-0.311853	137.6	-0.2029775	137.6	-0.2915849	137.6	-0.3219547	137.6	-0.3011982	137.6	-0.3234224	137.6	-0.273393	137.6	-0.2991915	137.6	-0.2783825
137.8	-0.2523859	137.8	-0.4057567	137.8	-0.4033077	137.8	-0.3553499	137.8	-0.3921861	137.8	-0.3471805	137.8	-0.3324184	137.8	-0.3115532	137.8	-0.2045342	137.8	-0.2936084	137.8	-0.323508	137.8	-0.2990206	137.8	-0.3242722	137.8	-0.2782859	137.8	-0.2992096	137.8	-0.2759607
138	-0.2454641	138	-0.4082219	138	-0.4033852	138	-0.3606113	138	-0.3923382	138	-0.346383	138	-0.3247774	138	-0.3144899	138	-0.2051202	138	-0.2887979	138	-0.3196189	138	-0.2964723	138	-0.3245669	138	-0.277856	138	-0.2982357	138	-0.2771036
138.2	-0.2508898	138.2	-0.4056992	138.2	-0.4029422	138.2	-0.3559706	138.2	-0.3915226	138.2	-0.3403943	138.2	-0.3271606	138.2	-0.3105803	138.2	-0.2077256	138.2	-0.2909631	138.2	-0.3227407	138.2	-0.3019103	138.2	-0.3291216	138.2	-0.2791117	138.2	-0.2964933	138.2	-0.2723235
138.4	-0.2451895	138.4	-0.4047126	138.4	-0.4046301	138.4	-0.3624718	138.4	-0.3834842	138.4	-0.3482659	138.4	-0.3289405	138.4	-0.3164444	138.4	-0.2051028	138.4	-0.2910794	138.4	-0.3170117	138.4	-0.2985599	138.4	-0.3198273	138.4	-0.2738019	138.4	-0.2922292	138.4	-0.2809657
138.6	-0.2436635	138.6	-0.4099729	138.6	-0.408332	138.6	-0.3535708	138.6	-0.3903345	138.6	-0.3464276	138.6	-0.3290794	138.6	-0.307768	138.6	-0.2023926	138.6	-0.294772	138.6	-0.3204871	138.6	-0.2958978	138.6	-0.3215885	138.6	-0.2757977	138.6	-0.2929232	138.6	-0.2781315
138.8	-0.245809	138.8	-0.4055444	138.8	-0.4015768	138.8	-0.3569196	138.8	-0.3872733	138.8	-0.3469245	138.8	-0.3341607	138.8	-0.3178909	138.8	-0.1995945	138.8	-0.2927345	138.8	-0.3188655	138.8	-0.2969007	138.8	-0.3222769	138.8	-0.2713811	138.8	-0.2936004	138.8	-0.2805299
139	-0.2468151	139	-0.4066035	139	-0.4026839	139	-0.3614292	139	-0.3852442	139	-0.3434981	139	-0.3321545	139	-0.3084849	139	-0.2046406	139	-0.2915077	139	-0.3223703	139	-0.2951959	139	-0.3212408	139	-0.2746521	139	-0.2903141	139	-0.2801836
139.2	-0.2437691	139.2	-0.408468	139.2	-0.4046409	139.2	-0.3545511	139.2	-0.3896926	139.2	-0.3475567	139.2	-0.3307317	139.2	-0.3121138	139.2	-0.2014808	139.2	-0.289225	139.2	-0.3193737	139.2	-0.2930408	139.2	-0.3224628	139.2	-0.2732702	139.2	-0.2938532	139.2	-0.2723632
139.4	-0.2472801	139.4	-0.4063155	139.4	-0.4006882	139.4	-0.3524538	139.4	-0.3893872	139.4	-0.3492537	139.4	-0.3234165	139.4	-0.3085592	139.4	-0.2065735	139.4	-0.287944	139.4	-0.3192074	139.4	-0.2972989	139.4	-0.3180155	139.4	-0.2736034	139.4	-0.2907006	139.4	-0.277139
139.6	-0.2454453	139.6	-0.4041192	139.6	-0.3986087	139.6	-0.3531893	139.6	-0.3839503	139.6	-0.3408167	139.6	-0.3300658	139.6	-0.310777	139.6	-0.2040228	139.6	-0.2907186	139.6	-0.3163219	139.6	-0.2944469	139.6	-0.321066	139.6	-0.2716027	139.6	-0.2948653	139.6	-0.2704922
139.8	-0.2422211	139.8	-0.4060908	139.8	-0.400212	139.8	-0.3557529	139.8	-0.3890624	139.8	-0.3401815	139.8	-0.3260442	139.8	-0.310338	139.8	-0.2044094	139.8	-0.290673	139.8	-0.3175153	139.8	-0.2962301	139.8	-0.3206543	139.8	-0.2726096	139.8	-0.2899556	139.8	-0.2726558
140	-0.2444599	140	-0.4054941	140	-0.3981471	140	-0.3553018	140	-0.3892124	140	-0.3436164	140	-0.3268657	140	-0.3107565	140	-0.1985339	140	-0.288906	140	-0.316565	140	-0.2960331	140	-0.3144523	140	-0.2721416	140	-0.2914582	140	-0.2791376
140.2	-0.2458779	140.2	-0.4061937	140.2	-0.3991722	140.2	-0.3561857	140.2	-0.3879508	140.2	-0.3436399	140.2	-0.3310583	140.2	-0.3073737	140.2	-0.2015177	140.2	-0.2933533	140.2	-0.315803	140.2	-0.2956707	140.2	-0.3199281	140.2	-0.273088	140.2	-0.2915739	140.2	-0.2723581
140.4	-0.2434844	140.4	-0.4050606	140.4	-0.3976991	140.4	-0.3606863	140.4	-0.3861839	140.4	-0.3412957	140.4	-0.3290761	140.4	-0.3069825	140.4	-0.2007829	140.4	-0.2869591	140.4	-0.3193473	140.4	-0.2942345	140.4	-0.3155886	140.4	-0.2698271	140.4	-0.2943376	140.4	-0.2687958
140.6	-0.2448892	140.6	-0.4039352	140.6	-0.397074	140.6	-0.3562502	140.6	-0.3841363	140.6	-0.3419452	140.6	-0.3270923	140.6	-0.3074195	140.6	-0.1967227	140.6	-0.2876884	140.6	-0.3176704	140.6	-0.2958348	140.6	-0.3179689	140.6	-0.273539	140.6	-0.289755	140.6	-0.268615
140.81	-0.2428702	140.81	-0.4013977	140.81	-0.3996729	140.81	-0.3598885	140.81	-0.3855429	140.81	-0.3421254	140.81	-0.3269036	140.81	-0.3091458	140.8	-0.2000795	140.8	-0.2877557	140.8	-0.316835	140.8	-0.2926031	140.8	-0.3161852	140.8	-0.2727836	140.8	-0.2863839	140.8	-0.2727216
141	-0.2438265	141	-0.4040461	141	-0.397321	141	-0.3502578	141	-0.3838617	141	-0.3409837	141	-0.3241076	141	-0.3039383	141	-0.1960278	141	-0.2888593	141	-0.3145045	141	-0.2955544	141	-0.3138319	141	-0.2704197	141	-0.288625	141	-0.2681103
141.2	-0.2461809	141.2	-0.4043656	141.2	-0.3963288	141.2	-0.3559296	141.2	-0.3829736	141.2	-0.3425594	141.2	-0.3276307	141.2	-0.3056177	141.2	-0.1966015	141.2	-0.2876689	141.2	-0.3121439	141.2	-0.2948731	141.2	-0.3124789	141.2	-0.2693981	141.2	-0.2843575	141.2	-0.2682643
141.4	-0.2431667	141.4	-0.4038214	141.4	-0.4010961	141.4	-0.3477855	141.4	-0.3868916	141.4	-0.339937	141.4	-0.3262872	141.4	-0.3085161	141.4	-0.1981042	141.4	-0.2889747	141.4	-0.3139525	141.4	-0.2921793	141.4	-0.3119388	141.4	-0.2722598	141.4	-0.2852117	141.4	-0.2695213
141.6	-0.2419281	141.6	-0.4018185	141.6	-0.3961691	141.6	-0.3562711	141.6	-0.3861284	141.6	-0.3381494	141.6	-0.3224889	141.6	-0.311679	141.6	-0.1957873	141.6	-0.2838737	141.6	-0.3111091	141.6	-0.290649	141.6	-0.3191337	141.6	-0.2671569	141.6	-0.2873685	141.6	-0.2754827
141.82	-0.2418252	141.82	-0.402245	141.82	-0.3990561	141.82	-0.3504428	141.82	-0.3831102	141.82	-0.3376579	141.82	-0.3262733	141.82	-0.3051423	141.8	-0.2010652	141.8	-0.2854948	141.8	-0.3173039	141.8	-0.2897753	141.8	-0.3157099	141.8	-0.2686417	141.8	-0.2875346	141.8	-0.2724495
142	-0.2385494	142	-0.4015412	142	-0.3963426	142	-0.3472033	142	-0.3833317	142	-0.3372074	142	-0.3252276	142	-0.3038411	142	-0.1980087	142	-0.2873707	142	-0.3156326	142	-0.2936537	142	-0.3136422	142	-0.2689454	142	-0.2843479	142	-0.2715781
142.2	-0.2408102	142.2	-0.4004765	142.2	-0.3980251	142.2	-0.3472512	142.2	-0.3810416	142.2	-0.3398961	142.2	-0.3223446	142.2	-0.3055903	142.2	-0.1910893	142.2	-0.2887889	142.2	-0.3131857	142.2	-0.2908191	142.2	-0.3149157	142.2	-0.267822	142.2	-0.2851833	142.2	-0.2671257
142.4	-0.2443846	142.4	-0.4020292	142.4	-0.3968094	142.4	-0.3471246	142.4	-0.3825618	142.4	-0.3399214	142.4	-0.3193597	142.4	-0.3035254	142.4	-0.1987962	142.4	-0.2817557	142.4	-0.3103321	142.4	-0.2905707	142.4	-0.3126386	142.4	-0.2701869	142.4	-0.2894362	142.4	-0.2670529
142.6	-0.2399044	142.6	-0.3999432	142.6	-0.3986755	142.6	-0.3491261	142.6	-0.3819545	142.6	-0.340074	142.6	-0.3228799	142.6	-0.3043948	142.6	-0.195766	142.6	-0.2855476	142.6	-0.312298	142.6	-0.2949435	142.6	-0.3115855	142.6	-0.2681699	142.6	-0.2853696	142.6	-0.2670557
142.8	-0.2406763	142.8	-0.400449	142.8	-0.3938652	142.8	-0.3512518	142.8	-0.3820885	142.8	-0.3398669	142.8	-0.3256429	142.8	-0.3041202	142.8	-0.1933783	142.8	-0.2863397	142.8	-0.311585	142.8	-0.2906649	142.8	-0.3113896	142.8	-0.2699085	142.8	-0.2901644	142.8	-0.2680428
143	-0.2375052	143	-0.4005331	143	-0.3916941	143	-0.3491601	143	-0.3854218	143	-0.3404305	143	-0.3258783	143	-0.3006043	143	-0.1949814	143	-0.283459	143	-0.313963	143	-0.2908802	143	-0.3120778	143	-0.2627835	143	-0.2868645	143	-0.2700021
143.2	-0.2360915	143.2	-0.3995263	143.2	-0.3924636	143.2	-0.3433299	143.2	-0.38276	143.2	-0.3372755	143.2	-0.318761	143.2	-0.3024248	143.2	-0.197008	143.2	-0.2857826	143.2	-0.3112939	143.2	-0.2906354	143.2	-0.3150898	143.2	-0.2627169	143.2	-0.2836258	143.2	-0.2675435
143.4	-0.2366955	143.4	-0.4010854	143.4	-0.3921711	143.4	-0.3515134	143.4	-0.3777322	143.4	-0.3386132	143.4	-0.3222247	143.4	-0.3024247	143.4	-0.1950338	143.4	-0.2821348	143.4	-0.3151347	143.4	-0.2851797	143.4	-0.3067092	143.4	-0.2641533	143.4	-0.283721	143.4	-0.2668557
143.6	-0.2402346	143.6	-0.4002334	143.6	-0.3921085	143.6	-0.3508636	143.6	-0.3841367	143.6	-0.3356473	143.6	-0.3213778	143.6	-0.3014798	143.6	-0.1937377	143.6	-0.2793745	143.6	-0.3100413	143.6	-0.2892727	143.6	-0.31121	143.6	-0.2670349	143.6	-0.2858178	143.6	-0.2690332
143.83	-0.2344222	143.83	-0.3976225	143.83	-0.3893933	143.83	-0.3477556	143.83	-0.3799732	143.83	-0.335082	143.83	-0.3220896	143.83	-0.299342	143.8	-0.1964158	143.8	-0.2850204	143.8	-0.3099126	143.8	-0.2875364	143.8	-0.3182944	143.8	-0.2637105	143.8	-0.2808442	143.8	-0.267576
144	-0.2359642	144	-0.3996357	144	-0.3911451	144	-0.3495344	144	-0.3777739	144	-0.3348356	144	-0.3158276	144	-0.3065511	144	-0.1916255	144	-0.2856669	144	-0.3122856	144	-0.2869088	144	-0.3082305	144	-0.2638169	144	-0.285764	144	-0.2697043
144.21	-0.2448481	144.21	-0.4006987	144.21	-0.3912179	144.21	-0.3475563	144.21	-0.3788275	144.21	-0.3354248	144.21	-0.3157539	144.21	-0.3028718	144.2	-0.1954962	144.2	-0.2826989	144.2	-0.31011	144.2	-0.2836949	144.2	-0.3072412	144.2	-0.2656583	144.2	-0.281431	144.2	-0.2638684
144.4	-0.2382876	144.4	-0.4001315	144.4	-0.3894484	144.4	-0.3490682	144.4	-0.3755791	144.4	-0.331883	144.4	-0.3204126	144.4	-0.3060942	144.4	-0.19688	144.4	-0.2813431	144.4	-0.3071002	144.4	-0.2905788	144.4	-0.3088712	144.4	-0.265969	144.4	-0.2849538	144.4	-0.2677438
144.6	-0.2339193	144.6	-0.3982375	144.6	-0.3957507	144.6	-0.3474269	144.6	-0.3726429	144.6	-0.3383794	144.6	-0.3204294	144.6	-0.3046798	144.6	-0.1918703	144.6	-0.2812607	144.6	-0.3080511	144.6	-0.2828024	144.6	-0.3105877	144.6	-0.2641058	144.6	-0.2813563	144.6	-0.2622516
144.8	-0.2329931	144.8	-0.3985204	144.8	-0.3925283	144.8	-0.3511125	144.8	-0.3818638	144.8	-0.3340046	144.8	-0.3176147	144.8	-0.3009269	144.8	-0.192015	144.8	-0.2807318	144.8	-0.3073724	144.8	-0.2855312	144.8	-0.3052638	144.8	-0.2674082	144.8	-0.2841735	144.8	-0.2685162
145	-0.2323859	145	-0.3949133	145	-0.3891148	145	-0.346477	145	-0.3799553	145	-0.3349794	145	-0.3194042	145	-0.3054801	145	-0.1883069	145	-0.2777215	145	-0.3112096	145	-0.2871056	145	-0.3133382	145	-0.2674311	145	-0.2838952	145	-0.2677087
145.21	-0.2315134	145.21	-0.3948647	145.21	-0.3958759	145.21	-0.3426649	145.21	-0.3744844	145.21	-0.3353654	145.21	-0.3192342	145.21	-0.2987507	145.2	-0.1910295	145.2	-0.2750047	145.2	-0.3087864	145.2	-0.2868389	145.2	-0.3089617	145.2	-0.2602619	145.2	-0.2822925	145.2	-0.2646912
145.4	-0.2387774	145.4	-0.3916886	145.4	-0.3917488	145.4	-0.3471124	145.4	-0.3803256	145.4	-0.3342412	145.4	-0.3145359	145.4	-0.2983291	145.4	-0.1854343	145.4	-0.2796836	145.4	-0.3072251	145.4	-0.2895671	145.4	-0.3090889	145.4	-0.2643279	145.4	-0.2829166	145.4	-0.2631471
145.6	-0.2379335	145.6	-0.3972133	145.6	-0.3905821	145.6	-0.3427435	145.6	-0.3744187	145.6	-0.3334	145.6	-0.3167379	145.6	-0.3053752	145.6	-0.1877165	145.6	-0.2777807	145.6	-0.3109142	145.6	-0.286167	145.6	-0.3095691	145.6	-0.2627527	145.6	-0.281095	145.6	-0.2597739
145.8	-0.2377936	145.8	-0.3979076	145.8	-0.3967284	145.8	-0.3481074	145.8	-0.3726989	145.8	-0.3256982	145.8	-0.3163325	145.8	-0.301698	145.8	-0.1922966	145.8	-0.2806192	145.8	-0.3058379	145.8	-0.2859603	145.8	-0.3098813	145.8	-0.2619848	145.8	-0.2816475	145.8	-0.2682551
146	-0.2401155	146	-0.3954607	146	-0.3911568	146	-0.3481142	146	-0.3755547	146	-0.3346053	146	-0.3136889	146	-0.2956291	146	-0.189921	146	-0.2775218	146	-0.3067731	146	-0.2836353	146	-0.3097879	146	-0.2629677	146	-0.2780974	146	-0.2646338
146.2	-0.2299169	146.2	-0.3943592	146.2	-0.3867803	146.2	-0.3485199	146.2	-0.3781234	146.2	-0.3324353	146.2	-0.3163697	146.2	-0.298887	146.2	-0.1913914	146.2	-0.2754152	146.2	-0.3105024	146.2	-0.2872258	146.2	-0.3089425	146.2	-0.2615967	146.2	-0.2856371	146.2	-0.263301
146.4	-0.2290018	146.4	-0.396196	146.4	-0.3880675	146.4	-0.3445148	146.4	-0.3741672	146.4	-0.3343362	146.4	-0.3171205	146.4	-0.2948639	146.4	-0.1911292	146.4	-0.2776043	146.4	-0.3005694	146.4	-0.2857553	146.4	-0.3069426	146.4	-0.2569425	146.4	-0.2749898	146.4	-0.2638937
146.6	-0.2331796	146.6	-0.3936275	146.6	-0.3910251	146.6	-0.3428908	146.6	-0.3735836	146.6	-0.3329711	146.6	-0.3186015	146.6	-0.3014652	146.6	-0.1830241	146.6	-0.2787066	146.6	-0.3086975	146.6	-0.2811863	146.6	-0.3041662	146.6	-0.2610742	146.6	-0.2778119	146.6	-0.2613859
146.8	-0.2341396	146.8	-0.3921365	146.8	-0.3895245	146.8	-0.3428145	146.8	-0.3788907	146.8	-0.3318216	146.8	-0.3112921	146.8	-0.2952463	146.8	-0.1912269	146.8	-0.2728646	146.8	-0.3038565	146.8	-0.2865975	146.8	-0.3085746	146.8	-0.2623942	146.8	-0.2817837	146.8	-0.2632847
147	-0.2331681	147	-0.395001	147	-0.3869785	147	-0.3436455	147	-0.3756899	147	-0.32646	147	-0.3150531	147	-0.2966162	147	-0.1848979	147	-0.2742296	147	-0.2985518	147	-0.281845	147	-0.3059187	147	-0.2585131	147	-0.276857	147	-0.2629182
147.2	-0.2349216	147.2	-0.3929997	147.2	-0.3918602	147.2	-0.3462783	147.2	-0.3724467	147.2	-0.3289567	147.2	-0.3155146	147.2	-0.2954677	147.2	-0.1881589	147.2	-0.2779974	147.2	-0.3055471	147.2	-0.2827061	147.2	-0.3055179	147.2	-0.265689	147.2	-0.2818123	147.2	-0.2570746
147.4	-0.2301844	147.4	-0.394029	147.4	-0.3896509	147.4	-0.3395387	147.4	-0.3773862	147.4	-0.3308503	147.4	-0.3094373	147.4	-0.2978055	147.4	-0.1894641	147.4	-0.2785937	147.4	-0.3013771	147.4	-0.2818767	147.4	-0.2995465	147.4	-0.2607358	147.4	-0.2741717	147.4	-0.2609159
147.6	-0.2289693	147.6	-0.395674	147.6	-0.3872764	147.6	-0.3445162	147.6	-0.372961	147.6	-0.3296029	147.6	-0.316319	147.6	-0.2958086	147.6	-0.1859743	147.6	-0.2771784	147.6	-0.307355	147.6	-0.281003	147.6	-0.3031095	147.6	-0.2635476	147.6	-0.2801839	147.6	-0.264027
147.81	-0.2309562	147.81	-0.397404	147.81	-0.3860743	147.81	-0.3404376	147.81	-0.3720762	147.81	-0.3311761	147.81	-0.3164964	147.81	-0.2979689	147.8	-0.1898084	147.8	-0.2754844	147.8	-0.3042814	147.8	-0.2826361	147.8	-0.3083059	147.8	-0.2573089	147.8	-0.2726438	147.8	-0.2593192
148	-0.2289684	148	-0.3963178	148	-0.3861153	148	-0.3405975	148	-0.3715785	148	-0.3346348	148	-0.3092933	148	-0.2982228	148	-0.1877825	148	-0.2724676	148	-0.3062116	148	-0.281849	148	-0.303324	148	-0.2552229	148	-0.2800024	148	-0.2599586
148.2	-0.2323083	148.2	-0.3921019	148.2	-0.3837063	148.2	-0.3459992	148.2	-0.3757139	148.2	-0.3253235	148.2	-0.3126487	148.2	-0.2929246	148.2	-0.1862781	148.2	-0.2733253	148.2	-0.3038878	148.2	-0.2866085	148.2	-0.3029963	148.2	-0.2556314	148.2	-0.2769428	148.2	-0.2615627
148.4	-0.2303498	148.4	-0.3893263	148.4	-0.3857424	148.4	-0.3439618	148.4	-0.3744678	148.4	-0.3231666	148.4	-0.3171648	148.4	-0.2973659	148.4	-0.1870822	148.4	-0.2735731	148.4	-0.3010823	148.4	-0.279907	148.4	-0.3097677	148.4	-0.2557568	148.4	-0.2743225	148.4	-0.2551946
148.61	-0.2277399	148.61	-0.3972829	148.61	-0.3871749	148.61	-0.3425906	148.61	-0.3718473	148.61	-0.3299884	148.61	-0.3162591	148.61	-0.2951125	148.6	-0.1880303	148.6	-0.2791452	148.6	-0.296433	148.6	-0.2815246	148.6	-0.305584	148.6	-0.2567116	148.6	-0.281193	148.6	-0.2540404
148.8	-0.2356852	148.8	-0.3921283	148.8	-0.3861679	148.8	-0.3357846	148.8	-0.3746622	148.8	-0.3306018	148.8	-0.3116125	148.8	-0.2906148	148.8	-0.1879631	148.8	-0.2775299	148.8	-0.2973446	148.8	-0.2824543	148.8	-0.3020976	148.8	-0.2600616	148.8	-0.2692617	148.8	-0.2637021
149	-0.2280462	149	-0.3901606	149	-0.3856533	149	-0.3426953	149	-0.3756813	149	-0.3259861	149	-0.3127628	149	-0.2947107	149	-0.1868677	149	-0.2742271	149	-0.3019373	149	-0.2770947	149	-0.3014789	149	-0.2574042	149	-0.2721939	149	-0.2571243
149.2	-0.2356422	149.2	-0.3917825	149.2	-0.3889429	149.2	-0.3412368	149.2	-0.3695013	149.2	-0.3300533	149.2	-0.3106913	149.2	-0.2961442	149.2	-0.1880222	149.2	-0.2737375	149.2	-0.3009965	149.2	-0.2758729	149.2	-0.3050143	149.2	-0.2581659	149.2	-0.2791991	149.2	-0.2599355
149.4	-0.2270777	149.4	-0.3887326	149.4	-0.3818693	149.4	-0.340559	149.4	-0.373629	149.4	-0.3253236	149.4	-0.3076267	149.4	-0.2938591	149.4	-0.1837344	149.4	-0.2741543	149.4	-0.3030318	149.4	-0.2784173	149.4	-0.3003768	149.4	-0.2584987	149.4	-0.2705647	149.4	-0.2599001
149.6	-0.2267545	149.6	-0.3935258	149.6	-0.3895732	149.6	-0.3408544	149.6	-0.368457	149.6	-0.3278259	149.6	-0.3122514	149.6	-0.2951244	149.6	-0.1846177	149.6	-0.2688475	149.6	-0.301313	149.6	-0.2825538	149.6	-0.3032099	149.6	-0.2570554	149.6	-0.2772664	149.6	-0.2587409
149.8	-0.2302391	149.8	-0.3924062	149.8	-0.3858451	149.8	-0.3390178	149.8	-0.3722586	149.8	-0.3243114	149.8	-0.3121726	149.8	-0.2933285	149.8	-0.1875332	149.8	-0.2725578	149.8	-0.3017851	149.8	-0.2787341	149.8	-0.3010004	149.8	-0.2562932	149.8	-0.2714098	149.8	-0.2577507
150	-0.2422568	150	-0.3990382	150	-0.3941452	150	-0.3542182	150	-0.379305	150	-0.3372066	150	-0.3178822	150	-0.2877406	150	-0.1800746	150	-0.269667	150	-0.2979094	150	-0.2744487	150	-0.293626	150	-0.2561237	150	-0.2708714	150	-0.256608
150.2	-0.2409704	150.2	-0.4029492	150.2	-0.3979001	150.2	-0.3551072	150.2	-0.3834671	150.2	-0.3408962	150.2	-0.3198016	150.2	-0.28668	150.2	-0.1834291	150.2	-0.2721421	150.2	-0.2986284	150.2	-0.2735613	150.2	-0.2988685	150.2	-0.2498266	150.2	-0.2709229	150.2	-0.2555851
150.4	-0.2376762	150.4	-0.4059838	150.4	-0.3976924	150.4	-0.3575824	150.4	-0.3840591	150.4	-0.3351858	150.4	-0.3189387	150.4	-0.2901323	150.4	-0.1774862	150.4	-0.2701385	150.4	-0.2966891	150.4	-0.2724665	150.4	-0.2958524	150.4	-0.2522836	150.4	-0.2689605	150.4	-0.2592144
150.6	-0.2327814	150.6	-0.4004138	150.6	-0.3999648	150.6	-0.3479189	150.6	-0.378969	150.6	-0.3421018	150.6	-0.3204933	150.6	-0.2856055	150.6	-0.1812284	150.6	-0.2673425	150.6	-0.2948054	150.6	-0.2754186	150.6	-0.298338	150.6	-0.2545267	150.6	-0.2667933	150.6	-0.2513998
150.8	-0.2370945	150.8	-0.3977477	150.8	-0.3939375	150.8	-0.3529158	150.8	-0.3767387	150.8	-0.3347935	150.8	-0.3148784	150.8	-0.2927164	150.8	-0.1805316	150.8	-0.2655072	150.8	-0.2979473	150.8	-0.2745185	150.8	-0.3010772	150.8	-0.2534722	150.8	-0.2707517	150.8	-0.2558773
151	-0.2309341	151	-0.39296	151	-0.3886456	151	-0.3441062	151	-0.376186	151	-0.331264	151	-0.3141035	151	-0.2853051	151	-0.1801901	151	-0.2696957	151	-0.2929253	151	-0.2763925	151	-0.2957062	151	-0.2508678	151	-0.265906	151	-0.2589715
151.2	-0.2286032	151.2	-0.3927524	151.2	-0.3836244	151.2	-0.3410087	151.2	-0.36984	151.2	-0.3275584	151.2	-0.305585	151.2	-0.2869146	151.2	-0.1815428	151.2	-0.2652839	151.2	-0.2943728	151.2	-0.2732539	151.2	-0.2999398	151.2	-0.2521454	151.2	-0.2655056	151.2	-0.2605354
151.4	-0.2229336	151.4	-0.3916365	151.4	-0.3785542	151.4	-0.3377523	151.4	-0.3614739	151.4	-0.3281109	151.4	-0.3060053	151.4	-0.2889494	151.4	-0.177256	151.4	-0.2690972	151.4	-0.2935745	151.4	-0.277354	151.4	-0.2962148	151.4	-0.2514199	151.4	-0.2699282	151.4	-0.2539195
151.6	-0.2218164	151.6	-0.3850762	151.6	-0.3759907	151.6	-0.3366912	151.6	-0.3579089	151.6	-0.3223197	151.6	-0.2929978	151.6	-0.2855381	151.6	-0.1821077	151.6	-0.2677962	151.6	-0.3000934	151.6	-0.2731776	151.6	-0.300244	151.6	-0.2532672	151.6	-0.2728331	151.6	-0.2560287
151.8	-0.2151641	151.8	-0.3795993	151.8	-0.3671294	151.8	-0.3267217	151.8	-0.3580829	151.8	-0.3162726	151.8	-0.2895448	151.8	-0.2856895	151.8	-0.1740649	151.8	-0.2722207	151.8	-0.2927643	151.8	-0.2771183	151.8	-0.2962478	151.8	-0.2506401	151.8	-0.2672981	151.8	-0.2524153
152	-0.2114371	152	-0.37552	152	-0.366765	152	-0.3221065	152	-0.3502243	152	-0.3069269	152	-0.2889135	152	-0.288958	152	-0.1784607	152	-0.2685129	152	-0.2976139	152	-0.2713842	152	-0.2977698	152	-0.2484547	152	-0.2694541	152	-0.2508712
152.2	-0.2050104	152.2	-0.3731056	152.2	-0.3662829	152.2	-0.3195187	152.2	-0.3395456	152.2	-0.3051872	152.2	-0.283697	152.2	-0.2894694	152.2	-0.1816186	152.2	-0.2673272	152.2	-0.2927588	152.2	-0.2715605	152.2	-0.3017731	152.2	-0.2514115	152.2	-0.2641206	152.2	-0.2569998
152.4	-0.1986381	152.4	-0.3708007	152.4	-0.3555732	152.4	-0.3170438	152.4	-0.3398269	152.4	-0.2999195	152.4	-0.2793239	152.4	-0.2882203	152.4	-0.1806113	152.4	-0.2672966	152.4	-0.2933429	152.4	-0.2732855	152.4	-0.2910896	152.4	-0.2479814	152.4	-0.2687005	152.4	-0.2534363
152.6	-0.1896348	152.6	-0.3607573	152.6	-0.3502959	152.6	-0.3117899	152.6	-0.3386421	152.6	-0.2905607	152.6	-0.2748472	152.6	-0.2890638	152.6	-0.1811888	152.6	-0.2701951	152.6	-0.2949267	152.6	-0.2690306	152.6	-0.2929164	152.6	-0.250321	152.6	-0.2698943	152.6	-0.2567493
152.8	-0.191705	152.8	-0.3529172	152.8	-0.3446617	152.8	-0.3035612	152.8	-0.3281785	152.8	-0.2874363	152.8	-0.2644401	152.8	-0.2871196	152.8	-0.1783894	152.8	-0.2660308	152.8	-0.2960994	152.8	-0.27558	152.8	-0.295525	152.8	-0.2493267	152.8	-0.266163	152.8	-0.2490685
153	-0.1803848	153	-0.3510518	153	-0.3447181	153	-0.2992544	153	-0.3255136	153	-0.2857482	153	-0.2626801	153	-0.287256	153	-0.1780932	153	-0.2674696	153	-0.2919638	153	-0.2723718	153	-0.2946491	153	-0.2489478	153	-0.2646399	153	-0.2520736
153.2	-0.1768176	153.2	-0.3458666	153.2	-0.3336734	153.2	-0.2943099	153.2	-0.3205507	153.2	-0.2752404	153.2	-0.2590205	153.2	-0.2915257	153.2	-0.1757883	153.2	-0.2685491	153.2	-0.2915268	153.2	-0.2706439	153.2	-0.2903796	153.2	-0.2466456	153.2	-0.2650772	153.2	-0.2488706
153.4	-0.1739511	153.4	-0.3441839	153.4	-0.3342031	153.4	-0.2948088	153.4	-0.3194569	153.4	-0.2716308	153.4	-0.2532444	153.4	-0.2886911	153.4	-0.1742225	153.4	-0.2692711	153.4	-0.2897849	153.4	-0.2719648	153.4	-0.2950042	153.4	-0.2467858	153.4	-0.2672004	153.4	-0.2484838
153.6	-0.1645427	153.6	-0.3376063	153.6	-0.3231449	153.6	-0.2875513	153.6	-0.3063978	153.6	-0.2720141	153.6	-0.245855	153.6	-0.2860295	153.6	-0.1799392	153.6	-0.2710062	153.6	-0.2902273	153.6	-0.2678984	153.6	-0.2954486	153.6	-0.2494877	153.6	-0.2641685	153.6	-0.2537556
153.8	-0.1576596	153.8	-0.3353601	153.8	-0.3194292	153.8	-0.279086	153.8	-0.3026905	153.8	-0.2624511	153.8	-0.2415922	153.8	-0.2853217	153.8	-0.1784628	153.8	-0.2630489	153.8	-0.2925529	153.8	-0.2703768	153.8	-0.2953705	153.8	-0.2495692	153.8	-0.2709228	153.8	-0.2478086
154	-0.1555635	154	-0.3260535	154	-0.3158703	154	-0.2749385	154	-0.3021963	154	-0.253778	154	-0.2375891	154	-0.2852999	154	-0.1799686	154	-0.2688222	154	-0.2920854	154	-0.2722018	154	-0.2912546	154	-0.2469474	154	-0.2673855	154	-0.2513182
154.2	-0.149472	154.2	-0.3239781	154.2	-0.3057599	154.2	-0.2740548	154.2	-0.2921335	154.2	-0.2523899	154.2	-0.2273022	154.2	-0.2876893	154.2	-0.1729607	154.2	-0.2627403	154.2	-0.2942337	154.2	-0.2765878	154.2	-0.2886446	154.2	-0.2479817	154.2	-0.2679445	154.2	-0.2546898
154.4	-0.1445489	154.4	-0.3208897	154.4	-0.3066296	154.4	-0.2644844	154.4	-0.2872725	154.4	-0.2453961	154.4	-0.2224418	154.4	-0.2873504	154.4	-0.1735487	154.4	-0.2624232	154.4	-0.292464	154.4	-0.2725272	154.4	-0.2923943	154.4	-0.2496929	154.4	-0.2623998	154.4	-0.2487664
154.6	-0.1406091	154.6	-0.31326	154.6	-0.3023024	154.6	-0.2597726	154.6	-0.284929	154.6	-0.241101	154.6	-0.2170236	154.6	-0.2870563	154.6	-0.1751458	154.6	-0.2620706	154.6	-0.2879118	154.6	-0.2732148	154.6	-0.2942633	154.6	-0.2450292	154.6	-0.2615128	154.6	-0.2513581
154.8	-0.1385855	154.8	-0.3111709	154.8	-0.2910231	154.8	-0.2524757	154.8	-0.2760781	154.8	-0.2314159	154.8	-0.2125935	154.8	-0.2837838	154.8	-0.1742075	154.8	-0.2579439	154.8	-0.2912218	154.8	-0.268451	154.8	-0.291811	154.8	-0.245532	154.8	-0.2620848	154.8	-0.2516255
155	-0.1284097	155	-0.3038238	155	-0.2901714	155	-0.2480434	155	-0.2711221	155	-0.2277948	155	-0.2101771	155	-0.2832215	155	-0.1744984	155	-0.2662124	155	-0.2909478	155	-0.2682397	155	-0.2926961	155	-0.2463575	155	-0.2647891	155	-0.2509464
155.2	-0.1239482	155.2	-0.3003941	155.2	-0.2800163	155.2	-0.23861	155.2	-0.2680231	155.2	-0.2259613	155.2	-0.2034062	155.2	-0.2864931	155.2	-0.1695483	155.2	-0.2659358	155.2	-0.2925801	155.2	-0.2704065	155.2	-0.2904201	155.2	-0.2453742	155.2	-0.2633747	155.2	-0.248611
155.4	-0.1201855	155.4	-0.2926766	155.4	-0.2811682	155.4	-0.2351694	155.4	-0.2629961	155.4	-0.2183646	155.4	-0.2000431	155.4	-0.2855066	155.4	-0.1767852	155.4	-0.264637	155.4	-0.2943775	155.4	-0.2651379	155.4	-0.2917646	155.4	-0.2474279	155.4	-0.2668623	155.4	-0.2492506
155.6	-0.1149881	155.6	-0.2906736	155.6	-0.2748851	155.6	-0.2338871	155.6	-0.254604	155.6	-0.2168399	155.6	-0.1969575	155.6	-0.2873743	155.6	-0.173351	155.6	-0.2625417	155.6	-0.2916362	155.6	-0.2695813	155.6	-0.2891846	155.6	-0.2486159	155.6	-0.2629364	155.6	-0.2501236
155.8	-0.1098842	155.8	-0.2851175	155.8	-0.2695825	155.8	-0.2231783	155.8	-0.2515846	155.8	-0.2067762	155.8	-0.1876359	155.8	-0.287586	155.8	-0.170994	155.8	-0.2617624	155.8	-0.2901355	155.8	-0.2659366	155.8	-0.2919674	155.8	-0.2439576	155.8	-0.2643528	155.8	-0.2496582
156	-0.1025296	156	-0.2803355	156	-0.2640317	156	-0.222559	156	-0.2448958	156	-0.2065019	156	-0.1790556	156	-0.2798155	156	-0.1676751	156	-0.2590425	156	-0.2904829	156	-0.2684869	156	-0.2922204	156	-0.2483866	156	-0.2653598	156	-0.2505904
156.2	-0.09615988	156.2	-0.277693	156.2	-0.2560995	156.2	-0.2155175	156.2	-0.242624	156.2	-0.1923148	156.2	-0.1741765	156.2	-0.2795697	156.2	-0.1743402	156.2	-0.2616977	156.2	-0.2884569	156.2	-0.2679286	156.2	-0.2884163	156.2	-0.2432621	156.2	-0.2679492	156.2	-0.2465919
156.4	-0.09439966	156.4	-0.2750084	156.4	-0.2541481	156.4	-0.2134009	156.4	-0.232666	156.4	-0.1891833	156.4	-0.1696003	156.4	-0.281326	156.4	-0.1700874	156.4	-0.2615149	156.4	-0.2899928	156.4	-0.2717396	156.4	-0.2912466	156.4	-0.2446936	156.4	-0.2596208	156.4	-0.2482804
156.6	-0.08814804	156.6	-0.265994	156.6	-0.246779	156.6	-0.2079536	156.6	-0.2345788	156.6	-0.1824282	156.6	-0.1669794	156.6	-0.2873926	156.6	-0.1759139	156.6	-0.2662415	156.6	-0.2879813	156.6	-0.2688244	156.6	-0.2885184	156.6	-0.2400257	156.6	-0.2673669	156.6	-0.2480443
156.8	-0.07966776	156.8	-0.2597748	156.8	-0.2474105	156.8	-0.1982599	156.8	-0.2226319	156.8	-0.1826355	156.8	-0.1629872	156.8	-0.2818857	156.8	-0.1761069	156.8	-0.2637672	156.8	-0.2857607	156.8	-0.2646798	156.8	-0.2842846	156.8	-0.2421903	156.8	-0.2658079	156.8	-0.2439303
157	-0.07727713	157	-0.2563783	157	-0.2373	157	-0.193828	157	-0.216838	157	-0.1797523	157	-0.1524488	157	-0.2832566	157	-0.1717045	157	-0.2621686	157	-0.2886329	157	-0.2634217	157	-0.2854739	157	-0.2404552	157	-0.2635098	157	-0.2459841
157.2	-0.07350374	157.2	-0.2527974	157.2	-0.2347877	157.2	-0.1854817	157.2	-0.2170956	157.2	-0.17057	157.2	-0.1502387	157.2	-0.2795857	157.2	-0.1731639	157.2	-0.2631781	157.2	-0.2887755	157.2	-0.2643746	157.2	-0.2892721	157.2	-0.2448827	157.2	-0.2619257	157.2	-0.2465452
157.4	-0.06351091	157.4	-0.2469429	157.4	-0.2290801	157.4	-0.1855561	157.4	-0.2127381	157.4	-0.1651742	157.4	-0.1433853	157.4	-0.28175	157.4	-0.1702484	157.4	-0.2589705	157.4	-0.2868387	157.4	-0.2663785	157.4	-0.2903992	157.4	-0.2386423	157.4	-0.2589115	157.4	-0.2464328
157.6	-0.06130741	157.6	-0.2459971	157.6	-0.2237399	157.6	-0.1769134	157.6	-0.2044004	157.6	-0.1591596	157.6	-0.142331	157.6	-0.2825388	157.6	-0.1744619	157.6	-0.2612905	157.6	-0.2869526	157.6	-0.2662048	157.6	-0.2857557	157.6	-0.2389422	157.6	-0.2605314	157.6	-0.2422494
157.8	-0.0559226	157.8	-0.2368724	157.8	-0.2171076	157.8	-0.1706944	157.8	-0.2003194	157.8	-0.1557267	157.8	-0.129076	157.8	-0.2816151	157.8	-0.170011	157.8	-0.2590196	157.8	-0.2885792	157.8	-0.2649761	157.8	-0.2906309	157.8	-0.2387581	157.8	-0.2579795	157.8	-0.2498417
158	-0.04882579	158	-0.2311145	158	-0.2116234	158	-0.167408	158	-0.1991178	158	-0.1518704	158	-0.1279577	158	-0.2787705	158	-0.168563	158	-0.2562118	158	-0.284949	158	-0.2681653	158	-0.2854858	158	-0.2411262	158	-0.261651	158	-0.244764
158.2	-0.04285537	158.2	-0.2269713	158.2	-0.204926	158.2	-0.1707042	158.2	-0.1892643	158.2	-0.1470285	158.2	-0.1189863	158.2	-0.2834579	158.2	-0.1700288	158.2	-0.2563249	158.2	-0.284826	158.2	-0.2668223	158.2	-0.2834561	158.2	-0.243591	158.2	-0.253885	158.2	-0.2479116
158.4	-0.03660122	158.4	-0.2238	158.4	-0.1994747	158.4	-0.1627702	158.4	-0.1836266	158.4	-0.1405017	158.4	-0.1185142	158.4	-0.2818199	158.4	-0.1709622	158.4	-0.2611089	158.4	-0.2862029	158.4	-0.2629744	158.4	-0.2863663	158.4	-0.2383775	158.4	-0.2556465	158.4	-0.248818
158.6	-0.03261704	158.6	-0.2207991	158.6	-0.1961933	158.6	-0.1500898	158.6	-0.1764059	158.6	-0.1349095	158.6	-0.1147589	158.6	-0.2791342	158.6	-0.1709112	158.6	-0.2595238	158.6	-0.2834183	158.6	-0.2645611	158.6	-0.2852502	158.6	-0.2380769	158.6	-0.2582122	158.6	-0.2494103
158.8	-0.02758288	158.8	-0.2186076	158.8	-0.1924869	158.8	-0.1471754	158.8	-0.1777331	158.8	-0.1268531	158.8	-0.1080735	158.8	-0.2807263	158.8	-0.178332	158.8	-0.2604129	158.8	-0.2855127	158.8	-0.2590199	158.8	-0.2841662	158.8	-0.2394246	158.8	-0.2602876	158.8	-0.2426119
159	-0.02196409	159	-0.2115454	159	-0.1856288	159	-0.141107	159	-0.1692487	159	-0.1244105	159	-0.09801579	159	-0.2789076	159	-0.1705071	159	-0.258871	159	-0.2879436	159	-0.2612959	159	-0.2916939	159	-0.2393537	159	-0.2640966	159	-0.2456246
159.2	-0.01527587	159.2	-0.2073687	159.2	-0.1857601	159.2	-0.1364229	159.2	-0.1587757	159.2	-0.118542	159.2	-0.0970557	159.2	-0.2804912	159.2	-0.1693906	159.2	-0.2550996	159.2	-0.2794582	159.2	-0.2606356	159.2	-0.2844018	159.2	-0.2394259	159.2	-0.2594319	159.2	-0.2463812
159.4	-0.01172094	159.4	-0.200172	159.4	-0.1769493	159.4	-0.1346238	159.4	-0.1535908	159.4	-0.111411	159.4	-0.0878429	159.4	-0.2797306	159.4	-0.1693025	159.4	-0.2605937	159.4	-0.2867869	159.4	-0.2642296	159.4	-0.2874479	159.4	-0.2462859	159.4	-0.2572434	159.4	-0.2486475
159.6	-0.00856052	159.6	-0.1942521	159.6	-0.1739696	159.6	-0.1272064	159.6	-0.1521696	159.6	-0.1090188	159.6	-0.08391554	159.6	-0.2792395	159.6	-0.1735638	159.6	-0.2592408	159.6	-0.283484	159.6	-0.2593514	159.6	-0.2849362	159.6	-0.2398649	159.6	-0.2553217	159.6	-0.2456107
159.8	-0.00014117	159.8	-0.193232	159.8	-0.1641221	159.8	-0.1213087	159.8	-0.1429646	159.8	-0.09971698	159.8	-0.07916483	159.8	-0.2805956	159.8	-0.1688791	159.8	-0.255886	159.8	-0.2856565	159.8	-0.2614765	159.8	-0.2857962	159.8	-0.239932	159.8	-0.2599782	159.8	-0.2402343
160	0.00263904	160	-0.1872961	160	-0.1633123	160	-0.1169224	160	-0.1433126	160	-0.0970449	160	-0.07729407	160	-0.2779002	160	-0.1671898	160	-0.2591029	160	-0.2873303	160	-0.2614917	160	-0.2839451	160	-0.2370225	160	-0.2592944	160	-0.2474324
160.2	0.00763167	160.2	-0.1854695	160.2	-0.1511748	160.2	-0.1092652	160.2	-0.1395594	160.2	-0.09242305	160.2	-0.07053652	160.2	-0.2795031	160.2	-0.1701076	160.2	-0.2548968	160.2	-0.283896	160.2	-0.2599971	160.2	-0.2889332	160.2	-0.2376135	160.2	-0.2563717	160.2	-0.2404482
160.4	0.01552378	160.4	-0.1801517	160.4	-0.1517908	160.4	-0.1098954	160.4	-0.1333994	160.4	-0.08730701	160.4	-0.06536463	160.4	-0.2816918	160.4	-0.1669069	160.4	-0.2553467	160.4	-0.279483	160.4	-0.2638112	160.4	-0.2859274	160.4	-0.2415236	160.4	-0.257905	160.4	-0.2438384
160.6	0.01958612	160.6	-0.1747261	160.6	-0.1444554	160.6	-0.1058477	160.6	-0.1300434	160.6	-0.08120745	160.6	-0.06210896	160.6	-0.2812916	160.6	-0.1654507	160.6	-0.2586638	160.6	-0.2788881	160.6	-0.2601066	160.6	-0.2861747	160.6	-0.2361785	160.6	-0.255867	160.6	-0.2368243
160.8	0.02481525	160.8	-0.1697481	160.8	-0.1419842	160.8	-0.1025431	160.8	-0.1260635	160.8	-0.0759682	160.8	-0.05461624	160.8	-0.2769644	160.8	-0.1662904	160.8	-0.2602281	160.8	-0.2828534	160.8	-0.2629013	160.8	-0.2847274	160.8	-0.2361159	160.8	-0.2560143	160.8	-0.2446881
161	0.02663424	161	-0.1638057	161	-0.1347308	161	-0.0933788	161	-0.1203653	161	-0.07273065	161	-0.04746119	161	-0.2760463	161	-0.1629397	161	-0.2535221	161	-0.2841726	161	-0.262678	161	-0.2811353	161	-0.2324362	161	-0.2565759	161	-0.2445805
161.2	0.03428761	161.2	-0.1561301	161.2	-0.1296449	161.2	-0.08770236	161.2	-0.1111197	161.2	-0.06888112	161.2	-0.04424761	161.2	-0.2741342	161.2	-0.1648294	161.2	-0.2550916	161.2	-0.284446	161.2	-0.2629705	161.2	-0.2855064	161.2	-0.2398732	161.2	-0.254231	161.2	-0.2421917
161.4	0.03636779	161.4	-0.1580752	161.4	-0.1275898	161.4	-0.08703671	161.4	-0.1081806	161.4	-0.05980223	161.4	-0.03873795	161.4	-0.2768082	161.4	-0.1660691	161.4	-0.2559456	161.4	-0.2799355	161.4	-0.2588392	161.4	-0.2812305	161.4	-0.2392973	161.4	-0.2561674	161.4	-0.2451014
161.6	0.04632875	161.6	-0.1555012	161.6	-0.1216376	161.6	-0.0770201	161.6	-0.103786	161.6	-0.0614858	161.6	-0.03390862	161.6	-0.2777328	161.6	-0.1679126	161.6	-0.2559925	161.6	-0.2787607	161.6	-0.2596783	161.6	-0.2794116	161.6	-0.2359115	161.6	-0.2529171	161.6	-0.2425873
161.8	0.04615794	161.8	-0.1500788	161.8	-0.1160819	161.8	-0.07702018	161.8	-0.1028872	161.8	-0.05193632	161.8	-0.0296368	161.8	-0.2766581	161.8	-0.1678675	161.8	-0.2527553	161.8	-0.2825625	161.8	-0.2586086	161.8	-0.2841219	161.8	-0.238946	161.8	-0.2531896	161.8	-0.2416881
162	0.05354629	162	-0.1434596	162	-0.1115605	162	-0.06680909	162	-0.0925872	162	-0.04539789	162	-0.02401574	162	-0.27458	162	-0.1620293	162	-0.2551199	162	-0.2777607	162	-0.259526	162	-0.2811869	162	-0.2392989	162	-0.2504483	162	-0.2406884
162.2	0.05765422	162.2	-0.1415459	162.2	-0.1068925	162.2	-0.06557895	162.2	-0.0885853	162.2	-0.04420534	162.2	-0.01958426	162.2	-0.2744636	162.2	-0.163108	162.2	-0.2509743	162.2	-0.2811034	162.2	-0.2594972	162.2	-0.2827829	162.2	-0.237846	162.2	-0.2562091	162.2	-0.242452
162.4	0.06567365	162.4	-0.1381559	162.4	-0.1002502	162.4	-0.05812277	162.4	-0.08181584	162.4	-0.04173278	162.4	-0.01331561	162.4	-0.2783788	162.4	-0.16562	162.4	-0.2515317	162.4	-0.2804091	162.4	-0.2577994	162.4	-0.280817	162.4	-0.2336645	162.4	-0.2576013	162.4	-0.2397955
162.6	0.06751834	162.6	-0.1304284	162.6	-0.09588263	162.6	-0.05111915	162.6	-0.07653206	162.6	-0.03195322	162.6	-0.00789496	162.6	-0.2776441	162.6	-0.1657848	162.6	-0.2555913	162.6	-0.2822967	162.6	-0.2612351	162.6	-0.2776021	162.6	-0.2360086	162.6	-0.253546	162.6	-0.2386575
162.8	0.07321749	162.8	-0.1268263	162.8	-0.0909452	162.8	-0.05065078	162.8	-0.07282907	162.8	-0.0245514	162.8	-0.00256841	162.8	-0.277959	162.8	-0.1627451	162.8	-0.2545126	162.8	-0.2768361	162.8	-0.2588457	162.8	-0.2817266	162.8	-0.2328477	162.8	-0.2488522	162.8	-0.2409505
163	0.08011647	163	-0.1270408	163	-0.0872931	163	-0.04023342	163	-0.06771302	163	-0.01773796	163	-0.00326673	163	-0.2807552	163	-0.1637729	163	-0.2595485	163	-0.2791373	163	-0.2614498	163	-0.2874112	163	-0.2336349	163	-0.2531216	163	-0.2437683
163.2	0.08265618	163.2	-0.1153692	163.2	-0.08159072	163.2	-0.04174881	163.2	-0.06254204	163.2	-0.01410338	163.2	0.00991565	163.2	-0.2785141	163.2	-0.1642979	163.2	-0.2533277	163.2	-0.2807306	163.2	-0.2548998	163.2	-0.2794443	163.2	-0.2374589	163.2	-0.2525162	163.2	-0.2446667
163.4	0.08530264	163.4	-0.1152615	163.4	-0.07959787	163.4	-0.03226332	163.4	-0.06045914	163.4	-0.00830039	163.4	0.01196209	163.4	-0.2811043	163.4	-0.1628914	163.4	-0.2583216	163.4	-0.2762488	163.4	-0.2563725	163.4	-0.2831652	163.4	-0.2333136	163.4	-0.2474009	163.4	-0.2397856
163.6	0.09298603	163.6	-0.1123433	163.6	-0.0709983	163.6	-0.02792787	163.6	-0.05323148	163.6	-0.00791816	163.6	0.01567828	163.6	-0.2729565	163.6	-0.1648855	163.6	-0.2532563	163.6	-0.2806918	163.6	-0.2576636	163.6	-0.2764036	163.6	-0.2338584	163.6	-0.2538395	163.6	-0.2453066
163.8	0.09730174	163.8	-0.1059871	163.8	-0.06829469	163.8	-0.02350207	163.8	-0.05630311	163.8	-0.00230404	163.8	0.02006278	163.8	-0.2751251	163.8	-0.1643315	163.8	-0.2524318	163.8	-0.2789626	163.8	-0.2587484	163.8	-0.2826672	163.8	-0.235471	163.8	-0.2525705	163.8	-0.2359922
164	0.1008353	164	-0.1022432	164	-0.06540022	164	-0.01581955	164	-0.03975054	164	0.00081762	164	0.02261264	164	-0.2730258	164	-0.1625423	164	-0.2511183	164	-0.2777965	164	-0.2546158	164	-0.2809244	164	-0.2348483	164	-0.2516626	164	-0.2411865
164.2	0.1104328	164.2	-0.09964707	164.2	-0.057164	164.2	-0.0142735	164.2	-0.03506424	164.2	0.00647944	164.2	0.0285682	164.2	-0.2685153	164.2	-0.1619888	164.2	-0.252205	164.2	-0.2793607	164.2	-0.2543496	164.2	-0.2850125	164.2	-0.2346371	164.2	-0.2508638	164.2	-0.236989
164.4	0.1120416	164.4	-0.09048105	164.4	-0.05327265	164.4	-0.00702505	164.4	-0.03345539	164.4	0.00903372	164.4	0.03908329	164.4	-0.2775335	164.4	-0.1637263	164.4	-0.2522609	164.4	-0.2784559	164.4	-0.2530729	164.4	-0.2770107	164.4	-0.2309748	164.4	-0.2545299	164.4	-0.2392621
164.6	0.1177991	164.6	-0.09101379	164.6	-0.05142723	164.6	-0.00793278	164.6	-0.03436559	164.6	0.01583235	164.6	0.03815501	164.6	-0.2737788	164.6	-0.1625908	164.6	-0.2505366	164.6	-0.2782029	164.6	-0.258228	164.6	-0.2778642	164.6	-0.2346911	164.6	-0.2506003	164.6	-0.2376322
164.8	0.1243447	164.8	-0.08586222	164.8	-0.04604695	164.8	-0.00391398	164.8	-0.02160497	164.8	0.01940752	164.8	0.04544202	164.8	-0.2729404	164.8	-0.1597359	164.8	-0.2509058	164.8	-0.2780336	164.8	-0.2548336	164.8	-0.2785896	164.8	-0.2296001	164.8	-0.2495094	164.8	-0.2379075
165	0.1247817	165	-0.08340398	165	-0.04474032	165	0.0022271	165	-0.02406533	165	0.02406359	165	0.05133602	165	-0.2755367	165	-0.1613247	165	-0.2512998	165	-0.2779444	165	-0.2576148	165	-0.2830539	165	-0.2312838	165	-0.2476811	165	-0.2429817
165.2	0.1317222	165.2	-0.07468754	165.2	-0.03552713	165.2	0.00710813	165.2	-0.01214613	165.2	0.02923618	165.2	0.0588517	165.2	-0.2723455	165.2	-0.1646934	165.2	-0.2493865	165.2	-0.2760333	165.2	-0.2584926	165.2	-0.2788428	165.2	-0.2307121	165.2	-0.2507362	165.2	-0.237936
165.4	0.1387637	165.4	-0.07211313	165.4	-0.02905316	165.4	0.0119543	165.4	-0.01214404	165.4	0.03859823	165.4	0.05888534	165.4	-0.27004	165.4	-0.1578266	165.4	-0.2518864	165.4	-0.2752557	165.4	-0.2533823	165.4	-0.2762063	165.4	-0.2312574	165.4	-0.2496269	165.4	-0.2412736
165.6	0.1426848	165.6	-0.06755859	165.6	-0.02516394	165.6	0.01921287	165.6	-0.00188879	165.6	0.04445956	165.6	0.0619138	165.6	-0.2685739	165.6	-0.1649231	165.6	-0.2533256	165.6	-0.2747603	165.6	-0.2527285	165.6	-0.2769005	165.6	-0.2299367	165.6	-0.250781	165.6	-0.2354374
165.8	0.1473674	165.8	-0.06441299	165.8	-0.02484597	165.8	0.02188173	165.8	-0.00346208	165.8	0.04784557	165.8	0.06941973	165.8	-0.2729126	165.8	-0.1616601	165.8	-0.2466202	165.8	-0.2751447	165.8	-0.255818	165.8	-0.2732505	165.8	-0.2348321	165.8	-0.2451874	165.8	-0.2365416
166	0.1508557	166	-0.06294993	166	-0.0179943	166	0.02828455	166	0.00708013	166	0.04891135	166	0.07411432	166	-0.2712119	166	-0.1598271	166	-0.2508191	166	-0.2734442	166	-0.2557885	166	-0.2761938	166	-0.2284067	166	-0.2437402	166	-0.2351952
166.2	0.1548121	166.2	-0.06105617	166.2	-0.01182584	166.2	0.03530452	166.2	0.00320235	166.2	0.05878121	166.2	0.08034971	166.2	-0.2665597	166.2	-0.1607104	166.2	-0.2495094	166.2	-0.2770015	166.2	-0.2567955	166.2	-0.2764734	166.2	-0.2268804	166.2	-0.2483428	166.2	-0.23472
166.4	0.1645332	166.4	-0.05361549	166.4	-0.00883959	166.4	0.03865485	166.4	0.01149302	166.4	0.05900095	166.4	0.08147649	166.4	-0.2708756	166.4	-0.1557869	166.4	-0.2490182	166.4	-0.2704085	166.4	-0.2543081	166.4	-0.2760741	166.4	-0.2301537	166.4	-0.2490853	166.4	-0.2319317
166.6	0.1689424	166.6	-0.05150592	166.6	-0.00119222	166.6	0.0395351	166.6	0.01970341	166.6	0.06561964	166.6	0.08849143	166.6	-0.2716885	166.6	-0.1613188	166.6	-0.249167	166.6	-0.2765772	166.6	-0.2549877	166.6	-0.2743825	166.6	-0.2280193	166.6	-0.2493082	166.6	-0.2382257
166.8	0.1727961	166.8	-0.04408396	166.8	0.00309366	166.8	0.0488826	166.8	0.02203012	166.8	0.07160272	166.8	0.09352484	166.8	-0.2652906	166.8	-0.1591967	166.8	-0.2479393	166.8	-0.2722356	166.8	-0.2552225	166.8	-0.2748274	166.8	-0.2319502	166.8	-0.2431478	166.8	-0.2380708
167	0.1760623	167	-0.04310345	167	0.0077346	167	0.05439845	167	0.02808639	167	0.07216543	167	0.09723671	167	-0.2710506	167	-0.1549671	167	-0.2516158	167	-0.2754938	167	-0.2505756	167	-0.2761535	167	-0.2311301	167	-0.2446143	167	-0.2357953
167.2	0.1789829	167.2	-0.03658612	167.2	0.01636132	167.2	0.05771193	167.2	0.03310778	167.2	0.07978468	167.2	0.1012887	167.2	-0.262874	167.2	-0.1573914	167.2	-0.2493752	167.2	-0.2737278	167.2	-0.2561308	167.2	-0.272254	167.2	-0.2286886	167.2	-0.248818	167.2	-0.23704
167.4	0.1861273	167.4	-0.03700862	167.4	0.01667597	167.4	0.05607277	167.4	0.03813814	167.4	0.08726699	167.4	0.1072932	167.4	-0.2687124	167.4	-0.160867	167.4	-0.2485895	167.4	-0.2737409	167.4	-0.2498939	167.4	-0.2741789	167.4	-0.2290259	167.4	-0.2483427	167.4	-0.2351003
167.6	0.1840416	167.6	-0.02873671	167.6	0.02517853	167.6	0.06119674	167.6	0.04124715	167.6	0.09004801	167.6	0.116038	167.6	-0.268635	167.6	-0.1573353	167.6	-0.2509527	167.6	-0.2743649	167.6	-0.2574211	167.6	-0.2761722	167.6	-0.2286541	167.6	-0.251163	167.6	-0.2340702
167.8	0.1937416	167.8	-0.02854772	167.8	0.02150132	167.8	0.07547355	167.8	0.04452362	167.8	0.0909855	167.8	0.1194058	167.8	-0.2692787	167.8	-0.1630419	167.8	-0.2505053	167.8	-0.2759726	167.8	-0.2528486	167.8	-0.2746648	167.8	-0.2227658	167.8	-0.2476872	167.8	-0.2279963
168	0.1993013	168	-0.02425781	168	0.02985431	168	0.07315388	168	0.04826234	168	0.09431156	168	0.116354	168	-0.2661987	168	-0.1541318	168	-0.2489325	168	-0.2699636	168	-0.2495066	168	-0.2731869	168	-0.2296995	168	-0.2473727	168	-0.2326956
168.2	0.2010866	168.2	-0.02077849	168.2	0.03425375	168.2	0.07656388	168.2	0.05349376	168.2	0.1046739	168.2	0.1264794	168.2	-0.2706925	168.2	-0.1576382	168.2	-0.2518048	168.2	-0.272009	168.2	-0.2551183	168.2	-0.2774787	168.2	-0.2308057	168.2	-0.2470413	168.2	-0.2406542
168.4	0.2040229	168.4	-0.01063067	168.4	0.0363735	168.4	0.07860243	168.4	0.05843951	168.4	0.1085465	168.4	0.1286321	168.4	-0.2703601	168.4	-0.1605124	168.4	-0.2499631	168.4	-0.2716673	168.4	-0.246782	168.4	-0.2747898	168.4	-0.2234854	168.4	-0.2428502	168.4	-0.2343474
168.6	0.2123029	168.6	-0.00870958	168.6	0.04615351	168.6	0.08344692	168.6	0.06794126	168.6	0.1182288	168.6	0.1362557	168.6	-0.2663531	168.6	-0.1590731	168.6	-0.2451407	168.6	-0.2691701	168.6	-0.2474143	168.6	-0.2739161	168.6	-0.2307971	168.6	-0.2488577	168.6	-0.2284324
168.8	0.2183059	168.8	-0.00655974	168.8	0.04763043	168.8	0.09027427	168.8	0.06893078	168.8	0.1173659	168.8	0.1382052	168.8	-0.265812	168.8	-0.1595413	168.8	-0.2508718	168.8	-0.2737212	168.8	-0.2501418	168.8	-0.271785	168.8	-0.2301454	168.8	-0.2441317	168.8	-0.236777
169	0.2209612	169	0.0007065	169	0.05283434	169	0.09468304	169	0.07404665	169	0.1202822	169	0.1407823	169	-0.26871	169.03	-0.1559194	169.03	-0.247898	169.03	-0.2721741	169.03	-0.2479167	169.03	-0.272498	169.03	-0.2262124	169.03	-0.244232	169.03	-0.2298756
169.2	0.2262414	169.2	-0.00267499	169.2	0.05297795	169.2	0.09783359	169.2	0.08023696	169.2	0.1192228	169.2	0.1489304	169.2	-0.2629195	169.2	-0.1559892	169.2	-0.2426784	169.2	-0.2726932	169.2	-0.2523219	169.2	-0.2688225	169.2	-0.2248248	169.2	-0.2475915	169.2	-0.2305435
169.4	0.2294623	169.4	0.00415302	169.4	0.0642961	169.4	0.1080735	169.4	0.07967907	169.4	0.1333776	169.4	0.1543423	169.4	-0.2700649	169.4	-0.1481101	169.4	-0.2450802	169.4	-0.2718632	169.4	-0.2486367	169.4	-0.2722493	169.4	-0.2301222	169.4	-0.2434041	169.4	-0.231776
169.6	0.2336597	169.6	0.00862948	169.6	0.06617256	169.6	0.1112201	169.6	0.08473757	169.6	0.1360555	169.6	0.1555256	169.6	-0.2706554	169.6	-0.156345	169.6	-0.2450063	169.6	-0.2699029	169.6	-0.251089	169.6	-0.2693138	169.6	-0.2270289	169.6	-0.2406005	169.6	-0.2277614
169.8	0.2369797	169.8	0.01017897	169.8	0.06736217	169.8	0.1137419	169.8	0.09145577	169.8	0.1377102	169.8	0.1630407	169.8	-0.2648196	169.8	-0.1510905	169.8	-0.2442432	169.8	-0.273041	169.8	-0.2476037	169.8	-0.272577	169.8	-0.2256697	169.8	-0.2420717	169.8	-0.2347855
170	0.2439744	170	0.01563341	170	0.07055602	170	0.1174119	170	0.09478139	170	0.1454433	170	0.1615085	170	-0.265611	170	-0.1590177	170	-0.2449683	170	-0.2694774	170	-0.2466724	170	-0.2702296	170	-0.2274702	170	-0.2449726	170	-0.2353948
170.2	0.2496639	170.2	0.01865052	170.2	0.07928546	170.2	0.120834	170.2	0.101908	170.2	0.1436673	170.2	0.1723477	170.2	-0.2660125	170.2	-0.1587158	170.2	-0.244676	170.2	-0.2701964	170.2	-0.2446706	170.2	-0.270639	170.2	-0.2225165	170.2	-0.2428549	170.2	-0.2351672
170.4	0.2532192	170.4	0.02113002	170.4	0.08486118	170.4	0.1282341	170.4	0.1053713	170.4	0.148273	170.4	0.1743689	170.4	-0.2677526	170.4	-0.1540583	170.4	-0.243631	170.4	-0.2743409	170.4	-0.2466687	170.4	-0.2716449	170.4	-0.2258825	170.4	-0.246409	170.4	-0.233826
170.6	0.2570729	170.6	0.02399732	170.6	0.08323042	170.6	0.1270589	170.6	0.1089057	170.6	0.1545186	170.6	0.1838572	170.6	-0.2674701	170.6	-0.1560415	170.6	-0.2424121	170.6	-0.2697597	170.6	-0.2472012	170.6	-0.2718131	170.6	-0.2245963	170.6	-0.2443966	170.6	-0.2346739
170.8	0.2617278	170.8	0.02653541	170.8	0.08802553	170.8	0.1382247	170.8	0.1132502	170.8	0.1614977	170.8	0.1857093	170.8	-0.2646348	170.8	-0.1518892	170.8	-0.2436185	170.8	-0.2683263	170.8	-0.2484474	170.8	-0.2744004	170.8	-0.2227412	170.8	-0.2449815	170.8	-0.2316118
171	0.2687718	171	0.02913912	171	0.09521427	171	0.1419158	171	0.1172089	171	0.1652404	171	0.1852637	171	-0.2638739	171	-0.1520878	171	-0.2497213	171	-0.2666987	171	-0.2480476	171	-0.274067	171	-0.2172177	171	-0.2454657	171	-0.2314499
171.2	0.2691017	171.2	0.03806539	171.2	0.09712823	171.2	0.1414938	171.2	0.1239468	171.2	0.1650584	171.2	0.1874302	171.2	-0.264732	171.2	-0.1553468	171.2	-0.2409792	171.2	-0.2682155	171.2	-0.2457444	171.2	-0.2742046	171.2	-0.2222458	171.2	-0.2450924	171.2	-0.233596
171.4	0.2729938	171.4	0.0383857	171.4	0.1026511	171.4	0.1491605	171.4	0.1259483	171.4	0.17371	171.4	0.1968452	171.4	-0.2662347	171.4	-0.1510097	171.4	-0.2448433	171.4	-0.2703179	171.4	-0.2469522	171.4	-0.2705804	171.4	-0.2211348	171.4	-0.2451028	171.4	-0.2340341
171.6	0.2753968	171.6	0.04384117	171.6	0.10465	171.6	0.1534217	171.6	0.1284502	171.6	0.1754145	171.6	0.1988022	171.6	-0.265265	171.6	-0.1542438	171.6	-0.2417509	171.6	-0.2663701	171.6	-0.2473684	171.6	-0.2699524	171.6	-0.2247329	171.6	-0.2414254	171.6	-0.2305374
171.8	0.2826737	171.8	0.04439257	171.8	0.1104511	171.8	0.1551678	171.8	0.133233	171.8	0.1838881	171.8	0.2072045	171.8	-0.261498	171.8	-0.1539528	171.8	-0.2419739	171.8	-0.2681001	171.8	-0.2473743	171.8	-0.2758585	171.8	-0.2238802	171.8	-0.2419456	171.8	-0.2357313
172	0.2870721	172	0.05098565	172	0.1209929	172	0.1591657	172	0.139231	172	0.1864652	172	0.2069134	172	-0.2633026	172	-0.1564968	172	-0.2446145	172	-0.2670624	172	-0.2464044	172	-0.2689439	172	-0.2210794	172	-0.2412507	172	-0.2280203
172.2	0.2880218	172.2	0.04783675	172.2	0.1186684	172.2	0.164108	172.2	0.1423754	172.2	0.1917498	172.2	0.2137903	172.2	-0.2619843	172.2	-0.1524359	172.2	-0.245118	172.2	-0.2626037	172.2	-0.2444658	172.2	-0.2671347	172.2	-0.2183199	172.2	-0.2446842	172.2	-0.2328751
172.4	0.2973746	172.4	0.05309375	172.4	0.1267799	172.4	0.1663914	172.4	0.1439603	172.4	0.1946716	172.4	0.2181793	172.4	-0.261688	172.4	-0.1528223	172.4	-0.2412011	172.4	-0.2660712	172.4	-0.244951	172.4	-0.266654	172.4	-0.2258891	172.4	-0.2448045	172.4	-0.2324263
172.6	0.3017538	172.6	0.0634723	172.6	0.1303414	172.6	0.1734764	172.6	0.1472683	172.6	0.1969428	172.6	0.2262572	172.6	-0.2644365	172.6	-0.1494255	172.6	-0.2453355	172.6	-0.2677511	172.6	-0.2480524	172.6	-0.2651079	172.6	-0.2231112	172.6	-0.2439491	172.6	-0.2299225
172.8	0.3008072	172.8	0.06273513	172.8	0.1312114	172.8	0.1769893	172.8	0.1526549	172.8	0.2041788	172.8	0.2248533	172.8	-0.2655018	172.8	-0.151158	172.8	-0.2435373	172.8	-0.2660566	172.8	-0.2411085	172.8	-0.2676596	172.8	-0.2226488	172.8	-0.2428389	172.8	-0.2304194
173	0.308508	173	0.06639532	173	0.1389956	173	0.1792191	173	0.1593303	173	0.2097671	173	0.2328232	173	-0.2675982	173	-0.1535308	173	-0.2444513	173	-0.2697731	173	-0.2472058	173	-0.2657674	173	-0.222551	173	-0.2401586	173	-0.2315306
173.2	0.3152054	173.2	0.07241316	173.2	0.1402631	173.2	0.1815557	173.2	0.1588656	173.2	0.2141022	173.2	0.2318587	173.2	-0.266302	173.2	-0.1538355	173.2	-0.2416394	173.2	-0.2646376	173.2	-0.2383344	173.2	-0.2704892	173.2	-0.2223333	173.2	-0.2346459	173.2	-0.2287618
173.4	0.3149017	173.4	0.0757628	173.4	0.1417892	173.4	0.1871399	173.4	0.1704045	173.4	0.2129954	173.4	0.2394326	173.4	-0.2655959	173.4	-0.1491732	173.4	-0.2427779	173.4	-0.2694114	173.4	-0.246395	173.4	-0.2650729	173.4	-0.2265406	173.4	-0.2441447	173.4	-0.2321218
173.6	0.3179318	173.6	0.07742041	173.6	0.1451687	173.6	0.1913926	173.6	0.1697352	173.6	0.2220938	173.6	0.2488983	173.6	-0.2590406	173.6	-0.1489219	173.6	-0.2426324	173.6	-0.2597369	173.6	-0.2448771	173.6	-0.2723812	173.6	-0.2201829	173.6	-0.239461	173.6	-0.2281681
173.8	0.3239852	173.8	0.08302227	173.8	0.1522422	173.8	0.1953497	173.8	0.1721983	173.8	0.2231396	173.8	0.247083	173.8	-0.2623448	173.8	-0.1500757	173.8	-0.2399518	173.8	-0.2622491	173.8	-0.2417732	173.8	-0.2624708	173.8	-0.216406	173.8	-0.243007	173.8	-0.2287709
174	0.3305374	174	0.08055452	174	0.1551534	174	0.1994962	174	0.1773833	174	0.2336824	174	0.2570434	174	-0.2639307	174	-0.1538813	174	-0.2440209	174	-0.2677424	174	-0.240399	174	-0.2706221	174	-0.2211947	174	-0.2398406	174	-0.2299367
174.2	0.3367168	174.2	0.08716311	174.2	0.1614457	174.2	0.2043381	174.2	0.1793934	174.2	0.2292483	174.2	0.2548419	174.2	-0.2645164	174.2	-0.1500814	174.2	-0.2419371	174.2	-0.2647401	174.2	-0.2404825	174.2	-0.2666769	174.2	-0.2168478	174.2	-0.2419818	174.2	-0.227342
174.4	0.3386529	174.4	0.09344114	174.4	0.1590328	174.4	0.2077639	174.4	0.1847564	174.4	0.2391527	174.4	0.2573361	174.4	-0.2586254	174.4	-0.1501855	174.4	-0.2394991	174.4	-0.2661352	174.4	-0.2433781	174.4	-0.2669873	174.4	-0.2211485	174.4	-0.2404383	174.4	-0.2293646
174.6	0.3419944	174.6	0.09740064	174.6	0.1695323	174.6	0.2133026	174.6	0.1916843	174.6	0.2438934	174.6	0.2666252	174.6	-0.2624758	174.6	-0.1475472	174.6	-0.241398	174.6	-0.2674388	174.6	-0.2455327	174.6	-0.2628873	174.6	-0.2213988	174.6	-0.2394321	174.6	-0.2313044
174.8	0.3445696	174.8	0.09688593	174.8	0.1676099	174.8	0.2158391	174.8	0.1938888	174.8	0.2413086	174.8	0.2728104	174.8	-0.2598256	174.8	-0.1495284	174.8	-0.2382804	174.8	-0.2636007	174.8	-0.2443439	174.8	-0.2632478	174.8	-0.2191562	174.8	-0.2426369	174.8	-0.2294116
175	0.3507922	175	0.09886178	175	0.1755652	175	0.2196668	175	0.2021357	175	0.2512273	175	0.2731709	175	-0.2640134	175	-0.148007	175	-0.2418058	175	-0.268208	175	-0.2440622	175	-0.2694505	175	-0.2177511	175	-0.2437155	175	-0.2242744
175.2	0.3516533	175.2	0.1023847	175.2	0.1804376	175.2	0.2246664	175.2	0.2062677	175.2	0.2497935	175.2	0.2794018	175.2	-0.2612341	175.2	-0.1529925	175.2	-0.2407044	175.2	-0.2643335	175.2	-0.2388448	175.2	-0.2678714	175.2	-0.2205205	175.2	-0.2389147	175.2	-0.2262457
175.4	0.3551377	175.4	0.1058137	175.4	0.177717	175.4	0.226299	175.4	0.2095773	175.4	0.2537484	175.4	0.2808361	175.4	-0.2594512	175.4	-0.1489742	175.4	-0.2421918	175.4	-0.2622459	175.4	-0.2438391	175.4	-0.2690786	175.4	-0.2192032	175.4	-0.2361947	175.4	-0.2271338
175.6	0.3593638	175.6	0.1104165	175.6	0.1871642	175.6	0.2339163	175.6	0.2076173	175.6	0.2561357	175.6	0.2843853	175.6	-0.262716	175.6	-0.1454767	175.6	-0.2419641	175.6	-0.2639902	175.6	-0.2419063	175.6	-0.2621024	175.6	-0.2213269	175.6	-0.2424131	175.6	-0.2260502
175.8	0.3681826	175.8	0.1057842	175.8	0.1919629	175.8	0.2345517	175.8	0.2129135	175.8	0.2650714	175.8	0.2858177	175.8	-0.2573611	175.8	-0.1499439	175.8	-0.2392075	175.8	-0.267463	175.8	-0.2438359	175.8	-0.2626249	175.8	-0.2173882	175.8	-0.2418428	175.8	-0.2285761
176	0.3677189	176	0.1181572	176	0.1937714	176	0.2374663	176	0.2125055	176	0.2673574	176	0.2962554	176	-0.2608441	176	-0.1473073	176	-0.2352095	176	-0.2639935	176	-0.2359399	176	-0.2632312	176	-0.2227403	176	-0.2370766	176	-0.2237977
176.2	0.371601	176.2	0.1201782	176.2	0.1998459	176.2	0.2417668	176.2	0.2243716	176.2	0.2710119	176.2	0.2962695	176.2	-0.2575983	176.2	-0.1478454	176.2	-0.2382395	176.2	-0.2679495	176.2	-0.2390573	176.2	-0.2655634	176.2	-0.2191732	176.2	-0.2386485	176.2	-0.2318724
176.4	0.3775361	176.4	0.1230364	176.4	0.2041832	176.4	0.2407053	176.4	0.2254217	176.4	0.2766115	176.4	0.3016585	176.4	-0.2592227	176.4	-0.1478943	176.4	-0.2428643	176.4	-0.2642115	176.4	-0.2421505	176.4	-0.2668159	176.4	-0.2215248	176.4	-0.2377495	176.4	-0.2260886
176.6	0.3791315	176.6	0.1245631	176.6	0.2020151	176.6	0.2454554	176.6	0.2245733	176.6	0.2819265	176.6	0.3077897	176.6	-0.2615492	176.6	-0.1463169	176.6	-0.2394217	176.6	-0.2616684	176.6	-0.2389194	176.6	-0.2634	176.6	-0.2206074	176.6	-0.2361461	176.6	-0.2318307
176.8	0.3873178	176.8	0.1263308	176.8	0.2084979	176.8	0.2522671	176.8	0.2274894	176.8	0.2854274	176.8	0.305535	176.8	-0.2574645	176.8	-0.1501434	176.8	-0.2340588	176.8	-0.2598127	176.8	-0.2400771	176.8	-0.2648268	176.8	-0.2198827	176.8	-0.2341959	176.8	-0.2274198
177	0.3932994	177	0.1274854	177	0.2091124	177	0.2508511	177	0.2327491	177	0.2898779	177	0.3121085	177	-0.2623136	177	-0.1485873	177	-0.237851	177	-0.2632353	177	-0.2421261	177	-0.2642284	177	-0.2181716	177	-0.236128	177	-0.2235416
177.2	0.3910194	177.2	0.1360527	177.2	0.2167183	177.2	0.2602085	177.2	0.2406439	177.2	0.2919417	177.2	0.314828	177.2	-0.2601115	177.2	-0.1464576	177.2	-0.2330992	177.2	-0.2624956	177.2	-0.2357315	177.2	-0.2584548	177.2	-0.2231324	177.2	-0.2394808	177.2	-0.2266409
177.4	0.3948213	177.4	0.1387098	177.4	0.2194093	177.4	0.2629839	177.4	0.2424271	177.4	0.2912983	177.4	0.3222336	177.4	-0.261829	177.4	-0.1500901	177.4	-0.2361232	177.4	-0.2636555	177.4	-0.2391866	177.4	-0.2663907	177.4	-0.2183536	177.4	-0.233926	177.4	-0.2278279
177.6	0.4018084	177.6	0.1382821	177.6	0.2308685	177.6	0.2729672	177.6	0.244359	177.6	0.3034703	177.6	0.3218644	177.6	-0.2566396	177.6	-0.1481919	177.6	-0.2371197	177.6	-0.2599169	177.6	-0.2342446	177.6	-0.2609151	177.6	-0.2240452	177.6	-0.2386731	177.6	-0.227108
177.8	0.3984412	177.8	0.1438425	177.8	0.2270411	177.8	0.2696974	177.8	0.2498503	177.8	0.3020861	177.8	0.3284648	177.8	-0.2589431	177.8	-0.1451211	177.8	-0.2362142	177.8	-0.2612768	177.8	-0.2410401	177.8	-0.2583882	177.8	-0.2119115	177.8	-0.2384629	177.8	-0.2238702
178	0.408054	178	0.1454498	178	0.2281879	178	0.2795328	178	0.2573555	178	0.3075704	178	0.3302028	178	-0.25653	178	-0.1423709	178	-0.239976	178	-0.2623993	178	-0.2424165	178	-0.2637131	178	-0.2171695	178	-0.2317365	178	-0.2231454
178.2	0.4098742	178.2	0.1506123	178.2	0.2322869	178.2	0.2784648	178.2	0.2576564	178.2	0.312382	178.2	0.3329966	178.2	-0.2632069	178.2	-0.1474205	178.2	-0.2346254	178.2	-0.2646691	178.2	-0.2406549	178.2	-0.2647588	178.2	-0.2158685	178.2	-0.2401679	178.2	-0.2254853
178.4	0.411017	178.4	0.1557031	178.4	0.2395899	178.4	0.2833731	178.4	0.2614773	178.4	0.3136917	178.4	0.3369472	178.4	-0.2597802	178.4	-0.1456914	178.4	-0.2359679	178.4	-0.2631099	178.4	-0.2374392	178.4	-0.2611479	178.4	-0.2193967	178.4	-0.2342743	178.4	-0.2211523
178.6	0.4157968	178.6	0.1551495	178.6	0.2433444	178.6	0.2908698	178.6	0.262594	178.6	0.3227187	178.6	0.3429196	178.6	-0.2558478	178.6	-0.1443222	178.6	-0.2397349	178.6	-0.2566014	178.6	-0.2413326	178.6	-0.2622876	178.6	-0.214546	178.6	-0.2329837	178.6	-0.222606
178.8	0.4231035	178.8	0.163074	178.8	0.2421841	178.8	0.2917261	178.8	0.2694834	178.8	0.3223479	178.8	0.3507167	178.8	-0.2552009	178.8	-0.1454488	178.8	-0.2348725	178.8	-0.2590356	178.8	-0.2374412	178.8	-0.2589501	178.8	-0.2146186	178.8	-0.2366514	178.8	-0.2285656
179	0.4237283	179	0.1646253	179	0.253446	179	0.2951717	179	0.2727366	179	0.3235597	179	0.3465378	179	-0.2577703	179	-0.1475171	179	-0.237509	179	-0.263355	179	-0.2416488	179	-0.2628637	179	-0.2186038	179	-0.2343801	179	-0.22339
179.2	0.4261004	179.2	0.164939	179.2	0.2549498	179.2	0.3026597	179.2	0.2802942	179.2	0.3259658	179.2	0.3520529	179.2	-0.2561144	179.2	-0.1468568	179.2	-0.2382537	179.2	-0.2586512	179.2	-0.2386558	179.2	-0.2617339	179.2	-0.2129873	179.2	-0.2324283	179.2	-0.2292112
179.4	0.4336687	179.4	0.1678093	179.4	0.2572758	179.4	0.299184	179.4	0.2785385	179.4	0.331362	179.4	0.3627505	179.4	-0.2599869	179.4	-0.146691	179.4	-0.2334425	179.4	-0.2579927	179.4	-0.2392965	179.4	-0.2583538	179.4	-0.2093863	179.4	-0.2365313	179.4	-0.2246754
179.6	0.4326191	179.6	0.1698033	179.6	0.256985	179.6	0.3078302	179.6	0.2823877	179.6	0.3321292	179.6	0.3589918	179.6	-0.2536856	179.6	-0.1421761	179.6	-0.2327965	179.6	-0.2572701	179.6	-0.2390884	179.6	-0.260292	179.6	-0.2122158	179.6	-0.2294587	179.6	-0.2239836
179.8	0.434864	179.8	0.1741506	179.8	0.2638913	179.8	0.3051964	179.8	0.2863283	179.8	0.3428535	179.8	0.3607588	179.8	-0.2541459	179.8	-0.143691	179.8	-0.2392395	179.8	-0.2605676	179.8	-0.2350522	179.8	-0.2629803	179.8	-0.2087066	179.8	-0.2350511	179.8	-0.2208825
180	0.4414431	180	0.1759914	180	0.2693497	180	0.3108492	180	0.2975931	180	0.3444891	180	0.3685328	180	-0.2522047	180	-0.1389048	180	-0.2339764	180	-0.2651356	180	-0.240765	180	-0.262118	180	-0.2168727	180	-0.234783	180	-0.2216112
180.2	0.4482822	180.2	0.1776702	180.2	0.2732193	180.2	0.3148882	180.2	0.2935956	180.2	0.349272	180.2	0.3672314	180.2	-0.2551202	180.2	-0.1425796	180.2	-0.2343056	180.2	-0.2660592	180.2	-0.2414273	180.2	-0.256359	180.2	-0.2111258	180.2	-0.2331411	180.2	-0.2209915
180.4	0.4454012	180.4	0.181291	180.4	0.2697688	180.4	0.315711	180.4	0.2978249	180.4	0.3494457	180.4	0.372248	180.4	-0.2600855	180.4	-0.1450647	180.4	-0.2348889	180.4	-0.2598555	180.4	-0.2379825	180.4	-0.2620372	180.4	-0.2150869	180.4	-0.2338812	180.4	-0.2220306
180.6	0.4528586	180.6	0.1832429	180.6	0.2804622	180.6	0.320676	180.6	0.298834	180.6	0.3573186	180.6	0.3776931	180.6	-0.2549487	180.6	-0.142136	180.6	-0.2301655	180.6	-0.2612135	180.6	-0.2419376	180.6	-0.2585471	180.6	-0.2133101	180.6	-0.2308919	180.6	-0.2229752
180.8	0.4530204	180.8	0.1814394	180.8	0.2799816	180.8	0.3245374	180.8	0.3052595	180.8	0.3607011	180.8	0.3816574	180.8	-0.2602663	180.8	-0.1406326	180.8	-0.2308232	180.8	-0.2610157	180.8	-0.2383053	180.8	-0.2593082	180.8	-0.2110526	180.8	-0.2341513	180.8	-0.2218533
181	0.464784	181	0.1868152	181	0.2843262	181	0.3284436	181	0.3093837	181	0.3587723	181	0.3869544	181	-0.2552911	181	-0.1402944	181	-0.2324317	181	-0.2594619	181	-0.2374263	181	-0.2583469	181	-0.2132551	181	-0.227587	181	-0.2203449
181.2	0.466166	181.2	0.1920038	181.2	0.2886383	181.2	0.3345955	181.2	0.310924	181.2	0.3661062	181.2	0.3880121	181.2	-0.25555	181.2	-0.1438398	181.2	-0.2295365	181.2	-0.2576847	181.2	-0.2357231	181.2	-0.2583253	181.2	-0.213561	181.2	-0.231045	181.2	-0.2202986
181.4	0.4647959	181.4	0.1956681	181.4	0.2898938	181.4	0.3362735	181.4	0.3178119	181.4	0.3678195	181.4	0.3967316	181.4	-0.2554353	181.4	-0.1422701	181.4	-0.2312258	181.4	-0.2588826	181.4	-0.2344245	181.4	-0.2592634	181.4	-0.2110023	181.4	-0.2374832	181.4	-0.2200027
181.6	0.4689817	181.6	0.1976496	181.6	0.296511	181.6	0.3406818	181.6	0.3171749	181.6	0.372263	181.6	0.391089	181.6	-0.2557735	181.6	-0.1440483	181.6	-0.2340902	181.6	-0.259391	181.6	-0.2352742	181.6	-0.2585712	181.6	-0.2161946	181.6	-0.2344106	181.6	-0.2196335
181.8	0.4737327	181.8	0.2010399	181.8	0.2966814	181.8	0.3427076	181.8	0.3225183	181.8	0.3778871	181.8	0.3972753	181.8	-0.2562743	181.8	-0.1442212	181.8	-0.2304463	181.8	-0.2574368	181.8	-0.2373155	181.8	-0.2573199	181.8	-0.213852	181.8	-0.2358346	181.8	-0.220557
182	0.4787675	182	0.2085658	182	0.3009342	182	0.3488516	182	0.328396	182	0.3783004	182	0.3978499	182	-0.2559812	182	-0.1377389	182	-0.2310439	182	-0.2566449	182	-0.2352461	182	-0.2590946	182	-0.2106926	182	-0.2309373	182	-0.2262857
182.2	0.4800157	182.2	0.207053	182.2	0.3051598	182.2	0.3475237	182.2	0.3281015	182.2	0.3792986	182.2	0.4074283	182.2	-0.2536852	182.2	-0.1380628	182.2	-0.2324162	182.2	-0.2587998	182.2	-0.2390572	182.2	-0.2609555	182.2	-0.210648	182.2	-0.2289926	182.2	-0.2244936
182.4	0.4836932	182.4	0.205592	182.4	0.3098981	182.4	0.3485845	182.4	0.3306549	182.4	0.3850923	182.4	0.4077188	182.4	-0.2539323	182.4	-0.1399276	182.4	-0.2340661	182.4	-0.2551881	182.4	-0.2317974	182.4	-0.2539418	182.4	-0.2062408	182.4	-0.2271797	182.4	-0.2209629
182.6	0.4879504	182.6	0.2101229	182.6	0.3107783	182.6	0.3545782	182.6	0.335005	182.6	0.3873046	182.6	0.4112886	182.6	-0.2487716	182.6	-0.1412688	182.6	-0.2347523	182.6	-0.2544861	182.6	-0.2321661	182.6	-0.2568978	182.6	-0.2103271	182.6	-0.2316699	182.6	-0.2222198
182.8	0.488037	182.8	0.2128648	182.8	0.3132105	182.8	0.3614947	182.8	0.3397427	182.8	0.3920528	182.8	0.4192278	182.8	-0.2503454	182.8	-0.1425949	182.8	-0.23588	182.8	-0.2556812	182.8	-0.2349644	182.8	-0.2588617	182.8	-0.2082178	182.8	-0.2337771	182.8	-0.2185487
183	0.4929674	183	0.2182532	183	0.3155732	183	0.3632257	183	0.3423444	183	0.3968002	183	0.4156981	183	-0.2505829	183	-0.13994	183	-0.2309117	183	-0.2588624	183	-0.2333249	183	-0.2565755	183	-0.2106324	183	-0.2262654	183	-0.218271
183.2	0.4985408	183.2	0.2197207	183.2	0.3192928	183.2	0.3614749	183.2	0.3454318	183.2	0.3987128	183.2	0.4229695	183.2	-0.251929	183.2	-0.1404556	183.2	-0.2338218	183.2	-0.2544896	183.2	-0.234309	183.2	-0.2550982	183.2	-0.2109167	183.2	-0.2339302	183.2	-0.2211673
183.4	0.5037692	183.4	0.2214456	183.4	0.3214951	183.4	0.3673024	183.4	0.3477863	183.4	0.4045489	183.4	0.4251193	183.4	-0.258033	183.4	-0.1386702	183.4	-0.2304201	183.4	-0.253393	183.4	-0.2329969	183.4	-0.2623086	183.4	-0.2076699	183.4	-0.2329211	183.4	-0.2121972
183.6	0.5021435	183.6	0.2199825	183.6	0.3242095	183.6	0.3736699	183.6	0.3498144	183.6	0.4006194	183.6	0.429724	183.6	-0.2558919	183.6	-0.1387994	183.6	-0.2354851	183.6	-0.2505039	183.6	-0.2306785	183.6	-0.2605571	183.6	-0.206787	183.6	-0.2311197	183.6	-0.2160882
183.8	0.5019259	183.8	0.2234669	183.8	0.3283588	183.8	0.3833396	183.8	0.3539056	183.8	0.4070516	183.8	0.4317914	183.8	-0.2517085	183.8	-0.1402359	183.8	-0.2313098	183.8	-0.2532366	183.8	-0.2310099	183.8	-0.2573124	183.8	-0.2090395	183.8	-0.2292965	183.8	-0.2178802
184	0.5092914	184	0.2327598	184	0.3330995	184	0.378962	184	0.3613573	184	0.4139043	184	0.4365259	184	-0.2514005	184	-0.1419855	184	-0.2337334	184	-0.2546359	184	-0.2303766	184	-0.2568561	184	-0.2083745	184	-0.2306664	184	-0.2196054
184.2	0.5132957	184.2	0.2314274	184.2	0.3337258	184.2	0.3796405	184.2	0.3661363	184.2	0.4144776	184.2	0.4391921	184.2	-0.2499948	184.2	-0.1391726	184.2	-0.2303347	184.2	-0.2586836	184.2	-0.2335305	184.2	-0.2540591	184.2	-0.2081871	184.2	-0.2277705	184.2	-0.2186065
184.4	0.5163794	184.4	0.2362465	184.4	0.3415503	184.4	0.382006	184.4	0.3645935	184.4	0.4173625	184.4	0.4409856	184.4	-0.2511354	184.4	-0.143167	184.4	-0.2305038	184.4	-0.2558096	184.4	-0.2333191	184.4	-0.2552383	184.4	-0.2112141	184.4	-0.2312774	184.4	-0.2186942
184.6	0.5153694	184.6	0.2428352	184.6	0.343238	184.6	0.3850548	184.6	0.3687733	184.6	0.4208944	184.6	0.4490367	184.6	-0.2519154	184.6	-0.1391436	184.6	-0.2302184	184.6	-0.2525021	184.6	-0.2339345	184.6	-0.2550022	184.6	-0.2097189	184.6	-0.2289322	184.6	-0.2188116
184.8	0.5229034	184.8	0.2402783	184.8	0.3451234	184.8	0.3891645	184.8	0.3698444	184.8	0.422887	184.8	0.4513931	184.8	-0.2511639	184.8	-0.1377392	184.8	-0.2301388	184.8	-0.251959	184.8	-0.2301358	184.8	-0.2580556	184.8	-0.2056909	184.8	-0.2327338	184.8	-0.2194209
185	0.5261097	185	0.2441162	185	0.3495358	185	0.3904016	185	0.3748097	185	0.429231	185	0.4479344	185	-0.2513795	185	-0.1389543	185	-0.2312209	185	-0.2536115	185	-0.2279769	185	-0.2540134	185	-0.2113102	185	-0.2256752	185	-0.2195956
185.2	0.5313671	185.2	0.2409859	185.2	0.3525071	185.2	0.3950917	185.2	0.3772375	185.2	0.4302321	185.2	0.4590625	185.2	-0.2511601	185.2	-0.1373341	185.2	-0.2326371	185.2	-0.2558238	185.2	-0.2349507	185.2	-0.2586251	185.2	-0.2084554	185.2	-0.229945	185.2	-0.2192202
185.4	0.5367078	185.4	0.2484258	185.4	0.3533827	185.4	0.4013778	185.4	0.3778979	185.4	0.4358655	185.4	0.4552491	185.4	-0.2488304	185.4	-0.1343843	185.4	-0.2314677	185.4	-0.2532864	185.4	-0.2310842	185.4	-0.2551948	185.4	-0.2090944	185.4	-0.2262908	185.4	-0.2172233
185.6	0.5405374	185.6	0.2487035	185.6	0.3576953	185.6	0.4020937	185.6	0.3840129	185.6	0.4367507	185.6	0.4634645	185.6	-0.2536555	185.6	-0.1380779	185.6	-0.2271046	185.6	-0.2524869	185.6	-0.2324114	185.6	-0.2570407	185.6	-0.2039778	185.6	-0.2257104	185.6	-0.2239477
185.8	0.5417294	185.8	0.2508541	185.8	0.3641532	185.8	0.4047309	185.8	0.3871191	185.8	0.4397091	185.8	0.4656058	185.8	-0.2473937	185.8	-0.1416921	185.8	-0.2271603	185.8	-0.2568647	185.8	-0.2314559	185.8	-0.2594525	185.8	-0.2096498	185.8	-0.2310804	185.8	-0.2170058
186	0.5376444	186	0.2547537	186	0.3646898	186	0.4098353	186	0.3933071	186	0.4466615	186	0.4643401	186	-0.2513376	186	-0.1359434	186	-0.2269973	186	-0.2515359	186	-0.2289846	186	-0.251312	186	-0.2084878	186	-0.2273608	186	-0.2161878
186.2	0.5475821	186.2	0.2539733	186.2	0.3670403	186.2	0.4163106	186.2	0.3970127	186.2	0.447507	186.2	0.4722767	186.2	-0.2511905	186.2	-0.1339752	186.2	-0.2334591	186.2	-0.2536677	186.2	-0.2309947	186.2	-0.2554181	186.2	-0.2051132	186.2	-0.2215137	186.2	-0.2215194
186.4	0.5509465	186.4	0.2571373	186.4	0.3717201	186.4	0.4127526	186.4	0.3950811	186.4	0.449874	186.4	0.4772896	186.4	-0.2485398	186.4	-0.1361602	186.4	-0.228545	186.4	-0.251137	186.4	-0.2332763	186.4	-0.2527809	186.4	-0.2041381	186.4	-0.2298184	186.4	-0.2193317
186.6	0.5512555	186.6	0.2593405	186.6	0.3708112	186.6	0.4186638	186.6	0.3949807	186.6	0.4527877	186.6	0.4760765	186.6	-0.2503023	186.6	-0.1350969	186.6	-0.2273414	186.6	-0.2540026	186.6	-0.2341044	186.6	-0.2529525	186.6	-0.2043737	186.6	-0.2307143	186.6	-0.2212005
186.8	0.5552409	186.8	0.2615759	186.8	0.3757837	186.8	0.4207419	186.8	0.4020029	186.8	0.4549259	186.8	0.481262	186.8	-0.2497424	186.8	-0.1349472	186.8	-0.2313273	186.8	-0.2511885	186.8	-0.2337683	186.8	-0.2521145	186.8	-0.2035797	186.8	-0.2272787	186.8	-0.2186969
187	0.5544399	187	0.2614436	187	0.3765817	187	0.4244905	187	0.404915	187	0.4624666	187	0.4824195	187	-0.2444226	187	-0.1360114	187	-0.2266368	187	-0.2518923	187	-0.2297725	187	-0.2567012	187	-0.2062945	187	-0.2262431	187	-0.2181452
187.2	0.5613949	187.2	0.2678682	187.2	0.3829891	187.2	0.4279011	187.2	0.4114367	187.2	0.4625536	187.2	0.4868123	187.2	-0.2490278	187.2	-0.1345712	187.2	-0.2235646	187.2	-0.2576447	187.2	-0.2294828	187.2	-0.2506359	187.2	-0.2034884	187.2	-0.2241217	187.2	-0.2141054
187.4	0.5629646	187.4	0.2681288	187.4	0.386207	187.4	0.4237031	187.4	0.4113862	187.4	0.4646251	187.4	0.4888702	187.4	-0.2509337	187.4	-0.1322977	187.4	-0.2256696	187.4	-0.2496216	187.4	-0.23054	187.4	-0.2489032	187.4	-0.2052414	187.4	-0.2282943	187.4	-0.214091
187.6	0.5692803	187.6	0.2690095	187.6	0.3903593	187.6	0.4344909	187.6	0.4152861	187.6	0.4723601	187.6	0.4905358	187.6	-0.2499815	187.6	-0.1370583	187.6	-0.2237213	187.6	-0.2501361	187.6	-0.2345057	187.6	-0.2524835	187.6	-0.2060273	187.6	-0.2253552	187.6	-0.2183708
187.8	0.5658242	187.8	0.2757647	187.8	0.3842462	187.8	0.4339229	187.8	0.4197329	187.8	0.4698609	187.8	0.4925742	187.8	-0.2479653	187.8	-0.1355651	187.8	-0.2281026	187.8	-0.2486369	187.8	-0.2319985	187.8	-0.2557197	187.8	-0.2073107	187.8	-0.2227002	187.8	-0.2206518
188	0.5785587	188	0.2736904	188	0.3949971	188	0.4382637	188	0.4210018	188	0.4693559	188	0.4996829	188	-0.2463804	188	-0.1363939	188	-0.2283431	188	-0.2485102	188	-0.230534	188	-0.2505654	188	-0.2065543	188	-0.2224325	188	-0.2195209
188.2	0.5734677	188.2	0.2807375	188.2	0.3970327	188.2	0.4401466	188.2	0.4241932	188.2	0.4728816	188.2	0.4979643	188.2	-0.2493692	188.2	-0.1352762	188.2	-0.2305048	188.2	-0.248326	188.2	-0.2311146	188.2	-0.2518381	188.2	-0.2030362	188.2	-0.227675	188.2	-0.2132042
188.4	0.575066	188.4	0.2795047	188.4	0.396916	188.4	0.4395795	188.4	0.421381	188.4	0.4751402	188.4	0.5014691	188.4	-0.2463098	188.4	-0.1339291	188.4	-0.2262592	188.4	-0.2502238	188.4	-0.2278103	188.4	-0.2480363	188.4	-0.204205	188.4	-0.2224529	188.4	-0.2157393
188.6	0.5835481	188.6	0.284808	188.6	0.3967819	188.6	0.4434582	188.6	0.4287086	188.6	0.4834693	188.6	0.5032591	188.6	-0.2492468	188.6	-0.1319147	188.6	-0.2239104	188.6	-0.2475755	188.6	-0.2287048	188.6	-0.2511421	188.6	-0.20066	188.6	-0.2236997	188.6	-0.2160921
188.8	0.5849922	188.8	0.2858317	188.8	0.3996972	188.8	0.4484623	188.8	0.4317502	188.8	0.4857251	188.8	0.505389	188.8	-0.2467604	188.8	-0.1344709	188.8	-0.2278921	188.8	-0.2459086	188.8	-0.2287783	188.8	-0.2521448	188.8	-0.2056169	188.8	-0.2246652	188.8	-0.2172747
189	0.5890494	189	0.2878986	189	0.403877	189	0.4519638	189	0.4305622	189	0.4899305	189	0.5107358	189	-0.2510296	189	-0.1358772	189	-0.2260294	189	-0.2521888	189	-0.2279052	189	-0.2519807	189	-0.2016066	189	-0.2241127	189	-0.2141407
189.2	0.5898626	189.2	0.2871759	189.2	0.4096068	189.2	0.4553821	189.2	0.4403776	189.2	0.4876138	189.2	0.5118093	189.2	-0.2459773	189.2	-0.1364013	189.2	-0.2231687	189.2	-0.2509514	189.2	-0.2253057	189.2	-0.2490313	189.2	-0.2050813	189.2	-0.2251381	189.2	-0.2109701
189.4	0.5953884	189.4	0.2966474	189.4	0.4128197	189.4	0.4612382	189.4	0.4396425	189.4	0.4927112	189.4	0.5182471	189.4	-0.2494034	189.4	-0.1324314	189.4	-0.2236305	189.4	-0.2506278	189.4	-0.2273359	189.4	-0.2492268	189.4	-0.2030984	189.4	-0.2220057	189.4	-0.2142902
189.6	0.5983288	189.6	0.2929495	189.6	0.4154819	189.6	0.4609843	189.6	0.4407627	189.6	0.4976614	189.6	0.5209671	189.6	-0.2457464	189.6	-0.1391478	189.6	-0.2248761	189.6	-0.2476976	189.6	-0.229051	189.6	-0.2470125	189.6	-0.2034042	189.6	-0.2252067	189.6	-0.2165089
189.8	0.5970314	189.8	0.2948803	189.8	0.4175678	189.8	0.4614333	189.8	0.4456799	189.8	0.4967673	189.8	0.5219734	189.8	-0.2479265	189.8	-0.1347327	189.8	-0.226787	189.8	-0.2509092	189.8	-0.2248446	189.8	-0.2479709	189.8	-0.2038576	189.8	-0.2234324	189.8	-0.2141277
190	0.6048316	190	0.301937	190	0.4216237	190	0.4662883	190	0.4497924	190	0.502161	190	0.5257864	190	-0.2420722	190	-0.1307847	190	-0.2238232	190	-0.2501872	190	-0.2281523	190	-0.2533422	190	-0.2043566	190	-0.2200771	190	-0.2158896
190.2	0.6021633	190.2	0.3027966	190.2	0.4210273	190.2	0.4670791	190.2	0.4502446	190.2	0.5020497	190.2	0.5301809	190.2	-0.2461887	190.2	-0.1302006	190.2	-0.2257397	190.2	-0.2471246	190.2	-0.2297904	190.2	-0.2506033	190.2	-0.2041962	190.2	-0.2198557	190.2	-0.2133489
190.4	0.606992	190.4	0.3047021	190.4	0.4256136	190.4	0.4715387	190.4	0.4530348	190.4	0.5059391	190.4	0.5326703	190.4	-0.2489078	190.4	-0.1314494	190.4	-0.2215213	190.4	-0.2452325	190.4	-0.2290161	190.4	-0.247851	190.4	-0.202217	190.4	-0.2229623	190.4	-0.217032
190.6	0.6116719	190.6	0.3063112	190.6	0.4272576	190.6	0.4728651	190.6	0.4524542	190.6	0.5097519	190.6	0.5342554	190.6	-0.2439318	190.6	-0.1299082	190.6	-0.2246556	190.6	-0.2478381	190.6	-0.2260601	190.6	-0.2524907	190.6	-0.2027049	190.6	-0.2233385	190.6	-0.2172417
190.8	0.6084199	190.8	0.310519	190.8	0.4285947	190.8	0.471946	190.8	0.4595168	190.8	0.5164881	190.8	0.5368866	190.8	-0.2457404	190.8	-0.1326274	190.8	-0.2235958	190.8	-0.2488295	190.8	-0.224768	190.8	-0.253738	190.8	-0.2056678	190.8	-0.2275855	190.8	-0.2150449
191	0.6152654	191	0.3095402	191	0.4356843	191	0.474185	191	0.4609415	191	0.5183721	191	0.5374856	191	-0.242615	191	-0.1331992	191	-0.2275022	191	-0.2477786	191	-0.2250797	191	-0.2477506	191	-0.1995825	191	-0.2186996	191	-0.2175778
191.2	0.615971	191.2	0.3111003	191.2	0.4338682	191.2	0.4779014	191.2	0.4664625	191.2	0.5205936	191.2	0.5423875	191.2	-0.246658	191.2	-0.1324575	191.2	-0.2254833	191.2	-0.2454085	191.2	-0.2245158	191.2	-0.2530282	191.2	-0.1982407	191.2	-0.2231951	191.2	-0.2135659
191.4	0.6166217	191.4	0.3169256	191.4	0.4407017	191.4	0.4862817	191.4	0.4639318	191.4	0.5207683	191.4	0.5460032	191.4	-0.2467945	191.4	-0.1298283	191.4	-0.2230428	191.4	-0.2483	191.4	-0.2301351	191.4	-0.2482811	191.4	-0.2024102	191.4	-0.226092	191.4	-0.2129465
191.6	0.6238665	191.6	0.3160633	191.6	0.43962	191.6	0.4875099	191.6	0.4628336	191.6	0.526377	191.6	0.5476594	191.6	-0.2426969	191.6	-0.1289691	191.6	-0.2220358	191.6	-0.2461845	191.6	-0.2252039	191.6	-0.249143	191.6	-0.2039872	191.6	-0.2234282	191.6	-0.2104413
191.8	0.6216536	191.8	0.322309	191.8	0.4473403	191.8	0.4884568	191.8	0.4637983	191.8	0.5236853	191.8	0.5509041	191.8	-0.2433342	191.8	-0.1301811	191.8	-0.2238234	191.8	-0.2462789	191.8	-0.2278836	191.8	-0.2483345	191.8	-0.2016285	191.8	-0.2229168	191.8	-0.2099216
192	0.6257902	192	0.3187268	192	0.4444883	192	0.4895987	192	0.4728214	192	0.526768	192	0.555412	192	-0.250234	192	-0.1314235	192	-0.2215816	192	-0.2432097	192	-0.2277659	192	-0.2487279	192	-0.2024644	192	-0.2182911	192	-0.2095246
192.2	0.6297224	192.2	0.3238364	192.2	0.447477	192.2	0.4945796	192.2	0.4765479	192.2	0.5306097	192.2	0.5566818	192.2	-0.2456054	192.2	-0.1334354	192.2	-0.2217854	192.2	-0.241104	192.2	-0.22443	192.2	-0.2486863	192.2	-0.1962199	192.2	-0.2216969	192.2	-0.2125306
192.4	0.6354929	192.4	0.3232816	192.4	0.4504269	192.4	0.4962417	192.4	0.4802987	192.4	0.5320939	192.4	0.5616484	192.4	-0.2451636	192.4	-0.1267007	192.4	-0.2203788	192.4	-0.2421262	192.4	-0.2252264	192.4	-0.2422636	192.4	-0.2001136	192.4	-0.2179873	192.4	-0.2115356
192.6	0.6394925	192.6	0.3284355	192.6	0.4575894	192.6	0.5003925	192.6	0.4818621	192.6	0.5394675	192.6	0.5594934	192.6	-0.2390897	192.6	-0.1298733	192.6	-0.220607	192.6	-0.2452319	192.6	-0.2295076	192.6	-0.2401548	192.6	-0.1994053	192.6	-0.2202461	192.6	-0.2098689
192.8	0.6389475	192.8	0.3284586	192.8	0.4594849	192.8	0.4965688	192.8	0.4824111	192.8	0.5347705	192.8	0.5628216	192.8	-0.2430062	192.8	-0.1323611	192.8	-0.2203909	192.8	-0.2454316	192.8	-0.2215397	192.8	-0.2495322	192.8	-0.1970255	192.8	-0.2229266	192.8	-0.2148993
193	0.6403559	193	0.3292674	193	0.4564287	193	0.4997483	193	0.490203	193	0.5467531	193	0.5665897	193	-0.2449782	193	-0.1265315	193	-0.2182192	193	-0.2483193	193	-0.2276488	193	-0.2487926	193	-0.1976324	193	-0.220127	193	-0.2096216
193.2	0.6434736	193.2	0.3327039	193.2	0.4600213	193.2	0.5033446	193.2	0.4880667	193.2	0.5408095	193.2	0.568769	193.2	-0.2427026	193.2	-0.1309971	193.2	-0.2228955	193.2	-0.2433661	193.2	-0.2232301	193.2	-0.2506926	193.2	-0.1967952	193.2	-0.2175034	193.2	-0.2102281
193.4	0.6443824	193.4	0.3333661	193.4	0.462359	193.4	0.5092774	193.4	0.4891246	193.4	0.5412773	193.4	0.5716098	193.4	-0.2464867	193.4	-0.1287758	193.4	-0.2213971	193.4	-0.2443563	193.4	-0.2232474	193.4	-0.2475459	193.4	-0.2031028	193.4	-0.219486	193.4	-0.2098594
193.6	0.651122	193.6	0.3389778	193.6	0.4604172	193.6	0.5053331	193.6	0.4939112	193.6	0.5491455	193.6	0.5772376	193.6	-0.2437184	193.6	-0.1295023	193.6	-0.2206367	193.6	-0.2422784	193.6	-0.2210231	193.6	-0.2483698	193.6	-0.2014982	193.6	-0.2201211	193.6	-0.2089967
193.8	0.6491669	193.8	0.3385191	193.8	0.4686131	193.8	0.5122838	193.8	0.4996565	193.8	0.5511158	193.8	0.5754886	193.8	-0.2430367	193.8	-0.1280547	193.8	-0.2187084	193.8	-0.2442657	193.8	-0.2268046	193.8	-0.2496407	193.8	-0.1994821	193.8	-0.2162336	193.8	-0.2143801
194	0.6518123	194	0.3431274	194	0.4722963	194	0.5182851	194	0.5008967	194	0.5555868	194	0.578422	194	-0.2427542	194	-0.1305127	194	-0.2184219	194	-0.2479071	194	-0.2195398	194	-0.2519583	194	-0.1954061	194	-0.2209143	194	-0.2052541
194.2	0.6550813	194.2	0.3399858	194.2	0.4692681	194.2	0.5213169	194.2	0.5026	194.2	0.552413	194.2	0.5823486	194.2	-0.2398153	194.2	-0.1276473	194.2	-0.2218952	194.2	-0.2455672	194.2	-0.2264338	194.2	-0.2459939	194.2	-0.196449	194.2	-0.2180341	194.2	-0.209203
194.4	0.6615688	194.4	0.3474768	194.4	0.4735201	194.4	0.5195904	194.4	0.5074803	194.4	0.5572369	194.4	0.5845876	194.4	-0.2434385	194.4	-0.1265109	194.4	-0.2227147	194.4	-0.2458942	194.4	-0.2215932	194.4	-0.2489668	194.4	-0.196406	194.4	-0.2196038	194.4	-0.211071
194.6	0.6569808	194.6	0.3435985	194.6	0.4821669	194.6	0.5265826	194.6	0.503862	194.6	0.5668508	194.6	0.5861668	194.6	-0.2469146	194.6	-0.1267681	194.6	-0.2213308	194.6	-0.248221	194.6	-0.2234336	194.6	-0.2445428	194.6	-0.1980096	194.6	-0.2184941	194.6	-0.2150533
194.8	0.6613446	194.8	0.3472419	194.8	0.4782211	194.8	0.5270559	194.8	0.5101882	194.8	0.5651736	194.8	0.5853316	194.8	-0.2395208	194.8	-0.1279756	194.8	-0.2230649	194.8	-0.2422967	194.8	-0.2214706	194.8	-0.2468578	194.8	-0.2035532	194.8	-0.2154026	194.8	-0.2119229
195	0.667055	195	0.3486831	195	0.4857407	195	0.5292402	195	0.5096689	195	0.5637755	195	0.5920917	195	-0.2454766	195	-0.1278058	195	-0.2200297	195	-0.2421101	195	-0.22463	195	-0.2422913	195	-0.1920201	195	-0.2196877	195	-0.2121956
195.2	0.6675765	195.2	0.3541453	195.2	0.482639	195.2	0.5279336	195.2	0.5148818	195.2	0.5731339	195.2	0.5889412	195.2	-0.2430503	195.2	-0.1299989	195.2	-0.2210244	195.2	-0.2427678	195.2	-0.2196191	195.2	-0.2481632	195.2	-0.2011005	195.2	-0.2164469	195.2	-0.2124852
195.4	0.6746811	195.4	0.3505498	195.4	0.4882324	195.4	0.5313685	195.4	0.5169144	195.4	0.5748697	195.4	0.5940994	195.4	-0.2444342	195.4	-0.1306368	195.4	-0.2196446	195.4	-0.2469523	195.4	-0.2211585	195.4	-0.2457514	195.4	-0.1957585	195.4	-0.2181434	195.4	-0.2080115
195.6	0.6760625	195.6	0.3550682	195.6	0.4889147	195.6	0.5368893	195.6	0.5135988	195.6	0.5789253	195.6	0.5989693	195.6	-0.2377784	195.6	-0.1261744	195.6	-0.2199555	195.6	-0.2447586	195.6	-0.2248722	195.6	-0.2437663	195.6	-0.1942901	195.6	-0.2148017	195.6	-0.2108212
195.8	0.6773355	195.8	0.3555376	195.8	0.4909992	195.8	0.5396881	195.8	0.520214	195.8	0.5769672	195.8	0.6010426	195.8	-0.2446756	195.8	-0.122847	195.8	-0.2211143	195.8	-0.2436534	195.8	-0.2199543	195.8	-0.2468488	195.8	-0.1952718	195.8	-0.2179633	195.8	-0.2110633
196	0.6752622	196	0.3566441	196	0.491733	196	0.5426737	196	0.5216619	196	0.5804117	196	0.6079911	196	-0.2363887	196	-0.128639	196	-0.2230366	196	-0.2445465	196	-0.224521	196	-0.2407037	196	-0.1980709	196	-0.2148802	196	-0.2080487
196.2	0.6772491	196.2	0.3582378	196.2	0.499548	196.2	0.5442514	196.2	0.5264204	196.2	0.5868892	196.2	0.603104	196.2	-0.2398966	196.2	-0.1276695	196.2	-0.2240725	196.2	-0.2435533	196.2	-0.2172531	196.2	-0.2436827	196.2	-0.1955223	196.2	-0.2159248	196.2	-0.207907
196.4	0.6892509	196.4	0.3614644	196.4	0.4976759	196.4	0.5453091	196.4	0.5324835	196.4	0.5846993	196.4	0.6091634	196.4	-0.2398942	196.4	-0.1226616	196.4	-0.2179251	196.4	-0.2451901	196.4	-0.2190461	196.4	-0.2444211	196.4	-0.1934092	196.4	-0.2129274	196.4	-0.2135894
196.6	0.6859552	196.6	0.3650754	196.6	0.4979678	196.6	0.5414838	196.6	0.5295343	196.6	0.5861657	196.6	0.60733	196.6	-0.2429709	196.6	-0.1251844	196.6	-0.2184877	196.6	-0.2453561	196.6	-0.2235338	196.6	-0.2420317	196.6	-0.1923861	196.6	-0.2199224	196.6	-0.2114272
196.8	0.6894642	196.8	0.3687387	196.8	0.501049	196.8	0.5435818	196.8	0.5312229	196.8	0.5885138	196.8	0.6149639	196.8	-0.238935	196.8	-0.1299617	196.8	-0.2197636	196.8	-0.2477335	196.8	-0.2216902	196.8	-0.2426912	196.8	-0.1981187	196.8	-0.2158754	196.8	-0.2135061
197	0.6865308	197	0.3672455	197	0.5045652	197	0.5534451	197	0.5386099	197	0.5924244	197	0.6130344	197	-0.2448086	197	-0.1233881	197	-0.217761	197	-0.2415423	197	-0.2192968	197	-0.2413358	197	-0.1949249	197	-0.2172032	197	-0.208507
197.2	0.6925782	197.2	0.372906	197.2	0.5083827	197.2	0.5506989	197.2	0.5401309	197.2	0.5957879	197.2	0.6176919	197.2	-0.2414853	197.2	-0.1296005	197.2	-0.215358	197.2	-0.2394661	197.2	-0.2244642	197.2	-0.2423933	197.2	-0.1963233	197.2	-0.2161147	197.2	-0.2072537
197.4	0.6920286	197.4	0.3679768	197.4	0.5091144	197.4	0.5600412	197.4	0.5430599	197.4	0.5967452	197.4	0.6204957	197.4	-0.2429838	197.4	-0.123295	197.4	-0.213378	197.4	-0.2440985	197.4	-0.2198991	197.4	-0.2419368	197.4	-0.1918245	197.4	-0.2130776	197.4	-0.2114554
197.6	0.6950628	197.6	0.3722493	197.6	0.5130358	197.6	0.5602295	197.6	0.5395245	197.6	0.5991686	197.6	0.6248317	197.6	-0.2403995	197.6	-0.121627	197.6	-0.2166761	197.6	-0.2416735	197.6	-0.2234652	197.6	-0.2428349	197.6	-0.1962988	197.6	-0.213575	197.6	-0.2058424
197.8	0.6969241	197.8	0.3790894	197.8	0.5153327	197.8	0.5622504	197.8	0.5467589	197.8	0.5983568	197.8	0.6209284	197.8	-0.2395322	197.8	-0.1257998	197.8	-0.2197907	197.8	-0.2418034	197.8	-0.2171253	197.8	-0.2420889	197.8	-0.1933822	197.8	-0.2142841	197.8	-0.2091815
198	0.700063	198	0.3773853	198	0.5151766	198	0.5614415	198	0.5467731	198	0.6050676	198	0.6275449	198	-0.2389655	198	-0.1231722	198	-0.2173538	198	-0.2415108	198	-0.221009	198	-0.2392778	198	-0.1959273	198	-0.2170975	198	-0.2059612
198.2	0.7025113	198.2	0.3791256	198.2	0.5203617	198.2	0.5653256	198.2	0.54913	198.2	0.6072437	198.2	0.634756	198.2	-0.2393084	198.2	-0.1249805	198.2	-0.214911	198.2	-0.2378456	198.2	-0.2190744	198.2	-0.243221	198.2	-0.1942709	198.2	-0.2136362	198.2	-0.2095222
198.4	0.7022036	198.4	0.379789	198.4	0.5224154	198.4	0.5683869	198.4	0.5466887	198.4	0.6069062	198.4	0.6316751	198.4	-0.2374915	198.4	-0.1233662	198.4	-0.2195489	198.4	-0.2383187	198.4	-0.2172701	198.4	-0.2417112	198.4	-0.1925691	198.4	-0.2135518	198.4	-0.2065358
198.6	0.7068629	198.6	0.3846732	198.6	0.5265054	198.6	0.5719478	198.6	0.5532832	198.6	0.6091792	198.6	0.6338971	198.6	-0.2421866	198.6	-0.1242779	198.6	-0.2202632	198.6	-0.2390186	198.6	-0.2220458	198.6	-0.2409381	198.6	-0.1979642	198.6	-0.2133505	198.6	-0.2063671
198.8	0.7115126	198.8	0.380766	198.8	0.5275167	198.8	0.5703405	198.8	0.5525487	198.8	0.616515	198.8	0.6361876	198.8	-0.2414825	198.8	-0.1252696	198.8	-0.2149671	198.8	-0.2361588	198.8	-0.2194806	198.8	-0.2466647	198.8	-0.1923084	198.8	-0.2174877	198.8	-0.2093434
199	0.7154005	199	0.382328	199	0.5327888	199	0.5751271	199	0.5593835	199	0.6145986	199	0.636037	199	-0.2381899	199	-0.1216919	199	-0.2172323	199	-0.2392103	199	-0.2177395	199	-0.2449394	199	-0.1937164	199	-0.2179124	199	-0.20758
199.2	0.7113788	199.2	0.3863941	199.2	0.5273661	199.2	0.5793514	199.2	0.5565427	199.2	0.6156169	199.2	0.6398071	199.2	-0.2364571	199.2	-0.1208579	199.2	-0.2177935	199.2	-0.2426308	199.2	-0.2229697	199.2	-0.2429563	199.2	-0.1899946	199.2	-0.2139878	199.2	-0.2028003
199.4	0.713616	199.4	0.3889809	199.4	0.5326824	199.4	0.579849	199.4	0.5631819	199.4	0.6213341	199.4	0.6475881	199.4	-0.2398569	199.4	-0.1216864	199.4	-0.2189367	199.4	-0.2398631	199.4	-0.2191299	199.4	-0.2407506	199.4	-0.1936073	199.4	-0.2173043	199.4	-0.2070543
199.6	0.7237367	199.6	0.3912944	199.6	0.5370187	199.6	0.5789968	199.6	0.5591218	199.6	0.622543	199.6	0.6459874	199.6	-0.2348678	199.6	-0.1263282	199.6	-0.2181352	199.6	-0.2399312	199.6	-0.2224981	199.6	-0.2389016	199.6	-0.1961018	199.6	-0.2122871	199.6	-0.2040102
199.8	0.7238338	199.8	0.3871206	199.8	0.5358395	199.8	0.5777009	199.8	0.5652883	199.8	0.6210015	199.8	0.6464412	199.8	-0.2378231	199.8	-0.1233533	199.8	-0.2173207	199.8	-0.2428024	199.8	-0.2225545	199.8	-0.2387762	199.8	-0.1947833	199.8	-0.2170007	199.8	-0.2048809
200	0.7198008	200	0.3967572	200	0.5389378	200	0.5869208	200	0.5698244	200	0.626892	200	0.6551302	200	-0.2357574	200	-0.1246307	200	-0.2203309	200	-0.2422964	200	-0.2180215	200	-0.2401777	200	-0.1950702	200	-0.2154194	200	-0.2079721
200.2	0.7235414	200.2	0.3982044	200.2	0.5378152	200.2	0.5884718	200.2	0.567926	200.2	0.6279844	200.2	0.6487433	200.2	-0.2365964	200.2	-0.1213214	200.2	-0.213846	200.2	-0.2415423	200.2	-0.2147686	200.2	-0.2370494	200.2	-0.1941984	200.2	-0.2104958	200.2	-0.2075416
200.4	0.7279215	200.4	0.3995258	200.4	0.544192	200.4	0.5893115	200.4	0.5713797	200.4	0.6302823	200.4	0.6512032	200.4	-0.2366391	200.4	-0.1227245	200.4	-0.2157867	200.4	-0.2385125	200.4	-0.2176332	200.4	-0.240153	200.4	-0.1946409	200.4	-0.2153638	200.4	-0.2056819
200.6	0.7301763	200.6	0.4001468	200.6	0.5437214	200.6	0.5906497	200.6	0.5738354	200.6	0.6332974	200.6	0.6548539	200.6	-0.2399163	200.6	-0.1209822	200.6	-0.215717	200.6	-0.2380493	200.6	-0.2202734	200.6	-0.2365803	200.6	-0.193255	200.6	-0.2159046	200.6	-0.2039059
200.8	0.7314821	200.8	0.4009405	200.8	0.5478033	200.8	0.5915717	200.8	0.5783707	200.8	0.6396204	200.8	0.6617202	200.8	-0.2330174	200.8	-0.1277188	200.8	-0.2126475	200.8	-0.2379607	200.8	-0.2199206	200.8	-0.2395334	200.8	-0.1947449	200.8	-0.2170697	200.8	-0.2037192
201	0.7298591	201	0.4032493	201	0.5498444	201	0.5930139	201	0.578898	201	0.6371087	201	0.6629444	201	-0.2368575	201	-0.1216805	201	-0.210491	201	-0.2364194	201	-0.2160631	201	-0.241437	201	-0.1908097	201	-0.2126282	201	-0.2090579
201.2	0.7319428	201.2	0.4064214	201.2	0.5478054	201.2	0.5950096	201.2	0.5806044	201.2	0.639765	201.2	0.6622615	201.2	-0.238477	201.2	-0.1221407	201.2	-0.2161931	201.2	-0.2368431	201.2	-0.2150862	201.2	-0.2419982	201.2	-0.1903737	201.2	-0.2121701	201.2	-0.2038763
201.4	0.7351391	201.4	0.4061374	201.4	0.5536945	201.4	0.595673	201.4	0.5825275	201.4	0.6426259	201.4	0.6655074	201.4	-0.2355982	201.4	-0.1209174	201.4	-0.2079606	201.4	-0.2368417	201.4	-0.222933	201.4	-0.2394483	201.4	-0.1900329	201.4	-0.2126501	201.4	-0.2058987
201.6	0.7355544	201.6	0.406112	201.6	0.5568986	201.6	0.597183	201.6	0.5874481	201.6	0.6430891	201.6	0.665032	201.6	-0.2405872	201.6	-0.121587	201.6	-0.213502	201.6	-0.2323367	201.6	-0.217536	201.6	-0.2348979	201.6	-0.1890732	201.6	-0.2140167	201.6	-0.2042913
201.8	0.745347	201.8	0.4115954	201.8	0.552544	201.8	0.6051008	201.8	0.5840701	201.8	0.6464429	201.8	0.6729934	201.8	-0.2386702	201.8	-0.125038	201.8	-0.2146002	201.8	-0.2402043	201.8	-0.2122173	201.8	-0.2377483	201.8	-0.1904006	201.8	-0.2143185	201.8	-0.2036767
202	0.737899	202	0.4128729	202	0.5568746	202	0.6064368	202	0.5903249	202	0.6486481	202	0.6779479	202	-0.2337582	202	-0.1206954	202	-0.2141561	202	-0.2370103	202	-0.2141149	202	-0.2365372	202	-0.191051	202	-0.2061359	202	-0.2044961
202.2	0.7486022	202.2	0.4167427	202.2	0.5607175	202.2	0.6040898	202.2	0.5911732	202.2	0.652757	202.2	0.6715825	202.2	-0.2367415	202.2	-0.1224956	202.2	-0.20987	202.2	-0.2418111	202.2	-0.2150661	202.2	-0.2390733	202.2	-0.1920521	202.2	-0.2093606	202.2	-0.1998983
202.4	0.7455899	202.4	0.4180719	202.4	0.5676524	202.4	0.6074872	202.4	0.6002077	202.4	0.6458703	202.4	0.6763283	202.4	-0.2372831	202.4	-0.1205721	202.4	-0.2148885	202.4	-0.2365094	202.4	-0.2164094	202.4	-0.2385297	202.4	-0.1861295	202.4	-0.204281	202.4	-0.2049379
202.6	0.7515878	202.6	0.4159288	202.6	0.5656444	202.6	0.6078951	202.6	0.5981302	202.6	0.6569412	202.6	0.6762722	202.6	-0.2376514	202.6	-0.1194368	202.6	-0.2160407	202.6	-0.236964	202.6	-0.2159676	202.6	-0.2426267	202.6	-0.1906789	202.6	-0.2107923	202.6	-0.1983886
202.8	0.7567003	202.8	0.419892	202.8	0.5660019	202.8	0.610608	202.8	0.5960519	202.8	0.6581487	202.8	0.6784176	202.8	-0.2328316	202.8	-0.1219358	202.8	-0.2120589	202.8	-0.2396229	202.8	-0.2124017	202.8	-0.2372689	202.8	-0.1934352	202.8	-0.2129346	202.8	-0.2023051
203	0.7556574	203	0.4211185	203	0.5664033	203	0.6154166	203	0.598781	203	0.6579189	203	0.6829184	203	-0.2363178	203	-0.1192167	203	-0.2170372	203	-0.233072	203	-0.2117544	203	-0.2397037	203	-0.188184	203	-0.2140644	203	-0.2018286
203.2	0.7584203	203.2	0.4178813	203.2	0.5724784	203.2	0.6217148	203.2	0.6034585	203.2	0.6602131	203.2	0.687162	203.2	-0.2338028	203.2	-0.1210216	203.2	-0.2140296	203.2	-0.2350799	203.2	-0.2150975	203.2	-0.2404004	203.2	-0.1907309	203.2	-0.2111848	203.2	-0.2017737
203.4	0.7574378	203.4	0.4217989	203.4	0.5721313	203.4	0.6133776	203.4	0.605929	203.4	0.6583827	203.4	0.6845602	203.4	-0.2357722	203.41	-0.1222566	203.41	-0.2144358	203.41	-0.2369332	203.41	-0.2123044	203.41	-0.2391853	203.41	-0.1907422	203.41	-0.207503	203.41	-0.2015801
203.6	0.7621702	203.6	0.4230365	203.6	0.5788985	203.6	0.6215761	203.6	0.6053927	203.6	0.6628796	203.6	0.6866614	203.6	-0.236209	203.6	-0.1217341	203.6	-0.2081322	203.6	-0.2341139	203.6	-0.2140047	203.6	-0.242902	203.6	-0.1866911	203.6	-0.2089939	203.6	-0.2007555
203.8	0.7634545	203.8	0.4221235	203.8	0.5779605	203.8	0.6222464	203.8	0.6076849	203.8	0.6625598	203.8	0.6863391	203.8	-0.2421186	203.8	-0.1220058	203.8	-0.2140994	203.8	-0.2378432	203.8	-0.2146012	203.8	-0.2375942	203.8	-0.191665	203.8	-0.209984	203.8	-0.1981468
204	0.7662922	204	0.4303622	204	0.5754766	204	0.6235099	204	0.6145321	204	0.6682734	204	0.6908978	204	-0.235864	204	-0.1154927	204	-0.2088524	204	-0.2343018	204	-0.2134763	204	-0.2355942	204	-0.1864235	204	-0.2091098	204	-0.2046181
204.2	0.7660745	204.2	0.4260828	204.2	0.5804088	204.2	0.6269513	204.2	0.6106681	204.2	0.6676297	204.2	0.6884329	204.2	-0.2318829	204.2	-0.117492	204.2	-0.2122409	204.2	-0.235502	204.2	-0.2151373	204.2	-0.232618	204.2	-0.1873006	204.2	-0.2135008	204.2	-0.2025707
204.4	0.7694532	204.4	0.4275845	204.4	0.5757584	204.4	0.6233225	204.4	0.614028	204.4	0.6714079	204.4	0.695608	204.4	-0.2344497	204.4	-0.1184488	204.4	-0.2116396	204.4	-0.2356184	204.4	-0.2133243	204.4	-0.2362998	204.4	-0.1868536	204.4	-0.2096377	204.4	-0.2021938
204.6	0.77273	204.6	0.4327564	204.6	0.5853422	204.6	0.6270331	204.6	0.6108624	204.6	0.6746746	204.6	0.6963377	204.6	-0.2348885	204.6	-0.1153748	204.6	-0.206143	204.6	-0.2361962	204.6	-0.2132532	204.6	-0.2376339	204.6	-0.187967	204.6	-0.2055657	204.6	-0.2022197
204.8	0.7735545	204.8	0.4303341	204.8	0.5839111	204.8	0.6288836	204.8	0.6190776	204.8	0.6740196	204.8	0.7010569	204.8	-0.2332302	204.8	-0.1233713	204.8	-0.2120038	204.8	-0.2366635	204.8	-0.2151468	204.8	-0.2343673	204.8	-0.1856997	204.8	-0.2136397	204.8	-0.202897
205	0.7768052	205	0.4324631	205	0.5851033	205	0.6348133	205	0.6227294	205	0.6755782	205	0.7028543	205	-0.2333185	205	-0.1179649	205	-0.2100956	205	-0.2316223	205	-0.2141934	205	-0.2346039	205	-0.1867781	205	-0.2075259	205	-0.2005897
205.2	0.7727889	205.2	0.4362605	205.2	0.5906236	205.2	0.6331152	205.2	0.6183347	205.2	0.6794049	205.2	0.7033363	205.2	-0.2333919	205.2	-0.1178435	205.2	-0.2073887	205.2	-0.2315973	205.2	-0.2126841	205.2	-0.2342816	205.2	-0.1894175	205.2	-0.2065838	205.2	-0.2015078
205.4	0.7791986	205.4	0.4373159	205.4	0.5947884	205.4	0.6414266	205.4	0.6224741	205.4	0.6782471	205.4	0.7074229	205.4	-0.2278868	205.4	-0.1192476	205.4	-0.2079319	205.4	-0.2380743	205.4	-0.2093542	205.4	-0.2369061	205.4	-0.186998	205.4	-0.209433	205.4	-0.196169
205.6	0.7802467	205.6	0.436293	205.6	0.590739	205.6	0.639073	205.6	0.6240103	205.6	0.6822777	205.6	0.7085109	205.6	-0.2339231	205.6	-0.1190873	205.6	-0.2104726	205.6	-0.2298589	205.6	-0.2113196	205.6	-0.2381753	205.6	-0.1881508	205.6	-0.2116302	205.6	-0.2009328
205.8	0.7829254	205.8	0.4390704	205.8	0.5943298	205.8	0.6431953	205.8	0.6242112	205.8	0.6812952	205.8	0.7071016	205.8	-0.2346078	205.8	-0.1194112	205.8	-0.2121119	205.8	-0.2310046	205.8	-0.213536	205.8	-0.2322196	205.8	-0.187276	205.8	-0.2083565	205.8	-0.1998674
206	0.7834055	206	0.4437616	206	0.5956957	206	0.6414109	206	0.625919	206	0.6806773	206	0.709561	206	-0.2344697	206	-0.1161072	206	-0.2128998	206	-0.2353017	206	-0.2121922	206	-0.2326719	206	-0.1876981	206	-0.2054888	206	-0.1999893
206.2	0.7853181	206.2	0.4458021	206.2	0.595553	206.2	0.6479636	206.2	0.6290109	206.2	0.6889144	206.2	0.715307	206.2	-0.2342056	206.2	-0.1183489	206.2	-0.2091217	206.2	-0.2358171	206.2	-0.2123313	206.2	-0.2341664	206.2	-0.1885735	206.2	-0.203819	206.2	-0.1968436
206.4	0.7903311	206.4	0.4389022	206.4	0.5989161	206.4	0.650423	206.4	0.6287635	206.4	0.6870112	206.4	0.7154086	206.4	-0.2345057	206.4	-0.1172296	206.4	-0.208838	206.4	-0.2323503	206.4	-0.2166016	206.4	-0.2372972	206.4	-0.1910158	206.4	-0.2055177	206.4	-0.2022715
206.6	0.7925333	206.6	0.4476981	206.6	0.6029869	206.6	0.6460182	206.6	0.6348765	206.6	0.6932607	206.6	0.72015	206.6	-0.2311216	206.6	-0.1169715	206.6	-0.2144402	206.6	-0.2322151	206.6	-0.2146075	206.6	-0.237155	206.6	-0.1860829	206.6	-0.2082675	206.6	-0.2034358
206.8	0.7928978	206.8	0.449666	206.8	0.6071628	206.8	0.6518572	206.8	0.6351339	206.8	0.6858976	206.8	0.7178715	206.8	-0.2313109	206.8	-0.1162092	206.8	-0.2066704	206.8	-0.2316964	206.8	-0.2140413	206.8	-0.2321636	206.8	-0.1890236	206.8	-0.2072494	206.8	-0.1971612
207	0.7909494	207	0.447317	207	0.6033409	207	0.6532196	207	0.6377087	207	0.696452	207	0.7183987	207	-0.2329041	207	-0.1183797	207	-0.2097441	207	-0.2351345	207	-0.2093381	207	-0.2372026	207	-0.1869677	207	-0.2060706	207	-0.1980591
207.2	0.7910168	207.2	0.4501247	207.2	0.6060839	207.2	0.6532635	207.2	0.6428593	207.2	0.6971856	207.2	0.7196175	207.2	-0.23497	207.2	-0.1210967	207.2	-0.2064099	207.2	-0.2285492	207.2	-0.2117276	207.2	-0.232862	207.2	-0.187395	207.2	-0.2077589	207.2	-0.2018805
207.4	0.7976627	207.4	0.4508904	207.4	0.6052024	207.4	0.6548038	207.4	0.6439067	207.4	0.7007887	207.4	0.7245787	207.4	-0.2314057	207.4	-0.1112661	207.4	-0.2135246	207.4	-0.2333565	207.4	-0.2133171	207.4	-0.2342236	207.4	-0.185171	207.4	-0.2094278	207.4	-0.2006594
207.6	0.7972702	207.6	0.4542136	207.6	0.6133271	207.6	0.654883	207.6	0.6450334	207.6	0.7062049	207.6	0.7233858	207.6	-0.230738	207.6	-0.1187185	207.6	-0.2089537	207.6	-0.2378534	207.6	-0.2109498	207.6	-0.233711	207.6	-0.190632	207.6	-0.2069141	207.6	-0.2001845
207.8	0.797226	207.8	0.4538534	207.8	0.6148449	207.8	0.6641807	207.8	0.6470815	207.8	0.7048133	207.8	0.7272947	207.8	-0.2313761	207.8	-0.1179	207.8	-0.2098396	207.8	-0.2324212	207.8	-0.2106582	207.8	-0.2309442	207.8	-0.185182	207.8	-0.2061969	207.8	-0.2010363
208	0.8031968	208	0.4518321	208	0.6163566	208	0.6645942	208	0.6444526	208	0.7022498	208	0.7277063	208	-0.2357656	208	-0.116766	208	-0.2119826	208	-0.2311667	208	-0.2109281	208	-0.2345486	208	-0.1891289	208	-0.2087974	208	-0.2012356
208.2	0.8016471	208.2	0.4556896	208.2	0.6129059	208.2	0.6612944	208.2	0.6482534	208.2	0.7055622	208.2	0.7291285	208.2	-0.2302951	208.2	-0.1165761	208.2	-0.2060819	208.2	-0.232693	208.2	-0.2094403	208.2	-0.2305283	208.2	-0.1877763	208.2	-0.204872	208.2	-0.1989929
208.4	0.8077899	208.4	0.4604004	208.4	0.6156519	208.4	0.6640476	208.4	0.6503316	208.4	0.7067335	208.4	0.7306064	208.4	-0.2272313	208.4	-0.1107595	208.4	-0.2071767	208.4	-0.2350719	208.4	-0.2102347	208.4	-0.2338459	208.4	-0.185621	208.4	-0.2062599	208.4	-0.2007701
208.6	0.8086109	208.6	0.4628332	208.6	0.6214915	208.6	0.6660192	208.6	0.6502501	208.6	0.7095352	208.6	0.736231	208.6	-0.2302286	208.6	-0.1057137	208.6	-0.2101278	208.6	-0.2340556	208.6	-0.2124027	208.6	-0.2309874	208.6	-0.1817102	208.6	-0.2099468	208.6	-0.1996204
208.8	0.8090031	208.8	0.4589426	208.8	0.6210635	208.8	0.6660002	208.8	0.651229	208.8	0.7085893	208.8	0.7373966	208.8	-0.2346876	208.8	-0.1135808	208.8	-0.2046297	208.8	-0.2290753	208.8	-0.2109513	208.8	-0.2297562	208.8	-0.1848075	208.8	-0.2054609	208.8	-0.1966546
209	0.8088751	209	0.4654625	209	0.6234642	209	0.6695576	209	0.6544272	209	0.7116262	209	0.7382853	209	-0.2338416	209	-0.1133159	209	-0.2030981	209	-0.2295193	209	-0.2083	209	-0.2298843	209	-0.1860934	209	-0.2072679	209	-0.2010089
209.2	0.8148435	209.2	0.4689668	209.2	0.623515	209.2	0.6673371	209.2	0.6571425	209.2	0.7166721	209.2	0.738977	209.2	-0.2261283	209.2	-0.1138211	209.2	-0.2058508	209.2	-0.2320096	209.2	-0.2088051	209.2	-0.2366952	209.2	-0.1820803	209.2	-0.2069777	209.2	-0.1975486
209.4	0.8141851	209.4	0.4632575	209.4	0.6267422	209.4	0.673283	209.4	0.6593384	209.4	0.7177376	209.4	0.7451777	209.4	-0.2296272	209.4	-0.1171453	209.4	-0.2087651	209.4	-0.2350205	209.4	-0.2077918	209.4	-0.2296163	209.4	-0.1847662	209.4	-0.2125818	209.4	-0.1957079
209.6	0.8170955	209.6	0.46725	209.6	0.6248431	209.6	0.6776788	209.6	0.6605783	209.6	0.7252232	209.6	0.7509813	209.6	-0.2326039	209.6	-0.1164589	209.6	-0.2060154	209.6	-0.2339813	209.6	-0.2069441	209.6	-0.2318185	209.6	-0.1855199	209.6	-0.1999163	209.6	-0.2020088
209.8	0.8196047	209.8	0.4692276	209.8	0.6324134	209.8	0.6754487	209.8	0.6651396	209.8	0.7199246	209.8	0.7449792	209.8	-0.2312715	209.8	-0.115174	209.8	-0.2106601	209.8	-0.2301375	209.8	-0.2116316	209.8	-0.2300357	209.8	-0.1869504	209.8	-0.200207	209.8	-0.1990476
210	0.8154321	210	0.4654328	210	0.6344985	210	0.6801984	210	0.666038	210	0.7229171	210	0.7454368	210	-0.2303364	210	-0.1143024	210	-0.2070725	210	-0.2265047	210	-0.2055836	210	-0.2358848	210	-0.1797733	210	-0.2092895	210	-0.1987161
210.2	0.8215832	210.2	0.4711294	210.2	0.6327135	210.2	0.6770224	210.2	0.6695322	210.2	0.7236024	210.2	0.7507138	210.2	-0.2287374	210.2	-0.1162794	210.2	-0.2064892	210.2	-0.2264413	210.2	-0.2058165	210.2	-0.232915	210.2	-0.1859424	210.2	-0.205873	210.2	-0.1962776
210.4	0.8260322	210.4	0.4706029	210.4	0.6322773	210.4	0.6829382	210.4	0.6672875	210.4	0.7237107	210.4	0.7532191	210.4	-0.2305189	210.4	-0.1099306	210.4	-0.2056981	210.4	-0.2325844	210.4	-0.2053522	210.4	-0.2318299	210.4	-0.1796761	210.4	-0.2029327	210.4	-0.1989392
210.6	0.8244895	210.6	0.4720145	210.6	0.6347733	210.6	0.6744133	210.6	0.6632969	210.6	0.7277729	210.6	0.7485955	210.6	-0.2333717	210.6	-0.1158974	210.6	-0.209136	210.6	-0.2264668	210.6	-0.2069165	210.6	-0.2319238	210.6	-0.1828073	210.6	-0.203597	210.6	-0.1978379
210.8	0.8321224	210.8	0.4773291	210.8	0.6361374	210.8	0.6873635	210.8	0.67274	210.8	0.7287049	210.8	0.7536626	210.8	-0.2241445	210.8	-0.1109954	210.8	-0.2055905	210.8	-0.2295319	210.8	-0.2098797	210.8	-0.2313468	210.8	-0.1818564	210.8	-0.2007283	210.8	-0.1991632
211	0.8317508	211	0.4756087	211	0.6418914	211	0.6840386	211	0.6667535	211	0.7334358	211	0.7535889	211	-0.2276738	211	-0.1155059	211	-0.2082441	211	-0.2288213	211	-0.2094131	211	-0.2298078	211	-0.1792012	211	-0.2053062	211	-0.1962483
211.2	0.8287228	211.2	0.4817066	211.2	0.642485	211.2	0.6886807	211.2	0.6674759	211.2	0.7312313	211.2	0.754754	211.2	-0.229579	211.2	-0.1155593	211.2	-0.2060953	211.2	-0.2274205	211.2	-0.206619	211.2	-0.2328774	211.2	-0.1774694	211.2	-0.2039916	211.2	-0.200921
211.4	0.8301283	211.4	0.4771692	211.4	0.6443823	211.4	0.6900523	211.4	0.6782967	211.4	0.7366233	211.4	0.7591363	211.4	-0.230043	211.4	-0.1146675	211.4	-0.2062313	211.4	-0.2251589	211.4	-0.2117394	211.4	-0.2379482	211.4	-0.1823573	211.4	-0.2061469	211.4	-0.1982255
211.6	0.8313232	211.6	0.4812348	211.6	0.6423122	211.6	0.6931169	211.6	0.6768406	211.6	0.7372451	211.6	0.7575821	211.6	-0.2324762	211.6	-0.1120845	211.6	-0.2041715	211.6	-0.2229578	211.6	-0.2043425	211.6	-0.2256099	211.6	-0.1844497	211.6	-0.203696	211.6	-0.1922104
211.8	0.8345495	211.8	0.4819345	211.8	0.6527848	211.8	0.6906856	211.8	0.6801165	211.8	0.7395275	211.8	0.7615559	211.8	-0.2324675	211.8	-0.1136493	211.8	-0.2070765	211.8	-0.229146	211.8	-0.2069279	211.8	-0.2249207	211.8	-0.1819354	211.8	-0.1993515	211.8	-0.1919249
212	0.8374078	212	0.4870223	212	0.6540087	212	0.6914328	212	0.6814104	212	0.7411574	212	0.7640105	212	-0.2306355	212.01	-0.109189	212.01	-0.2050488	212.01	-0.2329752	212.01	-0.2082729	212.01	-0.2279591	212.01	-0.181888	212.01	-0.2031414	212.01	-0.1983073
212.2	0.8314533	212.2	0.482993	212.2	0.6479956	212.2	0.6926056	212.2	0.6795456	212.2	0.7454643	212.2	0.7657159	212.2	-0.2275321	212.2	-0.1093697	212.2	-0.2013658	212.2	-0.2266244	212.2	-0.2049659	212.2	-0.2277942	212.2	-0.1797987	212.2	-0.2012511	212.2	-0.1915429
212.4	0.841116	212.4	0.4878405	212.4	0.6524605	212.4	0.6936601	212.4	0.6831546	212.4	0.7424318	212.4	0.7647848	212.4	-0.2254107	212.4	-0.1092717	212.4	-0.2025084	212.4	-0.230445	212.4	-0.2055256	212.4	-0.2237349	212.4	-0.1809255	212.4	-0.2008972	212.4	-0.1997829
212.6	0.8386739	212.6	0.4836534	212.6	0.6539198	212.6	0.6980773	212.6	0.6835796	212.6	0.7432737	212.6	0.7654381	212.6	-0.2292728	212.6	-0.1101624	212.6	-0.2067214	212.6	-0.2260179	212.6	-0.2084744	212.6	-0.2296517	212.6	-0.1837001	212.6	-0.2035965	212.6	-0.1924285
212.8	0.8440811	212.8	0.4911567	212.8	0.6526587	212.8	0.7000526	212.8	0.6913528	212.8	0.7431898	212.8	0.7717797	212.8	-0.2256191	212.8	-0.11188	212.8	-0.2045632	212.8	-0.2296788	212.8	-0.2078336	212.8	-0.2296259	212.8	-0.185113	212.8	-0.1992313	212.8	-0.1938141
213	0.8473176	213	0.48913	213	0.6553519	213	0.7014292	213	0.6890503	213	0.7472965	213	0.7719477	213	-0.232204	213	-0.1113865	213	-0.2041741	213	-0.2278518	213	-0.2041816	213	-0.2266013	213	-0.1797199	213	-0.2043636	213	-0.1983381
213.2	0.8463184	213.2	0.4919884	213.2	0.6537465	213.2	0.7014551	213.2	0.693297	213.2	0.7487853	213.2	0.7715633	213.2	-0.227788	213.2	-0.111687	213.2	-0.201594	213.2	-0.2292833	213.2	-0.2049794	213.2	-0.2289353	213.2	-0.181572	213.2	-0.2000142	213.2	-0.1981273
213.4	0.8494959	213.4	0.4947765	213.4	0.654902	213.4	0.7056488	213.4	0.6921375	213.4	0.7503097	213.4	0.7780092	213.4	-0.2295876	213.4	-0.1104631	213.4	-0.2051636	213.4	-0.2307886	213.4	-0.2029029	213.4	-0.2326417	213.4	-0.1796924	213.4	-0.2034255	213.4	-0.198787
213.6	0.8534574	213.6	0.4941154	213.6	0.662709	213.6	0.7041718	213.6	0.6927447	213.6	0.7563253	213.6	0.7771922	213.6	-0.2295193	213.6	-0.1128173	213.6	-0.2052083	213.6	-0.2259147	213.6	-0.2063428	213.6	-0.2306399	213.6	-0.18005	213.6	-0.2023551	213.6	-0.1951071
213.8	0.853734	213.8	0.4972559	213.8	0.6601655	213.8	0.7083848	213.8	0.6968544	213.8	0.753399	213.8	0.7765778	213.8	-0.2297784	213.8	-0.1141744	213.8	-0.2017998	213.8	-0.2283654	213.8	-0.2049592	213.8	-0.2279665	213.8	-0.1802405	213.8	-0.2105364	213.8	-0.1931954
214	0.851751	214	0.4939038	214	0.6660925	214	0.7104347	214	0.6949716	214	0.757322	214	0.7776899	214	-0.225395	214	-0.1068811	214	-0.2035516	214	-0.2279198	214	-0.2068234	214	-0.2295988	214	-0.1786317	214	-0.1982097	214	-0.1936846
214.2	0.8553339	214.2	0.4944323	214.2	0.6625441	214.2	0.7085739	214.2	0.6983361	214.2	0.7613904	214.2	0.784867	214.2	-0.2276167	214.2	-0.1126121	214.2	-0.2069787	214.2	-0.2285149	214.2	-0.2054341	214.2	-0.2323805	214.2	-0.1794501	214.2	-0.1997667	214.2	-0.1937494
214.4	0.8592251	214.4	0.5019587	214.4	0.6697531	214.4	0.7112352	214.4	0.703504	214.4	0.7606437	214.4	0.7895872	214.4	-0.2303766	214.4	-0.1069501	214.4	-0.2031669	214.4	-0.2246998	214.4	-0.2073738	214.4	-0.225806	214.4	-0.1794688	214.4	-0.1996728	214.4	-0.1926474
214.6	0.8550536	214.6	0.5052489	214.6	0.6680847	214.6	0.7119344	214.6	0.7016444	214.6	0.7595645	214.6	0.7861046	214.6	-0.2278223	214.6	-0.1092685	214.6	-0.2029428	214.6	-0.2268929	214.6	-0.2038936	214.6	-0.2242201	214.6	-0.1837933	214.6	-0.1984394	214.6	-0.1906611
214.8	0.8636441	214.8	0.499398	214.8	0.668935	214.8	0.7149982	214.8	0.7043536	214.8	0.7598676	214.8	0.7815881	214.8	-0.2278304	214.8	-0.1104046	214.8	-0.2013533	214.8	-0.230269	214.8	-0.2028259	214.8	-0.2280444	214.8	-0.1806901	214.8	-0.2008341	214.8	-0.1941949
215	0.8573307	215	0.5037246	215	0.6706087	215	0.7211828	215	0.7049109	215	0.7622997	215	0.7876079	215	-0.2284547	215	-0.1107657	215	-0.1995543	215	-0.2215788	215	-0.200632	215	-0.2232952	215	-0.1816508	215	-0.2032516	215	-0.1912225
215.2	0.8630912	215.2	0.5009331	215.2	0.6703659	215.2	0.7183424	215.2	0.7042519	215.2	0.7655709	215.2	0.7873393	215.2	-0.2221196	215.2	-0.1120682	215.2	-0.2019054	215.2	-0.2237852	215.2	-0.1993505	215.2	-0.2296483	215.2	-0.1811001	215.2	-0.1971129	215.2	-0.1951828
215.4	0.8663886	215.4	0.50555	215.4	0.6743781	215.4	0.7187585	215.4	0.7037173	215.4	0.7665507	215.4	0.7892569	215.4	-0.224675	215.4	-0.1074604	215.4	-0.2031268	215.4	-0.2298593	215.4	-0.206127	215.4	-0.2265909	215.4	-0.1758543	215.4	-0.2040072	215.4	-0.1936403
215.6	0.8633018	215.6	0.5074148	215.6	0.6721072	215.6	0.7175826	215.6	0.7105596	215.6	0.7718411	215.6	0.7887778	215.6	-0.2255283	215.6	-0.1100803	215.6	-0.2075645	215.6	-0.2260487	215.6	-0.2051309	215.6	-0.2288094	215.6	-0.1810105	215.6	-0.199656	215.6	-0.1941223
215.8	0.870327	215.8	0.5047458	215.8	0.6778238	215.8	0.7217722	215.8	0.7126037	215.8	0.7742316	215.8	0.7942997	215.8	-0.2284079	215.8	-0.1102701	215.8	-0.2025795	215.8	-0.225883	215.8	-0.2023377	215.8	-0.2282906	215.8	-0.1818334	215.8	-0.1976656	215.8	-0.1962779
216	0.8667518	216	0.5110839	216	0.6806699	216	0.7265369	216	0.7174684	216	0.771049	216	0.7950396	216	-0.2292024	216	-0.1104794	216	-0.2030854	216	-0.2265804	216	-0.2035853	216	-0.22463	216	-0.1783278	216	-0.1979634	216	-0.1969523
216.2	0.8754697	216.2	0.5106232	216.2	0.6794212	216.2	0.7257952	216.2	0.7126046	216.2	0.774336	216.2	0.7950557	216.2	-0.2293837	216.2	-0.1088152	216.2	-0.2000022	216.2	-0.2279522	216.2	-0.2021339	216.2	-0.2293385	216.2	-0.1792137	216.2	-0.2004295	216.2	-0.1940946
216.4	0.8717036	216.4	0.5085651	216.4	0.6820723	216.4	0.72923	216.4	0.7168864	216.4	0.7743774	216.4	0.7982428	216.4	-0.2278939	216.4	-0.1094348	216.4	-0.2022243	216.4	-0.2264386	216.4	-0.2049801	216.4	-0.2300958	216.4	-0.1789863	216.4	-0.2012466	216.4	-0.191207
216.6	0.8727567	216.6	0.5148184	216.6	0.6829511	216.6	0.7272924	216.6	0.7123415	216.6	0.7774673	216.6	0.7988117	216.6	-0.2242811	216.6	-0.1078552	216.6	-0.2051643	216.6	-0.2222998	216.6	-0.2039159	216.6	-0.2258885	216.6	-0.1753788	216.6	-0.1983704	216.6	-0.1944849
216.8	0.8715973	216.8	0.507838	216.8	0.6853542	216.8	0.7300768	216.8	0.71501	216.8	0.7749903	216.8	0.8046953	216.8	-0.2284068	216.8	-0.1090587	216.8	-0.2045563	216.8	-0.223778	216.8	-0.2019648	216.8	-0.2245714	216.8	-0.1774761	216.8	-0.2005159	216.8	-0.1955305
217	0.874065	217	0.5140363	217	0.6834326	217	0.7302927	217	0.7240267	217	0.7773911	217	0.8027117	217	-0.2248071	217	-0.1064756	217	-0.2016664	217	-0.2226701	217	-0.2047615	217	-0.2261055	217	-0.1741314	217	-0.1977316	217	-0.1935836
217.2	0.8765739	217.2	0.5171211	217.2	0.6869488	217.2	0.7331888	217.2	0.7198011	217.2	0.7829682	217.2	0.8045238	217.2	-0.2272318	217.2	-0.1070106	217.2	-0.2013963	217.2	-0.2250473	217.2	-0.2071341	217.2	-0.2238725	217.2	-0.1812495	217.2	-0.2012849	217.2	-0.1944525
217.4	0.8787126	217.4	0.5164933	217.4	0.6884365	217.4	0.7372279	217.4	0.7279508	217.4	0.7819186	217.4	0.8080799	217.4	-0.2263257	217.4	-0.111808	217.4	-0.202325	217.4	-0.2241666	217.4	-0.1991068	217.4	-0.2282235	217.4	-0.1814605	217.4	-0.1988158	217.4	-0.1921858
217.6	0.8795899	217.6	0.5151002	217.6	0.6898155	217.6	0.7336836	217.6	0.7194502	217.6	0.7823988	217.6	0.8078448	217.6	-0.2266693	217.6	-0.1096104	217.6	-0.2008885	217.6	-0.2245816	217.6	-0.2073194	217.6	-0.229417	217.6	-0.1836549	217.6	-0.1950084	217.6	-0.1905673
217.8	0.8844297	217.8	0.5179379	217.8	0.6915879	217.8	0.7394726	217.8	0.7302912	217.8	0.782355	217.8	0.8090994	217.8	-0.2289877	217.8	-0.1066462	217.8	-0.1998723	217.8	-0.2210122	217.8	-0.1997916	217.8	-0.2220844	217.8	-0.1780112	217.8	-0.1993888	217.8	-0.1919867
218	0.8843733	218	0.5175428	218	0.6929836	218	0.7430061	218	0.7304601	218	0.7901238	218	0.8066406	218	-0.2224818	218	-0.1100863	218	-0.2005106	218	-0.2209163	218	-0.1999855	218	-0.2234447	218	-0.176887	218	-0.1916499	218	-0.1932609
218.2	0.8823334	218.2	0.51923	218.2	0.7005411	218.2	0.7425078	218.2	0.7284456	218.2	0.7836668	218.2	0.811842	218.2	-0.2220372	218.2	-0.105078	218.2	-0.2025239	218.2	-0.221851	218.2	-0.2018808	218.2	-0.2272118	218.2	-0.179876	218.2	-0.1980265	218.2	-0.1894979
218.4	0.8922665	218.4	0.5250856	218.4	0.699596	218.4	0.7419246	218.4	0.7278689	218.4	0.7874954	218.4	0.8105478	218.4	-0.2206453	218.4	-0.1092291	218.4	-0.2028445	218.4	-0.2248158	218.4	-0.2026382	218.4	-0.2245197	218.4	-0.1765712	218.4	-0.2012017	218.4	-0.1912187
218.6	0.8860298	218.6	0.5256191	218.6	0.6959586	218.6	0.7453504	218.6	0.7326233	218.6	0.7923998	218.6	0.8127214	218.6	-0.2260909	218.6	-0.1079546	218.6	-0.2000147	218.6	-0.2220248	218.6	-0.1978176	218.6	-0.221362	218.6	-0.1764703	218.6	-0.2003307	218.6	-0.1861145
218.8	0.8914171	218.8	0.5206117	218.8	0.6994165	218.8	0.7434915	218.8	0.7322018	218.8	0.79167	218.8	0.8143913	218.8	-0.2239963	218.8	-0.1041237	218.8	-0.1988151	218.8	-0.2248191	218.8	-0.2023887	218.8	-0.230106	218.8	-0.1812465	218.8	-0.1941806	218.8	-0.1889828
219	0.8877985	219	0.5260151	219	0.7013459	219	0.7446339	219	0.7375328	219	0.7955587	219	0.8202487	219	-0.2247725	219	-0.1045086	219	-0.1974691	219	-0.222238	219	-0.1985706	219	-0.2242218	219	-0.1795881	219	-0.1975493	219	-0.1930104
219.2	0.8947206	219.2	0.5304796	219.2	0.7016797	219.2	0.7450441	219.2	0.7335333	219.2	0.7923753	219.2	0.8194836	219.2	-0.2242688	219.2	-0.1103323	219.2	-0.1990634	219.2	-0.2225436	219.2	-0.2020909	219.2	-0.224641	219.2	-0.1776253	219.2	-0.1924244	219.2	-0.1880257
219.4	0.8920624	219.4	0.5258474	219.4	0.6998074	219.4	0.7463526	219.4	0.7388196	219.4	0.7967353	219.4	0.8220877	219.4	-0.2242117	219.4	-0.1051702	219.4	-0.2038171	219.4	-0.2209855	219.4	-0.2018972	219.4	-0.2268142	219.4	-0.1795135	219.4	-0.1956538	219.4	-0.1907828
219.6	0.8950012	219.6	0.5305067	219.6	0.7006069	219.6	0.7498295	219.6	0.7377486	219.6	0.7986884	219.6	0.8221639	219.6	-0.2224148	219.6	-0.1048656	219.6	-0.1984137	219.6	-0.2208228	219.6	-0.2044951	219.6	-0.2192423	219.6	-0.1787476	219.6	-0.1945387	219.6	-0.1936433
219.8	0.8985242	219.8	0.5267416	219.8	0.706987	219.8	0.7491943	219.8	0.7381	219.8	0.7997928	219.8	0.8253835	219.8	-0.221221	219.8	-0.1010672	219.8	-0.1963619	219.8	-0.2217128	219.8	-0.1981659	219.8	-0.2260644	219.8	-0.1753422	219.8	-0.1907993	219.8	-0.1887813
220	0.9016486	220	0.5255762	220	0.7070041	220	0.7481894	220	0.7420985	220	0.8001349	220	0.8255059	220	-0.2248949	220	-0.1031499	220	-0.1993055	220	-0.2162477	220	-0.2001186	220	-0.2235663	220	-0.1813948	220	-0.1953566	220	-0.1900756
220.2	0.892781	220.2	0.5342233	220.2	0.7059484	220.2	0.7543023	220.2	0.7407534	220.2	0.8057523	220.2	0.8266748	220.2	-0.2237612	220.2	-0.1053737	220.2	-0.1968791	220.2	-0.2237844	220.2	-0.2013576	220.2	-0.2232927	220.2	-0.1771118	220.2	-0.1972783	220.2	-0.1917677
220.4	0.9010428	220.4	0.5343302	220.4	0.7073096	220.4	0.7530764	220.4	0.7407128	220.4	0.8045569	220.4	0.8266392	220.4	-0.2253436	220.4	-0.1026918	220.4	-0.1996828	220.4	-0.2195509	220.4	-0.2035447	220.4	-0.224874	220.4	-0.1763227	220.4	-0.1979632	220.4	-0.1942411
220.6	0.9046593	220.6	0.5368785	220.6	0.7165172	220.6	0.7558617	220.6	0.7427291	220.6	0.8044928	220.6	0.8266774	220.6	-0.2243121	220.6	-0.1120762	220.6	-0.201537	220.6	-0.2220087	220.6	-0.1986513	220.6	-0.2236779	220.6	-0.1729678	220.6	-0.1954596	220.6	-0.1924635
220.8	0.9036435	220.8	0.5352591	220.8	0.7124196	220.8	0.7593952	220.8	0.7486911	220.8	0.8061384	220.8	0.8325258	220.8	-0.220891	220.8	-0.1070294	220.8	-0.1973349	220.8	-0.2201979	220.8	-0.1991822	220.8	-0.2236764	220.8	-0.1789137	220.8	-0.2008042	220.8	-0.1864001
221	0.9128141	221	0.5346262	221	0.7135895	221	0.7613948	221	0.747199	221	0.8058411	221	0.827388	221	-0.2208198	221	-0.1046456	221	-0.1971336	221	-0.2174037	221	-0.195835	221	-0.220929	221	-0.1760171	221	-0.1952367	221	-0.1904433
221.2	0.9079409	221.2	0.5350537	221.2	0.709975	221.2	0.7633665	221.2	0.7528526	221.2	0.8057156	221.2	0.8352467	221.2	-0.2214235	221.2	-0.1004141	221.2	-0.1986871	221.2	-0.2177299	221.2	-0.1949292	221.2	-0.2274644	221.2	-0.1758268	221.2	-0.1965071	221.2	-0.1927748
221.4	0.9063231	221.4	0.540822	221.4	0.7177567	221.4	0.7636431	221.4	0.7515306	221.4	0.8136525	221.4	0.8305769	221.4	-0.2227826	221.4	-0.1058751	221.4	-0.1960732	221.4	-0.2186355	221.4	-0.2020538	221.4	-0.2230826	221.4	-0.1815125	221.4	-0.1953779	221.4	-0.1885224
221.6	0.9054334	221.6	0.5450268	221.6	0.7213159	221.6	0.763401	221.6	0.7542843	221.6	0.8140765	221.6	0.8342247	221.6	-0.219173	221.6	-0.1056678	221.6	-0.1942572	221.6	-0.2168893	221.6	-0.1995465	221.6	-0.2240945	221.6	-0.1731879	221.6	-0.194659	221.6	-0.1912065
221.8	0.9081855	221.8	0.5412375	221.8	0.7180461	221.8	0.764121	221.8	0.7546967	221.8	0.811833	221.8	0.8347311	221.8	-0.2210389	221.8	-0.1062624	221.8	-0.1993739	221.8	-0.2201363	221.8	-0.1973646	221.8	-0.2270584	221.8	-0.1709686	221.8	-0.1975755	221.8	-0.1890401
222	0.9113122	222	0.5426269	222	0.7214611	222	0.7667376	222	0.7580802	222	0.8189382	222	0.8415498	222	-0.2227324	222	-0.1052559	222	-0.1980943	222	-0.2196608	222	-0.1982032	222	-0.2206456	222	-0.1756506	222	-0.1965761	222	-0.1877959
222.2	0.9145961	222.2	0.5439991	222.2	0.7206712	222.2	0.7678316	222.2	0.7551128	222.2	0.8182895	222.2	0.8412915	222.2	-0.2209449	222.2	-0.1051733	222.2	-0.2000406	222.2	-0.2207936	222.2	-0.1985095	222.2	-0.2239956	222.2	-0.1755154	222.2	-0.1994783	222.2	-0.1958799
222.4	0.9142218	222.4	0.5485684	222.4	0.7259874	222.4	0.7674412	222.4	0.7607076	222.4	0.8192111	222.4	0.8399565	222.4	-0.2246517	222.4	-0.1046666	222.4	-0.1998386	222.4	-0.224355	222.4	-0.1995992	222.4	-0.2204565	222.4	-0.1742165	222.4	-0.1982378	222.4	-0.185005
222.6	0.9130047	222.6	0.5469078	222.6	0.7243945	222.6	0.7724258	222.6	0.762391	222.6	0.8172622	222.6	0.8430309	222.6	-0.2195504	222.6	-0.1052377	222.6	-0.2041504	222.6	-0.2195953	222.6	-0.1980181	222.6	-0.2171299	222.6	-0.1778215	222.6	-0.199886	222.6	-0.1909685
222.8	0.919499	222.8	0.5480387	222.8	0.7255961	222.8	0.7743097	222.8	0.7600998	222.8	0.8182603	222.8	0.84205	222.8	-0.2220064	222.8	-0.1011554	222.8	-0.2000397	222.8	-0.2177088	222.8	-0.1977915	222.8	-0.2152416	222.8	-0.1793138	222.8	-0.1955015	222.8	-0.1897634
223	0.9186842	223	0.5507687	223	0.7262386	223	0.7693743	223	0.7607844	223	0.8218808	223	0.8419717	223	-0.2241768	223	-0.1024199	223	-0.1954122	223	-0.219542	223	-0.2005789	223	-0.2232744	223	-0.1702958	223	-0.1935658	223	-0.1930428
223.2	0.915561	223.2	0.5494799	223.2	0.731204	223.2	0.7735246	223.2	0.7651991	223.2	0.8248189	223.2	0.8441216	223.2	-0.2190889	223.2	-0.09852891	223.2	-0.1973313	223.2	-0.2165667	223.2	-0.2009898	223.2	-0.2236733	223.2	-0.176069	223.2	-0.1925496	223.2	-0.1864066
223.4	0.9225909	223.4	0.5490587	223.4	0.7327614	223.4	0.7749533	223.4	0.7672169	223.4	0.8232515	223.4	0.8451111	223.4	-0.2237226	223.4	-0.1027513	223.4	-0.194345	223.4	-0.2203097	223.4	-0.2018754	223.4	-0.2219416	223.4	-0.1729518	223.4	-0.1940392	223.4	-0.1918106
223.6	0.9236978	223.6	0.549145	223.6	0.7271645	223.6	0.7722098	223.6	0.7652827	223.6	0.8205766	223.6	0.8489948	223.6	-0.2206764	223.6	-0.1020433	223.6	-0.1932865	223.6	-0.2165779	223.6	-0.1971796	223.6	-0.2172959	223.6	-0.1733591	223.6	-0.1920741	223.6	-0.1891276
223.8	0.9213242	223.8	0.5484722	223.8	0.7387491	223.8	0.7783003	223.8	0.767357	223.8	0.8292372	223.8	0.847255	223.8	-0.2251327	223.8	-0.1009056	223.8	-0.194023	223.8	-0.2179455	223.8	-0.1972305	223.8	-0.2204393	223.8	-0.1715614	223.8	-0.1920179	223.8	-0.186403
224	0.9239345	224	0.5528941	224	0.7343795	224	0.7849177	224	0.769146	224	0.8248004	224	0.8508552	224	-0.2214485	224	-0.1037768	224	-0.1949857	224	-0.2210525	224	-0.202013	224	-0.2177898	224	-0.1701044	224	-0.1945049	224	-0.1890729
224.2	0.9253247	224.2	0.5549032	224.2	0.7357895	224.2	0.776779	224.2	0.7688076	224.2	0.8311037	224.2	0.8549239	224.2	-0.2215935	224.2	-0.1020271	224.2	-0.2001254	224.2	-0.2213036	224.2	-0.197747	224.2	-0.2184796	224.2	-0.1733014	224.2	-0.197967	224.2	-0.1896733
224.4	0.9295058	224.4	0.5524738	224.4	0.7364553	224.4	0.7836761	224.4	0.7683691	224.4	0.8334411	224.4	0.8527714	224.4	-0.220637	224.4	-0.1008516	224.4	-0.1939229	224.4	-0.2232915	224.4	-0.1989498	224.4	-0.2187679	224.4	-0.1729973	224.4	-0.1945986	224.4	-0.1882344
224.6	0.9279689	224.6	0.560984	224.6	0.7398843	224.6	0.7833195	224.6	0.7702986	224.6	0.8311648	224.6	0.8561068	224.6	-0.2218836	224.6	-0.1029261	224.6	-0.1918057	224.6	-0.2197017	224.6	-0.1924056	224.6	-0.2215089	224.6	-0.1777637	224.6	-0.1961169	224.6	-0.1914851
224.8	0.9288476	224.8	0.5513811	224.8	0.7424832	224.8	0.7854465	224.8	0.770552	224.8	0.835606	224.8	0.8539791	224.8	-0.2164882	224.8	-0.09851512	224.8	-0.1993925	224.8	-0.2163334	224.8	-0.1973182	224.8	-0.219967	224.8	-0.1720297	224.8	-0.1947375	224.8	-0.1903132
225	0.9288474	225	0.5595149	225	0.7433822	225	0.7870155	225	0.7728773	225	0.8320014	225	0.8587511	225	-0.2186525	225	-0.1018606	225	-0.1965427	225	-0.2209444	225	-0.1953028	225	-0.2200656	225	-0.1714106	225	-0.195411	225	-0.1906197
225.2	0.9288977	225.2	0.5558173	225.2	0.7392405	225.2	0.7904093	225.2	0.7754322	225.2	0.832141	225.2	0.8575369	225.2	-0.2163129	225.2	-0.1010901	225.2	-0.1973071	225.2	-0.2167776	225.2	-0.1997982	225.2	-0.223114	225.2	-0.1685649	225.2	-0.1936695	225.2	-0.1876778
225.4	0.9351271	225.4	0.5572131	225.4	0.7395881	225.4	0.7907041	225.4	0.7773608	225.4	0.8389712	225.4	0.8602727	225.4	-0.2185623	225.4	-0.1033038	225.4	-0.1948678	225.4	-0.2137646	225.4	-0.1943049	225.4	-0.2214098	225.4	-0.1718888	225.4	-0.1947933	225.4	-0.1860494
225.6	0.934011	225.6	0.5631269	225.6	0.7415649	225.6	0.7836291	225.6	0.7788643	225.6	0.8368048	225.6	0.8615491	225.6	-0.2198002	225.6	-0.1053766	225.6	-0.197332	225.6	-0.2176024	225.6	-0.1963994	225.6	-0.2179158	225.6	-0.1749486	225.6	-0.1932942	225.6	-0.1866319
225.8	0.9401121	225.8	0.5622804	225.8	0.7444692	225.8	0.7913796	225.8	0.7766157	225.8	0.8405149	225.8	0.8646762	225.8	-0.2202901	225.8	-0.09931132	225.8	-0.1951681	225.8	-0.2239512	225.8	-0.19553	225.8	-0.2168808	225.8	-0.1712214	225.8	-0.193761	225.8	-0.1910921
226	0.9330913	226	0.564577	226	0.7461495	226	0.7902874	226	0.7831324	226	0.8384988	226	0.8624332	226	-0.2208339	226	-0.1026018	226	-0.1956079	226	-0.2153325	226	-0.1898971	226	-0.2181179	226	-0.1683077	226	-0.1919925	226	-0.1865723
226.2	0.9378233	226.2	0.5653061	226.2	0.7445112	226.2	0.7997398	226.2	0.7791066	226.2	0.8408301	226.2	0.8659503	226.2	-0.2203784	226.2	-0.09755907	226.2	-0.194702	226.2	-0.218164	226.2	-0.1917128	226.2	-0.223498	226.2	-0.1670017	226.2	-0.1877959	226.2	-0.1872616
226.4	0.9395636	226.4	0.5587917	226.4	0.7459892	226.4	0.7961935	226.4	0.7866641	226.4	0.8394366	226.4	0.8628171	226.4	-0.2186975	226.4	-0.1002605	226.4	-0.19576	226.4	-0.2167085	226.4	-0.1934384	226.4	-0.222419	226.4	-0.1686111	226.4	-0.1900207	226.4	-0.1842839
226.6	0.9430175	226.6	0.5614886	226.6	0.7471268	226.6	0.7948729	226.6	0.7861989	226.6	0.8456678	226.6	0.8656318	226.6	-0.2162827	226.6	-0.09751825	226.6	-0.1961552	226.6	-0.2172412	226.6	-0.1935068	226.6	-0.2231289	226.6	-0.1681267	226.6	-0.1941819	226.6	-0.1848767
226.8	0.9380251	226.8	0.5703173	226.8	0.7473414	226.8	0.7970083	226.8	0.7896217	226.8	0.8455819	226.8	0.8690301	226.8	-0.2153157	226.8	-0.09960935	226.8	-0.1972521	226.8	-0.2128271	226.8	-0.1953535	226.8	-0.2186392	226.8	-0.165764	226.8	-0.1934063	226.8	-0.1843879
227	0.9426827	227	0.5663787	227	0.7484671	227	0.8007283	227	0.7866726	227	0.8474771	227	0.8707941	227	-0.2190033	227	-0.09872357	227	-0.1994629	227	-0.219122	227	-0.1951658	227	-0.217297	227	-0.1678815	227	-0.192289	227	-0.1878402
227.2	0.9452131	227.2	0.5681792	227.2	0.7517525	227.2	0.7971156	227.2	0.7889639	227.2	0.8499069	227.2	0.8689947	227.2	-0.2175676	227.2	-0.09909268	227.2	-0.1939497	227.2	-0.2168371	227.2	-0.1930853	227.2	-0.2192959	227.2	-0.1686948	227.2	-0.1916337	227.2	-0.187577
227.4	0.9420934	227.4	0.5679807	227.4	0.7514291	227.4	0.7964882	227.4	0.7906162	227.4	0.851641	227.4	0.8743176	227.4	-0.2189444	227.4	-0.1039915	227.4	-0.192784	227.4	-0.213492	227.4	-0.190136	227.4	-0.215263	227.4	-0.1706907	227.4	-0.1944792	227.4	-0.1847899
227.61	0.9510173	227.61	0.5703527	227.61	0.7549403	227.61	0.8024299	227.61	0.7872581	227.61	0.8522466	227.61	0.8711497	227.61	-0.220332	227.6	-0.09755912	227.6	-0.1926232	227.6	-0.2177344	227.6	-0.1939566	227.6	-0.2169464	227.6	-0.1701933	227.6	-0.1885155	227.6	-0.1869803
227.8	0.9462317	227.8	0.5715417	227.8	0.7588593	227.8	0.800772	227.8	0.7908154	227.8	0.850989	227.8	0.8800804	227.8	-0.2184769	227.8	-0.09452283	227.8	-0.1921753	227.8	-0.216658	227.8	-0.1913511	227.8	-0.2159249	227.8	-0.1718994	227.8	-0.1885421	227.8	-0.1877819
228	0.9492292	228	0.57314	228	0.7618057	228	0.804054	228	0.7906073	228	0.8531231	228	0.8757148	228	-0.2171409	228	-0.09819559	228	-0.1933337	228	-0.2143191	228	-0.1977082	228	-0.215755	228	-0.1705893	228	-0.1927452	228	-0.1854872
228.2	0.9477708	228.2	0.5760505	228.2	0.7629871	228.2	0.8011475	228.2	0.7964266	228.2	0.8554529	228.2	0.8752047	228.2	-0.2176578	228.2	-0.1019124	228.2	-0.1928909	228.2	-0.2163989	228.2	-0.1934327	228.2	-0.220764	228.2	-0.1729971	228.2	-0.1874941	228.2	-0.1834384
228.4	0.9509326	228.4	0.5748363	228.4	0.7559315	228.4	0.8030871	228.4	0.7929113	228.4	0.8553299	228.4	0.881231	228.4	-0.2172607	228.4	-0.102178	228.4	-0.1962494	228.4	-0.21555	228.4	-0.1897125	228.4	-0.2162017	228.4	-0.1703534	228.4	-0.1900414	228.4	-0.1870201
228.6	0.9557534	228.6	0.5748894	228.6	0.7640993	228.6	0.8086726	228.6	0.7946002	228.6	0.8601748	228.6	0.882597	228.6	-0.2161264	228.6	-0.09676646	228.6	-0.1959077	228.6	-0.2165873	228.6	-0.1972994	228.6	-0.2167589	228.6	-0.1714991	228.6	-0.1871062	228.6	-0.1873485
228.8	0.9532652	228.8	0.5760148	228.8	0.7622437	228.8	0.8067905	228.8	0.7979638	228.8	0.8578172	228.8	0.8823842	228.8	-0.2209953	228.8	-0.09959585	228.8	-0.1948338	228.8	-0.2132484	228.8	-0.1935139	228.8	-0.2123344	228.8	-0.168341	228.8	-0.1864671	228.8	-0.1869176
229	0.954368	229	0.5750704	229	0.7647361	229	0.8107439	229	0.7978942	229	0.8623074	229	0.8824157	229	-0.2199195	229	-0.0972796	229	-0.1910247	229	-0.2153336	229	-0.1889293	229	-0.2207695	229	-0.1711975	229	-0.186056	229	-0.187659
229.2	0.960927	229.2	0.5790969	229.2	0.7636087	229.2	0.8157126	229.2	0.7967461	229.2	0.8589044	229.2	0.8852823	229.2	-0.213578	229.2	-0.1002092	229.2	-0.1912411	229.2	-0.2181716	229.2	-0.1928289	229.2	-0.217728	229.2	-0.1623043	229.2	-0.1915141	229.2	-0.1840272
229.4	0.9614659	229.4	0.5751275	229.4	0.7689708	229.4	0.8088097	229.4	0.8032374	229.4	0.8649158	229.4	0.8861237	229.4	-0.2199946	229.4	-0.1006114	229.4	-0.1965171	229.4	-0.2144713	229.4	-0.1920311	229.4	-0.2169924	229.4	-0.1667493	229.4	-0.1885808	229.4	-0.1863736
229.6	0.9550476	229.6	0.5837566	229.6	0.7687213	229.6	0.8116084	229.6	0.8030547	229.6	0.8630952	229.6	0.8851975	229.6	-0.2170417	229.6	-0.09902511	229.6	-0.1926668	229.6	-0.2155852	229.6	-0.190129	229.6	-0.2125224	229.6	-0.164701	229.6	-0.1904992	229.6	-0.1832068
229.8	0.9606121	229.8	0.5803326	229.8	0.7693508	229.8	0.8129405	229.8	0.7985887	229.8	0.8622417	229.8	0.8841103	229.8	-0.2172968	229.8	-0.1002242	229.8	-0.194612	229.8	-0.2156172	229.8	-0.1907435	229.8	-0.2157399	229.8	-0.1657009	229.8	-0.1914079	229.8	-0.1837132
230	1.005111	230	0.6142905	230	0.8084755	230	0.8582919	230	0.8413537	230	0.9003798	230	0.9226078	230	-0.2192618	230	-0.09541579	230	-0.1891037	230	-0.212159	230	-0.1938522	230	-0.2164343	230	-0.1664986	230	-0.1881076	230	-0.1825648
230.2	1.002153	230.2	0.6185111	230.2	0.8137196	230.2	0.8567463	230.2	0.8409221	230.2	0.9072847	230.2	0.9295699	230.2	-0.2229688	230.2	-0.09788021	230.2	-0.1960429	230.2	-0.2126272	230.2	-0.1861313	230.2	-0.2161707	230.2	-0.1677431	230.2	-0.1903653	230.2	-0.1855766
230.4	1.006303	230.4	0.6206931	230.4	0.8067598	230.4	0.8601422	230.4	0.8454466	230.4	0.9088609	230.4	0.9235071	230.4	-0.2100045	230.4	-0.0980232	230.4	-0.190103	230.4	-0.2121938	230.4	-0.1929162	230.4	-0.2128803	230.4	-0.1647465	230.4	-0.1837103	230.4	-0.177609
230.6	1.001056	230.6	0.6195926	230.6	0.8087268	230.6	0.8557354	230.6	0.8448153	230.6	0.9103706	230.6	0.9270096	230.6	-0.2141351	230.6	-0.09701317	230.6	-0.1914453	230.6	-0.2125885	230.6	-0.1885094	230.6	-0.2158267	230.6	-0.1694499	230.6	-0.1838085	230.6	-0.1876776
230.8	1.006746	230.8	0.6259809	230.8	0.81156	230.8	0.8606195	230.8	0.8464337	230.8	0.9084348	230.8	0.9297834	230.8	-0.2147723	230.8	-0.09128272	230.8	-0.1867404	230.8	-0.2172868	230.8	-0.1861271	230.8	-0.2103409	230.8	-0.1652923	230.8	-0.1939679	230.8	-0.1803008
231	1.007398	231	0.6149909	231	0.8110115	231	0.8573138	231	0.8459638	231	0.9139143	231	0.9262707	231	-0.2141344	231	-0.09803088	231	-0.1928084	231	-0.2172047	231	-0.1935394	231	-0.2142649	231	-0.168132	231	-0.1832712	231	-0.1880717
231.2	1.005705	231.2	0.6215141	231.2	0.8136535	231.2	0.8626882	231.2	0.8485739	231.2	0.9141691	231.2	0.9325821	231.2	-0.2134351	231.2	-0.09241091	231.2	-0.1909227	231.2	-0.2143338	231.2	-0.1873494	231.2	-0.2137115	231.2	-0.1649647	231.2	-0.1856301	231.2	-0.1831886
231.4	1.006509	231.4	0.620966	231.4	0.8149473	231.4	0.8597775	231.4	0.8490199	231.4	0.9076082	231.4	0.9279435	231.4	-0.210245	231.4	-0.09739063	231.4	-0.1914943	231.4	-0.2111115	231.4	-0.1886279	231.4	-0.2085897	231.4	-0.1678764	231.4	-0.1865332	231.4	-0.1838999
231.6	1.00774	231.6	0.6231643	231.6	0.8136922	231.6	0.8604118	231.6	0.8472023	231.6	0.9089155	231.6	0.9318919	231.6	-0.2152047	231.6	-0.09848025	231.6	-0.1873115	231.6	-0.2097388	231.6	-0.1950446	231.6	-0.2141293	231.6	-0.1653711	231.6	-0.1875054	231.6	-0.1816989
231.8	1.007386	231.8	0.6224757	231.8	0.8178913	231.8	0.8641646	231.8	0.8507801	231.8	0.9105181	231.8	0.9297591	231.8	-0.2128267	231.8	-0.09894272	231.8	-0.186604	231.8	-0.2090612	231.8	-0.1881374	231.8	-0.2147623	231.8	-0.1661093	231.8	-0.1887273	231.8	-0.1834118
232	1.011405	232	0.6206151	232	0.8145699	232	0.8602954	232	0.8453787	232	0.9065503	232	0.9296962	232	-0.2063628	232	-0.09926966	232	-0.1894555	232	-0.2140307	232	-0.1893147	232	-0.2139391	232	-0.1625072	232	-0.186279	232	-0.1812609
232.2	1.009033	232.2	0.6264743	232.2	0.816256	232.2	0.8633333	232.2	0.8508171	232.2	0.9109955	232.2	0.9342338	232.2	-0.2116716	232.2	-0.09749812	232.2	-0.1843045	232.2	-0.2129094	232.2	-0.1857468	232.2	-0.2138047	232.2	-0.1650375	232.2	-0.184282	232.2	-0.180484
232.4	1.010351	232.4	0.6249204	232.4	0.81567	232.4	0.8633515	232.4	0.8500328	232.4	0.9148563	232.4	0.9255941	232.4	-0.2117224	232.4	-0.09980348	232.4	-0.1864591	232.4	-0.2086962	232.4	-0.1907684	232.4	-0.2119731	232.4	-0.1643562	232.4	-0.1845495	232.4	-0.1827719
232.6	1.010921	232.6	0.625072	232.6	0.8156103	232.6	0.8616235	232.6	0.8535553	232.6	0.9141645	232.6	0.9269791	232.6	-0.2107497	232.6	-0.09451061	232.6	-0.1878496	232.6	-0.213958	232.6	-0.1894957	232.6	-0.2134089	232.6	-0.1639441	232.6	-0.1905865	232.6	-0.1771269
232.81	1.007541	232.81	0.6243677	232.81	0.8206388	232.81	0.8658738	232.81	0.851442	232.81	0.9116879	232.81	0.9288971	232.81	-0.2130566	232.8	-0.09653513	232.8	-0.1877658	232.8	-0.2099112	232.8	-0.1911109	232.8	-0.2137015	232.8	-0.1636347	232.8	-0.1861619	232.8	-0.1870061
233	1.013152	233	0.6220132	233	0.8183604	233	0.8680273	233	0.8502746	233	0.9102053	233	0.9332268	233	-0.2107652	233	-0.09692273	233	-0.1910193	233	-0.2103498	233	-0.1864885	233	-0.2172972	233	-0.1636413	233	-0.1852655	233	-0.185711
233.2	1.00793	233.2	0.6253732	233.2	0.8161767	233.2	0.8636656	233.2	0.8488764	233.2	0.9132301	233.2	0.9324337	233.2	-0.2117094	233.2	-0.09390203	233.2	-0.1863557	233.2	-0.2060304	233.2	-0.1882959	233.2	-0.2084071	233.2	-0.1656462	233.2	-0.1886573	233.2	-0.1889669
233.4	1.009853	233.4	0.6242151	233.4	0.8176148	233.4	0.8633943	233.4	0.8494619	233.4	0.9158507	233.4	0.9300961	233.4	-0.2059038	233.4	-0.09396908	233.4	-0.1880331	233.4	-0.2133503	233.4	-0.1913922	233.4	-0.2105043	233.4	-0.1686169	233.4	-0.1837741	233.4	-0.1855019
233.6	1.008775	233.6	0.6224886	233.6	0.8176336	233.6	0.8653446	233.6	0.8498779	233.6	0.9162595	233.6	0.9360753	233.6	-0.2080799	233.6	-0.09476524	233.6	-0.186885	233.6	-0.209591	233.6	-0.1868012	233.6	-0.217238	233.6	-0.1655109	233.6	-0.18459	233.6	-0.1786317
233.8	1.011199	233.8	0.6244469	233.8	0.8187789	233.8	0.8681803	233.8	0.8468441	233.8	0.9176978	233.8	0.9318395	233.8	-0.207094	233.8	-0.09237733	233.8	-0.1876349	233.8	-0.2130095	233.8	-0.188913	233.8	-0.211184	233.8	-0.1611235	233.8	-0.1805899	233.8	-0.1794629
234	1.010278	234	0.6235677	234	0.8219407	234	0.8659034	234	0.8505284	234	0.9161674	234	0.9304613	234	-0.2062421	234	-0.09437354	234	-0.1901545	234	-0.2086176	234	-0.1870393	234	-0.2128462	234	-0.1637338	234	-0.1864806	234	-0.1810781
234.2	1.014146	234.2	0.6240649	234.2	0.822211	234.2	0.875075	234.2	0.8507978	234.2	0.9129624	234.2	0.9359885	234.2	-0.2099504	234.2	-0.09755702	234.2	-0.1900994	234.2	-0.2150052	234.2	-0.189498	234.2	-0.2121816	234.2	-0.1575893	234.2	-0.1836968	234.2	-0.1830409
234.4	1.006584	234.4	0.627809	234.4	0.8196056	234.4	0.8618903	234.4	0.8486146	234.4	0.9161786	234.4	0.9304721	234.4	-0.2096886	234.4	-0.09290501	234.4	-0.1829871	234.4	-0.2104588	234.4	-0.1899208	234.4	-0.2157641	234.4	-0.1640651	234.4	-0.181496	234.4	-0.1800821
234.6	1.010768	234.6	0.6253958	234.6	0.8203124	234.6	0.867934	234.6	0.8507744	234.6	0.9196325	234.6	0.934838	234.6	-0.2047442	234.6	-0.09338769	234.6	-0.1876842	234.6	-0.2111103	234.6	-0.1899482	234.6	-0.2158481	234.6	-0.1613306	234.6	-0.1849938	234.6	-0.1825532
234.8	1.008627	234.8	0.6219113	234.8	0.8156587	234.8	0.8660645	234.8	0.8522638	234.8	0.9123939	234.8	0.9354084	234.8	-0.2110569	234.8	-0.09106705	234.8	-0.186234	234.8	-0.209336	234.8	-0.1879503	234.8	-0.2139498	234.8	-0.1632066	234.8	-0.1839172	234.8	-0.1810912
235	1.00934	235	0.6211878	235	0.8167152	235	0.868767	235	0.8530611	235	0.9161317	235	0.9362551	235	-0.210801	235	-0.09127289	235	-0.187535	235	-0.2097868	235	-0.182748	235	-0.2107954	235	-0.1632776	235	-0.1865343	235	-0.182788
235.2	1.013684	235.2	0.6274591	235.2	0.8212967	235.2	0.862713	235.2	0.8486322	235.2	0.9147747	235.2	0.9369108	235.2	-0.2073751	235.2	-0.0886735	235.2	-0.1903272	235.2	-0.2090967	235.2	-0.1833857	235.2	-0.2097859	235.2	-0.1592263	235.2	-0.1854777	235.2	-0.1781274
235.4	1.00752	235.4	0.6279556	235.4	0.822996	235.4	0.8675913	235.4	0.8518767	235.4	0.9163767	235.4	0.9335203	235.4	-0.2055277	235.4	-0.09011981	235.4	-0.1852993	235.4	-0.2101327	235.4	-0.1826251	235.4	-0.2049274	235.4	-0.1636087	235.4	-0.1848216	235.4	-0.1807728
235.6	1.015493	235.6	0.6227351	235.6	0.8176834	235.6	0.8689802	235.6	0.8544319	235.6	0.9147713	235.6	0.9346476	235.6	-0.2102736	235.6	-0.09438305	235.6	-0.1853793	235.6	-0.2058302	235.6	-0.189744	235.6	-0.2036739	235.6	-0.1587117	235.6	-0.1852005	235.6	-0.1786895
235.8	1.011794	235.8	0.6234965	235.8	0.8205393	235.8	0.8703259	235.8	0.8464113	235.8	0.9170452	235.8	0.9312908	235.8	-0.2083982	235.8	-0.09013911	235.8	-0.1876605	235.8	-0.210137	235.8	-0.1898274	235.8	-0.2112288	235.8	-0.1593244	235.8	-0.1883645	235.8	-0.1782793
236	1.010062	236	0.623737	236	0.8208489	236	0.8693668	236	0.8531604	236	0.918411	236	0.9310051	236	-0.2095225	236	-0.09335253	236	-0.1838111	236	-0.2064284	236	-0.1874471	236	-0.2070511	236	-0.1628692	236	-0.1833286	236	-0.1841294
236.2	1.011453	236.2	0.630364	236.2	0.822786	236.2	0.8670813	236.2	0.8568914	236.2	0.9198896	236.2	0.9369836	236.2	-0.2079351	236.2	-0.08870242	236.2	-0.1830778	236.2	-0.2098158	236.2	-0.1884929	236.2	-0.2140733	236.2	-0.1628098	236.2	-0.1855755	236.2	-0.1803477
236.4	1.009177	236.4	0.6262779	236.4	0.8184386	236.4	0.864183	236.4	0.8540787	236.4	0.91512	236.4	0.9349943	236.4	-0.2081137	236.4	-0.09565137	236.4	-0.1841994	236.4	-0.2099901	236.4	-0.1864154	236.4	-0.2119896	236.4	-0.1582858	236.4	-0.1802854	236.4	-0.1794618
236.6	1.01251	236.6	0.6224787	236.6	0.8253361	236.6	0.8631933	236.6	0.8522825	236.6	0.9165044	236.6	0.9312384	236.6	-0.2074348	236.6	-0.08994484	236.6	-0.1887944	236.6	-0.2105324	236.6	-0.1866195	236.6	-0.2051326	236.6	-0.1627485	236.6	-0.1872069	236.6	-0.1818198
236.8	1.012741	236.8	0.6257088	236.8	0.8197061	236.8	0.8736793	236.8	0.8524165	236.8	0.919812	236.8	0.937987	236.8	-0.2068152	236.8	-0.09360351	236.8	-0.1872091	236.8	-0.2065794	236.8	-0.1888817	236.8	-0.2128207	236.8	-0.1589044	236.8	-0.1839116	236.8	-0.1792608
237	1.007892	237	0.6314773	237	0.8246867	237	0.865992	237	0.8564931	237	0.9198018	237	0.9357553	237	-0.2076363	237	-0.08759144	237	-0.1857436	237	-0.2102713	237	-0.1895168	237	-0.210131	237	-0.1630182	237	-0.181536	237	-0.1786935
237.2	1.012748	237.2	0.631986	237.2	0.8172889	237.2	0.8689587	237.2	0.8577455	237.2	0.9224575	237.2	0.9375827	237.2	-0.2092942	237.2	-0.09259672	237.2	-0.1845021	237.2	-0.205642	237.2	-0.1843142	237.2	-0.2072209	237.2	-0.1638706	237.2	-0.1819691	237.2	-0.1793038
237.4	1.013178	237.4	0.6260428	237.4	0.8257688	237.4	0.8695439	237.4	0.8555871	237.4	0.9191093	237.4	0.9401677	237.4	-0.2057582	237.4	-0.09085995	237.4	-0.181263	237.4	-0.2078249	237.4	-0.1896815	237.4	-0.2108158	237.4	-0.1597334	237.4	-0.180255	237.4	-0.1806789
237.6	1.013283	237.6	0.6252251	237.6	0.8224029	237.6	0.8737121	237.6	0.8578017	237.6	0.9153252	237.6	0.9362003	237.6	-0.2060295	237.6	-0.09387524	237.6	-0.18222	237.6	-0.2100065	237.6	-0.1818255	237.6	-0.2092907	237.6	-0.162382	237.6	-0.1835181	237.6	-0.1845324
237.8	1.011209	237.8	0.6292179	237.8	0.8169522	237.8	0.8684081	237.8	0.8539026	237.8	0.9189448	237.8	0.9384291	237.8	-0.2049583	237.8	-0.08679414	237.8	-0.1847354	237.8	-0.2088408	237.8	-0.1877375	237.8	-0.2106768	237.8	-0.1623745	237.8	-0.1799285	237.8	-0.1816673
238	1.011511	238	0.6260313	238	0.8182107	238	0.8706062	238	0.85247	238	0.920127	238	0.9322986	238	-0.2093706	238	-0.09516391	238	-0.1857642	238	-0.2091035	238	-0.1852772	238	-0.2103334	238	-0.1571678	238	-0.1844598	238	-0.1820471
238.2	1.01525	238.2	0.6272322	238.2	0.8209344	238.2	0.872254	238.2	0.8537356	238.2	0.9235015	238.2	0.9366015	238.2	-0.203181	238.2	-0.09203834	238.2	-0.1857162	238.2	-0.2080456	238.2	-0.18397	238.2	-0.2049983	238.2	-0.1598588	238.2	-0.1842888	238.2	-0.1803288
238.4	1.014909	238.4	0.6205485	238.4	0.8236347	238.4	0.8727438	238.4	0.8569448	238.4	0.9177753	238.4	0.9372153	238.4	-0.2073632	238.4	-0.08855175	238.4	-0.1862643	238.4	-0.2067375	238.4	-0.1852648	238.4	-0.2112791	238.4	-0.1592517	238.4	-0.1795129	238.4	-0.1783436
238.6	1.011264	238.6	0.6282465	238.6	0.8228726	238.6	0.8694176	238.6	0.857319	238.6	0.9157117	238.6	0.9355666	238.6	-0.2030159	238.6	-0.09054382	238.6	-0.184143	238.6	-0.2083747	238.6	-0.1836264	238.6	-0.2049537	238.6	-0.1570417	238.6	-0.1839195	238.6	-0.1782631
238.8	1.010838	238.8	0.6295332	238.8	0.8205407	238.8	0.8670595	238.8	0.8562378	238.8	0.9224106	238.8	0.9377551	238.8	-0.2060129	238.8	-0.08806571	238.8	-0.1835308	238.8	-0.2069139	238.8	-0.1830221	238.8	-0.2074516	238.8	-0.15951	238.8	-0.1822041	238.8	-0.1765996
239	1.012099	239	0.6305354	239	0.8223695	239	0.8747131	239	0.8581081	239	0.9231294	239	0.9321895	239	-0.2099366	239	-0.0937242	239	-0.1845098	239	-0.2079086	239	-0.1833992	239	-0.2081749	239	-0.1609196	239	-0.1809425	239	-0.177766
239.22	1.017666	239.22	0.6302378	239.22	0.8190683	239.22	0.8686233	239.22	0.8576223	239.22	0.9210256	239.22	0.9393537	239.22	-0.2056092	239.2	-0.09135412	239.2	-0.1832836	239.2	-0.2065594	239.2	-0.185516	239.2	-0.2022094	239.2	-0.155907	239.2	-0.1803	239.2	-0.1809103
239.4	1.012136	239.4	0.6267998	239.4	0.8266222	239.4	0.8698773	239.4	0.8569103	239.4	0.9224254	239.4	0.9396904	239.4	-0.2083221	239.4	-0.0963017	239.4	-0.1906272	239.4	-0.2051722	239.4	-0.1835062	239.4	-0.2097994	239.4	-0.1555205	239.4	-0.180562	239.4	-0.1749405
239.6	1.017539	239.6	0.627469	239.6	0.8233449	239.6	0.868989	239.6	0.8553694	239.6	0.91971	239.6	0.9334645	239.6	-0.2040517	239.6	-0.09386591	239.6	-0.1848793	239.6	-0.2022441	239.6	-0.1822938	239.6	-0.2084422	239.6	-0.1593831	239.6	-0.1774109	239.6	-0.179877
239.8	1.014324	239.8	0.6295639	239.8	0.8259624	239.8	0.8725381	239.8	0.8564547	239.8	0.9231477	239.8	0.9380494	239.8	-0.2031177	239.8	-0.08843086	239.8	-0.1851719	239.8	-0.2038665	239.8	-0.18198	239.8	-0.2106604	239.8	-0.1567928	239.8	-0.1782521	239.8	-0.1834641
240	1.016951	240	0.6300797	240	0.8267787	240	0.8704466	240	0.8551438	240	0.9235402	240	0.9413765	240	-0.2046828	240	-0.09626731	240	-0.1773182	240	-0.2042186	240	-0.1804012	240	-0.2093862	240	-0.1609435	240	-0.1813882	240	-0.1694916
240.2	1.012872	240.2	0.6252992	240.2	0.8272246	240.2	0.8728712	240.2	0.8531484	240.2	0.9201978	240.2	0.9394243	240.2	-0.206355	240.2	-0.08941526	240.2	-0.1816351	240.2	-0.2072991	240.2	-0.1891581	240.2	-0.2069916	240.2	-0.1567003	240.2	-0.1803601	240.2	-0.1778928
240.4	1.018223	240.4	0.6306463	240.4	0.8251128	240.4	0.8671139	240.4	0.8523961	240.4	0.919313	240.4	0.9381149	240.4	-0.2058336	240.4	-0.08686365	240.4	-0.1889981	240.4	-0.2036178	240.4	-0.1836008	240.4	-0.2095496	240.4	-0.1562961	240.4	-0.1848749	240.4	-0.1783766
240.6	1.013443	240.6	0.629137	240.6	0.8241261	240.6	0.87761	240.6	0.854469	240.6	0.9208197	240.6	0.9373681	240.6	-0.2038373	240.6	-0.08903039	240.6	-0.1865485	240.6	-0.2041901	240.6	-0.1834022	240.6	-0.2094515	240.6	-0.1580926	240.6	-0.1777567	240.6	-0.1762356
240.8	1.012249	240.8	0.6251087	240.8	0.8199263	240.8	0.8720261	240.8	0.8544298	240.8	0.9182	240.8	0.9365695	240.8	-0.2035073	240.8	-0.0941548	240.8	-0.1813152	240.8	-0.2035682	240.8	-0.1825441	240.8	-0.2063363	240.8	-0.1560344	240.8	-0.1811792	240.8	-0.1771318
241	1.015698	241	0.6255155	241	0.8235502	241	0.8733777	241	0.8592557	241	0.9157919	241	0.9431811	241	-0.2068873	241	-0.08818591	241	-0.1844573	241	-0.2013274	241	-0.1870715	241	-0.2053122	241	-0.1586278	241	-0.18291	241	-0.1733498
241.21	1.016909	241.21	0.63362	241.21	0.8254139	241.21	0.8726256	241.21	0.8579623	241.21	0.9217963	241.21	0.9452335	241.21	-0.2089962	241.2	-0.08967449	241.2	-0.1798552	241.2	-0.1994075	241.2	-0.1821695	241.2	-0.2060892	241.2	-0.1550136	241.2	-0.1790597	241.2	-0.1752533
241.4	1.021316	241.4	0.6271084	241.4	0.8214541	241.4	0.8701805	241.4	0.8548419	241.4	0.9233461	241.4	0.9420362	241.4	-0.205198	241.4	-0.09214671	241.4	-0.1795557	241.4	-0.2046264	241.4	-0.1810799	241.4	-0.2042101	241.4	-0.1562812	241.4	-0.1787213	241.4	-0.1773251
241.6	1.01714	241.6	0.6284257	241.6	0.8267736	241.6	0.8734306	241.6	0.8573992	241.6	0.9235491	241.6	0.936364	241.6	-0.2010858	241.6	-0.08434313	241.6	-0.1859048	241.6	-0.2061445	241.6	-0.1818748	241.6	-0.20791	241.6	-0.1549233	241.6	-0.1820065	241.6	-0.1787745
241.8	1.016718	241.8	0.6279548	241.8	0.8253083	241.8	0.8735353	241.8	0.8558616	241.8	0.9251071	241.8	0.9381608	241.8	-0.2067567	241.8	-0.08429167	241.8	-0.1842325	241.8	-0.2047933	241.8	-0.1790689	241.8	-0.2038368	241.8	-0.157365	241.8	-0.1807679	241.8	-0.1745823
242	1.015516	242	0.6285348	242	0.8238755	242	0.8747686	242	0.862598	242	0.9221623	242	0.9422696	242	-0.20064	242	-0.08691453	242	-0.1778359	242	-0.2043307	242	-0.1857909	242	-0.2065645	242	-0.1558561	242	-0.1785333	242	-0.1806513
242.2	1.012896	242.2	0.6329163	242.2	0.8278591	242.2	0.8743425	242.2	0.8596932	242.2	0.9244635	242.2	0.9452427	242.2	-0.2041775	242.2	-0.08789192	242.2	-0.1818849	242.2	-0.2058656	242.2	-0.1850028	242.2	-0.207453	242.2	-0.1608649	242.2	-0.1761234	242.2	-0.1738668
242.4	1.017843	242.4	0.6274548	242.4	0.8287628	242.4	0.8776962	242.4	0.8595044	242.4	0.9235899	242.4	0.9398537	242.4	-0.1989641	242.4	-0.08551428	242.4	-0.1785535	242.4	-0.2044657	242.4	-0.1858139	242.4	-0.208649	242.4	-0.1591979	242.4	-0.1790189	242.4	-0.1812119
242.6	1.0127	242.6	0.6305527	242.6	0.826485	242.6	0.8803995	242.6	0.8591249	242.6	0.921168	242.6	0.9445299	242.6	-0.2031998	242.6	-0.085726	242.6	-0.1840587	242.6	-0.1994444	242.6	-0.1838593	242.6	-0.20505	242.6	-0.1593215	242.6	-0.1787725	242.6	-0.1761216
242.8	1.011334	242.8	0.6305565	242.8	0.8252371	242.8	0.8771063	242.8	0.8584571	242.8	0.9212664	242.8	0.9415279	242.8	-0.2033623	242.8	-0.08480712	242.8	-0.1811082	242.8	-0.2025342	242.8	-0.1832207	242.8	-0.2064774	242.8	-0.1513682	242.8	-0.1765924	242.8	-0.1780991
243	1.016005	243	0.6332974	243	0.826221	243	0.8742602	243	0.8614008	243	0.9236122	243	0.9404956	243	-0.2004437	243	-0.09013093	243	-0.1790652	243	-0.2046395	243	-0.1770666	243	-0.2087558	243	-0.1569962	243	-0.1773772	243	-0.1776308
243.2	1.020689	243.2	0.6305524	243.2	0.8243549	243.2	0.8760771	243.2	0.8586647	243.2	0.9266841	243.2	0.9415643	243.2	-0.2059485	243.2	-0.08693817	243.2	-0.1821679	243.2	-0.1995482	243.2	-0.1793574	243.2	-0.1992892	243.2	-0.1585002	243.2	-0.1820548	243.2	-0.1772255
243.4	1.019104	243.4	0.6332993	243.4	0.8243136	243.4	0.8737199	243.4	0.858339	243.4	0.9208148	243.4	0.9390767	243.4	-0.2082987	243.4	-0.09072222	243.4	-0.1773841	243.4	-0.2075037	243.4	-0.181814	243.4	-0.2065933	243.4	-0.154027	243.4	-0.1793813	243.4	-0.1752514
243.6	1.017031	243.6	0.6277823	243.6	0.8264929	243.6	0.8754721	243.6	0.8551225	243.6	0.9252388	243.6	0.9458539	243.6	-0.2046482	243.6	-0.09389655	243.6	-0.1779546	243.6	-0.2043183	243.6	-0.1802466	243.6	-0.2066288	243.6	-0.158348	243.6	-0.1765951	243.6	-0.1762882
243.8	1.01904	243.8	0.630659	243.8	0.8304735	243.8	0.8773469	243.8	0.8614054	243.8	0.9203115	243.8	0.9437684	243.8	-0.2053307	243.8	-0.08716508	243.8	-0.178922	243.8	-0.202403	243.8	-0.1858819	243.8	-0.2062857	243.8	-0.1552664	243.8	-0.1786914	243.8	-0.178003
244	1.01341	244	0.6344304	244	0.8247379	244	0.8769447	244	0.858889	244	0.922806	244	0.9409613	244	-0.2041102	244	-0.0879963	244	-0.1817311	244	-0.2049566	244	-0.1739691	244	-0.2054134	244	-0.1572055	244	-0.1795592	244	-0.1768823
244.2	1.019293	244.2	0.6337014	244.2	0.8331543	244.2	0.8738323	244.2	0.8592972	244.2	0.9257275	244.2	0.9386116	244.2	-0.2034295	244.2	-0.08812889	244.2	-0.1805844	244.2	-0.2010145	244.2	-0.1819051	244.2	-0.2057522	244.2	-0.1559699	244.2	-0.1754325	244.2	-0.1735998
244.4	1.017854	244.4	0.6325986	244.4	0.8284433	244.4	0.8793103	244.4	0.8633924	244.4	0.9243024	244.4	0.9438125	244.4	-0.1981174	244.4	-0.08499071	244.4	-0.1810229	244.4	-0.2014649	244.4	-0.1806548	244.4	-0.2050959	244.4	-0.1572467	244.4	-0.1794602	244.4	-0.175133
244.6	1.022745	244.6	0.6323013	244.6	0.8299976	244.6	0.8769735	244.6	0.860846	244.6	0.926463	244.6	0.9451526	244.6	-0.203601	244.6	-0.08879474	244.6	-0.1875165	244.6	-0.195898	244.6	-0.1836852	244.6	-0.1995246	244.6	-0.1560232	244.6	-0.1801619	244.6	-0.1759729
244.8	1.018917	244.8	0.6341184	244.8	0.8292329	244.8	0.8690048	244.8	0.861138	244.8	0.9241186	244.8	0.9440866	244.8	-0.2029041	244.8	-0.08427101	244.8	-0.1785637	244.8	-0.2014337	244.8	-0.1788662	244.8	-0.2031738	244.8	-0.1570269	244.8	-0.1730985	244.8	-0.1729877
245	1.021431	245	0.6307071	245	0.8272927	245	0.8777905	245	0.8604745	245	0.9215316	245	0.9402758	245	-0.2036802	245	-0.08371408	245	-0.1764546	245	-0.2047099	245	-0.1834289	245	-0.2037032	245	-0.1543664	245	-0.1778181	245	-0.1762122
245.2	1.021263	245.2	0.6327623	245.2	0.8275844	245.2	0.8702865	245.2	0.8596781	245.2	0.9225991	245.2	0.9417297	245.2	-0.2085992	245.2	-0.09021793	245.2	-0.1838643	245.2	-0.2041936	245.2	-0.1828309	245.2	-0.2014116	245.2	-0.1568057	245.2	-0.1750508	245.2	-0.1744796
245.4	1.0186	245.4	0.631622	245.4	0.8289064	245.4	0.8772088	245.4	0.8628561	245.4	0.9282757	245.4	0.9485944	245.4	-0.2026445	245.4	-0.08453291	245.4	-0.1792314	245.4	-0.2018423	245.4	-0.1815936	245.4	-0.2022657	245.4	-0.1571337	245.4	-0.1799277	245.4	-0.1782541
245.6	1.02401	245.6	0.6360483	245.6	0.8266805	245.6	0.8759643	245.6	0.8654959	245.6	0.9240293	245.6	0.9439182	245.6	-0.2029677	245.6	-0.08336978	245.6	-0.1798538	245.6	-0.1958242	245.6	-0.1790326	245.6	-0.2007128	245.6	-0.152546	245.6	-0.1760983	245.6	-0.1755886
245.8	1.01801	245.8	0.635735	245.8	0.8298854	245.8	0.8803065	245.8	0.8622732	245.8	0.9243037	245.8	0.9420784	245.8	-0.204137	245.8	-0.08828066	245.8	-0.1810189	245.8	-0.201644	245.8	-0.1808092	245.8	-0.2012312	245.8	-0.1542195	245.8	-0.1752468	245.8	-0.1737497
246	1.016269	246	0.6354455	246	0.8292668	246	0.8718952	246	0.8643841	246	0.9242374	246	0.9440092	246	-0.2043416	246	-0.08463018	246	-0.1800492	246	-0.2013222	246	-0.1773991	246	-0.2021943	246	-0.1558852	246	-0.1765846	246	-0.1766456
246.2	1.024543	246.2	0.6285878	246.2	0.829038	246.2	0.8749869	246.2	0.8632622	246.2	0.921971	246.2	0.9460227	246.2	-0.1990038	246.2	-0.08595669	246.2	-0.1839597	246.2	-0.2020852	246.2	-0.1785398	246.2	-0.2015294	246.2	-0.1508663	246.2	-0.1754822	246.2	-0.1737957
246.4	1.01776	246.4	0.6287283	246.4	0.8297244	246.4	0.8783894	246.4	0.8667979	246.4	0.9223733	246.4	0.9413503	246.4	-0.2005957	246.4	-0.08723896	246.4	-0.1812054	246.4	-0.2014739	246.4	-0.1790531	246.4	-0.2057548	246.4	-0.1569234	246.4	-0.1772774	246.4	-0.1717391
246.6	1.021091	246.6	0.6305795	246.6	0.8307361	246.6	0.8767726	246.6	0.8602432	246.6	0.9280736	246.6	0.9432102	246.6	-0.2075042	246.6	-0.09071301	246.6	-0.1763337	246.6	-0.1988011	246.6	-0.1783576	246.6	-0.2058579	246.6	-0.1508901	246.6	-0.1764804	246.6	-0.1730946
246.8	1.022102	246.8	0.6336024	246.8	0.8319694	246.8	0.8756909	246.8	0.8685583	246.8	0.9252027	246.8	0.9467193	246.8	-0.2015446	246.8	-0.08550898	246.8	-0.1781854	246.8	-0.2029917	246.8	-0.1813035	246.8	-0.2070141	246.8	-0.156627	246.8	-0.1766655	246.8	-0.1738487
247	1.019016	247	0.6280079	247	0.8305167	247	0.8769267	247	0.8644357	247	0.9291561	247	0.9454462	247	-0.2029255	247	-0.08526649	247	-0.1771235	247	-0.2022143	247	-0.1791179	247	-0.2019199	247	-0.1552586	247	-0.1727868	247	-0.1700196
247.2	1.019463	247.2	0.6325185	247.2	0.8306177	247.2	0.8748741	247.2	0.8621345	247.2	0.9278631	247.2	0.9476395	247.2	-0.1995428	247.2	-0.07959317	247.2	-0.1793056	247.2	-0.2019884	247.2	-0.1796561	247.2	-0.2012296	247.2	-0.1540929	247.2	-0.1754335	247.2	-0.1762531
247.4	1.019514	247.4	0.6328436	247.4	0.8287323	247.4	0.8795304	247.4	0.8605251	247.4	0.9258067	247.4	0.9448971	247.4	-0.2051367	247.4	-0.07796396	247.4	-0.1801238	247.4	-0.1975719	247.4	-0.1837354	247.4	-0.2036053	247.4	-0.1553749	247.4	-0.1740131	247.4	-0.1714676
247.6	1.018934	247.6	0.6372454	247.6	0.8258861	247.6	0.8793947	247.6	0.8630748	247.6	0.9286944	247.6	0.9415362	247.6	-0.2066105	247.6	-0.08698453	247.6	-0.1797826	247.6	-0.19926	247.6	-0.1803772	247.6	-0.2029929	247.6	-0.1497962	247.6	-0.17793	247.6	-0.1714546
247.8	1.019915	247.8	0.6306118	247.8	0.8275697	247.8	0.8755792	247.8	0.8605263	247.8	0.9264633	247.8	0.9410965	247.8	-0.1943028	247.8	-0.08565313	247.8	-0.1769805	247.8	-0.2030122	247.8	-0.1803467	247.8	-0.2033795	247.8	-0.152601	247.8	-0.1720581	247.8	-0.1708048
248	1.022403	248	0.630373	248	0.8295239	248	0.8798187	248	0.8612114	248	0.9259315	248	0.9463742	248	-0.2040201	248	-0.08693599	248	-0.1786124	248	-0.1960346	248	-0.1796118	248	-0.204233	248	-0.1519969	248	-0.1765573	248	-0.1693227
248.2	1.020764	248.2	0.633322	248.2	0.8351173	248.2	0.8789456	248.2	0.8630027	248.2	0.925668	248.2	0.9430006	248.2	-0.2005504	248.2	-0.0811991	248.2	-0.1789501	248.2	-0.1968202	248.2	-0.1755604	248.2	-0.2031706	248.2	-0.1463968	248.2	-0.1764986	248.2	-0.1741703
248.4	1.018195	248.4	0.6397586	248.4	0.8290625	248.4	0.8784767	248.4	0.8639635	248.4	0.9236953	248.4	0.9453205	248.4	-0.1954541	248.4	-0.08169105	248.4	-0.178238	248.4	-0.2003779	248.4	-0.1828029	248.4	-0.2012708	248.4	-0.1520907	248.4	-0.1782464	248.4	-0.1747836
248.6	1.019267	248.6	0.6285877	248.6	0.8291211	248.6	0.8783467	248.6	0.8627849	248.6	0.925146	248.6	0.9450712	248.6	-0.1964515	248.6	-0.08829471	248.6	-0.177109	248.6	-0.1965167	248.6	-0.1759004	248.6	-0.2004162	248.6	-0.1549282	248.6	-0.1761483	248.6	-0.1701581
248.8	1.020122	248.8	0.6377698	248.8	0.8286713	248.8	0.8784706	248.8	0.8604124	248.8	0.9290411	248.8	0.9451569	248.8	-0.2006368	248.8	-0.08414523	248.8	-0.1802606	248.8	-0.2006122	248.8	-0.1750885	248.8	-0.2008391	248.8	-0.1506549	248.8	-0.1745753	248.8	-0.1707529
249.01	1.021258	249.01	0.6338862	249.01	0.831742	249.01	0.8771435	249.01	0.8676509	249.01	0.9264774	249.01	0.9477919	249.01	-0.2026257	249	-0.08173624	249	-0.1762857	249	-0.2028615	249	-0.1780716	249	-0.2003892	249	-0.1538474	249	-0.1714551	249	-0.1746737
249.2	1.022094	249.2	0.6305299	249.2	0.8310888	249.2	0.8785373	249.2	0.8647884	249.2	0.9285924	249.2	0.9448105	249.2	-0.1971776	249.2	-0.08282568	249.2	-0.1783316	249.2	-0.2035388	249.2	-0.1784778	249.2	-0.2040659	249.2	-0.1523112	249.2	-0.1705871	249.2	-0.1810757
249.4	1.023951	249.4	0.6378146	249.4	0.8347321	249.4	0.8791318	249.4	0.8619911	249.4	0.9320903	249.4	0.9473823	249.4	-0.2006827	249.4	-0.0835983	249.4	-0.1779346	249.4	-0.196575	249.4	-0.1813234	249.4	-0.2038164	249.4	-0.1490608	249.4	-0.1737416	249.4	-0.1719293
249.6	1.020408	249.6	0.6310295	249.6	0.8325686	249.6	0.8753629	249.6	0.8660165	249.6	0.9295596	249.6	0.9424832	249.6	-0.2013764	249.6	-0.08320834	249.6	-0.1765873	249.6	-0.201493	249.6	-0.1745941	249.6	-0.2027335	249.6	-0.1503825	249.6	-0.1757594	249.6	-0.171017
249.8	1.023158	249.8	0.6321445	249.8	0.8338632	249.8	0.8772588	249.8	0.8655489	249.8	0.9293696	249.8	0.9457654	249.8	-0.2007472	249.8	-0.08255743	249.8	-0.1762447	249.8	-0.1966703	249.8	-0.1765415	249.8	-0.2017011	249.8	-0.1482752	249.8	-0.1739771	249.8	-0.173788
250	1.025953	250	0.6333911	250	0.8358514	250	0.8801545	250	0.8653727	250	0.9311888	250	0.9491212	250	-0.2009489	250	-0.08254163	250	-0.1794143	250	-0.1966688	250	-0.176251	250	-0.2037618	250	-0.1502058	250	-0.1694719	250	-0.1735585
250.2	1.022193	250.2	0.6352549	250.2	0.8306551	250.2	0.8824836	250.2	0.8616222	250.2	0.9271851	250.2	0.9484594	250.2	-0.1971138	250.2	-0.07909206	250.2	-0.1781843	250.2	-0.1991135	250.2	-0.1761881	250.2	-0.2041402	250.2	-0.1514395	250.2	-0.1730504	250.2	-0.1690982
250.4	1.019084	250.4	0.6363423	250.4	0.8354609	250.4	0.8747198	250.4	0.86348	250.4	0.928441	250.4	0.9465517	250.4	-0.1988193	250.41	-0.08640694	250.41	-0.1811231	250.41	-0.199256	250.41	-0.1739324	250.41	-0.1976161	250.41	-0.14606	250.41	-0.1740889	250.41	-0.1706401
250.6	1.026811	250.6	0.6328325	250.6	0.8337052	250.6	0.8772754	250.6	0.8639975	250.6	0.9290838	250.6	0.9539058	250.6	-0.1991026	250.6	-0.07976492	250.6	-0.1757258	250.6	-0.1996247	250.6	-0.1773268	250.6	-0.2005896	250.6	-0.1502824	250.6	-0.1740813	250.6	-0.1710666
250.8	1.026603	250.8	0.6360539	250.8	0.8317205	250.8	0.8755196	250.8	0.8688918	250.8	0.9299251	250.8	0.9428571	250.8	-0.1992893	250.8	-0.08059935	250.8	-0.1774433	250.8	-0.1953766	250.8	-0.1755056	250.8	-0.2034097	250.8	-0.1474168	250.8	-0.1687227	250.8	-0.1771915
251	1.021591	251	0.6340929	251	0.8340178	251	0.8808817	251	0.8675106	251	0.9274068	251	0.9462051	251	-0.2002143	251	-0.08040061	251	-0.1740168	251	-0.1983634	251	-0.1745378	251	-0.2018741	251	-0.1496185	251	-0.1721154	251	-0.1747542
251.2	1.020239	251.2	0.6322929	251.2	0.8336781	251.2	0.8787281	251.2	0.8661131	251.2	0.927761	251.2	0.9493619	251.2	-0.2028904	251.2	-0.07764944	251.2	-0.1786084	251.2	-0.1958907	251.2	-0.1769894	251.2	-0.2022342	251.2	-0.1516729	251.2	-0.1753353	251.2	-0.1725506
251.41	1.022508	251.41	0.6348263	251.41	0.8301853	251.41	0.8768039	251.41	0.8645682	251.41	0.9291795	251.41	0.9491264	251.41	-0.2004002	251.4	-0.08306725	251.4	-0.1786477	251.4	-0.201478	251.4	-0.1733867	251.4	-0.1976755	251.4	-0.1495926	251.4	-0.173935	251.4	-0.1730465
251.6	1.022492	251.6	0.63241	251.6	0.8294602	251.6	0.8814835	251.6	0.8682557	251.6	0.9297822	251.6	0.9491562	251.6	-0.1988279	251.6	-0.08278983	251.6	-0.1701668	251.6	-0.1963177	251.6	-0.1735118	251.6	-0.2017751	251.6	-0.1505588	251.6	-0.1722576	251.6	-0.1720275
251.8	1.024074	251.8	0.6352881	251.8	0.8322671	251.8	0.8820734	251.8	0.8655384	251.8	0.9307411	251.8	0.9466699	251.8	-0.2045265	251.8	-0.07996976	251.8	-0.1741924	251.8	-0.1977691	251.8	-0.1745729	251.8	-0.1982993	251.8	-0.1542238	251.8	-0.1689904	251.8	-0.1672026
252	1.026665	252	0.6302561	252	0.8331174	252	0.884602	252	0.8642222	252	0.9296032	252	0.9479232	252	-0.2023532	252	-0.08244699	252	-0.1717837	252	-0.1945498	252	-0.1770202	252	-0.1985205	252	-0.1504662	252	-0.1751864	252	-0.1751216
252.2	1.023692	252.2	0.6394133	252.2	0.8338812	252.2	0.8822249	252.2	0.8685871	252.2	0.9295723	252.2	0.9489676	252.2	-0.1989474	252.2	-0.07847327	252.2	-0.1758563	252.2	-0.1971647	252.2	-0.1800922	252.2	-0.1982904	252.2	-0.146706	252.2	-0.1719527	252.2	-0.1755968
252.41	1.026033	252.41	0.6381919	252.41	0.8347601	252.41	0.8789011	252.41	0.8714959	252.41	0.9320531	252.41	0.9453539	252.41	-0.1974648	252.4	-0.07987069	252.4	-0.1757226	252.4	-0.1946494	252.4	-0.1735048	252.4	-0.2025281	252.4	-0.1491346	252.4	-0.1724801	252.4	-0.1720062
252.6	1.021969	252.6	0.6388113	252.6	0.8355145	252.6	0.8816654	252.6	0.8641203	252.6	0.9301125	252.6	0.9507331	252.6	-0.1999749	252.6	-0.07769341	252.6	-0.1796333	252.6	-0.1946594	252.6	-0.1723275	252.6	-0.2006009	252.6	-0.1494326	252.6	-0.1697212	252.6	-0.1696482
252.83	1.023011	252.83	0.6322107	252.83	0.8310874	252.83	0.878307	252.83	0.8703343	252.83	0.9336116	252.83	0.9497271	252.83	-0.1984322	252.81	-0.07984202	252.81	-0.1747156	252.81	-0.1928121	252.81	-0.1765881	252.81	-0.1968139	252.81	-0.1518562	252.81	-0.1633607	252.81	-0.172721
253.02	1.027735	253.02	0.6342064	253.02	0.8318391	253.02	0.882845	253.02	0.8661194	253.02	0.9307774	253.02	0.9499531	253.02	-0.2001863	253	-0.07825736	253	-0.1730194	253	-0.1930174	253	-0.1759226	253	-0.2000225	253	-0.1469827	253	-0.1701159	253	-0.1697708
253.2	1.020605	253.2	0.6382746	253.2	0.8350075	253.2	0.8785685	253.2	0.8641866	253.2	0.9264238	253.2	0.9476729	253.2	-0.200879	253.2	-0.08026232	253.2	-0.174824	253.2	-0.1982059	253.2	-0.1729549	253.2	-0.1982143	253.2	-0.1455629	253.2	-0.1710798	253.2	-0.1687561
253.4	1.021386	253.4	0.6349319	253.4	0.8319197	253.4	0.8785797	253.4	0.8654825	253.4	0.9307633	253.4	0.9449789	253.4	-0.1978488	253.4	-0.07739142	253.4	-0.1701512	253.4	-0.1975924	253.4	-0.1767573	253.4	-0.196877	253.4	-0.1455643	253.4	-0.1720265	253.4	-0.172254
253.6	1.025276	253.6	0.6347118	253.6	0.8364004	253.6	0.8835028	253.6	0.8669625	253.6	0.936093	253.6	0.9493983	253.6	-0.2028093	253.6	-0.0806063	253.6	-0.1698466	253.6	-0.19776	253.6	-0.1728822	253.6	-0.1958075	253.6	-0.149561	253.6	-0.1703103	253.6	-0.1712285
253.8	1.024007	253.8	0.6397002	253.8	0.8360211	253.8	0.8803061	253.8	0.8641362	253.8	0.9314239	253.8	0.9466723	253.8	-0.2015387	253.8	-0.07904989	253.8	-0.1714034	253.8	-0.1911386	253.8	-0.1757851	253.8	-0.1958023	253.8	-0.1464312	253.8	-0.174175	253.8	-0.1759149
254	1.024964	254	0.6354508	254	0.8347613	254	0.8783278	254	0.8641399	254	0.9326546	254	0.9505332	254	-0.1996533	254	-0.07928306	254	-0.1710269	254	-0.1962924	254	-0.1763747	254	-0.2018278	254	-0.1517358	254	-0.1682105	254	-0.166498
254.2	1.025903	254.2	0.6350829	254.2	0.8350495	254.2	0.8836958	254.2	0.8689131	254.2	0.932112	254.2	0.9527	254.2	-0.1995863	254.2	-0.07799478	254.2	-0.166462	254.2	-0.1947398	254.2	-0.1756649	254.2	-0.1980578	254.2	-0.1436324	254.2	-0.1733392	254.2	-0.1693732
254.4	1.022379	254.4	0.6381375	254.4	0.8377953	254.4	0.880208	254.4	0.8705261	254.4	0.9289699	254.4	0.9480318	254.4	-0.1983155	254.4	-0.08256395	254.4	-0.1698822	254.4	-0.1917566	254.4	-0.1721538	254.4	-0.1994719	254.4	-0.1439322	254.4	-0.1709569	254.4	-0.1662587
254.6	1.025806	254.6	0.638434	254.6	0.8310872	254.6	0.8838042	254.6	0.8695728	254.6	0.9342994	254.6	0.9490158	254.6	-0.1997278	254.6	-0.07736647	254.6	-0.1709424	254.6	-0.1940758	254.6	-0.1700062	254.6	-0.2018309	254.6	-0.149086	254.6	-0.1691916	254.6	-0.1678898
254.8	1.031238	254.8	0.6366599	254.8	0.8382089	254.8	0.8820649	254.8	0.8732869	254.8	0.9312689	254.8	0.9483157	254.8	-0.1934154	254.8	-0.07841101	254.8	-0.1741233	254.8	-0.1894519	254.8	-0.1727297	254.8	-0.2001422	254.8	-0.1463929	254.8	-0.1743414	254.8	-0.1663873
255	1.026609	255	0.6368977	255	0.8376125	255	0.8844206	255	0.8699134	255	0.9307555	255	0.95022	255	-0.1949802	255	-0.07490895	255	-0.1733969	255	-0.1915182	255	-0.1746812	255	-0.1951165	255	-0.1485106	255	-0.1729481	255	-0.1681516
255.2	1.026912	255.2	0.6399346	255.2	0.8374072	255.2	0.882176	255.2	0.8671522	255.2	0.9247355	255.2	0.9497517	255.2	-0.1934832	255.2	-0.07901052	255.2	-0.1695494	255.2	-0.1961985	255.2	-0.1708457	255.2	-0.1946831	255.2	-0.142333	255.2	-0.1667827	255.2	-0.1736874
255.4	1.025419	255.4	0.638695	255.4	0.8375832	255.4	0.881461	255.4	0.8664251	255.4	0.9277756	255.4	0.9511007	255.4	-0.1968237	255.4	-0.0738295	255.4	-0.1757796	255.4	-0.1906065	255.4	-0.1772606	255.4	-0.1990746	255.4	-0.1463088	255.4	-0.1728882	255.4	-0.1687329
255.6	1.024308	255.6	0.6365086	255.6	0.8376331	255.6	0.8846918	255.6	0.8696151	255.6	0.9351264	255.6	0.9534374	255.6	-0.1949347	255.6	-0.07817838	255.6	-0.1722772	255.6	-0.1912794	255.6	-0.172066	255.6	-0.1964813	255.6	-0.1492671	255.6	-0.1727391	255.6	-0.1655848
255.8	1.027529	255.8	0.6315181	255.8	0.8365506	255.8	0.8853537	255.8	0.8648446	255.8	0.9314997	255.8	0.9518601	255.8	-0.1983295	255.8	-0.07596784	255.8	-0.1733671	255.8	-0.1903601	255.8	-0.1770535	255.8	-0.1976914	255.8	-0.1434583	255.8	-0.1683401	255.8	-0.1692191
256	1.02294	256	0.6382282	256	0.8366264	256	0.884451	256	0.8726974	256	0.9299407	256	0.9522851	256	-0.1965315	256	-0.07640012	256	-0.170535	256	-0.1941192	256	-0.1744363	256	-0.2013233	256	-0.1472591	256	-0.1646464	256	-0.1656842
256.2	1.028236	256.2	0.6419125	256.2	0.8342035	256.2	0.8835438	256.2	0.8695562	256.2	0.9338963	256.2	0.9570338	256.2	-0.199554	256.2	-0.07724798	256.2	-0.1724954	256.2	-0.1946313	256.2	-0.1747997	256.2	-0.1938916	256.2	-0.145614	256.2	-0.1681856	256.2	-0.1664936
256.4	1.030197	256.4	0.6368687	256.4	0.8365119	256.4	0.8850999	256.4	0.8662864	256.4	0.9376016	256.4	0.9497205	256.4	-0.1951552	256.4	-0.07586569	256.4	-0.1726731	256.4	-0.1942035	256.4	-0.1712986	256.4	-0.196302	256.4	-0.1461041	256.4	-0.1704614	256.4	-0.1717469
256.6	1.027636	256.6	0.6395624	256.6	0.8350077	256.6	0.8820247	256.6	0.8661861	256.6	0.931808	256.6	0.9542956	256.6	-0.1986329	256.6	-0.07700979	256.6	-0.170483	256.6	-0.1953991	256.6	-0.1751331	256.6	-0.1944334	256.6	-0.1429126	256.6	-0.171472	256.6	-0.1690996
256.81	1.026415	256.81	0.6354303	256.81	0.8396336	256.81	0.8820331	256.81	0.8730948	256.81	0.9358692	256.81	0.9512206	256.81	-0.1940517	256.8	-0.07919773	256.8	-0.1713263	256.8	-0.1931648	256.8	-0.1726317	256.8	-0.1936765	256.8	-0.1462141	256.8	-0.1670539	256.8	-0.165337
257	1.024211	257	0.6365886	257	0.841652	257	0.889676	257	0.8725048	257	0.9316878	257	0.9520183	257	-0.1964315	257	-0.07822991	257	-0.1712396	257	-0.188071	257	-0.1715372	257	-0.1963492	257	-0.1470185	257	-0.1714224	257	-0.1689662
257.2	1.026305	257.2	0.6364884	257.2	0.8379807	257.2	0.8827033	257.2	0.8729711	257.2	0.9334822	257.2	0.9545794	257.2	-0.1989191	257.2	-0.07604285	257.2	-0.1714793	257.2	-0.195135	257.2	-0.1748804	257.2	-0.1963139	257.2	-0.1425324	257.2	-0.1680469	257.2	-0.1695624
257.4	1.027251	257.4	0.6378319	257.4	0.8354189	257.4	0.8833936	257.4	0.8717734	257.4	0.9313961	257.4	0.9559276	257.4	-0.1947514	257.4	-0.07845417	257.4	-0.1688744	257.4	-0.1966409	257.4	-0.1696895	257.4	-0.1944938	257.4	-0.1468257	257.4	-0.1667612	257.4	-0.1665019
257.6	1.029517	257.6	0.6424114	257.6	0.8342138	257.6	0.8865061	257.6	0.865298	257.6	0.930715	257.6	0.957938	257.6	-0.1941589	257.6	-0.07537157	257.6	-0.1683514	257.6	-0.1963244	257.6	-0.1697573	257.6	-0.1949327	257.6	-0.1464064	257.6	-0.1669759	257.6	-0.1706889
257.8	1.027696	257.8	0.6374187	257.8	0.834778	257.8	0.8864812	257.8	0.8750455	257.8	0.938293	257.8	0.9501464	257.8	-0.1962132	257.8	-0.08056027	257.8	-0.171382	257.8	-0.1935367	257.8	-0.1689596	257.8	-0.1970387	257.8	-0.1419581	257.8	-0.1639956	257.8	-0.1676876
258	1.031426	258	0.6390917	258	0.8388767	258	0.8817043	258	0.8720543	258	0.9359658	258	0.9543896	258	-0.199941	258	-0.07569341	258	-0.1671078	258	-0.1902509	258	-0.1716875	258	-0.1944088	258	-0.1462935	258	-0.1643061	258	-0.163975
258.2	1.027938	258.2	0.6388284	258.2	0.8382369	258.2	0.8841594	258.2	0.8709909	258.2	0.9372951	258.2	0.9525952	258.2	-0.1935642	258.2	-0.07821047	258.2	-0.1680049	258.2	-0.196622	258.2	-0.1720679	258.2	-0.1925783	258.2	-0.1456709	258.2	-0.1689242	258.2	-0.1720176
258.4	1.023149	258.4	0.635421	258.4	0.8378196	258.4	0.8823134	258.4	0.877079	258.4	0.932278	258.4	0.9482884	258.4	-0.1948742	258.4	-0.07274524	258.4	-0.1707748	258.4	-0.190416	258.4	-0.1709796	258.4	-0.197307	258.4	-0.144083	258.4	-0.1673562	258.4	-0.1658931
258.6	1.023464	258.6	0.6389551	258.6	0.8404372	258.6	0.8845505	258.6	0.8697543	258.6	0.935426	258.6	0.9540735	258.6	-0.1923106	258.6	-0.07698739	258.6	-0.1742542	258.6	-0.1882574	258.6	-0.1693292	258.6	-0.1980099	258.6	-0.1382925	258.6	-0.1677493	258.6	-0.1686815
258.8	1.025736	258.8	0.6372825	258.8	0.8420547	258.8	0.8856055	258.8	0.8717247	258.8	0.9314442	258.8	0.9494426	258.8	-0.1971719	258.8	-0.07854964	258.8	-0.1742072	258.8	-0.1918578	258.8	-0.1702468	258.8	-0.1941882	258.8	-0.1457977	258.8	-0.1677787	258.8	-0.1673438
259	1.025693	259	0.6380838	259	0.835467	259	0.8842564	259	0.8748355	259	0.940197	259	0.948629	259	-0.1920363	259	-0.0761041	259	-0.1690433	259	-0.1919448	259	-0.1665657	259	-0.1914237	259	-0.1457037	259	-0.1614044	259	-0.1691034
259.21	1.028282	259.21	0.6373109	259.21	0.842392	259.21	0.8912461	259.21	0.8710076	259.21	0.9351894	259.21	0.9516433	259.21	-0.1927547	259.2	-0.07427879	259.2	-0.1699068	259.2	-0.1944563	259.2	-0.1730379	259.2	-0.1931288	259.2	-0.1424791	259.2	-0.1666403	259.2	-0.163556
259.4	1.027777	259.4	0.639289	259.4	0.8414506	259.4	0.8833919	259.4	0.8679859	259.4	0.9356362	259.4	0.9538756	259.4	-0.1958509	259.4	-0.07644211	259.4	-0.1699997	259.4	-0.1951521	259.4	-0.169909	259.4	-0.192214	259.4	-0.1430445	259.4	-0.1699604	259.4	-0.1637735
259.6	1.027568	259.6	0.6368791	259.6	0.836924	259.6	0.8803182	259.6	0.87049	259.6	0.9398456	259.6	0.9539078	259.6	-0.1940338	259.6	-0.07671496	259.6	-0.165893	259.6	-0.1940487	259.6	-0.171345	259.6	-0.1944786	259.6	-0.1448004	259.6	-0.1704678	259.6	-0.1698888
259.8	1.029105	259.8	0.6369386	259.8	0.8375181	259.8	0.8875642	259.8	0.8726499	259.8	0.9331534	259.8	0.9535735	259.8	-0.1963136	259.8	-0.07322532	259.8	-0.1704294	259.8	-0.1882986	259.8	-0.1685575	259.8	-0.1951528	259.8	-0.1426691	259.8	-0.1661254	259.8	-0.1654453
260	1.027719	260	0.6407459	260	0.8439553	260	0.8870122	260	0.8708289	260	0.9358972	260	0.955478	260	-0.1890283	260.02	-0.06918924	260.02	-0.1690026	260.02	-0.1884366	260.02	-0.1684609	260.02	-0.1940475	260.02	-0.1408863	260.02	-0.170575	260.02	-0.1691019
260.2	1.028835	260.2	0.6437539	260.2	0.8397477	260.2	0.8868369	260.2	0.8736659	260.2	0.9346764	260.2	0.9496449	260.2	-0.1930875	260.2	-0.07590149	260.2	-0.1718233	260.2	-0.188965	260.2	-0.1695922	260.2	-0.193294	260.2	-0.1430723	260.2	-0.1681427	260.2	-0.1676657
260.4	1.029435	260.4	0.6447887	260.4	0.8344914	260.4	0.8889413	260.4	0.872703	260.4	0.9348511	260.4	0.9513807	260.4	-0.1937563	260.4	-0.07091574	260.4	-0.1688531	260.4	-0.1879136	260.4	-0.1671111	260.4	-0.19541	260.4	-0.14505	260.4	-0.1656243	260.4	-0.1668204
260.6	1.028446	260.6	0.6422296	260.6	0.8437543	260.6	0.8846309	260.6	0.8704059	260.6	0.9357189	260.6	0.9504703	260.6	-0.192913	260.6	-0.07658437	260.6	-0.1671828	260.6	-0.1899862	260.6	-0.1703357	260.6	-0.1902464	260.6	-0.1428698	260.6	-0.1630049	260.6	-0.1641551
260.8	1.03318	260.8	0.6413081	260.8	0.8410324	260.8	0.884029	260.8	0.8702523	260.8	0.9357982	260.8	0.9519793	260.8	-0.1961879	260.8	-0.07365328	260.8	-0.1735045	260.8	-0.1893804	260.8	-0.1639243	260.8	-0.1997198	260.8	-0.141564	260.8	-0.1644943	260.8	-0.1667858
261	1.026604	261	0.6383485	261	0.8421265	261	0.8837596	261	0.874509	261	0.9357162	261	0.9523738	261	-0.1901576	261	-0.0748715	261	-0.1713872	261	-0.1901236	261	-0.1654739	261	-0.1914594	261	-0.1406813	261	-0.1615357	261	-0.1704608
261.2	1.03041	261.2	0.6422133	261.2	0.8396608	261.2	0.8876958	261.2	0.8720743	261.2	0.9392222	261.2	0.9578939	261.2	-0.1942862	261.2	-0.07369214	261.2	-0.1690833	261.2	-0.1904874	261.2	-0.1691576	261.2	-0.1916626	261.2	-0.1376558	261.2	-0.1646122	261.2	-0.1632915
261.4	1.033976	261.4	0.6409906	261.4	0.8386273	261.4	0.8824658	261.4	0.8755535	261.4	0.9364502	261.4	0.955188	261.4	-0.1930382	261.4	-0.07303741	261.4	-0.1662049	261.4	-0.193126	261.4	-0.167184	261.4	-0.1966171	261.4	-0.1412735	261.4	-0.1632075	261.4	-0.1701317
261.6	1.03571	261.6	0.6390826	261.6	0.8413259	261.6	0.8876708	261.6	0.8728088	261.6	0.9353993	261.6	0.958014	261.6	-0.1946955	261.6	-0.07472881	261.6	-0.1695476	261.6	-0.1917298	261.6	-0.1699375	261.6	-0.1916879	261.6	-0.1436311	261.6	-0.1602971	261.6	-0.1654956
261.8	1.031878	261.8	0.6354095	261.8	0.8388941	261.8	0.8882269	261.8	0.8800665	261.8	0.9355635	261.8	0.9511588	261.8	-0.1944533	261.8	-0.07450269	261.8	-0.1668765	261.8	-0.1901335	261.8	-0.1667856	261.8	-0.1938866	261.8	-0.1392922	261.8	-0.1651892	261.8	-0.1670767
262	1.030255	262	0.6402608	262	0.8432907	262	0.8920139	262	0.8755224	262	0.9351565	262	0.9559195	262	-0.1961692	262	-0.0705627	262	-0.1710384	262	-0.1924216	262	-0.1686588	262	-0.1869845	262	-0.1457565	262	-0.1624608	262	-0.1615412
262.2	1.030833	262.2	0.6362647	262.2	0.8423483	262.2	0.8858493	262.2	0.869967	262.2	0.9326097	262.2	0.9563711	262.2	-0.193674	262.2	-0.0671047	262.2	-0.1662712	262.2	-0.1893224	262.2	-0.166878	262.2	-0.1907473	262.2	-0.14469	262.2	-0.165283	262.2	-0.1682659
262.4	1.030433	262.4	0.6362318	262.4	0.8409539	262.4	0.8877891	262.4	0.8726099	262.4	0.9330627	262.4	0.9550833	262.4	-0.1945365	262.4	-0.07371809	262.4	-0.1649992	262.4	-0.1855727	262.4	-0.1676253	262.4	-0.1909444	262.4	-0.1412253	262.4	-0.1654239	262.4	-0.1657153
262.6	1.032345	262.6	0.6388086	262.6	0.8430632	262.6	0.8858641	262.6	0.8680209	262.6	0.9327211	262.6	0.9509046	262.6	-0.1937496	262.6	-0.07223323	262.6	-0.1645786	262.6	-0.1856977	262.6	-0.1685441	262.6	-0.1907328	262.6	-0.1398632	262.6	-0.1609684	262.6	-0.1661578
262.8	1.028014	262.8	0.6401073	262.8	0.8385944	262.8	0.8862901	262.8	0.8722813	262.8	0.9380661	262.8	0.9569637	262.8	-0.1861507	262.8	-0.07405504	262.8	-0.1680433	262.8	-0.1877798	262.8	-0.1691554	262.8	-0.192183	262.8	-0.1415747	262.8	-0.1640399	262.8	-0.1653919
263	1.030874	263	0.6436935	263	0.8405743	263	0.8879305	263	0.8690676	263	0.9372566	263	0.9533331	263	-0.1916793	263	-0.06980561	263	-0.1646053	263	-0.189078	263	-0.168015	263	-0.1907723	263	-0.1411678	263	-0.1657165	263	-0.1670955
263.2	1.031341	263.2	0.64254	263.2	0.8391984	263.2	0.8881672	263.2	0.8789281	263.2	0.9403712	263.2	0.9560894	263.2	-0.19312	263.2	-0.07390934	263.2	-0.1714304	263.2	-0.1912805	263.2	-0.1671152	263.2	-0.189822	263.2	-0.1425639	263.2	-0.1605883	263.2	-0.1653553
263.4	1.032065	263.4	0.6432703	263.4	0.8392371	263.4	0.8893012	263.4	0.8722827	263.4	0.9338267	263.4	0.9493706	263.4	-0.1979237	263.4	-0.07171734	263.4	-0.1653848	263.4	-0.1888324	263.4	-0.1681058	263.4	-0.192732	263.4	-0.1349681	263.4	-0.1637435	263.4	-0.1635443
263.6	1.026177	263.6	0.6387563	263.6	0.8412328	263.6	0.8823621	263.6	0.8716766	263.6	0.9367859	263.6	0.953815	263.6	-0.1974435	263.6	-0.06736245	263.6	-0.168399	263.6	-0.1887668	263.6	-0.1664401	263.6	-0.1891944	263.6	-0.1410577	263.6	-0.1590369	263.6	-0.16765
263.8	1.034905	263.8	0.6403763	263.8	0.8414775	263.8	0.8941802	263.8	0.8770279	263.8	0.9376396	263.8	0.9544146	263.8	-0.1920451	263.8	-0.07358021	263.8	-0.1668925	263.8	-0.1879381	263.8	-0.171238	263.8	-0.1931234	263.8	-0.1404506	263.8	-0.1661015	263.8	-0.1709621
264	1.034519	264	0.6408933	264	0.8428224	264	0.8861111	264	0.8735586	264	0.9352557	264	0.9547725	264	-0.1922626	264	-0.06939394	264	-0.1622908	264	-0.1892111	264	-0.1677137	264	-0.1924212	264	-0.1418986	264	-0.1643191	264	-0.1616825
264.2	1.029099	264.2	0.6409079	264.2	0.8418705	264.2	0.8872281	264.2	0.8738794	264.2	0.9347672	264.2	0.9570301	264.2	-0.1901758	264.2	-0.07698248	264.2	-0.1645068	264.2	-0.1823149	264.2	-0.166622	264.2	-0.1905093	264.2	-0.1401329	264.2	-0.1638564	264.2	-0.1667633
264.4	1.030612	264.4	0.6459914	264.4	0.8401064	264.4	0.8903292	264.4	0.8741767	264.4	0.9361815	264.4	0.9564773	264.4	-0.1888328	264.4	-0.06692646	264.4	-0.1678362	264.4	-0.1848448	264.4	-0.1653384	264.4	-0.1898668	264.4	-0.1436229	264.4	-0.1641106	264.4	-0.1657633
264.6	1.034033	264.6	0.6368747	264.6	0.8389171	264.6	0.8920237	264.6	0.8750866	264.6	0.9388078	264.6	0.9585723	264.6	-0.1963672	264.6	-0.06986935	264.6	-0.1686222	264.6	-0.1858655	264.6	-0.169696	264.6	-0.1878156	264.6	-0.1418294	264.6	-0.1655296	264.6	-0.164351
264.8	1.02808	264.8	0.6432469	264.8	0.8435947	264.8	0.8867155	264.8	0.8725998	264.8	0.9413266	264.8	0.9564076	264.8	-0.1944599	264.8	-0.06939241	264.8	-0.167401	264.8	-0.1848771	264.8	-0.1643502	264.8	-0.1907698	264.8	-0.1391879	264.8	-0.1624343	264.8	-0.1647891
265	1.033213	265	0.6419855	265	0.8420401	265	0.8926291	265	0.8732343	265	0.9344038	265	0.9600682	265	-0.1909871	265	-0.07396374	265	-0.1662522	265	-0.1867007	265	-0.1669834	265	-0.1927143	265	-0.1403764	265	-0.1597804	265	-0.166471
265.2	1.034462	265.2	0.6410277	265.2	0.8467324	265.2	0.8884772	265.2	0.8775104	265.2	0.9338074	265.2	0.9569584	265.2	-0.1913317	265.2	-0.06995328	265.2	-0.1698105	265.2	-0.1850116	265.2	-0.1657998	265.2	-0.1878269	265.2	-0.1379075	265.2	-0.1660659	265.2	-0.1612177
265.4	1.028687	265.4	0.6421946	265.4	0.8410682	265.4	0.8900284	265.4	0.8738886	265.4	0.9367823	265.4	0.9598191	265.4	-0.1893428	265.4	-0.07099469	265.4	-0.1621614	265.4	-0.1868231	265.4	-0.1656876	265.4	-0.189744	265.4	-0.1377105	265.4	-0.1670931	265.4	-0.1612563
265.6	1.03592	265.6	0.6470152	265.6	0.84324	265.6	0.8927827	265.6	0.8768362	265.6	0.9363751	265.6	0.956647	265.6	-0.1930828	265.6	-0.0725816	265.6	-0.1620723	265.6	-0.1888356	265.6	-0.1650631	265.6	-0.1885964	265.6	-0.1381961	265.6	-0.1669503	265.6	-0.1616274
265.8	1.029126	265.8	0.6413771	265.8	0.8473153	265.8	0.8862579	265.8	0.8750255	265.8	0.9430029	265.8	0.959797	265.8	-0.1919303	265.8	-0.07691548	265.8	-0.1674497	265.8	-0.1844323	265.8	-0.1659687	265.8	-0.1934119	265.8	-0.1374259	265.8	-0.1624052	265.8	-0.161389
266	1.032141	266	0.6468477	266	0.8422998	266	0.8920877	266	0.8762763	266	0.9426087	266	0.9603013	266	-0.1907976	266	-0.06945556	266	-0.163652	266	-0.1858507	266	-0.1680723	266	-0.185974	266	-0.1407777	266	-0.1667485	266	-0.1663525
266.2	1.03168	266.2	0.6443455	266.2	0.8458216	266.2	0.8916115	266.2	0.8735347	266.2	0.9376971	266.2	0.9572353	266.2	-0.1893856	266.2	-0.06965668	266.2	-0.1669701	266.2	-0.1843269	266.2	-0.1694413	266.2	-0.1844838	266.2	-0.1409433	266.2	-0.1624863	266.2	-0.1641746
266.4	1.03263	266.4	0.6378825	266.4	0.8448972	266.4	0.890369	266.4	0.8786692	266.4	0.9416009	266.4	0.9558244	266.4	-0.1940169	266.4	-0.07004627	266.4	-0.1670481	266.4	-0.1864122	266.4	-0.1623348	266.4	-0.1933541	266.4	-0.1362156	266.4	-0.1638223	266.4	-0.1657347
266.6	1.033927	266.6	0.6411942	266.6	0.842303	266.6	0.8890309	266.6	0.8776993	266.6	0.9384592	266.6	0.956569	266.6	-0.1911424	266.6	-0.07274134	266.6	-0.1637366	266.6	-0.1858172	266.6	-0.1615867	266.6	-0.187225	266.6	-0.1386766	266.6	-0.1573769	266.6	-0.1592524
266.8	1.031216	266.8	0.6428053	266.8	0.8446943	266.8	0.8932506	266.8	0.8758324	266.8	0.9404055	266.8	0.9584462	266.8	-0.1941234	266.8	-0.0691007	266.8	-0.1615293	266.8	-0.1842245	266.8	-0.1666405	266.8	-0.1890267	266.8	-0.1354132	266.8	-0.1627524	266.8	-0.16413
267.02	1.035369	267.02	0.6396298	267.02	0.8447016	267.02	0.8914227	267.02	0.881022	267.02	0.9396094	267.02	0.9571584	267.02	-0.1911258	267	-0.06839146	267	-0.1636874	267	-0.1838453	267	-0.161044	267	-0.1870874	267	-0.1398516	267	-0.1608824	267	-0.1651636
267.2	1.035612	267.2	0.6415238	267.2	0.847696	267.2	0.8905097	267.2	0.8766083	267.2	0.9402076	267.2	0.9620788	267.2	-0.1867449	267.2	-0.0721058	267.2	-0.165562	267.2	-0.1872646	267.2	-0.1641101	267.2	-0.1880566	267.2	-0.1398317	267.2	-0.1594629	267.2	-0.1655422
267.4	1.036212	267.4	0.6439486	267.4	0.8442349	267.4	0.8933564	267.4	0.87894	267.4	0.940902	267.4	0.9581366	267.4	-0.1886418	267.4	-0.06986938	267.4	-0.163298	267.4	-0.1842875	267.4	-0.1643371	267.4	-0.1889693	267.4	-0.1423802	267.4	-0.164972	267.4	-0.1639282
267.6	1.03108	267.6	0.6433218	267.6	0.8461088	267.6	0.8963615	267.6	0.8812333	267.6	0.9423018	267.6	0.9547799	267.6	-0.193943	267.6	-0.06485256	267.6	-0.1602741	267.6	-0.1851842	267.6	-0.1640627	267.6	-0.1901773	267.6	-0.141007	267.6	-0.1571701	267.6	-0.1652343
267.8	1.02908	267.8	0.6420944	267.8	0.8424179	267.8	0.8919821	267.8	0.8775091	267.8	0.938835	267.8	0.95858	267.8	-0.1905293	267.8	-0.06943566	267.8	-0.1665421	267.8	-0.1899384	267.8	-0.1617576	267.8	-0.190435	267.8	-0.1373546	267.8	-0.1583592	267.8	-0.1630321
268	1.033091	268	0.6441665	268	0.8428328	268	0.8942242	268	0.8753721	268	0.9438788	268	0.9593318	268	-0.1949964	268	-0.07008258	268	-0.1611507	268	-0.1836845	268	-0.1659236	268	-0.1896962	268	-0.1355567	268	-0.1588641	268	-0.1613599
268.2	1.037207	268.2	0.6391347	268.2	0.8398601	268.2	0.8923302	268.2	0.8768674	268.2	0.9392819	268.2	0.9616514	268.2	-0.1899812	268.2	-0.07544766	268.2	-0.1628058	268.2	-0.1832401	268.2	-0.1696737	268.2	-0.1886962	268.2	-0.1378888	268.2	-0.1656439	268.2	-0.161788
268.4	1.032236	268.4	0.6442578	268.4	0.8437642	268.4	0.8893116	268.4	0.8811494	268.4	0.9416237	268.4	0.9617614	268.4	-0.1908933	268.4	-0.06853583	268.4	-0.1652294	268.4	-0.1863453	268.4	-0.1687414	268.4	-0.1878681	268.4	-0.1374617	268.4	-0.157224	268.4	-0.16015
268.6	1.034855	268.6	0.6425842	268.6	0.8414514	268.6	0.8937275	268.6	0.8764119	268.6	0.9416724	268.6	0.9588419	268.6	-0.1892452	268.6	-0.06843155	268.6	-0.1668593	268.6	-0.1860038	268.6	-0.1634287	268.6	-0.1885466	268.6	-0.1385815	268.6	-0.1577431	268.6	-0.1636638
268.8	1.038109	268.8	0.6499755	268.8	0.8439575	268.8	0.892794	268.8	0.8737482	268.8	0.940582	268.8	0.956129	268.8	-0.1884451	268.8	-0.07306677	268.8	-0.1639973	268.8	-0.1842562	268.8	-0.1606547	268.8	-0.1854992	268.8	-0.1329298	268.8	-0.1625233	268.8	-0.165958
269	1.032915	269	0.6413149	269	0.8426379	269	0.893419	269	0.8831547	269	0.939931	269	0.9553964	269	-0.1912196	269	-0.07006165	269	-0.1625504	269	-0.1859921	269	-0.1607316	269	-0.1893853	269	-0.1387994	269	-0.1595033	269	-0.1603933
269.2	1.032601	269.2	0.6452931	269.2	0.8426259	269.2	0.8938134	269.2	0.87709	269.2	0.9401889	269.2	0.957452	269.2	-0.1903017	269.2	-0.06827471	269.2	-0.1636404	269.2	-0.189543	269.2	-0.1620303	269.2	-0.1873919	269.2	-0.1378654	269.2	-0.1654608	269.2	-0.1640607
269.4	1.037113	269.4	0.6490669	269.4	0.8428174	269.4	0.8917477	269.4	0.8762176	269.4	0.940926	269.4	0.9573648	269.4	-0.1889993	269.4	-0.07147826	269.4	-0.1672518	269.4	-0.1833794	269.4	-0.1655352	269.4	-0.1925205	269.4	-0.1348085	269.4	-0.1640471	269.4	-0.1596612
269.6	1.03683	269.6	0.6409163	269.6	0.8437899	269.6	0.8915123	269.6	0.8784198	269.6	0.9432981	269.6	0.9582492	269.6	-0.1938105	269.6	-0.06917599	269.6	-0.1679118	269.6	-0.1881544	269.6	-0.1628901	269.6	-0.1887171	269.6	-0.1385652	269.6	-0.160895	269.6	-0.1622425
269.8	1.033034	269.8	0.6496673	269.8	0.8435102	269.8	0.8903232	269.8	0.8687259	269.8	0.9397917	269.8	0.9600981	269.8	-0.1894428	269.8	-0.06711174	269.8	-0.1630759	269.8	-0.1827022	269.8	-0.1642092	269.8	-0.190914	269.8	-0.1379342	269.8	-0.1598896	269.8	-0.1620537
270	1.033883	270	0.6439772	270	0.8459539	270	0.8935857	270	0.8782964	270	0.9406381	270	0.961827	270	-0.189857	270	-0.07014899	270	-0.1616105	270	-0.1830447	270	-0.1641852	270	-0.1889218	270	-0.1359199	270	-0.1580664	270	-0.1657307
270.2	1.036069	270.2	0.6460667	270.2	0.8440535	270.2	0.8932566	270.2	0.8812621	270.2	0.9389039	270.2	0.9628603	270.2	-0.1884216	270.2	-0.06378781	270.2	-0.1659483	270.2	-0.1834936	270.2	-0.1633161	270.2	-0.1853113	270.2	-0.1367409	270.2	-0.1580271	270.2	-0.1631417
270.4	1.036146	270.4	0.6454592	270.4	0.8431211	270.4	0.8921233	270.4	0.8764926	270.4	0.9428758	270.4	0.9571788	270.4	-0.1902543	270.4	-0.07353263	270.4	-0.1633771	270.4	-0.1803059	270.4	-0.164325	270.4	-0.1865434	270.4	-0.1328807	270.4	-0.1552593	270.4	-0.163238
270.6	1.039262	270.6	0.6434313	270.6	0.8447893	270.6	0.8930991	270.6	0.8823231	270.6	0.9418867	270.6	0.9613962	270.6	-0.1885788	270.6	-0.07176302	270.6	-0.1658761	270.6	-0.183487	270.6	-0.1638827	270.6	-0.1841986	270.6	-0.1337254	270.6	-0.1590466	270.6	-0.1627043
270.8	1.035098	270.8	0.645643	270.8	0.8492344	270.8	0.891194	270.8	0.8804942	270.8	0.9439939	270.8	0.9624382	270.8	-0.1891141	270.8	-0.06371351	270.8	-0.1604434	270.8	-0.1795714	270.8	-0.1640533	270.8	-0.1864303	270.8	-0.1313792	270.8	-0.1580304	270.8	-0.161541
271	1.035047	271	0.6448398	271	0.8495629	271	0.8958238	271	0.8799145	271	0.9367219	271	0.9599858	271	-0.187842	271.01	-0.0684918	271.01	-0.1603438	271.01	-0.1837984	271.01	-0.1640308	271.01	-0.1840718	271.01	-0.1347015	271.01	-0.1544438	271.01	-0.1631572
271.2	1.031601	271.2	0.6468008	271.2	0.8448731	271.2	0.8927023	271.2	0.8732028	271.2	0.9430398	271.2	0.9581184	271.2	-0.1883342	271.2	-0.06331293	271.2	-0.1606532	271.2	-0.1826577	271.2	-0.1596674	271.2	-0.1833051	271.2	-0.1327518	271.2	-0.1563621	271.2	-0.159595
271.4	1.038409	271.4	0.64935	271.4	0.8443143	271.4	0.889563	271.4	0.8766832	271.4	0.9376709	271.4	0.9610981	271.4	-0.1902955	271.4	-0.06570318	271.4	-0.1626623	271.4	-0.181899	271.4	-0.1622902	271.4	-0.1881174	271.4	-0.1350703	271.4	-0.1559187	271.4	-0.1585543
271.6	1.033416	271.6	0.6438907	271.6	0.8453755	271.6	0.893395	271.6	0.8767008	271.6	0.9419085	271.6	0.9628164	271.6	-0.1939156	271.6	-0.06863297	271.6	-0.1624824	271.6	-0.1819665	271.6	-0.1617363	271.6	-0.1885492	271.6	-0.1335506	271.6	-0.1588404	271.6	-0.1616798
271.8	1.031557	271.8	0.6461919	271.8	0.8452792	271.8	0.8941473	271.8	0.8764849	271.8	0.9445491	271.8	0.9613441	271.8	-0.1857527	271.8	-0.06778459	271.8	-0.157393	271.8	-0.1791442	271.8	-0.1639294	271.8	-0.187074	271.8	-0.1375905	271.8	-0.1551541	271.8	-0.1578033
272	1.03446	272	0.6445366	272	0.843392	272	0.893209	272	0.8806061	272	0.9436889	272	0.9609222	272	-0.1904835	272.02	-0.06999926	272.02	-0.1578561	272.02	-0.1807824	272.02	-0.1588066	272.02	-0.1870754	272.02	-0.1378593	272.02	-0.1592107	272.02	-0.1606332
272.2	1.036707	272.2	0.6440538	272.2	0.8417796	272.2	0.8932868	272.2	0.8780747	272.2	0.9410321	272.2	0.9601197	272.2	-0.1904251	272.2	-0.07216978	272.2	-0.1649059	272.2	-0.1807737	272.2	-0.1660429	272.2	-0.1894744	272.2	-0.1366566	272.2	-0.1553171	272.2	-0.1613303
272.4	1.033768	272.4	0.6455151	272.4	0.8471115	272.4	0.8952925	272.4	0.878813	272.4	0.9433268	272.4	0.9664301	272.4	-0.1895916	272.4	-0.06726914	272.4	-0.1601804	272.4	-0.1849238	272.4	-0.1642594	272.4	-0.1839739	272.4	-0.1368012	272.4	-0.1571396	272.4	-0.1611496
272.6	1.033204	272.6	0.6462602	272.6	0.8505566	272.6	0.8943188	272.6	0.8790405	272.6	0.9439878	272.6	0.9629884	272.6	-0.1903541	272.6	-0.06551936	272.6	-0.1638897	272.6	-0.1830644	272.6	-0.1642801	272.6	-0.1864323	272.6	-0.1348468	272.6	-0.1613521	272.6	-0.1620611
272.82	1.040382	272.82	0.6446757	272.82	0.8479162	272.82	0.8950574	272.82	0.8801708	272.82	0.9430181	272.82	0.9612196	272.82	-0.1870629	272.8	-0.0664616	272.8	-0.1558037	272.8	-0.1823218	272.8	-0.1623273	272.8	-0.1864834	272.8	-0.1354104	272.8	-0.1583699	272.8	-0.157754
273	1.038553	273	0.6474481	273	0.8475404	273	0.8931571	273	0.8828461	273	0.9457766	273	0.9614809	273	-0.1874141	273	-0.06697648	273	-0.1592984	273	-0.1816422	273	-0.1572864	273	-0.1835907	273	-0.1344004	273	-0.1585101	273	-0.1619243
273.2	1.037141	273.2	0.6455419	273.2	0.8463239	273.2	0.8951348	273.2	0.8757666	273.2	0.945124	273.2	0.9622509	273.2	-0.1878136	273.2	-0.06574508	273.2	-0.1559904	273.2	-0.1844482	273.2	-0.1635191	273.2	-0.182024	273.2	-0.1332547	273.2	-0.1563821	273.2	-0.1593725
273.4	1.035308	273.4	0.6506748	273.4	0.8446469	273.4	0.8952122	273.4	0.877472	273.4	0.9387941	273.4	0.9628044	273.4	-0.1886865	273.4	-0.06269285	273.4	-0.1615664	273.4	-0.1817774	273.4	-0.1621739	273.4	-0.1815378	273.4	-0.1366948	273.4	-0.1598091	273.4	-0.1611472
273.6	1.039943	273.6	0.6493516	273.6	0.8469793	273.6	0.8944562	273.6	0.8819374	273.6	0.9450075	273.6	0.9621165	273.6	-0.1862944	273.6	-0.06618924	273.6	-0.1628454	273.6	-0.1817873	273.6	-0.1591594	273.6	-0.1845955	273.6	-0.1342647	273.6	-0.1566103	273.6	-0.160266
273.8	1.037764	273.8	0.6485551	273.8	0.8482344	273.8	0.8934009	273.8	0.8801644	273.8	0.9473903	273.8	0.9647185	273.8	-0.1878888	273.8	-0.0681964	273.8	-0.1565565	273.8	-0.1812659	273.8	-0.1591667	273.8	-0.1836981	273.8	-0.1318633	273.8	-0.1608289	273.8	-0.1590344
274	1.040078	274	0.6486868	274	0.8467774	274	0.8945758	274	0.8786908	274	0.9463054	274	0.9556177	274	-0.1846183	274	-0.06514508	274	-0.1609926	274	-0.1807254	274	-0.1627433	274	-0.1835395	274	-0.1377752	274	-0.1563037	274	-0.1567005
274.2	1.033585	274.2	0.6482019	274.2	0.8454866	274.2	0.9020662	274.2	0.8821416	274.2	0.9464993	274.2	0.9669565	274.2	-0.1867845	274.2	-0.06333321	274.2	-0.161076	274.2	-0.1810498	274.2	-0.1599372	274.2	-0.1783329	274.2	-0.1335282	274.2	-0.1541865	274.2	-0.1605034
274.4	1.0356	274.4	0.6478871	274.4	0.8426691	274.4	0.8932236	274.4	0.8789953	274.4	0.948287	274.4	0.9633786	274.4	-0.1842265	274.4	-0.06685071	274.4	-0.1637078	274.4	-0.1805352	274.4	-0.1606713	274.4	-0.1853477	274.4	-0.1313722	274.4	-0.1562182	274.4	-0.1560038
274.6	1.040852	274.6	0.6525133	274.6	0.8468654	274.6	0.8933725	274.6	0.8804881	274.6	0.9449438	274.6	0.9628726	274.6	-0.1905223	274.6	-0.06592193	274.6	-0.153962	274.6	-0.1803421	274.6	-0.1627543	274.6	-0.184782	274.6	-0.1302692	274.6	-0.1566976	274.6	-0.1633808
274.8	1.041054	274.8	0.6482261	274.8	0.8454027	274.8	0.89802	274.8	0.8853753	274.8	0.9417531	274.8	0.9615098	274.8	-0.1917284	274.8	-0.06664196	274.8	-0.1618144	274.8	-0.1773929	274.8	-0.1607406	274.8	-0.1786654	274.8	-0.1353199	274.8	-0.1587279	274.8	-0.1568283
275	1.038883	275	0.6477202	275	0.8483813	275	0.8936952	275	0.8813147	275	0.9478936	275	0.9692199	275	-0.1862951	275	-0.0676114	275	-0.1573355	275	-0.1816601	275	-0.158757	275	-0.1876573	275	-0.1332394	275	-0.1584198	275	-0.1583564
275.2	1.03974	275.2	0.6482007	275.2	0.8489514	275.2	0.8989988	275.2	0.8818818	275.2	0.9456965	275.2	0.9642627	275.2	-0.1839336	275.2	-0.06289622	275.2	-0.1592849	275.2	-0.1811549	275.2	-0.1594354	275.2	-0.1858297	275.2	-0.1322862	275.2	-0.1583674	275.2	-0.1610983
275.4	1.041167	275.4	0.6467385	275.4	0.8472404	275.4	0.8969941	275.4	0.8818378	275.4	0.9453791	275.4	0.9612358	275.4	-0.1845285	275.4	-0.06540599	275.4	-0.1611174	275.4	-0.1783123	275.4	-0.1607998	275.4	-0.1844112	275.4	-0.1355269	275.4	-0.154189	275.4	-0.1572525
275.6	1.041936	275.6	0.6463406	275.6	0.8450288	275.6	0.8915646	275.6	0.8825221	275.6	0.9492062	275.6	0.9624861	275.6	-0.1894256	275.6	-0.06275691	275.6	-0.1576812	275.6	-0.1820204	275.6	-0.1596674	275.6	-0.1818179	275.6	-0.1323457	275.6	-0.1545319	275.6	-0.1603526
275.8	1.034934	275.8	0.6498233	275.8	0.8460473	275.8	0.8927356	275.8	0.8832967	275.8	0.9433856	275.8	0.9633898	275.8	-0.1848558	275.8	-0.06530301	275.8	-0.1604665	275.8	-0.1788387	275.8	-0.1559102	275.8	-0.1803682	275.8	-0.1350723	275.8	-0.155926	275.8	-0.1550204
276	1.040984	276	0.6491956	276	0.8487384	276	0.8944652	276	0.8815309	276	0.9461968	276	0.9631903	276	-0.1855121	276	-0.06668498	276	-0.15821	276	-0.1793528	276	-0.1565671	276	-0.1819886	276	-0.1330547	276	-0.1538027	276	-0.1588573
276.2	1.041715	276.2	0.6451375	276.2	0.851492	276.2	0.8973029	276.2	0.876943	276.2	0.9434702	276.2	0.9691167	276.2	-0.1868715	276.2	-0.06282961	276.2	-0.15878	276.2	-0.1787444	276.2	-0.1578468	276.2	-0.1812936	276.2	-0.136874	276.2	-0.1498916	276.2	-0.1590308
276.4	1.035076	276.4	0.6503578	276.4	0.8498937	276.4	0.8982694	276.4	0.8863666	276.4	0.9464039	276.4	0.9640518	276.4	-0.1847779	276.4	-0.06609301	276.4	-0.1607821	276.4	-0.1794406	276.4	-0.1633013	276.4	-0.1785486	276.4	-0.1350099	276.4	-0.15124	276.4	-0.1593433
276.61	1.038255	276.61	0.6443409	276.61	0.8460342	276.61	0.8978907	276.61	0.8810137	276.61	0.9427605	276.61	0.9591962	276.61	-0.1845044	276.6	-0.06334105	276.6	-0.1579425	276.6	-0.1775614	276.6	-0.1587535	276.6	-0.1812708	276.6	-0.1325051	276.6	-0.1586792	276.6	-0.1597499
276.8	1.041678	276.8	0.6483876	276.8	0.8467775	276.8	0.8988661	276.8	0.8844714	276.8	0.9457791	276.8	0.9644091	276.8	-0.1861608	276.8	-0.06292117	276.8	-0.1624706	276.8	-0.1790378	276.8	-0.1576261	276.8	-0.1845357	276.8	-0.1324209	276.8	-0.1558364	276.8	-0.1584806
277	1.042642	277	0.6475163	277	0.8470916	277	0.8945393	277	0.8787179	277	0.9486227	277	0.9661398	277	-0.1845456	277	-0.0608185	277	-0.1599208	277	-0.1835549	277	-0.15776	277	-0.1831373	277	-0.1296494	277	-0.1560006	277	-0.1547457
277.2	1.036485	277.2	0.646769	277.2	0.8466445	277.2	0.8938713	277.2	0.8825138	277.2	0.9469759	277.2	0.970394	277.2	-0.1806175	277.2	-0.06152606	277.2	-0.1545656	277.2	-0.1795651	277.2	-0.1583555	277.2	-0.1823907	277.2	-0.1335911	277.2	-0.1529316	277.2	-0.1593374
277.4	1.037851	277.4	0.6472337	277.4	0.8474284	277.4	0.8947094	277.4	0.8826034	277.4	0.9463702	277.4	0.9616591	277.4	-0.1875427	277.4	-0.06258328	277.4	-0.1580481	277.4	-0.1793345	277.4	-0.1534927	277.4	-0.183276	277.4	-0.1268158	277.4	-0.1554622	277.4	-0.1607081
277.6	1.039651	277.6	0.6500395	277.6	0.8548384	277.6	0.8962951	277.6	0.8834483	277.6	0.9458985	277.6	0.9670326	277.6	-0.1861818	277.6	-0.06614532	277.6	-0.1582931	277.6	-0.1805363	277.6	-0.1568001	277.6	-0.1832289	277.6	-0.1306522	277.6	-0.1535439	277.6	-0.157517
277.8	1.039426	277.8	0.6479793	277.8	0.8499537	277.8	0.8973526	277.8	0.8817005	277.8	0.9455982	277.8	0.9598624	277.8	-0.1865026	277.8	-0.06295493	277.8	-0.1572983	277.8	-0.1791815	277.8	-0.1556234	277.8	-0.1802782	277.8	-0.1317288	277.8	-0.1515461	277.8	-0.1627022
278	1.038902	278	0.6483222	278	0.8553056	278	0.8968359	278	0.881208	278	0.9476709	278	0.957138	278	-0.1851987	278	-0.06426328	278	-0.1566755	278	-0.1745245	278	-0.1597664	278	-0.1819302	278	-0.1303511	278	-0.1556897	278	-0.157322
278.2	1.040085	278.2	0.6477438	278.2	0.8490332	278.2	0.8959947	278.2	0.883036	278.2	0.9487777	278.2	0.9652342	278.2	-0.1840329	278.2	-0.0633626	278.2	-0.1566443	278.2	-0.1792469	278.2	-0.1578992	278.2	-0.185231	278.2	-0.1337632	278.2	-0.151027	278.2	-0.1582415
278.4	1.039547	278.4	0.6444921	278.4	0.854019	278.4	0.8957404	278.4	0.8849069	278.4	0.9423315	278.4	0.968115	278.4	-0.1889718	278.4	-0.06316131	278.4	-0.1554333	278.4	-0.1790235	278.4	-0.1581732	278.4	-0.1838271	278.4	-0.1317993	278.4	-0.1512385	278.4	-0.1609142
278.6	1.039327	278.6	0.649731	278.6	0.8449099	278.6	0.8978711	278.6	0.8804665	278.6	0.9451581	278.6	0.9660126	278.6	-0.1792998	278.6	-0.06087808	278.6	-0.1608545	278.6	-0.1805086	278.6	-0.1587187	278.6	-0.1809902	278.6	-0.1299807	278.6	-0.1575301	278.6	-0.1580754
278.8	1.040163	278.8	0.643826	278.8	0.8510643	278.8	0.8963911	278.8	0.8887913	278.8	0.9512703	278.8	0.9691145	278.8	-0.1825051	278.8	-0.05804337	278.8	-0.1596641	278.8	-0.1784808	278.8	-0.1583068	278.8	-0.1827855	278.8	-0.1287694	278.8	-0.1527209	278.8	-0.1544207
279	1.037897	279	0.6473675	279	0.8524093	279	0.8995793	279	0.8806063	279	0.9459381	279	0.9646388	279	-0.1820533	279	-0.0603575	279	-0.163764	279	-0.1737972	279	-0.1539989	279	-0.1831667	279	-0.1322795	279	-0.1526596	279	-0.1578454
279.2	1.039506	279.2	0.6491442	279.2	0.8519718	279.2	0.9009236	279.2	0.8817637	279.2	0.9458351	279.2	0.9676314	279.2	-0.1823607	279.2	-0.05931741	279.2	-0.156579	279.2	-0.1797506	279.2	-0.1607094	279.2	-0.1821948	279.2	-0.1259972	279.2	-0.1570757	279.2	-0.1604129
279.4	1.038644	279.4	0.6480772	279.4	0.8466506	279.4	0.8995081	279.4	0.8831709	279.4	0.9489985	279.4	0.9685672	279.4	-0.1850566	279.4	-0.05959177	279.4	-0.1601623	279.4	-0.1768607	279.4	-0.1612493	279.4	-0.17998	279.4	-0.1335879	279.4	-0.1513263	279.4	-0.1602793
279.6	1.041219	279.6	0.6494028	279.6	0.8467061	279.6	0.901175	279.6	0.8864354	279.6	0.9508885	279.6	0.9648938	279.6	-0.1828284	279.6	-0.059361	279.6	-0.1558393	279.6	-0.1778139	279.6	-0.1529352	279.6	-0.1836797	279.6	-0.1329653	279.6	-0.1540596	279.6	-0.1602799
279.8	1.043164	279.8	0.6534904	279.8	0.8506584	279.8	0.9001551	279.8	0.8871411	279.8	0.9457287	279.8	0.9665054	279.8	-0.1812486	279.81	-0.06240309	279.81	-0.1559634	279.81	-0.1791253	279.81	-0.1552809	279.81	-0.1817029	279.81	-0.1346049	279.81	-0.1542582	279.81	-0.1591143
280	1.035786	280	0.6462589	280	0.8473867	280	0.8992013	280	0.8853515	280	0.9489287	280	0.9670971	280	-0.1849779	280	-0.06197318	280	-0.1562862	280	-0.1769634	280	-0.1556839	280	-0.1794242	280	-0.1308188	280	-0.1520762	280	-0.1576694
280.21	1.046337	280.21	0.6544922	280.21	0.8542036	280.21	0.8980358	280.21	0.8871157	280.21	0.9453418	280.21	0.9630801	280.21	-0.1849736	280.2	-0.06058236	280.2	-0.1599268	280.2	-0.1804377	280.2	-0.158752	280.2	-0.1818229	280.2	-0.1282352	280.2	-0.152909	280.2	-0.1568432
280.4	1.039839	280.4	0.6508304	280.4	0.8549067	280.4	0.8972443	280.4	0.8864676	280.4	0.9441294	280.4	0.9655186	280.4	-0.1860038	280.4	-0.06115052	280.4	-0.1560928	280.4	-0.1751598	280.4	-0.1530432	280.4	-0.1792643	280.4	-0.1306743	280.4	-0.1515309	280.4	-0.1542883
280.6	1.041659	280.6	0.6517638	280.6	0.8524897	280.6	0.8964797	280.6	0.8864632	280.6	0.9448274	280.6	0.969968	280.6	-0.1878774	280.6	-0.06268268	280.6	-0.1590648	280.6	-0.1818212	280.6	-0.1547486	280.6	-0.1790937	280.6	-0.1315646	280.6	-0.1498714	280.6	-0.1534477
280.8	1.039829	280.8	0.6479881	280.8	0.8527489	280.8	0.8938668	280.8	0.8895543	280.8	0.9511629	280.8	0.9634758	280.8	-0.1812813	280.8	-0.05903582	280.8	-0.157268	280.8	-0.1774893	280.8	-0.158655	280.8	-0.1805454	280.8	-0.1304858	280.8	-0.1499942	280.8	-0.1559827
281	1.043391	281	0.6502212	281	0.8521937	281	0.8983088	281	0.891718	281	0.9418882	281	0.9630634	281	-0.1867183	281	-0.06011144	281	-0.1572674	281	-0.1788102	281	-0.1545602	281	-0.181858	281	-0.1270576	281	-0.1483333	281	-0.1555066
281.2	1.036833	281.2	0.6504543	281.2	0.8524942	281.2	0.9034304	281.2	0.8800596	281.2	0.9474429	281.2	0.969645	281.2	-0.1800478	281.2	-0.0590749	281.2	-0.1569623	281.2	-0.1765763	281.2	-0.1547889	281.2	-0.182783	281.2	-0.127208	281.2	-0.1533165	281.2	-0.1575922
281.4	1.043327	281.4	0.6494035	281.4	0.8534778	281.4	0.8972203	281.4	0.8857431	281.4	0.9503196	281.4	0.9671149	281.4	-0.1862128	281.4	-0.05676546	281.4	-0.1559135	281.4	-0.1758689	281.4	-0.1562388	281.4	-0.1783485	281.4	-0.1305533	281.4	-0.156295	281.4	-0.1590118
281.6	1.036522	281.6	0.6501561	281.6	0.8500915	281.6	0.9017219	281.6	0.88262	281.6	0.9508512	281.6	0.971078	281.6	-0.1816044	281.6	-0.06036654	281.6	-0.1601807	281.6	-0.1722197	281.6	-0.154466	281.6	-0.1813489	281.6	-0.1293401	281.6	-0.1518662	281.6	-0.1580712
281.8	1.043476	281.8	0.650461	281.8	0.8527059	281.8	0.8999166	281.8	0.8870242	281.8	0.9445691	281.8	0.9669167	281.8	-0.1814873	281.8	-0.06013459	281.8	-0.1557234	281.8	-0.1779067	281.8	-0.1573707	281.8	-0.1797699	281.8	-0.1291533	281.8	-0.150644	281.8	-0.1597412
282	1.041189	282	0.6476302	282	0.852585	282	0.8978831	282	0.8841106	282	0.9469619	282	0.9696961	282	-0.18365	282	-0.06124156	282	-0.1543392	282	-0.1793022	282	-0.1549174	282	-0.1789164	282	-0.1303106	282	-0.1515724	282	-0.1555627
282.2	1.044761	282.2	0.6524082	282.2	0.8488764	282.2	0.8983962	282.2	0.8895481	282.2	0.9455268	282.2	0.9633412	282.2	-0.1850418	282.2	-0.0590586	282.2	-0.1572283	282.2	-0.1738219	282.2	-0.1508422	282.2	-0.1833933	282.2	-0.1306563	282.2	-0.1527431	282.2	-0.1599567
282.4	1.040911	282.4	0.6497905	282.4	0.8530883	282.4	0.8996399	282.4	0.8869134	282.4	0.9504042	282.4	0.9680824	282.4	-0.182235	282.4	-0.06032459	282.4	-0.1580926	282.4	-0.1738893	282.4	-0.1499542	282.4	-0.1761104	282.4	-0.1309211	282.4	-0.1496459	282.4	-0.1521803
282.61	1.045429	282.61	0.6487584	282.61	0.8526878	282.61	0.9003134	282.61	0.8866557	282.61	0.946914	282.61	0.9671049	282.61	-0.1826099	282.6	-0.05442755	282.6	-0.1560005	282.6	-0.1761566	282.6	-0.1613843	282.6	-0.1771374	282.6	-0.1312376	282.6	-0.1549116	282.6	-0.150687
282.8	1.040667	282.8	0.6491323	282.8	0.8544095	282.8	0.9016351	282.8	0.8854784	282.8	0.9436961	282.8	0.9650693	282.8	-0.179309	282.8	-0.05962715	282.8	-0.1537192	282.8	-0.1752943	282.8	-0.1535322	282.8	-0.17924	282.8	-0.1288128	282.8	-0.1513243	282.8	-0.1582697
283	1.040875	283	0.6516333	283	0.8502908	283	0.8997489	283	0.8821498	283	0.9475341	283	0.9697189	283	-0.1817243	283	-0.05975379	283	-0.1536242	283	-0.1771695	283	-0.155409	283	-0.179558	283	-0.1331538	283	-0.1517778	283	-0.1569814
283.2	1.039024	283.2	0.6530409	283.2	0.8526624	283.2	0.9025994	283.2	0.8851492	283.2	0.9467343	283.2	0.9675481	283.2	-0.1793739	283.2	-0.05536363	283.2	-0.1575991	283.2	-0.178789	283.2	-0.1505535	283.2	-0.1792638	283.2	-0.1275915	283.2	-0.1467552	283.2	-0.1578841
283.4	1.043487	283.4	0.6531302	283.4	0.8516215	283.4	0.8946255	283.4	0.8867034	283.4	0.9481689	283.4	0.9694974	283.4	-0.1827796	283.4	-0.06250963	283.4	-0.155915	283.4	-0.1779758	283.4	-0.1497941	283.4	-0.176977	283.4	-0.1303927	283.4	-0.1516345	283.4	-0.1594535
283.6	1.046111	283.6	0.6530076	283.6	0.854767	283.6	0.9001496	283.6	0.8887131	283.6	0.9443002	283.6	0.9678141	283.6	-0.1803432	283.6	-0.05814753	283.6	-0.1569424	283.6	-0.1725958	283.6	-0.1551608	283.6	-0.1782902	283.6	-0.1287489	283.6	-0.1494069	283.6	-0.1542015
283.8	1.043115	283.8	0.6568016	283.8	0.8506258	283.8	0.8976638	283.8	0.8873118	283.8	0.9489749	283.8	0.9691591	283.8	-0.1826802	283.8	-0.05924366	283.8	-0.1578774	283.8	-0.181341	283.8	-0.1529943	283.8	-0.178058	283.8	-0.1245178	283.8	-0.1499444	283.8	-0.1541024
284	1.042941	284	0.6488747	284	0.8533787	284	0.8994687	284	0.8862463	284	0.9506096	284	0.9656984	284	-0.1822934	284	-0.06035282	284	-0.1567418	284	-0.1742188	284	-0.1526604	284	-0.1775323	284	-0.1281779	284	-0.1507506	284	-0.1535341
284.2	1.044472	284.2	0.6512432	284.2	0.8572274	284.2	0.9048543	284.2	0.8857778	284.2	0.9542285	284.2	0.972752	284.2	-0.1836584	284.2	-0.05629558	284.2	-0.1555898	284.2	-0.1760973	284.2	-0.1582255	284.2	-0.1773069	284.2	-0.1234635	284.2	-0.1500316	284.2	-0.1531109
284.4	1.040034	284.4	0.6529381	284.4	0.8562138	284.4	0.9037143	284.4	0.8854574	284.4	0.9506099	284.4	0.9671909	284.4	-0.1793657	284.4	-0.0605271	284.4	-0.1565289	284.4	-0.1742993	284.4	-0.1544222	284.4	-0.1796367	284.4	-0.1273705	284.4	-0.1498982	284.4	-0.1569091
284.6	1.044278	284.6	0.651409	284.6	0.8522084	284.6	0.8985136	284.6	0.8862624	284.6	0.9483838	284.6	0.9683455	284.6	-0.1808397	284.6	-0.05707562	284.6	-0.1526081	284.6	-0.1766051	284.6	-0.1543155	284.6	-0.1763018	284.6	-0.1277967	284.6	-0.149366	284.6	-0.1538103
284.8	1.040174	284.8	0.6511028	284.8	0.8558913	284.8	0.9043571	284.8	0.8880995	284.8	0.9498642	284.8	0.9647612	284.8	-0.179465	284.8	-0.05673017	284.8	-0.1518897	284.8	-0.175481	284.8	-0.1564551	284.8	-0.1760401	284.8	-0.1230545	284.8	-0.1484211	284.8	-0.1531162
285	1.042066	285	0.6504645	285	0.8582656	285	0.9012625	285	0.8896474	285	0.9502981	285	0.972888	285	-0.1793002	285	-0.05963289	285	-0.1543841	285	-0.1776043	285	-0.1535832	285	-0.1830406	285	-0.1292811	285	-0.1521506	285	-0.1576402
285.2	1.043747	285.2	0.6536498	285.2	0.8530611	285.2	0.897988	285.2	0.8890389	285.2	0.9518572	285.2	0.9702243	285.2	-0.1800532	285.2	-0.05924617	285.2	-0.1578027	285.2	-0.1753963	285.2	-0.1507361	285.2	-0.1783347	285.2	-0.1329264	285.2	-0.1458616	285.2	-0.1572152
285.4	1.047624	285.4	0.6464735	285.4	0.8568347	285.4	0.9009977	285.4	0.8894414	285.4	0.9525644	285.4	0.9675769	285.4	-0.1838448	285.4	-0.06000977	285.4	-0.1547093	285.4	-0.1720299	285.4	-0.153644	285.4	-0.181163	285.4	-0.1262795	285.4	-0.1546368	285.4	-0.1559068
285.6	1.041988	285.6	0.6481827	285.6	0.8572338	285.6	0.8988914	285.6	0.882331	285.6	0.9490855	285.6	0.9640816	285.6	-0.1810593	285.6	-0.05194634	285.6	-0.1541907	285.6	-0.1753585	285.6	-0.1508173	285.6	-0.175255	285.6	-0.1291734	285.6	-0.1538749	285.6	-0.1556763
285.8	1.044982	285.8	0.647786	285.8	0.8542264	285.8	0.9054413	285.8	0.88913	285.8	0.9510573	285.8	0.9660199	285.8	-0.1815866	285.8	-0.05790027	285.8	-0.1543913	285.8	-0.1734224	285.8	-0.1509138	285.8	-0.1779498	285.8	-0.1274916	285.8	-0.1462425	285.8	-0.1584
286	1.041465	286	0.651327	286	0.8504471	286	0.9080437	286	0.8883748	286	0.9539509	286	0.9675081	286	-0.1792663	286	-0.05976248	286	-0.153261	286	-0.1724769	286	-0.1523746	286	-0.1735707	286	-0.1292961	286	-0.1518141	286	-0.1529406
286.2	1.042478	286.2	0.6555548	286.2	0.8524311	286.2	0.9011967	286.2	0.8878235	286.2	0.9499492	286.2	0.9708617	286.2	-0.1853625	286.2	-0.05987133	286.2	-0.156047	286.2	-0.1728849	286.2	-0.1503406	286.2	-0.1772244	286.2	-0.1294706	286.2	-0.1499479	286.2	-0.1565787
286.4	1.044612	286.4	0.651195	286.4	0.8504462	286.4	0.8979352	286.4	0.8839242	286.4	0.945742	286.4	0.9684352	286.4	-0.1802649	286.4	-0.05634667	286.4	-0.1562661	286.4	-0.1753572	286.4	-0.1480299	286.4	-0.1744411	286.4	-0.1258593	286.4	-0.1437267	286.4	-0.1521696
286.6	1.042717	286.6	0.6497865	286.6	0.8524426	286.6	0.9019035	286.6	0.8944362	286.6	0.9537401	286.6	0.9697789	286.6	-0.1818791	286.6	-0.05702023	286.6	-0.1547642	286.6	-0.1751969	286.6	-0.155277	286.6	-0.1785187	286.6	-0.1230469	286.6	-0.1481297	286.6	-0.1526479
286.8	1.043531	286.8	0.6517681	286.8	0.8526326	286.8	0.9024392	286.8	0.8932695	286.8	0.9522848	286.8	0.9651983	286.8	-0.1798271	286.8	-0.05878298	286.8	-0.1505194	286.8	-0.1736155	286.8	-0.1521237	286.8	-0.1780604	286.8	-0.1270916	286.8	-0.1512938	286.8	-0.1504962
287.01	1.046064	287.01	0.6507458	287.01	0.8520709	287.01	0.8990161	287.01	0.8863855	287.01	0.9601559	287.01	0.970186	287.01	-0.1797743	287	-0.05720524	287	-0.1500956	287	-0.1767975	287	-0.1536833	287	-0.1744837	287	-0.12678	287	-0.1517268	287	-0.1523961
287.2	1.047484	287.2	0.6516819	287.2	0.8526284	287.2	0.9039618	287.2	0.8927962	287.2	0.9531264	287.2	0.9716941	287.2	-0.1811473	287.2	-0.05623806	287.2	-0.1537676	287.2	-0.1702377	287.2	-0.1510787	287.2	-0.1758461	287.2	-0.120651	287.2	-0.1463303	287.2	-0.1547659
287.4	1.048311	287.4	0.6541665	287.4	0.8520734	287.4	0.9046446	287.4	0.8884253	287.4	0.9472471	287.4	0.9724357	287.4	-0.1776575	287.4	-0.05250794	287.4	-0.1497916	287.4	-0.1722137	287.4	-0.1480341	287.4	-0.1730619	287.4	-0.1238958	287.4	-0.1501615	287.4	-0.1551273
287.6	1.038971	287.6	0.6544435	287.6	0.8552263	287.6	0.9018663	287.6	0.8852904	287.6	0.952643	287.6	0.9724464	287.6	-0.1857525	287.6	-0.05853764	287.6	-0.1549644	287.6	-0.1738989	287.6	-0.1490148	287.6	-0.1768251	287.6	-0.1221728	287.6	-0.1505169	287.6	-0.152933
287.8	1.040975	287.8	0.6532531	287.8	0.8564299	287.8	0.9066789	287.8	0.8898739	287.8	0.9556066	287.8	0.9714984	287.8	-0.1797751	287.8	-0.06266226	287.8	-0.156958	287.8	-0.1709093	287.8	-0.148748	287.8	-0.1751011	287.8	-0.1255768	287.8	-0.1485692	287.8	-0.1563228
288.01	1.044372	288.01	0.6512791	288.01	0.8551055	288.01	0.8987718	288.01	0.8877935	288.01	0.9524938	288.01	0.9738816	288.01	-0.1811068	288	-0.05921383	288	-0.1536925	288	-0.1743023	288	-0.151926	288	-0.1777629	288	-0.1272528	288	-0.1480924	288	-0.1542427
288.2	1.047271	288.2	0.6484209	288.2	0.8540274	288.2	0.9024955	288.2	0.8894333	288.2	0.9507943	288.2	0.9710169	288.2	-0.1800214	288.2	-0.05618805	288.2	-0.157808	288.2	-0.1735487	288.2	-0.1494717	288.2	-0.1743367	288.2	-0.1248964	288.2	-0.1484939	288.2	-0.1514231
288.4	1.047983	288.4	0.6528607	288.4	0.8585088	288.4	0.901686	288.4	0.8889918	288.4	0.9513305	288.4	0.971541	288.4	-0.1827802	288.4	-0.05576523	288.4	-0.1523485	288.4	-0.1730794	288.4	-0.1503969	288.4	-0.1748932	288.4	-0.1229549	288.4	-0.1521131	288.4	-0.1512321
288.6	1.04586	288.6	0.6489309	288.6	0.8593557	288.6	0.8967008	288.6	0.8936167	288.6	0.9520136	288.6	0.9763491	288.6	-0.1808791	288.6	-0.05570193	288.6	-0.1495658	288.6	-0.1696481	288.6	-0.1527772	288.6	-0.1743105	288.6	-0.1250124	288.6	-0.1478208	288.6	-0.1521485
288.8	1.04352	288.8	0.6531492	288.8	0.8569463	288.8	0.89965	288.8	0.888577	288.8	0.9550498	288.8	0.9701658	288.8	-0.1790553	288.8	-0.05722906	288.8	-0.1492458	288.8	-0.1699853	288.8	-0.1539094	288.8	-0.180755	288.8	-0.1262065	288.8	-0.1479809	288.8	-0.1544411
289	1.043355	289	0.6532395	289	0.8580764	289	0.8995824	289	0.8841301	289	0.9516813	289	0.9700977	289	-0.18066	289	-0.05769209	289	-0.1518288	289	-0.173832	289	-0.1498929	289	-0.1701213	289	-0.1241285	289	-0.1465902	289	-0.1513586
289.2	1.044962	289.2	0.6524938	289.2	0.8586329	289.2	0.9012088	289.2	0.8868813	289.2	0.9526463	289.2	0.9694589	289.2	-0.1811005	289.2	-0.05476442	289.2	-0.1567978	289.2	-0.1725486	289.2	-0.1510977	289.2	-0.1748493	289.2	-0.1243045	289.2	-0.1464559	289.2	-0.1506603
289.4	1.045301	289.4	0.6533902	289.4	0.8535159	289.4	0.9057533	289.4	0.8870587	289.4	0.9511749	289.4	0.9724373	289.4	-0.1805383	289.4	-0.05262019	289.4	-0.1500184	289.4	-0.1695924	289.4	-0.1520181	289.4	-0.1766794	289.4	-0.1216253	289.4	-0.1521328	289.4	-0.1550171
289.6	1.04551	289.6	0.6596293	289.6	0.8549215	289.6	0.9032255	289.6	0.8901256	289.6	0.9539282	289.6	0.9733352	289.6	-0.1790312	289.6	-0.05705408	289.6	-0.1497049	289.6	-0.1729383	289.6	-0.1495043	289.6	-0.1735459	289.6	-0.1220095	289.6	-0.1468579	289.6	-0.155271
289.8	1.046586	289.8	0.6531951	289.8	0.8541683	289.8	0.902056	289.8	0.8907078	289.8	0.9502147	289.8	0.9704104	289.8	-0.177471	289.8	-0.05763478	289.8	-0.1508149	289.8	-0.1703162	289.8	-0.1502679	289.8	-0.1768323	289.8	-0.1210437	289.8	-0.1483801	289.8	-0.1535809
290	1.038488	290	0.6414815	290	0.8486455	290	0.8991824	290	0.8780472	290	0.9507485	290	0.9678972	290	-0.1738719	290	-0.06592029	290	-0.1617198	290	-0.1811212	290	-0.160678	290	-0.1802468	290	-0.1292643	290	-0.1501609	290	-0.1485122
290.2	1.037855	290.2	0.6416025	290.2	0.8493686	290.2	0.8970711	290.2	0.8797058	290.2	0.9484278	290.2	0.9685295	290.2	-0.1802018	290.2	-0.06124339	290.2	-0.1591922	290.2	-0.1775603	290.2	-0.1547125	290.2	-0.1750046	290.2	-0.1281109	290.2	-0.1489857	290.2	-0.1493064
290.4	1.043063	290.4	0.6455291	290.4	0.8502923	290.4	0.8979264	290.4	0.8809786	290.4	0.9497066	290.4	0.9697853	290.4	-0.1781786	290.4	-0.06703077	290.4	-0.1610111	290.4	-0.1774906	290.4	-0.1527325	290.4	-0.1774086	290.4	-0.1275042	290.4	-0.1482639	290.4	-0.1551107
290.6	1.041768	290.6	0.6430109	290.6	0.853341	290.6	0.89558	290.6	0.8844633	290.6	0.9538099	290.6	0.9698539	290.6	-0.1765324	290.6	-0.06259483	290.6	-0.1576947	290.6	-0.1824014	290.6	-0.1515655	290.6	-0.1807051	290.6	-0.1261186	290.6	-0.1510815	290.6	-0.1496398
290.8	1.03966	290.8	0.6471807	290.8	0.8529011	290.8	0.897239	290.8	0.8864498	290.8	0.9505829	290.8	0.9697694	290.8	-0.1779988	290.8	-0.06157948	290.8	-0.1611388	290.8	-0.1764872	290.8	-0.1532382	290.8	-0.1784537	290.8	-0.127056	290.8	-0.1463049	290.8	-0.1498681
291	1.044534	291	0.6485976	291	0.8481129	291	0.900482	291	0.8880329	291	0.9550034	291	0.9705896	291	-0.1752788	291	-0.06091389	291	-0.1552981	291	-0.179756	291	-0.1539516	291	-0.1785675	291	-0.1236807	291	-0.1478261	291	-0.1485385
291.2	1.051429	291.2	0.6517443	291.2	0.8572595	291.2	0.901681	291.2	0.8839257	291.2	0.9549867	291.2	0.9715933	291.2	-0.1765785	291.2	-0.06057781	291.2	-0.1622409	291.2	-0.174721	291.2	-0.1524028	291.2	-0.1799147	291.2	-0.1232199	291.2	-0.1419915	291.2	-0.1460639
291.4	1.056272	291.4	0.6553135	291.4	0.8537409	291.4	0.903319	291.4	0.8891628	291.4	0.9506553	291.4	0.971552	291.4	-0.1761841	291.4	-0.05730596	291.4	-0.1606577	291.4	-0.1813532	291.4	-0.1521814	291.4	-0.1767377	291.4	-0.1280634	291.4	-0.1454854	291.4	-0.1456871
291.6	1.060142	291.6	0.652652	291.6	0.8549222	291.6	0.8988343	291.6	0.8835556	291.6	0.9557263	291.6	0.9750765	291.6	-0.1764327	291.6	-0.0539014	291.6	-0.1567246	291.6	-0.1754845	291.6	-0.1555544	291.6	-0.1773254	291.6	-0.1267366	291.6	-0.1425069	291.6	-0.1468698
291.8	1.061977	291.8	0.6508178	291.8	0.8544691	291.8	0.9036097	291.8	0.8894153	291.8	0.9567531	291.8	0.9761267	291.8	-0.1757036	291.8	-0.05718558	291.8	-0.1584195	291.8	-0.1768283	291.8	-0.1492714	291.8	-0.1766897	291.8	-0.1247954	291.8	-0.1430456	291.8	-0.1530849
292	1.066068	292	0.6590648	292	0.8603601	292	0.9073569	292	0.88492	292	0.9553747	292	0.9780923	292	-0.1735598	292	-0.05136251	292	-0.1566686	292	-0.1724487	292	-0.1477401	292	-0.1731836	292	-0.1228541	292	-0.1413449	292	-0.1470805
292.2	1.070526	292.2	0.6612469	292.2	0.8609911	292.2	0.9050155	292.2	0.8930038	292.2	0.9544685	292.2	0.9764422	292.2	-0.1764823	292.2	-0.05775421	292.2	-0.1571154	292.2	-0.171805	292.2	-0.1539239	292.2	-0.1695285	292.2	-0.1227125	292.2	-0.1403735	292.2	-0.1475737
292.4	1.076714	292.4	0.6589194	292.4	0.8610861	292.4	0.9040896	292.4	0.8905769	292.4	0.9600166	292.4	0.9791359	292.4	-0.171899	292.4	-0.05532193	292.4	-0.1517992	292.4	-0.1708901	292.4	-0.1469329	292.4	-0.1727837	292.4	-0.1193631	292.4	-0.14343	292.4	-0.1477142
292.6	1.078563	292.6	0.6615434	292.6	0.8679029	292.6	0.9096158	292.6	0.8893838	292.6	0.9587547	292.6	0.9776045	292.6	-0.1759503	292.6	-0.05248588	292.6	-0.1575196	292.6	-0.1719803	292.6	-0.1497154	292.6	-0.173537	292.6	-0.1225942	292.6	-0.1396481	292.6	-0.1437346
292.8	1.086676	292.8	0.6667042	292.8	0.8635246	292.8	0.9133679	292.8	0.8912884	292.8	0.9549876	292.8	0.9775574	292.8	-0.1754805	292.8	-0.05016771	292.8	-0.1539607	292.8	-0.173124	292.8	-0.1461185	292.8	-0.1723436	292.8	-0.1239464	292.8	-0.1412515	292.8	-0.1428993
293	1.089861	293	0.664304	293	0.8655076	293	0.9082832	293	0.8939052	293	0.9562131	293	0.9733171	293	-0.1755506	293	-0.05192562	293	-0.1497917	293	-0.1718877	293	-0.1441762	293	-0.1670495	293	-0.1215271	293	-0.1440416	293	-0.1425239
293.2	1.093134	293.2	0.6699678	293.2	0.8678148	293.2	0.9078768	293.2	0.8917537	293.2	0.9588669	293.2	0.9759533	293.2	-0.1741256	293.2	-0.05298601	293.2	-0.1464034	293.2	-0.1691799	293.2	-0.1524921	293.2	-0.1705391	293.2	-0.1209734	293.2	-0.14044	293.2	-0.1484745
293.4	1.095989	293.4	0.6741641	293.4	0.8697623	293.4	0.9105168	293.4	0.8929188	293.4	0.9592147	293.4	0.9737688	293.4	-0.1734045	293.4	-0.05005001	293.4	-0.1543472	293.4	-0.17129	293.4	-0.1431129	293.4	-0.1733596	293.4	-0.1166992	293.4	-0.1418997	293.4	-0.147349
293.6	1.103883	293.6	0.6726648	293.6	0.8693981	293.6	0.9119861	293.6	0.8972045	293.6	0.9636322	293.6	0.9788731	293.6	-0.1751305	293.6	-0.04965111	293.6	-0.1524998	293.6	-0.1751075	293.6	-0.1460743	293.6	-0.1740149	293.6	-0.1148442	293.6	-0.1440377	293.6	-0.1454151
293.81	1.105651	293.81	0.6741543	293.81	0.8685902	293.81	0.9150203	293.81	0.8940572	293.81	0.9604444	293.81	0.9826205	293.81	-0.1773498	293.8	-0.04704072	293.8	-0.1480475	293.8	-0.1705729	293.8	-0.146585	293.8	-0.1739286	293.8	-0.1182012	293.8	-0.137362	293.8	-0.1444721
294	1.103465	294	0.6770825	294	0.8726172	294	0.9123873	294	0.8966558	294	0.9554014	294	0.976136	294	-0.1746519	294	-0.05337095	294	-0.1501783	294	-0.1714636	294	-0.1453163	294	-0.1753116	294	-0.1160146	294	-0.1459496	294	-0.141274
294.2	1.107688	294.2	0.6737318	294.2	0.8718756	294.2	0.9113083	294.2	0.8969294	294.2	0.9573904	294.2	0.9754043	294.2	-0.1772692	294.2	-0.04831584	294.2	-0.1505875	294.2	-0.172378	294.2	-0.1465294	294.2	-0.1720025	294.2	-0.1233186	294.2	-0.1402871	294.2	-0.1445451
294.4	1.112309	294.4	0.6822544	294.4	0.8724926	294.4	0.9185297	294.4	0.8963275	294.4	0.9604359	294.4	0.9785975	294.4	-0.1739923	294.4	-0.04638632	294.4	-0.148554	294.4	-0.1663073	294.4	-0.1469524	294.4	-0.1703151	294.4	-0.1182468	294.4	-0.1381484	294.4	-0.1431886
294.6	1.121095	294.6	0.6851038	294.6	0.8781084	294.6	0.9129848	294.6	0.8953543	294.6	0.9628733	294.6	0.9788933	294.6	-0.173328	294.6	-0.04921559	294.6	-0.1534667	294.6	-0.1700329	294.6	-0.1447584	294.6	-0.1684977	294.6	-0.1193748	294.6	-0.1401407	294.6	-0.1425211
294.8	1.120373	294.8	0.6843977	294.8	0.876897	294.8	0.917784	294.8	0.8949633	294.8	0.9656827	294.8	0.9775327	294.8	-0.1756779	294.8	-0.04633475	294.8	-0.149041	294.8	-0.1683795	294.8	-0.1426162	294.8	-0.1690056	294.8	-0.1172939	294.8	-0.1385436	294.8	-0.1438247
295	1.126923	295	0.6862682	295	0.8774141	295	0.920859	295	0.8950586	295	0.9574746	295	0.9789271	295	-0.1696936	295	-0.04926058	295	-0.1466226	295	-0.1656546	295	-0.1510534	295	-0.1712096	295	-0.1196591	295	-0.1393774	295	-0.1433022
295.2	1.12678	295.2	0.6865215	295.2	0.8800586	295.2	0.9207878	295.2	0.9007275	295.2	0.9619384	295.2	0.9774137	295.2	-0.1745803	295.2	-0.05018672	295.2	-0.1480853	295.2	-0.1683669	295.2	-0.148734	295.2	-0.1735907	295.2	-0.1191309	295.2	-0.1393811	295.2	-0.1381217
295.4	1.128752	295.4	0.6911768	295.4	0.8808815	295.4	0.9189936	295.4	0.9001135	295.4	0.963412	295.4	0.9836105	295.4	-0.1740523	295.4	-0.05025055	295.4	-0.1516085	295.4	-0.1680585	295.4	-0.1447763	295.4	-0.1737064	295.4	-0.1161531	295.4	-0.1426817	295.4	-0.1432286
295.6	1.13691	295.6	0.6912054	295.6	0.8825437	295.6	0.9197508	295.6	0.8972955	295.6	0.9622999	295.6	0.9762747	295.6	-0.175503	295.6	-0.04607984	295.6	-0.1472624	295.6	-0.1678318	295.6	-0.1467864	295.6	-0.1710721	295.6	-0.117719	295.6	-0.1403093	295.6	-0.1469905
295.8	1.137795	295.8	0.6920878	295.8	0.8839568	295.8	0.9200758	295.8	0.9021887	295.8	0.9651008	295.8	0.9800774	295.8	-0.1708874	295.8	-0.04366732	295.8	-0.1494897	295.8	-0.1676209	295.8	-0.145651	295.8	-0.1737476	295.8	-0.1135984	295.8	-0.1380196	295.8	-0.1369032
296	1.139314	296	0.6975248	296	0.884278	296	0.9243284	296	0.9009239	296	0.9636211	296	0.9812498	296	-0.1733839	296.01	-0.04825404	296.01	-0.1486807	296.01	-0.1633388	296.01	-0.1461068	296.01	-0.1707098	296.01	-0.1184534	296.01	-0.1403094	296.01	-0.1491954
296.2	1.143562	296.2	0.6998752	296.2	0.8858349	296.2	0.9225394	296.2	0.8995584	296.2	0.9630294	296.2	0.9759892	296.2	-0.1740902	296.2	-0.05022575	296.2	-0.1479703	296.2	-0.1686731	296.2	-0.1459978	296.2	-0.1729183	296.2	-0.1175432	296.2	-0.1409703	296.2	-0.1383806
296.4	1.145923	296.4	0.6977491	296.4	0.8859518	296.4	0.9256268	296.4	0.9023939	296.4	0.9627646	296.4	0.9827486	296.4	-0.17274	296.4	-0.04082457	296.4	-0.1451548	296.4	-0.1637013	296.4	-0.1430387	296.4	-0.1691344	296.4	-0.1185687	296.4	-0.1351467	296.4	-0.1440552
296.6	1.148151	296.6	0.6983564	296.6	0.8876209	296.6	0.9231787	296.6	0.9011074	296.6	0.961113	296.6	0.9836931	296.6	-0.1761474	296.6	-0.04269664	296.6	-0.1538174	296.6	-0.1644767	296.6	-0.1430028	296.6	-0.1678962	296.6	-0.1165931	296.6	-0.1378515	296.6	-0.1434845
296.8	1.151088	296.8	0.7038424	296.8	0.8906756	296.8	0.9259507	296.8	0.9080089	296.8	0.9668363	296.8	0.9800775	296.8	-0.1718877	296.8	-0.04574646	296.8	-0.1475069	296.8	-0.1670188	296.8	-0.1425323	296.8	-0.1759033	296.8	-0.1193507	296.8	-0.139774	296.8	-0.1387292
297	1.156396	297	0.7018246	297	0.8888422	297	0.9254382	297	0.9016941	297	0.9686341	297	0.9857469	297	-0.1709557	297	-0.04587175	297	-0.1481398	297	-0.1672997	297	-0.1462731	297	-0.1660903	297	-0.123849	297	-0.1433571	297	-0.1385721
297.21	1.160787	297.21	0.7067801	297.21	0.8926222	297.21	0.9276831	297.21	0.9035281	297.21	0.9643137	297.21	0.9797805	297.21	-0.1720604	297.2	-0.04705108	297.2	-0.143851	297.2	-0.1679765	297.2	-0.1473761	297.2	-0.1680733	297.2	-0.1168907	297.2	-0.1349043	297.2	-0.1459771
297.4	1.160917	297.4	0.7053584	297.4	0.8888193	297.4	0.9240319	297.4	0.9003125	297.4	0.9685097	297.4	0.9828004	297.4	-0.1690242	297.4	-0.0429116	297.4	-0.146608	297.4	-0.1634716	297.4	-0.1416829	297.4	-0.1706921	297.4	-0.1162267	297.4	-0.1375778	297.4	-0.1405922
297.6	1.167087	297.6	0.7100095	297.6	0.8920741	297.6	0.9320148	297.6	0.9012808	297.6	0.9653938	297.6	0.9827005	297.6	-0.1721249	297.6	-0.04170104	297.6	-0.149869	297.6	-0.1604445	297.6	-0.1429331	297.6	-0.1690206	297.6	-0.1146722	297.6	-0.1362464	297.6	-0.1403296
297.8	1.165417	297.8	0.7104514	297.8	0.8913782	297.8	0.9282071	297.8	0.9050449	297.8	0.9717607	297.8	0.9761611	297.8	-0.1724465	297.8	-0.04631427	297.8	-0.1463117	297.8	-0.1674095	297.8	-0.1467794	297.8	-0.1651244	297.8	-0.1145895	297.8	-0.1376984	297.8	-0.1400868
298	1.167777	298	0.7072203	298	0.8974521	298	0.9298001	298	0.9039536	298	0.9669072	298	0.981379	298	-0.1745689	298	-0.04428674	298	-0.1439085	298	-0.1656346	298	-0.1383443	298	-0.1682912	298	-0.1152515	298	-0.1406979	298	-0.1421354
298.2	1.172559	298.2	0.71184	298.2	0.8960242	298.2	0.9219651	298.2	0.9017659	298.2	0.9685904	298.2	0.9787675	298.2	-0.1711515	298.2	-0.04579327	298.2	-0.1485407	298.2	-0.167345	298.2	-0.142033	298.2	-0.1731242	298.2	-0.1138693	298.2	-0.13493	298.2	-0.1431727
298.4	1.170205	298.4	0.7107575	298.4	0.8982427	298.4	0.9311289	298.4	0.9080167	298.4	0.9637099	298.4	0.9803798	298.4	-0.1703902	298.42	-0.0387361	298.42	-0.1483833	298.42	-0.1615957	298.42	-0.1397862	298.42	-0.1630096	298.42	-0.1188547	298.42	-0.1352082	298.42	-0.1382009
298.6	1.173402	298.6	0.7120196	298.6	0.8971792	298.6	0.9294423	298.6	0.9050157	298.6	0.9662384	298.6	0.984005	298.6	-0.1706808	298.6	-0.04571969	298.6	-0.1432097	298.6	-0.1632304	298.6	-0.1439865	298.6	-0.1725427	298.6	-0.1133773	298.6	-0.1378359	298.6	-0.1380379
298.8	1.177026	298.8	0.7134353	298.8	0.8998688	298.8	0.9268045	298.8	0.9007629	298.8	0.9695775	298.8	0.9828839	298.8	-0.1694986	298.8	-0.04388157	298.8	-0.1451632	298.8	-0.1655612	298.8	-0.1378817	298.8	-0.1698482	298.8	-0.1130658	298.8	-0.1392385	298.8	-0.1420782
299	1.179779	299	0.7184569	299	0.8982735	299	0.9304059	299	0.9047282	299	0.9684749	299	0.9841432	299	-0.1726342	299	-0.04244816	299	-0.1471719	299	-0.161613	299	-0.1436774	299	-0.1690785	299	-0.1147458	299	-0.1343781	299	-0.1364456
299.2	1.178234	299.2	0.7220602	299.2	0.9015641	299.2	0.9323272	299.2	0.9071953	299.2	0.9670597	299.2	0.9819682	299.2	-0.1712812	299.2	-0.04447906	299.2	-0.1428687	299.2	-0.1623267	299.2	-0.1380396	299.2	-0.1662021	299.2	-0.1143345	299.2	-0.1371456	299.2	-0.1401102
299.4	1.182398	299.4	0.719608	299.4	0.903847	299.4	0.930829	299.4	0.9017202	299.4	0.9643463	299.4	0.9851571	299.4	-0.1711387	299.4	-0.04244245	299.4	-0.1432924	299.4	-0.1631523	299.4	-0.1438368	299.4	-0.1657348	299.4	-0.1202203	299.4	-0.1364495	299.4	-0.1391736
299.6	1.185271	299.6	0.7263903	299.6	0.9064833	299.6	0.9318025	299.6	0.9082311	299.6	0.9683042	299.6	0.9848953	299.6	-0.16934	299.6	-0.03713797	299.6	-0.1455166	299.6	-0.1594426	299.6	-0.1390181	299.6	-0.1645062	299.6	-0.1136081	299.6	-0.1343078	299.6	-0.1357914
299.8	1.190143	299.8	0.7236172	299.8	0.9023427	299.8	0.9359492	299.8	0.9101077	299.8	0.9697773	299.8	0.9815212	299.8	-0.1738689	299.8	-0.0393744	299.8	-0.1419911	299.8	-0.166215	299.8	-0.1421123	299.8	-0.1673022	299.8	-0.1117847	299.8	-0.139296	299.8	-0.1471065
300	1.187228	300	0.7274985	300	0.907473	300	0.9319363	300	0.9114026	300	0.9686602	300	0.9858644	300	-0.1713007	300	-0.04200216	300	-0.1437123	300	-0.1611509	300	-0.1423644	300	-0.1657446	300	-0.1145342	300	-0.1348677	300	-0.1376044
300.2	1.19493	300.2	0.7250364	300.2	0.9064114	300.2	0.937527	300.2	0.9077269	300.2	0.9648516	300.2	0.9888663	300.2	-0.1700298	300.2	-0.04179394	300.2	-0.1402438	300.2	-0.1653967	300.2	-0.1393462	300.2	-0.1685317	300.2	-0.1105679	300.2	-0.1373467	300.2	-0.1373617
300.4	1.195356	300.4	0.728042	300.4	0.9050885	300.4	0.9341221	300.4	0.9063029	300.4	0.9654236	300.4	0.984475	300.4	-0.1710152	300.4	-0.03992691	300.4	-0.1446377	300.4	-0.1612104	300.4	-0.1366607	300.4	-0.1654442	300.4	-0.1153363	300.4	-0.1372652	300.4	-0.1370957
300.6	1.193816	300.6	0.7250271	300.6	0.9074496	300.6	0.9389778	300.6	0.9115807	300.6	0.9704266	300.6	0.9862983	300.6	-0.1696753	300.6	-0.03860287	300.6	-0.142308	300.6	-0.1661778	300.6	-0.140213	300.6	-0.1684696	300.6	-0.1154187	300.6	-0.1315192	300.6	-0.138671
300.8	1.197446	300.8	0.7307075	300.8	0.9083068	300.8	0.9375874	300.8	0.9061742	300.8	0.9704385	300.8	0.9861344	300.8	-0.1715836	300.8	-0.04057168	300.8	-0.1405829	300.8	-0.1562463	300.8	-0.1382423	300.8	-0.1656933	300.8	-0.1135916	300.8	-0.1387278	300.8	-0.1399488
301	1.199577	301	0.7336506	301	0.9093723	301	0.934521	301	0.9073828	301	0.9681565	301	0.9833415	301	-0.1722548	301	-0.03908229	301	-0.1414575	301	-0.1653324	301	-0.1379322	301	-0.1704697	301	-0.1195425	301	-0.1348856	301	-0.1387886
301.2	1.203889	301.2	0.7340562	301.2	0.9097762	301.2	0.9367098	301.2	0.9093101	301.2	0.9682934	301.2	0.9872873	301.2	-0.171974	301.2	-0.04408438	301.2	-0.1432098	301.2	-0.1627034	301.2	-0.1362095	301.2	-0.1622866	301.2	-0.1121629	301.2	-0.13408	301.2	-0.1382678
301.4	1.202034	301.4	0.7330682	301.4	0.9088609	301.4	0.9397442	301.4	0.9107351	301.4	0.9707341	301.4	0.9900375	301.4	-0.1723134	301.4	-0.03802539	301.4	-0.1377	301.4	-0.1623653	301.4	-0.1434702	301.4	-0.1686579	301.4	-0.1152214	301.4	-0.1353456	301.4	-0.1376257
301.6	1.206055	301.6	0.7376814	301.6	0.911767	301.6	0.9342801	301.6	0.907863	301.6	0.9711875	301.6	0.9846804	301.6	-0.1666384	301.6	-0.04052218	301.6	-0.1411331	301.6	-0.1645275	301.6	-0.1398002	301.6	-0.17007	301.6	-0.1141911	301.6	-0.1351236	301.6	-0.1370224
301.8	1.204059	301.8	0.7353145	301.8	0.9083096	301.8	0.9372658	301.8	0.9098748	301.8	0.9735237	301.8	0.9825612	301.8	-0.1670243	301.8	-0.0403925	301.8	-0.1419031	301.8	-0.1565728	301.8	-0.1423283	301.8	-0.1686508	301.8	-0.1094301	301.8	-0.1380617	301.8	-0.1409329
302	1.213266	302	0.7364761	302	0.9116719	302	0.935183	302	0.9097207	302	0.9734381	302	0.9840958	302	-0.169053	302	-0.03800295	302	-0.1420826	302	-0.166579	302	-0.1386545	302	-0.1651343	302	-0.111761	302	-0.1372063	302	-0.1429356
302.21	1.207304	302.21	0.7419565	302.21	0.9085279	302.21	0.937421	302.21	0.9119141	302.21	0.9717982	302.21	0.9846344	302.21	-0.1724983	302.2	-0.03824738	302.2	-0.1417875	302.2	-0.1668406	302.2	-0.1402804	302.2	-0.1631743	302.2	-0.1117417	302.2	-0.132849	302.2	-0.1380358
302.4	1.209688	302.4	0.7388286	302.4	0.9137075	302.4	0.9425079	302.4	0.9171368	302.4	0.9726745	302.4	0.985622	302.4	-0.1696731	302.4	-0.04230719	302.4	-0.1448252	302.4	-0.162967	302.4	-0.1382409	302.4	-0.1699727	302.4	-0.1109918	302.4	-0.1349608	302.4	-0.1371384
302.6	1.212441	302.6	0.7392216	302.6	0.915184	302.6	0.9455087	302.6	0.9128181	302.6	0.9716068	302.6	0.9826952	302.6	-0.1728288	302.6	-0.04168006	302.6	-0.1379778	302.6	-0.1613202	302.6	-0.1418426	302.6	-0.1601447	302.6	-0.1131795	302.6	-0.1358781	302.6	-0.1380367
302.8	1.21363	302.8	0.7399314	302.8	0.915323	302.8	0.9414186	302.8	0.913801	302.8	0.9707695	302.8	0.9888016	302.8	-0.1697139	302.8	-0.03590109	302.8	-0.1455394	302.8	-0.1654521	302.8	-0.1428516	302.8	-0.164519	302.8	-0.1084841	302.8	-0.1332393	302.8	-0.1363627
303	1.217043	303	0.7423674	303	0.9145718	303	0.9442348	303	0.9093587	303	0.9708931	303	0.9852847	303	-0.173282	303	-0.04093363	303	-0.137953	303	-0.1619839	303	-0.1380526	303	-0.1692257	303	-0.1101556	303	-0.1375998	303	-0.1391234
303.2	1.222138	303.2	0.74318	303.2	0.9153283	303.2	0.9432473	303.2	0.9165349	303.2	0.9726073	303.2	0.9854367	303.2	-0.1738342	303.2	-0.03693589	303.2	-0.1437793	303.2	-0.1667912	303.2	-0.1391225	303.2	-0.1693285	303.2	-0.1100755	303.2	-0.13063	303.2	-0.1340871
303.4	1.215673	303.4	0.7464112	303.4	0.9217227	303.4	0.9394095	303.4	0.9122225	303.4	0.9747365	303.4	0.987698	303.4	-0.1661478	303.4	-0.0389201	303.4	-0.1399923	303.4	-0.1635152	303.4	-0.1407283	303.4	-0.1617067	303.4	-0.1132271	303.4	-0.1356352	303.4	-0.1395465
303.6	1.226593	303.6	0.7450217	303.6	0.9157813	303.6	0.9440713	303.6	0.9107887	303.6	0.9735649	303.6	0.9886648	303.6	-0.1686648	303.6	-0.03712628	303.6	-0.1411304	303.6	-0.1644887	303.6	-0.1402994	303.6	-0.1652891	303.6	-0.11056	303.6	-0.135952	303.6	-0.1350239
303.8	1.21806	303.8	0.7448502	303.8	0.9242345	303.8	0.9438282	303.8	0.915695	303.8	0.9735902	303.8	0.983869	303.8	-0.1753552	303.8	-0.03524951	303.8	-0.1422978	303.8	-0.1637198	303.8	-0.1381834	303.8	-0.1662919	303.8	-0.1122391	303.8	-0.1362857	303.8	-0.1400452
304	1.225309	304	0.7468005	304	0.9179591	304	0.9447621	304	0.9142798	304	0.9778753	304	0.9874962	304	-0.1671089	304	-0.03450819	304	-0.1414082	304	-0.167182	304	-0.1383969	304	-0.1655721	304	-0.1108427	304	-0.1330246	304	-0.1317049
304.21	1.224425	304.21	0.749116	304.21	0.9250559	304.21	0.9423587	304.21	0.9120544	304.21	0.9739755	304.21	0.9904258	304.21	-0.1685483	304.2	-0.03468978	304.2	-0.1423274	304.2	-0.1628642	304.2	-0.13785	304.2	-0.1652742	304.2	-0.1116104	304.2	-0.1350886	304.2	-0.1366566
304.4	1.22636	304.4	0.7522736	304.4	0.922747	304.4	0.9454069	304.4	0.9202495	304.4	0.9687979	304.4	0.9927527	304.4	-0.1712226	304.4	-0.03398866	304.4	-0.1437262	304.4	-0.1609564	304.4	-0.1387156	304.4	-0.1650249	304.4	-0.112765	304.4	-0.1356072	304.4	-0.1381923
304.6	1.231497	304.6	0.7492414	304.6	0.9225499	304.6	0.946797	304.6	0.9180872	304.6	0.9776013	304.6	0.9915322	304.6	-0.1668634	304.6	-0.03600093	304.6	-0.1383954	304.6	-0.1603947	304.6	-0.1382805	304.6	-0.1659259	304.6	-0.1128185	304.6	-0.1351846	304.6	-0.1353542
304.8	1.23074	304.8	0.7541381	304.8	0.924316	304.8	0.9525026	304.8	0.9176009	304.8	0.9760262	304.8	0.9919496	304.8	-0.1691857	304.8	-0.03666307	304.8	-0.1439471	304.8	-0.1613766	304.8	-0.1392175	304.8	-0.1686892	304.8	-0.1128791	304.8	-0.1355269	304.8	-0.1358822
305	1.229701	305	0.754162	305	0.9240156	305	0.9531884	305	0.919247	305	0.9745865	305	0.9875788	305	-0.1688574	305	-0.03588365	305	-0.1353531	305	-0.1611594	305	-0.1359496	305	-0.1694648	305	-0.1095059	305	-0.131464	305	-0.1399886
305.21	1.230032	305.21	0.747796	305.21	0.9246523	305.21	0.9503339	305.21	0.9175741	305.21	0.9774493	305.21	0.987887	305.21	-0.1697957	305.2	-0.03372383	305.2	-0.1404241	305.2	-0.1584468	305.2	-0.1376878	305.2	-0.1650518	305.2	-0.1120981	305.2	-0.1289549	305.2	-0.1367334
305.4	1.230244	305.4	0.7559499	305.4	0.9274623	305.4	0.9473742	305.4	0.9195085	305.4	0.9744522	305.4	0.9890822	305.4	-0.1687259	305.4	-0.03560654	305.4	-0.1404701	305.4	-0.1603104	305.4	-0.140323	305.4	-0.1663586	305.4	-0.1111896	305.4	-0.1350559	305.4	-0.1399262
305.6	1.234715	305.6	0.7529656	305.6	0.9250852	305.6	0.9442033	305.6	0.9137742	305.6	0.9780889	305.6	0.9885616	305.6	-0.16525	305.6	-0.03289188	305.6	-0.1360782	305.6	-0.1614108	305.6	-0.1380171	305.6	-0.1601786	305.6	-0.1103646	305.6	-0.1322795	305.6	-0.1353335
305.8	1.240296	305.8	0.7540904	305.8	0.9261211	305.8	0.9454489	305.8	0.9219018	305.8	0.9733099	305.8	0.9892372	305.8	-0.1652972	305.8	-0.03908774	305.8	-0.1396226	305.8	-0.1578147	305.8	-0.1393566	305.8	-0.1652281	305.8	-0.1087445	305.8	-0.1340801	305.8	-0.139135
306	1.238608	306	0.7582849	306	0.9280753	306	0.9480631	306	0.9127605	306	0.9750147	306	0.9864734	306	-0.165973	306	-0.03644354	306	-0.1378263	306	-0.1586263	306	-0.1387872	306	-0.1642975	306	-0.1126196	306	-0.1329869	306	-0.1359632
306.2	1.239917	306.2	0.7600434	306.2	0.9274057	306.2	0.9515317	306.2	0.9181305	306.2	0.9751275	306.2	0.9914784	306.2	-0.1675019	306.2	-0.03136	306.2	-0.1423493	306.2	-0.1595402	306.2	-0.1370136	306.2	-0.1665577	306.2	-0.1121329	306.2	-0.1332302	306.2	-0.1386569
306.4	1.243604	306.4	0.7604982	306.4	0.928165	306.4	0.9500886	306.4	0.9196504	306.4	0.9749496	306.4	0.9863303	306.4	-0.1660612	306.4	-0.03726552	306.4	-0.139816	306.4	-0.1574213	306.4	-0.1332989	306.4	-0.1615863	306.4	-0.1092002	306.4	-0.1306806	306.4	-0.1346292
306.6	1.237992	306.6	0.7606477	306.6	0.9305307	306.6	0.9510178	306.6	0.9231259	306.6	0.9791258	306.6	0.9949235	306.6	-0.1679066	306.6	-0.03261202	306.6	-0.1381584	306.6	-0.1588451	306.6	-0.1377112	306.6	-0.1650159	306.6	-0.1068176	306.6	-0.1301759	306.6	-0.1364258
306.8	1.243142	306.8	0.761405	306.8	0.9296921	306.8	0.9499537	306.8	0.9198994	306.8	0.9758866	306.8	0.9910931	306.8	-0.1664262	306.8	-0.03150653	306.8	-0.1386702	306.8	-0.1600179	306.8	-0.1371503	306.8	-0.163531	306.8	-0.1069926	306.8	-0.1341125	306.8	-0.1327801
307	1.247845	307	0.7618535	307	0.9332106	307	0.9485809	307	0.915834	307	0.9756231	307	0.9937292	307	-0.1650413	307	-0.03560568	307	-0.1434016	307	-0.1560406	307	-0.1394571	307	-0.1659532	307	-0.1113943	307	-0.1335271	307	-0.1327826
307.2	1.249637	307.2	0.7614259	307.2	0.9289656	307.2	0.9490448	307.2	0.9169713	307.2	0.9787949	307.2	0.9879866	307.2	-0.1683723	307.2	-0.0320331	307.2	-0.1382906	307.2	-0.157544	307.2	-0.140296	307.2	-0.1623453	307.2	-0.1093248	307.2	-0.1326815	307.2	-0.1324188
307.4	1.248358	307.4	0.7623675	307.4	0.9332283	307.4	0.9499637	307.4	0.9255702	307.4	0.9794921	307.4	0.9948803	307.4	-0.1661919	307.4	-0.03755485	307.4	-0.1379865	307.4	-0.1589603	307.4	-0.1372042	307.4	-0.1639897	307.4	-0.1101573	307.4	-0.1331613	307.4	-0.1384702
307.6	1.248024	307.6	0.7659193	307.6	0.9325821	307.6	0.9512097	307.6	0.919636	307.6	0.9780327	307.6	0.9929469	307.6	-0.164882	307.6	-0.03314724	307.6	-0.137367	307.6	-0.1580625	307.6	-0.1376453	307.6	-0.1637511	307.6	-0.110481	307.6	-0.1328467	307.6	-0.1349082
307.8	1.250792	307.8	0.7713882	307.8	0.9323067	307.8	0.9517776	307.8	0.9188282	307.8	0.9759902	307.8	0.9939136	307.8	-0.1645305	307.8	-0.03092431	307.8	-0.1336008	307.8	-0.1596377	307.8	-0.1388725	307.8	-0.1613534	307.8	-0.108202	307.8	-0.1303402	307.8	-0.1344384
308	1.250946	308	0.7688351	308	0.932884	308	0.9502603	308	0.9162937	308	0.9802342	308	0.9903418	308	-0.1611809	308.02	-0.03427789	308.02	-0.1395031	308.02	-0.1623015	308.02	-0.1359138	308.02	-0.1628926	308.02	-0.1127612	308.02	-0.1321245	308.02	-0.1361452
308.2	1.248819	308.2	0.7658318	308.2	0.9347278	308.2	0.9528328	308.2	0.9206965	308.2	0.980708	308.2	0.99286	308.2	-0.1647463	308.2	-0.03086667	308.2	-0.1372797	308.2	-0.1595858	308.2	-0.1367071	308.2	-0.1631242	308.2	-0.1055554	308.2	-0.1337871	308.2	-0.13361
308.4	1.251387	308.4	0.7707704	308.4	0.9355323	308.4	0.9573736	308.4	0.9193859	308.4	0.9755282	308.4	0.9938561	308.4	-0.1650758	308.4	-0.02747625	308.4	-0.1310101	308.4	-0.1613898	308.4	-0.1362806	308.4	-0.1634085	308.4	-0.1115903	308.4	-0.1302108	308.4	-0.1341051
308.6	1.257793	308.6	0.7734486	308.6	0.9364962	308.6	0.9573075	308.6	0.9221422	308.6	0.9793369	308.6	0.9880177	308.6	-0.166003	308.6	-0.03449165	308.6	-0.1376247	308.6	-0.1618857	308.6	-0.1339568	308.6	-0.1635331	308.6	-0.1125149	308.6	-0.1292195	308.6	-0.1357743
308.8	1.257049	308.8	0.7706253	308.8	0.9372731	308.8	0.957199	308.8	0.9214739	308.8	0.9792266	308.8	0.993591	308.8	-0.1689962	308.8	-0.0305372	308.8	-0.1358425	308.8	-0.1556793	308.8	-0.1348006	308.8	-0.1630913	308.8	-0.1071875	308.8	-0.1324578	308.8	-0.129895
309	1.256574	309	0.7667708	309	0.9389064	309	0.9584572	309	0.9228428	309	0.9799513	309	0.9934501	309	-0.1710912	309	-0.03042724	309	-0.1331986	309	-0.1591225	309	-0.133625	309	-0.1624421	309	-0.108586	309	-0.1317237	309	-0.1349656
309.2	1.261955	309.2	0.7743592	309.2	0.9403579	309.2	0.9547372	309.2	0.9233227	309.2	0.9832084	309.2	0.9925577	309.2	-0.1693803	309.2	-0.03610361	309.2	-0.134642	309.2	-0.1605369	309.2	-0.1349292	309.2	-0.1608512	309.2	-0.1087046	309.2	-0.135932	309.2	-0.1348966
309.41	1.257974	309.41	0.7702708	309.41	0.9423816	309.41	0.9556411	309.41	0.9220835	309.41	0.9812651	309.41	0.992451	309.41	-0.166497	309.4	-0.0332863	309.4	-0.1362933	309.4	-0.1530097	309.4	-0.1397477	309.4	-0.1623546	309.4	-0.1131133	309.4	-0.132015	309.4	-0.1325946
309.6	1.260127	309.6	0.7769939	309.6	0.9396183	309.6	0.9536937	309.6	0.9283724	309.6	0.978113	309.6	0.9943394	309.6	-0.1653976	309.6	-0.03241185	309.6	-0.1353247	309.6	-0.1540265	309.6	-0.1372735	309.6	-0.163018	309.6	-0.109817	309.6	-0.1337295	309.6	-0.1348341
309.81	1.258214	309.81	0.7754838	309.81	0.9429464	309.81	0.9614241	309.81	0.9240093	309.81	0.9811523	309.81	0.9859182	309.81	-0.1661972	309.8	-0.03479376	309.8	-0.1311417	309.8	-0.1577758	309.8	-0.13628	309.8	-0.1603566	309.8	-0.1115409	309.8	-0.1371722	309.8	-0.1358982
310	1.265128	310	0.7749774	310	0.943807	310	0.9538462	310	0.9229102	310	0.9844995	310	0.988847	310	-0.1662173	310	-0.03228271	310	-0.1341015	310	-0.1550189	310	-0.1325894	310	-0.1608885	310	-0.1079609	310	-0.1335986	310	-0.1336019
310.2	1.263494	310.2	0.7779388	310.2	0.9419255	310.2	0.9592159	310.2	0.9252717	310.2	0.9784746	310.2	0.9938952	310.2	-0.1630956	310.2	-0.03402816	310.2	-0.133721	310.2	-0.1590609	310.2	-0.1341402	310.2	-0.1645166	310.2	-0.108587	310.2	-0.1290355	310.2	-0.1335817
310.4	1.262703	310.4	0.7812593	310.4	0.9419664	310.4	0.9613302	310.4	0.9248576	310.4	0.981145	310.4	0.9910258	310.4	-0.1718064	310.4	-0.03257554	310.4	-0.1362295	310.4	-0.1556976	310.4	-0.133581	310.4	-0.1629633	310.4	-0.1111116	310.4	-0.1256966	310.4	-0.1327322
[truncated: 19,547 more rows]
