# Supplementary material for: Functional development of a V3/glycan-specific broadly neutralizing antibody isolated from a case of HIV superinfection
Source: eLife. 2021 Jul 15;10:e68110. doi: 10.7554/eLife.68110 (PMC8376252; doi:10.7554/eLife.68110)
Supplement: Figure 2—source data 2. [file elife-68110-fig2-data2.zip › QA013.2 Dbl Ref BLI_2020.06.25/QA013 autologous binding_MIG_naive_G7-L4/B1Results.txt]

Conc1	2.5E-07	2.5E-07	2.5E-07	2.5E-07	2.5E-07	
Start1	200	729.99	1260	1790	2320	
Stop1	559.8	1089.79	1619.8	2149.8	2679.8	
Kobs	0.00235293979338066	0.038552222160561	0.0866676660401097	0.0129260993655344	5.19217990881564E-05	
Error Kobs	4.00056650268853E-05	0.00842631938822375	0.0147164750603323	0.000346215160662082	0	
Koff	0	0	0	0	0	
Error Koff	0	0	0	0	0	
Time1	Data1	Fit1	Time2	Data2	Fit2	Time3	Data3	Fit3	Time4	Data4	Fit4	Time5	Data5	Fit5	
200	0.01772525	0	729.99	0.00080348	0	1260	0.00493682	0	1790	0.00042447	0	2320	-0.00726261	0	
200.2	0.01659566	0.0004394	730.19	0.00024156	0.00003429	1260.2	0.00520133	0.00015961	1790.2	0.00073093	0.00004664	2320.2	-0.0070971	0	
200.4	0.01606666	0.00087778	730.39	0.00015416	0.00006832	1260.4	0.00494082	0.00031643	1790.4	0.00086755	0.00009315	2320.4	-0.00680792	0	
200.6	0.01610377	0.00131512	730.59	-0.00043771	0.00010208	1260.6	0.00482651	0.00047052	1790.6	0.00151998	0.00013954	2320.6	-0.00561849	0	
200.8	0.01560817	0.00175143	730.79	-0.0005461	0.00013559	1260.8	0.00450712	0.00062191	1790.8	0.00077898	0.00018581	2320.8	-0.00492284	0	
201	0.01537894	0.00218673	730.99	-0.00123105	0.00016883	1261	0.00410205	0.00077066	1791	0.00098618	0.00023196	2321	-0.00425792	0	
201.2	0.01553214	0.00262099	731.19	-0.00135908	0.00020182	1261.2	0.00422494	0.0009168	1791.2	0.0009858	0.00027799	2321.2	-0.00418466	0	
201.4	0.01602774	0.00305424	731.39	-0.00147687	0.00023456	1261.4	0.00447058	0.0010604	1791.4	0.00143783	0.0003239	2321.4	-0.00402833	0	
201.6	0.01656872	0.00348647	731.59	-0.0009214	0.00026704	1261.6	0.00475859	0.00120149	1791.6	0.00155341	0.00036969	2321.6	-0.00302048	0	
201.8	0.01724215	0.00391769	731.79	-0.00075224	0.00029927	1261.8	0.00434059	0.00134011	1791.8	0.00167752	0.00041535	2321.8	-0.00233526	0	
202	0.01797468	0.00434789	731.99	-0.00030122	0.00033126	1262	0.00412494	0.00147631	1792	0.00188755	0.0004609	2322	-0.0018942	0	
202.2	0.01938039	0.00477708	732.19	-0.0000657	0.000363	1262.2	0.00427527	0.00161013	1792.2	0.00147675	0.00050633	2322.2	-0.00108455	0	
202.4	0.02004216	0.00520527	732.39	-0.0006953	0.00039449	1262.4	0.00510162	0.00174161	1792.4	0.00194604	0.00055164	2322.4	-0.00116229	0	
202.6	0.02091168	0.00563244	732.59	-0.00025827	0.00042574	1262.6	0.00498321	0.0018708	1792.6	0.00231741	0.00059682	2322.6	-0.00120725	0	
202.8	0.02132182	0.00605862	732.79	0.00030301	0.00045675	1262.8	0.00510557	0.00199773	1792.8	0.00239465	0.0006419	2322.8	-0.00205289	0	
203	0.02241171	0.00648379	732.99	0.00065078	0.00048752	1263	0.00479718	0.00212244	1793	0.00188879	0.00068685	2323	-0.00095406	0	
203.2	0.02374429	0.00690797	733.19	-0.00024829	0.00051805	1263.2	0.00478514	0.00224497	1793.2	0.00201367	0.00073168	2323.2	-0.00149644	0	
203.4	0.02476227	0.00733115	733.39	0.00071123	0.00054835	1263.4	0.00455856	0.00236536	1793.4	0.00220768	0.0007764	2323.4	-0.0021669	0	
203.6	0.02534895	0.00775333	733.59	0.00052155	0.00057841	1263.6	0.0040978	0.00248365	1793.6	0.00243049	0.000821	2323.6	-0.00267757	0	
203.8	0.02607417	0.00817453	733.79	0.00045687	0.00060825	1263.8	0.00445751	0.00259987	1793.8	0.00215692	0.00086548	2323.8	-0.00379869	0	
204	0.0272645	0.00859473	733.99	-0.00038384	0.00063785	1264	0.00447942	0.00271406	1794	0.00289457	0.00090985	2324	-0.00384775	0	
204.2	0.0264973	0.00901395	734.19	-0.00090858	0.00066722	1264.2	0.00509705	0.00282626	1794.2	0.00358141	0.0009541	2324.2	-0.0041279	0	
204.4	0.02721796	0.00943218	734.39	-0.00123726	0.00069637	1264.4	0.0053977	0.0029365	1794.4	0.00387681	0.00099823	2324.4	-0.00345117	0	
204.6	0.02804351	0.00984943	734.59	-0.00173425	0.00072529	1264.6	0.00544521	0.00304481	1794.6	0.00459695	0.00104225	2324.6	-0.00277278	0	
204.8	0.02793128	0.0102657	734.79	-0.00256989	0.00075399	1264.8	0.00591321	0.00315123	1794.8	0.00414581	0.00108616	2324.8	-0.00309941	0	
205	0.02852059	0.01068099	734.99	-0.00312252	0.00078247	1265	0.00571114	0.00325579	1795	0.00554098	0.00112994	2325	-0.00284653	0	
205.2	0.02837655	0.01109531	735.19	-0.00351261	0.00081073	1265.2	0.00630997	0.00335852	1795.2	0.00525634	0.00117362	2325.2	-0.00323949	0	
205.4	0.02857668	0.01150865	735.39	-0.00358158	0.00083877	1265.4	0.00626658	0.00345946	1795.4	0.00582033	0.00121717	2325.4	-0.00279482	0	
205.6	0.02877629	0.01192103	735.59	-0.00320759	0.0008666	1265.6	0.00596245	0.00355863	1795.6	0.00540081	0.00126062	2325.6	-0.00138659	0	
205.8	0.0290946	0.01233243	735.79	-0.00368653	0.00089421	1265.8	0.00501797	0.00365607	1795.8	0.00560376	0.00130395	2325.8	-0.00066857	0	
206	0.02937325	0.01274287	735.99	-0.00368248	0.00092161	1266	0.00474214	0.00375181	1796	0.00512756	0.00134716	2326	-0.00016121	0	
206.2	0.02926923	0.01315234	736.19	-0.00340037	0.00094879	1266.2	0.00436534	0.00384588	1796.2	0.00413947	0.00139027	2326.2	0.00073686	0	
206.4	0.02962533	0.01356085	736.39	-0.00315652	0.00097577	1266.4	0.00449517	0.00393831	1796.4	0.00375204	0.00143326	2326.4	-0.00010238	0	
206.6	0.03040765	0.01396841	736.59	-0.00296447	0.00100254	1266.6	0.0037922	0.00402911	1796.6	0.00258024	0.00147613	2326.6	-0.00042074	0	
206.8	0.03054333	0.014375	736.79	-0.00316325	0.0010291	1266.8	0.00355004	0.00411834	1796.8	0.00211473	0.0015189	2326.8	-0.00006144	0	
207	0.03090411	0.01478064	736.99	-0.00253249	0.00105546	1267	0.00339977	0.004206	1797	0.0018079	0.00156155	2327	0.00027324	0	
207.2	0.03206978	0.01518533	737.19	-0.00197834	0.00108162	1267.2	0.00348337	0.00429213	1797.2	0.00114148	0.00160409	2327.2	-0.0009287	0	
207.4	0.03257929	0.01558907	737.39	-0.0011996	0.00110757	1267.4	0.00355763	0.00437676	1797.4	0.00122639	0.00164652	2327.4	-0.00159714	0	
207.6	0.03289725	0.01599186	737.59	-0.00038613	0.00113332	1267.6	0.00338923	0.00445991	1797.6	0.00241858	0.00168884	2327.6	-0.00215272	0	
207.8	0.03305931	0.0163937	737.79	0.00020252	0.00115888	1267.8	0.00340913	0.00454161	1797.8	0.00326161	0.00173105	2327.8	-0.00339067	0	
208	0.03423252	0.0167946	737.99	0.00062468	0.00118423	1268	0.00297241	0.00462188	1798	0.00456857	0.00177314	2328	-0.00324741	0	
208.2	0.03435483	0.01719456	738.19	0.00110445	0.0012094	1268.2	0.0036464	0.00470075	1798.2	0.00505246	0.00181513	2328.2	-0.00354104	0	
208.4	0.03461868	0.01759357	738.39	0.00156188	0.00123436	1268.4	0.00448915	0.00477823	1798.4	0.00564858	0.001857	2328.4	-0.00434903	0	
208.6	0.03556434	0.01799165	738.59	0.00217751	0.00125914	1268.6	0.00445662	0.00485437	1798.6	0.00571469	0.00189877	2328.6	-0.00530088	0	
208.8	0.03559951	0.0183888	738.79	0.00231165	0.00128372	1268.8	0.00503833	0.00492918	1798.8	0.00603838	0.00194042	2328.8	-0.00583544	0	
209	0.03675184	0.01878501	738.99	0.00293302	0.00130812	1269	0.00525363	0.00500267	1799	0.00687574	0.00198197	2329	-0.00557901	0	
209.2	0.03639465	0.01918029	739.19	0.00161698	0.00133233	1269.2	0.00558363	0.00507489	1799.2	0.00560085	0.00202341	2329.2	-0.00623574	0	
209.4	0.03678763	0.01957465	739.39	0.0009473	0.00135635	1269.4	0.00481158	0.00514584	1799.4	0.00582629	0.00206474	2329.4	-0.00537278	0	
209.6	0.03667501	0.01996808	739.59	0.00080658	0.00138018	1269.6	0.00467311	0.00521556	1799.6	0.00617998	0.00210596	2329.6	-0.00438953	0	
209.8	0.03664198	0.02036058	739.79	0.00012771	0.00140383	1269.8	0.00433813	0.00528405	1799.8	0.0062256	0.00214707	2329.8	-0.00412073	0	
210	0.03708024	0.02075216	739.99	0.00015371	0.0014273	1270	0.00491037	0.00535135	1800	0.00545872	0.00218808	2330	-0.00387532	0	
210.2	0.0370794	0.02114282	740.19	0.00027962	0.00145059	1270.2	0.0050827	0.00541747	1800.2	0.00498117	0.00222897	2330.2	-0.00265604	0	
210.4	0.03818595	0.02153257	740.39	-0.00073034	0.0014737	1270.4	0.00580508	0.00548244	1800.4	0.00456506	0.00226976	2330.4	-0.0025454	0	
210.6	0.03862987	0.0219214	740.59	-0.00104442	0.00149663	1270.6	0.0059502	0.00554628	1800.6	0.00371055	0.00231045	2330.6	-0.00217554	0	
210.8	0.0392681	0.02230931	740.79	-0.00094647	0.00151938	1270.8	0.00621982	0.00560899	1800.8	0.00371383	0.00235102	2330.8	-0.00117817	0	
211	0.0401217	0.02269632	740.99	-0.00068483	0.00154196	1271	0.00645203	0.00567062	1801	0.00364876	0.00239149	2331	-0.0009751	0	
211.2	0.0415304	0.02308241	741.19	-0.00026362	0.00156437	1271.2	0.00706842	0.00573116	1801.2	0.00312355	0.00243186	2331.2	-0.00117388	0	
211.4	0.04247993	0.0234676	741.39	0.00011516	0.0015866	1271.4	0.00747354	0.00579065	1801.4	0.00418672	0.00247211	2331.4	-0.00114173	0	
211.6	0.0421044	0.02385188	741.59	0.00111099	0.00160866	1271.6	0.00705726	0.0058491	1801.6	0.00492406	0.00251227	2331.6	-0.00118568	0	
211.8	0.04298785	0.02423526	741.79	0.00100154	0.00163055	1271.8	0.0072828	0.00590653	1801.8	0.00467416	0.00255231	2331.8	-0.00169336	0	
212	0.04415632	0.02461775	741.99	0.00113782	0.00165227	1272	0.00736721	0.00596295	1802	0.00493898	0.00259226	2332	-0.00124539	0	
212.2	0.04443078	0.02499933	742.19	0.00236169	0.00167382	1272.2	0.00839804	0.00601839	1802.2	0.0044893	0.00263209	2332.2	-0.00228249	0	
212.4	0.04473775	0.02538001	742.39	0.00192107	0.00169521	1272.4	0.00849946	0.00607286	1802.4	0.00429275	0.00267183	2332.4	-0.00387607	0	
212.6	0.04557987	0.02575981	742.59	0.00204398	0.00171643	1272.6	0.00902049	0.00612638	1802.6	0.00371198	0.00271145	2332.6	-0.00456321	0	
212.8	0.04622038	0.02613871	742.79	0.00161536	0.00173749	1272.8	0.00865812	0.00617896	1802.8	0.00393836	0.00275098	2332.8	-0.00449702	0	
213	0.04713783	0.02651672	742.99	0.00113636	0.00175839	1273	0.00817842	0.00623063	1803	0.0036209	0.0027904	2333	-0.00438758	0	
213.2	0.04531838	0.02689384	743.19	-0.00014961	0.00177913	1273.2	0.0067229	0.00628139	1803.2	0.00310718	0.00282972	2333.2	-0.00485807	0	
213.4	0.04505155	0.02727007	743.39	0.00012147	0.0017997	1273.4	0.00586076	0.00633126	1803.4	0.00389951	0.00286893	2333.4	-0.00428955	0	
213.6	0.04429088	0.02764543	743.59	0.00044596	0.00182012	1273.6	0.00614003	0.00638027	1803.6	0.00412052	0.00290804	2333.6	-0.00459888	0	
213.8	0.0449068	0.0280199	743.79	0.00027707	0.00184038	1273.8	0.0057212	0.00642842	1803.8	0.00436732	0.00294705	2333.8	-0.00408404	0	
214	0.04428096	0.02839349	743.99	0.00091874	0.00186048	1274	0.00636195	0.00647572	1804	0.00451671	0.00298596	2334	-0.00299726	0	
214.2	0.04393638	0.0287662	744.19	0.00110276	0.00188043	1274.2	0.00588005	0.0065222	1804.2	0.0046437	0.00302476	2334.2	-0.001844	0	
214.4	0.04416888	0.02913804	744.39	0.0016723	0.00190023	1274.4	0.00609876	0.00656787	1804.4	0.00524262	0.00306346	2334.4	-0.00220101	0	
214.6	0.04429387	0.02950901	744.59	0.00289673	0.00191987	1274.6	0.00583262	0.00661274	1804.6	0.00677004	0.00310207	2334.6	-0.00150512	0	
214.8	0.04445425	0.0298791	744.79	0.00362243	0.00193936	1274.8	0.00584305	0.00665683	1804.8	0.006798	0.00314057	2334.8	-0.00107999	0	
215	0.04448207	0.03024832	744.99	0.00334033	0.0019587	1275	0.00564667	0.00670015	1805	0.00659141	0.00317896	2335	-0.00098282	0	
215.2	0.04556787	0.03061668	745.19	0.00343213	0.00197789	1275.2	0.00568472	0.00674271	1805.2	0.00724343	0.00321726	2335.2	-0.00090917	0	
215.4	0.0463567	0.03098417	745.39	0.00377632	0.00199694	1275.4	0.00521107	0.00678452	1805.4	0.00688659	0.00325546	2335.4	-0.0006573	0	
215.6	0.04695235	0.0313508	745.59	0.00370151	0.00201583	1275.6	0.00430648	0.00682561	1805.6	0.00715829	0.00329356	2335.6	-0.00106574	0	
215.8	0.04885905	0.03171657	745.79	0.0037702	0.00203459	1275.8	0.00368819	0.00686598	1805.8	0.00667316	0.00333156	2335.8	-0.00240299	0	
216	0.04901631	0.03208148	745.99	0.00375914	0.00205319	1276	0.00264493	0.00690564	1806	0.00731879	0.00336945	2336	-0.00307578	0	
216.2	0.04983115	0.03244553	746.19	0.00292178	0.00207165	1276.2	0.00277271	0.00694461	1806.2	0.00660453	0.00340725	2336.2	-0.00336753	0	
216.4	0.05096249	0.03280873	746.39	0.00161626	0.00208998	1276.4	0.00285038	0.0069829	1806.4	0.00638181	0.00344495	2336.4	-0.00411221	0	
216.6	0.0516617	0.03317107	746.59	0.00108321	0.00210816	1276.6	0.00278156	0.00702052	1806.6	0.00575073	0.00348255	2336.6	-0.00495205	0	
216.8	0.05318668	0.03353256	746.79	0.00064599	0.00212619	1276.8	0.00207705	0.00705748	1806.8	0.00510022	0.00352005	2336.8	-0.00486856	0	
217	0.05307586	0.03389321	746.99	0.00033431	0.0021441	1277	0.00196467	0.0070938	1807	0.00502053	0.00355746	2337	-0.00516696	0	
217.2	0.05245427	0.034253	747.19	0.0003462	0.00216186	1277.2	0.00278162	0.00712948	1807.2	0.00542021	0.00359476	2337.2	-0.00555963	0	
217.4	0.05278863	0.03461195	747.39	0.00002795	0.00217948	1277.4	0.00305965	0.00716454	1807.4	0.00514887	0.00363197	2337.4	-0.00545556	0	
217.6	0.05276522	0.03497006	747.59	-0.00093617	0.00219697	1277.6	0.00373311	0.00719899	1807.6	0.00487263	0.00366908	2337.6	-0.00542003	0	
217.8	0.05352329	0.03532733	747.79	-0.00092218	0.00221433	1277.8	0.00427983	0.00723283	1807.8	0.00524217	0.00370609	2337.8	-0.00387724	0	
218	0.05365903	0.03568376	747.99	-0.00071928	0.00223155	1278	0.00544173	0.00726609	1808	0.00554058	0.00374301	2338	-0.0035369	0	
218.2	0.05375297	0.03603935	748.19	-0.00077417	0.00224864	1278.2	0.00546962	0.00729876	1808.2	0.0055358	0.00377983	2338.2	-0.00323271	0	
218.4	0.05434337	0.0363941	748.39	0.0001304	0.00226559	1278.4	0.00657395	0.00733086	1808.4	0.00643911	0.00381655	2338.4	-0.00284662	0	
218.6	0.05492717	0.03674802	748.59	0.00014449	0.00228242	1278.6	0.00754642	0.0073624	1808.6	0.00692418	0.00385318	2338.6	-0.00137878	0	
218.8	0.05500577	0.03710111	748.79	-0.0000155	0.00229912	1278.8	0.00736945	0.00739339	1808.8	0.00591238	0.00388971	2338.8	-0.00117461	0	
219	0.05591665	0.03745338	748.99	-0.00125849	0.00231568	1279	0.00699049	0.00742384	1809	0.00554609	0.00392614	2339	-0.00116884	0	
219.2	0.05697789	0.03780481	749.19	-0.00170011	0.00233212	1279.2	0.00708276	0.00745376	1809.2	0.00584772	0.00396248	2339.2	-0.0007101	0	
219.4	0.0578778	0.03815542	749.39	-0.00128128	0.00234844	1279.4	0.00715575	0.00748315	1809.4	0.00497314	0.00399872	2339.4	-0.00052764	0	
219.6	0.05874391	0.0385052	749.59	-0.00188623	0.00236462	1279.6	0.00654096	0.00751203	1809.6	0.0053195	0.00403487	2339.6	-0.00133018	0	
219.8	0.05848615	0.03885417	749.79	-0.00187851	0.00238068	1279.8	0.00618139	0.00754041	1809.8	0.00507504	0.00407092	2339.8	-0.00171345	0	
220	0.05782103	0.03920231	749.99	-0.00177744	0.00239662	1280	0.00650879	0.00756829	1810	0.00592603	0.00410688	2340	-0.00135888	0	
220.2	0.0582321	0.03954964	750.19	-0.00199347	0.00241244	1280.2	0.00713165	0.00759568	1810.2	0.00567665	0.00414274	2340.2	-0.00080843	0	
220.4	0.05876875	0.03989615	750.39	-0.00186992	0.00242813	1280.4	0.00727507	0.0076226	1810.4	0.00544298	0.00417852	2340.4	-0.00111015	0	
220.6	0.05793061	0.04024184	750.59	-0.00156265	0.00244371	1280.6	0.00723307	0.00764904	1810.6	0.00537075	0.00421419	2340.6	-0.00138564	0	
220.8	0.0576118	0.04058673	750.79	-0.0013502	0.00245916	1280.8	0.0067241	0.00767502	1810.8	0.00542538	0.00424977	2340.8	-0.00149987	0	
221	0.05691072	0.0409308	750.99	-0.0015265	0.00247449	1281	0.00656079	0.00770055	1811	0.0059376	0.00428526	2341	-0.00202187	0	
221.2	0.05687126	0.04127407	751.19	-0.00113518	0.00248971	1281.2	0.00681728	0.00772564	1811.2	0.00626078	0.00432066	2341.2	-0.00273516	0	
221.4	0.05652752	0.04161653	751.39	-0.00098558	0.00250481	1281.4	0.00551519	0.00775028	1811.4	0.00581254	0.00435596	2341.4	-0.00352341	0	
221.6	0.05711281	0.04195819	751.59	-0.00055323	0.00251979	1281.6	0.00577696	0.00777449	1811.6	0.00590259	0.00439117	2341.6	-0.00338069	0	
221.8	0.05805606	0.04229904	751.79	-0.00043767	0.00253465	1281.8	0.00590396	0.00779828	1811.8	0.00608944	0.00442629	2341.8	-0.00322913	0	
222	0.05777139	0.04263909	751.99	-0.00052662	0.00254941	1282	0.00578458	0.00782166	1812	0.0064512	0.00446132	2342	-0.00395537	0	
222.2	0.05716842	0.04297834	752.19	-0.00007879	0.00256404	1282.2	0.00497191	0.00784463	1812.2	0.00634729	0.00449625	2342.2	-0.00350906	0	
222.4	0.0576336	0.0433168	752.39	0.00047573	0.00257857	1282.4	0.00534003	0.00786719	1812.4	0.0067453	0.0045311	2342.4	-0.00335467	0	
222.6	0.05749202	0.04365446	752.59	0.00025425	0.00259298	1282.6	0.00587197	0.00788936	1812.6	0.00684953	0.00456585	2342.6	-0.00375508	0	
222.8	0.05728083	0.04399133	752.79	-0.0000985	0.00260728	1282.8	0.0050456	0.00791115	1812.8	0.00655288	0.00460051	2342.8	-0.00398555	0	
223	0.05805428	0.04432741	752.99	-0.00118937	0.00262147	1283	0.00503279	0.00793255	1813	0.00595895	0.00463508	2343	-0.00465661	0	
223.2	0.05860048	0.0446627	753.19	-0.00143308	0.00263556	1283.2	0.0054003	0.00795358	1813.2	0.00580045	0.00466956	2343.2	-0.00423899	0	
223.4	0.05884084	0.0449972	753.39	-0.00126651	0.00264953	1283.4	0.00525301	0.00797424	1813.4	0.00555836	0.00470395	2343.4	-0.00443922	0	
223.6	0.05927509	0.04533091	753.59	-0.00163922	0.0026634	1283.6	0.00557548	0.00799455	1813.6	0.00597237	0.00473824	2343.6	-0.0047368	0	
223.8	0.06024261	0.04566385	753.79	-0.0013294	0.00267716	1283.8	0.00603508	0.00801449	1813.8	0.00552417	0.00477245	2343.8	-0.0037976	0	
224	0.06031613	0.045996	753.99	-0.00053648	0.00269081	1284	0.00624767	0.00803409	1814	0.00586467	0.00480657	2344	-0.00377973	0	
224.2	0.06067358	0.04632736	754.19	-0.00005662	0.00270436	1284.2	0.00641267	0.00805335	1814.2	0.00571142	0.0048406	2344.2	-0.00319488	0	
224.4	0.06074882	0.04665796	754.39	-0.00006309	0.0027178	1284.4	0.00573053	0.00807227	1814.4	0.00558162	0.00487454	2344.4	-0.00322401	0	
224.6	0.06116613	0.04698777	754.59	-0.00012972	0.00273114	1284.6	0.0055488	0.00809085	1814.6	0.005395	0.00490839	2344.6	-0.0031866	0	
224.8	0.06216755	0.04731681	754.79	0.00023093	0.00274438	1284.8	0.0053138	0.00810912	1814.8	0.00514909	0.00494215	2344.8	-0.00331215	0	
225	0.06366232	0.04764508	754.99	0.00062004	0.00275751	1285	0.00544874	0.00812706	1815	0.0059832	0.00497583	2345	-0.00294751	0	
225.2	0.06385063	0.04797257	755.19	0.00168309	0.00277055	1285.2	0.00564326	0.00814469	1815.2	0.00685498	0.00500941	2345.2	-0.0036769	0	
225.4	0.06339128	0.0482993	755.39	0.00279672	0.00278348	1285.4	0.00537217	0.00816202	1815.4	0.00627576	0.00504291	2345.4	-0.00365517	0	
225.6	0.06360101	0.04862526	755.59	0.0031564	0.00279631	1285.6	0.00613735	0.00817904	1815.6	0.00644444	0.00507632	2345.6	-0.00356054	0	
225.8	0.06438767	0.04895045	755.79	0.0031588	0.00280905	1285.8	0.00598846	0.00819576	1815.8	0.00666836	0.00510964	2345.8	-0.00420645	0	
226	0.06352724	0.04927488	755.99	0.00368903	0.00282168	1286	0.00517053	0.00821219	1816	0.00688212	0.00514287	2346	-0.00401458	0	
226.2	0.06333384	0.04959855	756.19	0.00380959	0.00283422	1286.2	0.00466556	0.00822834	1816.2	0.00715781	0.00517602	2346.2	-0.00351314	0	
226.4	0.06288014	0.04992146	756.39	0.0037557	0.00284666	1286.4	0.00545928	0.0082442	1816.4	0.00712198	0.00520908	2346.4	-0.00406954	0	
226.6	0.0627407	0.05024361	756.59	0.00389696	0.00285901	1286.6	0.00577003	0.00825979	1816.6	0.00682365	0.00524205	2346.6	-0.0041243	0	
226.8	0.06291137	0.050565	756.79	0.00429175	0.00287126	1286.8	0.0049707	0.0082751	1816.8	0.00702415	0.00527494	2346.8	-0.00443225	0	
227	0.0628921	0.05088564	756.99	0.00489365	0.00288342	1287	0.0049879	0.00829014	1817	0.00721918	0.00530774	2347	-0.00455365	0	
227.2	0.06355963	0.05120552	757.19	0.00522295	0.00289548	1287.2	0.00569919	0.00830493	1817.2	0.00737435	0.00534045	2347.2	-0.00477118	0	
227.4	0.06376911	0.05152465	757.39	0.00521453	0.00290745	1287.4	0.00551365	0.00831945	1817.4	0.00792184	0.00537308	2347.4	-0.00447264	0	
227.6	0.0643229	0.05184304	757.59	0.00560049	0.00291933	1287.6	0.00551563	0.00833372	1817.6	0.00858602	0.00540563	2347.6	-0.00468255	0	
227.8	0.06543164	0.05216067	757.79	0.00544822	0.00293111	1287.8	0.00527504	0.00834774	1817.8	0.00872471	0.00543808	2347.8	-0.0046167	0	
228	0.0654955	0.05247756	757.99	0.00612075	0.00294281	1288	0.00557231	0.00836152	1818	0.00953	0.00547046	2348	-0.00509723	0	
228.2	0.06642184	0.05279371	758.19	0.00582995	0.00295441	1288.2	0.00627365	0.00837505	1818.2	0.00964782	0.00550274	2348.2	-0.00544763	0	
228.4	0.06734234	0.05310911	758.39	0.00508391	0.00296593	1288.4	0.00629014	0.00838835	1818.4	0.01009805	0.00553495	2348.4	-0.00571893	0	
228.6	0.06865314	0.05342377	758.59	0.00444321	0.00297736	1288.6	0.00642387	0.00840142	1818.6	0.01059888	0.00556707	2348.6	-0.0058398	0	
228.8	0.06971158	0.0537377	758.79	0.00445355	0.0029887	1288.8	0.00650299	0.00841426	1818.8	0.01145508	0.0055991	2348.8	-0.00638608	0	
229	0.07058087	0.05405088	758.99	0.00341873	0.00299995	1289	0.00679523	0.00842687	1819	0.01239659	0.00563105	2349	-0.00628043	0	
229.2	0.06966656	0.05436333	759.19	0.0035255	0.00301111	1289.2	0.00702228	0.00843927	1819.2	0.0122916	0.00566292	2349.2	-0.00707862	0	
229.4	0.069412	0.05467505	759.39	0.00355823	0.00302219	1289.4	0.00739892	0.00845144	1819.4	0.01085524	0.0056947	2349.4	-0.0063623	0	
229.6	0.06979177	0.05498603	759.59	0.00345803	0.00303318	1289.6	0.00784158	0.00846341	1819.6	0.01058576	0.0057264	2349.6	-0.00659594	0	
229.8	0.07062909	0.05529628	759.79	0.00291667	0.00304409	1289.8	0.00731679	0.00847516	1819.8	0.01025249	0.00575802	2349.8	-0.0055879	0	
230	0.07037858	0.05560581	759.99	0.00171583	0.00305492	1290	0.00703581	0.00848671	1820	0.0092096	0.00578955	2350	-0.00495338	0	
230.2	0.0699204	0.05591461	760.19	0.00068056	0.00306566	1290.2	0.00743521	0.00849806	1820.2	0.00848676	0.005821	2350.2	-0.00397427	0	
230.4	0.07002758	0.05622268	760.39	0.0008931	0.00307632	1290.4	0.00693111	0.00850921	1820.4	0.00818817	0.00585237	2350.4	-0.00359169	0	
230.6	0.07006974	0.05653003	760.59	0.00091099	0.00308689	1290.6	0.00638237	0.00852017	1820.6	0.00769269	0.00588365	2350.6	-0.002794	0	
230.8	0.07046074	0.05683665	760.79	0.00139476	0.00309739	1290.8	0.00636609	0.00853093	1820.8	0.00817134	0.00591486	2350.8	-0.00313276	0	
231	0.0705564	0.05714256	760.99	0.00214313	0.0031078	1291	0.00666731	0.00854151	1821	0.00751352	0.00594598	2351	-0.00264244	0	
231.2	0.07178646	0.05744775	761.19	0.00239801	0.00311813	1291.2	0.00620797	0.0085519	1821.2	0.00725073	0.00597702	2351.2	-0.00298749	0	
231.4	0.07233663	0.05775222	761.39	0.00294973	0.00312839	1291.4	0.00531438	0.00856211	1821.4	0.00778967	0.00600798	2351.4	-0.00228069	0	
231.6	0.07215052	0.05805598	761.59	0.00341798	0.00313856	1291.6	0.00525398	0.00857214	1821.6	0.00768248	0.00603886	2351.6	-0.00257177	0	
231.8	0.0729664	0.05835902	761.79	0.00288536	0.00314866	1291.8	0.00646801	0.008582	1821.8	0.00782455	0.00606965	2351.8	-0.00275924	0	
232	0.07394497	0.05866135	761.99	0.00331695	0.00315867	1292	0.00718536	0.00859168	1822	0.0084221	0.00610037	2352	-0.00294683	0	
232.2	0.074302	0.05896297	762.19	0.00242961	0.00316862	1292.2	0.0074739	0.00860119	1822.2	0.0083463	0.00613101	2352.2	-0.0042569	0	
232.4	0.07430553	0.05926388	762.39	0.00295684	0.00317848	1292.4	0.00743195	0.00861054	1822.4	0.00840591	0.00616156	2352.4	-0.00508099	0	
232.6	0.07504974	0.05956409	762.59	0.00283443	0.00318827	1292.6	0.00748193	0.00861973	1822.6	0.00819574	0.00619204	2352.6	-0.00614827	0	
232.8	0.07558998	0.05986359	762.79	0.00282147	0.00319798	1292.8	0.00846119	0.00862875	1822.8	0.00809733	0.00622243	2352.8	-0.00659157	0	
233	0.07484492	0.06016239	762.99	0.00259078	0.00320762	1293	0.00900872	0.00863762	1823	0.00743374	0.00625275	2353	-0.00590869	0	
233.2	0.07436723	0.06046048	763.19	0.00325249	0.00321718	1293.2	0.00908971	0.00864633	1823.2	0.00719595	0.00628298	2353.2	-0.00617262	0	
233.4	0.07475541	0.06075788	763.39	0.00298151	0.00322667	1293.4	0.00942977	0.00865489	1823.4	0.00661321	0.00631314	2353.4	-0.00593468	0	
233.6	0.07500454	0.06105457	763.59	0.0032306	0.00323609	1293.6	0.00916563	0.0086633	1823.6	0.00668485	0.00634322	2353.6	-0.00590365	0	
233.8	0.07511233	0.06135057	763.79	0.00227598	0.00324543	1293.8	0.00903865	0.00867157	1823.8	0.00598079	0.00637321	2353.8	-0.00489626	0	
234	0.07496077	0.06164588	763.99	0.00169343	0.00325471	1294	0.00893254	0.00867968	1824	0.00586616	0.00640313	2354	-0.00441274	0	
234.2	0.0744212	0.06194049	764.19	0.00132623	0.00326391	1294.2	0.00862033	0.00868766	1824.2	0.0065119	0.00643297	2354.2	-0.00302718	0	
234.4	0.07502297	0.06223441	764.39	0.00162592	0.00327304	1294.4	0.0081603	0.0086955	1824.4	0.00654331	0.00646274	2354.4	-0.00190279	0	
234.6	0.07523358	0.06252764	764.59	0.00115924	0.0032821	1294.6	0.00832902	0.0087032	1824.6	0.00596514	0.00649242	2354.6	-0.00145783	0	
234.8	0.07564296	0.06282018	764.79	0.00130318	0.00329109	1294.8	0.00818859	0.00871077	1824.8	0.00640478	0.00652203	2354.8	-0.00161625	0	
235	0.07650002	0.06311203	764.99	0.00173312	0.00330001	1295	0.00774314	0.0087182	1825	0.00667573	0.00655156	2355	-0.00134194	0	
235.2	0.07700789	0.0634032	765.19	0.00154984	0.00330886	1295.2	0.00784669	0.00872551	1825.2	0.00770955	0.00658101	2355.2	-0.00097321	0	
235.4	0.07707269	0.06369368	765.39	0.00120276	0.00331764	1295.4	0.00789305	0.00873268	1825.4	0.00807571	0.00661039	2355.4	-0.00044268	0	
235.6	0.07624445	0.06398348	765.59	0.0008029	0.00332636	1295.6	0.00818472	0.00873973	1825.6	0.00778444	0.00663968	2355.6	-0.00037269	0	
235.8	0.0770385	0.0642726	765.79	0.00021466	0.003335	1295.8	0.00889464	0.00874666	1825.8	0.00836115	0.0066689	2355.8	-0.00039579	0	
236	0.0775533	0.06456104	765.99	-0.00027042	0.00334359	1296	0.00832087	0.00875347	1826	0.00828812	0.00669805	2356	-0.00091297	0	
236.2	0.07757142	0.06484881	766.19	-0.00103483	0.0033521	1296.2	0.00875182	0.00876016	1826.2	0.00832226	0.00672712	2356.2	-0.00219087	0	
236.4	0.07781989	0.06513589	766.39	-0.00043974	0.00336055	1296.4	0.00856485	0.00876673	1826.4	0.00874909	0.00675611	2356.4	-0.00298001	0	
236.6	0.07847621	0.06542231	766.59	-0.00048645	0.00336894	1296.6	0.0080138	0.00877318	1826.6	0.00918309	0.00678502	2356.6	-0.003231	0	
236.8	0.078637	0.06570805	766.79	-0.00067625	0.00337726	1296.8	0.00870102	0.00877953	1826.8	0.00993168	0.00681386	2356.8	-0.00313115	0	
237	0.07868124	0.06599312	766.99	-0.00091176	0.00338551	1297	0.00808691	0.00878576	1827	0.01082071	0.00684263	2357	-0.00395656	0	
237.2	0.07940288	0.06627752	767.19	-0.00030958	0.0033937	1297.2	0.00709261	0.00879189	1827.2	0.01132018	0.00687132	2357.2	-0.00506309	0	
237.4	0.07954542	0.06656125	767.39	0.00015772	0.00340183	1297.4	0.00703293	0.0087979	1827.4	0.01173895	0.00689993	2357.4	-0.00608564	0	
237.6	0.07989855	0.06684431	767.59	0.00128044	0.0034099	1297.6	0.0069524	0.00880381	1827.6	0.0121746	0.00692847	2357.6	-0.00690668	0	
237.8	0.07978601	0.06712672	767.79	0.00107091	0.0034179	1297.8	0.0067645	0.00880962	1827.8	0.01214094	0.00695693	2357.8	-0.00650934	0	
238	0.07989352	0.06740845	767.99	0.00091614	0.00342585	1298	0.00624452	0.00881533	1828	0.012472	0.00698532	2358	-0.00608652	0	
238.2	0.07999568	0.06768953	768.19	0.00084735	0.00343373	1298.2	0.00644015	0.00882094	1828.2	0.01270125	0.00701363	2358.2	-0.00581221	0	
238.4	0.08073459	0.06796994	768.39	0.00108458	0.00344155	1298.4	0.00654721	0.00882645	1828.4	0.01160492	0.00704187	2358.4	-0.00531317	0	
238.6	0.08109336	0.0682497	768.59	0.00115472	0.00344931	1298.6	0.00662279	0.00883186	1828.6	0.01115417	0.00707004	2358.6	-0.00597965	0	
238.8	0.08139509	0.0685288	768.79	0.00057979	0.00345701	1298.8	0.0075102	0.00883718	1828.8	0.01161962	0.00709813	2358.8	-0.00562547	0	
239	0.08156513	0.06880725	768.99	0.00054632	0.00346465	1299	0.00839846	0.00884241	1829	0.01056199	0.00712615	2359	-0.00563526	0	
239.2	0.08065427	0.06908504	769.19	0.00092339	0.00347223	1299.2	0.00885227	0.00884754	1829.2	0.0100213	0.00715409	2359.2	-0.00581784	0	
239.4	0.08047975	0.06936217	769.39	0.00092235	0.00347976	1299.4	0.00885437	0.00885258	1829.4	0.00804548	0.00718197	2359.4	-0.00493879	0	
239.6	0.08033533	0.06963866	769.59	0.00137069	0.00348722	1299.6	0.00875411	0.00885754	1829.6	0.00721919	0.00720976	2359.6	-0.00435267	0	
239.8	0.08045958	0.0699145	769.79	0.00052067	0.00349463	1299.8	0.00939649	0.00886241	1829.8	0.00658076	0.00723749	2359.8	-0.00377328	0	
240	0.0811143	0.07018969	769.99	0.00013059	0.00350198	1300	0.00951789	0.0088672	1830	0.00559354	0.00726514	2360	-0.00335313	0	
240.2	0.08106918	0.07046423	770.19	-0.00001258	0.00350928	1300.2	0.00941071	0.0088719	1830.2	0.00593244	0.00729272	2360.2	-0.00305334	0	
240.4	0.08130847	0.07073813	770.39	0.00052858	0.00351651	1300.4	0.00979458	0.00887652	1830.4	0.00561032	0.00732023	2360.4	-0.00292542	0	
240.6	0.08195844	0.07101138	770.59	0.00043248	0.0035237	1300.6	0.00955661	0.00888106	1830.6	0.00531554	0.00734767	2360.6	-0.00250471	0	
240.8	0.08199641	0.071284	770.79	-0.00030858	0.00353082	1300.8	0.0100123	0.00888551	1830.8	0.00556058	0.00737503	2360.8	-0.00215687	0	
241	0.08222747	0.07155597	770.99	0.0005529	0.0035379	1301	0.00894083	0.0088899	1831	0.0060113	0.00740232	2361	-0.00269561	0	
241.2	0.08336299	0.0718273	771.19	0.00145803	0.00354491	1301.2	0.00803084	0.0088942	1831.2	0.00573331	0.00742954	2361.2	-0.00279029	0	
241.4	0.08400307	0.072098	771.39	0.00227904	0.00355188	1301.4	0.00785141	0.00889843	1831.4	0.007155	0.00745669	2361.4	-0.00315742	0	
241.6	0.08486386	0.07236806	771.59	0.0026422	0.00355879	1301.6	0.0069773	0.00890259	1831.6	0.00757471	0.00748377	2361.6	-0.00289207	0	
241.8	0.08406908	0.07263749	771.79	0.0033249	0.00356564	1301.8	0.00579637	0.00890667	1831.8	0.00794287	0.00751078	2361.8	-0.00285955	0	
242	0.08481698	0.07290628	771.99	0.00289594	0.00357245	1302	0.00557966	0.00891068	1832	0.00818643	0.00753771	2362	-0.00258297	0	
242.2	0.08536383	0.07317444	772.19	0.00335729	0.0035792	1302.2	0.00592658	0.00891462	1832.2	0.00924959	0.00756458	2362.2	-0.0031807	0	
242.4	0.08574151	0.07344198	772.39	0.00342504	0.0035859	1302.4	0.00639483	0.0089185	1832.4	0.00959286	0.00759137	2362.4	-0.00342	0	
242.6	0.08528328	0.07370888	772.59	0.00358727	0.00359254	1302.6	0.00633653	0.0089223	1832.6	0.01035719	0.0076181	2362.6	-0.00374819	0	
242.8	0.08473107	0.07397516	772.79	0.00298739	0.00359914	1302.8	0.00714268	0.00892604	1832.8	0.01102226	0.00764475	2362.8	-0.0038714	0	
243	0.08426113	0.07424081	772.99	0.00376481	0.00360569	1303	0.00706091	0.00892971	1833	0.01075977	0.00767134	2363	-0.00537213	0	
243.2	0.08426732	0.07450584	773.19	0.00400884	0.00361218	1303.2	0.00742598	0.00893332	1833.2	0.0110305	0.00769785	2363.2	-0.00516531	0	
243.4	0.08425596	0.07477024	773.39	0.00420174	0.00361863	1303.4	0.00813739	0.00893687	1833.4	0.01023533	0.0077243	2363.4	-0.00495979	0	
243.6	0.08456939	0.07503403	773.59	0.00371142	0.00362502	1303.6	0.00859889	0.00894035	1833.6	0.01002107	0.00775067	2363.6	-0.00532784	0	
243.8	0.08420642	0.07529719	773.79	0.00274965	0.00363137	1303.8	0.00930134	0.00894378	1833.8	0.00966329	0.00777698	2363.8	-0.0054366	0	
244	0.08468025	0.07555974	773.99	0.00329572	0.00363766	1304	0.00944559	0.00894714	1834	0.00890441	0.00780322	2364	-0.00532885	0	
244.2	0.08380722	0.07582167	774.19	0.00345945	0.00364391	1304.2	0.00903088	0.00895044	1834.2	0.00915161	0.00782939	2364.2	-0.00567722	0	
244.4	0.08442193	0.07608298	774.39	0.0031399	0.00365011	1304.4	0.01027606	0.00895369	1834.4	0.00824781	0.00785549	2364.4	-0.00620836	0	
244.6	0.08434718	0.07634368	774.59	0.00263985	0.00365627	1304.6	0.01015898	0.00895688	1834.6	0.00798472	0.00788152	2364.6	-0.00642613	0	
244.8	0.08385235	0.07660377	774.79	0.00231532	0.00366237	1304.8	0.01029494	0.00896002	1834.8	0.00802392	0.00790748	2364.8	-0.00611972	0	
245	0.085175	0.07686325	774.99	0.00325762	0.00366843	1305	0.01008221	0.0089631	1835	0.00820025	0.00793338	2365	-0.00593822	0	
245.2	0.0864504	0.07712212	775.19	0.0030883	0.00367444	1305.2	0.01012627	0.00896612	1835.2	0.0078829	0.0079592	2365.2	-0.00603173	0	
245.4	0.08696503	0.07738038	775.39	0.00410227	0.0036804	1305.4	0.01022205	0.00896909	1835.4	0.00890165	0.00798496	2365.4	-0.00675137	0	
245.6	0.08730056	0.07763803	775.59	0.00374278	0.00368632	1305.6	0.00965534	0.00897202	1835.6	0.00919271	0.00801066	2365.6	-0.00651348	0	
245.8	0.08709507	0.07789508	775.79	0.00414561	0.0036922	1305.8	0.00982306	0.00897489	1835.8	0.00982871	0.00803628	2365.8	-0.00705202	0	
246	0.0881803	0.07815153	775.99	0.00435324	0.00369803	1306	0.01049861	0.00897771	1836	0.01049582	0.00806184	2366	-0.00752101	0	
246.2	0.08851651	0.07840737	776.19	0.00461567	0.00370381	1306.2	0.01017664	0.00898048	1836.2	0.01149336	0.00808733	2366.2	-0.0075415	0	
246.4	0.08815227	0.07866261	776.39	0.00439401	0.00370955	1306.4	0.00994547	0.0089832	1836.4	0.01180691	0.00811275	2366.4	-0.00753032	0	
246.6	0.08796649	0.07891725	776.59	0.00354337	0.00371524	1306.6	0.00970104	0.00898587	1836.6	0.01172866	0.00813811	2366.6	-0.00736418	0	
246.8	0.08838724	0.0791713	776.79	0.0029655	0.00372089	1306.8	0.01016719	0.0089885	1836.8	0.01225739	0.0081634	2366.8	-0.00694721	0	
247	0.08960875	0.07942474	776.99	0.00295746	0.0037265	1307	0.00982806	0.00899108	1837	0.01203652	0.00818862	2367	-0.00675965	0	
247.2	0.08995993	0.0796776	777.19	0.00232242	0.00373206	1307.2	0.00934414	0.00899362	1837.2	0.01123799	0.00821378	2367.2	-0.0058596	0	
247.4	0.09082904	0.07992985	777.39	0.0023092	0.00373758	1307.4	0.00886457	0.00899611	1837.4	0.01065882	0.00823887	2367.4	-0.00560357	0	
247.6	0.09096575	0.08018152	777.59	0.00107327	0.00374306	1307.6	0.00834939	0.00899856	1837.6	0.01065572	0.0082639	2367.6	-0.00486412	0	
247.8	0.09071844	0.08043259	777.79	0.00095741	0.0037485	1307.8	0.0076057	0.00900097	1837.8	0.01081934	0.00828886	2367.8	-0.00388696	0	
248	0.09123296	0.08068308	777.99	0.00135562	0.00375389	1308	0.00722911	0.00900333	1838	0.01130521	0.00831376	2368	-0.00301697	0	
248.2	0.0909464	0.08093297	778.19	0.00158686	0.00375924	1308.2	0.00735783	0.00900566	1838.2	0.01153785	0.00833859	2368.2	-0.00256442	0	
248.4	0.09131391	0.08118228	778.39	0.00119882	0.00376455	1308.4	0.00793947	0.00900794	1838.4	0.01142692	0.00836335	2368.4	-0.00265764	0	
248.6	0.09072912	0.08143101	778.59	0.00102785	0.00376982	1308.6	0.00801034	0.00901018	1838.6	0.0110009	0.00838805	2368.6	-0.00241766	0	
248.8	0.09071674	0.08167915	778.79	0.0010382	0.00377505	1308.8	0.0069116	0.00901239	1838.8	0.0108717	0.00841268	2368.8	-0.00233865	0	
249	0.09138442	0.0819267	778.99	0.00154414	0.00378024	1309	0.00638175	0.00901455	1839	0.01056209	0.00843726	2369	-0.00240289	0	
249.2	0.09167922	0.08217368	779.19	0.0016947	0.00378539	1309.2	0.00628027	0.00901668	1839.2	0.0100444	0.00846176	2369.2	-0.00245947	0	
249.4	0.09203718	0.08242007	779.39	0.00186607	0.0037905	1309.4	0.00623152	0.00901877	1839.4	0.01046436	0.0084862	2369.4	-0.00307179	0	
249.6	0.09249798	0.08266589	779.59	0.00172186	0.00379557	1309.6	0.00601642	0.00902082	1839.6	0.01069504	0.00851058	2369.6	-0.00312481	0	
249.8	0.09231053	0.08291113	779.79	0.00278353	0.0038006	1309.8	0.00603546	0.00902284	1839.8	0.01075792	0.00853489	2369.8	-0.00498598	0	
250	0.09252611	0.08315579	779.99	0.00360594	0.0038056	1310	0.0058214	0.00902482	1840	0.01043293	0.00855914	2370	-0.00568069	0	
250.2	0.09344651	0.08339988	780.19	0.00229194	0.00381055	1310.2	0.00545992	0.00902677	1840.2	0.00972467	0.00858333	2370.2	-0.00545076	0	
250.4	0.09339254	0.0836434	780.39	0.00190882	0.00381547	1310.4	0.00670936	0.00902868	1840.4	0.00920958	0.00860745	2370.4	-0.00626046	0	
250.6	0.09391806	0.08388634	780.59	0.00211276	0.00382034	1310.6	0.006886	0.00903056	1840.6	0.00887547	0.00863151	2370.6	-0.00587787	0	
250.8	0.09459283	0.08412871	780.79	0.00218561	0.00382518	1310.8	0.00697623	0.00903241	1840.8	0.00829648	0.00865551	2370.8	-0.00510473	0	
251	0.09473532	0.08437052	780.99	0.00252054	0.00382999	1311	0.00696579	0.00903422	1841	0.00779595	0.00867944	2371	-0.00507767	0	
251.2	0.09479557	0.08461175	781.19	0.00203365	0.00383475	1311.2	0.00696734	0.00903601	1841.2	0.00690867	0.00870331	2371.2	-0.00468653	0	
251.4	0.09552509	0.08485242	781.39	0.00146166	0.00383948	1311.4	0.0076567	0.00903776	1841.4	0.00713305	0.00872712	2371.4	-0.00438414	0	
251.6	0.09511923	0.08509252	781.59	0.00131598	0.00384417	1311.6	0.00787097	0.00903948	1841.6	0.00727273	0.00875087	2371.6	-0.00432098	0	
251.8	0.09549572	0.08533206	781.79	0.00124388	0.00384883	1311.8	0.00831447	0.00904117	1841.8	0.00787443	0.00877455	2371.8	-0.00370799	0	
252	0.09514403	0.08557104	781.99	0.00129296	0.00385345	1312	0.00865289	0.00904284	1842	0.00879378	0.00879817	2372	-0.00305733	0	
252.2	0.09536778	0.08580946	782.19	0.00210014	0.00385804	1312.2	0.00950976	0.00904447	1842.2	0.0080322	0.00882173	2372.2	-0.00250141	0	
252.4	0.09594878	0.08604731	782.39	0.0024302	0.00386259	1312.4	0.00956378	0.00904607	1842.4	0.00876276	0.00884523	2372.4	-0.00285956	0	
252.6	0.09624914	0.08628461	782.59	0.00264687	0.0038671	1312.6	0.00944691	0.00904765	1842.6	0.00832846	0.00886866	2372.6	-0.003287	0	
252.8	0.09626044	0.08652135	782.79	0.0032508	0.00387158	1312.8	0.00869729	0.0090492	1842.8	0.00846123	0.00889204	2372.8	-0.00365592	0	
253	0.09628568	0.08675753	782.99	0.00346314	0.00387602	1313	0.00978897	0.00905072	1843	0.00822423	0.00891535	2373	-0.00316209	0	
253.2	0.09688137	0.08699316	783.19	0.00352502	0.00388044	1313.2	0.01014391	0.00905222	1843.2	0.00807066	0.0089386	2373.2	-0.00334238	0	
253.4	0.0978817	0.08722823	783.39	0.00333259	0.00388481	1313.4	0.01053994	0.00905368	1843.4	0.00825175	0.00896179	2373.4	-0.0044105	0	
253.6	0.09842299	0.08746276	783.59	0.00430434	0.00388916	1313.6	0.01073603	0.00905513	1843.6	0.00888035	0.00898492	2373.6	-0.00494441	0	
253.8	0.09812823	0.08769673	783.79	0.00437843	0.00389347	1313.8	0.01080337	0.00905655	1843.8	0.00920952	0.00900799	2373.8	-0.00559667	0	
254	0.09871873	0.08793015	783.99	0.00416592	0.00389774	1314	0.01134807	0.00905794	1844	0.00890046	0.009031	2374	-0.00481673	0	
254.2	0.09936545	0.08816303	784.19	0.00398194	0.00390199	1314.2	0.01238513	0.00905931	1844.2	0.00931865	0.00905395	2374.2	-0.00483251	0	
254.4	0.09980207	0.08839535	784.39	0.00480628	0.0039062	1314.4	0.01313473	0.00906065	1844.4	0.01000217	0.00907684	2374.4	-0.00513479	0	
254.6	0.09952975	0.08862714	784.59	0.0054969	0.00391037	1314.6	0.01267684	0.00906198	1844.6	0.01022204	0.00909966	2374.6	-0.00520256	0	
254.8	0.09990919	0.08885837	784.79	0.00532473	0.00391452	1314.8	0.0124844	0.00906327	1844.8	0.00994505	0.00912243	2374.8	-0.00509329	0	
255	0.09952353	0.08908907	784.99	0.00568813	0.00391863	1315	0.01143569	0.00906455	1845	0.01060525	0.00914514	2375	-0.00550177	0	
255.2	0.10085633	0.08931922	785.19	0.00458263	0.00392272	1315.2	0.01024153	0.0090658	1845.2	0.0106782	0.00916779	2375.2	-0.00550743	0	
255.4	0.100603	0.08954883	785.39	0.00363232	0.00392677	1315.4	0.0097443	0.00906703	1845.4	0.01132071	0.00919038	2375.4	-0.00626166	0	
255.6	0.10070865	0.0897779	785.59	0.00347947	0.00393079	1315.6	0.00923601	0.00906825	1845.6	0.01167074	0.00921291	2375.6	-0.00600821	0	
255.8	0.10043473	0.09000644	785.79	0.00291545	0.00393478	1315.8	0.00855351	0.00906943	1845.8	0.01250811	0.00923538	2375.8	-0.00508854	0	
256	0.1002464	0.09023444	785.99	0.00208397	0.00393873	1316	0.00763443	0.0090706	1846	0.01246355	0.00925779	2376	-0.00473966	0	
256.2	0.10109954	0.0904619	786.19	0.00333531	0.00394266	1316.2	0.00728471	0.00907175	1846.2	0.01250561	0.00928015	2376.2	-0.00485537	0	
256.4	0.10132825	0.09068883	786.39	0.00320264	0.00394656	1316.4	0.0069842	0.00907288	1846.4	0.01308251	0.00930244	2376.4	-0.00531856	0	
256.6	0.10075252	0.09091522	786.59	0.00369275	0.00395043	1316.6	0.00633558	0.00907399	1846.6	0.01199501	0.00932468	2376.6	-0.00629804	0	
256.8	0.09952392	0.09114108	786.79	0.00357324	0.00395426	1316.8	0.00598426	0.00907507	1846.8	0.01135727	0.00934686	2376.8	-0.00604584	0	
257	0.09922405	0.09136642	786.99	0.00353705	0.00395807	1317	0.00652151	0.00907614	1847	0.01140622	0.00936898	2377	-0.00468725	0	
257.2	0.09980362	0.09159122	787.19	0.00365457	0.00396185	1317.2	0.00619619	0.0090772	1847.2	0.01070852	0.00939104	2377.2	-0.00461249	0	
257.4	0.09898809	0.0918155	787.39	0.00359411	0.0039656	1317.4	0.00708113	0.00907823	1847.4	0.01062387	0.00941304	2377.4	-0.00459953	0	
257.6	0.09892933	0.09203924	787.59	0.00419461	0.00396932	1317.6	0.0077541	0.00907924	1847.6	0.01072136	0.00943499	2377.6	-0.00498863	0	
257.8	0.09799395	0.09226247	787.79	0.00382313	0.00397301	1317.8	0.00834249	0.00908024	1847.8	0.01059034	0.00945688	2377.8	-0.00559352	0	
258	0.09803157	0.09248517	787.99	0.00390977	0.00397667	1318	0.00867038	0.00908122	1848	0.00992217	0.00947871	2378	-0.00585605	0	
258.2	0.09758338	0.09270734	788.19	0.00447716	0.00398031	1318.2	0.0092541	0.00908218	1848.2	0.01076632	0.00950048	2378.2	-0.00708535	0	
258.4	0.09767217	0.092929	788.39	0.00537333	0.00398392	1318.4	0.00986393	0.00908313	1848.4	0.01121284	0.0095222	2378.4	-0.00753397	0	
258.6	0.09698293	0.09315013	788.59	0.00539987	0.0039875	1318.6	0.00945019	0.00908406	1848.6	0.01118668	0.00954386	2378.6	-0.0077598	0	
258.8	0.09770121	0.09337074	788.79	0.00572248	0.00399105	1318.8	0.00901109	0.00908497	1848.8	0.01139997	0.00956546	2378.8	-0.00757576	0	
259	0.09772318	0.09359084	788.99	0.00551048	0.00399457	1319	0.00878792	0.00908587	1849	0.01178174	0.00958701	2379	-0.00833933	0	
259.2	0.09856467	0.09381042	789.19	0.00360322	0.00399807	1319.2	0.00872089	0.00908675	1849.2	0.01199796	0.0096085	2379.2	-0.00855608	0	
259.4	0.09820467	0.09402948	789.39	0.00312026	0.00400154	1319.4	0.00939413	0.00908761	1849.4	0.01173835	0.00962994	2379.4	-0.00806013	0	
259.6	0.09856568	0.09424803	789.59	0.0028094	0.00400498	1319.6	0.01012263	0.00908846	1849.6	0.01177344	0.00965131	2379.6	-0.00755772	0	
259.8	0.09941494	0.09446606	789.79	0.00204913	0.0040084	1319.8	0.01016738	0.0090893	1849.8	0.01179337	0.00967263	2379.8	-0.00718382	0	
260	0.10032019	0.09468359	789.99	0.00198702	0.00401179	1320	0.01019023	0.00909012	1850	0.01196642	0.0096939	2380	-0.00719896	0	
260.2	0.10131279	0.0949006	790.19	0.00297787	0.00401515	1320.2	0.01053675	0.00909093	1850.2	0.01231256	0.00971511	2380.2	-0.00668992	0	
260.4	0.10137973	0.0951171	790.39	0.00254003	0.00401849	1320.4	0.0109287	0.00909172	1850.4	0.01207138	0.00973626	2380.4	-0.00702828	0	
260.6	0.10184586	0.09533309	790.59	0.00298907	0.0040218	1320.6	0.01015955	0.0090925	1850.6	0.01167471	0.00975736	2380.6	-0.00718898	0	
260.8	0.10192447	0.09554858	790.79	0.00303687	0.00402509	1320.8	0.01045082	0.00909326	1850.8	0.01175214	0.0097784	2380.8	-0.00576806	0	
261	0.10290895	0.09576356	790.99	0.0033915	0.00402835	1321	0.01087409	0.00909402	1851	0.01213266	0.00979939	2381	-0.0043818	0	
261.2	0.10313068	0.09597804	791.19	0.00422324	0.00403159	1321.2	0.01098472	0.00909476	1851.2	0.01085886	0.00982033	2381.2	-0.00388444	0	
261.4	0.10281137	0.09619201	791.39	0.00421321	0.0040348	1321.4	0.0114942	0.00909548	1851.4	0.01139483	0.0098412	2381.4	-0.00445517	0	
261.6	0.10392969	0.09640548	791.59	0.00418064	0.00403799	1321.6	0.01120266	0.00909619	1851.6	0.0112082	0.00986203	2381.6	-0.00422272	0	
261.8	0.10395805	0.09661844	791.79	0.00346179	0.00404115	1321.8	0.0109648	0.0090969	1851.8	0.01079561	0.0098828	2381.8	-0.00475727	0	
262	0.10486016	0.09683091	791.99	0.00356935	0.00404429	1322	0.01021616	0.00909758	1852	0.01099414	0.00990351	2382	-0.00441833	0	
262.2	0.10533192	0.09704288	792.19	0.00411855	0.0040474	1322.2	0.01009495	0.00909826	1852.2	0.01074546	0.00992417	2382.2	-0.00452499	0	
262.4	0.10615356	0.09725435	792.39	0.00435937	0.00405049	1322.4	0.00959835	0.00909893	1852.4	0.01083175	0.00994478	2382.4	-0.00420905	0	
262.6	0.10654975	0.09746532	792.59	0.00383063	0.00405356	1322.6	0.00889728	0.00909958	1852.6	0.00995802	0.00996533	2382.6	-0.00418775	0	
262.8	0.10693815	0.0976758	792.79	0.00412487	0.0040566	1322.8	0.00899175	0.00910022	1852.8	0.00939679	0.00998583	2382.8	-0.00501406	0	
263	0.1070707	0.09788579	792.99	0.00358545	0.00405962	1323	0.00799539	0.00910085	1853	0.00821558	0.01000627	2383	-0.00572653	0	
263.2	0.10662624	0.09809528	793.19	0.00303872	0.00406261	1323.2	0.00802536	0.00910147	1853.2	0.00792477	0.01002666	2383.2	-0.00587155	0	
263.4	0.10660148	0.09830428	793.39	0.00286168	0.00406559	1323.4	0.00817935	0.00910208	1853.4	0.00777629	0.010047	2383.4	-0.00536455	0	
263.6	0.1068072	0.09851278	793.59	0.00278574	0.00406854	1323.6	0.00876853	0.00910268	1853.6	0.00789139	0.01006728	2383.6	-0.00601105	0	
263.8	0.10778891	0.0987208	793.79	0.00288045	0.00407146	1323.8	0.00867299	0.00910326	1853.8	0.00904881	0.01008751	2383.8	-0.00586865	0	
264	0.10831251	0.09892833	793.99	0.0033211	0.00407437	1324	0.008424	0.00910384	1854	0.01030012	0.01010769	2384	-0.00558858	0	
264.2	0.10881778	0.09913537	794.19	0.00312166	0.00407725	1324.2	0.00833803	0.00910441	1854.2	0.01094594	0.01012781	2384.2	-0.00589636	0	
264.4	0.10850169	0.09934193	794.39	0.00345787	0.00408011	1324.4	0.00866058	0.00910497	1854.4	0.0113286	0.01014788	2384.4	-0.00686257	0	
264.6	0.10873459	0.099548	794.59	0.00404678	0.00408295	1324.6	0.00803027	0.00910551	1854.6	0.01175482	0.0101679	2384.6	-0.00644084	0	
264.8	0.1081671	0.09975359	794.79	0.0038272	0.00408576	1324.8	0.00803771	0.00910605	1854.8	0.01193353	0.01018787	2384.8	-0.00621984	0	
265	0.10765087	0.09995869	794.99	0.00369788	0.00408856	1325	0.00744761	0.00910658	1855	0.01235254	0.01020778	2385	-0.00612661	0	
265.2	0.10756811	0.10016331	795.19	0.00410464	0.00409133	1325.2	0.00688116	0.0091071	1855.2	0.01261875	0.01022764	2385.2	-0.00582877	0	
265.4	0.10809013	0.10036745	795.39	0.00407479	0.00409408	1325.4	0.00695846	0.00910761	1855.4	0.01419132	0.01024745	2385.4	-0.00668689	0	
265.6	0.10829963	0.10057111	795.59	0.00374739	0.00409681	1325.6	0.00569763	0.00910811	1855.6	0.01459637	0.01026721	2385.6	-0.00673302	0	
265.8	0.10853289	0.1007743	795.79	0.00371291	0.00409952	1325.8	0.00551477	0.0091086	1855.8	0.01444169	0.01028692	2385.8	-0.00748464	0	
266	0.10900567	0.100977	795.99	0.00463702	0.00410221	1326	0.00547138	0.00910909	1856	0.01423143	0.01030657	2386	-0.00724543	0	
266.2	0.10976649	0.10117923	796.19	0.00515109	0.00410487	1326.2	0.00540105	0.00910956	1856.2	0.01318507	0.01032617	2386.2	-0.00758346	0	
266.4	0.1098529	0.10138099	796.39	0.00522775	0.00410752	1326.4	0.00533681	0.00911003	1856.4	0.01284864	0.01034573	2386.4	-0.00765607	0	
266.6	0.1099069	0.10158227	796.59	0.00587623	0.00411015	1326.6	0.0053836	0.00911049	1856.6	0.01151557	0.01036523	2386.6	-0.00831258	0	
266.8	0.10961618	0.10178308	796.79	0.00535653	0.00411275	1326.8	0.00551243	0.00911094	1856.8	0.01081462	0.01038467	2386.8	-0.00808388	0	
267	0.10917459	0.10198342	796.99	0.00549328	0.00411534	1327	0.0052779	0.00911138	1857	0.01070974	0.01040407	2387	-0.00841694	0	
267.2	0.10922949	0.10218328	797.19	0.00551094	0.00411791	1327.2	0.00687351	0.00911182	1857.2	0.01066717	0.01042342	2387.2	-0.00860456	0	
267.4	0.10945538	0.10238268	797.39	0.00555075	0.00412045	1327.4	0.00706603	0.00911225	1857.4	0.01050179	0.01044272	2387.4	-0.00853226	0	
267.6	0.10916621	0.10258161	797.59	0.00636255	0.00412298	1327.6	0.00746725	0.00911267	1857.6	0.01070921	0.01046196	2387.6	-0.00873036	0	
267.8	0.10946097	0.10278007	797.79	0.00658287	0.00412549	1327.8	0.00760319	0.00911308	1857.8	0.01183691	0.01048116	2387.8	-0.00816907	0	
268	0.10998372	0.10297806	797.99	0.00672473	0.00412797	1328	0.00815168	0.00911349	1858	0.01184445	0.0105003	2388	-0.007642	0	
268.2	0.1100021	0.10317559	798.19	0.0063981	0.00413044	1328.2	0.00855417	0.00911388	1858.2	0.0117928	0.0105194	2388.2	-0.00778749	0	
268.4	0.10964388	0.10337266	798.39	0.00666015	0.00413289	1328.4	0.00908561	0.00911428	1858.4	0.01152045	0.01053844	2388.4	-0.00819832	0	
268.6	0.10909336	0.10356926	798.59	0.00579267	0.00413532	1328.6	0.00859221	0.00911466	1858.6	0.01203538	0.01055743	2388.6	-0.00807333	0	
268.8	0.10873093	0.1037654	798.79	0.00513029	0.00413773	1328.8	0.00812656	0.00911504	1858.8	0.01166858	0.01057638	2388.8	-0.00811575	0	
269	0.10923897	0.10396108	798.99	0.00509914	0.00414013	1329	0.0083044	0.00911541	1859	0.01207669	0.01059527	2389	-0.00819045	0	
269.2	0.10968319	0.10415631	799.19	0.00510937	0.0041425	1329.2	0.00829861	0.00911578	1859.2	0.01229808	0.01061412	2389.2	-0.00770166	0	
269.4	0.10965913	0.10435107	799.39	0.00505164	0.00414486	1329.4	0.00875646	0.00911613	1859.4	0.01258167	0.01063292	2389.4	-0.00765894	0	
269.6	0.1095572	0.10454537	799.59	0.0038803	0.0041472	1329.6	0.00788277	0.00911649	1859.6	0.01221822	0.01065166	2389.6	-0.00734266	0	
269.8	0.10960974	0.10473922	799.79	0.00412573	0.00414952	1329.8	0.00895462	0.00911683	1859.8	0.01136396	0.01067036	2389.8	-0.00699683	0	
270	0.10945046	0.10493262	799.99	0.00451979	0.00415182	1330	0.00962715	0.00911717	1860	0.01136488	0.01068901	2390	-0.00655398	0	
270.2	0.10969591	0.10512555	800.19	0.00407492	0.00415411	1330.2	0.00893849	0.00911751	1860.2	0.01169755	0.01070761	2390.2	-0.00567499	0	
270.4	0.10913082	0.10531804	800.39	0.0041231	0.00415637	1330.4	0.00891819	0.00911784	1860.4	0.01182109	0.01072616	2390.4	-0.00491315	0	
270.6	0.10894997	0.10551007	800.59	0.00351193	0.00415862	1330.6	0.00879564	0.00911816	1860.6	0.01142774	0.01074466	2390.6	-0.00518023	0	
270.8	0.1085496	0.10570166	800.79	0.00227645	0.00416085	1330.8	0.00918239	0.00911848	1860.8	0.01214216	0.01076311	2390.8	-0.00436973	0	
271	0.10799645	0.10589279	800.99	0.00206207	0.00416307	1331	0.00908111	0.00911879	1861	0.01269529	0.01078152	2391	-0.00500595	0	
271.2	0.10839691	0.10608347	801.19	0.00159697	0.00416527	1331.2	0.00919053	0.00911909	1861.2	0.01233705	0.01079988	2391.2	-0.00559195	0	
271.4	0.10757015	0.10627371	801.39	0.00213443	0.00416745	1331.4	0.00857022	0.00911939	1861.4	0.01272692	0.01081818	2391.4	-0.00529638	0	
271.6	0.10738874	0.1064635	801.59	0.00218734	0.00416961	1331.6	0.0085079	0.00911969	1861.6	0.01367538	0.01083645	2391.6	-0.00549801	0	
271.8	0.10813077	0.10665284	801.79	0.00252665	0.00417176	1331.8	0.00929603	0.00911998	1861.8	0.01455622	0.01085466	2391.8	-0.00521584	0	
272	0.1088396	0.10684174	801.99	0.00260986	0.00417389	1332	0.00952523	0.00912026	1862	0.01456342	0.01087282	2392	-0.00510907	0	
272.2	0.10912361	0.1070302	802.19	0.00212857	0.00417601	1332.2	0.00953973	0.00912055	1862.2	0.01510698	0.01089094	2392.2	-0.00613684	0	
272.4	0.11018999	0.10721821	802.39	0.00240206	0.00417811	1332.4	0.00949495	0.00912082	1862.4	0.01481975	0.01090901	2392.4	-0.00737589	0	
272.6	0.11139815	0.10740578	802.59	0.0024673	0.00418019	1332.6	0.00951279	0.00912109	1862.6	0.01501891	0.01092703	2392.6	-0.00732786	0	
272.8	0.11307972	0.10759291	802.79	0.00355409	0.00418225	1332.8	0.00981558	0.00912136	1862.8	0.01449244	0.01094501	2392.8	-0.00720479	0	
273	0.1148932	0.1077796	802.99	0.00448369	0.0041843	1333	0.01096835	0.00912162	1863	0.01408089	0.01096294	2393	-0.00686917	0	
273.2	0.11526647	0.10796585	803.19	0.0044991	0.00418634	1333.2	0.0112227	0.00912187	1863.2	0.01381774	0.01098082	2393.2	-0.00659086	0	
273.4	0.11585858	0.10815167	803.39	0.00466409	0.00418836	1333.4	0.01043466	0.00912213	1863.4	0.01368561	0.01099865	2393.4	-0.00627898	0	
273.6	0.11657217	0.10833704	803.59	0.00430856	0.00419036	1333.6	0.01011057	0.00912237	1863.6	0.01335959	0.01101644	2393.6	-0.0063197	0	
273.8	0.11657745	0.10852199	803.79	0.00492996	0.00419235	1333.8	0.0110551	0.00912262	1863.8	0.0130328	0.01103418	2393.8	-0.00702653	0	
274	0.11611412	0.1087065	803.99	0.00524537	0.00419432	1334	0.01048125	0.00912286	1864	0.01351471	0.01105187	2394	-0.00706645	0	
274.2	0.11609175	0.10889057	804.19	0.00536692	0.00419628	1334.2	0.00957155	0.00912309	1864.2	0.01351628	0.01106952	2394.2	-0.00698272	0	
274.4	0.11546729	0.10907421	804.39	0.00612149	0.00419822	1334.4	0.00929187	0.00912332	1864.4	0.01248021	0.01108712	2394.4	-0.00673558	0	
274.6	0.11503439	0.10925743	804.59	0.00551211	0.00420015	1334.6	0.00918376	0.00912355	1864.6	0.01170991	0.01110468	2394.6	-0.00657777	0	
274.8	0.11384265	0.10944021	804.79	0.00579945	0.00420206	1334.8	0.00855083	0.00912377	1864.8	0.01186321	0.01112219	2394.8	-0.00654532	0	
275	0.11272091	0.10962256	804.99	0.00580627	0.00420396	1335	0.00820719	0.00912399	1865	0.011499	0.01113965	2395	-0.00642629	0	
275.2	0.1118037	0.10980448	805.19	0.00554349	0.00420584	1335.2	0.00781063	0.00912421	1865.2	0.01203225	0.01115707	2395.2	-0.00700866	0	
275.4	0.11126451	0.10998598	805.39	0.005449	0.00420771	1335.4	0.00722384	0.00912442	1865.4	0.01202371	0.01117444	2395.4	-0.00679661	0	
275.6	0.11124309	0.11016705	805.59	0.00539536	0.00420956	1335.6	0.00714652	0.00912463	1865.6	0.01226019	0.01119177	2395.6	-0.00677599	0	
275.8	0.11122303	0.11034769	805.79	0.00634726	0.0042114	1335.8	0.00760372	0.00912483	1865.8	0.01211689	0.01120905	2395.8	-0.00685366	0	
276	0.11162692	0.11052791	805.99	0.00624608	0.00421323	1336	0.00688005	0.00912503	1866	0.01148485	0.01122628	2396	-0.00697031	0	
276.2	0.11213826	0.11070771	806.19	0.00619497	0.00421504	1336.2	0.00685587	0.00912523	1866.2	0.01156975	0.01124347	2396.2	-0.00787368	0	
276.4	0.11347262	0.11088708	806.39	0.00659731	0.00421684	1336.4	0.00757219	0.00912542	1866.4	0.01141907	0.01126062	2396.4	-0.00833838	0	
276.6	0.11430086	0.11106604	806.59	0.00730278	0.00421862	1336.6	0.00799606	0.00912561	1866.6	0.0116936	0.01127772	2396.6	-0.00709378	0	
276.8	0.11567981	0.11124457	806.79	0.00747527	0.00422039	1336.8	0.00925205	0.0091258	1866.8	0.01130063	0.01129477	2396.8	-0.00687866	0	
277	0.11549221	0.11142268	806.99	0.00776747	0.00422214	1337	0.01016795	0.00912598	1867	0.01050214	0.01131178	2397	-0.0072674	0	
277.2	0.11594508	0.11160038	807.19	0.0070243	0.00422389	1337.2	0.01018177	0.00912616	1867.2	0.01075503	0.01132875	2397.2	-0.00778585	0	
277.4	0.11637578	0.11177766	807.39	0.00697225	0.00422562	1337.4	0.00975077	0.00912634	1867.4	0.0104926	0.01134567	2397.4	-0.0080789	0	
277.6	0.11710269	0.11195452	807.59	0.00658784	0.00422733	1337.6	0.01159424	0.00912651	1867.6	0.01054608	0.01136255	2397.6	-0.00876666	0	
277.8	0.11701232	0.11213096	807.79	0.00652137	0.00422904	1337.8	0.01268056	0.00912668	1867.8	0.0106317	0.01137938	2397.8	-0.00914135	0	
278	0.11737664	0.112307	807.99	0.0061205	0.00423072	1338	0.01214348	0.00912685	1868	0.00995589	0.01139617	2398	-0.00917964	0	
278.2	0.1179286	0.11248261	808.19	0.00601827	0.0042324	1338.2	0.01239753	0.00912702	1868.2	0.00949114	0.01141292	2398.2	-0.00921591	0	
278.4	0.11771188	0.11265782	808.39	0.00594317	0.00423406	1338.4	0.01248603	0.00912718	1868.4	0.00821435	0.01142962	2398.4	-0.00840981	0	
278.6	0.11666133	0.11283261	808.59	0.0051628	0.00423572	1338.6	0.0125617	0.00912734	1868.6	0.00856064	0.01144627	2398.6	-0.0081678	0	
278.8	0.11601045	0.113007	808.79	0.0050142	0.00423735	1338.8	0.01235104	0.0091275	1868.8	0.00838011	0.01146289	2398.8	-0.0078633	0	
279	0.1162186	0.11318097	808.99	0.00477493	0.00423898	1339	0.01247368	0.00912765	1869	0.00865509	0.01147946	2399	-0.00731766	0	
279.2	0.11649847	0.11335454	809.19	0.00454467	0.00424059	1339.2	0.01208302	0.0091278	1869.2	0.0090953	0.01149598	2399.2	-0.00682562	0	
279.4	0.11664781	0.1135277	809.39	0.00457073	0.00424219	1339.4	0.01106426	0.00912795	1869.4	0.00834282	0.01151247	2399.4	-0.00660701	0	
279.6	0.11670997	0.11370045	809.59	0.00562526	0.00424378	1339.6	0.01118423	0.0091281	1869.6	0.00818842	0.01152891	2399.6	-0.00596183	0	
279.8	0.11674053	0.11387279	809.79	0.00538175	0.00424536	1339.8	0.01095429	0.00912824	1869.8	0.00821169	0.0115453	2399.8	-0.00548315	0	
280	0.11745275	0.11404473	809.99	0.00533645	0.00424692	1340	0.01046099	0.00912838	1870	0.00799671	0.01156166	2400	-0.00493674	0	
280.2	0.11811475	0.11421627	810.19	0.00491529	0.00424847	1340.2	0.01026086	0.00912852	1870.2	0.00879834	0.01157797	2400.2	-0.00517455	0	
280.4	0.11798042	0.1143874	810.39	0.0055826	0.00425001	1340.4	0.01058237	0.00912865	1870.4	0.00966366	0.01159423	2400.4	-0.00486394	0	
280.6	0.11830317	0.11455813	810.59	0.00576827	0.00425154	1340.6	0.010373	0.00912879	1870.6	0.00977796	0.01161046	2400.6	-0.00457295	0	
280.8	0.11822504	0.11472846	810.79	0.00524709	0.00425306	1340.8	0.0111938	0.00912892	1870.8	0.00977719	0.01162664	2400.8	-0.00586952	0	
281	0.11753082	0.1148984	810.99	0.0062786	0.00425456	1341	0.01100405	0.00912905	1871	0.0097236	0.01164278	2401	-0.00715694	0	
281.2	0.11804615	0.11506793	811.19	0.00635168	0.00425605	1341.2	0.01115719	0.00912918	1871.2	0.01060483	0.01165888	2401.2	-0.00778601	0	
281.4	0.11826294	0.11523706	811.39	0.00655381	0.00425753	1341.4	0.01134123	0.0091293	1871.4	0.01102805	0.01167493	2401.4	-0.00860494	0	
281.6	0.11874282	0.1154058	811.59	0.00653345	0.004259	1341.6	0.01156549	0.00912942	1871.6	0.01166994	0.01169095	2401.6	-0.00878406	0	
281.8	0.118973	0.11557414	811.79	0.0067134	0.00426046	1341.8	0.01130641	0.00912954	1871.8	0.01169161	0.01170692	2401.8	-0.00916691	0	
282	0.11895059	0.11574208	811.99	0.00613185	0.00426191	1342	0.01057629	0.00912966	1872	0.01056457	0.01172285	2402	-0.01032678	0	
282.2	0.11902735	0.11590963	812.19	0.00568974	0.00426335	1342.2	0.01032266	0.00912978	1872.2	0.0106493	0.01173874	2402.2	-0.01129679	0	
282.4	0.1185873	0.11607679	812.39	0.00505627	0.00426477	1342.4	0.00986832	0.00912989	1872.4	0.01044611	0.01175458	2402.4	-0.01135396	0	
282.6	0.11878953	0.11624355	812.59	0.00527511	0.00426618	1342.6	0.00971703	0.00913	1872.6	0.01094001	0.01177039	2402.6	-0.01178387	0	
282.8	0.11929901	0.11640992	812.79	0.00554477	0.00426759	1342.8	0.00956968	0.00913011	1872.8	0.01107925	0.01178615	2402.8	-0.01117951	0	
283	0.12001625	0.1165759	812.99	0.00606436	0.00426898	1343	0.00890094	0.00913022	1873	0.01089364	0.01180187	2403	-0.01089461	0	
283.2	0.12013418	0.1167415	813.19	0.00579753	0.00427036	1343.2	0.00866732	0.00913033	1873.2	0.01100316	0.01181755	2403.2	-0.01043206	0	
283.4	0.11958662	0.1169067	813.39	0.00557913	0.00427173	1343.4	0.00824035	0.00913043	1873.4	0.01187269	0.01183319	2403.4	-0.00991302	0	
283.6	0.12008977	0.11707151	813.59	0.00607748	0.00427309	1343.6	0.00855692	0.00913054	1873.6	0.01180021	0.01184879	2403.6	-0.00830831	0	
283.8	0.1205203	0.11723594	813.79	0.00562172	0.00427444	1343.8	0.00849369	0.00913064	1873.8	0.01214953	0.01186435	2403.8	-0.00805699	0	
284	0.12072709	0.11739998	813.99	0.00592139	0.00427578	1344	0.00885464	0.00913074	1874	0.01216604	0.01187987	2404	-0.00791231	0	
284.2	0.1214862	0.11756364	814.19	0.00563157	0.00427711	1344.2	0.00921345	0.00913083	1874.2	0.01272618	0.01189534	2404.2	-0.00710408	0	
284.4	0.12101377	0.11772691	814.39	0.0061195	0.00427843	1344.4	0.00982688	0.00913093	1874.4	0.01289068	0.01191078	2404.4	-0.00637014	0	
284.6	0.12224672	0.1178898	814.59	0.00566811	0.00427974	1344.6	0.01031617	0.00913102	1874.6	0.01227184	0.01192617	2404.6	-0.00623968	0	
284.8	0.12237128	0.1180523	814.79	0.00533664	0.00428104	1344.8	0.01066761	0.00913111	1874.8	0.01231031	0.01194153	2404.8	-0.00581687	0	
285	0.12250551	0.11821443	814.99	0.00600902	0.00428233	1345	0.01101529	0.00913121	1875	0.01185386	0.01195684	2405	-0.00574036	0	
285.2	0.12330954	0.11837617	815.19	0.00538159	0.00428361	1345.2	0.01201987	0.00913129	1875.2	0.01240099	0.01197211	2405.2	-0.00591632	0	
285.4	0.12416187	0.11853753	815.39	0.00547425	0.00428487	1345.4	0.01148406	0.00913138	1875.4	0.01172178	0.01198735	2405.4	-0.00640497	0	
285.6	0.12406819	0.11869852	815.59	0.00569755	0.00428613	1345.6	0.01105245	0.00913147	1875.6	0.0110477	0.01200254	2405.6	-0.00716716	0	
285.8	0.12398185	0.11885912	815.79	0.00547655	0.00428738	1345.8	0.01120188	0.00913155	1875.8	0.01025639	0.0120177	2405.8	-0.00712777	0	
286	0.12415533	0.11901935	815.99	0.00396773	0.00428862	1346	0.0107186	0.00913164	1876	0.00911214	0.01203281	2406	-0.00808286	0	
286.2	0.12531641	0.1191792	816.19	0.00315127	0.00428985	1346.2	0.01017097	0.00913172	1876.2	0.00953599	0.01204789	2406.2	-0.00857623	0	
286.4	0.12495615	0.11933868	816.39	0.00344845	0.00429107	1346.4	0.00893947	0.0091318	1876.4	0.0092182	0.01206292	2406.4	-0.00812501	0	
286.6	0.12559491	0.11949778	816.59	0.00418136	0.00429228	1346.6	0.00852003	0.00913188	1876.6	0.00922609	0.01207792	2406.6	-0.00784792	0	
286.8	0.12547182	0.11965651	816.79	0.0047122	0.00429349	1346.8	0.00727562	0.00913195	1876.8	0.00946616	0.01209287	2406.8	-0.00685467	0	
287	0.12610445	0.11981487	816.99	0.00450319	0.00429468	1347	0.00650838	0.00913203	1877	0.00896169	0.01210779	2407	-0.00673201	0	
287.2	0.12516308	0.11997285	817.19	0.00420195	0.00429586	1347.2	0.00662305	0.0091321	1877.2	0.00932432	0.01212267	2407.2	-0.00624746	0	
287.4	0.1249707	0.12013046	817.39	0.0041482	0.00429704	1347.4	0.00647457	0.00913218	1877.4	0.01035402	0.01213751	2407.4	-0.00664355	0	
287.6	0.12454502	0.1202877	817.59	0.00445504	0.0042982	1347.6	0.00624579	0.00913225	1877.6	0.00982252	0.01215231	2407.6	-0.00722471	0	
287.8	0.12449914	0.12044458	817.79	0.00467036	0.00429936	1347.8	0.00641625	0.00913232	1877.8	0.01011645	0.01216707	2407.8	-0.00861961	0	
288	0.12385233	0.12060108	817.99	0.00440756	0.00430051	1348	0.00680844	0.00913239	1878	0.01088833	0.01218179	2408	-0.00756526	0	
288.2	0.12477473	0.12075722	818.19	0.00464027	0.00430164	1348.2	0.00749703	0.00913246	1878.2	0.01110695	0.01219648	2408.2	-0.00742406	0	
288.4	0.12416887	0.12091299	818.39	0.0051259	0.00430277	1348.4	0.00780808	0.00913253	1878.4	0.01202639	0.01221112	2408.4	-0.00760567	0	
288.6	0.12425379	0.12106839	818.59	0.00558395	0.0043039	1348.6	0.00817597	0.00913259	1878.6	0.01276065	0.01222573	2408.6	-0.00698075	0	
288.8	0.12378664	0.12122343	818.79	0.00525261	0.00430501	1348.8	0.00868634	0.00913266	1878.8	0.01367826	0.0122403	2408.8	-0.00741355	0	
289	0.12297273	0.12137811	818.99	0.00552041	0.00430611	1349	0.00883698	0.00913272	1879	0.0136137	0.01225483	2409	-0.00780236	0	
289.2	0.12391124	0.12153242	819.19	0.0052205	0.00430721	1349.2	0.00914605	0.00913278	1879.2	0.01393958	0.01226932	2409.2	-0.00879494	0	
289.4	0.12359063	0.12168637	819.39	0.00559807	0.00430829	1349.4	0.00861022	0.00913284	1879.4	0.01346309	0.01228377	2409.4	-0.00899875	0	
289.6	0.12288621	0.12183996	819.59	0.00554055	0.00430937	1349.6	0.00902658	0.00913291	1879.6	0.01250705	0.01229819	2409.6	-0.00833518	0	
289.8	0.12356809	0.12199319	819.79	0.00557773	0.00431044	1349.8	0.00945389	0.00913296	1879.8	0.01216191	0.01231257	2409.8	-0.00693097	0	
290	0.12407773	0.12214605	819.99	0.00464498	0.0043115	1350	0.01025294	0.00913302	1880	0.01217678	0.01232691	2410	-0.00683179	0	
290.2	0.12376473	0.12229856	820.19	0.00444158	0.00431256	1350.2	0.01023882	0.00913308	1880.2	0.0121824	0.01234121	2410.2	-0.00612471	0	
290.4	0.1233599	0.12245071	820.39	0.00497757	0.0043136	1350.4	0.01057378	0.00913314	1880.4	0.0111445	0.01235548	2410.4	-0.00565725	0	
290.6	0.1245833	0.1226025	820.59	0.00569691	0.00431464	1350.6	0.01131016	0.00913319	1880.6	0.01116343	0.01236971	2410.6	-0.00494817	0	
290.8	0.12494597	0.12275394	820.79	0.00582396	0.00431567	1350.8	0.0107866	0.00913325	1880.8	0.01068662	0.0123839	2410.8	-0.00466929	0	
291	0.12562784	0.12290502	820.99	0.00545345	0.00431669	1351	0.01113299	0.0091333	1881	0.01092843	0.01239805	2411	-0.00547957	0	
291.2	0.12516346	0.12305575	821.19	0.00502111	0.00431771	1351.2	0.01163242	0.00913335	1881.2	0.01152493	0.01241217	2411.2	-0.00537001	0	
291.4	0.12609743	0.12320612	821.39	0.00466157	0.00431871	1351.4	0.01157252	0.0091334	1881.4	0.01207902	0.01242625	2411.4	-0.00625787	0	
291.6	0.12613392	0.12335614	821.59	0.00451085	0.00431971	1351.6	0.01119449	0.00913346	1881.6	0.01098183	0.01244029	2411.6	-0.00698755	0	
291.8	0.12684187	0.1235058	821.79	0.00539893	0.0043207	1351.8	0.01132133	0.0091335	1881.8	0.01104886	0.0124543	2411.8	-0.00687029	0	
292	0.12745358	0.12365512	821.99	0.00502281	0.00432168	1352	0.0116483	0.00913355	1882	0.01225399	0.01246827	2412	-0.0069016	0	
292.2	0.12770767	0.12380408	822.19	0.00505668	0.00432266	1352.2	0.01076094	0.0091336	1882.2	0.01242496	0.0124822	2412.2	-0.00822265	0	
292.4	0.12691265	0.12395269	822.39	0.00591451	0.00432363	1352.4	0.0101083	0.00913365	1882.4	0.0135486	0.0124961	2412.4	-0.00794233	0	
292.6	0.1273093	0.12410096	822.59	0.00573096	0.00432459	1352.6	0.00908024	0.0091337	1882.6	0.01378241	0.01250996	2412.6	-0.0082255	0	
292.8	0.12775725	0.12424888	822.79	0.00525389	0.00432554	1352.8	0.00817701	0.00913374	1882.8	0.01326372	0.01252378	2412.8	-0.00970079	0	
293	0.127973	0.12439645	822.99	0.00530372	0.00432649	1353	0.00728441	0.00913379	1883	0.01306509	0.01253757	2413	-0.01009286	0	
293.2	0.12841588	0.12454367	823.19	0.00423953	0.00432742	1353.2	0.00744869	0.00913383	1883.2	0.01329632	0.01255132	2413.2	-0.01061364	0	
293.4	0.1278687	0.12469055	823.39	0.00405632	0.00432836	1353.4	0.0075498	0.00913387	1883.4	0.01281539	0.01256503	2413.4	-0.00983783	0	
293.6	0.12795149	0.12483708	823.59	0.00394768	0.00432928	1353.6	0.00775515	0.00913392	1883.6	0.01178249	0.01257871	2413.6	-0.00888926	0	
293.8	0.12809094	0.12498326	823.79	0.00376915	0.0043302	1353.8	0.00824631	0.00913396	1883.8	0.01209669	0.01259235	2413.8	-0.00858843	0	
294	0.12776882	0.12512911	823.99	0.00292926	0.00433111	1354	0.00862292	0.009134	1884	0.01267568	0.01260596	2414	-0.00845495	0	
294.2	0.12786718	0.12527461	824.19	0.00268888	0.00433201	1354.2	0.00834702	0.00913404	1884.2	0.01216477	0.01261953	2414.2	-0.00812986	0	
294.4	0.12880571	0.12541977	824.39	0.00311997	0.0043329	1354.4	0.00861175	0.00913408	1884.4	0.01229651	0.01263307	2414.4	-0.00832227	0	
294.6	0.12940083	0.12556459	824.59	0.00346638	0.00433379	1354.6	0.0081039	0.00913412	1884.6	0.01244313	0.01264657	2414.6	-0.00704863	0	
294.8	0.12984229	0.12570907	824.79	0.00367908	0.00433467	1354.8	0.00821867	0.00913416	1884.8	0.01266305	0.01266003	2414.8	-0.00733221	0	
295	0.13003312	0.12585321	824.99	0.0034993	0.00433555	1355	0.00897354	0.00913419	1885	0.01314188	0.01267346	2415	-0.0073675	0	
295.2	0.13074781	0.12599701	825.19	0.00312931	0.00433642	1355.2	0.00909067	0.00913423	1885.2	0.01281696	0.01268686	2415.2	-0.00698281	0	
295.4	0.13075162	0.12614047	825.39	0.00366412	0.00433728	1355.4	0.00934905	0.00913427	1885.4	0.01218441	0.01270022	2415.4	-0.00711223	0	
295.6	0.13090326	0.1262836	825.59	0.00369163	0.00433814	1355.6	0.00903599	0.0091343	1885.6	0.01163184	0.01271354	2415.6	-0.00795651	0	
295.8	0.13133034	0.12642639	825.79	0.00505105	0.00433898	1355.8	0.00978045	0.00913434	1885.8	0.01255541	0.01272683	2415.8	-0.00765841	0	
296	0.13136558	0.12656884	825.99	0.00523405	0.00433983	1356	0.00991872	0.00913437	1886	0.01250037	0.01274008	2416	-0.00793821	0	
296.2	0.13098738	0.12671096	826.19	0.00534444	0.00434066	1356.2	0.00899096	0.00913441	1886.2	0.01230036	0.0127533	2416.2	-0.00878201	0	
296.4	0.13137518	0.12685275	826.39	0.00570799	0.00434149	1356.4	0.00866517	0.00913444	1886.4	0.01210418	0.01276649	2416.4	-0.00913721	0	
296.6	0.13223914	0.1269942	826.59	0.00556932	0.00434231	1356.6	0.00803178	0.00913447	1886.6	0.01086036	0.01277964	2416.6	-0.01092274	0	
296.8	0.13228279	0.12713532	826.79	0.0057438	0.00434313	1356.8	0.00786353	0.0091345	1886.8	0.01046509	0.01279276	2416.8	-0.01127957	0	
297	0.13262817	0.12727611	826.99	0.00537453	0.00434394	1357	0.00775534	0.00913453	1887	0.01101113	0.01280584	2417	-0.01164957	0	
297.2	0.13191544	0.12741657	827.19	0.00570187	0.00434474	1357.2	0.00832182	0.00913457	1887.2	0.01138255	0.01281888	2417.2	-0.0114538	0	
297.4	0.13127854	0.1275567	827.39	0.00634233	0.00434554	1357.4	0.0087236	0.0091346	1887.4	0.01127368	0.0128319	2417.4	-0.01164668	0	
297.6	0.1313315	0.1276965	827.59	0.00643622	0.00434633	1357.6	0.00834005	0.00913463	1887.6	0.01079126	0.01284488	2417.6	-0.0112676	0	
297.8	0.13089469	0.12783597	827.79	0.00637707	0.00434712	1357.8	0.00897683	0.00913466	1887.8	0.01110293	0.01285782	2417.8	-0.01102402	0	
298	0.13067861	0.12797512	827.99	0.00614875	0.0043479	1358	0.00899451	0.00913468	1888	0.01112131	0.01287073	2418	-0.01094279	0	
298.2	0.1303946	0.12811393	828.19	0.00591444	0.00434867	1358.2	0.00920814	0.00913471	1888.2	0.01154828	0.01288361	2418.2	-0.010602	0	
298.4	0.12999477	0.12825242	828.39	0.00544265	0.00434944	1358.4	0.00944506	0.00913474	1888.4	0.01210628	0.01289645	2418.4	-0.01058909	0	
298.6	0.1296119	0.12839059	828.59	0.00550909	0.0043502	1358.6	0.00962054	0.00913477	1888.6	0.01273322	0.01290926	2418.6	-0.00906677	0	
298.8	0.12941041	0.12852843	828.79	0.00549965	0.00435095	1358.8	0.01050631	0.00913479	1888.8	0.01306435	0.01292204	2418.8	-0.00856268	0	
299	0.1293712	0.12866595	828.99	0.00513037	0.0043517	1359	0.01096988	0.00913482	1889	0.01334826	0.01293478	2419	-0.00851864	0	
299.2	0.1301602	0.12880314	829.19	0.00569533	0.00435245	1359.2	0.01075815	0.00913485	1889.2	0.01378076	0.01294749	2419.2	-0.00821255	0	
299.4	0.13010039	0.12894001	829.39	0.00588883	0.00435319	1359.4	0.01103657	0.00913487	1889.4	0.01386107	0.01296016	2419.4	-0.00789504	0	
299.6	0.13081077	0.12907657	829.59	0.00566244	0.00435392	1359.6	0.01065399	0.0091349	1889.6	0.01376167	0.01297281	2419.6	-0.00777996	0	
299.8	0.13120897	0.1292128	829.79	0.00576091	0.00435464	1359.8	0.01182817	0.00913492	1889.8	0.01369532	0.01298542	2419.8	-0.00734997	0	
300	0.13147171	0.1293487	829.99	0.00604172	0.00435537	1360	0.01115001	0.00913495	1890	0.01362489	0.01299799	2420	-0.00748378	0	
300.2	0.13205125	0.1294843	830.19	0.00588078	0.00435608	1360.2	0.01064295	0.00913497	1890.2	0.01346141	0.01301053	2420.2	-0.00872019	0	
300.4	0.13205113	0.12961957	830.39	0.00604341	0.00435679	1360.4	0.01046295	0.00913499	1890.4	0.01276726	0.01302304	2420.4	-0.00860068	0	
300.6	0.13241759	0.12975452	830.59	0.00599816	0.0043575	1360.6	0.01066688	0.00913502	1890.6	0.01195595	0.01303552	2420.6	-0.00878811	0	
300.8	0.13123144	0.12988916	830.79	0.00594848	0.0043582	1360.8	0.01107598	0.00913504	1890.8	0.01183013	0.01304797	2420.8	-0.00877575	0	
301	0.13132543	0.13002348	830.99	0.00544661	0.00435889	1361	0.01056817	0.00913506	1891	0.01246133	0.01306038	2421	-0.0099569	0	
301.2	0.13036556	0.13015749	831.19	0.00567472	0.00435958	1361.2	0.01100985	0.00913508	1891.2	0.01152736	0.01307276	2421.2	-0.01014529	0	
301.4	0.13047676	0.13029118	831.39	0.00560125	0.00436026	1361.4	0.01100276	0.0091351	1891.4	0.01106424	0.01308511	2421.4	-0.01022595	0	
301.6	0.13057548	0.13042456	831.59	0.00553829	0.00436094	1361.6	0.01144419	0.00913513	1891.6	0.01068189	0.01309742	2421.6	-0.01018842	0	
301.8	0.13029125	0.13055762	831.79	0.00496019	0.00436161	1361.8	0.01196127	0.00913515	1891.8	0.01075384	0.0131097	2421.8	-0.00998096	0	
302	0.1298537	0.13069037	831.99	0.00424924	0.00436228	1362	0.01176079	0.00913517	1892	0.01057844	0.01312195	2422	-0.01010673	0	
302.2	0.12935729	0.13082281	832.19	0.00376702	0.00436294	1362.2	0.01130603	0.00913519	1892.2	0.011697	0.01313417	2422.2	-0.0102512	0	
302.4	0.1291771	0.13095494	832.39	0.00372413	0.0043636	1362.4	0.01117343	0.00913521	1892.4	0.01232628	0.01314636	2422.4	-0.00980756	0	
302.6	0.13017382	0.13108676	832.59	0.00392676	0.00436425	1362.6	0.01062128	0.00913523	1892.6	0.01262788	0.01315851	2422.6	-0.00858993	0	
302.8	0.13112051	0.13121826	832.79	0.00342241	0.0043649	1362.8	0.01072316	0.00913524	1892.8	0.01260887	0.01317063	2422.8	-0.00816236	0	
303	0.13228503	0.13134946	832.99	0.00348667	0.00436554	1363	0.01057814	0.00913526	1893	0.0128044	0.01318272	2423	-0.00848014	0	
303.2	0.13363681	0.13148036	833.19	0.0037312	0.00436618	1363.2	0.01055907	0.00913528	1893.2	0.01273552	0.01319478	2423.2	-0.00781733	0	
303.4	0.13498583	0.13161094	833.39	0.00310999	0.00436681	1363.4	0.01180898	0.0091353	1893.4	0.01295585	0.01320681	2423.4	-0.00724588	0	
303.6	0.13523225	0.13174122	833.59	0.00284868	0.00436744	1363.6	0.01120931	0.00913532	1893.6	0.01315439	0.0132188	2423.6	-0.00754631	0	
303.8	0.13594625	0.13187119	833.79	0.00296972	0.00436806	1363.8	0.01169253	0.00913533	1893.8	0.01343105	0.01323077	2423.8	-0.00782168	0	
304	0.1365236	0.13200085	833.99	0.00334301	0.00436868	1364	0.01118388	0.00913535	1894	0.01387262	0.0132427	2424	-0.00756648	0	
304.2	0.13654524	0.13213022	834.19	0.00397681	0.00436929	1364.2	0.01190378	0.00913537	1894.2	0.0132615	0.0132546	2424.2	-0.00778277	0	
304.4	0.13666464	0.13225927	834.39	0.00397196	0.0043699	1364.4	0.01270812	0.00913538	1894.4	0.0131389	0.01326647	2424.4	-0.00762503	0	
304.6	0.13681188	0.13238803	834.59	0.00372438	0.0043705	1364.6	0.01330203	0.0091354	1894.6	0.01326212	0.01327831	2424.6	-0.00848726	0	
304.8	0.13633528	0.13251648	834.79	0.00439958	0.0043711	1364.8	0.01351461	0.00913542	1894.8	0.01269993	0.01329012	2424.8	-0.00922188	0	
305	0.13707754	0.13264463	834.99	0.00485379	0.0043717	1365	0.01264282	0.00913543	1895	0.01283492	0.0133019	2425	-0.00977982	0	
305.2	0.13759317	0.13277248	835.19	0.00537325	0.00437229	1365.2	0.01228336	0.00913545	1895.2	0.01175741	0.01331364	2425.2	-0.00980349	0	
305.4	0.13793207	0.13290003	835.39	0.00491601	0.00437287	1365.4	0.01150814	0.00913546	1895.4	0.0122833	0.01332536	2425.4	-0.01014295	0	
305.6	0.13776678	0.13302728	835.59	0.0051266	0.00437345	1365.6	0.01158966	0.00913548	1895.6	0.0122144	0.01333704	2425.6	-0.0104774	0	
305.8	0.13795182	0.13315423	835.79	0.0051701	0.00437403	1365.8	0.01091596	0.00913549	1895.8	0.0120391	0.01334869	2425.8	-0.01104479	0	
306	0.13770565	0.13328088	835.99	0.00555747	0.0043746	1366	0.01032773	0.00913551	1896	0.01205368	0.01336032	2426	-0.01086756	0	
306.2	0.13756012	0.13340723	836.19	0.00531492	0.00437517	1366.2	0.009123	0.00913552	1896.2	0.01239963	0.01337191	2426.2	-0.01088095	0	
306.4	0.13776099	0.13353329	836.39	0.00556235	0.00437573	1366.4	0.00895822	0.00913553	1896.4	0.01258082	0.01338347	2426.4	-0.01032168	0	
306.6	0.1386907	0.13365905	836.59	0.00488036	0.00437629	1366.6	0.00819511	0.00913555	1896.6	0.01193631	0.01339501	2426.6	-0.00933137	0	
306.8	0.13828532	0.13378452	836.79	0.00522348	0.00437684	1366.8	0.00816095	0.00913556	1896.8	0.01194692	0.01340651	2426.8	-0.00912583	0	
307	0.13825195	0.13390969	836.99	0.005195	0.00437739	1367	0.00826082	0.00913557	1897	0.01135114	0.01341798	2427	-0.00913537	0	
307.2	0.13799854	0.13403457	837.19	0.00534921	0.00437794	1367.2	0.00887833	0.00913559	1897.2	0.0121901	0.01342942	2427.2	-0.00831172	0	
307.4	0.13791145	0.13415916	837.39	0.00541118	0.00437848	1367.4	0.00933453	0.0091356	1897.4	0.01236822	0.01344083	2427.4	-0.00863964	0	
307.6	0.13678022	0.13428345	837.59	0.00491284	0.00437902	1367.6	0.0088061	0.00913561	1897.6	0.01270779	0.01345221	2427.6	-0.00919884	0	
307.8	0.1374717	0.13440745	837.79	0.00507989	0.00437955	1367.8	0.00888933	0.00913562	1897.8	0.01284871	0.01346357	2427.8	-0.00858076	0	
308	0.13737085	0.13453116	837.99	0.00496696	0.00438008	1368	0.00876085	0.00913563	1898	0.01383846	0.01347489	2428	-0.00795339	0	
308.2	0.13644508	0.13465457	838.19	0.00621947	0.00438061	1368.2	0.0096251	0.00913565	1898.2	0.01397992	0.01348618	2428.2	-0.00771005	0	
308.4	0.13596182	0.1347777	838.39	0.00630752	0.00438113	1368.4	0.01013765	0.00913566	1898.4	0.01368853	0.01349744	2428.4	-0.00834848	0	
308.6	0.13552577	0.13490054	838.59	0.00595436	0.00438164	1368.6	0.01004607	0.00913567	1898.6	0.01373874	0.01350868	2428.6	-0.0081592	0	
308.8	0.13503824	0.13502309	838.79	0.00651764	0.00438216	1368.8	0.00945857	0.00913568	1898.8	0.01316898	0.01351988	2428.8	-0.00768377	0	
309	0.13493797	0.13514536	838.99	0.00614651	0.00438267	1369	0.00867081	0.00913569	1899	0.01322366	0.01353105	2429	-0.00795852	0	
309.2	0.1356648	0.13526733	839.19	0.00619505	0.00438317	1369.2	0.00847494	0.0091357	1899.2	0.01268262	0.0135422	2429.2	-0.0079789	0	
309.4	0.13548954	0.13538902	839.39	0.00604364	0.00438367	1369.4	0.00817596	0.00913571	1899.4	0.01268488	0.01355331	2429.4	-0.00817078	0	
309.6	0.13485882	0.13551042	839.59	0.00696306	0.00438417	1369.6	0.00891018	0.00913572	1899.6	0.01217514	0.0135644	2429.6	-0.00834438	0	
309.8	0.13506952	0.13563154	839.79	0.00699844	0.00438466	1369.8	0.00902868	0.00913573	1899.8	0.01115612	0.01357546	2429.8	-0.00888837	0	
310	0.13520595	0.13575238	839.99	0.00645712	0.00438515	1370	0.00853927	0.00913574	1900	0.01073988	0.01358649	2430	-0.00797323	0	
310.2	0.13557247	0.13587293	840.19	0.00479638	0.00438564	1370.2	0.00774188	0.00913575	1900.2	0.00993871	0.01359749	2430.2	-0.00798143	0	
310.4	0.13637455	0.13599319	840.39	0.00428421	0.00438612	1370.4	0.00787195	0.00913576	1900.4	0.0097988	0.01360846	2430.4	-0.00817982	0	
310.6	0.13661581	0.13611318	840.59	0.00408703	0.0043866	1370.6	0.0072835	0.00913577	1900.6	0.00924963	0.0136194	2430.6	-0.00859455	0	
310.8	0.1368498	0.13623288	840.79	0.0047186	0.00438707	1370.8	0.00723445	0.00913578	1900.8	0.00984188	0.01363031	2430.8	-0.00908903	0	
311	0.13749416	0.1363523	840.99	0.00374577	0.00438755	1371	0.00745553	0.00913579	1901	0.01093383	0.0136412	2431	-0.00963683	0	
311.2	0.13820682	0.13647144	841.19	0.00359553	0.00438801	1371.2	0.00815485	0.0091358	1901.2	0.01293394	0.01365205	2431.2	-0.00980651	0	
311.4	0.13950909	0.1365903	841.39	0.00258061	0.00438848	1371.4	0.00885658	0.00913581	1901.4	0.01359882	0.01366288	2431.4	-0.01103025	0	
311.6	0.13910271	0.13670888	841.59	0.00159749	0.00438894	1371.6	0.00958564	0.00913582	1901.6	0.01421806	0.01367368	2431.6	-0.01023212	0	
311.8	0.14044668	0.13682719	841.79	0.00125232	0.00438939	1371.8	0.00921461	0.00913583	1901.8	0.01527297	0.01368445	2431.8	-0.01002712	0	
312	0.14078884	0.13694521	841.99	0.00021862	0.00438985	1372	0.00977218	0.00913583	1902	0.01594656	0.01369519	2432	-0.00968423	0	
312.2	0.14058484	0.13706296	842.19	0.00044078	0.0043903	1372.2	0.00997691	0.00913584	1902.2	0.01604964	0.01370591	2432.2	-0.00961225	0	
312.4	0.14064241	0.13718043	842.39	0.00010683	0.00439074	1372.4	0.00952122	0.00913585	1902.4	0.01536825	0.01371659	2432.4	-0.00989823	0	
312.6	0.1404092	0.13729763	842.59	-0.00048147	0.00439119	1372.6	0.00913151	0.00913586	1902.6	0.0150156	0.01372725	2432.6	-0.00962106	0	
312.8	0.14068347	0.13741455	842.79	0.0002489	0.00439163	1372.8	0.00939792	0.00913587	1902.8	0.01443385	0.01373788	2432.8	-0.00956118	0	
313	0.14090366	0.13753119	842.99	0.00084913	0.00439206	1373	0.00833505	0.00913587	1903	0.0141121	0.01374848	2433	-0.00986151	0	
313.2	0.14095943	0.13764756	843.19	0.00192864	0.0043925	1373.2	0.00765789	0.00913588	1903.2	0.01294917	0.01375906	2433.2	-0.00903397	0	
313.4	0.14052265	0.13776366	843.39	0.00220139	0.00439293	1373.4	0.0080615	0.00913589	1903.4	0.01241049	0.01376961	2433.4	-0.00869422	0	
313.6	0.14022235	0.13787949	843.59	0.00281108	0.00439335	1373.6	0.00804738	0.0091359	1903.6	0.01157703	0.01378012	2433.6	-0.0088411	0	
313.8	0.14065464	0.13799504	843.79	0.00321462	0.00439377	1373.8	0.00812742	0.0091359	1903.8	0.01078117	0.01379062	2433.8	-0.00814597	0	
314	0.1404112	0.13811032	843.99	0.00337025	0.00439419	1374	0.00794168	0.00913591	1904	0.01100111	0.01380108	2434	-0.00849546	0	
314.2	0.14017039	0.13822534	844.19	0.00330472	0.00439461	1374.2	0.00759235	0.00913592	1904.2	0.01051755	0.01381152	2434.2	-0.00914714	0	
314.4	0.13957174	0.13834008	844.39	0.0043186	0.00439502	1374.4	0.00887862	0.00913592	1904.4	0.01081414	0.01382193	2434.4	-0.00989601	0	
314.6	0.14005128	0.13845455	844.59	0.00476962	0.00439543	1374.6	0.00947807	0.00913593	1904.6	0.01078019	0.01383231	2434.6	-0.01037448	0	
314.8	0.14053324	0.13856875	844.79	0.00560723	0.00439584	1374.8	0.01014934	0.00913594	1904.8	0.01233352	0.01384266	2434.8	-0.01068134	0	
315	0.14058696	0.13868269	844.99	0.00536656	0.00439624	1375	0.01044657	0.00913594	1905	0.01341044	0.01385299	2435	-0.01137728	0	
315.2	0.14168983	0.13879635	845.19	0.00524793	0.00439664	1375.2	0.01164574	0.00913595	1905.2	0.01400178	0.01386329	2435.2	-0.01144099	0	
315.4	0.1421759	0.13890975	845.39	0.00517719	0.00439704	1375.4	0.01178456	0.00913596	1905.4	0.01478488	0.01387356	2435.4	-0.01137143	0	
315.6	0.14125679	0.13902289	845.59	0.00562157	0.00439744	1375.6	0.01235144	0.00913596	1905.6	0.01467945	0.01388381	2435.6	-0.01119809	0	
315.8	0.14286199	0.13913576	845.79	0.00493258	0.00439783	1375.8	0.01247297	0.00913597	1905.8	0.01577625	0.01389403	2435.8	-0.01191639	0	
316	0.14339491	0.13924836	845.99	0.00446094	0.00439822	1376	0.01252253	0.00913597	1906	0.01568161	0.01390422	2436	-0.01196138	0	
316.2	0.14280756	0.1393607	846.19	0.00522232	0.0043986	1376.2	0.01245308	0.00913598	1906.2	0.01586288	0.01391439	2436.2	-0.01224842	0	
316.4	0.14288871	0.13947277	846.39	0.00594019	0.00439898	1376.4	0.01247496	0.00913599	1906.4	0.0148558	0.01392453	2436.4	-0.01133086	0	
316.6	0.14286402	0.13958458	846.59	0.00532759	0.00439936	1376.6	0.01260034	0.00913599	1906.6	0.01527708	0.01393464	2436.6	-0.01072856	0	
316.8	0.14301783	0.13969613	846.79	0.00563148	0.00439974	1376.8	0.0115484	0.009136	1906.8	0.0152879	0.01394473	2436.8	-0.01037236	0	
317	0.14233742	0.13980742	846.99	0.00566341	0.00440011	1377	0.01002742	0.009136	1907	0.01524596	0.01395479	2437	-0.00913038	0	
317.2	0.14232628	0.13991844	847.19	0.00552289	0.00440048	1377.2	0.0098517	0.00913601	1907.2	0.01458944	0.01396482	2437.2	-0.00798221	0	
317.4	0.14269183	0.14002921	847.39	0.00581643	0.00440085	1377.4	0.0103541	0.00913601	1907.4	0.01437569	0.01397483	2437.4	-0.00845072	0	
317.6	0.14213859	0.14013971	847.59	0.00618164	0.00440122	1377.6	0.00936588	0.00913602	1907.6	0.01368281	0.01398481	2437.6	-0.00871317	0	
317.8	0.14172551	0.14024996	847.79	0.00644723	0.00440158	1377.8	0.00931128	0.00913602	1907.8	0.01296754	0.01399476	2437.8	-0.00846	0	
318	0.14128899	0.14035994	847.99	0.0068041	0.00440194	1378	0.00933257	0.00913603	1908	0.01326286	0.01400469	2438	-0.00932743	0	
318.2	0.14085471	0.14046967	848.19	0.00652484	0.00440229	1378.2	0.00954877	0.00913603	1908.2	0.01255872	0.0140146	2438.2	-0.00928264	0	
318.4	0.14121712	0.14057914	848.39	0.00596329	0.00440265	1378.4	0.00915573	0.00913604	1908.4	0.01194626	0.01402447	2438.4	-0.0090005	0	
318.6	0.14287335	0.14068835	848.59	0.00550352	0.004403	1378.6	0.00970764	0.00913604	1908.6	0.01156253	0.01403432	2438.6	-0.00942292	0	
318.8	0.14257124	0.14079731	848.79	0.00541323	0.00440335	1378.8	0.00928322	0.00913605	1908.8	0.01214894	0.01404415	2438.8	-0.00984749	0	
319	0.14355039	0.14090601	848.99	0.00591181	0.00440369	1379	0.00871618	0.00913605	1909	0.01194726	0.01405395	2439	-0.01012838	0	
319.2	0.14503271	0.14101446	849.19	0.00582336	0.00440404	1379.2	0.0086032	0.00913606	1909.2	0.01221684	0.01406372	2439.2	-0.01005708	0	
319.4	0.1449005	0.14112265	849.39	0.00580632	0.00440438	1379.4	0.00819722	0.00913606	1909.4	0.01169342	0.01407347	2439.4	-0.01039044	0	
319.6	0.14509607	0.14123058	849.59	0.00550616	0.00440471	1379.6	0.00873315	0.00913607	1909.6	0.01101017	0.01408319	2439.6	-0.01194097	0	
319.8	0.14617227	0.14133827	849.79	0.00502991	0.00440505	1379.8	0.00884707	0.00913607	1909.8	0.01163799	0.01409289	2439.8	-0.01226127	0	
320	0.14597847	0.14144569	849.99	0.00543486	0.00440538	1380	0.0093756	0.00913607	1910	0.01216174	0.01410256	2440	-0.01227031	0	
320.2	0.14575997	0.14155287	850.19	0.00666812	0.00440571	1380.2	0.01036746	0.00913608	1910.2	0.01256546	0.0141122	2440.2	-0.01171573	0	
320.4	0.14571295	0.1416598	850.39	0.00695619	0.00440604	1380.4	0.01115313	0.00913608	1910.4	0.0130559	0.01412182	2440.4	-0.01116899	0	
320.6	0.14547033	0.14176647	850.59	0.00606046	0.00440637	1380.6	0.01159692	0.00913609	1910.6	0.01369578	0.01413142	2440.6	-0.01097208	0	
320.8	0.14541901	0.1418729	850.79	0.00685268	0.00440669	1380.8	0.01143465	0.00913609	1910.8	0.01342028	0.01414099	2440.8	-0.01161503	0	
321	0.14523376	0.14197907	850.99	0.0062794	0.00440701	1381	0.01160405	0.00913609	1911	0.01312251	0.01415054	2441	-0.01114903	0	
321.2	0.14477858	0.14208499	851.19	0.00625566	0.00440733	1381.2	0.0114492	0.0091361	1911.2	0.01317029	0.01416006	2441.2	-0.01156392	0	
321.4	0.14488542	0.14219067	851.39	0.00672031	0.00440764	1381.4	0.01200796	0.0091361	1911.4	0.01355881	0.01416955	2441.4	-0.01190218	0	
321.6	0.14393438	0.1422961	851.59	0.00692209	0.00440795	1381.6	0.01167907	0.0091361	1911.6	0.01327678	0.01417902	2441.6	-0.01174325	0	
321.8	0.14350333	0.14240128	851.79	0.00691935	0.00440826	1381.8	0.01102036	0.00913611	1911.8	0.01355942	0.01418847	2441.8	-0.01091924	0	
322	0.14378173	0.14250621	851.99	0.00696772	0.00440857	1382	0.01021051	0.00913611	1912	0.01396452	0.01419789	2442	-0.01049588	0	
322.2	0.14383198	0.1426109	852.19	0.00641772	0.00440888	1382.2	0.0093546	0.00913611	1912.2	0.01314325	0.01420728	2442.2	-0.00948444	0	
322.4	0.14473479	0.14271534	852.39	0.00615908	0.00440918	1382.4	0.00851756	0.00913612	1912.4	0.01374765	0.01421665	2442.4	-0.00909214	0	
322.6	0.14523124	0.14281953	852.59	0.00638817	0.00440948	1382.6	0.00924152	0.00913612	1912.6	0.01435875	0.014226	2442.6	-0.0083767	0	
322.8	0.14529537	0.14292348	852.79	0.00661729	0.00440978	1382.8	0.00768986	0.00913612	1912.8	0.01433899	0.01423532	2442.8	-0.00800239	0	
323	0.14664216	0.14302719	852.99	0.0065128	0.00441008	1383	0.00700506	0.00913613	1913	0.01412014	0.01424462	2443	-0.00707133	0	
323.2	0.14668715	0.14313065	853.19	0.0057506	0.00441037	1383.2	0.00666293	0.00913613	1913.2	0.01323379	0.01425389	2443.2	-0.00740214	0	
323.4	0.14637248	0.14323387	853.39	0.00498357	0.00441066	1383.4	0.00616364	0.00913613	1913.4	0.01212985	0.01426314	2443.4	-0.00769693	0	
323.6	0.14734016	0.14333685	853.59	0.00529792	0.00441095	1383.6	0.00593471	0.00913614	1913.6	0.01243674	0.01427237	2443.6	-0.00807269	0	
323.8	0.14778122	0.14343959	853.79	0.00502664	0.00441124	1383.8	0.00599665	0.00913614	1913.8	0.01245802	0.01428157	2443.8	-0.00770766	0	
324	0.14750328	0.14354208	853.99	0.00558789	0.00441152	1384	0.00664168	0.00913614	1914	0.01238659	0.01429074	2444	-0.00765312	0	
324.2	0.14764098	0.14364433	854.19	0.00621065	0.0044118	1384.2	0.00751844	0.00913615	1914.2	0.01183912	0.0142999	2444.2	-0.00785484	0	
324.4	0.14799727	0.14374635	854.39	0.00625368	0.00441209	1384.4	0.00825988	0.00913615	1914.4	0.0116802	0.01430902	2444.4	-0.00871563	0	
324.6	0.14892102	0.14384812	854.59	0.00585391	0.00441236	1384.6	0.00759382	0.00913615	1914.6	0.01051159	0.01431813	2444.6	-0.00897686	0	
324.8	0.14931972	0.14394965	854.79	0.00532995	0.00441264	1384.8	0.00748926	0.00913615	1914.8	0.0104903	0.01432721	2444.8	-0.00979427	0	
325	0.14876698	0.14405095	854.99	0.00382826	0.00441291	1385	0.00792744	0.00913616	1915	0.01013716	0.01433627	2445	-0.01054236	0	
325.2	0.14844358	0.14415201	855.19	0.00417267	0.00441319	1385.2	0.00902913	0.00913616	1915.2	0.01053596	0.0143453	2445.2	-0.01126865	0	
325.4	0.14847078	0.14425283	855.39	0.00403776	0.00441346	1385.4	0.00972199	0.00913616	1915.4	0.01099006	0.01435431	2445.4	-0.01220712	0	
325.6	0.14795218	0.14435341	855.59	0.00347308	0.00441372	1385.6	0.00965989	0.00913616	1915.6	0.01047493	0.01436329	2445.6	-0.01299271	0	
325.8	0.14782788	0.14445376	855.79	0.00275889	0.00441399	1385.8	0.00997099	0.00913617	1915.8	0.01047903	0.01437226	2445.8	-0.01311191	0	
326	0.14845452	0.14455387	855.99	0.00319269	0.00441425	1386	0.01018312	0.00913617	1916	0.01037326	0.01438119	2446	-0.0131564	0	
326.2	0.14833121	0.14465375	856.19	0.00353716	0.00441452	1386.2	0.01097156	0.00913617	1916.2	0.01129659	0.01439011	2446.2	-0.01319125	0	
326.4	0.14854426	0.14475339	856.39	0.00443499	0.00441477	1386.4	0.0112423	0.00913617	1916.4	0.0124238	0.014399	2446.4	-0.01279535	0	
326.6	0.14836989	0.1448528	856.59	0.00428077	0.00441503	1386.6	0.01108128	0.00913618	1916.6	0.01254803	0.01440787	2446.6	-0.01209075	0	
326.8	0.14870465	0.14495198	856.79	0.00447654	0.00441529	1386.8	0.01090488	0.00913618	1916.8	0.01195703	0.01441671	2446.8	-0.01199509	0	
327	0.14879986	0.14505092	856.99	0.00405619	0.00441554	1387	0.0111637	0.00913618	1917	0.01198436	0.01442554	2447	-0.01224393	0	
327.2	0.1485974	0.14514963	857.19	0.00522039	0.00441579	1387.2	0.01135897	0.00913618	1917.2	0.01319385	0.01443433	2447.2	-0.01283221	0	
327.4	0.14890296	0.1452481	857.39	0.00540164	0.00441604	1387.4	0.01079257	0.00913619	1917.4	0.01350959	0.01444311	2447.4	-0.01233867	0	
327.6	0.14899871	0.14534635	857.59	0.00619805	0.00441629	1387.6	0.01159601	0.00913619	1917.6	0.01406573	0.01445186	2447.6	-0.01171006	0	
327.8	0.14844002	0.14544437	857.79	0.00631413	0.00441654	1387.8	0.0110881	0.00913619	1917.8	0.0143999	0.01446059	2447.8	-0.01075341	0	
328	0.1482115	0.14554215	857.99	0.00744286	0.00441678	1388	0.01054593	0.00913619	1918	0.0146851	0.0144693	2448	-0.01040245	0	
328.2	0.14882374	0.14563971	858.19	0.00840813	0.00441702	1388.2	0.01028124	0.00913619	1918.2	0.01439153	0.01447798	2448.2	-0.01018346	0	
328.4	0.14910339	0.14573703	858.39	0.00823694	0.00441726	1388.4	0.0094783	0.0091362	1918.4	0.01413845	0.01448664	2448.4	-0.00973734	0	
328.6	0.14913321	0.14583413	858.59	0.00796722	0.0044175	1388.6	0.00921277	0.0091362	1918.6	0.01325285	0.01449528	2448.6	-0.00900199	0	
328.8	0.14845602	0.145931	858.79	0.00738776	0.00441774	1388.8	0.00910395	0.0091362	1918.8	0.01334407	0.0145039	2448.8	-0.00885805	0	
329	0.14790933	0.14602764	858.99	0.00703676	0.00441797	1389	0.00908834	0.0091362	1919	0.01397225	0.01451249	2449	-0.00952501	0	
329.2	0.14822179	0.14612406	859.19	0.00736211	0.00441821	1389.2	0.00944772	0.0091362	1919.2	0.01383524	0.01452106	2449.2	-0.0096735	0	
329.4	0.14824938	0.14622025	859.39	0.00704496	0.00441844	1389.4	0.00916235	0.00913621	1919.4	0.0133464	0.01452961	2449.4	-0.01033087	0	
329.6	0.14840903	0.14631621	859.59	0.00618444	0.00441867	1389.6	0.00908055	0.00913621	1919.6	0.01255246	0.01453814	2449.6	-0.01068846	0	
329.8	0.14849083	0.14641195	859.79	0.0066745	0.0044189	1389.8	0.00995176	0.00913621	1919.8	0.01236907	0.01454664	2449.8	-0.0111353	0	
330	0.1491156	0.14650746	859.99	0.00744506	0.00441912	1390	0.00903143	0.00913621	1920	0.01231856	0.01455512	2450	-0.01115113	0	
330.2	0.15005294	0.14660275	860.19	0.00778021	0.00441935	1390.2	0.00900678	0.00913621	1920.2	0.01214158	0.01456358	2450.2	-0.01209792	0	
330.4	0.15034847	0.14669781	860.39	0.00764853	0.00441957	1390.4	0.00889037	0.00913621	1920.4	0.01164264	0.01457202	2450.4	-0.01199195	0	
330.6	0.15023015	0.14679266	860.59	0.00680551	0.00441979	1390.6	0.00893737	0.00913622	1920.6	0.01169608	0.01458043	2450.6	-0.0129166	0	
330.8	0.15126523	0.14688727	860.79	0.00729937	0.00442001	1390.8	0.00838289	0.00913622	1920.8	0.01173887	0.01458882	2450.8	-0.01369735	0	
331	0.15135407	0.14698167	860.99	0.00641812	0.00442022	1391	0.00808474	0.00913622	1921	0.01242222	0.01459719	2451	-0.01453243	0	
331.2	0.15175578	0.14707584	861.19	0.00595337	0.00442044	1391.2	0.0079719	0.00913622	1921.2	0.01358481	0.01460554	2451.2	-0.01380249	0	
331.4	0.15150804	0.1471698	861.39	0.00507998	0.00442065	1391.4	0.00728717	0.00913622	1921.4	0.01297519	0.01461387	2451.4	-0.01419465	0	
331.6	0.15081503	0.14726353	861.59	0.00513997	0.00442087	1391.6	0.00803665	0.00913622	1921.6	0.01342525	0.01462217	2451.6	-0.01334448	0	
331.8	0.15050959	0.14735704	861.79	0.00504827	0.00442108	1391.8	0.00761117	0.00913622	1921.8	0.01376089	0.01463046	2451.8	-0.01285829	0	
332	0.15042453	0.14745034	861.99	0.00499747	0.00442129	1392	0.00728312	0.00913623	1922	0.01430331	0.01463872	2452	-0.01249373	0	
332.2	0.14991809	0.14754341	862.19	0.00444616	0.00442149	1392.2	0.0075643	0.00913623	1922.2	0.01375856	0.01464696	2452.2	-0.01117943	0	
332.4	0.1488874	0.14763626	862.39	0.00370439	0.0044217	1392.4	0.00796594	0.00913623	1922.4	0.01398458	0.01465518	2452.4	-0.01014812	0	
332.6	0.14837734	0.1477289	862.59	0.00406159	0.0044219	1392.6	0.00831315	0.00913623	1922.6	0.01433236	0.01466337	2452.6	-0.00980672	0	
332.8	0.14779787	0.14782132	862.79	0.00407873	0.00442211	1392.8	0.00758366	0.00913623	1922.8	0.01459529	0.01467155	2452.8	-0.01062316	0	
333	0.14801111	0.14791352	862.99	0.0043024	0.00442231	1393	0.00771444	0.00913623	1923	0.01518132	0.0146797	2453	-0.01043961	0	
333.2	0.14880596	0.14800551	863.19	0.00487044	0.00442251	1393.2	0.0079855	0.00913623	1923.2	0.01473954	0.01468783	2453.2	-0.00986111	0	
333.4	0.14887829	0.14809728	863.39	0.00587949	0.00442271	1393.4	0.00801995	0.00913624	1923.4	0.01467125	0.01469594	2453.4	-0.00979488	0	
333.6	0.14959356	0.14818883	863.59	0.00576566	0.0044229	1393.6	0.00847107	0.00913624	1923.6	0.01508448	0.01470403	2453.6	-0.00945789	0	
333.8	0.15017073	0.14828017	863.79	0.00647152	0.0044231	1393.8	0.00879517	0.00913624	1923.8	0.01550885	0.0147121	2453.8	-0.00995306	0	
334	0.15097759	0.1483713	863.99	0.00723825	0.00442329	1394	0.0081711	0.00913624	1924	0.01544767	0.01472015	2454	-0.01026817	0	
334.2	0.15214757	0.14846221	864.19	0.00757666	0.00442348	1394.2	0.00842665	0.00913624	1924.2	0.0156938	0.01472817	2454.2	-0.01068989	0	
334.4	0.15264267	0.1485529	864.39	0.00822125	0.00442367	1394.4	0.00902595	0.00913624	1924.4	0.01585868	0.01473618	2454.4	-0.01066059	0	
334.6	0.15273052	0.14864339	864.59	0.00825107	0.00442386	1394.6	0.008652	0.00913624	1924.6	0.01591144	0.01474416	2454.6	-0.01080516	0	
334.8	0.1536893	0.14873366	864.79	0.00852751	0.00442405	1394.8	0.00776427	0.00913624	1924.8	0.01581108	0.01475213	2454.8	-0.01010988	0	
335	0.15382163	0.14882372	864.99	0.00804402	0.00442424	1395	0.00826112	0.00913624	1925	0.01491883	0.01476007	2455	-0.00956561	0	
335.2	0.15387705	0.14891357	865.19	0.00840575	0.00442442	1395.2	0.00854213	0.00913625	1925.2	0.01452127	0.01476799	2455.2	-0.00959459	0	
335.4	0.15387	0.1490032	865.39	0.00821356	0.0044246	1395.4	0.00855741	0.00913625	1925.4	0.01437639	0.01477589	2455.4	-0.0095749	0	
335.6	0.15427476	0.14909263	865.59	0.00807283	0.00442479	1395.6	0.00931652	0.00913625	1925.6	0.0143653	0.01478377	2455.6	-0.00868326	0	
335.8	0.15438732	0.14918185	865.79	0.00728609	0.00442497	1395.8	0.00974377	0.00913625	1925.8	0.01413435	0.01479163	2455.8	-0.00827342	0	
336	0.15393543	0.14927085	865.99	0.00687321	0.00442515	1396	0.00967166	0.00913625	1926	0.01361647	0.01479947	2456	-0.00810715	0	
336.2	0.15383403	0.14935965	866.19	0.00630787	0.00442532	1396.2	0.01099244	0.00913625	1926.2	0.01315975	0.01480728	2456.2	-0.00878197	0	
336.4	0.15318859	0.14944824	866.39	0.00608717	0.0044255	1396.4	0.01161471	0.00913625	1926.4	0.01340715	0.01481508	2456.4	-0.00942436	0	
336.6	0.15317433	0.14953662	866.59	0.00679385	0.00442567	1396.6	0.0114184	0.00913625	1926.6	0.01344601	0.01482286	2456.6	-0.01014522	0	
336.8	0.15323103	0.14962479	866.79	0.00636724	0.00442585	1396.8	0.01142433	0.00913625	1926.8	0.01284335	0.01483062	2456.8	-0.01110292	0	
337	0.15303182	0.14971276	866.99	0.00532455	0.00442602	1397	0.01104173	0.00913625	1927	0.01314148	0.01483835	2457	-0.00969014	0	
337.2	0.15272637	0.14980052	867.19	0.00554855	0.00442619	1397.2	0.01073851	0.00913626	1927.2	0.01395617	0.01484607	2457.2	-0.00893889	0	
337.4	0.15264995	0.14988807	867.39	0.00563089	0.00442636	1397.4	0.01148333	0.00913626	1927.4	0.01475315	0.01485376	2457.4	-0.00947947	0	
337.6	0.15318163	0.14997542	867.59	0.00488907	0.00442653	1397.6	0.01196343	0.00913626	1927.6	0.01585652	0.01486144	2457.6	-0.00984488	0	
337.8	0.152311	0.15006257	867.79	0.00534149	0.0044267	1397.8	0.01168984	0.00913626	1927.8	0.01561047	0.01486909	2457.8	-0.01036337	0	
338	0.15218142	0.1501495	867.99	0.00586608	0.00442686	1398	0.01166246	0.00913626	1928	0.01652705	0.01487673	2458	-0.01078288	0	
338.2	0.15233975	0.15023624	868.19	0.00640974	0.00442703	1398.2	0.01082427	0.00913626	1928.2	0.01700379	0.01488434	2458.2	-0.01135837	0	
338.4	0.15221009	0.15032277	868.39	0.00702371	0.00442719	1398.4	0.01189175	0.00913626	1928.4	0.01658214	0.01489194	2458.4	-0.01081749	0	
338.6	0.1520317	0.15040909	868.59	0.00666891	0.00442735	1398.6	0.01176709	0.00913626	1928.6	0.01635907	0.01489952	2458.6	-0.0103739	0	
338.8	0.15157303	0.15049522	868.79	0.00703207	0.00442751	1398.8	0.01166391	0.00913626	1928.8	0.01704852	0.01490707	2458.8	-0.01016847	0	
339	0.15181247	0.15058114	868.99	0.00665098	0.00442767	1399	0.01183946	0.00913626	1929	0.01646583	0.01491461	2459	-0.0107861	0	
339.2	0.15223769	0.15066686	869.19	0.00638198	0.00442783	1399.2	0.01148314	0.00913626	1929.2	0.01655524	0.01492212	2459.2	-0.01122307	0	
339.4	0.15330073	0.15075238	869.39	0.00615102	0.00442799	1399.4	0.01106214	0.00913626	1929.4	0.01655104	0.01492962	2459.4	-0.01034318	0	
339.6	0.15408491	0.1508377	869.59	0.00656378	0.00442814	1399.6	0.01052443	0.00913627	1929.6	0.01614101	0.0149371	2459.6	-0.0100916	0	
339.8	0.1542783	0.15092281	869.79	0.0062404	0.0044283	1399.8	0.01082175	0.00913627	1929.8	0.01516457	0.01494455	2459.8	-0.01036775	0	
340	0.1544359	0.15100773	869.99	0.00657029	0.00442845	1400	0.01046212	0.00913627	1930	0.01520787	0.01495199	2460	-0.01087623	0	
340.2	0.15466019	0.15109245	870.19	0.00633011	0.0044286	1400.2	0.01084557	0.00913627	1930.2	0.01523509	0.01495941	2460.2	-0.01078312	0	
340.4	0.1544104	0.15117697	870.39	0.00651171	0.00442875	1400.4	0.01000267	0.00913627	1930.4	0.01439522	0.01496681	2460.4	-0.01016711	0	
340.6	0.15450398	0.15126129	870.59	0.00703669	0.0044289	1400.6	0.00862647	0.00913627	1930.6	0.01373392	0.01497418	2460.6	-0.01013932	0	
340.8	0.15438631	0.15134541	870.79	0.00704378	0.00442905	1400.8	0.00771189	0.00913627	1930.8	0.01351163	0.01498154	2460.8	-0.00996594	0	
341	0.15356442	0.15142934	870.99	0.00694626	0.0044292	1401	0.00789297	0.00913627	1931	0.01367233	0.01498888	2461	-0.00904174	0	
341.2	0.15319934	0.15151307	871.19	0.00756484	0.00442935	1401.2	0.00777931	0.00913627	1931.2	0.01349654	0.01499621	2461.2	-0.00894634	0	
341.4	0.15334213	0.1515966	871.39	0.00709506	0.00442949	1401.4	0.00829591	0.00913627	1931.4	0.01323491	0.01500351	2461.4	-0.00979142	0	
341.6	0.15271058	0.15167993	871.59	0.00707262	0.00442964	1401.6	0.00843831	0.00913627	1931.6	0.01241325	0.01501079	2461.6	-0.00999674	0	
341.8	0.15162009	0.15176307	871.79	0.00718824	0.00442978	1401.8	0.00832523	0.00913627	1931.8	0.01205789	0.01501805	2461.8	-0.01072366	0	
342	0.15115643	0.15184602	871.99	0.00647971	0.00442992	1402	0.0086794	0.00913627	1932	0.01284398	0.0150253	2462	-0.01051704	0	
342.2	0.15154347	0.15192876	872.19	0.00749645	0.00443006	1402.2	0.0083687	0.00913627	1932.2	0.01252372	0.01503252	2462.2	-0.01044633	0	
342.4	0.15161343	0.15201132	872.39	0.00692544	0.0044302	1402.4	0.00878598	0.00913627	1932.4	0.01362386	0.01503973	2462.4	-0.0096717	0	
342.6	0.15188018	0.15209368	872.59	0.00666373	0.00443034	1402.6	0.00860263	0.00913628	1932.6	0.01399261	0.01504692	2462.6	-0.0101857	0	
342.8	0.1521013	0.15217585	872.79	0.00649062	0.00443048	1402.8	0.0085724	0.00913628	1932.8	0.01535336	0.01505409	2462.8	-0.0102484	0	
343	0.15337064	0.15225782	872.99	0.0054866	0.00443062	1403	0.00844809	0.00913628	1933	0.01488631	0.01506124	2463	-0.01071127	0	
343.2	0.1545992	0.1523396	873.19	0.00531908	0.00443075	1403.2	0.00836897	0.00913628	1933.2	0.01533691	0.01506837	2463.2	-0.01022702	0	
343.4	0.15603339	0.15242119	873.39	0.00551107	0.00443089	1403.4	0.0084561	0.00913628	1933.4	0.01583114	0.01507548	2463.4	-0.00982944	0	
343.6	0.15648745	0.15250259	873.59	0.00585168	0.00443102	1403.6	0.00853439	0.00913628	1933.6	0.0158301	0.01508258	2463.6	-0.00896771	0	
343.8	0.15708249	0.1525838	873.79	0.00535638	0.00443115	1403.8	0.00870162	0.00913628	1933.8	0.01550766	0.01508965	2463.8	-0.00900332	0	
344	0.15802523	0.15266481	873.99	0.0056365	0.00443128	1404	0.00795319	0.00913628	1934	0.01554824	0.01509671	2464	-0.00791202	0	
344.2	0.15841457	0.15274564	874.19	0.00602409	0.00443141	1404.2	0.00796283	0.00913628	1934.2	0.01547175	0.01510375	2464.2	-0.00810585	0	
344.4	0.15918959	0.15282628	874.39	0.006031	0.00443154	1404.4	0.00694975	0.00913628	1934.4	0.01486727	0.01511077	2464.4	-0.00792608	0	
344.6	0.15906512	0.15290672	874.59	0.00570195	0.00443167	1404.6	0.00627669	0.00913628	1934.6	0.01470164	0.01511777	2464.6	-0.0079996	0	
344.8	0.15964172	0.15298698	874.79	0.00614931	0.0044318	1404.8	0.00616396	0.00913628	1934.8	0.01504941	0.01512475	2464.8	-0.00832214	0	
345	0.15945841	0.15306705	874.99	0.00556924	0.00443192	1405	0.00619911	0.00913628	1935	0.01444734	0.01513171	2465	-0.00899808	0	
345.2	0.15879005	0.15314693	875.19	0.00538377	0.00443205	1405.2	0.00593372	0.00913628	1935.2	0.01351123	0.01513866	2465.2	-0.00949596	0	
345.4	0.15877641	0.15322663	875.39	0.00528551	0.00443217	1405.4	0.00645796	0.00913628	1935.4	0.01371322	0.01514559	2465.4	-0.01070993	0	
345.6	0.15816094	0.15330613	875.59	0.00545961	0.0044323	1405.6	0.00708492	0.00913628	1935.6	0.0134489	0.0151525	2465.6	-0.01272002	0	
345.8	0.15822703	0.15338545	875.79	0.00523948	0.00443242	1405.8	0.00727324	0.00913628	1935.8	0.01422371	0.01515939	2465.8	-0.01319543	0	
346	0.15766927	0.15346458	875.99	0.00509305	0.00443254	1406	0.00760899	0.00913628	1936	0.01521575	0.01516626	2466	-0.01252226	0	
346.2	0.15755355	0.15354353	876.19	0.00571754	0.00443266	1406.2	0.00705278	0.00913628	1936.2	0.01524394	0.01517312	2466.2	-0.01366928	0	
346.4	0.1561138	0.15362229	876.39	0.00525071	0.00443278	1406.4	0.00754716	0.00913628	1936.4	0.01630443	0.01517996	2466.4	-0.01452613	0	
346.6	0.15549147	0.15370087	876.59	0.00600089	0.0044329	1406.6	0.00857067	0.00913628	1936.6	0.01571782	0.01518678	2466.6	-0.01511839	0	
346.8	0.15513003	0.15377926	876.79	0.00540992	0.00443302	1406.8	0.00925695	0.00913629	1936.8	0.01546171	0.01519358	2466.8	-0.01567982	0	
347	0.15485568	0.15385747	876.99	0.00438184	0.00443314	1407	0.00929909	0.00913629	1937	0.01496468	0.01520036	2467	-0.0158623	0	
347.2	0.15463044	0.1539355	877.19	0.0040337	0.00443325	1407.2	0.00924469	0.00913629	1937.2	0.0150191	0.01520713	2467.2	-0.01540439	0	
347.4	0.15446295	0.15401334	877.39	0.00425661	0.00443337	1407.4	0.0093419	0.00913629	1937.4	0.01419508	0.01521388	2467.4	-0.01587361	0	
347.6	0.15387147	0.154091	877.59	0.00396571	0.00443348	1407.6	0.00892056	0.00913629	1937.6	0.01395075	0.01522061	2467.6	-0.01415789	0	
347.8	0.15450758	0.15416847	877.79	0.00363327	0.0044336	1407.8	0.00814994	0.00913629	1937.8	0.01349584	0.01522732	2467.8	-0.01368041	0	
348	0.15486052	0.15424577	877.99	0.00361568	0.00443371	1408	0.00764411	0.00913629	1938	0.01320832	0.01523402	2468	-0.01210552	0	
348.2	0.15488286	0.15432288	878.19	0.00442602	0.00443382	1408.2	0.00824927	0.00913629	1938.2	0.01371109	0.0152407	2468.2	-0.0117857	0	
348.4	0.15559921	0.15439981	878.39	0.00419094	0.00443393	1408.4	0.00769537	0.00913629	1938.4	0.01354174	0.01524736	2468.4	-0.01095402	0	
348.6	0.15602837	0.15447656	878.59	0.0045906	0.00443404	1408.6	0.00812911	0.00913629	1938.6	0.01354229	0.015254	2468.6	-0.01145949	0	
348.8	0.15654985	0.15455313	878.79	0.00505102	0.00443415	1408.8	0.00843119	0.00913629	1938.8	0.01368394	0.01526063	2468.8	-0.0109068	0	
349	0.15626287	0.15462952	878.99	0.00578247	0.00443426	1409	0.00831816	0.00913629	1939	0.01341031	0.01526724	2469	-0.01109175	0	
349.2	0.15633988	0.15470573	879.19	0.00624137	0.00443437	1409.2	0.00896996	0.00913629	1939.2	0.01376533	0.01527383	2469.2	-0.01117781	0	
349.4	0.15805007	0.15478177	879.39	0.00678189	0.00443447	1409.4	0.00941371	0.00913629	1939.4	0.01491003	0.0152804	2469.4	-0.0118679	0	
349.6	0.15886166	0.15485762	879.59	0.00711797	0.00443458	1409.6	0.00954274	0.00913629	1939.6	0.01509765	0.01528696	2469.6	-0.01282516	0	
349.8	0.15984549	0.1549333	879.79	0.00734298	0.00443468	1409.8	0.00944159	0.00913629	1939.8	0.01618565	0.0152935	2469.8	-0.01130243	0	
350	0.15960468	0.15500879	879.99	0.00745154	0.00443479	1410	0.01036268	0.00913629	1940	0.01681828	0.01530002	2470	-0.01207355	0	
350.2	0.15975803	0.15508411	880.19	0.00716172	0.00443489	1410.2	0.0108781	0.00913629	1940.2	0.01644464	0.01530652	2470.2	-0.01300706	0	
350.4	0.15912643	0.15515926	880.39	0.00702204	0.00443499	1410.4	0.01204717	0.00913629	1940.4	0.01708549	0.01531301	2470.4	-0.01350958	0	
350.6	0.15868226	0.15523422	880.59	0.0067652	0.0044351	1410.6	0.01207237	0.00913629	1940.6	0.01605169	0.01531948	2470.6	-0.01406942	0	
350.8	0.1585984	0.15530902	880.79	0.0057386	0.0044352	1410.8	0.01237587	0.00913629	1940.8	0.01560078	0.01532594	2470.8	-0.0145189	0	
351	0.15854785	0.15538363	880.99	0.00529285	0.0044353	1411	0.01148419	0.00913629	1941	0.01615867	0.01533237	2471	-0.01459437	0	
351.2	0.15851881	0.15545807	881.19	0.00454918	0.0044354	1411.2	0.01134727	0.00913629	1941.2	0.01514703	0.01533879	2471.2	-0.01489266	0	
351.4	0.15818692	0.15553234	881.39	0.00352278	0.00443549	1411.4	0.01159666	0.00913629	1941.4	0.01474887	0.0153452	2471.4	-0.01458914	0	
351.6	0.15851958	0.15560643	881.59	0.00270765	0.00443559	1411.6	0.01160074	0.00913629	1941.6	0.0157303	0.01535158	2471.6	-0.01337721	0	
351.8	0.1586766	0.15568034	881.79	0.00279633	0.00443569	1411.8	0.01138886	0.00913629	1941.8	0.01513311	0.01535795	2471.8	-0.01298046	0	
352	0.1586422	0.15575409	881.99	0.00338717	0.00443579	1412	0.01182082	0.00913629	1942	0.01516819	0.01536431	2472	-0.01320034	0	
352.2	0.15892544	0.15582766	882.19	0.00404181	0.00443588	1412.2	0.01259666	0.00913629	1942.2	0.01571413	0.01537064	2472.2	-0.01429601	0	
352.4	0.1594166	0.15590105	882.39	0.00364793	0.00443598	1412.4	0.01254805	0.00913629	1942.4	0.01552779	0.01537696	2472.4	-0.01503492	0	
352.6	0.15959741	0.15597428	882.59	0.00271779	0.00443607	1412.6	0.01349462	0.00913629	1942.6	0.01501814	0.01538326	2472.6	-0.01518229	0	
352.8	0.1599141	0.15604733	882.79	0.00275533	0.00443616	1412.8	0.01236101	0.00913629	1942.8	0.01558385	0.01538955	2472.8	-0.01507308	0	
353	0.16027477	0.15612021	882.99	0.00392592	0.00443626	1413	0.01105776	0.00913629	1943	0.01550066	0.01539582	2473	-0.01545066	0	
353.2	0.16124737	0.15619292	883.19	0.00343795	0.00443635	1413.2	0.01051135	0.00913629	1943.2	0.01638954	0.01540207	2473.2	-0.01607057	0	
353.4	0.16267504	0.15626546	883.39	0.00303098	0.00443644	1413.4	0.00949687	0.00913629	1943.4	0.01640798	0.01540831	2473.4	-0.0161839	0	
353.6	0.16318828	0.15633783	883.59	0.00305792	0.00443653	1413.6	0.00827954	0.00913629	1943.6	0.01642878	0.01541453	2473.6	-0.01616214	0	
353.8	0.16312165	0.15641003	883.79	0.00290166	0.00443662	1413.8	0.0075331	0.0091363	1943.8	0.0165604	0.01542074	2473.8	-0.01573267	0	
354	0.16341276	0.15648206	883.99	0.00263908	0.00443671	1414	0.008041	0.0091363	1944	0.01611231	0.01542693	2474	-0.01557324	0	
354.2	0.16309868	0.15655392	884.19	0.00218613	0.0044368	1414.2	0.00748441	0.0091363	1944.2	0.01554842	0.0154331	2474.2	-0.0151638	0	
354.4	0.16222369	0.15662561	884.39	0.00225013	0.00443689	1414.4	0.00741067	0.0091363	1944.4	0.01555075	0.01543925	2474.4	-0.01528839	0	
354.6	0.16172007	0.15669713	884.59	0.00279982	0.00443697	1414.6	0.00679837	0.0091363	1944.6	0.01536127	0.01544539	2474.6	-0.01485852	0	
354.8	0.16139735	0.15676849	884.79	0.00354925	0.00443706	1414.8	0.00682467	0.0091363	1944.8	0.01615556	0.01545152	2474.8	-0.0141103	0	
355	0.16160292	0.15683967	884.99	0.00392218	0.00443715	1415	0.00615233	0.0091363	1945	0.01619016	0.01545763	2475	-0.01329194	0	
355.2	0.16133942	0.15691069	885.19	0.00394005	0.00443723	1415.2	0.00719558	0.0091363	1945.2	0.01567794	0.01546372	2475.2	-0.01213135	0	
355.4	0.16126583	0.15698155	885.39	0.00458408	0.00443732	1415.4	0.00730815	0.0091363	1945.4	0.01631744	0.01546979	2475.4	-0.01147559	0	
355.6	0.1614254	0.15705223	885.59	0.00536959	0.0044374	1415.6	0.00777123	0.0091363	1945.6	0.01641877	0.01547585	2475.6	-0.01181744	0	
355.8	0.16110297	0.15712276	885.79	0.00612103	0.00443748	1415.8	0.00762016	0.0091363	1945.8	0.01591472	0.0154819	2475.8	-0.01160103	0	
356	0.1625929	0.15719311	885.99	0.00672758	0.00443757	1416	0.00797038	0.0091363	1946	0.0159554	0.01548792	2476	-0.01220644	0	
356.2	0.16263	0.1572633	886.19	0.0068755	0.00443765	1416.2	0.00884857	0.0091363	1946.2	0.01657628	0.01549394	2476.2	-0.01234183	0	
356.4	0.16304373	0.15733333	886.39	0.00656335	0.00443773	1416.4	0.00895056	0.0091363	1946.4	0.01562099	0.01549993	2476.4	-0.01233011	0	
356.6	0.16344978	0.15740319	886.59	0.00629878	0.00443781	1416.6	0.00901439	0.0091363	1946.6	0.0152379	0.01550591	2476.6	-0.01274712	0	
356.8	0.16348627	0.15747288	886.79	0.00632205	0.00443789	1416.8	0.00882318	0.0091363	1946.8	0.01527968	0.01551188	2476.8	-0.01353647	0	
357	0.16328392	0.15754242	886.99	0.00640207	0.00443797	1417	0.00893604	0.0091363	1947	0.01405726	0.01551783	2477	-0.0136301	0	
357.2	0.16375247	0.15761179	887.19	0.00468382	0.00443805	1417.2	0.00895571	0.0091363	1947.2	0.01419196	0.01552376	2477.2	-0.01399491	0	
357.4	0.1640252	0.15768099	887.39	0.00420331	0.00443813	1417.4	0.00895621	0.0091363	1947.4	0.01339397	0.01552968	2477.4	-0.01422096	0	
357.6	0.16402141	0.15775004	887.59	0.00411599	0.0044382	1417.6	0.00947832	0.0091363	1947.6	0.01411149	0.01553558	2477.6	-0.01468571	0	
357.8	0.16443714	0.15781892	887.79	0.00341045	0.00443828	1417.8	0.00965345	0.0091363	1947.8	0.01400637	0.01554147	2477.8	-0.0143291	0	
358	0.16483017	0.15788764	887.99	0.00275325	0.00443836	1418	0.01031382	0.0091363	1948	0.01452257	0.01554734	2478	-0.01374799	0	
358.2	0.16392637	0.1579562	888.19	0.0023732	0.00443843	1418.2	0.01043425	0.0091363	1948.2	0.01468639	0.0155532	2478.2	-0.01377755	0	
358.4	0.16394977	0.15802459	888.39	0.00278428	0.00443851	1418.4	0.01040231	0.0091363	1948.4	0.01556225	0.01555904	2478.4	-0.01359629	0	
358.6	0.16396987	0.15809283	888.59	0.00296505	0.00443858	1418.6	0.01090262	0.0091363	1948.6	0.01634977	0.01556486	2478.6	-0.01270759	0	
358.8	0.16392871	0.15816091	888.79	0.00284641	0.00443866	1418.8	0.01126062	0.0091363	1948.8	0.01658047	0.01557067	2478.8	-0.01257703	0	
359	0.16399095	0.15822882	888.99	0.00277573	0.00443873	1419	0.01123509	0.0091363	1949	0.01679123	0.01557647	2479	-0.01213117	0	
359.2	0.16351075	0.15829658	889.19	0.00370763	0.0044388	1419.2	0.01147355	0.0091363	1949.2	0.01719837	0.01558225	2479.2	-0.01160276	0	
359.4	0.16342042	0.15836418	889.39	0.00426621	0.00443888	1419.4	0.01191023	0.0091363	1949.4	0.01766774	0.01558801	2479.4	-0.01191463	0	
359.6	0.16351662	0.15843162	889.59	0.00391635	0.00443895	1419.6	0.01207011	0.0091363	1949.6	0.01742322	0.01559376	2479.6	-0.01178575	0	
359.8	0.16402281	0.1584989	889.79	0.00386102	0.00443902	1419.8	0.01167566	0.0091363	1949.8	0.01742076	0.0155995	2479.8	-0.01066297	0	
360	0.16462031	0.15856602	889.99	0.00350592	0.00443909	1420	0.0116475	0.0091363	1950	0.01692805	0.01560522	2480	-0.01033423	0	
360.2	0.16372899	0.15863299	890.19	0.00361195	0.00443916	1420.2	0.01179826	0.0091363	1950.2	0.01755385	0.01561092	2480.2	-0.01011599	0	
360.4	0.16362648	0.1586998	890.39	0.00337649	0.00443923	1420.4	0.0112851	0.0091363	1950.4	0.01679424	0.01561661	2480.4	-0.01025545	0	
360.6	0.16377845	0.15876645	890.59	0.00355953	0.0044393	1420.6	0.01114969	0.0091363	1950.6	0.01672954	0.01562228	2480.6	-0.01006928	0	
360.8	0.16334204	0.15883294	890.79	0.00302114	0.00443937	1420.8	0.01128466	0.0091363	1950.8	0.01633224	0.01562794	2480.8	-0.01012527	0	
361	0.16385079	0.15889928	890.99	0.00271238	0.00443944	1421	0.01109613	0.0091363	1951	0.01612662	0.01563359	2481	-0.01047188	0	
361.2	0.16399926	0.15896546	891.19	0.00190835	0.0044395	1421.2	0.01055467	0.0091363	1951.2	0.01674342	0.01563922	2481.2	-0.01044398	0	
361.4	0.16480645	0.15903149	891.39	0.00222454	0.00443957	1421.4	0.00991751	0.0091363	1951.4	0.01667573	0.01564483	2481.4	-0.01067487	0	
361.6	0.16485883	0.15909736	891.59	0.0024041	0.00443964	1421.6	0.00975736	0.0091363	1951.6	0.01719406	0.01565044	2481.6	-0.01106958	0	
361.8	0.16424866	0.15916308	891.79	0.00211223	0.0044397	1421.8	0.00893972	0.0091363	1951.8	0.01721532	0.01565602	2481.8	-0.01107063	0	
362	0.16412936	0.15922864	891.99	0.00247414	0.00443977	1422	0.00899766	0.0091363	1952	0.01772846	0.01566159	2482	-0.01163624	0	
362.2	0.1641134	0.15929405	892.19	0.00306561	0.00443983	1422.2	0.00896453	0.0091363	1952.2	0.01789377	0.01566715	2482.2	-0.01191716	0	
362.4	0.16353185	0.15935931	892.39	0.00341975	0.0044399	1422.4	0.00807577	0.0091363	1952.4	0.0180568	0.01567269	2482.4	-0.01282929	0	
362.6	0.16328995	0.15942441	892.59	0.00372651	0.00443996	1422.6	0.00852778	0.0091363	1952.6	0.01795596	0.01567822	2482.6	-0.0131562	0	
362.8	0.16293587	0.15948936	892.79	0.00417803	0.00444003	1422.8	0.00961361	0.0091363	1952.8	0.01783019	0.01568373	2482.8	-0.01390689	0	
363	0.16241314	0.15955415	892.99	0.00545516	0.00444009	1423	0.00943868	0.0091363	1953	0.01768399	0.01568923	2483	-0.01366638	0	
363.2	0.16255251	0.1596188	893.19	0.00598734	0.00444015	1423.2	0.01028726	0.0091363	1953.2	0.0169603	0.01569471	2483.2	-0.01312523	0	
363.4	0.16258147	0.15968329	893.39	0.00615904	0.00444021	1423.4	0.01185131	0.0091363	1953.4	0.01590894	0.01570018	2483.4	-0.01298859	0	
363.6	0.16266051	0.15974763	893.59	0.00613131	0.00444027	1423.6	0.0116128	0.0091363	1953.6	0.01520291	0.01570564	2483.6	-0.01300504	0	
363.8	0.16312445	0.15981182	893.79	0.00639325	0.00444034	1423.8	0.0125198	0.0091363	1953.8	0.01444717	0.01571108	2483.8	-0.01258259	0	
364	0.1628865	0.15987586	893.99	0.00682705	0.0044404	1424	0.01266532	0.0091363	1954	0.01474246	0.01571651	2484	-0.01229978	0	
364.2	0.16387896	0.15993975	894.19	0.00703489	0.00444046	1424.2	0.0131106	0.0091363	1954.2	0.01484666	0.01572192	2484.2	-0.01213684	0	
364.4	0.16439941	0.16000349	894.39	0.00723735	0.00444052	1424.4	0.01373915	0.0091363	1954.4	0.0141188	0.01572732	2484.4	-0.01160555	0	
364.6	0.16560007	0.16006708	894.59	0.00745342	0.00444058	1424.6	0.01396283	0.0091363	1954.6	0.01419224	0.0157327	2484.6	-0.01136468	0	
364.8	0.16602002	0.16013052	894.79	0.00647495	0.00444063	1424.8	0.01403176	0.0091363	1954.8	0.01431736	0.01573807	2484.8	-0.0117905	0	
365	0.16588099	0.16019381	894.99	0.00586379	0.00444069	1425	0.01388881	0.0091363	1955	0.01434517	0.01574343	2485	-0.01170418	0	
365.2	0.16597532	0.16025695	895.19	0.00576827	0.00444075	1425.2	0.01316722	0.0091363	1955.2	0.01458381	0.01574877	2485.2	-0.01089323	0	
365.4	0.1658782	0.16031994	895.39	0.00547183	0.00444081	1425.4	0.01267123	0.0091363	1955.4	0.01463649	0.0157541	2485.4	-0.01076289	0	
365.6	0.16471476	0.16038279	895.59	0.00540155	0.00444086	1425.6	0.01249563	0.0091363	1955.6	0.01574498	0.01575941	2485.6	-0.01105596	0	
365.8	0.16397784	0.16044549	895.79	0.00439517	0.00444092	1425.8	0.01201664	0.0091363	1955.8	0.0158334	0.01576471	2485.8	-0.01134008	0	
366	0.16439187	0.16050804	895.99	0.00417186	0.00444098	1426	0.01091403	0.0091363	1956	0.01659028	0.01577	2486	-0.01195205	0	
366.2	0.1633102	0.16057044	896.19	0.00331009	0.00444103	1426.2	0.01034662	0.0091363	1956.2	0.0178168	0.01577527	2486.2	-0.01222016	0	
366.4	0.16194108	0.1606327	896.39	0.00303683	0.00444109	1426.4	0.00921936	0.0091363	1956.4	0.01832886	0.01578053	2486.4	-0.01248877	0	
366.6	0.16247374	0.16069481	896.59	0.00356312	0.00444114	1426.6	0.00945517	0.0091363	1956.6	0.01912423	0.01578577	2486.6	-0.01290198	0	
366.8	0.16292295	0.16075677	896.79	0.00361285	0.0044412	1426.8	0.00921225	0.0091363	1956.8	0.01870221	0.015791	2486.8	-0.01338247	0	
367	0.16392613	0.16081859	896.99	0.00455018	0.00444125	1427	0.00844204	0.0091363	1957	0.01790482	0.01579622	2487	-0.01310298	0	
367.2	0.16453004	0.16088027	897.19	0.00444043	0.00444131	1427.2	0.00803742	0.0091363	1957.2	0.01707428	0.01580142	2487.2	-0.01295783	0	
367.4	0.16515097	0.1609418	897.39	0.00481808	0.00444136	1427.4	0.00791587	0.0091363	1957.4	0.01708363	0.01580661	2487.4	-0.01317579	0	
367.6	0.1655382	0.16100318	897.59	0.00453762	0.00444141	1427.6	0.00689121	0.0091363	1957.6	0.01783049	0.01581179	2487.6	-0.01395931	0	
367.8	0.16682194	0.16106442	897.79	0.0048525	0.00444146	1427.8	0.00741895	0.0091363	1957.8	0.01762535	0.01581695	2487.8	-0.01319375	0	
368	0.16666979	0.16112552	897.99	0.00452639	0.00444152	1428	0.0071624	0.0091363	1958	0.01791368	0.0158221	2488	-0.01289745	0	
368.2	0.16751075	0.16118647	898.19	0.00453536	0.00444157	1428.2	0.00749517	0.0091363	1958.2	0.01703762	0.01582724	2488.2	-0.01303232	0	
368.4	0.16843007	0.16124728	898.39	0.00474536	0.00444162	1428.4	0.0082497	0.0091363	1958.4	0.01704851	0.01583236	2488.4	-0.01251758	0	
368.6	0.16904649	0.16130795	898.59	0.00453199	0.00444167	1428.6	0.00916611	0.0091363	1958.6	0.01761565	0.01583747	2488.6	-0.01226623	0	
368.8	0.16860808	0.16136848	898.79	0.00373284	0.00444172	1428.8	0.00988889	0.0091363	1958.8	0.01755595	0.01584256	2488.8	-0.01296795	0	
369	0.16848163	0.16142886	898.99	0.00374241	0.00444177	1429	0.01076829	0.0091363	1959	0.01753577	0.01584765	2489	-0.01319714	0	
369.2	0.16840784	0.1614891	899.19	0.0036202	0.00444182	1429.2	0.01150722	0.0091363	1959.2	0.0181367	0.01585271	2489.2	-0.01340413	0	
369.4	0.16787273	0.1615492	899.39	0.00317584	0.00444187	1429.4	0.01178384	0.0091363	1959.4	0.01748861	0.01585777	2489.4	-0.01406281	0	
369.6	0.16749588	0.16160916	899.59	0.0028708	0.00444192	1429.6	0.01270107	0.0091363	1959.6	0.0171615	0.01586281	2489.6	-0.01414229	0	
369.8	0.16677809	0.16166898	899.79	0.00209457	0.00444196	1429.8	0.01392264	0.0091363	1959.8	0.01667561	0.01586784	2489.8	-0.01495889	0	
370	0.16619366	0.16172865	899.99	0.0027578	0.00444201	1430	0.01414608	0.0091363	1960	0.01751364	0.01587286	2490	-0.01478928	0	
370.2	0.16603976	0.16178819	900.19	0.0031957	0.00444206	1430.2	0.0147556	0.0091363	1960.2	0.01820972	0.01587786	2490.2	-0.01456145	0	
370.4	0.16627028	0.16184759	900.39	0.00445184	0.00444211	1430.4	0.01420711	0.0091363	1960.4	0.01835218	0.01588285	2490.4	-0.01458751	0	
370.6	0.16732528	0.16190684	900.59	0.0051212	0.00444215	1430.6	0.01409127	0.0091363	1960.6	0.01834649	0.01588782	2490.6	-0.0150649	0	
370.8	0.16824417	0.16196596	900.79	0.0053061	0.0044422	1430.8	0.01320825	0.0091363	1960.8	0.01696966	0.01589279	2490.8	-0.01465934	0	
371	0.16885758	0.16202494	900.99	0.00699783	0.00444225	1431	0.01330985	0.0091363	1961	0.01593175	0.01589774	2491	-0.01476049	0	
371.2	0.16898016	0.16208378	901.19	0.00758041	0.00444229	1431.2	0.01214485	0.0091363	1961.2	0.01527819	0.01590267	2491.2	-0.01477659	0	
371.4	0.16921485	0.16214249	901.39	0.00761448	0.00444234	1431.4	0.01187316	0.0091363	1961.4	0.01546951	0.0159076	2491.4	-0.01437276	0	
371.6	0.16925568	0.16220105	901.59	0.00758911	0.00444238	1431.6	0.01060907	0.0091363	1961.6	0.01516208	0.01591251	2491.6	-0.01481361	0	
371.8	0.16962114	0.16225948	901.79	0.00810381	0.00444243	1431.8	0.01084265	0.0091363	1961.8	0.01561068	0.01591741	2491.8	-0.0142702	0	
372	0.16962574	0.16231777	901.99	0.00729732	0.00444247	1432	0.01071182	0.0091363	1962	0.01517334	0.01592229	2492	-0.01509204	0	
372.2	0.16987596	0.16237592	902.19	0.00811094	0.00444252	1432.2	0.0105571	0.0091363	1962.2	0.01528581	0.01592717	2492.2	-0.01510929	0	
372.4	0.17050355	0.16243394	902.39	0.00847736	0.00444256	1432.4	0.01093216	0.0091363	1962.4	0.0156528	0.01593203	2492.4	-0.01497426	0	
372.6	0.17008078	0.16249182	902.59	0.00810854	0.00444261	1432.6	0.0109435	0.0091363	1962.6	0.01579212	0.01593687	2492.6	-0.01518616	0	
372.8	0.17002224	0.16254956	902.79	0.00804965	0.00444265	1432.8	0.01096398	0.0091363	1962.8	0.01641361	0.01594171	2492.8	-0.0165809	0	
373	0.16990492	0.16260717	902.99	0.00800266	0.00444269	1433	0.01089184	0.0091363	1963	0.01706461	0.01594653	2493	-0.01695264	0	
373.2	0.16941304	0.16266464	903.19	0.00728808	0.00444273	1433.2	0.01107138	0.0091363	1963.2	0.01760584	0.01595134	2493.2	-0.01750706	0	
373.4	0.16922237	0.16272198	903.39	0.00669028	0.00444278	1433.4	0.01145052	0.0091363	1963.4	0.01744271	0.01595614	2493.4	-0.01796924	0	
373.6	0.16860456	0.16277919	903.59	0.00620272	0.00444282	1433.6	0.01221142	0.0091363	1963.6	0.01765184	0.01596092	2493.6	-0.01746823	0	
373.8	0.16785031	0.16283626	903.79	0.00604792	0.00444286	1433.8	0.01237094	0.00913631	1963.8	0.01832811	0.01596569	2493.8	-0.01735391	0	
374	0.16754777	0.16289319	903.99	0.00635583	0.0044429	1434	0.01235043	0.00913631	1964	0.01856114	0.01597045	2494	-0.01616696	0	
374.2	0.16798024	0.16294999	904.19	0.00713415	0.00444294	1434.2	0.0118969	0.00913631	1964.2	0.01940978	0.0159752	2494.2	-0.0155637	0	
374.4	0.1676182	0.16300666	904.39	0.00652872	0.00444298	1434.4	0.01156241	0.00913631	1964.4	0.01927313	0.01597993	2494.4	-0.01481258	0	
374.6	0.16829305	0.1630632	904.59	0.00626726	0.00444302	1434.6	0.01163897	0.00913631	1964.6	0.01922185	0.01598465	2494.6	-0.01315751	0	
374.8	0.16767035	0.1631196	904.79	0.00631239	0.00444306	1434.8	0.01098814	0.00913631	1964.8	0.01788899	0.01598936	2494.8	-0.01255712	0	
375	0.16744748	0.16317587	904.99	0.00733438	0.0044431	1435	0.01111115	0.00913631	1965	0.01692326	0.01599406	2495	-0.01243133	0	
375.2	0.16753144	0.16323201	905.19	0.00699703	0.00444314	1435.2	0.0115725	0.00913631	1965.2	0.01704894	0.01599874	2495.2	-0.01158826	0	
375.4	0.16735718	0.16328801	905.39	0.00618681	0.00444318	1435.4	0.01207801	0.00913631	1965.4	0.01732614	0.01600342	2495.4	-0.01056128	0	
375.6	0.16812801	0.16334389	905.59	0.00542369	0.00444322	1435.6	0.012148	0.00913631	1965.6	0.01761063	0.01600808	2495.6	-0.01071163	0	
375.8	0.16892857	0.16339963	905.79	0.0053978	0.00444326	1435.8	0.01312888	0.00913631	1965.8	0.01789477	0.01601272	2495.8	-0.01024046	0	
376	0.16932551	0.16345524	905.99	0.00525201	0.00444329	1436	0.01239405	0.00913631	1966	0.01629849	0.01601736	2496	-0.01000128	0	
376.2	0.16976995	0.16351072	906.19	0.00573236	0.00444333	1436.2	0.01186328	0.00913631	1966.2	0.01612787	0.01602198	2496.2	-0.00991004	0	
376.4	0.17042484	0.16356607	906.39	0.00575509	0.00444337	1436.4	0.01155409	0.00913631	1966.4	0.01565628	0.01602659	2496.4	-0.00996732	0	
376.6	0.17188258	0.16362129	906.59	0.00504172	0.00444341	1436.6	0.01101566	0.00913631	1966.6	0.01556329	0.01603119	2496.6	-0.00965976	0	
376.8	0.17270059	0.16367639	906.79	0.00463517	0.00444344	1436.8	0.01142468	0.00913631	1966.8	0.01636071	0.01603578	2496.8	-0.00980764	0	
377	0.1723094	0.16373135	906.99	0.00377849	0.00444348	1437	0.01104998	0.00913631	1967	0.01635382	0.01604036	2497	-0.00960943	0	
377.2	0.17318246	0.16378618	907.19	0.00335856	0.00444352	1437.2	0.0113674	0.00913631	1967.2	0.01615722	0.01604492	2497.2	-0.00959666	0	
377.4	0.17344162	0.16384089	907.39	0.00400999	0.00444355	1437.4	0.01173262	0.00913631	1967.4	0.01526131	0.01604947	2497.4	-0.00969323	0	
377.6	0.17371262	0.16389546	907.59	0.00430926	0.00444359	1437.6	0.01185448	0.00913631	1967.6	0.01416316	0.01605401	2497.6	-0.00930987	0	
377.8	0.17417681	0.16394991	907.79	0.00530904	0.00444362	1437.8	0.01168706	0.00913631	1967.8	0.0142759	0.01605854	2497.8	-0.01029338	0	
378	0.17454264	0.16400423	907.99	0.00620401	0.00444366	1438	0.0117836	0.00913631	1968	0.01445828	0.01606305	2498	-0.0108455	0	
378.2	0.17499811	0.16405842	908.19	0.00730149	0.00444369	1438.2	0.0111392	0.00913631	1968.2	0.01487262	0.01606755	2498.2	-0.01156516	0	
378.4	0.17466468	0.16411248	908.39	0.00690897	0.00444373	1438.4	0.01070395	0.00913631	1968.4	0.01451528	0.01607205	2498.4	-0.01185237	0	
378.6	0.17451991	0.16416642	908.59	0.00759364	0.00444376	1438.6	0.01026187	0.00913631	1968.6	0.01465476	0.01607653	2498.6	-0.01193213	0	
378.8	0.17334608	0.16422023	908.79	0.0076939	0.0044438	1438.8	0.00967169	0.00913631	1968.8	0.01439746	0.01608099	2498.8	-0.01311907	0	
379	0.1732116	0.16427392	908.99	0.00783829	0.00444383	1439	0.00974031	0.00913631	1969	0.01494912	0.01608545	2499	-0.013331	0	
379.2	0.17279219	0.16432748	909.19	0.00737071	0.00444387	1439.2	0.00997475	0.00913631	1969.2	0.01550793	0.0160899	2499.2	-0.01330291	0	
379.4	0.17222205	0.16438091	909.39	0.00660849	0.0044439	1439.4	0.00936062	0.00913631	1969.4	0.01574351	0.01609433	2499.4	-0.01316409	0	
379.6	0.17225569	0.16443422	909.59	0.00604003	0.00444393	1439.6	0.00861703	0.00913631	1969.6	0.01572686	0.01609875	2499.6	-0.01341277	0	
379.8	0.17188724	0.1644874	909.79	0.00587401	0.00444397	1439.8	0.00773669	0.00913631	1969.8	0.01533584	0.01610316	2499.8	-0.01326137	0	
380	0.17188724	0.16454046	909.99	0.00587401	0.004444	1440	0.00773669	0.00913631	1970	0.01533584	0.01610756	2500	-0.01326137	0	
380.2	0.17100013	0.16446305	910.19	0.00559247	0.00440986	1440.2	0.00649183	0.00897931	1970.2	0.01619812	0.01606597	2500.2	-0.01265366	0	
380.4	0.16942311	0.16438567	910.39	0.0052436	0.00437599	1440.4	0.00524533	0.008825	1970.4	0.01665837	0.01602449	2500.4	-0.01186737	0	
380.6	0.16777407	0.16430833	910.59	0.0048459	0.00434238	1440.6	0.00361871	0.00867335	1970.6	0.01755968	0.01598312	2500.6	-0.01124662	0	
380.8	0.16660524	0.16423103	910.79	0.00432715	0.00430903	1440.8	0.00384477	0.00852431	1970.8	0.0182154	0.01594185	2500.8	-0.01001598	0	
381	0.16470118	0.16415376	910.99	0.00399282	0.00427593	1441	0.00335663	0.00837783	1971	0.01861695	0.01590069	2501	-0.00876787	0	
381.2	0.16413445	0.16407653	911.19	0.00342366	0.00424309	1441.2	0.00369792	0.00823386	1971.2	0.01879971	0.01585964	2501.2	-0.00750137	0	
381.4	0.16276125	0.16399934	911.39	0.00393311	0.0042105	1441.4	0.00336152	0.00809237	1971.4	0.0191318	0.01581869	2501.4	-0.0061884	0	
381.6	0.16219669	0.16392218	911.59	0.00380649	0.00417816	1441.6	0.00324149	0.00795331	1971.6	0.01876953	0.01577785	2501.6	-0.00539014	0	
381.8	0.16135107	0.16384506	911.79	0.00395605	0.00414607	1441.8	0.00386043	0.00781664	1971.8	0.01852438	0.01573711	2501.8	-0.00486986	0	
382	0.1613458	0.16376797	911.99	0.00374018	0.00411422	1442	0.00446897	0.00768231	1972	0.01791204	0.01569648	2502	-0.00439926	0	
382.2	0.16192277	0.16369092	912.19	0.00447674	0.00408262	1442.2	0.00479186	0.0075503	1972.2	0.01698327	0.01565595	2502.2	-0.00370683	0	
382.4	0.16276456	0.16361391	912.39	0.00408898	0.00405126	1442.4	0.00421061	0.00742055	1972.4	0.0154625	0.01561553	2502.4	-0.00334892	0	
382.6	0.16275259	0.16353693	912.59	0.00545037	0.00402015	1442.6	0.00422756	0.00729304	1972.6	0.01417006	0.01557521	2502.6	-0.00374256	0	
382.8	0.16397841	0.16345999	912.79	0.00476632	0.00398927	1442.8	0.00423281	0.00716771	1972.8	0.01392819	0.015535	2502.8	-0.00350622	0	
383	0.16518552	0.16338309	912.99	0.0054019	0.00395863	1443	0.00355767	0.00704454	1973	0.01234277	0.01549489	2503	-0.00371269	0	
383.2	0.16565538	0.16330622	913.19	0.00647715	0.00392822	1443.2	0.00326418	0.00692349	1973.2	0.01174334	0.01545489	2503.2	-0.00466581	0	
383.4	0.16557143	0.16322939	913.39	0.00711447	0.00389805	1443.4	0.00424936	0.00680451	1973.4	0.01172336	0.01541498	2503.4	-0.00602042	0	
383.6	0.16499106	0.16315259	913.59	0.00770588	0.00386811	1443.6	0.00430911	0.00668758	1973.6	0.01189334	0.01537518	2503.6	-0.00618248	0	
383.8	0.16457417	0.16307583	913.79	0.00811819	0.0038384	1443.8	0.00385244	0.00657266	1973.8	0.01211727	0.01533549	2503.8	-0.00759046	0	
384	0.16416509	0.16299911	913.99	0.00788107	0.00380892	1444	0.00264872	0.00645972	1974	0.01184549	0.01529589	2504	-0.00735942	0	
384.2	0.1641467	0.16292242	914.19	0.00772821	0.00377966	1444.2	0.00268653	0.00634871	1974.2	0.01298089	0.0152564	2504.2	-0.00743841	0	
384.4	0.16353663	0.16284577	914.39	0.00696797	0.00375063	1444.4	0.00300271	0.00623961	1974.4	0.01436775	0.01521701	2504.4	-0.00724101	0	
384.6	0.16294242	0.16276916	914.59	0.00614891	0.00372183	1444.6	0.00383233	0.00613239	1974.6	0.01552421	0.01517772	2504.6	-0.00674726	0	
384.8	0.16251735	0.16269258	914.79	0.00524495	0.00369324	1444.8	0.00510227	0.00602701	1974.8	0.0161995	0.01513853	2504.8	-0.00649435	0	
385	0.16091812	0.16261603	914.99	0.00450549	0.00366487	1445	0.00538201	0.00592344	1975	0.01589126	0.01509945	2505	-0.0063471	0	
385.2	0.16128407	0.16253953	915.19	0.00417916	0.00363672	1445.2	0.0062571	0.00582165	1975.2	0.01619995	0.01506046	2505.2	-0.00628108	0	
385.4	0.16023136	0.16246306	915.39	0.00377064	0.00360879	1445.4	0.00607431	0.00572161	1975.4	0.01655233	0.01502158	2505.4	-0.00673357	0	
385.6	0.160472	0.16238662	915.59	0.00334156	0.00358107	1445.6	0.00589352	0.00562329	1975.6	0.0158454	0.01498279	2505.6	-0.00720102	0	
385.8	0.159402	0.16231022	915.79	0.00282601	0.00355357	1445.8	0.00612029	0.00552666	1975.8	0.01596403	0.01494411	2505.8	-0.00715748	0	
386	0.15892477	0.16223386	915.99	0.00230484	0.00352627	1446	0.00550908	0.00543169	1976	0.01507641	0.01490553	2506	-0.00681495	0	
386.2	0.15945566	0.16215753	916.19	0.00244472	0.00349919	1446.2	0.00473487	0.00533835	1976.2	0.01405434	0.01486704	2506.2	-0.00613439	0	
386.4	0.15923492	0.16208124	916.39	0.00198871	0.00347231	1446.4	0.00346201	0.00524661	1976.4	0.01307234	0.01482866	2506.4	-0.00638592	0	
386.6	0.15998515	0.16200498	916.59	0.00307082	0.00344564	1446.6	0.00265122	0.00515646	1976.6	0.0132441	0.01479037	2506.6	-0.00727393	0	
386.8	0.16033282	0.16192876	916.79	0.00211023	0.00341917	1446.8	0.00235041	0.00506785	1976.8	0.01315446	0.01475218	2506.8	-0.00702731	0	
387	0.16051732	0.16185258	916.99	0.00348033	0.00339291	1447	0.00189599	0.00498076	1977	0.01246213	0.0147141	2507	-0.00674633	0	
387.2	0.15961925	0.16177643	917.19	0.00459628	0.00336685	1447.2	0.00266921	0.00489517	1977.2	0.01206966	0.01467611	2507.2	-0.00697071	0	
387.4	0.15938502	0.16170032	917.39	0.00512558	0.00334099	1447.4	0.00330729	0.00481105	1977.4	0.01208363	0.01463821	2507.4	-0.00671345	0	
387.6	0.15875143	0.16162424	917.59	0.00533308	0.00331533	1447.6	0.003163	0.00472838	1977.6	0.01177436	0.01460042	2507.6	-0.00588218	0	
387.8	0.15821517	0.1615482	917.79	0.00565606	0.00328987	1447.8	0.00303282	0.00464712	1977.8	0.01260114	0.01456272	2507.8	-0.00622303	0	
388	0.15809067	0.1614722	917.99	0.00566004	0.0032646	1448	0.00342133	0.00456727	1978	0.01273963	0.01452512	2508	-0.00587576	0	
388.2	0.15856452	0.16139623	918.19	0.00502353	0.00323952	1448.2	0.00348673	0.00448878	1978.2	0.01423332	0.01448762	2508.2	-0.00582066	0	
388.4	0.15786166	0.1613203	918.39	0.00485374	0.00321464	1448.4	0.00429872	0.00441165	1978.4	0.01576073	0.01445022	2508.4	-0.00531566	0	
388.6	0.15736677	0.1612444	918.59	0.00475755	0.00318995	1448.6	0.00450129	0.00433583	1978.6	0.01630923	0.01441291	2508.6	-0.00488996	0	
388.8	0.15681651	0.16116854	918.79	0.0054476	0.00316545	1448.8	0.00420753	0.00426133	1978.8	0.01670896	0.0143757	2508.8	-0.00532328	0	
389	0.15583999	0.16109271	918.99	0.00533447	0.00314114	1449	0.0044261	0.0041881	1979	0.01741011	0.01433858	2509	-0.00481522	0	
389.2	0.15633485	0.16101692	919.19	0.0052259	0.00311701	1449.2	0.00470958	0.00411613	1979.2	0.01824072	0.01430156	2509.2	-0.00524919	0	
389.4	0.15626686	0.16094116	919.39	0.00525828	0.00309307	1449.4	0.00442396	0.0040454	1979.4	0.01845804	0.01426463	2509.4	-0.00640667	0	
389.6	0.15574835	0.16086545	919.59	0.00589857	0.00306931	1449.6	0.00466385	0.00397588	1979.6	0.01843351	0.0142278	2509.6	-0.00669354	0	
389.8	0.15509633	0.16078976	919.79	0.00528855	0.00304574	1449.8	0.00511766	0.00390756	1979.8	0.01850123	0.01419107	2509.8	-0.00689705	0	
390	0.15516474	0.16071411	919.99	0.00558599	0.00302234	1450	0.00443358	0.00384041	1980	0.01784166	0.01415443	2510	-0.00717139	0	
390.2	0.15636756	0.1606385	920.19	0.00513529	0.00299913	1450.2	0.00394511	0.00377442	1980.2	0.01725543	0.01411789	2510.2	-0.00775753	0	
390.4	0.15645002	0.16056293	920.39	0.00482784	0.00297609	1450.4	0.00349321	0.00370956	1980.4	0.01692612	0.01408143	2510.4	-0.00908388	0	
390.6	0.15763848	0.16048738	920.59	0.00445137	0.00295323	1450.6	0.00405343	0.00364581	1980.6	0.01730068	0.01404508	2510.6	-0.00996056	0	
390.8	0.15773419	0.16041188	920.79	0.00329819	0.00293055	1450.8	0.00407893	0.00358316	1980.8	0.01610737	0.01400882	2510.8	-0.00931529	0	
391	0.15815028	0.16033641	920.99	0.00329265	0.00290804	1451	0.00430962	0.00352159	1981	0.01475258	0.01397265	2511	-0.00872385	0	
391.2	0.15892587	0.16026097	921.19	0.00263355	0.00288571	1451.2	0.00458634	0.00346107	1981.2	0.0136296	0.01393657	2511.2	-0.00859077	0	
391.4	0.15910057	0.16018557	921.39	0.00270841	0.00286354	1451.4	0.00406895	0.0034016	1981.4	0.01242384	0.01390059	2511.4	-0.00841825	0	
391.6	0.15895829	0.16011021	921.59	0.00222873	0.00284155	1451.6	0.00425403	0.00334314	1981.6	0.01188519	0.0138647	2511.6	-0.00836879	0	
391.8	0.15811731	0.16003488	921.79	0.00231323	0.00281972	1451.8	0.00439726	0.00328569	1981.8	0.01186789	0.0138289	2511.8	-0.0083361	0	
392	0.15841143	0.15995959	921.99	0.00215457	0.00279806	1452	0.00470232	0.00322923	1982	0.01222207	0.0137932	2512	-0.00876676	0	
392.2	0.15879146	0.15988433	922.19	0.00136345	0.00277657	1452.2	0.00441401	0.00317374	1982.2	0.01315374	0.01375758	2512.2	-0.00857587	0	
392.4	0.15700169	0.15980911	922.39	0.00206954	0.00275525	1452.4	0.00448693	0.0031192	1982.4	0.0136275	0.01372206	2512.4	-0.00753339	0	
392.6	0.15671165	0.15973392	922.59	0.00239376	0.00273408	1452.6	0.00420174	0.0030656	1982.6	0.01411952	0.01368664	2512.6	-0.00711347	0	
392.8	0.15607191	0.15965877	922.79	0.00338194	0.00271308	1452.8	0.00418823	0.00301292	1982.8	0.01471886	0.0136513	2512.8	-0.00688918	0	
393	0.15573207	0.15958366	922.99	0.00303685	0.00269225	1453	0.00451769	0.00296115	1983	0.01562188	0.01361605	2513	-0.00718672	0	
393.2	0.1560623	0.15950858	923.19	0.00369078	0.00267157	1453.2	0.00510589	0.00291026	1983.2	0.01560578	0.0135809	2513.2	-0.007686	0	
393.4	0.15573257	0.15943353	923.39	0.00438342	0.00265105	1453.4	0.00507766	0.00286025	1983.4	0.01562587	0.01354583	2513.4	-0.0083071	0	
393.6	0.15440257	0.15935852	923.59	0.00503735	0.00263068	1453.6	0.00554176	0.0028111	1983.6	0.01535628	0.01351086	2513.6	-0.00786517	0	
393.8	0.15482936	0.15928355	923.79	0.00543827	0.00261048	1453.8	0.00532595	0.00276279	1983.8	0.01487534	0.01347598	2513.8	-0.00809635	0	
394	0.15531397	0.15920861	923.99	0.00583416	0.00259043	1454	0.0045598	0.00271532	1984	0.01483954	0.01344118	2514	-0.00827816	0	
394.2	0.15631703	0.1591337	924.19	0.00495711	0.00257053	1454.2	0.00382788	0.00266866	1984.2	0.01404062	0.01340648	2514.2	-0.00892013	0	
394.4	0.15659471	0.15905883	924.39	0.004743	0.00255079	1454.4	0.00354955	0.0026228	1984.4	0.01387278	0.01337186	2514.4	-0.00944686	0	
394.6	0.15717459	0.158984	924.59	0.0050118	0.0025312	1454.6	0.00283054	0.00257773	1984.6	0.01374755	0.01333734	2514.6	-0.00955426	0	
394.8	0.15738272	0.1589092	924.79	0.00420479	0.00251175	1454.8	0.00169468	0.00253343	1984.8	0.01220515	0.0133029	2514.8	-0.00930447	0	
395	0.15757668	0.15883444	924.99	0.00350573	0.00249246	1455	0.00099284	0.0024899	1985	0.01119439	0.01326856	2515	-0.00956828	0	
395.2	0.15757642	0.15875971	925.19	0.00341726	0.00247332	1455.2	-0.00021615	0.00244711	1985.2	0.01107021	0.0132343	2515.2	-0.00924624	0	
395.4	0.15683894	0.15868502	925.39	0.00266692	0.00245432	1455.4	-0.0007276	0.00240506	1985.4	0.01009447	0.01320013	2515.4	-0.00973559	0	
395.6	0.15594724	0.15861036	925.59	0.00179458	0.00243547	1455.6	-0.00029004	0.00236373	1985.6	0.01045136	0.01316605	2515.6	-0.00969127	0	
395.8	0.15486315	0.15853574	925.79	0.0013422	0.00241676	1455.8	0.00067887	0.00232311	1985.8	0.01082989	0.01313206	2515.8	-0.00993842	0	
396	0.15465438	0.15846115	925.99	0.00103364	0.0023982	1456	0.00090282	0.00228319	1986	0.01089034	0.01309815	2516	-0.00921183	0	
396.2	0.15443469	0.1583866	926.19	0.00058919	0.00237978	1456.2	0.00044265	0.00224396	1986.2	0.01095909	0.01306433	2516.2	-0.00798154	0	
396.4	0.15316291	0.15831208	926.39	0.00055762	0.0023615	1456.4	0.00052969	0.00220539	1986.4	0.01131783	0.0130306	2516.4	-0.0078639	0	
396.6	0.1526692	0.1582376	926.59	-0.00035362	0.00234336	1456.6	0.00116867	0.0021675	1986.6	0.01211913	0.01299696	2516.6	-0.0080872	0	
396.8	0.15190601	0.15816315	926.79	-0.00039202	0.00232537	1456.8	0.0019288	0.00213025	1986.8	0.01280791	0.0129634	2516.8	-0.00854565	0	
397	0.15262256	0.15808874	926.99	-0.0007142	0.0023075	1457	0.00145591	0.00209364	1987	0.01283759	0.01292993	2517	-0.0083743	0	
397.2	0.15204106	0.15801436	927.19	-0.00070303	0.00228978	1457.2	0.0017383	0.00205767	1987.2	0.01282654	0.01289655	2517.2	-0.00782397	0	
397.4	0.15149896	0.15794002	927.39	-0.00049673	0.00227219	1457.4	0.0020265	0.00202231	1987.4	0.01244616	0.01286325	2517.4	-0.00833238	0	
397.6	0.15192815	0.15786571	927.59	-0.00002426	0.00225474	1457.6	0.00165445	0.00198755	1987.6	0.01208805	0.01283004	2517.6	-0.00823905	0	
397.8	0.15270572	0.15779144	927.79	0.00047369	0.00223742	1457.8	0.00202937	0.0019534	1987.8	0.0118151	0.01279691	2517.8	-0.0094489	0	
398	0.15382747	0.1577172	927.99	0.00058899	0.00222024	1458	0.00151031	0.00191983	1988	0.01149266	0.01276387	2518	-0.01057662	0	
398.2	0.15479502	0.157643	928.19	0.00055579	0.00220318	1458.2	0.00108728	0.00188684	1988.2	0.01083167	0.01273092	2518.2	-0.01114105	0	
398.4	0.15503075	0.15756883	928.39	0.00128235	0.00218626	1458.4	0.00077208	0.00185442	1988.4	0.01166452	0.01269805	2518.4	-0.01266558	0	
398.6	0.15548542	0.1574947	928.59	0.00210041	0.00216947	1458.6	-0.00013686	0.00182255	1988.6	0.01125238	0.01266527	2518.6	-0.01327592	0	
398.8	0.15515714	0.1574206	928.79	0.00123003	0.00215281	1458.8	-0.00024759	0.00179123	1988.8	0.01102175	0.01263257	2518.8	-0.01418086	0	
399	0.15530326	0.15734654	928.99	0.00143814	0.00213627	1459	-0.00031178	0.00176045	1989	0.01116617	0.01259995	2519	-0.01427566	0	
399.2	0.15460363	0.15727251	929.19	0.00120866	0.00211986	1459.2	-0.00004574	0.0017302	1989.2	0.011363	0.01256742	2519.2	-0.01522537	0	
399.4	0.15380417	0.15719852	929.39	0.00050947	0.00210358	1459.4	0.00032468	0.00170047	1989.4	0.01174593	0.01253497	2519.4	-0.01515216	0	
399.6	0.15307658	0.15712456	929.59	0.00117071	0.00208742	1459.6	0.00155448	0.00167125	1989.6	0.01155312	0.01250261	2519.6	-0.01450419	0	
399.8	0.15260657	0.15705064	929.79	0.00099913	0.00207139	1459.8	0.00222781	0.00164253	1989.8	0.01217341	0.01247033	2519.8	-0.01382893	0	
400	0.15166728	0.15697675	929.99	0.00180121	0.00205548	1460	0.00181774	0.0016143	1990	0.01187382	0.01243813	2520	-0.01256248	0	
400.2	0.1510345	0.1569029	930.19	0.00174306	0.00203969	1460.2	0.00145884	0.00158656	1990.2	0.01198411	0.01240602	2520.2	-0.01202596	0	
400.4	0.15023891	0.15682908	930.39	0.00173048	0.00202403	1460.4	0.00203563	0.0015593	1990.4	0.01297349	0.01237398	2520.4	-0.01191245	0	
400.6	0.14953671	0.15675529	930.59	0.00107648	0.00200848	1460.6	0.00257805	0.0015325	1990.6	0.01300114	0.01234204	2520.6	-0.01065421	0	
400.8	0.14869632	0.15668154	930.79	0.00159788	0.00199305	1460.8	0.00219377	0.00150617	1990.8	0.01265329	0.01231017	2520.8	-0.01010431	0	
401	0.14815213	0.15660783	930.99	0.00145885	0.00197775	1461	0.00166913	0.00148029	1991	0.01214905	0.01227839	2521	-0.00885305	0	
401.2	0.14748078	0.15653415	931.19	0.00150095	0.00196256	1461.2	0.0029956	0.00145485	1991.2	0.0124188	0.01224669	2521.2	-0.00889954	0	
401.4	0.1480536	0.1564605	931.39	0.0007548	0.00194748	1461.4	0.00355069	0.00142985	1991.4	0.01094581	0.01221507	2521.4	-0.00880584	0	
401.6	0.14866115	0.15638689	931.59	0.00117159	0.00193252	1461.6	0.00308866	0.00140528	1991.6	0.00984902	0.01218353	2521.6	-0.00851489	0	
401.8	0.14848028	0.15631331	931.79	0.00176535	0.00191768	1461.8	0.00343182	0.00138113	1991.8	0.00964492	0.01215207	2521.8	-0.0086208	0	
402	0.14920203	0.15623977	931.99	0.00196393	0.00190295	1462	0.00288011	0.0013574	1992	0.00938074	0.0121207	2522	-0.00827089	0	
402.2	0.14968978	0.15616626	932.19	0.00247882	0.00188833	1462.2	0.00214474	0.00133407	1992.2	0.00978747	0.0120894	2522.2	-0.00811082	0	
402.4	0.14994961	0.15609279	932.39	0.00255922	0.00187383	1462.4	0.00141266	0.00131114	1992.4	0.01059428	0.01205819	2522.4	-0.00962373	0	
402.6	0.14982365	0.15601935	932.59	0.00250755	0.00185944	1462.6	0.00098839	0.00128861	1992.6	0.00946191	0.01202706	2522.6	-0.01024337	0	
402.8	0.1496204	0.15594595	932.79	0.00223611	0.00184516	1462.8	0.00146843	0.00126647	1992.8	0.00967239	0.011996	2522.8	-0.01086334	0	
403	0.15043943	0.15587258	932.99	0.00252757	0.00183098	1463	0.00154653	0.00124471	1993	0.00948395	0.01196503	2523	-0.01083156	0	
403.2	0.14982712	0.15579925	933.19	0.00184669	0.00181692	1463.2	0.0016041	0.00122332	1993.2	0.01006639	0.01193414	2523.2	-0.0119005	0	
403.4	0.14891925	0.15572595	933.39	0.00185161	0.00180296	1463.4	0.00119958	0.0012023	1993.4	0.01134597	0.01190333	2523.4	-0.01117492	0	
403.6	0.14896516	0.15565268	933.59	0.00060783	0.00178912	1463.6	0.00101096	0.00118164	1993.6	0.01109321	0.01187259	2523.6	-0.01187684	0	
403.8	0.14842036	0.15557945	933.79	0.0001469	0.00177537	1463.8	0.00123369	0.00116133	1993.8	0.01225524	0.01184194	2523.8	-0.01218694	0	
404	0.14753415	0.15550625	933.99	0.00012066	0.00176174	1464	0.00124789	0.00114137	1994	0.01275973	0.01181137	2524	-0.01230806	0	
404.2	0.14658238	0.15543309	934.19	-0.000429	0.00174821	1464.2	0.00067616	0.00112176	1994.2	0.01350732	0.01178087	2524.2	-0.01236968	0	
404.4	0.14724377	0.15535996	934.39	-0.00110119	0.00173478	1464.4	0.0013596	0.00110248	1994.4	0.01437121	0.01175045	2524.4	-0.01236218	0	
404.6	0.14592985	0.15528687	934.59	-0.00216505	0.00172145	1464.6	0.00160012	0.00108354	1994.6	0.01376925	0.01172012	2524.6	-0.01192228	0	
404.8	0.14541397	0.15521381	934.79	-0.00242487	0.00170823	1464.8	0.00154677	0.00106492	1994.8	0.01371862	0.01168986	2524.8	-0.01223363	0	
405	0.14550434	0.15514079	934.99	-0.00242526	0.00169511	1465	0.00169721	0.00104662	1995	0.0129712	0.01165967	2525	-0.01167642	0	
405.2	0.14640966	0.1550678	935.19	-0.00327828	0.00168209	1465.2	0.00216195	0.00102863	1995.2	0.01216951	0.01162957	2525.2	-0.01184467	0	
405.4	0.14656754	0.15499484	935.39	-0.0041058	0.00166917	1465.4	0.00234949	0.00101096	1995.4	0.01010724	0.01159954	2525.4	-0.01162624	0	
405.6	0.14671239	0.15492192	935.59	-0.00269821	0.00165635	1465.6	0.00127939	0.00099358	1995.6	0.00894868	0.01156959	2525.6	-0.01124739	0	
405.8	0.14678121	0.15484903	935.79	-0.0020062	0.00164363	1465.8	0.00077508	0.00097651	1995.8	0.00860348	0.01153972	2525.8	-0.01088762	0	
406	0.1464812	0.15477618	935.99	-0.00092541	0.00163101	1466	0.00064664	0.00095973	1996	0.00752113	0.01150993	2526	-0.01120505	0	
406.2	0.14648687	0.15470336	936.19	-0.00079342	0.00161848	1466.2	-0.00002728	0.00094324	1996.2	0.00676297	0.01148021	2526.2	-0.01232106	0	
406.4	0.14687066	0.15463058	936.39	-0.00058827	0.00160605	1466.4	-0.00028321	0.00092703	1996.4	0.00599948	0.01145057	2526.4	-0.01257745	0	
406.6	0.14699044	0.15455783	936.59	0.00033276	0.00159371	1466.6	-0.0009532	0.0009111	1996.6	0.00525021	0.01142101	2526.6	-0.01288094	0	
406.8	0.14780857	0.15448511	936.79	0.00078055	0.00158147	1466.8	-0.00201827	0.00089544	1996.8	0.00549905	0.01139152	2526.8	-0.01230124	0	
407	0.14782804	0.15441243	936.99	0.00098694	0.00156932	1467	-0.00284369	0.00088006	1997	0.00540783	0.01136211	2527	-0.01273476	0	
407.2	0.14707371	0.15433978	937.19	0.00061592	0.00155727	1467.2	-0.00305176	0.00086493	1997.2	0.00650417	0.01133277	2527.2	-0.01292745	0	
407.4	0.14587548	0.15426717	937.39	-0.00012356	0.00154531	1467.4	-0.00276226	0.00085007	1997.4	0.0071555	0.01130351	2527.4	-0.01321616	0	
407.6	0.14564368	0.15419459	937.59	-0.0006636	0.00153344	1467.6	-0.00258658	0.00083546	1997.6	0.00752851	0.01127433	2527.6	-0.013858	0	
407.8	0.1446608	0.15412204	937.79	-0.00071544	0.00152166	1467.8	-0.00184807	0.0008211	1997.8	0.00899276	0.01124522	2527.8	-0.01321121	0	
408	0.14457927	0.15404953	937.99	-0.00144587	0.00150997	1468	-0.00152287	0.00080699	1998	0.00996851	0.01121619	2528	-0.01272464	0	
408.2	0.144222	0.15397705	938.19	-0.00140744	0.00149838	1468.2	-0.00120691	0.00079313	1998.2	0.01113916	0.01118723	2528.2	-0.01350165	0	
408.4	0.14448273	0.15390461	938.39	-0.00182184	0.00148687	1468.4	-0.00023279	0.0007795	1998.4	0.01153045	0.01115834	2528.4	-0.01348861	0	
408.6	0.14360206	0.1538322	938.59	-0.00240189	0.00147545	1468.6	0.00059917	0.0007661	1998.6	0.0115003	0.01112953	2528.6	-0.01277438	0	
408.8	0.14458694	0.15375983	938.79	-0.00276893	0.00146411	1468.8	0.00117383	0.00075294	1998.8	0.0118167	0.0111008	2528.8	-0.01166308	0	
409	0.14487824	0.15368749	938.99	-0.00316764	0.00145287	1469	0.00155355	0.00074	1999	0.01174475	0.01107214	2529	-0.01216407	0	
409.2	0.14581367	0.15361518	939.19	-0.00411174	0.00144171	1469.2	0.00212525	0.00072728	1999.2	0.01191032	0.01104355	2529.2	-0.01236214	0	
409.4	0.14643105	0.15354291	939.39	-0.00451326	0.00143064	1469.4	0.0030306	0.00071479	1999.4	0.01211563	0.01101504	2529.4	-0.01230528	0	
409.6	0.14738072	0.15347067	939.59	-0.00434215	0.00141965	1469.6	0.00269722	0.0007025	1999.6	0.01143747	0.0109866	2529.6	-0.01305737	0	
409.8	0.1473951	0.15339847	939.79	-0.00375853	0.00140874	1469.8	0.00292376	0.00069043	1999.8	0.01152611	0.01095823	2529.8	-0.01329943	0	
410	0.14669824	0.1533263	939.99	-0.00361695	0.00139792	1470	0.00309289	0.00067857	2000	0.01076036	0.01092994	2530	-0.01336467	0	
410.2	0.14667317	0.15325416	940.19	-0.00337232	0.00138719	1470.2	0.00279757	0.00066691	2000.2	0.00970288	0.01090172	2530.2	-0.01375111	0	
410.4	0.14743727	0.15318206	940.39	-0.00251121	0.00137653	1470.4	0.00226683	0.00065544	2000.4	0.00973079	0.01087357	2530.4	-0.01288939	0	
410.6	0.14747636	0.15310999	940.59	-0.00273026	0.00136596	1470.6	0.00179442	0.00064418	2000.6	0.00990158	0.0108455	2530.6	-0.01364223	0	
410.8	0.14705328	0.15303795	940.79	-0.00280832	0.00135547	1470.8	0.00106258	0.00063311	2000.8	0.00914575	0.0108175	2530.8	-0.0138215	0	
411	0.14568929	0.15296595	940.99	-0.0026849	0.00134506	1471	0.00137945	0.00062223	2001	0.00925392	0.01078957	2531	-0.01370968	0	
411.2	0.14496377	0.15289399	941.19	-0.00256957	0.00133472	1471.2	0.00162615	0.00061154	2001.2	0.00978139	0.01076171	2531.2	-0.01273885	0	
411.4	0.14381003	0.15282205	941.39	-0.00207593	0.00132447	1471.4	0.00197367	0.00060103	2001.4	0.00898741	0.01073392	2531.4	-0.0128597	0	
411.6	0.1437028	0.15275015	941.59	-0.00141453	0.0013143	1471.6	0.00093923	0.0005907	2001.6	0.00901897	0.01070621	2531.6	-0.0131041	0	
411.8	0.14307065	0.15267829	941.79	-0.00200952	0.00130421	1471.8	0.00106905	0.00058055	2001.8	0.00951283	0.01067857	2531.8	-0.01255137	0	
412	0.14356056	0.15260646	941.99	-0.00176326	0.00129419	1472	0.00123381	0.00057058	2002	0.00930168	0.010651	2532	-0.01258163	0	
412.2	0.14335406	0.15253466	942.19	-0.00145038	0.00128425	1472.2	0.00137524	0.00056077	2002.2	0.00981312	0.0106235	2532.2	-0.01311422	0	
412.4	0.14336213	0.15246289	942.39	-0.00175987	0.00127438	1472.4	0.00093577	0.00055113	2002.4	0.01002901	0.01059607	2532.4	-0.0131835	0	
412.6	0.14382353	0.15239116	942.59	-0.00222864	0.0012646	1472.6	0.00116831	0.00054166	2002.6	0.01085082	0.01056871	2532.6	-0.01232122	0	
412.8	0.1449935	0.15231947	942.79	-0.00294088	0.00125488	1472.8	0.00053961	0.00053236	2002.8	0.01087422	0.01054142	2532.8	-0.0119141	0	
413	0.14531951	0.1522478	942.99	-0.00344328	0.00124524	1473	0.00042136	0.00052321	2003	0.01144031	0.01051421	2533	-0.01314958	0	
413.2	0.14686627	0.15217618	943.19	-0.00269429	0.00123568	1473.2	-0.00078785	0.00051422	2003.2	0.0118328	0.01048706	2533.2	-0.01269455	0	
413.4	0.1471606	0.15210458	943.39	-0.00287397	0.00122619	1473.4	-0.00119458	0.00050538	2003.4	0.01184598	0.01045998	2533.4	-0.01354868	0	
413.6	0.14790704	0.15203302	943.59	-0.0023491	0.00121677	1473.6	-0.00183056	0.0004967	2003.6	0.01077008	0.01043298	2533.6	-0.01476422	0	
413.8	0.14720133	0.15196149	943.79	-0.00250464	0.00120742	1473.8	-0.0025342	0.00048816	2003.8	0.01007579	0.01040604	2533.8	-0.01463201	0	
414	0.14666477	0.15189	943.99	-0.00268042	0.00119815	1474	-0.00308577	0.00047977	2004	0.00896983	0.01037917	2534	-0.01499226	0	
414.2	0.14640786	0.15181853	944.19	-0.00211267	0.00118895	1474.2	-0.00395518	0.00047153	2004.2	0.00823107	0.01035238	2534.2	-0.01516625	0	
414.4	0.14585397	0.15174711	944.39	-0.00255195	0.00117982	1474.4	-0.00480754	0.00046342	2004.4	0.00815503	0.01032565	2534.4	-0.01522687	0	
414.6	0.14579115	0.15167571	944.59	-0.00262803	0.00117075	1474.6	-0.00455369	0.00045546	2004.6	0.00837583	0.01029899	2534.6	-0.01567954	0	
414.8	0.14449321	0.15160435	944.79	-0.00170973	0.00116176	1474.8	-0.00462764	0.00044763	2004.8	0.00826572	0.0102724	2534.8	-0.01559843	0	
415	0.14318444	0.15153303	944.99	-0.00108268	0.00115284	1475	-0.00501988	0.00043994	2005	0.00925059	0.01024588	2535	-0.01446504	0	
415.2	0.14245986	0.15146173	945.19	-0.00129537	0.00114398	1475.2	-0.00472662	0.00043238	2005.2	0.00940398	0.01021942	2535.2	-0.01401184	0	
415.4	0.14187216	0.15139048	945.39	-0.00174251	0.0011352	1475.4	-0.00387935	0.00042495	2005.4	0.00925212	0.01019304	2535.4	-0.01401545	0	
415.6	0.14109956	0.15131925	945.59	-0.00243377	0.00112648	1475.6	-0.00418205	0.00041765	2005.6	0.01006518	0.01016672	2535.6	-0.01353401	0	
415.8	0.14011429	0.15124806	945.79	-0.00326188	0.00111782	1475.8	-0.00258505	0.00041047	2005.8	0.01023039	0.01014047	2535.8	-0.01292194	0	
416	0.14089008	0.1511769	945.99	-0.00260584	0.00110924	1476	-0.00195875	0.00040342	2006	0.01095096	0.01011429	2536	-0.01247906	0	
416.2	0.14064203	0.15110577	946.19	-0.00292363	0.00110072	1476.2	-0.00060741	0.00039649	2006.2	0.01161108	0.01008817	2536.2	-0.01162819	0	
416.4	0.14073126	0.15103468	946.39	-0.00324207	0.00109226	1476.4	-0.00059178	0.00038967	2006.4	0.01236452	0.01006213	2536.4	-0.01182675	0	
416.6	0.14131668	0.15096362	946.59	-0.00443605	0.00108388	1476.6	0.00023853	0.00038298	2006.6	0.01304659	0.01003615	2536.6	-0.01103238	0	
416.8	0.14211134	0.1508926	946.79	-0.00504621	0.00107555	1476.8	0.00122438	0.0003764	2006.8	0.01257116	0.01001024	2536.8	-0.01088938	0	
417	0.14200944	0.15082161	946.99	-0.00485291	0.00106729	1477	0.0017458	0.00036993	2007	0.01308755	0.00998439	2537	-0.01155459	0	
417.2	0.14273205	0.15075065	947.19	-0.00423126	0.00105909	1477.2	0.00088594	0.00036357	2007.2	0.01293912	0.00995861	2537.2	-0.0126172	0	
417.4	0.14296859	0.15067972	947.39	-0.00495365	0.00105096	1477.4	0.00074198	0.00035732	2007.4	0.01163962	0.0099329	2537.4	-0.01365256	0	
417.6	0.14361459	0.15060883	947.59	-0.00455049	0.00104288	1477.6	0.00105604	0.00035118	2007.6	0.01114265	0.00990726	2537.6	-0.01497669	0	
417.8	0.14340534	0.15053797	947.79	-0.00439889	0.00103487	1477.8	0.00038252	0.00034515	2007.8	0.01003522	0.00988168	2537.8	-0.01478907	0	
418	0.14351339	0.15046715	947.99	-0.00340625	0.00102693	1478	0.00009711	0.00033922	2008	0.00943559	0.00985616	2538	-0.0144531	0	
418.2	0.14366214	0.15039636	948.19	-0.00263747	0.00101904	1478.2	-0.00074291	0.00033339	2008.2	0.00851378	0.00983072	2538.2	-0.01405441	0	
418.4	0.14304828	0.1503256	948.39	-0.00274216	0.00101121	1478.4	-0.00030575	0.00032766	2008.4	0.00819293	0.00980533	2538.4	-0.01515546	0	
418.6	0.14405329	0.15025488	948.59	-0.00231262	0.00100344	1478.6	-0.0003257	0.00032203	2008.6	0.00884189	0.00978002	2538.6	-0.01524218	0	
418.8	0.1429702	0.15018418	948.79	-0.00242817	0.00099574	1478.8	-0.00066568	0.00031649	2008.8	0.00892523	0.00975477	2538.8	-0.01510716	0	
419	0.14195745	0.15011353	948.99	-0.00292128	0.00098809	1479	-0.00161155	0.00031106	2009	0.00968683	0.00972958	2539	-0.01451111	0	
419.2	0.14123649	0.1500429	949.19	-0.00372923	0.0009805	1479.2	-0.00155274	0.00030571	2009.2	0.00938773	0.00970446	2539.2	-0.01457939	0	
419.4	0.14085032	0.14997231	949.39	-0.00353931	0.00097297	1479.4	-0.00111447	0.00030046	2009.4	0.0090951	0.0096794	2539.4	-0.01388794	0	
419.6	0.13905925	0.14990175	949.59	-0.00349888	0.0009655	1479.6	-0.00143032	0.00029529	2009.6	0.00972803	0.00965441	2539.6	-0.01293154	0	
419.8	0.13925524	0.14983122	949.79	-0.00359881	0.00095808	1479.8	-0.00065478	0.00029022	2009.8	0.00999497	0.00962949	2539.8	-0.012845	0	
420	0.1397451	0.14976073	949.99	-0.00336371	0.00095072	1480	-0.00052224	0.00028523	2010	0.01106865	0.00960462	2540	-0.01232519	0	
420.2	0.13904385	0.14969027	950.19	-0.00426338	0.00094342	1480.2	0.00020098	0.00028033	2010.2	0.0112383	0.00957983	2540.2	-0.0110546	0	
420.4	0.13973017	0.14961985	950.39	-0.00455355	0.00093617	1480.4	0.00029791	0.00027551	2010.4	0.01140939	0.00955509	2540.4	-0.01194028	0	
420.6	0.13984633	0.14954946	950.59	-0.00513241	0.00092898	1480.6	0.00074889	0.00027078	2010.6	0.01164965	0.00953042	2540.6	-0.01250098	0	
420.8	0.13956533	0.1494791	950.79	-0.00470209	0.00092185	1480.8	0.00105766	0.00026613	2010.8	0.01146418	0.00950582	2540.8	-0.01273512	0	
421	0.13968114	0.14940877	950.99	-0.00469365	0.00091477	1481	0.00004383	0.00026155	2011	0.01117944	0.00948127	2541	-0.0141618	0	
421.2	0.13963236	0.14933848	951.19	-0.00433781	0.00090774	1481.2	-0.00091931	0.00025706	2011.2	0.0107397	0.00945679	2541.2	-0.01592061	0	
421.4	0.13971577	0.14926822	951.39	-0.00332191	0.00090077	1481.4	-0.00090854	0.00025264	2011.4	0.01021945	0.00943238	2541.4	-0.01683281	0	
421.6	0.14022644	0.14919799	951.59	-0.00164658	0.00089385	1481.6	-0.00166458	0.0002483	2011.6	0.01023199	0.00940802	2541.6	-0.01749572	0	
421.8	0.14012543	0.14912779	951.79	-0.00011968	0.00088698	1481.8	-0.0020748	0.00024403	2011.8	0.0089247	0.00938373	2541.8	-0.01695618	0	
422	0.1407464	0.14905763	951.99	0.00057431	0.00088017	1482	-0.00199425	0.00023984	2012	0.00818737	0.00935951	2542	-0.01833782	0	
422.2	0.140968	0.1489875	952.19	0.00107859	0.00087341	1482.2	-0.00267424	0.00023572	2012.2	0.00760545	0.00933534	2542.2	-0.01911756	0	
422.4	0.14052022	0.14891741	952.39	0.0010516	0.0008667	1482.4	-0.00314266	0.00023167	2012.4	0.00815031	0.00931124	2542.4	-0.01949941	0	
422.6	0.14141669	0.14884735	952.59	0.00097711	0.00086005	1482.6	-0.00367823	0.00022769	2012.6	0.00863087	0.0092872	2542.6	-0.01883499	0	
422.8	0.14090531	0.14877732	952.79	0.00061022	0.00085344	1482.8	-0.00394683	0.00022377	2012.8	0.00879201	0.00926322	2542.8	-0.01860614	0	
423	0.14084642	0.14870732	952.99	0.00077092	0.00084688	1483	-0.00451946	0.00021993	2013	0.00964969	0.0092393	2543	-0.01896073	0	
423.2	0.14049145	0.14863736	953.19	0.00073908	0.00084038	1483.2	-0.00480393	0.00021615	2013.2	0.01004212	0.00921545	2543.2	-0.01845278	0	
423.4	0.14019027	0.14856743	953.39	0.00006579	0.00083392	1483.4	-0.00412878	0.00021243	2013.4	0.01097577	0.00919165	2543.4	-0.01777493	0	
423.6	0.13848334	0.14849753	953.59	-0.0010282	0.00082752	1483.6	-0.00419116	0.00020878	2013.6	0.01201674	0.00916792	2543.6	-0.0167168	0	
423.8	0.13934248	0.14842766	953.79	-0.00235797	0.00082116	1483.8	-0.00355742	0.0002052	2013.8	0.01214684	0.00914425	2543.8	-0.01643246	0	
424	0.13896049	0.14835783	953.99	-0.00241715	0.00081486	1484	-0.00326917	0.00020167	2014	0.01242839	0.00912064	2544	-0.01608385	0	
424.2	0.13857008	0.14828803	954.19	-0.00298928	0.0008086	1484.2	-0.00183004	0.0001982	2014.2	0.01242835	0.00909709	2544.2	-0.01518918	0	
424.4	0.13871976	0.14821827	954.39	-0.00301101	0.00080239	1484.4	-0.00139908	0.0001948	2014.4	0.0113319	0.00907361	2544.4	-0.01555868	0	
424.6	0.13816889	0.14814853	954.59	-0.0038439	0.00079622	1484.6	-0.00170607	0.00019145	2014.6	0.01190987	0.00905018	2544.6	-0.01560426	0	
424.8	0.13836978	0.14807883	954.79	-0.00395974	0.00079011	1484.8	-0.00215664	0.00018816	2014.8	0.01141988	0.00902681	2544.8	-0.0160999	0	
425	0.13858921	0.14800917	954.99	-0.00418414	0.00078404	1485	-0.00231196	0.00018493	2015	0.01084936	0.00900351	2545	-0.0174049	0	
425.2	0.13792882	0.14793953	955.19	-0.00349584	0.00077802	1485.2	-0.00242932	0.00018175	2015.2	0.01049351	0.00898026	2545.2	-0.0181703	0	
425.4	0.1373862	0.14786993	955.39	-0.00270474	0.00077204	1485.4	-0.00297232	0.00017863	2015.4	0.0093153	0.00895708	2545.4	-0.01831413	0	
425.6	0.13705144	0.14780036	955.59	-0.00231037	0.00076611	1485.6	-0.00413522	0.00017556	2015.6	0.00826279	0.00893395	2545.6	-0.01880594	0	
425.8	0.13715414	0.14773082	955.79	-0.00170716	0.00076023	1485.8	-0.0036095	0.00017254	2015.8	0.00679229	0.00891088	2545.8	-0.01957	0	
426	0.13819158	0.14766132	955.99	-0.00229529	0.00075439	1486	-0.0035117	0.00016958	2016	0.00642351	0.00888788	2546	-0.02006093	0	
426.2	0.13759715	0.14759185	956.19	-0.00299791	0.00074859	1486.2	-0.00436712	0.00016666	2016.2	0.00609754	0.00886493	2546.2	-0.01871794	0	
426.4	0.1372701	0.14752241	956.39	-0.00337313	0.00074284	1486.4	-0.0041804	0.0001638	2016.4	0.00645111	0.00884204	2546.4	-0.01762983	0	
426.6	0.13802091	0.147453	956.59	-0.00422049	0.00073714	1486.6	-0.00415441	0.00016098	2016.6	0.00694634	0.00881921	2546.6	-0.01746891	0	
426.8	0.13832778	0.14738363	956.79	-0.00424871	0.00073148	1486.8	-0.00398687	0.00015822	2016.8	0.00774504	0.00879644	2546.8	-0.01705014	0	
427	0.13742085	0.14731429	956.99	-0.00434837	0.00072586	1487	-0.00397549	0.0001555	2017	0.00845097	0.00877373	2547	-0.01680811	0	
427.2	0.13682855	0.14724498	957.19	-0.00571704	0.00072028	1487.2	-0.00405429	0.00015283	2017.2	0.00925154	0.00875108	2547.2	-0.01601394	0	
427.4	0.13615906	0.14717571	957.39	-0.00650348	0.00071475	1487.4	-0.00383395	0.0001502	2017.4	0.01005661	0.00872848	2547.4	-0.01627035	0	
427.6	0.13625636	0.14710646	957.59	-0.00646691	0.00070926	1487.6	-0.00344339	0.00014762	2017.6	0.01059386	0.00870595	2547.6	-0.01509304	0	
427.8	0.13725008	0.14703725	957.79	-0.00657878	0.00070381	1487.8	-0.00291377	0.00014508	2017.8	0.01114246	0.00868347	2547.8	-0.01472085	0	
428	0.13663456	0.14696808	957.99	-0.00524976	0.00069841	1488	-0.00227552	0.00014259	2018	0.01166498	0.00866105	2548	-0.01475505	0	
428.2	0.13732954	0.14689893	958.19	-0.00585309	0.00069304	1488.2	-0.00153987	0.00014014	2018.2	0.01197312	0.00863869	2548.2	-0.01388807	0	
428.4	0.13815031	0.14682982	958.39	-0.00538404	0.00068772	1488.4	-0.00157481	0.00013773	2018.4	0.01163719	0.00861638	2548.4	-0.01478257	0	
428.6	0.13883245	0.14676074	958.59	-0.00535182	0.00068244	1488.6	-0.00178474	0.00013536	2018.6	0.012098	0.00859414	2548.6	-0.01587942	0	
428.8	0.13918982	0.14669169	958.79	-0.00418174	0.0006772	1488.8	-0.00129047	0.00013304	2018.8	0.01100995	0.00857195	2548.8	-0.01661662	0	
429	0.13920464	0.14662267	958.99	-0.0038359	0.00067199	1489	-0.00064815	0.00013075	2019	0.01046869	0.00854982	2549	-0.01703646	0	
429.2	0.13966561	0.14655369	959.19	-0.00309107	0.00066683	1489.2	-0.00127099	0.0001285	2019.2	0.01001404	0.00852774	2549.2	-0.01740043	0	
429.4	0.13979618	0.14648474	959.39	-0.00264803	0.00066171	1489.4	-0.00184224	0.0001263	2019.4	0.00950537	0.00850572	2549.4	-0.01824856	0	
429.6	0.13925268	0.14641582	959.59	-0.00272911	0.00065663	1489.6	-0.00161217	0.00012413	2019.6	0.0089672	0.00848376	2549.6	-0.01944712	0	
429.8	0.13986132	0.14634694	959.79	-0.0029941	0.00065159	1489.8	-0.00180511	0.00012199	2019.8	0.00856454	0.00846186	2549.8	-0.01957859	0	
430	0.14039368	0.14627809	959.99	-0.00344645	0.00064658	1490	-0.00208047	0.0001199	2020	0.00872875	0.00844001	2550	-0.01861013	0	
430.2	0.13915814	0.14620927	960.19	-0.00453775	0.00064161	1490.2	-0.0021466	0.00011784	2020.2	0.00834978	0.00841822	2550.2	-0.0178247	0	
430.4	0.13853776	0.14614048	960.39	-0.0050005	0.00063669	1490.4	-0.00201828	0.00011581	2020.4	0.0083177	0.00839649	2550.4	-0.01751954	0	
430.6	0.13840968	0.14607172	960.59	-0.00560734	0.0006318	1490.6	-0.00220325	0.00011382	2020.6	0.00823563	0.00837481	2550.6	-0.01723332	0	
430.8	0.1376128	0.146003	960.79	-0.00600152	0.00062694	1490.8	-0.00215016	0.00011187	2020.8	0.00864524	0.00835318	2550.8	-0.01648091	0	
431	0.13686505	0.14593431	960.99	-0.00678338	0.00062213	1491	-0.00273064	0.00010994	2021	0.00872489	0.00833162	2551	-0.01577302	0	
431.2	0.13709166	0.14586565	961.19	-0.00833012	0.00061735	1491.2	-0.00310427	0.00010805	2021.2	0.00953692	0.00831011	2551.2	-0.01485374	0	
431.4	0.13646054	0.14579702	961.39	-0.00793455	0.00061261	1491.4	-0.00382588	0.0001062	2021.4	0.00980805	0.00828865	2551.4	-0.01389499	0	
431.6	0.13643221	0.14572843	961.59	-0.00817671	0.0006079	1491.6	-0.00341776	0.00010437	2021.6	0.01067013	0.00826725	2551.6	-0.01211595	0	
431.8	0.13595201	0.14565987	961.79	-0.00864697	0.00060323	1491.8	-0.00401484	0.00010258	2021.8	0.01080421	0.00824591	2551.8	-0.0117655	0	
432	0.13567087	0.14559134	961.99	-0.00791212	0.0005986	1492	-0.0038407	0.00010082	2022	0.01026653	0.00822462	2552	-0.0117232	0	
432.2	0.13676003	0.14552284	962.19	-0.00794565	0.000594	1492.2	-0.00412512	0.00009908	2022.2	0.00904549	0.00820338	2552.2	-0.01239839	0	
432.4	0.13731537	0.14545437	962.39	-0.00704354	0.00058944	1492.4	-0.00437441	0.00009738	2022.4	0.0078725	0.0081822	2552.4	-0.01333065	0	
432.6	0.13741599	0.14538594	962.59	-0.00619456	0.00058491	1492.6	-0.00447079	0.00009571	2022.6	0.00700829	0.00816107	2552.6	-0.01369159	0	
432.8	0.13727607	0.14531754	962.79	-0.00536374	0.00058042	1492.8	-0.00390762	0.00009406	2022.8	0.00588044	0.00814	2552.8	-0.01415831	0	
433	0.13732506	0.14524917	962.99	-0.00510707	0.00057596	1493	-0.00401877	0.00009245	2023	0.00547271	0.00811899	2553	-0.01507115	0	
433.2	0.13720258	0.14518083	963.19	-0.00441843	0.00057154	1493.2	-0.00482073	0.00009086	2023.2	0.00572955	0.00809802	2553.2	-0.01645767	0	
433.4	0.13560077	0.14511253	963.39	-0.00338716	0.00056715	1493.4	-0.00504747	0.0000893	2023.4	0.00574876	0.00807712	2553.4	-0.01783595	0	
433.6	0.13461976	0.14504426	963.59	-0.00356318	0.00056279	1493.6	-0.00460732	0.00008776	2023.6	0.00578213	0.00805626	2553.6	-0.01848193	0	
433.8	0.13489657	0.14497602	963.79	-0.00361735	0.00055847	1493.8	-0.00479018	0.00008625	2023.8	0.00610152	0.00803546	2553.8	-0.01875556	0	
434	0.13449676	0.14490781	963.99	-0.00359174	0.00055418	1494	-0.00468527	0.00008477	2024	0.00631376	0.00801472	2554	-0.01905759	0	
434.2	0.13336669	0.14483963	964.19	-0.00445595	0.00054992	1494.2	-0.00390528	0.00008331	2024.2	0.0067402	0.00799402	2554.2	-0.01908157	0	
434.4	0.1334764	0.14477149	964.39	-0.00362776	0.0005457	1494.4	-0.00376456	0.00008188	2024.4	0.0065866	0.00797338	2554.4	-0.01931997	0	
434.6	0.13340569	0.14470338	964.59	-0.00404845	0.00054151	1494.6	-0.00269456	0.00008048	2024.6	0.00785236	0.0079528	2554.6	-0.01888171	0	
434.8	0.13335637	0.1446353	964.79	-0.00427669	0.00053735	1494.8	-0.00282554	0.00007909	2024.8	0.00968355	0.00793226	2554.8	-0.01814569	0	
435	0.13370796	0.14456725	964.99	-0.00490419	0.00053322	1495	-0.00232836	0.00007773	2025	0.01045447	0.00791178	2555	-0.01724818	0	
435.2	0.13348774	0.14449924	965.19	-0.00563885	0.00052913	1495.2	-0.00233117	0.0000764	2025.2	0.0104231	0.00789136	2555.2	-0.01695059	0	
435.4	0.13386465	0.14443125	965.39	-0.00573753	0.00052506	1495.4	-0.00281333	0.00007509	2025.4	0.01125111	0.00787098	2555.4	-0.01607913	0	
435.6	0.13517731	0.1443633	965.59	-0.00664025	0.00052103	1495.6	-0.00270374	0.00007379	2025.6	0.01185532	0.00785066	2555.6	-0.01611054	0	
435.8	0.13620434	0.14429538	965.79	-0.00679778	0.00051703	1495.8	-0.00323673	0.00007253	2025.8	0.01111222	0.00783039	2555.8	-0.01605145	0	
436	0.13639345	0.14422749	965.99	-0.00653898	0.00051306	1496	-0.00324999	0.00007128	2026	0.00929461	0.00781017	2556	-0.01573667	0	
436.2	0.13723897	0.14415964	966.19	-0.00663366	0.00050912	1496.2	-0.00397564	0.00007006	2026.2	0.00748432	0.00779001	2556.2	-0.01626754	0	
436.4	0.13813048	0.14409181	966.39	-0.00679608	0.00050521	1496.4	-0.00447762	0.00006885	2026.4	0.00650618	0.0077699	2556.4	-0.01593097	0	
436.6	0.13781444	0.14402402	966.59	-0.0068895	0.00050132	1496.6	-0.00452672	0.00006767	2026.6	0.00542843	0.00774983	2556.6	-0.01558076	0	
436.8	0.13723988	0.14395626	966.79	-0.00675284	0.00049747	1496.8	-0.00515314	0.00006651	2026.8	0.00471918	0.00772983	2556.8	-0.0157059	0	
437	0.13614821	0.14388853	966.99	-0.0065771	0.00049365	1497	-0.00600131	0.00006536	2027	0.0044085	0.00770987	2557	-0.01608687	0	
437.2	0.13558969	0.14382084	967.19	-0.00641411	0.00048986	1497.2	-0.00684379	0.00006424	2027.2	0.00442992	0.00768996	2557.2	-0.01649757	0	
437.4	0.13480512	0.14375317	967.39	-0.00605824	0.0004861	1497.4	-0.00655653	0.00006314	2027.4	0.00425497	0.00767011	2557.4	-0.01688592	0	
437.6	0.13444644	0.14368554	967.59	-0.00598918	0.00048237	1497.6	-0.00629487	0.00006205	2027.6	0.00375649	0.0076503	2557.6	-0.01711495	0	
437.8	0.13411581	0.14361794	967.79	-0.00556479	0.00047866	1497.8	-0.00649441	0.00006098	2027.8	0.00388462	0.00763055	2557.8	-0.01764556	0	
438	0.13376728	0.14355037	967.99	-0.00523395	0.00047498	1498	-0.00639858	0.00005994	2028	0.00412773	0.00761085	2558	-0.01774681	0	
438.2	0.13338151	0.14348283	968.19	-0.00512884	0.00047134	1498.2	-0.00638681	0.00005891	2028.2	0.00571577	0.0075912	2558.2	-0.01673766	0	
438.4	0.1336311	0.14341533	968.39	-0.00458956	0.00046772	1498.4	-0.00533265	0.00005789	2028.4	0.00635247	0.0075716	2558.4	-0.01675028	0	
438.6	0.13257048	0.14334785	968.59	-0.00603826	0.00046412	1498.6	-0.00447581	0.0000569	2028.6	0.00790057	0.00755205	2558.6	-0.01568383	0	
438.8	0.13239095	0.14328041	968.79	-0.00622622	0.00046056	1498.8	-0.00419548	0.00005592	2028.8	0.0085428	0.00753255	2558.8	-0.01586596	0	
439	0.13314917	0.143213	968.99	-0.00765594	0.00045702	1499	-0.00441795	0.00005496	2029	0.00960527	0.0075131	2559	-0.0158727	0	
439.2	0.13378894	0.14314562	969.19	-0.00772414	0.00045351	1499.2	-0.00405411	0.00005402	2029.2	0.01083298	0.00749371	2559.2	-0.01570301	0	
439.4	0.13506664	0.14307828	969.39	-0.00832953	0.00045003	1499.4	-0.00342389	0.00005309	2029.4	0.01154822	0.00747436	2559.4	-0.01485704	0	
439.6	0.13617879	0.14301096	969.59	-0.00872729	0.00044657	1499.6	-0.00259037	0.00005218	2029.6	0.01057055	0.00745506	2559.6	-0.01546374	0	
439.8	0.13651044	0.14294368	969.79	-0.00972702	0.00044314	1499.8	-0.00228537	0.00005128	2029.8	0.00963153	0.00743581	2559.8	-0.01487101	0	
440	0.13751805	0.14287643	969.99	-0.00965598	0.00043974	1500	-0.00164291	0.0000504	2030	0.00867756	0.00741661	2560	-0.01448782	0	
440.2	0.13874767	0.14280921	970.19	-0.00919622	0.00043636	1500.2	-0.00129926	0.00004953	2030.2	0.00789228	0.00739747	2560.2	-0.01447759	0	
440.4	0.13935365	0.14274202	970.39	-0.00887733	0.00043301	1500.4	-0.00136822	0.00004868	2030.4	0.00755424	0.00737837	2560.4	-0.01473997	0	
440.6	0.13943045	0.14267486	970.59	-0.00846267	0.00042968	1500.6	-0.00146744	0.00004784	2030.6	0.00718882	0.00735932	2560.6	-0.01474771	0	
440.8	0.13871311	0.14260774	970.79	-0.00788548	0.00042638	1500.8	-0.00211139	0.00004702	2030.8	0.00747686	0.00734032	2560.8	-0.01503921	0	
441	0.13831387	0.14254064	970.99	-0.00810787	0.00042311	1501	-0.00211178	0.00004621	2031	0.00720437	0.00732136	2561	-0.0158767	0	
441.2	0.13862003	0.14247358	971.19	-0.00824301	0.00041986	1501.2	-0.00207936	0.00004542	2031.2	0.00646091	0.00730246	2561.2	-0.0160247	0	
441.4	0.13766268	0.14240655	971.39	-0.00787976	0.00041663	1501.4	-0.00215499	0.00004464	2031.4	0.00580674	0.00728361	2561.4	-0.01771838	0	
441.6	0.13645022	0.14233955	971.59	-0.00690512	0.00041343	1501.6	-0.00311794	0.00004387	2031.6	0.00508459	0.0072648	2561.6	-0.01869495	0	
441.8	0.13571154	0.14227258	971.79	-0.00629761	0.00041026	1501.8	-0.00310898	0.00004312	2031.8	0.00536489	0.00724604	2561.8	-0.01881071	0	
442	0.13473821	0.14220565	971.99	-0.00648036	0.00040711	1502	-0.0030007	0.00004238	2032	0.00631687	0.00722734	2562	-0.01892543	0	
442.2	0.1341339	0.14213874	972.19	-0.00683473	0.00040398	1502.2	-0.00287152	0.00004165	2032.2	0.00749155	0.00720868	2562.2	-0.01868575	0	
442.4	0.13342325	0.14207187	972.39	-0.00670377	0.00040088	1502.4	-0.00200756	0.00004093	2032.4	0.00759104	0.00719006	2562.4	-0.01886582	0	
442.6	0.13266022	0.14200503	972.59	-0.00730859	0.0003978	1502.6	-0.00198492	0.00004023	2032.6	0.0081968	0.0071715	2562.6	-0.01835376	0	
442.8	0.1324511	0.14193822	972.79	-0.00731684	0.00039474	1502.8	-0.0020914	0.00003954	2032.8	0.00879905	0.00715298	2562.8	-0.01849173	0	
443	0.13186464	0.14187144	972.99	-0.00720144	0.00039171	1503	-0.00287637	0.00003886	2033	0.00989124	0.00713452	2563	-0.01781227	0	
443.2	0.13148977	0.14180469	973.19	-0.007022	0.0003887	1503.2	-0.00210697	0.00003819	2033.2	0.01055708	0.0071161	2563.2	-0.01692901	0	
443.4	0.13144999	0.14173798	973.39	-0.00729617	0.00038572	1503.4	-0.00201245	0.00003754	2033.4	0.00893141	0.00709772	2563.4	-0.01611067	0	
443.6	0.13177022	0.14167129	973.59	-0.00728841	0.00038275	1503.6	-0.00236176	0.00003689	2033.6	0.00890868	0.0070794	2563.6	-0.01614762	0	
443.8	0.13268023	0.14160464	973.79	-0.00788986	0.00037981	1503.8	-0.00329566	0.00003626	2033.8	0.00838619	0.00706112	2563.8	-0.01572183	0	
444	0.13367502	0.14153802	973.99	-0.00679063	0.0003769	1504	-0.00280175	0.00003563	2034	0.00819409	0.00704289	2564	-0.01566146	0	
444.2	0.13438714	0.14147143	974.19	-0.00615958	0.000374	1504.2	-0.00379695	0.00003502	2034.2	0.00776669	0.0070247	2564.2	-0.01551271	0	
444.4	0.13607372	0.14140487	974.39	-0.00565061	0.00037113	1504.4	-0.00437047	0.00003442	2034.4	0.00808133	0.00700657	2564.4	-0.0160017	0	
444.6	0.13633649	0.14133834	974.59	-0.00573248	0.00036828	1504.6	-0.00477662	0.00003383	2034.6	0.00729461	0.00698848	2564.6	-0.01578944	0	
444.8	0.13663183	0.14127184	974.79	-0.00603702	0.00036545	1504.8	-0.00549214	0.00003325	2034.8	0.00717409	0.00697043	2564.8	-0.01627264	0	
445	0.13684523	0.14120538	974.99	-0.00658923	0.00036264	1505	-0.0055686	0.00003268	2035	0.00681947	0.00695244	2565	-0.01744085	0	
445.2	0.13711087	0.14113894	975.19	-0.00733114	0.00035986	1505.2	-0.00569213	0.00003211	2035.2	0.00607887	0.00693449	2565.2	-0.01792194	0	
445.4	0.13661235	0.14107254	975.39	-0.00681037	0.00035709	1505.4	-0.0056347	0.00003156	2035.4	0.00675671	0.00691658	2565.4	-0.01848243	0	
445.6	0.13624222	0.14100617	975.59	-0.00625999	0.00035435	1505.6	-0.00466292	0.00003102	2035.6	0.00696952	0.00689872	2565.6	-0.01835621	0	
445.8	0.13563608	0.14093983	975.79	-0.00645362	0.00035163	1505.8	-0.00371362	0.00003049	2035.8	0.00803656	0.00688091	2565.8	-0.01805019	0	
446	0.13502325	0.14087352	975.99	-0.00729971	0.00034893	1506	-0.00332338	0.00002996	2036	0.00878314	0.00686315	2566	-0.01865569	0	
446.2	0.13539932	0.14080724	976.19	-0.00676114	0.00034625	1506.2	-0.0026516	0.00002945	2036.2	0.00900641	0.00684543	2566.2	-0.01829559	0	
446.4	0.13518665	0.140741	976.39	-0.00691075	0.00034359	1506.4	-0.00256298	0.00002894	2036.4	0.00913105	0.00682775	2566.4	-0.01735945	0	
446.6	0.13489391	0.14067478	976.59	-0.00700575	0.00034095	1506.6	-0.00193249	0.00002844	2036.6	0.01005999	0.00681012	2566.6	-0.01706203	0	
446.8	0.13402529	0.1406086	976.79	-0.00705511	0.00033833	1506.8	-0.0018709	0.00002796	2036.8	0.01022979	0.00679254	2566.8	-0.01689779	0	
447	0.13291987	0.14054244	976.99	-0.00771791	0.00033573	1507	-0.00156173	0.00002748	2037	0.01011534	0.006775	2567	-0.01688592	0	
447.2	0.13311385	0.14047632	977.19	-0.00862566	0.00033315	1507.2	-0.00118877	0.000027	2037.2	0.00977854	0.00675751	2567.2	-0.01618211	0	
447.4	0.13262831	0.14041023	977.39	-0.0080143	0.00033059	1507.4	-0.00177753	0.00002654	2037.4	0.00800268	0.00674007	2567.4	-0.01676012	0	
447.6	0.13284018	0.14034417	977.59	-0.00761958	0.00032805	1507.6	-0.00222454	0.00002608	2037.6	0.00754012	0.00672266	2567.6	-0.01680953	0	
447.8	0.13330861	0.14027814	977.79	-0.00796839	0.00032553	1507.8	-0.00249402	0.00002563	2037.8	0.00660811	0.00670531	2567.8	-0.01692729	0	
448	0.13326375	0.14021214	977.99	-0.0066254	0.00032303	1508	-0.00179435	0.00002519	2038	0.00637644	0.00668799	2568	-0.01714316	0	
448.2	0.13349702	0.14014618	978.19	-0.00650295	0.00032055	1508.2	-0.00243552	0.00002476	2038.2	0.0060775	0.00667073	2568.2	-0.01798846	0	
448.4	0.13322574	0.14008024	978.39	-0.00678734	0.00031809	1508.4	-0.00286143	0.00002434	2038.4	0.00542919	0.0066535	2568.4	-0.01814178	0	
448.6	0.13243117	0.14001434	978.59	-0.00611971	0.00031565	1508.6	-0.00400703	0.00002392	2038.6	0.00432317	0.00663632	2568.6	-0.01832429	0	
448.8	0.13275592	0.13994846	978.79	-0.00579089	0.00031322	1508.8	-0.00500919	0.00002351	2038.8	0.00480538	0.00661919	2568.8	-0.01935761	0	
449	0.13208701	0.13988262	978.99	-0.00625651	0.00031082	1509	-0.00509662	0.0000231	2039	0.00425478	0.0066021	2569	-0.01912607	0	
449.2	0.13207165	0.13981681	979.19	-0.00676599	0.00030843	1509.2	-0.00484374	0.00002271	2039.2	0.00395507	0.00658505	2569.2	-0.01933721	0	
449.4	0.13098055	0.13975103	979.39	-0.0065091	0.00030606	1509.4	-0.00511676	0.00002232	2039.4	0.00443976	0.00656805	2569.4	-0.01878691	0	
449.6	0.13033998	0.13968528	979.59	-0.00647568	0.00030371	1509.6	-0.00515213	0.00002193	2039.6	0.00455361	0.00655109	2569.6	-0.01914238	0	
449.8	0.13002293	0.13961956	979.79	-0.00696015	0.00030138	1509.8	-0.00611624	0.00002156	2039.8	0.00494273	0.00653418	2569.8	-0.01907116	0	
450	0.12989559	0.13955387	979.99	-0.0066564	0.00029906	1510	-0.00589766	0.00002118	2040	0.00561335	0.00651731	2570	-0.01880094	0	
450.2	0.13057282	0.13948822	980.19	-0.00595327	0.00029677	1510.2	-0.00615324	0.00002082	2040.2	0.00578651	0.00650048	2570.2	-0.01815622	0	
450.4	0.13108001	0.13942259	980.39	-0.00662436	0.00029449	1510.4	-0.00563117	0.00002046	2040.4	0.00670339	0.0064837	2570.4	-0.01775416	0	
450.6	0.13144943	0.13935699	980.59	-0.006228	0.00029222	1510.6	-0.00480216	0.00002011	2040.6	0.00690372	0.00646696	2570.6	-0.01770079	0	
450.8	0.13148686	0.13929143	980.79	-0.00652396	0.00028998	1510.8	-0.00451849	0.00001977	2040.8	0.00679927	0.00645026	2570.8	-0.0181114	0	
451	0.13143025	0.1392259	980.99	-0.00696925	0.00028775	1511	-0.00470435	0.00001943	2041	0.00644624	0.00643361	2571	-0.01785937	0	
451.2	0.13187578	0.13916039	981.19	-0.00710456	0.00028554	1511.2	-0.00446658	0.00001909	2041.2	0.00614961	0.006417	2571.2	-0.01771458	0	
451.4	0.13239367	0.13909492	981.39	-0.00659123	0.00028335	1511.4	-0.00424347	0.00001876	2041.4	0.00660167	0.00640043	2571.4	-0.01827681	0	
451.6	0.13264538	0.13902948	981.59	-0.00687642	0.00028117	1511.6	-0.00320175	0.00001844	2041.6	0.0072717	0.0063839	2571.6	-0.01777606	0	
451.8	0.13311136	0.13896407	981.79	-0.00716798	0.00027901	1511.8	-0.0032687	0.00001812	2041.8	0.00702083	0.00636742	2571.8	-0.01779926	0	
452	0.13300838	0.13889869	981.99	-0.00708824	0.00027687	1512	-0.0031533	0.00001781	2042	0.00697777	0.00635098	2572	-0.0185786	0	
452.2	0.13246222	0.13883334	982.19	-0.00743819	0.00027474	1512.2	-0.003458	0.00001751	2042.2	0.00698104	0.00633458	2572.2	-0.01931916	0	
452.4	0.13198672	0.13876803	982.39	-0.00736981	0.00027263	1512.4	-0.00352299	0.00001721	2042.4	0.00684952	0.00631823	2572.4	-0.0184283	0	
452.6	0.13204555	0.13870274	982.59	-0.00770337	0.00027054	1512.6	-0.00438187	0.00001691	2042.6	0.00669926	0.00630192	2572.6	-0.01893098	0	
452.8	0.13212644	0.13863748	982.79	-0.00840134	0.00026846	1512.8	-0.00495172	0.00001662	2042.8	0.0065531	0.00628565	2572.8	-0.01914878	0	
453	0.1314274	0.13857226	982.99	-0.00925491	0.0002664	1513	-0.00380808	0.00001633	2043	0.00606315	0.00626942	2573	-0.01862257	0	
453.2	0.13039687	0.13850706	983.19	-0.00902134	0.00026435	1513.2	-0.00420595	0.00001605	2043.2	0.0063168	0.00625323	2573.2	-0.01951846	0	
453.4	0.12901914	0.1384419	983.39	-0.00899397	0.00026232	1513.4	-0.00524799	0.00001578	2043.4	0.00651738	0.00623709	2573.4	-0.01936962	0	
453.6	0.12905986	0.13837676	983.59	-0.00897665	0.00026031	1513.6	-0.00591889	0.00001551	2043.6	0.00693363	0.00622098	2573.6	-0.0191152	0	
453.8	0.12810538	0.13831166	983.79	-0.00892388	0.00025831	1513.8	-0.0058722	0.00001524	2043.8	0.00692107	0.00620492	2573.8	-0.01876429	0	
454	0.12713072	0.13824659	983.99	-0.00886309	0.00025632	1514	-0.00549292	0.00001498	2044	0.00698673	0.0061889	2574	-0.01853076	0	
454.2	0.12691182	0.13818155	984.19	-0.00935782	0.00025436	1514.2	-0.00573659	0.00001472	2044.2	0.00672757	0.00617292	2574.2	-0.01854086	0	
454.4	0.1268731	0.13811653	984.39	-0.00981659	0.0002524	1514.4	-0.00531389	0.00001447	2044.4	0.00762941	0.00615698	2574.4	-0.01766446	0	
454.6	0.12667248	0.13805155	984.59	-0.00966544	0.00025046	1514.6	-0.00570463	0.00001422	2044.6	0.00720203	0.00614109	2574.6	-0.01701797	0	
454.8	0.12619593	0.1379866	984.79	-0.00988189	0.00024854	1514.8	-0.00612367	0.00001397	2044.8	0.00738571	0.00612523	2574.8	-0.01725483	0	
455	0.12654693	0.13792168	984.99	-0.00984241	0.00024663	1515	-0.00618497	0.00001373	2045	0.00730649	0.00610942	2575	-0.01729482	0	
455.2	0.12756353	0.13785679	985.19	-0.01029871	0.00024474	1515.2	-0.00574392	0.0000135	2045.2	0.00723435	0.00609364	2575.2	-0.01798477	0	
455.4	0.12831183	0.13779194	985.39	-0.00973312	0.00024286	1515.4	-0.0058442	0.00001327	2045.4	0.00712979	0.00607791	2575.4	-0.01814665	0	
455.6	0.12874819	0.13772711	985.59	-0.00987865	0.00024099	1515.6	-0.00592545	0.00001304	2045.6	0.00635176	0.00606222	2575.6	-0.01845469	0	
455.8	0.12912835	0.13766231	985.79	-0.00972953	0.00023914	1515.8	-0.00634337	0.00001281	2045.8	0.00497029	0.00604656	2575.8	-0.01866699	0	
456	0.12949186	0.13759754	985.99	-0.00996382	0.0002373	1516	-0.00625376	0.00001259	2046	0.00505795	0.00603095	2576	-0.01930274	0	
456.2	0.12924195	0.13753281	986.19	-0.00883726	0.00023548	1516.2	-0.00645654	0.00001238	2046.2	0.00532547	0.00601538	2576.2	-0.01898182	0	
456.4	0.13052949	0.1374681	986.39	-0.00925726	0.00023367	1516.4	-0.00637512	0.00001217	2046.4	0.0049535	0.00599985	2576.4	-0.01908878	0	
456.6	0.1311626	0.13740343	986.59	-0.00956249	0.00023188	1516.6	-0.00716236	0.00001196	2046.6	0.00470683	0.00598436	2576.6	-0.01935587	0	
456.8	0.1313185	0.13733878	986.79	-0.0091142	0.0002301	1516.8	-0.00606904	0.00001175	2046.8	0.00473328	0.00596891	2576.8	-0.01966568	0	
457	0.13050539	0.13727417	986.99	-0.00910674	0.00022833	1517	-0.00467459	0.00001155	2047	0.00486946	0.0059535	2577	-0.01974568	0	
457.2	0.1301104	0.13720958	987.19	-0.008363	0.00022658	1517.2	-0.00493325	0.00001135	2047.2	0.00495091	0.00593813	2577.2	-0.0202187	0	
457.4	0.12986945	0.13714503	987.39	-0.00879277	0.00022484	1517.4	-0.00537731	0.00001116	2047.4	0.00567591	0.0059228	2577.4	-0.01936265	0	
457.6	0.12952182	0.1370805	987.59	-0.0089993	0.00022311	1517.6	-0.0054409	0.00001096	2047.6	0.00645371	0.0059075	2577.6	-0.01856926	0	
457.8	0.12902705	0.13701601	987.79	-0.00986383	0.00022139	1517.8	-0.00460178	0.00001078	2047.8	0.00713541	0.00589225	2577.8	-0.01782366	0	
458	0.12873006	0.13695155	987.99	-0.0109242	0.00021969	1518	-0.00412973	0.00001059	2048	0.00747361	0.00587704	2578	-0.01768623	0	
458.2	0.12881827	0.13688711	988.19	-0.01113924	0.00021801	1518.2	-0.00462492	0.00001041	2048.2	0.00844566	0.00586186	2578.2	-0.0168288	0	
458.4	0.12887313	0.13682271	988.39	-0.01153624	0.00021633	1518.4	-0.0040343	0.00001023	2048.4	0.00822224	0.00584673	2578.4	-0.01605655	0	
458.6	0.12817757	0.13675834	988.59	-0.01146125	0.00021467	1518.6	-0.00387233	0.00001005	2048.6	0.00817013	0.00583163	2578.6	-0.01628878	0	
458.8	0.12815428	0.136694	988.79	-0.01125163	0.00021302	1518.8	-0.00351785	0.00000988	2048.8	0.00744297	0.00581658	2578.8	-0.01575905	0	
459	0.12867849	0.13662969	988.99	-0.01160732	0.00021139	1519	-0.00395497	0.00000971	2049	0.00713054	0.00580156	2579	-0.01629686	0	
459.2	0.12881268	0.13656541	989.19	-0.01152684	0.00020976	1519.2	-0.0041975	0.00000954	2049.2	0.00582683	0.00578658	2579.2	-0.01699559	0	
459.4	0.12851392	0.13650116	989.39	-0.0110217	0.00020815	1519.4	-0.0041406	0.00000938	2049.4	0.00532014	0.00577164	2579.4	-0.01712256	0	
459.6	0.12863347	0.13643693	989.59	-0.01109288	0.00020655	1519.6	-0.00453682	0.00000922	2049.6	0.00454408	0.00575674	2579.6	-0.0172726	0	
459.8	0.12848301	0.13637274	989.79	-0.01058061	0.00020497	1519.8	-0.00503374	0.00000906	2049.8	0.00430323	0.00574188	2579.8	-0.01732738	0	
460	0.12895862	0.13630858	989.99	-0.01013097	0.00020339	1520	-0.00570793	0.0000089	2050	0.00424017	0.00572705	2580	-0.01777643	0	
460.2	0.12882971	0.13624445	990.19	-0.00949342	0.00020183	1520.2	-0.00635553	0.00000875	2050.2	0.00441717	0.00571226	2580.2	-0.01799151	0	
460.4	0.12961026	0.13618035	990.39	-0.00978395	0.00020028	1520.4	-0.0065326	0.0000086	2050.4	0.00405816	0.00569752	2580.4	-0.01875825	0	
460.6	0.12969384	0.13611628	990.59	-0.00958788	0.00019874	1520.6	-0.0062698	0.00000845	2050.6	0.00409857	0.00568281	2580.6	-0.01916153	0	
460.8	0.12897189	0.13605224	990.79	-0.00977497	0.00019721	1520.8	-0.00568863	0.00000831	2050.8	0.00372962	0.00566813	2580.8	-0.02020879	0	
461	0.1283299	0.13598823	990.99	-0.00932699	0.0001957	1521	-0.00586369	0.00000817	2051	0.00412966	0.0056535	2581	-0.01965897	0	
461.2	0.12850413	0.13592426	991.19	-0.00907656	0.0001942	1521.2	-0.00644902	0.00000803	2051.2	0.00476091	0.0056389	2581.2	-0.01979226	0	
461.4	0.12800368	0.13586031	991.39	-0.00877349	0.0001927	1521.4	-0.00678077	0.00000789	2051.4	0.00613344	0.00562434	2581.4	-0.01933922	0	
461.6	0.12791971	0.13579639	991.59	-0.00886109	0.00019122	1521.6	-0.00771577	0.00000775	2051.6	0.00643317	0.00560982	2581.6	-0.01899083	0	
461.8	0.12856396	0.1357325	991.79	-0.01015426	0.00018976	1521.8	-0.00810987	0.00000762	2051.8	0.00635119	0.00559534	2581.8	-0.01892926	0	
462	0.1282956	0.13566864	991.99	-0.00955092	0.0001883	1522	-0.00780667	0.00000749	2052	0.00641919	0.00558089	2582	-0.01877386	0	
462.2	0.12883054	0.13560481	992.19	-0.00960205	0.00018685	1522.2	-0.0081525	0.00000736	2052.2	0.00704801	0.00556648	2582.2	-0.01843255	0	
462.4	0.12912412	0.13554101	992.39	-0.00940329	0.00018542	1522.4	-0.00712957	0.00000723	2052.4	0.00568473	0.00555211	2582.4	-0.01923812	0	
462.6	0.12906553	0.13547724	992.59	-0.00901872	0.00018399	1522.6	-0.00782803	0.00000711	2052.6	0.00553229	0.00553778	2582.6	-0.01927181	0	
462.8	0.12909527	0.1354135	992.79	-0.00902528	0.00018258	1522.8	-0.00807962	0.00000699	2052.8	0.00432832	0.00552348	2582.8	-0.0189815	0	
463	0.12981769	0.13534979	992.99	-0.00903846	0.00018118	1523	-0.00815026	0.00000687	2053	0.00380145	0.00550922	2583	-0.01944755	0	
463.2	0.13046353	0.13528612	993.19	-0.0074865	0.00017979	1523.2	-0.00720552	0.00000675	2053.2	0.00269829	0.00549499	2583.2	-0.01978301	0	
463.4	0.13118328	0.13522247	993.39	-0.00688748	0.0001784	1523.4	-0.00751657	0.00000663	2053.4	0.00265583	0.0054808	2583.4	-0.01928778	0	
463.6	0.13126401	0.13515885	993.59	-0.00649959	0.00017703	1523.6	-0.00763545	0.00000652	2053.6	0.00220177	0.00546665	2583.6	-0.01885179	0	
463.8	0.13122337	0.13509526	993.79	-0.00602572	0.00017567	1523.8	-0.00760356	0.00000641	2053.8	0.00273559	0.00545254	2583.8	-0.01869782	0	
464	0.13097852	0.1350317	993.99	-0.00640007	0.00017433	1524	-0.00760757	0.0000063	2054	0.00286499	0.00543846	2584	-0.01941082	0	
464.2	0.13030582	0.13496817	994.19	-0.00713785	0.00017299	1524.2	-0.00772281	0.00000619	2054.2	0.00283308	0.00542442	2584.2	-0.01886949	0	
464.4	0.12958908	0.13490467	994.39	-0.00705466	0.00017166	1524.4	-0.00743809	0.00000608	2054.4	0.00307131	0.00541042	2584.4	-0.01855567	0	
464.6	0.12954105	0.1348412	994.59	-0.00709651	0.00017034	1524.6	-0.00722244	0.00000598	2054.6	0.00318914	0.00539645	2584.6	-0.01868226	0	
464.8	0.12838162	0.13477776	994.79	-0.0076184	0.00016903	1524.8	-0.00701843	0.00000587	2054.8	0.00395749	0.00538251	2584.8	-0.01890648	0	
465	0.12692704	0.13471435	994.99	-0.00803836	0.00016773	1525	-0.00641735	0.00000577	2055	0.00475442	0.00536862	2585	-0.01895585	0	
465.2	0.12630365	0.13465097	995.19	-0.00903678	0.00016644	1525.2	-0.00630705	0.00000567	2055.2	0.00503911	0.00535476	2585.2	-0.01947999	0	
465.4	0.12532002	0.13458762	995.39	-0.00947738	0.00016517	1525.4	-0.0057235	0.00000558	2055.4	0.00601551	0.00534093	2585.4	-0.01942954	0	
465.6	0.12496894	0.1345243	995.59	-0.01039753	0.0001639	1525.6	-0.00614385	0.00000548	2055.6	0.00630803	0.00532714	2585.6	-0.0192575	0	
465.8	0.1246589	0.13446101	995.79	-0.01129973	0.00016264	1525.8	-0.00558788	0.00000539	2055.8	0.00657619	0.00531339	2585.8	-0.01960099	0	
466	0.1241051	0.13439775	995.99	-0.01130508	0.00016139	1526	-0.00466638	0.00000529	2056	0.00761192	0.00529967	2586	-0.01977793	0	
466.2	0.12510589	0.13433452	996.19	-0.01197651	0.00016015	1526.2	-0.00497936	0.0000052	2056.2	0.0077606	0.00528598	2586.2	-0.02132539	0	
466.4	0.12524001	0.13427132	996.39	-0.01095459	0.00015892	1526.4	-0.00509672	0.00000511	2056.4	0.00663196	0.00527234	2586.4	-0.02214466	0	
466.6	0.12493875	0.13420814	996.59	-0.01068854	0.0001577	1526.6	-0.00529488	0.00000503	2056.6	0.00658817	0.00525872	2586.6	-0.02190824	0	
466.8	0.12527027	0.134145	996.79	-0.01055575	0.00015649	1526.8	-0.00569667	0.00000494	2056.8	0.00551998	0.00524515	2586.8	-0.02177126	0	
467	0.12648485	0.13408189	996.99	-0.00972304	0.00015529	1527	-0.00528771	0.00000485	2057	0.00511508	0.0052316	2587	-0.02193572	0	
467.2	0.12809438	0.13401881	997.19	-0.00879529	0.00015409	1527.2	-0.0052204	0.00000477	2057.2	0.00461761	0.0052181	2587.2	-0.02203564	0	
467.4	0.12880878	0.13395576	997.39	-0.00881048	0.00015291	1527.4	-0.00630749	0.00000469	2057.4	0.00455982	0.00520462	2587.4	-0.02230929	0	
467.6	0.12865098	0.13389273	997.59	-0.00779503	0.00015173	1527.6	-0.00654557	0.00000461	2057.6	0.0042689	0.00519119	2587.6	-0.02270613	0	
467.8	0.12946512	0.13382974	997.79	-0.00688816	0.00015057	1527.8	-0.00729218	0.00000453	2057.8	0.00394484	0.00517778	2587.8	-0.02370449	0	
468	0.12958857	0.13376677	997.99	-0.00706675	0.00014941	1528	-0.00753948	0.00000445	2058	0.00344587	0.00516442	2588	-0.02438436	0	
468.2	0.12920915	0.13370384	998.19	-0.00702774	0.00014827	1528.2	-0.00763047	0.00000438	2058.2	0.00318442	0.00515108	2588.2	-0.02332898	0	
468.4	0.1288478	0.13364094	998.39	-0.00652685	0.00014713	1528.4	-0.0078269	0.0000043	2058.4	0.00285114	0.00513778	2588.4	-0.02351406	0	
468.6	0.12922282	0.13357806	998.59	-0.00668882	0.000146	1528.6	-0.00779464	0.00000423	2058.6	0.00289877	0.00512452	2588.6	-0.02312638	0	
468.8	0.12908882	0.13351522	998.79	-0.00700739	0.00014488	1528.8	-0.00696307	0.00000415	2058.8	0.00379085	0.00511129	2588.8	-0.02249683	0	
469	0.12746608	0.1334524	998.99	-0.00720036	0.00014376	1529	-0.00619385	0.00000408	2059	0.00337107	0.00509809	2589	-0.02219131	0	
469.2	0.1275133	0.13338961	999.19	-0.00749785	0.00014266	1529.2	-0.00649162	0.00000401	2059.2	0.00325273	0.00508493	2589.2	-0.0213317	0	
469.4	0.12654686	0.13332686	999.39	-0.00796518	0.00014156	1529.4	-0.00595654	0.00000394	2059.4	0.00387365	0.0050718	2589.4	-0.02055863	0	
469.6	0.12622984	0.13326413	999.59	-0.0083153	0.00014048	1529.6	-0.00594902	0.00000388	2059.6	0.00447274	0.0050587	2589.6	-0.01988723	0	
469.8	0.12598069	0.13320143	999.79	-0.00924206	0.0001394	1529.8	-0.00572866	0.00000381	2059.8	0.00484783	0.00504564	2589.8	-0.02021368	0	
470	0.12626968	0.13313876	999.99	-0.00951991	0.00013833	1530	-0.00538938	0.00000374	2060	0.00493449	0.00503262	2590	-0.0199751	0	
470.2	0.12776389	0.13307612	1000.19	-0.0102664	0.00013726	1530.2	-0.0059786	0.00000368	2060.2	0.00447874	0.00501962	2590.2	-0.02103778	0	
470.4	0.12715179	0.13301352	1000.39	-0.00996104	0.00013621	1530.4	-0.00559521	0.00000362	2060.4	0.00515758	0.00500666	2590.4	-0.02089611	0	
470.6	0.12705194	0.13295094	1000.59	-0.01067219	0.00013516	1530.6	-0.00508315	0.00000355	2060.6	0.00512712	0.00499373	2590.6	-0.02107487	0	
470.8	0.12781347	0.13288838	1000.79	-0.01080263	0.00013412	1530.8	-0.00525993	0.00000349	2060.8	0.00490852	0.00498084	2590.8	-0.02210911	0	
471	0.12889489	0.13282586	1000.99	-0.01080119	0.00013309	1531	-0.00496579	0.00000343	2061	0.00587939	0.00496798	2591	-0.02287485	0	
471.2	0.13024722	0.13276337	1001.19	-0.01029796	0.00013207	1531.2	-0.00497732	0.00000337	2061.2	0.00617186	0.00495515	2591.2	-0.022738	0	
471.4	0.13023142	0.13270091	1001.39	-0.00907955	0.00013106	1531.4	-0.00515472	0.00000332	2061.4	0.00596131	0.00494236	2591.4	-0.02367286	0	
471.6	0.13014991	0.13263848	1001.59	-0.0073809	0.00013005	1531.6	-0.00523161	0.00000326	2061.6	0.0048522	0.0049296	2591.6	-0.02424814	0	
471.8	0.13032217	0.13257607	1001.79	-0.00565333	0.00012905	1531.8	-0.00635127	0.0000032	2061.8	0.0040646	0.00491687	2591.8	-0.02532357	0	
472	0.130037	0.1325137	1001.99	-0.00576191	0.00012806	1532	-0.00640761	0.00000315	2062	0.00356503	0.00490418	2592	-0.02562781	0	
472.2	0.12951792	0.13245136	1002.19	-0.00542402	0.00012708	1532.2	-0.00717261	0.00000309	2062.2	0.00322162	0.00489152	2592.2	-0.02519886	0	
472.4	0.12914134	0.13238904	1002.39	-0.00490569	0.0001261	1532.4	-0.00753071	0.00000304	2062.4	0.00194699	0.00487889	2592.4	-0.02537805	0	
472.6	0.12915348	0.13232675	1002.59	-0.00458633	0.00012513	1532.6	-0.00755634	0.00000299	2062.6	0.00229438	0.00486629	2592.6	-0.02449083	0	
472.8	0.12913213	0.1322645	1002.79	-0.00502545	0.00012417	1532.8	-0.00785655	0.00000294	2062.8	0.00289787	0.00485373	2592.8	-0.02409207	0	
473	0.12772151	0.13220227	1002.99	-0.00552706	0.00012322	1533	-0.00873454	0.00000289	2063	0.00255039	0.00484119	2593	-0.02362077	0	
473.2	0.12759605	0.13214007	1003.19	-0.00631558	0.00012227	1533.2	-0.00939432	0.00000284	2063.2	0.00289321	0.00482869	2593.2	-0.0232203	0	
473.4	0.12651657	0.1320779	1003.39	-0.00696376	0.00012133	1533.4	-0.00927922	0.00000279	2063.4	0.00374411	0.00481623	2593.4	-0.02338735	0	
473.6	0.12643694	0.13201576	1003.59	-0.00802168	0.0001204	1533.6	-0.00879742	0.00000274	2063.6	0.00448614	0.00480379	2593.6	-0.02285599	0	
473.8	0.12638359	0.13195365	1003.79	-0.00900011	0.00011948	1533.8	-0.008478	0.00000269	2063.8	0.00408358	0.00479139	2593.8	-0.02291284	0	
474	0.12719826	0.13189157	1003.99	-0.01026328	0.00011856	1534	-0.00791231	0.00000265	2064	0.00439981	0.00477902	2594	-0.02262552	0	
474.2	0.12788497	0.13182952	1004.19	-0.01138371	0.00011765	1534.2	-0.00781353	0.0000026	2064.2	0.00464292	0.00476668	2594.2	-0.0235037	0	
474.4	0.12720495	0.1317675	1004.39	-0.01171082	0.00011674	1534.4	-0.00764803	0.00000256	2064.4	0.00578118	0.00475437	2594.4	-0.02342107	0	
474.6	0.12795319	0.1317055	1004.59	-0.01202779	0.00011585	1534.6	-0.00714882	0.00000251	2064.6	0.00582053	0.0047421	2594.6	-0.02385612	0	
474.8	0.12842956	0.13164354	1004.79	-0.0114931	0.00011496	1534.8	-0.007033	0.00000247	2064.8	0.0055336	0.00472985	2594.8	-0.02387192	0	
475	0.12851988	0.1315816	1004.99	-0.01124579	0.00011407	1535	-0.00771234	0.00000243	2065	0.00545008	0.00471764	2595	-0.02386176	0	
475.2	0.12849662	0.1315197	1005.19	-0.01008103	0.0001132	1535.2	-0.007764	0.00000239	2065.2	0.00481586	0.00470546	2595.2	-0.02395847	0	
475.4	0.12792722	0.13145782	1005.39	-0.00894915	0.00011233	1535.4	-0.00826656	0.00000234	2065.4	0.00353247	0.00469331	2595.4	-0.02377755	0	
475.6	0.12748106	0.13139597	1005.59	-0.00882522	0.00011147	1535.6	-0.00842612	0.0000023	2065.6	0.00206508	0.0046812	2595.6	-0.02411205	0	
475.8	0.12722758	0.13133415	1005.79	-0.00817164	0.00011061	1535.8	-0.00996906	0.00000226	2065.8	0.00184338	0.00466911	2595.8	-0.0240453	0	
476	0.12730548	0.13127236	1005.99	-0.00886394	0.00010976	1536	-0.00962693	0.00000223	2066	0.00122428	0.00465705	2596	-0.02360042	0	
476.2	0.12612532	0.1312106	1006.19	-0.00927747	0.00010892	1536.2	-0.01014249	0.00000219	2066.2	0.00043437	0.00464503	2596.2	-0.02316918	0	
476.4	0.12610935	0.13114887	1006.39	-0.01013206	0.00010808	1536.4	-0.0096877	0.00000215	2066.4	0.00016135	0.00463304	2596.4	-0.02349069	0	
476.6	0.12519787	0.13108717	1006.59	-0.01050119	0.00010725	1536.6	-0.00984958	0.00000211	2066.6	0.00067792	0.00462108	2596.6	-0.02331703	0	
476.8	0.12464559	0.1310255	1006.79	-0.01103478	0.00010643	1536.8	-0.00972145	0.00000208	2066.8	0.0016074	0.00460914	2596.8	-0.02247596	0	
477	0.12427057	0.13096385	1006.99	-0.01121555	0.00010561	1537	-0.00909613	0.00000204	2067	0.00215794	0.00459724	2597	-0.02140038	0	
477.2	0.12356436	0.13090224	1007.19	-0.01094051	0.0001048	1537.2	-0.00845731	0.00000201	2067.2	0.00301508	0.00458537	2597.2	-0.02099401	0	
477.4	0.12346514	0.13084065	1007.39	-0.01070204	0.00010399	1537.4	-0.00799015	0.00000197	2067.4	0.00388035	0.00457354	2597.4	-0.02067065	0	
477.6	0.12385186	0.13077909	1007.59	-0.01150744	0.00010319	1537.6	-0.00688343	0.00000194	2067.6	0.00450301	0.00456173	2597.6	-0.0195397	0	
477.8	0.12418957	0.13071756	1007.79	-0.01194803	0.0001024	1537.8	-0.00739976	0.0000019	2067.8	0.00494552	0.00454995	2597.8	-0.01940749	0	
478	0.12506628	0.13065606	1007.99	-0.01188346	0.00010162	1538	-0.00698775	0.00000187	2068	0.00689722	0.0045382	2598	-0.01922059	0	
478.2	0.12497347	0.13059459	1008.19	-0.01111325	0.00010083	1538.2	-0.00679842	0.00000184	2068.2	0.00683689	0.00452649	2598.2	-0.01980821	0	
478.4	0.12582305	0.13053315	1008.39	-0.01107405	0.00010006	1538.4	-0.00778755	0.00000181	2068.4	0.00744043	0.0045148	2598.4	-0.02115721	0	
478.6	0.12644222	0.13047174	1008.59	-0.01075759	0.00009929	1538.6	-0.00843165	0.00000178	2068.6	0.00719591	0.00450314	2598.6	-0.02241634	0	
478.8	0.12631169	0.13041035	1008.79	-0.01046939	0.00009853	1538.8	-0.00926852	0.00000175	2068.8	0.00635512	0.00449151	2598.8	-0.02301066	0	
479	0.12630815	0.130349	1008.99	-0.00931766	0.00009777	1539	-0.01051649	0.00000172	2069	0.00678667	0.00447992	2599	-0.02454222	0	
479.2	0.12722645	0.13028767	1009.19	-0.00902666	0.00009702	1539.2	-0.01013834	0.00000169	2069.2	0.00663898	0.00446835	2599.2	-0.02530834	0	
479.4	0.12749552	0.13022637	1009.39	-0.00926707	0.00009628	1539.4	-0.01058488	0.00000166	2069.4	0.00549151	0.00445682	2599.4	-0.02534166	0	
479.6	0.12759614	0.13016511	1009.59	-0.00969927	0.00009554	1539.6	-0.01029522	0.00000163	2069.6	0.00587419	0.00444531	2599.6	-0.02538493	0	
479.8	0.12717427	0.13010387	1009.79	-0.00980843	0.0000948	1539.8	-0.01080477	0.0000016	2069.8	0.00576542	0.00443383	2599.8	-0.02532602	0	
480	0.12721329	0.13004266	1009.99	-0.01037611	0.00009407	1540	-0.00959179	0.00000157	2070	0.00577001	0.00442238	2600	-0.02540614	0	
480.2	0.12609873	0.12998147	1010.19	-0.01148617	0.00009335	1540.2	-0.00907564	0.00000155	2070.2	0.00501766	0.00441097	2600.2	-0.02584231	0	
480.4	0.12564537	0.12992032	1010.39	-0.01133437	0.00009263	1540.4	-0.00890649	0.00000152	2070.4	0.00471566	0.00439958	2600.4	-0.02591092	0	
480.6	0.12479352	0.1298592	1010.59	-0.01056462	0.00009192	1540.6	-0.00872859	0.00000149	2070.6	0.00463467	0.00438822	2600.6	-0.02551651	0	
480.8	0.12459699	0.1297981	1010.79	-0.01078537	0.00009122	1540.8	-0.00833482	0.00000147	2070.8	0.00501663	0.00437689	2600.8	-0.02371974	0	
481	0.12489181	0.12973703	1010.99	-0.0113648	0.00009052	1541	-0.00787207	0.00000144	2071	0.00501479	0.00436559	2601	-0.02243878	0	
481.2	0.1240491	0.12967599	1011.19	-0.01133433	0.00008982	1541.2	-0.00818264	0.00000142	2071.2	0.00484816	0.00435432	2601.2	-0.02187447	0	
481.4	0.12411313	0.12961499	1011.39	-0.01215059	0.00008913	1541.4	-0.00813617	0.00000139	2071.4	0.00466072	0.00434307	2601.4	-0.02137034	0	
481.6	0.12415293	0.129554	1011.59	-0.01333896	0.00008845	1541.6	-0.00821468	0.00000137	2071.6	0.00448054	0.00433186	2601.6	-0.02054853	0	
481.8	0.12425641	0.12949305	1011.79	-0.01381628	0.00008777	1541.8	-0.00945851	0.00000135	2071.8	0.00509612	0.00432068	2601.8	-0.02054966	0	
482	0.1251466	0.12943213	1011.99	-0.01393115	0.00008709	1542	-0.00918361	0.00000132	2072	0.00544292	0.00430952	2602	-0.02049411	0	
482.2	0.12519563	0.12937123	1012.19	-0.01384595	0.00008642	1542.2	-0.00953051	0.0000013	2072.2	0.00467921	0.00429839	2602.2	-0.02111842	0	
482.4	0.1257023	0.12931037	1012.39	-0.01440148	0.00008576	1542.4	-0.01067057	0.00000128	2072.4	0.00417284	0.0042873	2602.4	-0.0212845	0	
482.6	0.12542287	0.12924953	1012.59	-0.01420323	0.0000851	1542.6	-0.01107647	0.00000126	2072.6	0.00321562	0.00427623	2602.6	-0.02075258	0	
482.8	0.12529486	0.12918872	1012.79	-0.01353567	0.00008445	1542.8	-0.01138727	0.00000123	2072.8	0.00203099	0.00426519	2602.8	-0.02061814	0	
483	0.12542676	0.12912794	1012.99	-0.01239487	0.0000838	1543	-0.01139341	0.00000121	2073	0.00206487	0.00425417	2603	-0.02069516	0	
483.2	0.12549729	0.12906719	1013.19	-0.0131636	0.00008316	1543.2	-0.0109986	0.00000119	2073.2	0.0014723	0.00424319	2603.2	-0.02077233	0	
483.4	0.12475236	0.12900647	1013.39	-0.01289842	0.00008252	1543.4	-0.01126748	0.00000117	2073.4	0.00161743	0.00423223	2603.4	-0.02085364	0	
483.6	0.12407872	0.12894577	1013.59	-0.01265149	0.00008188	1543.6	-0.0101788	0.00000115	2073.6	0.00258121	0.00422131	2603.6	-0.02043328	0	
483.8	0.12331702	0.1288851	1013.79	-0.01258437	0.00008125	1543.8	-0.00974519	0.00000113	2073.8	0.00249172	0.00421041	2603.8	-0.02062941	0	
484	0.12245683	0.12882447	1013.99	-0.0124553	0.00008063	1544	-0.00921513	0.00000111	2074	0.00307453	0.00419954	2604	-0.02014793	0	
484.2	0.12155173	0.12876386	1014.19	-0.01124085	0.00008001	1544.2	-0.00931138	0.00000109	2074.2	0.00308243	0.00418869	2604.2	-0.02020489	0	
484.4	0.12096211	0.12870328	1014.39	-0.0100753	0.0000794	1544.4	-0.0091886	0.00000107	2074.4	0.00341162	0.00417788	2604.4	-0.02088656	0	
484.6	0.12097599	0.12864273	1014.59	-0.00959119	0.00007879	1544.6	-0.00845213	0.00000106	2074.6	0.00514565	0.00416709	2604.6	-0.02155633	0	
484.8	0.12039639	0.1285822	1014.79	-0.01036034	0.00007818	1544.8	-0.0080682	0.00000104	2074.8	0.00680207	0.00415633	2604.8	-0.02139778	0	
485	0.12027644	0.12852171	1014.99	-0.01075951	0.00007758	1545	-0.00680971	0.00000102	2075	0.00861959	0.0041456	2605	-0.0223505	0	
485.2	0.11940123	0.12846124	1015.19	-0.01154961	0.00007699	1545.2	-0.00689265	0.000001	2075.2	0.00880558	0.0041349	2605.2	-0.02332297	0	
485.4	0.1201622	0.1284008	1015.39	-0.01126904	0.00007639	1545.4	-0.00666184	0.00000099	2075.4	0.00901949	0.00412422	2605.4	-0.02348937	0	
485.6	0.12112794	0.12834039	1015.59	-0.01218795	0.00007581	1545.6	-0.00696808	0.00000097	2075.6	0.00948068	0.00411358	2605.6	-0.02329492	0	
485.8	0.12146496	0.12828001	1015.79	-0.01246109	0.00007523	1545.8	-0.00666409	0.00000095	2075.8	0.00982349	0.00410295	2605.8	-0.02434838	0	
486	0.1220683	0.12821966	1015.99	-0.01218286	0.00007465	1546	-0.00632733	0.00000094	2076	0.00954503	0.00409236	2606	-0.02427494	0	
486.2	0.1225256	0.12815933	1016.19	-0.01188711	0.00007407	1546.2	-0.00627406	0.00000092	2076.2	0.00976064	0.0040818	2606.2	-0.02483466	0	
486.4	0.12232267	0.12809904	1016.39	-0.01172165	0.0000735	1546.4	-0.00665955	0.0000009	2076.4	0.00852723	0.00407126	2606.4	-0.0249521	0	
486.6	0.1223607	0.12803877	1016.59	-0.01141904	0.00007294	1546.6	-0.00773226	0.00000089	2076.6	0.0075563	0.00406075	2606.6	-0.02637016	0	
486.8	0.12293864	0.12797853	1016.79	-0.01108606	0.00007238	1546.8	-0.00856388	0.00000087	2076.8	0.00651022	0.00405026	2606.8	-0.02711989	0	
487	0.12368486	0.12791832	1016.99	-0.01117943	0.00007182	1547	-0.00849214	0.00000086	2077	0.00617771	0.0040398	2607	-0.02739825	0	
487.2	0.12336059	0.12785814	1017.19	-0.01099373	0.00007127	1547.2	-0.00893711	0.00000084	2077.2	0.00533901	0.00402937	2607.2	-0.02764349	0	
487.4	0.12359254	0.12779798	1017.39	-0.01079868	0.00007073	1547.4	-0.01004898	0.00000083	2077.4	0.00441762	0.00401897	2607.4	-0.02795889	0	
487.6	0.12311333	0.12773786	1017.59	-0.01049468	0.00007018	1547.6	-0.01052576	0.00000081	2077.6	0.00229419	0.00400859	2607.6	-0.02741103	0	
487.8	0.12268086	0.12767776	1017.79	-0.01015557	0.00006964	1547.8	-0.01137897	0.0000008	2077.8	0.00165645	0.00399824	2607.8	-0.02591637	0	
488	0.12150727	0.12761769	1017.99	-0.00960788	0.00006911	1548	-0.01152508	0.00000079	2078	0.00160116	0.00398792	2608	-0.02484101	0	
488.2	0.12162522	0.12755765	1018.19	-0.00886486	0.00006858	1548.2	-0.01199838	0.00000077	2078.2	0.00175148	0.00397762	2608.2	-0.02432192	0	
488.4	0.12154991	0.12749764	1018.39	-0.00872874	0.00006805	1548.4	-0.01170545	0.00000076	2078.4	0.0019948	0.00396735	2608.4	-0.02390183	0	
488.6	0.12117845	0.12743765	1018.59	-0.00900433	0.00006753	1548.6	-0.01141177	0.00000075	2078.6	0.00322937	0.00395711	2608.6	-0.02313305	0	
488.8	0.120252	0.12737769	1018.79	-0.01027457	0.00006701	1548.8	-0.01104859	0.00000073	2078.8	0.00442816	0.00394689	2608.8	-0.02239081	0	
489	0.11991369	0.12731777	1018.99	-0.0110794	0.00006649	1549	-0.00956791	0.00000072	2079	0.00509379	0.0039367	2609	-0.02143337	0	
489.2	0.11955171	0.12725787	1019.19	-0.0112181	0.00006598	1549.2	-0.00934041	0.00000071	2079.2	0.00407605	0.00392654	2609.2	-0.0197232	0	
489.4	0.12046838	0.12719799	1019.39	-0.01046523	0.00006548	1549.4	-0.00857748	0.0000007	2079.4	0.00372092	0.0039164	2609.4	-0.01836472	0	
489.6	0.11999176	0.12713815	1019.59	-0.01179861	0.00006497	1549.6	-0.0081494	0.00000068	2079.6	0.00305007	0.00390629	2609.6	-0.01847753	0	
489.8	0.12046154	0.12707834	1019.79	-0.01202312	0.00006447	1549.8	-0.00739909	0.00000067	2079.8	0.00343011	0.0038962	2609.8	-0.01916516	0	
490	0.12139553	0.12701855	1019.99	-0.01180558	0.00006398	1550	-0.00730416	0.00000066	2080	0.00364779	0.00388615	2610	-0.01913667	0	
490.2	0.12214731	0.12695879	1020.19	-0.01223756	0.00006349	1550.2	-0.00714698	0.00000065	2080.2	0.00431343	0.00387611	2610.2	-0.02040772	0	
490.4	0.12189332	0.12689906	1020.39	-0.01164489	0.000063	1550.4	-0.00746595	0.00000064	2080.4	0.00336968	0.0038661	2610.4	-0.02171725	0	
490.6	0.12232034	0.12683935	1020.59	-0.01225833	0.00006252	1550.6	-0.00809159	0.00000063	2080.6	0.0027086	0.00385612	2610.6	-0.02365326	0	
490.8	0.12301626	0.12677968	1020.79	-0.01214429	0.00006204	1550.8	-0.00808388	0.00000062	2080.8	0.00247872	0.00384617	2610.8	-0.02373677	0	
491	0.12276862	0.12672003	1020.99	-0.01202234	0.00006156	1551	-0.00855774	0.00000061	2081	0.00189547	0.00383624	2611	-0.02488768	0	
491.2	0.12215576	0.12666041	1021.19	-0.01152243	0.00006109	1551.2	-0.00843216	0.0000006	2081.2	0.00170117	0.00382633	2611.2	-0.02487675	0	
491.4	0.12261768	0.12660082	1021.39	-0.01107948	0.00006062	1551.4	-0.00914003	0.00000059	2081.4	0.0011906	0.00381645	2611.4	-0.02556517	0	
491.6	0.12194015	0.12654126	1021.59	-0.01016794	0.00006015	1551.6	-0.00896857	0.00000058	2081.6	0.00029546	0.0038066	2611.6	-0.02354203	0	
491.8	0.1215989	0.12648172	1021.79	-0.0095808	0.00005969	1551.8	-0.00931553	0.00000057	2081.8	0.00166888	0.00379677	2611.8	-0.02244919	0	
492	0.12113341	0.12642222	1021.99	-0.01004602	0.00005923	1552	-0.01033291	0.00000056	2082	0.00157871	0.00378697	2612	-0.02241967	0	
492.2	0.12081416	0.12636274	1022.19	-0.01006572	0.00005878	1552.2	-0.01109153	0.00000055	2082.2	0.00253215	0.00377719	2612.2	-0.02205566	0	
492.4	0.12036733	0.12630329	1022.39	-0.00962849	0.00005833	1552.4	-0.01078374	0.00000054	2082.4	0.00313937	0.00376744	2612.4	-0.02121444	0	
492.6	0.11995633	0.12624387	1022.59	-0.01018694	0.00005788	1552.6	-0.01036725	0.00000053	2082.6	0.00349634	0.00375771	2612.6	-0.02086626	0	
492.8	0.11997979	0.12618447	1022.79	-0.01068241	0.00005743	1552.8	-0.00959765	0.00000052	2082.8	0.00430122	0.00374801	2612.8	-0.02056336	0	
493	0.12037537	0.1261251	1022.99	-0.01152824	0.00005699	1553	-0.00982976	0.00000051	2083	0.00468198	0.00373833	2613	-0.02000527	0	
493.2	0.12027059	0.12606576	1023.19	-0.01164458	0.00005655	1553.2	-0.01014124	0.0000005	2083.2	0.00392078	0.00372868	2613.2	-0.0208812	0	
493.4	0.12058689	0.12600645	1023.39	-0.01100812	0.00005612	1553.4	-0.01063363	0.00000049	2083.4	0.00296518	0.00371905	2613.4	-0.02155396	0	
493.6	0.12096655	0.12594717	1023.59	-0.01111213	0.00005569	1553.6	-0.01021576	0.00000048	2083.6	0.0029548	0.00370945	2613.6	-0.02270638	0	
493.8	0.12195166	0.12588792	1023.79	-0.0110399	0.00005526	1553.8	-0.00960945	0.00000048	2083.8	0.00328428	0.00369987	2613.8	-0.02299986	0	
494	0.12237214	0.12582869	1023.99	-0.01178038	0.00005484	1554	-0.00909989	0.00000047	2084	0.00239683	0.00369032	2614	-0.02372186	0	
494.2	0.12305474	0.12576949	1024.19	-0.01185374	0.00005442	1554.2	-0.009324	0.00000046	2084.2	0.0012952	0.00368079	2614.2	-0.02525375	0	
494.4	0.12301245	0.12571032	1024.39	-0.01245752	0.000054	1554.4	-0.00978698	0.00000045	2084.4	0.00053526	0.00367129	2614.4	-0.02680333	0	
494.6	0.12273632	0.12565117	1024.59	-0.01250386	0.00005358	1554.6	-0.01035696	0.00000044	2084.6	-0.00000861	0.00366181	2614.6	-0.02792733	0	
494.8	0.12178817	0.12559206	1024.79	-0.01217787	0.00005317	1554.8	-0.01013736	0.00000044	2084.8	0.00005069	0.00365236	2614.8	-0.02791062	0	
495	0.12168635	0.12553297	1024.99	-0.01224152	0.00005276	1555	-0.0095196	0.00000043	2085	0.00023322	0.00364293	2615	-0.02839634	0	
495.2	0.12187917	0.12547391	1025.19	-0.01166413	0.00005236	1555.2	-0.00800271	0.00000042	2085.2	0.00036336	0.00363352	2615.2	-0.02735497	0	
495.4	0.12278729	0.12541488	1025.39	-0.01180244	0.00005196	1555.4	-0.00855534	0.00000041	2085.4	0.00012001	0.00362414	2615.4	-0.02721548	0	
495.6	0.12315137	0.12535587	1025.59	-0.01207343	0.00005156	1555.6	-0.00807368	0.00000041	2085.6	-0.00008568	0.00361478	2615.6	-0.02615979	0	
495.8	0.12252457	0.12529689	1025.79	-0.0124598	0.00005116	1555.8	-0.00814878	0.0000004	2085.8	0.00070741	0.00360545	2615.8	-0.02654475	0	
496	0.12249086	0.12523794	1025.99	-0.01285585	0.00005077	1556	-0.00796739	0.00000039	2086	0.00038145	0.00359614	2616	-0.02584775	0	
496.2	0.12162644	0.12517902	1026.19	-0.01275386	0.00005038	1556.2	-0.00733099	0.00000039	2086.2	0.00157864	0.00358686	2616.2	-0.02484739	0	
496.4	0.12175843	0.12512013	1026.39	-0.01290751	0.00004999	1556.4	-0.00625914	0.00000038	2086.4	0.00182376	0.00357759	2616.4	-0.02314456	0	
496.6	0.12233036	0.12506126	1026.59	-0.01306569	0.00004961	1556.6	-0.00599344	0.00000037	2086.6	0.00141358	0.00356836	2616.6	-0.02272294	0	
496.8	0.12282676	0.12500242	1026.79	-0.01349312	0.00004923	1556.8	-0.00611753	0.00000037	2086.8	0.00209253	0.00355914	2616.8	-0.02230878	0	
497	0.12308429	0.12494361	1026.99	-0.01408631	0.00004885	1557	-0.00663953	0.00000036	2087	0.00197222	0.00354996	2617	-0.02303849	0	
497.2	0.12309414	0.12488483	1027.19	-0.01267926	0.00004847	1557.2	-0.0056538	0.00000035	2087.2	0.00115236	0.00354079	2617.2	-0.02406466	0	
497.4	0.12318572	0.12482607	1027.39	-0.011252	0.0000481	1557.4	-0.0056427	0.00000035	2087.4	0.00092349	0.00353165	2617.4	-0.0236396	0	
497.6	0.12378934	0.12476735	1027.59	-0.01128055	0.00004773	1557.6	-0.00537215	0.00000034	2087.6	0.00160743	0.00352253	2617.6	-0.02329954	0	
497.8	0.12409009	0.12470865	1027.79	-0.0112806	0.00004736	1557.8	-0.00534131	0.00000034	2087.8	0.00133272	0.00351343	2617.8	-0.02274435	0	
498	0.12438086	0.12464997	1027.99	-0.01136986	0.000047	1558	-0.00589874	0.00000033	2088	0.00148096	0.00350436	2618	-0.02282565	0	
498.2	0.12493412	0.12459133	1028.19	-0.01011161	0.00004664	1558.2	-0.00673041	0.00000032	2088.2	0.00193947	0.00349532	2618.2	-0.02330442	0	
498.4	0.12432936	0.12453271	1028.39	-0.01021859	0.00004628	1558.4	-0.00784857	0.00000032	2088.4	0.00214628	0.00348629	2618.4	-0.023684	0	
498.6	0.12311507	0.12447412	1028.59	-0.00924619	0.00004593	1558.6	-0.00805321	0.00000031	2088.6	0.00225218	0.00347729	2618.6	-0.02392235	0	
498.8	0.12213022	0.12441556	1028.79	-0.00933372	0.00004557	1558.8	-0.00733162	0.00000031	2088.8	0.00253731	0.00346831	2618.8	-0.02270952	0	
499	0.12192335	0.12435702	1028.99	-0.00950797	0.00004522	1559	-0.00740252	0.0000003	2089	0.00365503	0.00345936	2619	-0.02288028	0	
499.2	0.12157516	0.12429852	1029.19	-0.00929495	0.00004488	1559.2	-0.0070029	0.0000003	2089.2	0.00345206	0.00345043	2619.2	-0.02276328	0	
499.4	0.12131877	0.12424004	1029.39	-0.01028209	0.00004453	1559.4	-0.00795134	0.00000029	2089.4	0.00379581	0.00344152	2619.4	-0.02308327	0	
499.6	0.12064001	0.12418159	1029.59	-0.01073358	0.00004419	1559.6	-0.00772857	0.00000029	2089.6	0.0043939	0.00343263	2619.6	-0.02286069	0	
499.8	0.11985569	0.12412316	1029.79	-0.01074579	0.00004385	1559.8	-0.00698024	0.00000028	2089.8	0.00521341	0.00342377	2619.8	-0.02136899	0	
500	0.11945594	0.12406476	1029.99	-0.01115795	0.00004351	1560	-0.00718779	0.00000028	2090	0.00532447	0.00341493	2620	-0.02023453	0	
500.2	0.11891322	0.12400639	1030.19	-0.01136667	0.00004318	1560.2	-0.00702361	0.00000027	2090.2	0.00541623	0.00340611	2620.2	-0.01956164	0	
500.4	0.11973905	0.12394805	1030.39	-0.0120648	0.00004285	1560.4	-0.00677647	0.00000027	2090.4	0.00572235	0.00339732	2620.4	-0.01854692	0	
500.6	0.12045667	0.12388974	1030.59	-0.01157327	0.00004252	1560.6	-0.00772896	0.00000026	2090.6	0.0049313	0.00338855	2620.6	-0.01949916	0	
500.8	0.12084918	0.12383145	1030.79	-0.01212344	0.00004219	1560.8	-0.0079163	0.00000026	2090.8	0.00459491	0.0033798	2620.8	-0.02016813	0	
501	0.12080228	0.12377319	1030.99	-0.01186137	0.00004187	1561	-0.00773551	0.00000025	2091	0.00402882	0.00337107	2621	-0.02147284	0	
501.2	0.12149397	0.12371496	1031.19	-0.01185449	0.00004155	1561.2	-0.00848976	0.00000025	2091.2	0.00308652	0.00336237	2621.2	-0.02132924	0	
501.4	0.12193758	0.12365675	1031.39	-0.01236572	0.00004123	1561.4	-0.00918059	0.00000025	2091.4	0.0023591	0.00335369	2621.4	-0.02178648	0	
501.6	0.12229381	0.12359858	1031.59	-0.01248201	0.00004091	1561.6	-0.00986765	0.00000024	2091.6	0.00219151	0.00334503	2621.6	-0.02153031	0	
501.8	0.12276741	0.12354043	1031.79	-0.0122655	0.0000406	1561.8	-0.01020907	0.00000024	2091.8	0.00263548	0.00333639	2621.8	-0.02284569	0	
502	0.12288156	0.1234823	1031.99	-0.01260085	0.00004028	1562	-0.01055854	0.00000023	2092	0.00243749	0.00332778	2622	-0.02328912	0	
502.2	0.12390745	0.12342421	1032.19	-0.01198029	0.00003997	1562.2	-0.01093786	0.00000023	2092.2	0.00154784	0.00331919	2622.2	-0.02430386	0	
502.4	0.12389762	0.12336614	1032.39	-0.012233	0.00003967	1562.4	-0.01177037	0.00000023	2092.4	0.00069668	0.00331062	2622.4	-0.02449841	0	
502.6	0.12354353	0.1233081	1032.59	-0.01219046	0.00003936	1562.6	-0.01215425	0.00000022	2092.6	0.00039549	0.00330207	2622.6	-0.02475445	0	
502.8	0.12296351	0.12325008	1032.79	-0.01238378	0.00003906	1562.8	-0.01094991	0.00000022	2092.8	-0.00001829	0.00329354	2622.8	-0.02427002	0	
503	0.1220831	0.1231921	1032.99	-0.01169981	0.00003876	1563	-0.01154451	0.00000021	2093	-0.00007132	0.00328504	2623	-0.02512107	0	
503.2	0.12113731	0.12313414	1033.19	-0.01056501	0.00003846	1563.2	-0.01121419	0.00000021	2093.2	-0.0009837	0.00327656	2623.2	-0.0252798	0	
503.4	0.12014224	0.12307621	1033.39	-0.01078979	0.00003817	1563.4	-0.01087673	0.00000021	2093.4	-0.00081676	0.0032681	2623.4	-0.02491584	0	
503.6	0.11938323	0.1230183	1033.59	-0.01056125	0.00003787	1563.6	-0.01059444	0.0000002	2093.6	-0.00004939	0.00325966	2623.6	-0.02433312	0	
503.8	0.11861738	0.12296042	1033.79	-0.01003708	0.00003758	1563.8	-0.0091921	0.0000002	2093.8	0.00045311	0.00325124	2623.8	-0.02330633	0	
504	0.11770972	0.12290257	1033.99	-0.01016638	0.00003729	1564	-0.00927773	0.0000002	2094	0.00028889	0.00324285	2624	-0.0234083	0	
504.2	0.11720609	0.12284475	1034.19	-0.00981407	0.00003701	1564.2	-0.00901156	0.00000019	2094.2	0.00095336	0.00323448	2624.2	-0.02351363	0	
504.4	0.1173351	0.12278696	1034.39	-0.01009825	0.00003672	1564.4	-0.00965837	0.00000019	2094.4	0.00190061	0.00322613	2624.4	-0.02303785	0	
504.6	0.11753627	0.12272919	1034.59	-0.01013107	0.00003644	1564.6	-0.01000529	0.00000019	2094.6	0.00187602	0.0032178	2624.6	-0.02446785	0	
504.8	0.11671642	0.12267145	1034.79	-0.01039735	0.00003616	1564.8	-0.01011313	0.00000018	2094.8	0.00168576	0.00320949	2624.8	-0.0243171	0	
505	0.11676187	0.12261373	1034.99	-0.01088835	0.00003588	1565	-0.00975649	0.00000018	2095	0.00201403	0.0032012	2625	-0.02460096	0	
505.2	0.11797438	0.12255604	1035.19	-0.01143092	0.00003561	1565.2	-0.0113122	0.00000018	2095.2	0.00222675	0.00319294	2625.2	-0.02482343	0	
505.4	0.11801268	0.12249839	1035.39	-0.01185002	0.00003533	1565.4	-0.01153742	0.00000017	2095.4	0.00281958	0.00318469	2625.4	-0.02509076	0	
505.6	0.11865038	0.12244075	1035.59	-0.01205182	0.00003506	1565.6	-0.01271997	0.00000017	2095.6	0.00313561	0.00317647	2625.6	-0.02560623	0	
505.8	0.11984971	0.12238315	1035.79	-0.01256834	0.00003479	1565.8	-0.01308945	0.00000017	2095.8	0.00265532	0.00316827	2625.8	-0.02604365	0	
506	0.12075241	0.12232557	1035.99	-0.01259046	0.00003453	1566	-0.01328972	0.00000017	2096	0.00181975	0.00316009	2626	-0.02583097	0	
506.2	0.12192652	0.12226802	1036.19	-0.01187596	0.00003426	1566.2	-0.014225	0.00000016	2096.2	0.00141999	0.00315193	2626.2	-0.02652074	0	
506.4	0.12216325	0.12221049	1036.39	-0.01268189	0.000034	1566.4	-0.01461866	0.00000016	2096.4	0.00061716	0.00314379	2626.4	-0.02604437	0	
506.6	0.12151175	0.122153	1036.59	-0.01239058	0.00003374	1566.6	-0.01440116	0.00000016	2096.6	-0.00031411	0.00313568	2626.6	-0.02618728	0	
506.8	0.12071348	0.12209553	1036.79	-0.01187765	0.00003348	1566.8	-0.01265157	0.00000015	2096.8	-0.000368	0.00312758	2626.8	-0.02608854	0	
507	0.12060964	0.12203808	1036.99	-0.01171294	0.00003322	1567	-0.01296432	0.00000015	2097	-0.00109735	0.0031195	2627	-0.02651611	0	
507.2	0.1198753	0.12198067	1037.19	-0.01176893	0.00003297	1567.2	-0.01255228	0.00000015	2097.2	-0.00132259	0.00311145	2627.2	-0.02612227	0	
507.4	0.11922913	0.12192328	1037.39	-0.01238132	0.00003271	1567.4	-0.01172669	0.00000015	2097.4	-0.00135201	0.00310342	2627.4	-0.02497313	0	
507.6	0.11837013	0.12186591	1037.59	-0.01267291	0.00003246	1567.6	-0.01128691	0.00000014	2097.6	-0.00013607	0.0030954	2627.6	-0.02459982	0	
507.8	0.11778483	0.12180858	1037.79	-0.01323944	0.00003221	1567.8	-0.0100942	0.00000014	2097.8	-0.00014569	0.00308741	2627.8	-0.02449597	0	
508	0.11730938	0.12175127	1037.99	-0.01298502	0.00003196	1568	-0.01002762	0.00000014	2098	0.00002572	0.00307944	2628	-0.02448921	0	
508.2	0.11730705	0.12169399	1038.19	-0.01336848	0.00003172	1568.2	-0.01037322	0.00000014	2098.2	0.00082965	0.00307149	2628.2	-0.02455197	0	
508.4	0.11755566	0.12163674	1038.39	-0.01362753	0.00003148	1568.4	-0.01080339	0.00000013	2098.4	0.0012126	0.00306356	2628.4	-0.02475313	0	
508.6	0.11836451	0.12157951	1038.59	-0.01397547	0.00003123	1568.6	-0.01102287	0.00000013	2098.6	0.00178814	0.00305565	2628.6	-0.02568887	0	
508.8	0.1185378	0.12152231	1038.79	-0.01345554	0.00003099	1568.8	-0.01060501	0.00000013	2098.8	0.00291128	0.00304776	2628.8	-0.02410229	0	
509	0.11993001	0.12146513	1038.99	-0.01308501	0.00003076	1569	-0.01048895	0.00000013	2099	0.00359006	0.00303989	2629	-0.02480161	0	
509.2	0.12089416	0.12140799	1039.19	-0.01259002	0.00003052	1569.2	-0.01073596	0.00000013	2099.2	0.0041281	0.00303204	2629.2	-0.02479011	0	
509.4	0.12114159	0.12135087	1039.39	-0.01242607	0.00003028	1569.4	-0.0105055	0.00000012	2099.4	0.00309171	0.00302421	2629.4	-0.02428645	0	
509.6	0.12219482	0.12129378	1039.59	-0.01189127	0.00003005	1569.6	-0.01096627	0.00000012	2099.6	0.00238937	0.00301641	2629.6	-0.0258908	0	
509.8	0.12276134	0.12123671	1039.79	-0.01104693	0.00002982	1569.8	-0.01011201	0.00000012	2099.8	0.00158088	0.00300862	2629.8	-0.02578339	0	
510	0.12274499	0.12117967	1039.99	-0.01030245	0.00002959	1570	-0.00980977	0.00000012	2100	0.00155084	0.00300085	2630	-0.02667703	0	
510.2	0.12258116	0.12112266	1040.19	-0.0096924	0.00002937	1570.2	-0.00934376	0.00000011	2100.2	0.00124593	0.0029931	2630.2	-0.02758403	0	
510.4	0.12171725	0.12106567	1040.39	-0.00963781	0.00002914	1570.4	-0.00871538	0.00000011	2100.4	0.00034255	0.00298537	2630.4	-0.02744503	0	
510.6	0.1214756	0.12100871	1040.59	-0.00934245	0.00002892	1570.6	-0.00800843	0.00000011	2100.6	0.00053254	0.00297767	2630.6	-0.02780374	0	
510.8	0.12092308	0.12095178	1040.79	-0.00992783	0.00002869	1570.8	-0.0070629	0.00000011	2100.8	0.00061827	0.00296998	2630.8	-0.02796635	0	
511	0.11998387	0.12089488	1040.99	-0.01068598	0.00002847	1571	-0.00690323	0.00000011	2101	0.00072306	0.00296231	2631	-0.02693397	0	
511.2	0.11906439	0.120838	1041.19	-0.01103454	0.00002825	1571.2	-0.00721787	0.00000011	2101.2	0.00128172	0.00295466	2631.2	-0.02534466	0	
511.4	0.11833254	0.12078115	1041.39	-0.01200655	0.00002804	1571.4	-0.00677078	0.0000001	2101.4	0.00088884	0.00294703	2631.4	-0.02471119	0	
511.6	0.11805283	0.12072432	1041.59	-0.01319929	0.00002782	1571.6	-0.0064927	0.0000001	2101.6	0.00180158	0.00293943	2631.6	-0.02496202	0	
511.8	0.11787799	0.12066752	1041.79	-0.01308421	0.00002761	1571.8	-0.00699118	0.0000001	2101.8	0.00147169	0.00293184	2631.8	-0.02447979	0	
512	0.11754256	0.12061075	1041.99	-0.01319154	0.0000274	1572	-0.00735814	0.0000001	2102	0.00163094	0.00292427	2632	-0.02373128	0	
512.2	0.11825644	0.12055401	1042.19	-0.01373826	0.00002719	1572.2	-0.00809653	0.0000001	2102.2	0.00224548	0.00291672	2632.2	-0.02402604	0	
512.4	0.11931088	0.12049729	1042.39	-0.0146388	0.00002698	1572.4	-0.00906746	0.00000009	2102.4	0.00296165	0.00290919	2632.4	-0.02388026	0	
512.6	0.11968334	0.1204406	1042.59	-0.01494254	0.00002677	1572.6	-0.00981465	0.00000009	2102.6	0.00379197	0.00290167	2632.6	-0.02393987	0	
512.8	0.11999416	0.12038393	1042.79	-0.01562721	0.00002656	1572.8	-0.01019779	0.00000009	2102.8	0.00365945	0.00289418	2632.8	-0.02362668	0	
513	0.12089726	0.1203273	1042.99	-0.01511966	0.00002636	1573	-0.01029238	0.00000009	2103	0.00294604	0.00288671	2633	-0.02474318	0	
513.2	0.12189084	0.12027069	1043.19	-0.01455288	0.00002616	1573.2	-0.01122758	0.00000009	2103.2	0.00259349	0.00287926	2633.2	-0.02507801	0	
513.4	0.12225806	0.1202141	1043.39	-0.01365378	0.00002596	1573.4	-0.01221688	0.00000009	2103.4	0.00165531	0.00287182	2633.4	-0.02568538	0	
513.6	0.12256905	0.12015754	1043.59	-0.0131081	0.00002576	1573.6	-0.01275445	0.00000009	2103.6	0.00133396	0.00286441	2633.6	-0.02721703	0	
513.8	0.12214702	0.12010101	1043.79	-0.01187451	0.00002556	1573.8	-0.01326001	0.00000008	2103.8	0.00090538	0.00285701	2633.8	-0.02724885	0	
514	0.12169672	0.12004451	1043.99	-0.01127186	0.00002536	1574	-0.01394697	0.00000008	2104	0.00060981	0.00284964	2634	-0.02810827	0	
514.2	0.12103388	0.11998803	1044.19	-0.01070665	0.00002517	1574.2	-0.0137794	0.00000008	2104.2	0.00038792	0.00284228	2634.2	-0.02913154	0	
514.4	0.12033517	0.11993158	1044.39	-0.01076788	0.00002498	1574.4	-0.01348105	0.00000008	2104.4	0.00019535	0.00283494	2634.4	-0.02893605	0	
514.6	0.11988975	0.11987515	1044.59	-0.01088829	0.00002478	1574.6	-0.01302739	0.00000008	2104.6	0.00041686	0.00282762	2634.6	-0.02850027	0	
514.8	0.11848504	0.11981875	1044.79	-0.01050204	0.00002459	1574.8	-0.01297972	0.00000008	2104.8	0.00008658	0.00282032	2634.8	-0.02786595	0	
515	0.11849941	0.11976238	1044.99	-0.0103164	0.0000244	1575	-0.01282304	0.00000008	2105	0.00110918	0.00281304	2635	-0.02648304	0	
515.2	0.11888624	0.11970604	1045.19	-0.01113935	0.00002422	1575.2	-0.01315703	0.00000007	2105.2	0.00062003	0.00280578	2635.2	-0.02689059	0	
515.4	0.11927462	0.11964972	1045.39	-0.01196178	0.00002403	1575.4	-0.01210664	0.00000007	2105.4	0.0001253	0.00279853	2635.4	-0.02680941	0	
515.6	0.11891835	0.11959342	1045.59	-0.011977	0.00002385	1575.6	-0.01154777	0.00000007	2105.6	0.00079519	0.00279131	2635.6	-0.02578671	0	
515.8	0.1187215	0.11953716	1045.79	-0.01188378	0.00002366	1575.8	-0.01106209	0.00000007	2105.8	0.00096755	0.0027841	2635.8	-0.02407703	0	
516	0.11897463	0.11948092	1045.99	-0.01320399	0.00002348	1576	-0.01088125	0.00000007	2106	0.00120674	0.00277691	2636	-0.02356073	0	
516.2	0.11985648	0.11942471	1046.19	-0.01396831	0.0000233	1576.2	-0.01055866	0.00000007	2106.2	0.00165679	0.00276974	2636.2	-0.02428492	0	
516.4	0.11959436	0.11936852	1046.39	-0.01535137	0.00002312	1576.4	-0.01108567	0.00000007	2106.4	0.00171239	0.00276259	2636.4	-0.02368512	0	
516.6	0.11877649	0.11931236	1046.59	-0.01541035	0.00002294	1576.6	-0.0114653	0.00000007	2106.6	0.00206107	0.00275546	2636.6	-0.02352236	0	
516.8	0.11947013	0.11925623	1046.79	-0.01561255	0.00002277	1576.8	-0.01106698	0.00000006	2106.8	0.00197909	0.00274834	2636.8	-0.02359748	0	
517	0.12037073	0.11920012	1046.99	-0.01484292	0.00002259	1577	-0.01094355	0.00000006	2107	0.00214585	0.00274125	2637	-0.02389107	0	
517.2	0.12058051	0.11914404	1047.19	-0.01378963	0.00002242	1577.2	-0.01238671	0.00000006	2107.2	0.00130717	0.00273417	2637.2	-0.02488099	0	
517.4	0.12065086	0.11908798	1047.39	-0.01349656	0.00002225	1577.4	-0.01224293	0.00000006	2107.4	0.00073914	0.00272711	2637.4	-0.02595988	0	
517.6	0.12006677	0.11903195	1047.59	-0.01331424	0.00002208	1577.6	-0.01216815	0.00000006	2107.6	0.0005958	0.00272007	2637.6	-0.02709972	0	
517.8	0.11971355	0.11897595	1047.79	-0.01229557	0.00002191	1577.8	-0.01219295	0.00000006	2107.8	0.00113927	0.00271305	2637.8	-0.02731489	0	
518	0.11900392	0.11891998	1047.99	-0.01217363	0.00002174	1578	-0.01189685	0.00000006	2108	0.00123445	0.00270604	2638	-0.02821463	0	
518.2	0.1183636	0.11886403	1048.19	-0.01224558	0.00002157	1578.2	-0.01171642	0.00000006	2108.2	0.00148671	0.00269906	2638.2	-0.02851638	0	
518.4	0.11835495	0.11880811	1048.39	-0.012804	0.00002141	1578.4	-0.01162611	0.00000006	2108.4	0.00113999	0.00269209	2638.4	-0.02822163	0	
518.6	0.11799277	0.11875221	1048.59	-0.0127507	0.00002124	1578.6	-0.01169377	0.00000006	2108.6	0.00132332	0.00268514	2638.6	-0.02715191	0	
518.8	0.1184712	0.11869634	1048.79	-0.01244084	0.00002108	1578.8	-0.01196054	0.00000005	2108.8	0.00208577	0.0026782	2638.8	-0.02660321	0	
519	0.11931984	0.11864049	1048.99	-0.0129944	0.00002092	1579	-0.01198751	0.00000005	2109	0.00381366	0.00267129	2639	-0.0259409	0	
519.2	0.11931799	0.11858468	1049.19	-0.01344202	0.00002076	1579.2	-0.01187176	0.00000005	2109.2	0.00319427	0.00266439	2639.2	-0.02568475	0	
519.4	0.11954812	0.11852889	1049.39	-0.01450432	0.0000206	1579.4	-0.01228621	0.00000005	2109.4	0.00316605	0.00265751	2639.4	-0.02462554	0	
519.6	0.11882728	0.11847312	1049.59	-0.01465669	0.00002044	1579.6	-0.01234776	0.00000005	2109.6	0.00377857	0.00265065	2639.6	-0.02350994	0	
519.8	0.11930277	0.11841738	1049.79	-0.01531093	0.00002028	1579.8	-0.0120685	0.00000005	2109.8	0.0041502	0.00264381	2639.8	-0.02309086	0	
520	0.11991843	0.11836167	1049.99	-0.01611704	0.00002013	1580	-0.01162849	0.00000005	2110	0.00459897	0.00263698	2640	-0.02358977	0	
520.2	0.11954439	0.11830598	1050.19	-0.01610285	0.00001997	1580.2	-0.01114166	0.00000005	2110.2	0.00446414	0.00263017	2640.2	-0.02394795	0	
520.4	0.1191823	0.11825032	1050.39	-0.01605065	0.00001982	1580.4	-0.01131088	0.00000005	2110.4	0.00490257	0.00262338	2640.4	-0.023313	0	
520.6	0.11951293	0.11819469	1050.59	-0.0154311	0.00001967	1580.6	-0.0105214	0.00000005	2110.6	0.00490716	0.00261661	2640.6	-0.02357564	0	
520.8	0.11980986	0.11813908	1050.79	-0.01482379	0.00001951	1580.8	-0.00986535	0.00000005	2110.8	0.00497544	0.00260985	2640.8	-0.02455554	0	
521	0.12010819	0.1180835	1050.99	-0.0145358	0.00001936	1581	-0.01031197	0.00000005	2111	0.00424019	0.00260311	2641	-0.02489006	0	
521.2	0.12012532	0.11802794	1051.19	-0.01387897	0.00001922	1581.2	-0.01123781	0.00000004	2111.2	0.00427267	0.00259639	2641.2	-0.0259042	0	
521.4	0.1201416	0.11797241	1051.39	-0.01372867	0.00001907	1581.4	-0.0114081	0.00000004	2111.4	0.00411379	0.00258969	2641.4	-0.02666409	0	
521.6	0.11937017	0.11791691	1051.59	-0.01316578	0.00001892	1581.6	-0.01058017	0.00000004	2111.6	0.00380248	0.002583	2641.6	-0.02721716	0	
521.8	0.11965926	0.11786143	1051.79	-0.01195615	0.00001878	1581.8	-0.01170385	0.00000004	2111.8	0.00343357	0.00257633	2641.8	-0.02683141	0	
522	0.11882994	0.11780598	1051.99	-0.01129098	0.00001863	1582	-0.0128376	0.00000004	2112	0.0022918	0.00256968	2642	-0.02749406	0	
522.2	0.11845292	0.11775056	1052.19	-0.01126121	0.00001849	1582.2	-0.01294978	0.00000004	2112.2	0.0019432	0.00256305	2642.2	-0.02716652	0	
522.4	0.11820122	0.11769516	1052.39	-0.01174182	0.00001835	1582.4	-0.01341916	0.00000004	2112.4	0.0017007	0.00255643	2642.4	-0.02707648	0	
522.6	0.11780901	0.11763978	1052.59	-0.01112063	0.00001821	1582.6	-0.01299002	0.00000004	2112.6	0.00228619	0.00254983	2642.6	-0.02613152	0	
522.8	0.11775242	0.11758444	1052.79	-0.01188324	0.00001807	1582.8	-0.01286012	0.00000004	2112.8	0.0024037	0.00254325	2642.8	-0.02479687	0	
523	0.11742291	0.11752912	1052.99	-0.01253969	0.00001793	1583	-0.01244658	0.00000004	2113	0.0027051	0.00253668	2643	-0.0247415	0	
523.2	0.11723973	0.11747382	1053.19	-0.01216268	0.00001779	1583.2	-0.01246085	0.00000004	2113.2	0.00205842	0.00253013	2643.2	-0.02450655	0	
523.4	0.11737734	0.11741855	1053.39	-0.01332728	0.00001765	1583.4	-0.01256094	0.00000004	2113.4	0.00241516	0.0025236	2643.4	-0.02461931	0	
523.6	0.11728997	0.11736331	1053.59	-0.01292946	0.00001752	1583.6	-0.01177077	0.00000004	2113.6	0.0035346	0.00251708	2643.6	-0.02453204	0	
523.8	0.1172704	0.11730809	1053.79	-0.01332593	0.00001738	1583.8	-0.01165434	0.00000004	2113.8	0.00367519	0.00251058	2643.8	-0.02467558	0	
524	0.11710354	0.1172529	1053.99	-0.01360523	0.00001725	1584	-0.01056164	0.00000003	2114	0.00386263	0.0025041	2644	-0.02460321	0	
524.2	0.11688829	0.11719774	1054.19	-0.01324029	0.00001712	1584.2	-0.01073647	0.00000003	2114.2	0.00362776	0.00249764	2644.2	-0.02522272	0	
524.4	0.117446	0.1171426	1054.39	-0.01305813	0.00001699	1584.4	-0.01028257	0.00000003	2114.4	0.00434838	0.00249119	2644.4	-0.02470356	0	
524.6	0.11739337	0.11708749	1054.59	-0.01217095	0.00001686	1584.6	-0.01043206	0.00000003	2114.6	0.00411736	0.00248476	2644.6	-0.02526551	0	
524.8	0.11778183	0.1170324	1054.79	-0.01175167	0.00001673	1584.8	-0.01042932	0.00000003	2114.8	0.00445844	0.00247834	2644.8	-0.02567857	0	
525	0.11765506	0.11697734	1054.99	-0.0117418	0.0000166	1585	-0.01070592	0.00000003	2115	0.00458678	0.00247194	2645	-0.02576863	0	
525.2	0.11738323	0.1169223	1055.19	-0.01137973	0.00001647	1585.2	-0.01154909	0.00000003	2115.2	0.00416675	0.00246556	2645.2	-0.02668087	0	
525.4	0.11721188	0.11686729	1055.39	-0.01097706	0.00001634	1585.4	-0.01146264	0.00000003	2115.4	0.00290492	0.00245919	2645.4	-0.0262445	0	
525.6	0.1173125	0.11681231	1055.59	-0.0100492	0.00001622	1585.6	-0.01120083	0.00000003	2115.6	0.00165399	0.00245285	2645.6	-0.02679903	0	
525.8	0.11784715	0.11675735	1055.79	-0.00949037	0.00001609	1585.8	-0.01258281	0.00000003	2115.8	0.0006457	0.00244651	2645.8	-0.02668199	0	
526	0.11731324	0.11670242	1055.99	-0.00934754	0.00001597	1586	-0.01230517	0.00000003	2116	0.00000226	0.0024402	2646	-0.02711454	0	
526.2	0.11737082	0.11664752	1056.19	-0.00979374	0.00001585	1586.2	-0.01220087	0.00000003	2116.2	0.00015348	0.0024339	2646.2	-0.02678638	0	
526.4	0.11701762	0.11659264	1056.39	-0.01069552	0.00001573	1586.4	-0.01258519	0.00000003	2116.4	-0.00026177	0.00242761	2646.4	-0.02688652	0	
526.6	0.11656339	0.11653778	1056.59	-0.01127817	0.0000156	1586.6	-0.01213011	0.00000003	2116.6	-0.00081681	0.00242134	2646.6	-0.0257894	0	
526.8	0.11507899	0.11648295	1056.79	-0.01267792	0.00001548	1586.8	-0.01154857	0.00000003	2116.8	-0.00102518	0.00241509	2646.8	-0.02434244	0	
527	0.1143584	0.11642815	1056.99	-0.01349006	0.00001537	1587	-0.01135356	0.00000003	2117	-0.00076734	0.00240886	2647	-0.02440992	0	
527.2	0.11369219	0.11637337	1057.19	-0.01406628	0.00001525	1587.2	-0.01180621	0.00000003	2117.2	-0.00043966	0.00240264	2647.2	-0.0244592	0	
527.4	0.11326356	0.11631862	1057.39	-0.01493947	0.00001513	1587.4	-0.01130852	0.00000003	2117.4	0.00047659	0.00239643	2647.4	-0.02407908	0	
527.6	0.11286285	0.1162639	1057.59	-0.01459495	0.00001501	1587.6	-0.0118988	0.00000003	2117.6	0.00114726	0.00239025	2647.6	-0.02350813	0	
527.8	0.11315718	0.1162092	1057.79	-0.01486694	0.0000149	1587.8	-0.01271934	0.00000002	2117.8	0.00123176	0.00238407	2647.8	-0.02334967	0	
528	0.11337542	0.11615452	1057.99	-0.01566506	0.00001478	1588	-0.01247557	0.00000002	2118	0.00156256	0.00237792	2648	-0.02330007	0	
528.2	0.11333207	0.11609988	1058.19	-0.01549799	0.00001467	1588.2	-0.01323143	0.00000002	2118.2	0.00216837	0.00237178	2648.2	-0.0237348	0	
528.4	0.11365137	0.11604525	1058.39	-0.01538597	0.00001456	1588.4	-0.01333899	0.00000002	2118.4	0.00275905	0.00236566	2648.4	-0.02359696	0	
528.6	0.11324239	0.11599066	1058.59	-0.01477044	0.00001445	1588.6	-0.014005	0.00000002	2118.6	0.00245104	0.00235955	2648.6	-0.02470074	0	
528.8	0.11335709	0.11593609	1058.79	-0.01423787	0.00001434	1588.8	-0.01412022	0.00000002	2118.8	0.00204823	0.00235346	2648.8	-0.02528977	0	
529	0.11324676	0.11588154	1058.99	-0.01359235	0.00001423	1589	-0.01417877	0.00000002	2119	0.00192263	0.00234738	2649	-0.02535606	0	
529.2	0.11411233	0.11582702	1059.19	-0.01274202	0.00001412	1589.2	-0.01454433	0.00000002	2119.2	0.00057096	0.00234132	2649.2	-0.02613674	0	
529.4	0.11419724	0.11577253	1059.39	-0.01244399	0.00001401	1589.4	-0.01445121	0.00000002	2119.4	-0.00010528	0.00233527	2649.4	-0.02551359	0	
529.6	0.11522323	0.11571806	1059.59	-0.01197424	0.0000139	1589.6	-0.01400096	0.00000002	2119.6	-0.00076634	0.00232925	2649.6	-0.02655514	0	
529.8	0.1155482	0.11566362	1059.79	-0.01219959	0.00001379	1589.8	-0.01372557	0.00000002	2119.8	-0.00123769	0.00232323	2649.8	-0.0264634	0	
530	0.1151124	0.1156092	1059.99	-0.01198129	0.00001369	1590	-0.01264849	0.00000002	2120	-0.00144268	0.00231723	2650	-0.02637556	0	
530.2	0.11460159	0.11555481	1060.19	-0.01279628	0.00001358	1590.2	-0.01295802	0.00000002	2120.2	-0.00126569	0.00231125	2650.2	-0.02617152	0	
530.4	0.11343542	0.11550044	1060.39	-0.01343672	0.00001348	1590.4	-0.01237299	0.00000002	2120.4	-0.00092649	0.00230528	2650.4	-0.02597536	0	
530.6	0.11287009	0.1154461	1060.59	-0.01363875	0.00001337	1590.6	-0.0114419	0.00000002	2120.6	-0.00034425	0.00229933	2650.6	-0.02501062	0	
530.8	0.11216627	0.11539179	1060.79	-0.01382442	0.00001327	1590.8	-0.0108023	0.00000002	2120.8	0.00023999	0.00229339	2650.8	-0.0238087	0	
531	0.11227161	0.1153375	1060.99	-0.01474697	0.00001317	1591	-0.0107018	0.00000002	2121	0.00067143	0.00228747	2651	-0.02436859	0	
531.2	0.11224078	0.11528323	1061.19	-0.01502061	0.00001307	1591.2	-0.01046083	0.00000002	2121.2	0.00205149	0.00228157	2651.2	-0.0239734	0	
531.4	0.11253001	0.115229	1061.39	-0.0154071	0.00001297	1591.4	-0.01051171	0.00000002	2121.4	0.00311398	0.00227568	2651.4	-0.02319807	0	
531.6	0.1126745	0.11517478	1061.59	-0.01629453	0.00001287	1591.6	-0.01142991	0.00000002	2121.6	0.00395012	0.0022698	2651.6	-0.02335649	0	
531.8	0.11311829	0.1151206	1061.79	-0.01664155	0.00001277	1591.8	-0.01206694	0.00000002	2121.8	0.00502026	0.00226394	2651.8	-0.02410951	0	
532	0.11249272	0.11506643	1061.99	-0.01721299	0.00001267	1592	-0.01227195	0.00000002	2122	0.0049944	0.0022581	2652	-0.02423086	0	
532.2	0.11265137	0.1150123	1062.19	-0.01713088	0.00001257	1592.2	-0.0127226	0.00000002	2122.2	0.00577669	0.00225226	2652.2	-0.02439242	0	
532.4	0.11295312	0.11495819	1062.39	-0.01649328	0.00001248	1592.4	-0.01378416	0.00000002	2122.4	0.00545805	0.00224645	2652.4	-0.025039	0	
532.6	0.11376453	0.1149041	1062.59	-0.01629201	0.00001238	1592.6	-0.0144204	0.00000002	2122.6	0.00446773	0.00224065	2652.6	-0.02595459	0	
532.8	0.11400054	0.11485004	1062.79	-0.01529029	0.00001229	1592.8	-0.01493223	0.00000002	2122.8	0.00401354	0.00223486	2652.8	-0.02660425	0	
533	0.11517745	0.11479601	1062.99	-0.01532854	0.00001219	1593	-0.01437029	0.00000002	2123	0.00378039	0.00222909	2653	-0.02666781	0	
533.2	0.11621145	0.114742	1063.19	-0.01490103	0.0000121	1593.2	-0.01403682	0.00000002	2123.2	0.00238159	0.00222334	2653.2	-0.02745256	0	
533.4	0.11616131	0.11468802	1063.39	-0.01479517	0.00001201	1593.4	-0.01349549	0.00000002	2123.4	0.00132351	0.0022176	2653.4	-0.02754906	0	
533.6	0.11606395	0.11463406	1063.59	-0.01420524	0.00001191	1593.6	-0.01299793	0.00000002	2123.6	0.00067668	0.00221187	2653.6	-0.02845373	0	
533.8	0.11453294	0.11458012	1063.79	-0.01433721	0.00001182	1593.8	-0.01237674	0.00000001	2123.8	-0.00005646	0.00220616	2653.8	-0.02860686	0	
534	0.11371363	0.11452622	1063.99	-0.01376123	0.00001173	1594	-0.01165058	0.00000001	2124	-0.00084523	0.00220047	2654	-0.0287652	0	
534.2	0.11332619	0.11447234	1064.19	-0.01326194	0.00001164	1594.2	-0.01172292	0.00000001	2124.2	-0.0008245	0.00219479	2654.2	-0.02906859	0	
534.4	0.11272382	0.11441848	1064.39	-0.01231731	0.00001155	1594.4	-0.01087457	0.00000001	2124.4	-0.00097871	0.00218912	2654.4	-0.02913311	0	
534.6	0.11232358	0.11436465	1064.59	-0.01220705	0.00001146	1594.6	-0.01079545	0.00000001	2124.6	-0.00111212	0.00218347	2654.6	-0.02870262	0	
534.8	0.11224607	0.11431084	1064.79	-0.01289287	0.00001138	1594.8	-0.01113349	0.00000001	2124.8	-0.00013305	0.00217783	2654.8	-0.02824429	0	
535	0.11192638	0.11425706	1064.99	-0.01330484	0.00001129	1595	-0.01043024	0.00000001	2125	0.00016647	0.00217221	2655	-0.02896789	0	
535.2	0.11125246	0.11420331	1065.19	-0.01376331	0.0000112	1595.2	-0.01035928	0.00000001	2125.2	0.00148885	0.0021666	2655.2	-0.02819555	0	
535.4	0.11129815	0.11414958	1065.39	-0.01431037	0.00001111	1595.4	-0.01030155	0.00000001	2125.4	0.00246456	0.002161	2655.4	-0.0284142	0	
535.6	0.1111014	0.11409587	1065.59	-0.01495184	0.00001103	1595.6	-0.0106258	0.00000001	2125.6	0.00319698	0.00215542	2655.6	-0.0283286	0	
535.8	0.11130932	0.11404219	1065.79	-0.0142111	0.00001094	1595.8	-0.01133726	0.00000001	2125.8	0.00375365	0.00214986	2655.8	-0.02872947	0	
536	0.11103411	0.11398854	1065.99	-0.01434842	0.00001086	1596	-0.01118621	0.00000001	2126	0.00392992	0.00214431	2656	-0.02902945	0	
536.2	0.11228545	0.11393491	1066.19	-0.01409057	0.00001078	1596.2	-0.01148147	0.00000001	2126.2	0.00447341	0.00213877	2656.2	-0.02913913	0	
536.4	0.11320919	0.1138813	1066.39	-0.01292232	0.00001069	1596.4	-0.01204886	0.00000001	2126.4	0.00466707	0.00213325	2656.4	-0.02950364	0	
536.6	0.11472658	0.11382773	1066.59	-0.01326654	0.00001061	1596.6	-0.01213949	0.00000001	2126.6	0.00416076	0.00212774	2656.6	-0.02968891	0	
536.8	0.11558753	0.11377417	1066.79	-0.01198087	0.00001053	1596.8	-0.01222472	0.00000001	2126.8	0.00421892	0.00212225	2656.8	-0.02871532	0	
537	0.11703918	0.11372064	1066.99	-0.01147074	0.00001045	1597	-0.01187042	0.00000001	2127	0.00477672	0.00211677	2657	-0.02859659	0	
537.2	0.11697792	0.11366714	1067.19	-0.01144028	0.00001037	1597.2	-0.01210752	0.00000001	2127.2	0.00456036	0.0021113	2657.2	-0.02827491	0	
537.4	0.11684831	0.11361366	1067.39	-0.01130809	0.00001029	1597.4	-0.01324572	0.00000001	2127.4	0.00393637	0.00210585	2657.4	-0.02832252	0	
537.6	0.1171929	0.11356021	1067.59	-0.01070088	0.00001021	1597.6	-0.01286099	0.00000001	2127.6	0.0034013	0.00210042	2657.6	-0.02837243	0	
537.8	0.11658771	0.11350678	1067.79	-0.01064548	0.00001013	1597.8	-0.01288659	0.00000001	2127.8	0.00228429	0.00209499	2657.8	-0.02825664	0	
538	0.11643487	0.11345338	1067.99	-0.01031676	0.00001005	1598	-0.01338368	0.00000001	2128	0.00096631	0.00208958	2658	-0.02828683	0	
538.2	0.11591616	0.1134	1068.19	-0.01061922	0.00000998	1598.2	-0.01364819	0.00000001	2128.2	0.00105322	0.00208419	2658.2	-0.02769764	0	
538.4	0.11507723	0.11334665	1068.39	-0.01143228	0.0000099	1598.4	-0.01343481	0.00000001	2128.4	0.0006776	0.00207881	2658.4	-0.02703743	0	
538.6	0.11402741	0.11329332	1068.59	-0.01250453	0.00000982	1598.6	-0.01322304	0.00000001	2128.6	0.00020124	0.00207344	2658.6	-0.02627418	0	
538.8	0.11405658	0.11324002	1068.79	-0.01348949	0.00000975	1598.8	-0.0126688	0.00000001	2128.8	0.00059199	0.00206809	2658.8	-0.02586292	0	
539	0.11455389	0.11318675	1068.99	-0.01325999	0.00000967	1599	-0.01174648	0.00000001	2129	0.00082278	0.00206275	2659	-0.02591403	0	
539.2	0.11383743	0.11313349	1069.19	-0.01424931	0.0000096	1599.2	-0.01165901	0.00000001	2129.2	0.00130085	0.00205742	2659.2	-0.02573448	0	
539.4	0.11425468	0.11308027	1069.39	-0.01514018	0.00000953	1599.4	-0.01124996	0.00000001	2129.4	0.00135752	0.00205211	2659.4	-0.02571325	0	
539.6	0.1137172	0.11302707	1069.59	-0.01581868	0.00000945	1599.6	-0.01127662	0.00000001	2129.6	0.00063161	0.00204681	2659.6	-0.02616449	0	
539.8	0.11322756	0.11297389	1069.79	-0.01578854	0.00000938	1599.8	-0.01190058	0.00000001	2129.8	0.00129648	0.00204153	2659.8	-0.0269162	0	
540	0.11343437	0.11292074	1069.99	-0.01603336	0.00000931	1600	-0.01144256	0.00000001	2130	0.00100149	0.00203626	2660	-0.02752634	0	
540.2	0.1143428	0.11286761	1070.19	-0.01554554	0.00000924	1600.2	-0.01278806	0.00000001	2130.2	0.00112957	0.002031	2660.2	-0.02784373	0	
540.4	0.11412797	0.11281451	1070.39	-0.01528464	0.00000917	1600.4	-0.01323691	0.00000001	2130.4	0.00124213	0.00202575	2660.4	-0.02826817	0	
540.6	0.11447492	0.11276143	1070.59	-0.01534466	0.0000091	1600.6	-0.01397244	0.00000001	2130.6	0.00131626	0.00202052	2660.6	-0.02808119	0	
540.8	0.11497178	0.11270838	1070.79	-0.01492875	0.00000903	1600.8	-0.01351091	0.00000001	2130.8	0.00197877	0.00201531	2660.8	-0.0280449	0	
541	0.11386673	0.11265535	1070.99	-0.01427175	0.00000896	1601	-0.01294237	0.00000001	2131	0.00380323	0.0020101	2661	-0.02865539	0	
541.2	0.11351346	0.11260235	1071.19	-0.01407126	0.00000889	1601.2	-0.01278193	0.00000001	2131.2	0.00402154	0.00200491	2661.2	-0.02883322	0	
541.4	0.11415134	0.11254938	1071.39	-0.0139418	0.00000882	1601.4	-0.01288298	0.00000001	2131.4	0.00327961	0.00199974	2661.4	-0.02926403	0	
541.6	0.11456171	0.11249642	1071.59	-0.01232786	0.00000875	1601.6	-0.01170418	0.00000001	2131.6	0.00300711	0.00199458	2661.6	-0.02892864	0	
541.8	0.11350883	0.1124435	1071.79	-0.01202213	0.00000868	1601.8	-0.01200066	0.00000001	2131.8	0.00311491	0.00198943	2661.8	-0.02851934	0	
542	0.11369635	0.11239059	1071.99	-0.01230391	0.00000862	1602	-0.01173604	0.00000001	2132	0.00309037	0.00198429	2662	-0.02782501	0	
542.2	0.11306018	0.11233772	1072.19	-0.01211173	0.00000855	1602.2	-0.01102462	0.00000001	2132.2	0.00328748	0.00197917	2662.2	-0.02604368	0	
542.4	0.1124293	0.11228486	1072.39	-0.01224626	0.00000849	1602.4	-0.01044559	0.00000001	2132.4	0.0026957	0.00197406	2662.4	-0.02569148	0	
542.6	0.11221345	0.11223204	1072.59	-0.0130093	0.00000842	1602.6	-0.01025409	0.00000001	2132.6	0.00184212	0.00196896	2662.6	-0.02525871	0	
542.8	0.11313693	0.11217923	1072.79	-0.01273689	0.00000836	1602.8	-0.01062084	0.00000001	2132.8	0.00261512	0.00196388	2662.8	-0.02520953	0	
543	0.11392544	0.11212646	1072.99	-0.01289362	0.00000829	1603	-0.00996414	0.00000001	2133	0.00229335	0.0019588	2663	-0.02503075	0	
543.2	0.11344588	0.1120737	1073.19	-0.01415867	0.00000823	1603.2	-0.01030926	0.00000001	2133.2	0.00177369	0.00195375	2663.2	-0.0252947	0	
543.4	0.11429898	0.11202098	1073.39	-0.01462069	0.00000817	1603.4	-0.01045901	0.00000001	2133.4	0.00121998	0.0019487	2663.4	-0.0253445	0	
543.6	0.11460353	0.11196827	1073.59	-0.01535525	0.0000081	1603.6	-0.01130724	0.00000001	2133.6	0.00049287	0.00194367	2663.6	-0.02551547	0	
543.8	0.11495145	0.11191559	1073.79	-0.01591698	0.00000804	1603.8	-0.012552	0.00000001	2133.8	0.00029406	0.00193865	2663.8	-0.02615053	0	
544	0.11573616	0.11186294	1073.99	-0.01617532	0.00000798	1604	-0.01308497	0.00000001	2134	-0.0011715	0.00193365	2664	-0.02725751	0	
544.2	0.11543495	0.11181031	1074.19	-0.01640042	0.00000792	1604.2	-0.01439436	0.00000001	2134.2	-0.00140289	0.00192866	2664.2	-0.0273979	0	
544.4	0.11461347	0.11175771	1074.39	-0.0160622	0.00000786	1604.4	-0.01466826	0.00000001	2134.4	-0.00143859	0.00192368	2664.4	-0.02772621	0	
544.6	0.11452286	0.11170513	1074.59	-0.01606046	0.0000078	1604.6	-0.01431998	0.00000001	2134.6	-0.00098285	0.00191871	2664.6	-0.02830888	0	
544.8	0.11460703	0.11165257	1074.79	-0.01608496	0.00000774	1604.8	-0.01351661	0.00000001	2134.8	-0.00005334	0.00191376	2664.8	-0.02877527	0	
545	0.11411875	0.11160004	1074.99	-0.01518348	0.00000768	1605	-0.01277533	0.00000001	2135	0.00075968	0.00190881	2665	-0.02870126	0	
545.2	0.11420999	0.11154754	1075.19	-0.01563275	0.00000762	1605.2	-0.0122967	0.00000001	2135.2	0.00076575	0.00190389	2665.2	-0.02922269	0	
545.4	0.11339717	0.11149506	1075.39	-0.01577246	0.00000756	1605.4	-0.01183794	0.00000001	2135.4	0.00075147	0.00189897	2665.4	-0.02926017	0	
545.6	0.11325537	0.1114426	1075.59	-0.01431135	0.0000075	1605.6	-0.01101997	0.00000001	2135.6	0.00133209	0.00189407	2665.6	-0.02906799	0	
545.8	0.11275636	0.11139017	1075.79	-0.01461494	0.00000744	1605.8	-0.01103546	0.00000001	2135.8	0.00233454	0.00188918	2665.8	-0.0282568	0	
546	0.11219784	0.11133776	1075.99	-0.0149437	0.00000739	1606	-0.01000395	0.00000001	2136	0.00243486	0.0018843	2666	-0.02771955	0	
546.2	0.11151937	0.11128538	1076.19	-0.01458119	0.00000733	1606.2	-0.01000763	0.00000001	2136.2	0.00245701	0.00187943	2666.2	-0.02760942	0	
546.4	0.11113026	0.11123302	1076.39	-0.01421049	0.00000727	1606.4	-0.01023257	0	2136.4	0.00297847	0.00187458	2666.4	-0.02783429	0	
546.6	0.11163618	0.11118069	1076.59	-0.01426873	0.00000722	1606.6	-0.01064913	0	2136.6	0.00292624	0.00186974	2666.6	-0.0272685	0	
546.8	0.11140516	0.11112838	1076.79	-0.01394101	0.00000716	1606.8	-0.0114253	0	2136.8	0.00357816	0.00186491	2666.8	-0.02670485	0	
547	0.1117493	0.1110761	1076.99	-0.01448145	0.00000711	1607	-0.01097069	0	2137	0.0026001	0.0018601	2667	-0.02620831	0	
547.2	0.1125051	0.11102384	1077.19	-0.01485915	0.00000705	1607.2	-0.01127032	0	2137.2	0.00227278	0.0018553	2667.2	-0.02672951	0	
547.4	0.11412512	0.11097161	1077.39	-0.01440381	0.000007	1607.4	-0.01113463	0	2137.4	0.00189159	0.00185051	2667.4	-0.02713254	0	
547.6	0.11475111	0.1109194	1077.59	-0.01450413	0.00000694	1607.6	-0.01228054	0	2137.6	0.00117677	0.00184573	2667.6	-0.02770996	0	
547.8	0.11478669	0.11086721	1077.79	-0.01408074	0.00000689	1607.8	-0.01203227	0	2137.8	0.00024107	0.00184096	2667.8	-0.02875853	0	
548	0.11490307	0.11081505	1077.99	-0.01361214	0.00000684	1608	-0.01211259	0	2138	0.00020099	0.00183621	2668	-0.02882609	0	
548.2	0.11424264	0.11076292	1078.19	-0.01285097	0.00000679	1608.2	-0.01196252	0	2138.2	-0.00042165	0.00183147	2668.2	-0.02894509	0	
548.4	0.11354065	0.1107108	1078.39	-0.01243619	0.00000673	1608.4	-0.01240619	0	2138.4	-0.00084245	0.00182674	2668.4	-0.02985874	0	
548.6	0.11349151	0.11065872	1078.59	-0.01289523	0.00000668	1608.6	-0.01236929	0	2138.6	-0.00116662	0.00182202	2668.6	-0.03016428	0	
548.8	0.11455387	0.11060666	1078.79	-0.01305701	0.00000663	1608.8	-0.01285004	0	2138.8	-0.00101401	0.00181732	2668.8	-0.03045156	0	
549	0.11401815	0.11055462	1078.99	-0.01335074	0.00000658	1609	-0.01248321	0	2139	-0.00094168	0.00181263	2669	-0.03144336	0	
549.2	0.11231274	0.1105026	1079.19	-0.01400739	0.00000653	1609.2	-0.01208923	0	2139.2	-0.00066445	0.00180795	2669.2	-0.03177502	0	
549.4	0.11089516	0.11045061	1079.39	-0.01375522	0.00000648	1609.4	-0.01227895	0	2139.4	-0.00030194	0.00180328	2669.4	-0.03243269	0	
549.6	0.11115303	0.11039865	1079.59	-0.01459167	0.00000643	1609.6	-0.01175625	0	2139.6	0.00059185	0.00179862	2669.6	-0.03194779	0	
549.8	0.11018758	0.11034671	1079.79	-0.01551932	0.00000638	1609.8	-0.0121313	0	2139.8	0.0016887	0.00179398	2669.8	-0.03140504	0	
550	0.11028396	0.11029479	1079.99	-0.0167494	0.00000633	1610	-0.01093423	0	2140	0.0031221	0.00178935	2670	-0.03138058	0	
550.2	0.11057126	0.1102429	1080.19	-0.01597849	0.00000628	1610.2	-0.01216548	0	2140.2	0.00430412	0.00178473	2670.2	-0.03072543	0	
550.4	0.11018922	0.11019104	1080.39	-0.0168764	0.00000623	1610.4	-0.01275467	0	2140.4	0.00582382	0.00178012	2670.4	-0.02957465	0	
550.6	0.11010295	0.11013919	1080.59	-0.01815387	0.00000619	1610.6	-0.0131398	0	2140.6	0.00580815	0.00177552	2670.6	-0.0287243	0	
550.8	0.10950046	0.11008738	1080.79	-0.01918915	0.00000614	1610.8	-0.01359323	0	2140.8	0.00549963	0.00177094	2670.8	-0.02836405	0	
551	0.11014599	0.11003558	1080.99	-0.02048317	0.00000609	1611	-0.01327575	0	2141	0.00540937	0.00176637	2671	-0.02801644	0	
551.2	0.11135227	0.10998381	1081.19	-0.02077253	0.00000604	1611.2	-0.01333669	0	2141.2	0.00490929	0.00176181	2671.2	-0.02851744	0	
551.4	0.1116764	0.10993207	1081.39	-0.02002004	0.000006	1611.4	-0.01338445	0	2141.4	0.00475863	0.00175726	2671.4	-0.02811449	0	
551.6	0.11226842	0.10988035	1081.59	-0.01980012	0.00000595	1611.6	-0.01362666	0	2141.6	0.00300421	0.00175272	2671.6	-0.02778217	0	
551.8	0.11206005	0.10982865	1081.79	-0.01914969	0.00000591	1611.8	-0.01300457	0	2141.8	0.0023793	0.0017482	2671.8	-0.02776979	0	
552	0.11243987	0.10977698	1081.99	-0.01856873	0.00000586	1612	-0.01313795	0	2142	0.00123044	0.00174368	2672	-0.02814791	0	
552.2	0.11256062	0.10972533	1082.19	-0.01839004	0.00000582	1612.2	-0.01430746	0	2142.2	-0.00009717	0.00173918	2672.2	-0.02899282	0	
552.4	0.11236497	0.10967371	1082.39	-0.01787773	0.00000577	1612.4	-0.0152781	0	2142.4	-0.00118555	0.00173469	2672.4	-0.02938989	0	
552.6	0.11356299	0.10962211	1082.59	-0.01727517	0.00000573	1612.6	-0.01515306	0	2142.6	-0.00207129	0.00173021	2672.6	-0.02903409	0	
552.8	0.11391069	0.10957054	1082.79	-0.01722605	0.00000568	1612.8	-0.01532297	0	2142.8	-0.00217348	0.00172574	2672.8	-0.03014808	0	
553	0.11294582	0.10951898	1082.99	-0.01701106	0.00000564	1613	-0.01502538	0	2143	-0.001864	0.00172129	2673	-0.03082879	0	
553.2	0.11188692	0.10946746	1083.19	-0.01662215	0.0000056	1613.2	-0.01494064	0	2143.2	-0.00240244	0.00171684	2673.2	-0.03060335	0	
553.4	0.11177065	0.10941596	1083.39	-0.01654334	0.00000555	1613.4	-0.01441985	0	2143.4	-0.00255422	0.00171241	2673.4	-0.03051164	0	
553.6	0.11192978	0.10936448	1083.59	-0.01726031	0.00000551	1613.6	-0.01368607	0	2143.6	-0.00163795	0.00170799	2673.6	-0.03007685	0	
553.8	0.11141418	0.10931303	1083.79	-0.01686226	0.00000547	1613.8	-0.01302626	0	2143.8	-0.00081645	0.00170358	2673.8	-0.03100254	0	
554	0.11188792	0.1092616	1083.99	-0.01725588	0.00000543	1614	-0.0121148	0	2144	0.000884	0.00169918	2674	-0.03025378	0	
554.2	0.11165015	0.10921019	1084.19	-0.01670904	0.00000538	1614.2	-0.01269774	0	2144.2	0.00114282	0.0016948	2674.2	-0.02949396	0	
554.4	0.111909	0.10915881	1084.39	-0.01905761	0.00000534	1614.4	-0.01321617	0	2144.4	0.00128482	0.00169042	2674.4	-0.02933903	0	
554.6	0.11137375	0.10910745	1084.59	-0.01931099	0.0000053	1614.6	-0.01343983	0	2144.6	0.00100218	0.00168606	2674.6	-0.02887845	0	
554.8	0.11070267	0.10905612	1084.79	-0.02005726	0.00000526	1614.8	-0.01307591	0	2144.8	0.00099932	0.0016817	2674.8	-0.02900664	0	
555	0.11095109	0.10900481	1084.99	-0.02041695	0.00000522	1615	-0.01290227	0	2145	0.00119528	0.00167736	2675	-0.02912443	0	
555.2	0.11104891	0.10895353	1085.19	-0.02011336	0.00000518	1615.2	-0.01297659	0	2145.2	-0.00026007	0.00167303	2675.2	-0.02883289	0	
555.4	0.1107798	0.10890227	1085.39	-0.0200423	0.00000514	1615.4	-0.01296654	0	2145.4	-0.00066368	0.00166871	2675.4	-0.02848727	0	
555.6	0.11082496	0.10885103	1085.59	-0.01967701	0.0000051	1615.6	-0.01317739	0	2145.6	-0.00113798	0.0016644	2675.6	-0.02842126	0	
555.8	0.11028588	0.10879982	1085.79	-0.01899852	0.00000506	1615.8	-0.01341658	0	2145.8	-0.00110524	0.0016601	2675.8	-0.02923301	0	
556	0.11023731	0.10874863	1085.99	-0.01841319	0.00000502	1616	-0.01429099	0	2146	-0.00185099	0.00165582	2676	-0.02974603	0	
556.2	0.11042706	0.10869747	1086.19	-0.01805547	0.00000498	1616.2	-0.01531028	0	2146.2	-0.00095976	0.00165154	2676.2	-0.03042406	0	
556.4	0.11107389	0.10864633	1086.39	-0.01726839	0.00000495	1616.4	-0.01454514	0	2146.4	-0.00177276	0.00164728	2676.4	-0.02972795	0	
556.6	0.11148767	0.10859521	1086.59	-0.01724209	0.00000491	1616.6	-0.0152434	0	2146.6	-0.00111225	0.00164303	2676.6	-0.02959021	0	
556.8	0.1112642	0.10854412	1086.79	-0.01670852	0.00000487	1616.8	-0.01529821	0	2146.8	-0.00003109	0.00163878	2676.8	-0.03065513	0	
557	0.11155224	0.10849305	1086.99	-0.01518732	0.00000483	1617	-0.01551302	0	2147	0.00011011	0.00163455	2677	-0.03143972	0	
557.2	0.11169014	0.10844201	1087.19	-0.0150438	0.0000048	1617.2	-0.01559353	0	2147.2	0.0005831	0.00163033	2677.2	-0.03109185	0	
557.4	0.11220159	0.10839099	1087.39	-0.01521934	0.00000476	1617.4	-0.01559798	0	2147.4	0.00074277	0.00162612	2677.4	-0.03083672	0	
557.6	0.11181488	0.10834	1087.59	-0.01532016	0.00000472	1617.6	-0.01524077	0	2147.6	0.00162885	0.00162192	2677.6	-0.03073974	0	
557.8	0.11266279	0.10828902	1087.79	-0.01476726	0.00000469	1617.8	-0.01452364	0	2147.8	0.00145933	0.00161774	2677.8	-0.03131563	0	
558	0.11342839	0.10823808	1087.99	-0.01493664	0.00000465	1618	-0.01452067	0	2148	0.0016978	0.00161356	2678	-0.03055016	0	
558.2	0.11422769	0.10818715	1088.19	-0.01495649	0.00000461	1618.2	-0.01459394	0	2148.2	0.001302	0.00160939	2678.2	-0.03029031	0	
558.4	0.11470025	0.10813625	1088.39	-0.01551293	0.00000458	1618.4	-0.01497884	0	2148.4	0.00124821	0.00160524	2678.4	-0.03009971	0	
558.6	0.11418458	0.10808538	1088.59	-0.01509499	0.00000454	1618.6	-0.01446674	0	2148.6	0.00138726	0.00160109	2678.6	-0.02979017	0	
558.8	0.11411391	0.10803453	1088.79	-0.01537258	0.00000451	1618.8	-0.01389368	0	2148.8	0.00124718	0.00159696	2678.8	-0.02975582	0	
559	0.11412579	0.1079837	1088.99	-0.01549233	0.00000447	1619	-0.01400149	0	2149	0.00081672	0.00159284	2679	-0.02908644	0	
559.2	0.11366446	0.10793289	1089.19	-0.0157623	0.00000444	1619.2	-0.01416383	0	2149.2	0.00036115	0.00158872	2679.2	-0.02795377	0	
559.4	0.11314568	0.10788211	1089.39	-0.01561749	0.00000441	1619.4	-0.01424014	0	2149.4	0.00082833	0.00158462	2679.4	-0.02758838	0	
559.6	0.11230978	0.10783136	1089.59	-0.01489313	0.00000437	1619.6	-0.01436536	0	2149.6	0.00082885	0.00158053	2679.6	-0.02678927	0	
559.8	0.11210482	0.10778063	1089.79	-0.01484018	0.00000434	1619.8	-0.0142759	0	2149.8	0.00051468	0.00157645	2679.8	-0.02663148	0	
