# Supplementary material for: Functional development of a V3/glycan-specific broadly neutralizing antibody isolated from a case of HIV superinfection
Source: eLife. 2021 Jul 15;10:e68110. doi: 10.7554/eLife.68110 (PMC8376252; doi:10.7554/eLife.68110)
Supplement: Figure 2—source data 2. [file elife-68110-fig2-data2.zip › QA013.2 Dbl Ref BLI_2020.06.25/QA013 autologous binding_MIG_naive_G7-L4/TemperatureLog.csv]

Temperature Log
Time (s)	Plate
2020/06/25 14:48:34	25.0000
2020/06/25 14:49:34	28.6000
2020/06/25 14:50:34	28.2000
2020/06/25 14:51:34	28.1000
2020/06/25 14:52:34	28.0000
2020/06/25 14:53:34	28.0000
2020/06/25 14:54:34	28.0000
2020/06/25 14:55:34	28.0000
2020/06/25 14:56:34	28.0000
2020/06/25 14:57:34	28.0000
2020/06/25 14:58:35	28.0000
2020/06/25 14:58:36	28.0000
2020/06/25 14:59:28	28.0000
2020/06/25 14:59:43	28.0000
2020/06/25 14:59:59	28.0000
2020/06/25 15:00:15	28.0000
2020/06/25 15:00:31	28.0000
2020/06/25 15:00:47	28.0000
2020/06/25 15:01:03	28.0000
2020/06/25 15:01:43	28.0000
2020/06/25 15:02:43	28.0000
2020/06/25 15:03:09	28.0000
2020/06/25 15:03:44	28.0000
2020/06/25 15:04:44	28.0000
2020/06/25 15:05:44	28.0000
2020/06/25 15:06:44	28.0000
2020/06/25 15:06:53	28.0000
2020/06/25 15:07:53	28.0000
2020/06/25 15:08:53	28.0000
2020/06/25 15:09:53	28.0000
2020/06/25 15:10:02	28.0000
2020/06/25 15:10:16	28.0000
2020/06/25 15:10:32	28.0000
2020/06/25 15:10:48	28.0000
2020/06/25 15:11:04	28.0000
2020/06/25 15:11:21	28.0000
2020/06/25 15:11:37	28.0000
2020/06/25 15:12:16	28.0000
2020/06/25 15:13:17	28.0000
2020/06/25 15:13:42	28.0000
2020/06/25 15:14:18	28.0000
2020/06/25 15:15:18	28.0000
2020/06/25 15:16:18	28.0000
2020/06/25 15:17:19	28.0000
2020/06/25 15:17:27	28.0000
2020/06/25 15:18:27	28.0000
2020/06/25 15:19:27	28.0000
2020/06/25 15:20:27	28.0000
2020/06/25 15:20:36	28.0000
2020/06/25 15:20:50	28.0000
2020/06/25 15:21:06	28.0000
2020/06/25 15:21:22	28.0000
2020/06/25 15:21:38	28.0000
2020/06/25 15:21:55	28.0000
2020/06/25 15:22:11	28.0000
2020/06/25 15:22:51	28.0000
2020/06/25 15:23:51	28.0000
2020/06/25 15:24:17	28.0000
2020/06/25 15:24:53	28.0000
2020/06/25 15:25:53	28.0000
2020/06/25 15:26:53	28.0000
2020/06/25 15:27:53	28.0000
2020/06/25 15:28:01	28.0000
2020/06/25 15:29:02	28.0000
2020/06/25 15:30:02	28.0000
2020/06/25 15:31:02	28.0000
2020/06/25 15:31:10	28.0000
2020/06/25 15:31:24	28.0000
2020/06/25 15:31:40	28.0000
2020/06/25 15:31:57	28.0000
2020/06/25 15:32:13	28.0000
2020/06/25 15:32:29	28.0000
2020/06/25 15:32:45	28.0000
2020/06/25 15:33:25	28.0000
2020/06/25 15:34:25	28.0000
2020/06/25 15:34:51	28.0000
2020/06/25 15:35:28	28.0000
2020/06/25 15:36:28	28.0000
2020/06/25 15:37:28	28.0000
2020/06/25 15:38:28	28.0000
2020/06/25 15:38:37	28.0000
2020/06/25 15:39:37	28.0000
2020/06/25 15:40:37	28.0000
2020/06/25 15:41:37	28.0000
2020/06/25 15:41:46	28.0000
2020/06/25 15:42:00	28.0000
2020/06/25 15:42:16	28.0000
2020/06/25 15:42:33	28.0000
2020/06/25 15:42:49	28.0000
2020/06/25 15:43:05	28.0000
2020/06/25 15:43:21	28.0000
2020/06/25 15:44:01	28.0000
2020/06/25 15:45:01	28.0000
2020/06/25 15:45:28	28.0000
2020/06/25 15:46:05	28.0000
2020/06/25 15:47:05	28.0000
2020/06/25 15:48:05	28.0000
2020/06/25 15:49:05	28.0000
2020/06/25 15:49:14	28.0000
2020/06/25 15:50:14	28.0000
2020/06/25 15:51:14	28.0000
2020/06/25 15:52:14	28.0000
2020/06/25 15:52:22	28.0000
2020/06/25 15:52:37	28.0000
2020/06/25 15:52:53	28.0000
2020/06/25 15:53:09	28.0000
2020/06/25 15:53:25	28.0000
2020/06/25 15:53:41	28.0000
2020/06/25 15:54:26	28.0000
2020/06/25 15:55:19	28.0000
2020/06/25 15:55:33	28.0000
2020/06/25 15:55:49	28.0000
2020/06/25 15:56:06	28.0000
2020/06/25 15:56:22	28.0000
2020/06/25 15:56:38	28.0000
2020/06/25 15:56:54	28.0000
2020/06/25 15:57:34	28.0000
2020/06/25 15:58:34	28.0000
2020/06/25 15:58:55	28.0000
2020/06/25 15:59:26	28.0000
2020/06/25 16:00:26	28.0000
2020/06/25 16:01:26	28.0000
2020/06/25 16:02:26	28.0000
2020/06/25 16:02:35	28.0000
2020/06/25 16:03:35	28.0000
2020/06/25 16:04:35	28.0000
2020/06/25 16:05:35	28.0000
2020/06/25 16:05:44	28.0000
2020/06/25 16:05:58	28.0000
2020/06/25 16:06:14	28.0000
2020/06/25 16:06:30	28.0000
2020/06/25 16:06:46	28.0000
2020/06/25 16:07:02	28.0000
2020/06/25 16:07:18	28.0000
2020/06/25 16:07:58	28.0000
2020/06/25 16:08:58	28.0000
2020/06/25 16:09:19	28.0000
2020/06/25 16:09:50	28.0000
2020/06/25 16:10:50	28.0000
2020/06/25 16:11:50	28.0000
2020/06/25 16:12:50	28.0000
2020/06/25 16:12:59	28.0000
2020/06/25 16:13:59	28.0000
2020/06/25 16:14:59	28.0000
2020/06/25 16:15:59	28.0000
2020/06/25 16:16:08	28.0000
2020/06/25 16:16:22	28.0000
2020/06/25 16:16:38	28.0000
2020/06/25 16:16:54	28.0000
2020/06/25 16:17:11	28.0000
2020/06/25 16:17:27	28.0000
2020/06/25 16:17:43	28.0000
2020/06/25 16:18:23	28.0000
2020/06/25 16:19:23	28.0000
2020/06/25 16:19:44	28.0000
2020/06/25 16:20:14	28.0000
2020/06/25 16:21:15	28.0000
2020/06/25 16:22:15	28.0000
2020/06/25 16:23:15	28.0000
2020/06/25 16:23:23	28.0000
2020/06/25 16:24:23	28.0000
2020/06/25 16:25:23	28.0000
2020/06/25 16:26:23	28.0000
2020/06/25 16:26:32	28.0000
2020/06/25 16:26:46	28.0000
2020/06/25 16:27:03	28.0000
2020/06/25 16:27:19	28.0000
2020/06/25 16:27:35	28.0000
2020/06/25 16:27:51	28.0000
2020/06/25 16:28:07	28.0000
2020/06/25 16:28:47	28.0000
2020/06/25 16:29:47	28.0000
2020/06/25 16:30:08	28.0000
2020/06/25 16:30:39	28.0000
2020/06/25 16:31:39	28.0000
2020/06/25 16:32:39	28.0000
2020/06/25 16:33:39	28.0000
2020/06/25 16:33:48	28.0000
2020/06/25 16:34:48	28.0000
2020/06/25 16:35:48	28.0000
2020/06/25 16:36:48	28.0000
2020/06/25 16:36:56	28.0000
2020/06/25 16:37:11	28.0000
2020/06/25 16:37:27	28.0000
2020/06/25 16:37:43	28.0000
2020/06/25 16:37:59	28.0000
2020/06/25 16:38:15	28.0000
2020/06/25 16:38:31	28.0000
2020/06/25 16:39:11	28.0000
2020/06/25 16:40:11	28.0000
2020/06/25 16:40:32	28.0000
2020/06/25 16:41:03	28.0000
2020/06/25 16:42:03	28.0000
2020/06/25 16:43:03	28.0000
2020/06/25 16:44:03	28.0000
2020/06/25 16:44:12	28.0000
2020/06/25 16:45:12	28.0000
2020/06/25 16:46:12	28.0000
2020/06/25 16:47:12	28.0000
2020/06/25 16:47:21	28.0000
2020/06/25 16:47:35	28.0000
2020/06/25 16:47:51	28.0000
2020/06/25 16:48:07	28.0000
2020/06/25 16:48:23	28.0000
2020/06/25 16:48:40	28.0000
2020/06/25 16:49:24	28.0000
Signature=0x2E33D760
