# Supplementary material for: Functional development of a V3/glycan-specific broadly neutralizing antibody isolated from a case of HIV superinfection
Source: eLife. 2021 Jul 15;10:e68110. doi: 10.7554/eLife.68110 (PMC8376252; doi:10.7554/eLife.68110)
Supplement: Figure 2—source data 2. [file elife-68110-fig2-data2.zip › QA013.2 Dbl Ref BLI_2020.06.25/QA013 autologous binding_MIG_naive_G7-L4/2020.06.25_003.frd]

<?xml version="1.0" encoding="UTF-8" standalone="yes"?>
<ExperimentResults><ExperimentInfo Name="QA013 autologous binding_MIG_naive_G7-L4"><ExpDescription></ExpDescription><RTDVersion>2.0</RTDVersion><RunID>29D70D75-DE43-4A40-820A-544485B21A50</RunID><ExperimentType>KINETICS</ExperimentType><ExperimentSubType>KBASIC</ExperimentSubType><StartDateTime>2020-06-25T15:53:52</StartDateTime><MachineName>886RGX1</MachineName><UserName>Labuser</UserName><LotNumber></LotNumber><PlateName>2020.06.25</PlateName><PlateName2></PlateName2><SensorName>C1</SensorName><SensorPlate>1</SensorPlate><SensorType>AHC (Anti-hIgG Fc Capture)</SensorType><SensorRole>LIGAND</SensorRole><SensorInfo></SensorInfo><WritingSW>DataAcquisition.exe 11.1.2.24</WritingSW><InstrumentType>OctetRED96</InstrumentType><InstrumentSerial>FB-50183</InstrumentSerial><InstrumentFW></InstrumentFW><IntegrationTime>3.2</IntegrationTime><DSPType>CPF</DSPType><DSPStitching>1</DSPStitching><HasManifest>1</HasManifest><InfoHash>1033086999</InfoHash></ExperimentInfo><AssayParamsInfo/><KineticsData><Step><CommonData><SampleLocation>1</SampleLocation><SampleID></SampleID><SampleGroup></SampleGroup><SampleInfo></SampleInfo><SampleRow>C</SampleRow><SamplePlate>1</SamplePlate><WellType>BUFFER</WellType><Concentration>-1</Concentration><ConcentrationUnits>µg/ml</ConcentrationUnits><MolarConcentration>-1</MolarConcentration><MolarConcUnits>nM</MolarConcUnits><MolecularWeight>-1</MolecularWeight><Temperature>28</Temperature><StartTime>0</StartTime><AssayTime>30</AssayTime></CommonData><FlowRate>1000</FlowRate><StepType>BASELINE</StepType><StepName>Baseline</StepName><StepStatus>OK</StepStatus><ActualTime>30</ActualTime><CycleTime>0.2</CycleTime><AssayXData Points="150">AAAAAKjGSz7NzMw+EFgZP0SLTD8AAIA/1XiZPzMzsz/NzMw/ZmbmPzvf/z/NzAxAN4kZQARW
JkDRIjNAnu8/QGq8TECamVlABFZmQNEic0AAAIBANV6GQM3MjEACK5NAaJGZQAAAoEA1XqZA
zcysQDMzs0CamblAz/e/QGZmxkCcxMxAMzPTQGiR2UDP999AZmbmQJzE7EACK/NAaJH5QM/3
/0AbLwNBTmIGQYGVCUG0yAxBAAAQQRsvE0FOYhZBgZUZQbTIHEHn+x9BGy8jQU5iJkGBlSlB
tMgsQQAAMEEbLzNBTmI2QYGVOUG0yDxB5/s/QRsvQ0FmZkZBAABKQbTITEEAAFBBTDdTQU5i
VkGBlVlBtMhcQQAAYEEzM2NBZmZmQZqZaUG0yGxB5/tvQRsvc0FmZnZBsp15Qc3MfEEAAIBB
mpmBQTMzg0HNzIRBZmaGQQAAiEGamYlBMzOLQc3MjEFmZo5BAACQQZqZkUEzM5NBzcyUQWZm
lkEAAJhBmpmZQTMzm0HBypxBZmaeQQAAoEGamaFBMzOjQc3MpEFmZqZBAACoQY2XqUEzM6tB
zcysQWZmrkEAALBBmpmxQTMzs0HNzLRBZma2QQAAuEGamblBJzG7Qc3MvEFmZr5BAADAQZqZ
wUEzM8NBzczEQVpkxkEAAMhBjZfJQTMzy0HNzMxBZmbOQQAA0EGamdFBJzHTQc3M1EFmZtZB
AADYQZqZ2UEnMdtBzczcQVpk3kEAAOBBmpnhQTMz40HNzORBWmTmQfT950GamelBJzHrQcHK
7EFmZu5B</AssayXData><AssayYData Points="150">AAAAADvW7Do52tQ6qIGrO2ujvjt+oeA7+zC2OyTyHDynHzU89ug5PPWXLDwXdk88/IczPE2e
ETxYnmo8rMkuPObEHjwMgNY7jKlTPNZWNDwNaCA8cBsyPHgVRzyos2Y8T75tPDbXXjynyjg8
SaRLPNv+RDziaFY8RuFtPPiRVTz+lIk8J/eJPJwyMjwvgGU8iq8hPMfeSDyzNXw8rS96PK5r
VTx+B4M8kk4vPDVgYjzqd4E8E6iKPEtDdzxqNoU8H0eHPOvQTjyEjjQ8LH1LPJ0VijxPZHM8
2UBzPGZ5ijyhTFA8kW+EPGmGkzxAa3Y8dmWAPNc7lDy4GVk8zrR7PE6AUjz9P448AvaePLd5
izw741s8j79XPGmFkzx9h4A8vhWHPHAKWzx9rIA8oAJePOYrZzxxvHQ84VaBPFNWfTzOqT88
XodcPP3fUjwGaJs8C2aEPBUdWzydM1I8d8COPB66TDzH+og87zqGPABegDwL11I8AcUyPDyD
dzy5Yq48H45wPEFKjzwDej88A/2DPAKjbzxABUQ8ajxsPA7Xejw+w4U8DOtXPFGtfTztbys8
uKZcPCzDcDzGMos8DUVqPD4BdzwdJHg8o5CVPFWhpjww1oY8IN8vPApMdzzCing84Ss6PK9s
iTwM04g89KhfPB26hzzaSVA8ZQ6MPAoMdTwFdoU8JXVpPE1NRDyA8YU8xP2NPHbQOjxflm48
tR6EPHeacDy2xYk8w5SGPDA7izyC2UM87JUiPC5sgTwjqo08QrRnPAYxVzxGkno8ebpbPFg7
YTyk0l08</AssayYData></Step><Step><CommonData><SampleLocation>11</SampleLocation><SampleID></SampleID><SampleGroup></SampleGroup><SampleInfo></SampleInfo><SampleRow>C</SampleRow><SamplePlate>1</SamplePlate><WellType>REGENERATION</WellType><Concentration>-1</Concentration><ConcentrationUnits>µg/ml</ConcentrationUnits><MolarConcentration>-1</MolarConcentration><MolarConcUnits>nM</MolarConcUnits><MolecularWeight>-1</MolecularWeight><Temperature>28</Temperature><StartTime>61410</StartTime><AssayTime>5</AssayTime></CommonData><FlowRate>1000</FlowRate><StepType>KREGENERATION</StepType><StepName>Regeneration</StepName><StepStatus>OK</StepStatus><ActualTime>5</ActualTime><CycleTime>0.2</CycleTime><AssayXData Points="25">AADwQZqZ8UEzM/NBzcz0QWZm9kH0/fdBmpn5QWQ7+0HNzPxBZmb+QQAAAELHywBCk5gBQmBl
AkIzMwNCAAAEQs3MBEKamQVCYGUGQjMzB0IGAQhCzcwIQpqZCUJgZQpCMzMLQg==</AssayXData><AssayYData Points="25">ZkSUwKqxncBCU6PABGmnwJiaqsCcFa3Aax+vwBjRsMDyfLLAA+OzwNvmtMCjOLbAFCS3wDYK
uMCI9rjAqcC5wLd/usBOH7vAlr+7wL9lvMCE+rzAAnS9wE/DvcB/Ob7A1n++wA==</AssayYData></Step><Step><CommonData><SampleLocation>12</SampleLocation><SampleID></SampleID><SampleGroup></SampleGroup><SampleInfo></SampleInfo><SampleRow>C</SampleRow><SamplePlate>1</SamplePlate><WellType>NEUTRALIZATION</WellType><Concentration>-1</Concentration><ConcentrationUnits>µg/ml</ConcentrationUnits><MolarConcentration>-1</MolarConcentration><MolarConcUnits>nM</MolarConcUnits><MolecularWeight>-1</MolecularWeight><Temperature>28</Temperature><StartTime>77653</StartTime><AssayTime>5</AssayTime></CommonData><FlowRate>1000</FlowRate><StepType>KREGENERATION</StepType><StepName>Regeneration</StepName><StepStatus>OK</StepStatus><ActualTime>5</ActualTime><CycleTime>0.2</CycleTime><AssayXData Points="25">AAAMQs3MDEKamQ1CYGUOQjMzD0IAABBCx8sQQpqZEUJgZRJCMzMTQvr+E0LNzBRCmpkVQmBl
FkItMhdCAAAYQs3MGEKamRlCYGUaQjMzG0L6/htCzcwcQpSYHUJgZR5CMzMfQg==</AssayXData><AssayYData Points="25">C26Kv8lbhL+dIn2/7xV1vwxZbL8EGGW/fhFfv0I6W7+oGle/uLlSvzRCUb+jOE2/Fd5Jv6On
R7/3/0S/4yNCv6s/P7+n1T6/N188v2l7Or9tvjm/80Y3vyc/Nb8l/TO/sVgzvw==</AssayYData></Step><Step><CommonData><SampleLocation>11</SampleLocation><SampleID></SampleID><SampleGroup></SampleGroup><SampleInfo></SampleInfo><SampleRow>C</SampleRow><SamplePlate>1</SamplePlate><WellType>REGENERATION</WellType><Concentration>-1</Concentration><ConcentrationUnits>µg/ml</ConcentrationUnits><MolarConcentration>-1</MolarConcentration><MolarConcUnits>nM</MolarConcUnits><MolecularWeight>-1</MolecularWeight><Temperature>28</Temperature><StartTime>93752</StartTime><AssayTime>5</AssayTime></CommonData><FlowRate>1000</FlowRate><StepType>KREGENERATION</StepType><StepName>Regeneration</StepName><StepStatus>OK</StepStatus><ActualTime>4.999</ActualTime><CycleTime>0.2</CycleTime><AssayXData Points="25">AAAgQsfLIEKTmCFCYGUiQi0yI0IAACRCx8skQpOYJUJgZSZCLTInQgAAKELHyyhCk5gpQmBl
KkItMitCAAAsQsfLLEKTmC1CYGUuQi0yL0IAADBCx8swQpSYMUJgZTJCLTIzQg==</AssayXData><AssayYData Points="25">+amjwKzcq8B3mK/AU/6xwNWMs8C8A7XA+ha2wJcXt8Ae17fA0I24wB0tucBM3LnApXG6wInn
usAPQLvA7La7wH0/vMCLWbzA1t+8wEUXvcAKeb3AJ9e9wDgFvsAZVL7Ab1q+wA==</AssayYData></Step><Step><CommonData><SampleLocation>12</SampleLocation><SampleID></SampleID><SampleGroup></SampleGroup><SampleInfo></SampleInfo><SampleRow>C</SampleRow><SamplePlate>1</SamplePlate><WellType>NEUTRALIZATION</WellType><Concentration>-1</Concentration><ConcentrationUnits>µg/ml</ConcentrationUnits><MolarConcentration>-1</MolarConcentration><MolarConcUnits>nM</MolarConcUnits><MolecularWeight>-1</MolecularWeight><Temperature>28</Temperature><StartTime>109861</StartTime><AssayTime>5</AssayTime></CommonData><FlowRate>1000</FlowRate><StepType>KREGENERATION</StepType><StepName>Regeneration</StepName><StepStatus>OK</StepStatus><ActualTime>5</ActualTime><CycleTime>0.2</CycleTime><AssayXData Points="25">+v4zQsfLNEKUmDVCWmQ2Qi0yN0IAADhCx8s4QpSYOUJgZTpCLTI7Qvr+O0LHyzxClJg9QmBl
PkItMj9C+v4/QsfLQEKUmEFCYGVCQi0yQ0L6/kNCx8tEQpSYRUJgZUZCLTJHQg==</AssayXData><AssayYData Points="25">F2qBv3Jddr/mFWu/IZ9ivzrGW7+Ix1S/LGpQvz7/S78JnEe/iCdDvw/NQL/VWT6/P3E5v/uY
N7+FIDS/usEyv4WDML/KUC+/Rcosv55mK7+Z5ym/NWQov7efJr8nxyW/nnclvw==</AssayYData></Step><Step><CommonData><SampleLocation>11</SampleLocation><SampleID></SampleID><SampleGroup></SampleGroup><SampleInfo></SampleInfo><SampleRow>C</SampleRow><SamplePlate>1</SamplePlate><WellType>REGENERATION</WellType><Concentration>-1</Concentration><ConcentrationUnits>µg/ml</ConcentrationUnits><MolarConcentration>-1</MolarConcentration><MolarConcUnits>nM</MolarConcUnits><MolecularWeight>-1</MolecularWeight><Temperature>28</Temperature><StartTime>125986</StartTime><AssayTime>5</AssayTime></CommonData><FlowRate>1000</FlowRate><StepType>KREGENERATION</StepType><StepName>Regeneration</StepName><StepStatus>OK</StepStatus><ActualTime>5</ActualTime><CycleTime>0.2</CycleTime><AssayXData Points="25">+v5HQsfLSEKUmElCYGVKQi0yS0ITA0xCx8tMQpSYTUJgZU5CMzNPQvr+T0LHy1BClJhRQmBl
UkItMlNC+v5TQsfLVEKUmFVCqnFWQi0yV0L6/ldCwcpYQrKdWUJgZVpCLTJbQg==</AssayXData><AssayYData Points="25">1ZehwMj3qcDVtq3AzPqvwKymscCm37LA9MuzwGu0tMCDkLXACCm2wOO+tsBlVrfA/ri3wN8u
uMDWiLjAoQy5wLBKucBLcbnALNm5wJEausAyfLrA2ba6wB7TusCCG7vA2kO7wA==</AssayYData></Step><Step><CommonData><SampleLocation>12</SampleLocation><SampleID></SampleID><SampleGroup></SampleGroup><SampleInfo></SampleInfo><SampleRow>C</SampleRow><SamplePlate>1</SamplePlate><WellType>NEUTRALIZATION</WellType><Concentration>-1</Concentration><ConcentrationUnits>µg/ml</ConcentrationUnits><MolarConcentration>-1</MolarConcentration><MolarConcUnits>nM</MolarConcUnits><MolecularWeight>-1</MolecularWeight><Temperature>28</Temperature><StartTime>142250</StartTime><AssayTime>5</AssayTime></CommonData><FlowRate>1000</FlowRate><StepType>KREGENERATION</StepType><StepName>Regeneration</StepName><StepStatus>OK</StepStatus><ActualTime>4.999</ActualTime><CycleTime>0.2</CycleTime><AssayXData Points="25">+v5bQsfLXEKUmF1CYGVeQicxX0L6/l9CwcpgQo2XYUJaZGJCLTJjQvT9Y0LHy2RCjZdlQlpk
ZkItMmdC+v5nQsHKaEKNl2lCYGVqQicxa0L6/mtCx8tsQpSYbUJaZG5CJzFvQg==</AssayXData><AssayYData Points="25">cSdpv/JYXL/KT1C/z4tIvzWlQb/EFDu/8MI2v7jIML/kpi2/dBIpv4tYKL+XzCK/0IMgv4cf
Hb8+iBu/Ji0avzM3GL+FGBa/KzkUv6T2Eb+STRG/XQYOvzarDb87EQ2/h6ULvw==</AssayYData></Step><Step><CommonData><SampleLocation>1</SampleLocation><SampleID></SampleID><SampleGroup></SampleGroup><SampleInfo></SampleInfo><SampleRow>C</SampleRow><SamplePlate>1</SamplePlate><WellType>BUFFER</WellType><Concentration>-1</Concentration><ConcentrationUnits>µg/ml</ConcentrationUnits><MolarConcentration>-1</MolarConcentration><MolarConcUnits>nM</MolarConcUnits><MolecularWeight>-1</MolecularWeight><Temperature>28</Temperature><StartTime>156814</StartTime><AssayTime>30</AssayTime></CommonData><FlowRate>1000</FlowRate><StepType>BASELINE</StepType><StepName>Baseline</StepName><StepStatus>OK</StepStatus><ActualTime>29.999</ActualTime><CycleTime>0.2</CycleTime><AssayXData Points="150">+v5vQsHKcEKHlnFCWmRyQiEwc0L0/XNCu8l0QoeWdUJaZHZCJzF3Qu78d0LBynhCjpd5QlRj
ekIhMHtC9P17QrvJfEKOl31CVGN+QiEwf0Lu/H9C3WSAQsfLgEItMoFClJiBQnf+gULdZIJC
RMuCQqoxg0Kmm4NC+v6DQt1khEJEy4RCLTKFQhCYhUJ3/oVC3WSGQkTLhkItModCEJiHQvr+
h0LdZIhCRMuIQqoxiUKUmIlCd/6JQt1kikJEy4pCqjGLQhCYi0J3/otC5GWMQkTLjEKqMY1C
lJiNQvr+jULdZI5CRMuOQqoxj0IQmI9Cd/6PQt1kkEJEy5BCqjGRQhCYkUJ3/pFC3WSSQkTL
kkJeOpNCEJiTQnf+k0LdZJRCx8uUQi0ylUIQmJVCd/6VQt1klkJEy5ZCqjGXQpSYl0J3/pdC
3WSYQsfLmEItMplCEJiZQvr+mUJgZZpCx8uaQi0ym0IQmJtCBgGcQmBlnELHy5xCLTKdQpSY
nUL6/p1CYGWeQsfLnkItMp9ClJifQvr+n0JgZaBCx8ugQi0yoUKUmKFC+v6hQmBlokLHy6JC
LTKjQpSYo0L6/qNCYGWkQsfLpEItMqVClJilQvr+pUJgZaZCx8umQi0yp0KUmKdCd/6nQmBl
qELHy6hCLTKpQhCYqUL6/qlCYGWqQsfLqkItMqtClJirQvr+q0JgZaxCRMusQi0yrUKUmK1C
+v6tQmBlrkLHy65CqjGvQpSYr0L6/q9CYGWwQsfLsEItMrFClJixQvr+sUJzaLJCx8uyQqox
s0KUmLNC</AssayXData><AssayYData Points="150">YsnwvnZb7b5zmuy+V/DrvpeS577PXee+aX3mvqk+5L5yA+O+g5vivglt374rY+K+9+HgvhRt
3r7vfN6+zR7cvrwJ3r6ofNy+Vgzbvt1w2b43+9m+w23WvqED1L6smNO+MUjSvhzk0b4S7dG+
uJTOvqOw0b4YvNC+SPXOvtOTzb7kWs++TRzNvulgyb4GGMy+1rLMvu8ZzL4vRcm+2LrHvoWb
x74FWce+/srFvhB7xr478MS+dUnFvo3Ixr7WgcS+A5rCvj/Owr687cK+T7DCvrKSwr5G6MG+
0/a/vqqnwL7HpL6+nNa/vnzKvr6EyLy+MFG8vvNKvL79Q7u+c3m6vnidur7re7m+G9i3vno9
ub6Ok7m+rFy3vpBrub6U5Le+iYG2vl/stb6dz7K+E0q1vtHRtL4VBLS+0hWyvvDps76qfrK+
leOxvuXJs75JQLO+IOywvuqusb65rq6+kKSvviTSrb56drC+v3KuvoPXrL5BD62+SIGtvuy2
rL6tPa2++wusvuCVq77C2aq+W1Grvneyqr6igqm+J+qovviOp76e3qm+p26ovnLNqb6sH6e+
X1+nvt3sp77aaaa+wDGmvrDfpr4Vaqa+vYGkvp7Wo75Dn6O+K56kvgknpb4Teqa+olqjvrZd
ob6VFKS+uY6jvq7qob4trKO+t7KgvmTHor5pnqO+EfWhvi6goL49HaC+BkGivnLRnb4i3Z2+
VTyhvtUwnr6f5J++Y8GdvgvVnL4cWp2+On+dvgsAm76+l5u+ZAecvm9snb60AZy+1uubvkdX
mr69bJu+</AssayYData></Step><Step><CommonData><SampleLocation>2</SampleLocation><SampleID>QA013.2 mature</SampleID><SampleGroup></SampleGroup><SampleInfo></SampleInfo><SampleRow>C</SampleRow><SamplePlate>1</SamplePlate><WellType>KLOAD</WellType><Concentration>10</Concentration><ConcentrationUnits>µg/ml</ConcentrationUnits><MolarConcentration>-1</MolarConcentration><MolarConcUnits>nM</MolarConcUnits><MolecularWeight>-1</MolecularWeight><Temperature>28</Temperature><StartTime>192500</StartTime><AssayTime>80</AssayTime></CommonData><FlowRate>1000</FlowRate><StepType>LOADING</StepType><StepName>Loading</StepName><StepStatus>OK</StepStatus><ActualTime>79.999</ActualTime><CycleTime>0.2</CycleTime><AssayXData Points="400">+v6zQmBltELHy7RCLTK1QhGYtUJ3/rVC3WS2QkTLtkItMrdClJi3Qvr+t0JgZbhCRMu4Qqox
uUIRmLlC+v65Qt1kukJEy7pCLTK7QhGYu0J3/rtCYGW8QkTLvEKqMb1CEJi9Qvr+vULdZL5C
RMu+Qqoxv0KUmL9C+v6/Qt1kwELHy8BCqjHBQpSYwUJ3/sFC3WTCQsfLwkKqMcNCEJjDQvr+
w0JgZcRCRMvEQqoxxUIQmMVC+v7FQmBlxkJEy8ZCqjHHQpSYx0J3/sdC3WTIQkTLyEKqMclC
lJjJQnf+yUJgZcpCRMvKQqoxy0IQmMtC+v7LQt1kzEJEy8xCLTLNQhCYzUJ3/s1CYGXOQkTL
zkKqMc9CEJjPQnf+z0LdZNBCx8vQQi0y0UKUmNFCd/7RQt1k0kJEy9JCqjHTQpSY00L6/tNC
YGXUQkTL1EItMtVClJjVQvr+1UJgZdZCx8vWQi0y10KUmNdC+v7XQmBl2ELHy9hCLTLZQpSY
2UL6/tlCYGXaQsfL2kItMttClJjbQvr+20JgZdxCx8vcQi0y3UKUmN1C+v7dQmBl3kJEy95C
LTLfQpSY30L6/t9CYGXgQsfL4EItMuFClJjhQvr+4UJgZeJCx8viQi0y40KUmONC+v7jQmBl
5ELHy+RCLTLlQhCY5UL6/uVCYGXmQsfL5kItMudClJjnQvr+50JgZehCx8voQi0y6UKUmOlC
+v7pQt1k6kJEy+pCLTLrQpSY60L6/utCYGXsQkTL7EKqMe1ClJjtQnf+7UJgZe5Cx8vuQqox
70KUmO9C+v7vQmBl8EJEy/BCqjHxQpSY8UJ3/vFCYGXyQsfL8kItMvNCEJjzQvr+80LeZPRC
UM30Qi0y9UIQmPVCd/71QmBl9kLHy/ZCLTL3QpSY90J3/vdC3mT4QkTL+EItMvlCEJj5Qvr+
+ULeZPpCRMv6Qqox+0KUmPtC+v77Qt5k/EJEy/xCLTL9QhCY/UL6/v1CYGX+QsfL/kItMv9C
EJj/Qnf+/0JvMgBDomUAQ9WYAEMIzABDPP8AQ7AyAUPkZQFDFpkBQwjMAUM8/wFDbzICQ+Rl
AkMWmQJDCMwCQzz/AkNvMgNDomUDQxaZA0MIzANDPP8DQ7AyBEPkZQRD1ZgEQwjMBEM8/wRD
bzIFQ6JlBUPVmAVDSswFQ33/BUNvMgZDomUGQxaZBkMIzAZDPP8GQ28yB0PkZQdD1ZgHQwjM
B0M8/wdDbzIIQ+RlCEPVmAhDCMwIQzz/CENvMglDomUJQ9WYCUNKzAlDff8JQ7AyCkPkZQpD
1ZgKQwjMCkO+/wpDsDILQ6JlC0PVmAtDSswLQzz/C0OwMgxD5GUMQxaZDENKzAxDff8MQ7Ay
DUPkZQ1DFpkNQ0rMDUN9/w1DsDIOQz5qDkMWmQ5DSswOQ33/DkOwMg9D5GUPQxaZD0NKzA9D
ff8PQ7AyEEPkZRBDFpkQQ0rMEEN9/xBDsDIRQ+RlEUPVmBFDSswRQzz/EUNvMhJD5GUSQxaZ
EkNKzBJDff8SQ7AyE0PkZRNDFpkTQwjME0M8/xNDsDIUQ+RlFEMWmRRDSswUQzz/FENvMhVD
5GUVQxaZFUMIzBVDff8VQ28yFkOiZRZDFpkWQwjMFkN9/xZDsDIXQ+RlF0PVmBdDSswXQ33/
F0OwMhhD5GUYQ9WYGENKzBhDff8YQ7AyGUOiZRlD1ZgZQ0rMGUN9/xlDsDIaQ+RlGkMWmRpD
SswaQzz/GkNuMhtD5GUbQxaZG0MIzBtDff8bQ24yHEPkZRxDFpkcQ0rMHEN9/xxDsDIdQ+Rl
HUPVmB1DCMwdQzz/HUOwMh5DomUeQxaZHkMIzB5Dff8eQ24yH0OiZR9D1ZgfQwjMH0N9/x9D
bjIgQ6JlIEPVmCBDSswgQzz/IEOwMiFD5GUhQ9WYIUMIzCFDPP8hQ24yIkO6aSJDFpkiQwjM
IkN9/yJDbjIjQ6JlI0MWmSNDCMwjQzz/I0NuMiRDomUkQ9WYJEMIzCRDPP8kQ7AyJUOiZSVD
FpklQ0rMJUM8/yVDsDImQ6JlJkMWmSZDSswmQzz/JkOwMidDomUnQxaZJ0MIzCdDPP8nQ24y
KEPkZShD1ZgoQwjMKEN9/yhDbjIpQ+RlKUPVmClDCMwpQw==</AssayXData><AssayYData Points="400">/CqcviKqmb7e35K+VwCOvqRwi75fhIi+49WCvn4uf76yvHW+Tjxqvq8wY762Dli+XH5Tvn7J
Rr5lo0C+ahc2vgiWMb64iiO+i7obvnRyE757nA2+I34EvpWV+72lH+e9sKPUvRCly72jArC9
q6ebvd5ukb1db4C9jBRwveY2Sr2vuAi9by78vGBOwLzch3e8tVO+u8sLhTqBHNo7zORoPPYv
vjwec+Y8S8UTPX37Rj1KuE89Bm16PUrGhD15npY9K9ymPVretj1ousI9GWbQPZVw5T20mPQ9
MhECPsNEAD61WAs+54QWPnn1HT58JSE+9/gnPr4nLz5ZjzQ+BVw9PvMkRT6f90o+0E5TPst+
Uz5ebFs+LsZgPkXyaT6AAG8+9+h7PgLTfz6xan8+SsmDPsVpiD4BQos+KmaOPtZNkD7z95Q+
XzSVPi1VmT43aZ0+kG6fPppjnz7FxqM+8q+oPjZQqj7+26g+qIatPrOQrz6morM+nlm5PgUc
uT4Ww7w+uFq9PjUcwz6LJsQ+itbDPsCUyD6io8w+jgnPPq4I0D4u0M8+3hvUPkIb1z7N1Ng+
k8faPilP3T49H+A+k+vhPjZf5D73WuU+IqnoPuPO6z4raO0+yWTvPnPg8j5I7vI+vzz1PsXg
9j6GSvs+HkL7PpYU/j6ESQA/2aUAP18dAT/YvQE/MosCPxGoAz/AkgU/JocHP63NBj+fgAg/
xJAJP/PoCT8AeQs/OfQKP1MpDD8EJA4/jrINP0CYED+amg8/53kRP4kFEz/YIBM/5loTP2tI
FT9h9xQ/Ib0WP3AzGD9X2hY/VwoZP+TxGD+YzBo/tX0bPy8hHD/eORw/EmYdPwDAHT9s8x4/
evUeP/ieID8/5R8/cGQiP3o5Iz/+5SM/18UjP9hvJT/fsiQ/QhknPyeEJj+SgSc/H1QoP5El
KT+HRyk/BzMpPx7XKj8RwCo/kcUsPwqYLD/URS4/RNMuP+n5Lj+JIi8//TsvP449MT8gWTI/
JuIzPxzSMT9nUzM/kaUzP5/CND+6mDU/jLY1P3pSNz/iiTc/YLM3P/pGOD8ZBjk/5Gk5P8aO
OT/kpzo/l/Y5PwV1PD9wcjw/k689PyxmPT+/9D4/MQw+P4qjPT/d2z4/ZHY/P3ksPz+GKEA/
ENpBP1/lQT+ZI0I/84RCP+gJQz9wBEQ/8PhEPzUVRD+t9EQ/uchFPwcwRj+tlEg/qQZHP4pS
Rz/WWkg/qehHP5vMST9h90g/IlRKP40ESj/eoEk/c3hLP6iXTD8HGE0/05tMP6WgTT8CF00/
XyVPP3u2TT8ef08/YVtPP0cjUD8PR1A/HTZQP0R7UT/ZdFM/wIVSPyWWUj+mb1M/hP5TP26A
VD8261Q/V29VP2PKVD/Se1U/8edWPwPFVj8N/lY/5g5XP5cAWD/ED1k/25NYP0n6WD9a7Vg/
705aP3QNWj9MLFo/WitaP0sTWz/Zc1o/WfRbP2H9Wz8EQlw/cN5dP33SXT9kc14/9jReP5Iy
Xj+8j14/vTtgPxG5Xz99kWA/uWNfP2x7YT8bbmE/Nv1gP874YT9gjGI/yRFiPyJzYz/avmI/
lbZiP3uiYz/yg2M/RB1kP94ZZT9RG2Y/55tlP5mJZj8wVGY/dgdnPyaSaD8yrWc/whZnP7HQ
Zz9L6Wg/Vy5oPypSaT9T+Wk/lpppP7DzaT9gUmk//bRpP1pjaz9U82w/2GhrP9yQaz+GXmw/
crFtPy0sbT+cK20/Bm1uPwN5bT9JfG0/ymBuPyyAbj8htG4/hF9vP0eVbz8CoXA/+/VvP8pK
cD+CxHE/tmFxPwE4cT81/HA/wKRxP8hldD8SFXM/yqZyP2QLcz8lwHM/SSZ0P0uMcz8k0XQ/
0uZ0P0aKdT8NM3U/GDp3P2dhdT+1Anc/+YN1Pximdz9DYXY/lQd4P56Ldj8n0nc/zI14P6pi
dz8l3Xg/Ph96P7LneD9teXk/c9x5P4Roej/RdXo/eHN7P0oLez/PwHo/8Qt7P1o/ez9Gj3w/
amV8P3cafD+z+nw/2Ch9PxvvfD86T3w/U2p9P299fT+vdn0/rol+P/bKfj+/6X0/d4J/PwQ2
fz/2hX8/FJiAP59cgD8WNoA/fuqAP5xkgD9hg4A/8nuAPw==</AssayYData></Step><Step><CommonData><SampleLocation>1</SampleLocation><SampleID></SampleID><SampleGroup></SampleGroup><SampleInfo></SampleInfo><SampleRow>C</SampleRow><SamplePlate>1</SamplePlate><WellType>BUFFER</WellType><Concentration>-1</Concentration><ConcentrationUnits>µg/ml</ConcentrationUnits><MolarConcentration>-1</MolarConcentration><MolarConcUnits>nM</MolarConcUnits><MolecularWeight>-1</MolecularWeight><Temperature>28</Temperature><StartTime>277923</StartTime><AssayTime>30</AssayTime></CommonData><FlowRate>1000</FlowRate><StepType>BASELINE</StepType><StepName>Baseline</StepName><StepStatus>OK</StepStatus><ActualTime>30</ActualTime><CycleTime>0.2</CycleTime><AssayXData Points="150">O/8pQ24yKkOhZSpD1ZgqQwjMKkP5/ipDLTIrQ6FlK0PVmCtDCMwrQ/n+K0MtMixDoWUsQ9WY
LEMIzCxDO/8sQ24yLUOhZS1Dk5gtQwjMLUO+/y1DLTIuQ6FlLkOTmC5DCMwuQzv/LkNuMi9D
oWUvQ5OYL0PGyy9DO/8vQy0yMENgZTBD1ZgwQ8bLMEODADFDbjIxQ6FlMUOTmDFDCMwxQzv/
MUNuMjJDoWUyQ5OYMkMIzDJDO/8yQ24yM0NgZTND1ZgzQ8bLM0P5/jNDLTI0Q2BlNEOTmDRD
xss0Qzv/NENuMjVDYGU1Q5OYNUPMzDVDO/81Q24yNkNgZTZDk5g2Q8bLNkP5/jZDLTI3Q6Fl
N0OTmDdDxss3Q/n+N0NuMjhDYGU4Q5OYOEPGyzhD+f44Qy0yOUNgZTlDk5g5QwjMOUM7/zlD
bjI6Q6FlOkOTmDpDCMw6Q0EAO0MtMjtDYGU7Q9WYO0MIzDtD+v47Qy0yPENgZTxD1Zg8Q8bL
PEM7/zxDbjI9Q6FlPUPVmD1DCMw9Qzv/PUNuMj5DoWU+Q9WYPkMIzD5DO/8+Q24yP0OhZT9D
1Zg/QwjMP0M7/z9DbjJAQ2BlQEPVmEBDCMxAQzv/QENuMkFDoWVBQ5OYQUMIzEFDO/9BQ24y
QkOhZUJD1ZhCQwjMQkM7/0JDbjJDQ6FlQ0PVmENDCMxDQzv/Q0NuMkRDoWVEQ9WYREMIzERD
GARFQ24yRUOhZUVD1ZhFQwjMRUM7/0VDbjJGQ6FlRkOTmEZDCMxGQzv/RkNuMkdDoWVHQ9WY
R0MIzEdD</AssayXData><AssayYData Points="150">NV+FP9LchT9zTYY/AomGP9eVhj/9zoY/FOOGP8C9hj9Qq4Y/PwKHPyAohz8myIY/WbKHPycL
hz9dNYc/4BeHPxe5hj+NuIc/Ah+IP4hChz8ZS4c/b2eHP823hz+644c/wpGHPwoRiD8qIog/
1kWHP92lhz+2oIc/taCHP+jJhz87VIg/75KIPzS2hz8zY4g/V8uHP6ReiD9K74c/g/yHP0/g
hz+orIc/ADKIP+D9hz8kkog/SwOIP4UCiD+vF4g/iiCIP0lciD+c8oc/9oeIP07mhz+HtYg/
4y+IP1gBiD9rUIg/SRqIP/rVhz9X3Yc/y8SIP35xiD/ovIg/FOWIP1QNiD/neog/GumIP1Se
iD+XCYk/DVmIP4zRiD8QZog/V/+IP0kniT+H/og/27eIP/MRiD+/HIg/6LiIP3rgiD9OKYk/
EraIPx4CiT8peIg/mDuJP7MqiT8lDYk/mgCJP4fdiD+eMYk/IDmJPxYMiT/vQIk/UV2IPzMy
iT/Sbok/HQ2JP+tXiT+Z84g/LO2IP8FTiT9Xa4k/qkaJP6ieiD8E3ok/MuSIP9QyiT8Rd4k/
EfWIP2yniT8ROIk/ujyJP4jPiT+uVYk/OP+IP4r2iD8cgok/IX2JP9VriT8yXIo/hJ+JP9YK
iT/TrIk/rreJP8Ycij8RjYk/2TiJP6SyiT+vMIk/jUKKP5UBij+q4ok/1sCJP/m7iT/9V4o/
TPqJP5qTiT9O3ok/sf2JP6ktij/DVIk/gvGJP90zij/Bvok/dueJP1zGiT/z2Ik/HgCKPxPN
iT+yFIo/</AssayYData></Step><Step><CommonData><SampleLocation>10</SampleLocation><SampleID>QA013.765M.C1 gp120</SampleID><SampleGroup></SampleGroup><SampleInfo></SampleInfo><SampleRow>C</SampleRow><SamplePlate>1</SamplePlate><WellType>KSAMPLE</WellType><Concentration>-1</Concentration><ConcentrationUnits>µg/ml</ConcentrationUnits><MolarConcentration>125</MolarConcentration><MolarConcUnits>nM</MolarConcUnits><MolecularWeight>-1</MolecularWeight><Temperature>28</Temperature><StartTime>316697</StartTime><AssayTime>180</AssayTime></CommonData><FlowRate>600</FlowRate><StepType>ASSOC</StepType><StepName>Association</StepName><StepStatus>OK</StepStatus><ActualTime>180</ActualTime><CycleTime>0.2</CycleTime><AssayXData Points="900">O/9HQ24ySENgZUhDk5hIQwjMSEM7/0hDbjJJQ6FlSUOTmElDCMxJQzv/SUNuMkpDYGVKQ5OY
SkMIzEpD+f5KQ24yS0OhZUtD1ZhLQ8bLS0M7/0tDLTJMQ6FlTEOTmExDxstMQzv/TEMtMk1D
oWVNQ5OYTUMIzE1DO/9NQ24yTkOhZU5Dk5hOQ8bLTkM7/05DLTJPQ6FlT0PVmE9DCMxPQ/n+
T0NuMlBDoWVQQ5OYUEMIzFBD+f5QQ24yUUNgZVFDk5hRQ8bLUUM7/1FDMzNSQ2BlUkPVmFJD
xstSQ/n+UkNuMlNDYGVTQ9WYU0PGy1ND+f5TQy0yVEOhZVRDk5hUQ1DNVEM7/1RDbjJVQ6Fl
VUOTmFVDxstVQ/n+VUMtMlZDYGVWQ5OYVkPGy1ZD+f5WQy0yV0OoZldDk5hXQ8bLV0P5/ldD
LTJYQ2BlWEOTmFhDxstYQ/r+WEMtMllDYGVZQ5OYWUPGy1lDfP9ZQy0yWkNgZVpDk5haQwjM
WkP6/lpDLTJbQ2BlW0PVmFtDCMxbQ/r+W0MtMlxDoWVcQ5OYXEMIzFxDO/9cQy0yXUOhZV1D
1ZhdQwjMXUM7/11DbjJeQ6FlXkPVmF5DCMxeQzv/XkNuMl9DoWVfQ9WYX0MIzF9DO/9fQ24y
YEOhZWBD1ZhgQwjMYEM7/2BDbjJhQ6FlYUPVmGFDi8xhQzv/YUNuMmJDoWViQ9WYYkMIzGJD
O/9iQ24yY0OhZWND1ZhjQwjMY0M7/2NDbjJkQ6FlZEPVmGRDxstkQzv/ZENuMmVDoWVlQ9WY
ZUMIzGVDO/9lQ24yZkOhZWZDk5hmQwjMZkM7/2ZDLTJnQ2BlZ0PVmGdDCMxnQzv/Z0MtMmhD
omVoQ9SYaEMIzGhDO/9oQy0yaUOiZWlD25lpQwjMaUP6/mlDbjJqQ2BlakOTmGpDCMxqQzv/
akNuMmtDYGVrQ9SYa0MIzGtDO/9rQ24ybENgZWxD1JhsQ8bLbEPKAW1DbjJtQ6JlbUOTmG1D
xsttQ/r+bUMtMm5DomVuQ5OYbkPGy25D+v5uQ24yb0OiZW9Dk5hvQwjMb0P6/m9DbjJwQ6Jl
cEOTmHBDxstwQ/r+cEMtMnFDYGVxQ5OYcUMIzHFDO/9xQy0yckOiZXJDk5hyQ8bLckP6/nJD
LTJzQ2Blc0OTmHNDxstzQ/r+c0MtMnRDomV0Q5OYdEPGy3RD+v50Q24ydUNgZXVDk5h1Q8bL
dUP6/nVDbjJ2Q6JldkMim3ZDxst2Q/r+dkNuMndDomV3Q5OYd0PGy3dD+v53Q24yeENgZXhD
k5h4Q8bLeEM7/3hDLTJ5Q2BleUOTmHlDxst5Qzv/eUMtMnpDomV6Q9SYekPGy3pD+v56Qy0y
e0NgZXtDk5h7QwjMe0P6/ntDLTJ8Q2BlfEOTmHxDxst8Q3z/fENuMn1DomV9Q9SYfUPGy31D
+v59Qy0yfkNgZX5DFpl+QwjMfkM7/35DLTJ/Q6Jlf0PUmH9DCMx/Qzv/f0M3GYBD0TKAQ2pM
gEMEZoBDnn+AQzeZgEPRsoBDasyAQwTmgEOe/4BDNxmBQ9EygUNqTIFDBGaBQ55/gUM3mYFD
0bKBQ2rMgUME5oFDnv+BQzcZgkPRMoJDakyCQwRmgkOef4JDN5mCQ9GygkNqzIJDBOaCQ57/
gkMWGYND0TKDQ2pMg0MEZoNDfX+DQxaZg0OwsoNDasyDQwTmg0Oe/4NDFhmEQ9EyhENqTIRD
42WEQ55/hEM3mYRD0bKEQ2rMhEPj5YRDff+EQzcZhUPRMoVDSkyFQ+NlhUOef4VDFpmFQ7Cy
hUNKzIVDBOaFQ57/hUM3GYZDsDKGQ2pMhkMEZoZDfX+GQxaZhkOwsoZDSsyGQwTmhkN9/4ZD
NxmHQ7Ayh0NKTIdDBGaHQ31/h0M3mYdDsLKHQ0rMh0PI5odDff+HQzcZiEOwMohDSkyIQ+Nl
iEN9f4hDFpmIQ7CyiENqzIhDBOaIQ33/iEMWGYlDOTSJQ2pMiUPjZYlDnn+JQxaZiUPRsolD
SsyJQwTmiUN9/4lDNxmKQ7AyikNqTIpD42WKQ31/ikMWmYpDsLKKQ0rMikOo5opDff+KQzcZ
i0OwMotDSkyLQ+Nli0N9f4tDN5mLQ7Cyi0MOzYtD4+WLQ33/i0MWGYxD0TKMQ0pMjEPjZYxD
nn+MQxaZjEPRsoxDSsyMQ+PljEO+/4xDFhmNQ7AyjUNqTI1D42WNQ75/jUMWmY1DsLKNQ2rM
jUPj5Y1Dnv+NQxYZjkOwMo5DakyOQ+NljkOef45DN5mOQ7CyjkNqzI5DBOaOQ33/jkMWGY9D
0TKPQ2pMj0MEZo9Dnn+PQxaZj0NUs49DasyPQ+Plj0Oe/49DNxmQQ9EykENqTJBDBGaQQ55/
kEM3mZBD0bKQQ2rMkEME5pBDnv+QQzcZkUPRMpFDakyRQwRmkUOef5FDN5mRQ9GykUNqzJFD
BOaRQ57/kUM3GZJD0TKSQ2pMkkMEZpJDnn+SQzeZkkPRspJDasySQwTmkkOe/5JDNxmTQ9Ey
k0NqTJNDBGaTQ55/k0MWmZND0bKTQ2rMk0ME5pNDff+TQzcZlEPRMpRDakyUQ+NllEN9f5RD
FpmUQ9GylENqzJRD4+WUQ57/lEM3GZVDsDKVQ2pMlUPjZZVDnn+VQzeZlUOwspVDasyVQwTm
lUOe/5VDFhmWQ7AylkNqTJZD42WWQ55/lkM3mZZD0bKWQ2rMlkME5pZDff+WQxYZl0OwMpdD
SkyXQwRml0Pff5dDN5mXQ7Cyl0NqzJdDBOaXQ57/l0M3GZhD0TKYQ0pMmEPjZZhDfX+YQxaZ
mEOwsphDasyYQwTmmEN9/5hDNxmZQ7AymUNqTJlD42WZQ31/mUMWmZlD0bKZQ2rMmUME5plD
nv+ZQzcZmkOwMppDSkyaQ+NlmkOef5pDN5maQ7CymkNKzJpD4+WaQ57/mkM3GZtDsDKbQ0pM
m0PIZptDfX+bQzeZm0OwsptDi8ybQwTmm0N9/5tDFhmcQ7AynENqTJxD42WcQ55/nEMWmZxD
0bKcQ0rMnEME5pxDnv+cQzcZnUOwMp1DSkydQ+NlnUOef51DN5mdQ7CynUNKzJ1D4+WdQ57/
nUM3GZ5DsDKeQ2pMnkPjZZ5DfX+eQxaZnkOwsp5DSsyeQyXmnkN9/55DFhmfQ9Eyn0NKTJ9D
42WfQ31/n0MWmZ9DsLKfQ0rMn0Pj5Z9Dnv+fQzcZoEOwMqBDSkygQwRmoEOef6BDN5mgQ9Gy
oENqzKBDBOagQ0EAoUM3GaFD0TKhQ2pMoUMEZqFDnn+hQzeZoUPRsqFDasyhQwTmoUOe/6FD
NxmiQ9EyokNqTKJDBGaiQ55/okMWmaJD0bKiQ2rMokME5qJDnv+iQxYZo0P4M6NDakyjQwRm
o0Oef6NDN5mjQ9Gyo0NqzKND4+WjQ33/o0M3GaRDsDKkQ2pMpEMEZqRDnn+kQzeZpEPQsqRD
asykQyTmpEOe/6RDNxmlQ9AypUNqTKVDBGalQ55/pUMWmaVDsLKlQ2rMpUME5qVDnv+lQzcZ
pkPQMqZDakymQwRmpkOef6ZDN5mmQ9CypkNqzKZDBOamQ3z/pkPbGadD0DKnQ2pMp0PjZadD
nn+nQxaZp0OwsqdDSsynQ+Plp0Oe/6dDFhmoQ9AyqENKTKhDBGaoQ3x/qEMWmahD0LKoQ2rM
qEME5qhDfP+oQxYZqUPQMqlDkU2pQwRmqUOef6lDN5mpQ9CyqUNqzKlD4+WpQ3z/qUMWGapD
sDKqQ0pMqkMEZqpDnn+qQzeZqkPQsqpDasyqQwTmqkPKAatDNxmrQ7Ayq0NKTKtD42WrQ3x/
q0MWmatDsLKrQ0rMq0Pj5atDfP+rQzcZrEOwMqxDSkysQ+NlrEN8f6xDFpmsQ9CyrENKzKxD
4+WsQ57/rEM3Ga1DsDKtQ0pMrUPjZa1DfH+tQxaZrUOwsq1DSsytQwTmrUN8/61DFhmuQ7Ay
rkNKTK5D42WuQ3x/rkMWma5DsLKuQ0rMrkOH5q5DfP+uQxYZr0OwMq9DkU2vQ+Nlr0N8f69D
WJmvQ9Cyr0NKzK9D4+WvQ3z/r0M3GbBDsDKwQ2pMsEPjZbBDnn+wQ3iZsEPQsrBDasywQwTm
sEOe/7BDxhuxQ9AysUNqTLFDBGaxQ55/sUM3mbFD0LKxQ2rMsUME5rFDnv+xQzcZskPQMrJD
SkyyQwRmskOef7JDN5myQ9CyskNqzLJDBOayQ57/skM3GbND0DKzQ2pMs0MEZrNDnn+zQzeZ
s0PQsrNDasyzQwTms0Oe/7ND/Bm0Q9AytENKTLRD42W0Q3x/tEMWmbRD0LK0Q2rMtEME5rRD
nv+0QxYZtUPQMrVDaky1QwRmtUOef7VDN5m1Q9CytUNqzLVDBOa1Q57/tUM3GbZD0DK2Q0pM
tkMEZrZDnn+2QzeZtkNUs7ZDSsy2QwTmtkOe/7ZDNxm3Q7Ayt0NqTLdDBGa3Q55/t0MWmbdD
sLK3Q2rMt0ME5rdDfP+3QxYZuEPQMrhDaky4QwRmuEOef7hDN5m4Q9CyuENKzLhD4+W4Q57/
uEMWGblD0DK5Q2pMuUPjZblDnn+5QzeZuUOwsrlDasy5QwTmuUOe/7lDNxm6Q7AyukNKTLpD
42W6Q3x/ukMWmbpDsLK6Q0rMukME5rpDfP+6QxYZu0PQMrtDaky7Q+Nlu0N8f7tDFpm7Q7Cy
u0NKzLtD4+W7Q57/u0MWGbxDsDK8Q0pMvEPjZbxDfH+8QxaZvEOwsrxDSsy8QwTmvEN8/7xD
Fhm9Q1o0vUNqTL1DZma9Q3x/vUMWmb1DsLK9Q2rMvUME5r1D</AssayXData><AssayYData Points="900">aTSIP/l2hz8rcIc/ojuIP6y5iD+05Ic/pmiIPxmfiD9ilIg/BF+IP0iGiD+kCok/4Y6IP9Bp
iD/PhIg/rKiIP7zHiD8UEYk/a5uIPzwmiT9sm4g/gsmIPySMiD/nAok/hbCJP992iT/me4k/
6YCJP7I0iT9qBIk/74SJP2VYiT+plIk/Sa2JP8kTiT/6gYk/T9OJPwZUiT+N8Ik/xfmJP4TO
iT8ddYo/aPCJP3yaij/Qgoo/LduJPxmFij/a6Yo/HDyKP0ILij8iCYo/jk2KP484ij/6AYo/
oEWKP2/ViT/yqYo/x3iKPzyQij9GYoo/HqaKP0LLij96noo/fAeLP5iDij+8D4s/S86KPyOd
iz+ZEIs/fViLP+HYij+1eYs/IFCLPxohiz+gRIs/xpGLP/BNiz+dEos/Z8mLPyRLiz/rpIs/
pXqLP1nDiz9D74s/SsKLP/cyjD9MmYs/MH6LP/+3iz8V24s/0k6LP+Wgiz/JxIs/hPWLPyjg
iz98mow/tA6NP5d0jD/xx4w/MQqMP+GbjD/omow/2keMP+6GjD+8Y4w/nb2MP40cjT/UbIw/
c2KMP/K1jD8qbIw/W4eMP8UyjD/9Y4w/yueMPxA4jT9+LY0/2iaNP6b5jD8AYo0/yhONPw6F
jT/POo0/UhqNPwYBjT+mqow/WYuMP334jD951Yw/dPeMP6uVjT8AfY0/UGKNP1O9jT+QG40/
jPWNP5wjjT/Hzo0/AxmOP9VNjT8k8I0/Xt6NP9xJjj8V+o0/EcuNP5dXjT+K8Y0/qQiOP77H
jT9lso0/5heOP7pLjj+bOo4/pzWOP9ajjj+0jI4/rvCOP/YVjj9TcY4/ob+OP6Bdjj8B1o4/
3CmOP1KCjj/rlY4/RzSOPxYjjz8RsY4/QA2PP4Wljj+QNI4/SIyOP/O2jj85so4/10ePP0cK
jz+T1o4/IhSPP9sBjz8hcY8/GjSPPwVDjz++TI8/3aiPP5YWjz/HjY8/UcyOP6zKjj/Go48/
xsGOP3eOjz9Hfo8/YZ2PPyJkjz9bpI8/QdqPPzKYjz+B0Y8/lw6QP00AkD88OZA/JmaPP7iA
jz9Lt48/UEuQP/L2jz/dlY8/CCmQP+Ddjz9v2I8/LP2PP1+1jz85EZA/O+SPP61EkD/tE5A/
HbKPP2ZukD9RZJA/LiKQPxOEkD/zpZA/1uiPP6F9kD839I8/SomQP6kpkD9CbZA/LC2QPweH
kD/z95A/IueQPxCCkD/k5ZA/yMuQP5YtkT//AZE//weRPwmUkT9jXpE/s66QP36xkD+eupA/
2cqQPzfOkD8FQpA/YIiQP/PakD9s9pA/TmyQPysrkT/pXJE/0hqRP+m2kT+nipE/Q32RP5++
kT9wmpE/KOWRP8ZQkT99vZA/dQ2RP1tTkT+xZZE/UXCRP5Y3kT+aP5E/DHyRP87/kD/QRpE/
ffmRPzkBkj9O5ZE/XyySP5URkj+4CJI/EhSSPxt3kj9F+ZE/wrWRPz/fkT9/eJE/5KGRP3e1
kT/kGpE//9ORP8E0kj+aOpI/bxeSP8Xmkj+Yc5I/UzKSP7clkj++/JE/h3GSP+Zxkj88g5I/
O5CSP8Awkj+MEpI/c36SP+Ffkj+yEpI/9qWSP651kj/Y0pI/42uSP1nmkj+DqZI/iSSTP79X
kz/HG5M/bfiSP3u/kj8/G5M/q2eTP8Bwkz+T7ZI/MhyTPwzhkj8x5JI/Mv+SPzLnkj9VCJM/
I5eSP2fKkz9C35I/IFeTPyaIkz+V0JM/5IqTP5Rrkz9dZ5M/V8STPx+Fkz8vJJM/LT2TP4yo
kz9BFJM/NFGTPwgVkz/Ja5M/1JKTP/iakz8/nZM/7rOTP8mwkz+FWpQ/iLmTP060lD+nA5Q/
V0SUP1HQkz9kt5M/Y7yTP9Hckz9ZapM/0/eTP/Hbkz+c+JM/p1OUP44wlD/W4pM/l0SUPzoa
lD8kDpQ//Y6UP1zOlD+OPpQ/tUWUP5WZlD9ZgJQ/BNGUPx9ZlD9b05Q/kD2UP8aFlD98Y5Q/
fGWUPzFclD/wZ5Q/5NWUP1CSlD8daZU/mjaUP8CPlD/3tJQ/ZfmUP465lD9ha5U/p96UP5z2
lD/PPJU/h9KUP62alD88A5U/2Y6UP0j1lD9wHJU/OqeUP1OulD89X5U/zx6VP+hZlT88yZQ/
ypeVP9KVlT+dpZQ/VYCVP83BlD+Jh5U/sWiVP2tllT/9l5U/wkWVP77IlT/MLZU/oAaVP3cw
lT93TZU/7dSUP29BlT+Nn5U/6T+WP2Mnlj9gcpU/iomVPycPlj9Bk5U/3rCVPzW/lT/B15U/
DDmVP1/LlT/dzZU/1tqVP+f2lT+vqpU/fiWWPwf9lD9o/ZU/zjyWP4n6lT9TipY/o1SWP1X6
lT8SZpY/zXWWP4folT8u4ZU/88yVP60zlj+iB5Y/VpiWP/holj+Z+5U/i4WWPyJYlj/0X5Y/
mNGWPzdQlz+8KZc/gxOXP4bklj+KG5Y/famWP0uKlj+LgJY/JHuWP4O4lj/6rJY/gH6WP3e/
lj/4epY/gbyWP4Xflj+bz5Y/9M6WP1uIlz/CoZY/BqGXP6fwlz+kBJc/M0eXP+U5lz81Y5c/
FC6WPwdAlz9/e5c/L82WP4X9lj+bl5Y/8HqWP45nlz9GB5c/xjWXP4Rulz+Hu5c/ui2XP4xs
lz8/Ypc/tsWXP1kzlz9Sl5c/702XP8dJlz/sFpc/2b6WP2FXlz9yS5c/PFWXP/bwlz81jZc/
v5GXPwWylz+FLZc/GRSYP4aCmD+/xpc/dpmXP0QFmD/Blpc/0xSYPwq7lz9mapg/nxuYP5f5
lz8E15c/XhyYP8vflz9R05c/KtqXPwjBlz8kD5g/CiGYP2LYlz9WT5c/fuyXP/Pzlz+SHZg/
guSXP5gTmD+VGpg/gpqYP0FVmD9ZEJg/nB6ZP/8omD+g6pc/IqiXPwZWmD9m5pc/MAuYP3tw
mD+0b5g/q7+YPxa3mD/F/pg/7wWZPzeImD8/dJg/jrqYP4I3mT9pYpg/pt2YPz7HmD8DK5g/
BZyYP9GamD+m9Zg/NfaYP1hlmD+Ur5g/Ts+YP1OmmD9HpJg/Cv6YP2rpmD/sV5k/xRGZP2sg
mT+bFJk/4MSYP/atmD9d85g/xBOZP8YJmT//Mpk/ogCZPzWHmD8koZg/PFKZP75NmT8VHpk/
PaWZP3tPmT/2FZo/DfCZP27YmT+31Zg/5jGZP+N+mT9KPpk/VkCZPyULmT9iSZk/BzOZP9HQ
mD9GQ5k/QIuZP4hPmT9z0Jk/CLCZP5ZymT+4kpk/UuOZPynPmT9y7pk/CACZP9WbmT8fo5k/
wSeaPw1Omj+3uZk/EpmZP5TymT+U5Jk/ItKZP5TKmT9n7pk/PWCaP8rUmT/kG5o/lMSZP7cq
mj8ZhZk/WheaP++Tmj/ZvZo/RRCaPx4Fmj+eHJo/FwqaP4utmj87MZk/dbqZP2U6mj8Dmpk/
4fKZP8VUmj+A65o/flyaPz6Bmj8vqJo/LumZP8A3mj90TJo/HjeaP19Nmj+/1Jk/3zebP+p8
mj9ba5o/0lGaP73imj9Scpo/LLKaPz8Lmj/Ro5o/Me2aP7sFmz/yFps/NyqbP/nDmj+nTZs/
uXubP4Dtmj80PZs/N+OaPyPXmj8nUJs/SAGbP6Kvmj/2Tpo/qbqaP4zXmj/bGps/g4eaP3P1
mj+ImJs/TH2bP1zsmj86HZs/31+bP/lvmz/n7Jo/uAybP7kOmz9aV5s/NCCbP+ubmj8bGps/
7H2bP4Bnmz8I4Js/mj2bP9hBmz+tiJs/MWibP5H4mz/rd5s/pU6bPyRtmz9Y2ps/JNCbPxNC
mz+Ni5s/sXGbP9jTmz/WP5s/PIKbP3fbmz+8sZs/1GCbP3tEmz9pM5s/JdibP6+qmz+n8Zs/
BKWbP3I+nD+tTps/8hycP64QnD+eOJs/rAOcP5Clmz9+Fps/wI+bPweRmz/e2Js/SvabP9Jn
mz8d15s/WrubP/Damz/cYpw/ZoebP+Plmz+aw5s/WCKcP/OImz+rEJw/MaOcP4hxnD/73Zs/
cUecPxCVmz8BDZw/QCKcP0DGmz9b15s/yPKbPyvwmz/E9Js/kmCcP+FInD+V4Jw/eQWcP3zR
nD95N5w/IsCcPx58nD+o6Zw/Km2cP4qrnD9jx5w/2vScP+eGnD/Zt5s/N7acP4CbnD9r1Zw/
baicP66XnD+s95w/ny2dPz71nD9mEp0/z9KcPw6SnD858Zw/ljqdPzGrnD+HhJw//N2cP8/8
nD/mZ5w/UX+cP7n5nD+N9Jw/gPCcP4k1nT9dx5w/nHSdP8v3nD+rCp0/bzWdP6k/nT/PKZ0/
CFudP5dGnT8ICJ0/XJadP0BcnT9MwZw/7+6cP5WwnD+v0pw/3aKcP89HnT/ekpw/cg+dP6xo
nT9FCZ4/ZN6dPxx9nT9eZJ0/Nt+dP5NsnT/PXJ0/kJydP9iFnT/Q55w/ULacP7tlnT9q4Z0/
vdidPyTZnT8rbZ0/X8OdP7wAnj9tpp0/msqdPx7ynT9ewJ0/Aa+dP3dfnT+PlZ0/S9udP5ic
nT/BnJ0/ec6dP07pnT+o4p0/daqdPxxYnT8fxp0/a4ueP2BanT82Np4/fUeeP9Qcnj8ZtZ4/
7aCeP1J4nj/WzZ0/mc2dP6BFnj8s5J0/KtedPz4Cnj9X0J0/JhuePycknj+0z50/2LudPzk5
nj/s7J0//SaeP2Bonj9Tdp4/HJGdP15cnj/6tp0/FSWeP5LonT9XpZ4/hVKeP3iynT+9fp4/
96idP2KRnj/A7p4/CfmdP7t6nj/TlJ4/zxqfP4HGnj++vJ4/</AssayYData></Step><Step><CommonData><SampleLocation>1</SampleLocation><SampleID></SampleID><SampleGroup></SampleGroup><SampleInfo></SampleInfo><SampleRow>C</SampleRow><SamplePlate>1</SamplePlate><WellType>BUFFER</WellType><Concentration>-1</Concentration><ConcentrationUnits>µg/ml</ConcentrationUnits><MolarConcentration>-1</MolarConcentration><MolarConcUnits>nM</MolarConcUnits><MolecularWeight>-1</MolecularWeight><Temperature>28</Temperature><StartTime>505501</StartTime><AssayTime>180</AssayTime></CommonData><FlowRate>600</FlowRate><StepType>DISASSOC</StepType><StepName>Dissociation</StepName><StepStatus>OK</StepStatus><ActualTime>179.999</ActualTime><CycleTime>0.2</CycleTime><AssayXData Points="900">nv+9QzgZvkOwMr5DSky+QwRmvkOef75DOJm+Q7CyvkNrzL5D5OW+Q57/vkMXGb9D0TK/Q2tM
v0MEZr9Dnn+/QziZv0PRsr9Da8y/Q+Tlv0N9/79DOBnAQ9EywENrTMBD5GXAQ55/wEMXmcBD
sLLAQ0rMwEME5sBDnv/AQxcZwUPRMsFDSkzBQwRmwUN9f8FDF5nBQ7CywUNKzMFD5OXBQ33/
wUMXGcJDsDLCQ2tMwkPkZcJDnn/CQxeZwkPRssJDSszCQ+TlwkN9/8JDOBnDQ1Qzw0NrTMND
5GXDQ31/w0MXmcNDsLLDQ0rMw0Pk5cNDff/DQxcZxEOwMsRDSkzEQwRmxEN9f8RDF5nEQ7Cy
xENKzMRD5OXEQ33/xEMXGcVDsDLFQ2tMxUPkZcVDnn/FQxeZxUPyssVDSszFQwTmxUN9/8VD
FxnGQ7AyxkNrTMZDJWbGQ31/xkM4mcZDsLLGQ0rMxkPk5cZDnv/GQxcZx0PRMsdDa0zHQwRm
x0N9f8dDOJnHQ7Cyx0NrzMdD5OXHQ57/x0M4GchD0TLIQ2tMyEMEZshDnn/IQziZyEPRsshD
a8zIQwTmyEOe/8hDFxnJQ9EyyUNrTMlDBGbJQ55/yUM4mclD0bLJQ2vMyUME5slDnv/JQzgZ
ykPRMspDa0zKQwRmykOef8pDOJnKQ9GyykNrzMpDBObKQ57/ykMXGctD0TLLQ0pMy0MEZstD
nn/LQziZy0PRsstDa8zLQ+Tly0Oe/8tDOBnMQ7AyzENrTMxDBGbMQ55/zEM4mcxD0bLMQ2vM
zEME5sxDnv/MQzgZzUNUM81Da0zNQwRmzUOef81DOJnNQ9GyzUNrzM1DBObNQ57/zUM4Gc5D
sDLOQ2tMzkMEZs5DfX/OQxeZzkPRss5Da8zOQwTmzkN9/85DFxnPQ7Ayz0NKTM9DiGbPQ55/
z0M4mc9D0bLPQ0rMz0ME5s9Dnv/PQzgZ0EPRMtBDSkzQQ+Rl0EN9f9BDOJnQQ7Cy0ENKzNBD
5OXQQ57/0EOaGdFDsDLRQ0pM0UPkZdFDfX/RQziZ0UOwstFDSszRQwTm0UN9/9FDFxnSQ9Ey
0kNrTNJD5GXSQ31/0kM4mdJD0bLSQ2vM0kPk5dJDnv/SQxcZ00OwMtNDSkzTQ+Rl00N9f9ND
F5nTQ7Cy00NKzNND5OXTQ33/00M4GdRDsDLUQ0pM1EMEZtRDfX/UQxeZ1EOwstRDa8zUQ+Tl
1EMhANVDFxnVQ7Ay1UNKTNVD5GXVQ31/1UMXmdVD0bLVQ0rM1UPk5dVDff/VQxcZ1kOwMtZD
SkzWQwRm1kN9f9ZDF5nWQ7Cy1kNrzNZD5OXWQ33/1kMXGddDNDPXQ2tM10MEZtdDnn/XQxeZ
10OwstdDSszXQwTm10Oe/9dDFxnYQ7Ay2ENKTNhDBGbYQ55/2EM4mdhD0bLYQ2vM2ENn5thD
nv/YQzgZ2UPRMtlDa0zZQwRm2UOef9lDOJnZQ9Gy2UNrzNlDBObZQ57/2UM4GdpD0TLaQ2tM
2kMEZtpDnn/aQziZ2kPRstpDa8zaQwTm2kOe/9pDOBnbQ9Ey20NKTNtDBGbbQ55/20MXmdtD
0bLbQw/N20ME5ttDff/bQzgZ3EPRMtxDa0zcQwRm3EOef9xDOJncQ9Gy3ENrzNxDBObcQ57/
3EM4Gd1D0TLdQ0pM3UMEZt1Dnn/dQziZ3UPRst1Da8zdQwTm3UOe/91DOBneQ9Ey3kNrTN5D
5GXeQ55/3kMXmd5D0bLeQ2vM3kPk5d5Dff/eQxcZ30PRMt9DSkzfQ8lm30N9f99DOJnfQ9Gy
30NKzN9D5OXfQ57/30M4GeBD0TLgQ2tM4EMEZuBDnn/gQziZ4EOwsuBDSszgQ+Tl4EN9/+BD
OBnhQ9Ey4UNKTOFDBGbhQ31/4UMXmeFD0bLhQ2vM4UPk5eFDnv/hQxcZ4kPRMuJDa0ziQwRm
4kN9f+JDOJniQ9Gy4kNKzOJDBObiQ57/4kM4GeNDsDLjQ0pM40PkZeNDnn/jQxeZ40PRsuND
SszjQwTm40N9/+NDOBnkQ7Ay5ENKTORD5GXkQ31/5EMXmeRDsLLkQ0rM5EPk5eRDff/kQxcZ
5UPRMuVDa0zlQ+Rl5UN9f+VDF5nlQ7Cy5UOszOVD5OXlQ57/5UMXGeZDsDLmQ0pM5kPkZeZD
nn/mQxeZ5kOwsuZDjMzmQ+Tl5kN9/+ZDFxnnQ9Ey50NKTOdD5GXnQ55/50M4medD0bLnQ2vM
50ME5udDnv/nQxcZ6EOwMuhDa0zoQwRm6EN9f+hDOJnoQ9Gy6ENrzOhDBOboQ57/6EM4GelD
0TLpQ2tM6UMEZulDv3/pQziZ6UPRsulDa8zpQwTm6UOe/+lDOBnqQ9Ey6kNrTOpDBGbqQ55/
6kMXmepD0bLqQ2vM6kME5upDnv/qQzgZ60PRMutDa0zrQwRm60Oef+tDOJnrQ7Cy60NrzOtD
BObrQ57/60M4GexD0TLsQ2tM7EMEZuxDnn/sQziZ7EPRsuxDa8zsQwTm7EN9/+xDOBntQ9Ey
7UNKTO1DBGbtQ55/7UM4me1DsLLtQ2vM7UPk5e1Dnv/tQzgZ7kPRMu5Da0zuQwRm7kOef+5D
u5nuQ9Gy7kNKzO5D5OXuQ57/7kMXGe9DsDLvQ0pM70MEZu9Dnn/vQziZ70PRsu9Dd87vQwTm
70N9/+9DFxnwQ7Ay8ENrTPBD5GXwQ55/8EM4mfBDsLLwQ0rM8EME5vBDff/wQzgZ8UOwMvFD
a0zxQwRm8UN9f/FDF5nxQ9Gy8UNrzPFD5OXxQ33/8UMXGfJDsDLyQ2tM8kPkZfJDv3/yQxeZ
8kPRsvJDSszyQwTm8kN9//JDFxnzQ7Ay80NrTPND5GXzQ31/80MXmfND0bLzQ0rM80Pk5fND
ff/zQxcZ9EOwMvRDa0z0Q+Rl9EOef/RDF5n0Q7Cy9ENKzPRDBOb0Q33/9EMXGfVDsDL1Q0pM
9UPkZfVDnn/1QxeZ9UOwsvVDSsz1Q+Tl9UN9//VDFxn2Q7Ay9kNrTPZDbWf2Q31/9kMXmfZD
0bL2Q0rM9kPk5fZDff/2QzgZ90OwMvdDSkz3Q+Rl90N9f/dDOJn3Q7Cy90NKzPdD5OX3Q33/
90M4GfhD0TL4Q0pM+EMEZvhDfX/4QxeZ+EOwsvhDa8z4QyXm+EN9//hDOBn5Q9Ey+UNrTPlD
Z2b5Q55/+UM4mflD0bL5Q0LQ+UME5vlDnv/5QzgZ+kPRMvpDa0z6QwRm+kOef/pDOJn6Q9Gy
+kNrzPpDBOb6Q57/+kM4GftD0TL7Q2tM+0MEZvtDnn/7QziZ+0PRsvtDa8z7QwTm+0Oe//tD
OBn8Q9Ey/ENrTPxDBGb8Q31//EM4mfxDsLL8Q2vM/EME5vxDnv/8QzgZ/UPRMv1Da0z9Q+Rl
/UN9f/1DOJn9Q7Cy/UNKzP1DBOb9Q57//UMXGf5D0TL+Q2tM/kMEZv5DfX/+QziZ/kPRsv5D
a8z+QwTm/kOe//5DOBn/Q7Ay/0NKTP9DBGb/Q55//0MXmf9DsLL/Q2vM/0Pk5f9Dnv//Q5wM
AERoGQBENiYARAIzAETPPwBEnEwARFhZAEQlZgBE8nIARM9/AESMjABEWJkARCWmAETysgBE
vr8ARJzMAERY2QBEJeYARPLyAES+/wBEjAwBRGgZAUQlJgFEAjMBRL4/AUScTAFEaFkBRDZm
AUQCcwFEz38BRIyMAURYmQFEJaYBRPKyAUTPvwFEnMwBRFjZAUQl5gFE8vIBRL7/AUSMDAJE
aBkCRCUmAkQCMwJEvj8CRIxMAkRYWQJENmYCRAJzAkS+fwJEjIwCRFiZAkQ2pgJE8rICRL6/
AkSMzAJEWNkCRCXmAkTy8gJEvv8CRJwMA0RYGQNEJSYDRPIyA0S+PwNEjEwDRFhZA0QlZgNE
AnMDRM9/A0ScjANEaJkDRCWmA0TysgNEvr8DRIzMA0RY2QNEJeYDRPLyA0S+/wNEnAwERFgZ
BEQlJgRE8jIERL4/BESMTAREaFkERDZmBEQCcwREvn8ERIyMBERomQRENqYERPKyBETPvwRE
nMwERGjZBEQ25gREAvMERM//BEScDAVEaBkFRDYmBUQCMwVEzz8FRJxMBURoWQVENmYFRAJz
BUTPfwVEnIwFRGiZBUQ2pgVEArMFRM+/BUSMzAVEaNkFRDbmBUQC8wVEz/8FRJwMBkRoGQZE
NiYGRAIzBkS+PwZEnEwGRGhZBkQ2ZgZEAnMGRM9/BkScjAZEaJkGRDamBkQCswZEz78GRJzM
BkRo2QZEZuYGRALzBkS+/wZEnAwHRGgZB0QlJgdEAjMHRL4/B0SMTAdEWFkHRDZmB0QCcwdE
z38HRMONB0RomQdENqYHRAKzB0S+vwdEnMwHRFjZB0Q25gdEAvMHRM//B0ScDAhEaBkIRDYm
CEQCMwhEzz8IRJxMCERoWQhENmYIRAJzCES+fwhEnIwIRFiZCETZpghEArMIRL6/CESMzAhE
WNkIRCXmCETy8ghEvv8IRIwMCURoGQlEJSYJRPIyCUTPPwlEnEwJRGhZCUQ2ZglEAnMJRBCA
CUScjAlEWJkJRDamCUREswlEvr8JRJzMCURo2QlEJeYJRPLyCUTP/wlEnAwKRGgZCkQ2JgpE
8jIKRL4/CkSMTApEWFkKRCVmCkTycgpEvn8KRIyMCkSqmQpEJaYKRAKzCkS+vwpEjMwKRGjZ
CkQl5gpEAvMKRM//CkSMDAtEaBkLRCUmC0QCMwtEvj8LRIxMC0RYWQtEJWYLRGRzC0TPfwtE
jIwLRFiZC0QlpgtE8rILRL6/C0SczAtEWNkLRCXmC0Ty8gtE</AssayXData><AssayYData Points="900">OD2fP1FHnz+rj58/fg+gP8Htnz/iEKA/TZWfPy/Xnz+tvJ8/Lh6gP40OoD81WaA/Q0KgP7lV
oD+8gqA/wwOgP5SwoD+qOKE/Kj6gP75soD/MBKE/s+qgP5iioD/ep6A/6rCgP+zjoD+6w6A/
7BGhPxyZoD90+KA/FuOgPwMpoT8KsKA/2P6gPyxNoT/LOqE/4EqhP2yvoD9F26A/Y8WgP9L/
oD9O/aA/7EuhPzdXoT9OvqA/ONmgP/8HoT+8vaA/V/ugPwBJoT+TwqA/dPCgPzA/oT/iMKE/
oqegP3A7oT+v8KA/xFahP3rfoD+I3KA/LuygPw3VoD9WOaA/OcegP158oT8ma6A/NH+hP6/e
oD8s/qA/P6agP76KoD85kaA/mo6hP1A6oT+hKKE/RWGhPw95oD+15KA/xsigP34NoT9kV6E/
c0mhP2+roT9ZA6E/eB+hP1IDoT/TiKA/UwmhP09EoT/ixKE/Kv+gPzbXoD+NSKE/lR6hP6ZC
oT8O36A/TPCgP676oD9StaE/hdigPyv1oD+IyqA/YzehP/X2oD/k7KA/sjOhP9UCoT/orqA/
DdKgPzqBoD81FKE/u1uhP2o+oT/Q46A/JVShP9croT9ZX6E/ZP2gP40EoT8hG6E/yK2gP3My
oT+xA6E/ImShP5I4oT8qQKE/NaugPxwroT+9H6E/aKugP9IGoT9RM6E/mgehP+skoT/Db6E/
/PmgP/3noD9ZMKE/jAyhPwLMoD9Zg6E/p8+gP6DloD+s5aA/NIigP7LuoD+gKaE/Ur2gP8bP
oD/ZjKE/39WgP0kcoT8E/KA/T1ahPwugoD8c8KA/J7egP0JJoT+LOqE/BPCgP2weoT8jp6A/
pfKgPzaMoD/RJaE/zkigPzP8oD8p76A/BFigP1RPoT/iGqE/SNCgP1uWoD/orqA/WdugP4J2
oD+dUaE/pfigPwaRoD8YmaA/kRGhPzveoD/5I6E/xBKhP19eoT8cxqA/h/igP0ehoT/wOaE/
B+6gPzs+oT9Re6E/SnagPyvqoD90XqE/JeqgPzvJoD+0NaE/zF2hP7P1oD9XVqE/ISqhP4cH
oT+UW6E/UxChP5//oD8pbqE/l5OgPw8boT9JUKE/oB6hP6O+oD/V5aA/b0OhP24SoT+oQKE/
gZagP1dcoT8jqKA/66egP9JgoT999aA/g4ehP6PgoD/XtaA/HrigPwnpoD+KDaE/RnihP9oy
oT8dq6E/zkmhPwA9oT9htqA/y2OhP/5QoT+AKqE/SkKhP68woT+7nqA/+DGhP4ruoD9bY6E/
672gP5XioD+iTKE/WEygP7UroT8ukaA/z/mgP8zuoD+nwqE/kyyhP+nQoD84UqE/xMugP+uq
oD9YPqE/MwyhP2x8oT95XKE/nG+hP87uoD/+YqE/tWKhP7cpoT/bMKE/qduhP9AqoT8DZ6E/
U3ChP75/oT/uMKE/LiehP6A+oT9DIqE/JuqgP+JLoT/lqKE/QYyhP3qHoT/xL6E/bzahPxGw
oD9m16A/gMqgP48hoT+CEKE/9U2hP0BJoT/9eqE/JauhP/NtoT8PYKE/14OhP6dDoT9MGaE/
ASChP43ZoD9/lKE/fkehP3bboD+wL6E/6cmgP89LoT8SZaE/o1ShP888oT9oAqE/h4ShP04b
oT/HXaE/LzKhP7dpoT+eQ6E/tbahPzdCoT+agaE/IKyhP3fKoT8iBKE/AVWhP5umoT9oZ6E/
gwuhPzWeoT8aVqE/S46hP5J/oT/sTaE/5PygPz6roT/+R6E/ZduhP9bHoT/8OaE/MU+hP+Hv
oT9IqaE/7qahPwlzoT/uS6E/Gf2hPyDFoT8LKqI/wbKhP7E6oT/2uqE/XHahPyqKoT+Z06E/
OVWhPw9woT839qA/UfCgP0aloT8mjaE/fZShPyQSoT+vGaE/1JihP+HUoT9K+aE/cpqhP725
oT+vnqE/dqOhP1Z8oT+r6aA/M2GhP4HWoD8ae6E/gBShP2ywoT98N6E/2IyhPy3doT8deqE/
spKhP/vPoT/NyaE/LMChP2r4oT8u3KE/Lr6hPyXloT/CpaE/qo6hP/qeoT/0jqE/AI2hP5vo
oT966qE/KNyhPxpRoT8x3KE/ZNuhPxRgoT8J7aE/DI+hP9lBoT9bkaE/YPKhPx7ioT9Rz6A/
OC6hP/m5oT/816E/HnKhP3mhoT/HvaE/DLShP900oj9bjaE/I0OiP5kMoj8WpaE/ELChP6GR
oT9bVaE/buehP1fEoT/q2KE/sW+hP2nvoT9S3qE/t5GhP+zLoT/WwqE/2tOhPwKgoT/l0KE/
pvShP2kQoj+e16E/FRuiP4rFoT8qDKI/3LShP8DYoT/qPaE/jfShP9bJoT/kT6E/QbehP+Cr
oT8TtqE/Hl2hP6QkoT/iIKI/WaGhP0LGoT9qjqE/45mhP2O0oT8QbqE/yJChP2CeoT/wYaE/
M6KhPzK8oT/8B6I/BmaiP32ooT+DuKE/zWChP5Eyoj8JrKE/xaWhP66joT9SHKI/Y96hP3CW
oj/Xr6E/d96hP8wXoj8Zq6E/JL+hP+e1oT+AsaE/dmKiP6DloT9SdKI/DpWhPwERoj9QE6I/
R7KhP2wNoj9PwaE/8J+hPy0Woj/qPKI/qaehP8pjoT/EzKE/tKyhPwYsoj9rhaI//lmiP6wp
oj8xTKI/kw6iP+uzoT/tsaE/hhyiP8Aroj8C0aE/KvShP/7poT+0a6I/rCOiP3b8oT/GVKI/
6JSiPz5Doj8KFqI/aDiiP2aGoj+ePqI/Q36iP/scoj/fUKI/nH+iPzRFoj/lcqI/xjSiP79b
oj952aE/cAaiP7o7oj/UgaI/1ZCiP3b+oT+8+KE//aSiP9oaoj9mG6I/B7GhP4R6oj9P5KE/
6YCiP+J6oj8MPaI/mFWiP5A6oj8UF6I/UXuiP8HIoT9VH6I/E8+iPxqeoT9wUKI/bqSiPxc3
oj8IRKI/ODGiPxOLoj9MraI/CX+iP3ACoj+G+aE/rU+iP9hZoj9Lm6I/UjuiP2DAoT+beKI/
s/yhPwB5oj81m6I/lMyiP22ioj+2fKI/GCuiP7Y2oj86E6I/n1SiP8XroT/cXKI/cTKiP/r0
oj/vp6I/8HSiP6k3oj/TV6I/emKiPzFNoj8Cd6I/9euiP4P7oj9Wc6I/1wuiPyihoT93hKI/
FqCiPzYJoj+rdKI/PmyiPyiLoj+gy6I/iqCiP+szoj+qj6I/8mWiP4tYoj9aa6I/SnCiP+yk
oj/cl6I//YGiP404oj+nyqI/0HmiP9dmoj88e6I/mYaiPzZ/oj/ttKI/OX6iPz5toj9BpqI/
mcWiP14Noz/sOKI/9S2iPxp/oj9Pp6I/1JqiP4Cloj+9GaI/HV+iP8wPoj+ecqI/9G2iPwV5
oj88y6I/YjuiP2e+oj8qeqI/RtWiP+Zyoj/9OqI/2y+iPyNmoj95kqI/mbeiP2Sfoj+c3qI/
LmGiP0eToj+aRaM/B2WiP/lkoj/a8aI/VpqiPxW8oj/9d6I/eHOiP/lQoj9GkaI/2H6iP/GB
oj8a1KI/rYCiPzEBoz/USKI/B0OiPzRboj/qi6I/IqSiP+D3oT/8O6M/IpGiP0YXoz8w76I/
VXiiP4oJoz8MAaM/NEyiPwO/oj+LTqM/oNWiP+wOoz/OH6M/RROjP/lUoj+riqI/1WOiP71h
oz/y9aI/OsyiPyTyoj8k26I/udKiP34hoz9Ih6I/xaWiP+iboj/lOaM/oM2iPzeRoT+6qqI/
oZuiP2i/oj++e6I/4uaiP4wGoz/L16I/1q+iP2URoz/Nv6I/77yiPzwpoz99iKI/f52iPzCJ
oz9ocaM/ULSiP9N2oz8pwKI/s16jP1bXoj8cVaM/V7aiPxn8oj+u8qI/+AaiP3IMoz9LtaI/
DjKjPw1Eoz9CdaI/+PiiPy+4oj9zVaM/34GjP10uoz/zEKM/1EKjP8kOoz9HA6M/JkOjP1vY
oj/y+qI/pdaiPw7hoj8OVqM/V3WiP9jVoj9czKI/TC+jPxKOoj9asaI/xh2jP6UHoz+Hx6I/
DAmjP2troj8+C6M/Pr2iP1gUoz/Y+KI/hdCiP7MDoz+JUKM/tYOjP6Kaoj/TMKM/bciiP+dp
oz9zhaM/qBKjP7k4oz9ByqI/qaujP1Idoz9zDaM/NQSjP0dyoz9EWaM/CiKjP0J7oz8FeaM/
DVOjPymUoj/vXqM/t1OjP4haoz+036I//gSjP3Gtoz8cU6M/7nWjP5B9oz9AC6M/YA6jP43H
oj/z6aI/p7WiP3qZoz+IwaI/PkyjPx5Toz94tKI/QXKjP9Agoz+9IqM/9DOjP7IVoz+VlqM/
oBmjP1pHoz/TZqM/vWujP2RBoz9GNKM/UvKiP0h0oz8RV6M/cDejPzAHoz+X7KM/G5GjP4hX
oz9VdKM/km6jP/TZoz9l/aM/0lKjP2R+oz/Ye6M/aTCjPxJxoz9WPKM/8vSjP0UPoz87tKM/
h4ajP801oz9fsaM/1ryjP0zjoj8NVKM/6HijP+cooz+PYaM/HkCjP8jMoz+3EaM//eqjP2jJ
oz/CRKM/U3ijP4SSoz964KI/Hz2jP2azoz++fqM/mEujPwiboz+PhaM/NKOjP+SQoz/UkKM/
R0KjP8ueoz/dIaM/626jP0jJoz+DBqM/94GjP0HLoz9YKqM/eESjP2xsoz+hJaM/RoCjPyPG
oz+TS6M/ZaCjP/5aoz+ViqM/nnijP10UpD+NAqM/JgijP8Ceoz9RqqM/8+SjP3N4oz+LsqM/
uk2jP799oz9TlaM/0f+iP8aMoz9qzKM/eEKjP6ucoz+a7aM/</AssayYData></Step><Step><CommonData><SampleLocation>11</SampleLocation><SampleID></SampleID><SampleGroup></SampleGroup><SampleInfo></SampleInfo><SampleRow>C</SampleRow><SamplePlate>1</SamplePlate><WellType>REGENERATION</WellType><Concentration>-1</Concentration><ConcentrationUnits>µg/ml</ConcentrationUnits><MolarConcentration>-1</MolarConcentration><MolarConcUnits>nM</MolarConcUnits><MolecularWeight>-1</MolecularWeight><Temperature>28</Temperature><StartTime>694770</StartTime><AssayTime>5</AssayTime></CommonData><FlowRate>1000</FlowRate><StepType>KREGENERATION</StepType><StepName>Regeneration</StepName><StepStatus>OK</StepStatus><ActualTime>4.99999</ActualTime><CycleTime>0.2</CycleTime><AssayXData Points="25">v/8LRIwMDERIGQxEJSYMROIyDESvPwxEe0wMRFlZDEQlZgxE4nIMRL9/DESMjAxEWZkMRCWm
DETysgxEr78MRIzMDERI2QxEJeYMRPLyDESv/wxEjAwNRFkZDUQVJg1E8jINRA==</AssayXData><AssayYData Points="25">XNxxwNQ6hcDK5orAFBWPwPYsksALOpTA7FOWwOoXmMD1gJnAY8uawKPmm8DW9JzAr9udwCid
nsD0eJ/AyC6gwCSxoMDKVqHAnPihwLJ7osA+OqPAUaOjwEUfpMABb6TA4L6kwA==</AssayYData></Step><Step><CommonData><SampleLocation>12</SampleLocation><SampleID></SampleID><SampleGroup></SampleGroup><SampleInfo></SampleInfo><SampleRow>C</SampleRow><SamplePlate>1</SamplePlate><WellType>NEUTRALIZATION</WellType><Concentration>-1</Concentration><ConcentrationUnits>µg/ml</ConcentrationUnits><MolarConcentration>-1</MolarConcentration><MolarConcUnits>nM</MolarConcUnits><MolecularWeight>-1</MolecularWeight><Temperature>28</Temperature><StartTime>710844</StartTime><AssayTime>5</AssayTime></CommonData><FlowRate>1000</FlowRate><StepType>KREGENERATION</StepType><StepName>Regeneration</StepName><StepStatus>OK</StepStatus><ActualTime>4.99901</ActualTime><CycleTime>0.2</CycleTime><AssayXData Points="25">vz8NRHtMDURZWQ1EFWYNROJyDUSvfw1EjIwNREiZDUQVpg1E4rINRL+/DUSMzA1ESNkNRCXm
DUTy8g1Er/8NRHsMDkRIGQ5EJSYORPIyDkSvPw5Ee0wOREhZDkQVZg5E4nIORA==</AssayXData><AssayYData Points="25">n8Dfvh0yy76DtrS+cROlvj70lL6Tnou+s/CCvhl6db4xamO+EVRUvkvURb6cF0G+fH0zvu+k
K765NiS+ujMcvnUoG74viRC+zogEvhsF/70w9vW9LCrmvXrt2L25TNq9JuHXvQ==</AssayYData></Step><Step><CommonData><SampleLocation>11</SampleLocation><SampleID></SampleID><SampleGroup></SampleGroup><SampleInfo></SampleInfo><SampleRow>C</SampleRow><SamplePlate>1</SamplePlate><WellType>REGENERATION</WellType><Concentration>-1</Concentration><ConcentrationUnits>µg/ml</ConcentrationUnits><MolarConcentration>-1</MolarConcentration><MolarConcUnits>nM</MolarConcUnits><MolecularWeight>-1</MolecularWeight><Temperature>28</Temperature><StartTime>726955</StartTime><AssayTime>5</AssayTime></CommonData><FlowRate>1000</FlowRate><StepType>KREGENERATION</StepType><StepName>Regeneration</StepName><StepStatus>OK</StepStatus><ActualTime>4.99901</ActualTime><CycleTime>0.2</CycleTime><AssayXData Points="25">r38ORHyMDkQ4mQ5EBaYORNKyDkSfvw5Ea8wORDjZDkQF5g5E0vIORJ//DkRrDA9EOBkPREcm
D0TSMg9Enz8PRHxMD0Q4WQ9EBWYPRNJyD0Sffw9Ea4wPRDiZD0QVpg9E0rIPRA==</AssayXData><AssayYData Points="25">0cCNwAvPlcBhdJnAurCbwA9NncCAl57Asq2fwHiKoMB9GKHAluihwB5qosAe/qLA12GjwOD7
o8BcQaTAFbykwN4ypcBXbqXALeulwIr+pcC/VabABK2mwFfqpsCdE6fAsEynwA==</AssayYData></Step><Step><CommonData><SampleLocation>12</SampleLocation><SampleID></SampleID><SampleGroup></SampleGroup><SampleInfo></SampleInfo><SampleRow>C</SampleRow><SamplePlate>1</SamplePlate><WellType>NEUTRALIZATION</WellType><Concentration>-1</Concentration><ConcentrationUnits>µg/ml</ConcentrationUnits><MolarConcentration>-1</MolarConcentration><MolarConcUnits>nM</MolarConcUnits><MolecularWeight>-1</MolecularWeight><Temperature>28</Temperature><StartTime>743188</StartTime><AssayTime>5</AssayTime></CommonData><FlowRate>1000</FlowRate><StepType>KREGENERATION</StepType><StepName>Regeneration</StepName><StepStatus>OK</StepStatus><ActualTime>4.99901</ActualTime><CycleTime>0.2</CycleTime><AssayXData Points="25">n78PRGzMD0Q52Q9EBeYPRMLyD0Sf/w9EzgwQRDkZEET1JRBE0jIQRIRAEERsTBBEKFkQRPVl
EETCchBEj38QRGyMEEQ5mRBE9aUQRFWzEESPvxBEW8wQRCjZEEQF5hBEwvIQRA==</AssayXData><AssayYData Points="25">2X7Ovk6iu76ycqW+luqTvoDEh74uSHW+fuJmvvsiUr7/a0O+a6U3vrZlLb4cNCG+4tQYvpqZ
Db4ikAO+O379vQAa673IAeC94pPNvea/x73G7rq9d9WxvbKeo73MxZ+9qjqTvQ==</AssayYData></Step><Step><CommonData><SampleLocation>11</SampleLocation><SampleID></SampleID><SampleGroup></SampleGroup><SampleInfo></SampleInfo><SampleRow>C</SampleRow><SamplePlate>1</SamplePlate><WellType>REGENERATION</WellType><Concentration>-1</Concentration><ConcentrationUnits>µg/ml</ConcentrationUnits><MolarConcentration>-1</MolarConcentration><MolarConcUnits>nM</MolarConcUnits><MolecularWeight>-1</MolecularWeight><Temperature>28</Temperature><StartTime>759141</StartTime><AssayTime>5</AssayTime></CommonData><FlowRate>1000</FlowRate><StepType>KREGENERATION</StepType><StepName>Regeneration</StepName><StepStatus>OK</StepStatus><ActualTime>4.99999</ActualTime><CycleTime>0.2</CycleTime><AssayXData Points="25">j/8QREsMEUQYGRFE5SURRLIyEUR/PxFES0wRRBhZEUTlZRFEsnIRRH9/EURLjBFEGJkRROWl
EUSyshFEf78RREvMEUQY2RFE5eURRNPyEUR//xFEXAwSRCkZEkT1JRJEwjISRA==</AssayXData><AssayYData Points="25">s2+MwJJClcAjJJnABFKbwNninMA0FJ7Auf+ewECon8AoaaDASCyhwGVrocAm9aHAx22iwFYD
o8DwO6PAYJ6jwHXjo8BgQaTA+GukwOXHpMBKDaXAESSlwMxdpcAkkKXA88OlwA==</AssayYData></Step><Step><CommonData><SampleLocation>12</SampleLocation><SampleID></SampleID><SampleGroup></SampleGroup><SampleInfo></SampleInfo><SampleRow>C</SampleRow><SamplePlate>1</SamplePlate><WellType>NEUTRALIZATION</WellType><Concentration>-1</Concentration><ConcentrationUnits>µg/ml</ConcentrationUnits><MolarConcentration>-1</MolarConcentration><MolarConcUnits>nM</MolarConcUnits><MolecularWeight>-1</MolecularWeight><Temperature>28</Temperature><StartTime>775401</StartTime><AssayTime>5</AssayTime></CommonData><FlowRate>1000</FlowRate><StepType>KREGENERATION</StepType><StepName>Regeneration</StepName><StepStatus>OK</StepStatus><ActualTime>4.99999</ActualTime><CycleTime>0.2</CycleTime><AssayXData Points="25">jz8SREtMEkQYWRJE5WUSRLJyEkSPfxJES4wSRBiZEkT1pRJEwrISRH+/EkRLzBJEGNkSROXl
EkSy8hJEj/8SREsME0QYGRNE5SUTRLIyE0R/PxNEXEwTRBhZE0T1ZRNEwnITRA==</AssayXData><AssayYData Points="25">OOyovleylr6bO36+fY5Zvgh2Rb57xiu+HVkYvgkBBb47vfS9Mfjevaewv70eoaq9gq6dvUvD
hb2d4lm9lgFIvRRJGr1EswC9hCHLvKikyrwUgnK8EqBZvPKs27v8mHi7hEQKOg==</AssayYData></Step><Step><CommonData><SampleLocation>1</SampleLocation><SampleID></SampleID><SampleGroup></SampleGroup><SampleInfo></SampleInfo><SampleRow>C</SampleRow><SamplePlate>1</SamplePlate><WellType>BUFFER</WellType><Concentration>-1</Concentration><ConcentrationUnits>µg/ml</ConcentrationUnits><MolarConcentration>-1</MolarConcentration><MolarConcUnits>nM</MolarConcUnits><MolecularWeight>-1</MolecularWeight><Temperature>28</Temperature><StartTime>790084</StartTime><AssayTime>30</AssayTime></CommonData><FlowRate>1000</FlowRate><StepType>BASELINE</StepType><StepName>Baseline</StepName><StepStatus>OK</StepStatus><ActualTime>30</ActualTime><CycleTime>0.2</CycleTime><AssayXData Points="150">j38TRFyME0QpmRNE9aUTRMKyE0SPvxNEXMwTRCnZE0T15RNEwvITRI//E0RcDBREKRkURPUl
FESyMhREjz8URFxMFEQYWRRE9WUURMJyFESPfxREfYwURCmZFETlpRREwrIURI+/FERczBRE
KdkUROXlFETC8hREf/8URFwMFUQpGRVE9SUVRNMyFUSPPxVES0wVRClZFUT1ZRVEwnIVRH9/
FURLjBVErJkVROWlFUTCshVEj78VRFzMFUQp2RVE9eUVRMLyFUSP/xVEnQwWRBgZFkT1JRZE
wjIWRI8/FkRcTBZEKVkWRPVlFkSychZEj38WREuMFkQpmRZE9aUWRLKyFkSPvxZES8wWRCnZ
FkTl5RZEwvIWRI//FkRcDBdEKRkXRPUlF0SyMhdEjz8XREtMF0QYWRdE9WUXRMJyF0R/fxdE
S4wXRBiZF0T1pRdEwrIXRH+/F0RczBdEGNkXRPXlF0Sy8hdECAEYRFwMGEQYGRhE5SUYRLIy
GESPPxhES0wYRBhZGETlZRhEwnIYRH9/GERcjBhEGJkYROWlGETCshhEj78YRFzMGEQp2RhE
9eUYRMLyGER//xhESwwZRCkZGUTlJRlEsjIZRH8/GURLTBlEKVkZROVlGUSychlEf38ZRFyM
GUQYmRlE5aUZRMKyGUR/vxlES8wZRCnZGUTl5RlEsvIZRH//GURLDBpEGBkaROUlGkSyMhpE
fz8aRFxMGkQYWRpE5WUaRLJyGkR/fxpES4waRBiZGkT1pRpEsrIaRH+/GkSdzBpEGNkaRPXl
GkTC8hpE</AssayXData><AssayYData Points="150">AVaOPcI5mD1cCp09wqifPd5BrT3qkq49saa8PfmJtz1JGro9ViXGPSrTwj1pkcc9gNrLPdF1
1z1hDtQ9hyXYPQJE2z1Jld49WOTkPWzB5D0BCec9cjHuPVnh8T2t0/Q9MlX8PVHc+D0k6v89
Rqb8PbORAD4v1v09ISUEPtf6Az6d+QY+UKUEPmgpBz7kQwo+TaEPPsQVCj5Inww+WvoMPtuD
ET58WRA+3yIUPh2gEz6PshE+RiUZPjShGj7icBs+IacUPgQOHD6mYBg+YhMaPizsGT7lYhg+
ZFcbPoX3Hj5EqiE+9bUgPsz/Iz6VVCU+n6EhPnt5Jj67myc+3PwkPvjKJz4+Tys+UYgqPr/f
Kj5Dry8+sMYsPmxyLT6oTy8+ye0rPkNpLz7Q5y4+ViYxPh1EOD4X3i8+D1Q6PntOOD6LpzY+
K9o6PpeDOT7WzzU+WDY3PthbNj7SrTs+KDk9PobROz4BBz4+SKk9PrxyPz6JcUA+W9s+PoDy
Pz5AYEA+LH09PqqvQT40qUU+pQlBPgUdQz6pSUU+AkFEPj7VRj706Uw+MZNFPmuhSj7U9Eg+
9V1KPvdfST7XYEk+Q7hMPgRhTT5VAEw+K4JKPqN7SD5n7kw+jO1LPqfZTj707k4+yvJTPrIX
UT7LelI+vfNTPuCSUj7zRVY+sutRPu0hVj65I1U+48JUPho/WT6aH1Q+8M9UPth6Vz5fvFg+
081VPqHcVz4zNFw+WcNdPv+/XD6S4lk+UcBdPgOkXD6781s+5MdXPqO2Xz6sVWA+qEhfPlJm
Xj4iOWE+</AssayYData></Step><Step><CommonData><SampleLocation>3</SampleLocation><SampleID>MIG1627/Lmat</SampleID><SampleGroup></SampleGroup><SampleInfo></SampleInfo><SampleRow>C</SampleRow><SamplePlate>1</SamplePlate><WellType>KLOAD</WellType><Concentration>10</Concentration><ConcentrationUnits>µg/ml</ConcentrationUnits><MolarConcentration>-1</MolarConcentration><MolarConcUnits>nM</MolarConcUnits><MolecularWeight>-1</MolecularWeight><Temperature>28</Temperature><StartTime>825981</StartTime><AssayTime>80</AssayTime></CommonData><FlowRate>1000</FlowRate><StepType>LOADING</StepType><StepName>Loading</StepName><StepStatus>OK</StepStatus><ActualTime>80</ActualTime><CycleTime>0.2</CycleTime><AssayXData Points="400">j/8aREsMG0QYGRtE5SUbRLIyG0SPPxtEXEwbRBhZG0TlZRtEsnIbRH9/G0RLjBtEGJkbROWl
G0TCshtEf78bREvMG0QY2RtE5eUbRMLyG0R//xtEXAwcRBgZHETlJRxEsjIcRH8/HERLTBxE
GFkcROVlHESychxE4X8cREuMHEQYmRxE5aUcRMKyHER/vxxES8wcRBjZHET15RxEwvIcRH//
HERLDB1EKRkdRPUlHUTCMh1Efz8dREtMHUQYWR1E9WUdRMJyHUSPfx1EXIwdRCmZHUT1pR1E
wrIdRI+/HURczB1EKdkdRPXlHUTC8h1Ej/8dRFwMHkQpGR5E9SUeRMIyHkR/Px5EXEweRClZ
HkT1ZR5EFHMeRI9/HkRcjB5EKZkeRPWlHkTCsh5Ej78eRFzMHkQp2R5E9eUeRMLyHkSP/x5E
XAwfRCkZH0T1JR9EwjIfRI8/H0RcTB9EKVkfRPVlH0Sych9Ef38fRFyMH0QYmR9E9aUfRMKy
H0SPvx9EXMwfRCnZH0T15R9EwvIfRI//H0RcDCBEKRkgROUlIETCMiBEjz8gRFxMIEQpWSBE
9WUgRMJyIESPfyBEXIwgRBiZIET1pSBEsrIgRI+/IERLzCBEKdkgROXlIESy8iBEj/8gREsM
IUQpGSFE5SUhRMIyIUSVQCFEXEwhRBhZIUT1ZSFEsnIhREOAIURcjCFEKZkhRPWlIUTCsiFE
j78hREvMIUQp2SFE9eUhRMLyIUR//yFESwwiRBgZIkT1JSJEsjIiRI8/IkRcTCJEKVkiRPVl
IkTCciJEf38iREuMIkQYmSJE5aUiRLKyIkSPvyJEXMwiRBjZIkTl5SJEsvIiRI//IkRLDCNE
GBkjROUlI0SyMiNEfz8jREtMI0QYWSNE9WUjRLJyI0SPfyNES4wjRBiZI0TKpiNEsrIjRH+/
I0RczCNEGNkjROXlI0Sy8iNEj/8jREsMJEQYGSRE5SUkRMIyJER/PyREnUwkRBhZJETlZSRE
wnIkRLB/JERLjCREGJkkROWlJESysiREj78kRFzMJEQY2SRE5eUkRLLyJESP/yREXAwlRCkZ
JUTlJSVEsjIlRJ8/JURsTCVEGFklRJlmJUTCciVEj38lRFyMJUQYmSVE9aUlRMKyJUSPvyVE
S8wlRCnZJUT15SVEwvIlRI//JURcDCZEKRkmRPUlJkTCMiZE0T8mRFxMJkQpWSZE9WUmRMJy
JkSPfyZEXIwmRCmZJkT1pSZEwrImRI+/JkRczCZEGNkmRPXlJkTC8iZEj/8mRFwMJ0QYGSdE
9SUnRMIyJ0SPPydEXEwnRClZJ0T1ZSdEwnInRI9/J0RcjCdEGJknRPWlJ0TCsidEj78nRFzM
J0Qp2SdE9eUnRMLyJ0SP/ydEXAwoRCkZKET1JShEwjIoRI8/KERcTChEKVkoRPVlKETCcihE
n38oRFyMKEQpmShE9aUoRMKyKEQ5wShEXMwoRCnZKET15ShEwvIoRI//KERcDClEGBkpRPUl
KUSyMilEjz8pRFxMKUQYWSlE9WUpRMJyKUSPfylES4wpRBiZKUTlpSlEwrIpRI+/KURLzClE
GNkpROXlKUSy8ilEf/8pREsMKkQYGSpE5SUqRLIyKkSPPypEXEwqRClZKkT1ZSpEwnIqRH9/
KkRcjCpEGJkqROWlKkSysipEf78qREvMKkQp2SpE9eUqRMLyKkR//ypESwwrRCkZK0T1JStE
wjIrRH8/K0RLTCtEKVkrROVlK0SycitEj38rRFyMK0QYmStE9aUrRLKyK0SPvytEXMwrRBjZ
K0Tl5StEwvIrRH//K0RLDCxEixksROUlLESyMixEfz8sREtMLEQYWSxE5WUsRLJyLEQpgSxE
S4wsRBiZLETlpSxEsrIsRI+/LERczCxEGNksRPXlLESy8ixEf/8sREsMLUQYGS1E5SUtRPMy
LUSPPy1ES0wtRBhZLUQGZi1EwnItRI9/LURcjC1EKZktRPWlLUTCsi1Ej78tREvMLUQp2S1E
9eUtRLLyLUR//y1EnQwuRCkZLkT1JS5EwjIuRI8/LkRcTC5EKVkuRPVlLkTCci5Ef38uRFyM
LkQpmS5E9aUuRLKyLkSPvy5EXMwuRCnZLkT15S5EwvIuRA==</AssayXData><AssayYData Points="400">edZDPvalTj4S+1M+tbRhPrYiaD4/3Hc+hsKBPlEChj55Fow+GcCPPibTlz4f8Zw+cWmhPqOC
pj7KZqw+VimwPuFYtj7ot7w+tr7CPpUeyD58Es0+/xrRPm/81j5crdk+GhLfPpeW5T4Q1es+
2fHvPrLq8T77Pfs+Onv/PsxVAj8gHwQ/deUGP4XbCD/OKQo/hwQOP+PWDj+ZXRI/OPgTP1qx
Fj+wvxg//qQaP9/nHT9Mfh8/vYMgP3dpIj/VuiU/jNkmPzo8KT9Ojis/UyosPzwzLj+rrTA/
aPAyP0QLND+fBjY/zw44P/pBOT+3Mzs/f9o9P2X4Pj9DU0I/4PJCP3cWRT9BuUU/c3pIP9O/
ST818Eo/VvdMP3LyTT/KyFA/+YpSPy2mUj/Mx1Q/QnZWP9ZUVz8EG1o/XaVaP7t0XD9ci10/
dAhfP5xUYD/ktmE/4pVkP5QxZD8B0WU/rYpmP2qPaD/jE2o/IxNsP/eabD/dxG0/KKFvP1H6
bj9DgXE/eBRxP/PDcz/umnQ/qgx2P7oOdz8jwnc/QwB5P5KUej8obXo//R58P28ZfT/ocX4/
At9/P5CwgD9O/oA/92qBPwphgT+/IoI//OiCPzvEgz9JrIM/qVuEP3YZhT+OioU/fZKFP8uM
hj9UR4Y//FuHP70SiD9HIIg/bAyIPwaniD/+T4k/GneJPxjNiT+Na4o/ysuKP0ZXiz8R74s/
bcyLP5u6jD8Au4w/FWiNPyUijj9P/Y0/7YiOPzyIjj+djY8/uhWPP/ZDkD+Aj5A/BAaQPw3d
kD/BOZE/Oa6RP1tEkj+G4JI/5W6TPysjkz+ch5M/IdaTP43gkz8ssJQ/x2+UPx0mlT8emJU/
n3+VP8wElj8VLJY/a62WP5iQlj8FMZc/65qXPyWelz8IDJg/2DqYP56/mD+v7pg/NCaZP3r8
mT8g2pk/zHWaP7jsmj+Ir5o/RkKbPyKzmz8Q55s/rzKcP5XmnD8oOpw/0RedP0TvnD8woJ0/
Y7mdP1bunT8J9p0/U1WeP8S1nj8R9Z4/7kOfPw9tnz8WS6A/BoKfP0tYoD9DSaA/jkigP7i9
oD+RAKE/HumhP3mBoT8pSaI/8eKhP8w2oj+oj6I/ysqiP8rwoj8oSaM/11+jPxrgoz8asqM/
nFikPypOpD9T7KQ/WxKlPyHBpD8396Q/8nClP+y9pT9DA6Y/RvClP4uhpj9/d6Y/8mamP/5h
pz93U6c/sC+nP3fHpz//1qg/ozmoPwSPqD+shqg/6emoP3kkqD/hn6g/F0GpPxLBqT/6uak/
fpqpP98Vqj/vQqo/gUmqPy/pqj+xI6s/Wu6qPx7Fqz9fHKs/94yrP+XKqz/7CKw/fiisP8W5
rD9FFaw/y7GsP5DFrD/opqw/PcGsP+ukrT/M7Kw/iK6tP1PErT9Hj64/wOytP3efrj8zsa4/
O8WuP5fSrj8rKa8/aEOvP7APrz8J/a4/ZC6wPxtfsD+rhLA/BjewP73/rz8qvrA/LrewP48F
sT/iLbE/0bGxPyGlsT/onrE/BpCxP0CjsT/jLbI/6NixPyuwsj/GbrI/0seyP9T0sj9+ZrM/
GkqzPxyUsz9JYLM/456zP3uwsz/H07Q/OPWzP2vjsz/IqrQ/OUy0P7GEtD/b27Q/mza1P/wl
tT9Pc7U/pXK1P1hntT9nibU/lwa2P+PqtT/8/rU/GXO2P6NGtj990bY/sSa3P5/htj+lL7c/
/TS3P6k2tz97h7c/0Nq3P0Vctz+w5rc/SsS3P74uuD/Y1Lg/bUi4P1ZauD/yc7k/+/y4Pygf
uT9tIbk/MWO5P/kUuT/Trbk/zAO6P+BAuj+9Ero/Gt65PxYKuj+0Qbo/3F+6P4LyuT/Odro/
Doi6P2nGuj8LBbs/7nS7P7vRuz+ZO7s/ybG7P/OIuz/B7rs/D2e7PxgCvD8AIbw/zZK8P61M
vD/S8rs/Ocq8P9xrvD9h27w/6WW9P6TnvD/WMb0/wm29P6hvvT/Jib0/3t+9P3z2vT9nAr4/
vOu9P0S/vT8Qzr4/FGC+P1Cuvj+2cb4/Eom+PzuVvj+mKr8/VQa/P2Zyvz8NXb8/PYO/P3Gu
vz86y78/p+C/PxrXvz9bUMA/S+m/P2EGwD8WSsA/6NW/Pw==</AssayYData></Step><Step><CommonData><SampleLocation>1</SampleLocation><SampleID></SampleID><SampleGroup></SampleGroup><SampleInfo></SampleInfo><SampleRow>C</SampleRow><SamplePlate>1</SamplePlate><WellType>BUFFER</WellType><Concentration>-1</Concentration><ConcentrationUnits>µg/ml</ConcentrationUnits><MolarConcentration>-1</MolarConcentration><MolarConcUnits>nM</MolarConcUnits><MolecularWeight>-1</MolecularWeight><Temperature>28</Temperature><StartTime>911895</StartTime><AssayTime>30</AssayTime></CommonData><FlowRate>1000</FlowRate><StepType>BASELINE</StepType><StepName>Baseline</StepName><StepStatus>OK</StepStatus><ActualTime>29.999</ActualTime><CycleTime>0.2</CycleTime><AssayXData Points="150">j/8uRFwML0QYGS9E5SUvRLIyL0R/Py9ES0wvRClZL0TlZS9EsnIvRH9/L0RLjC9EKZkvROWl
L0Sysi9EIsAvREvML0QY2S9E9eUvRMLyL0R//y9ESwwwRBgZMETlJTBEsjIwRH8/MERcTDBE
GFkwROVlMETCcjBEf38wREuMMEQYmTBE5aUwRLKyMER/vzBES8wwRBjZMETl5TBEsvIwRH//
MERLDDFEGBkxRPUlMUSyMjFEfz8xREtMMUQpWTFE9WUxRLJyMUSPfzFEXIwxRCmZMUT1pTFE
UrUxRH+/MURczDFEKdkxROXlMUTC8jFEj/8xREsMMkQpGTJE9SUyRMIyMkSPPzJEXEwyRN1Z
MkT1ZTJEwnIyRI9/MkRcjDJEKZkyRPWlMkTCsjJEj78yRFzMMkQp2TJE9eUyRMLyMkSP/zJE
XAwzRCkZM0T1JTNEsjIzRI8/M0RcTDNEGFkzROVlM0TCcjNEj38zRFyMM0QpmTNE9aUzRMKy
M0R/vzNEXMwzRCnZM0Tl5TNEsvIzRI//M0RcDDREKRk0ROUlNETCMjREfz80REtMNEQpWTRE
9WU0RMJyNETAfzREXIw0RCmZNET1pTREsrI0RLC/NERczDREKdk0RPXlNETC8jREf/80RFwM
NUQpGTVE9SU1RMIyNUSPPzVES0w1RBhZNUTlZTVEsnI1RI9/NURLjDVEKZk1ROWlNUTCsjVE
j781REvMNUQp2TVE5eU1RMLyNUSP/zVESww2RBgZNkTlJTZEsjI2RH8/NkRcTDZEKVk2RPVl
NkSycjZE</AssayXData><AssayYData Points="150">yuzGPxPexj9zt8c/lkjHP+H+xz9OUMg/l0LIP+oFyD+hVcg/MiTIP1NjyD8Cpcg/SGXIP6uG
yD+VP8g/2ADJP+aGyD85wsg//oPIP6iQyD8Ap8g/tUrIP0UnyD+Nlsg/ounIP4nZyD937cg/
Gx3JP5xAyT/ikck/nDfJPyzPyD8+eck/+bfIPyiyyT9Yj8g/07HIP1IkyT8gF8k/fMvIP854
yD86Tsk/UVfJP/eTyD/4YMk/1XfIPwZpyT8jOck/V/HJPxVTyT/0Yck/+THJP1p4yT/Gq8g/
GZPIP79xyT++bMk/MAHJPzmvyT9+xsk/w1bJP1UQyT+/psk/4hTJP8hdyT+LN8k/y6rJP+Dh
yT/bi8k/98vJPxmyyT+x7Mk/45nJP+UByj8FXso/i7jJPzrnyT8AVMk/OqHJPzvQyT+AsMk/
JZnJP3W+yT/L6ck/THbJPy6Ryj/pRso/zgnKPxzzyT/HMso/r83JP5d3yj/x5ck/yhTKP/7O
yT9H+ck/5jXKPzeSyj+P98k/Rx/KP0hRyj/8R8o/nKfJP8niyT/HTco/uJzKP+zryT+QSMo/
JafJP3fhyT9HEso/gVfKP/EGyj8n48k/C/DJP2e+yT+BUMo/qSzKP6t9yj9BzMo/kbjKP/r2
yT9z68k/5nvKP3r+yj/YL8o/MSfKP4Viyj+NEMo/Zg3LP7QWyj9qUco/XevKP6LEyj+/xco/
R8vKPxvByj/EuMo/OKjKP0tYyj9QjMo/C7PKP2rIyj+5aMo/5BvKP169yj/Qiso/MW3KPwYW
yz+hEcs/</AssayYData></Step><Step><CommonData><SampleLocation>10</SampleLocation><SampleID>QA013.765M.C1 gp120</SampleID><SampleGroup></SampleGroup><SampleInfo></SampleInfo><SampleRow>C</SampleRow><SamplePlate>1</SamplePlate><WellType>KSAMPLE</WellType><Concentration>-1</Concentration><ConcentrationUnits>µg/ml</ConcentrationUnits><MolarConcentration>125</MolarConcentration><MolarConcUnits>nM</MolarConcUnits><MolecularWeight>-1</MolecularWeight><Temperature>28</Temperature><StartTime>950980</StartTime><AssayTime>180</AssayTime></CommonData><FlowRate>600</FlowRate><StepType>ASSOC</StepType><StepName>Association</StepName><StepStatus>OK</StepStatus><ActualTime>180</ActualTime><CycleTime>0.2</CycleTime><AssayXData Points="900">f382REyMNkQZmTZE5aU2RKKyNkRvvzZETMw2RAjZNkTV5TZEsvI2RH//NkRMDDdEGRk3ROUl
N0SiMjdEfz83RExMN0QZWTdE5WU3RKJyN0R/fzdETIw3RAiZN0TlpTdEorI3RH+/N0Q7zDdE
Gdk3ROXlN0Si8jdEf/83RDsMOEQZGThE5SU4RLIyOER/PzhETEw4RBlZOETVZThEonI4RH9/
OERMjDhECJk4ROWlOESysjhEb784REzMOEQZ2ThE1eU4RKLyOERv/zhErgw5RAgZOUTVJTlE
sjI5RH8/OURMTDlEGVk5ROVlOUSicjlEb385REyMOUQImTlE5aU5RKKyOURvvzlEO8w5RAjZ
OUQG5jlEovI5RG//OURMDDpECBk6ROUlOkSyMjpEfz86RDtMOkQZWTpE1WU6RKJyOkRvfzpE
O4w6RAiZOkTVpTpEorI6RG+/OkQ7zDpEGdk6ROXlOkSi8jpE8v86RDsMO0QIGTtE1SU7RLIy
O0R/PztEO0w7RAhZO0TVZTtEonI7RG9/O0Q7jDtECJk7ROWlO0SysjtEb787REzMO0QI2TtE
1eU7RKLyO0Rv/ztEOww8RAgZPETVJTxEojI8RG8/PER9TDxECFk8RNVlPESycjxEf388REyM
PEQImTxE1aU8RKKyPER/vzxEO8w8RBnZPETV5TxE9PI8RH//PERMDD1EGRk9RNUlPUSyMj1E
bz89RExMPUQIWT1E5WU9RLJyPUR/fz1ETIw9RBmZPUTlpT1EsrI9RH+/PUSNzD1EGdk9ROXl
PUSy8j1Ef/89RG0MPkQZGT5E5SU+RLIyPkRvPz5ETEw+RBlZPkTlZT5EsnI+RH9/PkRMjD5E
GZk+ROWlPkSysj5Ef78+RDvMPkQZ2T5EBuY+RLLyPkR//z5ETAw/RBkZP0TlJT9E9DI/RH8/
P0RMTD9EGVk/RNVlP0Sicj9Ef38/REyMP0QImT9E5aU/RKKyP0R/vz9ETMw/RBnZP0TV5T9E
svI/RH//P0RMDEBEGRlAROUlQESyMkBEbz9ARExMQEQZWUBE5WVARLJyQER/f0BETIxARAiZ
QETVpUBEsrJARH+/QERMzEBECNlAROXlQESy8kBEb/9AREwMQUQZGUFE1SVBRKIyQURvP0FE
O0xBRBlZQUTlZUFEsnJBRH9/QUQ7jEFEGZlBRNWlQUSyskFEb79BREzMQUQI2UFE1eVBRBTz
QURv/0FEOwxCRBkZQkTVJUJEojJCRG8/QkRMTEJECFlCRNVlQkSickJEf39CREyMQkQZmUJE
5aVCRLKyQkRvv0JEXMxCRBnZQkTl5UJEovJCRG//QkRMDENECBlDROUlQ0SiMkNEfz9DRExM
Q0QIWUNE1WVDRKJyQ0Rvf0NEO4xDRBmZQ0TVpUNEorJDRH+/Q0Q7zENECNlDRNXlQ0Si8kNE
b/9DREwMRES8GURE1SVERKIyRERvP0REO0xERAhZRETVZUREsnJERH9/REQ7jERECJlERNWl
RESiskREf79ERDvMREQZ2URE1eVERLLyRERv/0REOwxFRBkZRUT2JUVEsjJFRH8/RUQ7TEVE
GVlFRNVlRUSyckVEf39FREyMRUQImUVE5aVFRLKyRUR/v0VETMxFRBnZRUTl5UVEsvJFRH//
RURMDEZEGRlGROUlRkSyMkZEfz9GRExMRkQZWUZE5WVGRKJyRkR/f0ZETIxGRAiZRkTlpUZE
w7JGRH+/RkRMzEZEGdlGROXlRkSy8kZEf/9GREwMR0QZGUdE5SVHRLIyR0R/P0dETExHRBlZ
R0TlZUdEonJHRG9/R0RMjEdEGZlHRNWlR0SyskdEf79HREzMR0QI2UdE5eVHRLLyR0Sg/0dE
TAxIRBkZSETlJUhEsjJIRH8/SERMTEhEGVlIRNVlSESickhEb39IREyMSEQZmUhE1aVIRKKy
SERvv0hETMxIRBnZSETV5UhEsvJIRI//SERMDElEGRlJRNUlSUSyMklEfz9JRDtMSUQIWUlE
5WVJRLJySURvf0lEO4xJRBmZSUTlpUlEsrJJRI+/SURMzElECNlJRNXlSUTT8klEb/9JREwM
SkQIGUpE1SVKRKIySkR/P0pEO0xKRAhZSkTlZUpEsnJKRG9/SkQ7jEpEe5lKROWlSkSyskpE
f79KRDvMSkQZ2UpE5eVKRLLySkRv/0pETAxLRAgZS0TVJUtEsjJLRG8/S0Q7TEtECFlLRNVl
S0SicktEf39LRDuMS0QImUtE1aVLRKKyS0R/v0tETMxLRAjZS0T25UtEovJLRG//S0Q7DExE
CBlMRNUlTESyMkxEbz9MRExMTEQIWUxE5WVMRKJyTERvf0xEO4xMRAiZTETVpUxEorJMRG+/
TEQ7zExECNlMRNXlTESi8kxEb/9MRDsMTUQIGU1E9iVNRKIyTURvP01EO0xNRAhZTUTVZU1E
snJNRG9/TUQ7jE1EGZlNRNWlTUSisk1Ef79NREzMTUQZ2U1E5eVNRLLyTUSg/01ETAxORBkZ
TkTlJU5EsjJORH8/TkRMTE5EGVlOROVlTkSyck5EoH9OREyMTkQZmU5E5aVORLKyTkRvv05E
TMxORBnZTkTl5U5EsvJORH//TkRMDE9EGRlPROUlT0SyMk9Efz9PRExMT0QZWU9E5WVPRLJy
T0R/f09ETIxPRBmZT0TVpU9EsrJPRG+/T0RMzE9EGdlPROXlT0Sy8k9Ef/9PREwMUEQIGVBE
5SVQRLIyUER/P1BETExQRAhZUETVZVBEsnJQRH9/UERMjFBEGZlQRNWlUESislBEf79QRDvM
UEQI2VBE1eVQRLLyUERv/1BETAxRRBkZUUTVJVFEsjJRRH8/UURMTFFECFlRROVlUUSiclFE
f39RREyMUUQImVFE5aVRRLKyUUQCwFFETMxRRAjZUUTl5VFEsvJRRH//UURMDFJECBlSRNUl
UkSyMlJEbz9SRDtMUkQIWVJE5WVSRKJyUkRvf1JEO4xSRAiZUkTVpVJEorJSRH+/UkRMzFJE
GdlSROXlUkSi8lJEb/9SRDsMU0SLGVNE5SVTRKIyU0R/P1NETExTRBlZU0TlZVNEonJTRG9/
U0RMjFNEGZlTROWlU0SislNEf79TRDvMU0QI2VNE1eVTRKLyU0Rv/1NETAxURBkZVEQWJlRE
sjJURG8/VEQ7TFRECFlURNVlVESiclREb39URDuMVEQImVRE1aVURKKyVER/v1REO8xURAjZ
VETV5VREovJURG//VEQ7DFVECBlVRNUlVUSiMlVEbz9VRDtMVUQZWVVE1WVVRKJyVURvf1VE
O4xVRBmZVUTlpVVEorJVRG+/VURMzFVEGdlVROXlVUTD8lVEf/9VREwMVkQIGVZE5SVWRLIy
VkR/P1ZEAE1WRBlZVkTlZVZEsnJWRH9/VkRMjFZEGJlWROalVkSyslZEf79WREzMVkQY2VZE
5uVWROPyVkR//1ZETAxXRBgZV0TmJVdE4zJXRH8/V0RMTFdEGFlXROZlV0SycldEf39XREyM
V0QYmVdE1aVXRLKyV0R/v1dEPMxXRBjZV0Tm5VdEsvJXRH//V0RMDFhEcRpYROYlWESyMlhE
kD9YRExMWEQYWVhE5mVYRLJyWESQf1hETIxYRAiZWETmpVhEJbNYRH+/WERMzFhECNlYRPbl
WESy8lhEf/9YREwMWUQYGVlE5iVZRLIyWUR/P1lETExZRBhZWUTVZVlEsnJZRH9/WURMjFlE
GJlZRNWlWUSisllEf79ZREzMWUQI2VlE1eVZRKLyWURu/1lEPAxaRAgZWkTVJVpEsjJaRH8/
WkQ8TFpEGFlaRNVlWkSiclpEf39aREyMWkQYmVpE5qVaRKKyWkRuv1pEPMxaRBjZWkTV5VpE
svJaRG7/WkRMDFtE9BpbRNUlW0SiMltEfz9bRDxMW0QIWVtE1WVbRLJyW0R/f1tEPIxbRBiZ
W0TVpVtEsrJbRG6/W0RMzFtECNlbRNXlW0Si8ltEbv9bRDwMXEQIGVxE1SVcRKIyXERuP1xE
PExcRAhZXETVZVxEsnJcRG5/XEQ8jFxECJlcRNWlXESislxEbr9cRDzMXEQI2VxE1eVcRKLy
XERu/1xEfQxdRAgZXUTVJV1EojJdRG4/XUQ8TF1ECFldRNVlXUSicl1Ebn9dRDyMXUQYmV1E
1aVdRKKyXURuv11EPMxdRAjZXUTV5V1EsvJdRH//XURMDF5ECBleRNUlXkSiMl5Efz9eRExM
XkQYWV5E5mVeRLJyXkR/f15ETIxeRBiZXkTmpV5EsrJeRH+/XkRMzF5EGNleROblXkSy8l5E
0f9eREwMX0QYGV9E5iVfRLIyX0R/P19ETExfRBhZX0TmZV9E03JfRH9/X0RMjF9EGJlfRPym
X0Sysl9Ef79fRDzMX0QY2V9E1eVfRLLyX0R//19ETAxgRJwZYETmJWBEsjJgRH8/YERsTGBE
CFlgROZlYESicmBEf39gREyMYEQYmWBE5qVgRLKyYERuv2BETMxgRBjZYETm5WBEovJgRG7/
YEQ8DGFEGBlhROYlYUSyMmFEfz9hRDxMYUQIWWFE1WVhRLJyYURuf2FETIxhRBiZYUTmpWFE
srJhRH+/YURMzGFECNlhROblYUSi8mFEf/9hRAANYkQIGWJE1SViRLIyYkRuP2JEPExiRBhZ
YkTmZWJEsnJiRG5/YkQ8jGJEGJliRNWlYkSysmJEf79iRDzMYkQY2WJE1eViRLLyYkRu/2JE
PAxjRBgZY0TVJWNEojJjRG4/Y0Q8TGNEGFljRNVlY0SycmNE</AssayXData><AssayYData Points="900">A4HIPw63yD/Pu8g/dKHIP0wXyT+xJck/hurIP3v5yD+FFMk/dPrIP5QPyT81c8k/ZhrJP/kg
yT830sg/kLjIPwA8yT8v6sg/nPLIPxy3yD/LoMk/a6nIPzyNyD98Xck/eNbIP43LyD++z8k/
bf7IP9/WyT9SPsk/+3/JP8h7yT9rUsk/cHDJP5ZKyT+ftck/wjPJP+cyyT+LZ8k/SBjKP+K3
yD8Slsk/5lDJPyaHyT+e68k/+SvJP7fwyT/Iysk/4enJPzMhyT8/2sk/YLvJP6b5yT//1ck/
0NLJPxrMyT8i4ck/PgTKP1l4yT80p8k/XG3KPw0vyj9O3sk/vQHKP5pfyj/XSco/WefJP5UF
yj/cJco/lzXKPwsyyj8D6sk/dzDKPz8Eyj/D+sk/4/TKP2ceyj93bso/n8vJP4PiyT++6ck/
x+jJP1sIyj/LC8o/m4LKP4PiyT/scco/1I7KP8JAyj9Mt8o/5DjKPxHvyj8u28k/45DKP2yQ
yj97RMo/BrLKPxPGyj87Gso/RkTKP8ZRyj+amco/I1HKP3knyj+Thco/fsbKP375yj9pn8o/
ngTLPwmXyj/tjso/h9rKP5ixyj9hy8o//BrLP1Vqyj81gco/Z1nKP32dyj8rOso/oOrKPxMZ
yz9NB8s/lQLLPzIFyz/HQ8s/RNfKP+Sbyj/1aMs/5H/LP+8myz8gBMs/l1HLP9U6yz/Mt8o/
EgjLP9Byyz/hKMs/8OLKP3JAyz+358o/xY3LP3ovyz/s+so/Em/LP2Rzyz+y1co/IWHLP61R
yz84Sso/dTXLP4xgyz8F1co/JITLP2Rvyz9EAss/yqvLPzgeyz/sHMs/D53LP4rgyz/++8s/
XPPLP8JSyz88k8s/32bLPyoWzD8XS8s/NZnLPxpByz+0fMs/0vbLPznjyz+Kb8s/+2TLP1KB
yz81Zss/fO7KPxBAyz9qXMs/j5PLPxScyz9VHsw/vAzMP+2xyz8j5ss/fZTLP7bjyz9XNMw/
2sDLP3EgzD8Qxcs/+6bLPxuByz8To8s/WoDLPyoCzD+6fMs/O9HLP/EmzD8LOMw/tRrMP9Ig
zD8UXMw/Uh3MP9o7zD9KAsw/rqfLP2Smyz92Scw/aLbLP8pTzD/DC8w/PlHMP0ymyz+Q7Ms/
28bLPwo4zD9fRMw/W/3MP+5qzD/h4Ms/yS7MPzmFzD8Q/cw/tzHMPxwezD+XPsw/Xg/MP/ga
zD8LDMw/HlzMPx3vyz/C18s/ZxbMP0pCzD+VZMw/pZDMP/dyzD/nt8w/MrfMPzN3zD81yMw/
p6jMP7NHzD+VUcw/8xzMP5JNzD/JBs0/7ifMPwzizD/Ercw/CcPMP7VlzT/Zwcw/t97LP+pl
zD/xjsw/ST3NP0tdzD888Mw/R/fMP2GwzD8p1sw/DbTMP9nxzD+9A80/N7rMP9NUzD/Yf8w/
kVrMP6UqzD8Ukcw/2NbMPwHpzD/nAc0/Y7fNPwyPzD/Clcw/nibNP8SqzD98Ts0/7QvNPx0G
zT/8rsw/uZ7NP+oBzT83Js0/OubMP39lzT/h9Mw/+YTMP9zizD9lgM0/hhnNP2FDzT8Qz80/
flTNP6LazT9xBM0/BkbNP/o3zj/yXM0/zgHNPzBpzT9g9Mw/bkjNP8fgzD/w6sw/oVbNP6DH
zD/RNc0/IWPNP6IBzT/Q3M0/3lfNPwCRzT+Nfs0/WbvNP6I4zT/2Os0/CKLNP6DszD+h08w/
X03NP0eHzT/99sw/R7PNP/w6zT9tmc0/IxTNP7jnzT/2M80/+nrNP76HzT/eMs4/dQnOP26V
zT+2Gc4/BibOP6whzj8RGc4/LATOP8CRzT+rQ80/ZG7NP246zT+mfM0/xEfNP13AzD/zwM0/
f9DNP+xRzj9als4/YvfNP9++zT9eTs4/dULOP7y3zT9+ic0/s8bNP8+5zT90CM4/u1XOP/zV
zT8cm80/eiHOPwc0zj/Su84/igPOP0tfzj9Gzc0/vu7NP3Zhzj/MRs4//DzOP5l2zj9S6s0/
ecHNP1rQzT+IAM4/FE3OPwBbzj855c0/2n/OP/v2zT9YR84/2QzOP4eqzT+/ps0/UArOP01G
zj/Kc84/vkjOP+RSzj9YWc4/oW3OP4kczz9pUc4/64POP9WQzj9VUs4/GmXOP65Pzj+2LM4/
o1XOPxWNzj99Vc4/HhHOPze1zj9eRs4/KGjOP2wFzj8NaM4/t/bOP56Pzj8gJs8/QcnOP2F+
zj/IyM0/OanOP/aAzj9jcM4/QobOPxv0zj98Vc4/8H3OPxkczj+sGc4/MqjOP3Zkzz9UEs8/
gHHOP4AHzz9Sl84/uILOP/b1zj/Wa84/gqPOP49Wzj9LV84/5NfOP0qazj+uyM4/kzfOP07M
zj/QBs8/kcfOP0rOzj+v5s4/5d7OP1uPzz+FmM4/jNfOP5xdzz85/84/ssDOP+5ozj9Jdc4/
E3POP32Tzj8LZc4/yZnOPzGPzj9C+M4/pvbOP82Izj9usM4/YnrPP63Bzj+zt84/tUTPPyto
zz8nOc8/THjPP+4Ezz8nzM8/n0fPP5DBzz+Znc4/HGjOP1ZNzz9DTs4/0TvPP4jQzj8SPs8/
b1vPP98/zz+pkM4/zjTPP642zz9SKc8/wzTPPzmLzz/bvs8/l9bPPzdKzz+nN88/tczOP7lC
zz9dHc8/r+7OP9IRzz92QM8/OV3PP3puzz9O0c8/kM/PP3w1zz+fj88/JabPP/Buzz95xM8/
T1HPPwC3zz/RFM8/q0jPP6Fxzz+pTM8/+tnOP1Rpzz/oUM8/A2nPP2L2zj8kqM8/naTPP9FU
zz8h088/wrfPP0Qezz9mX88/42rPP4Xxzz90sM8/ewXQP0wKzz/KbM8/57vPP/GTzz9Grs8/
/2zPP37rzz/U588/EgDQPxs7zz+K7c8/jTzQP3wS0D+DDNA/0OjPP9bczz8ud88/D7PPP+7p
zz9ZQ88/LafPPygq0D88tc8/KffPP/S0zz/ht88/wMHPP0euzz9/m88/fKLPPwTyzz/bIdA/
ERrQP+Tzzz9qQdA/6srPP2000D8GHtA/lenPPwDIzz9A4c8/0hzQPzAv0D+ql88/uOLPP5Lm
zz8RhdA/rQXQP7tk0D/YedA/rZbQP5Q70D9XrM8/4lDQP8J3zz8FStA/dZPQPxL7zz8lUtA/
jd7PPyLizz+jw88/X57PP8enzz/a688/sdvPP14J0D8/H9A/ewPQPw4b0D98GNE/85vQP64x
0D8kddA/qVPQP8xK0D+U4c8/MH3QP4aG0D/YVdA/lw3QPx2pzz90ANA/45/QP/I40D+9OdA/
jlLQP6F50D/KutA/fgHQP+9M0D/XgdA/vr/QP9R10D8gV9A/pM7PP5dz0D+FStA/EUrQPx3N
zz9CcNA/MgjQP+nJzz8+gtA/tbDQP0v0zz+/kNA/ei3RP+Nd0D8fo9A/Zd3QP2d+0D8NVtA/
ON7QP1CN0D9O788/wiPRPx9B0D/qnNA/unLQP43hzz854c8/XFTQP8yX0D+j+dA/lMrQP8Ni
0D/4ztA/McXQP1UN0T/DktA/5MnQP1dp0D9jyNA/cQ3RPxuZ0D+zn9A/5aHQP0l80D9cQdA/
ku/QPwrh0D91+NA/LQTRPxmb0D8RLtE/8NnQPxxf0T8R79A/dKXRP+/c0D/czdA/I+fQPyA8
0T/g4dA/kc/QP26/0D9G4dA/8NbQPycl0T8eMNE/aVnRP+6B0T+DUtE/QCHRP2UH0T/MJNE/
EP3QP7Bp0T9jf9E/ME7RP3Dl0D9pJ9E/Uv/QP9He0D9IfNE/O5nQPw2S0T9Q19A/AbrQP7kA
0T/LItE/kqfQP0vW0D9j5dA/o0fRP+df0T8OW9E/71DRP1S00T8zZtE/JSzRP90O0T8ORdE/
NJ7QPzJk0T9hBdE/KgjRP2ON0D9SPdE/x0LRP9UW0T9AWdE/njjRPyRO0T/MWdE/CHzRP6lz
0T+7KtE/ICLRPzdi0T9ud9E/xTrRP6J10T93X9E/CgHRPzvr0D8QWtE/DVLRP5VU0T98gNA/
rNbRP+ym0T99mdE/BdrRP/o80T/kTtE/A0PRP+hl0T/09dE/GbLRP4bE0D9F0dA/rWrRPxSx
0D9oyNE/oAnRPzLX0T8qkdE/4MDRP05+0T8w/tE/NX7RP2Tl0T93QtI/E8rRP53T0T+JatE/
sgPSPz2m0T8ekdE/kHbRPz6U0T82QNE/i5LRP5wJ0T8MUtE/GBLSP/4Q0j9qvNE/NWLSP/iL
0T+oydE//tXRPxGg0T8xFdI/E7zRP+an0T8LztE/uXHRP+lr0T/tq9E/32vRP+mp0T9jrNE/
IeDRPxRU0T/S09E/YQbSP8o80j+HO9I/swHSPwGk0j+sVtI/iwLSP9l80j9SQ9I/thPSP+D6
0T/xr9E/QXzRP/400j86MdE/M+TRP8MV0j8AFNI/u9DRP0HH0T8gMdI/OsDRPy800j8ehNE/
ruLSP5Lg0j8r99E/lozSP8YP0j9UkdE/VfbRP7oi0j9ft9E/ex/SPy1r0j8d/9E//J7RP3cz
0j8/OdI/9+TRP4bv0T8D6tE/0jDSPwKN0j/Td9I/SF3SPzAK0j/6ctI/1YLSP69V0j9Eo9E/
THbSP0FB0j8Wm9E/3zXSP0AM0j/Bg9I/EpHSP/nO0T+sxNI/ll/SP6rm0j8xKtI/a4XSP51X
0j/VH9I/4ITSP91w0j9L29E/aiTSPzj40T+YwdE/aXDRPyEI0j+Io9I/ddDSPxGP0j+s1tI/
2bjSP/jl0j8BoNI/CLTSP6Gm0j/+cNI/HXPSP9qo0j+2TNI/</AssayYData></Step><Step><CommonData><SampleLocation>1</SampleLocation><SampleID></SampleID><SampleGroup></SampleGroup><SampleInfo></SampleInfo><SampleRow>C</SampleRow><SamplePlate>1</SamplePlate><WellType>BUFFER</WellType><Concentration>-1</Concentration><ConcentrationUnits>µg/ml</ConcentrationUnits><MolarConcentration>-1</MolarConcentration><MolarConcUnits>nM</MolarConcUnits><MolecularWeight>-1</MolecularWeight><Temperature>28</Temperature><StartTime>1139811</StartTime><AssayTime>180</AssayTime></CommonData><FlowRate>600</FlowRate><StepType>DISASSOC</StepType><StepName>Dissociation</StepName><StepStatus>OK</StepStatus><ActualTime>180</ActualTime><CycleTime>0.2</CycleTime><AssayXData Points="900">f39jRDuMY0QImWNE5aVjRLKyY0R/v2NEO8xjRAjZY0Tl5WNEovJjRG//Y0RMDGRECBlkRNUl
ZESiMmREbz9kRDtMZEQZWWRE1WVkRKJyZER/f2REO4xkRAiZZETVpWREorJkRG+/ZERMzGRE
CNlkROHnZEQV82REb/9kREwMZUQIGWVE1SVlRKIyZURvP2VEO0xlRAhZZUTVZWVEonJlRG9/
ZURMjGVECJllRNWlZUSismVEb79lREzMZUQI2WVE5eVlRKLyZUR//2VEOwxmRBkZZkTVJWZE
ojJmRH8/ZkRMTGZECFlmROVlZkSycmZEf39mREyMZkQZmWZE5aVmRLKyZkR/v2ZEk81mRBnZ
ZkTl5WZEsvJmRH//ZkRMDGdEGRlnROUlZ0SyMmdEbz9nRExMZ0QZWWdE5WVnRLJyZ0R/f2dE
TIxnRBmZZ0QGpmdEsrJnRH+/Z0RMzGdEGdlnRPblZ0Sy8mdEf/9nREwMaEQZGWhE1SVoRLIy
aER/P2hETExoRBlZaETlZWhEsnJoRG9/aERMjGhECJloROWlaESysmhEf79oREzMaEQZ2WhE
5eVoRLLyaER//2hETAxpRBkZaUTlJWlEsjJpRG8/aUQ7TGlECFlpRBdmaUSicmlEf39pREyM
aUQImWlE1aVpRLKyaUR/v2lETMxpRBnZaUTB52lEw/JpRG//aUQ7DGpECBlqROUlakSiMmpE
fz9qRExMakQIWWpE1WVqRLJyakRvf2pETIxqRBmZakTVpWpEorJqRG+/akQ7zGpEGdlqROXl
akSi8mpEf/9qRDsMa0QIGWtE5SVrRKIya0RvP2tEO0xrREpZa0TlZWtEsnJrRG9/a0Q7jGtE
GZlrROWla0SysmtEb79rREzMa0QI2WtE1eVrRKLya0Rv/2tEOwxsRAgZbETlJWxEojJsRG8/
bEQ7TGxEGVlsRNVlbEQEc2xEf39sREyMbEQImWxE1aVsRKKybERvv2xEO8xsRBnZbETl5WxE
ovJsRG//bERMDG1ECBltRNUlbUSiMm1Efz9tRDtMbUQIWW1E1WVtRKJybURvf21EO4xtRAiZ
bUTVpW1EorJtRG+/bUQ7zG1ECNltROXlbUSi8m1Eb/9tRDsMbkQIGW5E5SVuRLIybkR/P25E
O0xuRAhZbkQnZm5EsnJuRH9/bkRMjG5Ei5luROWlbkSysm5Ef79uREzMbkQZ2W5E5eVuRLLy
bkR//25ETAxvRBkZb0TlJW9EsjJvRI8/b0RMTG9EGVlvROVlb0Sycm9Ef39vREyMb0QZmW9E
5aVvRLKyb0R/v29ETMxvRBnZb0Tl5W9EsvJvRH//b0RMDHBEGRlwRNUlcESyMnBEfz9wRExM
cERaWXBE5WVwRLJycERvf3BETIxwRBmZcETlpXBEsrJwRH+/cERMzHBEGdlwROXlcESy8nBE
f/9wRDsMcUQZGXFE5SVxRNMycURvP3FETExxRBlZcUTlZXFEVnNxRH9/cUQ7jHFEGZlxRNWl
cUSysnFEf79xREzMcUQI2XFE5eVxRLLycUR//3FETAxyRBkZckTlJXJEsjJyRG8/ckSNTHJE
CFlyROVlckSycnJEb39yREyMckQImXJE1aVyRLKyckRvv3JEO8xyRAjZckTV5XJEsvJyRH//
ckQ7DHNECBlzRCcmc0SiMnNEfz9zRExMc0QIWXNEeWZzRKJyc0R/f3NETIxzRBmZc0TVpXNE
orJzRG+/c0Q7zHNECNlzROXlc0Sy8nNEb/9zREwMdEQIGXRE5SV0RLIydER/P3REO0x0RBlZ
dETVZXREsnJ0RG9/dEQ7jHREGZl0ROWldESysnREf790REzMdEQI2XRE1eV0RKLydER//3RE
Owx1RAgZdUTVJXVEojJ1RG8/dUQ7THVECFl1RNVldUSicnVEf391RAaOdUQImXVE1aV1RKKy
dURvv3VEO8x1RAjZdUTV5XVEovJ1RG//dUQ7DHZECBl2RNUldkSiMnZEbz92RDtMdkQIWXZE
1WV2RKJydkRvf3ZEO4x2RBmZdkTVpXZEorJ2RG+/dkRMzHZECNl2ROXldkSy8nZEf/92RFwM
d0QIGXdE5SV3RLIyd0R/P3dE30x3RBlZd0TlZXdEsnJ3RH9/d0RMjHdECJl3ROWld0SysndE
f793REzMd0QZ2XdE5eV3RLLyd0R//3dETAx4RBkZeER5JnhEsjJ4RH8/eERMTHhEGVl4ROVl
eESycnhEf394REyMeERKmXhE1aV4RLKyeER/v3hETMx4RBnZeETl5XhEsvJ4RH//eERMDHlE
GRl5ROUleUSiMnlEfz95RExMeUQZWXlE5WV5RLJyeURvf3lEO4x5RAiZeUTVpXlEsrJ5RH+/
eURMzHlEGdl5ROXleUSy8nlEf/95RDsMekTuGXpE1SV6RLIyekR/P3pETEx6RAhZekTVZXpE
onJ6RG9/ekQ7jHpECJl6ROWlekSysnpEb796REzMekQZ2XpEBuZ6RKLyekRv/3pETAx7RBkZ
e0TVJXtEojJ7RG8/e0Q7THtECFl7RNVle0SycntEb397RDuMe0QImXtE1aV7RKKye0Rvv3tE
TMx7RAjZe0TV5XtEovJ7RG//e0RMDHxECBl8RNUlfESyMnxEbz98RDtMfEQIWXxE5WV8RKJy
fEQOgnxEO4x8RAiZfETVpXxEorJ8RG+/fEQ7zHxEGdl8RNXlfESy8nxEb/98REwMfUQIGX1E
1SV9RKIyfURvP31ETEx9RBlZfUTVZX1EsnJ9RH9/fUQ7jH1ECJl9RNWlfUSisn1Ef799RDvM
fUQZ2X1E1eV9RKLyfUQSAH5EOwx+RBkZfkTVJX5EojJ+RG8/fkRMTH5ECFl+RNVlfkSicn5E
b39+RDuMfkQImX5E1aV+RLKyfkSPv35EO8x+RBnZfkTl5X5EsvJ+RI//fkRMDH9ECBl/ROUl
f0SyMn9Ebz9/RExMf0QZWX9E5WV/RLJyf0R/f39ETIx/RBmZf0TlpX9EsrJ/RH+/f0RMzH9E
Gdl/ROXlf0Sy8n9Eb/9/RB4GgESMDIBE8xKARFkZgETgH4BEHiaARIwsgETzMoBEWTmARMA/
gEQmRoBEjEyARPNSgERZWYBEwF+ARC5mgESMbIBE83KARFl5gETAf4BEkIaARIyMgETzkoBE
WZmARLefgEQepoBEhKyARPOygERZuYBEwL+ARCbGgETOzIBE89KARFnZgETA34BEHuaARIzs
gETq8oBEWfmARMD/gEQmBoFEhAyBRPMSgURRGYFE4B+BRCYmgUSMLIFE6jKBRFk5gUS3P4FE
JkaBRIxMgUTzUoFEWVmBRLdfgUQmZoFEjGyBRPNygURZeYFEwH+BRCaGgUSMjIFE85KBRGqZ
gUS3n4FEHqaBRIysgUTzsoFEWbmBRMC/gUQmxoFEjMyBROrSgURR2YFEt9+BRCbmgUSl7IFE
6vKBRFH5gUS3/4FEJgaCRIQMgkTzEoJEURmCRMAfgkQeJoJEhCyCROoygkRROYJEtz+CRB5G
gkSMTIJE6lKCRFFZgkS3X4JEHmaCRIRsgkTzcoJEknmCRLd/gkQehoJEhIyCROqSgkRRmYJE
t5+CRCamgkSErIJE87KCRFG5gkS3v4JEHsaCRITMgkTq0oJEUdmCRMDfgkQm5oJEhOyCROry
gkRR+YJEt/+CRB4Gg0SEDINE6hKDRFEZg0S3H4NEHiaDRIQsg0TqMoNEUTmDRLc/g0QeRoNE
hEyDROpSg0RRWYNEt1+DRB5mg0SEbINE6nKDRFl5g0S3f4NEHoaDRISMg0TzkoNEUZmDRMif
g0QepoNEjKyDROqyg0RZuYNEwL+DRCbGg0SMzINE89KDRFnZg0TA34NEJuaDRIzsg0Tz8oNE
WfmDRMD/g0QmBoREjAyERPMShERZGYREwB+ERCYmhESMLIRE8zKERFk5hETAP4REJkaERIxM
hETzUoREWVmERMBfhEQmZoREjGyERPNyhERZeYREwH+ERCaGhESMjIRE85KERFmZhETAn4RE
HqaERIyshETzsoREUbmERMC/hEQmxoREjMyERPPShERR2YREwN+ERCbmhESM7IRE6vKERFn5
hETA/4REJgaFRIwMhUTqEoVEWRmFRLcfhUQeJoVEjCyFROoyhURZOYVEwD+FRB5GhUSMTIVE
6lKFRFFZhUTAX4VENmaFRIxshUTzcoVEUXmFRLd/hUQmhoVEhIyFROqShURZmYVEwJ+FRCam
hUSMrIVE87KFRFG5hUTAv4VEHsaFRITMhUTq0oVEWdmFRLffhUQe5oVEhOyFRPPyhURZ+YVE
wP+FRCYGhkSdDIZE8xKGRFEZhkTAH4ZEJiaGRIQshkTqMoZEUTmGRMA/hkQeRoZEjEyGROpS
hkRRWYZEt1+GRB5mhkSMbIZE6nKGRFF5hkTAf4ZEHoaGRIyMhkTzkoZEUZmGRMCfhkQepoZE
jKyGRPOyhkRRuYZEwL+GRB7GhkSEzIZE89KGRHLZhkS334ZEHuaGRIzshkTz8oZEWfmGRLf/
hkQeBodEhAyHROoSh0RRGYdEwB+HRCYmh0SELIdE8zKHRFE5h0S3P4dEHkaHRIRMh0TqUodE
UVmHRLdfh0QeZodEhGyHROpyh0RReYdEwH+HRCaGh0SEjIdE85KHRFGZh0S3n4dEHqaHRISs
h0T7sodEUbmHRLe/h0QmxodEhMyHRPPSh0RZ2YdEyN+HRC7mh0SM7IdE8/KHRFn5h0TA/4dE
JgaIRIwMiETzEohEWRmIRMAfiEQmJohEjCyIRPMyiERZOYhE</AssayXData><AssayYData Points="900">gCfSP7N80j+pWdI/RL7SP2330j+tx9I/qk/TP7bs0j8DudI/Vg7TPx0+0z/PmdM/5gfTP2tz
0z+TmdM/Ro7TPwYf0z9t8dM/mhLUP9G50z92x9M/aRTUP1N80z/gudM/F8jTP8Ab1D+ulNM/
3BTUP8XC0z/+/NM/jbPUPxRV1D/1uNM/M9DTP/kK1D+9fdQ/YQLUP44l1D8WONQ/oNfTPypS
1D9LQtQ/dgzUP4oo1D+VXdQ/yMPUP+5R1D9LbdQ/HnzUP9Dv0z/UitQ/ypbUP1xl1D+ZzdM/
OmfUP+VR1D/ybNQ/qFnUP1im1D/+jNQ/3VzUP/NU1D+oH9Q/CzXUP3o/1D9GBNU/PRPUP3gE
1T/3q9Q/5CLUPwS11D+n/dQ/J4jUPx5Y1D8QjtQ/qmvUP9JM1D/X2tQ/cszUP62i1D9v3NQ/
birUPxjH1D+/RNQ/5JfUP5vw1D9bl9Q/IzfUP0kh1D/jgdQ/o5rUP61P1D/AFNQ/YO7UP3Mx
1D+lB9U/ElrUP3sv1D/t79Q/dC/UPzdk1D+/atU/lprUPzMH1T/ThNQ/PGbUP6jT1D+dGdU/
owrUP5k81D93yNQ/ZaHUP5py1D8cHtU/kV7VP/2B1D+todQ/oHjUP1qf1D8/MtU/DcHUP+JB
1T/uINU/D9/UP2hV1D/GftQ/rKPUPxQi1T+ZiNQ/VsjUP5C11D8TwNQ/LNjUP9ID1T9i69Q/
UZvUP7sf1T/xgdQ/DKnUP/sH1T/p2NQ/gI/UP5v41D8V6dQ/C57UP7nG1D+Tv9Q/sejUP3to
1D8d4dQ/sNnUP+IK1T/eFNU/guPUPxVr1T/+vtQ/VQPVP7Ff1T9YFdU/bTLVP1TO1D/We9U/
m4nUP4gJ1T/uDNU/tnHUP5RK1T8zGdU/ia7UP+3R1D+AvtQ/EP/UP6W21D9JG9U/nrXUP8FU
1T8hA9U/tcHUPzt31D8M0tQ/tnbUP1/Z1D+UptQ/hxrVP1sG1T9nuNQ/gtjUP1bY1D8GFNU/
punUP4wS1T+uSNU/5BDVP0az1T9J/dQ/d+nUP2ok1T+5AdU/GFvVP4LZ1D8Q+NQ/Ms7UP667
1D9l6dQ/uvPUP84M1T/a89Q/WurUP88w1T9t/NQ/fi7VPz6L1T/9DNU/SzzVPzkt1T8bwdQ/
ny/VP2ua1D9Xa9U/u+bUPywj1T/0SNU/bsXUP/g31T83YNU/NevUP0XL1D/Pr9Q/ohfVPxCE
1T/vF9U/4i/VP28z1T8abdU/NZXVPz5h1T+2HNU/XwPVPyQ+1T+ZZNU/ZE3VPxxL1T9gVtU/
j67UP84b1T9Q1NQ/wzrVP8TQ1T92xNU/P5DVP5gF1T9P9NQ//wDVP50J1T+nqtQ/IyzVP5xF
1T+undU/vU/VP3cb1T+ZT9U/rqHVP1lD1D92+NQ/9WTVPzQX1T8S+NQ/QVTVPwTP1D93k9U/
WrXVP9SJ1T/t7tQ/EEfVPymm1D9kQNU/FTnVPw6i1T8p5dU/YJjVP8lg1T+MUdU/oC3VP6dz
1T/EnNU/fwXVP8H51T+RodU/A3PVP7yk1T+QhdU/bRPVP4SK1T//MdU/K5nVP3FV1T+bYdU/
2yHVP3WU1T+9C9Y/2drVP4ar1T/INNU/QKrVP7mT1T9VL9U/UOPVP1LI1T+XK9U/bovVP2dC
1T+pmdU/YLDVP3y21T80KdY/KtTVPxOs1T9BDdU/jgfVP3Gh1T+hf9U/t2vVP/Vd1T/tg9U/
B6TVP0x81T8D6dU/1b/VPyHw1T8KotU/PrXVP6pU1T8pztQ/xP/VP0sG1j8bVNU/Y07VP3F7
1T/NbNU/enHVP9yJ1T+BctU/d+nVP/bY1T9QgNU/FGzVP3eq1T8cF9Y//BLWP9o/1j/oIdY/
P4fVP8+Z1T/aUtU/3HPVP9TR1T/XnNU/aP/VPzXa1T9b7tU/SabVP+PX1T/fa9U/fbrVPxZL
1T9l5tU/YPvUP3xD1j8JytU/AlzWPxdp1j9mWNU/ey/WPx8c1j/z9dU/cNLVPz4G1j/qy9U/
AtTWP++71T9Ro9U/RPbVPzZF1j/X2tU/ImnVP41r1j90jNU/L5vVP1+S1T/dOdY/LkbWPxUc
1j9bSdY/e57VP5RX1T/kxNU/ZzPWP1YS1j+QY9Y/6srVPxow1j/1odU/yxrWP/zV1T+f5tQ/
77LVP4Ay1j9SENY/ou3VP6K51T/JEdY/9E7WP/he1j+639U/9hrWP0px1j9569U/2urVP8ue
1T8RstY/b6DVP6kh1j8tDdY/pNXVPwyE1j/hQNY/R2vWP1IC1j8C7NU/dWnWP4CL1j/S+9U/
h0LWPydc1j8jE9Y/AwXWP38c1j96c9Y/9knWP6bd1T/HCNY/jGzWPyNb1j8NZ9Y/vZTVP51r
1j9VytU/YaTWP/jb1j9xndY/Io7WP+7s1T/wuNU/0e7VP0Gc1j/aRdY/8gvWP6jR1T9YddY/
JV3WP7f61T8gzNY/bBLWPwAB1j8HKdY/xQLWPyQf1z9Fl9Y/9zbWP+491j+1XdY/hr7VP4I3
1j+TMdY/oHzWP+881j9Ij9Y/TVnWP+s81j8Ta9Y/ZbjWP+BX1j9BSNY/d7rWP+5p1j/zSNY/
gbHVP6B/1j9UB9Y/nBHWP6XY1j8iS9Y/XifWP+dZ1j8gltY/D0DWP8tV1j/CX9Y/m2fWP/7o
1j9kLdY/a1fWP35o1j8V0dY/OqnWP4KC1j+fYNY/bb3WP4DY1j+0W9Y/88jWP4oD1j8kbtY/
LMTWP4SR1j/HbdY/w0nWP0lj1j+8gdY/J1nWP+oq1z+hddY/2kfWP8hg1j8ZKdY/gJHWP2eR
1j/kytY/xQvXP5qI1j9fb9Y/kdPWP3m+1j/IzdY/2u7WP2jT1j/F2tU/riHXPyeX1j/DjtY/
5f/WP2ww1j9S1tY/KozWP5Wg1j8LytY/knXWP6TY1j+rrNY/XO7WPyOs1j/cCdc/N6rWP27h
1j8x9tY/W1jWPzXQ1j/ke9Y/rvzWPy8L1z9lPtY/6/DWP3T+1j8UU9Y/ekvXP7fu1j+MYdY/
xb7WP2aa1j9z2NY/yu3WP4yx1j9+Ntc/EYfWP/eG1z/n69Y/6+DWP9+b1j9gRNc/3zTXPySg
1j8BudY/mtzWP8FE1j+k89Y/inHWP9ty1j/B6dY/loTWP/Hu1j8189Y/sQTXP4l91j8aHNc/
zv3WPxJA1j/009Y/7jzXP3e21j8i89Y/OBTXP+EO1z+9KNc/Rl7WPzsH1z+t69Y/lo3WP64y
1z9ODtc/jsTWPwTm1j8HvNY/uTzXP4cR1z+6ONc/c37XP/Ll1j+kkdc/EhfXP5rg1j/gRNc/
7+3WPwtM1z/12NY/FaHWP0QJ1z8U9tY/Yk/XP4xI1z8ThNc/UtLWPwy01j+dFdc/CQfXPxVd
1z82Ndc/NYLXPzEd1z/HUtc/njrWP48B1z9v+dY/NXvXP/IL1z/XG9c/aGfXPyqG1z+rg9c/
zorXP8Jq1z9Jz9c/OozWP8L81j/wjdc/WRrXP14a1z/Uf9c/rjPXPx9W1z/yEdc/ZuLWP8GE
1z/NStc/ERzXP4hE1z8KFNc/RXPWP30W1z8HHdc/4FTXP2r/1j9CItc/6gnXP40o1z+ZVdc/
l6LWP2VJ1z81X9c/GUDXPw4W1z9SqNc/E+3WPwoO1z84Mdc/eSrXP4Uk1z+Od9c/x0jXP2gK
1z9y/NY/z+3WP7Sk1z9HQNc/PyfXP7OD1z+oaNc/FGDXP1sW1z/4INc/PFDXP76V1z/Ortc/
j6HXP4vh1z++Cdc/l1jXP1NG1z8+ndc/p0HXP5hk1z8Kudc/OJHXP0os1z+yWtc/FtnXP2KN
1z9upNc/8z3XPzNx1z+He9c/3BzXP6Z51z8W29Y/nVzXPwGW1z+zvNc/0YTXPxxu1z9Nh9c/
t0HXP6Rv1z+dQNc/V3XXP6sC1z9Tjdc/8abXP/mZ1z+/a9c/iqrXP11y1z8IDdg/glPXP4Ix
1z9tz9c/bDvYP9v21z+/wNc/HjPXP0aS1z99zdc/pG/XPwgI1z/1K9c/FrzXP9jH1z+/xtc/
qtvXP8sR2D/g7Nc/BSTXPz661z+bYdc/v5rXP20K2D9kC9g/KqPXP1uj1z8CHdc/e8LXP5PV
1z+Wkdc/JG7XP0DC1z/attc/+JzXP9B+1z+Eytc/ZdTXPzk51z9IYNc/wwLYP9lA2D+2dNc/
19rXP1D51z/3F9g/Wq/XPyVz2D8hhdc/yDzXP4WQ1z9Lkdc/ut3XP5wk2D9iRdg/l6zXP2fx
1z89pNc/vOPXP3B71z+7utc/JH7XP5qS1z9Octg/6AHYPz5u1z/dY9g/+KfXP05s2D/Butc/
IyDYP2e21z8PLNg/xmHYPyHw1z9djNc/psXXP3yQ2D/0VNg/c9fWPzqN1z8Dxtc/7iXYP395
2D/eMdg/9BbYP+1g2D8UONg/ZmvYP+0y1z/wR9g/C9LXP7Uy2D/z09c/W8PXPynR2D8u0tc/
vQfYP2gp2D+Nwdc/dI7XP7oM2D88CNg/FirYP1MJ2D+qUNg/WPbXP9D01z9qEtg/OaTXPwBV
2D8/Itg/4pTYP0kZ2D8ohdc/RYPYP/JJ2D/BF9g/RGfYP2sz2D/aM9g/DhPYP7/21z//kNg/
1gvYP4ou2D9Kjtg/pNDYPxUR2D9ASdg/JzXYP7W72D+JUtg/a/LXP/Lw1z/xQtg//jfYP8QT
2D9+Sdg/R4PXP1zz1z9rV9g/Kt7XP86B2D+nWNg/NSrYPyNH1z+Lgdg/8kfYP7YB2D8/Etg/
N/vYPzya1z8wCtg/8BvYP2py2D+rYtg/mD7YP8xv2D+GRdg/</AssayYData></Step><Step><CommonData><SampleLocation>11</SampleLocation><SampleID></SampleID><SampleGroup></SampleGroup><SampleInfo></SampleInfo><SampleRow>C</SampleRow><SamplePlate>1</SamplePlate><WellType>REGENERATION</WellType><Concentration>-1</Concentration><ConcentrationUnits>µg/ml</ConcentrationUnits><MolarConcentration>-1</MolarConcentration><MolarConcUnits>nM</MolarConcUnits><MolecularWeight>-1</MolecularWeight><Temperature>28</Temperature><StartTime>1328859</StartTime><AssayTime>5</AssayTime></CommonData><FlowRate>1000</FlowRate><StepType>KREGENERATION</StepType><StepName>Regeneration</StepName><StepStatus>OK</StepStatus><ActualTime>5.00396</ActualTime><CycleTime>0.2</CycleTime><AssayXData Points="25">vz+IRCVGiESMTIhE8lKIRFlZiES/X4hEJWaIRIxsiETycohEWXmIRL9/iEQlhohEjIyIRPKS
iERQmYhEx5+IRCWmiESErIhE8rKIRFm5iES/v4hEJcaIRITMiETy0ohEedmIRA==</AssayXData><AssayYData Points="25">NYRVwA/AasCMQHbAXUB9wMKSgcAqtoPA5ZqFwKUIh8BVl4jA0MiJwJbVisBz1IvAKqaMwBdz
jcBWLo7A+OeOwMfFj8BWIZDAJbaQwKsukcAPrpHApkqSwNzEksC2/5LA6UWTwA==</AssayYData></Step><Step><CommonData><SampleLocation>12</SampleLocation><SampleID></SampleID><SampleGroup></SampleGroup><SampleInfo></SampleInfo><SampleRow>C</SampleRow><SamplePlate>1</SamplePlate><WellType>NEUTRALIZATION</WellType><Concentration>-1</Concentration><ConcentrationUnits>µg/ml</ConcentrationUnits><MolarConcentration>-1</MolarConcentration><MolarConcUnits>nM</MolarConcUnits><MolecularWeight>-1</MolecularWeight><Temperature>28</Temperature><StartTime>1344813</StartTime><AssayTime>5</AssayTime></CommonData><FlowRate>1000</FlowRate><StepType>KREGENERATION</StepType><StepName>Regeneration</StepName><StepStatus>OK</StepStatus><ActualTime>5.00005</ActualTime><CycleTime>0.2</CycleTime><AssayXData Points="25">39+IRD3miESk7IhEEvOIRHn5iETX/4hERQaJRKwMiUQKE4lEeRmJRN8fiURFJolErCyJRAoz
iUR5OYlE3z+JRD1GiUSsTIlEElOJRHBZiUTXX4lEPWaJRKRsiUQKc4lEeXmJRA==</AssayXData><AssayYData Points="25">GFb1PJHXkD0alOo9NFEXPn5AMD6nfEg+suRbPpKBaT4se3M+V4OEPrfLiD4gZJA+9VKRPmzM
mD6qb5o+zgqfPlBzoT4vKqY+ms6nPljyqj5co6w+qJyxPooasz4F0Lc+zMG3Pg==</AssayYData></Step><Step><CommonData><SampleLocation>11</SampleLocation><SampleID></SampleID><SampleGroup></SampleGroup><SampleInfo></SampleInfo><SampleRow>C</SampleRow><SamplePlate>1</SamplePlate><WellType>REGENERATION</WellType><Concentration>-1</Concentration><ConcentrationUnits>µg/ml</ConcentrationUnits><MolarConcentration>-1</MolarConcentration><MolarConcUnits>nM</MolarConcUnits><MolecularWeight>-1</MolecularWeight><Temperature>28</Temperature><StartTime>1361103</StartTime><AssayTime>5</AssayTime></CommonData><FlowRate>1000</FlowRate><StepType>KREGENERATION</StepType><StepName>Regeneration</StepName><StepStatus>OK</StepStatus><ActualTime>5.002</ActualTime><CycleTime>0.2</CycleTime><AssayXData Points="25">33+JREWGiUSsjIlECpOJRHmZiUTfn4lEPaaJRKysiUQKs4lEebmJRN+/iURFxolErMyJRArT
iURw2YlE+N+JRD3miUSs7IlEEvOJRHn5iUQYAIpERQaKRKQMikQSE4pEiRmKRA==</AssayXData><AssayYData Points="25">9QJ6wH8fhcA4qYjAL+2KwJVljMANlY3Ar32OwMlUj8A0A5DABsqQwD1AkcBzxpHASjqSwHzX
ksByFZPAUYaTwDXRk8BoCZTAyYWUwI7olMCBL5XA2EuVwJiKlcDw2JXAf/eVwA==</AssayYData></Step><Step><CommonData><SampleLocation>12</SampleLocation><SampleID></SampleID><SampleGroup></SampleGroup><SampleInfo></SampleInfo><SampleRow>C</SampleRow><SamplePlate>1</SamplePlate><WellType>NEUTRALIZATION</WellType><Concentration>-1</Concentration><ConcentrationUnits>µg/ml</ConcentrationUnits><MolarConcentration>-1</MolarConcentration><MolarConcUnits>nM</MolarConcUnits><MolecularWeight>-1</MolecularWeight><Temperature>28</Temperature><StartTime>1377176</StartTime><AssayTime>5</AssayTime></CommonData><FlowRate>1000</FlowRate><StepType>KREGENERATION</StepType><StepName>Regeneration</StepName><StepStatus>OK</StepStatus><ActualTime>5.00005</ActualTime><CycleTime>0.2</CycleTime><AssayXData Points="25">7x+KRFUmikS8LIpEIjOKRIk5ikTvP4pEVUaKRLxMikQiU4pEiVmKRO9fikRVZopEvGyKRCJz
ikSJeYpE73+KRFWGikS8jIpEIpOKRImZikTnn4pEVaaKRLSsikQas4pEibmKRA==</AssayXData><AssayYData Points="25">E+9yPRP6xT3uRQ0+jAwyPsNgSz6uhGI+5OlzPpP3gz4XQYk+frKRPtLMlD47K5s+wPmgPthr
pj54lag+wm2sPj8zrz5+mbM+te21PgIauz4ZSro+0l69Ps/bwT6XZ8M+2LbFPg==</AssayYData></Step><Step><CommonData><SampleLocation>11</SampleLocation><SampleID></SampleID><SampleGroup></SampleGroup><SampleInfo></SampleInfo><SampleRow>C</SampleRow><SamplePlate>1</SamplePlate><WellType>REGENERATION</WellType><Concentration>-1</Concentration><ConcentrationUnits>µg/ml</ConcentrationUnits><MolarConcentration>-1</MolarConcentration><MolarConcUnits>nM</MolarConcUnits><MolecularWeight>-1</MolecularWeight><Temperature>28</Temperature><StartTime>1393297</StartTime><AssayTime>5</AssayTime></CommonData><FlowRate>1000</FlowRate><StepType>KREGENERATION</StepType><StepName>Regeneration</StepName><StepStatus>OK</StepStatus><ActualTime>4.99895</ActualTime><CycleTime>0.2</CycleTime><AssayXData Points="25">77+KRE3GikS0zIpEGtOKRInZikTn34pETeaKRLTsikQa84pEgPmKROf/ikRNBotEvAyLRBoT
i0SJGYtE5x+LRE0mi0S8LItEGjOLRIA5i0TnP4tETUaLRLRMi0QaU4tEgFmLRA==</AssayXData><AssayYData Points="25">UOB4wH3ShMCybYjAhXSKwMIkjMAWIY3ANQ+OwETIjsD3a4/AgvqPwNNKkMC7+JDA5leRwLjJ
kcDhJZLAhWOSwIzOksAn8ZLAAGqTwJqQk8Ci4JPAbRSUwJMtlMDvaZTAw36UwA==</AssayYData></Step><Step><CommonData><SampleLocation>12</SampleLocation><SampleID></SampleID><SampleGroup></SampleGroup><SampleInfo></SampleInfo><SampleRow>C</SampleRow><SamplePlate>1</SamplePlate><WellType>NEUTRALIZATION</WellType><Concentration>-1</Concentration><ConcentrationUnits>µg/ml</ConcentrationUnits><MolarConcentration>-1</MolarConcentration><MolarConcUnits>nM</MolarConcUnits><MolecularWeight>-1</MolecularWeight><Temperature>28</Temperature><StartTime>1409378</StartTime><AssayTime>5</AssayTime></CommonData><FlowRate>1000</FlowRate><StepType>KREGENERATION</StepType><StepName>Regeneration</StepName><StepStatus>OK</StepStatus><ActualTime>4.99895</ActualTime><CycleTime>0.2</CycleTime><AssayXData Points="25">5l+LRERmi0SzbItEEXOLRHd5i0Tef4tERIaLRKuMi0QRk4tEd5mLRN6fi0REpotEs6yLRBGz
i0SAuYtE3r+LRETGi0TizYtEjNOLRHfZi0Te34tETOaLRKvsi0QR84tEd/mLRA==</AssayXData><AssayYData Points="25">4iYIPnCeMj5+Elk+0WF9Pr03iz4c+pc+y2igPtzpqT7GUbI+/d61PuPnvD5pNcM+VA3HPhGb
yz5npc8++lHSPqot1j6vidw+7BzePtge4D4K7uM+5XbmPjRq6T4CT+0+fiTuPg==</AssayYData></Step><Step><CommonData><SampleLocation>1</SampleLocation><SampleID></SampleID><SampleGroup></SampleGroup><SampleInfo></SampleInfo><SampleRow>C</SampleRow><SamplePlate>1</SamplePlate><WellType>BUFFER</WellType><Concentration>-1</Concentration><ConcentrationUnits>µg/ml</ConcentrationUnits><MolarConcentration>-1</MolarConcentration><MolarConcUnits>nM</MolarConcUnits><MolecularWeight>-1</MolecularWeight><Temperature>28</Temperature><StartTime>1424233</StartTime><AssayTime>30</AssayTime></CommonData><FlowRate>1000</FlowRate><StepType>BASELINE</StepType><StepName>Baseline</StepName><StepStatus>OK</StepStatus><ActualTime>30.0051</ActualTime><CycleTime>0.2</CycleTime><AssayXData Points="150">3f+LREMGjESqDIxEEBOMRHcZjETdH4xEQyaMRKIsjEQQM4xEdzmMRN0/jERDRoxEqkyMRBBT
jER3WYxE3V+MRENmjESqbIxEEHOMRHd5jETdf4xEQ4aMRKqMjEQQk4xEd5mMRN2fjEQ7poxE
qqyMRAizjERuuYxE3b+MREPGjEQ9zYxEENOMRHfZjETd34xEQ+aMRKLsjEQI84xEbvmMRN3/
jERDBo1EqgyNRBATjUR3GY1E/h+NREMmjUSqLI1EEDONRJc5jUTVP41EO0aNRKJMjUQQU41E
sFmNRNVfjURDZo1EomyNRBBzjURueY1E1X+NRDuGjUSqjI1ECJONRG6ZjUTdn41EO6aNRKKs
jUQIs41Ed7mNRNW/jUSexo1EosyNRBDTjURu2Y1E3d+NRDvmjUSi7I1ECPONRHf5jUQEAY5E
OwaORKoMjkQIE45EbhmORN0fjkQ7Jo5EqiyORBAzjkRuOY5E1T+ORENGjkSqTI5ECFOORHdZ
jkTVX45EQ2aORKJsjkQIc45Ed3mORNV/jkQ7ho5EooyORBCTjkRumY5E1Z+ORDumjkSqrI5E
CLOORHe5jkTVv45EQ8aORKLMjkQI045EbtmORNXfjkQ75o5EouyORAjzjkRu+Y5E1f+ORDsG
j0SiDI9ECBOPRG4Zj0TVH49EQyaPRKIsj0QIM49EbjmPRN0/j0Q7Ro9EokyPRBBTj0R3WY9E
1V+PRDtmj0SibI9ECHOPRG55j0TVf49EO4aPRKKMj0QIk49EbpmPRNWfj0RDpo9EoqyPRBCz
j0SguY9E</AssayXData><AssayYData Points="150">o0QGP+wEBz9ArQY/6KIIP0qXCj9PFwo/tloKP4NICz8Azws/kWUMP1ETDT9aAg0/dAsOPxiR
Dz+H6Q0/RVUNP7y/Dz/xixA/cU4PP8KzET9KcxE/awQSP1rOET+E8hE/o7kSP7ZFEj+4gxI/
iZYTP5kcFD+S+xM/bSQUP2SKEz+0CRU/nH4VP5g7FT98kRY/3DIWP1PaFz8MRRc/YuMXP1OJ
Fz9AQxk/mwsYP8rcFz/QZBg/Q7kXP4/mGD+1thk/Lg4aP251Gj85Jho/XV4aP33oGj8EFBw/
xfwbP3jYGj89ABs/H8EbPwJEHD98NBw/VbgbP4oYHD9d4hw/DBQdPyI2Hj/x6B0/a8AdP1so
Hj8Kux4/JjEeP3lpHj/1wR4/DE0fP3lgHz/qbh8/XkAfP6o+Hz81GCA/0n4gP2ddID8G1yA/
wjQgP8r3ID+7LCE/9hYiP3vqIT8fhyE/OcshPweGIj+1gSE/MggjPySpIj/HkyI/GSMjPyJi
Iz+PFyM/100jPyb+Ij8fMyQ/WxYkP8P6Ij8xXSU/lx0kPyewJD82vCM/fMQkP9ugJD9JfSQ/
RcIkP2UXJj8JFSU/10MmPxNPJj8euiU/J08lP5ruJj9yCSY/UqImP1wuJj/anic/aeUmP7EW
Jz+8wyY/RBgnP6f7Jz9gzCY/BMonP6IKKD9xvyg/oqooP203KD+PdSk/m7cnP1IxKT8nESk/
0MAqPwv+KD97zCg/MIUoP906Kj8qBSo/BFIqP5SZKj8dhyo/zQ8qPwDgKj+OoCo/Wi8rPwM1
Kj+3cio/</AssayYData></Step><Step><CommonData><SampleLocation>4</SampleLocation><SampleID>QA013.2 G7/L4</SampleID><SampleGroup></SampleGroup><SampleInfo></SampleInfo><SampleRow>C</SampleRow><SamplePlate>1</SamplePlate><WellType>KLOAD</WellType><Concentration>10</Concentration><ConcentrationUnits>µg/ml</ConcentrationUnits><MolarConcentration>-1</MolarConcentration><MolarConcUnits>nM</MolarConcUnits><MolecularWeight>-1</MolecularWeight><Temperature>28</Temperature><StartTime>1460307</StartTime><AssayTime>80</AssayTime></CommonData><FlowRate>1000</FlowRate><StepType>LOADING</StepType><StepName>Loading</StepName><StepStatus>OK</StepStatus><ActualTime>79.999</ActualTime><CycleTime>0.2</CycleTime><AssayXData Points="400">BsCPRGzGj0TTzI9EOdOPRKDZj0T+349EbOaPRNPsj0Q5849EoPmPRAYAkERkBpBE0wyQRDkT
kESgGZBEBiCQRGQmkETTLJBEFjSQRKA5kEQGQJBEbEaQRNNMkEQ5U5BEl1mQRP5fkERsZpBE
02yQRDlzkESgeZBEBoCQRGyGkETLjJBEOZOQRKCZkEQGoJBEbKaQRMuskEQ5s5BEoLmQRAbA
kERsxpBEy8yQRDnTkESX2ZBEBuCQRGTmkETL7JBEOfOQRKD5kET+/5BEZAaRRMsMkUQ5E5FE
oBmRRP4fkURsJpFE0yyRRDEzkUSgOZFE/j+RRGxGkUTTTJFEMVORRJdZkUQGYJFEbGaRRNNs
kUQxc5FEl3mRRP5/kURshpFEy4yRRDGTkUSXmZFE/p+RRGSmkUTTrJFEMbORRJe5kUT+v5FE
ZMaRRNPMkUQ505FEoNmRRDfgkURk5pFEy+yRRDHzkUSX+ZFEBgCSRGQGkkTLDJJEMROSRJcZ
kkT+H5JEbCaSRNMskkQxM5JElzmSRP4/kkRkRpJEy0ySRDlTkkSXWZJE/l+SRGRmkkTLbJJE
MXOSRJd5kkT+f5JEZIaSRMuMkkQxk5JEl5mSRAagkkRsppJE06ySRDGzkkSXuZJE/r+SRGTG
kkTLzJJEMdOSRJfZkkQG4JJEZOaSRMvskkQx85JEoPmSRAYAk0RkBpNE0wyTRDETk0SgGZNE
/h+TRGQmk0TTLJNEOTOTRKA5k0QGQJNEbEaTRNNMk0Q5U5NEoFmTRAZgk0RsZpNE02yTRDlz
k0SgeZNEBoCTRGyGk0TTjJNEOZOTRKCZk0QGoJNEbKaTRNOsk0Q5s5NEoLmTRP6/k0R1xpNE
08yTRDnTk0Sg2ZNEBuCTRGTmk0TT7JNEOfOTRKD5k0T+/5NEbAaURNMMlEQxE5RElxmURAYg
lERsJpRE0yyURDkzlESgOZREBkCURGxGlETTTJREtFOURKBZlEQGYJREbGaURNNslEQxc5RE
oHmURAaAlERkhpRE04yURDGTlESgmZRE/p+URGymlETLrJREMbOURKC5lETbwJREbMaURNPM
lEQx05REoNmURAbglERk5pREy+yURDHzlESg+ZREBgCVRGwGlUTTDJVEOROVRKAZlUQGIJVE
ZCaVRNMslUQ5M5VEoDmVRAZAlURsRpVE/EyVRDFTlUSgWZVEBmCVRGRmlUTLbJVEMXOVRKB5
lUT+f5VEbIaVRNOMlUQxk5VEl5mVRCeglURsppVEy6yVRDGzlUSouZVE/r+VRGzGlUTTzJVE
MdOVRKDZlUT+35VEZOaVRMvslUS085VEl/mVRAYAlkRkBpZE9AyWRDkTlkSXGZZE/h+WRHUm
lkTTLJZEMTOWRJc5lkQGQJZEjUaWRMtMlkQxU5ZEoFmWRP5flkRsZpZEy2yWRDFzlkSXeZZE
/n+WRGSGlkTTjJZEMZOWRKCZlkQGoJZEZKaWRMuslkQxs5ZEl7mWRP6/lkRkxpZEy8yWRDnT
lkSg2ZZEJ+CWRGTmlkTL7JZEMfOWRJf5lkT+/5ZEZAaXRNMMl0QxE5dEoBmXRAYgl0RkJpdE
yyyXRDEzl0SXOZdE/j+XRGxGl0TTTJdEMVOXRKBZl0QGYJdEbGaXRNNsl0Q5c5dEoHmXRAaA
l0RshpdE04yXRDmTl0SgmZdEBqCXRGyml0TTrJdEObOXRKC5l0QGwJdEbMaXRNPMl0Qx05dE
oNmXRAbgl0R15pdE0+yXRDnzl0Sg+ZdEHwCYRGwGmETTDJhEOROYRKAZmEQGIJhEbCaYRMss
mEQ5M5hE+jmYRP4/mERsRphE00yYRDFTmESXWZhEBmCYRGRmmETLbJhEMXOYRKB5mEQGgJhE
bIaYRPSMmEQ5k5hEoJmYRAagmERspphEy6yYRDGzmESXuZhEBsCYRGzGmETTzJhEMdOYRJfZ
mET+35hEbOaYRMvsmEQx85hEuPmYRP7/mERkBplE0wyZRDETmUSgGZlEBiCZRGQmmUTTLJlE
MTOZRJc5mUT+P5lEbEaZRMtMmUQ5U5lEl1mZRAZgmURsZplEy2yZRDFzmUSgeZlE/n+ZRJWG
mUTTjJlEMZOZRJeZmUT+n5lEZKaZRNOsmUQxs5lEl7mZRA==</AssayXData><AssayYData Points="400">vsYlP6mlJz8ixSo/hh0uP9FhMD/6QzI/YUc0P2H1Nj8GEDk/Cp88P2GlPj+560A/i6FDP0jY
RT+0PEk/d5JLP0/zTT90t08/uHNSPz6dUz9fL1c/ptFYPyKbWj804l0/LSRgP5ScYT84RmQ/
IVFmP6XjaD9Um2o/kbFuP7K2cD9iW3I/jyx0P3ZAdT9HKXk/DYJ7PzkXfD9zC34/cjOAPzLZ
gT9UdoI/XQSDP2Q3hD/kC4U/hGmGPz4Ohz+yG4g/PBuJP9UHij/DPYs/diiLP7+kjD9pNY0/
nlOOPwhbkD9GOpA/WdqRP5D8kT8N65I/hZaTP/tdlD+JgpU/EuOVP1nRlj9pu5c/q7CYPywo
mT86I5o/uX2aP3TFmz8Pm5w/7sycP/vCnT9CNJ4/PDqfPwTpnz8MB6E/XuegPx0/oj9A5aI/
gO+jP9T8oz/0QKU/AkmlP/rLpT/blaY/k0inP63Epz82Uqk/kf2oP8iIqT8gQKo/egerP7Bj
qz9DPqw/7DmsP97MrD+Otq0/FeytP4C9rj+VVq8/5+OvPzm8sD9FOrE/E0GxPwobsj8xf7I/
jRWzP74Ssz8KrLM/d0y0P9i7tD+g/rQ/1fK1PxDptT9c7LY/Tra2PyCHtz/9fLg/yIW4P1lF
uT+LO7k/mXK5P+fLuT8qlro/3Ay7P29ruz/tPbw/RK68P42+vD+rNb0/sly9P5ffvT+zTb4/
VqG+P4Ydvz9Tsr8/JArAPz9kwD9EgsA/HdvAP/lQwT8RzME/2LLCPyTKwj/R9sI/nM/DP6pk
wz9+/8M/t1LEP0hcxD/j4MQ/ITnFP4OSxT9jXcY/bnLGP1Z9xj9dmsY/4srHP30ixz/N6sc/
kxvIP02WyD9dc8g/gpzIP6o7yT/zhMk/dt3JPyIjyj8iVso/7EjLPzofyz8mz8s/jqTLPyYm
zD96Vcw/D6rMPwRTzD9V2Mw/MWnNP3HszT/3xs0/YMrNPzMWzj+03s4/LEzPP9chzz8WkM8/
I6/PP+SJ0D99N9A/gynQP3LC0D9JFNE/TYbRP13V0T9oz9E/CgTSP5Y/0j+HG9I/dZvSPxgQ
0z9v/NI/XFXTPy+w0z9TVtQ/TDbUP8Zl1D8gVdU/gMTUP0mU1T9haNU/oYXVP9Xe1T//3tU/
X27WP3H51j9ZqdY/YP7WP3zQ1j9n1NY/IQDXP4pd1z9D2tc/6tXYP9ri2D/Mfdg/yn3YPzkG
2T93tdk/FpXZP8Pl2T/L5tk/oZjZP8Oe2j/RbNo/hgbaP+A42j+dGNs/6x/bP2Zh2z+WDNw/
1nvbP83L2z8epNs///3bP9ZZ3D/81dw/xOzcPz4M3T9zLt0/zxLdP8TB3T9j+N0/9wneP7tH
3j+NZN4/Bh/eP9Gb3j8/Rd8/lALfPz1g3z/YWd8/LOzeP9pI3z+Clt8/kuzfP+JD4D8so+A/
r2rgP+TD4D+0fOA/xfbgP4KO4T9ANeE/5EbhP/8Y4j+O7uE/NDDiP25T4j+H4eE/EjPiP/aP
4j8iVeM/pK7iP7ic4j/HN+M/Y3DjP7dl4z9Vp+M/GeLjP+cO5D+r4eM/uhXkP8W55D8GueQ/
d8fkP+R55D9MROU/r+3kPy8g5T99XeU/w8vlPwe65T8Rz+U/06flPyWE5j98SuY/YKfmPwya
5j/f5OY/k3DmP2g45z9cNuc/TBPnP0Oe5z9aduc/kZHnP8sV6D97muc/tsTnP0Ro6D+rS+g/
IWboPyfY6D8sxOg/acroP0Wh6D+U6eg/ZBDpP34i6T/Wzek/1gbqP5K76T+P2Ok/wDLqP11m
6j9xseo/gfTqP2lY6j/JJ+o/cwbrPwBk6z81T+s/d03rP1va6j/z3us/Vm/rP9TS6z8/7Os/
R1PsP7aV7D/RPuw/8AnsPwl47D+Sruw/TvXsPz7b7D8+ruw/sRLtP0QW7T9Eo+0/sLHtPyIj
7T8yRO0/3LHtPxT07T/P4+0/7RnuPxrP7j8Wj+4/zFHuP3GB7j8B2+4/9Z3uP3Oa7j+34e4/
mtrvPzUX7z9cW+8/lkfvP7hS8D/g/e8/pwTwPwuU7z9Ok/A/YBrwP1Eo8D+ik/A/LnvwPznM
8D/6vvA/1PvwP+y+8D+QZfE/lcPwP95U8T/yDfE/pGrxPw==</AssayYData></Step><Step><CommonData><SampleLocation>1</SampleLocation><SampleID></SampleID><SampleGroup></SampleGroup><SampleInfo></SampleInfo><SampleRow>C</SampleRow><SamplePlate>1</SamplePlate><WellType>BUFFER</WellType><Concentration>-1</Concentration><ConcentrationUnits>µg/ml</ConcentrationUnits><MolarConcentration>-1</MolarConcentration><MolarConcUnits>nM</MolarConcUnits><MolecularWeight>-1</MolecularWeight><Temperature>28</Temperature><StartTime>1546496</StartTime><AssayTime>30</AssayTime></CommonData><FlowRate>1000</FlowRate><StepType>BASELINE</StepType><StepName>Baseline</StepName><StepStatus>OK</StepStatus><ActualTime>29.999</ActualTime><CycleTime>0.2</CycleTime><AssayXData Points="150">/b+ZRFvGmUTCzJlEKNOZRJfZmUT935lEW+aZRMrsmUQw85lEjvmZRPX/mURjBppEJA2aRDAT
mkSXGZpE/R+aRHQmmkTKLJpEMDOaRJc5mkT9P5pEY0aaRMpMmkQwU5pEl1maRP1fmkRjZppE
ymyaRDBzmkTAeZpE/X+aRGOGmkTKjJpEMJOaRJeZmkT9n5pEY6aaRMqsmkQws5pEl7maRP2/
mkRjxppELM2aRDDTmkSO2ZpE/d+aRGPmmkTK7JpEMPOaRJf5mkT9/5pErQabRMoMm0QwE5tE
lxmbRP0fm0RjJptEwiybRCgzm0SvOZtE9T+bRGNGm0TKTJtEMFObRJdZm0T9X5tEW2abRMJs
m0RJc5tEl3mbRP1/m0RjhptEyoybRDCTm0SXmZtE/Z+bRGOmm0TCrJtEMLObRI65m0T9v5tE
W8abRMLMm0Qo05tEjtmbRP3fm0Rj5ptEwuybRCjzm0SX+ZtETwCcRFsGnETKDJxEMBOcRJcZ
nET1H5xEYyacRMIsnEQwM5xEjjmcRPU/nERjRpxEykycRChTnESOWZxE/V+cRGNmnEQDbZxE
MHOcRI55nET1f5xEW4acRMKMnEQok5xEjpmcRPWfnERbppxEyqycRDCznESOuZxE9b+cRFvG
nETCzJxEMNOcRI7ZnET135xEY+acRMrsnEQw85xEjvmcRPX/nERbBp1EwgydRDATnUSOGZ1E
/R+dRGMmnUTCLJ1EKDOdRI45nUT9P51EY0adRMJMnUQoU51El1mdRPVfnURjZp1EwmydRChz
nUSOeZ1E</AssayXData><AssayYData Points="150">pi31P9Gp9T8im/U/lvD1Py4D9j+fefY/PGH2P0Ad9j8GsPY/kKr2P8gA9z/IIvc/FPf2Pyp0
9j+W0PY/I3n2PxoT9z+FuvY/fqL2P8Of9j+Uj/c/exL3Pxkr9z8+BPc/piX3P4sO9z/w7/Y/
zQL3P4nC9j+Yffc/BDH3P4OD9z8CDvc/vQr3P08Y9z96vPc/bpz3P83Y9j8ZQfc/GEP3P4+H
9z/0jPc/afn2P3XQ9z/FRvc/7Ef3P+qS9z96Ofc/OwX3P5O/9z+1e/c//mj3P5bM9z9sSPc/
Rs73PyS89z+MSvc//fD2P0Jm9z+tIvc/+N/3P3vY9z+17vc/Jn/3P8589z/tDPc/ZIT3P7RQ
9z8j5Pc/OYr3PyKz9z9ZKfg/Ten3Pwj79z8yzvc/H5/3Pyg8+D8n8Pc/09D3P/lD9z8S3Pc/
LIH4P/R5+D/Mr/c/QMb3P4bp9z9ZW/g/ZlL4P+Wn9z8DGvg/TmP3Py4O+D9MR/c/jYD3P/mC
9z/f+fc/h+r3P72u9z81zvc/o5n3P2Fg+D9HLPg/gWH4P1Hx9z/xFPg/SwX4P6AI+D9s4/c/
b8H3P/Aq+D+G+Pc/nur3P7J2+D89Mvg/dA74P0rw9z8tFPg/rFj4P9DO+D/f6/c/EIf4PwcF
+T9Pa/g/wkj4P53H9z+wQvg/NZ74P4KG+D9Jkvg/B3D4P9Rq+D+defg/sJ74P/Gx+D8XiPg/
O3T4P266+D/Ejvg/nBf4P8hy+D+lsPg/cm74P+Xn+D/0cfg/5Qb4P6o7+T/sg/g/Lij5P/f1
+D/xZ/g/</AssayYData></Step><Step><CommonData><SampleLocation>10</SampleLocation><SampleID>QA013.765M.C1 gp120</SampleID><SampleGroup></SampleGroup><SampleInfo></SampleInfo><SampleRow>C</SampleRow><SamplePlate>1</SamplePlate><WellType>KSAMPLE</WellType><Concentration>-1</Concentration><ConcentrationUnits>µg/ml</ConcentrationUnits><MolarConcentration>125</MolarConcentration><MolarConcUnits>nM</MolarConcUnits><MolecularWeight>-1</MolecularWeight><Temperature>28</Temperature><StartTime>1585239</StartTime><AssayTime>180</AssayTime></CommonData><FlowRate>600</FlowRate><StepType>ASSOC</StepType><StepName>Association</StepName><StepStatus>OK</StepStatus><ActualTime>180</ActualTime><CycleTime>0.2</CycleTime><AssayXData Points="900">9H+dRFqGnUS5jJ1EJ5OdRI6ZnUT0n51EUqadRLmsnUQfs51EjrmdROy/nURaxp1EwcydRCfT
nUSO2Z1E9N+dRFrmnUS57J1EJ/OdRI75nUT0/51EWgaeRMEMnkQfE55EjhmeRDYgnkRaJp5E
wSyeRB8znkSOOZ5E7D+eRFJGnkTBTJ5EH1OeRI5ZnkTsX55EUmaeRMFsnkQnc55EjnmeRPR/
nkRShp5EwYyeRB+TnkSOmZ5E9J+eRFqmnkTBrJ5EJ7OeRIW5nkT0v55EUsaeRLnMnkQn055E
jtmeROzfnkRS5p5EueyeRCfznkSO+Z5E9P+eRFoGn0S5DJ9EHxOfRIUZn0TsH59EUiafRLks
n0QfM59EhTmfROw/n0RSRp9EuUyfRCdTn0SFWZ9E9F+fRFpmn0S5bJ9EH3OfRIV5n0T0f59E
UoafRMGMn0Qnk59EjpmfROyfn0RSpp9EuayfRB+zn0SFuZ9E7L+fRFLGn0TBzJ9EH9OfRIXZ
n0T0359EUuafRLnsn0Qn859EjvmfROz/n0RSBqBEwQygRB8ToESFGaBE7B+gRFImoETBLKBE
HzOgRIU5oETsP6BEWkagRLlMoEQnU6BEhVmgROxfoERSZqBEuWygRB9zoESOeaBE7H+gRFKG
oETBjKBEJ5OgRI6ZoETsn6BEWqagRMGsoEQns6BEjrmgRPS/oERaxqBEwcygREDToESO2aBE
9N+gRFrmoETB7KBEBPSgRI75oET0/6BEWgahROoMoUQnE6FEjhmhROwfoURaJqFEuSyhRCcz
oUSOOaFE9D+hRFpGoUTBTKFEJ1OhRI5ZoUTsX6FEWmahRMFsoUQnc6FEjnmhROx/oURahqFE
wYyhRB+ToUTwmaFE9J+hRFKmoUTBrKFEJ7OhRJa5oUT0v6FEWsahRMHMoUQn06FEhdmhRPTf
oURS5qFEueyhRCfzoUSO+aFE9P+hRFoGokTBDKJEHxOiRI4ZokT0H6JEUiaiRMEsokQfM6JE
hTmiROw/okRSRqJEuUyiRCdTokSFWaJE7F+iRFpmokTBbKJEH3OiRIV5okT0f6JEWoaiRMGM
okQfk6JEhZmiRPSfokRapqJEwayiRB+zokSOuaJE7L+iRFLGokS5zKJEJ9OiRI7ZokTs36JE
WuaiRMHsokQf86JEhfmiRPT/okRSBqNEuQyjRCcTo0SFGaNE7B+jRFomo0S5LKNEJzOjRI45
o0TsP6NEUkajRLlMo0QfU6NEhVmjROxfo0RaZqNEuWyjRCdzo0SFeaNE7H+jRFKGo0S5jKNE
H5OjRIWZo0Tsn6NEUqajRLmso0Qfs6NEhbmjRPS/o0RaxqNEwcyjRCfTo0SO2aNEZ+CjRFLm
o0S57KNEH/OjRIX5o0T0/6NEWgakRLkMpEQnE6REhRmkRPQfpERSJqREwSykRB8zpESFOaRE
7D+kRFJGpES5TKREH1OkRIVZpETsX6REWmakRMFspEQnc6REhXmkROx/pERShqREuYykRB+T
pESFmaRE7J+kRGOmpETBrKREJ7OkRI65pET0v6REWsakRMHMpEQn06RE8NmkRPTfpERa5qRE
weykRCfzpESO+aRE9P+kRFoGpUTBDKVEJxOlRI4ZpUT0H6VEWialRMEspUQnM6VEjjmlRPQ/
pURaRqVEwUylRCdTpUSOWaVE9F+lRFpmpUTBbKVEJ3OlRI55pURGgKVEWoalRMGMpUQfk6VE
jpmlRPSfpURapqVEwaylRB+zpUSOuaVE7L+lRGPGpUTBzKVEJ9OlRIXZpUT036VEWualRMHs
pUQn86VEjvmlRPT/pURSBqZEuQymRCcTpkSOGaZE7B+mRFImpkS5LKZEJzOmRI45pkTsP6ZE
WkamRMFMpkQfU6ZEjlmmRPRfpkRaZqZEwWymRCdzpkSFeaZE9H+mRFqGpkTBjKZEJ5OmRI6Z
pkT0n6ZEUqamRLmspkQfs6ZEhbmmROy/pkRSxqZEwcymRB/TpkSO2aZE7N+mRFrmpkS57KZE
J/OmRI75pkT0/6ZEWganRLkMp0QfE6dEhRmnRPQfp0RaJqdEuSynRCczp0SFOadE7D+nRFpG
p0TBTKdEH1OnRI5Zp0T0X6dEUmanRLlsp0Qnc6dEhXmnROx/p0RahqdEwYynRCeTp0SFmadE
7J+nRFKmp0S5rKdEJ7OnRIW5p0Tsv6dEWsanRLnMp0Qf06dEhdmnROzfp0RS5qdEueynRB/z
p0SF+adE7P+nRFIGqES5DKhEHxOoRIUZqET0H6hEUiaoRLksqEQnM6hEhTmoROw/qERSRqhE
uUyoRB9TqESFWahE7F+oRFJmqES5bKhEH3OoRIV5qETsf6hEUoaoRLmMqEQnk6hElpmoROyf
qERSpqhEuayoRB+zqESFuahE7L+oRFLGqES5zKhEH9OoRMfZqETs36hEUuaoRLnsqEQn86hE
jvmoRPT/qERaBqlEwQypRCcTqUSOGalE9B+pRFomqUTBLKlEJzOpRI45qUT0P6lEWkapRMFM
qUQfU6lEjlmpRPRfqURaZqlEwWypRCdzqUSOealE9H+pRFKGqUTBjKlEJ5OpRI6ZqUT0n6lE
WqapRMGsqUQfs6lEjrmpRPS/qURSxqlEwcypRCfTqUSO2alE9N+pRFrmqUS57KlEJ/OpRI75
qUTs/6lEUgaqRLkMqkQnE6pEjhmqRPQfqkRSJqpEwSyqRB8zqkSOOapE9D+qRFJGqkTBTKpE
J1OqRI5ZqkT0X6pEWmaqRMFsqkQnc6pEjnmqROx/qkRahqpEwYyqRCeTqkSOmapE9J+qRFKm
qkTBrKpEH7OqRI65qkTsv6pEWsaqRMHMqkQn06pEjtmqROzfqkRa5qpEweyqRB/zqkSO+apE
9P+qRFIGq0S5DKtEHxOrRI4Zq0TsH6tEUiarRLksq0QnM6tEhTmrROw/q0RaRqtEwUyrRB9T
q0SFWatE7F+rRFJmq0S5bKtEH3OrRI55q0TygKtEWoarRLmMq0Qnk6tEhZmrROyfq0RSpqtE
uayrRB+zq0SFuatE7L+rRFLGq0TBzKtEJ9OrRIXZq0Ts36tEUuarRLnsq0Qn86tEhfmrROz/
q0RSBqxEuQysRB8TrESFGaxE7B+sRFImrETBLKxEHzOsRIU5rETsP6xEUkasRLlMrEQfU6xE
hVmsRPRfrERaZqxEuWysRB9zrESFeaxE7H+sRFKGrES5jKxEH5OsRIWZrETsn6xEUqasRLms
rEQns6xEjrmsROy/rERaxqxEucysRCfTrESO2axE9N+sRFrmrES57KxEJ/OsRIX5rET0/6xE
WgatRLkMrUQnE61EjhmtRPQfrURaJq1EwSytRCczrUSOOa1E9D+tRFpGrUTBTK1EJ1OtRI5Z
rUT0X61EWmatRMFsrUQnc61EjnmtRPR/rURahq1EwYytRCeTrUSOma1E9J+tRFqmrUS5rK1E
J7OtRI65rUT0v61EWsatRMHMrUQf061EjtmtRPTfrURS5q1EweytRCfzrUSO+a1E9P+tRFoG
rkS5DK5EJxOuRI4ZrkT0H65EWiauRLksrkQfM65ECDquROw/rkRSRq5EwUyuRCdTrkSFWa5E
7F+uRFpmrkTBbK5EJ3OuRI55rkT0f65EWoauRMGMrkQnk65EhZmuROyfrkRSpq5EwayuRCez
rkSOua5E9L+uRFLGrkS5zK5EJ9OuRIXZrkTs365EUuauRLnsrkQn865EjvmuRPT/rkRaBq9E
uQyvRCcTr0SFGa9E7B+vRFomr0TBLK9EHzOvRI45r0T0P69EWkavRLlMr0QfU69EhVmvROxf
r0RaZq9EwWyvRB9zr0SFea9E9H+vRFqGr0TBjK9EH5OvRI6Zr0Tsn69EUqavRMGsr0Qfs69E
hbmvROy/r0RSxq9EucyvRB/Tr0SF2a9E9N+vRFrmr0S57K9EH/OvRIX5r0Ts/69EUgawRLkM
sEQnE7BEhRmwROwfsERSJrBEuSywRB8zsESFObBE9D+wRFJGsES5TLBEJ1OwRIVZsETsX7BE
UmawRLlssEQfc7BEhXmwROx/sERShrBEuYywRCeTsESOmbBE7J+wRFKmsES5rLBEH7OwRI65
sET0v7BEWsawRMnMsEQn07BEhdmwROzfsERa5rBEweywRCfzsESO+bBE7P+wRFoGsUS5DLFE
JxOxRJYZsUT0H7FEWiaxRMEssUQnM7FEjjmxRPQ/sURaRrFEwUyxRCdTsUSOWbFE9F+xRFpm
sUTBbLFEJ3OxRI55sUT0f7FEWoaxRMGMsUQnk7FEhZmxRPSfsURaprFEwayxRCezsUSOubFE
9L+xRFrGsUTBzLFEJ9OxRI7ZsUT037FEWuaxRMHssUQn87FEjvmxRPT/sURaBrJEwQyyRCcT
skSOGbJE7B+yRFomskTBLLJEJzOyRI45skTsP7JEWkayRMFMskQnU7JEjlmyRPRfskRaZrJE
uWyyRCdzskSOebJE9H+yRFKGskS5jLJEJ5OyRI6ZskTsn7JEUqayRMGsskQns7JEhbmyRPS/
skRSxrJEwcyyRB/TskSO2bJE9N+yRFrmskTB7LJEJ/OyRIX5skTs/7JEUgazRMEMs0QnE7NE
hRmzRPQfs0RaJrNEuSyzRCczs0SOObNE9D+zRFJGs0TBTLNEH1OzRI5Zs0T0X7NEUmazRLls
s0Qnc7NEjnmzROx/s0RShrNEuYyzRB+Ts0SFmbNE7J+zRFqms0TBrLNEH7OzRIW5s0Tsv7NE
UsazRLnMs0Qf07NEhdmzRPTfs0Ra5rNEueyzRCfzs0SO+bNE</AssayXData><AssayYData Points="900">p6b2P5Gj9j8S4PY/ntn2P+0y9z9ep/Y/T8b2PyWj9j9s0PY/gRf3P2nf9j+lzPY/ttj2Pzzv
9j/v//Y/Di/3P9MJ9z+12fY//3f3P48s9z//aPc/qRD3PyHq9z+rAPc/IB/3Px8I9z8AmPc/
SPb2P/cS9z+cbPc/z/b2Pwti9z988fY/Q1P3Pxw49z/U7fY/UGT3P/fy9z+IRPc/QGf3P1l0
9z8cjvc/8I73P+jT9z9f5fc/RYH3P2S/9z9S3PY/W1z3P8BV9z9y5/Y/cjv3P/++9z8luPc/
hGz3P59D+D9exfc/KTP4PzGs9z+BJfg/Bsz3P1IC+D9U6/c/Eev3P5yZ9z/bl/c/gJ73P9Fw
9z9UoPc/OcH3P9Nw9z94s/c/gfv3P5309z+0dvc/z7v3P1y09z/divc/jeL3P1Wq9z9xxPc/
JU34PwqN+D+P//c/fcf3PwVF+D8tqfc//pH3Pyd7+D90ufc/pLj3P0Lf9z9qAPg/mRj4P19p
+D9Ixvc/F6T4P2+A9z/ahvg/Myz4P+VN+D8RE/g/dkr4P6Lv9z9XdPg/8hz4P2df+D9llPg/
X0D4P3uJ+D+eOvg/sc34P2Cj+D+oh/g/Zi/4P3rQ+D9lt/g/CKT4P7gx+D8Rdfg/SXr4P9mx
+D+ovvg/LvT4Pxgd+T/Cb/g/5Uf4P51N+D9spPg//6X4P6JR+D9ngvg/vub4P/Ev+T8AZvk/
XNf4P4p2+D9cAPk/dcv4P9Ua+T+s4/g/ENX4PwH4+D8UaPg/6SL5P5Um+T9QhPk/htr4P638
+D8TJPk/t/f4P0G6+T8sG/k/hNr4P5Yo+T8GPPk/SPT4P+SF+T+dQ/k/Z8D4P67c+D8fHfk/
7Y/4PyWm+D8WHvk/Xir5P64K+T+ZKvk/tjP5P4TA+D+oIfk/7Ej5Pyxq+T/XePk/wWj6PyKZ
+T9Vbfk//3P5P03T+T+RU/k/w3f5P46Y+T/KRPk/Xev4P1Ij+T/OHfk/zyP5P7Tu+D/jevk/
zIH5P0CG+T/o3vk/ofv5P2j0+T9FnPk/R5H5P6KY+T851vk/9jn5P+bC+T/laPk/QYf5P/Fa
+T9xO/k/H8v5P0yZ+T+6JPk/bKn5P5Bh+T+6jvk/fSP6P0cU+j/zDfo/XC76P8vS+T/Sufk/
Amf5P+l5+j9V8fk/ZrT5P250+T9rt/k/hvz5Pwq/+T+qgvk/dqj5P1I6+j9Befo/jfr5P2Tl
+T9Alvo/mXb5P6pD+j/IT/o/qNL5P2fd+T8ckvo/G8H5Pxy2+T96Ofo/YWL5P6oc+j84Hvo/
azn6P3+k+T/zBPo/sB36P69w+j9c5vk/knP6P6Ay+j+aePo/m976P2UR+j99S/o/BFr6P6Dm
+T8oR/o/k1j6P0AK+j84Ofo/zon5P8Jr+j+pB/o/8076P174+T8CmPo/cnr6Pwtz+j+t0/o/
elP6P+SM+j891Po/1hX6P98v+j+T6/k/8or6P5y8+j9eCfo/qW76P8Gl+T9/Xvo/Lzv6Pyva
+T84RPs/edb6P8aA+j/B1vk/E6r6P7g6+z8UDfs/L8L6P2zN+j/+m/o/D6n6P2Nn+j+3kvo/
KKP6P50i+j8N2vo/RMz6P0lM+j/Bf/o/Z9H6P89k+z9MWPs/MMH6P3Nx+j+b7vo/KHb6P9sx
+z+Nkvo/38j6Pw/++j8Z3vo/5RL7P+DW+j89uPo/sKf6Pxr2+j8yvPo/WwH6P6/C+j+A5/o/
IPP6P82e+z/1Efs/bPr6P5Qo+z+PJfs/PVj7P7A9+z8S/fo/JAL7P/mQ+j9MZPs/fEf7P2Ti
+j9Urvo/TBD7P5gJ+z+rRvs/u2b7P7fM+j/7hvs/OZv7P6RJ+z/UU/s/lGL7P4r++j+VWfs/
U1H7Pyg0+z/Juvo/dPn6P7kn+z9TV/s/g2X7PzQh+z8dW/s/PCf7Pz4d+z/8Mfs/G6X7P2V+
+z9fRvs/+mb7P73z+j+vePs/17z7P0b3+z9KJvs/o137P1Zp+z/SL/s/DK/7PzoY+z/92Ps/
vYP7Pwhz+z8X5/s/pFz7P/h7+z+fqvs/9fb7PymP+z/BCvw/IoH7P2NX+z85kvs/AIv7Pzz0
+z/hkvs/JEf7P2KD+z/Gtfs/U5n7Px+t+z+Ia/s/vv/7P2YY/D/+Ofs/rez7P1IJ/D+i8fs/
V/X7P30X/D91Ofw/PDv8P8ug+z/Eh/s/uyH8P/y8+z9cAPw/o2H8P83e+z+qrPs/zJX7P29t
+z+aYfs/weT7P/BP/D9j/fs//iP8P/LF+z86Avw/l+37P15Y+z9+P/w/19/7PxTv+z+d3Ps/
i+j7P/Pu+z+eB/w/HJ77Pynz+z/6Pvw/Rt77P51q+z91x/s/4nX8PxFF/D9AGfw/HR/8P7Au
/D99bPw/vi/8PwME/D/6qfw/f2L8P0tT/D8TDvw/rLH7P2RJ/D9oZPw/FWf7Pwp+/D++nfw/
XyP8P6U2/D8/1fw/MU78P5LC+z8OWPw/q0X8P/8h/D/vxPw/F9L8PwIe/D+hQPw/Uyj8Pzg5
/D8rJfw/zjz8Pzoh/D9FrPs/wzj8P3I1/D+Q+Pw/lsv8P3uX/D/4XPw/8X38P7T7+z80mvw/
xcX8P474+z+VBvw/bNb8P6jW/D/95vw/V/n7P8tf/D+LXPw/aWL8P3Ju/D9Uvfw/AMP8P/XP
/D8Ex/w//Uf9P2W7/D9kC/0/4qj8P2NG/D8u9vw/0Uf8P5ar/D/Wtfw/RV38PwwV/D8AEvw/
/lD8P4OM/D9qQ/w/FRX9P9b8/D+uufw/muf8PxBW/T9h0fw/saf8P3PE/D/Nq/w/RP38PyEv
/D/0Vfw/N5b8P1BZ/D/Aa/w/IOT8P7Cr/D+TU/w/zjj8P+gQ/T8/8Pw/MjP9PzoL/T9FgPw/
Ow/9P+0i/T9Rnvw/zHn8P+Yo/T9aI/0/PYb8P+Tv/D8Cb/w/zt38P3/Y/D+6afw/E6z8Py6S
/D9cVP0/SFL9Px93/D97+vw/Sw79P1Q6/T+8IP0/Hn39P5zN/T+p3Pw/g6j8PygK/T+bIfw/
xfr8PyU2/T8KJv0/vGP9P7DH/D+/5Pw/zuX8P7JK/T//I/0/gzb9Pz53/T+MBf0/ZLH9P0ZQ
/T89Bv0/G+/8P4G0/D/fA/0/pZ79PzGR/D+fhv0/aSL9PzRK/T8iSP0/lKz8P8fz/D/uKP0/
fFj9P5k1/T/+af0/egv9P5b9/D8KvP0/8on9P6Vg/T8eKv0/UJ/9P3lt/T9pqv0/tQv9P5S7
/D/vDP0/g8z8P+EB/T9yTP0/ygX9Px8y/T9bw/0/9nb9P58l/T/iif0/Zdb9P5Sj/T/buP0/
G4b9P/R3/T+jof0/T1/9P2CJ/T9+r/0/CoD9P1Kl/T9neP0/8t79P3hy/T9Suv0/Af39P0De
/T++FP4/0ff9P/ab/T8mQf4/faL9PyzO/T/vgv0/u1r9P/zu/D9Ynf0/4vn9P9h//T8oMf0/
9rz9P7a9/T8vfP4/5LD9P9ip/T8RrP0/4vX9P2QE/j9PIP4/OkX9P4+//j+lhf0/P+j9P+m6
/T9UTf0/uTP9P4Ob/T+twf0/k179P67X/T85sP0/NLL9P2Po/T8GJP4/4Kv+Pwc7/j+khf4/
3Wb+P9Rr/j8Pcv0/3qv9P1iy/T9Qzv0/iXb9P9X0/T/ra/4/BNL9P9Tf/T/HR/0/par9P2ei
/T/mB/4/Kw3+P2DE/T9u7P0/mNf9P7b1/T+m0/0/eA7+P64V/j/AI/4/kR7+P3fM/j8S9P0/
1F/9Pzb9/T/xzP0/J/39P3vO/T+QPv4/bXf+P6l6/j9Pav4/9Tf+P7qA/j+oAP4/pk/+P5kU
/j/zhP4/3ef9P8DH/T819P0/wCv+PwMF/j8Prf0/9cf9P375/T+wHf4/6J3+Px0v/z/6Hf4/
aa/+P0Mg/j9aRv4/x+L+Pymz/j+Ce/4/huj+P+/n/T/Q9v0/42j+P6SY/j9mdf4/yT7+Pzrx
/T8JKv4/RmT+P1UW/j8WKf4/CAP/P88L/j8IZv4/lG7+P9C+/j97xf4/vtL+P8ZB/j954/0/
P6P+P3mJ/j9k9v4/Xjv+P5Mx/j/kSf4/MWP+P7xT/j8jlf4/q5T+P1WJ/j8qt/4/4I7/P9NP
/j/1cP4/9J3+P8rw/j8/r/4/kFj+P5jJ/j/r//4/nLX+PztH/j8r0f4/gFX+P0SC/j8io/4/
+6f+P/Ol/j+Vzv4/KZz+P6Xd/j+LIv8/GeD+Pysb/z8ry/4/AJ7+P9KG/j9o7f4/Sfj+PyVf
/j+Anv4/4Q/+P1j0/j8Ljf4/lnv+PzyE/j94Sf8/GyX/Py8V/z/72f4/msP+P0aR/j/SE/8/
GbT+P7RL/z/rpv4/0pT+P2Vt/j++lP4/LnD/P8u6/j+Lk/4/ei/+P5ub/j9ezv4/7b/+P69C
/z96FP8/2f/+Pyd+/z+DS/8/9Xj/P85c/z9HRv8/DL7/PwmH/j8DZP8/cYT+P1v9/j+bw/4/
+Fb/P7TI/j/7/P4/IwP/P1rN/z9pyv4/GNv+P8Sv/z+WOv8/qY3/P6z5/j8UsP8/yL3+P2yd
/z8iZP8/zyz/P9BZ/z/5U/8/Hun+P/2e/j95NP8/W6v+P4/Y/j/NEP8/Fcv+P4OU/z/xCgBA
5WP/PxlT/z9VVf8/E8D/P/Cy/z9xMv8/Jmj/P6Pu/z8VP/8/dzb/P5YJ/z+ecv8/+2n/P31M
/z9Jbv8/sQz/P55g/z+y2/8/RPb+P0J9/z/rAABAx7v/P+nb/z9ug/8/727/P7rG/z9XAgBA
qrD/P/GY/j8nzf4/cb/+P8T1/z89KP8/7rX/Pxx2/z9uV/8/</AssayYData></Step><Step><CommonData><SampleLocation>1</SampleLocation><SampleID></SampleID><SampleGroup></SampleGroup><SampleInfo></SampleInfo><SampleRow>C</SampleRow><SamplePlate>1</SamplePlate><WellType>BUFFER</WellType><Concentration>-1</Concentration><ConcentrationUnits>µg/ml</ConcentrationUnits><MolarConcentration>-1</MolarConcentration><MolarConcUnits>nM</MolarConcUnits><MolecularWeight>-1</MolecularWeight><Temperature>28</Temperature><StartTime>1774045</StartTime><AssayTime>180</AssayTime></CommonData><FlowRate>600</FlowRate><StepType>DISASSOC</StepType><StepName>Dissociation</StepName><StepStatus>OK</StepStatus><ActualTime>180</ActualTime><CycleTime>0.2</CycleTime><AssayXData Points="900">9P+zRFoGtETBDLREJxO0RKYZtERGILREWia0RMEstEQnM7REtzm0RPQ/tERaRrREwUy0RCdT
tESOWbRE9F+0RFpmtETBbLREJ3O0RI55tET0f7REUoa0RMGMtEQfk7REhZm0RPSftERaprRE
way0RCeztESOubRE9L+0RFrGtETBzLREJ9O0RI7ZtET037REWua0RMHstEQn87REv/m0ROz/
tERSBrVEuQy1RCcTtUSOGbVE9B+1RFomtUTBLLVEUDO1RIU5tUT0P7VEUka1RMFMtUQnU7VE
jlm1RPRftURSZrVEwWy1RB9ztUSOebVE9H+1RHuGtUS5jLVEJ5O1RI6ZtUT0n7VEWqa1RLms
tUQns7VEhbm1RPS/tURaxrVEucy1RCfTtUSO2bVE9N+1RFrmtUTB7LVEH/O1RI75tUTs/7VE
Wga2RLkMtkQfE7ZEhRm2ROwftkRaJrZEwSy2RCcztkSOObZE9D+2RFJGtkTBTLZEH1O2RIVZ
tkT0X7ZEUma2RMFstkQfc7ZEhXm2RPR/tkRShrZEuYy2RCeTtkSOmbZE7J+2RFKmtkS5rLZE
H7O2RIW5tkTsv7ZEUsa2RMHMtkQn07ZEhdm2ROzftkRa5rZEuey2RB/ztkSO+bZE7P+2RFIG
t0QCDbdEHxO3RIUZt0T0H7dEUia3RLkst0QfM7dEhTm3ROw/t0RSRrdEuUy3RB9Tt0SOWbdE
9F+3RFpmt0TBbLdEH3O3RL95t0T0f7dEUoa3RMGMt0SSk7dEjpm3RPSft0RaprdEway3RCez
t0SOubdE7L+3RFrGt0TBzLdEJ9O3RI7Zt0T037dEWua3RMHst0Qn87dEjvm3RPT/t0RaBrhE
wQy4RCcTuESWGbhE7B+4RFomuETBLLhEJzO4RI45uET0P7hEWka4RMFMuEQnU7hEjlm4ROxf
uERaZrhEwWy4REhzuESOebhE9H+4RFqGuETJjLhEJ5O4RI6ZuET0n7hEWqa4RLmsuEQns7hE
jrm4RPS/uERSxrhEwcy4RCfTuESO2bhEJeC4RFrmuES57LhEJ/O4RI75uETs/7hEUga5RLkM
uUQfE7lEhRm5ROwfuURSJrlEuSy5RCczuUSFOblE9D+5RFJGuUTBTLlEJ1O5RI5ZuUTsX7lE
Wma5RMFsuUQnc7lEjnm5ROx/uURShrlEwYy5RCeTuUSFmblE9J+5RFqmuUS5rLlEH7O5RIW5
uUTsv7lEWsa5RLnMuUQn07lEhdm5RPTfuURa5rlEwey5RCfzuUSF+blE7P+5RFoGukS5DLpE
HxO6RI4ZukTsH7pEWia6RMEsukQfM7pEjjm6RPQ/ukRSRrpEyUy6RCdTukSFWbpE7F+6RFpm
ukTBbLpEH3O6RIV5ukT0f7pEWoa6RLmMukQfk7pEjpm6ROyfukRSprpEuay6RB+zukSFubpE
9L+6RFLGukS5zLpEH9O6RIXZukT037pEUua6RMHsukRp87pEhfm6ROz/ukRSBrtE6gy7RB8T
u0SFGbtE7B+7RFImu0S5LLtEHzO7RI45u0T0P7tEWka7RLlMu0QfU7tEhVm7ROxfu0RSZrtE
wWy7RB9zu0SFebtE7H+7RFKGu0S5jLtEH5O7RI6Zu0T0n7tEUqa7RLmsu0Qfs7tEjrm7RPS/
u0RSxrtEwcy7RB/Tu0SO2btE9N+7RFrmu0Ti7LtEJ/O7RI75u0T0/7tEWga8RMEMvEQnE7xE
jhm8RPQfvERaJrxEwSy8RCczvESOObxE9D+8RFpGvETBTLxEJ1O8RI5ZvET0X7xEWma8RMFs
vEQnc7xEjnm8RPR/vERahrxEwYy8RECTvESOmbxE9J+8RFqmvETBrLxEJ7O8RI65vET0v7xE
Wsa8RMHMvEQf07xEjtm8RPTfvERS5rxEwey8RCfzvESO+bxE9P+8RFoGvUTBDL1EJxO9RI4Z
vUT0H71EUia9RMEsvUQnM71Ejjm9ROw/vURSRr1EuUy9REBTvUSFWb1E7F+9RFpmvUTBbL1E
H3O9RI55vUT0f71EWoa9RMGMvUQfk71Ejpm9ROyfvURapr1Eway9RCezvUSOub1E7L+9RFrG
vUS5zL1EJ9O9RIXZvUS54L1EUua9RMHsvUQf871Elvm9ROz/vURSBr5EuQy+RB8TvkSOGb5E
7B++RFImvkS5LL5EJzO+RI45vkTsP75EUka+RLlMvkQfU75EhVm+RPRfvkRSZr5EwWy+RB9z
vkSFeb5E9H++RFqGvkS5jL5EH5O+RIWZvkTsn75EUqa+RLmsvkQfs75Ehbm+ROy/vkRaxr5E
ucy+RCfTvkS/2b5E7N++RFrmvkS57L5EJ/O+RIX5vkTs/75EUga/RLkMv0QfE79EhRm/ROwf
v0RaJr9EuSy/RB8zv0SOOb9E7D+/RFJGv0TBTL9EH1O/RIVZv0TsX79EUma/RLlsv0Qfc79E
AHq/ROx/v0RShr9EuYy/RB+Tv0Tgmb9E7J+/RFKmv0S5rL9EH7O/RI65v0Tsv79EUsa/RMnM
v0Q4079Ejtm/RPTfv0RS5r9Ewey/RCfzv0SO+b9E9P+/RFoGwETBDMBEJxPARJYZwET0H8BE
WibARMEswEQnM8BEjjnARPQ/wERaRsBEwUzARCdTwESOWcBE9F/ARFpmwETBbMBEJ3PARIV5
wET0f8BEWobARMGMwEQnk8BEjpnARPSfwERapsBEwazARCezwESOucBE9L/ARFrGwETBzMBE
J9PARI7ZwET038BEUubARLnswEQn88BEjvnAROz/wERaBsFEuQzBRCcTwUSOGcFE9B/BRFom
wUS5LMFEJzPBRI45wUT0P8FEUkbBRLlMwUQnU8FEjlnBRPRfwURaZsFEwWzBRCdzwUSFecFE
9H/BRFqGwUTBjMFEJ5PBRIWZwUT0n8FEUqbBRLmswUQns8FEhbnBRPS/wURaxsFEuczBRCfT
wUSO2cFEFeDBRFrmwUS57MFEJ/PBRHP6wUT0/8FEjAbCRMEMwkQnE8JEhRnCROwfwkRSJsJE
uSzCRCczwkSOOcJE7D/CRFJGwkS5TMJEH1PCRI5ZwkTsX8JEUmbCRLlswkQnc8JEjnnCRPR/
wkRahsJEuYzCRB+TwkSOmcJE7J/CRFKmwkTBrMJEH7PCRI65wkTsv8JEWsbCRMHMwkQf08JE
hdnCROzfwkRS5sJEuezCRDjzwkSF+cJE9P/CRFoGw0S5DMNEHxPDRIUZw0TsH8NEUibDRMks
w0QfM8NEhTnDROw/w0RSRsNEwUzDRB9Tw0SFWcNE7F/DRGtmw0S5bMNEH3PDRK55w0T0f8NE
UobDROKMw0Qnk8NEhZnDRFagw0RSpsNEuazDRB+zw0SFucNE7L/DRFrGw0S5zMNEJ9PDRI7Z
w0QN4MNEUubDRLnsw0Qn88NErvnDRPT/w0RSBsREyQzERCcTxESOGcRE9B/ERFImxETBLMRE
JzPERI45xET0P8REWkbERMFMxEQnU8REjlnERPRfxERaZsREwWzERCdzxESOecRE9H/ERFqG
xETBjMREJ5PERIWZxET0n8REWqbERMGsxERIs8REjrnEROy/xERaxsREuczERCfTxESO2cRE
9N/ERFrmxETB7MREJ/PERI75xET0/8REWgbFRMEMxUQnE8VEhRnFRPQfxURSJsVEwSzFRCcz
xUSOOcVE9D/FRFpGxUTBTMVEH1PFRI5ZxUT0X8VEUmbFRMFsxUQnc8VEjnnFROx/xURShsVE
wYzFRB+TxUSOmcVE7J/FRFqmxUS5rMVEH7PFRI65xUTsv8VEUsbFRMHMxUQn08VEhdnFRPTf
xURa5sVEuezFRCfzxUSO+cVE7P/FRFoGxkTBDMZEHxPGRI4ZxkT0H8ZEUibGRMEsxkQnM8ZE
jjnGRPQ/xkRaRsZEwUzGRB9TxkSFWcZE9F/GRFJmxkS5bMZEH3PGRI55xkTsf8ZEc4bGRDyN
xkQfk8ZEhZnGRPSfxkRrpsZEwazGRB+zxkSOucZE7L/GRFLGxkTZzMZEH9PGRIXZxkTs38ZE
UubGRLnsxkQf88ZEhfnGROz/xkRSBsdEuQzHRCcTx0SFGcdE7B/HRFomx0S5LMdEJzPHRIU5
x0TsP8dEWkbHRLlMx0QfU8dEjlnHROxfx0RSZsdEwWzHRCdzx0SFecdEPoDHRFKGx0S5jMdE
H5PHRIWZx0T0n8dEUqbHRLmsx0Qfs8dEhbnHROy/x0RSxsdEuczHRB/Tx0SF2cdE7N/HRFrm
x0TB7MdEH/PHRI75x0Ts/8dEWgbIRLkMyEQnE8hEjhnIROwfyERaJshE4izIRB8zyESOOchE
9D/IRFpGyETBTMhEL1PIRI5ZyET0X8hEWmbIRMFsyEQnc8hEjnnIRPR/yERahshEwYzIRCeT
yESOmchE9J/IRFKmyETBrMhEJ7PIRI65yET0v8hEWsbIRMHMyEQf08hEjtnIRPTfyERS5shE
wezIRCfzyESO+chE7P/IRGsGyUTBDMlEHxPJRI4ZyUT0H8lEWibJRMEsyUQnM8lEjjnJRFZA
yURaRslEwUzJRB9TyUSOWclE9F/JRFpmyUS5bMlEJ3PJRK55yUT0f8lEWobJRMGMyUQvk8lE
hZnJRPSfyURapslEwazJRCezyUSFuclE9L/JRFrGyUTBzMlEJ9PJRI7ZyUT038lEUubJRMHs
yUQf88lEjvnJRPT/yURSBspEuQzKRB8TykSFGcpE9B/KRFomykS5LMpEJzPKRIU5ykTsP8pE
WkbKRLlMykQnU8pEjlnKROxfykRSZspEwWzKREZ0ykSOecpE</AssayXData><AssayYData Points="900">ZKn+P4ap/j+Y//4/q1n/PyIA/z9uAQBAi/D/PxHl/z+wDQBANiEAQGk1AEAmtP8/ktz/P7Ir
AEAbcABAAB0AQDomAEClMABAb2IAQBdNAEB4iQBA6XQAQCBEAEBFeABAi0IAQEJ8AEBPdQBA
mLIAQMGzAEARkABAQ4IAQJlzAEBUXQBAWFsAQFyGAEATdgBAhnQAQL+tAEC4ZgBAsXAAQHN4
AEB1egBARpIAQIR2AEB2WgBAvrYAQBXDAEC+mABAmMAAQLK1AECbwgBANbYAQOF/AEDvpwBA
lY8AQPF+AEBPugBAgs8AQHKmAECHiQBAmL0AQKOhAEB09ABA46QAQP6/AEDAzwBArIYAQF6W
AEAvhgBAN3QAQLbBAEAsvQBA7LUAQKXHAECTxQBAi9wAQLaPAECzrgBAC6oAQNPaAED/7ABA
iL0AQIupAEC4xwBA34AAQJa3AEAj2wBAHqcAQI6AAECk+ABAjOoAQGivAEBT3ABAcpUAQHeU
AEAEwgBAD4kAQHm7AEAH/ABALvAAQGG9AEBKywBAhAQBQBvlAECXnwBAsL8AQK29AEA99ABA
jeIAQGWRAECinwBAXQYBQI3RAECtzgBAHJwAQKLZAECa/wBAhNkAQPTyAEDb6wBABAQBQNYI
AUAwxgBAjNEAQF8dAUDlQQBAas8AQA/XAEB5xQBAPfMAQEy6AEAOfwBAH/IAQOG0AEBMjgBA
jvEAQF68AECFwABADqwAQHPOAEB64gBA1usAQDUBAUA22wBAUj0BQIbMAED90gBAsBABQOVM
AUAp0gBA4ugAQEvVAEAl6wBAnrAAQIHaAEDW2QBAHysBQDvZAEDmNQFAkfMAQP7FAEALCQFA
ausAQK0ZAUBK8wBAlTcBQM4PAUDuvwBAMvAAQJXcAEAW1wBAURoBQJr6AECu7QBAxL4AQD34
AEDtzABAjdIAQPwYAUBX9QBAbPMAQIrTAECf+gBAMfwAQKDhAED0+wBA5b0AQI0fAUBj6ABA
KM4AQHc2AUDI6gBAsLwAQH/3AEC3BAFAyLEAQNseAUAdFwFAQwEBQD5HAUBDBwFA9jEBQKJA
AUBqBgFAc9cAQMP0AEDC/wBA7x4BQEH3AECBFwFANCYBQJ/7AEB2DgFARRcBQDkAAUCeBgFA
FSYBQCc3AUDSRQFAqecAQPd+AECb5QBA8tsAQEYYAUDU6gBACw4BQPbuAED/NAFA39cAQDIf
AUDkfQFAznwBQDgdAUBrJwFAsQABQIY0AUAZEgFAjT4BQBQIAUC/LgFAfP8AQBbwAEBCDgFA
MxgBQEwEAUAZJAFANbIAQJM0AUC8KAFAGQABQCD3AEDx5QBAjtkAQPoDAUAfIQFAxyEBQH8J
AUAfCQFAwv0AQNZZAUCDXQFAEyABQLbWAEATKwFABxIBQNYaAUCFUgFA7OYAQN8EAUAhZAFA
gvMAQMczAUCF5wBALl0BQKT7AEA9RgFAEysBQM0ZAUD0QAFAVhkBQPRlAUBAMAFAUfIAQKcx
AUBvLAFA2zwBQMzlAEBeDgFAvhABQPuNAUA4GAFA/1IBQIAsAUD7VgFA+loBQJUXAUD4VAFA
4yABQH03AUCkKgFA8TcBQOknAUBqVgFAKlcBQK48AUB+EwFAN+0AQDFcAUDnLQFA4OcAQE7/
AEC6FwFAIyQBQIA8AUCBMwFAHFQBQFc/AUB1SwFAK2kBQJCaAUB3MAFAzVwBQApaAUBdGAFA
dS0BQHJpAUCV6gBAOWcBQANFAUBTXQFAgy8BQBYxAUD0UQFA8h8BQOFFAUAAZAFAwDMBQIpu
AUBghQFArYUBQFuJAUDQOgFAOiABQJuwAUCYRQFA01UBQGtBAUDMdgFArVkBQAmKAUDTRQFA
D1YBQHGbAUDZMAFALFoBQO4gAUDSOgFAGk4BQEBBAUDo9ABAcCABQMZdAUAYqwFAenoBQA1t
AUBtRAFAF1kBQNE1AUDORgFAknABQPySAUAyJgFA8WwBQC2dAUBkGQFAKCIBQBhuAUBtygFA
EkABQJCMAUCefwFAI18BQAhBAUAIVwFA3jwBQAFcAUD/TgFAV3EBQKB/AUDpfAFADDgBQLNY
AUD0TAFAUJEBQNx9AUDqbgFAjXYBQABqAUAljAFAS3MBQJ1ZAUDopAFAW30BQExYAUDliwFA
EIMBQC1hAUDaUQFAA3MBQFurAUA5cgFAa3QBQLJbAUDTQQFA3EIBQLrCAUB2gAFAETwBQCtR
AUBCaAFASV4BQF5rAUCUnAFAQYcBQHOMAUCKYQFA4lYBQGULAUDncAFANGgBQNVtAUA0fwFA
5GkBQKNEAUDi0AFA9osBQGZRAUCsnAFAPi4BQLNmAUDkPQFADkIBQNKCAUB3jQFASJABQNRw
AUCofgFAsaIBQPKBAUCJjgFA7JkBQOJ+AUBBaAFAaFUBQKNxAUA8aAFAyKoBQG29AUBOPAFA
9owBQOyrAUBCmAFAboYBQHW9AUBydgFAJ6EBQIiHAUDeowFA/48BQGykAUAwwwFA2nEBQIqn
AUA6lgFAMFABQO+uAUAF3QFAjVcBQM6UAUCAtwFA9YYBQAecAUBfdQFA6YIBQPesAUBkfgFA
87gBQLqZAUASoQFA44EBQL+lAUCRfQFAIqMBQFV1AUB4ygFAQ5wBQBTQAUA2yQFAaGcBQH2Z
AUDbBAJA830BQFKzAUCKggFATWUBQHOxAUAerAFAzs8BQD2yAUAfvAFANMQBQA6cAUCxvgFA
YeIBQI3bAUDKvwFA3NQBQB2kAUDCrwFAwnQBQJ6zAUCUnQFA7csBQEKwAUC8mQFAYXMBQEYB
AkA8nQFAlqYBQFmyAUD/WAFAXbsBQNTIAUCDqgFA5c0BQPO/AUB42wFAY9oBQNB7AUAn1AFA
RQ0CQF3GAUDFpQFAr9kBQNC9AUBRnwFAProBQPCdAUAe0QFAQpMBQDW2AUAyoAFAdKcBQErU
AUDvqAFAjKgBQHGjAUDR8wFAabQBQOaoAUA52wFAKoEBQCPGAUDdoQFAmtkBQH6jAUBu+QFA
g6MBQFaWAUAavAFAsroBQG+/AUDrwQFApR0CQLKhAUBivAFAVKwBQN/sAUD/zwFAI9sBQLfM
AUCRwgFA1ecBQLC4AUCw1QFA08oBQLfWAUChowFAK5UBQCqnAUAK6wFAQscBQCupAUCylwFA
p/IBQPqpAUASvwFA1BICQJTFAUB16AFAfNsBQNcPAkC5fAFArbMBQEwNAkD0qgFAEdUBQG4U
AkBVxwFAxe8BQM3NAUDGuAFABOoBQDe6AUDI6QFA5+kBQLwBAkB5yQFA99UBQKuWAUDP4gFA
itoBQJUDAkB74QFAZMMBQIOVAUDd+QFAn9cBQLy7AUBtHwJAkOoBQHbxAUBqMwJANrIBQGAf
AkB+4wFA++oBQCE0AkDDygFA0fkBQC7LAUADygFA8gsCQGruAUDkCAJAqiUCQN8AAkBY2gFA
trABQIAOAkCM8wFAvtoBQJv1AUCUugFAUygCQPfmAUBv/AFA4CYCQA74AUA9FAJAQ80BQEg4
AkBOJQJAqP8BQFHwAUAiBwJAxSICQCzhAUDSCwJA6QACQKzIAUDK6gFAjs4BQJ3sAUDoIQJA
2QICQPwJAkBpBwJAJAACQNQEAkBz8AFALNYBQAkSAkAwEQJAYwECQD7KAUDLGAJAnP4BQKnF
AUCBKwJAwygCQIAGAkCvFQJApAoCQOIaAkC8HgJA0fUBQCXdAUCaFwJA42cCQF5TAkA/7QFA
oCoCQP0rAkAVKwJA2vgBQK8LAkDgxAFAcOwBQCYXAkDRGwJA0fkBQLNKAkCd5QFACi4CQNzY
AUBDhgJAHPUBQBkHAkA9QwJAXxkCQPQ6AkDTKQJAeisCQLtLAkBIKgJAIwECQBXHAUATIgJA
sQICQHULAkA0QAJA7AQCQBYtAkANHAJAhwcCQCEpAkCsCQJA3AkCQGgUAkCkbgJA7AwCQIVY
AkA6bwJAjXcCQL0aAkBWWQJASyYCQHf/AUAj6AFAwzUCQFZ9AkD4ZgJA8QECQHoVAkBzCwJA
OEMCQMU9AkDrTgJAzz0CQGVeAkBVNgJAH1MCQEkhAkA4OQJAnyMCQJlGAkBrLAJAxlgCQGEl
AkCTFQJAaCUCQCj0AUCJKgJARigCQFlZAkD/ZwJABUMCQG4XAkB1JAJA/wsCQJtTAkA6XgJA
PFwCQItLAkAHSAJAZG4CQD8bAkA/WAJA9FACQM0LAkD0UAJArTUCQCMYAkD3WAJAOGQCQLd9
AkBXcAJAsz8CQKAoAkB2jwJADFYCQNpPAkAyEAJA3kwCQM9jAkBPNAJARi0CQItgAkCbOgJA
DEICQJhDAkCaMQJAoloCQIFjAkDdTwJAI0ICQFslAkCYRgJALEICQBBKAkCrawJAtUYCQPpg
AkC2rQJA920CQEtPAkAuPAJASZsCQAGSAkDzhAJAlmYCQM05AkDnQgJAkQ4CQFyQAkD6MAJA
BUgCQLR+AkBDcgJAxEQCQIxyAkBFXQJA3XICQD8sAkDxigJA6UQCQCh/AkAHMAJAKaUCQOsu
AkC7dQJALCoCQAGSAkBmcwJAa40CQD6mAkAtWwJAWpkCQCuvAkB/hAJAQJECQBOJAkA0ewJA
9nUCQEpIAkB9aAJAT3cCQGOsAkCkfAJAE2ICQPdgAkDLewJAGW4CQFZkAkDeTQJAUjMCQMJX
AkCEcwJAlVgCQKB0AkCuUAJAZFECQOZTAkBYTgJAOqACQMSfAkCjgwJApLcCQHqMAkA2pwJA
t2QCQLRIAkAWVQJAVKECQD+LAkAchAJAE24CQBaoAkARaQJA</AssayYData></Step><Step><CommonData><SampleLocation>11</SampleLocation><SampleID></SampleID><SampleGroup></SampleGroup><SampleInfo></SampleInfo><SampleRow>C</SampleRow><SamplePlate>1</SamplePlate><WellType>REGENERATION</WellType><Concentration>-1</Concentration><ConcentrationUnits>µg/ml</ConcentrationUnits><MolarConcentration>-1</MolarConcentration><MolarConcUnits>nM</MolarConcUnits><MolecularWeight>-1</MolecularWeight><Temperature>28</Temperature><StartTime>1963083</StartTime><AssayTime>5</AssayTime></CommonData><FlowRate>1000</FlowRate><StepType>KREGENERATION</StepType><StepName>Regeneration</StepName><StepStatus>OK</StepStatus><ActualTime>5.00005</ActualTime><CycleTime>0.2</CycleTime><AssayXData Points="25">9H/KRFKGykTBjMpEJ5PKRI6ZykTsn8pEUqbKRMGsykQfs8pEhbnKRPS/ykRSxspEwczKRB/T
ykR72spE9N/KRFLmykTB7MpEJ/PKRI75ykT0/8pEWgbLRMEMy0QfE8tEjhnLRA==</AssayXData><AssayYData Points="25">NpozwDmxSsDcslbAY5RdwBgcY8AOSGfACCprwICbbsBgR3HAJK1zwIDAdcBUtHfAtaV5wMsL
e8B9xHzAKwR+wG0Ef8BWF4DACYaAwMA/gcCNsIHAeCOCwI2KgsC76ILAch+DwA==</AssayYData></Step><Step><CommonData><SampleLocation>12</SampleLocation><SampleID></SampleID><SampleGroup></SampleGroup><SampleInfo></SampleInfo><SampleRow>C</SampleRow><SamplePlate>1</SamplePlate><WellType>NEUTRALIZATION</WellType><Concentration>-1</Concentration><ConcentrationUnits>µg/ml</ConcentrationUnits><MolarConcentration>-1</MolarConcentration><MolarConcUnits>nM</MolarConcUnits><MolecularWeight>-1</MolecularWeight><Temperature>28</Temperature><StartTime>1979047</StartTime><AssayTime>5</AssayTime></CommonData><FlowRate>1000</FlowRate><StepType>KREGENERATION</StepType><StepName>Regeneration</StepName><StepStatus>OK</StepStatus><ActualTime>5.00005</ActualTime><CycleTime>0.2</CycleTime><AssayXData Points="25">9B/LRFomy0TBLMtEHzPLRI45y0T0P8tEWkbLRNlMy0QnU8tEjlnLRPRfy0RaZstEG23LRB9z
y0SOectE9H/LRFqGy0TBjMtEJ5PLRIWZy0T0n8tEUqbLRMGsy0Qns8tEjrnLRA==</AssayXData><AssayYData Points="25">TmjtPpMv/z4kPwo/FnMRP4BUGD8cHR4/eXkiP2qhJj8toio/SLAsP/BbLz9P4jI/OZs0P7E2
OD95kDg/wYs6Pz8vPD8h+D0/m8E/PyfSPz/qpEE/ZJlDP0xORD/buUU/N7hFPw==</AssayYData></Step><Step><CommonData><SampleLocation>11</SampleLocation><SampleID></SampleID><SampleGroup></SampleGroup><SampleInfo></SampleInfo><SampleRow>C</SampleRow><SamplePlate>1</SamplePlate><WellType>REGENERATION</WellType><Concentration>-1</Concentration><ConcentrationUnits>µg/ml</ConcentrationUnits><MolarConcentration>-1</MolarConcentration><MolarConcUnits>nM</MolarConcUnits><MolecularWeight>-1</MolecularWeight><Temperature>28</Temperature><StartTime>1995166</StartTime><AssayTime>5</AssayTime></CommonData><FlowRate>1000</FlowRate><StepType>KREGENERATION</StepType><StepName>Regeneration</StepName><StepStatus>OK</StepStatus><ActualTime>4.99895</ActualTime><CycleTime>0.2</CycleTime><AssayXData Points="25">9L/LRFLGy0TBzMtEH9PLRI7Zy0T038tEWubLRMHsy0Qn88tEhfnLROz/y0RaBsxEuQzMRB8T
zESFGcxE9B/MRFomzETBLMxEHzPMRI45zET0P8xEWkbMRLlMzER5U8xEhVnMRA==</AssayXData><AssayYData Points="25">aTxawBnwa8BmX3LAdMF2wAPNecBj+XvAt7V9wGmAf8BVZoDA8BSBwM62gcBa9oHAGouCwCEF
g8APb4PAAaiDwJz9g8BmeoTAE86EwKTPhMD3OIXA9nKFwBThhcAb+IXAMweGwA==</AssayYData></Step><Step><CommonData><SampleLocation>12</SampleLocation><SampleID></SampleID><SampleGroup></SampleGroup><SampleInfo></SampleInfo><SampleRow>C</SampleRow><SamplePlate>1</SamplePlate><WellType>NEUTRALIZATION</WellType><Concentration>-1</Concentration><ConcentrationUnits>µg/ml</ConcentrationUnits><MolarConcentration>-1</MolarConcentration><MolarConcUnits>nM</MolarConcUnits><MolecularWeight>-1</MolecularWeight><Temperature>28</Temperature><StartTime>2011399</StartTime><AssayTime>5</AssayTime></CommonData><FlowRate>1000</FlowRate><StepType>KREGENERATION</StepType><StepName>Regeneration</StepName><StepStatus>OK</StepStatus><ActualTime>4.99895</ActualTime><CycleTime>0.2</CycleTime><AssayXData Points="25">61/MRLRmzESwbMxEHnPMRHx5zETrf8xESYbMRLCMzEQWk8xEfJnMROOfzERJpsxEsKzMRBaz
zER8ucxE47/MREnGzESwzMxEFtPMRHzZzETj38xESebMRLjszEQe88xEfPnMRA==</AssayXData><AssayYData Points="25">vG35PkCgBz82vBA/WxoYP3EgHj/H/yM/iBIqP3QSLj9ZGDE/Ukc0PywONz+e/zk/ZXE8P2Oq
PT8uI0A/zDdCP63BQj98IEY/791GPwxgSD8UnEk/vBtLP02ATD9EC00/NNlNPw==</AssayYData></Step><Step><CommonData><SampleLocation>11</SampleLocation><SampleID></SampleID><SampleGroup></SampleGroup><SampleInfo></SampleInfo><SampleRow>C</SampleRow><SamplePlate>1</SamplePlate><WellType>REGENERATION</WellType><Concentration>-1</Concentration><ConcentrationUnits>µg/ml</ConcentrationUnits><MolarConcentration>-1</MolarConcentration><MolarConcUnits>nM</MolarConcUnits><MolecularWeight>-1</MolecularWeight><Temperature>28</Temperature><StartTime>2027499</StartTime><AssayTime>5</AssayTime></CommonData><FlowRate>1000</FlowRate><StepType>KREGENERATION</StepType><StepName>Regeneration</StepName><StepStatus>OK</StepStatus><ActualTime>5.00005</ActualTime><CycleTime>0.2</CycleTime><AssayXData Points="25">4v/MREgGzUSnDM1EFRPNRHwZzUTiH81ESCbNRK8szUQVM81EfDnNROI/zURIRs1Ev0zNRD5T
zUR8Wc1E4l/NREBmzUSnbM1Eb3PNRHN5zUTaf81EQIbNRCGNzUQNk81EfJnNRA==</AssayXData><AssayYData Points="25">HJpbwFE+bMDKsXLAQEN2wHcRecBLL3vAXSt9wFRhfsC113/AhpWAwA3xgMDuVoHAiseBwEBK
gsAxeYLAFbaCwCsCg8DlboPAiMCDwOPvg8AUIoTAxEmEwHJ5hMBKuITAqsuEwA==</AssayYData></Step><Step><CommonData><SampleLocation>12</SampleLocation><SampleID></SampleID><SampleGroup></SampleGroup><SampleInfo></SampleInfo><SampleRow>C</SampleRow><SamplePlate>1</SamplePlate><WellType>NEUTRALIZATION</WellType><Concentration>-1</Concentration><ConcentrationUnits>µg/ml</ConcentrationUnits><MolarConcentration>-1</MolarConcentration><MolarConcUnits>nM</MolarConcUnits><MolecularWeight>-1</MolecularWeight><Temperature>28</Temperature><StartTime>2043596</StartTime><AssayTime>5</AssayTime></CommonData><FlowRate>1000</FlowRate><StepType>KREGENERATION</StepType><StepName>Regeneration</StepName><StepStatus>OK</StepStatus><ActualTime>5.00005</ActualTime><CycleTime>0.2</CycleTime><AssayXData Points="25">4p/NRECmzUSnrM1EFbPNRHy5zUTiv81EQMbNRK/MzUQN081Ec9nNROLfzURI5s1Er+zNRA3z
zURz+c1E4v/NREAGzkTQDM5EFRPORHMZzkTiH85EQCbORNAszkQNM85EfDnORA==</AssayXData><AssayYData Points="25">kPkQP3qTGD/OuSE/mhIsP+ncMj8JNTg/wEU8PzDdQD+k1UQ/sQlHP7E3Sz9bO0s/UdxOP6zf
UD8eelM/WSBVP5FYVz9TWVg/35taP2TTXD+4XF0/8FhfP+dBYD+YBmA/5hNiPw==</AssayYData></Step><Step><CommonData><SampleLocation>1</SampleLocation><SampleID></SampleID><SampleGroup></SampleGroup><SampleInfo></SampleInfo><SampleRow>C</SampleRow><SamplePlate>1</SamplePlate><WellType>BUFFER</WellType><Concentration>-1</Concentration><ConcentrationUnits>µg/ml</ConcentrationUnits><MolarConcentration>-1</MolarConcentration><MolarConcUnits>nM</MolarConcUnits><MolecularWeight>-1</MolecularWeight><Temperature>28</Temperature><StartTime>2058484</StartTime><AssayTime>30</AssayTime></CommonData><FlowRate>1000</FlowRate><StepType>BASELINE</StepType><StepName>Baseline</StepName><StepStatus>OK</StepStatus><ActualTime>30</ActualTime><CycleTime>0.2</CycleTime><AssayXData Points="150">4j/OREhGzkSvTM5EFVPORHxZzkTiX85ESGbORKdszkQVc85Ec3nOROJ/zkRIhs5Er4zORBWT
zkR8mc5E4p/OREimzkSvrM5EFbPORHy5zkTiv85ESMbORK/MzkQV085Ec9nOROLfzkRI5s5E
r+zORBXzzkRz+c5E2v/OREgGz0SnDM9EFRPPRHwZz0TaH89ESCbPRK8sz0QVM89EfDnPRNo/
z0RIRs9Ep0zPRA1Tz0R8Wc9E4l/PREhmz0SvbM9EDXPPRHx5z0Tif89EQIbPRKeMz0QVk89E
c5nPROKfz0RIps9Ep6zPRBWzz0Rzuc9E4r/PREjGz0SvzM9EDdPPRHzZz0Ti389ESObPRK/s
z0QN889Ec/nPROL/z0RABtBEpwzQRBUT0ER8GdBE2h/QREgm0ESvLNBEDTPQRHM50ETaP9BE
QEbQRKdM0EQVU9BEc1nQRNpf0ERAZtBEr2zQRBVz0ERzedBE4n/QREiG0ESvjNBEDZPQRHOZ
0ETan9BEQKbQRKes0EQNs9BEc7nQRNq/0ERAxtBEp8zQRA3T0ERz2dBE4t/QREDm0ESn7NBE
DfPQRHz50ETa/9BEQAbRRKcM0UQNE9FEfBnRRNof0URAJtFEpyzRRA0z0URzOdFE2j/RREBG
0USvTNFEFVPRRHNZ0UTiX9FEQGbRRKds0UQNc9FEfHnRROJ/0URRhtFEr4zRRBWT0UR8mdFE
2p/RREim0USvrNFEFbPRRHy50UTiv9FESMbRRK/M0UQV09FEfNnRROLf0URI5tFEr+zRRA3z
0UR8+dFE</AssayXData><AssayYData Points="150">4KVwP3qAcT9WSnE/1mByP7wIcz82I3Q/Byl1P384dT/jJXY/kUx2P7QJdj/YinY/Dr13P0uu
eD/FfXk/Zz54P213eT94zHk/e0l7P0f3ej+tQ3s/bmd7P2/Zez8SJXw/L4R8P4EdfT/75nw/
7j19P45mfT9UX30/zX59P/E4fz9xx34/mUh/P0gIfz/clH8/swGAP3oHgD/DyoA/dbKAP9j1
gD8UeIA/5faAP/rpgD+e8oA/ll+BPznogD/tXYE/LYeBP5YlgT9ZnYE/u9KBP8lkgj+8moI/
lTmCP5tVgj/zQoI/ajiCP9iBgj+niYI/8eiCP0t2gz81QoM/GfKCP2N2gz+hxYI/XnyDPxFc
gz95XYM/n9aDP+3Ugz/0F4Q/JriEPyslhD/YMYQ/kMyEP2GzhD8k7oQ/5laFP7rYhD/P0IQ/
MhWFP5dBhT/uo4U/eqyFP/PYhT+o1IU/DICFPyjvhT/3PIU/QqqFPxidhT9uEYY/mimGP9lK
hj/aIoY/FECGPxNBhj+ljoY/Zc6GP7pIhj+ITIY/d++GPwHahj99poY/DxKHP2BQhz+UQ4c/
6yiHP9p9hz8854c//tWHP5sPhz9D1Ic/DLSHPxVwhz8Je4c/B0mIP2h8iD8wX4c/rJqIP1gg
iD/IKog/7XGIP3p8iD+M9Yc/hCKIPzg3iT8yvIg/McyIP/lliD/w+Ig/sfSIPzruiD8Rz4g/
JUeJP24AiT+nz4g/F4uJP8l7iT/ORok/+DSJP1tZiT82xIk/P6iJP/XPiT/+/ok/dM6JP5D5
iT8LJYo/</AssayYData></Step><Step><CommonData><SampleLocation>5</SampleLocation><SampleID>QA013.2 naive G0/L0</SampleID><SampleGroup></SampleGroup><SampleInfo></SampleInfo><SampleRow>C</SampleRow><SamplePlate>1</SamplePlate><WellType>KLOAD</WellType><Concentration>10</Concentration><ConcentrationUnits>µg/ml</ConcentrationUnits><MolarConcentration>-1</MolarConcentration><MolarConcUnits>nM</MolarConcUnits><MolecularWeight>-1</MolecularWeight><Temperature>28</Temperature><StartTime>2095005</StartTime><AssayTime>80</AssayTime></CommonData><FlowRate>1000</FlowRate><StepType>LOADING</StepType><StepName>Loading</StepName><StepStatus>OK</StepStatus><ActualTime>80</ActualTime><CycleTime>0.2</CycleTime><AssayXData Points="400">4v/RREAG0kSnDNJEFRPSRHMZ0kTaH9JEQCbSRK8s0kQNM9JEcznSRNo/0kRARtJEr0zSRA1T
0kR8WdJE4l/SREBm0kSvbNJEDXPSRHN50kTaf9JEQIbSRKeM0kQNk9JEfJnSROKf0kRIptJE
p6zSRA2z0kRzudJE2r/SREDG0kSnzNJEDdPSRHzZ0kTa39JEQObSRKfs0kTy89JEc/nSRNr/
0kRABtNEpwzTRA0T00R8GdNE2h/TREAm00SnLNNEDTPTRHM500TaP9NEQEbTRK9M00QVU9NE
fFnTRNpf00RAZtNEp2zTRBVz00R8edNE4n/TREiG00SvjNNEFZPTRHyZ00Tin9NESKbTRK+s
00QVs9NEfLnTROK/00RIxtNEr8zTRBXT00R82dNE4t/TREjm00Sv7NNEFfPTRHz500Ti/9NE
SAbURK8M1EQVE9REfBnUROIf1EQuJ9REryzURA0z1ER8OdRE4j/UREhG1ESvTNREFVPURHNZ
1ETiX9RESGbURKds1EQVc9REfHnUROJ/1ERAhtREr4zURBWT1ERzmdRE4p/UREim1ESvrNRE
FbPURHy51ETiv9RESMbURK/M1EQV09REc9nURNrf1ERI5tREr+zURBXz1ER8+dRE2v/UREgG
1USnDNVEDRPVRHwZ1UTiH9VEQCbVRK8s1UQNM9VEcznVRNo/1URIRtVEp0zVRBVT1UR8WdVE
2l/VREBm1USvbNVEDXPVRHN51UTaf9VEQIbVRKeM1UQNk9VEfJnVROKf1URIptVEr6zVRBWz
1UR8udVE4r/VREjG1USnzNVEFdPVRHPZ1UTy39VEQObVRK/s1UQV89VEhPnVRNr/1URABtZE
pwzWRBUT1kR8GdZE6h/WREAm1kSnLNZEFTPWRHM51kTaP9ZEQEbWRK9M1kQNU9ZEc1nWROJf
1kRAZtZEt2zWRA1z1kRzedZE2n/WRECG1kSnjNZEFZPWRHyZ1kTin9ZEQKbWRK+s1kQNs9ZE
c7nWRNq/1kRIxtZEp8zWRA3T1kRz2dZE2t/WREjm1kSv7NZEDfPWRHz51kTa/9ZEQAbXRKcM
10QNE9dEcxnXROIf10RAJtdEpyzXRBUz10RzOddE4j/XREhG10SvTNdEFVPXRHNZ10TaX9dE
cWbXRKds10QNc9dEc3nXRNp/10RIhtdEr4zXRBWT10R8mddE4p/XREim10SvrNdEFbPXRHy5
10Tiv9dESMbXRK/M10Q+09dEfNnXROLf10RA5tdEr+zXRBXz10R8+ddE4v/XREgG2ESvDNhE
FRPYRHwZ2ETiH9hESCbYRK8s2EQVM9hEfDnYROI/2ERIRthEr0zYRBVT2ER8WdhElmDYREhm
2ESvbNhEFXPYRHx52ETif9hESIbYRK+M2EQVk9hEfJnYROKf2ERIpthEr6zYRKCz2ER8udhE
4r/YREjG2ESvzNhEFdPYRHPZ2ETi39hESObYRK/s2EQV89hEc/nYROL/2ERIBtlErwzZRBUT
2URzGdlE4h/ZREAm2USvLNlEFTPZRHw52UTiP9lESEbZRK9M2UQVU9lEnFnZROJf2URAZtlE
p2zZRA1z2UR8edlE2n/ZREiG2USvjNlEDZPZRHyZ2UTin9lESKbZRKes2UQVs9lEfLnZRNq/
2URAxtlEr8zZRBXT2UR82dlE6t/ZREDm2USn7NlEFfPZRHP52UTi/9lEQAbaRKcM2kQNE9pE
fBnaROIf2kRAJtpEpyzaRBUz2kR8OdpE4j/aREhG2kSnTNpELlPaRHNZ2kTaX9pESGbaRK9s
2kQNc9pEc3naRNp/2kRAhtpEp4zaRA2T2kRzmdpE2p/aREim2kSvrNpEDbPaRKW52kTav9pE
SMbaRAnN2kQN09pEc9naRL/g2kRA5tpEp+zaRA3z2kRz+dpE2v/aREAG20SvDNtEHRPbRHMZ
20TaH9tEQCbbRKcs20QNM9tEcznbROI/20RARttEp0zbRA1T20RzWdtE4l/bRLNm20SvbNtE
DXPbRHN520Tif9tEQIbbRK+M20QNk9tEfJnbRNqf20RIpttEr6zbRA2z20RzudtE4r/bREjG
20SvzNtEFdPbRHzZ20Ti39tESObbRK/s20QV89tEfPnbRA==</AssayXData><AssayYData Points="400">HOOIPzZ3iT+ifoo/TCCLP/BKjD/wxIw/SLmNP6U4jz9bqo8/5SyRP8H6kT83YJI/MF6UP3MQ
lT9LQ5U/C6+WP+53lz9Pu5g/bUOZP0gymj8NfJs/cIGcP3U3nT9xj50/X3meP7qHnz86cKA/
1/GgPy3ZoT+Kg6I/ha6jPyz2oz/gaaU/IY6mP+IPpz94J6g/FsyoPw0hqT+ghqo/G2arPzJu
rD83+qw/eWKtP6E1rz/AKq8/bCmwPxM4sD/8DbE/K7exPyq0sj/7ILM/8U60P+GRtD8XcbU/
f9C1P7r9tj+I/bc//0u4P329uD/7A7o/T2W6P51yuz+0hbs/hk+8PwTdvD9M0bw/J1S+P3Sa
vj+UQr8/657APzwqwD9OncE/novBP4BZwj+4fsI/Py/DP/Htwz80JcQ/iSHFP4lHxT9LT8U/
PsTGP/BPxz9HTMc/kD7IPzLCyD/jPMk/jKzJPzH0yT8pZco/JIjLP4ihyz+NNMw/f4XMP3r8
zD/ktc0/HN7NPxluzj+LnM4/uKnOP0Q2zz8PG9A/EcLQPya+0D/e/NE/TivSPyWd0j/169I/
KwXTP3VN0z9XItQ/ROvTP59x1D9I/NQ/AhPWP+bt1T/22tY/W5HWPz+w1z/E0Nc/gw/YP7JH
2D9atNg/QtnYP+dK2T8vqdk/GonaPxiU2j/g2do/wl3bP+4J3D8uvts/AP/cP+tV3D/hpNw/
Aa3dP3+F3T8rt90/W5feP6B/3j/crt4/t4LfP3/J3z/s7t4/yUnfP5hm4D8PK+A/CfTgP5fF
4D9cPOE/1sbhP+Fx4j/djeI/hyziP3V74j8zguM/UkzjP4HS4z/sXeQ/b1fkP6Sg5D+kIeU/
cHLlP3CQ5T/xR+U/cyjmP71D5j8ibOY/U5zmP2PO5j8ddec//KjnPy7w5z+ZsOc/L77nP2ja
6D8wbOg/w9bnP/Nb6T+BlOk/Oq7pP6676T9gVeo/I4vqP0mZ6j/Sr+o/HgzrP2bB6z87/+o/
X93rP2DT6z+OVOw/kqbsP3Op7D8M0+w/GrzsP4167T/8k+0/FWPtP5KG7T+5ye4/i8/uP1aA
7j81iu4/cH/uP7N17z+OUu8/JavvPz3X7j+N8O8/SBXwP9x08D8Te/E/VXfwP2qJ8D8xTvE/
uXjxP/1g8T8Z+vE/91ryP+Rg8j+kE/I/I4nyPzhj8j/7/fI/xXPzP+xj8z85FfM/g3zzP67h
8z8V3vM/+AL0P3ZV9D9rd/Q/Elz0P5Uk9T8ID/U/dtf0P0DG9T/mw/U/sVT2P3WZ9T+JGPY/
aYT2Pw0A9j8l+fY/FOb2P1249j9d1PY/r1z3P3iI9z86Avg/0Lb3P4Ab+D/vCvg/Tfn3P+Jm
+D8bBvg/aQX5PwF8+D/o/fg/gIX5P5yx+T/pqPk/SmT5P8B9+T+2nfk/uE/6P4cT+j9ZlPo/
vGb6P7NW+j+Yavs/H/H6PyS6+z+3oPs/Hnj7P2qb+z90tfs/Wqn7P8pW/D/79vs/YB78P8eP
/D+Sfvw/8oT8P0kb/T8q9/w/9cn8PwIJ/T8Epv0/aJv9P1AP/j+OLv4/9cX9P/YW/j/Cv/0/
eh3+P02M/j9/7P4/VHr/P3/P/j/6Iv8/sCD/P9mP/z9vqf8/L3L/Pxpw/z9e6/8/8Q8AQM0+
AEBKDQBAelcAQPdVAECgLABAeRUAQKKEAEB7GgBACH0AQJTPAEALwwBAmdUAQIvZAEBk4ABA
+8EAQAEFAUCdOAFA3iEBQIs2AUBeRQFAtFsBQClmAUBkcQFAeogBQIZ8AUAiagFAyLEBQEWf
AUARpAFAIsEBQEBCAkAR1AFA9QsCQAb1AUBAKAJAf1oCQB5CAkCsNQJAnUUCQN2SAkCaLgJA
ikYCQKOdAkCdiwJAJa0CQBbYAkC52QJAHJwCQBe1AkAz5gJANhQDQBwLA0AEAANAviQDQL45
A0D9ZANAw3UDQNFvA0A6gQNAEYkDQFMxA0A0kANAjXMDQB2IA0CbygNAb6wDQDLyA0C3eQNA
EgEEQOlSBEA78QNAekUEQItlBEAcJwRAW0AEQBVOBEBAWARAcYkEQPuCBECRfwRAL64EQJGS
BEAizwRAU9wEQPiZBEC5tQRAFioFQIcOBUCeBQVAufkEQA==</AssayYData></Step><Step><CommonData><SampleLocation>1</SampleLocation><SampleID></SampleID><SampleGroup></SampleGroup><SampleInfo></SampleInfo><SampleRow>C</SampleRow><SamplePlate>1</SamplePlate><WellType>BUFFER</WellType><Concentration>-1</Concentration><ConcentrationUnits>µg/ml</ConcentrationUnits><MolarConcentration>-1</MolarConcentration><MolarConcUnits>nM</MolarConcUnits><MolecularWeight>-1</MolecularWeight><Temperature>28</Temperature><StartTime>2181547</StartTime><AssayTime>30</AssayTime></CommonData><FlowRate>1000</FlowRate><StepType>BASELINE</StepType><StepName>Baseline</StepName><StepStatus>OK</StepStatus><ActualTime>29.999</ActualTime><CycleTime>0.2</CycleTime><AssayXData Points="150">4v/bREgG3ESvDNxEDRPcRHwZ3ETaH9xESCbcRKcs3EQVM9xEfDncRNo/3ERIRtxEr0zcRBVT
3ERzWdxE2l/cREBm3ESvbNxEFXPcRHN53ETif9xEQIbcRKeM3EQVk9xEpZncRNqf3ERIptxE
p6zcRBWz3ESEudxE4r/cREDG3ESnzNxEDdPcRHPZ3ETi39xEeOfcRPDs3EQN89xEfPncROL/
3ERABt1EpwzdRA0T3UR8Gd1E2h/dREAm3USvLN1EDTPdRHM53UTaP91EWUbdRKdM3UQNU91E
fFndROJf3URAZt1Ep2zdRA1z3URzed1E6n/dREiG3USnjN1EDZPdRHOZ3UTan91EQKbdRKes
3UQds91EfLndRNq/3URAxt1Et8zdRA3T3URz2d1E2t/dREjm3USv7N1EFfPdRHz53UTa/91E
QAbeRK8M3kQNE95EcxneRPIf3kRIJt5EryzeRA0z3kRzOd5E2j/eREBG3kSvTN5EFVPeRHNZ
3kTiX95ESGbeRK9s3kQVc95EfHneROJ/3kRIht5Er4zeRBWT3kR8md5E4p/eREim3kTYrN5E
FbPeRHO53kTiv95ESMbeRK/M3kQV095EfNneROLf3kRA5t5Er+zeRBXz3kR8+d5EtwDfREAG
30SvDN9EFRPfRHwZ30TiH99ESCbfRK8s30QVM99EhDnfROI/30RIRt9Er0zfRBVT30RzWd9E
4l/fREhm30SvbN9EFXPfRHx530Tif99ESIbfROCM30QNk99Ec5nfROKf30RIpt9Er6zfRA2z
30Rzud9E</AssayXData><AssayYData Points="150">+yoGQNZTBkBongZAiqAGQDXXBkB5bwZAFsMGQC3PBkB1ugZAB70GQM3xBkD9EgdAFOwGQDzN
BkCP6QZACiIHQCnlBkCYBwdAOzUHQJnlBkBkCwdAHRoHQPY2B0AHBwdA4OoGQN/kBkDNBQdA
pSEHQOFUB0AcGQdAAjsHQNNXB0BjHQdAPjkHQB/4BkBJUQdAc1YHQPQ0B0A1kgdALWAHQBk7
B0DLYQdAekUHQC9XB0CwWAdAT0cHQKZHB0BJYgdApnEHQCGKB0BvZAdAak8HQEZNB0AKggdA
eksHQLiBB0AyWAdATF4HQPuhB0BIQAdA2FEHQP/EB0C2YAdA+cIHQCk9B0D7TQdAo2sHQMek
B0CGpgdAAk8HQOqEB0DwewdAuJIHQHl0B0DAcQdAfsMHQBSEB0D7UwdArGUHQLW3B0ByhQdA
8NMHQL+OB0B3lQdADaEHQCrZB0BNzgdAYOMHQLWYB0CafAdACtEHQK6DB0DipQdAs6IHQFyB
B0CVswdA780HQCmiB0Ad5QdAZwIIQG65B0CorgdAUsYHQOhwB0AqhgdAAtcHQJe3B0C3AghA
+tYHQIzCB0Cd8AdAM+MHQGG8B0Bz/QdAxbIHQIrOB0BUuwdAizwIQLUECEDfJwhAY70HQNAP
CEDr2QdAFusHQKcSCECB9wdAOi8IQM3KB0Bc5wdAn9AHQOQDCEDQvwdAsjMIQPgcCECz9wdA
SC4IQDrwB0CJ2gdAfTsIQJEbCEDZCghA2R8IQBAoCECJEghAJvsHQJcyCEDiTwhAlU4IQDxS
CECJLQhA</AssayYData></Step><Step><CommonData><SampleLocation>10</SampleLocation><SampleID>QA013.765M.C1 gp120</SampleID><SampleGroup></SampleGroup><SampleInfo></SampleInfo><SampleRow>C</SampleRow><SamplePlate>1</SamplePlate><WellType>KSAMPLE</WellType><Concentration>-1</Concentration><ConcentrationUnits>µg/ml</ConcentrationUnits><MolarConcentration>125</MolarConcentration><MolarConcUnits>nM</MolarConcUnits><MolecularWeight>-1</MolecularWeight><Temperature>28</Temperature><StartTime>2220505</StartTime><AssayTime>180</AssayTime></CommonData><FlowRate>600</FlowRate><StepType>ASSOC</StepType><StepName>Association</StepName><StepStatus>OK</StepStatus><ActualTime>180</ActualTime><CycleTime>0.2</CycleTime><AssayXData Points="900">2b/fRDfG30SmzN9EBNPfRGrZ30TR399EN+bfRJ7s30QE899EavnfRNH/30Q3BuBEpgzgRAwT
4ERqGeBE2R/gRD8m4ESeLOBEBDPgRHM54ETRP+BEN0bgRJ5M4EQEU+BEalngRNFf4EQ3ZuBE
nmzgRARz4ERzeeBE0X/gRDeG4ESejOBEDJPgRGqZ4ETZn+BEN6bgRJ6s4EQMs+BEarngRNm/
4EQ3xuBEnszgRBTT4ERz2eBE2d/gRD/m4ESm7OBEDPPgRHP54ETZ/+BEPwbhRKYM4UQME+FE
cxnhRNkf4UQ/JuFEpizhRAwz4URzOeFE2T/hRD9G4USmTOFEDFPhRHNZ4UTZX+FEP2bhRKZs
4UQMc+FEc3nhRNl/4UQ/huFEpozhRAyT4URqmeFE2Z/hRDem4USmrOFEDLPhRHO54UTZv+FE
P8bhRKbM4UQE0+FEc9nhRNnf4UQ/5uFEpuzhRAzz4URz+eFE0f/hRD8G4kSmDOJEBBPiRGoZ
4kTZH+JEPybiRKYs4kQ9M+JEczniRNk/4kQ3RuJEak3iRAxT4kRqWeJE2V/iRDdm4kSmbOJE
FHPiRHN54kTRf+JEP4biRKaM4kQMk+JEapniRNmf4kQ/puJEnqziRAyz4kRqueJE2b/iRD/G
4kSezOJEBNPiRHPZ4kTZ3+JEP+biRJ7s4kR/8+JEavniRNH/4kQ/BuNEngzjRAwT40RzGeNE
2R/jRDcm40TnLONEBDPjRHM540TRP+NESEbjRKZM40QEU+NEalnjROFf40Q3ZuNEpmzjRARz
40RqeeNE0X/jRDeG40SejONEBJPjRHOZ40TRn+NEN6bjRJ6s40QMs+NEarnjRNG/40Q/xuNE
nszjRATT40Rz2eNE0d/jRDfm40Sm7ONEDPPjRGr540TR/+NEPwbkRKYM5EQEE+REahnkRNEf
5EQ3JuREnizkRAwz5ERqOeRE2T/kRDdG5ESeTOREBFPkRGpZ5ETRX+REN2bkRJ5s5EQEc+RE
annkRNF/5EQ3huREnozkRCWT5ERqmeRE0Z/kRD+m5ESerOREBLPkRIu55ETRv+REN8bkRJ7M
5EQM0+REc9nkRNHf5EQ35uREpuzkRAzz5ERz+eRE0f/kRD8G5USmDOVEDBPlRHMZ5UThH+VE
PyblRKYs5UQMM+VEcznlRNk/5UQ/RuVEnkzlRAxT5URzWeVE0V/lRD9m5USmbOVEDHPlRHN5
5UTZf+VEP4blRKaM5UQMk+VEapnlRNmf5UQ/puVEpqzlRAyz5URzueVE2b/lRC3H5USmzOVE
DNPlRHPZ5UTZ3+VEP+blRKbs5UQM8+VEavnlRNn/5UQ3BuZEpgzmRAwT5kRzGeZE2R/mRDcm
5kSmLOZELTPmRGo55kTRP+ZEP0bmRKZM5kQMU+ZEc1nmRNlf5kQ3ZuZEpmzmRARz5kRzeeZE
0X/mRFCG5kSmjOZEBJPmRHOZ5kTRn+ZEP6bmRJ6s5kQMs+ZEarnmRNm/5kQ/xuZEpszmRATT
5kTd2eZE0d/mRD/m5kSe7OZEBPPmRHP55kTZ/+ZENwbnRKYM50RGE+dEcxnnRNEf50Q/JudE
niznRAQz50R7OedE0T/nRD9G50SmTOdEHVPnRHNZ50TRX+dEaGbnRJ5s50QMc+dEannnRNl/
50Q3hudEpoznRAST50RqmedE0Z/nRD+m50SerOdEDLPnRHO550TRv+dEN8bnRKbM50QE0+dE
atnnRNHf50Q35udEpuznRAzz50Rq+edE2f/nRDcG6EQIDehEBBPoRGoZ6ETRH+hENyboRKYs
6EQEM+hEcznoRNk/6EQ3RuhEnkzoRART6ERqWehE0V/oRD9m6ESebOhEDHPoRGp56ETZf+hE
N4boRJ6M6EQEk+hEapnoRNGf6EQ/puhEpqzoRASz6ERquehE0b/oRDfG6ESmzOhEBNPoRHPZ
6ETR3+hEN+boRKbs6EQE8+hEc/noRNn/6EQ/BulEpgzpRAwT6URzGelE2R/pRD8m6USmLOlE
DDPpRHM56UTZP+lEP0bpRKZM6UQMU+lEc1npRNlf6UQ/ZulEpmzpRBRz6URzeelE2X/pRD+G
6USmjOlEDJPpRHOZ6UTZn+lEP6bpRPis6UQMs+lEc7npRNm/6UR5xulEpszpRAzT6URq2elE
2d/pRD/m6USm7OlEBPPpRHP56UQSAOpEPwbqRKYM6kQME+pEcxnqRNkf6kQ/JupEpizqRAwz
6kRzOepE0T/qRD9G6kSmTOpEDFPqRHNZ6kTRX+pEP2bqRKZs6kRec+pEc3nqRNl/6kQ/hupE
pozqRAST6kRzmepE0Z/qRDem6kSmrOpEBLPqRGq56kTZv+pEP8bqRJ7M6kQM0+pEc9nqRALg
6kQ35upEnuzqRAzz6kRq+epE2f/qRD8G60SeDOtEDBPrRGoZ60TRH+tENybrRKYs60QEM+tE
cznrRNk/60Q/RutEpkzrRART60RzWetE0V/rRD9m60SmbOtEDHPrRHN560TRf+tE9IbrRJ6M
60QMk+tEapnrRNGf60Q3putEnqzrRAyz60RquetE2b/rRDfG60SezOtEBNPrRHPZ60TZ3+tE
N+brRJ7s60QE8+tEc/nrRNn/60Q/BuxEngzsRAQT7ERqGexE0R/sRDcm7ESeLOxEDDPsRGo5
7ETRP+xEN0bsRJ5M7EQEU+xEalnsRNFf7EQ3ZuxEnmzsRARz7ERzeexE0X/sRD+G7ESmjOxE
BJPsRGqZ7ETRn+xEN6bsRJ6s7EQMs+xEarnsRNG/7EQ/xuxEnszsRATT7ERz2exE0d/sRDfm
7ESe7OxETvPsRHP57ETh/+xEsgbtRKYM7UQEE+1EahntRNEf7UQ/Ju1EpiztRAQz7URzOe1E
AkDtRD9G7USmTO1EDFPtRItZ7UTZX+1EP2btRKZs7UQMc+1Ec3ntRNl/7UQ/hu1EpoztRAyT
7URzme1E2Z/tRD+m7USmrO1EDLPtRHO57UQSwO1EP8btRKbM7UQM0+1Ec9ntRNnf7URI5u1E
puztRAzz7URz+e1E0f/tRD8G7kSeDO5EBBPuRHMZ7kTZH+5EPybuRJ4s7kQMM+5EeTruROk/
7kQ/Ru5EpkzuRAxT7kRzWe5E2V/uRD9m7kSmbO5EDHPuRGp57kTZf+5EP4buRJ6M7kQEk+5E
c5nuRNmf7kQ3pu5EpqzuRAyz7kRzue5E0b/uRDfG7kSmzO5EBNPuRHPZ7kTZ3+5EP+buRJ7s
7kQE8+5Ec/nuRNn/7kQ/Bu9EpgzvRAQT70RzGe9E2R/vRD8m70SmLO9EDDPvRGo570TRP+9E
N0bvRKZM70QEU+9EalnvRNlf70Q/Zu9EUm3vRMBz70Rzee9E2X/vRD+G70SejO9EBJPvRGqZ
70TRn+9EP6bvRKas70QEs+9EarnvRNm/70Q3xu9EnszvRAzT70Rq2e9E0d/vRDfm70Se7O9E
DPPvRHP570TR/+9ENwbwRKYM8EQEE/BEahnwRNEf8EQ3JvBEpizwRAwz8ERzOfBE2T/wRDdG
8ESeTPBEBFPwRHNZ8ETRX/BEYGbwRJ5s8EQEc/BEannwRLaA8EQ/hvBEnozwRAyT8ERzmfBE
0Z/wRDem8ES2rPBEDLPwRGq58ETRv/BEP8bwRJ7M8EQl0/BEatnwRNHf8EQ35vBEpuzwRATz
8ERz+fBE0f/wRDcG8USeDPFEBBPxRGoZ8UTRH/FENybxRKYs8UQMM/FEajnxRNk/8UQ3RvFE
nkzxRAxT8URzWfFEAmDxRD9m8USmbPFEDHPxRHN58UTZf/FEP4bxRKaM8UQMk/FEc5nxRNmf
8UQ/pvFEpqzxRAyz8USTufFE2b/xRD/G8USmzPFEDNPxRHPZ8UTZ3/FEP+bxRKbs8UQM8/FE
BvrxRNn/8UQ/BvJEpgzyRAwT8kRqGfJE2R/yRDcm8kSmLPJEDDPyRGo58kTZP/JEN0byRKZM
8kQEU/JEc1nyRNlf8kQ/ZvJEpmzyRAxz8kRzefJE2X/yRDeG8kSmjPJEDJPyRHOZ8kTZn/JE
SKbyRKas8kQMs/JEc7nyRNG/8kQ/xvJEpszyRAzT8kRq2fJE2d/yRD/m8kTP7PJEDPPyRHP5
8kTR//JENwbzRKYM80QEE/NEcxnzRNkf80Q/JvNEpizzRAwz80RqOfNE0T/zRDdG80SmTPNE
DFPzRHNZ80TZX/NEN2bzRJ5s80QEc/NEannzRNl/80Q/hvNEpozzRAST80RqmfNE2Z/zRImm
80SerPNEDLPzRGq580TZv/NEN8bzRKbM80QE0/NEc9nzRNHf80Q35vNEpuzzRAzz80Sq+vNE
0f/zRDcG9ESeDPREBBP0RGoZ9ETZH/REPyb0RJ4s9EQEM/REajn0RNE/9EQ/RvREpkz0RAxT
9ERqWfRE2V/0RHlm9ESmbPREBHP0RGp59ETRf/REN4b0RJ6M9EQMk/REapn0RPqf9EQ3pvRE
pqz0RAyz9ERzufRE0b/0RDfG9ESezPREBNP0RGrZ9ETR3/RESOb0RJ7s9EQE8/REg/n0RNn/
9EQ3BvVEngz1RAwT9URqGfVE0R/1RDcm9USeLPVEDDP1RGo59UTZP/VEYEb1RKZM9UQMU/VE
aln1RNlf9UQ3ZvVEnmz1RARz9URqefVE2X/1RD+G9USmjPVEDJP1RIOZ9UTZn/VEP6b1RKas
9UQMs/VEarn1RNm/9UQ/xvVEpsz1RAzT9URz2fVE2d/1RD/m9USm7PVEDPP1RHP59UTZ//VE
Pwb2RL4M9kQME/ZEcxn2RNkf9kQ/JvZEniz2RAwz9kRzOfZE</AssayXData><AssayYData Points="900">PVQHQO1mB0BGeAdASzcHQNiQB0A4NAdAyoUHQME8B0D5agdA6mUHQJcnB0AKMwdA2WwHQOBs
B0AymQdArDAHQAemB0BQdQdAPmcHQPGaB0CbeQdA5nIHQOmTB0BZoQdA65QHQMZOB0B7vgdA
RK8HQN59B0BCfgdA480HQB+fB0B2uQdAu5cHQInsB0Di2gdAwMYHQCDWB0DWugdA2cIHQH3u
B0BQ3AdANLgHQK0LCEABpAdAvYEHQExoB0DoewdAG7kHQNWkB0BZrwdAB8YHQHnGB0CooAdA
Kv4HQATtB0BgxwdAUqQHQJIICEC8/wdAWuYHQJvvB0BIpgdAkOIHQFjNB0Ad0wdA0O4HQO+6
B0D51wdAOxAIQPZQCEDW+gdAJQEIQPA2CEAUDghA1iQIQDIPCEA2zgdA8dgHQBfmB0BxQAhA
bwIIQERfCEDHLAhA1ssHQKfbB0By2wdAf8gHQAzNB0ApFghAvi4IQB4wCEDZNwhABU0IQAeA
CEDfUQhAYUkIQJcjCEA1dAhAjAcIQLQ+CECaNQhAWUkIQN5SCEAdNghAKAUIQDcuCEDvIQhA
lBUIQCNTCECzXghAl/wHQE8/CEC5HQhAy3UIQMiqCED6TghAS50IQNOeCECgXwhA504IQOhb
CEBmdghAm2IIQJU5CEDWQQhA8XQIQMEqCEAhkQhAW20IQGRmCEDATQhAApcIQDbECEDreAhA
lmoIQG9gCEAUcghAlLIIQIKVCEAhUwhANZUIQEpDCECSaQhAzJMIQAmKCEAOjQhA93kIQFKV
CEBWoAhA11kIQAnaCED5uwhA5JkIQCr9CEB2xwhAaKIIQCx5CEBIVQhAspkIQLq1CEAXhwhA
fcMIQO+mCEAAawhA3rcIQGjICEAntwhAuMEIQFLJCEDb2ghAatMIQCdpCED2mAhAtaMIQJmk
CECluQhAEtgIQJhuCECUvghAcNEIQAHCCEB4ughAhs4IQO/0CEDYzwhAR9gIQBnLCEAG3AhA
+qUIQO8VCUC6LQlAIAMJQCjSCEAgNglAEa0IQMAQCUDk7AhAOc8IQO/eCED13whAXM4IQN3c
CECtGwlAOs8IQF/yCECs1whAm+AIQPk/CUDzCglAPxMJQKPBCEDi7QhAHw4JQP7mCEDg9whA
3OwIQEYICUBF3ghAvfMIQMchCUCp6whAqd0IQNYKCUD2CglA/N0IQPv0CEDK8ghA/jkJQJxm
CUBFQwlA8eoIQDEYCUAk8QhA+TAJQPc7CUBv8whAed0IQERECUBxLAlAdQcJQE4mCUCEKQlA
WvMIQMAXCUD5ZwlAu2AJQLk8CUAHYQlAC0wJQDFxCUAsFwlAsX4JQLlMCUCeKQlA0fkIQHpF
CUA7TAlA3GYJQNnFCECBVwlAyWQJQOkiCUBjZglA4osJQA5ZCUAQQQlAE28JQLRICUAsEQlA
2igJQAZQCUBxqwlAnloJQGJBCUBWhglA+koJQH2ICUClfAlAmHUJQJ8uCUDpcAlAVGAJQGmD
CUC2TAlAu9AJQA9BCUBZjAlAn3gJQFeJCUAtkQlAv28JQBVdCUA9kwlAfFEJQIh0CUDrYQlA
61kJQFeJCUCLdQlAkqEJQB5LCUCidwlAQ0IJQB3OCUDIvQlAcLQJQEerCUArqAlArbYJQJN1
CUCCqQlAKcUJQKeeCUDMPwlAYX0JQBSYCUDbuQlATHYJQOWVCUAwxwlAbZsJQDuVCUC/mglA
A6EJQF7VCUAq4glA6cIJQIj3CUB/kQlAbOAJQOt8CUC2jwlA0MAJQHrkCUASxQlAvWoJQFTf
CUBNwglAL84JQJDwCUAr2glAG8oJQPrvCUCnxAlALAYKQNH/CUDUjQlAfYoJQDDvCUAL4AlA
xhYKQDLKCUCwywlA3t4JQCKHCUCVvglA2+oJQBQgCkCykAlA3+oJQJfVCUAu3AlAYgUKQILR
CUCrJApA6u0JQCbkCUA+/wlAYJMJQGLGCUBZ3QlAlqQJQHvwCUD2vglA8OcJQPLnCUAg/AlA
WQ8KQHPDCUDHDwpAFS0KQOgfCkDNBwpAmywKQM7lCUBtSgpAlEgKQGjSCUAN1wlAPa4JQPWf
CUDT1AlAz/gJQOwGCkCH6glAoN0JQCsrCkB+qQlAd9kJQGktCkCEHwpAi/YJQJsfCkDmIgpA
o+sJQAEqCkAgLApAjxUKQCY7CkDC3wlACA8KQCU/CkDGNApA7vcJQEn8CUAzQgpAiTUKQKT7
CUCRIQpALzEKQI4CCkB+VQpAvVcKQBZJCkAZfApAa4oKQLY6CkDO9wlAYfsJQD8/CkB+7wlA
kQoKQBsKCkDrUQpAd0AKQDBaCkAr1QlAz3UKQDARCkDhbQpABmkKQAcQCkDbPQpAb5QKQJtX
CkAIFgpAWFcKQDtgCkD59glA3zcKQHEvCkBxSApApVIKQLpBCkBSHgpAXpIKQGdbCkBffApA
cBAKQO9kCkBZqgpAwlIKQNdpCkDBcApAaXwKQABrCkALaQpAlncKQO9qCkDlaQpAc48KQKuI
CkCAiwpAU28KQLqQCkBCtgpAZLAKQPiMCkAlfwpA030KQLRuCkD5XwpAYYUKQLdUCkAXgwpA
pSgKQKVeCkAsVQpA8osKQCViCkBaiQpA1qIKQHhqCkC8xQpAPaMKQMDYCkBcvgpAc4UKQOXA
CkD5oQpAKM0KQG60CkDu5QpAQH0KQE2pCkCN1gpAAHMKQFNXCkAurgpAoLEKQFOQCkDPjwpA
NuwKQHeqCkDd5QpA/q4KQPuqCkDi8ApAn6kKQGmPCkDNswpASc8KQKaaCkCfsQpAVp8KQCTS
CkD1YApAo5AKQOVGCkAjxQpAjW0KQEhoCkCBqwpAXbYKQIcBC0ByAgtA5aQKQCLMCkDuvgpA
yfIKQCbICkC5fwpAVpYKQLTCCkC3wwpAn5wKQCmACkDOyApARIgKQA6yCkD43gpAj+IKQN/y
CkD5ywpADfkKQIGECkDvswpA8xoLQPLOCkC4uQpAMcIKQNi6CkBJ9wpAz94KQH+aCkAtugpA
HtIKQIioCkBY7ApABBULQCIHC0AXtApAf+UKQLTvCkAn7QpA4RYLQBD4CkCzIQtAmT4LQILz
CkC95ApAJAoLQH/lCkAprQpA+rsKQPW2CkDY7gpAhsEKQO78CkC95wpAukoLQPQlC0A/4QpA
XfQKQN0LC0DZ/ApAniwLQJYuC0BeEgtAue0KQJX5CkBOKwtA1gALQIUeC0BjLgtAl8EKQK+2
CkCvQAtATggLQL1GC0By3wpASl4LQDoCC0Dg4QpAMnMLQFENC0CjIQtAuf0KQHNTC0CyDAtA
J/4KQPchC0AM6QpA+/oKQFjnCkAxHgtAxuoKQGXZCkAtTQtASFwLQD0cC0D+egtAr0wLQOku
C0CXKwtAOgYLQG0gC0AWKQtAVj8LQJoFC0ADLgtARvQKQNDvCkAGIwtACIILQMwvC0C9+ApA
Lg8LQNMwC0CIEQtAhQoLQP40C0DTVgtAihwLQDEUC0A9NgtAQgYLQHY3C0ABPwtANisLQKBT
C0CdIQtAwRkLQHAcC0BdOgtAOQ0LQMFJC0DSPgtA5QwLQFgiC0BvhgtANV8LQOR1C0ALgwtA
o1ILQIlxC0AnTAtA8YsLQEEdC0BMbwtA0xoLQONGC0DLQAtArWALQCdjC0D4DwtABUsLQOlV
C0C0ZQtAVYwLQCiOC0ASkwtAzWYLQEiIC0B4TAtA4iQLQItkC0D8RAtA92MLQJdqC0AfqAtA
GkgLQLWNC0BbeAtAhFULQGItC0ChagtA/TELQC2XC0B2jwtASDMLQPNdC0AZxwtAg6MLQGuQ
C0DYewtAwl4LQAVBC0B3cwtAcFsLQF1cC0CcaQtAGLILQBldC0BbZAtAEoILQHGPC0B/fQtA
AkILQCaVC0CEegtACbgLQAilC0DmfwtAZ1oLQJ6kC0CNYAtA65QLQJTOC0DDjAtA7w0LQGa4
C0BRsAtA8m4LQFraC0BypQtAKbELQO6gC0Ba/AtAH2QLQHKYC0BPbgtA1KQLQKKWC0BEngtA
EIALQKfXC0BGowtAfcILQP+uC0DNgwtAKZ8LQEGNC0DNwQtAResLQCCDC0BtDwxAan4LQCmu
C0AN5QtA4s0LQOXVC0AOoAtAcLELQLeZC0ChtgtAW6ALQCTBC0CxgQtAk7kLQMHgC0CG2gtA
HfYLQJ6WC0CMcQtALMILQE/3C0BlXwtApLsLQNT6C0AG6AtAZ8sLQIDjC0BsgwtA5ckLQEPs
C0CzvwtAf9sLQM3CC0DRvgtAc9MLQDnyC0DX2AtAuj4MQCy5C0CI0QtA8BEMQK7oC0AGHgxA
48MLQJu8C0Bk2gtAMt0LQAnBC0AQ+QtAqA8MQA+YC0BQmwtAKu8LQGDsC0D6MwxAV+ILQMce
DECKzwtAsKALQKL7C0CdEAxAAfkLQBzLC0B49QtArJ8LQEjsC0DlegtAXAMMQKMbDECCzAtA
DSgMQDT3C0DkHgxA4foLQEoDDEAjUgxAr9cLQPgsDECSIAxAt/QLQOzfC0Dm0AtAkRAMQDa5
C0DnAgxAk0UMQO3VC0BjyAtAhuwLQF70C0AxCQxAjvULQMUGDEBpJgxAk+8LQCEqDEDgNwxA
swYMQNI2DED/MwxAe/wLQAcODEAoDQxAhukLQDH0C0BS9gtAauYLQLtCDEAl3AtAJwUMQMDu
C0BFIQxAqhQMQHQLDED1ugtAXR0MQFcvDEDAHAxA+ggMQMYODEChBgxAGBkMQND/C0Aw1AtA
PlEMQIxNDEDFQgxA1xAMQOgsDEDNTgxAdBkMQK3/C0AQ+gtA</AssayYData></Step><Step><CommonData><SampleLocation>1</SampleLocation><SampleID></SampleID><SampleGroup></SampleGroup><SampleInfo></SampleInfo><SampleRow>C</SampleRow><SamplePlate>1</SamplePlate><WellType>BUFFER</WellType><Concentration>-1</Concentration><ConcentrationUnits>µg/ml</ConcentrationUnits><MolarConcentration>-1</MolarConcentration><MolarConcUnits>nM</MolarConcUnits><MolecularWeight>-1</MolecularWeight><Temperature>28</Temperature><StartTime>2409536</StartTime><AssayTime>180</AssayTime></CommonData><FlowRate>600</FlowRate><StepType>DISASSOC</StepType><StepName>Dissociation</StepName><StepStatus>OK</StepStatus><ActualTime>180</ActualTime><CycleTime>0.2</CycleTime><AssayXData Points="900">2T/2RD9G9kSmTPZEBFP2RHNZ9kTRX/ZEP2b2RKZs9kQMc/ZEc3n2RNl/9kQ/hvZEpoz2RAyT
9kRzmfZE2Z/2RD+m9kSerPZEBLP2RHO59kTZv/ZEN8b2RKbM9kQM0/ZEc9n2RNnf9kQ/5vZE
puz2RAzz9kRz+fZE2f/2RD8G90SmDPdEDBP3RGoZ90TRH/dEPyb3RKYs90QMM/dEczn3RNk/
90Q3RvdEpkz3RART90RqWfdE2V/3RDdm90SebPdEBHP3RGp590TRf/dEP4b3RKaM90QEk/dE
apn3RNGf90Q3pvdEnqz3RAyz90RzufdE0b/3RDfG90SmzPdEBNP3RGrZ90TR3/dEP+b3RJ7s
90QM8/dEavn3RNH/90Q/BvhEngz4RAQT+ERqGfhE2R/4RDcm+ESeLPhEDDP4RMU5+ETRP/hE
N0b4RJ5M+EQEU/hEc1n4RNFf+EQ/ZvhEnmz4RAxz+ESLefhE2X/4RDeG+ESejPhEBJP4RHOZ
+ETRn/hEP6b4RKas+EQEs/hEarn4RNm/+EQ3xvhEpsz4RATT+ERz2fhE2d/4RD/m+ESe7PhE
DPP4RHP5+ETR//hENwb5RJ4M+UQEE/lEahn5RNEf+UQ3JvlEpiz5RAwz+URqOflE0T/5RD9G
+USmTPlEBFP5RGpZ+UTZX/lEP2b5RJ5s+UQMc/lEc3n5RNl/+UQ/hvlEpoz5RAyT+URzmflE
2Z/5RD+m+USmrPlEDLP5RHO5+UTZv/lEP8b5RKbM+UQM0/lEc9n5RNnf+UQ/5vlEpuz5RAzz
+URz+flE2f/5RDcG+kSeDPpEDBP6RHMZ+kTZH/pENyb6RKYs+kQMM/pEczn6RNk/+kQ/RvpE
pkz6RAxT+kRzWfpE2V/6RD9m+kSmbPpEDHP6RHN5+kTRf/pEN4b6RKaM+kQMk/pEc5n6RNmf
+kQ/pvpEpqz6RAyz+kRqufpE0b/6RD/G+kSmzPpEDNP6RHPZ+kTZ3/pEP+b6RKbs+kQM8/pE
avn6RNn/+kQ/BvtEpgz7RAQT+0RzGftE2R/7RDcm+0SmLPtEBDP7RGo5+0TZP/tEN0b7RJ5M
+0QEU/tEc1n7RNlf+0Q/ZvtEpmz7RAxz+0RzeftE2X/7RD+G+0SejPtEDJP7RGqZ+0TZn/tE
N6b7RJ6s+0QEs/tEarn7RNm/+0Q/xvtEnsz7RATT+0Rz2ftE2d/7RD/m+0Sm7PtEDPP7RGr5
+0TR//tENwb8RKYM/ERmE/xEcxn8RNkf/EQ3JvxEniz8RAQz/ERzOfxE0T/8RDdG/ESmTPxE
BFP8RGpZ/ETZX/xEN2b8RKZs/EQEc/xEann8RNF//EQ3hvxEnoz8RAST/ERqmfxE2Z/8RDem
/ESerPxEBLP8RGq5/ETRv/xEN8b8RJ7M/EQE0/xEatn8RNHf/EQ35vxEnuz8RATz/ERq+fxE
2f/8RDcG/USmDP1EDBP9RGoZ/UTRH/1ENyb9RKYs/UQMM/1Eczn9RNE//UQ3Rv1Enkz9RART
/URqWf1E2V/9RD9m/USmbP1EDHP9RGp5/UTZf/1EN4b9RJ6M/UQEk/1Ec5n9RNmf/UQ/pv1E
pqz9RAyz/URzuf1E2b/9RD/G/USmzP1EDNP9RHPZ/UTZ3/1EP+b9RKbs/UQM8/1Ec/n9RNn/
/UQ/Bv5Engz+RAwT/kRzGf5E2R/+RD8m/kSmLP5EBDP+RHM5/kTZP/5EP0b+RKZM/kQEU/5E
c1n+RNFf/kQ3Zv5Enmz+RAxz/kRzef5E0X/+RD+G/kSmjP5EDJP+RGqZ/kTZn/5EP6b+RKas
/kQMs/5Ec7n+RNm//kQ/xv5Epsz+RATT/kRz2f5E0d/+RD/m/kSm7P5EDPP+RHP5/kTZ//5E
Pwb/RJ4M/0QME/9Ecxn/RNkf/0Q/Jv9Epiz/RAwz/0RqOf9E2T//RD9G/0SmTP9EBFP/RGpZ
/0TZX/9EP2b/RJ5s/0QEc/9Eann/RNF//0Q/hv9Enoz/RAyT/0Rzmf9E0Z//RD+m/0SerP9E
BLP/RGq5/0TRv/9EN8b/RJ7M/0QE0/9Eatn/RNnf/0Q35v9Enuz/RAzz/0Rz+f9E2f//RBwD
AEVPBgBFggkARbkMAEXoDwBFIBMARU8WAEWGGQBFuRwARegfAEUcIwBFTyYARYYpAEW5LABF
6C8ARSAzAEVTNgBFhjkARbU8AEXsPwBFHEMARVNGAEWCSQBFtUwARehPAEUgUwBFU1YARYZZ
AEW1XABF6F8ARSBjAEVTZgBFgmkARbVsAEXsbwBFHHMARVd2AEWCeQBFtXwAReh/AEUggwBF
U4YARYaJAEW1jABF6I8ARRyTAEVPlgBFhpkARbWcAEXonwBFIKMARU+mAEWCqQBFtawAReyv
AEUcswBFT7YARYa5AEW5vABF7L8ARSDDAEVTxgBFgskARbXMAEXszwBFINMARVPWAEWC2QBF
udwARejfAEUg4wBFU+YARYbpAEW57ABF7O8ARSDzAEVT9gBFhvkARbn8AEXs/wBFIAMBRVMG
AUWGCQFFuQwBRewPAUUgEwFFUxYBRYIZAUW5HAFFLiABRSAjAUVTJgFFhikBRbksAUXsLwFF
IDMBRVM2AUWGOQFFuTwBRew/AUUgQwFFU0YBRYZJAUW5TAFF6E8BRSBTAUVTVgFFhlkBRblc
AUXsXwFFIGMBRU9mAUWGaQFFuWwBRehvAUUgcwFFU3YBRYZ5AUW5fAFF7H8BRSCDAUVPhgFF
hokBRbmMAUX9jwFFIJMBRU+WAUWGmQFFuZwBReyfAUUgowFFU6YBRYapAUW5rAFF7K8BRSCz
AUVTtgFFgrkBRbW8AUXsvwFFHMMBRVPGAUWGyQFFtcwBRezPAUUc0wFFT9YBRYbZAUW13AFF
7N8BRSDjAUVT5gFFhukBRbXsAUXs7wFFIPMBRVP2AUWG+QFFtfwBRej/AUUgAwJFTwYCRYYJ
AkW1DAJF6A8CRRwTAkVTFgJFhhkCRbUcAkXsHwJFHCMCRVMmAkWCKQJFtSwCRewvAkUcMwJF
TzYCRYI5AkW5PAJF7D8CRSBDAkVPRgJFgkkCRbVMAkXoTwJFIFMCRU9WAkWCWQJFtVwCRehf
AkUgYwJFU2YCRYJpAkW5bAJF6G8CRRxzAkVTdgJFgnkCRbV8AkXofwJFIIMCRVOGAkWCiQJF
tYwCReiPAkUckwJFT5YCRYKZAkW1nAJF6J8CRRyjAkVPpgJFgqkCRbWsAkXsrwJFHLMCRVO2
AkWCuQJFtbwCRey/AkUgwwJFT8YCRYLJAkW1zAJF6M8CRSTTAkVT1gJFitkCRcbcAkXs3wJF
HOMCRVPmAkWG6QJFuewCRejvAkUg8wJFU/YCRYb5AkW5/AJF7P8CRSADA0VTBgNFhgkDRbkM
A0XsDwNFIBMDRVMWA0WGGQNFuRwDRewfA0UgIwNFUyYDRYYpA0W5LANF7C8DRSAzA0VTNgNF
hjkDRbk8A0XsPwNFIEMDRVNGA0WGSQNFuUwDRexPA0UgUwNFU1YDRYZZA0W1XANF7F8DRSBj
A0VTZgNFhmkDRblsA0XsbwNFHHMDRVN2A0WGeQNFuXwDRex/A0UcgwNFU4YDRYaJA0W5jANF
7I8DRSCTA0VTlgNFhpkDRbWcA0XonwNFHKMDRVOmA0WGqQNFtawDReyvA0UcswNFU7YDRYa5
A0W5vANF6L8DRSDDA0VPxgNFhskDRbXMA0XszwNFINMDRU/WA0WG2QNFudwDRezfA0Ug4wNF
T+YDRYLpA0W17ANF6O8DRSDzA0VT9gNFgvkDRbX8A0Xo/wNFHAMERU8GBEWCCQRFtQwERegP
BEUcEwRFTxYERYIZBEW1HARF6B8ERSAjBEVPJgRFgikERbUsBEXsLwRFHDMERVM2BEWCOQRF
uTwEReg/BEUgQwRFT0YERYJJBEW1TARF6E8ERRxTBEVTVgRFjlkERbVcBEXoXwRFHGMERVNm
BEWCaQRFtWwERehvBEUccwRFT3YERYJ5BEW1fARF6H8ERRyDBEVThgRFgokERbWMBEXojwRF
IJMERU+WBEWCmQRFtZwEReyfBEUcowRFT6YERYKpBEW1rARF6K8ERRyzBEVPtgRFgrkERbm8
BEXovwRFHMMERU/GBEWCyQRFtcwERejPBEUg0wRFU9YERYbZBEW53ARF7N8ERSDjBEVP5gRF
gukERbnsBEXs7wRFIPMERU/2BEWC+QRFtfwERez/BEUgAwVFTwYFRYYJBUW5DAVF7A8FRSAT
BUVTFgVFhhkFRbkcBUXsHwVFICMFRVMmBUWGKQVFuSwFRewvBUUgMwVFUzYFRYY5BUW5PAVF
6D8FRSBDBUVTRgVFhkkFRblMBUXsTwVFIFMFRVNWBUWGWQVFuVwFRexfBUUgYwVFU2YFRYZp
BUW5bAVF7G8FRSBzBUVPdgVFhnkFRbl8BUXsfwVFIIMFRVOGBUWGiQVFtYwFReyPBUUgkwVF
U5YFRYaZBUW1nAVF7J8FRRyjBUVTpgVFhqkFRbmsBUXorwVFHLMFRVO2BUWGuQVFtbwFRey/
BUUcwwVFT8YFRYbJBUW5zAVF6M8FRSDTBUVP1gVFhtkFRbXcBUXs3wVFHOMFRU/mBUWC6QVF
tewFRejvBUUc8wVFU/YFRYb5BUW5/AVF6P8FRRwDBkVPBgZFhgkGRbUMBkXsDwZFHBMGRVMW
BkWCGQZFtRwGRewfBkUcIwZFUyYGRYIpBkW1LAZF7C8GRRwzBkVPNgZFhjkGRbU8BkXsPwZF
HEMGRU9GBkWCSQZFtUwGRehPBkUcUwZFU1YGRYZZBkW5XAZF</AssayXData><AssayYData Points="900">6tALQCH+C0BZJQxA7iIMQFITDEAKGQxAHjQMQM+lDEBaYgxAi4AMQBm3DECb2gxACasMQF3B
DEA5wQxAU6QMQFyFDEDXggxAT9MMQHmtDEDzywxA5+YMQKbDDEBE9QxA6sgMQDmgDEDhnwxA
6dcMQHnlDEDttgxAUyoNQHvYDEBH+wxAkvUMQF/cDEAEzgxACMoMQOzsDEAaxwxAcOAMQKIf
DUCC7wxA5/YMQBgUDUCpIQ1A8hMNQOryDEBpHw1ApKIMQK3bDEDS0AxAHfIMQKPQDEAryAxA
wBcNQKXpDECEMA1Aot8MQJYCDUDr+wxAhiENQLA0DUCm/gxAwBMNQFIeDUAn+wxAf/4MQN0v
DUAU7AxAVhMNQHVSDUAPIA1AUQUNQEnVDEB0MQ1Aa+wMQLzkDEDdbg1AmUYNQNX/DEAT5wxA
leUMQFD5DECLJA1AzQoNQHspDUB3Rw1ACeUMQBtVDUB6MQ1A5mkNQGv0DEAD9wxAJikNQNX0
DEBMGA1A8uEMQEcrDUC4Ew1A8Q4NQPnvDECnVw1A2HoNQLEkDUCDWw1AfS0NQMnxDEAF1wxA
6lkNQK5eDUDOEg1AdCkNQC0YDUBuLw1A7UQNQFI6DUB2Ug1ALmcNQHjzDEDTTQ1Az/gMQD6K
DUBETA1A+1MNQH9eDUB7Vg1AF0oNQDpdDUANEg1A9VoNQJMWDUCzSA1AbTANQMiSDUDY+AxA
pjINQOk5DUApPg1APD0NQMHoDEAAog1AIiINQDZxDUDoPw1AQEcNQIcgDUDnbA1Adl4NQEda
DUAPQQ1AxkINQM86DUBZIw1AxEENQKVSDUA3Lw1AqSENQIdCDUDWNg1AElANQEx4DUC3kw1A
U1ANQLxODUDGQw1ADhcNQAZlDUAbKw1Ae1sNQI11DUCWFg1AKFUNQMx8DUD5WA1AIYENQJJg
DUCbXg1Aiv0MQBCEDUACaA1ACH0NQKI/DUAXLQ1AGGMNQPqSDUBxLQ1A9HYNQJ1XDUBm9gxA
w0UNQAcnDUBJYw1AJz8NQElcDUCDgQ1ApIUNQAJdDUBtXw1AYmYNQH+ADUDGTA1Ae0gNQAVK
DUAzpA1A0XANQLl8DUAK+wxAzWwNQJlsDUDGvw1Ak1UNQOp3DUBNGA1AfWwNQLeCDUBuog1A
o3QNQLqSDUDQlw1AW50NQN51DUCUcw1ACS8NQPmVDUBQkQ1A8aMNQFTEDUD5iw1AWUQNQH1g
DUANfg1AM3sNQPmVDUAyhQ1A53ENQNRRDUChrA1AXXkNQJ6+DUDujA1A/XMNQOyZDUCqaw1A
blMNQDWODUCVlg1A3YYNQGydDUAQgQ1AJacNQB2aDUDUaA1AGpsNQKNvDUCKlw1Ann8NQGeb
DUAfzA1ApJsNQI1MDUARdQ1AoUwNQKnGDUA4gw1AHYkNQIGfDUAyZg1AWbwNQNxqDUCPlQ1A
GLcNQESTDUB7cg1Awa0NQO63DUCnnw1AspgNQD5hDUBFyg1AjcANQHi4DUBcpg1A/OkNQPBn
DUAGtw1AX44NQHN7DUCQqA1Am58NQGtoDUAYag1A1NENQB7WDUAurg1A1JQNQHyaDUCPzQ1A
ErYNQEyXDUDkvQ1Ao90NQF9fDUD0cg1AjJYNQB2nDUD2/A1AWoINQLfdDUDNow1ARgAOQJ2l
DUB35g1AvMANQFauDUDEig1A0awNQM21DUAXyA1AO9INQBmFDUBxlw1APaUNQIqvDUDVag1A
e9ANQNduDUAajw1AYp8NQFLRDUCcvA1AvOMNQN5/DUD8bw1A//wNQMW/DUDV0Q1AX4oNQOW/
DUBvxw1AxpwNQFLVDUBcrQ1ApqYNQBq1DUCqxw1AA8YNQL2eDUAEfQ1A0rkNQGPUDUCRpg1A
Q7wNQN2ZDUBsvw1Ant4NQG6LDUDA3A1AjcQNQAbLDUBGzg1ACLkNQCfZDUDujw1AWecNQIzf
DUDkbA1AShkOQKTODUClAQ5ADqwNQHr5DUDSHw5ATeMNQDHaDUB7yQ1A28oNQHfsDUBqzw1A
Rf0NQK3yDUA/oQ1AmuINQKbaDUA98g1Ab38NQKizDUBB3Q1ATbYNQMbEDUD48A1A5KsNQKUL
DkB13A1A87ANQDwRDkDBDQ5AY7kNQOrjDUBeBw5AYfoNQJngDUCS7w1AWMINQJ/WDUDRRA5A
HeMNQGv/DUAeHQ5Au/ANQHroDUAi2A1AFfkNQEH4DUBCAw5ActsNQN/EDUBC7A1ASrwNQMwC
DkAE+Q1A/NINQGmoDUAHsg1AXDIOQCsIDkA6+g1AtC4OQBfsDUDeAw5AhSEOQOvqDUBxNw5A
OB4OQOUfDkBO+A1AIb8NQMPEDUAU+g1AeAEOQHo2DkAjDA5A18sNQLgaDkCr+w1AegAOQGre
DUDZ3w1AAzEOQJEQDkAlDQ5ATOsNQNb1DUBUQg5A8i8OQAMoDkC/Ew5AsAEOQOP1DUD9Dg5A
Kv8NQOUbDkA0LQ5ASCsOQCkJDkDtHA5A5Q0OQJc1DkCIAA5AZQwOQCUCDkB/7w1AkC8OQAP4
DUCU7Q1AzzwOQHPyDUClEg5Asd4NQFAUDkDNaA5AFucNQFQLDkAdKw5ACRIOQPIpDkDfBA5A
fHAOQG/kDUC0AA5AQ/ANQFfIDUCyIg5AHO0NQDoBDkDbMw5Ak/8NQM9RDkBSEA5AajkOQHUq
DkBYCg5AkCYOQLT7DUAAKw5AyCsOQKNEDkDUXQ5A3foNQG4UDkAYNA5AoyAOQE1YDkC5GA5A
7f4NQHAHDkDe2g1ACyIOQOgbDkBbJw5AODAOQCj/DUD2OA5AU9INQGw5DkCDag5AD10OQJzb
DUAUFA5AzxkOQOkLDkB66g1AU1cOQNdqDkAe+A1AkjEOQIU+DkDAew5AqvkNQHw8DkBMGg5A
pUcOQG0uDkCBbQ5AoSYOQBxTDkC4mg5ATA8OQAg3DkB7TA5A74YOQNZQDkDiQA5AmgwOQE1R
DkBoHg5ApFsOQKYwDkAvNQ5A1MsNQL0gDkDwEw5AOjgOQF09DkDtYg5AmEsOQE4gDkAHUQ5A
N3wOQA1gDkDYBw5AxjcOQHUHDkAyVg5AW0sOQDZyDkCobw5ApnIOQCQcDkAfgw5AtFMOQN8b
DkAKTg5AKUMOQPh2DkDfFQ5Ap5EOQJtZDkATLQ5AAzYOQN82DkCjNA5Aam8OQOc4DkAzRg5A
J0wOQJ5/DkBhOw5A1WUOQHQ+DkDehQ5ANF8OQE2vDkAKQg5AXjgOQBNIDkDoVA5Ac0MOQOR3
DkA4UQ5A1EIOQHlFDkDqWw5A1iIOQMl4DkCHZQ5ARm4OQCCPDkD1Wg5AKmgOQDkiDkC5gw5A
olQOQBCPDkA3RQ5AXHgOQMVvDkBocA5AI04OQERnDkAVgA5AqJwOQCh3DkAEcw5AqIAOQI9o
DkDtdw5AKmoOQLSIDkBRSA5ACWcOQPlHDkBDoQ5AYbYOQD2nDkA5Vw5AP5AOQJmeDkAtmw5A
NZsOQNhYDkAFrQ5AL10OQM5sDkAbjw5A0HgOQAOBDkAGqg5AcmQOQIyXDkDsYg5AJp0OQARu
DkBFXg5AbWcOQCGBDkBbhA5AAKgOQPdVDkB7sA5AxYMOQCd1DkAAbg5AF5MOQNB9DkBvkQ5A
+Y4OQEiQDkAVoA5AxYMOQEmuDkCefw5A3H4OQACGDkBTzw5AuJAOQNpxDkDIWw5AnLgOQMax
DkDksQ5AbXcOQNptDkC5gw5ABKEOQIyZDkC6kg5A75IOQKG5DkDBBA9A3p4OQKGeDkCY0w5A
vnsOQN9GDkD5hg5Aio8OQB9vDkAHjA5AIokOQHCaDkAZ2w5Ab48OQGigDkCdlQ5APP8OQKGe
DkCnhg5AcboOQH2ODkDuwA5AonYOQMW2DkDylQ5A9rsOQHeQDkAMug5AwLEOQMmkDkA/yQ5A
zqUOQP+gDkDy4Q5AvaUOQGmDDkAKwA5Af8MOQEilDkCOBQ9Aj6wOQKtUDkBExg5AvdMOQHWk
DkBM7A5A4bMOQN9uDkDa/g5Ac38OQDBxDkA73g5AQ4wOQDl9DkDHrQ5AN38OQFO1DkDBFw9A
ctIOQH6uDkDjsQ5ANfIOQNq8DkAP5g5A6qIOQLy8DkDr4g5ARdsOQKwFD0Ap2w5Ad90OQDC8
DkBJ8g5ABrgOQOnKDkCgyw5AwbUOQO2pDkAoAA9ABKkOQKMJD0AZww5ALN4OQDAWD0BIrQ5A
3KIOQMrIDkCu2A5AiecOQHbvDkDlvA5AzOUOQMXRDkD+Bg9AqhgPQPHMDkAkqw5A+OMOQJ/l
DkC42g5AO/wOQAwQD0A+yA5AM6AOQOnNDkB5qQ5AzOMOQIymDkAtCQ9AzfUOQDLfDkBSBA9A
ofIOQDIHD0CawA5A2SAPQCjADkDCxA5AILYOQIQCD0B+2A5AldQOQAflDkCc6Q5ATskOQJDm
DkAx4w5AiQYPQLUED0CU/g5ANg8PQCgMD0AGEg9Aq/YOQKPGDkBYHQ9AA/sOQMYDD0ABOw9A
ieUOQNHrDkA03w5AhvgOQL3HDkBe9g5APuwOQF3YDkCN4Q5A4BMPQEw7D0DfBA9Arr4OQFb3
DkCNOg9AlAQPQLMVD0BmDQ9A09wOQLQMD0Cq0w5A5/wOQFYDD0Df5Q5A+woPQJbsDkCRHw9A
MR8PQJI+D0Ax4A5AaP4OQA5ZD0AK/g5AlQsPQM0xD0A14A5AQhEPQFYYD0DsBw9AcBAPQKUc
D0CLCg9AoRkPQO0oD0Bt/w5AzSIPQGkTD0B+RA9A2v4OQBUKD0CyAw9ASUMPQMb+DkBGHw9A
iDoPQJsND0BD+A5AB/0OQKxwD0A1DA9ApT4PQBU5D0AwNg9A</AssayYData></Step><Step><CommonData><SampleLocation>11</SampleLocation><SampleID></SampleID><SampleGroup></SampleGroup><SampleInfo></SampleInfo><SampleRow>C</SampleRow><SamplePlate>1</SamplePlate><WellType>REGENERATION</WellType><Concentration>-1</Concentration><ConcentrationUnits>µg/ml</ConcentrationUnits><MolarConcentration>-1</MolarConcentration><MolarConcUnits>nM</MolarConcUnits><MolecularWeight>-1</MolecularWeight><Temperature>28</Temperature><StartTime>2598796</StartTime><AssayTime>5</AssayTime></CommonData><FlowRate>1000</FlowRate><StepType>KREGENERATION</StepType><StepName>Regeneration</StepName><StepStatus>OK</StepStatus><ActualTime>5.00005</ActualTime><CycleTime>0.2</CycleTime><AssayXData Points="25">7F8GRRtjBkVSZgZFhmkGRblsBkXobwZFH3MGRU52BkWCeQZFtXwGReh/BkUfgwZFToYGRYaJ
BkW5jAZF6I8GRR+TBkVSlgZFhpkGRbmcBkXsnwZFH6MGRVKmBkWGqQZFuawGRQ==</AssayXData><AssayYData Points="25">X/IawI8ML8A0lznANtpAwD5NRsAUtUrAtVVOwM0UUcBJBlTAX/BVwDAiWMAFLlrA6KhbwEEi
XcAgoV7A8/FfwOz7YMA/6mHAf4VjwLRbZMD0SGXAy1NmwBTPZsDUmWfAFudnwA==</AssayYData></Step><Step><CommonData><SampleLocation>12</SampleLocation><SampleID></SampleID><SampleGroup></SampleGroup><SampleInfo></SampleInfo><SampleRow>C</SampleRow><SamplePlate>1</SamplePlate><WellType>NEUTRALIZATION</WellType><Concentration>-1</Concentration><ConcentrationUnits>µg/ml</ConcentrationUnits><MolarConcentration>-1</MolarConcentration><MolarConcUnits>nM</MolarConcUnits><MolecularWeight>-1</MolecularWeight><Temperature>28</Temperature><StartTime>2615069</StartTime><AssayTime>5</AssayTime></CommonData><FlowRate>1000</FlowRate><StepType>KREGENERATION</StepType><StepName>Regeneration</StepName><StepStatus>OK</StepStatus><ActualTime>4.99907</ActualTime><CycleTime>0.2</CycleTime><AssayXData Points="25">7K8GRRuzBkVOtgZFgrkGRbW8BkXovwZFG8MGRU7GBkWGyQZFucwGRezPBkUb0wZFTtYGRYLZ
BkW53AZFGeAGRR/jBkVO5gZFgukGRbXsBkXs7wZFG/MGRU72BkWC+QZFtfwGRQ==</AssayXData><AssayYData Points="25">nFdTP9FeWz8dtmU/28FuP8pwdT94Wns/osV+P29zgT/HYYM/RO6DP0idhT8uAYc/rY2IP/6H
iT/wloo/gHqLPw8wjD9+Po0/DmCNP641jj8n7Y4/3i2PP0/gjz+4wZA/T7GQPw==</AssayYData></Step><Step><CommonData><SampleLocation>11</SampleLocation><SampleID></SampleID><SampleGroup></SampleGroup><SampleInfo></SampleInfo><SampleRow>C</SampleRow><SamplePlate>1</SamplePlate><WellType>REGENERATION</WellType><Concentration>-1</Concentration><ConcentrationUnits>µg/ml</ConcentrationUnits><MolarConcentration>-1</MolarConcentration><MolarConcUnits>nM</MolarConcUnits><MolecularWeight>-1</MolecularWeight><Temperature>28</Temperature><StartTime>2631187</StartTime><AssayTime>5</AssayTime></CommonData><FlowRate>1000</FlowRate><StepType>KREGENERATION</StepType><StepName>Regeneration</StepName><StepStatus>OK</StepStatus><ActualTime>4.99907</ActualTime><CycleTime>0.2</CycleTime><AssayXData Points="25">6P8GRRsDB0VOBgdFfgkHRbEMB0XoDwdFPBMHRU4WB0V+GQdFtRwHRegfB0UbIwdFSiYHRYIp
B0W1LAdF6C8HRRczB0VKNgdFgjkHRbE8B0XoPwdFG0MHRU5GB0V+SQdFsUwHRQ==</AssayXData><AssayYData Points="25">j75AwKdwT8CV41XASQlawOuwXMBPml7AhfhgwJ8IYsB9QmPAEQplwCbRZcAIe2bA2k5nwANe
aMAaRWnAzclpwHdmasDhZWvAoL5rwFtebMC3xGzAU0ttwPX4bcDs9G3AVzRuwA==</AssayYData></Step><Step><CommonData><SampleLocation>12</SampleLocation><SampleID></SampleID><SampleGroup></SampleGroup><SampleInfo></SampleInfo><SampleRow>C</SampleRow><SamplePlate>1</SamplePlate><WellType>NEUTRALIZATION</WellType><Concentration>-1</Concentration><ConcentrationUnits>µg/ml</ConcentrationUnits><MolarConcentration>-1</MolarConcentration><MolarConcUnits>nM</MolarConcUnits><MolecularWeight>-1</MolecularWeight><Temperature>28</Temperature><StartTime>2647282</StartTime><AssayTime>5</AssayTime></CommonData><FlowRate>1000</FlowRate><StepType>KREGENERATION</StepType><StepName>Regeneration</StepName><StepStatus>OK</StepStatus><ActualTime>4.99907</ActualTime><CycleTime>0.2</CycleTime><AssayXData Points="25">5U8HRRRTB0VLVgdFe1kHRa5cB0XlXwdFFGMHRUtmB0V7aQdFrmwHReFvB0UUcwdFS3YHRXt5
B0WufAdF4X8HRRSDB0VHhgdFf4kHRbKMB0XhjwdFHJMHRU+WB0V7mQdFrpwHRQ==</AssayXData><AssayYData Points="25">Yh5fPxnuZz+CAHI/gM95P62Hfz8rVII/u+6EP6+phj8WZ4g/81mKP19ciz+U74w/ru6NP+gU
jz8xuI8/kK6QP4fakT9VLJI/zEuTP7gVlD9Ip5Q/1HOVP+vZlT+vPJc/EIKWPw==</AssayYData></Step><Step><CommonData><SampleLocation>11</SampleLocation><SampleID></SampleID><SampleGroup></SampleGroup><SampleInfo></SampleInfo><SampleRow>C</SampleRow><SamplePlate>1</SamplePlate><WellType>REGENERATION</WellType><Concentration>-1</Concentration><ConcentrationUnits>µg/ml</ConcentrationUnits><MolarConcentration>-1</MolarConcentration><MolarConcUnits>nM</MolarConcUnits><MolecularWeight>-1</MolecularWeight><Temperature>28</Temperature><StartTime>2663402</StartTime><AssayTime>5</AssayTime></CommonData><FlowRate>1000</FlowRate><StepType>KREGENERATION</StepType><StepName>Regeneration</StepName><StepStatus>OK</StepStatus><ActualTime>4.99907</ActualTime><CycleTime>0.2</CycleTime><AssayXData Points="25">4Z8HRSWjB0VDpgdFd6kHRa6sB0XdrwdFObMHRUe2B0V7uQdFrrwHReG/B0UUwwdFR8YHRXfJ
B0WuzAdF4c8HRRTTB0VD1gdFd9kHRarcB0Xh3wdFFOMHRUPmB0V36QdFquwHRQ==</AssayXData><AssayYData Points="25">XExDwNFZUMArRFbAtuRZwIeAXMDkQF7AySdgwKkaYcDrZ2LAMwljwINjZMC5WGXAix9mwCR1
ZsCoeWfAowZowOaNaMCtJmnAZrdpwJodasBQrWrAki5rwEwNa8Dkr2vAfulrwA==</AssayYData></Step><Step><CommonData><SampleLocation>12</SampleLocation><SampleID></SampleID><SampleGroup></SampleGroup><SampleInfo></SampleInfo><SampleRow>C</SampleRow><SamplePlate>1</SamplePlate><WellType>NEUTRALIZATION</WellType><Concentration>-1</Concentration><ConcentrationUnits>µg/ml</ConcentrationUnits><MolarConcentration>-1</MolarConcentration><MolarConcUnits>nM</MolarConcUnits><MolecularWeight>-1</MolecularWeight><Temperature>28</Temperature><StartTime>2679666</StartTime><AssayTime>5</AssayTime></CommonData><FlowRate>1000</FlowRate><StepType>KREGENERATION</StepType><StepName>Regeneration</StepName><StepStatus>OK</StepStatus><ActualTime>4.99907</ActualTime><CycleTime>0.2</CycleTime><AssayXData Points="25">3e8HRRDzB0VD9gdFc/kHRar8B0Xd/wdFEAMIRUMGCEVzCQhFqgwIRd0PCEUQEwhFPxYIRXMZ
CEWqHAhF3R8IRRAjCEVsJghFcykIRaosCEXdLwhFEDMIRUM2CEVzOQhFpjwIRQ==</AssayXData><AssayYData Points="25">TrFzP12TfD/qXYI/W36GPwEMij8uWow/wM+OP7itkD9sdJI/fwSVP3+WlT9PLZc/IfqXPy70
mD/X8Jk/R2WbP9wlnD+YdJw/0EidP5u6nj9RF58/tJqfP+dNoD/psqA/cVmhPw==</AssayYData></Step><Step><CommonData><SampleLocation>1</SampleLocation><SampleID></SampleID><SampleGroup></SampleGroup><SampleInfo></SampleInfo><SampleRow>C</SampleRow><SamplePlate>1</SamplePlate><WellType>BUFFER</WellType><Concentration>-1</Concentration><ConcentrationUnits>µg/ml</ConcentrationUnits><MolarConcentration>-1</MolarConcentration><MolarConcUnits>nM</MolarConcUnits><MolecularWeight>-1</MolecularWeight><Temperature>28</Temperature><StartTime>2694352</StartTime><AssayTime>30</AssayTime></CommonData><FlowRate>1000</FlowRate><StepType>BASELINE</StepType><StepName>Baseline</StepName><StepStatus>OK</StepStatus><ActualTime>30.004</ActualTime><CycleTime>0.2</CycleTime><AssayXData Points="150">2T8IRQhDCEU7RghFc0kIRaJMCEXZTwhFDFMIRT9WCEVzWQhFplwIRdlfCEUIYwhFO2YIRW9p
CEWibAhF1W8IRQxzCEU7dghFb3kIRaJ8CEXVfwhFDIMIRT+GCEVviQhFoowIRdmPCEUMkwhF
O5YIRX+ZCEWmnAhF2Z8IRQijCEU7pghFc6kIRaasCEXVrwhFCLMIRTu2CEVzuQhForwIRdW/
CEUIwwhFO8YIRXPJCEWizAhF1c8IRQzTCEU71ghFb9kIRaLcCEXV3whFDOMIRTvmCEVz6QhF
ouwIRdnvCEUI8whFO/YIRc35CEWi/AhF1f8IRQgDCUU/BglFbwkJRaIMCUXVDwlFCBMJRWAW
CUVvGQlFqhwJRdUfCUUdIwlFOyYJRXMpCUWmLAlF1S8JRQgzCUU7NglFbzkJRaI8CUXdPwlF
DEMJRTtGCUVzSQlFpkwJRdlPCUUMUwlFP1YJRXNZCUWmXAlF2V8JRQxjCUU/ZglFc2kJRaZs
CUXZbwlFDHMJRT92CUVzeQlFpnwJRdV/CUUhgwlFP4YJRXOJCUWijAlF2Y8JRW+TCUU/lglF
c5kJRaacCUXZnwlFCKMJRT+mCUVzqQlFpqwJRdmvCUUIswlFP7YJRXO5CUWmvAlF2b8JRQzD
CUU/xglFrMkJRabMCUXVzwlFDNMJRTvWCUVz2QlFptwJRdnfCUUM4wlFO+YJRXPpCUWm7AlF
2e8JRQjzCUU/9glFc/kJRab8CUXV/wlFCAMKRT8GCkVvCQpFpgwKRdkPCkUMEwpFOxYKRW8Z
CkW2HApF</AssayXData><AssayYData Points="150">mHSnP3sLqD9N56g/4deoP+FqqT9vfKk/Gd6pP7wQqj/Puao/yN6qP37Aqj+jSKs/1MOrPxYT
qz+x1as/XN+rP08nrD8d7qs/1o2sP9f5rD8gAq0/WuKsP9XIrT+Rjq0/4aOtPyGirT9H/q0/
GieuP3Jfrj8gaa4/Go2uPwuPrj/Fva4/M/+uP4rsrz8PaK8/9IqvP+wQsD/5GLA/LTuwPxIO
sD8tH7A/vFuwP+xTsD9SGrA/xLqwP4WVsD9n2LA/rsmwP/nhsD+Ny7A/1hqxPwqZsT/KMLI/
LpixP1AHsj936LE/6UKyP5qhsT8mLrI/7VuyPxpOsj8dq7I/ifGyP37osj/HrbI/2EKzP1Qe
sz/s17I/HFWzP4F6sz8gOLM/NDOzP/XUsz+TuLM/efKzP0rasz8MSLQ/BZq0P/dVtD/mYrQ/
E9ezP640tD/idbQ/M8O0PzxftT/2jbQ/BBy1PwLNtD8QCrU/IYe1P1jXtD//rbQ/JqC1P8xy
tT8af7U/T761P2hXtT8q7LU/qee1PzYPtj822LU/URG2P4RttT8g3bU/DFW2P55Jtj/Bx7Y/
Yae2P+O2tj8yybY/DNC2P7v2tj+7OLY/sT+3P+mntj9K+7Y/unm3Pyl3tz9R67Y/eBy3P0yR
tz8l2bc/f6S3P7oitz+8Dbg/Wyu4P2XWtz/e7rc/Nre3P2Chtz+wsbg/OYG3Px6PuD+4RLg/
aRK4P0dXuD/Tybg/ZZy4P3b3uD8Ufrg/fsC4P7u5uD/P7Lg/xaW4Pzo3uT8atLg/yoK4Pyp6
uT/LE7k/</AssayYData></Step><Step><CommonData><SampleLocation>6</SampleLocation><SampleID>10E8</SampleID><SampleGroup></SampleGroup><SampleInfo></SampleInfo><SampleRow>C</SampleRow><SamplePlate>1</SamplePlate><WellType>KLOAD</WellType><Concentration>10</Concentration><ConcentrationUnits>µg/ml</ConcentrationUnits><MolarConcentration>-1</MolarConcentration><MolarConcUnits>nM</MolarConcUnits><MolecularWeight>-1</MolecularWeight><Temperature>28</Temperature><StartTime>2731583</StartTime><AssayTime>80</AssayTime></CommonData><FlowRate>1000</FlowRate><StepType>LOADING</StepType><StepName>Loading</StepName><StepStatus>OK</StepStatus><ActualTime>79.9981</ActualTime><CycleTime>0.2</CycleTime><AssayXData Points="400">7B8KRRcjCkVKJgpFgikKRbUsCkXoLwpFGzMKRU42CkWCOQpFtTwKReQ/CkUXQwpFTkYKRX5J
CkW1TApF6E8KRRdTCkVOVgpFglkKRbVcCkXoXwpFG2MKRU5mCkWCaQpFtWwKReRvCkUbcwpF
TnYKRYJ5CkWxfApF6H8KRRuDCkVOhgpFfokKRbWMCkXojwpFG5MKRU6WCkWCmQpFtZwKReif
CkUXowpFSqYKRX6pCkW1rApF5K8KRRuzCkVOtgpFgrkKRbW8CkXovwpFF8MKRU7GCkWCyQpF
tcwKReTPCkUb0wpFStYKRX7ZCkW93ApF6N8KRRfjCkVK5gpFfukKRbHsCkXk7wpFG/MKRUr2
CkV++QpFsfwKReT/CkUbAwtFSgYLRYIJC0W1DAtF5A8LRRcTC0VKFgtFghkLRbEcC0XkHwtF
FyMLRUomC0V+KQtFsSwLReQvC0UXMwtFSjYLRX45C0W1PAtF5D8LRRdDC0VKRgtFfkkLRbFM
C0XkTwtFF1MLRUpWC0V+WQtFtVwLReRfC0UXYwtFSmYLRYJpC0WxbAtF5G8LRRdzC0VKdgtF
fnkLRbF8C0XkfwtFF4MLRUqGC0V+iQtFsYwLReSPC0UXkwtFSpYLRX6ZC0W1nAtF5J8LRRej
C0VKpgtFfqkLRbGsC0XorwtFF7MLRUq2C0WCuQtFsbwLReS/C0UXwwtFTsYLRX7JC0W1zAtF
6M8LRRfTC0VK1gtFgtkLRbXcC0Xo3wtFG+MLRU7mC0WC6QtFtewLRejvC0Ub8wtFTvYLRYL5
C0W1/AtF6P8LRRsDDEVOBgxFggkMRbUMDEXoDwxFGxMMRU4WDEWCGQxFsRwMRegfDEUXIwxF
TiYMRYIpDEW1LAxF6C8MRRszDEVONgxFfjkMRbU8DEXoPwxFG0MMRSNHDEWiSQxF+kwMRehP
DEUbUwxFTlYMRYJZDEW1XAxF6F8MRRdjDEVOZgxFgmkMRbVsDEXkbwxFF3MMRU52DEWCeQxF
sXwMReR/DEUbgwxFToYMRYKJDEW1jAxF5I8MRRuTDEVOlgxFt5kMRbGcDEXknwxFF6MMRU6m
DEWCqQxFsawMReivDEUbswxFTrYMRYK5DEW1vAxF6L8MRRvDDEVOxgxFgskMRbXMDEVr0AxF
F9MMRU7WDEV+2QxFtdwMReTfDEUb4wxFSuYMRX7pDEWx7AxF5O8MRRvzDEVO9gxFfvkMRbH8
DEXk/wxFFwMNRUoGDUWCCQ1FsQwNReQPDUUbEw1FShYNRYIZDUW1HA1F6B8NRRcjDUVOJg1F
gikNRbUsDUXkLw1FFzMNRUo2DUV+OQ1FsTwNReg/DUUXQw1FTkYNRYZJDUWxTA1F5E8NRRtT
DUVOVg1FllkNRbFcDUXkXw1FG2MNRUpmDUV+aQ1FtWwNReRvDUUXcw1FTnYNRX55DUW1fA1F
5H8NRReDDUVKhg1FfokNRcWMDUXkjw1FG5MNRUqWDUV+mQ1FtZwNReSfDUUXow1FSqYNRX6p
DUWxrA1F5K8NRRezDUVKtg1FfrkNRbG8DUXovw1FG8MNRUrGDUV+yQ1FscwNReTPDUUX0w1F
TtYNRYLZDUWx3A1F6N8NRR/jDUVO5g1FgukNRbXsDUXo7w1FG/MNRU72DUWC+Q1FtfwNRej/
DUUbAw5FTgYORYIJDkW1DA5F6A8ORRsTDkVOFg5FghkORbUcDkXkHw5FGyMORU4mDkV+KQ5F
tSwORegvDkUbMw5FTjYORYY5DkW1PA5F6D8ORRtDDkVORg5FgkkORbFMDkXoTw5FG1MORUpW
DkWCWQ5FsVwORehfDkUbYw5FTmYORYJpDkW1bA5F5G8ORRtzDkVOdg5FfnkORbV8DkXofw5F
G4MORU6GDkWCiQ5FtYwOReiPDkUbkw5FSpYORYKZDkW1nA5F6J8ORRejDkVOpg5FgqkORbWs
DkXorw5FG7MORUq2DkWCuQ5FtbwORei/DkUXww5FSsYORX7JDkXqzA5F5M8ORRvTDkVO1g5F
gtkORbHcDkXo3w5FF+MORU7mDkV+6Q5FsewORejvDkUb8w5Fc/YORX75DkW1/A5F5P8ORRsD
D0VOBg9FggkPRbEMD0XoDw9FFxMPRXsWD0V+GQ9FsRwPRQ==</AssayXData><AssayYData Points="400">+1u5P2fRuj+E7bs/jeO8P1yqvT+EpL4/XXS/P+NswD8oicE/LcnCPzxzwz90e8Q/W3fFP5Zv
xj/hMcc/vKHIPwIsyT/Z/sk/wdvLPzxDzD9I68w/fHHOPwYCzz/6j88/mNDQP2hs0T/VUdI/
5OPTP06T1D8bPNU/T5/VP0g21z+pm9c/RrTYP1b62D/GJto/9n7aP4Oj2z+TU9w/unjdP+qP
3T+x1N4/rMjfP+j/4D+IUOE/ybzhP39x4j+Cj+M/RrnjPxF85D8q4OQ/o1bmP6nq5j8Hr+c/
acPnP0J96D+hnuk/ZLzpP35/6j9uSus/qH/rPwlo7D86zew/9CXtP+t97j9mEe8/8R3vP8Zq
8D8HqO8/UvTwP4Sg8D+O9PE/6ibyP73I8j9OfPM/gYn0P9Zg9D/X0PQ/ZvX0P0wm9j+8M/Y/
0Jz2P4vm9j8VAvg/ZhD4P8ze+D8ek/k/6Sz5P7Vn+T/2d/o/v+H6P3/q+j/dsvs/fv77P8EN
/D8cvP0/Pxf+PxI//j8s4/0/pqb+P1EO/z893f4/UXH/P95CAEC2zv8/9SIAQEnvAEBxnwBA
fuQAQNgkAUDyPgFA7oEBQJGkAUD2tgFASEICQDgZAkC0OAJAxgsCQIyyAkDqfAJAZpoCQKr8
AkCuPQNADHwDQM6LA0B3rwNA9aADQMbuA0AZ7ANAFzMEQH9KBEB7YwRAfXUEQHAVBUDBAwVA
xhAFQP5aBUDt9ARAKFsFQISMBUDqqwVAtrIFQIbiBUCjQwZAWToGQLdaBkAVaAZAfHwGQO2s
BkAP2AZAowIHQMMMB0B2PgdAaUAHQOBhB0DrigdAkHEHQEbIB0Ad2QdAI8sHQAkqCECqIQhA
ZuQHQH8cCEDhRghAHKAIQEi9CEC0lwhA1v0IQEO/CEAJAwlAmU4JQA4BCUAcSAlAhFEJQAGI
CUC6pAlAfsoJQCyWCUBkFgpAIw4KQG4BCkBpNApAPCQKQLxqCkAXNApATo4KQJq+CkDXwApA
4I0KQH3lCkDJAQtAoT4LQE8xC0D7MwtAFGkLQMNNC0DSQwtAO3wLQP/bC0C1mQtA6eMLQIQj
DEAb2QtAEQ8MQBglDEBNBwxAzj8MQFhuDECbZwxAyBkMQMHIDEBsigxArpEMQLuHDEBQ9wxA
8NEMQM4NDUBM9wxA6joNQJOMDUDk+wxAvVkNQLlfDUCpUg1AXp0NQD/iDUCuvA1A3esNQJLD
DUDkjw1AnOINQEIJDkBdQQ5AsDUOQCM4DkAicA5A6ksOQBKtDkD0fQ5AiqEOQOuDDkCdxg5A
V8IOQPTIDkAHzw5Ar/EOQJIAD0BF+Q5AFgoPQPo1D0DZPg9A/lQPQH5zD0BULw9AiXgPQHCN
D0DeWg9Aw6IPQIWeD0BQyQ9Af8kPQDXRD0AaEhBAyfwPQE/lD0AgQBBAWuUPQLJFEEAeLxBA
000QQPdsEEAskxBAgZYQQLCaEEAWVxBAQo4QQEmEEECljRBApKUQQI7BEEB45RBAtvEQQBgS
EUAQ8xBAFCoRQIVgEUCPNxFA/lARQHFFEUCONRFAlDwRQDUwEUCQchFACqoRQP5cEUALghFA
qqERQCS9EUDvtBFAurwRQJIYEkCL3hFAzeoRQPgHEkA95xFAzsMRQI82EkBcDxJALTwSQK9G
EkDNOBJAbiASQEpMEkDcfRJAUYISQM2dEkD0dxJAJpsSQE6EEkBR1xJA9qYSQOuSEkDc8xJA
C9sSQDmpEkB+7RJA1QUTQPL9EkBOpxJAdmQTQKcqE0DIdxNA0UoTQFkYE0BZUBNArVgTQP9E
E0D2VhNAJXgTQD9mE0BGghNAd6UTQK11E0CC2BNAFmsTQMugE0Cv3xNA8r0TQImtE0B3zBNA
6eUTQDXIE0ByBxRALrMTQDcvFEDo+RNAphAUQPMPFEALKhRALU8UQEaFFEBoORRAGDUUQNqL
FEDmjBRAGmcUQAlzFEB9khRAIVMUQEFjFEAMxRRAbKwUQKCsFEAo4RRA96YUQFfSFEDOvhRA
WMoUQI0OFUBj5RRAmQcVQL/oFEDM1hRA4AAVQD0sFUCEMRVA8EEVQFhFFUB1VBVAIz8VQP5d
FUD0PhVA8GkVQEprFUAjlhVA6FsVQCOUFUC6fxVACXAVQA==</AssayYData></Step><Step><CommonData><SampleLocation>1</SampleLocation><SampleID></SampleID><SampleGroup></SampleGroup><SampleInfo></SampleInfo><SampleRow>C</SampleRow><SamplePlate>1</SamplePlate><WellType>BUFFER</WellType><Concentration>-1</Concentration><ConcentrationUnits>µg/ml</ConcentrationUnits><MolarConcentration>-1</MolarConcentration><MolarConcUnits>nM</MolarConcUnits><MolecularWeight>-1</MolecularWeight><Temperature>28</Temperature><StartTime>2818676</StartTime><AssayTime>30</AssayTime></CommonData><FlowRate>1000</FlowRate><StepType>BASELINE</StepType><StepName>Baseline</StepName><StepStatus>OK</StepStatus><ActualTime>30.0049</ActualTime><CycleTime>0.2</CycleTime><AssayXData Points="150">5B8PRRMjD0VKJg9FeikPRa0sD0XkLw9FFzMPRUY2D0V+OQ9FsTwPReQ/D0UXQw9FSkYPRX5J
D0WxTA9F5E8PRRdTD0VKVg9FflkPRbFcD0XkXw9FF2MPRUpmD0V+aQ9FsWwPReRvD0UXcw9F
U3YPRX55D0WxfA9F5H8PRReDD0VKhg9FfokPRbGMD0Xkjw9FF5MPRUqWD0V+mQ9FrZwPReCf
D0UTow9FSqYPRX6pD0WxrA9F5K8PRRezD0VKtg9FfrkPRa28D0Xgvw9FF8MPRUbGD0V+yQ9F
scwPReTPD0UX0w9FRtYPRXrZD0Wx3A9F5N8PRRfjD0VG5g9FfukPRbHsD0Xg7w9FF/MPRUr2
D0V++Q9FsfwPReD/D0UTAxBFRgYQRX4JEEWxDBBF5A8QRRMTEEVKFhBFfhkQRbEcEEXgHxBF
FyMQRUYmEEV6KRBFsSwQRf0vEEUTMxBFRjYQRX45EEWxPBBF5D8QRRdDEEVGRhBFfkkQRcFM
EEXgTxBFF1MQRUZWEEWKWRBFsVwQReBfEEUXYxBFSmYQRX5pEEWtbBBF4G8QRRNzEEVKdhBF
enkQRbF8EEXkfxBFE4MQRUaGEEV+iRBFrYwQReCPEEUTkxBFRpYQRXqZEEWtnBBFAaAQRROj
EEVGphBFeqkQRa2sEEXgrxBFE7MQRUa2EEV+uRBFsbwQReC/EEUTwxBFRsYQRb/JEEWxzBBF
4M8QRRPTEEVG1hBFetkQRa3cEEXg3xBFE+MQRUbmEEV66RBFrewQReTvEEUT8xBFRvYQRXr5
EEXF/BBF</AssayXData><AssayYData Points="150">9QQWQO/OFUDt8BVAVQEWQN08FkCfNxZAkyQWQBxQFkBsNBZAp4MWQOgWFkAFWxZA1k8WQPlO
FkBXUhZAVmsWQBtbFkA4BhZAuUgWQC88FkAJPxZAgAsWQF0hFkCGGhZAhEAWQIYlFkANChZA
oVMWQA07FkCcZhZAkXcWQAUtFkCiNRZAoiUWQLZRFkBfSxZAD2IWQDRuFkDVQRZAMTUWQMJa
FkA2TRZA2WYWQF9sFkD1IxZAHYMWQIwhFkBFQBZAmT0WQE52FkBmfBZA6F0WQBZcFkBCqBZA
S3oWQHxxFkDqfRZAHUEWQLKTFkBtnhZAHJwWQH5KFkCALhZAjioWQHiWFkD/YhZA40MWQJkq
FkCabBZAw2gWQBAqFkDuLRZA8zAWQCJXFkCBKxZAuSkWQEZTFkBHMxZAvGgWQOxsFkBtYhZA
cxwWQLyHFkAplhZAnnIWQAIOFkCWhhZAzo0WQIeIFkBycBZAmGQWQFJ+FkARUxZA+3AWQK9I
FkCuVhZAgm0WQPFRFkAhNhZAa4QWQEgnFkDrnRZAb5EWQBrXFkBYVRZA8VcWQIR0FkDhixZA
lowWQFtJFkCyUxZAwJ0WQMmyFkCoVhZAa4kWQGsnFkAJiBZAWGMWQOarFkDzlhZAWpcWQEl+
FkBbmBZA5mgWQHFUFkAaZRZAAo0WQERsFkBHXBZAOXsWQPWnFkAxaBZAX5oWQOJNFkAHkRZA
PJMWQLpQFkCxmxZAQlsWQJ2hFkB2XhZAaJ4WQI6DFkDNdxZAQ5EWQFwXFkD6nxZAnIkWQPCi
FkAPShZA</AssayYData></Step><Step><CommonData><SampleLocation>10</SampleLocation><SampleID>QA013.765M.C1 gp120</SampleID><SampleGroup></SampleGroup><SampleInfo></SampleInfo><SampleRow>C</SampleRow><SamplePlate>1</SamplePlate><WellType>KSAMPLE</WellType><Concentration>-1</Concentration><ConcentrationUnits>µg/ml</ConcentrationUnits><MolarConcentration>125</MolarConcentration><MolarConcUnits>nM</MolarConcUnits><MolecularWeight>-1</MolecularWeight><Temperature>28</Temperature><StartTime>2857434</StartTime><AssayTime>180</AssayTime></CommonData><FlowRate>600</FlowRate><StepType>ASSOC</StepType><StepName>Association</StepName><StepStatus>OK</StepStatus><ActualTime>179.999</ActualTime><CycleTime>0.2</CycleTime><AssayXData Points="900">+P8QRSsDEUVaBhFFjgkRRcEMEUX0DxFFJxMRRV4WEUWSGRFFxRwRRfwfEUUnIxFFWiYRRZIp
EUXBLBFF9C8RRSczEUVrNhFFjjkRRcE8EUX4PxFFK0MRRV5GEUWWSRFFxUwRRUZQEUUrUxFF
XlYRRZJZEUXFXBFFCGARRStjEUVeZhFFkmkRRcVsEUX4bxFFK3MRRV52EUWSeRFFxXwRRfx/
EUU8gxFFZ4YRRZKJEUXFjBFFBJARRSuTEUVelhFFjpkRRcWcEUX4nxFFJ6MRRV6mEUWSqRFF
wawRRfivEUUrsxFFXrYRRZK5EUXFvBFF+L8RRSvDEUVexhFFkskRRcXMEUX4zxFFK9MRRV7W
EUWS2RFFwdwRRfjfEUUr4xFFWuYRRY7pEUXF7BFF+O8RRSvzEUVe9hFFkvkRRcH8EUX4/xFF
KwMSRVoGEkWSCRJFxQwSRfgPEkUnExJFXhYSRY4ZEkXBHBJF/B8SRScjEkVeJhJFkikSRcEs
EkX4LxJFKzMSRVo2EkWSORJFxTwSRfg/EkUnQxJFWkYSRY5JEkXFTBJF9E8SRS9TEkVaVhJF
klkSRcVcEkX0XxJFJ2MSRVpmEkWOaRJFxWwSRfhvEkUncxJFWnYSRY55EkXBfBJF9H8SRSeD
EkVehhJFkokSRcGMEkX0jxJFJ5MSRVqWEkWOmRJF4ZwSRfSfEkUnoxJFWqYSRZKpEkXBrBJF
9K8SRSezEkVethJFkrkSRcW8EkX4vxJFK8MSRVrGEkWOyRJFwcwSRT7QEkUn0xJFWtYSRY7Z
EkXB3BJF+N8SRSfjEkVe5hJFjukSRcHsEkX07xJFJ/MSRVr2EkWO+RJFwfwSRfT/EkUnAxNF
WgYTRY4JE0XBDBNF+A8TRScTE0VaFhNFjhkTRcUcE0X0HxNFJyMTRVomE0WSKRNFwSwTRfgv
E0UnMxNFXjYTRZI5E0XFPBNF9D8TRUBDE0VeRhNFjkkTRcVME0X4TxNFK1MTRV5WE0WSWRNF
xVwTRfhfE0UrYxNFXmYTRZJpE0XFbBNF+G8TRStzE0VedhNFknkTRcV8E0X4fxNFJ4MTRV6G
E0WSiRNFxYwTRfiPE0UrkxNFXpYTRZKZE0XFnBNF+J8TRSujE0VephNFkqkTRcWsE0X4rxNF
K7MTRV62E0WSuRNFxbwTRfi/E0UrwxNFXsYTRY7JE0XhzBNF9M8TRSvTE0Ve1hNFktkTRcXc
E0X43xNFK+MTRV7mE0WS6RNFwewTRfjvE0Ur8xNFe/YTRZL5E0XF/BNF+P8TRSsDFEVvBhRF
jgkURcEMFEV3EBRFJxMURVoWFEWOGRRFxRwURfgfFEUnIxRFWiYURZIpFEXFLBRF9C8URSsz
FEVeNhRFkjkURc08FEX0PxRFK0MURV5GFEWSSRRFxUwURfhPFEUrUxRFWlYURZZZFEXFXBRF
9F8URStjFEVeZhRFjmkURcFsFEX4bxRFJ3MURV52FEWOeRRFwXwURfR/FEUngxRFXoYURZKJ
FEXFjBRF/I8URSuTFEVelhRFjpkURcGcFEX4nxRFJ6MURV6mFEWSqRRFwawURfSvFEUrsxRF
WrYURaK5FEXBvBRF9L8URSfDFEVexhRFjskURcXMFEX0zxRFK9MURVrWFEWa2RRF5twURfTf
FEUn4xRFWuYURZLpFEXB7BRF+O8URSfzFEVe9hRFjvkURcH8FEX0/xRFJwMVRV4GFUWOCRVF
wQwVRfQPFUUnExVFWhYVRY4ZFUXBHBVF9B8VRTMjFUVaJhVFkikVRcEsFUX0LxVFJzMVRVo2
FUWOORVFwTwVRfw/FUUnQxVFWkYVRZJJFUXFTBVF+E8VRSdTFUVeVhVFklkVRcVcFUX4XxVF
K2MVRV5mFUWSaRVFxWwVRfhvFUUrcxVFXnYVRZJ5FUXFfBVF+H8VRSuDFUVehhVFKYoVRcWM
FUX4jxVFK5MVRV6WFUWSmRVFxZwVRfifFUUroxVFXqYVRZKpFUXFrBVF+K8VRUCzFUVethVF
krkVRcW8FUUMwBVFJ8MVRV7GFUWSyRVFxcwVRfjPFUUr0xVFXtYVRZLZFUXF3BVF9N8VRSvj
FUVa5hVFkukVRcXsFUX07xVFK/MVRV72FUWO+RVFxfwVRfj/FUUrAxZFXgYWRY4JFkXBDBZF
+A8WRSsTFkVaFhZFlhkWRcUcFkX4HxZFiSMWRYMmFkWSKRZFxSwWRQwwFkUnMxZFXjYWRY45
FkXFPBZF+D8WRSdDFkVaRhZFjkkWRcVMFkX4TxZFJ1MWRV5WFkWOWRZFwVwWRfhfFkUrYxZF
WmYWRY5pFkXBbBZF9G8WRStzFkVedhZFjnkWRcF8FkX4fxZFJ4MWRVqGFkWOiRZFxYwWRfSP
FkUrkxZFXpYWRY6ZFkXBnBZF9J8WRSejFkVephZFjqkWReqsFkX0rxZFJ7MWRV62FkWOuRZF
xbwWRRXAFkUnwxZFWsYWRY7JFkXBzBZF+M8WRSfTFkVa1hZFjtkWRcHcFkX43xZFJ+MWRVrm
FkWO6RZFxewWRfTvFkUn8xZFWvYWRZL5FkXF/BZF9P8WRScDF0VaBhdFjgkXRcUMF0X0DxdF
JxMXRV4WF0WSGRdFxRwXRfQfF0UrIxdFXiYXRY4pF0XFLBdF9C8XRS8zF0VaNhdFjjkXRcE8
F0X4PxdFJ0MXRV5GF0WOSRdFxUwXRfhPF0UnUxdFXlYXRZJZF0XBXBdF9F8XRStjF0VeZhdF
kmkXRcFsF0UEcBdFK3MXRV52F0WSeRdFxXwXRfh/F0UrgxdFXoYXRZKJF0XFjBdF+I8XRSuT
F0VelhdFtpkXRcGcF0X4nxdFK6MXRW+mF0WSqRdFxawXRfivF0UrsxdFXrYXRZK5F0XFvBdF
+L8XRSvDF0VexhdFkskXRcXMF0X4zxdFK9MXRV7WF0We2RdFxdwXRfjfF0Ur4xdFXuYXRZLp
F0XR7BdF9O8XRSvzF0Va9hdFqvkXRcX8F0X4/xdFJwMYRV4GGEWSCRhFwQwYRfQPGEVQExhF
XhYYRY4ZGEXNHBhF+B8YRSsjGEVeJhhFjikYRcUsGEX0LxhFJzMYRWs2GEWSORhFwTwYRfQ/
GEUrQxhFWkYYRZJJGEXBTBhF+E8YRSdTGEVaVhhFklkYRcFcGEX4XxhFK2MYRV5mGEX0aRhF
xWwYRfhvGEUrcxhFXnYYRY55GEXFfBhF9H8YRSuDGEVahhhFjokYRcGMGEX0jxhFJ5MYRVqW
GEWOmRhFwZwYRfSfGEUroxhFWqYYRY6pGEXBrBhF9K8YRSezGEVathhFkrkYRcW8GEX0vxhF
J8MYRVrGGEWSyRhFwcwYRfTPGEUn0xhFWtYYRY7ZGEXB3BhF9N8YRSfjGEVa5hhFkukYRcHs
GEX07xhFQPMYRV72GEWO+RhFwfwYRfT/GEUnAxlFXgYZRZIJGUXBDBlF9A8ZRScTGUVeFhlF
jhkZRdUcGUX0HxlFJyMZRVomGUWSKRlFxSwZRfQvGUUnMxlFXjYZRY45GUXBPBlF+D8ZRSdD
GUVaRhlFjkkZRcFMGUX0TxlFJ1MZRVpWGUWSWRlFxVwZRfRfGUVIYxlFWmYZRZJpGUXibBlF
9G8ZRStzGUVedhlFlnkZRcF8GUX4fxlFK4MZRV6GGUWSiRlFxYwZRfiPGUUrkxlFXpYZRaqZ
GUXFnBlF+J8ZRSujGUVephlFkqkZRcWsGUX4rxlFK7MZRV62GUWSuRlFwbwZRfi/GUUrwxlF
XsYZRZLJGUXFzBlF+M8ZRSvTGUVe1hlFktkZRcXcGUUE4BlFK+MZRVrmGUWS6RlFwewZRfjv
GUUn8xlFXvYZRZL5GUXF/BlF+P8ZRSsDGkVeBhpFkgkaRcEMGkX4DxpFJxMaRVoWGkWSGRpF
xRwaRfgfGkUrIxpFXiYaRZIpGkXFLBpF9C8aRSszGkVeNhpFjjkaRcU8GkX4PxpFJ0MaRVpG
GkWSSRpFxUwaRfhPGkUnUxpFWlYaRZJZGkXBXBpF+F8aRStjGkVeZhpFjmkaRcFsGkX0bxpF
J3MaRV52GkWOeRpFxXwaRfh/GkUngxpFWoYaRZKJGkXBjBpF9I8aRSuTGkValhpFjpkaRcWc
GkX0nxpFK6MaRV6mGkWSqRpFwawaRfSvGkUnsxpFXrYaRY65GkXBvBpF9L8aRSfDGkVaxhpF
kskaRcXMGkX4zxpFJ9MaRVrWGkWa2RpFwdwaRfTfGkUr4xpFnOYaRY7pGkXB7BpF9O8aRSfz
GkVe9hpFjvkaRcH8GkX0/xpFJwMbRVoGG0WOCRtFwQwbRQAQG0UnExtFWhYbRZIZG0XFHBtF
+B8bRScjG0VeJhtFjikbRcEsG0X0LxtFJzMbRVo2G0WOORtFwTwbRfQ/G0UrQxtFWkYbRY5J
G0XBTBtF9E8bRSdTG0V/VhtFklkbRcFcG0X0XxtFJ2MbRVpmG0WOaRtFwWwbRfRvG0UncxtF
WnYbRZJ5G0XBfBtF9H8bRSuDG0VehhtFjokbRdGMG0X4jxtFK5MbRV6WG0WSmRtFzZwbRfif
G0UroxtFXqYbRZKpG0XFrBtF+K8bRSuzG0VethtFkrkbRcW8G0X4vxtFK8MbRV7GG0WSyRtF
xcwbRfjPG0Ur0xtFXtYbRZLZG0XF3BtF+N8bRSvjG0Ve5htFkukbRcXsG0X47xtFK/MbRWf2
G0WS+RtFxfwbRfT/G0UrAxxFXgYcRZIJHEXFDBxF+A8cRScTHEVeFhxFjhkcRcEcHEX4HxxF
KyMcRV4mHEWSKRxFxSwcRfQvHEUrMxxFXjYcRY45HEXBPBxF</AssayXData><AssayYData Points="900">6lcVQFpIFUDuPxVAylkVQOyXFUCSyxVAhJ4VQNuYFUCKihVA+88VQB1vFUAe0xVAipAVQPWx
FUAMexVAtdAVQH/cFUBYzhVA848VQDi/FUDrixVA1ekVQKGRFUDDYhVAhHsVQAXSFUBUrhVA
3qQVQJ3RFUA09xVAHH0VQFIfFkCq1BVAUK8VQI71FUAz8RVAmZQVQEG7FUDI4RVAyeYVQEPX
FUAo0BVA3PwVQGWsFUCq4xVAzLwVQEMkFkA95RVA8e0VQE0GFkCQ6BVAowcWQLMlFkDN7BVA
8vIVQD6iFUBfzxVAyPAVQE3cFUBlCBZAvh8WQIv4FUA+1BVAfvgVQDD5FUDi2hVAwisWQL4Y
FkD9GBZAqAUWQLkdFkAk7hVAlTEWQDvwFUC84xVA9gwWQCwTFkByLxZAdiMWQEq7FUBNzhVA
skIWQHA7FkDK5xVAziYWQP05FkAZ5hVAADwWQM5SFkCcAhZAifMVQHkjFkDc+xVACi8WQF8D
FkBgShZAwBoWQDQDFkCtsBVAlC0WQD86FkDW7BVAZkgWQOFZFkDpRBZAdPwVQJOgFkA7+RVA
DCMWQDwcFkAoQxZAh0YWQDQ7FkD8TBZACwgWQPFZFkCQJRZAEksWQHUyFkD6wxVAwE8WQHgj
FkCeQhZA8lcWQAJkFkCbgBZA1VwWQF1yFkCjchZAaioWQDEuFkA3NxZApWwWQIxaFkDOIBZA
IjwWQN5cFkDcFhZAHkQWQG5jFkBmVRZAvWgWQPp0FkAuaxZADDwWQMJVFkDHHxZAn5AWQMdl
FkC4nRZAPFkWQJZoFkCVgxZAKoEWQM9bFkC0XRZAxGgWQHo6FkAxXBZANKEWQCd0FkDPRhZA
yHEWQONyFkCLnBZAL4gWQBKEFkDSyhZA5JsWQC+EFkAihRZAVHIWQL9EFkBDZRZAXGUWQItG
FkAYbhZA34MWQNtSFkACLBZAmZ0WQHSLFkBRkxZAs60WQJWfFkBkhBZAVlsWQKmkFkA+hRZA
YYoWQOBsFkAEexZAl5kWQJt1FkB0mBZA/00WQGKuFkBuuBZA/G8WQCKsFkDT0RZA0q4WQK7K
FkBvjRZA2swWQEeWFkDjpxZA4mYWQELfFkBNpRZApLoWQMdoFkCveBZAEYIWQI+JFkA8nRZA
c6AWQKKUFkCynhZAlr0WQFi2FkDqxxZAwLUWQNavFkCt0xZAB6IWQNjfFkCHxRZAMOcWQEuK
FkCljBZASqgWQLIJF0B3lRZAEqkWQAqVFkAwrBZAr8IWQHnnFkAetxZASdMWQKbfFkB04xZA
khEXQHXPFkCGqxZA5LUWQOmBFkBGphZAnL0WQPwGF0AbvBZA+tIWQEXgFkCrsBZANLQWQEWQ
FkA6/xZA8vkWQGjZFkDS4xZArd0WQIHWFkC1BhdAt+MWQKcqF0Ct+hZAF80WQHspF0Ce8xZA
HuoWQNXqFkBXKxdAiNIWQH3UFkAo7hZAkMoWQCz0FkCT1BZAgfMWQG4QF0BfIBdAkvMWQHYZ
F0CJ/hZAaBkXQGzeFkAF8RZAIxoXQN0NF0B/3xZAGM0WQNOYFkBE2RZAkPEWQHQdF0BFARdA
JAcXQELrFkBZUBdAgB4XQHAWF0DGTRdAwdwWQIweF0DTMBdAd98WQBrIFkBJDRdAvewWQB77
FkDKCRdA8x8XQAgJF0C/xxZAQvQWQPweF0Dj+BZAcgYXQAgkF0A9HxdAIggXQMHjFkBBAhdA
UiUXQBX4FkAgLBdA/vYWQJ++FkA1EBdAQCcXQEIVF0Dc6xZALzoXQH44F0CTAhdARvYWQL3+
FkAT2hZAi+kWQIctF0CqWhdATQYXQGU+F0AX8xZA4S4XQGFGF0CTWBdAYOkWQG8lF0DFMxdA
3SoXQBHeFkCfzRZAlycXQI53F0ABKxdAUSMXQLIeF0BeNBdAnu0WQKx9F0DAFhdAeg0XQDHo
FkCWLBdAPx8XQDQVF0AIPRdALD0XQCsKF0DMNxdAXV0XQCQfF0AV+xZA2EoXQHd+F0CqdBdA
glYXQIkzF0BIehdAii0XQEYKF0BsQxdA2CkXQD0aF0CVGxdA7XMXQLiSF0D8bhdA4i0XQMl0
F0CbLBdA0H0XQLtjF0DEQRdAvUYXQJRfF0BmZhdAeV0XQM9hF0BcQBdAoaAXQK38FkDRORdA
cBMXQAVeF0Cp9RZA8vsWQN9TF0DBHxdAgW0XQKI3F0BPNxdAQH4XQKKSF0DmUxdAIy8XQFFp
F0AfHhdAYUgXQG+LF0C2YRdAby4XQIBZF0CPFxdAKmcXQOwAF0CRZRdAe6oXQA57F0DCWhdA
vF8XQOKUF0AqvBdA3LYXQBo/F0A/hBdAQV8XQMdCF0BqbBdAHUwXQM+gF0CyohdArlAXQPuH
F0ATNRdARFsXQDSWF0AXexdAorQXQA+pF0ADtBdAI7gXQJtgF0ATdhdA+VkXQNl+F0APSxdA
kGAXQARdF0DybBdAXj8XQHt5F0CZchdAtnEXQMtEF0B2XhdA43IXQFV9F0BluhdAGH8XQBpx
F0A81BdAhYsXQPxUF0BvtxdAqNwXQPGWF0ANmhdABp0XQJzfF0CFjBdAjV4XQPWYF0CBRhdA
lY4XQBBqF0AamRdA0kwXQGCrF0BjbhdAMr8XQATBF0DbhhdAKIMXQAJXF0AdjBdA65kXQAl2
F0APoBdAxmcXQPKeF0CmhxdAEmIXQJeBF0AWghdAG7cXQGTmF0CweRdAZYkXQGrJF0Db3RdA
zcYXQEnaF0CzsxdARN8XQJbWF0DdlxdA5VsXQBZyF0APfxdApHUXQKKXF0BRcxdAUp8XQO6c
F0AsrxdACNIXQKvmF0AJ/RdANIIXQFHoF0Cw/BdA3sMXQGGoF0DhfxdA9nMXQKzbF0Dr1BdA
/YYXQHm+F0C0rBdAVacXQMnZF0Aa0xdACrAXQJ3dF0BW/RdABI0XQGO8F0A3mhdAIrwXQOZ/
F0BJshdA5OoXQKzcF0CA9RdA48YXQFrxF0AtwhdAD6oXQIrYF0DcohdAydAXQKqMF0BomBdA
OsIXQPjjF0BTyhdAo8cXQFESGEDaFBhAUcQXQPjrF0CMwBdAtLYXQIL1F0AZDBhA1/IXQCWs
F0AYkBdAxv8XQGG0F0BD3BdAQ9EXQMjJF0A+6BdARbMXQLC4F0CHGxhAZqIXQFjEF0CJ5RdA
kwIYQIkbGEBIuRdAr5gXQNOZF0B+uhdApu4XQO/oF0A09hdAIL4XQOMIGEAfIRhAs/wXQE0h
GEDgCxhA0yMYQEAiGEA12BdARL0XQE7fF0DL9xdAGvcXQBOsF0A64BdAIbsXQIksGEDYuhdA
gQkYQEwJGEDfJRhA/AoYQPiiF0DrAhhAMQsYQFpCGEA/ARhAVTwYQDfeF0BXMhhA3fsXQH/Z
F0D1CRhAopgXQFDkF0B7yhdAi9sXQFzSF0AdDBhAkEgYQA/aF0C8+RdAmT4YQDMaGECnEhhA
2fUXQIoqGECGDRhAi+cXQCj3F0DV6hdAQAsYQGgCGEDvJxhA3BsYQFK1F0AM3hdAPRcYQI7m
F0CRWRhAvVIYQJFYGEB6CRhA1TQYQDcFGEDE5hdAoxsYQE8TGEAJ6hdAPDIYQDNJGED+1RdA
KuYXQN1gGEAnKRhACe4XQCvsF0AX9RdAnCgYQGrxF0BW8BdAGTQYQPv7F0CcYBhAakAYQJdL
GEBv9xdAXOQXQJQqGECeIxhATAIYQGoSGEBBNxhAzlYYQLVIGEDxQxhAtPQXQP8TGEBsMRhA
TAsYQB9XGEBSPhhArmIYQOm/F0C7ThhAWdwXQHjxF0BRNBhAKCAYQEI1GEDUQRhA+/IXQJA8
GECufRdAYAEYQMBsGEBQPhhAO0QYQEljGEDfThhAlDcYQHk0GEBbgRhA9F0YQK8lGEDdFhhA
lVgYQKQxGEAvTBhAkTwYQAcGGEBtEBhA8eAXQMuOGEB7OBhAjDYYQJ5EGEBwQRhAlm4YQFt2
GEDXPhhAJFkYQGFdGEBSehhABm0YQCgiGEBiNRhAYk8YQI8mGEAXLBhAXg0YQNgLGEBIdhhA
f2wYQOxYGEDsGxhAGKYYQMYNGEACLxhAjYwYQN9WGEAsKhhAnFIYQK83GEBAZRhA9iMYQABG
GEBGZRhAcbcYQKzlF0BpZxhAITwYQApbGECxUxhA9VcYQAR0GECUYhhAJFoYQKp8GEBopRhA
mlAYQChuGED+YxhAmXwYQIQpGECWgBhA/TIYQHtiGEDRRhhAa4EYQM1AGEAfZRhAAFkYQB6U
GECpVRhAoYAYQEPAGEDJ0xhAklQYQCVuGECuUhhAU6IYQAhYGECE4RhAw14YQF5YGEBt4RhA
cVkYQFmUGEAgbhhAJZAYQFyJGEBoqxhAQ4kYQIdCGEBveBhARpcYQCqJGED1aBhAWJkYQFCI
GECyKxhAzocYQKt3GEBJqBhA+2sYQKVcGECIiRhANrQYQPRcGECrSBhAS2QYQG1fGEAtgBhA
4YUYQPeFGEC3qxhAX5QYQMCoGECeoBhATHEYQLViGEDLZRhA7YYYQOB7GEBRahhA3nIYQNmn
GEBTcxhAQJUYQGxrGEDRdBhAJXwYQBKTGEBD5RhA46sYQKdpGEC1gBhAhZcYQAfUGECRWhhA
33kYQECNGEDhQBhAHoQYQOtMGEAxaBhAMYUYQD+mGEDB4xhAWZ8YQLevGECluBhAJMEYQBii
GECygxhABM0YQFaCGEAkxhhAGaMYQNOIGEDnjRhAaqUYQBvAGEBN2xhAXMQYQEC+GEDRlBhA
o8AYQP2CGEA/XxhANL4YQErAGEB4qhhAGOAYQOnBGECIvBhA</AssayYData></Step><Step><CommonData><SampleLocation>1</SampleLocation><SampleID></SampleID><SampleGroup></SampleGroup><SampleInfo></SampleInfo><SampleRow>C</SampleRow><SamplePlate>1</SamplePlate><WellType>BUFFER</WellType><Concentration>-1</Concentration><ConcentrationUnits>µg/ml</ConcentrationUnits><MolarConcentration>-1</MolarConcentration><MolarConcUnits>nM</MolarConcUnits><MolecularWeight>-1</MolecularWeight><Temperature>28</Temperature><StartTime>3046105</StartTime><AssayTime>180</AssayTime></CommonData><FlowRate>600</FlowRate><StepType>DISASSOC</StepType><StepName>Dissociation</StepName><StepStatus>OK</StepStatus><ActualTime>180</ActualTime><CycleTime>0.2</CycleTime><AssayXData Points="900">9D8cRSdDHEXBRhxFikkcRb1MHEXwTxxFI1McRVZWHEWKWRxFvVwcRfBfHEUjYxxFVmYcRYpp
HEXBbBxF8G8cRSNzHEVWdhxFinkcRb18HEXwfxxFSIMcRVaGHEWKiRxFvYwcRfCPHEUjkxxF
VpYcRYqZHEW9nBxF9J8cRSOjHEVWphxFiqkcRb2sHEX0rxxFJ7McRVq2HEWKuRxFwbwcRfS/
HEUjwxxFWsYcRY7JHEXBzBxF9M8cRSfTHEVa1hxFjtkcRcHcHEX03xxFJ+McRVrmHEWO6RxF
wewcRfTvHEUn8xxFWvYcRY75HEXB/BxF9P8cRScDHUVaBh1FjgkdRcEMHUX0Dx1FJxMdRVYW
HUWOGR1FwRwdRfQfHUUnIx1FWiYdRY4pHUXBLB1F8C8dRSczHUVWNh1FjjkdRb08HUXwPx1F
I0MdRVpGHUWOSR1FwUwdRfRPHUUjUx1FWlYdRY5ZHUXBXB1F9F8dRSNjHUVWZh1FjmkdRcFs
HUX0bx1FJ3MdRVp2HUWmeR1FwXwdRfB/HUUngx1FWoYdRYqJHUXBjB1F9I8dRSOTHUVWlh1F
jpkdRcGcHUXwnx1FI6MdRVamHUWOqR1FwawdRfCvHUUvsx1FWrYdRY65HUXBvB1F9L8dRSfD
HUVaxh1FjskdRb3MHUX0zx1FI9MdRVrWHUWO2R1FvdwdRfTfHUUn4x1FVuYdRY7pHUXB7B1F
8O8dRSPzHUWs9h1FjvkdRb38HUX0/x1FIwMeRVoGHkWOCR5FwQweRfAPHkUjEx5FWhYeRYoZ
HkW9HB5FDSAeRSMjHkVWJh5FiikeRcEsHkXwLx5FJzMeRVo2HkWKOR5FwTweRfA/HkUjQx5F
VkYeRYpJHkW9TB5F8E8eRSdTHkVvVh5FilkeRcFcHkXwXx5FI2MeRVZmHkWKaR5FvWweRfBv
HkUjcx5FVnYeRYp5HkW9fB5F9H8eRSeDHkVWhh5FiokeReKMHkWQkB5FQJMeRVaWHkWKmR5F
2ZweRfCfHkUjox5FVqYeRY6pHkW9rB5F8K8eRSOzHkVzth5FjrkeRb28HkX0vx5FJ8MeRVrG
HkWOyR5FvcweRfDPHkU80x5FWtYeRY7ZHkXB3B5F9N8eRSfjHkVa5h5FjukeRcHsHkX07x5F
J/MeRVr2HkWO+R5FwfweRfT/HkUnAx9FWgYfRY4JH0XBDB9F9A8fRScTH0VaFh9FihkfRcEc
H0X0Hx9FJyMfRVomH0WOKR9FwSwfRfQvH0UjMx9FWjYfRY45H0XBPB9F9D8fRSdDH0VaRh9F
ikkfRcFMH0VKUB9FI1MfRVpWH0WOWR9FwVwfRfRfH0UnYx9FkGYfRY5pH0W9bB9F9G8fRSNz
H0Vadh9FjnkfRcF8H0X0fx9FJ4MfRVaGH0WKiR9FvYwfRfSPH0Unkx9FWpYfRY6ZH0W9nB9F
9J8fRSejH0VWph9FiqkfRcGsH0X0rx9FI7MfRVq2H0WKuR9FwbwfRfS/H0Unwx9FWsYfRY7J
H0XVzB9F8M8fRSfTH0Va1h9FitkfRcHcH0X03x9FJ+MfRVrmH0WO6R9FvewfRfDvH0Uj8x9F
WvYfRYr5H0X2/B9F8P8fRScDIEVaBiBFjgkgRdUMIEX0DyBFJxMgRVoWIEWOGSBFvRwgRfQf
IEUjIyBFcyYgRY4pIEW9LCBF8C8gRSczIEVaNiBFjjkgRb08IEXwPyBFI0MgRVpGIEWeSSBF
vUwgRfBPIEUnUyBFWlYgRYpZIEW9XCBF8F8gRSNjIEVWZiBFimkgRcFsIEXwbyBFYXMgRVp2
IEWKeSBFwXwgRfR/IEUjgyBFVoYgRYqJIEW9jCBFAJAgRSOTIEVWliBFipkgRdWcIEXwnyBF
I6MgRVamIEWKqSBFvawgRfSvIEUjsyBFVrYgRYq5IEW9vCBF+L8gRSfDIEVrxiBFiskgRb3M
IEX0zyBFI9MgRVbWIEWO2SBFwdwgRfTfIEUn4yBFWuYgRY7pIEXB7CBF9O8gRSfzIEVa9iBF
jvkgRcH8IEX0/yBFJwMhRVoGIUWOCSFFwQwhRfQPIUUnEyFFWhYhRY4ZIUXBHCFFDSAhRScj
IUVaJiFFjikhRcEsIUX0LyFFJzMhRVo2IUWOOSFFwTwhRfA/IUUjQyFFWkYhRY5JIUXBTCFF
9E8hRSdTIUVaViFFjlkhRcFcIUX0XyFFJ2MhRVZmIUWOaSFFwWwhRfBvIUUncyFFWnYhRYp5
IUXBfCFF9H8hRSODIUVahiFFjokhRcGMIUXwjyFFI5MhRXuWIUWKmSFFvZwhRfSfIUUnoyFF
VqYhRYqpIUXBrCFF9K8hRSezIUVatiFFjrkhRcG8IUX0vyFFJ8MhRVbGIUWSySFFvcwhRfDP
IUUn0yFFVtYhRYrZIUXB3CFF9N8hRSfjIUVW5iFFiukhRcHsIUX07yFFI/MhRVb2IUWK+SFF
vfwhRfD/IUUjAyJFWgYiRY4JIkW9DCJF9A8iRSMTIkVWFiJFihkiRcEcIkX0HyJFJyMiRVYm
IkWOKSJFwSwiRXcwIkUnMyJFWjYiRY45IkXBPCJF8D8iRSdDIkVWRiJFjkkiRb1MIkXwTyJF
J1MiRVZWIkWKWSJFwVwiRfBfIkUjYyJFWmYiRY5pIkW9bCJF9G8iRSdzIkVWdiJFinkiRb18
IkXwfyJFI4MiRVaGIkWKiSJFwYwiRfCPIkUjkyJFWpYiRY6ZIkW9nCJF8J8iRSejIkVWpiJF
iqkiRcGsIkXwryJFJ7MiRVa2IkWKuSJFvbwiRfC/IkUjwyJFWsYiRY7JIkW9zCJF8M8iRSfT
IkVW1iJFjtkiRcHcIkXw3yJFJ+MiRVbmIkWK6SJFvewiRfDvIkUn8yJFVvYiRY75IkXB/CJF
TgAjRScDI0VaBiNFjgkjRcEMI0X0DyNFJxMjRVoWI0WOGSNFwRwjRfQfI0UnIyNFWiYjRY4p
I0XBLCNF9C8jRSczI0VaNiNFjjkjRcE8I0X0PyNFK0MjRVpGI0WOSSNFwUwjRfRPI0UnUyNF
WlYjRY5ZI0XBXCNF9F8jRSdjI0VaZiNFimkjRcFsI0XwbyNFJ3MjRVZ2I0WKeSNFwXwjRfR/
I0UngyNFWoYjRY6JI0XFjCNF8I8jRSeTI0ValiNFjpkjRb2cI0X0nyNFJ6MjRVqmI0WOqSNF
vawjRfSvI0UjsyNFWrYjRY65I0W9vCNF9L8jRSfDI0VWxiNFjskjRb3MI0XwzyNFJ9MjRVrW
I0WK2SNFwdwjRfTfI0Un4yNFVuYjRY7pI0W97CNF9O8jRSPzI0VW9iNFivkjRb38I0Xw/yNF
IwMkRVoGJEWKCSRFwQwkRfAPJEUnEyRFWhYkRYoZJEXBHCRF8B8kRSMjJEVWJiRFjikkRb0s
JEUAMCRFIzMkRVo2JEWKOSRFvTwkRfQ/JEUnQyRFVkYkRYpJJEW9TCRF8E8kRSNTJEVeViRF
ilkkRcFcJEXwXyRFI2MkRVpmJEWKaSRFvWwkRfRvJEUjcyRFVnYkRYp5JEW9fCRF8H8kRSOD
JEVahiRFiokkRcGMJEXwjyRFI5MkRVaWJEWKmSRFvZwkRfCfJEUjoyRFVqYkRYqpJEXirCRF
8K8kRSezJEVWtiRFirkkRc28JEXwvyRFI8MkRVbGJEWKySRFvcwkRfDPJEUj0yRFVtYkRY7Z
JEXB3CRF8N8kRSPjJEVa5iRFiukkRb3sJEX47yRFI/MkRVb2JEWO+SRFwfwkRfD/JEUnAyVF
WgYlRY4JJUXBDCVF9A8lRScTJUVaFiVFjhklRcEcJUX0HyVFJyMlRVomJUWSKSVFwSwlRfQv
JUUnMyVFWjYlRY45JUXBPCVF9D8lRSdDJUVaRiVFjkklRcFMJUX0TyVFJ1MlRVpWJUWOWSVF
wVwlRfRfJUUnYyVFWmYlRY5pJUXBbCVF8G8lRSdzJUVadiVFjnklRcF8JUX0fyVFJ4MlRVqG
JUWOiSVFvYwlRfCPJUUnkyVFVpYlRa6ZJUXBnCVF8J8lRSejJUVapiVFiqklRb2sJUX0ryVF
I7MlRVq2JUWKuSVFwbwlRfS/JUUjwyVFVsYlRYrJJUXBzCVF9M8lRSPTJUVW1iVFitklRb3c
JUXw3yVFI+MlRVrmJUWK6SVFyewlRfDvJUUj8yVFXvYlRY75JUXB/CVF8P8lRScDJkVaBiZF
jgkmRb0MJkXwDyZFIxMmRVoWJkWOGSZFvRwmRfAfJkUjIyZFViYmRY4pJkXBLCZF8C8mRScz
JkVWNiZFijkmRcE8JkXwPyZFI0MmRVpGJkWKSSZFvUwmRfBPJkUjUyZFVlYmRY5ZJkW9XCZF
9F8mRSNjJkVWZiZFimkmRb1sJkXwbyZFI3MmRVZ2JkWOeSZFvXwmRfB/JkUjgyZFVoYmRYqJ
JkW9jCZF8I8mRSeTJkVWliZFjpkmRb2cJkXwnyZFI6MmRVqmJkWOqSZFwawmRfSvJkUnsyZF
VrYmRYq5JkW9vCZF8L8mRSPDJkVWxiZFiskmRb3MJkXwzyZFI9MmRVbWJkW/2SZFwdwmRfDf
JkUj4yZFVuYmRYrpJkXB7CZF8O8mRS/zJkVW9iZFjvkmRb38JkXw/yZFmgMnRVoGJ0WOCSdF
vQwnRfAPJ0UnEydFWhYnRYoZJ0XJHCdF9B8nRScjJ0VaJidFjiknRcEsJ0X0LydFJzMnRVo2
J0WOOSdFwTwnRfQ/J0UnQydFWkYnRY5JJ0XBTCdF9E8nRSdTJ0VvVidFjlknRcFcJ0X0XydF
J2MnRVpmJ0WOaSdFwWwnRfRvJ0UncydFWnYnRY55J0XBfCdF</AssayXData><AssayYData Points="900">ix0YQGGmGEAihBhAa7wYQK+NGEAbuxhAwtMYQDj9GEBG2xhAHr4YQDf0GEBNHBlAT9wYQJ0S
GUCLPBlA1xUZQJNNGUC/PhlA5+4YQI1AGUDOQBlAnkkZQFVwGUCVZhlAiQ4ZQN9bGUBuURlA
WWIZQAQ3GUDmdBlA0zYZQGQyGUDtTxlA1TMZQChpGUDgcxlA728ZQPqKGUBjDRlAdWUZQFGH
GUAipBlAvlwZQF+ZGUDMchlAhlwZQMWaGUDJRRlAJFcZQLl+GUBSSxlABYMZQBqMGUDabhlA
t4kZQI1vGUA8SxlAYF4ZQJZgGUByehlAb58ZQPmmGUA+VRlAG5MZQPivGUDggRlADFEZQHZc
GUDnXRlAfGgZQA29GUALlBlAyj0ZQMu2GUBbTxlAE4YZQGqLGUB7dxlAX4QZQMxQGUBufBlA
NoMZQM1OGUBTpBlAVWUZQI28GUAbThlAxkIZQFdyGUDMVhlAMqQZQPWqGUCtaRlAGrwZQH6o
GUB/VhlAOHkZQL3AGUConBlAFKUZQDqGGUCachlAencZQBRpGUBrcRlAvcsZQJ5yGUDzXhlA
1o8ZQFW7GUCTrRlAzJwZQBqKGUDpXBlAasYZQMhJGUA+ohlAwHYZQBucGUA7kRlA5p4ZQFpR
GUDeZBlAZrQZQFOwGUAbmhlATLgZQH+FGUA5oxlARL8ZQNliGUBKyxlA17wZQJtHGUBBixlA
GJEZQNGdGUDyhhlAyUwZQJi+GUDWlBlAAp8ZQC+RGUBlqRlAI3gZQCtzGUB4ghlAv6UZQKrM
GUDUshlAb2MZQJGsGUDagBlAca8ZQA6jGUBAlBlA9qcZQHJ2GUDDtxlAdGYZQMikGUBK1BlA
6ZQZQKySGUBGGBpAN2YZQDraGUDJpBlAWqAZQJd8GUBRlhlA57MZQLqbGUBrsBlAudsZQNir
GUCl/RlAr70ZQHuQGUDntxlA0aQZQIzZGUD7rRlAYcMZQLbEGUCCsxlAwbwZQF5eGUCNhBlA
P7EZQP6QGUCVyxlAzbkZQJKjGUBovhlAwlwZQLukGUDzkRlAamkZQHzEGUCDABpAXLcZQLvv
GUAQwBlAYZQZQGvEGUBx0xlA5ZcZQNGfGUCXxRlARq4ZQPfDGUA3phlAqKcZQJuYGUDZ5hlA
ts4ZQPrPGUAnkRlAULMZQObQGUAXvRlAteAZQOmRGUD4pxlA+o8ZQF64GUC8vxlAgNUZQJjG
GUD6xhlA59gZQKDrGUCqCxpALMsZQBqnGUDS5BlAr/cZQCnHGUDrsxlAMNgZQJWQGUB7mBlA
vL8ZQCuGGUAwvRlA6vwZQJzJGUACXxlA9N4ZQLerGUBirBlA+OoZQGTbGUDVmhlArK8ZQEi1
GUA9xRlASpQZQPipGUAw6xlA/+UZQPe5GUAfnhlAf/QZQOPsGUBVeBlAg6sZQM6jGUBBqBlA
BQUaQLwGGkC/DxpAG+4ZQNEQGkAZiBlALZAZQMp2GUDu1RlAcXgZQIEGGkDAzxlA+6MZQG/p
GUDN1BlAj7UZQFN2GUAh7RlAyZAZQJWzGUBPzBlA3owZQMrWGUCCsRlAMA4aQBPFGUBnxhlA
RZQZQCO9GUB2vRlA3KQZQIKsGUB7mBlALcwZQEDoGUD77hlAO58ZQNHbGUDenBlAjqIZQIiw
GUB2oxlA4/QZQDadGUDSEhpA+L0ZQDsGGkDaFBpAVMwZQCkNGkBPDRpAFYgZQMwTGkB0zhlA
g8IZQEq4GUDomBlA5sEZQNnZGUDvtRlARQ8aQLknGkBd/BlAv6cZQIz6GUDjAxpAnuMZQCwK
GkDn8xlAJ9IZQPvJGUDEMhpAg6wZQGuqGUBnCBpAK+wZQP7nGUCXyBlA7e4ZQEjXGUDC2BlA
FfgZQH4DGkDwvRlAbe0ZQKvvGUCX9xlALdMZQE4SGkBoChpASfQZQPD7GUAYzxlAULQZQHjB
GUB2/RlA2w4aQMYAGkBf0xlA2xgaQPfmGUArABpAGD0aQJwoGkAm9xlAogoaQPahGUAOqRlA
bNEZQJ4YGkDt+BlAbOgZQJHcGUDeBhpAvPAZQC8GGkDgLxpARgEaQAvwGUBdCxpA2yEaQEYf
GkBlMRpAJxwaQMIgGkADwhlANRoaQN0SGkDG+xlA7QcaQHboGUChCBpAhSkaQHasGUB90RlA
Xy0aQIAXGkD7IhpAqwcaQDofGkD0CxpA4iMaQGoBGkCTYBpA7hEaQHLxGUAG/xlASRoaQAjT
GUAOJBpALNcZQCv/GUCW5hlA8OMZQLrvGUDK7hlAKTsaQHQ/GkCaRxpAIMcZQBJAGkBuCxpA
gA4aQJgoGkCjSBpAehwaQDv4GUBwEBpAWuoZQAATGkAc+xlAdTwaQD3VGUCkGRpAwzAaQK5l
GkCS9xlAhwQaQGXmGUBKERpAd/IZQMgNGkBLyRlAGTAaQGMsGkCD7RlAgS4aQMbYGUCFMxpA
jEoaQL8MGkBXIhpAzxEaQJAIGkCgBxpASzwaQMwZGkByDBpAYvwZQAkxGkC73xlA4VwaQI9b
GkCfWRpA5dgZQFj3GUDJMBpAawEaQJhEGkCcJhpAATwaQL4JGkBk6hlAlVMaQA8RGkC0chpA
YGQaQJBJGkBZGhpAfw4aQNJTGkAXHhpAZ+8ZQFfTGUBk7hlAsFoaQLcOGkAdIBpAsUQaQAlU
GkBDJRpAiT0aQIsYGkC4BhpA4T8aQP9DGkBQRBpAlUEaQC5OGkCTEhpAe1kaQK07GkDAVBpA
YmUaQDxTGkDMHBpA1RUaQGhbGkA4aRpAHEgaQNoQGkDzRRpAuEEaQI0aGkA4VxpABEgaQJJl
GkCBPBpA/h0aQAHzGUDMVBpAs0AaQGNxGkA4wRpAOi0aQA5XGkBKWxpAUDIaQJsgGkArIRpA
NTgaQKxBGkDFWRpAmDQaQDUBGkCsaBpA1ykaQF9EGkBXHxpAozkaQHsnGkATiRpAPywaQF5n
GkBJPRpAaW0aQEw8GkB0UhpAgysaQChBGkB2DBpA4I0aQJ+HGkCmghpAwDQaQDQ1GkAyfxpA
ToYaQJ9zGkAwNhpAglgaQPEYGkDbVBpAuFgaQChkGkCSORpAbRAaQAlcGkCWVRpAr2caQNia
GkBtWBpAklQaQMifGkAsORpAEDsaQGBOGkBbhRpAXkIaQE41GkAfZhpAKjcaQAd5GkCJdBpA
yj0aQABPGkCNbBpAnUUaQIVlGkBjORpA6TwaQCxTGkCWThpAQJYaQPiIGkDYaBpAIY4aQFdj
GkCbZRpAVQ8aQHaJGkBKXBpAW0kaQKOjGkC/URpAmkwaQMhoGkC9VhpAJFkaQB9XGkCCYRpA
AFEaQCd7GkAHQRpAylMaQG9VGkApZxpAfU4aQDVVGkAgVBpAV1oaQBBUGkDbaxpAHpIaQAsr
GkDxqBpADoMaQD96GkBQURpA5ioaQJypGkC5SxpApHoaQICAGkBReBpAG0MaQE5oGkC4WBpA
rJYaQLGQGkBJTxpA2CwaQLmpGkDjchpAqIQaQNF4GkBlohpAqVgaQJeNGkCPdRpAQ3MaQJhn
GkC+VRpA/EEaQKlxGkAfaxpAy5gaQBp1GkCXqxpAUIEaQDSzGkDLYRpA+3oaQMyLGkAjeBpA
vYQaQAZ3GkBqcRpA/5gaQHSVGkAuwRpAcmUaQGKvGkDzbBpA5n0aQAVsGkAijxpAQLMaQOm1
GkAKhRpA+4UaQPZvGkA8mxpAdUsaQFOAGkA7jBpAs0AaQBaLGkDltRpAaYQaQO13GkDRlBpA
QG4aQJydGkC6mBpAIZwaQOWcGkB1iRpACIgaQCVvGkCycBpAakQaQPa7GkCoaRpAb9kaQFCv
GkB0pxpAhJIaQEuFGkAErRpAPoEaQJpWGkAIkBpA9JUaQF2YGkDjhhpAA2gaQIG3GkChoxpA
Lm4aQPevGkBctxpAu7gaQAaIGkDMuRpA1FoaQF17GkCAuxpAKKcaQJiiGkD+chpA7rgaQF2u
GkBGfhpAAY8aQMOvGkBSZBpALL8aQGzVGkAHnxpAkZoaQKKZGkCy7RpAZbkaQFB6GkA2hRpA
RKUaQLzIGkCtvBpA4eUaQHGaGkBFsBpACugaQOO3GkDtvRpAkrYaQNKjGkBx2hpALa8aQOua
GkBCjhpA33gaQGzZGkAysBpA/7saQHB8GkCiphpAN/saQCKgGkB0fhpAZoAaQEBcGkCo1BpA
I9gaQB3wGkDKiRpAIMkaQH7uGkAPnRpAHOwaQLMNG0CeohpAePwaQO7vGkDUzxpACLYaQHzB
GkDSoBpA7WEaQKOXGkDfzxpAt9UaQHefGkCtmRpAwrgaQAbQGkD3yhpAn9YaQGWyGkBn7hpA
TrAaQL/YGkBRwhpAZsgaQOPjGkB3BRtAWJwaQIm4GkBhnxpAYfQaQDyuGkAbsRpAM6YaQEKq
GkCdohpA5rQaQJykGkAZ+hpAvb4aQA2+GkDf5hpAT48aQHe9GkCi/RpAGL8aQAaFGkAhhxpA
qNwaQAShGkAk8RpAy6waQJ2WGkAy1RpAI4YaQGfyGkAInxpA+qsaQEieGkAqqhpANK4aQBuJ
GkCluxpAltoaQLTzGkBNuRpAcawaQGjXGkDmohpAwNMaQBzDGkCA9BpAYLwaQKy9GkBX2RpA
fqEaQCeWGkBA1hpAd+8aQIQjG0APzRpA3NMaQG7EGkDx5BpAW+0aQLYhG0B+6BpAqNgaQLrZ
GkAf/hpA7hUbQOPMGkB+IBtAMOUaQF7eGkD62xpAxuYaQO3XGkAu8BpAZ64aQK3TGkDxCxtA
2fAaQFfJGkCe5BpAbOkaQM67GkC++xpAVqQaQEj1GkAgxhpA</AssayYData></Step><Step><CommonData><SampleLocation>11</SampleLocation><SampleID></SampleID><SampleGroup></SampleGroup><SampleInfo></SampleInfo><SampleRow>C</SampleRow><SamplePlate>1</SamplePlate><WellType>REGENERATION</WellType><Concentration>-1</Concentration><ConcentrationUnits>µg/ml</ConcentrationUnits><MolarConcentration>-1</MolarConcentration><MolarConcUnits>nM</MolarConcUnits><MolecularWeight>-1</MolecularWeight><Temperature>28</Temperature><StartTime>3235284</StartTime><AssayTime>5</AssayTime></CommonData><FlowRate>1000</FlowRate><StepType>KREGENERATION</StepType><StepName>Regeneration</StepName><StepStatus>OK</StepStatus><ActualTime>4.99907</ActualTime><CycleTime>0.2</CycleTime><AssayXData Points="25">9H8nRSeDJ0VahidFioknRb2MJ0X0jydFI5MnRVaWJ0WOmSdFwZwnRfCfJ0UjoydFVqYnRY6p
J0W9rCdF8K8nRSOzJ0VWtidFirknRcG8J0XwvydFI8MnRVbGJ0WOySdFvcwnRQ==</AssayXData><AssayYData Points="25">h133v3UqEsCwNx3ASKgjwJJvKcA/Jy7A0X0xwGJ5NMCsWjfAe3c5wEysO8AG0D3Aow8/wHyv
QMBOXULA5mRDwO6tRMC4BEbAz+lGwH7LR8BNzEjA26lJwBh6SsCmVEvAyc1LwA==</AssayYData></Step><Step><CommonData><SampleLocation>12</SampleLocation><SampleID></SampleID><SampleGroup></SampleGroup><SampleInfo></SampleInfo><SampleRow>C</SampleRow><SamplePlate>1</SamplePlate><WellType>NEUTRALIZATION</WellType><Concentration>-1</Concentration><ConcentrationUnits>µg/ml</ConcentrationUnits><MolarConcentration>-1</MolarConcentration><MolarConcUnits>nM</MolarConcUnits><MolecularWeight>-1</MolecularWeight><Temperature>28</Temperature><StartTime>3251371</StartTime><AssayTime>5</AssayTime></CommonData><FlowRate>1000</FlowRate><StepType>KREGENERATION</StepType><StepName>Regeneration</StepName><StepStatus>OK</StepStatus><ActualTime>4.99907</ActualTime><CycleTime>0.2</CycleTime><AssayXData Points="25">8M8nRR/TJ0VW1idFhtknRbncJ0Xw3ydFI+MnRVbmJ0WG6SdFuewnRezvJ0Uf8ydFVvYnRYb5
J0W9/CdF7P8nRSMDKEVWBihFmgkoRb0MKEXwDyhFHxMoRVYWKEWGGShFuRwoRQ==</AssayXData><AssayYData Points="25">2LOaP0BRnz+YYqQ/hWCoPw22qz/kdK4/GWOwPyo6sj9KP7M/MSK1P7sDtz8q67c/TN64P5rs
uT8HEbs/tTe8P4tcvD+bRL0/3KK+P18Ivz+zT78/TEXAPy1cwD8TicE/vxnBPw==</AssayYData></Step><Step><CommonData><SampleLocation>11</SampleLocation><SampleID></SampleID><SampleGroup></SampleGroup><SampleInfo></SampleInfo><SampleRow>C</SampleRow><SamplePlate>1</SamplePlate><WellType>REGENERATION</WellType><Concentration>-1</Concentration><ConcentrationUnits>µg/ml</ConcentrationUnits><MolarConcentration>-1</MolarConcentration><MolarConcUnits>nM</MolarConcUnits><MolecularWeight>-1</MolecularWeight><Temperature>28</Temperature><StartTime>3267477</StartTime><AssayTime>5</AssayTime></CommonData><FlowRate>1000</FlowRate><StepType>KREGENERATION</StepType><StepName>Regeneration</StepName><StepStatus>OK</StepStatus><ActualTime>5.00005</ActualTime><CycleTime>0.2</CycleTime><AssayXData Points="25">7B8oRR8jKEVSJihFhikoRbksKEXsLyhFHzMoRVI2KEWGOShFuTwoRew/KEUfQyhFUkYoRYZJ
KEW1TChF7E8oRR9TKEVSVihFhlkoRblcKEXsXyhFH2MoRWNmKEWGaShFuWwoRQ==</AssayXData><AssayYData Points="25">SJohwEAOM8CE1TnAG489wJepQMAst0LAnoZEwIVHRsDTYkfA7KdIwNqcScB+tkrAIKVLwKaE
TMCyMU3A8YNNwPBWTsAk1U7ARV1PwCDRT8CKilDA1iVRwHlYUcBJwFHA5CFSwA==</AssayYData></Step><Step><CommonData><SampleLocation>12</SampleLocation><SampleID></SampleID><SampleGroup></SampleGroup><SampleInfo></SampleInfo><SampleRow>C</SampleRow><SamplePlate>1</SamplePlate><WellType>NEUTRALIZATION</WellType><Concentration>-1</Concentration><ConcentrationUnits>µg/ml</ConcentrationUnits><MolarConcentration>-1</MolarConcentration><MolarConcUnits>nM</MolarConcUnits><MolecularWeight>-1</MolecularWeight><Temperature>28</Temperature><StartTime>3283576</StartTime><AssayTime>5</AssayTime></CommonData><FlowRate>1000</FlowRate><StepType>KREGENERATION</StepType><StepName>Regeneration</StepName><StepStatus>OK</StepStatus><ActualTime>4.99907</ActualTime><CycleTime>0.2</CycleTime><AssayXData Points="25">7G8oRR9zKEVSdihFhnkoRbl8KEXsfyhFH4MoRU6GKEWCiShFuYwoReyPKEUfkyhFUpYoRYKZ
KEW5nChF7J8oRR+jKEVOpihFhqkoRbWsKEXsryhFG7MoRVK2KEWCuShFtbwoRQ==</AssayXData><AssayYData Points="25">JO6fP4/Moz9Kxqc/0EOsP4nxrz8YRrI/4vW0P4zEtj+hoLg/S+e6P1nsuz/dnLw/c/69P8ER
vz+vwb8/YN7AP4NawT8M8cE/iNfCP+iawz902cQ/hjfFP6G9xT9fUsY/O/DGPw==</AssayYData></Step><Step><CommonData><SampleLocation>11</SampleLocation><SampleID></SampleID><SampleGroup></SampleGroup><SampleInfo></SampleInfo><SampleRow>C</SampleRow><SamplePlate>1</SamplePlate><WellType>REGENERATION</WellType><Concentration>-1</Concentration><ConcentrationUnits>µg/ml</ConcentrationUnits><MolarConcentration>-1</MolarConcentration><MolarConcUnits>nM</MolarConcUnits><MolecularWeight>-1</MolecularWeight><Temperature>28</Temperature><StartTime>3299685</StartTime><AssayTime>5</AssayTime></CommonData><FlowRate>1000</FlowRate><StepType>KREGENERATION</StepType><StepName>Regeneration</StepName><StepStatus>OK</StepStatus><ActualTime>5.00005</ActualTime><CycleTime>0.2</CycleTime><AssayXData Points="25">6L8oRRfDKEVKxihFgskoRbXMKEXkzyhFF9MoRU7WKEV+2ShFsdwoReTfKEUX4yhFSuYoRX7p
KEWx7ChF5O8oRRvzKEVK9ihFfvkoRbX8KEXo/yhFGwMpRUoGKUWCCSlFtQwpRQ==</AssayXData><AssayYData Points="25">Ac8nwLngNMD+mzrAp0Q+wKuyQMDut0LA/GJEwNFTRcDdyEbAAp1HwBORSMBxrEnAZoJKwPBD
S8ActUvAnz5MwCL6TMC1Tk3AZRZOwD4jTsAmck7AzTtPwJZ5T8BO6U/AzBRQwA==</AssayYData></Step><Step><CommonData><SampleLocation>12</SampleLocation><SampleID></SampleID><SampleGroup></SampleGroup><SampleInfo></SampleInfo><SampleRow>C</SampleRow><SamplePlate>1</SamplePlate><WellType>NEUTRALIZATION</WellType><Concentration>-1</Concentration><ConcentrationUnits>µg/ml</ConcentrationUnits><MolarConcentration>-1</MolarConcentration><MolarConcUnits>nM</MolarConcUnits><MolecularWeight>-1</MolecularWeight><Temperature>28</Temperature><StartTime>3315791</StartTime><AssayTime>5</AssayTime></CommonData><FlowRate>1000</FlowRate><StepType>KREGENERATION</StepType><StepName>Regeneration</StepName><StepStatus>OK</StepStatus><ActualTime>4.9981</ActualTime><CycleTime>0.2</CycleTime><AssayXData Points="25">7A8pRRcTKUVKFilFfhkpRbEcKUXoHylFFyMpRU4mKUWCKSlFsSwpReQvKUUXMylFSjYpRYI5
KUWxPClF6D8pRRdDKUVKRilFfkkpRbVMKUXkTylFF1MpRUpWKUWCWSlFsVwpRQ==</AssayXData><AssayYData Points="25">KXeqP3uErj9hybI/Rty2P8ckuj+lfL0/NU6/P95GwT9lnsI/JKfEPwYzxj/qCMc/IqHIP5Wu
yT9gSso/uS3LP689zD+j6sw/7xPNP8F6zj9PH88//DrQP3B10D+87dA/5uzQPw==</AssayYData></Step></KineticsData></ExperimentResults>
