# Supplementary material for: Functional development of a V3/glycan-specific broadly neutralizing antibody isolated from a case of HIV superinfection
Source: eLife. 2021 Jul 15;10:e68110. doi: 10.7554/eLife.68110 (PMC8376252; doi:10.7554/eLife.68110)
Supplement: Figure 2—source data 2. [file elife-68110-fig2-data2.zip › QA013.2 Dbl Ref BLI_2020.06.25/QA013 autologous binding_MIG_naive_G7-L4/2020.06.25_012.frd]

<?xml version="1.0" encoding="UTF-8" standalone="yes"?>
<ExperimentResults><ExperimentInfo Name="QA013 autologous binding_MIG_naive_G7-L4"><ExpDescription></ExpDescription><RTDVersion>2.0</RTDVersion><RunID>29D70D75-DE43-4A40-820A-544485B21A50</RunID><ExperimentType>KINETICS</ExperimentType><ExperimentSubType>KBASIC</ExperimentSubType><StartDateTime>2020-06-25T16:48:50</StartDateTime><MachineName>886RGX1</MachineName><UserName>Labuser</UserName><LotNumber></LotNumber><PlateName>2020.06.25</PlateName><PlateName2></PlateName2><SensorName>D2</SensorName><SensorPlate>1</SensorPlate><SensorType>AHC (Anti-hIgG Fc Capture)</SensorType><SensorRole>LIGAND</SensorRole><SensorInfo></SensorInfo><WritingSW>DataAcquisition.exe 11.1.2.24</WritingSW><InstrumentType>OctetRED96</InstrumentType><InstrumentSerial>FB-50183</InstrumentSerial><InstrumentFW></InstrumentFW><IntegrationTime>3.3</IntegrationTime><DSPType>CPF</DSPType><DSPStitching>1</DSPStitching><HasManifest>1</HasManifest><InfoHash>-1712128999</InfoHash></ExperimentInfo><AssayParamsInfo/><KineticsData><Step><CommonData><SampleLocation>1</SampleLocation><SampleID></SampleID><SampleGroup></SampleGroup><SampleInfo></SampleInfo><SampleRow>D</SampleRow><SamplePlate>1</SamplePlate><WellType>BUFFER</WellType><Concentration>-1</Concentration><ConcentrationUnits>µg/ml</ConcentrationUnits><MolarConcentration>-1</MolarConcentration><MolarConcUnits>nM</MolarConcUnits><MolecularWeight>-1</MolecularWeight><Temperature>28</Temperature><StartTime>3315791</StartTime><AssayTime>30</AssayTime></CommonData><FlowRate>1000</FlowRate><StepType>BASELINE</StepType><StepName>Baseline</StepName><StepStatus>OK</StepStatus><ActualTime>30</ActualTime><CycleTime>0.2</CycleTime><AssayXData Points="150">AAAAAKjGSz66Scw+EFgZP0SLTD93vn8/mpmZPzMzsz/NzMw/okXmPzvf/z9qvAxAmpkZQARW
JkAzMzNAAABAQM3MTECamVlABFZmQNEic0AAAIBANV6GQM3MjEACK5NAaJGZQAAAoEA1XqZA
nMSsQAIrs0BokblAz/e/QDVexkDNzMxAAivTQGiR2UDP999ANV7mQM3M7EAzM/NAaJH5QAAA
AEEbLwNBZmYGQYGVCUEv3QxB5/sPQRsvE0FOYhZBgZUZQbTIHEHn+x9BMzMjQWZmJkGBlSlB
zcwsQef7L0EbLzNBTmI2QZqZOUG0yDxB5/s/QRsvQ0FmZkZBgZVJQbTITEHn+09BGy9TQWZm
VkGamVlBzcxcQef7X0GuR2NBZmZmQZqZaUHNzGxB5/tvQTMzc0FOYnZBmpl5QbTIfEEAAIBB
mpmBQTMzg0HZzoRBZmaGQQAAiEGamYlBMzOLQc3MjEFmZo5B9P2PQZqZkUEzM5NBzcyUQVpk
lkEAAJhBmpmZQTMzm0HNzJxBZmaeQQAAoEGamaFBMzOjQc3MpEFmZqZB9P2nQZqZqUEzM6tB
zcysQWZmrkEAALBBmpmxQTMzs0HNzLRBWmS2QQAAuEGamblBMzO7Qc3MvEFaZL5BAADAQZqZ
wUEzM8NBzczEQWZmxkEAAMhBmpnJQTMzy0HNzMxBZmbOQQAA0EGNl9FBMzPTQc3M1EFaZNZB
Vg7YQZqZ2UEnMdtBzczcQWZm3kEAAOBBmpnhQTMz40HByuRBmG7mQfT950GamelBMzPrQcHK
7EFmZu5B</AssayXData><AssayYData Points="150">AAAAAHvZNTt3+ek5VAQBPG0IkDuq1Ns7eDqjO/KzgzsgBv47v/ARPBt6FTyeLh08WfQSPHh5
NjzEyh082aNNPCHgDjyj1CI8nqf9O8USMjx3eUY8VEYVPAxmODzPp0A8knNBPGnHZTwMBTM8
721ZPLXuHjwgKCg8lN2QPNv6gjz8rUg8gCo8PIt9VjwUfm08PBY4PFL+ETywwDo8nso3PHKS
lDxbE3s8mKJtPBWLZDyuiHE8/XSEPPLdkjxI73A8jKVzPKGkOTzlmHo8UGaCPNNgSTxaVmk8
A1l8PIYtjjzfKp48mi6QPNlioDzAUZA8uDJ5PBsdhzyWaog8lPBDPBEIajybQn081hB7PKCt
aDzrOXo8iR1vPPrRjzzPApU8sBtiPOljZTz9ApM84VmLPOB1kDyB4ZQ8g2dvPMSCjzwmr3U8
rBmWPMatjjzClXs8ltSPPGlwiTzvg5k8ex1qPLQspjwf8aY8PmafPEA2fjxgJ408Q0VcPN23
njwuApw8/vV3PNTedTyaoZo8/+dIPCeiiDx8o0k8BJNiPMjRkDzhX188l8pJPKmaqDy47I48
o+ZlPJkCcTyeE5883peWPNGGkDza3Zo837KSPItMbzxtl6Q8UcalPDCfqzzSA4885UmKPLkO
kDxkZJ48d4elPAmLnTzta5A8QHtrPMDlizzJsYg8b1OQPL+XbzzyD3c8ms54PMltnDyfA4k8
nrPFPOEqrjw5MZg8HfZdPEASeDyltaI8dR7DPFk7iTxIBqg8OnepPLf5hzzRI5Q8LH+TPEuB
pTw1WIg8</AssayYData></Step><Step><CommonData><SampleLocation>11</SampleLocation><SampleID></SampleID><SampleGroup></SampleGroup><SampleInfo></SampleInfo><SampleRow>D</SampleRow><SamplePlate>1</SamplePlate><WellType>REGENERATION</WellType><Concentration>-1</Concentration><ConcentrationUnits>µg/ml</ConcentrationUnits><MolarConcentration>-1</MolarConcentration><MolarConcUnits>nM</MolarConcUnits><MolecularWeight>-1</MolecularWeight><Temperature>28</Temperature><StartTime>3411841</StartTime><AssayTime>5</AssayTime></CommonData><FlowRate>1000</FlowRate><StepType>KREGENERATION</StepType><StepName>Regeneration</StepName><StepStatus>OK</StepStatus><ActualTime>4.999</ActualTime><CycleTime>0.2</CycleTime><AssayXData Points="25">AADwQY2X8UEzM/NBwMr0QVpk9kH0/fdBjZf5QScx+0HAyvxBWmT+QQAAAELHywBCk5gBQmBl
AkIzMwNC+v4DQsfLBEKTmAVCYGUGQi0yB0L6/gdCzcwIQpqZCUJmZgpCLTILQg==</AssayXData><AssayYData Points="25">+HmCwLyejsBgWZXAFveZwAlFncDBoZ/AqRSiwIDSo8ADd6XADf2mwNgTqMB9OKnA8SWqwO0b
q8AB5qvAC9eswORyrcDfHq7A+KmuwOlar8C4zq/AuZGwwDbxsMAnLbHAPaGxwA==</AssayYData></Step><Step><CommonData><SampleLocation>12</SampleLocation><SampleID></SampleID><SampleGroup></SampleGroup><SampleInfo></SampleInfo><SampleRow>D</SampleRow><SamplePlate>1</SamplePlate><WellType>NEUTRALIZATION</WellType><Concentration>-1</Concentration><ConcentrationUnits>µg/ml</ConcentrationUnits><MolarConcentration>-1</MolarConcentration><MolarConcUnits>nM</MolarConcUnits><MolecularWeight>-1</MolecularWeight><Temperature>28</Temperature><StartTime>3428107</StartTime><AssayTime>5</AssayTime></CommonData><FlowRate>1000</FlowRate><StepType>KREGENERATION</StepType><StepName>Regeneration</StepName><StepStatus>OK</StepStatus><ActualTime>5</ActualTime><CycleTime>0.2</CycleTime><AssayXData Points="25">+v4LQsHKDEKamQ1CWmQOQicxD0L6/g9Cx8sQQpSYEUJaZBJCJzETQvr+E0LHyxRClJgVQlpk
FkItMhdC+v4XQsfLGEKNlxlCZ2YaQi0yG0L6/htCx8scQpSYHUJgZR5CLTIfQg==</AssayXData><AssayYData Points="25">wWN4v9gBbr+8Q2W/QMhZv8DmUr+D9Eq/datGv0boQL/m2Ty/Sso3v6r7NL9RKjK/aqgvv+ie
Lb93zyu/rjUov0TVJb/YrSO/dbMgv9grIL88ZB+/sEQcv9FPGr+tAxq/ZNMZvw==</AssayYData></Step><Step><CommonData><SampleLocation>11</SampleLocation><SampleID></SampleID><SampleGroup></SampleGroup><SampleInfo></SampleInfo><SampleRow>D</SampleRow><SamplePlate>1</SamplePlate><WellType>REGENERATION</WellType><Concentration>-1</Concentration><ConcentrationUnits>µg/ml</ConcentrationUnits><MolarConcentration>-1</MolarConcentration><MolarConcUnits>nM</MolarConcUnits><MolecularWeight>-1</MolecularWeight><Temperature>28</Temperature><StartTime>3444232</StartTime><AssayTime>5</AssayTime></CommonData><FlowRate>1000</FlowRate><StepType>KREGENERATION</StepType><StepName>Regeneration</StepName><StepStatus>OK</StepStatus><ActualTime>5</ActualTime><CycleTime>0.2</CycleTime><AssayXData Points="25">+v4fQsHKIEKUmCFCYGUiQi0yI0L6/iNCx8skQpSYJUJaZCZCJzEnQvT9J0LHyyhCjZcpQm1n
KkInMStC9P0rQsHKLEKNly1CWmQuQicxL0L0/S9CwcowQrKdMUJgZTJCLTIzQg==</AssayXData><AssayYData Points="25">WGKWwHNfn8D1IaPAj2mlwIctp8BFa6jAEqKpwOdpqsBDM6vAIturwK6WrMBOIa3APLWtwCQL
rsAno67AvQavwKdLr8A0qK/AOASwwC5QsMAhjLDAxP6wwGwCscAlQ7HAXJexwA==</AssayYData></Step><Step><CommonData><SampleLocation>12</SampleLocation><SampleID></SampleID><SampleGroup></SampleGroup><SampleInfo></SampleInfo><SampleRow>D</SampleRow><SamplePlate>1</SamplePlate><WellType>NEUTRALIZATION</WellType><Concentration>-1</Concentration><ConcentrationUnits>µg/ml</ConcentrationUnits><MolarConcentration>-1</MolarConcentration><MolarConcUnits>nM</MolarConcUnits><MolecularWeight>-1</MolecularWeight><Temperature>28</Temperature><StartTime>3460329</StartTime><AssayTime>5</AssayTime></CommonData><FlowRate>1000</FlowRate><StepType>KREGENERATION</StepType><StepName>Regeneration</StepName><StepStatus>OK</StepStatus><ActualTime>5</ActualTime><CycleTime>0.2</CycleTime><AssayXData Points="25">+v4zQsfLNEKNlzVCWmQ2Qi0yN0L6/jdCwco4QpSYOUJaZDpCJzE7QvT9O0LByjxClJg9Qlpk
PkInMT9C9P0/QsfLQEKamUFCWmRCQi0yQ0L6/kNCwcpEQo6XRUJaZEZCLTJHQg==</AssayXData><AssayYData Points="25">7Ndlvys9XL95jVK/ybJJv9AzQb+GJzq/tds0v31EMb8pRS2/CkQov1gHJ79+ByS/GvAgvzl8
H7/VWRy/3akZv86WFr/wJBa/GJsTvzY5Er+PCxC/ZHoNv7ucDL8czQ2/fzgMvw==</AssayYData></Step><Step><CommonData><SampleLocation>11</SampleLocation><SampleID></SampleID><SampleGroup></SampleGroup><SampleInfo></SampleInfo><SampleRow>D</SampleRow><SamplePlate>1</SamplePlate><WellType>REGENERATION</WellType><Concentration>-1</Concentration><ConcentrationUnits>µg/ml</ConcentrationUnits><MolarConcentration>-1</MolarConcentration><MolarConcUnits>nM</MolarConcUnits><MolecularWeight>-1</MolecularWeight><Temperature>28</Temperature><StartTime>3476486</StartTime><AssayTime>5</AssayTime></CommonData><FlowRate>1000</FlowRate><StepType>KREGENERATION</StepType><StepName>Regeneration</StepName><StepStatus>OK</StepStatus><ActualTime>4.999</ActualTime><CycleTime>0.2</CycleTime><AssayXData Points="25">+v5HQsHKSEKNl0lCWmRKQi0yS0L6/ktCx8tMQo2XTUJgZU5CJzFPQvr+T0LBylBCjZdRQmBl
UkInMVNC+v5TQsfLVEKUmFVCWmRWQi0yV0L0/VdCwcpYQo6XWUJaZFpCJzFbQg==</AssayXData><AssayYData Points="25">LaeWwARwnsAvL6LAOgqkwBmtpcBtyKbAVeCnwM29qMCHP6nA3+6pwMV8qsBp/qrAon2rwG66
q8BkSazArF2swFDlrMB+Wq3AYoCtwJXQrcDz8q3APDuuwLp3rsBEnq7AstyuwA==</AssayYData></Step><Step><CommonData><SampleLocation>12</SampleLocation><SampleID></SampleID><SampleGroup></SampleGroup><SampleInfo></SampleInfo><SampleRow>D</SampleRow><SamplePlate>1</SamplePlate><WellType>NEUTRALIZATION</WellType><Concentration>-1</Concentration><ConcentrationUnits>µg/ml</ConcentrationUnits><MolarConcentration>-1</MolarConcentration><MolarConcUnits>nM</MolarConcUnits><MolecularWeight>-1</MolecularWeight><Temperature>28</Temperature><StartTime>3492560</StartTime><AssayTime>5</AssayTime></CommonData><FlowRate>1000</FlowRate><StepType>KREGENERATION</StepType><StepName>Regeneration</StepName><StepStatus>OK</StepStatus><ActualTime>5</ActualTime><CycleTime>0.2</CycleTime><AssayXData Points="25">9P1bQsHKXEKOl11CVGNeQiEwX0Lu/F9Cu8lgQo6XYUJaZGJCITBjQvT9Y0K7yWRCh5ZlQlpk
ZkInMWdC7vxnQsHKaEKOl2lCWmRqQiEwa0Lu/GtCu8lsQoiWbUJUY25CJzFvQg==</AssayXData><AssayYData Points="25">G1dLvzzLRL+EEDq/96syvwAjKr87JyS/6Swevy58Gb8cxhe/ChYSv+/DDr/kPwy/u5cIv89A
B7/IOAW/CpcDvzeJAL95v/y+aij7vhOo9r72kPC+djTxvgV87L5it+q+J03pvg==</AssayYData></Step><Step><CommonData><SampleLocation>1</SampleLocation><SampleID></SampleID><SampleGroup></SampleGroup><SampleInfo></SampleInfo><SampleRow>D</SampleRow><SamplePlate>1</SamplePlate><WellType>BUFFER</WellType><Concentration>-1</Concentration><ConcentrationUnits>µg/ml</ConcentrationUnits><MolarConcentration>-1</MolarConcentration><MolarConcUnits>nM</MolarConcUnits><MolecularWeight>-1</MolecularWeight><Temperature>28</Temperature><StartTime>3507407</StartTime><AssayTime>30</AssayTime></CommonData><FlowRate>1000</FlowRate><StepType>BASELINE</StepType><StepName>Baseline</StepName><StepStatus>OK</StepStatus><ActualTime>30</ActualTime><CycleTime>0.2</CycleTime><AssayXData Points="150">9P1vQsHKcEKOl3FCWmRyQicxc0L0/XNCwcp0Qo6XdUJaZHZCITB3QvT9d0K7yXhCh5Z5Qlpk
ekInMXtC9P17QsHKfEKOl31CWmR+Qicxf0L0/X9C3WSAQkrMgEItMoFClJiBQvr+gUJgZYJC
RMuCQi0yg0KUmINCd/6DQt1khELHy4RCqjGFQpSYhUL6/oVC3WSGQsfLhkKqMYdCEJiHQvr+
h0LdZIhCx8uIQi0yiUIVrolCd/6JQmBlikJEy4pCqjGLQpSYi0J3/otC3WSMQsfLjEItMo1C
lJiNQnf+jULdZI5C2c6OQqoxj0KUmI9Cd/6PQmZmkELHy5BCqjGRQhCYkUL6/pFCYGWSQkTL
kkItMpNCEJiTQnf+k0LdZJRCRMuUQi0ylUKUmJVCd/6VQmBllkJEy5ZCqjGXQhCYl0J3/pdC
3WSYQkTLmEItMplClJiZQnf+mULdZJpCaNGaQi0ym0IQmJtCd/6bQmBlnEJEy5xCqjGdQhCY
nUL6/p1C8GeeQtnOnkKqMZ9CEJifQn3/n0JgZaBCRMugQqoxoUIQmKFCd/6hQt1kokJEy6JC
qjGjQhCYo0J9/6NCYGWkQsfLpEKqMaVCEJilQnf+pULkZaZCRMumQi0yp0KUmKdC+v6nQuRl
qELHy6hCqjGpQpSYqUL6/qlCYGWqQsfLqkItMqtClJirQn3/q0JgZaxCx8usQi0yrUKUmK1C
+v6tQmBlrkLHy65CLTKvQpSYr0L6/q9CYGWwQsfLsEItMrFClJixQvr+sUJgZbJCx8uyQi0y
s0KUmLNC</AssayXData><AssayYData Points="150">AULJvh9qxr7JPcW+QSLGvlqOw75Zl8G++kXAvqvVvr4Lc72+nqC9vqiuvb7+5Ly+EJG7vgLm
ub60Mbi+SQ24vq5Ntr4RFra+PKezvqkzsb5qc7O+Mtuzvh79sL74ZbC+jfavvu17rb79Yq6+
Treuvokbrr6Lhau+sN+svoICrL65b6m+1D6qvgnbqL5s16i+myGpvmcOqL48Daa+LP+lvu4S
pr7FE6a+v+CmvqeEo77AY6S+XXmhvqKoor44H6G+nm6fvubNn77YJqC+cN2dvkfXoL4GZpy+
ar+dvnDUm77LqZu+0FGbvlTbmb55n5q+YViZvhtym76F5Je+GxqZvtgbmb4S65a+c2eYvngQ
lr7Xg5e+qA2XvhlUlr7COpW+1LWWviEDlb6yg5O+OKSUvpxRlL5uXZO+VhiPvhHDkL6I3I++
GDmQvsqdkL6++5G+ghuSvngCkL6NT5C+2imQvmjAjb7vHI2+FY6Nvu9zj76rFY6+53SMvgNq
jb6R/4q+PLSLvot7i77wToq+trqJvg1Wir6vwIq+xZmIvu8Uir51coe+10qJvpiSib43g4i+
VdWIvi+6h76w94S+Q9SJvv+Qhb5Xh4W+NFeFvgyrhL4974O+7ciEvuB6hL41OoO+v16Cvt9/
hL5VCYO+taWAvuRxgr7OE4O+C66Avtwbfr5AQ4G+EmF/vqA1gL7MGoC+IAJ+vhMjfr7q3X6+
Atp+vjD8fL5VFnu+y5x+vroIfb5Lf3u+TXB9vmkUer7Wvnu+0Jt6vtP1dL4WIHm+pu93vjps
d76SR3a+</AssayYData></Step><Step><CommonData><SampleLocation>1</SampleLocation><SampleID></SampleID><SampleGroup></SampleGroup><SampleInfo></SampleInfo><SampleRow>D</SampleRow><SamplePlate>1</SamplePlate><WellType>BUFFER</WellType><Concentration>-1</Concentration><ConcentrationUnits>µg/ml</ConcentrationUnits><MolarConcentration>-1</MolarConcentration><MolarConcUnits>nM</MolarConcUnits><MolecularWeight>-1</MolecularWeight><Temperature>28</Temperature><StartTime>3538354</StartTime><AssayTime>80</AssayTime></CommonData><FlowRate>1000</FlowRate><StepType>LOADING</StepType><StepName>Loading</StepName><StepStatus>OK</StepStatus><ActualTime>79.999</ActualTime><CycleTime>0.2</CycleTime><AssayXData Points="400">+v6zQt1ktELHy7RCLTK1QhGYtUIAALZC3WS2QsfLtkItMrdCEZi3Qnf+t0LdZLhCRMu4Qqox
uUKUmLlC+v65QmBlukJEy7pCcT27QpSYu0J3/rtC3WS8QlDNvEKqMb1CEJi9Qnf+vULdZL5C
x8u+Qqoxv0IQmL9C+v6/QmBlwEJEy8BCqjHBQhCYwUJ3/sFCYGXCQkTLwkKqMcNCEJjDQnf+
w0LdZMRCRMvEQi0yxUKamcVCd/7FQt1kxkJEy8ZCqjHHQhCYx0J3/sdC3WTIQsfLyEKqMclC
lJjJQnf+yULdZMpCRMvKQqoxy0KUmMtC+v7LQt1kzEJEy8xCLTLNQpSYzUL6/s1C3WTOQsfL
zkItMs9ClJjPQnf+z0JgZdBCx8vQQi0y0UKUmNFC+v7RQmBl0kLHy9JCLTLTQpSY00L6/tNC
YGXUQsfL1EJANdVClJjVQvr+1UJgZdZCx8vWQqox10KUmNdC+v7XQmBl2EJEy9hCLTLZQpSY
2UL6/tlCYGXaQsfL2kItMttCEJjbQvr+20JgZdxCRMvcQi0y3UKUmN1C+v7dQt1k3kLHy95C
LTLfQjyf30J3/t9CYGXgQkTL4EItMuFClJjhQvr+4UJgZeJCx8viQi0y40KUmONCd/7jQmBl
5EJWzuRCLTLlQpSY5UL6/uVCYGXmQsfL5kItMudClJjnQvr+50LdZOhCx8voQi0y6UIQmOlC
+v7pQmBl6kLHy+pCLTLrQhCY60L6/utC3WTsQkTL7EItMu1CmpntQvr+7UJgZe5CRMvuQqox
70KUmO9C+v7vQmBl8ELHy/BCqjHxQpSY8UL6/vFC3WTyQkTL8kItMvNClJjzQvr+80JgZfRC
x8v0Qi0y9UKUmPVC+v71QmBl9kJEy/ZCLTL3QhCY90J3/vdC3mT4QkTL+EItMvlClJj5Qvr+
+ULeZPpCRMv6Qi0y+0KUmPtC+v77Qt5k/EJEy/xCsDL9QhCY/UL6/v1CYGX+QsfL/kItMv9C
EJj/Qnf+/0JvMgBDomUAQ9WYAENKzABDPP8AQ7AyAUOiZQFD1ZgBQwjMAUMAAAJDbzICQ+Rl
AkPVmAJDCMwCQ33/AkNvMgND5GUDQxaZA0MIzANDPP8DQ28yBEPkZQRD1ZgEQwjMBEN9/wRD
bzIFQyVmBUPVmAVDCMwFQzz/BUNvMgZDomUGQ9WYBkMIzAZDff8GQ28yB0OiZQdD1ZgHQwjM
B0N9/wdDsDIIQ+RlCEPVmAhDSswIQ33/CEOwMglD5GUJQ9WYCUMIzAlDff8JQ7AyCkPkZQpD
FpkKQ0rMCkN9/wpDsDILQ+RlC0MWmQtDSswLQ33/C0OwMgxD5GUMQxaZDENKzAxDff8MQ7Ay
DUPkZQ1DFpkNQ0rMDUO+/w1DsDIOQ+RlDkMWmQ5DSswOQ33/DkOwMg9D5GUPQ9WYD0NKzA9D
ff8PQ7AyEEPkZRBDFpkQQ0rMEEN9/xBDsDIRQ+RlEUMWmRFDSswRQ33/EUOwMhJD5GUSQxaZ
EkNKzBJDff8SQ7AyE0PkZRNDFpkTQ0rME0N9/xNDbzIUQ6JlFEMWmRRDSswUQ33/FENvMhVD
5GUVQ9WYFUMIzBVDSAEWQ28yFkOiZRZD1ZgWQwjMFkM8/xZDsDIXQ6JlF0PhmhdDSswXQ33/
F0OwMhhD5GUYQ9WYGENKzBhDff8YQ28yGUOiZRlD1ZgZQ0rMGUM8/xlDbjIaQ6JlGkMWmRpD
SswaQ33/GkNuMhtDomUbQxaZG0MIzBtDPP8bQ7AyHEPkZRxDFpkcQwjMHEM8/xxDbjIdQ6Jl
HUPVmB1DCMwdQzz/HUOwMh5DomUeQ9WYHkMIzB5DPP8eQ24yH0OiZR9D1ZgfQ0rMH0M8/x9D
sDIgQ6JlIEPVmCBDCMwgQ33/IEMKNyFD5GUhQxaZIUMIzCFDPP8hQ24yIkOiZSJDFpkiQwjM
IkM8/yJDbjIjQ2ZmI0MWmSNDCMwjQzz/I0NuMiRD5GUkQ9WYJEMIzCRDPP8kQ24yJUOiZSVD
1ZglQwjMJUM8/yVDbjImQ6JlJkPVmCZDCMwmQzz/JkNuMidD5GUnQ9WYJ0MIzCdDPP8nQ24y
KEPkZShDFpkoQwjMKENCAClDbjIpQ+RlKUMWmSlDCMwpQw==</AssayXData><AssayYData Points="400">Kzx2vqZ6cr51snC+yDp1vnsmc76RGnG+6GFsvqoWc77f3Gu+5+lsvm3zaL6732u+R55pvtEO
bL4QtGm+KMZuvumYab5V0Gi+DI5mvtPwab5d9Gy+PIRnvhpIZ75mOGS+VtdovtkMaL7kSmi+
nd5kvnwlZL5kIme+tDRmvlDPZL737mK+vt9dvkfqY75jcWW+WYphvgfAYL58EGG+ioZgvrsi
YL7kpFy+SpVjvjRJXr5vn16+KIpcvqzfXb6xTF6+AJpdvmynW77brlu+ugBevkS4Wr5cP1q+
wi9dvl35Wr6rBlm+kCVZvhSoWb6Rk1a+EvRbvjhHWb6JwVi+mjhXvtB1WL4ff1W+rjhYvtk5
VL7t+lO+JyNXvkZWUr7ghVa+czxOvmU5Ur6EHFK+ZmpPvp0rT76II1S+wepOvr7AUL5ufFG+
SpBUvrPtVL6nck6+E5JSvnF2T7723ku+ytpMvvg/T766NVG+ailNvmatS77Erkq+N/BLvm0t
Tr62b0y+JChHvkD1SL4tRUy+b19IviGkRb4650u+wyVLvhMCS774xUO+58tDvvsNRb6FYEa+
VGdHvi1VRL4Bq0e+9K5EvvAIQ75EmEO+NKhEvoH1Q77OmUe+5DlFviymQ74yP0K+o/ZGvsyr
QL5rpkW+bPJAvhpIQ75j80K+7r5Bvie3QL65XEG+dExBvsosQr5g6D6+3tw+vpfUPb4pSzy+
x1Q8viSJPb7ydD2+mrI9vp2IOr6840G+B7Y9vtxQPb5Nzze+Fj88vplWPb5Zrji+WwU4vqyP
Nr777Te+sR44vrfaNr76Fja+I/E6vg8LPb5Rtji+/v43vhhIOL7jETe+ZUE0vo3LNL6SMzi+
kkE2vu40Nb5l9je+eh82vtgZNb7kRDe+JE0yvtigNL5YiTG+6Ds4vntaMr5OtjS+Cyouvr5T
M77uszG+LfAwvkxcL75AATO+8KEtvqC0M759+i++OokuvrCzLL4ujy++BXgrvklOLL5pbS6+
VikxvvdoLr7avS6+q0Quvp/9LL7Pkyi+7s4rvkAMKr527yu+SJYnvknRLL6hCDC+Ol8qvjYX
Kb4hiC2+s20nvtY5Kr7dGSm+tnYovtV4KL7tvCi+Fi4qvnYfKr7diiS+k5spvl7bJ76qyya+
7qAnvraiJ752CSa+Fuomvp1VKr7kzSy+AnkjvmQzJr7WQSO+QoIjvq4JJr7/ZyS+/KIhvu19
I75aZSO+Lwogvul8JL4ILSO+FmclvkAZIL7UaCK+r9wivvFEI75H8yG+PCEjvl7wI76sWiC+
Lt0gvmPgIb4OgB6+R+QjvuZdHL6Jtx++v8kivtxxHb5x5yC+mfcfvtY1H76POR++fqEevoYP
H744ixm+rYQbvqHFHL4S+xu+m9Qfvr2rHr5IVRy+m8kavsENHr6JwBi+vAodvoorGr68Cxq+
K04avvuyGL40zR6+DOYcvqotF74pVxi++oIZvgv/GL6EORS+sYEXvpJgF750WxO+lfEUvg2i
Gb74GBq+f6AUvr/8Fr5YwxO+k/YYvsM1Gb7E5xO+DsESvjoWFL7Texa+BfgYvrYsGL5TeBe+
ztUUvmx5FL64Phe+JCESvlNHFb7otBi+x1ISvreDEb5FhRC+fRsRvmnfEL6hMBW+4moUvlWo
Eb4S7xS+EBwQvr5qE778VxC+mR4NvjnVE76NWBG+E14PvvJCFb4fBBO+AEsKvjBkCb6tAw2+
lEISvuRDDb5lwxK+ZAcPvm7hEL7C7Q++36kLvsd7EL6Maw++cV0PvuVwD77MLgm+0W0Nvm/U
C77Ocw6+AbsLvvBbC77j1Qe+VOcIvmKDCr5EcAe+QFQLvnYHC75LTAe+HR4KvlL0Ab5JFA2+
UTYIvsgVCL448AW+VasGviLnDb73hwe+VDgGvmozBr58Rga+XBgIvnyOCL6obwS+VLUIvnPB
Cr5lUgq+5vcIvkhZC755aAO+XH4GvoHfBr4WkAK+RswHvpnzAL6vsQS+40IGvoVBCb40Qwa+
PCUHvjkdB74w5AK++CgBvr+NBL4SuAS+zrUAvnRZA76sPwK+dwoEvvmmBL4GzgK+cN76vdYw
Bb57UwG+kZ74vYFeAL4Fev+9cC4AvkE7/r2XawO+czb6vQ==</AssayYData></Step><Step><CommonData><SampleLocation>1</SampleLocation><SampleID></SampleID><SampleGroup></SampleGroup><SampleInfo></SampleInfo><SampleRow>D</SampleRow><SamplePlate>1</SamplePlate><WellType>BUFFER</WellType><Concentration>-1</Concentration><ConcentrationUnits>µg/ml</ConcentrationUnits><MolarConcentration>-1</MolarConcentration><MolarConcUnits>nM</MolarConcUnits><MolecularWeight>-1</MolecularWeight><Temperature>28</Temperature><StartTime>3619420</StartTime><AssayTime>30</AssayTime></CommonData><FlowRate>1000</FlowRate><StepType>BASELINE</StepType><StepName>Baseline</StepName><StepStatus>OK</StepStatus><ActualTime>29.999</ActualTime><CycleTime>0.2</CycleTime><AssayXData Points="150">O/8pQ24yKkNgZSpD1ZgqQ8bLKkM7/ypDbjIrQ2BlK0PVmCtDxssrQzv/K0NuMixDoWUsQ9WY
LEMIzCxDO/8sQ24yLUOhZS1D1ZgtQwjMLUM7/y1DbjIuQ6FlLkOTmC5DCMwuQzv/LkO2My9D
oWUvQ9WYL0MIzC9Dff8vQ24yMEOhZTBD1ZgwQwjMMEM7/zBDbjIxQ6FlMUPVmDFDCMwxQ/n+
MUNuMjJDoWUyQ9WYMkMIzDJDO/8yQ24yM0OhZTND1ZgzQ8bLM0M7/zNDbjI0Q7RoNEPVmDRD
xss0Qzv/NENuMjVDoWU1Q9WYNUMIzDVD+f41Qy0yNkNgZTZD1Zg2Q8bLNkPEADdDLTI3Q2Bl
N0OTmDdDScw3Qzv/N0NuMjhDoWU4Q5OYOEMIzDhD+f44Qy0yOUNgZTlDk5g5QwjMOUP5/jlD
bjI6Q6FlOkPVmDpDxss6Qzv/OkMtMjtD6WY7Q9WYO0PGyztD+v47Qy0yPENgZTxDk5g8QwjM
PEP6/jxDbjI9Q6FlPUPVmD1Dxss9Q/r+PUMtMj5DYGU+Q5OYPkNQzT5D+v4+Qy0yP0NgZT9D
k5g/Q8bLP0M7/z9DbjJAQ6FlQEOTmEBDxstAQzv/QEMtMkFDYGVBQ5OYQUMIzEFD+v5BQ24y
QkNgZUJDk5hCQ0nMQkP6/kJDbjJDQ2BlQ0OTmENDCMxDQzv/Q0MtMkRDYGVEQ5OYREPGy0RD
+v5EQy0yRUNgZUVD1ZhFQwjMRUP6/kVDLTJGQ2BlRkOTmEZDxstGQ/r+RkMtMkdDYGVHQ5OY
R0PGy0dD</AssayXData><AssayYData Points="150">ntP9vW/oAL57ovi97FQCvv19/r0Eefy921P+vSP97r0Ej/q9wgL5vffG/L0SSve9M0r/vd1F
771xgvS9ieX8vdEe9715Hf+90NkAvrLO/b0Omfq9w9zuvSYu9L2it/a9bXDwveir7b17EPW9
Ljz0vRjD8b0dTO29M2TyvUs6670rK+u9P/jzvVcV772Ahuu9xyDtvTwZ8L0mzeu98AbwvQJf
8b358fW9strwvexX9b1vQfG97R3svTGi8r2iV+m9DjPkveDT6b1laPC9eOvnvee8572Xd+u9
Z3DrvZ7p5b3sse69lLDgvYur7b2Xoem9rQDrvcsY7r3ooee9IvzqvVGv5b2rYuC948HbvYcx
5b39HOK9mcDfvXiB5L3fKuO9KHrmvbBS5b3M9eK9iwnkvdBT6b3B+Nq9TuPcvUdp4L0uEuW9
qOrdvW2H6b1do9i95JThvS3G3r21ZuS99Qzgvcr54b21TeG9khrkvSCI1L3v1dO9QKzfvTmH
2r3catm9FezcvaV+2b2rk9y9D97WvfXu4r1soNy95jvdvb2O1L2QUte93TXXvRyq4L1mhtG9
w2bZvZUN1b18sc+9koTQvfnz1r16QNC9kLHUvamB2b2ySte910nTvTuE2b1zYNy9N+XUvaWD
171h7c29fzfWveeSzb22nNG9WTrVvVsL0L34Rda9GFnRvcZj2L1Cf9q9/Y7RvfMiz73aRcy9
TY7QvTMl172bNMm9CFLQvYMrzr2cFsu9Bt/VvQrB073Nns+9bgTLvVU+1r0SRNG9F+DOvQZW
zb2cQs69</AssayYData></Step><Step><CommonData><SampleLocation>10</SampleLocation><SampleID>QA013.765M.C1 gp120</SampleID><SampleGroup></SampleGroup><SampleInfo></SampleInfo><SampleRow>D</SampleRow><SamplePlate>1</SamplePlate><WellType>KSAMPLE</WellType><Concentration>-1</Concentration><ConcentrationUnits>µg/ml</ConcentrationUnits><MolarConcentration>62.5</MolarConcentration><MolarConcUnits>nM</MolarConcUnits><MolecularWeight>-1</MolecularWeight><Temperature>28</Temperature><StartTime>3658348</StartTime><AssayTime>180</AssayTime></CommonData><FlowRate>600</FlowRate><StepType>ASSOC</StepType><StepName>Association</StepName><StepStatus>OK</StepStatus><ActualTime>180</ActualTime><CycleTime>0.2</CycleTime><AssayXData Points="900">+f5HQ+sxSEMeZUhDUZhIQwfMSEO3/khD6zFJQ19lSUOTmElDhMtJQ7f+SUMsMkpDHmVKQ5OY
SkPGy0pD+f5KQ+sxS0NfZUtDUZhLQ8bLS0P5/ktDLDJMQ19lTEOTmExDxstMQ/n+TEMsMk1D
X2VNQ5OYTUPGy01D+f5NQywyTkNfZU5Dk5hOQ8bLTkP5/k5DLDJPQ19lT0OTmE9DxstPQ/n+
T0PrMVBDX2VQQ5OYUEOEy1BDt/5QQywyUUMeZVFDk5hRQ8bLUUP5/lFDLDJSQ19lUkOTmFJD
xstSQ7f+UkMsMlNDX2VTQ5OYU0PGy1ND+f5TQ+sxVENfZVRDUZhUQ8bLVEP5/lRDLDJVQ19l
VUNRmFVDxstVQ/n+VUPrMVZDX2VWQ5OYVkOEy1ZD+f5WQ+sxV0MeZVdDUZhXQ4TLV0P5/ldD
LDJYQ19lWEOTmFhDhMtYQ7j+WEPrMVlDHmVZQ5OYWUPGy1lD+f5ZQywyWkNfZVpDUZhaQ8bL
WkP5/lpDLDJbQx5lW0OTmFtDhMtbQ/n+W0PrMVxDX2VcQ5OYXEPGy1xDuP5cQywyXUMeZV1D
k5hdQ8bLXUO4/l1DLDJeQ19lXkOTmF5DhMteQ/n+XkMsMl9DHmVfQ5OYX0PGy19DOv9fQ+sx
YEMeZWBDUZhgQ4TLYEP5/mBDLDJhQx5lYUNRmGFDxsthQ7j+YUPrMWJDX2ViQ1GYYkOEy2JD
uP5iQywyY0NfZWNDk5hjQ4TLY0P5/mND6zFkQ19lZEOTmGRDxstkQ7j+ZEPrMWVDHmVlQ1GY
ZUOEy2VDuP5lQywyZkMeZWZDUZhmQ4TLZkO4/mZD6zFnQx5lZ0NRmGdDhMtnQ7j+Z0PrMWhD
HmVoQ1GYaEOEy2hDuP5oQ+sxaUMeZWlDUZhpQ8bLaUO4/mlD6zFqQx5lakNRmGpDxstqQ/n+
akNuMmtDHmVrQ1GYa0PGy2tDuP5rQ+sxbENgZWxDkphsQ4TLbEP5/mxDLDJtQ2BlbUOSmG1D
xsttQ/n+bUMsMm5DYGVuQ5KYbkPGy25D+f5uQywyb0NgZW9DkphvQ8bLb0P5/m9DLDJwQ2Bl
cEOSmHBDxstwQ/n+cEMsMnFDYGVxQ5KYcUPGy3FD+f5xQywyckNgZXJDUZhyQ8bLckP5/nJD
LDJzQ2Blc0OSmHNDxstzQ/n+c0MsMnRDHmV0Q5KYdEPGy3RD+f50Q+sxdUNgZXVDUZh1Q8bL
dUP5/nVDLDJ2Q2BldkOSmHZDxst2Q7j+dkMsMndDYGV3Q5KYd0PGy3dDOv93QywyeENgZXhD
kph4Q8bLeEP5/nhD6zF5Q2BleUOSmHlDhMt5Q/n+eUPrMXpDYGV6Q1GYekOEy3pD+f56Q+sx
e0NgZXtDkph7Q8bLe0O4/ntD6zF8Q2BlfENRmHxDxst8Q/n+fEMsMn1DHmV9Q1GYfUPGy31D
uP59Q+sxfkNgZX5DUZh+Q4TLfkO4/n5D6zF/Q2Blf0OSmH9DhMt/Q/n+f0P1GIBDjzKAQ0lM
gEPCZYBDXH+AQ/WYgEOPsoBDKMyAQ+PlgENc/4BD9RiBQ7AygUNJTIFDwmWBQ1x/gUMWmYFD
j7KBQyjMgUPC5YFDXP+BQxYZgkOPMoJDKEyCQ+NlgkNcf4JD9ZiCQ4+ygkMozIJD4+WCQ1z/
gkP1GINDsDKDQyhMg0PCZYNDXH+DQ/WYg0OwsoNDKMyDQ8Llg0N8/4ND9RiEQ48yhENJTIRD
wmWEQ1x/hEMWmYRDj7KEQyjMhEPj5YRDXP+EQ/UYhUOPMoVDKEyFQ8JlhUN8f4VD9ZiFQ4+y
hUNqzIVD4+WFQ53/hUP1GIZDsDKGQyhMhkPjZYZDfH+GQ/WYhkOwsoZDScyGQ+PlhkN8/4ZD
FhmHQ7Ayh0NJTIdD42WHQ3x/h0MWmYdDsLKHQ0nMh0Pj5YdDfP+HQxYZiEOwMohDSUyIQ+Nl
iEN8f4hDFpmIQ7CyiENJzIhD4+WIQ3z/iEMWGYlDsDKJQ0lMiUPjZYlDfH+JQxaZiUOwsolD
ScyJQ+PliUN8/4lDFhmKQ7AyikNJTIpD42WKQ1x/ikMWmYpDj7KKQyjMikPj5YpDXP+KQxYZ
i0OPMotDSUyLQ8Jli0N8f4tDFpmLQ7Cyi0MozItDwuWLQ3z/i0MWGYxDsDKMQ0lMjEPCZYxD
fH+MQxaZjEOwsoxDScyMQ+PljENc/4xDFhmNQ7AyjUNJTI1D42WNQ1x/jUMWmY1Dj7KNQ0nM
jUPC5Y1DfP+NQxYZjkOwMo5DKEyOQ+NljkN8f45DFpmOQ7CyjkNJzI5D4+WOQ1z/jkMWGY9D
jzKPQ0lMj0PCZY9DXH+PQxaZj0Owso9DScyPQ8Llj0N8/49D9RiQQ7AykEMoTJBD42WQQ3x/
kEP1mJBDsLKQQ0nMkEPC5ZBDXP+QQ/UYkUOwMpFDSUyRQ8JlkUNcf5FD9ZiRQ7CykUMozJFD
4+WRQ1z/kUP1GJJDjzKSQyhMkkPCZZJDfH+SQ/WYkkOwspJDKMySQ+PlkkNc/5JD9RiTQ48y
k0MoTJNDwmWTQ3x/k0P1mJNDj7KTQyjMk0Pj5ZNDfP+TQ/UYlEOPMpRDKEyUQ8JllENcf5RD
9ZiUQ4+ylEMozJRDwuWUQ3z/lEP1GJVDsDKVQyhMlUPCZZVDXH+VQ/WYlUOPspVDKMyVQ8Ll
lUNc/5VD9RiWQ48ylkMoTJZDBGaWQ1x/lkP1mJZDj7KWQ0nMlkPj5ZZDfP+WQxYZl0PQMpdD
KEyXQ+Nll0N8f5dDFpmXQ7Cyl0NJzJdD4+WXQ3z/l0MWGZhDsDKYQ0lMmEPjZZhDfH+YQxaZ
mEOwsphDScyYQ+PlmEN8/5hDFhmZQ7AymUNJTJlD42WZQ3x/mUMWmZlDsLKZQ0nMmUPj5ZlD
fP+ZQxYZmkOwMppDSUyaQ+NlmkNcf5pDFpmaQ7CymkMozJpD4+WaQ1z/mkMWGZtDjzKbQ0lM
m0PjZZtDfH+bQxaZm0OwsptDScybQ+Plm0Nc/5tDFhmcQ48ynEMoTJxD42WcQ3x/nEMWmZxD
sLKcQ0nMnEPj5ZxDfP+cQxYZnUOwMp1DSUydQ+NlnUN8f51DFpmdQ4+ynUNJzJ1DwuWdQ3z/
nUP1GJ5DjzKeQ0lMnkPjZZ5DfH+eQxaZnkOPsp5DScyeQ+PlnkNc/55DFhmfQ7Ayn0NJTJ9D
wmWfQ3x/n0MWmZ9Dj7KfQ0nMn0PC5Z9DXP+fQxYZoEOPMqBDSUygQ+NloENcf6BD9ZigQ4+y
oEMozKBD4+WgQ3z/oEP1GKFDsDKhQyhMoUPCZaFDXH+hQ/WYoUOwsqFDKMyhQ8LloUNc/6FD
9RiiQ48yokMoTKJDwmWiQ1x/okP1mKJDj7KiQyjMokPC5aJDXP+iQxYZo0OPMqNDKEyjQ8Jl
o0Ncf6ND9ZijQ4+yo0NJzKND4+WjQ1z/o0P2GKRDsDKkQ9JNpEPjZaRDXH+kQ/aYpEOwsqRD
KMykQ8LlpENc/6RDFhmlQ7AypUMoTKVDwmWlQ1x/pUP2mKVDsLKlQyjMpUPC5aVDXP+lQ/YY
pkOPMqZDKEymQ+NlpkN8f6ZD9pimQ4+ypkMozKZD4+WmQ1z/pkP2GKdD0DKnQ0pMp0PCZadD
XH+nQxaZp0OwsqdDSsynQwTmp0Nc/6dD9hioQ7AyqENKTKhD42WoQ3x/qEMWmahDsLKoQ0rM
qEPj5ahDfP+oQxYZqUOwMqlDVk6pQ8JlqUN8f6lDFpmpQ7CyqUNKzKlD4+WpQ3z/qUMWGapD
sDKqQ0pMqkPjZapDfH+qQxaZqkOPsqpDSsyqQ+PlqkNc/6pDFhmrQ7Ayq0NKTKtD42WrQ3x/
q0MWmatDsLKrQ0rMq0Pj5atDfP+rQ/YYrEOwMqxDKEysQ+NlrEN8f6xDFpmsQ4+yrENKzKxD
4+WsQ1z/rEMWGa1DjzKtQ0pMrUPjZa1DfH+tQ/aYrUOwsq1DSsytQ8LlrUNc/61D9hiuQ48y
rkMoTK5D42WuQ1x/rkMWma5Dj7KuQ0rMrkPj5a5DXP+uQxYZr0OwMq9DKEyvQ8Jlr0N8f69D
FpmvQ4+yr0NKzK9D4+WvQ3z/r0P2GLBDsDKwQ0pMsEPjZbBDXH+wQ/aYsEOPsrBDKMywQ+Pl
sENc/7BDFhmxQ48ysUNKTLFDwmWxQ1x/sUMWmbFDj7KxQ0rMsUPC5bFDfP+xQxYZskOwMrJD
KEyyQ4ZmskNcf7JDFpmyQ7CyskMozLJD4+WyQ3z/skP2GLNDjzKzQyhMs0PjZbNDXH+zQ/aY
s0OPsrNDKMyzQ+Pls0Nc/7ND9hi0Q7AytEMoTLRDwmW0Q3x/tEP2mLRDj7K0QyjMtEPC5bRD
XP+0Q/YYtUOPMrVDKEy1Q+NltUNcf7VD9pi1Q4+ytUNKzLVDwuW1Q1z/tUP2GLZDsDK2QyhM
tkPCZbZDXH+2Q/aYtkOPsrZDSsy2Q+PltkN8/7ZDFhm3Q48yt0MoTLdD42W3Q55/t0MWmbdD
j7K3Q2rMt0ME5rdDXP+3QxYZuEOwMrhDaFG4Q2xnuEN8f7hDFpm4Q7CyuENKzLhD4+W4Q3z/
uEMWGblDsDK5Q0pMuUPjZblDfH+5QxaZuUOwsrlDSsy5Q+PluUN8/7lDFhm6Q7AyukNKTLpD
42W6Q3x/ukMWmbpDsLK6Q0rMukPj5bpDfP+6QxYZu0OwMrtDSky7Q+Nlu0MggLtDFpm7Q7Cy
u0NKzLtD4+W7Q3z/u0MWGbxDsDK8Q0pMvEPjZbxDXH+8QxaZvEOwsrxDKMy8Q+PlvENc/7xD
9hi9Q7AyvUNKTL1D42W9Q3x/vUMWmb1Dj7K9QyjMvUPj5b1D</AssayXData><AssayYData Points="900">iWDnveFO5r0sa+q92szpvURR3r0zT+W9vkXnvSZB6r3aqei9cTnovbrZ4b1MC+a96V7gvTXp
6b3XCt+9arblvVAz1b2Xbty9MObhvSAI571XV+m98FnbvXz9473Re929DKPfvSBF3L1ql969
zlvgvcKy2L0VEOO9qbfbvc5E4L0Wp9S9z/fbvTOL1L39kdu9A3fXvRob4L2P0d69/KPRvScE
1b1Tktu9dePTvQaw2b2xzdK9G6HXvQe21b1Lqtu9sMDavTp/z725Vd69ExHYvTT93r0R5c69
ZvLWvVih0b0ezdu9nL7NvV17171pfNu9B8TavWSA1b2Hys29WJvbvUE61r2E9tC91qnVvQQ5
070v8ta96IbQvWr40r3NSc296X7MvcTW070pxdS9rN/Rvdlny72SZcu9z6jLveH+0r0+o8q9
ysXPvbVA0r1GCsy9iqvMvZ3uzb2A4c+93+fOvQ7qzr1ZPcC96k3LvU10w72Q7su9lwLNvRHh
wL2FU8S972fPvT/9zr3OnMq9XaTEvSLozb37YMO9F9rLvbg2wb2zkse9nCG+vfbLxr3NVMO9
EOXGvYcSxL2ascK9xD6+vSn7w72JecG9GRa+vVFxwL1dkr+9/PPDvZpCtr0RAry9w6jAvb/W
ub2ASrC9HeDAvUrMu70DlL29sQe7vQ23vL0j6L29GMm7vUelvb3RUMe95W/BvTyxt72Pqru9
Cb7AvSsKwr0isL29U4m2vSMtsL2Jv8C9qY+6vUq4t73F/Li9kMqyvaNRt73HeLy931O8vXTD
sr3A0by9NKauvVTwtb34oLm9hz2zvckNsr1bGbe9mlK6vSharb1e67K9eGi3vSO5ub0ci7O9
Mnutva2drL03pra9VE+3vb74rr2/TLm9xV6yvdnWtr0U+ri9gzivvTV0s71Soq69ZvGtvUeM
s70rBrG9Vh6yvQx/tb2nkrW9uku0vc3msL3qLLG9kluzvS32sL2cTa29ILiuvWJ1pL2YbKy9
TWmrvcaFrr3sQqa9OKipveV/qr2cQbK9e5qxvZmlrr34sKi9N6+lveRCrb0rr6i90aiuvSdy
q72xA6+9MeKivcB4rL2aCqy9CrCmveE/pL26L6y9Cm6qvWMhoL2PHqm9dsSdvYcTpr26+qi9
XcemvWDno70ifqe9qFCsvXJUqL0cQ6e9rG+jvWQ2pL27Oqq9Rp+XvXOtqb3Rxqa9MPKjvcnH
pb2LFqi99DCWvZ17ob1nXq29eI6lvfVymr2Jj5u99cChvayLn73T15m99C+lvQ/Hmb3cPJ29
ImylvTvomL0hDJy9lgytvesBm70AZJi9eeqWvQN+o73S3Z+9udOavYKvnL2iU5y9Tf2dvRB0
or0Sopu9d/mWvV/unL1Xh5a9QnSavR21mL1lZZy9GNyZvd1mor3ITZu9NZqfvVWNl73X+Zm9
ckObvQnWkr0cl469Ex+ZvezYkr0d+J69sfuSvRzBlr2NZJq9UEaQvRJKnr2aupK9xZmbvXtN
nb2CL529lbCUvbbKk70GIo69QLaTvby4i72Mdpi9w9mZvUzekb2RzJC9Yr+VvcQemr2eLZG9
5RuPvXsxkr2eX4y9S76IvZkXkb3Fd4+9VSCRvQHyj71Q4ZS9FvaSvYLHj73rY4+9uD+Mvb9P
mb2BeY69nYOMvYyGjb0aC4q9E42UvQQvi73hF5y94HaNvZoblL3AI5G9xLmGveC1jL3M9Y29
hJCNvTuuhL203429fSGFvQA4lr35/oe9ue2HvfLgir2vUIO9SUOKvRNDi72mwIe9shuSvUlk
j72+7JK9wWl/vR2Whb2tsoa9zUuOvXc8hL2bkIm9ArKGvdlThr0hOoS9yG2LvUaIjb1vgYe9
JMmJvf9QjL0/aYK9KXCRvQUyhb3ixoK9lCiFvW5Egb1DDoq9PDKSvXecjb0Mwoy9ICGGvYvZ
br2Du4e9D8iEva03eb25DX69wxCAvfe7hb1wfIK9tVOHvdMlg73OnoG9cPuCvW7lgL2sMIC9
5AOBvcK6hb3+93u9B/R/vaHWhr1sN4G95oiEvfUUi73dGoq94rt6vasKg721xYi9CI56vYRL
ir2vlYW9zGeHvbN4cL1WhYC98ymCvfbGfL2EdX+9KKyJvV4HXr2afm69/6R4vft6d71XMoG9
V8d8vQ8xgL2KXYO9TI9yvSy0g73auYK9c+R5vQgCg73IxHy9Qf93vTvTeL2g73W92H93vUQv
dr10DHK9Hm1mvQS8Zr1CiXG9+Md3vWltcr0fJ2e9z1R5vdI7gb3cU4G9zLFfvf/xd72vzG+9
VmF1vUaWcb3JJWC9m7twvfAVZb2ZNW69pRB6vRv+Yb15Hna9PP1uvQZGcb1dnHq9UfJmvQP9
XL06gmm9b55ivfMbZL1Kf169WCpkvR2qaL1VR1O9RENfvRI8X70xiF+9S1NYvQTjZL3p/oC9
ThpkvWpDZb1OPHW968xfvcZxXb3WtVu9ZEdvvSDeZL31Jly9h3ZqvWDbZ72hTlm9iF9QveFp
ab0vy2u9d4FRvQw2a73uK1m9fytvvatyWL0w8lu9xipfvVFkWL2wwFq9QmxWvaMoWL1KCW+9
jVtkva+MXr0m0Vy9RH1jvXYoXb1mgky9GGlbvTFKTb1bYVi9MuFevS3CVL1xb169krhZvfLz
UL2KfF+9pMtdvV6qbb1YKFm9QdJRvTiPT71yzVi90FlGvWP8Rb0H0GO9o1pSvcFdS70EnlO9
4zlIvZTpUr33Y1G99XhHvTUgT70BTly9iTZOvZxYVL3IwEy9J5M9vUtAU72T61u9DY5nvSbT
Q70/6029tAdOvWgFVb2h0D69rIFLvSKxQ72pY0q9CgdHvePLUL3pnE+9EYhMvW33Sb1W8U+9
hwRQvcTLO70+jVG9tVpRvV+tTb1BYzu9mLxCvWD2Rb3pTjO9r4tBvR9HPb2P/kW9eK5DvVuB
R71eRUO90NM/vbrgTL3A5j69YkRNvfcZU73t7Uy9lH1JvTTjP73Hej29VGpEvSw2Rb07O0u9
IglDvUBMNb0RMEO9lngzvZNUPr2qz0C9V11BvX3KRr2gjTy9/ZtKvbSGNr1y6j+9GtNPvaUR
R70dTjO9gF1Lvb26Q71IS0W9J7c6vcpoL73RhTu9x9gsvbPeNr0o/DG9k+U8vW7iPb0Jskq9
4Y0wvX3PPb2xmzW9z/8uvXk6Qr04Lkm9J+VGvco2Sb3XCDy9gvM+vbtESr2YIzi9Nu04vd0m
P71jvTa9TqU7vde0OL1AbjW9rP4wvSwAOL1aa0m9rT4uvdIvMb24pD+9HuUuveMcPr0lICu9
FcZFvQTHLL3xJza98oAwvXtiKb1luDG9sf0lvXjPOr0wrSi9VUItvScKLb1O3jW9yGopvdiz
N71Iri+9ZV42vRgqJb1hMzi9IykxvWX6LL0Dzyi9UxEsvZc0Lb0ZgCy9R+gjvVBCI704Cy69
ATkqvQCNO7287Ce9h6AhvfpfLr1M2Cu9GD4qvRX/H73nBSy98DYuvUh+Ib0t8B69xZYvvc8j
I72xzh+9bhEwva7vJ71czhK903AhvcnzFr02pCC9Y9kYvehrJ73VPhu9H78fvQuRIL1KuyK9
Oa8pvZvQCr3qIh+97sMYvQjoLb3GJi69QOAcvaiREb2Ebx69qbgfvWbHEL3GdSO996sSvf8N
FL1C8SK9CtcjvaC2H737GSO96cggvauBHb2Y2BS9W6kkvWhLHr3FCg+9VxEZvQuMLr1AYg+9
Oy4PvezOCr0OTyK9PzwNvXKyIL17hyu98dESvZWRGL3sdCi9YJAfvSH4F73N3SG9ppMVvWJS
D72sYRO93EAfvWXBE731ShC9qZsOveh+Cr1APxO90aAVvZkcAr3pIxS921oNvYJGDL2MpAu9
lLgQvW14EL3SlgK9NCoSvTJ9Dr1hZBO9Ko0fvbYXF73+/RO9h08Qvf+jF71xHxe9DDcOvQd6
Dr1LHRe9xJ8HvfwoEr1SoA29cU4MvQTx/rwnSwO9hrkFvWGqD732KBu9rU0PvQwjAr1EtAC9
PGgGvePx97wQ4wu9cPoKveaNFb2z0we9i4QMvVkwC73eNg+96J/6vId+Cb1Ozuy8jAsRvUpM
Cr3xWwy9wsj6vL9z1rz4KgK9TdcKvYveB706DgS9oBcAvSytCr3JTQ69N477vI4H+7yCtAG9
c8EAveBy/7zJCgG9Mt4TvVrX87zs4AC9aYwDveDI4LxZrg+9/04PvXzZBL1oOwi97JzyvPlk
Hb2SsQq9kX3lvAB4Cb1w1e+8R+EAvaax77xZ4AK96H4GvXli4LwhxAi9XjHtvG2GB71a+M+8
4MsCvbfWA73KHwO9ZjXgvEU3AL3pFge9SDHhvONJC72kGgu9Z4D3vCCk/LxILPi8IkX4vALr
9LzCiOy8GCEAvfoT2bzlVOO84a3QvGbO/LxoSeC8KTzmvEdD8rxDA/G8yxu3vExo8bzmI+68
IO3vvNrqAr0MRPK8xRPnvFtc5rwE4OG8fz4FvX0mCr3AJAS9a0nivETr/Lxi4gG9Fzz2vJx1
2rw3oAS9kSr+vBts87wIJt+8bLX5vLoIAL3c6/K8cIeyvJ+d0bwl3PK8U4jFvO7U0rzxy+28
vnTYvM1r37yKtcy8AJLgvKY2o7xRDee8H4zmvA6PzLzz9sq8MrzgvO9Y3byTOv68eNfKvLTs
vLwcWeG8tzbYvNqZ6LxiIuS8EBLbvPzCvbxA1OG8fzTovGmr6rxTtd68dEbCvKXU8LwF/9+8
UtPSvIPYyrzpH8m8c07wvGN1xrwqsra82FDTvLVywbxDXrK8</AssayYData></Step><Step><CommonData><SampleLocation>1</SampleLocation><SampleID></SampleID><SampleGroup></SampleGroup><SampleInfo></SampleInfo><SampleRow>D</SampleRow><SamplePlate>1</SamplePlate><WellType>BUFFER</WellType><Concentration>-1</Concentration><ConcentrationUnits>µg/ml</ConcentrationUnits><MolarConcentration>-1</MolarConcentration><MolarConcUnits>nM</MolarConcUnits><MolecularWeight>-1</MolecularWeight><Temperature>28</Temperature><StartTime>3847316</StartTime><AssayTime>180</AssayTime></CommonData><FlowRate>600</FlowRate><StepType>DISASSOC</StepType><StepName>Dissociation</StepName><StepStatus>OK</StepStatus><ActualTime>180</ActualTime><CycleTime>0.2</CycleTime><AssayXData Points="900">ff+9Q/YYvkOPMr5DSky+Q8NlvkN9f75D9pi+Q7CyvkMpzL5Dw+W+Q1z/vkMXGb9DjzK/QylM
v0PjZb9DXH+/QxeZv0OPsr9DKcy/Q+Plv0Nc/79D9hjAQ48ywEMpTMBD42XAQ1x/wEP2mMBD
sLLAQ2vMwEPD5cBDXP/AQ/YYwUOPMsFD9E3BQ+NlwUN9f8FD9pjBQ4+ywUNKzMFD4+XBQ1z/
wUMXGcJD0TLCQylMwkPjZcJDfX/CQxeZwkOwssJDSszCQ+PlwkN9/8JDFxnDQ7Ayw0NKTMND
42XDQ31/w0MXmcNDsLLDQ0rMw0Nm5sNDff/DQxcZxEOwMsRDSkzEQ+NlxEN9f8RDF5nEQ7Cy
xEMpzMRD4+XEQ33/xEMXGcVDsDLFQ0pMxUPjZcVDfX/FQxeZxUOwssVDSszFQ+PlxUN9/8VD
axzGQ7AyxkNKTMZD42XGQ31/xkMXmcZDsLLGQ0rMxkPj5cZDXP/GQxcZx0OwMsdDSkzHQ+Nl
x0N9f8dD9pjHQ7Cyx0NKzMdDw+XHQ33/x0MXGchDjzLIQylMyEPjZchDfX/IQxeZyEOwsshD
SszIQ8PlyEN9/8hDFxnJQ7AyyUNKTMlD42XJQ31/yUMXmclDsLLJQ0rMyUPD5clDff/JQxcZ
ykOPMspDKUzKQ8lmykNcf8pD9pjKQ7CyykMpzMpD4+XKQ1z/ykMXGctDsDLLQylMy0PjZctD
XH/LQ/aYy0OwsstDKczLQ+Ply0N9/8tDFxnMQ5YzzENKTMxDw2XMQ31/zEMXmcxDj7LMQynM
zEPj5cxDff/MQxcZzUOwMs1DSkzNQ+NlzUNcf81D9pjNQ7CyzUMpzM1D4+XNQ1z/zUP2GM5D
jzLOQylMzkPDZc5DXH/OQxeZzkOPss5DSszOQ8PlzkNc/85DFxnPQ/40z0MpTM9Dw2XPQ31/
z0MXmc9Dj7LPQ0rMz0Pj5c9DXP/PQ/YY0EOPMtBDKUzQQ8Nl0EN9f9BDF5nQQ4+y0EMpzNBD
w+XQQ1z/0EMXGdFDjzLRQ0pM0UPjZdFDfX/RQ/aY0UOwstFDKczRQ+Pl0UN9/9FDFxnSQ48y
0kMpTNJD42XSQ31/0kP2mNJDsLLSQ0rM0kPj5dJDff/SQxcZ00OwMtNDSkzTQ+Nl00N9f9ND
F5nTQ7Cy00NKzNND4+XTQ33/00MXGdRDsDLUQ0pM1EPjZdRDfX/UQ/aY1EOwstRDSszUQ+Pl
1EN9/9RD9hjVQ7Ay1UMOTdVD42XVQ1x/1UMXmdVDtrPVQ0rM1UPj5dVDff/VQxcZ1kOwMtZD
SkzWQ+Nl1kN9f9ZDF5nWQ7Cy1kNKzNZD4+XWQ33/1kMXGddDsDLXQ0pM10PjZddDfX/XQ/aY
10OwstdDSszXQ+Pl10N9/9dDFxnYQ7Ay2EPZTthDw2XYQ31/2EMXmdhDj7LYQ0rM2EPD5dhD
ff/YQxcZ2UOwMtlDSkzZQ8Nl2UN9f9lDF5nZQ7Cy2UNKzNlD4+XZQ33/2UMXGdpDsDLaQ0pM
2kPjZdpDfX/aQxeZ2kOPstpDKczaQ+Pl2kNc/9pDFxnbQ48y20OLTNtD42XbQ31/20P2mNtD
sLLbQ0rM20PD5dtDff/bQxcZ3EOPMtxDKUzcQ+Nl3EN9f9xD9pjcQ4+y3EMpzNxDw+XcQ1z/
3EOsHN1DjzLdQylM3UPDZd1Dnn/dQxeZ3UOwst1DSszdQ+Pl3UNc/91D9hjeQ7Ay3kMpTN5D
w2XeQ1x/3kP2mN5DkLLeQynM3kPD5d5Dff/eQxYZ30OQMt9DKUzfQ8Nl30N9f99D9pjfQ7Cy
30MpzN9Dw+XfQ33/30P2GOBDsDLgQylM4EPDZeBDXH/gQ/aY4EOQsuBDKczgQ8Pl4ENc/+BD
9hjhQ5Ay4UMpTOFDw2XhQ1x/4UP2mOFD0bLhQynM4UPD5eFDff/hQ/YY4kOQMuJDKUziQ+Rl
4kNcf+JD9pjiQ5Cy4kNKzOJD5OXiQ33/4kP2GONDsDLjQ0pM40PkZeNDfX/jQxaZ40OwsuND
SszjQ+Tl40N9/+NDFhnkQ7Ay5ENKTORD5GXkQ31/5EMWmeRDsLLkQ0rM5EPk5eRDff/kQxYZ
5UOwMuVDSkzlQ+Rl5UN9f+VDFpnlQ7Cy5UNKzOVD5OXlQ33/5UMWGeZDkDLmQ0pM5kPkZeZD
fX/mQxaZ5kOwsuZDSszmQ+Tl5kN9/+ZDFhnnQ7Ay50NKTOdD5GXnQyGA50MWmedDsLLnQ0rM
50Pk5edDff/nQxYZ6EOwMuhDKUzoQ+Rl6EN9f+hD9pjoQ7Cy6EMpzOhD5OXoQ33/6EMWGelD
0TLpQ0pM6UPkZelDfX/pQ/aY6UOwsulDSszpQ+Tl6UNc/+lD9hjqQ7Ay6kNKTOpD5GXqQ1x/
6kP2mOpDkLLqQ0rM6kPD5epDXP/qQ/YY60OQMutDSkzrQ8Nl60N9f+tD9pjrQ7Cy60NKzOtD
w+XrQ1z/60MWGexDljPsQylM7EPDZexDfX/sQ/aY7EOwsuxDSszsQ+Tl7EN9/+xDFhntQ7Ay
7UNKTO1Dw2XtQ31/7UMWme1DkLLtQynM7UPk5e1DXP/tQ/YY7kOwMu5DKUzuQ8Nl7kNcf+5D
FpnuQ5Cy7kNKzO5D5OXuQ33/7kP2GO9DkDLvQylM70PkZe9DIYDvQ/aY70Owsu9DKczvQ8Pl
70Nc/+9DFhnwQ5Ay8ENKTPBDw2XwQ1x/8EMWmfBDsLLwQynM8EPD5fBDXP/wQ/YY8UOQMvFD
KUzxQ8Nl8UN9f/FD9pjxQ5Cy8UMpzPFDw+XxQ33/8UP2GPJDkDLyQ0pM8kMEZvJDXH/yQ/aY
8kOQsvJDKczyQ8Pl8kN9//JDFhnzQ7Ay80NKTPND5GXzQ55/80P2mPNDsLLzQynM80Pk5fND
ff/zQxYZ9EOwMvRDSkz0Q+Rl9EN9f/RDFpn0Q7Cy9ENKzPRD5OX0Q1z/9EMWGfVDsDL1Q0pM
9UPkZfVDfX/1QxaZ9UOwsvVDSsz1Q+Tl9UN9//VDFhn2Q5Ay9kNKTPZD5GX2Q31/9kM3mfZD
sLL2Q0rM9kPk5fZDff/2QxYZ90OwMvdDSkz3Q+Rl90N9f/dDFpn3Q7Cy90NKzPdD5OX3Q33/
90MWGfhDkDL4Q0pM+EPkZfhDfX/4QxaZ+EOwsvhDSsz4Q+Tl+ENc//hDFhn5Q7Ay+UNKTPlD
5GX5Q31/+UMWmflDkLL5Q0rM+UPk5flDff/5QxYZ+kOQMvpDKUz6Q+Rl+kN9f/pD9pj6Q5Cy
+kNKzPpDRub6Q1z/+kMWGftDkDL7QylM+0PkZftDXH/7QxaZ+0OQsvtDSsz7Q8Pl+0N9//tD
9hj8QxIz/ENKTPxD5GX8Q31//EMWmfxDsLL8Q0rM/EPk5fxDXP/8Q/YY/UOQMv1DKUz9Q+Rl
/UNcf/1D9pj9Q7Cy/UNKzP1Dw+X9Q1z//UMWGf5DsDL+QylM/kPkZf5DXH/+Q/aY/kOwsv5D
Kcz+Q8Ll/kN9//5DFhn/Q7Ay/0MpTP9D5GX/Q31//0P2mP9DkLL/QynM/0Pk5f9DXP//Q1AN
AERIGQBEFCYAROEyAESuPwBEe0wAREhZAEQUZgBE4XIARK5/AER7jABESJkARBSmAEThsgBE
rr8ARHvMAERI2QBEJeYAROHyAESu/wBEiwwBREgZAUQlJgFE4TIBRK4/AUSLTAFESFkBRBRm
AUThcgFEvn8BRHuMAURImQFEFKYBROGyAUSuvwFE7swBRFjZAUQl5gFE4fIBRK7/AUSLDAJE
WBkCRCUmAkThMgJEzz8CRItMAkRYWQJEJWYCRPJyAkS+fwJEi4wCRFiZAkQlpgJE8rICRL6/
AkSLzAJEWNkCRCXmAkTy8gJEvv8CRIsMA0RIGQNEJSYDRPIyA0S+PwNEi0wDRFhZA0QlZgNE
8nIDRL5/A0SLjANEWJkDRCWmA0TysgNEEMADRIvMA0RY2QNEFOYDROHyA0S+/wNEiwwERFgZ
BEQlJgRE8jIERK4/BESLTARESFkERBRmBETycgRErn8ERIuMBERvmgREJaYEROGyBES+vwRE
e8wERKrZBEQl5gRE4fIERL7/BESLDAVESBkFRBQmBUTyMgVEvj8FRItMBURYWQVEFGYFRPJy
BUSufwVEe4wFRFiZBUQlpgVE4bIFRK6/BUSLzAVESNkFRBTmBUTh8gVErv8FRHsMBkRYGQZE
FCYGRPIyBkS+PwZEe0wGRFhZBkQUZgZE8nIGRL5/BkSLjAZEWJkGRBSmBkThsgZEvr8GRIvM
BkRI2QZEFOYGRPLyBkRYAQdEiwwHRFgZB0QlJgdE4TIHRL4/B0R7TAdEWFkHRBRmB0TycgdE
rn8HRHuMB0RYmQdEFKYHROGyB0S+vwdEe8wHRGjZB0QU5gdE8vIHRK7/B0SLDAhESBkIRCUm
CEThMghErj8IRHtMCERIWQhEFGYIRPJyCESufwhEe4wIRFiZCEQUpghE4bIIRK6/CER7zAhE
SNkIRCXmCETh8ghErv8IRHsMCURIGQlEdyYJROEyCUSuPwlEi0wJREhZCUQlZglE4XIJRK5/
CUR7jAlEupkJRBSmCUThsglErr8JRHvMCURY2QlEFOYJROHyCUSu/wlEewwKREgZCkQlJgpE
8jIKRM8/CkSLTApEWFkKRCVmCkRUcwpEvn8KRIuMCkRYmQpEJaYKRPKyCkS+vwpEi8wKRFjZ
CkQl5gpE8vIKRL7/CkSLDAtEWBkLRCUmC0TyMgtEvj8LRItMC0RYWQtEJWYLRPJyC0S+fwtE
d44LRFiZC0QlpgtE8rILRK6/C0SLzAtEWNkLRCXmC0Ty8gtE</AssayXData><AssayYData Points="900">FJjRvPqUsbxJv9a8QArBvH3GnLz4R8O8GzCvvMs4w7y574O8SSeKvH3gfLwx41G8FK2ovJII
pLxhmHy8bu6RvCPdTLxjXmq8G4YyvAjthLzUI3y8ZYhGvMk5N7xr3im89QpIvH3CirwYwna8
pmg3vJ5zJbw62TK866dkvKNfO7wfa4S8NaxLvGAYBbznRT68cIJgvEiyZ7xabWa895QNvMEx
A7xCnoi8ab5wvLJBB7zwFze8KE3du/0mI7zCDiO8r9k2vJ6i2bvhjyW8aDoOvFLFK7yZLia8
1XI3vEa95rtyYyu8pZYivA/qObx+BiG8+dsTvPldx7uFS068Tt8mvHpQabsndgS8x6n8u2IE
FbwqMiO8ELY0vPj9ELzMRUG84kARvH2W/rvDYeC7DZSuu1R1/butQ0m8VBQLvGFngbvvdvm7
fgLGu2od77uC3wm8jrEtvAVdFbwE6iK8k30avAdNRrzm6CC8+LL1u7upPLwnAMG79xKVu3cS
HrwJoCC8DRTou+2BHbyiZ9i7N9D7u//I97uzVyW8P3CIuwHLS7zqyJS7giQNvD0pJLxXffu7
RdIKvHtNCLydipG7gDmuu3xzI7wUXRO8nmwevOJH5btODwG8K1YavCvHMbylSam7U1HAu0ya
uLsE40K8yxMdvCdjpruiC6i7yOjeu3lbKrz9nwW8PifauwNiDrzbUZC7CqG4ux64+LvSKSO8
YSoXvEjj4bsuWYG7i7IdvDVJHrxGmiK8EnbSu9CPwbsO8Z272jQXvASs0LsfSs27tOCcu0LN
mruHawC86bcFvKfZ/LuDfAK810TAuyR5pLtNAsm73e/ju9n0Nrva1qG7Jkjuu8yV/buYQL27
lKy/uynzqruYEpW7SzDpu99sK7v15/i7cQHpu1b727tcisq7utTuuyc1P7tEGsS7p1I0vMjY
zrv8u2m7ANkCu/ljgbtNj8m7LkP2ujls6rv+H/67g7y5u/pI/LsVwKO7sw1UvIwLKLy08mW7
BtGguyMd2rtOM1m7hJ/Wuzotvbu9TqG7SaPFu3mWA7tkK0S7TIb/u63pHryE8aC795Jku4CE
rrvYRIe7OX/lunp3wLsDhum6mOCGu3DMkLv0FzS7JJN3uwC0x7uztAW6uuEuu7Tborv0qKC7
5VJwuwGrr7vziYS6YtSbu1VcVbvxs+S7rtbfu/aTNbpp4P6785XBu3fkxLslLrm7eknDu1my
c7uB0j27Ewijuw5SgzmqiH67Ethzu87lMrvbVri65D7+uppSD7tJq6C6CsliuLNj5LroSSi5
ltIAvDksDzktCt+7QHuNu/6oSLvqMU26od1ou2ePibscCG27tMaxuzaslbtq7tC66vnlOv++
9DgN8ma7r+tLu7AdI7tmSqA7p3ZAu+oYobsZNiw5h5VAO65iALpBVAS7cHxYuh7YS7qpOZU6
vHk8uz6pcrsIrH+74iAMuzPFIrvlCQ27FYSHOb3+0boy5JA64snsujuwbLqIqP66L3A7u57h
Ujq4w+s6GYBEu2BSN7pOQ127TL/JOk+sEjtqR5m7OTkfu3+gPLq7hjY78A+zug9DkTrSxeK6
/IwPOxbJxbqS+AQ6aoN6Ozr1TrvgARQ6XnaDO0Yj2jkr6lm6PyNNO8eRVDrGzYE4hrfFu5XC
iDvmYES6RwGPOyJwubrK8Ae7uteMOrSvGDp5hHA6Sk6sOeNUHruGcto6mk0BucT6DTsLFWO7
kFTJugjuczk3YjO6u0EJO/hkQbuMwD47w6wPO/wFtjpzrQ47CBvEOhV72juPBQg6MtEzultK
Xzv02z67dso/O9vgNTkbjG+6faHvOpCH6zrZkXE6/wk2O0r3RDp4O147Qq2FObFxrjv0U2S7
b+XlOxsRdjp+M8o7NfzWOYo8DLr2jvY6Wd+7O/MtfTs8/I87Pc8yOz4hczvzcIe5rrWlOnuU
1zvFJeW5aGudOiWUertW57c7f+ZiO4uzuzvINfa62kaqOfTwSDvQ+0c5o/DqOnCalzs6Y3k7
FjEpO0P8hjqEMFE7o9HZOQHonjrlv54700f7uQe2tDvH0JI7JrfUOySskDta6A48cZ1rOxVO
xjniIIg7tlkIuzna0zuVHGS4DwMGPBUe6zs2HFM71fvBO+QqDDt5AyU7w26yOjtuhDsG9mk7
2VAnOjdyBTsrQ+k7Sz4SO+ChsDscxg88MwZqO7YUczvmvRQ7iJkjOwsYtTuVM0o66+alO+1r
7Tv9M4c7hh0RPHMPzTv5S+s7oj24OyJ4yDs4Gp07oJUWPGlDjDs1YbQ7Pf32O5PpbjvBmZ47
CoMPPJ5zszsgeAk8UZHmOzasEDwy6Cg8HVWTO0BkzDvEeJc7aX3PO7kawTsEWuo7mQj4O0Hf
6zt6BaE7rigcPHJt1TtXawk8HpkOPGdf7DsTqKw7caw0POOPDTz0hkA822UWPPzJgTubk1E7
ekClO1qekTupcxo8EmgFPCSDGzy5riI8WUEgPDbrLzxHPzs8LTOQOxrr6Dt8zIQ7MPq6O6vd
HzxcHOw72WGiO6iorDukO8w7qlUBPHUYEzyo4g88kB3eO1FPKTwdPRI8axz8Oye6ATyzWAE8
LLQfPJMbFTwCgKQ7HbXmOy755DshW2k89sr5OyvRvTvjSTM8+tYUPHwKZzu5YxU88k/JO0aD
BTyBKng8SEZYPEP6JTxTNA0870j5O6YosTus7jI878l0PKEaITzcPE48Ob4pPK+qMzxRZQI8
tfHdO16HATypiEs8gzwLPBh4DDypJv87EfgRPE2/UDwbjxE8kXssPPxLLzzTxCk8OoAMPLXX
QTwU8hA8iP6GO6lqHjxr5xY8wENZPBZ4azxPkEE8iF0NPNNQRTyb/zU81W9vPCZFZTx06Bo8
xOkhPFUjZDwJ8Tg8gbRJPLtyFTze3zA8PUhVPLK8YDwILxo8ktSDPAiwSzzfCYQ8EQhcPChy
yjvumlI8ZLiDPFozfDy46oA8fW08PDEpUzwvW0M8Jl49PFgGRjwM0ys8oHwqPGaHVjwLK1w8
4VZePK62fzzmT0I8LpQQPNIYiTzKoyg881NBPCedhTyEKUA8DfZ5PCojNDxRnDo8caA6PAZV
HTxMCFI8bo6IPBfVSDzOzzo8qyM5PNBnhDyAOEY85Q9VPCC7ZjykBT88DXCJPNTFfDwnAhc8
0O08PPolJjxBM2U8Z5VZPOCoiTwjgGk83tZKPGrOkTzI7zs8RmuSPORWejwbLUw8cDs6PLu7
azzvM3M8C55kPAj8cjyDZyU8Y01YPPJOhDw4y2E8UQCNPBBagTz++kE8td9YPEFafDw5Fm08
O7iAPBnXUjxmlIE8R5GCPGchgjx3O3A8ZoNLPIUPajzVSI08b912PNxCkzxREGI8STaHPF7n
oTyxiUE8MyKPPPwOkDzvC7E83DicPPqHdjzZoIo85WlqPGdMeDyeO4M8JLCYPJ7okTxB0408
yz5bPJ0HlzzjCq08rXSXPAF7aDwc6I48FGB0PNDDgTzY3II8s22ZPIGSrTxXdHE8G9OGPJ/D
ozyFTZE8Ub2OPKdvWTxZooM8lba5PEoxjjwkC5c8GmyFPFWjwDxg+5U8CLqJPFZ6gjxOLqQ8
8wW4PKv/tjznZIs8VvmNPIaUnzxDHWU8sXKDPHYreDxaBJk8/GKLPBTmljzJ6pQ8vn6ZPEx1
ozyb0JQ871mnPGGlrzz71JM8PyKtPCOwpzyfM4s8GDCOPGjwwDzk47I8qgSxPNfWtjydRM88
teudPHr1izy5tKc8uPJ3PDJtgTwJSIk8lqyaPAJOtjzVdZo8kvCbPIiooTz3qZw89IWbPMqP
vTwhuro83X+DPMbtsjyde6s8wLGiPK3Qsjyph5E8FM2ePMBXojyOW5o8Qs6pPNHHsjy/sLE8
IhWbPDENvDy2naE8dmDCPEimmzyDUqo8h0WnPPF8sTy4B7g8bOOiPHCBujxKpac847u5PPUz
ljwwo6M86qyhPKaJuzyZ7ro8lC+NPDhLwzzA2Lc8n5+/PIrLuTw0o7M8sSezPCKU0Txtb8A8
sVzXPNxMvjxW8508L3quPAVq6TzlPME8JcanPJLTtzzKNrU8vPqkPJviljz1UsE8dpjHPAXp
rDxzhs48pejRPPrByTxPFbI8T7XWPILXuzw/Pcc8xCzEPGwvvDzXbr48nZvcPBfO+TwM/L88
mgPTPJRO0Tz5O5A8VNrCPNmJqjxdSr08zim+PGAb3TzNIrQ8QFHhPBOzwjy3I+w887SyPGaW
zzwcd948vVS3PLhP2zzIC9c8y2fUPGoozDyq9c08OR7HPBwu2jwLftw8dvC2PObyxDxPAMg8
EyG5PEtA0TylH8s8MaHLPNSE1zzZ1OU88/LWPOMa8jyYmec8TufFPMp+1jyXEsY87ne/PPk9
sjxhL8k8dUjZPF4nwTzmGeg8yeHWPJi9tjwerN48FNPdPL0/0jzLLcQ8tlirPAGf7Tzml/k8
n2LDPF135TxEm+I8/STLPNjY1jwwMNg8xYLFPOzFuzxP3b08nSLdPGTQBD0iD848hpTWPIyQ
9Dxrrts8jaDlPP1U5zycDsI8YzjhPFlp4DzV+9M8Q2DZPEfE1TzH/c08tYroPMB3zjzx49Y8
Wy/0PD+r3DwYvfA8mVfwPL3M6zxPANA8zn7xPFJK/Ty1mPE8f23rPDWABz2putA8zF/XPP0v
8Tywx/Q8EZPnPHBo3zx8UeY8DrrcPLCfAT296N08Ey3qPHTX8jwwRMo87aEAPTPz+TwJcOM8
whwDPQVb3zw5kPY8Xmb3PC4o9TzoKeo8YNHjPNIACz3t/vI8</AssayYData></Step><Step><CommonData><SampleLocation>11</SampleLocation><SampleID></SampleID><SampleGroup></SampleGroup><SampleInfo></SampleInfo><SampleRow>D</SampleRow><SamplePlate>1</SamplePlate><WellType>REGENERATION</WellType><Concentration>-1</Concentration><ConcentrationUnits>µg/ml</ConcentrationUnits><MolarConcentration>-1</MolarConcentration><MolarConcUnits>nM</MolarConcUnits><MolecularWeight>-1</MolecularWeight><Temperature>28</Temperature><StartTime>4036293</StartTime><AssayTime>5</AssayTime></CommonData><FlowRate>1000</FlowRate><StepType>KREGENERATION</StepType><StepName>Regeneration</StepName><StepStatus>OK</StepStatus><ActualTime>4.99999</ActualTime><CycleTime>0.2</CycleTime><AssayXData Points="25">v/8LRHsMDERIGQxEJSYMRPIyDESvPwxEe0wMREhZDEQVZgxE8nIMRL9/DER7jAxESJkMRBWm
DETisgxE4L8MRIzMDERI2QxEFeYMROLyDESv/wxEjAwNREgZDUQVJg1E8jINRA==</AssayXData><AssayYData Points="25">rtBewJ1gdMCmiH/AeHuDwASDhsAyqojAwauKwElXjMDGn43A3AePwJkukMAZSZHAoA+SwP8H
k8C0m5PAw2aUwGIllcDom5XAuz+WwL/ClsADepfAOu2XwDhEmMB7r5jA2+GYwA==</AssayYData></Step><Step><CommonData><SampleLocation>12</SampleLocation><SampleID></SampleID><SampleGroup></SampleGroup><SampleInfo></SampleInfo><SampleRow>D</SampleRow><SamplePlate>1</SamplePlate><WellType>NEUTRALIZATION</WellType><Concentration>-1</Concentration><ConcentrationUnits>µg/ml</ConcentrationUnits><MolarConcentration>-1</MolarConcentration><MolarConcUnits>nM</MolarConcUnits><MolecularWeight>-1</MolecularWeight><Temperature>28</Temperature><StartTime>4052393</StartTime><AssayTime>5</AssayTime></CommonData><FlowRate>1000</FlowRate><StepType>KREGENERATION</StepType><StepName>Regeneration</StepName><StepStatus>OK</StepStatus><ActualTime>4.99999</ActualTime><CycleTime>0.2</CycleTime><AssayXData Points="25">vz8NRHtMDURIWQ1EJWYNRPJyDUSvfw1Ee4wNREiZDUQlpg1E4rINRK+/DUSMzA1ESNkNRDbm
DUTy8g1Er/8NRIwMDkRZGQ5EJSYOROIyDkSvPw5Ee0wORFlZDkQlZg5E8nIORA==</AssayXData><AssayYData Points="25">q38Iv/Lt/77oWO6+ASLgvg9r0r6R5MW+kcK7vuZitr6dAK++yBeqvn6KpL4rrJ2+N+ObvvxM
l77DvpS+IgSSvrWWi77usom+oh2GvnGRg76CrYC+4n17vmDUeL5D3nS+w55wvg==</AssayYData></Step><Step><CommonData><SampleLocation>11</SampleLocation><SampleID></SampleID><SampleGroup></SampleGroup><SampleInfo></SampleInfo><SampleRow>D</SampleRow><SamplePlate>1</SamplePlate><WellType>REGENERATION</WellType><Concentration>-1</Concentration><ConcentrationUnits>µg/ml</ConcentrationUnits><MolarConcentration>-1</MolarConcentration><MolarConcUnits>nM</MolarConcUnits><MolecularWeight>-1</MolecularWeight><Temperature>28</Temperature><StartTime>4068516</StartTime><AssayTime>5</AssayTime></CommonData><FlowRate>1000</FlowRate><StepType>KREGENERATION</StepType><StepName>Regeneration</StepName><StepStatus>OK</StepStatus><ActualTime>4.99901</ActualTime><CycleTime>0.2</CycleTime><AssayXData Points="25">v38ORHuMDkRImQ5EJaYOROKyDkS/vw5Ee8wORFnZDkQl5g5E4vIORK//DkR7DA9ESBkPRBUm
D0TiMg9Erz8PRHtMD0RIWQ9EFWYPROJyD0Svfw9EjIwPREiZD0QVpg9E4rIPRA==</AssayXData><AssayYData Points="25">GtqEwAIjjMC0gY/ANX2RwKj2ksAAGpTAHBuVwFn7lcAYpZbAQk2XwCj1l8CBOZjAx7aYwJ8l
mcDukpnAG+mZwLVkmsBrkZrApACbwB5Em8CPtJvAh7ebwNTcm8AuMpzAvGacwA==</AssayYData></Step><Step><CommonData><SampleLocation>12</SampleLocation><SampleID></SampleID><SampleGroup></SampleGroup><SampleInfo></SampleInfo><SampleRow>D</SampleRow><SamplePlate>1</SamplePlate><WellType>NEUTRALIZATION</WellType><Concentration>-1</Concentration><ConcentrationUnits>µg/ml</ConcentrationUnits><MolarConcentration>-1</MolarConcentration><MolarConcUnits>nM</MolarConcUnits><MolecularWeight>-1</MolecularWeight><Temperature>28</Temperature><StartTime>4084637</StartTime><AssayTime>5</AssayTime></CommonData><FlowRate>1000</FlowRate><StepType>KREGENERATION</StepType><StepName>Regeneration</StepName><StepStatus>OK</StepStatus><ActualTime>4.99901</ActualTime><CycleTime>0.2</CycleTime><AssayXData Points="25">r78PRGvMD0Q42Q9EFeYPRNLyD0Sf/w9EfAwQRDgZEEQVJhBE0jIQRJ8/EER8TBBEOFkQRBVm
EETSchBEn38QRHyMEEQ4mRBEFaYQRNKyEESfvxBEa8wQRDjZEEQF5hBE0vIQRA==</AssayXData><AssayYData Points="25">EKbvvreo5r4UqNG+3rnBvmimtb6ecqy+zHGjvrg0mr7TD5O+7YGLvvv/hb7D0oC+I8x6vrH0
cb5K9Gm+4XFhvi/MWL46r1K+sjRQvhteS77UXUO+PfQ9vj6dPL69eja+KS8yvg==</AssayYData></Step><Step><CommonData><SampleLocation>11</SampleLocation><SampleID></SampleID><SampleGroup></SampleGroup><SampleInfo></SampleInfo><SampleRow>D</SampleRow><SamplePlate>1</SamplePlate><WellType>REGENERATION</WellType><Concentration>-1</Concentration><ConcentrationUnits>µg/ml</ConcentrationUnits><MolarConcentration>-1</MolarConcentration><MolarConcUnits>nM</MolarConcUnits><MolecularWeight>-1</MolecularWeight><Temperature>28</Temperature><StartTime>4100739</StartTime><AssayTime>5</AssayTime></CommonData><FlowRate>1000</FlowRate><StepType>KREGENERATION</StepType><StepName>Regeneration</StepName><StepStatus>OK</StepStatus><ActualTime>4.99999</ActualTime><CycleTime>0.2</CycleTime><AssayXData Points="25">n/8QRGwMEUQ5GRFEBSYRRMIyEUSPPxFEME0RRChZEUQFZhFE0nIRRI9/EURsjBFEKJkRRPWl
EUTCshFEj78RRFvMEUQ52RFEBeYRRMLyEUSP/xFEWwwSRDkZEkT1JRJE0jISRA==</AssayXData><AssayYData Points="25">fBuEwKlujMBSfI/AdYyRwAfvksCB4JPAR+2UwIHJlcBCN5bAXteWwEJ6l8Dz7ZfAuzCYwLOV
mMACCZnAEz+ZwEilmcB+4pnABBiawARrmsAFtZrA/uKawD0Xm8ApRpvAxmqbwA==</AssayYData></Step><Step><CommonData><SampleLocation>12</SampleLocation><SampleID></SampleID><SampleGroup></SampleGroup><SampleInfo></SampleInfo><SampleRow>D</SampleRow><SamplePlate>1</SamplePlate><WellType>NEUTRALIZATION</WellType><Concentration>-1</Concentration><ConcentrationUnits>µg/ml</ConcentrationUnits><MolarConcentration>-1</MolarConcentration><MolarConcUnits>nM</MolarConcUnits><MolecularWeight>-1</MolecularWeight><Temperature>28</Temperature><StartTime>4116847</StartTime><AssayTime>5</AssayTime></CommonData><FlowRate>1000</FlowRate><StepType>KREGENERATION</StepType><StepName>Regeneration</StepName><StepStatus>OK</StepStatus><ActualTime>4.99999</ActualTime><CycleTime>0.2</CycleTime><AssayXData Points="25">nz8SRGxMEkQ5WRJEBWYSRNJyEkSffxJEbIwSRDmZEkQFphJEwrISRJ+/EkRszBJEOdkSRAXm
EkQD8xJEn/8SRGwME0Q5GRNEBSYTRPMyE0SfPxNEW0wTRDlZE0QFZhNE0nITRA==</AssayXData><AssayYData Points="25">U8DDvvWct76TgaS+0DuWvioCib4bgH6+XYBsvl66Xr5Qwku+Tos+vrGRN77BvSi+77khviIf
GL7BYRC+yKgHvgHpAL6O4vq92OfovVxC2r01zNO9SjfBvVk7vr1Ltri94vervQ==</AssayYData></Step><Step><CommonData><SampleLocation>1</SampleLocation><SampleID></SampleID><SampleGroup></SampleGroup><SampleInfo></SampleInfo><SampleRow>D</SampleRow><SamplePlate>1</SamplePlate><WellType>BUFFER</WellType><Concentration>-1</Concentration><ConcentrationUnits>µg/ml</ConcentrationUnits><MolarConcentration>-1</MolarConcentration><MolarConcUnits>nM</MolarConcUnits><MolecularWeight>-1</MolecularWeight><Temperature>28</Temperature><StartTime>4131710</StartTime><AssayTime>30</AssayTime></CommonData><FlowRate>1000</FlowRate><StepType>BASELINE</StepType><StepName>Baseline</StepName><StepStatus>OK</StepStatus><ActualTime>30</ActualTime><CycleTime>0.2</CycleTime><AssayXData Points="150">n38TRGyME0Q5mRNEBaYTRNKyE0SfvxNEW8wTRDnZE0QF5hNE0vITRJ//E0R8DBREORkURAUm
FETCMhREjz8URFtMFEQoWRREBWYURNJyFESffxREW4wURDmZFEQFphRE0rIURJ+/FERszBRE
KNkURAXmFETS8hREn/8URFsMFUQ5GRVEBSYVRNIyFUSfPxVEbEwVRChZFUT1ZRVEwnIVRI9/
FURbjBVEOZkVRAWmFUTCshVEn78VRFvMFUQo2RVE9eUVRNLyFUSP/xVEbAwWRCgZFkT1JRZE
wjIWRI8/FkRbTBZEOVkWRAVmFkTCchZEn38WRGyMFkQ5mRZE9aUWRNKyFkSfvxZEW8wWRDnZ
FkT15RZEwvIWRI//FkRsDBdEKBkXRAUmF0TCMhdEjz8XRFtMF0QoWRdE9WUXRMJyF0SffxdE
W4wXRDmZF0T1pRdEwrIXRI+/F0RbzBdEKNkXRPXlF0TS8hdEj/8XRFsMGEQoGRhEBSYYRNIy
GESPPxhEbEwYRChZGET1ZRhEwnIYRJ9/GERbjBhEi5kYRPWlGETCshhEj78YRGzMGEQo2RhE
9eUYRMLyGESP/xhEWwwZRCgZGUT1JRlE0jIZRI8/GURbTBlEKFkZRPVlGUTCchlEn38ZRGyM
GUQ5mRlE9aUZRNKyGUSPvxlEbMwZRDnZGUT15RlE0vIZRJ//GURsDBpEORkaRAUmGkTSMhpE
nz8aRGxMGkQ5WRpEBWYaRNJyGkSffxpEbIwaRDmZGkQFphpE0rIaRJ+/GkRszBpEOdkaRAXm
GkTS8hpE</AssayXData><AssayYData Points="150">c3EyveDpH73w1Qy9iL4LvR4z8LzIlfe84zXlvHtR4bylKLy8BCubvNSYkry16qi8P49+vMKC
WrzSR3K865NkvNjWSLxtowa8RlsXvGaYBbzdDxO775UCuzAlv7qf3sW62E1kOsj7LDwf+rA7
fRQCPNN30Tsw3QA8uJwLPG/6QjwGQiU8FxyTPJphWTwo2VY8evxGPBmJgTx54Yc8kwqJPMH2
hTyM/448rn+8PJ8thzzMNtA8TRTNPBKVyDyYTr48T0jUPKvZ6zyffdE8wALnPAa/zzwyLAo9
U0zsPM8y8jyNfBo9bysRPfpJAj2YJCM9HMwEPUY4KT3MAyM930MQPV6+ID0MLjE9L44XPXhl
KD0vby497H0xPYmcKz3om0g9NMUtPQ6UOD2Ks0Y9ek1JPW3kMj13V0Y9du5SPW73QD0/q0o9
cN1fPUoFVT0bo1s9ZhtTPUyAaD0+eHc9JYJlPWumZz3XmWg9u8xiPYYNaz24yXc9Z/F3PbcJ
dz0KqGc987iAPZREfD33l3k9C6V4PcVbhz1+nH09nKeFPbWLez1CIoU9amaFPbsWhD2z2ok9
PB6KPewlkT2Nl4s9WgqSPel3jT2spIs9U+KZPbs+kD2kL5w9SAaXPZjkmT1EfI89bjeXPXRL
mD1yRp49BomhPY1Nmz3jM5Q9HTeePdiNnj1j5qQ9XcaePZC+oT2/Iqk9FEKjPWshoD23jJ89
PDSmPTAApT0aq6o96iyqPSJRpz1N9ao9oCS0PZ4krT3Am609nAKyPazMsz08P7I9MqOwPSt8
tD35PLE9</AssayYData></Step><Step><CommonData><SampleLocation>1</SampleLocation><SampleID></SampleID><SampleGroup></SampleGroup><SampleInfo></SampleInfo><SampleRow>D</SampleRow><SamplePlate>1</SamplePlate><WellType>BUFFER</WellType><Concentration>-1</Concentration><ConcentrationUnits>µg/ml</ConcentrationUnits><MolarConcentration>-1</MolarConcentration><MolarConcUnits>nM</MolarConcUnits><MolecularWeight>-1</MolecularWeight><Temperature>28</Temperature><StartTime>4162686</StartTime><AssayTime>80</AssayTime></CommonData><FlowRate>1000</FlowRate><StepType>LOADING</StepType><StepName>Loading</StepName><StepStatus>OK</StepStatus><ActualTime>80.002</ActualTime><CycleTime>0.2</CycleTime><AssayXData Points="400">n/8aRGwMG0QoGRtE9SUbRMIyG0SfPxtEW0wbRChZG0QFZhtEwnIbRI9/G0RsjBtEKJkbRPWl
G0TSshtEj78bRGzMG0Q52RtE9eUbRMLyG0SP/xtEWwwcRCgZHET1JRxEwjIcRI8/HERsTBxE
OVkcRPVlHETSchxEj38cRFuMHEQ5mRxEN6YcRMKyHESPvxxEW8wcRCjZHEQF5hxEwvIcRI//
HERsDB1EKBkdRPUlHUTCMh1Ejz8dRFtMHUQ5WR1E9WUdRMJyHUSPfx1EW4wdRCiZHUT1pR1E
0rIdRI+/HURszB1EOdkdRPXlHUTj8h1Ej/8dRFsMHkQoGR5EBSYeRMIyHkSfPx5EW0weRDlZ
HkRoZh5EwnIeRJ9/HkRbjB5EKJkeRPWlHkTCsh5En78eRFvMHkQo2R5E9eUeRNLyHkSf/x5E
bAwfRDkZH0QFJh9E0jIfRJ8/H0RsTB9EOVkfRAVmH0TSch9En38fRGyMH0Q5mR9EBaYfROOy
H0Sfvx9EbMwfRDnZH0T15R9EwvIfRJ//H0RsDCBESRkgRAUmIETSMiBEnz8gRGxMIEQoWSBE
BWYgRNJyIESffyBEW4wgRDmZIEQFpiBE0rIgRJ+/IERszCBEKNkgRAXmIETS8iBEn/8gRFsM
IUQoGSFEBSYhRNIyIUSfPyFEbEwhRChZIUQFZiFEwnIhRJ9/IURsjCFEOZkhRAWmIUTSsiFE
AcAhRGzMIUQo2SFE9eUhRNLyIUSf/yFEbAwiRCgZIkQFJiJE0jIiRI8/IkRbTCJEOVkiRAVm
IkTSciJEn38iRFuMIkQ5mSJEBaYiRMKyIkS8wSJEW8wiRCjZIkQF5iJEwvIiRJ//IkRsDCNE
ORkjRPUlI0TCMiNEjz8jRGxMI0SbWSNE9WUjRNJyI0SPfyNEbIwjRCiZI0QFpiNE0rIjRI+/
I0RszCNEOdkjRPXlI0TC8iNEj/8jRFsMJEQoGSRE9SUkRMIyJEQBQCREW0wkRDlZJET1ZSRE
0nIkRI9/JERsjCREKJkkRAWmJETCsiREj78kRFvMJEQ52SREuuYkRMLyJESP/yREWwwlRDkZ
JUT1JSVEwjIlRI8/JURbTCVEilklRAVmJUTCciVEj38lRGyMJUQ5mSVEBaYlRMKyJUQBwCVE
W8wlRCjZJUT15SVEwvIlRI//JURsDCZEKBkmRAUmJkTCMiZEjz8mRFtMJkQ5WSZE9WUmRNJy
JkSPfyZEbIwmRCiZJkQFpiZE0rImRI+/JkRszCZEKNkmRAXmJkTC8iZEj/8mRFsMJ0Q5GSdE
FiYnRNIyJ0SfPydEUU0nRDlZJ0QFZidE0nInRJ9/J0RsjCdEOZknRAWmJ0TSsidEn78nRGzM
J0Q52SdEBeYnRNLyJ0Sf/ydEbAwoRCgZKETxJyhE0jIoRJ8/KERsTChESVkoRAVmKETScihE
n38oRGyMKEQomShEBaYoRNKyKESfvyhEW8woRCjZKEQF5ihE0vIoRJ//KERbDClEKBkpRAUm
KUTSMilEjz8pRFtMKUQ5WSlEBWYpRNJyKUSffylEW4wpRDmZKUQFpilE0rIpRI+/KURbzClE
OdkpRAXmKUTS8ilEn/8pRGwMKkQ5GSpEBSYqRNIyKkSfPypEbEwqRDlZKkQFZipEwnIqRJ9/
KkRsjCpEOZkqRAWmKkTSsipEj78qRGzMKkRq2SpEBeYqRNLyKkSf/ypEWwwrRDkZK0QFJitE
ZjMrRJ8/K0RbTCtEOVkrREdmK0TCcitEn38rRFuMK0Q5mStE9aUrRMKyK0SfvytEW8wrRCjZ
K0T15StE0vIrRJ//K0RbDCxEORksRPUlLETCMixEjz8sRK1MLEQoWSxEBWYsRNJyLESPfyxE
W4wsRCiZLET1pSxE0rIsRI+/LERbzCxEOdksRAXmLETC8ixEj/8sRGwMLUQoGS1E9SUtRMIy
LUSfPy1EW0wtRChZLUQFZi1EwnItRI9/LURbjC1ESZktRPWlLUTCsi1Ej78tRFvMLUQo2S1E
9eUtRMLyLUSf/y1EbAwuRDkZLkQ2Ji5EwjIuRI8/LkRbTC5EKFkuRPVlLkTCci5Ej38uRFuM
LkQomS5E9aUuRNKyLkSPvy5EW8wuRCjZLkT15S5E8/IuRA==</AssayXData><AssayYData Points="400">DH28PWeLtT0DAbg947K7PZ4Ktj3owrw95nOzPVgOyT2Ts749T2PGPdvyvD0hCsg95fC+PWhY
wz2aGcY9ch3JPSkazD0VA8Q9o6S/Pa9Uyj1yy8U90xfOPbbhxT3Jcs0947DNPcsgzj0W2s09
6+zNPRlpzT2a9sw9IhzNPbLS2z2FXNA9/9XSPdA6zD1zldE9GMHPPat2zT10l9Y9wO/SPXw4
0T3mAtA93p3YPbIP2j3ctNU9duXWPcqc2z0grdk9z9bcPd/23T2Ow9494hDXPcz52z0pLtg9
noHfPTXw3T1EG+Y9ZZDePcy63T040uE9DCbrPW8p5j3Bk+s9Rl/tPeYf6T0adO492ZzkPQeR
6j1dzus9Pm/oPe+46D1HyOs9RYboPXc18j1yuPM9iknsPb5Y9z2Jd+09Smn1PYYX+T1DZ/M9
DSzqPRtA9T1m9vM9ZPz/Pe4E6z1YJvQ95Yb9PfV49j0BmPU90cX+PSZ0+T2b9/g9LmX8PfDW
+j2s/PE9XKz7PQnt+D3laPs9YP8APv3NAz4u7Pw9qTMCPrSGAT7jbv09rUQDPt7SAT6jcfs9
u5kDPvPqAD4eSQE+WDUBPjk1Aj6AYgM+tBQDPsLvAD7OwwI+8KcFPiVDBD61Ogk+5FgHPp6M
Az5DXgE+iKUGPj9hDD663wU+ppQEPuQVCD7JSQQ+BT8JPnQuCD7SrQo+Nu4GPlpiBz48sAo+
giMKPib2DD72dAw+BpgLPsBQDD5j8ws+YmMIPvs5Cj5Bvwk+dPoNPnGFCz5tEw0+VjsJPv2g
Cj6t5go+UvQIPt7nDD4LxAw+pVMNPqefCz5wHxI+dSwPPsowDz4G/Qs+FKYWPvgyDD6J4hE+
VqQSPnRaDT6uZQ8+jU0RPothEz6UXxQ+xGoPPglxEj72vA0+eB8RPgjwEz5dhxI+M3QUPvL7
Ez5y0RM+jUoTPpQJEj6wLRA+WdoTPkgfET7H6xY+hrAYPr/dGT6x/xU+1/YWPo3bGD7OORk+
ziMSPvhZFj5wzhc+m7YSPkVsFT4jbxg+Ol4UPpcfGT4cVBU+qz0dPrzaFz4r+xs+uIQaPmw+
HD568Ro+PSgYPi0uGj4luhk+ORccPg+2Gj6BpBk+qNQYPj3hGz7s/Bw+eb4bPrO/IT4K/xs+
I3oYPqIuHT40Thw+VzQbPml8HT7/Vxw+UdoePutUHD7pNxo+Rm4cPiFKHj4z4yI+zc0fPo9H
IT71XR0+y1cdPlR/IT45ISE+7igiPn5fGz658CI+sAkiPkqmHj5g/SM+0F8fPkNXIz7LDSQ+
OiIdPv4QJT4WEyE+MgUfPpyaHz7+9iE+EGslPhAtIz5XTCM+t54fPnYrIT7nmyU+cUQjPswX
JD7aPyc+RZYlPkdAJD5HgiM+XQIlPg1AIj7qYyM+hNoiPmEWIz5X5yY+WmIkPkMXJj4MWCQ+
vnMmPt8BJj7kCCc+4xErPmIVIz5t4Sg+RnYnPiBUJz52gyc+MwIqPirAKT5IsCo+PbonPiv0
Kj6toCc+LXIqPtasKD6f/Sk+HJQrPqHcKz6lkCw+SFEoPj/vKj5jLS0+FcksPqDAKT6Qoys+
uTIrPmMVKD6ICyk+SPUtPpHuKT7kDCc+/N0sPrG5Kz5czi8+L7ovPoUxKj6FYi8+IFMvPsOR
LD5PKzE+0T8xPg8CKz4tfDE+Gq0vPulnLj7d5zM+fScqPtYpLT5E8i8+6AQxPnq2Lj5i8TA+
UgkuPkj7MT6dGTM+Nss3PjkPMz5tsis+rqc4PqANND5NQzU+mQIwPj8tMj68KTU+XF8xPuzy
Mj6WzjM+dmAxPl9+OT6kWDI+k9w2PqHTNT7UoDQ+txo0PtQsNT4SWzU+gbA0PqJKNz6paTY+
s0ozPow5OT5ITDk+TyI1Pj81Oz6HrDQ+ZAk2PuhuNj7ubzM+mnoyPj20ND6uEDU+ZJQ3Pmwc
Oz44XDg+rDU2PoCWOT6+yzk+2+43PmMQOj5jrzg+YrE6PqZUOD5VnDg+uVc+PrZyOT4eEjs+
vvg9Pqp7Nz5YYj8+wqQ7PmPROT6nvjY+oOU3PjGUOz5rczk++OA8PmxpPT47zzw+Y7A6Pom6
PD4aFDk+sZg7PoAEPz5++Do+A7w7PhsgPD5b2T4+0co6Pg==</AssayYData></Step><Step><CommonData><SampleLocation>1</SampleLocation><SampleID></SampleID><SampleGroup></SampleGroup><SampleInfo></SampleInfo><SampleRow>D</SampleRow><SamplePlate>1</SamplePlate><WellType>BUFFER</WellType><Concentration>-1</Concentration><ConcentrationUnits>µg/ml</ConcentrationUnits><MolarConcentration>-1</MolarConcentration><MolarConcUnits>nM</MolarConcUnits><MolecularWeight>-1</MolecularWeight><Temperature>28</Temperature><StartTime>4243797</StartTime><AssayTime>30</AssayTime></CommonData><FlowRate>1000</FlowRate><StepType>BASELINE</StepType><StepName>Baseline</StepName><StepStatus>OK</StepStatus><ActualTime>30.001</ActualTime><CycleTime>0.2</CycleTime><AssayXData Points="150">wP8uRI0ML0RJGS9EFiYvROMyL0TAPy9EjUwvRFpZL0QWZi9E43IvRMB/L0R8jC9ESZkvRCam
L0Tjsi9EsL8vRHzML0RJ2S9EFuYvROPyL0Sw/y9EfAwwRFoZMEQWJjBE8zIwRLA/MER8TDBE
SVkwRCZmMETjcjBE0H8wRHyMMERJmTBEFqYwRASzMESwvzBEfMwwREnZMEQm5jBE4/IwRMD/
MESNDDFESRkxRBYmMUTzMjFEwD8xRI1MMURJWTFEJmYxRPNyMUTAfzFEjYwxRFqZMUQmpjFE
87IxRMC/MUSNzDFEWtkxREfmMUTz8jFEwP8xRI0MMkRaGTJEJiYyRPMyMkSwPzJEjUwyRFpZ
MkQmZjJE43IyRMB/MkSNjDJESZkyRCamMkTjsjJEwL8yRI3MMkRJ2TJEJuYyRPPyMkTA/zJE
jQwzRFoZM0QmJjNE4zIzRMA/M0SNTDNE/VkzRCZmM0TzcjNEwH8zRI2MM0RamTNEJqYzRPOy
M0SwvzNEfMwzRFrZM0QW5jNE8/IzRMD/M0SNDDREWhk0RCYmNETzMjREsD80RI1MNERJWTRE
JmY0RPNyNETAfzREjYw0RFqZNEQWpjRE47I0RLC/NESNzDRESdk0RBbmNETj8jREwP80RHwM
NURaGTVEFiY1ROMyNUTAPzVEjUw1RElZNUQWZjVE83I1RLB/NUR8jDVEWpk1RCamNUTzsjVE
wL81RHzMNURJ2TVEN+Y1RPPyNUTA/zVEjQw2REkZNkQWJjZE4zI2RLA/NkR8TDZEWlk2RCZm
NkQEczZE</AssayXData><AssayYData Points="150">FupCPnFWPD5uxTo+5mI9PnF0Oj7LG0E+kilCPuRdPj7yEz4+MBc+PocTPj48k0A+ZTlBPtXG
Pj7bPD8+kbc7PsSDQT5f7UE+41dFPqieQD6EXUI+GZA9PqFXQz6lvkA+FmY+Pu+SQD40szs+
VD5GPmw9Pj5zxkE+FhxBPs2rQT601kA++8hDPsylQD4cGkM+pM1DPjL0Rj70yD8+dz9CPsW9
Rj4fBUI+IaQ/Pu8EQz6l40U+XyxFPkssQj6Y00U+rjhHPs+rRj59f0Y+cExKPl+8Rj4v+0Y+
A5pDPpxzSD5veUc+guNFPsKoRT7P8Uc+sutGPoB3SD5J1Ec+NFZFPrE1Sj6IwUs+gvZGPjTY
Sj7f2Eo+G7pEPhvgSz4hAUo+pjZIPj0WSj6dCko+p7FHPg8JSj58u0g+yftGPhXORj5CQUo+
YJVJPiyzSD5+uEk+YVJLPmeJSj4shUs+ylFIPpGRSj6POUo+d0ZHPluZTz4G20o+PtVLPpyV
Sz6hq04+cIxIPgfJTT4vXEg+vb9LPlmRSj459ks+GNJQPhPWTD4X000+SrtNPls6Uj4pAko+
yitNPvo8UT4cZFI+IIBRPi3PUD4OmE4+cmNLPmz6TD7EDVE+NCZQPjd3UD7NrE8+xbRSPp3v
UD5FY08+TH5TPsBdTz6PI08++SpSPjY2Tz4OlFA+xpxRPokZUj48XlE+hGhSPlqRVD5NME0+
U7NPPvthUz6dLFU+IlFTPgTwUD7v+VE+MAVWPuSOUj6WwU0+vnVUPluZVD5c+lI+m/BTPlH0
VD6JJFU+</AssayYData></Step><Step><CommonData><SampleLocation>10</SampleLocation><SampleID>QA013.765M.C1 gp120</SampleID><SampleGroup></SampleGroup><SampleInfo></SampleInfo><SampleRow>D</SampleRow><SamplePlate>1</SamplePlate><WellType>KSAMPLE</WellType><Concentration>-1</Concentration><ConcentrationUnits>µg/ml</ConcentrationUnits><MolarConcentration>62.5</MolarConcentration><MolarConcUnits>nM</MolarConcUnits><MolecularWeight>-1</MolecularWeight><Temperature>28</Temperature><StartTime>4282691</StartTime><AssayTime>180</AssayTime></CommonData><FlowRate>600</FlowRate><StepType>ASSOC</StepType><StepName>Association</StepName><StepStatus>OK</StepStatus><ActualTime>180</ActualTime><CycleTime>0.2</CycleTime><AssayXData Points="900">0X82RJ6MNkRrmTZEJ6Y2RASzNkTBvzZEnsw2RGvZNkQ35jZEBPM2RMH/NkQQDTdEaxk3RDcm
N0QEMzdE0T83RGJNN0RaWTdEN2Y3RARzN0TRfzdEnow3RGuZN0QnpjdEBLM3RMG/N0SNzDdE
Wtk3RDfmN0T08jdE0f83RI0MOERaGThEiSY4RAQzOETRPzhEjUw4RGtZOEQ3ZjhE9HI4RNF/
OESNjDhEWpk4RDemOET0sjhE0b84RI3MOERa2ThEJ+Y4RATzOEQCADlEjQw5RFoZOUQ3JjlE
9DI5RDlBOUSNTDlEWlk5RDdmOUQEczlEwX85RJ6MOURamTlEN6Y5RASzOUTBvzlEjcw5RFrZ
OUQ35jlEBPM5RFQAOkSNDDpELxo6RCcmOkT0MjpEwT86RJ5MOkRaWTpEJ2Y6RPRyOkTBfzpE
jYw6RFqZOkQnpjpE9LI6RIXAOkSNzDpEWtk6RCfmOkT08jpEwf86RJ4MO0RrGTtEWCY7RPQy
O0TRPztEjUw7RFpZO0RYZjtE9HI7RMF/O0SejDtEWpk7RCemO0T0sjtE0b87RI3MO0Ra2TtE
J+Y7RIfzO0ScATxE8Aw8RGsZPEQnJjxE9DI8RDlBPESeTDxEa1k8RDdmPET0cjxEwX88RJ6M
PERamTxEN6Y8RASzPETRvzxEnsw8RGvZPERY5jxEBPM8RNH/PESeDD1Eaxk9RDcmPUQEMz1E
0T89RJ5MPURrWT1EN2Y9RARzPUTRfz1EjYw9RGuZPUQ3pj1EBLM9RPK/PUS0zT1Ea9k9RDfm
PUQE8z1E0f89RJ4MPkRrGT5EJyY+RAQzPkTRPz5Enkw+RGtZPkQnZj5E9HI+RNF/PkSejD5E
a5k+RCemPkQEsz5E0b8+RJ7MPkRr2T5EN+Y+RBXzPkTR/z5Engw/RFoZP0Q3Jj9EBDM/RME/
P0TfTD9EWlk/RDdmP0QEcz9EwX8/RJ6MP0RamT9EJ6Y/RASzP0TRvz9Ensw/RFrZP0Q35j9E
BPM/RMH/P0SNDEBEaxlARDcmQEQEM0BEwT9ARJ5MQERrWUBEeWZARPRyQETRf0BEnoxARFqZ
QEQnpkBEBLNARMG/QESezEBEa9lARCfmQEQE80BE0f9ARI0MQURrGUFEJyZBRAQzQUTRP0FE
nkxBRFpZQUQnZkFE9HJBRMF/QUSNjEFEWplBRCemQUQEs0FEwb9BRJ7MQURa2UFEJ+ZBRPTy
QUTB/0FEjQxCRGsZQkQnJkJE9DJCRNE/QkSeTEJEWllCRCdmQkT0ckJEwX9CRI2MQkRamUJE
N6ZCRPSyQkTBv0JEnsxCRFrZQkQn5kJEBPNCRBMAQ0SNDENEWhlDRCcmQ0RiNUNEwT9DRI1M
Q0RaWUNEJ2ZDRARzQ0TRf0NEjYxDRFqZQ0QnpkNEBLNDRNG/Q0SNzENEWtlDRCfmQ0T08kNE
wf9DRJ4MRERrGURENyZERPQyRETBP0REjUxERFpZREQnZkRE9HJERMF/RESejEREWplERDem
REQEs0REwb9ERJ7MRERa2UREJ+ZERDXzRETR/0REngxFRGsZRUQ3JkVEBDNFRNE/RUSeTEVE
a1lFRDdmRUQEc0VE0X9FRJ6MRURrmUVEmqZFRASzRUTRv0VEnsxFRGvZRUQ35kVEBPNFRNH/
RUSeDEZEaxlGRDcmRkQEM0ZE0T9GRI1MRkRrWUZEN2ZGRARzRkTRf0ZEnoxGRFqZRkS6pkZE
BLNGRNG/RkSezEZEa9lGRDfmRkQE80ZE0f9GRJ4MR0RrGUdENyZHRAQzR0TRP0dEnkxHRGtZ
R0Q3ZkdEBHNHRMF/R0SejEdEa5lHRDemR0QEs0dEH8JHRJ7MR0Rr2UdEJ+ZHRATzR0TB/0dE
rgxIRFoZSEQ3JkhEBDNIRME/SESeTEhEWllIRCdmSET0ckhEwX9IRJ6MSERrmUhEN6ZIRASz
SETRv0hEnsxIRJzZSEQ35khEBPNIRMH/SESeDElEWhlJRCcmSUT0MklEwT9JRJ5MSURaWUlE
J2ZJRPRySUTBf0lEnoxJRFqZSUQnpklE9LJJRNG/SUSezElEWtlJRDfmSUQE80lEwf9JRI0M
SkRrGUpE1yhKRAQzSkTBP0pEjUxKRFpZSkQnZkpE9HJKRMF/SkSejEpEWplKRCemSkT0skpE
wb9KRI3MSkRa2UpEJ+ZKRPTySkTB/0pEjQxLRFoZS0QnJktEBDNLRME/S0SNTEtEWllLRCdm
S0T0cktEwX9LRJ6MS0RamUtEoKdLRPSyS0TBv0tEjcxLRFrZS0Qn5ktE9PJLRMH/S0SNDExE
WhlMRCcmTEQEM0xE0T9MRJ5MTERaWUxEJ2ZMRPRyTETBf0xEnoxMRFqZTEQ3pkxE9LJMRMG/
TESezExEa9lMRCfmTEQE80xEwf9MRJ4MTURrGU1ENyZNRAQzTUTBP01EnkxNRGtZTUQ3Zk1E
BHNNRNF/TUSejE1EnJlNRDemTUQEs01E0b9NRJ7MTURr2U1EN+ZNRATzTUTR/01EngxORGsZ
TkQ3Jk5E9DJORNE/TkSeTE5Ea1lORDdmTkQEc05E0X9ORJ6MTkRamU5EN6ZORFy0TkTRv05E
nsxORGvZTkRI5k5EBPNORMH/TkSeDE9EaxlPRDcmT0QEM09E0T9PRJ5MT0RrWU9EN2ZPRARz
T0TRf09EnoxPRGuZT0Q3pk9E9LJPRNG/T0SezE9Ea9lPRDfmT0QE809E0f9PRI0MUERrGVBE
NyZQRAQzUETBP1BEnkxQRFpZUEQ3ZlBE9HJQRMF/UESNjFBEa5lQRH+nUET0slBEwb9QRJ7M
UERr2VBEJ+ZQRATzUETR/1BEngxRRFoZUUQnJlFEBDNRRNE/UUSeTFFEa1lRRDdmUUQEc1FE
AoBRRJ6MUURamVFEN6ZRRBWzUUTRv1FEnsxRRGvZUUQ35lFE9PJRRNH/UUSNDFJEWhlSRDcm
UkT0MlJEwT9SRJ5MUkRrWVJEJ2ZSRARzUkTBf1JEnoxSRKyZUkQ3plJE9LJSRMG/UkSezFJE
WtlSRCfmUkQE81JEwf9SRI0MU0RaGVNEJyZTRPQyU0TBP1NEjUxTRFpZU0QnZlNENXNTRMF/
U0SNjFNEWplTRCemU0QEs1NEwb9TRI3MU0Ra2VNEJ+ZTRPTyU0TR/1NEjQxURFoZVEQnJlRE
9DJURME/VESNTFREWllURCdmVET0clREwX9URI2MVERamVREJ6ZURPSyVETBv1REjcxURFrZ
VEQ35lREBPNURNH/VESNDFVEWhlVRCcmVUT0MlVEwT9VRK5MVURrWVVEJ2ZVRARzVUTRf1VE
noxVRGuZVUQ3plVEBLNVRNG/VUSezFVEa9lVRDfmVUQE81VE0f9VRN8MVkRrGVZENyZWRAQz
VkTRP1ZEnkxWRGtZVkQ3ZlZEBHNWRNF/VkSejFZEaplWRCemVkQEs1ZE0b9WRJ7MVkRq2VZE
OOZWRATzVkTR/1ZEngxXRFoZV0QnJldEBDNXRNE/V0SOTFdEWllXRDhmV0QEc1dE0X9XRI6M
V0RqmVdEOKZXRASzV0TRv1dEvsxXRGrZV0Q45ldEBPNXRNH/V0SeDFhEahlYRCcmWEQEM1hE
0T9YRI5MWERqWVhEOGZYRARzWETAf1hEjoxYRGqZWERvp1hE9LJYRNG/WESezFhEWtlYRDjm
WEQE81hE0f9YRJ4MWURqGVlEJyZZRAQzWUTAP1lEnkxZRGpZWUQnZllEBHNZRNF/WUSejFlE
WplZRCemWUQEs1lE0b9ZRJ7MWURq2VlEJ+ZZRPTyWUTR/1lEjgxaRGoZWkQnJlpEBDNaRNE/
WkSOTFpEWllaRCdmWkT0clpEwH9aRJ6MWkRamVpEOKZaRASzWkTRv1pEjsxaRFrZWkQn5lpE
9PJaRNH/WkSODFtEWhlbRCcmW0T0MltE0T9bRI5MW0RaWVtEJ2ZbRPRyW0TAf1tEnoxbRFqZ
W0QnpltEBLNbRNG/W0SOzFtEatlbRCfmW0T08ltEwP9bRJ4MXERaGVxEOCZcRPQyXETRP1xE
jkxcRFpZXEQnZlxE9HJcRMB/XESOjFxEWplcRCemXET0slxEwL9cRI7MXERa2VxEJ+ZcRPTy
XETA/1xEjgxdRFoZXUQnJl1ERjNdRNE/XUSOTF1EalldRDhmXURmc11EwH9dRJ6MXURqmV1E
J6ZdRASzXUTRv11EnsxdRGrZXUQ45l1EBPNdRNH/XUSeDF5EahleRDgmXkQEM15E0T9eRJ5M
XkRqWV5EOGZeRARzXkTRf15EnoxeRGqZXkQ4pl5EBLNeRNG/XkSOzF5EatleRDjmXkQE815E
0f9eRJ4MX0RqGV9EJyZfRAQzX0TRP19EnkxfRGpZX0Q4Zl9EBHNfRNF/X0SejF9E6ptfRDim
X0QEs19EwL9fRJ7MX0Rq2V9EOOZfRPTyX0TR/19EngxgRGoZYEQ4JmBE9DJgROI/YESeTGBE
WllgRDhmYET0cmBE0X9gRJ6MYERamWBEOKZgRASzYETAv2BEjsxgRFrZYEQ45mBEBPNgRMD/
YESODGFEixlhRCcmYUQEM2FEwD9hRJ5MYURqWWFEOGZhRARzYUTRf2FEjoxhRFqZYUQ4pmFE
BLNhRNG/YUSezGFEWtlhRDjmYUQE82FEwP9hRJ4MYkRqGWJEJyZiRBQzYkTAP2JEjkxiRGpZ
YkQ4ZmJE9HJiRMB/YkSOjGJEWpliRDimYkT0smJEwL9iRJ7MYkRq2WJEJ+ZiRATzYkTA/2JE
jgxjRGoZY0QnJmNE9DJjRNE/Y0SOTGNEWlljRCdmY0QEc2NE</AssayXData><AssayYData Points="900">ZHdCPp48Rz4Pj0M+kwJEPpE2Qj7qY0Y+35FEPqgMRz7vn0o+rF1MPqhRQz7ihEc+lMBFPquk
RT7/xkg+sNJFPgH2SD4xA0w+KvdHPsueSD7qdkk+3y1IPlucSz5tMUQ+VNBJPntRST5y/Es+
kglHPh0vRz5QEkk+wNxJPg5UTT7/qkk+669NPigFSj67kEk+bRVIPkwySD5RJEk+pk5NPisZ
TD434Ek+WUNLPs2CSD7KlUs+in9QPnLYTD7qyks+fWtKPlCGTD5g0k8+BKdMPo3SST7u7k0+
qeZMPmf1TT6w204+8/pMPo3eUD7p+VA+CJFNPsYCTz4Ulks+KXpXPpcDUT5qZFA+4dBPPrqY
UT5V3VE+KiJKPsl2UT5shFA+I+tUPs2ZVD65OFc+ILVQPqTaTT5iSU4+ECVPPlKvUT41oVU+
bstRPtEGUT4rwFI+k19VPg0iVT7JLVU+vDhTPvILUz7vslM+9ppTPrroUj6v41I+9WFSPqea
VT6JfFI+9TpTPpMwVj5XClY+jl5UPn1HVj7bA1c+qyBTPtwSVT7VYlg+7H5XPrmsVz70I1M+
9vtXPtSSVT6upVc+6qRUPpB7Vj63qVg+PbxbPgoMWD6FFlY+7XVZPvytWD5s/Fg+eUdWPnZe
WD68q1Q+cShaPkm4Uz5AJVg+8VlZPvruVz4/sFo+ujRdPt6uVz4bD1o+OM5bPpMqXD5Belw+
qIxYPnFgWz4SKlg+0wxbPkvQWj7kzVc+IKVZPk5zYD5a/Vo+VnVbPsouXT7i1Vk+G7ZYPk7x
Wj5+uF0+Iy5dPnq6WT7+vl0+Ri1bPqlSXT53WV4++s1dPh3MXT5FtF0+efpaPioDXD4lSl4+
TVNePjGeXT7x8V4+chJfPpdLXT6Ckl4+G5tdPiJlYD5snFw+DGdePvQFXj64KFw+GmphPhrk
Wj4hZV8+A6BfPkAzXD4K41s+kDhePujAXD43Kl0+rjNfPlgGZT7+x1w+8SpiPqrNXT5apV8+
SlxlPgpTXj6L/mA+cENhPiVuXz70xl8+ru9iPlLVZD6eS2A+fl1gPnsRaD6KjWA+AG5hPgCb
Yj4d82c+DaVhPnP9Xj5w/2Q+yk1gPhQ/Zj5Mr2E+RdpcPoKBZj4bbWQ+39dlPtnuYz4r9WM+
I0RiPpxgZD4VrmE+bKpiPsc2YD40HmI+ZzpgPlsrYz5bmWc+snFjPt+XYT4WX2Q+dvJlPmiX
Yz4h32U+OnZiPtI6Yz7pVWQ+HtZlPkgOZD5uY2M+NRBnPqAGaD40g2Q+ZhpkPsjtZj4Asmc+
iqBoPsk7ZD7lhGU+myRoPr7waT4qdGM+9vhkPk4qZT7HVmU+H39jPiUVZj6kHWY+U+BnPv7Q
aj5AR2o+oa9qPuZQaD4XaWY+wNFoPnFIZj5sr2s+ZrppPteeaj4UdmY+Fr9rPsDoZT7ctm4+
30NpPo1cZj6YCms+b/RjPq/0ZT4UiWo+TBpqPopGaz4ox2k+PPJnPtvnbj5ri2k+ZFlsPh3J
az4PPWk+h9JpPqD6aj614m4+kw1pPpubbD7ux2w+dJRtPsa3bD43YmM+55FpPsOGaz7TzGw+
iLlpPsl6bT7Timc+kKBrPmqRbj4bP2s+qhpvPhCXbj55DHA+rD5rPj/CZz6bPGs+UlZqPtix
aj6GoW4+hvFuPojdaz5Dj2o+ymdrPsb7aT6aZW8+KWdrPvLvaj7ZUm4+ms1tPl5QbD4bm3E+
W+5sPqeFbj419HA+wg9vPk6ebj6pe2k+vJFyPtDKbj60fW4+zuhvPhu/bT7QDm4+/vhuPnUm
bj6K8Gs+TnxtPjOsbD46eG8+c+VwPt77bj7MO3A+JHlsPkeMcT6vxHA+8OtuPjRpcD7ABXI+
hW9vPhe5cD5cuW4+ixNuPgb/cT7glnE+Sf9vPuswcT4qAnI+32VvPgx4cT6nwHI+urRwPiM4
cD7HknM+LWV0PktBdT5xznQ+hDd1Pj7/cj55WHQ+mSNxPrcrdT4K0nM+S+ZyPjKxdD7nYXE+
LZN1PqTUcj6gjm4+0XJvPvxCdz59L3U+gftzPsZJcD4GAHY+60ZyPktHdz6Uj3g+jJ5xPnLU
dD7lJXE+ZRJ3PjyhdT5J9nQ+jAlzPhUfdz6hB3Q+hBV4Ph3cdT7hc3Q+Aft0Ph+idT7QjHU+
q0BxPrGPdj6Dnng+HPB1PrNXdj7sIXg+LWNzPppFdz5D13U+DLV2PmB2cj6tAHU+eq9vPl8A
dT7t9Xg+GMZ3Psx7eT7hMHU+x1RzPkgRcj4onnc+fIpxPubKcj6+83Q+PEB3PoxVfD4onHU+
F0V3PmQ8dj5L8Hk+nax4Pksmej6S2XU+Uyd2PhkOeT4ulXo+twl7Pik0eT4pY3g+dAV4PrvX
dz5ZvXo+w/R7Pr0Dfj6SbHY+JGN2Pg/ffz76hHo+WP54PuBffz4uDXk+Ax96PvMTeD4q4no+
j/V+Pk8NfT5uCng+1H55PupveT4Von0+rIN3PjtxfD4aHn0+DsN5PjUkfD4CH3s+Ur17Ppd7
eD4X+nk+L1F7PoMVej4JXHo+k414PjyJeT7lT3s+4/F1PswTfz4PDHw+8O99PsUDfz7c9Hg+
WcZ3PldMez7WBIA+Z014PrmufD4SK34+zvl/PjN0dj6ovH0+inN7PsMIfz4TSHs+9dl9PpLB
eT74t3w+hO9+PhM5eT6SD3w+Yj99Pkqsfj6SmIA+Wix9PvLhez7yZn8+wlx/PhW9fD5KJ34+
eKp/Phwygj5WSH8+mQ98Po/yfT48EH4+7X59PjTUgD67lXs+0iuAPhUCfz5mF38+Oo58PuHs
fT7VjX8+Kp95PqXKfj54En0+mbZ+PrPIgT79lIA+CcJ+Prr1gD7uEYE+Az6APiaxgT63KX8+
ZguAPlJ+fD4Gmn8+Y92APt7cgD4+HYA+4J1/Pn7KgD4dboA+o8Z+Pj5Bfj7U8IE+iBGDPvq5
gD7oyX8+2JKAPmengD7KeYA+iJOCPoQugT6TSIQ+NYuBPkUJgT64RYI+RbWBPjMBgj4c84A+
bKaBPoEggj61WoA+dGCBPlhcgT6iMIE+y71+PoHXgj4d03s+0liCPm+ggz6AroE+kqh+Piv5
gT76zYE+zO6APqgQgT418II+8luCPinVgD4Tf4I+EwGDPm+lgj5exIE+YE+BPlPhgT75toQ+
BveDPrE7gz7rCIM+yeB/PtHkgz6lt4E+geuCPpQJgT6deYA+23WDPtAXgz6ImoI+VqWCPpeU
gj6XRoM+5baDPrUzgz6FoYI+DsaCPtVRgT6QFII+NW2BPuWJgz7T0IQ+yp2BPlq4gT4x9oA+
+yyBPi98hD4D8II+DoOEPgUKhD7Xt4Q+MCmDPl2HgD5wyYQ+7yuCPmWAgz7xR4M+knGDPut1
gz7IkoI+O++FPtkmgz7yu4I+R1OFPnLxgj67PoU+AjeDPuGqgT6seII++uCDPh5ghD47K4M+
OlaEPuEPgj79QoU+R6yEPjPphD4jeoQ+3G6EPrPRgj6hO4U+SriDPvRThT4YTYI+cJqEPgVy
gz4DA4Q+HASBPsuHhD6qkoM+ra+GPhFhhD6sxII+OguGPgQihD7SH4U+vxmFPtzbhD5FeII+
fLiCPgPkhT5deIY+ZTuEPscbgz6kToY+UN6GPutahT6OdIY+ujyDPsgghT7iDIY+rQqFPnrY
gz7NioQ+tBeDPmBxhT6VBYY+jniFPhZMgz6JnYM+gjiEPuLVgj7sFIY+p7WFPreZhj6814Q+
GcGFPhcUhT4GV4I+wLqFProMiD4ytYM+UNWFPjllhT4UDIY+PmyGPgf8hT47L4Y+T2+FPpty
hD6GXYU+FWiGPkIShT5q6oY+QLaFPuoAhz6ANYY+R1mIPjSAhz7O1oQ+IYCFPtq3hj4+OIY+
FtuGPqdShz72S4U+umGIPni7hj6kLIc+WQGHPu5Ehj6Y9Yc+0iiGPlOthj7lxIU+QGWGPpsu
hz5zw4c+EGmGPoekhj4YKoc+LRSIPiNviD4+Q4c+MaKGPhvziD5l5YU+7KeHPgtShj5RDYc+
D5+FPjIUhz5QHog+dayHPoP1hz64yYg+qwGIPj2nhT6dpYc+P5aIPtLkhD4cRoc+BveGPnjz
hj7q2YQ+1jKJPh9Vhz7x1IY+Bq+HPtyjhz5Byog+NkeIPpM5hz4wPok+jXiHPrsBhz4BH4c+
3hiHPvrzhj4Q74U+v9aGPt9QhT4G4Ik+/6KIPit/hj4pR4c+qT6GPiu7iD7YD4g+8t+IPrK2
iD6pEYo+tEaMPjgLiD6yoYY+osmHPlppiT6Teog+vXaKPhB6hz5NGok+6JuGPsPuiT7Q7og+
0weIPoVjhj72F4c+yAqMPlbhhz4En4k+oCmJPpVmhz4ZWIg+FxKJPhhVij6pWIk+QqKKPiXq
iT4R2Yg+PTaJPn5CiD755ok+vAiLPnlhiT7PRIw+E7mHPsBbiD5kUYo+Jw2GPmtJij4/doo+
1KuKPjdUij4gLIc+4gmJPpx6iz72X4k+ah+IPrEJiz7OKYk+iFWJPtkdiD5/Hos+qH+HPkOr
ij7sXIk+WGqLPswiiT7j0Yo+Y42KPimshz4jHYs+5oyLPmANij6a4Ik+PfeLPkQMiT4MFoo+
AjqLPtAOij4p3Ig+7HSKPtQ5ij5gIIw+bkKKPnwWiz7ZE4w+kFqKPsLsiD6eqoo+/XeKPhCA
ij4kq4k+vvqKPqwhij7EQoo+js6KPgwuij44QIs+GZSLPkIqij5iSYk+9j6KPnREiT58Cow+
vQKJPspFiT6m4Ys+t7yLPoA4iz7dLoo+CQeMPrFZjD6Yx4s+</AssayYData></Step><Step><CommonData><SampleLocation>1</SampleLocation><SampleID></SampleID><SampleGroup></SampleGroup><SampleInfo></SampleInfo><SampleRow>D</SampleRow><SamplePlate>1</SamplePlate><WellType>BUFFER</WellType><Concentration>-1</Concentration><ConcentrationUnits>µg/ml</ConcentrationUnits><MolarConcentration>-1</MolarConcentration><MolarConcUnits>nM</MolarConcUnits><MolecularWeight>-1</MolecularWeight><Temperature>28</Temperature><StartTime>4471840</StartTime><AssayTime>180</AssayTime></CommonData><FlowRate>600</FlowRate><StepType>DISASSOC</StepType><StepName>Dissociation</StepName><StepStatus>OK</StepStatus><ActualTime>179.999</ActualTime><CycleTime>0.2</CycleTime><AssayXData Points="900">0X9jRJ6MY0RrmWNEN6ZjRASzY0TRv2NEnsxjRGvZY0Q35mNEBPNjRNH/Y0SeDGREaxlkRDcm
ZEQEM2RE0T9kRJ5MZERrWWREN2ZkRARzZETRf2REnoxkRFqZZEQ3pmREBLNkRNG/ZESezGRE
a9lkRCfmZET08mRE0f9kRI0MZURaGWVEJyZlRPQyZUTRP2VEz0xlRGtZZUQ3ZmVE9HJlRNF/
ZUSNjGVEa5llRDemZUQEs2VE0b9lRJ7MZURr2WVEN+ZlRATzZUTB/2VEngxmRGsZZkQ3JmZE
9DJmRNE/ZkSeTGZEWllmRDdmZkT0cmZE0X9mRJ6MZkRrmWZEJ6ZmRBWzZkTRv2ZEjcxmRFrZ
ZkQn5mZE9PJmRMH/ZkSNDGdEaxlnRCcmZ0T0MmdEwT9nRJ5MZ0RaWWdEJ2ZnRPRyZ0TBf2dE
noxnRGuZZ0QnpmdE9LJnRNG/Z0SezGdEWtlnRCfmZ0T08mdE0f9nRI0MaERaGWhEJyZoRPQy
aETBP2hEjUxoRGtZaEQ3ZmhEJXNoRMF/aESNjGhEa5loRDemaET0smhEwb9oRI3MaERr2WhE
J+ZoRPTyaETR/2hEjQxpRGsZaUQnJmlEBDNpRNE/aUSNTGlEWllpRDdmaUT0cmlEwX9pRI2M
aURrmWlEJ6ZpRPSyaUTBv2lEjcxpRFrZaUQn5mlE9PJpRNH/aUSeDGpEWhlqREgmakT0MmpE
wT9qRJ5MakRaWWpEN2ZqRARzakSWgGpEjYxqRGuZakQ3pmpE9LJqRNG/akSezGpEe9lqRDfm
akQE82pE0f9qRJ4Ma0RrGWtENyZrRAQza0TRP2tEnkxrRGtZa0Q3ZmtEBHNrRNF/a0SejGtE
a5lrRDema0QEs2tE0b9rRJ7Ma0Rr2WtEN+ZrRATza0TR/2tEngxsRGsZbEQ3JmxEBDNsRNE/
bESeTGxEa1lsRDdmbEQEc2xEwX9sRJ6MbERrmWxEN6ZsRASzbETRv2xEnsxsRGvZbEQn5mxE
BPNsRNH/bESNDG1EaxltRDcmbUQEM21EwT9tRJ5MbURaWW1EN2ZtRARzbUTRf21EnoxtRGuZ
bUQnpm1EBLNtRMG/bUSezG1Ea9ltRCfmbUQE821E0f9tRJ4MbkRrGW5EJyZuRAQzbkTRP25E
nkxuRGtZbkQnZm5E9HJuROF/bkSejG5EWpluRDembkT0sm5Ewb9uRJ7MbkRa2W5EJ+ZuRPTy
bkTB/25EjQxvRFoZb0Q3Jm9E9DJvRNE/b0SNTG9Ea1lvRCdmb0QEc29EdYBvRI2Mb0RamW9E
N6ZvRPSyb0TBv29EjcxvRJLab0Sw529EBPNvRNH/b0SNDHBEWhlwRCcmcEQEM3BE0T9wRI1M
cERrWXBEJ2ZwRPRycETBf3BEnoxwRGuZcEQnpnBE9LJwRNG/cESNzHBEWtlwRCfmcET08nBE
wf9wRI0McURaGXFEJyZxRPQycUTBP3FEjUxxRGtZcUQnZnFE9HJxRMF/cUSejHFEWplxRCem
cUT0snFEwb9xRJ7McURa2XFEJ+ZxRPTycUTB/3FEjQxyRFoZckQnJnJE9DJyRME/ckSNTHJE
WllyRCdmckQEc3JEwX9yRI2MckRamXJEJ6ZyRASzckTRv3JEnsxyRFrZckQ35nJE9PJyRNH/
ckSeDHNEaxlzRDcmc0QEM3NE0T9zRJ5Mc0RrWXNEN2ZzRARzc0TRf3NEnoxzRGuZc0Q3pnNE
BLNzRNG/c0SezHNEa9lzRDfmc0QE83NE0f9zRJ4MdERrGXREJyZ0RAQzdETRP3REnkx0RFpZ
dEQ3ZnREJXN0RNF/dESejHREa5l0RCemdEQEs3RE0b90RJ7MdERa2XREN+Z0RATzdETB/3RE
ngx1RGsZdUQ3JnVEBDN1RNE/dUSeTHVEWll1RDdmdUQEc3VEwX91RJ6MdURrmXVEJ6Z1RASz
dUTBv3VEjcx1RGvZdUQ35nVE9PJ1RNH/dUSNDHZEaxl2RCcmdkT0MnZE0T92RI1MdkRrWXZE
J2Z2RARzdkTBf3ZEnox2RFqZdkQnpnZE9LJ2RMG/dkSezHZEa9l2RDfmdkQE83ZEwf92RJ4M
d0RaGXdEJyZ3RPQyd0TRP3dEnkx3RFpZd0QnZndE9HJ3RMF/d0SejHdEa5l3RCemd0T0sndE
0b93RJ7Md0Rr2XdEJ+Z3RATzd0TB/3dEjQx4RFoZeEQnJnhEBDN4RME/eESNTHhEa1l4RCdm
eEQEc3hE0X94RI2MeERamXhEJ6Z4RASzeETBv3hEnsx4RFrZeEQn5nhE9PJ4RMH/eESNDHlE
axl5RCcmeUT0MnlEwT95RI1MeURaWXlEJ2Z5RPRyeUTBf3lEnox5RFqZeUQnpnlE9LJ5RMG/
eUSNzHlEWtl5RCfmeUT08nlEwf95RI0MekRaGXpEJyZ6RPQyekTBP3pEjUx6RGtZekQ3ZnpE
9HJ6RMF/ekSejHpEWpl6RCemekQEs3pE0b96RJ7MekRr2XpEJ+Z6RPTyekTR/3pEngx7RFoZ
e0QnJntEBDN7RNE/e0SNTHtEa1l7RDdme0QEc3tE0X97RJ6Me0RrmXtEN6Z7RASze0TRv3tE
nsx7RGvZe0Q35ntEBPN7RNH/e0SNDHxEaxl8RDcmfEQEM3xE0T98RJ5MfERrWXxEJ2Z8RPRy
fETRf3xEnox8RGuZfEQ3pnxEBLN8RNG/fESezHxEWtl8RDfmfEQE83xE0f98RI0MfURrGX1E
NyZ9RAQzfUTRP31Enkx9RGtZfUQ3Zn1EBHN9RNF/fUSNjH1Ea5l9RDemfUT0sn1Ewb99RJ7M
fURr2X1EJ+Z9RPTyfUTR/31EjQx+RFoZfkQ3Jn5EBDN+RME/fkSeTH5EWll+RCdmfkQEc35E
wX9+RI2MfkRrmX5EJ6Z+RASzfkTBv35Ejcx+RGvZfkQ35n5EBPN+RMH/fkSeDH9EWhl/RDcm
f0T0Mn9E0T9/RI1Mf0RrWX9EN2Z/RARzf0TRf39EjYx/RGuZf0S6pn9EBLN/RNG/f0SNzH9E
Wtl/RCfmf0T08n9Ewf9/RE8GgEStDIBEFBOARIIZgETgH4BETyaARLUsgEQcM4BEejmAROg/
gERHRoBEtUyARBxTgER6WYBE4F+AREdmgES1bIBEHHOARIJ5gETof4BER4aARK2MgEQUk4BE
epmAROCfgERHpoBErayARBSzgER6uYBE6L+AREfGgEStzIBEFNOARILZgETg34BER+aARK3s
gEQU84BEevmAROD/gESxBoFErQyBRBQTgUR6GYFE6B+BREcmgUStLIFEFDOBRHo5gUToP4FE
R0aBRLVMgUQcU4FEelmBROBfgURHZoFErWyBRBRzgUR6eYFE6H+BREeGgUStjIFEJJOBRIKZ
gUTgn4FER6aBROasgUQcs4FEgrmBROi/gURHxoFEtcyBRBzTgUSC2YFE6N+BRE/mgUS17IFE
HPOBRIL5gUTo/4FETwaCRLUMgkQcE4JEghmCROgfgkRPJoJEtSyCRBwzgkSCOYJE6D+CRE9G
gkS1TIJEHFOCRIJZgkToX4JET2aCRLVsgkQUc4JEgnmCROh/gkRPhoJEtYyCRByTgkSCmYJE
6J+CRE+mgkS1rIJEHLOCRIK5gkTov4JET8aCRK3MgkQU04JEgtmCRODfgkRP5oJEreyCRBTz
gkSC+YJE6P+CREcGg0S+DINEHBODRHoZg0ToH4NETyaDRK0sg0QcM4NEejmDROg/g0RPRoNE
90yDRBxTg0SCWYNE6F+DRE9mg0StbINEHHODRHp5g0Tof4NET4aDRK2Mg0Qck4NEgpmDROif
g0RPpoNErayDRByzg0R6uYNE4L+DREfGg0S1zINEFNODRILZg0To34NER+aDRK3sg0Qc84NE
evmDROD/g0RPBoRErQyERBwThER6GYRE4B+EREcmhEStLIREFDOERHo5hETgP4RET0aERLVM
hEQUU4REglmEROBfhERPZoRErWyERBRzhESCeYRE6H+EREeGhES1jIREFJOERHqZhETgn4RE
T6aERK2shEQUs4REermEROC/hERPxoRErcyERBTThER62YRE4N+EREfmhES17IREHPOERHr5
hETg/4RERwaFRK0MhUQUE4VEghmFROgfhURHJoVEtSyFRDwzhUR6OYVE4D+FRE9GhUStTIVE
HFOFRHpZhUTgX4VER2aFRK1shUQUc4VEenmFROB/hURHhoVErYyFRBSThUSCmYVE6J+FREem
hUStrIVEFLOFRIK5hUTov4VER8aFRK3MhUQc04VEgtmFRODfhURP5oVEteyFRBzzhUSC+YVE
6P+FRE8GhkS1DIZEHBOGRIIZhkToH4ZETyaGRLUshkQcM4ZEgjmGROg/hkRPRoZEtUyGRBxT
hkSCWYZE6F+GRE9mhkStbIZEHHOGRIJ5hkTof4ZET4aGRLWMhkQck4ZEgpmGROifhkRPpoZE
tayGRBSzhkSCuYZE6L+GRE/GhkS1zIZEHNOGRILZhkTo34ZET+aGRLXshkQc84ZEgvmGROj/
hkRPBodEtQyHRBwTh0SCGYdE4B+HRE8mh0StLIdEGjSHRHo5h0ToP4dET0aHRLVMh0QcU4dE
glmHROhfh0RPZodEtWyHRBxzh0SCeYdE4H+HREeGh0S1jIdEHJOHRHqZh0Ton4dER6aHRK2s
h0Svs4dEirmHROi/h0RPxodEtcyHRBzTh0R62YdE4N+HREfmh0S17IdEFPOHRHr5h0To/4dE
TwaIRK0MiEQUE4hEehmIROgfiERHJohEtSyIRBQziER6OYhE</AssayXData><AssayYData Points="900">l6mKPkUuij4cSYw+pp+LPqKNjD7ZXI0+zEuNPr5Ljz5IXY8+sEeOPpABjz6r7Y8+8jeQPsGn
jz79tY4+WXCQPkVVkD6/dI8+lzmSPq0Vjj7Ij5E+0D+SPl/7kz7dcI8+E+uPPi6skT4xc5I+
qeGRPgBCkT5IY5I+l2eQPh4Ijz6ML48+aaOQPloIkT5l+Y8+efSSPj37kD69BJA+fl+SPjaW
kD5FnZI+rBuTPgYKkz4tZZM+w1qRPvMjlT7mdpA+FSSRPvQskj4H9pE+jZSRPhNBkz5DgpI+
o9aTPipalD6VuJE+OAuSPmbMkT4bdZE+u/eQPrfYkj5UyJI+CxyUPo7ckj41UpQ+DeqQPvFc
lD7/GZI+BXWSPlp9kT4zUJI+6A6SPkT7kT6iyZI+PhOSPqyTkz6FMpU+eiKUPgYpkj4vepM+
8yCTPnRckj7ml5Q+i/2UPoANlD5aopM+bi+QPkgvkj7uhpM+GkaRPmeWlD63JpQ+khWRPoLd
lD4065E+caiQPiFykz5YY5I+1LmQPlBEkj72YpM+/5mSPm1dkz7LppM+jeOUPmTykj4kBpM+
14eTPtqgkj7Op5I+/GOVPrCmkT7EfpU+iR6VPhbvlD57c5Q+EuOUPsQPkz7S9JI+qDeSPj0c
kz5915I+uIWTPopOkT7m4pQ+QP2SPsWQlD5RTZQ+kWKSPp6BlD4mlJQ+fQaSPnlvkz5Rf5I+
rOeTPvq1kz6OzJM+LOKTPn7lkz40WZU+4ASUPjFekz6F95U+DnSTPiAulj7hpJM+nhSTPkms
kz4vcJM+L/ySPrW+kz7ikJM+x/WRPla0kz7MzJE+tpWTPkCikT7HW5U+0a6VPu8Qkz7vvpQ+
XfiVPsMBlD6jmpQ+436UPujWlD5bZpQ+8PqUPjxVkj6VF5U+87SUPma4kz7AZpE+A7+VPpGE
lT4okpQ+QM2TPoaJlD5CppU+ogeTPg2DlD6gX5M+/2qXPvDLlD7ZyJM+bJyUPqQrlj7Nw5M+
oUWSPr3Kkj4nkpM+dD+UPs71lT7in5Q+VLWTPu4RlT5FCJU+AdmTPnmFlT5/4pQ+gDGUPiiH
lT5NHpQ+le+UPpAZkz4/cpQ+UfOVPsWjkz6EBpQ+cQ+XPv/rkz6glpM+28iUPi++lD4Jqpc+
NYaUPtmHlD6g5pM+EVSUPgOBlz7F35I+FAKUPv6jkz7hG5Y+WYqUPnHglD7ZjZM+XVaTPmpV
lD4y3ZM+k5GUPkxElT4uCpU+liuVPrrvlT6PdpU+SamUPrBClj60a5Q+GIGUPqC+lT6jgpI+
EXqTPlM8lz6j6ZQ+g+6XPlJ/lD4r4pU+ZMyXPjDdlD6PEpU+mAyYPu0ElT4z4pQ+L2iWPiGr
lz6sRJc+HRmWPrR1lT5biJU+Sj6XPgkKlz6aWZU+Q6CVPu3vlT4AQJU+vy+UPoS+lT6UJZY+
n/OVPjtGlj6DEZQ+K/uTPlEKlz4gLpY+g6SVPoSxlz7g+ZQ+B+aVPm1olD6/a5g+CD+UPue/
lj5ndJU+bt2WPgQ6lz4bpJY+UK2YPlu4lj5s9pc+FgKXPjlDlT5JxJY+8WqWPu8Flz6NvpY+
My6YPsnqlj78NZo+FGGYPq5Ilz7szJg+vRKXPorzlj7WJZU+DcWVPjqDlz6LA5Y+MIqVPu9W
lD7IwJc+uTSVPir/lz58Spc+c8aYPnzMlz6e8pc+XXOWPgmTlj7qv5U+3ZWYPhKvlz4lVpc+
r5GWPu7hlT7kOJY+JU+XPuR5lz4SPJU+jYGXPlwslz6bZ5g+GZ+ZPgb+lT63/pY+9AmXPiQJ
lj4xOJk+5N2YPo8Kmj7LaJc+KomWPsJDmj5KA5k+Mi2XPqglmT4S5Jc+vbuZPnaWlz74f5g+
1omYPlMCmj6lw5g+rKmXPvQ5lz5Uc5Y+e2yYPgGwmT4INpk+qr2XPuH5lz5KbZk+h3+XPkmd
lz6r+pk+RSCXPuBrlz6QbJY+Ji+YPm6OmT7XHZg+8NyYPrebmD5SlZg+YRyYPjK3lz4RK5o+
AFKZPt9qlz6x15Y++Y6ZPohzmD4+TJk+3Y6YPjeRmT5E/Zc+ejyYPva5lz7OyJg+i/uVPiFK
mT6pTJg+272XPgq/mT7GLJk+1CCZPo+3mD5hw5k+VauYPvxhlz7d9Jc+fNyXPiLQmD61i5Y+
Tt2YPpXQmj6dB5o+kZOYPtxXmj73HJk+Ya6aPr9zmj74ipg+ZYebPrBMmj6oBJs+e9SaPvkP
mz58KJc+85OZPrFSmj6FgJg+X6SYPsYWmj7yxpk+fnSbPrY6mj4l9pk+phmbPnjvmj5cPZo+
squbPnJ5mj6iiJg+106YPjFEmD4y5Zo+OnuZPtkzmj6Jkpk+tqubPmLOmj6pEZo+qNWYPi2M
mj4w05o+SXyaPgq0mT5mEJk+THyYPok8nD4AS5o+nfCaPl0QmD7q5Zk+Hk2bPvM3mz6Ht5o+
Z7ubPiHpmz60Rpo+FLubPqhRmT4SzJo+AF+bPle9mj7QyJg+aaObPlL+mT4JOps+SzeaPtON
lz6Fypk+a0qaPvKCmT55Tpo+A4SZPspDmz6lyps+D++aPhcdmj4KUJw+HDKcPor1mj6dnZk+
Q5ObPlYBmz7wdJ0++7ycPiBQmj7Ug5s+MdybPtLDmz6TVJk+hJicPhA1mz4As5k+RiubPqd6
nT6py5s+XUadPjdumj4J6Jk+JqqcPpY7nD7egJ0+3A+cPg1EnD5jg5s+xZCcPpJOmz448Zk+
eG6aPj3bmz6KvZs+5JSdPt4+mz7ca5w+mzucPrePmz7mmZw+eXycPjsnnT7jk5s+oVqePhkt
mz6QCZw+9midPtounj5vXJs+oq2bPpjxmD6Z25s+owCbPjRynT5ddZw+IXuePjANmz7F55w+
0LWcPofenT4QIpw+/ZSdPhYOmT6Ktp4+1C6dPjRkmz6AHZs+wambPhO+nD5pOJw+ZQmdPln1
nT5q2Jw+S8+aPlhCmz53PJ0+1lSePgWNnD5+/pw+oVCbPusdnD5h8J4+oCmdPrqunD7QLZ0+
JLWaPiZ9mz4vfJs+60mdPkUNnz6PYpw+y5OaPtnJnD5B/Jw+FgebPqjPnT65kZw+pxScPgWu
mz5CYp8+MV+dPvYCnT5U9Z0+LaqdPrHMmz7bnJw+a36ePhimnj7DAJ4+c0mdPvH9nj4TtJw+
NqCdPjdMoD5rIp8+T/ecPihBnz5XPZ4+McCePl1Anj75O50+S6WcPovZoD7eyJ4+8dqePhn/
nD6OIJ4+NwWfPqsEnz6qOp0++rGePqhynz47nZ0+i3icPq91nj5NcKA+I0mfPsKtnj75hp8+
A1OdPp5Wnj50gZ8+eTmdPivHnT5V158+mVydPoPCnT78/50+m7KcPk0anz6D5J4+MGOdPg3w
oD7Pvp4+FyadPrTCnz5DM54+7oWePgHKnT4/up0+coGePvF7nj4IaZ8+8+6ePg4anj7ecJ8+
zoagPm99nT4h450+yGedPpfynz7T1Z8+oxuePsSMnj46R54+k76gPmBAoD6BvZ4+X4OgPor7
nj4wlp4+OfyiPjjRnj51SaE+YEyePgpwnT68gJ4+SgedPomunz6Dbp8+ThmfPlc/nj7XhZ4+
4v+gPj/+nz55gqA+P76fPn2JoD78QZ8+II2gPqwNoT6rWqA+pYafPq5loD5GhZ8+9OKgPs3f
oD5fmZ8+bB2fPrvToT4dZKA+kHyfPp+9oT4P3qI+54ugPs/Gnj6IYKI+qPCfPuqboT5C/J8+
q1KhPpO2oT5IAJ8+VFSgPl10oD4T86A++ImhPmpVnj4PtKA+6hCfPjK4nj5LzqA+cvSfPiO7
nD4ibqA+2dqhPje9oT6Uy58+8sCePuSAoj55gp8+tOufPtBTnz6OHqA+IZ6ePn+2oD7+pKI+
bhyfPgCtoD6RU54+AWyhPjdNoD7FX58+G/agPpKvoD52aJ4+ohmgPtfroT4GsqI+CoifPuSi
oD6r9qA+cEOhPmLEoT6RLKM+C6yhPn5ooj6RB6E+9ISgPiPJoT5Glp8+WX2ePssfoj5eFaM+
S2+lPl4qoD4PyqE+V5KiPg2yoD4IU6E+7bShPlBaoj6RpKA+xyOhPoGtoj6406I+n92gPmz3
oT5wRaE+b1uhPiTroT51VKI+jaCgPpKgoj7mEqQ+MiqhPsC9oT7YNaM++4CkPsACoj4Ki6E+
DuCgPgGpoT5haKM+BDWhPkS9oj4sDJ8+LD2hPv+joT7co6E++1yjPrm/oT5thaM+HL6gPqhs
oz6t36E+5FqjPnT0oT5s8aA+RjShPg3yoT7BcqI+BcWhPtNfoT6rTqQ+vGWhPjqRoT6aN6I+
NC+iPqAOoT7YgaI+dK2kPkGtoj4UVaQ+KeqhPmh1pD7YBKM+RRijPgwXpD5N/KE+MN6jPi9f
oz6yEaI+N1OiPtA6oT7rEaM+e5WjPnm0oT7VzqI+ZJqkPjY7pD4ts6M+/TaiPsRFoz7wRqQ+
zQukPgASoz5FQaE+FBegPqxgoj6lhaI+RYukPrpLoj5T96I+HB6lPkn+oT7XGqQ+ZO+iPpsd
oT6uc6M+GYejPr9yoT7516Q+U0KmPs/qoz4yNaM+eYikPhm4oz4zaaY+ZKCkPvLKoj7tTqU+
Q0SlPiAJpT5GuKM+lzyjPhCaoT67VqQ+90ymPntlpT4ES6U+g8CjPhO8pD5FbqM+EpqlPs2z
pD6nwKQ+g1KkPkzLoj711aU++nuiPoLLpT6+KaM+r3uiPoQWpT7+e6Y+3SGlPomvoT5xuaI+
4TWjPvSuoj5jJqY+4S6kPrE6pj6lMKQ+4GClPnCTpD4iLqM+</AssayYData></Step><Step><CommonData><SampleLocation>11</SampleLocation><SampleID></SampleID><SampleGroup></SampleGroup><SampleInfo></SampleInfo><SampleRow>D</SampleRow><SamplePlate>1</SamplePlate><WellType>REGENERATION</WellType><Concentration>-1</Concentration><ConcentrationUnits>µg/ml</ConcentrationUnits><MolarConcentration>-1</MolarConcentration><MolarConcUnits>nM</MolarConcUnits><MolecularWeight>-1</MolecularWeight><Temperature>28</Temperature><StartTime>4660829</StartTime><AssayTime>5</AssayTime></CommonData><FlowRate>1000</FlowRate><StepType>KREGENERATION</StepType><StepName>Regeneration</StepName><StepStatus>OK</StepStatus><ActualTime>5.00005</ActualTime><CycleTime>0.2</CycleTime><AssayXData Points="25">4D+IRD5GiEStTIhEE1OIRJpZiETgX4hERmaIRK1siEQTc4hEenmIROB/iERGhohErYyIRBOT
iER6mYhE4J+IREamiETerIhEE7OIRHq5iETgv4hERsaIRK3MiEQT04hEetmIRA==</AssayXData><AssayYData Points="25">dKZIwIi1WsBJymTA0O1rwKc/ccDsRnXAiyJ5wOCue8CvjH7A7puAwPCngcCunoLA9VmDwFco
hMD21oTARpKFwAgxhsDUtobAhl2HwHnoh8B1UYjA/8uIwKFZicB4jInAV8uJwA==</AssayYData></Step><Step><CommonData><SampleLocation>12</SampleLocation><SampleID></SampleID><SampleGroup></SampleGroup><SampleInfo></SampleInfo><SampleRow>D</SampleRow><SamplePlate>1</SamplePlate><WellType>NEUTRALIZATION</WellType><Concentration>-1</Concentration><ConcentrationUnits>µg/ml</ConcentrationUnits><MolarConcentration>-1</MolarConcentration><MolarConcUnits>nM</MolarConcUnits><MolecularWeight>-1</MolecularWeight><Temperature>28</Temperature><StartTime>4676763</StartTime><AssayTime>5</AssayTime></CommonData><FlowRate>1000</FlowRate><StepType>KREGENERATION</StepType><StepName>Regeneration</StepName><StepStatus>OK</StepStatus><ActualTime>4.99895</ActualTime><CycleTime>0.2</CycleTime><AssayXData Points="25">4N+IRD7miESl7IhEE/OIRHH5iEQBAIlEPgaJRK0MiUQLE4lEehmJRNgfiUQ+JolEpSyJRAsz
iURxOYlE2D+JREZGiUStTIlEE1OJRHFZiUTgX4lERmaJRKVsiUQLc4lEcXmJRA==</AssayXData><AssayYData Points="25">0v46vgZTHr6fifm9DHHHvYYAkb2+yEm9rVUIvVPqkry9WyK8b/deO/LDgTzd8Jo8ctn9PDW9
Gj2ItT49NO9cPV6pcT0wNHQ9m6aFPTZPlj065Zs9Rw+iPYgLtz35QLc9fhm9PQ==</AssayYData></Step><Step><CommonData><SampleLocation>11</SampleLocation><SampleID></SampleID><SampleGroup></SampleGroup><SampleInfo></SampleInfo><SampleRow>D</SampleRow><SamplePlate>1</SamplePlate><WellType>REGENERATION</WellType><Concentration>-1</Concentration><ConcentrationUnits>µg/ml</ConcentrationUnits><MolarConcentration>-1</MolarConcentration><MolarConcUnits>nM</MolarConcUnits><MolecularWeight>-1</MolecularWeight><Temperature>28</Temperature><StartTime>4692991</StartTime><AssayTime>5</AssayTime></CommonData><FlowRate>1000</FlowRate><StepType>KREGENERATION</StepType><StepName>Regeneration</StepName><StepStatus>OK</StepStatus><ActualTime>5.00005</ActualTime><CycleTime>0.2</CycleTime><AssayXData Points="25">13+JRD2GiUTFjIlECpOJRHGZiUTXn4lEPaaJRKSsiUQKs4lEaLmJRNe/iUQ9xolEpMyJRArT
iURx2YlE59+JRD3miUSk7IlECvOJRHH5iUSsAIpEPQaKRKQMikQKE4pEcRmKRA==</AssayXData><AssayYData Points="25">51RqwBQZe8AnyoDAxOaCwHVbhMCgcoXAtk6GwAgqh8DO44fAbkSIwA0JicBzhInAxvCJwIdF
isBZg4rAKg+LwPNvi8Acq4vAYv+LwOw8jMBegozAH72MwBkIjcAvFI3A01iNwA==</AssayYData></Step><Step><CommonData><SampleLocation>12</SampleLocation><SampleID></SampleID><SampleGroup></SampleGroup><SampleInfo></SampleInfo><SampleRow>D</SampleRow><SamplePlate>1</SamplePlate><WellType>NEUTRALIZATION</WellType><Concentration>-1</Concentration><ConcentrationUnits>µg/ml</ConcentrationUnits><MolarConcentration>-1</MolarConcentration><MolarConcUnits>nM</MolarConcUnits><MolecularWeight>-1</MolecularWeight><Temperature>28</Temperature><StartTime>4709079</StartTime><AssayTime>5</AssayTime></CommonData><FlowRate>1000</FlowRate><StepType>KREGENERATION</StepType><StepName>Regeneration</StepName><StepStatus>OK</StepStatus><ActualTime>5.00005</ActualTime><CycleTime>0.2</CycleTime><AssayXData Points="25">1x+KRD0mikSkLIpECjOKRHE5ikTXP4pEPUaKRJxMikQKU4pEcVmKRNdfikQ1ZopEnGyKRApz
ikRxeYpE13+KRD2GikScjIpECpOKRHGZikTXn4pENaaKRJysikQKs4pEcbmKRA==</AssayXData><AssayYData Points="25">csT/vUe16L2ILpW9SXpAvTdfnbwwULo57ltvPJuQ6jyWPTQ9t8lsPSdMiD3b8JY9ROOvPYkp
vD37L8g9llrfPXtt6j00pfA9tov+Pd03Az640Qw+gqAKPvfYEj4o0BY+KUscPg==</AssayYData></Step><Step><CommonData><SampleLocation>11</SampleLocation><SampleID></SampleID><SampleGroup></SampleGroup><SampleInfo></SampleInfo><SampleRow>D</SampleRow><SamplePlate>1</SamplePlate><WellType>REGENERATION</WellType><Concentration>-1</Concentration><ConcentrationUnits>µg/ml</ConcentrationUnits><MolarConcentration>-1</MolarConcentration><MolarConcUnits>nM</MolarConcUnits><MolecularWeight>-1</MolecularWeight><Temperature>28</Temperature><StartTime>4725179</StartTime><AssayTime>5</AssayTime></CommonData><FlowRate>1000</FlowRate><StepType>KREGENERATION</StepType><StepName>Regeneration</StepName><StepStatus>OK</StepStatus><ActualTime>4.99895</ActualTime><CycleTime>0.2</CycleTime><AssayXData Points="25">2L+KRDbGikSdzIpEA9OKRGnZikTY34pEPuaKRKXsikQD84pEafmKRPn/ikQ2BotEnQyLRAMT
i0RyGYtE0B+LRDYmi0SlLItEAzOLRGk5i0TQP4tENkaLRJ1Mi0QDU4tEaVmLRA==</AssayXData><AssayYData Points="25">NJRrwGise8AlNYHAvC+DwOqBhMAlmYXAoXKGwM83h8Cyr4fAeXuIwGfHiMBiL4nA0JuJwO/m
icDCe4rAQ72KwFX8isAiGovAUU2LwPa1i8A56YvAxjCMwBhLjMDtWYzAOICMwA==</AssayYData></Step><Step><CommonData><SampleLocation>12</SampleLocation><SampleID></SampleID><SampleGroup></SampleGroup><SampleInfo></SampleInfo><SampleRow>D</SampleRow><SamplePlate>1</SamplePlate><WellType>NEUTRALIZATION</WellType><Concentration>-1</Concentration><ConcentrationUnits>µg/ml</ConcentrationUnits><MolarConcentration>-1</MolarConcentration><MolarConcUnits>nM</MolarConcUnits><MolecularWeight>-1</MolecularWeight><Temperature>28</Temperature><StartTime>4741301</StartTime><AssayTime>5</AssayTime></CommonData><FlowRate>1000</FlowRate><StepType>KREGENERATION</StepType><StepName>Regeneration</StepName><StepStatus>OK</StepStatus><ActualTime>4.99895</ActualTime><CycleTime>0.2</CycleTime><AssayXData Points="25">z1+LRDVmi0TVbItE+nKLRGB5i0TPf4tENYaLRJyMi0T6kotEYJmLRM+fi0QtpotEnKyLRPqy
i0RguYtEz7+LRDXGi0SUzItE+tKLRHnZi0TH34tENeaLRJzsi0QC84tEYPmLRA==</AssayXData><AssayYData Points="25">5HZPvXR7CL2aiks7RY7wPNt6Yj0gkZY9nn/BPXAS2D1SRf89VuYKPhDjET4IXSE+o+InPjl0
MT5XYTk+EtlAPkPUQz5gKks+pFJTPupMVD48zVo+5NlkPmKaZj7QUGg+fZtrPg==</AssayYData></Step><Step><CommonData><SampleLocation>1</SampleLocation><SampleID></SampleID><SampleGroup></SampleGroup><SampleInfo></SampleInfo><SampleRow>D</SampleRow><SamplePlate>1</SamplePlate><WellType>BUFFER</WellType><Concentration>-1</Concentration><ConcentrationUnits>µg/ml</ConcentrationUnits><MolarConcentration>-1</MolarConcentration><MolarConcUnits>nM</MolarConcUnits><MolecularWeight>-1</MolecularWeight><Temperature>28</Temperature><StartTime>4756008</StartTime><AssayTime>30</AssayTime></CommonData><FlowRate>1000</FlowRate><StepType>BASELINE</StepType><StepName>Baseline</StepName><StepStatus>OK</StepStatus><ActualTime>30</ActualTime><CycleTime>0.2</CycleTime><AssayXData Points="150">x/+LRCUGjESMDIxE+hKMRGEZjES/H4xEJSaMRJQsjEQjM4xEYTmMRL8/jEQtRoxEnEyMRPpS
jERhWYxEx1+MRCVmjESUbIxE8nKMRFh5jETHf4xELYaMRJSMjET6koxEWJmMRL+fjEQlpoxE
lKyMRPKyjERhuYxEv7+MRC3GjESMzIxE+tKMRFjZjES/34xEJeaMRIzsjETy8oxEWPmMRL//
jEQlBo1EjAyNRPISjURYGY1Exx+NRC0mjUSMLI1E8jKNRFg5jUS/P41ELUaNRIxMjUT6Uo1E
WFmNRL9fjUQtZo1EjGyNRPpyjURheY1Ev3+NRC2GjUSMjI1EApONRGGZjUTHn41ELaaNRJSs
jUT6so1EirmNRMe/jUQtxo1ElMyNRALTjURh2Y1Ex9+NRC3mjUSU7I1E+vKNRGH5jUTH/41E
LQaORJQMjkT6Eo5EYRmORMcfjkQlJo5ElCyORPoyjkRhOY5Exz+ORDxHjkSUTI5E+lKORGFZ
jkTHX45ELWaORJRsjkT6co5EYXmORMd/jkQtho5ElIyORPqSjkRhmY5Ex5+ORC2mjkSUrI5E
+rKORGG5jkTHv45ELcaORJTMjkT60o5EWNmORL/fjkQt5o5ElOyORPryjkRh+Y5Ex/+ORC0G
j0SMDI9E8hKPRGEZj0THH49ELSaPRJQsj0TyMo9EYTmPRMc/j0QlRo9EjEyPRPpSj0RhWY9E
v1+PRC1mj0SUbI9E+nKPRFh5j0THf49ELYaPRJSMj0Tyko9EWJmPRMefj0Qtpo9EvayPRPqy
j0RhuY9E</AssayXData><AssayYData Points="150">U1yKPgwuij71pYs+gWKMPpAjkT6aGpA+m3ySPswUkz7sk5M+HjGTPkqekz4NJpY+vA2WPtCy
lj6+aJg+KfqVPtlSlz5jeZk+ddqbPhqZmz5/I5w+qIqdPnFnmj6SfZ0+QG2dPqpfnz5lE6A+
sj+gPnEpoj4oRqE+6rihPsjeoD43H6M+0d6iPloboz6gmaI+EISlPh/npD47jaQ+QT2mPkLd
pD5U1Kc+t3mpPj2uqT6G9qg+5zaoPi4TqD43Sqk+CP+pPizJqT6E2ao+4LusPpGYrT6wNqs+
JjWsPnkbrz5v4K0+HL6vPkXhrz4wNa0++0muPjdTsD5+b68+/B6wPpdjsj6yz7E+/sOzPki/
sD53u7Q+B+WyPiw9sT7Z2rQ+Kwi1Pn1UtD7mELY+Ohe0Pm/CtD5JyrU+kiy0PlBbtD56tbk+
eBG2Pn6ktj5Eqrc+N6e0PojItj79prY+OWu5PrnMuD6Hxro+uAC4PiRSuj4Mnrk+Fhe6PiXO
uT4XdLk+YJy7Pnz1vD6j4bo+xZC8PmBKuj4n07s+7pa9PveNvz4G2bs+NHS9PnolvT6crL4+
9nm9Ps6OvT6d8b8+akG9PoyHvj6bcsE++zTBPqlWwD7sC78+MAbBPjNovz7zIr8+Ys7BPjT5
wT5BnMI+cuW/PlNIwD5ZYMA+AxLDPsGTwj6+f8I+jPPDPra/wj5HM8E+WVPDPrShwj7d1cM+
RgjDPm4txT6GTcY+G5/EPjEKxT6SQsY+ARnGPtFdxj5q9sQ+c0jHPsTSxj7f6sc+98rGPk5I
xj7pSsk+</AssayYData></Step><Step><CommonData><SampleLocation>1</SampleLocation><SampleID></SampleID><SampleGroup></SampleGroup><SampleInfo></SampleInfo><SampleRow>D</SampleRow><SamplePlate>1</SamplePlate><WellType>BUFFER</WellType><Concentration>-1</Concentration><ConcentrationUnits>µg/ml</ConcentrationUnits><MolarConcentration>-1</MolarConcentration><MolarConcUnits>nM</MolarConcUnits><MolecularWeight>-1</MolecularWeight><Temperature>28</Temperature><StartTime>4787209</StartTime><AssayTime>80</AssayTime></CommonData><FlowRate>1000</FlowRate><StepType>LOADING</StepType><StepName>Loading</StepName><StepStatus>OK</StepStatus><ActualTime>79.999</ActualTime><CycleTime>0.2</CycleTime><AssayXData Points="400">x7+PRC3Gj0SUzI9E8tKPRGHZj0TH349ELeaPRIzsj0T68o9EYfmPRMf/j0QlBpBElAyQRPoS
kERhGZBExx+QRC0mkESULJBE+jKQRGE5kETHP5BELUaQRJRMkETyUpBEYVmQRMdfkEQtZpBE
jGyQRPJykERheZBEx3+QRCWGkESUjJBE8pKQRGGZkES/n5BELaaQRIyskET6spBEYbmQRL+/
kEQlxpBElMyQRPrSkERh2ZBEx9+QRC3mkESM7JBE8vKQRFj5kES//5BEJQaRRIwMkUT6EpFE
WBmRRMcfkUQtJpFElCyRRPIykURhOZFExz+RRCVGkUSUTJFE8lKRRGFZkUS/X5FELWaRRIxs
kUTycpFE/HmRRL9/kUQlhpFEjIyRRPKSkURYmZFEv5+RRCWmkUSMrJFE8rKRRFi5kUTHv5FE
LcaRRIzMkUTy0pFEWNmRRL/fkUQl5pFEjOyRRPLykURh+ZFEv/+RRCUGkkSMDJJE8hKSRGEZ
kkS/H5JELSaSRIwskkTyMpJEWDmSRMc/kkQlRpJElEySRAtTkkRhWZJEv1+SRC1mkkSMbJJE
8nKSRGF5kkS/f5JENoaSRIyMkkT6kpJEWJmSRMefkkQtppJEjKySRPKykkRhuZJEv7+SRCXG
kkSUzJJE+tKSRGHZkkTH35JELeaSRJTskkT68pJEYfmSRMf/kkQtBpNElAyTRPoSk0RhGZNE
xx+TRC0mk0SULJNE+jKTRGE5k0THP5NELUaTRIxMk0T6UpNEYVmTRL9fk0QtZpNElGyTRPpy
k0RheZNEx3+TRC2Gk0SUjJNE+pKTRGGZk0Ton5NELaaTRJSsk0TyspNEWLmTRMe/k0QtxpNE
lMyTRPrSk0Rh2ZNEx9+TRC3mk0SU7JNE+vKTRGH5k0TH/5NELQaURIwMlET6EpREYRmURL8f
lEQtJpRElCyURPoylERhOZREvz+URCVGlESMTJRE+lKURGFZlES/X5RELWaURJRslETycpRE
WHmURMd/lEQthpRElIyURPKSlERYmZREv5+URC2mlESMrJRE+rKURGG5lES/v5RELcaURJTM
lETy0pREYdmURL/flEQt5pREjOyURI7zlERY+ZREx/+URC0GlUSMDJVE8hKVRGEZlUTHH5VE
JSaVRJQslUT6MpVEWDmVRMc/lUQlRpVEjEyVRPJSlURhWZVEv1+VRC1mlUSMbJVE8nKVRFh5
lUS/f5VELYaVRIyMlUT6kpVEWJmVRMeflUQtppVEjKyVRPKylURYuZVEx7+VRH/GlUSUzJVE
8tKVRFjZlUTH35VEJeaVRIzslUTy8pVEWPmVRMf/lUQtBpZEjAyWRPISlkRYGZZEvx+WRCUm
lkSMLJZE+jKWRFg5lkS/P5ZEJUaWRIxMlkTyUpZEWFmWRL9flkQtZpZEjGyWRPJylkRheZZE
v3+WRC2GlkSMjJZE8pKWRFiZlkTHn5ZELaaWRIyslkT6spZEYbmWRMe/lkQlxpZElMyWRPrS
lkRx2ZZEv9+WRC3mlkSM7JZE+vKWRGH5lkTH/5ZELQaXRJQMl0T6EpdEYRmXRMcfl0QtJpdE
lCyXRPoyl0RhOZdEzz+XRC1Gl0SUTJdE+lKXRGFZl0THX5dELWaXRJRsl0T6cpdEYXmXRMd/
l0QthpdElIyXRPqSl0RhmZdEv5+XRC2ml0SUrJdE+rKXRGG5l0THv5dELcaXRJTMl0T60pdE
YdmXRL/fl0Qt5pdElOyXRPryl0RY+ZdEx/+XRC0GmESUDJhE+hKYRFgZmETHH5hEJSaYRJQs
mETyMphEYTmYRMc/mEQtRphElEyYRPpSmERhWZhEx1+YRCVmmESUbJhE+nKYRFh5mETHf5hE
LYaYRJSMmET6kphEYZmYRMefmEQlpphElKyYRPqymERhuZhEx7+YRCXGmESMzJhE+tKYRGHZ
mETH35hEJeaYRJTsmETy8phEYfmYRNf/mEQlBplEjAyZRPISmURhGZlExx+ZRCUmmUSMLJlE
+jKZRGE5mUS/P5lEJUaZRJRMmUTyUplEYVmZRMdfmUQlZplElGyZRPJymURYeZlEv3+ZRC2G
mUSUjJlE8pKZRFiZmUS/n5lEJaaZRIysmUT6splEWLmZRA==</AssayXData><AssayYData Points="400">UePHPmnQxz5X0cs+cenJPgGyyD6108k+6KLMPg48yD6SkMk+5LjKPiQ8yT6BZMg+n6DMPj4u
yj6xOss+3uTLPnCozT6uwMs+YsvLPo5MzD40t8w+gR/LPvM+zD7N5M8+M7DLPt40zD4q8c0+
PFTOPrJqzT41I84+lcbNPukDzj6s0cw+rLjOPiIczj45O84+qonOPmo0zj4/DM8+i93NPqkE
zj4i788+fbfOPvjw0D77i88+MqTPPmIz0j66TtA+qmLQPl390T7Szs8+rWfRPtGb0j7VddA+
x9/RPiO81D6I7NI+XKLUPpgX0j4tydI+P6LRPpfR0T7YddE+02jSPlhG1D66Z9I+UwPUPvdT
0z7RJdY+DkLVPgXH1j4Vj9M+0CXTPn6M0z7jF9U+Tm/UPowK1z7LrtU+PrLUPqFq1z7KhtU+
3KrWPkgI2D6qLdU+jSnYPn971j6GmdY+0IvXPhYs2D4bDNc+7XvUPmv71z5fg9c+GQTXPk8l
1j5WD9g+lgjYPr8h2D435dg+u7/YPqHn1z4uC9k+VMXYPlXS1j4FTNs+1APZPhZi2T6BAts+
OpjZPojU2z775tY+60zaPh432D4WLtw+c83aPtMk2j7ikNo+DdvcPj5t2z4dx9k+P7jbPusB
3D5IaNw+hwfbPlF13D7zmd8+H1zbPlX+2z7s+9s+HeTZPmH32z6N4to+3wHdPieT3T6dO9w+
OjrfPvt03D7uot4+SCPcPgDu2z7LMt4+bP7dPvJF3D6wmN4+ORHcPlPb3T69SN4+bwXdPvPc
3T5MEN4+/KvcPrNS3T7I4d8+O8nePmV/3j7E5d4+aF/iPmS/3z7gvt4+CL7ePq7B4T4+w+A+
ldjgPnlf4T4J394+xLDgPsza3j6J3OE+HaLgPjXL4T43Ot8+BaHiPrpK4j4s4+A+3fjgPrDi
4T6k3OI+FpXgPnM44z5pGeI+v3XgPhM74z76leI+5bfiPicy5D65Vd8+0hDhPs3H4T44UuM+
583jPtEa4T7uR+M+JFDiPiPa4z5MAeE+ZuDiPh4w4j7GUOQ+Q9/hPkjW5D4Zu+M+tZ3jPstY
5T4bouI+di/kPq595T4gm+E+bsniPm2A4z6eEek+zmXmPutM5T6U/uQ+yDLlPvxZ5j6/O+U+
JSfnPtQs5j4t0+Q+gnnnPpml5j4jeOU+sv/nPisP5j4YvuY+DzfnPuT35j4NyOY+9MDmPgb2
6D6oaOg+K7vnPtjq5z5pD+Y+p3jnPu6N6D48A+g+MljoPpL15z5PzOc+uRbnPhaK5z580OU+
RgnnPtwl6z4Kzug+e5DqPiw26D5g0eg+LYXnPuuY5z4sJOs+lafoPhUA6D6SmOg+LujoPn7n
6D53pOo+dUvoPg476j4nHeo+4/jqPqLp6T55M+o+WuHpPujk6j7SMek+YEjqPlTv6T6hF+s+
Ni3qPvF56z5U8ew+KTzsPqLq7D7VnOw+b4LrPhR95z7+l+s+mqbtPnRx6j4nw+w+yWrrPkNA
6z79/Os+FYTsPhSQ6z54M+w+gMfqPsZS7D65Mu8+LFvsPtza6z4mvO0+TUPuPug26z7Hv+s+
+CvuPt3g6z7/u+s+sqzsPges7T5souw+Vw/uPmMj7T6UFuw+IVjsPi177T5Fde4+BDfuPjqq
7j7XLO4+NHrvPmxX7z5jJ+4+6w/vPkBz7j6gM/A+zFzvPp197j7GX/E+jzfwPolw7j5fqO4+
0ubtPvMt7j6fce8+mRbwPpLe8D5ONvA+AlbwPq+18D5FS/E+tnrsPpwG8j7M0e4+CMfwPgxy
7z53efE+KGTwPl4z8T4k6/E+hp3vPh0s8j5zm+4+ihfwPj8B8T5JMfA+d/PzPjBi8T6CL/I+
NvzuPr1R8D62e/I+f4/yPkGu8T5+mPE+jRXyPuGr8T7RePI+zAHxPvLA8T5oVfA+yTrzPpfn
8j5evvI+fFH0Pngh9D7mUPE+YSbyPh1x8j6D4/E+N4bxPhCr8j78afI+8mr0PoxG9D58evU+
oGb0PtKi8z7jvvQ+Z6LzPnff9D4drPQ+2TjzPkk49T4HovQ+CUn0PtSd9T6wu/M+qMPyPoZY
8j6o5vU+UbX0PjTP8z4lTvQ+Hir0PlV+8z4nQPM+L1n0Pg==</AssayYData></Step><Step><CommonData><SampleLocation>1</SampleLocation><SampleID></SampleID><SampleGroup></SampleGroup><SampleInfo></SampleInfo><SampleRow>D</SampleRow><SamplePlate>1</SamplePlate><WellType>BUFFER</WellType><Concentration>-1</Concentration><ConcentrationUnits>µg/ml</ConcentrationUnits><MolarConcentration>-1</MolarConcentration><MolarConcUnits>nM</MolarConcUnits><MolecularWeight>-1</MolecularWeight><Temperature>28</Temperature><StartTime>4868207</StartTime><AssayTime>30</AssayTime></CommonData><FlowRate>1000</FlowRate><StepType>BASELINE</StepType><StepName>Baseline</StepName><StepStatus>OK</StepStatus><ActualTime>30</ActualTime><CycleTime>0.2</CycleTime><AssayXData Points="150">vr+ZRCTGmUTVzJlE8dKZRFjZmUS235lEJOaZRIPsmUTp8plEWPmZRLb/mUQcBppEgwyaROkS
mkRPGZpEvh+aRBwmmkSLLJpE6TKaRE85mkS+P5pEHEaaRINMmkTpUppET1maRLZfmkQcZppE
i2yaROlymkRYeZpEtn+aRCSGmkSDjJpE8ZKaRE+ZmkS+n5pEHKaaRKOsmkTpsppET7maRL6/
mkQcxppEg8yaRPHSmkRY2ZpEtt+aRCTmmkSD7JpE6fKaRFj5mkS2/5pEHAabRIsMm0TxEptE
TxmbRL4fm0QkJptEiyybRPEym0RgOZtEvj+bRCRGm0SLTJtE8VKbRFhZm0S+X5tEJGabRIts
m0TxcptET3mbRL5/m0QkhptEi4ybRPGSm0RYmZtEvp+bRD2mm0SLrJtE8bKbRFi5m0S2v5tE
JMabRIvMm0Tx0ptEWNmbRL7fm0Qk5ptEi+ybRPHym0RP+ZtEvv+bRCQGnESLDJxEbBOcRFgZ
nES+H5xEHCacRMQsnETxMpxEWDmcRL4/nEQkRpxEg0ycRPFSnERYWZxEvl+cRCRmnESLbJxE
8XKcRFh5nES+f5xEJIacRIOMnETxkpxEWJmcRN+fnEQkppxEi6ycRPGynERYuZxEvr+cRCTG
nESLzJxE8dKcRFjZnES+35xEJOacRIvsnETx8pxET/mcRL7/nEQcBp1EiwydROkSnURYGZ1E
vh+dRHYmnUSLLJ1E8TKdRFg5nUS2P51EyEadRItMnUTpUp1ET1mdRL5fnUQcZp1Eg2ydROly
nURYeZ1E</AssayXData><AssayYData Points="150">c7/0Pq+c9D6m7/M+TBPzPo0h+D7oJvY+hgD2PnoX+D6f7PU+JWn0PkzK9D55iPc+CHL2PlYF
9z45zPQ+giz2Pqq49z56o/U+D1D1PtpL9z7hrvc+nq/1PuE19z5iBvY+z+v1Pvd69z6dQPY+
5hj2PmBr9T6vH/c+dAr3Pkf99j6Yt/Y+T/f1PkLQ9z4dn/c+zzn3PjTn9z5gWfk+qnP4PqQz
+T5thPc+Rsf5PvfR9z5l2vc+Yb33Pjbf+D7tcvg+f+X2PvaA+T5BPfo+99D5Plm/+T6umfg+
rVP5PuGR+D40s/o+LLz4PpVi+D41YPg+G9/5PhVO+T41+fg+pCT7PsNJ+T7Sf/o+OQH6Plvu
+D591Pg+kw75Pv8P+T5a0Ps+VjL6PmEP/D5ch/o+Y3v6PiHR+T6wffk+KeT6PsCT+j6ue/s+
6Af9PiNl+D52YPw+sC/5PqWA+z6KC/o+dvX8PvQc+z4Ftvs+yHf6PocO+z6ZtPk+EVb7Pl2r
/D4M0fw+U0b9PjCY+z5QS/s+6Oz6PjrC/D4PTfw+H+j8PuyJ/T7S5vk+zu37PvpU/D78o/4+
sYb6PmMF+j4P+fw+Xdj7PlBS/j7gO/w+RJb9PiaZ/T62L/4+f6z7PgZu/T5xBPs+jf37Phq5
+z5/xv0+OAP+PoML/j65lv8+qV39PisDAD+M0v0+WWD+Pq03/z4kqPw+Pzj+PkeQ/D404fw+
bcv9Ptkd/T6reP4+Whb/PtnG/j7Ht/4+2ln+Pudv/j5y2/4+S7P/Pi5l/z64Ev8+Rg3/Pv5i
/T7+5f4+</AssayYData></Step><Step><CommonData><SampleLocation>10</SampleLocation><SampleID>QA013.765M.C1 gp120</SampleID><SampleGroup></SampleGroup><SampleInfo></SampleInfo><SampleRow>D</SampleRow><SamplePlate>1</SamplePlate><WellType>KSAMPLE</WellType><Concentration>-1</Concentration><ConcentrationUnits>µg/ml</ConcentrationUnits><MolarConcentration>62.5</MolarConcentration><MolarConcUnits>nM</MolarConcUnits><MolecularWeight>-1</MolecularWeight><Temperature>28</Temperature><StartTime>4906914</StartTime><AssayTime>180</AssayTime></CommonData><FlowRate>600</FlowRate><StepType>ASSOC</StepType><StepName>Association</StepName><StepStatus>OK</StepStatus><ActualTime>179.999</ActualTime><CycleTime>0.2</CycleTime><AssayXData Points="900">v3+dRB2GnUSMjJ1E8pKdRFmZnUS/n51EHaadRIysnUTqsp1EULmdRL+/nUQlxp1EjMydRPLS
nURQ2Z1Ev9+dRCXmnUSM7J1E6vKdRFn5nUS//51EJQaeRIwMnkQLE55EWRmeRLcfnkQdJp5E
hCyeRCMznkRQOZ5Etz+eRCVGnkSUTJ5E8lKeRFBZnkS/X55EHWaeRIRsnkTycp5EWXmeRLd/
nkQdhp5EjIyeRPKSnkRQmZ5Et5+eRB2mnkSMrJ5E8rKeRFC5nkS/v55EJcaeRITMnkTq0p5E
UNmeRLffnkQl5p5EhOyeRPLynkRQ+Z5Et/+eRB0Gn0SMDJ9E6hKfRFAZn0S3H59EHSafRIQs
n0TqMp9EUDmfRLc/n0Q2Rp9EhEyfRPJSn0RQWZ9Ev1+fRB1mn0SEbJ9E6nKfRFB5n0S3f59E
HYafRISMn0Tqkp9EgpmfRLefn0Qlpp9EhKyfROqyn0RZuZ9Et7+fRCXGn0SMzJ9E6tKfRFnZ
n0S/359EJeafRITsn0Ty8p9EWfmfRL//n0QlBqBEjAygRPISoERZGaBEvx+gRCUmoESMLKBE
8jKgRFk5oES/P6BEJUagRIxMoETyUqBEWVmgRL9foEQlZqBEjGygROpyoERneqBEv3+gRCWG
oESMjKBEG5OgRFmZoES/n6BEJaagRJSsoETysqBEULmgRL+/oEQlxqBEjMygRPLSoERZ2aBE
t9+gRCXmoESM7KBE6vKgRFn5oES//6BEJQahRIwMoUTyEqFEWRmhRL8foUQlJqFEjCyhRPIy
oURhOaFEvz+hRCVGoUSMTKFE6lKhRFBZoUS3X6FEJWahRIxsoUTqcqFEUHmhRL9/oUQlhqFE
5oyhROqSoURZmaFEt5+hRCWmoUSErKFE6rKhRFm5oUS3v6FEHcahRIzMoUTq0qFEWdmhRLff
oUQd5qFEjOyhRPLyoURZ+aFEt/+hRB0GokSMDKJE8hKiRFkZokS/H6JEHSaiRIwsokTyMqJE
UDmiRL8/okQlRqJEjEyiRPJSokRZWaJEv1+iRCVmokSMbKJE8nKiRFB5okS/f6JEHYaiRISM
okTqkqJEWZmiRL+fokQlpqJEjKyiRPKyokRZuaJEIcCiRCXGokSEzKJE6tKiRFDZokS/36JE
JeaiRITsokTq8qJEWfmiRLf/okQdBqNEjAyjRBsTo0RQGaNEtx+jRB0mo0SELKNE8jKjRFA5
o0S3P6NEJUajRIRMo0TqUqNEUFmjRLdfo0QdZqNEhGyjROpyo0RQeaNEAYCjRB2Go0SEjKNE
6pKjRFCZo0S/n6NEHaajRIyso0TqsqNEULmjRLe/o0QdxqNEhMyjROrSo0RQ2aNEv9+jRCXm
o0SE7KNE8vKjRFn5o0S3/6NELgakRLUMpETyEqREWRmkRL8fpEQlJqREjCykRPIypERZOaRE
vz+kRCVGpESMTKRE8lKkRFlZpES/X6REJWakRIxspETycqREeXmkRL9/pEQlhqREjIykRPKS
pER5maREv5+kRCWmpESMrKRE8rKkRFm5pES/v6REJcakRITMpETy0qREWdmkRLffpEQd5qRE
jOykRPLypERZ+aREt/+kRCUGpUSMDKVE8hKlRFkZpUS/H6VEHSalRIwspUTyMqVEWTmlRL8/
pUQlRqVEjEylRPJSpUSCWaVEv1+lRCVmpUSMbKVE6nKlRFB5pUS/f6VEHYalRISMpUTykqVE
WZmlRLefpUQlpqVEjKylRPKypURZuaVEt7+lRB3GpUSEzKVE8tKlRFnZpUS336VEHealRITs
pUTq8qVEUPmlRL//pUQlBqZEhAymROoSpkRQGaZEtx+mRCUmpkSMLKZE6jKmRFk5pkS3P6ZE
HUamRIRMpkTyUqZEWVmmRLdfpkQdZqZErWymRPJypkRZeaZEt3+mRCWGpkSkjKZE8pKmRFmZ
pkS3n6ZEJaamRISspkTqsqZEULmmRL+/pkQdxqZEjMymROrSpkRQ2aZEv9+mRB3mpkSM7KZE
6vKmRFn5pkS3/6ZEHQanRIwMp0TqEqdEUBmnRL8fp0QdJqdEhCynRPIyp0RQOadEtz+nRB1G
p0SMTKdE8lKnRFlZp0S3X6dERmanRIRsp0TqcqdEUHmnRLd/p0QdhqdEjIynROqSp0RQmadE
t5+nRCWmp0SErKdE6rKnRIq5p0S3v6dEHcanRITMp0Ty0qdEWdmnRL/fp0Qd5qdEjOynRBPz
p0RZ+adEt/+nRB0GqESEDKhE8hKoRFAZqES/H6hEHSaoRIQsqETqMqhEWTmoRL8/qEQlRqhE
jEyoRPJSqERZWahEv1+oRCVmqESMbKhE8nKoRFl5qES/f6hEJYaoRIyMqETykqhEWZmoRL+f
qEQlpqhEjKyoRPKyqERZuahEv7+oRCXGqESMzKhE8tKoRFnZqES336hEJeaoRDDtqETq8qhE
WfmoRLf/qEQlBqlEhAypRPISqURZGalEvx+pRB0mqUSMLKlE8jKpRFA5qUS/P6lEJUapRIxM
qUTyUqlEWVmpRL9fqUQlZqlEjGypRPJyqURZealEv3+pRCWGqUSMjKlE8pKpRFmZqUS3n6lE
HaapRIysqUTysqlEWbmpRL+/qUQlxqlEjMypRPLSqURZ2alEv9+pRCXmqUSM7KlE8vKpRFn5
qUS//6lEJQaqRIQMqkTyEqpEWRmqRL8fqkQdJqpEhCyqRPIyqkRZOapEvz+qRB1GqkSMTKpE
8lKqRFlZqkS3X6pEJWaqRIxsqkT6cqpEWXmqRLd/qkQlhqpEjIyqROqSqkRZmapEv5+qRCWm
qkSErKpE6rKqRFm5qkS3v6pEJcaqRITMqkTq0qpEUNmqRNjfqkQd5qpEjOyqROryqkRQ+apE
t/+qRCUGq0SEDKtE6hKrRFAZq0S3H6tEHSarRIQsq0SvM6tEUDmrRLc/q0QdRqtEhEyrRPJS
q0RQWatEt1+rRB1mq0SEbKtE6nKrRGl5q0R7gKtEHYarRISMq0TqkqtEUJmrRL+fq0QdpqtE
hKyrROqyq0RZuatEt7+rRB3Gq0SEzKtE6tKrRFDZq0S336tEHearRITsq0Tq8qtEWfmrRLf/
q0QlBqxEhAysRAsTrERQGaxEtx+sRB0mrESMLKxE8jKsRFk5rES3P6xEHUasRIxMrETyUqxE
WVmsRL9frEQlZqxEhGysRPJyrERZeaxEv3+sRCWGrEScjKxE8pKsRFmZrES/n6xEJaasRIys
rETysqxEWbmsRL+/rEQlxqxEhMysRPLSrERZ2axEv9+sRCXmrESM7KxE8vKsRFn5rES3/6xE
HQatRIwMrUTyEq1EWRmtRL8frUQlJq1EjCytRPIyrURQOa1Evz+tRCVGrUSMTK1E8lKtRFBZ
rUS/X61EHWatRIxsrUTqcq1Eq3mtRL9/rUQlhq1EjIytRPKSrURZma1Ev5+tRCWmrUSMrK1E
8rKtRFC5rUS/v61EJcatRKTMrUTy0q1EUNmtRLffrUQl5q1EjOytRPLyrURZ+a1Ev/+tRCUG
rkSMDK5E6hKuRFkZrkS/H65EJSauRIwsrkTyMq5EUDmuRAFArkQlRq5EjEyuRPJSrkRxWa5E
t1+uRCVmrkSMbK5E6nKuRFl5rkS3f65EJYauRIyMrkTqkq5EWZmuRL+frkQlpq5Ey62uRPKy
rkRZua5Et7+uRDbGrkSEzK5E8tKuRFDZrkS/365EHeauRITsrkTq8q5EUPmuRLf/rkQdBq9E
hAyvROoSr0RQGa9Etx+vRCUmr0SELK9E6jKvRFA5r0S3P69EHUavRIRMr0TyUq9EUFmvRL9f
r0QdZq9EhGyvROpyr0RQea9Ev3+vRCWGr0SEjK9E8pKvRFCZr0S3n69EHaavRISsr0Tysq9E
ULmvRL+/r0Qdxq9EhMyvRPLSr0RQ2a9Ev9+vRB3mr0SE7K9E6vKvRFD5r0S3/69EHQawRIQM
sETqErBEUBmwRMcfsEQdJrBEhCywRBszsERZObBEvz+wRB1GsESUTLBE6lKwRFBZsES/X7BE
HWawRIRssET6crBEWXmwRL9/sEQlhrBEjIywRPKSsERZmbBEv5+wRCWmsESMrLBE8rKwRFm5
sES/v7BEJcawRIzMsETy0rBEWdmwRL/fsEQl5rBEjOywREzzsERZ+bBEv/+wRB0GsUSMDLFE
8hKxRFkZsUS/H7FEHSaxRK0ssUTyMrFEWTmxRL8/sUQlRrFEjEyxRPJSsURZWbFEv1+xRCVm
sUSMbLFE8nKxRFl5sUS3f7FEJYaxRIyMsUTykrFEq5mxRLefsUQlprFEhKyxRPqysURZubFE
t7+xRCXGsUSMzLFE8tKxRFDZsUS/37FENuaxRIzssUTq8rFEWfmxRL//sUQ2BrJEjAyyROoS
skRZGbJEvx+yRF0nskSMLLJE8jKyRFk5skS/P7JEHUayRIxMskTyUrJEUFmyRLdfskQlZrJE
jGyyRPJyskRZebJEv3+yRCWGskSEjLJE6pKyRFmZskS3n7JEJaayRISsskTysrJEULmyRLe/
skQdxrJEhMyyRPLSskRQ2bJEv9+yRB3mskSM7LJE8vKyRHH5skS//7JEHQazRIwMs0TqErNE
UBmzRLcfs0QdJrNEjCyzRPIys0RQObNEtz+zRCVGs0SETLNE6lKzRFBZs0S3X7NEHWazRIRs
s0TqcrNEWXmzRLd/s0QlhrNEhIyzRPKSs0RQmbNEt5+zRLmms0SErLNE6rKzRFC5s0S3v7NE
JcazRITMs0Ty0rNEUNmzRLffs0Qd5rNEhOyzROrys0RQ+bNE</AssayXData><AssayYData Points="900">W/T1PnJ89z6Guvc+y6P4Ph9F+T5qhvU+UF35PgNi9z5quvk+c1/3Pq2f9j5p0vg+WEX3Pkxh
+T4kjvk+2UT3Ps/99z5ehPk+WkT5PnAS+T60Zvo+JM/6Pm4z+j6O3fo+XPT2Pu3k+D4dDvk+
vzn6Pobx9z4U5Ps+6oz6PurD+T7pCfo+jLD6PiYF+z7fwvk+L5L7Pr5p/T6+ofs+18L5PlIQ
/D6KPPs+9df6PnfW+z4FCfs+/8T7PkCm+z4mkPw+/4r8Po6x+z650P0+56b5PszY/D68/vs+
hqX7PhmO/T7zO/s+jbX5Prlp/D7M7fw+j9D8PvE+/T5U9Pw+Vhz8Pk1k/T5gevw+5jX+PkLx
/j4spPw++3v9PrsD/z56wP4+ss//Pr/j/z5O4vw++8j+Puud/D7WCP4+UKP8PuKR/j4FpP8+
C///PtACAD/Uu/w+wMD+PpV4/j7IQQA/AAT+Ps8s/z5MJAA/4C8APws3AD/T0Pw+gwwAPwlp
/j7EFP8+M9z+Psaq/j63/v8+By38PrsMAD/WAwA/7fH/PjAL/z6Xiv4+ZJn/PsmF/z557/4+
m8n+PtDSAD+2Iv8+IH8AP52jAD/xk/4+FIYAP34aAD87QAA/ZY0APyZvAD/JDwA/A/kAP3MI
AD8ReP8+lu8AP2t2AD9XDwE/Rt7+PtuNAT+DLgA/Tkr+PofYAD94YQE//LMAP3MaAj98ugA/
0+cAP2h7AT9tBgI/LbwBPx+iAT/dTQE/5MYAP906AD8xwQE/DLYBP5v8AT9JHgI/9hYCP5G5
AT82RAE/HEQBP74PAj8iNgE/nMMBP1tMAT8IhQE/ZW0AP/xTAT8j8QA/E7kBP7W0Aj+VGAE/
dAYBP/p5AT+2RAE/wSQDP4mbAT8e+QA/6YsBP7FzAz/AiwE/tJEAP39RAT+oswE/hewBP1h7
Aj8qhwI/5nABP1nWAj9stAI/Ik8DP/XJAj/GRgE/0YsBP5xbAj9PlAA/F2QCPxeRAj/nRAI/
ZiYCP1I/AT9HNAM/sagCP8pAAz+YvAI/L44APxcgAj/10wI/oKQBP1KjAj+gRwM/XAEDP2lX
Az+AywI/GwsDPwMxAj8UzQI/o4YDP+RNAz+8egE/Aa8CP2iFAz9rLQM/vWEDP4STAz8l7gI/
r38DPxmBAj84rQM/v4QCP3kWAz8OAAQ/EWMDP3EGAj+d3wI/+eUCP+5aAz+BlQI/SdsCPzNk
Az99ywI/KY8DPz2KAz+q5AI/fAMDP4s9BD+FpQM/bIMDPzJhAz/ZAAM/X+ECPycMBD/+0AQ/
/+YDPxZuAz8IAAQ/wlkDP8fwAj/MjQM/KOEEPx0IBD/SFwQ/OPIDP5yDAz+KHwM/ENsDP2Mm
BD9B1wI/658DP/HTAz+ilQQ/xX8DP2SEBD+qjwQ/HqQDP71RBD8kHgQ/VakEP158BD8D/AM/
caQDP0nTBD+PDwQ//cQDPxnZAz85ZAQ/qlEEPzVpBD/V3wU/vWYEPwUwBD/4HQU/XXYDPz/0
BD821gM/9DcEP7H5BD/YFwU/YNUDPwUEBT8ziwQ/R90FP4trBD8JNgQ/9vYFP5q0BD86OgU/
EocEP4BFBD8LMgU/I90EP8bgAz8X4QU/EywGP20PBj+czAU/VIMFP6y3BT/j4wQ/11kFP9i6
BD9w6gQ/iF4EPy4sBT/i1QQ/6ysFP5DwBD8C0QQ/GFQGP4ZbBT/zzwQ/TtMEP0hJBD+pLAU/
LbUFP2ATBj9aQwY/J4IEP5isBj8YNgY/iMYEP67EBT9WMwY/7SYFP6EWBT/5+wU/bwkFP+al
BT8XOQQ/DAgGP7PsBT9RwgQ/Su0FP2stBj8jqQU/kPgFP8YBBj8kEwY/R8gEP7C9BT+IwgY/
79UGP+IjBj8wfAY/9BUGP/ofBj+5Wwc/gXcGP+ViBj/SagY/U9sFP3unBj/IjQY/5XkGP6TW
BT8YTQY/7kkGP77HBj/vMQY/m3QGP1biBj/JCgY/PfAGP1yLBj9NEAU/jFwIP/WRBj9kWgY/
ui4IP/AkBz/fQAY/5VoGPzhcBj8M5AU/XaQHPzCzBj9MMgc/UZMGPyzbBj9Uggc/eJYGPzlX
Bj92gAY/MGsHP+L3Bj/QjQc/IzgGPwVXBj/okQY/iHoGP2GABj+z3wY//VQHPwz5Bj9QcAY/
DYEGP77FBj+cDwg/KooGPyVZBz8XIQg/reEHP2OkBj9khwY/Cw0HP47RBz+5lQY/WccHP9iM
Bz9zgAc/gAoHP1J3Bz+Ahwc/Dw0HPyZhBj8bHgg/VgYHP2iMBz+tBAc/6jMHP20IBz8oEgg/
L9UIPwuYBz+hOgc/iLMHP/IbBz9SZwc/LssHPziCBz/Abgc/NnsHP/PrBz//4wc/YOIGPyQH
CD98NQc/2TEIP3X+Bz+b0Qc/UWoHP8M6CD8Z5wg/DpwIP29WCD8ASgg/w6IHPzHjBz/a9Ac/
uYoJP5qfCD/4Sgc/QdkIP5SyCT+8pwg/aQsJP4KHBz/wrgg/2LsHP/SbBz9E/wg/Z/UHPzn3
CD94fQg/MGkIPzx9CD8PlAg/au0HP0ndCD/zXwg/xf0HP8ErCD91Owg/SG4IP3aCCD+R3gg/
OCcJPzMnCD8SYAg/wVEJP+D6CD+pXwk/kgoIP25jCD+D2Ag/fkMJP7tuCD8+5wc/LjEHPyp2
CT9KHgg/rIYHP5bPCT8PVAg/0eQHP5tUCT8BoQg/AeIHP8OfCT+/5wk//cAIP4nUCD9Omgg/
eTcJP84zCD8PLgg/TrgIPwOdCj9EGgk/SYgJP80OCT/MYQk/f2MIP25zCT8Zcgk/IEoKP8fj
CT82Mgk/BzIKPy0HCj++bwg/aRIJP8qmCT8pMgg/S9QJP8vPCD9QNAo/mqwJP3EOCT80cwg/
pkMJP4wUCj+ncgk/N9MJP7MLCj8F4Qk/+HMJPz1XCT/efQk/dCwJP8IbCj+lzAk/ukYKPxfC
CT8MWgo/VKMJP2HxCT+XRQo/fpcIP+SpCT/4vQk/6aQJPx0YCT/Uywk/EfgJPweVCj97BQo/
n8ALP9BBCj94Qwo/ysQJPxywCj8Iigo/B1gJP7W4CT8kwAo/0y4KP49QCj/+lgk/7QYKP2IX
Cj+GmQk/NyMLP2EOCT9EVAo/DNEKP/P1Cj+gPAs/gz4KP42VCT9PVwk/mjwKP5Z7CT+NWwo/
7i8KP8aUCj/DRQo/3CgKP+xyCj9SwQo/KwQLP/sACj82QAo/LN8KP53VCj9tCgs/JOIKPx3q
CT9D2go/ZDsKPyynCT95Zgs/o3YKP4ozDD9GJAo/1BgLP2VrCz+DOQs/pLULP7T0Cj/wVgs/
azkLP7WuCj/hRws/PxgLPxppCj/wKQs/5U4LP6tICz9uXAo/+fwKP66VCj/USQo/V+4KP7OP
Cz8P0wo/TrsLP256Cz/MWws/XRkLPypiCj/pqgs/LxEKP64iCz+tnwo/BNQKPydECj/RFww/
wwYLP2fKCj8BDws/RlALP8AMCz+Abws/ghoLP3+ACz+DCQw/KqULP1PiCz9k2Ao/KyELP2W7
Cz/jqQo/zg4MPxxtCz+GIgw/VkUMPzGfCz9IZgs/QogMP1rKCj/BYws/h0kLP1ZWCz/1Tgw/
38wMP87hCj+41As/434KP1LsCz+sTgs/TFcLP3NvDD8Usgs/+0ALP/k/Cj8j3gs/b6ALPzQi
DD/93Qs/OhMMP/IFDD/rBgw/EnkLP8aKCz+AaAs/VDsNP+lqDD94BA0/f3ILPyBGDD90Ngw/
NBANPz7ZDD+x9Qo/UngLP434Cj9jIQw/U3ANP9y0Cz8xGgw/6HcMP0pHDD9DMAs/zzgMP6FY
DT+0bww/8rgMP7nFCz+Bcg0//EgMP0qKDD+EEww/bxEMP9A+Cz9deww/iRsMPzF0Cz/+eAw/
FzwNP2o2DD/WJww/f1YMP+9YDD/XcQw/YNkMP9JADD8Jxg0/gXIMP42XCz+A7Qw/DSYMP6MI
DD+3EA0/GY0LPwhdDD+LcQw/TJcMP63gDD+Myww/YXEMP631DD8xZQw/JJUMP5QXDT8BWgw/
RwANP57SCz9x5Aw/aPsMP9vMDD+Pvww/G+0LPyVZDD+jwQ0/Nv8MP8HxCz8KsQ0/nz4NPwz/
DT9geA0/PaQNPzybDT9EEgw/kEUNP183DT+LDw0/AmsMP3egDD+7vg0/Ft0MP2jBDD8cEw0/
tusMP0DzDD8DyA0/oOwMP9AlDT/Nkg0/rTMMPzNqDT/EZA0/qeMMPybLDD+kmww/4h0NP0TF
DD/Evw0/aeENPxi8DD+NGw0/ctYNPzfIDT+IFQ4//XwOPxpsDj8RcA0/CYsNPwj5DD//Ag4/
XooNP2bqCz8hhQ0/j2MOP3dvDj/+XQ0/O6kMP2dsDD/ovw0/ik8NP0u8DD/R4Aw/PD8NP3Pd
Dj98FQ4/O8cNP3pQDT+ZOA4/baUNP2eODj9CGA0/B/gNP8b9DT87eA0/wcgOP1OBDj/xhg0/
Hk0OP+v5DD8gfw0/OpwOP00uDj8exQ4/ABsOP3gDDT8Y6Q0/+SAOP1IXDj8XOw4/50kOPzTf
DT8B7g0/CEIOP2cqDT9xfw4/RL8NP+JMDj+fwQ4/8VEOPxicDj9Zjg4/HRwOPy9cDj9elg4/
Jo8OP1spDj+9Zg0/JqgNP4PODT/pow4/JLcNPxlRDj+8jQ4/ussOPwJlDj8/Tg4/1SAOPzTu
DT9Bkg8/7D0OP/wQDz/5Wg4/eqUOP7HYDT8EQw4/NX4PPxtADj/qMg8/zQEOP762Dj/VUg8/
NtIOP59IDz9rrQ4/AsoNP6P7DT/3oQ4/PPsOP2QZDj/Ksg0/</AssayYData></Step><Step><CommonData><SampleLocation>1</SampleLocation><SampleID></SampleID><SampleGroup></SampleGroup><SampleInfo></SampleInfo><SampleRow>D</SampleRow><SamplePlate>1</SamplePlate><WellType>BUFFER</WellType><Concentration>-1</Concentration><ConcentrationUnits>µg/ml</ConcentrationUnits><MolarConcentration>-1</MolarConcentration><MolarConcUnits>nM</MolarConcUnits><MolecularWeight>-1</MolecularWeight><Temperature>28</Temperature><StartTime>5095694</StartTime><AssayTime>180</AssayTime></CommonData><FlowRate>600</FlowRate><StepType>DISASSOC</StepType><StepName>Dissociation</StepName><StepStatus>OK</StepStatus><ActualTime>180</ActualTime><CycleTime>0.2</CycleTime><AssayXData Points="900">tv+zRBwGtESDDLREOxO0RFAZtES2H7REHCa0RIMstETpMrREUDm0RLY/tEQcRrREg0y0ROlS
tERQWbREtl+0RBxmtESDbLRE6XK0RFB5tES2f7REHIa0RIOMtETpkrREYJm0RK6ftEQcprRE
g6y0ROmytERHubREtr+0RBzGtESDzLRE6dK0RLLZtES237REFOa0RHvstETp8rREUPm0RLb/
tEQcBrVEpAy1ROkStURQGbVErh+1RBwmtUR7LLVE6TK1RGA5tUS2P7VEHEa1RINMtUThUrVE
UFm1RK5ftUQUZrVEe2y1ROFytURQebVEtn+1RByGtUR7jLVE6ZK1RFCZtUSun7VEHKa1RIOs
tUQas7VEULm1RLa/tUQcxrVEg8y1ROnStURH2bVEtt+1RC3mtUSD7LVE6fK1RFD5tUS2/7VE
FAa2RIMMtkThErZERxm2RLYftkQUJrZEeyy2ROkytkRQObZErj+2RBxGtkR7TLZE4VK2REdZ
tkSuX7ZEHGa2RINstkTpcrZEUHm2RLZ/tkQchrZEe4y2ROGStkRHmbZEtp+2RBSmtkQGrbZE
4bK2REe5tkS2v7ZEHMa2RHvMtkTh0rZER9m2RLbftkQU5rZEg+y2ROHytkRg+bZE3/+2RBQG
t0R7DLdE4RK3RD0at0SuH7dEFCa3RHsst0ThMrdERzm3RK4/t0QURrdEe0y3ROFSt0RHWbdE
tl+3RBRmt0S0bLdE4XK3REd5t0Suf7dEFIa3RHuMt0TpkrdER5m3RLaft0QUprdEe6y3ROGy
t0RQubdExr+3RBzGt0SLzLdE4dK3REfZt0Su37dEHOa3RIPst0Tx8rdEmfm3RLb/t0QcBrhE
gwy4ROkSuERQGbhEth+4RBwmuESTLLhE6TK4RFA5uES2P7hEHEa4RINMuETpUrhER1m4RLZf
uEQcZrhEg2y4RPpyuERQebhEtn+4RBSGuESDjLhE6ZK4RFCZuETPn7hEHKa4RIOsuETpsrhE
R7m4RLa/uEQcxrhEe8y4ROnSuERQ2bhEtt+4RBzmuESD7LhE8fK4RFD5uESu/7hEHAa5RIMM
uUTpErlERxm5RLYfuUQUJrlEeyy5ROkyuURHOblEtj+5RBxGuUSDTLlE6VK5REdZuUTvX7lE
HGa5RINsuUTpcrlEUHm5RLZ/uUQ1hrlEg4y5ROGSuURQmblErp+5RBSmuUSDrLlE+rK5REe5
uUSuv7lEHMa5RIPMuUTp0rlEUNm5RK7fuUQc5rlEzey5ROHyuURH+blEtv+5RBwGukSDDLpE
4RK6RFAZukS2H7pEFCa6RHssukThMrpEUDm6RK4/ukQURrpEg0y6ROlSukRHWbpErl+6RBxm
ukSDbLpE4XK6REd5ukSuf7pEFIa6RHuMukTpkrpEUJm6RLafukQcprpEg6y6ROGyukRQubpE
rr+6RBzGukR7zLpE4dK6REfZukSu37pEPea6RHvsukTh8rpER/m6RLb/ukQcBrtEewy7ROES
u0RQGbtErh+7RBwmu0SDLLtE4TK7REc5u0S2P7tEFEa7RHtMu0ThUrtER1m7RLZfu0QUZrtE
g2y7RPpyu0RHebtErn+7RBSGu0R7jLtE4ZK7REeZu0S2n7tEFKa7RIOsu0ThsrtER7m7RLa/
u0QcxrtEe8y7ROHSu0RQ2btExt+7RBzmu0SD7LtE4fK7RFD5u0S2/7tEHAa8RIMMvETpErxE
UBm8RLYfvEQcJrxEgyy8ROkyvERQObxEtj+8RBxGvESkTLxE6VK8RFBZvES2X7xEHGa8RINs
vETpcrxEUHm8RLZ/vEQchrxEg4y8ROmSvERQmbxEtp+8RBymvER7rLxE6bK8RFC5vES2v7xE
HMa8RIPMvETp0rxEUNm8RLbfvEQU5rxEg+y8ROnyvERQ+bxEtv+8RBQGvUSDDL1E4RK9REcZ
vUS2H71EFCa9RIMsvUTpMr1EUDm9RK4/vUQcRr1Eg0y9ROlSvURHWb1Erl+9RBRmvUSDbL1E
6XK9RFB5vUS2f71EHIa9RIOMvUThkr1EUJm9RLafvUQcpr1Eg6y9ROGyvURQub1Err+9RBTG
vUSDzL1E6dK9RFDZvUS2371EHOa9RHvsvUTp8r1ER/m9RK7/vUQUBr5Egwy+ROESvkRHGb5E
th++RBwmvkSDLL5E6TK+RFA5vkSuP75EHEa+RINMvkThUr5EUFm+RM9fvkQUZr5Eg2y+ROFy
vkRYeb5Ern++RBSGvkR7jL5E4ZK+REeZvkS2n75EFKa+RIOsvkThsr5EULm+RK6/vkQcxr5E
m8y+ROHSvkRQ2b5Ett++RBTmvkR77L5E4fK+REf5vkSu/75EFAa/RHsMv0ThEr9ERxm/RLYf
v0QUJr9Egyy/ROkyv0RQOb9Erj+/RBRGv0R7TL9E4VK/RFhZv0S2X79EFGa/RHtsv0Thcr9E
UHm/RK5/v0QUhr9Ee4y/ROGSv0RHmb9Erp+/RBSmv0SDrL9E6bK/REe5v0Suv79EFMa/RHvM
v0Th0r9EUNm/RK7fv0QU5r9Ee+y/ROHyv0RH+b9Erv+/RBQGwER7DMBE6RLAREcZwES2H8BE
HCbARIMswERDM8BEUDnARLY/wEQcRsBEg0zARL5TwERQWcBEtl/ARBxmwESDbMBE6XLARFB5
wES2f8BEHIbARIOMwETpksBEUJnARLafwEQcpsBEg6zAROmywERQucBEtr/ARBzGwESDzMBE
6dLARFDZwES238BEHObARHvswETh8sBEUPnARLb/wEQcBsFEgwzBROkSwURQGcFEth/BRBwm
wUSDLMFE6TLBRFA5wUSuP8FEHEbBRINMwUTpUsFEUFnBRLZfwURFZsFEg2zBROFywURQecFE
tn/BRBSGwUR7jMFE6ZLBRFCZwUS2n8FEHKbBRIOswUThssFEcLnBRLa/wUQcxsFEg8zBRDvT
wURH2cFEtt/BRBzmwUR77MFE4fLBRFD5wUS2/8FEFAbCRIMMwkTpEsJEUBnCRK4fwkQlJsJE
gyzCROEywkRQOcJEtj/CRBxGwkSDTMJE6VLCRFhZwkS2X8JEHGbCRHtswkThcsJER3nCRK5/
wkQUhsJEg4zCROGSwkRHmcJErp/CRBSmwkSDrMJE+rLCREe5wkSuv8JEHMbCRHvMwkTh0sJE
R9nCRK7fwkRF5sJEg+zCROHywkRH+cJErv/CRBQGw0R7DMNE4RLDREcZw0SuH8NEFCbDRIMs
w0TpMsNEUDnDRLY/w0QcRsNEe0zDROlSw0RHWcNErl/DRBRmw0R7bMNE4XLDREd5w0Suf8NE
FIbDRIOMw0ThksNER5nDRK6fw0QcpsNEe6zDROGyw0RHucNErr/DRBzGw0SDzMNE4dLDREfZ
w0Su38NEFObDRIPsw0Th8sNEUPnDRK7/w0QcBsREewzEROESxERYGcREth/ERBwmxESDLMRE
4TLEREc5xES2P8REHEbERINMxETpUsREUFnERLZfxEQcZsREg2zEROlyxERQecREtn/ERByG
xESDjMRE6ZLERFCZxES2n8REHKbERIOsxETpssREULnERLa/xEQcxsREe8zEROnSxERQ2cRE
tt/ERBTmxESD7MRE6fLERFD5xES2/8REHAbFRIMMxUTxEsVEUBnFRLYfxUQcJsVEgyzFROky
xURHOcVEtj/FRBxGxURQTcVE6VLFRFBZxUSuX8VEJWbFRINsxUTpcsVEUHnFRK5/xUQUhsVE
e4zFROmSxURQmcVExp/FRBymxUSDrMVE4bLFRFC5xUSuv8VEFMbFRIPMxUTp0sVEUNnFRK7f
xUQc5sVEe+zFROnyxURQ+cVEtv/FRBQGxkR7DMZE4RLGREcZxkS2H8ZEHCbGRLQsxkTpMsZE
UDnGRK4/xkQURsZEe0zGROlSxkRQWcZErl/GRBRmxkSDbMZE4XLGREd5xkS2f8ZEFIbGRIOM
xkTpksZEaJnGRK6fxkQtpsZEg6zGROGyxkRHucZErr/GRBzGxkR7zMZE4dLGREfZxkS238ZE
HObGRIPsxkTh8sZER/nGRK7/xkQcBsdEewzHROESx0RHGcdErh/HRBQmx0SDLMdE6TLHREc5
x0SuP8dEFEbHRHtMx0ThUsdER1nHRK5fx0QUZsdEg2zHROFyx0RHecdErn/HRBSGx0R7jMdE
VJPHREeZx0S2n8dEHKbHRHusx0ThssdER7nHRK6/x0QUxsdEe8zHROHSx0RQ2cdErt/HRBTm
x0SD7MdE4fLHRFD5x0S2/8dEHAbIRHsMyETpEshERxnIRK4fyEQUJshEeyzIRPEyyERHOchE
tj/IRBRGyER7TMhE6VLIREdZyES2X8hEFGbIRINsyETpcshEUHnIRLZ/yEQlhshEg4zIROmS
yERQmchEtp/IRBymyESDrMhE6bLIRFC5yES2v8hEhcfIRIPMyETp0shEUNnIRLbfyEQc5shE
g+zIROnyyERQ+chE3//IRBwGyUSDDMlE6RLJRFgZyUS2H8lEHCbJRIMsyUTpMslEUDnJRLY/
yUQcRslEg0zJROFSyURQWclEtl/JRBxmyUSDbMlE6XLJREd5yUS2f8lEHIbJRIOMyUThkslE
UJnJRLafyUQUpslEg6zJROmyyURQuclErr/JRBTGyUSDzMlE6dLJRFDZyUSu38lEHObJRIPs
yUTp8slEsPrJRLb/yUQcBspEgwzKRPoSykRHGcpEth/KRBwmykSDLMpE6TLKRFA5ykS2P8pE
FEbKRHtMykTpUspEUFnKRLZfykQUZspEg2zKROlyykRQecpE</AssayXData><AssayYData Points="900">vnQNP1zsDT/y9w0/GCoPP6ktDz/SBA8/7BgPP5tSED/PCBA/LioPP7N/ED9V6w8/q4kPP9f4
Dz+33RA/ONsPP/9ZED/08RA/u3wRPyjaET9BwxA/hh0RP/XtET/XLRE/u9IQP4vYET8RqxE/
IkYRP+wfED8V8xE/dJoRP+s7ET97NRI/rXsRP0+UEz/LfxI/wdsQP/lnET+HDBI/7lwSP8Pa
ET8uUxI/dNERP9KUEj/lcBE/XzESP/WREj+QbhE/544SP7PNET/5nxI/O5oRP5AQEj8kwxI/
h3cSP1UcEj+xuRE/EpQSP+vkET9tTRI/W/ESP/v4ET+TghE/BaUSP26HET+OMhI/XQISP3pW
ET/YqhI/0ZYRP0F3ET8LNRI/zIQRP8UTEj/xIxM/3DUSPytnEj/nPxI/ks8SP/jlET9uVBI/
yE8SP5wtEj8/ShI/At4RP39EEj8J6xI/XpARP23bET8rKhI/ngMSP2XyEj862hE/e+QRPyJY
Ez9KuRI/IV8SPxJMEz951RE/o5sRP1+1ET8CJRM/EOkTP+FCEj/xHBI/vu8RP2O0Ej/mQRE/
jdgRP9E1Ej8vdhM/45wSP+QmET+UKBM//zISPxv4Ej9N7xI/97wSP4HlEj90FxI/D+kSPzKy
Ej+afRI/eF4TPzg3Ej9D2hI/fM8RP5xgET/raxI/fxQTP+gEEj+ZPRI/0Z0RPwNTEj/MGRI/
fUoSP1FiEj/iDxI/e5ATPzAyEz8ClBE/8NMRP8ZpEj+3dRM/y4YSP+SrET9uYRI/7vcSPxy2
Ej/02xI/NDMTP38pEz8TUxE/RFsTP58bEz+WUBI/sqsSP9SFEz/vvxI/5loUPwxxEj9piRE/
+b0SP8n0ET/+PhM/2xkTP9gjEz+gvRM/kY0TPwmqET8oLBM/p/ARPzNcEj+xqRE/0M4SP2hH
Ej+4VhM/rowUP6d6Ej8EEBI/DnsSPyZJEz/IGxM/AjUSP4YgEz8O9xI/niwSP81IEj8zshI/
ObQRP3NNEj8EDhM/SU0TP9qpEz8qFxM/9aMSPwz0Ej8IURM/GO0TPz3DEz8tORM/xyoTP1t5
Ej9zjxI/ZH0SP28kEz+krRI/42gSP8lsEj/PahI/SnATP7/0Ej+rkBM//50SPw2+Ez+tKRQ/
62sTP2BRET+prhI/d2UTPwODEz9ntBM/4jYTP/QdEz+DJhI/tEgTP0lqEz/QCBQ/i7sSP+pX
Ez9f5BM/+OwSPyMJFD/0xRM/DgkUP6oKEz/NwhM/0R4TP+cJFD/TXhM//WkSP205Ez/YQhM/
BzcTPwm9Ez+pdBM/GccTP8OXEz8rKxM/+HkUP9zyEj/8ZBQ/uS0TP+PiEz+XThQ/LQMUPxm9
Ez+IgxI/lScTP6mgEj90qhI/lFkUP38sEz8hGhM/HOESPzYVEz+KgRM/7VwSP29ZEj9dJRM/
fM4UP3dVEz83eRM/xNITP6aVEz/r/BM/SXgTP6yYET/X6xI/NQkTP0ggEz96yxI/IPYSP6IL
FD+zWhI/ZP0TP7dUEz8HoxM/5S4UP2qtEz+dVhM/Ha4TP/OhEz+YvRM/WToTP3kpEz8DIRM/
41sUP5oqFD8gchQ/bA8TP5kmFD/19BM/xCETPwjsFD/x4BM/2a0TPynmEj9ukxM/p0ETPy9u
Ez9MvhM/0TsUPwG0FD/uwxQ/v9ATP/enFD/4MBQ/22kUP3cdEz+IlhM/lJITP6jhEz+/sxM/
lbwUP+L7FD+sCRQ/5F8TP63OEz8L4RM/4cQTP/7cEz/ooRM/zu0TP7vwEz8K8xM/rFoUP2Cm
Ez9xMRQ/te0TP8NbFD/x3xM/XyAUP6G8FD+ckxM/X6kTP8XkEz8gFRM/wLgUPzphFD8R1BM/
Av4TP18iFD9dLRQ/ycgUPw/sFD87IBQ/3+0TP7OOEz/YbhQ/cvUUP8dxFT9oeRQ/YXQTP1Aw
FT9tWxQ/2PETP5ogFT+4OhM/kBoTP+h+FD+n6hQ/3uQTPyAAFD/omRQ/KUMVP5O1Ez+gjxQ/
M1kUPz/zEz/L+hM/EwsUP1E5FD/kFBU/Jc4TP7Z+FD/XVRU/w9gUP/d8FT8frhU/6GIVP6Lc
FD/6pRU/EPgUP0m2FT9ALBM/0+gUP6LAFD+xQBU/X60UP38FFD+P8xQ/aZgUP1u/FT9ioxU/
Lz8UPz+pFT/CRhQ/qPsUP8JIFD9ljBQ/MFkVP/+bFT/YvBU/ihoUP4FuEz8/dhQ/gJIVP0AI
FT9KmBQ/GxAVP2jSFT8IPhQ/QEQVPz3UEz+cjRU/Lk8VPz+yFT8psBQ/5/0UP+9SFD8INhQ/
QGoUP0obFT/CfxU/A20VPxQeFT8qtBQ/2rMVP5uIFD9I1BQ/iBkVP/eTFD/63BQ/qbkUP5a3
FT8zQBQ/o4AUPxzBFD9ulBQ/VOkTP6QyFT8RfhU/ubUUP+X0FD/FWRU//QUVP/jjFD/nihU/
JMsUP+zSFT/nKxY/KeEVP/DuFT9vmhU/7A0VP1HoFT/xoBU/QqIVP/X6FD9ewRU/tQUVP7d6
FD9JLxU/F/YUP5x0FT/dcxU/qGcVP30IFj+LJRY/ag4WP66HFj8VzBU/rioWP1nDFD/GBhY/
SocVP0CuFj8rhxQ/mxUVP8B3Fj/gZRU/ps8UP1xjFT+yXhU/psQVP/71FT+HDxU/LnIVP9x8
Fj/WWBY/X5gWP3tbFT8g8hQ/6uQVP1Z7Fj/JtRY/5IYVPw8oFj/85BY/sbIWPzquFj/fehY/
bNIVP7alFT9SaRY/DooXP1b8FT8+Dxc/nxMWP4D3FT8z+RY/EUsXP56ZFT/APhY/mx4WPwm2
Fj8oqBU/Ti4WP8dFFT96HhY/Ui8VP2w+Fj9snBU/vZUVP/mzFz+YphY/8PQVP+FvFT9kVxY/
QPgVP2NBFT+ffBY/9A8WPy9RFj/DDRY/R9sWP8fSFT/5FRY/H3gWPyhiFz8NmBU/voMWP6+M
Fj+AvhY/x1cWP7oIFz9NphU/EZsWPxjDFj8+ZhY/aGoXPx9/Fj/qVBY/uycXPxi6Fz9o7Rc/
g6IWP+9NFj8pMBc/zdQWPws2Fz8dNhY/4Y4WP7d0Fj+fwBY/aGkXPzOlFT/T3BY/gvEWP0h6
FT/5mRY/8KAWP8aWFz+DthY/NeUXP5cJFz8S+RY/ZowWPwS7Fj9hSRY/bREXP5vKFj8jKhc/
1v0WP+wTFz+lhBU/ZncWPya8Fz8T/xY/gI4WPyS9Fj+8Hxc/7QEYPye1Fj/4EBc/Nn0XP4xW
Fz/l4BU/lNcXP1TnFj8GtxY/X7sXPyK6Fj/S/hU/HJMXP+EwFj81FBg/AJkWP+lxFz9ouhY/
2p8WP7W2Fz8rcRc/ANEWP8d+Fz8O3BY/KnQXP5OmFj/vrBY/mg4YPxEmFz/hXxY/ksMWPwhv
Fz/9UBc/KvoWP+XjGD+GNhc/utMYP70rGD+T2Bc/v1wWPxOZFj9Hfxc/KtEWP2wNFz9SgBc/
cLAWP5xCFz/V7Bc/oVsXP/3gFj+w7BY/YRwXP8BQFz+LUBg/eVUXP98GFz9z2hY/lOgXP7CU
Fj9I+hY/5KcXPyH1Fj+tYhc/Ag0XPw8kGD8CThc/HRoYP5+hFj8AwRY/uF0XP+R4Fz+71Bc/
nIcXPxMgGD/dEhg/2rkXPyYiGD/Hpxc/j50XP+w8GD+XBRg/+2kXP/JRFz+MQxc/PYwXP74+
GD8lkxc/h7YXP8MVGD90Xxg/XUgYP3qrFj/VEBg//uoXP1sYFz8NZxc/zaYXPxlWGT9GlRg/
4kgYP9CWFz9Vaxg/JEgYPxuFFz9SpRg/PhkZPznyGD9wcRg/FjQZP/lCGD/PJhc/Y7sXPwjX
Fz+koBg/ab8XPyowGD+1fhg/A38XP/DPFz+K6Rc/8+oXP/iOFz96qBc/nSYYP7/oFz/nfBc/
Tf0XPy9DGT9I0xY/b/MYP+UHGD/qzRg/Ri8YPzpKGD+nMBc/0C4YPwQOGD8lWBk/IvcZP82G
GT/IQhg//asYP3G+GD8ptRk/t4kYPyQXGT/6Thk/HZIYP5Z2GT+07hg/gB0YP1wSGT+kzBg/
SbgYP8q6GD+NhRg/hfEWPwUQGD8yPRk/1VQZP9a0GD96HBg/YFEYP7eyGT/Nrxg/5AcYPy1k
GT9mGRk/9xoZPxW8GD9kDRk/gyAZP6CRGT/1+Rk/ircYP2aYGT9k0xg/r+kYP4e+GD/I1hc/
hxEYP5uLGD+sRxk/7noZP3SEGT/+9xg/pUoZP3XIGT/8xBg/ByIZPxzxGD/ArBg/ngMZP5SK
GD9FnRk/16MYPxjKFz9yJhg/Ak0ZP0NBGT+9GRg/1xoZP9/QGT+VFxk/aWIZP+pqGT/OGRo/
KhkZP1JvGD9x+xc/2EgaP6SoGT97hRg/xdUYP0MBGT9GLRk/O18ZPygPGT9IWRk//I0ZPyCP
GT83FRg/KPsYP+vVGT921xk/iHkZPyl4GT8e/hg/LdYZP1+4GD9GOxg/hK4ZPy2FGD/xABk/
zL8ZP7p1GT9KWRk/OS8aP8PGGT/MGhk/Z+oYP+QbGT8ahBk/qpMYP2gVGj/ulRo/bVoaPz1T
Gz+7MBk/pDcaP45bGj/Txxk/VF0aP/aLGD8P5hg/50gZP25MGT/h6Bo/GJ4ZP5k6Gj9Q4hg/
Hp8ZP0JxGD9jjRk/HhgaP0+NGT+zYRk/KtkaP1yZGT8LZBk/seEZP5dyGT8juRo/kJcZP6JZ
GT/IjRk/uNUZP0BYGT9hbRo/1jcaP6DHGT+sgxk/Ov4ZPyf+GT8fjxk/nboZP4QlGj+lwho/
Z6YZP5gBGT9/Exo/7cIZP97mGT/A4xo/AIQZP/qOGj/kbho/</AssayYData></Step><Step><CommonData><SampleLocation>11</SampleLocation><SampleID></SampleID><SampleGroup></SampleGroup><SampleInfo></SampleInfo><SampleRow>D</SampleRow><SamplePlate>1</SamplePlate><WellType>REGENERATION</WellType><Concentration>-1</Concentration><ConcentrationUnits>µg/ml</ConcentrationUnits><MolarConcentration>-1</MolarConcentration><MolarConcUnits>nM</MolarConcUnits><MolecularWeight>-1</MolecularWeight><Temperature>28</Temperature><StartTime>5284871</StartTime><AssayTime>5</AssayTime></CommonData><FlowRate>1000</FlowRate><StepType>KREGENERATION</StepType><StepName>Regeneration</StepName><StepStatus>OK</StepStatus><ActualTime>5.00005</ActualTime><CycleTime>0.2</CycleTime><AssayXData Points="25">t3/KRB2GykSEjMpE6pLKRFGZykS3n8pEHabKRHysykTqsspEUbnKRLe/ykQdxspEhMzKROrS
ykRR2cpEt9/KRBXmykSE7MpE6vLKRFH5ykS3/8pEHQbLRIQMy0TqEstEURnLRA==</AssayXData><AssayYData Points="25">a50uwAGwQsB4j0zACjNUwNH4WMBsGl3AMKhgwLokY8DBzmXAlkVowMEkasDbGmzAC41twFhi
b8A9qXDAbwlywPQzc8AoJnTAqUt1wIYJdsCUC3fAkx94wM76eMDHgXnAajF6wA==</AssayYData></Step><Step><CommonData><SampleLocation>12</SampleLocation><SampleID></SampleID><SampleGroup></SampleGroup><SampleInfo></SampleInfo><SampleRow>D</SampleRow><SamplePlate>1</SamplePlate><WellType>NEUTRALIZATION</WellType><Concentration>-1</Concentration><ConcentrationUnits>µg/ml</ConcentrationUnits><MolarConcentration>-1</MolarConcentration><MolarConcUnits>nM</MolarConcUnits><MolecularWeight>-1</MolecularWeight><Temperature>28</Temperature><StartTime>5301142</StartTime><AssayTime>5</AssayTime></CommonData><FlowRate>1000</FlowRate><StepType>KREGENERATION</StepType><StepName>Regeneration</StepName><StepStatus>OK</StepStatus><ActualTime>5.00005</ActualTime><CycleTime>0.2</CycleTime><AssayXData Points="25">tx/LRBUmy0SELMtE4jLLRFE5y0S3P8tEHUbLRHxMy0TqUstESFnLRK9fy0QdZstEhGzLROpy
y0RRectEr3/LRB2Gy0SEjMtE4pLLREiZy0S3n8tEHabLRISsy0TisstEUbnLRA==</AssayXData><AssayYData Points="25">4Gz3PbeAED7i1TE+HotOPq9wZT4N73s+fuOEPks4iz45opE+KMiVPuRsnT4mJqE+M/mmPkgp
qD7R56w+rTSwPjaHsz5+mLQ+iAq7PiYwuD4diL0+ODG+PtnlwT6ZH8M+MVHEPg==</AssayYData></Step><Step><CommonData><SampleLocation>11</SampleLocation><SampleID></SampleID><SampleGroup></SampleGroup><SampleInfo></SampleInfo><SampleRow>D</SampleRow><SamplePlate>1</SamplePlate><WellType>REGENERATION</WellType><Concentration>-1</Concentration><ConcentrationUnits>µg/ml</ConcentrationUnits><MolarConcentration>-1</MolarConcentration><MolarConcUnits>nM</MolarConcUnits><MolecularWeight>-1</MolecularWeight><Temperature>28</Temperature><StartTime>5317238</StartTime><AssayTime>5</AssayTime></CommonData><FlowRate>1000</FlowRate><StepType>KREGENERATION</StepType><StepName>Regeneration</StepName><StepStatus>OK</StepStatus><ActualTime>4.99895</ActualTime><CycleTime>0.2</CycleTime><AssayXData Points="25">t7/LRB3Gy0SEzMtE4tLLRFHZy0Sv38tEFebLRITsy0Ti8stESPnLRK//y0QdBsxEfAzMROIS
zERIGcxErx/MRB0mzESMLMxE4jLMREg5zESvP8xEFUbMRHxMzETqUsxESFnMRA==</AssayXData><AssayYData Points="25">fg9TwJtfY8Au3GnA2jJtwMBHcMDggnLAPw10wL1UdcBTHnfAYKt3wG/JeMDBEXrAYop6wGN8
e8DH8XvAIaB8wJRxfcCjJX7ADm5+wFkuf8Atg3/AiACAwLw5gMAXXIDAjXKAwA==</AssayYData></Step><Step><CommonData><SampleLocation>12</SampleLocation><SampleID></SampleID><SampleGroup></SampleGroup><SampleInfo></SampleInfo><SampleRow>D</SampleRow><SamplePlate>1</SamplePlate><WellType>NEUTRALIZATION</WellType><Concentration>-1</Concentration><ConcentrationUnits>µg/ml</ConcentrationUnits><MolarConcentration>-1</MolarConcentration><MolarConcUnits>nM</MolarConcUnits><MolecularWeight>-1</MolecularWeight><Temperature>28</Temperature><StartTime>5333386</StartTime><AssayTime>5</AssayTime></CommonData><FlowRate>1000</FlowRate><StepType>KREGENERATION</StepType><StepName>Regeneration</StepName><StepStatus>OK</StepStatus><ActualTime>5.00005</ActualTime><CycleTime>0.2</CycleTime><AssayXData Points="25">r1/MRBVmzER8bMxE4nLMREl5zESvf8xEFYbMRHSMzETiksxESZnMRK+fzEQNpsxEfKzMRPOy
zERJucxEr7/MRBXGzER0zMxE4tLMREnZzESv38xEFebMRHzszETi8sxESfnMRA==</AssayXData><AssayYData Points="25">GbYwPoNVRz4WO2o+mK+BPltDjT7yT5k+foGgPkkUqD58XK8+we20PsOfuD5CEb8+ECTDPhUe
xz7kFMo+5QfNPnlYzz5FMNQ+tmvVPotA2T7amdw+qujcPmFN3j42JeA+6AriPg==</AssayYData></Step><Step><CommonData><SampleLocation>11</SampleLocation><SampleID></SampleID><SampleGroup></SampleGroup><SampleInfo></SampleInfo><SampleRow>D</SampleRow><SamplePlate>1</SamplePlate><WellType>REGENERATION</WellType><Concentration>-1</Concentration><ConcentrationUnits>µg/ml</ConcentrationUnits><MolarConcentration>-1</MolarConcentration><MolarConcUnits>nM</MolarConcUnits><MolecularWeight>-1</MolecularWeight><Temperature>28</Temperature><StartTime>5349485</StartTime><AssayTime>5</AssayTime></CommonData><FlowRate>1000</FlowRate><StepType>KREGENERATION</StepType><StepName>Regeneration</StepName><StepStatus>OK</StepStatus><ActualTime>4.99907</ActualTime><CycleTime>0.2</CycleTime><AssayXData Points="25">sv/MRBAGzUR3DM1E3RLNREQZzUSqH81EECbNRHcszUTdMs1ERDnNRKo/zUQQRs1Ed0zNRN1S
zUREWc1Eql/NRBBmzUR3bM1E3XLNRER5zUSqf81EEIbNRHeMzUTdks1ERJnNRA==</AssayXData><AssayYData Points="25">LkJTwLOXY8Dbr2nAba1twFMGcMA+D3LA9uJzwIEndcBCU3bAwIJ3wNJPeMDOSnnANz16wHFN
esDFVXvAHRN8wCxhfMCu73zAwbh9wP4gfsCRRX7AR9V+wERRf8BAVX/AZ6N/wA==</AssayYData></Step><Step><CommonData><SampleLocation>12</SampleLocation><SampleID></SampleID><SampleGroup></SampleGroup><SampleInfo></SampleInfo><SampleRow>D</SampleRow><SamplePlate>1</SamplePlate><WellType>NEUTRALIZATION</WellType><Concentration>-1</Concentration><ConcentrationUnits>µg/ml</ConcentrationUnits><MolarConcentration>-1</MolarConcentration><MolarConcUnits>nM</MolarConcUnits><MolecularWeight>-1</MolecularWeight><Temperature>28</Temperature><StartTime>5365540</StartTime><AssayTime>5</AssayTime></CommonData><FlowRate>1000</FlowRate><StepType>KREGENERATION</StepType><StepName>Regeneration</StepName><StepStatus>OK</StepStatus><ActualTime>5.00005</ActualTime><CycleTime>0.2</CycleTime><AssayXData Points="25">qp/NRBCmzUR3rM1E3bLNRES5zUSqv81EEMbNRHfMzUTd0s1ERNnNRKrfzUQQ5s1Eb+zNRN3y
zURE+c1Eov/NRBAGzkR3DM5E1RLOREQZzkSqH85EECbORHcszkTdMs5ERDnORA==</AssayXData><AssayYData Points="25">n+6BPnpBiD73lJk+3k2mPhECtj5yfLw+EwLEPpcQ0D67tNM+wwXYPh353j7rCeU+JyvqPmCF
8D7p4PI+4nH1PmTg9z5Spfs+KMD+PslNAT8E1QA/JPMCPzHuBD/INAQ/Tq0FPw==</AssayYData></Step><Step><CommonData><SampleLocation>1</SampleLocation><SampleID></SampleID><SampleGroup></SampleGroup><SampleInfo></SampleInfo><SampleRow>D</SampleRow><SamplePlate>1</SamplePlate><WellType>BUFFER</WellType><Concentration>-1</Concentration><ConcentrationUnits>µg/ml</ConcentrationUnits><MolarConcentration>-1</MolarConcentration><MolarConcUnits>nM</MolarConcUnits><MolecularWeight>-1</MolecularWeight><Temperature>28</Temperature><StartTime>5380462</StartTime><AssayTime>30</AssayTime></CommonData><FlowRate>1000</FlowRate><StepType>BASELINE</StepType><StepName>Baseline</StepName><StepStatus>OK</StepStatus><ActualTime>29.999</ActualTime><CycleTime>0.2</CycleTime><AssayXData Points="150">qj/ORBBGzkRvTM5E1VLORDtZzkSqX85EEGbORHdszkTVcs5EVHnORKp/zkQIhs5Ed4zORN2S
zkQ7mc5Eop/ORBCmzkR3rM5E3bLORES5zkSiv85EEMbORHfMzkTd0s5EVNnORKLfzkQQ5s5E
b+zORN3yzkQ7+c5Eqv/ORBAGz0R3DM9E1RLPRDsZz0SqH89ECCbPRG8sz0TdMs9EOznPRKI/
z0QIRs9Ed0zPRNVSz0REWc9Eql/PRAhmz0RvbM9E3XLPRER5z0Sif89EEIbPRG+Mz0TVks9E
RJnPRKKfz0QQps9Ed6zPRNWyz0REuc9Eor/PRAjGz0RvzM9E1dLPRDvZz0Si389EEObPRG/s
z0TV8s9ERPnPRKL/z0QQBtBEbwzQRNUS0ERkGdBEoh/QRAgm0ERvLNBE1TLQRDs50ESiP9BE
CEbQRG9M0ETVUtBEO1nQRKpf0EQIZtBEb2zQRNVy0EQ7edBEon/QRAiG0ERvjNBE3ZLQRDuZ
0ESin9BEKabQRG+s0ETlstBEO7nQRKK/0EQIxtBEd8zQRN3S0EQ72dBEot/QRBDm0ERv7NBE
3fLQRHv60ESq/9BEEAbRRHcM0UTdEtFERBnRRKof0UQQJtFEdyzRRN0y0UREOdFEqj/RRBBG
0USYTNFE3VLRRERZ0USqX9FEEGbRRHds0UTdctFERHnRRKp/0UQQhtFEd4zRRN2S0UREmdFE
qp/RRAim0UR3rNFE3bLRRES50USiv9FEEMbRRHfM0UTd0tFERNnRRKrf0UQQ5tFEf+zRRN3y
0UQ7+dFE</AssayXData><AssayYData Points="150">u0UPPx0ZED8C1A8/bmURPx8gEj+tVxE/dTMRP46zET93wBM/h/kSP4ASFT/uERQ/Yc0TP1Fz
FD9rPhY/kV0UPwYqFT+vJxU/HioWP0XyFj+JXxc/d58XP+ykFz/2Hxg/ZlYYP9vjFz/iLBk/
d6kYP3YnGT9wyxk/fMkYP7w8Gz8eoBo/DdkcP9+TGj+LURs/7F4bP+HjGj/WHxw/w6AaP79N
HD/VOR4/xDYeP0XnGz96+h0/ak0dP2kmHT+QzR4/24ceP+ulHj+y3x4/tyEfP54RHz+oWh4/
Z1gfP3TPHz9MUyA/DOYeP4mXHz9XCCE/wREhPw7YID/9rR8/Fr4gP74SIT+z2SE/owIhP+FA
IT/aRSI/o7AiP25EIj9QXyM/DMUhP9ILJD/mcSM/wWwhP4nDIj9xViM/gDojP8m0Iz9KeCM/
iM8iP7tZIz8CAyM/5ZYjP+LhJD9EJyU/0vgjP7muJD9aKyU/xyIkPxgiJT/g0CQ/TF4lP7GK
JT9XEyY/19QlP+ORJj9FEiY/2m8mP0jYJj+wLyY/ViAmP3s7Jz8ityU/Z1kmP1M8Jj8uQic/
7r0nP/iAJz+w3Cc/h9wnP98CKD/gSyg/x4InP8TgJz/5GSg/tD0oP7EJKD/Z5Sg/2pgnP8j9
Jz84Oig/kv0nP5y+KD/Wbyg/0K4oP7F5KT/trCk/FXspP2WhKD+LJyk/L2MpPy5EKT8u1Sg/
3jEqP5JiKT8Kgio/dh8qP5nHKT8MgCo/ilcqP6AQKz+Jpio/72wrPzfSKT/Fxis/qKAqP+ho
Kj9Iyis/</AssayYData></Step><Step><CommonData><SampleLocation>1</SampleLocation><SampleID></SampleID><SampleGroup></SampleGroup><SampleInfo></SampleInfo><SampleRow>D</SampleRow><SamplePlate>1</SamplePlate><WellType>BUFFER</WellType><Concentration>-1</Concentration><ConcentrationUnits>µg/ml</ConcentrationUnits><MolarConcentration>-1</MolarConcentration><MolarConcUnits>nM</MolarConcUnits><MolecularWeight>-1</MolecularWeight><Temperature>28</Temperature><StartTime>5411445</StartTime><AssayTime>80</AssayTime></CommonData><FlowRate>1000</FlowRate><StepType>LOADING</StepType><StepName>Loading</StepName><StepStatus>OK</StepStatus><ActualTime>80</ActualTime><CycleTime>0.2</CycleTime><AssayXData Points="400">of/RRCAG0kRmDNJE1BLSRDIZ0kSZH9JE/yXSRGYs0kTMMtJEMjnSRJk/0kQHRtJEZkzSRNRS
0kQyWdJEmV/SRAdm0kRmbNJEzHLSRDJ50kShf9JE/4XSRGaM0kTMktJEO5nSRJmf0kT/pdJE
bqzSRNSy0kQ7udJEur/SRP/F0kRmzNJE1NLSRDLZ0kSZ39JE/+XSRGbs0kTM8tJEMvnSRJn/
0kT/BdNEZgzTRMwS00Q7GdNEmR/TRP8l00RmLNNEzDLTRDI500SZP9NE/0XTRGZM00TMUtNE
Q1nTRKFf00QHZtNEZmzTRNRy00Q7edNEoX/TRBCG00RujNNE1JLTRDuZ00Shn9NEB6bTRG6s
00TUstNEO7nTRKm/00QHxtNEbszTRNTS00Q72dNEod/TRAfm00Ru7NNE1PLTRDv500Sh/9NE
BwbURG4M1ETlEtREOxnURKEf1EQHJtREbizURGgz1EQ7OdREoT/URAdG1ERmTNRE1FLURDJZ
1EShX9REB2bURG5s1ETUctREO3nURKF/1EQHhtREbozURNSS1EQ7mdREmZ/URAem1ERurNRE
1LLURDu51ESZv9REB8bURG7M1ETM0tREZNnURKHf1EQo5tREbuzURNTy1EQy+dREof/URAcG
1URuDNVEzBLVRDIZ1UShH9VE/yXVRGYs1UTUMtVEOznVRKE/1UQgRtVEZkzVRNRS1UQ7WdVE
mV/VRP9l1URubNVE1HLVRDJ51UShf9VEB4bVRG6M1UTUktVEbJnVRJmf1UT/pdVEbqzVRMyy
1UQ7udVEmb/VRAfG1URmzNVE1NLVRDLZ1USZ39VE/+XVRG7s1UTM8tVEO/nVRKH/1UT/BdZE
bgzWRMwS1kQ7GdZEmR/WRAcm1kRuLNZEzDLWRHw51kShP9ZEB0bWRG5M1kTMUtZEMlnWRJlf
1kT/ZdZEbmzWRMxy1kStedZEoX/WRAeG1kRmjNZEzJLWRDKZ1kSZn9ZE/6XWRGas1kTUstZE
MrnWRKG/1kT/xdZEuMzWRMzS1kQy2dZEod/WRJPm1kRm7NZEzPLWRDv51kSZ/9ZEBwbXRGYM
10TUEtdEOxnXRJkf10QHJtdEZizXRMwy10QyOddEoT/XRAdG10RmTNdEzFLXRL5Z10SZX9dE
B2bXRGZs10TMctdEMnnXRJl/10T/hddEZozXRMyS10QymddEoZ/XRAem10RmrNdE1LLXRDu5
10Shv9dE/8XXRG7M10TU0tdEO9nXRKHf10QH5tdEbuzXRNTy10Q7+ddEof/XRAcG2ERuDNhE
1BLYRDsZ2EShH9hEBybYRG4s2ETUMthEOznYRKk/2EQHRthEbkzYRPVS2EQ7WdhE61/YRAdm
2ERmbNhE1HLYRDt52ESxf9hEB4bYRG6M2ETMkthEO5nYRKGf2EQHpthEbqzYRMyy2EQyudhE
2r/YRAfG2ERuzNhE1NLYRDLZ2ESh39hEB+bYRG7s2ETM8thEO/nYRKH/2EQHBtlEZgzZRPUS
2UQ7GdlEoR/ZRAcm2USnLNlE1DLZRDI52UShP9lEB0bZRG5M2UTUUtlEO1nZRJlf2UQHZtlE
ZmzZRNRy2UQYetlEoX/ZRAeG2URujNlE1JLZRDKZ2UShn9lE/6XZRGas2UTMstlEMrnZRKG/
2UQHxtlEbszZRNTS2UQy2dlEmd/ZRAfm2URm7NlEzPLZRDL52USh/9lEBwbaRGYM2kTUEtpE
MhnaRJkf2kQoJtpEZizaRMwy2kQyOdpEoT/aRP9F2kRuTNpE1FLaRDtZ2kR2YNpE/2XaRGZs
2kTMctpEO3naRJl/2kT/hdpEZozaRMyS2kQ7mdpEoZ/aRBim2kRmrNpE9bLaRDK52kSZv9pE
B8baRGbM2kTM0tpEMtnaRKHf2kT/5dpEZuzaRMzy2kQy+dpEof/aRP8F20RmDNtEzBLbRDIZ
20SZH9tE/yXbRGYs20TMMttEOznbRJk/20QHRttEZkzbRMxS20Q7WdtEmV/bRP9l20RmbNtE
BXPbRDJ520SZf9tE/4XbRGaM20TMkttEO5nbRKGf20QHpttEZqzbRNSy20Q7udtEmb/bRAfG
20RuzNtE1NLbRDvZ20Sh39tEB+bbRG7s20TU8ttEO/nbRA==</AssayXData><AssayYData Points="400">5P4qP5jIKj9kLyw/2kMsP3VrKz/3XSw/ZNwsP52iKz/DIC0/SvkrPx/4Kz/evSs/XVstPxdK
LT8Q8y0/YF0tPy1kLD9MWy0/BI0tP7qPLT+PqS0/MW4tPyqvLT/vTy0/LAAsPyNBLz+39i0/
+0gtPzQVLj82MC4/EvEuP18PLj/pMy4/AdAuP0KMLj9vwi0/cKwuP2I1Lz/Pqy8/+jEvP06e
Lj9TAy8/lbcvP+kaLz99yS8/dBQwPyfwLz8NLDA/21AvPxXSLz/OkjA/7yswP7fLLz83YjA/
pdcvP50TMD+MpS8/8okwP45XMD+fpy8/jwgwP6wyMD9/iDE/mkgwPyTyMD/2mDA/JpEwP9nf
MD+nNDI/m+AxP4KYMT821DE/5GAxP8TAMT8fATE/OsAwP7S0MD+ljjE/S0cxP98CMj/xVDI/
0UwxP8M8Mj8SOTI/JioyP80tMz9h2zI/EIUyP9c0Mj9EQjI/O6oyP++mMj/bQTM/EU4yP9od
Mz/MJjI/5o0xP7gTMj9G3DQ/+0EzPxLRMz828TM/BKsyPygHND/xzTM/H3czP6FlMj+pMjQ/
h/4yP9omND/yRjQ/GwYzP+nGNT/3qDQ/34s0PyvsMz+j0TQ/nko0Pxn8ND9xnzQ/tv0zP2dR
Mz/0MzU/dRozP2xNND/0ZjM/jt41PwPQND/fpDQ/x141Pw+WND+oaDQ/5jQ2P9SBNT+ZljU/
IlY1Pwg9NT9JJDY/Nbs1P2e0ND+8mDY/Z/k1PxD+NT+n4TQ/Ou41PxexNj/jnzU/uLc1Pww3
Nj9g7TU/9jo2PxxTNz+9/zU/3082P0iRNj/MSjY/Sec2P+r4Nj/OKzY/u942P9ZnNj+DGzc/
Mrk3P/pZNz+e1jc/KWY2P59dOD8fyzc/TyU4P109Nz8ciDg/yu02P245Nz8KGjc/t1E4P8cw
OD+pCzg/ibI3PwuOOD8lyjc/C5I3PywEOD+hgzg/Kao4Pw8WNz97Azk/PPE3P+CbNz/aJTk/
Nn83PzKgNj/NrDg/0AQ5P2FgOD9epzg/5cQ3P/HHNz+ZzTc/8lo3P/55OD80Szg/iYw4P9ak
OD+E0zg/XCo5P4E5OT/TXjk/Fk05P31hOT8Opzg/LuQ5P8TNOT+7OTg/uB44PzR9OT8Fyzg/
QG05PwQBOj8p2Tk/6To5P8+EOj+CDTo/ShM6PxbuOD+Irzk/ZKg4PzEtOj/BOzk/aj86P907
Oj+TtTk/oTw6PxEeOj+xuzk/9No5P+0VOj/PPzs/5qA5P1OaOT8C9zo/BqQ6P82WOj/zyTo/
YP85P6vDOj9lbTo/bn46P5mdOj8wNzs/sY86P+C5Oj8LhDs/Eaw7P3j9Oz8Jkzs/cp87P0ze
Oj//aTs/KdM5P1iLOz9PBzw/cgs7P3+XOz++8Do/tzE7P0q9Oz9LATw/CcU7P99HOz93Bzw/
M5U7PzxuPD+tLTs/Szg7Px3iOz9T4zs/zkc8PygnPD84iTw/mPY7PyyvOz+/qjw/Zvk8Pyit
Oz8UbDw/x/U8P+ysPD8S3Tw//nI9P/MbPD/ppD0/rec8P4YCPT9imzw/o/k7PzQFPj+dpjw/
M9E7P7zrPD/xHjw/ycw8P6y/PT+8Nz0/P9w8P4l8PD9Ufz0/0LU9PxRLPT8doT0/6Ak8P4XI
PD+LSjw/oE8+P7PQPT8JZD4/HZQ9P7iiPD9N4z0/Y9Y9PwOCPT+imT0/trQ9P2H4PT/n7z0/
ZKg+P3BaPj/Lwz0/3z49P1etPj9CVz0/tYM9PxapPj/bhT4/Ws49P8+nPT/3rj4/Meo+P8lC
Pj9eoz4/IM49P1s+PT/x4T0/AJA+PxaFPz8coj8/RUQ/PxsBPz/1Az8/4SM/P3EEPz+vmT4/
TGk+P7EBQD9YAj8/HP0+P9BpPz8tXT8/9Dc/PxCwPz+JJz8/Dgk/P1lDPz84CkA/ITQ/P2WV
Pj/SxD4/nVI/PzjuPj/XcD8/tss/P7R4Pz8mUEA/0uU/P7hRQD/RRT8/SQpAP/XuPj/Noj8/
Zu4/P+/2Pz/+7z8/uvQ/P26LPz+PF0A/RfE/PwPdQD/cNEA/9bU/P/GCQD/t2j8/P9Y/P/KD
QD8XdkA/hS1APzNdQD/rdUA/81ZAPyTMQD98zEA/0c1APw==</AssayYData></Step><Step><CommonData><SampleLocation>1</SampleLocation><SampleID></SampleID><SampleGroup></SampleGroup><SampleInfo></SampleInfo><SampleRow>D</SampleRow><SamplePlate>1</SamplePlate><WellType>BUFFER</WellType><Concentration>-1</Concentration><ConcentrationUnits>µg/ml</ConcentrationUnits><MolarConcentration>-1</MolarConcentration><MolarConcUnits>nM</MolarConcUnits><MolecularWeight>-1</MolecularWeight><Temperature>28</Temperature><StartTime>5492412</StartTime><AssayTime>30</AssayTime></CommonData><FlowRate>1000</FlowRate><StepType>BASELINE</StepType><StepName>Baseline</StepName><StepStatus>OK</StepStatus><ActualTime>30.001</ActualTime><CycleTime>0.2</CycleTime><AssayXData Points="150">of/bRAcG3ERuDNxE1BLcRDsZ3EShH9xEBybcRG4s3ETUMtxEOzncRKE/3EQHRtxEbkzcRNRS
3EQ7WdxEoV/cRAdm3ERubNxE1HLcRDt53EShf9xEB4bcRG6M3ETUktxEO5ncRKGf3EQHptxE
ZqzcRNSy3EQ7udxEob/cRAfG3ERmzNxE1NLcRDvZ3ESh39xEB+bcRGbs3ETU8txEMvncRKH/
3EQHBt1EZgzdRNQS3UQ7Gd1EmR/dRP8l3URmLN1E1DLdRDI53UShP91E/0XdRG5M3UTUUt1E
O1ndRKFf3UT/Zd1EZmzdRMxy3UQ7ed1EmX/dRAeG3URmjN1E1JLdRDKZ3UShn91EB6bdRG6s
3UTMst1EO7ndRJm/3UQHxt1EbszdRMzS3UQy2d1Eod/dRAfm3URm7N1E1PLdRDv53USh/91E
BwbeRGYM3kTMEt5EMhneRJkf3kQHJt5EZizeRNQy3kQyOd5EmT/eRP9F3kRuTN5E1FLeRDtZ
3kShX95EB2beRG5s3kTMct5EMnneRJl/3kQHht5EZozeRMyS3kQ7md5EmZ/eRAem3kRmrN5E
1LLeRDu53kSZv95E/8XeRGbM3kTU0t5EMtneRKHf3kT/5d5EZuzeRNTy3kQy+d5Emf/eRP8F
30RmDN9E1BLfRDsZ30SZH99E/yXfRGYs30TlMt9EMjnfRKE/30T/Rd9EbkzfRNRS30QyWd9E
oV/fRP9l30RmbN9EJnPfRDt530SZf99E/4XfRGaM30TMkt9EMpnfRJmf30T/pd9EbqzfRNSy
30RDud9E</AssayXData><AssayYData Points="150">nDdAP+mvQD/fdUE/ZnZAP7CkQT9rFUA/6AVCPyhXQT+Xu0E/aLFAPxaIQT88iUE/BKNAP1mp
QT9ucUA/GxlCP1uUQT8btkA/nqZBP3LbQT/tN0E/mp9BP3tUQj/SGEE/0elBP/NXQT80EUI/
JOZBPycPQT9ejEM/A8xBP9BTQj9B2kE/PxdBP2MSQD97w0I/tVNCP20NQj++t0I/mYNBP65/
Qj/mfEI/oVZCP6AOQj8TVkI/73BBP/zJQj8gWUI/NQBDP/z3QT/nzEI/4klCP5XIQj+3VkM/
q7NCP+GQQj8iPUM/DS1DPw7dQj+YGEI/suVCP4k+Qj9tNUI/1DVDPybdQT+9aUI/8YFCPwXc
Qj/Pm0I/kVhDP4c8RD8dfkI/l01CP5WwQj8bZUQ/yz1DP1nLQj+tRUM/fqJDPz1jRD+NREQ/
HFxEP/OOQz/bfUM/qW5DP8U9Qz/oWEQ/SuVCP5KRRD/mVUQ/RFNDP5+CRD8cRkQ/9glEP/0d
Qz8FQkM/ccVDP+vaRD/Cg0I/5I5DP0CNRD/SykM/uKNDP2ddQz+wTEQ/D3dEP16DQz8Nn0Q/
g3RDPxBPRD+HkkQ/YytEP7sBRT8o3UM/94RDP7/oQz8XQ0Q/CbdEP3fLRD98oUM/3NxDP4ju
RD/fUEQ/171EPy0hRD+tM0Q/X3pEP9TSRD/FeUQ/mAlFP6VfRD/YhUU/s8hEP5nbRT9wYkU/
rrpFP5GoRT9EvEU/ZmFEP/SRRT+Ga0U/CTNFP0dpRT9F20Q/+FdFP7zERT+58EU/h9REP710
RT/tcEU/</AssayYData></Step><Step><CommonData><SampleLocation>10</SampleLocation><SampleID>QA013.765M.C1 gp120</SampleID><SampleGroup></SampleGroup><SampleInfo></SampleInfo><SampleRow>D</SampleRow><SamplePlate>1</SamplePlate><WellType>KSAMPLE</WellType><Concentration>-1</Concentration><ConcentrationUnits>µg/ml</ConcentrationUnits><MolarConcentration>62.5</MolarConcentration><MolarConcUnits>nM</MolarConcUnits><MolecularWeight>-1</MolecularWeight><Temperature>28</Temperature><StartTime>5531022</StartTime><AssayTime>180</AssayTime></CommonData><FlowRate>600</FlowRate><StepType>ASSOC</StepType><StepName>Association</StepName><StepStatus>OK</StepStatus><ActualTime>180.005</ActualTime><CycleTime>0.2</CycleTime><AssayXData Points="900">sb/fRA/G30R2zN9E1NLfRDrZ30Sh399ED+bfRHbs30Tc8t9ES/nfRKn/30QPBuBEdgzgRNwS
4ERDGeBEqR/gRA8m4ER2LOBE3DLgREM54ESpP+BED0bgRHZM4ETcUuBEQ1ngRKlf4EQPZuBE
dmzgRNxy4ERDeeBEqX/gRA+G4ER2jOBE3JLgREOZ4ESpn+BEGKbgRG6s4ETcsuBEQ7ngRKm/
4EQPxuBEdszgRNzS4ERD2eBEqd/gRAfm4ERu7OBE3PLgREP54ESp/+BEDwbhRG4M4UTkEuFE
QxnhRKkf4UQPJuFEdizhRNwy4URDOeFEqT/hRA9G4UR2TOFE1FLhRENZ4USpX+FEB2bhRG5s
4UTUcuFEQ3nhRKl/4UQPhuFEdozhRNyS4URDmeFEqZ/hRA+m4URurOFE3LLhREO54USpv+FE
B8bhRG7M4UTc0uFEOtnhRKnf4UQP5uFEbuzhRA3z4UQ6+eFEqf/hRA8G4kR2DOJE3BLiREMZ
4kShH+JEDybiRHYs4kTUMuJEQzniRKk/4kQPRuJEbkziRNxS4kQ6WeJEqV/iRAdm4kR2bOJE
1HLiREN54kTKf+JED4biRHaM4kTUkuJEdJniRKGf4kQHpuJEbqziRNyy4kRDueJEob/iRAfG
4kR2zOJE1NLiRDrZ4kSh3+JEB+biRG7s4kTU8uJEOvniRKn/4kQgBuNEbgzjRNQS40RLGeNE
qR/jRAcm40R2LONE1DLjREM540SpP+NEB0bjRG5M40TUUuNEOlnjRKFf40QHZuNEbmzjRNRy
40QgeuNEoX/jRAeG40RujONEDZPjREOZ40Shn+NEB6bjRG6s40TUsuNEOrnjRKG/40QHxuNE
dszjRNzS40Q62eNEod/jRAfm40R27ONE1PLjREP540Sh/+NEBwbkRHYM5ETcEuREQxnkRKkf
5EQPJuREdizkRNwy5ERDOeREqT/kRA9G5ER2TORE3FLkRENZ5ESpX+RED2bkRKds5ETccuRE
Q3nkRKl/5EQPhuREdozkRNyS5ERDmeREqZ/kRA+m5ER2rORE1LLkREO55EShv+RED8bkRHbM
5ETc0uREOtnkRKnf5EQP5uREduzkRNzy5EQ6+eREqf/kRA8G5UR2DOVE3BLlREMZ5USpH+VE
DyblRHYs5UTcMuVEQznlRKE/5UQPRuVEdkzlRNxS5URDWeVEqV/lRA9m5UR2bOVE3HLlREN5
5USpf+VED4blRHaM5UTUkuVEOpnlRKmf5UQPpuVEdqzlRNyy5URDueVEob/lRAfG5UR2zOVE
3NLlRDrZ5USp3+VED+blRG7s5UTk8uVEOvnlRKn/5UQPBuZEdgzmRNwS5kQ6GeZEqR/mRA8m
5kRuLOZE1DLmREM55kSpP+ZEB0bmRHZM5kTcUuZEOlnmRLFf5kQHZuZEbmzmRNxy5kQ6eeZE
qX/mRAeG5kR2jOZELpPmRDqZ5kShn+ZEB6bmRG6s5kTUsuZEOrnmRKG/5kQPxuZEbszmRNTS
5kQ62eZEhuDmRAfm5kR27OZE3PLmRDr55kSp/+ZEBwbnRG4M50TUEudEOhnnRKEf50QHJudE
diznRNQy50Q6OedEqT/nRAdG50R2TOdE1FLnRENZ50TKX+dEB2bnRG5s50TUcudEQ3nnRKF/
50QHhudEboznRNyS50Q6medEqZ/nRGGm50RurOdE3LLnRDq550Spv+dEB8bnRG7M50TU0udE
OtnnRKHf50QP5udEbuznROTy50Q6+edEof/nRAcG6ERuDOhE1BLoREMZ6EShH+hEByboRHYs
6ETcMuhEYznoRKk/6EQPRuhEdkzoRNRS6ERDWehEqV/oRA9m6ER2bOhEFnPoREN56ESpf+hE
D4boRHaM6ETckuhEQ5noRKmf6EQPpuhEdqzoRNyy6ER0uehEqb/oRDDG6ER2zOhE3NLoREPZ
6ESp3+hED+boRHbs6ETc8uhEQ/noRKn/6EQPBulEdgzpRNwS6URDGelEqR/pRA8m6UR2LOlE
9TLpRDo56UShP+lED0bpRHZM6UQuU+lEQ1npRMJf6UQHZulEbmzpRNxy6URDeelEoX/pRA+G
6URujOlE3JLpRDqZ6USpn+lEB6bpRG6s6UTcsulEOrnpRKG/6UQPxulEfszpRNTS6URD2elE
od/pRA/m6URu7OlE3PLpRDr56USp/+lEBwbqRG4M6kTUEupEQxnqRKkf6kQPJupEbizqRNQy
6kRDOepEqT/qRA9G6kR2TOpE3FLqRDpZ6kSpX+pED2bqRI5s6kTccupEQ3nqRKl/6kQHhupE
dozqRNSS6kRDmepEoZ/qRAem6kR2rOpE3LLqRMa56kShv+pEB8bqRHbM6kTU0upEQ9nqRKHf
6kQH5upEduzqRNzy6kRD+epEof/qRA8G60RuDOtE3BLrRDoZ60ShH+tEBybrRG4s60TUMutE
OjnrRKk/60QHRutEdkzrRNRS60Q6WetEoV/rRA9m60RubOtE1HLrRDp560Shf+tEB4brRG6M
60TUkutEOpnrRKGf60QHputEbqzrRNSy60Q6uetEob/rRA/G60R+zOtE1NLrRDrZ60Sx3+tE
B+brRG7s60TU8utEQ/nrRKH/60QPBuxEbgzsRO0S7EQ6GexEoR/sRA8m7ER2LOxE3DLsRDo5
7ES5P+xED0bsRHZM7ETcUuxEOlnsRKlf7EQPZuxEdmzsRNxy7ERDeexEqX/sRA+G7ER2jOxE
3JLsREOZ7ESpn+xED6bsRI6s7ETcsuxEQ7nsRKm/7EQPxuxEdszsRNzS7ERD2exEqd/sRA/m
7ER27OxE3PLsREP57ERFAO1EDwbtRHYM7UTcEu1EQxntRKkf7UQPJu1EbiztRNwy7URDOe1E
qT/tRA9G7UR2TO1E3FLtRENZ7USpX+1EB2btRG5s7UTccu1EQ3ntRKl/7UQHhu1EdoztRNyS
7URDme1EqZ/tRCim7URurO1E1LLtRDq57USpv+1ED8btRHbM7UTU0u1EQ9ntRKHf7UQP5u1E
duztRNzy7UQ6+e1Eqf/tRA8G7kR2DO5E3BLuREMZ7kSpH+5EDybuRG4s7kSpM+5EOjnuRKE/
7kQHRu5EdkzuRNRS7kQ6We5En2DuRJtm7kRubO5E1HLuREN57kSpf+5ED4buRHaM7kTcku5E
Q5nuRKGf7kQHpu5EdqzuRNSy7kRDue5Eqb/uRAfG7kR2zO5E1NLuREPZ7kSp3+5EB+buRG7s
7kTc8u5EOvnuRKH/7kQHBu9EdgzvRNQS70RDGe9EqR/vRA8m70RuLO9E1DLvRDo570SpP+9E
OEbvRG5M70TUUu9EQ1nvRKFf70QHZu9EbmzvRNRy70Q6ee9EoX/vRAeG70RujO9E3JLvRFuZ
70Shn+9EB6bvRG6s70TUsu9EQ7nvRKG/70QPxu9EbszvRNTS70Q62e9Eod/vRAfm70R27O9E
1PLvREP570Sh/+9EBwbwRG4M8ETcEvBEOhnwRKEf8EQgJvBEbizwRNQy8EQ6OfBEoT/wRA9G
8ERuTPBE3FLwRFNZ8ESpX/BED2bwRHZs8ETccvBES3nwRKF/8EQPhvBEbozwRO2S8ERDmfBE
qZ/wRA+m8ER2rPBEFrPwREO58ESpv/BED8bwRHbM8ETc0vBEQ9nwRI7g8EQg5vBEduzwRNzy
8ERD+fBEqf/wRA8G8URuDPFE3BLxREMZ8US5H/FEDybxRKcs8UTcMvFEQznxRKk/8UQPRvFE
dkzxRNxS8URDWfFEqV/xRA9m8UR2bPFE3HLxREN58USpf/FED4bxRHaM8UTckvFEOpnxRKmf
8UQPpvFEbqzxRNyy8UQ6ufFEob/xRA/G8UR2zPFE3NLxREPZ8USp3/FED+bxRHbs8UTc8vFE
Q/nxRKn/8UQPBvJEdgzyRNQS8kRbGfJEqR/yRA8m8kR2LPJE3DLyRDo58kSxP/JEB0byRG5M
8kTUUvJEQ1nyRKlf8kQPZvJEdmzyRNRy8kQ6efJEsX/yRA+G8kRujPJE1JLyRDqZ8kShn/JE
B6byRG6s8kTcsvJEQ7nyRBzA8kQPxvJEdszyRNzS8kQ62fJEod/yRA/m8kR27PJE3PLyRGz5
8kSp//JEBwbzRHYM80TUEvNEOhnzRKkf80QHJvNE2CzzRNQy80RDOfNEoT/zRA9G80RuTPNE
3FLzRDpZ80ShX/NEB2bzRG5s80TccvNEOnnzRMJ/80QHhvNEbozzRO2S80RDmfNEoZ/zRAem
80RurPNE1LLzRDq580Shv/NEB8bzRHbM80TU0vNEOtnzRKHf80QP5vNEbuzzRNTy80Q6+fNE
of/zRAcG9ESGDPRE3BL0RDoZ9EShH/REByb0RG4s9ETUMvREQzn0RKE/9EQHRvREbkz0RNRS
9EQ6WfREoV/0RAdm9ER2bPRE1HL0REt59ESpf/REGIb0RG6M9ETckvREQ5n0RKGf9EQPpvRE
dqz0RNyy9ERLufREqb/0RA/G9ER2zPRE3NL0REPZ9ESp3/RED+b0RHbs9ETc8vREQ/n0RKn/
9EQgBvVEbgz1RNwS9URDGfVEqR/1RAcm9UR2LPVE1DL1RIQ59USpP/VEB0b1RHZM9UTUUvVE
Q1n1RKFf9UQPZvVEdmz1RNxy9URDefVEqX/1RAeG9UR2jPVE1JL1REOZ9USpn/VED6b1RG6s
9UTcsvVES7n1RKG/9UQPxvVEdsz1RNzS9URD2fVEod/1REDm9UR27PVE3PL1REP59USh//VE
Dwb2RHYM9kTUEvZEOhn2RKkf9kQPJvZEdiz2RNwy9kR0OfZE</AssayXData><AssayYData Points="900">IZFBP5zTQT/ZzUE/TW5CPwxsQj+8r0E/VTtBPwTOQT8v1kI/FtJCPzlFQz9RukI/cddCP2S3
Qj+g7UI/RJFCPz3lQj/i/kI/uapCP1V6Qj/o2EE/ah1DP5ZpQj9UoUI/kzdDP4k3Qz/3qkI/
KZRDP006Qj+3BUM/tHVDP5eYQj82fEI/tpFDP2WdQz9jOkI/XD5CPzOkQj/vQ0I/2ZlCP0jO
Qj+iEUQ/4qtCP0/PQz/QgUM/MUhDP7NkRD/vb0M/E31DP5DLQz9aI0Q/rgFEP8sxQz+/lEM/
WrJCPz6jQj/zIEQ/gSNDP7XSQz9yCkM/FZFDP3uQRD+kaUQ/usNDP3g+RD/SpUI/5iNEP2zK
Qz8Nb0U/8OpEPyFBRT+4Q0Q/C5pEP/dcRD+nNEQ/dDtFPygwRT+WBUQ/8K1EP/pURT9hI0Q/
gEtEP/vzRD+k00Q/+s1DP+UrRT8SokU/8YNFP1umRD+NzkQ/0VBEP/7hRT/vlkU/C11EP8Vl
RD8BfUU/j/FDP3oVRT8SgUU/0FhEP7HWRD8KpUU/d4VFP3+8RT8sXEU/eHJFPziDRT9DzUU/
g31FP+1sRj9/uUY/oGFGPztLRj/S6UU/b0hHPz0WRT/W90U/goxFPxPPRT9Pe0Y/wehFP+1A
Rj/rxEc/LEVHP4hNRj9Ek0Y/e9VFP7sqRj+ZD0g/U2lGP+HFRT+cYUY/PB9GPw35Rj98r0Y/
iEhGP7PfRj+vgkc/KkRHP/irRj/npUY/p69HPzOQRj9w3kY/edVGPyXQRj/AVEc/fRxHP2Qx
Rz/JpEY/mUJIP6ObRz914kY/HO5GP39URz+yXUc/XeJHP80wRz+NKkY/xzBHPxCqRj/Hnkc/
THNHP/HlRz8Xw0c/6OZHPwxrRj+bakc/y71HP//3Rz/isUg/OcBHPyX7Rj+hEkg/3DJHP+MO
Rz+WAkc/QQlHP4jiRz8PGUg/BZRHPzxHRz9MuEY/xDBIP0amRz+Sbkg/B0BIP3+qRj+l9kc/
81RIPxAkSD+lOUg/rZdIP+vURz/syEg/DSpIP9raRz/zZkg/9fRHP8/tRz81C0g/jRhIP5j0
Rz8XZkc/cHVIP+uUSD/pg0g/s2tJPxmEST+iR0k/0g5IP6gTST/1xEc/25ZIP+8gST9jqUg/
y5JIP/u0SD+gIkk/gn9IP6BIST962Eg/CLdIPyjfRz9jA0g/mD5IP/LMSD8ch0g/c/NJPyQF
ST/+9Uk/wcBKP9bfSD8Je0g/CRNLP2wUST9kEkk/En1JP9y8Rz9JKkk/n1lJPyz5SD9llUk/
+ChJPysOSj+vsEk/qyxJP3zJSj9gwkc/wz1JPyrSSD//Zko/RNRKPwMhST8USkk/+wBKP+NI
ST/NCUo/k39JPz1yST9tl0k/sAVKP0K2ST+dtEo/idRIPxYFSj/tUko/ExhKP+zfSj8rVEk/
xYFKP3i0ST9kGko/1y9KP86dST+YI0s/4MdJP3/vST8PyUk/eyBKPy2lSj862Eo/fu5JP0CO
Sj/vOks/OgxLP6/aST/fskk/eDhJP1dVSj8lhEo/3h5LP/HTST/Uk0o/3qRJP4vHST+GFko/
lK1KP/jmSz9/jUo/YedKP80jSj/BUEo/XPBJPyJaTD8obEo/CHpKP8AQTD9Du0k/Ey1LPyU+
Sj8axks/6OxLP2R2Sj80MUo/rT9LPytSSj/LHks/c2NLP14nSz8Fuko/5NdKP7l9Sz+kxks/
b9hLP2lUSz+OHUs/cWtLP8P4Sz/DoUo/HyRLP4GQSj+tp0s/xkxLP4RtSj+H4Es/eClMP2P7
Sj/RYks/1eRLP7JNSz9Lfkw/vFFMP8hxTD/ljks/MQZMP8VGSz9ksks/ewRLP3X/Sj+tckw/
0tFKPwj2Sz/7Okw/KfNMP3B4Sz+mWUs/lahLP3f9Sj8IPkw/nXdMPxR5TD/LwU0/KSlMP3Es
Sz/oW0w/b8JKP1b7Sz8L6Ew/59hLP7ClSz/5s0w/mBFLPw1ITD+QvUw/KIZLP+ouTT+8FU0/
pJ5LP4+YTD92qkw/6dpMP+DETD+jVE0/JCNMP+4OTT8NCUs/W7BMP+7RTD+UzEs/2INMP9vV
TD+jh0w/8RZMP5GESz+QcE0/ccNLP0gTTT/ThE0/e45MP9bFTD8550s/GllNP0HmTD+nuUw/
I+lMP54nTD88oEw/ea5MP2XrTD/LV00/LSdMP8pDTD/xJk4/CkZNP5lETD8IBk4/azFNP8fm
TT8T5Ew/GthMPwQITj8xHk4/eOJMPzr/TD9uA04/rsVMP5KsTD+Enkw/n91MPzukTT/Ew0w/
9o5NP4LnTT+JN04/3bxOP1t8TT85P00/A45MP5OtTT8/NU0/8t1NP5UpTD/8DE0/NqpNPzun
TD83kUw/jMhNPzjjTD93DE4/wUhOPxlYTj9x8k0/KhRNP9MGTT82RE4/gBpNPw35TT8pOE4/
hW5OP24mTT9ErU0/aHZOP6oRTj/BR04/KR5NP+89TT9tbE4/4dRNPwfQTj+HDk4/5xNPPxTP
Tz+2jU0/UztNPyU6Tj+34U4/q3pPP+iBTj/2+Ew/sCtOP3ngTj/yWU4/LvdNP6dbTj9LWk4/
7b1NP9kwTz+cNE0/C1lOP09ATj+qkU4/bzxOPxdqTj9BWk4/TSBOPwWlTj8wyU4/HyVPP8JX
TT+J0k8/OyxNP/g8Tz83qE4/04lOP1gJTz/zG1A/8T9OPyuXTj+Xvkw/CklPPyvjTj/eDk8/
ipBOPx99Tj/jzE4/5aZOP/IITj9qXE8/vWpPP+b5TT8Ai04/axZPPziITT+d+k4/1rdOP3kG
UD/qvE4/dMNOP6P3Tz9CoU4/DA1PP2JBTj/+lk8/fWNOPzsDTz/wgE8/ywZPPzWBTj+gw04/
7wJPP1tcTz+VxE4/WnxPP0eOTz/QyE4/IspPP8FiTz9Io08/nrNOP3RBTz9tA1A/DDdPP3El
Tj+wHk8/pEhPP9DfTz9GfE8/Ss9PP1l3Tj+s9U8/HK9OPx2ATz9SFE8/FNNOPxY9UD8fE1A/
azBQP2wtTz8Byk4/6bVPP86DUD9nEFA/aCZQP9wKUD+3eE8/enFPP2b/Tj/KIk8/J65OP5mR
Tz+3lk8/w8BPP1/+UD8Vrk8/fYhPP8gDUD9vjlA/CpFPPwTtUD+7j08/l6FPP9WuTz+MbFA/
N09QP9YEUD9/c1A/gmZQP6lLUD8HbE8/D7dOPyB1UD/UsE8/NWVPPxB4Tz9h+FA/bbVPP9Z9
Tz9/gVA/aM1PPzbcTj/hP1E/Ry5QPzjrTz92ulA/CcNPP0UCUD91ElA/ndNPPwTBTz8YCVE/
YyhQP89pTz87v1A/TAtQPyDbUD+mgVA/rRJQP9K3UD831lA/UyxRP6o+UD9Bt08/WzhQPyyy
Tz+gT1A/YUdQP2fjUD9hrlA/2XRRP8RlUT9sB1E/vjZSP9V/UT/i61A/nzlQP4W5UD/uFlE/
bFFQP36VUT+sxlA/Q5tPP09WUT9qrU8/R6pQPwfrUT80W1A/r95QP4EEUD9BpVA/X1pRP0lx
UT+EF1E/dGtRPzktUT+bmVA/jw1RP1FgUT8ApFA/Nm5RP9H4UD+1a1E/aj5QPxafUD8aTFE/
Qw1RP9a8UD/uEFA/ck5RP0bjUD8wB1E/SoJRP+veUD/0dVA/3+xRPy0mUD9gcVE//45QPyzw
UT8ql1A/kf9RP5e0UT8oMlI/7+tPP8lqUT+KJVI/6W5RP36dUT99g1A/1zlRP0AhUT87EVE/
P79QP+fIUT9bqVE/kLNRP/VQUT8AelE/GHpRPxebUT/G7FA/SddQP4JnUj8HO1I/SmlRPxmW
UT+rVFE/0zlSPzzeUD9JBVI/2DNRPwlUUj86SVE/d2tRP9thUj9YMVE/POBQPw3KUD+M/1E/
dZJRP3DTUT/B+FI/H5JRP8mNUT+Up1E/uLxRP+pAUj9THFI/EyRRP1jBUT/tUFI/YhRRP7o7
UT8C8lI/Z3ZRP1vkUT+K/lA/C+RRP1HaUT9veFI/8PNQP0C5UT/0xlE/i/hRP/xtUj8n9VE/
cLxSP3fHUT/DilI/r35SP+cSUj/KClI/vABTP5VEUj+K01E/nltRP2obUj8fTVE/mghSPxW+
Uj9ddlI/ARpSP/bzUT/UwFI/cGtSP/sfUj/xElI/1VVRP6DAUT/PjFI//ItSP7akUj/T11E/
jNlRP39iUj+IDFI/G9xSPx0iUj+V/VE/ahZSP0NoUz8CiFI/d/BSP4pbUT+LeFI/+PZSP1wg
Uj+Cx1I/3s1SP4caUz+E11I/w4BSPwFnUj8iIVI/q3ZSP/BvUj9BalM/ystSP2OtUj9wplI/
WoNRP8tZUT9b8VI/xmpSP5EZUz8K91E/kXtTP8s5Uz90mFI/NltTP27nUj+XbVI/wHJSP+Dq
UT8JfVI/+j5TP2IiUj8MY1E/mkRSP5aNUj9291E/kg1TP+YFUj9O4FI/wnhSP94kUz8MGVI/
xZJSP7znUj9foVM/EoFSP29pUj9gElM/oQxSP3ATUz/0eVM/FoVSP125Uz9xtlM/bYNTPzcn
Uz9edVI/xRhTP+LiUj/kX1I/G35TP3FVUj9X4FI/YQBTP4inUz8wxlM/NQZTP/H7Uz8L11I/
e7FSPxsYUz8FK1M/1kpSPwY1Uz+HpFM/hCtVP9tLUz/3d1M/CgRUPxbyUz9EMFQ/3GRSP1wi
VD/UEFU/pydTP533Uj8HJVQ/CPZSP1AJVD/ttlM/kQVUPxPrUz+UiVQ/uw1TP+RRUj/CAlQ/
FxlUPygAVD/lXFQ/p+RSPw4cUz+PiFI/7SVTPyRlUz8Vg1M/</AssayYData></Step><Step><CommonData><SampleLocation>1</SampleLocation><SampleID></SampleID><SampleGroup></SampleGroup><SampleInfo></SampleInfo><SampleRow>D</SampleRow><SamplePlate>1</SamplePlate><WellType>BUFFER</WellType><Concentration>-1</Concentration><ConcentrationUnits>µg/ml</ConcentrationUnits><MolarConcentration>-1</MolarConcentration><MolarConcUnits>nM</MolarConcUnits><MolecularWeight>-1</MolecularWeight><Temperature>28</Temperature><StartTime>5719832</StartTime><AssayTime>180</AssayTime></CommonData><FlowRate>600</FlowRate><StepType>DISASSOC</StepType><StepName>Dissociation</StepName><StepStatus>OK</StepStatus><ActualTime>179.999</ActualTime><CycleTime>0.2</CycleTime><AssayXData Points="900">2j/2REBG9kSnTPZEDVP2RHRZ9kTaX/ZEQGb2RNBs9kQNc/ZEdHn2RNp/9kQ4hvZEp4z2RA2T
9kR0mfZE2p/2RDim9kSnrPZEDbP2RHS59kTYwPZEQMb2RKfM9kQF0/ZEdNn2RNLf9kRA5vZE
p+z2RAXz9kRr+fZE2v/2REAG90SfDPdEFRP3RHQZ90TaH/dEOCb3RJ8s90QNM/dEazn3RNo/
90RARvdEp0z3RAVT90R0WfdE2l/3RDhm90SnbPdEBXP3RHR590TSf/dEQIb3RKeM90QNk/dE
dJn3RNqf90Q4pvdEp6z3RA2z90RrufdE2r/3RDjG90SnzPdEBdP3RGvZ90TS3/dEQOb3RJ/s
90Qc9PdEdPn3RNr/90Q4BvhEnwz4RA0T+ERrGfhE0h/4RDgm+ESfLPhEBTP4RHQ5+ETaP/hE
OEb4RJ9M+EQNU/hEa1n4RNJf+ERAZvhEn2z4RAVz+ER0efhE2n/4RDiG+ESfjPhEBZP4RHSZ
+ETSn/hEQKb4RJ+s+EQNs/hEa7n4RNK/+EQ4xvhEn8z4RA3T+ER02fhE0t/4RDjm+ESf7PhE
BfP4RGv5+ETa//hEQAb5RJ8M+UQFE/lEaxn5RNIf+UQ4JvlEnyz5RA0z+URrOflE2j/5REBG
+USnTPlEBVP5RJ1Z+UTaX/lEQGb5RKds+UQFc/lEdHn5RNJ/+URAhvlEp4z5RA2T+UR0mflE
2p/5RECm+USnrPlEDbP5RHS5+UTav/lEQMb5RKfM+UQN0/lEdNn5RNrf+URh5vlEn+z5RA3z
+UR0+flE2v/5REAG+kSnDPpEDRP6RHQZ+kTaH/pEQCb6RKcs+kQNM/pE3jn6RNI/+kRARvpE
p0z6RA1T+kRrWfpE2l/6REBm+kSfbPpEDXP6RGt5+kTSf/pEOIb6RKeM+kQNk/pEdJn6RNKf
+kQ4pvpEp6z6RAWz+kR0ufpE2r/6RDjG+kTxzPpEDdP6RHTZ+kTa3/pEQOb6RKfs+kQN8/pE
dPn6RNr/+kQ4BvtEnwz7RA0T+0R0GftE0h/7REAm+0SnLPtEBTP7RHQ5+0TaP/tEQEb7RKdM
+0QNU/tEdFn7RNpf+0RAZvtEp2z7RA1z+0RreftE0n/7RGmG+0SnjPtEDZP7RHSZ+0Tan/tE
QKb7RJ+s+0QFs/tEa7n7RNK/+0RAxvtEp8z7RA3T+0Sd2ftEE+D7RDjm+0Sf7PtEBfP7RGv5
+0TS//tEOAb8RJ8M/EQNE/xEaxn8ROof/EQ4JvxEnyz8RA0z/ERrOfxE0j/8RDhG/ESnTPxE
BVP8RGtZ/ETzX/xEOGb8RJ9s/EQNc/xEa3n8RNJ//EQ4hvxEn4z8RAWT/ERrmfxE0p/8RDim
/ESfrPxENrP8RGu5/ETSv/xEScb8RJ/M/EQN0/xEdNn8RNrf/EQ45vxEn+z8RA3z/ERr+fxE
0v/8REAG/USnDP1EBRP9RGsZ/UTSH/1EQCb9RJ8s/UQFM/1Eazn9RNo//UQ4Rv1En0z9RAVT
/URrWf1E2l/9RDhm/USnbP1EDXP9RGt5/UTaf/1EQIb9RKeM/UQVk/1Ea5n9RNqf/URApv1E
0Kz9RA2z/UR0uf1E2r/9REDG/USnzP1EDdP9RHTZ/UTa3/1EQOb9RKfs/UQN8/1EdPn9RNr/
/URABv5Epwz+RA0T/kR0Gf5E2h/+REAm/kSnLP5EDTP+RJQ5/kTaP/5EWUb+RKdM/kQNU/5E
dFn+RNpf/kRJZv5Ep2z+RA1z/kR0ef5E2n/+RIqG/kSnjP5EDZP+RHSZ/kTan/5EQKb+RKes
/kQNs/5EdLn+RNK//kRAxv5Ep8z+RAXT/kR02f5E2t/+REDm/kSn7P5EDfP+RGv5/kTa//5E
OAb/RKcM/0QNE/9EdBn/RNof/0RAJv9Epyz/RAUz/0R0Of9E0j//REBG/0SnTP9EDVP/RHRZ
/0TaX/9EQGb/RKds/0QNc/9EdHn/RNp//0RAhv9En4z/RA2T/0TGmf9E2p//RECm/0SnrP9E
DbP/RGu5/0TSv/9EOMb/RKfM/0QN0/9Ea9n/RNrf/0Q45v9Ep+z/RA3z/0Rr+f9E0v//RCAD
AEVPBgBFhwkARboMAEXpDwBFHBMARU8WAEWHGQBFuhwARe0fAEUkIwBFTyYARYIpAEW2LABF
7S8ARSwzAEVPNgBFhzkARbY8AEXtPwBFHEMARVNGAEWHSQBFtkwARelPAEUgUwBFeFYARYJZ
AEXGXABF6V8ARRxjAEVTZgBFgmkARbZsAEXtbwBFIHMARU92AEWCeQBFtnwARel/AEUcgwBF
T4YARYKJAEW2jABF6Y8ARRyTAEVPlgBFgpkARbacAEXpnwBFQaMARU+mAEWCqQBFtqwARemv
AEUcswBFT7YARYK5AEW6vABF6b8ARRzDAEVPxgBFgskARbrMAEXtzwBFHNMARU/WAEWC2QBF
utwARe3fAEUg4wBFU+YARYfpAEW67ABF7e8ARSDzAEVT9gBFh/kARbr8AEXt/wBFIAMBRVMG
AUWHCQFFugwBRe0PAUUgEwFFUxYBRYcZAUW6HAFF7R8BRSAjAUVTJgFFhykBRbosAUXtLwFF
IDMBRU82AUWHOQFFujwBRe0/AUUcQwFFgEYBRYdJAUW6TAFF6U8BRSBTAUWJVgFFh1kBRbpc
AUXpXwFFIGMBRU9mAUWbaQFFumwBRe1vAUUccwFFU3YBRYd5AUW6fAFF6X8BRSCDAUVThgFF
gokBRbqMAUXpjwFFIJMBRVOWAUWHmQFFtpwBRemfAUUgowFFU6YBRYepAUW2rAFF7a8BRSCz
AUVPtgFFgrkBRbq8AUXtvwFFIMMBRVPGAUWCyQFFuswBRQ7QAUUg0wFFU9YBRYfZAUW63AFF
FuABRRzjAUVT5gFFh+kBRbbsAUXp7wFFPfMBRVP2AUWC+QFFuvwBRe3/AUUgAwJFUwYCRYcJ
AkW2DAJF7Q8CRSATAkVTFgJFhxkCRbYcAkXpHwJFHCMCRU8mAkWCKQJFuiwCRekvAkUcMwJF
TzYCRYc5AkW2PAJF6T8CRRxDAkVPRgJFgkkCRbZMAkXpTwJFHFMCRVNWAkWHWQJFulwCRe1f
AkUcYwJFT2YCRY9pAkW6bAJF6W8CRRxzAkVPdgJFgnkCRbZ8AkXpfwJFHIMCRVyGAkWCiQJF
towCRemPAkUckwJFT5YCRYKZAkW2nAJF6Z8CRSCjAkVPpgJFgqkCRbqsAkXtrwJFHLMCRU+2
AkWCuQJFtrwCRem/AkUcwwJFT8YCRYfJAkW2zAJF6c8CRSDTAkVT1gJFgtkCRbbcAkXp3wJF
IOMCRVPmAkWC6QJFuuwCRe3vAkUg8wJFT/YCRYf5AkW6/AJF7f8CRRwDA0VTBgNFhwkDRboM
A0XtDwNFIBMDRVMWA0WHGQNFuhwDRe0fA0UgIwNFUyYDRYcpA0W6LANF7S8DRSAzA0VTNgNF
hzkDRdI8A0XtPwNFIEMDRVNGA0WHSQNFukwDRe1PA0UgUwNFU1YDRYdZA0W2XANF7V8DRSBj
A0VTZgNFh2kDRbpsA0XtbwNFIHMDRVN2A0WCeQNFvnwDRfV/A0UggwNFU4YDRYKJA0W6jANF
7Y8DRSCTA0VPlgNFh5kDReucA0XtnwNFHKMDRVOmA0WHqQNFuqwDRemvA0UcswNFT7YDRYe5
A0W6vANF7b8DRRzDA0VgxgNFh8kDRbbMA0XtzwNFINMDRVPWA0WC2QNFttwDRe3fA0Ug4wNF
T+YDRYLpA0W27ANF6e8DRSDzA0VT9gNFh/kDRcb8A0Xp/wNFHAMERZkGBEWCCQRFvgwERekP
BEUgEwRFTxYERYcZBEW2HARF7R8ERSAjBEVgJgRFhykERbosBEXpLwRFHDMERbY2BEWHOQRF
tjwERe0/BEUgQwRFT0YERYJJBEW6TARF7U8ERSBTBEVPVgRFglkERbpcBEXtXwRFIGMERVNm
BEWHaQRFtmwERe1vBEUccwRFT3YERYJ5BEW6fARF6X8ERSCDBEVPhgRFi4kERbaMBEXpjwRF
IJMERU+WBEWCmQRFupwERemfBEUcowRFU6YERYepBEW2rARF6a8ERRyzBEVPtgRFh7kERba8
BEXpvwRFHMMERU/GBEWCyQRFtswERe3PBEUc0wRFT9YERYLZBEW23ARF7d8ERRzjBEVP5gRF
gukERbrsBEXt7wRFHPMERU/2BEWH+QRFuvwERe3/BEUgAwVFXAYFRYcJBUW2DAVF7Q8FRSAT
BUVTFgVFhxkFRbocBUXtHwVFICMFRVMmBUWHKQVFuiwFRe0vBUUgMwVFUzYFRYs5BUW2PAVF
7T8FRSBDBUVTRgVFh0kFRbpMBUXtTwVFIFMFRVNWBUX5WQVFulwFRe1fBUUgYwVFU2YFRYdp
BUW2bAVF6W8FRSRzBUVTdgVFh3kFRbp8BUXtfwVFIIMFRVOGBUWHiQVFtowFRe2PBUUckwVF
U5YFRYeZBUW2nAVF7Z8FRSCjBUVTpgVFgqkFRbqsBUXtrwVFILMFRU+2BUWCuQVFurwFRe2/
BUUgwwVFU8YFRYfJBUW2zAVF6c8FRSDTBUVP1gVFgtkFRbrcBUXt3wVFReMFRU/mBUWC6QVF
uuwFRfHvBUUc8wVFU/YFRYL5BUW2/AVFDgAGRSADBkVPBgZFggkGRbYMBkXpDwZFIBMGRVMW
BkWCGQZFthwGRekfBkUcIwZFTyYGRZspBkW2LAZF6S8GRSAzBkVYNgZFhzkGRbY8BkXpPwZF
HEMGRU9GBkWHSQZFukwGRe1PBkUgUwZFT1YGRYdZBkW2XAZF</AssayXData><AssayYData Points="900">8b9TP28kUj9aalM/CNxSP1LCUz+9pVQ/ojlUP4lsVD/aClQ/4jtVP3gpVD/0/FQ/uE1VP2M/
VT/UqlQ/tXpUPyg/Vj/YvlU/89RWP7nOVT+opFY/LAtWP53qVT9xOVY/0EhWP3rzVj+3j1Y/
Es9VPyuiVz/w11U/VxdWP+yMVz8At1c/TJdVP34vVj/jiVY/JFhXP2CsVj8481Y/Hf9WP7tp
Vj/EiFY/YupVP82oVT/OOlY/GBFYP+0wVj+mp1Y/g+9VP8QQVj+HOFc/OmZXP/GNVz8TZFY/
wkBWPywjVz/XNlY/Rq9XP3LkVj8ErFY/UXVXP9TQVj/R71Y/SmRXP3NfVj8GulY/WypWPyuM
Vj967lc/0s1VP2SBVz9wBVc/SShXP9kRWD9zSFc/bsVWP4+gVz/Qf1c/Z/JWP17TVT8Lu1Y/
BANWP/krVz/TDFg/E/pWP9alVj99wVY/o65XP0w3Vj/u7FY/ZjpXP32tVz86RFY/eNBWPw1l
Vj8+V1c//4FXP5hFVz9RLVc/JrlWPx45Vz96HFc/T3pXP0VEVj+NQVc/yx9YP6lpVz/DDlg/
G8FXP5QYVz/mZFY/J4VXP4CnVj+5fVc/IFVXP8XIVz+XY1Y/7Z1XP/IzVj/cOFc/dgNXPzUP
Vz9xwFY/uh1YP8PlVT+TR1c/jIxWP/TGVz+Be1Y/J1lWP7+KVz88RFc/8G1XP6sYVz9BPlc/
tC9WPx2VVz+nElc/VgVXP4BjVj+VVFc/iR9XPxJ6WD/gMlc/M+5WP1tdWD8gBlc/UCNYPxVc
Vz+z7VY/pxJXP9aMVz8Kglc/aQFYP0+xVz/dxVY/7BJVP21SVz/PDlc/JMRXPyjRVj+KKFc/
DZ1WP9WnVj+a8Vc/WPhWP1gTVj/g0lY/eH9YP7rOVj+uk1g/Y65XP45rWD+tPlc/KvxXP+AG
WD9frlY/G1xXPzJ7WD9Ytlc/3qVXP4wVVj+6Klc/3JVXP7gsWD+P+Vc/PvRXPw1sWD/a7VY/
KkRXP4M/Vz+9iFY/GrdWP3t9Vz/jH1g/9HhXP5Y6Vz+u3lY/5bpWP9+UVz+0ylc/fI5XP7g4
Vz9nBFg/UKZXPyHyVj9wJ1g/oXNYPzsqVz8zkFc/l0xYP5aEVz9XAFk/Ij1YP4uDVz8G41Y/
v1RXP8zOVj+UeVg/u5VXP4n7Vj9jOlc/bxRXP9ArVz/Ni1c//E1XP/LpVz+YYlg/23FYP067
WD+yjFg/XZVYPxQ6WD+3OFg/8dZXP7jiVz8v8Vc/2vFXP4j/Vz/OPlc/GLJXP8rpVz8021c/
hv9YP04iWD9xuVc/ETxYP5duWD/6mFg/g/9XP/SvWD/EnFg/D2xXP0y5WD//01g/1rVXPySW
WD+r9lc/naBXP9KvWT/ZD1k/NtNXPzS+WD+gWVg/ZktYP2VyVz+XJVg/kahYP6CuWD9GnVc/
9dpYP4QLWT8R2Fc/awhZPwQpWD/b2Fc/HB9YP1iVVz+zD1k/9QJYP3PrVz97ylc/RWlYPxs4
WD9erVg/sNlYP8P4WD9k61c/eFFXP8eDWD/CF1k/G85XP0fuVz+20Fg/4hdZP0gSWD8dzFg/
X6ZYP7U1WD9BLlg/56VYP/i0Vz8HkVg/McNYP8HWWD8A1lg/A8JYPzpdWD/MfFc/paRXPxqf
WD8PdVk/CiFXP1BKWD/CZVc/8eFXPyvbWT9PjFg/qotYP26eWD+OSVg/lqNYP1GJWT8qCFg/
9HZZP+TvVz+JnFk/C3xZPzqcWD8TPFk/w/FYP2Q3WT9W3Fk/NCFYP1vtVz/OVlg/asJaP2tB
WT+0HFc/phFZP+uiWD+Imlg/Ha1YP+coWT8WpFg/tZZYP0jGWD+6qVk/ShRYP9mbWT86G1o/
AZFYPw7jWD/EqFk/6vFZP7lGWT81a1g/SaVZP3zDWD9gWlk/ae5XP7vwWT+p/lk/FChaP3uh
WD+rUVk/PflXP5UIWT/FNFk/+8NYP5pVWT+vRFk/kiVYPwhCWT9sIFk/9QNYP9zzWD+aglg/
8VlZP5YWWj8mt1k/BzFYP+3PWD/6LVk/butZP12PWD9rslg/ucZZP+eJWT/cUlo/ezlaP/7h
WT+bOFg/DqlZPyCGWj9dM1k/zGZZP/IuWT89PFk/7rlaP+TDWT+R7Vg/cSdZP90vWT9wUVk/
x5pZP2yAWD+6r1k/o15ZP91WWj89kFo/kmFZPxA2Wj/m81k/PdVYP91oWT+G41k/P5haPxBf
WT8do1k/37pZP6EZWj+kFVo/hqpYP7QJWj8Y0Fk/gnxZPy19WT9EyVk/vM9YP26WWT//wFg/
kshZP2liWT+CD1o/EKNZP7ceWj/Cjlk/V8lZPxMlWj8FqFg/sWtZP3oiWT8Pclo/BihbPx8j
WT+uW1o/29JaP1BsWT/KYVk/StFZPzX9WT8wPVo/qKlZPx+RWj/fNlo/N9pZPybeWT8H1Fo/
49lZP5VSWz90plg/Qf5ZPxlDWT8D+Fs/jsdZPzd3Wj9Gv1k/7txaP5AVWj+G41k/8eBZPxcU
Wj9LQ1k/miFaP92vWT/5+Vo/3mZaPwDrWj/h11k/1klbP2JVWj86dFo/nmhaP+QwWj+4e1o/
W/hYP5ZnWj9HKFo/bYJaP+7MWT+nyFk/M/NZPw9AWj/hx1o/wFhaPyBzWj8haVk/NjxbPxlg
Wj/ZClo/VNVZP5yiWj+AR1o/RnhaP14aWj/fdVk/HEJaP9n+WT8eqlk/9BpbP50EWz/QRVo/
TydbP3NqWT9VX1o/3S5aP00vWz/TNVo/qYJaP427Wj8dS1o/zQNbPzfJWT/Tf1o/t9FaP2Ar
Wj/wcFs/5DxbP+D5Wj/RrFo/1qRaP4JNWj+VWFo/nN5aPwF7Wz99kVs/pFBbP+cPWz8Ew1s/
ERJaPy43Wj8jQVs/f8taPysYWz/LgVo/VsFaP3nWWT8acFo/TiRbP7ZTWj+maVo/FEdbP0lq
Wz+MK1k/SyhaPyvWWj+5MVs/9wtcPwQ6Wz/COls/PxBbP4euWj8DU1o/ywlbP7QqWz9CVFo/
UBJbP3VjXD+aVlo/WjxbP7YyXD8lUlo/E+xaP3//Wj+EGFw/yglcPxRvWz+WO1o/N71aP/4A
Wz9Ials/riVaP7kwXD93x1o/HMJbP8MvWz/FcVo/Nn1bPy9eWj/O8ls/qotbP4vXWz8Z41s/
+KtaPz0RWj/SXVs/j5FbP0ZRXD/NNVs/9h1cP+NNWz/u3Vs/+iRbP+muWz+kRVs/v55aPxlf
XD+AL1s/BbxcPzsXXD9Aqls/Vs1bPwfWWz8Bplo/hQFbP073Wz9Zy1w/FO5aPyAMWz86tlo/
r1xbP19BWz8u4Fs/bllbP0+NWj+rg1w/QDBaP4unWz9QYVw/YtBbP1GnWj+bjFs/sU5cP1aS
Wz9TRVw/VhFcP9mxWz/g4Fs/Dm9bPwlqWz+2NVs/hK9cP4iyWj81iFs/lWJbPy/rWz/6wlo/
MQJdPwyTWz+i11s/1WRbP6V1XD+IIF0/lRhcP0yPWz9Iolw/KstbP7bIWz8Sz1s/0eRcPw2D
Wz/4R1s/V/1bP3Q6XD9R01s/IOBbPw+HXD9cr1s/iahcP8sSWz9O71s/jUtdP+eRXD/8Mlw/
xGNcP2kGWz/4PFw/XztcP/FmXD/SnVw/lW1cPxNAXT84L1w/klpcP7n4Wz9EuVw/CgBeP+iX
XD+kA1w/vjxcP4sCXT87w1w//OpbP2mwXD8a91w/bN9bP4vhXD+XY1w/SNRcP1bNXT9yNF4/
4BJbP1oNXD/volw/5z1cP1MoXD9GrFw/dk9cP0zAWz+X4ls/ibxcPyTvXD8ivVw/qBhdP/Jk
XT86Gl0/Nr5cP6mmXD/NAV0/NfxcP0STXD/VSVw/ziJcP0FkWz/naF0/4yNcPynOWz9hS10/
2gBcPxmhXT8+5l0/WNtcPz28XD/fpVw/UABdPw2BXD9IZV0/Z0hdPw4cXD+e210/kyRdP4YR
XT8Dalw/b3ldP2MrXT/85V0/Bx9dP5BaXD9rolw/yMtcP1vxXD/f2ls/fclcP2bUXD/7qVw/
YRpdPwvAWz+qvVw/s9xcPzDpXD/XLV0/zQBdP0LWXD97oFw/8RpdP4FwXD8gpl0/Y6xcP7yS
XD8euFw/aPVdPz+0XD91uVw/LxNcP3tTXT/cul0/LBteP5+OXD+OGF0/aulcP5/6XD8d0Vw/
trRdP1DuXD8OMl4/gLlePxWMXT+ahV0/LNpdPzMgXT83ll4/KTleP1EeXT8c2F0/rjJeP5N5
XT9AH10/XAddP3ZqXT9mQ1w/7VpeP1l/XD+8M10/SYZeP6R2XT9DsF0/iKVdP4hDXT+YRV0/
nwdfPxj+XT/i2lw/T0tdP5ljXD+sf10/qolcP3pjXT9eel0/p75dP6jwXT8J8V0/Sv1dPy37
Xj85Jl0/R7tdP1ufXD8uCV8/z9hdPxqWXT8wjl0/8MxcP3CjXT8wy10/SAVeP7NeXT90b14/
LNRcP5qaXj+BTF8/wyldP+FBXT/2GV8/T01eP7e9XT96wlw/SLFdP8zFXD+soF0/od1eP1NR
Xj/P0F4/rhBeP1HrXT9e2F0/Do5eP/jIXT9CdF0/3SVeP4nfXj/G610/P2xePx7aXT8B910/
u/peP/9KXj95910/IyRdP7RRXj9F5V0/ck9dP6DKXj+MYF0/Z+pcPweMXj8bHWA/7JdfP7z9
XT8Dbl4/WxlfP0p4XT9Ip14/HHRdP1VbXj/gW14/oqhePyaTXj8P/V0/Fu9eP1txXj9IB18/
sAhfPxkfXz9R+l0/ujZfP0xHXT8fVV0/fGleP6SOXT94cF4/</AssayYData></Step><Step><CommonData><SampleLocation>11</SampleLocation><SampleID></SampleID><SampleGroup></SampleGroup><SampleInfo></SampleInfo><SampleRow>D</SampleRow><SamplePlate>1</SamplePlate><WellType>REGENERATION</WellType><Concentration>-1</Concentration><ConcentrationUnits>µg/ml</ConcentrationUnits><MolarConcentration>-1</MolarConcentration><MolarConcUnits>nM</MolarConcUnits><MolecularWeight>-1</MolecularWeight><Temperature>28</Temperature><StartTime>5909094</StartTime><AssayTime>5</AssayTime></CommonData><FlowRate>1000</FlowRate><StepType>KREGENERATION</StepType><StepName>Regeneration</StepName><StepStatus>OK</StepStatus><ActualTime>5.00005</ActualTime><CycleTime>0.2</CycleTime><AssayXData Points="25">6V8GRRhjBkVLZgZFf2kGRbJsBkXlbwZFHHMGRUt2BkWDeQZFsnwGRel/BkUcgwZFT4YGRX+J
BkW2jAZF5Y8GRRiTBkVPlgZFg5kGRbKcBkX9nwZFHKMGRU+mBkWHqQZFtqwGRQ==</AssayXData><AssayYData Points="25">uEcdwKTeLsDdfjfA/As+wMD8QsD/0kbAiGNKwHXwTMBCm0/Aac1RwN5vU8CYAlXA6MFWwCcU
WMBTn1nA8L1awDzvW8ANz1zAFvpdwBoMX8BUpl/AObxgwO5wYcAcLGLAMXFiwA==</AssayYData></Step><Step><CommonData><SampleLocation>12</SampleLocation><SampleID></SampleID><SampleGroup></SampleGroup><SampleInfo></SampleInfo><SampleRow>D</SampleRow><SamplePlate>1</SamplePlate><WellType>NEUTRALIZATION</WellType><Concentration>-1</Concentration><ConcentrationUnits>µg/ml</ConcentrationUnits><MolarConcentration>-1</MolarConcentration><MolarConcUnits>nM</MolarConcUnits><MolecularWeight>-1</MolecularWeight><Temperature>28</Temperature><StartTime>5925366</StartTime><AssayTime>5</AssayTime></CommonData><FlowRate>1000</FlowRate><StepType>KREGENERATION</StepType><StepName>Regeneration</StepName><StepStatus>OK</StepStatus><ActualTime>4.99907</ActualTime><CycleTime>0.2</CycleTime><AssayXData Points="25">6a8GRRizBkVLtgZFk7kGRba8BkXpvwZFGMMGRUvGBkV/yQZFsswGReXPBkUc0wZFT9YGRX/Z
BkWy3AZF6d8GRRjjBkVP5gZFf+kGRbLsBkXl7wZFHPMGRUv2BkV/+QZFsvwGRQ==</AssayXData><AssayYData Points="25">z6/SPsbm2j4qL+8+oiz5PpcHAz9FAwg/mSkNPyx1ED/o2BE/qW0UPzF8Fz8k0Bk/ufIaPxu8
HT+kvh8/+WYgPzXsIj8djCM/S7wkPwYyJT+tdCc/NHIoP6eGKT++5Sk/pCYrPw==</AssayYData></Step><Step><CommonData><SampleLocation>11</SampleLocation><SampleID></SampleID><SampleGroup></SampleGroup><SampleInfo></SampleInfo><SampleRow>D</SampleRow><SamplePlate>1</SamplePlate><WellType>REGENERATION</WellType><Concentration>-1</Concentration><ConcentrationUnits>µg/ml</ConcentrationUnits><MolarConcentration>-1</MolarConcentration><MolarConcUnits>nM</MolarConcUnits><MolecularWeight>-1</MolecularWeight><Temperature>28</Temperature><StartTime>5941456</StartTime><AssayTime>5</AssayTime></CommonData><FlowRate>1000</FlowRate><StepType>KREGENERATION</StepType><StepName>Regeneration</StepName><StepStatus>OK</StepStatus><ActualTime>4.99907</ActualTime><CycleTime>0.2</CycleTime><AssayXData Points="25">5f8GRRgDB0VLBgdFfwkHRa4MB0UKEAdFGBMHRUcWB0V7GQdFrhwHReUfB0UYIwdFSyYHRX8p
B0WuLAdF4S8HRRgzB0VHNgdFezkHRa48B0XlPwdFGEMHRUdGB0V7SQdFrkwHRQ==</AssayXData><AssayYData Points="25">Jzo7wJ7bTMCNZVLAax5WwGi4WMBDN1vAkWZcwOoNXsC4Jl/AgyNgwKM8YcA7FmLA7S5jwLjY
Y8BM4mTAZfRkwD24ZcAbTmbAZiFnwEl2Z8Biz2fAlXpowD/faMByWmnA4FtpwA==</AssayYData></Step><Step><CommonData><SampleLocation>12</SampleLocation><SampleID></SampleID><SampleGroup></SampleGroup><SampleInfo></SampleInfo><SampleRow>D</SampleRow><SamplePlate>1</SamplePlate><WellType>NEUTRALIZATION</WellType><Concentration>-1</Concentration><ConcentrationUnits>µg/ml</ConcentrationUnits><MolarConcentration>-1</MolarConcentration><MolarConcUnits>nM</MolarConcUnits><MolecularWeight>-1</MolecularWeight><Temperature>28</Temperature><StartTime>5957549</StartTime><AssayTime>5</AssayTime></CommonData><FlowRate>1000</FlowRate><StepType>KREGENERATION</StepType><StepName>Regeneration</StepName><StepStatus>OK</StepStatus><ActualTime>5.00005</ActualTime><CycleTime>0.2</CycleTime><AssayXData Points="25">4U8HRRRTB0VLVgdFe1kHRa5cB0XhXwdFFGMHRUdmB0V7aQdF02wHReFvB0UUcwdFR3YHRXt5
B0WufAdF4X8HRRSDB0VHhgdFe4kHRa6MB0XhjwdFFJMHRUeWB0V7mQdFrpwHRQ==</AssayXData><AssayYData Points="25">zMztPiBP8z75mAE/6E0JP82fDz+ZGxU/UEIYP6AyHD/yOx8/ZbUhPz9DJD/cgCY/puwpP1+9
Kj//Ziw/QeMtP8JlLz+YUzE/wscyP7BDND8SSzQ/w0Y2P9SqNz/Z7zg/Q944Pw==</AssayYData></Step><Step><CommonData><SampleLocation>11</SampleLocation><SampleID></SampleID><SampleGroup></SampleGroup><SampleInfo></SampleInfo><SampleRow>D</SampleRow><SamplePlate>1</SamplePlate><WellType>REGENERATION</WellType><Concentration>-1</Concentration><ConcentrationUnits>µg/ml</ConcentrationUnits><MolarConcentration>-1</MolarConcentration><MolarConcUnits>nM</MolarConcUnits><MolecularWeight>-1</MolecularWeight><Temperature>28</Temperature><StartTime>5973662</StartTime><AssayTime>5</AssayTime></CommonData><FlowRate>1000</FlowRate><StepType>KREGENERATION</StepType><StepName>Regeneration</StepName><StepStatus>OK</StepStatus><ActualTime>4.99907</ActualTime><CycleTime>0.2</CycleTime><AssayXData Points="25">4Z8HRRSjB0VHpgdFe6kHRa6sB0XhrwdFFLMHRUO2B0V3uQdFqrwHRd2/B0UUwwdFR8YHRXvJ
B0WqzAdF3c8HRRTTB0VD1gdFd9kHRa7cB0Xh3wdFPeMHRUfmB0V76QdFquwHRQ==</AssayXData><AssayYData Points="25">M2RAwGtQTsBVpVPAsrxWwAhBWcAsBVvAVIdcwFTlXcBqEV/ApfFfwKjYYMBpqGHAaINiwO0r
Y8Di8mPAaFtkwJ/hZMBrj2XA1JNlwPMQZsCbjmbAKT9nwICOZ8CHxWfAKhpowA==</AssayYData></Step><Step><CommonData><SampleLocation>12</SampleLocation><SampleID></SampleID><SampleGroup></SampleGroup><SampleInfo></SampleInfo><SampleRow>D</SampleRow><SamplePlate>1</SamplePlate><WellType>NEUTRALIZATION</WellType><Concentration>-1</Concentration><ConcentrationUnits>µg/ml</ConcentrationUnits><MolarConcentration>-1</MolarConcentration><MolarConcUnits>nM</MolarConcUnits><MolecularWeight>-1</MolecularWeight><Temperature>28</Temperature><StartTime>5989888</StartTime><AssayTime>5</AssayTime></CommonData><FlowRate>1000</FlowRate><StepType>KREGENERATION</StepType><StepName>Regeneration</StepName><StepStatus>OK</StepStatus><ActualTime>5.00005</ActualTime><CycleTime>0.2</CycleTime><AssayXData Points="25">3e8HRQzzB0U/9gdFc/kHRab8B0XZ/wdFDAMIRUcGCEV3CQhFpgwIRd0PCEUUEwhFQxYIRXcZ
CEWqHAhFAiAIRRAjCEU/JghFdykIRaYsCEXZLwhFDDMIRT82CEVzOQhFqjwIRQ==</AssayXData><AssayYData Points="25">LiUJP/1qDT9uMBU/DfYcP0iFIj/9nyc/sO8sPw7ALz8nsjI/cy82P5JbNz+YPzs/o1g7P8FZ
Pj8/CkE/8M1BP09JRD/HCEU/kCJGP8CARz+1jUk/NYxKP+vdSz9FbEw/p7dNPw==</AssayYData></Step><Step><CommonData><SampleLocation>1</SampleLocation><SampleID></SampleID><SampleGroup></SampleGroup><SampleInfo></SampleInfo><SampleRow>D</SampleRow><SamplePlate>1</SamplePlate><WellType>BUFFER</WellType><Concentration>-1</Concentration><ConcentrationUnits>µg/ml</ConcentrationUnits><MolarConcentration>-1</MolarConcentration><MolarConcUnits>nM</MolarConcUnits><MolecularWeight>-1</MolecularWeight><Temperature>28</Temperature><StartTime>6004648</StartTime><AssayTime>30</AssayTime></CommonData><FlowRate>1000</FlowRate><StepType>BASELINE</StepType><StepName>Baseline</StepName><StepStatus>OK</StepStatus><ActualTime>30</ActualTime><CycleTime>0.2</CycleTime><AssayXData Points="150">3T8IRQxDCEU/RghFc0kIRaZMCEXZTwhFDFMIRT9WCEVzWQhFplwIRelfCEUQYwhFR2YIRXdp
CEWybAhF2W8IRQxzCEU/dghFm3kIRap8CEXdfwhFDIMIRUOGCEV3iQhFqowIRd2PCEUQkwhF
lZYIRXeZCEWqnAhF3Z8IRRCjCEVDpghFd6kIRaqsCEXdrwhFELMIRUO2CEWbuQhFqrwIRd2/
CEUQwwhFQ8YIRXvJCEWqzAhF3c8IRRDTCEVD1ghFc9kIRarcCEXd3whFEOMIRUPmCEV36QhF
quwIRd3vCEUM8whFQ/YIRXf5CEWq/AhF3f8IRRADCUU/BglFdwkJRaoMCUXdDwlFGBMJRUMW
CUV3GQlFqhwJRd0fCUUMIwlFPyYJRXMpCUWmLAlF2S8JRRAzCUVDNglFdzkJRao8CUXZPwlF
EEMJRT9GCUWDSQlFqkwJRd1PCUUQUwlFP1YJRXdZCUWqXAlF3V8JRRBjCUVDZglFc2kJRaZs
CUXdbwlFEHMJRUN2CUVzeQlFqnwJRd1/CUU1gwlFP4YJRXOJCUWmjAlF2Y8JRRCTCUU/lglF
c5kJRaqcCUXZnwlFEKMJRT+mCUV3qQlFpqwJRd2vCUUMswlFP7YJRdW5CUWmvAlF3b8JRRDD
CUVDxglFc8kJRarMCUXZzwlFDNMJRUPWCUV32QlFqtwJRdnfCUUM4wlFP+YJRXPpCUWm7AlF
3e8JRQzzCUU/9glFc/kJRar8CUXZ/wlFDAMKRT8GCkVzCQpFywwKRdkPCkUQEwpFPxYKRXcZ
CkWqHApF</AssayXData><AssayYData Points="150">dv5VP7izVT8En1U/xElWP6mYVj+x3Vc/8fpYP3/4WD90FFo/bodZP0ezWj+kl1k/17BZPxHi
Wj+dCVw/tKVbP3ahXD8fZlw/p1FdP7NbXT/vS10/50FdP01uXj+i+F0/MS9fP6YOXj9I3V0/
eVZePzjvXz+Ii14/bcVfP7oqYD+7MGA/TdtgPxeGYD81GmA/TjBhPyq2YT9ismE/MfxiP6Bs
YT8h8WE/5OFhPyzqYj9EKGM/3Y5jP1wVYz9zUWQ/mmxjPzHsZD9t22Q/0VxlP7dNYz80L2Q/
/ttkP3NOZD9Xr2Q/DIRkPyNEZj8i3WU/E7JlP6xjZj9tXmU/wLRnP4LHZj/WWmY/NcNnP5UG
Zj8eaGY/eHtnP8RlZz/aNGc/mKVnP7tyZz8poWg/yntoP4KLaD9p3Wg/QHlpP66SaD+4zGg/
cStpP1oiaT+3xWk/QFlpP4wUaT9R4Gk/3iFqPy7Faj/KaGs/JGZpPzrnaj/rlmo/zG5pP64H
aj8Z2Go/PIRrP8Kzaz8as2s/bvJqP7vtaz/1CG0/KeJrP8wAbT+Vh2w/RHlsP17zaz8ELWw/
qn5sP1otbj/Y32w/0r9tP/aybD/hLGw/f4NsP6yVbT+wZG0/D1VuP5aubj+GHG4/52VuP0Rr
bj/AZW0/vNdtP8Xsbj++bm8/4y9vP3K5bz94d28/vOJuP6bXbj+9624/xLhuP2rlbz9haG8/
t+1uP9dybj/zN28/3DBwPxiTbz8u4G8/VTBwPzbSbz+7m28/IqdwPx4YcT+eR28/j/dwP+Vt
cT+VR3E/</AssayYData></Step><Step><CommonData><SampleLocation>1</SampleLocation><SampleID></SampleID><SampleGroup></SampleGroup><SampleInfo></SampleInfo><SampleRow>D</SampleRow><SamplePlate>1</SamplePlate><WellType>BUFFER</WellType><Concentration>-1</Concentration><ConcentrationUnits>µg/ml</ConcentrationUnits><MolarConcentration>-1</MolarConcentration><MolarConcUnits>nM</MolarConcUnits><MolecularWeight>-1</MolecularWeight><Temperature>28</Temperature><StartTime>6035697</StartTime><AssayTime>80</AssayTime></CommonData><FlowRate>1000</FlowRate><StepType>LOADING</StepType><StepName>Loading</StepName><StepStatus>OK</StepStatus><ActualTime>80</ActualTime><CycleTime>0.2</CycleTime><AssayXData Points="400">3R8KRRgjCkU/JgpFdykKRaYsCkXdLwpFEDMKRT82CkV3OQpFqjwKRd0/CkUQQwpFQ0YKRXdJ
CkWqTApF3U8KRRBTCkVDVgpFd1kKRapcCkXdXwpFEGMKRUNmCkV3aQpFqmwKRd1vCkUQcwpF
Q3YKRXN5CkW+fApF3X8KRRCDCkVDhgpFd4kKRaqMCkXdjwpFEJMKRUOWCkV3mQpFqpwKRd2f
CkUQowpFP6YKRXepCkWqrApF3a8KRRCzCkU/tgpFd7kKRaq8CkXdvwpFMcMKRUPGCkV3yQpF
pswKRdnPCkUQ0wpFQ9YKRXfZCkWq3ApF3d8KRRDjCkVD5gpFd+kKRarsCkXZ7wpFDPMKRT/2
CkV/+QpFqvwKRdn/CkUMAwtFQwYLRXcJC0WmDAtF3Q8LRRATC0VDFgtFdxkLRaYcC0XZHwtF
ECMLRUMmC0VzKQtFqiwLReUvC0UQMwtFQzYLRXc5C0WmPAtF3T8LRRBDC0VDRgtFd0kLRaZM
C0XZTwtFDFMLRUNWC0V3WQtFqlwLRd1fC0UQYwtFQ2YLRXdpC0WmbAtF3W8LRRBzC0VDdgtF
d3kLRaZ8C0XZfwtFEIMLRT+GC0VziQtFpowLRdmPC0UMkwtFP5YLRXOZC0WqnAtF2Z8LRQyj
C0U/pgtFc6kLRaasC0XZrwtFELMLRUO2C0VzuQtFrrwLRdm/C0UMwwtFP8YLRXfJC0WmzAtF
2c8LRQzTC0U/1gtFc9kLRabcC0Xd3wtFDOMLRT/mC0Vz6QtFpuwLRdnvC0UQ8wtFP/YLRXf5
C0Wm/AtF3f8LRQwDDEU/BgxFcwkMRaYMDEXdDwxFEBMMRT8WDEV3GQxFphwMRdkfDEUQIwxF
PyYMRXspDEWuLAxF3S8MRQwzDEVDNgxFcjkMRaY8DEXdPwxFEEMMRT9GDEVySQxFqkwMRd1P
DEUQUwxFQ1YMRXdZDEWqXAxF3V8MRSVjDEVDZgxFd2kMRapsDEXhbwxFEHMMRUN2DEV7eQxF
qnwMRd1/DEUMgwxFQ4YMRXeJDEWqjAxF3Y8MRRCTDEU/lgxFl5kMRaqcDEXdnwxFDKMMRUym
DEVyqQxFqqwMRd2vDEUQswxFSLYMRXe5DEWqvAxF3b8MRRDDDEVDxgxFcskMRarMDEUC0AxF
DNMMRUPWDEV32QxFqtwMRd3fDEUQ4wxFP+YMRXfpDEWq7AxF3e8MRRDzDEU/9gxFd/kMRar8
DEXZ/wxFFAMNRUMGDUV3CQ1FqgwNRd0PDUUMEw1FQxYNRXcZDUWmHA1F2R8NRRAjDUVDJg1F
cikNRaosDUXZLw1FEDMNRUM2DUV3OQ1FpjwNRd0/DUUMQw1FP0YNRXJJDUWmTA1F3U8NRQxT
DUVDVg1Fd1kNRapcDUXZXw1FEGMNRUNmDUV/aQ1FqmwNRdlvDUUMcw1FP3YNRXd5DUWqfA1F
3X8NRQyDDUU/hg1FcokNRaaMDUXdjw1FFJMNRT+WDUVymQ1FppwNRdmfDUVBow1FQ6YNRXKp
DUWqrA1F2a8NRQyzDUU/tg1Fd7kNRaa8DUXdvw1FDMMNRUPGDUV3yQ1FpswNRdnPDUUQ0w1F
P9YNRXLZDUWm3A1F2d8NRRDjDUVM5g1Fd+kNRarsDUXZ7w1FGPMNRT/2DUVy+Q1FpvwNRdn/
DUUMAw5FPwYORXIJDkWmDA5F2Q8ORQwTDkU/Fg5FchkORbIcDkXZHw5FECMORT8mDkVyKQ5F
riwORdkvDkUMMw5FPzYORXI5DkWqPA5F2T8ORQxDDkVDRg5Fd0kORapMDkXZTw5FDFMORT9W
DkV3WQ5FqlwORd1fDkUQYw5FQ2YORXdpDkWqbA5F3W8ORRBzDkVDdg5Fd3kORap8DkXdfw5F
EIMORUOGDkV3iQ5Fy4wORd2PDkUQkw5FQ5YORXuZDkWqnA5F3Z8ORRCjDkVDpg5FuKkORaqs
DkXdrw5FELMORUO2DkV3uQ5FqrwORd2/DkUQww5FQ8YORXLJDkWqzA5F3c8ORRDTDkVD1g5F
d9kORarcDkXZ3w5FEOMORUPmDkV36Q5FquwORd3vDkUQ8w5FQ/YORXf5DkWq/A5F3f8ORRAD
D0VUBg9FiwkPRaoMD0XdDw9FDBMPRUMWD0VyGQ9FqhwPRQ==</AssayXData><AssayYData Points="400">WEdwP/B5cT9xxG8/5jBxP61dcj8Z/nE/VDpyP/9Hcj8863E/LkNyP1lDcj8RQHI/fDVxPxAn
cj9RMnI/5W1yP9cqcj9vrHI/VBNyP+GNcj8FYHI/CR9zP+xecz+fbXM/a8hyP0QUcz8ed3M/
RzRzP8Sycz/xHnQ/KmVzP2FAcz+4kHM/kUR0P1Hjcz8P4XI/sv5zP2a8cz/SzXM/J2xzP5rU
dD9syXQ/Ew51PyuhdD/R/XQ/cfV0P/c0dT81cXQ/AhB1Px6DdT9I73Q/fZx0P9Yndj8OKXU/
mcJ0P2nJdD/TnHU/onN1P35Cdj8wK3Y/vQl1P3TgdT/h6nM/Im92PwfNdT+kgnY/ifN1P7qN
dT+8P3Y/0aR1P7tidj8nFnc/c352P7iudT8MnnY/UK12P746dj/rCXY/20Z3P5yydj9LF3c/
uxB2P4ebdz+OIHc/FLh4P3sxdz+QC3c/lPh2P6jIdz+pJ3g/Jgp4P4Dgdz864HY/5Tt4P3Qc
dz8Wlng/DGl3Pz/jdz+HtXg/olZ4Pwmydz+fMHc/3014Pwuldz8lyHg/wHJ4PxgfeD8sGXg/
ngR5P2BVeT+vG3g/EdN4P6dBeT+bd3g/Fct4Pyv5dz/1K3g/E4N5P9EWeT+eA3k/VHV5P4iq
eD/iL3k/w2l5P61KeT+ecHk/wXB4PyS4eT9Ofnk/24F6P7vUeT9+2nk/nGJ5P0gnej+gHHo/
bl16P77ueT9XO3s/jRp6P/1Fez8Hj3o/22l6P4p/ez/Vtno/6mB6P7jiej9gU3s/ATN7P7TZ
ej+iTXs/0816PxIHez8ld3s/YhZ7P0LJez8cgns/fkN7P9v2ez/SZHs/qwx7P0Gyez8HYns/
nFR8P9Q5ez8Op3s/8z18P+GRez/lRXs/UGt7PzAUfD/1aHw/okB7P4ZgfD9ky3s/CPh7P/AE
fT9v1Ho/T2d9P2oKej+V/3w/BNl7Pwa4fD+9d3w/U4V9P4xCfT8ik3w/H6d9P0+YfD9ToXw/
RM98P2BVfT8Shn0/VgV9P7/LfD/44Xw/zDd9P2iNfT/Skn0/krx9P98RfT9A+3w/IKx9P+TD
fT/DSH4/gPZ9PyQrfT+mOn4/+2t+Pz0JfT+IHH4/p01+P6qHfT9k5X0/mzh+P2NNfT9BZ30/
PLl9P9O4fT8+On4/SHt+P/+afj/qNX0/a2x/PxWofj8q1X0/rLp9Pyktfz/L230/QR5/P+ZM
fj8FEn8/ZkR/P37Tfj/SvX8/XIN/PyAHfj9EPH8/JZl+P5YKgD/eWX8/Gkx/PwHafz/N/X4/
kId+P9DcfT+HCoA/3S1/P9y3fz8QPn8/KCiAP+s6gD9ugn8/TRt/PyBXgD8PlH8/Vwd+P3J+
fz9EZX8/DDB/P8QTgD9ecX8/MJd/P6byfz8FbX8/PDh/P17Mfz9yE4A/MA+AP5QggD/G934/
I1iAPzeMgD/olYA/ut5/P0tcgD+KA4A/h1SAPzbCgD/2jYA/BwKAP6OVgD+tlIA/2D6AP6UM
gD9iQIA/FkqAP7rEgD9iioA/VDyAP0YtgD/1yoA/rJWAP2yHgD/nF4E/ZFWAP1FKgT+S54A/
KsGAPxfdgD8SwIA/K9SAPzgjgT+jw4A/ky2BP4y2gD8LtYA/y7GAP6XwgD+r34A/zweBP7Qd
gT9wGYE/aBGBP5hugD9amoA/W0GAP3AOgT9o/oA/sz2BPxY0gT/HAIE/T4CAP2begD/DR4E/
sjaBP6yngD8G9oA/A8uAP9VsgT/GRYE/mDGBPzwTgT+mCoE/JGeBP9SMgT/SYoE/mpqBP6Vn
gT/ETIE/LIqBP+pzgT+wKII/uoeBPybugT8WyIE/eW6BP40+gT8fmoE/uriBPzfwgT8quoE/
erqBPx2BgT8akYE/wlWBP4QUgj947IE/C5OBPyTYgT/3sYE/nZqBP5Ebgj9RNYE/zXqBP4jz
gT/I0IE/d7eBPydwgT81x4E/n0WCP67VgT/JS4E/1OyBPzpQgj/jyIE/qxaCP+Esgj8hqYE/
BLeBP/5kgj9au4E/LROCP5Z6gj8pToI/f+2BP6TegT/s9oE/0UmCP+CFgT9ymII/Mm+CP4Uw
gj92moI/+eeBP7sngj9lC4I/oQyDP/SBgj+vLII/l36CPw==</AssayYData></Step><Step><CommonData><SampleLocation>1</SampleLocation><SampleID></SampleID><SampleGroup></SampleGroup><SampleInfo></SampleInfo><SampleRow>D</SampleRow><SamplePlate>1</SamplePlate><WellType>BUFFER</WellType><Concentration>-1</Concentration><ConcentrationUnits>µg/ml</ConcentrationUnits><MolarConcentration>-1</MolarConcentration><MolarConcUnits>nM</MolarConcUnits><MolecularWeight>-1</MolecularWeight><Temperature>28</Temperature><StartTime>6116712</StartTime><AssayTime>30</AssayTime></CommonData><FlowRate>1000</FlowRate><StepType>BASELINE</StepType><StepName>Baseline</StepName><StepStatus>OK</StepStatus><ActualTime>30</ActualTime><CycleTime>0.2</CycleTime><AssayXData Points="150">3R8PRRAjD0U/Jg9FdykPRaYsD0XdLw9FDDMPRT82D0V3OQ9FqjwPRd0/D0UMQw9FQ0YPRXdJ
D0WuTA9F2U8PRQxTD0U/Vg9Fd1kPRapcD0XdXw9FEGMPRUNmD0V3aQ9FpmwPRd1vD0UQcw9F
P3YPRXN5D0WqfA9F2X8PRRCDD0VYhg9Fc4kPRaaMD0Xdjw9FDJMPRT+WD0V3mQ9FppwPRd2f
D0UQow9FP6YPRXepD0WmrA9FN7APRRCzD0VDtg9Fc7kPRbq8D0XZvw9FDMMPRT/GD0VzyQ9F
18wPRdnPD0UQ0w9FP9YPRbDZD0Wm3A9F3d8PRQzjD0U/5g9Fd+kPRarsD0XZ7w9FEPMPRT/2
D0V3+Q9FpvwPRdn/D0UlAxBFPwYQRXMJEEWmDBBF2Q8QRQwTEEU/FhBFcxkQRaYcEEXZHxBF
ECMQRT8mEEV3KRBFpiwQRdkvEEUMMxBFPzYQRX85EEWmPBBF3T8QRQxDEEVHRhBFR0oQRctM
EEXZTxBFEFMQRUNWEEVzWRBFqlwQRdlfEEUMYxBFQ2YQRXNpEEWmbBBF3W8QRRBzEEU/dhBF
d3kQRaZ8EEXdfxBFEIMQRUOGEEV3iRBFrowQRd2PEEUQkxBFQ5YQRXeZEEWqnBBF3Z8QRRCj
EEVDphBFd6kQRaqsEEXdrxBFELMQRUO2EEV3uRBFqrwQRd2/EEUQwxBFQ8YQRXfJEEWqzBBF
2c8QRY/TEEVD1hBFd9kQRarcEEXZ3xBFEOMQRT/mEEV36RBFquwQRd3vEEUQ8xBFQ/YQRXf5
EEWq/BBF</AssayXData><AssayYData Points="150">IXCCP6Eegz9enYI/cjeCP73tgT/kmoI/sq6CP4T9gj9dZ4I/hT+CP5R3gj/wdoI/MK2CP+yh
gj9JPoM/DROCP2yKgj/0J4I/cbSCP8eHgj+pn4I/kg2CP2Hjgj8d6II/qOCCP+jSgj+ev4I/
1e2CPwXPgj+PrII/xX6CP6XYgj/byII/CGuDPzbggj9i4YI/BVqDP64qgz87PYM/SgaDP1sS
gz/9xYI/D/CCP8Kqgj8AV4M/vYODP8vMgz9w4YI/4x6DP0Ncgz++MoM/0FuDPwXagz/5voM/
/qyDP/7tgj+seYM/ddqCP5psgz+sL4M/H4yDP5lcgz9O44M/K1qDP7Jsgz+pT4M/PCyDPzBX
gz9iJ4Q/MNeCP08ThD8mpYM/KmiDPzxmgz/dYYM/8S2EP+Ufgz+zeIQ/Y1mDPyTGgz/J+oM/
kRiEPxTNgz9Tf4M/fX2DP844gz9nxIM/w3mDP9IJhD+56oM/LNiDPyVlhD8EU4Q/zXCDP0V1
gz/gkoM/hpqEP9iZgz/KIoQ/BemDP20ZhD9wTYQ/W0+EP8y0gz9fLYQ//quDPxgehD+ZFoQ/
uGeEP+dRhD8YhoQ/yGuEP2cAhD+L/oM/lkWEPwXmhD9IkoQ/iTaEP8l1hD/YC4Q/NlaEP+h7
hD+8G4Q/Rm2EP6A4hD+wZIQ/cyWEP/lwhD/EQYU/RZeEP0tLhD/T2IQ/aNKEP3SnhD+Ro4Q/
cDqEP+D6gz8SdYQ/m9OEP/tjhD9Me4Q/6uKEPxNFhD/ujoQ/e/yDP8IrhT8RvoQ/9LaEP3qg
hD9onIQ/</AssayYData></Step><Step><CommonData><SampleLocation>10</SampleLocation><SampleID>QA013.765M.C1 gp120</SampleID><SampleGroup></SampleGroup><SampleInfo></SampleInfo><SampleRow>D</SampleRow><SamplePlate>1</SamplePlate><WellType>KSAMPLE</WellType><Concentration>-1</Concentration><ConcentrationUnits>µg/ml</ConcentrationUnits><MolarConcentration>62.5</MolarConcentration><MolarConcUnits>nM</MolarConcUnits><MolecularWeight>-1</MolecularWeight><Temperature>28</Temperature><StartTime>6155568</StartTime><AssayTime>180</AssayTime></CommonData><FlowRate>600</FlowRate><StepType>ASSOC</StepType><StepName>Association</StepName><StepStatus>OK</StepStatus><ActualTime>179.999</ActualTime><CycleTime>0.2</CycleTime><AssayXData Points="900">3f8QRRADEUVDBhFFdwkRRaoMEUXdDxFFEBMRRUMWEUV3GRFFqhwRRd0fEUUQIxFFQyYRRXcp
EUWqLBFF3S8RRRAzEUVDNhFFdzkRRao8EUXdPxFFDEMRRUNGEUV3SRFFqkwRRd1PEUUQUxFF
Q1YRRYtZEUWqXBFF2V8RRRBjEUVDZhFFsGkRRapsEUXdbxFFEHMRRUN2EUV3eRFFpnwRRd1/
EUUQgxFFP4YRRXOJEUWqjBFF3Y8RRQyTEUVDlhFFd5kRRaqcEUXdnxFFEKMRRT+mEUVzqRFF
pqwRRdmvEUUMsxFFP7YRRXe5EUWqvBFF2b8RRRDDEUVDxhFFc8kRRarMEUXZzxFFENMRRUPW
EUV32RFFptwRRdnfEUUM4xFFQ+YRRXPpEUWm7BFF3e8RRQzzEUU/9hFFd/kRRar8EUXZ/xFF
DAMSRUMGEkV3CRJFqgwSRd0PEkUMExJFQxYSRXcZEkWqHBJF2R8SRQwjEkVDJhJFcykSRaYs
EkXZLxJFDDMSRUM2EkVzORJFpjwSRd0/EkUMQxJFQ0YSRXdJEkWmTBJF3U8SRQxTEkU/VhJF
d1kSRaZcEkXZXxJFEGMSRT9mEkVzaRJFsmwSRd1vEkUQcxJFQ3YSRXd5EkWqfBJF2X8SRQyD
EkU/hhJFc4kSRaaMEkXZjxJFDJMSRT+WEkVzmRJFppwSRd2fEkUMoxJFP6YSRXOpEkX4rBJF
2a8SRQyzEkU/thJFc7kSRaa8EkXdvxJFDMMSRUPGEkVzyRJFqswSRd3PEkUM0xJFP9YSRXfZ
EkWq3BJF3d8SRQzjEkVD5hJFd+kSRarsEkXd7xJFEPMSRVT2EkV3+RJFqvwSRUMAE0UQAxNF
QwYTRXcJE0WqDBNF3Q8TRRATE0VDFhNFdxkTRaocE0XdHxNFECMTRUMmE0V3KRNFqiwTRd0v
E0UQMxNFQzYTRXc5E0WqPBNF3T8TRQxDE0VDRhNFd0kTRapME0XdTxNFEFMTRT9WE0V3WRNF
slwTRd1fE0UQYxNFQ2YTRXdpE0WmbBNF2W8TRRBzE0VDdhNFd3kTRaZ8E0XpfxNFEIMTRT+G
E0V3iRNFqowTRd2PE0UQkxNFQ5YTRXeZE0WqnBNF3Z8TRQyjE0VDphNFcqkTRaqsE0XdrxNF
DLMTRT+2E0V3uRNFqrwTRd2/E0UQwxNFQ8YTRXfJE0WqzBNF3c8TRQzTE0VD1hNFctkTRabc
E0XZ3xNFDOMTRT/mE0Vy6RNFquwTRdnvE0UM8xNFQ/YTRXL5E0Wq/BNF3f8TRQwDFEW2BhRF
cgkURaoMFEXZDxRFEBMURUMWFEVyGRRFphwURd0fFEUMIxRFPyYURXcpFEWmLBRF2S8URQwz
FEU/NhRFcjkURaY8FEXdPxRFDEMURT9GFEVySRRFAE0UReVPFEUMUxRFQ1YURXJZFEWmXBRF
3V8URQxjFEVDZhRFcmkURapsFEXZbxRFDHMURT92FEVyeRRFqnwURd1/FEUMgxRFP4YURXKJ
FEWmjBRFBpAURQyTFEU/lhRFcpkURaqcFEXZnxRFDKMURT+mFEVyqRRFpqwURdmvFEUMsxRF
P7YURXK5FEWmvBRF3b8URQzDFEU/xhRFcskURarMFEXdzxRFDNMURT/WFEV32RRFptwURd3f
FEUM4xRFQ+YURXfpFEWm7BRF3e8URQzzFEVD9hRFd/kURar8FEXd/xRFEAMVRUMGFUV7CRVF
qgwVRd0PFUUQExVFPxYVRXcZFUWqHBVF3R8VRRAjFUVDJhVFdykVRaosFUXdLxVFEDMVRUM2
FUV3ORVFqjwVRd0/FUUQQxVFQ0YVRXdJFUWqTBVF2U8VRQxTFUVDVhVFd1kVRapcFUXdXxVF
EGMVRUNmFUV3aRVFqmwVRd1vFUUMcxVFQ3YVRXd5FUWqfBVF3X8VRRCDFUU/hhVFd4kVRQCN
FUXdjxVFDJMVRUOWFUV3mRVFppwVRd2fFUUQoxVFP6YVRXepFUWqrBVF3a8VRRSzFUVDthVF
d7kVRaa8FUXdvxVFsMMVRUPGFUV3yRVFpswVRd3PFUUQ0xVFP9YVRXLZFUWm3BVF3d8VRRDj
FUVD5hVFd+kVRarsFUXd7xVFEPMVRUP2FUV3+RVFpvwVRd3/FUUMAxZFPwYWRXIJFkWqDBZF
2Q8WRRATFkVDFhZFdxkWRaYcFkXZHxZFECMWRT8mFkV3KRZFqiwWRd0vFkUQMxZFPzYWRXI5
FkWqPBZF3T8WRRBDFkU/RhZFckkWRaZMFkXdTxZFDFMWRUNWFkVyWRZFplwWRdlfFkUQYxZF
P2YWRXdpFkWmbBZF3W8WRQxzFkU/dhZFcnkWRap8FkXZfxZFEIMWRT+GFkVyiRZFqowWRd2P
FkUQkxZFQ5YWRXKZFkWmnBZF2Z8WRQyjFkVDphZFcqkWRaasFkXtrxZFELMWRT+2FkV3uRZF
prwWRd2/FkUMwxZFP8YWRXLJFkX4zBZF3c8WRQzTFkU/1hZFd9kWRabcFkXZ3xZFDOMWRT/m
FkV36RZFquwWRd3vFkUM8xZFQ/YWRXf5FkWq/BZF2f8WRRADF0VDBhdFdwkXRaoMF0XZDxdF
EBMXRUMWF0V3GRdFqhwXRd0fF0UQIxdFQyYXRXcpF0WqLBdF3S8XRRAzF0VDNhdFdzkXRao8
F0XdPxdFEEMXRT9GF0V3SRdFqkwXRd1PF0UQUxdFQ1YXRXdZF0WmXBdF3V8XRRBjF0VDZhdF
d2kXRapsF0XhbxdFEHMXRUN2F0VyeRdFqnwXRdl/F0UQgxdFQ4YXRXKJF0WqjBdF3Y8XRRCT
F0U/lhdFd5kXRaqcF0XdnxdFEKMXRUOmF0V3qRdFpqwXRdmvF0UQsxdFQ7YXRXK5F0WqvBdF
3b8XRQzDF0U/xhdFd8kXRarMF0XdzxdFENMXRUPWF0V72RdFqtwXRd3fF0UM4xdFP+YXRXLp
F0Wq7BdF3e8XRRDzF0VD9hdFcvkXRar8F0XZ/xdFDAMYRT8GGEVyCRhFqgwYRdkPGEUMExhF
PxYYRXIZGEWmHBhF3R8YRQwjGEVDJhhFdykYRaosGEXdLxhFDDMYRT82GEVyORhFqjwYRd0/
GEUMQxhFQ0YYRXdJGEWmTBhF2U8YRRBTGEU/VhhFclkYRaZcGEXZXxhFFGMYRUNmGEV3aRhF
pmwYRd1vGEUQcxhFQ3YYRXJ5GEWqfBhF3X8YRQyDGEU/hhhFcokYRaaMGEXZjxhFEJMYRT+W
GEVymRhFppwYRdmfGEVFoxhFP6YYRXepGEWmrBhF2a8YRQyzGEVDthhFcrkYRaa8GEXdvxhF
DMMYRT/GGEVyyRhFpswYRdnPGEUM0xhFP9YYRXLZGEWm3BhF2d8YRRDjGEU/5hhFcukYRabs
GEXZ7xhFEPMYRT/2GEV3+RhFpvwYRd3/GEUMAxlFQwYZRXsJGUWmDBlF2Q8ZRRATGUU/FhlF
exkZRaocGUXdHxlFECMZRUgmGUV3KRlFqiwZRd0vGUUQMxlFQzYZRXc5GUWqPBlF3T8ZRRBD
GUVDRhlFd0kZRaZMGUXdTxlFEFMZRUNWGUVyWRlFqlwZRd1fGUUQYxlFQ2YZRXdpGUWqbBlF
3W8ZRRBzGUVDdhlFd3kZRaZ8GUXdfxlFEIMZRUOGGUV3iRlFqowZRd2PGUUQkxlFQ5YZRXKZ
GUWqnBlF2Z8ZRRCjGUVDphlFd6kZRaasGUXZrxlFDLMZRUO2GUV3uRlFqrwZRd2/GUUQwxlF
Q8YZRXfJGUWmzBlF3c8ZRRDTGUVD1hlFd9kZRarcGUXd3xlFEOMZRUPmGUV36RlFpuwZRdnv
GUUM8xlFQ/YZRXf5GUWm/BlF2f8ZRQwDGkVDBhpFcgkaRaoMGkXZDxpFEBMaRUMWGkVyGRpF
phwaRdkfGkUMIxpFPyYaRXcpGkWmLBpF3S8aRQwzGkU/NhpFcjkaRaY8GkXZPxpFEEMaRUNG
GkVySRpFqkwaRd1PGkUQUxpFP1YaRXJZGkWqXBpF2V8aRRBjGkVDZhpFd2kaRaZsGkXdbxpF
EHMaRT92GkVyeRpFqnwaRd1/GkUMgxpFQ4YaRXKJGkWmjBpF3Y8aRQyTGkXClhpFcpkaRaqc
GkXZnxpFDKMaRT+mGkV3qRpFpqwaRdmvGkUMsxpFQ7YaRXK5GkWmvBpF2b8aRRDDGkU/xhpF
cskaRabMGkXdzxpFDNMaRT/WGkVy2RpFptwaRdnfGkUM4xpFP+YaRYvpGkWm7BpF2e8aRQzz
GkU/9hpFd/kaRa78GkXZ/xpFDAMbRUMGG0VyCRtFqgwbRd0PG0UMExtFQxYbRXcZG0WmHBtF
2R8bRQwjG0VDJhtFeykbRaYsG0XdLxtFNTMbRUM2G0V3ORtFqjwbRd0/G0UQQxtFQ0YbRXdJ
G0WqTBtF3U8bRRBTG0VDVhtFd1kbRapcG0XdXxtFEGMbRUNmG0V3aRtFqmwbRd1vG0UQcxtF
Q3YbRXd5G0WqfBtF3X8bRRCDG0VDhhtFd4kbRaqMG0XZjxtFEJMbRUOWG0V3mRtFqpwbRdmf
G0UQoxtFP6YbRXepG0WmrBtF3a8bRQyzG0VDthtFH7obRaq8G0XdvxtFEMMbRT/GG0V3yRtF
qswbRdnPG0UQ0xtFQ9YbRXfZG0Wq3BtF3d8bRRDjG0VD5htFd+kbRarsG0Xd7xtFEPMbRUP2
G0Vy+RtFqvwbRdn/G0UQAxxFQwYcRXcJHEWqDBxF2Q8cRQwTHEVDFhxFchkcRaocHEXZHxxF
ECMcRT8mHEVyKRxFpiwcRd0vHEUMMxxFPzYcRXc5HEWmPBxF</AssayXData><AssayYData Points="900">UuCCPzKCgj/CEYM/rRiDP7jZgj8/VII/oRuDP97agj+TiIM/CKCCP5Izgz9OW4M/P/KCP4t/
gj8ZPYM/W5uDP7+9gj9+OoM/3b6DPy6Qgz/jioM/46iDPycogz8BbYM/3YSDP0D2gz/vqoM/
jnGDP9pHgz+iTYM/VkqDP8A6gz+/XoM/Kz+DP3ecgz+g0oM/tSSDPx3Zgz/05YM/7jyEP6nH
gz91QIQ/Zv2DPy9Wgz/buIM/XOaDP5LMgz8qKIQ/6luDP7lEhD+G9oM/dDCEP2Swgz8t44M/
qKuDP4JKhD/s6oM/SE+EP4pTgz/+CIQ/8byDP3uvgz8JL4Q/Xe+DP8ytgz+y+4M/8EaEP1kp
hD9V1oM/ICeEP+RUhD8JAoQ/p1WEP6CWgz8cSoQ/D3OEPzqUhD98zYQ/dDOEP8eqhD+1bYQ/
UTuEPx2HhD/DYoQ/xPmDP9IthD9VYoQ/faOEP3inhD+/qoQ/4YeEPx7whD8TF4U/2paEPw0h
hD8h5YQ/dluEP1aJhD/BVYQ/4dWEP3sHhT8WIoQ/+6iEP6KFhD9mooQ/I2WEP6tihD8+nYQ/
f/OEPxWWhD+BgIQ/WY6EPxGahD8FXIQ/a5CEPxUmhT+T9oQ/uA2FP1GPhD+43IQ/PtCEP5F/
hD8amYQ/qrmEP6b2hD+b+IQ/AkCFP7pWhT9tBIU/YeuEP5yKhT+3roQ/InmEP0ughD+QwoQ/
2fGEP1juhD9kyYQ/qhKFP5ALhT/lP4U/uyWFP1ELhT8Y94Q/3liFPyTkhT9DBYU/ac2EP69Z
hT8NjoU/QnSFP4AXhT8mloU/8pyFP3lPhT+2bIU/jpiFP42hhT+hu4U/42qFP+t3hT8yzYU/
DLOFP7+RhT8dsoU/+zeGPzwihj8884U/MQ+FPziOhT/DaIU/RIuFP8YUhj9tn4U/brqFP6zm
hT/AIoY/iPGFP9Q/hj+6AoY/kg+GPxhBhj+3I4Y/bzSGP8PYhT8YDYU/iMaFPy8Thj8b14U/
xr+FP9kIhj/OtYU//DCGP9bdhT96ooY/tbiFPzGKhT9EKYY/9CaGP27DhT+zzIU/zrKFP1bh
hT96EoY/LlGGP5c0hj9uoYY//f6FP32XhT/eEYY/XAeGP3A9hj/sOIY/xOKFPw4Thj+h34U/
6AKGPzwzhj/IkYY/Db2GP/kLhj/fB4Y/V0SGP+hohj/fe4Y/DyOGPz17hj8kloY/p4+GP1J6
hj8//YU/rP+FP4Vhhj8dwYY/8KKGP+YBhz+Hf4Y/bLqGP91Yhj94YoY/M0OGP5Mshj/8b4Y/
tLqGP3E7hj/qkoY/rB+HP623hj+tQYY/WZqGPzjVhj8q9YU/96qGPz7Phj/VeoY/QIKGP/LF
hj+1UIc/K2iGP9/whT9uu4Y/57WGP5Akhz9PTYY/y/qGP+6qhj9dUoc/1teGP1kBhz9yxIY/
hqCGPxtghj9G7oY//OWGP0vjhj8kbIY/hu+GPxXchj9dwYY/ngOHP+D4hj/cPIc/LyKHP1dq
hz/134Y/Ur+GP0Uvhz/W5IY/LAGHPzT9hj9WHIc/EZSGP7Ddhj9z4YY/IcWGP0vnhj9CsYY/
6SqHP9GWhz9cN4g/5R6HPx6Zhz89rIc/3kWHP5cPhz9TsIc/GGiHPxbzhj/3K4c/z1aHP4mV
hz+4zYY/3cGHP+Gxhz9UXYc/jGiHP+f4hj9PaIc/7IaHP2Z9hz9/KIc/fROHP+Pzhz8L14c/
VtyGPwWahz/RgYc/SPeHP3Nihz+zAog/a7OHP/yLhz/LvYc/UnqHPxUyhz8Tq4c/r4OHP8Ks
hz/13Ic/SfmHP6Dfhz+L5Yc/LCiIPwURiD+HnIc/MOuGP/m1hz+F/Yc/g1+HPzqthz8vo4c/
DuyHPwt9hz/fjoc/NpOHP9yXhz+StYc/FAOIP0q/hz9fDYg/hSSIP0gQiD9Nx4c/PcWHPwF7
iD8VeIc/O5KHP5wNiD/GzYc/TRKIP9mJiD8eFYg/aWiHP9/Xhz/p6Yc/IsmHP+FEhz/g/Yc/
0AeIP3YQiD+CVog/qxyIP8wKiD/BQIg/awuIP7MgiD/w24c/mAyIP67whz+i1Ic/OHWIP2Z7
iD83t4c/HrmIPwIoiD+Cqoc/V6CHP+EBiD+ak4g/fPyHPzXOhz9GxYg/bTiIP+U7iD9eeog/
pO6HP22KiD95P4g/2daHP9Gzhz+5kog/htqHP480iD9oRIg/0GCIP+mDiD9ERog/i+qHP3Sl
iD/UVog/1LmHP5ZQiD9LDIg/BTSIP2nThz/o2Yc/ywmIP5dgiD/VLYg/V5yIP6uPiD/zl4g/
SiOIP/wriD+/Tog/n0CIP9vmiD/otYg/0zSJP2M2iD/yBog/FlGIPxXNiD8MSIg/QVSIPxyo
iD9+Yog/4BGJPxG6iD9+6Yg/hq2IP+NPiD+1kIg/geSIP8qyiD/m2Yg/N12IP75QiT9Qaog/
TgmJP4DbiD9gW4k/ZtaIP3w9iT+9vYg/tAWJP4fSiD/OkIg/TOaIPw2EiD/imYg/sVOIPywJ
iT9qsog/rReJP1hHiD8DTog/PueIP9j+iD9CXYk/0u+IP4hwiD9T0Ig/7OOIPwzXiD8UkIg/
tnGJP5nhiD8oQYk/4xiJPx+PiD/bA4k/RpeIPyOUiD9NM4k/s8GIP04DiT+/7og/fQSJPwle
iT+jHYk/rqCIP6xWiT/s4Ig/waOJPy0ZiT93Fok/gPGIP0fEiD8ZI4k/qF2JP1fyiD9YB4k/
UiyJPyUYiT/5XYk/McmIP/TciD+5yog/yX+JP/UeiT8evYg/NhSJP6psiT++dIk/wVKJP6uo
iT8Giok/RmKJPy/TiT/PeIk/s5KIP/qaiD/kxIg/IWSJPxvGiT+iZIk/xdmIPym6iT9F84k/
4IKJPyJkiT9yuIk/ScaJP6CoiT9X5og/4EaJP2M1iT/CpIk/cyiJP6t+iT9H/Ig/timKP6Q8
iT9cRIk/lAKKPwWYiT+amIk/RnSJP67MiT+IPIk/A5WJP8IdiT+eEoo/ZGWJPyeTiT/KzYk/
3kyJPzq2iT+4m4k/p3OJPyWBiT/Abok/tAeJPyZHiT/Z8Yk/acqJP1muiT+pPok/FQKKPwJo
iT/cn4k/c+OJP/lQiT9WJ4o/xsOJP0DTiT9BrYk/97aJP/BjiT/uKoo/a6+JP8mCiT+dr4k/
i6aJP7PNiT+O84k/0rqJPyrTiT/UyIk/ssCJP2CGij+NNYo/zEmJP4LgiT+mH4o/rMeJP75R
iT9zPIk/KdiJP7MJiT/s14k/fqWJP42LiT8/doo/OkiJPwIlij80U4o/a0mKP0fjiT/cvYk/
mvKKP1M8ij9qzok/MjqKP2zEiT9UNoo/5zWKP5XgiT9SCIo/GKmJP+jkiT+sqYk/N46JPwjg
iT/hA4o/RLGJPygjij/Y/Ik/mk2KP6exij/fIIo/WDCKPwBqij8YOIo/cXGKP1Q4ij9TKoo/
CTGKPzQYij8R4Ik/4eGKPx86ij9ksYo/6XaKPz0rij91VYo/96eKPxuZij8YxYo/HwaKP4hW
ij8JlIo/MD2KPweWij+6y4k/KiWKP1zciT+gmYk/ICaKP4/Nij+C4Yo/tgmKP5GGij8Am4o/
lM2KPzDxiT9vXIo/dVqKP/Sqij+InYo/gCWKP1S6ij/ow4o/5USKP4hQij8Qnoo/vbOKP629
iT+eEYo/AzOLP9/Cij/bXoo/dX+KP2jFij/SiYo/F1CKPzNLij8RCYo/IaOKPxDzij8Pf4o/
lZqKP4gsij/d/oo/MEWLP3eNij+f4ok/rO6KPwuNij/C64o/QRSLP+5zij+QBYs/qLGKP+Bs
ij8dIos/I7mKP6rOij9aVoo/9FeKPxCiij/Nxoo/o7SKP2e5ij/HrIo/ml2KPyAlij/mtIo/
sf6KP597ij9Ju4o/iLOKPwD1ij/zs4o/m7qKP6jPij/kf4o/3oOKP5Yyiz+MNYs/he2KP8xD
iz+bzoo/Nk+KP9ouij+e9Io/ccKKPwYUiz8vnoo/2EWKP9eOij+N6oo/YRyLP9uqij/Al4o/
Sv6KP85qiz/L0Yo/yP6JPyfQij9sDIs/8qmKP1p+ij9avoo/QQCLP622ij/GRos/OViLP+hw
iz+iQ4s/WraKPy7Mij9rGos/bnyKP/3Eij/C/Io/LhuLP1ssiz9c2oo/bv+KP3VFiz8Ix4o/
0zOLP84Tiz+LIIs/h66KP/dciz8K4oo/beGKPxDlij/nRYs/7vSKPynZij+7+Yo/8iWLPygW
iz+FUos/TDSLPxfaij9P6Yo/pwmLP3sfiz/wv4o/8GeLP1keiz+liIs/Xx6LP1tNiz8f6Ys/
NhSLP2Yqiz/gLYs/O2GLP+HIij/hIIs/xKyLPw5miz8pTIs/YO2KP4isiz/zA4s/SVGLP/ph
iz/8FYs/JoeLP29riz/pUos//amLP7c4iz9jZIs/0GuLP80GjD8z/Io/OIqLPwHOiz/hr4s/
ty2LP7RTiz93Oos/hGiLP5NWiz8E54o/4OeKP58Xiz9aTos/zm+LP2Jsiz8ii4s/VueLP0Y0
iz8emos/9KaLP9yhij+DiYs/YJuLP5M9iz94oos/cYGLP6GEiz+neos/dImLPxe4iz+mmYs/
QiSLP0Bqiz/CN4s/do+LP6umiz8dS4s/FhmMP+JAiz8iEIs/1kuLPwRkiz8Mqos/JXqLPyzP
iz96z4s/hNCLP/DTiz8Qr4s/V7iLP/eDiz+fcYs/Z6KLP1awiz9z+Ys/Pf+LPzvEiz8dc4s/
jMiLP3TJiz9Tmos/1aGLP6qiiz/f3Ys/TCyMP0BMiz/lsIs/</AssayYData></Step><Step><CommonData><SampleLocation>1</SampleLocation><SampleID></SampleID><SampleGroup></SampleGroup><SampleInfo></SampleInfo><SampleRow>D</SampleRow><SamplePlate>1</SamplePlate><WellType>BUFFER</WellType><Concentration>-1</Concentration><ConcentrationUnits>µg/ml</ConcentrationUnits><MolarConcentration>-1</MolarConcentration><MolarConcUnits>nM</MolarConcUnits><MolecularWeight>-1</MolecularWeight><Temperature>28</Temperature><StartTime>6344306</StartTime><AssayTime>180</AssayTime></CommonData><FlowRate>600</FlowRate><StepType>DISASSOC</StepType><StepName>Dissociation</StepName><StepStatus>OK</StepStatus><ActualTime>180</ActualTime><CycleTime>0.2</CycleTime><AssayXData Points="900">2T8cRQhDHEU/RhxFc0kcRaZMHEXVTxxFDFMcRT9WHEVzWRxFplwcRdlfHEUIYxxFP2YcRXNp
HEWmbBxF1W8cRQxzHEU/dhxFc3kcRaZ8HEXZfxxFVoMcRT+GHEVviRxFpowcRdmPHEUIkxxF
O5YcRXOZHEWmnBxF8p8cRQyjHEU/phxFe6kcRaasHEXZrxxFDLMcRTu2HEVvuRxForwcRdW/
HEUMwxxFP8YcRXPJHEWmzBxF2c8cRQzTHEU71hxFc9kcRaLcHEXZ3xxFEOMcRT/mHEVz6RxF
puwcRdXvHEUd8xxFP/YcRW/5HEWi/BxF1f8cRQgDHUU/Bh1FcwkdRaYMHUXZDx1FDBMdRTsW
HUVvGR1FohwdRdUfHUUIIx1FPyYdRXMpHUWiLB1F1S8dRQwzHUU7Nh1FbzkdRaI8HUXVPx1F
DEMdRTtGHUVzSR1FokwdRdVPHUUIUx1FP1YdRXNZHUWiXB1F2V8dRQhjHUU7Zh1Fb2kdRaZs
HUXVbx1FCHMdRTt2HUVveR1FonwdRdl/HUUIgx1FO4YdRW+JHUWijB1F2Y8dRQiTHUU7lh1F
b5kdRaKcHUXVnx1FCKMdRTumHUVvqR1FpqwdRdWvHUUMsx1FO7YdRW+5HUWivB1F1b8dRQzD
HUU7xh1Fb8kdRaLMHUXVzx1FDNMdRT/WHUVv2R1Fy9wdRdnfHUUM4x1FQ+YdRXPpHUX87B1F
1e8dRQjzHUU/9h1Fb/kdRab8HUXZ/x1FDAMeRT8GHkVzCR5FpgweRdkPHkUMEx5FUBYeRXMZ
HkWmHB5F2R8eRQwjHkU/Jh5FcykeRaYsHkXZLx5FDDMeRT82HkVzOR5FpjweRdk/HkUMQx5F
REYeRXNJHkW2TB5F2U8eRQxTHkU7Vh5Fc1keRa5cHkXZXx5FDGMeRWBmHkVuaR5FpmweRdlv
HkUIcx5FSHYeRXN5HkWmfB5F1X8eRQyDHkU/hh5Fc4keRaaMHkXZjx5FIZMeRT+WHkVzmR5F
ppweRd2fHkUMox5FP6YeRXOpHkXHrB5F2a8eRQizHkU7th5Fc7keRaK8HkXZvx5FCMMeRTvG
HkWDyR5FosweRdnPHkUM0x5FP9YeRW7ZHkWi3B5F2d8eRQzjHkU75h5FbukeRaLsHkX+7x5F
DPMeRTv2HkVu+R5FovweRd3/HkUMAx9FPwYfRXMJH0WiDB9F2Q8fRQgTH0U7Fh9FcxkfRaYc
H0XZHx9FCCMfRTsmH0VzKR9FoiwfRdkvH0UMMx9FOzYfRW45H0WiPB9F2T8fRQxDH0U7Rh9F
bkkfRaZMH0XZTx9FDFMfRVBWH0VuWR9FolwfRdVfH0UMYx9FO2YfRXNpH0WibB9F1W8fRQhz
H0U7dh9FbnkfRaJ8H0XZfx9FDIMfRTuGH0VziR9FoowfRdWPH0UIkx9FO5YfRW6ZH0WmnB9F
1Z8fRQijH0U7ph9FbqkfRaasH0XVrx9FCLMfRTu2H0VuuR9FprwfRdm/H0UIwx9FO8YfRW7J
H0WizB9F1c8fRQjTH0U/1h9Fc9kfRaLcH0XZ3x9FCOMfRTvmH0Vz6R9FouwfRdnvH0UI8x9F
O/YfRW75H0Wm/B9F1f8fRQgDIEU/BiBFgwkgRaIMIEXZDyBFDBMgRT8WIEVzGSBFphwgRdkf
IEUMIyBFPyYgRXMpIEWmLCBF2S8gRTEzIEU/NiBFczkgRaY8IEXtPyBFDEMgRT9GIEVzSSBF
pkwgRdlPIEUMUyBFP1YgRXNZIEWmXCBF2V8gRQxjIEU/ZiBFuGkgRaJsIEXZbyBFDHMgRT92
IEVzeSBFpnwgRdl/IEUMgyBFVIYgRXOJIEWmjCBF2Y8gRQiTIEU/liBFc5kgRaqcIEXVnyBF
DKMgRTumIEVzqSBFpqwgRdWvIEUMsyBFP7YgRW65IEWmvCBF2b8gRQjDIEU/xiBFc8kgRaLM
IEXZzyBFDNMgRT/WIEVz2SBFotwgRdnfIEUI4yBFO+YgRXPpIEWm7CBF2e8gRQjzIEU/9iBF
c/kgRab8IEXV/yBFhwMhRTsGIUVzCSFFpgwhRdkPIUUIEyFFOxYhRW4ZIUWmHCFF2R8hRQwj
IUU/JiFFcykhRaYsIUXZLyFFDDMhRTs2IUVuOSFFojwhRdU/IUUIQyFFO0YhRXNJIUWiTCFF
1U8hRQhTIUU/ViFFc1khRaZcIUXVXyFFCGMhRT9mIUVzaSFFpmwhRdVvIUUIcyFFP3YhRW55
IUWmfCFF1X8hRQiDIUU7hiFFbokhRc+MIUXVjyFFCJMhRTuWIUVumSFFopwhRdWfIUUIoyFF
O6YhRXOpIUWirCFF2a8hRQyzIUVMtiFFbrkhRaK8IUXZvyFFDMMhRUzGIUVuySFFpswhRdXP
IUUI0yFFO9YhRW7ZIUWi3CFF1d8hRQjjIUU/5iFFbukhRaLsIUXV7yFFDPMhRTv2IUVu+SFF
rvwhRdX/IUUMAyJFPwYiRW4JIkWiDCJF1Q8iRQwTIkU7FiJFbhkiRaYcIkXVHyJFCCMiRWgm
IkVzKSJFpiwiRdkvIkUMMyJFPzYiRXM5IkWmPCJF2T8iRQxDIkU/RiJFc0kiRaZMIkXZTyJF
DFMiRTtWIkVzWSJFplwiRdlfIkUMYyJFP2YiRXNpIkWmbCJF2W8iRQxzIkU/diJFc3kiRaZ8
IkXZfyJFDIMiRT+GIkVziSJFpowiRdWPIkUMkyJFP5YiRW6ZIkWmnCJF2Z8iRQyjIkU/piJF
c6kiRaasIkXZryJFDLMiRTu2IkVzuSJFprwiRdm/IkUYwyJFO8YiRW7JIkWizCJF1c8iRQzT
IkU/1iJFc9kiRabcIkXV3yJFCOMiRT/mIkVz6SJFouwiRdnvIkUI8yJFP/YiRW75IkWi/CJF
1f8iRQwDI0U/BiNFbgkjRaYMI0XZDyNFDBMjRT8WI0VzGSNFohwjRdkfI0UIIyNFOyYjRW4p
I0WiLCNF1S8jRQwzI0U7NiNFczkjRaY8I0XVPyNFCEMjRTtGI0VzSSNFpkwjRdVPI0UMUyNF
O1YjRXNZI0WmXCNF2V8jRQhjI0U7ZiNFbmkjRaJsI0XVbyNFFHMjRTt2I0VueSNFonwjRdl/
I0UIgyNFO4YjRXOJI0WijCNF1Y8jRQiTI0U7liNFbpkjRaKcI0XVnyNFCKMjRT+mI0V7qSNF
oqwjRdWvI0UIsyNFP7YjRXu5I0WmvCNF2b8jRQjDI0U7xiNFbskjRaLMI0XVzyNFCNMjRTvW
I0Vz2SNFptwjRdXfI0UI4yNFO+YjRXPpI0Wi7CNF4e8jRQjzI0U79iNFbvkjRaL8I0XV/yNF
TgMkRTsGJEVuCSRFpgwkRdkPJEUQEyRFOxYkRW4ZJEWiHCRF1R8kRRAjJEU/JiRFpCkkRaYs
JEXZLyRFDDMkRTs2JEVzOSRFpjwkRdk/JEUMQyRFP0YkRXNJJEWmTCRF2U8kRQxTJEU/ViRF
c1kkRaZcJEXZXyRFDGMkRT9mJEVzaSRFpmwkRdlvJEUMcyRFP3YkRXN5JEWmfCRF1X8kRQyD
JEU/hiRFc4kkRaaMJEXZjyRFDJMkRUSWJEVzmSRFopwkRdmfJEUMoyRFP6YkRXOpJEWmrCRF
2a8kRQyzJEU/tiRFc7kkRaa8JEXZvyRFDMMkRUjGJEVzySRFpswkRdnPJEUI0yRFO9YkRXPZ
JEWi3CRF2d8kRQjjJEU75iRFbukkRaLsJEXZ7yRFDPMkRTv2JEVz+SRFpvwkRdn/JEUMAyVF
OwYlRW4JJUWmDCVF2Q8lRQwTJUU/FiVFcxklRaYcJUXlHyVFOSMlRT8mJUVzKSVFpiwlRdUv
JUUIMyVFOzYlRXM5JUWmPCVF1T8lRYdDJUVERiVFc0klRaZMJUXVTyVFDFMlRT9WJUVzWSVF
olwlRdVfJUUIYyVFP2YlRXNpJUWibCVF2W8lRQxzJUU7diVFbnklRaZ8JUXVfyVFCIMlRT+G
JUVuiSVFpowlRdWPJUUIkyVFO5YlRW6ZJUWinCVF1Z8lRQyjJUU7piVFbqklRaKsJUXVryVF
DLMlRTu2JUVuuSVForwlRdW/JUUIwyVFO8YlRW7JJUWmzCVF1c8lRQjTJUU71iVFbtklRabc
JUXV3yVFCOMlRTvmJUVu6SVFouwlRdXvJUUI8yVFO/YlRXf5JUWi/CVF1f8lRQgDJkU7BiZF
bgkmRaIMJkXVDyZFCBMmRTsWJkVuGSZFphwmRdUfJkUMIyZFPyYmRW4pJkWmLCZF2S8mRQwz
JkU7NiZFbjkmRaI8JkXVPyZFCEMmRURGJkVzSSZFpkwmRdlPJkUMUyZFP1YmRXNZJkWmXCZF
K2AmRQxjJkU/ZiZFc2kmRaZsJkXubyZFDHMmRT92JkVzeSZFpnwmRdl/JkV/gyZFP4YmRXOJ
JkWmjCZF2Y8mRQiTJkU/liZFg5kmRaacJkXZnyZFNaMmRTumJkVzqSZFpqwmRdmvJkUMsyZF
P7YmRXO5JkWmvCZF2b8mRQzDJkU7xiZFc8kmRabMJkXZzyZFDNMmRT/WJkVz2SZFptwmRdXf
JkUM4yZFP+YmRbTpJkWm7CZF1e8mRQjzJkU/9iZFc/kmRab8JkXZ/yZFDAMnRT8GJ0VuCSdF
pgwnRdUPJ0UMEydFUBYnRW4ZJ0WmHCdF1R8nRQwjJ0U7JidFbiknRccsJ0XZLydFDDMnRT82
J0VuOSdFpjwnRdU/J0UIQydFO0YnRW5JJ0XwTCdF1U8nRQxTJ0U7VidFc1knRaZcJ0XVXydF
DGMnRTtmJ0WHaSdFomwnRdlvJ0UMcydFO3YnRXN5J0WmfCdF</AssayXData><AssayYData Points="900">T3uLP306iz+hU4s/HwyMPzvAiz9wSYw/MAKMP2k9jD9MU4w/IJ+MPx2jjD91sow/vqCMP5Su
jD/pq4w/BtqMPxXmjD973Iw/MNiMP21kjD8fTY0/STmNP323jD9HcI0/LTeNP1q0jD+syow/
90KNP09gjT92QI0/sJGMP1FEjT+rnI0/jkiNP9vbjT8R2Y0/j06NP4l0jT+JU40/aHeNPxl7
jT9O8Iw/KNuMP8GRjT/tco0/6j6NP0zWjD9Qw40/1feNP1UmjT9U6Y0/weuMP4h7jT+pzY0/
AnSNP4VzjT+0eI0/BDmNP2AejT+W3Y0/02aNP0t5jT8S7Yw/5vOMPxWCjT8oh40/UluNP87m
jT/LrY0/b7WNP/fgjD/xbY0/8RSOP01yjT9zO40/EkyNPyGTjT/C040/3GKNPyOijT/erI0/
KDWNP2VyjT/dOI0/sVKNP9TgjT+aEY4/3fuMP3qSjD80mY0/dIiNP96OjT/om40/1OaNP/6X
jT/7go0/ycqNP1n8jT8CfY0/4E+NPwQJjT9bU40/d0iNPzxQjT/qH40/Lu2NP8SjjT+hj40/
L0KNPx0EjT+OFI4/x7iNP7IujT+gfY0/pSaNPymIjT/uJ40/o9GNP3BhjT87eY0/3r2NP4x1
jT/tcI0/37qNPzlhjT8euI0/TW6NP2xvjT/PYo0/QTONP/1UjT+BdI0/kciNPwYmjj/FNY0/
buCNPze3jT/JsY0/d3uNP2CvjT+viY0/+yWOP/YNjT9ZbI0/aa2NP2v+jT83c40/H6yNPyV0
jT9ZlI0/D8uNPzxsjT+F7I0/m8ONP+UyjT9Ls40/OiKOP1MSjj9T5Y0/lNCNP1nQjT8FRI0/
r9mNP8zGjT90ko0/Ut+NP8KRjT8t2o0/MlKNP9AijT/7k40/xr2NP0WrjT+vaI0/HTWOP2Wd
jT+W2I0/UXONP8VYjj/NS40/VFGNP1xkjT+03Y0/7SCNP4GDjT/k1o0/lp6NP0CtjT9oz40/
7eyNP8B/jT9AhY0/ksKNP2NmjT85Co4/xMeNP2bKjT8os40/q5SNP+LEjT++Ro4/OxqOP7/J
jT+jRo0/66eNPyCsjT9IMI4/LJqNP3Ifjj+eMI4/1JuNP0c8jT//+Y0/adyNPxHwjT+24Y0/
FseNP4DVjT97cI4/89WNP0fHjT82xo0/pNSNP3zcjT+PDI4/sX2NP1z/jT/Gb44/uQKOPxGa
jT98H44/mt2NP2hQjj85+o0/W5eNP3JDjj/ye40/FQSOP1P6jT8Qh40/VdWNP1CfjT8bkI0/
UF2OPz48jj/QkY0/c8GNPwvGjT+hUo4/DtONP3nKjT8YFI4/UiyOP3uajT8Fyo0/iZmNP2qK
jT+nJI4/2tCNP//+jT/a0o0/7wyOP7jVjT8GHo4/D9yNP9k0jj/QrI0/TOaNP/Y8jj/Jko4/
/EaOP1t7jj/XSI4/c4yOPzULjj93Y44/3vONPyBEjj8wzo0/Gs+NPx2SjT+V9o0/WzGOP0Yv
jj8OSo4/sR6OP/z5jT95Do4/edyNPwisjj8Tz40/QB6OP5yqjT/9G44/5OSNPzeCjj9m6o0/
eTmOP0hcjT+Rm40/Ua+NP9gCjj+YIY4/QyaOP7Ejjj/8iI0//j+OP8fJjT84Oo4/16eOPwGV
jT++L44/ISCOPwQvjj+kNo4/67aNP2APjj9LI44/XDSOP6wrjj8AUo4/vEGOP0bXjT9RHY8/
M6GNP8YRjj9SAY4/8o6OP3jhjT/BeI4/V1iOP2Q8jj+kY44/1WmOPwbTjT+k+Y4/UFiOP10+
jj8ExI0/gj2OPxXSjT+48Y4/JkaOP5Cvjj8cPI4/QJGOP9/rjT8qKY4/W16OP5v9jT+9P44/
HtKNP/EDjj+1m44/+AuOP3/5jT98mI4/Og6OP+NSjj/vzI0/8veNPz+bjT9TIo4/x42OP+Ox
jj+GVI4/C1OOP7lSjj+kk44/3hCOP5VMjj/ATI4/YXKNPw6xjj/Avo4/VVuOPz2Rjj8nPo4/
ghmOP5Nqjj+jT44/Hl2OPz2bjj9UoY4/7piOP7LIjj9Fp44/oUmPPweijj+5HI4/AE2OP6SN
jj97t44/QF+OP+2Gjj9oY44/Z2qOP0xTjj/TXY4/c9uOP952jj9FaY4/6wWPP76jjj91qo4/
T9SOP6Kqjj9JjI4/L1WOP3HljT+zoY4/jiiPP2nIjj8rt44/HDCOP61yjj8ZBY8/+XOOP3Zp
jj8Gs44/rFOPP1/cjj+ml44/AouOP/8vjj+Oe44/17iOP8DOjT8wq44/wN2OPwT6jj/xuI4/
fP6OP+BXjj9bwY4/ZyaOP4Skjj9X/44/qZuOPzygjj9kVo4/KP6OP2GPjj/bvo4/fCCPP1vR
jj9By44/HhyOP2afjj8eMo8/U8GOP0+djj+BTI4//tCOP6vmjj8TpY4/y8GOPwtkjj9p4Y4/
J3COP4ysjj92jY4/Z/SOP0mWjj/XLo4/MCmPPzRUjj9X8Y4/hNOOP76qjj8lwI4/U4GPP+6m
jj90OY4/SGePP/nIjj+bHY8/rZ6OP7kyjz9hgY4//NaOP1oRjz+gX48/ox2PP7anjj82tY4/
d/eOPzvkjj/38I4/CXeOPzZyjz8JW44/PIeOPwLkjj/GQo8/n9GOP1grjz+wIY8/YH+PP69L
jz/QqI8/DXyPP6mTjj8VEI8/WHuOP06kjj+kEI8/SVmPP/K7jj9fYI8/bFePPxbojj87l48/
1xqPP8qyjz/AXo8/6VmPP1XDjj/mM48/TfGOP1VAjz+pzY8/oGKPPw+0jz8GEY8/yvmOP7ER
jz8fzI4/cKiOP2qHjz862Y4/DseOPwebjj8vtY8/9MqOP5R0jz8dTI8/tqCPP1+sjz8pn48/
dk6PP+4Kjz8BYI8/CaiPP2tEjz9MT48/XK2OP4Lqjj/pbI8/6+6PP/SEjz/cYI8/VTSPP4dC
jz9p7o4/m2yPP2UCjz/IO48/RWKPP97Xjz+GJI8/jTCPP//gjz9fR48/3KWPP8g6jz+nlo8/
I7yPP0Lajj8AiI8/8h2QP8Zqjz/LsY8/SPqOP23ljz/DrY8/XJWPP8lXjz8wAI8/CKWPP+Rf
jz88jY8/G8SPPxetjz9Zh48/a9aPP/G2jz9yxY8/90KPP2VWjz8Q2I4//ZWPP0djjz+yb48/
IM2PP9Bcjz/poY8/CZSPPx6ujz9UxY8/qrKPP+sejz+/ZY8/akyPP0wijz925o8/cgqPP31l
jz+B148/abyPP5yHjz9WwI8/GVWPPwFbjz8Q3I8/ffCPPyD4jz/qw48/ckWPPzRSjz82qI8/
l3iPPz4pjz8QtY8/rQ6PP++Gjz+noY8/t+CPP5hcjz8UhY8/9ZmPP028jz/b748/fDKPPziw
jz/v9I8/8NmPP3fNjz9k148/c8mPPz30jz/V+I8/PjeQP0dfjz82CpA/Yl+PP2Whjz+BzI8/
bUWPP6FvkD+Qno8/c+ePP6YnkD9P1o8/sJSPP4xBkD/4jI8/tNyPPxvJjz95yo8//WGPP9Di
jz8/NZA/tb6PP4Tajz/is48/kOOPP0QskD9AZo8/mPKPP+H8jz/wP5A/lEePP1hFkD8X8o8/
AXOQP74mkD8M448/atePP9klkD/Ii5A/NciPP7IokD/6EpA/twqQP1ockD9KopA/gkOQP0e+
jz/Hno8/wBWQPymkjz9cQ5A/CvuPP8P7jz/PBZA/QAqQP54xjz8X8o8/ds+PP01rjz+OC5E/
NBqQP0vEjz+VbJA/AnWQP2aGkD80KJA/13yQP/SZkD/xrJA/pSWQPxmUkD8PZJA/90WQP92E
jz9fV5A/gI6QPwUwkD+tHJA/oA+QPycvkD/bcJA/KHqQP29ukD8at48/IDuQPzCykD9YNpA/
VgeQP6elkD/eao8/mNePP2vvjz9UU5A/hIOQP3v/jz+50Y8/Z7uPP4wZkD8O4I8/BfGPPzvt
jz8MlpA/WBOQP0NIkD/8XJA/MHiQP7VZkD9kbJA/AHiQP7ntjz+2GJA/TAGQP6QIkD9eIZA/
UmqQP5gAkD829o8/85GQPxFmkD+CO5A/UwGQP/GikD8HjZA/+siQP6xLkD/V/o8/F2CQP6Qm
kD/BUpA/Qg6QP45SkD8hbZA/Qp+QP8V/kD9t85A/K8CQPwoIkD8ScJA/jOyPP/XXkD/VR5A/
DM6QP7GukD/wX5A/pQ+RP+5ekD8qr5A/Bo+QP1mZkD/joJA/zE+QP6ZukD/NOJA/gC+QPywe
kD9bb5A/psuQP3y5kD9JVpA/s2GQPyK1kD8kYZA/AsWQPxwwkD+mZ5A/YzOQP2rVkD/W+ZA/
paCQP0oGkT9xupA//JaQPytOkD/bOZA/rl+QP5mAkD9aApE/gLSQP24qkD/GaZA/4nmQP1iV
kD+Q45A/L4iQP714kD+RoJA/O8eQP3MckT9G5JA/Vh2RP+DfkD9mppA/G9aQPyWKkD9LjZA/
7ZOQP6qHkD9R0JA/P3iQPx7XkD+TWZE/iBWRP5vqkD8WCpE/9XOQP/iPkD9pmZA/HWCQP8Mw
kT9N+5A/L8CQPzljkD9785A/y8mQP53UkD9AwpA/8dyQP7qhkD+Q2pA/9uSQP7DtkD+2tZA/
uveQP5C1kD8FRpE/N9eQPwHwkD8AWpA/XKeQP0DZkD/lxJA/G/KQPy81kT/zjpA/cC6RP2wp
kT898pA/alSRP1yVkD9ds5A/QiORP/fikD9wd5E/cbyQP2dMkT9Z4pA/EGiRP97CkD8JDpE/
48SQPzMZkT+2T5E/AeKQP2+4kD8U2JA/kE+RP6c0kT/115A/</AssayYData></Step><Step><CommonData><SampleLocation>11</SampleLocation><SampleID></SampleID><SampleGroup></SampleGroup><SampleInfo></SampleInfo><SampleRow>D</SampleRow><SamplePlate>1</SamplePlate><WellType>REGENERATION</WellType><Concentration>-1</Concentration><ConcentrationUnits>µg/ml</ConcentrationUnits><MolarConcentration>-1</MolarConcentration><MolarConcUnits>nM</MolarConcUnits><MolecularWeight>-1</MolecularWeight><Temperature>28</Temperature><StartTime>6533459</StartTime><AssayTime>5</AssayTime></CommonData><FlowRate>1000</FlowRate><StepType>KREGENERATION</StepType><StepName>Regeneration</StepName><StepStatus>OK</StepStatus><ActualTime>5.00005</ActualTime><CycleTime>0.2</CycleTime><AssayXData Points="25">2X8nRQiDJ0U/hidFb4knRaKMJ0XVjydFCJMnRTuWJ0VzmSdFopwnRdmfJ0UIoydFO6YnRW+p
J0WirCdF4a8nRQyzJ0U7tidFb7knRaK8J0XVvydFDMMnRT/GJ0VzySdFpswnRQ==</AssayXData><AssayYData Points="25">6f0DwGvaF8C0yyHAEowowE/PLMDEvTDA9OozwGLNNsAiojnAsqA7wF5EPcD83D7AFP5AwM+/
QcDCIkPASbdEwCySRcDl2EbAHpRHwL22SMD9GEnAgSVKwFrpSsCLqkvATTNMwA==</AssayYData></Step><Step><CommonData><SampleLocation>12</SampleLocation><SampleID></SampleID><SampleGroup></SampleGroup><SampleInfo></SampleInfo><SampleRow>D</SampleRow><SamplePlate>1</SamplePlate><WellType>NEUTRALIZATION</WellType><Concentration>-1</Concentration><ConcentrationUnits>µg/ml</ConcentrationUnits><MolarConcentration>-1</MolarConcentration><MolarConcUnits>nM</MolarConcUnits><MolecularWeight>-1</MolecularWeight><Temperature>28</Temperature><StartTime>6549745</StartTime><AssayTime>5</AssayTime></CommonData><FlowRate>1000</FlowRate><StepType>KREGENERATION</StepType><StepName>Regeneration</StepName><StepStatus>OK</StepStatus><ActualTime>4.99907</ActualTime><CycleTime>0.2</CycleTime><AssayXData Points="25">2c8nRQjTJ0U/1idFc9knRabcJ0XZ3ydFDOMnRTvmJ0Vz6SdFouwnRdnvJ0UM8ydFP/YnRXP5
J0Wi/CdF2f8nRQwDKEU/BihF5QkoRaYMKEXZDyhFDBMoRT8WKEVvGShFohwoRQ==</AssayXData><AssayYData Points="25">mK0vPwaMNT8TGj4/EwREP0WEST9kBk4/qm5RP8ZfVj8r21c/9aBcP7DQXT9QVV8/snBhP1mS
ZD9O+WQ/iyVmP1sAaD9NO2k//otqPxgVbD8uv2w/cvVtP/tJbj+c/28/8p5vPw==</AssayYData></Step><Step><CommonData><SampleLocation>11</SampleLocation><SampleID></SampleID><SampleGroup></SampleGroup><SampleInfo></SampleInfo><SampleRow>D</SampleRow><SamplePlate>1</SamplePlate><WellType>REGENERATION</WellType><Concentration>-1</Concentration><ConcentrationUnits>µg/ml</ConcentrationUnits><MolarConcentration>-1</MolarConcentration><MolarConcUnits>nM</MolarConcUnits><MolecularWeight>-1</MolecularWeight><Temperature>28</Temperature><StartTime>6565850</StartTime><AssayTime>5</AssayTime></CommonData><FlowRate>1000</FlowRate><StepType>KREGENERATION</StepType><StepName>Regeneration</StepName><StepStatus>OK</StepStatus><ActualTime>5.00908</ActualTime><CycleTime>0.2</CycleTime><AssayXData Points="25">1R8oRQgjKEU7JihFbykoRaIsKEXVLyhFBDMoRTs2KEVrOShFojwoRdU/KEUIQyhFO0YoRW9J
KEWeTChF0U8oRQRTKEU7VihFb1koRZ5cKEXVXyhFCGMoRTdmKEVraShFx2woRQ==</AssayXData><AssayYData Points="25">KIgmwAI0N8DvijzA5iRAwKiUQsA9v0TARERGwECFR8DC0kjAshRKwKoES8B41UvAv2lMwJmY
TcCJ603AghdPwNVqT8CR70/Aa41QwFTHUMCQX1HA0AhSwB9JUsA5bFLAcrJSwA==</AssayYData></Step><Step><CommonData><SampleLocation>12</SampleLocation><SampleID></SampleID><SampleGroup></SampleGroup><SampleInfo></SampleInfo><SampleRow>D</SampleRow><SamplePlate>1</SamplePlate><WellType>NEUTRALIZATION</WellType><Concentration>-1</Concentration><ConcentrationUnits>µg/ml</ConcentrationUnits><MolarConcentration>-1</MolarConcentration><MolarConcUnits>nM</MolarConcUnits><MolecularWeight>-1</MolecularWeight><Temperature>28</Temperature><StartTime>6581946</StartTime><AssayTime>5</AssayTime></CommonData><FlowRate>1000</FlowRate><StepType>KREGENERATION</StepType><StepName>Regeneration</StepName><StepStatus>OK</StepStatus><ActualTime>5.00005</ActualTime><CycleTime>0.2</CycleTime><AssayXData Points="25">+m8oRS1zKEVgdihFlHkoRcN8KEX6fyhFKYMoRVyGKEWUiShF04woRfaPKEUpkyhFYJYoRZSZ
KEXDnChF+p8oRS2jKEV1pihFlKkoRcesKEX2ryhFKbMoRWm2KEWQuShFx7woRQ==</AssayXData><AssayYData Points="25">t309Pzx0QD/AyEg/sCxQP/emVD++FFo/SIhePxwAYz96QmQ/eidnPyJ4aj/tQG0/KfdvPx2L
cT+tjnI/duFzP1YQdj+Yi3c/a713P9eceT+36no/0Q98Px1XfD9mG30/QL59Pw==</AssayYData></Step><Step><CommonData><SampleLocation>11</SampleLocation><SampleID></SampleID><SampleGroup></SampleGroup><SampleInfo></SampleInfo><SampleRow>D</SampleRow><SamplePlate>1</SamplePlate><WellType>REGENERATION</WellType><Concentration>-1</Concentration><ConcentrationUnits>µg/ml</ConcentrationUnits><MolarConcentration>-1</MolarConcentration><MolarConcUnits>nM</MolarConcUnits><MolecularWeight>-1</MolecularWeight><Temperature>28</Temperature><StartTime>6598081</StartTime><AssayTime>5</AssayTime></CommonData><FlowRate>1000</FlowRate><StepType>KREGENERATION</StepType><StepName>Regeneration</StepName><StepStatus>OK</StepStatus><ActualTime>5.00005</ActualTime><CycleTime>0.2</CycleTime><AssayXData Points="25">+r8oRSnDKEVgxihFlMkoRcPMKEX6zyhFLdMoRWDWKEWU2ShFx9woRfrfKEUp4yhFXOYoRazp
KEXH7ChF9u8oRSnzKEVg9ihFkPkoRcf8KEX6/yhFLQMpRVwGKUWQCSlFxwwpRQ==</AssayXData><AssayYData Points="25">Up8mwGVEN8CvVz3AycxAwHDYQsAu+ETAvK5GwKLUR8ANMEnAzEZKwAnUSsCteUvA3UpMwFwg
TcADeU3Au/lNwBB3TsDB507AidtPwDybT8DObFDAjeBQwDUkUcDDWVHAAp9RwA==</AssayYData></Step><Step><CommonData><SampleLocation>12</SampleLocation><SampleID></SampleID><SampleGroup></SampleGroup><SampleInfo></SampleInfo><SampleRow>D</SampleRow><SamplePlate>1</SamplePlate><WellType>NEUTRALIZATION</WellType><Concentration>-1</Concentration><ConcentrationUnits>µg/ml</ConcentrationUnits><MolarConcentration>-1</MolarConcentration><MolarConcUnits>nM</MolarConcUnits><MolecularWeight>-1</MolecularWeight><Temperature>28</Temperature><StartTime>6614237</StartTime><AssayTime>5</AssayTime></CommonData><FlowRate>1000</FlowRate><StepType>KREGENERATION</StepType><StepName>Regeneration</StepName><StepStatus>OK</StepStatus><ActualTime>5.00005</ActualTime><CycleTime>0.2</CycleTime><AssayXData Points="25">+g8pRSkTKUVgFilFkBkpRcMcKUUGIClFKSMpRVwmKUWQKSlFwywpRfovKUUpMylFXDYpRZA5
KUXDPClF9j8pRSlDKUVcRilFkEkpRcdMKUX2TylFKVMpRVxWKUWQWSlFx1wpRQ==</AssayXData><AssayYData Points="25">PHdPP+pgUj+1LVo/XdZhP8EjaD8qgWw/F4pwP44JdD8m/HY/QVd6P3zRfD+AGn8/SdSAP5/7
gT8QVoI/1E2DP6zNgz+g3IQ/YjKFPznuhT9Fr4Y/kP+GP+rYhz9b5oc/w2SIPw==</AssayYData></Step></KineticsData></ExperimentResults>
