# Supplementary material for: Functional development of a V3/glycan-specific broadly neutralizing antibody isolated from a case of HIV superinfection
Source: eLife. 2021 Jul 15;10:e68110. doi: 10.7554/eLife.68110 (PMC8376252; doi:10.7554/eLife.68110)
Supplement: Figure 2—source data 2. [file elife-68110-fig2-data2.zip › QA013.2 Dbl Ref BLI_2020.06.25/QA013 autologous binding_MIG_naive_G7-L4/2020.06.25_007.frd]

<?xml version="1.0" encoding="UTF-8" standalone="yes"?>
<ExperimentResults><ExperimentInfo Name="QA013 autologous binding_MIG_naive_G7-L4"><ExpDescription></ExpDescription><RTDVersion>2.0</RTDVersion><RunID>29D70D75-DE43-4A40-820A-544485B21A50</RunID><ExperimentType>KINETICS</ExperimentType><ExperimentSubType>KBASIC</ExperimentSubType><StartDateTime>2020-06-25T15:53:52</StartDateTime><MachineName>886RGX1</MachineName><UserName>Labuser</UserName><LotNumber></LotNumber><PlateName>2020.06.25</PlateName><PlateName2></PlateName2><SensorName>G1</SensorName><SensorPlate>1</SensorPlate><SensorType>AHC (Anti-hIgG Fc Capture)</SensorType><SensorRole>LIGAND</SensorRole><SensorInfo></SensorInfo><WritingSW>DataAcquisition.exe 11.1.2.24</WritingSW><InstrumentType>OctetRED96</InstrumentType><InstrumentSerial>FB-50183</InstrumentSerial><InstrumentFW></InstrumentFW><IntegrationTime>3.6</IntegrationTime><DSPType>CPF</DSPType><DSPStitching>1</DSPStitching><HasManifest>1</HasManifest><InfoHash>1033086999</InfoHash></ExperimentInfo><AssayParamsInfo/><KineticsData><Step><CommonData><SampleLocation>1</SampleLocation><SampleID></SampleID><SampleGroup></SampleGroup><SampleInfo></SampleInfo><SampleRow>G</SampleRow><SamplePlate>1</SamplePlate><WellType>BUFFER</WellType><Concentration>-1</Concentration><ConcentrationUnits>µg/ml</ConcentrationUnits><MolarConcentration>-1</MolarConcentration><MolarConcUnits>nM</MolarConcUnits><MolecularWeight>-1</MolecularWeight><Temperature>28</Temperature><StartTime>0</StartTime><AssayTime>30</AssayTime></CommonData><FlowRate>1000</FlowRate><StepType>BASELINE</StepType><StepName>Baseline</StepName><StepStatus>OK</StepStatus><ActualTime>30</ActualTime><CycleTime>0.2</CycleTime><AssayXData Points="150">AAAAAKjGSz7NzMw+EFgZP0SLTD8AAIA/1XiZPzMzsz/NzMw/ZmbmPzvf/z/NzAxAN4kZQARW
JkDRIjNAnu8/QGq8TECamVlABFZmQNEic0AAAIBANV6GQM3MjEACK5NAaJGZQAAAoEA1XqZA
zcysQDMzs0CamblAz/e/QGZmxkCcxMxAMzPTQGiR2UDP999AZmbmQJzE7EACK/NAaJH5QM/3
/0AbLwNBTmIGQYGVCUG0yAxBAAAQQRsvE0FOYhZBgZUZQbTIHEHn+x9BGy8jQU5iJkGBlSlB
tMgsQQAAMEEbLzNBTmI2QYGVOUG0yDxB5/s/QRsvQ0FmZkZBAABKQbTITEEAAFBBTDdTQU5i
VkGBlVlBtMhcQQAAYEEzM2NBZmZmQZqZaUG0yGxB5/tvQRsvc0FmZnZBsp15Qc3MfEEAAIBB
mpmBQTMzg0HNzIRBZmaGQQAAiEGamYlBMzOLQc3MjEFmZo5BAACQQZqZkUEzM5NBzcyUQWZm
lkEAAJhBmpmZQTMzm0HBypxBZmaeQQAAoEGamaFBMzOjQc3MpEFmZqZBAACoQY2XqUEzM6tB
zcysQWZmrkEAALBBmpmxQTMzs0HNzLRBZma2QQAAuEGamblBJzG7Qc3MvEFmZr5BAADAQZqZ
wUEzM8NBzczEQVpkxkEAAMhBjZfJQTMzy0HNzMxBZmbOQQAA0EGamdFBJzHTQc3M1EFmZtZB
AADYQZqZ2UEnMdtBzczcQVpk3kEAAOBBmpnhQTMz40HNzORBWmTmQfT950GamelBJzHrQcHK
7EFmZu5B</AssayXData><AssayYData Points="150">AAAAAEUjZ7qblyo6G7J8O3sx7ztEVa079kQaPDO+9Tua3WQ8bx4OPFmKDzwjMCI8obZ8PHte
SjwCzkA82QwRPB5KPzyG/2I8CVQtPNpYHTzGNFk8IfV6PJJHJjyM7XQ8nw5NPKzwWzyeC0M8
i8/uOwBxOjyGfFI8VO4xPA9DeDxd6IM8xG50PKFugTyg34k85G9oPAQFEzxvUYs8FSZCPL03
bTx1L188DcabPNdqcDwC9SQ8RZ9JPGmMfTwkTmE8SGZtPJOYQzxqN4M8rbN6PMoUajzsa0w8
sLWGPKr+ZTwgSlY813RdPHPhYzx4iUc8laNvPEw0EzwCD5887N+JPLOTczzaBHc81fiIPOzG
sTzZ3ng8vcGiPIvMYjy1EYU8f/Z6PHREPjzX6mE8kFBUPKOthDy4xT48tcEfPNLugTzOco08
1wKGPFixOTyavYs8OZF5PHXuhjy4m1w87aaaPEZDPDzx9Rs8981vPFkkKjyOlVg8NFMsPPcr
Xjw/cHc8MadtPGCPgjwz7HQ8rS1wPEqoRDy4YCk8nj1ZPBC9dzxn6KE8i6ptPLhZUDxKVYk8
TgMKPPA6PjyvhII8PWdIPBAOOTx7DHI8A3SEPIQmWTxKpWg8ZmdrPCXHUjyXVXk8hJaIPAO9
cTwPyF88ehJTPGxNfDzid0M8AxtDPH8cajwx8iE8rnxzPN7pejw3XoU8GR5vPIr4JTyb+zs8
2SdsPObjiDzyIEI8h2RWPHm9cjyPizU8jmhHPOGFZzy544I8TMhmPJ1HjzwF6ko8W+hhPOgf
PzyL8zQ8</AssayYData></Step><Step><CommonData><SampleLocation>11</SampleLocation><SampleID></SampleID><SampleGroup></SampleGroup><SampleInfo></SampleInfo><SampleRow>G</SampleRow><SamplePlate>1</SamplePlate><WellType>REGENERATION</WellType><Concentration>-1</Concentration><ConcentrationUnits>µg/ml</ConcentrationUnits><MolarConcentration>-1</MolarConcentration><MolarConcUnits>nM</MolarConcUnits><MolecularWeight>-1</MolecularWeight><Temperature>28</Temperature><StartTime>61410</StartTime><AssayTime>5</AssayTime></CommonData><FlowRate>1000</FlowRate><StepType>KREGENERATION</StepType><StepName>Regeneration</StepName><StepStatus>OK</StepStatus><ActualTime>5</ActualTime><CycleTime>0.2</CycleTime><AssayXData Points="25">AADwQZqZ8UEzM/NBzcz0QWZm9kH0/fdBmpn5QWQ7+0HNzPxBZmb+QQAAAELHywBCk5gBQmBl
AkIzMwNCAAAEQs3MBEKamQVCYGUGQjMzB0IGAQhCzcwIQpqZCUJgZQpCMzMLQg==</AssayXData><AssayYData Points="25">yDmQwB2PmcABe5/AaKWjwCcmp8CIranAiLSrwCChrcAdC6/A49WwwEXbscCNFLPAT/2zwCME
tcCG0LXAPq62wN9Wt8ATDbjALJe4wE9GucAEx7nAz3q6wPvTusC1JLvAdZq7wA==</AssayYData></Step><Step><CommonData><SampleLocation>12</SampleLocation><SampleID></SampleID><SampleGroup></SampleGroup><SampleInfo></SampleInfo><SampleRow>G</SampleRow><SamplePlate>1</SamplePlate><WellType>NEUTRALIZATION</WellType><Concentration>-1</Concentration><ConcentrationUnits>µg/ml</ConcentrationUnits><MolarConcentration>-1</MolarConcentration><MolarConcUnits>nM</MolarConcUnits><MolecularWeight>-1</MolecularWeight><Temperature>28</Temperature><StartTime>77653</StartTime><AssayTime>5</AssayTime></CommonData><FlowRate>1000</FlowRate><StepType>KREGENERATION</StepType><StepName>Regeneration</StepName><StepStatus>OK</StepStatus><ActualTime>5</ActualTime><CycleTime>0.2</CycleTime><AssayXData Points="25">AAAMQs3MDEKamQ1CYGUOQjMzD0IAABBCx8sQQpqZEUJgZRJCMzMTQvr+E0LNzBRCmpkVQmBl
FkItMhdCAAAYQs3MGEKamRlCYGUaQjMzG0L6/htCzcwcQpSYHUJgZR5CMzMfQg==</AssayXData><AssayYData Points="25">li+Hv0R+gL99rHa/fdVtv2nXZL8xZ16/G/davwnAVL8JzlC/2g1Nv7l6Sb91xEa/waRCv00T
QL/hPD6/IzA9v98IOr/8NTi/HNU1vzt/NL9rHDO/4Y8wv9AYL79L8S6/SQ8uvw==</AssayYData></Step><Step><CommonData><SampleLocation>11</SampleLocation><SampleID></SampleID><SampleGroup></SampleGroup><SampleInfo></SampleInfo><SampleRow>G</SampleRow><SamplePlate>1</SamplePlate><WellType>REGENERATION</WellType><Concentration>-1</Concentration><ConcentrationUnits>µg/ml</ConcentrationUnits><MolarConcentration>-1</MolarConcentration><MolarConcUnits>nM</MolarConcUnits><MolecularWeight>-1</MolecularWeight><Temperature>28</Temperature><StartTime>93752</StartTime><AssayTime>5</AssayTime></CommonData><FlowRate>1000</FlowRate><StepType>KREGENERATION</StepType><StepName>Regeneration</StepName><StepStatus>OK</StepStatus><ActualTime>4.999</ActualTime><CycleTime>0.2</CycleTime><AssayXData Points="25">AAAgQsfLIEKTmCFCYGUiQi0yI0IAACRCx8skQpOYJUJgZSZCLTInQgAAKELHyyhCk5gpQmBl
KkItMitCAAAsQsfLLEKTmC1CYGUuQi0yL0IAADBCx8swQpSYMUJgZTJCLTIzQg==</AssayXData><AssayYData Points="25">xAWfwHfrp8AsAazA1I2uwHhesMBfy7HA6u6ywN7rs8B+uLTANV+1wNUCtsBaubbAQFm3wNep
t8BHN7jAF3C4wEu/uMCELbnA5Zy5wKPbucD3P7rAK3y6wO7kusAeK7vAQjG7wA==</AssayYData></Step><Step><CommonData><SampleLocation>12</SampleLocation><SampleID></SampleID><SampleGroup></SampleGroup><SampleInfo></SampleInfo><SampleRow>G</SampleRow><SamplePlate>1</SamplePlate><WellType>NEUTRALIZATION</WellType><Concentration>-1</Concentration><ConcentrationUnits>µg/ml</ConcentrationUnits><MolarConcentration>-1</MolarConcentration><MolarConcUnits>nM</MolarConcUnits><MolecularWeight>-1</MolecularWeight><Temperature>28</Temperature><StartTime>109861</StartTime><AssayTime>5</AssayTime></CommonData><FlowRate>1000</FlowRate><StepType>KREGENERATION</StepType><StepName>Regeneration</StepName><StepStatus>OK</StepStatus><ActualTime>5</ActualTime><CycleTime>0.2</CycleTime><AssayXData Points="25">+v4zQsfLNEKUmDVCWmQ2Qi0yN0IAADhCx8s4QpSYOUJgZTpCLTI7Qvr+O0LHyzxClJg9QmBl
PkItMj9C+v4/QsfLQEKUmEFCYGVCQi0yQ0L6/kNCx8tEQpSYRUJgZUZCLTJHQg==</AssayXData><AssayYData Points="25">yfR5vw/nb79IFGS/R0Nbvy20VL88/02/wYxIv+XjQ7+IBUG/28k8v1rmN78RvDW/IXQzv0iv
ML8GpC6/eR8tvy9dKr8P2ii/BVAnv/m9JL/feiK/ro8hv0jBIL876h6/nlcevw==</AssayYData></Step><Step><CommonData><SampleLocation>11</SampleLocation><SampleID></SampleID><SampleGroup></SampleGroup><SampleInfo></SampleInfo><SampleRow>G</SampleRow><SamplePlate>1</SamplePlate><WellType>REGENERATION</WellType><Concentration>-1</Concentration><ConcentrationUnits>µg/ml</ConcentrationUnits><MolarConcentration>-1</MolarConcentration><MolarConcUnits>nM</MolarConcUnits><MolecularWeight>-1</MolecularWeight><Temperature>28</Temperature><StartTime>125986</StartTime><AssayTime>5</AssayTime></CommonData><FlowRate>1000</FlowRate><StepType>KREGENERATION</StepType><StepName>Regeneration</StepName><StepStatus>OK</StepStatus><ActualTime>5</ActualTime><CycleTime>0.2</CycleTime><AssayXData Points="25">+v5HQsfLSEKUmElCYGVKQi0yS0ITA0xCx8tMQpSYTUJgZU5CMzNPQvr+T0LHy1BClJhRQmBl
UkItMlNC+v5TQsfLVEKUmFVCqnFWQi0yV0L6/ldCwcpYQrKdWUJgZVpCLTJbQg==</AssayXData><AssayYData Points="25">hiKewKPRpsAyhqrAHd2swIeersB/yq/AVNOwwNS/scAnjbLANhyzwFq7s8DkRrTAaKW0wJYF
tcCdg7XA/eG1wKcytsDafbbAzvC2wFM6t8D1cLfASo+3wKvpt8CSDLjAgzO4wA==</AssayYData></Step><Step><CommonData><SampleLocation>12</SampleLocation><SampleID></SampleID><SampleGroup></SampleGroup><SampleInfo></SampleInfo><SampleRow>G</SampleRow><SamplePlate>1</SamplePlate><WellType>NEUTRALIZATION</WellType><Concentration>-1</Concentration><ConcentrationUnits>µg/ml</ConcentrationUnits><MolarConcentration>-1</MolarConcentration><MolarConcUnits>nM</MolarConcUnits><MolecularWeight>-1</MolecularWeight><Temperature>28</Temperature><StartTime>142250</StartTime><AssayTime>5</AssayTime></CommonData><FlowRate>1000</FlowRate><StepType>KREGENERATION</StepType><StepName>Regeneration</StepName><StepStatus>OK</StepStatus><ActualTime>4.999</ActualTime><CycleTime>0.2</CycleTime><AssayXData Points="25">+v5bQsfLXEKUmF1CYGVeQicxX0L6/l9CwcpgQo2XYUJaZGJCLTJjQvT9Y0LHy2RCjZdlQlpk
ZkItMmdC+v5nQsHKaEKNl2lCYGVqQicxa0L6/mtCx8tsQpSYbUJaZG5CJzFvQg==</AssayXData><AssayYData Points="25">oBhgv+PFVL/HY0m/29M/v8gHOr/iBDO/ED4uv0yJKb+AQCa/kcciv0e0H78o/Bu/I6IYvyl8
Fr8jkRW/x14RvyfwDr/ifw6/9okMv4kACr9AFQq/VzMJv1I3Br8Y6wa/WkQFvw==</AssayYData></Step><Step><CommonData><SampleLocation>1</SampleLocation><SampleID></SampleID><SampleGroup></SampleGroup><SampleInfo></SampleInfo><SampleRow>G</SampleRow><SamplePlate>1</SamplePlate><WellType>BUFFER</WellType><Concentration>-1</Concentration><ConcentrationUnits>µg/ml</ConcentrationUnits><MolarConcentration>-1</MolarConcentration><MolarConcUnits>nM</MolarConcUnits><MolecularWeight>-1</MolecularWeight><Temperature>28</Temperature><StartTime>156814</StartTime><AssayTime>30</AssayTime></CommonData><FlowRate>1000</FlowRate><StepType>BASELINE</StepType><StepName>Baseline</StepName><StepStatus>OK</StepStatus><ActualTime>29.999</ActualTime><CycleTime>0.2</CycleTime><AssayXData Points="150">+v5vQsHKcEKHlnFCWmRyQiEwc0L0/XNCu8l0QoeWdUJaZHZCJzF3Qu78d0LBynhCjpd5QlRj
ekIhMHtC9P17QrvJfEKOl31CVGN+QiEwf0Lu/H9C3WSAQsfLgEItMoFClJiBQnf+gULdZIJC
RMuCQqoxg0Kmm4NC+v6DQt1khEJEy4RCLTKFQhCYhUJ3/oVC3WSGQkTLhkItModCEJiHQvr+
h0LdZIhCRMuIQqoxiUKUmIlCd/6JQt1kikJEy4pCqjGLQhCYi0J3/otC5GWMQkTLjEKqMY1C
lJiNQvr+jULdZI5CRMuOQqoxj0IQmI9Cd/6PQt1kkEJEy5BCqjGRQhCYkUJ3/pFC3WSSQkTL
kkJeOpNCEJiTQnf+k0LdZJRCx8uUQi0ylUIQmJVCd/6VQt1klkJEy5ZCqjGXQpSYl0J3/pdC
3WSYQsfLmEItMplCEJiZQvr+mUJgZZpCx8uaQi0ym0IQmJtCBgGcQmBlnELHy5xCLTKdQpSY
nUL6/p1CYGWeQsfLnkItMp9ClJifQvr+n0JgZaBCx8ugQi0yoUKUmKFC+v6hQmBlokLHy6JC
LTKjQpSYo0L6/qNCYGWkQsfLpEItMqVClJilQvr+pUJgZaZCx8umQi0yp0KUmKdCd/6nQmBl
qELHy6hCLTKpQhCYqUL6/qlCYGWqQsfLqkItMqtClJirQvr+q0JgZaxCRMusQi0yrUKUmK1C
+v6tQmBlrkLHy65CqjGvQpSYr0L6/q9CYGWwQsfLsEItMrFClJixQvr+sUJzaLJCx8uyQqox
s0KUmLNC</AssayXData><AssayYData Points="150">xcvlvhsR4779QeG+kGzhvp3U3r5vhN2+ZWfevuqv2b4A9ti+Cd/Xvguf176CG9e+L/PVvsn7
1L5B5dS+DTTTvhtz0L6kh8++kLDPvuMO0L48HMy+SkLLvjtZyr694Mq+uwHKvljUy7666Me+
7L3IvsF+x74hWse+4DvGvhg7x74j8Ma+Cz/Evg2XxL7cjcG+zKe/vmRQwb4uzr6+0Ja+vhnh
vb6q/L6+Lzy+vorBvL6567y+o1+6vujBvL4V37q+fX64vmMuub72U7i+E9+1vrjMt77br7a+
34u1vqPGtL61Ure+f+O0vvJktL5OBrG++fm0vgpYsr7TkLK+hW2yvr3wsL7Li7G+hxKvvh4h
sL4m8a++I8SuvsQvsb5xHq2+U86svlosrb4Piqy+WbSrvoB2q76ftKq+/ZGsvs09qr7qMau+
lZWqvjtjqb554ai+KWKqviFmp77qC6i+RqGovqsaqL4HFqW+poWlvrG4pL5jM6W+W0ulvkjZ
pL6OxqG+ITSkviu7ob72I6K+SPilvoXMor5mOqO+uJ+hviaWor5xkaC+ZHChvpbLoL49FqG+
b4ifvgmooL5GaZ6+FbGdvjUznb4vkZ6+9v6cvo/KnL6rbJy+6xicvmXvnb5BNpq+w6+avvIm
m75kZZy+0OWcvijBmb5dfJm+lbyXvpyUmL4Wh5e+BbaYvn36mb5Gvpi+e+6XvrRQlr4d3pa+
7DmWvhf7lr6r35e+Jk+UvhQ/lr6/85W+ftqUvo3clL7ajZS+qzyUvhtNlb6jtZO+x5aTvofM
k74p15O+</AssayYData></Step><Step><CommonData><SampleLocation>2</SampleLocation><SampleID>QA013.2 mature</SampleID><SampleGroup></SampleGroup><SampleInfo></SampleInfo><SampleRow>G</SampleRow><SamplePlate>1</SamplePlate><WellType>KLOAD</WellType><Concentration>10</Concentration><ConcentrationUnits>µg/ml</ConcentrationUnits><MolarConcentration>-1</MolarConcentration><MolarConcUnits>nM</MolarConcUnits><MolecularWeight>-1</MolecularWeight><Temperature>28</Temperature><StartTime>192500</StartTime><AssayTime>80</AssayTime></CommonData><FlowRate>1000</FlowRate><StepType>LOADING</StepType><StepName>Loading</StepName><StepStatus>OK</StepStatus><ActualTime>79.999</ActualTime><CycleTime>0.2</CycleTime><AssayXData Points="400">+v6zQmBltELHy7RCLTK1QhGYtUJ3/rVC3WS2QkTLtkItMrdClJi3Qvr+t0JgZbhCRMu4Qqox
uUIRmLlC+v65Qt1kukJEy7pCLTK7QhGYu0J3/rtCYGW8QkTLvEKqMb1CEJi9Qvr+vULdZL5C
RMu+Qqoxv0KUmL9C+v6/Qt1kwELHy8BCqjHBQpSYwUJ3/sFC3WTCQsfLwkKqMcNCEJjDQvr+
w0JgZcRCRMvEQqoxxUIQmMVC+v7FQmBlxkJEy8ZCqjHHQpSYx0J3/sdC3WTIQkTLyEKqMclC
lJjJQnf+yUJgZcpCRMvKQqoxy0IQmMtC+v7LQt1kzEJEy8xCLTLNQhCYzUJ3/s1CYGXOQkTL
zkKqMc9CEJjPQnf+z0LdZNBCx8vQQi0y0UKUmNFCd/7RQt1k0kJEy9JCqjHTQpSY00L6/tNC
YGXUQkTL1EItMtVClJjVQvr+1UJgZdZCx8vWQi0y10KUmNdC+v7XQmBl2ELHy9hCLTLZQpSY
2UL6/tlCYGXaQsfL2kItMttClJjbQvr+20JgZdxCx8vcQi0y3UKUmN1C+v7dQmBl3kJEy95C
LTLfQpSY30L6/t9CYGXgQsfL4EItMuFClJjhQvr+4UJgZeJCx8viQi0y40KUmONC+v7jQmBl
5ELHy+RCLTLlQhCY5UL6/uVCYGXmQsfL5kItMudClJjnQvr+50JgZehCx8voQi0y6UKUmOlC
+v7pQt1k6kJEy+pCLTLrQpSY60L6/utCYGXsQkTL7EKqMe1ClJjtQnf+7UJgZe5Cx8vuQqox
70KUmO9C+v7vQmBl8EJEy/BCqjHxQpSY8UJ3/vFCYGXyQsfL8kItMvNCEJjzQvr+80LeZPRC
UM30Qi0y9UIQmPVCd/71QmBl9kLHy/ZCLTL3QpSY90J3/vdC3mT4QkTL+EItMvlCEJj5Qvr+
+ULeZPpCRMv6Qqox+0KUmPtC+v77Qt5k/EJEy/xCLTL9QhCY/UL6/v1CYGX+QsfL/kItMv9C
EJj/Qnf+/0JvMgBDomUAQ9WYAEMIzABDPP8AQ7AyAUPkZQFDFpkBQwjMAUM8/wFDbzICQ+Rl
AkMWmQJDCMwCQzz/AkNvMgNDomUDQxaZA0MIzANDPP8DQ7AyBEPkZQRD1ZgEQwjMBEM8/wRD
bzIFQ6JlBUPVmAVDSswFQ33/BUNvMgZDomUGQxaZBkMIzAZDPP8GQ28yB0PkZQdD1ZgHQwjM
B0M8/wdDbzIIQ+RlCEPVmAhDCMwIQzz/CENvMglDomUJQ9WYCUNKzAlDff8JQ7AyCkPkZQpD
1ZgKQwjMCkO+/wpDsDILQ6JlC0PVmAtDSswLQzz/C0OwMgxD5GUMQxaZDENKzAxDff8MQ7Ay
DUPkZQ1DFpkNQ0rMDUN9/w1DsDIOQz5qDkMWmQ5DSswOQ33/DkOwMg9D5GUPQxaZD0NKzA9D
ff8PQ7AyEEPkZRBDFpkQQ0rMEEN9/xBDsDIRQ+RlEUPVmBFDSswRQzz/EUNvMhJD5GUSQxaZ
EkNKzBJDff8SQ7AyE0PkZRNDFpkTQwjME0M8/xNDsDIUQ+RlFEMWmRRDSswUQzz/FENvMhVD
5GUVQxaZFUMIzBVDff8VQ28yFkOiZRZDFpkWQwjMFkN9/xZDsDIXQ+RlF0PVmBdDSswXQ33/
F0OwMhhD5GUYQ9WYGENKzBhDff8YQ7AyGUOiZRlD1ZgZQ0rMGUN9/xlDsDIaQ+RlGkMWmRpD
SswaQzz/GkNuMhtD5GUbQxaZG0MIzBtDff8bQ24yHEPkZRxDFpkcQ0rMHEN9/xxDsDIdQ+Rl
HUPVmB1DCMwdQzz/HUOwMh5DomUeQxaZHkMIzB5Dff8eQ24yH0OiZR9D1ZgfQwjMH0N9/x9D
bjIgQ6JlIEPVmCBDSswgQzz/IEOwMiFD5GUhQ9WYIUMIzCFDPP8hQ24yIkO6aSJDFpkiQwjM
IkN9/yJDbjIjQ6JlI0MWmSNDCMwjQzz/I0NuMiRDomUkQ9WYJEMIzCRDPP8kQ7AyJUOiZSVD
FpklQ0rMJUM8/yVDsDImQ6JlJkMWmSZDSswmQzz/JkOwMidDomUnQxaZJ0MIzCdDPP8nQ24y
KEPkZShD1ZgoQwjMKEN9/yhDbjIpQ+RlKUPVmClDCMwpQw==</AssayXData><AssayYData Points="400">KmaYvtxnkr6GaIy+iayHvp8ng75kz32+t2B4vmbiab62S2K+tm5XvqjVS74+VUm+kfA3voYK
Lb4IeyS+aaEZvoUZEb7LmQW+hlH3vRZL672a/Me9ayDHvU5/p70iGpu9+AqFvdqTX70j9Ea9
7wYlvSLE27zma5m8yj9AvOJkdbhBHYg7I32aPPWryjxcMgc9hx4XPYlyTT2Yu2Q92uGCPVjk
nT3ge609T0XEPTRXyT0NF+A93JzmPRIVAD4OlQw+wpsRPrKiFT5NWh0+qkYtPnIFND5Ykzc+
J0RBPi9SRT47PE4+zkNZPmefWj78PGU+Xb5uPlc9cT71DXo+9iGBPjxEgz4jzoc+k8SKPi01
jD7FN5A+EeeUPkhGlz43p5o+kPGdPpgQoT4UAag+pR+oPnNJqz4x4q0+n/mwPg4atD59wLg+
1MO5Prvxuj5R6sA+jUTCPox8xT61P8U+MFrMPuFzzj6prM8+drnSPohB0z6g+9k+yT3bPioi
3z7sbt8+t1vhPiQr5j7J++c+EYXqPmHY7D6CDO4+oIHvPuFC9T45qPc+lA37PqKI+j5XG/0+
E6D/Pj6ZAD/twgE/UwsDP/vQAz8ELQU/1tgFP/IsBz/HFQg/4qgIP0eTCj+TyAs/DU4MP/BQ
DT8rgw4/4fAPP2I4Dz+fcxE/1XISPwkdEj9X0RM/6h8WPyT8Fj8Ryhc/VygXPx4QGT+JYxg/
mF0aP3tvGz95mxs/c08ePwdfHT92ox4/QpkfP1kTID+DFCI/bYIiPyKYIj/XhSM/YMQlP+kg
Jj+5EyY/tNImPyL4Jz8r3yk/c7EpP5nGKj8d2Co/zwkrP9urLD84aSw/nd4uP0ixLj/Woy8/
qU8xP9pGMT82rTI/2X8yP6m6Mj+ORjQ/aEc0P4hQNj9VUTU/Vm41P/adNz8n9zc/X004P8nW
OD/mjzg/fB47P0PoOz/otzw/NsQ7P/mSPT8dWz0/K2Y+P4SIPz89rUA/oT1AP0m/Pz8IOUE/
+kdBPwUwQj8OFUQ//KVDPzxeQz9ut0U/AEBFP6xQRj89/UU/NKVGPzfPSD97i0g/N11JP3mG
ST/7vEk/IhRKPw7bSj8Gyks/TwJMP8fESz/VyEw/yitNP0pWTj87IE8/7gpOP5ZcTz9pFU8/
HF1RP4s7UD+jHFI/VZtRPz8HUz+8klI/0R1TPw/8Uz88ClQ/jrdUP3rNVT/duVU/D2hWP2iF
Vz9AbVY/c6pYP/zKVz/eEFk/xv5YP/tdWT9lklk/x61aP84CWz+o81k/rk9bP9nnXD+knVw/
9FpcPw0vXj86O14/XTpdP58LYD8sZV8/ae9fPyTXYD8coWA/LTVgP4IsYD/SjmE/35NhP1UI
Yz99G2M/dbhjP3h6Yz+5K2Q/5XxjP2wuZT9+q2Q/+CZmP8cXZj//GWY/rGdnP1UjaD9YE2c/
XrFnP7pGaD8Rl2g/9RlqPzUraj8Z4mo/eMZqP5n2aj+Zwmo/GfFqPxuuaz+6N20/5fFsP94A
bT/vxm0/g3htPxiQbT81uW0/62pvP5PibT9nEXA/vWFwP54FcT86c3A/NTdwP5QzcD/KoHA/
VANxP8uccD+1dHI/7BhyP4jpcj9DtnQ/w3pzP/O5cz9hIXQ/mud0P7dxdj/ctXQ/Q392P+H7
dT/0qnU/ULl2P3iCdz9fV3c/I1l2P7HKdz9DD3c/Qy95P/m+eT9Zcng/tYF6Pxgvej+N63k/
Ch17P6O5ej8/xXs/3KB7P278ez/0a3w/laR8P8CifD/V4Xs/t3h8PyNYfj8Sd30/W6d+PxnL
fj/PqH8/x0d/P0o2fz9rt38/k3d/P/BBgD/ZWYA/T7mAP1BPgD9MwoA/6GCBP+4FgT86XoE/
q1mBP5jsgD/ARIE/D5aBP7JSgj/9KoI/JNmBP81/gj8uj4I/K1mCP0DTgj/O5II/mRWDP0DI
gj92LIM/tlWDPyrrgj/aGIM/yaqDP30QhD8QboM/kJmEP95RhD9hLYQ/yZyEPzHOhD8ROYU/
4imFPybDhD+eRIU/nBqFP/U8hT/ZcIU/33eFP2fjhT913YU/jRuGPxRChj/R9IU/0oOGPwsX
hz94XYY/68OGP+a/hj94yYY/b9KHP+GHhz+GbIc/nMSHPw==</AssayYData></Step><Step><CommonData><SampleLocation>1</SampleLocation><SampleID></SampleID><SampleGroup></SampleGroup><SampleInfo></SampleInfo><SampleRow>G</SampleRow><SamplePlate>1</SamplePlate><WellType>BUFFER</WellType><Concentration>-1</Concentration><ConcentrationUnits>µg/ml</ConcentrationUnits><MolarConcentration>-1</MolarConcentration><MolarConcUnits>nM</MolarConcUnits><MolecularWeight>-1</MolecularWeight><Temperature>28</Temperature><StartTime>277923</StartTime><AssayTime>30</AssayTime></CommonData><FlowRate>1000</FlowRate><StepType>BASELINE</StepType><StepName>Baseline</StepName><StepStatus>OK</StepStatus><ActualTime>30</ActualTime><CycleTime>0.2</CycleTime><AssayXData Points="150">O/8pQ24yKkOhZSpD1ZgqQwjMKkP5/ipDLTIrQ6FlK0PVmCtDCMwrQ/n+K0MtMixDoWUsQ9WY
LEMIzCxDO/8sQ24yLUOhZS1Dk5gtQwjMLUO+/y1DLTIuQ6FlLkOTmC5DCMwuQzv/LkNuMi9D
oWUvQ5OYL0PGyy9DO/8vQy0yMENgZTBD1ZgwQ8bLMEODADFDbjIxQ6FlMUOTmDFDCMwxQzv/
MUNuMjJDoWUyQ5OYMkMIzDJDO/8yQ24yM0NgZTND1ZgzQ8bLM0P5/jNDLTI0Q2BlNEOTmDRD
xss0Qzv/NENuMjVDYGU1Q5OYNUPMzDVDO/81Q24yNkNgZTZDk5g2Q8bLNkP5/jZDLTI3Q6Fl
N0OTmDdDxss3Q/n+N0NuMjhDYGU4Q5OYOEPGyzhD+f44Qy0yOUNgZTlDk5g5QwjMOUM7/zlD
bjI6Q6FlOkOTmDpDCMw6Q0EAO0MtMjtDYGU7Q9WYO0MIzDtD+v47Qy0yPENgZTxD1Zg8Q8bL
PEM7/zxDbjI9Q6FlPUPVmD1DCMw9Qzv/PUNuMj5DoWU+Q9WYPkMIzD5DO/8+Q24yP0OhZT9D
1Zg/QwjMP0M7/z9DbjJAQ2BlQEPVmEBDCMxAQzv/QENuMkFDoWVBQ5OYQUMIzEFDO/9BQ24y
QkOhZUJD1ZhCQwjMQkM7/0JDbjJDQ6FlQ0PVmENDCMxDQzv/Q0NuMkRDoWVEQ9WYREMIzERD
GARFQ24yRUOhZUVD1ZhFQwjMRUM7/0VDbjJGQ6FlRkOTmEZDCMxGQzv/RkNuMkdDoWVHQ9WY
R0MIzEdD</AssayXData><AssayYData Points="150">PpSKP8IJjD+yqos/0+GLP21zjD9pG4w/CDuMP8CejD/ro4w/VEWMP0vsjD8WDo0/LBeNP9JQ
jT9lL40/blmNP6V1jT+eJY0/whONP23JjD/BN40/fTSNP9JpjT+ID40/6VKNP/yPjT8ti40/
9yKNPy8UjT8gSo0/11KNP64cjT8/HI4/HTCOP9A7jT9Xg40/3ZqNP89mjT9Ej40/SFqOP15m
jj/uJY4/VLGNP0q0jT8K8o0/Y7aNP/+XjT+NA44/66KNP467jT8uqI0/mZGOP4u+jT9oc40/
vJeNPxTQjT/kjY0/RgWOP34kjj+Nao4/si+OP78+jj9Y5Y0/89qNPyJcjj/uc44/gFyOP92H
jj+1fI4//kGOP+LCjT/2544/w1SOP/dgjj+uXo4/qsmOP5kCjj/3n44/U3COP9+ojj9EfI4/
YkaOPxY9jj8m7Y4/a76OP4n8jj+giY4/aSGPP25Wjj+QgY8/mmmOP3NTjj+nfY4/dN+OP6ZO
jj8pJ48/w02OP7sLjj+Ml44/yHKOP7czjj+c5Y4/0WKPPyTpjj/TQI4/CGCOP4zVjj9AEI8/
MeqOP1XWjj8xgI4/SbyOP7Cdjj+VE48/L3OOP8XTjj9Vto4/BEyPP1Ipjz/d744/IAOPP2Yg
jz8qAI8/LvmOP0Pujj/p6o4/y/COP7K/jj9JKo8/El6PPx4Mjz++JY8/jKCPP3eHjj/WBI8/
zU6PP6vujj9U344/Q5KOPwBijz+dUY8/W0GPPy/vjz80T48/ST+PPxCrjz+oUo8/EB2PPwBI
jz9SXo8/</AssayYData></Step><Step><CommonData><SampleLocation>10</SampleLocation><SampleID>QA013.765M.C1 gp120</SampleID><SampleGroup></SampleGroup><SampleInfo></SampleInfo><SampleRow>G</SampleRow><SamplePlate>1</SamplePlate><WellType>KSAMPLE</WellType><Concentration>-1</Concentration><ConcentrationUnits>µg/ml</ConcentrationUnits><MolarConcentration>7.81</MolarConcentration><MolarConcUnits>nM</MolarConcUnits><MolecularWeight>-1</MolecularWeight><Temperature>28</Temperature><StartTime>316697</StartTime><AssayTime>180</AssayTime></CommonData><FlowRate>600</FlowRate><StepType>ASSOC</StepType><StepName>Association</StepName><StepStatus>OK</StepStatus><ActualTime>180</ActualTime><CycleTime>0.2</CycleTime><AssayXData Points="900">O/9HQ24ySENgZUhDk5hIQwjMSEM7/0hDbjJJQ6FlSUOTmElDCMxJQzv/SUNuMkpDYGVKQ5OY
SkMIzEpD+f5KQ24yS0OhZUtD1ZhLQ8bLS0M7/0tDLTJMQ6FlTEOTmExDxstMQzv/TEMtMk1D
oWVNQ5OYTUMIzE1DO/9NQ24yTkOhZU5Dk5hOQ8bLTkM7/05DLTJPQ6FlT0PVmE9DCMxPQ/n+
T0NuMlBDoWVQQ5OYUEMIzFBD+f5QQ24yUUNgZVFDk5hRQ8bLUUM7/1FDMzNSQ2BlUkPVmFJD
xstSQ/n+UkNuMlNDYGVTQ9WYU0PGy1ND+f5TQy0yVEOhZVRDk5hUQ1DNVEM7/1RDbjJVQ6Fl
VUOTmFVDxstVQ/n+VUMtMlZDYGVWQ5OYVkPGy1ZD+f5WQy0yV0OoZldDk5hXQ8bLV0P5/ldD
LTJYQ2BlWEOTmFhDxstYQ/r+WEMtMllDYGVZQ5OYWUPGy1lDfP9ZQy0yWkNgZVpDk5haQwjM
WkP6/lpDLTJbQ2BlW0PVmFtDCMxbQ/r+W0MtMlxDoWVcQ5OYXEMIzFxDO/9cQy0yXUOhZV1D
1ZhdQwjMXUM7/11DbjJeQ6FlXkPVmF5DCMxeQzv/XkNuMl9DoWVfQ9WYX0MIzF9DO/9fQ24y
YEOhZWBD1ZhgQwjMYEM7/2BDbjJhQ6FlYUPVmGFDi8xhQzv/YUNuMmJDoWViQ9WYYkMIzGJD
O/9iQ24yY0OhZWND1ZhjQwjMY0M7/2NDbjJkQ6FlZEPVmGRDxstkQzv/ZENuMmVDoWVlQ9WY
ZUMIzGVDO/9lQ24yZkOhZWZDk5hmQwjMZkM7/2ZDLTJnQ2BlZ0PVmGdDCMxnQzv/Z0MtMmhD
omVoQ9SYaEMIzGhDO/9oQy0yaUOiZWlD25lpQwjMaUP6/mlDbjJqQ2BlakOTmGpDCMxqQzv/
akNuMmtDYGVrQ9SYa0MIzGtDO/9rQ24ybENgZWxD1JhsQ8bLbEPKAW1DbjJtQ6JlbUOTmG1D
xsttQ/r+bUMtMm5DomVuQ5OYbkPGy25D+v5uQ24yb0OiZW9Dk5hvQwjMb0P6/m9DbjJwQ6Jl
cEOTmHBDxstwQ/r+cEMtMnFDYGVxQ5OYcUMIzHFDO/9xQy0yckOiZXJDk5hyQ8bLckP6/nJD
LTJzQ2Blc0OTmHNDxstzQ/r+c0MtMnRDomV0Q5OYdEPGy3RD+v50Q24ydUNgZXVDk5h1Q8bL
dUP6/nVDbjJ2Q6JldkMim3ZDxst2Q/r+dkNuMndDomV3Q5OYd0PGy3dD+v53Q24yeENgZXhD
k5h4Q8bLeEM7/3hDLTJ5Q2BleUOTmHlDxst5Qzv/eUMtMnpDomV6Q9SYekPGy3pD+v56Qy0y
e0NgZXtDk5h7QwjMe0P6/ntDLTJ8Q2BlfEOTmHxDxst8Q3z/fENuMn1DomV9Q9SYfUPGy31D
+v59Qy0yfkNgZX5DFpl+QwjMfkM7/35DLTJ/Q6Jlf0PUmH9DCMx/Qzv/f0M3GYBD0TKAQ2pM
gEMEZoBDnn+AQzeZgEPRsoBDasyAQwTmgEOe/4BDNxmBQ9EygUNqTIFDBGaBQ55/gUM3mYFD
0bKBQ2rMgUME5oFDnv+BQzcZgkPRMoJDakyCQwRmgkOef4JDN5mCQ9GygkNqzIJDBOaCQ57/
gkMWGYND0TKDQ2pMg0MEZoNDfX+DQxaZg0OwsoNDasyDQwTmg0Oe/4NDFhmEQ9EyhENqTIRD
42WEQ55/hEM3mYRD0bKEQ2rMhEPj5YRDff+EQzcZhUPRMoVDSkyFQ+NlhUOef4VDFpmFQ7Cy
hUNKzIVDBOaFQ57/hUM3GYZDsDKGQ2pMhkMEZoZDfX+GQxaZhkOwsoZDSsyGQwTmhkN9/4ZD
NxmHQ7Ayh0NKTIdDBGaHQ31/h0M3mYdDsLKHQ0rMh0PI5odDff+HQzcZiEOwMohDSkyIQ+Nl
iEN9f4hDFpmIQ7CyiENqzIhDBOaIQ33/iEMWGYlDOTSJQ2pMiUPjZYlDnn+JQxaZiUPRsolD
SsyJQwTmiUN9/4lDNxmKQ7AyikNqTIpD42WKQ31/ikMWmYpDsLKKQ0rMikOo5opDff+KQzcZ
i0OwMotDSkyLQ+Nli0N9f4tDN5mLQ7Cyi0MOzYtD4+WLQ33/i0MWGYxD0TKMQ0pMjEPjZYxD
nn+MQxaZjEPRsoxDSsyMQ+PljEO+/4xDFhmNQ7AyjUNqTI1D42WNQ75/jUMWmY1DsLKNQ2rM
jUPj5Y1Dnv+NQxYZjkOwMo5DakyOQ+NljkOef45DN5mOQ7CyjkNqzI5DBOaOQ33/jkMWGY9D
0TKPQ2pMj0MEZo9Dnn+PQxaZj0NUs49DasyPQ+Plj0Oe/49DNxmQQ9EykENqTJBDBGaQQ55/
kEM3mZBD0bKQQ2rMkEME5pBDnv+QQzcZkUPRMpFDakyRQwRmkUOef5FDN5mRQ9GykUNqzJFD
BOaRQ57/kUM3GZJD0TKSQ2pMkkMEZpJDnn+SQzeZkkPRspJDasySQwTmkkOe/5JDNxmTQ9Ey
k0NqTJNDBGaTQ55/k0MWmZND0bKTQ2rMk0ME5pNDff+TQzcZlEPRMpRDakyUQ+NllEN9f5RD
FpmUQ9GylENqzJRD4+WUQ57/lEM3GZVDsDKVQ2pMlUPjZZVDnn+VQzeZlUOwspVDasyVQwTm
lUOe/5VDFhmWQ7AylkNqTJZD42WWQ55/lkM3mZZD0bKWQ2rMlkME5pZDff+WQxYZl0OwMpdD
SkyXQwRml0Pff5dDN5mXQ7Cyl0NqzJdDBOaXQ57/l0M3GZhD0TKYQ0pMmEPjZZhDfX+YQxaZ
mEOwsphDasyYQwTmmEN9/5hDNxmZQ7AymUNqTJlD42WZQ31/mUMWmZlD0bKZQ2rMmUME5plD
nv+ZQzcZmkOwMppDSkyaQ+NlmkOef5pDN5maQ7CymkNKzJpD4+WaQ57/mkM3GZtDsDKbQ0pM
m0PIZptDfX+bQzeZm0OwsptDi8ybQwTmm0N9/5tDFhmcQ7AynENqTJxD42WcQ55/nEMWmZxD
0bKcQ0rMnEME5pxDnv+cQzcZnUOwMp1DSkydQ+NlnUOef51DN5mdQ7CynUNKzJ1D4+WdQ57/
nUM3GZ5DsDKeQ2pMnkPjZZ5DfX+eQxaZnkOwsp5DSsyeQyXmnkN9/55DFhmfQ9Eyn0NKTJ9D
42WfQ31/n0MWmZ9DsLKfQ0rMn0Pj5Z9Dnv+fQzcZoEOwMqBDSkygQwRmoEOef6BDN5mgQ9Gy
oENqzKBDBOagQ0EAoUM3GaFD0TKhQ2pMoUMEZqFDnn+hQzeZoUPRsqFDasyhQwTmoUOe/6FD
NxmiQ9EyokNqTKJDBGaiQ55/okMWmaJD0bKiQ2rMokME5qJDnv+iQxYZo0P4M6NDakyjQwRm
o0Oef6NDN5mjQ9Gyo0NqzKND4+WjQ33/o0M3GaRDsDKkQ2pMpEMEZqRDnn+kQzeZpEPQsqRD
asykQyTmpEOe/6RDNxmlQ9AypUNqTKVDBGalQ55/pUMWmaVDsLKlQ2rMpUME5qVDnv+lQzcZ
pkPQMqZDakymQwRmpkOef6ZDN5mmQ9CypkNqzKZDBOamQ3z/pkPbGadD0DKnQ2pMp0PjZadD
nn+nQxaZp0OwsqdDSsynQ+Plp0Oe/6dDFhmoQ9AyqENKTKhDBGaoQ3x/qEMWmahD0LKoQ2rM
qEME5qhDfP+oQxYZqUPQMqlDkU2pQwRmqUOef6lDN5mpQ9CyqUNqzKlD4+WpQ3z/qUMWGapD
sDKqQ0pMqkMEZqpDnn+qQzeZqkPQsqpDasyqQwTmqkPKAatDNxmrQ7Ayq0NKTKtD42WrQ3x/
q0MWmatDsLKrQ0rMq0Pj5atDfP+rQzcZrEOwMqxDSkysQ+NlrEN8f6xDFpmsQ9CyrENKzKxD
4+WsQ57/rEM3Ga1DsDKtQ0pMrUPjZa1DfH+tQxaZrUOwsq1DSsytQwTmrUN8/61DFhmuQ7Ay
rkNKTK5D42WuQ3x/rkMWma5DsLKuQ0rMrkOH5q5DfP+uQxYZr0OwMq9DkU2vQ+Nlr0N8f69D
WJmvQ9Cyr0NKzK9D4+WvQ3z/r0M3GbBDsDKwQ2pMsEPjZbBDnn+wQ3iZsEPQsrBDasywQwTm
sEOe/7BDxhuxQ9AysUNqTLFDBGaxQ55/sUM3mbFD0LKxQ2rMsUME5rFDnv+xQzcZskPQMrJD
SkyyQwRmskOef7JDN5myQ9CyskNqzLJDBOayQ57/skM3GbND0DKzQ2pMs0MEZrNDnn+zQzeZ
s0PQsrNDasyzQwTms0Oe/7ND/Bm0Q9AytENKTLRD42W0Q3x/tEMWmbRD0LK0Q2rMtEME5rRD
nv+0QxYZtUPQMrVDaky1QwRmtUOef7VDN5m1Q9CytUNqzLVDBOa1Q57/tUM3GbZD0DK2Q0pM
tkMEZrZDnn+2QzeZtkNUs7ZDSsy2QwTmtkOe/7ZDNxm3Q7Ayt0NqTLdDBGa3Q55/t0MWmbdD
sLK3Q2rMt0ME5rdDfP+3QxYZuEPQMrhDaky4QwRmuEOef7hDN5m4Q9CyuENKzLhD4+W4Q57/
uEMWGblD0DK5Q2pMuUPjZblDnn+5QzeZuUOwsrlDasy5QwTmuUOe/7lDNxm6Q7AyukNKTLpD
42W6Q3x/ukMWmbpDsLK6Q0rMukME5rpDfP+6QxYZu0PQMrtDaky7Q+Nlu0N8f7tDFpm7Q7Cy
u0NKzLtD4+W7Q57/u0MWGbxDsDK8Q0pMvEPjZbxDfH+8QxaZvEOwsrxDSsy8QwTmvEN8/7xD
Fhm9Q1o0vUNqTL1DZma9Q3x/vUMWmb1DsLK9Q2rMvUME5r1D</AssayXData><AssayYData Points="900">3wKOP3tRjj9BOI4/MTKOPzgujj91pY4/DOeNP/N3jj/Ss44/5z2OP4Hdjj8CF44/2nOOPyWL
jj+BYY8/FWCOPz3zjj+vK48/F42OP759jj8JwI4/1dWOPw+Ajj8ig44/5E2PP7Ewjz8gZo4/
RVCOP13sjj/2bY4/N5yOP2vBjj/maY4/DlKPP6r0jj+IGI4/tnGOPzyQjj8a2Y4/QqKOPxsk
jz/gsY4/pJaOP60Vjz95GY8/xRyPP2E0jz+GgI8/ALOOPwNSjz8wDY8/B7mOPyDijj+/BI8/
lTOPP82Yjj+QB48/kCGPPyUHkD+Qko8/LJOPP7Fsjz9dkI8/iMKPP2fijj87mY8/fYePP3RY
jz9spI8/Io2PP8OIjz90048/YWiPP440jz/zRI8/oiqPP96ljz/uDY8/rtOPPxzGjz8JrI8/
eI2PP1VZjz//u48/SX2PP9XPjz+qzI8/AR2PP8NckD8jY48/4t2PP/imjz93XY8/L4aPPyaN
jz9fx48/5pqPP/D/jz/AbZA/JniPP9h/kD+x648/hEaQP8yejz8CLpA/d9WPP1KzkD9AuJA/
UUyQP2/4jz9Kyo8/O/uPP3QnkD/ed5A/Lq6PP6nmjz8tUpA/XpeQPyHLjz91E5A/rYSQP9es
kD+KVZA/D4mPP0oBkD+aqI8/CcuPP7mWkD+1k5A/uWOQPyMukD/syJA/nemQP4gckD8wR5A/
Ed2PPy4ZkD8zpZA/5o2QP7+6kD/y/pA/zPOPP0vCkD+ZqpA/l7SQP2b2kD+YjpE/xliQP0vH
kD+Ip5A/edKQP7XpkD+QlpA/NoqQP0lykD9r+ZA/hwKRP3vvkD/0jZA/Ie+QP9qnkD8Y9pA/
rgiRPzGEkD+CKJE/NmuQP6yikD9DMZE/5vuQP749kT9MrZA/KKOQP97RkD/SYJE/vTeRP1X/
kD/ysJA/WSmRP6QrkT9QoZE/dNWQPwt9kT/VTpE/i4qRP8ZpkT8pE5E/JfuQP0owkT9PDJE/
liiRP7rLkD8PLpE//8KRP5F/kT+VjpE/CeaQP8KlkT9G4JE/2IqRPxitkT+jgpE/XU6RP7pt
kT9HVJE/xHGRP/zMkT++lpE/v2yRP1y1kT9IEZE/HH6RPzDqkT/KXJE/XkeRP6THkT/2GJI/
p7eRP+kikj/sxJE/6lyRPzDzkT+Bq5E/kV+RPxTUkT/PIpI/YImRP6tmkT8xwZE/EYWRP8/U
kT98w5E/iN6RPyIqkj9vGZI/6I2RP1VNkj//MJI/nfCRPyP7kT90IJI/x26SP6/+kT8/6pE/
mT+SPxM8kj/rNJI/f+qRP4sZkj8eCZI/cGySP9IMkj/sf5I/Z1KSP2BOkj+P0ZE/BjuSP7id
kj/HnpI/DpKSPwVAkj+DwpE/dfqRPxchkj9TOZI/mkmSP834kT9+GZI/c7qSP8u/kj92hJI/
fVySP72/kj8LfpI/+HaSP3PXkj/PgpI/oyeSP3LIkj8VfpI/TMSSP1aSkj/NN5I/L72SP5nW
kj9SGJM/oSOSPyPSkj/dE5M/Gc6SP7Urkz9NB5M/MAWTPzTjkj/Q35I/jIaTP4ujkj80C5M/
/L2SP1MLkz+Q+pI/dVmTPycUkz/WnpI/cXiSP9z/kj+uWJM/8kmTP0Zpkz+uO5M/Vk2TP3HJ
kj+6hJM/nfiSP3sbkz/I9ZI/CCqTP/vwkj9zYJM/bkOTP4jqkj/YUpM/zUaTP9k/kz+NwJI/
EYSTPx8rkz+GSZM/n4OTP4hTkz+vSpM/ixGTPyUjkz9K0ZM/BW2TP8nCkz97hpM/QvWTP7V3
kz+COJM/M+6SP/Nlkz/JYpM/qIGTP4Cukz9pzpM/P/aSP4wEkz/TRpM//MiTP+dXkz+l6JM/
TtKTP2x0kz/WUpM/M1eTP4iUkz+rJJQ/kOyTP8Lqkz+bpJM/ho6TP+PSkz/5BJQ/yNCTP3Ge
kz8dwpM/wNWTPyV4kz82C5Q///2TP7b4kz9jPpQ/39STPy3Tkz+ZBpQ/wIKTP9IrlD9xQpM/
je2TP9Y3lD9J75M/CCaUP0Ghkz99lJM/VxaUPwqnlD8GVpQ/W+2TP+hVlD/EIZU/bfeTP7uR
lD+xgZQ/F86TP9a8kz8C5pM/T4iUP8oilD8j9ZM/2gyUP/U5lD/0BpQ/qHGUP99AlD/HpJQ/
RC6UP2GLlD/WCJQ/TvmUP6tIlD9b0JM//m+UP4hClD8KhJM/QS+UPzKslD80zJQ/hFGUP5Hz
lD/M9JM/nFKUP6htlD9neZQ/wpmUPwNBlD/vd5Q/mSeUP9oTlD92pJQ/v5CUPxKElD+O4pQ/
a7qUP4ZclD+ZrZQ/jlqUP8adlD/9aZQ/ICiUP13BlD8DS5Q/1eeUP/ZmlT81iZQ/g7eUPzcf
lT/4tJQ/h8OUP7KslD9a5JQ/ckOVP07JlD9bLpU/btqUPyW4lD9xIpU/+QuUP3CalD/duJQ/
GYCUP1oplT+PG5U/xveUP/8ilT8hspQ/aVyVP81xlD9Xg5U/3yCUPz3NlD8IvZQ/gbyUPwEI
lT8fsZQ/qE2VP2+KlT8F1pQ/ceiUPzQylT9r1JQ/Ns+UPy3ZlD86SpU/KCGVPwCylT8dlpU/
8BuVP8HNlD/KapQ/646VPxlIlT/5SZU/PZ+VP4o9lT8sn5U/P0+VP7JOlT+71JU/QWCVP/O2
lT8YXpU/lcGUP/bAlD9hhJU/8nOVP9u3lT98sZU/yYqVPwIllT8qw5Q/WA2VP6SYlT9AApU/
lm6VPxeelT86gJU/IGuVP26alT9qZpU/PxGVPzoMlT96mZU/0pyVP7iBlT/mzpU/fGiVP+gO
lj8ZrJU/m7yVP4SqlT/IeJU/SO6VP3Iqlj9hnJU/SwuWP3c1lT9JU5U/ALuVP3gYlj8gO5U/
dgGWPwjJlT836JU/67OVPy9Ilj+kFpY//g2WP9J4lT8Vk5U/Xb2VP9+vlT+cx5U/Hu+VP+vA
lT/8tZU/DEuVP8yilT+x2ZU/tt2VPxgOlj8IXpY/ImCWP+OblT9E1JU/N86VP970lT8hUpY/
QUKWP0RtlT8BZpY/rB6WP1OJlT+sXJU/Vt6WP3GKlT/bQpY/fx2WP+Cxlj+z0ZU/UraWP8hS
lj/TRZY/nOWWP6TolT9RQJY/ykyWP/h7lj9eTJY/+yCWP6CAlj9xZZY/X0iVPxL/lT/1JJY/
xeSVP5HUlj90RpY/WhiWPzZLlj+sD5Y/FNGWP2Crlj++y5Y/jN+WP8ZClj9mtZY/W2mWPyjS
lT8c6pU/4BaXP86vlj84opY/MneWPyM/lz++iJY/WeCWPw58lj/u05Y/jZCWPy2ulj84X5Y/
o6GVP2jElj9PSZY/bCmWP5yTlj8dyJY//XuWP1vPlj93m5Y/TJeWP5Tdlj8uEpc/PE2WPznP
lj8l5pY/9oeWP4/dlj9WB5c/w8uWP6trlj9iA5Y/bfWWPymClj9eN5c/foaWPwDzlj/n05Y/
AmqWP6iUlj8XZJY/l8CWP3o1lz/KZpc/eTCXP0o2lz8Nk5Y/ORSXP94Glz+FjpY/HdSWP/Co
lj9qxpY/SvCWP9sPlz8OVZY/o+GWP9silz9kf5c/mC6XP0Nklz/jFZc/DLqXPwCmlj+K75Y/
dLWWP+Ajlz8pmZc/oMSWP51jlz//GJc/N1WXP0aIlz/sYpc/DMKXPxQClz/6G5c//5WXPwpf
lz+Mm5c/cJaXP2+mlz8xUZc/93iXP645lz9fh5c/8bSXPyxOlz8DlJc/tkOXPz2hlz9ZZJc/
rfGWP5x2lz93TJc/WUuXP5I5lz/lVJc/OzKXP2nYlz+iyZc/ZAmYP7g4lz8W25c/AGyXP1C8
lz/NIJg/tCKXP04olz8iYZc/EiSXP9jDlz/eZ5c/LCqYP518lz/KyJc/IaSXP7W7lz9nu5c/
EX6XPzMalz9OaJc/4r2XPzrBlz8O6Zc/p8GXP2IdmD/EOJg/iu+XP37zlz84Lpg/CvKXP5yp
lz9R0Zc/YwSYP+Pxlz8V55c/bumXP3Ljlz92vpc/31CYP6sylz/XAZg/7tmXP7Grlz//h5c/
hCWYPy/Tlz/brZc/kduXP6D5lz+22Zc/0SWYP7L7lz+X7pc/NHiYPzPSlz9BgZc/CviXP638
lz8dVJg/B/mXP3kCmD97Apg/ktuXP1q+lz9WHpg/k/iXP1X/lz+YoZc/YFWYPyC7lz+84Zc/
O7+YPz5LmD+jvZc/xKGXP9VCmD+aF5g/JD+YP436lz9SLpg/5FSYPyQZmD+rQ5g/aCqYP+sI
mD8KhJg/M4GXPyoDmD+PDZg/YdqXPxcemD8kg5g/v4CYPzldmD/7TJg/wiiYPysKmD/nTpg/
lz6YP3momD9ED5g/puOXP5ZimD97YJg/iLuYP7LlmD/kjJg/AGGYP3oLmD/i/pc/XbOYPxy5
mD9N+Zg/ZtSYP37plz8YvJg/rmuYP5nImD8/u5g/icWYP53QmD9IjZg/AsyYPzo1mD8TbJg/
y/eYPwS6mD9Dnpg/rWCYP/K1mD9Ntpg/Z66YPxh0mD/TJ5g/xIKYPyQhmT9+hJg/WiuYP1mt
lz9gwJg/eRCZP6IVmT9Iz5g/16aYP6bImD/zgpg/rr6YP2WbmD/PE5k/za2YPwcJmT/yxZg/
BCOZP+UKmT/x+Jg/tW2ZPyrqmD8Tq5g//+SYP2AZmD/5PJk/ylqYPwfxmD8whZk/eoiYP/MA
mT/YNJk/rTqZP1nPmD8sD5k/Fr6YP3MpmT+hzpg/lkCZP9gHmT/dLJk/nROZPzSBmT8dA5k/
r4uYPzNWmT/4ZZk/8rmZPzoZmT99Npk/mDGZP/lNmT/9EZk/</AssayYData></Step><Step><CommonData><SampleLocation>1</SampleLocation><SampleID></SampleID><SampleGroup></SampleGroup><SampleInfo></SampleInfo><SampleRow>G</SampleRow><SamplePlate>1</SamplePlate><WellType>BUFFER</WellType><Concentration>-1</Concentration><ConcentrationUnits>µg/ml</ConcentrationUnits><MolarConcentration>-1</MolarConcentration><MolarConcUnits>nM</MolarConcUnits><MolecularWeight>-1</MolecularWeight><Temperature>28</Temperature><StartTime>505501</StartTime><AssayTime>180</AssayTime></CommonData><FlowRate>600</FlowRate><StepType>DISASSOC</StepType><StepName>Dissociation</StepName><StepStatus>OK</StepStatus><ActualTime>179.999</ActualTime><CycleTime>0.2</CycleTime><AssayXData Points="900">nv+9QzgZvkOwMr5DSky+QwRmvkOef75DOJm+Q7CyvkNrzL5D5OW+Q57/vkMXGb9D0TK/Q2tM
v0MEZr9Dnn+/QziZv0PRsr9Da8y/Q+Tlv0N9/79DOBnAQ9EywENrTMBD5GXAQ55/wEMXmcBD
sLLAQ0rMwEME5sBDnv/AQxcZwUPRMsFDSkzBQwRmwUN9f8FDF5nBQ7CywUNKzMFD5OXBQ33/
wUMXGcJDsDLCQ2tMwkPkZcJDnn/CQxeZwkPRssJDSszCQ+TlwkN9/8JDOBnDQ1Qzw0NrTMND
5GXDQ31/w0MXmcNDsLLDQ0rMw0Pk5cNDff/DQxcZxEOwMsRDSkzEQwRmxEN9f8RDF5nEQ7Cy
xENKzMRD5OXEQ33/xEMXGcVDsDLFQ2tMxUPkZcVDnn/FQxeZxUPyssVDSszFQwTmxUN9/8VD
FxnGQ7AyxkNrTMZDJWbGQ31/xkM4mcZDsLLGQ0rMxkPk5cZDnv/GQxcZx0PRMsdDa0zHQwRm
x0N9f8dDOJnHQ7Cyx0NrzMdD5OXHQ57/x0M4GchD0TLIQ2tMyEMEZshDnn/IQziZyEPRsshD
a8zIQwTmyEOe/8hDFxnJQ9EyyUNrTMlDBGbJQ55/yUM4mclD0bLJQ2vMyUME5slDnv/JQzgZ
ykPRMspDa0zKQwRmykOef8pDOJnKQ9GyykNrzMpDBObKQ57/ykMXGctD0TLLQ0pMy0MEZstD
nn/LQziZy0PRsstDa8zLQ+Tly0Oe/8tDOBnMQ7AyzENrTMxDBGbMQ55/zEM4mcxD0bLMQ2vM
zEME5sxDnv/MQzgZzUNUM81Da0zNQwRmzUOef81DOJnNQ9GyzUNrzM1DBObNQ57/zUM4Gc5D
sDLOQ2tMzkMEZs5DfX/OQxeZzkPRss5Da8zOQwTmzkN9/85DFxnPQ7Ayz0NKTM9DiGbPQ55/
z0M4mc9D0bLPQ0rMz0ME5s9Dnv/PQzgZ0EPRMtBDSkzQQ+Rl0EN9f9BDOJnQQ7Cy0ENKzNBD
5OXQQ57/0EOaGdFDsDLRQ0pM0UPkZdFDfX/RQziZ0UOwstFDSszRQwTm0UN9/9FDFxnSQ9Ey
0kNrTNJD5GXSQ31/0kM4mdJD0bLSQ2vM0kPk5dJDnv/SQxcZ00OwMtNDSkzTQ+Rl00N9f9ND
F5nTQ7Cy00NKzNND5OXTQ33/00M4GdRDsDLUQ0pM1EMEZtRDfX/UQxeZ1EOwstRDa8zUQ+Tl
1EMhANVDFxnVQ7Ay1UNKTNVD5GXVQ31/1UMXmdVD0bLVQ0rM1UPk5dVDff/VQxcZ1kOwMtZD
SkzWQwRm1kN9f9ZDF5nWQ7Cy1kNrzNZD5OXWQ33/1kMXGddDNDPXQ2tM10MEZtdDnn/XQxeZ
10OwstdDSszXQwTm10Oe/9dDFxnYQ7Ay2ENKTNhDBGbYQ55/2EM4mdhD0bLYQ2vM2ENn5thD
nv/YQzgZ2UPRMtlDa0zZQwRm2UOef9lDOJnZQ9Gy2UNrzNlDBObZQ57/2UM4GdpD0TLaQ2tM
2kMEZtpDnn/aQziZ2kPRstpDa8zaQwTm2kOe/9pDOBnbQ9Ey20NKTNtDBGbbQ55/20MXmdtD
0bLbQw/N20ME5ttDff/bQzgZ3EPRMtxDa0zcQwRm3EOef9xDOJncQ9Gy3ENrzNxDBObcQ57/
3EM4Gd1D0TLdQ0pM3UMEZt1Dnn/dQziZ3UPRst1Da8zdQwTm3UOe/91DOBneQ9Ey3kNrTN5D
5GXeQ55/3kMXmd5D0bLeQ2vM3kPk5d5Dff/eQxcZ30PRMt9DSkzfQ8lm30N9f99DOJnfQ9Gy
30NKzN9D5OXfQ57/30M4GeBD0TLgQ2tM4EMEZuBDnn/gQziZ4EOwsuBDSszgQ+Tl4EN9/+BD
OBnhQ9Ey4UNKTOFDBGbhQ31/4UMXmeFD0bLhQ2vM4UPk5eFDnv/hQxcZ4kPRMuJDa0ziQwRm
4kN9f+JDOJniQ9Gy4kNKzOJDBObiQ57/4kM4GeNDsDLjQ0pM40PkZeNDnn/jQxeZ40PRsuND
SszjQwTm40N9/+NDOBnkQ7Ay5ENKTORD5GXkQ31/5EMXmeRDsLLkQ0rM5EPk5eRDff/kQxcZ
5UPRMuVDa0zlQ+Rl5UN9f+VDF5nlQ7Cy5UOszOVD5OXlQ57/5UMXGeZDsDLmQ0pM5kPkZeZD
nn/mQxeZ5kOwsuZDjMzmQ+Tl5kN9/+ZDFxnnQ9Ey50NKTOdD5GXnQ55/50M4medD0bLnQ2vM
50ME5udDnv/nQxcZ6EOwMuhDa0zoQwRm6EN9f+hDOJnoQ9Gy6ENrzOhDBOboQ57/6EM4GelD
0TLpQ2tM6UMEZulDv3/pQziZ6UPRsulDa8zpQwTm6UOe/+lDOBnqQ9Ey6kNrTOpDBGbqQ55/
6kMXmepD0bLqQ2vM6kME5upDnv/qQzgZ60PRMutDa0zrQwRm60Oef+tDOJnrQ7Cy60NrzOtD
BObrQ57/60M4GexD0TLsQ2tM7EMEZuxDnn/sQziZ7EPRsuxDa8zsQwTm7EN9/+xDOBntQ9Ey
7UNKTO1DBGbtQ55/7UM4me1DsLLtQ2vM7UPk5e1Dnv/tQzgZ7kPRMu5Da0zuQwRm7kOef+5D
u5nuQ9Gy7kNKzO5D5OXuQ57/7kMXGe9DsDLvQ0pM70MEZu9Dnn/vQziZ70PRsu9Dd87vQwTm
70N9/+9DFxnwQ7Ay8ENrTPBD5GXwQ55/8EM4mfBDsLLwQ0rM8EME5vBDff/wQzgZ8UOwMvFD
a0zxQwRm8UN9f/FDF5nxQ9Gy8UNrzPFD5OXxQ33/8UMXGfJDsDLyQ2tM8kPkZfJDv3/yQxeZ
8kPRsvJDSszyQwTm8kN9//JDFxnzQ7Ay80NrTPND5GXzQ31/80MXmfND0bLzQ0rM80Pk5fND
ff/zQxcZ9EOwMvRDa0z0Q+Rl9EOef/RDF5n0Q7Cy9ENKzPRDBOb0Q33/9EMXGfVDsDL1Q0pM
9UPkZfVDnn/1QxeZ9UOwsvVDSsz1Q+Tl9UN9//VDFxn2Q7Ay9kNrTPZDbWf2Q31/9kMXmfZD
0bL2Q0rM9kPk5fZDff/2QzgZ90OwMvdDSkz3Q+Rl90N9f/dDOJn3Q7Cy90NKzPdD5OX3Q33/
90M4GfhD0TL4Q0pM+EMEZvhDfX/4QxeZ+EOwsvhDa8z4QyXm+EN9//hDOBn5Q9Ey+UNrTPlD
Z2b5Q55/+UM4mflD0bL5Q0LQ+UME5vlDnv/5QzgZ+kPRMvpDa0z6QwRm+kOef/pDOJn6Q9Gy
+kNrzPpDBOb6Q57/+kM4GftD0TL7Q2tM+0MEZvtDnn/7QziZ+0PRsvtDa8z7QwTm+0Oe//tD
OBn8Q9Ey/ENrTPxDBGb8Q31//EM4mfxDsLL8Q2vM/EME5vxDnv/8QzgZ/UPRMv1Da0z9Q+Rl
/UN9f/1DOJn9Q7Cy/UNKzP1DBOb9Q57//UMXGf5D0TL+Q2tM/kMEZv5DfX/+QziZ/kPRsv5D
a8z+QwTm/kOe//5DOBn/Q7Ay/0NKTP9DBGb/Q55//0MXmf9DsLL/Q2vM/0Pk5f9Dnv//Q5wM
AERoGQBENiYARAIzAETPPwBEnEwARFhZAEQlZgBE8nIARM9/AESMjABEWJkARCWmAETysgBE
vr8ARJzMAERY2QBEJeYARPLyAES+/wBEjAwBRGgZAUQlJgFEAjMBRL4/AUScTAFEaFkBRDZm
AUQCcwFEz38BRIyMAURYmQFEJaYBRPKyAUTPvwFEnMwBRFjZAUQl5gFE8vIBRL7/AUSMDAJE
aBkCRCUmAkQCMwJEvj8CRIxMAkRYWQJENmYCRAJzAkS+fwJEjIwCRFiZAkQ2pgJE8rICRL6/
AkSMzAJEWNkCRCXmAkTy8gJEvv8CRJwMA0RYGQNEJSYDRPIyA0S+PwNEjEwDRFhZA0QlZgNE
AnMDRM9/A0ScjANEaJkDRCWmA0TysgNEvr8DRIzMA0RY2QNEJeYDRPLyA0S+/wNEnAwERFgZ
BEQlJgRE8jIERL4/BESMTAREaFkERDZmBEQCcwREvn8ERIyMBERomQRENqYERPKyBETPvwRE
nMwERGjZBEQ25gREAvMERM//BEScDAVEaBkFRDYmBUQCMwVEzz8FRJxMBURoWQVENmYFRAJz
BUTPfwVEnIwFRGiZBUQ2pgVEArMFRM+/BUSMzAVEaNkFRDbmBUQC8wVEz/8FRJwMBkRoGQZE
NiYGRAIzBkS+PwZEnEwGRGhZBkQ2ZgZEAnMGRM9/BkScjAZEaJkGRDamBkQCswZEz78GRJzM
BkRo2QZEZuYGRALzBkS+/wZEnAwHRGgZB0QlJgdEAjMHRL4/B0SMTAdEWFkHRDZmB0QCcwdE
z38HRMONB0RomQdENqYHRAKzB0S+vwdEnMwHRFjZB0Q25gdEAvMHRM//B0ScDAhEaBkIRDYm
CEQCMwhEzz8IRJxMCERoWQhENmYIRAJzCES+fwhEnIwIRFiZCETZpghEArMIRL6/CESMzAhE
WNkIRCXmCETy8ghEvv8IRIwMCURoGQlEJSYJRPIyCUTPPwlEnEwJRGhZCUQ2ZglEAnMJRBCA
CUScjAlEWJkJRDamCUREswlEvr8JRJzMCURo2QlEJeYJRPLyCUTP/wlEnAwKRGgZCkQ2JgpE
8jIKRL4/CkSMTApEWFkKRCVmCkTycgpEvn8KRIyMCkSqmQpEJaYKRAKzCkS+vwpEjMwKRGjZ
CkQl5gpEAvMKRM//CkSMDAtEaBkLRCUmC0QCMwtEvj8LRIxMC0RYWQtEJWYLRGRzC0TPfwtE
jIwLRFiZC0QlpgtE8rILRL6/C0SczAtEWNkLRCXmC0Ty8gtE</AssayXData><AssayYData Points="900">3A6YPyyGmD/UbJg/ghSZP3DBmD/BAJk/WNOYPwLpmD8CNZk/j46ZPyFomT9/qpk//3eZPxUT
mj8VbZo/JSSaPw5imj/41pk/gv2aPw1Zmj9Y5Jk/4j6aP36Smj+poZo/VGaaP3MYmj8NX5o/
d2eaP0PymT9zY5o/yHiaPw5Omj/ugZo/OniaP6P7mT/AxJo/G1CaPyYbmj/mqpo/udCaP+ju
mj+cHps/OC6bP0E9mz/n3Zo/h6eaP3UMmz8l6po/tKWaP82rmj/495o/gIKaP10/mz/+/po/
itKaP4ufmj+xbZs/95qaPww8mj+VKJs/HPmaP7Itmz8izJo/T0ubPzgUmz8qj5o/6I6bPxb9
mj+IjJs/uIWaP2lImz+aK5s/ewGbP0MGmz8gxZs/VpaaP5Yymz8yZps/ic+aP6Iemz8O3Jo/
OBmbP/MImz/z7po/EFibP3qwmj/7bJs/EJybP+Bjmz+PLJs/GDKbP7b6mz+rpZs/IxGcP+hC
mz8Fcps/fIKbPxVQmz+es5o/NhmbP2thmz+sZ5s/5/SaPwgxmz8XQZs/DCibP4Hjmj9z1Zs/
6qWbP/mtmz9MxJs/EVCbP65Nmz/kh5s/lpmbPzXCmj9wQ5s/OUKbP0Fnmz+FXps/k7mbP53v
mj9Uj5s/kWWbP7Zlmz/AIJs/za6bPz9umz8H0ps/wgycPz9zmz9zAZw/gPybP9tTmz8l9Js/
UaKbP8NHmz+7TZs/n1CbP/vNmz+aDJs/HEubP7rjmz/Afps/rA6bPwOkmz/1ips/i4qbP8iY
mz9vsJs//BubP+tOmz8VQJs/OrabP25Zmz/1gJs/USCbP6Y2mz/WTps/S9mbP0DSmz/Zg5s/
Rs2bP5UinD/NF5w/EL2bP8MonD/ksJs/XZ2bP8Hxmz9S25s/KfebP2a2nD/Yp5s/0gKcP9CJ
mz91Nps/Ed6bPwNEnD+e95s/l2qbP55dmz/27ps/ke6bPz1WnD/Tv5s/rCWcP5+mmz8s6Js/
YpKbP1QYnD+DIZw/MN+bP2n7mz+NX5w/gOmbP1XGmz+hH5w/DfWaPzLYmz9cuJs/Ts2bPxMf
nD/HTZs/pmWcP3xjnD8PD5w/++OcP8UEnD8Z2ps/96+bP9k9nD/h7Js/KumbP396mz/7kps/
YQ6cP9vMmz+qA5w/edObP7q4nD9/35s/QCucP41XnD9gH5w/XRWcPxkenD/X+Zs/4VCcP0Ep
nD/A1Js/zOGbP8WBmz+aDpw/g6ebP6PRmz9mO5w/J+2bP5zjmz/XeJw/E8SbPx0UnD+gDZw/
2cKbP/CMnD+ncpw//iOcP42Omz+hxZw/mEGcP+F9nD/xTpw/ocacPy3Pmz/UTpw/DPWbP6YR
nD8xx5s/DzKcP0PanD+PGZw/9lycP3X0mz/S6Zw/ELCcPzE4nD+VWps/uTecP6UsnD/fJ5w/
0yOcPxktnD/oyZs/0iWcPxUOnD8cVpw/AUCcP2LQnD8grZw/NEWcP2S/nD9YKpw/4IqcPyd0
nD9zPJw/K1KcP8RvnD/E+5s/paacP/VRnD8zmpw/K5qcP4JKnD8xyZw/P2acP92InD/2m5w/
uDacP7IunD93Ypw/YNGcPwDjnD9EcJw/TUOcPy7VnD+oxJs/o6ecP/J9nD/3SJw/LYmcP6rH
nD/1jZw/3FqcP7FhnD/fA5w/HDucP48jnD/xB5w/wGKcP3O2nD/YZJw/4cacP8qNnD98Qpw/
fPmbP8VnnD8WeZw/x8mcP/I2nT8Lbpw/Kt+cPxvlnD8Bhpw/YtmcP2aRnD9eQ50//3icP/vp
nD+Ihpw/moOcP8o6nD+RlJw/FrScPyPanD9rbJ0/rkqcP83NnD/T0Jw/37ScP2OVnD/xhZw/
fhadP0H5nD9tZJw/V6GcP/PsnD88N50/nbmcP6q1nD8f6Jw/HYKcP0gPnT+Orpw/+eKcP+77
nD+qgJ0/0p6cPwW6nD/dsZw/u2CdP82enD9MkJw/HGmdP6lQnT/+LJ0/jlydP/2UnD8ShZ0/
KrucP0xknD+qIp0/TNmcPxeQnD+yIJ0/PxydP9CWnD+DhZw/HCmdP7L3nT8CNZ0/VcGcP2lP
nD93Vp0/Q2+dP1MZnT+x5Zw/TUOdPyPKnD8M6Jw/xsCcP+JKnT833Zw/jzadPwDtnD+fT50/
iTCdP3cvnT/U+Jw/HeScPzF7nT/cyp0/l2mdPwpynT8oxJw/GIadP4W9nD+eAJ4/beucP8lW
nT/g3Z0/gRKdP2OAnT+RNJ0/VEidPwRenT8clpw/G3adP6PYnT96o50/ig6dPyi/nT8Aep0/
ALecP/J0nT/KNJ0/GROdP28znT8o95w/nFKdP7WlnT/8A54/v6ecP0cQnT9IW50/yDadPx5o
nT87aJ0/I4CdP6QVnT8ZA50/RQydP1q4nT9ZD54/sDGdP7FFnT9GIJ0/UjadP6F2nT89E50/
MFydP588nT840Jw/yyadPyKQnT+FYp0/GDidP7J/nT8FrZw/E+udP8GVnD/br50/+kidP0Zt
nT8ssJ0/bJSdPwjCnT/JPp0/Wy2dP5aMnT/NaJ0/f7mdPzCWnT+vo50/5OqdPwJvnT9Oa50/
UrKdP4/ynD9cIJ0/hJadP2SpnT9/J54/6ZSdP+PznT+8cZ0/e9ydP9TanT9Y1J0/fHqdPy9q
nj9UrZ0/nk2dPwhinT8lPZ0/8ISeP5SxnT/jwJ0/DYudPwx7nT/QqZ0/+ZqdPz/PnT88bp0/
taWdP02bnT9ieJ0/kuycP2PPnT/TWZ0//q+dP5vCnT+rzZ0/1/mdPzNPnT8vQp4/kCOdP9Sv
nT9j4Z0/6s2dP/v+nT9eWZ0/SwmeP7LAnT83u50/mVuePxMUnj9Wv50/a5qdP/qQnT/VP54/
L5edP/5SnT+Frp0/uSmePyOpnT9l+J0/hD2ePy1Knj+g+p0/mFCdP/f/nT8fEZ4/JHOdPzW3
nj/DTJ0/wC+dP+QQnj/U2Z0/o/CdP/ianT9QMJ4/sHSdP+kfnj9lbZ0/+/ydPyMtnj9wFp4/
+NSdP23HnT+9+J0/6gSePy8Onj/uhp4/LdydP2tqnj91/p0/88ydP0IJnj/IM54/glSeP4rG
nT8xY54/aFKeP4tcnj/aZZ4/VJadP5uinj9Gbp4/G/2dP+9bnj+2AJ4/8V+ePwLqnT/EQJ4/
2pKdPym9nT9LMJ4/4mSeP3xUnj+cSJ4/aHKeP5f8nT/r3J0/r0ieP2qUnj8FRZ4/D/6dPz+x
nj/qDJ4/F1eeP9Fknj+bp54/cVKeP+4xnj8TLJ4/gFueP40unj9JmZ4/xRGeP4Utnj++SZ4/
5cGeP+Umnj8nOZ4/Fa+eP1l6nj+8xZ4/AtKeP9qUnj/QWZ4/vfueP//qnT9Z2p0/3/ydP7ER
nj95bZ4/JQaeP7Egnj8HGp4/wZOeP1KGnj8pI54/HM6eP7pInj+P2p4/SqeeP0Ydnj9X150/
PlGePy8pnj+tF54/dZaePyzznT9g7J0/TR+eP/+snj9XCp4/BlOePz3jnj858J4/5fmdP6MV
nj+wiJ4/4RiePyp5nj/8U54/2ZOeP3j4nj/hDJ8/a4aeP36nnj+ecp4/Y+KePwErnj+bpp4/
IMyePwdUnj+ktJ4/gxyfP0GYnj9FY54/c62eP22anj8Q654/Y/aeP7tXnj8ns54/pd+eP/2T
nj97rp4/JMSeP92xnj880Z4//d6eP1Ccnj/trJ4/ldyeP8lQnj89xJ4/1l2eP5NJnj/vbZ4/
89KePyAvnj/qLJ4/PrWeP5kTnz9SWp4/r5+ePzvFnj89xJ4/oTafPz6unj9Z4p4/BoKfP4V/
nj/Oo58/HCafP2evnj9aDZ4/wyKeP+dBnz9ucZ8/1/WePz2Xnj9xaZ4/r46ePwx5nj/98Z4/
4JWeP2Xjnj8ANp8/9RyfPx+fnz9Blp4/TbeePyWJnj/CF58/S/meP9eUnj9gLZ8/hH6ePy9+
nz/Lmp4/oH6ePzh8nz+5BZ8/O+eePyLSnj/cup4/B7SeP64xnz+QD58/gp6eP4zQnj9WvZ4/
r+aePzp2nj8D7J4/zuWeP7LUnj8O0J4/DeaeP7O/nj94D58/sIGfP+iJnj9gDZ8/6b+eP9jz
nj9rPZ8/EpmeP98Bnz+QAJ8/1PmePzkDnz/71Z4/ucqeP+ypnz8GBZ8/u1mfP10lnz+kLJ8/
T5SfPz0Dnz/iKZ8/3B2fP3mtnj8FM58/O9GeP8zfnj+Iap8/v+qePw+5nz8uZ58/EYOeP8RP
nz+/t54/DuqePwi/nj8BY58/qIWeP3zFnj+Ni58/ygKfPzuanz/g/Z4/mdSfP39xnz8u1p4/
1ECfP9N9nz+oyp4/XUOfPw1Znz8tvJ4/MuyePzAhnz9LZ58/siSfPykcnz86MJ8/vsWfP8dK
nz+VXJ8/ef+eP8Ewnz92u58/OfGePwAUnz97qJ8/A0ufP1rVnz8PVJ8/iWGfP4HVnz+DIp8/
iROfP4MKnz9NaJ8/9U6fP5BRnz99sJ8/m4+fPyNTnz/MWJ8/ulKfP09Xnz9Ij58/1FafP/uO
nz8mK58/NsqeP4o0nz+CIp8/7LufP1Qrnz9LQp8/9sWfP2xinz/+358/gj+fP0Rbnz+lrJ8/
n9ufPzrpnz/ZlJ8/ReefP3xsnz8rK58/w96fP1z9nj/7m58/oKSfP29onz8/HZ8/azygP4Li
nz/QzZ8/X8ufPzrBnj9lX58/TGifP7crnz9jjZ8/lIyfPz7Jnj+IpJ8/RFufPxq2nz+qtZ8/
l2KfP4CLnz9J1Z8/xo2fP4S9nz/kwp8/V3yfP0hKnz9I/Z8/</AssayYData></Step><Step><CommonData><SampleLocation>11</SampleLocation><SampleID></SampleID><SampleGroup></SampleGroup><SampleInfo></SampleInfo><SampleRow>G</SampleRow><SamplePlate>1</SamplePlate><WellType>REGENERATION</WellType><Concentration>-1</Concentration><ConcentrationUnits>µg/ml</ConcentrationUnits><MolarConcentration>-1</MolarConcentration><MolarConcUnits>nM</MolarConcUnits><MolecularWeight>-1</MolecularWeight><Temperature>28</Temperature><StartTime>694770</StartTime><AssayTime>5</AssayTime></CommonData><FlowRate>1000</FlowRate><StepType>KREGENERATION</StepType><StepName>Regeneration</StepName><StepStatus>OK</StepStatus><ActualTime>4.99999</ActualTime><CycleTime>0.2</CycleTime><AssayXData Points="25">v/8LRIwMDERIGQxEJSYMROIyDESvPwxEe0wMRFlZDEQlZgxE4nIMRL9/DESMjAxEWZkMRCWm
DETysgxEr78MRIzMDERI2QxEJeYMRPLyDESv/wxEjAwNRFkZDUQVJg1E8jINRA==</AssayXData><AssayYData Points="25">viFowD4KgcCZCofAvfWKwLMcjsAahJDAzoGSwEwelMB3mJXANtaWwIADmMAMH5nAfyWawI33
msCxspvA2oacwKUnncCXu53Ak16ewH0Hn8AofJ/Aw+CfwAlboMC8saDAMuagwA==</AssayYData></Step><Step><CommonData><SampleLocation>12</SampleLocation><SampleID></SampleID><SampleGroup></SampleGroup><SampleInfo></SampleInfo><SampleRow>G</SampleRow><SamplePlate>1</SamplePlate><WellType>NEUTRALIZATION</WellType><Concentration>-1</Concentration><ConcentrationUnits>µg/ml</ConcentrationUnits><MolarConcentration>-1</MolarConcentration><MolarConcUnits>nM</MolarConcUnits><MolecularWeight>-1</MolecularWeight><Temperature>28</Temperature><StartTime>710844</StartTime><AssayTime>5</AssayTime></CommonData><FlowRate>1000</FlowRate><StepType>KREGENERATION</StepType><StepName>Regeneration</StepName><StepStatus>OK</StepStatus><ActualTime>4.99901</ActualTime><CycleTime>0.2</CycleTime><AssayXData Points="25">vz8NRHtMDURZWQ1EFWYNROJyDUSvfw1EjIwNREiZDUQVpg1E4rINRL+/DUSMzA1ESNkNRCXm
DUTy8g1Er/8NRHsMDkRIGQ5EJSYORPIyDkSvPw5Ee0wOREhZDkQVZg5E4nIORA==</AssayXData><AssayYData Points="25">frDLvhwhub6gNqK+9uePvpOWhb6NyHO+UzddvmQxT74AlEC+ziQzvoMmKL5BJR++Z7oOvgSY
Br5IdwS+OnnxvYON3r1wBdO9uqvHvQk4xr2IDLi9PUWsvT/To72EFZa98L6PvQ==</AssayYData></Step><Step><CommonData><SampleLocation>11</SampleLocation><SampleID></SampleID><SampleGroup></SampleGroup><SampleInfo></SampleInfo><SampleRow>G</SampleRow><SamplePlate>1</SamplePlate><WellType>REGENERATION</WellType><Concentration>-1</Concentration><ConcentrationUnits>µg/ml</ConcentrationUnits><MolarConcentration>-1</MolarConcentration><MolarConcUnits>nM</MolarConcUnits><MolecularWeight>-1</MolecularWeight><Temperature>28</Temperature><StartTime>726955</StartTime><AssayTime>5</AssayTime></CommonData><FlowRate>1000</FlowRate><StepType>KREGENERATION</StepType><StepName>Regeneration</StepName><StepStatus>OK</StepStatus><ActualTime>4.99901</ActualTime><CycleTime>0.2</CycleTime><AssayXData Points="25">r38ORHyMDkQ4mQ5EBaYORNKyDkSfvw5Ea8wORDjZDkQF5g5E0vIORJ//DkRrDA9EOBkPREcm
D0TSMg9Enz8PRHxMD0Q4WQ9EBWYPRNJyD0Sffw9Ea4wPRDiZD0QVpg9E0rIPRA==</AssayXData><AssayYData Points="25">m5KJwHq7kcCjpJXA0gGYwNSXmcAa95rAJOybwB7AnMAhwJ3Ak0qewLvcnsCceJ/AvQegwDxr
oMAXyqDA2x2hwPmHocBv7qHAjT+iwLmCosBmrqLALSyjwJdxo8CWe6PAMMWjwA==</AssayYData></Step><Step><CommonData><SampleLocation>12</SampleLocation><SampleID></SampleID><SampleGroup></SampleGroup><SampleInfo></SampleInfo><SampleRow>G</SampleRow><SamplePlate>1</SamplePlate><WellType>NEUTRALIZATION</WellType><Concentration>-1</Concentration><ConcentrationUnits>µg/ml</ConcentrationUnits><MolarConcentration>-1</MolarConcentration><MolarConcUnits>nM</MolarConcUnits><MolecularWeight>-1</MolecularWeight><Temperature>28</Temperature><StartTime>743188</StartTime><AssayTime>5</AssayTime></CommonData><FlowRate>1000</FlowRate><StepType>KREGENERATION</StepType><StepName>Regeneration</StepName><StepStatus>OK</StepStatus><ActualTime>4.99901</ActualTime><CycleTime>0.2</CycleTime><AssayXData Points="25">n78PRGzMD0Q52Q9EBeYPRMLyD0Sf/w9EzgwQRDkZEET1JRBE0jIQRIRAEERsTBBEKFkQRPVl
EETCchBEj38QRGyMEEQ5mRBE9aUQRFWzEESPvxBEW8wQRCjZEEQF5hBEwvIQRA==</AssayXData><AssayYData Points="25">0YG/viDgqL6Bf5K+sgCCvsG7bb7ce1S+KJtEvkovLr6riCG+smkTvgq8B762He69e/HfvcHW
0b2AhcC9ery6vTaSoL0AR5i9daSNvU/sgL309Ha91XlivTRlO73ahDS9HTolvQ==</AssayYData></Step><Step><CommonData><SampleLocation>11</SampleLocation><SampleID></SampleID><SampleGroup></SampleGroup><SampleInfo></SampleInfo><SampleRow>G</SampleRow><SamplePlate>1</SamplePlate><WellType>REGENERATION</WellType><Concentration>-1</Concentration><ConcentrationUnits>µg/ml</ConcentrationUnits><MolarConcentration>-1</MolarConcentration><MolarConcUnits>nM</MolarConcUnits><MolecularWeight>-1</MolecularWeight><Temperature>28</Temperature><StartTime>759141</StartTime><AssayTime>5</AssayTime></CommonData><FlowRate>1000</FlowRate><StepType>KREGENERATION</StepType><StepName>Regeneration</StepName><StepStatus>OK</StepStatus><ActualTime>4.99999</ActualTime><CycleTime>0.2</CycleTime><AssayXData Points="25">j/8QREsMEUQYGRFE5SURRLIyEUR/PxFES0wRRBhZEUTlZRFEsnIRRH9/EURLjBFEGJkRROWl
EUSyshFEf78RREvMEUQY2RFE5eURRNPyEUR//xFEXAwSRCkZEkT1JRJEwjISRA==</AssayXData><AssayYData Points="25">nfmHwFuukcCLZ5XAaoWXwCMwmcDfQprAmG6bwDlTnMANx5zA+3SdwNcBnsDRg57AxBufwPdJ
n8B/yJ/ABfqfwNZSoMDUxKDALgChwKg8ocAKoKHA6L+hwCD0ocDbQaLAW0aiwA==</AssayYData></Step><Step><CommonData><SampleLocation>12</SampleLocation><SampleID></SampleID><SampleGroup></SampleGroup><SampleInfo></SampleInfo><SampleRow>G</SampleRow><SamplePlate>1</SamplePlate><WellType>NEUTRALIZATION</WellType><Concentration>-1</Concentration><ConcentrationUnits>µg/ml</ConcentrationUnits><MolarConcentration>-1</MolarConcentration><MolarConcUnits>nM</MolarConcUnits><MolecularWeight>-1</MolecularWeight><Temperature>28</Temperature><StartTime>775401</StartTime><AssayTime>5</AssayTime></CommonData><FlowRate>1000</FlowRate><StepType>KREGENERATION</StepType><StepName>Regeneration</StepName><StepStatus>OK</StepStatus><ActualTime>4.99999</ActualTime><CycleTime>0.2</CycleTime><AssayXData Points="25">jz8SREtMEkQYWRJE5WUSRLJyEkSPfxJES4wSRBiZEkT1pRJEwrISRH+/EkRLzBJEGNkSROXl
EkSy8hJEj/8SREsME0QYGRNE5SUTRLIyE0R/PxNEXEwTRBhZE0T1ZRNEwnITRA==</AssayXData><AssayYData Points="25">94iVvvgyfL45cVC+RDIxvu87F76OLAS+rO3bvcJNt72/yJe9IOR9vcwJUL0CYB+9LeYJvdJt
zbyyVni8S26/u4xSoDqJp+w7TsNFPPJdsDwOFsw8a13nPCPJDD06ESw9v1YhPQ==</AssayYData></Step><Step><CommonData><SampleLocation>1</SampleLocation><SampleID></SampleID><SampleGroup></SampleGroup><SampleInfo></SampleInfo><SampleRow>G</SampleRow><SamplePlate>1</SamplePlate><WellType>BUFFER</WellType><Concentration>-1</Concentration><ConcentrationUnits>µg/ml</ConcentrationUnits><MolarConcentration>-1</MolarConcentration><MolarConcUnits>nM</MolarConcUnits><MolecularWeight>-1</MolecularWeight><Temperature>28</Temperature><StartTime>790084</StartTime><AssayTime>30</AssayTime></CommonData><FlowRate>1000</FlowRate><StepType>BASELINE</StepType><StepName>Baseline</StepName><StepStatus>OK</StepStatus><ActualTime>30</ActualTime><CycleTime>0.2</CycleTime><AssayXData Points="150">j38TRFyME0QpmRNE9aUTRMKyE0SPvxNEXMwTRCnZE0T15RNEwvITRI//E0RcDBREKRkURPUl
FESyMhREjz8URFxMFEQYWRRE9WUURMJyFESPfxREfYwURCmZFETlpRREwrIURI+/FERczBRE
KdkUROXlFETC8hREf/8URFwMFUQpGRVE9SUVRNMyFUSPPxVES0wVRClZFUT1ZRVEwnIVRH9/
FURLjBVErJkVROWlFUTCshVEj78VRFzMFUQp2RVE9eUVRMLyFUSP/xVEnQwWRBgZFkT1JRZE
wjIWRI8/FkRcTBZEKVkWRPVlFkSychZEj38WREuMFkQpmRZE9aUWRLKyFkSPvxZES8wWRCnZ
FkTl5RZEwvIWRI//FkRcDBdEKRkXRPUlF0SyMhdEjz8XREtMF0QYWRdE9WUXRMJyF0R/fxdE
S4wXRBiZF0T1pRdEwrIXRH+/F0RczBdEGNkXRPXlF0Sy8hdECAEYRFwMGEQYGRhE5SUYRLIy
GESPPxhES0wYRBhZGETlZRhEwnIYRH9/GERcjBhEGJkYROWlGETCshhEj78YRFzMGEQp2RhE
9eUYRMLyGER//xhESwwZRCkZGUTlJRlEsjIZRH8/GURLTBlEKVkZROVlGUSychlEf38ZRFyM
GUQYmRlE5aUZRMKyGUR/vxlES8wZRCnZGUTl5RlEsvIZRH//GURLDBpEGBkaROUlGkSyMhpE
fz8aRFxMGkQYWRpE5WUaRLJyGkR/fxpES4waRBiZGkT1pRpEsrIaRH+/GkSdzBpEGNkaRPXl
GkTC8hpE</AssayXData><AssayYData Points="150">D6HQPRSOyj0i/dw9eu7cPUnA3j39sOs9OOz8PaHS7T0dS/g9IxcAPtqt/j2BgQg+z4UEPhrD
CT5YXgo+DvoOPqJxBz7EGAw+hw8QPo3rDz4MAxI+WrEXPjiiFD7F+Bc+gxwcPtMgGj4OxB0+
DKgdPlL5ID4GXB8+FXcePjuBIz4MzyU+yx0mPki1Jj5s1yk+Jp4pPjNpLD5PyCw+y54tPqhE
Lz4k+C4+Fu4wPtkTNT5GoDA+BegyPgx4OT56gDw+N1M3PjHuND6G+zc+cis6Ptt+Pj4WGj4+
+/JAPlYGOj5HZzs+BVg9PpOWPz7CSEI+JylCPpC0Qj4Y00I+pYdHPlDnRT7dAkg+mWZHPhCi
SD65Fkc+ijVKPrDiSj5qtUk+4cNJPvq3ST4jKFI+kbFMPsFRUz5zelA+u7NTPrizVD5ABFU+
xVhPPjVDVj5r0lY+Y2tVPh42Vj7sOVc+gn5ZPhceWT7lGVs+F3dYPr8KXT6SRVk+yRxgPoS1
WT51o14+yDBaPn/8Wz77YFw+gt5fPvA9Yz7KZGM+qd5gPrspZj7TmmU+fSNlPs5VYz4q/GU+
bNJjPlKDaT5zoGc+cSZnPvndaj6X92s+5QdoPr3taz5/DWk+pS1vPkZPbj6/E24+Uz9nPmxC
bT75224+OQNuPqQgbD5GiHM+kTZxPoolcj6HqXI+GeBzPt5kcT7RUXM+5lVyPhQkdz5gp3Q+
yDxyPodjcj6kDXQ+Skp5PkDydT4lH3k+MjV3PpNFdT6v6Hk+0fN4PpiSej6R4Hs+WtB5Pp+q
fD7ReX4+</AssayYData></Step><Step><CommonData><SampleLocation>3</SampleLocation><SampleID>MIG1627/Lmat</SampleID><SampleGroup></SampleGroup><SampleInfo></SampleInfo><SampleRow>G</SampleRow><SamplePlate>1</SamplePlate><WellType>KLOAD</WellType><Concentration>10</Concentration><ConcentrationUnits>µg/ml</ConcentrationUnits><MolarConcentration>-1</MolarConcentration><MolarConcUnits>nM</MolarConcUnits><MolecularWeight>-1</MolecularWeight><Temperature>28</Temperature><StartTime>825981</StartTime><AssayTime>80</AssayTime></CommonData><FlowRate>1000</FlowRate><StepType>LOADING</StepType><StepName>Loading</StepName><StepStatus>OK</StepStatus><ActualTime>80</ActualTime><CycleTime>0.2</CycleTime><AssayXData Points="400">j/8aREsMG0QYGRtE5SUbRLIyG0SPPxtEXEwbRBhZG0TlZRtEsnIbRH9/G0RLjBtEGJkbROWl
G0TCshtEf78bREvMG0QY2RtE5eUbRMLyG0R//xtEXAwcRBgZHETlJRxEsjIcRH8/HERLTBxE
GFkcROVlHESychxE4X8cREuMHEQYmRxE5aUcRMKyHER/vxxES8wcRBjZHET15RxEwvIcRH//
HERLDB1EKRkdRPUlHUTCMh1Efz8dREtMHUQYWR1E9WUdRMJyHUSPfx1EXIwdRCmZHUT1pR1E
wrIdRI+/HURczB1EKdkdRPXlHUTC8h1Ej/8dRFwMHkQpGR5E9SUeRMIyHkR/Px5EXEweRClZ
HkT1ZR5EFHMeRI9/HkRcjB5EKZkeRPWlHkTCsh5Ej78eRFzMHkQp2R5E9eUeRMLyHkSP/x5E
XAwfRCkZH0T1JR9EwjIfRI8/H0RcTB9EKVkfRPVlH0Sych9Ef38fRFyMH0QYmR9E9aUfRMKy
H0SPvx9EXMwfRCnZH0T15R9EwvIfRI//H0RcDCBEKRkgROUlIETCMiBEjz8gRFxMIEQpWSBE
9WUgRMJyIESPfyBEXIwgRBiZIET1pSBEsrIgRI+/IERLzCBEKdkgROXlIESy8iBEj/8gREsM
IUQpGSFE5SUhRMIyIUSVQCFEXEwhRBhZIUT1ZSFEsnIhREOAIURcjCFEKZkhRPWlIUTCsiFE
j78hREvMIUQp2SFE9eUhRMLyIUR//yFESwwiRBgZIkT1JSJEsjIiRI8/IkRcTCJEKVkiRPVl
IkTCciJEf38iREuMIkQYmSJE5aUiRLKyIkSPvyJEXMwiRBjZIkTl5SJEsvIiRI//IkRLDCNE
GBkjROUlI0SyMiNEfz8jREtMI0QYWSNE9WUjRLJyI0SPfyNES4wjRBiZI0TKpiNEsrIjRH+/
I0RczCNEGNkjROXlI0Sy8iNEj/8jREsMJEQYGSRE5SUkRMIyJER/PyREnUwkRBhZJETlZSRE
wnIkRLB/JERLjCREGJkkROWlJESysiREj78kRFzMJEQY2SRE5eUkRLLyJESP/yREXAwlRCkZ
JUTlJSVEsjIlRJ8/JURsTCVEGFklRJlmJUTCciVEj38lRFyMJUQYmSVE9aUlRMKyJUSPvyVE
S8wlRCnZJUT15SVEwvIlRI//JURcDCZEKRkmRPUlJkTCMiZE0T8mRFxMJkQpWSZE9WUmRMJy
JkSPfyZEXIwmRCmZJkT1pSZEwrImRI+/JkRczCZEGNkmRPXlJkTC8iZEj/8mRFwMJ0QYGSdE
9SUnRMIyJ0SPPydEXEwnRClZJ0T1ZSdEwnInRI9/J0RcjCdEGJknRPWlJ0TCsidEj78nRFzM
J0Qp2SdE9eUnRMLyJ0SP/ydEXAwoRCkZKET1JShEwjIoRI8/KERcTChEKVkoRPVlKETCcihE
n38oRFyMKEQpmShE9aUoRMKyKEQ5wShEXMwoRCnZKET15ShEwvIoRI//KERcDClEGBkpRPUl
KUSyMilEjz8pRFxMKUQYWSlE9WUpRMJyKUSPfylES4wpRBiZKUTlpSlEwrIpRI+/KURLzClE
GNkpROXlKUSy8ilEf/8pREsMKkQYGSpE5SUqRLIyKkSPPypEXEwqRClZKkT1ZSpEwnIqRH9/
KkRcjCpEGJkqROWlKkSysipEf78qREvMKkQp2SpE9eUqRMLyKkR//ypESwwrRCkZK0T1JStE
wjIrRH8/K0RLTCtEKVkrROVlK0SycitEj38rRFyMK0QYmStE9aUrRLKyK0SPvytEXMwrRBjZ
K0Tl5StEwvIrRH//K0RLDCxEixksROUlLESyMixEfz8sREtMLEQYWSxE5WUsRLJyLEQpgSxE
S4wsRBiZLETlpSxEsrIsRI+/LERczCxEGNksRPXlLESy8ixEf/8sREsMLUQYGS1E5SUtRPMy
LUSPPy1ES0wtRBhZLUQGZi1EwnItRI9/LURcjC1EKZktRPWlLUTCsi1Ej78tREvMLUQp2S1E
9eUtRLLyLUR//y1EnQwuRCkZLkT1JS5EwjIuRI8/LkRcTC5EKVkuRPVlLkTCci5Ef38uRFyM
LkQpmS5E9aUuRLKyLkSPvy5EXMwuRCnZLkT15S5EwvIuRA==</AssayXData><AssayYData Points="400">gvxqPlVscj50RHo+jEODPo3OiT5v2o4+PsaVPmsJmz43pKA+jq+mPrt6qz4xZrI+z9K4Pp5X
vT7Os8E+qVXIPhryyz7hntM++xfaPuBL3T7Bf+I+IojlPv017j5HfPA+AQP2PoeU+z5zywE/
X4QDP7cOBj87pQc/SzUKP0QrDT8Xnw8/ligSPy28FD/CDhc/l6oZP+YhHD/Odh0/mfAgP1pg
Ij+9iyY/9/cnP11XKD9e1Cs/0yctP9eWLz8l5DE/dtYyPx6UNT9zPDc/uQ45P9bfOj8DLD0/
Hbo/P42mQT/Gx0I/SYFFP296Rj/Px0k/XxlLP8+OTD8mW04/3U5QP+vPUT/HdlQ/fWxVP7kw
Vz//J1k/DzVaP63cWz+wdV4/hgFfP+PrYD/CcGI/xmZjP9oSZj95CmY/Cx9oP33paD9Bz2o/
sHdrPyXdbD9ZyG8/bCRxP3RRcT/13nI/ipF0PxXxdT8k3HY/TyF4P4yPeT+pNHs/We57P+Z/
fT+lDn4/pkKAPwgZgD8asIA/SEmBP6cSgj9uJoM/xuuCPwovgz8Wt4Q/mLiFP8wAhT9eIoY/
Vc2GP+Akhz9UvIc/P9qIP/mliD/29Ig/7OyIP0obij+pnYo/OaaKP9iDiz/mLow/NpqMP+TG
jD++io0/3zmOP0i9jj8rZo8/RECPPyvGjz8yFpA/s7aQP/eskD/AQ5E/DXaRP0HxkT8YtZE/
ONWSPxt/kj+SrJM/cH6TP9OplD/i7ZQ/oReVPx2TlT9A5JU/eaWWP7Kjlj+Oc5c/fD2XP0b/
lz/ih5c/7smYPxyymD9RVZk/zvmYP7PgmT8Ie5o/njmaP6Qzmz9QYps/g7ObP/gjnD/WnZw/
XPecP6CBnD8Jzp0/Y7KdP07AnT8zJp4/usqePysNnj+2254/PECfP+XZnz+IR6A/5XOgPyQ5
oD90CqE/o7ygP+ddoj+5waE/DRiiP5XFoj9rfaI/NdyiP5jWoj/Fo6I/5cWjP7CSoz+VT6Q/
126kPzaopD8ws6Q//4SlP7cypT/wd6Y/i7KlP/LSpT/Ok6Y/SUCmP56gpz/kfqc/TJqnP+o/
qD+ejqg/Mv+nP21tqT+F+ag/qDepP/Z3qT9mvKk/fXSpP8Wcqj8Ee6o/Dz2qP3CNqj9Ggao/
wzqrP84KrD8aj6s/QnerP62aqz/k86s/4HmsPyOArT/6Aq0/59atP7W6rT/rBa0/BaitP6aj
rT+wFK4/EKCtP1nhrj/DM64/m6euPxmUrz/gjq8/HxCvPwd8rz/WHLA/I0uwP4ljsD8VfLA/
8dywP6cosT/ucbE/EZixP2VqsT92ZLE/jWmxP7P9sT8mLLI/Pc6yP51Wsj8xnbI/EzqzPy/D
sz983rI/uEWzPzhOsz+2ZbQ/AhO0P2kdtD/NsrQ/LbK0P5yztD8AQ7U/yh21P25ItT8Y8rU/
kl61P8datj+21rU/Amm2PyjNtj+TSbY/VUe3Pwritj8bKbc/oV+3P4Aptz+serc/ThS4P+wT
uD99Ybg/UZu4PwHitz+qwrg/zMW4P9sOuT9cd7k/sbu4P53BuT//Ibk/VkK5PwmpuT80HLo/
dyS6P2DmuT/Kdro/K0y6P9sIuz/bIbs/ok67P7pauz9bbLs/9xm7P0/9uz/cnrs/HHW7P8ja
uz8t5bs/C1O8P6NuvD+xebw/17y8P6LHvD8nZL0/3hC9P2+evT84Lb0/hE+9P5tKvT8RsL0/
n729P8PbvT8Clr4/MXS+P5SFvj8Vir4/+ay+P5SCvj+XDr8/tIe/P1ZMvz9U6r8/gQ7AP+S2
vz8Lu78/HFfAPzyGwD/4ssA/iU3AP/H3wD8mFsE/lVDAP4x+wT91UsE/bnTBPzk8wT/w7MA/
RqLBP2sMwj+qWsE/hdvBPzcWwj+mXsI/edLBP4Aswj+HvMI/XYLCP2sHwz+67cI/6pfDPz1p
wz9bo8M/g8HDPzsKwz8gZsM/IgTEP37Gwz+MgsQ/VTvEP96pxD8XH8Q/vprEPzs0xT/tpMQ/
uwzFPxYjxT+xGsU/6TLFP7mOxT/Hk8U/vN/FP+IpxT92/cU/5NfFP6aLxj8ed8Y/0gTGP197
xj9uq8Y/Rb/GPxIRxz/E7sY/dDrHPypBxz+kY8c/lrPHPw==</AssayYData></Step><Step><CommonData><SampleLocation>1</SampleLocation><SampleID></SampleID><SampleGroup></SampleGroup><SampleInfo></SampleInfo><SampleRow>G</SampleRow><SamplePlate>1</SamplePlate><WellType>BUFFER</WellType><Concentration>-1</Concentration><ConcentrationUnits>µg/ml</ConcentrationUnits><MolarConcentration>-1</MolarConcentration><MolarConcUnits>nM</MolarConcUnits><MolecularWeight>-1</MolecularWeight><Temperature>28</Temperature><StartTime>911895</StartTime><AssayTime>30</AssayTime></CommonData><FlowRate>1000</FlowRate><StepType>BASELINE</StepType><StepName>Baseline</StepName><StepStatus>OK</StepStatus><ActualTime>29.999</ActualTime><CycleTime>0.2</CycleTime><AssayXData Points="150">j/8uRFwML0QYGS9E5SUvRLIyL0R/Py9ES0wvRClZL0TlZS9EsnIvRH9/L0RLjC9EKZkvROWl
L0Sysi9EIsAvREvML0QY2S9E9eUvRMLyL0R//y9ESwwwRBgZMETlJTBEsjIwRH8/MERcTDBE
GFkwROVlMETCcjBEf38wREuMMEQYmTBE5aUwRLKyMER/vzBES8wwRBjZMETl5TBEsvIwRH//
MERLDDFEGBkxRPUlMUSyMjFEfz8xREtMMUQpWTFE9WUxRLJyMUSPfzFEXIwxRCmZMUT1pTFE
UrUxRH+/MURczDFEKdkxROXlMUTC8jFEj/8xREsMMkQpGTJE9SUyRMIyMkSPPzJEXEwyRN1Z
MkT1ZTJEwnIyRI9/MkRcjDJEKZkyRPWlMkTCsjJEj78yRFzMMkQp2TJE9eUyRMLyMkSP/zJE
XAwzRCkZM0T1JTNEsjIzRI8/M0RcTDNEGFkzROVlM0TCcjNEj38zRFyMM0QpmTNE9aUzRMKy
M0R/vzNEXMwzRCnZM0Tl5TNEsvIzRI//M0RcDDREKRk0ROUlNETCMjREfz80REtMNEQpWTRE
9WU0RMJyNETAfzREXIw0RCmZNET1pTREsrI0RLC/NERczDREKdk0RPXlNETC8jREf/80RFwM
NUQpGTVE9SU1RMIyNUSPPzVES0w1RBhZNUTlZTVEsnI1RI9/NURLjDVEKZk1ROWlNUTCsjVE
j781REvMNUQp2TVE5eU1RMLyNUSP/zVESww2RBgZNkTlJTZEsjI2RH8/NkRcTDZEKVk2RPVl
NkSycjZE</AssayXData><AssayYData Points="150">KtXLP1x9zD9AmMw/nRPNPyZlzT8VSc0/xlnNP955zT/2Hc0/lajNP4fGzT8q380/wKzNP+X+
zT+JEM4/f/vNP88czj8bZc4/CePNP7XxzT9EN84/y5nOP4q3zj/1284/g7zOP3axzj8ppM4/
GpHOPwZszj8hxs4/varOP1tpzj8aHM8/aNHOP3fpzj8o184/VhHPP0Tszj+wXs8/pk7OP88E
zj8GYM8/dsLPPyhnzz+8484/4pjOP2zjzj9+SM8/z3DPP3Ydzz9AV88/eVLPP/Zszz+e5s8/
M17PP4Fqzz+mj88/WFXPP9JVzz+mOM8/PLnOP857zz8E7c4/pWnPP3lGzz/kAtA/porPPwO0
zz8teM8/5onPP0Wizz8/is8/EOjPP655zz/EDs8/8hTQP1Yl0D8jns8/n+PPP66Yzz93zc8/
ruTPP0rnzz9htc8/j+fPP/DPzz+f488/kYbPP9n6zz/gGc8/ZabPP8aRzz+EJtA/JkHQP0bh
zz8d8s8/mzHQP6cU0D/XA9A/1pjPPzutzz9W5c8/6ZvQPy8a0D+fHdA/HdbQP/t30D+mTdA/
ZDfQP7atzz/9eNA/++7PP+HJ0D+09dA/5/vPP3kG0D8UWNA/FV/QP0NK0D9TPtA/35XQP21V
0D95GNA/taLQPwJ00D8iKdA/sBLQP7gr0D+BBNA/3ETQP/v40D9OatA/HZDQP8Tp0D8YddA/
dsPQP2+V0D/RHdE/J4LQP7tx0D8mxNA/OS7QP6+W0D8FztA/znvQPwqa0D+sdNA/OnjQP3t3
0D8LQNA/</AssayYData></Step><Step><CommonData><SampleLocation>10</SampleLocation><SampleID>QA013.765M.C1 gp120</SampleID><SampleGroup></SampleGroup><SampleInfo></SampleInfo><SampleRow>G</SampleRow><SamplePlate>1</SamplePlate><WellType>KSAMPLE</WellType><Concentration>-1</Concentration><ConcentrationUnits>µg/ml</ConcentrationUnits><MolarConcentration>7.81</MolarConcentration><MolarConcUnits>nM</MolarConcUnits><MolecularWeight>-1</MolecularWeight><Temperature>28</Temperature><StartTime>950980</StartTime><AssayTime>180</AssayTime></CommonData><FlowRate>600</FlowRate><StepType>ASSOC</StepType><StepName>Association</StepName><StepStatus>OK</StepStatus><ActualTime>180</ActualTime><CycleTime>0.2</CycleTime><AssayXData Points="900">f382REyMNkQZmTZE5aU2RKKyNkRvvzZETMw2RAjZNkTV5TZEsvI2RH//NkRMDDdEGRk3ROUl
N0SiMjdEfz83RExMN0QZWTdE5WU3RKJyN0R/fzdETIw3RAiZN0TlpTdEorI3RH+/N0Q7zDdE
Gdk3ROXlN0Si8jdEf/83RDsMOEQZGThE5SU4RLIyOER/PzhETEw4RBlZOETVZThEonI4RH9/
OERMjDhECJk4ROWlOESysjhEb784REzMOEQZ2ThE1eU4RKLyOERv/zhErgw5RAgZOUTVJTlE
sjI5RH8/OURMTDlEGVk5ROVlOUSicjlEb385REyMOUQImTlE5aU5RKKyOURvvzlEO8w5RAjZ
OUQG5jlEovI5RG//OURMDDpECBk6ROUlOkSyMjpEfz86RDtMOkQZWTpE1WU6RKJyOkRvfzpE
O4w6RAiZOkTVpTpEorI6RG+/OkQ7zDpEGdk6ROXlOkSi8jpE8v86RDsMO0QIGTtE1SU7RLIy
O0R/PztEO0w7RAhZO0TVZTtEonI7RG9/O0Q7jDtECJk7ROWlO0SysjtEb787REzMO0QI2TtE
1eU7RKLyO0Rv/ztEOww8RAgZPETVJTxEojI8RG8/PER9TDxECFk8RNVlPESycjxEf388REyM
PEQImTxE1aU8RKKyPER/vzxEO8w8RBnZPETV5TxE9PI8RH//PERMDD1EGRk9RNUlPUSyMj1E
bz89RExMPUQIWT1E5WU9RLJyPUR/fz1ETIw9RBmZPUTlpT1EsrI9RH+/PUSNzD1EGdk9ROXl
PUSy8j1Ef/89RG0MPkQZGT5E5SU+RLIyPkRvPz5ETEw+RBlZPkTlZT5EsnI+RH9/PkRMjD5E
GZk+ROWlPkSysj5Ef78+RDvMPkQZ2T5EBuY+RLLyPkR//z5ETAw/RBkZP0TlJT9E9DI/RH8/
P0RMTD9EGVk/RNVlP0Sicj9Ef38/REyMP0QImT9E5aU/RKKyP0R/vz9ETMw/RBnZP0TV5T9E
svI/RH//P0RMDEBEGRlAROUlQESyMkBEbz9ARExMQEQZWUBE5WVARLJyQER/f0BETIxARAiZ
QETVpUBEsrJARH+/QERMzEBECNlAROXlQESy8kBEb/9AREwMQUQZGUFE1SVBRKIyQURvP0FE
O0xBRBlZQUTlZUFEsnJBRH9/QUQ7jEFEGZlBRNWlQUSyskFEb79BREzMQUQI2UFE1eVBRBTz
QURv/0FEOwxCRBkZQkTVJUJEojJCRG8/QkRMTEJECFlCRNVlQkSickJEf39CREyMQkQZmUJE
5aVCRLKyQkRvv0JEXMxCRBnZQkTl5UJEovJCRG//QkRMDENECBlDROUlQ0SiMkNEfz9DRExM
Q0QIWUNE1WVDRKJyQ0Rvf0NEO4xDRBmZQ0TVpUNEorJDRH+/Q0Q7zENECNlDRNXlQ0Si8kNE
b/9DREwMRES8GURE1SVERKIyRERvP0REO0xERAhZRETVZUREsnJERH9/REQ7jERECJlERNWl
RESiskREf79ERDvMREQZ2URE1eVERLLyRERv/0REOwxFRBkZRUT2JUVEsjJFRH8/RUQ7TEVE
GVlFRNVlRUSyckVEf39FREyMRUQImUVE5aVFRLKyRUR/v0VETMxFRBnZRUTl5UVEsvJFRH//
RURMDEZEGRlGROUlRkSyMkZEfz9GRExMRkQZWUZE5WVGRKJyRkR/f0ZETIxGRAiZRkTlpUZE
w7JGRH+/RkRMzEZEGdlGROXlRkSy8kZEf/9GREwMR0QZGUdE5SVHRLIyR0R/P0dETExHRBlZ
R0TlZUdEonJHRG9/R0RMjEdEGZlHRNWlR0SyskdEf79HREzMR0QI2UdE5eVHRLLyR0Sg/0dE
TAxIRBkZSETlJUhEsjJIRH8/SERMTEhEGVlIRNVlSESickhEb39IREyMSEQZmUhE1aVIRKKy
SERvv0hETMxIRBnZSETV5UhEsvJIRI//SERMDElEGRlJRNUlSUSyMklEfz9JRDtMSUQIWUlE
5WVJRLJySURvf0lEO4xJRBmZSUTlpUlEsrJJRI+/SURMzElECNlJRNXlSUTT8klEb/9JREwM
SkQIGUpE1SVKRKIySkR/P0pEO0xKRAhZSkTlZUpEsnJKRG9/SkQ7jEpEe5lKROWlSkSyskpE
f79KRDvMSkQZ2UpE5eVKRLLySkRv/0pETAxLRAgZS0TVJUtEsjJLRG8/S0Q7TEtECFlLRNVl
S0SicktEf39LRDuMS0QImUtE1aVLRKKyS0R/v0tETMxLRAjZS0T25UtEovJLRG//S0Q7DExE
CBlMRNUlTESyMkxEbz9MRExMTEQIWUxE5WVMRKJyTERvf0xEO4xMRAiZTETVpUxEorJMRG+/
TEQ7zExECNlMRNXlTESi8kxEb/9MRDsMTUQIGU1E9iVNRKIyTURvP01EO0xNRAhZTUTVZU1E
snJNRG9/TUQ7jE1EGZlNRNWlTUSisk1Ef79NREzMTUQZ2U1E5eVNRLLyTUSg/01ETAxORBkZ
TkTlJU5EsjJORH8/TkRMTE5EGVlOROVlTkSyck5EoH9OREyMTkQZmU5E5aVORLKyTkRvv05E
TMxORBnZTkTl5U5EsvJORH//TkRMDE9EGRlPROUlT0SyMk9Efz9PRExMT0QZWU9E5WVPRLJy
T0R/f09ETIxPRBmZT0TVpU9EsrJPRG+/T0RMzE9EGdlPROXlT0Sy8k9Ef/9PREwMUEQIGVBE
5SVQRLIyUER/P1BETExQRAhZUETVZVBEsnJQRH9/UERMjFBEGZlQRNWlUESislBEf79QRDvM
UEQI2VBE1eVQRLLyUERv/1BETAxRRBkZUUTVJVFEsjJRRH8/UURMTFFECFlRROVlUUSiclFE
f39RREyMUUQImVFE5aVRRLKyUUQCwFFETMxRRAjZUUTl5VFEsvJRRH//UURMDFJECBlSRNUl
UkSyMlJEbz9SRDtMUkQIWVJE5WVSRKJyUkRvf1JEO4xSRAiZUkTVpVJEorJSRH+/UkRMzFJE
GdlSROXlUkSi8lJEb/9SRDsMU0SLGVNE5SVTRKIyU0R/P1NETExTRBlZU0TlZVNEonJTRG9/
U0RMjFNEGZlTROWlU0SislNEf79TRDvMU0QI2VNE1eVTRKLyU0Rv/1NETAxURBkZVEQWJlRE
sjJURG8/VEQ7TFRECFlURNVlVESiclREb39URDuMVEQImVRE1aVURKKyVER/v1REO8xURAjZ
VETV5VREovJURG//VEQ7DFVECBlVRNUlVUSiMlVEbz9VRDtMVUQZWVVE1WVVRKJyVURvf1VE
O4xVRBmZVUTlpVVEorJVRG+/VURMzFVEGdlVROXlVUTD8lVEf/9VREwMVkQIGVZE5SVWRLIy
VkR/P1ZEAE1WRBlZVkTlZVZEsnJWRH9/VkRMjFZEGJlWROalVkSyslZEf79WREzMVkQY2VZE
5uVWROPyVkR//1ZETAxXRBgZV0TmJVdE4zJXRH8/V0RMTFdEGFlXROZlV0SycldEf39XREyM
V0QYmVdE1aVXRLKyV0R/v1dEPMxXRBjZV0Tm5VdEsvJXRH//V0RMDFhEcRpYROYlWESyMlhE
kD9YRExMWEQYWVhE5mVYRLJyWESQf1hETIxYRAiZWETmpVhEJbNYRH+/WERMzFhECNlYRPbl
WESy8lhEf/9YREwMWUQYGVlE5iVZRLIyWUR/P1lETExZRBhZWUTVZVlEsnJZRH9/WURMjFlE
GJlZRNWlWUSisllEf79ZREzMWUQI2VlE1eVZRKLyWURu/1lEPAxaRAgZWkTVJVpEsjJaRH8/
WkQ8TFpEGFlaRNVlWkSiclpEf39aREyMWkQYmVpE5qVaRKKyWkRuv1pEPMxaRBjZWkTV5VpE
svJaRG7/WkRMDFtE9BpbRNUlW0SiMltEfz9bRDxMW0QIWVtE1WVbRLJyW0R/f1tEPIxbRBiZ
W0TVpVtEsrJbRG6/W0RMzFtECNlbRNXlW0Si8ltEbv9bRDwMXEQIGVxE1SVcRKIyXERuP1xE
PExcRAhZXETVZVxEsnJcRG5/XEQ8jFxECJlcRNWlXESislxEbr9cRDzMXEQI2VxE1eVcRKLy
XERu/1xEfQxdRAgZXUTVJV1EojJdRG4/XUQ8TF1ECFldRNVlXUSicl1Ebn9dRDyMXUQYmV1E
1aVdRKKyXURuv11EPMxdRAjZXUTV5V1EsvJdRH//XURMDF5ECBleRNUlXkSiMl5Efz9eRExM
XkQYWV5E5mVeRLJyXkR/f15ETIxeRBiZXkTmpV5EsrJeRH+/XkRMzF5EGNleROblXkSy8l5E
0f9eREwMX0QYGV9E5iVfRLIyX0R/P19ETExfRBhZX0TmZV9E03JfRH9/X0RMjF9EGJlfRPym
X0Sysl9Ef79fRDzMX0QY2V9E1eVfRLLyX0R//19ETAxgRJwZYETmJWBEsjJgRH8/YERsTGBE
CFlgROZlYESicmBEf39gREyMYEQYmWBE5qVgRLKyYERuv2BETMxgRBjZYETm5WBEovJgRG7/
YEQ8DGFEGBlhROYlYUSyMmFEfz9hRDxMYUQIWWFE1WVhRLJyYURuf2FETIxhRBiZYUTmpWFE
srJhRH+/YURMzGFECNlhROblYUSi8mFEf/9hRAANYkQIGWJE1SViRLIyYkRuP2JEPExiRBhZ
YkTmZWJEsnJiRG5/YkQ8jGJEGJliRNWlYkSysmJEf79iRDzMYkQY2WJE1eViRLLyYkRu/2JE
PAxjRBgZY0TVJWNEojJjRG4/Y0Q8TGNEGFljRNVlY0SycmNE</AssayXData><AssayYData Points="900">q9LOP5Gxzz8Hgs8/1pHPPwmzzz++vM8/gm3PP83Xzz87MtA/ttjPP8hb0D9rnM8/mOHOPxOY
zz82VM8/RVbPP6b0zz9UydA/iEzPPyK5zz+Mis8/JPPPP8oe0D9mHtA/zszPPyD7zz9a2s8/
cOPPP2Lozz+5D9A/ZUrPPzTLzz8MENA/sATQP8LJzz8RR9A/vU3QPwEw0D9UCtA/gNrPP04D
0D+qFNA/WsbPPy9B0D9iSdA/pT/QP4Z10D8mbdA/sd7PPyAO0D/ACNA/XivQP1Af0D8u6s8/
TYTQP9ir0D8QCtA/pPbPP4JT0D9Tp9A/9cXPP21p0D87StA/DE/QP0wz0D8oU9A/guvQP8Du
zz8KmtA/mNHQP3+90D9AndA/76zQP12e0D8hCtA/ihHQP4qY0D/ImtA/IUfQP0Ns0D8PZdA/
SlfQP5NB0D8GztA/jRHQP0270D9UTNA/O7jQP4gG0T92SNE/RG3QP8ab0D8H+dA/7KvQP+x+
0D8VldA/8RDRP8ZS0D/459A/c0bRPycT0T/Z3dA/scbQP1TJ0D/Qt9A/DSfRP1lj0T+fjdE/
7xTRP04l0T/A4dA/QDvRP34k0T+dydA/3L3QP8zm0D/uDtE/PknRP3NA0D9f89A/I1HRP5sP
0T97p9A/5C/RP9F80T8F99A/RJfRP2Uk0T+sodE/3mvRP0fV0D+0wdE/NVPRP4Jy0T8f5dE/
LwzRP9Jr0T8crdE/gPvQP3s50T/6GdE/3K7RP8hd0T+jSNE/nzrRPww00T/w8NE/jTbRP/uY
0T+KJtE/j0fRP9TJ0T9SeNE/z1jRP4uX0T8lD9E/mI3RP9tz0T+SHtE/zrnRPyBj0T95HtI/
UdHRP09r0T9wSdE/9u/RPyfb0T8eKNI/QtrRP2tl0T/BkNE/69jRP9fm0T+VKNI/MhzSPxhu
0T8ZWdI/1tvRPxOj0T8wKdI/8MvRP4UQ0j+3atE/hdnRP/gt0j8lFtI/DNjRPzoN0j87VNI/
G1bSPwxz0j9qaNI/U4HRP9I50j9jItI/QxfSPxbp0j+kuNE/iGfSPz090j/z0dE/XEbSP08A
0j9jMtI/zsPRPxxc0j8brNE/4X7SPwdR0j+Jv9I/jifSPxtL0j+03NE/AZXSP0b00T9VddI/
/3LSP/hR0j/MxNE/YmLSP1PK0j+XTdI/E5fSP1lB0j/jDtI/YvfRPzQw0j9mxNE/wVvSP7sz
0j/endE/gPvRP0JP0j+LndI/MT7TP/8b0j84M9I/yi7SPy5Q0j9yC9I/dE3SP/0Q0j8Xi9I/
XSfSP8BA0j8EIdM/NKDSPzYT0j+NYdI/Hu/SP2Hu0j+DcdI/8tzSPwCB0j/tc9I/wwfTPweo
0j/58tI/n+7SPxeN0j8fINM/iMTSP4O40j8rGNM/u77SP/J/0j/xK9M/fATSP8Jn0j+RGtI/
C6bSP0h80j9X+9I/wJ3SP7Do0j9vntI/P9vSP+J90z+5jtI/PPbSPzUm0z9a0NI/ttbSPxyi
0j+ootI/SODSPyYq0z+hMNM/FyjTP0+l0j8K1tI/jG/SP0E10z+x3tI/wnbTP6Pg0j+6edM/
8ybTP5w70z9+mdM/91HTPzTp0j8BMNM/MvHSP5UC0z9MCNM/e6DSP3gf0z9DVdM/BqDSPyoE
0z96e9M/k8LTP8Cu0j+R7tI/Tf3SP7BM0z+tPdM/SazTP8qk0z+AU9M/+kjTPwma0z8hCdQ/
wyjTP61w0j/VX9M/NV7TP7Dn0j/xtNM/BHnTP6cL0z//vtI//GnTP0Bn0z+gTdM/lHPTP56c
0z96odM/FVbTP2Fs0z8JUNM/ePPSPzh60z+7gNM/zlzTP/Qc0z/NG9M/4mPTPzXE0z/En9M/
tdzTPyUJ1D8AsNQ/07jTP+fz0z/Ow9M/LbrTPzTz0z+CedM/CbjTPwcf1D87tdM/aJXTP1+9
0z8ywNM/u0nTPx7w0z8/c9M/MNPTP1a+0z8fadM/v7vTPxy+0z+C3tM/MbXTP8CY0z+019M/
zLHTP3S80z8ke9M/Pb3TP+rg0z9769M/smnUPxfX0z+QMtQ/VAXUP3lg0z+JKNQ/5qLTP7xC
1D9yltM/CtrTPzdF1D+Ms9M/NRLUP9cf1D+LkdQ/6LPUPzAU1D+KItQ/fjbUP3S/0z884tM/
LzbUP0vh0z9CQtQ/SAfUPzSD1D8H+9M/MJrTP3od1D9EGNQ/dubTP71f1D+/cNQ/LwzUPy57
1D85V9Q/QFzUP4ed1D8ap9Q/UHrUP8wK1D90bdQ/mEPUPzdv1D8/PtQ/XTLUP4Og1D9peNQ/
YHLUP6uE1D8ZVtQ/4XPUP4GZ1D92atQ/Q8jUP3dQ1D+1TNQ/BSDUP2zT1D81stQ//OPUP2uE
1D8I19Q/as/TPxax1D+gctQ/jzrUPwY61T8OIdU/1mjUP5yF1D8T0tQ/qrzUPyh31D/G+tQ/
A37UP55K1D/L/dQ//5HUPwaW1D/nsNQ/BifVP1wz1T+OrtQ/JVfUP6TU1D/PBtU/+azUPyOR
1D+THNU/J3TUP8fk1D8SRtQ/ZB3VP0ut1D/kiNQ/1+LUPy0b1D+oPNU/nZDUP4s21T/oINU/
Y/jUP44C1T9O+NQ/kB7VP4xn1D95ANU/UyfVPwZ71D+bKdU/3tTUPx3z1D9mcdQ/zWPVP/yS
1D8X4NQ/py3UP2K31D935NQ/7VLVP55Y1T/3ZNU/MdfUP3LJ1D/7PNQ/vqXVP/Yx1T/yENU/
FFLVP9iW1D9mSNU/lirVP0Gb1D+fBdU/4nLVP3gJ1T/ug9U/b5vVPydp1T+IedU/sSfVP/I/
1T/JV9U/ebLVP/SO1T/fedU/YVTVP41H1T/Zp9U/i1fVP8Be1T/YWdU/+bfUP/mI1T9nNNU/
KnXVP3Tb1T/LmtU/+VLVP60t1j8el9U/ic7VP04x1T9Ak9U/YmrVPzOg1T9iitU/fFnVP9pp
1T8cSNU/zzvVP6l+1T8TGdU/mIrVP4b31T8VfdU/2hXVP6481T/4/dU/t/fVP0aE1T99kNU/
Z4jVP8yB1T8PnNU/5BvVPxlb1T+6itU/Ar/VP+121T+bPtU/yW3VP7+o1T/yaNU/iGbWP8oq
1T/WqdU/ngzWPyXd1T//9tU/u1bVP9qc1T8g5tU/ff3VP+ke1j/s4tU/SvLVP5Wj1T8ih9U/
9rbVP0ED1j+vstU/sF3WP3JP1T+jiNU/RAvVP5fl1T9Z3NU/peTVP7LH1T9K59U/UsjVP5AN
1j8zJtY/l8DVPyAW1j94KNY/HPDVP+VZ1j92ttU/04PVPx4a1j8KNNY/Kq3VP3XR1T+l+dQ/
ALbVP9yJ1T89R9Y/TLnWPwSm1T/WttU/7G7VP8VK1j9URNY/C9DVPy551j+wI9Y/FRLWPwbV
1T/obdY/xN7VP6381T/DUNY/phnWP9Ui1z84dtY/hobVP2ue1j+zVdY/mCDWP/ES1j+7X9Y/
MDbWPwFf1j9UDdY/Ob3WP4Ex1j9HLdY/7gbXP0rp1T9/FdY/XKDWP/qN1j+TeNY/wOvVP3Jg
1j+2qdY/667WPygG1z9uEtY/rbjWP4TA1j9MuNY/c0HWP/KZ1j/iH9Y//0PWP6M71j8WidY/
Ir/VP4ms1j+HSdY/23TWPwNh1j8/ENc/opbWP+Qo1j9WpNY/j8zWP78A1z9NotY/+hrXP8LU
1j/IU9Y/pnLWP1GA1j8g+NY/hqDWP0eS1j+AN9Y/f5TWP6wl1z+qWdY/UYfWPzG61j+SzNY/
XfvWP8me1j9LUdY/q+fWP/Jh1j+UxdY/9gvXP8k31z+9r9Y/AITWP9+Y1j//49Y/iaXWP0AV
1z9g7NY/J4TWP9qj1j+urtY/bFvWP3kD1z/r4tY/pV3WPyoS1z9P+dY/dN/WP0vM1j9WvdY/
/WbWP4ml1j+mfNY/zsHWP+zW1j+2Etc/ZAnXP/VG1j/47NY/YZPWP7/71j8q5dY/nrfWP+PW
1j/7q9Y/A7rWP0UD1z9voNY/517WPxqw1j++DNc/QwrXPxpB1z+5xNY/j0TXP6UE1z+C+tY/
T6fXP/sR1z8yXNc/sgLXP38Q1z9LYtc/He3WPymZ1j+Sh9Y/A5bWP0N81z/vTtc/uajWP0gO
1z9j7dY/1E7XPzxO1z/sO9c/iVfXP94D1z+s6NY/vTvXP8ur1j+c19Y/57HXP4gq1z/dytY/
ZN/WP9GJ1z/JCdc/mHbWP9VT1z9vRdc/oPTWPxb91j+MMdc/GH7XPyVQ1z/2Ctc/hLDXP/hR
1z+Y6dc/BbTWP74l2D+WY9c/rYvXP1yf1z8oFdc/B5nXP/Mv1z/VHtc/xafXP19U1z/IcNc/
pgfXP6KF1z9jSNc/5LfXP71o1z9xf9c/DQPXP2PF1z9D79c/nLzXP6Gf1z8Xjdc/WyHXP8Cf
1z9fadc/DUXXP7Hw1z8kLdc/wOLWP4/z1j/O59c/NJfXP4zw1z8uFdc/7JvXP1HX1z9XdNc/
k23XP76q1z/Qbtc/yVTXP/GT1z8DaNg/ggLXP3++1z/X4Nc/OAjXPygU2D9IQNc/EJ3XP+77
1z9sydc/7XjXP1nE1z+FC9g/OdrXP/fP1z/wm9c/xPLXP3Lx1z8Vgdc/xazXPzGk1z99b9c/
SXzXP+uQ1z+O/dY/1DfYP1fA1z/yhdc/E4nXP9Ru1z8P+Nc/kefXP0hf2D/jjtc/pCjXPwJi
2D/P6dc/EovXP0XL1z+kwNc/Od3XP1zw1z/l4Nc/bxzYPxew1z+uKdg/LKjXP7Qe2D+57Nc/
vwLYPyOo1z8eftc/Jc3XP0TG1z+Mztc/meDXP+6h1z9B7Nc/</AssayYData></Step><Step><CommonData><SampleLocation>1</SampleLocation><SampleID></SampleID><SampleGroup></SampleGroup><SampleInfo></SampleInfo><SampleRow>G</SampleRow><SamplePlate>1</SamplePlate><WellType>BUFFER</WellType><Concentration>-1</Concentration><ConcentrationUnits>µg/ml</ConcentrationUnits><MolarConcentration>-1</MolarConcentration><MolarConcUnits>nM</MolarConcUnits><MolecularWeight>-1</MolecularWeight><Temperature>28</Temperature><StartTime>1139811</StartTime><AssayTime>180</AssayTime></CommonData><FlowRate>600</FlowRate><StepType>DISASSOC</StepType><StepName>Dissociation</StepName><StepStatus>OK</StepStatus><ActualTime>180</ActualTime><CycleTime>0.2</CycleTime><AssayXData Points="900">f39jRDuMY0QImWNE5aVjRLKyY0R/v2NEO8xjRAjZY0Tl5WNEovJjRG//Y0RMDGRECBlkRNUl
ZESiMmREbz9kRDtMZEQZWWRE1WVkRKJyZER/f2REO4xkRAiZZETVpWREorJkRG+/ZERMzGRE
CNlkROHnZEQV82REb/9kREwMZUQIGWVE1SVlRKIyZURvP2VEO0xlRAhZZUTVZWVEonJlRG9/
ZURMjGVECJllRNWlZUSismVEb79lREzMZUQI2WVE5eVlRKLyZUR//2VEOwxmRBkZZkTVJWZE
ojJmRH8/ZkRMTGZECFlmROVlZkSycmZEf39mREyMZkQZmWZE5aVmRLKyZkR/v2ZEk81mRBnZ
ZkTl5WZEsvJmRH//ZkRMDGdEGRlnROUlZ0SyMmdEbz9nRExMZ0QZWWdE5WVnRLJyZ0R/f2dE
TIxnRBmZZ0QGpmdEsrJnRH+/Z0RMzGdEGdlnRPblZ0Sy8mdEf/9nREwMaEQZGWhE1SVoRLIy
aER/P2hETExoRBlZaETlZWhEsnJoRG9/aERMjGhECJloROWlaESysmhEf79oREzMaEQZ2WhE
5eVoRLLyaER//2hETAxpRBkZaUTlJWlEsjJpRG8/aUQ7TGlECFlpRBdmaUSicmlEf39pREyM
aUQImWlE1aVpRLKyaUR/v2lETMxpRBnZaUTB52lEw/JpRG//aUQ7DGpECBlqROUlakSiMmpE
fz9qRExMakQIWWpE1WVqRLJyakRvf2pETIxqRBmZakTVpWpEorJqRG+/akQ7zGpEGdlqROXl
akSi8mpEf/9qRDsMa0QIGWtE5SVrRKIya0RvP2tEO0xrREpZa0TlZWtEsnJrRG9/a0Q7jGtE
GZlrROWla0SysmtEb79rREzMa0QI2WtE1eVrRKLya0Rv/2tEOwxsRAgZbETlJWxEojJsRG8/
bEQ7TGxEGVlsRNVlbEQEc2xEf39sREyMbEQImWxE1aVsRKKybERvv2xEO8xsRBnZbETl5WxE
ovJsRG//bERMDG1ECBltRNUlbUSiMm1Efz9tRDtMbUQIWW1E1WVtRKJybURvf21EO4xtRAiZ
bUTVpW1EorJtRG+/bUQ7zG1ECNltROXlbUSi8m1Eb/9tRDsMbkQIGW5E5SVuRLIybkR/P25E
O0xuRAhZbkQnZm5EsnJuRH9/bkRMjG5Ei5luROWlbkSysm5Ef79uREzMbkQZ2W5E5eVuRLLy
bkR//25ETAxvRBkZb0TlJW9EsjJvRI8/b0RMTG9EGVlvROVlb0Sycm9Ef39vREyMb0QZmW9E
5aVvRLKyb0R/v29ETMxvRBnZb0Tl5W9EsvJvRH//b0RMDHBEGRlwRNUlcESyMnBEfz9wRExM
cERaWXBE5WVwRLJycERvf3BETIxwRBmZcETlpXBEsrJwRH+/cERMzHBEGdlwROXlcESy8nBE
f/9wRDsMcUQZGXFE5SVxRNMycURvP3FETExxRBlZcUTlZXFEVnNxRH9/cUQ7jHFEGZlxRNWl
cUSysnFEf79xREzMcUQI2XFE5eVxRLLycUR//3FETAxyRBkZckTlJXJEsjJyRG8/ckSNTHJE
CFlyROVlckSycnJEb39yREyMckQImXJE1aVyRLKyckRvv3JEO8xyRAjZckTV5XJEsvJyRH//
ckQ7DHNECBlzRCcmc0SiMnNEfz9zRExMc0QIWXNEeWZzRKJyc0R/f3NETIxzRBmZc0TVpXNE
orJzRG+/c0Q7zHNECNlzROXlc0Sy8nNEb/9zREwMdEQIGXRE5SV0RLIydER/P3REO0x0RBlZ
dETVZXREsnJ0RG9/dEQ7jHREGZl0ROWldESysnREf790REzMdEQI2XRE1eV0RKLydER//3RE
Owx1RAgZdUTVJXVEojJ1RG8/dUQ7THVECFl1RNVldUSicnVEf391RAaOdUQImXVE1aV1RKKy
dURvv3VEO8x1RAjZdUTV5XVEovJ1RG//dUQ7DHZECBl2RNUldkSiMnZEbz92RDtMdkQIWXZE
1WV2RKJydkRvf3ZEO4x2RBmZdkTVpXZEorJ2RG+/dkRMzHZECNl2ROXldkSy8nZEf/92RFwM
d0QIGXdE5SV3RLIyd0R/P3dE30x3RBlZd0TlZXdEsnJ3RH9/d0RMjHdECJl3ROWld0SysndE
f793REzMd0QZ2XdE5eV3RLLyd0R//3dETAx4RBkZeER5JnhEsjJ4RH8/eERMTHhEGVl4ROVl
eESycnhEf394REyMeERKmXhE1aV4RLKyeER/v3hETMx4RBnZeETl5XhEsvJ4RH//eERMDHlE
GRl5ROUleUSiMnlEfz95RExMeUQZWXlE5WV5RLJyeURvf3lEO4x5RAiZeUTVpXlEsrJ5RH+/
eURMzHlEGdl5ROXleUSy8nlEf/95RDsMekTuGXpE1SV6RLIyekR/P3pETEx6RAhZekTVZXpE
onJ6RG9/ekQ7jHpECJl6ROWlekSysnpEb796REzMekQZ2XpEBuZ6RKLyekRv/3pETAx7RBkZ
e0TVJXtEojJ7RG8/e0Q7THtECFl7RNVle0SycntEb397RDuMe0QImXtE1aV7RKKye0Rvv3tE
TMx7RAjZe0TV5XtEovJ7RG//e0RMDHxECBl8RNUlfESyMnxEbz98RDtMfEQIWXxE5WV8RKJy
fEQOgnxEO4x8RAiZfETVpXxEorJ8RG+/fEQ7zHxEGdl8RNXlfESy8nxEb/98REwMfUQIGX1E
1SV9RKIyfURvP31ETEx9RBlZfUTVZX1EsnJ9RH9/fUQ7jH1ECJl9RNWlfUSisn1Ef799RDvM
fUQZ2X1E1eV9RKLyfUQSAH5EOwx+RBkZfkTVJX5EojJ+RG8/fkRMTH5ECFl+RNVlfkSicn5E
b39+RDuMfkQImX5E1aV+RLKyfkSPv35EO8x+RBnZfkTl5X5EsvJ+RI//fkRMDH9ECBl/ROUl
f0SyMn9Ebz9/RExMf0QZWX9E5WV/RLJyf0R/f39ETIx/RBmZf0TlpX9EsrJ/RH+/f0RMzH9E
Gdl/ROXlf0Sy8n9Eb/9/RB4GgESMDIBE8xKARFkZgETgH4BEHiaARIwsgETzMoBEWTmARMA/
gEQmRoBEjEyARPNSgERZWYBEwF+ARC5mgESMbIBE83KARFl5gETAf4BEkIaARIyMgETzkoBE
WZmARLefgEQepoBEhKyARPOygERZuYBEwL+ARCbGgETOzIBE89KARFnZgETA34BEHuaARIzs
gETq8oBEWfmARMD/gEQmBoFEhAyBRPMSgURRGYFE4B+BRCYmgUSMLIFE6jKBRFk5gUS3P4FE
JkaBRIxMgUTzUoFEWVmBRLdfgUQmZoFEjGyBRPNygURZeYFEwH+BRCaGgUSMjIFE85KBRGqZ
gUS3n4FEHqaBRIysgUTzsoFEWbmBRMC/gUQmxoFEjMyBROrSgURR2YFEt9+BRCbmgUSl7IFE
6vKBRFH5gUS3/4FEJgaCRIQMgkTzEoJEURmCRMAfgkQeJoJEhCyCROoygkRROYJEtz+CRB5G
gkSMTIJE6lKCRFFZgkS3X4JEHmaCRIRsgkTzcoJEknmCRLd/gkQehoJEhIyCROqSgkRRmYJE
t5+CRCamgkSErIJE87KCRFG5gkS3v4JEHsaCRITMgkTq0oJEUdmCRMDfgkQm5oJEhOyCROry
gkRR+YJEt/+CRB4Gg0SEDINE6hKDRFEZg0S3H4NEHiaDRIQsg0TqMoNEUTmDRLc/g0QeRoNE
hEyDROpSg0RRWYNEt1+DRB5mg0SEbINE6nKDRFl5g0S3f4NEHoaDRISMg0TzkoNEUZmDRMif
g0QepoNEjKyDROqyg0RZuYNEwL+DRCbGg0SMzINE89KDRFnZg0TA34NEJuaDRIzsg0Tz8oNE
WfmDRMD/g0QmBoREjAyERPMShERZGYREwB+ERCYmhESMLIRE8zKERFk5hETAP4REJkaERIxM
hETzUoREWVmERMBfhEQmZoREjGyERPNyhERZeYREwH+ERCaGhESMjIRE85KERFmZhETAn4RE
HqaERIyshETzsoREUbmERMC/hEQmxoREjMyERPPShERR2YREwN+ERCbmhESM7IRE6vKERFn5
hETA/4REJgaFRIwMhUTqEoVEWRmFRLcfhUQeJoVEjCyFROoyhURZOYVEwD+FRB5GhUSMTIVE
6lKFRFFZhUTAX4VENmaFRIxshUTzcoVEUXmFRLd/hUQmhoVEhIyFROqShURZmYVEwJ+FRCam
hUSMrIVE87KFRFG5hUTAv4VEHsaFRITMhUTq0oVEWdmFRLffhUQe5oVEhOyFRPPyhURZ+YVE
wP+FRCYGhkSdDIZE8xKGRFEZhkTAH4ZEJiaGRIQshkTqMoZEUTmGRMA/hkQeRoZEjEyGROpS
hkRRWYZEt1+GRB5mhkSMbIZE6nKGRFF5hkTAf4ZEHoaGRIyMhkTzkoZEUZmGRMCfhkQepoZE
jKyGRPOyhkRRuYZEwL+GRB7GhkSEzIZE89KGRHLZhkS334ZEHuaGRIzshkTz8oZEWfmGRLf/
hkQeBodEhAyHROoSh0RRGYdEwB+HRCYmh0SELIdE8zKHRFE5h0S3P4dEHkaHRIRMh0TqUodE
UVmHRLdfh0QeZodEhGyHROpyh0RReYdEwH+HRCaGh0SEjIdE85KHRFGZh0S3n4dEHqaHRISs
h0T7sodEUbmHRLe/h0QmxodEhMyHRPPSh0RZ2YdEyN+HRC7mh0SM7IdE8/KHRFn5h0TA/4dE
JgaIRIwMiETzEohEWRmIRMAfiEQmJohEjCyIRPMyiERZOYhE</AssayXData><AssayYData Points="900">59fWP05/1j+Q9NY/goTXP/+U1z/7udc/bhjYP+131z/R6Nc/ETXYP4Si1z+Ghtg/+r7XP7UD
2D+ffNg/mxXYP81F2D+mKdk/qaHYP3g52T/Tu9g/c8LYP3LF2D+WDdk/8hfZP6Q22T9Letk/
NDTZP6kp2T9Tm9g/Wo3YPy0r2T9gRtk/w7XZP+BW2T+tq9g/b5vZP92d2T9Kb9k/uF/ZP6YR
2T80W9k/g9DYP5au2T/PEdk/jzzZP3+b2T/GSNk/IBLZPw472T8xS9k/fg/ZPyqK2T+pK9k/
CR7ZP2oz2T+veNk/UyrZP2h92T/FkNk/um/ZP1rV2T/PJdo/5dHZP1ce2T8SF9k/wVDZP95m
2T/IgNk/5MbZP6HU2T+s1tk/e4HZP+Sv2T+4c9k/TKzZP+x92T/9Jdk/RyDaPze/2T+trtk/
IlfZP5/r2T8q8Nk/UbrZP7NM2T/01Nk/i5LZP5Qu2j8rsNk/CMDZP8EF2j9kL9o/PS7aP0PZ
2T8Eadk/IVDZP5u62T9WJdk/xqbZP/9s2T/Rotk/xy7aP0kY2j8oztk/ucXZPzcN2j/fSdk/
MBraPw312T/ym9k/2+nZP/gn2j8MuNk/bK3ZP1Cc2T9hGNo/LS3aP3Tm2T/SMdo/ErbZP1jw
2T+3Kdk//8vZP2zt2T90mtk/JaLZPxg92j99xdk/X4baP9gL2j8zado/+6PZP4Qh2j9GVtk/
hz/aP8SX2T+tJdo/JITZP6Dh2T++INo/YevZP2tn2T8PYdo/mTLaPxKe2T9hI9o/N7bZP6+L
2j9Fztk/Q+7ZP/LF2j+Vetk/iKLaP8D92T86Rto/jtjZP+pD2j8PgNo/H/HZP2Nc2j9q29k/
Am7aPxK62T/S09k/T1HaP48W2j+CE9o/6SraP0AQ2j/XVdo/jbbZPwBK2j9wnNo/jxHaPwUw
2j9NsNo/YS7aP2922j+XO9o/nBvaPxoI2j8QB9o/DTHaP0e02j8+F9o/opbaP5OD2j+1hto/
2GnaP6FQ2j/DHNo/s2jaP5e02T/lcto/rVvaP/oZ2j8QSNo/TzraP3xo2j/dHdo/G0DaPwdm
2T+j2dk/557aPw842j+jlto//yHaP9Pa2j8U8tk/UP/ZP3Q82j+te9o/y/TZPy5F2j+P0do/
mf7ZP1KS2j8d9dk/pGfaP/rR2T+G9dk/d3jaP4s/2j+i2do/gk7aP5mZ2j9iwNo/gGLaP3OP
2j+NmNo/m6/aPy/S2T/9+dk/pkfaP3R62j+bDts/zn3aP+3J2j+vW9o/IjnaP6eG2j+SINo/
ENvaP7Ud2z+I6to/frLaP2RM2j82Tdo/DK/aP7pv2z9Gb9o/UnXaPwl22j+t8do/iLfaPyGp
2j+kSdo//x/bP/Q42z8abNo/fY/aP+gj2z/Qpdo/Q4HaP67e2j8tqNo/FSHbP+Ht2j8/Cds/
qSTaP/eu2j81Ldo/LtPaP8tb2j+3fto/0lfaPzlU2j862No/omzbP1IF2z819No/227bP8I2
2z/6O9s/YcnaP0Ps2j/8YNs/m/7aPwHI2j8C79o/Qx7bPyfk2j9Ew9o/YdraP2cQ2z/38do/
HsDaP81o2z/3Ods/+pPaPweH2j/Pt9o/BVTbP+Xz2j+Xxdo/35/aP6fD2j8Y8do/7tXaP//K
2j8VE9s/T4raPxHR2j8kbNs/W5vaPxmy2j8lsdo/MaHaP7YR2z++K9s/Lt/aP+Xe2j+ONts/
MBPbPzVd2z98ato/4b7aP24t2z+Ajto/kLnaPz/Q2j9Yi9o/D+zaP8+92j+8Bds/vqfbP6+y
2j/PN9s/f6LaP1Dw2j/W0to/dHjbPyhi2z8KaNs/bMPaPzc02z9aN9s/ihzbP0Av2z9/Xds/
wyPbP9KQ2z9+lNo/6JnbP1Bs2z9fgdo/O+jaP9G02j9SLNs/2wrbP8wI2z/SQ9s/r1/bP5Pn
2j9Vbds/1UTbP9UI2z8GQds/sZ3bP9Lv2j8U29s/IIvbPxwv2z96B9s/CiPbPwsq2z+bBts/
ykXbP1j52j+78to/FqvaP5pm2z/Weds/s2jbPwZ02z/oYds/PhLbP4dc2z+rXds/b9raP0YU
3D8tTds/eIzbP2/T2j8RHds/P+7bP6gu2z94Uts/tMLaP01n2z91Pts/YHfbP4kf2z98ets/
XlHbPzJl2z8Xkts/UZjbP0/f2z+oBNs/VIPbP2Cr2z/1fNs/BCnbP6XJ2z/gn9s/rhzcP+M3
2z/Yd9s/STjbPyRn2z/ilts/VRzbP2F02z9cTNs/rOXbP4412z/gr9s/y9PbP/ev2z+g7do/
q7bbP6tg2z8c1ts/onnbP/RX2z9Fdts/LlnbPydC2z+Mk9s/Qt3bPwi62z9QONs/aVvcP3fU
2z/S3Ns/CHfbP2ao2z/MpNs/tGbbP9QO3D+7/9s/gNrbP/cP3D+STds/ZcXbPy0y2z/VVNs/
b2HbP0eB2z+oX9s/yXnbPxE+2z+xr9s/yLrbP6Yd3D8ZMts/1unbP6ON2z88Fdw/aNDbP7Xk
2z//BNw/2GPbPyPm2z9399s/cdjbP81x2z+e3ts/Q4DbP0KX2z9Hg9s/gLDbPywM3D+aT9s/
Bg/cPyoH3D8p49s/fNPbPyxs3D9FItw/iKfbP8zx2z9jFNw/o9fbPz9q2z8uONw/suDbP4ss
3D9K9Ns/NcDcP+Uc3D8Y/ds/gUTcPxX22z+K/ds/eXXbP+322z/QBNw/FerbP4Qg3D/wGtw/
QSzcP6eN2z/qrds/2GLcP5Gl2z/5MNw/NKXbP81/2z+Eldw/MDvcP73e2z8xits/PwPcP+14
3D/RMNw/xTXcPwOe2z/4Ptw/aYDcPzze2z/vstw/bBjcP/aj3D+qjNs/zsLbP+jx2z9dpts/
wkzcP5zq2z+nFdw/3QbcPw1H3D+v29s/sjDcPzRI3D/Ztts/3uzbP9gh3D9b9Nw/hSXcP0PW
2z/lfNs/aA7cP8Vr3D/lX9w/j97bPy9C2z8bbdw/nSncP5Bl3D+jQNw/cHjcP3Ou2z8Kvds/
KRrcP51c3D9jUtw/jvTbP/WU3D+TSNw/05vcP9FR3D8Gdtw/y+zcP1f+2z+Xi9w/02HcPxki
3D83eNw/vdzbP7xh3D+5ZNs/tQLcP1Db2z9cZNw/+a3cP9XA3D9OKdw/5OPbP+lj3D+S5ds/
ph7cP2Aw3D/iytw/1DPcPxj02z+VLNw/zPjbP2yw3D8ccNw/7oTcPxQo3D8DWNw/hKzcP0Bw
3D8Sj9w/h6ncPwSd3D+GmNw/oVfcP9DS3D/Sp9w/13HcPyvy2z9agNw/Au7cP9A33D/XNNw/
GSHcP4pF3D9bktw/DnfcP1X73D/ZPNw/Kz7dP/Pz3D8Eotw/OGXcP8VR3D+ssdw/ln/cP6uV
3D9KhNw/JMLcPx893D/Nktw/NXXcP8a23D8eZNw/qJbcPy+C3D95SNw/Tx/dP0Vy3D/4otw/
ng7dP8ty3D83Ttw/B7bcP1xV3D8Qydw/A1vcP/e53D90w9w/lNHcP4RU3T/nK9w/1dDcP63L
3D9iVdw/kLPcP/KV3D9rp9w/9ZPdP8Ss3D90zNw/14vcP/6s3D+se9w/u0HcP/Hk3D/8Ptw/
VW7cPxGb3D/bgdw/aP/cP/4y3T+BGtw/ON7cPwqz3D8V9tw/TuTcP47s3D8ur9w/STDdP6Aa
3T8AIN0/2C3dP6z13D8ChN0/YOfcP1yU3D8aqNw/s47cP9Re3D9gwdw/aXfdP0tZ3T9FP90/
TGzcP17D3D+cudw/Rx3dP9gl3T/h/Nw/ZSPdPzUt3T9+T90/J2/dP+zQ3D8z9dw/T1ndP3Dq
3D8eqNw/fHvcP4mZ3T/z6Nw/pZLdP9XY3D99Rd0/3w/dP6+43T9fEN0/2aHdP+JR3T93cd0/
1J/dP28t3T/K3dw/ujbdP1MA3T+VH90/cb/cP0YA3T9mR90/WJDdPwZ23D//Bt0/windP9Bc
3T9Ckd0/8ATdPw2E3D8d6Nw/Q7zcP1HB3T+SRN0/mu3dP/Wv3D+WLN0/8IDdPwQl3T9LKN0/
WfncPxpr3T/iB90/gercP3LF3D8e/dw/FNncP8Nm3T8/Rt0/IiLdP8XY3D/zJN4/ih/dPywH
3T+ps9w/8d3cP7mR3D/IQN0/lSXdPzQz3T9okd0/zV/dPyOi3T9/Zd0/iGjdP/hA3T9r690/
y3zdP8Da3D8vwN0/hRTdP85N3T/QGd0/PY/dP+TM3D/2Dt4/JRbdP8q03T8yGt0/OoLcP2WO
3T88e90/19vcP6Of3T/Avtw/ovXcP7ct3T9git0/OG7dP3qK3T/l8tw/967dPwue3T8dEt0/
sLXdP4ax3T9kGd0/xufcPwhZ3T+6KN0/DJXdP/lm3T+h+tw/IHjdP6eY3T+d8tw/VvfdPzxL
3j8cfN0/j3zdP/2c3T/NSd0/g9DcP4pQ3T8Hc90/6aHdP66m3T9RC94/DHndPyNF3T8Mgd0/
MrndP9ke3T8PfN4/zmPdPxCx3T+YxN0/KFTdP/i03D8LVt0//s7dPzCH3T9xsd0/VOrdP1Fa
3j/Kv90/EFLdP7W53T8ppN0/Rw3eP1en3T+Ts90/QMLdP0LQ3T8bIt4/GtfdP8S73T/x+t0/
mS3eP9r23T9njN0/25HdP+ra3T+mq90/6GjdP4vd3T+AFt4/k1XdP4Gj3T/Fyt0/uw7eP9x7
3T+chN0/ozTeP1ho3T+y890/GsXdP8Cp3T9Uft0/3ULdP0BK3j+U5d0/gDXePw+z3T8U190/
xEjeP1Yb3j+Qt90/u0neP1BW3T/qrN0/DLTdP4HK3T+iBd4/</AssayYData></Step><Step><CommonData><SampleLocation>11</SampleLocation><SampleID></SampleID><SampleGroup></SampleGroup><SampleInfo></SampleInfo><SampleRow>G</SampleRow><SamplePlate>1</SamplePlate><WellType>REGENERATION</WellType><Concentration>-1</Concentration><ConcentrationUnits>µg/ml</ConcentrationUnits><MolarConcentration>-1</MolarConcentration><MolarConcUnits>nM</MolarConcUnits><MolecularWeight>-1</MolecularWeight><Temperature>28</Temperature><StartTime>1328859</StartTime><AssayTime>5</AssayTime></CommonData><FlowRate>1000</FlowRate><StepType>KREGENERATION</StepType><StepName>Regeneration</StepName><StepStatus>OK</StepStatus><ActualTime>5.00396</ActualTime><CycleTime>0.2</CycleTime><AssayXData Points="25">vz+IRCVGiESMTIhE8lKIRFlZiES/X4hEJWaIRIxsiETycohEWXmIRL9/iEQlhohEjIyIRPKS
iERQmYhEx5+IRCWmiESErIhE8rKIRFm5iES/v4hEJcaIRITMiETy0ohEedmIRA==</AssayXData><AssayYData Points="25">SMhIwDlAYMBZ02zAtBl0wAPvecCHt37A7zmBwFG6gsCzRITAGG6FwDB2hsB7pIfABJuIwIwt
icB8DIrAyqeKwCdHi8B96IvAsXSMwMUAjcBhmI3AqEqOwExrjsD7747AJSmPwA==</AssayYData></Step><Step><CommonData><SampleLocation>12</SampleLocation><SampleID></SampleID><SampleGroup></SampleGroup><SampleInfo></SampleInfo><SampleRow>G</SampleRow><SamplePlate>1</SamplePlate><WellType>NEUTRALIZATION</WellType><Concentration>-1</Concentration><ConcentrationUnits>µg/ml</ConcentrationUnits><MolarConcentration>-1</MolarConcentration><MolarConcUnits>nM</MolarConcUnits><MolecularWeight>-1</MolecularWeight><Temperature>28</Temperature><StartTime>1344813</StartTime><AssayTime>5</AssayTime></CommonData><FlowRate>1000</FlowRate><StepType>KREGENERATION</StepType><StepName>Regeneration</StepName><StepStatus>OK</StepStatus><ActualTime>5.00005</ActualTime><CycleTime>0.2</CycleTime><AssayXData Points="25">39+IRD3miESk7IhEEvOIRHn5iETX/4hERQaJRKwMiUQKE4lEeRmJRN8fiURFJolErCyJRAoz
iUR5OYlE3z+JRD1GiUSsTIlEElOJRHBZiUTXX4lEPWaJRKRsiUQKc4lEeXmJRA==</AssayXData><AssayYData Points="25">jDy8Pd0FBz7Bkig+sEVOPm0JZD4QhH0+LbyGPvS/jj4aqJQ+yMOcPp1UoD6bvac+ktGqPvW3
sD775LY+b063PhfZuj4HSr8+gOTCPvgYwj6Hasg+YjXKPm1WzD6aDNA+mI3OPg==</AssayYData></Step><Step><CommonData><SampleLocation>11</SampleLocation><SampleID></SampleID><SampleGroup></SampleGroup><SampleInfo></SampleInfo><SampleRow>G</SampleRow><SamplePlate>1</SamplePlate><WellType>REGENERATION</WellType><Concentration>-1</Concentration><ConcentrationUnits>µg/ml</ConcentrationUnits><MolarConcentration>-1</MolarConcentration><MolarConcUnits>nM</MolarConcUnits><MolecularWeight>-1</MolecularWeight><Temperature>28</Temperature><StartTime>1361103</StartTime><AssayTime>5</AssayTime></CommonData><FlowRate>1000</FlowRate><StepType>KREGENERATION</StepType><StepName>Regeneration</StepName><StepStatus>OK</StepStatus><ActualTime>5.002</ActualTime><CycleTime>0.2</CycleTime><AssayXData Points="25">33+JREWGiUSsjIlECpOJRHmZiUTfn4lEPaaJRKysiUQKs4lEebmJRN+/iURFxolErMyJRArT
iURw2YlE+N+JRD3miUSs7IlEEvOJRHn5iUQYAIpERQaKRKQMikQSE4pEiRmKRA==</AssayXData><AssayYData Points="25">rGJwwFsQgcBRaITA79mGwP5aiMC4c4nAk2KKwAg+i8CYBYzARa6MwMVKjcAG1I3A8FSOwOTT
jsB5AI/Al46PwGHEj8D3FJDA9IKQwEbikMDOMJHAzjqRwN6NkcD4z5HAl92RwA==</AssayYData></Step><Step><CommonData><SampleLocation>12</SampleLocation><SampleID></SampleID><SampleGroup></SampleGroup><SampleInfo></SampleInfo><SampleRow>G</SampleRow><SamplePlate>1</SamplePlate><WellType>NEUTRALIZATION</WellType><Concentration>-1</Concentration><ConcentrationUnits>µg/ml</ConcentrationUnits><MolarConcentration>-1</MolarConcentration><MolarConcUnits>nM</MolarConcUnits><MolecularWeight>-1</MolecularWeight><Temperature>28</Temperature><StartTime>1377176</StartTime><AssayTime>5</AssayTime></CommonData><FlowRate>1000</FlowRate><StepType>KREGENERATION</StepType><StepName>Regeneration</StepName><StepStatus>OK</StepStatus><ActualTime>5.00005</ActualTime><CycleTime>0.2</CycleTime><AssayXData Points="25">7x+KRFUmikS8LIpEIjOKRIk5ikTvP4pEVUaKRLxMikQiU4pEiVmKRO9fikRVZopEvGyKRCJz
ikSJeYpE73+KRFWGikS8jIpEIpOKRImZikTnn4pEVaaKRLSsikQas4pEibmKRA==</AssayXData><AssayYData Points="25">Y6ziPSAcHT4mVj8+eEFgPi/yez46WIs+Nv+TPriQnT4gaqI+k/ypPj18rj5uArQ+Ltq5Pmsn
vj76OsE+bRnEPuksyD67ccw+Ox7OPuHs0j7+DNQ+/jTXPne22j6Na90+cubdPg==</AssayYData></Step><Step><CommonData><SampleLocation>11</SampleLocation><SampleID></SampleID><SampleGroup></SampleGroup><SampleInfo></SampleInfo><SampleRow>G</SampleRow><SamplePlate>1</SamplePlate><WellType>REGENERATION</WellType><Concentration>-1</Concentration><ConcentrationUnits>µg/ml</ConcentrationUnits><MolarConcentration>-1</MolarConcentration><MolarConcUnits>nM</MolarConcUnits><MolecularWeight>-1</MolecularWeight><Temperature>28</Temperature><StartTime>1393297</StartTime><AssayTime>5</AssayTime></CommonData><FlowRate>1000</FlowRate><StepType>KREGENERATION</StepType><StepName>Regeneration</StepName><StepStatus>OK</StepStatus><ActualTime>4.99895</ActualTime><CycleTime>0.2</CycleTime><AssayXData Points="25">77+KRE3GikS0zIpEGtOKRInZikTn34pETeaKRLTsikQa84pEgPmKROf/ikRNBotEvAyLRBoT
i0SJGYtE5x+LRE0mi0S8LItEGjOLRIA5i0TnP4tETUaLRLRMi0QaU4tEgFmLRA==</AssayXData><AssayYData Points="25">CsxvwFrRgMA4WoTARoWGwA0FiMD98YjA8P+JwCDCisDaaIvAZheMwFmEjMBjDo3A64KNwG+/
jcATH47AgYiOwLnYjsCWL4/APUKPwM6yj8CdyY/AmAiQwBBWkMDglpDASKiQwA==</AssayYData></Step><Step><CommonData><SampleLocation>12</SampleLocation><SampleID></SampleID><SampleGroup></SampleGroup><SampleInfo></SampleInfo><SampleRow>G</SampleRow><SamplePlate>1</SamplePlate><WellType>NEUTRALIZATION</WellType><Concentration>-1</Concentration><ConcentrationUnits>µg/ml</ConcentrationUnits><MolarConcentration>-1</MolarConcentration><MolarConcUnits>nM</MolarConcUnits><MolecularWeight>-1</MolecularWeight><Temperature>28</Temperature><StartTime>1409378</StartTime><AssayTime>5</AssayTime></CommonData><FlowRate>1000</FlowRate><StepType>KREGENERATION</StepType><StepName>Regeneration</StepName><StepStatus>OK</StepStatus><ActualTime>4.99895</ActualTime><CycleTime>0.2</CycleTime><AssayXData Points="25">5l+LRERmi0SzbItEEXOLRHd5i0Tef4tERIaLRKuMi0QRk4tEd5mLRN6fi0REpotEs6yLRBGz
i0SAuYtE3r+LRETGi0TizYtEjNOLRHfZi0Te34tETOaLRKvsi0QR84tEd/mLRA==</AssayXData><AssayYData Points="25">/ZBMPlYxdz4lx40+vkScPgBLqD49ibM+Z2e9Pnh9xT7dKMw+sVLVPsXS2D7sod0+7FXiPjnJ
6D7PJek+293xPsp87j5ncPY+WGP4PgNZ+j4Buf4+hOYAP9v0AT/NugI/gFADPw==</AssayYData></Step><Step><CommonData><SampleLocation>1</SampleLocation><SampleID></SampleID><SampleGroup></SampleGroup><SampleInfo></SampleInfo><SampleRow>G</SampleRow><SamplePlate>1</SamplePlate><WellType>BUFFER</WellType><Concentration>-1</Concentration><ConcentrationUnits>µg/ml</ConcentrationUnits><MolarConcentration>-1</MolarConcentration><MolarConcUnits>nM</MolarConcUnits><MolecularWeight>-1</MolecularWeight><Temperature>28</Temperature><StartTime>1424233</StartTime><AssayTime>30</AssayTime></CommonData><FlowRate>1000</FlowRate><StepType>BASELINE</StepType><StepName>Baseline</StepName><StepStatus>OK</StepStatus><ActualTime>30.0051</ActualTime><CycleTime>0.2</CycleTime><AssayXData Points="150">3f+LREMGjESqDIxEEBOMRHcZjETdH4xEQyaMRKIsjEQQM4xEdzmMRN0/jERDRoxEqkyMRBBT
jER3WYxE3V+MRENmjESqbIxEEHOMRHd5jETdf4xEQ4aMRKqMjEQQk4xEd5mMRN2fjEQ7poxE
qqyMRAizjERuuYxE3b+MREPGjEQ9zYxEENOMRHfZjETd34xEQ+aMRKLsjEQI84xEbvmMRN3/
jERDBo1EqgyNRBATjUR3GY1E/h+NREMmjUSqLI1EEDONRJc5jUTVP41EO0aNRKJMjUQQU41E
sFmNRNVfjURDZo1EomyNRBBzjURueY1E1X+NRDuGjUSqjI1ECJONRG6ZjUTdn41EO6aNRKKs
jUQIs41Ed7mNRNW/jUSexo1EosyNRBDTjURu2Y1E3d+NRDvmjUSi7I1ECPONRHf5jUQEAY5E
OwaORKoMjkQIE45EbhmORN0fjkQ7Jo5EqiyORBAzjkRuOY5E1T+ORENGjkSqTI5ECFOORHdZ
jkTVX45EQ2aORKJsjkQIc45Ed3mORNV/jkQ7ho5EooyORBCTjkRumY5E1Z+ORDumjkSqrI5E
CLOORHe5jkTVv45EQ8aORKLMjkQI045EbtmORNXfjkQ75o5EouyORAjzjkRu+Y5E1f+ORDsG
j0SiDI9ECBOPRG4Zj0TVH49EQyaPRKIsj0QIM49EbjmPRN0/j0Q7Ro9EokyPRBBTj0R3WY9E
1V+PRDtmj0SibI9ECHOPRG55j0TVf49EO4aPRKKMj0QIk49EbpmPRNWfj0RDpo9EoqyPRBCz
j0SguY9E</AssayXData><AssayYData Points="150">g44QPy9+ED8vExI//3sTPxKJEz+hCBQ/UKEVP8XGFT80ZRY/LUgWP4eaFj80chc/uwUZP+NS
GD9Fbxk/O/kYP2w4Gj8AWRk/tc0bP3iYGz9rVxs/vnMbP4DNGz9/uxw/yz0dP8n7Gz+pkR0/
XVkePybAHj+ebB4/kaIeP4lnHz/Q4h4/iRUgP3RKHj8aFyA/xu4gPzmnID8bUSI/JT8hP3Uq
Ij8yaSE/y/AiP0eNIj/LtSM/iBokP/vBIj824SM/K0ElPw7iJD+kFCQ/AR4kP7n7JD+JCiU/
MLQlP6bwJD/FmCQ/a/4lPzjbJT91ZiU/CcolP5+2Jz/yNic/WkQmP0mtJz9OGSg/1AUoP8nk
Jj8UJig/wasoP7ErKj8NMyk/JzspP9Z+KD9VSyk/ZEQqP19AKT8O0Sk/ahAqP7mBKT96pCs/
XmIrP0+kKj/7Uis/ffkqP/e9Kz/k5is/OasqP/vVKj8nHiw/a5crPweWKz/C4iw/wh0tPywD
LT/SzCw/DFMtPyhXLT+soy0/wTEtP7ytLz/iDS4/5tUuP9DNLT/FNy8/6c0uP6k9Lz/CqS8/
ImovP7awLj/AcjA/xYovP5wdMD9HwjA/0isvP18HMD+RBTA/tN8wPyzcMD8dwjA/pHEwP74A
MT8KnDE/AxQwP4PsMD/bsDA/KI8xP2d8MT8DbDE//N8xP2EKMj/O9TE/1H0yP3pyMT/1ZDI/
w2kyP+hzMj/gsDI/1o4zP4BWMz/TajM/QGczP4iRMz+oITQ/x7AzP3WDND83ADQ/50I1P4Hg
Mz+ASjQ/</AssayYData></Step><Step><CommonData><SampleLocation>4</SampleLocation><SampleID>QA013.2 G7/L4</SampleID><SampleGroup></SampleGroup><SampleInfo></SampleInfo><SampleRow>G</SampleRow><SamplePlate>1</SamplePlate><WellType>KLOAD</WellType><Concentration>10</Concentration><ConcentrationUnits>µg/ml</ConcentrationUnits><MolarConcentration>-1</MolarConcentration><MolarConcUnits>nM</MolarConcUnits><MolecularWeight>-1</MolecularWeight><Temperature>28</Temperature><StartTime>1460307</StartTime><AssayTime>80</AssayTime></CommonData><FlowRate>1000</FlowRate><StepType>LOADING</StepType><StepName>Loading</StepName><StepStatus>OK</StepStatus><ActualTime>79.999</ActualTime><CycleTime>0.2</CycleTime><AssayXData Points="400">BsCPRGzGj0TTzI9EOdOPRKDZj0T+349EbOaPRNPsj0Q5849EoPmPRAYAkERkBpBE0wyQRDkT
kESgGZBEBiCQRGQmkETTLJBEFjSQRKA5kEQGQJBEbEaQRNNMkEQ5U5BEl1mQRP5fkERsZpBE
02yQRDlzkESgeZBEBoCQRGyGkETLjJBEOZOQRKCZkEQGoJBEbKaQRMuskEQ5s5BEoLmQRAbA
kERsxpBEy8yQRDnTkESX2ZBEBuCQRGTmkETL7JBEOfOQRKD5kET+/5BEZAaRRMsMkUQ5E5FE
oBmRRP4fkURsJpFE0yyRRDEzkUSgOZFE/j+RRGxGkUTTTJFEMVORRJdZkUQGYJFEbGaRRNNs
kUQxc5FEl3mRRP5/kURshpFEy4yRRDGTkUSXmZFE/p+RRGSmkUTTrJFEMbORRJe5kUT+v5FE
ZMaRRNPMkUQ505FEoNmRRDfgkURk5pFEy+yRRDHzkUSX+ZFEBgCSRGQGkkTLDJJEMROSRJcZ
kkT+H5JEbCaSRNMskkQxM5JElzmSRP4/kkRkRpJEy0ySRDlTkkSXWZJE/l+SRGRmkkTLbJJE
MXOSRJd5kkT+f5JEZIaSRMuMkkQxk5JEl5mSRAagkkRsppJE06ySRDGzkkSXuZJE/r+SRGTG
kkTLzJJEMdOSRJfZkkQG4JJEZOaSRMvskkQx85JEoPmSRAYAk0RkBpNE0wyTRDETk0SgGZNE
/h+TRGQmk0TTLJNEOTOTRKA5k0QGQJNEbEaTRNNMk0Q5U5NEoFmTRAZgk0RsZpNE02yTRDlz
k0SgeZNEBoCTRGyGk0TTjJNEOZOTRKCZk0QGoJNEbKaTRNOsk0Q5s5NEoLmTRP6/k0R1xpNE
08yTRDnTk0Sg2ZNEBuCTRGTmk0TT7JNEOfOTRKD5k0T+/5NEbAaURNMMlEQxE5RElxmURAYg
lERsJpRE0yyURDkzlESgOZREBkCURGxGlETTTJREtFOURKBZlEQGYJREbGaURNNslEQxc5RE
oHmURAaAlERkhpRE04yURDGTlESgmZRE/p+URGymlETLrJREMbOURKC5lETbwJREbMaURNPM
lEQx05REoNmURAbglERk5pREy+yURDHzlESg+ZREBgCVRGwGlUTTDJVEOROVRKAZlUQGIJVE
ZCaVRNMslUQ5M5VEoDmVRAZAlURsRpVE/EyVRDFTlUSgWZVEBmCVRGRmlUTLbJVEMXOVRKB5
lUT+f5VEbIaVRNOMlUQxk5VEl5mVRCeglURsppVEy6yVRDGzlUSouZVE/r+VRGzGlUTTzJVE
MdOVRKDZlUT+35VEZOaVRMvslUS085VEl/mVRAYAlkRkBpZE9AyWRDkTlkSXGZZE/h+WRHUm
lkTTLJZEMTOWRJc5lkQGQJZEjUaWRMtMlkQxU5ZEoFmWRP5flkRsZpZEy2yWRDFzlkSXeZZE
/n+WRGSGlkTTjJZEMZOWRKCZlkQGoJZEZKaWRMuslkQxs5ZEl7mWRP6/lkRkxpZEy8yWRDnT
lkSg2ZZEJ+CWRGTmlkTL7JZEMfOWRJf5lkT+/5ZEZAaXRNMMl0QxE5dEoBmXRAYgl0RkJpdE
yyyXRDEzl0SXOZdE/j+XRGxGl0TTTJdEMVOXRKBZl0QGYJdEbGaXRNNsl0Q5c5dEoHmXRAaA
l0RshpdE04yXRDmTl0SgmZdEBqCXRGyml0TTrJdEObOXRKC5l0QGwJdEbMaXRNPMl0Qx05dE
oNmXRAbgl0R15pdE0+yXRDnzl0Sg+ZdEHwCYRGwGmETTDJhEOROYRKAZmEQGIJhEbCaYRMss
mEQ5M5hE+jmYRP4/mERsRphE00yYRDFTmESXWZhEBmCYRGRmmETLbJhEMXOYRKB5mEQGgJhE
bIaYRPSMmEQ5k5hEoJmYRAagmERspphEy6yYRDGzmESXuZhEBsCYRGzGmETTzJhEMdOYRJfZ
mET+35hEbOaYRMvsmEQx85hEuPmYRP7/mERkBplE0wyZRDETmUSgGZlEBiCZRGQmmUTTLJlE
MTOZRJc5mUT+P5lEbEaZRMtMmUQ5U5lEl1mZRAZgmURsZplEy2yZRDFzmUSgeZlE/n+ZRJWG
mUTTjJlEMZOZRJeZmUT+n5lEZKaZRNOsmUQxs5lEl7mZRA==</AssayXData><AssayYData Points="400">ZvUxP99YMz/KMTc/DP43P9g9Oj+Omzw/SHQ/PwhzQT8VLUQ/6gBHP2dKSj+4lEw/T0ROP20p
UT9RYVM/hhpVP5DEVz/lwlo/YnZdPww3Xz9j8WI/oZ5kP6yBZz8Kpmk/9NprPzZgbj9iRm8/
C+9zP0lXdT8mcnc/m855P7hnfD/2sX4/KyKAPy9BgT8dHII/SDaDP20HhD8/QoU/FniGPzCR
hz8rBIk/V7SJP/N1ij9Whos/ZKCMP/ObjT8n044/qL6PP9xpkD+YRpE/wfuRP+hFkz+KNZQ/
ftKVP7pllj/jJZc/I7aXP6zemD+rUJk/yjeaP9NXmz8kc5w/cXKdP5h+nT/FfZ4/+ByfP3EU
oD9rmKA/c1ihP7eioj817KI/QlijPzcjpD/08KQ/0humP/YDpz+jKac/VMSoP8fyqD+qbKk/
4yyqPzksqz+HZas/IemrP28yrT9H3q0/afetP2Oorj9/jK8/zLWvP9+isD+x/LA/ju2xP5Ys
sj+n/rI/43ezP4ZltD/Si7Q/A820P6bXtT9or7Y/pV63P4Vqtz8Y+bc/6Ze4P3nKuD+DLro/
GDO6P3DZuj87Ubs/Qqi7P+TOuz8vgrw/GUO9PxJyvT+gW74/gFi+P7ACvz+J+74/uHe/Pw1R
wD8Kg8A/pdrAP1FWwT/3HcI/n+bBP8vUwj+/r8I/gHzDP6UFxD/Tl8Q/AMTEP7qGxT91UsU/
ltLFP4wIxj8Mm8Y/3y7HP+NIxz9h/cc/sT/IP9ipyD+FIMk/wjjJP7Q3yT+jaMo/Bh7KPxyP
yj/v/so/O5rLPw1AzD/i1cs/wMDMPySnzD+v6M0/tmnNP9DSzT+5as4/vDDOP5HCzj9Nd84/
vlDPPygU0D9s0M8/d5DQPz+v0D96N9E/BwXRP0u90T/Cx9E/JGXSP3zI0j9MQtI/OAHTPwzA
0z8X39M//U3UP01g1D8oZNQ/M8nUP7yO1T/G8tQ/PtfVP+X+1T9UANY/QHDWP2jc1j+HgNY/
md/WP+Wp1z8PDdg/TqLXPyT41z+GXdg/c+/YP1QP2T/FpNg/p0rZPxp/2T+IGdo/X0DaP4Ff
2j++kNo/UrnaP4se2z8fCts/ptvbP7Jy2z/DV9w/r/LbP8It3T/oV9w/F4vcPxZe3T8yKN0/
tmHdP91M3T/BCd4/IOXdP7xy3j9G8N4/VZXeP+Uy3z/7Wt8/0anfP1H83z8v2d8/AALgP+cB
4D99vuA/4jHhPygM4T8OOeE/x1fhP0OW4T/0oOE/fr/hP0BS4j8UtOI/9dLiP9/g4j8B1eI/
lRLjP3JU4z9TIuM/7qrjPxkq5D8aQuQ/zJfkP6g+5D/0teQ/gvHjP8Q55T+A3OU/WPvlP6Wg
5T/KZeU/AVzlP7MN5j+6SuY/FYzmP3Fd5j8j9OY/ZsPmPyXQ5z/oBOc/54XnP2y85z/PzOc/
68HnP2cj6D/PGOg/4r3nPwHF6D+26ug/bWrpPwXi6T97reg/YznpPwWE6T8X4uk/ihTqPyym
6T+HLuo/037qPxOd6j8gs+o/r9LqPyZb6z+Sfes/m9/qP7Ix6z8hkes/033rP9KG6z8tTew/
Wl3sPwQ17D98Jew/Fg/tP3lL7T9Z3+w/qCLtP2fO7T8CVe0/Z4LtP/ws7j+WjO4/uhHuP2ZV
7j+Ngu4/pzvuP/XV7j87me4/WYXuP1yk7j+voO8/FtjuP85G7z9WfO8/8nTvPwIn8D847+8/
yyjwP8Om8D9LfvA/2WDwP79L8D8tZvA/xqvwP3Hm8D9vcPE/GYDxP8Lh8T9HUPE/QVzxP63+
8T8vrfI/t8vxP7fj8T+nG/I/39XyP3mj8j/nxfI/qCvyP/EX8z+SAPM/jGvzPwTO8j+ptfM/
3PHzP3ah8z8tWfQ/IuLzP4VS9D9UGPQ/BBH0P5B+9D+BXfQ/AJ30PyJK9T873PQ/iKD0P+gR
9T/uafU/Bpz1P4sH9j+Ej/U/nM/1Pyw89T+0dfU/edz1PzWV9j+Xb/Y/FXP2P2i99j891vY/
huL2P4di9z9bfPc/HLb2P4EP9z/ci/c/hfD3P0rF9z/tT/c/frT3PwB5+D9VBPg/sfL3P7Xa
9z99f/g/BLv4P0me+D/XhPg/2KX4P+Lc+D9qP/k/MRL5Pw==</AssayYData></Step><Step><CommonData><SampleLocation>1</SampleLocation><SampleID></SampleID><SampleGroup></SampleGroup><SampleInfo></SampleInfo><SampleRow>G</SampleRow><SamplePlate>1</SamplePlate><WellType>BUFFER</WellType><Concentration>-1</Concentration><ConcentrationUnits>µg/ml</ConcentrationUnits><MolarConcentration>-1</MolarConcentration><MolarConcUnits>nM</MolarConcUnits><MolecularWeight>-1</MolecularWeight><Temperature>28</Temperature><StartTime>1546496</StartTime><AssayTime>30</AssayTime></CommonData><FlowRate>1000</FlowRate><StepType>BASELINE</StepType><StepName>Baseline</StepName><StepStatus>OK</StepStatus><ActualTime>29.999</ActualTime><CycleTime>0.2</CycleTime><AssayXData Points="150">/b+ZRFvGmUTCzJlEKNOZRJfZmUT935lEW+aZRMrsmUQw85lEjvmZRPX/mURjBppEJA2aRDAT
mkSXGZpE/R+aRHQmmkTKLJpEMDOaRJc5mkT9P5pEY0aaRMpMmkQwU5pEl1maRP1fmkRjZppE
ymyaRDBzmkTAeZpE/X+aRGOGmkTKjJpEMJOaRJeZmkT9n5pEY6aaRMqsmkQws5pEl7maRP2/
mkRjxppELM2aRDDTmkSO2ZpE/d+aRGPmmkTK7JpEMPOaRJf5mkT9/5pErQabRMoMm0QwE5tE
lxmbRP0fm0RjJptEwiybRCgzm0SvOZtE9T+bRGNGm0TKTJtEMFObRJdZm0T9X5tEW2abRMJs
m0RJc5tEl3mbRP1/m0RjhptEyoybRDCTm0SXmZtE/Z+bRGOmm0TCrJtEMLObRI65m0T9v5tE
W8abRMLMm0Qo05tEjtmbRP3fm0Rj5ptEwuybRCjzm0SX+ZtETwCcRFsGnETKDJxEMBOcRJcZ
nET1H5xEYyacRMIsnEQwM5xEjjmcRPU/nERjRpxEykycRChTnESOWZxE/V+cRGNmnEQDbZxE
MHOcRI55nET1f5xEW4acRMKMnEQok5xEjpmcRPWfnERbppxEyqycRDCznESOuZxE9b+cRFvG
nETCzJxEMNOcRI7ZnET135xEY+acRMrsnEQw85xEjvmcRPX/nERbBp1EwgydRDATnUSOGZ1E
/R+dRGMmnUTCLJ1EKDOdRI45nUT9P51EY0adRMJMnUQoU51El1mdRPVfnURjZp1EwmydRChz
nUSOeZ1E</AssayXData><AssayYData Points="150">/Dn8PwdP/D8Tifw/Hg39P1HM/D/o//w/UEL9PwQg/T8vfP0/Z5D9PxaH/T/ih/0/w579PyEU
/j+9tv4/sbn9Pzyl/T9Eqv0/rcT9P7Nz/j/3Pf4/Td3+P4BX/j/S9/0/4/H9P2CV/j8eef4/
D5D+P6H6/T+WGf4/Ex3+Pzh//j8hUP4/f2r+P54P/j8GE/4/HD3+Pzvq/j9Ec/4/8lP+P1Cq
/j8ZqP4/NPD9PzNZ/z8j1/4/+Nr+P3Di/j+ouP4/Dsv+P9Re/j/tpf4/E8j+PyYf/j+fwf4/
+Oj+P4DR/j9TC/8/053+P8if/j+t5/4/4ZH/PyoY/z+Tyf4/1v7+P4r+/j9YtP4/l/z+P00j
/z9a1f4/qh7/Pwbk/j/v+P4/bIX+P8MZ/z+Orv4/1A3/P+L5/j/c2/4/qJb+P/gv/z90DP8/
Iyr/P38R/z+Zx/4/gUb/P8ra/j8/Jv8/ug//P0rV/j8FUv8/lPL+P89Q/z+jA/8/lPv+PxVm
/z91oP4/A1j/PxI0/z8H7f4/7w3/PyIB/z/BY/8/i5T/P9hG/z+gS/8/Zzj/PzRd/z/F3f8/
OvP+P7cT/z/Rr/8/kPv+P4gGAECZ1f4/fRYAQDZp/z85df8/ykb/P5hU/z9vmf8/U2n/P0HC
/z96lf8/JrP/P8Ba/z9ibf8/mDn/P3z2/z+nlP8/5Tj/P9Rv/z93GwBApb//PwTT/z+2bv8/
Ncn/P3pm/z8f5v8/D4r/Pz3I/z+oQv8/f27/Pzt8/z92lf8/qs//P62N/z/ehP8/Wy4AQNH4
/z+s/f8/</AssayYData></Step><Step><CommonData><SampleLocation>10</SampleLocation><SampleID>QA013.765M.C1 gp120</SampleID><SampleGroup></SampleGroup><SampleInfo></SampleInfo><SampleRow>G</SampleRow><SamplePlate>1</SamplePlate><WellType>KSAMPLE</WellType><Concentration>-1</Concentration><ConcentrationUnits>µg/ml</ConcentrationUnits><MolarConcentration>7.81</MolarConcentration><MolarConcUnits>nM</MolarConcUnits><MolecularWeight>-1</MolecularWeight><Temperature>28</Temperature><StartTime>1585239</StartTime><AssayTime>180</AssayTime></CommonData><FlowRate>600</FlowRate><StepType>ASSOC</StepType><StepName>Association</StepName><StepStatus>OK</StepStatus><ActualTime>180</ActualTime><CycleTime>0.2</CycleTime><AssayXData Points="900">9H+dRFqGnUS5jJ1EJ5OdRI6ZnUT0n51EUqadRLmsnUQfs51EjrmdROy/nURaxp1EwcydRCfT
nUSO2Z1E9N+dRFrmnUS57J1EJ/OdRI75nUT0/51EWgaeRMEMnkQfE55EjhmeRDYgnkRaJp5E
wSyeRB8znkSOOZ5E7D+eRFJGnkTBTJ5EH1OeRI5ZnkTsX55EUmaeRMFsnkQnc55EjnmeRPR/
nkRShp5EwYyeRB+TnkSOmZ5E9J+eRFqmnkTBrJ5EJ7OeRIW5nkT0v55EUsaeRLnMnkQn055E
jtmeROzfnkRS5p5EueyeRCfznkSO+Z5E9P+eRFoGn0S5DJ9EHxOfRIUZn0TsH59EUiafRLks
n0QfM59EhTmfROw/n0RSRp9EuUyfRCdTn0SFWZ9E9F+fRFpmn0S5bJ9EH3OfRIV5n0T0f59E
UoafRMGMn0Qnk59EjpmfROyfn0RSpp9EuayfRB+zn0SFuZ9E7L+fRFLGn0TBzJ9EH9OfRIXZ
n0T0359EUuafRLnsn0Qn859EjvmfROz/n0RSBqBEwQygRB8ToESFGaBE7B+gRFImoETBLKBE
HzOgRIU5oETsP6BEWkagRLlMoEQnU6BEhVmgROxfoERSZqBEuWygRB9zoESOeaBE7H+gRFKG
oETBjKBEJ5OgRI6ZoETsn6BEWqagRMGsoEQns6BEjrmgRPS/oERaxqBEwcygREDToESO2aBE
9N+gRFrmoETB7KBEBPSgRI75oET0/6BEWgahROoMoUQnE6FEjhmhROwfoURaJqFEuSyhRCcz
oUSOOaFE9D+hRFpGoUTBTKFEJ1OhRI5ZoUTsX6FEWmahRMFsoUQnc6FEjnmhROx/oURahqFE
wYyhRB+ToUTwmaFE9J+hRFKmoUTBrKFEJ7OhRJa5oUT0v6FEWsahRMHMoUQn06FEhdmhRPTf
oURS5qFEueyhRCfzoUSO+aFE9P+hRFoGokTBDKJEHxOiRI4ZokT0H6JEUiaiRMEsokQfM6JE
hTmiROw/okRSRqJEuUyiRCdTokSFWaJE7F+iRFpmokTBbKJEH3OiRIV5okT0f6JEWoaiRMGM
okQfk6JEhZmiRPSfokRapqJEwayiRB+zokSOuaJE7L+iRFLGokS5zKJEJ9OiRI7ZokTs36JE
WuaiRMHsokQf86JEhfmiRPT/okRSBqNEuQyjRCcTo0SFGaNE7B+jRFomo0S5LKNEJzOjRI45
o0TsP6NEUkajRLlMo0QfU6NEhVmjROxfo0RaZqNEuWyjRCdzo0SFeaNE7H+jRFKGo0S5jKNE
H5OjRIWZo0Tsn6NEUqajRLmso0Qfs6NEhbmjRPS/o0RaxqNEwcyjRCfTo0SO2aNEZ+CjRFLm
o0S57KNEH/OjRIX5o0T0/6NEWgakRLkMpEQnE6REhRmkRPQfpERSJqREwSykRB8zpESFOaRE
7D+kRFJGpES5TKREH1OkRIVZpETsX6REWmakRMFspEQnc6REhXmkROx/pERShqREuYykRB+T
pESFmaRE7J+kRGOmpETBrKREJ7OkRI65pET0v6REWsakRMHMpEQn06RE8NmkRPTfpERa5qRE
weykRCfzpESO+aRE9P+kRFoGpUTBDKVEJxOlRI4ZpUT0H6VEWialRMEspUQnM6VEjjmlRPQ/
pURaRqVEwUylRCdTpUSOWaVE9F+lRFpmpUTBbKVEJ3OlRI55pURGgKVEWoalRMGMpUQfk6VE
jpmlRPSfpURapqVEwaylRB+zpUSOuaVE7L+lRGPGpUTBzKVEJ9OlRIXZpUT036VEWualRMHs
pUQn86VEjvmlRPT/pURSBqZEuQymRCcTpkSOGaZE7B+mRFImpkS5LKZEJzOmRI45pkTsP6ZE
WkamRMFMpkQfU6ZEjlmmRPRfpkRaZqZEwWymRCdzpkSFeaZE9H+mRFqGpkTBjKZEJ5OmRI6Z
pkT0n6ZEUqamRLmspkQfs6ZEhbmmROy/pkRSxqZEwcymRB/TpkSO2aZE7N+mRFrmpkS57KZE
J/OmRI75pkT0/6ZEWganRLkMp0QfE6dEhRmnRPQfp0RaJqdEuSynRCczp0SFOadE7D+nRFpG
p0TBTKdEH1OnRI5Zp0T0X6dEUmanRLlsp0Qnc6dEhXmnROx/p0RahqdEwYynRCeTp0SFmadE
7J+nRFKmp0S5rKdEJ7OnRIW5p0Tsv6dEWsanRLnMp0Qf06dEhdmnROzfp0RS5qdEueynRB/z
p0SF+adE7P+nRFIGqES5DKhEHxOoRIUZqET0H6hEUiaoRLksqEQnM6hEhTmoROw/qERSRqhE
uUyoRB9TqESFWahE7F+oRFJmqES5bKhEH3OoRIV5qETsf6hEUoaoRLmMqEQnk6hElpmoROyf
qERSpqhEuayoRB+zqESFuahE7L+oRFLGqES5zKhEH9OoRMfZqETs36hEUuaoRLnsqEQn86hE
jvmoRPT/qERaBqlEwQypRCcTqUSOGalE9B+pRFomqUTBLKlEJzOpRI45qUT0P6lEWkapRMFM
qUQfU6lEjlmpRPRfqURaZqlEwWypRCdzqUSOealE9H+pRFKGqUTBjKlEJ5OpRI6ZqUT0n6lE
WqapRMGsqUQfs6lEjrmpRPS/qURSxqlEwcypRCfTqUSO2alE9N+pRFrmqUS57KlEJ/OpRI75
qUTs/6lEUgaqRLkMqkQnE6pEjhmqRPQfqkRSJqpEwSyqRB8zqkSOOapE9D+qRFJGqkTBTKpE
J1OqRI5ZqkT0X6pEWmaqRMFsqkQnc6pEjnmqROx/qkRahqpEwYyqRCeTqkSOmapE9J+qRFKm
qkTBrKpEH7OqRI65qkTsv6pEWsaqRMHMqkQn06pEjtmqROzfqkRa5qpEweyqRB/zqkSO+apE
9P+qRFIGq0S5DKtEHxOrRI4Zq0TsH6tEUiarRLksq0QnM6tEhTmrROw/q0RaRqtEwUyrRB9T
q0SFWatE7F+rRFJmq0S5bKtEH3OrRI55q0TygKtEWoarRLmMq0Qnk6tEhZmrROyfq0RSpqtE
uayrRB+zq0SFuatE7L+rRFLGq0TBzKtEJ9OrRIXZq0Ts36tEUuarRLnsq0Qn86tEhfmrROz/
q0RSBqxEuQysRB8TrESFGaxE7B+sRFImrETBLKxEHzOsRIU5rETsP6xEUkasRLlMrEQfU6xE
hVmsRPRfrERaZqxEuWysRB9zrESFeaxE7H+sRFKGrES5jKxEH5OsRIWZrETsn6xEUqasRLms
rEQns6xEjrmsROy/rERaxqxEucysRCfTrESO2axE9N+sRFrmrES57KxEJ/OsRIX5rET0/6xE
WgatRLkMrUQnE61EjhmtRPQfrURaJq1EwSytRCczrUSOOa1E9D+tRFpGrUTBTK1EJ1OtRI5Z
rUT0X61EWmatRMFsrUQnc61EjnmtRPR/rURahq1EwYytRCeTrUSOma1E9J+tRFqmrUS5rK1E
J7OtRI65rUT0v61EWsatRMHMrUQf061EjtmtRPTfrURS5q1EweytRCfzrUSO+a1E9P+tRFoG
rkS5DK5EJxOuRI4ZrkT0H65EWiauRLksrkQfM65ECDquROw/rkRSRq5EwUyuRCdTrkSFWa5E
7F+uRFpmrkTBbK5EJ3OuRI55rkT0f65EWoauRMGMrkQnk65EhZmuROyfrkRSpq5EwayuRCez
rkSOua5E9L+uRFLGrkS5zK5EJ9OuRIXZrkTs365EUuauRLnsrkQn865EjvmuRPT/rkRaBq9E
uQyvRCcTr0SFGa9E7B+vRFomr0TBLK9EHzOvRI45r0T0P69EWkavRLlMr0QfU69EhVmvROxf
r0RaZq9EwWyvRB9zr0SFea9E9H+vRFqGr0TBjK9EH5OvRI6Zr0Tsn69EUqavRMGsr0Qfs69E
hbmvROy/r0RSxq9EucyvRB/Tr0SF2a9E9N+vRFrmr0S57K9EH/OvRIX5r0Ts/69EUgawRLkM
sEQnE7BEhRmwROwfsERSJrBEuSywRB8zsESFObBE9D+wRFJGsES5TLBEJ1OwRIVZsETsX7BE
UmawRLlssEQfc7BEhXmwROx/sERShrBEuYywRCeTsESOmbBE7J+wRFKmsES5rLBEH7OwRI65
sET0v7BEWsawRMnMsEQn07BEhdmwROzfsERa5rBEweywRCfzsESO+bBE7P+wRFoGsUS5DLFE
JxOxRJYZsUT0H7FEWiaxRMEssUQnM7FEjjmxRPQ/sURaRrFEwUyxRCdTsUSOWbFE9F+xRFpm
sUTBbLFEJ3OxRI55sUT0f7FEWoaxRMGMsUQnk7FEhZmxRPSfsURaprFEwayxRCezsUSOubFE
9L+xRFrGsUTBzLFEJ9OxRI7ZsUT037FEWuaxRMHssUQn87FEjvmxRPT/sURaBrJEwQyyRCcT
skSOGbJE7B+yRFomskTBLLJEJzOyRI45skTsP7JEWkayRMFMskQnU7JEjlmyRPRfskRaZrJE
uWyyRCdzskSOebJE9H+yRFKGskS5jLJEJ5OyRI6ZskTsn7JEUqayRMGsskQns7JEhbmyRPS/
skRSxrJEwcyyRB/TskSO2bJE9N+yRFrmskTB7LJEJ/OyRIX5skTs/7JEUgazRMEMs0QnE7NE
hRmzRPQfs0RaJrNEuSyzRCczs0SOObNE9D+zRFJGs0TBTLNEH1OzRI5Zs0T0X7NEUmazRLls
s0Qnc7NEjnmzROx/s0RShrNEuYyzRB+Ts0SFmbNE7J+zRFqms0TBrLNEH7OzRIW5s0Tsv7NE
UsazRLnMs0Qf07NEhdmzRPTfs0Ra5rNEueyzRCfzs0SO+bNE</AssayXData><AssayYData Points="900">mRD/P7b5/j+RGf8/Kl7/P1Eu/z/l5/4/hNr+P4at/j/1CP8/2p/+Py6u/j9NUv8/4Jj/PyiV
/j/pyf4/OLT+P6KX/z8NzP4/OXb+P05k/z+qkf8/0ST/PzRo/z/oL/8/rbn/PykN/z9D+f4/
QI//Pwbt/j/ckf4/ek//PyMh/z9ox/4/YhX/P4R6/z8nB/8/ZRf/P6TM/j/5Jv8/IRP/P7AU
/z9UKv8/U2//Pw9I/z9GSf8/0b7+P3d+/z9Odf8/Mk7/P3C3/z/Ldv8/YRn/P36p/z+ps/8/
S4f/P0BW/z9vtf8/YeH/P1rK/z91a/8/3mL/P4EVAEBjwf8/0pD/PwW2/z/Bt/8/xqT/P/tL
/z9mav8/iEz/P8V1/z+s7/8/2aH/P13F/z9TQ/8/QiMAQNam/z/LMwBAedj/P+vS/z9rn/8/
Jun/P+M4AEBU9P8/xaH/Pxz7/z+i+/8/+t7/P1mb/z+GOABATvT/PxrJ/z+e7/8/0AkAQH3t
/z/TLQBAriEAQAADAEAqGwBAvsT/P6cKAEDMAABAwff/PygkAEBZf/8/zgMAQEVP/z/AHQBA
J/r/P63x/z8uFgBAJhAAQKK6/z+RFABANCgAQNcgAEDXXwBAEeP/P7crAEArHABANUEAQBY7
AEAYFABAJBsAQK0jAECMPABAbD0AQHNLAEB1LgBA9UsAQPk1AECENwBAJgwAQFVuAEAabgBA
8t7/P0t8AEDJMQBA+j4AQAVyAECBLwBAiCYAQD1GAEByOABAU0kAQGqs/z9MAQBADksAQAo2
AEBuqwBAkVIAQIZlAEA0ZQBA8mcAQBw9AEC+dgBAWyUAQJQlAEAaagBALZwAQEJfAEDYQgBA
2XkAQIeCAEBhnABAlGsAQEp9AECinQBAKHUAQMSyAEC7XABAhG8AQAJ4AEBiZgBARHEAQLJJ
AED/jABANnkAQBdeAEDZOABACVoAQM9AAEBriwBAjMAAQOd+AEDCuQBAD3AAQKh4AEAqSABA
MXsAQOtpAEBKfABAZHgAQOXbAEA+fABAQp8AQJ6RAECHbQBAFq4AQD2QAECMoABAkmkAQG2G
AEDaigBAZ6YAQFubAED+lgBANZ4AQGDOAEDjqQBAdLUAQGmnAEACAQFA4JsAQCZrAEByggBA
jl4AQG+pAEDR4QBAGpMAQGnQAEDpyQBAULAAQKPcAEAZmQBAOcUAQKThAEBDjQBAdbAAQFaM
AECMzwBAqtEAQNfOAEAjrQBAnqgAQOLHAEB0sABAvdwAQNKiAEC23wBAWcwAQLN7AECSrABA
zsAAQCYNAUAB3QBAPt8AQO6fAEDTBAFA0wQBQDXiAEBcjgBAO50AQHmsAEAOswBAfbUAQDr4
AEBUqABAx3gAQKqnAEAnigBAZIYAQD/TAEBOzQBAeMoAQNYNAUBSCAFAo5UAQEz0AEB6+ABA
DC8BQJIAAUA3zgBASyQBQFYaAUBZ1gBAL+kAQNv+AEC+wwBAHNIAQBvsAEDbKwFA+rgAQGXn
AEAzCgFATPgAQETyAEAmtgBAbvwAQMMSAUA//ABAmwABQIIBAUArBAFAXBkBQFPFAEArAgFA
uuQAQFMIAUDF/gBAeb8AQAUcAUDd3ABABDYBQEvvAEAWDwFAu+QAQAbZAEAyJQFAcRABQOwK
AUARGQFAat0AQCweAUD6MwFAykYBQB0ZAUAlNQFA4wEBQMsLAUAaHwFAxfEAQAEUAUAlHQFA
hQIBQL30AEBE9QBAKCYBQAYuAUBCGwFApP8AQK1PAUCoCgFA/SYBQFw+AUB3PQFAcFIBQPwY
AUBoRwFAPBEBQGQPAUBkcQFAZ0MBQNUjAUCzSAFAMnEBQEdZAUA4OgFAu3ABQJo+AUBPUQFA
cgABQPMxAUCXCgFAuGUBQIVLAUDWewFASzgBQDwpAUBJQwFAixMBQHB4AUDfVQFAsm0BQEQ3
AUDkWgFAI5oBQKdVAUADeQFAA6UBQKNgAUB2RgFAyVoBQHzGAUDUNwFA5FQBQOdKAUCUbAFA
THgBQMBNAUCiZgFA4qEBQGONAUBUIAFAPR0BQNeAAUARSAFAH1YBQG6CAUDefwFAS4wBQABi
AUDsPwFAIWoBQPlmAUCclgFAtWQBQMLEAUAXjQFAUa0BQBiEAUDLdQFA2lgBQHClAUBMrAFA
/WYBQD2NAUDRnQFAtJ0BQCPIAUCVkAFAsZMBQPWaAUC8jwFAS7oBQNBWAUAE1gFAoH0BQAGf
AUDteAFAyLwBQAaZAUAXlQFAgJYBQFnNAUCKrQFAmE0BQJe6AUDNwwFA0wsCQECaAUCDiQFA
OnABQEGzAUADqwFA/r8BQIiuAUA3oAFAkpwBQCanAUDMfQFAvbABQPFmAUCphQFAZ5gBQCKy
AUAbwgFA4ZcBQJySAUCRswFAxN4BQFGUAUCskAFAntUBQIrVAUD28AFAC6YBQGe1AUDJ1wFA
36sBQN19AUBDuQFAWHQBQKoeAkDzzgFA9rgBQJ+iAUDFDwJAsAcCQPHhAUBkvwFAZOsBQLu5
AUClAgJAau8BQKaEAUDByAFANNABQN4YAkBEDgJAFPoBQCfyAUB++QFAlqwBQDLkAUC4vQFA
uqQBQEDUAUD+/gFA0M4BQCJAAkB/8gFAvsEBQFK5AUBayQFAkSoCQMX0AUCf9wFAp7QBQKb6
AUAt1AFAtwcCQIbxAUBkAQJARbwBQGPeAUAM8QFAjeMBQDMpAkAl1wFAQOIBQGjuAUBO9wFA
YyQCQHfdAUBLCgJAieIBQKnNAUD3IgJAhf4BQBQLAkBRDAJAZ/YBQGP+AUC7MwJAc+4BQOjS
AUAlBgJAFEACQL/rAUAb8QFAsAQCQA4RAkAGLAJAiykCQDkbAkD7YgJARzUCQOXYAUAZ5wFA
MSACQPzDAUAP0wFARDMCQFlEAkAkAQJA6kECQPs5AkAWHAJARwQCQNovAkB/NwJAtCACQFUs
AkC3/gFAPzUCQAt0AkD6QwJAQD8CQOJCAkABQgJAShUCQN6YAkDlrgFAFCUCQMw4AkDOQQJA
Gw4CQAA7AkD6/wFAymICQPsuAkCFgAJA4WUCQM90AkDcUQJAb3sCQH1yAkB2KwJAfzwCQDJP
AkDqfgJAEB8CQFdaAkAfWQJA5XACQFENAkCyJQJAFiUCQMESAkBXrAJA6XcCQO05AkDM5gFA
kyECQPRjAkCkLwJAGGoCQJ19AkAvWgJAZBsCQHY/AkAmRgJAMi0CQJ5PAkB7UAJA5yYCQC55
AkAESAJAHJgCQMZqAkCbXgJAUS8CQNaSAkDxZAJAjzQCQLI0AkCxagJAvC0CQFhAAkDoOAJA
HHkCQJlvAkAgKAJA+2oCQLA6AkBLYAJAUF4CQO9hAkB/hgJA/l8CQBWFAkDqdwJA7nsCQNdt
AkAkfgJAUgkCQN0HAkCpXAJAK60CQOpVAkCRXQJAPEwCQByXAkCaYgJAHVgCQBuGAkB2lAJA
TIoCQHYpAkDOXgJAe0ICQDx6AkC/kQJAS2MCQM5yAkBiagJAEWYCQIKRAkCeaAJAi2sCQOZU
AkCoUgJAEI0CQBloAkDqSgJAOLoCQIhoAkAVTQJAiWUCQMlhAkCXawJAqVQCQAd8AkDLogJA
TbUCQHGjAkAmxwJA9l8CQNprAkBWigJAK+ECQLG2AkDlvQJAXIMCQD5uAkAhqgJADdUCQGXL
AkDukQJALIoCQFyEAkCciwJAmqkCQFb1AkDMlQJAZ/ACQCK0AkD+lQJASo4CQFuTAkBb2wJA
TecCQNDMAkAGqQJAu9cCQNHaAkDRnwJAhmUCQImDAkA7mAJAwZcCQFwWA0AfrQJAvrsCQPkW
A0D1dQJA2uwCQDNUAkA3sgJAeIECQMqvAkBAGQNAtboCQH2xAkAuCQNAy4gCQF0OA0DBBgNA
dasCQGmNAkB9/gJAN70CQLrkAkCgjQJANJMCQGG0AkD5uQJAeuICQD7+AkDkxwJA88gCQI/H
AkA8swJAkKECQF/bAkAQoQJARI0CQHwcA0AUvgJAE8UCQN7rAkDaAQNARM4CQI7qAkCW3AJA
Ks0CQMrZAkC56QJAxLoCQHSAAkDYsAJA2AMDQKfCAkB1DwNACMwCQMPRAkCc/QJAd+sCQPwH
A0BHuwJAY7oCQN0AA0DH8AJAVMkCQAqPAkC/BgNAx9ICQG6hAkDq1AJAffsCQESkAkB/7wJA
tMYCQKHVAkCw9QJAieQCQFwdA0B1GgNAP9ECQGvHAkCACgNAiBoDQMPcAkDxtgJAq/0CQPsF
A0CeBgNAX7QCQLTwAkDhJQNArhMDQGuSAkCY6AJATOACQNPpAkCB8gJAB/8CQEHXAkDS3wJA
rxcDQJjzAkByHQNAeTkDQEE9A0CI9AJAqhwDQKsjA0As5QJAOCkDQCEYA0Dn9wJAywwDQMET
A0BT5wJAmkIDQDYYA0CjNwNADyEDQPtgA0DD6gJATjkDQJfqAkDpCgNAPAkDQCUjA0BqWANA
JO8CQFsYA0A0FQNAEf0CQOkwA0C5+AJAWAoDQNcFA0DSTANAODcDQBowA0CUXANAfy8DQIJF
A0D7iwNAuDMDQJ0sA0A4DwNAKTwDQNY+A0A1WANArZMDQGzsAkDZTANAOV0DQA0xA0AWIQNA
ZjsDQJNcA0AtQgNAdV0DQEUUA0CEaQNAalUDQERAA0DvmANARGwDQDs/A0ARHwNAw0QDQP0q
A0BeewNAbUIDQFovA0AT8gJASjEDQCFLA0BB/gJAlmEDQIGBA0DJYgNA70YDQCCZA0AgbgNA
wC4DQP0eA0DNaANALlkDQLvjAkDWVwNAql4DQBFWA0DtRANA</AssayYData></Step><Step><CommonData><SampleLocation>1</SampleLocation><SampleID></SampleID><SampleGroup></SampleGroup><SampleInfo></SampleInfo><SampleRow>G</SampleRow><SamplePlate>1</SamplePlate><WellType>BUFFER</WellType><Concentration>-1</Concentration><ConcentrationUnits>µg/ml</ConcentrationUnits><MolarConcentration>-1</MolarConcentration><MolarConcUnits>nM</MolarConcUnits><MolecularWeight>-1</MolecularWeight><Temperature>28</Temperature><StartTime>1774045</StartTime><AssayTime>180</AssayTime></CommonData><FlowRate>600</FlowRate><StepType>DISASSOC</StepType><StepName>Dissociation</StepName><StepStatus>OK</StepStatus><ActualTime>180</ActualTime><CycleTime>0.2</CycleTime><AssayXData Points="900">9P+zRFoGtETBDLREJxO0RKYZtERGILREWia0RMEstEQnM7REtzm0RPQ/tERaRrREwUy0RCdT
tESOWbRE9F+0RFpmtETBbLREJ3O0RI55tET0f7REUoa0RMGMtEQfk7REhZm0RPSftERaprRE
way0RCeztESOubRE9L+0RFrGtETBzLREJ9O0RI7ZtET037REWua0RMHstEQn87REv/m0ROz/
tERSBrVEuQy1RCcTtUSOGbVE9B+1RFomtUTBLLVEUDO1RIU5tUT0P7VEUka1RMFMtUQnU7VE
jlm1RPRftURSZrVEwWy1RB9ztUSOebVE9H+1RHuGtUS5jLVEJ5O1RI6ZtUT0n7VEWqa1RLms
tUQns7VEhbm1RPS/tURaxrVEucy1RCfTtUSO2bVE9N+1RFrmtUTB7LVEH/O1RI75tUTs/7VE
Wga2RLkMtkQfE7ZEhRm2ROwftkRaJrZEwSy2RCcztkSOObZE9D+2RFJGtkTBTLZEH1O2RIVZ
tkT0X7ZEUma2RMFstkQfc7ZEhXm2RPR/tkRShrZEuYy2RCeTtkSOmbZE7J+2RFKmtkS5rLZE
H7O2RIW5tkTsv7ZEUsa2RMHMtkQn07ZEhdm2ROzftkRa5rZEuey2RB/ztkSO+bZE7P+2RFIG
t0QCDbdEHxO3RIUZt0T0H7dEUia3RLkst0QfM7dEhTm3ROw/t0RSRrdEuUy3RB9Tt0SOWbdE
9F+3RFpmt0TBbLdEH3O3RL95t0T0f7dEUoa3RMGMt0SSk7dEjpm3RPSft0RaprdEway3RCez
t0SOubdE7L+3RFrGt0TBzLdEJ9O3RI7Zt0T037dEWua3RMHst0Qn87dEjvm3RPT/t0RaBrhE
wQy4RCcTuESWGbhE7B+4RFomuETBLLhEJzO4RI45uET0P7hEWka4RMFMuEQnU7hEjlm4ROxf
uERaZrhEwWy4REhzuESOebhE9H+4RFqGuETJjLhEJ5O4RI6ZuET0n7hEWqa4RLmsuEQns7hE
jrm4RPS/uERSxrhEwcy4RCfTuESO2bhEJeC4RFrmuES57LhEJ/O4RI75uETs/7hEUga5RLkM
uUQfE7lEhRm5ROwfuURSJrlEuSy5RCczuUSFOblE9D+5RFJGuUTBTLlEJ1O5RI5ZuUTsX7lE
Wma5RMFsuUQnc7lEjnm5ROx/uURShrlEwYy5RCeTuUSFmblE9J+5RFqmuUS5rLlEH7O5RIW5
uUTsv7lEWsa5RLnMuUQn07lEhdm5RPTfuURa5rlEwey5RCfzuUSF+blE7P+5RFoGukS5DLpE
HxO6RI4ZukTsH7pEWia6RMEsukQfM7pEjjm6RPQ/ukRSRrpEyUy6RCdTukSFWbpE7F+6RFpm
ukTBbLpEH3O6RIV5ukT0f7pEWoa6RLmMukQfk7pEjpm6ROyfukRSprpEuay6RB+zukSFubpE
9L+6RFLGukS5zLpEH9O6RIXZukT037pEUua6RMHsukRp87pEhfm6ROz/ukRSBrtE6gy7RB8T
u0SFGbtE7B+7RFImu0S5LLtEHzO7RI45u0T0P7tEWka7RLlMu0QfU7tEhVm7ROxfu0RSZrtE
wWy7RB9zu0SFebtE7H+7RFKGu0S5jLtEH5O7RI6Zu0T0n7tEUqa7RLmsu0Qfs7tEjrm7RPS/
u0RSxrtEwcy7RB/Tu0SO2btE9N+7RFrmu0Ti7LtEJ/O7RI75u0T0/7tEWga8RMEMvEQnE7xE
jhm8RPQfvERaJrxEwSy8RCczvESOObxE9D+8RFpGvETBTLxEJ1O8RI5ZvET0X7xEWma8RMFs
vEQnc7xEjnm8RPR/vERahrxEwYy8RECTvESOmbxE9J+8RFqmvETBrLxEJ7O8RI65vET0v7xE
Wsa8RMHMvEQf07xEjtm8RPTfvERS5rxEwey8RCfzvESO+bxE9P+8RFoGvUTBDL1EJxO9RI4Z
vUT0H71EUia9RMEsvUQnM71Ejjm9ROw/vURSRr1EuUy9REBTvUSFWb1E7F+9RFpmvUTBbL1E
H3O9RI55vUT0f71EWoa9RMGMvUQfk71Ejpm9ROyfvURapr1Eway9RCezvUSOub1E7L+9RFrG
vUS5zL1EJ9O9RIXZvUS54L1EUua9RMHsvUQf871Elvm9ROz/vURSBr5EuQy+RB8TvkSOGb5E
7B++RFImvkS5LL5EJzO+RI45vkTsP75EUka+RLlMvkQfU75EhVm+RPRfvkRSZr5EwWy+RB9z
vkSFeb5E9H++RFqGvkS5jL5EH5O+RIWZvkTsn75EUqa+RLmsvkQfs75Ehbm+ROy/vkRaxr5E
ucy+RCfTvkS/2b5E7N++RFrmvkS57L5EJ/O+RIX5vkTs/75EUga/RLkMv0QfE79EhRm/ROwf
v0RaJr9EuSy/RB8zv0SOOb9E7D+/RFJGv0TBTL9EH1O/RIVZv0TsX79EUma/RLlsv0Qfc79E
AHq/ROx/v0RShr9EuYy/RB+Tv0Tgmb9E7J+/RFKmv0S5rL9EH7O/RI65v0Tsv79EUsa/RMnM
v0Q4079Ejtm/RPTfv0RS5r9Ewey/RCfzv0SO+b9E9P+/RFoGwETBDMBEJxPARJYZwET0H8BE
WibARMEswEQnM8BEjjnARPQ/wERaRsBEwUzARCdTwESOWcBE9F/ARFpmwETBbMBEJ3PARIV5
wET0f8BEWobARMGMwEQnk8BEjpnARPSfwERapsBEwazARCezwESOucBE9L/ARFrGwETBzMBE
J9PARI7ZwET038BEUubARLnswEQn88BEjvnAROz/wERaBsFEuQzBRCcTwUSOGcFE9B/BRFom
wUS5LMFEJzPBRI45wUT0P8FEUkbBRLlMwUQnU8FEjlnBRPRfwURaZsFEwWzBRCdzwUSFecFE
9H/BRFqGwUTBjMFEJ5PBRIWZwUT0n8FEUqbBRLmswUQns8FEhbnBRPS/wURaxsFEuczBRCfT
wUSO2cFEFeDBRFrmwUS57MFEJ/PBRHP6wUT0/8FEjAbCRMEMwkQnE8JEhRnCROwfwkRSJsJE
uSzCRCczwkSOOcJE7D/CRFJGwkS5TMJEH1PCRI5ZwkTsX8JEUmbCRLlswkQnc8JEjnnCRPR/
wkRahsJEuYzCRB+TwkSOmcJE7J/CRFKmwkTBrMJEH7PCRI65wkTsv8JEWsbCRMHMwkQf08JE
hdnCROzfwkRS5sJEuezCRDjzwkSF+cJE9P/CRFoGw0S5DMNEHxPDRIUZw0TsH8NEUibDRMks
w0QfM8NEhTnDROw/w0RSRsNEwUzDRB9Tw0SFWcNE7F/DRGtmw0S5bMNEH3PDRK55w0T0f8NE
UobDROKMw0Qnk8NEhZnDRFagw0RSpsNEuazDRB+zw0SFucNE7L/DRFrGw0S5zMNEJ9PDRI7Z
w0QN4MNEUubDRLnsw0Qn88NErvnDRPT/w0RSBsREyQzERCcTxESOGcRE9B/ERFImxETBLMRE
JzPERI45xET0P8REWkbERMFMxEQnU8REjlnERPRfxERaZsREwWzERCdzxESOecRE9H/ERFqG
xETBjMREJ5PERIWZxET0n8REWqbERMGsxERIs8REjrnEROy/xERaxsREuczERCfTxESO2cRE
9N/ERFrmxETB7MREJ/PERI75xET0/8REWgbFRMEMxUQnE8VEhRnFRPQfxURSJsVEwSzFRCcz
xUSOOcVE9D/FRFpGxUTBTMVEH1PFRI5ZxUT0X8VEUmbFRMFsxUQnc8VEjnnFROx/xURShsVE
wYzFRB+TxUSOmcVE7J/FRFqmxUS5rMVEH7PFRI65xUTsv8VEUsbFRMHMxUQn08VEhdnFRPTf
xURa5sVEuezFRCfzxUSO+cVE7P/FRFoGxkTBDMZEHxPGRI4ZxkT0H8ZEUibGRMEsxkQnM8ZE
jjnGRPQ/xkRaRsZEwUzGRB9TxkSFWcZE9F/GRFJmxkS5bMZEH3PGRI55xkTsf8ZEc4bGRDyN
xkQfk8ZEhZnGRPSfxkRrpsZEwazGRB+zxkSOucZE7L/GRFLGxkTZzMZEH9PGRIXZxkTs38ZE
UubGRLnsxkQf88ZEhfnGROz/xkRSBsdEuQzHRCcTx0SFGcdE7B/HRFomx0S5LMdEJzPHRIU5
x0TsP8dEWkbHRLlMx0QfU8dEjlnHROxfx0RSZsdEwWzHRCdzx0SFecdEPoDHRFKGx0S5jMdE
H5PHRIWZx0T0n8dEUqbHRLmsx0Qfs8dEhbnHROy/x0RSxsdEuczHRB/Tx0SF2cdE7N/HRFrm
x0TB7MdEH/PHRI75x0Ts/8dEWgbIRLkMyEQnE8hEjhnIROwfyERaJshE4izIRB8zyESOOchE
9D/IRFpGyETBTMhEL1PIRI5ZyET0X8hEWmbIRMFsyEQnc8hEjnnIRPR/yERahshEwYzIRCeT
yESOmchE9J/IRFKmyETBrMhEJ7PIRI65yET0v8hEWsbIRMHMyEQf08hEjtnIRPTfyERS5shE
wezIRCfzyESO+chE7P/IRGsGyUTBDMlEHxPJRI4ZyUT0H8lEWibJRMEsyUQnM8lEjjnJRFZA
yURaRslEwUzJRB9TyUSOWclE9F/JRFpmyUS5bMlEJ3PJRK55yUT0f8lEWobJRMGMyUQvk8lE
hZnJRPSfyURapslEwazJRCezyUSFuclE9L/JRFrGyUTBzMlEJ9PJRI7ZyUT038lEUubJRMHs
yUQf88lEjvnJRPT/yURSBspEuQzKRB8TykSFGcpE9B/KRFomykS5LMpEJzPKRIU5ykTsP8pE
WkbKRLlMykQnU8pEjlnKROxfykRSZspEwWzKREZ0ykSOecpE</AssayXData><AssayYData Points="900">AIwCQOm7AkBD6AJALOQCQLkRA0BDEANAlCgDQHYSA0BlbANA1UMDQLibA0B2dQNAMWMDQNKQ
A0BtWQNAXXcDQMu1A0AqmQNAf4wDQGeXA0D+ogNAEpoDQCeqA0BAmANAdCUEQMexA0C25ANA
D+sDQNHXA0DeqANAgNsDQK7SA0D5/gNAJaMDQCLdA0C91wNA1g8EQC3SA0CS/QNACvsDQK/q
A0ApHQRAWIEDQBkTBEDGEwRA1LIDQL7iA0C0wQNA5QQEQMEmBEBpLARAYc0DQPsvBECxIgRA
77EDQNz+A0BRDwRAVjUEQGMABEBR7QNAGRAEQHS9A0Db3wNAHgUEQN32A0An6gNA6RQEQL4j
BEAS9QNAxDMEQI/UA0CC/gNAAdcDQD7kA0Bf4QNAcC0EQHrZA0BPIwRA/fUDQJ1RBEBkCgRA
mCAEQGUWBECJ8gNAYP8DQPs4BEDiCwRA7DEEQB0fBED4LARAFDYEQJhYBEDVGwRAsyoEQBwz
BECSEARAowcEQIwGBEC1MARAkz4EQHsKBEDHYgRAzgoEQJn3A0DKRARACxYEQE0EBEB9OgRA
KUcEQClZBEC7UgRAiWkEQGNeBECoPARAo1EEQDk6BEArxwNAi7sDQMUaBED2MQRAv9IDQKQn
BECDggRAZSwEQDZPBEAnUgRAHA0EQFcQBEAhhQRA8wgEQDUpBEAjGARAvi8EQE3mA0Al1QNA
BEUEQBNMBEBdawRAXz4EQLgzBEAyCgRAUj8EQIpSBEA4cgRAJzkEQGwgBEAGXgRA7CMEQDSI
BEDhbgRAw4gEQG1nBEBtRgRAFG0EQJRABEAYUwRA2mgEQFRSBEBLHgRAz4YEQANUBEBQTwRA
GDwEQI6WBEC2TARAIksEQJhsBEDUfARA6XMEQIBFBEAYTQRAFpsEQIgZBEAUGwRAsowEQEVU
BEBweQRAkEUEQCWzBEBFSgRAyEQEQAaSBEAYTwRAC2EEQJxJBECSggRAtUUEQEBXBECcTQRA
kRkEQMB/BEAHOwRAvFgEQB2CBEBqXwRAtq8EQCKcBED4HQRAxUoEQAWOBEB+LwRA3jwEQAhU
BECGSQRAdTsEQNxKBEBZeARAIJsEQPpsBEBCjgRAV1UEQBBkBEC4LgRAm1cEQF9dBEDhkgRA
LX4EQDxdBECWswRA/ksEQDu2BEBleQRAIIIEQCMVBEDCXgRAwlQEQERaBEAqegRAM5EEQCGn
BEAdlARAqFAEQE5dBEDFaARA4GcEQP9wBECGfARA72oEQLhuBEDycARAe4kEQACpBEBAigRA
GpEEQLyKBEB8kgRA5H0EQNpaBEDPbQRAgKAEQPlHBEB3yQRA+GAEQO99BEA6XQRAzn0EQJ+e
BEAvzgRA/EkEQEyJBEA8rwRAe48EQGy+BEDjcwRANaUEQMyNBEAOaARAmwMFQEfGBEDelQRA
VYcEQA+fBEBVXwRAt2oEQBtkBECJrQRAQlgEQJWqBECjhARAqYEEQG+QBED6hQRAsK0EQJ+e
BEDJsQRAepUEQDlyBEDnugRAiGkEQEGlBEANYwRAjwQFQFh2BEB3oQRABJYEQNWfBEBUYgRA
9YgEQHWvBECQgwRAJ0UEQBdlBEDZaQRAkWoEQJyaBEBOWgRAs8gEQD+uBEC8sgRA7tYEQO63
BEB4dQRA+p0EQOrJBECfswRA0ZsEQJWOBEAA5gRAb5kEQB+7BEDMaARA050EQC1gBEBuzwRA
6NsEQMihBEBFxwRAnrUEQNqtBEANuwRA7J0EQATVBEAXfARA6pcEQLTlBEC0VQRA110EQM7U
BEBznQRAUK0EQDKrBED0uwRAWP8EQFyMBEAnvARAf5wEQFTJBEAR2QRAiMwEQDSsBECLvgRA
fZoEQDHCBEC68wRAzpUEQCSEBECcowRA+c0EQJXEBECRhwRAkYcEQIbhBEAMpQRAR8oEQDWC
BEDtKwVAkssEQPTABEDrKwVAF4sEQIKqBEDkvQRAe+kEQI8SBUB9vwRAysQEQDHLBEBtxARA
4R8FQHunBEA51gRAf+EEQGSvBEBGCwVA2MUEQNSrBEBbzwRA2QsFQKfHBEB96QRAb+gEQGy/
BECK0QRAvwwFQNC2BEDY4wRAyNEEQDrJBEBsFQVA89gEQIvTBEBJ2QRAe7QEQBYrBUD7vwRA
UAUFQCetBEAkCQVAv8YEQG0KBUBd0wRAUcIEQFjoBEDB4wRAVB4FQFLYBECjfARAFs8EQI35
BEBg5gRAh74EQBHhBEBbqQRAAv4EQE3FBEB13wRAyQwFQJfOBEB+sARAhPIEQGjGBECjtARA
wacEQEurBEC/mwRAxusEQKvJBEDi4wRAQskEQLcqBUCJ1wRAS9kEQJXLBECJ5ARA+xIFQPHk
BEDRNgVAa/QEQKn+BEDgxwRAzCEFQCLwBEDQxARAyesEQN/QBEClpQRAgOMEQGY3BUDD+ARA
R/wEQGz2BEAuHQVAKuwEQJLZBEBLxwRAfSkFQKXFBEAG6gRAhS0FQGJdBUB96QRAUx8FQM7p
BEDXqgRAwSUFQN1SBUAdDgVAnvEEQJoXBUA/DQVA9TIFQIv9BEBG+gRA5EsFQArmBEATyQRA
SPUEQNBOBUBp+QRAzcUEQJUpBUBtSAVAwwwFQGz4BEBX1wRAgSEFQBVGBUAxFwVAcPkEQLgS
BUC1HQVAPDEFQCIZBUAtJQVASA8FQH0mBUDc6ARAzDUFQDs8BUDPFgVAtzQFQKABBUCJVQVA
ujUFQCRgBUDvIAVA8x0FQKAGBUBaQgVAo/YEQEEzBUByBAVAQjYFQEU8BUBHAgVArXEFQJP7
BEDXEwVAtzwFQDrjBEDiLQVAstwEQMgABUBXZQVAKCMFQKhQBUBAvARALhAFQJXwBEC7NQVA
argEQIJgBUD1KgVAnw8FQHZfBUAqFAVA5RsFQHolBUCdJgVAk0kFQJE7BUDYJgVAaR8FQAc+
BUBbNwVAx/EEQNw9BUBwfQVACw4FQGRzBUBfJwVA/AwFQFg2BUDd4wRA51AFQPVCBUAMWQVA
9lUFQHtuBUDBUwVA7X8FQF4nBUAwqwVAEFkFQCdSBUADJwVAZAkFQESDBUB0PQVAtlcFQKNN
BUAIGwVA0l4FQNTbBEC3MgVAFmcFQCpDBUD7dAVAerIFQJtUBUA2NwVApjIFQJ1mBUBrKgVA
cFQFQEBkBUAuKQVArA4FQI88BUALmwVAcHEFQEtFBUAXoAVAidIEQE9OBUC4YAVAtWwFQKsl
BUD5KAVAG18FQEJmBUCkBAVAVDcFQK8+BUBhGgVA9lIFQP1kBUCWKwVAK5cFQN1BBUDdXwVA
63AFQF6UBUBMgQVAhFoFQJckBUAfbgVAL0oFQLM6BUDyFgVAglYFQNVOBUBojgVAkRUFQC1S
BUD9JwVAz4sFQFNeBUAoPwVAt1wFQM03BUDBJwVAmmIFQHTDBUAIWQVAZzkFQJ5OBUBKVwVA
tU0FQBqGBUCsbgVAxkMFQLtLBUA7XgVAeGgFQP5vBUB1dwVAyk4FQPMfBUC3XwVAkEAFQA5Y
BUAlfwVAqr8FQICHBUAFiwVAqFUFQJd7BUBpfwVAZF4FQMxNBUAacQVAUUcFQD8+BUCMcgVA
4MUFQNR2BUCIYAVAnj4FQOy3BUAgWQVAgVkFQKdjBUDbXQVAkWAFQO6pBUAnlgVAsYEFQJKG
BUADhQVAKWYFQB95BUAaqgVAeNMFQGOCBUAIfQVA/aAFQPFuBUBPNwVAfkoFQFiQBUDGpwVA
uE8FQLm2BUBldwVAVpoFQLR+BUAdcQVAfawFQJxLBUDOqwVAPrEFQJ8TBUCmwAVAe8sFQNuY
BUCDZwVAUIkFQNaQBUDnmgVAam8FQNlYBUABcwVA6LEFQBqCBUAd3wVAWbEFQH3mBUBRbwVA
ceEFQKRQBUCuoQVAjIsFQAyhBUATcQVAFKEFQHOZBUCMwwVAMacFQBfXBUCxiwVA18QFQPHu
BUBuoAVANYoFQMtwBUDRkAVAWr8FQO+hBUCgnwVA+KYFQLrZBUDcywVA0McFQENZBUCujwVA
D3oFQBOUBUDfzAVACqwFQFa7BUA1pwVArJYFQAvSBUCejwVAKZwFQFjeBUDBuQVAFq0FQHWg
BUDUpwVA0VgFQO9hBUBnwAVAdb0FQI+kBUA/lQVAbI0FQAKMBUBoxwVAz9oFQFC/BUCvmAVA
L7sFQHDaBUCRygVA4bEFQPzXBUCbsAVA/5gFQEzWBUA1vgVAmqsFQLWgBUDrxAVA80cFQDSV
BUD2iQVACLQFQBCMBUCIrAVA2PYFQOSaBUD3zAVAtbEFQIAPBkASngVAI6oFQOXjBUBpRQVA
yr4FQNW1BUA93wVAj6kFQNaWBUDaZgVAQ7cFQFKIBUBZlwVAzYgFQMPUBUARjgVAC8oFQKSh
BUCb2wVAtPAFQL3TBUCAlQVAyMEFQETIBUDCcQVAD8AFQLXPBUCiAQZAu+IFQAu4BUAS8AVA
0b4FQEHMBUA54wVAkQgGQN2dBUATywVA7AkGQOYkBkCgzQVAwt4FQLvsBUDbhAVADpcFQPPc
BUCYtwVAsdsFQM/jBUBuBQZAt78FQHLwBUAh9gVA3fkFQB4HBkDtzgVAdeMFQDbKBUCW4wVA
Ur4FQFJCBkCt+wVAWvoFQIPpBUDMgwVAivEFQFwrBkAc4QVAtagFQBTzBUAjwAVAceIFQLfN
BUBdLQZAJsgFQEHkBUDSDgZAsO8FQPuzBUAV9AVAtf0FQEP7BUBaOgZA5vAFQKYbBkAaywVA
9SwGQG4XBkCo3AVATTUGQFgSBkAYrgVAyeIFQAa8BUAPzgVA</AssayYData></Step><Step><CommonData><SampleLocation>11</SampleLocation><SampleID></SampleID><SampleGroup></SampleGroup><SampleInfo></SampleInfo><SampleRow>G</SampleRow><SamplePlate>1</SamplePlate><WellType>REGENERATION</WellType><Concentration>-1</Concentration><ConcentrationUnits>µg/ml</ConcentrationUnits><MolarConcentration>-1</MolarConcentration><MolarConcUnits>nM</MolarConcUnits><MolecularWeight>-1</MolecularWeight><Temperature>28</Temperature><StartTime>1963083</StartTime><AssayTime>5</AssayTime></CommonData><FlowRate>1000</FlowRate><StepType>KREGENERATION</StepType><StepName>Regeneration</StepName><StepStatus>OK</StepStatus><ActualTime>5.00005</ActualTime><CycleTime>0.2</CycleTime><AssayXData Points="25">9H/KRFKGykTBjMpEJ5PKRI6ZykTsn8pEUqbKRMGsykQfs8pEhbnKRPS/ykRSxspEwczKRB/T
ykR72spE9N/KRFLmykTB7MpEJ/PKRI75ykT0/8pEWgbLRMEMy0QfE8tEjhnLRA==</AssayXData><AssayYData Points="25">XpwqwFAqQcAF/UzAHOdUwCVCWsCBdV7AbQNiwNCpZcCiZWjA24lqwPkqbcBpBG/AkX5wwDUe
csAnMXTACup0wIs8dsCcPXfA4WF4wJKFecBwZ3rA6F17wHcwfMAU9nzA2R19wA==</AssayYData></Step><Step><CommonData><SampleLocation>12</SampleLocation><SampleID></SampleID><SampleGroup></SampleGroup><SampleInfo></SampleInfo><SampleRow>G</SampleRow><SamplePlate>1</SamplePlate><WellType>NEUTRALIZATION</WellType><Concentration>-1</Concentration><ConcentrationUnits>µg/ml</ConcentrationUnits><MolarConcentration>-1</MolarConcentration><MolarConcUnits>nM</MolarConcUnits><MolecularWeight>-1</MolecularWeight><Temperature>28</Temperature><StartTime>1979047</StartTime><AssayTime>5</AssayTime></CommonData><FlowRate>1000</FlowRate><StepType>KREGENERATION</StepType><StepName>Regeneration</StepName><StepStatus>OK</StepStatus><ActualTime>5.00005</ActualTime><CycleTime>0.2</CycleTime><AssayXData Points="25">9B/LRFomy0TBLMtEHzPLRI45y0T0P8tEWkbLRNlMy0QnU8tEjlnLRPRfy0RaZstEG23LRB9z
y0SOectE9H/LRFqGy0TBjMtEJ5PLRIWZy0T0n8tEUqbLRMGsy0Qns8tEjrnLRA==</AssayXData><AssayYData Points="25">wU0FP/L2Dz/C9Bg/1EEhP44/KD/vfS0/28cxP2vOND9LnDg/l847PywUPj+v7T8/G2ZDP0Gx
RD9mXUY/YtdHPwBRSz+aOEw/WL9OPy+lTT+wr08/7dZQP+wdUT8RnFI/3jVTPw==</AssayYData></Step><Step><CommonData><SampleLocation>11</SampleLocation><SampleID></SampleID><SampleGroup></SampleGroup><SampleInfo></SampleInfo><SampleRow>G</SampleRow><SamplePlate>1</SamplePlate><WellType>REGENERATION</WellType><Concentration>-1</Concentration><ConcentrationUnits>µg/ml</ConcentrationUnits><MolarConcentration>-1</MolarConcentration><MolarConcUnits>nM</MolarConcUnits><MolecularWeight>-1</MolecularWeight><Temperature>28</Temperature><StartTime>1995166</StartTime><AssayTime>5</AssayTime></CommonData><FlowRate>1000</FlowRate><StepType>KREGENERATION</StepType><StepName>Regeneration</StepName><StepStatus>OK</StepStatus><ActualTime>4.99895</ActualTime><CycleTime>0.2</CycleTime><AssayXData Points="25">9L/LRFLGy0TBzMtEH9PLRI7Zy0T038tEWubLRMHsy0Qn88tEhfnLROz/y0RaBsxEuQzMRB8T
zESFGcxE9B/MRFomzETBLMxEHzPMRI45zET0P8xEWkbMRLlMzER5U8xEhVnMRA==</AssayXData><AssayYData Points="25">NhZRwBYcYsD0aGnAmMdtwGnOcMCJAXPA7tF0wDPbdsDU3XfA1St5wFSPesAZXnvAnIp8wMZZ
fcBN8X3AqK5+wMtvf8AO8H/AbU6AwOR+gMAl6IDA89uAwIFQgcAEeYHAwsCBwA==</AssayYData></Step><Step><CommonData><SampleLocation>12</SampleLocation><SampleID></SampleID><SampleGroup></SampleGroup><SampleInfo></SampleInfo><SampleRow>G</SampleRow><SamplePlate>1</SamplePlate><WellType>NEUTRALIZATION</WellType><Concentration>-1</Concentration><ConcentrationUnits>µg/ml</ConcentrationUnits><MolarConcentration>-1</MolarConcentration><MolarConcUnits>nM</MolarConcUnits><MolecularWeight>-1</MolecularWeight><Temperature>28</Temperature><StartTime>2011399</StartTime><AssayTime>5</AssayTime></CommonData><FlowRate>1000</FlowRate><StepType>KREGENERATION</StepType><StepName>Regeneration</StepName><StepStatus>OK</StepStatus><ActualTime>4.99895</ActualTime><CycleTime>0.2</CycleTime><AssayXData Points="25">61/MRLRmzESwbMxEHnPMRHx5zETrf8xESYbMRLCMzEQWk8xEfJnMROOfzERJpsxEsKzMRBaz
zER8ucxE47/MREnGzESwzMxEFtPMRHzZzETj38xESebMRLjszEQe88xEfPnMRA==</AssayXData><AssayYData Points="25">uOALPzSuFT/RgB4/K+8nP6HjLD9D7zI/C+c3P/nvPD/JBEA/valBP5kuRj8rO0g/18BKP87Y
Sz+XiU0/YY1PP0MBUj9S8FM/NZZVP0jDVT++dFg/iShaP7vCWj/67lo/QIFbPw==</AssayYData></Step><Step><CommonData><SampleLocation>11</SampleLocation><SampleID></SampleID><SampleGroup></SampleGroup><SampleInfo></SampleInfo><SampleRow>G</SampleRow><SamplePlate>1</SamplePlate><WellType>REGENERATION</WellType><Concentration>-1</Concentration><ConcentrationUnits>µg/ml</ConcentrationUnits><MolarConcentration>-1</MolarConcentration><MolarConcUnits>nM</MolarConcUnits><MolecularWeight>-1</MolecularWeight><Temperature>28</Temperature><StartTime>2027499</StartTime><AssayTime>5</AssayTime></CommonData><FlowRate>1000</FlowRate><StepType>KREGENERATION</StepType><StepName>Regeneration</StepName><StepStatus>OK</StepStatus><ActualTime>5.00005</ActualTime><CycleTime>0.2</CycleTime><AssayXData Points="25">4v/MREgGzUSnDM1EFRPNRHwZzUTiH81ESCbNRK8szUQVM81EfDnNROI/zURIRs1Ev0zNRD5T
zUR8Wc1E4l/NREBmzUSnbM1Eb3PNRHN5zUTaf81EQIbNRCGNzUQNk81EfJnNRA==</AssayXData><AssayYData Points="25">jTRPwG5eYsBpWGnAkj9twE1VcMCQ1nLAuEp0wGy/dcDYAHfAFvZ3wCIbecASXnrA6ct6wEac
e8BVj3zAFQl9wGldfcBg8H3AelR+wAv9fsBXlH/AduV/wEYogMDzXIDAqniAwA==</AssayYData></Step><Step><CommonData><SampleLocation>12</SampleLocation><SampleID></SampleID><SampleGroup></SampleGroup><SampleInfo></SampleInfo><SampleRow>G</SampleRow><SamplePlate>1</SamplePlate><WellType>NEUTRALIZATION</WellType><Concentration>-1</Concentration><ConcentrationUnits>µg/ml</ConcentrationUnits><MolarConcentration>-1</MolarConcentration><MolarConcUnits>nM</MolarConcUnits><MolecularWeight>-1</MolecularWeight><Temperature>28</Temperature><StartTime>2043596</StartTime><AssayTime>5</AssayTime></CommonData><FlowRate>1000</FlowRate><StepType>KREGENERATION</StepType><StepName>Regeneration</StepName><StepStatus>OK</StepStatus><ActualTime>5.00005</ActualTime><CycleTime>0.2</CycleTime><AssayXData Points="25">4p/NRECmzUSnrM1EFbPNRHy5zUTiv81EQMbNRK/MzUQN081Ec9nNROLfzURI5s1Er+zNRA3z
zURz+c1E4v/NREAGzkTQDM5EFRPORHMZzkTiH85EQCbORNAszkQNM85EfDnORA==</AssayXData><AssayYData Points="25">f9ggP6hiKj+iEzQ/HqA8P9OwQj+qPUg/j4hLP/zfUD/oKFQ/EIRWPzjPWT/+sVw/o1pfP09p
YD9Na2M/GFNlP1fGZT/Kl2g/jGNpP/6xaz9QbGw/JbFtP86nbj974G4/emNwPw==</AssayYData></Step><Step><CommonData><SampleLocation>1</SampleLocation><SampleID></SampleID><SampleGroup></SampleGroup><SampleInfo></SampleInfo><SampleRow>G</SampleRow><SamplePlate>1</SamplePlate><WellType>BUFFER</WellType><Concentration>-1</Concentration><ConcentrationUnits>µg/ml</ConcentrationUnits><MolarConcentration>-1</MolarConcentration><MolarConcUnits>nM</MolarConcUnits><MolecularWeight>-1</MolecularWeight><Temperature>28</Temperature><StartTime>2058484</StartTime><AssayTime>30</AssayTime></CommonData><FlowRate>1000</FlowRate><StepType>BASELINE</StepType><StepName>Baseline</StepName><StepStatus>OK</StepStatus><ActualTime>30</ActualTime><CycleTime>0.2</CycleTime><AssayXData Points="150">4j/OREhGzkSvTM5EFVPORHxZzkTiX85ESGbORKdszkQVc85Ec3nOROJ/zkRIhs5Er4zORBWT
zkR8mc5E4p/OREimzkSvrM5EFbPORHy5zkTiv85ESMbORK/MzkQV085Ec9nOROLfzkRI5s5E
r+zORBXzzkRz+c5E2v/OREgGz0SnDM9EFRPPRHwZz0TaH89ESCbPRK8sz0QVM89EfDnPRNo/
z0RIRs9Ep0zPRA1Tz0R8Wc9E4l/PREhmz0SvbM9EDXPPRHx5z0Tif89EQIbPRKeMz0QVk89E
c5nPROKfz0RIps9Ep6zPRBWzz0Rzuc9E4r/PREjGz0SvzM9EDdPPRHzZz0Ti389ESObPRK/s
z0QN889Ec/nPROL/z0RABtBEpwzQRBUT0ER8GdBE2h/QREgm0ESvLNBEDTPQRHM50ETaP9BE
QEbQRKdM0EQVU9BEc1nQRNpf0ERAZtBEr2zQRBVz0ERzedBE4n/QREiG0ESvjNBEDZPQRHOZ
0ETan9BEQKbQRKes0EQNs9BEc7nQRNq/0ERAxtBEp8zQRA3T0ERz2dBE4t/QREDm0ESn7NBE
DfPQRHz50ETa/9BEQAbRRKcM0UQNE9FEfBnRRNof0URAJtFEpyzRRA0z0URzOdFE2j/RREBG
0USvTNFEFVPRRHNZ0UTiX9FEQGbRRKds0UQNc9FEfHnRROJ/0URRhtFEr4zRRBWT0UR8mdFE
2p/RREim0USvrNFEFbPRRHy50UTiv9FESMbRRK/M0UQV09FEfNnRROLf0URI5tFEr+zRRA3z
0UR8+dFE</AssayXData><AssayYData Points="150">gUl9P9apfT9oKn8/sA6AP2rxfz/ojH8/ciWBP3rEgD9wJIE/ZTGBPxyqgT9mLYI/kauCP79g
gj83lYI//2SCP9xmgz/ogoM/QBSEPyVmgz8i7IM/RMmDP51JhD8K0oQ/w2+EP6RjhD8OToU/
G8iEP3bfhD8a3YQ/XhSFP8K3hT+KhoU/w+2FP2eHhj/0TIY/0oeGP8HPhj9Ck4Y/MsCGP+6F
hj8964Y/zXiHP+tuhz9G54Y/0UCHP02thz/yoYc/PsaHPxsSiD+Hmoc/D6uHP0fsiD+Ttog/
oueIP+JLiD/h1og/KX2IP/fuiD+sS4k/1NOIP8QjiT8oZYk/qs2JP0BSiT+dOYo/0vaJP2wI
ij8J24k/haCJPwiKij/zT4o/ep6KP6Ubij8vooo/eY2KP6WXij8KuIo/DwSLP9zEij8mFYs/
R2OLP3Zniz8P7os/HJSLP2yoiz+vxIs/pJyLP/yniz/JY4w/xRWMP+uYiz8A0os/mgaMP64Z
jD/S+Yw/BxeMP6DdjD962Iw/bYCNP0rWjD/ugow/FdyMP7XajD9aOY0/GMGNP7yTjT8OdI0/
pPOMP2hKjT888Y0/AGCNP82IjT/WVI0/eqGNP2uyjT//to0/6tyNP68Qjj/vJo4/YQSOPxYr
jj99Lo4/0FuOP+AWjj/Huo4/xVyOP7gDjj+TkY4/jB+PPzXujj81AY8/XyiPP39Bjz9/zY4/
ZBCPP5dwjz/DLY8/nPiOPw14jz82tI8/5rmOP7uHjz+FDY8/PhKQPwgQjz++1o8/eqmPP1bZ
jz+9U5A/</AssayYData></Step><Step><CommonData><SampleLocation>5</SampleLocation><SampleID>QA013.2 naive G0/L0</SampleID><SampleGroup></SampleGroup><SampleInfo></SampleInfo><SampleRow>G</SampleRow><SamplePlate>1</SamplePlate><WellType>KLOAD</WellType><Concentration>10</Concentration><ConcentrationUnits>µg/ml</ConcentrationUnits><MolarConcentration>-1</MolarConcentration><MolarConcUnits>nM</MolarConcUnits><MolecularWeight>-1</MolecularWeight><Temperature>28</Temperature><StartTime>2095005</StartTime><AssayTime>80</AssayTime></CommonData><FlowRate>1000</FlowRate><StepType>LOADING</StepType><StepName>Loading</StepName><StepStatus>OK</StepStatus><ActualTime>80</ActualTime><CycleTime>0.2</CycleTime><AssayXData Points="400">4v/RREAG0kSnDNJEFRPSRHMZ0kTaH9JEQCbSRK8s0kQNM9JEcznSRNo/0kRARtJEr0zSRA1T
0kR8WdJE4l/SREBm0kSvbNJEDXPSRHN50kTaf9JEQIbSRKeM0kQNk9JEfJnSROKf0kRIptJE
p6zSRA2z0kRzudJE2r/SREDG0kSnzNJEDdPSRHzZ0kTa39JEQObSRKfs0kTy89JEc/nSRNr/
0kRABtNEpwzTRA0T00R8GdNE2h/TREAm00SnLNNEDTPTRHM500TaP9NEQEbTRK9M00QVU9NE
fFnTRNpf00RAZtNEp2zTRBVz00R8edNE4n/TREiG00SvjNNEFZPTRHyZ00Tin9NESKbTRK+s
00QVs9NEfLnTROK/00RIxtNEr8zTRBXT00R82dNE4t/TREjm00Sv7NNEFfPTRHz500Ti/9NE
SAbURK8M1EQVE9REfBnUROIf1EQuJ9REryzURA0z1ER8OdRE4j/UREhG1ESvTNREFVPURHNZ
1ETiX9RESGbURKds1EQVc9REfHnUROJ/1ERAhtREr4zURBWT1ERzmdRE4p/UREim1ESvrNRE
FbPURHy51ETiv9RESMbURK/M1EQV09REc9nURNrf1ERI5tREr+zURBXz1ER8+dRE2v/UREgG
1USnDNVEDRPVRHwZ1UTiH9VEQCbVRK8s1UQNM9VEcznVRNo/1URIRtVEp0zVRBVT1UR8WdVE
2l/VREBm1USvbNVEDXPVRHN51UTaf9VEQIbVRKeM1UQNk9VEfJnVROKf1URIptVEr6zVRBWz
1UR8udVE4r/VREjG1USnzNVEFdPVRHPZ1UTy39VEQObVRK/s1UQV89VEhPnVRNr/1URABtZE
pwzWRBUT1kR8GdZE6h/WREAm1kSnLNZEFTPWRHM51kTaP9ZEQEbWRK9M1kQNU9ZEc1nWROJf
1kRAZtZEt2zWRA1z1kRzedZE2n/WRECG1kSnjNZEFZPWRHyZ1kTin9ZEQKbWRK+s1kQNs9ZE
c7nWRNq/1kRIxtZEp8zWRA3T1kRz2dZE2t/WREjm1kSv7NZEDfPWRHz51kTa/9ZEQAbXRKcM
10QNE9dEcxnXROIf10RAJtdEpyzXRBUz10RzOddE4j/XREhG10SvTNdEFVPXRHNZ10TaX9dE
cWbXRKds10QNc9dEc3nXRNp/10RIhtdEr4zXRBWT10R8mddE4p/XREim10SvrNdEFbPXRHy5
10Tiv9dESMbXRK/M10Q+09dEfNnXROLf10RA5tdEr+zXRBXz10R8+ddE4v/XREgG2ESvDNhE
FRPYRHwZ2ETiH9hESCbYRK8s2EQVM9hEfDnYROI/2ERIRthEr0zYRBVT2ER8WdhElmDYREhm
2ESvbNhEFXPYRHx52ETif9hESIbYRK+M2EQVk9hEfJnYROKf2ERIpthEr6zYRKCz2ER8udhE
4r/YREjG2ESvzNhEFdPYRHPZ2ETi39hESObYRK/s2EQV89hEc/nYROL/2ERIBtlErwzZRBUT
2URzGdlE4h/ZREAm2USvLNlEFTPZRHw52UTiP9lESEbZRK9M2UQVU9lEnFnZROJf2URAZtlE
p2zZRA1z2UR8edlE2n/ZREiG2USvjNlEDZPZRHyZ2UTin9lESKbZRKes2UQVs9lEfLnZRNq/
2URAxtlEr8zZRBXT2UR82dlE6t/ZREDm2USn7NlEFfPZRHP52UTi/9lEQAbaRKcM2kQNE9pE
fBnaROIf2kRAJtpEpyzaRBUz2kR8OdpE4j/aREhG2kSnTNpELlPaRHNZ2kTaX9pESGbaRK9s
2kQNc9pEc3naRNp/2kRAhtpEp4zaRA2T2kRzmdpE2p/aREim2kSvrNpEDbPaRKW52kTav9pE
SMbaRAnN2kQN09pEc9naRL/g2kRA5tpEp+zaRA3z2kRz+dpE2v/aREAG20SvDNtEHRPbRHMZ
20TaH9tEQCbbRKcs20QNM9tEcznbROI/20RARttEp0zbRA1T20RzWdtE4l/bRLNm20SvbNtE
DXPbRHN520Tif9tEQIbbRK+M20QNk9tEfJnbRNqf20RIpttEr6zbRA2z20RzudtE4r/bREjG
20SvzNtEFdPbRHzZ20Ti39tESObbRK/s20QV89tEfPnbRA==</AssayXData><AssayYData Points="400">AGSPP3NSjz/5F5E/h52RP9Atkz+8aJM/f/2UPwAUlj/hCZc/yPWXP5a2mD+c0Zk/puKaP17r
mz/f6Jw/+/+dP4Y2nj+prJ8/LBCgP+16oT8dP6I/+wmjP7w1pD/JCaU/wJqlPzsjpz8S16c/
UEmoP4xDqT/DRKo/eYerPxYprD+1vaw/sQ6tP6bGrj/wGa8/aXOwP0y/sD975LE/KmuyP4d6
sz9At7Q/mai0P+sltj+X/LY/zuK3P/0duD//Dbk/i4u5P8Atuj9nQ7s/x8G7PzwwvD97Nb0/
ub+9P2C3vj+0wr4/Hv+/P/T1wD9zU8E/xwvCPxzZwj8Yy8M/8lrEP3qlxD9kn8U/QxHGPyBM
xj9H6sY/TOXHP05xyD8kucg/1FbJPxplyj/yyco/t0XLP4ubyz/twcw/76nMP3b7zD/IPc4/
JmnOP9qxzj/RNdA/q5nQP9Sm0D+cLtE/XyjSP0nd0T9lsdM/9/7SP+GO0z8ci9Q/SITUP3Mc
1T8SjNU/0czVP2Pz1j/EuNc/B3/XP1Qv2D+TMNk/2tnXP0YM2T8ZIto/8EraP/We2j/svto/
i3DbP0WM2z96Wdw//4LcP+Dy3D/NFN0/ZfXdP7Tu3j8isd4/huPePx7n3j/bl98/3P7fP/Fk
4D8nquA/pxnhP5Km4T/WdOI/32ziP0X34j/gLeM/pl3jP0e94z9waOQ/rrPkP3UR5T8+g+Q/
dY/lP9Kd5T/K3uU/bDrmP0mz5j8rIOc/AqnnP+fT5z9kbuc/FLnoP5Jy6D/2Fek//6boP+/W
6T8puuk/LerpPyfs6j9+/Oo/ZFTrP1hh6z8TZes/maXrP6/96z/vEOw/S2bsP+MP7T+Hw+0/
CSntPz3f7T9L/u0/d5juP3jw7j/eCO8/NujuPyhW7z/Nwu8/jGbwP9ZZ8D+SSfA/UQjwP1NP
8T8dU/E/mOzwPxai8T+EW/E/v63xP1ty8j+tCfM/zubyP2q88j8Hm/M/J2/zPylH9D+SvPM/
Mwz0P4GP9D+3zvQ/gm/1P5NS9T/eY/U/GoH1P3z+9T+OC/Y/ebb2P5p39j8HZfY/Js72P01i
9z9xUfc/jUP3P1HZ9z+Pxfc/m6n3PxcM+D/xXfg/EFL4P6De+D9bRfk/B5T5P01g+T+UqPk/
HmL6P69/+j/TZvo/eA37P2wA+j8jjPs/o876P6Lo+z9t+Po/LWD7PzB7/D9V5fs/qsf7PyNW
/D+eO/0/1RD9P0r//D8CDf0/aBb9P2yc/T+VMf0/46X9P4+Y/T/Mzv0/hAv+P3b4/j9UiP4/
26j+P1B//j8XbP8//aj/P2rE/z8IN/8/Tq//P6yu/z9vDQBAkTUAQAleAEDBVQBAL30AQExw
AEALmwBAQnAAQLuIAEC82wBAqvMAQHq9AEDj7QBA2AwBQDsZAUD0WQFATWoBQHt8AUDWnQFA
BJEBQP56AUAbwAFAqskBQFx+AUARzQFAauwBQHLuAUBdIwJA1mUCQBt0AkCpfgJAw4ECQPtr
AkCXnwJAXKICQGq8AkDwvgJAwjEDQG66AkCI9wJAvhgDQI0nA0B/OgNAAX4DQC9uA0BTfANA
UqIDQP3JA0BdpQNAsp8DQCLAA0CSkQNAjdQDQBYlBEAJugNA3hAEQKAQBED2ZQRA5c4EQGA3
BECytQRAsrwEQOa7BECh2QRA3q8EQGK8BEDE/QRAsOQEQG3GBEBPEQVAYCIFQL0UBUBfIwVA
rksFQEFQBUAhTAVAXGYFQEGOBUCzgAVAFoEFQLOUBUADowVA0K4FQKIaBkA6zgVAedwFQMrD
BUDQ/AVAZD8GQA4iBkCiRgZAiCkGQPszBkD+PQZA9mQGQBUlBkDWawZAopQGQFqWBkB8ygZA
JuQGQD3xBkCk7QZA0eEGQHMtB0C4DgdAKFoHQGAnB0BdkAdA3lgHQI1pB0BdKgdAm7QHQOj9
B0DkswdANpMHQPrOB0D6sgdAQtoHQGvlB0C5OQhAoAAIQKYOCEA+KAhA6SoIQLUcCEAPNQhA
WSgIQK1dCEA2XAhANWIIQHMXCEB0mghAjKsIQKSuCEB3lghAH8YIQPEECUBG1QhAsxkJQNC4
CEBV+QhARNcIQP01CUCt4QhAMyIJQDCKCUAtgAlAg3oJQA==</AssayYData></Step><Step><CommonData><SampleLocation>1</SampleLocation><SampleID></SampleID><SampleGroup></SampleGroup><SampleInfo></SampleInfo><SampleRow>G</SampleRow><SamplePlate>1</SamplePlate><WellType>BUFFER</WellType><Concentration>-1</Concentration><ConcentrationUnits>µg/ml</ConcentrationUnits><MolarConcentration>-1</MolarConcentration><MolarConcUnits>nM</MolarConcUnits><MolecularWeight>-1</MolecularWeight><Temperature>28</Temperature><StartTime>2181547</StartTime><AssayTime>30</AssayTime></CommonData><FlowRate>1000</FlowRate><StepType>BASELINE</StepType><StepName>Baseline</StepName><StepStatus>OK</StepStatus><ActualTime>29.999</ActualTime><CycleTime>0.2</CycleTime><AssayXData Points="150">4v/bREgG3ESvDNxEDRPcRHwZ3ETaH9xESCbcRKcs3EQVM9xEfDncRNo/3ERIRtxEr0zcRBVT
3ERzWdxE2l/cREBm3ESvbNxEFXPcRHN53ETif9xEQIbcRKeM3EQVk9xEpZncRNqf3ERIptxE
p6zcRBWz3ESEudxE4r/cREDG3ESnzNxEDdPcRHPZ3ETi39xEeOfcRPDs3EQN89xEfPncROL/
3ERABt1EpwzdRA0T3UR8Gd1E2h/dREAm3USvLN1EDTPdRHM53UTaP91EWUbdRKdM3UQNU91E
fFndROJf3URAZt1Ep2zdRA1z3URzed1E6n/dREiG3USnjN1EDZPdRHOZ3UTan91EQKbdRKes
3UQds91EfLndRNq/3URAxt1Et8zdRA3T3URz2d1E2t/dREjm3USv7N1EFfPdRHz53UTa/91E
QAbeRK8M3kQNE95EcxneRPIf3kRIJt5EryzeRA0z3kRzOd5E2j/eREBG3kSvTN5EFVPeRHNZ
3kTiX95ESGbeRK9s3kQVc95EfHneROJ/3kRIht5Er4zeRBWT3kR8md5E4p/eREim3kTYrN5E
FbPeRHO53kTiv95ESMbeRK/M3kQV095EfNneROLf3kRA5t5Er+zeRBXz3kR8+d5EtwDfREAG
30SvDN9EFRPfRHwZ30TiH99ESCbfRK8s30QVM99EhDnfROI/30RIRt9Er0zfRBVT30RzWd9E
4l/fREhm30SvbN9EFXPfRHx530Tif99ESIbfROCM30QNk99Ec5nfROKf30RIpt9Er6zfRA2z
30Rzud9E</AssayXData><AssayYData Points="150">KeAJQClMCkDxPwpAHXoKQPmQCkCiwQpA5L4KQLKdCkACtwpAlHQKQH3eCkBO7wpAZvsKQL71
CkBY3gpA2OgKQA4nC0Dv+QpAKNsKQN4PC0D0OwtAC0ALQLABC0DjMgtASycLQDuoC0C0eQtA
vVMLQPtZC0AEKAtAiy4LQFVdC0AqcAtAV0YLQFE5C0CKdAtAsjELQMh3C0D4ogtA2HcLQB6W
C0ACeAtAUokLQAUKC0AopwtAVkoLQEI8C0A9hwtA1ZMLQKJmC0AhWgtAUmoLQMq4C0CVMgtA
tNULQOcwC0DajAtAACQLQHR0C0A1nwtAfXYLQMlmC0BYsgtArsQLQJ+UC0AvxQtAT2cLQAej
C0B8hwtA1q8LQMhuC0DcfQtAppcLQDWxC0DC5wtA+KkLQMbXC0BnjAtAM78LQKKrC0DBwQtA
Xl0LQNzZC0DgxQtAwLMLQHjXC0Df+gtA8sQLQFzQC0CKsQtAxo8LQOj/C0AyyQtAwe8LQO/o
C0BEywtARPMLQBnfC0Bg0QtAz8QLQKXBC0DiEAxANpQLQD73C0Ca2gtAp6ELQH3qC0D/BAxA
bPgLQLt3DEB0pQtAzAsMQKsBDEBYCgxACNcLQJT0C0BgGQxAQDwMQDn5C0AFOAxATMQLQA7f
C0BfNQxAXgIMQLIqDEC3AwxAmhsMQJHdC0ADwwtA/QEMQDT2C0AoCwxAtRQMQG1QDEADSAxA
3jQMQOXeC0AXPgxA0jcMQAAPDECNFQxA4GsMQPhfDEBC7gtAMTsMQDQNDEBkQwxAG0EMQBcH
DEDJMQxA</AssayYData></Step><Step><CommonData><SampleLocation>10</SampleLocation><SampleID>QA013.765M.C1 gp120</SampleID><SampleGroup></SampleGroup><SampleInfo></SampleInfo><SampleRow>G</SampleRow><SamplePlate>1</SamplePlate><WellType>KSAMPLE</WellType><Concentration>-1</Concentration><ConcentrationUnits>µg/ml</ConcentrationUnits><MolarConcentration>7.81</MolarConcentration><MolarConcUnits>nM</MolarConcUnits><MolecularWeight>-1</MolecularWeight><Temperature>28</Temperature><StartTime>2220505</StartTime><AssayTime>180</AssayTime></CommonData><FlowRate>600</FlowRate><StepType>ASSOC</StepType><StepName>Association</StepName><StepStatus>OK</StepStatus><ActualTime>180</ActualTime><CycleTime>0.2</CycleTime><AssayXData Points="900">2b/fRDfG30SmzN9EBNPfRGrZ30TR399EN+bfRJ7s30QE899EavnfRNH/30Q3BuBEpgzgRAwT
4ERqGeBE2R/gRD8m4ESeLOBEBDPgRHM54ETRP+BEN0bgRJ5M4EQEU+BEalngRNFf4EQ3ZuBE
nmzgRARz4ERzeeBE0X/gRDeG4ESejOBEDJPgRGqZ4ETZn+BEN6bgRJ6s4EQMs+BEarngRNm/
4EQ3xuBEnszgRBTT4ERz2eBE2d/gRD/m4ESm7OBEDPPgRHP54ETZ/+BEPwbhRKYM4UQME+FE
cxnhRNkf4UQ/JuFEpizhRAwz4URzOeFE2T/hRD9G4USmTOFEDFPhRHNZ4UTZX+FEP2bhRKZs
4UQMc+FEc3nhRNl/4UQ/huFEpozhRAyT4URqmeFE2Z/hRDem4USmrOFEDLPhRHO54UTZv+FE
P8bhRKbM4UQE0+FEc9nhRNnf4UQ/5uFEpuzhRAzz4URz+eFE0f/hRD8G4kSmDOJEBBPiRGoZ
4kTZH+JEPybiRKYs4kQ9M+JEczniRNk/4kQ3RuJEak3iRAxT4kRqWeJE2V/iRDdm4kSmbOJE
FHPiRHN54kTRf+JEP4biRKaM4kQMk+JEapniRNmf4kQ/puJEnqziRAyz4kRqueJE2b/iRD/G
4kSezOJEBNPiRHPZ4kTZ3+JEP+biRJ7s4kR/8+JEavniRNH/4kQ/BuNEngzjRAwT40RzGeNE
2R/jRDcm40TnLONEBDPjRHM540TRP+NESEbjRKZM40QEU+NEalnjROFf40Q3ZuNEpmzjRARz
40RqeeNE0X/jRDeG40SejONEBJPjRHOZ40TRn+NEN6bjRJ6s40QMs+NEarnjRNG/40Q/xuNE
nszjRATT40Rz2eNE0d/jRDfm40Sm7ONEDPPjRGr540TR/+NEPwbkRKYM5EQEE+REahnkRNEf
5EQ3JuREnizkRAwz5ERqOeRE2T/kRDdG5ESeTOREBFPkRGpZ5ETRX+REN2bkRJ5s5EQEc+RE
annkRNF/5EQ3huREnozkRCWT5ERqmeRE0Z/kRD+m5ESerOREBLPkRIu55ETRv+REN8bkRJ7M
5EQM0+REc9nkRNHf5EQ35uREpuzkRAzz5ERz+eRE0f/kRD8G5USmDOVEDBPlRHMZ5UThH+VE
PyblRKYs5UQMM+VEcznlRNk/5UQ/RuVEnkzlRAxT5URzWeVE0V/lRD9m5USmbOVEDHPlRHN5
5UTZf+VEP4blRKaM5UQMk+VEapnlRNmf5UQ/puVEpqzlRAyz5URzueVE2b/lRC3H5USmzOVE
DNPlRHPZ5UTZ3+VEP+blRKbs5UQM8+VEavnlRNn/5UQ3BuZEpgzmRAwT5kRzGeZE2R/mRDcm
5kSmLOZELTPmRGo55kTRP+ZEP0bmRKZM5kQMU+ZEc1nmRNlf5kQ3ZuZEpmzmRARz5kRzeeZE
0X/mRFCG5kSmjOZEBJPmRHOZ5kTRn+ZEP6bmRJ6s5kQMs+ZEarnmRNm/5kQ/xuZEpszmRATT
5kTd2eZE0d/mRD/m5kSe7OZEBPPmRHP55kTZ/+ZENwbnRKYM50RGE+dEcxnnRNEf50Q/JudE
niznRAQz50R7OedE0T/nRD9G50SmTOdEHVPnRHNZ50TRX+dEaGbnRJ5s50QMc+dEannnRNl/
50Q3hudEpoznRAST50RqmedE0Z/nRD+m50SerOdEDLPnRHO550TRv+dEN8bnRKbM50QE0+dE
atnnRNHf50Q35udEpuznRAzz50Rq+edE2f/nRDcG6EQIDehEBBPoRGoZ6ETRH+hENyboRKYs
6EQEM+hEcznoRNk/6EQ3RuhEnkzoRART6ERqWehE0V/oRD9m6ESebOhEDHPoRGp56ETZf+hE
N4boRJ6M6EQEk+hEapnoRNGf6EQ/puhEpqzoRASz6ERquehE0b/oRDfG6ESmzOhEBNPoRHPZ
6ETR3+hEN+boRKbs6EQE8+hEc/noRNn/6EQ/BulEpgzpRAwT6URzGelE2R/pRD8m6USmLOlE
DDPpRHM56UTZP+lEP0bpRKZM6UQMU+lEc1npRNlf6UQ/ZulEpmzpRBRz6URzeelE2X/pRD+G
6USmjOlEDJPpRHOZ6UTZn+lEP6bpRPis6UQMs+lEc7npRNm/6UR5xulEpszpRAzT6URq2elE
2d/pRD/m6USm7OlEBPPpRHP56UQSAOpEPwbqRKYM6kQME+pEcxnqRNkf6kQ/JupEpizqRAwz
6kRzOepE0T/qRD9G6kSmTOpEDFPqRHNZ6kTRX+pEP2bqRKZs6kRec+pEc3nqRNl/6kQ/hupE
pozqRAST6kRzmepE0Z/qRDem6kSmrOpEBLPqRGq56kTZv+pEP8bqRJ7M6kQM0+pEc9nqRALg
6kQ35upEnuzqRAzz6kRq+epE2f/qRD8G60SeDOtEDBPrRGoZ60TRH+tENybrRKYs60QEM+tE
cznrRNk/60Q/RutEpkzrRART60RzWetE0V/rRD9m60SmbOtEDHPrRHN560TRf+tE9IbrRJ6M
60QMk+tEapnrRNGf60Q3putEnqzrRAyz60RquetE2b/rRDfG60SezOtEBNPrRHPZ60TZ3+tE
N+brRJ7s60QE8+tEc/nrRNn/60Q/BuxEngzsRAQT7ERqGexE0R/sRDcm7ESeLOxEDDPsRGo5
7ETRP+xEN0bsRJ5M7EQEU+xEalnsRNFf7EQ3ZuxEnmzsRARz7ERzeexE0X/sRD+G7ESmjOxE
BJPsRGqZ7ETRn+xEN6bsRJ6s7EQMs+xEarnsRNG/7EQ/xuxEnszsRATT7ERz2exE0d/sRDfm
7ESe7OxETvPsRHP57ETh/+xEsgbtRKYM7UQEE+1EahntRNEf7UQ/Ju1EpiztRAQz7URzOe1E
AkDtRD9G7USmTO1EDFPtRItZ7UTZX+1EP2btRKZs7UQMc+1Ec3ntRNl/7UQ/hu1EpoztRAyT
7URzme1E2Z/tRD+m7USmrO1EDLPtRHO57UQSwO1EP8btRKbM7UQM0+1Ec9ntRNnf7URI5u1E
puztRAzz7URz+e1E0f/tRD8G7kSeDO5EBBPuRHMZ7kTZH+5EPybuRJ4s7kQMM+5EeTruROk/
7kQ/Ru5EpkzuRAxT7kRzWe5E2V/uRD9m7kSmbO5EDHPuRGp57kTZf+5EP4buRJ6M7kQEk+5E
c5nuRNmf7kQ3pu5EpqzuRAyz7kRzue5E0b/uRDfG7kSmzO5EBNPuRHPZ7kTZ3+5EP+buRJ7s
7kQE8+5Ec/nuRNn/7kQ/Bu9EpgzvRAQT70RzGe9E2R/vRD8m70SmLO9EDDPvRGo570TRP+9E
N0bvRKZM70QEU+9EalnvRNlf70Q/Zu9EUm3vRMBz70Rzee9E2X/vRD+G70SejO9EBJPvRGqZ
70TRn+9EP6bvRKas70QEs+9EarnvRNm/70Q3xu9EnszvRAzT70Rq2e9E0d/vRDfm70Se7O9E
DPPvRHP570TR/+9ENwbwRKYM8EQEE/BEahnwRNEf8EQ3JvBEpizwRAwz8ERzOfBE2T/wRDdG
8ESeTPBEBFPwRHNZ8ETRX/BEYGbwRJ5s8EQEc/BEannwRLaA8EQ/hvBEnozwRAyT8ERzmfBE
0Z/wRDem8ES2rPBEDLPwRGq58ETRv/BEP8bwRJ7M8EQl0/BEatnwRNHf8EQ35vBEpuzwRATz
8ERz+fBE0f/wRDcG8USeDPFEBBPxRGoZ8UTRH/FENybxRKYs8UQMM/FEajnxRNk/8UQ3RvFE
nkzxRAxT8URzWfFEAmDxRD9m8USmbPFEDHPxRHN58UTZf/FEP4bxRKaM8UQMk/FEc5nxRNmf
8UQ/pvFEpqzxRAyz8USTufFE2b/xRD/G8USmzPFEDNPxRHPZ8UTZ3/FEP+bxRKbs8UQM8/FE
BvrxRNn/8UQ/BvJEpgzyRAwT8kRqGfJE2R/yRDcm8kSmLPJEDDPyRGo58kTZP/JEN0byRKZM
8kQEU/JEc1nyRNlf8kQ/ZvJEpmzyRAxz8kRzefJE2X/yRDeG8kSmjPJEDJPyRHOZ8kTZn/JE
SKbyRKas8kQMs/JEc7nyRNG/8kQ/xvJEpszyRAzT8kRq2fJE2d/yRD/m8kTP7PJEDPPyRHP5
8kTR//JENwbzRKYM80QEE/NEcxnzRNkf80Q/JvNEpizzRAwz80RqOfNE0T/zRDdG80SmTPNE
DFPzRHNZ80TZX/NEN2bzRJ5s80QEc/NEannzRNl/80Q/hvNEpozzRAST80RqmfNE2Z/zRImm
80SerPNEDLPzRGq580TZv/NEN8bzRKbM80QE0/NEc9nzRNHf80Q35vNEpuzzRAzz80Sq+vNE
0f/zRDcG9ESeDPREBBP0RGoZ9ETZH/REPyb0RJ4s9EQEM/REajn0RNE/9EQ/RvREpkz0RAxT
9ERqWfRE2V/0RHlm9ESmbPREBHP0RGp59ETRf/REN4b0RJ6M9EQMk/REapn0RPqf9EQ3pvRE
pqz0RAyz9ERzufRE0b/0RDfG9ESezPREBNP0RGrZ9ETR3/RESOb0RJ7s9EQE8/REg/n0RNn/
9EQ3BvVEngz1RAwT9URqGfVE0R/1RDcm9USeLPVEDDP1RGo59UTZP/VEYEb1RKZM9UQMU/VE
aln1RNlf9UQ3ZvVEnmz1RARz9URqefVE2X/1RD+G9USmjPVEDJP1RIOZ9UTZn/VEP6b1RKas
9UQMs/VEarn1RNm/9UQ/xvVEpsz1RAzT9URz2fVE2d/1RD/m9USm7PVEDPP1RHP59UTZ//VE
Pwb2RL4M9kQME/ZEcxn2RNkf9kQ/JvZEniz2RAwz9kRzOfZE</AssayXData><AssayYData Points="900">poALQL3CC0Cp4QtAFckLQOSjC0B/yAtAofcLQPXYC0B59AtA740LQDrrC0AIvgtAQqoLQLLq
C0DrzAtAWdgLQE3qC0DlygtAL78LQLa8C0AKCAxA/TkMQPabC0Db4gtAGQYMQBkhDEAq/wtA
UA4MQLk6DECR4AtArVIMQJhDDEB5EAxAicwLQEZBDEB/yQtA7/MLQNYVDECVFAxAqwcMQKpL
DEDDDwxA+zgMQHsJDEB7AAxAuiAMQJRRDEAzCAxAvR0MQLH5C0C1NAxAllMMQOYfDEAGMwxA
AvYLQKokDEBCSgxAoGkMQGwtDEBLMAxA5EYMQDlXDECaFAxAg00MQJ/yC0BEXAxABl8MQBtm
DEAVbAxAJWUMQCstDEB4QgxAcRMMQHEuDEBbjAxA+EAMQOdfDECjLgxADlYMQJEzDEC2YgxA
Ii4MQEFrDECNHwxAP7oMQJGYDEDGbgxAU3oMQLOcDECVpwxAyGIMQD1zDECjpQxAw4gMQDq+
DEDnsgxAzWUMQHKPDECcegxAOLEMQK91DEDeigxAr6sMQKCGDEAygwxAiJ0MQHRaDEDYkAxA
9mIMQNapDEDF+AtAQ3EMQELeDEA9iQxAP5QMQPO4DECWdQxAJZEMQJeUDEDN3AxA3pAMQFee
DEAszgxAMb8MQNEXDUDangxACLAMQOp+DEBymgxAyrkMQED8DEDMtgxAasMMQEjYDECSzgxA
iecMQLjRDEAF3gxADa8MQKD0DECa0wxA1scMQMavDEBdtwxAqq0MQLltDECquAxAigQNQMbE
DEBU7AxAN8wMQFzXDEDjsAxAoRwNQEm6DEDKsAxAzLoMQMLQDEA/yQxAKwENQD4IDUB+4gxA
vsQMQDr8DED21QxAOQ4NQC/IDEBbsgxAFOEMQL6bDEC3vwxAygYNQFA0DUDMLQ1AlysNQC0L
DUCI5AxAggcNQLwNDUAjHQ1A4R0NQHwVDUDjFw1AjwMNQI0lDUAh2QxA6kYNQDsIDUDvTQ1A
1ggNQLoEDUCxHg1AqBwNQPMQDUDfTw1A6D8NQF8qDUCnYQ1AsNQMQIAcDUDAAA1AyEgNQHsj
DUDiIA1AVwENQCv7DEBI6gxA60wNQPkgDUBcDw1AvHANQCJcDUAmMA1AFAsNQEFSDUAU8wxA
2B4NQGIeDUBISg1AOlgNQLNEDUB7WQ1AfiANQLUlDUCvXA1A5SsNQIkzDUCZRg1AhCUNQHRA
DUCXKw1A4gENQGEvDUACpQ1AGfwMQACPDUBYqg1ASVENQChFDUAcSg1Ab48NQMx9DUDgVQ1A
4JMNQI9aDUDrRg1AkI4NQF98DUCtZg1AEGQNQJ8mDUDkfw1AHFYNQEGRDUDzXA1AiHANQGmL
DUDMPA1AtJYNQOVFDUBGiA1A6HoNQHSFDUCkiA1AZG0NQLuZDUDkkg1AP6kNQFFoDUCn3g1A
oc8NQJKADUA7qA1A7WsNQHqgDUBElg1A638NQBtqDUDNfA1AZTQNQF2aDUAYgw1A2n4NQFKN
DUDnZA1AvX8NQCrIDUA8sg1AeLcNQLinDUAagw1A+ZgNQPWsDUB9yw1AzK0NQL6DDUDKwQ1A
mscNQCIiDkDduA1A1KcNQLeDDUD0yg1AVeANQNilDUA8og1AppQNQDu6DUBZ1Q1AGOgNQIHw
DUCPhg1AUtcNQBKJDUCs6g1AHKwNQCnTDUDXcg1AC+QNQI2HDUDRHA5AFe8NQKPLDUC2yA1A
uRIOQEUFDkD3GQ5Aq9wNQBPpDUA0lw1AU98NQFsJDkCxuw1AMM4NQG29DUBeuQ1A8cENQOzd
DUDMAg5Ar/UNQAPFDUDpRg5A+/UNQNyHDUBHJA5AiM0NQAEODkBN6Q1AZgsOQF4yDkBx/Q1A
fsINQMbYDUAG+w1AVf0NQI4JDkCaAA5AR9MNQD7KDUD04g1A4fsNQM7HDUDI8A1ABPUNQN7Z
DUD69A1AxOUNQNKKDUDKSg5AhQ8OQFIVDkCg7Q1AiN8NQBJ4DkAr3w1AAfoNQEEBDkBDAg5A
RA8OQH7yDUCoMw5A6+kNQDdgDkAEYA5AKXwOQOAHDkDHDg5AkBcOQBgQDkBwIQ5AjzsOQBcc
DkAfHg5AvSUOQMcqDkDe7Q1AevsNQCb+DUBBOg5A7jMOQCUBDkBOMA5AR3gOQL5PDkDuIw5A
NwgOQDn9DUAgSw5AYGAOQE8oDkAoLQ5AmVYOQJ47DkDtJw5Amj4OQDxFDkAMSA5AmC8OQENl
DkCXMQ5A/jIOQO0PDkBjVw5A10sOQCM1DkBlVA5AoXkOQLsODkAHPw5A/3sOQFkfDkCDLA5A
ETwOQDA+DkCuYA5A4m0OQC8xDkChPA5Aq0MOQP9TDkD1Yg5AEz8OQOZkDkAHTg5Amj8OQPCo
DkC+Xw5AD0QOQAaTDkAfUw5AYywOQIQ4DkBpgA5AK2oOQGpNDkCskA5AhXAOQAhpDkCjeQ5A
2kkOQK1VDkCLdQ5A01AOQIN3DkCOgQ5AYEsOQLtfDkDkiw5A5oAOQFmcDkB5iw5AvaMOQN1Z
DkBtvQ5Ay1sOQFl5DkBQYg5Ah78OQMhHDkDldw5Ai3AOQNiZDkCieA5A07EOQIeNDkA5bA5A
n4EOQEyRDkCKxg5A/rUOQEp1DkDT1A5AsL0OQNZWDkAA5A5AS7cOQJt2DkDV0Q5AWYMOQFeV
DkBfyg5Ap7UOQHCVDkDq2A5A1rQOQJqhDkB+zQ5AOZIOQEOzDkAYew5AA0EOQIirDkCWeg5A
rtAOQEXIDkAmyw5AhYcOQKe2DkByuQ5A5JIOQDZ9DkACoQ5Asp8OQHCeDkAZwg5Ar5gOQLFi
DkAyqw5AubAOQFa2DkBOvw5A3/8OQIekDkDOng5AzqQOQDakDkCUoQ5AwZQOQK/BDkB6iA5A
CeEOQJ3YDkA6pQ5AeeUOQOFwDkCp+g5ANYgOQLqTDkCJzQ5AqeQOQJytDkDBFg9A0ssOQJ/c
DkCowg5ATvIOQF/sDkBZ0g5AzAsPQGvZDkBtFQ9ASckOQJi4DkBczg5AQQUPQJnMDkAfmA5A
fagOQATKDkAI5A5AUDgPQDv/DkBFEw9A3e4OQEkID0AE2A5ACOoOQGHpDkCcDQ9AjRkPQEWd
DkDa/A5A+u4OQK9JD0CExg5AStwOQJr8DkDntg5AtPoOQKjjDkDUJA9ALtgOQLoaD0BA3A5A
PtQOQLIID0BOMQ9AwsIOQPwxD0DMGA9AcSsPQOIkD0AcDg9A6BkPQAgSD0Dm7w5A9AkPQOj0
DkDzBg9AFhQPQLoYD0AHIA9ALjUPQBUfD0A72A5ADTkPQPH1DkD+Jw9AAB8PQPQ1D0C/Cw9A
J/AOQI8TD0AEBA9ARSMPQJchD0BE/w5AUzMPQJQLD0DiKA9Aj/kOQFUHD0DzGw9Ady0PQIny
DkBwEg9APi4PQDlED0DEJg9AXAwPQP9WD0B8XA9ApTkPQI8SD0B/Fw9ArCMPQKBiD0B9IQ9A
CykPQJN7D0AMGA9A7lsPQF5ID0D2aA9ACkMPQH48D0BrAw9AgEoPQBWMD0ALcg9Ae0APQHgn
D0D2SQ9AsXwPQGMdD0AbQg9AF0MPQIBSD0DQTQ9APFMPQEsmD0CCcA9AkEUPQB0MD0BWHQ9A
IlkPQMoOD0CVeg9As2UPQE5GD0CLiA9APgYPQKkYD0BVZA9AqWQPQIahD0DoXQ9ACF0PQKCT
D0DSbQ9A6XoPQKhpD0DaZA9A56cPQNVDD0A6lQ9Asx8PQCB0D0DyGQ9A95cPQC5ED0ApVQ9A
Aa8PQOyWD0CirA9AH5EPQK1sD0CJaw9AFFQPQMhiD0AEOQ9Ai5APQHd7D0AUHw9AzJAPQBV2
D0AZdg9AQk8PQMZtD0Cxkg9A2GIPQJtfD0BmYA9AkrEPQHFoD0B4kw9AWpYPQOV0D0BNZQ9A
6o8PQBV5D0C5RQ9AY2oPQM1uD0DOuA9AiY4PQEmFD0C1mg9AYoYPQByVD0ByYw9A1JsPQOWG
D0BEnA9A7UEPQOyzD0BpkA9A918PQJa6D0AYkA9AaJkPQMKED0Cljg9A01APQJqoD0Aihw9A
NbgPQIl8D0Ayrw9AeaYPQCaZD0ArfQ9AnqgPQHuED0CAkg9AGXoPQLCwD0A5sg9AMLEPQJJZ
D0DR1w9AhX0PQNKsD0DH1A9ADr4PQDzMD0DDbA9A8tQPQN6FD0Civg9Al4UPQFqYD0DTow9A
/ZcPQJOvD0DU1g9AY/wPQHKkD0CRrQ9ATrwPQK7KD0C2WQ9AcpwPQKF4D0BRvg9AopcPQPim
D0CjlQ9AkxMQQPXbD0Cfuw9Ar+IPQMC6D0BFyQ9Ab+QPQBT+D0AS2w9A8K4PQJK7D0CrDhBA
/fIPQNiqD0AEnQ9Ar70PQE3iD0Dsig9Aps4PQK7MD0D2og9As8EPQJT4D0AYwg9Af6kPQK+s
D0CssQ9AMe0PQG7cD0BNuQ9ADccPQIXzD0C00w9AX8wPQKB7D0DJ7Q9AR8UPQFf5D0Dm2A9A
POMPQMHRD0DGDxBACBEQQCz5D0Anvg9A790PQGoCEEC5pw9AVr4PQIHdD0BIkQ9A05wPQIyq
D0C53g9A7ucPQLq1D0Anow9Ak1MQQHHCD0ClFRBAUHkPQPPgD0C3LhBAK7QPQPYmEEBTBhBA
iSEQQLXtD0CGExBAM/sPQFfuD0BQBBBA9zYQQAvmD0A8iw9AiQ0QQM/bD0DKXxBAdMkPQCxq
EECrABBAdwkQQG7UD0A3IRBAP+YPQH2fD0BRJRBAwBEQQKY4EEDdTRBAQRgQQH/+D0CpKxBA
FRwQQPrfD0CwfBBA/BoQQPozEEBbyA9AYxcQQL8NEEBgSBBA</AssayYData></Step><Step><CommonData><SampleLocation>1</SampleLocation><SampleID></SampleID><SampleGroup></SampleGroup><SampleInfo></SampleInfo><SampleRow>G</SampleRow><SamplePlate>1</SamplePlate><WellType>BUFFER</WellType><Concentration>-1</Concentration><ConcentrationUnits>µg/ml</ConcentrationUnits><MolarConcentration>-1</MolarConcentration><MolarConcUnits>nM</MolarConcUnits><MolecularWeight>-1</MolecularWeight><Temperature>28</Temperature><StartTime>2409536</StartTime><AssayTime>180</AssayTime></CommonData><FlowRate>600</FlowRate><StepType>DISASSOC</StepType><StepName>Dissociation</StepName><StepStatus>OK</StepStatus><ActualTime>180</ActualTime><CycleTime>0.2</CycleTime><AssayXData Points="900">2T/2RD9G9kSmTPZEBFP2RHNZ9kTRX/ZEP2b2RKZs9kQMc/ZEc3n2RNl/9kQ/hvZEpoz2RAyT
9kRzmfZE2Z/2RD+m9kSerPZEBLP2RHO59kTZv/ZEN8b2RKbM9kQM0/ZEc9n2RNnf9kQ/5vZE
puz2RAzz9kRz+fZE2f/2RD8G90SmDPdEDBP3RGoZ90TRH/dEPyb3RKYs90QMM/dEczn3RNk/
90Q3RvdEpkz3RART90RqWfdE2V/3RDdm90SebPdEBHP3RGp590TRf/dEP4b3RKaM90QEk/dE
apn3RNGf90Q3pvdEnqz3RAyz90RzufdE0b/3RDfG90SmzPdEBNP3RGrZ90TR3/dEP+b3RJ7s
90QM8/dEavn3RNH/90Q/BvhEngz4RAQT+ERqGfhE2R/4RDcm+ESeLPhEDDP4RMU5+ETRP/hE
N0b4RJ5M+EQEU/hEc1n4RNFf+EQ/ZvhEnmz4RAxz+ESLefhE2X/4RDeG+ESejPhEBJP4RHOZ
+ETRn/hEP6b4RKas+EQEs/hEarn4RNm/+EQ3xvhEpsz4RATT+ERz2fhE2d/4RD/m+ESe7PhE
DPP4RHP5+ETR//hENwb5RJ4M+UQEE/lEahn5RNEf+UQ3JvlEpiz5RAwz+URqOflE0T/5RD9G
+USmTPlEBFP5RGpZ+UTZX/lEP2b5RJ5s+UQMc/lEc3n5RNl/+UQ/hvlEpoz5RAyT+URzmflE
2Z/5RD+m+USmrPlEDLP5RHO5+UTZv/lEP8b5RKbM+UQM0/lEc9n5RNnf+UQ/5vlEpuz5RAzz
+URz+flE2f/5RDcG+kSeDPpEDBP6RHMZ+kTZH/pENyb6RKYs+kQMM/pEczn6RNk/+kQ/RvpE
pkz6RAxT+kRzWfpE2V/6RD9m+kSmbPpEDHP6RHN5+kTRf/pEN4b6RKaM+kQMk/pEc5n6RNmf
+kQ/pvpEpqz6RAyz+kRqufpE0b/6RD/G+kSmzPpEDNP6RHPZ+kTZ3/pEP+b6RKbs+kQM8/pE
avn6RNn/+kQ/BvtEpgz7RAQT+0RzGftE2R/7RDcm+0SmLPtEBDP7RGo5+0TZP/tEN0b7RJ5M
+0QEU/tEc1n7RNlf+0Q/ZvtEpmz7RAxz+0RzeftE2X/7RD+G+0SejPtEDJP7RGqZ+0TZn/tE
N6b7RJ6s+0QEs/tEarn7RNm/+0Q/xvtEnsz7RATT+0Rz2ftE2d/7RD/m+0Sm7PtEDPP7RGr5
+0TR//tENwb8RKYM/ERmE/xEcxn8RNkf/EQ3JvxEniz8RAQz/ERzOfxE0T/8RDdG/ESmTPxE
BFP8RGpZ/ETZX/xEN2b8RKZs/EQEc/xEann8RNF//EQ3hvxEnoz8RAST/ERqmfxE2Z/8RDem
/ESerPxEBLP8RGq5/ETRv/xEN8b8RJ7M/EQE0/xEatn8RNHf/EQ35vxEnuz8RATz/ERq+fxE
2f/8RDcG/USmDP1EDBP9RGoZ/UTRH/1ENyb9RKYs/UQMM/1Eczn9RNE//UQ3Rv1Enkz9RART
/URqWf1E2V/9RD9m/USmbP1EDHP9RGp5/UTZf/1EN4b9RJ6M/UQEk/1Ec5n9RNmf/UQ/pv1E
pqz9RAyz/URzuf1E2b/9RD/G/USmzP1EDNP9RHPZ/UTZ3/1EP+b9RKbs/UQM8/1Ec/n9RNn/
/UQ/Bv5Engz+RAwT/kRzGf5E2R/+RD8m/kSmLP5EBDP+RHM5/kTZP/5EP0b+RKZM/kQEU/5E
c1n+RNFf/kQ3Zv5Enmz+RAxz/kRzef5E0X/+RD+G/kSmjP5EDJP+RGqZ/kTZn/5EP6b+RKas
/kQMs/5Ec7n+RNm//kQ/xv5Epsz+RATT/kRz2f5E0d/+RD/m/kSm7P5EDPP+RHP5/kTZ//5E
Pwb/RJ4M/0QME/9Ecxn/RNkf/0Q/Jv9Epiz/RAwz/0RqOf9E2T//RD9G/0SmTP9EBFP/RGpZ
/0TZX/9EP2b/RJ5s/0QEc/9Eann/RNF//0Q/hv9Enoz/RAyT/0Rzmf9E0Z//RD+m/0SerP9E
BLP/RGq5/0TRv/9EN8b/RJ7M/0QE0/9Eatn/RNnf/0Q35v9Enuz/RAzz/0Rz+f9E2f//RBwD
AEVPBgBFggkARbkMAEXoDwBFIBMARU8WAEWGGQBFuRwARegfAEUcIwBFTyYARYYpAEW5LABF
6C8ARSAzAEVTNgBFhjkARbU8AEXsPwBFHEMARVNGAEWCSQBFtUwARehPAEUgUwBFU1YARYZZ
AEW1XABF6F8ARSBjAEVTZgBFgmkARbVsAEXsbwBFHHMARVd2AEWCeQBFtXwAReh/AEUggwBF
U4YARYaJAEW1jABF6I8ARRyTAEVPlgBFhpkARbWcAEXonwBFIKMARU+mAEWCqQBFtawAReyv
AEUcswBFT7YARYa5AEW5vABF7L8ARSDDAEVTxgBFgskARbXMAEXszwBFINMARVPWAEWC2QBF
udwARejfAEUg4wBFU+YARYbpAEW57ABF7O8ARSDzAEVT9gBFhvkARbn8AEXs/wBFIAMBRVMG
AUWGCQFFuQwBRewPAUUgEwFFUxYBRYIZAUW5HAFFLiABRSAjAUVTJgFFhikBRbksAUXsLwFF
IDMBRVM2AUWGOQFFuTwBRew/AUUgQwFFU0YBRYZJAUW5TAFF6E8BRSBTAUVTVgFFhlkBRblc
AUXsXwFFIGMBRU9mAUWGaQFFuWwBRehvAUUgcwFFU3YBRYZ5AUW5fAFF7H8BRSCDAUVPhgFF
hokBRbmMAUX9jwFFIJMBRU+WAUWGmQFFuZwBReyfAUUgowFFU6YBRYapAUW5rAFF7K8BRSCz
AUVTtgFFgrkBRbW8AUXsvwFFHMMBRVPGAUWGyQFFtcwBRezPAUUc0wFFT9YBRYbZAUW13AFF
7N8BRSDjAUVT5gFFhukBRbXsAUXs7wFFIPMBRVP2AUWG+QFFtfwBRej/AUUgAwJFTwYCRYYJ
AkW1DAJF6A8CRRwTAkVTFgJFhhkCRbUcAkXsHwJFHCMCRVMmAkWCKQJFtSwCRewvAkUcMwJF
TzYCRYI5AkW5PAJF7D8CRSBDAkVPRgJFgkkCRbVMAkXoTwJFIFMCRU9WAkWCWQJFtVwCRehf
AkUgYwJFU2YCRYJpAkW5bAJF6G8CRRxzAkVTdgJFgnkCRbV8AkXofwJFIIMCRVOGAkWCiQJF
tYwCReiPAkUckwJFT5YCRYKZAkW1nAJF6J8CRRyjAkVPpgJFgqkCRbWsAkXsrwJFHLMCRVO2
AkWCuQJFtbwCRey/AkUgwwJFT8YCRYLJAkW1zAJF6M8CRSTTAkVT1gJFitkCRcbcAkXs3wJF
HOMCRVPmAkWG6QJFuewCRejvAkUg8wJFU/YCRYb5AkW5/AJF7P8CRSADA0VTBgNFhgkDRbkM
A0XsDwNFIBMDRVMWA0WGGQNFuRwDRewfA0UgIwNFUyYDRYYpA0W5LANF7C8DRSAzA0VTNgNF
hjkDRbk8A0XsPwNFIEMDRVNGA0WGSQNFuUwDRexPA0UgUwNFU1YDRYZZA0W1XANF7F8DRSBj
A0VTZgNFhmkDRblsA0XsbwNFHHMDRVN2A0WGeQNFuXwDRex/A0UcgwNFU4YDRYaJA0W5jANF
7I8DRSCTA0VTlgNFhpkDRbWcA0XonwNFHKMDRVOmA0WGqQNFtawDReyvA0UcswNFU7YDRYa5
A0W5vANF6L8DRSDDA0VPxgNFhskDRbXMA0XszwNFINMDRU/WA0WG2QNFudwDRezfA0Ug4wNF
T+YDRYLpA0W17ANF6O8DRSDzA0VT9gNFgvkDRbX8A0Xo/wNFHAMERU8GBEWCCQRFtQwERegP
BEUcEwRFTxYERYIZBEW1HARF6B8ERSAjBEVPJgRFgikERbUsBEXsLwRFHDMERVM2BEWCOQRF
uTwEReg/BEUgQwRFT0YERYJJBEW1TARF6E8ERRxTBEVTVgRFjlkERbVcBEXoXwRFHGMERVNm
BEWCaQRFtWwERehvBEUccwRFT3YERYJ5BEW1fARF6H8ERRyDBEVThgRFgokERbWMBEXojwRF
IJMERU+WBEWCmQRFtZwEReyfBEUcowRFT6YERYKpBEW1rARF6K8ERRyzBEVPtgRFgrkERbm8
BEXovwRFHMMERU/GBEWCyQRFtcwERejPBEUg0wRFU9YERYbZBEW53ARF7N8ERSDjBEVP5gRF
gukERbnsBEXs7wRFIPMERU/2BEWC+QRFtfwERez/BEUgAwVFTwYFRYYJBUW5DAVF7A8FRSAT
BUVTFgVFhhkFRbkcBUXsHwVFICMFRVMmBUWGKQVFuSwFRewvBUUgMwVFUzYFRYY5BUW5PAVF
6D8FRSBDBUVTRgVFhkkFRblMBUXsTwVFIFMFRVNWBUWGWQVFuVwFRexfBUUgYwVFU2YFRYZp
BUW5bAVF7G8FRSBzBUVPdgVFhnkFRbl8BUXsfwVFIIMFRVOGBUWGiQVFtYwFReyPBUUgkwVF
U5YFRYaZBUW1nAVF7J8FRRyjBUVTpgVFhqkFRbmsBUXorwVFHLMFRVO2BUWGuQVFtbwFRey/
BUUcwwVFT8YFRYbJBUW5zAVF6M8FRSDTBUVP1gVFhtkFRbXcBUXs3wVFHOMFRU/mBUWC6QVF
tewFRejvBUUc8wVFU/YFRYb5BUW5/AVF6P8FRRwDBkVPBgZFhgkGRbUMBkXsDwZFHBMGRVMW
BkWCGQZFtRwGRewfBkUcIwZFUyYGRYIpBkW1LAZF7C8GRRwzBkVPNgZFhjkGRbU8BkXsPwZF
HEMGRU9GBkWCSQZFtUwGRehPBkUcUwZFU1YGRYZZBkW5XAZF</AssayXData><AssayYData Points="900">+KIPQAqND0A4jg9AlM4PQPQQEEDvzA9A6QMQQP4bEEDKKhBAY+EPQH8NEECZzw9A1/QPQMXZ
D0APTBBAQIYQQG85EECXSRBAVYMQQI5wEEB4VxBAzX8QQNhWEEDtkhBAK20QQEFkEED5aBBA
YkQQQBOgEEDXnhBADYMQQN2pEEC0lxBA0pEQQHRiEEAhehBACrIQQNKoEECuuRBAqdoQQFiG
EED9phBA3ckQQLJ8EEAPyxBAC7EQQIKuEECGrRBAPqcQQDE/EEBA0hBAALsQQFI9EEDmMRFA
+/8QQHBTEEAq4RBAeMAQQIffEEAWfRBAtLEQQBraEEA61BBA6K8QQNQMEUDJwxBAnNoQQH64
EECyshBA7u0QQCClEEBbYhBAktIQQJTGEEDRIxFAtsoQQBfSEEDFbBBAo7cQQC6ZEECTvBBA
Q7EQQFfNEEDC2hBAz+kQQHgKEUC7/BBAZMcQQN4JEUDF0BBAc98QQLL+EECbqxBAzekQQDQ1
EUDP3hBA3/wQQJ0VEUCSBRFAN8EQQLXPEEDo9BBAvK8QQMYKEUAc2RBAL4YQQPoDEUCSpRBA
tuUQQHjyEECktxBAXCgRQKvmEECtABFAf/EQQP79EEA6zhBABb0QQNoIEUBvAxFAws8QQIb2
EEB1LRFAdT0RQAktEUCsChFAKwgRQArvEEAW1RBAb9kQQP6iEEAsEBFAuBwRQCnWEEANFRFA
wSERQOIAEUDw9BBAj8YQQBsKEUCeDBFANvkQQPL/EECrMRFAcLkQQO8qEUAyXhFAH0IRQP7b
EEApRhFA1A4RQGEIEUDqpBBAXkgRQGfcEEBKLBFA+vkQQJoCEUD+BBFA1g0RQM38EEBu5RBA
iPoQQIYUEUAdIRFAmDERQBg/EUBDMRFAm+8QQCkcEUCMXBFA/tsQQFVFEUC2JRFA9D0RQH0R
EUBxHxFASkERQPHoEED8VhFAfPYQQNvOEEA3LBFAwhwRQOY5EUDJDRFAfgcRQOQzEUCxLRFA
MigRQOJyEUCDNRFAeRARQP1YEUCQSxFAkDERQLhREUBwLxFAIy0RQCRLEUD7UhFAxSoRQKMQ
EUBMPhFAuGwRQN07EUDeWRFA6iURQOxTEUAXNBFAnPEQQLwkEUD+GRFAwQ4RQFhSEUAa9xBA
Ef0QQFFMEUBgSxFAAF0RQEnoEECAiRFAvWsRQKUYEUBOXBFAAG8RQAI1EUDBYhFAdTMRQAom
EUDnQhFApQsRQGQPEUCajRFA3WYRQCpoEUDehxFAPUARQJpUEUDuOBFAUFURQARGEUDqPxFA
K1kRQDcIEUDSGxFAjG4RQOkFEUBMWRFAJiYRQKF5EUBZqRFA5YMRQJ5MEUBCLhFAIHYRQIMa
EUD1VRFACHQRQIFMEUB9VRFAc3IRQKyoEUAEURFAkVURQHBqEUAbehFAxgARQDJrEUCpZRFA
0McRQHpnEUBlNhFAWYYRQBqdEUApHBFA1LsRQGIuEUDzJBFA3GURQPiDEUA9hxFAkE8RQE9m
EUB7YxFAfIIRQKhUEUD7YxFATK0RQMNGEUC6URFAUYERQAZdEUCRfhFASTIRQM9uEUAR8BFA
H4MRQCBcEUACRRFA4YURQJKHEUBgihFA9KERQKaQEUCffxFAZm8RQAumEUAjwxFAKT8RQP2W
EUA4kBFALFIRQCeSEUDOYRFAjpYRQMayEUAdohFAy5MRQBeIEUD47RFAfmsRQA5wEUD+QBFA
p5YRQKnAEUDu5BFAhHgRQALQEUD/hhFA2qcRQMKlEUBKlRFAxWMRQN9REUC4rRFA3owRQMaQ
EUBcfhFAxo0RQG14EUC2qBFA5bURQPHKEUDFyxFAW3MRQIxDEUA33RFAUKcRQNqLEUD1tBFA
95gRQBdiEUB/jhFAFLIRQLKWEUDflhFA67ARQFGpEUDesRFAeGARQKn4EUAkeRFA9PwRQFuZ
EUAFjBFAmVcRQKnAEUCweRFAH4kRQMGxEUAmkxFAWWcRQNPTEUAm1xFAarsRQMGzEUA+pxFA
L5cRQEb/EUA3mBFAk4kRQB2zEUB8thFA0uARQFfIEUBD0RFAg+gRQCnsEUDfrRFAX8QRQCzf
EUAneRFA0NYRQMCsEUB93RFAebgRQPj0EUBnmxFAvdwRQDKqEUCp5hFAjg0SQKfAEUAZkBFA
/BcSQHmhEUAK4hFAy4IRQLsDEkApwBFAs8wRQHu+EUApARJAL6wRQK7MEUDXqRFA4awRQPrt
EUCmHRJAdg4SQOilEUB2rxFAULARQLACEkCFCxJAX7ARQC0REkB23xFAnf4RQKXLEUDeqhFA
JnkRQH2cEUD/zRFAHccRQMOQEUAZBxJA2JcRQLuaEUAh7BFAhPYRQFOvEUA4uBFAnOsRQAse
EkBm3RFAGfQRQDP0EUCm7xFAU/8RQK/pEUBwGRJApq0RQAPdEUD5DhJASQ0SQKXFEUAz1xFA
bwISQOW5EUCW2hFApswRQPf2EUAuFxJAHB4SQEwCEkCqGxJAYO8RQBQOEkBs8hFAICQSQNzW
EUAwzBFA09wRQDjFEUCIvxFA+dcRQKD8EUDXyhFA2hQSQJf4EUBk3BFA7BgSQDQLEkAwGRJA
VioSQAsSEkCX+BFANe4RQHb/EUBM9BFA0d8RQNcLEkBmHRJARccRQPTxEUAZNxJA6wkSQL/t
EUCKIBJAsgQSQDzYEUCBFRJAPzMSQHcWEkBD/BFAGSgSQAckEkCsCRJA6sERQBPREUBPBRJA
FrsRQGsNEkDkHBJAa60RQE/pEUDbyhFA2jwSQJZdEkBwAhJAk0cSQLYcEkAi8hFAGv8RQBgC
EkBX6RFAadIRQIsQEkBAChJAdT8SQO7/EUDp7RFA6OMRQDf3EUCSFBJAZjQSQLYjEkAnEhJA
QkUSQGM1EkD0JRJAgPgRQFw2EkDqXhJAqOYRQJUPEkANnBJAD9gRQLBXEkD1OhJAUp8SQAVa
EkCjIxJAik4SQCMyEkDpQBJAm1ASQHlbEkAGCBJAPh0SQPkoEkD4HxJAe+ERQAlVEkAbBxJA
vRsSQNUIEkCaGBJAkUASQNDTEUBxHhJA1R4SQMByEkBzXxJAaS4SQL9EEkAOGRJA0AkSQKti
EkAxUxJArycSQJsMEkBR4RFAGkoSQORYEkAu8xFAuEwSQMorEkC9BBJAP1kSQIt3EkBQChJA
fU4SQOhBEkB3YRJAxzQSQPtxEkBhTBJAjD8SQEhHEkAW7RFAAywSQLsTEkARaRJAzY0SQGZx
EkBIFxJALnwSQFybEkALpxJARn4SQFx1EkD1WhJAoEISQIxnEkCUMhJAuj4SQE6mEkD3QRJA
v1USQDA1EkApUxJAcGgSQDU5EkDcRhJACTUSQHZlEkC4SBJAYFESQBcdEkBqexJA23kSQBRO
EkAThhJAOT0SQI9SEkD0cBJAFfsRQKt5EkBAZxJAvjgSQG0iEkCrihJASHMSQOFSEkCEXBJA
A5wSQEaUEkApTRJALaYSQDQ7EkA1SxJAI2wSQNF5EkALchJAzakSQOiQEkCSehJA+4kSQFcn
EkDpXhJAOg0SQNtvEkAkRRJA6FsSQJRXEkB2phJAmXMSQLKQEkAHMxJA9UcSQCBUEkBpSBJA
Dn4SQF2CEkDoGhJAqpsSQONhEkAgbxJAua8SQL+2EkDetBJAiX0SQIN3EkCkZRJAuhISQMmM
EkCnkRJAGHoSQHR/EkCkmhJAAqwSQCdkEkDNZxJAcWISQM6AEkDCrxJA0XgSQDeHEkBu8xJA
2JUSQCTFEkDXmxJAXZkSQF2JEkDtmRJADM0SQON0EkCizhJAdosSQJbHEkCDTxJA7IESQJrZ
EkBk3hJA1a8SQCPMEkBGmRJAvK4SQHaqEkBPqhJAdFkSQHieEkBX1hJAqooSQK5/EkDejxJA
B4sSQOHdEkCKtRJAcKYSQMeNEkDQbxJAys0SQE2aEkCYtRJA/9ASQH65EkCQexJAuX8SQFOC
EkAJvBJAa6cSQPa5EkDhvBJAysgSQA2uEkC/xxJAgqwSQMDTEkAmWBJAR4QSQOyaEkCw0xJA
wZ4SQICoEkBXpBJA/7sSQE7QEkCgohJAuYASQNSYEkDtkxJAhWgSQI+hEkBSnBJA34MSQG7I
EkCBlRJAv64SQLinEkDU1hJAMJUSQA/EEkDcvhJAx3gSQOCkEkBqrxJAX88SQFS4EkAXnxJA
UO4SQB2SEkBy6hJA5rYSQM6eEkCIFhNAJQUTQGCHEkC2vxJA+GoSQF6hEkAX7RJA3AsTQIa6
EkDN8RJAnLsSQDIoE0DcthJALcgSQCGhEkAbrRJA1rwSQGMDE0DewxJAi9kSQLf8EkDNixJA
htoSQDbpEkAC2xJAD9ISQFIME0Dn2RJAACcTQNSpEkCR3BJAA+ASQF7wEkCo1BJAq+wSQHfU
EkBt4xJAOdESQLOIEkCfkxJAZMQSQODWEkCs1RJAkCITQAG7EkAIxxJAtuESQGH1EkAoyhJA
0tsSQEz8EkBLoBJAzakSQKbYEkAp2BJAxvsSQNgfE0B/ARNANeESQGUEE0Dx3xJAY8gSQALc
EkBUuRJAgPISQMMKE0CGuxJAK/USQAgHE0BAEBNAAQoTQEUME0AzERNA6/wSQLQhE0CkShNA
rwQTQK4BE0Dq3hJAwroSQBgJE0Do4hJAwNYSQDLfEkD71RJAIuQSQPrxEkB8CBNAjysTQIKw
EkAu9hJAkcUSQJIpE0CsFBNAAg4TQD5ZE0BmMxNAPzoTQOP3EkB0/xJAjvwSQCH8EkBZ7xJA
CCoTQIskE0Bi+BJAOEMTQJbOEkDuzBJAAfISQNoYE0CB7xJA</AssayYData></Step><Step><CommonData><SampleLocation>11</SampleLocation><SampleID></SampleID><SampleGroup></SampleGroup><SampleInfo></SampleInfo><SampleRow>G</SampleRow><SamplePlate>1</SamplePlate><WellType>REGENERATION</WellType><Concentration>-1</Concentration><ConcentrationUnits>µg/ml</ConcentrationUnits><MolarConcentration>-1</MolarConcentration><MolarConcUnits>nM</MolarConcUnits><MolecularWeight>-1</MolecularWeight><Temperature>28</Temperature><StartTime>2598796</StartTime><AssayTime>5</AssayTime></CommonData><FlowRate>1000</FlowRate><StepType>KREGENERATION</StepType><StepName>Regeneration</StepName><StepStatus>OK</StepStatus><ActualTime>5.00005</ActualTime><CycleTime>0.2</CycleTime><AssayXData Points="25">7F8GRRtjBkVSZgZFhmkGRblsBkXobwZFH3MGRU52BkWCeQZFtXwGReh/BkUfgwZFToYGRYaJ
BkW5jAZF6I8GRR+TBkVSlgZFhpkGRbmcBkXsnwZFH6MGRVKmBkWGqQZFuawGRQ==</AssayXData><AssayYData Points="25">/AsRwDQzJcCaRDDA5BI3wBjVPMCwaUHARwNFwAPtR8COZkrAJAhNwNfNTsDzmlDAdTlSwPHf
U8BJDFXABINWwPm0V8CH01jATxlawAAgW8AX9FvANtlcwFGGXcBmnl7AYARfwA==</AssayYData></Step><Step><CommonData><SampleLocation>12</SampleLocation><SampleID></SampleID><SampleGroup></SampleGroup><SampleInfo></SampleInfo><SampleRow>G</SampleRow><SamplePlate>1</SamplePlate><WellType>NEUTRALIZATION</WellType><Concentration>-1</Concentration><ConcentrationUnits>µg/ml</ConcentrationUnits><MolarConcentration>-1</MolarConcentration><MolarConcUnits>nM</MolarConcUnits><MolecularWeight>-1</MolecularWeight><Temperature>28</Temperature><StartTime>2615069</StartTime><AssayTime>5</AssayTime></CommonData><FlowRate>1000</FlowRate><StepType>KREGENERATION</StepType><StepName>Regeneration</StepName><StepStatus>OK</StepStatus><ActualTime>4.99907</ActualTime><CycleTime>0.2</CycleTime><AssayXData Points="25">7K8GRRuzBkVOtgZFgrkGRbW8BkXovwZFG8MGRU7GBkWGyQZFucwGRezPBkUb0wZFTtYGRYLZ
BkW53AZFGeAGRR/jBkVO5gZFgukGRbXsBkXs7wZFG/MGRU72BkWC+QZFtfwGRQ==</AssayXData><AssayYData Points="25">il9mP+ZXcD9O4Hk/d2yAPxZPgz8bQIY/Ce+HPyN3ij+oCIw/SPSMP4/Zjj91b48/IRuRP25o
kj9n65I/xjeUP292lD8TYZU/NNuVPwBalj/T65Y/maSXPy1AmD/I/Jg/XiqZPw==</AssayYData></Step><Step><CommonData><SampleLocation>11</SampleLocation><SampleID></SampleID><SampleGroup></SampleGroup><SampleInfo></SampleInfo><SampleRow>G</SampleRow><SamplePlate>1</SamplePlate><WellType>REGENERATION</WellType><Concentration>-1</Concentration><ConcentrationUnits>µg/ml</ConcentrationUnits><MolarConcentration>-1</MolarConcentration><MolarConcUnits>nM</MolarConcUnits><MolecularWeight>-1</MolecularWeight><Temperature>28</Temperature><StartTime>2631187</StartTime><AssayTime>5</AssayTime></CommonData><FlowRate>1000</FlowRate><StepType>KREGENERATION</StepType><StepName>Regeneration</StepName><StepStatus>OK</StepStatus><ActualTime>4.99907</ActualTime><CycleTime>0.2</CycleTime><AssayXData Points="25">6P8GRRsDB0VOBgdFfgkHRbEMB0XoDwdFPBMHRU4WB0V+GQdFtRwHRegfB0UbIwdFSiYHRYIp
B0W1LAdF6C8HRRczB0VKNgdFgjkHRbE8B0XoPwdFG0MHRU5GB0V+SQdFsUwHRQ==</AssayXData><AssayYData Points="25">dms3wBGzRsBjlUzA8JRQwKJwU8DPq1XAPJBXwPkcWcDKIlrA8ZpbwP/TXMAcql3AVFNewEJl
X8Bb11/AFIdgwDdFYcCl1mHAOWZiwKa+YsBtXmPAbXVjwEluZMB9U2TA8PhkwA==</AssayYData></Step><Step><CommonData><SampleLocation>12</SampleLocation><SampleID></SampleID><SampleGroup></SampleGroup><SampleInfo></SampleInfo><SampleRow>G</SampleRow><SamplePlate>1</SamplePlate><WellType>NEUTRALIZATION</WellType><Concentration>-1</Concentration><ConcentrationUnits>µg/ml</ConcentrationUnits><MolarConcentration>-1</MolarConcentration><MolarConcUnits>nM</MolarConcUnits><MolecularWeight>-1</MolecularWeight><Temperature>28</Temperature><StartTime>2647282</StartTime><AssayTime>5</AssayTime></CommonData><FlowRate>1000</FlowRate><StepType>KREGENERATION</StepType><StepName>Regeneration</StepName><StepStatus>OK</StepStatus><ActualTime>4.99907</ActualTime><CycleTime>0.2</CycleTime><AssayXData Points="25">5U8HRRRTB0VLVgdFe1kHRa5cB0XlXwdFFGMHRUtmB0V7aQdFrmwHReFvB0UUcwdFS3YHRXt5
B0WufAdF4X8HRRSDB0VHhgdFf4kHRbKMB0XhjwdFHJMHRU+WB0V7mQdFrpwHRQ==</AssayXData><AssayYData Points="25">znNwP9iAeD+Tt4E/MkOFP+S7iD+8Too/wjONP5FCjz/dEpE/Da6SP0bkkz8qCJU/WoKWP9E0
lz/U/Zc/K9qYP4RxmT/6dZs/0zebP/jBmz9Of5w/SgGdP2ySnT+xTp4/kLWePw==</AssayYData></Step><Step><CommonData><SampleLocation>11</SampleLocation><SampleID></SampleID><SampleGroup></SampleGroup><SampleInfo></SampleInfo><SampleRow>G</SampleRow><SamplePlate>1</SamplePlate><WellType>REGENERATION</WellType><Concentration>-1</Concentration><ConcentrationUnits>µg/ml</ConcentrationUnits><MolarConcentration>-1</MolarConcentration><MolarConcUnits>nM</MolarConcUnits><MolecularWeight>-1</MolecularWeight><Temperature>28</Temperature><StartTime>2663402</StartTime><AssayTime>5</AssayTime></CommonData><FlowRate>1000</FlowRate><StepType>KREGENERATION</StepType><StepName>Regeneration</StepName><StepStatus>OK</StepStatus><ActualTime>4.99907</ActualTime><CycleTime>0.2</CycleTime><AssayXData Points="25">4Z8HRSWjB0VDpgdFd6kHRa6sB0XdrwdFObMHRUe2B0V7uQdFrrwHReG/B0UUwwdFR8YHRXfJ
B0WuzAdF4c8HRRTTB0VD1gdFd9kHRarcB0Xh3wdFFOMHRUPmB0V36QdFquwHRQ==</AssayXData><AssayYData Points="25">N284wGuwRsAzY0zAz19QwDf+UsD3IlXAFWFWwA6kV8DLUlnAgU1awOIDW8CxLVzAmvFcwB1+
XcAC913ASKZewDMMX8Aywl/AETFgwAm2YMCqF2HAcHxhwPQSYsDnaGLANLJiwA==</AssayYData></Step><Step><CommonData><SampleLocation>12</SampleLocation><SampleID></SampleID><SampleGroup></SampleGroup><SampleInfo></SampleInfo><SampleRow>G</SampleRow><SamplePlate>1</SamplePlate><WellType>NEUTRALIZATION</WellType><Concentration>-1</Concentration><ConcentrationUnits>µg/ml</ConcentrationUnits><MolarConcentration>-1</MolarConcentration><MolarConcUnits>nM</MolarConcUnits><MolecularWeight>-1</MolecularWeight><Temperature>28</Temperature><StartTime>2679666</StartTime><AssayTime>5</AssayTime></CommonData><FlowRate>1000</FlowRate><StepType>KREGENERATION</StepType><StepName>Regeneration</StepName><StepStatus>OK</StepStatus><ActualTime>4.99907</ActualTime><CycleTime>0.2</CycleTime><AssayXData Points="25">3e8HRRDzB0VD9gdFc/kHRar8B0Xd/wdFEAMIRUMGCEVzCQhFqgwIRd0PCEUQEwhFPxYIRXMZ
CEWqHAhF3R8IRRAjCEVsJghFcykIRaosCEXdLwhFEDMIRUM2CEVzOQhFpjwIRQ==</AssayXData><AssayYData Points="25">C62CP8swhz9Cz4s/Il2PP+ywkT+DC5U/oQmYPzYwmT/pCJs/5UedP0V8nj/Gip8/zb+gP1yB
oT+qyaI/XqejP1bWoz+x26Q/2nOmP1qgpj92k6c/NfSnP3ggqD/xmKg/DV+pPw==</AssayYData></Step><Step><CommonData><SampleLocation>1</SampleLocation><SampleID></SampleID><SampleGroup></SampleGroup><SampleInfo></SampleInfo><SampleRow>G</SampleRow><SamplePlate>1</SamplePlate><WellType>BUFFER</WellType><Concentration>-1</Concentration><ConcentrationUnits>µg/ml</ConcentrationUnits><MolarConcentration>-1</MolarConcentration><MolarConcUnits>nM</MolarConcUnits><MolecularWeight>-1</MolecularWeight><Temperature>28</Temperature><StartTime>2694352</StartTime><AssayTime>30</AssayTime></CommonData><FlowRate>1000</FlowRate><StepType>BASELINE</StepType><StepName>Baseline</StepName><StepStatus>OK</StepStatus><ActualTime>30.004</ActualTime><CycleTime>0.2</CycleTime><AssayXData Points="150">2T8IRQhDCEU7RghFc0kIRaJMCEXZTwhFDFMIRT9WCEVzWQhFplwIRdlfCEUIYwhFO2YIRW9p
CEWibAhF1W8IRQxzCEU7dghFb3kIRaJ8CEXVfwhFDIMIRT+GCEVviQhFoowIRdmPCEUMkwhF
O5YIRX+ZCEWmnAhF2Z8IRQijCEU7pghFc6kIRaasCEXVrwhFCLMIRTu2CEVzuQhForwIRdW/
CEUIwwhFO8YIRXPJCEWizAhF1c8IRQzTCEU71ghFb9kIRaLcCEXV3whFDOMIRTvmCEVz6QhF
ouwIRdnvCEUI8whFO/YIRc35CEWi/AhF1f8IRQgDCUU/BglFbwkJRaIMCUXVDwlFCBMJRWAW
CUVvGQlFqhwJRdUfCUUdIwlFOyYJRXMpCUWmLAlF1S8JRQgzCUU7NglFbzkJRaI8CUXdPwlF
DEMJRTtGCUVzSQlFpkwJRdlPCUUMUwlFP1YJRXNZCUWmXAlF2V8JRQxjCUU/ZglFc2kJRaZs
CUXZbwlFDHMJRT92CUVzeQlFpnwJRdV/CUUhgwlFP4YJRXOJCUWijAlF2Y8JRW+TCUU/lglF
c5kJRaacCUXZnwlFCKMJRT+mCUVzqQlFpqwJRdmvCUUIswlFP7YJRXO5CUWmvAlF2b8JRQzD
CUU/xglFrMkJRabMCUXVzwlFDNMJRTvWCUVz2QlFptwJRdnfCUUM4wlFO+YJRXPpCUWm7AlF
2e8JRQjzCUU/9glFc/kJRab8CUXV/wlFCAMKRT8GCkVvCQpFpgwKRdkPCkUMEwpFOxYKRW8Z
CkW2HApF</AssayXData><AssayYData Points="150">oSevP0Ylrz9i7q8/K1ewPyIHsD9R0LA/Jo+wPzXtsT/rSLE/aNaxPz14sj+PcLE/gsWyP7eY
sj8gxrI/E/SyPykNsz/J47I/6NKzP1Odsz+H77M/qEK0P8n7sz91erQ/VBO1Py0ttT+GP7U/
Lx21P4KztT/7krU/XbO1P24Itj8iHrY/qPq1P0iEtj/3TbY/1oG2P+nvtj+zrbY/Ety2P044
tz/IP7c/cZS3P7ZTtz9dELc/ijy3P8mXtz/dprc/lXm4Pzlntz8cRbg/42u4P9khuD/YUbg/
uri4P2iVuD8PlLg/SLK4P6eMuT94crk/xFi5P1p6uT9ZqLk/Nxu6P6EyuT/Ix7k/Gli5P1HW
uT+317k/2Vi6P38Xuj9Po7o/vJC6PxhGuj8xebs/Koe6PxmVuz+bsrs/4x67P2HWuj9CBrs/
liG8P7lZuz+i1Ls/Hla7PyzVuz8Vhbs/NUm8P4fCuz+H0bs/qEa8PzXIuz9XIbw/Qha8PzQi
vD+PM7w/DTO8P/oCvT/Ylbw/8fi8PwhdvD8Bu7w/2me8P33FvD8G0bw/tji9Pw4jvT/caL0/
wr+9P823vT9d4b0/nfq9P6/xvD+hT74/8OK9P/o0vj/hXr4/d5++PzSHvj9+hL0/8om+P1Gk
vj/9Qb4/apW+P/XNvj/mRr4/08++Px+qvj+tkr4/sP++P3SOvz+9Vr8/OCO/P9nPvj9QHL8/
Pgu/P3Szvz+1l78/yTy/P1ciwD9hLb8/b3m/P0hwvz9UnL8/FkK/Pyphvz8jK8A/GKi/PzTB
vz8o5r8/</AssayYData></Step><Step><CommonData><SampleLocation>6</SampleLocation><SampleID>10E8</SampleID><SampleGroup></SampleGroup><SampleInfo></SampleInfo><SampleRow>G</SampleRow><SamplePlate>1</SamplePlate><WellType>KLOAD</WellType><Concentration>10</Concentration><ConcentrationUnits>µg/ml</ConcentrationUnits><MolarConcentration>-1</MolarConcentration><MolarConcUnits>nM</MolarConcUnits><MolecularWeight>-1</MolecularWeight><Temperature>28</Temperature><StartTime>2731583</StartTime><AssayTime>80</AssayTime></CommonData><FlowRate>1000</FlowRate><StepType>LOADING</StepType><StepName>Loading</StepName><StepStatus>OK</StepStatus><ActualTime>79.9981</ActualTime><CycleTime>0.2</CycleTime><AssayXData Points="400">7B8KRRcjCkVKJgpFgikKRbUsCkXoLwpFGzMKRU42CkWCOQpFtTwKReQ/CkUXQwpFTkYKRX5J
CkW1TApF6E8KRRdTCkVOVgpFglkKRbVcCkXoXwpFG2MKRU5mCkWCaQpFtWwKReRvCkUbcwpF
TnYKRYJ5CkWxfApF6H8KRRuDCkVOhgpFfokKRbWMCkXojwpFG5MKRU6WCkWCmQpFtZwKReif
CkUXowpFSqYKRX6pCkW1rApF5K8KRRuzCkVOtgpFgrkKRbW8CkXovwpFF8MKRU7GCkWCyQpF
tcwKReTPCkUb0wpFStYKRX7ZCkW93ApF6N8KRRfjCkVK5gpFfukKRbHsCkXk7wpFG/MKRUr2
CkV++QpFsfwKReT/CkUbAwtFSgYLRYIJC0W1DAtF5A8LRRcTC0VKFgtFghkLRbEcC0XkHwtF
FyMLRUomC0V+KQtFsSwLReQvC0UXMwtFSjYLRX45C0W1PAtF5D8LRRdDC0VKRgtFfkkLRbFM
C0XkTwtFF1MLRUpWC0V+WQtFtVwLReRfC0UXYwtFSmYLRYJpC0WxbAtF5G8LRRdzC0VKdgtF
fnkLRbF8C0XkfwtFF4MLRUqGC0V+iQtFsYwLReSPC0UXkwtFSpYLRX6ZC0W1nAtF5J8LRRej
C0VKpgtFfqkLRbGsC0XorwtFF7MLRUq2C0WCuQtFsbwLReS/C0UXwwtFTsYLRX7JC0W1zAtF
6M8LRRfTC0VK1gtFgtkLRbXcC0Xo3wtFG+MLRU7mC0WC6QtFtewLRejvC0Ub8wtFTvYLRYL5
C0W1/AtF6P8LRRsDDEVOBgxFggkMRbUMDEXoDwxFGxMMRU4WDEWCGQxFsRwMRegfDEUXIwxF
TiYMRYIpDEW1LAxF6C8MRRszDEVONgxFfjkMRbU8DEXoPwxFG0MMRSNHDEWiSQxF+kwMRehP
DEUbUwxFTlYMRYJZDEW1XAxF6F8MRRdjDEVOZgxFgmkMRbVsDEXkbwxFF3MMRU52DEWCeQxF
sXwMReR/DEUbgwxFToYMRYKJDEW1jAxF5I8MRRuTDEVOlgxFt5kMRbGcDEXknwxFF6MMRU6m
DEWCqQxFsawMReivDEUbswxFTrYMRYK5DEW1vAxF6L8MRRvDDEVOxgxFgskMRbXMDEVr0AxF
F9MMRU7WDEV+2QxFtdwMReTfDEUb4wxFSuYMRX7pDEWx7AxF5O8MRRvzDEVO9gxFfvkMRbH8
DEXk/wxFFwMNRUoGDUWCCQ1FsQwNReQPDUUbEw1FShYNRYIZDUW1HA1F6B8NRRcjDUVOJg1F
gikNRbUsDUXkLw1FFzMNRUo2DUV+OQ1FsTwNReg/DUUXQw1FTkYNRYZJDUWxTA1F5E8NRRtT
DUVOVg1FllkNRbFcDUXkXw1FG2MNRUpmDUV+aQ1FtWwNReRvDUUXcw1FTnYNRX55DUW1fA1F
5H8NRReDDUVKhg1FfokNRcWMDUXkjw1FG5MNRUqWDUV+mQ1FtZwNReSfDUUXow1FSqYNRX6p
DUWxrA1F5K8NRRezDUVKtg1FfrkNRbG8DUXovw1FG8MNRUrGDUV+yQ1FscwNReTPDUUX0w1F
TtYNRYLZDUWx3A1F6N8NRR/jDUVO5g1FgukNRbXsDUXo7w1FG/MNRU72DUWC+Q1FtfwNRej/
DUUbAw5FTgYORYIJDkW1DA5F6A8ORRsTDkVOFg5FghkORbUcDkXkHw5FGyMORU4mDkV+KQ5F
tSwORegvDkUbMw5FTjYORYY5DkW1PA5F6D8ORRtDDkVORg5FgkkORbFMDkXoTw5FG1MORUpW
DkWCWQ5FsVwORehfDkUbYw5FTmYORYJpDkW1bA5F5G8ORRtzDkVOdg5FfnkORbV8DkXofw5F
G4MORU6GDkWCiQ5FtYwOReiPDkUbkw5FSpYORYKZDkW1nA5F6J8ORRejDkVOpg5FgqkORbWs
DkXorw5FG7MORUq2DkWCuQ5FtbwORei/DkUXww5FSsYORX7JDkXqzA5F5M8ORRvTDkVO1g5F
gtkORbHcDkXo3w5FF+MORU7mDkV+6Q5FsewORejvDkUb8w5Fc/YORX75DkW1/A5F5P8ORRsD
D0VOBg9FggkPRbEMD0XoDw9FFxMPRXsWD0V+GQ9FsRwPRQ==</AssayXData><AssayYData Points="400">cinBP7Quwj+wMMM/qDzEP1j7xD9dOMY/F3/GP9dhyD8XKsk/caLJP+Nhyz90ccw/BAfNP5dc
zj/xyM8/4JPQP0Yb0T8JWNI/WbLSP3Eh1D/28dQ/qKPVP6uh1j882dc/kwjZPwPw2T9Rwto/
OznbP7wH3D9JJ90/oj/eP1NF3j+3qN8/mYLgPz/w4T8iM+I/mgzjP9jB4z/17OQ/KmPlP/GH
5j9EreY/Lr3nP6eX6D9mUuk/QfXpP6B36j+LPOs/AsbrP6yA7D+K/ew/k9jtP5wH7z8Sje8/
XMbvP05M8D+XTPE/2NPxP9mG8j/P5fI/HPHzP0Ni9D/nH/U/QU/1P9B29j+kQ/c/Bpr2P7lt
9z9VUPg/hST5P+y2+T+Zdfo/aHL6P9nB+j9lYvs/cf37P2Te/D9Fwf0/z+P9PxfN/T/gdP4/
Etv+P9Bn/z8Sgf8/Cfb/P2l2AEDcwgBAneEAQCQnAUDQKAFA5WABQKraAUCkIQJAUC4CQHdu
AkCQqwJAqtkCQF4ZA0Df9wJA7EgDQNViA0BfkQNA3+oDQB0oBEAaMwRADbQEQPp2BEATowRA
/icFQAM9BUDTcQVAyI0FQHPMBUDgBwZAJ+gFQHw5BkDTbgZATW0GQLKHBkBEkgZAgEcHQCUt
B0CYjQdADpgHQJyUB0Dc0QdABecHQHMhCEABbQhAZjAIQCuVCED/1QhAm+cIQPKkCEA3KglA
TOcIQDVvCUB2DQlAdFcJQIiXCUBoyglAMiwKQOIgCkA2BQpALB4KQNF+CkAKkApA2I0KQEXG
CkAJ3QpApT8LQOghC0CkVgtABz0LQHS0C0CMhgtAQrYLQBSSC0D71QtAfvILQF0VDEBqKwxA
KyUMQBE8DECrWQxADN4MQNzKDEA1/AxAJNQMQLhFDUCodg1AMncNQI5GDUCaig1AX0QNQJOW
DUD+zQ1A2dQNQMDIDUDjzw1AnTAOQPQfDkBmYQ5AuIQOQGZgDkD3eg5ABbwOQBPMDkB69g5A
o/MOQIfXDkDFHA9AMyIPQHBZD0CWZw9AQXkPQBKmD0C0qA9Ad+MPQJJkD0BNqw9Atf8PQD2f
D0CPIBBAr2wQQIFgEEB0VxBAeFoQQGf3D0DHfBBAYtMQQK13EECzhBBANRYRQCUDEUDjCxFA
IOkQQPQHEUBtFhFAuD4RQDozEUAohhFAsGcRQNldEUAgYRFAnW8RQDLYEUBF8BFADdERQHvz
EUAl6hFA8v4RQFT9EUCFbRJAyCMSQFdWEkBVPxJA66YSQISbEkALnxJArHQSQH/HEkAk0hJA
Du4SQD2+EkCE7BJAjgcTQPgEE0C0ERNABxgTQNxVE0BwiBNAnzUTQDV1E0DFWhNA3JMTQNL3
EkCH7BNAHa4TQDAkFED/4BNAX+ETQIQHFECbCBRABz4UQL83FEC7DxRAYjwUQEpBFEDnNhRA
mo8UQOihFED7xRRAj4YUQGFqFEBGlhRAmtsUQOqsFEAsxxRA3LoUQPIfFUAJWhVATwEVQMoW
FUBLGxVA/psVQIUWFUDUWhVAMo4VQGGYFUCcXhVA9FQVQMWSFUCmbBVAPN0VQMrUFUCn2RVA
5KkVQMDjFUAM3BVA278VQEQFFkCwzBVA9zQWQPYJFkC7+hVA7VwWQKMxFkCkghZADiMWQFlD
FkCaZRZAvUEWQLVLFkCJeRZANpkWQCWDFkA9phZAirwWQJOtFkDR+xZAFL0WQE7lFkBi4hZA
6NcWQAT7FkD88hZAjeIWQOlkF0BBDxdAVGQXQDRSF0AEORdAXGcXQAmDF0DfQBdAhokXQOt4
F0AUdRdA9IMXQMitF0Bo3BdAtrIXQCmVF0A/khdAxrIXQCfYF0C3EhhATycYQM0fGEATBhhA
PNQXQJ0AGEBSXBhAIwoYQKBTGEBMVBhAezwYQOM9GECZURhAf1IYQGuSGEDpjxhAKJ8YQOJt
GED3gxhA6qIYQBezGEBOsBhAwfoYQKiWGECsBxlAQsIYQAzBGEA6phhAtwcZQBvkGECb5BhA
rv8YQMHgGECqShlAViQZQKrzGEAjCxlA0FsZQLrWGEAqIBlA1VYZQNp8GUCtcRlAJGsZQB9c
GUBeaBlAVmYZQG63GUBZUxlApmoZQGLGGUCewhlA160ZQA==</AssayYData></Step><Step><CommonData><SampleLocation>1</SampleLocation><SampleID></SampleID><SampleGroup></SampleGroup><SampleInfo></SampleInfo><SampleRow>G</SampleRow><SamplePlate>1</SamplePlate><WellType>BUFFER</WellType><Concentration>-1</Concentration><ConcentrationUnits>µg/ml</ConcentrationUnits><MolarConcentration>-1</MolarConcentration><MolarConcUnits>nM</MolarConcUnits><MolecularWeight>-1</MolecularWeight><Temperature>28</Temperature><StartTime>2818676</StartTime><AssayTime>30</AssayTime></CommonData><FlowRate>1000</FlowRate><StepType>BASELINE</StepType><StepName>Baseline</StepName><StepStatus>OK</StepStatus><ActualTime>30.0049</ActualTime><CycleTime>0.2</CycleTime><AssayXData Points="150">5B8PRRMjD0VKJg9FeikPRa0sD0XkLw9FFzMPRUY2D0V+OQ9FsTwPReQ/D0UXQw9FSkYPRX5J
D0WxTA9F5E8PRRdTD0VKVg9FflkPRbFcD0XkXw9FF2MPRUpmD0V+aQ9FsWwPReRvD0UXcw9F
U3YPRX55D0WxfA9F5H8PRReDD0VKhg9FfokPRbGMD0Xkjw9FF5MPRUqWD0V+mQ9FrZwPReCf
D0UTow9FSqYPRX6pD0WxrA9F5K8PRRezD0VKtg9FfrkPRa28D0Xgvw9FF8MPRUbGD0V+yQ9F
scwPReTPD0UX0w9FRtYPRXrZD0Wx3A9F5N8PRRfjD0VG5g9FfukPRbHsD0Xg7w9FF/MPRUr2
D0V++Q9FsfwPReD/D0UTAxBFRgYQRX4JEEWxDBBF5A8QRRMTEEVKFhBFfhkQRbEcEEXgHxBF
FyMQRUYmEEV6KRBFsSwQRf0vEEUTMxBFRjYQRX45EEWxPBBF5D8QRRdDEEVGRhBFfkkQRcFM
EEXgTxBFF1MQRUZWEEWKWRBFsVwQReBfEEUXYxBFSmYQRX5pEEWtbBBF4G8QRRNzEEVKdhBF
enkQRbF8EEXkfxBFE4MQRUaGEEV+iRBFrYwQReCPEEUTkxBFRpYQRXqZEEWtnBBFAaAQRROj
EEVGphBFeqkQRa2sEEXgrxBFE7MQRUa2EEV+uRBFsbwQReC/EEUTwxBFRsYQRb/JEEWxzBBF
4M8QRRPTEEVG1hBFetkQRa3cEEXg3xBFE+MQRUbmEEV66RBFrewQReTvEEUT8xBFRvYQRXr5
EEXF/BBF</AssayXData><AssayYData Points="150">X2IZQEq2GUBewBlAS4AZQOTWGUCl2xlAIi4aQLXkGUDaFBpAZesZQFcRGkDmMxpAlSgaQEEK
GkA/WRpAvfUZQKNVGkB8+RlAGisaQGPoGUAM7BlALhsaQHH5GUC3bhpA8jgaQPLrGUBtCRpA
xC8aQLQmGkDT8BlA7S0aQGo/GkBuKhpAglsaQPQdGkCBARpAFSUaQCVFGkCidRpAMgwaQFZr
GkCIPRpAYqAaQKlAGkCmQBpAKz0aQLM/GkCAlhpAv4YaQG8jGkBuJBpAYS0aQOdLGkDESxpA
ASMaQEtFGkDwHxpALW0aQKs3GkCa8BlADTYaQLYvGkCGJBpA1TQaQHo7GkDITRpAYVQaQIQg
GkAnBRpA3zQaQIw8GkCPYxpAu4YaQNFjGkDpShpAWUsaQIhbGkB5QxpArj0aQMJTGkDXThpA
OFsaQIxpGkB/SBpAOk0aQCB8GkCrbhpAQBEaQMqLGkDjNBpAEYUaQGVqGkCoARpAtDkaQB5C
GkBWgxpAylYaQB9FGkArORpAYWAaQCsdGkCLdxpAmkwaQHVYGkB9nxpAGiYaQIGAGkC0cxpA
5VcaQL1MGkCvARpAQi8aQCR8GkApJxpAf0gaQBs3GkCyYxpACV8aQF9KGkAzeBpA6E0aQAg2
GkA2QxpAFV8aQA1lGkAMURpAhUkaQNg4GkC0BhpA9TgaQO46GkDyiBpAn0saQNJjGkDlahpA
pRUaQHJlGkBhYhpAbqsaQBpWGkA1lRpA/4gaQHZBGkD6aRpA3o0aQFujGkBgKBpA22UaQENp
GkBpUxpA</AssayYData></Step><Step><CommonData><SampleLocation>10</SampleLocation><SampleID>QA013.765M.C1 gp120</SampleID><SampleGroup></SampleGroup><SampleInfo></SampleInfo><SampleRow>G</SampleRow><SamplePlate>1</SamplePlate><WellType>KSAMPLE</WellType><Concentration>-1</Concentration><ConcentrationUnits>µg/ml</ConcentrationUnits><MolarConcentration>7.81</MolarConcentration><MolarConcUnits>nM</MolarConcUnits><MolecularWeight>-1</MolecularWeight><Temperature>28</Temperature><StartTime>2857434</StartTime><AssayTime>180</AssayTime></CommonData><FlowRate>600</FlowRate><StepType>ASSOC</StepType><StepName>Association</StepName><StepStatus>OK</StepStatus><ActualTime>179.999</ActualTime><CycleTime>0.2</CycleTime><AssayXData Points="900">+P8QRSsDEUVaBhFFjgkRRcEMEUX0DxFFJxMRRV4WEUWSGRFFxRwRRfwfEUUnIxFFWiYRRZIp
EUXBLBFF9C8RRSczEUVrNhFFjjkRRcE8EUX4PxFFK0MRRV5GEUWWSRFFxUwRRUZQEUUrUxFF
XlYRRZJZEUXFXBFFCGARRStjEUVeZhFFkmkRRcVsEUX4bxFFK3MRRV52EUWSeRFFxXwRRfx/
EUU8gxFFZ4YRRZKJEUXFjBFFBJARRSuTEUVelhFFjpkRRcWcEUX4nxFFJ6MRRV6mEUWSqRFF
wawRRfivEUUrsxFFXrYRRZK5EUXFvBFF+L8RRSvDEUVexhFFkskRRcXMEUX4zxFFK9MRRV7W
EUWS2RFFwdwRRfjfEUUr4xFFWuYRRY7pEUXF7BFF+O8RRSvzEUVe9hFFkvkRRcH8EUX4/xFF
KwMSRVoGEkWSCRJFxQwSRfgPEkUnExJFXhYSRY4ZEkXBHBJF/B8SRScjEkVeJhJFkikSRcEs
EkX4LxJFKzMSRVo2EkWSORJFxTwSRfg/EkUnQxJFWkYSRY5JEkXFTBJF9E8SRS9TEkVaVhJF
klkSRcVcEkX0XxJFJ2MSRVpmEkWOaRJFxWwSRfhvEkUncxJFWnYSRY55EkXBfBJF9H8SRSeD
EkVehhJFkokSRcGMEkX0jxJFJ5MSRVqWEkWOmRJF4ZwSRfSfEkUnoxJFWqYSRZKpEkXBrBJF
9K8SRSezEkVethJFkrkSRcW8EkX4vxJFK8MSRVrGEkWOyRJFwcwSRT7QEkUn0xJFWtYSRY7Z
EkXB3BJF+N8SRSfjEkVe5hJFjukSRcHsEkX07xJFJ/MSRVr2EkWO+RJFwfwSRfT/EkUnAxNF
WgYTRY4JE0XBDBNF+A8TRScTE0VaFhNFjhkTRcUcE0X0HxNFJyMTRVomE0WSKRNFwSwTRfgv
E0UnMxNFXjYTRZI5E0XFPBNF9D8TRUBDE0VeRhNFjkkTRcVME0X4TxNFK1MTRV5WE0WSWRNF
xVwTRfhfE0UrYxNFXmYTRZJpE0XFbBNF+G8TRStzE0VedhNFknkTRcV8E0X4fxNFJ4MTRV6G
E0WSiRNFxYwTRfiPE0UrkxNFXpYTRZKZE0XFnBNF+J8TRSujE0VephNFkqkTRcWsE0X4rxNF
K7MTRV62E0WSuRNFxbwTRfi/E0UrwxNFXsYTRY7JE0XhzBNF9M8TRSvTE0Ve1hNFktkTRcXc
E0X43xNFK+MTRV7mE0WS6RNFwewTRfjvE0Ur8xNFe/YTRZL5E0XF/BNF+P8TRSsDFEVvBhRF
jgkURcEMFEV3EBRFJxMURVoWFEWOGRRFxRwURfgfFEUnIxRFWiYURZIpFEXFLBRF9C8URSsz
FEVeNhRFkjkURc08FEX0PxRFK0MURV5GFEWSSRRFxUwURfhPFEUrUxRFWlYURZZZFEXFXBRF
9F8URStjFEVeZhRFjmkURcFsFEX4bxRFJ3MURV52FEWOeRRFwXwURfR/FEUngxRFXoYURZKJ
FEXFjBRF/I8URSuTFEVelhRFjpkURcGcFEX4nxRFJ6MURV6mFEWSqRRFwawURfSvFEUrsxRF
WrYURaK5FEXBvBRF9L8URSfDFEVexhRFjskURcXMFEX0zxRFK9MURVrWFEWa2RRF5twURfTf
FEUn4xRFWuYURZLpFEXB7BRF+O8URSfzFEVe9hRFjvkURcH8FEX0/xRFJwMVRV4GFUWOCRVF
wQwVRfQPFUUnExVFWhYVRY4ZFUXBHBVF9B8VRTMjFUVaJhVFkikVRcEsFUX0LxVFJzMVRVo2
FUWOORVFwTwVRfw/FUUnQxVFWkYVRZJJFUXFTBVF+E8VRSdTFUVeVhVFklkVRcVcFUX4XxVF
K2MVRV5mFUWSaRVFxWwVRfhvFUUrcxVFXnYVRZJ5FUXFfBVF+H8VRSuDFUVehhVFKYoVRcWM
FUX4jxVFK5MVRV6WFUWSmRVFxZwVRfifFUUroxVFXqYVRZKpFUXFrBVF+K8VRUCzFUVethVF
krkVRcW8FUUMwBVFJ8MVRV7GFUWSyRVFxcwVRfjPFUUr0xVFXtYVRZLZFUXF3BVF9N8VRSvj
FUVa5hVFkukVRcXsFUX07xVFK/MVRV72FUWO+RVFxfwVRfj/FUUrAxZFXgYWRY4JFkXBDBZF
+A8WRSsTFkVaFhZFlhkWRcUcFkX4HxZFiSMWRYMmFkWSKRZFxSwWRQwwFkUnMxZFXjYWRY45
FkXFPBZF+D8WRSdDFkVaRhZFjkkWRcVMFkX4TxZFJ1MWRV5WFkWOWRZFwVwWRfhfFkUrYxZF
WmYWRY5pFkXBbBZF9G8WRStzFkVedhZFjnkWRcF8FkX4fxZFJ4MWRVqGFkWOiRZFxYwWRfSP
FkUrkxZFXpYWRY6ZFkXBnBZF9J8WRSejFkVephZFjqkWReqsFkX0rxZFJ7MWRV62FkWOuRZF
xbwWRRXAFkUnwxZFWsYWRY7JFkXBzBZF+M8WRSfTFkVa1hZFjtkWRcHcFkX43xZFJ+MWRVrm
FkWO6RZFxewWRfTvFkUn8xZFWvYWRZL5FkXF/BZF9P8WRScDF0VaBhdFjgkXRcUMF0X0DxdF
JxMXRV4WF0WSGRdFxRwXRfQfF0UrIxdFXiYXRY4pF0XFLBdF9C8XRS8zF0VaNhdFjjkXRcE8
F0X4PxdFJ0MXRV5GF0WOSRdFxUwXRfhPF0UnUxdFXlYXRZJZF0XBXBdF9F8XRStjF0VeZhdF
kmkXRcFsF0UEcBdFK3MXRV52F0WSeRdFxXwXRfh/F0UrgxdFXoYXRZKJF0XFjBdF+I8XRSuT
F0VelhdFtpkXRcGcF0X4nxdFK6MXRW+mF0WSqRdFxawXRfivF0UrsxdFXrYXRZK5F0XFvBdF
+L8XRSvDF0VexhdFkskXRcXMF0X4zxdFK9MXRV7WF0We2RdFxdwXRfjfF0Ur4xdFXuYXRZLp
F0XR7BdF9O8XRSvzF0Va9hdFqvkXRcX8F0X4/xdFJwMYRV4GGEWSCRhFwQwYRfQPGEVQExhF
XhYYRY4ZGEXNHBhF+B8YRSsjGEVeJhhFjikYRcUsGEX0LxhFJzMYRWs2GEWSORhFwTwYRfQ/
GEUrQxhFWkYYRZJJGEXBTBhF+E8YRSdTGEVaVhhFklkYRcFcGEX4XxhFK2MYRV5mGEX0aRhF
xWwYRfhvGEUrcxhFXnYYRY55GEXFfBhF9H8YRSuDGEVahhhFjokYRcGMGEX0jxhFJ5MYRVqW
GEWOmRhFwZwYRfSfGEUroxhFWqYYRY6pGEXBrBhF9K8YRSezGEVathhFkrkYRcW8GEX0vxhF
J8MYRVrGGEWSyRhFwcwYRfTPGEUn0xhFWtYYRY7ZGEXB3BhF9N8YRSfjGEVa5hhFkukYRcHs
GEX07xhFQPMYRV72GEWO+RhFwfwYRfT/GEUnAxlFXgYZRZIJGUXBDBlF9A8ZRScTGUVeFhlF
jhkZRdUcGUX0HxlFJyMZRVomGUWSKRlFxSwZRfQvGUUnMxlFXjYZRY45GUXBPBlF+D8ZRSdD
GUVaRhlFjkkZRcFMGUX0TxlFJ1MZRVpWGUWSWRlFxVwZRfRfGUVIYxlFWmYZRZJpGUXibBlF
9G8ZRStzGUVedhlFlnkZRcF8GUX4fxlFK4MZRV6GGUWSiRlFxYwZRfiPGUUrkxlFXpYZRaqZ
GUXFnBlF+J8ZRSujGUVephlFkqkZRcWsGUX4rxlFK7MZRV62GUWSuRlFwbwZRfi/GUUrwxlF
XsYZRZLJGUXFzBlF+M8ZRSvTGUVe1hlFktkZRcXcGUUE4BlFK+MZRVrmGUWS6RlFwewZRfjv
GUUn8xlFXvYZRZL5GUXF/BlF+P8ZRSsDGkVeBhpFkgkaRcEMGkX4DxpFJxMaRVoWGkWSGRpF
xRwaRfgfGkUrIxpFXiYaRZIpGkXFLBpF9C8aRSszGkVeNhpFjjkaRcU8GkX4PxpFJ0MaRVpG
GkWSSRpFxUwaRfhPGkUnUxpFWlYaRZJZGkXBXBpF+F8aRStjGkVeZhpFjmkaRcFsGkX0bxpF
J3MaRV52GkWOeRpFxXwaRfh/GkUngxpFWoYaRZKJGkXBjBpF9I8aRSuTGkValhpFjpkaRcWc
GkX0nxpFK6MaRV6mGkWSqRpFwawaRfSvGkUnsxpFXrYaRY65GkXBvBpF9L8aRSfDGkVaxhpF
kskaRcXMGkX4zxpFJ9MaRVrWGkWa2RpFwdwaRfTfGkUr4xpFnOYaRY7pGkXB7BpF9O8aRSfz
GkVe9hpFjvkaRcH8GkX0/xpFJwMbRVoGG0WOCRtFwQwbRQAQG0UnExtFWhYbRZIZG0XFHBtF
+B8bRScjG0VeJhtFjikbRcEsG0X0LxtFJzMbRVo2G0WOORtFwTwbRfQ/G0UrQxtFWkYbRY5J
G0XBTBtF9E8bRSdTG0V/VhtFklkbRcFcG0X0XxtFJ2MbRVpmG0WOaRtFwWwbRfRvG0UncxtF
WnYbRZJ5G0XBfBtF9H8bRSuDG0VehhtFjokbRdGMG0X4jxtFK5MbRV6WG0WSmRtFzZwbRfif
G0UroxtFXqYbRZKpG0XFrBtF+K8bRSuzG0VethtFkrkbRcW8G0X4vxtFK8MbRV7GG0WSyRtF
xcwbRfjPG0Ur0xtFXtYbRZLZG0XF3BtF+N8bRSvjG0Ve5htFkukbRcXsG0X47xtFK/MbRWf2
G0WS+RtFxfwbRfT/G0UrAxxFXgYcRZIJHEXFDBxF+A8cRScTHEVeFhxFjhkcRcEcHEX4HxxF
KyMcRV4mHEWSKRxFxSwcRfQvHEUrMxxFXjYcRY45HEXBPBxF</AssayXData><AssayYData Points="900">55wZQHLEGUAgxhlAcNsZQG+5GUDruhlA/RAaQFypGUDszBlANA8aQGrrGUBPBRpA6/oZQGsk
GkBiDxpASfcZQAsGGkD30BlAsuQZQArlGUBJKhpAMM0ZQIB3GkAlExpA1gwaQIguGkBD7hlA
pPgZQEjdGUCWOxpAJVAaQNbnGUB2EhpAWCIaQDEKGkDQkhlA99MZQOoUGkDwDhpAcPQZQLbs
GUDJoBlASfkZQF0iGkA6UhpANwAaQFn8GUAj8RlAPWIaQBYCGkC/LRpAA1caQJn2GUAGEBpA
sT4aQM4EGkDH9BlAKW0aQFkUGkCtIBpANwQaQKUJGkBS/RlAWikaQLhJGkBGIhpA4x8aQB9m
GkBxORpAT0AaQIOUGkCMDRpAMoYaQIAZGkByKxpAxU8aQA/XGUAE+BlAv2oaQLLZGUD/QhpA
xlQaQDTnGUCKQhpA4lUaQIhpGkDNfhpAtlIaQLJCGkCbRBpAb5caQLo4GkB4jhpA0P0ZQLFz
GkDIIhpA+FYaQBBVGkBVSRpAjC4aQPJBGkChbhpA5GIaQEwiGkDQlxpAXXgaQBoWGkBFHRpA
YHEaQC5yGkDcTBpAzDUaQNoZGkBQLxpAB3oaQLSRGkDDjhpAcEwaQC5EGkANOBpA5wEaQC9s
GkC2ehpA+1oaQDguGkCsjBpAnmAaQPhRGkAvaxpArHsaQFgzGkAhmhpArFoaQM05GkC0WhpA
RD0aQLCHGkDNXxpAuDYaQDpUGkAcYhpAqG8aQGacGkCGYhpAeVMaQL9lGkDQehpAf8UaQH4i
GkAhOxpA92YaQEBZGkCuZBpACJoaQHmNGkB+gRpAPaIaQK+VGkAWXxpAe8AaQP2sGkCvRRpA
TyIaQDJlGkC3YxpAUE4aQBGPGkAFmhpAnscaQGKkGkCT0xpAX1EaQB55GkB9rBpAYlEaQMmu
GkARNBpAy8AaQJuHGkCZtBpAqW8aQHdUGkC+dhpAIWoaQBGMGkCpbxpABK0aQFKeGkDhtxpA
DNMaQAdfGkA3RxpAiYEaQLfOGkBPxhpAjeEaQMKaGkA1rBpACu4aQF61GkATnhpAP5UaQPDI
GkCBnhpAEJ4aQOivGkBsjRpA1qgaQNSjGkAjvhpAhbgaQIO6GkDW+RpAK64aQO6sGkC2jRpA
6M0aQG2pGkCffxpAidsaQBSZGkD2expAS5IaQJO+GkBu4RpA/O0aQD/dGkBm8hpAsIoaQC7M
GkBw3hpAzJIaQGrNGkA5XhpA+awaQK2HGkAFkhpAKLgaQMMMG0Dv3hpAJ9IaQK34GkCJ/BpA
/pEaQFLjGkBX/hpAp6IaQGgOG0AA4hpAfcwaQPKJGkDq/xpAhBobQJ++GkAaFRtAp88aQJ0k
G0CPsxpAm0cbQNbEGkBmuRpAzfAaQAT9GkAB5RpAzCAbQNfqGkDKvBpAA+AaQIIAG0C0EhtA
xtwaQCmoGkCTshpAUfsaQEuoGkBs/hpAuOwaQA6/GkAO6xpAVOUaQFsgG0Cj+xpAo/AaQKIU
G0Dv9RpA0ssaQADJGkAVGxtA/uYaQEjrGkDGoRpA1DYbQHEAG0A83BpAQvwaQFX0GkBjpxpA
8+AaQNDwGkDYwRpAby8bQCfyGkDd1xpAltkaQNxkG0Ck5hpARiMbQGD8GkDnARtAfrIaQJeM
GkCILRtA8RMbQJgfG0CIuhpAbv4aQGX0GkBKVRtAgvcaQNUnG0B5CBtAGRsbQK/qGkA46RpA
SDobQIbPGkDhChtAH/oaQN7wGkCUMBtASfMaQEMtG0ApCRtA50cbQKVBG0BDFBtA9C0bQIcb
G0CnLxtABwwbQNkNG0AlEhtAqw8bQBxdG0Bs+hpAwQUbQJEzG0BfBxtA9jEbQLsiG0BFNBtA
YvkaQIkGG0A1HBtAKC4bQOBSG0AmCxtAd1IbQCk7G0AmQBtASzIbQDFRG0BeChtADlIbQJwc
G0CyhxtAe0MbQMclG0C51RpAMEsbQM4eG0B8KhtAFm4bQNUxG0BMIhtAqh4bQCgpG0BmbRtA
BoAbQK9jG0CHMBtAEqsbQCpaG0ACQxtAEy4bQPloG0AnRxtAnkgbQJssG0BlRBtAv2EbQDFA
G0CmUBtAbkUbQKQ6G0CFRhtA53EbQCtDG0CMWxtAtlsbQD9pG0DEMhtA81AbQA/9GkApcBtA
TC8bQAJPG0B0TxtAD0EbQOAOG0ClOhtAaG0bQMQWG0DHGBtAFUobQGqXG0DoHxtAsLMbQDeE
G0AXfBtArmMbQD5ZG0B9ZBtASRUbQAtLG0BXRBtAw4gbQDhFG0DEOBtAzpEbQOKNG0DmlxtA
bocbQBmFG0DMZRtAj1QbQBdrG0CSXhtAP1UbQHY5G0BbIxtAfDAbQIJqG0CCNhtA2FQbQH9H
G0CPYhtA4XIbQMB3G0B/ZhtAsJQbQIZTG0DjlRtAg30bQMRIG0AdUhtAUmsbQP9+G0APVRtA
jUEbQDVTG0BNfBtALa4bQNmpG0DvnRtA05UbQBFlG0BuihtA4mIbQFOVG0AqoBtAYbcbQCSr
G0D+mRtAWa4bQGaRG0BWnhtAa4kbQKprG0DG9xtAkIEbQDh2G0CXchtAuXYbQJ5mG0BmeRtA
0FYbQGtmG0C/YxtA4+wbQKCMG0DilhtAHpIbQKeqG0C1eBtAL6IbQE60G0ChjRtAPZMbQE+w
G0A6ThtAZpcbQBh1G0CtihtAz7AbQEGeG0DQiBtAffkbQAuvG0DRmxtAH4IbQJr5G0CTqRtA
yqkbQHl5G0BSrhtA5X8bQOibG0D7ehtAV7YbQNvPG0BRqBtAzsEbQMOBG0AooRtA6uYbQPCf
G0AcvxtALPEbQN84G0DSmxtAcu4bQLQRHEDWwRtA8uEbQIt4G0CtsBtAGKobQOq7G0CisBtA
vYobQEyHG0BytBtAVmgbQKjPG0ApuBtAg3MbQLqqG0BPxxtAJcwbQOjVG0CtzxtAY44bQKib
G0CytBtARpAbQGmVG0CfSBxAtgEcQNrZG0DntxtArdsbQLlaG0AqFBxACuAbQLfYG0DqwxtA
eKobQPCvG0CnqxtAC7AbQMu+G0Dv5htA954bQCq/G0DNphtAHJwbQPHEG0DztBtAmwAcQCsD
HEBS0xtAZMEbQCa3G0DFABxAWOkbQLuZG0DB9xtA/iocQE/RG0DO5htAnrUbQCnaG0A3BBxA
Wt0bQAG8G0DktxtAKeobQHCyG0B3LhxAy80bQKLcG0AM9RtASOAbQJToG0CsphtAHQUcQOQt
HEBw3htAn+QbQIfLG0Az6htANxAcQJS1G0AlIhxAPfMbQIGdG0DiARxAX50bQL3LG0CExhtA
UeYbQCToG0BiBxxA8NEbQFqsG0C3IBxAXcsbQPDpG0Ag2RtAchccQHK+G0D+/xtAr94bQHgM
HEBZ9xtA/q0bQLDMG0BAqRtAVDccQNkpHEB75xtAlBAcQN7RG0DxChxAAQMcQI0GHEAzzhtA
iw0cQNTjG0CL2htA3gocQAQLHEDGHhxA0wIcQGYYHEA2VxxA4s4bQIf8G0CNRxxAqAscQKhC
HEDtEhxAiRocQKYMHECzCBxAWTocQHn1G0C98BtAACUcQDbHG0C35RtAO1QcQHYZHEDYJhxA
FDMcQBxBHEBx+RtA6T4cQIHuG0BVBxxA9dYbQBvTG0BDMBxA4w4cQEL9G0AB2RtA8xgcQBnV
G0DS7RtAKiIcQFsSHEBCPRxA2PwbQFklHEAH6RtAqPMbQAX1G0DKJRxA0QkcQBFmHEDMOxxA
ZvYbQPMrHEB9yRtANwMcQGIdHEAkIhxALxMcQGT0G0CYCRxAXzocQGFBHEBmExxAMTwcQGpm
HEAGJxxAkWIcQN06HED3BRxAxWUcQHVHHEArAxxAWj0cQH9AHECWbBxAhe8bQAsuHED5URxA
gSIcQLjkG0CqWxxAwOsbQIQJHEBTXRxAcx8cQPQYHEABZBxAfjwcQFN1HECfZBxAOCUcQMA1
HECfLxxAniccQAPnG0AsQBxA9+kbQB8uHECa6BtA2z8cQMxeHEAzRRxAkTwcQOQYHEAaLxxA
J2wcQOGmHEAfJhxAYS0cQEhNHECGNxxAfTkcQDxVHEBwMRxAlkYcQEraG0DHRBxAMi0cQB9i
HEDgKxxApBEcQPxBHED9TBxAhj8cQHBHHEBibRxA4GAcQLswHEBlWBxAzlUcQAMvHEAOURxA
+AkcQPUrHEA0PBxAp/4bQPBnHEAwWhxAVnAcQCkZHEBpLxxArTkcQKp9HEBukhxAmHIcQBJ9
HED7SRxA+FUcQOYyHEBbXBxA5mgcQBN6HECvUxxATmQcQCQ+HECqNRxAkWMcQJmgHEDvfBxA
4GIcQC2CHEBzjhxADW4cQAeCHEAxeBxACTYcQENwHEBnVRxAzkEcQGUpHEASRxxAQTgcQMNo
HECrNxxA5owcQDCAHEAUahxADrAcQD58HEBnjBxAnB4cQN1xHEAlLxxAjZ4cQMGHHEARgRxA
t6kcQCB5HECMkxxAAnkcQHyaHEC4XxxAdHQcQEplHEC+nhxAivYbQOGaHECfyxxAR2IcQLKf
HEAb0BxAE1gcQBmfHEC02RxAJmocQP5uHECPihxARngcQGd8HEDrmhxAYXQcQByRHEDoJBxA
npIcQPFiHEATRhxAIm8cQFRRHEAaxxxANVMcQBx5HECRpBxABc4cQGdvHEBqmRxATbIcQIJ+
HEBepxxAsjEcQOduHEC7YhxADIIcQJmWHEAQrxxA06AcQCmtHEDpUxxAr5kcQACVHEBu0RxA
xHMcQOSzHEDgbxxABZwcQHVLHEDluBxAfWccQFOAHEDNpxxA</AssayYData></Step><Step><CommonData><SampleLocation>1</SampleLocation><SampleID></SampleID><SampleGroup></SampleGroup><SampleInfo></SampleInfo><SampleRow>G</SampleRow><SamplePlate>1</SamplePlate><WellType>BUFFER</WellType><Concentration>-1</Concentration><ConcentrationUnits>µg/ml</ConcentrationUnits><MolarConcentration>-1</MolarConcentration><MolarConcUnits>nM</MolarConcUnits><MolecularWeight>-1</MolecularWeight><Temperature>28</Temperature><StartTime>3046105</StartTime><AssayTime>180</AssayTime></CommonData><FlowRate>600</FlowRate><StepType>DISASSOC</StepType><StepName>Dissociation</StepName><StepStatus>OK</StepStatus><ActualTime>180</ActualTime><CycleTime>0.2</CycleTime><AssayXData Points="900">9D8cRSdDHEXBRhxFikkcRb1MHEXwTxxFI1McRVZWHEWKWRxFvVwcRfBfHEUjYxxFVmYcRYpp
HEXBbBxF8G8cRSNzHEVWdhxFinkcRb18HEXwfxxFSIMcRVaGHEWKiRxFvYwcRfCPHEUjkxxF
VpYcRYqZHEW9nBxF9J8cRSOjHEVWphxFiqkcRb2sHEX0rxxFJ7McRVq2HEWKuRxFwbwcRfS/
HEUjwxxFWsYcRY7JHEXBzBxF9M8cRSfTHEVa1hxFjtkcRcHcHEX03xxFJ+McRVrmHEWO6RxF
wewcRfTvHEUn8xxFWvYcRY75HEXB/BxF9P8cRScDHUVaBh1FjgkdRcEMHUX0Dx1FJxMdRVYW
HUWOGR1FwRwdRfQfHUUnIx1FWiYdRY4pHUXBLB1F8C8dRSczHUVWNh1FjjkdRb08HUXwPx1F
I0MdRVpGHUWOSR1FwUwdRfRPHUUjUx1FWlYdRY5ZHUXBXB1F9F8dRSNjHUVWZh1FjmkdRcFs
HUX0bx1FJ3MdRVp2HUWmeR1FwXwdRfB/HUUngx1FWoYdRYqJHUXBjB1F9I8dRSOTHUVWlh1F
jpkdRcGcHUXwnx1FI6MdRVamHUWOqR1FwawdRfCvHUUvsx1FWrYdRY65HUXBvB1F9L8dRSfD
HUVaxh1FjskdRb3MHUX0zx1FI9MdRVrWHUWO2R1FvdwdRfTfHUUn4x1FVuYdRY7pHUXB7B1F
8O8dRSPzHUWs9h1FjvkdRb38HUX0/x1FIwMeRVoGHkWOCR5FwQweRfAPHkUjEx5FWhYeRYoZ
HkW9HB5FDSAeRSMjHkVWJh5FiikeRcEsHkXwLx5FJzMeRVo2HkWKOR5FwTweRfA/HkUjQx5F
VkYeRYpJHkW9TB5F8E8eRSdTHkVvVh5FilkeRcFcHkXwXx5FI2MeRVZmHkWKaR5FvWweRfBv
HkUjcx5FVnYeRYp5HkW9fB5F9H8eRSeDHkVWhh5FiokeReKMHkWQkB5FQJMeRVaWHkWKmR5F
2ZweRfCfHkUjox5FVqYeRY6pHkW9rB5F8K8eRSOzHkVzth5FjrkeRb28HkX0vx5FJ8MeRVrG
HkWOyR5FvcweRfDPHkU80x5FWtYeRY7ZHkXB3B5F9N8eRSfjHkVa5h5FjukeRcHsHkX07x5F
J/MeRVr2HkWO+R5FwfweRfT/HkUnAx9FWgYfRY4JH0XBDB9F9A8fRScTH0VaFh9FihkfRcEc
H0X0Hx9FJyMfRVomH0WOKR9FwSwfRfQvH0UjMx9FWjYfRY45H0XBPB9F9D8fRSdDH0VaRh9F
ikkfRcFMH0VKUB9FI1MfRVpWH0WOWR9FwVwfRfRfH0UnYx9FkGYfRY5pH0W9bB9F9G8fRSNz
H0Vadh9FjnkfRcF8H0X0fx9FJ4MfRVaGH0WKiR9FvYwfRfSPH0Unkx9FWpYfRY6ZH0W9nB9F
9J8fRSejH0VWph9FiqkfRcGsH0X0rx9FI7MfRVq2H0WKuR9FwbwfRfS/H0Unwx9FWsYfRY7J
H0XVzB9F8M8fRSfTH0Va1h9FitkfRcHcH0X03x9FJ+MfRVrmH0WO6R9FvewfRfDvH0Uj8x9F
WvYfRYr5H0X2/B9F8P8fRScDIEVaBiBFjgkgRdUMIEX0DyBFJxMgRVoWIEWOGSBFvRwgRfQf
IEUjIyBFcyYgRY4pIEW9LCBF8C8gRSczIEVaNiBFjjkgRb08IEXwPyBFI0MgRVpGIEWeSSBF
vUwgRfBPIEUnUyBFWlYgRYpZIEW9XCBF8F8gRSNjIEVWZiBFimkgRcFsIEXwbyBFYXMgRVp2
IEWKeSBFwXwgRfR/IEUjgyBFVoYgRYqJIEW9jCBFAJAgRSOTIEVWliBFipkgRdWcIEXwnyBF
I6MgRVamIEWKqSBFvawgRfSvIEUjsyBFVrYgRYq5IEW9vCBF+L8gRSfDIEVrxiBFiskgRb3M
IEX0zyBFI9MgRVbWIEWO2SBFwdwgRfTfIEUn4yBFWuYgRY7pIEXB7CBF9O8gRSfzIEVa9iBF
jvkgRcH8IEX0/yBFJwMhRVoGIUWOCSFFwQwhRfQPIUUnEyFFWhYhRY4ZIUXBHCFFDSAhRScj
IUVaJiFFjikhRcEsIUX0LyFFJzMhRVo2IUWOOSFFwTwhRfA/IUUjQyFFWkYhRY5JIUXBTCFF
9E8hRSdTIUVaViFFjlkhRcFcIUX0XyFFJ2MhRVZmIUWOaSFFwWwhRfBvIUUncyFFWnYhRYp5
IUXBfCFF9H8hRSODIUVahiFFjokhRcGMIUXwjyFFI5MhRXuWIUWKmSFFvZwhRfSfIUUnoyFF
VqYhRYqpIUXBrCFF9K8hRSezIUVatiFFjrkhRcG8IUX0vyFFJ8MhRVbGIUWSySFFvcwhRfDP
IUUn0yFFVtYhRYrZIUXB3CFF9N8hRSfjIUVW5iFFiukhRcHsIUX07yFFI/MhRVb2IUWK+SFF
vfwhRfD/IUUjAyJFWgYiRY4JIkW9DCJF9A8iRSMTIkVWFiJFihkiRcEcIkX0HyJFJyMiRVYm
IkWOKSJFwSwiRXcwIkUnMyJFWjYiRY45IkXBPCJF8D8iRSdDIkVWRiJFjkkiRb1MIkXwTyJF
J1MiRVZWIkWKWSJFwVwiRfBfIkUjYyJFWmYiRY5pIkW9bCJF9G8iRSdzIkVWdiJFinkiRb18
IkXwfyJFI4MiRVaGIkWKiSJFwYwiRfCPIkUjkyJFWpYiRY6ZIkW9nCJF8J8iRSejIkVWpiJF
iqkiRcGsIkXwryJFJ7MiRVa2IkWKuSJFvbwiRfC/IkUjwyJFWsYiRY7JIkW9zCJF8M8iRSfT
IkVW1iJFjtkiRcHcIkXw3yJFJ+MiRVbmIkWK6SJFvewiRfDvIkUn8yJFVvYiRY75IkXB/CJF
TgAjRScDI0VaBiNFjgkjRcEMI0X0DyNFJxMjRVoWI0WOGSNFwRwjRfQfI0UnIyNFWiYjRY4p
I0XBLCNF9C8jRSczI0VaNiNFjjkjRcE8I0X0PyNFK0MjRVpGI0WOSSNFwUwjRfRPI0UnUyNF
WlYjRY5ZI0XBXCNF9F8jRSdjI0VaZiNFimkjRcFsI0XwbyNFJ3MjRVZ2I0WKeSNFwXwjRfR/
I0UngyNFWoYjRY6JI0XFjCNF8I8jRSeTI0ValiNFjpkjRb2cI0X0nyNFJ6MjRVqmI0WOqSNF
vawjRfSvI0UjsyNFWrYjRY65I0W9vCNF9L8jRSfDI0VWxiNFjskjRb3MI0XwzyNFJ9MjRVrW
I0WK2SNFwdwjRfTfI0Un4yNFVuYjRY7pI0W97CNF9O8jRSPzI0VW9iNFivkjRb38I0Xw/yNF
IwMkRVoGJEWKCSRFwQwkRfAPJEUnEyRFWhYkRYoZJEXBHCRF8B8kRSMjJEVWJiRFjikkRb0s
JEUAMCRFIzMkRVo2JEWKOSRFvTwkRfQ/JEUnQyRFVkYkRYpJJEW9TCRF8E8kRSNTJEVeViRF
ilkkRcFcJEXwXyRFI2MkRVpmJEWKaSRFvWwkRfRvJEUjcyRFVnYkRYp5JEW9fCRF8H8kRSOD
JEVahiRFiokkRcGMJEXwjyRFI5MkRVaWJEWKmSRFvZwkRfCfJEUjoyRFVqYkRYqpJEXirCRF
8K8kRSezJEVWtiRFirkkRc28JEXwvyRFI8MkRVbGJEWKySRFvcwkRfDPJEUj0yRFVtYkRY7Z
JEXB3CRF8N8kRSPjJEVa5iRFiukkRb3sJEX47yRFI/MkRVb2JEWO+SRFwfwkRfD/JEUnAyVF
WgYlRY4JJUXBDCVF9A8lRScTJUVaFiVFjhklRcEcJUX0HyVFJyMlRVomJUWSKSVFwSwlRfQv
JUUnMyVFWjYlRY45JUXBPCVF9D8lRSdDJUVaRiVFjkklRcFMJUX0TyVFJ1MlRVpWJUWOWSVF
wVwlRfRfJUUnYyVFWmYlRY5pJUXBbCVF8G8lRSdzJUVadiVFjnklRcF8JUX0fyVFJ4MlRVqG
JUWOiSVFvYwlRfCPJUUnkyVFVpYlRa6ZJUXBnCVF8J8lRSejJUVapiVFiqklRb2sJUX0ryVF
I7MlRVq2JUWKuSVFwbwlRfS/JUUjwyVFVsYlRYrJJUXBzCVF9M8lRSPTJUVW1iVFitklRb3c
JUXw3yVFI+MlRVrmJUWK6SVFyewlRfDvJUUj8yVFXvYlRY75JUXB/CVF8P8lRScDJkVaBiZF
jgkmRb0MJkXwDyZFIxMmRVoWJkWOGSZFvRwmRfAfJkUjIyZFViYmRY4pJkXBLCZF8C8mRScz
JkVWNiZFijkmRcE8JkXwPyZFI0MmRVpGJkWKSSZFvUwmRfBPJkUjUyZFVlYmRY5ZJkW9XCZF
9F8mRSNjJkVWZiZFimkmRb1sJkXwbyZFI3MmRVZ2JkWOeSZFvXwmRfB/JkUjgyZFVoYmRYqJ
JkW9jCZF8I8mRSeTJkVWliZFjpkmRb2cJkXwnyZFI6MmRVqmJkWOqSZFwawmRfSvJkUnsyZF
VrYmRYq5JkW9vCZF8L8mRSPDJkVWxiZFiskmRb3MJkXwzyZFI9MmRVbWJkW/2SZFwdwmRfDf
JkUj4yZFVuYmRYrpJkXB7CZF8O8mRS/zJkVW9iZFjvkmRb38JkXw/yZFmgMnRVoGJ0WOCSdF
vQwnRfAPJ0UnEydFWhYnRYoZJ0XJHCdF9B8nRScjJ0VaJidFjiknRcEsJ0X0LydFJzMnRVo2
J0WOOSdFwTwnRfQ/J0UnQydFWkYnRY5JJ0XBTCdF9E8nRSdTJ0VvVidFjlknRcFcJ0X0XydF
J2MnRVpmJ0WOaSdFwWwnRfRvJ0UncydFWnYnRY55J0XBfCdF</AssayXData><AssayYData Points="900">d78bQCEdHEDwLxxAc1YcQNQgHEAGmxxAAnMcQBvCHEDDlhxAUsAcQHp2HECnhhxAzMAcQLd7
HECVwRxAGnUcQGWvHECc7hxAUfIcQDXVHEAPtRxA1v0cQNQGHUD5shxAa8ccQCOYHEBPrBxA
OgIdQPoPHUBn+xxAy/EcQGDrHEBl0hxAS94cQETpHEBj+BxASzYdQBHYHEAqsxxAaiAdQGDt
HECANx1AfgEdQKbzHECFYR1AuTgdQPMpHUBRLR1Ax10dQFEwHUAIEx1ArSUdQAJbHUDmgx1A
Y/kcQBNRHUBiQx1ATm8dQMMSHUDBNh1Aox0dQPQmHUBuHB1ATh8dQFUhHUCJDR1A6BQdQIsL
HUAZNB1Ah0MdQOtQHUBbTR1AGPkcQHhUHUDK5RxAzeYcQLn6HEDpDh1ANTwdQNBMHUBoPR1A
kRsdQEBqHUC/OB1A7EodQM04HUDlah1AH1MdQAlvHUChLh1A514dQFMpHUCPGR1AkDodQHRC
HUA5Nx1AV3AdQAhfHUDMPR1ACGkdQEQkHUDkQx1A4ZUdQDhQHUAxUB1ALoodQJdWHUCAcx1A
wEkdQHePHUAViR1Ac0wdQNpOHUBwQh1AeUUdQChaHUBPSR1AeUodQC0ZHUA0Lx1A1E0dQK5o
HUD7Hx1ADkkdQP9kHUD2jh1AXzAdQFNSHUDI+hxABBwdQOJGHUDbdh1AdkodQLk0HUBGSB1A
+CwdQAF5HUAiUh1AEU4dQLl6HUDUHR1A5z0dQDCGHUBpRR1AlX0dQHCDHUCYKR1A5FYdQE1q
HUDgJx1AzJwdQI8PHUCTQB1AgEsdQAOWHUBdeB1AGzgdQO1FHUDfix1AkjcdQLf8HEBetB1A
RHAdQDo9HUBygB1AnE4dQGhFHUB5gR1AqWwdQKZ7HUCoch1AvUsdQHJWHUDEhh1Ag5sdQPun
HUA0gR1AhG8dQEc+HUDomR1ADHgdQH81HUDqnB1AZFodQHyEHUCbfR1At54dQG5lHUCsxB1A
OHMdQKBHHUDKRR1AbZsdQGByHUA7bx1AoVIdQEVvHUCmfh1AJEodQNxSHUA/cx1AA58dQLyB
HUCHJx1AJDQdQKasHUAllR1AyEkdQHFkHUD8dB1ASFYdQNSbHUCoVh1AjFMdQPWOHUB7hR1A
gZIdQFiyHUAGMh1AG1cdQAm4HUC+oB1AsXodQEy7HUDnkR1AsLUdQPh3HUCMiR1A16IdQOG/
HUCQsx1AXs8dQHmGHUCNfh1AspsdQEWFHUABnR1AG38dQOOiHUAadh1Axy0dQAKNHUDefB1A
or8dQEhLHUCvZh1AcJUdQGymHUCAWR1Ah5YdQIeAHUBYnB1A+3YdQOKsHUDShB1AR4AdQPrc
HUAOYR1AcrsdQH2fHUARYR1AalEdQNuZHUBJWh1AynwdQLa3HUC+fB1Ac4MdQLiFHUBRSx1A
CZAdQIKPHUBGzh1AJsgdQId5HUDFpR1AI4EdQNKGHUCkhR1AxIgdQCC6HUCMsR1AKJIdQN9H
HUCOsx1AQ3IdQDuJHUBskR1ALXYdQFqzHUAEeh1AbMcdQHerHUDIxh1AXqQdQE2uHUAemh1A
wVodQPOCHUAKoh1AomkdQMTmHUB8sh1AUNgdQHaGHUD+lh1AbtQdQLpLHUC60x1ARWsdQOi0
HUBNkx1ANrIdQECXHUAzix1AbKIdQHKTHUDrnx1AZogdQCBtHUDdtx1A1bcdQBB2HUC1jR1A
CnsdQKypHUBa3x1AUsodQOihHUCZsB1AUaAdQMy7HUBM6B1AYOMdQJRsHUBVoh1AprodQNOS
HUCPih1ApkYdQAXDHUAQ5R1ACKQdQLm2HUAomB1AcrcdQICgHUB03h1AYoMdQFrxHUCq8h1A
c8odQL3EHUAemx1Ae8IdQI+bHUDv4R1A5+kdQHCCHUDzqR1AOcsdQEedHUCy2h1A7dodQKWs
HUBn4x1AZJgdQFu4HUBkiR1AkNEdQE/PHUBIqx1A374dQKSdHUB8AB5A2LAdQIjdHUD+1x1A
aLcdQAfDHUCT5R1A6rIdQC2PHUB14B1A8oUdQK/DHUAG1x1AVskdQEGBHUBw6x1AlbIdQGrg
HUBHmh1AFAceQJGwHUDp3B1APK8dQOvRHUBdxB1A5rsdQCLSHUAu6h1ApeYdQFT3HUArxB1A
pesdQD7cHUBj0x1A8QseQHnjHUAT+x1AbbkdQI/PHUCOtx1AbRoeQM++HUCXOR5APNodQN2K
HUDL9h1ANMgdQL5NHkAx5h1AeyceQP+2HUBG+x1AbO0dQK2yHUCMzh1AuNwdQFvqHUA8dh1A
Ef4dQPKCHUAdqR1ABRkeQGmfHUAu/x1AyOQdQBoxHkCYmx1AdgEeQA/dHUCM/R1Au8IdQHbz
HUDB9h1AL9wdQEL5HUDdBB5A5DAeQNHGHUA+/x1AgOsdQMuwHUB9HR5AdeEdQOAiHkDl0x1A
HOAdQLxNHkA8zB1Ad+4dQPgSHkCw2R1AFeYdQCHgHUAg4B1A0LwdQJjTHUCn4x1AjNMdQA4r
HkCJFx5A3r4dQFQBHkCkKh5AUc4dQEzdHUDNUh5A+McdQCwfHkBhVR5AC9gdQHszHkApxB1A
NgseQIfqHUD/Ex5AWOQdQBT0HUBiBx5AV+8dQB8gHkA0vB1A7Q4eQBwTHkDeMh5ADxceQFgo
HkC0Jx5ACGQeQO9WHkDCzB1Aa7YdQFkBHkBHFB5A+hAeQJzfHUDLsx1AQfUdQNLMHUDyNR5A
zA4eQJEhHkBxJx5Agx0eQM73HUBz1B1AA+AdQLzkHUBmBh5A/uEdQOf8HUB+Bh5A2SMeQPXi
HUBCBh5AuK8dQGrkHUCKPB5AGeAdQNQ+HkAo+h1A+joeQNcZHkCE2R1AnBoeQNoYHkCV4R1A
mBseQEoXHkBbFx5A8HYeQBdRHkAwBh5AhOcdQKoyHkBYKh5A+N4dQPTzHUDFSx5AeToeQAUG
HkA9Ix5A4EceQDY2HkB2Th5A/xYeQDJ+HkD2ah5AoEceQAYLHkCGGB5AC9wdQDVlHkDJFB5A
TDAeQI0iHkDeMB5A6zMeQKQjHkChKR5AEmgeQMxrHkBCNh5AUPodQBhNHkAGDh5AWhAeQO3+
HUBN9B1Ahl0eQIMFHkDLEB5AER8eQB09HkCt7R1AalkeQAcGHkBDSh5AB1UeQIQQHkBdah5A
kyYeQIU2HkAkQR5AN0YeQKIPHkDzah5AvDEeQPdDHkCZTh5AB0weQCIsHkBfPx5A6CgeQLdK
HkAHGx5AxQceQBECHkD+HB5A7zoeQK33HUBJUh5A+TQeQG1OHkACdB5A1lQeQHSjHkDubB5A
zWAeQMszHkAwDB5A0D0eQGtSHkDBAR5AL4ceQD1ZHkAg/B1AgQ8eQPUfHkDKMh5AdoIeQPIe
HkCQkh5AzmIeQGAcHkBsLx5ARmEeQCZ6HkAbOR5A+zYeQHBGHkBPWh5ACjIeQO9RHkCVQB5A
HnYeQI5MHkD/bx5AUTkeQJVPHkAA0B5ATUweQJRTHkAxhR5A4WoeQFRjHkA8hh5ACTYeQNQ8
HkDBhR5ABF0eQMsyHkBuGR5Ai1weQKIrHkAnZB5AD0IeQPZYHkALUR5AGIAeQOo/HkDVMh5A
6oceQOGIHkDfGR5A+mweQNlZHkDcOh5ASI4eQL5nHkDtRh5ASmceQK5rHkACVR5AUYceQKdX
HkAgjB5AuNMeQNNXHkBCsR5A2mgeQLFjHkD4Wh5A8ZAeQByaHkCcTx5AwC8eQHZ8HkA+SR5A
3HYeQNFPHkDMeR5Ag8QeQKRIHkCGsB5AVEYeQLcwHkAVkR5ArnkeQASdHkDjlx5AUUYeQFOK
HkB2Mx5A3H0eQDR8HkBmyx5Agq8eQKuwHkAFRh5Al4YeQNRyHkD4VR5A7GEeQC2BHkDPRx5A
UJgeQJLhHkCEdx5AT5keQFG8HkAKKR5ARk0eQKSLHkB9fx5A2JkeQIhsHkCGih5A+40eQGWM
HkCMfR5A0X4eQBNyHkCinh5AgZ0eQIKHHkA5Vx5ABKkeQEWqHkD6jh5AAkAeQNRrHkCrkh5A
y3YeQPc/HkCPtx5A32geQNFYHkBobh5AWnMeQE9PHkAI8R5AJJoeQP2WHkAGqR5AgY8eQMdi
HkBXfh5A/5geQE+bHkAVVR5ArtQeQNCYHkCndh5Ax3EeQNzbHkDNRx5Ar30eQIVfHkCLjR5A
zqseQOOCHkDvhR5AoKoeQF2QHkB46h5Af3ceQLOEHkARch5A4aEeQCLIHkA0fB5AtPkeQOdN
HkBHdh5AfkUeQIJXHkDkax5A4G8eQNx9HkC4mR5AxZoeQFOnHkAgnR5As5QeQK7HHkAHjR5A
XPQeQM9sHkCmbR5APOUeQKjGHkBpxh5A528eQCliHkCOUx5ATr8eQDvFHkB0jR5A0OkeQMu2
HkBMjx5AreAeQCd9HkA2dh5AjWAeQPWkHkCM0B5AOXgeQHSqHkCyex5A34EeQMu4HkC+wx5A
xJweQJm9HkBndR5A23UeQKyaHkBCmh5A2rweQLiYHkCNex5ALq8eQGe/HkDi5R5AVHYeQNd1
HkAg4h5AY5YeQAx2HkBPZx5ACuMeQFCdHkCUwB5AMqAeQEy0HkAymB5Al4oeQNymHkBcph5A
+9seQKSHHkDswh5AZ7oeQM/kHkDpsB5A4eseQO2qHkAXxh5AZmQeQJKbHkDc8R5AhdgeQOTE
HkBRgB5AYbAeQJm6HkBJ1R5AzoweQBi+HkDv3h5AeOweQCCgHkBAvR5ApxIfQI3KHkB+2B5A
3/8eQJu0HkBGqR5AmnceQIv3HkArzx5AgdseQMWXHkCL1h5A</AssayYData></Step><Step><CommonData><SampleLocation>11</SampleLocation><SampleID></SampleID><SampleGroup></SampleGroup><SampleInfo></SampleInfo><SampleRow>G</SampleRow><SamplePlate>1</SamplePlate><WellType>REGENERATION</WellType><Concentration>-1</Concentration><ConcentrationUnits>µg/ml</ConcentrationUnits><MolarConcentration>-1</MolarConcentration><MolarConcUnits>nM</MolarConcUnits><MolecularWeight>-1</MolecularWeight><Temperature>28</Temperature><StartTime>3235284</StartTime><AssayTime>5</AssayTime></CommonData><FlowRate>1000</FlowRate><StepType>KREGENERATION</StepType><StepName>Regeneration</StepName><StepStatus>OK</StepStatus><ActualTime>4.99907</ActualTime><CycleTime>0.2</CycleTime><AssayXData Points="25">9H8nRSeDJ0VahidFioknRb2MJ0X0jydFI5MnRVaWJ0WOmSdFwZwnRfCfJ0UjoydFVqYnRY6p
J0W9rCdF8K8nRSOzJ0VWtidFirknRcG8J0XwvydFI8MnRVbGJ0WOySdFvcwnRQ==</AssayXData><AssayYData Points="25">3bbhvwWcB8BT7hLAqAUawB9rH8CK1yPAPCMnwMJ1KsDALS3AXZIvwKyOMcDjhjPAXTE1wPx0
NsAmKTjA54k5wMy7OsBqkDvAIws9wMfePcABFT/AOpQ/wIWoQMABCEHAUrlBwA==</AssayYData></Step><Step><CommonData><SampleLocation>12</SampleLocation><SampleID></SampleID><SampleGroup></SampleGroup><SampleInfo></SampleInfo><SampleRow>G</SampleRow><SamplePlate>1</SamplePlate><WellType>NEUTRALIZATION</WellType><Concentration>-1</Concentration><ConcentrationUnits>µg/ml</ConcentrationUnits><MolarConcentration>-1</MolarConcentration><MolarConcUnits>nM</MolarConcUnits><MolecularWeight>-1</MolecularWeight><Temperature>28</Temperature><StartTime>3251371</StartTime><AssayTime>5</AssayTime></CommonData><FlowRate>1000</FlowRate><StepType>KREGENERATION</StepType><StepName>Regeneration</StepName><StepStatus>OK</StepStatus><ActualTime>4.99907</ActualTime><CycleTime>0.2</CycleTime><AssayXData Points="25">8M8nRR/TJ0VW1idFhtknRbncJ0Xw3ydFI+MnRVbmJ0WG6SdFuewnRezvJ0Uf8ydFVvYnRYb5
J0W9/CdF7P8nRSMDKEVWBihFmgkoRb0MKEXwDyhFHxMoRVYWKEWGGShFuRwoRQ==</AssayXData><AssayYData Points="25">KeWkP01ZqT9iJK4/RDyyP8y3tD+Isrc/IjO6P+M5uz/dKr0/9qK+PwPLvz/2V8E/BEbCP0dQ
wz8qksQ/FyvFPwwHxj8f1sY/9bfHPx/3xz91Esg/XofJPwjayT/XDMo/yFLKPw==</AssayYData></Step><Step><CommonData><SampleLocation>11</SampleLocation><SampleID></SampleID><SampleGroup></SampleGroup><SampleInfo></SampleInfo><SampleRow>G</SampleRow><SamplePlate>1</SamplePlate><WellType>REGENERATION</WellType><Concentration>-1</Concentration><ConcentrationUnits>µg/ml</ConcentrationUnits><MolarConcentration>-1</MolarConcentration><MolarConcUnits>nM</MolarConcUnits><MolecularWeight>-1</MolecularWeight><Temperature>28</Temperature><StartTime>3267477</StartTime><AssayTime>5</AssayTime></CommonData><FlowRate>1000</FlowRate><StepType>KREGENERATION</StepType><StepName>Regeneration</StepName><StepStatus>OK</StepStatus><ActualTime>5.00005</ActualTime><CycleTime>0.2</CycleTime><AssayXData Points="25">7B8oRR8jKEVSJihFhikoRbksKEXsLyhFHzMoRVI2KEWGOShFuTwoRew/KEUfQyhFUkYoRYZJ
KEW1TChF7E8oRR9TKEVSVihFhlkoRblcKEXsXyhFH2MoRWNmKEWGaShFuWwoRQ==</AssayXData><AssayYData Points="25">DHcWwCaPKMD+Py/APsUzwBeYNsCqzzjAPMg6wElCPMBNVz3AH3Y+wHixP8DLqkDAB3pBwFj5
QcAix0LAEulDwL/xQ8BkqUTATpRFwIjVRcD9SUbAbUBHwFN7R8BankfAIAdIwA==</AssayYData></Step><Step><CommonData><SampleLocation>12</SampleLocation><SampleID></SampleID><SampleGroup></SampleGroup><SampleInfo></SampleInfo><SampleRow>G</SampleRow><SamplePlate>1</SamplePlate><WellType>NEUTRALIZATION</WellType><Concentration>-1</Concentration><ConcentrationUnits>µg/ml</ConcentrationUnits><MolarConcentration>-1</MolarConcentration><MolarConcUnits>nM</MolarConcUnits><MolecularWeight>-1</MolecularWeight><Temperature>28</Temperature><StartTime>3283576</StartTime><AssayTime>5</AssayTime></CommonData><FlowRate>1000</FlowRate><StepType>KREGENERATION</StepType><StepName>Regeneration</StepName><StepStatus>OK</StepStatus><ActualTime>4.99907</ActualTime><CycleTime>0.2</CycleTime><AssayXData Points="25">7G8oRR9zKEVSdihFhnkoRbl8KEXsfyhFH4MoRU6GKEWCiShFuYwoReyPKEUfkyhFUpYoRYKZ
KEW5nChF7J8oRR+jKEVOpihFhqkoRbWsKEXsryhFG7MoRVK2KEWCuShFtbwoRQ==</AssayXData><AssayYData Points="25">i3apP2jPrD8n47E/fzu2PyAYuT9JSbw/qo2+PwpswD+Ge8E/GNDDPwgjxT8jzcU/5nDHP3lg
yT8abMk/ZqPKPwLPyj/a5ss/sdrMP2n7zD+CAs4/wlbOP1zkzj+ykM8/9hHQPw==</AssayYData></Step><Step><CommonData><SampleLocation>11</SampleLocation><SampleID></SampleID><SampleGroup></SampleGroup><SampleInfo></SampleInfo><SampleRow>G</SampleRow><SamplePlate>1</SamplePlate><WellType>REGENERATION</WellType><Concentration>-1</Concentration><ConcentrationUnits>µg/ml</ConcentrationUnits><MolarConcentration>-1</MolarConcentration><MolarConcUnits>nM</MolarConcUnits><MolecularWeight>-1</MolecularWeight><Temperature>28</Temperature><StartTime>3299685</StartTime><AssayTime>5</AssayTime></CommonData><FlowRate>1000</FlowRate><StepType>KREGENERATION</StepType><StepName>Regeneration</StepName><StepStatus>OK</StepStatus><ActualTime>5.00005</ActualTime><CycleTime>0.2</CycleTime><AssayXData Points="25">6L8oRRfDKEVKxihFgskoRbXMKEXkzyhFF9MoRU7WKEV+2ShFsdwoReTfKEUX4yhFSuYoRX7p
KEWx7ChF5O8oRRvzKEVK9ihFfvkoRbX8KEXo/yhFGwMpRUoGKUWCCSlFtQwpRQ==</AssayXData><AssayYData Points="25">eWIdwJaKKsA2xjDASBg0wPZ2NsAhoTjAkYI6wAV9O8BtuTzAK+M9wAO5PsDkqz/A305AwLgF
QcCB20HAARdCwBG3QsB5EEPAXoJDwGAvRMAKuETAtfdEwBVPRcAHp0XA4ehFwA==</AssayYData></Step><Step><CommonData><SampleLocation>12</SampleLocation><SampleID></SampleID><SampleGroup></SampleGroup><SampleInfo></SampleInfo><SampleRow>G</SampleRow><SamplePlate>1</SamplePlate><WellType>NEUTRALIZATION</WellType><Concentration>-1</Concentration><ConcentrationUnits>µg/ml</ConcentrationUnits><MolarConcentration>-1</MolarConcentration><MolarConcUnits>nM</MolarConcUnits><MolecularWeight>-1</MolecularWeight><Temperature>28</Temperature><StartTime>3315791</StartTime><AssayTime>5</AssayTime></CommonData><FlowRate>1000</FlowRate><StepType>KREGENERATION</StepType><StepName>Regeneration</StepName><StepStatus>OK</StepStatus><ActualTime>4.9981</ActualTime><CycleTime>0.2</CycleTime><AssayXData Points="25">7A8pRRcTKUVKFilFfhkpRbEcKUXoHylFFyMpRU4mKUWCKSlFsSwpReQvKUUXMylFSjYpRYI5
KUWxPClF6D8pRRdDKUVKRilFfkkpRbVMKUXkTylFF1MpRUpWKUWCWSlFsVwpRQ==</AssayXData><AssayYData Points="25">MbS0Py+DuT+zXL0/M/TAP/GrxD+1ssY/Hm7JP98+yz/VEs0/h5vOP/2+zz+ZGtE/nAHSP7xm
0z+JPNQ/PhvVP3UY1j8/p9Y/JvPWP+Io2D+6bdg/UUfZP5vY2T+1U9o/OdXaPw==</AssayYData></Step></KineticsData></ExperimentResults>
