# Supplementary material for: Functional development of a V3/glycan-specific broadly neutralizing antibody isolated from a case of HIV superinfection
Source: eLife. 2021 Jul 15;10:e68110. doi: 10.7554/eLife.68110 (PMC8376252; doi:10.7554/eLife.68110)
Supplement: Figure 2—source data 2. [file elife-68110-fig2-data2.zip › QA013.2 Dbl Ref BLI_2020.06.25/QA013 autologous binding_MIG_naive_G7-L4/2020.06.25_001.frd]

<?xml version="1.0" encoding="UTF-8" standalone="yes"?>
<ExperimentResults><ExperimentInfo Name="QA013 autologous binding_MIG_naive_G7-L4"><ExpDescription></ExpDescription><RTDVersion>2.0</RTDVersion><RunID>29D70D75-DE43-4A40-820A-544485B21A50</RunID><ExperimentType>KINETICS</ExperimentType><ExperimentSubType>KBASIC</ExperimentSubType><StartDateTime>2020-06-25T15:53:52</StartDateTime><MachineName>886RGX1</MachineName><UserName>Labuser</UserName><LotNumber></LotNumber><PlateName>2020.06.25</PlateName><PlateName2></PlateName2><SensorName>A1</SensorName><SensorPlate>1</SensorPlate><SensorType>AHC (Anti-hIgG Fc Capture)</SensorType><SensorRole>LIGAND</SensorRole><SensorInfo></SensorInfo><WritingSW>DataAcquisition.exe 11.1.2.24</WritingSW><InstrumentType>OctetRED96</InstrumentType><InstrumentSerial>FB-50183</InstrumentSerial><InstrumentFW></InstrumentFW><IntegrationTime>3.3</IntegrationTime><DSPType>CPF</DSPType><DSPStitching>1</DSPStitching><HasManifest>1</HasManifest><InfoHash>1033086999</InfoHash></ExperimentInfo><AssayParamsInfo/><KineticsData><Step><CommonData><SampleLocation>1</SampleLocation><SampleID></SampleID><SampleGroup></SampleGroup><SampleInfo></SampleInfo><SampleRow>A</SampleRow><SamplePlate>1</SamplePlate><WellType>BUFFER</WellType><Concentration>-1</Concentration><ConcentrationUnits>µg/ml</ConcentrationUnits><MolarConcentration>-1</MolarConcentration><MolarConcUnits>nM</MolarConcUnits><MolecularWeight>-1</MolecularWeight><Temperature>28</Temperature><StartTime>0</StartTime><AssayTime>30</AssayTime></CommonData><FlowRate>1000</FlowRate><StepType>BASELINE</StepType><StepName>Baseline</StepName><StepStatus>OK</StepStatus><ActualTime>30</ActualTime><CycleTime>0.2</CycleTime><AssayXData Points="150">AAAAAKjGSz7NzMw+EFgZP0SLTD8AAIA/1XiZPzMzsz/NzMw/ZmbmPzvf/z/NzAxAN4kZQARW
JkDRIjNAnu8/QGq8TECamVlABFZmQNEic0AAAIBANV6GQM3MjEACK5NAaJGZQAAAoEA1XqZA
zcysQDMzs0CamblAz/e/QGZmxkCcxMxAMzPTQGiR2UDP999AZmbmQJzE7EACK/NAaJH5QM/3
/0AbLwNBTmIGQYGVCUG0yAxBAAAQQRsvE0FOYhZBgZUZQbTIHEHn+x9BGy8jQU5iJkGBlSlB
tMgsQQAAMEEbLzNBTmI2QYGVOUG0yDxB5/s/QRsvQ0FmZkZBAABKQbTITEEAAFBBTDdTQU5i
VkGBlVlBtMhcQQAAYEEzM2NBZmZmQZqZaUG0yGxB5/tvQRsvc0FmZnZBsp15Qc3MfEEAAIBB
mpmBQTMzg0HNzIRBZmaGQQAAiEGamYlBMzOLQc3MjEFmZo5BAACQQZqZkUEzM5NBzcyUQWZm
lkEAAJhBmpmZQTMzm0HBypxBZmaeQQAAoEGamaFBMzOjQc3MpEFmZqZBAACoQY2XqUEzM6tB
zcysQWZmrkEAALBBmpmxQTMzs0HNzLRBZma2QQAAuEGamblBJzG7Qc3MvEFmZr5BAADAQZqZ
wUEzM8NBzczEQVpkxkEAAMhBjZfJQTMzy0HNzMxBZmbOQQAA0EGamdFBJzHTQc3M1EFmZtZB
AADYQZqZ2UEnMdtBzczcQVpk3kEAAOBBmpnhQTMz40HNzORBWmTmQfT950GamelBJzHrQcHK
7EFmZu5B</AssayXData><AssayYData Points="150">AAAAANg9wbsb1Lk6lzSuOz82wDuqVHQ6zMSwO8texjtD5J47I5UNPMfXITzD7P87Ne4APGMo
zjvcgB48Y4okPK8tYzw1mDM8Mpo+PF5jYTwCP1w8zB8WPCrQCzxCTjg8j/McPCUxNzwjFTQ8
Is/xOwNV/TvTEw885EAlPIYFLjxablA819QjPEYFFjx0oik8o+NdPN82KTwX/iM85YveO+cQ
MzyO1T88WtgsPOFLFjwEmG88vxDVO9eVLTwbtBk8zkg1PLZZ/DszJHg87fByPMM/MjxsHC48
QZUUPBwNJDzD3CI83XRGPEzmLTwT0847Y5EqPOTxMzya6lY8O7zDOzfcDjx/KyU8noxOPDPT
tTsxyiE8gOIGPHouPjzn4TY8qBsLPPfbDzxGbTc8oMY3PK15TTzkL0g8PoH9O8MvKjzJqRg8
3/pEPJPpUzwRtik8c1tWPPiAUDxPWzU8+qpVPIoYXTyBvyY84yFbPIJDPzys1PM743sHPLw7
MzwpvQs8m7kPPN5x+zvEfxE83h1LPO0AFTx+yhs8V/klPN79RjxSS/47un0dPEufIDwSjAU8
YX8RPKayeDzr+SQ8XFocPAw5DjxraTc8MOIwPPMZYjwkiic8h5w3PMfOEzyIzzw8TiqPOxnK
FDxOgAE8GK1FPKpa4zuQiCM8tY1lPMmrKzzRO048ie0NPJYcLTwDQDg8eCMoPDLSBTxyGjs8
b5IePL+o5zukkRM8fTFXPI/GGTzaiwQ8m5U3PMLeATwy6xw84w4yPFriFzzovyo88IMrPGz0
RDyVHBA8</AssayYData></Step><Step><CommonData><SampleLocation>11</SampleLocation><SampleID></SampleID><SampleGroup></SampleGroup><SampleInfo></SampleInfo><SampleRow>A</SampleRow><SamplePlate>1</SamplePlate><WellType>REGENERATION</WellType><Concentration>-1</Concentration><ConcentrationUnits>µg/ml</ConcentrationUnits><MolarConcentration>-1</MolarConcentration><MolarConcUnits>nM</MolarConcUnits><MolecularWeight>-1</MolecularWeight><Temperature>28</Temperature><StartTime>61410</StartTime><AssayTime>5</AssayTime></CommonData><FlowRate>1000</FlowRate><StepType>KREGENERATION</StepType><StepName>Regeneration</StepName><StepStatus>OK</StepStatus><ActualTime>5</ActualTime><CycleTime>0.2</CycleTime><AssayXData Points="25">AADwQZqZ8UEzM/NBzcz0QWZm9kH0/fdBmpn5QWQ7+0HNzPxBZmb+QQAAAELHywBCk5gBQmBl
AkIzMwNCAAAEQs3MBEKamQVCYGUGQjMzB0IGAQhCzcwIQpqZCUJgZQpCMzMLQg==</AssayXData><AssayYData Points="25">N2WQwCUmmcD0pZ7A5cWiwGKSpcCdSqjA3UuqwPA3rMA4pK3AEg+vwHc3sMDhW7HAZGWywOJd
s8DYQ7TAeO20wGaptcCxYLbA1i23wE2Zt8D/RbjAKL24wAM4ucCjmbnAVd65wA==</AssayYData></Step><Step><CommonData><SampleLocation>12</SampleLocation><SampleID></SampleID><SampleGroup></SampleGroup><SampleInfo></SampleInfo><SampleRow>A</SampleRow><SamplePlate>1</SamplePlate><WellType>NEUTRALIZATION</WellType><Concentration>-1</Concentration><ConcentrationUnits>µg/ml</ConcentrationUnits><MolarConcentration>-1</MolarConcentration><MolarConcUnits>nM</MolarConcUnits><MolecularWeight>-1</MolecularWeight><Temperature>28</Temperature><StartTime>77653</StartTime><AssayTime>5</AssayTime></CommonData><FlowRate>1000</FlowRate><StepType>KREGENERATION</StepType><StepName>Regeneration</StepName><StepStatus>OK</StepStatus><ActualTime>5</ActualTime><CycleTime>0.2</CycleTime><AssayXData Points="25">AAAMQs3MDEKamQ1CYGUOQjMzD0IAABBCx8sQQpqZEUJgZRJCMzMTQvr+E0LNzBRCmpkVQmBl
FkItMhdCAAAYQs3MGEKamRlCYGUaQjMzG0L6/htCzcwcQpSYHUJgZR5CMzMfQg==</AssayXData><AssayYData Points="25">1pKHvwuxgb+JzXi/WOZuv+sLZ7+dC2G/EARcv2MhV78f/VK/KHBPv7RuS79N/Ei/V6RGv5V9
Q78OmEG/yqU+v/07Pb9fqjq/aYQ5v0TtNb9nLDW/Q9I0v1qyMr8SyjG/9Dwwvw==</AssayYData></Step><Step><CommonData><SampleLocation>11</SampleLocation><SampleID></SampleID><SampleGroup></SampleGroup><SampleInfo></SampleInfo><SampleRow>A</SampleRow><SamplePlate>1</SamplePlate><WellType>REGENERATION</WellType><Concentration>-1</Concentration><ConcentrationUnits>µg/ml</ConcentrationUnits><MolarConcentration>-1</MolarConcentration><MolarConcUnits>nM</MolarConcUnits><MolecularWeight>-1</MolecularWeight><Temperature>28</Temperature><StartTime>93752</StartTime><AssayTime>5</AssayTime></CommonData><FlowRate>1000</FlowRate><StepType>KREGENERATION</StepType><StepName>Regeneration</StepName><StepStatus>OK</StepStatus><ActualTime>4.999</ActualTime><CycleTime>0.2</CycleTime><AssayXData Points="25">AAAgQsfLIEKTmCFCYGUiQi0yI0IAACRCx8skQpOYJUJgZSZCLTInQgAAKELHyyhCk5gpQmBl
KkItMitCAAAsQsfLLEKTmC1CYGUuQi0yL0IAADBCx8swQpSYMUJgZTJCLTIzQg==</AssayXData><AssayYData Points="25">HUuhwC5kqMD1yKvA9xKuwMCzr8CN1rDA7BOywB78ssDXdLPAJmK0wMD5tMDumrXA7F22wEPJ
tsAmEbfAwFO3wFnDt8DOMrjAoWO4wEDCuMDU/LjADEW5wNaeucD8xbnA+Am6wA==</AssayYData></Step><Step><CommonData><SampleLocation>12</SampleLocation><SampleID></SampleID><SampleGroup></SampleGroup><SampleInfo></SampleInfo><SampleRow>A</SampleRow><SamplePlate>1</SamplePlate><WellType>NEUTRALIZATION</WellType><Concentration>-1</Concentration><ConcentrationUnits>µg/ml</ConcentrationUnits><MolarConcentration>-1</MolarConcentration><MolarConcUnits>nM</MolarConcUnits><MolecularWeight>-1</MolecularWeight><Temperature>28</Temperature><StartTime>109861</StartTime><AssayTime>5</AssayTime></CommonData><FlowRate>1000</FlowRate><StepType>KREGENERATION</StepType><StepName>Regeneration</StepName><StepStatus>OK</StepStatus><ActualTime>5</ActualTime><CycleTime>0.2</CycleTime><AssayXData Points="25">+v4zQsfLNEKUmDVCWmQ2Qi0yN0IAADhCx8s4QpSYOUJgZTpCLTI7Qvr+O0LHyzxClJg9QmBl
PkItMj9C+v4/QsfLQEKUmEFCYGVCQi0yQ0L6/kNCx8tEQpSYRUJgZUZCLTJHQg==</AssayXData><AssayYData Points="25">3m2Av7AndL/2nGi/qWVfv+mxWL/dq1O/DPdMv6mySL8acUS/UuZAv4WRPb8gazu/Iwc4v2c9
Nb/W0jK/Fhcyv18kL79GEi6/2Lksv1PhKb+NLie/c84mvwISJb/qUCS/ptQjvw==</AssayYData></Step><Step><CommonData><SampleLocation>11</SampleLocation><SampleID></SampleID><SampleGroup></SampleGroup><SampleInfo></SampleInfo><SampleRow>A</SampleRow><SamplePlate>1</SamplePlate><WellType>REGENERATION</WellType><Concentration>-1</Concentration><ConcentrationUnits>µg/ml</ConcentrationUnits><MolarConcentration>-1</MolarConcentration><MolarConcUnits>nM</MolarConcUnits><MolecularWeight>-1</MolecularWeight><Temperature>28</Temperature><StartTime>125986</StartTime><AssayTime>5</AssayTime></CommonData><FlowRate>1000</FlowRate><StepType>KREGENERATION</StepType><StepName>Regeneration</StepName><StepStatus>OK</StepStatus><ActualTime>5</ActualTime><CycleTime>0.2</CycleTime><AssayXData Points="25">+v5HQsfLSEKUmElCYGVKQi0yS0ITA0xCx8tMQpSYTUJgZU5CMzNPQvr+T0LHy1BClJhRQmBl
UkItMlNC+v5TQsfLVEKUmFVCqnFWQi0yV0L6/ldCwcpYQrKdWUJgZVpCLTJbQg==</AssayXData><AssayYData Points="25">1AOhwD6Ip8AhvKrAYa6swB4hrsBiV6/AbGiwwPsTscAy4LHA3meywKkQs8ByhbPA1hq0wE1r
tMCbyLTAPCK1wKtytcDRv7XAEgu2wFBftsAocbbAFtG2wLEUt8A+OrfAMT+3wA==</AssayYData></Step><Step><CommonData><SampleLocation>12</SampleLocation><SampleID></SampleID><SampleGroup></SampleGroup><SampleInfo></SampleInfo><SampleRow>A</SampleRow><SamplePlate>1</SamplePlate><WellType>NEUTRALIZATION</WellType><Concentration>-1</Concentration><ConcentrationUnits>µg/ml</ConcentrationUnits><MolarConcentration>-1</MolarConcentration><MolarConcUnits>nM</MolarConcUnits><MolecularWeight>-1</MolecularWeight><Temperature>28</Temperature><StartTime>142250</StartTime><AssayTime>5</AssayTime></CommonData><FlowRate>1000</FlowRate><StepType>KREGENERATION</StepType><StepName>Regeneration</StepName><StepStatus>OK</StepStatus><ActualTime>4.999</ActualTime><CycleTime>0.2</CycleTime><AssayXData Points="25">+v5bQsfLXEKUmF1CYGVeQicxX0L6/l9CwcpgQo2XYUJaZGJCLTJjQvT9Y0LHy2RCjZdlQlpk
ZkItMmdC+v5nQsHKaEKNl2lCYGVqQicxa0L6/mtCx8tsQpSYbUJaZG5CJzFvQg==</AssayXData><AssayYData Points="25">wjJnv7Y2W79/b1C/Zq1Gv6hlQb+ZTDq/MrI0vyurML/urCy/UqQpv31yJr+snCK/SLkgv2lt
Hr8LBRu/hz0av3cbF795zRa/4OkSvwbtEr9R5Q+/LQEPv7GJDb9HTAy/rWkLvw==</AssayYData></Step><Step><CommonData><SampleLocation>1</SampleLocation><SampleID></SampleID><SampleGroup></SampleGroup><SampleInfo></SampleInfo><SampleRow>A</SampleRow><SamplePlate>1</SamplePlate><WellType>BUFFER</WellType><Concentration>-1</Concentration><ConcentrationUnits>µg/ml</ConcentrationUnits><MolarConcentration>-1</MolarConcentration><MolarConcUnits>nM</MolarConcUnits><MolecularWeight>-1</MolecularWeight><Temperature>28</Temperature><StartTime>156814</StartTime><AssayTime>30</AssayTime></CommonData><FlowRate>1000</FlowRate><StepType>BASELINE</StepType><StepName>Baseline</StepName><StepStatus>OK</StepStatus><ActualTime>29.999</ActualTime><CycleTime>0.2</CycleTime><AssayXData Points="150">+v5vQsHKcEKHlnFCWmRyQiEwc0L0/XNCu8l0QoeWdUJaZHZCJzF3Qu78d0LBynhCjpd5QlRj
ekIhMHtC9P17QrvJfEKOl31CVGN+QiEwf0Lu/H9C3WSAQsfLgEItMoFClJiBQnf+gULdZIJC
RMuCQqoxg0Kmm4NC+v6DQt1khEJEy4RCLTKFQhCYhUJ3/oVC3WSGQkTLhkItModCEJiHQvr+
h0LdZIhCRMuIQqoxiUKUmIlCd/6JQt1kikJEy4pCqjGLQhCYi0J3/otC5GWMQkTLjEKqMY1C
lJiNQvr+jULdZI5CRMuOQqoxj0IQmI9Cd/6PQt1kkEJEy5BCqjGRQhCYkUJ3/pFC3WSSQkTL
kkJeOpNCEJiTQnf+k0LdZJRCx8uUQi0ylUIQmJVCd/6VQt1klkJEy5ZCqjGXQpSYl0J3/pdC
3WSYQsfLmEItMplCEJiZQvr+mUJgZZpCx8uaQi0ym0IQmJtCBgGcQmBlnELHy5xCLTKdQpSY
nUL6/p1CYGWeQsfLnkItMp9ClJifQvr+n0JgZaBCx8ugQi0yoUKUmKFC+v6hQmBlokLHy6JC
LTKjQpSYo0L6/qNCYGWkQsfLpEItMqVClJilQvr+pUJgZaZCx8umQi0yp0KUmKdCd/6nQmBl
qELHy6hCLTKpQhCYqUL6/qlCYGWqQsfLqkItMqtClJirQvr+q0JgZaxCRMusQi0yrUKUmK1C
+v6tQmBlrkLHy65CqjGvQpSYr0L6/q9CYGWwQsfLsEItMrFClJixQvr+sUJzaLJCx8uyQqox
s0KUmLNC</AssayXData><AssayYData Points="150">fz7vviCz6r4OYuy+QeLqvoDK6b5SCea+n/3kvtiX5b4fNeS+JMfhvkfj4L5BgN++2bjcvrqO
3b5Qld6+p4HevqYr3L5RI9u+qjrbvmUX2b7k3Na+9j7Wvnq51r5LNtS+IpbUvpDX0b5x5NK+
qgvRvqsh0L4Ias6+bEfQvlSMz77ehM6+7tzNvli5zL6m/su+oiHLvmeqzL7wSs2+9k7Jvoqp
x75CK8e+AfjGvo/1yL6IScW+G1DIvm3zxr6bEcS+LD3Fvup3xL548cO+UV7Cvt/PwL4EF8G+
69m/vpWQw75egb6+7sG+vg3Qvb4CtL6+8l++vqhbvb4ur7y+AHS9vhW5u74tnbu+mpe7vsha
ub4KOLi+ouC4vktgub76ELm+HKC4vh9FuL4Mx7W+/GS2vqLfs75XvbS+OxW0vjq1tL7Y+rO+
MiyzvtbYs77nw7O+jo+zvhHTr74/lbG+JYiwvoJRsL6ZAbG+oXiuvgCorr6eEq++ouSuvsEw
r759h62+xWmwvujtrL7UV6u+L4Wsvo21q76NR6y+SG2qvhC+qr4kgKy+XPKnvia0qr7oX6u+
U/+pvkjiqr462Ki+qfqnvjweqL7fh6e+Oxuovu6GqL7V1Km+lFaovqx6p75X3Ki+mqWkvluE
pr4TFqa+65qkvlHnpr5PbKS+9+ihvpskor6jlaS+5P+ivhR/or4636K+S2ahvgiin75HEqK+
TtegviTJoL5VVJ6+FO+fvqzYn7506KC+HlWhvqIvn74fWaG+sGadvp5onr4ODZ6+aVedvr5B
n76MRp6+</AssayYData></Step><Step><CommonData><SampleLocation>2</SampleLocation><SampleID>QA013.2 mature</SampleID><SampleGroup></SampleGroup><SampleInfo></SampleInfo><SampleRow>A</SampleRow><SamplePlate>1</SamplePlate><WellType>KLOAD</WellType><Concentration>10</Concentration><ConcentrationUnits>µg/ml</ConcentrationUnits><MolarConcentration>-1</MolarConcentration><MolarConcUnits>nM</MolarConcUnits><MolecularWeight>-1</MolecularWeight><Temperature>28</Temperature><StartTime>192500</StartTime><AssayTime>80</AssayTime></CommonData><FlowRate>1000</FlowRate><StepType>LOADING</StepType><StepName>Loading</StepName><StepStatus>OK</StepStatus><ActualTime>79.999</ActualTime><CycleTime>0.2</CycleTime><AssayXData Points="400">+v6zQmBltELHy7RCLTK1QhGYtUJ3/rVC3WS2QkTLtkItMrdClJi3Qvr+t0JgZbhCRMu4Qqox
uUIRmLlC+v65Qt1kukJEy7pCLTK7QhGYu0J3/rtCYGW8QkTLvEKqMb1CEJi9Qvr+vULdZL5C
RMu+Qqoxv0KUmL9C+v6/Qt1kwELHy8BCqjHBQpSYwUJ3/sFC3WTCQsfLwkKqMcNCEJjDQvr+
w0JgZcRCRMvEQqoxxUIQmMVC+v7FQmBlxkJEy8ZCqjHHQpSYx0J3/sdC3WTIQkTLyEKqMclC
lJjJQnf+yUJgZcpCRMvKQqoxy0IQmMtC+v7LQt1kzEJEy8xCLTLNQhCYzUJ3/s1CYGXOQkTL
zkKqMc9CEJjPQnf+z0LdZNBCx8vQQi0y0UKUmNFCd/7RQt1k0kJEy9JCqjHTQpSY00L6/tNC
YGXUQkTL1EItMtVClJjVQvr+1UJgZdZCx8vWQi0y10KUmNdC+v7XQmBl2ELHy9hCLTLZQpSY
2UL6/tlCYGXaQsfL2kItMttClJjbQvr+20JgZdxCx8vcQi0y3UKUmN1C+v7dQmBl3kJEy95C
LTLfQpSY30L6/t9CYGXgQsfL4EItMuFClJjhQvr+4UJgZeJCx8viQi0y40KUmONC+v7jQmBl
5ELHy+RCLTLlQhCY5UL6/uVCYGXmQsfL5kItMudClJjnQvr+50JgZehCx8voQi0y6UKUmOlC
+v7pQt1k6kJEy+pCLTLrQpSY60L6/utCYGXsQkTL7EKqMe1ClJjtQnf+7UJgZe5Cx8vuQqox
70KUmO9C+v7vQmBl8EJEy/BCqjHxQpSY8UJ3/vFCYGXyQsfL8kItMvNCEJjzQvr+80LeZPRC
UM30Qi0y9UIQmPVCd/71QmBl9kLHy/ZCLTL3QpSY90J3/vdC3mT4QkTL+EItMvlCEJj5Qvr+
+ULeZPpCRMv6Qqox+0KUmPtC+v77Qt5k/EJEy/xCLTL9QhCY/UL6/v1CYGX+QsfL/kItMv9C
EJj/Qnf+/0JvMgBDomUAQ9WYAEMIzABDPP8AQ7AyAUPkZQFDFpkBQwjMAUM8/wFDbzICQ+Rl
AkMWmQJDCMwCQzz/AkNvMgNDomUDQxaZA0MIzANDPP8DQ7AyBEPkZQRD1ZgEQwjMBEM8/wRD
bzIFQ6JlBUPVmAVDSswFQ33/BUNvMgZDomUGQxaZBkMIzAZDPP8GQ28yB0PkZQdD1ZgHQwjM
B0M8/wdDbzIIQ+RlCEPVmAhDCMwIQzz/CENvMglDomUJQ9WYCUNKzAlDff8JQ7AyCkPkZQpD
1ZgKQwjMCkO+/wpDsDILQ6JlC0PVmAtDSswLQzz/C0OwMgxD5GUMQxaZDENKzAxDff8MQ7Ay
DUPkZQ1DFpkNQ0rMDUN9/w1DsDIOQz5qDkMWmQ5DSswOQ33/DkOwMg9D5GUPQxaZD0NKzA9D
ff8PQ7AyEEPkZRBDFpkQQ0rMEEN9/xBDsDIRQ+RlEUPVmBFDSswRQzz/EUNvMhJD5GUSQxaZ
EkNKzBJDff8SQ7AyE0PkZRNDFpkTQwjME0M8/xNDsDIUQ+RlFEMWmRRDSswUQzz/FENvMhVD
5GUVQxaZFUMIzBVDff8VQ28yFkOiZRZDFpkWQwjMFkN9/xZDsDIXQ+RlF0PVmBdDSswXQ33/
F0OwMhhD5GUYQ9WYGENKzBhDff8YQ7AyGUOiZRlD1ZgZQ0rMGUN9/xlDsDIaQ+RlGkMWmRpD
SswaQzz/GkNuMhtD5GUbQxaZG0MIzBtDff8bQ24yHEPkZRxDFpkcQ0rMHEN9/xxDsDIdQ+Rl
HUPVmB1DCMwdQzz/HUOwMh5DomUeQxaZHkMIzB5Dff8eQ24yH0OiZR9D1ZgfQwjMH0N9/x9D
bjIgQ6JlIEPVmCBDSswgQzz/IEOwMiFD5GUhQ9WYIUMIzCFDPP8hQ24yIkO6aSJDFpkiQwjM
IkN9/yJDbjIjQ6JlI0MWmSNDCMwjQzz/I0NuMiRDomUkQ9WYJEMIzCRDPP8kQ7AyJUOiZSVD
FpklQ0rMJUM8/yVDsDImQ6JlJkMWmSZDSswmQzz/JkOwMidDomUnQxaZJ0MIzCdDPP8nQ24y
KEPkZShD1ZgoQwjMKEN9/yhDbjIpQ+RlKUPVmClDCMwpQw==</AssayXData><AssayYData Points="400">uVemvm0Iob7y1J++3WOavgavlL5pT5C+9NSKvklVhL7AdYG+X+x3vhs5cr5kSWK+jVpaviQB
U75faEm+IlY9vsBBN76DkSm+fYkbvkYOFr7mVA2+31ECvidT9b0qGuS9la/MvUHTuL3Np529
wXOXvTglgr2VmmW9Rq5IvTnaJr1JPQC9kveSvFUlWLzAcKO7Uh6TO6oMDjyLPq08FaDcPFQh
ED1Eli09yJdSPfQBfj3bGpE9EXWTPYZKqj0Uobo9o2fDPePg2D090O09kkn+PWOGAD4NuAk+
PKUSPkeaGT65bxw+DA4nPnysMj7DTjs+y9s7Phe3RT7sdk0+AaRQPnMWWz4ZtGA+ZoRjPp7a
az75hXY+a4B/Phwlfj40woM+2oaIPvbvij5erY0+24ORPrQAlD7+U5M+8d+YPr/wmT4Ch54+
P1ekPukxpj5OR6Y+8CqsPlZ+rT6qnLE+3ZS0Plu1sz50N7o+9+e8PtjYuz7VscA+RRLAPpLx
wz4eDck+nWnJPni1yz5OpM4+lX/QPlUy1D4i1tY+7nLXPhKr2T61Od0+Co3fPp7w4D4wNuM+
DZnlPutX6T6J+Os+DyPvPupp8z4S6u8+pdv0PuGZ9T4LxvU+Vw/5PiA0/D4uLv0+6CwAP761
AT8cbAI/dQgDP/RkAj988gQ/lpcFP2NIBj+BIwg/aWcIP+cnCT9fVAo/dToLP845DD9nng0/
/o8OP8tHDT+/bBA/7AsQP2Y/ED88ahI/RTQTP3zsEj8jHBU/B/cUP+K0FT+jHBc/9B0YP3/E
GD8cWBo/GfsZP+ruGj+PORs/fDUbP7cdHj8iSR0/SfIdPxZeHz/1gR8/kGEgP8QvIT85uyI/
cxYiP2eEIj9vwyQ/Q1YlP1sPJj/ztiU/yScnPx9EJz+ZTig/ZdopP2l2KT/qhik/KWUqPx0B
LD86Jy0/7WcsP/9jLT+33i0/YBwvP81xMD9PnC8/sFwwPzO+MT85MjE/NyQyP01QND/YEjI/
X3A0P5lSNT9HgTU/Xrw1PyMhNz9WrzY/H9s4P3cQOD+0JTg/VQg5P/suOj/FITo/2Jo6P6AB
Oz8UMzs/mgQ9PyUwPT9E2zw/bjc+P9yoPj+Dc0A/O28+P539Pz9qWkE/2QxAP/pKQj/PTUI/
WuNBP8bYQT+rpkQ/TA1FPy+qQz9ytUU/vvtEP3qaRT9UGEY/FHxGP6KjRz/AJkg/wYhIPyQ/
ST+r70g/oypKPwG2Sj9zoEo/mGxLP4IETD/nHks/oZZMP60jTT8Jxk0/q4dNP+eWTT9vt04/
BXJOP2MwTz+R6E8/bftPP5qrTz+KYFE/3H1RP8U+Uj/qFVM/WmFTP2Z/Uz9RTlM/JgJUP6wP
VD9rmFQ/uRJWP8wCVj+i4lU/R7FVP2aVVj8/yFc/I6VXP/ImVz9m3lg/A4tZP726WD8z1Vg/
aCVaPylBWj+nRVk/QAlbP3NKWz9/bVs/7sBcP1zaXD/Ixl0/4xdeP+cSXT8VVl4/pvBdP/FP
Xj84k18/qIRfP6ETYD8ZrWA/Nl5gPxBVYT84i2E/46JiP7mSYj8bAmI/hn5jPzfFYj+JCmM/
dmFjP/n0Yj81c2M/IWFkPwklZT+O8GQ/44RkP9OtZT/2R2Y/hhJmP79jZj9R+2Y/2glnPwK4
Zj858mc/5ABoPwtfaD+pR2g/CrFpP8NEaT+aw2k/rBNrPygMaj+T/Wo//apqPzipaj/2E2w/
0WdsPwIfbD9IvWw/DbxrP15zbD8z+20/ScFtP0G9bT+Qi20/TPNtP0gibz9hQW8/G+twP6UB
cD9Lm3A/NyNwP2vPcD9SwnA/m5NxP/xDcj8XP3I/UXxxPw3dcT/egXM/gaVzP7Pucj/66XI/
WNt0P7Gucz8DYXQ/a850P3QFdT+0tHQ/+l11P7+QdT8vuHQ/cTt3P2Mhdj8PPHg/tMx2P/Zo
dz+lT3c/sQJ3P16/dz8IN3g/eN14P1JHeD8tfXg/Wfl5PxEhej8r5Xo/k4p6Pz1zej/poXs/
4hh6P1Aiez/ElXo/edN7P3XGej87GXs/dcR8P+YWfT9Iinw/kxx7Px4cfT/Tbn0/K7l9P7c7
fT8c2n0/mMZ/P8AWfj/7tn8/0xp/P80efz+eEIA/aP9/Pw==</AssayYData></Step><Step><CommonData><SampleLocation>1</SampleLocation><SampleID></SampleID><SampleGroup></SampleGroup><SampleInfo></SampleInfo><SampleRow>A</SampleRow><SamplePlate>1</SamplePlate><WellType>BUFFER</WellType><Concentration>-1</Concentration><ConcentrationUnits>µg/ml</ConcentrationUnits><MolarConcentration>-1</MolarConcentration><MolarConcUnits>nM</MolarConcUnits><MolecularWeight>-1</MolecularWeight><Temperature>28</Temperature><StartTime>277923</StartTime><AssayTime>30</AssayTime></CommonData><FlowRate>1000</FlowRate><StepType>BASELINE</StepType><StepName>Baseline</StepName><StepStatus>OK</StepStatus><ActualTime>30</ActualTime><CycleTime>0.2</CycleTime><AssayXData Points="150">O/8pQ24yKkOhZSpD1ZgqQwjMKkP5/ipDLTIrQ6FlK0PVmCtDCMwrQ/n+K0MtMixDoWUsQ9WY
LEMIzCxDO/8sQ24yLUOhZS1Dk5gtQwjMLUO+/y1DLTIuQ6FlLkOTmC5DCMwuQzv/LkNuMi9D
oWUvQ5OYL0PGyy9DO/8vQy0yMENgZTBD1ZgwQ8bLMEODADFDbjIxQ6FlMUOTmDFDCMwxQzv/
MUNuMjJDoWUyQ5OYMkMIzDJDO/8yQ24yM0NgZTND1ZgzQ8bLM0P5/jNDLTI0Q2BlNEOTmDRD
xss0Qzv/NENuMjVDYGU1Q5OYNUPMzDVDO/81Q24yNkNgZTZDk5g2Q8bLNkP5/jZDLTI3Q6Fl
N0OTmDdDxss3Q/n+N0NuMjhDYGU4Q5OYOEPGyzhD+f44Qy0yOUNgZTlDk5g5QwjMOUM7/zlD
bjI6Q6FlOkOTmDpDCMw6Q0EAO0MtMjtDYGU7Q9WYO0MIzDtD+v47Qy0yPENgZTxD1Zg8Q8bL
PEM7/zxDbjI9Q6FlPUPVmD1DCMw9Qzv/PUNuMj5DoWU+Q9WYPkMIzD5DO/8+Q24yP0OhZT9D
1Zg/QwjMP0M7/z9DbjJAQ2BlQEPVmEBDCMxAQzv/QENuMkFDoWVBQ5OYQUMIzEFDO/9BQ24y
QkOhZUJD1ZhCQwjMQkM7/0JDbjJDQ6FlQ0PVmENDCMxDQzv/Q0NuMkRDoWVEQ9WYREMIzERD
GARFQ24yRUOhZUVD1ZhFQwjMRUM7/0VDbjJGQ6FlRkOTmEZDCMxGQzv/RkNuMkdDoWVHQ9WY
R0MIzEdD</AssayXData><AssayYData Points="150">lnCFP7TbhT9ZH4Y/sPCFP0/mhT8mVYY/YO+FP6xkhj+vyIY/aZOGPwFThj/x0oY/tlCGP0JJ
hj8A6oY/wbWGP9sFhj+GVIY/q8SGP9JOhj/Sr4c/UWqGPwDahj+iTIc/TaKGP7dbhz9/JIc/
J9WGP+i4hz+28oY/hSOHP0DLhj8GtoY/jDCHPzKWhz/XGIc/CA2HP5/Xhj/PrYc/+3aHP62+
hj+Fpoc/mMmHP9t7hz90FYg/6raHPw5Uhz/XJoc/k3eIP8RZhz9QPIc/3cGHP0CRhz+DMoc/
tZ+HPytGhz9upYc/qNKHP34GiD9lZoc/ELCHP/nyhj870YY/27aHPzWfhz+MYIc/mrmHPxXj
hz/lcIg/zrqHPwL0hz+b6Yc/DHSIPykJiD+RI4g/cbSHP4XYhz8Vm4c/TdqHPwOIiD/ffIg/
hHWIP9Q9iD8WHIg/Jj+IP20/iD/sg4g/T/6HPxeEiD/+MYg/WeCHPyluiD/8Cog/EyCIP6Z2
iD/7cYg/YqeIP3jviD/xJog/58CHP6Plhz+wTYg/q7yIP/FBiD/XiYg/ouaIPzQiiD+QMok/
5F+IP6wXiD+IvYg/be6HP1eLiD+f3og/NR2IPy1QiD/4o4g/mnmIP908iD/nZog/O7GIP1Gp
iD/OtYg/1VyIP84biT9AtYg/3FKJP4tuiD+vrIg/d8OIP6YsiT+kjog/6RWJPwzZiD/kRIk/
v2mJPxHFiD/j3og/WlCIP7fWiD/Eqog/JeWIP5DpiD9t54g/tRiJP8ZqiT8gjIk/yNOIP0O4
iD9Mq4g/</AssayYData></Step><Step><CommonData><SampleLocation>10</SampleLocation><SampleID>QA013.765M.C1 gp120</SampleID><SampleGroup></SampleGroup><SampleInfo></SampleInfo><SampleRow>A</SampleRow><SamplePlate>1</SamplePlate><WellType>KSAMPLE</WellType><Concentration>-1</Concentration><ConcentrationUnits>µg/ml</ConcentrationUnits><MolarConcentration>500</MolarConcentration><MolarConcUnits>nM</MolarConcUnits><MolecularWeight>-1</MolecularWeight><Temperature>28</Temperature><StartTime>316697</StartTime><AssayTime>180</AssayTime></CommonData><FlowRate>600</FlowRate><StepType>ASSOC</StepType><StepName>Association</StepName><StepStatus>OK</StepStatus><ActualTime>180</ActualTime><CycleTime>0.2</CycleTime><AssayXData Points="900">O/9HQ24ySENgZUhDk5hIQwjMSEM7/0hDbjJJQ6FlSUOTmElDCMxJQzv/SUNuMkpDYGVKQ5OY
SkMIzEpD+f5KQ24yS0OhZUtD1ZhLQ8bLS0M7/0tDLTJMQ6FlTEOTmExDxstMQzv/TEMtMk1D
oWVNQ5OYTUMIzE1DO/9NQ24yTkOhZU5Dk5hOQ8bLTkM7/05DLTJPQ6FlT0PVmE9DCMxPQ/n+
T0NuMlBDoWVQQ5OYUEMIzFBD+f5QQ24yUUNgZVFDk5hRQ8bLUUM7/1FDMzNSQ2BlUkPVmFJD
xstSQ/n+UkNuMlNDYGVTQ9WYU0PGy1ND+f5TQy0yVEOhZVRDk5hUQ1DNVEM7/1RDbjJVQ6Fl
VUOTmFVDxstVQ/n+VUMtMlZDYGVWQ5OYVkPGy1ZD+f5WQy0yV0OoZldDk5hXQ8bLV0P5/ldD
LTJYQ2BlWEOTmFhDxstYQ/r+WEMtMllDYGVZQ5OYWUPGy1lDfP9ZQy0yWkNgZVpDk5haQwjM
WkP6/lpDLTJbQ2BlW0PVmFtDCMxbQ/r+W0MtMlxDoWVcQ5OYXEMIzFxDO/9cQy0yXUOhZV1D
1ZhdQwjMXUM7/11DbjJeQ6FlXkPVmF5DCMxeQzv/XkNuMl9DoWVfQ9WYX0MIzF9DO/9fQ24y
YEOhZWBD1ZhgQwjMYEM7/2BDbjJhQ6FlYUPVmGFDi8xhQzv/YUNuMmJDoWViQ9WYYkMIzGJD
O/9iQ24yY0OhZWND1ZhjQwjMY0M7/2NDbjJkQ6FlZEPVmGRDxstkQzv/ZENuMmVDoWVlQ9WY
ZUMIzGVDO/9lQ24yZkOhZWZDk5hmQwjMZkM7/2ZDLTJnQ2BlZ0PVmGdDCMxnQzv/Z0MtMmhD
omVoQ9SYaEMIzGhDO/9oQy0yaUOiZWlD25lpQwjMaUP6/mlDbjJqQ2BlakOTmGpDCMxqQzv/
akNuMmtDYGVrQ9SYa0MIzGtDO/9rQ24ybENgZWxD1JhsQ8bLbEPKAW1DbjJtQ6JlbUOTmG1D
xsttQ/r+bUMtMm5DomVuQ5OYbkPGy25D+v5uQ24yb0OiZW9Dk5hvQwjMb0P6/m9DbjJwQ6Jl
cEOTmHBDxstwQ/r+cEMtMnFDYGVxQ5OYcUMIzHFDO/9xQy0yckOiZXJDk5hyQ8bLckP6/nJD
LTJzQ2Blc0OTmHNDxstzQ/r+c0MtMnRDomV0Q5OYdEPGy3RD+v50Q24ydUNgZXVDk5h1Q8bL
dUP6/nVDbjJ2Q6JldkMim3ZDxst2Q/r+dkNuMndDomV3Q5OYd0PGy3dD+v53Q24yeENgZXhD
k5h4Q8bLeEM7/3hDLTJ5Q2BleUOTmHlDxst5Qzv/eUMtMnpDomV6Q9SYekPGy3pD+v56Qy0y
e0NgZXtDk5h7QwjMe0P6/ntDLTJ8Q2BlfEOTmHxDxst8Q3z/fENuMn1DomV9Q9SYfUPGy31D
+v59Qy0yfkNgZX5DFpl+QwjMfkM7/35DLTJ/Q6Jlf0PUmH9DCMx/Qzv/f0M3GYBD0TKAQ2pM
gEMEZoBDnn+AQzeZgEPRsoBDasyAQwTmgEOe/4BDNxmBQ9EygUNqTIFDBGaBQ55/gUM3mYFD
0bKBQ2rMgUME5oFDnv+BQzcZgkPRMoJDakyCQwRmgkOef4JDN5mCQ9GygkNqzIJDBOaCQ57/
gkMWGYND0TKDQ2pMg0MEZoNDfX+DQxaZg0OwsoNDasyDQwTmg0Oe/4NDFhmEQ9EyhENqTIRD
42WEQ55/hEM3mYRD0bKEQ2rMhEPj5YRDff+EQzcZhUPRMoVDSkyFQ+NlhUOef4VDFpmFQ7Cy
hUNKzIVDBOaFQ57/hUM3GYZDsDKGQ2pMhkMEZoZDfX+GQxaZhkOwsoZDSsyGQwTmhkN9/4ZD
NxmHQ7Ayh0NKTIdDBGaHQ31/h0M3mYdDsLKHQ0rMh0PI5odDff+HQzcZiEOwMohDSkyIQ+Nl
iEN9f4hDFpmIQ7CyiENqzIhDBOaIQ33/iEMWGYlDOTSJQ2pMiUPjZYlDnn+JQxaZiUPRsolD
SsyJQwTmiUN9/4lDNxmKQ7AyikNqTIpD42WKQ31/ikMWmYpDsLKKQ0rMikOo5opDff+KQzcZ
i0OwMotDSkyLQ+Nli0N9f4tDN5mLQ7Cyi0MOzYtD4+WLQ33/i0MWGYxD0TKMQ0pMjEPjZYxD
nn+MQxaZjEPRsoxDSsyMQ+PljEO+/4xDFhmNQ7AyjUNqTI1D42WNQ75/jUMWmY1DsLKNQ2rM
jUPj5Y1Dnv+NQxYZjkOwMo5DakyOQ+NljkOef45DN5mOQ7CyjkNqzI5DBOaOQ33/jkMWGY9D
0TKPQ2pMj0MEZo9Dnn+PQxaZj0NUs49DasyPQ+Plj0Oe/49DNxmQQ9EykENqTJBDBGaQQ55/
kEM3mZBD0bKQQ2rMkEME5pBDnv+QQzcZkUPRMpFDakyRQwRmkUOef5FDN5mRQ9GykUNqzJFD
BOaRQ57/kUM3GZJD0TKSQ2pMkkMEZpJDnn+SQzeZkkPRspJDasySQwTmkkOe/5JDNxmTQ9Ey
k0NqTJNDBGaTQ55/k0MWmZND0bKTQ2rMk0ME5pNDff+TQzcZlEPRMpRDakyUQ+NllEN9f5RD
FpmUQ9GylENqzJRD4+WUQ57/lEM3GZVDsDKVQ2pMlUPjZZVDnn+VQzeZlUOwspVDasyVQwTm
lUOe/5VDFhmWQ7AylkNqTJZD42WWQ55/lkM3mZZD0bKWQ2rMlkME5pZDff+WQxYZl0OwMpdD
SkyXQwRml0Pff5dDN5mXQ7Cyl0NqzJdDBOaXQ57/l0M3GZhD0TKYQ0pMmEPjZZhDfX+YQxaZ
mEOwsphDasyYQwTmmEN9/5hDNxmZQ7AymUNqTJlD42WZQ31/mUMWmZlD0bKZQ2rMmUME5plD
nv+ZQzcZmkOwMppDSkyaQ+NlmkOef5pDN5maQ7CymkNKzJpD4+WaQ57/mkM3GZtDsDKbQ0pM
m0PIZptDfX+bQzeZm0OwsptDi8ybQwTmm0N9/5tDFhmcQ7AynENqTJxD42WcQ55/nEMWmZxD
0bKcQ0rMnEME5pxDnv+cQzcZnUOwMp1DSkydQ+NlnUOef51DN5mdQ7CynUNKzJ1D4+WdQ57/
nUM3GZ5DsDKeQ2pMnkPjZZ5DfX+eQxaZnkOwsp5DSsyeQyXmnkN9/55DFhmfQ9Eyn0NKTJ9D
42WfQ31/n0MWmZ9DsLKfQ0rMn0Pj5Z9Dnv+fQzcZoEOwMqBDSkygQwRmoEOef6BDN5mgQ9Gy
oENqzKBDBOagQ0EAoUM3GaFD0TKhQ2pMoUMEZqFDnn+hQzeZoUPRsqFDasyhQwTmoUOe/6FD
NxmiQ9EyokNqTKJDBGaiQ55/okMWmaJD0bKiQ2rMokME5qJDnv+iQxYZo0P4M6NDakyjQwRm
o0Oef6NDN5mjQ9Gyo0NqzKND4+WjQ33/o0M3GaRDsDKkQ2pMpEMEZqRDnn+kQzeZpEPQsqRD
asykQyTmpEOe/6RDNxmlQ9AypUNqTKVDBGalQ55/pUMWmaVDsLKlQ2rMpUME5qVDnv+lQzcZ
pkPQMqZDakymQwRmpkOef6ZDN5mmQ9CypkNqzKZDBOamQ3z/pkPbGadD0DKnQ2pMp0PjZadD
nn+nQxaZp0OwsqdDSsynQ+Plp0Oe/6dDFhmoQ9AyqENKTKhDBGaoQ3x/qEMWmahD0LKoQ2rM
qEME5qhDfP+oQxYZqUPQMqlDkU2pQwRmqUOef6lDN5mpQ9CyqUNqzKlD4+WpQ3z/qUMWGapD
sDKqQ0pMqkMEZqpDnn+qQzeZqkPQsqpDasyqQwTmqkPKAatDNxmrQ7Ayq0NKTKtD42WrQ3x/
q0MWmatDsLKrQ0rMq0Pj5atDfP+rQzcZrEOwMqxDSkysQ+NlrEN8f6xDFpmsQ9CyrENKzKxD
4+WsQ57/rEM3Ga1DsDKtQ0pMrUPjZa1DfH+tQxaZrUOwsq1DSsytQwTmrUN8/61DFhmuQ7Ay
rkNKTK5D42WuQ3x/rkMWma5DsLKuQ0rMrkOH5q5DfP+uQxYZr0OwMq9DkU2vQ+Nlr0N8f69D
WJmvQ9Cyr0NKzK9D4+WvQ3z/r0M3GbBDsDKwQ2pMsEPjZbBDnn+wQ3iZsEPQsrBDasywQwTm
sEOe/7BDxhuxQ9AysUNqTLFDBGaxQ55/sUM3mbFD0LKxQ2rMsUME5rFDnv+xQzcZskPQMrJD
SkyyQwRmskOef7JDN5myQ9CyskNqzLJDBOayQ57/skM3GbND0DKzQ2pMs0MEZrNDnn+zQzeZ
s0PQsrNDasyzQwTms0Oe/7ND/Bm0Q9AytENKTLRD42W0Q3x/tEMWmbRD0LK0Q2rMtEME5rRD
nv+0QxYZtUPQMrVDaky1QwRmtUOef7VDN5m1Q9CytUNqzLVDBOa1Q57/tUM3GbZD0DK2Q0pM
tkMEZrZDnn+2QzeZtkNUs7ZDSsy2QwTmtkOe/7ZDNxm3Q7Ayt0NqTLdDBGa3Q55/t0MWmbdD
sLK3Q2rMt0ME5rdDfP+3QxYZuEPQMrhDaky4QwRmuEOef7hDN5m4Q9CyuENKzLhD4+W4Q57/
uEMWGblD0DK5Q2pMuUPjZblDnn+5QzeZuUOwsrlDasy5QwTmuUOe/7lDNxm6Q7AyukNKTLpD
42W6Q3x/ukMWmbpDsLK6Q0rMukME5rpDfP+6QxYZu0PQMrtDaky7Q+Nlu0N8f7tDFpm7Q7Cy
u0NKzLtD4+W7Q57/u0MWGbxDsDK8Q0pMvEPjZbxDfH+8QxaZvEOwsrxDSsy8QwTmvEN8/7xD
Fhm9Q1o0vUNqTL1DZma9Q3x/vUMWmb1DsLK9Q2rMvUME5r1D</AssayXData><AssayYData Points="900">FAeGP2bVhT/qN4Y/Eo6FP25shj9B3IY/QOuFP4VEhj91k4Y/s+CGP7P/hj+qmYc/xQ6HPxSt
hz9rOIg/MG6HPy/3hz/Taog/kXOIP0INiD+LdYg/yQSIP//qiD+5/4g/NGmJPymiiT+6LIk/
S8CJPwILij/A+Yk/Gq6KP/FhiT+lToo/TkqKP4x4ij/PZ4o/SguLP6nUij8O3Yo/Mj2LP0Qt
iz/rWYs/k5SLP0mFiz+j0Is/MOqLP5gWjD/Qj4w/7SWMP/4sjD/oPY0/k7GMP8LPjD/4lIw/
Hu2MPyJyjD8akYw/GmWNP6gejT+Kbo0/r4aNPx2LjT8jbo0/kbONP3sojj8qpI0/EOqNPwM5
jj+hKI4/522OPz3kjj8SYI4/RsyOP3ECjj9uhY4/kvWOP2LAjj+z/Y4/VoCPP+zxjz/ez48/
ROOPPy1Xjz+5/Y8/F7WPP8w4kD/QQ5A/H5uPP5qujz8XKpA/0eyPP2DFjz83sJA/pb+QP9ec
kD84e5A/vy+QP9xikD+PFZE/UgCRP5cVkT9wOZE/6VWRP3UTkT8zb5E/MbGRP9yWkT88VpE/
Go2RP8n5kT/OpZE/2ueRP1HrkT9PC5I/FpSSP4QQkj82/ZE/+GKSP8uKkj8nhZI/MEiSP6ZU
kj9BiJI/mJiSP1ovkz+UbZM/BZ+SP6aykj83JZM/KRqTP+CQkz+OcJM/WTyTP/Sakz91O5M/
UN6TP+53kz9WtJM/0MiTP5q5kz8VO5Q/+T6UPy1TlD+KdZQ/53SUP/zikz8t85M/P/KUP+Fb
lD+AiZQ/b+mUP3l9lD9sAJU/JzCVP471lD/yTZQ/xgOVP/69lT8MXJU/AGmVP3uklD9qppU/
ENOVP903lT//MJU/yvCVP0+wlT/QJZY/6NKVP8vclT+A95U/KSGWP3QUlj85KJY/hXKWPxxD
lj8WapU/RRKWPyzxlT8n9ZU/WfiVP/Felj+TNpY/VqOWP5ealj9bx5Y/oDiXP5nclj9n1pY/
47CWPxc2lz/oepc/0pKXP1Orlz+N+5Y/pOSWP5pjlz8TL5c/xamXP7/2lz+2e5c/CqCXP6rd
lz+b6Zc/jOqXP//dlz8+i5c/UlWYP+rmlz9ft5c/JnaYP/demD8/spg/5l2YP3gSmT8tyJg/
Pe2YPxTFmD8p8pg/5k6YP+dkmD/w0Zg/v6qYP0P9mD8s25g/SwOZPwjkmD8/5Zg/+haYP93Q
mD9Kvpg/q6mYP5symT9OyJk/+v6ZP/wSmj+E5Zk/uFKaP6iOmT+aQJo/bsqaP7u7mT8dvpk/
iOmZPy29mT9y3pk/dhGaP1YBmj8BaZo/4WyaPy8lmj83YJk/vXeaPzC+mT8tMZo/V1CaPz2R
mj9cMJs/7qCaP2pymj/4bZo/GRuaP8lkmz84b5o/+fWaP2sYmz8Xc5s/BaWbPxRTmz8be5s/
k0qbPym0mz8dd5s/V46bPzfYmz/13po/3mybPxismz/56Zs/o5ybP1Bymz+fXpw/yl6cP4QY
nD8li5s/+rGbP08snD+mMJw/sYScP9qqmz8qI5w/iDqcP4btmz+/W5w/SS+cP24WnD8kNpw/
v3ycPxarnD+t55w/hnKcPwp2nD/BJpw/GJ+cPxsOnT8UrJw/wCCdP9iBnD9h450/+O2cPzf5
nD8B1Jw/D82cP3PqnD8lfZ0/luacP7gznT/WMp0/t7OdP/Qenj/cH50/slqdP7LJnT/f6p0/
FN6dPyxSnT9Y3p0/u7edPwwdnj90vZ0/hJKdP4m9nT+6Hp4/j+mdP13enT836Z0/FgieP3/1
nT9UG54/ExueP1+enj+CMp4/IEmeP7Renj/hhJ4/5rGePxt7nj9vDp4/seadP2GWnj+UsJ4/
k6yeP8nTnz9FOZ8/1gKfP7WPnz8/EZ8/gy6fP8lunz8XWp8/P9yeP6AXnz/Tg58/6/OeP6En
nz9Hq58/pUGfP6V3nz8qz58/LVefP4tVnz/wZaA/+OifP9nTnz9AaZ8/wo6fPwypnz931p8/
AfqfP918nz9TJ6A/QBCgP046oD9Uxp8/aeWfP5Y/oD9hzJ8/v36gP6khoD8SIaA/TxqgPzGo
nz8zOKA/52WgP8oRoT9iRKA/r/SgPz57oD9rDqA/u5qgP/BwoD8HJ6A/d4ygP2W1oD9lXqA/
5mGhPxIfoT8Uj6A/6U6hP+FIoT97oaE/zgmhP03SoD/S8KA/5Q6hPwXuoD/h66A/n+ygP/al
oD+fWaE/EKygP7EwoT/GHKE/OsigPwYSoj89KaE/kAKhP2I8oT8F5aE/8sWhPzw3oT+kz6E/
+fOhP08zoj/tpaE/hvWhPw35oT/msKE/TRiiP1Z3oT+4FqI/YF+iP4QXoj9aHqI/ZiGiP0Ht
oT8ZQ6I/tGOiP4b7oT98bqI/mmiiPxAFoj/7caI/g0CiP2pwoj9SwaI/CsaiPwuvoj9EL6I/
VpmiPy82oj9PD6M/OpeiP/YMoz8pY6I/WlmjP1Wkoj/mVKI/yyWjP6ozoz9xjaI/0I2jP4gg
oz9oS6M/iOKiP1HFoj87eaM/sR2jP6SBoz/OU6M/h6GjPwegoz/2k6M/tZOjP9Y4oz/WCqQ/
r02jP7vroz+Oq6M/hE+jPyaboz8J36M/HzWkP6ploz8IpKM/HuijP8Pioz+vp6M/3QqkPy4y
pD8H6aM/D66jP+mWoz9zVKQ/yROkP0K6oz9KxKQ//B2kP0eWpD+wj6Q/CTykPz9epD/JQaQ/
SXmkP4qVpD9WXqQ/Kq6kPzZspD9JP6Q/u/CkP70HpD+WEKU/5IekP96+pD+PqqQ/LomkP0ji
pD+UcaU/nyalP9FGpT+766Q/y66kP+JDpT8rsqQ/yuCkPwU3pT9+CaU/VP2kP02vpD/26aQ/
sDOlPxdnpT9bk6U/zF2lP6QvpT9iWKU/bJ6lP7expT9y1KU/o4mlPxfJpT/fN6U/am2lP706
pT8A36Q/apOlP380pj/wbaU//LalP+kGpj9w9qU/18SlP7XmpT/SmaU/ogqmP60epj/i1KY/
VoCmP0c5pj/kbaY/bBmmP6BDpj+2AaY/mbCmPwu5pj9IgqY/4NGmP24Jpz8d4KY/bXmmP+lQ
pj+yLac/0hKmP9SDpj+/A6c/xhumP1qupj9AGKY/5WumP8Oppj969KY/hWamP9Xppj/Gy6Y/
7zWnPx3Hpj8KoqY/LpCmP/Ywpz8OQac/gP+mP0Iapz+kPac/yEanP1vBpj+f3KY/VlSnP4pF
pz/DNqc/GNGmPxkdpz/EIqc/QzynP8srpz+QPqc/IXOnP45Xpz+Syac//r6nP6G4pz+2wKc/
R8enP2c0pz824Kc/8P2mPz1cpz+7vKc/tXinP6DMpz9Ao6c/TkOoP6Kapz+3XKc/edynP96f
qD+edKg/VuGnPw8HqD/tDKg/ie+nPys4qD/9cKg/wXGoP4/ypz+GVqg/NXSoPznipz8NGqg/
QOWnPz9uqD/KZKg/MLynPxIXqD9PgKg/ZkuoP7r/qD+1dqg/B1+oPyphqD8Okag/KqOoP+2A
qD/666c/EY+oP4VJqD/4Jag/rG6oPwvVqD9EGak/fDWoP8EAqT+SGak/fpWpPwU/qT9B5Kg/
vCOpP4E8qT81+ag/25+oP4FfqT/dZak/KCipPwu/qD8HJKk/NGepP84fqT98Oqk/DuWoP6zi
qT8186g/8nypP0XcqT9tc6k/LLepP+ksqT9HKKk/pcypP/wMqj+2O6o//WepP1BIqT9heak/
yZCpP1KsqT9sjak/Tj2pP3gUqj9xXKo//eypP+Inqj8q0Kk/ImmpP/dtqj/51Kk/EiuqP5mA
qT/riak/TDqqP1O7qT+w26k/IKKqP5+TqT+Zn6o/KQ6qP5IOqj+Tjqo/+dapP3Ihqz9Umqo/
hTKqP7lIqj9ViKo/CUyqPxVxqj8eDas/gZ6qP+mvqj9Zeqo/y6WqP1Luqj+5jqo/GsKqP28U
qz/WpKs/dvKqP0XWqj98sao/SIaqPwd0qj8Lhao//J+qPwbuqT/cfqo/CEarP5AZqz+6s6o/
/vSqP8Vtqj9b0ao/AhCrPyviqj/h+ao/YEyrPxQyqz+zEKs/g+6qP5kGqz9/Dqs/mEKrPzQo
qz/h76o/KrqrP0Cjqz/gW6s/PF+rP3UCqz+rbKs/XSyrPxlJqz+NLas/paGrP/vtqj9Lcqs/
E3mrP4HCqz+XBKw/sQyrP5ENrD8L5Ks/ibmrP0mRqz9n7qs/ry6sP63pqz9YI6w/hp6rP/BN
qz/WFKw/IQ+sP4/Oqz/S5Ks/uK6rP7uhqz8Q96s/Y0msP2EjrD8s6as/QhqsP0sErD+SIaw/
58mrP47Tqz/SNqw/l2+rP7Kiqz+kU6w/TEGsP/5RrD9BX6w/nEesP8KCrD9dFaw/8KWsP4xX
rD+j+Ks/5Z6sP0XJrD9PMKw/DuusPyJDrD/J7Kw/W5asP3ShrD+SH60/kOerP0m7rD/lwqw/
GIqsPz1trD9F16w/brmsP9TcrD+G46w/hSetPwjTrD/HjK0//EitP4SIrD+nKq0/oQmtP2jK
rD/j5qw/7s+sP0LhrD/41qw/6QatP5AcrT+p/aw/ST6tP7c7rj/C9aw/pMOtP8FvrT9FR60/
toCtP385rT9msK0/gQCuP4aTrT9sAK0/ueysP4mSrT9sLK0/W1OtP9R5rT+B6K0/jqWtP3CK
rT/M1a0/w9qtPyz3rT/57a0/BHauP+bVrT9o/a0/S6etP33IrT+kha0/dyuuP5u+rT/r4K0/
jKWtPz1JrT9zWK0/pzauP80Krj+FQK4/M+GuP03Erj+5M64/</AssayYData></Step><Step><CommonData><SampleLocation>1</SampleLocation><SampleID></SampleID><SampleGroup></SampleGroup><SampleInfo></SampleInfo><SampleRow>A</SampleRow><SamplePlate>1</SamplePlate><WellType>BUFFER</WellType><Concentration>-1</Concentration><ConcentrationUnits>µg/ml</ConcentrationUnits><MolarConcentration>-1</MolarConcentration><MolarConcUnits>nM</MolarConcUnits><MolecularWeight>-1</MolecularWeight><Temperature>28</Temperature><StartTime>505501</StartTime><AssayTime>180</AssayTime></CommonData><FlowRate>600</FlowRate><StepType>DISASSOC</StepType><StepName>Dissociation</StepName><StepStatus>OK</StepStatus><ActualTime>179.999</ActualTime><CycleTime>0.2</CycleTime><AssayXData Points="900">nv+9QzgZvkOwMr5DSky+QwRmvkOef75DOJm+Q7CyvkNrzL5D5OW+Q57/vkMXGb9D0TK/Q2tM
v0MEZr9Dnn+/QziZv0PRsr9Da8y/Q+Tlv0N9/79DOBnAQ9EywENrTMBD5GXAQ55/wEMXmcBD
sLLAQ0rMwEME5sBDnv/AQxcZwUPRMsFDSkzBQwRmwUN9f8FDF5nBQ7CywUNKzMFD5OXBQ33/
wUMXGcJDsDLCQ2tMwkPkZcJDnn/CQxeZwkPRssJDSszCQ+TlwkN9/8JDOBnDQ1Qzw0NrTMND
5GXDQ31/w0MXmcNDsLLDQ0rMw0Pk5cNDff/DQxcZxEOwMsRDSkzEQwRmxEN9f8RDF5nEQ7Cy
xENKzMRD5OXEQ33/xEMXGcVDsDLFQ2tMxUPkZcVDnn/FQxeZxUPyssVDSszFQwTmxUN9/8VD
FxnGQ7AyxkNrTMZDJWbGQ31/xkM4mcZDsLLGQ0rMxkPk5cZDnv/GQxcZx0PRMsdDa0zHQwRm
x0N9f8dDOJnHQ7Cyx0NrzMdD5OXHQ57/x0M4GchD0TLIQ2tMyEMEZshDnn/IQziZyEPRsshD
a8zIQwTmyEOe/8hDFxnJQ9EyyUNrTMlDBGbJQ55/yUM4mclD0bLJQ2vMyUME5slDnv/JQzgZ
ykPRMspDa0zKQwRmykOef8pDOJnKQ9GyykNrzMpDBObKQ57/ykMXGctD0TLLQ0pMy0MEZstD
nn/LQziZy0PRsstDa8zLQ+Tly0Oe/8tDOBnMQ7AyzENrTMxDBGbMQ55/zEM4mcxD0bLMQ2vM
zEME5sxDnv/MQzgZzUNUM81Da0zNQwRmzUOef81DOJnNQ9GyzUNrzM1DBObNQ57/zUM4Gc5D
sDLOQ2tMzkMEZs5DfX/OQxeZzkPRss5Da8zOQwTmzkN9/85DFxnPQ7Ayz0NKTM9DiGbPQ55/
z0M4mc9D0bLPQ0rMz0ME5s9Dnv/PQzgZ0EPRMtBDSkzQQ+Rl0EN9f9BDOJnQQ7Cy0ENKzNBD
5OXQQ57/0EOaGdFDsDLRQ0pM0UPkZdFDfX/RQziZ0UOwstFDSszRQwTm0UN9/9FDFxnSQ9Ey
0kNrTNJD5GXSQ31/0kM4mdJD0bLSQ2vM0kPk5dJDnv/SQxcZ00OwMtNDSkzTQ+Rl00N9f9ND
F5nTQ7Cy00NKzNND5OXTQ33/00M4GdRDsDLUQ0pM1EMEZtRDfX/UQxeZ1EOwstRDa8zUQ+Tl
1EMhANVDFxnVQ7Ay1UNKTNVD5GXVQ31/1UMXmdVD0bLVQ0rM1UPk5dVDff/VQxcZ1kOwMtZD
SkzWQwRm1kN9f9ZDF5nWQ7Cy1kNrzNZD5OXWQ33/1kMXGddDNDPXQ2tM10MEZtdDnn/XQxeZ
10OwstdDSszXQwTm10Oe/9dDFxnYQ7Ay2ENKTNhDBGbYQ55/2EM4mdhD0bLYQ2vM2ENn5thD
nv/YQzgZ2UPRMtlDa0zZQwRm2UOef9lDOJnZQ9Gy2UNrzNlDBObZQ57/2UM4GdpD0TLaQ2tM
2kMEZtpDnn/aQziZ2kPRstpDa8zaQwTm2kOe/9pDOBnbQ9Ey20NKTNtDBGbbQ55/20MXmdtD
0bLbQw/N20ME5ttDff/bQzgZ3EPRMtxDa0zcQwRm3EOef9xDOJncQ9Gy3ENrzNxDBObcQ57/
3EM4Gd1D0TLdQ0pM3UMEZt1Dnn/dQziZ3UPRst1Da8zdQwTm3UOe/91DOBneQ9Ey3kNrTN5D
5GXeQ55/3kMXmd5D0bLeQ2vM3kPk5d5Dff/eQxcZ30PRMt9DSkzfQ8lm30N9f99DOJnfQ9Gy
30NKzN9D5OXfQ57/30M4GeBD0TLgQ2tM4EMEZuBDnn/gQziZ4EOwsuBDSszgQ+Tl4EN9/+BD
OBnhQ9Ey4UNKTOFDBGbhQ31/4UMXmeFD0bLhQ2vM4UPk5eFDnv/hQxcZ4kPRMuJDa0ziQwRm
4kN9f+JDOJniQ9Gy4kNKzOJDBObiQ57/4kM4GeNDsDLjQ0pM40PkZeNDnn/jQxeZ40PRsuND
SszjQwTm40N9/+NDOBnkQ7Ay5ENKTORD5GXkQ31/5EMXmeRDsLLkQ0rM5EPk5eRDff/kQxcZ
5UPRMuVDa0zlQ+Rl5UN9f+VDF5nlQ7Cy5UOszOVD5OXlQ57/5UMXGeZDsDLmQ0pM5kPkZeZD
nn/mQxeZ5kOwsuZDjMzmQ+Tl5kN9/+ZDFxnnQ9Ey50NKTOdD5GXnQ55/50M4medD0bLnQ2vM
50ME5udDnv/nQxcZ6EOwMuhDa0zoQwRm6EN9f+hDOJnoQ9Gy6ENrzOhDBOboQ57/6EM4GelD
0TLpQ2tM6UMEZulDv3/pQziZ6UPRsulDa8zpQwTm6UOe/+lDOBnqQ9Ey6kNrTOpDBGbqQ55/
6kMXmepD0bLqQ2vM6kME5upDnv/qQzgZ60PRMutDa0zrQwRm60Oef+tDOJnrQ7Cy60NrzOtD
BObrQ57/60M4GexD0TLsQ2tM7EMEZuxDnn/sQziZ7EPRsuxDa8zsQwTm7EN9/+xDOBntQ9Ey
7UNKTO1DBGbtQ55/7UM4me1DsLLtQ2vM7UPk5e1Dnv/tQzgZ7kPRMu5Da0zuQwRm7kOef+5D
u5nuQ9Gy7kNKzO5D5OXuQ57/7kMXGe9DsDLvQ0pM70MEZu9Dnn/vQziZ70PRsu9Dd87vQwTm
70N9/+9DFxnwQ7Ay8ENrTPBD5GXwQ55/8EM4mfBDsLLwQ0rM8EME5vBDff/wQzgZ8UOwMvFD
a0zxQwRm8UN9f/FDF5nxQ9Gy8UNrzPFD5OXxQ33/8UMXGfJDsDLyQ2tM8kPkZfJDv3/yQxeZ
8kPRsvJDSszyQwTm8kN9//JDFxnzQ7Ay80NrTPND5GXzQ31/80MXmfND0bLzQ0rM80Pk5fND
ff/zQxcZ9EOwMvRDa0z0Q+Rl9EOef/RDF5n0Q7Cy9ENKzPRDBOb0Q33/9EMXGfVDsDL1Q0pM
9UPkZfVDnn/1QxeZ9UOwsvVDSsz1Q+Tl9UN9//VDFxn2Q7Ay9kNrTPZDbWf2Q31/9kMXmfZD
0bL2Q0rM9kPk5fZDff/2QzgZ90OwMvdDSkz3Q+Rl90N9f/dDOJn3Q7Cy90NKzPdD5OX3Q33/
90M4GfhD0TL4Q0pM+EMEZvhDfX/4QxeZ+EOwsvhDa8z4QyXm+EN9//hDOBn5Q9Ey+UNrTPlD
Z2b5Q55/+UM4mflD0bL5Q0LQ+UME5vlDnv/5QzgZ+kPRMvpDa0z6QwRm+kOef/pDOJn6Q9Gy
+kNrzPpDBOb6Q57/+kM4GftD0TL7Q2tM+0MEZvtDnn/7QziZ+0PRsvtDa8z7QwTm+0Oe//tD
OBn8Q9Ey/ENrTPxDBGb8Q31//EM4mfxDsLL8Q2vM/EME5vxDnv/8QzgZ/UPRMv1Da0z9Q+Rl
/UN9f/1DOJn9Q7Cy/UNKzP1DBOb9Q57//UMXGf5D0TL+Q2tM/kMEZv5DfX/+QziZ/kPRsv5D
a8z+QwTm/kOe//5DOBn/Q7Ay/0NKTP9DBGb/Q55//0MXmf9DsLL/Q2vM/0Pk5f9Dnv//Q5wM
AERoGQBENiYARAIzAETPPwBEnEwARFhZAEQlZgBE8nIARM9/AESMjABEWJkARCWmAETysgBE
vr8ARJzMAERY2QBEJeYARPLyAES+/wBEjAwBRGgZAUQlJgFEAjMBRL4/AUScTAFEaFkBRDZm
AUQCcwFEz38BRIyMAURYmQFEJaYBRPKyAUTPvwFEnMwBRFjZAUQl5gFE8vIBRL7/AUSMDAJE
aBkCRCUmAkQCMwJEvj8CRIxMAkRYWQJENmYCRAJzAkS+fwJEjIwCRFiZAkQ2pgJE8rICRL6/
AkSMzAJEWNkCRCXmAkTy8gJEvv8CRJwMA0RYGQNEJSYDRPIyA0S+PwNEjEwDRFhZA0QlZgNE
AnMDRM9/A0ScjANEaJkDRCWmA0TysgNEvr8DRIzMA0RY2QNEJeYDRPLyA0S+/wNEnAwERFgZ
BEQlJgRE8jIERL4/BESMTAREaFkERDZmBEQCcwREvn8ERIyMBERomQRENqYERPKyBETPvwRE
nMwERGjZBEQ25gREAvMERM//BEScDAVEaBkFRDYmBUQCMwVEzz8FRJxMBURoWQVENmYFRAJz
BUTPfwVEnIwFRGiZBUQ2pgVEArMFRM+/BUSMzAVEaNkFRDbmBUQC8wVEz/8FRJwMBkRoGQZE
NiYGRAIzBkS+PwZEnEwGRGhZBkQ2ZgZEAnMGRM9/BkScjAZEaJkGRDamBkQCswZEz78GRJzM
BkRo2QZEZuYGRALzBkS+/wZEnAwHRGgZB0QlJgdEAjMHRL4/B0SMTAdEWFkHRDZmB0QCcwdE
z38HRMONB0RomQdENqYHRAKzB0S+vwdEnMwHRFjZB0Q25gdEAvMHRM//B0ScDAhEaBkIRDYm
CEQCMwhEzz8IRJxMCERoWQhENmYIRAJzCES+fwhEnIwIRFiZCETZpghEArMIRL6/CESMzAhE
WNkIRCXmCETy8ghEvv8IRIwMCURoGQlEJSYJRPIyCUTPPwlEnEwJRGhZCUQ2ZglEAnMJRBCA
CUScjAlEWJkJRDamCUREswlEvr8JRJzMCURo2QlEJeYJRPLyCUTP/wlEnAwKRGgZCkQ2JgpE
8jIKRL4/CkSMTApEWFkKRCVmCkTycgpEvn8KRIyMCkSqmQpEJaYKRAKzCkS+vwpEjMwKRGjZ
CkQl5gpEAvMKRM//CkSMDAtEaBkLRCUmC0QCMwtEvj8LRIxMC0RYWQtEJWYLRGRzC0TPfwtE
jIwLRFiZC0QlpgtE8rILRL6/C0SczAtEWNkLRCXmC0Ty8gtE</AssayXData><AssayYData Points="900">jI2xP6HRsD+2tbE/HrWwP/LKsT/QarE/xguxP/rYsT8jJbE/772xP64NsT/3ZrE/7dWwP+XT
sT/8kbE/06yxPz1YsT+UyLE/L+GxP1qasT+MA7I/1/OxP7JnsT9whbE/RqSxPxLJsT/LsLE/
3EmxPy+fsD+OZrE/OWaxP6yOsT8i37E/BauxP+rCsT+zrbE/6d+xP3HXsT9Iw7E/2oqxPwTl
sT98UrE/RTWyP+8esT+/qbE/XQyxPzwdsT+7abA/mQexPyQpsT85T7E/4laxP25YsT+Ui7E/
sWqxPxcksT/4R7E/ohyxP9q+sT+a/rA//G2xP+m0sT9sU7E/DlmxP++WsT80A7E/rGixP9NA
sT+0qbA/8X2xP0UbsT9UybE/zzCxP+lYsT8OjrA/IomxP0onsT+k07A/Q/CwP8ddsT/ymbA/
z+2wP6PJsD+Hg7A/G/6wP0dSsD8RuLA/rz+xP49MsD+z0bA/IiCxPyLvsD9eHbE/7/CwP3rL
sD+dObE/RQGxP4hKsT+927A/z7awP2JMsT9QsbA/PrOwP9K1sD85IrE/6x+xP8DTsD9zZLA/
hlKwPxRfsD8qDbE/QcmwPz06sT/X6rA/0AuxP1mlsD90ya8/ZV6wP9jmsD8H97A/+BqxP2fz
sD//MrA/cUiwP493sD+QVLA/7W+wP+KYsD9hzrA/hJSwP5zYsD+PdLA/xHCxP5/BsD+O+rA/
m52wPwlnsD+5TLA/V1axP2BtsD8FnLA/+4WwP0hWsD9amrA/bKOwP1TcsD8GF7E/i4awP2V1
sD8k+LA/71WwP89osD+aALE/m3qwPwiVsD9E2LA/etiwP09jsD+PULA/PiawP+k0sD/8TLA/
om+wPygKsD8C7bA/cE+wP3uvsD87V7A/qEGwPwWGsD+W47A/xZqwPyADsT9CNrA/GGSwP6Cp
sD9xSLA/PU6wP0/5rz9olLA/ZcavP32xrz++arA/J8awP3vDsD+4d7A/xcawP4IisD+lsrA/
s5CwP0U4sT8z/a8/RYKwP0ibsD/Ln7A/OsOwP5o8sD9dMrA/GFiwP32drz+CCbA/y3+wP9Tp
rz8neLA/QX+wPwBisD/BRrA/cEWwP45hsD/lDrA/dp2wP9nbsD+l+68/87avP75qsD/bVbA/
M0GwP3norz9UZbA/yIawP1a9rz92lLA/5SCwP59ksD9v/q8/66awP/6CsD/xmLA/rhewP2L7
rz//K7A/HIewP58gsD8TKLA/s5yvPzk6sD8fKLA/fA6wPxl4sD/py68/7ImwP+3frz9/hrA/
dZ+wP3mZsD9SzrA/yumwP7dKsD8W5K8/xDWwP7ossD/7BrA/JVWwP1cRsD9bPrA/N3awP9pQ
sD9BnrA/fh2wP1NPsD/r6LA/P4CwP7p7sD8DmLA/B4ewPwKmsD8NOLA/cf6vPxSGsD9iza8/
kEKwP2+FsD/RarA/lFSvP/hsrz8OObA/LjiwPwEssD8nKbA/nNKwP28AsD+nB7A/27+wP1GE
sD98u7A/xNyvPza5sD8Sg68/rJmvPy0wsD9OHLA/O8evP4QZsD9NfLA/nt6vPxbPrz/Ky68/
hJ+wP7NfsD/ZpK8/iCOwP+2VsD+xPrA/ipmwPzc3sD9B3bA/UeKvP4zIrz9WArA/gOGvP++m
rz+Koq8/hyqwP7ENsD8aXrA/HCmwP9ChsD+KM7A/xoOwP94IsD9ovLA/F8ewP2q+sD/NqLA/
7mqwP5ARsD/aVbA/PBCwP4XErz/gF7A/ETKwP8a+rz8aWLA/M6yvPzMhsD92oq8/PwqwP+Bs
sD8iRLA/8jSwP2lwsD+fSLA/ui6wP+cAsD9v/K8/Py+wPwYVrz/T5a8/MLGvPyb3rz834K8/
ENqvP8iJrz8kjLA/XtGvP0EAsT9pRrA/WEmwP6OmsD9ou7A/tJKwP748sD+8bbA/IsWvP4e6
rz8NP7A/WpavP6AosD8spq8/Gi2wP3bZrz/oh68/F4OvP93jrz/cg7A/uwuwP0ZwsD8rH7A/
s3awPxyVsD/errA/QM6vP5UAsD9vbrA/2fKvP8YZsD9O8q8/On2vPzEWsD/G4q8/9NqvP6Om
rz9E1a8/RkGwP3YQsD/nXrA/d3+wPz4ZsD9WZ7A/RDywP37rrz87LLA/FhywP0YgsD9K7K8/
C5yvPywssD9Mcq8/9CKwPygSsD9+Va8/4WewPzR/sD8v668/FuGvP6hnsD+WXrA/hquwP90M
sD8hN7A/loewP1MvsD+LdLA/ZaCvP0mkrz87irA/tCqwP1TFrz/myK8/0PKvP5burz8Sv68/
00GwP6NCsD/vAbA/mAuwPx9YsD8QPLA/306wPyDdrz8cjbA/jmyvP2rkrz8L6q8/9qevPxbp
rz8sM7A//YywP0fZrz/WvbA/IICwP21OsD/12a8/QNKwP2w2sD8Y3a8/Q4awPx80sD9cd7A/
uASwP3X1rz/nzK8/vWWwP0kLsD/+ya8/fKOvP0idrz+ZJrA/N8GvPx4RsD/f2LA/ivyvP3SF
sD8LlbA/mLavP+ZZsD8j+q8/B9+vP25QsD+P0a8/BBKwPwV6sD9lSbA/nj+wP04tsD+cia8/
Qw2wPxpKsD/CI7A/lh+wP+4QsD/GQbA/hKewPzpusD8p/rA/QoqwP384sD9iQrA/XaKvP0Jo
sD9+na8/0jiwPx/Jrz+LwK8/zymwP5uWsD8hUrA/R6awPygzsD/NDLA/o9SvP0UKsD/2t7A/
1W+wP4Pkrz/FxbA/I26wP243sD/nMbA/8MOwP0Q+sD+P/q8/Xl+wP8pJsD/p7q8/gIWwP3QP
sD/sx68/qiWwP1DhsD9gubA/BMCwP5RXsD/sxa8/m8ivP8i/sD/Eqq8/frSvP7wQsD+5pK8/
+U6wPyN3sD/f4a8/hCKwP6P2rz835K8/t+6vP+lHsD8uMrA/vOGwPxwysD8gRbA/obuwP77M
sD8ibbA/xRqwP7BHsD9nH7A/v8evP8Tyrz/6SrA/1TawP0tYsD/MJbA/yyGwPw8+sD/NDrA/
okqwP2fgsD/7dLA/pDCwP+HPsD+AGLA/Zj2wP+0IsD+UB7A/WdyvPyk+sD8dIrA/ndWvP6lo
sD9kwq8/UyWwP3NQsD+JXrA/2XKwP6t7sD+MMbA//bGwPy15sD8iVrA/wsqwPzk6sD/dMLA/
1/mvP+TMrz/3+68/9aiwPy2nsD9y168/DhuwP2w9sD/z8a8/fm6wP6QSsT9s1rA/cLqwPx4q
sT+s+a8/YXawPwsssD8jYrA/xYOwP2WhsD9L868/k9ewP5wPsD/JMrA/ICmwPwwxsD/QfbA/
FJWwP9pysD+fP7A/jmmwP519sD+kRbA/s5ewP+lLsD+v0LA/YrOwPzppsD+yB7E/CyCwP6tL
sD+BFrA/j7SvP/aPsD8iVrA/ssOvPyZ4sD95L7A/uW2wPwQYsD+G5K8/kZ6wP4yisD/7ALE/
6QiwP8oBsD+6TLA/k4CwP9b3rz/rf7A/n/evP/2asD+dN7A/elywP1sasD/W8q8/qPivP363
sD+2fLA/E8ywP+jvsD8dWrA/e/SvP+hMsD8Qm7A/nIWwPx0fsT+lm7A/Cl2wP4+RsD/TZrA/
juivP0sZsD8EYrA/ioCwP8CEsD8QDrA/JpewP/VFsD+bULE/aYmwPxicsD/HuLA/IvCwP6Ni
sD84n68/lvqwP/VhsD/VlLA/CMivP3oFsD87MbA/sq+wP39DsD/fb7A/OfuvP7JvsD+Zt7A/
vrWwP9ojsD+SsrA/CJuwPzG9sD9ACrE/1WSwP1VvsD8KU7A/exiwP/CcsD9tX7A/vBWwPx9w
sD9oobA/NVWwP4N7sD83arA/7s6wP5LHsD8/Y7E/HR2xP8fxsD+nj7A/HiqwP4wSsT/YJrA/
frewP3tWsD9LxLA/SnGwP3eOsD9YqrA/V2OwP1qksD/Bo7A/ZrmwP+mnsD+IiLA/cpiwPxS/
sD9YILA/rOKwP5SJsD/+urA/7kewP45ksD8OG7A/4gmwP9xrsD+9AbA//WiwPw93sD/spLA/
qcywP4BCsD8cP7E/amCwP4EKsT9RJbE/hO2wP5XusD8EM7E/ZbqwP2ncsD+58rA/V0WwP5M5
sD9ncbA/FZywP3HgsD+F2rA/aWawP0ybsD+ixbA//3WwP8CzsD+3tLA/8+2wP85esD/j27A/
YpWwP9UUsD8fpbA/JXOwP7dgsD8EVrA/9dqwP1Pjrz8gmrA/2/2vP+XgsD/emLA/0BCxP0Tj
sD/fMrE/T7uwP+/4sD99YbA/fDuxP8PTsD9CH7A/Z3awPyI5sD9HHLE/up6wP+iFsD8tUbA/
sBawPwWssD800a8/dYiwP+/ksD+NNrE/zAWxPxwxsT/by7A/g0KxP11msT9bAbE/gLiwP+sG
sT8LrLA/xTuwP1ugsD+GtLA/s56wP5J8sD+/268/PlywP/WJsD8OLrE/UpWwPxiHsT9Su7A/
ei2xP83vsD/QMrE/1ZCwPyuksD8m5LA/uI2wP1XtsD93I7A/FWqwP9ZmsD84E7E/ao+wPyOU
sD+szbA/rHuxP8kpsT9lR7E/eDWxP+74sD87X7E/rOWwPxv4sD9P0rA/+uOwP4kksD+YU7A/
r22wPw7xsD/FgLA/jAyxP9fxrz/V07A/PfKwP0KFsT9ZBrE/8AixPwzzsD8VDrE/GLawP0nH
sD/tIbE/DVCwP1basD/D2rA/soWwP4NYsD9VL7A/EwKxP3LRsD+1CrE/AeuwPx2dsD8EvLA/
9/ywP2PLsD8+DLE/0pywP0X5sD/XwbA/zeCwPwMKsT+A4bA/</AssayYData></Step><Step><CommonData><SampleLocation>11</SampleLocation><SampleID></SampleID><SampleGroup></SampleGroup><SampleInfo></SampleInfo><SampleRow>A</SampleRow><SamplePlate>1</SamplePlate><WellType>REGENERATION</WellType><Concentration>-1</Concentration><ConcentrationUnits>µg/ml</ConcentrationUnits><MolarConcentration>-1</MolarConcentration><MolarConcUnits>nM</MolarConcUnits><MolecularWeight>-1</MolecularWeight><Temperature>28</Temperature><StartTime>694770</StartTime><AssayTime>5</AssayTime></CommonData><FlowRate>1000</FlowRate><StepType>KREGENERATION</StepType><StepName>Regeneration</StepName><StepStatus>OK</StepStatus><ActualTime>4.99999</ActualTime><CycleTime>0.2</CycleTime><AssayXData Points="25">v/8LRIwMDERIGQxEJSYMROIyDESvPwxEe0wMRFlZDEQlZgxE4nIMRL9/DESMjAxEWZkMRCWm
DETysgxEr78MRIzMDERI2QxEJeYMRPLyDESv/wxEjAwNRFkZDUQVJg1E8jINRA==</AssayXData><AssayYData Points="25">7OB1wH+4hMCF34nAkraNwNAkkMA1o5LAEXOUwKQMlsDFYJfA3ouYwGK0mcAVw5rAdYebwDNB
nMAACp3A6q6dwHdfnsD1BJ/A53KfwMMfoMChi6DAex2hwO9locCCyKHAeRWiwA==</AssayYData></Step><Step><CommonData><SampleLocation>12</SampleLocation><SampleID></SampleID><SampleGroup></SampleGroup><SampleInfo></SampleInfo><SampleRow>A</SampleRow><SamplePlate>1</SamplePlate><WellType>NEUTRALIZATION</WellType><Concentration>-1</Concentration><ConcentrationUnits>µg/ml</ConcentrationUnits><MolarConcentration>-1</MolarConcentration><MolarConcUnits>nM</MolarConcUnits><MolecularWeight>-1</MolecularWeight><Temperature>28</Temperature><StartTime>710844</StartTime><AssayTime>5</AssayTime></CommonData><FlowRate>1000</FlowRate><StepType>KREGENERATION</StepType><StepName>Regeneration</StepName><StepStatus>OK</StepStatus><ActualTime>4.99901</ActualTime><CycleTime>0.2</CycleTime><AssayXData Points="25">vz8NRHtMDURZWQ1EFWYNROJyDUSvfw1EjIwNREiZDUQVpg1E4rINRL+/DUSMzA1ESNkNRCXm
DUTy8g1Er/8NRHsMDkRIGQ5EJSYORPIyDkSvPw5Ee0wOREhZDkQVZg5E4nIORA==</AssayXData><AssayYData Points="25">tDHevkNPyb7fFLO+/7ekvv28lb7ecIm+o8OAvuGqb745Mma+/vpUvsihTb6T2kG+n5o7vrmR
LL46XCS+XsccvnhDF77T5RC+nDkJvubNAL6fUPu9Zsj4vafi8L0HSeG9NlXZvQ==</AssayYData></Step><Step><CommonData><SampleLocation>11</SampleLocation><SampleID></SampleID><SampleGroup></SampleGroup><SampleInfo></SampleInfo><SampleRow>A</SampleRow><SamplePlate>1</SamplePlate><WellType>REGENERATION</WellType><Concentration>-1</Concentration><ConcentrationUnits>µg/ml</ConcentrationUnits><MolarConcentration>-1</MolarConcentration><MolarConcUnits>nM</MolarConcUnits><MolecularWeight>-1</MolecularWeight><Temperature>28</Temperature><StartTime>726955</StartTime><AssayTime>5</AssayTime></CommonData><FlowRate>1000</FlowRate><StepType>KREGENERATION</StepType><StepName>Regeneration</StepName><StepStatus>OK</StepStatus><ActualTime>4.99901</ActualTime><CycleTime>0.2</CycleTime><AssayXData Points="25">r38ORHyMDkQ4mQ5EBaYORNKyDkSfvw5Ea8wORDjZDkQF5g5E0vIORJ//DkRrDA9EOBkPREcm
D0TSMg9Enz8PRHxMD0Q4WQ9EBWYPRNJyD0Sffw9Ea4wPRDiZD0QVpg9E0rIPRA==</AssayXData><AssayYData Points="25">nrCOwBFzlMCapZfAMqeZwEMkm8ByTpzAxD+dwGkDnsBomZ7AY1KfwPDUn8BBfqDA0eugwCJC
ocB01KHArA+iwNiiosAVzqLAuTajwI1qo8DqrqPA7vOjwCJUpMCPeKTAcJykwA==</AssayYData></Step><Step><CommonData><SampleLocation>12</SampleLocation><SampleID></SampleID><SampleGroup></SampleGroup><SampleInfo></SampleInfo><SampleRow>A</SampleRow><SamplePlate>1</SamplePlate><WellType>NEUTRALIZATION</WellType><Concentration>-1</Concentration><ConcentrationUnits>µg/ml</ConcentrationUnits><MolarConcentration>-1</MolarConcentration><MolarConcUnits>nM</MolarConcUnits><MolecularWeight>-1</MolecularWeight><Temperature>28</Temperature><StartTime>743188</StartTime><AssayTime>5</AssayTime></CommonData><FlowRate>1000</FlowRate><StepType>KREGENERATION</StepType><StepName>Regeneration</StepName><StepStatus>OK</StepStatus><ActualTime>4.99901</ActualTime><CycleTime>0.2</CycleTime><AssayXData Points="25">n78PRGzMD0Q52Q9EBeYPRMLyD0Sf/w9EzgwQRDkZEET1JRBE0jIQRIRAEERsTBBEKFkQRPVl
EETCchBEj38QRGyMEEQ5mRBE9aUQRFWzEESPvxBEW8wQRCjZEEQF5hBEwvIQRA==</AssayXData><AssayYData Points="25">l9vUvr22vL4PmKq+JCGavmAXi77pj4C+q9VsvjB8W77O1FG+w8o+viVpMb4nHS2+ZZ4lvv5e
Fb7B+wu+IKUEvgGaAr6mjO29qSPjvfdo3L0Ndti9NlPAvVLbur1Ap7C9v0+svQ==</AssayYData></Step><Step><CommonData><SampleLocation>11</SampleLocation><SampleID></SampleID><SampleGroup></SampleGroup><SampleInfo></SampleInfo><SampleRow>A</SampleRow><SamplePlate>1</SamplePlate><WellType>REGENERATION</WellType><Concentration>-1</Concentration><ConcentrationUnits>µg/ml</ConcentrationUnits><MolarConcentration>-1</MolarConcentration><MolarConcUnits>nM</MolarConcUnits><MolecularWeight>-1</MolecularWeight><Temperature>28</Temperature><StartTime>759141</StartTime><AssayTime>5</AssayTime></CommonData><FlowRate>1000</FlowRate><StepType>KREGENERATION</StepType><StepName>Regeneration</StepName><StepStatus>OK</StepStatus><ActualTime>4.99999</ActualTime><CycleTime>0.2</CycleTime><AssayXData Points="25">j/8QREsMEUQYGRFE5SURRLIyEUR/PxFES0wRRBhZEUTlZRFEsnIRRH9/EURLjBFEGJkRROWl
EUSyshFEf78RREvMEUQY2RFE5eURRNPyEUR//xFEXAwSRCkZEkT1JRJEwjISRA==</AssayXData><AssayYData Points="25">N66NwO/ek8DsI5fA1BqZwLZzmsAwr5vAt32cwI48ncDa8Z3AEJOewOMCn8CCfZ/AR9KfwPVX
oMDSm6DA4wehwGJDocBKd6HAiMuhwP4IosBVTqLA5oGiwMDCosCt5qLAeBujwA==</AssayYData></Step><Step><CommonData><SampleLocation>12</SampleLocation><SampleID></SampleID><SampleGroup></SampleGroup><SampleInfo></SampleInfo><SampleRow>A</SampleRow><SamplePlate>1</SamplePlate><WellType>NEUTRALIZATION</WellType><Concentration>-1</Concentration><ConcentrationUnits>µg/ml</ConcentrationUnits><MolarConcentration>-1</MolarConcentration><MolarConcUnits>nM</MolarConcUnits><MolecularWeight>-1</MolecularWeight><Temperature>28</Temperature><StartTime>775401</StartTime><AssayTime>5</AssayTime></CommonData><FlowRate>1000</FlowRate><StepType>KREGENERATION</StepType><StepName>Regeneration</StepName><StepStatus>OK</StepStatus><ActualTime>4.99999</ActualTime><CycleTime>0.2</CycleTime><AssayXData Points="25">jz8SREtMEkQYWRJE5WUSRLJyEkSPfxJES4wSRBiZEkT1pRJEwrISRH+/EkRLzBJEGNkSROXl
EkSy8hJEj/8SREsME0QYGRNE5SUTRLIyE0R/PxNEXEwTRBhZE0T1ZRNEwnITRA==</AssayXData><AssayYData Points="25">LK6tvlWLl75XCYW+KG1kvs/QTL7NeDS+wIgevkqHDr4WkAK+1FvivYIey71a9a+9DVWrvWdM
lL0n24m9P0ZvvbJKSb1xJzG9wkAlvbZrwLwsLuK8Wgt3vDfHirzIkjq8nk8nvA==</AssayYData></Step><Step><CommonData><SampleLocation>1</SampleLocation><SampleID></SampleID><SampleGroup></SampleGroup><SampleInfo></SampleInfo><SampleRow>A</SampleRow><SamplePlate>1</SamplePlate><WellType>BUFFER</WellType><Concentration>-1</Concentration><ConcentrationUnits>µg/ml</ConcentrationUnits><MolarConcentration>-1</MolarConcentration><MolarConcUnits>nM</MolarConcUnits><MolecularWeight>-1</MolecularWeight><Temperature>28</Temperature><StartTime>790084</StartTime><AssayTime>30</AssayTime></CommonData><FlowRate>1000</FlowRate><StepType>BASELINE</StepType><StepName>Baseline</StepName><StepStatus>OK</StepStatus><ActualTime>30</ActualTime><CycleTime>0.2</CycleTime><AssayXData Points="150">j38TRFyME0QpmRNE9aUTRMKyE0SPvxNEXMwTRCnZE0T15RNEwvITRI//E0RcDBREKRkURPUl
FESyMhREjz8URFxMFEQYWRRE9WUURMJyFESPfxREfYwURCmZFETlpRREwrIURI+/FERczBRE
KdkUROXlFETC8hREf/8URFwMFUQpGRVE9SUVRNMyFUSPPxVES0wVRClZFUT1ZRVEwnIVRH9/
FURLjBVErJkVROWlFUTCshVEj78VRFzMFUQp2RVE9eUVRMLyFUSP/xVEnQwWRBgZFkT1JRZE
wjIWRI8/FkRcTBZEKVkWRPVlFkSychZEj38WREuMFkQpmRZE9aUWRLKyFkSPvxZES8wWRCnZ
FkTl5RZEwvIWRI//FkRcDBdEKRkXRPUlF0SyMhdEjz8XREtMF0QYWRdE9WUXRMJyF0R/fxdE
S4wXRBiZF0T1pRdEwrIXRH+/F0RczBdEGNkXRPXlF0Sy8hdECAEYRFwMGEQYGRhE5SUYRLIy
GESPPxhES0wYRBhZGETlZRhEwnIYRH9/GERcjBhEGJkYROWlGETCshhEj78YRFzMGEQp2RhE
9eUYRMLyGER//xhESwwZRCkZGUTlJRlEsjIZRH8/GURLTBlEKVkZROVlGUSychlEf38ZRFyM
GUQYmRlE5aUZRMKyGUR/vxlES8wZRCnZGUTl5RlEsvIZRH//GURLDBpEGBkaROUlGkSyMhpE
fz8aRFxMGkQYWRpE5WUaRLJyGkR/fxpES4waRBiZGkT1pRpEsrIaRH+/GkSdzBpEGNkaRPXl
GkTC8hpE</AssayXData><AssayYData Points="150">qYeIPY8/hD2N1ZM9FQaZPVDumD02pqA9xHanPaFMoD2Z0KY9Jom9PQVSsj0BjrI93nm8Pa9t
wD0Pebo9K/LMPcMk3j114sw93e7TPXRC1z3i1dU9JWPgPQNv2j2YhNo95MnqPTy96z2a0uM9
orfvPQ8W8T2VyO09QPPzPXxr+T2QdPU9jJH8PaaNBD5h0QE+QpYAPrFwBD7vNwY+rlkBPk/3
Cj5aggY+9DcKPsZNBj66RQ0+ZkAMPr6ODT5mXgs+6wMPPiEAED7o8A4+CiUQPumhET7yOBM+
vtoRPsHSFz4b/Bc+4+EWPjtuGD5Awh0+s18bPivGGj5KrB0+ueQaPtiWFz67AR4+YOYgPjys
IT4VZyI+mnAhPs1JJD43SCU+IqMjPie9Iz7u/Cg+PtwtPvNoJj5NACk+Sb8pPtUhKT7XnCg+
Z/EoPl6lKj5QaDA+Vl4uPkwIKz65zTA+kbIyPtVGND6NsDI+ji8zPoT+Nj5DFjM+1Sw0PikH
Nz4PNDE+s1U1Pg9PND79lzc+FxE7Pn87Oz4DhjY+tUQ7PkI6Oz6jTjs+9hc8PmfmPD6m3TU+
Ec1APijWRT5frD8+CftBPu26Pz6hFj8+iuJBPrnxQT6XB0M+N5ZEPi0oQz4AxkA+Ys1DPjUH
Rz7RnEU+PZZGPrEWRT4M0kg+i8JKPoLYSj65B0g+OjxMPljCSj45Pko+ifZHPiQgSj5AHEs+
bBdMPrJGSz5JVU8+a3NOPm6dTT6LilE+oUpRPotSUj487lA+G+VOPpeMUT5YF1U+JntTPlvS
Uj6HPVQ+</AssayYData></Step><Step><CommonData><SampleLocation>3</SampleLocation><SampleID>MIG1627/Lmat</SampleID><SampleGroup></SampleGroup><SampleInfo></SampleInfo><SampleRow>A</SampleRow><SamplePlate>1</SamplePlate><WellType>KLOAD</WellType><Concentration>10</Concentration><ConcentrationUnits>µg/ml</ConcentrationUnits><MolarConcentration>-1</MolarConcentration><MolarConcUnits>nM</MolarConcUnits><MolecularWeight>-1</MolecularWeight><Temperature>28</Temperature><StartTime>825981</StartTime><AssayTime>80</AssayTime></CommonData><FlowRate>1000</FlowRate><StepType>LOADING</StepType><StepName>Loading</StepName><StepStatus>OK</StepStatus><ActualTime>80</ActualTime><CycleTime>0.2</CycleTime><AssayXData Points="400">j/8aREsMG0QYGRtE5SUbRLIyG0SPPxtEXEwbRBhZG0TlZRtEsnIbRH9/G0RLjBtEGJkbROWl
G0TCshtEf78bREvMG0QY2RtE5eUbRMLyG0R//xtEXAwcRBgZHETlJRxEsjIcRH8/HERLTBxE
GFkcROVlHESychxE4X8cREuMHEQYmRxE5aUcRMKyHER/vxxES8wcRBjZHET15RxEwvIcRH//
HERLDB1EKRkdRPUlHUTCMh1Efz8dREtMHUQYWR1E9WUdRMJyHUSPfx1EXIwdRCmZHUT1pR1E
wrIdRI+/HURczB1EKdkdRPXlHUTC8h1Ej/8dRFwMHkQpGR5E9SUeRMIyHkR/Px5EXEweRClZ
HkT1ZR5EFHMeRI9/HkRcjB5EKZkeRPWlHkTCsh5Ej78eRFzMHkQp2R5E9eUeRMLyHkSP/x5E
XAwfRCkZH0T1JR9EwjIfRI8/H0RcTB9EKVkfRPVlH0Sych9Ef38fRFyMH0QYmR9E9aUfRMKy
H0SPvx9EXMwfRCnZH0T15R9EwvIfRI//H0RcDCBEKRkgROUlIETCMiBEjz8gRFxMIEQpWSBE
9WUgRMJyIESPfyBEXIwgRBiZIET1pSBEsrIgRI+/IERLzCBEKdkgROXlIESy8iBEj/8gREsM
IUQpGSFE5SUhRMIyIUSVQCFEXEwhRBhZIUT1ZSFEsnIhREOAIURcjCFEKZkhRPWlIUTCsiFE
j78hREvMIUQp2SFE9eUhRMLyIUR//yFESwwiRBgZIkT1JSJEsjIiRI8/IkRcTCJEKVkiRPVl
IkTCciJEf38iREuMIkQYmSJE5aUiRLKyIkSPvyJEXMwiRBjZIkTl5SJEsvIiRI//IkRLDCNE
GBkjROUlI0SyMiNEfz8jREtMI0QYWSNE9WUjRLJyI0SPfyNES4wjRBiZI0TKpiNEsrIjRH+/
I0RczCNEGNkjROXlI0Sy8iNEj/8jREsMJEQYGSRE5SUkRMIyJER/PyREnUwkRBhZJETlZSRE
wnIkRLB/JERLjCREGJkkROWlJESysiREj78kRFzMJEQY2SRE5eUkRLLyJESP/yREXAwlRCkZ
JUTlJSVEsjIlRJ8/JURsTCVEGFklRJlmJUTCciVEj38lRFyMJUQYmSVE9aUlRMKyJUSPvyVE
S8wlRCnZJUT15SVEwvIlRI//JURcDCZEKRkmRPUlJkTCMiZE0T8mRFxMJkQpWSZE9WUmRMJy
JkSPfyZEXIwmRCmZJkT1pSZEwrImRI+/JkRczCZEGNkmRPXlJkTC8iZEj/8mRFwMJ0QYGSdE
9SUnRMIyJ0SPPydEXEwnRClZJ0T1ZSdEwnInRI9/J0RcjCdEGJknRPWlJ0TCsidEj78nRFzM
J0Qp2SdE9eUnRMLyJ0SP/ydEXAwoRCkZKET1JShEwjIoRI8/KERcTChEKVkoRPVlKETCcihE
n38oRFyMKEQpmShE9aUoRMKyKEQ5wShEXMwoRCnZKET15ShEwvIoRI//KERcDClEGBkpRPUl
KUSyMilEjz8pRFxMKUQYWSlE9WUpRMJyKUSPfylES4wpRBiZKUTlpSlEwrIpRI+/KURLzClE
GNkpROXlKUSy8ilEf/8pREsMKkQYGSpE5SUqRLIyKkSPPypEXEwqRClZKkT1ZSpEwnIqRH9/
KkRcjCpEGJkqROWlKkSysipEf78qREvMKkQp2SpE9eUqRMLyKkR//ypESwwrRCkZK0T1JStE
wjIrRH8/K0RLTCtEKVkrROVlK0SycitEj38rRFyMK0QYmStE9aUrRLKyK0SPvytEXMwrRBjZ
K0Tl5StEwvIrRH//K0RLDCxEixksROUlLESyMixEfz8sREtMLEQYWSxE5WUsRLJyLEQpgSxE
S4wsRBiZLETlpSxEsrIsRI+/LERczCxEGNksRPXlLESy8ixEf/8sREsMLUQYGS1E5SUtRPMy
LUSPPy1ES0wtRBhZLUQGZi1EwnItRI9/LURcjC1EKZktRPWlLUTCsi1Ej78tREvMLUQp2S1E
9eUtRLLyLUR//y1EnQwuRCkZLkT1JS5EwjIuRI8/LkRcTC5EKVkuRPVlLkTCci5Ef38uRFyM
LkQpmS5E9aUuRLKyLkSPvy5EXMwuRCnZLkT15S5EwvIuRA==</AssayXData><AssayYData Points="400">pb8tPpcfPD6yBkM+kKxPProVXD6VL14+aQl1PjTlfD7b6YE+PfWHPiQ/jD4vQpA+xV2aPuJM
nT6ndKI+GFenPh0EsD69QLI+hhO5PrSVvz7I4ME+cP/HPmIOzT4Pa9E+2izXPhC73D7AXuE+
VBjmPjTA6j5uj/A+tH/zPncs+T4RJQA/IUcBPxlmAz+JvAU/tUEIPyDlCT8p1gw/9H0OP6uy
ET9W0RI/+xQVP9MkGD+k7Bk/69wbP81+HT8X+B8/0kMhPwloJD+3HCY/KrAoP79VKT/WOys/
k4ktP+l8Lz+eOTE/IYsyPxYfNT9V0zU/AfU3P9wmOT/PxDo/11I9P1bhPj/dFkE/peBCP/+0
Qz/LZkU/t05GP9knST8sTEo/a8ZLP/TtTT+04k4/bK5OP8qCUT9HEFQ/EL9UPzLuVT9ucVY/
d5hYP6OBWj8GdFs/tUVdP6PVXT+k0F4/JZVgPxzWYT+PZmM/SCNlP9YmZj+sMGc/E/JoP8cL
aT842Gk/ktVsP39JbT9R520/PwFvP9M5cD8MEHI/OkFyP4uQcz8eQHU/7XB1P1jzdj/WU3g/
TT16P6gwej8bCno/+uB8PwV2fT+LtX4/lnp+PwZCgD8Mc4A/sCeBP4GcgT/lboE/gByCPx/F
gj8MHIM/bS6DPxoahD/nH4U/zQaFP2D5hT851IU/sMCFP56/hj/CPoc/tr6HP6oKiD/BJIg/
bVuJP3lUiT9+7Yk/qb2JP1Qxij9634o/tVWLP5Odij+MX4w/wVWMP9KFjD9gM40/bweNP8uZ
jT8XvI0/qpWOPxPNjj/XHY8/e5KPPwPQjz9n8Y8/EzSQP5nbkD/LkpA/QiuRP/BakT/WOZE/
zO+RP3Rskz9CXpI/+NSTP9p/kz+j05M/rQiUP090lD9Cx5Q/k0SVP8F6lT/09pU/MViVP2EY
lj8JQ5Y/ou+WPz9Zlz/OQJc/SMWXP2Jolz+E+pc/wH6YP1GemD9vs5g/wMSYP/f4mT9zgJo/
+/+ZPzQ3mj+eF5o/VNWaPzBrmj9Xops/tFmbP20AnD/WdZw/ngucP52snD+3v5w/AHudP3eo
nT+C2p0/fzSdP1v4nT8XRp4/x4meP7Q1nz9Jup4/y3ifPxPrnz/Bm58/DkegPy4coD8rmqA/
r+WgP2DhoD9eRaE/5GyhPxVmoj8tyqE/lJmhP6lcoT8nD6M/T72iPwVWoj/AmKM/ESyjP+ou
oz8rU6M/STikP5fzoz9+XqQ/e66kP9FmpD9Tp6Q/UI2lP+4cpT/0LKU/XXKlP9zOpT/axaU/
f/mlP2q9pj8QXKY/nfmmPwsHpz+JDac/3nanP6ompz+oqKc/w+WnP5qspz/YCKg/kqGoPwbR
qD80QKg/KhipPz4eqT/WHak/HAiqP6VYqj/Mkak/4VCqP7Skqj9lQqo/32CqP/6Fqj8ddKo/
gw6rP8DPqj8fuas/lLGrP24YrD/8yqs/3AWsP15WrD/Nxqw/MP+sP0OfrD8cPq0/O9asP2ib
rD8hz60/iqStPxSGrj+oCK4/6oauPxL9rT9qAa4/OmWuP777rj8sTq8/rqiuP/l4rz9QB68/
+/CvP2mGrz8h768/bdGvP2K5sD/MCbA/k36wP4VHsD9WqLA/04CwPzsYsT8GPbE/cPOwPw7p
sT+I4rA/Yi6yP9uvsT/ogLE/zGKyP/jFsT/UU7I/w+ayP5Vtsj8QDrM/qqayPwC6sz/TZ7M/
EZSzP/0lsz+sPLM/PgG0PymEsz8gILQ/mBa0P5Y8tD/J67M/jAG1P63atD9JkrQ/aBC1P9Da
tD96vrQ/Xx+1P+HFtT9plLU/z6i1P7HUtT+PA7Y/b921P2OAtj9C5LU/L3C3P8bttj9sG7c/
+Ge3P7DFtj+CEbc/eYa3P7iqtz9QsLc/dd23PyUUuD99C7g/t++3P4ozuD8aCrg/wCO4P4U1
uD9YVbg/GLG4P50JuT9Jyrg/a/O4P8wDuT/Jsrk/5TW5P/UNuT/Py7k/fEO5P9ULuj8G5bk/
I0y6P4L6uT/nRLo/EE+6P3Vouj8o97o/Tbi6P8bWuj9LoLs/ht+6P6uLuz+PA7s/gCq7P7YQ
vD9tJbs/9Xm7P9hkvD/tbbs/3E28P7wIvD85ILw/ezu8Pw==</AssayYData></Step><Step><CommonData><SampleLocation>1</SampleLocation><SampleID></SampleID><SampleGroup></SampleGroup><SampleInfo></SampleInfo><SampleRow>A</SampleRow><SamplePlate>1</SamplePlate><WellType>BUFFER</WellType><Concentration>-1</Concentration><ConcentrationUnits>µg/ml</ConcentrationUnits><MolarConcentration>-1</MolarConcentration><MolarConcUnits>nM</MolarConcUnits><MolecularWeight>-1</MolecularWeight><Temperature>28</Temperature><StartTime>911895</StartTime><AssayTime>30</AssayTime></CommonData><FlowRate>1000</FlowRate><StepType>BASELINE</StepType><StepName>Baseline</StepName><StepStatus>OK</StepStatus><ActualTime>29.999</ActualTime><CycleTime>0.2</CycleTime><AssayXData Points="150">j/8uRFwML0QYGS9E5SUvRLIyL0R/Py9ES0wvRClZL0TlZS9EsnIvRH9/L0RLjC9EKZkvROWl
L0Sysi9EIsAvREvML0QY2S9E9eUvRMLyL0R//y9ESwwwRBgZMETlJTBEsjIwRH8/MERcTDBE
GFkwROVlMETCcjBEf38wREuMMEQYmTBE5aUwRLKyMER/vzBES8wwRBjZMETl5TBEsvIwRH//
MERLDDFEGBkxRPUlMUSyMjFEfz8xREtMMUQpWTFE9WUxRLJyMUSPfzFEXIwxRCmZMUT1pTFE
UrUxRH+/MURczDFEKdkxROXlMUTC8jFEj/8xREsMMkQpGTJE9SUyRMIyMkSPPzJEXEwyRN1Z
MkT1ZTJEwnIyRI9/MkRcjDJEKZkyRPWlMkTCsjJEj78yRFzMMkQp2TJE9eUyRMLyMkSP/zJE
XAwzRCkZM0T1JTNEsjIzRI8/M0RcTDNEGFkzROVlM0TCcjNEj38zRFyMM0QpmTNE9aUzRMKy
M0R/vzNEXMwzRCnZM0Tl5TNEsvIzRI//M0RcDDREKRk0ROUlNETCMjREfz80REtMNEQpWTRE
9WU0RMJyNETAfzREXIw0RCmZNET1pTREsrI0RLC/NERczDREKdk0RPXlNETC8jREf/80RFwM
NUQpGTVE9SU1RMIyNUSPPzVES0w1RBhZNUTlZTVEsnI1RI9/NURLjDVEKZk1ROWlNUTCsjVE
j781REvMNUQp2TVE5eU1RMLyNUSP/zVESww2RBgZNkTlJTZEsjI2RH8/NkRcTDZEKVk2RPVl
NkSycjZE</AssayXData><AssayYData Points="150">ItDDP0YDxD/6cMQ/NbvEP0UdxT/IEcU/HcXEP0PjxD+YGMU/K9HEPxRqxT9t5MQ/PFXFP+/n
xT9s6cQ/BETFPwyoxT/LSMU/JJDFP38Cxj8svMU/mWbFP35/xT+MkMU/IRDGP93oxT8gFcY/
w+DFP8rVxT/LwMU/UHnFPzihxT+WusU/QrbFP3/rxT+qTcY/wyLGP4PfxT92GMY/Pt3FPxeI
xT/vZcY/r/DFPzgqxj/+HcY/hTvGPx3WxT8djcY/KknGP36oxT9clcY/kr/FP/2Vxj+8n8Y/
mU/GP0mzxT/GQsY/YZnGP3Baxj+FZMY/1VTGPxHZxT+3mcY/7CbHP3Ovxj9HgcY/iY7GP+JM
xj/MVMY/WmXGPzN3xj/ZacY/WAPHPyGGxj8Dh8Y/j8DGP0fWxj8bm8Y/J4rGP1S7xj8XGsY/
vKbGPwdFxj9NXsY/4BfHP7Epxz+eH8Y/eUfGP69vxz8XHMc/z9PGP8+wxj8f9MY/QDHHP/UJ
xz/Mt8Y/I4nGP4PVxj8mWsc/sAPGP/S9xz/pOcc/krnGP+cJxz/UvMc/CRrHP/GSxj/IhsY/
EnLGP34fxz+s5sY/4rXGP3cIxz/nWsc/6fTGP4x+xz/pc8Y/c5nHPzEzxz+5D8g/imXHP0c5
xz8qa8c/PvXGPwHqxj/w18c/3eTGP33txj/zEcc/5hPHP41Zxz/hisc/qXTHPxJxxz+PUMc/
LfDHPzjOxj+Lksc/q9LGP9dNxz9aP8c/hJjHPwBdxz9zcMc/7zbIP2xvxz99rcc/UFXIP9WW
xz82qcc/</AssayYData></Step><Step><CommonData><SampleLocation>10</SampleLocation><SampleID>QA013.765M.C1 gp120</SampleID><SampleGroup></SampleGroup><SampleInfo></SampleInfo><SampleRow>A</SampleRow><SamplePlate>1</SamplePlate><WellType>KSAMPLE</WellType><Concentration>-1</Concentration><ConcentrationUnits>µg/ml</ConcentrationUnits><MolarConcentration>500</MolarConcentration><MolarConcUnits>nM</MolarConcUnits><MolecularWeight>-1</MolecularWeight><Temperature>28</Temperature><StartTime>950980</StartTime><AssayTime>180</AssayTime></CommonData><FlowRate>600</FlowRate><StepType>ASSOC</StepType><StepName>Association</StepName><StepStatus>OK</StepStatus><ActualTime>180</ActualTime><CycleTime>0.2</CycleTime><AssayXData Points="900">f382REyMNkQZmTZE5aU2RKKyNkRvvzZETMw2RAjZNkTV5TZEsvI2RH//NkRMDDdEGRk3ROUl
N0SiMjdEfz83RExMN0QZWTdE5WU3RKJyN0R/fzdETIw3RAiZN0TlpTdEorI3RH+/N0Q7zDdE
Gdk3ROXlN0Si8jdEf/83RDsMOEQZGThE5SU4RLIyOER/PzhETEw4RBlZOETVZThEonI4RH9/
OERMjDhECJk4ROWlOESysjhEb784REzMOEQZ2ThE1eU4RKLyOERv/zhErgw5RAgZOUTVJTlE
sjI5RH8/OURMTDlEGVk5ROVlOUSicjlEb385REyMOUQImTlE5aU5RKKyOURvvzlEO8w5RAjZ
OUQG5jlEovI5RG//OURMDDpECBk6ROUlOkSyMjpEfz86RDtMOkQZWTpE1WU6RKJyOkRvfzpE
O4w6RAiZOkTVpTpEorI6RG+/OkQ7zDpEGdk6ROXlOkSi8jpE8v86RDsMO0QIGTtE1SU7RLIy
O0R/PztEO0w7RAhZO0TVZTtEonI7RG9/O0Q7jDtECJk7ROWlO0SysjtEb787REzMO0QI2TtE
1eU7RKLyO0Rv/ztEOww8RAgZPETVJTxEojI8RG8/PER9TDxECFk8RNVlPESycjxEf388REyM
PEQImTxE1aU8RKKyPER/vzxEO8w8RBnZPETV5TxE9PI8RH//PERMDD1EGRk9RNUlPUSyMj1E
bz89RExMPUQIWT1E5WU9RLJyPUR/fz1ETIw9RBmZPUTlpT1EsrI9RH+/PUSNzD1EGdk9ROXl
PUSy8j1Ef/89RG0MPkQZGT5E5SU+RLIyPkRvPz5ETEw+RBlZPkTlZT5EsnI+RH9/PkRMjD5E
GZk+ROWlPkSysj5Ef78+RDvMPkQZ2T5EBuY+RLLyPkR//z5ETAw/RBkZP0TlJT9E9DI/RH8/
P0RMTD9EGVk/RNVlP0Sicj9Ef38/REyMP0QImT9E5aU/RKKyP0R/vz9ETMw/RBnZP0TV5T9E
svI/RH//P0RMDEBEGRlAROUlQESyMkBEbz9ARExMQEQZWUBE5WVARLJyQER/f0BETIxARAiZ
QETVpUBEsrJARH+/QERMzEBECNlAROXlQESy8kBEb/9AREwMQUQZGUFE1SVBRKIyQURvP0FE
O0xBRBlZQUTlZUFEsnJBRH9/QUQ7jEFEGZlBRNWlQUSyskFEb79BREzMQUQI2UFE1eVBRBTz
QURv/0FEOwxCRBkZQkTVJUJEojJCRG8/QkRMTEJECFlCRNVlQkSickJEf39CREyMQkQZmUJE
5aVCRLKyQkRvv0JEXMxCRBnZQkTl5UJEovJCRG//QkRMDENECBlDROUlQ0SiMkNEfz9DRExM
Q0QIWUNE1WVDRKJyQ0Rvf0NEO4xDRBmZQ0TVpUNEorJDRH+/Q0Q7zENECNlDRNXlQ0Si8kNE
b/9DREwMRES8GURE1SVERKIyRERvP0REO0xERAhZRETVZUREsnJERH9/REQ7jERECJlERNWl
RESiskREf79ERDvMREQZ2URE1eVERLLyRERv/0REOwxFRBkZRUT2JUVEsjJFRH8/RUQ7TEVE
GVlFRNVlRUSyckVEf39FREyMRUQImUVE5aVFRLKyRUR/v0VETMxFRBnZRUTl5UVEsvJFRH//
RURMDEZEGRlGROUlRkSyMkZEfz9GRExMRkQZWUZE5WVGRKJyRkR/f0ZETIxGRAiZRkTlpUZE
w7JGRH+/RkRMzEZEGdlGROXlRkSy8kZEf/9GREwMR0QZGUdE5SVHRLIyR0R/P0dETExHRBlZ
R0TlZUdEonJHRG9/R0RMjEdEGZlHRNWlR0SyskdEf79HREzMR0QI2UdE5eVHRLLyR0Sg/0dE
TAxIRBkZSETlJUhEsjJIRH8/SERMTEhEGVlIRNVlSESickhEb39IREyMSEQZmUhE1aVIRKKy
SERvv0hETMxIRBnZSETV5UhEsvJIRI//SERMDElEGRlJRNUlSUSyMklEfz9JRDtMSUQIWUlE
5WVJRLJySURvf0lEO4xJRBmZSUTlpUlEsrJJRI+/SURMzElECNlJRNXlSUTT8klEb/9JREwM
SkQIGUpE1SVKRKIySkR/P0pEO0xKRAhZSkTlZUpEsnJKRG9/SkQ7jEpEe5lKROWlSkSyskpE
f79KRDvMSkQZ2UpE5eVKRLLySkRv/0pETAxLRAgZS0TVJUtEsjJLRG8/S0Q7TEtECFlLRNVl
S0SicktEf39LRDuMS0QImUtE1aVLRKKyS0R/v0tETMxLRAjZS0T25UtEovJLRG//S0Q7DExE
CBlMRNUlTESyMkxEbz9MRExMTEQIWUxE5WVMRKJyTERvf0xEO4xMRAiZTETVpUxEorJMRG+/
TEQ7zExECNlMRNXlTESi8kxEb/9MRDsMTUQIGU1E9iVNRKIyTURvP01EO0xNRAhZTUTVZU1E
snJNRG9/TUQ7jE1EGZlNRNWlTUSisk1Ef79NREzMTUQZ2U1E5eVNRLLyTUSg/01ETAxORBkZ
TkTlJU5EsjJORH8/TkRMTE5EGVlOROVlTkSyck5EoH9OREyMTkQZmU5E5aVORLKyTkRvv05E
TMxORBnZTkTl5U5EsvJORH//TkRMDE9EGRlPROUlT0SyMk9Efz9PRExMT0QZWU9E5WVPRLJy
T0R/f09ETIxPRBmZT0TVpU9EsrJPRG+/T0RMzE9EGdlPROXlT0Sy8k9Ef/9PREwMUEQIGVBE
5SVQRLIyUER/P1BETExQRAhZUETVZVBEsnJQRH9/UERMjFBEGZlQRNWlUESislBEf79QRDvM
UEQI2VBE1eVQRLLyUERv/1BETAxRRBkZUUTVJVFEsjJRRH8/UURMTFFECFlRROVlUUSiclFE
f39RREyMUUQImVFE5aVRRLKyUUQCwFFETMxRRAjZUUTl5VFEsvJRRH//UURMDFJECBlSRNUl
UkSyMlJEbz9SRDtMUkQIWVJE5WVSRKJyUkRvf1JEO4xSRAiZUkTVpVJEorJSRH+/UkRMzFJE
GdlSROXlUkSi8lJEb/9SRDsMU0SLGVNE5SVTRKIyU0R/P1NETExTRBlZU0TlZVNEonJTRG9/
U0RMjFNEGZlTROWlU0SislNEf79TRDvMU0QI2VNE1eVTRKLyU0Rv/1NETAxURBkZVEQWJlRE
sjJURG8/VEQ7TFRECFlURNVlVESiclREb39URDuMVEQImVRE1aVURKKyVER/v1REO8xURAjZ
VETV5VREovJURG//VEQ7DFVECBlVRNUlVUSiMlVEbz9VRDtMVUQZWVVE1WVVRKJyVURvf1VE
O4xVRBmZVUTlpVVEorJVRG+/VURMzFVEGdlVROXlVUTD8lVEf/9VREwMVkQIGVZE5SVWRLIy
VkR/P1ZEAE1WRBlZVkTlZVZEsnJWRH9/VkRMjFZEGJlWROalVkSyslZEf79WREzMVkQY2VZE
5uVWROPyVkR//1ZETAxXRBgZV0TmJVdE4zJXRH8/V0RMTFdEGFlXROZlV0SycldEf39XREyM
V0QYmVdE1aVXRLKyV0R/v1dEPMxXRBjZV0Tm5VdEsvJXRH//V0RMDFhEcRpYROYlWESyMlhE
kD9YRExMWEQYWVhE5mVYRLJyWESQf1hETIxYRAiZWETmpVhEJbNYRH+/WERMzFhECNlYRPbl
WESy8lhEf/9YREwMWUQYGVlE5iVZRLIyWUR/P1lETExZRBhZWUTVZVlEsnJZRH9/WURMjFlE
GJlZRNWlWUSisllEf79ZREzMWUQI2VlE1eVZRKLyWURu/1lEPAxaRAgZWkTVJVpEsjJaRH8/
WkQ8TFpEGFlaRNVlWkSiclpEf39aREyMWkQYmVpE5qVaRKKyWkRuv1pEPMxaRBjZWkTV5VpE
svJaRG7/WkRMDFtE9BpbRNUlW0SiMltEfz9bRDxMW0QIWVtE1WVbRLJyW0R/f1tEPIxbRBiZ
W0TVpVtEsrJbRG6/W0RMzFtECNlbRNXlW0Si8ltEbv9bRDwMXEQIGVxE1SVcRKIyXERuP1xE
PExcRAhZXETVZVxEsnJcRG5/XEQ8jFxECJlcRNWlXESislxEbr9cRDzMXEQI2VxE1eVcRKLy
XERu/1xEfQxdRAgZXUTVJV1EojJdRG4/XUQ8TF1ECFldRNVlXUSicl1Ebn9dRDyMXUQYmV1E
1aVdRKKyXURuv11EPMxdRAjZXUTV5V1EsvJdRH//XURMDF5ECBleRNUlXkSiMl5Efz9eRExM
XkQYWV5E5mVeRLJyXkR/f15ETIxeRBiZXkTmpV5EsrJeRH+/XkRMzF5EGNleROblXkSy8l5E
0f9eREwMX0QYGV9E5iVfRLIyX0R/P19ETExfRBhZX0TmZV9E03JfRH9/X0RMjF9EGJlfRPym
X0Sysl9Ef79fRDzMX0QY2V9E1eVfRLLyX0R//19ETAxgRJwZYETmJWBEsjJgRH8/YERsTGBE
CFlgROZlYESicmBEf39gREyMYEQYmWBE5qVgRLKyYERuv2BETMxgRBjZYETm5WBEovJgRG7/
YEQ8DGFEGBlhROYlYUSyMmFEfz9hRDxMYUQIWWFE1WVhRLJyYURuf2FETIxhRBiZYUTmpWFE
srJhRH+/YURMzGFECNlhROblYUSi8mFEf/9hRAANYkQIGWJE1SViRLIyYkRuP2JEPExiRBhZ
YkTmZWJEsnJiRG5/YkQ8jGJEGJliRNWlYkSysmJEf79iRDzMYkQY2WJE1eViRLLyYkRu/2JE
PAxjRBgZY0TVJWNEojJjRG4/Y0Q8TGNEGFljRNVlY0SycmNE</AssayXData><AssayYData Points="900">FhrEP8XbxD8PlcQ/kOHEPyKvxD8UncQ/rT/FP+gtxT/cUMQ/iOfEP932xD/PrsQ/rFLFP3NE
xT/9RcU//erFP1YTxT8kTsU/gfnEPxAIxT8zK8U/jFHEP/b1xT9cSsU/sEjFP6dtxT9GRMU/
RnTFP5aTxT+AMsU/sCfFPwUDxj/BncU/ParFP0BmxT+xsMU/0m3FP/iMxj+WzMU/jJnFP4SA
xT9O5sU/m4jFPw3RxT/nHMY/uq/FPxU9xj8O6cU/r5HFP4VZxj8l5MU/3vrFPzLwxT8ansU/
hjTGP2D+xT9qo8U/syzGPyvtxT/WUcY/fi3GP+UKxj8Rg8Y/ecXFP6xVxj8W5cU/mlDGPwNS
xj8Vy8Y/WinGPxsvxj9LxMY/OdfGPwCcxj+fv8Y/zl/GP0obxz8grsY/1ZPGP8Rtxj9Ed8Y/
ZXPGP5y9xj8Ej8Y/q8PGPw8uxz8/9sY/YebGP8YJxz9F7sY/g2PGP6F9xj8BBMc/eczGP2kb
xz/wy8Y/HQjHP/dJxz8eUMY/bYfGP1xQxz9kHcc/SZ3GP0G4xj+xHcc/hAjHP1xjxz+nS8c/
g3DHP1Ezxz8LP8c/GEHHP6dFxz8wasc/2FjHP3xkxz/SZcc/4f3GP2gXxz+LZcc/JRzHP+RY
xz8w1MY/N1vHP8uDxz8lscc/cpPHP0gxxz8Pp8c//2DHP9aqxz+Ytsc/+BzHP6Jmxz84jsc/
rl/HP2rSxz95i8c/WPnHP/Sxxz96jsc/pwrIP4U6yD+ww8c/1DrHP1EmyD9LysY/UvHHP1sL
yD+cO8g/z77HP2j1xz+nR8g/c43HP6Luxz+R68c/Iw3IPzp8yD+W78c/rtPHP7MhyD/zmMg/
rCTIP3flxz/T0sc/VXXHP90VyD/dmMg/RAvIP+UEyD87scg/BNfHP1EDyD/m5sc/zy7IP0/s
xz/WK8g/r+THPzEyyD+xPsg/ObvIPwbdyD/NmMg/0zzIP6uiyD/YtMg/XJnIP+feyD/PUcg/
CXHIP+K0yD8mo8g/1LbIP8jKyD8Bisg/UuTIPwUWyD+Po8g/ynzIP8mpyD8cWcg/lPjIP8x3
yD9J3cg/q9/IP7+pyD9gsMk/9arIP7XJyD//dMg/70rJP8LsyD+9+cg/QwnJP9NRyT/rOck/
w9bIP+IzyT96e8k/RyHJP9sOyT9q78g/SxTJP7OMyD8v4sg/QRfJP2wWyT/zqMg/04LJP/v7
yD8zv8g/R7bIP5oFyj9y/Mg/dh7JP293yT/3lck/lu3IP6SAyT9VY8k/6UnJP+8ZyT9hSMk/
WHbJP+MpyT9sg8k/wRPJPzG/yT/CVMk/6qnJP+9hyT/qRck/7HDJP59kyT+M2ck/XHDJP1KB
yT/K8Mk/yObJP0qZyT8Qcck/4o3JP/NzyT8oVck/7sXJP2gAyj8wc8k/oTnKP+wHyj/uQ8k/
IQ7KP+g6yT9Zusk/i73JP4leyT/gfck//8DJP/KDyT9IjMk/weTJP1iSyT98pMk/xVHKP6fm
yT8iqsk/cW3JP471yT8R0ck/Xo/JPxuEyT8kYso/4zvKPwD7yT+67ck/uZjJPwJEyj/i+ck/
tdfJP2YGyj/qrco/aO/JP9Ziyj/GHso/tCPKPwUKyj/geso/gIzKPxboyT9as8k/xYzKP7lu
yT9kOso/EpfKP/5lyj9onso/+QjKPynGyj8uB8o/rvHJP7H2yT/SKco/Br7KP7ldyj+nu8o/
nZPKP/jHyj/c5co/38LKP0iPyj8z6Mo/lZjKPzlVyj/vKMs/hPXJP4biyj/fQco/EpLKP6yM
yj+z68k/MI3KP2j6yj8huMo/DaXKP1uGyj9vu8o/1ufKP/uryj9SB8s/XwTLP+ahyj/aPcs/
QPvKP/wOyz+zV8o/OIXKP8u4yj9/UMs/ec/KP3N4yz/Ozco/a77KP+Leyj+mGss/oa/KP4rE
yj976Mo/WWfLP4kSyz/5Acs/JEfLP1Ieyz8VWco/ZkjLP9kYyz8WTcs/ZjjLP/69yj8Gzco/
gibLP6AEyz+cfco/B2fLPxc7yz+ZYMs/7MnKP4Qiyz8hcMs/HJLLP/8byz+V2Mo/AB7MP8vz
yj/A/so/xrHLP4wryz+U08o/zuLKP4Mpyz/1lss/Rd7KP7kCyz+XAsw/V6nLPy1Hyz9h+so/
g2/LP9tZyz8Fg8s/FgfLP9Vjyz8yfcs/ogvLP2hkyz+//8o/RI/LP3rMyj9jUMs/LpzLP+l0
yz+hTMs/fu3LP6nZyz8Ivcs/vnPLPxLHyj83RMs/xv/KP1qJyz+pecs/YCrMP/4TzD+muss/
0DLLP2bWyz8nsMs/pAvMP5uSyz+36ss/LyfLP3+Tyz8lUcs/MbrLP0qJyz+2nss/hOXLP27I
yz+v88s/gL/LP2Gzyz+UmMs/x8nLP7slzD8wqMs/67XLP/unyz8i0ss/OyLMP6EYzD9X2cs/
oPHLP8zayz8lmcs/sMPLP07Ryz+niMs/407MP7qZyz/ov8s//OnLP2flyz/KDcw/rKvLP/Iv
zD+8Hsw/G3nLPx7wyz9ZbMw/dFzMP7cDzD983cs/DyrMP9gpzD9IIcw/wnPMP5AVzD8Jc8w/
jufLP2lSzD8t2ss/mkjMP7NjzD91Hsw/1SPMPwPTzD9bacw/2ULMP4FJzD/EBsw//6DMPyES
zD8a+cs/HCPMP+vDzD+EAcw/5ZLMP3QvzD8zTcw/VpbMPxSQzD9Qysw/cYXMPyq8zD9PQcw/
XabMPwK0zD+9ncw/6BPMP/vKzD8szss/O87MPyD+zD+oy8w/5HfMP9WSzD/Bz8w/a5PMPw+p
zD9trsw/MavMP7H6zD/2nsw/pMjMP7uhzD/KaMw/i9/MP2bazD/oesw/CpXMP3oxzD+jFM0/
zN7MPw25zD/WPMw/HqfMP3xszD/0c80/dufMP3l5zT9Wtcw/okvMP5E0zT/eKc0/0c/MP6mQ
zD/VBM0/YJ7MPxqAzD/6Zs0/efzMP3VKzT8b3cw/y9vMP+2FzD8pw8w/EcnMP8S2zD/cj80/
6ojMP/yWzT8HEc0/W8XNP0DIzD8yUM0/TWjNP7buzD/EvM0/8Q3NPxCkzD/Ec80/+o/MP0Eq
zT+Buc0/Z2fNPywkzT+FQ80/58zMP7HVzD9Gysw/ZovNP6BvzT9kaM0/33zNP0zWzD/NZc0/
wu/MP0lozT9MMs0/8dPMP+EZzT+b580/qGvNP0AYzT+rJ84/3yDNP6oJzT+mTc4/U1rNPxJo
zT+Ag80/HbXNP5HAzD9xX80/WmvNP+i7zT/clc0/8tLNPz0Wzj+vy80/XljNPwXpzT94Uc0/
7fDNP6dMzT9+Q80/FZLNP4Q5zj8Etc0/yvbNP7UXzj/UZs0///DNP1/GzT8dWc0/RGPNP5Bt
zT/uHs0/1MHNP2tXzj+jc80/4qzNP7JczT8Shc0/TzLNP6xbzT+cYs0/MHPNP/TizT+c480/
QUfNP2IDzj/js80/BCnOP0sYzj/H/M0/eULNP3TMzT8QoM0/pBvOP8vzzT/ot80/TAnOP9Rr
zj8dwM0/xRjOP6Wvzj8sm80/tuXNP1Rqzj8zyM0/69nNP4L/zT9JEM4/b3nNP/ztzT8Y+80/
cj3OP5N+zj9LRM4/ViPOPxR1zT+q+80/2RHOP1vLzT/wJc4/kGbOP6BIzj85h80/JGzOP3Pf
zT8Qw80/BH3OP7dBzj+T3s0/PFvOP1N+zj8DQM4/pyHOP+qJzj+kQs4/jl7OPx30zT9e+80/
PF7OP+ubzj+L680/5kPOPxchzj+K384/CxTOP906zj9ZPs4/LG/OP77/zj/0u84/REHOP7MZ
zj/WWs4/GEXOP3FCzj/DVs4/sP7NP3a4zj+pQc4/p6jOP6uZzj9bss0/BWzOP+rgzj8Pxs4/
DmbOPxCvzj/eHc4/t2POP6Rizj8pUs4/nuTOP/1Pzj/jR84/noDOP+ryzj+qP84/eODOP8hU
zj+Xms4/cW3OP+Byzj8iYM4/C/vNP6COzj/3es4/W1bOP453zj+ORc8/7kbOPx2vzj8fqc4/
WIXOP0hZzj/7xs4/MgnPPx1tzj8A2M4/YQXPP/xQzz8KN88/SO/OPzWWzj85VM8/p/vOP5aI
zj+cbc4/jo/OP5i0zj/bVs4/JsTOP26Vzj+A784/NKLOP8nVzj+JxM4/9oPOP1G2zj8zBs8/
GtnOP/nzzj9UDc8/B77OP+8Fzz/rDM8/B+HOPwRezj9lLM8/AHzOP/h5zz8LMc8/qwvPPwLq
zj8oWM8/ag/PP/vIzj/K784/WY7OPyAzzz8ZsM4/JwzPPwmCzz/lNc8/DeTOP4hgzz/fj88/
ZgbQPww1zz8dQs8/RQXPP1Jjzz93J88/49vOP3oZzz9ghs8/1FjPP5ZNzz+dL88/ShzPP5st
zz8NMc8//0nPP6PMzj+tb88/Nv3OP7jPzj8V6M4/BznPP2m/zj8Xcs8/aWzPP/nRzj9ymc8/
MMHOP9nyzz+QgM8/P/rOP30Fzz+Vg88/kd/OP+iEzz+Pqc8/1MLPP/wvzz+xP88/LprPP0mc
zz8QDc8/OlHPP89jzz+wGNA/T/zOPx2Lzz/dZM8/Fc3PP6Igzz9css8/GFnPP1WTzz9wa88/
MjbPP/SGzz+uYM8/TIXPP8ugzz9CUM8/SLfPP6NCzz/rnc8/jyHPPz/Hzz+Dts8/C6PPPyv/
zz+Do88/3qfPPyMt0D8G788/NRvQP4S+zz/S1s8/8S3PP7CLzz8QMc8/h9XOPwzwzz/nvc8/
8qjPP56/zz/UeM8/ET7QP33Yzz9IB9A/l2/PP9qKzz9s7s8/</AssayYData></Step><Step><CommonData><SampleLocation>1</SampleLocation><SampleID></SampleID><SampleGroup></SampleGroup><SampleInfo></SampleInfo><SampleRow>A</SampleRow><SamplePlate>1</SamplePlate><WellType>BUFFER</WellType><Concentration>-1</Concentration><ConcentrationUnits>µg/ml</ConcentrationUnits><MolarConcentration>-1</MolarConcentration><MolarConcUnits>nM</MolarConcUnits><MolecularWeight>-1</MolecularWeight><Temperature>28</Temperature><StartTime>1139811</StartTime><AssayTime>180</AssayTime></CommonData><FlowRate>600</FlowRate><StepType>DISASSOC</StepType><StepName>Dissociation</StepName><StepStatus>OK</StepStatus><ActualTime>180</ActualTime><CycleTime>0.2</CycleTime><AssayXData Points="900">f39jRDuMY0QImWNE5aVjRLKyY0R/v2NEO8xjRAjZY0Tl5WNEovJjRG//Y0RMDGRECBlkRNUl
ZESiMmREbz9kRDtMZEQZWWRE1WVkRKJyZER/f2REO4xkRAiZZETVpWREorJkRG+/ZERMzGRE
CNlkROHnZEQV82REb/9kREwMZUQIGWVE1SVlRKIyZURvP2VEO0xlRAhZZUTVZWVEonJlRG9/
ZURMjGVECJllRNWlZUSismVEb79lREzMZUQI2WVE5eVlRKLyZUR//2VEOwxmRBkZZkTVJWZE
ojJmRH8/ZkRMTGZECFlmROVlZkSycmZEf39mREyMZkQZmWZE5aVmRLKyZkR/v2ZEk81mRBnZ
ZkTl5WZEsvJmRH//ZkRMDGdEGRlnROUlZ0SyMmdEbz9nRExMZ0QZWWdE5WVnRLJyZ0R/f2dE
TIxnRBmZZ0QGpmdEsrJnRH+/Z0RMzGdEGdlnRPblZ0Sy8mdEf/9nREwMaEQZGWhE1SVoRLIy
aER/P2hETExoRBlZaETlZWhEsnJoRG9/aERMjGhECJloROWlaESysmhEf79oREzMaEQZ2WhE
5eVoRLLyaER//2hETAxpRBkZaUTlJWlEsjJpRG8/aUQ7TGlECFlpRBdmaUSicmlEf39pREyM
aUQImWlE1aVpRLKyaUR/v2lETMxpRBnZaUTB52lEw/JpRG//aUQ7DGpECBlqROUlakSiMmpE
fz9qRExMakQIWWpE1WVqRLJyakRvf2pETIxqRBmZakTVpWpEorJqRG+/akQ7zGpEGdlqROXl
akSi8mpEf/9qRDsMa0QIGWtE5SVrRKIya0RvP2tEO0xrREpZa0TlZWtEsnJrRG9/a0Q7jGtE
GZlrROWla0SysmtEb79rREzMa0QI2WtE1eVrRKLya0Rv/2tEOwxsRAgZbETlJWxEojJsRG8/
bEQ7TGxEGVlsRNVlbEQEc2xEf39sREyMbEQImWxE1aVsRKKybERvv2xEO8xsRBnZbETl5WxE
ovJsRG//bERMDG1ECBltRNUlbUSiMm1Efz9tRDtMbUQIWW1E1WVtRKJybURvf21EO4xtRAiZ
bUTVpW1EorJtRG+/bUQ7zG1ECNltROXlbUSi8m1Eb/9tRDsMbkQIGW5E5SVuRLIybkR/P25E
O0xuRAhZbkQnZm5EsnJuRH9/bkRMjG5Ei5luROWlbkSysm5Ef79uREzMbkQZ2W5E5eVuRLLy
bkR//25ETAxvRBkZb0TlJW9EsjJvRI8/b0RMTG9EGVlvROVlb0Sycm9Ef39vREyMb0QZmW9E
5aVvRLKyb0R/v29ETMxvRBnZb0Tl5W9EsvJvRH//b0RMDHBEGRlwRNUlcESyMnBEfz9wRExM
cERaWXBE5WVwRLJycERvf3BETIxwRBmZcETlpXBEsrJwRH+/cERMzHBEGdlwROXlcESy8nBE
f/9wRDsMcUQZGXFE5SVxRNMycURvP3FETExxRBlZcUTlZXFEVnNxRH9/cUQ7jHFEGZlxRNWl
cUSysnFEf79xREzMcUQI2XFE5eVxRLLycUR//3FETAxyRBkZckTlJXJEsjJyRG8/ckSNTHJE
CFlyROVlckSycnJEb39yREyMckQImXJE1aVyRLKyckRvv3JEO8xyRAjZckTV5XJEsvJyRH//
ckQ7DHNECBlzRCcmc0SiMnNEfz9zRExMc0QIWXNEeWZzRKJyc0R/f3NETIxzRBmZc0TVpXNE
orJzRG+/c0Q7zHNECNlzROXlc0Sy8nNEb/9zREwMdEQIGXRE5SV0RLIydER/P3REO0x0RBlZ
dETVZXREsnJ0RG9/dEQ7jHREGZl0ROWldESysnREf790REzMdEQI2XRE1eV0RKLydER//3RE
Owx1RAgZdUTVJXVEojJ1RG8/dUQ7THVECFl1RNVldUSicnVEf391RAaOdUQImXVE1aV1RKKy
dURvv3VEO8x1RAjZdUTV5XVEovJ1RG//dUQ7DHZECBl2RNUldkSiMnZEbz92RDtMdkQIWXZE
1WV2RKJydkRvf3ZEO4x2RBmZdkTVpXZEorJ2RG+/dkRMzHZECNl2ROXldkSy8nZEf/92RFwM
d0QIGXdE5SV3RLIyd0R/P3dE30x3RBlZd0TlZXdEsnJ3RH9/d0RMjHdECJl3ROWld0SysndE
f793REzMd0QZ2XdE5eV3RLLyd0R//3dETAx4RBkZeER5JnhEsjJ4RH8/eERMTHhEGVl4ROVl
eESycnhEf394REyMeERKmXhE1aV4RLKyeER/v3hETMx4RBnZeETl5XhEsvJ4RH//eERMDHlE
GRl5ROUleUSiMnlEfz95RExMeUQZWXlE5WV5RLJyeURvf3lEO4x5RAiZeUTVpXlEsrJ5RH+/
eURMzHlEGdl5ROXleUSy8nlEf/95RDsMekTuGXpE1SV6RLIyekR/P3pETEx6RAhZekTVZXpE
onJ6RG9/ekQ7jHpECJl6ROWlekSysnpEb796REzMekQZ2XpEBuZ6RKLyekRv/3pETAx7RBkZ
e0TVJXtEojJ7RG8/e0Q7THtECFl7RNVle0SycntEb397RDuMe0QImXtE1aV7RKKye0Rvv3tE
TMx7RAjZe0TV5XtEovJ7RG//e0RMDHxECBl8RNUlfESyMnxEbz98RDtMfEQIWXxE5WV8RKJy
fEQOgnxEO4x8RAiZfETVpXxEorJ8RG+/fEQ7zHxEGdl8RNXlfESy8nxEb/98REwMfUQIGX1E
1SV9RKIyfURvP31ETEx9RBlZfUTVZX1EsnJ9RH9/fUQ7jH1ECJl9RNWlfUSisn1Ef799RDvM
fUQZ2X1E1eV9RKLyfUQSAH5EOwx+RBkZfkTVJX5EojJ+RG8/fkRMTH5ECFl+RNVlfkSicn5E
b39+RDuMfkQImX5E1aV+RLKyfkSPv35EO8x+RBnZfkTl5X5EsvJ+RI//fkRMDH9ECBl/ROUl
f0SyMn9Ebz9/RExMf0QZWX9E5WV/RLJyf0R/f39ETIx/RBmZf0TlpX9EsrJ/RH+/f0RMzH9E
Gdl/ROXlf0Sy8n9Eb/9/RB4GgESMDIBE8xKARFkZgETgH4BEHiaARIwsgETzMoBEWTmARMA/
gEQmRoBEjEyARPNSgERZWYBEwF+ARC5mgESMbIBE83KARFl5gETAf4BEkIaARIyMgETzkoBE
WZmARLefgEQepoBEhKyARPOygERZuYBEwL+ARCbGgETOzIBE89KARFnZgETA34BEHuaARIzs
gETq8oBEWfmARMD/gEQmBoFEhAyBRPMSgURRGYFE4B+BRCYmgUSMLIFE6jKBRFk5gUS3P4FE
JkaBRIxMgUTzUoFEWVmBRLdfgUQmZoFEjGyBRPNygURZeYFEwH+BRCaGgUSMjIFE85KBRGqZ
gUS3n4FEHqaBRIysgUTzsoFEWbmBRMC/gUQmxoFEjMyBROrSgURR2YFEt9+BRCbmgUSl7IFE
6vKBRFH5gUS3/4FEJgaCRIQMgkTzEoJEURmCRMAfgkQeJoJEhCyCROoygkRROYJEtz+CRB5G
gkSMTIJE6lKCRFFZgkS3X4JEHmaCRIRsgkTzcoJEknmCRLd/gkQehoJEhIyCROqSgkRRmYJE
t5+CRCamgkSErIJE87KCRFG5gkS3v4JEHsaCRITMgkTq0oJEUdmCRMDfgkQm5oJEhOyCROry
gkRR+YJEt/+CRB4Gg0SEDINE6hKDRFEZg0S3H4NEHiaDRIQsg0TqMoNEUTmDRLc/g0QeRoNE
hEyDROpSg0RRWYNEt1+DRB5mg0SEbINE6nKDRFl5g0S3f4NEHoaDRISMg0TzkoNEUZmDRMif
g0QepoNEjKyDROqyg0RZuYNEwL+DRCbGg0SMzINE89KDRFnZg0TA34NEJuaDRIzsg0Tz8oNE
WfmDRMD/g0QmBoREjAyERPMShERZGYREwB+ERCYmhESMLIRE8zKERFk5hETAP4REJkaERIxM
hETzUoREWVmERMBfhEQmZoREjGyERPNyhERZeYREwH+ERCaGhESMjIRE85KERFmZhETAn4RE
HqaERIyshETzsoREUbmERMC/hEQmxoREjMyERPPShERR2YREwN+ERCbmhESM7IRE6vKERFn5
hETA/4REJgaFRIwMhUTqEoVEWRmFRLcfhUQeJoVEjCyFROoyhURZOYVEwD+FRB5GhUSMTIVE
6lKFRFFZhUTAX4VENmaFRIxshUTzcoVEUXmFRLd/hUQmhoVEhIyFROqShURZmYVEwJ+FRCam
hUSMrIVE87KFRFG5hUTAv4VEHsaFRITMhUTq0oVEWdmFRLffhUQe5oVEhOyFRPPyhURZ+YVE
wP+FRCYGhkSdDIZE8xKGRFEZhkTAH4ZEJiaGRIQshkTqMoZEUTmGRMA/hkQeRoZEjEyGROpS
hkRRWYZEt1+GRB5mhkSMbIZE6nKGRFF5hkTAf4ZEHoaGRIyMhkTzkoZEUZmGRMCfhkQepoZE
jKyGRPOyhkRRuYZEwL+GRB7GhkSEzIZE89KGRHLZhkS334ZEHuaGRIzshkTz8oZEWfmGRLf/
hkQeBodEhAyHROoSh0RRGYdEwB+HRCYmh0SELIdE8zKHRFE5h0S3P4dEHkaHRIRMh0TqUodE
UVmHRLdfh0QeZodEhGyHROpyh0RReYdEwH+HRCaGh0SEjIdE85KHRFGZh0S3n4dEHqaHRISs
h0T7sodEUbmHRLe/h0QmxodEhMyHRPPSh0RZ2YdEyN+HRC7mh0SM7IdE8/KHRFn5h0TA/4dE
JgaIRIwMiETzEohEWRmIRMAfiEQmJohEjCyIRPMyiERZOYhE</AssayXData><AssayYData Points="900">mr3QP+Y60T+Mf9E/OsLQP09H0T+yP9E/KivRP2kZ0T/4R9I//iTSP1lJ0j+3gtE/KvPRP7y2
0j8lZNI/XNTRP5E30j9J99E/cLPSPzmN0j+rXdI/9d3SPxkW0j9Vo9I/KtLSP/1x0j9EmtI/
lkXSPzGL0j8gZNI/MfrRP/uX0j842NI/Q0vTPxD50j9CT9I/j9zSP4fv0j+iJdM/1qXSPyXi
0j8JtdI/eGfSP4lV0j9M+9E/pVnSPyN60j8fLtI/D8vSP/050j8iPtI/qcHSP5FP0j8zKNI/
PnvTPzd60j8N39I/daLSP7/v0j/ZqNI/p1bSP2o30j/UttE/E6fSP6g20j9ig9I/DnPSP8ne
0j9RCtM/gtrSP1Es0z+ePtI/9RbTPyyZ0j84g9I/dAbTP/zk0j/jOtI/wqzSP71L0j9MdtI/
ry7SP06Y0j97T9I/RjDTPxDA0j9+zdI/6W3SP5fG0j9WttI/yI3SP6MA0z8DHNM/mYLSP6IX
0z/KYtI/hErTP2T/0j8UVNM/t9zSP5Hj0T+4x9I/fYXSP2sl0j81YNI/pXTSP0XY0j/EIdM/
zDXSP6CO0j+YONM/GwPTPzh10j/Hx9I/88/SP+jQ0j+hctI/NAfTP7KD0j/659I/kVjSPzDu
0T8bCNI/jEzSPw0M0j+wNNI/PiHTP4pL0j+4Z9I/xFfTPyvC0j8p2NI/3PfSP2xI0z8w4dI/
bmPSP/s30j+jd9I/QR3TPza20j8VxdI/HjHSPxaf0j+YodI/b2PSP2Wj0j8HkNI/K9vSP4cj
0z8GLdM/MqHSP+990z8z6tI/3KrSP1UN0z/6DtM/jTDTP1Xl0j+pBdM/dDLSP0F00j+AMdM/
0UDSP4a30j9+atM/EE3SPzHK0j94adM/fQ/TP23u0j+FDNM/IGHTPxQZ0z/0/dI/jb3SP24u
0z+or9I/VpXSPxpG0j8ffdI/dgrTP6KS0j90pdI/qLXSPy0W0z86XNM/L3/TP1OK0j9IWdM/
ad3SP3/S0z+gHtM/PUPTP6uT0j/31dI/wdPSP3yM0j+TK9M/yJDSP0qw0j+IY9I/5qTSPx8e
0z87tdI/fozSP2MZ0z98htM/aXnTPyS50j/yetM/2ybTP6UG0z9TYtM/NefSP+Qi0z+WL9M/
F2/SP7om0z8PndI/xI3SP9AZ0z+NxdI/gZ7SPwAo0z+yUdM/DIzTP4js0j9NetM/nxzTP8tf
0z+XPtM/akHTPw+y0j8Z39I/zHzTP1zs0j/dndI/4oTSP0Vh0j+m3NI/hUXTP0tw0z9TetM/
iFTTP1TP0j/LFtM/UQPTPzbO0j9TXNM/Tv7SP2LE0j+u/dI/VszSP0r50j8QPtM/clXSP8j4
0j9brtI/eX3TPwIA0z/lU9I/fP7SP/am0j+M5tM/zRfTPxr20j96a9M/YgHTPw1M0z89wtI/
jSTTPyk+0z9qE9M/wa7SP6gc0z/8ENM/xsDSP34h0z+nqtI/pfHSP11p0z88UdM/azrTP1ta
0z+j79I/giLTP93L0j+2idM/gyDTPzHX0j/kOdM/eYjSP8bJ0j+8ddM/Gx3TP2dX0z98/tI/
eWXTP35j0z/YedM/MwzTPyhx0z+cd9M/fZLTP/Gi0z+ItNM/8KbTPzbB0z9QQNM/643TP5Nz
0z8gYtM/E9PSP5M10z8OqNI/aQvTP/d20z/Wp9M/F3nSP2GN0z8xGdM/tn3TPyZH0z9dsNM/
n13TP1oA0z/Al9M/mR/TP4Pw0z8kNtM/rVbTP73b0j/m7tI/KwXTP7qQ0j8g3dI/yhPTP2ni
0j8wXNM/3V/TP8d+0z+aW9M/JajTP3zo0z8b79M/rjHTP/tk0z+aI9M/6FXTP7Pw0j8qIdM/
vc/SPzMX0z83l9I/chTTP7e/0z+OPdM/L3fTP8tj0z+EjdM//mDTPyyb0z/oAdQ/o7DTP4Vl
0z/NI9Q/HM/TPz9s0z+1JdM/7aTSP1vU0j/HPNM/X/PSP6du0z85NNM/IinTPwpp0z/bcdM/
DTvTP26N0z/FXNM/RDbTP+j00z/QYNM/+eHTP52D0z/2rtM/HZ3TP1080z/on9M/szvTP1kM
1D8hL9M/4NLTP8OX0z+KxtM/E6TTPxT+0z/sF9Q/rvzSP6N91D++X9M/WE3TP6eJ0z/Ik9M/
PazTP/Fx0z90ntM/C3zTP0VH0z8YjtM/WZrTP9LZ0z8ekdM/Jp7TP53z0z9zPNM/Hw3UP3i/
0z+0utM/vpTTP5/l0z972dM/aj3TP0ZG0z9myNM//wbTP+nA0j8ysNM/XB3TP8XJ0j8du9M/
7HfTP4Sg0z8tm9M/1z/TP07a0z9IEtQ/P0PUP/6K1D+H4tM/FtHTP/bX0z9kl9M/7h/UP79v
0z/ipNM/rTzUP0df0z8jjdM/XVnTPzeo0z/D1NI/zazTP4Lg0z+zCNQ/rB7UP2h60z/PydQ/
ZOLTP0PD0z8yStM/OtzTP7gq1D+TkNM/TPnTP84k0z/8ktM/I0/TPx//0z9Z6dM/gkHTP9Pi
0z+LhtM/lQrUP8TE0z/mr9M/mYXTPz3G0z8jwdM/icvTPygb1D89uNM/FkXUPzr/0j/T49M/
3a/TP3Sh0z/lhNM/3gzTP1/m0j/Xe9M/LHzTP3FI1D9CPdQ/bOfTP1mB1D97X9Q/MD3UP/Ik
1D+70NM/VE3UPwxd1D9K1NM/mCvTPwm20z88+NM/GqjTPx5M0z+HJNM/dGTTP8/20z91jdQ/
RLjTP3+41D8oLdQ/NtnTP08H1D+9h9Q/rVTUP3D/0z+Sf9Q/aijUP1v40z/TvtM/gjvUPz1e
1D9IFNQ/RDfUP8Ug1D9n6NM/u5DUP0O71D+nBdQ/YYzUP61o1D8qQtQ/nxLUP5dY0z+dPtQ/
0O7TP6bB0z+6s9M/blvTPwU/1D8Y6dM/zxrUP0Ac1D+M+dQ/vj7UPwsu1D9fjtQ/HsrUP32O
1D9p4dQ/0zDUP35M1D+1TtQ/of3TP49q1D81O9Q/8xHUP2Cu0z/zQNQ/YkrTP8nz0z/cwdQ/
8fDTPwKd1D/hJNQ/n2jUP3tO1D/1CNQ/SznUP5j41D/ba9Q/sEXUPyD51D8eM9Q/c77UPyDc
0z+//tM/ESvUP7FH1D/UztM/KSfUP+pW1D+tQNQ/pzzUP8dG1D9pXdQ/4mrUP70U1D/sytQ/
R+rUP6+71D/bA9U/HT7UP4+a1D99TNQ/+ULUP6BS1D+lS9Q/myDUPyxG1D9S/tM/DcLUPxD4
0z8TgdQ/uhPUP09D1D/vt9Q/yq7UPz6n1D+PmtQ/ok/UP65l1D/wetQ/VRvUPx5h1D+zKtQ/
nlbUPwZ81D9aaNQ/MTbUP/ac0z+1LNQ/PFfUP2lg1D8rhNQ/DgbUP+CH1D+yodQ/IHDUP+nn
1D8vNdU/qe3TP0QE1T8VUdQ/N5XUP5Zi1D9URtQ/2I/UP/kQ1D9o2dM/0SXUP8b11D+zktQ/
I6nUP/k61T/zv9Q/s4rUP3Ps1D9XGdQ//XnUP9Md1D+ygtQ/Hq3UP/zD1D8EUtQ/ozvUP94w
1D+SMdQ/GA7UP6V61D+ie9Q/B7PUP62h1D8jhtQ/AQbVP5LZ1D8DJNU/oaPUP/ge1T9pldQ/
+Y7UPzDk1D+PRdQ/8HzUP54w1D92DdU/QlXUP/eB1D+n0tQ/s9/UPxFE1D/Kd9Q/ihbVP34A
1T87a9Q/B7HUPyff1D9JCtU/CVDUP+/s1D+aWNQ/PMLUP+Xj1D/xrNQ/77XUP4Ba1D+bYdQ/
oDPUP9dz1D98BtU/E6bUP6bI1D+3O9U/mfvUPyUt1T/XtdQ/XsjUP+FE1T/WrdQ/zfvUPyKG
1D9JGtU/tU7UP6+91D8+CNU/JePUPyNy1D/qatU/+5DUP9LO1D+wO9U/wsXUPy5M1T/zPtU/
t+HUP71B1T9ZBNU/UPjUP0Wt1D+m9tQ/PYLUP3uz1D+sedQ/HKTUPx911D+cwtQ/38jUP7kv
1T8fcdQ/93jVPzA31T+BK9U/R5LVP6ol1T9xXdQ/qlHVPyx61T8t6tQ/bIDUP8Li1D+tutQ/
2RTVP5nQ1D83vdQ/kjvUP9wP1T8sTNQ/1ijVP1Fb1T8GjtU/ZtLUPzxC1T9rsNQ/Gr3VP2Bb
1T/q09U/2QXVP+o/1D+DCNU/vZzUP7pi1D/ucdQ/UpnUP3Pk1D9v79Q/SVbVP6AD1T8C6NQ/
glPVP/xH1T/LT9U/aBHVPxY81T8Mr9U/7qLVP1ki1T9UUdU/ZxvVP6M+1T/eGtU/QCvVP7pz
1D/ShNQ/4KnVP+Sk1T+5RtU/wofVP60u1T9latU/L8LVP40g1T8V6NU/5xfVP4e+1T9vNdU/
t2bVP1+s1D9fEtU/AwTVP7sQ1T8OQdQ/nhnVP8dN1T+1OdU/ff7UP8/91D/TbNU/OSzVP29C
1j+XxtU/V0rVP9SA1T9kFNU/tF7VP0k41T9499Q/8DLVP8ky1T9QJdU/FkHVP0Kf1T/hb9U/
Fm3VP3IA1T+mJdU/nKbVP4qC1T+QztU/B5/VP8X21T8G0dU/GK7VP4Ko1T96PNU/EMLVP7f6
1D8LJdU/sCXVP7OZ1T9AkNU/JBLVP/yZ1T98oNU/tkjVP7va1T/wUNU/gAvVPxD91T/A3dU/
YufVPxCI1T9rgtU/Up3VP/hC1T8vu9U/inbVP5RZ1T8XL9U/hfDUP2zA1D/5T9U/noXVP0dt
1T9mbdU/SErVP9BG1T9hEdY/bpHVP4XG1T9cZdU/OHXVP/eb1T9DrdU/hXLVP+Bi1T+O89Q/
AjvVP7/y1D/ucNU/GLDVP/q41T95TdU/fpXVP4Qg1j+qx9U/</AssayYData></Step><Step><CommonData><SampleLocation>11</SampleLocation><SampleID></SampleID><SampleGroup></SampleGroup><SampleInfo></SampleInfo><SampleRow>A</SampleRow><SamplePlate>1</SamplePlate><WellType>REGENERATION</WellType><Concentration>-1</Concentration><ConcentrationUnits>µg/ml</ConcentrationUnits><MolarConcentration>-1</MolarConcentration><MolarConcUnits>nM</MolarConcUnits><MolecularWeight>-1</MolecularWeight><Temperature>28</Temperature><StartTime>1328859</StartTime><AssayTime>5</AssayTime></CommonData><FlowRate>1000</FlowRate><StepType>KREGENERATION</StepType><StepName>Regeneration</StepName><StepStatus>OK</StepStatus><ActualTime>5.00396</ActualTime><CycleTime>0.2</CycleTime><AssayXData Points="25">vz+IRCVGiESMTIhE8lKIRFlZiES/X4hEJWaIRIxsiETycohEWXmIRL9/iEQlhohEjIyIRPKS
iERQmYhEx5+IRCWmiESErIhE8rKIRFm5iES/v4hEJcaIRITMiETy0ohEedmIRA==</AssayXData><AssayYData Points="25">dJJWwHXKaMBUEnPAmKF6wK9ff8DV7YHASKWDwOA/hcCml4bAX6eHwDe+iMCIy4nAmKaKwMxu
i8C1LozA0M2MwAdsjcD5DI7AxGyOwGj0jsD6YI/A9fyPwMlrkMDE0pDA8O+QwA==</AssayYData></Step><Step><CommonData><SampleLocation>12</SampleLocation><SampleID></SampleID><SampleGroup></SampleGroup><SampleInfo></SampleInfo><SampleRow>A</SampleRow><SamplePlate>1</SamplePlate><WellType>NEUTRALIZATION</WellType><Concentration>-1</Concentration><ConcentrationUnits>µg/ml</ConcentrationUnits><MolarConcentration>-1</MolarConcentration><MolarConcUnits>nM</MolarConcUnits><MolecularWeight>-1</MolecularWeight><Temperature>28</Temperature><StartTime>1344813</StartTime><AssayTime>5</AssayTime></CommonData><FlowRate>1000</FlowRate><StepType>KREGENERATION</StepType><StepName>Regeneration</StepName><StepStatus>OK</StepStatus><ActualTime>5.00005</ActualTime><CycleTime>0.2</CycleTime><AssayXData Points="25">39+IRD3miESk7IhEEvOIRHn5iETX/4hERQaJRKwMiUQKE4lEeRmJRN8fiURFJolErCyJRAoz
iUR5OYlE3z+JRD1GiUSsTIlEElOJRHBZiUTXX4lEPWaJRKRsiUQKc4lEeXmJRA==</AssayXData><AssayYData Points="25">C9DFPJeTgD2NKs49jxYNPjiQIj4fszk+oypTPmQcWz7Hh2k+NNl2PoW6gT5uc4g+iv6LPlVu
jz55A5U+ooGXPqMDmz6cl50+QyahPpvXoz6oz6U+53+qPuZBrD4viaw+ExutPg==</AssayYData></Step><Step><CommonData><SampleLocation>11</SampleLocation><SampleID></SampleID><SampleGroup></SampleGroup><SampleInfo></SampleInfo><SampleRow>A</SampleRow><SamplePlate>1</SamplePlate><WellType>REGENERATION</WellType><Concentration>-1</Concentration><ConcentrationUnits>µg/ml</ConcentrationUnits><MolarConcentration>-1</MolarConcentration><MolarConcUnits>nM</MolarConcUnits><MolecularWeight>-1</MolecularWeight><Temperature>28</Temperature><StartTime>1361103</StartTime><AssayTime>5</AssayTime></CommonData><FlowRate>1000</FlowRate><StepType>KREGENERATION</StepType><StepName>Regeneration</StepName><StepStatus>OK</StepStatus><ActualTime>5.002</ActualTime><CycleTime>0.2</CycleTime><AssayXData Points="25">33+JREWGiUSsjIlECpOJRHmZiUTfn4lEPaaJRKysiUQKs4lEebmJRN+/iURFxolErMyJRArT
iURw2YlE+N+JRD3miUSs7IlEEvOJRHn5iUQYAIpERQaKRKQMikQSE4pEiRmKRA==</AssayXData><AssayYData Points="25">xpd8wB86hMAJQ4fAuxGJwOeGisCUaYvABmiMwOlWjcBA6I3ARZWOwMwej8CUoI/AgC2QwBRt
kMDLx5DAAlyRwHabkcDZ6JHA7S2SwOGaksBEuZLASAWTwLg1k8C7WZPA0IqTwA==</AssayYData></Step><Step><CommonData><SampleLocation>12</SampleLocation><SampleID></SampleID><SampleGroup></SampleGroup><SampleInfo></SampleInfo><SampleRow>A</SampleRow><SamplePlate>1</SamplePlate><WellType>NEUTRALIZATION</WellType><Concentration>-1</Concentration><ConcentrationUnits>µg/ml</ConcentrationUnits><MolarConcentration>-1</MolarConcentration><MolarConcUnits>nM</MolarConcUnits><MolecularWeight>-1</MolecularWeight><Temperature>28</Temperature><StartTime>1377176</StartTime><AssayTime>5</AssayTime></CommonData><FlowRate>1000</FlowRate><StepType>KREGENERATION</StepType><StepName>Regeneration</StepName><StepStatus>OK</StepStatus><ActualTime>5.00005</ActualTime><CycleTime>0.2</CycleTime><AssayXData Points="25">7x+KRFUmikS8LIpEIjOKRIk5ikTvP4pEVUaKRLxMikQiU4pEiVmKRO9fikRVZopEvGyKRCJz
ikSJeYpE73+KRFWGikS8jIpEIpOKRImZikTnn4pEVaaKRLSsikQas4pEibmKRA==</AssayXData><AssayYData Points="25">sMdJPWKnrz3BhwQ++f4iPoc3Oz6XiVM+Z25oPs8Pcz53UII+OqSLPvK4jT68aZI+MtCWPrIg
mz6wgKA+drSkPsDyqT7F9as+OqmvPlVqsT6MPrQ+9/63PvZNuD5xKbw+uN+7Pg==</AssayYData></Step><Step><CommonData><SampleLocation>11</SampleLocation><SampleID></SampleID><SampleGroup></SampleGroup><SampleInfo></SampleInfo><SampleRow>A</SampleRow><SamplePlate>1</SamplePlate><WellType>REGENERATION</WellType><Concentration>-1</Concentration><ConcentrationUnits>µg/ml</ConcentrationUnits><MolarConcentration>-1</MolarConcentration><MolarConcUnits>nM</MolarConcUnits><MolecularWeight>-1</MolecularWeight><Temperature>28</Temperature><StartTime>1393297</StartTime><AssayTime>5</AssayTime></CommonData><FlowRate>1000</FlowRate><StepType>KREGENERATION</StepType><StepName>Regeneration</StepName><StepStatus>OK</StepStatus><ActualTime>4.99895</ActualTime><CycleTime>0.2</CycleTime><AssayXData Points="25">77+KRE3GikS0zIpEGtOKRInZikTn34pETeaKRLTsikQa84pEgPmKROf/ikRNBotEvAyLRBoT
i0SJGYtE5x+LRE0mi0S8LItEGjOLRIA5i0TnP4tETUaLRLRMi0QaU4tEgFmLRA==</AssayXData><AssayYData Points="25">saB7wLs0hMDE54bAZeWIwL5GisD6VovAZviLwLTajMBPYY3Ai+GNwDFyjsBVvY7AD06PwAmb
j8DCFJDAxUqQwG6GkMDC8pDAbCaRwAxBkcArtZHALNiRwEYEksB3PpLAoFGSwA==</AssayYData></Step><Step><CommonData><SampleLocation>12</SampleLocation><SampleID></SampleID><SampleGroup></SampleGroup><SampleInfo></SampleInfo><SampleRow>A</SampleRow><SamplePlate>1</SamplePlate><WellType>NEUTRALIZATION</WellType><Concentration>-1</Concentration><ConcentrationUnits>µg/ml</ConcentrationUnits><MolarConcentration>-1</MolarConcentration><MolarConcUnits>nM</MolarConcUnits><MolecularWeight>-1</MolecularWeight><Temperature>28</Temperature><StartTime>1409378</StartTime><AssayTime>5</AssayTime></CommonData><FlowRate>1000</FlowRate><StepType>KREGENERATION</StepType><StepName>Regeneration</StepName><StepStatus>OK</StepStatus><ActualTime>4.99895</ActualTime><CycleTime>0.2</CycleTime><AssayXData Points="25">5l+LRERmi0SzbItEEXOLRHd5i0Tef4tERIaLRKuMi0QRk4tEd5mLRN6fi0REpotEs6yLRBGz
i0SAuYtE3r+LRETGi0TizYtEjNOLRHfZi0Te34tETOaLRKvsi0QR84tEd/mLRA==</AssayXData><AssayYData Points="25">3qQHPiQuKz4NMlY+w8Z2PhGvhj4cW5A+gTSaPjuQoj4Fcag+m8qtPoKetD6zFLk+Qqe/PuxB
wz6ozsc+UArNPnK6zz4VJ9I+sw3UPjZC1j5KTdg+XH3cPtId4T7TPeM+jzjkPg==</AssayYData></Step><Step><CommonData><SampleLocation>1</SampleLocation><SampleID></SampleID><SampleGroup></SampleGroup><SampleInfo></SampleInfo><SampleRow>A</SampleRow><SamplePlate>1</SamplePlate><WellType>BUFFER</WellType><Concentration>-1</Concentration><ConcentrationUnits>µg/ml</ConcentrationUnits><MolarConcentration>-1</MolarConcentration><MolarConcUnits>nM</MolarConcUnits><MolecularWeight>-1</MolecularWeight><Temperature>28</Temperature><StartTime>1424233</StartTime><AssayTime>30</AssayTime></CommonData><FlowRate>1000</FlowRate><StepType>BASELINE</StepType><StepName>Baseline</StepName><StepStatus>OK</StepStatus><ActualTime>30.0051</ActualTime><CycleTime>0.2</CycleTime><AssayXData Points="150">3f+LREMGjESqDIxEEBOMRHcZjETdH4xEQyaMRKIsjEQQM4xEdzmMRN0/jERDRoxEqkyMRBBT
jER3WYxE3V+MRENmjESqbIxEEHOMRHd5jETdf4xEQ4aMRKqMjEQQk4xEd5mMRN2fjEQ7poxE
qqyMRAizjERuuYxE3b+MREPGjEQ9zYxEENOMRHfZjETd34xEQ+aMRKLsjEQI84xEbvmMRN3/
jERDBo1EqgyNRBATjUR3GY1E/h+NREMmjUSqLI1EEDONRJc5jUTVP41EO0aNRKJMjUQQU41E
sFmNRNVfjURDZo1EomyNRBBzjURueY1E1X+NRDuGjUSqjI1ECJONRG6ZjUTdn41EO6aNRKKs
jUQIs41Ed7mNRNW/jUSexo1EosyNRBDTjURu2Y1E3d+NRDvmjUSi7I1ECPONRHf5jUQEAY5E
OwaORKoMjkQIE45EbhmORN0fjkQ7Jo5EqiyORBAzjkRuOY5E1T+ORENGjkSqTI5ECFOORHdZ
jkTVX45EQ2aORKJsjkQIc45Ed3mORNV/jkQ7ho5EooyORBCTjkRumY5E1Z+ORDumjkSqrI5E
CLOORHe5jkTVv45EQ8aORKLMjkQI045EbtmORNXfjkQ75o5EouyORAjzjkRu+Y5E1f+ORDsG
j0SiDI9ECBOPRG4Zj0TVH49EQyaPRKIsj0QIM49EbjmPRN0/j0Q7Ro9EokyPRBBTj0R3WY9E
1V+PRDtmj0SibI9ECHOPRG55j0TVf49EO4aPRKKMj0QIk49EbpmPRNWfj0RDpo9EoqyPRBCz
j0SguY9E</AssayXData><AssayYData Points="150">uyICP5RsAz8SVwU/7bsDP5u7Bj9TWwU/aRsGP88ABj9Q8wc/N0gIP7U6CD+fhAg/KuUJP833
CD+QoAo/w6MJP5ZdCj+WeAo/yzsLPwtIDD96Mg0/7KILP6SqDT9zJw0/vHkNPz61Dj8ZAg8/
rlcPP1vBDT8EBw8/+vEPP/aQDz8PUBE/BfcPP4SBDz/JOBE/Z8gQP2pmET9nWRE/N9kRPz4C
Ej+xLhM/C88TP6AIEj+dGBM/U8ITPx62Ez+k0hM/O0cUP1MbFT9KRRQ/8A0WP6dLFj/iYxU/
MhsWP1oIFj9nuxU/eOIVPziqFT8cTRc/BYcXP1JFFz8WFhc/j2QXP50FGD+JghY/bCYYPwRL
GD/qFBg/Y/IXP6n6GD/65Rg/h4kZP6zMGT9OHxk/1XYZP+HxGj9jJho/xs8ZP5YnHD85vRs/
LfAaPywTGz87pxs/fDscPx1BHD/3iBw/cbscP/RQHT/ijB0/8nIcPwiMHT8E9xs/UIEdP0oi
HT+X+R0/JBYeP/6CHT/D8h0/eeYeP6ktHj9beB4/nxceP47IHj/7ch8/K2cfP9B8Hz9n1h4/
Bs4eP6YyHz/9TyA/lxUfP2sbHz9r6x8/jUcgP7WDHz9PgSA/ytUfP1KiID9XfyE/GE8hP0Mt
IT8eviE/57chPwPgIT9ZEiE/wb8hP33QID8y2yE/uhoiP9owIz+GPCM/F9kiP7J7Iz+fxCI/
ag4jP7ZMIz+Q7yI/90gjPwErIz/ediM/BpkjP0zPIz8nriM/3GckPxQ5JD81RCQ/5kslP6c3
JD+DviQ/</AssayYData></Step><Step><CommonData><SampleLocation>4</SampleLocation><SampleID>QA013.2 G7/L4</SampleID><SampleGroup></SampleGroup><SampleInfo></SampleInfo><SampleRow>A</SampleRow><SamplePlate>1</SamplePlate><WellType>KLOAD</WellType><Concentration>10</Concentration><ConcentrationUnits>µg/ml</ConcentrationUnits><MolarConcentration>-1</MolarConcentration><MolarConcUnits>nM</MolarConcUnits><MolecularWeight>-1</MolecularWeight><Temperature>28</Temperature><StartTime>1460307</StartTime><AssayTime>80</AssayTime></CommonData><FlowRate>1000</FlowRate><StepType>LOADING</StepType><StepName>Loading</StepName><StepStatus>OK</StepStatus><ActualTime>79.999</ActualTime><CycleTime>0.2</CycleTime><AssayXData Points="400">BsCPRGzGj0TTzI9EOdOPRKDZj0T+349EbOaPRNPsj0Q5849EoPmPRAYAkERkBpBE0wyQRDkT
kESgGZBEBiCQRGQmkETTLJBEFjSQRKA5kEQGQJBEbEaQRNNMkEQ5U5BEl1mQRP5fkERsZpBE
02yQRDlzkESgeZBEBoCQRGyGkETLjJBEOZOQRKCZkEQGoJBEbKaQRMuskEQ5s5BEoLmQRAbA
kERsxpBEy8yQRDnTkESX2ZBEBuCQRGTmkETL7JBEOfOQRKD5kET+/5BEZAaRRMsMkUQ5E5FE
oBmRRP4fkURsJpFE0yyRRDEzkUSgOZFE/j+RRGxGkUTTTJFEMVORRJdZkUQGYJFEbGaRRNNs
kUQxc5FEl3mRRP5/kURshpFEy4yRRDGTkUSXmZFE/p+RRGSmkUTTrJFEMbORRJe5kUT+v5FE
ZMaRRNPMkUQ505FEoNmRRDfgkURk5pFEy+yRRDHzkUSX+ZFEBgCSRGQGkkTLDJJEMROSRJcZ
kkT+H5JEbCaSRNMskkQxM5JElzmSRP4/kkRkRpJEy0ySRDlTkkSXWZJE/l+SRGRmkkTLbJJE
MXOSRJd5kkT+f5JEZIaSRMuMkkQxk5JEl5mSRAagkkRsppJE06ySRDGzkkSXuZJE/r+SRGTG
kkTLzJJEMdOSRJfZkkQG4JJEZOaSRMvskkQx85JEoPmSRAYAk0RkBpNE0wyTRDETk0SgGZNE
/h+TRGQmk0TTLJNEOTOTRKA5k0QGQJNEbEaTRNNMk0Q5U5NEoFmTRAZgk0RsZpNE02yTRDlz
k0SgeZNEBoCTRGyGk0TTjJNEOZOTRKCZk0QGoJNEbKaTRNOsk0Q5s5NEoLmTRP6/k0R1xpNE
08yTRDnTk0Sg2ZNEBuCTRGTmk0TT7JNEOfOTRKD5k0T+/5NEbAaURNMMlEQxE5RElxmURAYg
lERsJpRE0yyURDkzlESgOZREBkCURGxGlETTTJREtFOURKBZlEQGYJREbGaURNNslEQxc5RE
oHmURAaAlERkhpRE04yURDGTlESgmZRE/p+URGymlETLrJREMbOURKC5lETbwJREbMaURNPM
lEQx05REoNmURAbglERk5pREy+yURDHzlESg+ZREBgCVRGwGlUTTDJVEOROVRKAZlUQGIJVE
ZCaVRNMslUQ5M5VEoDmVRAZAlURsRpVE/EyVRDFTlUSgWZVEBmCVRGRmlUTLbJVEMXOVRKB5
lUT+f5VEbIaVRNOMlUQxk5VEl5mVRCeglURsppVEy6yVRDGzlUSouZVE/r+VRGzGlUTTzJVE
MdOVRKDZlUT+35VEZOaVRMvslUS085VEl/mVRAYAlkRkBpZE9AyWRDkTlkSXGZZE/h+WRHUm
lkTTLJZEMTOWRJc5lkQGQJZEjUaWRMtMlkQxU5ZEoFmWRP5flkRsZpZEy2yWRDFzlkSXeZZE
/n+WRGSGlkTTjJZEMZOWRKCZlkQGoJZEZKaWRMuslkQxs5ZEl7mWRP6/lkRkxpZEy8yWRDnT
lkSg2ZZEJ+CWRGTmlkTL7JZEMfOWRJf5lkT+/5ZEZAaXRNMMl0QxE5dEoBmXRAYgl0RkJpdE
yyyXRDEzl0SXOZdE/j+XRGxGl0TTTJdEMVOXRKBZl0QGYJdEbGaXRNNsl0Q5c5dEoHmXRAaA
l0RshpdE04yXRDmTl0SgmZdEBqCXRGyml0TTrJdEObOXRKC5l0QGwJdEbMaXRNPMl0Qx05dE
oNmXRAbgl0R15pdE0+yXRDnzl0Sg+ZdEHwCYRGwGmETTDJhEOROYRKAZmEQGIJhEbCaYRMss
mEQ5M5hE+jmYRP4/mERsRphE00yYRDFTmESXWZhEBmCYRGRmmETLbJhEMXOYRKB5mEQGgJhE
bIaYRPSMmEQ5k5hEoJmYRAagmERspphEy6yYRDGzmESXuZhEBsCYRGzGmETTzJhEMdOYRJfZ
mET+35hEbOaYRMvsmEQx85hEuPmYRP7/mERkBplE0wyZRDETmUSgGZlEBiCZRGQmmUTTLJlE
MTOZRJc5mUT+P5lEbEaZRMtMmUQ5U5lEl1mZRAZgmURsZplEy2yZRDFzmUSgeZlE/n+ZRJWG
mUTTjJlEMZOZRJeZmUT+n5lEZKaZRNOsmUQxs5lEl7mZRA==</AssayXData><AssayYData Points="400">NzofP9WiID8LvSE/sU4kPx0SJz+eLio/rnksP+X8Lj9fkjE/jzE0PzikNz/6VTk/gOM7PyNw
Pj+CrT8/QP9BP+SeRT+Yjkc/9dJKP3XQSz+1CU8/34BQPyQ6Uz8EiVU/AVhYPz03WT8tLlw/
LTdfP3SNYj9HDGI/1HxlP6pmZj8Izmk/oIFqPxFzbT+/JXA/PJJxP1SzdD/ZhXU/3+h3P4Hj
eT889ns/L1d9PwIugD93BIE/QECCP8Qjgj9U94M/fcyEPyK5hT/1GIc/cReHP9E8iD+DMIk/
yiSKP+rCij+SvYs/f5GMP5XijT+vC44/uV+PPzXXjz8UMpA/PA+RP9VMkz+7C5M/xeSTP3v6
lD932pU/2W+WP1omlz9X6Zc/xhqYP3FzmT8cD5o/K4GaP7Ccmz9qeJs/MfucP2amnD86B54/
Ln2eP9zdnz8rd6A/99ugP1p7oT9U86E/EuKiP6Jqoz9P56M/U1KkP/I5pD9r0KU/kfylP9NO
pj8oNqc/vtCnP8i1qD+nCak/83GpP7VQqj9hW6o/0RerP5W3qz9H+as/U9ysP9eCrT+Jxq0/
EJuuP99Mrj/txa8/HQ2wP7Ctrz+9I7E/liexP+MisT+y/rE/D3qyP8sNsz+yKLM/s1qzP+aM
tD+M0rQ/4bO1P0jotT90ZLY/DtK1P4M1tz8sL7c/Uli3P8RtuD8eS7g/DrC4P8houT+efLk/
Mhm6P6hcuj8SObo/SgO7PxRJuz8UQ7w/SRC8P7vTvD9K3bw/Xt28P9mtvT8I0r0/+wS+P6lr
vj+FXL8/pD6/PyQfwD+CKcA/qmjAP0q/wD/sU8E/HxTBPxjJwT/XwME/1cvCPzbcwj9j+sI/
ySDDP6Gwwz8Q4MM/NErEP6u8xD8nQMU/Rk3FP6N9xT/txsU/GEfGP1uVxj9CrMY/KizHP68i
xz86y8Y/nc7HP4oFyD978Mg/PDTIPze4yD8eF8k/DzzJP7GNyT+d1Mk/uxnKP0/syj/5tMo/
KuDKP+A1yz/MbMs/94nLP0l2yz8K38s/UiLMP8n5zD+NPc0/DqnNP8IHzT+l6M0/EM3NPyEX
zj+doM4/ez/OP0Odzj+PUs8/R2nPP6bZzz+jLNA/u4rPP0Bgzz9+dtA/YofQPw4G0T9nBtE/
Ve/RP4o90T/FsdE/9YHSPyUP0j+jStI/YnzSPwGd0j8ohtI/gEXTP5F10z9ZutI/7/TTP27n
0z9zC9Q/cwzUPyG/1D+SUdQ/Fd/UP7MZ1T9aBdU/BhDWP4XA1T+OPNY/L0DWP7VV1j/vYNY/
VeDWP5QI1z80Xtc/YZXXP6sY1z/Ui9c/BL7XPwVe2D9ddtg/cY/YP4XS2D97xNg/fKfYP5lT
2T/qNNk/kwHaP6202T81F9o/PXjZP+cH2j8Yl9o/6DDaP/RH2j9x0do/mq7aP/hL2z8bTts/
Ca3aP80H3D/sxts/cbfbPxr12z+Zktw/pHrcP0Im3T/Gndw/sMXcPwri3D81G90/m2HdP3/m
3T/el90/xyPeP/jZ3T/8Kd4/Xz7ePwzM3T9rwN4/9ObeP2Bi3z+IG98/oN3eP5ZG3z+YhN8/
u87fP5fO3z82UOA/MUHgPx8r4T+K2eA/v0XgP4/I4D/lZOA/+VDhP4dq4T9mYOA/X8rhP+Qd
4j+5bOE/ihDiP52M4j/MoOI/VZ3hP6NZ4j9ynuI/OtjiPyT74j9BvOI/x9TiP/Vq4z8GR+M/
DzjjP6hg4z/ltOM/nM/jPxqc5D/kR+Q/tmnkP+ig5D8kh+Q/ZhnlP5QS5T+W9eQ/Fa7kP0sQ
5T9FheU/IubkP5im5T99HOY/eQHmP24t5j8TZOY/wO3lP7tt5j9ol+Y/n2bmP1W35j/L7OY/
ZmTmP6Wy5z8GpeY/FejnP4SI5z9Nwec/RzfnPwJv5z9haec//AroPywC6D/Iyuc/+9LoPyZb
6D/XZug/tKnoP1sE6T+V/Og/ik/pP15u6T9Ueug/rzzpP76W6T+lHek/1c/pP9gS6j9OCeo/
aXfqPwL+6T95Q+o/C4rqP0T06j+04uo/ANfqPzDt6j/rBOs/mnnrP43O6z+t/eo/Ri7rPxuR
6z+fWes/OKfrP6Iy7D8fCuw/0gXsP1ta7D9nlew/rCfsPw==</AssayYData></Step><Step><CommonData><SampleLocation>1</SampleLocation><SampleID></SampleID><SampleGroup></SampleGroup><SampleInfo></SampleInfo><SampleRow>A</SampleRow><SamplePlate>1</SamplePlate><WellType>BUFFER</WellType><Concentration>-1</Concentration><ConcentrationUnits>µg/ml</ConcentrationUnits><MolarConcentration>-1</MolarConcentration><MolarConcUnits>nM</MolarConcUnits><MolecularWeight>-1</MolecularWeight><Temperature>28</Temperature><StartTime>1546496</StartTime><AssayTime>30</AssayTime></CommonData><FlowRate>1000</FlowRate><StepType>BASELINE</StepType><StepName>Baseline</StepName><StepStatus>OK</StepStatus><ActualTime>29.999</ActualTime><CycleTime>0.2</CycleTime><AssayXData Points="150">/b+ZRFvGmUTCzJlEKNOZRJfZmUT935lEW+aZRMrsmUQw85lEjvmZRPX/mURjBppEJA2aRDAT
mkSXGZpE/R+aRHQmmkTKLJpEMDOaRJc5mkT9P5pEY0aaRMpMmkQwU5pEl1maRP1fmkRjZppE
ymyaRDBzmkTAeZpE/X+aRGOGmkTKjJpEMJOaRJeZmkT9n5pEY6aaRMqsmkQws5pEl7maRP2/
mkRjxppELM2aRDDTmkSO2ZpE/d+aRGPmmkTK7JpEMPOaRJf5mkT9/5pErQabRMoMm0QwE5tE
lxmbRP0fm0RjJptEwiybRCgzm0SvOZtE9T+bRGNGm0TKTJtEMFObRJdZm0T9X5tEW2abRMJs
m0RJc5tEl3mbRP1/m0RjhptEyoybRDCTm0SXmZtE/Z+bRGOmm0TCrJtEMLObRI65m0T9v5tE
W8abRMLMm0Qo05tEjtmbRP3fm0Rj5ptEwuybRCjzm0SX+ZtETwCcRFsGnETKDJxEMBOcRJcZ
nET1H5xEYyacRMIsnEQwM5xEjjmcRPU/nERjRpxEykycRChTnESOWZxE/V+cRGNmnEQDbZxE
MHOcRI55nET1f5xEW4acRMKMnEQok5xEjpmcRPWfnERbppxEyqycRDCznESOuZxE9b+cRFvG
nETCzJxEMNOcRI7ZnET135xEY+acRMrsnEQw85xEjvmcRPX/nERbBp1EwgydRDATnUSOGZ1E
/R+dRGMmnUTCLJ1EKDOdRI45nUT9P51EY0adRMJMnUQoU51El1mdRPVfnURjZp1EwmydRChz
nUSOeZ1E</AssayXData><AssayYData Points="150">NhvxP+q88T/+zfA/Dw/yP+e/8j+v2PE/nF/yP2Vp8j/aVPI/3kXyP1NM8j/3M/I/iE/yPz4s
8z9/bPI/PkHyP9+s8j8a7vI/AQLzP/Wo8j8bGvM/oszxPzCh8j876PI/RdLyP8m78j9OXvM/
fsHyP1wu8z+A+/I/EnvyP+fL8j9htvI/y+zyPzhn8z+HTPM/JzbzPwd28j8vH/M/NWbzPzfj
8j+fV/M/9B7zP5Nm8z/FF/I/AEjzP9MT8z8yRvM/SWHzP28H8z8PaPM/3pPzPwc19D8mmfM/
7CrzP65H8z/gHfM/8OfyP9hx8z+rXvM/QK3zP0yN8z+ezvI/3aTzP9Ri8z+V+PI/YE7zP7pM
8z9XdvM/SGDzP+oO8z8o+fI/AO7yPzgC8z/XP/M/anbzP/w78z8NJ/M/hdLzPzyu8z/PPvM/
aGPzPwqa8z+f0vI/3ozzPxNR8z942fM/2pTzP7z98z9/QPM/PXXzP3p78z8pG/Q/ozDzP1Tr
8z/V9PM/sAD0P2bC8z+rQvM/6ZfzP4939D+ay/M/DnPzPy1D8z8p2vM//IbzP7Cx8z/ovfM/
LebzP/6M8z9K6PM/lgL0P5jQ8z/DQvQ/d6DzP7qj8z9LqPM/GnnzP5sG9D9QnvM/8fTzPyut
8z8aNfQ/j67zPx3C8z94XPQ/WeXzP6FN9D/n+vM/t3P0PzU99D+m2fM/5pL0PyM/9D+B9vM/
GUD0P1Q59D/6YPQ/5pT0P6yz8z/7SPQ/q/vzPzRn9D9dDfQ/k7/0P8O89D+MFPQ/F7vzP84+
9D8eEPQ/</AssayYData></Step><Step><CommonData><SampleLocation>10</SampleLocation><SampleID>QA013.765M.C1 gp120</SampleID><SampleGroup></SampleGroup><SampleInfo></SampleInfo><SampleRow>A</SampleRow><SamplePlate>1</SamplePlate><WellType>KSAMPLE</WellType><Concentration>-1</Concentration><ConcentrationUnits>µg/ml</ConcentrationUnits><MolarConcentration>500</MolarConcentration><MolarConcUnits>nM</MolarConcUnits><MolecularWeight>-1</MolecularWeight><Temperature>28</Temperature><StartTime>1585239</StartTime><AssayTime>180</AssayTime></CommonData><FlowRate>600</FlowRate><StepType>ASSOC</StepType><StepName>Association</StepName><StepStatus>OK</StepStatus><ActualTime>180</ActualTime><CycleTime>0.2</CycleTime><AssayXData Points="900">9H+dRFqGnUS5jJ1EJ5OdRI6ZnUT0n51EUqadRLmsnUQfs51EjrmdROy/nURaxp1EwcydRCfT
nUSO2Z1E9N+dRFrmnUS57J1EJ/OdRI75nUT0/51EWgaeRMEMnkQfE55EjhmeRDYgnkRaJp5E
wSyeRB8znkSOOZ5E7D+eRFJGnkTBTJ5EH1OeRI5ZnkTsX55EUmaeRMFsnkQnc55EjnmeRPR/
nkRShp5EwYyeRB+TnkSOmZ5E9J+eRFqmnkTBrJ5EJ7OeRIW5nkT0v55EUsaeRLnMnkQn055E
jtmeROzfnkRS5p5EueyeRCfznkSO+Z5E9P+eRFoGn0S5DJ9EHxOfRIUZn0TsH59EUiafRLks
n0QfM59EhTmfROw/n0RSRp9EuUyfRCdTn0SFWZ9E9F+fRFpmn0S5bJ9EH3OfRIV5n0T0f59E
UoafRMGMn0Qnk59EjpmfROyfn0RSpp9EuayfRB+zn0SFuZ9E7L+fRFLGn0TBzJ9EH9OfRIXZ
n0T0359EUuafRLnsn0Qn859EjvmfROz/n0RSBqBEwQygRB8ToESFGaBE7B+gRFImoETBLKBE
HzOgRIU5oETsP6BEWkagRLlMoEQnU6BEhVmgROxfoERSZqBEuWygRB9zoESOeaBE7H+gRFKG
oETBjKBEJ5OgRI6ZoETsn6BEWqagRMGsoEQns6BEjrmgRPS/oERaxqBEwcygREDToESO2aBE
9N+gRFrmoETB7KBEBPSgRI75oET0/6BEWgahROoMoUQnE6FEjhmhROwfoURaJqFEuSyhRCcz
oUSOOaFE9D+hRFpGoUTBTKFEJ1OhRI5ZoUTsX6FEWmahRMFsoUQnc6FEjnmhROx/oURahqFE
wYyhRB+ToUTwmaFE9J+hRFKmoUTBrKFEJ7OhRJa5oUT0v6FEWsahRMHMoUQn06FEhdmhRPTf
oURS5qFEueyhRCfzoUSO+aFE9P+hRFoGokTBDKJEHxOiRI4ZokT0H6JEUiaiRMEsokQfM6JE
hTmiROw/okRSRqJEuUyiRCdTokSFWaJE7F+iRFpmokTBbKJEH3OiRIV5okT0f6JEWoaiRMGM
okQfk6JEhZmiRPSfokRapqJEwayiRB+zokSOuaJE7L+iRFLGokS5zKJEJ9OiRI7ZokTs36JE
WuaiRMHsokQf86JEhfmiRPT/okRSBqNEuQyjRCcTo0SFGaNE7B+jRFomo0S5LKNEJzOjRI45
o0TsP6NEUkajRLlMo0QfU6NEhVmjROxfo0RaZqNEuWyjRCdzo0SFeaNE7H+jRFKGo0S5jKNE
H5OjRIWZo0Tsn6NEUqajRLmso0Qfs6NEhbmjRPS/o0RaxqNEwcyjRCfTo0SO2aNEZ+CjRFLm
o0S57KNEH/OjRIX5o0T0/6NEWgakRLkMpEQnE6REhRmkRPQfpERSJqREwSykRB8zpESFOaRE
7D+kRFJGpES5TKREH1OkRIVZpETsX6REWmakRMFspEQnc6REhXmkROx/pERShqREuYykRB+T
pESFmaRE7J+kRGOmpETBrKREJ7OkRI65pET0v6REWsakRMHMpEQn06RE8NmkRPTfpERa5qRE
weykRCfzpESO+aRE9P+kRFoGpUTBDKVEJxOlRI4ZpUT0H6VEWialRMEspUQnM6VEjjmlRPQ/
pURaRqVEwUylRCdTpUSOWaVE9F+lRFpmpUTBbKVEJ3OlRI55pURGgKVEWoalRMGMpUQfk6VE
jpmlRPSfpURapqVEwaylRB+zpUSOuaVE7L+lRGPGpUTBzKVEJ9OlRIXZpUT036VEWualRMHs
pUQn86VEjvmlRPT/pURSBqZEuQymRCcTpkSOGaZE7B+mRFImpkS5LKZEJzOmRI45pkTsP6ZE
WkamRMFMpkQfU6ZEjlmmRPRfpkRaZqZEwWymRCdzpkSFeaZE9H+mRFqGpkTBjKZEJ5OmRI6Z
pkT0n6ZEUqamRLmspkQfs6ZEhbmmROy/pkRSxqZEwcymRB/TpkSO2aZE7N+mRFrmpkS57KZE
J/OmRI75pkT0/6ZEWganRLkMp0QfE6dEhRmnRPQfp0RaJqdEuSynRCczp0SFOadE7D+nRFpG
p0TBTKdEH1OnRI5Zp0T0X6dEUmanRLlsp0Qnc6dEhXmnROx/p0RahqdEwYynRCeTp0SFmadE
7J+nRFKmp0S5rKdEJ7OnRIW5p0Tsv6dEWsanRLnMp0Qf06dEhdmnROzfp0RS5qdEueynRB/z
p0SF+adE7P+nRFIGqES5DKhEHxOoRIUZqET0H6hEUiaoRLksqEQnM6hEhTmoROw/qERSRqhE
uUyoRB9TqESFWahE7F+oRFJmqES5bKhEH3OoRIV5qETsf6hEUoaoRLmMqEQnk6hElpmoROyf
qERSpqhEuayoRB+zqESFuahE7L+oRFLGqES5zKhEH9OoRMfZqETs36hEUuaoRLnsqEQn86hE
jvmoRPT/qERaBqlEwQypRCcTqUSOGalE9B+pRFomqUTBLKlEJzOpRI45qUT0P6lEWkapRMFM
qUQfU6lEjlmpRPRfqURaZqlEwWypRCdzqUSOealE9H+pRFKGqUTBjKlEJ5OpRI6ZqUT0n6lE
WqapRMGsqUQfs6lEjrmpRPS/qURSxqlEwcypRCfTqUSO2alE9N+pRFrmqUS57KlEJ/OpRI75
qUTs/6lEUgaqRLkMqkQnE6pEjhmqRPQfqkRSJqpEwSyqRB8zqkSOOapE9D+qRFJGqkTBTKpE
J1OqRI5ZqkT0X6pEWmaqRMFsqkQnc6pEjnmqROx/qkRahqpEwYyqRCeTqkSOmapE9J+qRFKm
qkTBrKpEH7OqRI65qkTsv6pEWsaqRMHMqkQn06pEjtmqROzfqkRa5qpEweyqRB/zqkSO+apE
9P+qRFIGq0S5DKtEHxOrRI4Zq0TsH6tEUiarRLksq0QnM6tEhTmrROw/q0RaRqtEwUyrRB9T
q0SFWatE7F+rRFJmq0S5bKtEH3OrRI55q0TygKtEWoarRLmMq0Qnk6tEhZmrROyfq0RSpqtE
uayrRB+zq0SFuatE7L+rRFLGq0TBzKtEJ9OrRIXZq0Ts36tEUuarRLnsq0Qn86tEhfmrROz/
q0RSBqxEuQysRB8TrESFGaxE7B+sRFImrETBLKxEHzOsRIU5rETsP6xEUkasRLlMrEQfU6xE
hVmsRPRfrERaZqxEuWysRB9zrESFeaxE7H+sRFKGrES5jKxEH5OsRIWZrETsn6xEUqasRLms
rEQns6xEjrmsROy/rERaxqxEucysRCfTrESO2axE9N+sRFrmrES57KxEJ/OsRIX5rET0/6xE
WgatRLkMrUQnE61EjhmtRPQfrURaJq1EwSytRCczrUSOOa1E9D+tRFpGrUTBTK1EJ1OtRI5Z
rUT0X61EWmatRMFsrUQnc61EjnmtRPR/rURahq1EwYytRCeTrUSOma1E9J+tRFqmrUS5rK1E
J7OtRI65rUT0v61EWsatRMHMrUQf061EjtmtRPTfrURS5q1EweytRCfzrUSO+a1E9P+tRFoG
rkS5DK5EJxOuRI4ZrkT0H65EWiauRLksrkQfM65ECDquROw/rkRSRq5EwUyuRCdTrkSFWa5E
7F+uRFpmrkTBbK5EJ3OuRI55rkT0f65EWoauRMGMrkQnk65EhZmuROyfrkRSpq5EwayuRCez
rkSOua5E9L+uRFLGrkS5zK5EJ9OuRIXZrkTs365EUuauRLnsrkQn865EjvmuRPT/rkRaBq9E
uQyvRCcTr0SFGa9E7B+vRFomr0TBLK9EHzOvRI45r0T0P69EWkavRLlMr0QfU69EhVmvROxf
r0RaZq9EwWyvRB9zr0SFea9E9H+vRFqGr0TBjK9EH5OvRI6Zr0Tsn69EUqavRMGsr0Qfs69E
hbmvROy/r0RSxq9EucyvRB/Tr0SF2a9E9N+vRFrmr0S57K9EH/OvRIX5r0Ts/69EUgawRLkM
sEQnE7BEhRmwROwfsERSJrBEuSywRB8zsESFObBE9D+wRFJGsES5TLBEJ1OwRIVZsETsX7BE
UmawRLlssEQfc7BEhXmwROx/sERShrBEuYywRCeTsESOmbBE7J+wRFKmsES5rLBEH7OwRI65
sET0v7BEWsawRMnMsEQn07BEhdmwROzfsERa5rBEweywRCfzsESO+bBE7P+wRFoGsUS5DLFE
JxOxRJYZsUT0H7FEWiaxRMEssUQnM7FEjjmxRPQ/sURaRrFEwUyxRCdTsUSOWbFE9F+xRFpm
sUTBbLFEJ3OxRI55sUT0f7FEWoaxRMGMsUQnk7FEhZmxRPSfsURaprFEwayxRCezsUSOubFE
9L+xRFrGsUTBzLFEJ9OxRI7ZsUT037FEWuaxRMHssUQn87FEjvmxRPT/sURaBrJEwQyyRCcT
skSOGbJE7B+yRFomskTBLLJEJzOyRI45skTsP7JEWkayRMFMskQnU7JEjlmyRPRfskRaZrJE
uWyyRCdzskSOebJE9H+yRFKGskS5jLJEJ5OyRI6ZskTsn7JEUqayRMGsskQns7JEhbmyRPS/
skRSxrJEwcyyRB/TskSO2bJE9N+yRFrmskTB7LJEJ/OyRIX5skTs/7JEUgazRMEMs0QnE7NE
hRmzRPQfs0RaJrNEuSyzRCczs0SOObNE9D+zRFJGs0TBTLNEH1OzRI5Zs0T0X7NEUmazRLls
s0Qnc7NEjnmzROx/s0RShrNEuYyzRB+Ts0SFmbNE7J+zRFqms0TBrLNEH7OzRIW5s0Tsv7NE
UsazRLnMs0Qf07NEhdmzRPTfs0Ra5rNEueyzRCfzs0SO+bNE</AssayXData><AssayYData Points="900">gYzwP83y8D+cR/E/WxPxP/oT8T+zxfE/E5XxP3U/8T8olfE/KOjxP61+8T/XPfE/8eHxP4Lh
8T9BOvE/Cc3xP57U8T9shPE/V+/xP4Sr8T8UbfE/TZvxP4YC8j9KrfE/kizyP0ND8j9eCfI/
4APyP+rk8T/ATvI/4F/yP04C8j+9SvI/ihnyP5zL8T8POPI/1S7yP87O8T9fv/I/q7nyP47c
8T+Mh/I/j8TyP3yf8j8ftfI/B2ryP+Jz8j/XZvI/tIHyP4ws8j8ICPM/ajHyP4UT8z+lvfI/
rFryP/id8j+qyPI/ouDyP8Dm8j+zX/I/fWLyP/Wg8j/pdfI/u8nyPyXu8j9FOPM/J1XzP/QZ
8z9GDfM/StvyP/yg8j84dvM/GazyPxlb8j+sf/I/Q8nyP0Gj8j+jMfM/zL/yP0S38j/qzfI/
5dryP8pc8z+sfvM/c3bzP4un8z8ssvM/ZwHzP/6p8z/IafM/JzjzP+k88z8aaPM/FfXyP/IB
8z+GZ/M/RL7yP/xE8z/YtvI/WczzP41v8z91afM/PPvyP20J9D9yY/M//qXzPzF18z9HDfQ/
00/zP+0M8z/WaPM/f6XzP0kS8z/ehfM/ijLzP2qH8z9zq/M/qnbzP13V8z+Y7/M/h9jzP3WP
8z+lDPQ/4rbzPwp+8z9GC/Q/UfnzP82r8z9TwPM/uED0P3us8z8CwvM/rjP0P/rh8z9sBvQ/
xYnzPxOO9D/3S/Q/k0D0P80L9D865vM/tm/0P+MY9D8h/PM/CmH0P0o39D/A+PM/QHD0P0la
9D8N2/M/kDb0PyUX9D+o9/M/LA70PxYO9D+FCPQ/A/jzP7jw8z/ecPQ/opn0P2Jx9D9+R/Q/
WUj0Pw378z9/hPQ/CePzP+qu8z8iJfQ/hf3zP+sr9D/QNPQ/PLH0P94I9D8U7fQ/z5z0P0yS
9D/YSPQ/24n0P35X9D/3rPQ/tzP1PwT+8z+PVvQ/Q0L1P8Mm9T8W+fQ/TGj0P16t9D+GQPU/
tlH0PxTe9D+p2vQ/iYf0P/Bo9D8iDfU/nMz0P+fX8z+mIfU/x5T0P0OO9D+Eo/Q/LZf0PyHU
9D8MRfQ/qKn0P3Kk9D8+MvQ/aCL1P/d79D9kAvU/z/f0PxwK9T8fo/Q/nbf0P2FA9T99J/U/
T9T0P2F89D8xjfU/4F31P/sR9T+/PvU/2Qn1P6UO9T+2IPU/2dj0P2lL9T9M1fQ/9kP1P0UG
9T+z1fU/dzb1P0AY9T9xTvU/J330PxR59T/gk/U/h0f1P21P9T+AOPU/tLj1P9hh9T/oyvU/
vt30P++e9T8VCPU/K230P2Bk9T/mNvU/UFX1Px7l9T9WNPU/lDT1P42d9T/blvU/mrH1P9al
9T8huPU/TUz1P90z9T9QV/U/fm71P+2n9T+tq/U/CKH1P52F9T94XvU/NsH1P/jU9T8yUPU/
+Uv1P6n79T8v+fU/WEv2P/v+9T9adfY/ECL2P7gh9j/xSfY/ae71P8x89T+r9/U/o/n1P48Y
9j9KyPU/M+T1P5zI9T8o0fU/CpD2P0O19T9z1PU/GV31P3tZ9j+wRfY/Ssb1P72o9T9FsfY/
6ML1P+4z9j9l5/U/4Pb1Pymg9T9frPY/i9b1P/8U9j+EzvU/3oH1P7ku9j/ys/U/vWj2P4RX
9j/cQvY/IRD2P1jN9T/zQvY/FYb2P8bk9T91O/Y/kkr2PxGQ9j/lOPY/xqb2P00o9j/w8/U/
I5D2P4QY9j/lWPY/1hL2P86i9j8XS/Y/Xrn2P0l79j8xyfY//Wv2P+419j95evY//n72PwBv
9j9STfY/qin2P3fR9j/e6/Y/9zL2Pxhb9j/zm/Y/yrn2Pzq19j9Pf/Y/TOL2P3tn9j/mv/Y/
k/H2P0Nq9j+mQPc/nUj2Py/s9j/xRfY/O3T2P5EK9z9NyvY/vaX2P7pD9j/nUfY/zjn2P4Go
9j9O+/Y/ndz2P5fD9j8eyPY/8uP2P7MY9z/O+vY/sT73P3Ts9j/In/Y/cDD3P2cn9j8UtfY/
OKf2Pxix9j+gwvY/7dz2P8E49z8wW/c/qYj3P6i59j8PnfY/gh33P7Q69z8FffY/rVH2PxZL
9z+mGvc/qmD3PymF9z9dQfc/j533P0dJ9z+DC/c/9p/3P9A39z9p0fY/TA73PxWc9z9AbPc/
oaX3P4xm9z9MYfc/0O72P4d29z/kTPc/kGX3P8389j+fHvc/h773PzIY9z9mVPc/Vj/3P1s/
9z/cFvc/WFL3P7lk9z8MNvc/XWn3P+Bv9z8ZNPc/cnf3P0tq9z80sfc/57L3P5iE9z9LYPc/
fPT2P7SD9z8q2Pc/kPX2PxpN9z8PUPc/apL3P1wx9z85afc/Cmb3P4vY9z8uz/c/IM/3P3qq
9z8AZfc/J573P6OS9z8JIPg/SET4P78g9z/1xvc/AW73P0Ji9z9JIfc/1l33P6cq+D8XJfc/
rSf3P4wH9z9xi/c/mS74P+2R9z9Iy/c/Dzz4P1eb9z8FE/g/g4L3PzhW9z9pNfg/Tnn3P5je
9z9Z0vc/m933P1TI9z/Mc/g/UNv3P6AL+D+Ow/c/6/H3Pz81+D88K/g/oBb4P73z9z9w8/c/
Xa73P7qu9z/pUvg/IMj3P6Tq9z9wKfg//ZH3P0+D9z9wwvc/9jP4Pxxa9z8kfvg/RHb4P7kt
+D/T8Pc/zk/4P+g4+D8kLfg/hl34P9gi+D+tMfg/d0b4P+1N+D9+D/g/PMj3P3S89z8mVPg/
tSH4P8/H9z/0Svg/KdD4P5mL+D9hZPg//2/4P8db+D8oHPg/unn4P0zY9z8iC/g/IAj4P4Xi
9z/8Vvg/9/H3P8p4+D/Nlvg/PoT4PxLQ9z8Mmvg/dx/5PxQN+D9KLvg/81/4PyxX+D9aYPg/
mQL4P9/l+D8uRvg/zo/4P+x0+D93s/g/NGX4P2zU+D//DPk/12r4P9tw+D/Gwfg/GX34P4sz
+D+cVPg/PVT5P67u9z+g8vg/Kpn4PzeS+D+BZPg/Gn74PwLJ+D9iy/g/fHr4P335+D/vlfg/
hPX4P8bu+D+s4vg/r1z4P8ht+D/iTvg/A8b4P0YN+T+FG/k/85T4PylZ+D8axvg/UqH4P+KS
+D+Kf/g/2R/5P7k3+T+O3/g/o1r5PwRG+D8j4fg/ZsX4P5rP+D9us/g/HOr4PwgN+T/0Wvk/
upX4PyeN+T+P//g/GKz4P+vQ+D8dmPk/X5f5P/80+T/a+fg/ddz4P2BP+T8T+fg/ZdP4PyOw
+D/86/g/67j4P9vs+D88qfg/CST5P7Zx+T+QEfk/KwT5P9g5+T9ezPg/FdP5P0sY+T+hkPg/
sVf5P49j+T/kO/k/WpD5P5so+T/A9fg//B75P/Jl+T8ryvg/LWf5P2dS+T/IIPk/4JL5P7yR
+D8Us/k/Ke/4Pw4R+T+5jvk/fnX5PwW7+D/YRfk/Jx35P1ia+T87f/k/dFb5PzGg+T8bNPk/
han5PysX+T+cGPk/DUT5P/cI+T+Sevk/lC75Pzda+T+aqfk//Xr5Px+z+T+IIvo/Rkr5PzJ7
+T/8d/k/b/P4P/LK+T8CfPk/ESX5P+8n+T/g+fg/tRn5P8d5+T+h6/g/Xj/5P7O9+T/QjPk/
Pp75P1fo+T/TWvk/uq75PxMM+j9a2Pk/pNT5PyVj+T9csPk/Der5P0ju+T9gsfk/Kp75Px4P
+j8JW/o/Er/5PzN9+T+4XPo/ojr5P9gW+j/uxfk/0nD6P1UQ+j/P2Pk/7cb5P/Eb+j/uz/k/
Qjz6PzpX+j/Lhfk/9xD6P0vf+T+ZKvo/bxP6P8al+T/aT/o/u/H5P//7+T/RAvo/3PL5P2e/
+T9Yu/k/msf5P0z9+T8DPfo/IQv6P4AF+j8aTPo/CVT6PxLP+T+oI/o/m+v5PzJM+j/PFPo/
YDD6P2SL+T8mp/k/XTf6P+QN+j87P/o/F6n5P0z4+T+GhPo/lLb5P8li+j/lwvo/mEr6P+hB
+j9t6Pk/D2L6P2ok+j8zO/o/wwr6P5rG+j/+JPs/Jyv6PzQ5+j/Lzvk/sSr6P/20+j8vP/o/
7qX6PzRc+j+hWPo/5tD6P3he+j+fA/o/72r6PyCv+j+M6Pk/1BH6P1qw+j9/wPo/2oj6P5zE
+j8cnfo/Vc/5P/vS+j/ENPo/szz6PymZ+j9dbfo/Wcf6P9ie+j9Q2/o/RBf6P16O+j/KhPo/
NDr6P7yY+j+0dfo/nfX6P2uG+j/yXPo/zFT6P94m+j94T/o/1b76P556+j/0+vo/B5H6P1kb
+j+Hnfo/MfH6PwC5+j9oQ/s/6mL6P/Wt+j9KZfo/RQb7PwB1+j+mtfo/IWj6P9PZ+j+ndvo/
KqD6P0oX+z8xvfo/dUf7P/rH+j+Wwfo/Nhj7Pyje+j+7jfo/0WD6PyyY+z+Elfo/NWP6P14m
+j//pfo/9i77Pwk5+z+L//o/HVH7P4l4+j8Q9/o/wAj7P6/t+j9EI/s/Djf7P5+6+j/0sfo/
RqX6PzFq+j/Lh/o/OQ37Pwmj+j/Jofs/RdD6P3n/+j+Egfo/dSv7P5U0+z/CD/s/4YP7P5zV
+j9+Mvs/lYH7P8Dv+j+YCfs/sTr7Py4F+z/zKfs/hVb7PzqW+j+vEvs/TZv7Pymb+j8HW/s/
HIf6PyxI+z+fBfw/wfv6PwQz+z+movs/TVf7P+xq+z9Fqvs/sbf7P6AV+z+UHfs/f5X6Py7M
+j8GJPs/ajb7Pywl+z9YFPs/nHH7P29S+z/Bp/s/KlX7P7Yb+z83Qvs/ZUH7P/6m+z/VXvs/
uKX7P5RD+z/vn/s/7JP7Pypx+z/qt/s/6rT7P113+z/4hPs/</AssayYData></Step><Step><CommonData><SampleLocation>1</SampleLocation><SampleID></SampleID><SampleGroup></SampleGroup><SampleInfo></SampleInfo><SampleRow>A</SampleRow><SamplePlate>1</SamplePlate><WellType>BUFFER</WellType><Concentration>-1</Concentration><ConcentrationUnits>µg/ml</ConcentrationUnits><MolarConcentration>-1</MolarConcentration><MolarConcUnits>nM</MolarConcUnits><MolecularWeight>-1</MolecularWeight><Temperature>28</Temperature><StartTime>1774045</StartTime><AssayTime>180</AssayTime></CommonData><FlowRate>600</FlowRate><StepType>DISASSOC</StepType><StepName>Dissociation</StepName><StepStatus>OK</StepStatus><ActualTime>180</ActualTime><CycleTime>0.2</CycleTime><AssayXData Points="900">9P+zRFoGtETBDLREJxO0RKYZtERGILREWia0RMEstEQnM7REtzm0RPQ/tERaRrREwUy0RCdT
tESOWbRE9F+0RFpmtETBbLREJ3O0RI55tET0f7REUoa0RMGMtEQfk7REhZm0RPSftERaprRE
way0RCeztESOubRE9L+0RFrGtETBzLREJ9O0RI7ZtET037REWua0RMHstEQn87REv/m0ROz/
tERSBrVEuQy1RCcTtUSOGbVE9B+1RFomtUTBLLVEUDO1RIU5tUT0P7VEUka1RMFMtUQnU7VE
jlm1RPRftURSZrVEwWy1RB9ztUSOebVE9H+1RHuGtUS5jLVEJ5O1RI6ZtUT0n7VEWqa1RLms
tUQns7VEhbm1RPS/tURaxrVEucy1RCfTtUSO2bVE9N+1RFrmtUTB7LVEH/O1RI75tUTs/7VE
Wga2RLkMtkQfE7ZEhRm2ROwftkRaJrZEwSy2RCcztkSOObZE9D+2RFJGtkTBTLZEH1O2RIVZ
tkT0X7ZEUma2RMFstkQfc7ZEhXm2RPR/tkRShrZEuYy2RCeTtkSOmbZE7J+2RFKmtkS5rLZE
H7O2RIW5tkTsv7ZEUsa2RMHMtkQn07ZEhdm2ROzftkRa5rZEuey2RB/ztkSO+bZE7P+2RFIG
t0QCDbdEHxO3RIUZt0T0H7dEUia3RLkst0QfM7dEhTm3ROw/t0RSRrdEuUy3RB9Tt0SOWbdE
9F+3RFpmt0TBbLdEH3O3RL95t0T0f7dEUoa3RMGMt0SSk7dEjpm3RPSft0RaprdEway3RCez
t0SOubdE7L+3RFrGt0TBzLdEJ9O3RI7Zt0T037dEWua3RMHst0Qn87dEjvm3RPT/t0RaBrhE
wQy4RCcTuESWGbhE7B+4RFomuETBLLhEJzO4RI45uET0P7hEWka4RMFMuEQnU7hEjlm4ROxf
uERaZrhEwWy4REhzuESOebhE9H+4RFqGuETJjLhEJ5O4RI6ZuET0n7hEWqa4RLmsuEQns7hE
jrm4RPS/uERSxrhEwcy4RCfTuESO2bhEJeC4RFrmuES57LhEJ/O4RI75uETs/7hEUga5RLkM
uUQfE7lEhRm5ROwfuURSJrlEuSy5RCczuUSFOblE9D+5RFJGuUTBTLlEJ1O5RI5ZuUTsX7lE
Wma5RMFsuUQnc7lEjnm5ROx/uURShrlEwYy5RCeTuUSFmblE9J+5RFqmuUS5rLlEH7O5RIW5
uUTsv7lEWsa5RLnMuUQn07lEhdm5RPTfuURa5rlEwey5RCfzuUSF+blE7P+5RFoGukS5DLpE
HxO6RI4ZukTsH7pEWia6RMEsukQfM7pEjjm6RPQ/ukRSRrpEyUy6RCdTukSFWbpE7F+6RFpm
ukTBbLpEH3O6RIV5ukT0f7pEWoa6RLmMukQfk7pEjpm6ROyfukRSprpEuay6RB+zukSFubpE
9L+6RFLGukS5zLpEH9O6RIXZukT037pEUua6RMHsukRp87pEhfm6ROz/ukRSBrtE6gy7RB8T
u0SFGbtE7B+7RFImu0S5LLtEHzO7RI45u0T0P7tEWka7RLlMu0QfU7tEhVm7ROxfu0RSZrtE
wWy7RB9zu0SFebtE7H+7RFKGu0S5jLtEH5O7RI6Zu0T0n7tEUqa7RLmsu0Qfs7tEjrm7RPS/
u0RSxrtEwcy7RB/Tu0SO2btE9N+7RFrmu0Ti7LtEJ/O7RI75u0T0/7tEWga8RMEMvEQnE7xE
jhm8RPQfvERaJrxEwSy8RCczvESOObxE9D+8RFpGvETBTLxEJ1O8RI5ZvET0X7xEWma8RMFs
vEQnc7xEjnm8RPR/vERahrxEwYy8RECTvESOmbxE9J+8RFqmvETBrLxEJ7O8RI65vET0v7xE
Wsa8RMHMvEQf07xEjtm8RPTfvERS5rxEwey8RCfzvESO+bxE9P+8RFoGvUTBDL1EJxO9RI4Z
vUT0H71EUia9RMEsvUQnM71Ejjm9ROw/vURSRr1EuUy9REBTvUSFWb1E7F+9RFpmvUTBbL1E
H3O9RI55vUT0f71EWoa9RMGMvUQfk71Ejpm9ROyfvURapr1Eway9RCezvUSOub1E7L+9RFrG
vUS5zL1EJ9O9RIXZvUS54L1EUua9RMHsvUQf871Elvm9ROz/vURSBr5EuQy+RB8TvkSOGb5E
7B++RFImvkS5LL5EJzO+RI45vkTsP75EUka+RLlMvkQfU75EhVm+RPRfvkRSZr5EwWy+RB9z
vkSFeb5E9H++RFqGvkS5jL5EH5O+RIWZvkTsn75EUqa+RLmsvkQfs75Ehbm+ROy/vkRaxr5E
ucy+RCfTvkS/2b5E7N++RFrmvkS57L5EJ/O+RIX5vkTs/75EUga/RLkMv0QfE79EhRm/ROwf
v0RaJr9EuSy/RB8zv0SOOb9E7D+/RFJGv0TBTL9EH1O/RIVZv0TsX79EUma/RLlsv0Qfc79E
AHq/ROx/v0RShr9EuYy/RB+Tv0Tgmb9E7J+/RFKmv0S5rL9EH7O/RI65v0Tsv79EUsa/RMnM
v0Q4079Ejtm/RPTfv0RS5r9Ewey/RCfzv0SO+b9E9P+/RFoGwETBDMBEJxPARJYZwET0H8BE
WibARMEswEQnM8BEjjnARPQ/wERaRsBEwUzARCdTwESOWcBE9F/ARFpmwETBbMBEJ3PARIV5
wET0f8BEWobARMGMwEQnk8BEjpnARPSfwERapsBEwazARCezwESOucBE9L/ARFrGwETBzMBE
J9PARI7ZwET038BEUubARLnswEQn88BEjvnAROz/wERaBsFEuQzBRCcTwUSOGcFE9B/BRFom
wUS5LMFEJzPBRI45wUT0P8FEUkbBRLlMwUQnU8FEjlnBRPRfwURaZsFEwWzBRCdzwUSFecFE
9H/BRFqGwUTBjMFEJ5PBRIWZwUT0n8FEUqbBRLmswUQns8FEhbnBRPS/wURaxsFEuczBRCfT
wUSO2cFEFeDBRFrmwUS57MFEJ/PBRHP6wUT0/8FEjAbCRMEMwkQnE8JEhRnCROwfwkRSJsJE
uSzCRCczwkSOOcJE7D/CRFJGwkS5TMJEH1PCRI5ZwkTsX8JEUmbCRLlswkQnc8JEjnnCRPR/
wkRahsJEuYzCRB+TwkSOmcJE7J/CRFKmwkTBrMJEH7PCRI65wkTsv8JEWsbCRMHMwkQf08JE
hdnCROzfwkRS5sJEuezCRDjzwkSF+cJE9P/CRFoGw0S5DMNEHxPDRIUZw0TsH8NEUibDRMks
w0QfM8NEhTnDROw/w0RSRsNEwUzDRB9Tw0SFWcNE7F/DRGtmw0S5bMNEH3PDRK55w0T0f8NE
UobDROKMw0Qnk8NEhZnDRFagw0RSpsNEuazDRB+zw0SFucNE7L/DRFrGw0S5zMNEJ9PDRI7Z
w0QN4MNEUubDRLnsw0Qn88NErvnDRPT/w0RSBsREyQzERCcTxESOGcRE9B/ERFImxETBLMRE
JzPERI45xET0P8REWkbERMFMxEQnU8REjlnERPRfxERaZsREwWzERCdzxESOecRE9H/ERFqG
xETBjMREJ5PERIWZxET0n8REWqbERMGsxERIs8REjrnEROy/xERaxsREuczERCfTxESO2cRE
9N/ERFrmxETB7MREJ/PERI75xET0/8REWgbFRMEMxUQnE8VEhRnFRPQfxURSJsVEwSzFRCcz
xUSOOcVE9D/FRFpGxUTBTMVEH1PFRI5ZxUT0X8VEUmbFRMFsxUQnc8VEjnnFROx/xURShsVE
wYzFRB+TxUSOmcVE7J/FRFqmxUS5rMVEH7PFRI65xUTsv8VEUsbFRMHMxUQn08VEhdnFRPTf
xURa5sVEuezFRCfzxUSO+cVE7P/FRFoGxkTBDMZEHxPGRI4ZxkT0H8ZEUibGRMEsxkQnM8ZE
jjnGRPQ/xkRaRsZEwUzGRB9TxkSFWcZE9F/GRFJmxkS5bMZEH3PGRI55xkTsf8ZEc4bGRDyN
xkQfk8ZEhZnGRPSfxkRrpsZEwazGRB+zxkSOucZE7L/GRFLGxkTZzMZEH9PGRIXZxkTs38ZE
UubGRLnsxkQf88ZEhfnGROz/xkRSBsdEuQzHRCcTx0SFGcdE7B/HRFomx0S5LMdEJzPHRIU5
x0TsP8dEWkbHRLlMx0QfU8dEjlnHROxfx0RSZsdEwWzHRCdzx0SFecdEPoDHRFKGx0S5jMdE
H5PHRIWZx0T0n8dEUqbHRLmsx0Qfs8dEhbnHROy/x0RSxsdEuczHRB/Tx0SF2cdE7N/HRFrm
x0TB7MdEH/PHRI75x0Ts/8dEWgbIRLkMyEQnE8hEjhnIROwfyERaJshE4izIRB8zyESOOchE
9D/IRFpGyETBTMhEL1PIRI5ZyET0X8hEWmbIRMFsyEQnc8hEjnnIRPR/yERahshEwYzIRCeT
yESOmchE9J/IRFKmyETBrMhEJ7PIRI65yET0v8hEWsbIRMHMyEQf08hEjtnIRPTfyERS5shE
wezIRCfzyESO+chE7P/IRGsGyUTBDMlEHxPJRI4ZyUT0H8lEWibJRMEsyUQnM8lEjjnJRFZA
yURaRslEwUzJRB9TyUSOWclE9F/JRFpmyUS5bMlEJ3PJRK55yUT0f8lEWobJRMGMyUQvk8lE
hZnJRPSfyURapslEwazJRCezyUSFuclE9L/JRFrGyUTBzMlEJ9PJRI7ZyUT038lEUubJRMHs
yUQf88lEjvnJRPT/yURSBspEuQzKRB8TykSFGcpE9B/KRFomykS5LMpEJzPKRIU5ykTsP8pE
WkbKRLlMykQnU8pEjlnKROxfykRSZspEwWzKREZ0ykSOecpE</AssayXData><AssayYData Points="900">JZH8Pz28/D/Ee/w/Gtf8Pw/+/D9QPP0/YOz8P7th/T9LUP0/pan9P7/K/T9Rov0/rXj9P9Nn
/T8lKv4/goP9P1be/T/Ypv0/W3P9P7D2/T8PB/4/ARb+P1RV/j9MQf4/50j+P9Gn/T8FK/4/
V+v9Px5q/T8TdP4/Tmj+PwcD/j80dP0/Z9X9P/YI/j9ePv4/N9T9P1xQ/j9F2P0/PAz+P1ii
/j9mjP4/W3n+PyD8/T+yIP4/uYD9P5xW/j/egP4/OKL9PxnE/T+o5/0/cQf+P7VJ/j9Km/0/
9tf9Pw6p/j9jVP4/4Lz9P4z6/T8Ee/4/bLn9P1mJ/j8Ls/4/k3H+P5+8/j+cJP4/J1H+P/Id
/j+CGv4/84z9P9Ap/j9g9v0/w6z9P0Ti/T9oyP0/GJX9P1Qd/j91O/4/g5z+P+Rb/j8ghf4/
fRn+PxhO/j9WYf4/wu/9P1hR/T8KNv4/nyT+P/sd/j9q0P0/om/9P7eZ/T90Z/4/7oj+P2K9
/T+oWv4/rmf+P/F9/j88Tv4/RJn+Pxm4/j9Vvf4/eSn/PzkA/j/OSf4/gwb+P5Ut/j/4tv0/
oe/9P7R9/T+Qbv0/6/D9P7rW/T8JLf4/sdL9P5kI/j8AC/4/Ix/+P0V6/j+ph/4/8AD+P7wb
/j+c9f0/CEr+Px0M/j9yEv4/ztv9P/+2/T/lCf4/pvn9P+Rz/T84S/4/VsD9P7vU/T8UVP4/
iyn+Pwfx/j+tyf4/yXz+P+3h/T/rt/4/lXr+PzYg/j9x/v4/hbf9P44h/j8Ouv0/BPv9P+lG
/j+b/v0/JQv+Pzso/j/wtP4/JLD+P1Te/T9tdP4/poD+P0cm/j9GSv4/XmH+P3SA/j98mP4/
+zv+P9LD/j9LEf4/5Fj+P60p/j8i6f0/UDn+P9RZ/j/6sP4/iOD+P5km/j8HIP4/SY/+PwQ+
/j8Y9P0/R7H+P8Sv/j8shf4/jKb+P7TN/T9lAP4/nAT+PxmY/j/y/P0/WkX+PysG/j/dNf4/
SxP+P8Zs/j+mpf4/sCn/P6fB/j8rMf4/QUf+P6Zt/j9PDP8/OKf+P17+/j+Mqv4/koL+PyVs
/j9pX/4/lRr+P6L6/T82Nv4/N/P+P/TB/j82iv4/mTj+P9Wu/j/UNP4/Apv+P4hv/j/2ef8/
6Fj+P+uM/j+1ef4/GuT+P3IW/j+wcv4/c33+P8Eb/j+2+v0/U7T+P+Zo/j+kZ/4/90r+P4+c
/j8qlP4/qNv+P+cp/j85pf4/k9v+P390/j9JTf4/Nlr+Py99/j/gq/4/pgf/P2XP/j+e+/0/
/Ob9P+t1/j+YFP4/dkn+P+Zv/j+mkf4/JZj+P+13/j932v4/YbT+P+f0/j/qrv4/gdb+P6v6
/T+ybv4/plb+P7KL/j8Ea/4/QCf/P3TY/j88if4/l4v+Pzc//j85SP4/DY7+P36E/j8SaP4/
ejT/PwGa/j9Ie/8/Y6L+P6Th/j+FYP4/BRH/P60q/z/Od/4/6Xv+P1jV/j+qSv4/67j+P9dc
/j9oZf4/pCX+P6zp/j/lEv8/g+P+P1m//j8Inv4/Wv3+P7/V/j96wP8/k53+P8i0/j/Zjv4/
B7j+P4kR/z9h3v4/U9r+P7f0/T95rv4/oX7+P7JQ/j+Uxf4/2jf/P4PN/j/Dif4/qjv/PyUl
/z9Syf4/lxr/P+ko/j8Uff4/wuv+P6ne/j8g8/4/5Ir+P9UC/z+Vjf4/gJj+P5nI/j986/4/
6a7+P65J/z9g//4/88/+PxsV/z9i9P4/ONL+P2RZ/j+2vv4/YBr/P+St/j/U3v4/MpP+P1vc
/j/8+P4/tXv+P2jN/j/9D/8/ibn+P0vi/j8rCv8/ehf/P6H8/j/pBv8/V2H/P8Nj/z96K/8/
LqX+PxgS/z/y6/4/373+P7YH/z+GzP4/NU/+PxKh/j8px/4/lez+P9Pe/j9AJP8/NZb/P20m
/z/YAv8/Zn3/P7RK/z9buP8/LlP/Px+R/z96Nf8/oOj+P1+l/z/da/4/FKv+PzSB/j9NYf4/
GWn+PxAO/z8Rdf4/j0f/P22j/j8iLP8/C5P/Pzx//z9bdv8/Zv7+P9b3/j8jCv8/tPb+P1vI
/j9UC/8/yfD/P2DA/j+41v4/9e/+P3Je/j+azP4/DLT+PyVk/z+Y5v8/ezr/P7U7/z8hIv8/
5Hv/P4Pc/z/YXv8/NZr/P+vn/j9+g/8/fGn/P+1H/z8xWv8/wmf/P8ij/j9Rw/4/MMf+P2UM
/z/NZ/8/Qaj/P7Om/j/BDv8/xJ//P3a//z+zEv8/oyb/P8qs/z8pE/8/AlT/P4RE/z9oAP8/
Tob+P0Bb/z9jV/8/tCv/P6sl/z8hI/8/kxD/P3Q0/z/5Lv8/tXz/PwmK/j+SBQBAjtn/P3ae
/z/arf8/qgz/P3G3/z85Qf8/Xp3/Pxe1/j/M5f4/0+r+P6tQ/z/0JP8/8n3/P9+i/j+Gl/8/
C/H+P0l6/z8Vvf8/TLz/Py+y/z/I4v8/10T/PzWO/z8N9f8/K6b/PxVT/z8RAwBA+x//Pwka
/z/NCf8/7cT/Pzoi/z+LQP8/VLr/Pzgl/z8Tj/8/6jn/P0YAAEAiCgBADir/PzDu/z9zp/8/
XLr/PzSl/z8FZP8/sIf/P/Aa/z9/pP8/RTD/P9Ig/z+RIP8/T2X/P7aH/z8psf8/qXj/P/Gt
/z8gwv8/SxwAQO4WAEDatP8/eZD/P3C+/z9GNv8/v4v/P7Qe/z/E6f4/oyv/Py0J/z/Yt/8/
j8P+P6Bn/z9btf8/ng3/P2u2/z/BGgBA1tD/P6qQ/z8/of8/Dfn+P2YNAEARu/8/lqD/Py4Z
/z8mzP8/DmP/P8ej/z9ahv8/eSMAQPgs/z+Ohf8/+/v+P+cLAEB5DABA2wX/P0jN/z9O1v8/
AZz/P3wgAEA9BQBAg53/P2cFAEBj0P8/cdH/PzpF/z9Imv8/7i//P0G9/z/xUP8/Ouj/PyJB
/z8fn/8/g2P/P/+B/z/NrP8/wcn/P/v2/z8ZBwBAvM//P5YgAEBtBgBAn///P8ab/z80df8/
thYAQBDJ/z80IgBAHI3/P1P4/z8seP8/3rP/P5Kq/z8FIwBAOyYAQKvn/z+1LgBADjMAQPwi
AEDD4v8/+9r/P5jo/z+syP8/HeX/P4EbAEDR+/8/sLD/PyoHAECnWP8/+hQAQApm/z94l/8/
1/7/P5jK/z99SwBAsbv/P5oIAECz7v8/lwUAQOPr/z9fOgBATiwAQNItAEAHHQBAmaD/P6yx
/z/wm/8/J7v/P4GD/z8iUQBAxbH/P2be/z/D6f8/ogUAQCH2/z/LLwBATC8AQK9IAEA49/8/
IzEAQNo1AED1tv8/uRwAQJjI/z+qof8/n/H/P2ai/z9y1P8/AkAAQL4FAEC8sv8/XEsAQHE9
AEAHRgBAZywAQLApAEBDIgBARrP/P+QWAEA1+f8/8wEAQP+t/z8e1P8/i8X/P93u/z8C9P8/
pdz/P3cjAEDfDABA5Jr/P4TE/z/rTgBACkQAQFcoAECuPgBAVWcAQOnA/z97LwBAbCEAQDId
AECF7/8/uLT/PxIMAEAbgv8/gkMAQM/l/z9bDABADgkAQCX9/z/2JQBA1WUAQO85AEAbaQBA
kzgAQBYuAEBvaQBAvwAAQHAUAEAiKgBAzCkAQIArAECBKQBAjA0AQLpBAEAsSABA9mkAQGVC
AECTZQBALB0AQE5RAEDwUQBAoFMAQOxKAEDlEABA1GUAQO1eAECVXQBA3SIAQMkTAEA9GQBA
NiEAQOrs/z9XPABA6RIAQDRhAEDRQABAMH0AQBEAAEDSkQBAcNcAQI9VAEA+nQBADTMAQOxy
AEAV9v8/4EAAQOYcAEA7MwBARPz/PwLt/z/tHQBAEEsAQGHC/z/TRABAvv7/PxRnAED7IwBA
9VMAQHcKAEAMiwBAPV4AQL5AAECZVwBAJSoAQM3w/z9tUgBASSYAQNwPAEC4LwBAwygAQOou
AEBZPwBA1g0AQHNxAEBaWwBA/JQAQPpTAEARZQBA1lAAQPVkAEDxcgBA50oAQNFfAEAKCgBA
akMAQGoyAEC0WABAjVMAQGYuAEBRbgBAJGUAQIMhAEBIRwBAeRQAQORlAEA0MwBA8GwAQLp/
AEB6cgBAI2QAQDc9AEAUDwBA+NYAQNpXAEC9KQBA6jAAQPFoAEDLQgBAyxkAQIsjAEArFgBA
wlEAQNllAEBeWABAK34AQFalAEB2awBAG3YAQOp6AECKMgBADz4AQKw+AEAfhQBAJfn/P8JN
AEArRQBAZS4AQA4WAEAdJABAzxQAQFoiAEC8bABAAEwAQKM4AECdyABAX2oAQMyqAECMwQBA
3L8AQLCTAEBDhgBAyW0AQG9UAEDLUQBAtU0AQEMrAED+GQBAH3AAQJUkAECOTQBAClwAQHJD
AEABRwBAEXsAQPSLAECAvQBACF4AQAuoAEDjdQBAQpYAQFZ+AEBuXQBAPT8AQDsoAECpYQBA
MTUAQMNqAEA8ZABAXUMAQCyOAEDzkgBA2acAQGh5AEAb4wBAXZ4AQEljAEA/RQBA+IUAQOSW
AEAFrwBAj14AQOFpAECQEQBAyaUAQDI6AEDQdQBA9GkAQJNXAEBfTABAgWYAQASyAEDPzgBA
WG8AQFeyAEC9mQBAmaMAQKl1AEA0aQBAkVAAQKE/AEBilABANo4AQNosAECMaQBASEsAQBSy
AEDvagBAmjMAQEmkAEBvTABALbYAQCqzAEB4pQBANHcAQIevAEBigABA3nYAQDTHAECxhwBA
Mi4AQNpSAEC/QwBAenQAQAiTAED2lwBAUGwAQP+TAEC3sABA</AssayYData></Step><Step><CommonData><SampleLocation>11</SampleLocation><SampleID></SampleID><SampleGroup></SampleGroup><SampleInfo></SampleInfo><SampleRow>A</SampleRow><SamplePlate>1</SamplePlate><WellType>REGENERATION</WellType><Concentration>-1</Concentration><ConcentrationUnits>µg/ml</ConcentrationUnits><MolarConcentration>-1</MolarConcentration><MolarConcUnits>nM</MolarConcUnits><MolecularWeight>-1</MolecularWeight><Temperature>28</Temperature><StartTime>1963083</StartTime><AssayTime>5</AssayTime></CommonData><FlowRate>1000</FlowRate><StepType>KREGENERATION</StepType><StepName>Regeneration</StepName><StepStatus>OK</StepStatus><ActualTime>5.00005</ActualTime><CycleTime>0.2</CycleTime><AssayXData Points="25">9H/KRFKGykTBjMpEJ5PKRI6ZykTsn8pEUqbKRMGsykQfs8pEhbnKRPS/ykRSxspEwczKRB/T
ykR72spE9N/KRFLmykTB7MpEJ/PKRI75ykT0/8pEWgbLRMEMy0QfE8tEjhnLRA==</AssayXData><AssayYData Points="25">GUc6wP2iS8DQ7FXAsXhcwFNZYcC0RWXAFCFpwAMNbMDivm7AMvJwwGQjc8Dqu3TAG+N2wCMi
eMB/p3nAjfh6wPHqe8APSH3AggF+wEURf8CsFYDAiIiAwDa/gMCWWoHAsoCBwA==</AssayYData></Step><Step><CommonData><SampleLocation>12</SampleLocation><SampleID></SampleID><SampleGroup></SampleGroup><SampleInfo></SampleInfo><SampleRow>A</SampleRow><SamplePlate>1</SamplePlate><WellType>NEUTRALIZATION</WellType><Concentration>-1</Concentration><ConcentrationUnits>µg/ml</ConcentrationUnits><MolarConcentration>-1</MolarConcentration><MolarConcUnits>nM</MolarConcUnits><MolecularWeight>-1</MolecularWeight><Temperature>28</Temperature><StartTime>1979047</StartTime><AssayTime>5</AssayTime></CommonData><FlowRate>1000</FlowRate><StepType>KREGENERATION</StepType><StepName>Regeneration</StepName><StepStatus>OK</StepStatus><ActualTime>5.00005</ActualTime><CycleTime>0.2</CycleTime><AssayXData Points="25">9B/LRFomy0TBLMtEHzPLRI45y0T0P8tEWkbLRNlMy0QnU8tEjlnLRPRfy0RaZstEG23LRB9z
y0SOectE9H/LRFqGy0TBjMtEJ5PLRIWZy0T0n8tEUqbLRMGsy0Qns8tEjrnLRA==</AssayXData><AssayYData Points="25">s93hPkT59D5ebAQ/BRENP1nWEj8jaBg/eQsdPyoBID/EKyQ/4xEnPzHsJz+UGis/5JYtP40K
MT+21TE/LYE0P25LNT/yYjc/E+A4P/q5Oj96oTs/yWw8P/5cPT8ixD4/SFw/Pw==</AssayYData></Step><Step><CommonData><SampleLocation>11</SampleLocation><SampleID></SampleID><SampleGroup></SampleGroup><SampleInfo></SampleInfo><SampleRow>A</SampleRow><SamplePlate>1</SamplePlate><WellType>REGENERATION</WellType><Concentration>-1</Concentration><ConcentrationUnits>µg/ml</ConcentrationUnits><MolarConcentration>-1</MolarConcentration><MolarConcUnits>nM</MolarConcUnits><MolecularWeight>-1</MolecularWeight><Temperature>28</Temperature><StartTime>1995166</StartTime><AssayTime>5</AssayTime></CommonData><FlowRate>1000</FlowRate><StepType>KREGENERATION</StepType><StepName>Regeneration</StepName><StepStatus>OK</StepStatus><ActualTime>4.99895</ActualTime><CycleTime>0.2</CycleTime><AssayXData Points="25">9L/LRFLGy0TBzMtEH9PLRI7Zy0T038tEWubLRMHsy0Qn88tEhfnLROz/y0RaBsxEuQzMRB8T
zESFGcxE9B/MRFomzETBLMxEHzPMRI45zET0P8xEWkbMRLlMzER5U8xEhVnMRA==</AssayXData><AssayYData Points="25">PUtewKU6asD5T3DApb1zwGi/dsDkvXjA2416wB3xe8CiBX3AQbV+wOjuf8A3UoDA75WAwGMf
gcDZd4HAg8GBwBAzgsBidYLAcq2CwD0Gg8AzQ4PAZ3mDwPOtg8CN7oPAIf+DwA==</AssayYData></Step><Step><CommonData><SampleLocation>12</SampleLocation><SampleID></SampleID><SampleGroup></SampleGroup><SampleInfo></SampleInfo><SampleRow>A</SampleRow><SamplePlate>1</SamplePlate><WellType>NEUTRALIZATION</WellType><Concentration>-1</Concentration><ConcentrationUnits>µg/ml</ConcentrationUnits><MolarConcentration>-1</MolarConcentration><MolarConcUnits>nM</MolarConcUnits><MolecularWeight>-1</MolecularWeight><Temperature>28</Temperature><StartTime>2011399</StartTime><AssayTime>5</AssayTime></CommonData><FlowRate>1000</FlowRate><StepType>KREGENERATION</StepType><StepName>Regeneration</StepName><StepStatus>OK</StepStatus><ActualTime>4.99895</ActualTime><CycleTime>0.2</CycleTime><AssayXData Points="25">61/MRLRmzESwbMxEHnPMRHx5zETrf8xESYbMRLCMzEQWk8xEfJnMROOfzERJpsxEsKzMRBaz
zER8ucxE47/MREnGzESwzMxEFtPMRHzZzETj38xESebMRLjszEQe88xEfPnMRA==</AssayXData><AssayYData Points="25">y1zsPsgMAj9m8wk/0WwSP2IVGD8Lyh0/bkMjP/SQJj9E+Co/ivQtP35xMD+1XTM//zw2P7HE
Nj95ETk/YLU7P+2uPD8OXT4/HNVAP+2IQj++nUM/QqBEP/tCRT97qUU//GtHPw==</AssayYData></Step><Step><CommonData><SampleLocation>11</SampleLocation><SampleID></SampleID><SampleGroup></SampleGroup><SampleInfo></SampleInfo><SampleRow>A</SampleRow><SamplePlate>1</SamplePlate><WellType>REGENERATION</WellType><Concentration>-1</Concentration><ConcentrationUnits>µg/ml</ConcentrationUnits><MolarConcentration>-1</MolarConcentration><MolarConcUnits>nM</MolarConcUnits><MolecularWeight>-1</MolecularWeight><Temperature>28</Temperature><StartTime>2027499</StartTime><AssayTime>5</AssayTime></CommonData><FlowRate>1000</FlowRate><StepType>KREGENERATION</StepType><StepName>Regeneration</StepName><StepStatus>OK</StepStatus><ActualTime>5.00005</ActualTime><CycleTime>0.2</CycleTime><AssayXData Points="25">4v/MREgGzUSnDM1EFRPNRHwZzUTiH81ESCbNRK8szUQVM81EfDnNROI/zURIRs1Ev0zNRD5T
zUR8Wc1E4l/NREBmzUSnbM1Eb3PNRHN5zUTaf81EQIbNRCGNzUQNk81EfJnNRA==</AssayXData><AssayYData Points="25">QFhfwGGlasCGIXDA9OdzwMF2dsAPe3jAz7Z5wEo4e8Dm0HzAE459wBqPfsDwc3/AMReAwFWW
gMAi2YDAzhqBwCdVgcCxq4HA0eOBwDUagsAxT4LAU5WCwOPHgsB94YLAfP+CwA==</AssayYData></Step><Step><CommonData><SampleLocation>12</SampleLocation><SampleID></SampleID><SampleGroup></SampleGroup><SampleInfo></SampleInfo><SampleRow>A</SampleRow><SamplePlate>1</SamplePlate><WellType>NEUTRALIZATION</WellType><Concentration>-1</Concentration><ConcentrationUnits>µg/ml</ConcentrationUnits><MolarConcentration>-1</MolarConcentration><MolarConcUnits>nM</MolarConcUnits><MolecularWeight>-1</MolecularWeight><Temperature>28</Temperature><StartTime>2043596</StartTime><AssayTime>5</AssayTime></CommonData><FlowRate>1000</FlowRate><StepType>KREGENERATION</StepType><StepName>Regeneration</StepName><StepStatus>OK</StepStatus><ActualTime>5.00005</ActualTime><CycleTime>0.2</CycleTime><AssayXData Points="25">4p/NRECmzUSnrM1EFbPNRHy5zUTiv81EQMbNRK/MzUQN081Ec9nNROLfzURI5s1Er+zNRA3z
zURz+c1E4v/NREAGzkTQDM5EFRPORHMZzkTiH85EQCbORNAszkQNM85EfDnORA==</AssayXData><AssayYData Points="25">2kUNP7/RFj8+zR8/pVsnPzPfLD9lozI/2wM4P6T2Oj8Cuz0/uK1CP1UBRD+Rs0Y/DORIP7AV
Sz/P+kw/AFNPP5oxUD+FzlM/vMpTP5jFVT+K71U/u/hWPxZHWT9VTFo/589aPw==</AssayYData></Step><Step><CommonData><SampleLocation>1</SampleLocation><SampleID></SampleID><SampleGroup></SampleGroup><SampleInfo></SampleInfo><SampleRow>A</SampleRow><SamplePlate>1</SamplePlate><WellType>BUFFER</WellType><Concentration>-1</Concentration><ConcentrationUnits>µg/ml</ConcentrationUnits><MolarConcentration>-1</MolarConcentration><MolarConcUnits>nM</MolarConcUnits><MolecularWeight>-1</MolecularWeight><Temperature>28</Temperature><StartTime>2058484</StartTime><AssayTime>30</AssayTime></CommonData><FlowRate>1000</FlowRate><StepType>BASELINE</StepType><StepName>Baseline</StepName><StepStatus>OK</StepStatus><ActualTime>30</ActualTime><CycleTime>0.2</CycleTime><AssayXData Points="150">4j/OREhGzkSvTM5EFVPORHxZzkTiX85ESGbORKdszkQVc85Ec3nOROJ/zkRIhs5Er4zORBWT
zkR8mc5E4p/OREimzkSvrM5EFbPORHy5zkTiv85ESMbORK/MzkQV085Ec9nOROLfzkRI5s5E
r+zORBXzzkRz+c5E2v/OREgGz0SnDM9EFRPPRHwZz0TaH89ESCbPRK8sz0QVM89EfDnPRNo/
z0RIRs9Ep0zPRA1Tz0R8Wc9E4l/PREhmz0SvbM9EDXPPRHx5z0Tif89EQIbPRKeMz0QVk89E
c5nPROKfz0RIps9Ep6zPRBWzz0Rzuc9E4r/PREjGz0SvzM9EDdPPRHzZz0Ti389ESObPRK/s
z0QN889Ec/nPROL/z0RABtBEpwzQRBUT0ER8GdBE2h/QREgm0ESvLNBEDTPQRHM50ETaP9BE
QEbQRKdM0EQVU9BEc1nQRNpf0ERAZtBEr2zQRBVz0ERzedBE4n/QREiG0ESvjNBEDZPQRHOZ
0ETan9BEQKbQRKes0EQNs9BEc7nQRNq/0ERAxtBEp8zQRA3T0ERz2dBE4t/QREDm0ESn7NBE
DfPQRHz50ETa/9BEQAbRRKcM0UQNE9FEfBnRRNof0URAJtFEpyzRRA0z0URzOdFE2j/RREBG
0USvTNFEFVPRRHNZ0UTiX9FEQGbRRKds0UQNc9FEfHnRROJ/0URRhtFEr4zRRBWT0UR8mdFE
2p/RREim0USvrNFEFbPRRHy50UTiv9FESMbRRK/M0UQV09FEfNnRROLf0URI5tFEr+zRRA3z
0UR8+dFE</AssayXData><AssayYData Points="150">8ElqP7FKaz+CsGs/cSZsPwpSbT8NR20/Fw1uPzjYbj9NLG8/vqlvP0s3bz9z728/0rZwP7se
cT9mq3E/om1xPz2pcz9RdnI/yolzP1Jdcz8j+3I/KXp0P6GqdD80b3U/8id1P2W9dT+o8nU/
2Nt1P/gSdj/gOHY/flR4P12PeD/NiHc/N+53P7LVeD80Q3k/6Dl5P0U4ej88nHk/XQB6P/qj
ej/FSHk/Yut4P7dDej9Fons/uzd7P+d0fD8RLnw/WcB7P4JrfD95Rn0/wuJ7P8/BfD+4on0/
lhR+P43dfT+En34/brF9PxJ3fj/AIn4/Il1+PzLHfj9gI38/AMJ+PzfDfz/Gfn4/cgGAP8Gd
gD/KHIA/Ny+AP5Z2gD/voYA/umGAP7TIgD+pqoA/ESeAPzxSgD9i4IA/ajGBP1EegT/2SYE/
wcmBPwgRgT/8KIE/T3iBPxiwgT8IW4I/Q5WBP75NgT8p/YE/sweCPxGkgT/eVoI/FVyCP6cV
gj/5eYI/nDWCPzLogj+w0YI/SD2DPx2rgj/c2II/+E6DPwJKgz/Dv4I/dHaDP//Kgz+g/II/
A7GDP0PXgz/ZZ4M/VF+DPxTwgz/tgYM/VneDPyzIgz9pFIQ/MMiDP4NjhD+lz4M/xyqEP/df
hD/JSIQ/wWKEPzAYhD9FN4Q/1OOEP/zZhD/T0IQ/SWyEP6BBhT+JzIQ/2q2EP1FchT88LYU/
hd6EP1hLhT+7dIU/vTCFP95KhT+yUYU/uBCFP6vWhT9yBIU/Rz2FP9VthT9xZYY/AuiFP43J
hT+eIoY/</AssayYData></Step><Step><CommonData><SampleLocation>5</SampleLocation><SampleID>QA013.2 naive G0/L0</SampleID><SampleGroup></SampleGroup><SampleInfo></SampleInfo><SampleRow>A</SampleRow><SamplePlate>1</SamplePlate><WellType>KLOAD</WellType><Concentration>10</Concentration><ConcentrationUnits>µg/ml</ConcentrationUnits><MolarConcentration>-1</MolarConcentration><MolarConcUnits>nM</MolarConcUnits><MolecularWeight>-1</MolecularWeight><Temperature>28</Temperature><StartTime>2095005</StartTime><AssayTime>80</AssayTime></CommonData><FlowRate>1000</FlowRate><StepType>LOADING</StepType><StepName>Loading</StepName><StepStatus>OK</StepStatus><ActualTime>80</ActualTime><CycleTime>0.2</CycleTime><AssayXData Points="400">4v/RREAG0kSnDNJEFRPSRHMZ0kTaH9JEQCbSRK8s0kQNM9JEcznSRNo/0kRARtJEr0zSRA1T
0kR8WdJE4l/SREBm0kSvbNJEDXPSRHN50kTaf9JEQIbSRKeM0kQNk9JEfJnSROKf0kRIptJE
p6zSRA2z0kRzudJE2r/SREDG0kSnzNJEDdPSRHzZ0kTa39JEQObSRKfs0kTy89JEc/nSRNr/
0kRABtNEpwzTRA0T00R8GdNE2h/TREAm00SnLNNEDTPTRHM500TaP9NEQEbTRK9M00QVU9NE
fFnTRNpf00RAZtNEp2zTRBVz00R8edNE4n/TREiG00SvjNNEFZPTRHyZ00Tin9NESKbTRK+s
00QVs9NEfLnTROK/00RIxtNEr8zTRBXT00R82dNE4t/TREjm00Sv7NNEFfPTRHz500Ti/9NE
SAbURK8M1EQVE9REfBnUROIf1EQuJ9REryzURA0z1ER8OdRE4j/UREhG1ESvTNREFVPURHNZ
1ETiX9RESGbURKds1EQVc9REfHnUROJ/1ERAhtREr4zURBWT1ERzmdRE4p/UREim1ESvrNRE
FbPURHy51ETiv9RESMbURK/M1EQV09REc9nURNrf1ERI5tREr+zURBXz1ER8+dRE2v/UREgG
1USnDNVEDRPVRHwZ1UTiH9VEQCbVRK8s1UQNM9VEcznVRNo/1URIRtVEp0zVRBVT1UR8WdVE
2l/VREBm1USvbNVEDXPVRHN51UTaf9VEQIbVRKeM1UQNk9VEfJnVROKf1URIptVEr6zVRBWz
1UR8udVE4r/VREjG1USnzNVEFdPVRHPZ1UTy39VEQObVRK/s1UQV89VEhPnVRNr/1URABtZE
pwzWRBUT1kR8GdZE6h/WREAm1kSnLNZEFTPWRHM51kTaP9ZEQEbWRK9M1kQNU9ZEc1nWROJf
1kRAZtZEt2zWRA1z1kRzedZE2n/WRECG1kSnjNZEFZPWRHyZ1kTin9ZEQKbWRK+s1kQNs9ZE
c7nWRNq/1kRIxtZEp8zWRA3T1kRz2dZE2t/WREjm1kSv7NZEDfPWRHz51kTa/9ZEQAbXRKcM
10QNE9dEcxnXROIf10RAJtdEpyzXRBUz10RzOddE4j/XREhG10SvTNdEFVPXRHNZ10TaX9dE
cWbXRKds10QNc9dEc3nXRNp/10RIhtdEr4zXRBWT10R8mddE4p/XREim10SvrNdEFbPXRHy5
10Tiv9dESMbXRK/M10Q+09dEfNnXROLf10RA5tdEr+zXRBXz10R8+ddE4v/XREgG2ESvDNhE
FRPYRHwZ2ETiH9hESCbYRK8s2EQVM9hEfDnYROI/2ERIRthEr0zYRBVT2ER8WdhElmDYREhm
2ESvbNhEFXPYRHx52ETif9hESIbYRK+M2EQVk9hEfJnYROKf2ERIpthEr6zYRKCz2ER8udhE
4r/YREjG2ESvzNhEFdPYRHPZ2ETi39hESObYRK/s2EQV89hEc/nYROL/2ERIBtlErwzZRBUT
2URzGdlE4h/ZREAm2USvLNlEFTPZRHw52UTiP9lESEbZRK9M2UQVU9lEnFnZROJf2URAZtlE
p2zZRA1z2UR8edlE2n/ZREiG2USvjNlEDZPZRHyZ2UTin9lESKbZRKes2UQVs9lEfLnZRNq/
2URAxtlEr8zZRBXT2UR82dlE6t/ZREDm2USn7NlEFfPZRHP52UTi/9lEQAbaRKcM2kQNE9pE
fBnaROIf2kRAJtpEpyzaRBUz2kR8OdpE4j/aREhG2kSnTNpELlPaRHNZ2kTaX9pESGbaRK9s
2kQNc9pEc3naRNp/2kRAhtpEp4zaRA2T2kRzmdpE2p/aREim2kSvrNpEDbPaRKW52kTav9pE
SMbaRAnN2kQN09pEc9naRL/g2kRA5tpEp+zaRA3z2kRz+dpE2v/aREAG20SvDNtEHRPbRHMZ
20TaH9tEQCbbRKcs20QNM9tEcznbROI/20RARttEp0zbRA1T20RzWdtE4l/bRLNm20SvbNtE
DXPbRHN520Tif9tEQIbbRK+M20QNk9tEfJnbRNqf20RIpttEr6zbRA2z20RzudtE4r/bREjG
20SvzNtEFdPbRHzZ20Ti39tESObbRK/s20QV89tEfPnbRA==</AssayXData><AssayYData Points="400">WcuDP29WhT8t3oU/NN2GP310hz+MZ4g/2+SIP1S0ij95+4o/pKKMPzKOjT+4a44/9KuOP35e
kD8OVJE/1GiSP87nkj8MPpQ/7VSUP8YZlT8mlJY/g0aXP4Jrlz9goZg/acyZP0sRmz8JYpw/
tYWcP7pLnT+knp4/Ok2fP7wmoD8ftaA/BGuhP4VPoj/IVKM/03OkP4H5pD9xlaU/p7imP8g7
pz+VRag/hCOpP4btqT+RGao/KhqrP6Zoqz9lJaw/zeKtP4Bzrj+bDK8/RFmvP+11sD86kbA/
rbexP7Cbsj9GFrM/XJyzPwqmtD/jyrQ/PUy1P0TBtT/YlbY/XYq3P3CHuD/mYLk/HjW5P97w
uT/moLo/tji7P/Afuz/Kcbw/5ZO8P3UPvT+49L0/qu++P1Yovz8fwb8/cy7AP7+WwD9ZFsE/
RdjBPy3WwT8uysI/5wnDP8Eqwz+dQsQ/37XEP4yGxT/YX8U/5b7GP6Lixj/ERMc/iffHPxWE
yD+ZIck/QznJP5USyj/DCso/dvvJP1AXyz+T5Mo/HZnLP8BtzD/VlMw/jJPMP3dnzT/9M84/
Z1/OP4ykzj+5ps4/GubPPxRg0D9q788/W6jQP2VP0T+N/NE/G2TRPwsP0j+ekNI/zwXTP/Ub
0z9/j9M/NuLTP+pj1D9x5tQ/LtDUP1xs1T8attU/JW7WP2Gv1j+EZNY/yOvWP6hi1z80zNc/
Wy7YP76H2D8dTtg/z/TYP4QS2T9sE9o/x3zaPyFn2j/zY9o/NaLaP3dk2z8iJNs/FPrbP+Pe
2z/1O9w/qijdP5aa3T+pHt0/t4vdP/Mb3j+g3N0/PD/eP6DP3j94od4/RFPfPzU33z/Qt98/
YjDfP7St4D8tneA/BY3gPxH84D+U2OA/OobhP2QN4j8IJ+I/jn3iP73A4j9iF+M/QDDjPyz/
4j+IouM/eBvkP0Hj4z/PB+Q/usbkPygB5T8P2OQ/ORHmP4Mq5T9uCOY/1LPlP3SN5T9iqeY/
McvmP1JY5j/6KOc/wSbnP4yW5z8Yyuc/i/XnP0Ip6D+hdOg/517oPyIl6T+pa+k/zmPpP/4E
6T8AfOk/EFXqPzpU6j/bSeo/yXnqP+Yq6j8BvOo/+frqP6Al6z/Sees/O0rrP+du6z8RJuw/
20PsP6Tf6z9fi+w/20ftPwP97D/QYe0/edjsP8X+7D8/rO0/kevtPz4U7j8aN+4/QazuP9t4
7j+F0u4/oC/vP1U47z9qF+8/dIPvP9XD7z+8DvA/NazvP+o18D9Q3e8/VcDwPymG8D/Mv/A/
yM7xP3P88D8lBvE/VhPxP3/Y8T8PzfE/kf/xP2zj8T97KvI/GEDyP1qt8j8+yPI/9j3zP9hX
8z8WgfM/Jgj0P5XU8z8P7fM/WBz0P8Ar9D8P+PM/rQD0P4ce9D/1mvQ/MOH0P/Kg9D85dfU/
I8z0P+iG9T8VuPU/1Yr1P3ER9j+7APY/nif2P3v39T9WTPY/wzD2P55I9z/80/Y/96L3P6IX
9z+RDPc/0yf3PyUZ9z8VoPc/rgH4Pz7b9z8yMPg/Y6T4P5cn+D8uavg/62H4Px1p+D9wPfk/
uLz5Px0T+T9/svg/xLn5P0dI+T+/ufg/u4H5P1Fk+j++QPo/JC/6P5Zn+j92Zfo/i+j6P2RY
+j/Pkvo/tLb6Pzwq+z/0bfs/Quj7PyqL+z+qTvs/EWL7P5Ye/D+ST/w/Vxn8P27b+z+0hfw/
TBH8P8HW/D/buPw/ZZH8P8it/D9I8fw/inv8P7iu/D8KwP0/+Sz9P2Ws/T/4JP0/8aP9P5rO
/T8bGf4/9+79PyY7/j8l3P4/a4f+P9Rz/j+wXf8/yeb+P7S//j8hev4/9qn+P+Gj/z8mdf8/
hkD/P0p8/z8Cqf8/UoD/P6fd/z83NwBA+SwAQOXk/z9tOQBAGhUAQJpuAEBGaQBAU4oAQAx3
AEDWjABAz68AQF2OAEA53gBAg98AQCyHAEB4xQBAT6kAQFjMAEC49ABAnjoBQIAZAUBKIgFA
8RIBQP5mAUBEXgFAHXEBQDo3AUB8mQFARmYBQAttAUCQhAFAP6MBQPvKAUDMVwFAZbwBQEbo
AUBJNAJAdhACQPPSAUBMsQFA+BUCQD0QAkAvOgJAfi0CQA==</AssayYData></Step><Step><CommonData><SampleLocation>1</SampleLocation><SampleID></SampleID><SampleGroup></SampleGroup><SampleInfo></SampleInfo><SampleRow>A</SampleRow><SamplePlate>1</SamplePlate><WellType>BUFFER</WellType><Concentration>-1</Concentration><ConcentrationUnits>µg/ml</ConcentrationUnits><MolarConcentration>-1</MolarConcentration><MolarConcUnits>nM</MolarConcUnits><MolecularWeight>-1</MolecularWeight><Temperature>28</Temperature><StartTime>2181547</StartTime><AssayTime>30</AssayTime></CommonData><FlowRate>1000</FlowRate><StepType>BASELINE</StepType><StepName>Baseline</StepName><StepStatus>OK</StepStatus><ActualTime>29.999</ActualTime><CycleTime>0.2</CycleTime><AssayXData Points="150">4v/bREgG3ESvDNxEDRPcRHwZ3ETaH9xESCbcRKcs3EQVM9xEfDncRNo/3ERIRtxEr0zcRBVT
3ERzWdxE2l/cREBm3ESvbNxEFXPcRHN53ETif9xEQIbcRKeM3EQVk9xEpZncRNqf3ERIptxE
p6zcRBWz3ESEudxE4r/cREDG3ESnzNxEDdPcRHPZ3ETi39xEeOfcRPDs3EQN89xEfPncROL/
3ERABt1EpwzdRA0T3UR8Gd1E2h/dREAm3USvLN1EDTPdRHM53UTaP91EWUbdRKdM3UQNU91E
fFndROJf3URAZt1Ep2zdRA1z3URzed1E6n/dREiG3USnjN1EDZPdRHOZ3UTan91EQKbdRKes
3UQds91EfLndRNq/3URAxt1Et8zdRA3T3URz2d1E2t/dREjm3USv7N1EFfPdRHz53UTa/91E
QAbeRK8M3kQNE95EcxneRPIf3kRIJt5EryzeRA0z3kRzOd5E2j/eREBG3kSvTN5EFVPeRHNZ
3kTiX95ESGbeRK9s3kQVc95EfHneROJ/3kRIht5Er4zeRBWT3kR8md5E4p/eREim3kTYrN5E
FbPeRHO53kTiv95ESMbeRK/M3kQV095EfNneROLf3kRA5t5Er+zeRBXz3kR8+d5EtwDfREAG
30SvDN9EFRPfRHwZ30TiH99ESCbfRK8s30QVM99EhDnfROI/30RIRt9Er0zfRBVT30RzWd9E
4l/fREhm30SvbN9EFXPfRHx530Tif99ESIbfROCM30QNk99Ec5nfROKf30RIpt9Er6zfRA2z
30Rzud9E</AssayXData><AssayYData Points="150">k/4DQMUFBEDk0QNAy/cDQOomBEBIFgRAHqEEQBlTBECIXQRAu40EQFOrBEDwMARAlocEQDza
BEDXpwRA53oEQNN3BECeRQRASsAEQDvBBEAn/ARAbLMEQOLEBEBOxARAnZ4EQPHlBEDEBwVA
LpYEQKnrBEDsEwVAzp4EQGp0BEDiqwRA/sQEQE3SBEBp5ARA8RwFQBP6BECx8ARAAs0EQBrZ
BEBgSAVABd8EQBDbBEB2vgRAKhgFQBHyBECdAgVAiwMFQHq4BEC/EwVAi18FQBDgBEA0JgVA
SCsFQJPpBEBoJQVA2vIEQNYxBUDuNAVAWQQFQKgTBUBy8wRAm2AFQOwkBUDBDAVAekMFQOEE
BUAb/ARADgMFQCAKBUC0CwVAhAwFQK8yBUAgJQVAnlMFQKNmBUDrCwVA4lkFQPqNBUASLgVA
uVMFQNEhBUCn+wRAgzoFQCdZBUDrWgVAXU8FQLRiBUDnMwVA2TAFQGsbBUAgrwVA3W4FQCdJ
BUBlhQVAD1IFQD9oBUC+ZgVAmIkFQIl6BUBCMgVAADQFQLQsBUBVhwVAWlYFQKihBUCGZwVA
qEcFQL04BUCsKAVAOn0FQMNkBUCNggVA8aYFQI+MBUDmhAVAZjsFQF6BBUA7hwVAwcwFQCig
BUDloAVAL6YFQNyIBUDygQVA4psFQAnPBUBa1wVAtpYFQJ9pBUA2igVAIlIFQOyjBUD53gVA
EZoFQMvVBUCTfgVAYKkFQNnABUAAywVA1I4FQCCUBUCcwgVAPtwFQL3SBUCIxwVAQbgFQE2/
BUDzhgVA</AssayYData></Step><Step><CommonData><SampleLocation>10</SampleLocation><SampleID>QA013.765M.C1 gp120</SampleID><SampleGroup></SampleGroup><SampleInfo></SampleInfo><SampleRow>A</SampleRow><SamplePlate>1</SamplePlate><WellType>KSAMPLE</WellType><Concentration>-1</Concentration><ConcentrationUnits>µg/ml</ConcentrationUnits><MolarConcentration>500</MolarConcentration><MolarConcUnits>nM</MolarConcUnits><MolecularWeight>-1</MolecularWeight><Temperature>28</Temperature><StartTime>2220505</StartTime><AssayTime>180</AssayTime></CommonData><FlowRate>600</FlowRate><StepType>ASSOC</StepType><StepName>Association</StepName><StepStatus>OK</StepStatus><ActualTime>180</ActualTime><CycleTime>0.2</CycleTime><AssayXData Points="900">2b/fRDfG30SmzN9EBNPfRGrZ30TR399EN+bfRJ7s30QE899EavnfRNH/30Q3BuBEpgzgRAwT
4ERqGeBE2R/gRD8m4ESeLOBEBDPgRHM54ETRP+BEN0bgRJ5M4EQEU+BEalngRNFf4EQ3ZuBE
nmzgRARz4ERzeeBE0X/gRDeG4ESejOBEDJPgRGqZ4ETZn+BEN6bgRJ6s4EQMs+BEarngRNm/
4EQ3xuBEnszgRBTT4ERz2eBE2d/gRD/m4ESm7OBEDPPgRHP54ETZ/+BEPwbhRKYM4UQME+FE
cxnhRNkf4UQ/JuFEpizhRAwz4URzOeFE2T/hRD9G4USmTOFEDFPhRHNZ4UTZX+FEP2bhRKZs
4UQMc+FEc3nhRNl/4UQ/huFEpozhRAyT4URqmeFE2Z/hRDem4USmrOFEDLPhRHO54UTZv+FE
P8bhRKbM4UQE0+FEc9nhRNnf4UQ/5uFEpuzhRAzz4URz+eFE0f/hRD8G4kSmDOJEBBPiRGoZ
4kTZH+JEPybiRKYs4kQ9M+JEczniRNk/4kQ3RuJEak3iRAxT4kRqWeJE2V/iRDdm4kSmbOJE
FHPiRHN54kTRf+JEP4biRKaM4kQMk+JEapniRNmf4kQ/puJEnqziRAyz4kRqueJE2b/iRD/G
4kSezOJEBNPiRHPZ4kTZ3+JEP+biRJ7s4kR/8+JEavniRNH/4kQ/BuNEngzjRAwT40RzGeNE
2R/jRDcm40TnLONEBDPjRHM540TRP+NESEbjRKZM40QEU+NEalnjROFf40Q3ZuNEpmzjRARz
40RqeeNE0X/jRDeG40SejONEBJPjRHOZ40TRn+NEN6bjRJ6s40QMs+NEarnjRNG/40Q/xuNE
nszjRATT40Rz2eNE0d/jRDfm40Sm7ONEDPPjRGr540TR/+NEPwbkRKYM5EQEE+REahnkRNEf
5EQ3JuREnizkRAwz5ERqOeRE2T/kRDdG5ESeTOREBFPkRGpZ5ETRX+REN2bkRJ5s5EQEc+RE
annkRNF/5EQ3huREnozkRCWT5ERqmeRE0Z/kRD+m5ESerOREBLPkRIu55ETRv+REN8bkRJ7M
5EQM0+REc9nkRNHf5EQ35uREpuzkRAzz5ERz+eRE0f/kRD8G5USmDOVEDBPlRHMZ5UThH+VE
PyblRKYs5UQMM+VEcznlRNk/5UQ/RuVEnkzlRAxT5URzWeVE0V/lRD9m5USmbOVEDHPlRHN5
5UTZf+VEP4blRKaM5UQMk+VEapnlRNmf5UQ/puVEpqzlRAyz5URzueVE2b/lRC3H5USmzOVE
DNPlRHPZ5UTZ3+VEP+blRKbs5UQM8+VEavnlRNn/5UQ3BuZEpgzmRAwT5kRzGeZE2R/mRDcm
5kSmLOZELTPmRGo55kTRP+ZEP0bmRKZM5kQMU+ZEc1nmRNlf5kQ3ZuZEpmzmRARz5kRzeeZE
0X/mRFCG5kSmjOZEBJPmRHOZ5kTRn+ZEP6bmRJ6s5kQMs+ZEarnmRNm/5kQ/xuZEpszmRATT
5kTd2eZE0d/mRD/m5kSe7OZEBPPmRHP55kTZ/+ZENwbnRKYM50RGE+dEcxnnRNEf50Q/JudE
niznRAQz50R7OedE0T/nRD9G50SmTOdEHVPnRHNZ50TRX+dEaGbnRJ5s50QMc+dEannnRNl/
50Q3hudEpoznRAST50RqmedE0Z/nRD+m50SerOdEDLPnRHO550TRv+dEN8bnRKbM50QE0+dE
atnnRNHf50Q35udEpuznRAzz50Rq+edE2f/nRDcG6EQIDehEBBPoRGoZ6ETRH+hENyboRKYs
6EQEM+hEcznoRNk/6EQ3RuhEnkzoRART6ERqWehE0V/oRD9m6ESebOhEDHPoRGp56ETZf+hE
N4boRJ6M6EQEk+hEapnoRNGf6EQ/puhEpqzoRASz6ERquehE0b/oRDfG6ESmzOhEBNPoRHPZ
6ETR3+hEN+boRKbs6EQE8+hEc/noRNn/6EQ/BulEpgzpRAwT6URzGelE2R/pRD8m6USmLOlE
DDPpRHM56UTZP+lEP0bpRKZM6UQMU+lEc1npRNlf6UQ/ZulEpmzpRBRz6URzeelE2X/pRD+G
6USmjOlEDJPpRHOZ6UTZn+lEP6bpRPis6UQMs+lEc7npRNm/6UR5xulEpszpRAzT6URq2elE
2d/pRD/m6USm7OlEBPPpRHP56UQSAOpEPwbqRKYM6kQME+pEcxnqRNkf6kQ/JupEpizqRAwz
6kRzOepE0T/qRD9G6kSmTOpEDFPqRHNZ6kTRX+pEP2bqRKZs6kRec+pEc3nqRNl/6kQ/hupE
pozqRAST6kRzmepE0Z/qRDem6kSmrOpEBLPqRGq56kTZv+pEP8bqRJ7M6kQM0+pEc9nqRALg
6kQ35upEnuzqRAzz6kRq+epE2f/qRD8G60SeDOtEDBPrRGoZ60TRH+tENybrRKYs60QEM+tE
cznrRNk/60Q/RutEpkzrRART60RzWetE0V/rRD9m60SmbOtEDHPrRHN560TRf+tE9IbrRJ6M
60QMk+tEapnrRNGf60Q3putEnqzrRAyz60RquetE2b/rRDfG60SezOtEBNPrRHPZ60TZ3+tE
N+brRJ7s60QE8+tEc/nrRNn/60Q/BuxEngzsRAQT7ERqGexE0R/sRDcm7ESeLOxEDDPsRGo5
7ETRP+xEN0bsRJ5M7EQEU+xEalnsRNFf7EQ3ZuxEnmzsRARz7ERzeexE0X/sRD+G7ESmjOxE
BJPsRGqZ7ETRn+xEN6bsRJ6s7EQMs+xEarnsRNG/7EQ/xuxEnszsRATT7ERz2exE0d/sRDfm
7ESe7OxETvPsRHP57ETh/+xEsgbtRKYM7UQEE+1EahntRNEf7UQ/Ju1EpiztRAQz7URzOe1E
AkDtRD9G7USmTO1EDFPtRItZ7UTZX+1EP2btRKZs7UQMc+1Ec3ntRNl/7UQ/hu1EpoztRAyT
7URzme1E2Z/tRD+m7USmrO1EDLPtRHO57UQSwO1EP8btRKbM7UQM0+1Ec9ntRNnf7URI5u1E
puztRAzz7URz+e1E0f/tRD8G7kSeDO5EBBPuRHMZ7kTZH+5EPybuRJ4s7kQMM+5EeTruROk/
7kQ/Ru5EpkzuRAxT7kRzWe5E2V/uRD9m7kSmbO5EDHPuRGp57kTZf+5EP4buRJ6M7kQEk+5E
c5nuRNmf7kQ3pu5EpqzuRAyz7kRzue5E0b/uRDfG7kSmzO5EBNPuRHPZ7kTZ3+5EP+buRJ7s
7kQE8+5Ec/nuRNn/7kQ/Bu9EpgzvRAQT70RzGe9E2R/vRD8m70SmLO9EDDPvRGo570TRP+9E
N0bvRKZM70QEU+9EalnvRNlf70Q/Zu9EUm3vRMBz70Rzee9E2X/vRD+G70SejO9EBJPvRGqZ
70TRn+9EP6bvRKas70QEs+9EarnvRNm/70Q3xu9EnszvRAzT70Rq2e9E0d/vRDfm70Se7O9E
DPPvRHP570TR/+9ENwbwRKYM8EQEE/BEahnwRNEf8EQ3JvBEpizwRAwz8ERzOfBE2T/wRDdG
8ESeTPBEBFPwRHNZ8ETRX/BEYGbwRJ5s8EQEc/BEannwRLaA8EQ/hvBEnozwRAyT8ERzmfBE
0Z/wRDem8ES2rPBEDLPwRGq58ETRv/BEP8bwRJ7M8EQl0/BEatnwRNHf8EQ35vBEpuzwRATz
8ERz+fBE0f/wRDcG8USeDPFEBBPxRGoZ8UTRH/FENybxRKYs8UQMM/FEajnxRNk/8UQ3RvFE
nkzxRAxT8URzWfFEAmDxRD9m8USmbPFEDHPxRHN58UTZf/FEP4bxRKaM8UQMk/FEc5nxRNmf
8UQ/pvFEpqzxRAyz8USTufFE2b/xRD/G8USmzPFEDNPxRHPZ8UTZ3/FEP+bxRKbs8UQM8/FE
BvrxRNn/8UQ/BvJEpgzyRAwT8kRqGfJE2R/yRDcm8kSmLPJEDDPyRGo58kTZP/JEN0byRKZM
8kQEU/JEc1nyRNlf8kQ/ZvJEpmzyRAxz8kRzefJE2X/yRDeG8kSmjPJEDJPyRHOZ8kTZn/JE
SKbyRKas8kQMs/JEc7nyRNG/8kQ/xvJEpszyRAzT8kRq2fJE2d/yRD/m8kTP7PJEDPPyRHP5
8kTR//JENwbzRKYM80QEE/NEcxnzRNkf80Q/JvNEpizzRAwz80RqOfNE0T/zRDdG80SmTPNE
DFPzRHNZ80TZX/NEN2bzRJ5s80QEc/NEannzRNl/80Q/hvNEpozzRAST80RqmfNE2Z/zRImm
80SerPNEDLPzRGq580TZv/NEN8bzRKbM80QE0/NEc9nzRNHf80Q35vNEpuzzRAzz80Sq+vNE
0f/zRDcG9ESeDPREBBP0RGoZ9ETZH/REPyb0RJ4s9EQEM/REajn0RNE/9EQ/RvREpkz0RAxT
9ERqWfRE2V/0RHlm9ESmbPREBHP0RGp59ETRf/REN4b0RJ6M9EQMk/REapn0RPqf9EQ3pvRE
pqz0RAyz9ERzufRE0b/0RDfG9ESezPREBNP0RGrZ9ETR3/RESOb0RJ7s9EQE8/REg/n0RNn/
9EQ3BvVEngz1RAwT9URqGfVE0R/1RDcm9USeLPVEDDP1RGo59UTZP/VEYEb1RKZM9UQMU/VE
aln1RNlf9UQ3ZvVEnmz1RARz9URqefVE2X/1RD+G9USmjPVEDJP1RIOZ9UTZn/VEP6b1RKas
9UQMs/VEarn1RNm/9UQ/xvVEpsz1RAzT9URz2fVE2d/1RD/m9USm7PVEDPP1RHP59UTZ//VE
Pwb2RL4M9kQME/ZEcxn2RNkf9kQ/JvZEniz2RAwz9kRzOfZE</AssayXData><AssayYData Points="900">TjgEQDyUBEB6PgRAd5oEQMpzBEBkGwRAKIkEQHVBBEBAcQRAYBgEQN8oBEBCiQRAbF4EQOpw
BEBJVgRAhUkEQNJfBECQcARAUusEQISSBEDjkwRAV40EQFarBEBvxgRAm7UEQJ+7BECSvwRA
GcgEQKSlBECWfgRA8dsEQNWkBEA5ugRAC6cEQFHrBEAMKwVAVqgEQHZyBEDH5gRAHr4EQBPK
BEA4zQRApwQFQG6JBECXygRAMOMEQDPfBEB6CAVAhQIFQIAHBUCFFwVAoecEQGMEBUBPGQVA
lPYEQADeBEDezwRAyb8EQIvwBEDk4ARAtiAFQNivBEBk9ARAVj8FQOD3BEAwLwVAylkFQCAD
BUBMYAVAtTQFQBhYBUBbHgVAS0IFQBkgBUDwEQVAbV0FQHyBBUCuTQVAw2kFQNJJBUDvJQVA
lAQFQA4YBUClYQVA70YFQJk8BUBLPQVA7nQFQGtqBUCaOgVA2p4FQMFzBUANQgVAdy4FQA46
BUDPQAVAcBAFQLGFBUC1WgVAPAsFQEqkBUCALwVAAHwFQFB7BUByRAVAjEIFQGZ8BUBddgVA
4D8FQGmoBUA7bAVA9WQFQHieBUDAnQVAtYUFQO2LBUBIiwVA66MFQEh/BUBlqAVAx2UFQOmA
BUAnbQVAsKAFQBbMBUDfYAVAuKgFQFKVBUA1pgVAZu8FQISjBUDbpQVAh3sFQHO5BUBosQVA
ULwFQBfBBUDomwVAwJ4FQLrnBUAljwVA7NQFQOUaBkCjqwVAOecFQEYMBkCeqAVAi7YFQKeJ
BUAl4AVAhRwGQCLrBUC36AVAYrUFQPW8BUATIQZA6sgFQMW+BUAx6gVALgEGQJbMBUAn0gVA
4bEFQBuwBUA8hAVAbfMFQPoRBkA43QVAkbcFQPcQBkDdCgZASiMGQGPgBUA0/wVANf8FQLMH
BkDt7wVAyu4FQDAiBkBzygVA6EcGQFvuBUCu8QVAANoFQFjwBUCx3wVAiBYGQJ7QBUBM4wVA
43IGQC9RBkCfJAZA5hQGQEAlBkBJQAZALPsFQF1MBkDPMwZAn0YGQNwlBkA6JQZASTwGQJYM
BkDsNgZAoyoGQHAoBkDsIgZAOGUGQLYCBkANLAZA+DwGQMQ6BkDSNwZA31AGQEQBBkBHSgZA
AUQGQOBPBkC8WAZAZ2kGQKr/BUC4RwZAIX4GQBSgBkB0XQZATK4GQLpcBkC/SgZAwm8GQKls
BkBHkwZADHQGQEVfBkBpSQZA+JEGQLJCBkB0VgZApJYGQK1sBkA1mgZAAGwGQHCLBkCzZgZA
ZTMGQK6sBkAldQZAP34GQFW0BkDIKAZA+LIGQFl6BkD4jQZAjb0GQDWdBkCmCwdA2msGQB2j
BkDorQZAEqgGQPCeBkDfbwZAM38GQBStBkA6zAZAMq4GQN9qBkCajwZAx6YGQKnVBkCAigZA
QW0GQKe5BkCIxAZAqn8GQKi4BkB03gZAwKAGQCl4BkArlAZAn5IGQPemBkDPzQZA4NQGQOWj
BkC8uQZAh7EGQJvXBkBDGgdA4foGQIqRBkACsAZApqMGQJkGB0DY3gZAR8wGQAOhBkAX3wZA
AhMHQMCVBkCKxwZAC64GQLbRBkClzQZASMwGQDmxBkAl4AZA5NIGQBusBkDtiAZA+akGQB4b
B0A82wZAm/8GQGbMBkBYqQZArjEHQByVBkAFzQZAI8IGQM/DBkCD0gZARx8HQE0SB0CCCAdA
1joHQFe5BkAAFgdAIZsGQCQoB0CqCwdARAsHQPoLB0AA0AZAcO4GQBrBBkCiEwdAg7sGQNRL
B0AbAwdAxuEGQF7wBkC29gZADAMHQGzwBkC/AAdAxegGQJgkB0ABKgdAHwwHQKITB0AwUwdA
v9AGQCDzBkAJEwdAYDwHQFi8BkDydAdA9RQHQB1yB0BGNQdAPhMHQKE6B0DrJwdAUTEHQNIl
B0BXIgdAvnEHQGA9B0A0NgdAiSMHQNz4BkDfGgdAmjgHQHkRB0AeJgdAh0EHQOcGB0AhTAdA
4+AGQBJcB0BZOQdASYoHQB5yB0BxWgdAeWcHQLJrB0C6UwdAFP0GQCOlB0CnmgdApisHQNgk
B0AiSgdAfhIHQOZEB0DpbQdA5SIHQHczB0DiaAdAvFsHQK55B0ATGwdAaHUHQJVyB0CmWwdA
D4UHQIhTB0AXcwdA6CoHQOROB0DTjgdAjhIHQOhWB0B9dgdALEcHQNVHB0BecQdASz4HQMmR
B0B4rwdAq3wHQBSQB0DoNAdAhH0HQBCQB0D4tgdAAKYHQFqAB0CNqQdAllsHQMo8B0A7fgdA
ZYkHQOuxB0AKTwdATXcHQLWIB0BOiQdAQGoHQGmLB0AYeAdATHYHQEaQB0DEpAdAMZ0HQMhc
B0DduwdAvaYHQMuQB0CVzwdAWrYHQPu+B0BnmwdAnb8HQNNfB0CpuQdACJoHQLvqB0CPVwdA
B7kHQBdyB0CWsQdA73MHQHvEB0AeUwdAB8wHQFe7B0AN+QdAIaMHQCDSB0D+fQdAL6QHQJTk
B0Dt+QdAY7oHQLy0B0DUwgdAraMHQCTjB0CvsAdA7SAIQHS4B0BA2AdAKpwHQEv+B0DN0QdA
kOcHQO7MB0CG6QdAi/kHQLaxB0Db7QdAc+sHQAbSB0AkrgdA8QQIQBLSB0Au0AdAhBQIQO63
B0ClywdARLkHQJ/aB0DArAdAhtUHQFSuB0AGAwhA3MwHQFAOCECmBAhAQt0HQJjjB0ArxAdA
UBAIQGf6B0Bc9wdAiBQIQIYMCEBoJghAQRkIQJ0dCEALCwhAY+QHQOrEB0DQNghA1hkIQNBO
CEA45gdAgRQIQF/YB0CDJQhA+DgIQHzrB0C37gdAizoIQEI5CEBtOAhAyNMHQHFsCECnCAhA
nQ8IQM7fB0AiFghA9z0IQPgECEBeJghAAPIHQHzkB0DIQQhA9kkIQGAICECc8QdAvk0IQDMN
CEB+KwhAghEIQJcGCEDELAhAxTAIQI4VCED+CQhAVAsIQP9FCEBXuwdAkU0IQH1DCEDuMghA
EmUIQN9TCEAlAghAMeIHQCtGCEBLqghAsSYIQANOCEBlcghAtAkIQNd9CEAfSghAWDkIQKMJ
CEBYNghA0g8IQDlgCECFQAhABE0IQPvGB0AgMAhAu1gIQIUnCEB1XghAaooIQCUECECjMAhA
JosIQOwSCEAwRwhABmMIQIRqCEATYghA/noIQL1cCEBXLwhA1HoIQMBhCECDRQhA8joIQBRz
CED+eAhAgHAIQP2QCED9TQhAjVAIQCVHCEAyaQhAB2UIQO8xCEBhkAhAcWIIQEx0CEDmiAhA
ToQIQOd3CECzcghAlaEIQHBoCEBVeQhAFHIIQFydCECeRAhAW4kIQNqCCEC9TwhAmZ4IQL5t
CEAnsQhAl4IIQF+eCEAYdwhAgXwIQCHECECJoAhAL3sIQBR3CEAQkAhAGVsIQKhxCEBKdwhA
KJ8IQAmhCED5ZwhANYEIQEGKCEBEiAhAEckIQEFWCECFXwhAfr8IQN+sCEDjzghA1ZoIQC2X
CEA5qAhAtOoIQOC1CECtlAhA8Z8IQOekCEAVjQhAnn0IQEvICEARoghALpwIQBm8CED44ghA
q9YIQJC7CEAvyAhA26EIQNSbCEDLswhAOMoIQF/DCEBC3AhAwWUIQIp3CECqrghAG8gIQK+0
CECp0ghA384IQI3bCEBdAglAjaYIQNq8CEDsxAhAtaAIQFHUCECf9ghApqsIQMnHCEDp4QhA
ZOMIQHeeCEBJzAhAg90IQGj/CEDKjwhA3/kIQDQbCUBFFAlAefAIQJv8CEDeFwlA08IIQLP0
CEDD1ghAp88IQF7zCEAjPQlASO0IQJT9CEAI7AhAH/kIQH3iCEBZ2whAR6wIQK3SCEC89whA
0v0IQGDaCECBzghAGwgJQJQACUCWBQlAKNQIQJYBCUBnQQlACzkJQGUFCUBInQhAGCEJQH35
CECH3QhAPdQIQCvKCEDN/QhAi9UIQG7XCEDQHglAhS0JQI5LCUCO5QhAvhQJQPsZCUCJ8AhA
zBsJQDcpCUBb9ghAB1IJQMQzCUBrFglAlj0JQN09CUCjDQlAtOsIQJ0tCUCQQglAXioJQJvL
CEAATwlATSAJQHNVCUCBbglAERkJQJWvCEAuKglAuVgJQEhDCUDtMQlAuCAJQCY1CUDvPQlA
xycJQPcDCUB0PQlA5hIJQDQ4CUAa9AhA1xsJQL5/CUAfVAlAzDAJQE0FCUAeDglAIVIJQD47
CUBpQQlAPVgJQAJBCUDAfAlAMmoJQD4gCUCNXwlAkV4JQPF8CUCNZglABBsJQIwqCUA9PwlA
qEgJQKlBCUA/PQlAm0sJQH2FCUAJdwlAwXoJQIRmCUCqWQlA9gEJQExFCUCgZglA2iQJQE+P
CUCiJQlA124JQPB1CUCsWglAlS4JQLM9CUBhbQlAqFUJQNB9CUD+YQlAmlEJQOZ5CUBJmglA
0HsJQCEcCUDmFQlA62QJQJOeCUDbOAlAeUEJQM6HCUCOZwlAFE4JQFJSCUBUUQlA3qYJQDMe
CUAUTwlAh5YJQNxkCUBzhglA038JQF5ICUAkMAlA7GYJQKZ0CUCwXglAbLEJQEIbCUBeKAlA
q38JQHF5CUDuiQlAdIYJQG2hCUCbZwlATGIJQACGCUDmVwlASscJQOaKCUCacglAv8kJQHmC
CUCToAlAJYQJQC1/CUAKnAlA+HsJQO6ECUDNlQlAGZQJQJGiCUC1rwlAgYgJQMrACUCxbwlA
+ZIJQBIrCUDMhglAOXgJQPS9CUArTglAkHsJQIbPCUDKhglA</AssayYData></Step><Step><CommonData><SampleLocation>1</SampleLocation><SampleID></SampleID><SampleGroup></SampleGroup><SampleInfo></SampleInfo><SampleRow>A</SampleRow><SamplePlate>1</SamplePlate><WellType>BUFFER</WellType><Concentration>-1</Concentration><ConcentrationUnits>µg/ml</ConcentrationUnits><MolarConcentration>-1</MolarConcentration><MolarConcUnits>nM</MolarConcUnits><MolecularWeight>-1</MolecularWeight><Temperature>28</Temperature><StartTime>2409536</StartTime><AssayTime>180</AssayTime></CommonData><FlowRate>600</FlowRate><StepType>DISASSOC</StepType><StepName>Dissociation</StepName><StepStatus>OK</StepStatus><ActualTime>180</ActualTime><CycleTime>0.2</CycleTime><AssayXData Points="900">2T/2RD9G9kSmTPZEBFP2RHNZ9kTRX/ZEP2b2RKZs9kQMc/ZEc3n2RNl/9kQ/hvZEpoz2RAyT
9kRzmfZE2Z/2RD+m9kSerPZEBLP2RHO59kTZv/ZEN8b2RKbM9kQM0/ZEc9n2RNnf9kQ/5vZE
puz2RAzz9kRz+fZE2f/2RD8G90SmDPdEDBP3RGoZ90TRH/dEPyb3RKYs90QMM/dEczn3RNk/
90Q3RvdEpkz3RART90RqWfdE2V/3RDdm90SebPdEBHP3RGp590TRf/dEP4b3RKaM90QEk/dE
apn3RNGf90Q3pvdEnqz3RAyz90RzufdE0b/3RDfG90SmzPdEBNP3RGrZ90TR3/dEP+b3RJ7s
90QM8/dEavn3RNH/90Q/BvhEngz4RAQT+ERqGfhE2R/4RDcm+ESeLPhEDDP4RMU5+ETRP/hE
N0b4RJ5M+EQEU/hEc1n4RNFf+EQ/ZvhEnmz4RAxz+ESLefhE2X/4RDeG+ESejPhEBJP4RHOZ
+ETRn/hEP6b4RKas+EQEs/hEarn4RNm/+EQ3xvhEpsz4RATT+ERz2fhE2d/4RD/m+ESe7PhE
DPP4RHP5+ETR//hENwb5RJ4M+UQEE/lEahn5RNEf+UQ3JvlEpiz5RAwz+URqOflE0T/5RD9G
+USmTPlEBFP5RGpZ+UTZX/lEP2b5RJ5s+UQMc/lEc3n5RNl/+UQ/hvlEpoz5RAyT+URzmflE
2Z/5RD+m+USmrPlEDLP5RHO5+UTZv/lEP8b5RKbM+UQM0/lEc9n5RNnf+UQ/5vlEpuz5RAzz
+URz+flE2f/5RDcG+kSeDPpEDBP6RHMZ+kTZH/pENyb6RKYs+kQMM/pEczn6RNk/+kQ/RvpE
pkz6RAxT+kRzWfpE2V/6RD9m+kSmbPpEDHP6RHN5+kTRf/pEN4b6RKaM+kQMk/pEc5n6RNmf
+kQ/pvpEpqz6RAyz+kRqufpE0b/6RD/G+kSmzPpEDNP6RHPZ+kTZ3/pEP+b6RKbs+kQM8/pE
avn6RNn/+kQ/BvtEpgz7RAQT+0RzGftE2R/7RDcm+0SmLPtEBDP7RGo5+0TZP/tEN0b7RJ5M
+0QEU/tEc1n7RNlf+0Q/ZvtEpmz7RAxz+0RzeftE2X/7RD+G+0SejPtEDJP7RGqZ+0TZn/tE
N6b7RJ6s+0QEs/tEarn7RNm/+0Q/xvtEnsz7RATT+0Rz2ftE2d/7RD/m+0Sm7PtEDPP7RGr5
+0TR//tENwb8RKYM/ERmE/xEcxn8RNkf/EQ3JvxEniz8RAQz/ERzOfxE0T/8RDdG/ESmTPxE
BFP8RGpZ/ETZX/xEN2b8RKZs/EQEc/xEann8RNF//EQ3hvxEnoz8RAST/ERqmfxE2Z/8RDem
/ESerPxEBLP8RGq5/ETRv/xEN8b8RJ7M/EQE0/xEatn8RNHf/EQ35vxEnuz8RATz/ERq+fxE
2f/8RDcG/USmDP1EDBP9RGoZ/UTRH/1ENyb9RKYs/UQMM/1Eczn9RNE//UQ3Rv1Enkz9RART
/URqWf1E2V/9RD9m/USmbP1EDHP9RGp5/UTZf/1EN4b9RJ6M/UQEk/1Ec5n9RNmf/UQ/pv1E
pqz9RAyz/URzuf1E2b/9RD/G/USmzP1EDNP9RHPZ/UTZ3/1EP+b9RKbs/UQM8/1Ec/n9RNn/
/UQ/Bv5Engz+RAwT/kRzGf5E2R/+RD8m/kSmLP5EBDP+RHM5/kTZP/5EP0b+RKZM/kQEU/5E
c1n+RNFf/kQ3Zv5Enmz+RAxz/kRzef5E0X/+RD+G/kSmjP5EDJP+RGqZ/kTZn/5EP6b+RKas
/kQMs/5Ec7n+RNm//kQ/xv5Epsz+RATT/kRz2f5E0d/+RD/m/kSm7P5EDPP+RHP5/kTZ//5E
Pwb/RJ4M/0QME/9Ecxn/RNkf/0Q/Jv9Epiz/RAwz/0RqOf9E2T//RD9G/0SmTP9EBFP/RGpZ
/0TZX/9EP2b/RJ5s/0QEc/9Eann/RNF//0Q/hv9Enoz/RAyT/0Rzmf9E0Z//RD+m/0SerP9E
BLP/RGq5/0TRv/9EN8b/RJ7M/0QE0/9Eatn/RNnf/0Q35v9Enuz/RAzz/0Rz+f9E2f//RBwD
AEVPBgBFggkARbkMAEXoDwBFIBMARU8WAEWGGQBFuRwARegfAEUcIwBFTyYARYYpAEW5LABF
6C8ARSAzAEVTNgBFhjkARbU8AEXsPwBFHEMARVNGAEWCSQBFtUwARehPAEUgUwBFU1YARYZZ
AEW1XABF6F8ARSBjAEVTZgBFgmkARbVsAEXsbwBFHHMARVd2AEWCeQBFtXwAReh/AEUggwBF
U4YARYaJAEW1jABF6I8ARRyTAEVPlgBFhpkARbWcAEXonwBFIKMARU+mAEWCqQBFtawAReyv
AEUcswBFT7YARYa5AEW5vABF7L8ARSDDAEVTxgBFgskARbXMAEXszwBFINMARVPWAEWC2QBF
udwARejfAEUg4wBFU+YARYbpAEW57ABF7O8ARSDzAEVT9gBFhvkARbn8AEXs/wBFIAMBRVMG
AUWGCQFFuQwBRewPAUUgEwFFUxYBRYIZAUW5HAFFLiABRSAjAUVTJgFFhikBRbksAUXsLwFF
IDMBRVM2AUWGOQFFuTwBRew/AUUgQwFFU0YBRYZJAUW5TAFF6E8BRSBTAUVTVgFFhlkBRblc
AUXsXwFFIGMBRU9mAUWGaQFFuWwBRehvAUUgcwFFU3YBRYZ5AUW5fAFF7H8BRSCDAUVPhgFF
hokBRbmMAUX9jwFFIJMBRU+WAUWGmQFFuZwBReyfAUUgowFFU6YBRYapAUW5rAFF7K8BRSCz
AUVTtgFFgrkBRbW8AUXsvwFFHMMBRVPGAUWGyQFFtcwBRezPAUUc0wFFT9YBRYbZAUW13AFF
7N8BRSDjAUVT5gFFhukBRbXsAUXs7wFFIPMBRVP2AUWG+QFFtfwBRej/AUUgAwJFTwYCRYYJ
AkW1DAJF6A8CRRwTAkVTFgJFhhkCRbUcAkXsHwJFHCMCRVMmAkWCKQJFtSwCRewvAkUcMwJF
TzYCRYI5AkW5PAJF7D8CRSBDAkVPRgJFgkkCRbVMAkXoTwJFIFMCRU9WAkWCWQJFtVwCRehf
AkUgYwJFU2YCRYJpAkW5bAJF6G8CRRxzAkVTdgJFgnkCRbV8AkXofwJFIIMCRVOGAkWCiQJF
tYwCReiPAkUckwJFT5YCRYKZAkW1nAJF6J8CRRyjAkVPpgJFgqkCRbWsAkXsrwJFHLMCRVO2
AkWCuQJFtbwCRey/AkUgwwJFT8YCRYLJAkW1zAJF6M8CRSTTAkVT1gJFitkCRcbcAkXs3wJF
HOMCRVPmAkWG6QJFuewCRejvAkUg8wJFU/YCRYb5AkW5/AJF7P8CRSADA0VTBgNFhgkDRbkM
A0XsDwNFIBMDRVMWA0WGGQNFuRwDRewfA0UgIwNFUyYDRYYpA0W5LANF7C8DRSAzA0VTNgNF
hjkDRbk8A0XsPwNFIEMDRVNGA0WGSQNFuUwDRexPA0UgUwNFU1YDRYZZA0W1XANF7F8DRSBj
A0VTZgNFhmkDRblsA0XsbwNFHHMDRVN2A0WGeQNFuXwDRex/A0UcgwNFU4YDRYaJA0W5jANF
7I8DRSCTA0VTlgNFhpkDRbWcA0XonwNFHKMDRVOmA0WGqQNFtawDReyvA0UcswNFU7YDRYa5
A0W5vANF6L8DRSDDA0VPxgNFhskDRbXMA0XszwNFINMDRU/WA0WG2QNFudwDRezfA0Ug4wNF
T+YDRYLpA0W17ANF6O8DRSDzA0VT9gNFgvkDRbX8A0Xo/wNFHAMERU8GBEWCCQRFtQwERegP
BEUcEwRFTxYERYIZBEW1HARF6B8ERSAjBEVPJgRFgikERbUsBEXsLwRFHDMERVM2BEWCOQRF
uTwEReg/BEUgQwRFT0YERYJJBEW1TARF6E8ERRxTBEVTVgRFjlkERbVcBEXoXwRFHGMERVNm
BEWCaQRFtWwERehvBEUccwRFT3YERYJ5BEW1fARF6H8ERRyDBEVThgRFgokERbWMBEXojwRF
IJMERU+WBEWCmQRFtZwEReyfBEUcowRFT6YERYKpBEW1rARF6K8ERRyzBEVPtgRFgrkERbm8
BEXovwRFHMMERU/GBEWCyQRFtcwERejPBEUg0wRFU9YERYbZBEW53ARF7N8ERSDjBEVP5gRF
gukERbnsBEXs7wRFIPMERU/2BEWC+QRFtfwERez/BEUgAwVFTwYFRYYJBUW5DAVF7A8FRSAT
BUVTFgVFhhkFRbkcBUXsHwVFICMFRVMmBUWGKQVFuSwFRewvBUUgMwVFUzYFRYY5BUW5PAVF
6D8FRSBDBUVTRgVFhkkFRblMBUXsTwVFIFMFRVNWBUWGWQVFuVwFRexfBUUgYwVFU2YFRYZp
BUW5bAVF7G8FRSBzBUVPdgVFhnkFRbl8BUXsfwVFIIMFRVOGBUWGiQVFtYwFReyPBUUgkwVF
U5YFRYaZBUW1nAVF7J8FRRyjBUVTpgVFhqkFRbmsBUXorwVFHLMFRVO2BUWGuQVFtbwFRey/
BUUcwwVFT8YFRYbJBUW5zAVF6M8FRSDTBUVP1gVFhtkFRbXcBUXs3wVFHOMFRU/mBUWC6QVF
tewFRejvBUUc8wVFU/YFRYb5BUW5/AVF6P8FRRwDBkVPBgZFhgkGRbUMBkXsDwZFHBMGRVMW
BkWCGQZFtRwGRewfBkUcIwZFUyYGRYIpBkW1LAZF7C8GRRwzBkVPNgZFhjkGRbU8BkXsPwZF
HEMGRU9GBkWCSQZFtUwGRehPBkUcUwZFU1YGRYZZBkW5XAZF</AssayXData><AssayYData Points="900">N9YJQNQCCkD6QwpAtT4KQMV8CkAWZgpATX8KQBqiCkD/eQpAFYcKQIHYCkCqwgpAzF0KQDnZ
CkBiVwpA+I4KQAbQCkC9mApARuAKQKLMCkDREAtAJe0KQPEzC0AM9wpA6PEKQHIEC0Ci0gpA
a90KQMiiCkBKDgtAc+4KQGC2CkAj3ApA/X0KQHPPCkD9uwpAsOQKQNHjCkC38ApAxRkLQPnJ
CkC7aAtAwRgLQCEmC0AHEQtAQq4KQIXXCkCX+QpAbwcLQL3HCkBs5QpAFZgKQJMZC0C6yQpA
U5MKQPzfCkAB+ApAMQoLQDu8CkCNRAtAnisLQLDOCkCWRgtAmSQLQLQ5C0A5DAtApwILQGix
CkD71ApA+awKQBmwCkDq6wpAKpwKQMHSCkDRGQtACSILQI3GCkC5+gpAFgILQB8cC0DjBgtA
zRMLQOooC0B8EAtAHtcKQFAFC0CWowpALsIKQIvWCkDpzgpAPcoKQPY8C0Bq9wpAxuoKQCDl
CkBG/QpAZAoLQJ4GC0B77wpAXCMLQAwpC0Bb5QpA7SELQPMhC0D3AgtAIiULQFh1CkC70QpA
g9cKQNr9CkAL1ApAef8KQFm/CkAU7gpAHD8LQCT8CkArTgtAERoLQKsWC0BfMAtA+zMLQA0w
C0BwKgtAcegKQLkVC0A64gpAZdEKQIDhCkDH7wpAoQYLQG1MC0Da0wpAMNYKQE++CkCFFwtA
E1YLQLkiC0Aa/QpACB8LQC4mC0A56gpAjBMLQCw4C0Cp3ApATyELQO7TCkBkswpAB+kKQPUX
C0BNzApA9OsKQLHzCkCR7QpAjOoKQFQrC0DUHgtAKiELQDaNC0ANKAtAmkILQL3RCkDAOgtA
r3ILQJsBC0AftgpAOSQLQM0DC0CIeQpAwqwKQLvuCkDtFwtA5BwLQGgNC0Ae/wpAsecKQP4r
C0CvZAtAajoLQBUwC0CmTwtAzh4LQFPsCkC51wpAhgoLQFMWC0BI9gpA0vEKQGXbCkDzKQtA
7vEKQC4IC0BXQwtA3jILQAkNC0DpOAtAoRILQKdAC0BvZAtA3AoLQHlbC0BFfAtAFwcLQFUA
C0A6GAtAY+0KQAYVC0B09QpACSQLQJ4eC0BLQAtAcewKQOMsC0AsKgtAiSgLQA1UC0BpTwtA
EmcLQMImC0BvVQtAE0ELQG7ZCkDwEwtAsVYLQF7SCkDLHAtAeB0LQOAXC0DdFgtAbjALQBEy
C0AXYwtAWz0LQOIkC0BNOgtA/S8LQKSKC0BPSgtAl1QLQDL+CkBRCgtAkEULQPQaC0ArXQtA
GAgLQFFUC0BY/wpAdUQLQBERC0D7KgtAn1ULQDosC0C9hAtANYQLQP9NC0AMYQtA2BoLQJce
C0CmFgtAzTALQDldC0CfJwtAnFoLQDIIC0DZFQtAYCkLQOgdC0D6MwtAbOwKQHouC0C4LQtA
zXMLQD5QC0A1PgtAVCcLQGwkC0ASVwtAAGALQNg4C0DTAQtA5HcLQNDzCkDRAgtAowYLQHgi
C0CaJgtAsh8LQGpPC0BTbAtA7z0LQPtmC0AaQgtAjF0LQClFC0BVqwtAg28LQBg9C0B8fAtA
AWoLQFhbC0BNSQtA1w8LQF0QC0C7FgtAUo4LQFwkC0B1dQtATlMLQORQC0DKYgtALkoLQD6A
C0BDcgtATWMLQJRCC0CeSwtAVlsLQNZdC0CzZQtAMF8LQGAGC0AMMQtAWyMLQHJDC0B9KwtA
SCULQO0hC0DHagtAdkMLQNxCC0AvhAtAhmkLQKKgC0BubgtAi6wLQHNgC0DwJgtAu1ILQJ8v
C0BDNwtABisLQAsgC0DvVwtAek4LQAaVC0CQUAtAqzkLQJ5TC0ALnwtAWZELQOLXC0CdhQtA
1ZELQEZtC0AjUwtApJELQAh4C0DflQtADoILQJ1oC0CHegtAw00LQIF2C0CzXAtAmaMLQJB8
C0CxrAtAJ3ILQNerC0Am1QtA/LoLQGuiC0BXVgtAj14LQN1BC0BYUQtAVKILQMhEC0DCaAtA
23ULQEaaC0DDnAtAeCoLQFxkC0DpggtAxpALQAWPC0D40QtAO8YLQBqrC0BXvAtALaMLQIR0
C0D9rQtARr4LQMuvC0AMhgtAFzALQKU/C0CIeQtA9YMLQN6PC0DfWwtAP5ELQJDBC0BFoQtA
cIkLQGK0C0C0wgtA99sLQGWxC0BD1gtAU1oLQMKqC0C2qgtAEqkLQHRzC0AZYAtAFVQLQEtd
C0BBtwtAuJ0LQHduC0BFewtAFIcLQHKnC0AzsgtAHtILQGelC0A9nwtAwrgLQPeFC0DjfwtA
/oELQIplC0D8oAtA7mMLQBbCC0BGWgtAuFYLQJbQC0AZrgtAw5QLQOnKC0DAiwtAHv4LQF2i
C0C77AtA4q0LQNXZC0BwqQtAhG8LQE2dC0BOaAtAN3ELQMOmC0DNpQtAcncLQOioC0APsgtA
RdULQFvRC0B5uwtAPLsLQMvTC0CkpgtA+pQLQOfxC0AN0AtA5IMLQGbLC0ATcwtAv8MLQA3Z
C0AdAwxAA6cLQHOcC0BGngtAA7QLQOHOC0BhhQtARmwLQPz5C0CzoAtAj6sLQJ//C0Ag+gtA
0uoLQFeqC0AL+QtAN+wLQPvhC0CQoAtACbMLQN65C0CK4AtAKNgLQES6C0A/8QtAFZsLQPb4
C0AS5wtAceALQDKiC0D9qAtAAe4LQKsCDEAS/gtAIbwLQAO6C0C3+gtAt9cLQHnxC0B+fgtA
N5gLQL68C0C3wAtAJNILQKS+C0ALywtA79sLQNzZC0AtqAtA6MILQD/oC0Bu2gtA+PILQCbS
C0DGwgtA16MLQMLOC0AdsQtAmO0LQJ+iC0DQkQtAsLwLQLjiC0C1zQtA0QcMQGbkC0A+7gtA
tgUMQPYaDECR+AtA7xAMQPIxDECN/QtASQIMQFiwC0Bh2AtAXt0LQHYADEDWrgtADqALQD7i
C0C8+QtA5dYLQEXwC0BCCQxALNYLQHANDEBK0wtAZkQMQO0IDEC5GQxA1O4LQBryC0Ak7wtA
mDIMQFn0C0CI5QtAFK8LQHO9C0AAIgxAovwLQEIEDECPIgxAjrALQEv4C0DGCgxAphYMQM8o
DEBrvQtAhhYMQDQKDEAZ1wtABf8LQPcgDED+7AtA08wLQOSwC0CszwtA38ELQFL1C0CTOwxA
PCIMQOQlDECwLwxA+FsMQEwPDEAXKgxAaiEMQPnjC0BoZQxA/ioMQIkcDEAb1gtAqCoMQErW
C0DL8AtAyfkLQLOxC0CGSgxA6RYMQOBLDEAG5AtAkukLQPnvC0BB3wtA8kAMQA0aDEAIKgxA
DhYMQNYsDEAK1QtAQSoMQMSyC0AuEwxADA8MQOHRC0DCrQtAPN4LQPwtDEDXDgxAuCUMQDIe
DEAeFAxAkD0MQPEnDEA+GAxATCYMQD02DEC9TQxA0isMQLIpDEAsDAxAYSoMQM/dC0CHDgxA
RQ8MQD3AC0AfIwxA5XIMQJX1C0ApSwxA2g4MQFw7DEDYTQxAPV8MQDqRDED0RwxAZswLQMj6
C0B+JQxA0AgMQCcgDEDBCQxAFNILQOYhDEAZOQxAZRAMQNNHDEBeZgxALEkMQGYVDED2MQxA
30kMQI5jDED2/QtAkkMMQMhWDECwPgxA1BIMQMUuDEDfIAxAzewLQDdODEBb3wtAatsLQJgH
DEA9UQxA0ScMQNNWDEDZUgxATqoMQJdnDECjKwxAB3gMQPkbDEAxLwxAkFYMQFBdDEDsUgxA
dkUMQJ4kDEDt/AtA6zUMQD2eC0BrRQxApEgMQLETDEAlJAxAD2UMQK16DEBQNwxAR3AMQOFT
DEDdjAxAD2gMQDuxDEDpSgxAjEkMQDTpC0Bh4AtAKgoMQDldDED5SQxA1VYMQFctDEAITgxA
hRAMQEZYDED+igxA0wEMQKGRDECKdAxAP14MQFlfDEAUTAxACT8MQEwPDEBcVQxAVFoMQJB+
DECkMQxAROULQJr/C0CvegxA9SMMQNpBDECjLwxA3VYMQJ9pDEAfPQxACYkMQHKLDEAKzQxA
giYMQDBlDECEVwxAS0wMQN1mDEAzUAxAoUsMQOMODEBSdQxALnAMQBguDEA2NwxAVpcMQI12
DEBZawxA874MQO+SDEDgjgxA5a0MQCPrDEAqQwxA3VUMQPwrDEDDJQxAXGsMQD48DEASgQxA
8GIMQG96DEAfbAxAvJAMQJ6pDEA2gwxAZtUMQKWUDEBcPgxAyaAMQNNwDECoTQxAwWAMQCxJ
DEBYTAxAqmEMQBx6DEDHRwxAgIYMQChXDEBXjwxAjhMMQLNODECxpAxAvcUMQAxqDECziQxA
kssMQN6rDEALtwxAHX4MQFuRDEDqlAxAunYMQP9VDEBidQxAWlMMQB1zDECnmQxAeJQMQH5n
DEAQhwxAQcoMQOCMDECNsgxAWIMMQBS/DECXwwxAXrkMQLlvDEBRewxAdm4MQJCHDEAFbQxA
elcMQNtsDEClhgxA3WEMQG58DECjcwxAFWgMQIaYDECGWgxAQr8MQPx0DEAXsAxAO+gMQCfE
DECc1AxAUoYMQBZvDEA2YwxAu5wMQJOiDEDepAxA13AMQJJqDEAVXAxA2XUMQOHNDEDYqgxA
tpwMQNPdDEBPzQxAAakMQBn3DEDNjwxAkoUMQD7KDECsfwxA0YAMQEFiDECLbAxAjmUMQEgn
DEBodwxAdaQMQFJyDEA7oQxATYIMQI7TDECw6AxAD5YMQPDzDEABBA1A1NwMQJ19DECZlwxA
naMMQD6BDEAy1QxA6rYMQHWrDEDDUwxAoGwMQJTSDEDptQxA</AssayYData></Step><Step><CommonData><SampleLocation>11</SampleLocation><SampleID></SampleID><SampleGroup></SampleGroup><SampleInfo></SampleInfo><SampleRow>A</SampleRow><SamplePlate>1</SamplePlate><WellType>REGENERATION</WellType><Concentration>-1</Concentration><ConcentrationUnits>µg/ml</ConcentrationUnits><MolarConcentration>-1</MolarConcentration><MolarConcUnits>nM</MolarConcUnits><MolecularWeight>-1</MolecularWeight><Temperature>28</Temperature><StartTime>2598796</StartTime><AssayTime>5</AssayTime></CommonData><FlowRate>1000</FlowRate><StepType>KREGENERATION</StepType><StepName>Regeneration</StepName><StepStatus>OK</StepStatus><ActualTime>5.00005</ActualTime><CycleTime>0.2</CycleTime><AssayXData Points="25">7F8GRRtjBkVSZgZFhmkGRblsBkXobwZFH3MGRU52BkWCeQZFtXwGReh/BkUfgwZFToYGRYaJ
BkW5jAZF6I8GRR+TBkVSlgZFhpkGRbmcBkXsnwZFH6MGRVKmBkWGqQZFuawGRQ==</AssayXData><AssayYData Points="25">klQgwEoLMcBuqDnAXto/wJ8sRcCbH0nAAnBMwGJPT8Co/VHAthlUwO64VcCxc1fARGJZwEHD
WsDFyFvAk1ddwNFNXsAJz1/A33NgwN3vYcCebGLAwnhjwN4AZMAu4mTAok1lwA==</AssayYData></Step><Step><CommonData><SampleLocation>12</SampleLocation><SampleID></SampleID><SampleGroup></SampleGroup><SampleInfo></SampleInfo><SampleRow>A</SampleRow><SamplePlate>1</SamplePlate><WellType>NEUTRALIZATION</WellType><Concentration>-1</Concentration><ConcentrationUnits>µg/ml</ConcentrationUnits><MolarConcentration>-1</MolarConcentration><MolarConcUnits>nM</MolarConcUnits><MolecularWeight>-1</MolecularWeight><Temperature>28</Temperature><StartTime>2615069</StartTime><AssayTime>5</AssayTime></CommonData><FlowRate>1000</FlowRate><StepType>KREGENERATION</StepType><StepName>Regeneration</StepName><StepStatus>OK</StepStatus><ActualTime>4.99907</ActualTime><CycleTime>0.2</CycleTime><AssayXData Points="25">7K8GRRuzBkVOtgZFgrkGRbW8BkXovwZFG8MGRU7GBkWGyQZFucwGRezPBkUb0wZFTtYGRYLZ
BkW53AZFGeAGRR/jBkVO5gZFgukGRbXsBkXs7wZFG/MGRU72BkWC+QZFtfwGRQ==</AssayXData><AssayYData Points="25">7shMP+JwVT/1lV4/fUlnP1z1bD+fF3Q/s0d2P8apeT8R1H4/8Y1/P6wvgj8YY4M/7u2DP3BE
hT+a24U/2PyGP/mmhz+ARIg/2TGJP890ij958ok/tRuLP5JGiz/kCow/KoaMPw==</AssayYData></Step><Step><CommonData><SampleLocation>11</SampleLocation><SampleID></SampleID><SampleGroup></SampleGroup><SampleInfo></SampleInfo><SampleRow>A</SampleRow><SamplePlate>1</SamplePlate><WellType>REGENERATION</WellType><Concentration>-1</Concentration><ConcentrationUnits>µg/ml</ConcentrationUnits><MolarConcentration>-1</MolarConcentration><MolarConcUnits>nM</MolarConcUnits><MolecularWeight>-1</MolecularWeight><Temperature>28</Temperature><StartTime>2631187</StartTime><AssayTime>5</AssayTime></CommonData><FlowRate>1000</FlowRate><StepType>KREGENERATION</StepType><StepName>Regeneration</StepName><StepStatus>OK</StepStatus><ActualTime>4.99907</ActualTime><CycleTime>0.2</CycleTime><AssayXData Points="25">6P8GRRsDB0VOBgdFfgkHRbEMB0XoDwdFPBMHRU4WB0V+GQdFtRwHRegfB0UbIwdFSiYHRYIp
B0W1LAdF6C8HRRczB0VKNgdFgjkHRbE8B0XoPwdFG0MHRU5GB0V+SQdFsUwHRQ==</AssayXData><AssayYData Points="25">6AFFwLhyT8D/9VTAFU5YwN5TWsAGyFzA4qlewDSIX8CFOWHAXEliwK12Y8BKQmTA0TBlwG3y
ZcBSu2bAoTdnwCWNZ8Dtb2jAZOBowHVgacCjmGnAE2FqwA2oasBPRmvAj31rwA==</AssayYData></Step><Step><CommonData><SampleLocation>12</SampleLocation><SampleID></SampleID><SampleGroup></SampleGroup><SampleInfo></SampleInfo><SampleRow>A</SampleRow><SamplePlate>1</SamplePlate><WellType>NEUTRALIZATION</WellType><Concentration>-1</Concentration><ConcentrationUnits>µg/ml</ConcentrationUnits><MolarConcentration>-1</MolarConcentration><MolarConcUnits>nM</MolarConcUnits><MolecularWeight>-1</MolecularWeight><Temperature>28</Temperature><StartTime>2647282</StartTime><AssayTime>5</AssayTime></CommonData><FlowRate>1000</FlowRate><StepType>KREGENERATION</StepType><StepName>Regeneration</StepName><StepStatus>OK</StepStatus><ActualTime>4.99907</ActualTime><CycleTime>0.2</CycleTime><AssayXData Points="25">5U8HRRRTB0VLVgdFe1kHRa5cB0XlXwdFFGMHRUtmB0V7aQdFrmwHReFvB0UUcwdFS3YHRXt5
B0WufAdF4X8HRRSDB0VHhgdFf4kHRbKMB0XhjwdFHJMHRU+WB0V7mQdFrpwHRQ==</AssayXData><AssayYData Points="25">3qFVPxG/Xj/RPWk/pOtwP/ZmdT+eMHs/eP9/P0z1gT/wZYQ/UnWFP+0Ehz/M4Ic/sOeIP22F
iT8hhos/j+GLP+nhjD8aSI0/lpKOP+Akjz8Ul48/Re6PPyJEkD/lNpE/C6+RPw==</AssayYData></Step><Step><CommonData><SampleLocation>11</SampleLocation><SampleID></SampleID><SampleGroup></SampleGroup><SampleInfo></SampleInfo><SampleRow>A</SampleRow><SamplePlate>1</SamplePlate><WellType>REGENERATION</WellType><Concentration>-1</Concentration><ConcentrationUnits>µg/ml</ConcentrationUnits><MolarConcentration>-1</MolarConcentration><MolarConcUnits>nM</MolarConcUnits><MolecularWeight>-1</MolecularWeight><Temperature>28</Temperature><StartTime>2663402</StartTime><AssayTime>5</AssayTime></CommonData><FlowRate>1000</FlowRate><StepType>KREGENERATION</StepType><StepName>Regeneration</StepName><StepStatus>OK</StepStatus><ActualTime>4.99907</ActualTime><CycleTime>0.2</CycleTime><AssayXData Points="25">4Z8HRSWjB0VDpgdFd6kHRa6sB0XdrwdFObMHRUe2B0V7uQdFrrwHReG/B0UUwwdFR8YHRXfJ
B0WuzAdF4c8HRRTTB0VD1gdFd9kHRarcB0Xh3wdFFOMHRUPmB0V36QdFquwHRQ==</AssayXData><AssayYData Points="25">w9tFwNsfUMCrrlTAucJXwOVRWsBcPFzAfapdwAa/XsBsLWDA4T9hwFUPYsBrw2LA6o9jwLk7
ZMDFzmTAEntlwN3jZcAiumbAqv1mwPZoZ8AN+2fAo0lowPeoaMAU7mjA7C1pwA==</AssayYData></Step><Step><CommonData><SampleLocation>12</SampleLocation><SampleID></SampleID><SampleGroup></SampleGroup><SampleInfo></SampleInfo><SampleRow>A</SampleRow><SamplePlate>1</SamplePlate><WellType>NEUTRALIZATION</WellType><Concentration>-1</Concentration><ConcentrationUnits>µg/ml</ConcentrationUnits><MolarConcentration>-1</MolarConcentration><MolarConcUnits>nM</MolarConcUnits><MolecularWeight>-1</MolecularWeight><Temperature>28</Temperature><StartTime>2679666</StartTime><AssayTime>5</AssayTime></CommonData><FlowRate>1000</FlowRate><StepType>KREGENERATION</StepType><StepName>Regeneration</StepName><StepStatus>OK</StepStatus><ActualTime>4.99907</ActualTime><CycleTime>0.2</CycleTime><AssayXData Points="25">3e8HRRDzB0VD9gdFc/kHRar8B0Xd/wdFEAMIRUMGCEVzCQhFqgwIRd0PCEUQEwhFPxYIRXMZ
CEWqHAhF3R8IRRAjCEVsJghFcykIRaosCEXdLwhFEDMIRUM2CEVzOQhFpjwIRQ==</AssayXData><AssayYData Points="25">/iZpPzlxcT9rZ3s/SpCBP+ZzhT/yUYg/ASOKPwuviz/t1Y0/wMGOP1bVkD9r/pE/Cy2TP7dS
lD86JZU/gtCVP/uFlj9115c/u/+XPwK7mD8QRJo/sSyaPzPMmj/zspo/ApKbPw==</AssayYData></Step><Step><CommonData><SampleLocation>1</SampleLocation><SampleID></SampleID><SampleGroup></SampleGroup><SampleInfo></SampleInfo><SampleRow>A</SampleRow><SamplePlate>1</SamplePlate><WellType>BUFFER</WellType><Concentration>-1</Concentration><ConcentrationUnits>µg/ml</ConcentrationUnits><MolarConcentration>-1</MolarConcentration><MolarConcUnits>nM</MolarConcUnits><MolecularWeight>-1</MolecularWeight><Temperature>28</Temperature><StartTime>2694352</StartTime><AssayTime>30</AssayTime></CommonData><FlowRate>1000</FlowRate><StepType>BASELINE</StepType><StepName>Baseline</StepName><StepStatus>OK</StepStatus><ActualTime>30.004</ActualTime><CycleTime>0.2</CycleTime><AssayXData Points="150">2T8IRQhDCEU7RghFc0kIRaJMCEXZTwhFDFMIRT9WCEVzWQhFplwIRdlfCEUIYwhFO2YIRW9p
CEWibAhF1W8IRQxzCEU7dghFb3kIRaJ8CEXVfwhFDIMIRT+GCEVviQhFoowIRdmPCEUMkwhF
O5YIRX+ZCEWmnAhF2Z8IRQijCEU7pghFc6kIRaasCEXVrwhFCLMIRTu2CEVzuQhForwIRdW/
CEUIwwhFO8YIRXPJCEWizAhF1c8IRQzTCEU71ghFb9kIRaLcCEXV3whFDOMIRTvmCEVz6QhF
ouwIRdnvCEUI8whFO/YIRc35CEWi/AhF1f8IRQgDCUU/BglFbwkJRaIMCUXVDwlFCBMJRWAW
CUVvGQlFqhwJRdUfCUUdIwlFOyYJRXMpCUWmLAlF1S8JRQgzCUU7NglFbzkJRaI8CUXdPwlF
DEMJRTtGCUVzSQlFpkwJRdlPCUUMUwlFP1YJRXNZCUWmXAlF2V8JRQxjCUU/ZglFc2kJRaZs
CUXZbwlFDHMJRT92CUVzeQlFpnwJRdV/CUUhgwlFP4YJRXOJCUWijAlF2Y8JRW+TCUU/lglF
c5kJRaacCUXZnwlFCKMJRT+mCUVzqQlFpqwJRdmvCUUIswlFP7YJRXO5CUWmvAlF2b8JRQzD
CUU/xglFrMkJRabMCUXVzwlFDNMJRTvWCUVz2QlFptwJRdnfCUUM4wlFO+YJRXPpCUWm7AlF
2e8JRQjzCUU/9glFc/kJRab8CUXV/wlFCAMKRT8GCkVvCQpFpgwKRdkPCkUMEwpFOxYKRW8Z
CkW2HApF</AssayXData><AssayYData Points="150">V3ejP2kDoz+PL6M/oP6jPzs+pD8ppaQ/0YukP6ChpD8UYKU/K+GlP/LLpT+O36U/imemP9qs
pj9vg6Y/N0+nP5o0pj/QYKY/uKenP4xvpz++Jac/jzyoP/4DqD/Wo6c/GB2oPy/aqD+vvag/
XfCoP7HKqD900Kk/HjOpP/Utqj8ynKk/gfmoPxmZqT9W7Kk/ocqpP32Kqj8tzKo/2paqP/Bl
qz+dEas/1uyqPy36qj9VlKs/idOqP9T2qj9jdKs/b7CrPyaGrD+uBKw/m4yrP6U/rD+Vq6w/
q5asP36UrD9uvKw/JJ+sP80NrT9Xuqw/qcOsP3JNrT/Yqq0/QVatP4PgrT8a7K0/f96tP6JK
rj+phq0/fdutP+JDrT+JUa4/qhOuP5herj9W260/mXmuP8SQrj/v564/dwuvP12grj8MNK8/
ayCvPyaZrj+XNK8/DjavP3LQrz8uy68/tOGvP2Z2rz/paq8/KRywP5YjsD8gFrA/QxmwP3cD
sD8xbbA/1CuwP5NysD+Xd7A/k6WwP0ZssD8XOLA/vOGwP5qJsD+CNbA/+IawP6uKsD/agLA/
G22xP98SsT9A6rA/EFOxPzaLsT8/yrE/s9WwP799sT9wILE/2SSxP0TVsT+Y8LE/u9ixPzWo
sj9mB7I/AIGyP1nZsj9HebI/6q6xP/rXsj8HlLI/UCKyP0WSsj8hebI/AVyyPzZysj/0srI/
3NGyP1fSsj/u3bI/8M2yP5Tpsj+fy7I/sVCzPwf3sj8oQLM/E+CyP+3csz8y0LM/miqzP9OB
sz/OhLM/</AssayYData></Step><Step><CommonData><SampleLocation>6</SampleLocation><SampleID>10E8</SampleID><SampleGroup></SampleGroup><SampleInfo></SampleInfo><SampleRow>A</SampleRow><SamplePlate>1</SamplePlate><WellType>KLOAD</WellType><Concentration>10</Concentration><ConcentrationUnits>µg/ml</ConcentrationUnits><MolarConcentration>-1</MolarConcentration><MolarConcUnits>nM</MolarConcUnits><MolecularWeight>-1</MolecularWeight><Temperature>28</Temperature><StartTime>2731583</StartTime><AssayTime>80</AssayTime></CommonData><FlowRate>1000</FlowRate><StepType>LOADING</StepType><StepName>Loading</StepName><StepStatus>OK</StepStatus><ActualTime>79.9981</ActualTime><CycleTime>0.2</CycleTime><AssayXData Points="400">7B8KRRcjCkVKJgpFgikKRbUsCkXoLwpFGzMKRU42CkWCOQpFtTwKReQ/CkUXQwpFTkYKRX5J
CkW1TApF6E8KRRdTCkVOVgpFglkKRbVcCkXoXwpFG2MKRU5mCkWCaQpFtWwKReRvCkUbcwpF
TnYKRYJ5CkWxfApF6H8KRRuDCkVOhgpFfokKRbWMCkXojwpFG5MKRU6WCkWCmQpFtZwKReif
CkUXowpFSqYKRX6pCkW1rApF5K8KRRuzCkVOtgpFgrkKRbW8CkXovwpFF8MKRU7GCkWCyQpF
tcwKReTPCkUb0wpFStYKRX7ZCkW93ApF6N8KRRfjCkVK5gpFfukKRbHsCkXk7wpFG/MKRUr2
CkV++QpFsfwKReT/CkUbAwtFSgYLRYIJC0W1DAtF5A8LRRcTC0VKFgtFghkLRbEcC0XkHwtF
FyMLRUomC0V+KQtFsSwLReQvC0UXMwtFSjYLRX45C0W1PAtF5D8LRRdDC0VKRgtFfkkLRbFM
C0XkTwtFF1MLRUpWC0V+WQtFtVwLReRfC0UXYwtFSmYLRYJpC0WxbAtF5G8LRRdzC0VKdgtF
fnkLRbF8C0XkfwtFF4MLRUqGC0V+iQtFsYwLReSPC0UXkwtFSpYLRX6ZC0W1nAtF5J8LRRej
C0VKpgtFfqkLRbGsC0XorwtFF7MLRUq2C0WCuQtFsbwLReS/C0UXwwtFTsYLRX7JC0W1zAtF
6M8LRRfTC0VK1gtFgtkLRbXcC0Xo3wtFG+MLRU7mC0WC6QtFtewLRejvC0Ub8wtFTvYLRYL5
C0W1/AtF6P8LRRsDDEVOBgxFggkMRbUMDEXoDwxFGxMMRU4WDEWCGQxFsRwMRegfDEUXIwxF
TiYMRYIpDEW1LAxF6C8MRRszDEVONgxFfjkMRbU8DEXoPwxFG0MMRSNHDEWiSQxF+kwMRehP
DEUbUwxFTlYMRYJZDEW1XAxF6F8MRRdjDEVOZgxFgmkMRbVsDEXkbwxFF3MMRU52DEWCeQxF
sXwMReR/DEUbgwxFToYMRYKJDEW1jAxF5I8MRRuTDEVOlgxFt5kMRbGcDEXknwxFF6MMRU6m
DEWCqQxFsawMReivDEUbswxFTrYMRYK5DEW1vAxF6L8MRRvDDEVOxgxFgskMRbXMDEVr0AxF
F9MMRU7WDEV+2QxFtdwMReTfDEUb4wxFSuYMRX7pDEWx7AxF5O8MRRvzDEVO9gxFfvkMRbH8
DEXk/wxFFwMNRUoGDUWCCQ1FsQwNReQPDUUbEw1FShYNRYIZDUW1HA1F6B8NRRcjDUVOJg1F
gikNRbUsDUXkLw1FFzMNRUo2DUV+OQ1FsTwNReg/DUUXQw1FTkYNRYZJDUWxTA1F5E8NRRtT
DUVOVg1FllkNRbFcDUXkXw1FG2MNRUpmDUV+aQ1FtWwNReRvDUUXcw1FTnYNRX55DUW1fA1F
5H8NRReDDUVKhg1FfokNRcWMDUXkjw1FG5MNRUqWDUV+mQ1FtZwNReSfDUUXow1FSqYNRX6p
DUWxrA1F5K8NRRezDUVKtg1FfrkNRbG8DUXovw1FG8MNRUrGDUV+yQ1FscwNReTPDUUX0w1F
TtYNRYLZDUWx3A1F6N8NRR/jDUVO5g1FgukNRbXsDUXo7w1FG/MNRU72DUWC+Q1FtfwNRej/
DUUbAw5FTgYORYIJDkW1DA5F6A8ORRsTDkVOFg5FghkORbUcDkXkHw5FGyMORU4mDkV+KQ5F
tSwORegvDkUbMw5FTjYORYY5DkW1PA5F6D8ORRtDDkVORg5FgkkORbFMDkXoTw5FG1MORUpW
DkWCWQ5FsVwORehfDkUbYw5FTmYORYJpDkW1bA5F5G8ORRtzDkVOdg5FfnkORbV8DkXofw5F
G4MORU6GDkWCiQ5FtYwOReiPDkUbkw5FSpYORYKZDkW1nA5F6J8ORRejDkVOpg5FgqkORbWs
DkXorw5FG7MORUq2DkWCuQ5FtbwORei/DkUXww5FSsYORX7JDkXqzA5F5M8ORRvTDkVO1g5F
gtkORbHcDkXo3w5FF+MORU7mDkV+6Q5FsewORejvDkUb8w5Fc/YORX75DkW1/A5F5P8ORRsD
D0VOBg9FggkPRbEMD0XoDw9FFxMPRXsWD0V+GQ9FsRwPRQ==</AssayXData><AssayYData Points="400">hS6zP4kXtD+jtLU/s2S2PwUutz+BJ7g/lcS4Pwlduj99/Ls/YIK8P6BuvT+Fw74//0C/P4+Q
wD+iB8E/JKzCP5VOwz9FI8Q/xB3FPyxTxj+xssY/s6HHP9pXyD9+gsk/ad3KPzeLyz/IeMw/
7bjNP7U7zj/u6s4/bVHPPzHn0D/XUNE/+U3SP8Ox0z+ITdQ/q/rUPzoZ1T+4TtY/4L/XP85t
2D+219g/0STZP8P42T8fndo/kd/bP9Z13D92F90/dLHdP3LL3j+WMd8/z3XfP0en4D+uk+E/
+ynhP6bb4T9e8eI/eRvjP8Ua5D8NK+U/oZTlPw0J5j+AwOY/y+PmPysb6D9opug/gProP4tx
6T8XxOk/5gbqPxYt6z/MUes/E6HsP/R37D9Tpew/8KLtP1OW7T+yKe4/tQbvP+9U7z9o2e8/
gfDvP37U8D9tvvE/bNPxPzae8j+KtfI/0u3yP2tp8z9uuPM/0a30P1gF9T+CuvQ/YGL1P4ul
9T+87vY/CDD3P5dx9z9HGPg/Do74Pzi3+D+D4/g/Bcj5P021+T9govk/1yn6P18l+z/ciPo/
dXL7PySq+z/X0vs/5s/7P1rg/D8rFv0/Qy/9P00c/T8iuf0/JBb+Pz3y/j9W0P4/HSX/P3Mp
/z/w0/8/WgQAQNckAEDZRABA31gAQMGqAEBovgBAyUEBQDErAUCSYQFAVFABQGlzAUCjoAFA
5tABQAq7AUAp/gFAXiACQO8bAkCOQwJAfE0CQLqsAkDf6wJAqNYCQBPYAkA9IgNAbiEDQJw1
A0AbiwNAvpkDQJjcA0CM3QNAAPgDQA0DBEBH4ANAlg4EQKiZBEBrWwRAcYgEQFSVBEB12QRA
6/4EQCrXBEAwVwVAYxAFQHRrBUDKmQVAjl0FQD6VBUAlyAVA8+oFQNvaBUCI6gVA7O4FQA4T
BkBTRwZAtYMGQHaiBkCpZgZAw3AGQNKuBkDL5gZATlgHQA4WB0CQSAdA+jEHQLw0B0CQcgdA
9HUHQHOtB0AYyAdAvMgHQGmzB0A3pgdAggEIQMQVCEBqTAhA5FUIQItFCEBaewhAHlwIQM2R
CECftwhAecIIQCjOCEB+6AhATPwIQEamCEBm8whAFxMJQFEoCUBHRglA5CIJQCU6CUD6aAlA
d5EJQMPpCUBbWQlAMaoJQPQfCkCd/AlAPQEKQJHvCUDKHApAzCEKQKk3CkBkgwpAh1UKQB5/
CkBwXQpAP5sKQEnCCkCtfwpA8toKQEj7CkCZ6wpA//YKQAkZC0Ab7ApAI00LQKxRC0CZSAtA
t0kLQLd6C0CSoAtARJYLQLFbC0B93wtAcNgLQC2xC0CR0wtAW+cLQMv2C0B38wtApQgMQNMK
DEChMQxAwo4MQJ5JDECi+wtAtr0MQD+GDEAQVwxAF6cMQDtODECAxgxARKMMQFSrDECy/AxA
H90MQO3wDEAn5gxAGCwNQIXvDEDgKA1AR6gNQKZdDUAGaw1AByUNQFx6DUCXSA1AY14NQPGt
DUBgrA1Ah6kNQDGhDUDIvg1AIBUOQCKkDUBGlg1AjxkOQD+mDUArIQ5AVlwOQG9qDkAQKQ5A
8zwOQJFTDkBZFg5Ax4EOQIhKDkD1Kg5AN8UOQJ28DkArhg5Axv0OQPGmDkA21g5A7e8OQLTH
DkAJvQ5AbscOQLnuDkDBMg9AHAMPQBM3D0BYPQ9A61MPQOnmDkDHcA9Aai4PQBFHD0AzdQ9A
SEMPQCSRD0BPWA9AFJ0PQLtnD0Ateg9Aje0PQEK0D0DspA9AxsIPQAPtD0B/9A9AbiQQQDjq
D0DgRBBAu0EQQKwDEEAkGRBAc0gQQMwsEEDMWhBAbx0QQKY0EEBiehBAmzcQQBFnEEDkiBBA
bWgQQDBqEEDsoRBAgX0QQI25EEAoiBBAPrAQQPqrEEBPChFAB+YQQNwLEUAN2BBAFQoRQG0p
EUCxAhFACBQRQEsuEUCRIxFA2w8RQLJYEUBfUhFAACoRQOVdEUAbTRFA1rwRQFWREUA7RxFA
DJURQD7gEUCizxFAhKcRQPeCEUAA2hFAk6wRQKzSEUA26xFAYMURQOH6EUBl2hFABQUSQBNK
EkDUAxJA6v8RQJAeEkBjMRJAwWISQHIsEkCtTxJAdEUSQA==</AssayYData></Step><Step><CommonData><SampleLocation>1</SampleLocation><SampleID></SampleID><SampleGroup></SampleGroup><SampleInfo></SampleInfo><SampleRow>A</SampleRow><SamplePlate>1</SamplePlate><WellType>BUFFER</WellType><Concentration>-1</Concentration><ConcentrationUnits>µg/ml</ConcentrationUnits><MolarConcentration>-1</MolarConcentration><MolarConcUnits>nM</MolarConcUnits><MolecularWeight>-1</MolecularWeight><Temperature>28</Temperature><StartTime>2818676</StartTime><AssayTime>30</AssayTime></CommonData><FlowRate>1000</FlowRate><StepType>BASELINE</StepType><StepName>Baseline</StepName><StepStatus>OK</StepStatus><ActualTime>30.0049</ActualTime><CycleTime>0.2</CycleTime><AssayXData Points="150">5B8PRRMjD0VKJg9FeikPRa0sD0XkLw9FFzMPRUY2D0V+OQ9FsTwPReQ/D0UXQw9FSkYPRX5J
D0WxTA9F5E8PRRdTD0VKVg9FflkPRbFcD0XkXw9FF2MPRUpmD0V+aQ9FsWwPReRvD0UXcw9F
U3YPRX55D0WxfA9F5H8PRReDD0VKhg9FfokPRbGMD0Xkjw9FF5MPRUqWD0V+mQ9FrZwPReCf
D0UTow9FSqYPRX6pD0WxrA9F5K8PRRezD0VKtg9FfrkPRa28D0Xgvw9FF8MPRUbGD0V+yQ9F
scwPReTPD0UX0w9FRtYPRXrZD0Wx3A9F5N8PRRfjD0VG5g9FfukPRbHsD0Xg7w9FF/MPRUr2
D0V++Q9FsfwPReD/D0UTAxBFRgYQRX4JEEWxDBBF5A8QRRMTEEVKFhBFfhkQRbEcEEXgHxBF
FyMQRUYmEEV6KRBFsSwQRf0vEEUTMxBFRjYQRX45EEWxPBBF5D8QRRdDEEVGRhBFfkkQRcFM
EEXgTxBFF1MQRUZWEEWKWRBFsVwQReBfEEUXYxBFSmYQRX5pEEWtbBBF4G8QRRNzEEVKdhBF
enkQRbF8EEXkfxBFE4MQRUaGEEV+iRBFrYwQReCPEEUTkxBFRpYQRXqZEEWtnBBFAaAQRROj
EEVGphBFeqkQRa2sEEXgrxBFE7MQRUa2EEV+uRBFsbwQReC/EEUTwxBFRsYQRb/JEEWxzBBF
4M8QRRPTEEVG1hBFetkQRa3cEEXg3xBFE+MQRUbmEEV66RBFrewQReTvEEUT8xBFRvYQRXr5
EEXF/BBF</AssayXData><AssayYData Points="150">VNASQOINE0A22xJAphsTQF8aE0BtRxNAU0UTQFwxE0DBMhNA5y0TQHRtE0CeQBNAyGQTQIxy
E0ACRxNA4ywTQH58E0DfUhNAnk4TQN5FE0AnPxNATEcTQNFQE0AjhBNAR2YTQCIiE0CrVBNA
uUQTQLpJE0C4fBNApUsTQJOYE0CUbxNAGQQTQL9wE0ChlhNA01UTQABTE0CyWxNA2mATQOJ8
E0BAdBNAfUkTQEs8E0AFTxNAiS4TQL4wE0ABJBNAglQTQDUJE0BHdhNAx+ETQMtiE0BnPhNA
FzgTQEY1E0BjOhNA0WwTQBqAE0DXOBNAE4MTQIoOE0AgoBNAa7oTQO/+EkANThNAI3ETQKFz
E0D0WRNAOjsTQPQ1E0AHRhNALpQTQMdnE0DSShNAVDcTQPZbE0BxUhNAKXcTQIiPE0DlaxNA
GlITQEWZE0CZZRNA7FUTQFqGE0DzXhNAVUYTQH1cE0CIOBNABJATQDQOE0BLghNAdG8TQH9n
E0B/UxNAa04TQJOOE0D1QRNAThMTQPtjE0CHSRNABz8TQHPBE0DVXxNAFjETQDxwE0DimxNA
n14TQOKAE0A8XxNAW1QTQCkuE0AgNBNAKUoTQBd8E0D4kBNAt3ITQJejE0AXsBNAgSgTQBKE
E0CSnBNAJ2QTQOOEE0D5SRNA16wTQBNqE0BuThNA4nITQHk7E0Ce2RNAsZoTQPA8E0DSnxNA
gqwTQDdtE0DpTRNAwjMTQO14E0ClIhNAgpATQEydE0A5khNAwYwTQGhSE0COZRNApZATQKZp
E0CKnhNA</AssayYData></Step><Step><CommonData><SampleLocation>10</SampleLocation><SampleID>QA013.765M.C1 gp120</SampleID><SampleGroup></SampleGroup><SampleInfo></SampleInfo><SampleRow>A</SampleRow><SamplePlate>1</SamplePlate><WellType>KSAMPLE</WellType><Concentration>-1</Concentration><ConcentrationUnits>µg/ml</ConcentrationUnits><MolarConcentration>500</MolarConcentration><MolarConcUnits>nM</MolarConcUnits><MolecularWeight>-1</MolecularWeight><Temperature>28</Temperature><StartTime>2857434</StartTime><AssayTime>180</AssayTime></CommonData><FlowRate>600</FlowRate><StepType>ASSOC</StepType><StepName>Association</StepName><StepStatus>OK</StepStatus><ActualTime>179.999</ActualTime><CycleTime>0.2</CycleTime><AssayXData Points="900">+P8QRSsDEUVaBhFFjgkRRcEMEUX0DxFFJxMRRV4WEUWSGRFFxRwRRfwfEUUnIxFFWiYRRZIp
EUXBLBFF9C8RRSczEUVrNhFFjjkRRcE8EUX4PxFFK0MRRV5GEUWWSRFFxUwRRUZQEUUrUxFF
XlYRRZJZEUXFXBFFCGARRStjEUVeZhFFkmkRRcVsEUX4bxFFK3MRRV52EUWSeRFFxXwRRfx/
EUU8gxFFZ4YRRZKJEUXFjBFFBJARRSuTEUVelhFFjpkRRcWcEUX4nxFFJ6MRRV6mEUWSqRFF
wawRRfivEUUrsxFFXrYRRZK5EUXFvBFF+L8RRSvDEUVexhFFkskRRcXMEUX4zxFFK9MRRV7W
EUWS2RFFwdwRRfjfEUUr4xFFWuYRRY7pEUXF7BFF+O8RRSvzEUVe9hFFkvkRRcH8EUX4/xFF
KwMSRVoGEkWSCRJFxQwSRfgPEkUnExJFXhYSRY4ZEkXBHBJF/B8SRScjEkVeJhJFkikSRcEs
EkX4LxJFKzMSRVo2EkWSORJFxTwSRfg/EkUnQxJFWkYSRY5JEkXFTBJF9E8SRS9TEkVaVhJF
klkSRcVcEkX0XxJFJ2MSRVpmEkWOaRJFxWwSRfhvEkUncxJFWnYSRY55EkXBfBJF9H8SRSeD
EkVehhJFkokSRcGMEkX0jxJFJ5MSRVqWEkWOmRJF4ZwSRfSfEkUnoxJFWqYSRZKpEkXBrBJF
9K8SRSezEkVethJFkrkSRcW8EkX4vxJFK8MSRVrGEkWOyRJFwcwSRT7QEkUn0xJFWtYSRY7Z
EkXB3BJF+N8SRSfjEkVe5hJFjukSRcHsEkX07xJFJ/MSRVr2EkWO+RJFwfwSRfT/EkUnAxNF
WgYTRY4JE0XBDBNF+A8TRScTE0VaFhNFjhkTRcUcE0X0HxNFJyMTRVomE0WSKRNFwSwTRfgv
E0UnMxNFXjYTRZI5E0XFPBNF9D8TRUBDE0VeRhNFjkkTRcVME0X4TxNFK1MTRV5WE0WSWRNF
xVwTRfhfE0UrYxNFXmYTRZJpE0XFbBNF+G8TRStzE0VedhNFknkTRcV8E0X4fxNFJ4MTRV6G
E0WSiRNFxYwTRfiPE0UrkxNFXpYTRZKZE0XFnBNF+J8TRSujE0VephNFkqkTRcWsE0X4rxNF
K7MTRV62E0WSuRNFxbwTRfi/E0UrwxNFXsYTRY7JE0XhzBNF9M8TRSvTE0Ve1hNFktkTRcXc
E0X43xNFK+MTRV7mE0WS6RNFwewTRfjvE0Ur8xNFe/YTRZL5E0XF/BNF+P8TRSsDFEVvBhRF
jgkURcEMFEV3EBRFJxMURVoWFEWOGRRFxRwURfgfFEUnIxRFWiYURZIpFEXFLBRF9C8URSsz
FEVeNhRFkjkURc08FEX0PxRFK0MURV5GFEWSSRRFxUwURfhPFEUrUxRFWlYURZZZFEXFXBRF
9F8URStjFEVeZhRFjmkURcFsFEX4bxRFJ3MURV52FEWOeRRFwXwURfR/FEUngxRFXoYURZKJ
FEXFjBRF/I8URSuTFEVelhRFjpkURcGcFEX4nxRFJ6MURV6mFEWSqRRFwawURfSvFEUrsxRF
WrYURaK5FEXBvBRF9L8URSfDFEVexhRFjskURcXMFEX0zxRFK9MURVrWFEWa2RRF5twURfTf
FEUn4xRFWuYURZLpFEXB7BRF+O8URSfzFEVe9hRFjvkURcH8FEX0/xRFJwMVRV4GFUWOCRVF
wQwVRfQPFUUnExVFWhYVRY4ZFUXBHBVF9B8VRTMjFUVaJhVFkikVRcEsFUX0LxVFJzMVRVo2
FUWOORVFwTwVRfw/FUUnQxVFWkYVRZJJFUXFTBVF+E8VRSdTFUVeVhVFklkVRcVcFUX4XxVF
K2MVRV5mFUWSaRVFxWwVRfhvFUUrcxVFXnYVRZJ5FUXFfBVF+H8VRSuDFUVehhVFKYoVRcWM
FUX4jxVFK5MVRV6WFUWSmRVFxZwVRfifFUUroxVFXqYVRZKpFUXFrBVF+K8VRUCzFUVethVF
krkVRcW8FUUMwBVFJ8MVRV7GFUWSyRVFxcwVRfjPFUUr0xVFXtYVRZLZFUXF3BVF9N8VRSvj
FUVa5hVFkukVRcXsFUX07xVFK/MVRV72FUWO+RVFxfwVRfj/FUUrAxZFXgYWRY4JFkXBDBZF
+A8WRSsTFkVaFhZFlhkWRcUcFkX4HxZFiSMWRYMmFkWSKRZFxSwWRQwwFkUnMxZFXjYWRY45
FkXFPBZF+D8WRSdDFkVaRhZFjkkWRcVMFkX4TxZFJ1MWRV5WFkWOWRZFwVwWRfhfFkUrYxZF
WmYWRY5pFkXBbBZF9G8WRStzFkVedhZFjnkWRcF8FkX4fxZFJ4MWRVqGFkWOiRZFxYwWRfSP
FkUrkxZFXpYWRY6ZFkXBnBZF9J8WRSejFkVephZFjqkWReqsFkX0rxZFJ7MWRV62FkWOuRZF
xbwWRRXAFkUnwxZFWsYWRY7JFkXBzBZF+M8WRSfTFkVa1hZFjtkWRcHcFkX43xZFJ+MWRVrm
FkWO6RZFxewWRfTvFkUn8xZFWvYWRZL5FkXF/BZF9P8WRScDF0VaBhdFjgkXRcUMF0X0DxdF
JxMXRV4WF0WSGRdFxRwXRfQfF0UrIxdFXiYXRY4pF0XFLBdF9C8XRS8zF0VaNhdFjjkXRcE8
F0X4PxdFJ0MXRV5GF0WOSRdFxUwXRfhPF0UnUxdFXlYXRZJZF0XBXBdF9F8XRStjF0VeZhdF
kmkXRcFsF0UEcBdFK3MXRV52F0WSeRdFxXwXRfh/F0UrgxdFXoYXRZKJF0XFjBdF+I8XRSuT
F0VelhdFtpkXRcGcF0X4nxdFK6MXRW+mF0WSqRdFxawXRfivF0UrsxdFXrYXRZK5F0XFvBdF
+L8XRSvDF0VexhdFkskXRcXMF0X4zxdFK9MXRV7WF0We2RdFxdwXRfjfF0Ur4xdFXuYXRZLp
F0XR7BdF9O8XRSvzF0Va9hdFqvkXRcX8F0X4/xdFJwMYRV4GGEWSCRhFwQwYRfQPGEVQExhF
XhYYRY4ZGEXNHBhF+B8YRSsjGEVeJhhFjikYRcUsGEX0LxhFJzMYRWs2GEWSORhFwTwYRfQ/
GEUrQxhFWkYYRZJJGEXBTBhF+E8YRSdTGEVaVhhFklkYRcFcGEX4XxhFK2MYRV5mGEX0aRhF
xWwYRfhvGEUrcxhFXnYYRY55GEXFfBhF9H8YRSuDGEVahhhFjokYRcGMGEX0jxhFJ5MYRVqW
GEWOmRhFwZwYRfSfGEUroxhFWqYYRY6pGEXBrBhF9K8YRSezGEVathhFkrkYRcW8GEX0vxhF
J8MYRVrGGEWSyRhFwcwYRfTPGEUn0xhFWtYYRY7ZGEXB3BhF9N8YRSfjGEVa5hhFkukYRcHs
GEX07xhFQPMYRV72GEWO+RhFwfwYRfT/GEUnAxlFXgYZRZIJGUXBDBlF9A8ZRScTGUVeFhlF
jhkZRdUcGUX0HxlFJyMZRVomGUWSKRlFxSwZRfQvGUUnMxlFXjYZRY45GUXBPBlF+D8ZRSdD
GUVaRhlFjkkZRcFMGUX0TxlFJ1MZRVpWGUWSWRlFxVwZRfRfGUVIYxlFWmYZRZJpGUXibBlF
9G8ZRStzGUVedhlFlnkZRcF8GUX4fxlFK4MZRV6GGUWSiRlFxYwZRfiPGUUrkxlFXpYZRaqZ
GUXFnBlF+J8ZRSujGUVephlFkqkZRcWsGUX4rxlFK7MZRV62GUWSuRlFwbwZRfi/GUUrwxlF
XsYZRZLJGUXFzBlF+M8ZRSvTGUVe1hlFktkZRcXcGUUE4BlFK+MZRVrmGUWS6RlFwewZRfjv
GUUn8xlFXvYZRZL5GUXF/BlF+P8ZRSsDGkVeBhpFkgkaRcEMGkX4DxpFJxMaRVoWGkWSGRpF
xRwaRfgfGkUrIxpFXiYaRZIpGkXFLBpF9C8aRSszGkVeNhpFjjkaRcU8GkX4PxpFJ0MaRVpG
GkWSSRpFxUwaRfhPGkUnUxpFWlYaRZJZGkXBXBpF+F8aRStjGkVeZhpFjmkaRcFsGkX0bxpF
J3MaRV52GkWOeRpFxXwaRfh/GkUngxpFWoYaRZKJGkXBjBpF9I8aRSuTGkValhpFjpkaRcWc
GkX0nxpFK6MaRV6mGkWSqRpFwawaRfSvGkUnsxpFXrYaRY65GkXBvBpF9L8aRSfDGkVaxhpF
kskaRcXMGkX4zxpFJ9MaRVrWGkWa2RpFwdwaRfTfGkUr4xpFnOYaRY7pGkXB7BpF9O8aRSfz
GkVe9hpFjvkaRcH8GkX0/xpFJwMbRVoGG0WOCRtFwQwbRQAQG0UnExtFWhYbRZIZG0XFHBtF
+B8bRScjG0VeJhtFjikbRcEsG0X0LxtFJzMbRVo2G0WOORtFwTwbRfQ/G0UrQxtFWkYbRY5J
G0XBTBtF9E8bRSdTG0V/VhtFklkbRcFcG0X0XxtFJ2MbRVpmG0WOaRtFwWwbRfRvG0UncxtF
WnYbRZJ5G0XBfBtF9H8bRSuDG0VehhtFjokbRdGMG0X4jxtFK5MbRV6WG0WSmRtFzZwbRfif
G0UroxtFXqYbRZKpG0XFrBtF+K8bRSuzG0VethtFkrkbRcW8G0X4vxtFK8MbRV7GG0WSyRtF
xcwbRfjPG0Ur0xtFXtYbRZLZG0XF3BtF+N8bRSvjG0Ve5htFkukbRcXsG0X47xtFK/MbRWf2
G0WS+RtFxfwbRfT/G0UrAxxFXgYcRZIJHEXFDBxF+A8cRScTHEVeFhxFjhkcRcEcHEX4HxxF
KyMcRV4mHEWSKRxFxSwcRfQvHEUrMxxFXjYcRY45HEXBPBxF</AssayXData><AssayYData Points="900">TcYRQAP8EUCHuBFA/bwRQA3jEUCI7hFAt9oRQC7IEUDxSxJA6xQSQOQ4EkBaKBJASlwSQFoW
EkCTmxJAu9sRQOplEkCeHBJAvyYSQLFOEkC5DRJAtzsSQNMrEkDBYxJAbFwSQJkWEkC/EhJA
S1cSQFaHEkDYZBJAslkSQHJQEkBMXhJA0lQSQJlHEkBEHxJAFVASQPSGEkBxcBJAjVoSQLAp
EkBnYxJA9HISQAiBEkB2MBJASHcSQMFsEkCuERJAqEcSQGaKEkApohJAok8SQJpiEkAOehJA
flESQCbLEkDPhhJAiJkSQH2kEkALsRJAGIESQMSAEkD2qhJAdE4SQFaDEkBPrxJAedYSQB/M
EkAbuRJAoYESQHuxEkAnhhJAQM4SQAd8EkAnuBJAE5oSQEWpEkBerxJAgMwSQBtqEkDo/xJA
j50SQMaqEkDBwRJAjK8SQDp3EkCL3RJAc6YSQHKqEkDevhJAycsSQByBEkAi5BJAhesSQDTF
EkDQexJAdYcSQIa+EkBz+hJAu/ESQD7WEkDWmBJAWtUSQOunEkAelhJAMtcSQMCmEkDnyRJA
VLsSQA/tEkB5yxJAUtMSQHsmE0Ar6xJAnQMTQJUGE0BEyxJAr9ESQBviEkDLMxNAtvsSQGCO
EkDVCRNA4/USQPXiEkBHRRNABg0TQP3oEkBW2xJAlR4TQCbaEkCG5RJAPf8SQKU6E0Co4xJA
u/4SQMsCE0DTAhNAxBwTQF3tEkB6MhNA9woTQOIdE0C9KhNAEesSQH36EkDZXRNA4SQTQJzq
EkBB4xJABhYTQBj8EkDFURNACM4SQPXSEkBUvxJAKu8SQMQrE0AVZBNA9x8TQBXsEkDQwxJA
2BkTQBX6EkAsRxNAFS4TQEo8E0CfPRNAURQTQP8ZE0B7SRNANWQTQGRZE0BlIRNA8h0TQHb+
EkCnchNAlVcTQCFjE0Co8xJA4hcTQJJQE0DvFhNAygoTQFDsEkCOhhNA3S8TQHNGE0DpaRNA
m04TQLdPE0BcGRNAyRETQGYDE0D3ABNA2UwTQOB8E0BCRxNAaWETQDJQE0C/5xJAYxUTQOt2
E0AOERNAu1kTQHQeE0BqPxNACRUTQCiAE0CTPxNAfHATQModE0DHfBNA/GwTQJBVE0AkORNA
Mg4TQNteE0DVoRNAY1gTQPtVE0ChfRNAjz8TQLViE0BkPxNAuFETQGGAE0A7whNANV8TQEm0
E0BJWRNAkVoTQPCBE0D/qBNA4W8TQCglE0DayBNAJXQTQF2kE0DcQBNAqn4TQJhuE0CKsRNA
yZITQDZ0E0C1hxNAU68TQJJsE0CUthNAoG4TQCNsE0DGnxNAynwTQDRZE0BelBNAK5wTQChk
E0CuqBNAQ4UTQLWcE0B/ixNAzY4TQO+fE0AkYxNA1Y0TQJpfE0BecBNAoNUTQCKbE0CzdhNA
foETQIqME0D+YBNAfnATQHCjE0B0pxNAX7kTQPmaE0BZWRNA6MQTQBZ9E0AihBNAf74TQPWP
E0CotRNA91oTQGqKE0BjzRNA/YcTQNasE0A/jhNARqsTQPPPE0CDtRNAS5ETQMLlE0AGkxNA
6J8TQD6VE0Di8RNA55MTQBrFE0D+zRNAZLoTQMq5E0DXhRNAMNATQEsKFED55xNA8ZYTQF3M
E0Cp5hNAP6cTQMGcE0AotxNA3dQTQNCKE0DIwRNAizEUQLabE0AJBRRAF48TQIOlE0DR5xNA
+P4TQAewE0AuvhNAtLYTQLcHFEAnARRARKMTQIvJE0A19xNA0bQTQEbdE0AydhNA4/cTQH+x
E0BpABRA7T0UQPS8E0C/GxRAlcsTQFP2E0A9sxNAvgEUQFSmE0An7hNAfu4TQLAeFEAyARRA
YgIUQKTRE0DH2xNASSUUQE7HE0DxBhRAbdQTQB6/E0DMHhRA99sTQND7E0Bl/BNAjOMTQN8a
FEDUBhRAoQ0UQODAE0Bh1xNA+wEUQLLVE0A6ARRAeMwTQIXTE0AEAhRAK2QTQAagE0BW4BNA
ZgkUQIncE0Ac9xNAWLkTQP0KFEATIBRA7woUQPwFFEDh/RNAugMUQM84FEC/IBRATuwTQEU9
FEDT6hNAoQMUQBXnE0C15hNAheMTQDI2FEBjTxRAET8UQBA0FEDN6xNACA8UQIMXFEAX9xNA
FQsUQGf6E0D1GxRASuwTQPn4E0BiLRRATgQUQNMlFEDjIhRA2SIUQBc5FEDITBRAMroTQKwL
FEDpMhRAvx8UQB4NFEAzOBRAwSIUQOIoFECQARRAed4TQLIIFEDTShRA6iIUQJD4E0C3XBRA
7FIUQAs2FED4CRRAejYUQCRrFEDHMBRAG1MUQMhMFEDTDBRAIWIUQAxaFEDzGBRA6zYUQMyL
FEC7SxRA+j8UQL4VFEDhUBRAonEUQG4wFECSYBRA6DgUQLgeFEDgOBRATiQUQOkWFECNVxRA
HPUTQON/FECWXRRAUyIUQM0cFEBVaxRADGIUQJclFEDhBxRALW8UQDsQFECGGxRAZn4UQElg
FECkNhRAiy0UQIkNFECQPhRA3nkUQFyzFEByLxRA1iAUQLpcFEBKehRAPncUQLmdFEAqLxRA
ZVQUQAhmFEDPnhRAcyEUQPNVFEAiTxRA2H8UQJsIFECNSxRApkUUQGSiFEDMKBRAiH4UQA8b
FECUWxRAcJAUQKSDFEBikxRAnnEUQGVkFECGqxRA52MUQBVXFEAqhRRAeEMUQM9SFEDyVxRA
H8UUQC5DFEDYPhRAwH0UQJ4pFEAUMRRAyhEUQJyxFEClnRRAjkEUQFGcFED0PxRAKHwUQJWl
FED/ghRAcpUUQFuUFEAycRRAznYUQGmWFECejBRA1j0UQBV9FEDtthRARZwUQBZMFEDpehRA
+F0UQMaIFEAzfxRA7qgUQKmRFEArhBRAeJEUQN2AFEA7WhRAeYwUQIO2FEBndhRAn5oUQOxd
FEBbqBRA04sUQAmDFECGkBRAu+kUQMB9FEA0mRRAQsEUQF+mFECVohRAr3oUQKhoFECPpxRA
NroUQGK9FEApqRRAYoAUQOhgFEDsdhRAl8MUQHmOFECAxhRAFLkUQG+2FEBrrhRA6cAUQMN1
FEBlexRAdKIUQJdQFECsuxRAbNIUQHrvFEBKmhRA570UQOG+FED0qBRAyqoUQN15FEAdqRRA
rrAUQNLHFEBSuxRAiLIUQADVFEB7yBRAq3QUQJO2FED6pRRAF3IUQPCkFEAqlxRAv8gUQKaM
FEA4khRAm5cUQPK0FEADpRRA6+UUQCmOFEDTYhRA570UQKqOFEBLrxRA1t0UQCi/FEDunRRA
BqwUQFudFEDrghRA9+QUQMmPFEBBmBRALb8UQEZRFEDY+RRAQZEUQHGZFEBjoRRAAM0UQMfF
FEATgRRAXK4UQOX3FEAvsBRA1KsUQOC9FEBg7BRAUaUUQHyuFEC82BRAL60UQBy7FEAluBRA
4cQUQHfhFEAh8hRATf8UQNOlFED2xBRAEQAVQArkFECaihRAo7sUQJHTFEA2mRRAGoEUQMim
FEDNxxRABM8UQPrwFEAGAhVAuRAVQBnIFECx/xRAudkUQMTEFEBj9RRAR4wUQF3LFECFvBRA
sPMUQEinFEBPDBVA8dUUQI3nFEDW/RRAFMoUQE3aFECFuxRABOgUQNUIFUD26RRAHwYVQHr+
FEAM8BRAOasUQDKaFEAM6hRAwvUUQDPpFEAPDxVAC+4UQGixFEAfBBVAgOsUQJXiFEDJoxRA
Qw8VQCAQFUAu7hRAvOAUQIXuFEDU9xRAQw0VQMwMFUAK9BRANwkVQIc7FUCC3BRAvEAVQIgs
FUAV6BRA6+kUQI4NFUBRExVAQCsVQKMOFUAZDBVADccUQLUGFUA5bhVAtdoUQAYKFUBn0RRA
qfkUQFz2FEAQzRRAhvkUQCPhFEB+ARVAzy4VQJDCFEC24hRA8SIVQLsVFUDuDxVAaHsVQPAz
FUCsLhVAnf0UQKIkFUDIOxVAUiUVQL8yFUC8LBVANfsUQFnlFEAiExVAkzEVQCYmFUCWSBVA
hlwVQGEFFUCSJRVAoC0VQEMiFUAQIBVA0FkVQIdiFUC6BBVAVPkUQO8bFUAMSxVADfIUQKwj
FUBnJBVAfCUVQN4jFUBStBRARv8UQEcHFUDgAhVAYxUVQPUnFUAWNRVAMxYVQE9QFUDrURVA
lEwVQODfFED6VRVARxEVQN4NFUDwMBVAQggVQFYmFUCMChVAKzMVQDcEFUDVMBVAZwcVQHg5
FUD3RRVAcDkVQMsfFUD2LBVASe0UQFomFUAkYRVAmUMVQL1BFUBPPhVA0DEVQMMOFUBTThVA
1yYVQIckFUCAZRVAZDwVQMIYFUDLNBVAa/QUQOQiFUDBKxVA6hoVQFkxFUAAdRVACFUVQJdT
FUDhYBVAFiYVQENtFUA2LBVA+m0VQPkBFUBvNhVAEhkVQFUSFUACZxVAmygVQKc7FUA9KBVA
vUgVQLtCFUClfBVAvyUVQIVhFUCJWhVAmmwVQBdpFUD8ZBVAOE4VQEg+FUDCWhVAUDIVQMZT
FUARXhVAC2oVQJBWFUC5cxVAnj0VQCtGFUCPRhVAwkMVQNMzFUAcBhVAPHYVQEw7FUBBlhVA
71gVQDtQFUDzKBVAPkcVQOZgFUCQNxVAvJQVQJEiFUBVkRVAmDMVQAuBFUAaWRVAIVcVQLZl
FUCaeBVAI4YVQA1aFUCndBVArG0VQIlyFUD3IRVAbkcVQKZ6FUBuchVASFQVQDxPFUCErxVA
RFQVQMGCFUCQgRVAaV0VQJtWFUBMgBVAbFIVQNEbFUCsexVA</AssayYData></Step><Step><CommonData><SampleLocation>1</SampleLocation><SampleID></SampleID><SampleGroup></SampleGroup><SampleInfo></SampleInfo><SampleRow>A</SampleRow><SamplePlate>1</SamplePlate><WellType>BUFFER</WellType><Concentration>-1</Concentration><ConcentrationUnits>µg/ml</ConcentrationUnits><MolarConcentration>-1</MolarConcentration><MolarConcUnits>nM</MolarConcUnits><MolecularWeight>-1</MolecularWeight><Temperature>28</Temperature><StartTime>3046105</StartTime><AssayTime>180</AssayTime></CommonData><FlowRate>600</FlowRate><StepType>DISASSOC</StepType><StepName>Dissociation</StepName><StepStatus>OK</StepStatus><ActualTime>180</ActualTime><CycleTime>0.2</CycleTime><AssayXData Points="900">9D8cRSdDHEXBRhxFikkcRb1MHEXwTxxFI1McRVZWHEWKWRxFvVwcRfBfHEUjYxxFVmYcRYpp
HEXBbBxF8G8cRSNzHEVWdhxFinkcRb18HEXwfxxFSIMcRVaGHEWKiRxFvYwcRfCPHEUjkxxF
VpYcRYqZHEW9nBxF9J8cRSOjHEVWphxFiqkcRb2sHEX0rxxFJ7McRVq2HEWKuRxFwbwcRfS/
HEUjwxxFWsYcRY7JHEXBzBxF9M8cRSfTHEVa1hxFjtkcRcHcHEX03xxFJ+McRVrmHEWO6RxF
wewcRfTvHEUn8xxFWvYcRY75HEXB/BxF9P8cRScDHUVaBh1FjgkdRcEMHUX0Dx1FJxMdRVYW
HUWOGR1FwRwdRfQfHUUnIx1FWiYdRY4pHUXBLB1F8C8dRSczHUVWNh1FjjkdRb08HUXwPx1F
I0MdRVpGHUWOSR1FwUwdRfRPHUUjUx1FWlYdRY5ZHUXBXB1F9F8dRSNjHUVWZh1FjmkdRcFs
HUX0bx1FJ3MdRVp2HUWmeR1FwXwdRfB/HUUngx1FWoYdRYqJHUXBjB1F9I8dRSOTHUVWlh1F
jpkdRcGcHUXwnx1FI6MdRVamHUWOqR1FwawdRfCvHUUvsx1FWrYdRY65HUXBvB1F9L8dRSfD
HUVaxh1FjskdRb3MHUX0zx1FI9MdRVrWHUWO2R1FvdwdRfTfHUUn4x1FVuYdRY7pHUXB7B1F
8O8dRSPzHUWs9h1FjvkdRb38HUX0/x1FIwMeRVoGHkWOCR5FwQweRfAPHkUjEx5FWhYeRYoZ
HkW9HB5FDSAeRSMjHkVWJh5FiikeRcEsHkXwLx5FJzMeRVo2HkWKOR5FwTweRfA/HkUjQx5F
VkYeRYpJHkW9TB5F8E8eRSdTHkVvVh5FilkeRcFcHkXwXx5FI2MeRVZmHkWKaR5FvWweRfBv
HkUjcx5FVnYeRYp5HkW9fB5F9H8eRSeDHkVWhh5FiokeReKMHkWQkB5FQJMeRVaWHkWKmR5F
2ZweRfCfHkUjox5FVqYeRY6pHkW9rB5F8K8eRSOzHkVzth5FjrkeRb28HkX0vx5FJ8MeRVrG
HkWOyR5FvcweRfDPHkU80x5FWtYeRY7ZHkXB3B5F9N8eRSfjHkVa5h5FjukeRcHsHkX07x5F
J/MeRVr2HkWO+R5FwfweRfT/HkUnAx9FWgYfRY4JH0XBDB9F9A8fRScTH0VaFh9FihkfRcEc
H0X0Hx9FJyMfRVomH0WOKR9FwSwfRfQvH0UjMx9FWjYfRY45H0XBPB9F9D8fRSdDH0VaRh9F
ikkfRcFMH0VKUB9FI1MfRVpWH0WOWR9FwVwfRfRfH0UnYx9FkGYfRY5pH0W9bB9F9G8fRSNz
H0Vadh9FjnkfRcF8H0X0fx9FJ4MfRVaGH0WKiR9FvYwfRfSPH0Unkx9FWpYfRY6ZH0W9nB9F
9J8fRSejH0VWph9FiqkfRcGsH0X0rx9FI7MfRVq2H0WKuR9FwbwfRfS/H0Unwx9FWsYfRY7J
H0XVzB9F8M8fRSfTH0Va1h9FitkfRcHcH0X03x9FJ+MfRVrmH0WO6R9FvewfRfDvH0Uj8x9F
WvYfRYr5H0X2/B9F8P8fRScDIEVaBiBFjgkgRdUMIEX0DyBFJxMgRVoWIEWOGSBFvRwgRfQf
IEUjIyBFcyYgRY4pIEW9LCBF8C8gRSczIEVaNiBFjjkgRb08IEXwPyBFI0MgRVpGIEWeSSBF
vUwgRfBPIEUnUyBFWlYgRYpZIEW9XCBF8F8gRSNjIEVWZiBFimkgRcFsIEXwbyBFYXMgRVp2
IEWKeSBFwXwgRfR/IEUjgyBFVoYgRYqJIEW9jCBFAJAgRSOTIEVWliBFipkgRdWcIEXwnyBF
I6MgRVamIEWKqSBFvawgRfSvIEUjsyBFVrYgRYq5IEW9vCBF+L8gRSfDIEVrxiBFiskgRb3M
IEX0zyBFI9MgRVbWIEWO2SBFwdwgRfTfIEUn4yBFWuYgRY7pIEXB7CBF9O8gRSfzIEVa9iBF
jvkgRcH8IEX0/yBFJwMhRVoGIUWOCSFFwQwhRfQPIUUnEyFFWhYhRY4ZIUXBHCFFDSAhRScj
IUVaJiFFjikhRcEsIUX0LyFFJzMhRVo2IUWOOSFFwTwhRfA/IUUjQyFFWkYhRY5JIUXBTCFF
9E8hRSdTIUVaViFFjlkhRcFcIUX0XyFFJ2MhRVZmIUWOaSFFwWwhRfBvIUUncyFFWnYhRYp5
IUXBfCFF9H8hRSODIUVahiFFjokhRcGMIUXwjyFFI5MhRXuWIUWKmSFFvZwhRfSfIUUnoyFF
VqYhRYqpIUXBrCFF9K8hRSezIUVatiFFjrkhRcG8IUX0vyFFJ8MhRVbGIUWSySFFvcwhRfDP
IUUn0yFFVtYhRYrZIUXB3CFF9N8hRSfjIUVW5iFFiukhRcHsIUX07yFFI/MhRVb2IUWK+SFF
vfwhRfD/IUUjAyJFWgYiRY4JIkW9DCJF9A8iRSMTIkVWFiJFihkiRcEcIkX0HyJFJyMiRVYm
IkWOKSJFwSwiRXcwIkUnMyJFWjYiRY45IkXBPCJF8D8iRSdDIkVWRiJFjkkiRb1MIkXwTyJF
J1MiRVZWIkWKWSJFwVwiRfBfIkUjYyJFWmYiRY5pIkW9bCJF9G8iRSdzIkVWdiJFinkiRb18
IkXwfyJFI4MiRVaGIkWKiSJFwYwiRfCPIkUjkyJFWpYiRY6ZIkW9nCJF8J8iRSejIkVWpiJF
iqkiRcGsIkXwryJFJ7MiRVa2IkWKuSJFvbwiRfC/IkUjwyJFWsYiRY7JIkW9zCJF8M8iRSfT
IkVW1iJFjtkiRcHcIkXw3yJFJ+MiRVbmIkWK6SJFvewiRfDvIkUn8yJFVvYiRY75IkXB/CJF
TgAjRScDI0VaBiNFjgkjRcEMI0X0DyNFJxMjRVoWI0WOGSNFwRwjRfQfI0UnIyNFWiYjRY4p
I0XBLCNF9C8jRSczI0VaNiNFjjkjRcE8I0X0PyNFK0MjRVpGI0WOSSNFwUwjRfRPI0UnUyNF
WlYjRY5ZI0XBXCNF9F8jRSdjI0VaZiNFimkjRcFsI0XwbyNFJ3MjRVZ2I0WKeSNFwXwjRfR/
I0UngyNFWoYjRY6JI0XFjCNF8I8jRSeTI0ValiNFjpkjRb2cI0X0nyNFJ6MjRVqmI0WOqSNF
vawjRfSvI0UjsyNFWrYjRY65I0W9vCNF9L8jRSfDI0VWxiNFjskjRb3MI0XwzyNFJ9MjRVrW
I0WK2SNFwdwjRfTfI0Un4yNFVuYjRY7pI0W97CNF9O8jRSPzI0VW9iNFivkjRb38I0Xw/yNF
IwMkRVoGJEWKCSRFwQwkRfAPJEUnEyRFWhYkRYoZJEXBHCRF8B8kRSMjJEVWJiRFjikkRb0s
JEUAMCRFIzMkRVo2JEWKOSRFvTwkRfQ/JEUnQyRFVkYkRYpJJEW9TCRF8E8kRSNTJEVeViRF
ilkkRcFcJEXwXyRFI2MkRVpmJEWKaSRFvWwkRfRvJEUjcyRFVnYkRYp5JEW9fCRF8H8kRSOD
JEVahiRFiokkRcGMJEXwjyRFI5MkRVaWJEWKmSRFvZwkRfCfJEUjoyRFVqYkRYqpJEXirCRF
8K8kRSezJEVWtiRFirkkRc28JEXwvyRFI8MkRVbGJEWKySRFvcwkRfDPJEUj0yRFVtYkRY7Z
JEXB3CRF8N8kRSPjJEVa5iRFiukkRb3sJEX47yRFI/MkRVb2JEWO+SRFwfwkRfD/JEUnAyVF
WgYlRY4JJUXBDCVF9A8lRScTJUVaFiVFjhklRcEcJUX0HyVFJyMlRVomJUWSKSVFwSwlRfQv
JUUnMyVFWjYlRY45JUXBPCVF9D8lRSdDJUVaRiVFjkklRcFMJUX0TyVFJ1MlRVpWJUWOWSVF
wVwlRfRfJUUnYyVFWmYlRY5pJUXBbCVF8G8lRSdzJUVadiVFjnklRcF8JUX0fyVFJ4MlRVqG
JUWOiSVFvYwlRfCPJUUnkyVFVpYlRa6ZJUXBnCVF8J8lRSejJUVapiVFiqklRb2sJUX0ryVF
I7MlRVq2JUWKuSVFwbwlRfS/JUUjwyVFVsYlRYrJJUXBzCVF9M8lRSPTJUVW1iVFitklRb3c
JUXw3yVFI+MlRVrmJUWK6SVFyewlRfDvJUUj8yVFXvYlRY75JUXB/CVF8P8lRScDJkVaBiZF
jgkmRb0MJkXwDyZFIxMmRVoWJkWOGSZFvRwmRfAfJkUjIyZFViYmRY4pJkXBLCZF8C8mRScz
JkVWNiZFijkmRcE8JkXwPyZFI0MmRVpGJkWKSSZFvUwmRfBPJkUjUyZFVlYmRY5ZJkW9XCZF
9F8mRSNjJkVWZiZFimkmRb1sJkXwbyZFI3MmRVZ2JkWOeSZFvXwmRfB/JkUjgyZFVoYmRYqJ
JkW9jCZF8I8mRSeTJkVWliZFjpkmRb2cJkXwnyZFI6MmRVqmJkWOqSZFwawmRfSvJkUnsyZF
VrYmRYq5JkW9vCZF8L8mRSPDJkVWxiZFiskmRb3MJkXwzyZFI9MmRVbWJkW/2SZFwdwmRfDf
JkUj4yZFVuYmRYrpJkXB7CZF8O8mRS/zJkVW9iZFjvkmRb38JkXw/yZFmgMnRVoGJ0WOCSdF
vQwnRfAPJ0UnEydFWhYnRYoZJ0XJHCdF9B8nRScjJ0VaJidFjiknRcEsJ0X0LydFJzMnRVo2
J0WOOSdFwTwnRfQ/J0UnQydFWkYnRY5JJ0XBTCdF9E8nRSdTJ0VvVidFjlknRcFcJ0X0XydF
J2MnRVpmJ0WOaSdFwWwnRfRvJ0UncydFWnYnRY55J0XBfCdF</AssayXData><AssayYData Points="900">pGQVQKTJFUA03hVATNAVQHkwFkAwWxZANzIWQPmFFkBOSxZALUMWQD9TFkCfVhZA4pcWQJiZ
FkBhVxZAj2sWQAaSFkAkJRZAipEWQBczFkBKmxZACcgWQN2GFkDgxRZARrAWQO+sFkBFjxZA
N6MWQNW+FkBjuhZAVaUWQK/aFkBTuxZAPSoWQBumFkAXaRZA5pkWQJWKFkDxphZA3c0WQKqE
FkCV9xZAL60WQAzEFkCjrxZAcRcXQL7tFkDY0hZAN7AWQM/pFkDe1RZAlJsWQNd0FkCEmRZA
lqMWQG6LFkBZehZASbQWQKzJFkDWoBZA8roWQD7qFkDKvBZAyMoWQDmqFkAv5BZAWc0WQL+z
FkCO0BZAMc4WQI6uFkBhtxZASZIWQDuvFkC6dRZAcL0WQChLFkC0xBZAxHsWQNqUFkBI+BZA
h9UWQOHaFkClyBZApbwWQGq3FkCnvhZA2X8WQNrsFkA22xZAdVcWQBVvFkCxgBZA8oIWQEOs
FkCwnxZAGpMWQFK/FkB1zhZAvM8WQLucFkCdfRZAo9gWQBndFkBg9BZAA7MWQFP0FkB+yhZA
+LkWQKzOFkAnnBZAGqMWQLebFkClshZAmJ0WQIOeFkBWZhZAA5wWQN3gFkB/zxZAR4oWQLrR
FkCdvhZAMO0WQEzHFkC4vxZA7t8WQGt3FkDW1xZAWIAWQCe/FkDhnBZAI3oWQImUFkA3xBZA
O80WQFuDFkDwcxZAU5kWQOwiF0Aj7hZAMdIWQB2sFkBXpRZAlfkWQCN3FkCRqRZAzfsWQJGd
FkCo0hZAENcWQOucFkAKlxZA1rUWQJTCFkCPtRZAE9sWQMOeFkBo4hZAqsQWQIeyFkBsBhdA
Cf8WQMO6FkA4mBZALoQWQCvvFkCCiRZA790WQHX7FkBQbxZAXnUWQFKpFkCnYBZALe0WQM60
FkDDnRZAuMYWQDb5FkBbsBZARNgWQLK5FkBj4hZArdAWQIjdFkAvBhdA6roWQPfsFkByeRZA
DrcWQPXfFkDUihZA2Q0XQAWLFkD/lRZAbssWQPXPFkAe+xZAtboWQPuOFkBKlRZAQ5MWQKrv
FkCnmxZASRsXQKHeFkDZvRZAwrsWQHjVFkCF1hZAtPEWQPKBFkCJyhZAl+QWQETTFkDhAhdA
zPcWQGfOFkCJ8hZA2ZkWQFiNFkCA9RZAuqoWQCvbFkCN2BZAuKAWQNeVFkBD3RZAddQWQHvG
FkD/rBZA2RAXQLuqFkCxNBdAjeQWQDbIFkDZBRdAiScXQP/mFkCQ6xZAlQ0XQLpEFkD2vBZA
wckWQJ3bFkBj9hZAKXwWQIPdFkAClhZAVa0WQNYSF0BP0RZAwL0WQOAGF0DO9BZAcQwXQH/x
FkBQ9hZAKbwWQJLhFkC76hZAQtMWQJ71FkCxmRZA/K4WQKMLF0Bz2BZAc9oWQK69FkAr3BZA
uuYWQHd0FkCH/xZAi+oWQO0WF0DFBBdAUPkWQLL2FkAI9BZAV9kWQKzkFkBM0xZASQ8XQDTh
FkDj2BZA/PQWQNHEFkBMNRdAneUWQIH1FkDImRZA8QUXQAvzFkCB5hZAUQUXQO8IF0BG/hZA
2f8WQLHLFkC54RZADAoXQB3qFkAFlxZA/tgWQAXbFkDLmhZAd9wWQK/FFkDWnRZA/9cWQKfV
FkCJ5hZAkfkWQOH3FkDE7xZAnwoXQCAGF0BA8xZA7Z8WQMUEF0Af/BZAXLcWQAnwFkAU0RZA
g+YWQMD/FkDF5hZAqfgWQL7mFkDh4xZA2gkXQGUGF0BkGBdAPe4WQDkeF0D77RZA2yIXQOzX
FkD/7hZA1fAWQIfKFkDT5xZAx/YWQJPFFkB0LBdAZO4WQO/5FkBxFBdAvO0WQHHwFkDGMxdA
qR0XQPsXF0BE+xZANs4WQL4FF0D9+BZAWsAWQJYZF0Bw/xZA2AsXQG8YF0BUvhZAT+wWQIAh
F0DkxhZAtfgWQOH3FkCKFhdAilUXQGIfF0DLLBdAyDAXQBUuF0Bp+hZAfG0XQLG8FkBB6RZA
CxkXQO72FkAjJBdAbtwWQBNDF0Df9BZAxBYXQEDpFkD/6RZAaFkXQKToFkBMGBdACz8XQEYE
F0ACRBdAFRwXQDE/F0D+ZBdAbyUXQCX5FkBYwxZAafoWQH6+FkAYLhdAhxgXQKvzFkDCGBdA
vRYXQKYJF0DlOhdAwksXQLUzF0CR9xZAIzcXQHAbF0DaSxdA5VoXQFhZF0BdBxdAFl8XQI/Z
FkC29hZAQ/AWQM7xFkDiUxdA/S8XQDDpFkCALhdAyx0XQAtKF0AEEBdAji0XQPT/FkDhLxdA
XDcXQIQlF0CqGxdAhQIXQBALF0BVLRdA1wUXQGYAF0CCMBdADvkWQBRAF0DzExdAWhgXQNzd
FkDoPRdAOyAXQG84F0DFPBdAWCsXQDEYF0CL+xZAxVIXQLgSF0AP9BZABFEXQFojF0CiTBdA
dRwXQOVBF0C+DBdAcysXQFboFkCYQRdAWmsXQDE/F0BBCxdA7SIXQAg5F0AcNBdAPBkXQKkA
F0ALORdAR+kWQHmLF0CeHRdAd+EWQL1mF0BzSxdAsCsXQCJ8F0A/hBdAVyIXQFubF0CyXxdA
losXQEk7F0BNTRdAj18XQCRZF0Bz8xZAux8XQKoLF0Bd6BZAgcIWQHJGF0BUDBdAf04XQJP6
FkDuKhdATV8XQP85F0CaExdApEgXQFSKF0DqeBdAUSoXQCKVF0CMSBdAG4QXQOpnF0DGRhdA
hzYXQBryFkBELhdAFfUWQJRMF0BMBhdAVWYXQDiSF0CkQhdA3pIXQDddF0AQThdAB1IXQH9c
F0DgmxdANFAXQMV4F0CoNhdApykXQIQiF0BDcRdAymwXQAnNFkAe3BZA0GgXQJuZF0C5PRdA
eDMXQFp5F0A+UBdAVScXQAMfF0ApFhdAlDAXQEZyF0BKBxdAXG8XQO1QF0D6GRdAkTwXQJFM
F0CuWBdA+gsXQIpQF0AWVRdAziMXQMUqF0DAiRdAI0MXQL5rF0ArcBdAMoYXQF9IF0CvdxdA
qqMXQAE+F0CGbRdAxygXQCxqF0BV/BZALG0XQDiXF0ACcRdAeWQXQMsmF0DMbhdA9IQXQFJw
F0DNnRdARlEXQCd5F0BOahdAVmQXQDZlF0AnVRdAK1gXQCgyF0CZpxdAczwXQNgtF0ABdhdA
BlYXQKl+F0AUSRdAOokXQEFmF0BShBdAA60XQIGmF0B5ZBdAYlwXQEZhF0CEqxdA3zcXQIIw
F0BgLxdAPSQXQBJrF0AyLRdAhwoXQDB1F0CXVhdAlooXQEhtF0AJSxdApUYXQO1yF0AupBdA
8ZcXQPt2F0BKXhdAeScXQIJxF0DzjRdArFUXQI1VF0BdahdAN10XQCNjF0BFXBdA/W0XQFuE
F0A1dhdAA24XQMuvF0DwmRdAWY4XQDaCF0DqsBdAmnkXQE1gF0APKhdACVcXQICDF0AzMhdA
UEkXQNpOF0DpHhdANlIXQIeZF0BvPBdA45IXQA12F0DndRdACogXQP5RF0CI6BdA/cQXQFG5
F0D7tBdAYTsXQGlYF0DBZhdAmWIXQPNaF0C1OxdAT2sXQJN1F0AkNBdAnE8XQMCPF0C6qhdA
T4UXQGOiF0A8bRdAhZQXQBeBF0CjdRdA/ocXQL+sF0AWuBdAeZEXQO5tF0ADMxdAzWsXQHxn
F0A0XxdAdEIXQCCCF0DJcBdA1YAXQPWRF0DquBdAMJ0XQMrFF0BysRdAWXUXQN2zF0AVhxdA
jEYXQFmyF0BhaRdAqnwXQHO5F0DvixdAAnMXQGeFF0ArjhdAoNMXQMpVF0CwrBdAg9gXQO3P
F0Ci/RdAirIXQEHaF0CiuBdAZKEXQAKaF0CqlxdAaGgXQJaCF0BqchdAqLcXQA65F0BkjRdA
GpoXQA3bF0AFPRdAetQXQJTuF0Dr8xdAHMwXQHq6F0B9vxdA4+IXQCi6F0AHlRdAX5gXQDuS
F0CFhhdAR2oXQGOCF0B5hhdA3fYXQITCF0CNrBdAVbkXQKqbF0CK4RdAAKIXQOjmF0CMyhdA
HMQXQDvLF0D+ihdA9dwXQPmaF0D3qhdAApkXQIqdF0B2VxdAWcMXQJRAF0CByxdARKkXQOzB
F0BasRdAW9QXQJ3kF0ANvBdA8OQXQKGjF0BAxxdAScEXQFlxF0B2pxdAJ6MXQKFwF0DsphdA
0K4XQCjCF0AV5hdAntsXQHy1F0DhuBdA9KwXQAe6F0A3xxdAytsXQD0CGEDTEhhAUL0XQMDT
F0DXdRdA6pEXQAWQF0D4oxdANaEXQPmZF0DMlRdAhJIXQKzEF0C0mRdAG9MXQIzZF0BDgxdA
vxIYQCL+F0DR7xdAEs4XQFn6F0Cg1hdAzLEXQGhnF0DNlBdAAcAXQMdtF0CdfhdAf4cXQMfZ
F0A64BdAB7MXQMrXF0CBqBdAGusXQDHiF0CYORhA0cUXQAanF0ActxdAl/AXQB0WGEAvzxdA
Or0XQJZKF0At4hdApKUXQI6nF0AH5hdA8tkXQBeEF0A2wxdAg+wXQJmjF0D8rRdAyPMXQN3Z
F0Bk8xdAfr4XQKm1F0AdrhdAJ98XQE29F0BFdxdAPmcXQLqCF0DJmBdAQ7cXQNzIF0CV/BdA
MOgXQP3kF0AW8BdA2LsXQNmIF0Cl+hdAzPcXQKkRGEDRmxdAEsIXQL/NF0Ax2hdAn/wXQP+a
F0BJ/RdADKUXQFaVF0BKtxdA5KAXQIipF0Dg1BdA3OcXQBPpF0A7BxhAahcYQJfzF0CJMxhA
VXQXQIzBF0BashdAMMUXQLptF0DL3xdAdqsXQEvUF0CoxRdA</AssayYData></Step><Step><CommonData><SampleLocation>11</SampleLocation><SampleID></SampleID><SampleGroup></SampleGroup><SampleInfo></SampleInfo><SampleRow>A</SampleRow><SamplePlate>1</SamplePlate><WellType>REGENERATION</WellType><Concentration>-1</Concentration><ConcentrationUnits>µg/ml</ConcentrationUnits><MolarConcentration>-1</MolarConcentration><MolarConcUnits>nM</MolarConcUnits><MolecularWeight>-1</MolecularWeight><Temperature>28</Temperature><StartTime>3235284</StartTime><AssayTime>5</AssayTime></CommonData><FlowRate>1000</FlowRate><StepType>KREGENERATION</StepType><StepName>Regeneration</StepName><StepStatus>OK</StepStatus><ActualTime>4.99907</ActualTime><CycleTime>0.2</CycleTime><AssayXData Points="25">9H8nRSeDJ0VahidFioknRb2MJ0X0jydFI5MnRVaWJ0WOmSdFwZwnRfCfJ0UjoydFVqYnRY6p
J0W9rCdF8K8nRSOzJ0VWtidFirknRcG8J0XwvydFI8MnRVbGJ0WOySdFvcwnRQ==</AssayXData><AssayYData Points="25">8qgDwDIpFMAWsh3Ag74jwKYNKcBRXy3A2YkwwAp0M8BYIzbA9N44wIG9OsCCJzzAYPA9wJZG
P8DlzkDAKyNCwFVZQ8BzLkTAHERFwGRWRsDOR0fAdStIwA3ISMBRj0nAZf9JwA==</AssayYData></Step><Step><CommonData><SampleLocation>12</SampleLocation><SampleID></SampleID><SampleGroup></SampleGroup><SampleInfo></SampleInfo><SampleRow>A</SampleRow><SamplePlate>1</SamplePlate><WellType>NEUTRALIZATION</WellType><Concentration>-1</Concentration><ConcentrationUnits>µg/ml</ConcentrationUnits><MolarConcentration>-1</MolarConcentration><MolarConcUnits>nM</MolarConcUnits><MolecularWeight>-1</MolecularWeight><Temperature>28</Temperature><StartTime>3251371</StartTime><AssayTime>5</AssayTime></CommonData><FlowRate>1000</FlowRate><StepType>KREGENERATION</StepType><StepName>Regeneration</StepName><StepStatus>OK</StepStatus><ActualTime>4.99907</ActualTime><CycleTime>0.2</CycleTime><AssayXData Points="25">8M8nRR/TJ0VW1idFhtknRbncJ0Xw3ydFI+MnRVbmJ0WG6SdFuewnRezvJ0Uf8ydFVvYnRYb5
J0W9/CdF7P8nRSMDKEVWBihFmgkoRb0MKEXwDyhFHxMoRVYWKEWGGShFuRwoRQ==</AssayXData><AssayYData Points="25">gBCWP32rmj+BZp8/mrOiP0uWpT8O66g/eBmrP7SbrD88764/xNevPwF3sT+UuLI/nauzP39V
tT8GH7Y/6am2P0hltz8b+bc/luC4P8f/uD+Hp7o/CWm6P8MAuz/Jrbs/34a7Pw==</AssayYData></Step><Step><CommonData><SampleLocation>11</SampleLocation><SampleID></SampleID><SampleGroup></SampleGroup><SampleInfo></SampleInfo><SampleRow>A</SampleRow><SamplePlate>1</SamplePlate><WellType>REGENERATION</WellType><Concentration>-1</Concentration><ConcentrationUnits>µg/ml</ConcentrationUnits><MolarConcentration>-1</MolarConcentration><MolarConcUnits>nM</MolarConcUnits><MolecularWeight>-1</MolecularWeight><Temperature>28</Temperature><StartTime>3267477</StartTime><AssayTime>5</AssayTime></CommonData><FlowRate>1000</FlowRate><StepType>KREGENERATION</StepType><StepName>Regeneration</StepName><StepStatus>OK</StepStatus><ActualTime>5.00005</ActualTime><CycleTime>0.2</CycleTime><AssayXData Points="25">7B8oRR8jKEVSJihFhikoRbksKEXsLyhFHzMoRVI2KEWGOShFuTwoRew/KEUfQyhFUkYoRYZJ
KEW1TChF7E8oRR9TKEVSVihFhlkoRblcKEXsXyhFH2MoRWNmKEWGaShFuWwoRQ==</AssayXData><AssayYData Points="25">nrwowL17NMADXDnABqA8wDlwP8AiYkHAOB9DwEmjRMACzUXAoehGwLvmR8CtkUjAw5BJwDWT
SsC4+0rAN/tLwAhWTMCylEzAZHRNwHuYTcAUdU7AqrpOwFILT8ARjU/Atb5PwA==</AssayYData></Step><Step><CommonData><SampleLocation>12</SampleLocation><SampleID></SampleID><SampleGroup></SampleGroup><SampleInfo></SampleInfo><SampleRow>A</SampleRow><SamplePlate>1</SamplePlate><WellType>NEUTRALIZATION</WellType><Concentration>-1</Concentration><ConcentrationUnits>µg/ml</ConcentrationUnits><MolarConcentration>-1</MolarConcentration><MolarConcUnits>nM</MolarConcUnits><MolecularWeight>-1</MolecularWeight><Temperature>28</Temperature><StartTime>3283576</StartTime><AssayTime>5</AssayTime></CommonData><FlowRate>1000</FlowRate><StepType>KREGENERATION</StepType><StepName>Regeneration</StepName><StepStatus>OK</StepStatus><ActualTime>4.99907</ActualTime><CycleTime>0.2</CycleTime><AssayXData Points="25">7G8oRR9zKEVSdihFhnkoRbl8KEXsfyhFH4MoRU6GKEWCiShFuYwoReyPKEUfkyhFUpYoRYKZ
KEW5nChF7J8oRR+jKEVOpihFhqkoRbWsKEXsryhFG7MoRVK2KEWCuShFtbwoRQ==</AssayXData><AssayYData Points="25">s0SaP14Enj82+aI/bZKmP4d1qj9qca0/ni+vP+VqsT8pSrM/08u0P574tT8DLLc/Q7G4PyVP
uT+oQro/Rwm8P5nUuz+D4rw/wDa+P2dDvz+AK78/tH2/P52QwD8p78A/63LBPw==</AssayYData></Step><Step><CommonData><SampleLocation>11</SampleLocation><SampleID></SampleID><SampleGroup></SampleGroup><SampleInfo></SampleInfo><SampleRow>A</SampleRow><SamplePlate>1</SamplePlate><WellType>REGENERATION</WellType><Concentration>-1</Concentration><ConcentrationUnits>µg/ml</ConcentrationUnits><MolarConcentration>-1</MolarConcentration><MolarConcUnits>nM</MolarConcUnits><MolecularWeight>-1</MolecularWeight><Temperature>28</Temperature><StartTime>3299685</StartTime><AssayTime>5</AssayTime></CommonData><FlowRate>1000</FlowRate><StepType>KREGENERATION</StepType><StepName>Regeneration</StepName><StepStatus>OK</StepStatus><ActualTime>5.00005</ActualTime><CycleTime>0.2</CycleTime><AssayXData Points="25">6L8oRRfDKEVKxihFgskoRbXMKEXkzyhFF9MoRU7WKEV+2ShFsdwoReTfKEUX4yhFSuYoRX7p
KEWx7ChF5O8oRRvzKEVK9ihFfvkoRbX8KEXo/yhFGwMpRUoGKUWCCSlFtQwpRQ==</AssayXData><AssayYData Points="25">KV8rwNUwNcAcojnAGBc9wM9JP8AHQEHAfeBCwJMVRMDZR0XAozRGwO78RsAT3UfAiHhIwDMo
ScB3sUnAK6lKwGv6SsCkc0vAT/lLwMAaTMD4mEzAIDJNwMFDTcAbuU3AUvdNwA==</AssayYData></Step><Step><CommonData><SampleLocation>12</SampleLocation><SampleID></SampleID><SampleGroup></SampleGroup><SampleInfo></SampleInfo><SampleRow>A</SampleRow><SamplePlate>1</SamplePlate><WellType>NEUTRALIZATION</WellType><Concentration>-1</Concentration><ConcentrationUnits>µg/ml</ConcentrationUnits><MolarConcentration>-1</MolarConcentration><MolarConcUnits>nM</MolarConcUnits><MolecularWeight>-1</MolecularWeight><Temperature>28</Temperature><StartTime>3315791</StartTime><AssayTime>5</AssayTime></CommonData><FlowRate>1000</FlowRate><StepType>KREGENERATION</StepType><StepName>Regeneration</StepName><StepStatus>OK</StepStatus><ActualTime>4.9981</ActualTime><CycleTime>0.2</CycleTime><AssayXData Points="25">7A8pRRcTKUVKFilFfhkpRbEcKUXoHylFFyMpRU4mKUWCKSlFsSwpReQvKUUXMylFSjYpRYI5
KUWxPClF6D8pRRdDKUVKRilFfkkpRbVMKUXkTylFF1MpRUpWKUWCWSlFsVwpRQ==</AssayXData><AssayYData Points="25">FYekP8ijqT+O9q0/Vo2xP1XztD8P+7Y/3Mq5Pwaduz8/77w/hL2+P0yhvz9c98A/vIHBP4EC
wz+aQsQ/hyTFPzbJxT+KyMY/kVLHPw94yD8Ogck/0X7JPxMUyj+SAss/WxjLPw==</AssayYData></Step></KineticsData></ExperimentResults>
