# Supplementary material for: Functional development of a V3/glycan-specific broadly neutralizing antibody isolated from a case of HIV superinfection
Source: eLife. 2021 Jul 15;10:e68110. doi: 10.7554/eLife.68110 (PMC8376252; doi:10.7554/eLife.68110)
Supplement: Figure 2—source data 2. [file elife-68110-fig2-data2.zip › QA013.2 Dbl Ref BLI_2020.06.25/QA013 autologous binding_MIG_naive_G7-L4/Results/G1Results.txt]

Conc1	7.81E-09	7.81E-09	7.81E-09	7.81E-09	7.81E-09	
Start1	200	729.99	1260	1790	2320	
Stop1	559.8	1089.79	1619.8	2149.8	2679.8	
Kobs					5.19217990881564E-05	
Error Kobs					0	
Koff					0	
Error Koff					0	
Time1	Data1	Fit1	Time2	Data2	Fit2	Time3	Data3	Fit3	Time4	Data4	Fit4	Time5	Data5	Fit5	
200	0.00545512		729.99	0.00408445		1260	0.00148092		1790	0.00082013		2320	-0.00005486	0	
200.2	0.00618421		730.19	0.00446891		1260.2	0.00067609		1790.2	0.001133		2320.2	0.00114174	0	
200.4	0.00608783		730.39	0.00612159		1260.4	-0.000305		1790.4	0.0013987		2320.4	0.00233195	0	
200.6	0.00649313		730.59	0.00677456		1260.6	-0.00047568		1790.6	0.00169953		2320.6	0.00389311	0	
200.8	0.0061007		730.79	0.00726493		1260.8	-0.00151881		1790.8	0.00150142		2320.8	0.00513397	0	
201	0.00585495		730.99	0.00770697		1261	-0.00251148		1791	0.00155941		2321	0.00620536	0	
201.2	0.0061781		731.19	0.00762987		1261.2	-0.00312793		1791.2	0.00196521		2321.2	0.00686162	0	
201.4	0.00660459		731.39	0.0070663		1261.4	-0.00359184		1791.4	0.00215322		2321.4	0.00771119	0	
201.6	0.00688302		731.59	0.00762506		1261.6	-0.00361206		1791.6	0.00310473		2321.6	0.00834601	0	
201.8	0.00772246		731.79	0.00785183		1261.8	-0.0044425		1791.8	0.00277873		2321.8	0.0086376	0	
202	0.00784426		731.99	0.00856405		1262	-0.00467976		1792	0.00239877		2322	0.00827203	0	
202.2	0.00810043		732.19	0.00767487		1262.2	-0.0045679		1792.2	0.00171112		2322.2	0.0082439	0	
202.4	0.00827789		732.39	0.0077136		1262.4	-0.00452322		1792.4	0.00177354		2322.4	0.00749232	0	
202.6	0.00913474		732.59	0.00780387		1262.6	-0.00460866		1792.6	0.00123764		2322.6	0.00688241	0	
202.8	0.00841731		732.79	0.00787559		1262.8	-0.00466864		1792.8	0.00114856		2322.8	0.00603279	0	
203	0.00824852		732.99	0.00820801		1263	-0.00440227		1793	0.0002333		2323	0.00633726	0	
203.2	0.00904482		733.19	0.00782197		1263.2	-0.00395943		1793.2	0.00085269		2323.2	0.00606655	0	
203.4	0.00932134		733.39	0.00773309		1263.4	-0.00372717		1793.4	0.00092605		2323.4	0.00635868	0	
203.6	0.0090797		733.59	0.00720313		1263.6	-0.00371614		1793.6	0.00071573		2323.6	0.0066161	0	
203.8	0.00980351		733.79	0.00762566		1263.8	-0.00356678		1793.8	0.00106993		2323.8	0.00606552	0	
204	0.0097164		733.99	0.007484		1264	-0.0036175		1794	0.00101427		2324	0.00632524	0	
204.2	0.00924845		734.19	0.00790459		1264.2	-0.0036006		1794.2	0.00097163		2324.2	0.00700941	0	
204.4	0.00853371		734.39	0.00796359		1264.4	-0.00331561		1794.4	0.00128012		2324.4	0.00748679	0	
204.6	0.00798625		734.59	0.00689004		1264.6	-0.00281084		1794.6	0.00216788		2324.6	0.00833641	0	
204.8	0.00707702		734.79	0.00610979		1264.8	-0.00347113		1794.8	0.00209689		2324.8	0.00833933	0	
205	0.00740127		734.99	0.00555222		1265	-0.00379822		1795	0.00376814		2325	0.00926903	0	
205.2	0.00719385		735.19	0.0043349		1265.2	-0.00348218		1795.2	0.00432355		2325.2	0.00953109	0	
205.4	0.00714878		735.39	0.00408297		1265.4	-0.00377514		1795.4	0.00479194		2325.4	0.00957536	0	
205.6	0.007516		735.59	0.00473378		1265.6	-0.00435871		1795.6	0.00513034		2325.6	0.00963726	0	
205.8	0.00840702		735.79	0.00443185		1265.8	-0.00586335		1795.8	0.0042017		2325.8	0.00981084	0	
206	0.00771441		735.99	0.0044709		1266	-0.00654044		1796	0.00384431		2326	0.00953858	0	
206.2	0.0076246		736.19	0.00414032		1266.2	-0.00731746		1796.2	0.00330852		2326.2	0.01007238	0	
206.4	0.00765234		736.39	0.00521528		1266.4	-0.00768654		1796.4	0.00336342		2326.4	0.00818011	0	
206.6	0.00735361		736.59	0.00553017		1266.6	-0.00810204		1796.6	0.00241841		2326.6	0.00722095	0	
206.8	0.00654612		736.79	0.00631038		1266.8	-0.00867998		1796.8	0.00219306		2326.8	0.00624503	0	
207	0.00664704		736.99	0.00719047		1267	-0.00866641		1797	0.00139538		2327	0.00631375	0	
207.2	0.00669354		737.19	0.00791348		1267.2	-0.00885832		1797.2	0.00133414		2327.2	0.00571112	0	
207.4	0.00646871		737.39	0.00794501		1267.4	-0.00954154		1797.4	0.00079833		2327.4	0.00553282	0	
207.6	0.0063183		737.59	0.00870051		1267.6	-0.00943569		1797.6	0.00077765		2327.6	0.00486683	0	
207.8	0.00572406		737.79	0.00971777		1267.8	-0.00963689		1797.8	0.00147298		2327.8	0.00448809	0	
208	0.00647911		737.99	0.0099137		1268	-0.00954591		1798	0.00164069		2328	0.0048176	0	
208.2	0.00658652		738.19	0.00923925		1268.2	-0.00864562		1798.2	0.00189349		2328.2	0.00494151	0	
208.4	0.006645		738.39	0.00934574		1268.4	-0.00768058		1798.4	0.0023359		2328.4	0.00451052	0	
208.6	0.00704827		738.59	0.00993063		1268.6	-0.00709438		1798.6	0.00273458		2328.6	0.0050271	0	
208.8	0.00739844		738.79	0.00995075		1268.8	-0.00645228		1798.8	0.00345712		2328.8	0.00496909	0	
209	0.00797795		738.99	0.00999106		1269	-0.00551584		1799	0.00485872		2329	0.00571047	0	
209.2	0.00703394		739.19	0.00962005		1269.2	-0.00470263		1799.2	0.00390969		2329.2	0.00534632	0	
209.4	0.00692529		739.39	0.0090356		1269.4	-0.00493332		1799.4	0.00478734		2329.4	0.00536347	0	
209.6	0.0070118		739.59	0.00887532		1269.6	-0.00499013		1799.6	0.00520605		2329.6	0.00637151	0	
209.8	0.00693315		739.79	0.00879065		1269.8	-0.00518075		1799.8	0.00538157		2329.8	0.0071863	0	
210	0.00620331		739.99	0.00898181		1270	-0.00462799		1800	0.00561332		2330	0.00772419	0	
210.2	0.00698587		740.19	0.00951185		1270.2	-0.00530358		1800.2	0.00569137		2330.2	0.00846768	0	
210.4	0.00778965		740.39	0.00908254		1270.4	-0.00504463		1800.4	0.00552896		2330.4	0.00790607	0	
210.6	0.00764243		740.59	0.00859117		1270.6	-0.00448082		1800.6	0.00504821		2330.6	0.00797202	0	
210.8	0.00810513		740.79	0.00818879		1270.8	-0.00484687		1800.8	0.00480253		2330.8	0.00784832	0	
211	0.00828726		740.99	0.00825096		1271	-0.00471166		1801	0.00428962		2331	0.00832571	0	
211.2	0.0084584		741.19	0.00782498		1271.2	-0.00471698		1801.2	0.00414595		2331.2	0.00807342	0	
211.4	0.01000741		741.39	0.008563		1271.4	-0.00444361		1801.4	0.00441741		2331.4	0.00761528	0	
211.6	0.01006031		741.59	0.0087924		1271.6	-0.00466823		1801.6	0.00437592		2331.6	0.00762437	0	
211.8	0.01065371		741.79	0.00859249		1271.8	-0.00461978		1801.8	0.00407226		2331.8	0.00838166	0	
212	0.01236261		741.99	0.00829583		1272	-0.00407309		1802	0.00422503		2332	0.00849062	0	
212.2	0.01234646		742.19	0.00890185		1272.2	-0.00313777		1802.2	0.00417448		2332.2	0.00873749	0	
212.4	0.01250457		742.39	0.00911472		1272.4	-0.00291722		1802.4	0.00451605		2332.4	0.00739714	0	
212.6	0.01324329		742.59	0.00890738		1272.6	-0.00282391		1802.6	0.00492223		2332.6	0.00754207	0	
212.8	0.01321399		742.79	0.00858915		1272.8	-0.00296443		1802.8	0.00491436		2332.8	0.00697448	0	
213	0.01258354		742.99	0.00841528		1273	-0.00357467		1803	0.00507181		2333	0.00720524	0	
213.2	0.01055198		743.19	0.00797367		1273.2	-0.00410548		1803.2	0.00482317		2333.2	0.00765229	0	
213.4	0.00970465		743.39	0.00797434		1273.4	-0.00506678		1803.4	0.00590232		2333.4	0.00797408	0	
213.6	0.00849899		743.59	0.00916255		1273.6	-0.00512723		1803.6	0.00576293		2333.6	0.00762074	0	
213.8	0.00816517		743.79	0.00902604		1273.8	-0.00538537		1803.8	0.00568658		2333.8	0.0084741	0	
214	0.00709726		743.99	0.00886044		1274	-0.00495297		1804	0.00541395		2334	0.0086334	0	
214.2	0.00740432		744.19	0.00866791		1274.2	-0.00539565		1804.2	0.00501731		2334.2	0.00842722	0	
214.4	0.00733926		744.39	0.00840882		1274.4	-0.00515579		1804.4	0.00495464		2334.4	0.0083894	0	
214.6	0.00655491		744.59	0.00844054		1274.6	-0.00420964		1804.6	0.00487052		2334.6	0.00751056	0	
214.8	0.00700377		744.79	0.00846711		1274.8	-0.00396081		1804.8	0.00333128		2334.8	0.00670731	0	
215	0.00645226		744.99	0.00789118		1275	-0.00349803		1805	0.00241727		2335	0.00620803	0	
215.2	0.00702995		745.19	0.00739164		1275.2	-0.0030932		1805.2	0.0024366		2335.2	0.00594929	0	
215.4	0.00827707		745.39	0.00777792		1275.4	-0.00324048		1805.4	0.00227188		2335.4	0.00574007	0	
215.6	0.00789696		745.59	0.00663989		1275.6	-0.00350229		1805.6	0.00252196		2335.6	0.00658088	0	
215.8	0.00855406		745.79	0.00646913		1275.8	-0.00351981		1805.8	0.00235418		2335.8	0.00644644	0	
216	0.00895776		745.99	0.00607459		1276	-0.00407991		1806	0.00336246		2336	0.00576403	0	
216.2	0.00932934		746.19	0.00553975		1276.2	-0.00378368		1806.2	0.00284801		2336.2	0.00631191	0	
216.4	0.0100762		746.39	0.00443847		1276.4	-0.00413274		1806.4	0.00311579		2336.4	0.00524671	0	
216.6	0.01027387		746.59	0.00417889		1276.6	-0.00496891		1806.6	0.0030023		2336.6	0.00597499	0	
216.8	0.01087059		746.79	0.00460057		1276.8	-0.00599483		1806.8	0.00276859		2336.8	0.00597933	0	
217	0.00985494		746.99	0.00509942		1277	-0.00717645		1807	0.00346609		2337	0.00681356	0	
217.2	0.0092085		747.19	0.00586658		1277.2	-0.00673377		1807.2	0.00357473		2337.2	0.00764301	0	
217.4	0.00840482		747.39	0.00742344		1277.4	-0.00715293		1807.4	0.00393401		2337.4	0.00733678	0	
217.6	0.00716877		747.59	0.00786532		1277.6	-0.00684307		1807.6	0.00387853		2337.6	0.00746823	0	
217.8	0.0073826		747.79	0.00703642		1277.8	-0.00634475		1807.8	0.00355558		2337.8	0.00919353	0	
218	0.00679655		747.99	0.00749449		1278	-0.00552707		1808	0.00409846		2338	0.00858674	0	
218.2	0.0073453		748.19	0.00782544		1278.2	-0.00535669		1808.2	0.00451703		2338.2	0.00806062	0	
218.4	0.00731525		748.39	0.00861611		1278.4	-0.00514888		1808.4	0.00474639		2338.4	0.0081152	0	
218.6	0.00772087		748.59	0.00891359		1278.6	-0.00365671		1808.6	0.00494389		2338.6	0.00788471	0	
218.8	0.00828393		748.79	0.00953835		1278.8	-0.00365219		1808.8	0.00460309		2338.8	0.00740637	0	
219	0.00841458		748.99	0.0083517		1279	-0.00410185		1809	0.00521699		2339	0.00690439	0	
219.2	0.00939568		749.19	0.00800515		1279.2	-0.00363053		1809.2	0.0060908		2339.2	0.0071926	0	
219.4	0.01063902		749.39	0.00784574		1279.4	-0.00395098		1809.4	0.00610113		2339.4	0.00697924	0	
219.6	0.01093035		749.59	0.00732547		1279.6	-0.00376773		1809.6	0.00605579		2339.6	0.00687613	0	
219.8	0.01186459		749.79	0.0072984		1279.8	-0.00421021		1809.8	0.00554245		2339.8	0.00653897	0	
220	0.01238578		749.99	0.00744328		1280	-0.00430715		1810	0.00677171		2340	0.00651466	0	
220.2	0.01315588		750.19	0.00725		1280.2	-0.00391088		1810.2	0.00543083		2340.2	0.00737968	0	
220.4	0.01392155		750.39	0.00717236		1280.4	-0.00443007		1810.4	0.00425641		2340.4	0.00729463	0	
220.6	0.01302252		750.59	0.00723344		1280.6	-0.0048558		1810.6	0.00357406		2340.6	0.00722307	0	
220.8	0.01312725		750.79	0.00762417		1280.8	-0.00567289		1810.8	0.00258591		2340.8	0.00680214	0	
221	0.01250299		750.99	0.00758595		1281	-0.00527962		1811	0.00184315		2341	0.00724952	0	
221.2	0.01219172		751.19	0.00770657		1281.2	-0.00524049		1811.2	0.00253043		2341.2	0.00706845	0	
221.4	0.0108374		751.39	0.00779281		1281.4	-0.00553855		1811.4	0.00240656		2341.4	0.00673758	0	
221.6	0.01044905		751.59	0.00799802		1281.6	-0.00516089		1811.6	0.00179794		2341.6	0.00735954	0	
221.8	0.01065306		751.79	0.00715697		1281.8	-0.00479489		1811.8	0.00165266		2341.8	0.00744925	0	
222	0.00912836		751.99	0.0068697		1282	-0.00550589		1812	0.00273362		2342	0.00648064	0	
222.2	0.0084579		752.19	0.00659208		1282.2	-0.00626764		1812.2	0.00292741		2342.2	0.00632052	0	
222.4	0.00800073		752.39	0.0071122		1282.4	-0.00628748		1812.4	0.00334457		2342.4	0.00627603	0	
222.6	0.00865722		752.59	0.00681224		1282.6	-0.005785		1812.6	0.004405		2342.6	0.00570611	0	
222.8	0.00782573		752.79	0.00665074		1282.8	-0.00612369		1812.8	0.00473894		2342.8	0.005111	0	
223	0.00802873		752.99	0.0056436		1283	-0.00606237		1813	0.00519176		2343	0.00438509	0	
223.2	0.00812687		753.19	0.00545323		1283.2	-0.00576235		1813.2	0.00624593		2343.2	0.00454936	0	
223.4	0.00817846		753.39	0.0059849		1283.4	-0.00619171		1813.4	0.00698774		2343.4	0.00424587	0	
223.6	0.00811307		753.59	0.00551431		1283.6	-0.00567271		1813.6	0.00734447		2343.6	0.00437042	0	
223.8	0.00849795		753.79	0.00589907		1283.8	-0.00552053		1813.8	0.0073241		2343.8	0.00508101	0	
224	0.00878926		753.99	0.00642591		1284	-0.00506137		1814	0.00749185		2344	0.005407	0	
224.2	0.00846266		754.19	0.00620027		1284.2	-0.00471171		1814.2	0.00621771		2344.2	0.00532535	0	
224.4	0.00846826		754.39	0.00594974		1284.4	-0.00500633		1814.4	0.00577338		2344.4	0.00522231	0	
224.6	0.00896254		754.59	0.00495677		1284.6	-0.00462241		1814.6	0.00586074		2344.6	0.00557247	0	
224.8	0.0105277		754.79	0.00533615		1284.8	-0.00439797		1814.8	0.0054485		2344.8	0.0057811	0	
225	0.0117615		754.99	0.00585859		1285	-0.00356755		1815	0.0057096		2345	0.00639017	0	
225.2	0.01168058		755.19	0.00672129		1285.2	-0.00401437		1815.2	0.00642206		2345.2	0.00586163	0	
225.4	0.0105645		755.39	0.00736434		1285.4	-0.00327637		1815.4	0.00516272		2345.4	0.00660527	0	
225.6	0.01057682		755.59	0.00847643		1285.6	-0.00298237		1815.6	0.00472528		2345.6	0.00682239	0	
225.8	0.01084605		755.79	0.00788582		1285.8	-0.00393363		1815.8	0.00451412		2345.8	0.00633454	0	
226	0.01016437		755.99	0.00761415		1286	-0.00493821		1816	0.00411541		2346	0.00608536	0	
226.2	0.01104352		756.19	0.00794487		1286.2	-0.00533643		1816.2	0.0044216		2346.2	0.00635535	0	
226.4	0.0113317		756.39	0.008352		1286.4	-0.00519097		1816.4	0.00445806		2346.4	0.00568803	0	
226.6	0.01155042		756.59	0.0085511		1286.6	-0.00555919		1816.6	0.00440606		2346.6	0.00668898	0	
226.8	0.01099572		756.79	0.00953376		1286.8	-0.00641924		1816.8	0.0047924		2346.8	0.00643948	0	
227	0.01071081		756.99	0.01026526		1287	-0.00695275		1817	0.00553733		2347	0.00548663	0	
227.2	0.0104981		757.19	0.00999503		1287.2	-0.00656115		1817.2	0.00612763		2347.2	0.00510078	0	
227.4	0.01091674		757.39	0.01044785		1287.4	-0.00687974		1817.4	0.00614602		2347.4	0.00451577	0	
227.6	0.01087313		757.59	0.01029814		1287.6	-0.00660775		1817.6	0.00627792		2347.6	0.00490484	0	
227.8	0.01141005		757.79	0.01073755		1287.8	-0.00731177		1817.8	0.00646813		2347.8	0.00490288	0	
228	0.01178069		757.99	0.0109148		1288	-0.00697292		1818	0.00738039		2348	0.00423868	0	
228.2	0.0120063		758.19	0.01000467		1288.2	-0.00704911		1818.2	0.00845314		2348.2	0.00349716	0	
228.4	0.01307647		758.39	0.00913326		1288.4	-0.00656871		1818.4	0.00892361		2348.4	0.00362168	0	
228.6	0.01369526		758.59	0.00792539		1288.6	-0.00625633		1818.6	0.00888251		2348.6	0.00294724	0	
228.8	0.01436932		758.79	0.00809203		1288.8	-0.00634657		1818.8	0.00903983		2348.8	0.00225971	0	
229	0.01397303		758.99	0.00778961		1289	-0.00627707		1819	0.0090958		2349	0.00198968	0	
229.2	0.01261437		759.19	0.00747698		1289.2	-0.00577059		1819.2	0.00846357		2349.2	0.00094584	0	
229.4	0.01168652		759.39	0.0070966		1289.4	-0.00530283		1819.4	0.00714844		2349.4	0.0017035	0	
229.6	0.01177879		759.59	0.00746099		1289.6	-0.00548909		1819.6	0.00704843		2349.6	0.00129028	0	
229.8	0.01188419		759.79	0.00648579		1289.8	-0.00607913		1819.8	0.00618116		2349.8	0.00158622	0	
230	0.01146782		759.99	0.00548661		1290	-0.00587004		1820	0.00518695		2350	0.0019455	0	
230.2	0.01094762		760.19	0.00507626		1290.2	-0.00561939		1820.2	0.00549986		2350.2	0.00356744	0	
230.4	0.010413		760.39	0.00579195		1290.4	-0.00581553		1820.4	0.0046958		2350.4	0.00472239	0	
230.6	0.01050066		760.59	0.00661996		1290.6	-0.00615077		1820.6	0.00445808		2350.6	0.00596676	0	
230.8	0.01043624		760.79	0.00758328		1290.8	-0.00548358		1820.8	0.00498778		2350.8	0.00466685	0	
231	0.01069634		760.99	0.00805525		1291	-0.00465254		1821	0.00439179		2351	0.00497251	0	
231.2	0.0120488		761.19	0.00804213		1291.2	-0.00394706		1821.2	0.00373761		2351.2	0.00451919	0	
231.4	0.01292587		761.39	0.00888043		1291.4	-0.00465214		1821.4	0.00443886		2351.4	0.00499457	0	
231.6	0.0126363		761.59	0.0091854		1291.6	-0.00402941		1821.6	0.00485892		2351.6	0.00496143	0	
231.8	0.01280762		761.79	0.0098199		1291.8	-0.00383648		1821.8	0.00553993		2351.8	0.00459888	0	
232	0.01331178		761.99	0.00956543		1292	-0.00294867		1822	0.00604704		2352	0.00452741	0	
232.2	0.01330092		762.19	0.009136		1292.2	-0.00275297		1822.2	0.00624738		2352.2	0.00431767	0	
232.4	0.01306764		762.39	0.00919145		1292.4	-0.00271631		1822.4	0.00602131		2352.4	0.00376984	0	
232.6	0.01266416		762.59	0.0089932		1292.6	-0.00275108		1822.6	0.00543562		2352.6	0.00271627	0	
232.8	0.012558		762.79	0.00870151		1292.8	-0.00223582		1822.8	0.00526987		2352.8	0.00320476	0	
233	0.01145563		762.99	0.00869624		1293	-0.00143508		1823	0.00471334		2353	0.00328155	0	
233.2	0.01100556		763.19	0.00875731		1293.2	-0.0013166		1823.2	0.00485033		2353.2	0.002853	0	
233.4	0.01025817		763.39	0.0087635		1293.4	-0.00182537		1823.4	0.00517385		2353.4	0.0029872	0	
233.6	0.00987667		763.59	0.00902864		1293.6	-0.00214071		1823.6	0.00572239		2353.6	0.00299788	0	
233.8	0.00931665		763.79	0.00844598		1293.8	-0.00239944		1823.8	0.00502711		2353.8	0.00365819	0	
234	0.00939099		763.99	0.0083792		1294	-0.00259698		1824	0.0052259		2354	0.00439731	0	
234.2	0.00872588		764.19	0.00866444		1294.2	-0.00314207		1824.2	0.00587332		2354.2	0.00576424	0	
234.4	0.00979439		764.39	0.00991352		1294.4	-0.00418757		1824.4	0.00598059		2354.4	0.00608714	0	
234.6	0.01027629		764.59	0.00974171		1294.6	-0.00480129		1824.6	0.00654009		2354.6	0.00566659	0	
234.8	0.01053145		764.79	0.00949819		1294.8	-0.00516321		1824.8	0.00673874		2354.8	0.00511035	0	
235	0.01167962		764.99	0.009033		1295	-0.00537391		1825	0.00695346		2355	0.00502372	0	
235.2	0.01205368		765.19	0.00843522		1295.2	-0.00564502		1825.2	0.00771849		2355.2	0.00397794	0	
235.4	0.01191084		765.39	0.00802523		1295.4	-0.00606032		1825.4	0.00810211		2355.4	0.00343987	0	
235.6	0.01124308		765.59	0.00741554		1295.6	-0.00556244		1825.6	0.00755792		2355.6	0.00321718	0	
235.8	0.01131548		765.79	0.00706229		1295.8	-0.00510811		1825.8	0.00801377		2355.8	0.00384855	0	
236	0.01232061		765.99	0.00573718		1296	-0.00524054		1826	0.00750607		2356	0.00479557	0	
236.2	0.01172007		766.19	0.00505671		1296.2	-0.00530751		1826.2	0.00748709		2356.2	0.00513944	0	
236.4	0.01136383		766.39	0.00533825		1296.4	-0.00549369		1826.4	0.00686913		2356.4	0.00438102	0	
236.6	0.01092193		766.59	0.005206		1296.6	-0.00560437		1826.6	0.00678975		2356.6	0.00404753	0	
236.8	0.01060054		766.79	0.00543001		1296.8	-0.00466071		1826.8	0.0071971		2356.8	0.00424245	0	
237	0.01088061		766.99	0.00629573		1297	-0.00486232		1827	0.00776467		2357	0.00332223	0	
237.2	0.01036339		767.19	0.00652015		1297.2	-0.00553138		1827.2	0.00837732		2357.2	0.00245344	0	
237.4	0.01003226		767.39	0.00749167		1297.4	-0.00500834		1827.4	0.00841631		2357.4	0.0021786	0	
237.6	0.01028925		767.59	0.00844686		1297.6	-0.00440379		1827.6	0.00831877		2357.6	0.00209638	0	
237.8	0.01052935		767.79	0.00883862		1297.8	-0.00400606		1827.8	0.00807631		2357.8	0.0028351	0	
238	0.01150759		767.99	0.00873012		1298	-0.00403206		1828	0.00851986		2358	0.00371324	0	
238.2	0.01204753		768.19	0.00887242		1298.2	-0.00400274		1828.2	0.00845927		2358.2	0.00395761	0	
238.4	0.0134914		768.39	0.00945637		1298.4	-0.00446413		1828.4	0.00819643		2358.4	0.0037658	0	
238.6	0.01373484		768.59	0.00907644		1298.6	-0.00432511		1828.6	0.00783092		2358.6	0.00300048	0	
238.8	0.01459729		768.79	0.00911143		1298.8	-0.00413993		1828.8	0.00812509		2358.8	0.00246405	0	
239	0.01480883		768.99	0.00878191		1299	-0.00355869		1829	0.00791181		2359	0.00209365	0	
239.2	0.01433166		769.19	0.00904225		1299.2	-0.00331447		1829.2	0.00779838		2359.2	0.00188296	0	
239.4	0.01427401		769.39	0.0079059		1299.4	-0.00340114		1829.4	0.00666004		2359.4	0.0023387	0	
239.6	0.01386032		769.59	0.00724781		1299.6	-0.00359644		1829.6	0.00647962		2359.6	0.00297266	0	
239.8	0.01358773		769.79	0.00583689		1299.8	-0.00350385		1829.8	0.00654749		2359.8	0.00381765	0	
240	0.01371507		769.99	0.00545027		1300	-0.00397971		1830	0.00582195		2360	0.00451474	0	
240.2	0.0117369		770.19	0.0054055		1300.2	-0.00444326		1830.2	0.00579472		2360.2	0.00450165	0	
240.4	0.01136794		770.39	0.00630041		1300.4	-0.00445645		1830.4	0.0057352		2360.4	0.00340353	0	
240.6	0.01106526		770.59	0.00549626		1300.6	-0.00474736		1830.6	0.00580077		2360.6	0.00369359	0	
240.8	0.00996397		770.79	0.0056738		1300.8	-0.00331683		1830.8	0.00591305		2360.8	0.00435146	0	
241	0.00925839		770.99	0.00603439		1301	-0.00391923		1831	0.00609345		2361	0.00436653	0	
241.2	0.00888565		771.19	0.00593864		1301.2	-0.00353361		1831.2	0.00636845		2361.2	0.00441716	0	
241.4	0.00901273		771.39	0.00645186		1301.4	-0.00290908		1831.4	0.00701147		2361.4	0.00527581	0	
241.6	0.00950908		771.59	0.00705449		1301.6	-0.0033231		1831.6	0.00709218		2361.6	0.00564247	0	
241.8	0.00957497		771.79	0.00713179		1301.8	-0.00329759		1831.8	0.00706198		2361.8	0.00616997	0	
242	0.01004839		771.99	0.00615789		1302	-0.00348648		1832	0.00691958		2362	0.00611786	0	
242.2	0.01077113		772.19	0.00699619		1302.2	-0.00387394		1832.2	0.0068334		2362.2	0.00585337	0	
242.4	0.01183535		772.39	0.00776712		1302.4	-0.00388913		1832.4	0.00700654		2362.4	0.00518178	0	
242.6	0.01225941		772.59	0.00822544		1302.6	-0.00395268		1832.6	0.0070247		2362.6	0.0045835	0	
242.8	0.012249		772.79	0.00882324		1302.8	-0.00378174		1832.8	0.00745829		2362.8	0.00385988	0	
243	0.01187221		772.99	0.00884134		1303	-0.00375879		1833	0.00750907		2363	0.00265008	0	
243.2	0.01260339		773.19	0.00909487		1303.2	-0.00312861		1833.2	0.00750936		2363.2	0.00255615	0	
243.4	0.01273798		773.39	0.00915747		1303.4	-0.00286001		1833.4	0.00659521		2363.4	0.00192615	0	
243.6	0.01275528		773.59	0.0091784		1303.6	-0.00228866		1833.6	0.00686487		2363.6	0.0014873	0	
243.8	0.01256726		773.79	0.00868524		1303.8	-0.00161689		1833.8	0.00683825		2363.8	0.00183648	0	
244	0.01238338		773.99	0.00973642		1304	-0.00166604		1834	0.00646652		2364	0.0012601	0	
244.2	0.01154867		774.19	0.00961934		1304.2	-0.00182089		1834.2	0.00714323		2364.2	0.00089755	0	
244.4	0.0122978		774.39	0.00906936		1304.4	-0.00113552		1834.4	0.00670432		2364.4	0.00059356	0	
244.6	0.01164915		774.59	0.00800654		1304.6	-0.00092565		1834.6	0.00592775		2364.6	0.00171119	0	
244.8	0.01103947		774.79	0.00741354		1304.8	-0.00054463		1834.8	0.00625828		2364.8	0.00223804	0	
245	0.01164734		774.99	0.00770441		1305	-0.00071625		1835	0.0068262		2365	0.00219803	0	
245.2	0.0125688		775.19	0.00711612		1305.2	-0.00052004		1835.2	0.00712335		2365.2	0.00264193	0	
245.4	0.01297726		775.39	0.00764407		1305.4	-0.00081887		1835.4	0.00781474		2365.4	0.0028832	0	
245.6	0.01346101		775.59	0.00781062		1305.6	-0.00210403		1835.6	0.00785304		2365.6	0.00234094	0	
245.8	0.01335461		775.79	0.00730508		1305.8	-0.00226483		1835.8	0.00877909		2365.8	0.00214814	0	
246	0.01358709		775.99	0.00714255		1306	-0.00227486		1836	0.00903312		2366	0.00207789	0	
246.2	0.01463786		776.19	0.00832947		1306.2	-0.0026118		1836.2	0.00959228		2366.2	0.0029465	0	
246.4	0.01484191		776.39	0.00793091		1306.4	-0.00256141		1836.4	0.01039678		2366.4	0.00301973	0	
246.6	0.01381301		776.59	0.00740779		1306.6	-0.00321856		1836.6	0.01074012		2366.6	0.00302467	0	
246.8	0.01325692		776.79	0.00728382		1306.8	-0.00266068		1836.8	0.01165343		2366.8	0.00292892	0	
247	0.01395467		776.99	0.0067732		1307	-0.00271169		1837	0.01178749		2367	0.00293594	0	
247.2	0.01435834		777.19	0.00668822		1307.2	-0.00273035		1837.2	0.0111563		2367.2	0.00373408	0	
247.4	0.01394063		777.39	0.00719194		1307.4	-0.0024319		1837.4	0.01109264		2367.4	0.00327973	0	
247.6	0.0135276		777.59	0.00642971		1307.6	-0.00269827		1837.6	0.01183518		2367.6	0.00378771	0	
247.8	0.01311929		777.79	0.00596928		1307.8	-0.00401815		1837.8	0.01195155		2367.8	0.00440513	0	
248	0.01300332		777.99	0.00578208		1308	-0.00483646		1838	0.01239277		2368	0.00456075	0	
248.2	0.01209199		778.19	0.00571222		1308.2	-0.00425665		1838.2	0.01216803		2368.2	0.00430481	0	
248.4	0.01249563		778.39	0.00528543		1308.4	-0.00373984		1838.4	0.01140938		2368.4	0.00362258	0	
248.6	0.01199032		778.59	0.00521437		1308.6	-0.0040747		1838.6	0.01036821		2368.6	0.00384608	0	
248.8	0.01274945		778.79	0.00521162		1308.8	-0.00486534		1838.8	0.01048047		2368.8	0.0028318	0	
249	0.01258412		778.99	0.00559751		1309	-0.00524827		1839	0.00998681		2369	0.00295236	0	
249.2	0.01239315		779.19	0.00595854		1309.2	-0.00649852		1839.2	0.0091127		2369.2	0.0031773	0	
249.4	0.01243809		779.39	0.00646124		1309.4	-0.00678516		1839.4	0.00870926		2369.4	0.0028762	0	
249.6	0.01249523		779.59	0.00621834		1309.6	-0.00672446		1839.6	0.00747535		2369.6	0.00267818	0	
249.8	0.01272469		779.79	0.00749832		1309.8	-0.00662879		1839.8	0.00744949		2369.8	0.00275126	0	
250	0.0126813		779.99	0.00799143		1310	-0.00651081		1840	0.0062425		2370	0.00324223	0	
250.2	0.01341466		780.19	0.00830722		1310.2	-0.00654054		1840.2	0.00579302		2370.2	0.00424873	0	
250.4	0.01303161		780.39	0.00743668		1310.4	-0.00624489		1840.4	0.00521847		2370.4	0.00490452	0	
250.6	0.01252012		780.59	0.00743993		1310.6	-0.00653079		1840.6	0.00458249		2370.6	0.00596743	0	
250.8	0.01250379		780.79	0.0082724		1310.8	-0.00643058		1840.8	0.0039779		2370.8	0.00658349	0	
251	0.01234057		780.99	0.008455		1311	-0.00714402		1841	0.0029575		2371	0.00695503	0	
251.2	0.01175063		781.19	0.00879388		1311.2	-0.00720502		1841.2	0.0026707		2371.2	0.00761233	0	
251.4	0.01112933		781.39	0.00934158		1311.4	-0.00605656		1841.4	0.00333873		2371.4	0.00777319	0	
251.6	0.01034807		781.59	0.00920722		1311.6	-0.00662897		1841.6	0.00414041		2371.6	0.00774486	0	
251.8	0.01016412		781.79	0.00865697		1311.8	-0.00681221		1841.8	0.00452326		2371.8	0.00756197	0	
252	0.0099033		781.99	0.00902877		1312	-0.00612664		1842	0.00529969		2372	0.0071923	0	
252.2	0.00945406		782.19	0.00972677		1312.2	-0.00480707		1842.2	0.00517928		2372.2	0.00634095	0	
252.4	0.01067572		782.39	0.0092418		1312.4	-0.0051746		1842.4	0.0058081		2372.4	0.00560817	0	
252.6	0.01070869		782.59	0.00878554		1312.6	-0.00560345		1842.6	0.00623004		2372.6	0.00468254	0	
252.8	0.01071442		782.79	0.00832256		1312.8	-0.00656844		1842.8	0.00747227		2372.8	0.00401788	0	
253	0.01021802		782.99	0.00719171		1313	-0.00595983		1843	0.00807355		2373	0.00474926	0	
253.2	0.01091674		783.19	0.00675128		1313.2	-0.00563071		1843.2	0.00824818		2373.2	0.00457806	0	
253.4	0.01160833		783.39	0.00546877		1313.4	-0.0044403		1843.4	0.00882638		2373.4	0.00401782	0	
253.6	0.01280558		783.59	0.00577127		1313.6	-0.00348296		1843.6	0.00904528		2373.6	0.00331467	0	
253.8	0.01318371		783.79	0.00603414		1313.8	-0.003264		1843.8	0.01056801		2373.8	0.00301882	0	
254	0.01366318		783.99	0.0050418		1314	-0.00306424		1844	0.00996814		2374	0.00267685	0	
254.2	0.01454249		784.19	0.00506866		1314.2	-0.0022898		1844.2	0.01043181		2374.2	0.00251398	0	
254.4	0.01410165		784.39	0.00486651		1314.4	-0.00176327		1844.4	0.01023001		2374.4	0.0024936	0	
254.6	0.01334267		784.59	0.00609286		1314.6	-0.00206175		1844.6	0.00972286		2374.6	0.00234759	0	
254.8	0.01328183		784.79	0.00641517		1314.8	-0.00281827		1844.8	0.00955812		2374.8	0.002252	0	
255	0.01303534		784.99	0.00647407		1315	-0.00364981		1845	0.00951861		2375	0.00282224	0	
255.2	0.01329288		785.19	0.00683053		1315.2	-0.00381581		1845.2	0.0094762		2375.2	0.00283217	0	
255.4	0.01291319		785.39	0.00720123		1315.4	-0.00434109		1845.4	0.00913971		2375.4	0.00265429	0	
255.6	0.01312487		785.59	0.0075823		1315.6	-0.00484458		1845.6	0.00900684		2375.6	0.00286365	0	
255.8	0.01291519		785.79	0.00791053		1315.8	-0.00535268		1845.8	0.00877903		2375.8	0.00353515	0	
256	0.01324093		785.99	0.00784877		1316	-0.00593856		1846	0.00904276		2376	0.0043692	0	
256.2	0.01393533		786.19	0.00835759		1316.2	-0.00612568		1846.2	0.00899551		2376.2	0.00426257	0	
256.4	0.01472022		786.39	0.00766117		1316.4	-0.00667003		1846.4	0.00924712		2376.4	0.00402026	0	
256.6	0.01471893		786.59	0.0078554		1316.6	-0.00706934		1846.6	0.00951985		2376.6	0.0033665	0	
256.8	0.01404578		786.79	0.00710207		1316.8	-0.00774656		1846.8	0.0093645		2376.8	0.00424815	0	
257	0.01454996		786.99	0.0068695		1317	-0.00670429		1847	0.00946616		2377	0.00534927	0	
257.2	0.01511063		787.19	0.00614544		1317.2	-0.00716633		1847.2	0.00927295		2377.2	0.005007	0	
257.4	0.01430579		787.39	0.00582098		1317.4	-0.00648985		1847.4	0.00947678		2377.4	0.00431309	0	
257.6	0.01412339		787.59	0.00631811		1317.6	-0.00631373		1847.6	0.00896179		2377.6	0.00347717	0	
257.8	0.01377545		787.79	0.00552326		1317.8	-0.00606453		1847.8	0.00978094		2377.8	0.00250548	0	
258	0.01365596		787.99	0.00530404		1318	-0.00576871		1848	0.00942943		2378	0.00140978	0	
258.2	0.01351466		788.19	0.00652764		1318.2	-0.00561525		1848.2	0.01038046		2378.2	0.00015998	0	
258.4	0.01296205		788.39	0.0073387		1318.4	-0.00462977		1848.4	0.01022158		2378.4	-0.00041244	0	
258.6	0.01293789		788.59	0.00799865		1318.6	-0.00550158		1848.6	0.01003907		2378.6	0.00018889	0	
258.8	0.0134848		788.79	0.00775227		1318.8	-0.00609845		1848.8	0.01068341		2378.8	0.00003505	0	
259	0.01278007		788.99	0.00853352		1319	-0.00633153		1849	0.01096954		2379	0.0003035	0	
259.2	0.01264884		789.19	0.00837233		1319.2	-0.00645321		1849.2	0.01120047		2379.2	-0.00054658	0	
259.4	0.01230997		789.39	0.00828669		1319.4	-0.00629669		1849.4	0.01109078		2379.4	0.00031987	0	
259.6	0.01266551		789.59	0.00856048		1319.6	-0.00577353		1849.6	0.01131596		2379.6	0.00079963	0	
259.8	0.0127851		789.79	0.00828158		1319.8	-0.00606804		1849.8	0.011535		2379.8	0.00127131	0	
260	0.01372333		789.99	0.00791227		1320	-0.00610521		1850	0.0118523		2380	0.00166368	0	
260.2	0.01458321		790.19	0.00808673		1320.2	-0.00608634		1850.2	0.01195376		2380.2	0.001238	0	
260.4	0.01497198		790.39	0.00769042		1320.4	-0.00570358		1850.4	0.01182342		2380.4	0.00121893	0	
260.6	0.01504769		790.59	0.0084699		1320.6	-0.00654704		1850.6	0.01153568		2380.6	0.00143229	0	
260.8	0.01490224		790.79	0.00794809		1320.8	-0.00632896		1850.8	0.01032664		2380.8	0.00251565	0	
261	0.01533133		790.99	0.00827668		1321	-0.00543297		1851	0.00967573		2381	0.00252389	0	
261.2	0.01492817		791.19	0.007892		1321.2	-0.00591272		1851.2	0.0085318		2381.2	0.00246614	0	
261.4	0.01414179		791.39	0.0079125		1321.4	-0.00539848		1851.4	0.00860635		2381.4	0.0016462	0	
261.6	0.01443002		791.59	0.00777416		1321.6	-0.00552338		1851.6	0.00785904		2381.6	0.00246712	0	
261.8	0.01452113		791.79	0.00754264		1321.8	-0.00487517		1851.8	0.00829307		2381.8	0.00198171	0	
262	0.01401022		791.99	0.00825707		1322	-0.00485735		1852	0.00788883		2382	0.00259919	0	
262.2	0.01402405		792.19	0.00919407		1322.2	-0.00460935		1852.2	0.0076763		2382.2	0.00269212	0	
262.4	0.01394691		792.39	0.00884331		1322.4	-0.00413587		1852.4	0.00794708		2382.4	0.00330498	0	
262.6	0.01439782		792.59	0.00867466		1322.6	-0.00505792		1852.6	0.00839283		2382.6	0.00388224	0	
262.8	0.01357607		792.79	0.00896948		1322.8	-0.00494876		1852.8	0.00873544		2382.8	0.00317542	0	
263	0.01275006		792.99	0.00916181		1323	-0.00516071		1853	0.00814222		2383	0.00338094	0	
263.2	0.01249696		793.19	0.00848975		1323.2	-0.00530591		1853.2	0.0082929		2383.2	0.00277048	0	
263.4	0.01211418		793.39	0.00786448		1323.4	-0.0053975		1853.4	0.00855151		2383.4	0.00279594	0	
263.6	0.01219935		793.59	0.00783326		1323.6	-0.00543574		1853.6	0.0091411		2383.6	0.00264274	0	
263.8	0.01266855		793.79	0.00755064		1323.8	-0.00512253		1853.8	0.01050617		2383.8	0.00222818	0	
264	0.01399029		793.99	0.00708031		1324	-0.00530216		1854	0.01145051		2384	0.00251126	0	
264.2	0.01493803		794.19	0.0070514		1324.2	-0.00624458		1854.2	0.01199971		2384.2	0.00138991	0	
264.4	0.01447112		794.39	0.00767542		1324.4	-0.00588141		1854.4	0.01148183		2384.4	0.00056769	0	
264.6	0.01434739		794.59	0.00765168		1324.6	-0.00727328		1854.6	0.01166592		2384.6	-0.00024971	0	
264.8	0.0137656		794.79	0.00663225		1324.8	-0.0073089		1854.8	0.01090094		2384.8	-0.00088519	0	
265	0.01382669		794.99	0.00629367		1325	-0.00768076		1855	0.01102529		2385	-0.00172712	0	
265.2	0.01354319		795.19	0.00573618		1325.2	-0.00829772		1855.2	0.01094938		2385.2	-0.00113483	0	
265.4	0.01404153		795.39	0.00523678		1325.4	-0.00818557		1855.4	0.0118065		2385.4	-0.00156447	0	
265.6	0.01421888		795.59	0.00502089		1325.6	-0.00855648		1855.6	0.01122617		2385.6	-0.00028436	0	
265.8	0.01454541		795.79	0.00469043		1325.8	-0.00847658		1855.8	0.01105098		2385.8	-0.00056032	0	
266	0.01427261		795.99	0.00503494		1326	-0.00827799		1856	0.0106798		2386	0.00075366	0	
266.2	0.01489527		796.19	0.00529988		1326.2	-0.00813512		1856.2	0.00974434		2386.2	0.00120957	0	
266.4	0.01551291		796.39	0.0053699		1326.4	-0.00796637		1856.4	0.00981032		2386.4	0.00143274	0	
266.6	0.01581507		796.59	0.00555933		1326.6	-0.00793963		1856.6	0.00914755		2386.6	0.00140245	0	
266.8	0.01460256		796.79	0.00555633		1326.8	-0.00749611		1856.8	0.00823566		2386.8	0.00207656	0	
267	0.01466683		796.99	0.00539637		1327	-0.00663858		1857	0.00797214		2387	0.00219072	0	
267.2	0.01481016		797.19	0.0048965		1327.2	-0.00607224		1857.2	0.00858472		2387.2	0.00234731	0	
267.4	0.01430316		797.39	0.00497515		1327.4	-0.00560802		1857.4	0.00846637		2387.4	0.00218124	0	
267.6	0.01371014		797.59	0.0054529		1327.6	-0.0051348		1857.6	0.00852758		2387.6	0.00201993	0	
267.8	0.01424531		797.79	0.00574286		1327.8	-0.00440032		1857.8	0.00876436		2387.8	0.00188587	0	
268	0.0144683		797.99	0.00586943		1328	-0.00402744		1858	0.00875385		2388	0.00269041	0	
268.2	0.01362877		798.19	0.00606662		1328.2	-0.00398665		1858.2	0.00896071		2388.2	0.00156028	0	
268.4	0.01236824		798.39	0.00617844		1328.4	-0.00351916		1858.4	0.00959707		2388.4	0.00020852	0	
268.6	0.01247472		798.59	0.00493613		1328.6	-0.00446473		1858.6	0.01056549		2388.6	0.00014009	0	
268.8	0.01233181		798.79	0.00478043		1328.8	-0.00496639		1858.8	0.01045487		2388.8	0.00029859	0	
269	0.01306562		798.99	0.00492276		1329	-0.0051261		1859	0.01065274		2389	0.00062661	0	
269.2	0.0128691		799.19	0.00513308		1329.2	-0.00564503		1859.2	0.01043071		2389.2	0.00168016	0	
269.4	0.01289567		799.39	0.00575207		1329.4	-0.00550037		1859.4	0.01069714		2389.4	0.00177993	0	
269.6	0.01282392		799.59	0.00527566		1329.6	-0.00614657		1859.6	0.01041322		2389.6	0.00239036	0	
269.8	0.0136718		799.79	0.00592457		1329.8	-0.00611367		1859.8	0.00997157		2389.8	0.00254604	0	
270	0.01348901		799.99	0.00654312		1330	-0.00627129		1860	0.009094		2390	0.00354908	0	
270.2	0.01413648		800.19	0.00634107		1330.2	-0.00664042		1860.2	0.00872246		2390.2	0.00416685	0	
270.4	0.01408739		800.39	0.00652422		1330.4	-0.00599023		1860.4	0.00914592		2390.4	0.00462266	0	
270.6	0.01419693		800.59	0.00628584		1330.6	-0.00675262		1860.6	0.00850261		2390.6	0.00469637	0	
270.8	0.01381277		800.79	0.00609676		1330.8	-0.00628708		1860.8	0.00831845		2390.8	0.0057096	0	
271	0.01397407		800.99	0.00621962		1331	-0.00640827		1861	0.00813109		2391	0.00501662	0	
271.2	0.01428164		801.19	0.00624845		1331.2	-0.00699788		1861.2	0.00742801		2391.2	0.0048615	0	
271.4	0.013536		801.39	0.00638955		1331.4	-0.00719766		1861.4	0.00723848		2391.4	0.00495074	0	
271.6	0.01321641		801.59	0.00614747		1331.6	-0.00722982		1861.6	0.00727291		2391.6	0.00510355	0	
271.8	0.01366788		801.79	0.00599988		1331.8	-0.00643709		1861.8	0.0079001		2391.8	0.00538847	0	
272	0.01383897		801.99	0.00626615		1332	-0.00609217		1862	0.00816615		2392	0.00483261	0	
272.2	0.01382919		802.19	0.00622256		1332.2	-0.00592086		1862.2	0.00892755		2392.2	0.00337187	0	
272.4	0.01457796		802.39	0.00625425		1332.4	-0.0060073		1862.4	0.00961307		2392.4	0.00135692	0	
272.6	0.01557496		802.59	0.00547878		1332.6	-0.006679		1862.6	0.00925619		2392.6	0.00172963	0	
272.8	0.01636284		802.79	0.00596714		1332.8	-0.00632348		1862.8	0.00971284		2392.8	0.00149724	0	
273	0.01728211		802.99	0.00640343		1333	-0.00556609		1863	0.00921355		2393	0.00182296	0	
273.2	0.01679475		803.19	0.00602518		1333.2	-0.00523937		1863.2	0.00953727		2393.2	0.00187512	0	
273.4	0.01740027		803.39	0.00565799		1333.4	-0.00539166		1863.4	0.01034051		2393.4	0.00081294	0	
273.6	0.01720467		803.59	0.00535752		1333.6	-0.00582744		1863.6	0.0106425		2393.6	0.00069118	0	
273.8	0.01708058		803.79	0.005502		1333.8	-0.00564668		1863.8	0.0104492		2393.8	0.00037725	0	
274	0.01645859		803.99	0.00561218		1334	-0.00562241		1864	0.01043712		2394	0.00070517	0	
274.2	0.01642774		804.19	0.00601549		1334.2	-0.00590536		1864.2	0.01089399		2394.2	0.00012616	0	
274.4	0.01587303		804.39	0.00723972		1334.4	-0.00608363		1864.4	0.00997115		2394.4	0.0005556	0	
274.6	0.01626808		804.59	0.00698184		1334.6	-0.00595183		1864.6	0.00919692		2394.6	0.00044462	0	
274.8	0.01519077		804.79	0.0067236		1334.8	-0.00615794		1864.8	0.00872424		2394.8	0.00033278	0	
275	0.0144597		804.99	0.00716611		1335	-0.00648687		1865	0.00878838		2395	0.00019023	0	
275.2	0.01398381		805.19	0.00705187		1335.2	-0.00686201		1865.2	0.0092653		2395.2	0.00126867	0	
275.4	0.01365808		805.39	0.00684481		1335.4	-0.00702701		1865.4	0.00952006		2395.4	0.00163394	0	
275.6	0.01371361		805.59	0.00782186		1335.6	-0.0070484		1865.6	0.00914907		2395.6	0.00184054	0	
275.8	0.0128714		805.79	0.00811451		1335.8	-0.00688127		1865.8	0.00912318		2395.8	0.00099028	0	
276	0.01401475		805.99	0.00907496		1336	-0.0071548		1866	0.00879583		2396	0.00054991	0	
276.2	0.01348702		806.19	0.00881558		1336.2	-0.00669654		1866.2	0.00940117		2396.2	-0.00042408	0	
276.4	0.01471101		806.39	0.00909542		1336.4	-0.00695474		1866.4	0.00967562		2396.4	-0.00108456	0	
276.6	0.01532125		806.59	0.00890942		1336.6	-0.00685268		1866.6	0.00952133		2396.6	0.00039905	0	
276.8	0.0164197		806.79	0.00871569		1336.8	-0.00561327		1866.8	0.00977217		2396.8	0.00065917	0	
277	0.01676133		806.99	0.00913006		1337	-0.00630048		1867	0.00968407		2397	0.00055334	0	
277.2	0.01679886		807.19	0.00838454		1337.2	-0.00644787		1867.2	0.0100888		2397.2	-0.00010753	0	
277.4	0.0171809		807.39	0.00852902		1337.4	-0.00696997		1867.4	0.01002291		2397.4	-0.0003559	0	
277.6	0.01677572		807.59	0.00825117		1337.6	-0.00555136		1867.6	0.00921915		2397.6	0.00013944	0	
277.8	0.01684189		807.79	0.00754163		1337.8	-0.00482335		1867.8	0.00847306		2397.8	-0.00019463	0	
278	0.01712247		807.99	0.00735537		1338	-0.00462959		1868	0.00738536		2398	-0.00048374	0	
278.2	0.01724424		808.19	0.00752323		1338.2	-0.003859		1868.2	0.00671381		2398.2	-0.00033445	0	
278.4	0.01667935		808.39	0.00719795		1338.4	-0.00303425		1868.4	0.00497225		2398.4	0.00004117	0	
278.6	0.0160214		808.59	0.00660004		1338.6	-0.0027481		1868.6	0.00480006		2398.6	0.00018733	0	
278.8	0.01456784		808.79	0.00652747		1338.8	-0.00337819		1868.8	0.00416487		2398.8	0.00022676	0	
279	0.01440367		808.99	0.00693541		1339	-0.00266439		1869	0.00509256		2399	0.00025183	0	
279.2	0.01438145		809.19	0.00644002		1339.2	-0.0026958		1869.2	0.00550821		2399.2	0.00105798	0	
279.4	0.014964		809.39	0.00611129		1339.4	-0.0029691		1869.4	0.00444315		2399.4	0.00030816	0	
279.6	0.01448323		809.59	0.00674917		1339.6	-0.00287842		1869.6	0.00439433		2399.6	0.00063259	0	
279.8	0.01388726		809.79	0.00588116		1339.8	-0.00278696		1869.8	0.00456185		2399.8	0.00033134	0	
280	0.01489093		809.99	0.00668864		1340	-0.00225597		1870	0.00522414		2400	0.00043715	0	
280.2	0.01389794		810.19	0.00675105		1340.2	-0.00225265		1870.2	0.006342		2400.2	-0.00018205	0	
280.4	0.01406484		810.39	0.00722607		1340.4	-0.002732		1870.4	0.00763204		2400.4	-0.00017431	0	
280.6	0.01427728		810.59	0.00657927		1340.6	-0.00248738		1870.6	0.00810941		2400.6	-0.00042708	0	
280.8	0.01427116		810.79	0.00662114		1340.8	-0.00271901		1870.8	0.00883072		2400.8	-0.00170018	0	
281	0.0140102		810.99	0.00693579		1341	-0.00335861		1871	0.00908384		2401	-0.0028012	0	
281.2	0.01396928		811.19	0.0063075		1341.2	-0.0034998		1871.2	0.00936423		2401.2	-0.00291601	0	
281.4	0.01429823		811.39	0.00602711		1341.4	-0.00316566		1871.4	0.00940136		2401.4	-0.00366377	0	
281.6	0.01392886		811.59	0.00574121		1341.6	-0.00259597		1871.6	0.00883935		2401.6	-0.00340705	0	
281.8	0.01356234		811.79	0.00559428		1341.8	-0.00256258		1871.8	0.00867191		2401.8	-0.00413356	0	
282	0.01348446		811.99	0.00541583		1342	-0.00272552		1872	0.00817086		2402	-0.00465765	0	
282.2	0.01341548		812.19	0.00555523		1342.2	-0.00278596		1872.2	0.00825399		2402.2	-0.00468374	0	
282.4	0.01310172		812.39	0.0047012		1342.4	-0.00349012		1872.4	0.00733414		2402.4	-0.00505869	0	
282.6	0.01295558		812.59	0.00533401		1342.6	-0.00398165		1872.6	0.00750383		2402.6	-0.00425982	0	
282.8	0.01364658		812.79	0.00512627		1342.8	-0.00380943		1872.8	0.00765059		2402.8	-0.00399174	0	
283	0.01395587		812.99	0.00535955		1343	-0.00331436		1873	0.00856427		2403	-0.00324728	0	
283.2	0.01441001		813.19	0.00512221		1343.2	-0.00294946		1873.2	0.0079067		2403.2	-0.00277383	0	
283.4	0.01471918		813.39	0.00537754		1343.4	-0.00366729		1873.4	0.00810743		2403.4	-0.00254847	0	
283.6	0.01414142		813.59	0.00622312		1343.6	-0.00333841		1873.6	0.00841607		2403.6	-0.00091336	0	
283.8	0.01500685		813.79	0.00667231		1343.8	-0.00292636		1873.8	0.00885006		2403.8	-0.00094605	0	
284	0.01445555		813.99	0.00750722		1344	-0.00271948		1874	0.009729		2404	-0.00133032	0	
284.2	0.01440151		814.19	0.00764687		1344.2	-0.0030506		1874.2	0.01079461		2404.2	-0.00120843	0	
284.4	0.01448633		814.39	0.00777778		1344.4	-0.00292621		1874.4	0.01180032		2404.4	-0.00061186	0	
284.6	0.01547936		814.59	0.00764533		1344.6	-0.00288116		1874.6	0.01148243		2404.6	-0.00019557	0	
284.8	0.01486125		814.79	0.00835156		1344.8	-0.0034074		1874.8	0.01185148		2404.8	0.00057213	0	
285	0.01520547		814.99	0.00850814		1345	-0.00355849		1875	0.01167582		2405	0.00087185	0	
285.2	0.01551638		815.19	0.00880865		1345.2	-0.00378776		1875.2	0.01207586		2405.2	0.00124201	0	
285.4	0.01584038		815.39	0.00924711		1345.4	-0.00340397		1875.4	0.01145676		2405.4	0.000989	0	
285.6	0.01515346		815.59	0.00958936		1345.6	-0.00345798		1875.6	0.01142878		2405.6	0.00108964	0	
285.8	0.01546517		815.79	0.00921415		1345.8	-0.00331803		1875.8	0.0111649		2405.8	0.0007485	0	
286	0.01595348		815.99	0.00818466		1346	-0.00293399		1876	0.01030087		2406	0.00053079	0	
286.2	0.01627855		816.19	0.00697838		1346.2	-0.00351483		1876.2	0.01011114		2406.2	-0.00002927	0	
286.4	0.0156747		816.39	0.00641357		1346.4	-0.0039776		1876.4	0.00893933		2406.4	0.00016269	0	
286.6	0.01611213		816.59	0.00756915		1346.6	-0.00422294		1876.6	0.00829454		2406.6	0.00057548	0	
286.8	0.01656014		816.79	0.00741238		1346.8	-0.0045418		1876.8	0.00843671		2406.8	0.00031587	0	
287	0.01649411		816.99	0.00734857		1347	-0.00479942		1877	0.0074067		2407	0.00030664	0	
287.2	0.01654622		817.19	0.00698341		1347.2	-0.0052032		1877.2	0.00688544		2407.2	-0.00094115	0	
287.4	0.01653038		817.39	0.00734662		1347.4	-0.00572149		1877.4	0.00798604		2407.4	-0.0012843	0	
287.6	0.01619639		817.59	0.00686776		1347.6	-0.00537016		1877.6	0.00722348		2407.6	-0.00180095	0	
287.8	0.01701003		817.79	0.00667839		1347.8	-0.00586696		1877.8	0.00759123		2407.8	-0.00355358	0	
288	0.01568296		817.99	0.00636735		1348	-0.00628132		1878	0.00805371		2408	-0.00378043	0	
288.2	0.01678238		818.19	0.00622439		1348.2	-0.00623031		1878.2	0.0088088		2408.2	-0.00308244	0	
288.4	0.01690275		818.39	0.00584489		1348.4	-0.00634706		1878.4	0.00931104		2408.4	-0.00238982	0	
288.6	0.01703675		818.59	0.00625558		1348.6	-0.00684316		1878.6	0.00940585		2408.6	-0.00170109	0	
288.8	0.01677567		818.79	0.00706886		1348.8	-0.00708798		1878.8	0.01019076		2408.8	-0.00166019	0	
289	0.01702329		818.99	0.00709292		1349	-0.00729868		1879	0.01038928		2409	-0.001785	0	
289.2	0.0174756		819.19	0.00690662		1349.2	-0.00703494		1879.2	0.01121349		2409.2	-0.00176699	0	
289.4	0.01749371		819.39	0.00691942		1349.4	-0.0068542		1879.4	0.01156788		2409.4	-0.00151711	0	
289.6	0.01625166		819.59	0.00688337		1349.6	-0.00650335		1879.6	0.01156901		2409.6	-0.00125409	0	
289.8	0.01621253		819.79	0.00686057		1349.8	-0.00588335		1879.8	0.01097975		2409.8	-0.00015732	0	
290	0.01547506		819.99	0.00663279		1350	-0.00515169		1880	0.01036058		2410	-0.00019136	0	
290.2	0.01465446		820.19	0.00602243		1350.2	-0.00606243		1880.2	0.01031316		2410.2	-0.0000991	0	
290.4	0.01408727		820.39	0.00641376		1350.4	-0.00535154		1880.4	0.00930403		2410.4	0.00013115	0	
290.6	0.01489401		820.59	0.0076078		1350.6	-0.00568204		1880.6	0.00850019		2410.6	0.00011586	0	
290.8	0.0151196		820.79	0.00734042		1350.8	-0.00573332		1880.8	0.00814098		2410.8	-0.00013848	0	
291	0.01443162		820.99	0.00737581		1351	-0.00554763		1881	0.00789107		2411	-0.00074876	0	
291.2	0.01451314		821.19	0.00751866		1351.2	-0.00471928		1881.2	0.0084678		2411.2	-0.00081273	0	
291.4	0.01430157		821.39	0.00785451		1351.4	-0.00455459		1881.4	0.00856076		2411.4	-0.00037595	0	
291.6	0.01439539		821.59	0.00710192		1351.6	-0.00471917		1881.6	0.00700489		2411.6	-0.00052963	0	
291.8	0.01426729		821.79	0.00740911		1351.8	-0.00494265		1881.8	0.00699108		2411.8	-0.00048612	0	
292	0.01410688		821.99	0.00684962		1352	-0.00427069		1882	0.00715487		2412	0.00004466	0	
292.2	0.01429988		822.19	0.00657147		1352.2	-0.00426285		1882.2	0.00683182		2412.2	0.00005293	0	
292.4	0.01340987		822.39	0.00692687		1352.4	-0.00443026		1882.4	0.00680959		2412.4	0.00029392	0	
292.6	0.01309549		822.59	0.00715281		1352.6	-0.00494224		1882.6	0.00703002		2412.6	0.00059642	0	
292.8	0.01275989		822.79	0.00746038		1352.8	-0.00532737		1882.8	0.00770176		2412.8	0.00041694	0	
293	0.01259888		822.99	0.00661089		1353	-0.00489745		1883	0.00782428		2413	0.00100587	0	
293.2	0.01259084		823.19	0.0060204		1353.2	-0.00395184		1883.2	0.00866082		2413.2	0.00146725	0	
293.4	0.01190985		823.39	0.00571844		1353.4	-0.00360536		1883.4	0.00805834		2413.4	0.00247534	0	
293.6	0.01077552		823.59	0.0058473		1353.6	-0.00334725		1883.6	0.00820992		2413.6	0.00302096	0	
293.8	0.01092791		823.79	0.00557946		1353.8	-0.00355152		1883.8	0.00852976		2413.8	0.00285083	0	
294	0.01068609		823.99	0.00511019		1354	-0.00399721		1884	0.00891942		2414	0.00277649	0	
294.2	0.01138588		824.19	0.00470812		1354.2	-0.00427483		1884.2	0.00869909		2414.2	0.00262842	0	
294.4	0.01188673		824.39	0.00486729		1354.4	-0.00397063		1884.4	0.00875122		2414.4	0.00225297	0	
294.6	0.012281		824.59	0.00577069		1354.6	-0.00510192		1884.6	0.00875987		2414.6	0.002553	0	
294.8	0.01216221		824.79	0.00603298		1354.8	-0.00497308		1884.8	0.00909536		2414.8	0.00205564	0	
295	0.01210548		824.99	0.00623875		1355	-0.00429732		1885	0.00973257		2415	0.00162096	0	
295.2	0.01386039		825.19	0.00657701		1355.2	-0.00473558		1885.2	0.00930893		2415.2	0.00156355	0	
295.4	0.01400787		825.39	0.00693382		1355.4	-0.00533009		1885.4	0.00877157		2415.4	0.00126031	0	
295.6	0.0155529		825.59	0.00703226		1355.6	-0.00562773		1885.6	0.00802857		2415.6	0.00028834	0	
295.8	0.01585155		825.79	0.00793174		1355.8	-0.00491707		1885.8	0.00852124		2415.8	-0.00101528	0	
296	0.01663666		825.99	0.00818341		1356	-0.00479347		1886	0.00859511		2416	-0.00139491	0	
296.2	0.01629937		826.19	0.00882388		1356.2	-0.00525583		1886.2	0.00812632		2416.2	-0.00249538	0	
296.4	0.01665667		826.39	0.00897926		1356.4	-0.00507693		1886.4	0.00860713		2416.4	-0.00295714	0	
296.6	0.01785557		826.59	0.00900662		1356.6	-0.00493994		1886.6	0.00929661		2416.6	-0.0036747	0	
296.8	0.01771636		826.79	0.00897547		1356.8	-0.00466281		1886.8	0.00937741		2416.8	-0.00373983	0	
297	0.01821687		826.99	0.00817805		1357	-0.00465333		1887	0.00937516		2417	-0.00357133	0	
297.2	0.01829474		827.19	0.00822161		1357.2	-0.00457606		1887.2	0.0101109		2417.2	-0.00432745	0	
297.4	0.01794217		827.39	0.00802752		1357.4	-0.00498001		1887.4	0.01017311		2417.4	-0.00442687	0	
297.6	0.01790233		827.59	0.00714933		1357.6	-0.00550157		1887.6	0.01105262		2417.6	-0.00421598	0	
297.8	0.0177299		827.79	0.00663508		1357.8	-0.00569259		1887.8	0.01051871		2417.8	-0.00407942	0	
298	0.01770613		827.99	0.00617432		1358	-0.00543609		1888	0.01023983		2418	-0.00296507	0	
298.2	0.01774756		828.19	0.00633765		1358.2	-0.00498345		1888.2	0.01025625		2418.2	-0.00263175	0	
298.4	0.01707522		828.39	0.00596898		1358.4	-0.00492345		1888.4	0.01138333		2418.4	-0.00209114	0	
298.6	0.01593891		828.59	0.00573853		1358.6	-0.00521133		1888.6	0.01169293		2418.6	-0.00174655	0	
298.8	0.01534023		828.79	0.00475489		1358.8	-0.00480715		1888.8	0.01177682		2418.8	-0.00186569	0	
299	0.01495717		828.99	0.00466863		1359	-0.00462577		1889	0.01216178		2419	-0.00155085	0	
299.2	0.01550105		829.19	0.00515947		1359.2	-0.00572658		1889.2	0.01231665		2419.2	-0.00119955	0	
299.4	0.01551068		829.39	0.00551481		1359.4	-0.00556468		1889.4	0.01243719		2419.4	-0.00119197	0	
299.6	0.01601883		829.59	0.00580726		1359.6	-0.00603838		1889.6	0.01178875		2419.6	-0.00124955	0	
299.8	0.01580851		829.79	0.00678554		1359.8	-0.00518803		1889.8	0.01185337		2419.8	-0.00120015	0	
300	0.01549233		829.99	0.00740646		1360	-0.00576407		1890	0.01264891		2420	-0.00039739	0	
300.2	0.01545374		830.19	0.00777321		1360.2	-0.00514462		1890.2	0.01187811		2420.2	-0.00128839	0	
300.4	0.01522416		830.39	0.00770495		1360.4	-0.00478179		1890.4	0.01184029		2420.4	-0.00070302	0	
300.6	0.01527597		830.59	0.00764873		1360.6	-0.00514093		1890.6	0.01126795		2420.6	-0.00035048	0	
300.8	0.01351556		830.79	0.00742925		1360.8	-0.00521041		1890.8	0.01018098		2420.8	0.00007318	0	
301	0.01348204		830.99	0.00721944		1361	-0.00672354		1891	0.01027467		2421	-0.0002224	0	
301.2	0.0129055		831.19	0.00747369		1361.2	-0.00640667		1891.2	0.00967871		2421.2	-0.00066502	0	
301.4	0.01278688		831.39	0.00777424		1361.4	-0.00631975		1891.4	0.00906924		2421.4	0.00037628	0	
301.6	0.01257934		831.59	0.00736965		1361.6	-0.00578819		1891.6	0.00894786		2421.6	0.00118368	0	
301.8	0.01265077		831.79	0.00721986		1361.8	-0.00527491		1891.8	0.00867367		2421.8	0.00135853	0	
302	0.01327659		831.99	0.00675553		1362	-0.00495403		1892	0.00895871		2422	0.00181292	0	
302.2	0.01294491		832.19	0.00678201		1362.2	-0.00549696		1892.2	0.00996419		2422.2	0.00113669	0	
302.4	0.01210931		832.39	0.00602857		1362.4	-0.0056983		1892.4	0.01043754		2422.4	0.00129761	0	
302.6	0.01265341		832.59	0.00575172		1362.6	-0.00595996		1892.6	0.01012731		2422.6	0.00128475	0	
302.8	0.01316319		832.79	0.00542983		1362.8	-0.00616555		1892.8	0.01033808		2422.8	0.00119848	0	
303	0.01388592		832.99	0.0062915		1363	-0.00642112		1893	0.01070922		2423	0.00041142	0	
303.2	0.01512705		833.19	0.00682979		1363.2	-0.00667649		1893.2	0.01094831		2423.2	0.00005011	0	
303.4	0.01604561		833.39	0.00743384		1363.4	-0.0061757		1893.4	0.01093721		2423.4	-0.00003698	0	
303.6	0.01653921		833.59	0.00730039		1363.6	-0.00634838		1893.6	0.01079931		2423.6	-0.00046898	0	
303.8	0.01671403		833.79	0.0077178		1363.8	-0.0054132		1893.8	0.01107928		2423.8	-0.0005829	0	
304	0.01658036		833.99	0.00724459		1364	-0.00498948		1894	0.01082547		2424	-0.00109169	0	
304.2	0.01628729		834.19	0.00763359		1364.2	-0.00477637		1894.2	0.0097117		2424.2	-0.002019	0	
304.4	0.01610167		834.39	0.00711566		1364.4	-0.00473047		1894.4	0.00918567		2424.4	-0.00234189	0	
304.6	0.01662477		834.59	0.00678325		1364.6	-0.00482417		1894.6	0.00903288		2424.6	-0.00270409	0	
304.8	0.01626071		834.79	0.00730757		1364.8	-0.00433149		1894.8	0.00874472		2424.8	-0.00310589	0	
305	0.01706297		834.99	0.00749774		1365	-0.00482041		1895	0.00837821		2425	-0.00314696	0	
305.2	0.01711342		835.19	0.0080363		1365.2	-0.0045099		1895.2	0.00852474		2425.2	-0.00271424	0	
305.4	0.01736043		835.39	0.00832636		1365.4	-0.00432661		1895.4	0.00872918		2425.4	-0.0021901	0	
305.6	0.01688133		835.59	0.0076939		1365.6	-0.00363807		1895.6	0.00885093		2425.6	-0.0022582	0	
305.8	0.01747987		835.79	0.00746176		1365.8	-0.00357825		1895.8	0.00880203		2425.8	-0.00201504	0	
306	0.01675839		835.99	0.00731971		1366	-0.00396169		1896	0.00869018		2426	-0.00130259	0	
306.2	0.015932		836.19	0.00691306		1366.2	-0.0040426		1896.2	0.00845947		2426.2	-0.00090433	0	
306.4	0.01589599		836.39	0.00701254		1366.4	-0.00343012		1896.4	0.00838574		2426.4	-0.00042851	0	
306.6	0.01669759		836.59	0.00713318		1366.6	-0.00387738		1896.6	0.00743478		2426.6	0.00005703	0	
306.8	0.01590075		836.79	0.00713528		1366.8	-0.00462877		1896.8	0.00726168		2426.8	-0.00052958	0	
307	0.01596565		836.99	0.00804377		1367	-0.00424735		1897	0.00705465		2427	-0.00120969	0	
307.2	0.01542827		837.19	0.00839318		1367.2	-0.00465568		1897.2	0.00753919		2427.2	-0.00088004	0	
307.4	0.0153281		837.39	0.00896493		1367.4	-0.00478395		1897.4	0.00764812		2427.4	-0.00120135	0	
307.6	0.01464884		837.59	0.00828192		1367.6	-0.00484003		1897.6	0.00788624		2427.6	-0.00200197	0	
307.8	0.01414464		837.79	0.00901039		1367.8	-0.00496452		1897.8	0.00764883		2427.8	-0.0018514	0	
308	0.01398179		837.99	0.00950573		1368	-0.00653055		1898	0.00818998		2428	-0.00247661	0	
308.2	0.01323678		838.19	0.01057829		1368.2	-0.00758345		1898.2	0.00853162		2428.2	-0.00310481	0	
308.4	0.01287923		838.39	0.0102117		1368.4	-0.0072806		1898.4	0.00841494		2428.4	-0.0032579	0	
308.6	0.01248314		838.59	0.01040507		1368.6	-0.0080088		1898.6	0.00898661		2428.6	-0.00243755	0	
308.8	0.01186282		838.79	0.01039559		1368.8	-0.00807622		1898.8	0.00897746		2428.8	-0.00232271	0	
309	0.01175909		838.99	0.00995749		1369	-0.00880227		1899	0.00926794		2429	-0.00190827	0	
309.2	0.01175885		839.19	0.01004276		1369.2	-0.00917253		1899.2	0.00937998		2429.2	-0.00166272	0	
309.4	0.01202601		839.39	0.00998503		1369.4	-0.00868328		1899.4	0.00918662		2429.4	-0.00218324	0	
309.6	0.01114193		839.59	0.00905187		1369.6	-0.00736972		1899.6	0.00894713		2429.6	-0.0022893	0	
309.8	0.01109055		839.79	0.00801952		1369.8	-0.0067997		1899.8	0.00861358		2429.8	-0.00176703	0	
310	0.01016683		839.99	0.00682007		1370	-0.00633446		1900	0.0083236		2430	-0.00046421	0	
310.2	0.01057857		840.19	0.00647457		1370.2	-0.00489673		1900.2	0.00753464		2430.2	-0.00019685	0	
310.4	0.01170754		840.39	0.00587515		1370.4	-0.00505716		1900.4	0.00835406		2430.4	-0.00037341	0	
310.6	0.01227096		840.59	0.00558123		1370.6	-0.00425977		1900.6	0.00753606		2430.6	-0.0008063	0	
310.8	0.01268426		840.79	0.00574273		1370.8	-0.00415851		1900.8	0.00784631		2430.8	-0.00186716	0	
311	0.01324913		840.99	0.00589315		1371	-0.00372133		1901	0.00882435		2431	-0.00201625	0	
311.2	0.01377599		841.19	0.00551058		1371.2	-0.00374642		1901.2	0.01044608		2431.2	-0.00224184	0	
311.4	0.01453292		841.39	0.00583065		1371.4	-0.00286539		1901.4	0.01076996		2431.4	-0.00241379	0	
311.6	0.01436414		841.59	0.00534812		1371.6	-0.00263354		1901.6	0.01037235		2431.6	-0.00205625	0	
311.8	0.01516876		841.79	0.00622945		1371.8	-0.00310801		1901.8	0.01020397		2431.8	-0.00197881	0	
312	0.01586462		841.99	0.00617701		1372	-0.00392198		1902	0.00962119		2432	-0.00229332	0	
312.2	0.0163645		842.19	0.00596393		1372.2	-0.00439186		1902.2	0.00882448		2432.2	-0.00230991	0	
312.4	0.01667736		842.39	0.00523737		1372.4	-0.00501681		1902.4	0.00808196		2432.4	-0.00232431	0	
312.6	0.015985		842.59	0.00484066		1372.6	-0.00586339		1902.6	0.00828374		2432.6	-0.0023831	0	
312.8	0.01636507		842.79	0.00450564		1372.8	-0.00571247		1902.8	0.00793192		2432.8	-0.00255011	0	
313	0.01607821		842.99	0.00506337		1373	-0.00715028		1903	0.00732737		2433	-0.00241117	0	
313.2	0.01602027		843.19	0.00573515		1373.2	-0.00813516		1903.2	0.00621778		2433.2	-0.00242002	0	
313.4	0.01558513		843.39	0.00521226		1373.4	-0.00734967		1903.4	0.00585266		2433.4	-0.00271758	0	
313.6	0.01464794		843.59	0.00530156		1373.6	-0.00668324		1903.6	0.00544429		2433.6	-0.00205659	0	
313.8	0.01412806		843.79	0.00514817		1373.8	-0.0068464		1903.8	0.00514718		2433.8	-0.00159844	0	
314	0.01410034		843.99	0.00618793		1374	-0.00630333		1904	0.0056006		2434	-0.00139936	0	
314.2	0.01430535		844.19	0.00683365		1374.2	-0.00598709		1904.2	0.00580346		2434.2	-0.00190406	0	
314.4	0.01421682		844.39	0.00668548		1374.4	-0.0048231		1904.4	0.00733983		2434.4	-0.00256995	0	
314.6	0.01486864		844.59	0.00751721		1374.6	-0.00373217		1904.6	0.00704814		2434.6	-0.00328242	0	
314.8	0.01480745		844.79	0.00822466		1374.8	-0.00409146		1904.8	0.00839325		2434.8	-0.00332119	0	
315	0.01460463		844.99	0.0085941		1375	-0.00391751		1905	0.00968399		2435	-0.0035704	0	
315.2	0.01517703		845.19	0.00853133		1375.2	-0.00268094		1905.2	0.01031		2435.2	-0.00348957	0	
315.4	0.01589147		845.39	0.00929574		1375.4	-0.00170917		1905.4	0.01086645		2435.4	-0.00313761	0	
315.6	0.01605661		845.59	0.00898906		1375.6	-0.00133603		1905.6	0.01022823		2435.6	-0.00353123	0	
315.8	0.01731082		845.79	0.00913136		1375.8	-0.00135298		1905.8	0.01032532		2435.8	-0.00404974	0	
316	0.01844944		845.99	0.00885187		1376	-0.00205956		1906	0.00970294		2436	-0.00421237	0	
316.2	0.01871609		846.19	0.0080704		1376.2	-0.00207066		1906.2	0.01036377		2436.2	-0.0039359	0	
316.4	0.01823745		846.39	0.00806349		1376.4	-0.00164548		1906.4	0.01004172		2436.4	-0.00286774	0	
316.6	0.01734705		846.59	0.00779665		1376.6	-0.00119201		1906.6	0.01068392		2436.6	-0.00198821	0	
316.8	0.01762769		846.79	0.00754129		1376.8	-0.00158481		1906.8	0.0102114		2436.8	-0.00095108	0	
317	0.01619391		846.99	0.00749664		1377	-0.00320109		1907	0.01025003		2437	0.00007131	0	
317.2	0.01577535		847.19	0.00751928		1377.2	-0.00283623		1907.2	0.00917614		2437.2	0.00018272	0	
317.4	0.01541915		847.39	0.00686084		1377.4	-0.00236007		1907.4	0.00922101		2437.4	-0.00038541	0	
317.6	0.01420149		847.59	0.00758545		1377.6	-0.00317646		1907.6	0.00884313		2437.6	0.00016914	0	
317.8	0.01335271		847.79	0.00785655		1377.8	-0.00389672		1907.8	0.00802831		2437.8	-0.00077049	0	
318	0.01324511		847.99	0.00889663		1378	-0.00334163		1908	0.00823341		2438	-0.00102261	0	
318.2	0.01275516		848.19	0.00881261		1378.2	-0.00376235		1908.2	0.00772052		2438.2	-0.00110718	0	
318.4	0.01279591		848.39	0.00833751		1378.4	-0.00382648		1908.4	0.00772918		2438.4	-0.00178605	0	
318.6	0.01397626		848.59	0.00855758		1378.6	-0.00356314		1908.6	0.00723827		2438.6	-0.00231225	0	
318.8	0.01332497		848.79	0.00838463		1378.8	-0.00396335		1908.8	0.00788566		2438.8	-0.0030196	0	
319	0.01370028		848.99	0.00830025		1379	-0.00434576		1909	0.00805425		2439	-0.00356637	0	
319.2	0.01438094		849.19	0.0082015		1379.2	-0.00373665		1909.2	0.00834686		2439.2	-0.00362806	0	
319.4	0.01520035		849.39	0.00781028		1379.4	-0.00391914		1909.4	0.00850295		2439.4	-0.00440822	0	
319.6	0.01585314		849.59	0.00714751		1379.6	-0.00439367		1909.6	0.0075206		2439.6	-0.00562893	0	
319.8	0.01638293		849.79	0.00713118		1379.8	-0.00478705		1909.8	0.00738597		2439.8	-0.00579899	0	
320	0.01664359		849.99	0.00702125		1380	-0.00470357		1910	0.00785206		2440	-0.00505292	0	
320.2	0.01662815		850.19	0.00719064		1380.2	-0.00384443		1910.2	0.00858882		2440.2	-0.0045609	0	
320.4	0.01650876		850.39	0.00718665		1380.4	-0.00312103		1910.4	0.00855825		2440.4	-0.00415389	0	
320.6	0.01618319		850.59	0.00662247		1380.6	-0.0032964		1910.6	0.00915039		2440.6	-0.00332062	0	
320.8	0.0165525		850.79	0.00745657		1380.8	-0.00374535		1910.8	0.00944519		2440.8	-0.00345295	0	
321	0.01629464		850.99	0.00748039		1381	-0.00431397		1911	0.00926732		2441	-0.00300249	0	
321.2	0.01658993		851.19	0.00744063		1381.2	-0.00429333		1911.2	0.00927603		2441.2	-0.00278364	0	
321.4	0.01658956		851.39	0.00717666		1381.4	-0.004803		1911.4	0.00984673		2441.4	-0.00251092	0	
321.6	0.01656152		851.59	0.00846072		1381.6	-0.00461093		1911.6	0.00938951		2441.6	-0.0010121	0	
321.8	0.01665654		851.79	0.00866125		1381.8	-0.00494251		1911.8	0.00922232		2441.8	-0.0005738	0	
322	0.01695805		851.99	0.00948611		1382	-0.00511293		1912	0.00963136		2442	-0.00003306	0	
322.2	0.01744471		852.19	0.00895831		1382.2	-0.00606575		1912.2	0.00973604		2442.2	0.00014248	0	
322.4	0.01741854		852.39	0.00870533		1382.4	-0.00641166		1912.4	0.01024251		2442.4	-0.00051041	0	
322.6	0.0175931		852.59	0.00912041		1382.6	-0.00510786		1912.6	0.0103912		2442.6	-0.00072913	0	
322.8	0.01726362		852.79	0.0085512		1382.8	-0.00632323		1912.8	0.0104743		2442.8	-0.00120153	0	
323	0.01752834		852.99	0.00800377		1383	-0.00612899		1913	0.01035548		2443	-0.00083077	0	
323.2	0.01726233		853.19	0.00774465		1383.2	-0.0058949		1913.2	0.00966135		2443.2	-0.0016489	0	
323.4	0.0171581		853.39	0.00692044		1383.4	-0.006236		1913.4	0.00900206		2443.4	-0.00253503	0	
323.6	0.0166661		853.59	0.00664427		1383.6	-0.00699719		1913.6	0.00871415		2443.6	-0.00289104	0	
323.8	0.01620369		853.79	0.00630474		1383.8	-0.00704701		1913.8	0.00890028		2443.8	-0.00209885	0	
324	0.01569053		853.99	0.00642644		1384	-0.00687526		1914	0.00936056		2444	-0.00244425	0	
324.2	0.015499		854.19	0.00657667		1384.2	-0.00671153		1914.2	0.00968491		2444.2	-0.00223549	0	
324.4	0.01537868		854.39	0.0064436		1384.4	-0.00602222		1914.4	0.00963618		2444.4	-0.00218814	0	
324.6	0.01618013		854.59	0.0068397		1384.6	-0.00640896		1914.6	0.00929952		2444.6	-0.0020248	0	
324.8	0.01662059		854.79	0.00671831		1384.8	-0.0062856		1914.8	0.00981566		2444.8	-0.00234053	0	
325	0.0163828		854.99	0.00455282		1385	-0.00608957		1915	0.00917021		2445	-0.00174559	0	
325.2	0.01721895		855.19	0.0041814		1385.2	-0.00523852		1915.2	0.00985097		2445.2	-0.00172938	0	
325.4	0.01659554		855.39	0.00360195		1385.4	-0.00427279		1915.4	0.00964221		2445.4	-0.00219035	0	
325.6	0.01675233		855.59	0.00350659		1385.6	-0.00396546		1915.6	0.00931375		2445.6	-0.00204871	0	
325.8	0.01651672		855.79	0.00341431		1385.8	-0.00467319		1915.8	0.00972005		2445.8	-0.00328744	0	
326	0.01733745		855.99	0.00366572		1386	-0.00497348		1916	0.00940831		2446	-0.00444367	0	
326.2	0.01762514		856.19	0.00348397		1386.2	-0.00514305		1916.2	0.009657		2446.2	-0.00499705	0	
326.4	0.01741141		856.39	0.00493662		1386.4	-0.00525588		1916.4	0.00969773		2446.4	-0.00602513	0	
326.6	0.01712843		856.59	0.00491471		1386.6	-0.00493122		1916.6	0.00977823		2446.6	-0.0060555	0	
326.8	0.01659096		856.79	0.00527769		1386.8	-0.00594435		1916.8	0.00929431		2446.8	-0.00628511	0	
327	0.01643387		856.99	0.00571422		1387	-0.00622033		1917	0.00906289		2447	-0.00604352	0	
327.2	0.01574461		857.19	0.00706967		1387.2	-0.0065459		1917.2	0.00914374		2447.2	-0.00620581	0	
327.4	0.01579479		857.39	0.0071488		1387.4	-0.00748563		1917.4	0.00951323		2447.4	-0.00533826	0	
327.6	0.0152212		857.59	0.00791385		1387.6	-0.00732768		1917.6	0.00996924		2447.6	-0.00405219	0	
327.8	0.01518109		857.79	0.0089567		1387.8	-0.00737205		1917.8	0.01030677		2447.8	-0.00277533	0	
328	0.01541175		857.99	0.00993848		1388	-0.00725183		1918	0.01041296		2448	-0.00288161	0	
328.2	0.01598072		858.19	0.01041		1388.2	-0.00714126		1918.2	0.01047073		2448.2	-0.00180511	0	
328.4	0.01603436		858.39	0.01104048		1388.4	-0.0071048		1918.4	0.0099123		2448.4	-0.00173916	0	
328.6	0.0160706		858.59	0.01073081		1388.6	-0.00719092		1918.6	0.01000159		2448.6	-0.00185497	0	
328.8	0.01566217		858.79	0.00982231		1388.8	-0.00726843		1918.8	0.01065388		2448.8	-0.00127252	0	
329	0.01560094		858.99	0.00981136		1389	-0.00666768		1919	0.01082825		2449	-0.00168603	0	
329.2	0.01691341		859.19	0.01017654		1389.2	-0.00567543		1919.2	0.01139278		2449.2	-0.00253325	0	
329.4	0.01606013		859.39	0.0092663		1389.4	-0.005869		1919.4	0.01027361		2449.4	-0.00257013	0	
329.6	0.01689942		859.59	0.00902433		1389.6	-0.00615108		1919.6	0.00977184		2449.6	-0.00306679	0	
329.8	0.01818226		859.79	0.00940188		1389.8	-0.00579999		1919.8	0.00956695		2449.8	-0.00439427	0	
330	0.01891752		859.99	0.00949658		1390	-0.00544033		1920	0.00830972		2450	-0.0040595	0	
330.2	0.01936531		860.19	0.01008934		1390.2	-0.00538363		1920.2	0.00864991		2450.2	-0.00480643	0	
330.4	0.01961178		860.39	0.00945826		1390.4	-0.00487836		1920.4	0.00840876		2450.4	-0.004889	0	
330.6	0.019064		860.59	0.00820927		1390.6	-0.00501123		1920.6	0.00843547		2450.6	-0.00534574	0	
330.8	0.0192298		860.79	0.00854211		1390.8	-0.00542017		1920.8	0.00840544		2450.8	-0.00517035	0	
331	0.01919935		860.99	0.00804144		1391	-0.00531624		1921	0.00905431		2451	-0.00464876	0	
331.2	0.01894009		861.19	0.00759873		1391.2	-0.00541951		1921.2	0.009529		2451.2	-0.00397133	0	
331.4	0.01853675		861.39	0.00681272		1391.4	-0.0058758		1921.4	0.00988504		2451.4	-0.00356827	0	
331.6	0.0173094		861.59	0.00739356		1391.6	-0.00515681		1921.6	0.00961972		2451.6	-0.00308532	0	
331.8	0.0166709		861.79	0.00753766		1391.8	-0.0055331		1921.8	0.00963855		2451.8	-0.00296107	0	
332	0.01622732		861.99	0.00713692		1392	-0.00620694		1922	0.01048351		2452	-0.00254442	0	
332.2	0.0151365		862.19	0.00694728		1392.2	-0.00657178		1922.2	0.01042785		2452.2	-0.00231508	0	
332.4	0.01407327		862.39	0.00629		1392.4	-0.00721349		1922.4	0.01127311		2452.4	-0.00213685	0	
332.6	0.01399738		862.59	0.00635816		1392.6	-0.00718379		1922.6	0.01279158		2452.6	-0.00216058	0	
332.8	0.01429653		862.79	0.00718431		1392.8	-0.00748475		1922.8	0.01287745		2452.8	-0.0024592	0	
333	0.01420844		862.99	0.00817157		1393	-0.00794194		1923	0.01309266		2453	-0.0027532	0	
333.2	0.01531467		863.19	0.00795118		1393.2	-0.00805127		1923.2	0.01286683		2453.2	-0.00218231	0	
333.4	0.01489617		863.39	0.00812607		1393.4	-0.0089893		1923.4	0.01188259		2453.4	-0.00159449	0	
333.6	0.0161196		863.59	0.00850557		1393.6	-0.00864556		1923.6	0.01225838		2453.6	-0.00193648	0	
333.8	0.01663692		863.79	0.00824293		1393.8	-0.00861632		1923.8	0.01217084		2453.8	-0.00204668	0	
334	0.01637321		863.99	0.0081363		1394	-0.00840502		1924	0.01153579		2454	-0.00162405	0	
334.2	0.01729055		864.19	0.00777242		1394.2	-0.00833408		1924.2	0.01225816		2454.2	-0.00208507	0	
334.4	0.0175757		864.39	0.0078222		1394.4	-0.00737069		1924.4	0.01208587		2454.4	-0.00183763	0	
334.6	0.01708045		864.59	0.00850015		1394.6	-0.00786673		1924.6	0.0117908		2454.6	-0.00215629	0	
334.8	0.0171001		864.79	0.0087456		1394.8	-0.00746851		1924.8	0.01130272		2454.8	-0.00084927	0	
335	0.0174606		864.99	0.00840375		1395	-0.00709408		1925	0.01047299		2455	-0.00111691	0	
335.2	0.01731616		865.19	0.00843147		1395.2	-0.00673566		1925.2	0.00969006		2455.2	-0.00094358	0	
335.4	0.0168936		865.39	0.00873618		1395.4	-0.00613831		1925.4	0.00971902		2455.4	-0.00099135	0	
335.6	0.01685945		865.59	0.00897533		1395.6	-0.00568984		1925.6	0.00931099		2455.6	-0.00119996	0	
335.8	0.01754889		865.79	0.00953995		1395.8	-0.00477441		1925.8	0.00963461		2455.8	-0.00070301	0	
336	0.01746357		865.99	0.00949583		1396	-0.00421587		1926	0.00961694		2456	-0.00071628	0	
336.2	0.01794505		866.19	0.00948072		1396.2	-0.00300963		1926.2	0.00936048		2456.2	-0.00155607	0	
336.4	0.017915		866.39	0.00860296		1396.4	-0.00228494		1926.4	0.00981491		2456.4	-0.00229092	0	
336.6	0.01810606		866.59	0.00931308		1396.6	-0.00204704		1926.6	0.00908027		2456.6	-0.00261012	0	
336.8	0.01810472		866.79	0.00948627		1396.8	-0.00268183		1926.8	0.00827187		2456.8	-0.00312479	0	
337	0.01763742		866.99	0.00853739		1397	-0.00335817		1927	0.0086882		2457	-0.00236559	0	
337.2	0.0176186		867.19	0.00807623		1397.2	-0.00362915		1927.2	0.00938961		2457.2	-0.00158928	0	
337.4	0.01746158		867.39	0.00745559		1397.4	-0.00365426		1927.4	0.00949181		2457.4	-0.00216397	0	
337.6	0.01756182		867.59	0.00719017		1397.6	-0.00316866		1927.6	0.01104616		2457.6	-0.00239438	0	
337.8	0.01703298		867.79	0.00726214		1397.8	-0.00308932		1927.8	0.01064667		2457.8	-0.00268541	0	
338	0.01700441		867.99	0.00773698		1398	-0.00311095		1928	0.01100905		2458	-0.00322497	0	
338.2	0.01762366		868.19	0.00820086		1398.2	-0.00430314		1928.2	0.01142272		2458.2	-0.00377715	0	
338.4	0.01749531		868.39	0.00845039		1398.4	-0.00404976		1928.4	0.01021847		2458.4	-0.00288554	0	
338.6	0.01781735		868.59	0.00750527		1398.6	-0.00458675		1928.6	0.00868516		2458.6	-0.00292948	0	
338.8	0.01767134		868.79	0.0074495		1398.8	-0.0041364		1928.8	0.00854955		2458.8	-0.00229623	0	
339	0.01779975		868.99	0.00695582		1399	-0.00414356		1929	0.0084371		2459	-0.00290425	0	
339.2	0.01797842		869.19	0.0071268		1399.2	-0.00448369		1929.2	0.00876103		2459.2	-0.00268667	0	
339.4	0.0181896		869.39	0.0071933		1399.4	-0.00461077		1929.4	0.00935088		2459.4	-0.00224097	0	
339.6	0.01907719		869.59	0.00781863		1399.6	-0.00441939		1929.6	0.00948055		2459.6	-0.00156242	0	
339.8	0.01946774		869.79	0.00798565		1399.8	-0.00331772		1929.8	0.00960174		2459.8	-0.00113347	0	
340	0.01851275		869.99	0.00766245		1400	-0.00315754		1930	0.00978492		2460	-0.00179519	0	
340.2	0.01847805		870.19	0.00748457		1400.2	-0.00330678		1930.2	0.01015985		2460.2	-0.00203799	0	
340.4	0.01810233		870.39	0.00705497		1400.4	-0.00427374		1930.4	0.0097011		2460.4	-0.00188201	0	
340.6	0.01727979		870.59	0.0076878		1400.6	-0.00540666		1930.6	0.00968394		2460.6	-0.001463	0	
340.8	0.01704091		870.79	0.00782498		1400.8	-0.00636593		1930.8	0.0099719		2460.8	-0.00141222	0	
341	0.01611088		870.99	0.00694019		1401	-0.00605638		1931	0.01017274		2461	-0.0010281	0	
341.2	0.01554283		871.19	0.00726921		1401.2	-0.00536072		1931.2	0.01019794		2461.2	-0.00119376	0	
341.4	0.01633822		871.39	0.00736474		1401.4	-0.0048246		1931.4	0.01016487		2461.4	-0.00196755	0	
341.6	0.01575005		871.59	0.00801977		1401.6	-0.00407508		1931.6	0.01036136		2461.6	-0.00204359	0	
341.8	0.01573048		871.79	0.00785734		1401.8	-0.00400242		1931.8	0.0095475		2461.8	-0.0028558	0	
342	0.01582193		871.99	0.00750866		1402	-0.00435385		1932	0.01001976		2462	-0.0032823	0	
342.2	0.01645528		872.19	0.00730202		1402.2	-0.0048229		1932.2	0.00955109		2462.2	-0.00318391	0	
342.4	0.01686777		872.39	0.00650222		1402.4	-0.00515068		1932.4	0.00921348		2462.4	-0.00203411	0	
342.6	0.01707435		872.59	0.00680033		1402.6	-0.00539971		1932.6	0.00935389		2462.6	-0.00279769	0	
342.8	0.01680474		872.79	0.00692893		1402.8	-0.00526367		1932.8	0.0102299		2462.8	-0.00256116	0	
343	0.01715551		872.99	0.00632375		1403	-0.00595826		1933	0.00984096		2463	-0.00325812	0	
343.2	0.01812215		873.19	0.00646606		1403.2	-0.0061556		1933.2	0.01005366		2463.2	-0.0024347	0	
343.4	0.01786499		873.39	0.00680638		1403.4	-0.00601655		1933.4	0.01025383		2463.4	-0.00186271	0	
343.6	0.01780572		873.59	0.00723789		1403.6	-0.00571561		1933.6	0.01062278		2463.6	-0.00126429	0	
343.8	0.01761519		873.79	0.00715207		1403.8	-0.00522993		1933.8	0.01056524		2463.8	-0.00175205	0	
344	0.01774815		873.99	0.00750166		1404	-0.00588617		1934	0.01089034		2464	-0.00112402	0	
344.2	0.01788552		874.19	0.0076533		1404.2	-0.00597502		1934.2	0.0110008		2464.2	-0.00179672	0	
344.4	0.01756441		874.39	0.00720714		1404.4	-0.00651466		1934.4	0.01071639		2464.4	-0.00121919	0	
344.6	0.01685182		874.59	0.0067427		1404.6	-0.00694988		1934.6	0.01047831		2464.6	-0.00157886	0	
344.8	0.01626093		874.79	0.00608067		1404.8	-0.00724165		1934.8	0.00934875		2464.8	-0.00214995	0	
345	0.01595026		874.99	0.00497189		1405	-0.0073019		1935	0.00826376		2465	-0.00271517	0	
345.2	0.01529055		875.19	0.00564684		1405.2	-0.00670575		1935.2	0.00796321		2465.2	-0.00285586	0	
345.4	0.01545092		875.39	0.00511148		1405.4	-0.00704395		1935.4	0.00816704		2465.4	-0.00382852	0	
345.6	0.0147997		875.59	0.0047867		1405.6	-0.00672137		1935.6	0.00814963		2465.6	-0.00469989	0	
345.8	0.01506797		875.79	0.00435563		1405.8	-0.00721251		1935.8	0.00897732		2465.8	-0.00586266	0	
346	0.01529312		875.99	0.00507234		1406	-0.00716301		1936	0.01008523		2466	-0.00601561	0	
346.2	0.01517595		876.19	0.0047624		1406.2	-0.00816834		1936.2	0.01002741		2466.2	-0.00580812	0	
346.4	0.01547875		876.39	0.00424746		1406.4	-0.00832768		1936.4	0.01071871		2466.4	-0.00593045	0	
346.6	0.01536293		876.59	0.00492861		1406.6	-0.00777679		1936.6	0.01102844		2466.6	-0.00633156	0	
346.8	0.01515532		876.79	0.00450806		1406.8	-0.00794061		1936.8	0.01104541		2466.8	-0.00644716	0	
347	0.01573926		876.99	0.00411324		1407	-0.00863327		1937	0.01076045		2467	-0.00624733	0	
347.2	0.01628448		877.19	0.00450104		1407.2	-0.00830359		1937.2	0.01050846		2467.2	-0.00514315	0	
347.4	0.01559855		877.39	0.00512529		1407.4	-0.00821301		1937.4	0.01049925		2467.4	-0.00536656	0	
347.6	0.01607006		877.59	0.0047263		1407.6	-0.00787348		1937.6	0.01084651		2467.6	-0.00443174	0	
347.8	0.0168212		877.79	0.00410059		1407.8	-0.00714069		1937.8	0.01040231		2467.8	-0.00360266	0	
348	0.01683686		877.99	0.00305127		1408	-0.00709834		1938	0.01039827		2468	-0.00256647	0	
348.2	0.01666764		878.19	0.00318422		1408.2	-0.00622048		1938.2	0.01019063		2468.2	-0.00308774	0	
348.4	0.0166025		878.39	0.0030075		1408.4	-0.00673995		1938.4	0.0102926		2468.4	-0.00222128	0	
348.6	0.01654856		878.59	0.00318546		1408.6	-0.00662071		1938.6	0.0101184		2468.6	-0.0026815	0	
348.8	0.01622343		878.79	0.00387681		1408.8	-0.00643774		1938.8	0.00959364		2468.8	-0.00215481	0	
349	0.01635261		878.99	0.00424786		1409	-0.00636963		1939	0.00932528		2469	-0.00240959	0	
349.2	0.01583457		879.19	0.00509496		1409.2	-0.00540524		1939.2	0.00999487		2469.2	-0.00282467	0	
349.4	0.01666018		879.39	0.00499414		1409.4	-0.00574339		1939.4	0.01012581		2469.4	-0.00423139	0	
349.6	0.01732916		879.59	0.00614448		1409.6	-0.00620241		1939.6	0.00995726		2469.6	-0.00438576	0	
349.8	0.01762776		879.79	0.00666815		1409.8	-0.00594779		1939.8	0.01065156		2469.8	-0.00408676	0	
350	0.01719251		879.99	0.00739399		1410	-0.00536925		1940	0.01084284		2470	-0.00406162	0	
350.2	0.01727435		880.19	0.00668527		1410.2	-0.00544099		1940.2	0.01053462		2470.2	-0.00397141	0	
350.4	0.0170339		880.39	0.00671065		1410.4	-0.00522631		1940.4	0.01095793		2470.4	-0.00428361	0	
350.6	0.01614179		880.59	0.00764071		1410.6	-0.0062474		1940.6	0.01064816		2470.6	-0.00466068	0	
350.8	0.01637675		880.79	0.00811092		1410.8	-0.0073897		1940.8	0.01049605		2470.8	-0.0049191	0	
351	0.01684018		880.99	0.00806048		1411	-0.00804218		1941	0.01042887		2471	-0.00536676	0	
351.2	0.01682193		881.19	0.0080497		1411.2	-0.00804559		1941.2	0.00949904		2471.2	-0.00572333	0	
351.4	0.01633534		881.39	0.00720821		1411.4	-0.00794303		1941.4	0.00958645		2471.4	-0.00587095	0	
351.6	0.01642983		881.59	0.00618464		1411.6	-0.00764186		1941.6	0.00987038		2471.6	-0.00534914	0	
351.8	0.01588353		881.79	0.00614861		1411.8	-0.00755136		1941.8	0.00988516		2471.8	-0.00522554	0	
352	0.01561983		881.99	0.00650768		1412	-0.00784428		1942	0.00995508		2472	-0.00536269	0	
352.2	0.01596163		882.19	0.00696267		1412.2	-0.00754005		1942.2	0.010894		2472.2	-0.00600056	0	
352.4	0.01635573		882.39	0.00689676		1412.4	-0.00768304		1942.4	0.01118065		2472.4	-0.00596017	0	
352.6	0.01616308		882.59	0.00575643		1412.6	-0.00706896		1942.6	0.01032702		2472.6	-0.0060852	0	
352.8	0.01659555		882.79	0.00564796		1412.8	-0.0076636		1942.8	0.01033618		2472.8	-0.0060309	0	
353	0.01662608		882.99	0.00570994		1413	-0.00747753		1943	0.01031545		2473	-0.00637189	0	
353.2	0.01681965		883.19	0.0053178		1413.2	-0.00765396		1943.2	0.01167809		2473.2	-0.00637269	0	
353.4	0.01769401		883.39	0.0049521		1413.4	-0.00792737		1943.4	0.0112594		2473.4	-0.00578428	0	
353.6	0.01850018		883.59	0.0050704		1413.6	-0.00759867		1943.6	0.01145761		2473.6	-0.00507534	0	
353.8	0.0186539		883.79	0.0047205		1413.8	-0.00752009		1943.8	0.01190187		2473.8	-0.00466441	0	
354	0.01879409		883.99	0.00428597		1414	-0.00730058		1944	0.01194562		2474	-0.00432381	0	
354.2	0.01910001		884.19	0.00438007		1414.2	-0.00740333		1944.2	0.01199201		2474.2	-0.00342109	0	
354.4	0.01852923		884.39	0.00493056		1414.4	-0.00805736		1944.4	0.01218371		2474.4	-0.0031092	0	
354.6	0.01724495		884.59	0.00537939		1414.6	-0.00887467		1944.6	0.01180467		2474.6	-0.00293176	0	
354.8	0.01772698		884.79	0.00585797		1414.8	-0.00872018		1944.8	0.01190878		2474.8	-0.00268445	0	
355	0.01759706		884.99	0.005863		1415	-0.00879944		1945	0.01123792		2475	-0.00236	0	
355.2	0.01740998		885.19	0.00560972		1415.2	-0.00799218		1945.2	0.01058525		2475.2	-0.00155083	0	
355.4	0.01667355		885.39	0.00529667		1415.4	-0.00732703		1945.4	0.01103533		2475.4	-0.00218678	0	
355.6	0.01539108		885.59	0.00528203		1415.6	-0.00691377		1945.6	0.01109307		2475.6	-0.00295068	0	
355.8	0.01521308		885.79	0.00575814		1415.8	-0.00738155		1945.8	0.01083808		2475.8	-0.00352678	0	
356	0.01555715		885.99	0.00590314		1416	-0.00730608		1946	0.01035613		2476	-0.00323987	0	
356.2	0.01543137		886.19	0.0055888		1416.2	-0.0069605		1946.2	0.01161466		2476.2	-0.00379777	0	
356.4	0.01555499		886.39	0.00506991		1416.4	-0.00723659		1946.4	0.01039792		2476.4	-0.00396563	0	
356.6	0.01534858		886.59	0.00460385		1416.6	-0.00702778		1946.6	0.00997726		2476.6	-0.00461855	0	
356.8	0.01568656		886.79	0.00530794		1416.8	-0.00639555		1946.8	0.01030016		2476.8	-0.00526077	0	
357	0.01492054		886.99	0.00562972		1417	-0.00578822		1947	0.01056502		2477	-0.00522106	0	
357.2	0.01536846		887.19	0.00498065		1417.2	-0.00633871		1947.2	0.0113583		2477.2	-0.00519597	0	
357.4	0.01598293		887.39	0.00477261		1417.4	-0.00627301		1947.4	0.01055224		2477.4	-0.00503525	0	
357.6	0.01685974		887.59	0.00583337		1417.6	-0.00595754		1947.6	0.01105432		2477.6	-0.00564132	0	
357.8	0.01706707		887.79	0.00536739		1417.8	-0.00608867		1947.8	0.01105753		2477.8	-0.00482091	0	
358	0.01737767		887.99	0.00523712		1418	-0.00616074		1948	0.01119034		2478	-0.00420857	0	
358.2	0.01739081		888.19	0.00531019		1418.2	-0.00627368		1948.2	0.0109635		2478.2	-0.00348672	0	
358.4	0.01677461		888.39	0.00570326		1418.4	-0.00636065		1948.4	0.01063607		2478.4	-0.00368068	0	
358.6	0.01572979		888.59	0.00604797		1418.6	-0.00635809		1948.6	0.00990172		2478.6	-0.00341465	0	
358.8	0.01601582		888.79	0.00623229		1418.8	-0.00616584		1948.8	0.00994355		2478.8	-0.00361807	0	
359	0.01535761		888.99	0.005949		1419	-0.00701716		1949	0.00941172		2479	-0.00315923	0	
359.2	0.01482975		889.19	0.006422		1419.2	-0.00657154		1949.2	0.00999314		2479.2	-0.00294037	0	
359.4	0.01393508		889.39	0.00587872		1419.4	-0.0066606		1949.4	0.01046627		2479.4	-0.00357744	0	
359.6	0.01415091		889.59	0.00593408		1419.6	-0.00702453		1949.6	0.01040762		2479.6	-0.0037165	0	
359.8	0.01502534		889.79	0.00653523		1419.8	-0.00717553		1949.8	0.01057674		2479.8	-0.00291336	0	
360	0.01484437		889.99	0.00627979		1420	-0.00711488		1950	0.01075007		2480	-0.00142543	0	
360.2	0.01464854		890.19	0.00600202		1420.2	-0.00737939		1950.2	0.0118057		2480.2	-0.00155365	0	
360.4	0.01540427		890.39	0.00590461		1420.4	-0.00744966		1950.4	0.01122564		2480.4	-0.00179944	0	
360.6	0.01570822		890.59	0.00626056		1420.6	-0.00695554		1950.6	0.01189593		2480.6	-0.0017809	0	
360.8	0.01558948		890.79	0.00630101		1420.8	-0.0067376		1950.8	0.0120286		2480.8	-0.00151502	0	
361	0.01600841		890.99	0.00581905		1421	-0.00693855		1951	0.01273573		2481	-0.0020073	0	
361.2	0.01636867		891.19	0.00578079		1421.2	-0.00710964		1951.2	0.01345232		2481.2	-0.00168896	0	
361.4	0.01661678		891.39	0.00541091		1421.4	-0.00738673		1951.4	0.01339745		2481.4	-0.00168398	0	
361.6	0.01652252		891.59	0.00564058		1421.6	-0.00623934		1951.6	0.01332943		2481.6	-0.00216055	0	
361.8	0.01634378		891.79	0.00457401		1421.8	-0.0060462		1951.8	0.01313779		2481.8	-0.00202277	0	
362	0.01696625		891.99	0.00514242		1422	-0.00641219		1952	0.01265594		2482	-0.00271389	0	
362.2	0.0172748		892.19	0.00463788		1422.2	-0.00613437		1952.2	0.01245009		2482.2	-0.00346553	0	
362.4	0.01624006		892.39	0.00515113		1422.4	-0.00607411		1952.4	0.01176312		2482.4	-0.00407432	0	
362.6	0.01523615		892.59	0.00502255		1422.6	-0.00656386		1952.6	0.01166001		2482.6	-0.0043866	0	
362.8	0.01506531		892.79	0.00526851		1422.8	-0.00595619		1952.8	0.01176103		2482.8	-0.00500972	0	
363	0.01480191		892.99	0.00602676		1423	-0.006501		1953	0.01121927		2483	-0.00534936	0	
363.2	0.01542458		893.19	0.00622811		1423.2	-0.00573264		1953.2	0.01087169		2483.2	-0.00533622	0	
363.4	0.01494673		893.39	0.00653614		1423.4	-0.00494708		1953.4	0.00987999		2483.4	-0.00524473	0	
363.6	0.01613651		893.59	0.00726724		1423.6	-0.00510572		1953.6	0.0083937		2483.6	-0.00603187	0	
363.8	0.01622674		893.79	0.00759644		1423.8	-0.00466036		1953.8	0.00803681		2483.8	-0.00479209	0	
364	0.01592712		893.99	0.00764499		1424	-0.00444904		1954	0.00817535		2484	-0.00383338	0	
364.2	0.01679365		894.19	0.00782808		1424.2	-0.00485555		1954.2	0.00811778		2484.2	-0.00362133	0	
364.4	0.017712		894.39	0.00840576		1424.4	-0.00447352		1954.4	0.00793508		2484.4	-0.00354952	0	
364.6	0.01756984		894.59	0.00881588		1424.6	-0.00469072		1954.6	0.00823122		2484.6	-0.00312756	0	
364.8	0.01792667		894.79	0.00831299		1424.8	-0.0044996		1954.8	0.00781241		2484.8	-0.00379774	0	
365	0.01822233		894.99	0.00774204		1425	-0.00445126		1955	0.00796674		2485	-0.00397506	0	
365.2	0.01754595		895.19	0.00802279		1425.2	-0.0048181		1955.2	0.00855947		2485.2	-0.003096	0	
365.4	0.01704249		895.39	0.0074899		1425.4	-0.00511464		1955.4	0.00881191		2485.4	-0.00317102	0	
365.6	0.01594958		895.59	0.006981		1425.6	-0.0051125		1955.6	0.00983968		2485.6	-0.00322426	0	
365.8	0.01624537		895.79	0.00670784		1425.8	-0.00560016		1955.8	0.00996352		2485.8	-0.00319841	0	
366	0.01629749		895.99	0.0060997		1426	-0.00709922		1956	0.01041801		2486	-0.00335296	0	
366.2	0.01510517		896.19	0.00453145		1426.2	-0.00734692		1956.2	0.01142174		2486.2	-0.00347818	0	
366.4	0.01373863		896.39	0.00401792		1426.4	-0.00719471		1956.4	0.01197825		2486.4	-0.00292801	0	
366.6	0.01372698		896.59	0.00417047		1426.6	-0.0076882		1956.6	0.01282002		2486.6	-0.00360927	0	
366.8	0.01458969		896.79	0.00428672		1426.8	-0.00736018		1956.8	0.01267275		2486.8	-0.00403896	0	
367	0.01540597		896.99	0.00434981		1427	-0.00772515		1957	0.01220213		2487	-0.00414451	0	
367.2	0.01610494		897.19	0.00407083		1427.2	-0.00789182		1957.2	0.01196048		2487.2	-0.00318262	0	
367.4	0.01568235		897.39	0.00479102		1427.4	-0.00764347		1957.4	0.01202708		2487.4	-0.00327582	0	
367.6	0.01670567		897.59	0.00467126		1427.6	-0.00798926		1957.6	0.01230898		2487.6	-0.00387597	0	
367.8	0.01709979		897.79	0.00481763		1427.8	-0.00747462		1957.8	0.01270993		2487.8	-0.00293845	0	
368	0.01730943		897.99	0.00438345		1428	-0.00748568		1958	0.01263715		2488	-0.00317201	0	
368.2	0.01721292		898.19	0.004346		1428.2	-0.00753301		1958.2	0.01144397		2488.2	-0.00382044	0	
368.4	0.01730191		898.39	0.00493232		1428.4	-0.0066893		1958.4	0.01077729		2488.4	-0.00434676	0	
368.6	0.01724649		898.59	0.00525347		1428.6	-0.00612713		1958.6	0.01076275		2488.6	-0.00401303	0	
368.8	0.01735841		898.79	0.00477857		1428.8	-0.00491689		1958.8	0.01027994		2488.8	-0.00473795	0	
369	0.01778947		898.99	0.00532993		1429	-0.00452559		1959	0.00980394		2489	-0.00418477	0	
369.2	0.01756633		899.19	0.0055752		1429.2	-0.00393711		1959.2	0.01035569		2489.2	-0.00369233	0	
369.4	0.01658736		899.39	0.00561456		1429.4	-0.00385315		1959.4	0.01022152		2489.4	-0.00443381	0	
369.6	0.01632306		899.59	0.00556895		1429.6	-0.00386973		1959.6	0.01052582		2489.6	-0.00379094	0	
369.8	0.01628179		899.79	0.00539656		1429.8	-0.0022046		1959.8	0.00998644		2489.8	-0.00408731	0	
370	0.015453		899.99	0.00561591		1430	-0.00246117		1960	0.00995855		2490	-0.00361367	0	
370.2	0.01479355		900.19	0.00577494		1430.2	-0.00165256		1960.2	0.01011718		2490.2	-0.00305093	0	
370.4	0.01483374		900.39	0.00658717		1430.4	-0.00154553		1960.4	0.01022827		2490.4	-0.00260108	0	
370.6	0.0156403		900.59	0.00780243		1430.6	-0.00195463		1960.6	0.01037861		2490.6	-0.00265241	0	
370.8	0.01655841		900.79	0.00779473		1430.8	-0.00275271		1960.8	0.00972359		2490.8	-0.00217368	0	
371	0.01764705		900.99	0.00906783		1431	-0.00328516		1961	0.00968416		2491	-0.00170243	0	
371.2	0.01798426		901.19	0.00979801		1431.2	-0.00422272		1961.2	0.01008177		2491.2	-0.00161834	0	
371.4	0.01774734		901.39	0.00967415		1431.4	-0.00407604		1961.4	0.01038087		2491.4	-0.00257863	0	
371.6	0.01853819		901.59	0.00907028		1431.6	-0.00517306		1961.6	0.01054135		2491.6	-0.00296993	0	
371.8	0.01883398		901.79	0.00934881		1431.8	-0.00585816		1961.8	0.01063097		2491.8	-0.0041285	0	
372	0.01859522		901.99	0.00867967		1432	-0.00643926		1962	0.01045293		2492	-0.00508394	0	
372.2	0.01886403		902.19	0.00955965		1432.2	-0.005632		1962.2	0.01071944		2492.2	-0.00536555	0	
372.4	0.0188354		902.39	0.00939313		1432.4	-0.00588039		1962.4	0.01147218		2492.4	-0.00547252	0	
372.6	0.01898318		902.59	0.0088372		1432.6	-0.0059312		1962.6	0.01184386		2492.6	-0.00578707	0	
372.8	0.01836642		902.79	0.00813101		1432.8	-0.00551774		1962.8	0.0121989		2492.8	-0.00659319	0	
373	0.01767834		902.99	0.00781096		1433	-0.00579125		1963	0.01185106		2493	-0.0068524	0	
373.2	0.01694017		903.19	0.00768713		1433.2	-0.00590728		1963.2	0.01294555		2493.2	-0.00725517	0	
373.4	0.01658414		903.39	0.00701091		1433.4	-0.00594631		1963.4	0.01285962		2493.4	-0.00798877	0	
373.6	0.01592528		903.59	0.00583561		1433.6	-0.00503419		1963.6	0.01282181		2493.6	-0.00717714	0	
373.8	0.01504895		903.79	0.00541399		1433.8	-0.00344418		1963.8	0.01266722		2493.8	-0.00652933	0	
374	0.01411959		903.99	0.00549414		1434	-0.00351829		1964	0.01309252		2494	-0.00564652	0	
374.2	0.01438671		904.19	0.00553027		1434.2	-0.00343119		1964.2	0.01341358		2494.2	-0.0054333	0	
374.4	0.01451835		904.39	0.00492451		1434.4	-0.00345323		1964.4	0.01346422		2494.4	-0.00470653	0	
374.6	0.01488911		904.59	0.00442954		1434.6	-0.00386606		1964.6	0.01380416		2494.6	-0.00375025	0	
374.8	0.01555503		904.79	0.00405701		1434.8	-0.00451238		1964.8	0.01272873		2494.8	-0.00371798	0	
375	0.01584322		904.99	0.00476732		1435	-0.00469837		1965	0.01227576		2495	-0.00384918	0	
375.2	0.01596826		905.19	0.00446045		1435.2	-0.00467154		1965.2	0.01199371		2495.2	-0.00412989	0	
375.4	0.01583736		905.39	0.00348699		1435.4	-0.00472229		1965.4	0.01131061		2495.4	-0.00347653	0	
375.6	0.01703829		905.59	0.00266286		1435.6	-0.00485169		1965.6	0.01101405		2495.6	-0.00322303	0	
375.8	0.01766711		905.79	0.0034375		1435.8	-0.00462609		1965.8	0.01075179		2495.8	-0.00367159	0	
376	0.01826196		905.99	0.0036083		1436	-0.00444328		1966	0.01004938		2496	-0.00304762	0	
376.2	0.01933533		906.19	0.00395254		1436.2	-0.00396338		1966.2	0.01063084		2496.2	-0.00255461	0	
376.4	0.01825808		906.39	0.00393288		1436.4	-0.0044885		1966.4	0.0108115		2496.4	-0.00296669	0	
376.6	0.01849314		906.59	0.00443643		1436.6	-0.00446172		1966.6	0.01035911		2496.6	-0.00234039	0	
376.8	0.01741527		906.79	0.00456691		1436.8	-0.00422756		1966.8	0.01088757		2496.8	-0.00243999	0	
377	0.01746041		906.99	0.00442278		1437	-0.00394574		1967	0.01085273		2497	-0.00220929	0	
377.2	0.01781399		907.19	0.00489169		1437.2	-0.00370557		1967.2	0.01135837		2497.2	-0.00186879	0	
377.4	0.01768074		907.39	0.00484371		1437.4	-0.00353563		1967.4	0.01036616		2497.4	-0.00119765	0	
377.6	0.01723203		907.59	0.00505421		1437.6	-0.00324507		1967.6	0.01070967		2497.6	-0.00065271	0	
377.8	0.01766565		907.79	0.00573992		1437.8	-0.00310501		1967.8	0.01128828		2497.8	-0.00095997	0	
378	0.01793389		907.99	0.00573219		1438	-0.00354124		1968	0.01195585		2498	-0.0020753	0	
378.2	0.01842652		908.19	0.00595826		1438.2	-0.00427316		1968.2	0.01195494		2498.2	-0.00287878	0	
378.4	0.01808043		908.39	0.00533043		1438.4	-0.00492314		1968.4	0.0122161		2498.4	-0.00326561	0	
378.6	0.01788248		908.59	0.00535473		1438.6	-0.0055896		1968.6	0.0124166		2498.6	-0.00416394	0	
378.8	0.01753195		908.79	0.00556965		1438.8	-0.00600047		1968.8	0.01193062		2498.8	-0.00542755	0	
379	0.01679991		908.99	0.00555773		1439	-0.00666938		1969	0.01210564		2499	-0.00609847	0	
379.2	0.01661412		909.19	0.005194		1439.2	-0.00673757		1969.2	0.01215289		2499.2	-0.00630327	0	
379.4	0.01636923		909.39	0.00452749		1439.4	-0.00704121		1969.4	0.01210579		2499.4	-0.00622846	0	
379.6	0.01653517		909.59	0.00419254		1439.6	-0.00710434		1969.6	0.0122057		2499.6	-0.006895	0	
379.8	0.01627712		909.79	0.00460638		1439.8	-0.00752254		1969.8	0.01241227		2499.8	-0.00730584	0	
380	0.01627712		909.99	0.00460638		1440	-0.00752254		1970	0.01241227		2500	-0.00730584	0	
380.2	0.01516968		910.19	0.00323372		1440.2	-0.00803467		1970.2	0.01325061		2500.2	-0.00676155	0	
380.4	0.01451453		910.39	0.00342145		1440.4	-0.00831471		1970.4	0.01326409		2500.4	-0.00667287	0	
380.6	0.01328895		910.59	0.00251784		1440.6	-0.00936223		1970.6	0.01323753		2500.6	-0.00626277	0	
380.8	0.01269618		910.79	0.00082425		1440.8	-0.00900933		1970.8	0.01332124		2500.8	-0.00612923	0	
381	0.01148709		910.99	0.00014123		1441	-0.00929826		1971	0.01267084		2501	-0.00552462	0	
381.2	0.01116901		911.19	-0.00047215		1441.2	-0.00886878		1971.2	0.01270419		2501.2	-0.00496546	0	
381.4	0.01076474		911.39	-0.00106949		1441.4	-0.00858088		1971.4	0.01164605		2501.4	-0.00473256	0	
381.6	0.01023745		911.59	-0.00144985		1441.6	-0.00856658		1971.6	0.01068197		2501.6	-0.00460308	0	
381.8	0.01034665		911.79	-0.00154631		1441.8	-0.00781353		1971.8	0.0100344		2501.8	-0.00506494	0	
382	0.01100565		911.99	-0.00138262		1442	-0.00738138		1972	0.00949284		2502	-0.0055606	0	
382.2	0.01268868		912.19	-0.00086678		1442.2	-0.00709542		1972.2	0.00850041		2502.2	-0.00559067	0	
382.4	0.01319668		912.39	-0.00148526		1442.4	-0.0078492		1972.4	0.00661769		2502.4	-0.00476177	0	
382.6	0.01392758		912.59	-0.00067088		1442.6	-0.00811822		1972.6	0.00509279		2502.6	-0.0045648	0	
382.8	0.01508678		912.79	-0.00066669		1442.8	-0.00889769		1972.8	0.00474074		2502.8	-0.00383692	0	
383	0.01668121		912.99	-0.00100458		1443	-0.00985601		1973	0.00515305		2503	-0.00360824	0	
383.2	0.0177784		913.19	-0.00059703		1443.2	-0.01041813		1973.2	0.00558215		2503.2	-0.00409624	0	
383.4	0.01773005		913.39	0.00049293		1443.4	-0.00944334		1973.4	0.00615241		2503.4	-0.00552642	0	
383.6	0.01730722		913.59	0.00114802		1443.6	-0.00973828		1973.6	0.00697395		2503.6	-0.00634115	0	
383.8	0.01712103		913.79	0.00229591		1443.8	-0.00944427		1973.8	0.00731619		2503.8	-0.00653297	0	
384	0.01689673		913.99	0.0029634		1444	-0.01007332		1974	0.00747628		2504	-0.00616554	0	
384.2	0.01615862		914.19	0.00272948		1444.2	-0.00993335		1974.2	0.00869119		2504.2	-0.00665383	0	
384.4	0.01533338		914.39	0.0030048		1444.4	-0.00967141		1974.4	0.00911707		2504.4	-0.00701346	0	
384.6	0.01421787		914.59	0.00157932		1444.6	-0.0088958		1974.6	0.01007654		2504.6	-0.00682523	0	
384.8	0.0140437		914.79	0.00067043		1444.8	-0.00802257		1974.8	0.01090356		2504.8	-0.00727782	0	
385	0.01268871		914.99	0.00151719		1445	-0.00784119		1975	0.01031391		2505	-0.00723437	0	
385.2	0.01180262		915.19	0.00109228		1445.2	-0.00717713		1975.2	0.01054323		2505.2	-0.00812383	0	
385.4	0.01127978		915.39	0.00082498		1445.4	-0.00695752		1975.4	0.00935975		2505.4	-0.00852272	0	
385.6	0.01078744		915.59	0.00117922		1445.6	-0.00732654		1975.6	0.00917223		2505.6	-0.00854903	0	
385.8	0.01067229		915.79	0.00104875		1445.8	-0.00691526		1975.8	0.00914216		2505.8	-0.0090941	0	
386	0.01043277		915.99	0.00097765		1446	-0.00744076		1976	0.00867309		2506	-0.00861223	0	
386.2	0.01064687		916.19	0.00110598		1446.2	-0.00826396		1976.2	0.00779593		2506.2	-0.00788305	0	
386.4	0.00932303		916.39	0.0009947		1446.4	-0.00882042		1976.4	0.00674461		2506.4	-0.0069728	0	
386.6	0.01006618		916.59	0.00133363		1446.6	-0.00977722		1976.6	0.00679246		2506.6	-0.00704877	0	
386.8	0.01081557		916.79	0.00037677		1446.8	-0.01020955		1976.8	0.00738581		2506.8	-0.00695478	0	
387	0.01168326		916.99	0.00039173		1447	-0.01029742		1977	0.00740324		2507	-0.00714396	0	
387.2	0.01053944		917.19	0.00074008		1447.2	-0.0099814		1977.2	0.00749105		2507.2	-0.00777153	0	
387.4	0.01031536		917.39	0.00139463		1447.4	-0.00980451		1977.4	0.00754808		2507.4	-0.00817373	0	
387.6	0.0097692		917.59	0.00135168		1447.6	-0.00998201		1977.6	0.00679101		2507.6	-0.00748818	0	
387.8	0.00922081		917.79	0.001413		1447.8	-0.00998141		1977.8	0.0073533		2507.8	-0.00581681	0	
388	0.00951986		917.99	0.00037366		1448	-0.00967154		1978	0.00708087		2508	-0.00508584	0	
388.2	0.01023965		918.19	0.00005381		1448.2	-0.00970882		1978.2	0.00753723		2508.2	-0.00439005	0	
388.4	0.00944412		918.39	-0.00071478		1448.4	-0.00888677		1978.4	0.00896945		2508.4	-0.00467101	0	
388.6	0.00977594		918.59	-0.00071942		1448.6	-0.00836522		1978.6	0.00878845		2508.6	-0.0041048	0	
388.8	0.00983802		918.79	-0.00056927		1448.8	-0.00787653		1978.8	0.00836159		2508.8	-0.00380227	0	
389	0.00962119		918.99	-0.00059209		1449	-0.00725371		1979	0.00883059		2509	-0.00352974	0	
389.2	0.0092467		919.19	-0.00137252		1449.2	-0.00719825		1979.2	0.00879277		2509.2	-0.00394884	0	
389.4	0.01002851		919.39	-0.00080636		1449.4	-0.00734052		1979.4	0.00848103		2509.4	-0.00369799	0	
389.6	0.01000089		919.59	-0.00020631		1449.6	-0.00729378		1979.6	0.0090721		2509.6	-0.00381643	0	
389.8	0.00961488		919.79	-0.00015498		1449.8	-0.00659567		1979.8	0.00961308		2509.8	-0.0043671	0	
390	0.00977614		919.99	-0.00012681		1450	-0.00659132		1980	0.00971957		2510	-0.00472401	0	
390.2	0.01001031		920.19	-0.00036149		1450.2	-0.00684006		1980.2	0.00960372		2510.2	-0.0052853	0	
390.4	0.01027136		920.39	-0.00099895		1450.4	-0.00722904		1980.4	0.00928084		2510.4	-0.00615757	0	
390.6	0.01133809		920.59	-0.00140697		1450.6	-0.00761341		1980.6	0.00980255		2510.6	-0.00697717	0	
390.8	0.01108021		920.79	-0.00134645		1450.8	-0.00734371		1980.8	0.00902979		2510.8	-0.00715503	0	
391	0.01061323		920.99	-0.00092601		1451	-0.0076382		1981	0.00829321		2511	-0.00692284	0	
391.2	0.00998896		921.19	-0.0009652		1451.2	-0.00888785		1981.2	0.00766595		2511.2	-0.00706833	0	
391.4	0.01036112		921.39	-0.00094816		1451.4	-0.00988345		1981.4	0.00739028		2511.4	-0.00680558	0	
391.6	0.01012677		921.59	-0.00098017		1451.6	-0.01004751		1981.6	0.00715855		2511.6	-0.00708716	0	
391.8	0.00988065		921.79	-0.00124231		1451.8	-0.01048944		1981.8	0.00750825		2511.8	-0.00741017	0	
392	0.01052598		921.99	-0.00167051		1452	-0.01037773		1982	0.00723377		2512	-0.00834903	0	
392.2	0.0109729		922.19	-0.00194142		1452.2	-0.01038628		1982.2	0.0078444		2512.2	-0.00847535	0	
392.4	0.00973959		922.39	-0.00196721		1452.4	-0.01022071		1982.4	0.00805798		2512.4	-0.00850817	0	
392.6	0.01019245		922.59	-0.0022783		1452.6	-0.0099771		1982.6	0.00732527		2512.6	-0.00785429	0	
392.8	0.00985982		922.79	-0.0023575		1452.8	-0.00999269		1982.8	0.00757229		2512.8	-0.00741437	0	
393	0.01054342		922.99	-0.00293507		1453	-0.01115832		1983	0.00882324		2513	-0.0079988	0	
393.2	0.01015877		923.19	-0.00284621		1453.2	-0.01140967		1983.2	0.00847905		2513.2	-0.00840851	0	
393.4	0.01045011		923.39	-0.00229868		1453.4	-0.01201038		1983.4	0.00903351		2513.4	-0.00867048	0	
393.6	0.01070944		923.59	-0.00238007		1453.6	-0.01144964		1983.6	0.00927961		2513.6	-0.00859709	0	
393.8	0.01097835		923.79	-0.0022595		1453.8	-0.01106119		1983.8	0.00974614		2513.8	-0.00883783	0	
394	0.01151049		923.99	-0.00253636		1454	-0.01121349		1984	0.00974589		2514	-0.00940536	0	
394.2	0.01146526		924.19	-0.00246171		1454.2	-0.01171845		1984.2	0.00966548		2514.2	-0.00920116	0	
394.4	0.01142302		924.39	-0.00237027		1454.4	-0.01187293		1984.4	0.00943262		2514.4	-0.00966029	0	
394.6	0.01085666		924.59	-0.00132535		1454.6	-0.01108637		1984.6	0.00916794		2514.6	-0.00892009	0	
394.8	0.01000483		924.79	-0.00081509		1454.8	-0.01089721		1984.8	0.00816475		2514.8	-0.00855416	0	
395	0.01017952		924.99	-0.00073761		1455	-0.01139994		1985	0.00777541		2515	-0.00807395	0	
395.2	0.0095238		925.19	-0.00070109		1455.2	-0.01187816		1985.2	0.00769123		2515.2	-0.00797031	0	
395.4	0.00886495		925.39	-0.00132103		1455.4	-0.01185371		1985.4	0.00755046		2515.4	-0.00820615	0	
395.6	0.00842242		925.59	-0.00166154		1455.6	-0.0108884		1985.6	0.00760228		2515.6	-0.00826513	0	
395.8	0.00806689		925.79	-0.00175464		1455.8	-0.00984067		1985.8	0.0077581		2515.8	-0.00859188	0	
396	0.00896127		925.99	-0.00161359		1456	-0.0098798		1986	0.00764545		2516	-0.00795462	0	
396.2	0.00892986		926.19	-0.00128464		1456.2	-0.00955953		1986.2	0.00699703		2516.2	-0.00692887	0	
396.4	0.00873518		926.39	-0.0005382		1456.4	-0.00958513		1986.4	0.00689141		2516.4	-0.00652129	0	
396.6	0.0088673		926.59	-0.00090099		1456.6	-0.00938029		1986.6	0.00685211		2516.6	-0.00649599	0	
396.8	0.00925792		926.79	0.00004668		1456.8	-0.01001029		1986.8	0.00680643		2516.8	-0.00638864	0	
397	0.01076375		926.99	0.00059251		1457	-0.01028456		1987	0.00748828		2517	-0.00663278	0	
397.2	0.01045695		927.19	0.00100033		1457.2	-0.00998744		1987.2	0.00776125		2517.2	-0.00714691	0	
397.4	0.01103853		927.39	0.00055787		1457.4	-0.01015149		1987.4	0.00781783		2517.4	-0.00791681	0	
397.6	0.01195487		927.59	0.00064401		1457.6	-0.01007395		1987.6	0.00841498		2517.6	-0.00792992	0	
397.8	0.01200822		927.79	0.00066232		1457.8	-0.00947547		1987.8	0.0090123		2517.8	-0.00884175	0	
398	0.01203944		927.99	0.00026491		1458	-0.00936711		1988	0.00898494		2518	-0.00947117	0	
398.2	0.01219453		928.19	-0.00016709		1458.2	-0.00974739		1988.2	0.00920589		2518.2	-0.00917613	0	
398.4	0.01216325		928.39	-0.00082243		1458.4	-0.00924638		1988.4	0.00975249		2518.4	-0.01004987	0	
398.6	0.01222545		928.59	-0.00082744		1458.6	-0.00917561		1988.6	0.00904442		2518.6	-0.00986553	0	
398.8	0.0112496		928.79	-0.00223469		1458.8	-0.00973783		1988.8	0.00903782		2518.8	-0.01055052	0	
399	0.01123029		928.99	-0.00205796		1459	-0.00947402		1989	0.00969875		2519	-0.01045284	0	
399.2	0.01009272		929.19	-0.00268295		1459.2	-0.00919849		1989.2	0.00896991		2519.2	-0.01068317	0	
399.4	0.00955163		929.39	-0.00336303		1459.4	-0.0095094		1989.4	0.00829777		2519.4	-0.01027538	0	
399.6	0.00881961		929.59	-0.00308338		1459.6	-0.00910145		1989.6	0.00756242		2519.6	-0.00970413	0	
399.8	0.00867782		929.79	-0.00273395		1459.8	-0.00938153		1989.8	0.00740043		2519.8	-0.00988403	0	
400	0.00869818		929.99	-0.0016317		1460	-0.01050213		1990	0.00673157		2520	-0.00895966	0	
400.2	0.00901574		930.19	-0.00081593		1460.2	-0.01076996		1990.2	0.00581203		2520.2	-0.00857298	0	
400.4	0.0093613		930.39	-0.00031155		1460.4	-0.01117959		1990.4	0.00547179		2520.4	-0.00797608	0	
400.6	0.00921779		930.59	-0.00034027		1460.6	-0.0116169		1990.6	0.00495514		2520.6	-0.00685046	0	
400.8	0.0091801		930.79	0.00104794		1460.8	-0.01253163		1990.8	0.00481595		2520.8	-0.00649159	0	
401	0.00981139		930.99	0.00089108		1461	-0.01226548		1991	0.00504271		2521	-0.00631749	0	
401.2	0.00991497		931.19	0.00061154		1461.2	-0.01143961		1991.2	0.00528378		2521.2	-0.00656264	0	
401.4	0.01062822		931.39	-0.00061664		1461.4	-0.01108647		1991.4	0.00509908		2521.4	-0.00697693	0	
401.6	0.01091482		931.59	-0.00024461		1461.6	-0.01150596		1991.6	0.00525509		2521.6	-0.00633531	0	
401.8	0.01102294		931.79	-0.001093		1461.8	-0.01144356		1991.8	0.00501043		2521.8	-0.00671262	0	
402	0.01110522		931.99	-0.00121345		1462	-0.01141361		1992	0.00543066		2522	-0.00674279	0	
402.2	0.0117531		932.19	-0.00173979		1462.2	-0.01219685		1992.2	0.00608914		2522.2	-0.00727417	0	
402.4	0.0116704		932.39	-0.00157625		1462.4	-0.01257953		1992.4	0.00615751		2522.4	-0.00855953	0	
402.6	0.01135509		932.59	-0.0015596		1462.6	-0.01274854		1992.6	0.00537374		2522.6	-0.00949721	0	
402.8	0.01038174		932.79	-0.00180114		1462.8	-0.01258196		1992.8	0.00658094		2522.8	-0.01081158	0	
403	0.01034972		932.99	-0.00109161		1463	-0.01204127		1993	0.00707189		2523	-0.01073258	0	
403.2	0.00890378		933.19	-0.00147007		1463.2	-0.01222296		1993.2	0.00657184		2523.2	-0.01079499	0	
403.4	0.00746902		933.39	-0.00169964		1463.4	-0.01252817		1993.4	0.00759852		2523.4	-0.01072653	0	
403.6	0.0065492		933.59	-0.0021746		1463.6	-0.01343352		1993.6	0.00826552		2523.6	-0.01090589	0	
403.8	0.00613312		933.79	-0.00270413		1463.8	-0.0133945		1993.8	0.00923286		2523.8	-0.01127575	0	
404	0.00585989		933.99	-0.00223852		1464	-0.01398927		1994	0.0099659		2524	-0.01120189	0	
404.2	0.00583067		934.19	-0.00224665		1464.2	-0.01505242		1994.2	0.00985839		2524.2	-0.01102232	0	
404.4	0.00560182		934.39	-0.00225642		1464.4	-0.01495895		1994.4	0.0104708		2524.4	-0.00991227	0	
404.6	0.00555276		934.59	-0.00216615		1464.6	-0.01463513		1994.6	0.01037878		2524.6	-0.00920221	0	
404.8	0.00620269		934.79	-0.0016428		1464.8	-0.01433523		1994.8	0.01023643		2524.8	-0.0091977	0	
405	0.00809946		934.99	-0.00234778		1465	-0.0137346		1995	0.00946765		2525	-0.0088684	0	
405.2	0.00919985		935.19	-0.00257365		1465.2	-0.01335445		1995.2	0.00854929		2525.2	-0.00907051	0	
405.4	0.00994237		935.39	-0.00308553		1465.4	-0.01365535		1995.4	0.00732933		2525.4	-0.00941271	0	
405.6	0.01057421		935.59	-0.00263734		1465.6	-0.01443724		1995.6	0.0063955		2525.6	-0.00885171	0	
405.8	0.01111024		935.79	-0.00292412		1465.8	-0.01458603		1995.8	0.00602332		2525.8	-0.00937994	0	
406	0.01105916		935.99	-0.00280087		1466	-0.01453875		1996	0.00563229		2526	-0.00957429	0	
406.2	0.01146377		936.19	-0.00339568		1466.2	-0.01535065		1996.2	0.00488002		2526.2	-0.01018123	0	
406.4	0.01119393		936.39	-0.00313154		1466.4	-0.01581769		1996.4	0.00402988		2526.4	-0.01049873	0	
406.6	0.01080389		936.59	-0.00372135		1466.6	-0.01550264		1996.6	0.00368311		2526.6	-0.01094117	0	
406.8	0.01074304		936.79	-0.00422021		1466.8	-0.01569972		1996.8	0.00456616		2526.8	-0.01127994	0	
407	0.0098691		936.99	-0.00466285		1467	-0.01537449		1997	0.00490979		2527	-0.01122684	0	
407.2	0.00893406		937.19	-0.00539437		1467.2	-0.01449842		1997.2	0.00478261		2527.2	-0.0111102	0	
407.4	0.0076599		937.39	-0.00614306		1467.4	-0.01340769		1997.4	0.0052415		2527.4	-0.01158812	0	
407.6	0.00703381		937.59	-0.00659677		1467.6	-0.01330364		1997.6	0.00614299		2527.6	-0.0115506	0	
407.8	0.00644955		937.79	-0.00606538		1467.8	-0.01245406		1997.8	0.00665053		2527.8	-0.01103171	0	
408	0.00642622		937.99	-0.00526054		1468	-0.01216802		1998	0.00716		2528	-0.01119745	0	
408.2	0.00634066		938.19	-0.00505797		1468.2	-0.01193297		1998.2	0.0077073		2528.2	-0.0113419	0	
408.4	0.00708786		938.39	-0.00339279		1468.4	-0.01082324		1998.4	0.00842189		2528.4	-0.01100869	0	
408.6	0.00702101		938.59	-0.00303757		1468.6	-0.01018768		1998.6	0.00846378		2528.6	-0.01069421	0	
408.8	0.0072064		938.79	-0.00233687		1468.8	-0.00939859		1998.8	0.00867014		2528.8	-0.01045242	0	
409	0.00774729		938.99	-0.00252837		1469	-0.00913791		1999	0.00839933		2529	-0.01125817	0	
409.2	0.00834227		939.19	-0.00191433		1469.2	-0.00883746		1999.2	0.00796308		2529.2	-0.01132287	0	
409.4	0.00852686		939.39	-0.00196191		1469.4	-0.00861831		1999.4	0.00813778		2529.4	-0.01145795	0	
409.6	0.00882459		939.59	-0.00204045		1469.6	-0.00868576		1999.6	0.00813866		2529.6	-0.0122812	0	
409.8	0.00805674		939.79	-0.00158042		1469.8	-0.00954361		1999.8	0.008684		2529.8	-0.01236573	0	
410	0.0067331		939.99	-0.00184395		1470	-0.01030046		2000	0.00905747		2530	-0.01204396	0	
410.2	0.00594901		940.19	-0.00126065		1470.2	-0.01101968		2000.2	0.00850061		2530.2	-0.01287651	0	
410.4	0.00572393		940.39	-0.00111201		1470.4	-0.01186028		2000.4	0.00825397		2530.4	-0.01234268	0	
410.6	0.00571079		940.59	-0.00176957		1470.6	-0.01219851		2000.6	0.00798334		2530.6	-0.01220441	0	
410.8	0.00564368		940.79	-0.00229752		1470.8	-0.01263199		2000.8	0.00751409		2530.8	-0.01256494	0	
411	0.00540892		940.99	-0.00293232		1471	-0.01251746		2001	0.00680426		2531	-0.01239077	0	
411.2	0.00523041		941.19	-0.00332521		1471.2	-0.01225046		2001.2	0.00561876		2531.2	-0.01110328	0	
411.4	0.00482994		941.39	-0.00323161		1471.4	-0.01207707		2001.4	0.00557751		2531.4	-0.01131381	0	
411.6	0.00537632		941.59	-0.00344868		1471.6	-0.0130415		2001.6	0.00569068		2531.6	-0.01120394	0	
411.8	0.00572289		941.79	-0.00342822		1471.8	-0.01299875		2001.8	0.0054041		2531.8	-0.01116111	0	
412	0.00628024		941.99	-0.00374831		1472	-0.01272003		2002	0.00529462		2532	-0.01168595	0	
412.2	0.00716675		942.19	-0.00344788		1472.2	-0.01274777		2002.2	0.0058981		2532.2	-0.01146568	0	
412.4	0.00707011		942.39	-0.00268338		1472.4	-0.01226685		2002.4	0.00580049		2532.4	-0.01164443	0	
412.6	0.00745137		942.59	-0.00361811		1472.6	-0.01240626		2002.6	0.00602775		2532.6	-0.01153582	0	
412.8	0.00905223		942.79	-0.00322804		1472.8	-0.01216328		2002.8	0.0053651		2532.8	-0.01169844	0	
413	0.01039361		942.99	-0.00345851		1473	-0.01247302		2003	0.00527525		2533	-0.0123236	0	
413.2	0.0112265		943.19	-0.0030829		1473.2	-0.01328256		2003.2	0.0050191		2533.2	-0.01159273	0	
413.4	0.01090368		943.39	-0.00339467		1473.4	-0.01340473		2003.4	0.00557157		2533.4	-0.01208017	0	
413.6	0.0108973		943.59	-0.00299644		1473.6	-0.01349731		2003.6	0.00584926		2533.6	-0.01206098	0	
413.8	0.00901817		943.79	-0.00294433		1473.8	-0.01386615		2003.8	0.00632602		2533.8	-0.01210141	0	
414	0.00843487		943.99	-0.00237078		1474	-0.01358647		2004	0.00664936		2534	-0.01219004	0	
414.2	0.00838447		944.19	-0.00189254		1474.2	-0.0140894		2004.2	0.00648289		2534.2	-0.01161353	0	
414.4	0.00799047		944.39	-0.00262703		1474.4	-0.01434795		2004.4	0.00611588		2534.4	-0.01055828	0	
414.6	0.00751179		944.59	-0.00303644		1474.6	-0.01394969		2004.6	0.00560138		2534.6	-0.01029693	0	
414.8	0.00624349		944.79	-0.00315956		1474.8	-0.01392581		2004.8	0.00538689		2534.8	-0.01076225	0	
415	0.0055083		944.99	-0.00300168		1475	-0.01414347		2005	0.00574138		2535	-0.00986743	0	
415.2	0.00411791		945.19	-0.00280622		1475.2	-0.01348308		2005.2	0.00612291		2535.2	-0.00942733	0	
415.4	0.0044676		945.39	-0.00313018		1475.4	-0.01286947		2005.4	0.006974		2535.4	-0.01011374	0	
415.6	0.00458676		945.59	-0.00371837		1475.6	-0.01274881		2005.6	0.00702012		2535.6	-0.01032324	0	
415.8	0.00446773		945.79	-0.00401438		1475.8	-0.01181897		2005.8	0.00668736		2535.8	-0.01063119	0	
416	0.00450239		945.99	-0.00302606		1476	-0.01220528		2006	0.00594839		2536	-0.01025322	0	
416.2	0.00500122		946.19	-0.00274555		1476.2	-0.01231541		2006.2	0.00612924		2536.2	-0.01012091	0	
416.4	0.00544013		946.39	-0.00332311		1476.4	-0.01234328		2006.4	0.00631213		2536.4	-0.01072241	0	
416.6	0.0067274		946.59	-0.00302856		1476.6	-0.01342525		2006.6	0.0060933		2536.6	-0.01076187	0	
416.8	0.00737827		946.79	-0.00268825		1476.8	-0.01318626		2006.8	0.00526901		2536.8	-0.01103275	0	
417	0.00717797		946.99	-0.00286914		1477	-0.0137988		2007	0.00547842		2537	-0.01121278	0	
417.2	0.00758451		947.19	-0.00270326		1477.2	-0.01463028		2007.2	0.00513469		2537.2	-0.01194292	0	
417.4	0.0075057		947.39	-0.00261173		1477.4	-0.01417595		2007.4	0.00498619		2537.4	-0.01214417	0	
417.6	0.00835409		947.59	-0.00272079		1477.6	-0.01340511		2007.6	0.00533725		2537.6	-0.01262313	0	
417.8	0.00730424		947.79	-0.00303342		1477.8	-0.01393813		2007.8	0.00534651		2537.8	-0.01282149	0	
418	0.00834026		947.99	-0.00176522		1478	-0.01349911		2008	0.00552348		2538	-0.01245825	0	
418.2	0.00768594		948.19	-0.00214427		1478.2	-0.01325825		2008.2	0.00567823		2538.2	-0.01212668	0	
418.4	0.00618298		948.39	-0.00223782		1478.4	-0.01239544		2008.4	0.00583487		2538.4	-0.01229083	0	
418.6	0.00638279		948.59	-0.00261515		1478.6	-0.01172438		2008.6	0.00652283		2538.6	-0.01154168	0	
418.8	0.00533059		948.79	-0.00327606		1478.8	-0.01152412		2008.8	0.00686985		2538.8	-0.01106855	0	
419	0.00441429		948.99	-0.00395123		1479	-0.01135723		2009	0.00769453		2539	-0.0109615	0	
419.2	0.00377147		949.19	-0.00470543		1479.2	-0.01123884		2009.2	0.00865347		2539.2	-0.01105685	0	
419.4	0.00432213		949.39	-0.00516142		1479.4	-0.01089793		2009.4	0.00888822		2539.4	-0.01072134	0	
419.6	0.00368208		949.59	-0.00598843		1479.6	-0.01130063		2009.6	0.00876034		2539.6	-0.00996628	0	
419.8	0.0041958		949.79	-0.00586484		1479.8	-0.01142108		2009.8	0.00889156		2539.8	-0.00989954	0	
420	0.00365177		949.99	-0.00544762		1480	-0.01210366		2010	0.00934519		2540	-0.00905663	0	
420.2	0.00402102		950.19	-0.00580959		1480.2	-0.01159403		2010.2	0.00979823		2540.2	-0.00888911	0	
420.4	0.00449638		950.39	-0.00604952		1480.4	-0.01155185		2010.4	0.00992573		2540.4	-0.00937419	0	
420.6	0.00433007		950.59	-0.00554092		1480.6	-0.0121487		2010.6	0.0090164		2540.6	-0.00937845	0	
420.8	0.00414109		950.79	-0.00602718		1480.8	-0.01225724		2010.8	0.00753229		2540.8	-0.00979277	0	
421	0.00476776		950.99	-0.00643511		1481	-0.01363291		2011	0.00729632		2541	-0.01056873	0	
421.2	0.0056758		951.19	-0.00576749		1481.2	-0.0143328		2011.2	0.00633354		2541.2	-0.01206847	0	
421.4	0.0059343		951.39	-0.00533696		1481.4	-0.01394368		2011.4	0.00547015		2541.4	-0.01275209	0	
421.6	0.00636732		951.59	-0.00494396		1481.6	-0.01505801		2011.6	0.00554078		2541.6	-0.01260898	0	
421.8	0.00545108		951.79	-0.00384609		1481.8	-0.01517509		2011.8	0.0048333		2541.8	-0.01157945	0	
422	0.00587728		951.99	-0.00286022		1482	-0.01450234		2012	0.00476912		2542	-0.01231854	0	
422.2	0.00580032		952.19	-0.00262467		1482.2	-0.01456069		2012.2	0.00406953		2542.2	-0.01196012	0	
422.4	0.00530654		952.39	-0.00293408		1482.4	-0.01482975		2012.4	0.00401555		2542.4	-0.01084373	0	
422.6	0.00631081		952.59	-0.00356944		1482.6	-0.01439235		2012.6	0.00454719		2542.6	-0.01032971	0	
422.8	0.00563228		952.79	-0.00415797		1482.8	-0.01462499		2012.8	0.00446159		2542.8	-0.0106817	0	
423	0.00511478		952.99	-0.00369134		1483	-0.01479251		2013	0.0055188		2543	-0.01159162	0	
423.2	0.00546334		953.19	-0.00319791		1483.2	-0.01514879		2013.2	0.00629525		2543.2	-0.01069461	0	
423.4	0.00621636		953.39	-0.00338544		1483.4	-0.01472559		2013.4	0.00724526		2543.4	-0.01043368	0	
423.6	0.0055341		953.59	-0.00391477		1483.6	-0.01516452		2013.6	0.00798273		2543.6	-0.0098415	0	
423.8	0.00582409		953.79	-0.00400922		1483.8	-0.01471159		2013.8	0.0084165		2543.8	-0.01091097	0	
424	0.00551132		953.99	-0.00368492		1484	-0.01390506		2014	0.00908145		2544	-0.0108657	0	
424.2	0.00555375		954.19	-0.00394235		1484.2	-0.01292223		2014.2	0.00996059		2544.2	-0.01112728	0	
424.4	0.00587834		954.39	-0.00420088		1484.4	-0.01284794		2014.4	0.00973216		2544.4	-0.01104487	0	
424.6	0.00541999		954.59	-0.00471727		1484.6	-0.0133033		2014.6	0.00912589		2544.6	-0.01054361	0	
424.8	0.00575271		954.79	-0.00536271		1484.8	-0.01356806		2014.8	0.00850046		2544.8	-0.01135422	0	
425	0.00597489		954.99	-0.00580741		1485	-0.01341124		2015	0.00881234		2545	-0.01198497	0	
425.2	0.00531344		955.19	-0.00613673		1485.2	-0.01375798		2015.2	0.00807325		2545.2	-0.01261796	0	
425.4	0.00478462		955.39	-0.00571633		1485.4	-0.01394755		2015.4	0.0081535		2545.4	-0.01259798	0	
425.6	0.00425132		955.59	-0.00560749		1485.6	-0.01464899		2015.6	0.00782509		2545.6	-0.01204869	0	
425.8	0.0034647		955.79	-0.00521642		1485.8	-0.01377624		2015.8	0.00748281		2545.8	-0.01194015	0	
426	0.0038317		955.99	-0.00512449		1486	-0.01380615		2016	0.00679222		2546	-0.01182997	0	
426.2	0.00404673		956.19	-0.00555724		1486.2	-0.01395949		2016.2	0.00547605		2546.2	-0.01128014	0	
426.4	0.00311502		956.39	-0.00554698		1486.4	-0.01351264		2016.4	0.00600342		2546.4	-0.01071867	0	
426.6	0.00376711		956.59	-0.00576338		1486.6	-0.01277167		2016.6	0.00644003		2546.6	-0.0114791	0	
426.8	0.00352549		956.79	-0.0059822		1486.8	-0.01259664		2016.8	0.00631995		2546.8	-0.01151685	0	
427	0.00308554		956.99	-0.00558614		1487	-0.01302899		2017	0.00638394		2547	-0.01164734	0	
427.2	0.00341328		957.19	-0.00632042		1487.2	-0.01294733		2017.2	0.00603514		2547.2	-0.01178346	0	
427.4	0.00325615		957.39	-0.00625309		1487.4	-0.01229189		2017.4	0.00613867		2547.4	-0.01272438	0	
427.6	0.00280565		957.59	-0.00593361		1487.6	-0.01207236		2017.6	0.00563026		2547.6	-0.01262159	0	
427.8	0.0035928		957.79	-0.00618536		1487.8	-0.01192144		2017.8	0.0059202		2547.8	-0.01367923	0	
428	0.00418635		957.99	-0.00579655		1488	-0.01153306		2018	0.00617149		2548	-0.01339241	0	
428.2	0.00481848		958.19	-0.00603138		1488.2	-0.01173455		2018.2	0.00621785		2548.2	-0.01318349	0	
428.4	0.00546483		958.39	-0.00553878		1488.4	-0.01191341		2018.4	0.00488412		2548.4	-0.01357677	0	
428.6	0.00612247		958.59	-0.00555951		1488.6	-0.01210059		2018.6	0.00454079		2548.6	-0.01387259	0	
428.8	0.0063205		958.79	-0.00545089		1488.8	-0.01147697		2018.8	0.0048242		2548.8	-0.01392067	0	
429	0.00647539		958.99	-0.00580339		1489	-0.01126268		2019	0.00461596		2549	-0.01385919	0	
429.2	0.00706878		959.19	-0.00566249		1489.2	-0.01308826		2019.2	0.00502216		2549.2	-0.01399806	0	
429.4	0.00751794		959.39	-0.00446173		1489.4	-0.01394511		2019.4	0.00525063		2549.4	-0.01359457	0	
429.6	0.00681413		959.59	-0.00502451		1489.6	-0.01346143		2019.6	0.00513849		2549.6	-0.01404361	0	
429.8	0.0058158		959.79	-0.00526219		1489.8	-0.01371319		2019.8	0.00573248		2549.8	-0.01336795	0	
430	0.006265		959.99	-0.00468477		1490	-0.01441281		2020	0.00556461		2550	-0.01212079	0	
430.2	0.00568589		960.19	-0.00554797		1490.2	-0.01457436		2020.2	0.00552161		2550.2	-0.01202963	0	
430.4	0.00522104		960.39	-0.00498286		1490.4	-0.01477478		2020.4	0.00558645		2550.4	-0.01109581	0	
430.6	0.0049327		960.59	-0.00541714		1490.6	-0.01438158		2020.6	0.00566012		2550.6	-0.01061048	0	
430.8	0.00412724		960.79	-0.00613221		1490.8	-0.01472037		2020.8	0.00631802		2550.8	-0.01000053	0	
431	0.00460658		960.99	-0.00597824		1491	-0.01526991		2021	0.0061864		2551	-0.0102618	0	
431.2	0.00529739		961.19	-0.00633123		1491.2	-0.01413866		2021.2	0.00637671		2551.2	-0.01004676	0	
431.4	0.00536883		961.39	-0.00588694		1491.4	-0.01445707		2021.4	0.00720032		2551.4	-0.00995547	0	
431.6	0.00534838		961.59	-0.00611461		1491.6	-0.01445659		2021.6	0.00754005		2551.6	-0.00940764	0	
431.8	0.00531146		961.79	-0.00672604		1491.8	-0.01436401		2021.8	0.00754066		2551.8	-0.00985154	0	
432	0.00501798		961.99	-0.00574604		1492	-0.01345341		2022	0.00664165		2552	-0.01035341	0	
432.2	0.00477221		962.19	-0.00538968		1492.2	-0.01313567		2022.2	0.00593463		2552.2	-0.01184401	0	
432.4	0.0047726		962.39	-0.0043669		1492.4	-0.01248066		2022.4	0.00562291		2552.4	-0.01324627	0	
432.6	0.00464198		962.59	-0.00410193		1492.6	-0.01208283		2022.6	0.00532219		2552.6	-0.01328176	0	
432.8	0.00407317		962.79	-0.00390354		1492.8	-0.01145075		2022.8	0.00459479		2552.8	-0.01272087	0	
433	0.00382399		962.99	-0.00392376		1493	-0.01231498		2023	0.00483518		2553	-0.01318294	0	
433.2	0.00363509		963.19	-0.00407613		1493.2	-0.01353371		2023.2	0.00459919		2553.2	-0.01362833	0	
433.4	0.00227764		963.39	-0.00403451		1493.4	-0.01386267		2023.4	0.00463247		2553.4	-0.01382254	0	
433.6	0.00081182		963.59	-0.00545159		1493.6	-0.01367466		2023.6	0.00500154		2553.6	-0.014363	0	
433.8	0.00055093		963.79	-0.00641541		1493.8	-0.01436304		2023.8	0.00553255		2553.8	-0.01334031	0	
434	0.00096947		963.99	-0.00607058		1494	-0.01455538		2024	0.00540898		2554	-0.01341706	0	
434.2	0.00112194		964.19	-0.00739658		1494.2	-0.01433903		2024.2	0.0054626		2554.2	-0.01329784	0	
434.4	0.00155233		964.39	-0.00688649		1494.4	-0.0153365		2024.4	0.00548859		2554.4	-0.01262806	0	
434.6	0.00197094		964.59	-0.0073143		1494.6	-0.01468045		2024.6	0.00652661		2554.6	-0.01180659	0	
434.8	0.00343992		964.79	-0.00743516		1494.8	-0.01567652		2024.8	0.00798538		2554.8	-0.01195594	0	
435	0.0051505		964.99	-0.00678301		1495	-0.01525922		2025	0.00821256		2555	-0.01166151	0	
435.2	0.00549422		965.19	-0.00707765		1495.2	-0.01552588		2025.2	0.00884084		2555.2	-0.01135369	0	
435.4	0.00583537		965.39	-0.00719842		1495.4	-0.01660889		2025.4	0.00938269		2555.4	-0.01151761	0	
435.6	0.00622534		965.59	-0.00706291		1495.6	-0.01564777		2025.6	0.00894709		2555.6	-0.01188202	0	
435.8	0.00660123		965.79	-0.00635951		1495.8	-0.01537536		2025.8	0.00842347		2555.8	-0.01256214	0	
436	0.006259		965.99	-0.0054042		1496	-0.01485953		2026	0.00771667		2556	-0.0131009	0	
436.2	0.00661145		966.19	-0.00572198		1496.2	-0.01545723		2026.2	0.00662946		2556.2	-0.01407212	0	
436.4	0.00736387		966.39	-0.00496238		1496.4	-0.01508394		2026.4	0.00671164		2556.4	-0.01330958	0	
436.6	0.00673235		966.59	-0.00530915		1496.6	-0.01480561		2026.6	0.00579402		2556.6	-0.01255677	0	
436.8	0.0064864		966.79	-0.00505831		1496.8	-0.01494998		2026.8	0.00622438		2556.8	-0.01236189	0	
437	0.00541803		966.99	-0.00519139		1497	-0.01599935		2027	0.00632034		2557	-0.01291336	0	
437.2	0.00546239		967.19	-0.00585912		1497.2	-0.01609203		2027.2	0.00496629		2557.2	-0.01222478	0	
437.4	0.00492368		967.39	-0.00573692		1497.4	-0.01594037		2027.4	0.00540475		2557.4	-0.01197223	0	
437.6	0.00415236		967.59	-0.00678665		1497.6	-0.01575415		2027.6	0.00613008		2557.6	-0.01181376	0	
437.8	0.00403079		967.79	-0.00734774		1497.8	-0.01521963		2027.8	0.00655601		2557.8	-0.01178819	0	
438	0.00405725		967.99	-0.00683588		1498	-0.01474166		2028	0.00631708		2558	-0.01191782	0	
438.2	0.00361912		968.19	-0.00639873		1498.2	-0.01471241		2028.2	0.00759752		2558.2	-0.01106751	0	
438.4	0.00383175		968.39	-0.0055624		1498.4	-0.01483827		2028.4	0.00755019		2558.4	-0.01048572	0	
438.6	0.00386603		968.59	-0.00609106		1498.6	-0.01417527		2028.6	0.00853954		2558.6	-0.0099156	0	
438.8	0.00382954		968.79	-0.00554763		1498.8	-0.01450475		2028.8	0.00905283		2558.8	-0.01019395	0	
439	0.00416578		968.99	-0.00632155		1499	-0.01410112		2029	0.00964409		2559	-0.01004873	0	
439.2	0.00425967		969.19	-0.00691032		1499.2	-0.01513951		2029.2	0.01077385		2559.2	-0.01038814	0	
439.4	0.00512136		969.39	-0.00724382		1499.4	-0.01576756		2029.4	0.01066119		2559.4	-0.00972561	0	
439.6	0.00546336		969.59	-0.00755729		1499.6	-0.0154908		2029.6	0.00959698		2559.6	-0.01013638	0	
439.8	0.00559852		969.79	-0.00797237		1499.8	-0.01567413		2029.8	0.00981724		2559.8	-0.01012619	0	
440	0.00556596		969.99	-0.00835473		1500	-0.01587803		2030	0.00900703		2560	-0.01001006	0	
440.2	0.00617045		970.19	-0.00843246		1500.2	-0.0160024		2030.2	0.00795517		2560.2	-0.01013403	0	
440.4	0.00674374		970.39	-0.00818638		1500.4	-0.01505577		2030.4	0.00783932		2560.4	-0.00991039	0	
440.6	0.00664944		970.59	-0.00818039		1500.6	-0.01525104		2030.6	0.00684583		2560.6	-0.01044652	0	
440.8	0.00652809		970.79	-0.00798655		1500.8	-0.01576922		2030.8	0.0065803		2560.8	-0.0106884	0	
441	0.00603408		970.99	-0.00846863		1501	-0.01566545		2031	0.00539185		2561	-0.01101122	0	
441.2	0.00660479		971.19	-0.00905266		1501.2	-0.01481509		2031.2	0.00441569		2561.2	-0.01088583	0	
441.4	0.00591545		971.39	-0.00912118		1501.4	-0.01464554		2031.4	0.00464778		2561.4	-0.01252413	0	
441.6	0.00432423		971.59	-0.0093402		1501.6	-0.01387295		2031.6	0.00478371		2561.6	-0.01318918	0	
441.8	0.00367539		971.79	-0.00950792		1501.8	-0.01321294		2031.8	0.00474032		2561.8	-0.01340452	0	
442	0.00323091		971.99	-0.00865071		1502	-0.01222592		2032	0.00444581		2562	-0.01394597	0	
442.2	0.00251814		972.19	-0.00799764		1502.2	-0.01222777		2032.2	0.00546533		2562.2	-0.01412155	0	
442.4	0.00289959		972.39	-0.00805975		1502.4	-0.01195832		2032.4	0.00577915		2562.4	-0.01396706	0	
442.6	0.00255142		972.59	-0.00827012		1502.6	-0.01216239		2032.6	0.00748473		2562.6	-0.0143773	0	
442.8	0.00283377		972.79	-0.00824611		1502.8	-0.01260634		2032.8	0.00782113		2562.8	-0.01433063	0	
443	0.00269902		972.99	-0.00852759		1503	-0.01321744		2033	0.00861172		2563	-0.01476747	0	
443.2	0.00263563		973.19	-0.00789125		1503.2	-0.0141082		2033.2	0.00921303		2563.2	-0.01520518	0	
443.4	0.00194388		973.39	-0.00744173		1503.4	-0.01417603		2033.4	0.00828595		2563.4	-0.01456101	0	
443.6	0.00168327		973.59	-0.00687455		1503.6	-0.01451174		2033.6	0.00841586		2563.6	-0.01493089	0	
443.8	0.0023551		973.79	-0.00643622		1503.8	-0.01517066		2033.8	0.0091894		2563.8	-0.01482723	0	
444	0.0027736		973.99	-0.00594561		1504	-0.01499133		2034	0.00880434		2564	-0.01417486	0	
444.2	0.00343484		974.19	-0.00596997		1504.2	-0.01575626		2034.2	0.00837806		2564.2	-0.01357781	0	
444.4	0.00482357		974.39	-0.0050813		1504.4	-0.01580554		2034.4	0.0088127		2564.4	-0.01332259	0	
444.6	0.00455912		974.59	-0.00540447		1504.6	-0.01657348		2034.6	0.0088499		2564.6	-0.01318942	0	
444.8	0.00488865		974.79	-0.00611616		1504.8	-0.01727803		2034.8	0.00927256		2564.8	-0.01269661	0	
445	0.00470535		974.99	-0.00691536		1505	-0.01705365		2035	0.00844675		2565	-0.01329949	0	
445.2	0.00535897		975.19	-0.00851733		1505.2	-0.01664393		2035.2	0.007876		2565.2	-0.01354211	0	
445.4	0.00477439		975.39	-0.00865521		1505.4	-0.01724161		2035.4	0.00819871		2565.4	-0.01296976	0	
445.6	0.00453016		975.59	-0.0088793		1505.6	-0.01593987		2035.6	0.00834309		2565.6	-0.01240684	0	
445.8	0.00453425		975.79	-0.00865418		1505.8	-0.01638967		2035.8	0.00890268		2565.8	-0.01184507	0	
446	0.00511842		975.99	-0.00831065		1506	-0.01616219		2036	0.00855883		2566	-0.01212482	0	
446.2	0.0054122		976.19	-0.00823895		1506.2	-0.01591963		2036.2	0.00853641		2566.2	-0.01217247	0	
446.4	0.00579657		976.39	-0.00863323		1506.4	-0.01563512		2036.4	0.00854947		2566.4	-0.01187908	0	
446.6	0.00596925		976.59	-0.00868389		1506.6	-0.01557498		2036.6	0.00888129		2566.6	-0.01295124	0	
446.8	0.0053822		976.79	-0.00891124		1506.8	-0.01574684		2036.8	0.00773543		2566.8	-0.01321136	0	
447	0.00507826		976.99	-0.00865031		1507	-0.01560472		2037	0.00775429		2567	-0.01425806	0	
447.2	0.00553391		977.19	-0.00814186		1507.2	-0.01508836		2037.2	0.00855504		2567.2	-0.01457112	0	
447.4	0.00554437		977.39	-0.00761569		1507.4	-0.01485547		2037.4	0.00724472		2567.4	-0.01481092	0	
447.6	0.00652538		977.59	-0.00708011		1507.6	-0.0153478		2037.6	0.00701148		2567.6	-0.01421202	0	
447.8	0.00706086		977.79	-0.0073422		1507.8	-0.01526981		2037.8	0.00714306		2567.8	-0.01454897	0	
448	0.00687582		977.99	-0.00692248		1508	-0.01446496		2038	0.00693959		2568	-0.01457439	0	
448.2	0.00651237		978.19	-0.007057		1508.2	-0.0146785		2038.2	0.00649605		2568.2	-0.0147851	0	
448.4	0.00587109		978.39	-0.00649335		1508.4	-0.01472235		2038.4	0.00679096		2568.4	-0.01464322	0	
448.6	0.00476816		978.59	-0.00647508		1508.6	-0.01585433		2038.6	0.00619997		2568.6	-0.0144523	0	
448.8	0.00483576		978.79	-0.0064991		1508.8	-0.01641848		2038.8	0.0064197		2568.8	-0.01480947	0	
449	0.00430766		978.99	-0.00700381		1509	-0.01634044		2039	0.00562631		2569	-0.01410361	0	
449.2	0.00454519		979.19	-0.00737113		1509.2	-0.01601661		2039.2	0.00625293		2569.2	-0.01382233	0	
449.4	0.00392269		979.39	-0.0064931		1509.4	-0.01704715		2039.4	0.00644834		2569.4	-0.01315668	0	
449.6	0.00367171		979.59	-0.00564839		1509.6	-0.01642362		2039.6	0.00606036		2569.6	-0.01350814	0	
449.8	0.0037754		979.79	-0.00520233		1509.8	-0.01700109		2039.8	0.00585657		2569.8	-0.01284183	0	
450	0.0040854		979.99	-0.00523528		1510	-0.01659657		2040	0.00581901		2570	-0.01351172	0	
450.2	0.00392899		980.19	-0.00571463		1510.2	-0.01674455		2040.2	0.00508183		2570.2	-0.01355741	0	
450.4	0.00390652		980.39	-0.00607101		1510.4	-0.01623018		2040.4	0.00564453		2570.4	-0.01379074	0	
450.6	0.00386875		980.59	-0.00553627		1510.6	-0.0158393		2040.6	0.00550699		2570.6	-0.01406426	0	
450.8	0.00358213		980.79	-0.00608426		1510.8	-0.01624641		2040.8	0.00589454		2570.8	-0.01434724	0	
451	0.00386186		980.99	-0.00647876		1511	-0.0167304		2041	0.00638934		2571	-0.01436329	0	
451.2	0.0046019		981.19	-0.0066764		1511.2	-0.01657587		2041.2	0.00657905		2571.2	-0.01405105	0	
451.4	0.00492516		981.39	-0.00658404		1511.4	-0.01630855		2041.4	0.00538699		2571.4	-0.01404636	0	
451.6	0.00479685		981.59	-0.00723886		1511.6	-0.01636927		2041.6	0.00566045		2571.6	-0.01346334	0	
451.8	0.00446997		981.79	-0.00797738		1511.8	-0.01608357		2041.8	0.00605956		2571.8	-0.01497137	0	
452	0.00439829		981.99	-0.00793937		1512	-0.0153127		2042	0.00540978		2572	-0.01513742	0	
452.2	0.00387858		982.19	-0.00856443		1512.2	-0.01561477		2042.2	0.00567848		2572.2	-0.01549192	0	
452.4	0.00332355		982.39	-0.00820588		1512.4	-0.0160557		2042.4	0.00676885		2572.4	-0.01557512	0	
452.6	0.00314348		982.59	-0.00804699		1512.6	-0.01654951		2042.6	0.0068156		2572.6	-0.01604991	0	
452.8	0.00333668		982.79	-0.00764735		1512.8	-0.01640183		2042.8	0.00745532		2572.8	-0.0169929	0	
453	0.0031416		982.99	-0.00782378		1513	-0.01554345		2043	0.00779456		2573	-0.01623119	0	
453.2	0.00319721		983.19	-0.00720733		1513.2	-0.01530925		2043.2	0.00863726		2573.2	-0.01720082	0	
453.4	0.00258635		983.39	-0.00676573		1513.4	-0.0160283		2043.4	0.00845759		2573.4	-0.01646023	0	
453.6	0.00332336		983.59	-0.00615094		1513.6	-0.01677073		2043.6	0.00848629		2573.6	-0.01589258	0	
453.8	0.00334592		983.79	-0.0062075		1513.8	-0.01591923		2043.8	0.00862109		2573.8	-0.01558973	0	
454	0.00245707		983.99	-0.00637067		1514	-0.01596271		2044	0.00894672		2574	-0.01566626	0	
454.2	0.00224072		984.19	-0.00727231		1514.2	-0.01574137		2044.2	0.00847189		2574.2	-0.0152269	0	
454.4	0.00179369		984.39	-0.00810666		1514.4	-0.01470728		2044.4	0.00892754		2574.4	-0.01445541	0	
454.6	0.0018007		984.59	-0.00836412		1514.6	-0.01499856		2044.6	0.0085589		2574.6	-0.01357368	0	
454.8	0.00170533		984.79	-0.0089947		1514.8	-0.01496792		2044.8	0.00856395		2574.8	-0.01304054	0	
455	0.00215064		984.99	-0.00962355		1515	-0.01471186		2045	0.00780159		2575	-0.01278626	0	
455.2	0.00324098		985.19	-0.00985949		1515.2	-0.01409294		2045.2	0.00772168		2575.2	-0.01292692	0	
455.4	0.00315104		985.39	-0.00958373		1515.4	-0.01408351		2045.4	0.00701159		2575.4	-0.01347302	0	
455.6	0.00306449		985.59	-0.01033363		1515.6	-0.01419284		2045.6	0.00708606		2575.6	-0.01405772	0	
455.8	0.00308233		985.79	-0.0101208		1515.8	-0.01394687		2045.8	0.00689418		2575.8	-0.01558268	0	
456	0.00371769		985.99	-0.01038394		1516	-0.01403546		2046	0.00718555		2576	-0.01618138	0	
456.2	0.00321431		986.19	-0.01010988		1516.2	-0.01439269		2046.2	0.0077544		2576.2	-0.01732681	0	
456.4	0.00317153		986.39	-0.00904444		1516.4	-0.01469743		2046.4	0.00829451		2576.4	-0.01779136	0	
456.6	0.00338095		986.59	-0.00893263		1516.6	-0.01567766		2046.6	0.00788142		2576.6	-0.01844282	0	
456.8	0.00360773		986.79	-0.0079036		1516.8	-0.01525481		2046.8	0.00813757		2576.8	-0.01835267	0	
457	0.00359149		986.99	-0.00861487		1517	-0.01514565		2047	0.00826456		2577	-0.01787533	0	
457.2	0.00359342		987.19	-0.00865814		1517.2	-0.01593833		2047.2	0.00828938		2577.2	-0.01763704	0	
457.4	0.00359893		987.39	-0.00833209		1517.4	-0.01664679		2047.4	0.00804684		2577.4	-0.01676115	0	
457.6	0.00396042		987.59	-0.00824858		1517.6	-0.01771996		2047.6	0.00845804		2577.6	-0.01651004	0	
457.8	0.00318577		987.79	-0.00827142		1517.8	-0.01641314		2047.8	0.00846377		2577.8	-0.01608538	0	
458	0.00291126		987.99	-0.00926737		1518	-0.01650966		2048	0.00823761		2578	-0.01540581	0	
458.2	0.0035042		988.19	-0.00983936		1518.2	-0.01621957		2048.2	0.00769713		2578.2	-0.01432891	0	
458.4	0.00349744		988.39	-0.01057979		1518.4	-0.01576459		2048.4	0.00670597		2578.4	-0.01336284	0	
458.6	0.00325105		988.59	-0.01019222		1518.6	-0.01563814		2048.6	0.00633419		2578.6	-0.01317542	0	
458.8	0.00298365		988.79	-0.0096844		1518.8	-0.01471618		2048.8	0.00577033		2578.8	-0.01218257	0	
459	0.00332028		988.99	-0.01023131		1519	-0.01516716		2049	0.00553354		2579	-0.0127359	0	
459.2	0.00275873		989.19	-0.01047788		1519.2	-0.0156946		2049.2	0.00564678		2579.2	-0.01307767	0	
459.4	0.00282213		989.39	-0.01031819		1519.4	-0.01590609		2049.4	0.00494893		2579.4	-0.01272984	0	
459.6	0.00308945		989.59	-0.01076923		1519.6	-0.01571873		2049.6	0.00537114		2579.6	-0.01309903	0	
459.8	0.00268018		989.79	-0.01088396		1519.8	-0.01603648		2049.8	0.00552411		2579.8	-0.01342764	0	
460	0.00282735		989.99	-0.01081427		1520	-0.0162933		2050	0.0064034		2580	-0.0132471	0	
460.2	0.00239239		990.19	-0.01033207		1520.2	-0.0162029		2050.2	0.00677744		2580.2	-0.01247429	0	
460.4	0.00272154		990.39	-0.01018807		1520.4	-0.01626449		2050.4	0.00770573		2580.4	-0.01222318	0	
460.6	0.00338663		990.59	-0.01086333		1520.6	-0.01606588		2050.6	0.00739144		2580.6	-0.01202713	0	
460.8	0.00285334		990.79	-0.01092161		1520.8	-0.01551685		2050.8	0.00745051		2580.8	-0.01218628	0	
461	0.00307798		990.99	-0.01124918		1521	-0.01556249		2051	0.00816956		2581	-0.0119673	0	
461.2	0.00280973		991.19	-0.0109982		1521.2	-0.01487264		2051.2	0.00829425		2581.2	-0.01213109	0	
461.4	0.00338166		991.39	-0.01015172		1521.4	-0.01499234		2051.4	0.00863		2581.4	-0.01197062	0	
461.6	0.00325025		991.59	-0.00968049		1521.6	-0.01543347		2051.6	0.00821664		2581.6	-0.01194917	0	
461.8	0.00334462		991.79	-0.00928847		1521.8	-0.01494294		2051.8	0.00694773		2581.8	-0.01235319	0	
462	0.00438678		991.99	-0.0089839		1522	-0.01470606		2052	0.00610331		2582	-0.01274299	0	
462.2	0.00484465		992.19	-0.00836052		1522.2	-0.01514477		2052.2	0.00651657		2582.2	-0.01314823	0	
462.4	0.0044534		992.39	-0.00848781		1522.4	-0.01463157		2052.4	0.00608035		2582.4	-0.01403154	0	
462.6	0.00455642		992.59	-0.00738174		1522.6	-0.01568843		2052.6	0.00627718		2582.6	-0.01450061	0	
462.8	0.00441222		992.79	-0.00746009		1522.8	-0.01603229		2052.8	0.00535652		2582.8	-0.01438955	0	
463	0.0052479		992.99	-0.00765349		1523	-0.01729988		2053	0.00434091		2583	-0.01503873	0	
463.2	0.00583373		993.19	-0.00806215		1523.2	-0.01795216		2053.2	0.00430536		2583.2	-0.01506144	0	
463.4	0.00655179		993.39	-0.00741504		1523.4	-0.01854955		2053.4	0.00360959		2583.4	-0.01408699	0	
463.6	0.0064284		993.59	-0.00763625		1523.6	-0.01851603		2053.6	0.00389586		2583.6	-0.01436158	0	
463.8	0.00571659		993.79	-0.00789822		1523.8	-0.01925779		2053.8	0.00474434		2583.8	-0.01398855	0	
464	0.00552193		993.99	-0.00781698		1524	-0.01918934		2054	0.0061072		2584	-0.01380479	0	
464.2	0.00494791		994.19	-0.00906777		1524.2	-0.0195667		2054.2	0.00662035		2584.2	-0.01302375	0	
464.4	0.00452315		994.39	-0.00941475		1524.4	-0.01944948		2054.4	0.00734109		2584.4	-0.01340491	0	
464.6	0.00406778		994.59	-0.0096154		1524.6	-0.0194273		2054.6	0.00774848		2584.6	-0.01281182	0	
464.8	0.00312956		994.79	-0.01046632		1524.8	-0.01890975		2054.8	0.00870178		2584.8	-0.01313267	0	
465	0.00205236		994.99	-0.01087303		1525	-0.01880554		2055	0.00876981		2585	-0.0135401	0	
465.2	0.00157012		995.19	-0.01133068		1525.2	-0.01783032		2055.2	0.00807897		2585.2	-0.01415553	0	
465.4	0.00125813		995.39	-0.01096001		1525.4	-0.01813112		2055.4	0.00762318		2585.4	-0.01444806	0	
465.6	0.00059416		995.59	-0.01074734		1525.6	-0.01802809		2055.6	0.00684583		2585.6	-0.01510686	0	
465.8	0.0006294		995.79	-0.01044806		1525.8	-0.01787333		2055.8	0.00636629		2585.8	-0.01625535	0	
466	0.00063095		995.99	-0.01103829		1526	-0.01758203		2056	0.00634343		2586	-0.01636076	0	
466.2	0.00124443		996.19	-0.01142154		1526.2	-0.01780282		2056.2	0.00637487		2586.2	-0.01739198	0	
466.4	0.00143114		996.39	-0.01094226		1526.4	-0.01768873		2056.4	0.00519128		2586.4	-0.01842723	0	
466.6	0.00127068		996.59	-0.00990447		1526.6	-0.01797341		2056.6	0.00399023		2586.6	-0.01903239	0	
466.8	0.00129576		996.79	-0.01027318		1526.8	-0.0183625		2056.8	0.00210033		2586.8	-0.01878953	0	
467	0.00198689		996.99	-0.00936567		1527	-0.01849927		2057	0.00111729		2587	-0.0189254	0	
467.2	0.00264471		997.19	-0.00989564		1527.2	-0.01837887		2057.2	0.00082112		2587.2	-0.01837423	0	
467.4	0.00247225		997.39	-0.00907499		1527.4	-0.01795441		2057.4	0.00097008		2587.4	-0.01856159	0	
467.6	0.00210326		997.59	-0.00883849		1527.6	-0.01820775		2057.6	0.00140848		2587.6	-0.019196	0	
467.8	0.0025873		997.79	-0.00839086		1527.8	-0.01870826		2057.8	0.00236876		2587.8	-0.01923937	0	
468	0.002487		997.99	-0.00797131		1528	-0.01872133		2058	0.00302484		2588	-0.01883434	0	
468.2	0.00166525		998.19	-0.00841608		1528.2	-0.01923373		2058.2	0.00362995		2588.2	-0.01742032	0	
468.4	0.00128588		998.39	-0.00808516		1528.4	-0.01899618		2058.4	0.00421592		2588.4	-0.01720995	0	
468.6	0.00126366		998.59	-0.00781045		1528.6	-0.01926547		2058.6	0.00557052		2588.6	-0.01579372	0	
468.8	0.0015077		998.79	-0.00813423		1528.8	-0.01890761		2058.8	0.00690672		2588.8	-0.01535351	0	
469	0.00096033		998.99	-0.00772278		1529	-0.01856102		2059	0.00685746		2589	-0.01496769	0	
469.2	0.00169066		999.19	-0.00720607		1529.2	-0.01821407		2059.2	0.00752143		2589.2	-0.01443042	0	
469.4	0.00072584		999.39	-0.00676026		1529.4	-0.01889867		2059.4	0.00811527		2589.4	-0.01434974	0	
469.6	0.00104416		999.59	-0.00695219		1529.6	-0.01914726		2059.6	0.00843834		2589.6	-0.01348763	0	
469.8	0.00101547		999.79	-0.00732073		1529.8	-0.0193806		2059.8	0.00818317		2589.8	-0.01310509	0	
470	0.00171805		999.99	-0.00812677		1530	-0.01925137		2060	0.00795362		2590	-0.01297651	0	
470.2	0.00325129		1000.19	-0.00848117		1530.2	-0.01952012		2060.2	0.00754916		2590.2	-0.01359901	0	
470.4	0.00261376		1000.39	-0.00817957		1530.4	-0.01941325		2060.4	0.00746675		2590.4	-0.01432153	0	
470.6	0.00259859		1000.59	-0.00882539		1530.6	-0.01869829		2060.6	0.00639642		2590.6	-0.01499976	0	
470.8	0.00259345		1000.79	-0.00910053		1530.8	-0.01891521		2060.8	0.00521052		2590.8	-0.01530809	0	
471	0.00251256		1000.99	-0.00914515		1531	-0.01906888		2061	0.0052408		2591	-0.01566881	0	
471.2	0.00271142		1001.19	-0.0098536		1531.2	-0.01851667		2061.2	0.00518501		2591.2	-0.01585513	0	
471.4	0.00285771		1001.39	-0.00902339		1531.4	-0.0184751		2061.4	0.00502383		2591.4	-0.01677937	0	
471.6	0.00243455		1001.59	-0.00864292		1531.6	-0.01956806		2061.6	0.00461015		2591.6	-0.01728666	0	
471.8	0.00318189		1001.79	-0.00835281		1531.8	-0.01954696		2061.8	0.00437618		2591.8	-0.01787955	0	
472	0.00258917		1001.99	-0.00887862		1532	-0.01953725		2062	0.00445556		2592	-0.01813514	0	
472.2	0.0017231		1002.19	-0.00913762		1532.2	-0.02011469		2062.2	0.00483798		2592.2	-0.01782849	0	
472.4	0.00172313		1002.39	-0.00881552		1532.4	-0.02007017		2062.4	0.00487335		2592.4	-0.01869881	0	
472.6	0.00175394		1002.59	-0.00865162		1532.6	-0.01989539		2062.6	0.00616188		2592.6	-0.018183	0	
472.8	0.00214542		1002.79	-0.00856723		1532.8	-0.01910877		2062.8	0.00682037		2592.8	-0.01756501	0	
473	0.00182934		1002.99	-0.00863214		1533	-0.0190051		2063	0.00620509		2593	-0.01790235	0	
473.2	0.00204423		1003.19	-0.00875804		1533.2	-0.0190671		2063.2	0.00636146		2593.2	-0.01840999	0	
473.4	0.00173145		1003.39	-0.00884654		1533.4	-0.01908615		2063.4	0.00693784		2593.4	-0.01861274	0	
473.6	0.00211447		1003.59	-0.00886719		1533.6	-0.018427		2063.6	0.00616539		2593.6	-0.01797813	0	
473.8	0.00201632		1003.79	-0.00888133		1533.8	-0.01798688		2063.8	0.00560937		2593.8	-0.01883335	0	
474	0.00244746		1003.99	-0.00903295		1534	-0.01751621		2064	0.00514266		2594	-0.01909754	0	
474.2	0.00301624		1004.19	-0.00939486		1534.2	-0.01725048		2064.2	0.00477808		2594.2	-0.01943776	0	
474.4	0.00273772		1004.39	-0.00926262		1534.4	-0.01707275		2064.4	0.005347		2594.4	-0.01987721	0	
474.6	0.00296539		1004.59	-0.00913882		1534.6	-0.01698873		2064.6	0.00509356		2594.6	-0.01954757	0	
474.8	0.00245766		1004.79	-0.00874714		1534.8	-0.01707565		2064.8	0.00457883		2594.8	-0.01905261	0	
475	0.00239761		1004.99	-0.00856039		1535	-0.01713132		2065	0.00444645		2595	-0.01833452	0	
475.2	0.00250484		1005.19	-0.00855654		1535.2	-0.01686409		2065.2	0.00427672		2595.2	-0.01772854	0	
475.4	0.00328397		1005.39	-0.00814591		1535.4	-0.01846426		2065.4	0.00419648		2595.4	-0.01691299	0	
475.6	0.0030196		1005.59	-0.00876469		1535.6	-0.01868129		2065.6	0.0038123		2595.6	-0.01689987	0	
475.8	0.00288899		1005.79	-0.00899062		1535.8	-0.01822446		2065.8	0.00410844		2595.8	-0.01637069	0	
476	0.00221694		1005.99	-0.00973569		1536	-0.01849003		2066	0.00442781		2596	-0.01604788	0	
476.2	0.00066785		1006.19	-0.00966939		1536.2	-0.01932524		2066.2	0.00465996		2596.2	-0.01552981	0	
476.4	0.00068673		1006.39	-0.00997649		1536.4	-0.0185559		2066.4	0.00510722		2596.4	-0.0152903	0	
476.6	0.0005668		1006.59	-0.01011913		1536.6	-0.01800171		2066.6	0.00533252		2596.6	-0.01516962	0	
476.8	0.00128108		1006.79	-0.00986182		1536.8	-0.01749015		2066.8	0.00540703		2596.8	-0.01425572	0	
477	0.00134801		1006.99	-0.01023888		1537	-0.01713852		2067	0.00512218		2597	-0.01429616	0	
477.2	0.00162668		1007.19	-0.00960579		1537.2	-0.01715482		2067.2	0.00568633		2597.2	-0.0141925	0	
477.4	0.00192553		1007.39	-0.00908746		1537.4	-0.0172802		2067.4	0.00660091		2597.4	-0.01434545	0	
477.6	0.00266675		1007.59	-0.00875587		1537.6	-0.01733068		2067.6	0.00589864		2597.6	-0.01476639	0	
477.8	0.00285096		1007.79	-0.00856062		1537.8	-0.01805665		2067.8	0.00615842		2597.8	-0.01534546	0	
478	0.00362937		1007.99	-0.00789618		1538	-0.01829527		2068	0.00624716		2598	-0.01500368	0	
478.2	0.00429282		1008.19	-0.00798935		1538.2	-0.01893123		2068.2	0.00615475		2598.2	-0.01602015	0	
478.4	0.00481898		1008.39	-0.00781507		1538.4	-0.02000532		2068.4	0.00665804		2598.4	-0.01686195	0	
478.6	0.00544646		1008.59	-0.00731964		1538.6	-0.02053706		2068.6	0.00585272		2598.6	-0.01671718	0	
478.8	0.00463666		1008.79	-0.00732305		1538.8	-0.02025167		2068.8	0.00510878		2598.8	-0.0164483	0	
479	0.00466085		1008.99	-0.00679086		1539	-0.02049432		2069	0.00453467		2599	-0.01627701	0	
479.2	0.00540972		1009.19	-0.00695028		1539.2	-0.0208746		2069.2	0.0049349		2599.2	-0.01619174	0	
479.4	0.00557151		1009.39	-0.00693133		1539.4	-0.02121875		2069.4	0.0044081		2599.4	-0.01576829	0	
479.6	0.00509513		1009.59	-0.00765833		1539.6	-0.01988707		2069.6	0.00443414		2599.6	-0.01591878	0	
479.8	0.00386383		1009.79	-0.00807249		1539.8	-0.01926055		2069.8	0.00457216		2599.8	-0.01522602	0	
480	0.00394903		1009.99	-0.00877965		1540	-0.01931185		2070	0.00534311		2600	-0.01548293	0	
480.2	0.0029443		1010.19	-0.00912599		1540.2	-0.01816858		2070.2	0.0058648		2600.2	-0.01590458	0	
480.4	0.00319055		1010.39	-0.00936429		1540.4	-0.0175162		2070.4	0.00558268		2600.4	-0.01622784	0	
480.6	0.00334371		1010.59	-0.00954869		1540.6	-0.01660454		2070.6	0.00528645		2600.6	-0.01701895	0	
480.8	0.00329667		1010.79	-0.00970968		1540.8	-0.0160218		2070.8	0.00507075		2600.8	-0.01673055	0	
481	0.00336827		1010.99	-0.00970037		1541	-0.01570058		2071	0.00491945		2601	-0.01685847	0	
481.2	0.00324129		1011.19	-0.01030929		1541.2	-0.01520319		2071.2	0.00538457		2601.2	-0.01793619	0	
481.4	0.00291209		1011.39	-0.01055592		1541.4	-0.01435105		2071.4	0.00492287		2601.4	-0.01779811	0	
481.6	0.00284419		1011.59	-0.01094235		1541.6	-0.01440299		2071.6	0.00453715		2601.6	-0.0180435	0	
481.8	0.00186367		1011.79	-0.01086913		1541.8	-0.01492057		2071.8	0.00376425		2601.8	-0.01816671	0	
482	0.00172794		1011.99	-0.01085049		1542	-0.01520646		2072	0.00237244		2602	-0.0181356	0	
482.2	0.00073032		1012.19	-0.01173693		1542.2	-0.01624218		2072.2	0.00194669		2602.2	-0.01843037	0	
482.4	0.00054619		1012.39	-0.01156435		1542.4	-0.01710187		2072.4	0.00127524		2602.4	-0.01838024	0	
482.6	0.00052754		1012.59	-0.01135722		1542.6	-0.01721546		2072.6	0.00004804		2602.6	-0.01758611	0	
482.8	-0.00092549		1012.79	-0.01096464		1542.8	-0.01745282		2072.8	0.00013217		2602.8	-0.01668518	0	
483	-0.00026607		1012.99	-0.01068325		1543	-0.01863193		2073	0.0009477		2603	-0.01634228	0	
483.2	0.00011426		1013.19	-0.01136273		1543.2	-0.01829532		2073.2	0.00152867		2603.2	-0.01589557	0	
483.4	0.00022542		1013.39	-0.01079621		1543.4	-0.01923266		2073.4	0.00204978		2603.4	-0.01520051	0	
483.6	0.00015721		1013.59	-0.01101141		1543.6	-0.01977111		2073.6	0.00334229		2603.6	-0.01481065	0	
483.8	-0.00006153		1013.79	-0.01064689		1543.8	-0.02007509		2073.8	0.00374487		2603.8	-0.01425041	0	
484	0.0003599		1013.99	-0.01071832		1544	-0.02076326		2074	0.00514849		2604	-0.01490212	0	
484.2	0.00012841		1014.19	-0.01026043		1544.2	-0.02065146		2074.2	0.00529379		2604.2	-0.01527218	0	
484.4	0.00063406		1014.39	-0.01001608		1544.4	-0.02111774		2074.4	0.00497973		2604.4	-0.01622591	0	
484.6	0.0016323		1014.59	-0.01027796		1544.6	-0.02091417		2074.6	0.00600086		2604.6	-0.01708241	0	
484.8	0.0014832		1014.79	-0.01049375		1544.8	-0.02066696		2074.8	0.00672267		2604.8	-0.01784526	0	
485	0.00173305		1014.99	-0.01100053		1545	-0.01951045		2075	0.00734484		2605	-0.01832601	0	
485.2	0.00055553		1015.19	-0.01182145		1545.2	-0.01860072		2075.2	0.00681542		2605.2	-0.0186187	0	
485.4	0.00035745		1015.39	-0.01053856		1545.4	-0.01822541		2075.4	0.00628187		2605.4	-0.01782116	0	
485.6	0.0008527		1015.59	-0.01115913		1545.6	-0.01834881		2075.6	0.00569704		2605.6	-0.01806345	0	
485.8	0.00029473		1015.79	-0.01063541		1545.8	-0.01855545		2075.8	0.00478582		2605.8	-0.01845871	0	
486	0.00038449		1015.99	-0.01109141		1546	-0.01890689		2076	0.00422847		2606	-0.01862731	0	
486.2	0.00103796		1016.19	-0.0114885		1546.2	-0.01971572		2076.2	0.00453656		2606.2	-0.01910261	0	
486.4	0.00041379		1016.39	-0.01142542		1546.4	-0.0203626		2076.4	0.00340348		2606.4	-0.01916991	0	
486.6	0.00009341		1016.59	-0.01145842		1546.6	-0.02066085		2076.6	0.00364793		2606.6	-0.01973898	0	
486.8	0.00037081		1016.79	-0.01129029		1546.8	-0.02170673		2076.8	0.00356207		2606.8	-0.01944581	0	
487	0.00129457		1016.99	-0.0117094		1547	-0.02192732		2077	0.00359545		2607	-0.01876959	0	
487.2	0.00114969		1017.19	-0.01160285		1547.2	-0.0211608		2077.2	0.00371026		2607.2	-0.01835293	0	
487.4	0.0006513		1017.39	-0.01063476		1547.4	-0.02239315		2077.4	0.00308144		2607.4	-0.01827831	0	
487.6	-0.00025276		1017.59	-0.01057072		1547.6	-0.02250445		2077.6	0.0013844		2607.6	-0.01861875	0	
487.8	-0.00017061		1017.79	-0.0098788		1547.8	-0.02308684		2077.8	0.00183822		2607.8	-0.01766914	0	
488	-0.0009307		1017.99	-0.00958825		1548	-0.02297774		2078	0.0022832		2608	-0.01769564	0	
488.2	-0.00077391		1018.19	-0.00948786		1548.2	-0.02283348		2078.2	0.00299033		2608.2	-0.01722117	0	
488.4	-0.00008108		1018.39	-0.00943567		1548.4	-0.02256453		2078.4	0.00309804		2608.4	-0.01762455	0	
488.6	-0.00048029		1018.59	-0.00951016		1548.6	-0.02234456		2078.6	0.00430509		2608.6	-0.01692405	0	
488.8	-0.0006162		1018.79	-0.00911084		1548.8	-0.02202774		2078.8	0.00581548		2608.8	-0.01640789	0	
489	-0.00061208		1018.99	-0.00977665		1549	-0.02093267		2079	0.00592461		2609	-0.01521307	0	
489.2	-0.00180421		1019.19	-0.00955696		1549.2	-0.02010053		2079.2	0.00548951		2609.2	-0.01429071	0	
489.4	-0.00110237		1019.39	-0.00924705		1549.4	-0.01981003		2079.4	0.00609834		2609.4	-0.01398123	0	
489.6	-0.00174089		1019.59	-0.01001834		1549.6	-0.01964959		2079.6	0.0056553		2609.6	-0.01409515	0	
489.8	-0.00166615		1019.79	-0.00911901		1549.8	-0.01981411		2079.8	0.00603106		2609.8	-0.01493314	0	
490	-0.00096543		1019.99	-0.00963086		1550	-0.01958369		2080	0.00632603		2610	-0.01518749	0	
490.2	-0.00049217		1020.19	-0.01011841		1550.2	-0.01953991		2080.2	0.00688392		2610.2	-0.0152707	0	
490.4	-0.00196964		1020.39	-0.01025125		1550.4	-0.01924274		2080.4	0.00648718		2610.4	-0.0155347	0	
490.6	-0.00130354		1020.59	-0.01071508		1550.6	-0.01869518		2080.6	0.00628598		2610.6	-0.01629706	0	
490.8	-0.00047362		1020.79	-0.01081451		1550.8	-0.01886482		2080.8	0.00587558		2610.8	-0.01548058	0	
491	-0.00077036		1020.99	-0.01036771		1551	-0.01885758		2081	0.00506813		2611	-0.01557809	0	
491.2	-0.00135269		1021.19	-0.01017496		1551.2	-0.01838758		2081.2	0.00534102		2611.2	-0.01537296	0	
491.4	-0.00062526		1021.39	-0.00974242		1551.4	-0.01857653		2081.4	0.00421397		2611.4	-0.01629635	0	
491.6	-0.00037475		1021.59	-0.00965048		1551.6	-0.01821245		2081.6	0.00372298		2611.6	-0.01526036	0	
491.8	-0.00061331		1021.79	-0.00888116		1551.8	-0.01866037		2081.8	0.00483035		2611.8	-0.01415902	0	
492	-0.00091878		1021.99	-0.00881013		1552	-0.01857699		2082	0.00424783		2612	-0.01473819	0	
492.2	-0.00042963		1022.19	-0.00929187		1552.2	-0.01913215		2082.2	0.00464075		2612.2	-0.01453333	0	
492.4	-0.00035917		1022.39	-0.00893728		1552.4	-0.01954954		2082.4	0.00439283		2612.4	-0.01443171	0	
492.6	-0.00064897		1022.59	-0.00904206		1552.6	-0.01975923		2082.6	0.00414589		2612.6	-0.01411523	0	
492.8	-0.00026093		1022.79	-0.0094794		1552.8	-0.02008625		2082.8	0.00406408		2612.8	-0.01405105	0	
493	-0.00031989		1022.99	-0.01094397		1553	-0.01976228		2083	0.00314991		2613	-0.0137676	0	
493.2	-0.00070794		1023.19	-0.01119194		1553.2	-0.01992102		2083.2	0.00277945		2613.2	-0.0143741	0	
493.4	0.00029091		1023.39	-0.0111825		1553.4	-0.02095685		2083.4	0.00217789		2613.4	-0.01480841	0	
493.6	0.00054077		1023.59	-0.01070298		1553.6	-0.02077173		2083.6	0.0019831		2613.6	-0.0147088	0	
493.8	0.00139876		1023.79	-0.01043259		1553.8	-0.02079014		2083.8	0.00261843		2613.8	-0.01523001	0	
494	0.00189129		1023.99	-0.01148997		1554	-0.01990657		2084	0.00242271		2614	-0.0152891	0	
494.2	0.00196432		1024.19	-0.01184124		1554.2	-0.01987985		2084.2	0.00149774		2614.2	-0.01608734	0	
494.4	0.00089042		1024.39	-0.01186917		1554.4	-0.02020912		2084.4	0.00146003		2614.4	-0.01770949	0	
494.6	0.00041718		1024.59	-0.01118869		1554.6	-0.01994668		2084.6	0.00217556		2614.6	-0.01828276	0	
494.8	-0.00060393		1024.79	-0.00977008		1554.8	-0.02034673		2084.8	0.0025098		2614.8	-0.01834237	0	
495	-0.00013893		1024.99	-0.00937527		1555	-0.01996056		2085	0.00279217		2615	-0.01887734	0	
495.2	-0.00034891		1025.19	-0.00939478		1555.2	-0.01903278		2085.2	0.00383867		2615.2	-0.01850238	0	
495.4	0.0001824		1025.39	-0.00982413		1555.4	-0.01942265		2085.4	0.0045786		2615.4	-0.01888957	0	
495.6	-0.00052812		1025.59	-0.01060506		1555.6	-0.01911799		2085.6	0.00460024		2615.6	-0.01886219	0	
495.8	-0.0017804		1025.79	-0.01079344		1555.8	-0.01899541		2085.8	0.00520774		2615.8	-0.01979463	0	
496	-0.00159548		1025.99	-0.01130852		1556	-0.01868833		2086	0.0059369		2616	-0.02022718	0	
496.2	-0.00185935		1026.19	-0.01133709		1556.2	-0.01780212		2086.2	0.00622048		2616.2	-0.01997628	0	
496.4	-0.00190048		1026.39	-0.01180111		1556.4	-0.01720374		2086.4	0.00605633		2616.4	-0.01928723	0	
496.6	-0.00155524		1026.59	-0.01199655		1556.6	-0.01651938		2086.6	0.00533432		2616.6	-0.01919753	0	
496.8	-0.00063205		1026.79	-0.01229956		1556.8	-0.01611384		2086.8	0.00550084		2616.8	-0.01879723	0	
497	0.00030303		1026.99	-0.01289623		1557	-0.01611392		2087	0.00592862		2617	-0.01868947	0	
497.2	0.00097306		1027.19	-0.01218167		1557.2	-0.01528654		2087.2	0.00577239		2617.2	-0.01908489	0	
497.4	0.00141613		1027.39	-0.01176753		1557.4	-0.01557839		2087.4	0.00544327		2617.4	-0.01823048	0	
497.6	0.00149697		1027.59	-0.01133623		1557.6	-0.01584672		2087.6	0.0055911		2617.6	-0.01675722	0	
497.8	0.00212673		1027.79	-0.01134261		1557.8	-0.0166381		2087.8	0.00513137		2617.8	-0.01680765	0	
498	0.0024423		1027.99	-0.0107974		1558	-0.01707618		2088	0.00406053		2618	-0.01686389	0	
498.2	0.00212396		1028.19	-0.01006672		1558.2	-0.01774614		2088.2	0.00404644		2618.2	-0.01764582	0	
498.4	0.00198329		1028.39	-0.00923125		1558.4	-0.01888484		2088.4	0.00496939		2618.4	-0.01807085	0	
498.6	0.00179495		1028.59	-0.00845444		1558.6	-0.01849322		2088.6	0.00512669		2618.6	-0.01704279	0	
498.8	0.00075145		1028.79	-0.00831631		1558.8	-0.01931566		2088.8	0.00461217		2618.8	-0.01555516	0	
499	0.00062687		1028.99	-0.008936		1559	-0.02046961		2089	0.00444144		2619	-0.01478081	0	
499.2	0.00023601		1029.19	-0.01014151		1559.2	-0.02109606		2089.2	0.00326478		2619.2	-0.01522463	0	
499.4	0.0000236		1029.39	-0.01112989		1559.4	-0.02164542		2089.4	0.00377641		2619.4	-0.01559807	0	
499.6	-0.00048561		1029.59	-0.01177266		1559.6	-0.02156254		2089.6	0.00330564		2619.6	-0.01617394	0	
499.8	-0.0006551		1029.79	-0.01204121		1559.8	-0.02080626		2089.8	0.00318422		2619.8	-0.01493393	0	
500	-0.00039605		1029.99	-0.01234597		1560	-0.02028652		2090	0.00254331		2620	-0.01394702	0	
500.2	-0.00055276		1030.19	-0.01214414		1560.2	-0.01922085		2090.2	0.00192399		2620.2	-0.01385038	0	
500.4	-0.00011898		1030.39	-0.01261795		1560.4	-0.01883754		2090.4	0.00255235		2620.4	-0.01328429	0	
500.6	0.00003016		1030.59	-0.01216507		1560.6	-0.01880025		2090.6	0.00253895		2620.6	-0.01367401	0	
500.8	0.00029615		1030.79	-0.01241356		1560.8	-0.01861964		2090.8	0.00319586		2620.8	-0.01436706	0	
501	-0.00021945		1030.99	-0.01235699		1561	-0.01896913		2091	0.00390831		2621	-0.01588001	0	
501.2	0.00052777		1031.19	-0.01181177		1561.2	-0.01918205		2091.2	0.00315109		2621.2	-0.01683934	0	
501.4	0.00010049		1031.39	-0.0121895		1561.4	-0.01998042		2091.4	0.00314707		2621.4	-0.01744577	0	
501.6	0.00008368		1031.59	-0.0119868		1561.6	-0.02131366		2091.6	0.00306994		2621.6	-0.01804344	0	
501.8	0.00043943		1031.79	-0.01167689		1561.8	-0.02172496		2091.8	0.00283434		2621.8	-0.0199939	0	
502	0.00042925		1031.99	-0.01178908		1562	-0.02195802		2092	0.00312218		2622	-0.02055578	0	
502.2	0.00103245		1032.19	-0.01131187		1562.2	-0.0222495		2092.2	0.00358699		2622.2	-0.0212939	0	
502.4	0.00197342		1032.39	-0.01097664		1562.4	-0.0233058		2092.4	0.00408673		2622.4	-0.02060338	0	
502.6	0.00179831		1032.59	-0.01114951		1562.6	-0.02346393		2092.6	0.00359832		2622.6	-0.01957315	0	
502.8	0.00036525		1032.79	-0.01133265		1562.8	-0.02376968		2092.8	0.00348089		2622.8	-0.01911302	0	
503	0.00032287		1032.99	-0.01140976		1563	-0.02406271		2093	0.00296388		2623	-0.0199044	0	
503.2	0.0002009		1033.19	-0.01142198		1563.2	-0.02337314		2093.2	0.00224032		2623.2	-0.02039137	0	
503.4	-0.00055512		1033.39	-0.01104923		1563.4	-0.02235763		2093.4	0.00274404		2623.4	-0.02008322	0	
503.6	-0.00027746		1033.59	-0.01076283		1563.6	-0.02162052		2093.6	0.00231001		2623.6	-0.01925852	0	
503.8	-0.00001275		1033.79	-0.01034446		1563.8	-0.0201335		2093.8	0.00182697		2623.8	-0.01734155	0	
504	-0.00027464		1033.99	-0.0103554		1564	-0.01955064		2094	0.00116802		2624	-0.01682218	0	
504.2	0.00011108		1034.19	-0.00984985		1564.2	-0.01873726		2094.2	0.00195688		2624.2	-0.01708481	0	
504.4	0.00065509		1034.39	-0.00980864		1564.4	-0.01885791		2094.4	0.00243982		2624.4	-0.01667252	0	
504.6	0.00089122		1034.59	-0.01038619		1564.6	-0.01932935		2094.6	0.00206355		2624.6	-0.01709045	0	
504.8	0.0003329		1034.79	-0.01071581		1564.8	-0.01959328		2094.8	0.00190926		2624.8	-0.01809608	0	
505	0.00048322		1034.99	-0.01050688		1565	-0.01937189		2095	0.00203481		2625	-0.01892043	0	
505.2	0.0012089		1035.19	-0.01079375		1565.2	-0.02029877		2095.2	0.00171101		2625.2	-0.01999289	0	
505.4	0.00041779		1035.39	-0.01117371		1565.4	-0.02045512		2095.4	0.00207575		2625.4	-0.01997313	0	
505.6	0.00084094		1035.59	-0.01183451		1565.6	-0.02096126		2095.6	0.0016204		2625.6	-0.0199469	0	
505.8	0.00087346		1035.79	-0.01197118		1565.8	-0.02119746		2095.8	0.00120254		2625.8	-0.02051099	0	
506	0.00123299		1035.99	-0.01196531		1566	-0.0216955		2096	0.00080794		2626	-0.02017383	0	
506.2	0.00190311		1036.19	-0.01130206		1566.2	-0.02225539		2096.2	0.00025253		2626.2	-0.02009839	0	
506.4	0.00194329		1036.39	-0.01194331		1566.4	-0.02320556		2096.4	-0.00028728		2626.4	-0.01970521	0	
506.6	0.00123699		1036.59	-0.01210797		1566.6	-0.02361731		2096.6	-0.00068176		2626.6	-0.01951532	0	
506.8	0.00014635		1036.79	-0.01243417		1566.8	-0.02282076		2096.8	-0.00048528		2626.8	-0.01990335	0	
507	0.00031989		1036.99	-0.01300639		1567	-0.02289147		2097	-0.00052787		2627	-0.0202501	0	
507.2	0.00047568		1037.19	-0.01276148		1567.2	-0.02284563		2097.2	-0.00033922		2627.2	-0.01950331	0	
507.4	0.00110543		1037.39	-0.01312854		1567.4	-0.02229545		2097.4	-0.00040323		2627.4	-0.01936303	0	
507.6	0.00130364		1037.59	-0.01296799		1567.6	-0.02248134		2097.6	0.00003014		2627.6	-0.01933843	0	
507.8	0.00185994		1037.79	-0.01264346		1567.8	-0.0227355		2097.8	-0.00005558		2627.8	-0.01874922	0	
508	0.00176059		1037.99	-0.0123633		1568	-0.02345589		2098	0.00045231		2628	-0.01907556	0	
508.2	0.002072		1038.19	-0.01282642		1568.2	-0.0231805		2098.2	0.00139582		2628.2	-0.01958105	0	
508.4	0.00225101		1038.39	-0.01258183		1568.4	-0.02324091		2098.4	0.00204008		2628.4	-0.01914393	0	
508.6	0.00272427		1038.59	-0.01246131		1568.6	-0.02346186		2098.6	0.00247581		2628.6	-0.020277	0	
508.8	0.00212185		1038.79	-0.01114717		1568.8	-0.02309387		2098.8	0.00370321		2628.8	-0.01991476	0	
509	0.00205159		1038.99	-0.01064671		1569	-0.02268029		2099	0.00502376		2629	-0.01968495	0	
509.2	0.0015721		1039.19	-0.01085225		1569.2	-0.02274987		2099.2	0.00578863		2629.2	-0.01974415	0	
509.4	0.00064362		1039.39	-0.01097903		1569.4	-0.02201962		2099.4	0.00524217		2629.4	-0.01855597	0	
509.6	-0.00047845		1039.59	-0.01155803		1569.6	-0.02158875		2099.6	0.00472851		2629.6	-0.01917384	0	
509.8	-0.00181347		1039.79	-0.01068127		1569.8	-0.02145194		2099.8	0.00410337		2629.8	-0.01892703	0	
510	-0.00266231		1039.99	-0.0103991		1570	-0.02127674		2100	0.00358087		2630	-0.0186152	0	
510.2	-0.00328584		1040.19	-0.01049736		1570.2	-0.02093438		2100.2	0.00401257		2630.2	-0.01799808	0	
510.4	-0.00476301		1040.39	-0.01029682		1570.4	-0.02122662		2100.4	0.00382753		2630.4	-0.01814944	0	
510.6	-0.00505296		1040.59	-0.01030049		1570.6	-0.02112434		2100.6	0.00421377		2630.6	-0.01768485	0	
510.8	-0.00558566		1040.79	-0.01075903		1570.8	-0.02021955		2100.8	0.00399504		2630.8	-0.01789342	0	
511	-0.00546473		1040.99	-0.01156064		1571	-0.01988217		2101	0.00394393		2631	-0.0165583	0	
511.2	-0.00517998		1041.19	-0.01216402		1571.2	-0.01996944		2101.2	0.00334916		2631.2	-0.01630337	0	
511.4	-0.00500841		1041.39	-0.01258133		1571.4	-0.01977558		2101.4	0.00199423		2631.4	-0.01694374	0	
511.6	-0.00500182		1041.59	-0.01281112		1571.6	-0.01980769		2101.6	0.00143059		2631.6	-0.01768009	0	
511.8	-0.00296078		1041.79	-0.01233623		1571.8	-0.01971369		2101.8	0.00134396		2631.8	-0.01776223	0	
512	-0.00278964		1041.99	-0.01234774		1572	-0.01873258		2102	0.00153909		2632	-0.01830688	0	
512.2	-0.0010511		1042.19	-0.01276309		1572.2	-0.01854344		2102.2	0.00231283		2632.2	-0.01916255	0	
512.4	0.00042317		1042.39	-0.01249886		1572.4	-0.01877246		2102.4	0.00267617		2632.4	-0.01923892	0	
512.6	0.00159593		1042.59	-0.01239015		1572.6	-0.0192692		2102.6	0.00259058		2632.6	-0.01971876	0	
512.8	0.00180254		1042.79	-0.0128808		1572.8	-0.01965712		2102.8	0.00283151		2632.8	-0.01955919	0	
513	0.00225276		1042.99	-0.01362909		1573	-0.01997579		2103	0.00265992		2633	-0.02045483	0	
513.2	0.00279616		1043.19	-0.01383858		1573.2	-0.02066387		2103.2	0.00253403		2633.2	-0.02148051	0	
513.4	0.00230984		1043.39	-0.01420972		1573.4	-0.02145212		2103.4	0.0018593		2633.4	-0.02118478	0	
513.6	0.0016665		1043.59	-0.01447414		1573.6	-0.02187716		2103.6	0.00205029		2633.6	-0.02265184	0	
513.8	0.00141891		1043.79	-0.01402961		1573.8	-0.02331643		2103.8	0.00204158		2633.8	-0.02194556	0	
514	0.00130189		1043.99	-0.01342609		1574	-0.02387065		2104	0.00265518		2634	-0.02209203	0	
514.2	0.0010115		1044.19	-0.01324667		1574.2	-0.02457599		2104.2	0.00247623		2634.2	-0.02291612	0	
514.4	-0.00016486		1044.39	-0.01245101		1574.4	-0.02522183		2104.4	0.00205114		2634.4	-0.02292886	0	
514.6	-0.00037066		1044.59	-0.01293824		1574.6	-0.02522147		2104.6	0.00213507		2634.6	-0.022543	0	
514.8	-0.00098327		1044.79	-0.0129534		1574.8	-0.02534837		2104.8	0.00205016		2634.8	-0.02242987	0	
515	-0.00064506		1044.99	-0.01283439		1575	-0.02504189		2105	0.00249464		2635	-0.02159338	0	
515.2	-0.00053218		1045.19	-0.01286665		1575.2	-0.02554496		2105.2	0.00191961		2635.2	-0.02212212	0	
515.4	0.00015296		1045.39	-0.01257493		1575.4	-0.02493635		2105.4	0.00230293		2635.4	-0.02149631	0	
515.6	0.00013571		1045.59	-0.01214605		1575.6	-0.02426768		2105.6	0.00189736		2635.6	-0.02152619	0	
515.8	0.00126582		1045.79	-0.01190194		1575.8	-0.02276077		2105.8	0.0026313		2635.8	-0.02158132	0	
516	0.00115835		1045.99	-0.01203984		1576	-0.02187074		2106	0.00243618		2636	-0.0217111	0	
516.2	0.00178394		1046.19	-0.01129603		1576.2	-0.02182298		2106.2	0.0028072		2636.2	-0.02099644	0	
516.4	0.00107266		1046.39	-0.01162845		1576.4	-0.02162002		2106.4	0.0023856		2636.4	-0.02065997	0	
516.6	0.00032112		1046.59	-0.01067343		1576.6	-0.02214619		2106.6	0.00242414		2636.6	-0.0198106	0	
516.8	0.00040606		1046.79	-0.01058997		1576.8	-0.02154056		2106.8	0.00317563		2636.8	-0.02032859	0	
517	0.00050694		1046.99	-0.01029552		1577	-0.02107062		2107	0.00338296		2637	-0.02018899	0	
517.2	-0.00025232		1047.19	-0.00977226		1577.2	-0.02158838		2107.2	0.00322419		2637.2	-0.02025114	0	
517.4	-0.00115643		1047.39	-0.00980919		1577.4	-0.02131982		2107.4	0.0023704		2637.4	-0.02024513	0	
517.6	-0.00200794		1047.59	-0.00942159		1577.6	-0.02066547		2107.6	0.00239792		2637.6	-0.02072098	0	
517.8	-0.00202801		1047.79	-0.00892476		1577.8	-0.02102691		2107.8	0.00288827		2637.8	-0.01963574	0	
518	-0.0023842		1047.99	-0.00867362		1578	-0.02063063		2108	0.0025692		2638	-0.01963487	0	
518.2	-0.00276787		1048.19	-0.00960352		1578.2	-0.02104481		2108.2	0.00168059		2638.2	-0.01975962	0	
518.4	-0.00329576		1048.39	-0.00983697		1578.4	-0.02085692		2108.4	0.00204682		2638.4	-0.01930613	0	
518.6	-0.00303182		1048.59	-0.01039434		1578.6	-0.02152229		2108.6	0.00243466		2638.6	-0.01866333	0	
518.8	-0.00260781		1048.79	-0.01009629		1578.8	-0.02195692		2108.8	0.00357418		2638.8	-0.01821869	0	
519	-0.00191656		1048.99	-0.01020011		1579	-0.02196771		2109	0.00479763		2639	-0.01844388	0	
519.2	-0.00217978		1049.19	-0.01041752		1579.2	-0.02264906		2109.2	0.00484843		2639.2	-0.01767429	0	
519.4	-0.00188		1049.39	-0.01186692		1579.4	-0.02294226		2109.4	0.0054192		2639.4	-0.0174246	0	
519.6	-0.00212761		1049.59	-0.01244535		1579.6	-0.02288819		2109.6	0.00443392		2639.6	-0.01739046	0	
519.8	-0.00087941		1049.79	-0.01312882		1579.8	-0.02211626		2109.8	0.00478361		2639.8	-0.01762261	0	
520	-0.00016326		1049.99	-0.01370115		1580	-0.02203986		2110	0.00409917		2640	-0.01787521	0	
520.2	-0.00027087		1050.19	-0.01315006		1580.2	-0.02238749		2110.2	0.00440973		2640.2	-0.01726545	0	
520.4	-0.00042902		1050.39	-0.01328785		1580.4	-0.0222389		2110.4	0.00477022		2640.4	-0.01764449	0	
520.6	-0.00017564		1050.59	-0.01228936		1580.6	-0.02224857		2110.6	0.00534899		2640.6	-0.0172683	0	
520.8	-0.00006513		1050.79	-0.01238263		1580.8	-0.02102858		2110.8	0.00650751		2640.8	-0.01740281	0	
521	-0.00009739		1050.99	-0.01220568		1581	-0.02085598		2111	0.00576397		2641	-0.01752981	0	
521.2	-0.00090285		1051.19	-0.01161183		1581.2	-0.02051335		2111.2	0.00580556		2641.2	-0.01756939	0	
521.4	-0.00113911		1051.39	-0.0114504		1581.4	-0.02045573		2111.4	0.00508015		2641.4	-0.0180131	0	
521.6	-0.00145396		1051.59	-0.01183885		1581.6	-0.01914507		2111.6	0.00540416		2641.6	-0.01726087	0	
521.8	-0.00060316		1051.79	-0.0112877		1581.8	-0.0196767		2111.8	0.00585885		2641.8	-0.01821886	0	
522	-0.0006991		1051.99	-0.01122703		1582	-0.02010273		2112	0.00524654		2642	-0.01848635	0	
522.2	-0.00112117		1052.19	-0.01087155		1582.2	-0.01969176		2112.2	0.00507286		2642.2	-0.0188867	0	
522.4	-0.0016144		1052.39	-0.01085354		1582.4	-0.01980885		2112.4	0.00561387		2642.4	-0.01918203	0	
522.6	-0.00142162		1052.59	-0.01030266		1582.6	-0.02031102		2112.6	0.00634666		2642.6	-0.01867339	0	
522.8	-0.00089181		1052.79	-0.01103833		1582.8	-0.0202143		2112.8	0.00680748		2642.8	-0.01814277	0	
523	-0.00072548		1052.99	-0.01149653		1583	-0.0207071		2113	0.00652304		2643	-0.01856075	0	
523.2	-0.00043407		1053.19	-0.01202332		1583.2	-0.02130248		2113.2	0.00637212		2643.2	-0.01750331	0	
523.4	0.00022692		1053.39	-0.01319817		1583.4	-0.02168463		2113.4	0.00632489		2643.4	-0.01741204	0	
523.6	0.001162		1053.59	-0.01307736		1583.6	-0.02060035		2113.6	0.00592288		2643.6	-0.01761937	0	
523.8	0.00187481		1053.79	-0.01319739		1583.8	-0.02019095		2113.8	0.00549195		2643.8	-0.01851205	0	
524	0.00208454		1053.99	-0.01319073		1584	-0.01947717		2114	0.00482185		2644	-0.01905336	0	
524.2	0.00147575		1054.19	-0.01174489		1584.2	-0.01941296		2114.2	0.00459218		2644.2	-0.01892108	0	
524.4	0.00142976		1054.39	-0.01114873		1584.4	-0.01874857		2114.4	0.00484624		2644.4	-0.01895508	0	
524.6	0.00054636		1054.59	-0.0102669		1584.6	-0.01930878		2114.6	0.00430633		2644.6	-0.01929008	0	
524.8	0.00039886		1054.79	-0.00978108		1584.8	-0.01874084		2114.8	0.00458237		2644.8	-0.01872589	0	
525	0.00029504		1054.99	-0.00943076		1585	-0.01919828		2115	0.00378272		2645	-0.01890459	0	
525.2	-0.00061311		1055.19	-0.00931991		1585.2	-0.01960024		2115.2	0.00348728		2645.2	-0.01939518	0	
525.4	-0.00082839		1055.39	-0.00920717		1585.4	-0.02104173		2115.4	0.00265607		2645.4	-0.01943047	0	
525.6	-0.00051018		1055.59	-0.00917022		1585.6	-0.02098379		2115.6	0.00287228		2645.6	-0.01950585	0	
525.8	-0.0003704		1055.79	-0.00777266		1585.8	-0.02228697		2115.8	0.00256399		2645.8	-0.02013327	0	
526	-0.00092469		1055.99	-0.00776201		1586	-0.02259628		2116	0.00285051		2646	-0.01947359	0	
526.2	-0.00134597		1056.19	-0.00778551		1586.2	-0.02263864		2116.2	0.00328399		2646.2	-0.01932505	0	
526.4	-0.00150142		1056.39	-0.0088158		1586.4	-0.0229814		2116.4	0.00359396		2646.4	-0.01936277	0	
526.6	-0.00062436		1056.59	-0.00964031		1586.6	-0.02341371		2116.6	0.00381238		2646.6	-0.01848432	0	
526.8	-0.00081751		1056.79	-0.011129		1586.8	-0.02317227		2116.8	0.00355363		2646.8	-0.01742083	0	
527	-0.00156312		1056.99	-0.01188221		1587	-0.02324197		2117	0.00364445		2647	-0.01768982	0	
527.2	-0.00247469		1057.19	-0.01255791		1587.2	-0.02326648		2117.2	0.00379714		2647.2	-0.01773408	0	
527.4	-0.00275901		1057.39	-0.01283875		1587.4	-0.0227279		2117.4	0.00423711		2647.4	-0.01776381	0	
527.6	-0.00292316		1057.59	-0.01294423		1587.6	-0.02182614		2117.6	0.00398982		2647.6	-0.01762085	0	
527.8	-0.00272411		1057.79	-0.01319232		1587.8	-0.02177929		2117.8	0.00335886		2647.8	-0.01759663	0	
528	-0.00284055		1057.99	-0.01395634		1588	-0.02044913		2118	0.00335202		2648	-0.01800707	0	
528.2	-0.00410334		1058.19	-0.01294194		1588.2	-0.02055475		2118.2	0.00358602		2648.2	-0.01807512	0	
528.4	-0.00468122		1058.39	-0.01324824		1588.4	-0.020505		2118.4	0.00474263		2648.4	-0.0183636	0	
528.6	-0.0047542		1058.59	-0.01295047		1588.6	-0.02041162		2118.6	0.00450477		2648.6	-0.01832796	0	
528.8	-0.00431975		1058.79	-0.01267459		1588.8	-0.02018648		2118.8	0.00439705		2648.8	-0.01832637	0	
529	-0.00471393		1058.99	-0.01281304		1589	-0.02057907		2119	0.00376948		2649	-0.01851574	0	
529.2	-0.00514059		1059.19	-0.01263188		1589.2	-0.02141375		2119.2	0.00338412		2649.2	-0.01906844	0	
529.4	-0.00450514		1059.39	-0.0125785		1589.4	-0.02199667		2119.4	0.00320897		2649.4	-0.01818277	0	
529.6	-0.00395769		1059.59	-0.01237859		1589.6	-0.02217285		2119.6	0.0026501		2649.6	-0.01815567	0	
529.8	-0.0031443		1059.79	-0.01216173		1589.8	-0.02213585		2119.8	0.00150659		2649.8	-0.01732283	0	
530	-0.002887		1059.99	-0.01247406		1590	-0.02136602		2120	0.00134918		2650	-0.01708163	0	
530.2	-0.00266312		1060.19	-0.01306864		1590.2	-0.0213242		2120.2	0.00099241		2650.2	-0.01710187	0	
530.4	-0.00270399		1060.39	-0.01376823		1590.4	-0.02128008		2120.4	0.00079568		2650.4	-0.01709117	0	
530.6	-0.00225892		1060.59	-0.01429819		1590.6	-0.02141469		2120.6	0.00074716		2650.6	-0.01623476	0	
530.8	-0.00305579		1060.79	-0.01457946		1590.8	-0.02112868		2120.8	0.00102301		2650.8	-0.01659832	0	
531	-0.00343827		1060.99	-0.01500305		1591	-0.02104201		2121	0.00132906		2651	-0.01714298	0	
531.2	-0.00284482		1061.19	-0.01504575		1591.2	-0.02123082		2121.2	0.00114133		2651.2	-0.01658148	0	
531.4	-0.00169121		1061.39	-0.01626583		1591.4	-0.02104017		2121.4	0.00191343		2651.4	-0.01644293	0	
531.6	-0.00118618		1061.59	-0.01670899		1591.6	-0.02091529		2121.6	0.0016978		2651.6	-0.01667249	0	
531.8	-0.00123743		1061.79	-0.0166055		1591.8	-0.02154567		2121.8	0.00188289		2651.8	-0.01720965	0	
532	-0.00237373		1061.99	-0.01616463		1592	-0.02142497		2122	0.00244574		2652	-0.01813484	0	
532.2	-0.0028178		1062.19	-0.01529201		1592.2	-0.02152593		2122.2	0.0031787		2652.2	-0.01858686	0	
532.4	-0.00289602		1062.39	-0.0153326		1592.4	-0.02165436		2122.4	0.00364298		2652.4	-0.01929781	0	
532.6	-0.00255334		1062.59	-0.01520073		1592.6	-0.02197904		2122.6	0.00319564		2652.6	-0.01989021	0	
532.8	-0.0030367		1062.79	-0.01494677		1592.8	-0.022518		2122.8	0.00269646		2652.8	-0.02119126	0	
533	-0.00339581		1062.99	-0.01546526		1593	-0.02271894		2123	0.00272005		2653	-0.02141833	0	
533.2	-0.00343673		1063.19	-0.01584872		1593.2	-0.02326212		2123.2	0.002527		2653.2	-0.02167556	0	
533.4	-0.00331589		1063.39	-0.01621724		1593.4	-0.02321792		2123.4	0.00236137		2653.4	-0.02121681	0	
533.6	-0.0039479		1063.59	-0.01542017		1593.6	-0.02365855		2123.6	0.00106689		2653.6	-0.02112732	0	
533.8	-0.00471291		1063.79	-0.01503922		1593.8	-0.02357126		2123.8	0.00012959		2653.8	-0.02068531	0	
534	-0.00540121		1063.99	-0.01497032		1594	-0.02410615		2124	-0.00057443		2654	-0.02054403	0	
534.2	-0.0053738		1064.19	-0.01513152		1594.2	-0.02471506		2124.2	-0.00002713		2654.2	-0.02024937	0	
534.4	-0.00537315		1064.39	-0.0152675		1594.4	-0.024345		2124.4	0.00011287		2654.4	-0.02028294	0	
534.6	-0.00514477		1064.59	-0.01526283		1594.6	-0.02427779		2124.6	0.00024081		2654.6	-0.02009154	0	
534.8	-0.00438541		1064.79	-0.01496758		1594.8	-0.02434151		2124.8	0.00138093		2654.8	-0.02071103	0	
535	-0.0037286		1064.99	-0.01507724		1595	-0.02362323		2125	0.00165904		2655	-0.02069133	0	
535.2	-0.00279295		1065.19	-0.01448516		1595.2	-0.02366925		2125.2	0.00207054		2655.2	-0.02021993	0	
535.4	-0.00275421		1065.39	-0.01442017		1595.4	-0.02343087		2125.4	0.00262358		2655.4	-0.0210055	0	
535.6	-0.00295163		1065.59	-0.01247031		1595.6	-0.02345111		2125.6	0.00211856		2655.6	-0.02152389	0	
535.8	-0.0025732		1065.79	-0.01145417		1595.8	-0.02300178		2125.8	0.00188158		2655.8	-0.02161316	0	
536	-0.00227152		1065.99	-0.0104865		1596	-0.02221021		2126	0.00243832		2656	-0.022319	0	
536.2	-0.00154544		1066.19	-0.01066412		1596.2	-0.02162874		2126.2	0.00272354		2656.2	-0.02238102	0	
536.4	-0.0013501		1066.39	-0.0096781		1596.4	-0.0221075		2126.4	0.00315637		2656.4	-0.02316474	0	
536.6	-0.00113973		1066.59	-0.01038207		1596.6	-0.02223144		2126.6	0.00305512		2656.6	-0.02370334	0	
536.8	-0.00101704		1066.79	-0.00986939		1596.8	-0.02165491		2126.8	0.00267362		2656.8	-0.0231662	0	
537	-0.00043746		1066.99	-0.00911287		1597	-0.02088852		2127	0.0031415		2657	-0.02342068	0	
537.2	-0.00096354		1067.19	-0.01051765		1597.2	-0.02103564		2127.2	0.00374732		2657.2	-0.02227528	0	
537.4	-0.00097086		1067.39	-0.01010442		1597.4	-0.021437		2127.4	0.0034308		2657.4	-0.02203952	0	
537.6	-0.00113055		1067.59	-0.00935581		1597.6	-0.02197273		2127.6	0.00289363		2657.6	-0.02163717	0	
537.8	-0.00205426		1067.79	-0.00992787		1597.8	-0.02238347		2127.8	0.0021623		2657.8	-0.02141836	0	
538	-0.00223937		1067.99	-0.01048002		1598	-0.02325354		2128	0.00224038		2658	-0.02096048	0	
538.2	-0.00195847		1068.19	-0.01146438		1598.2	-0.02325229		2128.2	0.00300046		2658.2	-0.02050084	0	
538.4	-0.0021967		1068.39	-0.01210695		1598.4	-0.02297508		2128.4	0.00299164		2658.4	-0.02129372	0	
538.6	-0.0027693		1068.59	-0.01246112		1598.6	-0.02375846		2128.6	0.0030512		2658.6	-0.02185269	0	
538.8	-0.00208676		1068.79	-0.01285553		1598.8	-0.02376173		2128.8	0.00331728		2658.8	-0.02246483	0	
539	-0.00216339		1068.99	-0.01387089		1599	-0.02351983		2129	0.00296979		2659	-0.02210824	0	
539.2	-0.00221648		1069.19	-0.01344019		1599.2	-0.02340075		2129.2	0.0030839		2659.2	-0.02187674	0	
539.4	-0.00227025		1069.39	-0.01380042		1599.4	-0.02299829		2129.4	0.00257137		2659.4	-0.0221595	0	
539.6	-0.00212047		1069.59	-0.01404187		1599.6	-0.02280527		2129.6	0.0016393		2659.6	-0.02287521	0	
539.8	-0.00123307		1069.79	-0.01502436		1599.8	-0.0220659		2129.8	0.00197222		2659.8	-0.02275731	0	
540	-0.00126542		1069.99	-0.01536621		1600	-0.02206909		2130	0.00228155		2660	-0.02306973	0	
540.2	-0.00126155		1070.19	-0.01575944		1600.2	-0.02259214		2130.2	0.00237544		2660.2	-0.02243134	0	
540.4	-0.0010231		1070.39	-0.01527419		1600.4	-0.02294423		2130.4	0.00245555		2660.4	-0.02273198	0	
540.6	-0.00114348		1070.59	-0.01555728		1600.6	-0.02285426		2130.6	0.00267608		2660.6	-0.02283581	0	
540.8	-0.00050516		1070.79	-0.0149716		1600.8	-0.02214601		2130.8	0.00259781		2660.8	-0.02212546	0	
541	-0.00052156		1070.99	-0.01401223		1601	-0.02148555		2131	0.0040544		2661	-0.02196787	0	
541.2	-0.00149699		1071.19	-0.01491853		1601.2	-0.02163168		2131.2	0.00437883		2661.2	-0.02058316	0	
541.4	-0.00108589		1071.39	-0.01336671		1601.4	-0.02175662		2131.4	0.00455782		2661.4	-0.0204021	0	
541.6	-0.00185461		1071.59	-0.01250333		1601.6	-0.02217851		2131.6	0.00452223		2661.6	-0.01984079	0	
541.8	-0.00269278		1071.79	-0.01240324		1601.8	-0.0227236		2131.8	0.00412637		2661.8	-0.01949104	0	
542	-0.00287076		1071.99	-0.0121614		1602	-0.0238751		2132	0.00464313		2662	-0.01936909	0	
542.2	-0.00327816		1072.19	-0.01204127		1602.2	-0.02410907		2132.2	0.0046457		2662.2	-0.01903323	0	
542.4	-0.00431106		1072.39	-0.01173219		1602.4	-0.0245709		2132.4	0.00415826		2662.4	-0.01966096	0	
542.6	-0.00409083		1072.59	-0.01252665		1602.6	-0.02509589		2132.6	0.00308264		2662.6	-0.01941778	0	
542.8	-0.00321299		1072.79	-0.01268744		1602.8	-0.02575614		2132.8	0.00281942		2662.8	-0.01946737	0	
543	-0.00283543		1072.99	-0.01289961		1603	-0.02540557		2133	0.00237625		2663	-0.01921197	0	
543.2	-0.0029319		1073.19	-0.01250515		1603.2	-0.02502507		2133.2	0.00237843		2663.2	-0.01939759	0	
543.4	-0.00244466		1073.39	-0.01298953		1603.4	-0.02465266		2133.4	0.00203489		2663.4	-0.01998133	0	
543.6	-0.0014221		1073.59	-0.01280632		1603.6	-0.02480812		2133.6	0.0013307		2663.6	-0.02013464	0	
543.8	-0.00083779		1073.79	-0.01364631		1603.8	-0.02525149		2133.8	0.0008165		2663.8	-0.02066166	0	
544	-0.00149403		1073.99	-0.01416407		1604	-0.02524066		2134	0.00024237		2664	-0.02168409	0	
544.2	-0.00223583		1074.19	-0.01485779		1604.2	-0.02547714		2134.2	-0.00042179		2664.2	-0.02101402	0	
544.4	-0.00232988		1074.39	-0.01451917		1604.4	-0.02517398		2134.4	-0.00072353		2664.4	-0.02146018	0	
544.6	-0.00272367		1074.59	-0.0149441		1604.6	-0.02421133		2134.6	0.00019098		2664.6	-0.02176645	0	
544.8	-0.00261891		1074.79	-0.01500893		1604.8	-0.02333327		2134.8	0.00084529		2664.8	-0.02121209	0	
545	-0.00347792		1074.99	-0.01401659		1605	-0.02237891		2135	0.00202833		2665	-0.02123929	0	
545.2	-0.00388675		1075.19	-0.01469447		1605.2	-0.02184409		2135.2	0.0022117		2665.2	-0.02160003	0	
545.4	-0.00396567		1075.39	-0.01428162		1605.4	-0.02133709		2135.4	0.00293605		2665.4	-0.02185412	0	
545.6	-0.0042194		1075.59	-0.01370725		1605.6	-0.02143925		2135.6	0.00283436		2665.6	-0.02220839	0	
545.8	-0.00439248		1075.79	-0.01455194		1605.8	-0.02131502		2135.8	0.00325884		2665.8	-0.02124015	0	
546	-0.00453679		1075.99	-0.01466971		1606	-0.02163961		2136	0.00347112		2666	-0.0218361	0	
546.2	-0.00521858		1076.19	-0.01415792		1606.2	-0.02055129		2136.2	0.00416888		2666.2	-0.02215684	0	
546.4	-0.0052342		1076.39	-0.01456399		1606.4	-0.02046275		2136.4	0.00372121		2666.4	-0.02261661	0	
546.6	-0.00503459		1076.59	-0.01443027		1606.6	-0.0207491		2136.6	0.00315891		2666.6	-0.02326022	0	
546.8	-0.0055989		1076.79	-0.01327247		1606.8	-0.02150565		2136.8	0.00303086		2666.8	-0.02349792	0	
547	-0.00538517		1076.99	-0.01304628		1607	-0.02072025		2137	0.00245136		2667	-0.0230611	0	
547.2	-0.00495232		1077.19	-0.01307042		1607.2	-0.02063515		2137.2	0.00239651		2667.2	-0.02375763	0	
547.4	-0.0036848		1077.39	-0.01289727		1607.4	-0.02055599		2137.4	0.00203959		2667.4	-0.02407253	0	
547.6	-0.0030941		1077.59	-0.01265834		1607.6	-0.02103559		2137.6	0.00182277		2667.6	-0.02448188	0	
547.8	-0.00348736		1077.79	-0.01341864		1607.8	-0.02049737		2137.8	0.00131189		2667.8	-0.02479071	0	
548	-0.00432741		1077.99	-0.01341807		1608	-0.02035123		2138	0.00091979		2668	-0.02449313	0	
548.2	-0.00444124		1078.19	-0.01381421		1608.2	-0.01986702		2138.2	0.00072473		2668.2	-0.02425923	0	
548.4	-0.00414111		1078.39	-0.01292743		1608.4	-0.02037753		2138.4	0.00027074		2668.4	-0.02426407	0	
548.6	-0.00408342		1078.59	-0.01296052		1608.6	-0.02025835		2138.6	0.0005934		2668.6	-0.02359019	0	
548.8	-0.0033849		1078.79	-0.01258089		1608.8	-0.02045929		2138.8	0.00087667		2668.8	-0.02328453	0	
549	-0.00382173		1078.99	-0.0129255		1609	-0.01996383		2139	0.00046295		2669	-0.02368463	0	
549.2	-0.00409464		1079.19	-0.01318875		1609.2	-0.02003314		2139.2	0.00070661		2669.2	-0.02306684	0	
549.4	-0.00458886		1079.39	-0.01280482		1609.4	-0.02044564		2139.4	0.00092241		2669.4	-0.02289061	0	
549.6	-0.00458299		1079.59	-0.01339948		1609.6	-0.02033415		2139.6	0.00069715		2669.6	-0.02198784	0	
549.8	-0.00531192		1079.79	-0.01442587		1609.8	-0.02006202		2139.8	0.00147024		2669.8	-0.02098709	0	
550	-0.00598464		1079.99	-0.01483881		1610	-0.01957053		2140	0.00256556		2670	-0.02169075	0	
550.2	-0.00642072		1080.19	-0.01378407		1610.2	-0.01923871		2140.2	0.00298759		2670.2	-0.02144932	0	
550.4	-0.00686112		1080.39	-0.01413715		1610.4	-0.02020862		2140.4	0.00274072		2670.4	-0.02096418	0	
550.6	-0.00739595		1080.59	-0.0135531		1610.6	-0.02127674		2140.6	0.00300384		2670.6	-0.0209773	0	
550.8	-0.00800689		1080.79	-0.01392327		1610.8	-0.0214838		2140.8	0.00318834		2670.8	-0.02051957	0	
551	-0.00753257		1080.99	-0.01469205		1611	-0.0214953		2141	0.00355799		2671	-0.0208983	0	
551.2	-0.00604833		1081.19	-0.01437258		1611.2	-0.02189269		2141.2	0.00415029		2671.2	-0.02199298	0	
551.4	-0.00547241		1081.39	-0.01367801		1611.4	-0.02202216		2141.4	0.00484237		2671.4	-0.02179628	0	
551.6	-0.00448191		1081.59	-0.01388132		1611.6	-0.02251809		2141.6	0.00449479		2671.6	-0.02210445	0	
551.8	-0.00382151		1081.79	-0.0137499		1611.8	-0.02229		2141.8	0.00405602		2671.8	-0.02257588	0	
552	-0.00393022		1081.99	-0.01396091		1612	-0.02311704		2142	0.00331732		2672	-0.02304154	0	
552.2	-0.00320396		1082.19	-0.01397259		1612.2	-0.02418361		2142.2	0.00314035		2672.2	-0.02346401	0	
552.4	-0.00308889		1082.39	-0.01392827		1612.4	-0.02423161		2142.4	0.00195014		2672.4	-0.02272489	0	
552.6	-0.00276848		1082.59	-0.0136677		1612.6	-0.02395397		2142.6	0.00185744		2672.6	-0.02166925	0	
552.8	-0.00263451		1082.79	-0.01357885		1612.8	-0.02458499		2142.8	0.00172463		2672.8	-0.0217394	0	
553	-0.00319179		1082.99	-0.01428485		1613	-0.02447261		2143	0.00117306		2673	-0.02193577	0	
553.2	-0.00467342		1083.19	-0.01469787		1613.2	-0.025116		2143.2	0.00074134		2673.2	-0.02177893	0	
553.4	-0.00533212		1083.39	-0.01479785		1613.4	-0.02464369		2143.4	0.00063993		2673.4	-0.02184822	0	
553.6	-0.00539604		1083.59	-0.01498648		1613.6	-0.02409927		2143.6	0.00078291		2673.6	-0.02137152	0	
553.8	-0.0060541		1083.79	-0.01467229		1613.8	-0.02318897		2143.8	0.001756		2673.8	-0.02194961	0	
554	-0.00576584		1083.99	-0.01456968		1614	-0.02232017		2144	0.00181605		2674	-0.02170643	0	
554.2	-0.005056		1084.19	-0.01389138		1614.2	-0.02281782		2144.2	0.0013747		2674.2	-0.02159877	0	
554.4	-0.0050097		1084.39	-0.01515262		1614.4	-0.02310559		2144.4	0.00176885		2674.4	-0.02168408	0	
554.6	-0.00574242		1084.59	-0.01472418		1614.6	-0.02303117		2144.6	0.00206877		2674.6	-0.02156642	0	
554.8	-0.00663973		1084.79	-0.01516272		1614.8	-0.02223024		2144.8	0.0026356		2674.8	-0.0222336	0	
555	-0.00649348		1084.99	-0.014641		1615	-0.02267214		2145	0.00281217		2675	-0.02295338	0	
555.2	-0.00578989		1085.19	-0.01444421		1615.2	-0.02304139		2145.2	0.00346798		2675.2	-0.0229455	0	
555.4	-0.00608957		1085.39	-0.01437118		1615.4	-0.02291613		2145.4	0.00384833		2675.4	-0.02374862	0	
555.6	-0.0059738		1085.59	-0.0149578		1615.6	-0.02262528		2145.6	0.00418659		2675.6	-0.02382491	0	
555.8	-0.00630464		1085.79	-0.01450033		1615.8	-0.02253515		2145.8	0.00476972		2675.8	-0.02424163	0	
556	-0.00728856		1085.99	-0.01485485		1616	-0.02246307		2146	0.00546711		2676	-0.02376134	0	
556.2	-0.00709805		1086.19	-0.01537155		1616.2	-0.0228609		2146.2	0.00546665		2676.2	-0.02336627	0	
556.4	-0.00733983		1086.39	-0.01560858		1616.4	-0.02089234		2146.4	0.00535427		2676.4	-0.02242688	0	
556.6	-0.00716092		1086.59	-0.01499595		1616.6	-0.02195208		2146.6	0.00534258		2676.6	-0.02144524	0	
556.8	-0.00693387		1086.79	-0.01503885		1616.8	-0.02251216		2146.8	0.00523784		2676.8	-0.02146933	0	
557	-0.00705177		1086.99	-0.01449568		1617	-0.02150101		2147	0.00499843		2677	-0.02176273	0	
557.2	-0.00755498		1087.19	-0.01465572		1617.2	-0.02133122		2147.2	0.00484639		2677.2	-0.02157416	0	
557.4	-0.00642132		1087.39	-0.01414316		1617.4	-0.02052663		2147.4	0.00486888		2677.4	-0.02101544	0	
557.6	-0.00556435		1087.59	-0.01396263		1617.6	-0.02036031		2147.6	0.00379102		2677.6	-0.02017206	0	
557.8	-0.0047736		1087.79	-0.01391019		1617.8	-0.01942284		2147.8	0.0027378		2677.8	-0.02103239	0	
558	-0.00390878		1087.99	-0.01417403		1618	-0.01967747		2148	0.00134069		2678	-0.02078584	0	
558.2	-0.00328571		1088.19	-0.01461164		1618.2	-0.0203595		2148.2	0.00046433		2678.2	-0.02088285	0	
558.4	-0.00320337		1088.39	-0.01484085		1618.4	-0.02082135		2148.4	-0.00005275		2678.4	-0.02072214	0	
558.6	-0.00375045		1088.59	-0.01440277		1618.6	-0.02116795		2148.6	-0.00062535		2678.6	-0.0205908	0	
558.8	-0.00391689		1088.79	-0.01466341		1618.8	-0.02186383		2148.8	-0.00091898		2678.8	-0.02089176	0	
559	-0.00378977		1088.99	-0.01457178		1619	-0.02335621		2149	-0.00139983		2679	-0.02036246	0	
559.2	-0.00368031		1089.19	-0.01474929		1619.2	-0.02453212		2149.2	-0.00123394		2679.2	-0.01966832	0	
559.4	-0.00411723		1089.39	-0.01433167		1619.4	-0.02535767		2149.4	-0.00127287		2679.4	-0.01961324	0	
559.6	-0.00453034		1089.59	-0.01424424		1619.6	-0.02627065		2149.6	-0.00120265		2679.6	-0.01836795	0	
559.8	-0.00451784		1089.79	-0.01397356		1619.8	-0.02770831		2149.8	-0.0014855		2679.8	-0.01788618	0	
