# Supplementary material for: Functional development of a V3/glycan-specific broadly neutralizing antibody isolated from a case of HIV superinfection
Source: eLife. 2021 Jul 15;10:e68110. doi: 10.7554/eLife.68110 (PMC8376252; doi:10.7554/eLife.68110)
Supplement: Figure 2—source data 2. [file elife-68110-fig2-data2.zip › QA013.2 Dbl Ref BLI_2020.06.25/QA013 autologous binding_MIG_naive_G7-L4/Results/E1Results.txt]

Conc1	3.125E-08	3.125E-08	3.125E-08	3.125E-08	3.125E-08	
Start1	200	729.99	1260	1790	2320	
Stop1	559.8	1089.79	1619.8	2149.8	2679.8	
Kobs	0.00235293979338066				5.19217990881564E-05	
Error Kobs	4.00056650268853E-05				0	
Koff	0				0	
Error Koff	0				0	
Time1	Data1	Fit1	Time2	Data2	Fit2	Time3	Data3	Fit3	Time4	Data4	Fit4	Time5	Data5	Fit5	
200	0.00962999	0	729.99	0.00333442		1260	0.00950755		1790	-0.0054899		2320	-0.00293547	0	
200.2	0.0094359	0.00004111	730.19	0.0037575		1260.2	0.00994855		1790.2	-0.00619712		2320.2	-0.00250498	0	
200.4	0.00913276	0.00008219	730.39	0.00509297		1260.4	0.01021258		1790.4	-0.00670549		2320.4	-0.00192334	0	
200.6	0.00904877	0.00012324	730.59	0.00568525		1260.6	0.01053087		1790.6	-0.00754977		2320.6	-0.00030231	0	
200.8	0.0089559	0.00016427	730.79	0.00606589		1260.8	0.01086986		1790.8	-0.0090333		2320.8	0.00062262	0	
201	0.00828912	0.00020526	730.99	0.00630925		1261	0.01079053		1791	-0.01003714		2321	0.00156137	0	
201.2	0.00818049	0.00024623	731.19	0.00659439		1261.2	0.01122857		1791.2	-0.01071431		2321.2	0.00192755	0	
201.4	0.00824475	0.00028717	731.39	0.00626252		1261.4	0.01166892		1791.4	-0.01155623		2321.4	0.00207792	0	
201.6	0.0077912	0.00032807	731.59	0.00625277		1261.6	0.01203542		1791.6	-0.0118491		2321.6	0.00269187	0	
201.8	0.00762059	0.00036895	731.79	0.00654782		1261.8	0.01200057		1791.8	-0.01228544		2321.8	0.00271436	0	
202	0.00732902	0.0004098	731.99	0.00705318		1262	0.01218928		1792	-0.01190867		2322	0.00251505	0	
202.2	0.00757458	0.00045063	732.19	0.00686605		1262.2	0.01173049		1792.2	-0.01157197		2322.2	0.00271522	0	
202.4	0.00752199	0.00049142	732.39	0.00623515		1262.4	0.01221902		1792.4	-0.01275437		2322.4	0.00239183	0	
202.6	0.00774444	0.00053218	732.59	0.00652066		1262.6	0.0115524		1792.6	-0.01335157		2322.6	0.0012302	0	
202.8	0.00796059	0.00057292	732.79	0.00679815		1262.8	0.01134757		1792.8	-0.01317307		2322.8	-0.00018361	0	
203	0.00889536	0.00061362	732.99	0.00729192		1263	0.01056566		1793	-0.01385691		2323	-0.00045943	0	
203.2	0.00996859	0.0006543	733.19	0.00660984		1263.2	0.01025626		1793.2	-0.01361574		2323.2	-0.00127196	0	
203.4	0.01126219	0.00069495	733.39	0.00687966		1263.4	0.01038873		1793.4	-0.01311439		2323.4	-0.00271905	0	
203.6	0.01121164	0.00073557	733.59	0.00594719		1263.6	0.01087391		1793.6	-0.01285817		2323.6	-0.00355636	0	
203.8	0.01246	0.00077616	733.79	0.00669689		1263.8	0.01048047		1793.8	-0.01274556		2323.8	-0.00417833	0	
204	0.01299758	0.00081673	733.99	0.00667006		1264	0.01141027		1794	-0.01166297		2324	-0.00480197	0	
204.2	0.01220853	0.00085726	734.19	0.00657238		1264.2	0.01152238		1794.2	-0.0104814		2324.2	-0.00506144	0	
204.4	0.01276986	0.00089777	734.39	0.00691754		1264.4	0.01246343		1794.4	-0.00977937		2324.4	-0.00448411	0	
204.6	0.01305477	0.00093824	734.59	0.00569813		1264.6	0.01355691		1794.6	-0.00916377		2324.6	-0.00337874	0	
204.8	0.0134277	0.00097869	734.79	0.00490428		1264.8	0.01402157		1794.8	-0.00952531		2324.8	-0.00369944	0	
205	0.01290696	0.00101911	734.99	0.00483761		1265	0.01417321		1795	-0.00872441		2325	-0.00320625	0	
205.2	0.01229789	0.0010595	735.19	0.00444875		1265.2	0.01502936		1795.2	-0.00832835		2325.2	-0.00275413	0	
205.4	0.01177968	0.00109987	735.39	0.00369791		1265.4	0.01488094		1795.4	-0.0084794		2325.4	-0.0018159	0	
205.6	0.0110919	0.0011402	735.59	0.00420528		1265.6	0.01412627		1795.6	-0.00834586		2325.6	-0.00037393	0	
205.8	0.01078596	0.00118051	735.79	0.00387068		1265.8	0.01303164		1795.8	-0.00843228		2325.8	0.00071602	0	
206	0.01054071	0.00122079	735.99	0.00419858		1266	0.01238325		1796	-0.00854174		2326	0.0015893	0	
206.2	0.01018592	0.00126103	736.19	0.00407585		1266.2	0.0113905		1796.2	-0.00975472		2326.2	0.00220219	0	
206.4	0.0097292	0.00130126	736.39	0.0046188		1266.4	0.01113295		1796.4	-0.0104242		2326.4	0.00129029	0	
206.6	0.01043006	0.00134145	736.59	0.00489257		1266.6	0.01011177		1796.6	-0.011207		2326.6	0.00055183	0	
206.8	0.01007709	0.00138161	736.79	0.00490095		1266.8	0.0091144		1796.8	-0.01193917		2326.8	0.00083865	0	
207	0.01026569	0.00142175	736.99	0.00483994		1267	0.00896517		1797	-0.0133911		2327	0.00095241	0	
207.2	0.00999565	0.00146186	737.19	0.00517045		1267.2	0.00878165		1797.2	-0.01379627		2327.2	0.00070348	0	
207.4	0.01011	0.00150194	737.39	0.00594507		1267.4	0.00850243		1797.4	-0.01403187		2327.4	0.00010833	0	
207.6	0.00938129	0.00154199	737.59	0.00637421		1267.6	0.0078153		1797.6	-0.01339398		2327.6	-0.00017168	0	
207.8	0.00921679	0.00158201	737.79	0.0074356		1267.8	0.00701496		1797.8	-0.01273338		2327.8	-0.00075876	0	
208	0.0095612	0.001622	737.99	0.00769246		1268	0.0074413		1798	-0.01145894		2328	-0.00119756	0	
208.2	0.00907443	0.00166197	738.19	0.00773757		1268.2	0.00814489		1798.2	-0.01058066		2328.2	-0.00129017	0	
208.4	0.00939406	0.00170191	738.39	0.00797076		1268.4	0.00965446		1798.4	-0.01017474		2328.4	-0.00201588	0	
208.6	0.00963547	0.00174182	738.59	0.00821297		1268.6	0.010425		1798.6	-0.00992973		2328.6	-0.00264331	0	
208.8	0.00989369	0.0017817	738.79	0.00945527		1268.8	0.01058095		1798.8	-0.00963317		2328.8	-0.00352706	0	
209	0.01007332	0.00182155	738.99	0.01013612		1269	0.01102267		1799	-0.00846144		2329	-0.00382682	0	
209.2	0.00965777	0.00186138	739.19	0.00972847		1269.2	0.01120153		1799.2	-0.00852367		2329.2	-0.00381429	0	
209.4	0.01010364	0.00190118	739.39	0.00898378		1269.4	0.01075122		1799.4	-0.0080884		2329.4	-0.00319625	0	
209.6	0.0110599	0.00194095	739.59	0.00905318		1269.6	0.01028274		1799.6	-0.00757192		2329.6	-0.00238274	0	
209.8	0.01187497	0.00198069	739.79	0.00856657		1269.8	0.01018167		1799.8	-0.00729692		2329.8	-0.00185375	0	
210	0.0130284	0.0020204	739.99	0.00859787		1270	0.01074569		1800	-0.00787653		2330	-0.001651	0	
210.2	0.01359482	0.00206009	740.19	0.00865421		1270.2	0.00996012		1800.2	-0.00838505		2330.2	-0.00080586	0	
210.4	0.01462652	0.00209974	740.39	0.00860915		1270.4	0.00993977		1800.4	-0.00914925		2330.4	-0.00016881	0	
210.6	0.01532931	0.00213937	740.59	0.00755071		1270.6	0.00987967		1800.6	-0.01043872		2330.6	0.00055169	0	
210.8	0.01485785	0.00217897	740.79	0.00688933		1270.8	0.00933438		1800.8	-0.01148006		2330.8	0.00120046	0	
211	0.01555555	0.00221855	740.99	0.00693483		1271	0.00966197		1801	-0.01167652		2331	0.00147221	0	
211.2	0.01596532	0.00225809	741.19	0.00758224		1271.2	0.00932907		1801.2	-0.01131694		2331.2	0.00185723	0	
211.4	0.01696499	0.00229761	741.39	0.00730577		1271.4	0.00889058		1801.4	-0.01011153		2331.4	0.0019289	0	
211.6	0.01648127	0.0023371	741.59	0.00724612		1271.6	0.00813919		1801.6	-0.01008775		2331.6	0.00184794	0	
211.8	0.01698974	0.00237656	741.79	0.00667845		1271.8	0.00840202		1801.8	-0.01023611		2331.8	0.00197674	0	
212	0.01774285	0.002416	741.99	0.00713973		1272	0.00839944		1802	-0.00988013		2332	0.00246407	0	
212.2	0.01683195	0.0024554	742.19	0.00790234		1272.2	0.0097831		1802.2	-0.00928848		2332.2	0.00166514	0	
212.4	0.01693892	0.00249478	742.39	0.00761983		1272.4	0.01018286		1802.4	-0.00904633		2332.4	-0.00028285	0	
212.6	0.01701302	0.00253413	742.59	0.00817525		1272.6	0.0107557		1802.6	-0.0089419		2332.6	-0.00078879	0	
212.8	0.01718583	0.00257346	742.79	0.00823197		1272.8	0.01101505		1802.8	-0.00828117		2332.8	-0.00205028	0	
213	0.01682095	0.00261275	742.99	0.00737909		1273	0.01149548		1803	-0.00779661		2333	-0.00192923	0	
213.2	0.01583711	0.00265202	743.19	0.00683808		1273.2	0.0113778		1803.2	-0.00734038		2333.2	-0.00153304	0	
213.4	0.01563459	0.00269126	743.39	0.00640434		1273.4	0.01206209		1803.4	-0.00685028		2333.4	-0.00109422	0	
213.6	0.0156467	0.00273047	743.59	0.00630977		1273.6	0.01171895		1803.6	-0.00750304		2333.6	-0.00087383	0	
213.8	0.0158667	0.00276965	743.79	0.00580036		1273.8	0.01198664		1803.8	-0.00681368		2333.8	-0.00090338	0	
214	0.01564747	0.00280881	743.99	0.00571926		1274	0.0120978		1804	-0.00748795		2334	-0.00002121	0	
214.2	0.01513152	0.00284794	744.19	0.005835		1274.2	0.01147464		1804.2	-0.00786059		2334.2	0.00030539	0	
214.4	0.01463239	0.00288704	744.39	0.005521		1274.4	0.01189305		1804.4	-0.00833192		2334.4	0.00022111	0	
214.6	0.01410094	0.00292612	744.59	0.00520066		1274.6	0.01170089		1804.6	-0.00807063		2334.6	0.00003876	0	
214.8	0.01391441	0.00296516	744.79	0.00533887		1274.8	0.01142341		1804.8	-0.00904562		2334.8	-0.0004458	0	
215	0.01404948	0.00300418	744.99	0.00530015		1275	0.01130927		1805	-0.00924949		2335	-0.00079618	0	
215.2	0.01452906	0.00304317	745.19	0.00442902		1275.2	0.01088415		1805.2	-0.00887903		2335.2	-0.00139303	0	
215.4	0.01537792	0.00308214	745.39	0.00453525		1275.4	0.01075125		1805.4	-0.00979847		2335.4	-0.00186322	0	
215.6	0.0158216	0.00312107	745.59	0.00474128		1275.6	0.00990179		1805.6	-0.01027731		2335.6	-0.00231129	0	
215.8	0.01644462	0.00315998	745.79	0.00511483		1275.8	0.0096445		1805.8	-0.01025939		2335.8	-0.00282058	0	
216	0.01628131	0.00319886	745.99	0.00551419		1276	0.00845457		1806	-0.01006289		2336	-0.00339156	0	
216.2	0.01594585	0.00323772	746.19	0.00546134		1276.2	0.00939428		1806.2	-0.01020568		2336.2	-0.00371096	0	
216.4	0.01655721	0.00327654	746.39	0.00466554		1276.4	0.00895847		1806.4	-0.01063625		2336.4	-0.0040565	0	
216.6	0.01701001	0.00331534	746.59	0.00470546		1276.6	0.00885787		1806.6	-0.01089999		2336.6	-0.00418448	0	
216.8	0.01826777	0.00335411	746.79	0.00458481		1276.8	0.00813493		1806.8	-0.01055388		2336.8	-0.00382631	0	
217	0.0174862	0.00339286	746.99	0.00465883		1277	0.00743598		1807	-0.01006569		2337	-0.00212991	0	
217.2	0.01736164	0.00343157	747.19	0.00499858		1277.2	0.00770289		1807.2	-0.01010215		2337.2	-0.00158319	0	
217.4	0.0164043	0.00347026	747.39	0.00559529		1277.4	0.00835864		1807.4	-0.01026557		2337.4	-0.00118602	0	
217.6	0.01583365	0.00350893	747.59	0.0056764		1277.6	0.00771598		1807.6	-0.01014472		2337.6	-0.0006064	0	
217.8	0.01589158	0.00354756	747.79	0.0058359		1277.8	0.00861776		1807.8	-0.00938652		2337.8	0.00045914	0	
218	0.01593076	0.00358617	747.99	0.00691876		1278	0.00906293		1808	-0.00984841		2338	0.00070892	0	
218.2	0.01545513	0.00362475	748.19	0.00711903		1278.2	0.00894234		1808.2	-0.00964326		2338.2	0.00055278	0	
218.4	0.01535573	0.0036633	748.39	0.00741366		1278.4	0.00945714		1808.4	-0.00948857		2338.4	0.00061126	0	
218.6	0.0153048	0.00370183	748.59	0.00747364		1278.6	0.0105654		1808.6	-0.00942399		2338.6	0.00040666	0	
218.8	0.01549261	0.00374033	748.79	0.00737066		1278.8	0.01068071		1808.8	-0.00960063		2338.8	-0.00014597	0	
219	0.01598072	0.0037788	748.99	0.00715986		1279	0.0106072		1809	-0.00961969		2339	-0.00048093	0	
219.2	0.0165952	0.00381725	749.19	0.00655809		1279.2	0.01138347		1809.2	-0.00904723		2339.2	-0.00064017	0	
219.4	0.01689043	0.00385566	749.39	0.00743798		1279.4	0.01156057		1809.4	-0.00939322		2339.4	-0.00203415	0	
219.6	0.017382	0.00389405	749.59	0.00696553		1279.6	0.01146675		1809.6	-0.00851188		2339.6	-0.00258808	0	
219.8	0.01682676	0.00393242	749.79	0.00685913		1279.8	0.01186766		1809.8	-0.00903723		2339.8	-0.00238528	0	
220	0.01624869	0.00397075	749.99	0.00671241		1280	0.01222252		1810	-0.00866679		2340	-0.00275889	0	
220.2	0.01685436	0.00400906	750.19	0.00619351		1280.2	0.01288543		1810.2	-0.00925383		2340.2	-0.00207112	0	
220.4	0.0176197	0.00404735	750.39	0.00522454		1280.4	0.01246071		1810.4	-0.00928639		2340.4	-0.00236928	0	
220.6	0.01743825	0.0040856	750.59	0.00484417		1280.6	0.01158644		1810.6	-0.008945		2340.6	-0.00283192	0	
220.8	0.01632604	0.00412383	750.79	0.00471338		1280.8	0.01034511		1810.8	-0.00901443		2340.8	-0.00219369	0	
221	0.01487819	0.00416203	750.99	0.00420309		1281	0.0110084		1811	-0.00892585		2341	-0.00164834	0	
221.2	0.01476049	0.00420021	751.19	0.00473421		1281.2	0.01134325		1811.2	-0.00856806		2341.2	-0.00177992	0	
221.4	0.01373836	0.00423835	751.39	0.00500133		1281.4	0.01053055		1811.4	-0.00830342		2341.4	-0.00250483	0	
221.6	0.01360065	0.00427647	751.59	0.00452291		1281.6	0.01032138		1811.6	-0.00857773		2341.6	-0.0022615	0	
221.8	0.01394973	0.00431457	751.79	0.00440897		1281.8	0.01023203		1811.8	-0.00869497		2341.8	-0.00217591	0	
222	0.01421072	0.00435264	751.99	0.00467516		1282	0.00931523		1812	-0.00881079		2342	-0.00271506	0	
222.2	0.0140119	0.00439068	752.19	0.00434053		1282.2	0.00830591		1812.2	-0.00894395		2342.2	-0.00194167	0	
222.4	0.01377045	0.00442869	752.39	0.00434998		1282.4	0.00840937		1812.4	-0.00903758		2342.4	-0.00190612	0	
222.6	0.01382514	0.00446667	752.59	0.00422381		1282.6	0.00906439		1812.6	-0.00917451		2342.6	-0.00238619	0	
222.8	0.0138242	0.00450463	752.79	0.0050386		1282.8	0.00883596		1812.8	-0.00942642		2342.8	-0.00222846	0	
223	0.01420486	0.00454257	752.99	0.00564644		1283	0.0089099		1813	-0.00975874		2343	-0.0019064	0	
223.2	0.01443696	0.00458047	753.19	0.00577806		1283.2	0.00958388		1813.2	-0.00982102		2343.2	-0.00227536	0	
223.4	0.01465478	0.00461835	753.39	0.00587772		1283.4	0.00951402		1813.4	-0.00960855		2343.4	-0.00281784	0	
223.6	0.01521011	0.0046562	753.59	0.00579629		1283.6	0.01001455		1813.6	-0.0094551		2343.6	-0.00190837	0	
223.8	0.01522032	0.00469403	753.79	0.00609649		1283.8	0.01036558		1813.8	-0.01003236		2343.8	-0.00100569	0	
224	0.01573194	0.00473183	753.99	0.00583562		1284	0.01042428		1814	-0.00959502		2344	-0.00066578	0	
224.2	0.01643369	0.0047696	754.19	0.00504449		1284.2	0.01042298		1814.2	-0.01028041		2344.2	-0.00003758	0	
224.4	0.01638529	0.00480735	754.39	0.00460637		1284.4	0.00934362		1814.4	-0.01022947		2344.4	-0.00102645	0	
224.6	0.01748073	0.00484507	754.59	0.00433315		1284.6	0.00953712		1814.6	-0.01061857		2344.6	-0.00150594	0	
224.8	0.01821993	0.00488276	754.79	0.00425061		1284.8	0.01028064		1814.8	-0.01113682		2344.8	-0.00108955	0	
225	0.01928922	0.00492043	754.99	0.00429759		1285	0.01129518		1815	-0.01093288		2345	-0.00095877	0	
225.2	0.0193887	0.00495807	755.19	0.0052116		1285.2	0.01122063		1815.2	-0.01089497		2345.2	-0.00122089	0	
225.4	0.01863179	0.00499568	755.39	0.00486106		1285.4	0.01129345		1815.4	-0.01181991		2345.4	-0.00118043	0	
225.6	0.01855792	0.00503326	755.59	0.00525096		1285.6	0.01147973		1815.6	-0.01277848		2345.6	-0.00109867	0	
225.8	0.01894414	0.00507082	755.79	0.00531474		1285.8	0.01112519		1815.8	-0.01323302		2345.8	-0.00197479	0	
226	0.01872326	0.00510836	755.99	0.005345		1286	0.01001413		1816	-0.01329422		2346	-0.00203473	0	
226.2	0.01830854	0.00514586	756.19	0.00569876		1286.2	0.00971188		1816.2	-0.01247251		2346.2	-0.00215658	0	
226.4	0.01794426	0.00518335	756.39	0.00623386		1286.4	0.01027738		1816.4	-0.0120715		2346.4	-0.00234955	0	
226.6	0.01796013	0.0052208	756.59	0.00709229		1286.6	0.01020748		1816.6	-0.01192743		2346.6	-0.00165153	0	
226.8	0.01763955	0.00525823	756.79	0.008487		1286.8	0.00983034		1816.8	-0.01121726		2346.8	-0.00122938	0	
227	0.01699298	0.00529563	756.99	0.00922736		1287	0.00910205		1817	-0.01050663		2347	-0.0014706	0	
227.2	0.01703609	0.005333	757.19	0.0092065		1287.2	0.01000375		1817.2	-0.01048986		2347.2	-0.00210402	0	
227.4	0.01680647	0.00537035	757.39	0.00989691		1287.4	0.00905563		1817.4	-0.00994242		2347.4	-0.00158262	0	
227.6	0.01668706	0.00540767	757.59	0.01041676		1287.6	0.00912202		1817.6	-0.00933632		2347.6	-0.00201701	0	
227.8	0.01730647	0.00544497	757.79	0.01058066		1287.8	0.00911534		1817.8	-0.00876333		2347.8	-0.00201132	0	
228	0.01813646	0.00548224	757.99	0.01049311		1288	0.00892441		1818	-0.00687681		2348	-0.00246856	0	
228.2	0.01878723	0.00551948	758.19	0.01014518		1288.2	0.00959774		1818.2	-0.00611878		2348.2	-0.0036295	0	
228.4	0.01947571	0.0055567	758.39	0.00942212		1288.4	0.00951848		1818.4	-0.00634279		2348.4	-0.00438249	0	
228.6	0.01986019	0.00559389	758.59	0.00819792		1288.6	0.01054217		1818.6	-0.00649838		2348.6	-0.00436246	0	
228.8	0.02001067	0.00563105	758.79	0.0084155		1288.8	0.01017866		1818.8	-0.00650166		2348.8	-0.00425858	0	
229	0.01942697	0.00566819	758.99	0.00762876		1289	0.01060885		1819	-0.00649668		2349	-0.00357043	0	
229.2	0.01895881	0.0057053	759.19	0.00728751		1289.2	0.01163512		1819.2	-0.007054		2349.2	-0.00398904	0	
229.4	0.0192307	0.00574239	759.39	0.00634694		1289.4	0.01125305		1819.4	-0.00791613		2349.4	-0.00380806	0	
229.6	0.01943227	0.00577945	759.59	0.00663498		1289.6	0.01068778		1819.6	-0.00770871		2349.6	-0.00430363	0	
229.8	0.01938301	0.00581648	759.79	0.00558349		1289.8	0.01073095		1819.8	-0.00736502		2349.8	-0.00433956	0	
230	0.0192404	0.00585349	759.99	0.00465152		1290	0.01035219		1820	-0.00740422		2350	-0.00406068	0	
230.2	0.01849143	0.00589047	760.19	0.00412696		1290.2	0.01039214		1820.2	-0.00713152		2350.2	-0.00280889	0	
230.4	0.01877032	0.00592743	760.39	0.00406794		1290.4	0.01026134		1820.4	-0.00787314		2350.4	-0.00189917	0	
230.6	0.01862533	0.00596435	760.59	0.00460947		1290.6	0.00994947		1820.6	-0.00806155		2350.6	-0.00133229	0	
230.8	0.01921138	0.00600126	760.79	0.00506565		1290.8	0.01054822		1820.8	-0.00802224		2350.8	-0.00203803	0	
231	0.01880969	0.00603813	760.99	0.00601511		1291	0.01082973		1821	-0.00881417		2351	-0.00184425	0	
231.2	0.01932952	0.00607499	761.19	0.00585497		1291.2	0.01122987		1821.2	-0.00968408		2351.2	-0.00218286	0	
231.4	0.02040154	0.00611181	761.39	0.00659558		1291.4	0.0097272		1821.4	-0.00952592		2351.4	-0.00208068	0	
231.6	0.02082399	0.00614861	761.59	0.00641208		1291.6	0.01026832		1821.6	-0.00896035		2351.6	-0.00312921	0	
231.8	0.02139377	0.00618538	761.79	0.00657019		1291.8	0.01074803		1821.8	-0.00854451		2351.8	-0.00316615	0	
232	0.02192218	0.00622213	761.99	0.00645974		1292	0.01087612		1822	-0.00790188		2352	-0.00302563	0	
232.2	0.02140743	0.00625885	762.19	0.00624523		1292.2	0.010615		1822.2	-0.00830145		2352.2	-0.00389233	0	
232.4	0.02126115	0.00629555	762.39	0.00659722		1292.4	0.00995004		1822.4	-0.00894108		2352.4	-0.00378272	0	
232.6	0.02058768	0.00633222	762.59	0.00689491		1292.6	0.00982451		1822.6	-0.00984048		2352.6	-0.00403701	0	
232.8	0.02079883	0.00636886	762.79	0.00816319		1292.8	0.01002926		1822.8	-0.00999085		2352.8	-0.00335892	0	
233	0.02015712	0.00640548	762.99	0.00710721		1293	0.01184729		1823	-0.01021793		2353	-0.00243217	0	
233.2	0.02004969	0.00644207	763.19	0.00723857		1293.2	0.01189135		1823.2	-0.01017143		2353.2	-0.00352056	0	
233.4	0.01986238	0.00647863	763.39	0.00709549		1293.4	0.01133497		1823.4	-0.00915719		2353.4	-0.00341224	0	
233.6	0.01931906	0.00651517	763.59	0.00736485		1293.6	0.0111574		1823.6	-0.00863093		2353.6	-0.00365495	0	
233.8	0.01848911	0.00655169	763.79	0.00671622		1293.8	0.01159628		1823.8	-0.0086204		2353.8	-0.00352634	0	
234	0.01852832	0.00658818	763.99	0.00638985		1294	0.01183554		1824	-0.00834676		2354	-0.00345283	0	
234.2	0.01780345	0.00662464	764.19	0.00619351		1294.2	0.01152757		1824.2	-0.00768585		2354.2	-0.00270483	0	
234.4	0.01880726	0.00666108	764.39	0.00630715		1294.4	0.01204222		1824.4	-0.00754816		2354.4	-0.00294974	0	
234.6	0.01869004	0.00669749	764.59	0.0063263		1294.6	0.01222498		1824.6	-0.00708983		2354.6	-0.00281308	0	
234.8	0.01887934	0.00673388	764.79	0.00594566		1294.8	0.01207958		1824.8	-0.00713481		2354.8	-0.00267266	0	
235	0.01871536	0.00677024	764.99	0.00561574		1295	0.01153217		1825	-0.00727827		2355	-0.00241958	0	
235.2	0.0187273	0.00680657	765.19	0.00482986		1295.2	0.01135046		1825.2	-0.00657362		2355.2	-0.00289366	0	
235.4	0.01954295	0.00684288	765.39	0.00412069		1295.4	0.01048746		1825.4	-0.00609262		2355.4	-0.00269582	0	
235.6	0.01913956	0.00687916	765.59	0.00362234		1295.6	0.0107364		1825.6	-0.0064066		2355.6	-0.00284007	0	
235.8	0.0191722	0.00691542	765.79	0.00399221		1295.8	0.01192433		1825.8	-0.00584599		2355.8	-0.00241687	0	
236	0.01938753	0.00695165	765.99	0.00406307		1296	0.01151985		1826	-0.00616639		2356	-0.00190537	0	
236.2	0.01837453	0.00698786	766.19	0.00415021		1296.2	0.01166292		1826.2	-0.00614658		2356.2	-0.0018255	0	
236.4	0.01871823	0.00702404	766.39	0.00416414		1296.4	0.01234686		1826.4	-0.00705571		2356.4	-0.00179362	0	
236.6	0.01806516	0.00706019	766.59	0.00441932		1296.6	0.01233868		1826.6	-0.00759316		2356.6	-0.00154775	0	
236.8	0.01771218	0.00709632	766.79	0.00474894		1296.8	0.01250956		1826.8	-0.00688439		2356.8	-0.0011948	0	
237	0.01796617	0.00713243	766.99	0.00412235		1297	0.01206001		1827	-0.00709576		2357	-0.00101024	0	
237.2	0.01779036	0.00716851	767.19	0.00463225		1297.2	0.01092929		1827.2	-0.00673816		2357.2	-0.00197306	0	
237.4	0.01778052	0.00720456	767.39	0.0050857		1297.4	0.01126138		1827.4	-0.00673606		2357.4	-0.0033204	0	
237.6	0.01835454	0.00724059	767.59	0.00579541		1297.6	0.01135935		1827.6	-0.00723904		2357.6	-0.00401676	0	
237.8	0.01849409	0.00727659	767.79	0.00566143		1297.8	0.01143487		1827.8	-0.00644064		2357.8	-0.00383976	0	
238	0.01922024	0.00731257	767.99	0.00471766		1298	0.01110024		1828	-0.00644001		2358	-0.00384449	0	
238.2	0.01941269	0.00734852	768.19	0.00469046		1298.2	0.0103387		1828.2	-0.00608628		2358.2	-0.00425835	0	
238.4	0.02043328	0.00738445	768.39	0.00504006		1298.4	0.01035724		1828.4	-0.00579532		2358.4	-0.00422371	0	
238.6	0.01984699	0.00742035	768.59	0.00482017		1298.6	0.01060221		1828.6	-0.00577917		2358.6	-0.00480874	0	
238.8	0.02025081	0.00745622	768.79	0.0046151		1298.8	0.01082561		1828.8	-0.00567665		2358.8	-0.00508125	0	
239	0.0206906	0.00749208	768.99	0.00470074		1299	0.01034766		1829	-0.00566138		2359	-0.00524037	0	
239.2	0.02067909	0.0075279	769.19	0.00482819		1299.2	0.01047271		1829.2	-0.00523472		2359.2	-0.00552392	0	
239.4	0.02167755	0.0075637	769.39	0.00445233		1299.4	0.00985021		1829.4	-0.00640059		2359.4	-0.00558221	0	
239.6	0.0219202	0.00759948	769.59	0.00503165		1299.6	0.01027202		1829.6	-0.00630939		2359.6	-0.00635155	0	
239.8	0.02147401	0.00763522	769.79	0.00505679		1299.8	0.01143596		1829.8	-0.00644465		2359.8	-0.00553386	0	
240	0.02182466	0.00767095	769.99	0.00477801		1300	0.01058798		1830	-0.00808331		2360	-0.00470525	0	
240.2	0.0210337	0.00770665	770.19	0.00426695		1300.2	0.00985664		1830.2	-0.00826272		2360.2	-0.00473216	0	
240.4	0.02142746	0.00774232	770.39	0.00470774		1300.4	0.00925033		1830.4	-0.00920096		2360.4	-0.00512009	0	
240.6	0.02122207	0.00777797	770.59	0.00467489		1300.6	0.00801855		1830.6	-0.00988542		2360.6	-0.00443767	0	
240.8	0.0202876	0.00781359	770.79	0.00451273		1300.8	0.00780345		1830.8	-0.01070598		2360.8	-0.00376858	0	
241	0.02018194	0.00784919	770.99	0.00504032		1301	0.00709487		1831	-0.01209362		2361	-0.00350519	0	
241.2	0.02009589	0.00788477	771.19	0.00480265		1301.2	0.00750944		1831.2	-0.01201237		2361.2	-0.00380803	0	
241.4	0.02016943	0.00792031	771.39	0.00514616		1301.4	0.00850081		1831.4	-0.01259374		2361.4	-0.00417048	0	
241.6	0.02045304	0.00795584	771.59	0.00500707		1301.6	0.00821801		1831.6	-0.01243311		2361.6	-0.00365548	0	
241.8	0.01896508	0.00799134	771.79	0.00522876		1301.8	0.00834146		1831.8	-0.01145173		2361.8	-0.00294408	0	
242	0.01853535	0.00802681	771.99	0.00478525		1302	0.00830404		1832	-0.01173301		2362	-0.00254417	0	
242.2	0.01861047	0.00806226	772.19	0.00596666		1302.2	0.00821732		1832.2	-0.01051441		2362.2	-0.00218156	0	
242.4	0.01885619	0.00809768	772.39	0.00601462		1302.4	0.00938268		1832.4	-0.00931595		2362.4	-0.00198893	0	
242.6	0.01859094	0.00813308	772.59	0.00614571		1302.6	0.01020195		1832.6	-0.00894253		2362.6	-0.00260732	0	
242.8	0.01878581	0.00816845	772.79	0.00637513		1302.8	0.01009642		1832.8	-0.00828899		2362.8	-0.00277873	0	
243	0.0186876	0.0082038	772.99	0.00649537		1303	0.0095985		1833	-0.0078363		2363	-0.00327769	0	
243.2	0.01944332	0.00823912	773.19	0.00635039		1303.2	0.01048665		1833.2	-0.00767564		2363.2	-0.00360073	0	
243.4	0.02046699	0.00827442	773.39	0.00728196		1303.4	0.0111695		1833.4	-0.00811851		2363.4	-0.00443599	0	
243.6	0.02083522	0.00830969	773.59	0.00755413		1303.6	0.01228658		1833.6	-0.00751203		2363.6	-0.00488768	0	
243.8	0.02122003	0.00834494	773.79	0.00717554		1303.8	0.01300933		1833.8	-0.0082241		2363.8	-0.00496958	0	
244	0.02189332	0.00838017	773.99	0.00742472		1304	0.01254658		1834	-0.00860107		2364	-0.00510499	0	
244.2	0.02152213	0.00841536	774.19	0.00791955		1304.2	0.01227365		1834.2	-0.00842352		2364.2	-0.00605505	0	
244.4	0.02187553	0.00845054	774.39	0.00814858		1304.4	0.01293808		1834.4	-0.00900941		2364.4	-0.00630526	0	
244.6	0.02122712	0.00848569	774.59	0.00787029		1304.6	0.01314802		1834.6	-0.0091418		2364.6	-0.00616768	0	
244.8	0.02035215	0.00852081	774.79	0.00835391		1304.8	0.01371179		1834.8	-0.00896019		2364.8	-0.00553401	0	
245	0.02114337	0.00855591	774.99	0.00874953		1305	0.01454456		1835	-0.00851866		2365	-0.0059285	0	
245.2	0.0218604	0.00859099	775.19	0.00764925		1305.2	0.01526055		1835.2	-0.00801347		2365.2	-0.00519417	0	
245.4	0.02146252	0.00862604	775.39	0.008268		1305.4	0.01604748		1835.4	-0.00811805		2365.4	-0.00536893	0	
245.6	0.02085003	0.00866106	775.59	0.00821874		1305.6	0.01487992		1835.6	-0.00756224		2365.6	-0.00482757	0	
245.8	0.01987037	0.00869606	775.79	0.00898365		1305.8	0.01514125		1835.8	-0.00648543		2365.8	-0.0046584	0	
246	0.02031883	0.00873104	775.99	0.00895039		1306	0.0145955		1836	-0.00619484		2366	-0.00491629	0	
246.2	0.02103005	0.00876599	776.19	0.00916678		1306.2	0.01400178		1836.2	-0.00494175		2366.2	-0.00447987	0	
246.4	0.02096203	0.00880092	776.39	0.00885423		1306.4	0.01343285		1836.4	-0.00360543		2366.4	-0.00510866	0	
246.6	0.02040765	0.00883582	776.59	0.00792346		1306.6	0.01304199		1836.6	-0.00310514		2366.6	-0.00562385	0	
246.8	0.01998626	0.00887069	776.79	0.00757589		1306.8	0.01302754		1836.8	-0.00259954		2366.8	-0.0057627	0	
247	0.02061581	0.00890555	776.99	0.00676259		1307	0.01234146		1837	-0.00243932		2367	-0.00607482	0	
247.2	0.02146339	0.00894038	777.19	0.00630844		1307.2	0.01200231		1837.2	-0.00283191		2367.2	-0.00611825	0	
247.4	0.02193209	0.00897518	777.39	0.00651453		1307.4	0.01160463		1837.4	-0.00271069		2367.4	-0.00721294	0	
247.6	0.02186978	0.00900996	777.59	0.00560202		1307.6	0.01142863		1837.6	-0.00265825		2367.6	-0.00696971	0	
247.8	0.02203179	0.00904471	777.79	0.00522159		1307.8	0.01026189		1837.8	-0.00241301		2367.8	-0.00650932	0	
248	0.02134565	0.00907944	777.99	0.0050072		1308	0.0093573		1838	-0.00273483		2368	-0.00608677	0	
248.2	0.02089027	0.00911415	778.19	0.0058299		1308.2	0.00948488		1838.2	-0.00298542		2368.2	-0.00602922	0	
248.4	0.02069991	0.00914883	778.39	0.00598413		1308.4	0.00926491		1838.4	-0.00303392		2368.4	-0.00585512	0	
248.6	0.02015889	0.00918349	778.59	0.00639053		1308.6	0.00855767		1838.6	-0.00337821		2368.6	-0.00509605	0	
248.8	0.0208745	0.00921812	778.79	0.0068561		1308.8	0.00794764		1838.8	-0.00457191		2368.8	-0.00471508	0	
249	0.02171406	0.00925273	778.99	0.00617315		1309	0.00768742		1839	-0.00482797		2369	-0.00440118	0	
249.2	0.02144337	0.00928731	779.19	0.00560161		1309.2	0.00669599		1839.2	-0.00570057		2369.2	-0.00363227	0	
249.4	0.02107818	0.00932187	779.39	0.00586555		1309.4	0.00660185		1839.4	-0.00669434		2369.4	-0.0035199	0	
249.6	0.02130897	0.0093564	779.59	0.00479797		1309.6	0.00608806		1839.6	-0.00761883		2369.6	-0.00301597	0	
249.8	0.02215876	0.00939091	779.79	0.0054569		1309.8	0.00665901		1839.8	-0.00791747		2369.8	-0.00420818	0	
250	0.0220215	0.0094254	779.99	0.00521605		1310	0.00644701		1840	-0.00864596		2370	-0.00449346	0	
250.2	0.02207835	0.00945986	780.19	0.00419893		1310.2	0.00706169		1840.2	-0.0087418		2370.2	-0.00409899	0	
250.4	0.02191055	0.0094943	780.39	0.00316786		1310.4	0.0077024		1840.4	-0.00845769		2370.4	-0.00466558	0	
250.6	0.02168138	0.00952871	780.59	0.00169663		1310.6	0.00884		1840.6	-0.00867156		2370.6	-0.00446225	0	
250.8	0.02169125	0.0095631	780.79	0.00140256		1310.8	0.00947069		1840.8	-0.00949907		2370.8	-0.00381875	0	
251	0.02144214	0.00959746	780.99	0.00130831		1311	0.00947154		1841	-0.00980531		2371	-0.00350155	0	
251.2	0.02105327	0.0096318	781.19	0.00169884		1311.2	0.00996804		1841.2	-0.01001696		2371.2	-0.00320301	0	
251.4	0.02085305	0.00966612	781.39	0.00177492		1311.4	0.01111993		1841.4	-0.00998161		2371.4	-0.00360683	0	
251.6	0.02042274	0.00970041	781.59	0.00264176		1311.6	0.01168327		1841.6	-0.0093866		2371.6	-0.00310421	0	
251.8	0.02040571	0.00973468	781.79	0.00327961		1311.8	0.01197869		1841.8	-0.00821902		2371.8	-0.00281434	0	
252	0.02006098	0.00976892	781.99	0.00508041		1312	0.01274637		1842	-0.00827061		2372	-0.00303119	0	
252.2	0.01998179	0.00980314	782.19	0.00636671		1312.2	0.01303362		1842.2	-0.00835921		2372.2	-0.00291465	0	
252.4	0.02053594	0.00983733	782.39	0.00699485		1312.4	0.01200097		1842.4	-0.00761675		2372.4	-0.00298308	0	
252.6	0.02061929	0.0098715	782.59	0.00788998		1312.6	0.01156903		1842.6	-0.00795527		2372.6	-0.00356609	0	
252.8	0.02068138	0.00990565	782.79	0.00894457		1312.8	0.01077488		1842.8	-0.00764126		2372.8	-0.00357968	0	
253	0.01984096	0.00993977	782.99	0.0083794		1313	0.01107048		1843	-0.00669068		2373	-0.00318645	0	
253.2	0.02017414	0.00997387	783.19	0.00839353		1313.2	0.01140794		1843.2	-0.00741039		2373.2	-0.00330138	0	
253.4	0.02092534	0.01000795	783.39	0.00807161		1313.4	0.0120078		1843.4	-0.00793233		2373.4	-0.00424782	0	
253.6	0.02190483	0.010042	783.59	0.00807228		1313.6	0.01183193		1843.6	-0.00783832		2373.6	-0.00487976	0	
253.8	0.02213032	0.01007602	783.79	0.00856007		1313.8	0.01219392		1843.8	-0.00713468		2373.8	-0.00580784	0	
254	0.02167733	0.01011003	783.99	0.0077066		1314	0.01222508		1844	-0.0072101		2374	-0.00583557	0	
254.2	0.02246877	0.010144	784.19	0.00708713		1314.2	0.0130079		1844.2	-0.00645534		2374.2	-0.00623429	0	
254.4	0.0232348	0.01017796	784.39	0.00572214		1314.4	0.01298534		1844.4	-0.00579079		2374.4	-0.00717141	0	
254.6	0.02294084	0.01021189	784.59	0.00571609		1314.6	0.01213664		1844.6	-0.00580092		2374.6	-0.00711959	0	
254.8	0.02358851	0.01024579	784.79	0.00572533		1314.8	0.01168567		1844.8	-0.00605664		2374.8	-0.00666997	0	
255	0.02337395	0.01027968	784.99	0.00598277		1315	0.01083338		1845	-0.00593423		2375	-0.00681635	0	
255.2	0.02402296	0.01031354	785.19	0.00601645		1315.2	0.00962252		1845.2	-0.00570185		2375.2	-0.00737252	0	
255.4	0.02409088	0.01034737	785.39	0.00599328		1315.4	0.0088436		1845.4	-0.00504992		2375.4	-0.00766236	0	
255.6	0.02494957	0.01038118	785.59	0.0065186		1315.6	0.00859404		1845.6	-0.00384709		2375.6	-0.00705649	0	
255.8	0.02508882	0.01041497	785.79	0.00689939		1315.8	0.00846456		1845.8	-0.0033626		2375.8	-0.00644456	0	
256	0.02497045	0.01044873	785.99	0.0071783		1316	0.00725957		1846	-0.00400109		2376	-0.00615555	0	
256.2	0.02508734	0.01048247	786.19	0.00669972		1316.2	0.00654636		1846.2	-0.00380856		2376.2	-0.00577823	0	
256.4	0.0255933	0.01051619	786.39	0.00700457		1316.4	0.00617709		1846.4	-0.00356958		2376.4	-0.00546953	0	
256.6	0.02480618	0.01054988	786.59	0.00738406		1316.6	0.00610041		1846.6	-0.00431694		2376.6	-0.00595877	0	
256.8	0.02381578	0.01058355	786.79	0.00696883		1316.8	0.00581592		1846.8	-0.0039955		2376.8	-0.00438536	0	
257	0.0233933	0.01061719	786.99	0.00653499		1317	0.00719768		1847	-0.00386002		2377	-0.00318032	0	
257.2	0.02384224	0.01065081	787.19	0.00587615		1317.2	0.00729029		1847.2	-0.00488723		2377.2	-0.00332794	0	
257.4	0.02255376	0.01068441	787.39	0.00518259		1317.4	0.00831453		1847.4	-0.00513146		2377.4	-0.00370731	0	
257.6	0.02241164	0.01071798	787.59	0.00581652		1317.6	0.00835451		1847.6	-0.00535098		2377.6	-0.00330226	0	
257.8	0.02125531	0.01075153	787.79	0.00500598		1317.8	0.00910544		1847.8	-0.00488702		2377.8	-0.00412773	0	
258	0.02121535	0.01078506	787.99	0.00428105		1318	0.00913636		1848	-0.00577265		2378	-0.00479838	0	
258.2	0.02093776	0.01081856	788.19	0.00446377		1318.2	0.00993684		1848.2	-0.00535311		2378.2	-0.00618837	0	
258.4	0.02092348	0.01085204	788.39	0.00441222		1318.4	0.01017275		1848.4	-0.00552749		2378.4	-0.00621727	0	
258.6	0.0209569	0.01088549	788.59	0.00514604		1318.6	0.00963622		1848.6	-0.00609228		2378.6	-0.00588769	0	
258.8	0.02178152	0.01091892	788.79	0.00537693		1318.8	0.00999561		1848.8	-0.00638759		2378.8	-0.00559396	0	
259	0.02110075	0.01095233	788.99	0.00566519		1319	0.00986409		1849	-0.00685302		2379	-0.00619031	0	
259.2	0.02161309	0.01098572	789.19	0.00545224		1319.2	0.00947066		1849.2	-0.00649288		2379.2	-0.00708397	0	
259.4	0.02188539	0.01101908	789.39	0.00562902		1319.4	0.00974589		1849.4	-0.00653243		2379.4	-0.00653652	0	
259.6	0.0224821	0.01105241	789.59	0.00597814		1319.6	0.01060108		1849.6	-0.00626364		2379.6	-0.00637654	0	
259.8	0.02269198	0.01108573	789.79	0.00680478		1319.8	0.01117441		1849.8	-0.00626804		2379.8	-0.00620169	0	
260	0.02332615	0.01111902	789.99	0.00658027		1320	0.01104721		1850	-0.0065004		2380	-0.00604605	0	
260.2	0.02423278	0.01115228	790.19	0.00705699		1320.2	0.01117756		1850.2	-0.00639609		2380.2	-0.00522033	0	
260.4	0.02412569	0.01118553	790.39	0.00751649		1320.4	0.01153234		1850.4	-0.00696635		2380.4	-0.00558543	0	
260.6	0.02403251	0.01121875	790.59	0.00762921		1320.6	0.01059709		1850.6	-0.00705371		2380.6	-0.00519965	0	
260.8	0.0236094	0.01125194	790.79	0.00722718		1320.8	0.0111476		1850.8	-0.0065952		2380.8	-0.00403365	0	
261	0.02385265	0.01128512	790.99	0.0071419		1321	0.01154726		1851	-0.00671673		2381	-0.00420067	0	
261.2	0.02359156	0.01131827	791.19	0.00697003		1321.2	0.01087918		1851.2	-0.00714544		2381.2	-0.00445663	0	
261.4	0.02228968	0.01135139	791.39	0.00663158		1321.4	0.01148122		1851.4	-0.00728804		2381.4	-0.00463691	0	
261.6	0.02267328	0.01138449	791.59	0.00665298		1321.6	0.01091465		1851.6	-0.00723179		2381.6	-0.00402316	0	
261.8	0.02229002	0.01141757	791.79	0.00594407		1321.8	0.01113082		1851.8	-0.00695466		2381.8	-0.00489417	0	
262	0.02276067	0.01145063	791.99	0.0059597		1322	0.01111246		1852	-0.00707512		2382	-0.00424918	0	
262.2	0.02224087	0.01148366	792.19	0.00745112		1322.2	0.01147043		1852.2	-0.00665563		2382.2	-0.00345188	0	
262.4	0.0231723	0.01151667	792.39	0.00666528		1322.4	0.01096774		1852.4	-0.00650859		2382.4	-0.00309294	0	
262.6	0.02319972	0.01154966	792.59	0.00717707		1322.6	0.01028655		1852.6	-0.00608859		2382.6	-0.00289884	0	
262.8	0.02319041	0.01158262	792.79	0.00797665		1322.8	0.01026072		1852.8	-0.00653225		2382.8	-0.00328616	0	
263	0.02339782	0.01161556	792.99	0.00734834		1323	0.00932208		1853	-0.00718847		2383	-0.0040619	0	
263.2	0.02342906	0.01164848	793.19	0.007084		1323.2	0.00877341		1853.2	-0.00675521		2383.2	-0.00394632	0	
263.4	0.02388635	0.01168137	793.39	0.00672883		1323.4	0.00886721		1853.4	-0.00712279		2383.4	-0.00324218	0	
263.6	0.02420793	0.01171424	793.59	0.00655049		1323.6	0.0092437		1853.6	-0.00662489		2383.6	-0.00272044	0	
263.8	0.02529728	0.01174709	793.79	0.00733038		1323.8	0.00990943		1853.8	-0.00657394		2383.8	-0.00256572	0	
264	0.02584487	0.01177991	793.99	0.00662161		1324	0.00966082		1854	-0.00661694		2384	-0.00194094	0	
264.2	0.02604441	0.01181271	794.19	0.00650222		1324.2	0.00944606		1854.2	-0.00672105		2384.2	-0.0019884	0	
264.4	0.02547574	0.01184549	794.39	0.00609893		1324.4	0.01054188		1854.4	-0.00695085		2384.4	-0.00370576	0	
264.6	0.02577296	0.01187824	794.59	0.00574567		1324.6	0.00975421		1854.6	-0.00682406		2384.6	-0.00422007	0	
264.8	0.02516185	0.01191097	794.79	0.00470996		1324.8	0.01063702		1854.8	-0.00711848		2384.8	-0.00500368	0	
265	0.0252724	0.01194368	794.99	0.00434842		1325	0.01072116		1855	-0.00753302		2385	-0.00574609	0	
265.2	0.0248801	0.01197637	795.19	0.00492477		1325.2	0.01089903		1855.2	-0.00761674		2385.2	-0.00554859	0	
265.4	0.02383262	0.01200903	795.39	0.00438965		1325.4	0.01112039		1855.4	-0.00732822		2385.4	-0.00621251	0	
265.6	0.02389741	0.01204167	795.59	0.00468311		1325.6	0.01031526		1855.6	-0.00667176		2385.6	-0.00561576	0	
265.8	0.02374593	0.01207428	795.79	0.00478928		1325.8	0.00944558		1855.8	-0.00593372		2385.8	-0.00653879	0	
266	0.023439	0.01210687	795.99	0.00527899		1326	0.00952562		1856	-0.00629947		2386	-0.00616205	0	
266.2	0.02305022	0.01213944	796.19	0.00625754		1326.2	0.0091532		1856.2	-0.00588961		2386.2	-0.00640809	0	
266.4	0.02385734	0.01217199	796.39	0.00653516		1326.4	0.00851718		1856.4	-0.00537315		2386.4	-0.00729594	0	
266.6	0.02319758	0.01220451	796.59	0.00814372		1326.6	0.00721585		1856.6	-0.00552309		2386.6	-0.00714637	0	
266.8	0.02299704	0.01223702	796.79	0.00884122		1326.8	0.00690413		1856.8	-0.00572702		2386.8	-0.00708145	0	
267	0.02296833	0.01226949	796.99	0.00908742		1327	0.00642909		1857	-0.00560915		2387	-0.00670507	0	
267.2	0.0228747	0.01230195	797.19	0.00968874		1327.2	0.0065507		1857.2	-0.00512907		2387.2	-0.00596704	0	
267.4	0.02299597	0.01233438	797.39	0.00918657		1327.4	0.00599788		1857.4	-0.00502951		2387.4	-0.00577345	0	
267.6	0.0221834	0.01236679	797.59	0.00956566		1327.6	0.00570351		1857.6	-0.00476524		2387.6	-0.00560394	0	
267.8	0.02251854	0.01239918	797.79	0.01029218		1327.8	0.00592324		1857.8	-0.00447546		2387.8	-0.00593513	0	
268	0.02273864	0.01243154	797.99	0.00946566		1328	0.00686668		1858	-0.00491653		2388	-0.00546988	0	
268.2	0.02280307	0.01246388	798.19	0.00963421		1328.2	0.00737758		1858.2	-0.00471		2388.2	-0.00630757	0	
268.4	0.02272695	0.0124962	798.39	0.0093975		1328.4	0.00799052		1858.4	-0.00480998		2388.4	-0.00733274	0	
268.6	0.0228479	0.01252849	798.59	0.00875915		1328.6	0.00793655		1858.6	-0.00508546		2388.6	-0.00670994	0	
268.8	0.02221943	0.01256077	798.79	0.00755018		1328.8	0.00826654		1858.8	-0.0064667		2388.8	-0.00624952	0	
269	0.02306635	0.01259301	798.99	0.00748548		1329	0.00844097		1859	-0.00671843		2389	-0.00558186	0	
269.2	0.02319212	0.01262524	799.19	0.00757166		1329.2	0.00830682		1859.2	-0.00733219		2389.2	-0.00462245	0	
269.4	0.02298631	0.01265745	799.39	0.00665277		1329.4	0.00822393		1859.4	-0.00731217		2389.4	-0.0044052	0	
269.6	0.02295735	0.01268963	799.59	0.00534291		1329.6	0.0078556		1859.6	-0.00784358		2389.6	-0.00484714	0	
269.8	0.02383345	0.01272179	799.79	0.00505232		1329.8	0.00850886		1859.8	-0.00874877		2389.8	-0.00561268	0	
270	0.02377399	0.01275392	799.99	0.0056532		1330	0.00918918		1860	-0.0097169		2390	-0.0056134	0	
270.2	0.02442408	0.01278603	800.19	0.00532621		1330.2	0.00941153		1860.2	-0.00868669		2390.2	-0.00545742	0	
270.4	0.02496073	0.01281812	800.39	0.00551775		1330.4	0.00978049		1860.4	-0.00863853		2390.4	-0.00500848	0	
270.6	0.0245474	0.01285019	800.59	0.00517497		1330.6	0.00963404		1860.6	-0.00849321		2390.6	-0.00430606	0	
270.8	0.02480494	0.01288224	800.79	0.00551459		1330.8	0.01054472		1860.8	-0.0081534		2390.8	-0.00390043	0	
271	0.02452483	0.01291426	800.99	0.00544872		1331	0.01029652		1861	-0.00811738		2391	-0.00435039	0	
271.2	0.0245829	0.01294626	801.19	0.00446269		1331.2	0.00960617		1861.2	-0.00813067		2391.2	-0.00444959	0	
271.4	0.02408895	0.01297824	801.39	0.00423155		1331.4	0.0086042		1861.4	-0.00784531		2391.4	-0.00482894	0	
271.6	0.02436549	0.01301019	801.59	0.00413089		1331.6	0.00799658		1861.6	-0.00701304		2391.6	-0.00494823	0	
271.8	0.0248493	0.01304213	801.79	0.00474695		1331.8	0.00852139		1861.8	-0.00603951		2391.8	-0.00506585	0	
272	0.02521935	0.01307404	801.99	0.00493722		1332	0.0088581		1862	-0.00568388		2392	-0.00495063	0	
272.2	0.02457768	0.01310592	802.19	0.0051816		1332.2	0.00807269		1862.2	-0.00490375		2392.2	-0.00587101	0	
272.4	0.0245238	0.01313779	802.39	0.00499913		1332.4	0.00790952		1862.4	-0.0044923		2392.4	-0.00668788	0	
272.6	0.02502361	0.01316963	802.59	0.00418298		1332.6	0.00730019		1862.6	-0.00437583		2392.6	-0.00641879	0	
272.8	0.02530151	0.01320145	802.79	0.004256		1332.8	0.00737845		1862.8	-0.00426252		2392.8	-0.00616017	0	
273	0.02620921	0.01323325	802.99	0.00435195		1333	0.00804572		1863	-0.00432611		2393	-0.00614066	0	
273.2	0.02561016	0.01326502	803.19	0.00385123		1333.2	0.00835705		1863.2	-0.00466827		2393.2	-0.00599951	0	
273.4	0.02633172	0.01329678	803.39	0.00365988		1333.4	0.00806703		1863.4	-0.00421198		2393.4	-0.00711781	0	
273.6	0.02648322	0.01332851	803.59	0.00351585		1333.6	0.0083205		1863.6	-0.00379257		2393.6	-0.00811705	0	
273.8	0.02690685	0.01336021	803.79	0.00459107		1333.8	0.00934146		1863.8	-0.00401324		2393.8	-0.00777083	0	
274	0.02602201	0.0133919	803.99	0.00508925		1334	0.01016963		1864	-0.00341782		2394	-0.00817451	0	
274.2	0.02634547	0.01342356	804.19	0.00533966		1334.2	0.01139766		1864.2	-0.00307354		2394.2	-0.00783038	0	
274.4	0.02607941	0.0134552	804.39	0.00674507		1334.4	0.01185264		1864.4	-0.00366362		2394.4	-0.00750835	0	
274.6	0.02603066	0.01348682	804.59	0.00664429		1334.6	0.0124338		1864.6	-0.00405925		2394.6	-0.00739076	0	
274.8	0.02550793	0.01351842	804.79	0.00647617		1334.8	0.01220196		1864.8	-0.00529266		2394.8	-0.00811833	0	
275	0.0248413	0.01354999	804.99	0.0065027		1335	0.01154556		1865	-0.00589035		2395	-0.00844674	0	
275.2	0.02442978	0.01358154	805.19	0.00542143		1335.2	0.01087034		1865.2	-0.00614962		2395.2	-0.00815048	0	
275.4	0.02378337	0.01361307	805.39	0.00538778		1335.4	0.01008399		1865.4	-0.00633755		2395.4	-0.00847195	0	
275.6	0.02345402	0.01364458	805.59	0.00486799		1335.6	0.00970372		1865.6	-0.00634002		2395.6	-0.00758989	0	
275.8	0.02200983	0.01367607	805.79	0.0054625		1335.8	0.01056161		1865.8	-0.00680709		2395.8	-0.00759952	0	
276	0.02256572	0.01370753	805.99	0.00558445		1336	0.00942379		1866	-0.00777617		2396	-0.00729689	0	
276.2	0.0221205	0.01373897	806.19	0.00533625		1336.2	0.00904593		1866.2	-0.00809631		2396.2	-0.00733242	0	
276.4	0.02266479	0.01377039	806.39	0.00496315		1336.4	0.00885156		1866.4	-0.00792126		2396.4	-0.00785454	0	
276.6	0.02293231	0.01380178	806.59	0.00469391		1336.6	0.00861903		1866.6	-0.00786333		2396.6	-0.00688546	0	
276.8	0.0229803	0.01383316	806.79	0.0045341		1336.8	0.00963834		1866.8	-0.00803768		2396.8	-0.00659387	0	
277	0.02280274	0.01386451	806.99	0.00465712		1337	0.00908289		1867	-0.00824441		2397	-0.00694724	0	
277.2	0.02380265	0.01389584	807.19	0.00459938		1337.2	0.00859123		1867.2	-0.00807597		2397.2	-0.00707718	0	
277.4	0.02491453	0.01392715	807.39	0.00570944		1337.4	0.00884099		1867.4	-0.00727799		2397.4	-0.00724208	0	
277.6	0.02474473	0.01395843	807.59	0.00633608		1337.6	0.01024647		1867.6	-0.00638472		2397.6	-0.00717238	0	
277.8	0.02423501	0.0139897	807.79	0.0070231		1337.8	0.01112506		1867.8	-0.0069287		2397.8	-0.0072616	0	
278	0.02456591	0.01402094	807.99	0.00718432		1338	0.01173243		1868	-0.00711008		2398	-0.00797842	0	
278.2	0.02516855	0.01405216	808.19	0.00787982		1338.2	0.0121002		1868.2	-0.00738845		2398.2	-0.00805302	0	
278.4	0.02543339	0.01408335	808.39	0.00806411		1338.4	0.01221258		1868.4	-0.00775902		2398.4	-0.00830651	0	
278.6	0.02556255	0.01411453	808.59	0.00741257		1338.6	0.01187839		1868.6	-0.00779786		2398.6	-0.008819	0	
278.8	0.02447478	0.01414568	808.79	0.00705087		1338.8	0.01126669		1868.8	-0.0082282		2398.8	-0.00880459	0	
279	0.02452449	0.01417681	808.99	0.00693048		1339	0.01193037		1869	-0.00751889		2399	-0.00853176	0	
279.2	0.02410552	0.01420792	809.19	0.00603622		1339.2	0.01248562		1869.2	-0.00718637		2399.2	-0.00757009	0	
279.4	0.02395934	0.01423901	809.39	0.00592055		1339.4	0.01227403		1869.4	-0.00744103		2399.4	-0.00767619	0	
279.6	0.02367181	0.01427008	809.59	0.00561413		1339.6	0.011947		1869.6	-0.00781244		2399.6	-0.00659026	0	
279.8	0.02351787	0.01430112	809.79	0.00566137		1339.8	0.01233266		1869.8	-0.0078692		2399.8	-0.00613688	0	
280	0.02382409	0.01433214	809.99	0.00523003		1340	0.01161446		1870	-0.00788429		2400	-0.00563593	0	
280.2	0.02307914	0.01436314	810.19	0.00517037		1340.2	0.01150435		1870.2	-0.00692662		2400.2	-0.00548487	0	
280.4	0.02300463	0.01439412	810.39	0.00470257		1340.4	0.01145703		1870.4	-0.00631952		2400.4	-0.00604794	0	
280.6	0.02274288	0.01442508	810.59	0.00478501		1340.6	0.01136023		1870.6	-0.00577956		2400.6	-0.00566166	0	
280.8	0.02249102	0.01445601	810.79	0.00521336		1340.8	0.01150421		1870.8	-0.00527128		2400.8	-0.00639475	0	
281	0.02275533	0.01448692	810.99	0.00581627		1341	0.01093773		1871	-0.0049128		2401	-0.00730098	0	
281.2	0.02393564	0.01451781	811.19	0.00599819		1341.2	0.0110026		1871.2	-0.00478909		2401.2	-0.00792355	0	
281.4	0.02345783	0.01454868	811.39	0.00663959		1341.4	0.0116521		1871.4	-0.00442968		2401.4	-0.00875584	0	
281.6	0.02325603	0.01457953	811.59	0.00701674		1341.6	0.01174305		1871.6	-0.00481483		2401.6	-0.009422	0	
281.8	0.02289232	0.01461035	811.79	0.00623813		1341.8	0.01132716		1871.8	-0.0053127		2401.8	-0.01016431	0	
282	0.02351622	0.01464116	811.99	0.00569399		1342	0.01174579		1872	-0.00595523		2402	-0.01102449	0	
282.2	0.02365856	0.01467194	812.19	0.00573715		1342.2	0.01099823		1872.2	-0.00630941		2402.2	-0.01143295	0	
282.4	0.02415382	0.0147027	812.39	0.00557461		1342.4	0.0101958		1872.4	-0.00644848		2402.4	-0.01178221	0	
282.6	0.023846	0.01473344	812.59	0.00500498		1342.6	0.00999163		1872.6	-0.00646795		2402.6	-0.01112296	0	
282.8	0.02441074	0.01476416	812.79	0.00495793		1342.8	0.01022231		1872.8	-0.00620103		2402.8	-0.01010396	0	
283	0.02497561	0.01479485	812.99	0.0053734		1343	0.01075452		1873	-0.00623609		2403	-0.00934852	0	
283.2	0.02554351	0.01482552	813.19	0.00521004		1343.2	0.01083148		1873.2	-0.00667281		2403.2	-0.00868968	0	
283.4	0.02523197	0.01485618	813.39	0.00490734		1343.4	0.00955594		1873.4	-0.00664088		2403.4	-0.00818862	0	
283.6	0.02524481	0.01488681	813.59	0.00473864		1343.6	0.00978468		1873.6	-0.00716429		2403.6	-0.00634067	0	
283.8	0.02539472	0.01491741	813.79	0.00523373		1343.8	0.01053528		1873.8	-0.00689134		2403.8	-0.00545894	0	
284	0.02434325	0.014948	813.99	0.00553222		1344	0.01071992		1874	-0.00645826		2404	-0.00561776	0	
284.2	0.02403911	0.01497857	814.19	0.00583371		1344.2	0.01024015		1874.2	-0.00597812		2404.2	-0.00530735	0	
284.4	0.02489087	0.01500911	814.39	0.00597836		1344.4	0.00968365		1874.4	-0.00489075		2404.4	-0.00542785	0	
284.6	0.0248559	0.01503963	814.59	0.00616738		1344.6	0.00956603		1874.6	-0.00534256		2404.6	-0.00521723	0	
284.8	0.02515954	0.01507013	814.79	0.00701753		1344.8	0.00951582		1874.8	-0.00480113		2404.8	-0.00543515	0	
285	0.02563081	0.01510061	814.99	0.00694538		1345	0.0097771		1875	-0.00445644		2405	-0.00588411	0	
285.2	0.02535717	0.01513107	815.19	0.0071708		1345.2	0.01033825		1875.2	-0.00444184		2405.2	-0.00701848	0	
285.4	0.02578132	0.01516151	815.39	0.00724185		1345.4	0.01097262		1875.4	-0.00531319		2405.4	-0.00801368	0	
285.6	0.02578257	0.01519192	815.59	0.00724251		1345.6	0.01085377		1875.6	-0.00527209		2405.6	-0.0090104	0	
285.8	0.02596343	0.01522231	815.79	0.00635205		1345.8	0.01085736		1875.8	-0.00529527		2405.8	-0.00971303	0	
286	0.02708828	0.01525269	815.99	0.00593596		1346	0.01131464		1876	-0.0057997		2406	-0.01070119	0	
286.2	0.02792795	0.01528304	816.19	0.00552255		1346.2	0.0107223		1876.2	-0.00596507		2406.2	-0.01179678	0	
286.4	0.02810125	0.01531337	816.39	0.00603222		1346.4	0.01023673		1876.4	-0.00609637		2406.4	-0.01175415	0	
286.6	0.02857228	0.01534367	816.59	0.00598964		1346.6	0.01035216		1876.6	-0.00679733		2406.6	-0.01184276	0	
286.8	0.02987832	0.01537396	816.79	0.00671289		1346.8	0.00984019		1876.8	-0.00694656		2406.8	-0.01171978	0	
287	0.02967382	0.01540423	816.99	0.00644628		1347	0.00916471		1877	-0.00831786		2407	-0.01083505	0	
287.2	0.02949255	0.01543447	817.19	0.00578142		1347.2	0.00877779		1877.2	-0.0086431		2407.2	-0.0105469	0	
287.4	0.02910117	0.01546469	817.39	0.00535409		1347.4	0.00818744		1877.4	-0.0085996		2407.4	-0.00972148	0	
287.6	0.02894292	0.01549489	817.59	0.00534786		1347.6	0.0093206		1877.6	-0.0090024		2407.6	-0.00904599	0	
287.8	0.02898751	0.01552507	817.79	0.00546703		1347.8	0.00866863		1877.8	-0.00895199		2407.8	-0.00975651	0	
288	0.02781711	0.01555523	817.99	0.00518481		1348	0.00793369		1878	-0.00900455		2408	-0.0096311	0	
288.2	0.02818647	0.01558537	818.19	0.00554849		1348.2	0.00710226		1878.2	-0.00885743		2408.2	-0.00908825	0	
288.4	0.02920078	0.01561548	818.39	0.00594506		1348.4	0.00657789		1878.4	-0.00746873		2408.4	-0.0081366	0	
288.6	0.02885521	0.01564558	818.59	0.00608737		1348.6	0.00742038		1878.6	-0.00843523		2408.6	-0.00725307	0	
288.8	0.02911454	0.01567565	818.79	0.00636739		1348.8	0.00803134		1878.8	-0.00730083		2408.8	-0.00691491	0	
289	0.02835979	0.0157057	818.99	0.00633126		1349	0.00848346		1879	-0.00651897		2409	-0.00721115	0	
289.2	0.02829156	0.01573573	819.19	0.00569072		1349.2	0.00932041		1879.2	-0.006532		2409.2	-0.00860446	0	
289.4	0.02853082	0.01576574	819.39	0.0056731		1349.4	0.0094845		1879.4	-0.0064927		2409.4	-0.00795702	0	
289.6	0.02732153	0.01579573	819.59	0.00549304		1349.6	0.0094661		1879.6	-0.00584622		2409.6	-0.00801267	0	
289.8	0.02768704	0.0158257	819.79	0.00537412		1349.8	0.00949656		1879.8	-0.0067531		2409.8	-0.0076933	0	
290	0.02796582	0.01585564	819.99	0.00490493		1350	0.00973288		1880	-0.00642775		2410	-0.0083764	0	
290.2	0.02745906	0.01588557	820.19	0.00459544		1350.2	0.01003873		1880.2	-0.00671408		2410.2	-0.00808532	0	
290.4	0.02714234	0.01591547	820.39	0.00518773		1350.4	0.00949925		1880.4	-0.0076713		2410.4	-0.00749712	0	
290.6	0.02760132	0.01594536	820.59	0.0054607		1350.6	0.00931292		1880.6	-0.00822524		2410.6	-0.00801188	0	
290.8	0.02727449	0.01597522	820.79	0.00605876		1350.8	0.00875516		1880.8	-0.00772388		2410.8	-0.0075396	0	
291	0.02641572	0.01600506	820.99	0.00656712		1351	0.00852146		1881	-0.00762429		2411	-0.00720836	0	
291.2	0.02531112	0.01603488	821.19	0.00585973		1351.2	0.0091262		1881.2	-0.00671394		2411.2	-0.00756816	0	
291.4	0.02571068	0.01606468	821.39	0.00590138		1351.4	0.00944371		1881.4	-0.00645		2411.4	-0.00713908	0	
291.6	0.02571914	0.01609446	821.59	0.00578615		1351.6	0.00984525		1881.6	-0.00728739		2411.6	-0.0073459	0	
291.8	0.02587617	0.01612421	821.79	0.00658371		1351.8	0.00911962		1881.8	-0.00733144		2411.8	-0.00775	0	
292	0.02571783	0.01615395	821.99	0.00702535		1352	0.00907217		1882	-0.00652966		2412	-0.00802791	0	
292.2	0.02543305	0.01618366	822.19	0.00757131		1352.2	0.00861402		1882.2	-0.00607264		2412.2	-0.00788018	0	
292.4	0.02557321	0.01621336	822.39	0.00787782		1352.4	0.00867617		1882.4	-0.00567013		2412.4	-0.00700472	0	
292.6	0.02592982	0.01624303	822.59	0.00776683		1352.6	0.00986122		1882.6	-0.00543314		2412.6	-0.0074622	0	
292.8	0.02623527	0.01627268	822.79	0.00700064		1352.8	0.0100342		1882.8	-0.00479576		2412.8	-0.00795988	0	
293	0.02584327	0.01630231	822.99	0.00658608		1353	0.00964771		1883	-0.00430844		2413	-0.00851087	0	
293.2	0.02581884	0.01633192	823.19	0.00491877		1353.2	0.01046295		1883.2	-0.0042998		2413.2	-0.00861232	0	
293.4	0.0255018	0.01636151	823.39	0.00480751		1353.4	0.01076223		1883.4	-0.00522057		2413.4	-0.00745207	0	
293.6	0.02539548	0.01639108	823.59	0.00425616		1353.6	0.01062048		1883.6	-0.00581713		2413.6	-0.00791394	0	
293.8	0.02628931	0.01642063	823.79	0.00332242		1353.8	0.00979149		1883.8	-0.0064238		2413.8	-0.00790488	0	
294	0.02678413	0.01645015	823.99	0.00213231		1354	0.00982306		1884	-0.00566742		2414	-0.00752458	0	
294.2	0.02623577	0.01647966	824.19	0.00196478		1354.2	0.00984331		1884.2	-0.00703101		2414.2	-0.00688343	0	
294.4	0.02663873	0.01650914	824.39	0.00274383		1354.4	0.0093274		1884.4	-0.00718552		2414.4	-0.00750707	0	
294.6	0.02631285	0.01653861	824.59	0.00330092		1354.6	0.008784		1884.6	-0.00665708		2414.6	-0.00656111	0	
294.8	0.02570319	0.01656805	824.79	0.00340263		1354.8	0.00936882		1884.8	-0.00625001		2414.8	-0.00670068	0	
295	0.02502533	0.01659747	824.99	0.00315938		1355	0.01011668		1885	-0.00594934		2415	-0.00662079	0	
295.2	0.02581939	0.01662687	825.19	0.00314885		1355.2	0.01036384		1885.2	-0.00665009		2415.2	-0.00675739	0	
295.4	0.02630954	0.01665626	825.39	0.00406969		1355.4	0.01038344		1885.4	-0.00747209		2415.4	-0.00690601	0	
295.6	0.02626485	0.01668562	825.59	0.00392032		1355.6	0.01003075		1885.6	-0.0077996		2415.6	-0.00766177	0	
295.8	0.02645412	0.01671496	825.79	0.00534852		1355.8	0.01004176		1885.8	-0.00677136		2415.8	-0.00799743	0	
296	0.0268229	0.01674427	825.99	0.0054682		1356	0.01015022		1886	-0.00653793		2416	-0.00787607	0	
296.2	0.02639267	0.01677357	826.19	0.00613713		1356.2	0.00966234		1886.2	-0.00708501		2416.2	-0.00801868	0	
296.4	0.02744517	0.01680285	826.39	0.00596684		1356.4	0.0098426		1886.4	-0.0069264		2416.4	-0.00810608	0	
296.6	0.02838236	0.01683211	826.59	0.00552734		1356.6	0.01004003		1886.6	-0.00594585		2416.6	-0.00899761	0	
296.8	0.02858038	0.01686134	826.79	0.00510982		1356.8	0.00931243		1886.8	-0.0057076		2416.8	-0.00985217	0	
297	0.02882173	0.01689056	826.99	0.0049292		1357	0.00858013		1887	-0.00555533		2417	-0.00997785	0	
297.2	0.02935737	0.01691975	827.19	0.00476921		1357.2	0.00865184		1887.2	-0.00541344		2417.2	-0.01027969	0	
297.4	0.02906392	0.01694893	827.39	0.00540268		1357.4	0.00837237		1887.4	-0.00566325		2417.4	-0.01056386	0	
297.6	0.029232	0.01697808	827.59	0.00547301		1357.6	0.00688836		1887.6	-0.00554908		2417.6	-0.01033386	0	
297.8	0.02956681	0.01700722	827.79	0.00532096		1357.8	0.00598337		1887.8	-0.00513737		2417.8	-0.01051825	0	
298	0.0293292	0.01703633	827.99	0.00471431		1358	0.00617816		1888	-0.00558798		2418	-0.01040908	0	
298.2	0.02851062	0.01706542	828.19	0.00548287		1358.2	0.00621076		1888.2	-0.0057497		2418.2	-0.01037721	0	
298.4	0.0279265	0.01709449	828.39	0.00536345		1358.4	0.0063537		1888.4	-0.00472706		2418.4	-0.01017341	0	
298.6	0.02767259	0.01712354	828.59	0.00487932		1358.6	0.00675719		1888.6	-0.00447596		2418.6	-0.00898793	0	
298.8	0.02741444	0.01715257	828.79	0.00434567		1358.8	0.00768052		1888.8	-0.00492177		2418.8	-0.00876918	0	
299	0.02700753	0.01718158	828.99	0.0056363		1359	0.00740391		1889	-0.00507127		2419	-0.00817683	0	
299.2	0.0282587	0.01721057	829.19	0.00673303		1359.2	0.00756904		1889.2	-0.00507948		2419.2	-0.00806349	0	
299.4	0.02791587	0.01723954	829.39	0.00652963		1359.4	0.00739432		1889.4	-0.00525412		2419.4	-0.00815216	0	
299.6	0.02848193	0.01726849	829.59	0.00676634		1359.6	0.00753993		1889.6	-0.00570026		2419.6	-0.00742593	0	
299.8	0.02840563	0.01729742	829.79	0.00744311		1359.8	0.00831883		1889.8	-0.00586913		2419.8	-0.006658	0	
300	0.02815698	0.01732633	829.99	0.00758855		1360	0.00846219		1890	-0.00645727		2420	-0.00610437	0	
300.2	0.02840214	0.01735522	830.19	0.00773988		1360.2	0.00852109		1890.2	-0.0070655		2420.2	-0.00730431	0	
300.4	0.02859793	0.01738408	830.39	0.0067523		1360.4	0.00921426		1890.4	-0.00717062		2420.4	-0.0067006	0	
300.6	0.02885115	0.01741293	830.59	0.00620345		1360.6	0.009885		1890.6	-0.00728729		2420.6	-0.0071326	0	
300.8	0.02835065	0.01744176	830.79	0.006147		1360.8	0.0102857		1890.8	-0.00762853		2420.8	-0.00783665	0	
301	0.02918825	0.01747056	830.99	0.0057094		1361	0.00962322		1891	-0.00768386		2421	-0.00773743	0	
301.2	0.02887157	0.01749935	831.19	0.00564348		1361.2	0.0094732		1891.2	-0.00823599		2421.2	-0.00798019	0	
301.4	0.02836693	0.01752811	831.39	0.005782		1361.4	0.0091369		1891.4	-0.00794817		2421.4	-0.00811575	0	
301.6	0.02833931	0.01755686	831.59	0.0056625		1361.6	0.00926497		1891.6	-0.00784865		2421.6	-0.00834428	0	
301.8	0.0285221	0.01758558	831.79	0.00489466		1361.8	0.01003207		1891.8	-0.00721051		2421.8	-0.00903545	0	
302	0.02826573	0.01761429	831.99	0.00423492		1362	0.00970932		1892	-0.00721587		2422	-0.00845194	0	
302.2	0.02774651	0.01764297	832.19	0.00427341		1362.2	0.00953653		1892.2	-0.00581579		2422.2	-0.00833932	0	
302.4	0.02677166	0.01767164	832.39	0.00312572		1362.4	0.00927056		1892.4	-0.00509746		2422.4	-0.00796574	0	
302.6	0.0278297	0.01770028	832.59	0.00326229		1362.6	0.00893984		1892.6	-0.00477495		2422.6	-0.00761388	0	
302.8	0.02797882	0.0177289	832.79	0.0031251		1362.8	0.00856832		1892.8	-0.00405881		2422.8	-0.00691096	0	
303	0.0281339	0.01775751	832.99	0.00436045		1363	0.00816775		1893	-0.00341846		2423	-0.00756592	0	
303.2	0.02875821	0.01778609	833.19	0.00433714		1363.2	0.00838853		1893.2	-0.00250038		2423.2	-0.00801552	0	
303.4	0.02905216	0.01781466	833.39	0.00425345		1363.4	0.00802987		1893.4	-0.00257608		2423.4	-0.00784629	0	
303.6	0.02901003	0.0178432	833.59	0.00444529		1363.6	0.00833913		1893.6	-0.00208415		2423.6	-0.00737201	0	
303.8	0.02869996	0.01787172	833.79	0.00469475		1363.8	0.00867858		1893.8	-0.00153864		2423.8	-0.00794576	0	
304	0.02884829	0.01790022	833.99	0.00418082		1364	0.00965814		1894	-0.00230167		2424	-0.00842762	0	
304.2	0.02971751	0.01792871	834.19	0.00418611		1364.2	0.01058792		1894.2	-0.00263548		2424.2	-0.00887362	0	
304.4	0.03011954	0.01795717	834.39	0.00361979		1364.4	0.01092473		1894.4	-0.00317691		2424.4	-0.00923292	0	
304.6	0.03072407	0.01798561	834.59	0.00348513		1364.6	0.01135463		1894.6	-0.00357185		2424.6	-0.01015363	0	
304.8	0.03118201	0.01801403	834.79	0.00418484		1364.8	0.01103019		1894.8	-0.00418523		2424.8	-0.01036365	0	
305	0.03168304	0.01804244	834.99	0.00361106		1365	0.0100248		1895	-0.00484012		2425	-0.01037023	0	
305.2	0.03105815	0.01807082	835.19	0.00400113		1365.2	0.00984914		1895.2	-0.00568613		2425.2	-0.01040714	0	
305.4	0.0317835	0.01809918	835.39	0.00366594		1365.4	0.00923737		1895.4	-0.00564524		2425.4	-0.01031904	0	
305.6	0.03183198	0.01812752	835.59	0.00410068		1365.6	0.00946749		1895.6	-0.00658218		2425.6	-0.01055034	0	
305.8	0.03193067	0.01815585	835.79	0.00447169		1365.8	0.00866603		1895.8	-0.00761725		2425.8	-0.01031457	0	
306	0.0308932	0.01818415	835.99	0.00483933		1366	0.00781251		1896	-0.00822835		2426	-0.00953348	0	
306.2	0.03038064	0.01821243	836.19	0.004391		1366.2	0.00813829		1896.2	-0.00865045		2426.2	-0.00898777	0	
306.4	0.02997639	0.01824069	836.39	0.00390136		1366.4	0.00792482		1896.4	-0.00919947		2426.4	-0.00866893	0	
306.6	0.03063534	0.01826894	836.59	0.00413567		1366.6	0.00804966		1896.6	-0.00988057		2426.6	-0.00833227	0	
306.8	0.0299593	0.01829716	836.79	0.0041974		1366.8	0.00862634		1896.8	-0.00996869		2426.8	-0.00803486	0	
307	0.0294759	0.01832536	836.99	0.00504179		1367	0.00950102		1897	-0.01044746		2427	-0.00825597	0	
307.2	0.02919351	0.01835354	837.19	0.00439205		1367.2	0.00982116		1897.2	-0.00944419		2427.2	-0.00759077	0	
307.4	0.02914405	0.01838171	837.39	0.00469555		1367.4	0.01018819		1897.4	-0.00905417		2427.4	-0.00731087	0	
307.6	0.02842934	0.01840985	837.59	0.00422163		1367.6	0.01077502		1897.6	-0.00836888		2427.6	-0.00691667	0	
307.8	0.02799763	0.01843797	837.79	0.00494889		1367.8	0.01137566		1897.8	-0.00878108		2427.8	-0.00679122	0	
308	0.02793944	0.01846608	837.99	0.00516829		1368	0.01128877		1898	-0.00845167		2428	-0.00641995	0	
308.2	0.02858322	0.01849416	838.19	0.00652835		1368.2	0.01118874		1898.2	-0.00732557		2428.2	-0.00652467	0	
308.4	0.02788555	0.01852222	838.39	0.00631832		1368.4	0.01101965		1898.4	-0.00727326		2428.4	-0.00731627	0	
308.6	0.02834634	0.01855027	838.59	0.00649276		1368.6	0.01078157		1898.6	-0.00689673		2428.6	-0.0067795	0	
308.8	0.02806775	0.01857829	838.79	0.00653975		1368.8	0.00959068		1898.8	-0.00603865		2428.8	-0.00651355	0	
309	0.0278203	0.0186063	838.99	0.0055704		1369	0.0084447		1899	-0.00554407		2429	-0.00668159	0	
309.2	0.02887189	0.01863428	839.19	0.00655672		1369.2	0.00832764		1899.2	-0.00498632		2429.2	-0.00719685	0	
309.4	0.02963911	0.01866225	839.39	0.00621724		1369.4	0.0075703		1899.4	-0.00505021		2429.4	-0.00756707	0	
309.6	0.02914758	0.01869019	839.59	0.0073872		1369.6	0.00796493		1899.6	-0.00503591		2429.6	-0.00853601	0	
309.8	0.02868292	0.01871812	839.79	0.00697679		1369.8	0.0079958		1899.8	-0.00536443		2429.8	-0.00908251	0	
310	0.02805076	0.01874602	839.99	0.00593607		1370	0.00788122		1900	-0.00521637		2430	-0.00808208	0	
310.2	0.02888871	0.01877391	840.19	0.00536058		1370.2	0.00773174		1900.2	-0.00621655		2430.2	-0.00853474	0	
310.4	0.02947229	0.01880177	840.39	0.00477606		1370.4	0.00704167		1900.4	-0.00595276		2430.4	-0.00957654	0	
310.6	0.03001668	0.01882962	840.59	0.0052905		1370.6	0.00757116		1900.6	-0.00634413		2430.6	-0.01028092	0	
310.8	0.0302022	0.01885745	840.79	0.00560167		1370.8	0.00773013		1900.8	-0.00648412		2430.8	-0.01073208	0	
311	0.03089129	0.01888526	840.99	0.00493924		1371	0.0081764		1901	-0.00558381		2431	-0.01105338	0	
311.2	0.03156586	0.01891304	841.19	0.00382677		1371.2	0.0081317		1901.2	-0.00434161		2431.2	-0.01128305	0	
311.4	0.03142903	0.01894081	841.39	0.00457743		1371.4	0.00888143		1901.4	-0.00437783		2431.4	-0.01179211	0	
311.6	0.03031711	0.01896856	841.59	0.00390022		1371.6	0.0095461		1901.6	-0.004753		2431.6	-0.01138034	0	
311.8	0.02993465	0.01899629	841.79	0.00442474		1371.8	0.01002247		1901.8	-0.00484907		2431.8	-0.01085629	0	
312	0.03086389	0.019024	841.99	0.00407535		1372	0.01025667		1902	-0.00485286		2432	-0.01096984	0	
312.2	0.03139279	0.01905169	842.19	0.00360394		1372.2	0.01022455		1902.2	-0.00491678		2432.2	-0.01125034	0	
312.4	0.0304308	0.01907936	842.39	0.0025522		1372.4	0.00981966		1902.4	-0.00573721		2432.4	-0.01100441	0	
312.6	0.03073586	0.01910701	842.59	0.00226931		1372.6	0.00946916		1902.6	-0.00637853		2432.6	-0.01039057	0	
312.8	0.02987704	0.01913464	842.79	0.0021798		1372.8	0.00957107		1902.8	-0.00670833		2432.8	-0.01038053	0	
313	0.03046326	0.01916225	842.99	0.00171729		1373	0.009057		1903	-0.00729542		2433	-0.01040361	0	
313.2	0.03049944	0.01918985	843.19	0.00284299		1373.2	0.0088595		1903.2	-0.00775669		2433.2	-0.010107	0	
313.4	0.02996505	0.01921742	843.39	0.0026537		1373.4	0.00948743		1903.4	-0.00799931		2433.4	-0.00956746	0	
313.6	0.0293984	0.01924497	843.59	0.00314335		1373.6	0.00933904		1903.6	-0.00785356		2433.6	-0.00918988	0	
313.8	0.02958251	0.01927251	843.79	0.00289415		1373.8	0.00899601		1903.8	-0.00811287		2433.8	-0.0081868	0	
314	0.02903113	0.01930002	843.99	0.00374086		1374	0.00881299		1904	-0.00820243		2434	-0.00759553	0	
314.2	0.02924109	0.01932752	844.19	0.004746		1374.2	0.00845824		1904.2	-0.00841861		2434.2	-0.00856533	0	
314.4	0.02969439	0.01935499	844.39	0.00555789		1374.4	0.00910791		1904.4	-0.00748482		2434.4	-0.00887602	0	
314.6	0.03061041	0.01938245	844.59	0.00642121		1374.6	0.01024207		1904.6	-0.00716226		2434.6	-0.00921542	0	
314.8	0.03101608	0.01940989	844.79	0.00690787		1374.8	0.0100913		1904.8	-0.00603036		2434.8	-0.00906313	0	
315	0.03077294	0.0194373	844.99	0.0064868		1375	0.01073865		1905	-0.00480519		2435	-0.00990749	0	
315.2	0.03166174	0.0194647	845.19	0.00659384		1375.2	0.01122746		1905.2	-0.00417273		2435.2	-0.00994247	0	
315.4	0.0315605	0.01949208	845.39	0.00728923		1375.4	0.01166647		1905.4	-0.00379877		2435.4	-0.00954139	0	
315.6	0.03105984	0.01951944	845.59	0.00650387		1375.6	0.01185626		1905.6	-0.00364478		2435.6	-0.00956296	0	
315.8	0.03247494	0.01954678	845.79	0.00643215		1375.8	0.01146378		1905.8	-0.0034755		2435.8	-0.00998068	0	
316	0.03291703	0.0195741	845.99	0.00507267		1376	0.01096101		1906	-0.00389127		2436	-0.01052169	0	
316.2	0.03185436	0.0196014	846.19	0.00447131		1376.2	0.01076005		1906.2	-0.00422364		2436.2	-0.0109794	0	
316.4	0.03114656	0.01962869	846.39	0.00460731		1376.4	0.01092788		1906.4	-0.00487082		2436.4	-0.01041513	0	
316.6	0.03131066	0.01965595	846.59	0.00419967		1376.6	0.010548		1906.6	-0.0050583		2436.6	-0.01027228	0	
316.8	0.0311557	0.01968319	846.79	0.00347268		1376.8	0.01018373		1906.8	-0.00511485		2436.8	-0.01058923	0	
317	0.03098853	0.01971042	846.99	0.00281128		1377	0.00880632		1907	-0.00477024		2437	-0.01021749	0	
317.2	0.03005359	0.01973762	847.19	0.00311938		1377.2	0.00822453		1907.2	-0.00466864		2437.2	-0.00999567	0	
317.4	0.03000487	0.01976481	847.39	0.00301952		1377.4	0.00861578		1907.4	-0.00474562		2437.4	-0.01047739	0	
317.6	0.02905411	0.01979198	847.59	0.00333509		1377.6	0.00745941		1907.6	-0.00461356		2437.6	-0.0097933	0	
317.8	0.028995	0.01981913	847.79	0.00406907		1377.8	0.00779757		1907.8	-0.00536458		2437.8	-0.0095522	0	
318	0.02848213	0.01984626	847.99	0.00519896		1378	0.00836932		1908	-0.0058197		2438	-0.00981244	0	
318.2	0.02833519	0.01987337	848.19	0.00593607		1378.2	0.00839039		1908.2	-0.00625276		2438.2	-0.00918704	0	
318.4	0.02923506	0.01990046	848.39	0.00628731		1378.4	0.00863015		1908.4	-0.00654471		2438.4	-0.00890522	0	
318.6	0.02981641	0.01992753	848.59	0.00614418		1378.6	0.00979718		1908.6	-0.00677543		2438.6	-0.00904213	0	
318.8	0.0295886	0.01995458	848.79	0.005807		1378.8	0.00976711		1908.8	-0.0065707		2438.8	-0.00901414	0	
319	0.02948316	0.01998161	848.99	0.00526833		1379	0.00939099		1909	-0.00658531		2439	-0.00993892	0	
319.2	0.03141579	0.02000863	849.19	0.00554445		1379.2	0.00944742		1909.2	-0.00696374		2439.2	-0.00909915	0	
319.4	0.03135194	0.02003562	849.39	0.00553147		1379.4	0.00934478		1909.4	-0.00737867		2439.4	-0.00894566	0	
319.6	0.0308233	0.0200626	849.59	0.00494183		1379.6	0.00947333		1909.6	-0.00797986		2439.6	-0.00986428	0	
319.8	0.03190312	0.02008956	849.79	0.00477797		1379.8	0.00941291		1909.8	-0.00803724		2439.8	-0.00958046	0	
320	0.03171495	0.0201165	849.99	0.00441287		1380	0.0098803		1910	-0.00758668		2440	-0.00898507	0	
320.2	0.03178753	0.02014341	850.19	0.00549441		1380.2	0.0104761		1910.2	-0.0074032		2440.2	-0.00887677	0	
320.4	0.03201543	0.02017031	850.39	0.00566402		1380.4	0.0105519		1910.4	-0.00635993		2440.4	-0.00858096	0	
320.6	0.0314721	0.0201972	850.59	0.00493447		1380.6	0.01000922		1910.6	-0.00636943		2440.6	-0.00886536	0	
320.8	0.03106584	0.02022406	850.79	0.00526297		1380.8	0.00984327		1910.8	-0.00634372		2440.8	-0.0092296	0	
321	0.0308913	0.0202509	850.99	0.00491621		1381	0.00898935		1911	-0.00601077		2441	-0.00884776	0	
321.2	0.03044064	0.02027773	851.19	0.00515629		1381.2	0.00813901		1911.2	-0.00556826		2441.2	-0.00903219	0	
321.4	0.03015007	0.02030453	851.39	0.00520985		1381.4	0.00790151		1911.4	-0.00480896		2441.4	-0.00926754	0	
321.6	0.02998531	0.02033132	851.59	0.00572187		1381.6	0.00792875		1911.6	-0.0047554		2441.6	-0.00869632	0	
321.8	0.03002211	0.02035809	851.79	0.00622388		1381.8	0.00792415		1911.8	-0.00525957		2441.8	-0.00870202	0	
322	0.03044892	0.02038483	851.99	0.00666749		1382	0.00705496		1912	-0.00531695		2442	-0.00844825	0	
322.2	0.02983249	0.02041156	852.19	0.00687319		1382.2	0.00645244		1912.2	-0.00590718		2442.2	-0.00852885	0	
322.4	0.03022377	0.02043828	852.39	0.00638082		1382.4	0.00639139		1912.4	-0.00553865		2442.4	-0.00987299	0	
322.6	0.02994978	0.02046497	852.59	0.00623022		1382.6	0.00722354		1912.6	-0.00541676		2442.6	-0.01059746	0	
322.8	0.0297312	0.02049164	852.79	0.00562126		1382.8	0.00659917		1912.8	-0.00537123		2442.8	-0.01159222	0	
323	0.0304326	0.0205183	852.99	0.0047727		1383	0.00621058		1913	-0.0052695		2443	-0.01140064	0	
323.2	0.03109229	0.02054493	853.19	0.00439588		1383.2	0.00770799		1913.2	-0.00586655		2443.2	-0.01101599	0	
323.4	0.03084646	0.02057155	853.39	0.00366966		1383.4	0.0080771		1913.4	-0.00618638		2443.4	-0.01128798	0	
323.6	0.03124581	0.02059815	853.59	0.0036187		1383.6	0.00853738		1913.6	-0.0061864		2443.6	-0.01135523	0	
323.8	0.03247703	0.02062473	853.79	0.00381973		1383.8	0.00863656		1913.8	-0.00584577		2443.8	-0.01019418	0	
324	0.03209677	0.02065129	853.99	0.00425506		1384	0.0092975		1914	-0.00585367		2444	-0.01081186	0	
324.2	0.03155592	0.02067783	854.19	0.0049222		1384.2	0.00958616		1914.2	-0.00626263		2444.2	-0.01000231	0	
324.4	0.03144264	0.02070435	854.39	0.00479952		1384.4	0.01031951		1914.4	-0.00576311		2444.4	-0.00991066	0	
324.6	0.03257811	0.02073086	854.59	0.00503744		1384.6	0.00979246		1914.6	-0.00671331		2444.6	-0.00936176	0	
324.8	0.03297703	0.02075734	854.79	0.00452373		1384.8	0.0092746		1914.8	-0.00636897		2444.8	-0.00799617	0	
325	0.03352468	0.02078381	854.99	0.00325166		1385	0.00893425		1915	-0.00676505		2445	-0.00753629	0	
325.2	0.03292808	0.02081026	855.19	0.00333213		1385.2	0.0088977		1915.2	-0.00662824		2445.2	-0.00724665	0	
325.4	0.03249318	0.02083669	855.39	0.00298733		1385.4	0.00949457		1915.4	-0.00612993		2445.4	-0.00803889	0	
325.6	0.03214511	0.0208631	855.59	0.00242165		1385.6	0.00980503		1915.6	-0.00703217		2445.6	-0.00806468	0	
325.8	0.03156997	0.02088949	855.79	0.00233769		1385.8	0.0092858		1915.8	-0.00732968		2445.8	-0.00852919	0	
326	0.0317441	0.02091587	855.99	0.00229064		1386	0.00850843		1916	-0.00803942		2446	-0.0085597	0	
326.2	0.0309109	0.02094222	856.19	0.00226041		1386.2	0.00830193		1916.2	-0.00793091		2446.2	-0.00909449	0	
326.4	0.03112006	0.02096856	856.39	0.0025657		1386.4	0.008279		1916.4	-0.00805564		2446.4	-0.00951856	0	
326.6	0.03084879	0.02099488	856.59	0.00247962		1386.6	0.00839464		1916.6	-0.00812572		2446.6	-0.01005039	0	
326.8	0.03113957	0.02102118	856.79	0.0022983		1386.8	0.00824413		1916.8	-0.00827		2446.8	-0.01015426	0	
327	0.03133593	0.02104746	856.99	0.00149021		1387	0.00792919		1917	-0.0077361		2447	-0.00973962	0	
327.2	0.03065803	0.02107372	857.19	0.00306509		1387.2	0.00874916		1917.2	-0.00772316		2447.2	-0.01041374	0	
327.4	0.03074061	0.02109996	857.39	0.00328475		1387.4	0.00821179		1917.4	-0.00770153		2447.4	-0.0105394	0	
327.6	0.03070049	0.02112619	857.59	0.00409919		1387.6	0.00842484		1917.6	-0.00748685		2447.6	-0.00971554	0	
327.8	0.03026969	0.0211524	857.79	0.00496375		1387.8	0.00810082		1917.8	-0.00638026		2447.8	-0.00917495	0	
328	0.03087719	0.02117858	857.99	0.00577013		1388	0.00830719		1918	-0.00614663		2448	-0.01016154	0	
328.2	0.03176439	0.02120475	858.19	0.00668027		1388.2	0.00771564		1918.2	-0.00612095		2448.2	-0.00958179	0	
328.4	0.03326243	0.02123091	858.39	0.00698713		1388.4	0.00764326		1918.4	-0.00555781		2448.4	-0.01008775	0	
328.6	0.03426894	0.02125704	858.59	0.00667042		1388.6	0.00722337		1918.6	-0.00618665		2448.6	-0.0102105	0	
328.8	0.0336902	0.02128315	858.79	0.00648265		1388.8	0.00665074		1918.8	-0.0058694		2448.8	-0.00963302	0	
329	0.03370958	0.02130925	858.99	0.00636738		1389	0.00669085		1919	-0.00577015		2449	-0.01024163	0	
329.2	0.0333798	0.02133533	859.19	0.0059731		1389.2	0.00705087		1919.2	-0.00538501		2449.2	-0.01066026	0	
329.4	0.03328471	0.02136139	859.39	0.005412		1389.4	0.00660623		1919.4	-0.00557883		2449.4	-0.01126614	0	
329.6	0.03325501	0.02138743	859.59	0.00432068		1389.6	0.00650116		1919.6	-0.00559987		2449.6	-0.01098045	0	
329.8	0.03359391	0.02141345	859.79	0.00449683		1389.8	0.00667956		1919.8	-0.00558774		2449.8	-0.01097679	0	
330	0.03407041	0.02143945	859.99	0.00486139		1390	0.00673107		1920	-0.006397		2450	-0.00971016	0	
330.2	0.03471114	0.02146544	860.19	0.00461917		1390.2	0.00718703		1920.2	-0.00626302		2450.2	-0.00975932	0	
330.4	0.0353252	0.02149141	860.39	0.0046658		1390.4	0.00836496		1920.4	-0.00719476		2450.4	-0.0099856	0	
330.6	0.03513672	0.02151736	860.59	0.00433389		1390.6	0.0087835		1920.6	-0.00664449		2450.6	-0.01090468	0	
330.8	0.03522219	0.02154329	860.79	0.00449871		1390.8	0.00815926		1920.8	-0.00665575		2450.8	-0.01061459	0	
331	0.03476298	0.0215692	860.99	0.00388159		1391	0.00762392		1921	-0.00575075		2451	-0.01045978	0	
331.2	0.03473356	0.0215951	861.19	0.00415777		1391.2	0.00811994		1921.2	-0.00534004		2451.2	-0.00981876	0	
331.4	0.03399437	0.02162097	861.39	0.00341278		1391.4	0.00747492		1921.4	-0.00507183		2451.4	-0.01006016	0	
331.6	0.03337516	0.02164683	861.59	0.00392776		1391.6	0.0077338		1921.6	-0.00493822		2451.6	-0.00953592	0	
331.8	0.03278519	0.02167267	861.79	0.00448921		1391.8	0.00763212		1921.8	-0.00391454		2451.8	-0.00957019	0	
332	0.03316599	0.02169849	861.99	0.00443742		1392	0.00717321		1922	-0.00412862		2452	-0.0103462	0	
332.2	0.03297214	0.02172429	862.19	0.00380143		1392.2	0.00708843		1922.2	-0.00433035		2452.2	-0.01100522	0	
332.4	0.03259711	0.02175008	862.39	0.00315833		1392.4	0.00749348		1922.4	-0.00464435		2452.4	-0.01082443	0	
332.6	0.03140941	0.02177585	862.59	0.00295362		1392.6	0.00752486		1922.6	-0.00479434		2452.6	-0.01075325	0	
332.8	0.03022953	0.02180159	862.79	0.00344939		1392.8	0.00717318		1922.8	-0.0045311		2452.8	-0.01096817	0	
333	0.02990855	0.02182732	862.99	0.00292903		1393	0.00699897		1923	-0.00433452		2453	-0.01115824	0	
333.2	0.0302882	0.02185304	863.19	0.00266012		1393.2	0.00698785		1923.2	-0.00501042		2453.2	-0.01066264	0	
333.4	0.03055689	0.02187873	863.39	0.00287668		1393.4	0.0066839		1923.4	-0.00470596		2453.4	-0.01057916	0	
333.6	0.03152694	0.02190441	863.59	0.00305869		1393.6	0.00688369		1923.6	-0.00381254		2453.6	-0.00974793	0	
333.8	0.03207775	0.02193006	863.79	0.00338056		1393.8	0.00737684		1923.8	-0.00434459		2453.8	-0.0095141	0	
334	0.03267418	0.0219557	863.99	0.00446047		1394	0.00753195		1924	-0.00527218		2454	-0.00921106	0	
334.2	0.0335666	0.02198133	864.19	0.00402279		1394.2	0.00807297		1924.2	-0.00466751		2454.2	-0.00995701	0	
334.4	0.03394263	0.02200693	864.39	0.00488511		1394.4	0.00811555		1924.4	-0.00469703		2454.4	-0.0099455	0	
334.6	0.03410872	0.02203252	864.59	0.00548013		1394.6	0.00707829		1924.6	-0.00435		2454.6	-0.00956311	0	
334.8	0.03404641	0.02205808	864.79	0.00501055		1394.8	0.00614088		1924.8	-0.00460622		2454.8	-0.00849903	0	
335	0.03430377	0.02208363	864.99	0.00505197		1395	0.00563313		1925	-0.00459486		2455	-0.00818044	0	
335.2	0.03394602	0.02210916	865.19	0.00553219		1395.2	0.00599866		1925.2	-0.00556615		2455.2	-0.0077728	0	
335.4	0.03320512	0.02213468	865.39	0.00697615		1395.4	0.00595987		1925.4	-0.00589895		2455.4	-0.00792385	0	
335.6	0.03362189	0.02216017	865.59	0.00696823		1395.6	0.0060262		1925.6	-0.00572049		2455.6	-0.00739878	0	
335.8	0.03396429	0.02218565	865.79	0.00655208		1395.8	0.00649959		1925.8	-0.00556172		2455.8	-0.00665419	0	
336	0.03432759	0.02221111	865.99	0.00625559		1396	0.0063573		1926	-0.00559715		2456	-0.00742787	0	
336.2	0.03478321	0.02223655	866.19	0.00586324		1396.2	0.00763039		1926.2	-0.00569334		2456.2	-0.00794376	0	
336.4	0.03382925	0.02226198	866.39	0.0057423		1396.4	0.00794491		1926.4	-0.00641317		2456.4	-0.00754483	0	
336.6	0.03313979	0.02228738	866.59	0.00628824		1396.6	0.0083014		1926.6	-0.0065112		2456.6	-0.00797053	0	
336.8	0.03318798	0.02231277	866.79	0.00586612		1396.8	0.00825447		1926.8	-0.00671473		2456.8	-0.00886567	0	
337	0.03322063	0.02233814	866.99	0.00465879		1397	0.00795319		1927	-0.00647752		2457	-0.00852687	0	
337.2	0.03352194	0.02236349	867.19	0.00446551		1397.2	0.0078911		1927.2	-0.00607098		2457.2	-0.0077724	0	
337.4	0.03350417	0.02238882	867.39	0.00417897		1397.4	0.0075441		1927.4	-0.00590494		2457.4	-0.00849019	0	
337.6	0.03380932	0.02241414	867.59	0.00405003		1397.6	0.00744666		1927.6	-0.00512012		2457.6	-0.00837092	0	
337.8	0.03330377	0.02243944	867.79	0.00413032		1397.8	0.00758442		1927.8	-0.00576911		2457.8	-0.00917127	0	
338	0.03325668	0.02246472	867.99	0.00495184		1398	0.00744157		1928	-0.00520391		2458	-0.00940897	0	
338.2	0.03371752	0.02248998	868.19	0.00492711		1398.2	0.00697799		1928.2	-0.00396515		2458.2	-0.01021759	0	
338.4	0.03313561	0.02251523	868.39	0.00535394		1398.4	0.00675196		1928.4	-0.00436252		2458.4	-0.00967216	0	
338.6	0.03299745	0.02254045	868.59	0.00475007		1398.6	0.00680906		1928.6	-0.00437631		2458.6	-0.00953308	0	
338.8	0.03234962	0.02256566	868.79	0.00438287		1398.8	0.00669604		1928.8	-0.00485911		2458.8	-0.00954215	0	
339	0.03227042	0.02259085	868.99	0.00504599		1399	0.00648636		1929	-0.00550954		2459	-0.01055183	0	
339.2	0.03185672	0.02261603	869.19	0.0051385		1399.2	0.0060462		1929.2	-0.00600337		2459.2	-0.01029037	0	
339.4	0.0322158	0.02264118	869.39	0.00559611		1399.4	0.00619027		1929.4	-0.00563734		2459.4	-0.00956196	0	
339.6	0.03355805	0.02266632	869.59	0.00499004		1399.6	0.00561107		1929.6	-0.00562547		2459.6	-0.00946597	0	
339.8	0.03437243	0.02269144	869.79	0.00477451		1399.8	0.00664029		1929.8	-0.00622769		2459.8	-0.00972039	0	
340	0.03450577	0.02271655	869.99	0.00513694		1400	0.00695586		1930	-0.00599276		2460	-0.01023025	0	
340.2	0.03429277	0.02274163	870.19	0.00449166		1400.2	0.00737703		1930.2	-0.00613944		2460.2	-0.01068359	0	
340.4	0.0333787	0.0227667	870.39	0.0040094		1400.4	0.00705838		1930.4	-0.00717775		2460.4	-0.01061773	0	
340.6	0.03286857	0.02279175	870.59	0.00330866		1400.6	0.00677807		1930.6	-0.0078679		2460.6	-0.01055484	0	
340.8	0.03266013	0.02281678	870.79	0.00238932		1400.8	0.00684832		1930.8	-0.00870252		2460.8	-0.00980858	0	
341	0.03178963	0.02284179	870.99	0.00158485		1401	0.00781094		1931	-0.00853349		2461	-0.00909913	0	
341.2	0.03150953	0.02286679	871.19	0.00170898		1401.2	0.00814081		1931.2	-0.00888047		2461.2	-0.00900721	0	
341.4	0.03141302	0.02289177	871.39	0.00161781		1401.4	0.00818721		1931.4	-0.00914721		2461.4	-0.00942114	0	
341.6	0.03092462	0.02291673	871.59	0.00187799		1401.6	0.00825153		1931.6	-0.0086892		2461.6	-0.00969358	0	
341.8	0.03079525	0.02294167	871.79	0.00162046		1401.8	0.00844182		1931.8	-0.00860627		2461.8	-0.01103411	0	
342	0.03065347	0.0229666	871.99	0.00134684		1402	0.00842528		1932	-0.00763952		2462	-0.01146132	0	
342.2	0.030852	0.02299151	872.19	0.00151758		1402.2	0.00805899		1932.2	-0.00677525		2462.2	-0.01199885	0	
342.4	0.03080117	0.0230164	872.39	0.00116727		1402.4	0.00740133		1932.4	-0.00657919		2462.4	-0.01197966	0	
342.6	0.03190765	0.02304127	872.59	0.00130631		1402.6	0.00783863		1932.6	-0.00566127		2462.6	-0.01217325	0	
342.8	0.03241057	0.02306613	872.79	0.0021959		1402.8	0.00702745		1932.8	-0.00575342		2462.8	-0.01208309	0	
343	0.032599	0.02309097	872.99	0.00157619		1403	0.00610587		1933	-0.00568288		2463	-0.01279658	0	
343.2	0.03346378	0.02311579	873.19	0.00183933		1403.2	0.00523997		1933.2	-0.00520707		2463.2	-0.01248115	0	
343.4	0.03446004	0.02314059	873.39	0.00280136		1403.4	0.00505451		1933.4	-0.00464328		2463.4	-0.01161391	0	
343.6	0.03566228	0.02316538	873.59	0.0032915		1403.6	0.00478269		1933.6	-0.00420841		2463.6	-0.01175809	0	
343.8	0.0360526	0.02319015	873.79	0.00346971		1403.8	0.00545007		1933.8	-0.00391411		2463.8	-0.01212437	0	
344	0.03609829	0.0232149	873.99	0.00397332		1404	0.00488418		1934	-0.00449141		2464	-0.01117037	0	
344.2	0.03580897	0.02323963	874.19	0.00404172		1404.2	0.0053539		1934.2	-0.0049164		2464.2	-0.01124456	0	
344.4	0.03562321	0.02326435	874.39	0.00396873		1404.4	0.00549672		1934.4	-0.00578863		2464.4	-0.01021185	0	
344.6	0.03454436	0.02328905	874.59	0.00366702		1404.6	0.00568472		1934.6	-0.00641649		2464.6	-0.00876825	0	
344.8	0.03429706	0.02331373	874.79	0.00405715		1404.8	0.00667094		1934.8	-0.0072669		2464.8	-0.00801309	0	
345	0.0339407	0.02333839	874.99	0.00414574		1405	0.00703837		1935	-0.00786496		2465	-0.0087643	0	
345.2	0.0329982	0.02336304	875.19	0.00448438		1405.2	0.00734133		1935.2	-0.00819012		2465.2	-0.00909546	0	
345.4	0.03244169	0.02338767	875.39	0.00464608		1405.4	0.00721117		1935.4	-0.00863723		2465.4	-0.00968426	0	
345.6	0.0312934	0.02341228	875.59	0.00437631		1405.6	0.00684132		1935.6	-0.00910943		2465.6	-0.01124596	0	
345.8	0.03142766	0.02343687	875.79	0.00345747		1405.8	0.00733163		1935.8	-0.00820187		2465.8	-0.01271601	0	
346	0.03128526	0.02346145	875.99	0.00343333		1406	0.00734813		1936	-0.00732261		2466	-0.01211218	0	
346.2	0.03104487	0.02348601	876.19	0.00363436		1406.2	0.00644745		1936.2	-0.00703268		2466.2	-0.01285364	0	
346.4	0.03104693	0.02351055	876.39	0.00271362		1406.4	0.00669001		1936.4	-0.00650693		2466.4	-0.0131764	0	
346.6	0.03165513	0.02353507	876.59	0.00300078		1406.6	0.00791769		1936.6	-0.00595928		2466.6	-0.01377071	0	
346.8	0.031498	0.02355958	876.79	0.00278462		1406.8	0.00710653		1936.8	-0.00606973		2466.8	-0.01454319	0	
347	0.03176013	0.02358407	876.99	0.00140926		1407	0.0060336		1937	-0.00565704		2467	-0.01464018	0	
347.2	0.03246232	0.02360855	877.19	0.00189328		1407.2	0.00585434		1937.2	-0.00528374		2467.2	-0.01486061	0	
347.4	0.0327489	0.023633	877.39	0.00250869		1407.4	0.00542548		1937.4	-0.00529328		2467.4	-0.01489446	0	
347.6	0.03372715	0.02365744	877.59	0.00236259		1407.6	0.00582488		1937.6	-0.0046228		2467.6	-0.01436825	0	
347.8	0.03466176	0.02368186	877.79	0.00208606		1407.8	0.00558358		1937.8	-0.00528812		2467.8	-0.01377566	0	
348	0.03483688	0.02370626	877.99	0.00168437		1408	0.00585712		1938	-0.00532496		2468	-0.01202579	0	
348.2	0.03464558	0.02373065	878.19	0.00256104		1408.2	0.00686999		1938.2	-0.00509902		2468.2	-0.01159454	0	
348.4	0.03484218	0.02375502	878.39	0.00257617		1408.4	0.00670821		1938.4	-0.00465211		2468.4	-0.01078732	0	
348.6	0.03433092	0.02377937	878.59	0.00357537		1408.6	0.00654387		1938.6	-0.00520538		2468.6	-0.01058479	0	
348.8	0.03446844	0.02380371	878.79	0.00441911		1408.8	0.00717088		1938.8	-0.00532551		2468.8	-0.01059955	0	
349	0.03438403	0.02382803	878.99	0.00505233		1409	0.00718764		1939	-0.00554678		2469	-0.01076326	0	
349.2	0.03433968	0.02385233	879.19	0.00542516		1409.2	0.00754792		1939.2	-0.00494233		2469.2	-0.01066838	0	
349.4	0.03494675	0.02387661	879.39	0.00557681		1409.4	0.00711863		1939.4	-0.00518446		2469.4	-0.01089441	0	
349.6	0.03528608	0.02390088	879.59	0.0052259		1409.6	0.00652204		1939.6	-0.0048582		2469.6	-0.01125499	0	
349.8	0.03499924	0.02392513	879.79	0.00493718		1409.8	0.00749195		1939.8	-0.00390662		2469.8	-0.01048044	0	
350	0.03432779	0.02394936	879.99	0.00539037		1410	0.00714323		1940	-0.00363425		2470	-0.00976221	0	
350.2	0.03376841	0.02397358	880.19	0.00424607		1410.2	0.0066607		1940.2	-0.00338662		2470.2	-0.00984553	0	
350.4	0.03314388	0.02399777	880.39	0.00346161		1410.4	0.00756689		1940.4	-0.00301329		2470.4	-0.00979387	0	
350.6	0.03243134	0.02402195	880.59	0.00354918		1410.6	0.00711973		1940.6	-0.00344415		2470.6	-0.0112668	0	
350.8	0.03180675	0.02404612	880.79	0.0029472		1410.8	0.00654512		1940.8	-0.00363112		2470.8	-0.01154381	0	
351	0.03175225	0.02407027	880.99	0.00260478		1411	0.00563183		1941	-0.00345661		2471	-0.01156487	0	
351.2	0.03135156	0.0240944	881.19	0.00274004		1411.2	0.00554455		1941.2	-0.00463375		2471.2	-0.01295359	0	
351.4	0.03126293	0.02411851	881.39	0.00300396		1411.4	0.00544306		1941.4	-0.00512663		2471.4	-0.01359933	0	
351.6	0.03155235	0.0241426	881.59	0.00281294		1411.6	0.00607411		1941.6	-0.0050174		2471.6	-0.0134773	0	
351.8	0.03157613	0.02416668	881.79	0.00313995		1411.8	0.00585807		1941.8	-0.00574673		2471.8	-0.01396713	0	
352	0.03159329	0.02419075	881.99	0.00427263		1412	0.0068293		1942	-0.00478671		2472	-0.01365638	0	
352.2	0.0313211	0.02421479	882.19	0.00522824		1412.2	0.00700729		1942.2	-0.00519554		2472.2	-0.01456876	0	
352.4	0.03218714	0.02423882	882.39	0.00600634		1412.4	0.00677537		1942.4	-0.00465073		2472.4	-0.0147379	0	
352.6	0.0320304	0.02426283	882.59	0.00572377		1412.6	0.00707392		1942.6	-0.00577937		2472.6	-0.01524942	0	
352.8	0.03252988	0.02428682	882.79	0.0054558		1412.8	0.00702949		1942.8	-0.00483975		2472.8	-0.0149694	0	
353	0.03338977	0.0243108	882.99	0.00552505		1413	0.00660123		1943	-0.0051352		2473	-0.01478245	0	
353.2	0.03453514	0.02433476	883.19	0.00467095		1413.2	0.00673985		1943.2	-0.0043217		2473.2	-0.01420176	0	
353.4	0.03551365	0.0243587	883.39	0.00351612		1413.4	0.00656061		1943.4	-0.00467668		2473.4	-0.01334317	0	
353.6	0.03657578	0.02438263	883.59	0.00270094		1413.6	0.00680251		1943.6	-0.00376534		2473.6	-0.01328026	0	
353.8	0.03609021	0.02440654	883.79	0.00254903		1413.8	0.00658787		1943.8	-0.00273172		2473.8	-0.01293992	0	
354	0.03670375	0.02443043	883.99	0.0025213		1414	0.00574397		1944	-0.00240185		2474	-0.01262209	0	
354.2	0.03593605	0.02445431	884.19	0.00152536		1414.2	0.00534523		1944.2	-0.00218582		2474.2	-0.0121484	0	
354.4	0.03539545	0.02447817	884.39	0.00132336		1414.4	0.00472793		1944.4	-0.00207647		2474.4	-0.01237602	0	
354.6	0.03442082	0.02450201	884.59	0.00126812		1414.6	0.00383246		1944.6	-0.00236903		2474.6	-0.01303017	0	
354.8	0.0342636	0.02452584	884.79	0.00191992		1414.8	0.00393799		1944.8	-0.00210129		2474.8	-0.0125493	0	
355	0.03458949	0.02454965	884.99	0.00199		1415	0.00361928		1945	-0.00255428		2475	-0.01250378	0	
355.2	0.03500749	0.02457344	885.19	0.00199505		1415.2	0.00465697		1945.2	-0.00344203		2475.2	-0.01273515	0	
355.4	0.03506967	0.02459721	885.39	0.00253887		1415.4	0.00533594		1945.4	-0.00389223		2475.4	-0.0135088	0	
355.6	0.03421567	0.02462097	885.59	0.00278037		1415.6	0.00577992		1945.6	-0.00395167		2475.6	-0.0138802	0	
355.8	0.03387947	0.02464471	885.79	0.00308043		1415.8	0.00593142		1945.8	-0.00403861		2475.8	-0.01356161	0	
356	0.03369971	0.02466844	885.99	0.00324447		1416	0.00658226		1946	-0.00398684		2476	-0.01317599	0	
356.2	0.03296123	0.02469214	886.19	0.00274814		1416.2	0.00691728		1946.2	-0.00424163		2476.2	-0.01298716	0	
356.4	0.03307286	0.02471584	886.39	0.0032609		1416.4	0.00689849		1946.4	-0.00500031		2476.4	-0.01301389	0	
356.6	0.03256634	0.02473951	886.59	0.00181679		1416.6	0.0076749		1946.6	-0.0055466		2476.6	-0.01389993	0	
356.8	0.03227467	0.02476317	886.79	0.0021351		1416.8	0.00782223		1946.8	-0.00497156		2476.8	-0.01410857	0	
357	0.03211365	0.02478681	886.99	0.0016068		1417	0.00858024		1947	-0.0053375		2477	-0.01430047	0	
357.2	0.03304085	0.02481043	887.19	0.00019959		1417.2	0.00871608		1947.2	-0.00514698		2477.2	-0.01371815	0	
357.4	0.03413336	0.02483404	887.39	-0.00029992		1417.4	0.00899814		1947.4	-0.00547672		2477.4	-0.014295	0	
357.6	0.03485051	0.02485763	887.59	0.00069539		1417.6	0.00908707		1947.6	-0.00427431		2477.6	-0.01481384	0	
357.8	0.03446471	0.02488121	887.79	0.00070357		1417.8	0.00827013		1947.8	-0.00421304		2477.8	-0.01459747	0	
358	0.03448058	0.02490477	887.99	0.00115143		1418	0.00805318		1948	-0.00426318		2478	-0.01392862	0	
358.2	0.03392565	0.02492831	888.19	0.00068153		1418.2	0.00750265		1948.2	-0.00386805		2478.2	-0.01291065	0	
358.4	0.03468682	0.02495183	888.39	0.0008592		1418.4	0.00706901		1948.4	-0.00263558		2478.4	-0.01225122	0	
358.6	0.03452923	0.02497534	888.59	0.00085464		1418.6	0.00762187		1948.6	-0.00294321		2478.6	-0.01224727	0	
358.8	0.03484238	0.02499883	888.79	0.00091967		1418.8	0.00821318		1948.8	-0.00337336		2478.8	-0.01219552	0	
359	0.03568274	0.02502231	888.99	0.00001115		1419	0.00817063		1949	-0.00342646		2479	-0.01228014	0	
359.2	0.03522654	0.02504576	889.19	0.00087912		1419.2	0.00789727		1949.2	-0.00321578		2479.2	-0.01196228	0	
359.4	0.03452366	0.02506921	889.39	0.00119428		1419.4	0.00786159		1949.4	-0.0042239		2479.4	-0.01173555	0	
359.6	0.03441141	0.02509263	889.59	0.00130151		1419.6	0.00745685		1949.6	-0.00415563		2479.6	-0.01074881	0	
359.8	0.03523032	0.02511604	889.79	0.00191922		1419.8	0.00707583		1949.8	-0.00437489		2479.8	-0.00957151	0	
360	0.03521085	0.02513943	889.99	0.00155139		1420	0.00741421		1950	-0.0047968		2480	-0.00926635	0	
360.2	0.03500289	0.02516281	890.19	0.00220056		1420.2	0.00713875		1950.2	-0.00443737		2480.2	-0.00932552	0	
360.4	0.03503541	0.02518617	890.39	0.0026807		1420.4	0.00688477		1950.4	-0.00528038		2480.4	-0.01007702	0	
360.6	0.0355379	0.02520951	890.59	0.00321957		1420.6	0.00751529		1950.6	-0.00449338		2480.6	-0.01125587	0	
360.8	0.03520144	0.02523284	890.79	0.00346999		1420.8	0.00751068		1950.8	-0.00456025		2480.8	-0.0121273	0	
361	0.03565862	0.02525615	890.99	0.00331386		1421	0.00774635		1951	-0.00506007		2481	-0.012786	0	
361.2	0.03595313	0.02527944	891.19	0.00325487		1421.2	0.00768769		1951.2	-0.00501715		2481.2	-0.01289237	0	
361.4	0.0364807	0.02530272	891.39	0.00354084		1421.4	0.00759134		1951.4	-0.00535239		2481.4	-0.0139482	0	
361.6	0.03622063	0.02532598	891.59	0.00446711		1421.6	0.00708076		1951.6	-0.00498041		2481.6	-0.01481511	0	
361.8	0.03520598	0.02534922	891.79	0.00423729		1421.8	0.00694939		1951.8	-0.00430825		2481.8	-0.0148478	0	
362	0.03467852	0.02537245	891.99	0.0049665		1422	0.00724728		1952	-0.00369893		2482	-0.01494713	0	
362.2	0.03501781	0.02539566	892.19	0.00441178		1422.2	0.00738201		1952.2	-0.0032836		2482.2	-0.01535685	0	
362.4	0.03454339	0.02541886	892.39	0.00431864		1422.4	0.00724584		1952.4	-0.0034063		2482.4	-0.01574609	0	
362.6	0.03376054	0.02544203	892.59	0.00438858		1422.6	0.00730261		1952.6	-0.00427744		2482.6	-0.01632459	0	
362.8	0.03332209	0.0254652	892.79	0.00439864		1422.8	0.00747585		1952.8	-0.00438401		2482.8	-0.01616025	0	
363	0.0329714	0.02548834	892.99	0.00522749		1423	0.00722205		1953	-0.00386462		2483	-0.01568565	0	
363.2	0.03215912	0.02551147	893.19	0.00554896		1423.2	0.00784863		1953.2	-0.00396755		2483.2	-0.01451931	0	
363.4	0.03193635	0.02553459	893.39	0.00548542		1423.4	0.00920498		1953.4	-0.00491621		2483.4	-0.01325547	0	
363.6	0.03207341	0.02555768	893.59	0.00607799		1423.6	0.0088036		1953.6	-0.0047792		2483.6	-0.0128452	0	
363.8	0.03223185	0.02558076	893.79	0.00619869		1423.8	0.00950225		1953.8	-0.0048399		2483.8	-0.01164865	0	
364	0.03159907	0.02560383	893.99	0.00606465		1424	0.01027996		1954	-0.00432267		2484	-0.01122374	0	
364.2	0.03251901	0.02562688	894.19	0.00654814		1424.2	0.01011999		1954.2	-0.00426807		2484.2	-0.01101765	0	
364.4	0.03319197	0.02564991	894.39	0.00652279		1424.4	0.01078994		1954.4	-0.00521653		2484.4	-0.01035859	0	
364.6	0.03373226	0.02567292	894.59	0.00720847		1424.6	0.01149242		1954.6	-0.00523877		2484.6	-0.01049401	0	
364.8	0.03398534	0.02569592	894.79	0.00634389		1424.8	0.01150716		1954.8	-0.00535175		2484.8	-0.01107876	0	
365	0.03440037	0.02571891	894.99	0.00577379		1425	0.01156682		1955	-0.0060602		2485	-0.01076984	0	
365.2	0.03472968	0.02574187	895.19	0.00577226		1425.2	0.01061079		1955.2	-0.00558046		2485.2	-0.01091604	0	
365.4	0.0348921	0.02576482	895.39	0.00530448		1425.4	0.00956989		1955.4	-0.00583837		2485.4	-0.01200547	0	
365.6	0.03420847	0.02578776	895.59	0.00461634		1425.6	0.00889218		1955.6	-0.00449		2485.6	-0.01261411	0	
365.8	0.03390881	0.02581068	895.79	0.00399248		1425.8	0.00885027		1955.8	-0.00413129		2485.8	-0.01273661	0	
366	0.03412889	0.02583358	895.99	0.00338512		1426	0.0076201		1956	-0.00392799		2486	-0.01393513	0	
366.2	0.03365241	0.02585646	896.19	0.00231809		1426.2	0.00668447		1956.2	-0.00408674		2486.2	-0.01431456	0	
366.4	0.03300114	0.02587933	896.39	0.00237786		1426.4	0.00662072		1956.4	-0.00381741		2486.4	-0.01349598	0	
366.6	0.03308222	0.02590219	896.59	0.00302371		1426.6	0.00661884		1956.6	-0.00296		2486.6	-0.01429857	0	
366.8	0.03327118	0.02592503	896.79	0.00243566		1426.8	0.00644437		1956.8	-0.00287421		2486.8	-0.01484758	0	
367	0.03306781	0.02594785	896.99	0.00277074		1427	0.00710189		1957	-0.00316538		2487	-0.01500522	0	
367.2	0.03286159	0.02597065	897.19	0.0023795		1427.2	0.0069963		1957.2	-0.00322772		2487.2	-0.01451761	0	
367.4	0.03261952	0.02599344	897.39	0.00328808		1427.4	0.00679782		1957.4	-0.00321878		2487.4	-0.0140695	0	
367.6	0.03276546	0.02601622	897.59	0.00362569		1427.6	0.00595741		1957.6	-0.00334055		2487.6	-0.01391743	0	
367.8	0.03317644	0.02603897	897.79	0.00374891		1427.8	0.0063886		1957.8	-0.00383268		2487.8	-0.01249035	0	
368	0.03356881	0.02606171	897.99	0.00348864		1428	0.00614096		1958	-0.00422354		2488	-0.01205684	0	
368.2	0.03434136	0.02608444	898.19	0.00305585		1428.2	0.00647853		1958.2	-0.00558714		2488.2	-0.01153666	0	
368.4	0.03456982	0.02610715	898.39	0.00275903		1428.4	0.00698655		1958.4	-0.00608542		2488.4	-0.0113868	0	
368.6	0.03499227	0.02612984	898.59	0.00225123		1428.6	0.00751248		1958.6	-0.00593938		2488.6	-0.01061478	0	
368.8	0.03540606	0.02615252	898.79	0.00148432		1428.8	0.00772337		1958.8	-0.00532495		2488.8	-0.01074582	0	
369	0.0362915	0.02617518	898.99	0.00136058		1429	0.00750432		1959	-0.00633642		2489	-0.01084178	0	
369.2	0.03672622	0.02619782	899.19	0.00186026		1429.2	0.00744522		1959.2	-0.00556427		2489.2	-0.01134964	0	
369.4	0.03624979	0.02622045	899.39	0.00062502		1429.4	0.00754321		1959.4	-0.00592601		2489.4	-0.01255447	0	
369.6	0.03619265	0.02624307	899.59	0.00018269		1429.6	0.00788031		1959.6	-0.00524882		2489.6	-0.01220559	0	
369.8	0.03629688	0.02626566	899.79	0.00008417		1429.8	0.00800537		1959.8	-0.00498626		2489.8	-0.0130291	0	
370	0.0362678	0.02628824	899.99	0.00046211		1430	0.0072967		1960	-0.00416217		2490	-0.01375274	0	
370.2	0.03583471	0.02631081	900.19	0.00064164		1430.2	0.00864843		1960.2	-0.00414152		2490.2	-0.01326377	0	
370.4	0.0361387	0.02633336	900.39	0.00166106		1430.4	0.00874582		1960.4	-0.00304406		2490.4	-0.01305178	0	
370.6	0.03647853	0.02635589	900.59	0.00206614		1430.6	0.00871243		1960.6	-0.00264423		2490.6	-0.01466745	0	
370.8	0.03679083	0.02637841	900.79	0.00220127		1430.8	0.00823667		1960.8	-0.00381191		2490.8	-0.0147147	0	
371	0.03720867	0.02640091	900.99	0.00320003		1431	0.00880392		1961	-0.00387257		2491	-0.0148375	0	
371.2	0.03807177	0.0264234	901.19	0.00405159		1431.2	0.00737221		1961.2	-0.0042631		2491.2	-0.0153929	0	
371.4	0.03791944	0.02644587	901.39	0.00479992		1431.4	0.0072942		1961.4	-0.00420545		2491.4	-0.01483723	0	
371.6	0.03780091	0.02646832	901.59	0.00522436		1431.6	0.00621398		1961.6	-0.00498342		2491.6	-0.01420873	0	
371.8	0.03756217	0.02649076	901.79	0.00583036		1431.8	0.00710017		1961.8	-0.00493578		2491.8	-0.01319287	0	
372	0.0376816	0.02651318	901.99	0.0050423		1432	0.00705738		1962	-0.00512233		2492	-0.01351865	0	
372.2	0.03783245	0.02653559	902.19	0.00554633		1432.2	0.00792622		1962.2	-0.00445978		2492.2	-0.0130103	0	
372.4	0.0377014	0.02655798	902.39	0.00536886		1432.4	0.00833743		1962.4	-0.00416161		2492.4	-0.01284494	0	
372.6	0.0374308	0.02658036	902.59	0.00488414		1432.6	0.00847665		1962.6	-0.00396696		2492.6	-0.01106678	0	
372.8	0.03691919	0.02660271	902.79	0.0048953		1432.8	0.00877114		1962.8	-0.00351744		2492.8	-0.01142355	0	
373	0.03643775	0.02662506	902.99	0.00445075		1433	0.00829631		1963	-0.00382222		2493	-0.01221254	0	
373.2	0.0355539	0.02664739	903.19	0.00362784		1433.2	0.00827591		1963.2	-0.00328271		2493.2	-0.0124773	0	
373.4	0.03500573	0.0266697	903.39	0.0025449		1433.4	0.00796059		1963.4	-0.00283969		2493.4	-0.01310893	0	
373.6	0.03436797	0.02669199	903.59	0.00185014		1433.6	0.00759692		1963.6	-0.00264115		2493.6	-0.0125222	0	
373.8	0.03385205	0.02671427	903.79	0.00088829		1433.8	0.00692915		1963.8	-0.00182697		2493.8	-0.01329875	0	
374	0.03302996	0.02673654	903.99	0.00125712		1434	0.00699818		1964	-0.00190784		2494	-0.01323458	0	
374.2	0.03343438	0.02675879	904.19	0.00110932		1434.2	0.00736973		1964.2	-0.00158896		2494.2	-0.01286382	0	
374.4	0.03351364	0.02678102	904.39	0.00055071		1434.4	0.00628644		1964.4	-0.00131555		2494.4	-0.01305969	0	
374.6	0.0342885	0.02680324	904.59	0.00010484		1434.6	0.00602494		1964.6	-0.00262473		2494.6	-0.01360086	0	
374.8	0.03485515	0.02682544	904.79	0.00075881		1434.8	0.00546815		1964.8	-0.00398425		2494.8	-0.01440014	0	
375	0.03548085	0.02684763	904.99	0.00166424		1435	0.00527863		1965	-0.00464383		2495	-0.01506007	0	
375.2	0.03556122	0.0268698	905.19	0.00198522		1435.2	0.0050993		1965.2	-0.00538285		2495.2	-0.01514121	0	
375.4	0.03511861	0.02689195	905.39	0.0025181		1435.4	0.00477768		1965.4	-0.00558312		2495.4	-0.01376681	0	
375.6	0.03570063	0.02691409	905.59	0.00267825		1435.6	0.00467806		1965.6	-0.00592278		2495.6	-0.01362749	0	
375.8	0.03630134	0.02693622	905.79	0.00379437		1435.8	0.00561779		1965.8	-0.00586582		2495.8	-0.01323453	0	
376	0.0365795	0.02695832	905.99	0.00385737		1436	0.00503663		1966	-0.00686767		2496	-0.01314538	0	
376.2	0.03722955	0.02698042	906.19	0.00460923		1436.2	0.00510604		1966.2	-0.00660433		2496.2	-0.01277702	0	
376.4	0.03655007	0.02700249	906.39	0.00471284		1436.4	0.0045427		1966.4	-0.00769354		2496.4	-0.01260768	0	
376.6	0.03658673	0.02702456	906.59	0.0046894		1436.6	0.00432754		1966.6	-0.00708393		2496.6	-0.01148719	0	
376.8	0.03617785	0.0270466	906.79	0.00437499		1436.8	0.00465753		1966.8	-0.00647264		2496.8	-0.01158557	0	
377	0.03519046	0.02706863	906.99	0.0037194		1437	0.00479386		1967	-0.0063811		2497	-0.01198385	0	
377.2	0.03528417	0.02709065	907.19	0.00351638		1437.2	0.00578786		1967.2	-0.00632747		2497.2	-0.01147416	0	
377.4	0.034768	0.02711265	907.39	0.00388094		1437.4	0.0065048		1967.4	-0.00587773		2497.4	-0.01147181	0	
377.6	0.03466352	0.02713463	907.59	0.0034184		1437.6	0.00663173		1967.6	-0.00570773		2497.6	-0.01061941	0	
377.8	0.03502315	0.0271566	907.79	0.00384323		1437.8	0.00753409		1967.8	-0.00468827		2497.8	-0.01135764	0	
378	0.03538073	0.02717855	907.99	0.00422313		1438	0.00851358		1968	-0.00428425		2498	-0.01155994	0	
378.2	0.03644559	0.02720049	908.19	0.00375075		1438.2	0.00836487		1968.2	-0.00362509		2498.2	-0.01184646	0	
378.4	0.03605455	0.02722241	908.39	0.00291994		1438.4	0.00768838		1968.4	-0.00358947		2498.4	-0.01226368	0	
378.6	0.03615881	0.02724432	908.59	0.00288921		1438.6	0.00719446		1968.6	-0.00387177		2498.6	-0.01255519	0	
378.8	0.03565854	0.02726621	908.79	0.00287016		1438.8	0.00680255		1968.8	-0.00348725		2498.8	-0.01329259	0	
379	0.03511659	0.02728808	908.99	0.00199701		1439	0.00610335		1969	-0.00324071		2499	-0.01300787	0	
379.2	0.03457142	0.02730994	909.19	0.00078388		1439.2	0.0052348		1969.2	-0.00284378		2499.2	-0.01286621	0	
379.4	0.03460193	0.02733179	909.39	-0.00009669		1439.4	0.00362695		1969.4	-0.00283292		2499.4	-0.01251232	0	
379.6	0.03451274	0.02735362	909.59	-0.00104372		1439.6	0.00243865		1969.6	-0.00279024		2499.6	-0.01286163	0	
379.8	0.03419966	0.02737543	909.79	-0.00132786		1439.8	0.00069624		1969.8	-0.00315448		2499.8	-0.01258279	0	
380	0.03419966	0.02739723	909.99	-0.00132786		1440	0.00069624		1970	-0.00315448		2500	-0.01258279	0	
380.2	0.033039	0.02738434	910.19	-0.0021521		1440.2	-0.00097603		1970.2	-0.00210994		2500.2	-0.01287344	0	
380.4	0.03179762	0.02737146	910.39	-0.00216726		1440.4	-0.00207736		1970.4	-0.0015047		2500.4	-0.01320736	0	
380.6	0.03096486	0.02735858	910.59	-0.00283302		1440.6	-0.00344484		1970.6	-0.00043096		2500.6	-0.01368781	0	
380.8	0.03090928	0.02734571	910.79	-0.00377005		1440.8	-0.00361682		1970.8	0.0004434		2500.8	-0.01379048	0	
381	0.03008345	0.02733284	910.99	-0.00404366		1441	-0.00400848		1971	0.00095841		2501	-0.01404268	0	
381.2	0.02962908	0.02731998	911.19	-0.00404281		1441.2	-0.00399011		1971.2	0.00140605		2501.2	-0.01338173	0	
381.4	0.02863073	0.02730713	911.39	-0.00340182		1441.4	-0.00426294		1971.4	0.00164951		2501.4	-0.01288293	0	
381.6	0.02812281	0.02729428	911.59	-0.00319377		1441.6	-0.0044576		1971.6	0.0013439		2501.6	-0.01260552	0	
381.8	0.02726196	0.02728144	911.79	-0.00249465		1441.8	-0.0036803		1971.8	0.00089417		2501.8	-0.01266533	0	
382	0.02733875	0.0272686	911.99	-0.00221766		1442	-0.00343215		1972	0.00038906		2502	-0.01250105	0	
382.2	0.02848017	0.02725578	912.19	-0.00185315		1442.2	-0.00358075		1972.2	0.00012065		2502.2	-0.01211175	0	
382.4	0.02878007	0.02724295	912.39	-0.0023033		1442.4	-0.00464214		1972.4	-0.00068317		2502.4	-0.01155232	0	
382.6	0.02899978	0.02723013	912.59	-0.00095958		1442.6	-0.00517133		1972.6	-0.00184364		2502.6	-0.01161909	0	
382.8	0.02945432	0.02721732	912.79	-0.00122086		1442.8	-0.00527755		1972.8	-0.0023787		2502.8	-0.01096664	0	
383	0.03048111	0.02720452	912.99	-0.00158511		1443	-0.00622075		1973	-0.00250447		2503	-0.010985	0	
383.2	0.03086555	0.02719172	913.19	-0.00188076		1443.2	-0.00658129		1973.2	-0.00233976		2503.2	-0.01165268	0	
383.4	0.0309231	0.02717893	913.39	-0.00220376		1443.4	-0.00613367		1973.4	-0.00239344		2503.4	-0.01247077	0	
383.6	0.03072634	0.02716614	913.59	-0.00226593		1443.6	-0.00647569		1973.6	-0.00187946		2503.6	-0.01287215	0	
383.8	0.03083119	0.02715336	913.79	-0.0022139		1443.8	-0.00657554		1973.8	-0.0016115		2503.8	-0.01349148	0	
384	0.0302863	0.02714058	913.99	-0.00277419		1444	-0.00713788		1974	-0.00164605		2504	-0.01370878	0	
384.2	0.0293508	0.02712781	914.19	-0.00323885		1444.2	-0.00784514		1974.2	-0.00057873		2504.2	-0.01446313	0	
384.4	0.0291591	0.02711505	914.39	-0.00405748		1444.4	-0.00725988		1974.4	0.00044494		2504.4	-0.01507118	0	
384.6	0.02966139	0.02710229	914.59	-0.0053827		1444.6	-0.00600445		1974.6	0.00086608		2504.6	-0.01528333	0	
384.8	0.03017147	0.02708954	914.79	-0.00577541		1444.8	-0.00470922		1974.8	0.00064056		2504.8	-0.01522803	0	
385	0.02871703	0.0270768	914.99	-0.00497671		1445	-0.0041447		1975	0.00015381		2505	-0.01500703	0	
385.2	0.02781722	0.02706406	915.19	-0.00424145		1445.2	-0.00343694		1975.2	-0.00019765		2505.2	-0.01429564	0	
385.4	0.02698554	0.02705133	915.39	-0.00307451		1445.4	-0.0034849		1975.4	-0.00022026		2505.4	-0.01440459	0	
385.6	0.02648491	0.0270386	915.59	-0.00241546		1445.6	-0.00358406		1975.6	-0.00045448		2505.6	-0.01409775	0	
385.8	0.02564724	0.02702588	915.79	-0.0018933		1445.8	-0.00349707		1975.8	-0.00080097		2505.8	-0.01419651	0	
386	0.02592917	0.02701316	915.99	-0.00201767		1446	-0.00469705		1976	-0.00126329		2506	-0.0140647	0	
386.2	0.0267324	0.02700045	916.19	-0.00159162		1446.2	-0.00597993		1976.2	-0.00186063		2506.2	-0.01334999	0	
386.4	0.02589476	0.02698775	916.39	-0.00180561		1446.4	-0.00745858		1976.4	-0.00260797		2506.4	-0.01219335	0	
386.6	0.02578844	0.02697505	916.59	-0.00118193		1446.6	-0.00792683		1976.6	-0.00345158		2506.6	-0.01246503	0	
386.8	0.02612198	0.02696236	916.79	-0.00274804		1446.8	-0.00777457		1976.8	-0.00281176		2506.8	-0.01135376	0	
387	0.02619983	0.02694968	916.99	-0.00305935		1447	-0.0081333		1977	-0.00255049		2507	-0.01125962	0	
387.2	0.02534198	0.026937	917.19	-0.00211054		1447.2	-0.00748343		1977.2	-0.00255763		2507.2	-0.0113394	0	
387.4	0.02458156	0.02692432	917.39	-0.00129724		1447.4	-0.00802478		1977.4	-0.00241479		2507.4	-0.01081579	0	
387.6	0.02406721	0.02691166	917.59	-0.00156122		1447.6	-0.00793709		1977.6	-0.00280609		2507.6	-0.00991257	0	
387.8	0.02306494	0.026899	917.79	-0.0014666		1447.8	-0.00831787		1977.8	-0.0023842		2507.8	-0.00964323	0	
388	0.02241991	0.02688634	917.99	-0.0020223		1448	-0.00766082		1978	-0.00257159		2508	-0.00942603	0	
388.2	0.02265622	0.02687369	918.19	-0.00239845		1448.2	-0.00807201		1978.2	-0.00228021		2508.2	-0.00991435	0	
388.4	0.02224731	0.02686105	918.39	-0.00242265		1448.4	-0.00704232		1978.4	-0.00181284		2508.4	-0.0101087	0	
388.6	0.02234645	0.02684841	918.59	-0.00229472		1448.6	-0.00652246		1978.6	-0.00265984		2508.6	-0.0094723	0	
388.8	0.02233859	0.02683578	918.79	-0.00114224		1448.8	-0.00699125		1978.8	-0.00295476		2508.8	-0.00964605	0	
389	0.02215717	0.02682315	918.99	-0.0009402		1449	-0.00686104		1979	-0.00224134		2509	-0.00992102	0	
389.2	0.02269759	0.02681053	919.19	-0.00002362		1449.2	-0.00697355		1979.2	-0.00193045		2509.2	-0.01007272	0	
389.4	0.02366376	0.02679792	919.39	0.00126501		1449.4	-0.00769501		1979.4	-0.00217063		2509.4	-0.01113899	0	
389.6	0.02388706	0.02678531	919.59	0.00142384		1449.6	-0.0080301		1979.6	-0.00236238		2509.6	-0.01175071	0	
389.8	0.02438659	0.02677271	919.79	0.00179842		1449.8	-0.0080452		1979.8	-0.00293056		2509.8	-0.01274558	0	
390	0.0258992	0.02676011	919.99	0.00176223		1450	-0.0082204		1980	-0.00344377		2510	-0.01356512	0	
390.2	0.02726222	0.02674752	920.19	0.00126719		1450.2	-0.00864121		1980.2	-0.00359171		2510.2	-0.01381942	0	
390.4	0.02737473	0.02673494	920.39	0.00018842		1450.4	-0.00927648		1980.4	-0.00312659		2510.4	-0.01448822	0	
390.6	0.02806379	0.02672236	920.59	-0.00103252		1450.6	-0.00870727		1980.6	-0.00235877		2510.6	-0.01601067	0	
390.8	0.02822333	0.02670979	920.79	-0.00221814		1450.8	-0.00811466		1980.8	-0.00204395		2510.8	-0.01503621	0	
391	0.02812344	0.02669722	920.99	-0.00213765		1451	-0.00815058		1981	-0.00262599		2511	-0.01515267	0	
391.2	0.02780291	0.02668466	921.19	-0.00170014		1451.2	-0.00747643		1981.2	-0.00210683		2511.2	-0.01525289	0	
391.4	0.0271277	0.02667211	921.39	-0.00211445		1451.4	-0.00735741		1981.4	-0.00218776		2511.4	-0.0151834	0	
391.6	0.02705589	0.02665956	921.59	-0.00287808		1451.6	-0.00628402		1981.6	-0.00251825		2511.6	-0.01481115	0	
391.8	0.02594588	0.02664702	921.79	-0.0034277		1451.8	-0.00528257		1981.8	-0.00217053		2511.8	-0.01520394	0	
392	0.02604607	0.02663448	921.99	-0.00363624		1452	-0.00466971		1982	-0.00223906		2512	-0.01550763	0	
392.2	0.02602456	0.02662195	922.19	-0.0042725		1452.2	-0.0045696		1982.2	-0.00184683		2512.2	-0.01567396	0	
392.4	0.02468021	0.02660942	922.39	-0.00386619		1452.4	-0.0041116		1982.4	-0.00176061		2512.4	-0.01517686	0	
392.6	0.02473467	0.02659691	922.59	-0.00452322		1452.6	-0.00439566		1982.6	-0.00203209		2512.6	-0.01471425	0	
392.8	0.02455049	0.02658439	922.79	-0.00418852		1452.8	-0.00479467		1982.8	-0.00176801		2512.8	-0.01415913	0	
393	0.02434103	0.02657188	922.99	-0.00509908		1453	-0.00468118		1983	-0.00106898		2513	-0.01477682	0	
393.2	0.02384347	0.02655938	923.19	-0.00488544		1453.2	-0.00525125		1983.2	-0.00180048		2513.2	-0.01446169	0	
393.4	0.02365216	0.02654689	923.39	-0.00473153		1453.4	-0.005002		1983.4	-0.00264029		2513.4	-0.01502931	0	
393.6	0.02352437	0.0265344	923.59	-0.00413176		1453.6	-0.00502461		1983.6	-0.00323284		2513.6	-0.01448756	0	
393.8	0.02389976	0.02652191	923.79	-0.00291767		1453.8	-0.00468078		1983.8	-0.00319472		2513.8	-0.01434962	0	
394	0.02496497	0.02650944	923.99	-0.00313489		1454	-0.00429229		1984	-0.00323269		2514	-0.01486347	0	
394.2	0.02522861	0.02649696	924.19	-0.00340843		1454.2	-0.00532043		1984.2	-0.00302304		2514.2	-0.01454301	0	
394.4	0.02546596	0.0264845	924.39	-0.00323716		1454.4	-0.00598304		1984.4	-0.00232449		2514.4	-0.01460453	0	
394.6	0.0253486	0.02647204	924.59	-0.00254085		1454.6	-0.0061529		1984.6	-0.00231639		2514.6	-0.01380729	0	
394.8	0.02519063	0.02645958	924.79	-0.00228773		1454.8	-0.0060126		1984.8	-0.00224391		2514.8	-0.0133397	0	
395	0.0255314	0.02644713	924.99	-0.00221689		1455	-0.00654736		1985	-0.00181343		2515	-0.01354102	0	
395.2	0.02493031	0.02643469	925.19	-0.00181112		1455.2	-0.0063506		1985.2	-0.00094261		2515.2	-0.01377596	0	
395.4	0.02440656	0.02642225	925.39	-0.0028092		1455.4	-0.00660804		1985.4	-0.00155354		2515.4	-0.01415111	0	
395.6	0.02385862	0.02640982	925.59	-0.00270818		1455.6	-0.00632765		1985.6	-0.00117162		2515.6	-0.01366357	0	
395.8	0.02312792	0.0263974	925.79	-0.00307229		1455.8	-0.00538986		1985.8	-0.00139412		2515.8	-0.01399997	0	
396	0.02386657	0.02638498	925.99	-0.0033281		1456	-0.00590801		1986	-0.00205282		2516	-0.01346856	0	
396.2	0.02409783	0.02637257	926.19	-0.00365247		1456.2	-0.00587933		1986.2	-0.00274086		2516.2	-0.01333224	0	
396.4	0.02331798	0.02636016	926.39	-0.00380351		1456.4	-0.00633229		1986.4	-0.00317731		2516.4	-0.01455069	0	
396.6	0.02334255	0.02634776	926.59	-0.00498057		1456.6	-0.00651134		1986.6	-0.00330335		2516.6	-0.0146271	0	
396.8	0.0233388	0.02633536	926.79	-0.00558821		1456.8	-0.00693507		1986.8	-0.00322246		2516.8	-0.01490862	0	
397	0.02326666	0.02632297	926.99	-0.00615154		1457	-0.00705566		1987	-0.0028319		2517	-0.01623362	0	
397.2	0.02232091	0.02631059	927.19	-0.00651375		1457.2	-0.00666934		1987.2	-0.00352505		2517.2	-0.01606837	0	
397.4	0.02249564	0.02629821	927.39	-0.00645345		1457.4	-0.00673637		1987.4	-0.00422493		2517.4	-0.0160326	0	
397.6	0.02357955	0.02628583	927.59	-0.00564694		1457.6	-0.00757583		1987.6	-0.00438952		2517.6	-0.01644169	0	
397.8	0.02400683	0.02627347	927.79	-0.00582081		1457.8	-0.00718899		1987.8	-0.00453286		2517.8	-0.01713182	0	
398	0.02512234	0.02626111	927.99	-0.00618794		1458	-0.00692492		1988	-0.00510895		2518	-0.01750134	0	
398.2	0.02582704	0.02624875	928.19	-0.00614368		1458.2	-0.007424		1988.2	-0.00503507		2518.2	-0.01758003	0	
398.4	0.02622862	0.0262364	928.39	-0.00536649		1458.4	-0.00716898		1988.4	-0.00437201		2518.4	-0.01777334	0	
398.6	0.02632313	0.02622406	928.59	-0.00497308		1458.6	-0.00774632		1988.6	-0.00505812		2518.6	-0.01747048	0	
398.8	0.0258892	0.02621172	928.79	-0.0058582		1458.8	-0.00786507		1988.8	-0.00411393		2518.8	-0.01835629	0	
399	0.02608504	0.02619939	928.99	-0.00573489		1459	-0.0083351		1989	-0.00417783		2519	-0.01828697	0	
399.2	0.02523242	0.02618706	929.19	-0.00549906		1459.2	-0.00834722		1989.2	-0.00392398		2519.2	-0.01834411	0	
399.4	0.02421686	0.02617474	929.39	-0.00627797		1459.4	-0.00845923		1989.4	-0.00381764		2519.4	-0.01748885	0	
399.6	0.02349561	0.02616243	929.59	-0.00519612		1459.6	-0.00755582		1989.6	-0.0043393		2519.6	-0.01676919	0	
399.8	0.02382471	0.02615012	929.79	-0.00451994		1459.8	-0.0077697		1989.8	-0.00479946		2519.8	-0.01705626	0	
400	0.02389839	0.02613781	929.99	-0.00395025		1460	-0.00831448		1990	-0.00502058		2520	-0.0161284	0	
400.2	0.0245253	0.02612552	930.19	-0.00334691		1460.2	-0.00872874		1990.2	-0.00512343		2520.2	-0.01669232	0	
400.4	0.02412225	0.02611323	930.39	-0.00323321		1460.4	-0.00862458		1990.4	-0.00443056		2520.4	-0.0170186	0	
400.6	0.02441746	0.02610094	930.59	-0.00374268		1460.6	-0.00923977		1990.6	-0.00421425		2520.6	-0.01635788	0	
400.8	0.0240044	0.02608866	930.79	-0.00326476		1460.8	-0.0100258		1990.8	-0.00391976		2520.8	-0.01646627	0	
401	0.02311033	0.02607639	930.99	-0.00403155		1461	-0.00962585		1991	-0.00365585		2521	-0.01608083	0	
401.2	0.02273395	0.02606412	931.19	-0.0041749		1461.2	-0.00929141		1991.2	-0.00377438		2521.2	-0.01557821	0	
401.4	0.02382503	0.02605186	931.39	-0.00497438		1461.4	-0.00969923		1991.4	-0.00412826		2521.4	-0.01603059	0	
401.6	0.02434007	0.0260396	931.59	-0.00460976		1461.6	-0.00890724		1991.6	-0.00441451		2521.6	-0.01683721	0	
401.8	0.02380595	0.02602735	931.79	-0.00523038		1461.8	-0.00826804		1991.8	-0.00491774		2521.8	-0.01707835	0	
402	0.02390776	0.0260151	931.99	-0.0053836		1462	-0.0071544		1992	-0.00473186		2522	-0.01709717	0	
402.2	0.02382285	0.02600286	932.19	-0.0059679		1462.2	-0.0072085		1992.2	-0.00388918		2522.2	-0.0173898	0	
402.4	0.02386839	0.02599063	932.39	-0.00601116		1462.4	-0.00745924		1992.4	-0.00384814		2522.4	-0.01761551	0	
402.6	0.0236249	0.0259784	932.59	-0.00628154		1462.6	-0.00765062		1992.6	-0.00437509		2522.6	-0.0183905	0	
402.8	0.02235713	0.02596618	932.79	-0.00633598		1462.8	-0.00711007		1992.8	-0.00323588		2522.8	-0.01929468	0	
403	0.02146342	0.02595396	932.99	-0.00649619		1463	-0.00661031		1993	-0.00314137		2523	-0.01875997	0	
403.2	0.02076341	0.02594175	933.19	-0.00629762		1463.2	-0.00651014		1993.2	-0.00288066		2523.2	-0.01847766	0	
403.4	0.01931518	0.02592955	933.39	-0.00593058		1463.4	-0.00669185		1993.4	-0.00210829		2523.4	-0.01832061	0	
403.6	0.01934682	0.02591735	933.59	-0.00541577		1463.6	-0.00719082		1993.6	-0.00216037		2523.6	-0.01868816	0	
403.8	0.01925182	0.02590515	933.79	-0.00470226		1463.8	-0.00770151		1993.8	-0.00198785		2523.8	-0.01917094	0	
404	0.01913234	0.02589297	933.99	-0.0038362		1464	-0.00742936		1994	-0.00163479		2524	-0.01866661	0	
404.2	0.02007646	0.02588078	934.19	-0.00328114		1464.2	-0.00823165		1994.2	-0.00087859		2524.2	-0.01891107	0	
404.4	0.02023665	0.02586861	934.39	-0.00358083		1464.4	-0.00811981		1994.4	-0.00039965		2524.4	-0.01825907	0	
404.6	0.02014873	0.02585644	934.59	-0.0037701		1464.6	-0.00865919		1994.6	-0.00099127		2524.6	-0.01794434	0	
404.8	0.02088178	0.02584427	934.79	-0.00350033		1464.8	-0.00853556		1994.8	-0.00167865		2524.8	-0.01841113	0	
405	0.0215954	0.02583211	934.99	-0.00381188		1465	-0.00760078		1995	-0.00229892		2525	-0.01842549	0	
405.2	0.02235768	0.02581996	935.19	-0.00367103		1465.2	-0.00791719		1995.2	-0.00322805		2525.2	-0.01887788	0	
405.4	0.02261067	0.02580781	935.39	-0.00436697		1465.4	-0.00755516		1995.4	-0.00465556		2525.4	-0.01950218	0	
405.6	0.02282633	0.02579567	935.59	-0.00441051		1465.6	-0.00812696		1995.6	-0.00567354		2525.6	-0.01920472	0	
405.8	0.02338119	0.02578353	935.79	-0.00494745		1465.8	-0.00912214		1995.8	-0.00589278		2525.8	-0.01903199	0	
406	0.02342602	0.0257714	935.99	-0.00539765		1466	-0.00892216		1996	-0.00653273		2526	-0.01899874	0	
406.2	0.0236989	0.02575928	936.19	-0.00636497		1466.2	-0.01007076		1996.2	-0.00672238		2526.2	-0.01958208	0	
406.4	0.02348582	0.02574716	936.39	-0.00648966		1466.4	-0.01058917		1996.4	-0.00704362		2526.4	-0.01935573	0	
406.6	0.02273388	0.02573505	936.59	-0.00657143		1466.6	-0.01102953		1996.6	-0.00729576		2526.6	-0.01947396	0	
406.8	0.02222827	0.02572294	936.79	-0.00700786		1466.8	-0.01224814		1996.8	-0.00658665		2526.8	-0.01847229	0	
407	0.02135047	0.02571084	936.99	-0.00777389		1467	-0.01278168		1997	-0.00675398		2527	-0.01753111	0	
407.2	0.02082974	0.02569874	937.19	-0.00754973		1467.2	-0.01293002		1997.2	-0.00626338		2527.2	-0.01666673	0	
407.4	0.01939723	0.02568665	937.39	-0.0083808		1467.4	-0.01239976		1997.4	-0.00509128		2527.4	-0.01743358	0	
407.6	0.01912581	0.02567456	937.59	-0.00827926		1467.6	-0.01225745		1997.6	-0.00454254		2527.6	-0.01744801	0	
407.8	0.01892325	0.02566248	937.79	-0.00697488		1467.8	-0.01146886		1997.8	-0.00415243		2527.8	-0.01671591	0	
408	0.01912681	0.02565041	937.99	-0.00632794		1468	-0.01078916		1998	-0.00357712		2528	-0.01622867	0	
408.2	0.01957417	0.02563834	938.19	-0.00602978		1468.2	-0.01068449		1998.2	-0.00284204		2528.2	-0.01611941	0	
408.4	0.02017416	0.02562628	938.39	-0.00520097		1468.4	-0.00987312		1998.4	-0.00344745		2528.4	-0.01666696	0	
408.6	0.02021407	0.02561422	938.59	-0.00460222		1468.6	-0.00902585		1998.6	-0.00331347		2528.6	-0.01666423	0	
408.8	0.02118797	0.02560217	938.79	-0.00399173		1468.8	-0.00847447		1998.8	-0.00385593		2528.8	-0.01675644	0	
409	0.02125191	0.02559013	938.99	-0.00353873		1469	-0.00844437		1999	-0.00412499		2529	-0.01717109	0	
409.2	0.02181371	0.02557809	939.19	-0.00366278		1469.2	-0.0086784		1999.2	-0.00448793		2529.2	-0.01669757	0	
409.4	0.02218621	0.02556605	939.39	-0.00395753		1469.4	-0.00835911		1999.4	-0.00428211		2529.4	-0.01666507	0	
409.6	0.02321733	0.02555403	939.59	-0.00390383		1469.6	-0.00831626		1999.6	-0.00425509		2529.6	-0.01685601	0	
409.8	0.02313348	0.025542	939.79	-0.00319751		1469.8	-0.00851951		1999.8	-0.00379215		2529.8	-0.01688135	0	
410	0.02188237	0.02552999	939.99	-0.00360649		1470	-0.00795427		2000	-0.00400993		2530	-0.01693743	0	
410.2	0.02107154	0.02551798	940.19	-0.00359083		1470.2	-0.00838335		2000.2	-0.00430125		2530.2	-0.01634903	0	
410.4	0.02065019	0.02550597	940.39	-0.00323756		1470.4	-0.00899799		2000.4	-0.00472391		2530.4	-0.01495361	0	
410.6	0.02046224	0.02549397	940.59	-0.00392535		1470.6	-0.00896359		2000.6	-0.00510543		2530.6	-0.01501213	0	
410.8	0.02063382	0.02548198	940.79	-0.00445757		1470.8	-0.01035035		2000.8	-0.00554541		2530.8	-0.01507929	0	
411	0.01930216	0.02546999	940.99	-0.00552816		1471	-0.01007815		2001	-0.0057396		2531	-0.01554629	0	
411.2	0.01897102	0.025458	941.19	-0.00580559		1471.2	-0.00942622		2001.2	-0.00548415		2531.2	-0.01521472	0	
411.4	0.01846534	0.02544603	941.39	-0.00620784		1471.4	-0.0087537		2001.4	-0.00542789		2531.4	-0.01659654	0	
411.6	0.01797185	0.02543405	941.59	-0.00626734		1471.6	-0.00946546		2001.6	-0.00564037		2531.6	-0.01721572	0	
411.8	0.01805597	0.02542209	941.79	-0.00682315		1471.8	-0.00948639		2001.8	-0.00554213		2531.8	-0.0169864	0	
412	0.01807095	0.02541013	941.99	-0.00701225		1472	-0.00951245		2002	-0.00583555		2532	-0.01758857	0	
412.2	0.01921862	0.02539817	942.19	-0.00622588		1472.2	-0.00962372		2002.2	-0.00570924		2532.2	-0.01834879	0	
412.4	0.01986324	0.02538622	942.39	-0.00619795		1472.4	-0.010075		2002.4	-0.00561418		2532.4	-0.01916671	0	
412.6	0.02022916	0.02537428	942.59	-0.00619916		1472.6	-0.01087856		2002.6	-0.00480766		2532.6	-0.01865288	0	
412.8	0.02104203	0.02536234	942.79	-0.00644432		1472.8	-0.01129625		2002.8	-0.00561546		2532.8	-0.01908428	0	
413	0.02155268	0.02535041	942.99	-0.00663433		1473	-0.01133369		2003	-0.00501744		2533	-0.01973634	0	
413.2	0.02227066	0.02533848	943.19	-0.00691159		1473.2	-0.01088135		2003.2	-0.00450698		2533.2	-0.01908528	0	
413.4	0.02210202	0.02532656	943.39	-0.00731583		1473.4	-0.011015		2003.4	-0.00339422		2533.4	-0.01953725	0	
413.6	0.02230133	0.02531465	943.59	-0.00629804		1473.6	-0.00983531		2003.6	-0.00370843		2533.6	-0.01984556	0	
413.8	0.02084294	0.02530274	943.79	-0.00562016		1473.8	-0.00973056		2003.8	-0.00344878		2533.8	-0.01934342	0	
414	0.02019811	0.02529083	943.99	-0.00533116		1474	-0.00930384		2004	-0.00418191		2534	-0.01885763	0	
414.2	0.01964919	0.02527893	944.19	-0.00442033		1474.2	-0.00934523		2004.2	-0.00441524		2534.2	-0.0175975	0	
414.4	0.01903147	0.02526704	944.39	-0.00431126		1474.4	-0.00994374		2004.4	-0.00513792		2534.4	-0.01761503	0	
414.6	0.01879556	0.02525515	944.59	-0.00426995		1474.6	-0.00907164		2004.6	-0.00512617		2534.6	-0.01763723	0	
414.8	0.01886562	0.02524327	944.79	-0.003537		1474.8	-0.00974342		2004.8	-0.00552182		2534.8	-0.0178307	0	
415	0.01819023	0.02523139	944.99	-0.00339916		1475	-0.00942307		2005	-0.00470598		2535	-0.01677672	0	
415.2	0.01782038	0.02521952	945.19	-0.00320278		1475.2	-0.00878471		2005.2	-0.00475458		2535.2	-0.01658053	0	
415.4	0.01763752	0.02520766	945.39	-0.00399229		1475.4	-0.0087089		2005.4	-0.00426499		2535.4	-0.01673882	0	
415.6	0.0180102	0.0251958	945.59	-0.00469105		1475.6	-0.0086676		2005.6	-0.0043604		2535.6	-0.0167037	0	
415.8	0.01865764	0.02518394	945.79	-0.00514176		1475.8	-0.00790841		2005.8	-0.00385542		2535.8	-0.01606827	0	
416	0.01977242	0.0251721	945.99	-0.00440652		1476	-0.00780118		2006	-0.00436756		2536	-0.01561358	0	
416.2	0.02093152	0.02516025	946.19	-0.00463134		1476.2	-0.00748013		2006.2	-0.00446384		2536.2	-0.01532613	0	
416.4	0.0210015	0.02514842	946.39	-0.00577719		1476.4	-0.00772514		2006.4	-0.00412356		2536.4	-0.0154161	0	
416.6	0.02139656	0.02513658	946.59	-0.00626427		1476.6	-0.00784682		2006.6	-0.00386295		2536.6	-0.01571718	0	
416.8	0.02201269	0.02512476	946.79	-0.00720533		1476.8	-0.00700895		2006.8	-0.00426085		2536.8	-0.01647278	0	
417	0.02149699	0.02511294	946.99	-0.00735114		1477	-0.00716872		2007	-0.0038201		2537	-0.01743317	0	
417.2	0.02168936	0.02510112	947.19	-0.00782234		1477.2	-0.00746645		2007.2	-0.00339568		2537.2	-0.01809661	0	
417.4	0.02154707	0.02508931	947.39	-0.00815506		1477.4	-0.00782929		2007.4	-0.00305819		2537.4	-0.01906385	0	
417.6	0.02147501	0.02507751	947.59	-0.00775991		1477.6	-0.0070382		2007.6	-0.00333486		2537.6	-0.01985941	0	
417.8	0.02056232	0.02506571	947.79	-0.00769278		1477.8	-0.00764864		2007.8	-0.00293274		2537.8	-0.01984166	0	
418	0.02104167	0.02505392	947.99	-0.00666962		1478	-0.00784596		2008	-0.00323278		2538	-0.01964087	0	
418.2	0.02027898	0.02504213	948.19	-0.0057794		1478.2	-0.00826029		2008.2	-0.0025996		2538.2	-0.01967676	0	
418.4	0.01921922	0.02503035	948.39	-0.0055331		1478.4	-0.00889775		2008.4	-0.00295631		2538.4	-0.02012035	0	
418.6	0.01986914	0.02501857	948.59	-0.00501185		1478.6	-0.00867501		2008.6	-0.00265559		2538.6	-0.01999607	0	
418.8	0.01980012	0.0250068	948.79	-0.00484326		1478.8	-0.00895942		2008.8	-0.00280152		2538.8	-0.01975181	0	
419	0.01885188	0.02499504	948.99	-0.00501009		1479	-0.00957049		2009	-0.00269717		2539	-0.01941998	0	
419.2	0.01798691	0.02498328	949.19	-0.00517793		1479.2	-0.00909226		2009.2	-0.00267168		2539.2	-0.01984932	0	
419.4	0.01845068	0.02497152	949.39	-0.00515875		1479.4	-0.00882191		2009.4	-0.0027414		2539.4	-0.01933799	0	
419.6	0.0180897	0.02495977	949.59	-0.00500532		1479.6	-0.0084146		2009.6	-0.00339248		2539.6	-0.01936112	0	
419.8	0.01781161	0.02494803	949.79	-0.00541596		1479.8	-0.00812874		2009.8	-0.00327815		2539.8	-0.01909104	0	
420	0.01798137	0.02493629	949.99	-0.00525003		1480	-0.00815356		2010	-0.0042336		2540	-0.01783807	0	
420.2	0.01806062	0.02492456	950.19	-0.00593857		1480.2	-0.00743086		2010.2	-0.00381679		2540.2	-0.0170173	0	
420.4	0.01799485	0.02491283	950.39	-0.00628157		1480.4	-0.00751918		2010.4	-0.00381891		2540.4	-0.01674841	0	
420.6	0.01820145	0.02490111	950.59	-0.0060674		1480.6	-0.00762384		2010.6	-0.00440074		2540.6	-0.01690062	0	
420.8	0.01821279	0.0248894	950.79	-0.00642309		1480.8	-0.00803795		2010.8	-0.00508794		2540.8	-0.01663373	0	
421	0.01798541	0.02487769	950.99	-0.00600532		1481	-0.00885171		2011	-0.0047753		2541	-0.01627388	0	
421.2	0.01859687	0.02486598	951.19	-0.00617088		1481.2	-0.00909469		2011.2	-0.00499605		2541.2	-0.01673447	0	
421.4	0.0186228	0.02485429	951.39	-0.00594391		1481.4	-0.00894999		2011.4	-0.00519943		2541.4	-0.01708042	0	
421.6	0.01881778	0.02484259	951.59	-0.00587798		1481.6	-0.00988899		2011.6	-0.00479484		2541.6	-0.01620245	0	
421.8	0.01837307	0.0248309	951.79	-0.00504903		1481.8	-0.00971784		2011.8	-0.00510962		2541.8	-0.01532969	0	
422	0.0186796	0.02481922	951.99	-0.00493694		1482	-0.00968387		2012	-0.00499862		2542	-0.01546959	0	
422.2	0.01815048	0.02480754	952.19	-0.00494757		1482.2	-0.0100425		2012.2	-0.00540508		2542.2	-0.01582354	0	
422.4	0.0179147	0.02479587	952.39	-0.00550427		1482.4	-0.01027246		2012.4	-0.00570084		2542.4	-0.01529632	0	
422.6	0.01875708	0.02478421	952.59	-0.00586333		1482.6	-0.00971827		2012.6	-0.00548181		2542.6	-0.01496547	0	
422.8	0.01797798	0.02477255	952.79	-0.00586266		1482.8	-0.0093073		2012.8	-0.00531297		2542.8	-0.01490552	0	
423	0.01724155	0.02476089	952.99	-0.00553086		1483	-0.00943218		2013	-0.00463271		2543	-0.01576786	0	
423.2	0.01746729	0.02474924	953.19	-0.00507276		1483.2	-0.00945771		2013.2	-0.00417888		2543.2	-0.01572276	0	
423.4	0.01776562	0.0247376	953.39	-0.00548029		1483.4	-0.00949422		2013.4	-0.00394017		2543.4	-0.01621179	0	
423.6	0.01683061	0.02472596	953.59	-0.0064078		1483.6	-0.01001778		2013.6	-0.00363329		2543.6	-0.01659875	0	
423.8	0.01709502	0.02471433	953.79	-0.00714946		1483.8	-0.00995724		2013.8	-0.00342201		2543.8	-0.01686534	0	
424	0.01736458	0.0247027	953.99	-0.00709494		1484	-0.01006892		2014	-0.00351003		2544	-0.0167597	0	
424.2	0.01792605	0.02469108	954.19	-0.00785148		1484.2	-0.00975087		2014.2	-0.00260844		2544.2	-0.01666165	0	
424.4	0.01776176	0.02467946	954.39	-0.008306		1484.4	-0.0099143		2014.4	-0.00326885		2544.4	-0.01696347	0	
424.6	0.017605	0.02466785	954.59	-0.00878807		1484.6	-0.01008167		2014.6	-0.00370572		2544.6	-0.01755774	0	
424.8	0.01807319	0.02465624	954.79	-0.00914642		1484.8	-0.01003788		2014.8	-0.00365987		2544.8	-0.01816844	0	
425	0.01848742	0.02464464	954.99	-0.0084109		1485	-0.01015741		2015	-0.00332436		2545	-0.01961702	0	
425.2	0.0185383	0.02463305	955.19	-0.00853403		1485.2	-0.01011587		2015.2	-0.0039753		2545.2	-0.02103851	0	
425.4	0.01792531	0.02462146	955.39	-0.0079177		1485.4	-0.01054489		2015.4	-0.00432437		2545.4	-0.02077777	0	
425.6	0.0174987	0.02460988	955.59	-0.00810825		1485.6	-0.01159136		2015.6	-0.00490853		2545.6	-0.0209364	0	
425.8	0.01695574	0.0245983	955.79	-0.00765479		1485.8	-0.01065621		2015.8	-0.00593916		2545.8	-0.02103114	0	
426	0.01767346	0.02458673	955.99	-0.00838734		1486	-0.0098793		2016	-0.00672792		2546	-0.02079963	0	
426.2	0.01776686	0.02457516	956.19	-0.00842513		1486.2	-0.00963001		2016.2	-0.00820447		2546.2	-0.01981663	0	
426.4	0.01750959	0.0245636	956.39	-0.00789072		1486.4	-0.00916516		2016.4	-0.00841839		2546.4	-0.0187577	0	
426.6	0.0179824	0.02455204	956.59	-0.00788096		1486.6	-0.00843417		2016.6	-0.00817171		2546.6	-0.01807638	0	
426.8	0.01781805	0.02454049	956.79	-0.00728572		1486.8	-0.00825243		2016.8	-0.00756916		2546.8	-0.0175812	0	
427	0.01805635	0.02452894	956.99	-0.00674833		1487	-0.00921367		2017	-0.00738599		2547	-0.01730814	0	
427.2	0.0179718	0.0245174	957.19	-0.00697592		1487.2	-0.00972485		2017.2	-0.00678963		2547.2	-0.01684842	0	
427.4	0.01748911	0.02450587	957.39	-0.0070514		1487.4	-0.00951804		2017.4	-0.00680099		2547.4	-0.01652824	0	
427.6	0.01757636	0.02449434	957.59	-0.00662276		1487.6	-0.00938051		2017.6	-0.00642921		2547.6	-0.01589155	0	
427.8	0.01846969	0.02448281	957.79	-0.00636475		1487.8	-0.00924094		2017.8	-0.00567656		2547.8	-0.01597785	0	
428	0.01857255	0.02447129	957.99	-0.00568024		1488	-0.00956074		2018	-0.00562978		2548	-0.01593539	0	
428.2	0.01953346	0.02445978	958.19	-0.00596615		1488.2	-0.00941357		2018.2	-0.0049898		2548.2	-0.01544213	0	
428.4	0.02041131	0.02444827	958.39	-0.00598209		1488.4	-0.00907207		2018.4	-0.00519384		2548.4	-0.01620103	0	
428.6	0.02042202	0.02443677	958.59	-0.00587935		1488.6	-0.00909961		2018.6	-0.00538289		2548.6	-0.01709792	0	
428.8	0.02051858	0.02442527	958.79	-0.00559096		1488.8	-0.00901512		2018.8	-0.00522134		2548.8	-0.01750029	0	
429	0.02027534	0.02441378	958.99	-0.00523919		1489	-0.00930904		2019	-0.00526822		2549	-0.01832551	0	
429.2	0.0208238	0.0244023	959.19	-0.00495143		1489.2	-0.01003158		2019.2	-0.00557874		2549.2	-0.01834531	0	
429.4	0.02070851	0.02439082	959.39	-0.00485578		1489.4	-0.01025555		2019.4	-0.00614876		2549.4	-0.0184819	0	
429.6	0.01999891	0.02437934	959.59	-0.00585749		1489.6	-0.01080823		2019.6	-0.00625453		2549.6	-0.01901308	0	
429.8	0.01932861	0.02436787	959.79	-0.00652189		1489.8	-0.01041713		2019.8	-0.00648769		2549.8	-0.01871091	0	
430	0.02006144	0.02435641	959.99	-0.00716343		1490	-0.01039694		2020	-0.00669465		2550	-0.01768288	0	
430.2	0.01918513	0.02434495	960.19	-0.00845846		1490.2	-0.01102591		2020.2	-0.00598677		2550.2	-0.01753579	0	
430.4	0.01828727	0.02433349	960.39	-0.00784684		1490.4	-0.01085998		2020.4	-0.00574917		2550.4	-0.0176868	0	
430.6	0.01809416	0.02432205	960.59	-0.00869319		1490.6	-0.01096019		2020.6	-0.00525103		2550.6	-0.01683461	0	
430.8	0.01772764	0.0243106	960.79	-0.00903663		1490.8	-0.01140024		2020.8	-0.00455603		2550.8	-0.01619416	0	
431	0.01770502	0.02429916	960.99	-0.00874411		1491	-0.01241982		2021	-0.00493517		2551	-0.01614844	0	
431.2	0.01727222	0.02428773	961.19	-0.00904771		1491.2	-0.01207238		2021.2	-0.00436375		2551.2	-0.01605125	0	
431.4	0.01764443	0.02427631	961.39	-0.00807057		1491.4	-0.01198541		2021.4	-0.00471994		2551.4	-0.01530698	0	
431.6	0.01814944	0.02426488	961.59	-0.00770635		1491.6	-0.0117083		2021.6	-0.00343967		2551.6	-0.01558182	0	
431.8	0.01820668	0.02425347	961.79	-0.00791339		1491.8	-0.01197467		2021.8	-0.00311005		2551.8	-0.01600017	0	
432	0.01777162	0.02424206	961.99	-0.00732858		1492	-0.01214892		2022	-0.00399337		2552	-0.01615561	0	
432.2	0.01766808	0.02423065	962.19	-0.00732297		1492.2	-0.01199855		2022.2	-0.00434734		2552.2	-0.01661282	0	
432.4	0.01745947	0.02421925	962.39	-0.00686439		1492.4	-0.01129401		2022.4	-0.0049722		2552.4	-0.01741189	0	
432.6	0.01665489	0.02420786	962.59	-0.00663237		1492.6	-0.01078518		2022.6	-0.00548365		2552.6	-0.01761922	0	
432.8	0.01647699	0.02419647	962.79	-0.00603202		1492.8	-0.01010306		2022.8	-0.00604155		2552.8	-0.01724261	0	
433	0.01709612	0.02418508	962.99	-0.00563488		1493	-0.00955923		2023	-0.00637225		2553	-0.01795959	0	
433.2	0.01752979	0.02417371	963.19	-0.00619043		1493.2	-0.00981488		2023.2	-0.00641718		2553.2	-0.01867007	0	
433.4	0.01657056	0.02416233	963.39	-0.00654601		1493.4	-0.00947552		2023.4	-0.00640978		2553.4	-0.01916515	0	
433.6	0.01501294	0.02415096	963.59	-0.00723579		1493.6	-0.00947838		2023.6	-0.005722		2553.6	-0.01951617	0	
433.8	0.01549112	0.0241396	963.79	-0.007449		1493.8	-0.00923886		2023.8	-0.00534992		2553.8	-0.01939522	0	
434	0.01661037	0.02412825	963.99	-0.00749879		1494	-0.00901979		2024	-0.00550256		2554	-0.01951138	0	
434.2	0.01639354	0.02411689	964.19	-0.00864096		1494.2	-0.00889703		2024.2	-0.0046746		2554.2	-0.01962457	0	
434.4	0.01736232	0.02410555	964.39	-0.00767675		1494.4	-0.00892469		2024.4	-0.0052992		2554.4	-0.01949179	0	
434.6	0.01820496	0.02409421	964.59	-0.00843777		1494.6	-0.00865553		2024.6	-0.00465071		2554.6	-0.01854698	0	
434.8	0.01878517	0.02408287	964.79	-0.00747643		1494.8	-0.00919639		2024.8	-0.00383633		2554.8	-0.01803301	0	
435	0.01913257	0.02407154	964.99	-0.00661425		1495	-0.00926006		2025	-0.00338271		2555	-0.0181515	0	
435.2	0.01945824	0.02406021	965.19	-0.00711692		1495.2	-0.00890362		2025.2	-0.00298217		2555.2	-0.01823178	0	
435.4	0.0196716	0.02404889	965.39	-0.0066664		1495.4	-0.00883304		2025.4	-0.00274033		2555.4	-0.0182356	0	
435.6	0.02015434	0.02403758	965.59	-0.00734097		1495.6	-0.00921201		2025.6	-0.00225397		2555.6	-0.01928396	0	
435.8	0.02040025	0.02402627	965.79	-0.00731273		1495.8	-0.00906454		2025.8	-0.00288692		2555.8	-0.01970058	0	
436	0.01946506	0.02401497	965.99	-0.00680725		1496	-0.00930062		2026	-0.00309126		2556	-0.01955743	0	
436.2	0.01928862	0.02400367	966.19	-0.00706169		1496.2	-0.00961699		2026.2	-0.00400292		2556.2	-0.01987652	0	
436.4	0.01944237	0.02399238	966.39	-0.00651394		1496.4	-0.00885149		2026.4	-0.00447343		2556.4	-0.01946034	0	
436.6	0.019149	0.02398109	966.59	-0.00642002		1496.6	-0.00815064		2026.6	-0.00503927		2556.6	-0.0189189	0	
436.8	0.01819757	0.02396981	966.79	-0.00621126		1496.8	-0.00810856		2026.8	-0.00538472		2556.8	-0.0187491	0	
437	0.01692164	0.02395853	966.99	-0.00674543		1497	-0.00876682		2027	-0.00595098		2557	-0.01924173	0	
437.2	0.01631717	0.02394726	967.19	-0.00775345		1497.2	-0.00910021		2027.2	-0.00647734		2557.2	-0.01909547	0	
437.4	0.01534029	0.02393599	967.39	-0.00761318		1497.4	-0.0090053		2027.4	-0.00720909		2557.4	-0.01843824	0	
437.6	0.01370883	0.02392473	967.59	-0.00853436		1497.6	-0.00875691		2027.6	-0.00678334		2557.6	-0.01789095	0	
437.8	0.01401006	0.02391347	967.79	-0.00899929		1497.8	-0.00871319		2027.8	-0.0062847		2557.8	-0.01706636	0	
438	0.01436376	0.02390222	967.99	-0.00904918		1498	-0.00894556		2028	-0.00640563		2558	-0.01684344	0	
438.2	0.01449434	0.02389098	968.19	-0.009286		1498.2	-0.00974752		2028.2	-0.00499155		2558.2	-0.01560023	0	
438.4	0.01517978	0.02387974	968.39	-0.00835094		1498.4	-0.00976073		2028.4	-0.00462047		2558.4	-0.01567805	0	
438.6	0.01498976	0.0238685	968.59	-0.00824512		1498.6	-0.00960848		2028.6	-0.00351235		2558.6	-0.01510858	0	
438.8	0.01443146	0.02385727	968.79	-0.00735669		1498.8	-0.00979276		2028.8	-0.00342355		2558.8	-0.01503218	0	
439	0.01479378	0.02384605	968.99	-0.00810485		1499	-0.0091906		2029	-0.00243841		2559	-0.01613599	0	
439.2	0.01613295	0.02383483	969.19	-0.00894663		1499.2	-0.00867504		2029.2	-0.00184509		2559.2	-0.01747439	0	
439.4	0.0172237	0.02382361	969.39	-0.0092988		1499.4	-0.0094102		2029.4	-0.00174075		2559.4	-0.01802278	0	
439.6	0.01894756	0.02381241	969.59	-0.00998948		1499.6	-0.01001016		2029.6	-0.00212839		2559.6	-0.01905362	0	
439.8	0.01926073	0.0238012	969.79	-0.01028143		1499.8	-0.01017525		2029.8	-0.00264052		2559.8	-0.01902001	0	
440	0.01945993	0.02379	969.99	-0.01078016		1500	-0.01062368		2030	-0.00251175		2560	-0.01886451	0	
440.2	0.01985688	0.02377881	970.19	-0.01095047		1500.2	-0.01051738		2030.2	-0.00338275		2560.2	-0.01899821	0	
440.4	0.0202039	0.02376762	970.39	-0.01016384		1500.4	-0.00977262		2030.4	-0.00413654		2560.4	-0.01904917	0	
440.6	0.02025419	0.02375644	970.59	-0.00941784		1500.6	-0.00990297		2030.6	-0.00390082		2560.6	-0.01935681	0	
440.8	0.01898278	0.02374527	970.79	-0.00921027		1500.8	-0.01098776		2030.8	-0.003968		2560.8	-0.01953705	0	
441	0.01846732	0.02373409	970.99	-0.00978737		1501	-0.01106654		2031	-0.00404315		2561	-0.01955497	0	
441.2	0.01892123	0.02372293	971.19	-0.00980163		1501.2	-0.01080775		2031.2	-0.00423526		2561.2	-0.01942127	0	
441.4	0.01806109	0.02371177	971.39	-0.01041047		1501.4	-0.01040282		2031.4	-0.0038596		2561.4	-0.02004142	0	
441.6	0.01644395	0.02370061	971.59	-0.0107078		1501.6	-0.0103456		2031.6	-0.00247875		2561.6	-0.02019677	0	
441.8	0.01673446	0.02368946	971.79	-0.01007338		1501.8	-0.01007524		2031.8	-0.00233257		2561.8	-0.0192736	0	
442	0.01704021	0.02367831	971.99	-0.00917663		1502	-0.00988112		2032	-0.00242109		2562	-0.01982894	0	
442.2	0.01643873	0.02366717	972.19	-0.00843899		1502.2	-0.00937784		2032.2	-0.00212838		2562.2	-0.01977381	0	
442.4	0.01634202	0.02365604	972.39	-0.00807208		1502.4	-0.009087		2032.4	-0.00163953		2562.4	-0.02026263	0	
442.6	0.01626416	0.02364491	972.59	-0.00777942		1502.6	-0.00924498		2032.6	-0.00090353		2562.6	-0.02018022	0	
442.8	0.01582195	0.02363379	972.79	-0.00835454		1502.8	-0.00945262		2032.8	-0.00146088		2562.8	-0.02061001	0	
443	0.01559915	0.02362267	972.99	-0.00821078		1503	-0.00991674		2033	-0.00112617		2563	-0.02171617	0	
443.2	0.01629985	0.02361155	973.19	-0.00844618		1503.2	-0.01016456		2033.2	-0.00132516		2563.2	-0.02208405	0	
443.4	0.01625591	0.02360044	973.39	-0.00831291		1503.4	-0.01114338		2033.4	-0.00331752		2563.4	-0.02129919	0	
443.6	0.0168377	0.02358934	973.59	-0.00784002		1503.6	-0.01175485		2033.6	-0.00354486		2563.6	-0.0214018	0	
443.8	0.01736002	0.02357824	973.79	-0.00803744		1503.8	-0.0124141		2033.8	-0.00437285		2563.8	-0.02142134	0	
444	0.0177787	0.02356715	973.99	-0.00814602		1504	-0.01167161		2034	-0.00399854		2564	-0.0208497	0	
444.2	0.01828839	0.02355606	974.19	-0.00759106		1504.2	-0.0127003		2034.2	-0.00487273		2564.2	-0.02071339	0	
444.4	0.01960797	0.02354498	974.39	-0.00704507		1504.4	-0.01267642		2034.4	-0.00566005		2564.4	-0.02030356	0	
444.6	0.01945217	0.0235339	974.59	-0.00745964		1504.6	-0.01308359		2034.6	-0.00566473		2564.6	-0.01993148	0	
444.8	0.01914559	0.02352283	974.79	-0.00808972		1504.8	-0.01303864		2034.8	-0.00577847		2564.8	-0.02000306	0	
445	0.01928099	0.02351176	974.99	-0.00891459		1505	-0.0124361		2035	-0.00585125		2565	-0.02050472	0	
445.2	0.01967682	0.0235007	975.19	-0.00965575		1505.2	-0.01206466		2035.2	-0.00648916		2565.2	-0.02082116	0	
445.4	0.01945042	0.02348964	975.39	-0.01103628		1505.4	-0.01137206		2035.4	-0.00542071		2565.4	-0.02012933	0	
445.6	0.01905194	0.02347859	975.59	-0.01106206		1505.6	-0.01055505		2035.6	-0.00523391		2565.6	-0.01912554	0	
445.8	0.01943557	0.02346755	975.79	-0.01083953		1505.8	-0.00979258		2035.8	-0.00507933		2565.8	-0.0184629	0	
446	0.01895318	0.02345651	975.99	-0.01128947		1506	-0.00926131		2036	-0.00453667		2566	-0.01858046	0	
446.2	0.01875046	0.02344547	976.19	-0.01126831		1506.2	-0.00878041		2036.2	-0.00404684		2566.2	-0.01800254	0	
446.4	0.01854342	0.02343444	976.39	-0.01155562		1506.4	-0.00865827		2036.4	-0.0035158		2566.4	-0.01697998	0	
446.6	0.0180071	0.02342341	976.59	-0.01065086		1506.6	-0.00924211		2036.6	-0.00309115		2566.6	-0.01692221	0	
446.8	0.01729256	0.02341239	976.79	-0.01087549		1506.8	-0.00978761		2036.8	-0.00343163		2566.8	-0.01721558	0	
447	0.01652373	0.02340138	976.99	-0.01028273		1507	-0.01012115		2037	-0.00326872		2567	-0.01804166	0	
447.2	0.01713232	0.02339037	977.19	-0.00962704		1507.2	-0.00986905		2037.2	-0.00307116		2567.2	-0.01802447	0	
447.4	0.01744489	0.02337936	977.39	-0.00813952		1507.4	-0.01028964		2037.4	-0.003944		2567.4	-0.01789477	0	
447.6	0.0184398	0.02336836	977.59	-0.00794685		1507.6	-0.01057809		2037.6	-0.00321644		2567.6	-0.01840402	0	
447.8	0.01882109	0.02335737	977.79	-0.00812537		1507.8	-0.01096631		2037.8	-0.00378989		2567.8	-0.01850161	0	
448	0.01858062	0.02334638	977.99	-0.00740968		1508	-0.00991111		2038	-0.00372638		2568	-0.01826945	0	
448.2	0.01847067	0.0233354	978.19	-0.00735674		1508.2	-0.01099468		2038.2	-0.00439784		2568.2	-0.01863406	0	
448.4	0.01807654	0.02332442	978.39	-0.00765126		1508.4	-0.01097624		2038.4	-0.00454753		2568.4	-0.01828755	0	
448.6	0.01696418	0.02331344	978.59	-0.00772992		1508.6	-0.01133712		2038.6	-0.00488834		2568.6	-0.01875514	0	
448.8	0.01697667	0.02330248	978.79	-0.00723722		1508.8	-0.0111309		2038.8	-0.00467531		2568.8	-0.02026371	0	
449	0.01715503	0.02329151	978.99	-0.00858434		1509	-0.0117414		2039	-0.0050907		2569	-0.01994993	0	
449.2	0.01698854	0.02328056	979.19	-0.00984423		1509.2	-0.0113658		2039.2	-0.00461297		2569.2	-0.02006656	0	
449.4	0.01669101	0.0232696	979.39	-0.01076447		1509.4	-0.01148406		2039.4	-0.00413614		2569.4	-0.01926288	0	
449.6	0.01584745	0.02325865	979.59	-0.0107578		1509.6	-0.01070023		2039.6	-0.00405854		2569.6	-0.01994314	0	
449.8	0.01602277	0.02324771	979.79	-0.01101454		1509.8	-0.01125455		2039.8	-0.00372304		2569.8	-0.02017614	0	
450	0.01529963	0.02323677	979.99	-0.01124961		1510	-0.0109367		2040	-0.00372653		2570	-0.02032109	0	
450.2	0.01569294	0.02322584	980.19	-0.01056211		1510.2	-0.01092046		2040.2	-0.00376938		2570.2	-0.02019582	0	
450.4	0.01550598	0.02321491	980.39	-0.00987237		1510.4	-0.01055582		2040.4	-0.00379001		2570.4	-0.02040681	0	
450.6	0.01565326	0.02320399	980.59	-0.00859003		1510.6	-0.01082299		2040.6	-0.00383521		2570.6	-0.0211851	0	
450.8	0.01586854	0.02319308	980.79	-0.00927529		1510.8	-0.01069091		2040.8	-0.00396133		2570.8	-0.02220402	0	
451	0.01592119	0.02318216	980.99	-0.00896078		1511	-0.010826		2041	-0.00395709		2571	-0.02243706	0	
451.2	0.01681368	0.02317126	981.19	-0.00819435		1511.2	-0.01027613		2041.2	-0.00436841		2571.2	-0.0222654	0	
451.4	0.01716722	0.02316036	981.39	-0.00790663		1511.4	-0.01031601		2041.4	-0.0046958		2571.4	-0.02203992	0	
451.6	0.01706974	0.02314946	981.59	-0.00791621		1511.6	-0.00997429		2041.6	-0.00437203		2571.6	-0.02249519	0	
451.8	0.0175603	0.02313857	981.79	-0.00792437		1511.8	-0.01042892		2041.8	-0.00500148		2571.8	-0.02248958	0	
452	0.0169381	0.02312768	981.99	-0.00824625		1512	-0.00943908		2042	-0.00488032		2572	-0.02286537	0	
452.2	0.01595006	0.0231168	982.19	-0.00868377		1512.2	-0.01042952		2042.2	-0.00445551		2572.2	-0.02312606	0	
452.4	0.01613014	0.02310592	982.39	-0.00868885		1512.4	-0.01096334		2042.4	-0.00439366		2572.4	-0.02294111	0	
452.6	0.01557811	0.02309505	982.59	-0.00931737		1512.6	-0.0111119		2042.6	-0.00475843		2572.6	-0.02401514	0	
452.8	0.01585668	0.02308419	982.79	-0.01006319		1512.8	-0.01112061		2042.8	-0.00418044		2572.8	-0.02476124	0	
453	0.01536311	0.02307333	982.99	-0.01185198		1513	-0.01107363		2043	-0.00390523		2573	-0.02376292	0	
453.2	0.01404967	0.02306247	983.19	-0.01237728		1513.2	-0.01036054		2043.2	-0.00314328		2573.2	-0.02386693	0	
453.4	0.01342032	0.02305162	983.39	-0.01256053		1513.4	-0.01152869		2043.4	-0.00339088		2573.4	-0.0226302	0	
453.6	0.01314798	0.02304078	983.59	-0.01191171		1513.6	-0.01179473		2043.6	-0.00292182		2573.6	-0.02244612	0	
453.8	0.01267813	0.02302994	983.79	-0.01174188		1513.8	-0.0121003		2043.8	-0.00302819		2573.8	-0.02173425	0	
454	0.0119729	0.0230191	983.99	-0.01132041		1514	-0.01155053		2044	-0.00353921		2574	-0.0214247	0	
454.2	0.01227418	0.02300827	984.19	-0.01064015		1514.2	-0.01110569		2044.2	-0.00466822		2574.2	-0.02074913	0	
454.4	0.0130239	0.02299745	984.39	-0.01053455		1514.4	-0.01004099		2044.4	-0.00470124		2574.4	-0.01984836	0	
454.6	0.01324323	0.02298663	984.59	-0.00975209		1514.6	-0.00961197		2044.6	-0.00490449		2574.6	-0.01898237	0	
454.8	0.01359763	0.02297581	984.79	-0.00967007		1514.8	-0.00936327		2044.8	-0.0048515		2574.8	-0.01892167	0	
455	0.01452897	0.022965	984.99	-0.00856443		1515	-0.00836957		2045	-0.00509787		2575	-0.01775783	0	
455.2	0.01537861	0.0229542	985.19	-0.00792599		1515.2	-0.00829746		2045.2	-0.00566938		2575.2	-0.01796686	0	
455.4	0.01607881	0.0229434	985.39	-0.00761465		1515.4	-0.00878434		2045.4	-0.00592095		2575.4	-0.01816347	0	
455.6	0.01619866	0.0229326	985.59	-0.00718824		1515.6	-0.00903117		2045.6	-0.0058221		2575.6	-0.01885963	0	
455.8	0.01642397	0.02292181	985.79	-0.00768063		1515.8	-0.00894166		2045.8	-0.00580443		2575.8	-0.01966784	0	
456	0.0163926	0.02291103	985.99	-0.00776266		1516	-0.00865978		2046	-0.00483645		2576	-0.02037604	0	
456.2	0.01599942	0.02290025	986.19	-0.0067448		1516.2	-0.00957755		2046.2	-0.00455183		2576.2	-0.0206654	0	
456.4	0.01653398	0.02288948	986.39	-0.00699697		1516.4	-0.00928947		2046.4	-0.00437895		2576.4	-0.02125725	0	
456.6	0.01564586	0.02287871	986.59	-0.00765923		1516.6	-0.00941232		2046.6	-0.00388713		2576.6	-0.02214708	0	
456.8	0.01557889	0.02286794	986.79	-0.00873891		1516.8	-0.00955521		2046.8	-0.00289337		2576.8	-0.02158687	0	
457	0.01404671	0.02285719	986.99	-0.00970275		1517	-0.00995057		2047	-0.00244425		2577	-0.02124397	0	
457.2	0.01334154	0.02284643	987.19	-0.01017108		1517.2	-0.01080196		2047.2	-0.0024439		2577.2	-0.02144832	0	
457.4	0.01301656	0.02283568	987.39	-0.01070643		1517.4	-0.01246443		2047.4	-0.00229384		2577.4	-0.0208057	0	
457.6	0.01288913	0.02282494	987.59	-0.0113459		1517.6	-0.01285347		2047.6	-0.00208318		2577.6	-0.02083122	0	
457.8	0.01205377	0.0228142	987.79	-0.01211835		1517.8	-0.01244218		2047.8	-0.00225065		2577.8	-0.01993694	0	
458	0.01314182	0.02280347	987.99	-0.01298349		1518	-0.0123483		2048	-0.00304698		2578	-0.01984139	0	
458.2	0.0144291	0.02279274	988.19	-0.01298178		1518.2	-0.01281223		2048.2	-0.00368277		2578.2	-0.0194131	0	
458.4	0.01521704	0.02278202	988.39	-0.01332699		1518.4	-0.01246656		2048.4	-0.00363789		2578.4	-0.01877557	0	
458.6	0.01445104	0.0227713	988.59	-0.01246587		1518.6	-0.0121449		2048.6	-0.00375992		2578.6	-0.01929846	0	
458.8	0.01483402	0.02276058	988.79	-0.01185906		1518.8	-0.01114247		2048.8	-0.0044395		2578.8	-0.0188498	0	
459	0.01533265	0.02274988	988.99	-0.01200833		1519	-0.01099145		2049	-0.00514757		2579	-0.01869454	0	
459.2	0.01524263	0.02273917	989.19	-0.01181627		1519.2	-0.01206136		2049.2	-0.00548814		2579.2	-0.01981655	0	
459.4	0.01561519	0.02272847	989.39	-0.01194801		1519.4	-0.01226948		2049.4	-0.00546567		2579.4	-0.01950531	0	
459.6	0.01576375	0.02271778	989.59	-0.01166626		1519.6	-0.01247787		2049.6	-0.00570106		2579.6	-0.0202871	0	
459.8	0.01621901	0.02270709	989.79	-0.01120994		1519.8	-0.01241882		2049.8	-0.00491597		2579.8	-0.02095367	0	
460	0.01733592	0.02269641	989.99	-0.01091271		1520	-0.01308677		2050	-0.00465701		2580	-0.02135911	0	
460.2	0.01610106	0.02268573	990.19	-0.01027591		1520.2	-0.01327473		2050.2	-0.0043494		2580.2	-0.02110949	0	
460.4	0.01648304	0.02267506	990.39	-0.01051105		1520.4	-0.01303834		2050.4	-0.00352938		2580.4	-0.02176677	0	
460.6	0.01574157	0.02266439	990.59	-0.01134408		1520.6	-0.01342448		2050.6	-0.00384271		2580.6	-0.02118522	0	
460.8	0.01523966	0.02265373	990.79	-0.01177601		1520.8	-0.01362111		2050.8	-0.00428231		2580.8	-0.02146436	0	
461	0.01411673	0.02264307	990.99	-0.01151064		1521	-0.01408729		2051	-0.00391623		2581	-0.02152628	0	
461.2	0.0139599	0.02263242	991.19	-0.01167746		1521.2	-0.0137252		2051.2	-0.00357175		2581.2	-0.02118413	0	
461.4	0.01394729	0.02262177	991.39	-0.01177875		1521.4	-0.01343338		2051.4	-0.00317732		2581.4	-0.02048254	0	
461.6	0.01413007	0.02261112	991.59	-0.01192031		1521.6	-0.01356591		2051.6	-0.0042876		2581.6	-0.01973237	0	
461.8	0.01441312	0.02260049	991.79	-0.01212399		1521.8	-0.01321428		2051.8	-0.00507463		2581.8	-0.01991201	0	
462	0.01564286	0.02258985	991.99	-0.01197229		1522	-0.01234223		2052	-0.00586046		2582	-0.02025666	0	
462.2	0.01564775	0.02257923	992.19	-0.01123825		1522.2	-0.01222173		2052.2	-0.00607155		2582.2	-0.02006024	0	
462.4	0.01439942	0.0225686	992.39	-0.0112653		1522.4	-0.01083914		2052.4	-0.00690086		2582.4	-0.02033736	0	
462.6	0.0136742	0.02255798	992.59	-0.01056226		1522.6	-0.01018959		2052.6	-0.0070839		2582.6	-0.0206123	0	
462.8	0.01423707	0.02254737	992.79	-0.01027516		1522.8	-0.00942848		2052.8	-0.00713026		2582.8	-0.02024327	0	
463	0.01488616	0.02253676	992.99	-0.00967068		1523	-0.00975402		2053	-0.00806181		2583	-0.02051332	0	
463.2	0.01611273	0.02252616	993.19	-0.00918282		1523.2	-0.00920753		2053.2	-0.00818823		2583.2	-0.02028597	0	
463.4	0.01754815	0.02251556	993.39	-0.00908204		1523.4	-0.00965493		2053.4	-0.00855066		2583.4	-0.01968539	0	
463.6	0.01828678	0.02250497	993.59	-0.00876826		1523.6	-0.00983578		2053.6	-0.008411		2583.6	-0.02009934	0	
463.8	0.01851753	0.02249438	993.79	-0.00849195		1523.8	-0.00979534		2053.8	-0.0068309		2583.8	-0.02003329	0	
464	0.0189317	0.0224838	993.99	-0.00885299		1524	-0.01073378		2054	-0.00591936		2584	-0.02058161	0	
464.2	0.01771081	0.02247322	994.19	-0.00975501		1524.2	-0.01145542		2054.2	-0.00549654		2584.2	-0.02029447	0	
464.4	0.01760704	0.02246265	994.39	-0.00960652		1524.4	-0.0118508		2054.4	-0.00512978		2584.4	-0.02023394	0	
464.6	0.01657127	0.02245208	994.59	-0.00991458		1524.6	-0.01200816		2054.6	-0.0050957		2584.6	-0.01954872	0	
464.8	0.01611315	0.02244152	994.79	-0.01010472		1524.8	-0.01215226		2054.8	-0.00410353		2584.8	-0.01960762	0	
465	0.01398254	0.02243096	994.99	-0.01056268		1525	-0.01221255		2055	-0.00378464		2585	-0.01913935	0	
465.2	0.01306358	0.0224204	995.19	-0.0116989		1525.2	-0.01142428		2055.2	-0.00368358		2585.2	-0.01954228	0	
465.4	0.01276605	0.02240986	995.39	-0.01194893		1525.4	-0.01183481		2055.4	-0.00384362		2585.4	-0.01968356	0	
465.6	0.0123218	0.02239931	995.59	-0.01260726		1525.6	-0.01240977		2055.6	-0.00451393		2585.6	-0.02028306	0	
465.8	0.01197888	0.02238877	995.79	-0.01299108		1525.8	-0.01217612		2055.8	-0.00472798		2585.8	-0.02131134	0	
466	0.01114642	0.02237824	995.99	-0.01359089		1526	-0.01166307		2056	-0.00441843		2586	-0.02104662	0	
466.2	0.01066721	0.02236771	996.19	-0.01342364		1526.2	-0.01201669		2056.2	-0.00442645		2586.2	-0.02167984	0	
466.4	0.01018761	0.02235719	996.39	-0.01277967		1526.4	-0.01257405		2056.4	-0.00566825		2586.4	-0.02238361	0	
466.6	0.00987132	0.02234667	996.59	-0.01164197		1526.6	-0.01272855		2056.6	-0.00624386		2586.6	-0.02265077	0	
466.8	0.01064494	0.02233616	996.79	-0.01115571		1526.8	-0.01280189		2056.8	-0.00636678		2586.8	-0.02338561	0	
467	0.01075002	0.02232565	996.99	-0.01068657		1527	-0.01237912		2057	-0.00745035		2587	-0.02361069	0	
467.2	0.01186211	0.02231514	997.19	-0.01129607		1527.2	-0.01184986		2057.2	-0.00710315		2587.2	-0.02309001	0	
467.4	0.01204342	0.02230465	997.39	-0.01150441		1527.4	-0.01253111		2057.4	-0.00737884		2587.4	-0.02333067	0	
467.6	0.01177095	0.02229415	997.59	-0.01131929		1527.6	-0.01223922		2057.6	-0.00717298		2587.6	-0.0236462	0	
467.8	0.01239272	0.02228366	997.79	-0.01095355		1527.8	-0.01319612		2057.8	-0.00744048		2587.8	-0.02392552	0	
468	0.01264973	0.02227318	997.99	-0.01061013		1528	-0.01387139		2058	-0.00709121		2588	-0.02390894	0	
468.2	0.01211037	0.0222627	998.19	-0.01074539		1528.2	-0.01366937		2058.2	-0.00755861		2588.2	-0.02354537	0	
468.4	0.01280498	0.02225223	998.39	-0.01011103		1528.4	-0.01330821		2058.4	-0.00756821		2588.4	-0.02364515	0	
468.6	0.01265811	0.02224176	998.59	-0.0102942		1528.6	-0.0136641		2058.6	-0.00706933		2588.6	-0.02254685	0	
468.8	0.01321322	0.02223129	998.79	-0.01030901		1528.8	-0.01330508		2058.8	-0.00645356		2588.8	-0.02228349	0	
469	0.01240036	0.02222083	998.99	-0.010206		1529	-0.01237798		2059	-0.00644292		2589	-0.0219074	0	
469.2	0.01309712	0.02221038	999.19	-0.0102429		1529.2	-0.01177306		2059.2	-0.0057231		2589.2	-0.02235051	0	
469.4	0.01257674	0.02219993	999.39	-0.00963831		1529.4	-0.01200639		2059.4	-0.00581751		2589.4	-0.02204498	0	
469.6	0.01201885	0.02218948	999.59	-0.01014235		1529.6	-0.01187145		2059.6	-0.00628106		2589.6	-0.02186457	0	
469.8	0.01210746	0.02217904	999.79	-0.00958689		1529.8	-0.0114583		2059.8	-0.00603897		2589.8	-0.02168808	0	
470	0.01243771	0.02216861	999.99	-0.00977683		1530	-0.01122669		2060	-0.00587971		2590	-0.02136719	0	
470.2	0.01353934	0.02215818	1000.19	-0.0091308		1530.2	-0.01121738		2060.2	-0.00663816		2590.2	-0.02201775	0	
470.4	0.01332723	0.02214776	1000.39	-0.00855167		1530.4	-0.01132142		2060.4	-0.00684466		2590.4	-0.02266635	0	
470.6	0.01360179	0.02213734	1000.59	-0.00872452		1530.6	-0.01040993		2060.6	-0.00698334		2590.6	-0.02393094	0	
470.8	0.01352158	0.02212692	1000.79	-0.00879754		1530.8	-0.01048696		2060.8	-0.00646337		2590.8	-0.02501374	0	
471	0.01319436	0.02211651	1000.99	-0.00912033		1531	-0.01040875		2061	-0.00580052		2591	-0.02502768	0	
471.2	0.01380688	0.0221061	1001.19	-0.00933616		1531.2	-0.01106774		2061.2	-0.00600532		2591.2	-0.02452254	0	
471.4	0.01393256	0.0220957	1001.39	-0.0093337		1531.4	-0.01147858		2061.4	-0.00621713		2591.4	-0.02438466	0	
471.6	0.01399289	0.02208531	1001.59	-0.00830206		1531.6	-0.01262486		2061.6	-0.00631923		2591.6	-0.02380255	0	
471.8	0.0146788	0.02207492	1001.79	-0.00729828		1531.8	-0.01357989		2061.8	-0.00687368		2591.8	-0.02353428	0	
472	0.01488359	0.02206453	1001.99	-0.00743568		1532	-0.0139429		2062	-0.00634204		2592	-0.02356539	0	
472.2	0.01494166	0.02205415	1002.19	-0.00803776		1532.2	-0.01483398		2062.2	-0.00688931		2592.2	-0.02384085	0	
472.4	0.01548875	0.02204378	1002.39	-0.00874473		1532.4	-0.01551311		2062.4	-0.00719248		2592.4	-0.02372075	0	
472.6	0.01502738	0.0220334	1002.59	-0.00900361		1532.6	-0.01621474		2062.6	-0.00619626		2592.6	-0.02294557	0	
472.8	0.01619334	0.02202304	1002.79	-0.00967248		1532.8	-0.01610591		2062.8	-0.00529821		2592.8	-0.02310819	0	
473	0.01572341	0.02201268	1002.99	-0.00992341		1533	-0.01565092		2063	-0.00532226		2593	-0.02316574	0	
473.2	0.01551054	0.02200232	1003.19	-0.00978806		1533.2	-0.01548357		2063.2	-0.00544935		2593.2	-0.0235037	0	
473.4	0.01476191	0.02199197	1003.39	-0.00925486		1533.4	-0.01536922		2063.4	-0.00508111		2593.4	-0.0233152	0	
473.6	0.01519921	0.02198162	1003.59	-0.00983059		1533.6	-0.01438939		2063.6	-0.00530727		2593.6	-0.02322388	0	
473.8	0.0160774	0.02197128	1003.79	-0.00958484		1533.8	-0.0138662		2063.8	-0.00540822		2593.8	-0.02345019	0	
474	0.01624488	0.02196094	1003.99	-0.01067277		1534	-0.01327306		2064	-0.00544805		2594	-0.02402266	0	
474.2	0.01687018	0.02195061	1004.19	-0.01086419		1534.2	-0.01284993		2064.2	-0.00594447		2594.2	-0.02438765	0	
474.4	0.01684687	0.02194028	1004.39	-0.01057546		1534.4	-0.01279686		2064.4	-0.00571914		2594.4	-0.0246054	0	
474.6	0.01708873	0.02192996	1004.59	-0.0099396		1534.6	-0.01241566		2064.6	-0.00558243		2594.6	-0.02462744	0	
474.8	0.016139	0.02191964	1004.79	-0.0087047		1534.8	-0.01268772		2064.8	-0.00512893		2594.8	-0.02399886	0	
475	0.01601847	0.02190933	1004.99	-0.00855308		1535	-0.01227975		2065	-0.0054086		2595	-0.02410064	0	
475.2	0.01563842	0.02189902	1005.19	-0.00825854		1535.2	-0.01299552		2065.2	-0.00587378		2595.2	-0.023435	0	
475.4	0.01545592	0.02188872	1005.39	-0.00802048		1535.4	-0.01330848		2065.4	-0.00575324		2595.4	-0.02240779	0	
475.6	0.01484207	0.02187842	1005.59	-0.00804496		1535.6	-0.0132657		2065.6	-0.00691139		2595.6	-0.02218978	0	
475.8	0.01383908	0.02186813	1005.79	-0.00875201		1535.8	-0.01344687		2065.8	-0.00710821		2595.8	-0.02242138	0	
476	0.01255724	0.02185784	1005.99	-0.00934481		1536	-0.01378465		2066	-0.0072513		2596	-0.02235269	0	
476.2	0.01092511	0.02184756	1006.19	-0.01047921		1536.2	-0.01391016		2066.2	-0.00825585		2596.2	-0.02222379	0	
476.4	0.01074851	0.02183728	1006.39	-0.01176183		1536.4	-0.01318555		2066.4	-0.00854862		2596.4	-0.02273797	0	
476.6	0.00994501	0.021827	1006.59	-0.01224978		1536.6	-0.01276175		2066.6	-0.00841831		2596.6	-0.02338073	0	
476.8	0.00981208	0.02181673	1006.79	-0.01221957		1536.8	-0.01233549		2066.8	-0.00841788		2596.8	-0.02295573	0	
477	0.00980791	0.02180647	1006.99	-0.01257246		1537	-0.01108605		2067	-0.00822197		2597	-0.02277248	0	
477.2	0.01016897	0.02179621	1007.19	-0.01247847		1537.2	-0.0107244		2067.2	-0.00814202		2597.2	-0.02199425	0	
477.4	0.01037397	0.02178596	1007.39	-0.0120957		1537.4	-0.01048421		2067.4	-0.0074258		2597.4	-0.02171509	0	
477.6	0.01135517	0.02177571	1007.59	-0.01314086		1537.6	-0.01047791		2067.6	-0.00780228		2597.6	-0.02122475	0	
477.8	0.01196486	0.02176546	1007.79	-0.01351261		1537.8	-0.01118543		2067.8	-0.00782147		2597.8	-0.02037893	0	
478	0.0125705	0.02175522	1007.99	-0.01276447		1538	-0.01131338		2068	-0.00727109		2598	-0.02077621	0	
478.2	0.01410448	0.02174499	1008.19	-0.01220331		1538.2	-0.01181504		2068.2	-0.00783394		2598.2	-0.02053045	0	
478.4	0.01499672	0.02173476	1008.39	-0.01229356		1538.4	-0.01247467		2068.4	-0.00734274		2598.4	-0.0210372	0	
478.6	0.01616361	0.02172453	1008.59	-0.01156066		1538.6	-0.01296905		2068.6	-0.0066194		2598.6	-0.02154138	0	
478.8	0.0160838	0.02171431	1008.79	-0.01179598		1538.8	-0.0129219		2068.8	-0.00692457		2598.8	-0.02190709	0	
479	0.01592837	0.02170409	1008.99	-0.01164217		1539	-0.01364982		2069	-0.00707775		2599	-0.02231236	0	
479.2	0.01624473	0.02169388	1009.19	-0.01185354		1539.2	-0.01404484		2069.2	-0.00675833		2599.2	-0.02181596	0	
479.4	0.01639583	0.02168368	1009.39	-0.01179791		1539.4	-0.01412628		2069.4	-0.00679066		2599.4	-0.02150414	0	
479.6	0.01581836	0.02167347	1009.59	-0.01221328		1539.6	-0.0140821		2069.6	-0.0067718		2599.6	-0.0219541	0	
479.8	0.01431402	0.02166328	1009.79	-0.01225256		1539.8	-0.01470594		2069.8	-0.00662735		2599.8	-0.02225035	0	
480	0.01385076	0.02165308	1009.99	-0.01181483		1540	-0.01427844		2070	-0.00680194		2600	-0.02174013	0	
480.2	0.01334507	0.0216429	1010.19	-0.01288746		1540.2	-0.0138748		2070.2	-0.00720629		2600.2	-0.02222582	0	
480.4	0.01291843	0.02163271	1010.39	-0.01228018		1540.4	-0.01348789		2070.4	-0.00704878		2600.4	-0.02238636	0	
480.6	0.01172746	0.02162254	1010.59	-0.01193099		1540.6	-0.01309825		2070.6	-0.0071236		2600.6	-0.02310023	0	
480.8	0.01166857	0.02161236	1010.79	-0.01172924		1540.8	-0.0125631		2070.8	-0.00662972		2600.8	-0.02257883	0	
481	0.01229874	0.0216022	1010.99	-0.01216324		1541	-0.01209808		2071	-0.00659843		2601	-0.02193714	0	
481.2	0.01134764	0.02159203	1011.19	-0.01196453		1541.2	-0.01233759		2071.2	-0.00716721		2601.2	-0.02205706	0	
481.4	0.01114285	0.02158187	1011.39	-0.01202126		1541.4	-0.01217798		2071.4	-0.00731788		2601.4	-0.0227473	0	
481.6	0.01108418	0.02157172	1011.59	-0.01240882		1541.6	-0.01269847		2071.6	-0.00681177		2601.6	-0.02297742	0	
481.8	0.01076566	0.02156157	1011.79	-0.01265476		1541.8	-0.01310413		2071.8	-0.00723858		2601.8	-0.02340242	0	
482	0.01179722	0.02155143	1011.99	-0.01242207		1542	-0.01272578		2072	-0.00718003		2602	-0.02391879	0	
482.2	0.01235129	0.02154129	1012.19	-0.01362102		1542.2	-0.01328771		2072.2	-0.00735411		2602.2	-0.0237966	0	
482.4	0.01302509	0.02153115	1012.39	-0.01426164		1542.4	-0.01422835		2072.4	-0.00732977		2602.4	-0.02436192	0	
482.6	0.0132051	0.02152102	1012.59	-0.0142389		1542.6	-0.01418605		2072.6	-0.0076631		2602.6	-0.02450714	0	
482.8	0.01240614	0.0215109	1012.79	-0.01471258		1542.8	-0.0140198		2072.8	-0.00794247		2602.8	-0.02391866	0	
483	0.01270982	0.02150078	1012.99	-0.01408326		1543	-0.01431354		2073	-0.00715477		2603	-0.02271738	0	
483.2	0.01325825	0.02149066	1013.19	-0.014178		1543.2	-0.01364404		2073.2	-0.00713305		2603.2	-0.02251344	0	
483.4	0.01331491	0.02148055	1013.39	-0.01292052		1543.4	-0.01452093		2073.4	-0.0063775		2603.4	-0.0219514	0	
483.6	0.01368783	0.02147044	1013.59	-0.01244842		1543.6	-0.01473053		2073.6	-0.00653157		2603.6	-0.02130388	0	
483.8	0.01372369	0.02146034	1013.79	-0.01183211		1543.8	-0.01450177		2073.8	-0.00629443		2603.8	-0.0201956	0	
484	0.01421439	0.02145025	1013.99	-0.01158636		1544	-0.01463023		2074	-0.00572876		2604	-0.01937742	0	
484.2	0.01407833	0.02144016	1014.19	-0.01101937		1544.2	-0.01496344		2074.2	-0.00535134		2604.2	-0.01921739	0	
484.4	0.01405695	0.02143007	1014.39	-0.00990802		1544.4	-0.01565627		2074.4	-0.00507699		2604.4	-0.01942747	0	
484.6	0.01349694	0.02141999	1014.59	-0.00937142		1544.6	-0.0155916		2074.6	-0.00460647		2604.6	-0.02060755	0	
484.8	0.01363267	0.02140991	1014.79	-0.00947384		1544.8	-0.01530897		2074.8	-0.00400825		2604.8	-0.02067448	0	
485	0.01305976	0.02139984	1014.99	-0.0091661		1545	-0.014192		2075	-0.00395924		2605	-0.02113493	0	
485.2	0.01125429	0.02138977	1015.19	-0.00993333		1545.2	-0.01435975		2075.2	-0.00469659		2605.2	-0.021921	0	
485.4	0.01102409	0.0213797	1015.39	-0.00958074		1545.4	-0.01430428		2075.4	-0.00445819		2605.4	-0.02260916	0	
485.6	0.01071939	0.02136964	1015.59	-0.01036722		1545.6	-0.01522909		2075.6	-0.00463887		2605.6	-0.02253358	0	
485.8	0.01054371	0.02135959	1015.79	-0.01084556		1545.8	-0.0146059		2075.8	-0.00570292		2605.8	-0.0234243	0	
486	0.011034	0.02134954	1015.99	-0.0110361		1546	-0.01428877		2076	-0.00604517		2606	-0.02368046	0	
486.2	0.01140903	0.0213395	1016.19	-0.01117848		1546.2	-0.01441441		2076.2	-0.00653638		2606.2	-0.02446115	0	
486.4	0.01116641	0.02132946	1016.39	-0.01210792		1546.4	-0.0148751		2076.4	-0.00728189		2606.4	-0.02622073	0	
486.6	0.01078226	0.02131942	1016.59	-0.01291442		1546.6	-0.01431609		2076.6	-0.00736395		2606.6	-0.02698111	0	
486.8	0.01141791	0.02130939	1016.79	-0.01314432		1546.8	-0.01446013		2076.8	-0.00701279		2606.8	-0.02668257	0	
487	0.01295221	0.02129937	1016.99	-0.01326265		1547	-0.01399775		2077	-0.00691483		2607	-0.02626607	0	
487.2	0.01356286	0.02128935	1017.19	-0.0135252		1547.2	-0.01389767		2077.2	-0.0071552		2607.2	-0.02658517	0	
487.4	0.01433762	0.02127933	1017.39	-0.01292768		1547.4	-0.01457283		2077.4	-0.00783822		2607.4	-0.02645011	0	
487.6	0.01490828	0.02126932	1017.59	-0.0132008		1547.6	-0.01463554		2077.6	-0.00919892		2607.6	-0.02581226	0	
487.8	0.01472371	0.02125931	1017.79	-0.01334922		1547.8	-0.01456272		2077.8	-0.00846075		2607.8	-0.02449812	0	
488	0.01427858	0.02124931	1017.99	-0.01302306		1548	-0.01437485		2078	-0.00830994		2608	-0.02417282	0	
488.2	0.01443643	0.02123931	1018.19	-0.01257455		1548.2	-0.01503821		2078.2	-0.007361		2608.2	-0.02350223	0	
488.4	0.01474791	0.02122932	1018.39	-0.01260894		1548.4	-0.01501491		2078.4	-0.00695861		2608.4	-0.02264117	0	
488.6	0.01407943	0.02121933	1018.59	-0.01217769		1548.6	-0.01484859		2078.6	-0.00632744		2608.6	-0.02162476	0	
488.8	0.01341786	0.02120935	1018.79	-0.01257727		1548.8	-0.01430268		2078.8	-0.00520207		2608.8	-0.02028698	0	
489	0.01211449	0.02119937	1018.99	-0.01226301		1549	-0.01296973		2079	-0.00569562		2609	-0.01907928	0	
489.2	0.01095438	0.0211894	1019.19	-0.01234511		1549.2	-0.0133694		2079.2	-0.00672757		2609.2	-0.01784875	0	
489.4	0.01116728	0.02117943	1019.39	-0.01131831		1549.4	-0.01305189		2079.4	-0.00688667		2609.4	-0.01744154	0	
489.6	0.0107565	0.02116946	1019.59	-0.01219791		1549.6	-0.01320249		2079.6	-0.00818962		2609.6	-0.01742563	0	
489.8	0.01079542	0.0211595	1019.79	-0.01174431		1549.8	-0.01316491		2079.8	-0.00785954		2609.8	-0.01856722	0	
490	0.01129014	0.02114955	1019.99	-0.01143761		1550	-0.01352759		2080	-0.00822276		2610	-0.01852017	0	
490.2	0.01103209	0.0211396	1020.19	-0.01156917		1550.2	-0.0133298		2080.2	-0.00796695		2610.2	-0.01952372	0	
490.4	0.01072263	0.02112965	1020.39	-0.01138904		1550.4	-0.01386141		2080.4	-0.00837447		2610.4	-0.02157254	0	
490.6	0.01135533	0.02111971	1020.59	-0.01194135		1550.6	-0.01361147		2080.6	-0.00817395		2610.6	-0.02198708	0	
490.8	0.01233266	0.02110977	1020.79	-0.01156512		1550.8	-0.01343006		2080.8	-0.0083775		2610.8	-0.0220612	0	
491	0.01325352	0.02109984	1020.99	-0.01161687		1551	-0.01361336		2081	-0.00859652		2611	-0.0230954	0	
491.2	0.01263041	0.02108992	1021.19	-0.01167284		1551.2	-0.01266191		2081.2	-0.00819373		2611.2	-0.02416055	0	
491.4	0.0126768	0.02107999	1021.39	-0.01065064		1551.4	-0.01242471		2081.4	-0.00853706		2611.4	-0.02464696	0	
491.6	0.01263477	0.02107008	1021.59	-0.01051301		1551.6	-0.01133944		2081.6	-0.00815253		2611.6	-0.02317565	0	
491.8	0.01170425	0.02106016	1021.79	-0.00976096		1551.8	-0.0109858		2081.8	-0.00679693		2611.8	-0.0222514	0	
492	0.01181906	0.02105025	1021.99	-0.0102046		1552	-0.01142993		2082	-0.00615164		2612	-0.02306454	0	
492.2	0.01247333	0.02104035	1022.19	-0.01061531		1552.2	-0.01214505		2082.2	-0.00514207		2612.2	-0.02268272	0	
492.4	0.01276216	0.02103045	1022.39	-0.01035545		1552.4	-0.01170144		2082.4	-0.00522223		2612.4	-0.02195362	0	
492.6	0.01236663	0.02102056	1022.59	-0.00991124		1552.6	-0.01226272		2082.6	-0.00558159		2612.6	-0.02147564	0	
492.8	0.01217778	0.02101067	1022.79	-0.01025114		1552.8	-0.01242339		2082.8	-0.00508769		2612.8	-0.02130652	0	
493	0.01201051	0.02100078	1022.99	-0.01091327		1553	-0.01266751		2083	-0.00594096		2613	-0.02110225	0	
493.2	0.01209425	0.0209909	1023.19	-0.01081963		1553.2	-0.01372717		2083.2	-0.00594456		2613.2	-0.02151328	0	
493.4	0.01247501	0.02098103	1023.39	-0.01065974		1553.4	-0.01443726		2083.4	-0.00662422		2613.4	-0.02169338	0	
493.6	0.01304206	0.02097116	1023.59	-0.01072161		1553.6	-0.0148906		2083.6	-0.00710853		2613.6	-0.02200475	0	
493.8	0.01339532	0.02096129	1023.79	-0.01052639		1553.8	-0.01528535		2083.8	-0.00685974		2613.8	-0.02209152	0	
494	0.01341831	0.02095143	1023.99	-0.01077134		1554	-0.01550172		2084	-0.00829335		2614	-0.02250289	0	
494.2	0.01313715	0.02094157	1024.19	-0.01089908		1554.2	-0.01566091		2084.2	-0.00921755		2614.2	-0.02400704	0	
494.4	0.01321513	0.02093172	1024.39	-0.01111633		1554.4	-0.01616328		2084.4	-0.00998565		2614.4	-0.02589785	0	
494.6	0.01241512	0.02092187	1024.59	-0.01208307		1554.6	-0.01664016		2084.6	-0.01044138		2614.6	-0.02640337	0	
494.8	0.01187311	0.02091203	1024.79	-0.01135673		1554.8	-0.01624857		2084.8	-0.01093851		2614.8	-0.0268751	0	
495	0.0115005	0.02090219	1024.99	-0.01189041		1555	-0.01584213		2085	-0.00989969		2615	-0.02729742	0	
495.2	0.01063934	0.02089235	1025.19	-0.01222157		1555.2	-0.01443522		2085.2	-0.0092419		2615.2	-0.0264616	0	
495.4	0.01154479	0.02088252	1025.39	-0.01288058		1555.4	-0.01429484		2085.4	-0.00901449		2615.4	-0.02581081	0	
495.6	0.01157344	0.0208727	1025.59	-0.01385246		1555.6	-0.01365933		2085.6	-0.00876685		2615.6	-0.02550317	0	
495.8	0.01037596	0.02086288	1025.79	-0.01435502		1555.8	-0.01432719		2085.8	-0.00827091		2615.8	-0.02589276	0	
496	0.01124763	0.02085306	1025.99	-0.01534248		1556	-0.0144792		2086	-0.00756023		2616	-0.02604152	0	
496.2	0.01193559	0.02084325	1026.19	-0.01492374		1556.2	-0.01382361		2086.2	-0.00691831		2616.2	-0.02566122	0	
496.4	0.0121149	0.02083345	1026.39	-0.01434669		1556.4	-0.01290469		2086.4	-0.00725182		2616.4	-0.02457753	0	
496.6	0.01298426	0.02082364	1026.59	-0.01442799		1556.6	-0.01249033		2086.6	-0.00773364		2616.6	-0.02405135	0	
496.8	0.01417415	0.02081385	1026.79	-0.0146737		1556.8	-0.01294019		2086.8	-0.00683548		2616.8	-0.02387143	0	
497	0.01487867	0.02080406	1026.99	-0.01416143		1557	-0.01253759		2087	-0.0061459		2617	-0.02417711	0	
497.2	0.0165728	0.02079427	1027.19	-0.01289006		1557.2	-0.01170455		2087.2	-0.00623833		2617.2	-0.02444733	0	
497.4	0.01733601	0.02078448	1027.39	-0.01189457		1557.4	-0.01174989		2087.4	-0.0061991		2617.4	-0.02369472	0	
497.6	0.01825374	0.02077471	1027.59	-0.01091904		1557.6	-0.01223511		2087.6	-0.00586255		2617.6	-0.0227699	0	
497.8	0.01892367	0.02076493	1027.79	-0.0107093		1557.8	-0.01261167		2087.8	-0.00620637		2617.8	-0.02184037	0	
498	0.01926207	0.02075516	1027.99	-0.01017307		1558	-0.01363258		2088	-0.00704263		2618	-0.02236008	0	
498.2	0.01847742	0.0207454	1028.19	-0.0100602		1558.2	-0.01393624		2088.2	-0.00697245		2618.2	-0.02283423	0	
498.4	0.01725955	0.02073564	1028.39	-0.01010209		1558.4	-0.01517057		2088.4	-0.00696727		2618.4	-0.02353042	0	
498.6	0.0163229	0.02072588	1028.59	-0.01000027		1558.6	-0.01530736		2088.6	-0.00740896		2618.6	-0.02286682	0	
498.8	0.01501642	0.02071613	1028.79	-0.01014941		1558.8	-0.01488638		2088.8	-0.00797992		2618.8	-0.02195536	0	
499	0.01429902	0.02070638	1028.99	-0.01113644		1559	-0.01508572		2089	-0.00707624		2619	-0.02148541	0	
499.2	0.01365623	0.02069664	1029.19	-0.01181222		1559.2	-0.01455295		2089.2	-0.00784241		2619.2	-0.0214696	0	
499.4	0.01367762	0.0206869	1029.39	-0.01320417		1559.4	-0.01435359		2089.4	-0.00732737		2619.4	-0.02225581	0	
499.6	0.01221248	0.02067717	1029.59	-0.01343589		1559.6	-0.01459604		2089.6	-0.00721847		2619.6	-0.02268796	0	
499.8	0.01162285	0.02066744	1029.79	-0.01416511		1559.8	-0.01367077		2089.8	-0.00697551		2619.8	-0.02195783	0	
500	0.01173418	0.02065772	1029.99	-0.01506738		1560	-0.01236862		2090	-0.00755832		2620	-0.02175533	0	
500.2	0.01094228	0.020648	1030.19	-0.01514706		1560.2	-0.01201417		2090.2	-0.00825077		2620.2	-0.02217733	0	
500.4	0.0108217	0.02063829	1030.39	-0.01575699		1560.4	-0.01129552		2090.4	-0.00821162		2620.4	-0.0220447	0	
500.6	0.0110685	0.02062858	1030.59	-0.01568214		1560.6	-0.01196396		2090.6	-0.00924054		2620.6	-0.02345231	0	
500.8	0.0109275	0.02061887	1030.79	-0.01518578		1560.8	-0.01247247		2090.8	-0.00929782		2620.8	-0.0248139	0	
501	0.01049876	0.02060917	1030.99	-0.01393473		1561	-0.01268651		2091	-0.00956345		2621	-0.02633574	0	
501.2	0.01108336	0.02059948	1031.19	-0.01311404		1561.2	-0.01346817		2091.2	-0.0105121		2621.2	-0.02668341	0	
501.4	0.01075316	0.02058978	1031.39	-0.01277671		1561.4	-0.01486756		2091.4	-0.01091338		2621.4	-0.02715968	0	
501.6	0.01083481	0.0205801	1031.59	-0.01187438		1561.6	-0.01527318		2091.6	-0.01154447		2621.6	-0.02698718	0	
501.8	0.01093519	0.02057041	1031.79	-0.01158241		1561.8	-0.01522139		2091.8	-0.010943		2621.8	-0.02809152	0	
502	0.01024133	0.02056074	1031.99	-0.01122042		1562	-0.01543693		2092	-0.01050214		2622	-0.02859203	0	
502.2	0.00985988	0.02055106	1032.19	-0.01095067		1562.2	-0.01602441		2092.2	-0.01041151		2622.2	-0.02935189	0	
502.4	0.01037422	0.02054139	1032.39	-0.01047141		1562.4	-0.01669383		2092.4	-0.01000025		2622.4	-0.02925164	0	
502.6	0.01079983	0.02053173	1032.59	-0.00992977		1562.6	-0.01648454		2092.6	-0.00958839		2622.6	-0.02904725	0	
502.8	0.01033773	0.02052207	1032.79	-0.00946907		1562.8	-0.01568594		2092.8	-0.00960893		2622.8	-0.02918491	0	
503	0.01053949	0.02051241	1032.99	-0.00923859		1563	-0.01577112		2093	-0.00851533		2623	-0.02923661	0	
503.2	0.01088106	0.02050276	1033.19	-0.00913863		1563.2	-0.01554058		2093.2	-0.00845229		2623.2	-0.02938327	0	
503.4	0.0110667	0.02049312	1033.39	-0.00967161		1563.4	-0.01535934		2093.4	-0.0072071		2623.4	-0.02887947	0	
503.6	0.01123861	0.02048348	1033.59	-0.00918553		1563.6	-0.01507073		2093.6	-0.00705573		2623.6	-0.02741116	0	
503.8	0.01138944	0.02047384	1033.79	-0.00994795		1563.8	-0.01336201		2093.8	-0.00691567		2623.8	-0.02657628	0	
504	0.01120159	0.02046421	1033.99	-0.01093764		1564	-0.01378846		2094	-0.00759792		2624	-0.02597084	0	
504.2	0.01113975	0.02045458	1034.19	-0.01113447		1564.2	-0.0144872		2094.2	-0.00684609		2624.2	-0.02586809	0	
504.4	0.01130467	0.02044496	1034.39	-0.01202038		1564.4	-0.01453397		2094.4	-0.00643545		2624.4	-0.02552853	0	
504.6	0.01125805	0.02043534	1034.59	-0.01240045		1564.6	-0.01587736		2094.6	-0.00780053		2624.6	-0.02489282	0	
504.8	0.01046341	0.02042572	1034.79	-0.01273681		1564.8	-0.01599134		2094.8	-0.00802759		2624.8	-0.02477301	0	
505	0.01045875	0.02041611	1034.99	-0.01260797		1565	-0.01635929		2095	-0.00806888		2625	-0.0244462	0	
505.2	0.01110639	0.02040651	1035.19	-0.01332075		1565.2	-0.01642378		2095.2	-0.00827395		2625.2	-0.02473103	0	
505.4	0.01036789	0.02039691	1035.39	-0.01415805		1565.4	-0.0166589		2095.4	-0.00853634		2625.4	-0.02475689	0	
505.6	0.00991064	0.02038731	1035.59	-0.01433293		1565.6	-0.01660056		2095.6	-0.00871996		2625.6	-0.02447596	0	
505.8	0.0097504	0.02037772	1035.79	-0.01454011		1565.8	-0.01638694		2095.8	-0.00849661		2625.8	-0.02462381	0	
506	0.00981394	0.02036813	1035.99	-0.01428631		1566	-0.01685055		2096	-0.00899614		2626	-0.02457602	0	
506.2	0.01026857	0.02035855	1036.19	-0.01356312		1566.2	-0.01672679		2096.2	-0.00931538		2626.2	-0.02539028	0	
506.4	0.01034575	0.02034897	1036.39	-0.01397285		1566.4	-0.01592129		2096.4	-0.00921012		2626.4	-0.02532861	0	
506.6	0.0100533	0.0203394	1036.59	-0.01305745		1566.6	-0.01543179		2096.6	-0.0096111		2626.6	-0.02556371	0	
506.8	0.00929762	0.02032983	1036.79	-0.01328887		1566.8	-0.01500192		2096.8	-0.00914324		2626.8	-0.02588914	0	
507	0.00977565	0.02032026	1036.99	-0.01381013		1567	-0.01529929		2097	-0.00998272		2627	-0.02662562	0	
507.2	0.0096009	0.0203107	1037.19	-0.01466188		1567.2	-0.01511376		2097.2	-0.01025899		2627.2	-0.02639967	0	
507.4	0.00932336	0.02030115	1037.39	-0.01440064		1567.4	-0.01462208		2097.4	-0.0107564		2627.4	-0.02626289	0	
507.6	0.00980478	0.0202916	1037.59	-0.01361044		1567.6	-0.01403531		2097.6	-0.01055463		2627.6	-0.02635739	0	
507.8	0.00960154	0.02028205	1037.79	-0.01368365		1567.8	-0.01369572		2097.8	-0.01050125		2627.8	-0.02707867	0	
508	0.00999872	0.02027251	1037.99	-0.0130825		1568	-0.01435453		2098	-0.0102403		2628	-0.02667342	0	
508.2	0.01020286	0.02026297	1038.19	-0.01278852		1568.2	-0.01402093		2098.2	-0.00933362		2628.2	-0.02750445	0	
508.4	0.010432	0.02025344	1038.39	-0.01307017		1568.4	-0.01417789		2098.4	-0.00937189		2628.4	-0.02685094	0	
508.6	0.0115769	0.02024391	1038.59	-0.01284166		1568.6	-0.01501832		2098.6	-0.00860745		2628.6	-0.02654099	0	
508.8	0.01183499	0.02023438	1038.79	-0.01225677		1568.8	-0.01491396		2098.8	-0.00738845		2628.8	-0.02671194	0	
509	0.01236233	0.02022486	1038.99	-0.01168349		1569	-0.01481994		2099	-0.00681421		2629	-0.02681415	0	
509.2	0.01251356	0.02021535	1039.19	-0.0115397		1569.2	-0.01532749		2099.2	-0.00688102		2629.2	-0.02638469	0	
509.4	0.01204988	0.02020584	1039.39	-0.01133934		1569.4	-0.01548187		2099.4	-0.00735656		2629.4	-0.02542539	0	
509.6	0.01151948	0.02019633	1039.59	-0.01085031		1569.6	-0.01580024		2099.6	-0.00805138		2629.6	-0.02518921	0	
509.8	0.01099598	0.02018683	1039.79	-0.01011083		1569.8	-0.01505163		2099.8	-0.00799367		2629.8	-0.02462867	0	
510	0.01031599	0.02017733	1039.99	-0.01011292		1570	-0.01492062		2100	-0.00806157		2630	-0.02487085	0	
510.2	0.00959344	0.02016784	1040.19	-0.00965561		1570.2	-0.01312095		2100.2	-0.00805307		2630.2	-0.02414665	0	
510.4	0.00890218	0.02015835	1040.39	-0.00981596		1570.4	-0.01287266		2100.4	-0.00835283		2630.4	-0.0232514	0	
510.6	0.00882642	0.02014887	1040.59	-0.00972838		1570.6	-0.01321525		2100.6	-0.00855903		2630.6	-0.02271064	0	
510.8	0.00810368	0.02013939	1040.79	-0.01145039		1570.8	-0.01303099		2100.8	-0.00814565		2630.8	-0.02313372	0	
511	0.00807629	0.02012991	1040.99	-0.01255011		1571	-0.01254203		2101	-0.00906707		2631	-0.02247438	0	
511.2	0.00735547	0.02012044	1041.19	-0.0133918		1571.2	-0.01283405		2101.2	-0.0089297		2631.2	-0.02231581	0	
511.4	0.00794859	0.02011097	1041.39	-0.0132681		1571.4	-0.01312362		2101.4	-0.01011515		2631.4	-0.02343268	0	
511.6	0.00864314	0.02010151	1041.59	-0.01335		1571.6	-0.01308784		2101.6	-0.00952196		2631.6	-0.02376787	0	
511.8	0.0093157	0.02009205	1041.79	-0.01329764		1571.8	-0.01352482		2101.8	-0.0095159		2631.8	-0.02364326	0	
512	0.00977935	0.0200826	1041.99	-0.0129949		1572	-0.01390661		2102	-0.00882957		2632	-0.02427631	0	
512.2	0.01100357	0.02007315	1042.19	-0.01388021		1572.2	-0.01416511		2102.2	-0.00795582		2632.2	-0.02525972	0	
512.4	0.01302061	0.02006371	1042.39	-0.01480612		1572.4	-0.0148143		2102.4	-0.00803297		2632.4	-0.0252008	0	
512.6	0.0140195	0.02005427	1042.59	-0.01483517		1572.6	-0.01570598		2102.6	-0.00668314		2632.6	-0.02574528	0	
512.8	0.01466801	0.02004483	1042.79	-0.01544642		1572.8	-0.01633518		2102.8	-0.00670492		2632.8	-0.02593946	0	
513	0.0151183	0.0200354	1042.99	-0.01550068		1573	-0.01618105		2103	-0.00655674		2633	-0.02643326	0	
513.2	0.01577323	0.02002598	1043.19	-0.01562638		1573.2	-0.01668		2103.2	-0.00665236		2633.2	-0.02695532	0	
513.4	0.01512595	0.02001656	1043.39	-0.01554581		1573.4	-0.01675347		2103.4	-0.00705734		2633.4	-0.02681506	0	
513.6	0.01445598	0.02000714	1043.59	-0.01462535		1573.6	-0.0171949		2103.6	-0.00659102		2633.6	-0.02680618	0	
513.8	0.01374711	0.01999773	1043.79	-0.01419739		1573.8	-0.01669809		2103.8	-0.0064332		2633.8	-0.02627562	0	
514	0.01333396	0.01998832	1043.99	-0.01419626		1574	-0.01651212		2104	-0.00632753		2634	-0.02595987	0	
514.2	0.01230508	0.01997891	1044.19	-0.01348912		1574.2	-0.01609187		2104.2	-0.00643699		2634.2	-0.0260063	0	
514.4	0.01150513	0.01996951	1044.39	-0.01324441		1574.4	-0.01680246		2104.4	-0.00651751		2634.4	-0.02558524	0	
514.6	0.01079609	0.01996012	1044.59	-0.01385172		1574.6	-0.01686042		2104.6	-0.00674358		2634.6	-0.02572234	0	
514.8	0.00945841	0.01995073	1044.79	-0.01423337		1574.8	-0.01662197		2104.8	-0.00651631		2634.8	-0.02601228	0	
515	0.00913913	0.01994134	1044.99	-0.01427102		1575	-0.01676895		2105	-0.00695231		2635	-0.02573249	0	
515.2	0.00854385	0.01993196	1045.19	-0.01439301		1575.2	-0.01692028		2105.2	-0.00751364		2635.2	-0.02694852	0	
515.4	0.00888305	0.01992258	1045.39	-0.01417557		1575.4	-0.01672356		2105.4	-0.00824885		2635.4	-0.02634285	0	
515.6	0.00890614	0.01991321	1045.59	-0.01434104		1575.6	-0.01676344		2105.6	-0.0081786		2635.6	-0.02615996	0	
515.8	0.00831978	0.01990384	1045.79	-0.01429393		1575.8	-0.0162833		2105.8	-0.00791468		2635.8	-0.02590841	0	
516	0.00812983	0.01989448	1045.99	-0.01463786		1576	-0.0160823		2106	-0.00773042		2636	-0.02666835	0	
516.2	0.00885748	0.01988512	1046.19	-0.0148195		1576.2	-0.01557358		2106.2	-0.00848442		2636.2	-0.02638144	0	
516.4	0.00882262	0.01987576	1046.39	-0.01542116		1576.4	-0.01544745		2106.4	-0.00897666		2636.4	-0.02686705	0	
516.6	0.00763865	0.01986641	1046.59	-0.01504511		1576.6	-0.01574237		2106.6	-0.00813848		2636.6	-0.02693431	0	
516.8	0.00819129	0.01985706	1046.79	-0.01541266		1576.8	-0.01589254		2106.8	-0.0081426		2636.8	-0.02705481	0	
517	0.00849217	0.01984772	1046.99	-0.01519922		1577	-0.01511815		2107	-0.00795288		2637	-0.02732966	0	
517.2	0.00805652	0.01983838	1047.19	-0.0146541		1577.2	-0.01613203		2107.2	-0.00864425		2637.2	-0.02749995	0	
517.4	0.00756339	0.01982905	1047.39	-0.01328898		1577.4	-0.0160262		2107.4	-0.00883257		2637.4	-0.02689929	0	
517.6	0.00759098	0.01981972	1047.59	-0.01273733		1577.6	-0.0160483		2107.6	-0.00849248		2637.6	-0.0268833	0	
517.8	0.00793641	0.01981039	1047.79	-0.01247137		1577.8	-0.0161023		2107.8	-0.00822716		2637.8	-0.02684879	0	
518	0.00870066	0.01980107	1047.99	-0.01282196		1578	-0.01550576		2108	-0.00815348		2638	-0.02649535	0	
518.2	0.00885826	0.01979176	1048.19	-0.01300272		1578.2	-0.01567599		2108.2	-0.00820948		2638.2	-0.0262504	0	
518.4	0.00940947	0.01978245	1048.39	-0.0137087		1578.4	-0.01594793		2108.4	-0.00814595		2638.4	-0.02606823	0	
518.6	0.01021362	0.01977314	1048.59	-0.01377152		1578.6	-0.01618367		2108.6	-0.00844098		2638.6	-0.02541049	0	
518.8	0.01069383	0.01976384	1048.79	-0.01338896		1578.8	-0.01664746		2108.8	-0.00748379		2638.8	-0.0248823	0	
519	0.01151118	0.01975454	1048.99	-0.01384681		1579	-0.01720648		2109	-0.00668693		2639	-0.02485125	0	
519.2	0.01152853	0.01974524	1049.19	-0.01374743		1579.2	-0.0177336		2109.2	-0.00701112		2639.2	-0.0242295	0	
519.4	0.01246957	0.01973595	1049.39	-0.01416218		1579.4	-0.01887649		2109.4	-0.00684227		2639.4	-0.02303044	0	
519.6	0.01254426	0.01972667	1049.59	-0.01450875		1579.6	-0.01878605		2109.6	-0.00740235		2639.6	-0.02272858	0	
519.8	0.01315653	0.01971739	1049.79	-0.01439592		1579.8	-0.01848754		2109.8	-0.00776321		2639.8	-0.02222565	0	
520	0.01397276	0.01970811	1049.99	-0.01502601		1580	-0.01822074		2110	-0.00860224		2640	-0.02272968	0	
520.2	0.01359491	0.01969884	1050.19	-0.01445963		1580.2	-0.01799926		2110.2	-0.00943439		2640.2	-0.02248739	0	
520.4	0.01286945	0.01968957	1050.39	-0.0149977		1580.4	-0.01767394		2110.4	-0.00868379		2640.4	-0.02295023	0	
520.6	0.01298313	0.01968031	1050.59	-0.0144712		1580.6	-0.01734985		2110.6	-0.00876273		2640.6	-0.02317999	0	
520.8	0.01270935	0.01967105	1050.79	-0.01492017		1580.8	-0.01678947		2110.8	-0.00805035		2640.8	-0.02393701	0	
521	0.01156008	0.01966179	1050.99	-0.01488855		1581	-0.01622252		2111	-0.00895011		2641	-0.02420361	0	
521.2	0.01078893	0.01965254	1051.19	-0.01451327		1581.2	-0.01641452		2111.2	-0.00855277		2641.2	-0.0242445	0	
521.4	0.01004373	0.0196433	1051.39	-0.01400133		1581.4	-0.01559386		2111.4	-0.00884669		2641.4	-0.02441299	0	
521.6	0.00970345	0.01963406	1051.59	-0.0144282		1581.6	-0.01447222		2111.6	-0.00878729		2641.6	-0.02434549	0	
521.8	0.0097931	0.01962482	1051.79	-0.01385736		1581.8	-0.01443589		2111.8	-0.00814133		2641.8	-0.02485808	0	
522	0.00940039	0.01961559	1051.99	-0.01422584		1582	-0.01368141		2112	-0.00812139		2642	-0.02487753	0	
522.2	0.00912828	0.01960636	1052.19	-0.01465853		1582.2	-0.01306827		2112.2	-0.00829178		2642.2	-0.02500095	0	
522.4	0.00930851	0.01959713	1052.39	-0.01487106		1582.4	-0.01319648		2112.4	-0.00800978		2642.4	-0.02541701	0	
522.6	0.00918324	0.01958791	1052.59	-0.01439459		1582.6	-0.01336846		2112.6	-0.00728867		2642.6	-0.02428699	0	
522.8	0.00909638	0.0195787	1052.79	-0.01485865		1582.8	-0.01348122		2112.8	-0.00664767		2642.8	-0.02397075	0	
523	0.0086785	0.01956949	1052.99	-0.01528591		1583	-0.01394305		2113	-0.00652222		2643	-0.02405513	0	
523.2	0.0085325	0.01956028	1053.19	-0.01474884		1583.2	-0.01468321		2113.2	-0.0067324		2643.2	-0.02275889	0	
523.4	0.00938697	0.01955108	1053.39	-0.01530178		1583.4	-0.01543195		2113.4	-0.00618117		2643.4	-0.0226791	0	
523.6	0.01034242	0.01954188	1053.59	-0.01448438		1583.6	-0.01515129		2113.6	-0.00635662		2643.6	-0.02282043	0	
523.8	0.01136389	0.01953268	1053.79	-0.01459786		1583.8	-0.01556891		2113.8	-0.00674351		2643.8	-0.0230358	0	
524	0.01147464	0.01952349	1053.99	-0.01497491		1584	-0.01530911		2114	-0.00705711		2644	-0.02279014	0	
524.2	0.01131393	0.01951431	1054.19	-0.0141368		1584.2	-0.01580344		2114.2	-0.00717559		2644.2	-0.02362831	0	
524.4	0.01214113	0.01950513	1054.39	-0.01433121		1584.4	-0.01532039		2114.4	-0.00692499		2644.4	-0.02396542	0	
524.6	0.01206213	0.01949595	1054.59	-0.01349448		1584.6	-0.01609589		2114.6	-0.00754621		2644.6	-0.0243194	0	
524.8	0.01084106	0.01948678	1054.79	-0.01358476		1584.8	-0.0163051		2114.8	-0.00656762		2644.8	-0.0247381	0	
525	0.0105517	0.01947761	1054.99	-0.0134		1585	-0.01680744		2115	-0.0072371		2645	-0.02525037	0	
525.2	0.01046471	0.01946845	1055.19	-0.01284182		1585.2	-0.01728048		2115.2	-0.00733833		2645.2	-0.0251113	0	
525.4	0.01005347	0.01945929	1055.39	-0.01235827		1585.4	-0.01731456		2115.4	-0.00852359		2645.4	-0.0247251	0	
525.6	0.00976802	0.01945013	1055.59	-0.01171971		1585.6	-0.01699719		2115.6	-0.00893366		2645.6	-0.02506967	0	
525.8	0.00906845	0.01944098	1055.79	-0.01128133		1585.8	-0.01736983		2115.8	-0.00978277		2645.8	-0.02538537	0	
526	0.00922237	0.01943183	1055.99	-0.0116411		1586	-0.01634215		2116	-0.00971184		2646	-0.02521425	0	
526.2	0.00890334	0.01942269	1056.19	-0.01179299		1586.2	-0.01580772		2116.2	-0.00975437		2646.2	-0.02484573	0	
526.4	0.00916885	0.01941355	1056.39	-0.01219908		1586.4	-0.01566666		2116.4	-0.01012918		2646.4	-0.02430894	0	
526.6	0.00879026	0.01940442	1056.59	-0.0123097		1586.6	-0.01531949		2116.6	-0.01014626		2646.6	-0.02323906	0	
526.8	0.00816584	0.01939529	1056.79	-0.01322966		1586.8	-0.01446302		2116.8	-0.01026336		2646.8	-0.02265611	0	
527	0.00764684	0.01938617	1056.99	-0.0139871		1587	-0.01466655		2117	-0.00940055		2647	-0.02275613	0	
527.2	0.00771838	0.01937705	1057.19	-0.01435058		1587.2	-0.01485555		2117.2	-0.00902784		2647.2	-0.02301056	0	
527.4	0.007918	0.01936793	1057.39	-0.01470844		1587.4	-0.01471806		2117.4	-0.00833783		2647.4	-0.02285637	0	
527.6	0.00815962	0.01935882	1057.59	-0.01387746		1587.6	-0.01417124		2117.6	-0.00819978		2647.6	-0.02243582	0	
527.8	0.00891709	0.01934971	1057.79	-0.0148604		1587.8	-0.01426578		2117.8	-0.00866575		2647.8	-0.02176572	0	
528	0.00869028	0.01934061	1057.99	-0.01565438		1588	-0.01401764		2118	-0.00886245		2648	-0.02178982	0	
528.2	0.00796364	0.01933151	1058.19	-0.0149822		1588.2	-0.01513782		2118.2	-0.00853196		2648.2	-0.02351496	0	
528.4	0.00798667	0.01932241	1058.39	-0.01456043		1588.4	-0.01571139		2118.4	-0.00815952		2648.4	-0.02362299	0	
528.6	0.00711214	0.01931332	1058.59	-0.0135497		1588.6	-0.01653663		2118.6	-0.00795603		2648.6	-0.02461689	0	
528.8	0.0066323	0.01930423	1058.79	-0.01330685		1588.8	-0.01648726		2118.8	-0.00789784		2648.8	-0.02588259	0	
529	0.00679251	0.01929515	1058.99	-0.01307743		1589	-0.01712844		2119	-0.00813247		2649	-0.02641348	0	
529.2	0.00625825	0.01928607	1059.19	-0.01198707		1589.2	-0.01806368		2119.2	-0.00879558		2649.2	-0.02617452	0	
529.4	0.00616098	0.019277	1059.39	-0.01155025		1589.4	-0.01872513		2119.4	-0.00930713		2649.4	-0.02541953	0	
529.6	0.00562507	0.01926793	1059.59	-0.0118316		1589.6	-0.01851123		2119.6	-0.00952782		2649.6	-0.02550514	0	
529.8	0.0052777	0.01925887	1059.79	-0.01215009		1589.8	-0.01820513		2119.8	-0.01002853		2649.8	-0.02519788	0	
530	0.00491065	0.0192498	1059.99	-0.01222001		1590	-0.01735371		2120	-0.00956422		2650	-0.02500511	0	
530.2	0.00471212	0.01924075	1060.19	-0.01283783		1590.2	-0.01751373		2120.2	-0.01005215		2650.2	-0.02439099	0	
530.4	0.0048702	0.0192317	1060.39	-0.01318712		1590.4	-0.01737551		2120.4	-0.01129113		2650.4	-0.02360345	0	
530.6	0.00557571	0.01922265	1060.59	-0.0132405		1590.6	-0.01716552		2120.6	-0.01106458		2650.6	-0.02308147	0	
530.8	0.00559242	0.0192136	1060.79	-0.01395814		1590.8	-0.01654408		2120.8	-0.01049849		2650.8	-0.02341267	0	
531	0.00628555	0.01920456	1060.99	-0.01462544		1591	-0.01667819		2121	-0.00997634		2651	-0.02406273	0	
531.2	0.00668806	0.01919553	1061.19	-0.01460904		1591.2	-0.01658522		2121.2	-0.00985473		2651.2	-0.02310618	0	
531.4	0.00729189	0.0191865	1061.39	-0.01477906		1591.4	-0.01578168		2121.4	-0.00887999		2651.4	-0.02145412	0	
531.6	0.00796721	0.01917747	1061.59	-0.01456806		1591.6	-0.0153555		2121.6	-0.00911877		2651.6	-0.02138336	0	
531.8	0.0082116	0.01916845	1061.79	-0.01505168		1591.8	-0.01544975		2121.8	-0.00907403		2651.8	-0.02171386	0	
532	0.00703626	0.01915943	1061.99	-0.01433146		1592	-0.01588198		2122	-0.00932361		2652	-0.02280986	0	
532.2	0.00670331	0.01915042	1062.19	-0.01375272		1592.2	-0.01695016		2122.2	-0.00859279		2652.2	-0.02406015	0	
532.4	0.00705449	0.01914141	1062.39	-0.01304903		1592.4	-0.01796381		2122.4	-0.00803369		2652.4	-0.02507495	0	
532.6	0.00656944	0.0191324	1062.59	-0.01243863		1592.6	-0.01798901		2122.6	-0.00789311		2652.6	-0.02595122	0	
532.8	0.00658017	0.0191234	1062.79	-0.01256751		1592.8	-0.01870908		2122.8	-0.00803019		2652.8	-0.02604386	0	
533	0.00668941	0.0191144	1062.99	-0.01266916		1593	-0.01923757		2123	-0.00760352		2653	-0.02583634	0	
533.2	0.00665897	0.01910541	1063.19	-0.01269145		1593.2	-0.01930371		2123.2	-0.00768552		2653.2	-0.02614846	0	
533.4	0.00595873	0.01909642	1063.39	-0.01332207		1593.4	-0.01935278		2123.4	-0.00783335		2653.4	-0.02566888	0	
533.6	0.00505204	0.01908744	1063.59	-0.01372022		1593.6	-0.01852978		2123.6	-0.00799904		2653.6	-0.02571624	0	
533.8	0.00426612	0.01907846	1063.79	-0.0136026		1593.8	-0.01792111		2123.8	-0.00881722		2653.8	-0.02530675	0	
534	0.00428711	0.01906948	1063.99	-0.01417381		1594	-0.0175945		2124	-0.00966971		2654	-0.02480994	0	
534.2	0.00493321	0.01906051	1064.19	-0.01460395		1594.2	-0.01764489		2124.2	-0.01018818		2654.2	-0.0245243	0	
534.4	0.0053687	0.01905154	1064.39	-0.01406204		1594.4	-0.01681366		2124.4	-0.01076526		2654.4	-0.02472641	0	
534.6	0.00640994	0.01904258	1064.59	-0.01481509		1594.6	-0.01600717		2124.6	-0.01046167		2654.6	-0.02443457	0	
534.8	0.00690698	0.01903362	1064.79	-0.01543217		1594.8	-0.01527417		2124.8	-0.00974736		2654.8	-0.02451525	0	
535	0.00698989	0.01902466	1064.99	-0.01534745		1595	-0.01422759		2125	-0.00935678		2655	-0.02416427	0	
535.2	0.0072684	0.01901571	1065.19	-0.01502367		1595.2	-0.01382004		2125.2	-0.00916461		2655.2	-0.02308537	0	
535.4	0.00764254	0.01900677	1065.39	-0.0144871		1595.4	-0.01329534		2125.4	-0.00855408		2655.4	-0.02326205	0	
535.6	0.00699656	0.01899782	1065.59	-0.01382409		1595.6	-0.01363647		2125.6	-0.00886839		2655.6	-0.02410722	0	
535.8	0.00718043	0.01898889	1065.79	-0.01380462		1595.8	-0.0136348		2125.8	-0.00941954		2655.8	-0.02480376	0	
536	0.00745859	0.01897995	1065.99	-0.01313727		1596	-0.01459917		2126	-0.00859326		2656	-0.02570312	0	
536.2	0.00820872	0.01897102	1066.19	-0.01299329		1596.2	-0.01565915		2126.2	-0.00844328		2656.2	-0.02616748	0	
536.4	0.00865925	0.0189621	1066.39	-0.01224118		1596.4	-0.01730365		2126.4	-0.00814746		2656.4	-0.02691646	0	
536.6	0.00882567	0.01895318	1066.59	-0.01244547		1596.6	-0.01706044		2126.6	-0.00812918		2656.6	-0.02682642	0	
536.8	0.00991076	0.01894426	1066.79	-0.01232554		1596.8	-0.01755702		2126.8	-0.00831757		2656.8	-0.02645738	0	
537	0.01054954	0.01893535	1066.99	-0.01221776		1597	-0.01799561		2127	-0.00676377		2657	-0.0274679	0	
537.2	0.01021402	0.01892644	1067.19	-0.01299158		1597.2	-0.01789292		2127.2	-0.00645774		2657.2	-0.02806016	0	
537.4	0.00977274	0.01891753	1067.39	-0.0125524		1597.4	-0.01866005		2127.4	-0.00589499		2657.4	-0.02810592	0	
537.6	0.01015602	0.01890863	1067.59	-0.01208375		1597.6	-0.01840012		2127.6	-0.00547861		2657.6	-0.02787791	0	
537.8	0.00994704	0.01889974	1067.79	-0.01171075		1597.8	-0.01859869		2127.8	-0.00547816		2657.8	-0.02838811	0	
538	0.00993867	0.01889084	1067.99	-0.01230594		1598	-0.01944804		2128	-0.0060471		2658	-0.02857008	0	
538.2	0.00964626	0.01888196	1068.19	-0.01242911		1598.2	-0.0189653		2128.2	-0.00534603		2658.2	-0.02887346	0	
538.4	0.00936009	0.01887307	1068.39	-0.01305063		1598.4	-0.0185857		2128.4	-0.00547573		2658.4	-0.02898831	0	
538.6	0.00857122	0.01886419	1068.59	-0.01353236		1598.6	-0.01824142		2128.6	-0.0059436		2658.6	-0.02829611	0	
538.8	0.00890371	0.01885532	1068.79	-0.01309632		1598.8	-0.01737831		2128.8	-0.00594519		2658.8	-0.0281623	0	
539	0.00837259	0.01884645	1068.99	-0.01319375		1599	-0.01633903		2129	-0.00626655		2659	-0.02780357	0	
539.2	0.00808082	0.01883758	1069.19	-0.01304631		1599.2	-0.01684681		2129.2	-0.00669448		2659.2	-0.02678214	0	
539.4	0.008005	0.01882872	1069.39	-0.01328819		1599.4	-0.01577451		2129.4	-0.00694121		2659.4	-0.02635072	0	
539.6	0.00720121	0.01881986	1069.59	-0.01380368		1599.6	-0.01571752		2129.6	-0.00807229		2659.6	-0.02666185	0	
539.8	0.00781148	0.01881101	1069.79	-0.0142507		1599.8	-0.01598864		2129.8	-0.00936243		2659.8	-0.02661558	0	
540	0.00765853	0.01880216	1069.99	-0.01324554		1600	-0.01631404		2130	-0.01008292		2660	-0.026831	0	
540.2	0.00784372	0.01879331	1070.19	-0.01324848		1600.2	-0.01705651		2130.2	-0.01095393		2660.2	-0.02673304	0	
540.4	0.00763488	0.01878447	1070.39	-0.01368369		1600.4	-0.01681592		2130.4	-0.01137998		2660.4	-0.02668268	0	
540.6	0.00715544	0.01877563	1070.59	-0.014342		1600.6	-0.0165942		2130.6	-0.01113381		2660.6	-0.02649338	0	
540.8	0.00765543	0.0187668	1070.79	-0.01469277		1600.8	-0.01651693		2130.8	-0.0107265		2660.8	-0.02638327	0	
541	0.00719926	0.01875797	1070.99	-0.01469569		1601	-0.01663506		2131	-0.00896563		2661	-0.0263983	0	
541.2	0.00658074	0.01874914	1071.19	-0.01465417		1601.2	-0.01575662		2131.2	-0.00894914		2661.2	-0.02618665	0	
541.4	0.00705839	0.01874032	1071.39	-0.01371613		1601.4	-0.01674354		2131.4	-0.00847753		2661.4	-0.02638567	0	
541.6	0.00758413	0.0187315	1071.59	-0.01341105		1601.6	-0.01705981		2131.6	-0.00836858		2661.6	-0.02648805	0	
541.8	0.00741399	0.01872269	1071.79	-0.01375376		1601.8	-0.0185261		2131.8	-0.00852914		2661.8	-0.02662207	0	
542	0.00746785	0.01871388	1071.99	-0.01492341		1602	-0.01906172		2132	-0.00853816		2662	-0.02678762	0	
542.2	0.00691569	0.01870508	1072.19	-0.01545509		1602.2	-0.01868893		2132.2	-0.00842361		2662.2	-0.02679901	0	
542.4	0.00703314	0.01869628	1072.39	-0.01551465		1602.4	-0.01838282		2132.4	-0.00880712		2662.4	-0.02637502	0	
542.6	0.00761596	0.01868748	1072.59	-0.01527855		1602.6	-0.01797844		2132.6	-0.01012836		2662.6	-0.02617644	0	
542.8	0.00809917	0.01867869	1072.79	-0.01481467		1602.8	-0.01774624		2132.8	-0.00946401		2662.8	-0.02640165	0	
543	0.00818527	0.0186699	1072.99	-0.01538596		1603	-0.01704491		2133	-0.00989189		2663	-0.02665365	0	
543.2	0.00820301	0.01866112	1073.19	-0.01448233		1603.2	-0.01686668		2133.2	-0.01024359		2663.2	-0.02620999	0	
543.4	0.00899556	0.01865234	1073.39	-0.01475142		1603.4	-0.01567414		2133.4	-0.00984786		2663.4	-0.02684198	0	
543.6	0.00909153	0.01864356	1073.59	-0.01439991		1603.6	-0.01667753		2133.6	-0.01070025		2663.6	-0.02741442	0	
543.8	0.00869408	0.01863479	1073.79	-0.0145838		1603.8	-0.01745369		2133.8	-0.0111706		2663.8	-0.02810408	0	
544	0.00834001	0.01862602	1073.99	-0.01414751		1604	-0.01683881		2134	-0.01151741		2664	-0.02857189	0	
544.2	0.00759701	0.01861726	1074.19	-0.01517235		1604.2	-0.01708385		2134.2	-0.01083753		2664.2	-0.02819064	0	
544.4	0.00718468	0.0186085	1074.39	-0.01507445		1604.4	-0.01615215		2134.4	-0.0107297		2664.4	-0.02789238	0	
544.6	0.00649224	0.01859975	1074.59	-0.01512164		1604.6	-0.01622712		2134.6	-0.00915254		2664.6	-0.02798471	0	
544.8	0.00673771	0.018591	1074.79	-0.01469533		1604.8	-0.01564356		2134.8	-0.00771543		2664.8	-0.02790656	0	
545	0.00645367	0.01858225	1074.99	-0.01469469		1605	-0.01523372		2135	-0.00684696		2665	-0.02701764	0	
545.2	0.00600487	0.01857351	1075.19	-0.0151812		1605.2	-0.01437322		2135.2	-0.00687037		2665.2	-0.02728518	0	
545.4	0.0061315	0.01856477	1075.39	-0.01578394		1605.4	-0.01488671		2135.4	-0.00687525		2665.4	-0.02750264	0	
545.6	0.00629167	0.01855603	1075.59	-0.01664697		1605.6	-0.01496162		2135.6	-0.00624851		2665.6	-0.02710865	0	
545.8	0.00569389	0.0185473	1075.79	-0.01678084		1605.8	-0.01552311		2135.8	-0.00607264		2665.8	-0.02639336	0	
546	0.00561633	0.01853858	1075.99	-0.01691577		1606	-0.01536685		2136	-0.00592534		2666	-0.02692151	0	
546.2	0.00596062	0.01852986	1076.19	-0.01672851		1606.2	-0.01447239		2136.2	-0.0061055		2666.2	-0.02668249	0	
546.4	0.00708564	0.01852114	1076.39	-0.01642376		1606.4	-0.01426395		2136.4	-0.00602249		2666.4	-0.02664149	0	
546.6	0.00706798	0.01851243	1076.59	-0.0163186		1606.6	-0.01547831		2136.6	-0.00650934		2666.6	-0.0272854	0	
546.8	0.00682723	0.01850372	1076.79	-0.01587623		1606.8	-0.01600739		2136.8	-0.0062089		2666.8	-0.02750508	0	
547	0.0072528	0.01849501	1076.99	-0.01603348		1607	-0.01556768		2137	-0.00761913		2667	-0.02732266	0	
547.2	0.00778312	0.01848631	1077.19	-0.01535254		1607.2	-0.01615904		2137.2	-0.0080301		2667.2	-0.02799828	0	
547.4	0.0087445	0.01847761	1077.39	-0.01601076		1607.4	-0.01625683		2137.4	-0.0072774		2667.4	-0.02819461	0	
547.6	0.00882394	0.01846892	1077.59	-0.01543797		1607.6	-0.01800721		2137.6	-0.0082841		2667.6	-0.02805875	0	
547.8	0.00791197	0.01846023	1077.79	-0.01529713		1607.8	-0.01761242		2137.8	-0.00891865		2667.8	-0.02921868	0	
548	0.00792317	0.01845154	1077.99	-0.01451563		1608	-0.01732701		2138	-0.00932536		2668	-0.02845329	0	
548.2	0.00730044	0.01844286	1078.19	-0.01499906		1608.2	-0.01665555		2138.2	-0.0096755		2668.2	-0.02775788	0	
548.4	0.00725828	0.01843419	1078.39	-0.01428909		1608.4	-0.01672321		2138.4	-0.00944198		2668.4	-0.02776133	0	
548.6	0.00670185	0.01842551	1078.59	-0.01450204		1608.6	-0.01677002		2138.6	-0.00945252		2668.6	-0.02734859	0	
548.8	0.00717723	0.01841684	1078.79	-0.01456028		1608.8	-0.01658643		2138.8	-0.00967324		2668.8	-0.02702107	0	
549	0.00748077	0.01840818	1078.99	-0.0151041		1609	-0.01598234		2139	-0.01066997		2669	-0.02658015	0	
549.2	0.006069	0.01839952	1079.19	-0.01487531		1609.2	-0.01530709		2139.2	-0.01097586		2669.2	-0.02647294	0	
549.4	0.00590326	0.01839086	1079.39	-0.01480003		1609.4	-0.01559651		2139.4	-0.01058468		2669.4	-0.02672467	0	
549.6	0.00625172	0.01838221	1079.59	-0.01582818		1609.6	-0.01524663		2139.6	-0.01042598		2669.6	-0.02656882	0	
549.8	0.00602683	0.01837356	1079.79	-0.01579634		1609.8	-0.01542423		2139.8	-0.01101389		2669.8	-0.02630155	0	
550	0.00696165	0.01836492	1079.99	-0.01703773		1610	-0.01480628		2140	-0.0104391		2670	-0.026637	0	
550.2	0.00737505	0.01835628	1080.19	-0.01693833		1610.2	-0.01477252		2140.2	-0.01065232		2670.2	-0.02678287	0	
550.4	0.00661467	0.01834764	1080.39	-0.01812966		1610.4	-0.015712		2140.4	-0.01015065		2670.4	-0.02615596	0	
550.6	0.00629708	0.01833901	1080.59	-0.01816128		1610.6	-0.01658343		2140.6	-0.01017329		2670.6	-0.02540174	0	
550.8	0.00615075	0.01833038	1080.79	-0.01862673		1610.8	-0.0164005		2140.8	-0.01051444		2670.8	-0.02550171	0	
551	0.00612606	0.01832176	1080.99	-0.01880625		1611	-0.01634664		2141	-0.01032392		2671	-0.02599256	0	
551.2	0.00739571	0.01831314	1081.19	-0.01836395		1611.2	-0.01730582		2141.2	-0.01012413		2671.2	-0.02723628	0	
551.4	0.00716923	0.01830452	1081.39	-0.01845074		1611.4	-0.01757798		2141.4	-0.00957646		2671.4	-0.02703268	0	
551.6	0.00726816	0.01829591	1081.59	-0.01732421		1611.6	-0.0182179		2141.6	-0.00995686		2671.6	-0.02711253	0	
551.8	0.00652092	0.0182873	1081.79	-0.01676933		1611.8	-0.01777515		2141.8	-0.00979952		2671.8	-0.02775732	0	
552	0.00584925	0.0182787	1081.99	-0.01657943		1612	-0.01807945		2142	-0.01009666		2672	-0.02646453	0	
552.2	0.00539542	0.0182701	1082.19	-0.01677074		1612.2	-0.01834249		2142.2	-0.01005911		2672.2	-0.02628525	0	
552.4	0.00496835	0.0182615	1082.39	-0.01616432		1612.4	-0.01877074		2142.4	-0.00981894		2672.4	-0.02620305	0	
552.6	0.00488449	0.01825291	1082.59	-0.01560152		1612.6	-0.01811189		2142.6	-0.01046491		2672.6	-0.02564307	0	
552.8	0.00484746	0.01824432	1082.79	-0.01556148		1612.8	-0.01874798		2142.8	-0.00990308		2672.8	-0.02570017	0	
553	0.00493379	0.01823574	1082.99	-0.01521338		1613	-0.0185989		2143	-0.00918299		2673	-0.02565979	0	
553.2	0.00335127	0.01822716	1083.19	-0.01535479		1613.2	-0.01794233		2143.2	-0.0086922		2673.2	-0.02559362	0	
553.4	0.00336344	0.01821858	1083.39	-0.01633547		1613.4	-0.01736726		2143.4	-0.00963137		2673.4	-0.02585263	0	
553.6	0.00357222	0.01821001	1083.59	-0.01732918		1613.6	-0.01698079		2143.6	-0.01018559		2673.6	-0.02600803	0	
553.8	0.00294897	0.01820144	1083.79	-0.01700426		1613.8	-0.01674695		2143.8	-0.01034524		2673.8	-0.02561267	0	
554	0.00336968	0.01819288	1083.99	-0.0176176		1614	-0.01535302		2144	-0.00966804		2674	-0.02545752	0	
554.2	0.00295682	0.01818432	1084.19	-0.01639168		1614.2	-0.01503744		2144.2	-0.01023247		2674.2	-0.0258421	0	
554.4	0.00314405	0.01817577	1084.39	-0.01739485		1614.4	-0.01512017		2144.4	-0.00979378		2674.4	-0.02596679	0	
554.6	0.00328207	0.01816722	1084.59	-0.01681548		1614.6	-0.01517901		2144.6	-0.01001286		2674.6	-0.02606786	0	
554.8	0.00362148	0.01815867	1084.79	-0.01713013		1614.8	-0.0156387		2144.8	-0.00957367		2674.8	-0.02702805	0	
555	0.00387729	0.01815012	1084.99	-0.01651307		1615	-0.01637557		2145	-0.00979441		2675	-0.02716906	0	
555.2	0.00547605	0.01814159	1085.19	-0.01621939		1615.2	-0.01720977		2145.2	-0.01088616		2675.2	-0.02786148	0	
555.4	0.00523615	0.01813305	1085.39	-0.01617664		1615.4	-0.01772374		2145.4	-0.01066467		2675.4	-0.02834436	0	
555.6	0.00543855	0.01812452	1085.59	-0.01560548		1615.6	-0.0177124		2145.6	-0.01066526		2675.6	-0.02790199	0	
555.8	0.00551719	0.01811599	1085.79	-0.01572562		1615.8	-0.01857784		2145.8	-0.01082902		2675.8	-0.02782925	0	
556	0.00561479	0.01810747	1085.99	-0.01588391		1616	-0.01865482		2146	-0.01067216		2676	-0.02700814	0	
556.2	0.00624278	0.01809895	1086.19	-0.01571018		1616.2	-0.01862288		2146.2	-0.01044774		2676.2	-0.02712405	0	
556.4	0.00681317	0.01809043	1086.39	-0.01600532		1616.4	-0.01778292		2146.4	-0.01015295		2676.4	-0.02659961	0	
556.6	0.00703647	0.01808192	1086.59	-0.01553132		1616.6	-0.0186378		2146.6	-0.00975993		2676.6	-0.02629397	0	
556.8	0.00765007	0.01807342	1086.79	-0.01613385		1616.8	-0.01910255		2146.8	-0.00891889		2676.8	-0.02690184	0	
557	0.00811347	0.01806491	1086.99	-0.01543994		1617	-0.01888256		2147	-0.00907813		2677	-0.02714594	0	
557.2	0.00740842	0.01805641	1087.19	-0.01592599		1617.2	-0.01878551		2147.2	-0.00945876		2677.2	-0.02728161	0	
557.4	0.00744215	0.01804792	1087.39	-0.0163444		1617.4	-0.01854736		2147.4	-0.00968661		2677.4	-0.02715439	0	
557.6	0.00733112	0.01803943	1087.59	-0.0167435		1617.6	-0.0181731		2147.6	-0.00935717		2677.6	-0.02680672	0	
557.8	0.00711864	0.01803094	1087.79	-0.01668265		1617.8	-0.01710935		2147.8	-0.00952803		2677.8	-0.02728482	0	
558	0.00710647	0.01802246	1087.99	-0.01690349		1618	-0.01638976		2148	-0.0096867		2678	-0.02806129	0	
558.2	0.00686372	0.01801398	1088.19	-0.01642328		1618.2	-0.01643676		2148.2	-0.01012222		2678.2	-0.02889241	0	
558.4	0.00680885	0.0180055	1088.39	-0.01707194		1618.4	-0.01705884		2148.4	-0.01027422		2678.4	-0.02901845	0	
558.6	0.00597789	0.01799703	1088.59	-0.01685946		1618.6	-0.01710823		2148.6	-0.01057288		2678.6	-0.02862826	0	
558.8	0.00595529	0.01798856	1088.79	-0.01691397		1618.8	-0.01756241		2148.8	-0.01085815		2678.8	-0.02846403	0	
559	0.00543608	0.0179801	1088.99	-0.01677285		1619	-0.01784148		2149	-0.01182013		2679	-0.02801111	0	
559.2	0.0055421	0.01797164	1089.19	-0.01679574		1619.2	-0.0181879		2149.2	-0.01226925		2679.2	-0.02779352	0	
559.4	0.00454838	0.01796319	1089.39	-0.01653378		1619.4	-0.01850599		2149.4	-0.0122525		2679.4	-0.02712504	0	
559.6	0.00403034	0.01795474	1089.59	-0.01635268		1619.6	-0.01862043		2149.6	-0.0127501		2679.6	-0.02583205	0	
559.8	0.00423541	0.01794629	1089.79	-0.01647486		1619.8	-0.01927567		2149.8	-0.01316857		2679.8	-0.0250554	0	
