# Supplementary material for: Functional development of a V3/glycan-specific broadly neutralizing antibody isolated from a case of HIV superinfection
Source: eLife. 2021 Jul 15;10:e68110. doi: 10.7554/eLife.68110 (PMC8376252; doi:10.7554/eLife.68110)
Supplement: Figure 2—source data 2. [file elife-68110-fig2-data2.zip › QA013.2 Dbl Ref BLI_2020.06.25/QA013 autologous binding_MIG_naive_G7-L4/Results/D1Results.txt]

Conc1	6.25E-08	6.25E-08	6.25E-08	6.25E-08	6.25E-08	
Start1	200	729.99	1260	1790	2320	
Stop1	559.8	1089.79	1619.8	2149.8	2679.8	
Kobs	0.00235293979338066				5.19217990881564E-05	
Error Kobs	4.00056650268853E-05				0	
Koff	0				0	
Error Koff	0				0	
Time1	Data1	Fit1	Time2	Data2	Fit2	Time3	Data3	Fit3	Time4	Data4	Fit4	Time5	Data5	Fit5	
200	0.01238014	0	729.99	0.0019983		1260	0.00089454		1790	-0.0071839		2320	-0.00743265	0	
200.2	0.0125316	0.00009844	730.19	0.001792		1260.2	0.00176254		1790.2	-0.00723491		2320.2	-0.00683686	0	
200.4	0.01274164	0.0001968	730.39	0.00197796		1260.4	0.00208865		1790.4	-0.00741806		2320.4	-0.00622239	0	
200.6	0.01310261	0.00029505	730.59	0.00189452		1260.6	0.0027094		1790.6	-0.00755582		2320.6	-0.00519763	0	
200.8	0.01366918	0.00039322	730.79	0.00225491		1260.8	0.00305796		1790.8	-0.00830213		2320.8	-0.00413382	0	
201	0.0142693	0.00049129	730.99	0.0020154		1261	0.00283508		1791	-0.00885721		2321	-0.00324712	0	
201.2	0.01508486	0.00058928	731.19	0.00203338		1261.2	0.00266518		1791.2	-0.00860166		2321.2	-0.00319465	0	
201.4	0.01550426	0.00068717	731.39	0.00226782		1261.4	0.00311989		1791.4	-0.00903731		2321.4	-0.0027099	0	
201.6	0.0157445	0.00078496	731.59	0.00233143		1261.6	0.00293045		1791.6	-0.00869815		2321.6	-0.00204898	0	
201.8	0.01586248	0.00088267	731.79	0.00253227		1261.8	0.00278061		1791.8	-0.00887952		2321.8	-0.00195733	0	
202	0.01552345	0.00098028	731.99	0.00270763		1262	0.00291034		1792	-0.009005		2322	-0.00187042	0	
202.2	0.01580594	0.00107781	732.19	0.00245715		1262.2	0.00261181		1792.2	-0.00895524		2322.2	-0.00228279	0	
202.4	0.01565057	0.00117524	732.39	0.0019673		1262.4	0.00255075		1792.4	-0.00957555		2322.4	-0.00262872	0	
202.6	0.01617553	0.00127258	732.59	0.00160736		1262.6	0.00205866		1792.6	-0.00933807		2322.6	-0.00293637	0	
202.8	0.01613306	0.00136982	732.79	0.00181256		1262.8	0.00107509		1792.8	-0.00935415		2322.8	-0.00423994	0	
203	0.01633206	0.00146698	732.99	0.00160111		1263	-0.00007283		1793	-0.01015203		2323	-0.00353598	0	
203.2	0.01662743	0.00156404	733.19	0.00112056		1263.2	-0.00020649		1793.2	-0.00998637		2323.2	-0.00391052	0	
203.4	0.01653887	0.00166102	733.39	0.00093791		1263.4	-0.00000642		1793.4	-0.00862562		2323.4	-0.00498657	0	
203.6	0.01714279	0.0017579	733.59	-0.00027217		1263.6	-0.00035753		1793.6	-0.00857178		2323.6	-0.00504178	0	
203.8	0.01776671	0.00185469	733.79	-0.00027399		1263.8	-0.00038728		1793.8	-0.00821665		2323.8	-0.00616841	0	
204	0.01787465	0.00195139	733.99	-0.00064191		1264	0.00020138		1794	-0.00783817		2324	-0.00656539	0	
204.2	0.0174306	0.002048	734.19	-0.00026085		1264.2	0.00107008		1794.2	-0.00752573		2324.2	-0.00625803	0	
204.4	0.01804481	0.00214452	734.39	-0.00028887		1264.4	0.00113233		1794.4	-0.00756917		2324.4	-0.00565914	0	
204.6	0.01812734	0.00224094	734.59	-0.00020197		1264.6	0.00202258		1794.6	-0.0067686		2324.6	-0.00483905	0	
204.8	0.01862234	0.00233728	734.79	-0.0002353		1264.8	0.00261895		1794.8	-0.00712109		2324.8	-0.00439725	0	
205	0.01851447	0.00243353	734.99	-0.0005118		1265	0.00219582		1795	-0.00639122		2325	-0.00367859	0	
205.2	0.01829861	0.00252968	735.19	-0.00068414		1265.2	0.00279114		1795.2	-0.00587634		2325.2	-0.00334804	0	
205.4	0.01789198	0.00262575	735.39	-0.0002659		1265.4	0.00342297		1795.4	-0.00556454		2325.4	-0.0025098	0	
205.6	0.01793007	0.00272172	735.59	-0.00008853		1265.6	0.00299202		1795.6	-0.00492125		2325.6	-0.00159192	0	
205.8	0.01806522	0.00281761	735.79	0.00061259		1265.8	0.00245788		1795.8	-0.00503038		2325.8	-0.00082978	0	
206	0.0179675	0.0029134	735.99	0.00099469		1266	0.00215367		1796	-0.00472738		2326	-0.00047208	0	
206.2	0.0180303	0.0030091	736.19	0.00120705		1266.2	0.00101584		1796.2	-0.00467447		2326.2	-0.00035286	0	
206.4	0.01813418	0.00310472	736.39	0.00191149		1266.4	0.00029494		1796.4	-0.00451992		2326.4	-0.00143928	0	
206.6	0.01884248	0.00320024	736.59	0.00204866		1266.6	-0.00016399		1796.6	-0.00478185		2326.6	-0.00239074	0	
206.8	0.01886332	0.00329568	736.79	0.00290649		1266.8	-0.00102087		1796.8	-0.00578291		2326.8	-0.00258992	0	
207	0.01916449	0.00339102	736.99	0.00310961		1267	-0.00149146		1797	-0.00680035		2327	-0.00249484	0	
207.2	0.01917946	0.00348628	737.19	0.0039825		1267.2	-0.00133925		1797.2	-0.00661336		2327.2	-0.00379357	0	
207.4	0.01892012	0.00358144	737.39	0.00401631		1267.4	-0.00181453		1797.4	-0.00698916		2327.4	-0.00486142	0	
207.6	0.0193053	0.00367652	737.59	0.00406889		1267.6	-0.00238625		1797.6	-0.00715816		2327.6	-0.00565286	0	
207.8	0.01888407	0.0037715	737.79	0.00554579		1267.8	-0.00233189		1797.8	-0.00666817		2327.8	-0.00641193	0	
208	0.01893902	0.0038664	737.99	0.00535394		1268	-0.00218097		1798	-0.00632898		2328	-0.00667026	0	
208.2	0.01936667	0.00396121	738.19	0.00510732		1268.2	-0.00221676		1798.2	-0.00620478		2328.2	-0.00682327	0	
208.4	0.01900471	0.00405593	738.39	0.00448405		1268.4	-0.00180496		1798.4	-0.00644369		2328.4	-0.00747419	0	
208.6	0.01934205	0.00415056	738.59	0.00508867		1268.6	-0.00086894		1798.6	-0.00627001		2328.6	-0.0077773	0	
208.8	0.0195439	0.0042451	738.79	0.00560242		1268.8	-0.00061209		1798.8	-0.00709161		2328.8	-0.00785005	0	
209	0.01977186	0.00433955	738.99	0.0059995		1269	-0.00042974		1799	-0.00677779		2329	-0.00745892	0	
209.2	0.01942602	0.00443391	739.19	0.00532229		1269.2	-0.00023155		1799.2	-0.00662009		2329.2	-0.00741523	0	
209.4	0.01962737	0.00452819	739.39	0.00513757		1269.4	-0.00060705		1799.4	-0.0056267		2329.4	-0.00652501	0	
209.6	0.02012745	0.00462237	739.59	0.00509522		1269.6	-0.00086506		1799.6	-0.00524248		2329.6	-0.00515051	0	
209.8	0.01988383	0.00471647	739.79	0.0056229		1269.8	-0.00062028		1799.8	-0.00473522		2329.8	-0.0040949	0	
210	0.0198429	0.00481048	739.99	0.00481695		1270	0.00002813		1800	-0.00455646		2330	-0.00419206	0	
210.2	0.02034574	0.0049044	740.19	0.00462439		1270.2	-0.00018955		1800.2	-0.00394758		2330.2	-0.00295558	0	
210.4	0.02205117	0.00499823	740.39	0.00434751		1270.4	0.00019554		1800.4	-0.00398736		2330.4	-0.00257204	0	
210.6	0.02190738	0.00509198	740.59	0.00416402		1270.6	0.00089636		1800.6	-0.00473355		2330.6	-0.00198786	0	
210.8	0.02186864	0.00518563	740.79	0.00406624		1270.8	0.00061796		1800.8	-0.00492586		2330.8	-0.00136482	0	
211	0.02236674	0.0052792	740.99	0.0041338		1271	0.00055254		1801	-0.00476797		2331	-0.00071309	0	
211.2	0.02248911	0.00537268	741.19	0.00453621		1271.2	0.0010139		1801.2	-0.00405936		2331.2	-0.00057204	0	
211.4	0.02311672	0.00546607	741.39	0.00411789		1271.4	0.00137068		1801.4	-0.00325919		2331.4	-0.00075454	0	
211.6	0.02310314	0.00555937	741.59	0.00395157		1271.6	0.00076573		1801.6	-0.00196256		2331.6	-0.00115096	0	
211.8	0.02354552	0.00565259	741.79	0.00319967		1271.8	0.00047937		1801.8	-0.00222719		2331.8	-0.00087605	0	
212	0.02442703	0.00574572	741.99	0.00268617		1272	0.00107237		1802	-0.00230429		2332	-0.00036063	0	
212.2	0.02484567	0.00583876	742.19	0.00305585		1272.2	0.0013417		1802.2	-0.0026267		2332.2	-0.00094014	0	
212.4	0.02497436	0.00593171	742.39	0.00308927		1272.4	0.00200571		1802.4	-0.00323736		2332.4	-0.00204907	0	
212.6	0.02632015	0.00602458	742.59	0.00365897		1272.6	0.00243554		1802.6	-0.0039575		2332.6	-0.00284875	0	
212.8	0.02635143	0.00611736	742.79	0.00394508		1272.8	0.00154293		1802.8	-0.00500751		2332.8	-0.00340203	0	
213	0.02673048	0.00621005	742.99	0.00294809		1273	0.00102917		1803	-0.00475614		2333	-0.0035765	0	
213.2	0.02555019	0.00630265	743.19	0.00198488		1273.2	-0.00026083		1803.2	-0.00464703		2333.2	-0.00351373	0	
213.4	0.02533622	0.00639517	743.39	0.00217663		1273.4	-0.00066675		1803.4	-0.0045551		2333.4	-0.00319752	0	
213.6	0.0246421	0.0064876	743.59	0.00265183		1273.6	-0.00045185		1803.6	-0.00497269		2333.6	-0.00395101	0	
213.8	0.02397211	0.00657994	743.79	0.00294645		1273.8	-0.00036832		1803.8	-0.00501652		2333.8	-0.00384229	0	
214	0.02399743	0.0066722	743.99	0.00269834		1274	-0.00032766		1804	-0.00570388		2334	-0.00421924	0	
214.2	0.02396263	0.00676437	744.19	0.00317396		1274.2	-0.00033548		1804.2	-0.00585695		2334.2	-0.00380714	0	
214.4	0.02360172	0.00685645	744.39	0.00324631		1274.4	-0.00009128		1804.4	-0.00565472		2334.4	-0.00409586	0	
214.6	0.02187487	0.00694845	744.59	0.00364584		1274.6	-0.00046763		1804.6	-0.00520457		2334.6	-0.00450915	0	
214.8	0.02194612	0.00704036	744.79	0.00409916		1274.8	-0.00005684		1804.8	-0.0058944		2334.8	-0.00524955	0	
215	0.02183169	0.00713218	744.99	0.00425541		1275	0.00022182		1805	-0.00523429		2335	-0.00528028	0	
215.2	0.02188792	0.00722392	745.19	0.00400448		1275.2	0.00048599		1805.2	-0.00392018		2335.2	-0.00530114	0	
215.4	0.02244137	0.00731557	745.39	0.00332832		1275.4	-0.00025935		1805.4	-0.00371941		2335.4	-0.00577224	0	
215.6	0.02300331	0.00740713	745.59	0.00309621		1275.6	-0.00136705		1805.6	-0.00336098		2335.6	-0.00515209	0	
215.8	0.02397356	0.00749861	745.79	0.0025075		1275.8	-0.00106209		1805.8	-0.00440568		2335.8	-0.00533976	0	
216	0.02416357	0.00759	745.99	0.00291237		1276	-0.0011223		1806	-0.00457836		2336	-0.00543392	0	
216.2	0.02503431	0.00768131	746.19	0.00215929		1276.2	-0.00131483		1806.2	-0.00468919		2336.2	-0.00578139	0	
216.4	0.02552528	0.00777253	746.39	0.00151696		1276.4	-0.00217729		1806.4	-0.00516791		2336.4	-0.00637139	0	
216.6	0.02572454	0.00786366	746.59	0.00098575		1276.6	-0.00272825		1806.6	-0.00569893		2336.6	-0.00732034	0	
216.8	0.02677015	0.00795471	746.79	0.00158704		1276.8	-0.00417575		1806.8	-0.00630607		2336.8	-0.00717041	0	
217	0.02679911	0.00804568	746.99	0.00127542		1277	-0.00493342		1807	-0.00540009		2337	-0.00691596	0	
217.2	0.02642509	0.00813655	747.19	0.00212142		1277.2	-0.00495516		1807.2	-0.00577015		2337.2	-0.00670167	0	
217.4	0.02556283	0.00822735	747.39	0.00295458		1277.4	-0.00493268		1807.4	-0.0058776		2337.4	-0.0067608	0	
217.6	0.02507801	0.00831805	747.59	0.00352988		1277.6	-0.00461926		1807.6	-0.00558708		2337.6	-0.00703849	0	
217.8	0.02521453	0.00840868	747.79	0.00355383		1277.8	-0.00413561		1807.8	-0.00591239		2337.8	-0.00574192	0	
218	0.02499207	0.00849921	747.99	0.00440376		1278	-0.00281224		1808	-0.00591573		2338	-0.00583777	0	
218.2	0.02516061	0.00858966	748.19	0.00471907		1278.2	-0.00130037		1808.2	-0.0046582		2338.2	-0.00589399	0	
218.4	0.02486005	0.00868003	748.39	0.00466426		1278.4	-0.00063984		1808.4	-0.00368263		2338.4	-0.00528065	0	
218.6	0.02565483	0.00877031	748.59	0.00493057		1278.6	0.00044756		1808.6	-0.00335655		2338.6	-0.00447504	0	
218.8	0.02612407	0.00886051	748.79	0.00518261		1278.8	0.00179469		1808.8	-0.00322994		2338.8	-0.00449647	0	
219	0.0263911	0.00895062	748.99	0.00419986		1279	0.00149196		1809	-0.00245565		2339	-0.00436416	0	
219.2	0.02707964	0.00904065	749.19	0.00335385		1279.2	0.00169873		1809.2	-0.00241817		2339.2	-0.0037679	0	
219.4	0.02784871	0.00913059	749.39	0.00293392		1279.4	0.00143262		1809.4	-0.00295231		2339.4	-0.00412598	0	
219.6	0.02848587	0.00922045	749.59	0.00280781		1279.6	0.00208083		1809.6	-0.00318921		2339.6	-0.00373404	0	
219.8	0.0286189	0.00931022	749.79	0.00226824		1279.8	0.00234284		1809.8	-0.00356524		2339.8	-0.00414897	0	
220	0.02853827	0.00939991	749.99	0.00227294		1280	0.00196533		1810	-0.00285153		2340	-0.0037223	0	
220.2	0.02949444	0.00948951	750.19	0.00142171		1280.2	0.0022204		1810.2	-0.00296319		2340.2	-0.00376811	0	
220.4	0.02949112	0.00957903	750.39	0.0012091		1280.4	0.00190127		1810.4	-0.00375827		2340.4	-0.0045249	0	
220.6	0.02949432	0.00966847	750.59	0.00121243		1280.6	0.00196194		1810.6	-0.00473349		2340.6	-0.00498211	0	
220.8	0.0297098	0.00975782	750.79	0.00213984		1280.8	0.00106381		1810.8	-0.00546188		2340.8	-0.00450412	0	
221	0.029239	0.00984709	750.99	0.0016805		1281	0.00107204		1811	-0.00635463		2341	-0.00348992	0	
221.2	0.02916879	0.00993627	751.19	0.00190552		1281.2	0.00127431		1811.2	-0.00686687		2341.2	-0.00317567	0	
221.4	0.02812041	0.01002537	751.39	0.00210163		1281.4	0.0008176		1811.4	-0.00691557		2341.4	-0.00325215	0	
221.6	0.02802537	0.01011439	751.59	0.00256223		1281.6	0.00137506		1811.6	-0.00762922		2341.6	-0.00338397	0	
221.8	0.02852618	0.01020332	751.79	0.00240247		1281.8	0.00183131		1811.8	-0.00771713		2341.8	-0.0030046	0	
222	0.02787161	0.01029217	751.99	0.00253035		1282	0.0024916		1812	-0.00705158		2342	-0.00346194	0	
222.2	0.02808695	0.01038094	752.19	0.00195466		1282.2	0.00215876		1812.2	-0.00654305		2342.2	-0.00386948	0	
222.4	0.02813612	0.01046962	752.39	0.00146247		1282.4	0.00183209		1812.4	-0.00619979		2342.4	-0.00370261	0	
222.6	0.02814269	0.01055822	752.59	0.00181463		1282.6	0.00206589		1812.6	-0.00585391		2342.6	-0.00425582	0	
222.8	0.02700352	0.01064673	752.79	0.00156114		1282.8	0.00160657		1812.8	-0.00553595		2342.8	-0.00454775	0	
223	0.02687601	0.01073516	752.99	0.00151558		1283	0.00113499		1813	-0.00600236		2343	-0.00452562	0	
223.2	0.02621001	0.01082351	753.19	0.0016518		1283.2	0.0006778		1813.2	-0.00609807		2343.2	-0.00411835	0	
223.4	0.02582127	0.01091178	753.39	0.00194239		1283.4	0.00049132		1813.4	-0.00538352		2343.4	-0.0043528	0	
223.6	0.02564463	0.01099996	753.59	0.00174398		1283.6	0.00050549		1813.6	-0.00442497		2343.6	-0.0043624	0	
223.8	0.02607046	0.01108806	753.79	0.00172669		1283.8	0.00024062		1813.8	-0.00439168		2343.8	-0.00428105	0	
224	0.02604288	0.01117608	753.99	0.00114391		1284	0.00011355		1814	-0.00416766		2344	-0.00417756	0	
224.2	0.0259973	0.01126401	754.19	0.0009284		1284.2	0.00067118		1814.2	-0.00487828		2344.2	-0.00449866	0	
224.4	0.02622194	0.01135186	754.39	0.00085603		1284.4	0.00016121		1814.4	-0.00576334		2344.4	-0.0053202	0	
224.6	0.02716377	0.01143963	754.59	0.00081561		1284.6	0.00035935		1814.6	-0.0065949		2344.6	-0.00500718	0	
224.8	0.02796828	0.01152732	754.79	0.00149514		1284.8	0.00072857		1814.8	-0.00689691		2344.8	-0.0044834	0	
225	0.02897961	0.01161492	754.99	0.00150688		1285	0.00061316		1815	-0.007406		2345	-0.00350883	0	
225.2	0.02874734	0.01170244	755.19	0.00209755		1285.2	0.00058144		1815.2	-0.00679168		2345.2	-0.0041579	0	
225.4	0.02853819	0.01178988	755.39	0.00275206		1285.4	0.00110373		1815.4	-0.00753602		2345.4	-0.0042306	0	
225.6	0.02904077	0.01187724	755.59	0.00265961		1285.6	0.00180937		1815.6	-0.00817217		2345.6	-0.00481916	0	
225.8	0.03035774	0.01196451	755.79	0.00231523		1285.8	0.00189626		1815.8	-0.00759523		2345.8	-0.00507492	0	
226	0.02960988	0.01205171	755.99	0.0014129		1286	0.00143472		1816	-0.0083669		2346	-0.00501287	0	
226.2	0.02953157	0.01213882	756.19	0.00111014		1286.2	0.00002669		1816.2	-0.00768657		2346.2	-0.00551799	0	
226.4	0.02953923	0.01222585	756.39	0.0018756		1286.4	-0.00002664		1816.4	-0.00772572		2346.4	-0.00540678	0	
226.6	0.02935451	0.01231279	756.59	0.0022186		1286.6	-0.00040418		1816.6	-0.00811077		2346.6	-0.00460153	0	
226.8	0.02951859	0.01239966	756.79	0.00247088		1286.8	-0.0010579		1816.8	-0.00745667		2346.8	-0.00411978	0	
227	0.02939384	0.01248644	756.99	0.00361954		1287	-0.00176714		1817	-0.00752905		2347	-0.00368172	0	
227.2	0.02946135	0.01257314	757.19	0.00335525		1287.2	-0.00185046		1817.2	-0.00699355		2347.2	-0.00405192	0	
227.4	0.02971307	0.01265976	757.39	0.00298969		1287.4	-0.00152998		1817.4	-0.00612053		2347.4	-0.00427955	0	
227.6	0.02998654	0.0127463	757.59	0.00312731		1287.6	-0.00167459		1817.6	-0.00554066		2347.6	-0.00443757	0	
227.8	0.03032298	0.01283276	757.79	0.00361858		1287.8	-0.00220857		1817.8	-0.00557849		2347.8	-0.00449085	0	
228	0.03062847	0.01291914	757.99	0.00372068		1288	-0.00186901		1818	-0.00400283		2348	-0.00534074	0	
228.2	0.03098917	0.01300543	758.19	0.00444072		1288.2	-0.00140815		1818.2	-0.00382303		2348.2	-0.00638184	0	
228.4	0.03171099	0.01309164	758.39	0.00382016		1288.4	-0.00127863		1818.4	-0.00416569		2348.4	-0.0070371	0	
228.6	0.03256947	0.01317778	758.59	0.00331247		1288.6	-0.00097826		1818.6	-0.00398304		2348.6	-0.00766056	0	
228.8	0.0326116	0.01326383	758.79	0.00382484		1288.8	-0.00163044		1818.8	-0.00335839		2348.8	-0.00827462	0	
229	0.03229546	0.0133498	758.99	0.00323087		1289	-0.00225321		1819	-0.00339635		2349	-0.00819591	0	
229.2	0.03134765	0.01343569	759.19	0.0033682		1289.2	-0.00214774		1819.2	-0.00374007		2349.2	-0.00885406	0	
229.4	0.0315391	0.0135215	759.39	0.00341215		1289.4	-0.00146021		1819.4	-0.0043703		2349.4	-0.00860069	0	
229.6	0.03169398	0.01360723	759.59	0.00295492		1289.6	-0.00105283		1819.6	-0.00494251		2349.6	-0.00896445	0	
229.8	0.03116242	0.01369288	759.79	0.00228103		1289.8	-0.00078843		1819.8	-0.00530807		2349.8	-0.00890243	0	
230	0.02995242	0.01377844	759.99	0.00166186		1290	-0.00092722		1820	-0.00586453		2350	-0.00873427	0	
230.2	0.02942394	0.01386393	760.19	0.00168391		1290.2	-0.00110038		1820.2	-0.0051509		2350.2	-0.00804513	0	
230.4	0.02991789	0.01394934	760.39	0.00277557		1290.4	-0.00089218		1820.4	-0.00574793		2350.4	-0.00698569	0	
230.6	0.0305292	0.01403466	760.59	0.00285967		1290.6	-0.00065903		1820.6	-0.0052451		2350.6	-0.00648565	0	
230.8	0.03064488	0.01411991	760.79	0.0035321		1290.8	-0.00031757		1820.8	-0.00444693		2350.8	-0.00716117	0	
231	0.03065944	0.01420507	760.99	0.00472782		1291	0.00076061		1821	-0.00451982		2351	-0.00639117	0	
231.2	0.03191829	0.01429016	761.19	0.00469467		1291.2	0.00085865		1821.2	-0.00471828		2351.2	-0.00695131	0	
231.4	0.03287136	0.01437516	761.39	0.00569825		1291.4	0.00012953		1821.4	-0.00408045		2351.4	-0.00624607	0	
231.6	0.03322826	0.01446009	761.59	0.00620918		1291.6	-0.00016952		1821.6	-0.00300448		2351.6	-0.00673147	0	
231.8	0.03340653	0.01454494	761.79	0.00717684		1291.8	0.00020672		1821.8	-0.00265326		2351.8	-0.00674331	0	
232	0.034414	0.0146297	761.99	0.00712492		1292	0.00081514		1822	-0.00212866		2352	-0.00693449	0	
232.2	0.03482873	0.01471439	762.19	0.0070089		1292.2	0.00063135		1822.2	-0.00278616		2352.2	-0.00751636	0	
232.4	0.03469176	0.014799	762.39	0.00659842		1292.4	0.00020077		1822.4	-0.00384435		2352.4	-0.00752146	0	
232.6	0.03565751	0.01488352	762.59	0.00595345		1292.6	0.00003497		1822.6	-0.00438565		2352.6	-0.00857701	0	
232.8	0.0358617	0.01496797	762.79	0.00611591		1292.8	0.00048426		1822.8	-0.00490465		2352.8	-0.00837804	0	
233	0.0353084	0.01505234	762.99	0.00484089		1293	0.00130974		1823	-0.00580706		2353	-0.00735319	0	
233.2	0.03488816	0.01513663	763.19	0.00522916		1293.2	0.0015128		1823.2	-0.00607341		2353.2	-0.00747681	0	
233.4	0.03452504	0.01522084	763.39	0.00520054		1293.4	0.00215049		1823.4	-0.0057735		2353.4	-0.00779349	0	
233.6	0.03404619	0.01530497	763.59	0.00427115		1293.6	0.00250938		1823.6	-0.00572011		2353.6	-0.00784538	0	
233.8	0.03274246	0.01538902	763.79	0.00295965		1293.8	0.00307364		1823.8	-0.00572895		2353.8	-0.00826471	0	
234	0.03286928	0.01547299	763.99	0.00258262		1294	0.0035812		1824	-0.00516383		2354	-0.00765457	0	
234.2	0.03234811	0.01555688	764.19	0.00227158		1294.2	0.00375873		1824.2	-0.00466043		2354.2	-0.00753946	0	
234.4	0.03313909	0.0156407	764.39	0.00228426		1294.4	0.002908		1824.4	-0.00477871		2354.4	-0.00785545	0	
234.6	0.03316222	0.01572443	764.59	0.00214705		1294.6	0.00266184		1824.6	-0.00414299		2354.6	-0.0085635	0	
234.8	0.03339628	0.01580809	764.79	0.00256297		1294.8	0.00245988		1824.8	-0.00378064		2354.8	-0.00873516	0	
235	0.03397083	0.01589167	764.99	0.00231535		1295	0.00221356		1825	-0.00318563		2355	-0.00919014	0	
235.2	0.03471412	0.01597517	765.19	0.00188559		1295.2	0.00113434		1825.2	-0.00260715		2355.2	-0.00979026	0	
235.4	0.03521508	0.01605859	765.39	0.00183894		1295.4	0.00096649		1825.4	-0.00196947		2355.4	-0.00932079	0	
235.6	0.03487992	0.01614193	765.59	0.00125332		1295.6	0.00103871		1825.6	-0.00198892		2355.6	-0.00978192	0	
235.8	0.03490347	0.0162252	765.79	0.00172737		1295.8	0.0016788		1825.8	-0.00169218		2355.8	-0.0091563	0	
236	0.03550552	0.01630838	765.99	0.0010618		1296	0.0010629		1826	-0.00136815		2356	-0.00852386	0	
236.2	0.03590042	0.01639149	766.19	0.00106483		1296.2	0.00141747		1826.2	-0.00143641		2356.2	-0.00883572	0	
236.4	0.0355948	0.01647452	766.39	0.00114707		1296.4	0.00163134		1826.4	-0.00206997		2356.4	-0.00862377	0	
236.6	0.03605597	0.01655747	766.59	0.00124994		1296.6	0.00217714		1826.6	-0.00221149		2356.6	-0.00878664	0	
236.8	0.03509677	0.01664035	766.79	0.00162757		1296.8	0.00263093		1826.8	-0.00132145		2356.8	-0.00772575	0	
237	0.03451943	0.01672314	766.99	0.00194406		1297	0.0022014		1827	-0.00102037		2357	-0.00738927	0	
237.2	0.03371374	0.01680586	767.19	0.00370807		1297.2	0.0014469		1827.2	-0.00047024		2357.2	-0.00835733	0	
237.4	0.0333435	0.0168885	767.39	0.0041968		1297.4	0.00217004		1827.4	-0.00029413		2357.4	-0.00868386	0	
237.6	0.03326596	0.01697106	767.59	0.0039677		1297.6	0.0026285		1827.6	-0.00078434		2357.6	-0.00890568	0	
237.8	0.0328696	0.01705355	767.79	0.0040212		1297.8	0.0036082		1827.8	-0.00156793		2357.8	-0.00885975	0	
238	0.03339174	0.01713595	767.99	0.00344553		1298	0.00384928		1828	-0.00133507		2358	-0.00849411	0	
238.2	0.03317317	0.01721828	768.19	0.00339499		1298.2	0.00372216		1828.2	-0.00156757		2358.2	-0.00899582	0	
238.4	0.03366168	0.01730053	768.39	0.00337747		1298.4	0.00241328		1828.4	-0.00188362		2358.4	-0.00887643	0	
238.6	0.03342236	0.01738271	768.59	0.00382579		1298.6	0.00255424		1828.6	-0.00189033		2358.6	-0.00911723	0	
238.8	0.0348782	0.01746481	768.79	0.00333707		1298.8	0.00277999		1828.8	-0.00152029		2358.8	-0.00888518	0	
239	0.03519152	0.01754683	768.99	0.00219736		1299	0.00251139		1829	-0.00166309		2359	-0.00919253	0	
239.2	0.0351794	0.01762877	769.19	0.0024442		1299.2	0.00226605		1829.2	-0.00189358		2359.2	-0.00829916	0	
239.4	0.03571036	0.01771064	769.39	0.0019142		1299.4	0.0019603		1829.4	-0.00220909		2359.4	-0.00761146	0	
239.6	0.03591317	0.01779243	769.59	0.00219876		1299.6	0.00140344		1829.6	-0.00168046		2359.6	-0.00765412	0	
239.8	0.03557553	0.01787414	769.79	0.00166808		1299.8	0.00121334		1829.8	-0.00158272		2359.8	-0.0065378	0	
240	0.0361848	0.01795577	769.99	0.00103632		1300	0.00064183		1830	-0.00250374		2360	-0.0054193	0	
240.2	0.03584113	0.01803733	770.19	0.00119175		1300.2	0.00061835		1830.2	-0.00240304		2360.2	-0.00534355	0	
240.4	0.03499553	0.01811881	770.39	0.0021887		1300.4	0.00018235		1830.4	-0.00292179		2360.4	-0.00521335	0	
240.6	0.0352398	0.01820022	770.59	0.00231943		1300.6	-0.00024681		1830.6	-0.00335795		2360.6	-0.00479488	0	
240.8	0.03387778	0.01828155	770.79	0.00226522		1300.8	-0.00030494		1830.8	-0.00334913		2360.8	-0.00410461	0	
241	0.0336226	0.0183628	770.99	0.00293096		1301	-0.001304		1831	-0.00426234		2361	-0.00440239	0	
241.2	0.03337257	0.01844398	771.19	0.00347823		1301.2	-0.00071291		1831.2	-0.00462772		2361.2	-0.0049414	0	
241.4	0.03370166	0.01852507	771.39	0.00365854		1301.4	0.00000534		1831.4	-0.00488767		2361.4	-0.00484261	0	
241.6	0.03393623	0.0186061	771.59	0.00343045		1301.6	-0.00003858		1831.6	-0.00538106		2361.6	-0.00507252	0	
241.8	0.03296401	0.01868704	771.79	0.00373916		1301.8	0.00057625		1831.8	-0.00556352		2361.8	-0.00482873	0	
242	0.03302267	0.01876792	771.99	0.00245248		1302	0.00089626		1832	-0.00519853		2362	-0.00522753	0	
242.2	0.03325049	0.01884871	772.19	0.00317289		1302.2	0.00114753		1832.2	-0.00458522		2362.2	-0.00555476	0	
242.4	0.03400852	0.01892943	772.39	0.00332305		1302.4	0.00104838		1832.4	-0.00415497		2362.4	-0.00600982	0	
242.6	0.03434351	0.01901007	772.59	0.00345205		1302.6	0.00154324		1832.6	-0.00397772		2362.6	-0.00578303	0	
242.8	0.03473017	0.01909064	772.79	0.0032512		1302.8	0.0019319		1832.8	-0.00337421		2362.8	-0.00641952	0	
243	0.03452528	0.01917113	772.99	0.00347383		1303	0.00214429		1833	-0.00302552		2363	-0.00734878	0	
243.2	0.03501679	0.01925155	773.19	0.00392159		1303.2	0.00286159		1833.2	-0.00205359		2363.2	-0.00747952	0	
243.4	0.03527646	0.01933189	773.39	0.0048375		1303.4	0.00297035		1833.4	-0.00151642		2363.4	-0.00834234	0	
243.6	0.03577124	0.01941215	773.59	0.00579428		1303.6	0.00311645		1833.6	-0.0009739		2363.6	-0.00850192	0	
243.8	0.03603635	0.01949234	773.79	0.00545941		1303.8	0.00344218		1833.8	-0.00122409		2363.8	-0.00831365	0	
244	0.03648213	0.01957245	773.99	0.00644403		1304	0.00373787		1834	-0.00163208		2364	-0.00860913	0	
244.2	0.0367941	0.01965249	774.19	0.00751721		1304.2	0.00392642		1834.2	-0.00047926		2364.2	-0.00964879	0	
244.4	0.03691019	0.01973245	774.39	0.00782317		1304.4	0.00438537		1834.4	-0.00160694		2364.4	-0.01010191	0	
244.6	0.03663378	0.01981234	774.59	0.00740847		1304.6	0.00406668		1834.6	-0.00253316		2364.6	-0.00976484	0	
244.8	0.03604576	0.01989216	774.79	0.00745397		1304.8	0.00409529		1834.8	-0.00203862		2364.8	-0.00914532	0	
245	0.03725283	0.01997189	774.99	0.00750309		1305	0.00434808		1835	-0.00209972		2365	-0.0094322	0	
245.2	0.03816054	0.02005156	775.19	0.00726464		1305.2	0.0052243		1835.2	-0.00263769		2365.2	-0.00950353	0	
245.4	0.03829761	0.02013114	775.39	0.00821496		1305.4	0.00504952		1835.4	-0.00263132		2365.4	-0.00933242	0	
245.6	0.03812481	0.02021066	775.59	0.00803925		1305.6	0.00462221		1835.6	-0.00297144		2365.6	-0.00889506	0	
245.8	0.03775812	0.02029009	775.79	0.00764668		1305.8	0.00468075		1835.8	-0.00241395		2365.8	-0.00921865	0	
246	0.0378826	0.02036946	775.99	0.00696121		1306	0.00471495		1836	-0.00193945		2366	-0.00936199	0	
246.2	0.03860402	0.02044875	776.19	0.00698371		1306.2	0.00388883		1836.2	-0.00133849		2366.2	-0.00894465	0	
246.4	0.03785922	0.02052796	776.39	0.0066105		1306.4	0.00311054		1836.4	-0.00113049		2366.4	-0.00870754	0	
246.6	0.03686354	0.0206071	776.59	0.00561894		1306.6	0.0027068		1836.6	-0.00133363		2366.6	-0.00834231	0	
246.8	0.03673257	0.02068617	776.79	0.00480434		1306.8	0.00304739		1836.8	-0.00054178		2366.8	-0.00915416	0	
247	0.03752193	0.02076516	776.99	0.00407406		1307	0.00304097		1837	-0.00030812		2367	-0.00871646	0	
247.2	0.03695401	0.02084407	777.19	0.00381024		1307.2	0.00189174		1837.2	-0.00060953		2367.2	-0.00827787	0	
247.4	0.03706474	0.02092292	777.39	0.00420786		1307.4	0.0004628		1837.4	-0.00024121		2367.4	-0.00831707	0	
247.6	0.03720408	0.02100168	777.59	0.0033813		1307.6	0.00022892		1837.6	-0.00027509		2367.6	-0.00819887	0	
247.8	0.03724639	0.02108038	777.79	0.00285653		1307.8	-0.00021088		1837.8	0.00011381		2367.8	-0.00842614	0	
248	0.03671145	0.021159	777.99	0.00261238		1308	-0.00088821		1838	0.00020495		2368	-0.00816673	0	
248.2	0.03649251	0.02123754	778.19	0.00264402		1308.2	-0.00097295		1838.2	0.00076891		2368.2	-0.00860238	0	
248.4	0.0362317	0.02131602	778.39	0.00216942		1308.4	-0.00089623		1838.4	0.0000452		2368.4	-0.00808963	0	
248.6	0.03568024	0.02139442	778.59	0.00227365		1308.6	-0.0014366		1838.6	-0.00040621		2368.6	-0.00753236	0	
248.8	0.0365313	0.02147274	778.79	0.00280898		1308.8	-0.00129504		1838.8	-0.00027209		2368.8	-0.00790857	0	
249	0.03687021	0.02155099	778.99	0.00304873		1309	-0.00112391		1839	-0.00131564		2369	-0.00822426	0	
249.2	0.0365112	0.02162917	779.19	0.00432105		1309.2	-0.00177215		1839.2	-0.00225487		2369.2	-0.00775041	0	
249.4	0.0366365	0.02170727	779.39	0.00572617		1309.4	-0.00219439		1839.4	-0.00260184		2369.4	-0.00731851	0	
249.6	0.03705481	0.0217853	779.59	0.0056962		1309.6	-0.00219494		1839.6	-0.00338196		2369.6	-0.007125	0	
249.8	0.03745397	0.02186326	779.79	0.00604252		1309.8	-0.00162542		1839.8	-0.00317197		2369.8	-0.00839189	0	
250	0.03723222	0.02194115	779.99	0.00648769		1310	-0.000981		1840	-0.00394296		2370	-0.00818929	0	
250.2	0.0383232	0.02201896	780.19	0.00567963		1310.2	-0.00117393		1840.2	-0.00421475		2370.2	-0.0074993	0	
250.4	0.03812508	0.02209669	780.39	0.00516612		1310.4	0.00011521		1840.4	-0.00461569		2370.4	-0.00722182	0	
250.6	0.03831367	0.02217436	780.59	0.00455622		1310.6	0.0006802		1840.6	-0.00470516		2370.6	-0.00714999	0	
250.8	0.03832866	0.02225195	780.79	0.00419836		1310.8	0.0011601		1840.8	-0.00499716		2370.8	-0.00658022	0	
251	0.03799167	0.02232947	780.99	0.00371161		1311	0.0008435		1841	-0.00579421		2371	-0.00596829	0	
251.2	0.03737151	0.02240691	781.19	0.00342878		1311.2	0.00063223		1841.2	-0.00606395		2371.2	-0.00581665	0	
251.4	0.03786002	0.02248429	781.39	0.00299229		1311.4	0.00132037		1841.4	-0.00542176		2371.4	-0.0061726	0	
251.6	0.03733831	0.02256159	781.59	0.00238547		1311.6	0.0018983		1841.6	-0.00512372		2371.6	-0.00637077	0	
251.8	0.03722042	0.02263881	781.79	0.00193168		1311.8	0.00158282		1841.8	-0.00389671		2371.8	-0.00640897	0	
252	0.03671322	0.02271597	781.99	0.00202021		1312	0.00132946		1842	-0.00308087		2372	-0.00660437	0	
252.2	0.0370184	0.02279305	782.19	0.00246724		1312.2	0.00198172		1842.2	-0.00283788		2372.2	-0.00743786	0	
252.4	0.03766217	0.02287006	782.39	0.00264427		1312.4	0.00130935		1842.4	-0.00236325		2372.4	-0.0067698	0	
252.6	0.03725072	0.022947	782.59	0.00266706		1312.6	0.00077659		1842.6	-0.00252838		2372.6	-0.00765249	0	
252.8	0.03718662	0.02302386	782.79	0.00316738		1312.8	0.00020326		1842.8	-0.00172252		2372.8	-0.00809458	0	
253	0.0365769	0.02310066	782.99	0.00338366		1313	0.00022093		1843	-0.0010914		2373	-0.00763789	0	
253.2	0.03718692	0.02317738	783.19	0.0040713		1313.2	0.00034008		1843.2	-0.0015458		2373.2	-0.00706649	0	
253.4	0.03799578	0.02325402	783.39	0.00411412		1313.4	0.00070093		1843.4	-0.00180933		2373.4	-0.00727108	0	
253.6	0.03847111	0.0233306	783.59	0.00421818		1313.6	0.00172076		1843.6	-0.00194374		2373.6	-0.00788144	0	
253.8	0.038749	0.0234071	783.79	0.00414214		1313.8	0.00287645		1843.8	-0.00118391		2373.8	-0.00829932	0	
254	0.03867317	0.02348354	783.99	0.00370668		1314	0.00330271		1844	-0.00117397		2374	-0.00769495	0	
254.2	0.03920203	0.0235599	784.19	0.00308243		1314.2	0.00400489		1844.2	-0.00017428		2374.2	-0.00719734	0	
254.4	0.03919334	0.02363619	784.39	0.00330881		1314.4	0.00473501		1844.4	-0.00044454		2374.4	-0.00784009	0	
254.6	0.0380988	0.0237124	784.59	0.0036285		1314.6	0.00450629		1844.6	-0.00025362		2374.6	-0.00837141	0	
254.8	0.03861779	0.02378855	784.79	0.0028587		1314.8	0.00422026		1844.8	-0.000629		2374.8	-0.00835775	0	
255	0.03855712	0.02386462	784.99	0.00300714		1315	0.00407017		1845	-0.00026666		2375	-0.00876416	0	
255.2	0.03929851	0.02394062	785.19	0.00315803		1315.2	0.00379203		1845.2	-0.00011994		2375.2	-0.0091039	0	
255.4	0.03997767	0.02401655	785.39	0.00334876		1315.4	0.00316936		1845.4	-0.00002448		2375.4	-0.00945914	0	
255.6	0.04036194	0.02409241	785.59	0.00331827		1315.6	0.00262665		1845.6	-0.00006222		2375.6	-0.00892529	0	
255.8	0.04076648	0.0241682	785.79	0.00345008		1315.8	0.00199613		1845.8	-0.00001019		2375.8	-0.00878539	0	
256	0.04065402	0.02424392	785.99	0.00341244		1316	0.00144637		1846	-0.00002133		2376	-0.00883478	0	
256.2	0.0416331	0.02431956	786.19	0.00386809		1316.2	0.0011935		1846.2	0.00008349		2376.2	-0.00847698	0	
256.4	0.04186976	0.02439514	786.39	0.00379652		1316.4	0.00060525		1846.4	0.00024259		2376.4	-0.00780902	0	
256.6	0.04179989	0.02447064	786.59	0.00296691		1316.6	0.00029251		1846.6	0.00015977		2376.6	-0.00868043	0	
256.8	0.04070999	0.02454607	786.79	0.00257773		1316.8	-0.00006992		1846.8	0.00052477		2376.8	-0.00816116	0	
257	0.04011656	0.02462143	786.99	0.00322178		1317	0.00025321		1847	0.0000494		2377	-0.00695418	0	
257.2	0.04060569	0.02469672	787.19	0.00275327		1317.2	-0.00046521		1847.2	-0.00070437		2377.2	-0.00684917	0	
257.4	0.03941699	0.02477194	787.39	0.00211071		1317.4	-0.0000796		1847.4	-0.00034697		2377.4	-0.00692507	0	
257.6	0.03935287	0.02484709	787.59	0.00199685		1317.6	-0.00000486		1847.6	-0.0002701		2377.6	-0.00682075	0	
257.8	0.03901068	0.02492217	787.79	0.00164609		1317.8	0.00029389		1847.8	0.00000597		2377.8	-0.00695092	0	
258	0.0390385	0.02499718	787.99	0.00157294		1318	-0.00024399		1848	-0.0001318		2378	-0.00790299	0	
258.2	0.0387271	0.02507211	788.19	0.00219298		1318.2	0.00011187		1848.2	0.00025601		2378.2	-0.00912706	0	
258.4	0.03840727	0.02514698	788.39	0.00258048		1318.4	0.000665		1848.4	-0.00011713		2378.4	-0.0103089	0	
258.6	0.03799821	0.02522178	788.59	0.00285461		1318.6	0.0007429		1848.6	0.00032326		2378.6	-0.0105318	0	
258.8	0.0390633	0.0252965	788.79	0.00328069		1318.8	0.00055579		1848.8	0.00071826		2378.8	-0.01131876	0	
259	0.03823411	0.02537116	788.99	0.00456952		1319	0.00054969		1849	0.00028608		2379	-0.01194441	0	
259.2	0.03834428	0.02544574	789.19	0.00393062		1319.2	0.00002956		1849.2	-0.00024759		2379.2	-0.01312343	0	
259.4	0.03806933	0.02552026	789.39	0.00389865		1319.4	0.00039413		1849.4	-0.00011929		2379.4	-0.01347857	0	
259.6	0.03807123	0.0255947	789.59	0.00410725		1319.6	0.00110028		1849.6	-0.00058761		2379.6	-0.01398993	0	
259.8	0.03849755	0.02566908	789.79	0.00423654		1319.8	0.00104709		1849.8	-0.00037125		2379.8	-0.0146323	0	
260	0.03802841	0.02574338	789.99	0.00470369		1320	0.00068115		1850	-0.00022489		2380	-0.01471162	0	
260.2	0.03925547	0.02581762	790.19	0.00542213		1320.2	0.00070313		1850.2	0.00008241		2380.2	-0.01416598	0	
260.4	0.03907385	0.02589178	790.39	0.00525794		1320.4	0.00113171		1850.4	0.00020059		2380.4	-0.01391139	0	
260.6	0.03915231	0.02596588	790.59	0.00496037		1320.6	0.0004086		1850.6	0.00030325		2380.6	-0.01321854	0	
260.8	0.03849558	0.0260399	790.79	0.00488389		1320.8	0.00085595		1850.8	0.00016216		2380.8	-0.01252354	0	
261	0.03882071	0.02611386	790.99	0.00533439		1321	0.00106444		1851	-0.00008827		2381	-0.01128892	0	
261.2	0.03941809	0.02618775	791.19	0.00479222		1321.2	0.00093179		1851.2	-0.00071274		2381.2	-0.01083088	0	
261.4	0.03880897	0.02626156	791.39	0.00516381		1321.4	0.00178566		1851.4	-0.00075117		2381.4	-0.01000685	0	
261.6	0.04003775	0.02633531	791.59	0.00514286		1321.6	0.00182507		1851.6	-0.00124778		2381.6	-0.00858777	0	
261.8	0.04060635	0.02640899	791.79	0.00449796		1321.8	0.00209633		1851.8	-0.00157844		2381.8	-0.00867157	0	
262	0.04114505	0.0264826	791.99	0.00492925		1322	0.00174697		1852	-0.00186066		2382	-0.00816226	0	
262.2	0.04148755	0.02655614	792.19	0.00535019		1322.2	0.00202914		1852.2	-0.00156956		2382.2	-0.0073185	0	
262.4	0.04221384	0.02662961	792.39	0.00473673		1322.4	0.00232751		1852.4	-0.00150065		2382.4	-0.00634069	0	
262.6	0.04295277	0.02670301	792.59	0.00516323		1322.6	0.00187772		1852.6	-0.00139927		2382.6	-0.00558774	0	
262.8	0.04285749	0.02677635	792.79	0.00537009		1322.8	0.00157153		1852.8	-0.00129995		2382.8	-0.00656866	0	
263	0.04260521	0.02684961	792.99	0.00475431		1323	0.00123286		1853	-0.0024296		2383	-0.00718823	0	
263.2	0.04256175	0.0269228	793.19	0.00355734		1323.2	0.0014326		1853.2	-0.00221198		2383.2	-0.00799886	0	
263.4	0.04257464	0.02699593	793.39	0.0027976		1323.4	0.00153342		1853.4	-0.00202133		2383.4	-0.00838856	0	
263.6	0.04277529	0.02706899	793.59	0.00308667		1323.6	0.00240468		1853.6	-0.00225499		2383.6	-0.00894538	0	
263.8	0.04327199	0.02714198	793.79	0.00273307		1323.8	0.0023294		1853.8	-0.00187854		2383.8	-0.00897906	0	
264	0.04353491	0.0272149	793.99	0.00352585		1324	0.0021364		1854	-0.00131379		2384	-0.00849618	0	
264.2	0.04455111	0.02728775	794.19	0.00351973		1324.2	0.00242236		1854.2	-0.00073716		2384.2	-0.00906294	0	
264.4	0.04405904	0.02736053	794.39	0.00364465		1324.4	0.0031384		1854.4	-0.00031703		2384.4	-0.00969733	0	
264.6	0.04373583	0.02743324	794.59	0.00367399		1324.6	0.00238659		1854.6	-0.00027161		2384.6	-0.01046785	0	
264.8	0.04270166	0.02750589	794.79	0.00341852		1324.8	0.00276884		1854.8	-0.00089587		2384.8	-0.01203454	0	
265	0.04237808	0.02757847	794.99	0.00314181		1325	0.00317747		1855	-0.00052509		2385	-0.01186065	0	
265.2	0.04191821	0.02765098	795.19	0.00361805		1325.2	0.00267592		1855.2	-0.00042519		2385.2	-0.01120952	0	
265.4	0.04149434	0.02772342	795.39	0.00368264		1325.4	0.00281637		1855.4	0.00030061		2385.4	-0.01125814	0	
265.6	0.04125823	0.02779579	795.59	0.0032416		1325.6	0.00189846		1855.6	0.00071464		2385.6	-0.01030553	0	
265.8	0.04153842	0.0278681	795.79	0.00333538		1325.8	0.00163518		1855.8	0.00079322		2385.8	-0.01101191	0	
266	0.04209152	0.02794034	795.99	0.00419838		1326	0.00143876		1856	0.00037777		2386	-0.01056901	0	
266.2	0.04283032	0.0280125	796.19	0.00450709		1326.2	0.00129196		1856.2	0.00073369		2386.2	-0.00985763	0	
266.4	0.04267633	0.02808461	796.39	0.00492737		1326.4	0.00115436		1856.4	0.00061294		2386.4	-0.00959071	0	
266.6	0.04303504	0.02815664	796.59	0.00602339		1326.6	0.00131415		1856.6	0.00022736		2386.6	-0.00980951	0	
266.8	0.04254349	0.0282286	796.79	0.00582582		1326.8	0.00148856		1856.8	-0.0002648		2386.8	-0.01065797	0	
267	0.04318279	0.0283005	796.99	0.0054079		1327	0.00180826		1857	-0.00061791		2387	-0.01108945	0	
267.2	0.04289511	0.02837233	797.19	0.00568457		1327.2	0.002118		1857.2	-0.00111677		2387.2	-0.01059697	0	
267.4	0.04303016	0.0284441	797.39	0.00591641		1327.4	0.00187863		1857.4	-0.00161222		2387.4	-0.01064348	0	
267.6	0.04239237	0.02851579	797.59	0.00715318		1327.6	0.00171539		1857.6	-0.00205995		2387.6	-0.01087249	0	
267.8	0.04310381	0.02858742	797.79	0.00724831		1327.8	0.00149966		1857.8	-0.00235036		2387.8	-0.01056853	0	
268	0.04332589	0.02865898	797.99	0.00804051		1328	0.00229078		1858	-0.00168745		2388	-0.01032968	0	
268.2	0.04338663	0.02873047	798.19	0.00765759		1328.2	0.00229561		1858.2	-0.00198998		2388.2	-0.01074522	0	
268.4	0.04274579	0.0288019	798.39	0.00777705		1328.4	0.0018381		1858.4	-0.00196355		2388.4	-0.01183356	0	
268.6	0.04268126	0.02887326	798.59	0.00715708		1328.6	0.00074407		1858.6	-0.00134716		2388.6	-0.01220389	0	
268.8	0.04238384	0.02894455	798.79	0.00636714		1328.8	0.00073303		1858.8	-0.00120096		2388.8	-0.01256119	0	
269	0.04339096	0.02901578	798.99	0.00554216		1329	0.00053822		1859	-0.00028129		2389	-0.01160606	0	
269.2	0.04380283	0.02908693	799.19	0.00551341		1329.2	-0.00048439		1859.2	-0.00061788		2389.2	-0.01048002	0	
269.4	0.04402568	0.02915802	799.39	0.00456355		1329.4	-0.00025919		1859.4	-0.00057907		2389.4	-0.01039665	0	
269.6	0.04375329	0.02922905	799.59	0.00348838		1329.6	-0.00119784		1859.6	-0.00053551		2389.6	-0.01022186	0	
269.8	0.04477973	0.02930001	799.79	0.00339567		1329.8	-0.00023387		1859.8	-0.00110532		2389.8	-0.01072233	0	
270	0.0447873	0.0293709	799.99	0.00341112		1330	-0.00019959		1860	-0.00162311		2390	-0.01028548	0	
270.2	0.04491785	0.02944172	800.19	0.00247969		1330.2	-0.00023216		1860.2	-0.00116981		2390.2	-0.00929733	0	
270.4	0.04470246	0.02951248	800.39	0.00247698		1330.4	0.0003257		1860.4	-0.00062433		2390.4	-0.00941145	0	
270.6	0.04552436	0.02958317	800.59	0.00216971		1330.6	0.00032146		1860.6	-0.00121051		2390.6	-0.00969245	0	
270.8	0.04598839	0.02965379	800.79	0.00158655		1330.8	0.00027054		1860.8	-0.00114995		2390.8	-0.00954601	0	
271	0.04572605	0.02972435	800.99	0.00205526		1331	0.00014563		1861	-0.00131692		2391	-0.00967709	0	
271.2	0.04526905	0.02979484	801.19	0.00250599		1331.2	-0.00045521		1861.2	-0.00270416		2391.2	-0.00921254	0	
271.4	0.04504218	0.02986527	801.39	0.00304269		1331.4	-0.00147745		1861.4	-0.00269526		2391.4	-0.00891423	0	
271.6	0.04427881	0.02993563	801.59	0.00329664		1331.6	-0.00178852		1861.6	-0.00198568		2391.6	-0.00902836	0	
271.8	0.0449918	0.03000592	801.79	0.00324968		1331.8	-0.0002852		1861.8	-0.0013184		2391.8	-0.00809528	0	
272	0.04447134	0.03007615	801.99	0.00386024		1332	0.00051502		1862	-0.00093186		2392	-0.00770998	0	
272.2	0.04457709	0.03014631	802.19	0.00385415		1332.2	0.00031978		1862.2	-0.00079947		2392.2	-0.00837675	0	
272.4	0.04461657	0.0302164	802.39	0.00412259		1332.4	-0.00010746		1862.4	-0.00054106		2392.4	-0.00971246	0	
272.6	0.0454482	0.03028643	802.59	0.00437679		1332.6	-0.000321		1862.6	0.000475		2392.6	-0.00983682	0	
272.8	0.04611755	0.03035639	802.79	0.00467605		1332.8	-0.00030701		1862.8	0.00055334		2392.8	-0.00995969	0	
273	0.04689168	0.03042629	802.99	0.00463059		1333	0.00052831		1863	0.00006291		2393	-0.00999755	0	
273.2	0.04632269	0.03049612	803.19	0.00434585		1333.2	0.00075886		1863.2	0.00000466		2393.2	-0.00963427	0	
273.4	0.04608013	0.03056589	803.39	0.00343468		1333.4	0.00047175		1863.4	0.00096117		2393.4	-0.00988519	0	
273.6	0.04550613	0.03063559	803.59	0.00290751		1333.6	0.00061553		1863.6	0.00081413		2393.6	-0.00976617	0	
273.8	0.04540868	0.03070522	803.79	0.00307182		1333.8	0.00170113		1863.8	0.00083246		2393.8	-0.00959181	0	
274	0.04466572	0.03077479	803.99	0.00245089		1334	0.00122067		1864	0.00163233		2394	-0.00916672	0	
274.2	0.0446575	0.0308443	804.19	0.00270033		1334.2	0.00098068		1864.2	0.00225854		2394.2	-0.0090817	0	
274.4	0.04402258	0.03091373	804.39	0.00389691		1334.4	0.00082867		1864.4	0.00204929		2394.4	-0.00880652	0	
274.6	0.0449471	0.03098311	804.59	0.00394444		1334.6	0.00036212		1864.6	0.00097492		2394.6	-0.00855047	0	
274.8	0.04451736	0.03105241	804.79	0.00414336		1334.8	0.00036741		1864.8	-0.00006513		2394.8	-0.00881417	0	
275	0.04320993	0.03112166	804.99	0.00455037		1335	0.00071824		1865	-0.00069057		2395	-0.00897493	0	
275.2	0.04317335	0.03119083	805.19	0.00481048		1335.2	0.00039183		1865.2	-0.00183437		2395.2	-0.00932034	0	
275.4	0.04381681	0.03125995	805.39	0.00452023		1335.4	0.00009685		1865.4	-0.00157067		2395.4	-0.00954101	0	
275.6	0.04421724	0.03132899	805.59	0.00473038		1335.6	0.00097097		1865.6	-0.00136813		2395.6	-0.00935984	0	
275.8	0.04449178	0.03139798	805.79	0.00486628		1335.8	0.00203104		1865.8	-0.0021555		2395.8	-0.00901913	0	
276	0.04527689	0.0314669	805.99	0.00485611		1336	0.00166421		1866	-0.00249273		2396	-0.00917918	0	
276.2	0.04571568	0.03153575	806.19	0.00454977		1336.2	0.00142962		1866.2	-0.00211178		2396.2	-0.01000181	0	
276.4	0.04680703	0.03160454	806.39	0.00435812		1336.4	0.00107768		1866.4	-0.00164847		2396.4	-0.01064629	0	
276.6	0.04782515	0.03167326	806.59	0.00449477		1336.6	0.00152374		1866.6	-0.00111114		2396.6	-0.01029617	0	
276.8	0.04889973	0.03174192	806.79	0.0040028		1336.8	0.00240995		1866.8	-0.00146424		2396.8	-0.01056649	0	
277	0.04854451	0.03181051	806.99	0.00426632		1337	0.0029456		1867	-0.00113584		2397	-0.01168932	0	
277.2	0.04887381	0.03187904	807.19	0.00350108		1337.2	0.00215801		1867.2	-0.00060207		2397.2	-0.01171205	0	
277.4	0.04929695	0.03194751	807.39	0.00312368		1337.4	0.00141312		1867.4	0.00021252		2397.4	-0.01168428	0	
277.6	0.04902297	0.03201591	807.59	0.003645		1337.6	0.00261248		1867.6	0.00003563		2397.6	-0.01135792	0	
277.8	0.04815826	0.03208425	807.79	0.0035163		1337.8	0.00293201		1867.8	0.00022045		2397.8	-0.01167376	0	
278	0.04852076	0.03215252	807.99	0.00333173		1338	0.00237496		1868	0.00029245		2398	-0.01211429	0	
278.2	0.04838163	0.03222073	808.19	0.00359528		1338.2	0.00308972		1868.2	-0.00030066		2398.2	-0.01180579	0	
278.4	0.04751351	0.03228887	808.39	0.00340199		1338.4	0.00351215		1868.4	-0.00122841		2398.4	-0.01189286	0	
278.6	0.04663709	0.03235695	808.59	0.00289095		1338.6	0.00342655		1868.6	-0.00122169		2398.6	-0.01191416	0	
278.8	0.04488374	0.03242497	808.79	0.0027366		1338.8	0.00371617		1868.8	-0.00193482		2398.8	-0.01190374	0	
279	0.04443201	0.03249292	808.99	0.00296552		1339	0.00455241		1869	-0.00145891		2399	-0.01215505	0	
279.2	0.04450617	0.03256081	809.19	0.00289484		1339.2	0.00490018		1869.2	-0.00205837		2399.2	-0.01156745	0	
279.4	0.04434681	0.03262863	809.39	0.00217369		1339.4	0.00522937		1869.4	-0.00195716		2399.4	-0.01140684	0	
279.6	0.04434307	0.03269639	809.59	0.00245109		1339.6	0.0054562		1869.6	-0.00234798		2399.6	-0.01051411	0	
279.8	0.0439384	0.03276409	809.79	0.00198018		1339.8	0.0055466		1869.8	-0.00279019		2399.8	-0.01015463	0	
280	0.04387951	0.03283172	809.99	0.00184509		1340	0.0050326		1870	-0.00264184		2400	-0.00939189	0	
280.2	0.04374701	0.03289929	810.19	0.00168841		1340.2	0.00458939		1870.2	-0.00200789		2400.2	-0.00946369	0	
280.4	0.04410696	0.03296679	810.39	0.00199261		1340.4	0.00450825		1870.4	-0.00190617		2400.4	-0.00967247	0	
280.6	0.04452548	0.03303424	810.59	0.00216722		1340.6	0.00411696		1870.6	-0.00235016		2400.6	-0.00983991	0	
280.8	0.04514776	0.03310162	810.79	0.00245578		1340.8	0.00394646		1870.8	-0.00224069		2400.8	-0.01067464	0	
281	0.04535558	0.03316893	810.99	0.00312423		1341	0.00305878		1871	-0.00229106		2401	-0.01060113	0	
281.2	0.04655534	0.03323618	811.19	0.00317134		1341.2	0.0020751		1871.2	-0.00158473		2401.2	-0.01066258	0	
281.4	0.04708221	0.03330337	811.39	0.00336278		1341.4	0.00184504		1871.4	-0.00125349		2401.4	-0.01106113	0	
281.6	0.04739956	0.0333705	811.59	0.0042631		1341.6	0.00230904		1871.6	-0.00151628		2401.6	-0.01060321	0	
281.8	0.04776883	0.03343756	811.79	0.00427207		1341.8	0.00218827		1871.8	-0.00225481		2401.8	-0.01124106	0	
282	0.04904676	0.03350456	811.99	0.00425895		1342	0.00161786		1872	-0.00278568		2402	-0.01261089	0	
282.2	0.04916103	0.0335715	812.19	0.0040488		1342.2	0.00176416		1872.2	-0.00282117		2402.2	-0.01309455	0	
282.4	0.04896215	0.03363837	812.39	0.00367623		1342.4	0.00099732		1872.4	-0.00271941		2402.4	-0.01391057	0	
282.6	0.04851475	0.03370518	812.59	0.00353663		1342.6	0.00063548		1872.6	-0.00282901		2402.6	-0.01359006	0	
282.8	0.04884353	0.03377193	812.79	0.00341184		1342.8	0.00111834		1872.8	-0.00303537		2402.8	-0.01353	0	
283	0.04960566	0.03383862	812.99	0.00353036		1343	0.00173981		1873	-0.00315324		2403	-0.0134157	0	
283.2	0.04920618	0.03390524	813.19	0.00311544		1343.2	0.00191371		1873.2	-0.00381976		2403.2	-0.01232652	0	
283.4	0.04826401	0.0339718	813.39	0.00302171		1343.4	0.00160099		1873.4	-0.00368567		2403.4	-0.01200451	0	
283.6	0.04784059	0.0340383	813.59	0.00350791		1343.6	0.00105577		1873.6	-0.00387165		2403.6	-0.01115553	0	
283.8	0.04820179	0.03410473	813.79	0.00463355		1343.8	0.00190269		1873.8	-0.0036054		2403.8	-0.0106245	0	
284	0.04727103	0.0341711	813.99	0.00541793		1344	0.00268741		1874	-0.00295263		2404	-0.01046962	0	
284.2	0.04802313	0.03423741	814.19	0.00569426		1344.2	0.0031252		1874.2	-0.00207546		2404.2	-0.01028575	0	
284.4	0.04792357	0.03430366	814.39	0.00593072		1344.4	0.00340952		1874.4	-0.00128793		2404.4	-0.0105485	0	
284.6	0.0483677	0.03436984	814.59	0.00598744		1344.6	0.00323027		1874.6	-0.00070564		2404.6	-0.01040243	0	
284.8	0.04889757	0.03443597	814.79	0.00620142		1344.8	0.00294892		1874.8	0.00044606		2404.8	-0.00949396	0	
285	0.04914432	0.03450203	814.99	0.00627533		1345	0.0028032		1875	0.00119169		2405	-0.00914266	0	
285.2	0.04926878	0.03456803	815.19	0.00643768		1345.2	0.002527		1875.2	0.00239314		2405.2	-0.00969083	0	
285.4	0.04900595	0.03463396	815.39	0.00623079		1345.4	0.00274307		1875.4	0.00170298		2405.4	-0.0099052	0	
285.6	0.04863761	0.03469984	815.59	0.00665887		1345.6	0.00280003		1875.6	0.00101081		2405.6	-0.0102711	0	
285.8	0.04906903	0.03476565	815.79	0.0060731		1345.8	0.00285595		1875.8	0.00015873		2405.8	-0.01161971	0	
286	0.04891903	0.0348314	815.99	0.00474005		1346	0.00287204		1876	-0.0000906		2406	-0.01289325	0	
286.2	0.04958928	0.03489709	816.19	0.00356897		1346.2	0.00272528		1876.2	0.00021906		2406.2	-0.01325759	0	
286.4	0.04850242	0.03496272	816.39	0.00245915		1346.4	0.00182077		1876.4	-0.001338		2406.4	-0.0129784	0	
286.6	0.0484273	0.03502828	816.59	0.00251016		1346.6	0.00195482		1876.6	-0.00261086		2406.6	-0.0131865	0	
286.8	0.0487388	0.03509379	816.79	0.00250276		1346.8	0.0013264		1876.8	-0.00280697		2406.8	-0.01294078	0	
287	0.0494856	0.03515923	816.99	0.00221015		1347	0.00067646		1877	-0.00420126		2407	-0.01205042	0	
287.2	0.04837405	0.03522461	817.19	0.0015278		1347.2	0.00016467		1877.2	-0.00473408		2407.2	-0.01224782	0	
287.4	0.04855296	0.03528993	817.39	0.00169795		1347.4	0.00002625		1877.4	-0.00424956		2407.4	-0.01167105	0	
287.6	0.04837034	0.03535519	817.59	0.00255833		1347.6	0.00070164		1877.6	-0.00421911		2407.6	-0.01216066	0	
287.8	0.04956489	0.03542038	817.79	0.0026498		1347.8	0.0017022		1877.8	-0.00346455		2407.8	-0.01262472	0	
288	0.04864688	0.03548552	817.99	0.00210801		1348	0.00180306		1878	-0.00226754		2408	-0.01220283	0	
288.2	0.04984977	0.03555059	818.19	0.00223221		1348.2	0.00172683		1878.2	-0.00151045		2408.2	-0.01233534	0	
288.4	0.04999775	0.0356156	818.39	0.00229873		1348.4	0.00135319		1878.4	-0.00047775		2408.4	-0.0126317	0	
288.6	0.04997896	0.03568056	818.59	0.00238815		1348.6	0.00120227		1878.6	-0.0005918		2408.6	-0.01242943	0	
288.8	0.04995615	0.03574545	818.79	0.0025503		1348.8	0.00104111		1878.8	0.00046404		2408.8	-0.0125911	0	
289	0.04967861	0.03581028	818.99	0.0021471		1349	0.00104005		1879	0.00112276		2409	-0.0131674	0	
289.2	0.04980084	0.03587504	819.19	0.00175366		1349.2	0.00080197		1879.2	0.00098309		2409.2	-0.01407746	0	
289.4	0.0493862	0.03593975	819.39	0.00160727		1349.4	0.00063927		1879.4	0.00081604		2409.4	-0.01380052	0	
289.6	0.04818787	0.0360044	819.59	0.00167435		1349.6	0.00043692		1879.6	0.00071839		2409.6	-0.01374963	0	
289.8	0.04838226	0.03606898	819.79	0.00227745		1349.8	0.00105288		1879.8	0.00040156		2409.8	-0.01337199	0	
290	0.04874439	0.03613351	819.99	0.00228832		1350	0.00113084		1880	0.0004113		2410	-0.01317185	0	
290.2	0.04852415	0.03619797	820.19	0.00208553		1350.2	0.00001271		1880.2	0.00020506		2410.2	-0.012408	0	
290.4	0.04819024	0.03626238	820.39	0.00254906		1350.4	0.00053999		1880.4	-0.00096021		2410.4	-0.01226386	0	
290.6	0.04883922	0.03632672	820.59	0.00348022		1350.6	0.00087482		1880.6	-0.00127946		2410.6	-0.01242236	0	
290.8	0.0492735	0.036391	820.79	0.00371696		1350.8	0.00065374		1880.8	-0.00143818		2410.8	-0.01246373	0	
291	0.04894254	0.03645523	820.99	0.00366028		1351	0.00089942		1881	-0.0020921		2411	-0.01242156	0	
291.2	0.04746213	0.03651939	821.19	0.00383041		1351.2	0.00099239		1881.2	-0.00184385		2411.2	-0.01283872	0	
291.4	0.04793425	0.03658349	821.39	0.00418644		1351.4	0.00148216		1881.4	-0.00089664		2411.4	-0.01213747	0	
291.6	0.04738348	0.03664753	821.59	0.0036247		1351.6	0.00142578		1881.6	-0.00189979		2411.6	-0.01272959	0	
291.8	0.04761876	0.03671151	821.79	0.00338029		1351.8	0.00094761		1881.8	-0.00185083		2411.8	-0.0127351	0	
292	0.04783736	0.03677543	821.99	0.00348775		1352	0.00128718		1882	-0.00130106		2412	-0.01250939	0	
292.2	0.04825211	0.03683929	822.19	0.00381736		1352.2	0.00097132		1882.2	-0.00167846		2412.2	-0.01321199	0	
292.4	0.04764623	0.03690309	822.39	0.00324776		1352.4	0.00063687		1882.4	-0.0014643		2412.4	-0.01262086	0	
292.6	0.04757784	0.03696683	822.59	0.00293364		1352.6	0.00036781		1882.6	-0.00210226		2412.6	-0.01319666	0	
292.8	0.04790385	0.03703052	822.79	0.0027564		1352.8	-0.0002283		1882.8	-0.00192479		2412.8	-0.01356013	0	
293	0.04799752	0.03709414	822.99	0.00198616		1353	-0.00078705		1883	-0.00175646		2413	-0.01345429	0	
293.2	0.04798854	0.0371577	823.19	0.00125384		1353.2	-0.00079102		1883.2	-0.00176193		2413.2	-0.01354306	0	
293.4	0.0475826	0.0372212	823.39	0.00160224		1353.4	-0.00087009		1883.4	-0.00177007		2413.4	-0.01181127	0	
293.6	0.04728449	0.03728464	823.59	0.00195124		1353.6	-0.00067937		1883.6	-0.00214044		2413.6	-0.01124982	0	
293.8	0.04892628	0.03734802	823.79	0.00195271		1353.8	-0.0005923		1883.8	-0.00276751		2413.8	-0.01056615	0	
294	0.04960816	0.03741134	823.99	0.00134388		1354	-0.00133623		1884	-0.00178825		2414	-0.00998386	0	
294.2	0.04924587	0.03747461	824.19	0.00103145		1354.2	-0.00146177		1884.2	-0.00151299		2414.2	-0.01003796	0	
294.4	0.05010678	0.03753781	824.39	0.00201445		1354.4	-0.0000221		1884.4	-0.00122642		2414.4	-0.01054352	0	
294.6	0.04969088	0.03760095	824.59	0.00291843		1354.6	-0.00087334		1884.6	-0.00115154		2414.6	-0.00997713	0	
294.8	0.04929705	0.03766404	824.79	0.00401849		1354.8	-0.0003758		1884.8	-0.0003804		2414.8	-0.01025697	0	
295	0.04832843	0.03772706	824.99	0.00398954		1355	-0.00012136		1885	-0.00033659		2415	-0.01051571	0	
295.2	0.04885149	0.03779003	825.19	0.00411662		1355.2	-0.00041316		1885.2	-0.00052065		2415.2	-0.01106196	0	
295.4	0.04950741	0.03785294	825.39	0.00433133		1355.4	-0.00006218		1885.4	0.0004474		2415.4	-0.01106921	0	
295.6	0.04998511	0.03791578	825.59	0.0042912		1355.6	-0.00029357		1885.6	-0.00048514		2415.6	-0.01201103	0	
295.8	0.05039302	0.03797857	825.79	0.00517823		1355.8	0.00083276		1885.8	0.00072646		2415.8	-0.01259511	0	
296	0.05126609	0.0380413	825.99	0.00506947		1356	0.00128404		1886	0.00146857		2416	-0.01318771	0	
296.2	0.05160199	0.03810397	826.19	0.00533069		1356.2	0.0005152		1886.2	0.00164773		2416.2	-0.01387036	0	
296.4	0.05211127	0.03816658	826.39	0.00492206		1356.4	-0.00001523		1886.4	0.00153035		2416.4	-0.01437315	0	
296.6	0.05348939	0.03822914	826.59	0.00472613		1356.6	-0.00049386		1886.6	0.0009251		2416.6	-0.01574038	0	
296.8	0.05358477	0.03829163	826.79	0.00445143		1356.8	-0.00065709		1886.8	0.00096149		2416.8	-0.01547959	0	
297	0.05346627	0.03835407	826.99	0.00400961		1357	-0.00116159		1887	0.00093486		2417	-0.01556313	0	
297.2	0.05339387	0.03841644	827.19	0.00449466		1357.2	-0.00158181		1887.2	0.00122631		2417.2	-0.01564293	0	
297.4	0.05306671	0.03847876	827.39	0.004803		1357.4	-0.0020084		1887.4	0.00096347		2417.4	-0.01521297	0	
297.6	0.05317146	0.03854102	827.59	0.00415714		1357.6	-0.00299962		1887.6	0.00067255		2417.6	-0.01468202	0	
297.8	0.05387694	0.03860322	827.79	0.00339073		1357.8	-0.00274806		1887.8	-0.00004951		2417.8	-0.01393759	0	
298	0.05262529	0.03866536	827.99	0.00349273		1358	-0.00251636		1888	0.00081337		2418	-0.01397052	0	
298.2	0.052041	0.03872744	828.19	0.004038		1358.2	-0.00187582		1888.2	0.00038152		2418.2	-0.01356883	0	
298.4	0.0510557	0.03878947	828.39	0.00368002		1358.4	-0.00080301		1888.4	0.00103979		2418.4	-0.0125777	0	
298.6	0.05055395	0.03885144	828.59	0.00338563		1358.6	-0.00050969		1888.6	0.00150068		2418.6	-0.01154856	0	
298.8	0.05025522	0.03891334	828.79	0.00299406		1358.8	0.00071783		1888.8	0.00147741		2418.8	-0.01111951	0	
299	0.05015976	0.03897519	828.99	0.00265779		1359	0.00136848		1889	0.00143735		2419	-0.01118405	0	
299.2	0.05054463	0.03903699	829.19	0.00352424		1359.2	0.00183724		1889.2	0.00218815		2419.2	-0.01087639	0	
299.4	0.05094311	0.03909872	829.39	0.00362258		1359.4	0.00236775		1889.4	0.00249602		2419.4	-0.01052834	0	
299.6	0.05155903	0.0391604	829.59	0.00315547		1359.6	0.00321829		1889.6	0.00149297		2419.6	-0.01062395	0	
299.8	0.05131808	0.03922201	829.79	0.00324541		1359.8	0.00472254		1889.8	0.00126899		2419.8	-0.01063941	0	
300	0.0516585	0.03928357	829.99	0.00356491		1360	0.00413083		1890	0.00183131		2420	-0.01086284	0	
300.2	0.05213904	0.03934508	830.19	0.00416367		1360.2	0.00386985		1890.2	0.00156989		2420.2	-0.0114779	0	
300.4	0.05223755	0.03940652	830.39	0.00323363		1360.4	0.00299929		1890.4	0.00101362		2420.4	-0.01152297	0	
300.6	0.05251469	0.03946791	830.59	0.00286363		1360.6	0.00302189		1890.6	0.00035523		2420.6	-0.01195935	0	
300.8	0.05147978	0.03952924	830.79	0.00317271		1360.8	0.00343107		1890.8	-0.00005756		2420.8	-0.01211453	0	
301	0.05131194	0.03959051	830.99	0.00279755		1361	0.00201832		1891	-0.00026348		2421	-0.01290344	0	
301.2	0.05070123	0.03965172	831.19	0.00292863		1361.2	0.00157594		1891.2	-0.00109242		2421.2	-0.01334144	0	
301.4	0.05050293	0.03971288	831.39	0.00242933		1361.4	0.00201976		1891.4	-0.00166011		2421.4	-0.01334515	0	
301.6	0.04997331	0.03977398	831.59	0.00166797		1361.6	0.00193439		1891.6	-0.00209085		2421.6	-0.01312039	0	
301.8	0.0493998	0.03983502	831.79	0.00140206		1361.8	0.00324442		1891.8	-0.00251703		2421.8	-0.0126856	0	
302	0.04803693	0.039896	831.99	0.0014417		1362	0.00262521		1892	-0.00215161		2422	-0.01267526	0	
302.2	0.04780128	0.03995693	832.19	0.00115454		1362.2	0.00261299		1892.2	-0.00208729		2422.2	-0.01236622	0	
302.4	0.04753712	0.0400178	832.39	0.00021705		1362.4	0.00254555		1892.4	-0.00095737		2422.4	-0.01198796	0	
302.6	0.04821754	0.04007861	832.59	0.00069989		1362.6	0.00226036		1892.6	-0.00154122		2422.6	-0.01106879	0	
302.8	0.048085	0.04013936	832.79	0.00053631		1362.8	0.00197654		1892.8	-0.00109057		2422.8	-0.01095132	0	
303	0.04800693	0.04020006	832.99	0.00076503		1363	0.00195583		1893	-0.00049093		2423	-0.01126575	0	
303.2	0.04884791	0.0402607	833.19	0.00106982		1363.2	0.00188665		1893.2	0.00038558		2423.2	-0.01134104	0	
303.4	0.05005319	0.04032128	833.39	0.00101151		1363.4	0.00204623		1893.4	0.00032495		2423.4	-0.01113644	0	
303.6	0.05011727	0.04038181	833.59	0.00113417		1363.6	0.00222494		1893.6	0.00051216		2423.6	-0.01122521	0	
303.8	0.05004641	0.04044228	833.79	0.00228643		1363.8	0.00210559		1893.8	0.00121767		2423.8	-0.0117815	0	
304	0.05080283	0.04050269	833.99	0.00244943		1364	0.00138526		1894	0.00154548		2424	-0.01249568	0	
304.2	0.05139899	0.04056305	834.19	0.00320564		1364.2	0.00094068		1894.2	0.00163877		2424.2	-0.01384317	0	
304.4	0.05229102	0.04062335	834.39	0.00307397		1364.4	0.0009044		1894.4	0.00145774		2424.4	-0.01443683	0	
304.6	0.0532094	0.04068359	834.59	0.00355258		1364.6	0.00107505		1894.6	0.00166522		2424.6	-0.01560892	0	
304.8	0.05345998	0.04074377	834.79	0.00376466		1364.8	0.00175382		1894.8	0.00144918		2424.8	-0.01612515	0	
305	0.05395275	0.0408039	834.99	0.00384593		1365	0.00084749		1895	0.00109015		2425	-0.01615478	0	
305.2	0.05426977	0.04086397	835.19	0.00424849		1365.2	0.00146745		1895.2	0.0005967		2425.2	-0.01579142	0	
305.4	0.05497349	0.04092399	835.39	0.00381302		1365.4	0.00164098		1895.4	0.00084699		2425.4	-0.01568683	0	
305.6	0.05459229	0.04098395	835.59	0.00348847		1365.6	0.00106652		1895.6	0.00020479		2425.6	-0.01556009	0	
305.8	0.05470997	0.04104385	835.79	0.00353025		1365.8	0.00077333		1895.8	-0.00054349		2425.8	-0.01513833	0	
306	0.05421789	0.0411037	835.99	0.00353477		1366	0.00032509		1896	-0.00083116		2426	-0.01477113	0	
306.2	0.05437298	0.04116349	836.19	0.00305276		1366.2	0.00061592		1896.2	-0.00080426		2426.2	-0.01468395	0	
306.4	0.05421475	0.04122323	836.39	0.00296498		1366.4	0.00092513		1896.4	-0.00083075		2426.4	-0.01387766	0	
306.6	0.05392509	0.0412829	836.59	0.00238776		1366.6	0.00143804		1896.6	-0.00193295		2426.6	-0.01291685	0	
306.8	0.05355947	0.04134253	836.79	0.00196172		1366.8	0.00168674		1896.8	-0.00159226		2426.8	-0.01300871	0	
307	0.05342016	0.04140209	836.99	0.00188285		1367	0.00244993		1897	-0.00189832		2427	-0.01317728	0	
307.2	0.05339692	0.0414616	837.19	0.00243356		1367.2	0.00291484		1897.2	-0.00055835		2427.2	-0.01318063	0	
307.4	0.05323154	0.04152106	837.39	0.00286081		1367.4	0.00321415		1897.4	-0.00094045		2427.4	-0.01364373	0	
307.6	0.05211737	0.04158045	837.59	0.00236108		1367.6	0.00332082		1897.6	-0.00100856		2427.6	-0.01370433	0	
307.8	0.05199888	0.0416398	837.79	0.00302548		1367.8	0.00288048		1897.8	-0.0013767		2427.8	-0.01399329	0	
308	0.05158994	0.04169908	837.99	0.00332152		1368	0.00197388		1898	-0.00129283		2428	-0.0141298	0	
308.2	0.05107049	0.04175831	838.19	0.00525107		1368.2	0.00161726		1898.2	-0.00022652		2428.2	-0.01482461	0	
308.4	0.05060532	0.04181749	838.39	0.00554985		1368.4	0.00218082		1898.4	-0.00104102		2428.4	-0.01402015	0	
308.6	0.05023393	0.04187661	838.59	0.0051694		1368.6	0.00169008		1898.6	-0.0010911		2428.6	-0.01370063	0	
308.8	0.04964235	0.04193567	838.79	0.00450869		1368.8	0.00138505		1898.8	-0.00145819		2428.8	-0.01347053	0	
309	0.04921622	0.04199468	838.99	0.00420857		1369	-0.00029967		1899	-0.00070812		2429	-0.01264552	0	
309.2	0.04947398	0.04205363	839.19	0.00399176		1369.2	-0.00048552		1899.2	-0.00009739		2429.2	-0.01243245	0	
309.4	0.04989913	0.04211253	839.39	0.00352652		1369.4	-0.00127766		1899.4	-0.00026627		2429.4	-0.01259303	0	
309.6	0.04909815	0.04217137	839.59	0.00380023		1369.6	-0.00179331		1899.6	-0.00065215		2429.6	-0.01276015	0	
309.8	0.04895772	0.04223016	839.79	0.003534		1369.8	-0.00147308		1899.8	-0.00127147		2429.8	-0.01283042	0	
310	0.0492888	0.04228889	839.99	0.00315754		1370	-0.00116124		1900	-0.00063393		2430	-0.01246598	0	
310.2	0.05000968	0.04234756	840.19	0.00224245		1370.2	-0.00101566		1900.2	-0.00130358		2430.2	-0.01278359	0	
310.4	0.05090189	0.04240618	840.39	0.00148983		1370.4	-0.00109863		1900.4	-0.00097096		2430.4	-0.01335484	0	
310.6	0.05152287	0.04246475	840.59	0.00107273		1370.6	-0.00071553		1900.6	-0.0013909		2430.6	-0.01368219	0	
310.8	0.0522151	0.04252326	840.79	0.00167289		1370.8	-0.00048637		1900.8	-0.00084987		2430.8	-0.01439464	0	
311	0.052782	0.04258172	840.99	0.00124127		1371	0.00025989		1901	0.00056527		2431	-0.01512484	0	
311.2	0.05369943	0.04264012	841.19	0.00019784		1371.2	0.00091586		1901.2	0.00217215		2431.2	-0.01571771	0	
311.4	0.05459975	0.04269846	841.39	-0.00007149		1371.4	0.00176501		1901.4	0.00189083		2431.4	-0.01626882	0	
311.6	0.05412601	0.04275675	841.59	-0.00091922		1371.6	0.00187422		1901.6	0.00151378		2431.6	-0.01531102	0	
311.8	0.05517424	0.04281499	841.79	-0.00066002		1371.8	0.00162205		1901.8	0.00114864		2431.8	-0.01542894	0	
312	0.05490756	0.04287317	841.99	-0.00066205		1372	0.00154116		1902	0.00137604		2432	-0.01554887	0	
312.2	0.05464941	0.0429313	842.19	-0.00033204		1372.2	0.00163785		1902.2	0.00108679		2432.2	-0.01556126	0	
312.4	0.05478334	0.04298937	842.39	-0.00111435		1372.4	0.00138937		1902.4	0.00066195		2432.4	-0.01536949	0	
312.6	0.05409994	0.04304739	842.59	-0.0020312		1372.6	0.00007626		1902.6	0.00083708		2432.6	-0.01574328	0	
312.8	0.05361342	0.04310535	842.79	-0.00174268		1372.8	-0.00016476		1902.8	0.00072346		2432.8	-0.01555146	0	
313	0.05362768	0.04316326	842.99	-0.00169776		1373	-0.00145036		1903	0.00061926		2433	-0.01430031	0	
313.2	0.05351947	0.04322111	843.19	-0.00030103		1373.2	-0.00194206		1903.2	-0.00034386		2433.2	-0.01391463	0	
313.4	0.05356964	0.04327891	843.39	0.0008164		1373.4	-0.00200726		1903.4	-0.00114687		2433.4	-0.01307126	0	
313.6	0.0532981	0.04333666	843.59	0.00190751		1373.6	-0.00262138		1903.6	-0.00214129		2433.6	-0.01279611	0	
313.8	0.05307887	0.04339435	843.79	0.00254953		1373.8	-0.00270639		1903.8	-0.00287752		2433.8	-0.01201182	0	
314	0.05319717	0.04345198	843.99	0.00325486		1374	-0.00306028		1904	-0.00218663		2434	-0.01186801	0	
314.2	0.05304169	0.04350956	844.19	0.00335608		1374.2	-0.00320947		1904.2	-0.00271556		2434.2	-0.01201333	0	
314.4	0.05318669	0.04356709	844.39	0.00373488		1374.4	-0.00213007		1904.4	-0.00145835		2434.4	-0.01242387	0	
314.6	0.05396412	0.04362457	844.59	0.00429354		1374.6	-0.00173787		1904.6	-0.00080034		2434.6	-0.01264901	0	
314.8	0.05465025	0.04368199	844.79	0.00549986		1374.8	-0.00104838		1904.8	0.00017139		2434.8	-0.01242198	0	
315	0.05479298	0.04373935	844.99	0.00515955		1375	-0.00006419		1905	0.00082948		2435	-0.01246096	0	
315.2	0.05606143	0.04379666	845.19	0.00469899		1375.2	0.00098078		1905.2	0.00130934		2435.2	-0.01276607	0	
315.4	0.05637742	0.04385392	845.39	0.00554628		1375.4	0.00154253		1905.4	0.00157716		2435.4	-0.01246935	0	
315.6	0.05583664	0.04391113	845.59	0.00534051		1375.6	0.00143139		1905.6	0.00103257		2435.6	-0.01264441	0	
315.8	0.05661152	0.04396828	845.79	0.00513248		1375.8	0.00114921		1905.8	0.00177225		2435.8	-0.01417856	0	
316	0.05618256	0.04402537	845.99	0.00430983		1376	0.00149817		1906	0.00164347		2436	-0.01481849	0	
316.2	0.05565389	0.04408242	846.19	0.00354525		1376.2	0.00219465		1906.2	0.0015809		2436.2	-0.01534683	0	
316.4	0.05546225	0.04413941	846.39	0.00346981		1376.4	0.00212012		1906.4	0.00121802		2436.4	-0.01547573	0	
316.6	0.05428845	0.04419634	846.59	0.00327826		1376.6	0.00238553		1906.6	0.0010118		2436.6	-0.01536535	0	
316.8	0.05468703	0.04425322	846.79	0.00333955		1376.8	0.0027576		1906.8	0.00074483		2436.8	-0.01490052	0	
317	0.05462935	0.04431005	846.99	0.00280463		1377	0.0014488		1907	0.00078977		2437	-0.01417589	0	
317.2	0.05395113	0.04436683	847.19	0.00333487		1377.2	0.00175075		1907.2	0.00066931		2437.2	-0.0142531	0	
317.4	0.05418752	0.04442355	847.39	0.00315595		1377.4	0.00243285		1907.4	0.00114751		2437.4	-0.01490236	0	
317.6	0.05286587	0.04448022	847.59	0.00312038		1377.6	0.00157392		1907.6	0.00074183		2437.6	-0.01472429	0	
317.8	0.05206917	0.04453683	847.79	0.00279406		1377.8	0.00128541		1907.8	0.00025667		2437.8	-0.01506492	0	
318	0.05220356	0.0445934	847.99	0.00306039		1378	0.00141593		1908	0.00053404		2438	-0.01543057	0	
318.2	0.0522116	0.04464991	848.19	0.00293806		1378.2	0.00121094		1908.2	0.0006569		2438.2	-0.01480288	0	
318.4	0.05345108	0.04470636	848.39	0.00236555		1378.4	0.00103496		1908.4	0.00130272		2438.4	-0.01466949	0	
318.6	0.0546529	0.04476276	848.59	0.00251514		1378.6	0.00125851		1908.6	0.00079045		2438.6	-0.01549286	0	
318.8	0.0544966	0.04481911	848.79	0.00317411		1378.8	0.00161532		1908.8	0.00055185		2438.8	-0.01546653	0	
319	0.05519095	0.04487541	848.99	0.00367009		1379	0.00108253		1909	0.00077265		2439	-0.01579041	0	
319.2	0.05646915	0.04493165	849.19	0.00411776		1379.2	0.00082277		1909.2	0.00135595		2439.2	-0.01594216	0	
319.4	0.05629151	0.04498784	849.39	0.00451276		1379.4	0.00023557		1909.4	0.00066895		2439.4	-0.01616066	0	
319.6	0.05624919	0.04504398	849.59	0.0046089		1379.6	-0.00014453		1909.6	-0.00011983		2439.6	-0.01766689	0	
319.8	0.0570935	0.04510007	849.79	0.00482274		1379.8	-0.00054284		1909.8	-0.00034355		2439.8	-0.01744467	0	
320	0.0571138	0.0451561	849.99	0.00441024		1380	-0.00017645		1910	-0.00127696		2440	-0.01647582	0	
320.2	0.05701183	0.04521208	850.19	0.00511886		1380.2	0.00066921		1910.2	-0.00114997		2440.2	-0.015509	0	
320.4	0.05780756	0.04526801	850.39	0.00563623		1380.4	0.0010343		1910.4	-0.00094296		2440.4	-0.01497302	0	
320.6	0.0574848	0.04532388	850.59	0.0053307		1380.6	0.001838		1910.6	-0.00074685		2440.6	-0.01448111	0	
320.8	0.0578102	0.0453797	850.79	0.00563839		1380.8	0.00132904		1910.8	-0.00035207		2440.8	-0.01366782	0	
321	0.05763607	0.04543547	850.99	0.00471028		1381	0.00110522		1911	-0.00015806		2441	-0.01354562	0	
321.2	0.05719861	0.04549119	851.19	0.00424621		1381.2	0.00100422		1911.2	0.00009469		2441.2	-0.01303644	0	
321.4	0.05698346	0.04554685	851.39	0.00450422		1381.4	0.00122732		1911.4	0.00054559		2441.4	-0.01253574	0	
321.6	0.05659093	0.04560247	851.59	0.00426512		1381.6	0.00105026		1911.6	-0.00024055		2441.6	-0.01086091	0	
321.8	0.05662341	0.04565803	851.79	0.0039543		1381.8	0.0003764		1911.8	-0.00056855		2441.8	-0.01115592	0	
322	0.05672972	0.04571353	851.99	0.00363057		1382	-0.00027859		1912	0.00050535		2442	-0.01098236	0	
322.2	0.05638623	0.04576899	852.19	0.00297305		1382.2	-0.00093238		1912.2	0.00073938		2442.2	-0.00985273	0	
322.4	0.0568535	0.04582439	852.39	0.00308839		1382.4	-0.00135826		1912.4	0.00121576		2442.4	-0.01102569	0	
322.6	0.05617798	0.04587974	852.59	0.00360685		1382.6	0.00002845		1912.6	0.00125112		2442.6	-0.01240441	0	
322.8	0.05601208	0.04593504	852.79	0.00468478		1382.8	-0.00074967		1912.8	0.00170715		2442.8	-0.01328129	0	
323	0.05674211	0.04599029	852.99	0.0048337		1383	-0.0010757		1913	0.00207946		2443	-0.01367247	0	
323.2	0.05647557	0.04604549	853.19	0.00487266		1383.2	-0.00041677		1913.2	0.0015853		2443.2	-0.01430316	0	
323.4	0.05641348	0.04610063	853.39	0.00473603		1383.4	-0.00062516		1913.4	0.00081835		2443.4	-0.01530335	0	
323.6	0.05673145	0.04615572	853.59	0.00510609		1383.6	-0.00068035		1913.6	0.00089343		2443.6	-0.01588784	0	
323.8	0.05734814	0.04621076	853.79	0.00548752		1383.8	-0.00078898		1913.8	0.00092481		2443.8	-0.01514829	0	
324	0.05751143	0.04626575	853.99	0.00513121		1384	-0.00069922		1914	0.00076491		2444	-0.01560026	0	
324.2	0.05783539	0.04632068	854.19	0.00576361		1384.2	0.00014633		1914.2	0.0006467		2444.2	-0.01538193	0	
324.4	0.058354	0.04637557	854.39	0.00565781		1384.4	0.00083865		1914.4	0.00019228		2444.4	-0.01592643	0	
324.6	0.05852908	0.0464304	854.59	0.00572873		1384.6	0.0006572		1914.6	-0.00026778		2444.6	-0.01584785	0	
324.8	0.05868486	0.04648518	854.79	0.00531583		1384.8	0.00011337		1914.8	0.00001009		2444.8	-0.01497879	0	
325	0.05883663	0.04653991	854.99	0.00327818		1385	0.00058692		1915	-0.00032698		2445	-0.01448823	0	
325.2	0.05898687	0.04659459	855.19	0.00355159		1385.2	0.00091825		1915.2	-0.00011113		2445.2	-0.01393374	0	
325.4	0.05890209	0.04664922	855.39	0.00292599		1385.4	0.00139382		1915.4	0.00011887		2445.4	-0.01396927	0	
325.6	0.05859073	0.04670379	855.59	0.00108061		1385.6	0.00187612		1915.6	-0.00091948		2445.6	-0.01337698	0	
325.8	0.05745784	0.04675832	855.79	0.0004797		1385.8	0.00144098		1915.8	-0.0003283		2445.8	-0.01397941	0	
326	0.0572296	0.04681279	855.99	-0.00020067		1386	0.00080672		1916	0.00006724		2446	-0.01299792	0	
326.2	0.05649181	0.04686721	856.19	0.00043806		1386.2	0.0013925		1916.2	-0.00035294		2446.2	-0.01273508	0	
326.4	0.05667316	0.04692158	856.39	0.0015603		1386.4	0.00109011		1916.4	-0.00035505		2446.4	-0.0135421	0	
326.6	0.05585443	0.0469759	856.59	0.00111319		1386.6	0.00172737		1916.6	-0.00051148		2446.6	-0.01360201	0	
326.8	0.05580365	0.04703017	856.79	0.00184949		1386.8	0.00116946		1916.8	-0.00176693		2446.8	-0.01407464	0	
327	0.05604504	0.04708439	856.99	0.00177604		1387	0.00105876		1917	-0.00257827		2447	-0.01443552	0	
327.2	0.05580073	0.04713856	857.19	0.00288106		1387.2	0.00125792		1917.2	-0.00266948		2447.2	-0.0150978	0	
327.4	0.0563105	0.04719267	857.39	0.00320348		1387.4	0.00073035		1917.4	-0.00275037		2447.4	-0.01497253	0	
327.6	0.05641572	0.04724674	857.59	0.00430094		1387.6	0.00081977		1917.6	-0.00280189		2447.6	-0.01453132	0	
327.8	0.05644416	0.04730075	857.79	0.0052802		1387.8	0.00081044		1917.8	-0.00257105		2447.8	-0.01436487	0	
328	0.05664645	0.04735471	857.99	0.0058699		1388	0.00037578		1918	-0.00314219		2448	-0.01527812	0	
328.2	0.05754577	0.04740862	858.19	0.00716698		1388.2	0.00052085		1918.2	-0.00373979		2448.2	-0.01494617	0	
328.4	0.05839817	0.04746249	858.39	0.00733783		1388.4	0.00069737		1918.4	-0.00349133		2448.4	-0.01535421	0	
328.6	0.05874943	0.0475163	858.59	0.00737105		1388.6	0.00057021		1918.6	-0.0033753		2448.6	-0.01527435	0	
328.8	0.05815228	0.04757006	858.79	0.00722664		1388.8	0.00011502		1918.8	-0.00292299		2448.8	-0.01481806	0	
329	0.0580274	0.04762377	858.99	0.00679239		1389	0.00052114		1919	-0.00156845		2449	-0.01525871	0	
329.2	0.0583558	0.04767743	859.19	0.00712269		1389.2	0.00129687		1919.2	-0.0010973		2449.2	-0.0162108	0	
329.4	0.05841231	0.04773103	859.39	0.00599944		1389.4	0.00105159		1919.4	-0.00119581		2449.4	-0.01644631	0	
329.6	0.05839223	0.04778459	859.59	0.00541554		1389.6	0.00133655		1919.6	-0.00080015		2449.6	-0.01602914	0	
329.8	0.05888986	0.0478381	859.79	0.00524986		1389.8	0.0009889		1919.8	0.00039699		2449.8	-0.01651477	0	
330	0.05918442	0.04789156	859.99	0.00519651		1390	0.00065837		1920	0.00011643		2450	-0.01628638	0	
330.2	0.05966565	0.04794496	860.19	0.00501013		1390.2	0.00128369		1920.2	0.00028478		2450.2	-0.01723659	0	
330.4	0.06033032	0.04799832	860.39	0.00441909		1390.4	0.00088555		1920.4	-0.00006707		2450.4	-0.01693851	0	
330.6	0.06026951	0.04805163	860.59	0.00271888		1390.6	0.00171253		1920.6	0.00040963		2450.6	-0.01771184	0	
330.8	0.06117427	0.04810489	860.79	0.00309258		1390.8	0.00079906		1920.8	-0.00046617		2450.8	-0.01816657	0	
331	0.06118446	0.04815809	860.99	0.00258203		1391	0.00020765		1921	-0.00043512		2451	-0.01882572	0	
331.2	0.06137777	0.04821125	861.19	0.00233933		1391.2	0.00035865		1921.2	0.00049281		2451.2	-0.01822639	0	
331.4	0.06131501	0.04826436	861.39	0.00168217		1391.4	0.00003651		1921.4	0.00052459		2451.4	-0.0178135	0	
331.6	0.06045861	0.04831741	861.59	0.00163784		1391.6	-0.00005105		1921.6	-0.00008036		2451.6	-0.01790803	0	
331.8	0.05945644	0.04837042	861.79	0.00176373		1391.8	0.00045702		1921.8	0.00005165		2451.8	-0.01742749	0	
332	0.05904553	0.04842338	861.99	0.00181456		1392	-0.00027012		1922	0.00007095		2452	-0.01684499	0	
332.2	0.05876693	0.04847628	862.19	0.00191522		1392.2	-0.00015662		1922.2	-0.00027471		2452.2	-0.01546183	0	
332.4	0.05767954	0.04852914	862.39	0.00145073		1392.4	-0.00015194		1922.4	0.00016643		2452.4	-0.01524075	0	
332.6	0.0563858	0.04858195	862.59	0.00222078		1392.6	0.00005181		1922.6	0.00078148		2452.6	-0.01448687	0	
332.8	0.05561449	0.04863471	862.79	0.0026323		1392.8	0.00041334		1922.8	0.00068283		2452.8	-0.01479439	0	
333	0.05491311	0.04868742	862.99	0.00301089		1393	0.00113126		1923	0.0012836		2453	-0.01427566	0	
333.2	0.05618472	0.04874007	863.19	0.00387297		1393.2	0.00138503		1923.2	0.00024747		2453.2	-0.01401398	0	
333.4	0.05601843	0.04879268	863.39	0.0049272		1393.4	0.00105865		1923.4	0.00062176		2453.4	-0.01379299	0	
333.6	0.05708809	0.04884524	863.59	0.00517558		1393.6	0.00068494		1923.6	0.0024823		2453.6	-0.01361353	0	
333.8	0.0572231	0.04889775	863.79	0.00525842		1393.8	0.00018724		1923.8	0.00297009		2453.8	-0.01353186	0	
334	0.05684498	0.04895021	863.99	0.00615228		1394	0.00031577		1924	0.00360218		2454	-0.01347261	0	
334.2	0.05810702	0.04900263	864.19	0.00626732		1394.2	0.00040496		1924.2	0.00467475		2454.2	-0.01395789	0	
334.4	0.05897668	0.04905499	864.39	0.00684572		1394.4	0.00025347		1924.4	0.00487758		2454.4	-0.01399708	0	
334.6	0.05912737	0.0491073	864.59	0.00681006		1394.6	0.0000638		1924.6	0.00480714		2454.6	-0.01443956	0	
334.8	0.05948575	0.04915957	864.79	0.00679481		1394.8	-0.0012831		1924.8	0.00414827		2454.8	-0.0143315	0	
335	0.06015043	0.04921178	864.99	0.00629708		1395	-0.00177008		1925	0.00369156		2455	-0.01504784	0	
335.2	0.06072504	0.04926395	865.19	0.00584341		1395.2	-0.00123811		1925.2	0.00327504		2455.2	-0.01474663	0	
335.4	0.06007584	0.04931606	865.39	0.00539446		1395.4	-0.0012495		1925.4	0.00254737		2455.4	-0.01537141	0	
335.6	0.05957891	0.04936813	865.59	0.0046784		1395.6	-0.00055233		1925.6	0.00210104		2455.6	-0.01552953	0	
335.8	0.05937305	0.04942015	865.79	0.00465611		1395.8	0.00033376		1925.8	0.00178143		2455.8	-0.01466567	0	
336	0.05871966	0.04947212	865.99	0.00385513		1396	-0.00002922		1926	0.0011509		2456	-0.01378936	0	
336.2	0.05878029	0.04952404	866.19	0.00374394		1396.2	0.00103357		1926.2	0.00018849		2456.2	-0.0140564	0	
336.4	0.05815338	0.04957591	866.39	0.00306691		1396.4	0.00179969		1926.4	-0.0006484		2456.4	-0.01465146	0	
336.6	0.05809885	0.04962774	866.59	0.00368702		1396.6	0.00253863		1926.6	-0.00211698		2456.6	-0.01464956	0	
336.8	0.05829698	0.04967951	866.79	0.00307115		1396.8	0.00307529		1926.8	-0.0035203		2456.8	-0.01532971	0	
337	0.05795203	0.04973124	866.99	0.00280709		1397	0.0028462		1927	-0.00341885		2457	-0.01487333	0	
337.2	0.05878069	0.04978291	867.19	0.00338781		1397.2	0.00307648		1927.2	-0.00336876		2457.2	-0.01469069	0	
337.4	0.05814674	0.04983454	867.39	0.00351046		1397.4	0.00317454		1927.4	-0.00261729		2457.4	-0.01479328	0	
337.6	0.05890475	0.04988612	867.59	0.00358531		1397.6	0.00285059		1927.6	-0.0012944		2457.6	-0.01493427	0	
337.8	0.05801688	0.04993765	867.79	0.00491918		1397.8	0.00220452		1927.8	-0.00090197		2457.8	-0.01460727	0	
338	0.05788733	0.04998914	867.99	0.00631839		1398	0.00178065		1928	0.00024827		2458	-0.01455711	0	
338.2	0.0590406	0.05004057	868.19	0.00679999		1398.2	0.00083616		1928.2	0.00093592		2458.2	-0.01545995	0	
338.4	0.0588589	0.05009196	868.39	0.00702278		1398.4	0.00071499		1928.4	0.00100503		2458.4	-0.01481599	0	
338.6	0.05930364	0.0501433	868.59	0.00628957		1398.6	0.00034917		1928.6	0.00111148		2458.6	-0.01488662	0	
338.8	0.05941473	0.05019459	868.79	0.00529494		1398.8	-0.00046277		1928.8	0.00193373		2458.8	-0.01490919	0	
339	0.05995114	0.05024583	868.99	0.00549547		1399	-0.00110048		1929	0.00207282		2459	-0.01489273	0	
339.2	0.05901726	0.05029702	869.19	0.00550651		1399.2	-0.00112205		1929.2	0.00214173		2459.2	-0.01492766	0	
339.4	0.05872313	0.05034817	869.39	0.00500932		1399.4	-0.0013		1929.4	0.00234582		2459.4	-0.01531819	0	
339.6	0.0596325	0.05039926	869.59	0.00490987		1399.6	-0.00098074		1929.6	0.00249165		2459.6	-0.01443766	0	
339.8	0.0601814	0.05045031	869.79	0.00496386		1399.8	-0.00095904		1929.8	0.00191982		2459.8	-0.01384954	0	
340	0.05936934	0.05050131	869.99	0.00433254		1400	-0.00069357		1930	0.00162107		2460	-0.013632	0	
340.2	0.05955683	0.05055227	870.19	0.00440216		1400.2	-0.00024562		1930.2	0.0013835		2460.2	-0.01449341	0	
340.4	0.05901356	0.05060317	870.39	0.00331863		1400.4	-0.00075945		1930.4	0.00085192		2460.4	-0.01512801	0	
340.6	0.05890854	0.05065403	870.59	0.00328732		1400.6	-0.00107167		1930.6	0.00002131		2460.6	-0.01517794	0	
340.8	0.0588913	0.05070484	870.79	0.00278087		1400.8	-0.00120706		1930.8	-0.00016991		2460.8	-0.01548244	0	
341	0.05880378	0.0507556	870.99	0.00250068		1401	0.00021632		1931	-0.00032315		2461	-0.01552684	0	
341.2	0.05917048	0.05080632	871.19	0.00281386		1401.2	0.00103811		1931.2	-0.00073847		2461.2	-0.01520422	0	
341.4	0.05967722	0.05085698	871.39	0.00278946		1401.4	0.00153214		1931.4	-0.00041578		2461.4	-0.01556482	0	
341.6	0.05972716	0.0509076	871.59	0.00293821		1401.6	0.00110034		1931.6	-0.0006682		2461.6	-0.01567759	0	
341.8	0.05962025	0.05095817	871.79	0.00337332		1401.8	0.00066758		1931.8	-0.0000009		2461.8	-0.01620811	0	
342	0.06008045	0.05100869	871.99	0.00256174		1402	0.00101701		1932	0.00032537		2462	-0.01630376	0	
342.2	0.06138656	0.05105917	872.19	0.00252866		1402.2	0.00105446		1932.2	0.00084662		2462.2	-0.01660006	0	
342.4	0.06115143	0.0511096	872.39	0.00170132		1402.4	0.00067304		1932.4	0.00145522		2462.4	-0.01610283	0	
342.6	0.06172095	0.05115998	872.59	0.00177018		1402.6	-0.000148		1932.6	0.00211095		2462.6	-0.01611389	0	
342.8	0.06145417	0.05121031	872.79	0.00215266		1402.8	-0.00075465		1932.8	0.00285381		2462.8	-0.01538028	0	
343	0.06167352	0.0512606	872.99	0.00165315		1403	-0.00117178		1933	0.00229067		2463	-0.01595653	0	
343.2	0.06208586	0.05131084	873.19	0.00130881		1403.2	-0.00189687		1933.2	0.00185803		2463.2	-0.01604323	0	
343.4	0.06316344	0.05136103	873.39	0.0010696		1403.4	-0.00158382		1933.4	0.00199773		2463.4	-0.01570634	0	
343.6	0.06341575	0.05141118	873.59	0.00178694		1403.6	-0.00072465		1933.6	0.00221498		2463.6	-0.01422658	0	
343.8	0.06302267	0.05146127	873.79	0.00197167		1403.8	-0.00060034		1933.8	0.00252957		2463.8	-0.0143154	0	
344	0.06213587	0.05151132	873.99	0.00233		1404	-0.00080427		1934	0.00234855		2464	-0.01435064	0	
344.2	0.06208355	0.05156133	874.19	0.00270478		1404.2	-0.00083314		1934.2	0.00259254		2464.2	-0.01469235	0	
344.4	0.06129522	0.05161128	874.39	0.00202882		1404.4	-0.00105799		1934.4	0.00210179		2464.4	-0.01405385	0	
344.6	0.0609112	0.05166119	874.59	0.00191645		1404.6	-0.000963		1934.6	0.00097055		2464.6	-0.01338886	0	
344.8	0.06066628	0.05171106	874.79	0.00161902		1404.8	-0.00045201		1934.8	0.00046861		2464.8	-0.01331338	0	
345	0.05997615	0.05176087	874.99	0.00123379		1405	0.00038433		1935	-0.00030202		2465	-0.01359016	0	
345.2	0.05909737	0.05181064	875.19	0.00127513		1405.2	-0.00013512		1935.2	-0.00059403		2465.2	-0.01354264	0	
345.4	0.05939151	0.05186036	875.39	0.00135766		1405.4	0.00004578		1935.4	-0.00064887		2465.4	-0.0145351	0	
345.6	0.05914188	0.05191004	875.59	0.00098175		1405.6	-0.00044509		1935.6	-0.00150811		2465.6	-0.01564178	0	
345.8	0.05901965	0.05195967	875.79	0.00049637		1405.8	-0.00034529		1935.8	-0.00074857		2465.8	-0.01631045	0	
346	0.0594091	0.05200925	875.99	0.00001761		1406	-0.00027701		1936	-0.0000074		2466	-0.01573057	0	
346.2	0.05932779	0.05205878	876.19	0.00045837		1406.2	-0.00095836		1936.2	0.00007414		2466.2	-0.01662641	0	
346.4	0.05880742	0.05210827	876.39	-0.00000052		1406.4	-0.00147921		1936.4	0.00054808		2466.4	-0.01742774	0	
346.6	0.05926009	0.05215771	876.59	0.00070538		1406.6	-0.00126558		1936.6	0.00153721		2466.6	-0.01773229	0	
346.8	0.05964766	0.05220711	876.79	0.00021915		1406.8	-0.0017227		1936.8	0.001058		2466.8	-0.01863593	0	
347	0.06014318	0.05225646	876.99	-0.00081982		1407	-0.00203404		1937	0.00054151		2467	-0.01994855	0	
347.2	0.06123946	0.05230576	877.19	-0.00024348		1407.2	-0.00225267		1937.2	0.00056624		2467.2	-0.01944555	0	
347.4	0.06123072	0.05235502	877.39	0.00013899		1407.4	-0.00175939		1937.4	0.00071926		2467.4	-0.01947917	0	
347.6	0.0614532	0.05240423	877.59	0.000067		1407.6	-0.00102615		1937.6	0.00134357		2467.6	-0.0184503	0	
347.8	0.06204414	0.05245339	877.79	0.00040306		1407.8	-0.00135683		1937.8	0.00157931		2467.8	-0.01803141	0	
348	0.06188564	0.05250251	877.99	-0.00011206		1408	-0.00148757		1938	0.000941		2468	-0.01717924	0	
348.2	0.06094155	0.05255158	878.19	0.00010222		1408.2	-0.00042422		1938.2	0.00108641		2468.2	-0.01628971	0	
348.4	0.06042856	0.0526006	878.39	-0.00024519		1408.4	-0.00046809		1938.4	0.00140542		2468.4	-0.01508282	0	
348.6	0.05995882	0.05264958	878.59	0.00042812		1408.6	-0.00067739		1938.6	0.00138552		2468.6	-0.01455769	0	
348.8	0.05983054	0.05269851	878.79	0.00075687		1408.8	0.00019946		1938.8	0.00199833		2468.8	-0.01374056	0	
349	0.05967678	0.0527474	878.99	0.00120051		1409	0.00030339		1939	0.00130154		2469	-0.01334936	0	
349.2	0.05986972	0.05279624	879.19	0.00147268		1409.2	0.00073106		1939.2	0.00216176		2469.2	-0.01303713	0	
349.4	0.06104514	0.05284504	879.39	0.00145549		1409.4	0.00074172		1939.4	0.00207002		2469.4	-0.01307101	0	
349.6	0.06078618	0.05289379	879.59	0.00127893		1409.6	0.00074548		1939.6	0.00213197		2469.6	-0.01323015	0	
349.8	0.06048191	0.05294249	879.79	0.00145188		1409.8	0.0010549		1939.8	0.003144		2469.8	-0.012503	0	
350	0.06007649	0.05299115	879.99	0.00217853		1410	0.00130286		1940	0.00375474		2470	-0.01287095	0	
350.2	0.06002736	0.05303976	880.19	0.00229141		1410.2	0.00123722		1940.2	0.00334774		2470.2	-0.013643	0	
350.4	0.06015675	0.05308833	880.39	0.00241204		1410.4	0.00067337		1940.4	0.00402212		2470.4	-0.01395151	0	
350.6	0.05970008	0.05313685	880.59	0.00215865		1410.6	0.00034877		1940.6	0.00336316		2470.6	-0.01476276	0	
350.8	0.05954469	0.05318532	880.79	0.00218548		1410.8	-0.00019502		1940.8	0.00209133		2470.8	-0.01575127	0	
351	0.06012654	0.05323375	880.99	0.00262771		1411	-0.0006124		1941	0.00202779		2471	-0.01612634	0	
351.2	0.06037533	0.05328213	881.19	0.00234155		1411.2	-0.00137162		1941.2	0.00078452		2471.2	-0.01660096	0	
351.4	0.06051912	0.05333047	881.39	0.00176688		1411.4	-0.00141152		1941.4	0.00032336		2471.4	-0.01655508	0	
351.6	0.06037382	0.05337876	881.59	0.00171329		1411.6	-0.00071401		1941.6	0.00069964		2471.6	-0.01561078	0	
351.8	0.06008238	0.05342701	881.79	0.00247618		1411.8	-0.00099584		1941.8	0.00033949		2471.8	-0.01515398	0	
352	0.05961619	0.05347521	881.99	0.00277385		1412	-0.00115364		1942	0.0005166		2472	-0.01520964	0	
352.2	0.05976328	0.05352337	882.19	0.00426992		1412.2	-0.00056512		1942.2	0.00120456		2472.2	-0.01646929	0	
352.4	0.06121897	0.05357148	882.39	0.0045936		1412.4	-0.00062654		1942.4	0.00149537		2472.4	-0.01679657	0	
352.6	0.06166264	0.05361955	882.59	0.00419818		1412.6	-0.00084068		1942.6	0.00132028		2472.6	-0.01716692	0	
352.8	0.06231122	0.05366757	882.79	0.00410903		1412.8	-0.00077687		1942.8	0.00183441		2472.8	-0.01772752	0	
353	0.06281107	0.05371554	882.99	0.00442345		1413	-0.00117582		1943	0.00127004		2473	-0.01755782	0	
353.2	0.06275704	0.05376347	883.19	0.00410636		1413.2	-0.00114265		1943.2	0.00254081		2473.2	-0.01756561	0	
353.4	0.06329628	0.05381136	883.39	0.00391181		1413.4	-0.00128752		1943.4	0.00166618		2473.4	-0.017148	0	
353.6	0.06324334	0.0538592	883.59	0.00401072		1413.6	-0.00100851		1943.6	0.00233475		2473.6	-0.01746967	0	
353.8	0.06272512	0.05390699	883.79	0.00396242		1413.8	-0.00131235		1943.8	0.0029556		2473.8	-0.01728609	0	
354	0.06301797	0.05395474	883.99	0.00316553		1414	-0.0014961		1944	0.00321557		2474	-0.01742851	0	
354.2	0.06353424	0.05400245	884.19	0.00253843		1414.2	-0.00157735		1944.2	0.0032586		2474.2	-0.01697758	0	
354.4	0.06286711	0.05405011	884.39	0.00188183		1414.4	-0.00161789		1944.4	0.00317784		2474.4	-0.01719697	0	
354.6	0.06125783	0.05409773	884.59	0.00151815		1414.6	-0.00144944		1944.6	0.00267902		2474.6	-0.01660799	0	
354.8	0.0610604	0.0541453	884.79	0.00249453		1414.8	-0.00120203		1944.8	0.00261618		2474.8	-0.01575689	0	
355	0.06131329	0.05419282	884.99	0.00265531		1415	-0.00118257		1945	0.00249595		2475	-0.01529307	0	
355.2	0.06041427	0.05424031	885.19	0.0018665		1415.2	-0.00088748		1945.2	0.00265736		2475.2	-0.014646	0	
355.4	0.06066194	0.05428774	885.39	0.00254109		1415.4	0.00015358		1945.4	0.00304934		2475.4	-0.01336822	0	
355.6	0.05990541	0.05433514	885.59	0.00297609		1415.6	0.00073241		1945.6	0.00342322		2475.6	-0.01338364	0	
355.8	0.06015512	0.05438248	885.79	0.00399409		1415.8	0.00000109		1945.8	0.00372966		2475.8	-0.01392428	0	
356	0.0612594	0.05442979	885.99	0.00380071		1416	-0.00022937		1946	0.00422271		2476	-0.01465948	0	
356.2	0.06156872	0.05447705	886.19	0.00433904		1416.2	0.00016627		1946.2	0.00435146		2476.2	-0.01563271	0	
356.4	0.06215509	0.05452426	886.39	0.0037388		1416.4	-0.00039738		1946.4	0.00378291		2476.4	-0.01554835	0	
356.6	0.06240172	0.05457143	886.59	0.0034168		1416.6	-0.00063653		1946.6	0.00306473		2476.6	-0.01667787	0	
356.8	0.06213677	0.05461856	886.79	0.00401841		1416.8	-0.00019736		1946.8	0.00285007		2476.8	-0.01728047	0	
357	0.06233403	0.05466564	886.99	0.00423607		1417	0.00065455		1947	0.00259221		2477	-0.01681189	0	
357.2	0.06230949	0.05471267	887.19	0.00354106		1417.2	0.00079777		1947.2	0.00277533		2477.2	-0.01693666	0	
357.4	0.06299483	0.05475967	887.39	0.00366929		1417.4	0.00109015		1947.4	0.00187493		2477.4	-0.01733916	0	
357.6	0.06340843	0.05480662	887.59	0.00378378		1417.6	0.00118781		1947.6	0.00293303		2477.6	-0.01839466	0	
357.8	0.06391804	0.05485352	887.79	0.00282894		1417.8	0.00125126		1947.8	0.00298293		2477.8	-0.01882179	0	
358	0.06496758	0.05490038	887.99	0.00153967		1418	0.00162643		1948	0.00335685		2478	-0.01871953	0	
358.2	0.06461434	0.0549472	888.19	0.00067636		1418.2	0.00234238		1948.2	0.00330038		2478.2	-0.01803185	0	
358.4	0.06401804	0.05499397	888.39	0.00037126		1418.4	0.00265393		1948.4	0.00326116		2478.4	-0.01759087	0	
358.6	0.06291456	0.0550407	888.59	0.00014695		1418.6	0.00331944		1948.6	0.00292511		2478.6	-0.01696135	0	
358.8	0.06295523	0.05508738	888.79	0.00023545		1418.8	0.00403446		1948.8	0.00281183		2478.8	-0.01701886	0	
359	0.06290892	0.05513402	888.99	-0.00106848		1419	0.00390675		1949	0.00323534		2479	-0.01715239	0	
359.2	0.0621593	0.05518062	889.19	-0.00062933		1419.2	0.0032822		1949.2	0.00416125		2479.2	-0.0163641	0	
359.4	0.06210263	0.05522717	889.39	-0.00035251		1419.4	0.00306939		1949.4	0.00334499		2479.4	-0.01653639	0	
359.6	0.06194071	0.05527368	889.59	-0.00049292		1419.6	0.00157661		1949.6	0.0033296		2479.6	-0.0164296	0	
359.8	0.06260612	0.05532015	889.79	-0.00014151		1419.8	0.00058454		1949.8	0.00300725		2479.8	-0.0154654	0	
360	0.06241046	0.05536657	889.99	-0.00104293		1420	0.00021738		1950	0.00224437		2480	-0.01490064	0	
360.2	0.06187266	0.05541294	890.19	-0.00056083		1420.2	-0.00049462		1950.2	0.00186914		2480.2	-0.01499711	0	
360.4	0.06212255	0.05545928	890.39	-0.00071213		1420.4	-0.00098182		1950.4	0.00142619		2480.4	-0.01513052	0	
360.6	0.0622247	0.05550557	890.59	0.00075865		1420.6	0.00002167		1950.6	0.00117164		2480.6	-0.01566408	0	
360.8	0.06180695	0.05555182	890.79	0.0011182		1420.8	-0.00014369		1950.8	0.0018189		2480.8	-0.01581993	0	
361	0.06225351	0.05559802	890.99	0.00178758		1421	-0.00050458		1951	0.00176029		2481	-0.01652604	0	
361.2	0.06282999	0.05564418	891.19	0.00206995		1421.2	-0.00142601		1951.2	0.00237996		2481.2	-0.01665408	0	
361.4	0.06322566	0.0556903	891.39	0.0021711		1421.4	-0.00183157		1951.4	0.00207882		2481.4	-0.0171179	0	
361.6	0.06299558	0.05573637	891.59	0.0029009		1421.6	-0.00181556		1951.6	0.00246644		2481.6	-0.01756592	0	
361.8	0.06314802	0.0557824	891.79	0.00205515		1421.8	-0.00168088		1951.8	0.00287836		2481.8	-0.01795133	0	
362	0.0635535	0.05582839	891.99	0.00212136		1422	-0.00105914		1952	0.00295723		2482	-0.01764626	0	
362.2	0.06376974	0.05587433	892.19	0.00184331		1422.2	-0.00062035		1952.2	0.00295247		2482.2	-0.01813698	0	
362.4	0.0635212	0.05592023	892.39	0.00207957		1422.4	-0.00038278		1952.4	0.00273428		2482.4	-0.01829737	0	
362.6	0.06304598	0.05596609	892.59	0.00234823		1422.6	0.00035796		1952.6	0.00252947		2482.6	-0.01824804	0	
362.8	0.06375967	0.0560119	892.79	0.00205089		1422.8	0.00130134		1952.8	0.00341326		2482.8	-0.0181732	0	
363	0.06382741	0.05605767	892.99	0.00210189		1423	0.00123794		1953	0.00432863		2483	-0.01782206	0	
363.2	0.06377839	0.0561034	893.19	0.00229972		1423.2	0.00138579		1953.2	0.00408561		2483.2	-0.01682707	0	
363.4	0.06350466	0.05614909	893.39	0.00194206		1423.4	0.00250365		1953.4	0.00233814		2483.4	-0.01655984	0	
363.6	0.06390867	0.05619473	893.59	0.00230966		1423.6	0.00206255		1953.6	0.00194336		2483.6	-0.01615144	0	
363.8	0.06441449	0.05624033	893.79	0.00194065		1423.8	0.00311371		1953.8	0.0012619		2483.8	-0.01586734	0	
364	0.06320694	0.05628589	893.99	0.00184902		1424	0.00253223		1954	0.00131713		2484	-0.01611837	0	
364.2	0.06409726	0.0563314	894.19	0.0018717		1424.2	0.00253627		1954.2	0.00193277		2484.2	-0.01629036	0	
364.4	0.06398898	0.05637687	894.39	0.00212937		1424.4	0.00317909		1954.4	0.00195687		2484.4	-0.01588958	0	
364.6	0.06398937	0.0564223	894.59	0.00316192		1424.6	0.00340954		1954.6	0.00228613		2484.6	-0.01665074	0	
364.8	0.06421039	0.05646768	894.79	0.00216253		1424.8	0.00266804		1954.8	0.00225016		2484.8	-0.01750531	0	
365	0.06374535	0.05651302	894.99	0.00249555		1425	0.0020738		1955	0.00189731		2485	-0.01768253	0	
365.2	0.06323929	0.05655832	895.19	0.00288369		1425.2	0.00127555		1955.2	0.0022777		2485.2	-0.0170477	0	
365.4	0.06224147	0.05660358	895.39	0.00285906		1425.4	0.00085852		1955.4	0.00207524		2485.4	-0.01745541	0	
365.6	0.0612088	0.0566488	895.59	0.00340279		1425.6	-0.00015445		1955.6	0.00317708		2485.6	-0.01797064	0	
365.8	0.06113905	0.05669397	895.79	0.00263444		1425.8	-0.00049189		1955.8	0.00447364		2485.8	-0.01874798	0	
366	0.06096798	0.0567391	895.99	0.00236391		1426	-0.00154067		1956	0.00439623		2486	-0.01886241	0	
366.2	0.06013358	0.05678418	896.19	0.00202579		1426.2	-0.00205462		1956.2	0.00497453		2486.2	-0.01930605	0	
366.4	0.05939997	0.05682923	896.39	0.00241436		1426.4	-0.00178525		1956.4	0.00540316		2486.4	-0.01898748	0	
366.6	0.05934301	0.05687423	896.59	0.0025535		1426.6	-0.00176527		1956.6	0.00640946		2486.6	-0.01952385	0	
366.8	0.05978482	0.05691919	896.79	0.00249282		1426.8	-0.00135115		1956.8	0.00730479		2486.8	-0.01951524	0	
367	0.05965639	0.05696411	896.99	0.00277446		1427	-0.00122865		1957	0.00724765		2487	-0.01907095	0	
367.2	0.06057518	0.05700899	897.19	0.00211361		1427.2	-0.00153147		1957.2	0.00661191		2487.2	-0.01801358	0	
367.4	0.06128111	0.05705382	897.39	0.00277138		1427.4	-0.00076211		1957.4	0.00690887		2487.4	-0.01791917	0	
367.6	0.06251477	0.05709861	897.59	0.00280145		1427.6	-0.00147164		1957.6	0.00751736		2487.6	-0.01773373	0	
367.8	0.06394921	0.05714336	897.79	0.00237747		1427.8	-0.0013951		1957.8	0.00757045		2487.8	-0.01713116	0	
368	0.06432175	0.05718807	897.99	0.0023584		1428	-0.00177602		1958	0.00742979		2488	-0.01665739	0	
368.2	0.06500415	0.05723273	898.19	0.00195028		1428.2	-0.0009877		1958.2	0.00628362		2488.2	-0.01642177	0	
368.4	0.0655871	0.05727735	898.39	0.00270296		1428.4	-0.0004847		1958.4	0.00548557		2488.4	-0.01591166	0	
368.6	0.06631866	0.05732194	898.59	0.00255253		1428.6	-0.00048177		1958.6	0.00528682		2488.6	-0.01658114	0	
368.8	0.06689142	0.05736647	898.79	0.00249153		1428.8	0.00056693		1958.8	0.00421904		2488.8	-0.01618774	0	
369	0.0672889	0.05741097	898.99	0.00318603		1429	0.00055024		1959	0.00366281		2489	-0.01621378	0	
369.2	0.06740417	0.05745543	899.19	0.00272897		1429.2	0.00050101		1959.2	0.00349127		2489.2	-0.01605842	0	
369.4	0.06662495	0.05749984	899.39	0.00190118		1429.4	0.00066199		1959.4	0.00314406		2489.4	-0.01696498	0	
369.6	0.06674156	0.05754421	899.59	0.00207609		1429.6	0.00083955		1959.6	0.00311405		2489.6	-0.01710953	0	
369.8	0.0667341	0.05758854	899.79	0.00106829		1429.8	0.00121415		1959.8	0.00344096		2489.8	-0.01779963	0	
370	0.0656915	0.05763283	899.99	0.00099918		1430	0.00092788		1960	0.00286037		2490	-0.01789953	0	
370.2	0.06559451	0.05767708	900.19	0.00101094		1430.2	0.00167115		1960.2	0.00279536		2490.2	-0.0178236	0	
370.4	0.06504944	0.05772128	900.39	0.00108574		1430.4	0.00166935		1960.4	0.00309411		2490.4	-0.01819449	0	
370.6	0.06506215	0.05776545	900.59	0.00131421		1430.6	0.00131403		1960.6	0.00339656		2490.6	-0.01857774	0	
370.8	0.0653854	0.05780957	900.79	0.00181764		1430.8	0.00083041		1960.8	0.00285196		2490.8	-0.01801626	0	
371	0.06590429	0.05785365	900.99	0.00237057		1431	0.00032767		1961	0.00258877		2491	-0.01740583	0	
371.2	0.06623077	0.05789769	901.19	0.00229292		1431.2	-0.00100307		1961.2	0.0028348		2491.2	-0.01728145	0	
371.4	0.06608386	0.05794169	901.39	0.00288201		1431.4	-0.00053105		1961.4	0.00314995		2491.4	-0.01709765	0	
371.6	0.0665167	0.05798564	901.59	0.00268509		1431.6	-0.00154785		1961.6	0.00321189		2491.6	-0.01694038	0	
371.8	0.06600273	0.05802956	901.79	0.0033674		1431.8	-0.00116124		1961.8	0.00398264		2491.8	-0.01690504	0	
372	0.06544239	0.05807343	901.99	0.00359772		1432	-0.00114588		1962	0.00425444		2492	-0.01661778	0	
372.2	0.06524747	0.05811726	902.19	0.00404635		1432.2	-0.0004345		1962.2	0.00432687		2492.2	-0.01632342	0	
372.4	0.0656622	0.05816105	902.39	0.00480694		1432.4	-0.00032257		1962.4	0.00477916		2492.4	-0.01614351	0	
372.6	0.06507231	0.0582048	902.59	0.00443149		1432.6	-0.0004443		1962.6	0.00485321		2492.6	-0.01609388	0	
372.8	0.06466568	0.05824851	902.79	0.00450777		1432.8	0.00094938		1962.8	0.00502735		2492.8	-0.01621251	0	
373	0.0638858	0.05829218	902.99	0.00420461		1433	0.00089375		1963	0.00533522		2493	-0.01674248	0	
373.2	0.06325024	0.05833581	903.19	0.00324631		1433.2	0.00108866		1963.2	0.00516451		2493.2	-0.01662355	0	
373.4	0.06366875	0.05837939	903.39	0.00359037		1433.4	0.00154546		1963.4	0.00561273		2493.4	-0.01657192	0	
373.6	0.06354933	0.05842294	903.59	0.00279769		1433.6	0.00216652		1963.6	0.00544022		2493.6	-0.01605833	0	
373.8	0.06294154	0.05846644	903.79	0.00147871		1433.8	0.00191424		1963.8	0.00524378		2493.8	-0.01586518	0	
374	0.06238327	0.0585099	903.99	0.00135675		1434	0.00256293		1964	0.00427136		2494	-0.01517558	0	
374.2	0.06327785	0.05855333	904.19	0.00141268		1434.2	0.0024014		1964.2	0.00412765		2494.2	-0.01497693	0	
374.4	0.06286525	0.05859671	904.39	0.00118562		1434.4	0.00188497		1964.4	0.00379562		2494.4	-0.01545637	0	
374.6	0.06379684	0.05864005	904.59	0.00111189		1434.6	0.00074664		1964.6	0.00280276		2494.6	-0.01519952	0	
374.8	0.0637763	0.05868335	904.79	0.00112305		1434.8	0.00011419		1964.8	0.00157022		2494.8	-0.01572093	0	
375	0.0636744	0.05872661	904.99	0.00190063		1435	-0.00005614		1965	0.00066025		2495	-0.01562839	0	
375.2	0.06392273	0.05876982	905.19	0.00172486		1435.2	-0.00024897		1965.2	0.00039263		2495.2	-0.01630269	0	
375.4	0.06463993	0.058813	905.39	0.00179276		1435.4	0.00010032		1965.4	0.0006156		2495.4	-0.01595942	0	
375.6	0.06579829	0.05885614	905.59	0.00140935		1435.6	-0.00037925		1965.6	0.00100877		2495.6	-0.01632196	0	
375.8	0.06587986	0.05889923	905.79	0.00237433		1435.8	0.00015575		1965.8	0.00113366		2495.8	-0.01664351	0	
376	0.06607846	0.05894229	905.99	0.00262927		1436	-0.00020875		1966	0.00067298		2496	-0.01637615	0	
376.2	0.0672081	0.05898531	906.19	0.0022122		1436.2	-0.00010291		1966.2	0.00086173		2496.2	-0.0169824	0	
376.4	0.06764975	0.05902828	906.39	0.00260133		1436.4	-0.00031659		1966.4	0.00102482		2496.4	-0.01721406	0	
376.6	0.06852397	0.05907122	906.59	0.00228238		1436.6	-0.00064702		1966.6	0.00143711		2496.6	-0.01729641	0	
376.8	0.06862275	0.05911411	906.79	0.00269971		1436.8	-0.00028036		1966.8	0.00156954		2496.8	-0.01800192	0	
377	0.06887081	0.05915696	906.99	0.0027369		1437	-0.00058868		1967	0.00183672		2497	-0.01783553	0	
377.2	0.07031737	0.05919978	907.19	0.00302854		1437.2	0.00006662		1967.2	0.00237466		2497.2	-0.01701208	0	
377.4	0.07024629	0.05924255	907.39	0.00413212		1437.4	0.00085946		1967.4	0.00270291		2497.4	-0.01657591	0	
377.6	0.06936287	0.05928528	907.59	0.00361679		1437.6	0.00185479		1967.6	0.00209583		2497.6	-0.01655065	0	
377.8	0.06970223	0.05932798	907.79	0.0040326		1437.8	0.00164783		1967.8	0.00258648		2497.8	-0.01690718	0	
378	0.06972901	0.05937063	907.99	0.00408298		1438	0.00189813		1968	0.00321883		2498	-0.01716414	0	
378.2	0.06968769	0.05941324	908.19	0.00419388		1438.2	0.0013224		1968.2	0.0041364		2498.2	-0.0175688	0	
378.4	0.06870229	0.05945581	908.39	0.00338556		1438.4	0.00116947		1968.4	0.00422338		2498.4	-0.01755756	0	
378.6	0.06810375	0.05949835	908.59	0.00316189		1438.6	0.00098441		1968.6	0.00439094		2498.6	-0.01723011	0	
378.8	0.0666534	0.05954084	908.79	0.00290484		1438.8	0.00168483		1968.8	0.00448143		2498.8	-0.01758654	0	
379	0.06578974	0.05958329	908.99	0.00258657		1439	0.00189111		1969	0.00471199		2499	-0.01705483	0	
379.2	0.06531678	0.0596257	909.19	0.00166539		1439.2	0.00192352		1969.2	0.00509095		2499.2	-0.01682713	0	
379.4	0.06469633	0.05966808	909.39	0.00074287		1439.4	0.00201543		1969.4	0.00524481		2499.4	-0.01624807	0	
379.6	0.06405373	0.05971041	909.59	0.00016779		1439.6	0.00193926		1969.6	0.00494209		2499.6	-0.01611413	0	
379.8	0.06322475	0.0597527	909.79	0.00004183		1439.8	0.00199281		1969.8	0.0046661		2499.8	-0.01585791	0	
380	0.06322475	0.05979496	909.99	0.00004183		1440	0.00199281		1970	0.0046661		2500	-0.01585791	0	
380.2	0.06263302	0.05976683	910.19	-0.00001676		1440.2	0.00108446		1970.2	0.00605676		2500.2	-0.01559538	0	
380.4	0.06196874	0.05973871	910.39	0.00029874		1440.4	0.00058199		1970.4	0.00709606		2500.4	-0.01529103	0	
380.6	0.06114067	0.0597106	910.59	0.00013208		1440.6	-0.00057958		1970.6	0.00828478		2500.6	-0.01533792	0	
380.8	0.06123775	0.05968251	910.79	-0.0007392		1440.8	0.0000797		1970.8	0.00985352		2500.8	-0.01468761	0	
381	0.06004089	0.05965443	910.99	-0.00112997		1441	-0.00092046		1971	0.01106847		2501	-0.01406777	0	
381.2	0.06001023	0.05962636	911.19	-0.00110219		1441.2	-0.00111557		1971.2	0.0124197		2501.2	-0.01305599	0	
381.4	0.05937192	0.05959831	911.39	-0.00100559		1441.4	-0.00071156		1971.4	0.0132339		2501.4	-0.01251028	0	
381.6	0.059027	0.05957027	911.59	-0.00087487		1441.6	-0.00034633		1971.6	0.01367961		2501.6	-0.01198327	0	
381.8	0.0586117	0.05954224	911.79	-0.00100457		1441.8	0.00062277		1971.8	0.01377226		2501.8	-0.01198316	0	
382	0.05830563	0.05951423	911.99	-0.00117363		1442	0.00076179		1972	0.0138831		2502	-0.01194371	0	
382.2	0.05918667	0.05948623	912.19	-0.00096695		1442.2	0.00040277		1972.2	0.01308733		2502.2	-0.01211684	0	
382.4	0.05934618	0.05945824	912.39	-0.00125089		1442.4	-0.00054625		1972.4	0.01167404		2502.4	-0.01160611	0	
382.6	0.05958274	0.05943027	912.59	-0.00100896		1442.6	-0.00079226		1972.6	0.01052091		2502.6	-0.01101401	0	
382.8	0.06006199	0.05940231	912.79	-0.00170143		1442.8	-0.00159291		1972.8	0.010237		2502.8	-0.01084298	0	
383	0.05988026	0.05937436	912.99	-0.00224474		1443	-0.00254192		1973	0.00984194		2503	-0.01130067	0	
383.2	0.06064408	0.05934643	913.19	-0.00214693		1443.2	-0.00282067		1973.2	0.00907124		2503.2	-0.01170999	0	
383.4	0.0605973	0.05931851	913.39	-0.00152259		1443.4	-0.00260709		1973.4	0.00863622		2503.4	-0.01252285	0	
383.6	0.06009095	0.0592906	913.59	-0.00087645		1443.6	-0.00322391		1973.6	0.00927445		2503.6	-0.01249218	0	
383.8	0.05991717	0.0592627	913.79	-0.00069308		1443.8	-0.00359486		1973.8	0.00830328		2503.8	-0.01283214	0	
384	0.05977101	0.05923482	913.99	-0.00091134		1444	-0.00393042		1974	0.00777553		2504	-0.01306323	0	
384.2	0.05974904	0.05920695	914.19	-0.00112441		1444.2	-0.00446993		1974.2	0.00879214		2504.2	-0.01311802	0	
384.4	0.05965264	0.0591791	914.39	-0.0017218		1444.4	-0.00405186		1974.4	0.00939819		2504.4	-0.01276752	0	
384.6	0.05957801	0.05915126	914.59	-0.00240079		1444.6	-0.00371037		1974.6	0.00932541		2504.6	-0.0129085	0	
384.8	0.06029679	0.05912343	914.79	-0.0030447		1444.8	-0.00214103		1974.8	0.01002435		2504.8	-0.01216538	0	
385	0.05857313	0.05909561	914.99	-0.00278784		1445	-0.00262007		1975	0.00999657		2505	-0.01211389	0	
385.2	0.05831246	0.05906781	915.19	-0.00136856		1445.2	-0.00209387		1975.2	0.01084158		2505.2	-0.0125254	0	
385.4	0.0577771	0.05904002	915.39	-0.00142543		1445.4	-0.00145101		1975.4	0.01074482		2505.4	-0.01338673	0	
385.6	0.05775458	0.05901224	915.59	-0.00058334		1445.6	-0.00123155		1975.6	0.01060695		2505.6	-0.01418105	0	
385.8	0.05786509	0.05898448	915.79	-0.00053816		1445.8	-0.00147902		1975.8	0.01115688		2505.8	-0.0146444	0	
386	0.0577973	0.05895673	915.99	-0.00025486		1446	-0.00314605		1976	0.01065578		2506	-0.01526269	0	
386.2	0.05825329	0.05892899	916.19	0.00058056		1446.2	-0.00426894		1976.2	0.00963895		2506.2	-0.01552282	0	
386.4	0.05728327	0.05890126	916.39	0.00093106		1446.4	-0.00531525		1976.4	0.00848016		2506.4	-0.01565707	0	
386.6	0.05748365	0.05887355	916.59	0.00146671		1446.6	-0.00579653		1976.6	0.00822387		2506.6	-0.01564644	0	
386.8	0.05761338	0.05884585	916.79	0.0007173		1446.8	-0.00634612		1976.8	0.00838094		2506.8	-0.01533975	0	
387	0.05761031	0.05881817	916.99	0.00073403		1447	-0.00639386		1977	0.00867397		2507	-0.01555441	0	
387.2	0.05664356	0.05879049	917.19	0.00165742		1447.2	-0.00589995		1977.2	0.00804412		2507.2	-0.01500847	0	
387.4	0.05609303	0.05876283	917.39	0.00153798		1447.4	-0.00643791		1977.4	0.00788432		2507.4	-0.01409523	0	
387.6	0.05529775	0.05873519	917.59	0.00105271		1447.6	-0.00649107		1977.6	0.00736931		2507.6	-0.01262777	0	
387.8	0.05516275	0.05870755	917.79	0.00041875		1447.8	-0.00651923		1977.8	0.00709385		2507.8	-0.01190437	0	
388	0.05451287	0.05867993	917.99	-0.0005213		1448	-0.00538247		1978	0.00771779		2508	-0.0108133	0	
388.2	0.05486928	0.05865233	918.19	-0.00108758		1448.2	-0.00601447		1978.2	0.008503		2508.2	-0.0105185	0	
388.4	0.05411186	0.05862473	918.39	-0.00152269		1448.4	-0.00492992		1978.4	0.00908328		2508.4	-0.01012663	0	
388.6	0.05360343	0.05859715	918.59	-0.00149728		1448.6	-0.00405818		1978.6	0.00883425		2508.6	-0.00954407	0	
388.8	0.05324806	0.05856958	918.79	-0.00147287		1448.8	-0.0036475		1978.8	0.0090384		2508.8	-0.00952699	0	
389	0.05261773	0.05854203	918.99	-0.00118481		1449	-0.00362308		1979	0.00979102		2509	-0.01033912	0	
389.2	0.05275019	0.05851448	919.19	-0.00087699		1449.2	-0.0037773		1979.2	0.01076726		2509.2	-0.01164604	0	
389.4	0.05337182	0.05848695	919.39	-0.00145835		1449.4	-0.0036265		1979.4	0.01100093		2509.4	-0.01287376	0	
389.6	0.05316342	0.05845944	919.59	-0.00064235		1449.6	-0.00370281		1979.6	0.01163289		2509.6	-0.01440362	0	
389.8	0.05358825	0.05843193	919.79	-0.00077746		1449.8	-0.00345444		1979.8	0.01175556		2509.8	-0.01478381	0	
390	0.05394075	0.05840444	919.99	-0.00052142		1450	-0.00345489		1980	0.01123107		2510	-0.01632151	0	
390.2	0.05459487	0.05837696	920.19	-0.00004478		1450.2	-0.0036802		1980.2	0.01075456		2510.2	-0.01706211	0	
390.4	0.05481945	0.0583495	920.39	-0.00053613		1450.4	-0.00435698		1980.4	0.01016248		2510.4	-0.01843161	0	
390.6	0.05595927	0.05832205	920.59	-0.0005699		1450.6	-0.00381817		1980.6	0.0101273		2510.6	-0.01846993	0	
390.8	0.05605982	0.05829461	920.79	-0.00132376		1450.8	-0.00357468		1980.8	0.00959869		2510.8	-0.01785345	0	
391	0.05629915	0.05826718	920.99	-0.00162062		1451	-0.00310631		1981	0.0087703		2511	-0.01769233	0	
391.2	0.05633138	0.05823977	921.19	-0.00177172		1451.2	-0.00331937		1981.2	0.0077033		2511.2	-0.01712983	0	
391.4	0.05658507	0.05821237	921.39	-0.00180892		1451.4	-0.00385496		1981.4	0.0069883		2511.4	-0.0158768	0	
391.6	0.05689761	0.05818498	921.59	-0.00227312		1451.6	-0.00322116		1981.6	0.00681813		2511.6	-0.01533293	0	
391.8	0.05608426	0.05815761	921.79	-0.00243198		1451.8	-0.00332174		1981.8	0.00723526		2511.8	-0.01552082	0	
392	0.05603764	0.05813024	921.99	-0.00269683		1452	-0.00286154		1982	0.00782508		2512	-0.01584487	0	
392.2	0.05637108	0.05810289	922.19	-0.00314644		1452.2	-0.00345939		1982.2	0.00835907		2512.2	-0.01593306	0	
392.4	0.05496259	0.05807556	922.39	-0.00268683		1452.4	-0.00296956		1982.4	0.00879963		2512.4	-0.01461501	0	
392.6	0.05483347	0.05804823	922.59	-0.00303907		1452.6	-0.00276309		1982.6	0.00916116		2512.6	-0.01380573	0	
392.8	0.05447923	0.05802092	922.79	-0.00269746		1452.8	-0.0029759		1982.8	0.00967843		2512.8	-0.01359763	0	
393	0.05425368	0.05799363	922.99	-0.00272571		1453	-0.00314123		1983	0.01067974		2513	-0.0144196	0	
393.2	0.05318088	0.05796634	923.19	-0.00291241		1453.2	-0.0034295		1983.2	0.01089346		2513.2	-0.01455733	0	
393.4	0.05248392	0.05793907	923.39	-0.00239534		1453.4	-0.0035845		1983.4	0.0105458		2513.4	-0.01472834	0	
393.6	0.05210462	0.05791181	923.59	-0.00188649		1453.6	-0.0034371		1983.6	0.00970965		2513.6	-0.01463109	0	
393.8	0.052934	0.05788457	923.79	-0.00222121		1453.8	-0.00311888		1983.8	0.008866		2513.8	-0.01398223	0	
394	0.05313852	0.05785733	923.99	-0.00240718		1454	-0.00333315		1984	0.0086117		2514	-0.01485702	0	
394.2	0.05302896	0.05783011	924.19	-0.00247813		1454.2	-0.00419557		1984.2	0.00768982		2514.2	-0.01556422	0	
394.4	0.05298251	0.0578029	924.39	-0.00278339		1454.4	-0.00426863		1984.4	0.0074929		2514.4	-0.01639105	0	
394.6	0.05252045	0.05777571	924.59	-0.00212152		1454.6	-0.00396262		1984.6	0.0075276		2514.6	-0.0157711	0	
394.8	0.05225886	0.05774853	924.79	-0.00279719		1454.8	-0.00449937		1984.8	0.00669576		2514.8	-0.0154924	0	
395	0.0525212	0.05772136	924.99	-0.00356621		1455	-0.00500736		1985	0.006002		2515	-0.01576061	0	
395.2	0.05224428	0.0576942	925.19	-0.00388293		1455.2	-0.00561295		1985.2	0.00672469		2515.2	-0.01536257	0	
395.4	0.05191714	0.05766706	925.39	-0.00440823		1455.4	-0.00582774		1985.4	0.0065884		2515.4	-0.01628468	0	
395.6	0.05164913	0.05763993	925.59	-0.00552656		1455.6	-0.00561127		1985.6	0.00696108		2515.6	-0.01676931	0	
395.8	0.05084999	0.05761281	925.79	-0.00579781		1455.8	-0.00505522		1985.8	0.00718197		2515.8	-0.01730853	0	
396	0.0521792	0.0575857	925.99	-0.00599029		1456	-0.00497878		1986	0.00772697		2516	-0.01682717	0	
396.2	0.05265192	0.05755861	926.19	-0.0056259		1456.2	-0.00478462		1986.2	0.00805297		2516.2	-0.01578528	0	
396.4	0.052565	0.05753153	926.39	-0.0051103		1456.4	-0.00501252		1986.4	0.00784449		2516.4	-0.01515246	0	
396.6	0.05307216	0.05750446	926.59	-0.00562745		1456.6	-0.00494197		1986.6	0.00837555		2516.6	-0.01503681	0	
396.8	0.05279676	0.05747741	926.79	-0.00475292		1456.8	-0.00490175		1986.8	0.00905756		2516.8	-0.01456754	0	
397	0.05316992	0.05745037	926.99	-0.00473812		1457	-0.00501965		1987	0.00862111		2517	-0.01477125	0	
397.2	0.05332273	0.05742334	927.19	-0.00457655		1457.2	-0.00517406		1987.2	0.00867878		2517.2	-0.01413169	0	
397.4	0.05339026	0.05739632	927.39	-0.00411231		1457.4	-0.00499662		1987.4	0.00781628		2517.4	-0.0143019	0	
397.6	0.0543007	0.05736932	927.59	-0.00397989		1457.6	-0.00555948		1987.6	0.00746297		2517.6	-0.0146335	0	
397.8	0.05480383	0.05734233	927.79	-0.00384808		1457.8	-0.00540925		1987.8	0.00720919		2517.8	-0.01544702	0	
398	0.05433066	0.05731535	927.99	-0.00346607		1458	-0.00522452		1988	0.00726684		2518	-0.01697723	0	
398.2	0.05474766	0.05728838	928.19	-0.00265415		1458.2	-0.00490391		1988.2	0.00688622		2518.2	-0.01716773	0	
398.4	0.05456606	0.05726143	928.39	-0.00153078		1458.4	-0.00435873		1988.4	0.00723007		2518.4	-0.01749993	0	
398.6	0.05348307	0.05723449	928.59	-0.00080259		1458.6	-0.00485445		1988.6	0.00640662		2518.6	-0.01738533	0	
398.8	0.05317446	0.05720756	928.79	-0.001214		1458.8	-0.00540439		1988.8	0.00638884		2518.8	-0.01796699	0	
399	0.05284891	0.05718065	928.99	-0.00107745		1459	-0.00583276		1989	0.00654916		2519	-0.0176592	0	
399.2	0.05186381	0.05715374	929.19	-0.00134719		1459.2	-0.0056355		1989.2	0.00696671		2519.2	-0.01789508	0	
399.4	0.05134949	0.05712685	929.39	-0.00187672		1459.4	-0.00596495		1989.4	0.00673952		2519.4	-0.01851387	0	
399.6	0.05093694	0.05709998	929.59	-0.00164517		1459.6	-0.00542802		1989.6	0.00657772		2519.6	-0.0186065	0	
399.8	0.0511179	0.05707311	929.79	-0.00141958		1459.8	-0.00490367		1989.8	0.00675997		2519.8	-0.0183083	0	
400	0.05178502	0.05704626	929.99	-0.00109071		1460	-0.00492546		1990	0.00621871		2520	-0.01704915	0	
400.2	0.05221538	0.05701942	930.19	-0.00082932		1460.2	-0.00511134		1990.2	0.00653599		2520.2	-0.01668894	0	
400.4	0.05188776	0.0569926	930.39	-0.00130401		1460.4	-0.00550043		1990.4	0.00593252		2520.4	-0.01676128	0	
400.6	0.05133786	0.05696578	930.59	-0.00236556		1460.6	-0.00552316		1990.6	0.00679693		2520.6	-0.01580651	0	
400.8	0.05042152	0.05693898	930.79	-0.00193163		1460.8	-0.005987		1990.8	0.0070437		2520.8	-0.01511538	0	
401	0.05105445	0.05691219	930.99	-0.00384208		1461	-0.00597081		1991	0.00644593		2521	-0.01470744	0	
401.2	0.05143555	0.05688542	931.19	-0.00429829		1461.2	-0.00612918		1991.2	0.00676743		2521.2	-0.01514671	0	
401.4	0.05155515	0.05685865	931.39	-0.0053534		1461.4	-0.00589207		1991.4	0.00605611		2521.4	-0.01538138	0	
401.6	0.0521529	0.0568319	931.59	-0.00525709		1461.6	-0.00611651		1991.6	0.00527755		2521.6	-0.01533821	0	
401.8	0.05222498	0.05680517	931.79	-0.0053333		1461.8	-0.00588073		1991.8	0.00489578		2521.8	-0.01547924	0	
402	0.05217949	0.05677844	931.99	-0.00524886		1462	-0.00550322		1992	0.00469812		2522	-0.01504103	0	
402.2	0.05279519	0.05675173	932.19	-0.00501473		1462.2	-0.00541603		1992.2	0.00468119		2522.2	-0.01474741	0	
402.4	0.05234095	0.05672503	932.39	-0.00450524		1462.4	-0.00588332		1992.4	0.00495231		2522.4	-0.01547896	0	
402.6	0.0516289	0.05669834	932.59	-0.00396923		1462.6	-0.00622115		1992.6	0.0043707		2522.6	-0.01626175	0	
402.8	0.05184471	0.05667166	932.79	-0.00372912		1462.8	-0.00630488		1992.8	0.00554638		2522.8	-0.01668292	0	
403	0.05160698	0.056645	932.99	-0.00342715		1463	-0.00625379		1993	0.00557129		2523	-0.01606976	0	
403.2	0.05130732	0.05661835	933.19	-0.00379744		1463.2	-0.00634341		1993.2	0.00575008		2523.2	-0.01658202	0	
403.4	0.05034866	0.05659171	933.39	-0.00353214		1463.4	-0.0065508		1993.4	0.00701681		2523.4	-0.01697682	0	
403.6	0.0507088	0.05656509	933.59	-0.00398627		1463.6	-0.0066417		1993.6	0.00747852		2523.6	-0.01766648	0	
403.8	0.05101057	0.05653847	933.79	-0.00412905		1463.8	-0.00567768		1993.8	0.00798109		2523.8	-0.01796658	0	
404	0.0505123	0.05651187	933.99	-0.00410796		1464	-0.00552072		1994	0.0087946		2524	-0.01744633	0	
404.2	0.05075745	0.05648529	934.19	-0.0039123		1464.2	-0.00624283		1994.2	0.00972591		2524.2	-0.01781015	0	
404.4	0.05048475	0.05645871	934.39	-0.00507737		1464.4	-0.00613624		1994.4	0.01005224		2524.4	-0.01712962	0	
404.6	0.04981397	0.05643215	934.59	-0.00518943		1464.6	-0.00607049		1994.6	0.01008039		2524.6	-0.01564389	0	
404.8	0.04980603	0.0564056	934.79	-0.00575004		1464.8	-0.00639361		1994.8	0.00990852		2524.8	-0.01579104	0	
405	0.05141273	0.05637906	934.99	-0.00684866		1465	-0.0059796		1995	0.00926315		2525	-0.01577119	0	
405.2	0.05137671	0.05635254	935.19	-0.00650322		1465.2	-0.0056435		1995.2	0.00917714		2525.2	-0.01597422	0	
405.4	0.05174976	0.05632602	935.39	-0.00651665		1465.4	-0.0050799		1995.4	0.00767128		2525.4	-0.01587955	0	
405.6	0.05179111	0.05629952	935.59	-0.00547784		1465.6	-0.00526716		1995.6	0.00661936		2525.6	-0.01559906	0	
405.8	0.05190467	0.05627304	935.79	-0.00571376		1465.8	-0.00567614		1995.8	0.00618586		2525.8	-0.01564201	0	
406	0.05146766	0.05624656	935.99	-0.00485116		1466	-0.00617601		1996	0.00566005		2526	-0.01592928	0	
406.2	0.05157932	0.0562201	936.19	-0.00549289		1466.2	-0.00686355		1996.2	0.0056307		2526.2	-0.01649562	0	
406.4	0.0513704	0.05619365	936.39	-0.00541112		1466.4	-0.00739769		1996.4	0.00577618		2526.4	-0.01705697	0	
406.6	0.05122139	0.05616721	936.59	-0.00482938		1466.6	-0.00732275		1996.6	0.00566859		2526.6	-0.01794786	0	
406.8	0.0516308	0.05614079	936.79	-0.00549958		1466.8	-0.00814365		1996.8	0.00608145		2526.8	-0.01752107	0	
407	0.05126106	0.05611437	936.99	-0.00560193		1467	-0.00873814		1997	0.00638636		2527	-0.01765095	0	
407.2	0.05115132	0.05608797	937.19	-0.00603058		1467.2	-0.00840085		1997.2	0.0066489		2527.2	-0.01794412	0	
407.4	0.04991821	0.05606158	937.39	-0.00665097		1467.4	-0.00779018		1997.4	0.00735794		2527.4	-0.01893505	0	
407.6	0.05026931	0.05603521	937.59	-0.00712412		1467.6	-0.0073699		1997.6	0.00774289		2527.6	-0.01919773	0	
407.8	0.049602	0.05600884	937.79	-0.00700518		1467.8	-0.00659773		1997.8	0.00819017		2527.8	-0.01901645	0	
408	0.04911672	0.05598249	937.99	-0.00716138		1468	-0.00664669		1998	0.00843142		2528	-0.01805755	0	
408.2	0.04908483	0.05595616	938.19	-0.00726936		1468.2	-0.00740019		1998.2	0.00840827		2528.2	-0.01833426	0	
408.4	0.04865004	0.05592983	938.39	-0.00663838		1468.4	-0.00773044		1998.4	0.00812654		2528.4	-0.01805159	0	
408.6	0.04815619	0.05590352	938.59	-0.00622085		1468.6	-0.00748357		1998.6	0.00871875		2528.6	-0.01774564	0	
408.8	0.04823378	0.05587721	938.79	-0.00615887		1468.8	-0.00673468		1998.8	0.00875563		2528.8	-0.0178069	0	
409	0.04887827	0.05585093	938.99	-0.00556033		1469	-0.00618881		1999	0.00803246		2529	-0.01805764	0	
409.2	0.04927553	0.05582465	939.19	-0.00514771		1469.2	-0.00564404		1999.2	0.00740466		2529.2	-0.017225	0	
409.4	0.05022393	0.05579838	939.39	-0.00494846		1469.4	-0.00504561		1999.4	0.00714065		2529.4	-0.01696867	0	
409.6	0.05026052	0.05577213	939.59	-0.00431671		1469.6	-0.00522441		1999.6	0.00721291		2529.6	-0.01701579	0	
409.8	0.04980904	0.05574589	939.79	-0.00345539		1469.8	-0.00581949		1999.8	0.00794501		2529.8	-0.01706725	0	
410	0.04904792	0.05571967	939.99	-0.00325504		1470	-0.00665114		2000	0.00869769		2530	-0.01733597	0	
410.2	0.04864163	0.05569345	940.19	-0.00369751		1470.2	-0.00724873		2000.2	0.00887541		2530.2	-0.01758338	0	
410.4	0.04861283	0.05566725	940.39	-0.00325457		1470.4	-0.00735965		2000.4	0.00925452		2530.4	-0.01737386	0	
410.6	0.04870826	0.05564106	940.59	-0.00365934		1470.6	-0.00706435		2000.6	0.00935453		2530.6	-0.01779077	0	
410.8	0.04831442	0.05561488	940.79	-0.00439413		1470.8	-0.00757168		2000.8	0.00961852		2530.8	-0.01766272	0	
411	0.04778815	0.05558871	940.99	-0.00453139		1471	-0.00704698		2001	0.00978867		2531	-0.01841728	0	
411.2	0.04775924	0.05556256	941.19	-0.00566847		1471.2	-0.00616824		2001.2	0.00908939		2531.2	-0.01806676	0	
411.4	0.04668014	0.05553642	941.39	-0.00641998		1471.4	-0.00574123		2001.4	0.00884452		2531.4	-0.01860948	0	
411.6	0.04633228	0.05551029	941.59	-0.00672767		1471.6	-0.00621024		2001.6	0.00882205		2531.6	-0.01861641	0	
411.8	0.04598793	0.05548418	941.79	-0.00769448		1471.8	-0.00661427		2001.8	0.00801151		2531.8	-0.01927571	0	
412	0.04619719	0.05545807	941.99	-0.00744963		1472	-0.00671617		2002	0.00810815		2532	-0.01995308	0	
412.2	0.04651663	0.05543198	942.19	-0.00704241		1472.2	-0.00775324		2002.2	0.00793054		2532.2	-0.02081495	0	
412.4	0.04700887	0.0554059	942.39	-0.00638453		1472.4	-0.00807836		2002.4	0.00807827		2532.4	-0.02118456	0	
412.6	0.04812256	0.05537983	942.59	-0.00748198		1472.6	-0.00812561		2002.6	0.00816003		2532.6	-0.02058614	0	
412.8	0.04917097	0.05535378	942.79	-0.0073213		1472.8	-0.00776288		2002.8	0.00683666		2532.8	-0.01986527	0	
413	0.05054798	0.05532774	942.99	-0.00697004		1473	-0.00784348		2003	0.00596806		2533	-0.01958928	0	
413.2	0.0518273	0.05530171	943.19	-0.00604091		1473.2	-0.00797572		2003.2	0.00536986		2533.2	-0.01821107	0	
413.4	0.05214163	0.05527569	943.39	-0.00588463		1473.4	-0.0072467		2003.4	0.00570939		2533.4	-0.01864231	0	
413.6	0.05208315	0.05524968	943.59	-0.00491756		1473.6	-0.00740484		2003.6	0.00550591		2533.6	-0.01847895	0	
413.8	0.05044156	0.05522369	943.79	-0.00461333		1473.8	-0.00776662		2003.8	0.00550534		2533.8	-0.0186045	0	
414	0.05013558	0.05519771	943.99	-0.00500841		1474	-0.0076325		2004	0.00467166		2534	-0.01876489	0	
414.2	0.04929817	0.05517174	944.19	-0.00449447		1474.2	-0.00725808		2004.2	0.00368191		2534.2	-0.0181136	0	
414.4	0.04847976	0.05514578	944.39	-0.0053164		1474.4	-0.0068443		2004.4	0.00328479		2534.4	-0.01732295	0	
414.6	0.04793273	0.05511983	944.59	-0.00556994		1474.6	-0.00666346		2004.6	0.0037642		2534.6	-0.01795377	0	
414.8	0.04645762	0.0550939	944.79	-0.00545808		1474.8	-0.00665674		2004.8	0.00444056		2534.8	-0.01797827	0	
415	0.04551346	0.05506798	944.99	-0.00567637		1475	-0.00637353		2005	0.00487143		2535	-0.01705385	0	
415.2	0.04438485	0.05504207	945.19	-0.00625869		1475.2	-0.00602906		2005.2	0.00477121		2535.2	-0.01655408	0	
415.4	0.04357664	0.05501618	945.39	-0.00687478		1475.4	-0.00552255		2005.4	0.00577062		2535.4	-0.01733939	0	
415.6	0.04383006	0.05499029	945.59	-0.00770352		1475.6	-0.00588764		2005.6	0.00565894		2535.6	-0.01754934	0	
415.8	0.04432167	0.05496442	945.79	-0.00884547		1475.8	-0.005664		2005.8	0.00585946		2535.8	-0.01773334	0	
416	0.04497217	0.05493856	945.99	-0.00829744		1476	-0.00568067		2006	0.00669164		2536	-0.01795841	0	
416.2	0.04590451	0.05491271	946.19	-0.00867935		1476.2	-0.0057697		2006.2	0.00648814		2536.2	-0.0177719	0	
416.4	0.04659652	0.05488688	946.39	-0.00832199		1476.4	-0.00565032		2006.4	0.00736818		2536.4	-0.0174376	0	
416.6	0.04770001	0.05486106	946.59	-0.00808428		1476.6	-0.0060855		2006.6	0.00698729		2536.6	-0.01681279	0	
416.8	0.04851744	0.05483525	946.79	-0.00741327		1476.8	-0.00536513		2006.8	0.00705681		2536.8	-0.01623981	0	
417	0.04879866	0.05480945	946.99	-0.00669407		1477	-0.00573083		2007	0.00651801		2537	-0.01661286	0	
417.2	0.04977964	0.05478366	947.19	-0.00608723		1477.2	-0.00587498		2007.2	0.00593285		2537.2	-0.01713679	0	
417.4	0.0498778	0.05475789	947.39	-0.0061611		1477.4	-0.00604144		2007.4	0.00561467		2537.4	-0.01735105	0	
417.6	0.04947085	0.05473212	947.59	-0.00576658		1477.6	-0.00600661		2007.6	0.00587028		2537.6	-0.01767741	0	
417.8	0.04875102	0.05470637	947.79	-0.00543793		1477.8	-0.00626291		2007.8	0.00561996		2537.8	-0.01797322	0	
418	0.04963495	0.05468064	947.99	-0.00452602		1478	-0.00616958		2008	0.00587244		2538	-0.01763344	0	
418.2	0.04887971	0.05465491	948.19	-0.00444674		1478.2	-0.0062311		2008.2	0.00617363		2538.2	-0.01776789	0	
418.4	0.04789318	0.0546292	948.39	-0.00517268		1478.4	-0.00701954		2008.4	0.00629135		2538.4	-0.01876471	0	
418.6	0.04844354	0.05460349	948.59	-0.00503756		1478.6	-0.00762314		2008.6	0.00767046		2538.6	-0.01960851	0	
418.8	0.04769386	0.0545778	948.79	-0.00556801		1478.8	-0.00766125		2008.8	0.00837094		2538.8	-0.01955673	0	
419	0.0465891	0.05455213	948.99	-0.00632632		1479	-0.00775576		2009	0.00850474		2539	-0.01912622	0	
419.2	0.04574186	0.05452646	949.19	-0.00701731		1479.2	-0.00755053		2009.2	0.0086528		2539.2	-0.01951328	0	
419.4	0.04590274	0.05450081	949.39	-0.00754326		1479.4	-0.0071052		2009.4	0.00849263		2539.4	-0.02018907	0	
419.6	0.04547524	0.05447517	949.59	-0.00837422		1479.6	-0.00728802		2009.6	0.00783733		2539.6	-0.01934791	0	
419.8	0.04567952	0.05444954	949.79	-0.0087806		1479.8	-0.00728386		2009.8	0.00828255		2539.8	-0.01950535	0	
420	0.04560109	0.05442392	949.99	-0.00797199		1480	-0.00634095		2010	0.00808564		2540	-0.02001361	0	
420.2	0.04526568	0.05439831	950.19	-0.00804815		1480.2	-0.00483234		2010.2	0.0082869		2540.2	-0.01983727	0	
420.4	0.0454046	0.05437272	950.39	-0.00763302		1480.4	-0.0043781		2010.4	0.00842504		2540.4	-0.01971049	0	
420.6	0.04522721	0.05434714	950.59	-0.00781293		1480.6	-0.00459869		2010.6	0.00737562		2540.6	-0.02015422	0	
420.8	0.04503551	0.05432157	950.79	-0.00790301		1480.8	-0.00437033		2010.8	0.00617636		2540.8	-0.0201472	0	
421	0.0449944	0.05429601	950.99	-0.00680794		1481	-0.00473603		2011	0.00507889		2541	-0.02045255	0	
421.2	0.0455321	0.05427047	951.19	-0.00642726		1481.2	-0.00525648		2011.2	0.00419828		2541.2	-0.02115511	0	
421.4	0.04514755	0.05424494	951.39	-0.00558734		1481.4	-0.005716		2011.4	0.00414448		2541.4	-0.02112959	0	
421.6	0.04553455	0.05421941	951.59	-0.00546484		1481.6	-0.00605523		2011.6	0.00523484		2541.6	-0.02075242	0	
421.8	0.04562605	0.05419391	951.79	-0.00489101		1481.8	-0.00634836		2011.8	0.00504709		2541.8	-0.01938862	0	
422	0.04654651	0.05416841	951.99	-0.00434569		1482	-0.00654326		2012	0.00456858		2542	-0.01986678	0	
422.2	0.04648303	0.05414292	952.19	-0.00543792		1482.2	-0.00715713		2012.2	0.00400907		2542.2	-0.02000503	0	
422.4	0.04639688	0.05411745	952.39	-0.0062676		1482.4	-0.00811966		2012.4	0.0045068		2542.4	-0.01994907	0	
422.6	0.04768226	0.05409199	952.59	-0.0066574		1482.6	-0.00833748		2012.6	0.00566563		2542.6	-0.01906938	0	
422.8	0.04681504	0.05406654	952.79	-0.00640786		1482.8	-0.00868365		2012.8	0.00591652		2542.8	-0.01869165	0	
423	0.04578824	0.0540411	952.99	-0.00614424		1483	-0.00912999		2013	0.00684683		2543	-0.01853909	0	
423.2	0.04568155	0.05401568	953.19	-0.00556853		1483.2	-0.00932278		2013.2	0.00789141		2543.2	-0.01804369	0	
423.4	0.04575309	0.05399027	953.39	-0.00549789		1483.4	-0.00925441		2013.4	0.0089895		2543.4	-0.01826685	0	
423.6	0.04521774	0.05396486	953.59	-0.00637313		1483.6	-0.01014574		2013.6	0.01015321		2543.6	-0.01791946	0	
423.8	0.04599261	0.05393947	953.79	-0.00650334		1483.8	-0.00975497		2013.8	0.01033285		2543.8	-0.01891354	0	
424	0.04584052	0.0539141	953.99	-0.00619654		1484	-0.00872319		2014	0.01081997		2544	-0.0197218	0	
424.2	0.04562422	0.05388873	954.19	-0.00651303		1484.2	-0.00831668		2014.2	0.01159058		2544.2	-0.01941596	0	
424.4	0.04577813	0.05386338	954.39	-0.00692638		1484.4	-0.00811284		2014.4	0.01057512		2544.4	-0.01948839	0	
424.6	0.0450914	0.05383804	954.59	-0.00735581		1484.6	-0.00851101		2014.6	0.0095501		2544.6	-0.01989997	0	
424.8	0.04551074	0.05381271	954.79	-0.00681067		1484.8	-0.00859897		2014.8	0.00826846		2544.8	-0.02081589	0	
425	0.04577965	0.05378739	954.99	-0.00636877		1485	-0.00822848		2015	0.00776911		2545	-0.0219292	0	
425.2	0.04588857	0.05376208	955.19	-0.00685973		1485.2	-0.00872643		2015.2	0.00715388		2545.2	-0.02349638	0	
425.4	0.04535664	0.05373679	955.39	-0.00650561		1485.4	-0.00892995		2015.4	0.00662584		2545.4	-0.02338484	0	
425.6	0.04485149	0.05371151	955.59	-0.00667218		1485.6	-0.00897864		2015.6	0.00625984		2545.6	-0.02326412	0	
425.8	0.04452631	0.05368624	955.79	-0.00652255		1485.8	-0.00854097		2015.8	0.00437097		2545.8	-0.02382857	0	
426	0.04562749	0.05366098	955.99	-0.00680369		1486	-0.00831244		2016	0.00263609		2546	-0.02409702	0	
426.2	0.04560772	0.05363573	956.19	-0.00770892		1486.2	-0.00868502		2016.2	0.00191491		2546.2	-0.02347398	0	
426.4	0.04522413	0.0536105	956.39	-0.00778274		1486.4	-0.00841345		2016.4	0.00284808		2546.4	-0.02259188	0	
426.6	0.04517431	0.05358528	956.59	-0.00802989		1486.6	-0.00836409		2016.6	0.00323332		2546.6	-0.02148029	0	
426.8	0.0444109	0.05356007	956.79	-0.00724314		1486.8	-0.00791036		2016.8	0.00348254		2546.8	-0.0210211	0	
427	0.04397022	0.05353487	956.99	-0.00729452		1487	-0.0080556		2017	0.00380211		2547	-0.02098438	0	
427.2	0.04386569	0.05350968	957.19	-0.00758258		1487.2	-0.00805126		2017.2	0.00476603		2547.2	-0.02057867	0	
427.4	0.04353268	0.05348451	957.39	-0.0079927		1487.4	-0.00832256		2017.4	0.00520676		2547.4	-0.02071743	0	
427.6	0.04390708	0.05345934	957.59	-0.0081896		1487.6	-0.00899127		2017.6	0.00574827		2547.6	-0.02028783	0	
427.8	0.04508073	0.05343419	957.79	-0.00787159		1487.8	-0.00844375		2017.8	0.0059151		2547.8	-0.02011981	0	
428	0.0445656	0.05340905	957.99	-0.00770584		1488	-0.00877575		2018	0.00647386		2548	-0.01982173	0	
428.2	0.04503767	0.05338392	958.19	-0.00835819		1488.2	-0.00878516		2018.2	0.00660611		2548.2	-0.01871545	0	
428.4	0.04525643	0.05335881	958.39	-0.00861548		1488.4	-0.00854826		2018.4	0.0051402		2548.4	-0.01952487	0	
428.6	0.04525542	0.0533337	958.59	-0.00853858		1488.6	-0.0091437		2018.6	0.00502721		2548.6	-0.020646	0	
428.8	0.04550275	0.05330861	958.79	-0.00794827		1488.8	-0.00865471		2018.8	0.0042372		2548.8	-0.02115681	0	
429	0.04582157	0.05328353	958.99	-0.00755088		1489	-0.00801241		2019	0.00376321		2549	-0.02172769	0	
429.2	0.04622416	0.05325846	959.19	-0.00675124		1489.2	-0.00909254		2019.2	0.00348641		2549.2	-0.02189827	0	
429.4	0.04576238	0.05323341	959.39	-0.00632542		1489.4	-0.0098063		2019.4	0.00252417		2549.4	-0.02170251	0	
429.6	0.04501753	0.05320836	959.59	-0.00674212		1489.6	-0.0097205		2019.6	0.00182369		2549.6	-0.02209421	0	
429.8	0.04521799	0.05318333	959.79	-0.0075707		1489.8	-0.0097612		2019.8	0.00131177		2549.8	-0.02195348	0	
430	0.04611873	0.05315831	959.99	-0.00808564		1490	-0.01020419		2020	0.00126752		2550	-0.02068942	0	
430.2	0.04544246	0.0531333	960.19	-0.00903996		1490.2	-0.0099671		2020.2	0.00180485		2550.2	-0.01991797	0	
430.4	0.04420503	0.0531083	960.39	-0.00887067		1490.4	-0.00959993		2020.4	0.00259039		2550.4	-0.01904634	0	
430.6	0.04377798	0.05308331	960.59	-0.00926892		1490.6	-0.00940514		2020.6	0.00259019		2550.6	-0.01848646	0	
430.8	0.04407437	0.05305834	960.79	-0.00990239		1490.8	-0.00891056		2020.8	0.00308367		2550.8	-0.01833588	0	
431	0.04389505	0.05303337	960.99	-0.01006327		1491	-0.00967678		2021	0.0028678		2551	-0.01812175	0	
431.2	0.04350555	0.05300842	961.19	-0.01068498		1491.2	-0.00893828		2021.2	0.00397349		2551.2	-0.01763824	0	
431.4	0.0435838	0.05298348	961.39	-0.01032634		1491.4	-0.00946553		2021.4	0.00432483		2551.4	-0.01668438	0	
431.6	0.04401854	0.05295856	961.59	-0.01000905		1491.6	-0.00902572		2021.6	0.00574476		2551.6	-0.01552144	0	
431.8	0.04378437	0.05293364	961.79	-0.01035431		1491.8	-0.00866439		2021.8	0.00552664		2551.8	-0.01583053	0	
432	0.04285844	0.05290874	961.99	-0.01018496		1492	-0.00822167		2022	0.00583468		2552	-0.01606174	0	
432.2	0.04285778	0.05288384	962.19	-0.00986638		1492.2	-0.00795522		2022.2	0.00553501		2552.2	-0.01717621	0	
432.4	0.04247517	0.05285896	962.39	-0.00907256		1492.4	-0.00787508		2022.4	0.00446625		2552.4	-0.01876162	0	
432.6	0.04211376	0.05283409	962.59	-0.00857493		1492.6	-0.00764228		2022.6	0.00434406		2552.6	-0.01943134	0	
432.8	0.04208275	0.05280924	962.79	-0.00717779		1492.8	-0.00696267		2022.8	0.00310165		2552.8	-0.01963509	0	
433	0.04260281	0.05278439	962.99	-0.00644443		1493	-0.00695932		2023	0.0021254		2553	-0.02043069	0	
433.2	0.04301834	0.05275956	963.19	-0.00635096		1493.2	-0.00841792		2023.2	0.00188789		2553.2	-0.02157346	0	
433.4	0.04223075	0.05273474	963.39	-0.00591273		1493.4	-0.00904975		2023.4	0.00114646		2553.4	-0.02232676	0	
433.6	0.04191926	0.05270993	963.59	-0.00646625		1493.6	-0.00899182		2023.6	0.00164906		2553.6	-0.02315153	0	
433.8	0.04205917	0.05268513	963.79	-0.00661647		1493.8	-0.00902262		2023.8	0.00206439		2553.8	-0.02325969	0	
434	0.04265651	0.05266034	963.99	-0.00712515		1494	-0.00903272		2024	0.00171293		2554	-0.02384839	0	
434.2	0.04240803	0.05263556	964.19	-0.00766499		1494.2	-0.00834506		2024.2	0.00180752		2554.2	-0.02400675	0	
434.4	0.0425783	0.0526108	964.39	-0.00714736		1494.4	-0.00879408		2024.4	0.00185404		2554.4	-0.02398601	0	
434.6	0.04406891	0.05258605	964.59	-0.00751722		1494.6	-0.0080921		2024.6	0.00237491		2554.6	-0.02335072	0	
434.8	0.0450366	0.05256131	964.79	-0.00775337		1494.8	-0.00859584		2024.8	0.00363338		2554.8	-0.02252784	0	
435	0.0449635	0.05253658	964.99	-0.00705733		1495	-0.00833689		2025	0.00403014		2555	-0.02125119	0	
435.2	0.04471717	0.05251186	965.19	-0.00758714		1495.2	-0.00811006		2025.2	0.00520715		2555.2	-0.02063211	0	
435.4	0.04468837	0.05248716	965.39	-0.00695964		1495.4	-0.0083481		2025.4	0.00586095		2555.4	-0.01944327	0	
435.6	0.04553998	0.05246246	965.59	-0.00712426		1495.6	-0.00739585		2025.6	0.00572653		2555.6	-0.019264	0	
435.8	0.04598547	0.05243778	965.79	-0.00795906		1495.8	-0.00684411		2025.8	0.00562252		2555.8	-0.0190596	0	
436	0.04499582	0.05241311	965.99	-0.0079834		1496	-0.00682395		2026	0.00602106		2556	-0.01871336	0	
436.2	0.04473957	0.05238845	966.19	-0.00862196		1496.2	-0.00725038		2026.2	0.00506031		2556.2	-0.01927797	0	
436.4	0.04519121	0.0523638	966.39	-0.0094658		1496.4	-0.00698581		2026.4	0.00491994		2556.4	-0.01889653	0	
436.6	0.04521213	0.05233917	966.59	-0.01003331		1496.6	-0.00673597		2026.6	0.00460642		2556.6	-0.01879297	0	
436.8	0.04508743	0.05231454	966.79	-0.01005693		1496.8	-0.00678664		2026.8	0.00433175		2556.8	-0.01879492	0	
437	0.04513272	0.05228993	966.99	-0.01074466		1497	-0.00769989		2027	0.00382881		2557	-0.01901699	0	
437.2	0.04512394	0.05226533	967.19	-0.01151829		1497.2	-0.00886226		2027.2	0.00448461		2557.2	-0.01958923	0	
437.4	0.04396968	0.05224074	967.39	-0.01105257		1497.4	-0.00818756		2027.4	0.00436271		2557.4	-0.01980479	0	
437.6	0.04275243	0.05221616	967.59	-0.01187381		1497.6	-0.00813282		2027.6	0.00456682		2557.6	-0.02032204	0	
437.8	0.04199918	0.05219159	967.79	-0.01219899		1497.8	-0.00777631		2027.8	0.0040575		2557.8	-0.02029154	0	
438	0.04223258	0.05216704	967.99	-0.01219317		1498	-0.00832694		2028	0.00362677		2558	-0.02058878	0	
438.2	0.04153408	0.05214249	968.19	-0.01216161		1498.2	-0.00891579		2028.2	0.00491671		2558.2	-0.01938351	0	
438.4	0.04160296	0.05211796	968.39	-0.01189942		1498.4	-0.00872578		2028.4	0.00506211		2558.4	-0.0185482	0	
438.6	0.04161366	0.05209344	968.59	-0.01204252		1498.6	-0.00826382		2028.6	0.00654715		2558.6	-0.01787457	0	
438.8	0.04042921	0.05206893	968.79	-0.01199299		1498.8	-0.00811009		2028.8	0.0073928		2558.8	-0.0173613	0	
439	0.04032118	0.05204444	968.99	-0.01280813		1499	-0.00764457		2029	0.0082821		2559	-0.01748504	0	
439.2	0.0410426	0.05201995	969.19	-0.01320091		1499.2	-0.00770093		2029.2	0.00878346		2559.2	-0.01753541	0	
439.4	0.04179838	0.05199548	969.39	-0.01283712		1499.4	-0.00746032		2029.4	0.00866599		2559.4	-0.01706233	0	
439.6	0.04292732	0.05197101	969.59	-0.01282223		1499.6	-0.00696175		2029.6	0.00738869		2559.6	-0.01707178	0	
439.8	0.04306968	0.05194656	969.79	-0.01325466		1499.8	-0.0069909		2029.8	0.00775792		2559.8	-0.01668389	0	
440	0.04393991	0.05192212	969.99	-0.01343267		1500	-0.00728646		2030	0.00778826		2560	-0.01703485	0	
440.2	0.04488942	0.05189769	970.19	-0.0128659		1500.2	-0.00685142		2030.2	0.00716264		2560.2	-0.01706386	0	
440.4	0.04625344	0.05187328	970.39	-0.01228557		1500.4	-0.00648512		2030.4	0.00634042		2560.4	-0.0170194	0	
440.6	0.04673358	0.05184887	970.59	-0.01070116		1500.6	-0.00643311		2030.6	0.00575872		2560.6	-0.01747284	0	
440.8	0.04660057	0.05182448	970.79	-0.0096101		1500.8	-0.00675715		2030.8	0.00524203		2560.8	-0.01758858	0	
441	0.04659374	0.0518001	970.99	-0.00921918		1501	-0.00721695		2031	0.00512248		2561	-0.01820541	0	
441.2	0.04689952	0.05177573	971.19	-0.00935638		1501.2	-0.0069201		2031.2	0.00555907		2561.2	-0.01849712	0	
441.4	0.04618962	0.05175137	971.39	-0.00917391		1501.4	-0.00663181		2031.4	0.00467677		2561.4	-0.02006596	0	
441.6	0.04502819	0.05172702	971.59	-0.00915624		1501.6	-0.00742538		2031.6	0.0044082		2561.6	-0.02046537	0	
441.8	0.04470505	0.05170268	971.79	-0.00868819		1501.8	-0.0075851		2031.8	0.00440967		2561.8	-0.02028119	0	
442	0.04465058	0.05167836	971.99	-0.00889143		1502	-0.00806853		2032	0.00433124		2562	-0.02037638	0	
442.2	0.04412034	0.05165404	972.19	-0.00935878		1502.2	-0.00761942		2032.2	0.00502512		2562.2	-0.02009203	0	
442.4	0.04448233	0.05162974	972.39	-0.00945378		1502.4	-0.00688359		2032.4	0.00498971		2562.4	-0.02030285	0	
442.6	0.04315495	0.05160545	972.59	-0.009409		1502.6	-0.00675632		2032.6	0.0060053		2562.6	-0.0202085	0	
442.8	0.04266367	0.05158117	972.79	-0.01012285		1502.8	-0.00692784		2032.8	0.00577279		2562.8	-0.02103653	0	
443	0.04248963	0.0515569	972.99	-0.01060311		1503	-0.00763997		2033	0.00586721		2563	-0.02199749	0	
443.2	0.04251823	0.05153265	973.19	-0.01069378		1503.2	-0.00834576		2033.2	0.00651554		2563.2	-0.02215038	0	
443.4	0.0421755	0.0515084	973.39	-0.01011375		1503.4	-0.00856832		2033.4	0.0057054		2563.4	-0.02152544	0	
443.6	0.04197685	0.05148417	973.59	-0.00973891		1503.6	-0.0091617		2033.6	0.00549281		2563.6	-0.02191516	0	
443.8	0.04341206	0.05145995	973.79	-0.0101179		1503.8	-0.01022679		2033.8	0.00560803		2563.8	-0.0223109	0	
444	0.04423204	0.05143574	973.99	-0.00985081		1504	-0.00980006		2034	0.00575275		2564	-0.02176768	0	
444.2	0.04425024	0.05141154	974.19	-0.00903369		1504.2	-0.01037448		2034.2	0.00475651		2564.2	-0.02141137	0	
444.4	0.04535559	0.05138735	974.39	-0.00822722		1504.4	-0.01070381		2034.4	0.00417173		2564.4	-0.0213301	0	
444.6	0.04486519	0.05136317	974.59	-0.00801008		1504.6	-0.01099161		2034.6	0.00439378		2564.6	-0.02145621	0	
444.8	0.04510023	0.05133901	974.79	-0.00955092		1504.8	-0.01119136		2034.8	0.0043		2564.8	-0.0217882	0	
445	0.04451362	0.05131485	974.99	-0.01060741		1505	-0.01109295		2035	0.00441907		2565	-0.02180559	0	
445.2	0.04497517	0.05129071	975.19	-0.01202197		1505.2	-0.01061021		2035.2	0.00461071		2565.2	-0.02195284	0	
445.4	0.04452617	0.05126658	975.39	-0.01294549		1505.4	-0.01004429		2035.4	0.00486114		2565.4	-0.02173567	0	
445.6	0.04389905	0.05124246	975.59	-0.01259015		1505.6	-0.00885487		2035.6	0.00497821		2565.6	-0.02118871	0	
445.8	0.04361263	0.05121835	975.79	-0.01265399		1505.8	-0.00816832		2035.8	0.00599759		2565.8	-0.02097522	0	
446	0.0435256	0.05119425	975.99	-0.01286687		1506	-0.00738399		2036	0.00589533		2566	-0.02115093	0	
446.2	0.04354451	0.05117017	976.19	-0.01250824		1506.2	-0.00620458		2036.2	0.00592281		2566.2	-0.02009126	0	
446.4	0.04342434	0.05114609	976.39	-0.01309318		1506.4	-0.00567255		2036.4	0.00579683		2566.4	-0.01960045	0	
446.6	0.04326199	0.05112203	976.59	-0.01243104		1506.6	-0.00547948		2036.6	0.00660955		2566.6	-0.01979328	0	
446.8	0.04355829	0.05109798	976.79	-0.01255891		1506.8	-0.0059248		2036.8	0.00620532		2566.8	-0.02085728	0	
447	0.04302017	0.05107394	976.99	-0.01306893		1507	-0.00609694		2037	0.00573199		2567	-0.02096146	0	
447.2	0.04369259	0.05104991	977.19	-0.01353218		1507.2	-0.00639905		2037.2	0.00602447		2567.2	-0.02106995	0	
447.4	0.04424277	0.05102589	977.39	-0.01270052		1507.4	-0.00678326		2037.4	0.00499612		2567.4	-0.02124913	0	
447.6	0.04466856	0.05100189	977.59	-0.01199026		1507.6	-0.00723926		2037.6	0.00418047		2567.6	-0.02147365	0	
447.8	0.04556229	0.05097789	977.79	-0.01287951		1507.8	-0.00764302		2037.8	0.00373253		2567.8	-0.02184352	0	
448	0.04500336	0.05095391	977.99	-0.01181343		1508	-0.00690564		2038	0.00379292		2568	-0.02199977	0	
448.2	0.04510401	0.05092993	978.19	-0.01185041		1508.2	-0.00755309		2038.2	0.00292518		2568.2	-0.02255717	0	
448.4	0.04410754	0.05090597	978.39	-0.01193047		1508.4	-0.00769941		2038.4	0.00243104		2568.4	-0.02232956	0	
448.6	0.04316301	0.05088202	978.59	-0.01196423		1508.6	-0.00824382		2038.6	0.00182483		2568.6	-0.02213372	0	
448.8	0.04318341	0.05085808	978.79	-0.01204372		1508.8	-0.00861052		2038.8	0.0020485		2568.8	-0.02308204	0	
449	0.04251192	0.05083416	978.99	-0.01256368		1509	-0.00866863		2039	0.00199009		2569	-0.02200225	0	
449.2	0.0426285	0.05081024	979.19	-0.01333519		1509.2	-0.0085769		2039.2	0.00241837		2569.2	-0.02170458	0	
449.4	0.04224305	0.05078633	979.39	-0.01310998		1509.4	-0.0086247		2039.4	0.00219246		2569.4	-0.02092155	0	
449.6	0.04141387	0.05076244	979.59	-0.01162639		1509.6	-0.00819155		2039.6	0.00233417		2569.6	-0.02138738	0	
449.8	0.04097678	0.05073856	979.79	-0.01171761		1509.8	-0.00872912		2039.8	0.00271798		2569.8	-0.02092088	0	
450	0.04057943	0.05071469	979.99	-0.01160188		1510	-0.00807447		2040	0.002518		2570	-0.02039364	0	
450.2	0.04094365	0.05069083	980.19	-0.01171796		1510.2	-0.00791798		2040.2	0.00307685		2570.2	-0.01949718	0	
450.4	0.04120749	0.05066698	980.39	-0.01173323		1510.4	-0.0076245		2040.4	0.0041807		2570.4	-0.0194187	0	
450.6	0.04171973	0.05064314	980.59	-0.01031727		1510.6	-0.00779721		2040.6	0.00473934		2570.6	-0.01934668	0	
450.8	0.04229272	0.05061931	980.79	-0.01079676		1510.8	-0.00808677		2040.8	0.00431463		2570.8	-0.0199207	0	
451	0.04180098	0.0505955	980.99	-0.01178693		1511	-0.00830777		2041	0.0043528		2571	-0.01937556	0	
451.2	0.04247573	0.05057169	981.19	-0.01151567		1511.2	-0.00798281		2041.2	0.00449012		2571.2	-0.01970315	0	
451.4	0.04242877	0.0505479	981.39	-0.01132683		1511.4	-0.00784223		2041.4	0.00418717		2571.4	-0.01990384	0	
451.6	0.04251749	0.05052412	981.59	-0.01169524		1511.6	-0.00726066		2041.6	0.00404594		2571.6	-0.01942397	0	
451.8	0.04291531	0.05050035	981.79	-0.01199034		1511.8	-0.00782974		2041.8	0.00422143		2571.8	-0.02089114	0	
452	0.0427705	0.05047659	981.99	-0.01128981		1512	-0.0072115		2042	0.0044164		2572	-0.02188016	0	
452.2	0.04171606	0.05045284	982.19	-0.01163477		1512.2	-0.007616		2042.2	0.00463789		2572.2	-0.02233587	0	
452.4	0.04114472	0.05042911	982.39	-0.01170733		1512.4	-0.00794446		2042.4	0.00427737		2572.4	-0.02256202	0	
452.6	0.04163574	0.05040538	982.59	-0.01155473		1512.6	-0.00845792		2042.6	0.00489909		2572.6	-0.02279818	0	
452.8	0.04191517	0.05038167	982.79	-0.01254739		1512.8	-0.00835827		2042.8	0.00540466		2572.8	-0.0234397	0	
453	0.04196849	0.05035796	982.99	-0.0133837		1513	-0.00746777		2043	0.0053983		2573	-0.02287694	0	
453.2	0.0417501	0.05033427	983.19	-0.01351814		1513.2	-0.00786939		2043.2	0.00567373		2573.2	-0.02360197	0	
453.4	0.04149674	0.05031059	983.39	-0.01266415		1513.4	-0.00815187		2043.4	0.00539029		2573.4	-0.02395926	0	
453.6	0.04110703	0.05028692	983.59	-0.01181896		1513.6	-0.00816452		2043.6	0.00582887		2573.6	-0.02436884	0	
453.8	0.04023401	0.05026326	983.79	-0.01243911		1513.8	-0.00829463		2043.8	0.00612541		2573.8	-0.0238198	0	
454	0.03971982	0.05023961	983.99	-0.0127539		1514	-0.00768787		2044	0.00641971		2574	-0.02379192	0	
454.2	0.03961198	0.05021598	984.19	-0.01294136		1514.2	-0.00769331		2044.2	0.00638384		2574.2	-0.02339863	0	
454.4	0.03966377	0.05019235	984.39	-0.01262844		1514.4	-0.00696694		2044.4	0.0068544		2574.4	-0.0225287	0	
454.6	0.04053334	0.05016874	984.59	-0.01161941		1514.6	-0.00653853		2044.6	0.00642834		2574.6	-0.02165727	0	
454.8	0.04105678	0.05014513	984.79	-0.01218574		1514.8	-0.00683118		2044.8	0.0064629		2574.8	-0.0213287	0	
455	0.04089653	0.05012154	984.99	-0.01180258		1515	-0.00654854		2045	0.00592634		2575	-0.02094929	0	
455.2	0.04177606	0.05009796	985.19	-0.01182838		1515.2	-0.00618136		2045.2	0.00581227		2575.2	-0.02121416	0	
455.4	0.04255681	0.05007439	985.39	-0.01161973		1515.4	-0.00627958		2045.4	0.00534896		2575.4	-0.0214703	0	
455.6	0.04323474	0.05005083	985.59	-0.01129275		1515.6	-0.00616889		2045.6	0.00476318		2575.6	-0.0219232	0	
455.8	0.04319248	0.05002728	985.79	-0.01057565		1515.8	-0.00636234		2045.8	0.00456564		2575.8	-0.02370745	0	
456	0.0427187	0.05000375	985.99	-0.01100651		1516	-0.00654248		2046	0.00558031		2576	-0.02458398	0	
456.2	0.04128537	0.04998022	986.19	-0.01049256		1516.2	-0.00691835		2046.2	0.0052664		2576.2	-0.02507341	0	
456.4	0.04215282	0.04995671	986.39	-0.01042408		1516.4	-0.00693178		2046.4	0.00443231		2576.4	-0.02527217	0	
456.6	0.0417504	0.0499332	986.59	-0.01049228		1516.6	-0.00776537		2046.6	0.00528198		2576.6	-0.02563362	0	
456.8	0.04176931	0.04990971	986.79	-0.01075228		1516.8	-0.00739448		2046.8	0.00542274		2576.8	-0.02584414	0	
457	0.0410692	0.04988623	986.99	-0.01045338		1517	-0.00795128		2047	0.00540339		2577	-0.02610194	0	
457.2	0.04094376	0.04986276	987.19	-0.01080738		1517.2	-0.00897186		2047.2	0.0052899		2577.2	-0.02618276	0	
457.4	0.04040819	0.0498393	987.39	-0.01073393		1517.4	-0.00980534		2047.4	0.00492938		2577.4	-0.02587061	0	
457.6	0.03955998	0.04981585	987.59	-0.01125343		1517.6	-0.01014794		2047.6	0.00536611		2577.6	-0.02571672	0	
457.8	0.03906553	0.04979241	987.79	-0.01257382		1517.8	-0.01005808		2047.8	0.00587587		2577.8	-0.02449144	0	
458	0.03913801	0.04976899	987.99	-0.01373431		1518	-0.00976721		2048	0.00473903		2578	-0.02449516	0	
458.2	0.03919728	0.04974557	988.19	-0.01372347		1518.2	-0.00983682		2048.2	0.00413149		2578.2	-0.02368612	0	
458.4	0.03917693	0.04972217	988.39	-0.01356196		1518.4	-0.00906553		2048.4	0.00398618		2578.4	-0.02230364	0	
458.6	0.03911871	0.04969877	988.59	-0.01316375		1518.6	-0.00863299		2048.6	0.00314625		2578.6	-0.02195597	0	
458.8	0.03932253	0.04967539	988.79	-0.01326266		1518.8	-0.00844592		2048.8	0.00296349		2578.8	-0.02134106	0	
459	0.03973486	0.04965202	988.99	-0.01353187		1519	-0.00875175		2049	0.00282318		2579	-0.02188006	0	
459.2	0.03946121	0.04962866	989.19	-0.01337095		1519.2	-0.00915748		2049.2	0.00273446		2579.2	-0.02172849	0	
459.4	0.04029257	0.04960531	989.39	-0.0126247		1519.4	-0.00914533		2049.4	0.00277148		2579.4	-0.02180677	0	
459.6	0.04002375	0.04958197	989.59	-0.01271217		1519.6	-0.00894833		2049.6	0.00291305		2579.6	-0.02241502	0	
459.8	0.03961696	0.04955865	989.79	-0.01279129		1519.8	-0.00958214		2049.8	0.00435755		2579.8	-0.02320574	0	
460	0.0396739	0.04953533	989.99	-0.01293052		1520	-0.01078949		2050	0.0050156		2580	-0.02350896	0	
460.2	0.03898772	0.04951203	990.19	-0.01190701		1520.2	-0.0108825		2050.2	0.00488844		2580.2	-0.02264319	0	
460.4	0.03965723	0.04948873	990.39	-0.01158737		1520.4	-0.01106153		2050.4	0.00562348		2580.4	-0.02299928	0	
460.6	0.03958947	0.04946545	990.59	-0.01177848		1520.6	-0.01169358		2050.6	0.00591391		2580.6	-0.02388513	0	
460.8	0.04022709	0.04944218	990.79	-0.0115242		1520.8	-0.01184169		2050.8	0.00558322		2580.8	-0.02430191	0	
461	0.03986032	0.04941891	990.99	-0.01129937		1521	-0.0126449		2051	0.00566659		2581	-0.02451218	0	
461.2	0.03997772	0.04939566	991.19	-0.01168584		1521.2	-0.01183057		2051.2	0.00621157		2581.2	-0.02396203	0	
461.4	0.03983918	0.04937242	991.39	-0.01189305		1521.4	-0.01143752		2051.4	0.00702793		2581.4	-0.02405858	0	
461.6	0.04021149	0.0493492	991.59	-0.01258527		1521.6	-0.01057916		2051.6	0.00661148		2581.6	-0.02399986	0	
461.8	0.04099474	0.04932598	991.79	-0.01394282		1521.8	-0.01024402		2051.8	0.00560315		2581.8	-0.0234914	0	
462	0.04164703	0.04930277	991.99	-0.01433336		1522	-0.00930159		2052	0.00438783		2582	-0.02329792	0	
462.2	0.04199934	0.04927957	992.19	-0.01403007		1522.2	-0.0088745		2052.2	0.0038971		2582.2	-0.02253227	0	
462.4	0.04185317	0.04925639	992.39	-0.01455203		1522.4	-0.00836935		2052.4	0.00274231		2582.4	-0.02285772	0	
462.6	0.04190755	0.04923322	992.59	-0.01463917		1522.6	-0.00836585		2052.6	0.0018105		2582.6	-0.02353421	0	
462.8	0.04180677	0.04921005	992.79	-0.01465401		1522.8	-0.0093154		2052.8	0.00155411		2582.8	-0.02354612	0	
463	0.0416434	0.0491869	992.99	-0.01472424		1523	-0.01042463		2053	0.0007301		2583	-0.02399739	0	
463.2	0.04238398	0.04916376	993.19	-0.01368127		1523.2	-0.01016705		2053.2	-0.00002131		2583.2	-0.02362933	0	
463.4	0.04295686	0.04914063	993.39	-0.01296285		1523.4	-0.0103788		2053.4	0.00053587		2583.4	-0.02373056	0	
463.6	0.04232106	0.04911751	993.59	-0.01288312		1523.6	-0.01088832		2053.6	0.00070156		2583.6	-0.02366732	0	
463.8	0.04122911	0.0490944	993.79	-0.01227078		1523.8	-0.01146258		2053.8	0.00123187		2583.8	-0.02307822	0	
464	0.04102549	0.0490713	993.99	-0.0114992		1524	-0.01193305		2054	0.00167921		2584	-0.02250224	0	
464.2	0.04058181	0.04904822	994.19	-0.01190287		1524.2	-0.01236499		2054.2	0.00184173		2584.2	-0.02191139	0	
464.4	0.04011691	0.04902514	994.39	-0.01131211		1524.4	-0.01248899		2054.4	0.00286751		2584.4	-0.02222073	0	
464.6	0.03960827	0.04900207	994.59	-0.01104117		1524.6	-0.01258468		2054.6	0.00342312		2584.6	-0.0225252	0	
464.8	0.03919981	0.04897902	994.79	-0.01092149		1524.8	-0.0124461		2054.8	0.0046574		2584.8	-0.02235657	0	
465	0.03754115	0.04895598	994.99	-0.01180496		1525	-0.01145835		2055	0.00540182		2585	-0.02217472	0	
465.2	0.03722949	0.04893294	995.19	-0.01277849		1525.2	-0.01003712		2055.2	0.00633793		2585.2	-0.02149157	0	
465.4	0.03766625	0.04890992	995.39	-0.01281692		1525.4	-0.00972484		2055.4	0.00670081		2585.4	-0.02128519	0	
465.6	0.03788213	0.04888691	995.59	-0.0132491		1525.6	-0.00932143		2055.6	0.00626962		2585.6	-0.02097947	0	
465.8	0.03831305	0.04886391	995.79	-0.0141093		1525.8	-0.00922643		2055.8	0.0060778		2585.8	-0.0207726	0	
466	0.03855076	0.04884092	995.99	-0.01453941		1526	-0.00894181		2056	0.00633715		2586	-0.0202271	0	
466.2	0.03870732	0.04881794	996.19	-0.01448756		1526.2	-0.00914354		2056.2	0.00597452		2586.2	-0.02088648	0	
466.4	0.03848292	0.04879498	996.39	-0.01467476		1526.4	-0.01005135		2056.4	0.00482094		2586.4	-0.02234435	0	
466.6	0.03817948	0.04877202	996.59	-0.01424541		1526.6	-0.00967439		2056.6	0.00454353		2586.6	-0.02297885	0	
466.8	0.03855331	0.04874907	996.79	-0.01413749		1526.8	-0.01045613		2056.8	0.00399718		2586.8	-0.02356401	0	
467	0.03904155	0.04872614	996.99	-0.01382076		1527	-0.00957819		2057	0.00267231		2587	-0.02385019	0	
467.2	0.03972831	0.04870321	997.19	-0.01388171		1527.2	-0.00950445		2057.2	0.00228852		2587.2	-0.02406549	0	
467.4	0.03934122	0.0486803	997.39	-0.01359068		1527.4	-0.00930077		2057.4	0.00250751		2587.4	-0.02508631	0	
467.6	0.0387569	0.0486574	997.59	-0.01325943		1527.6	-0.00986636		2057.6	0.00161653		2587.6	-0.02502342	0	
467.8	0.0392222	0.0486345	997.79	-0.01260707		1527.8	-0.0100971		2057.8	0.00125049		2587.8	-0.02516974	0	
468	0.04013882	0.04861162	997.99	-0.01268636		1528	-0.01055244		2058	0.00193916		2588	-0.02534885	0	
468.2	0.03962082	0.04858875	998.19	-0.0127939		1528.2	-0.01067528		2058.2	0.00186136		2588.2	-0.02513177	0	
468.4	0.03895261	0.04856589	998.39	-0.01212257		1528.4	-0.00998533		2058.4	0.00227782		2588.4	-0.02496986	0	
468.6	0.0392818	0.04854304	998.59	-0.01222451		1528.6	-0.01007855		2058.6	0.00252785		2588.6	-0.02504778	0	
468.8	0.03943959	0.0485202	998.79	-0.0124223		1528.8	-0.0099199		2058.8	0.00336873		2588.8	-0.02490338	0	
469	0.0386567	0.04849738	998.99	-0.01261457		1529	-0.00898905		2059	0.00278412		2589	-0.02452088	0	
469.2	0.03882167	0.04847456	999.19	-0.01218586		1529.2	-0.00908117		2059.2	0.00326936		2589.2	-0.02388947	0	
469.4	0.03797607	0.04845175	999.39	-0.01148726		1529.4	-0.0094044		2059.4	0.0028332		2589.4	-0.02344855	0	
469.6	0.03728249	0.04842896	999.59	-0.01125717		1529.6	-0.00930264		2059.6	0.002548		2589.6	-0.02267056	0	
469.8	0.03723081	0.04840617	999.79	-0.01147636		1529.8	-0.00965173		2059.8	0.00196016		2589.8	-0.0225994	0	
470	0.03758185	0.0483834	999.99	-0.01102699		1530	-0.00945646		2060	0.00164676		2590	-0.02217804	0	
470.2	0.03860874	0.04836064	1000.19	-0.0106575		1530.2	-0.00944618		2060.2	0.0008173		2590.2	-0.02284256	0	
470.4	0.03864894	0.04833788	1000.39	-0.0105086		1530.4	-0.00979569		2060.4	0.00098209		2590.4	-0.02340639	0	
470.6	0.03984911	0.04831514	1000.59	-0.01154805		1530.6	-0.00895642		2060.6	0.00116133		2590.6	-0.02409521	0	
470.8	0.04020059	0.04829241	1000.79	-0.01210942		1530.8	-0.00927437		2060.8	0.0015466		2590.8	-0.02443694	0	
471	0.0404081	0.04826969	1000.99	-0.01261266		1531	-0.00971313		2061	0.00122185		2591	-0.02437734	0	
471.2	0.04081001	0.04824698	1001.19	-0.01334151		1531.2	-0.00995721		2061.2	0.00125628		2591.2	-0.02477844	0	
471.4	0.04130284	0.04822428	1001.39	-0.01368082		1531.4	-0.00994416		2061.4	0.00130039		2591.4	-0.02474702	0	
471.6	0.04115483	0.04820159	1001.59	-0.01304638		1531.6	-0.01100161		2061.6	0.00143377		2591.6	-0.02427845	0	
471.8	0.04168441	0.04817891	1001.79	-0.01278377		1531.8	-0.01138567		2061.8	0.00160969		2591.8	-0.02453383	0	
472	0.0413826	0.04815625	1001.99	-0.01290147		1532	-0.01170362		2062	0.00227831		2592	-0.02457882	0	
472.2	0.0407348	0.04813359	1002.19	-0.01317578		1532.2	-0.01209299		2062.2	0.00178779		2592.2	-0.02370068	0	
472.4	0.04097022	0.04811095	1002.39	-0.01373974		1532.4	-0.01240826		2062.4	0.00146926		2592.4	-0.02412391	0	
472.6	0.04115976	0.04808831	1002.59	-0.01356848		1532.6	-0.01333921		2062.6	0.00187238		2592.6	-0.02432519	0	
472.8	0.04106298	0.04806569	1002.79	-0.01347018		1532.8	-0.01275743		2062.8	0.00262879		2592.8	-0.02383156	0	
473	0.04045431	0.04804307	1002.99	-0.01323976		1533	-0.0120905		2063	0.00221531		2593	-0.02338512	0	
473.2	0.03990133	0.04802047	1003.19	-0.01317502		1533.2	-0.01250781		2063.2	0.00276115		2593.2	-0.0228815	0	
473.4	0.03941667	0.04799788	1003.39	-0.01266539		1533.4	-0.01217298		2063.4	0.00277664		2593.4	-0.02320778	0	
473.6	0.03951988	0.04797529	1003.59	-0.0121836		1533.6	-0.01166886		2063.6	0.00296753		2593.6	-0.02313392	0	
473.8	0.04012652	0.04795272	1003.79	-0.01175389		1533.8	-0.01126784		2063.8	0.00244643		2593.8	-0.02443692	0	
474	0.04134407	0.04793016	1003.99	-0.01152061		1534	-0.01041938		2064	0.00268754		2594	-0.0248765	0	
474.2	0.04249537	0.04790761	1004.19	-0.01146607		1534.2	-0.01049883		2064.2	0.00254658		2594.2	-0.02518958	0	
474.4	0.04278016	0.04788507	1004.39	-0.01120584		1534.4	-0.0111766		2064.4	0.00330537		2594.4	-0.02525707	0	
474.6	0.04330792	0.04786254	1004.59	-0.01106608		1534.6	-0.01094863		2064.6	0.00337297		2594.6	-0.02552839	0	
474.8	0.04242835	0.04784003	1004.79	-0.01035661		1534.8	-0.01169382		2064.8	0.00351087		2594.8	-0.02545674	0	
475	0.04242191	0.04781752	1004.99	-0.01050619		1535	-0.01244165		2065	0.00219003		2595	-0.02582586	0	
475.2	0.04193465	0.04779502	1005.19	-0.01040121		1535.2	-0.01250092		2065.2	0.00176126		2595.2	-0.02609057	0	
475.4	0.04171897	0.04777253	1005.39	-0.01016189		1535.4	-0.01311952		2065.4	0.00175006		2595.4	-0.02506186	0	
475.6	0.04070935	0.04775006	1005.59	-0.00974488		1535.6	-0.01384088		2065.6	0.0012568		2595.6	-0.0254242	0	
475.8	0.04010307	0.04772759	1005.79	-0.01013283		1535.8	-0.01425246		2065.8	0.00078751		2595.8	-0.0259589	0	
476	0.0394766	0.04770514	1005.99	-0.01044261		1536	-0.01319473		2066	0.0008213		2596	-0.02513294	0	
476.2	0.03929842	0.04768269	1006.19	-0.01154183		1536.2	-0.01378945		2066.2	0.00012141		2596.2	-0.02488377	0	
476.4	0.03877491	0.04766026	1006.39	-0.01237973		1536.4	-0.01311666		2066.4	0.00054588		2596.4	-0.02556164	0	
476.6	0.03809919	0.04763784	1006.59	-0.01263978		1536.6	-0.0127507		2066.6	0.00058177		2596.6	-0.02522146	0	
476.8	0.03827684	0.04761543	1006.79	-0.0131011		1536.8	-0.01171028		2066.8	0.00161397		2596.8	-0.02365898	0	
477	0.03817424	0.04759302	1006.99	-0.01386779		1537	-0.01056677		2067	0.00205202		2597	-0.02309093	0	
477.2	0.03808572	0.04757063	1007.19	-0.01454165		1537.2	-0.01044946		2067.2	0.00264667		2597.2	-0.0223077	0	
477.4	0.03840714	0.04754825	1007.39	-0.01461404		1537.4	-0.01014822		2067.4	0.0036433		2597.4	-0.0226614	0	
477.6	0.03872047	0.04752588	1007.59	-0.01524659		1537.6	-0.0096769		2067.6	0.00439562		2597.6	-0.02215356	0	
477.8	0.03941143	0.04750352	1007.79	-0.01479004		1537.8	-0.00946459		2067.8	0.00459677		2597.8	-0.02200065	0	
478	0.04083914	0.04748117	1007.99	-0.01418472		1538	-0.00944316		2068	0.00555869		2598	-0.02151282	0	
478.2	0.04121704	0.04745883	1008.19	-0.01384331		1538.2	-0.0099189		2068.2	0.00508223		2598.2	-0.02132998	0	
478.4	0.04142747	0.0474365	1008.39	-0.01405653		1538.4	-0.01080127		2068.4	0.00520253		2598.4	-0.02243648	0	
478.6	0.04077313	0.04741419	1008.59	-0.01430083		1538.6	-0.01115006		2068.6	0.00458306		2598.6	-0.0235186	0	
478.8	0.04014938	0.04739188	1008.79	-0.01465254		1538.8	-0.01145512		2068.8	0.0044821		2598.8	-0.02432637	0	
479	0.0397496	0.04736958	1008.99	-0.01443786		1539	-0.01150151		2069	0.0032317		2599	-0.02458444	0	
479.2	0.04027238	0.0473473	1009.19	-0.01353657		1539.2	-0.01145584		2069.2	0.00288815		2599.2	-0.02419206	0	
479.4	0.04057671	0.04732502	1009.39	-0.01341691		1539.4	-0.0116537		2069.4	0.00233114		2599.4	-0.0237334	0	
479.6	0.04004373	0.04730276	1009.59	-0.0138066		1539.6	-0.01138385		2069.6	0.00201377		2599.6	-0.02460253	0	
479.8	0.03965832	0.0472805	1009.79	-0.01428731		1539.8	-0.01041843		2069.8	0.00198366		2599.8	-0.02455236	0	
480	0.03976471	0.04725826	1009.99	-0.01435442		1540	-0.00945954		2070	0.00247491		2600	-0.02429151	0	
480.2	0.03953484	0.04723602	1010.19	-0.01543268		1540.2	-0.01039882		2070.2	0.00216282		2600.2	-0.02489694	0	
480.4	0.03880591	0.0472138	1010.39	-0.01594681		1540.4	-0.01032848		2070.4	0.00174052		2600.4	-0.02464961	0	
480.6	0.03879025	0.04719159	1010.59	-0.01577314		1540.6	-0.01062232		2070.6	0.00121268		2600.6	-0.0245901	0	
480.8	0.03920974	0.04716938	1010.79	-0.01628994		1540.8	-0.01066849		2070.8	0.00123641		2600.8	-0.0233644	0	
481	0.04001038	0.04714719	1010.99	-0.01573362		1541	-0.01061407		2071	0.00103116		2601	-0.02323845	0	
481.2	0.03935626	0.04712501	1011.19	-0.01572602		1541.2	-0.01088946		2071.2	0.00086063		2601.2	-0.02309257	0	
481.4	0.03906515	0.04710284	1011.39	-0.01617738		1541.4	-0.01109565		2071.4	0.00151577		2601.4	-0.02332825	0	
481.6	0.0388462	0.04708068	1011.59	-0.01617066		1541.6	-0.0109404		2071.6	0.00174502		2601.6	-0.02354927	0	
481.8	0.03907715	0.04705853	1011.79	-0.0153906		1541.8	-0.01185791		2071.8	0.00150349		2601.8	-0.02454353	0	
482	0.03985796	0.04703639	1011.99	-0.01509368		1542	-0.01240847		2072	0.00143008		2602	-0.02515331	0	
482.2	0.03907702	0.04701426	1012.19	-0.01544546		1542.2	-0.01331982		2072.2	0.0014234		2602.2	-0.02563612	0	
482.4	0.03887508	0.04699214	1012.39	-0.01548634		1542.4	-0.01404672		2072.4	0.00205353		2602.4	-0.02656608	0	
482.6	0.03815434	0.04697003	1012.59	-0.0153409		1542.6	-0.014645		2072.6	0.00120286		2602.6	-0.02690951	0	
482.8	0.03812835	0.04694793	1012.79	-0.01500754		1542.8	-0.01454399		2072.8	0.00131279		2602.8	-0.02726934	0	
483	0.03777306	0.04692584	1012.99	-0.01416235		1543	-0.01463918		2073	0.001104		2603	-0.02682424	0	
483.2	0.03829831	0.04690377	1013.19	-0.01426253		1543.2	-0.01448138		2073.2	0.0012254		2603.2	-0.02686075	0	
483.4	0.03768836	0.0468817	1013.39	-0.01430579		1543.4	-0.01535835		2073.4	0.00209887		2603.4	-0.02688643	0	
483.6	0.03706409	0.04685964	1013.59	-0.01456055		1543.6	-0.0153086		2073.6	0.00300414		2603.6	-0.02758753	0	
483.8	0.03726976	0.0468376	1013.79	-0.0146425		1543.8	-0.01570129		2073.8	0.003811		2603.8	-0.02663129	0	
484	0.03675896	0.04681556	1013.99	-0.014661		1544	-0.0160481		2074	0.00393836		2604	-0.02648215	0	
484.2	0.03672567	0.04679353	1014.19	-0.0145148		1544.2	-0.01639468		2074.2	0.00353536		2604.2	-0.02574674	0	
484.4	0.03738906	0.04677152	1014.39	-0.01448623		1544.4	-0.01605131		2074.4	0.00271201		2604.4	-0.02564557	0	
484.6	0.03763795	0.04674951	1014.59	-0.01434261		1544.6	-0.01517575		2074.6	0.00312456		2604.6	-0.02557411	0	
484.8	0.03733451	0.04672752	1014.79	-0.01446052		1544.8	-0.0139406		2074.8	0.00335237		2604.8	-0.02481377	0	
485	0.03720838	0.04670553	1014.99	-0.01375481		1545	-0.01169772		2075	0.00406276		2605	-0.02492553	0	
485.2	0.03532999	0.04668356	1015.19	-0.01532875		1545.2	-0.01123331		2075.2	0.00348568		2605.2	-0.02524453	0	
485.4	0.03544105	0.0466616	1015.39	-0.01479508		1545.4	-0.0108944		2075.4	0.00349427		2605.4	-0.02470783	0	
485.6	0.03568974	0.04663964	1015.59	-0.01540082		1545.6	-0.01082265		2075.6	0.00299087		2605.6	-0.02417935	0	
485.8	0.03566769	0.0466177	1015.79	-0.01541877		1545.8	-0.01064519		2075.8	0.00247005		2605.8	-0.02447048	0	
486	0.03596274	0.04659577	1015.99	-0.01539338		1546	-0.01043289		2076	0.00188164		2606	-0.02406156	0	
486.2	0.03626941	0.04657385	1016.19	-0.01562575		1546.2	-0.01045399		2076.2	0.00182525		2606.2	-0.02443552	0	
486.4	0.03609735	0.04655193	1016.39	-0.0158745		1546.4	-0.01044179		2076.4	0.0012245		2606.4	-0.02520556	0	
486.6	0.03622006	0.04653003	1016.59	-0.01596232		1546.6	-0.01140605		2076.6	0.00016939		2606.6	-0.0259877	0	
486.8	0.03671835	0.04650814	1016.79	-0.01651614		1546.8	-0.01183186		2076.8	-0.00044107		2606.8	-0.02679933	0	
487	0.03711784	0.04648626	1016.99	-0.01598061		1547	-0.01213825		2077	-0.00052119		2607	-0.02669218	0	
487.2	0.03764945	0.04646439	1017.19	-0.01623522		1547.2	-0.01207933		2077.2	-0.0004714		2607.2	-0.0278055	0	
487.4	0.03769401	0.04644253	1017.39	-0.01584368		1547.4	-0.01314861		2077.4	-0.00028637		2607.4	-0.02888589	0	
487.6	0.03750886	0.04642068	1017.59	-0.01612501		1547.6	-0.01360079		2077.6	-0.00115077		2607.6	-0.0292735	0	
487.8	0.03787753	0.04639884	1017.79	-0.01600482		1547.8	-0.01414683		2077.8	-0.00078109		2607.8	-0.02786056	0	
488	0.0367685	0.04637701	1017.99	-0.01524844		1548	-0.01276397		2078	-0.00137129		2608	-0.02806421	0	
488.2	0.03717188	0.04635519	1018.19	-0.01427311		1548.2	-0.01304401		2078.2	-0.00041137		2608.2	-0.02785367	0	
488.4	0.0371565	0.04633338	1018.39	-0.0141074		1548.4	-0.01239718		2078.4	-0.00007505		2608.4	-0.0278218	0	
488.6	0.03576437	0.04631158	1018.59	-0.01346116		1548.6	-0.01202077		2078.6	0.00134649		2608.6	-0.02725875	0	
488.8	0.03498821	0.04628979	1018.79	-0.01292883		1548.8	-0.01167827		2078.8	0.00231586		2608.8	-0.02639159	0	
489	0.03477814	0.04626802	1018.99	-0.01290729		1549	-0.0111787		2079	0.00313967		2609	-0.02498051	0	
489.2	0.03407012	0.04624625	1019.19	-0.01318834		1549.2	-0.0116841		2079.2	0.00299202		2609.2	-0.02437857	0	
489.4	0.03413375	0.04622449	1019.39	-0.01226716		1549.4	-0.01104348		2079.4	0.003188		2609.4	-0.02295659	0	
489.6	0.03251829	0.04620274	1019.59	-0.01357841		1549.6	-0.01124725		2079.6	0.00297427		2609.6	-0.0227136	0	
489.8	0.03244005	0.046181	1019.79	-0.01368895		1549.8	-0.01092035		2079.8	0.00318084		2609.8	-0.02273327	0	
490	0.03265777	0.04615928	1019.99	-0.01368498		1550	-0.01126378		2080	0.00301368		2610	-0.02260885	0	
490.2	0.03264498	0.04613756	1020.19	-0.0142897		1550.2	-0.01096606		2080.2	0.00311465		2610.2	-0.02309627	0	
490.4	0.03200708	0.04611585	1020.39	-0.01353976		1550.4	-0.01159866		2080.4	0.00244773		2610.4	-0.02322331	0	
490.6	0.03253417	0.04609416	1020.59	-0.013663		1550.6	-0.0122501		2080.6	0.00169829		2610.6	-0.02414879	0	
490.8	0.0331783	0.04607247	1020.79	-0.01402733		1550.8	-0.01164154		2080.8	0.00151182		2610.8	-0.02450165	0	
491	0.03391307	0.0460508	1020.99	-0.01386492		1551	-0.01117341		2081	0.00180941		2611	-0.02506771	0	
491.2	0.0339773	0.04602913	1021.19	-0.0142509		1551.2	-0.0102148		2081.2	0.00198626		2611.2	-0.02554207	0	
491.4	0.03462047	0.04600747	1021.39	-0.01436015		1551.4	-0.01077598		2081.4	0.00205342		2611.4	-0.02560649	0	
491.6	0.03518335	0.04598583	1021.59	-0.01454859		1551.6	-0.01077285		2081.6	0.00243694		2611.6	-0.02497125	0	
491.8	0.03530022	0.04596419	1021.79	-0.01375494		1551.8	-0.01082101		2081.8	0.00303086		2611.8	-0.02453871	0	
492	0.03530522	0.04594257	1021.99	-0.01291792		1552	-0.01112442		2082	0.00246706		2612	-0.02535769	0	
492.2	0.03658267	0.04592095	1022.19	-0.01227985		1552.2	-0.01268245		2082.2	0.00324955		2612.2	-0.02557973	0	
492.4	0.03666532	0.04589935	1022.39	-0.01196269		1552.4	-0.01279451		2082.4	0.00338885		2612.4	-0.0251632	0	
492.6	0.0367573	0.04587775	1022.59	-0.01223788		1552.6	-0.0136341		2082.6	0.00322864		2612.6	-0.02508323	0	
492.8	0.03822672	0.04585617	1022.79	-0.012017		1552.8	-0.01392312		2082.8	0.00340964		2612.8	-0.02477786	0	
493	0.03833361	0.04583459	1022.99	-0.01292821		1553	-0.01413381		2083	0.00406044		2613	-0.02482311	0	
493.2	0.03859511	0.04581303	1023.19	-0.0129541		1553.2	-0.01417357		2083.2	0.00375202		2613.2	-0.02642064	0	
493.4	0.03876742	0.04579148	1023.39	-0.01289853		1553.4	-0.01499247		2083.4	0.00257266		2613.4	-0.02693612	0	
493.6	0.03857959	0.04576993	1023.59	-0.01299612		1553.6	-0.0154715		2083.6	0.00173263		2613.6	-0.02782577	0	
493.8	0.03915425	0.0457484	1023.79	-0.0133869		1553.8	-0.01494887		2083.8	0.00175218		2613.8	-0.02806922	0	
494	0.03838448	0.04572688	1023.99	-0.01397238		1554	-0.01465119		2084	0.00084828		2614	-0.02921839	0	
494.2	0.03826523	0.04570536	1024.19	-0.01360494		1554.2	-0.01390855		2084.2	0.00011659		2614.2	-0.03004489	0	
494.4	0.03846855	0.04568386	1024.39	-0.01333289		1554.4	-0.01411412		2084.4	-0.00044576		2614.4	-0.03105623	0	
494.6	0.03804161	0.04566237	1024.59	-0.01395961		1554.6	-0.01324121		2084.6	0.00004712		2614.6	-0.03168458	0	
494.8	0.03707775	0.04564088	1024.79	-0.01404529		1554.8	-0.01239071		2084.8	0.00054714		2614.8	-0.03131035	0	
495	0.03653997	0.04561941	1024.99	-0.01470176		1555	-0.01132112		2085	0.00146781		2615	-0.03127201	0	
495.2	0.0362636	0.04559795	1025.19	-0.0151716		1555.2	-0.01050691		2085.2	0.00219569		2615.2	-0.03017512	0	
495.4	0.03636167	0.04557649	1025.39	-0.01611705		1555.4	-0.01098247		2085.4	0.00290315		2615.4	-0.02980012	0	
495.6	0.03642288	0.04555505	1025.59	-0.01680246		1555.6	-0.01080233		2085.6	0.0031604		2615.6	-0.0296568	0	
495.8	0.03536443	0.04553362	1025.79	-0.01655809		1555.8	-0.01113771		2085.8	0.0032127		2615.8	-0.02961936	0	
496	0.03535356	0.0455122	1025.99	-0.0173151		1556	-0.01155053		2086	0.00343455		2616	-0.02954333	0	
496.2	0.03577617	0.04549078	1026.19	-0.01779277		1556.2	-0.01119194		2086.2	0.00453185		2616.2	-0.02868649	0	
496.4	0.03521462	0.04546938	1026.39	-0.01790302		1556.4	-0.01082833		2086.4	0.00456846		2616.4	-0.02698884	0	
496.6	0.03507782	0.04544799	1026.59	-0.01841065		1556.6	-0.01073464		2086.6	0.00393578		2616.6	-0.02618732	0	
496.8	0.03575527	0.04542661	1026.79	-0.01802907		1556.8	-0.01090268		2086.8	0.00401238		2616.8	-0.02544095	0	
497	0.0358591	0.04540523	1026.99	-0.01814879		1557	-0.01105673		2087	0.00391393		2617	-0.02602792	0	
497.2	0.03768593	0.04538387	1027.19	-0.01690903		1557.2	-0.01101508		2087.2	0.00308953		2617.2	-0.02684006	0	
497.4	0.03847023	0.04536252	1027.39	-0.01616502		1557.4	-0.01171213		2087.4	0.0022044		2617.4	-0.02626	0	
497.6	0.03960023	0.04534118	1027.59	-0.01558173		1557.6	-0.01154335		2087.6	0.0023107		2617.6	-0.0254177	0	
497.8	0.04010582	0.04531985	1027.79	-0.01555887		1557.8	-0.01104834		2087.8	0.00154092		2617.8	-0.0249139	0	
498	0.04036479	0.04529852	1027.99	-0.01529628		1558	-0.01165521		2088	0.00068244		2618	-0.02533279	0	
498.2	0.04185237	0.04527721	1028.19	-0.01399893		1558.2	-0.01182278		2088.2	0.00039049		2618.2	-0.02629418	0	
498.4	0.04173975	0.04525591	1028.39	-0.01427812		1558.4	-0.01218159		2088.4	0.00009986		2618.4	-0.02690918	0	
498.6	0.0411535	0.04523462	1028.59	-0.01388632		1558.6	-0.01191357		2088.6	-0.00005012		2618.6	-0.0262769	0	
498.8	0.04002263	0.04521334	1028.79	-0.01325155		1558.8	-0.01243632		2088.8	-0.00057345		2618.8	-0.02584376	0	
499	0.03945487	0.04519206	1028.99	-0.01377108		1559	-0.01246947		2089	0.00009906		2619	-0.02516357	0	
499.2	0.03953914	0.0451708	1029.19	-0.01407736		1559.2	-0.01255139		2089.2	-0.00097011		2619.2	-0.02559061	0	
499.4	0.03904779	0.04514955	1029.39	-0.01532814		1559.4	-0.01299607		2089.4	-0.00038249		2619.4	-0.02618734	0	
499.6	0.038592	0.04512831	1029.59	-0.01587159		1559.6	-0.01355649		2089.6	-0.00009332		2619.6	-0.02623839	0	
499.8	0.0377699	0.04510708	1029.79	-0.01612241		1559.8	-0.01238284		2089.8	0.00045127		2619.8	-0.02515582	0	
500	0.03730533	0.04508586	1029.99	-0.01710866		1560	-0.01194492		2090	0.0003043		2620	-0.02436885	0	
500.2	0.03672364	0.04506464	1030.19	-0.01709736		1560.2	-0.01148511		2090.2	0.00072829		2620.2	-0.023515	0	
500.4	0.03631821	0.04504344	1030.39	-0.01753738		1560.4	-0.01060441		2090.4	0.0004167		2620.4	-0.0225255	0	
500.6	0.03619128	0.04502225	1030.59	-0.01742453		1560.6	-0.01097246		2090.6	-0.00025393		2620.6	-0.02297379	0	
500.8	0.03663306	0.04500107	1030.79	-0.01781265		1560.8	-0.01119754		2090.8	-0.00068169		2620.8	-0.02370602	0	
501	0.03670555	0.0449799	1030.99	-0.01779125		1561	-0.01081639		2091	-0.00078285		2621	-0.02480247	0	
501.2	0.03772729	0.04495873	1031.19	-0.01751922		1561.2	-0.01130266		2091.2	-0.00125147		2621.2	-0.02509792	0	
501.4	0.03718349	0.04493758	1031.39	-0.01735663		1561.4	-0.01141253		2091.4	-0.00119419		2621.4	-0.0252339	0	
501.6	0.03742052	0.04491644	1031.59	-0.01701017		1561.6	-0.01128082		2091.6	-0.00170292		2621.6	-0.02565756	0	
501.8	0.03737797	0.04489531	1031.79	-0.01681499		1561.8	-0.0114337		2091.8	-0.00216835		2621.8	-0.02752549	0	
502	0.03681523	0.04487419	1031.99	-0.01697419		1562	-0.01218446		2092	-0.0014576		2622	-0.02809346	0	
502.2	0.03729444	0.04485307	1032.19	-0.01690247		1562.2	-0.01280438		2092.2	-0.00130444		2622.2	-0.02919881	0	
502.4	0.03699329	0.04483197	1032.39	-0.016736		1562.4	-0.01317111		2092.4	-0.0009794		2622.4	-0.0290224	0	
502.6	0.03731717	0.04481088	1032.59	-0.01612317		1562.6	-0.01375504		2092.6	-0.00085486		2622.6	-0.02856911	0	
502.8	0.03627049	0.0447898	1032.79	-0.01590976		1562.8	-0.0139349		2092.8	-0.00081013		2622.8	-0.02935287	0	
503	0.03606082	0.04476872	1032.99	-0.01625568		1563	-0.01430757		2093	-0.00044922		2623	-0.02920115	0	
503.2	0.0361273	0.04474766	1033.19	-0.01540878		1563.2	-0.0141144		2093.2	-0.00056071		2623.2	-0.03008402	0	
503.4	0.03571516	0.04472661	1033.39	-0.01545639		1563.4	-0.01392482		2093.4	0.00020365		2623.4	-0.02907598	0	
503.6	0.03618479	0.04470556	1033.59	-0.01464671		1563.6	-0.0138584		2093.6	0.00108231		2623.6	-0.02801925	0	
503.8	0.0361618	0.04468453	1033.79	-0.01442884		1563.8	-0.01240996		2093.8	0.00198848		2623.8	-0.02659574	0	
504	0.03599132	0.04466351	1033.99	-0.01490618		1564	-0.01251857		2094	0.00199964		2624	-0.0266671	0	
504.2	0.03613941	0.0446425	1034.19	-0.01481019		1564.2	-0.01205437		2094.2	0.00231878		2624.2	-0.02621096	0	
504.4	0.03657348	0.04462149	1034.39	-0.01477416		1564.4	-0.01176439		2094.4	0.00246975		2624.4	-0.02572786	0	
504.6	0.03638382	0.0446005	1034.59	-0.01529826		1564.6	-0.0124347		2094.6	0.00207854		2624.6	-0.02628676	0	
504.8	0.03561344	0.04457952	1034.79	-0.01543461		1564.8	-0.01214036		2094.8	0.00186647		2624.8	-0.02661587	0	
505	0.0350007	0.04455854	1034.99	-0.01533104		1565	-0.01154993		2095	0.0024729		2625	-0.02633419	0	
505.2	0.03579942	0.04453758	1035.19	-0.01512501		1565.2	-0.01203539		2095.2	0.00236797		2625.2	-0.02671965	0	
505.4	0.03564057	0.04451662	1035.39	-0.0146625		1565.4	-0.01150305		2095.4	0.00252114		2625.4	-0.02663708	0	
505.6	0.0365091	0.04449568	1035.59	-0.01527286		1565.6	-0.01207645		2095.6	0.00171966		2625.6	-0.02672184	0	
505.8	0.03651328	0.04447475	1035.79	-0.01557618		1565.8	-0.01196242		2095.8	0.0012484		2625.8	-0.02680392	0	
506	0.03626458	0.04445382	1035.99	-0.01574898		1566	-0.0128903		2096	0.00080162		2626	-0.02598049	0	
506.2	0.03650355	0.04443291	1036.19	-0.01589729		1566.2	-0.01382027		2096.2	0.00014426		2626.2	-0.02658358	0	
506.4	0.03637053	0.044412	1036.39	-0.01689632		1566.4	-0.01474212		2096.4	-0.00012291		2626.4	-0.02692836	0	
506.6	0.03591582	0.04439111	1036.59	-0.01684056		1566.6	-0.01512625		2096.6	-0.00115206		2626.6	-0.02728591	0	
506.8	0.03511341	0.04437022	1036.79	-0.01745074		1566.8	-0.01503995		2096.8	-0.00087954		2626.8	-0.02816715	0	
507	0.0352775	0.04434935	1036.99	-0.01715902		1567	-0.01555656		2097	-0.00109751		2627	-0.02873724	0	
507.2	0.03507617	0.04432848	1037.19	-0.01690632		1567.2	-0.01533526		2097.2	-0.00099175		2627.2	-0.02873746	0	
507.4	0.03469522	0.04430763	1037.39	-0.01717358		1567.4	-0.01489476		2097.4	-0.00116198		2627.4	-0.02825619	0	
507.6	0.03472605	0.04428678	1037.59	-0.01662765		1567.6	-0.01524699		2097.6	0.00104617		2627.6	-0.02863668	0	
507.8	0.03494539	0.04426594	1037.79	-0.01734251		1567.8	-0.0150302		2097.8	0.00094682		2627.8	-0.0287771	0	
508	0.03520062	0.04424512	1037.99	-0.01746962		1568	-0.01472167		2098	0.00125676		2628	-0.02938223	0	
508.2	0.03572801	0.0442243	1038.19	-0.0173769		1568.2	-0.01476213		2098.2	0.0017211		2628.2	-0.02957076	0	
508.4	0.03564089	0.0442035	1038.39	-0.01703983		1568.4	-0.01502147		2098.4	0.00283758		2628.4	-0.02963323	0	
508.6	0.03611466	0.0441827	1038.59	-0.01657971		1568.6	-0.01536238		2098.6	0.00323175		2628.6	-0.03061868	0	
508.8	0.03616871	0.04416191	1038.79	-0.01512234		1568.8	-0.01494845		2098.8	0.0040415		2628.8	-0.03030014	0	
509	0.03694258	0.04414113	1038.99	-0.01479999		1569	-0.01389122		2099	0.00389527		2629	-0.02970184	0	
509.2	0.03799164	0.04412037	1039.19	-0.01440594		1569.2	-0.01331606		2099.2	0.00351402		2629.2	-0.02973039	0	
509.4	0.03801881	0.04409961	1039.39	-0.01380259		1569.4	-0.0126429		2099.4	0.00252389		2629.4	-0.02856081	0	
509.6	0.03808047	0.04407886	1039.59	-0.01361895		1569.6	-0.01275699		2099.6	0.00127276		2629.6	-0.02914586	0	
509.8	0.03705034	0.04405812	1039.79	-0.01314898		1569.8	-0.01140097		2099.8	0.00032622		2629.8	-0.02884424	0	
510	0.03597153	0.0440374	1039.99	-0.01245189		1570	-0.01147173		2100	-0.00022582		2630	-0.02894497	0	
510.2	0.03550271	0.04401668	1040.19	-0.01313373		1570.2	-0.01071994		2100.2	-0.00088114		2630.2	-0.02851773	0	
510.4	0.03475996	0.04399597	1040.39	-0.01364789		1570.4	-0.01042221		2100.4	-0.00152689		2630.4	-0.02794311	0	
510.6	0.0343656	0.04397527	1040.59	-0.01285303		1570.6	-0.00956087		2100.6	-0.00136709		2630.6	-0.02772522	0	
510.8	0.03341525	0.04395458	1040.79	-0.01392217		1570.8	-0.00884304		2100.8	-0.0003451		2630.8	-0.02784833	0	
511	0.03263413	0.0439339	1040.99	-0.01418862		1571	-0.00808104		2101	-0.00044206		2631	-0.02727693	0	
511.2	0.03279157	0.04391323	1041.19	-0.01479551		1571.2	-0.00823002		2101.2	-0.00032218		2631.2	-0.02606422	0	
511.4	0.03270119	0.04389257	1041.39	-0.01579676		1571.4	-0.008019		2101.4	-0.00020172		2631.4	-0.02603161	0	
511.6	0.03328301	0.04387192	1041.59	-0.01627909		1571.6	-0.00857697		2101.6	0.00074898		2631.6	-0.02673628	0	
511.8	0.03441967	0.04385128	1041.79	-0.01714018		1571.8	-0.0086744		2101.8	0.00073044		2631.8	-0.02641999	0	
512	0.03442846	0.04383065	1041.99	-0.01690531		1572	-0.00901329		2102	0.00126128		2632	-0.02646442	0	
512.2	0.03524243	0.04381003	1042.19	-0.01655748		1572.2	-0.01022654		2102.2	0.00233696		2632.2	-0.02660077	0	
512.4	0.0359601	0.04378941	1042.39	-0.01627912		1572.4	-0.01097874		2102.4	0.00302847		2632.4	-0.02662305	0	
512.6	0.03638063	0.04376881	1042.59	-0.01540394		1572.6	-0.01214813		2102.6	0.00318267		2632.6	-0.02710089	0	
512.8	0.03669056	0.04374822	1042.79	-0.01572519		1572.8	-0.01228802		2102.8	0.00325568		2632.8	-0.02641368	0	
513	0.03753308	0.04372764	1042.99	-0.01499141		1573	-0.01175033		2103	0.00355158		2633	-0.02674037	0	
513.2	0.03782979	0.04370707	1043.19	-0.0142308		1573.2	-0.01255511		2103.2	0.00344221		2633.2	-0.02704157	0	
513.4	0.03722058	0.0436865	1043.39	-0.01359933		1573.4	-0.0138162		2103.4	0.00234995		2633.4	-0.02737764	0	
513.6	0.03660605	0.04366595	1043.59	-0.01333035		1573.6	-0.01417294		2103.6	0.00248332		2633.6	-0.02881289	0	
513.8	0.03573528	0.0436454	1043.79	-0.013489		1573.8	-0.01399352		2103.8	0.0024573		2633.8	-0.02837603	0	
514	0.03535047	0.04362487	1043.99	-0.01324325		1574	-0.01459458		2104	0.00232046		2634	-0.0286773	0	
514.2	0.035278	0.04360435	1044.19	-0.01391625		1574.2	-0.01471246		2104.2	0.00147205		2634.2	-0.02907015	0	
514.4	0.03456513	0.04358383	1044.39	-0.01364253		1574.4	-0.01451324		2104.4	0.00159052		2634.4	-0.0288919	0	
514.6	0.03457182	0.04356333	1044.59	-0.01407259		1574.6	-0.01466797		2104.6	0.00181954		2634.6	-0.02967491	0	
514.8	0.03401245	0.04354283	1044.79	-0.01504171		1574.8	-0.01485475		2104.8	0.0012472		2634.8	-0.03003723	0	
515	0.03455975	0.04352234	1044.99	-0.01505215		1575	-0.01473143		2105	0.00103914		2635	-0.0295449	0	
515.2	0.03537121	0.04350187	1045.19	-0.01623791		1575.2	-0.01583205		2105.2	0.00014089		2635.2	-0.03001638	0	
515.4	0.03582037	0.0434814	1045.39	-0.01684793		1575.4	-0.01523376		2105.4	0.00032528		2635.4	-0.03011958	0	
515.6	0.0358042	0.04346094	1045.59	-0.01676004		1575.6	-0.01494352		2105.6	-0.00011846		2635.6	-0.03081746	0	
515.8	0.03561238	0.0434405	1045.79	-0.01703469		1575.8	-0.01441006		2105.8	0.00033943		2635.8	-0.03030868	0	
516	0.03528061	0.04342006	1045.99	-0.01741813		1576	-0.01442009		2106	0.00010552		2636	-0.03024805	0	
516.2	0.03566643	0.04339963	1046.19	-0.01731773		1576.2	-0.01416689		2106.2	0.00032097		2636.2	-0.03018878	0	
516.4	0.03550062	0.04337921	1046.39	-0.0181021		1576.4	-0.01352833		2106.4	-0.00022397		2636.4	-0.02991605	0	
516.6	0.03439652	0.0433588	1046.59	-0.01786163		1576.6	-0.01376943		2106.6	-0.00015081		2636.6	-0.02906641	0	
516.8	0.03458622	0.0433384	1046.79	-0.01751766		1576.8	-0.01292834		2106.8	0.00007566		2636.8	-0.02874771	0	
517	0.03446511	0.04331801	1046.99	-0.01689627		1577	-0.0124482		2107	0.00038996		2637	-0.02875386	0	
517.2	0.03369691	0.04329763	1047.19	-0.01676534		1577.2	-0.01324202		2107.2	-0.0010761		2637.2	-0.02883306	0	
517.4	0.03300801	0.04327726	1047.39	-0.01732551		1577.4	-0.01365216		2107.4	-0.0015624		2637.4	-0.02958919	0	
517.6	0.03295871	0.0432569	1047.59	-0.01700491		1577.6	-0.01315363		2107.6	-0.00104487		2637.6	-0.02940766	0	
517.8	0.03347456	0.04323655	1047.79	-0.01717905		1577.8	-0.01286525		2107.8	-0.00048589		2637.8	-0.02862051	0	
518	0.033873	0.04321621	1047.99	-0.01727199		1578	-0.01211683		2108	-0.00002685		2638	-0.02842005	0	
518.2	0.03424846	0.04319588	1048.19	-0.01804702		1578.2	-0.0119603		2108.2	0.00046748		2638.2	-0.02739225	0	
518.4	0.03439952	0.04317555	1048.39	-0.01837359		1578.4	-0.01132383		2108.4	0.0000294		2638.4	-0.02684386	0	
518.6	0.03463106	0.04315524	1048.59	-0.01867053		1578.6	-0.01207896		2108.6	-0.00034769		2638.6	-0.02667817	0	
518.8	0.03518225	0.04313494	1048.79	-0.01897002		1578.8	-0.0124107		2108.8	0.00036149		2638.8	-0.02539425	0	
519	0.03555834	0.04311464	1048.99	-0.01909718		1579	-0.0128759		2109	0.00169199		2639	-0.02460041	0	
519.2	0.0357238	0.04309436	1049.19	-0.01925777		1579.2	-0.01372254		2109.2	0.00184096		2639.2	-0.0242417	0	
519.4	0.03613864	0.04307408	1049.39	-0.01961914		1579.4	-0.01396095		2109.4	0.00267488		2639.4	-0.0242198	0	
519.6	0.03565417	0.04305382	1049.59	-0.02000314		1579.6	-0.01366764		2109.6	0.00203137		2639.6	-0.02469398	0	
519.8	0.03652048	0.04303356	1049.79	-0.02076449		1579.8	-0.01407086		2109.8	0.00228972		2639.8	-0.02427203	0	
520	0.03704698	0.04301332	1049.99	-0.0212768		1580	-0.01411528		2110	0.00174028		2640	-0.02419017	0	
520.2	0.03697371	0.04299308	1050.19	-0.02054474		1580.2	-0.01439933		2110.2	0.00129576		2640.2	-0.02470499	0	
520.4	0.03636669	0.04297285	1050.39	-0.02087026		1580.4	-0.01506199		2110.4	0.00183965		2640.4	-0.0252304	0	
520.6	0.03578932	0.04295264	1050.59	-0.01952321		1580.6	-0.01599976		2110.6	0.001863		2640.6	-0.02590043	0	
520.8	0.03587206	0.04293243	1050.79	-0.01856223		1580.8	-0.0157939		2110.8	0.00244411		2640.8	-0.02738062	0	
521	0.03567237	0.04291223	1050.99	-0.01879669		1581	-0.01618708		2111	0.0018154		2641	-0.02862063	0	
521.2	0.03598799	0.04289204	1051.19	-0.01766346		1581.2	-0.01649513		2111.2	0.00180539		2641.2	-0.02952082	0	
521.4	0.03572686	0.04287186	1051.39	-0.0167073		1581.4	-0.01709127		2111.4	0.00096125		2641.4	-0.03052415	0	
521.6	0.03579528	0.04285169	1051.59	-0.01521411		1581.6	-0.01594162		2111.6	0.00124567		2641.6	-0.02996407	0	
521.8	0.03624627	0.04283153	1051.79	-0.01488723		1581.8	-0.01565503		2111.8	0.00149295		2641.8	-0.03041395	0	
522	0.03590624	0.04281138	1051.99	-0.01502353		1582	-0.01577061		2112	0.0009392		2642	-0.03052561	0	
522.2	0.03577613	0.04279124	1052.19	-0.01515231		1582.2	-0.01533333		2112.2	0.0002523		2642.2	-0.03015167	0	
522.4	0.03470607	0.0427711	1052.39	-0.01522143		1582.4	-0.01507501		2112.4	-0.00077848		2642.4	-0.03099609	0	
522.6	0.03432036	0.04275098	1052.59	-0.01574473		1582.6	-0.01472043		2112.6	-0.00035028		2642.6	-0.02993401	0	
522.8	0.03483753	0.04273087	1052.79	-0.01666841		1582.8	-0.01429161		2112.8	0.00001287		2642.8	-0.02888458	0	
523	0.03432425	0.04271076	1052.99	-0.01687616		1583	-0.01414521		2113	0.00024707		2643	-0.02946339	0	
523.2	0.03493301	0.04269067	1053.19	-0.01746398		1583.2	-0.01426632		2113.2	-0.00009495		2643.2	-0.0287297	0	
523.4	0.03542467	0.04267058	1053.39	-0.01840214		1583.4	-0.01403088		2113.4	-0.00029453		2643.4	-0.02864187	0	
523.6	0.03655105	0.04265051	1053.59	-0.01794096		1583.6	-0.01307501		2113.6	-0.00018181		2643.6	-0.02864345	0	
523.8	0.03765445	0.04263044	1053.79	-0.01850554		1583.8	-0.01312868		2113.8	-0.00018635		2643.8	-0.02840913	0	
524	0.03792291	0.04261039	1053.99	-0.01905152		1584	-0.01242583		2114	0.00030918		2644	-0.02825072	0	
524.2	0.03737345	0.04259034	1054.19	-0.01857063		1584.2	-0.01285136		2114.2	0.00090611		2644.2	-0.02989123	0	
524.4	0.03767438	0.0425703	1054.39	-0.01791197		1584.4	-0.01249939		2114.4	0.00177376		2644.4	-0.02981604	0	
524.6	0.03708089	0.04255027	1054.59	-0.01669449		1584.6	-0.01291498		2114.6	0.00160704		2644.6	-0.03064626	0	
524.8	0.0370355	0.04253025	1054.79	-0.01649719		1584.8	-0.01285504		2114.8	0.00272869		2644.8	-0.03057982	0	
525	0.03648796	0.04251024	1054.99	-0.0156797		1585	-0.01327525		2115	0.00258402		2645	-0.03037555	0	
525.2	0.03590919	0.04249024	1055.19	-0.01369113		1585.2	-0.01424627		2115.2	0.00281727		2645.2	-0.03026768	0	
525.4	0.03468031	0.04247025	1055.39	-0.01305666		1585.4	-0.01525243		2115.4	0.00191209		2645.4	-0.02993591	0	
525.6	0.03494761	0.04245027	1055.59	-0.01223661		1585.6	-0.01475401		2115.6	0.00181745		2645.6	-0.02956505	0	
525.8	0.03457906	0.0424303	1055.79	-0.01171546		1585.8	-0.01557142		2115.8	0.00101792		2645.8	-0.02970722	0	
526	0.03376862	0.04241034	1055.99	-0.01135974		1586	-0.01565138		2116	0.00079836		2646	-0.02973784	0	
526.2	0.03365634	0.04239038	1056.19	-0.01099324		1586.2	-0.01494229		2116.2	0.0007062		2646.2	-0.02897084	0	
526.4	0.03282847	0.04237044	1056.39	-0.0116509		1586.4	-0.01478822		2116.4	0.00030822		2646.4	-0.02855022	0	
526.6	0.03312058	0.04235051	1056.59	-0.01235496		1586.6	-0.01517055		2116.6	-0.00021492		2646.6	-0.02674255	0	
526.8	0.03279545	0.04233058	1056.79	-0.01284588		1586.8	-0.01478022		2116.8	-0.00076786		2646.8	-0.02641661	0	
527	0.03273091	0.04231067	1056.99	-0.01406156		1587	-0.01513304		2117	-0.00052968		2647	-0.02634756	0	
527.2	0.03286265	0.04229076	1057.19	-0.01499483		1587.2	-0.01519748		2117.2	-0.00069666		2647.2	-0.02609168	0	
527.4	0.03262178	0.04227086	1057.39	-0.01532281		1587.4	-0.01475414		2117.4	-0.00041747		2647.4	-0.02581772	0	
527.6	0.03325121	0.04225097	1057.59	-0.0152044		1587.6	-0.01424821		2117.6	-0.00046742		2647.6	-0.02579781	0	
527.8	0.0340168	0.0422311	1057.79	-0.01644383		1587.8	-0.01411186		2117.8	-0.00114549		2647.8	-0.0256222	0	
528	0.03421602	0.04221123	1057.99	-0.0180572		1588	-0.01346688		2118	-0.00101806		2648	-0.02628823	0	
528.2	0.03335157	0.04219137	1058.19	-0.01782865		1588.2	-0.01377651		2118.2	-0.00098078		2648.2	-0.02766712	0	
528.4	0.03328642	0.04217152	1058.39	-0.01820636		1588.4	-0.01422838		2118.4	-0.00067435		2648.4	-0.02786569	0	
528.6	0.03260275	0.04215168	1058.59	-0.01873208		1588.6	-0.01503282		2118.6	-0.00046491		2648.6	-0.02870946	0	
528.8	0.0327803	0.04213185	1058.79	-0.01808838		1588.8	-0.01567454		2118.8	-0.00002147		2648.8	-0.02882949	0	
529	0.03231475	0.04211202	1058.99	-0.01749561		1589	-0.0160281		2119	-0.00023207		2649	-0.02893049	0	
529.2	0.03246738	0.04209221	1059.19	-0.0166336		1589.2	-0.01663134		2119.2	0.00027383		2649.2	-0.0294892	0	
529.4	0.03241159	0.04207241	1059.39	-0.01701692		1589.4	-0.01679338		2119.4	0.00018658		2649.4	-0.02894547	0	
529.6	0.03235425	0.04205261	1059.59	-0.01655562		1589.6	-0.01621547		2119.6	0.00007837		2649.6	-0.02951871	0	
529.8	0.03187364	0.04203283	1059.79	-0.01638611		1589.8	-0.01635937		2119.8	0.00008619		2649.8	-0.02887294	0	
530	0.03160822	0.04201305	1059.99	-0.01599863		1590	-0.01535297		2120	0.00052126		2650	-0.0285741	0	
530.2	0.03157405	0.04199329	1060.19	-0.01647305		1590.2	-0.01494654		2120.2	0.00060491		2650.2	-0.02740765	0	
530.4	0.03097188	0.04197353	1060.39	-0.01687875		1590.4	-0.01453816		2120.4	0.00031357		2650.4	-0.02704673	0	
530.6	0.03065264	0.04195378	1060.59	-0.01655323		1590.6	-0.01471704		2120.6	0.00081634		2650.6	-0.02563351	0	
530.8	0.03030798	0.04193404	1060.79	-0.01689668		1590.8	-0.01392245		2120.8	0.00080123		2650.8	-0.02567067	0	
531	0.03047768	0.04191432	1060.99	-0.0176687		1591	-0.01405991		2121	0.00157646		2651	-0.02534634	0	
531.2	0.03057817	0.0418946	1061.19	-0.01773363		1591.2	-0.01311738		2121.2	0.00131465		2651.2	-0.02512398	0	
531.4	0.03172846	0.04187489	1061.39	-0.01768064		1591.4	-0.01280709		2121.4	0.00185521		2651.4	-0.02461986	0	
531.6	0.03266675	0.04185518	1061.59	-0.01768333		1591.6	-0.01270961		2121.6	0.00132005		2651.6	-0.02499727	0	
531.8	0.03253416	0.04183549	1061.79	-0.01822215		1591.8	-0.01324679		2121.8	0.00117433		2651.8	-0.02533929	0	
532	0.03201499	0.04181581	1061.99	-0.01812768		1592	-0.01343903		2122	0.00115652		2652	-0.02651098	0	
532.2	0.03249206	0.04179614	1062.19	-0.01799135		1592.2	-0.01383111		2122.2	0.00192517		2652.2	-0.02733216	0	
532.4	0.03288439	0.04177647	1062.39	-0.01834608		1592.4	-0.01506196		2122.4	0.00189261		2652.4	-0.02844581	0	
532.6	0.03340917	0.04175682	1062.59	-0.01751052		1592.6	-0.01538784		2122.6	0.0016328		2652.6	-0.02934858	0	
532.8	0.03357177	0.04173717	1062.79	-0.01671872		1592.8	-0.01594898		2122.8	0.00116701		2652.8	-0.02959184	0	
533	0.03365819	0.04171754	1062.99	-0.01666275		1593	-0.01585186		2123	0.00140671		2653	-0.02961326	0	
533.2	0.03384147	0.04169791	1063.19	-0.01623017		1593.2	-0.0163199		2123.2	0.00209142		2653.2	-0.02981423	0	
533.4	0.0330514	0.04167829	1063.39	-0.01693512		1593.4	-0.01712047		2123.4	0.00168889		2653.4	-0.02952907	0	
533.6	0.03268311	0.04165868	1063.59	-0.01630783		1593.6	-0.01742976		2123.6	0.00152179		2653.6	-0.02990332	0	
533.8	0.03183529	0.04163908	1063.79	-0.01618816		1593.8	-0.01755825		2123.8	0.00102144		2653.8	-0.02935153	0	
534	0.03151356	0.04161949	1063.99	-0.01605927		1594	-0.01721356		2124	0.00026661		2654	-0.02951566	0	
534.2	0.03136983	0.04159991	1064.19	-0.016432		1594.2	-0.01749026		2124.2	0.00012763		2654.2	-0.02907956	0	
534.4	0.03052123	0.04158034	1064.39	-0.01611488		1594.4	-0.01736346		2124.4	0.00000514		2654.4	-0.02866985	0	
534.6	0.03067357	0.04156078	1064.59	-0.01611614		1594.6	-0.01752793		2124.6	0.00003996		2654.6	-0.02742809	0	
534.8	0.03141804	0.04154122	1064.79	-0.01696214		1594.8	-0.0175087		2124.8	0.00029738		2654.8	-0.02709959	0	
535	0.03071565	0.04152168	1064.99	-0.01697387		1595	-0.01610818		2125	0.00113784		2655	-0.02724977	0	
535.2	0.03099084	0.04150214	1065.19	-0.01733095		1595.2	-0.0155278		2125.2	0.00147865		2655.2	-0.02760949	0	
535.4	0.0310006	0.04148262	1065.39	-0.01688512		1595.4	-0.01568567		2125.4	0.00161091		2655.4	-0.02879366	0	
535.6	0.03076503	0.0414631	1065.59	-0.01697841		1595.6	-0.01587814		2125.6	0.00053618		2655.6	-0.02931567	0	
535.8	0.03117055	0.04144359	1065.79	-0.01646475		1595.8	-0.01611752		2125.8	-0.0003044		2655.8	-0.02954027	0	
536	0.03246218	0.0414241	1065.99	-0.01611116		1596	-0.01543242		2126	-0.00050175		2656	-0.03065461	0	
536.2	0.03327755	0.04140461	1066.19	-0.01623159		1596.2	-0.01567964		2126.2	-0.0006194		2656.2	-0.03167738	0	
536.4	0.03377833	0.04138513	1066.39	-0.01533797		1596.4	-0.01654245		2126.4	-0.00098916		2656.4	-0.03292812	0	
536.6	0.03446381	0.04136566	1066.59	-0.01543546		1596.6	-0.01643222		2126.6	-0.00133355		2656.6	-0.03391396	0	
536.8	0.03549132	0.04134619	1066.79	-0.01497542		1596.8	-0.01655342		2126.8	-0.00215466		2656.8	-0.03311705	0	
537	0.03592917	0.04132674	1066.99	-0.01409022		1597	-0.01672895		2127	-0.00098216		2657	-0.03409215	0	
537.2	0.03532656	0.0413073	1067.19	-0.01423522		1597.2	-0.01732457		2127.2	-0.00102315		2657.2	-0.03380525	0	
537.4	0.03502427	0.04128786	1067.39	-0.01407365		1597.4	-0.01757452		2127.4	-0.00177396		2657.4	-0.03405374	0	
537.6	0.03500876	0.04126844	1067.59	-0.01304013		1597.6	-0.01775323		2127.6	-0.00197363		2657.6	-0.03362385	0	
537.8	0.03399778	0.04124902	1067.79	-0.01287809		1597.8	-0.01758354		2127.8	-0.0024801		2657.8	-0.03310906	0	
538	0.03412646	0.04122962	1067.99	-0.01325952		1598	-0.01798341		2128	-0.00346493		2658	-0.03227004	0	
538.2	0.03385342	0.04121022	1068.19	-0.01395822		1598.2	-0.0177438		2128.2	-0.00242284		2658.2	-0.03076326	0	
538.4	0.03275506	0.04119083	1068.39	-0.0142792		1598.4	-0.01730617		2128.4	-0.00210714		2658.4	-0.02933343	0	
538.6	0.03256461	0.04117145	1068.59	-0.01442123		1598.6	-0.01697429		2128.6	-0.0020497		2658.6	-0.02832305	0	
538.8	0.03223607	0.04115208	1068.79	-0.01430097		1598.8	-0.01612921		2128.8	-0.00081941		2658.8	-0.02766473	0	
539	0.0317447	0.04113272	1068.99	-0.01426309		1599	-0.0147149		2129	0.00017707		2659	-0.02688166	0	
539.2	0.03177952	0.04111337	1069.19	-0.01447294		1599.2	-0.0153076		2129.2	0.000387		2659.2	-0.02655136	0	
539.4	0.03174888	0.04109403	1069.39	-0.0145407		1599.4	-0.01487543		2129.4	-0.00006974		2659.4	-0.02661191	0	
539.6	0.03217773	0.04107469	1069.59	-0.01496599		1599.6	-0.01472765		2129.6	-0.00095205		2659.6	-0.02635351	0	
539.8	0.03240423	0.04105537	1069.79	-0.01497767		1599.8	-0.01504372		2129.8	-0.00091987		2659.8	-0.02630054	0	
540	0.03264569	0.04103605	1069.99	-0.01535497		1600	-0.01484344		2130	-0.00031462		2660	-0.02713359	0	
540.2	0.03341012	0.04101674	1070.19	-0.0156647		1600.2	-0.01634299		2130.2	-0.00033971		2660.2	-0.02817014	0	
540.4	0.03392773	0.04099745	1070.39	-0.01609834		1600.4	-0.01675327		2130.4	-0.00079321		2660.4	-0.02948386	0	
540.6	0.03393568	0.04097816	1070.59	-0.01648381		1600.6	-0.01670056		2130.6	-0.00119192		2660.6	-0.03027462	0	
540.8	0.03473423	0.04095888	1070.79	-0.01650744		1600.8	-0.01615748		2130.8	-0.00135958		2660.8	-0.03066661	0	
541	0.03380725	0.04093961	1070.99	-0.01625729		1601	-0.01605293		2131	0.0003206		2661	-0.03174191	0	
541.2	0.03322266	0.04092035	1071.19	-0.01668169		1601.2	-0.01584138		2131.2	0.00018218		2661.2	-0.03172867	0	
541.4	0.03368992	0.0409011	1071.39	-0.01625801		1601.4	-0.01554368		2131.4	0.00054971		2661.4	-0.03200543	0	
541.6	0.03351104	0.04088185	1071.59	-0.01640967		1601.6	-0.01593291		2131.6	0.00037081		2661.6	-0.03136113	0	
541.8	0.03292622	0.04086262	1071.79	-0.01705902		1601.8	-0.01555529		2131.8	0.00023981		2661.8	-0.03133068	0	
542	0.03261879	0.04084339	1071.99	-0.01765892		1602	-0.01533459		2132	0.00029917		2662	-0.03131527	0	
542.2	0.03162513	0.04082418	1072.19	-0.01838813		1602.2	-0.01453993		2132.2	0.00093221		2662.2	-0.0311135	0	
542.4	0.031428	0.04080497	1072.39	-0.01821678		1602.4	-0.01431716		2132.4	0.00062999		2662.4	-0.0307036	0	
542.6	0.03168295	0.04078577	1072.59	-0.01834727		1602.6	-0.01387029		2132.6	0.00054351		2662.6	-0.030479	0	
542.8	0.03169117	0.04076658	1072.79	-0.0186533		1602.8	-0.01424668		2132.8	0.00050803		2662.8	-0.02982951	0	
543	0.0323262	0.04074741	1072.99	-0.01894721		1603	-0.01365901		2133	-0.00035743		2663	-0.02926727	0	
543.2	0.03224578	0.04072823	1073.19	-0.01907402		1603.2	-0.01387176		2133.2	-0.00101544		2663.2	-0.03019022	0	
543.4	0.03305366	0.04070907	1073.39	-0.01953128		1603.4	-0.01313866		2133.4	-0.00099633		2663.4	-0.03045815	0	
543.6	0.03380974	0.04068992	1073.59	-0.01895713		1603.6	-0.01379589		2133.6	-0.00198211		2663.6	-0.03028551	0	
543.8	0.03394425	0.04067078	1073.79	-0.01974671		1603.8	-0.01453871		2133.8	-0.00197468		2663.8	-0.03071261	0	
544	0.03437915	0.04065164	1073.99	-0.01989186		1604	-0.01502788		2134	-0.00281792		2664	-0.03186243	0	
544.2	0.03440025	0.04063252	1074.19	-0.01994484		1604.2	-0.01572439		2134.2	-0.00376166		2664.2	-0.03223656	0	
544.4	0.03393374	0.0406134	1074.39	-0.01928775		1604.4	-0.01523901		2134.4	-0.0044855		2664.4	-0.03287739	0	
544.6	0.03371714	0.04059429	1074.59	-0.01908163		1604.6	-0.01533625		2134.6	-0.00340495		2664.6	-0.03328255	0	
544.8	0.03429455	0.04057519	1074.79	-0.01903034		1604.8	-0.01484903		2134.8	-0.00218845		2664.8	-0.03338878	0	
545	0.03403855	0.0405561	1074.99	-0.01848823		1605	-0.01566163		2135	-0.00109941		2665	-0.03322771	0	
545.2	0.03451923	0.04053702	1075.19	-0.01866804		1605.2	-0.01496189		2135.2	-0.00105413		2665.2	-0.03376164	0	
545.4	0.03416107	0.04051795	1075.39	-0.01824199		1605.4	-0.01459419		2135.4	-0.0006471		2665.4	-0.03342246	0	
545.6	0.0338462	0.04049889	1075.59	-0.01862152		1605.6	-0.01462707		2135.6	0.00005424		2665.6	-0.03275568	0	
545.8	0.03313692	0.04047983	1075.79	-0.0188005		1605.8	-0.01465047		2135.8	0.00105214		2665.8	-0.03215683	0	
546	0.03240149	0.04046079	1075.99	-0.01914946		1606	-0.0138607		2136	0.00142255		2666	-0.0318969	0	
546.2	0.03214683	0.04044175	1076.19	-0.01865916		1606.2	-0.01362818		2136.2	0.00174938		2666.2	-0.03157099	0	
546.4	0.0324292	0.04042273	1076.39	-0.01817821		1606.4	-0.01393164		2136.4	0.00192774		2666.4	-0.03014888	0	
546.6	0.03151129	0.04040371	1076.59	-0.01764363		1606.6	-0.01456552		2136.6	0.00159692		2666.6	-0.0293962	0	
546.8	0.0305463	0.0403847	1076.79	-0.01737647		1606.8	-0.01551245		2136.8	0.00098246		2666.8	-0.02914845	0	
547	0.03108064	0.0403657	1076.99	-0.01688777		1607	-0.01466705		2137	-0.00041914		2667	-0.02848184	0	
547.2	0.0312718	0.04034671	1077.19	-0.01609287		1607.2	-0.01506763		2137.2	-0.00061532		2667.2	-0.02970419	0	
547.4	0.03296693	0.04032773	1077.39	-0.01567101		1607.4	-0.01458433		2137.4	-0.0006937		2667.4	-0.02948606	0	
547.6	0.0333695	0.04030875	1077.59	-0.01503534		1607.6	-0.01474695		2137.6	-0.0013485		2667.6	-0.02905333	0	
547.8	0.03276209	0.04028979	1077.79	-0.01526736		1607.8	-0.01433897		2137.8	-0.00126246		2667.8	-0.03001652	0	
548	0.03289356	0.04027083	1077.99	-0.01469519		1608	-0.01403403		2138	-0.00130336		2668	-0.02985004	0	
548.2	0.03262948	0.04025189	1078.19	-0.01456491		1608.2	-0.01389429		2138.2	-0.00154186		2668.2	-0.02960372	0	
548.4	0.03243209	0.04023295	1078.39	-0.01407031		1608.4	-0.01455104		2138.4	-0.00196948		2668.4	-0.03060468	0	
548.6	0.03227574	0.04021402	1078.59	-0.01440646		1608.6	-0.01529069		2138.6	-0.00146135		2668.6	-0.03143712	0	
548.8	0.03271673	0.0401951	1078.79	-0.01417854		1608.8	-0.01524921		2138.8	-0.00151702		2668.8	-0.03141008	0	
549	0.03249786	0.04017619	1078.99	-0.014158		1609	-0.01595564		2139	-0.00180558		2669	-0.03165217	0	
549.2	0.03233322	0.04015729	1079.19	-0.01430297		1609.2	-0.01544344		2139.2	-0.00191669		2669.2	-0.03152883	0	
549.4	0.03154375	0.04013839	1079.39	-0.01455553		1609.4	-0.01661214		2139.4	-0.00133441		2669.4	-0.03095148	0	
549.6	0.03175473	0.04011951	1079.59	-0.01586532		1609.6	-0.01661601		2139.6	-0.00089127		2669.6	-0.03007869	0	
549.8	0.03093773	0.04010063	1079.79	-0.01711087		1609.8	-0.01647851		2139.8	-0.00046699		2669.8	-0.0291575	0	
550	0.03076262	0.04008177	1079.99	-0.01809378		1610	-0.01534326		2140	0.00052613		2670	-0.02891364	0	
550.2	0.03077812	0.04006291	1080.19	-0.01725489		1610.2	-0.01579985		2140.2	0.00087562		2670.2	-0.02833335	0	
550.4	0.02989923	0.04004406	1080.39	-0.01851314		1610.4	-0.01632735		2140.4	0.00125749		2670.4	-0.02723417	0	
550.6	0.02908593	0.04002522	1080.59	-0.01890263		1610.6	-0.01698706		2140.6	0.00084803		2670.6	-0.02691317	0	
550.8	0.0286072	0.04000639	1080.79	-0.01967625		1610.8	-0.01689203		2140.8	0.00002288		2670.8	-0.0267262	0	
551	0.02889997	0.03998757	1080.99	-0.02027426		1611	-0.0163857		2141	-0.00062828		2671	-0.02705249	0	
551.2	0.03018207	0.03996876	1081.19	-0.02017998		1611.2	-0.01642489		2141.2	-0.00033857		2671.2	-0.02842828	0	
551.4	0.03095453	0.03994995	1081.39	-0.02046202		1611.4	-0.01539654		2141.4	-0.00070216		2671.4	-0.02878031	0	
551.6	0.03114309	0.03993116	1081.59	-0.02058737		1611.6	-0.01532784		2141.6	-0.00106342		2671.6	-0.02907051	0	
551.8	0.03087069	0.03991237	1081.79	-0.02021668		1611.8	-0.01493038		2141.8	-0.00113812		2671.8	-0.03032221	0	
552	0.03125486	0.03989359	1081.99	-0.02052897		1612	-0.01424056		2142	-0.0019009		2672	-0.03015836	0	
552.2	0.03089143	0.03987482	1082.19	-0.02039874		1612.2	-0.01544551		2142.2	-0.00240439		2672.2	-0.03133273	0	
552.4	0.03035851	0.03985606	1082.39	-0.02037565		1612.4	-0.01562421		2142.4	-0.00294275		2672.4	-0.03181081	0	
552.6	0.03039389	0.03983731	1082.59	-0.02011953		1612.6	-0.01520437		2142.6	-0.00327887		2672.6	-0.03149431	0	
552.8	0.02995467	0.03981857	1082.79	-0.01975481		1612.8	-0.0157591		2142.8	-0.00309148		2672.8	-0.03095252	0	
553	0.02916535	0.03979983	1082.99	-0.01996109		1613	-0.0160438		2143	-0.00210334		2673	-0.03120285	0	
553.2	0.02810966	0.03978111	1083.19	-0.02010612		1613.2	-0.01601948		2143.2	-0.00200906		2673.2	-0.03088239	0	
553.4	0.02766509	0.03976239	1083.39	-0.02048639		1613.4	-0.01629988		2143.4	-0.0024567		2673.4	-0.0308679	0	
553.6	0.02780984	0.03974369	1083.59	-0.0210765		1613.6	-0.01507301		2143.6	-0.00239388		2673.6	-0.03061809	0	
553.8	0.02724755	0.03972499	1083.79	-0.02151781		1613.8	-0.01438559		2143.8	-0.00140637		2673.8	-0.0306432	0	
554	0.02760992	0.0397063	1083.99	-0.02209803		1614	-0.0138173		2144	-0.00094721		2674	-0.03080765	0	
554.2	0.02735723	0.03968762	1084.19	-0.02143933		1614.2	-0.01381084		2144.2	-0.00151145		2674.2	-0.03095335	0	
554.4	0.02734208	0.03966895	1084.39	-0.02289698		1614.4	-0.01449249		2144.4	-0.00133326		2674.4	-0.03053092	0	
554.6	0.02774368	0.03965028	1084.59	-0.02223815		1614.6	-0.01481079		2144.6	-0.00175884		2674.6	-0.03018064	0	
554.8	0.02760034	0.03963163	1084.79	-0.02295825		1614.8	-0.01457353		2144.8	-0.00112786		2674.8	-0.03098782	0	
555	0.02801836	0.03961298	1084.99	-0.02298404		1615	-0.01486019		2145	-0.00111827		2675	-0.03222104	0	
555.2	0.02923679	0.03959434	1085.19	-0.02231228		1615.2	-0.01548477		2145.2	-0.00149545		2675.2	-0.03226055	0	
555.4	0.02905502	0.03957572	1085.39	-0.02162966		1615.4	-0.01542612		2145.4	-0.00200528		2675.4	-0.03332969	0	
555.6	0.02934527	0.0395571	1085.59	-0.02099592		1615.6	-0.01543408		2145.6	-0.00159473		2675.6	-0.0328305	0	
555.8	0.02958691	0.03953849	1085.79	-0.02028355		1615.8	-0.01527366		2145.8	-0.00144669		2675.8	-0.03368142	0	
556	0.02948717	0.03951988	1085.99	-0.01977746		1616	-0.01513362		2146	-0.00100758		2676	-0.03366374	0	
556.2	0.02940991	0.03950129	1086.19	-0.01980095		1616.2	-0.01586891		2146.2	-0.00059248		2676.2	-0.03357911	0	
556.4	0.02937014	0.03948271	1086.39	-0.01944909		1616.4	-0.0150179		2146.4	-0.00048298		2676.4	-0.03230057	0	
556.6	0.02970126	0.03946413	1086.59	-0.01867362		1616.6	-0.01599646		2146.6	-0.00083725		2676.6	-0.03180692	0	
556.8	0.02932832	0.03944556	1086.79	-0.01819053		1616.8	-0.01653829		2146.8	0.00015		2676.8	-0.03150574	0	
557	0.02900894	0.03942701	1086.99	-0.01749534		1617	-0.0159906		2147	-0.00007366		2677	-0.03194351	0	
557.2	0.02862976	0.03940846	1087.19	-0.01743709		1617.2	-0.01600308		2147.2	-0.00073792		2677.2	-0.03112402	0	
557.4	0.02924904	0.03938992	1087.39	-0.01799093		1617.4	-0.01592529		2147.4	-0.00150186		2677.4	-0.03031692	0	
557.6	0.02913928	0.03937138	1087.59	-0.01845159		1617.6	-0.01528289		2147.6	-0.00178903		2677.6	-0.02967648	0	
557.8	0.02886426	0.03935286	1087.79	-0.01881593		1617.8	-0.01488219		2147.8	-0.00225534		2677.8	-0.02990207	0	
558	0.02877699	0.03933435	1087.99	-0.01921413		1618	-0.01500825		2148	-0.0030594		2678	-0.02995015	0	
558.2	0.02877748	0.03931584	1088.19	-0.01888072		1618.2	-0.01518491		2148.2	-0.00362287		2678.2	-0.02979564	0	
558.4	0.02923959	0.03929734	1088.39	-0.01939987		1618.4	-0.01587967		2148.4	-0.0036879		2678.4	-0.02916438	0	
558.6	0.02929449	0.03927885	1088.59	-0.019047		1618.6	-0.01589516		2148.6	-0.00384255		2678.6	-0.02917587	0	
558.8	0.02928025	0.03926037	1088.79	-0.01952207		1618.8	-0.01617497		2148.8	-0.00374176		2678.8	-0.02933018	0	
559	0.02956195	0.0392419	1088.99	-0.01880239		1619	-0.01693986		2149	-0.00448293		2679	-0.02894726	0	
559.2	0.0299413	0.03922344	1089.19	-0.01818945		1619.2	-0.01750529		2149.2	-0.00451099		2679.2	-0.02829638	0	
559.4	0.02981484	0.03920499	1089.39	-0.0174127		1619.4	-0.0176084		2149.4	-0.00462938		2679.4	-0.02832737	0	
559.6	0.02994219	0.03918654	1089.59	-0.01684652		1619.6	-0.01805534		2149.6	-0.00459039		2679.6	-0.02746437	0	
559.8	0.03052897	0.03916811	1089.79	-0.01641072		1619.8	-0.01860001		2149.8	-0.00494324		2679.8	-0.0278397	0	
