# Supplementary material for: Functional development of a V3/glycan-specific broadly neutralizing antibody isolated from a case of HIV superinfection
Source: eLife. 2021 Jul 15;10:e68110. doi: 10.7554/eLife.68110 (PMC8376252; doi:10.7554/eLife.68110)
Supplement: Figure 2—source data 2. [file elife-68110-fig2-data2.zip › QA013.2 Dbl Ref BLI_2020.06.25/QA013 autologous binding_MIG_naive_G7-L4/Results/A1Results.txt]

Conc1	5E-07	5E-07	5E-07	5E-07	5E-07	
Start1	200	729.99	1260	1790	2320	
Stop1	559.8	1089.79	1619.8	2149.8	2679.8	
Kobs	0.00235293979338066	0.038552222160561	0.0866676660401097	0.0113766031284468	5.19217990881564E-05	
Error Kobs	4.00056650268853E-05	0.00842631938822375	0.0147164750603323	0.000502036884926994	0	
Koff	0	0	0	0	0	
Error Koff	0	0	0	0	0	
Time1	Data1	Fit1	Time2	Data2	Fit2	Time3	Data3	Fit3	Time4	Data4	Fit4	Time5	Data5	Fit5	
200	0.02456759	0	729.99	-0.00041378	0	1260	0.00829938	0	1790	0.00151023	0	2320	-0.00171927	0	
200.2	0.02384564	0.00101203	730.19	0.00022813	0.00007734	1260.2	0.00912367	0.00025606	1790.2	0.00130061	0.00003514	2320.2	-0.00107913	0	
200.4	0.02335262	0.00201978	730.39	0.00074885	0.00015407	1260.4	0.00932829	0.00050758	1790.4	0.00151937	0.0000702	2320.4	-0.00069401	0	
200.6	0.02319495	0.00302328	730.59	0.00096861	0.00023022	1260.6	0.00973426	0.00075463	1790.6	0.00155832	0.00010519	2320.6	0.00066161	0	
200.8	0.02282274	0.00402254	730.79	0.00172056	0.00030577	1260.8	0.01003833	0.00099729	1790.8	0.00109031	0.00014009	2320.8	0.00104993	0	
201	0.02306599	0.00501758	730.99	0.00164188	0.00038074	1261	0.01006787	0.00123564	1791	0.00104916	0.00017491	2321	0.00251369	0	
201.2	0.02316132	0.00600841	731.19	0.00212836	0.00045513	1261.2	0.01056494	0.00146976	1791.2	0.0014734	0.00020965	2321.2	0.00280924	0	
201.4	0.02351073	0.00699507	731.39	0.00234472	0.00052895	1261.4	0.01073883	0.00169973	1791.4	0.00110159	0.00024431	2321.4	0.00340846	0	
201.6	0.02392908	0.00797755	731.59	0.00292596	0.00060219	1261.6	0.01059145	0.00192561	1791.6	0.00046047	0.00027889	2321.6	0.00433315	0	
201.8	0.02554757	0.00895589	731.79	0.00317336	0.00067487	1261.8	0.010419	0.00214748	1791.8	-0.00006145	0.0003134	2321.8	0.00488478	0	
202	0.02653404	0.00993009	731.99	0.00362701	0.00074698	1262	0.01023438	0.00236541	1792	-0.00067905	0.00034782	2322	0.00531795	0	
202.2	0.02817722	0.01090018	732.19	0.0039452	0.00081854	1262.2	0.00959253	0.00257947	1792.2	-0.00148052	0.00038217	2322.2	0.00565092	0	
202.4	0.02856878	0.01186617	732.39	0.00362235	0.00088954	1262.4	0.00952358	0.00278973	1792.4	-0.00180315	0.00041643	2322.4	0.00596581	0	
202.6	0.02948874	0.01282808	732.59	0.00336029	0.00096	1262.6	0.00931535	0.00299626	1792.6	-0.00149191	0.00045062	2322.6	0.00565739	0	
202.8	0.02937793	0.01378592	732.79	0.00347538	0.0010299	1262.8	0.00883041	0.00319912	1792.8	-0.00070647	0.00048473	2322.8	0.00450495	0	
203	0.03082773	0.01473973	732.99	0.0036652	0.00109927	1263	0.00799771	0.00339838	1793	-0.00048185	0.00051876	2323	0.00530579	0	
203.2	0.03315233	0.0156895	733.19	0.00289512	0.0011681	1263.2	0.00819963	0.0035941	1793.2	-0.00071114	0.00055272	2323.2	0.00521965	0	
203.4	0.03445716	0.01663526	733.39	0.00336121	0.0012364	1263.4	0.00853574	0.00378635	1793.4	0.00045796	0.00058659	2323.4	0.00452528	0	
203.6	0.03515627	0.01757703	733.59	0.00273353	0.00130417	1263.6	0.00832257	0.00397518	1793.6	0.00076675	0.00062039	2323.6	0.00349036	0	
203.8	0.03694813	0.01851482	733.79	0.002731	0.00137142	1263.8	0.00807435	0.00416066	1793.8	0.00130249	0.00065411	2323.8	0.00350576	0	
204	0.03781289	0.01944865	733.99	0.00220238	0.00143814	1264	0.00890516	0.00434284	1794	0.00140539	0.00068776	2324	0.00313768	0	
204.2	0.03835014	0.02037854	734.19	0.00180583	0.00150435	1264.2	0.00939111	0.00452179	1794.2	0.00140885	0.00072132	2324.2	0.00318051	0	
204.4	0.03975356	0.0213045	734.39	0.0013823	0.00157005	1264.4	0.00970991	0.00469757	1794.4	0.0022835	0.00075481	2324.4	0.00316794	0	
204.6	0.0411835	0.02222654	734.59	0.00081772	0.00163524	1264.6	0.01050583	0.00487022	1794.6	0.00300692	0.00078822	2324.6	0.00422046	0	
204.8	0.0421442	0.0231447	734.79	0.00090367	0.00169992	1264.8	0.01127364	0.00503981	1794.8	0.00285391	0.00082156	2324.8	0.00399478	0	
205	0.04333177	0.02405897	734.99	0.00010427	0.0017641	1265	0.01144906	0.00520638	1795	0.00362322	0.00085482	2325	0.00526004	0	
205.2	0.04357234	0.02496938	735.19	-0.00004436	0.00182779	1265.2	0.01248896	0.00537	1795.2	0.0044083	0.000888	2325.2	0.00481166	0	
205.4	0.04463089	0.02587595	735.39	-0.0005258	0.00189098	1265.4	0.01264023	0.00553071	1795.4	0.00439837	0.00092111	2325.4	0.00486579	0	
205.6	0.04611476	0.02677869	735.59	0.00020788	0.00195369	1265.6	0.01191637	0.00568857	1795.6	0.00407756	0.00095414	2325.6	0.00547034	0	
205.8	0.04760212	0.02767762	735.79	0.00028348	0.00201591	1265.8	0.0111219	0.00584363	1795.8	0.00400743	0.0009871	2325.8	0.00594109	0	
206	0.04770246	0.02857275	735.99	0.00080762	0.00207765	1266	0.01085781	0.00599593	1796	0.00382206	0.00101998	2326	0.00675336	0	
206.2	0.04822265	0.0294641	736.19	0.00101426	0.00213891	1266.2	0.00962122	0.00614553	1796.2	0.00299988	0.00105278	2326.2	0.00701283	0	
206.4	0.04832291	0.03035168	736.39	0.00042068	0.0021997	1266.4	0.00913668	0.00629247	1796.4	0.00257802	0.00108551	2326.4	0.00569727	0	
206.6	0.04947621	0.03123552	736.59	0.00084303	0.00226001	1266.6	0.00851689	0.00643681	1796.6	0.00222548	0.00111817	2326.6	0.00526277	0	
206.8	0.04986214	0.03211562	736.79	0.00142972	0.00231986	1266.8	0.00806302	0.00657858	1796.8	0.00131002	0.00115075	2326.8	0.00519063	0	
207	0.0511308	0.032992	736.99	0.00189833	0.00237925	1267	0.00815991	0.00671783	1797	-0.00001346	0.00118325	2327	0.00472589	0	
207.2	0.05182496	0.03386469	737.19	0.00280498	0.00243818	1267.2	0.00847737	0.00685461	1797.2	-0.00050926	0.00121568	2327.2	0.00392384	0	
207.4	0.05180005	0.03473369	737.39	0.00344031	0.00249665	1267.4	0.00790431	0.00698896	1797.4	-0.00089406	0.00124804	2327.4	0.00318148	0	
207.6	0.05269209	0.03559901	737.59	0.0036981	0.00255467	1267.6	0.00745486	0.00712093	1797.6	-0.00092366	0.00128032	2327.6	0.00286066	0	
207.8	0.05301468	0.03646069	737.79	0.0044378	0.00261224	1267.8	0.00757925	0.00725055	1797.8	-0.00024743	0.00131253	2327.8	0.00169217	0	
208	0.05365142	0.03731872	737.99	0.00444951	0.00266936	1268	0.00732428	0.00737788	1798	-0.00000235	0.00134467	2328	0.00110227	0	
208.2	0.05514103	0.03817313	738.19	0.00421024	0.00272604	1268.2	0.00775136	0.00750294	1798.2	0.0009443	0.00137673	2328.2	0.00083361	0	
208.4	0.05562816	0.03902393	738.39	0.00440234	0.00278229	1268.4	0.00825072	0.00762578	1798.4	0.00156325	0.00140871	2328.4	0.0002586	0	
208.6	0.05700254	0.03987114	738.59	0.00459672	0.0028381	1268.6	0.00881343	0.00774644	1798.6	0.00198889	0.00144063	2328.6	0.00013475	0	
208.8	0.05773916	0.04071477	738.79	0.00486665	0.00289347	1268.8	0.00966492	0.00786495	1798.8	0.00231997	0.00147247	2328.8	-0.000278	0	
209	0.05921879	0.04155483	738.99	0.00465246	0.00294842	1269	0.00982101	0.00798137	1799	0.00400144	0.00150424	2329	-0.00062314	0	
209.2	0.05953689	0.04239135	739.19	0.00437324	0.00300294	1269.2	0.01048739	0.00809571	1799.2	0.00459475	0.00153593	2329.2	-0.00092567	0	
209.4	0.06034295	0.04322434	739.39	0.00363129	0.00305705	1269.4	0.01009916	0.00820803	1799.4	0.00530163	0.00156755	2329.4	-0.00013149	0	
209.6	0.0612377	0.0440538	739.59	0.0040002	0.00311073	1269.6	0.00963598	0.00831835	1799.6	0.00533143	0.0015991	2329.6	0.00138496	0	
209.8	0.06151935	0.04487977	739.79	0.00343756	0.003164	1269.8	0.00990276	0.00842671	1799.8	0.00547604	0.00163058	2329.8	0.00229863	0	
210	0.06197746	0.04570224	739.99	0.0031788	0.00321685	1270	0.0106797	0.00853315	1800	0.00489979	0.00166199	2330	0.00358012	0	
210.2	0.06301526	0.04652124	740.19	0.00317619	0.0032693	1270.2	0.00994994	0.0086377	1800.2	0.00422117	0.00169332	2330.2	0.00474489	0	
210.4	0.06464384	0.04733679	740.39	0.00288972	0.00332134	1270.4	0.01023345	0.00874039	1800.4	0.00361018	0.00172458	2330.4	0.00492582	0	
210.6	0.06530354	0.04814888	740.59	0.00325171	0.00337298	1270.6	0.01043208	0.00884126	1800.6	0.0023352	0.00175577	2330.6	0.00641551	0	
210.8	0.06538887	0.04895755	740.79	0.00342857	0.00342422	1270.8	0.01016688	0.00894034	1800.8	0.0011965	0.00178689	2330.8	0.00683058	0	
211	0.06601187	0.0497628	740.99	0.00371276	0.00347506	1271	0.00961655	0.00903766	1801	0.00038687	0.00181794	2331	0.00661865	0	
211.2	0.06623345	0.05056465	741.19	0.00387498	0.00352551	1271.2	0.00932835	0.00913325	1801.2	-0.00007535	0.00184892	2331.2	0.00677187	0	
211.4	0.06695697	0.05136312	741.39	0.00404775	0.00357557	1271.4	0.00887393	0.00922714	1801.4	0.0005204	0.00187982	2331.4	0.00640866	0	
211.6	0.06727606	0.05215821	741.59	0.0042112	0.00362524	1271.6	0.00837053	0.00931937	1801.6	0.00068206	0.00191066	2331.6	0.00591983	0	
211.8	0.06759692	0.05294995	741.79	0.0042176	0.00367452	1271.8	0.00886425	0.00940995	1801.8	0.00082429	0.00194142	2331.8	0.00528428	0	
212	0.06874471	0.05373833	741.99	0.00466558	0.00372343	1272	0.00873724	0.00949893	1802	0.00074699	0.00197211	2332	0.00548415	0	
212.2	0.06932956	0.0545234	742.19	0.00483371	0.00377196	1272.2	0.00987204	0.00958633	1802.2	0.00175946	0.00200274	2332.2	0.00509016	0	
212.4	0.06982317	0.05530514	742.39	0.00435881	0.00382011	1272.4	0.0106183	0.00967218	1802.4	0.00180365	0.00203329	2332.4	0.00343936	0	
212.6	0.07172102	0.05608358	742.59	0.00452609	0.00386789	1272.6	0.01144643	0.00975651	1802.6	0.00232795	0.00206377	2332.6	0.0028924	0	
212.8	0.07265158	0.05685874	742.79	0.00411139	0.00391529	1272.8	0.01229771	0.00983933	1802.8	0.002958	0.00209418	2332.8	0.00209961	0	
213	0.07340585	0.05763062	742.99	0.00395289	0.00396234	1273	0.01217746	0.00992069	1803	0.00385405	0.00212453	2333	0.00170009	0	
213.2	0.07272422	0.05839924	743.19	0.00272956	0.00400902	1273.2	0.01207243	0.0100006	1803.2	0.0035717	0.0021548	2333.2	0.00244203	0	
213.4	0.07276129	0.05916461	743.39	0.00261412	0.00405533	1273.4	0.01141714	0.01007909	1803.4	0.00441054	0.00218501	2333.4	0.00303192	0	
213.6	0.07317012	0.05992675	743.59	0.00317189	0.00410129	1273.6	0.01152071	0.01015619	1803.6	0.00424973	0.00221514	2333.6	0.00293726	0	
213.8	0.07396758	0.06068568	743.79	0.00281465	0.0041469	1273.8	0.01155995	0.01023192	1803.8	0.00430144	0.00224521	2333.8	0.00369241	0	
214	0.07457429	0.06144139	743.99	0.00301028	0.00419215	1274	0.01157344	0.01030631	1804	0.00423857	0.0022752	2334	0.00487053	0	
214.2	0.07613322	0.06219392	744.19	0.00359579	0.00423705	1274.2	0.01147824	0.01037937	1804.2	0.00478175	0.00230513	2334.2	0.00606929	0	
214.4	0.07751529	0.06294327	744.39	0.00355467	0.0042816	1274.4	0.01092033	0.01045114	1804.4	0.00517821	0.00233499	2334.4	0.00590272	0	
214.6	0.0773656	0.06368945	744.59	0.00430195	0.00432581	1274.6	0.00992441	0.01052163	1804.6	0.00515392	0.00236478	2334.6	0.00641584	0	
214.8	0.07842956	0.06443248	744.79	0.0044643	0.00436967	1274.8	0.00961952	0.01059087	1804.8	0.00483791	0.00239451	2334.8	0.00583893	0	
215	0.07860563	0.06517237	744.99	0.00437905	0.0044132	1275	0.00924953	0.01065889	1805	0.00463189	0.00242416	2335	0.00562443	0	
215.2	0.07942597	0.06590914	745.19	0.00391594	0.00445639	1275.2	0.00934684	0.01072569	1805.2	0.00544385	0.00245375	2335.2	0.0050783	0	
215.4	0.08102536	0.0666428	745.39	0.00416646	0.00449925	1275.4	0.00943809	0.01079131	1805.4	0.0054551	0.00248327	2335.4	0.00457786	0	
215.6	0.08195682	0.06737335	745.59	0.00424801	0.00454177	1275.6	0.00911142	0.01085576	1805.6	0.00542223	0.00251272	2335.6	0.00442087	0	
215.8	0.082944	0.06810082	745.79	0.00505549	0.00458397	1275.8	0.00989566	0.01091907	1805.8	0.00556659	0.0025421	2335.8	0.00370525	0	
216	0.08365634	0.06882522	745.99	0.005331	0.00462583	1276	0.01000418	0.01098125	1806	0.00542517	0.00257142	2336	0.00309153	0	
216.2	0.08476799	0.06954656	746.19	0.00500819	0.00466738	1276.2	0.01070145	0.01104233	1806.2	0.005388	0.00260067	2336.2	0.00328524	0	
216.4	0.08528059	0.07026486	746.39	0.00414686	0.0047086	1276.4	0.0109618	0.01110233	1806.4	0.00492952	0.00262985	2336.4	0.0020833	0	
216.6	0.08579525	0.07098011	746.59	0.0036831	0.00474951	1276.6	0.01150734	0.01116126	1806.6	0.00487876	0.00265897	2336.6	0.00153424	0	
216.8	0.08609385	0.07169235	746.79	0.00365627	0.00479009	1276.8	0.01134959	0.01121914	1806.8	0.00429844	0.00268802	2336.8	0.00151003	0	
217	0.08580574	0.07240158	746.99	0.00398191	0.00483037	1277	0.01061852	0.011276	1807	0.00364459	0.002717	2337	0.00218678	0	
217.2	0.08613227	0.07310782	747.19	0.00417256	0.00487033	1277.2	0.01088685	0.01133185	1807.2	0.00311284	0.00274591	2337.2	0.00300403	0	
217.4	0.08563521	0.07381107	747.39	0.00528249	0.00490998	1277.4	0.01013583	0.0113867	1807.4	0.00201735	0.00277476	2337.4	0.00252657	0	
217.6	0.08514082	0.07451135	747.59	0.00560461	0.00494933	1277.6	0.01061383	0.01144058	1807.6	0.00152793	0.00280355	2337.6	0.00248065	0	
217.8	0.08526994	0.07520867	747.79	0.00544291	0.00498837	1277.8	0.01060595	0.01149351	1807.8	0.00137916	0.00283226	2337.8	0.00334499	0	
218	0.0853139	0.07590305	747.99	0.00605207	0.00502711	1278	0.01076299	0.01154549	1808	0.00149909	0.00286092	2338	0.00373254	0	
218.2	0.08607737	0.0765945	748.19	0.00650041	0.00506555	1278.2	0.01047018	0.01159656	1808.2	0.00174603	0.0028895	2338.2	0.00444061	0	
218.4	0.08608449	0.07728302	748.39	0.00646881	0.00510369	1278.4	0.00987818	0.01164671	1808.4	0.0018246	0.00291802	2338.4	0.00445895	0	
218.6	0.08625549	0.07796864	748.59	0.00680312	0.00514154	1278.6	0.01015775	0.01169598	1808.6	0.00166341	0.00294648	2338.6	0.00506472	0	
218.8	0.08678672	0.07865136	748.79	0.00625927	0.0051791	1278.8	0.01045578	0.01174437	1808.8	0.00193567	0.00297487	2338.8	0.00480529	0	
219	0.08683711	0.0793312	748.99	0.0054308	0.00521636	1279	0.00954284	0.0117919	1809	0.0023443	0.00300319	2339	0.00412617	0	
219.2	0.08869892	0.08000816	749.19	0.00441407	0.00525334	1279.2	0.00929644	0.01183858	1809.2	0.00273731	0.00303145	2339.2	0.00349832	0	
219.4	0.09063834	0.08068227	749.39	0.00418545	0.00529002	1279.4	0.00911974	0.01188444	1809.4	0.00224174	0.00305965	2339.4	0.00229398	0	
219.6	0.09178853	0.08135353	749.59	0.00360588	0.00532643	1279.6	0.0092436	0.01192948	1809.6	0.00272393	0.00308778	2339.6	0.0018859	0	
219.8	0.09155821	0.08202196	749.79	0.00402309	0.00536255	1279.8	0.00961142	0.01197373	1809.8	0.00224413	0.00311584	2339.8	0.00127806	0	
220	0.0927344	0.08268756	749.99	0.004002	0.0053984	1280	0.00996212	0.01201719	1810	0.00299872	0.00314385	2340	0.00118742	0	
220.2	0.09388378	0.08335035	750.19	0.00383568	0.00543397	1280.2	0.01028343	0.01205987	1810.2	0.00330234	0.00317178	2340.2	0.0014784	0	
220.4	0.09422259	0.08401034	750.39	0.00280257	0.00546926	1280.4	0.01067666	0.0121018	1810.4	0.00298519	0.00319966	2340.4	0.00065478	0	
220.6	0.09450899	0.08466754	750.59	0.00215861	0.00550428	1280.6	0.01105358	0.01214299	1810.6	0.00265422	0.00322747	2340.6	0.00100056	0	
220.8	0.09491499	0.08532197	750.79	0.00275667	0.00553903	1280.8	0.01095538	0.01218344	1810.8	0.00196129	0.00325521	2340.8	0.00143612	0	
221	0.09591191	0.08597364	750.99	0.00277725	0.0055735	1281	0.01170085	0.01222317	1811	0.00146159	0.0032829	2341	0.00199242	0	
221.2	0.09709754	0.08662255	751.19	0.00336184	0.00560772	1281.2	0.01216766	0.0122622	1811.2	0.00175826	0.00331051	2341.2	0.00216288	0	
221.4	0.09631927	0.08726872	751.39	0.00451921	0.00564166	1281.4	0.01161333	0.01230054	1811.4	0.00105603	0.00333807	2341.4	0.00145887	0	
221.6	0.0960246	0.08791216	751.59	0.00500879	0.00567535	1281.6	0.01186946	0.01233819	1811.6	0.00179654	0.00336556	2341.6	0.00197398	0	
221.8	0.09651348	0.08855288	751.79	0.00466094	0.00570877	1281.8	0.01122313	0.01237518	1811.8	0.00174213	0.00339299	2341.8	0.00241621	0	
222	0.09660754	0.0891909	751.99	0.00492449	0.00574194	1282	0.01096655	0.01241151	1812	0.00243124	0.00342036	2342	0.00299195	0	
222.2	0.09704558	0.08982623	752.19	0.00517679	0.00577485	1282.2	0.01006508	0.0124472	1812.2	0.00306621	0.00344766	2342.2	0.00403016	0	
222.4	0.09717844	0.09045887	752.39	0.00495593	0.0058075	1282.4	0.00989114	0.01248225	1812.4	0.00342952	0.0034749	2342.4	0.00402294	0	
222.6	0.09745418	0.09108883	752.59	0.00439978	0.0058399	1282.6	0.00992374	0.01251668	1812.6	0.00356282	0.00350208	2342.6	0.00387055	0	
222.8	0.09687719	0.09171614	752.79	0.00379226	0.00587206	1282.8	0.00967351	0.01255049	1812.8	0.00395469	0.0035292	2342.8	0.00354344	0	
223	0.09721838	0.0923408	752.99	0.00256867	0.00590396	1283	0.00902904	0.01258371	1813	0.00434738	0.00355625	2343	0.00266435	0	
223.2	0.0985755	0.09296282	753.19	0.0019336	0.00593561	1283.2	0.00903806	0.01261634	1813.2	0.00447733	0.00358325	2343.2	0.00292609	0	
223.4	0.09930514	0.09358221	753.39	0.0024754	0.00596702	1283.4	0.00906844	0.01264839	1813.4	0.00463651	0.00361018	2343.4	0.0025539	0	
223.6	0.09959691	0.09419899	753.59	0.0021064	0.00599819	1283.6	0.00960225	0.01267987	1813.6	0.00483845	0.00363705	2343.6	0.00298866	0	
223.8	0.09955335	0.09481316	753.79	0.00303911	0.00602912	1283.8	0.00972169	0.01271079	1813.8	0.0046792	0.00366385	2343.8	0.00317083	0	
224	0.10028899	0.09542473	753.99	0.00261331	0.00605981	1284	0.01000071	0.01274116	1814	0.00545355	0.0036906	2344	0.00352258	0	
224.2	0.10083607	0.09603373	754.19	0.00191011	0.00609026	1284.2	0.01023575	0.01277099	1814.2	0.00552575	0.00371729	2344.2	0.00379792	0	
224.4	0.10096332	0.09664015	754.39	0.00118017	0.00612047	1284.4	0.01015368	0.01280029	1814.4	0.00540493	0.00374391	2344.4	0.00351582	0	
224.6	0.10177375	0.09724401	754.59	0.00112119	0.00615045	1284.6	0.01052528	0.01282907	1814.6	0.00512506	0.00377047	2344.6	0.00345895	0	
224.8	0.10317677	0.09784532	754.79	0.00168692	0.0061802	1284.8	0.01138481	0.01285734	1814.8	0.004812	0.00379697	2344.8	0.00368373	0	
225	0.10456973	0.09844409	754.99	0.00236082	0.00620972	1285	0.0118893	0.01288511	1815	0.00480184	0.00382341	2345	0.00413006	0	
225.2	0.10503296	0.09904033	755.19	0.00349808	0.00623901	1285.2	0.01194436	0.01291239	1815.2	0.00463233	0.00384979	2345.2	0.0035916	0	
225.4	0.10467462	0.09963406	755.39	0.00412059	0.00626807	1285.4	0.01184725	0.01293918	1815.4	0.00339198	0.00387611	2345.4	0.00378956	0	
225.6	0.10451727	0.10022527	755.59	0.00408865	0.00629691	1285.6	0.01166674	0.01296549	1815.6	0.00295449	0.00390237	2345.6	0.00310342	0	
225.8	0.10566035	0.10081399	755.79	0.00384102	0.00632552	1285.8	0.01202989	0.01299134	1815.8	0.00224288	0.00392857	2345.8	0.00265073	0	
226	0.10596075	0.10140022	755.99	0.00411466	0.00635392	1286	0.01166377	0.01301673	1816	0.00208329	0.00395471	2346	0.00283709	0	
226.2	0.10665372	0.10198398	756.19	0.00414981	0.00638209	1286.2	0.01102647	0.01304167	1816.2	0.00204977	0.00398079	2346.2	0.00301692	0	
226.4	0.10657454	0.10256527	756.39	0.00394068	0.00641005	1286.4	0.01168996	0.01306617	1816.4	0.0008233	0.00400681	2346.4	0.00240099	0	
226.6	0.10656615	0.10314411	756.59	0.00440356	0.00643779	1286.6	0.01155495	0.01309023	1816.6	0.00053763	0.00403277	2346.6	0.00320165	0	
226.8	0.10644934	0.1037205	756.79	0.00537071	0.00646531	1286.8	0.01106288	0.01311386	1816.8	0.00131667	0.00405867	2346.8	0.00351828	0	
227	0.10739375	0.10429445	756.99	0.00507008	0.00649262	1287	0.01034776	0.01313708	1817	0.00183587	0.00408451	2347	0.0032521	0	
227.2	0.10876652	0.10486598	757.19	0.00657532	0.00651972	1287.2	0.01107271	0.01315988	1817.2	0.00236872	0.00411029	2347.2	0.00255919	0	
227.4	0.10867144	0.1054351	757.39	0.00692498	0.00654662	1287.4	0.01071999	0.01318228	1817.4	0.00312485	0.00413602	2347.4	0.00252866	0	
227.6	0.10874441	0.10600182	757.59	0.00661242	0.0065733	1287.6	0.01097086	0.01320428	1817.6	0.00415986	0.00416168	2347.6	0.00240192	0	
227.8	0.10924849	0.10656614	757.79	0.00678901	0.00659978	1287.8	0.01117552	0.01322588	1817.8	0.00477996	0.00418729	2347.8	0.00238287	0	
228	0.10969474	0.10712808	757.99	0.00626731	0.00662605	1288	0.01133587	0.01324711	1818	0.00648459	0.00421283	2348	0.00210279	0	
228.2	0.11088029	0.10768764	758.19	0.00605174	0.00665212	1288.2	0.01168156	0.01326796	1818.2	0.00771948	0.00423832	2348.2	0.00163244	0	
228.4	0.11091011	0.10824484	758.39	0.00562563	0.00667798	1288.4	0.01188839	0.01328844	1818.4	0.00787744	0.00426375	2348.4	0.00102833	0	
228.6	0.11149437	0.10879969	758.59	0.00524104	0.00670365	1288.6	0.01203857	0.01330855	1818.6	0.0081009	0.00428912	2348.6	0.00054889	0	
228.8	0.11243438	0.10935219	758.79	0.00524578	0.00672912	1288.8	0.011502	0.01332831	1818.8	0.00885008	0.00431443	2348.8	0.0000713	0	
229	0.11288377	0.10990236	758.99	0.00485792	0.00675439	1289	0.01162193	0.01334771	1819	0.00864017	0.00433969	2349	-0.00027969	0	
229.2	0.11281521	0.11045021	759.19	0.00498803	0.00677946	1289.2	0.01199066	0.01336678	1819.2	0.0079378	0.00436489	2349.2	-0.00125699	0	
229.4	0.11243922	0.11099574	759.39	0.00478343	0.00680435	1289.4	0.01176629	0.0133855	1819.4	0.00693254	0.00439003	2349.4	-0.00098884	0	
229.6	0.11308944	0.11153897	759.59	0.00516874	0.00682903	1289.6	0.01170086	0.01340389	1819.6	0.00672681	0.00441511	2349.6	-0.00197929	0	
229.8	0.11413841	0.1120799	759.79	0.00496322	0.00685353	1289.8	0.01157507	0.01342195	1819.8	0.00601815	0.00444013	2349.8	-0.00143824	0	
230	0.11459532	0.11261855	759.99	0.00489671	0.00687784	1290	0.01031672	0.0134397	1820	0.00580303	0.0044651	2350	-0.00089915	0	
230.2	0.11466462	0.11315493	760.19	0.00409246	0.00690196	1290.2	0.00999263	0.01345713	1820.2	0.00521783	0.00449001	2350.2	0.00040906	0	
230.4	0.11509609	0.11368904	760.39	0.00493286	0.00692589	1290.4	0.00976364	0.01347425	1820.4	0.00435387	0.00451486	2350.4	0.00109397	0	
230.6	0.11648838	0.11422089	760.59	0.00592795	0.00694964	1290.6	0.00930376	0.01349106	1820.6	0.00509709	0.00453966	2350.6	0.00200139	0	
230.8	0.11784892	0.1147505	760.79	0.00621464	0.00697321	1290.8	0.00975607	0.01350758	1820.8	0.00551682	0.0045644	2350.8	0.00106198	0	
231	0.11883017	0.11527787	760.99	0.00663299	0.00699659	1291	0.01055408	0.0135238	1821	0.00502426	0.00458908	2351	0.00052648	0	
231.2	0.11976997	0.11580301	761.19	0.00765278	0.00701979	1291.2	0.01140317	0.01353974	1821.2	0.00488212	0.0046137	2351.2	-0.0003927	0	
231.4	0.12011064	0.11632594	761.39	0.00678876	0.00704281	1291.4	0.00996625	0.01355539	1821.4	0.00519794	0.00463827	2351.4	0.00042077	0	
231.6	0.12063698	0.11684665	761.59	0.00688801	0.00706566	1291.6	0.01062114	0.01357076	1821.6	0.00515052	0.00466279	2351.6	0.00040357	0	
231.8	0.12172448	0.11736517	761.79	0.00692273	0.00708833	1291.8	0.0110532	0.01358586	1821.8	0.00434376	0.00468724	2351.8	0.00078923	0	
232	0.12244636	0.11788149	761.99	0.00654976	0.00711082	1292	0.01110035	0.0136007	1822	0.00406349	0.00471164	2352	0.00119578	0	
232.2	0.12260826	0.11839564	762.19	0.00626603	0.00713313	1292.2	0.01121018	0.01361527	1822.2	0.00411092	0.00473599	2352.2	0.00061868	0	
232.4	0.12218081	0.11890762	762.39	0.00628783	0.00715528	1292.4	0.01128241	0.01362958	1822.4	0.00418201	0.00476028	2352.4	0.00011201	0	
232.6	0.12329079	0.11941743	762.59	0.00691951	0.00717725	1292.6	0.01054599	0.01364364	1822.6	0.00418399	0.00478451	2352.6	-0.00023856	0	
232.8	0.12392311	0.11992509	762.79	0.00667167	0.00719906	1292.8	0.0112029	0.01365744	1822.8	0.00411279	0.00480869	2352.8	-0.00006167	0	
233	0.12341877	0.1204306	762.99	0.00603217	0.00722069	1293	0.01247833	0.01367101	1823	0.0033908	0.00483281	2353	0.00122891	0	
233.2	0.1231302	0.12093398	763.19	0.00645163	0.00724216	1293.2	0.01308128	0.01368433	1823.2	0.00363777	0.00485688	2353.2	0.00093745	0	
233.4	0.12275073	0.12143523	763.39	0.00616124	0.00726346	1293.4	0.01259569	0.01369741	1823.4	0.00441909	0.00488089	2353.4	0.00127444	0	
233.6	0.12281997	0.12193437	763.59	0.0058111	0.0072846	1293.6	0.01239456	0.01371027	1823.6	0.00455044	0.00490484	2353.6	0.00178311	0	
233.8	0.12193186	0.1224314	763.79	0.00495065	0.00730557	1293.8	0.01230658	0.01372289	1823.8	0.0048452	0.00492875	2353.8	0.00304116	0	
234	0.12190095	0.12292633	763.99	0.00400216	0.00732638	1294	0.01206699	0.01373529	1824	0.00497362	0.00495259	2354	0.00386529	0	
234.2	0.12070601	0.12341917	764.19	0.00350401	0.00734703	1294.2	0.01266597	0.01374747	1824.2	0.00549045	0.00497639	2354.2	0.00467498	0	
234.4	0.12151494	0.12390993	764.39	0.00419564	0.00736752	1294.4	0.0127387	0.01375943	1824.4	0.00610204	0.00500012	2354.4	0.00450554	0	
234.6	0.12181934	0.12439861	764.59	0.00413077	0.00738785	1294.6	0.01265654	0.01377119	1824.6	0.00668865	0.00502381	2354.6	0.00461506	0	
234.8	0.12152359	0.12488523	764.79	0.00397248	0.00740803	1294.8	0.01248481	0.01378273	1824.8	0.00655415	0.00504744	2354.8	0.00387158	0	
235	0.12129644	0.1253698	764.99	0.00440811	0.00742805	1295	0.01307202	0.01379407	1825	0.00670885	0.00507101	2355	0.00322754	0	
235.2	0.12086379	0.12585231	765.19	0.00413656	0.00744791	1295.2	0.01317286	0.0138052	1825.2	0.00681334	0.00509453	2355.2	0.00246374	0	
235.4	0.12107672	0.12633279	765.39	0.00342148	0.00746762	1295.4	0.01198144	0.01381614	1825.4	0.00661259	0.005118	2355.4	0.00224562	0	
235.6	0.12071131	0.12681125	765.59	0.00377316	0.00748718	1295.6	0.01289483	0.01382689	1825.6	0.00559401	0.00514141	2355.6	0.00218044	0	
235.8	0.12092356	0.12728768	765.79	0.00398205	0.00750658	1295.8	0.01350821	0.01383744	1825.8	0.00446183	0.00516477	2355.8	0.00266898	0	
236	0.12162122	0.12776209	765.99	0.00366137	0.00752584	1296	0.01327544	0.01384781	1826	0.00453082	0.00518808	2356	0.0025991	0	
236.2	0.12209492	0.12823451	766.19	0.00400251	0.00754494	1296.2	0.0132875	0.01385799	1826.2	0.00518698	0.00521133	2356.2	0.00175218	0	
236.4	0.12317579	0.12870493	766.39	0.00485865	0.0075639	1296.4	0.01356544	0.01386799	1826.4	0.00516263	0.00523453	2356.4	0.00200344	0	
236.6	0.12409193	0.12917336	766.59	0.00508035	0.00758271	1296.6	0.01329035	0.01387782	1826.6	0.00498685	0.00525768	2356.6	0.00235525	0	
236.8	0.12462187	0.12963981	766.79	0.00482638	0.00760138	1296.8	0.01412984	0.01388746	1826.8	0.00544545	0.00528077	2356.8	0.00284122	0	
237	0.12601846	0.1301043	766.99	0.00490566	0.0076199	1297	0.01415044	0.01389694	1827	0.00570781	0.00530381	2357	0.00277936	0	
237.2	0.12702646	0.13056682	767.19	0.00624075	0.00763828	1297.2	0.01427945	0.01390625	1827.2	0.00596951	0.0053268	2357.2	0.0011171	0	
237.4	0.1276009	0.13102739	767.39	0.00654399	0.00765652	1297.4	0.01364872	0.0139154	1827.4	0.00624457	0.00534974	2357.4	0.00074272	0	
237.6	0.12818465	0.13148601	767.59	0.00688696	0.00767461	1297.6	0.0137756	0.01392438	1827.6	0.00574129	0.00537262	2357.6	0.00064851	0	
237.8	0.12872145	0.1319427	767.79	0.00698423	0.00769257	1297.8	0.01388661	0.0139332	1827.8	0.00575931	0.00539545	2357.8	0.00067611	0	
238	0.12944612	0.13239746	767.99	0.00672515	0.00771039	1298	0.01378059	0.01394187	1828	0.00607535	0.00541823	2358	0.00101335	0	
238.2	0.12951863	0.13285029	768.19	0.00702198	0.00772806	1298.2	0.01352971	0.01395038	1828.2	0.0069656	0.00544095	2358.2	0.00063296	0	
238.4	0.13046344	0.13330122	768.39	0.00745565	0.00774561	1298.4	0.01236164	0.01395874	1828.4	0.00741158	0.00546362	2358.4	0.00013136	0	
238.6	0.13025477	0.13375024	768.59	0.00777142	0.00776301	1298.6	0.01215078	0.01396695	1828.6	0.00744916	0.00548625	2358.6	-0.00038718	0	
238.8	0.13062807	0.13419736	768.79	0.00787145	0.00778028	1298.8	0.01262632	0.01397502	1828.8	0.00813252	0.00550882	2358.8	-0.00134447	0	
239	0.13122401	0.13464259	768.99	0.00806529	0.00779742	1299	0.01329936	0.01398294	1829	0.00792482	0.00553133	2359	-0.00165724	0	
239.2	0.13099813	0.13508595	769.19	0.00794466	0.00781443	1299.2	0.01272413	0.01399073	1829.2	0.00749472	0.0055538	2359.2	-0.00185957	0	
239.4	0.1315102	0.13552743	769.39	0.00811316	0.0078313	1299.4	0.01177782	0.01399837	1829.4	0.00644032	0.00557621	2359.4	-0.00108362	0	
239.6	0.1313069	0.13596705	769.59	0.00852201	0.00784804	1299.6	0.01228408	0.01400588	1829.6	0.00668356	0.00559858	2359.6	-0.00089998	0	
239.8	0.13142104	0.13640481	769.79	0.00788708	0.00786466	1299.8	0.01231456	0.01401326	1829.8	0.00654332	0.00562089	2359.8	0.00014141	0	
240	0.13211698	0.13684072	769.99	0.00681798	0.00788114	1300	0.011596	0.0140205	1830	0.00676337	0.00564315	2360	0.0004961	0	
240.2	0.13119188	0.13727479	770.19	0.00624895	0.0078975	1300.2	0.01080149	0.01402762	1830.2	0.00715368	0.00566536	2360.2	0.00100589	0	
240.4	0.13163478	0.13770703	770.39	0.0062645	0.00791373	1300.4	0.01138162	0.01403461	1830.4	0.00679805	0.00568752	2360.4	0.00117492	0	
240.6	0.13171109	0.13813744	770.59	0.00546224	0.00792984	1300.6	0.01108142	0.01404147	1830.6	0.00651577	0.00570963	2360.6	0.00165681	0	
240.8	0.13184949	0.13856603	770.79	0.00492499	0.00794582	1300.8	0.01069966	0.01404822	1830.8	0.00623423	0.00573169	2360.8	0.00185081	0	
241	0.13255553	0.13899281	770.99	0.00506173	0.00796167	1301	0.01030597	0.01405484	1831	0.00521912	0.00575369	2361	0.00119609	0	
241.2	0.1327047	0.13941779	771.19	0.00586194	0.00797741	1301.2	0.01044555	0.01406135	1831.2	0.0050169	0.00577565	2361.2	0.00095142	0	
241.4	0.13384562	0.13984098	771.39	0.00515519	0.00799302	1301.4	0.01018487	0.01406774	1831.4	0.00509859	0.00579756	2361.4	0.00117906	0	
241.6	0.13447599	0.14026238	771.59	0.00514083	0.00800851	1301.6	0.01009175	0.01407401	1831.6	0.00455503	0.00581941	2361.6	0.0007322	0	
241.8	0.13519468	0.140682	771.79	0.00536547	0.00802388	1301.8	0.01043861	0.01408018	1831.8	0.00463234	0.00584122	2361.8	0.00125009	0	
242	0.13622902	0.14109984	771.99	0.00449221	0.00803914	1302	0.01079408	0.01408624	1832	0.00505565	0.00586297	2362	0.001304	0	
242.2	0.13687206	0.14151593	772.19	0.0055721	0.00805427	1302.2	0.0106058	0.01409219	1832.2	0.00528821	0.00588468	2362.2	0.00036008	0	
242.4	0.1376058	0.14193025	772.39	0.00601251	0.00806929	1302.4	0.01113046	0.01409803	1832.4	0.00561024	0.00590634	2362.4	0.00036226	0	
242.6	0.137948	0.14234282	772.59	0.00662611	0.00808419	1302.6	0.01233504	0.01410377	1832.6	0.00535158	0.00592794	2362.6	0.00066004	0	
242.8	0.13809601	0.14275365	772.79	0.0070252	0.00809898	1302.8	0.01279167	0.01410941	1832.8	0.00571333	0.0059495	2362.8	0.00042124	0	
243	0.13815933	0.14316275	772.99	0.00728241	0.00811365	1303	0.01311853	0.01411494	1833	0.0054795	0.00597101	2363	0.00022863	0	
243.2	0.13842927	0.14357012	773.19	0.00747033	0.00812821	1303.2	0.01327929	0.01412038	1833.2	0.00612583	0.00599247	2363.2	-0.00011053	0	
243.4	0.13852841	0.14397577	773.39	0.00856602	0.00814265	1303.4	0.01406955	0.01412573	1833.4	0.00625857	0.00601388	2363.4	-0.00045179	0	
243.6	0.13902831	0.1443797	773.59	0.00844486	0.00815699	1303.6	0.01476706	0.01413097	1833.6	0.00713855	0.00603524	2363.6	-0.00102105	0	
243.8	0.13848658	0.14478193	773.79	0.00786948	0.00817121	1303.8	0.01519677	0.01413613	1833.8	0.00719834	0.00605655	2363.8	-0.00061531	0	
244	0.13755672	0.14518246	773.99	0.00807352	0.00818533	1304	0.01481474	0.01414119	1834	0.00717881	0.00607781	2364	-0.00010127	0	
244.2	0.13653581	0.1455813	774.19	0.00887712	0.00819933	1304.2	0.01469705	0.01414616	1834.2	0.00799927	0.00609902	2364.2	-0.00039583	0	
244.4	0.13677086	0.14597845	774.39	0.00821099	0.00821322	1304.4	0.01591185	0.01415105	1834.4	0.00746163	0.00612019	2364.4	-0.00095189	0	
244.6	0.13528911	0.14637393	774.59	0.00769253	0.00822701	1304.6	0.0157947	0.01415585	1834.6	0.00781829	0.00614131	2364.6	-0.00039448	0	
244.8	0.1342717	0.14676774	774.79	0.00724115	0.00824069	1304.8	0.01543206	0.01416056	1834.8	0.00804182	0.00616237	2364.8	-0.00022314	0	
245	0.13486768	0.14715988	774.99	0.00752243	0.00825427	1305	0.01562472	0.01416519	1835	0.00835935	0.00618339	2365	-0.00005282	0	
245.2	0.13566534	0.14755036	775.19	0.00694505	0.00826774	1305.2	0.01540025	0.01416974	1835.2	0.00842619	0.00620437	2365.2	-0.00006721	0	
245.4	0.13667577	0.1479392	775.39	0.00715819	0.00828111	1305.4	0.01564902	0.0141742	1835.4	0.00811407	0.00622529	2365.4	-0.00014357	0	
245.6	0.13789458	0.1483264	775.59	0.00712925	0.00829437	1305.6	0.01485549	0.01417859	1835.6	0.00811212	0.00624617	2365.6	0.00009719	0	
245.8	0.13892247	0.14871196	775.79	0.00738278	0.00830753	1305.8	0.01560655	0.0141829	1835.8	0.00833902	0.00626699	2365.8	0.00078793	0	
246	0.1400396	0.14909589	775.99	0.00766277	0.00832059	1306	0.01571913	0.01418713	1836	0.00818003	0.00628777	2366	0.00017908	0	
246.2	0.14169483	0.1494782	776.19	0.00877494	0.00833355	1306.2	0.01539963	0.01419129	1836.2	0.008324	0.00630851	2366.2	0.00107079	0	
246.4	0.14223595	0.14985889	776.39	0.00852346	0.0083464	1306.4	0.01557836	0.01419537	1836.4	0.00837055	0.00632919	2366.4	0.00185698	0	
246.6	0.14280584	0.15023798	776.59	0.0083848	0.00835916	1306.6	0.01638797	0.01419938	1836.6	0.0082812	0.00634983	2366.6	0.00218377	0	
246.8	0.14374234	0.15061546	776.79	0.00804957	0.00837182	1306.8	0.01674057	0.01420332	1836.8	0.00812467	0.00637042	2366.8	0.00194492	0	
247	0.14552378	0.15099136	776.99	0.00763069	0.00838438	1307	0.01691372	0.01420719	1837	0.00809696	0.00639096	2367	0.00199269	0	
247.2	0.14699649	0.15136566	777.19	0.0078397	0.00839684	1307.2	0.01663635	0.01421099	1837.2	0.00788043	0.00641146	2367.2	0.00182158	0	
247.4	0.14768453	0.15173838	777.39	0.00769001	0.00840921	1307.4	0.01602397	0.01421473	1837.4	0.00756675	0.00643191	2367.4	0.00162887	0	
247.6	0.14779222	0.15210953	777.59	0.0071834	0.00842148	1307.6	0.01538729	0.01421839	1837.6	0.00825813	0.00645231	2367.6	0.00214047	0	
247.8	0.1469569	0.15247911	777.79	0.00687915	0.00843366	1307.8	0.01423652	0.014222	1837.8	0.00850348	0.00647267	2367.8	0.00298898	0	
248	0.14714374	0.15284713	777.99	0.0068733	0.00844574	1308	0.01251345	0.01422553	1838	0.00891988	0.00649298	2368	0.00331571	0	
248.2	0.14667545	0.1532136	778.19	0.00728288	0.00845773	1308.2	0.01295152	0.01422901	1838.2	0.00950102	0.00651324	2368.2	0.00235151	0	
248.4	0.14595275	0.15357852	778.39	0.00626085	0.00846963	1308.4	0.01302219	0.01423242	1838.4	0.00913002	0.00653345	2368.4	0.00183063	0	
248.6	0.14501381	0.15394189	778.59	0.00619893	0.00848143	1308.6	0.01226171	0.01423578	1838.6	0.00944549	0.00655362	2368.6	0.00176694	0	
248.8	0.1448182	0.15430373	778.79	0.00552853	0.00849314	1308.8	0.01109202	0.01423907	1838.8	0.00903768	0.00657375	2368.8	0.0007182	0	
249	0.14441284	0.15466405	778.99	0.00493044	0.00850477	1309	0.01011474	0.01424231	1839	0.00905509	0.00659382	2369	0.00046002	0	
249.2	0.14398218	0.15502284	779.19	0.00459972	0.0085163	1309.2	0.00888285	0.01424548	1839.2	0.0080104	0.00661386	2369.2	0.00030998	0	
249.4	0.14326457	0.15538012	779.39	0.00468749	0.00852774	1309.4	0.00868642	0.0142486	1839.4	0.00800734	0.00663384	2369.4	0.00050116	0	
249.6	0.14350783	0.15573588	779.59	0.00382275	0.0085391	1309.6	0.00832132	0.01425167	1839.6	0.00730495	0.00665378	2369.6	0.00079919	0	
249.8	0.14349972	0.15609015	779.79	0.00483327	0.00855036	1309.8	0.00909275	0.01425468	1839.8	0.00720501	0.00667367	2369.8	-0.00004924	0	
250	0.14417313	0.15644292	779.99	0.0056682	0.00856154	1310	0.0093647	0.01425764	1840	0.00687502	0.00669352	2370	-0.00030592	0	
250.2	0.14551248	0.1567942	780.19	0.0058712	0.00857264	1310.2	0.00981111	0.01426055	1840.2	0.00684887	0.00671333	2370.2	0.00054539	0	
250.4	0.14524243	0.15714399	780.39	0.00555111	0.00858364	1310.4	0.01103321	0.0142634	1840.4	0.00650034	0.00673308	2370.4	0.0006048	0	
250.6	0.14616285	0.15749231	780.59	0.00536219	0.00859456	1310.6	0.01209546	0.0142662	1840.6	0.00573874	0.0067528	2370.6	0.00131351	0	
250.8	0.14672461	0.15783916	780.79	0.00578706	0.0086054	1310.8	0.01219908	0.01426896	1840.8	0.00494585	0.00677246	2370.8	0.00157614	0	
251	0.14683807	0.15818454	780.99	0.00565081	0.00861616	1311	0.01221022	0.01427166	1841	0.00521259	0.00679208	2371	0.00219879	0	
251.2	0.14620645	0.15852846	781.19	0.00627666	0.00862683	1311.2	0.01267423	0.01427432	1841.2	0.00527193	0.00681166	2371.2	0.00250733	0	
251.4	0.14612261	0.15887093	781.39	0.00548083	0.00863741	1311.4	0.01317327	0.01427693	1841.4	0.0055328	0.00683119	2371.4	0.00244138	0	
251.6	0.14648182	0.15921195	781.59	0.00588794	0.00864792	1311.6	0.01334299	0.01427949	1841.6	0.00651491	0.00685068	2371.6	0.00240825	0	
251.8	0.14700768	0.15955154	781.79	0.00621534	0.00865835	1311.8	0.01331406	0.01428201	1841.8	0.00745347	0.00687012	2371.8	0.00289617	0	
252	0.1479805	0.15988969	781.99	0.0065056	0.00866869	1312	0.01439176	0.01428448	1842	0.00835753	0.00688952	2372	0.00248299	0	
252.2	0.14868601	0.16022641	782.19	0.00781594	0.00867895	1312.2	0.0154911	0.01428691	1842.2	0.00802374	0.00690887	2372.2	0.00167998	0	
252.4	0.15028132	0.16056171	782.39	0.00771276	0.00868914	1312.4	0.01469056	0.01428929	1842.4	0.00779824	0.00692818	2372.4	0.00118603	0	
252.6	0.15106791	0.16089559	782.59	0.00756158	0.00869924	1312.6	0.01440108	0.01429164	1842.6	0.00760852	0.00694745	2372.6	0.00016763	0	
252.8	0.15126071	0.16122806	782.79	0.00788165	0.00870927	1312.8	0.01373254	0.01429394	1842.8	0.00747572	0.00696667	2372.8	-0.00044478	0	
253	0.15143885	0.16155913	782.99	0.0079411	0.00871922	1313	0.0136857	0.0142962	1843	0.00731713	0.00698585	2373	0.00031568	0	
253.2	0.15243663	0.1618888	783.19	0.00756505	0.00872909	1313.2	0.01364491	0.01429842	1843.2	0.0066708	0.00700498	2373.2	0.00036256	0	
253.4	0.15318518	0.16221708	783.39	0.00702943	0.00873889	1313.4	0.01425607	0.0143006	1843.4	0.00713145	0.00702407	2373.4	-0.00062427	0	
253.6	0.15426649	0.16254397	783.59	0.00742744	0.00874861	1313.6	0.01507044	0.01430275	1843.6	0.00691588	0.00704311	2373.6	-0.00044984	0	
253.8	0.15494242	0.16286948	783.79	0.00809526	0.00875826	1313.8	0.01639024	0.01430485	1843.8	0.00753011	0.00706212	2373.8	-0.00124665	0	
254	0.1553521	0.16319361	783.99	0.00807327	0.00876783	1314	0.01725554	0.01430692	1844	0.00692653	0.00708107	2374	-0.00066271	0	
254.2	0.15576059	0.16351638	784.19	0.00770107	0.00877733	1314.2	0.01829437	0.01430895	1844.2	0.00692078	0.00709999	2374.2	-0.00040448	0	
254.4	0.15510089	0.16383778	784.39	0.00685225	0.00878675	1314.4	0.01893659	0.01431094	1844.4	0.00688385	0.00711886	2374.4	-0.00052618	0	
254.6	0.1546055	0.16415783	784.59	0.00724779	0.0087961	1314.6	0.01890721	0.0143129	1844.6	0.00732772	0.00713769	2374.6	-0.00025846	0	
254.8	0.15462574	0.16447652	784.79	0.00710287	0.00880538	1314.8	0.0184262	0.01431482	1844.8	0.00792515	0.00715647	2374.8	-0.00045761	0	
255	0.15404894	0.16479387	784.99	0.00741861	0.00881458	1315	0.01857515	0.01431672	1845	0.00902075	0.00717521	2375	-0.0000366	0	
255.2	0.15391837	0.16510988	785.19	0.00816048	0.00882372	1315.2	0.01840888	0.01431857	1845.2	0.00908023	0.00719391	2375.2	-0.00081278	0	
255.4	0.15455504	0.16542455	785.39	0.00778257	0.00883278	1315.4	0.01767847	0.0143204	1845.4	0.00914859	0.00721257	2375.4	-0.00160942	0	
255.6	0.15452187	0.1657379	785.59	0.00819278	0.00884178	1315.6	0.01700695	0.01432219	1845.6	0.0099906	0.00723118	2375.6	-0.00099023	0	
255.8	0.15469158	0.16604992	785.79	0.00848596	0.0088507	1315.8	0.01719955	0.01432395	1845.8	0.01135994	0.00724975	2375.8	-0.00037834	0	
256	0.15544924	0.16636062	785.99	0.00744237	0.00885956	1316	0.01694432	0.01432567	1846	0.01120308	0.00726828	2376	-0.00041457	0	
256.2	0.15641307	0.16667001	786.19	0.00783623	0.00886835	1316.2	0.01626046	0.01432737	1846.2	0.01110099	0.00728677	2376.2	-0.00053919	0	
256.4	0.15670896	0.16697809	786.39	0.00720273	0.00887706	1316.4	0.01542769	0.01432904	1846.4	0.01103921	0.00730521	2376.4	-0.00048017	0	
256.6	0.15625953	0.16728488	786.59	0.00743419	0.00888572	1316.6	0.01481232	0.01433068	1846.6	0.01097157	0.00732361	2376.6	-0.00084562	0	
256.8	0.15580113	0.16759036	786.79	0.00734801	0.0088943	1316.8	0.01386544	0.01433228	1846.8	0.01085863	0.00734197	2376.8	0.00003769	0	
257	0.1562458	0.16789456	786.99	0.007062	0.00890282	1317	0.01380238	0.01433386	1847	0.01085554	0.00736029	2377	0.00122866	0	
257.2	0.15685005	0.16819747	787.19	0.00667169	0.00891127	1317.2	0.01260926	0.01433542	1847.2	0.01058856	0.00737856	2377.2	0.00114419	0	
257.4	0.15591881	0.1684991	787.39	0.00627431	0.00891966	1317.4	0.01353864	0.01433694	1847.4	0.01006016	0.00739679	2377.4	0.00082721	0	
257.6	0.15569062	0.16879946	787.59	0.00660267	0.00892798	1317.6	0.01332772	0.01433844	1847.6	0.00960958	0.00741499	2377.6	0.00147137	0	
257.8	0.1551581	0.16909855	787.79	0.00595324	0.00893624	1317.8	0.01399865	0.01433991	1847.8	0.00925398	0.00743313	2377.8	0.00074367	0	
258	0.15569209	0.16939638	787.99	0.00554038	0.00894443	1318	0.01366659	0.01434135	1848	0.00910267	0.00745124	2378	0.00076683	0	
258.2	0.15548938	0.16969295	788.19	0.00552223	0.00895256	1318.2	0.01410459	0.01434277	1848.2	0.00916438	0.00746931	2378.2	-0.00050699	0	
258.4	0.15569165	0.16998826	788.39	0.00625728	0.00896063	1318.4	0.01346255	0.01434417	1848.4	0.00964723	0.00748733	2378.4	-0.0011962	0	
258.6	0.15607	0.17028233	788.59	0.0074741	0.00896864	1318.6	0.01329528	0.01434554	1848.6	0.0099096	0.00750532	2378.6	-0.00105659	0	
258.8	0.15658435	0.17057516	788.79	0.008126	0.00897658	1318.8	0.01266823	0.01434688	1848.8	0.00961799	0.00752326	2378.8	-0.00118142	0	
259	0.15628508	0.17086675	788.99	0.00916825	0.00898446	1319	0.01253099	0.0143482	1849	0.00929367	0.00754116	2379	-0.00120905	0	
259.2	0.15649576	0.17115711	789.19	0.00871045	0.00899228	1319.2	0.01236212	0.0143495	1849.2	0.00916098	0.00755902	2379.2	-0.0022703	0	
259.4	0.15737112	0.17144624	789.39	0.00903926	0.00900004	1319.4	0.01220796	0.01435077	1849.4	0.00907146	0.00757684	2379.4	-0.00191966	0	
259.6	0.15721601	0.17173415	789.59	0.00943867	0.00900774	1319.6	0.01307315	0.01435203	1849.6	0.00948101	0.00759462	2379.6	-0.00152942	0	
259.8	0.15873209	0.17202085	789.79	0.00889538	0.00901538	1319.8	0.0132684	0.01435325	1849.8	0.00947688	0.00761236	2379.8	-0.00139289	0	
260	0.15924166	0.17230633	789.99	0.00886421	0.00902296	1320	0.01333944	0.01435446	1850	0.0088776	0.00763005	2380	-0.00133211	0	
260.2	0.16013598	0.17259061	790.19	0.00887841	0.00903049	1320.2	0.01358081	0.01435565	1850.2	0.00817511	0.00764771	2380.2	-0.00038416	0	
260.4	0.16012796	0.17287369	790.39	0.00862115	0.00903795	1320.4	0.01372079	0.01435681	1850.4	0.00764046	0.00766533	2380.4	0.0000135	0	
260.6	0.16071552	0.17315557	790.59	0.00892901	0.00904536	1320.6	0.01298814	0.01435796	1850.6	0.00770887	0.0076829	2380.6	0.00080587	0	
260.8	0.1602493	0.17343626	790.79	0.00843716	0.00905271	1320.8	0.01302526	0.01435908	1850.8	0.00758189	0.00770044	2380.8	0.00230443	0	
261	0.16086596	0.17371576	790.99	0.00885639	0.00906	1321	0.01332538	0.01436019	1851	0.00660522	0.00771793	2381	0.0025212	0	
261.2	0.16080516	0.17399409	791.19	0.00882958	0.00906724	1321.2	0.01340305	0.01436127	1851.2	0.00566948	0.00773539	2381.2	0.00295752	0	
261.4	0.15962751	0.17427124	791.39	0.00852034	0.00907442	1321.4	0.01459823	0.01436234	1851.4	0.00550041	0.0077528	2381.4	0.00240773	0	
261.6	0.16043836	0.17454722	791.59	0.00858222	0.00908154	1321.6	0.01390937	0.01436338	1851.6	0.00609272	0.00777018	2381.6	0.00260933	0	
261.8	0.16048993	0.17482203	791.79	0.00829639	0.00908861	1321.8	0.0142813	0.01436441	1851.8	0.00580766	0.00778751	2381.8	0.00243643	0	
262	0.16176607	0.17509569	791.99	0.00831849	0.00909563	1322	0.01412622	0.01436542	1852	0.00607125	0.00780481	2382	0.00223769	0	
262.2	0.16194642	0.17536818	792.19	0.00830313	0.00910259	1322.2	0.01412926	0.01436641	1852.2	0.00564586	0.00782207	2382.2	0.00214036	0	
262.4	0.16281424	0.17563953	792.39	0.00821306	0.00910949	1322.4	0.01352698	0.01436739	1852.4	0.00607846	0.00783928	2382.4	0.00217875	0	
262.6	0.16290155	0.17590973	792.59	0.00800487	0.00911635	1322.6	0.01421743	0.01436834	1852.6	0.00631578	0.00785646	2382.6	0.00189236	0	
262.8	0.16235622	0.17617879	792.79	0.00774969	0.00912315	1322.8	0.01385056	0.01436928	1852.8	0.00616301	0.0078736	2382.8	0.00106941	0	
263	0.16271663	0.17644671	792.99	0.00716347	0.0091299	1323	0.01375382	0.01437021	1853	0.00635368	0.0078907	2383	0.00022254	0	
263.2	0.16294841	0.1767135	793.19	0.00683509	0.00913659	1323.2	0.0137903	0.01437111	1853.2	0.00742556	0.00790775	2383.2	-0.00076395	0	
263.4	0.16387973	0.17697917	793.39	0.00697262	0.00914324	1323.4	0.01403275	0.014372	1853.4	0.00786306	0.00792477	2383.4	-0.00106376	0	
263.6	0.16380502	0.17724371	793.59	0.00731043	0.00914983	1323.6	0.01429968	0.01437288	1853.6	0.00822057	0.00794176	2383.6	-0.00125375	0	
263.8	0.16522654	0.17750713	793.79	0.00711429	0.00915637	1323.8	0.01383415	0.01437374	1853.8	0.00882206	0.0079587	2383.8	-0.00130225	0	
264	0.16653805	0.17776945	793.99	0.00788012	0.00916286	1324	0.0141485	0.01437458	1854	0.00952878	0.0079756	2384	-0.00062461	0	
264.2	0.16752636	0.17803065	794.19	0.0075217	0.0091693	1324.2	0.01422487	0.01437541	1854.2	0.00991528	0.00799247	2384.2	0.00000936	0	
264.4	0.16734608	0.17829075	794.39	0.00758826	0.00917569	1324.4	0.01432212	0.01437623	1854.4	0.01070618	0.00800929	2384.4	-0.00060335	0	
264.6	0.16780928	0.17854975	794.59	0.00858339	0.00918203	1324.6	0.013834	0.01437703	1854.6	0.01101543	0.00802608	2384.6	-0.00087286	0	
264.8	0.16672147	0.17880766	794.79	0.00829428	0.00918832	1324.8	0.01433848	0.01437781	1854.8	0.01061392	0.00804283	2384.8	-0.00082283	0	
265	0.16665928	0.17906448	794.99	0.00908485	0.00919457	1325	0.0149266	0.01437858	1855	0.00979683	0.00805954	2385	-0.00090239	0	
265.2	0.16649983	0.17932022	795.19	0.0092149	0.00920076	1325.2	0.0151512	0.01437934	1855.2	0.01049185	0.00807621	2385.2	-0.00004602	0	
265.4	0.16637592	0.17957487	795.39	0.00984528	0.00920691	1325.4	0.01517408	0.01438009	1855.4	0.01098065	0.00809285	2385.4	-0.00113379	0	
265.6	0.16639801	0.17982845	795.59	0.01025832	0.00921301	1325.6	0.01476122	0.01438082	1855.6	0.01066979	0.00810944	2385.6	-0.00022493	0	
265.8	0.16658111	0.18008096	795.79	0.00992483	0.00921906	1325.8	0.01472712	0.01438153	1855.8	0.01033308	0.008126	2385.8	-0.00044414	0	
266	0.1668723	0.1803324	795.99	0.00921532	0.00922507	1326	0.01426095	0.01438224	1856	0.00973975	0.00814252	2386	0.00003609	0	
266.2	0.167154	0.18058278	796.19	0.00869663	0.00923103	1326.2	0.01351549	0.01438293	1856.2	0.00879071	0.008159	2386.2	0.00036847	0	
266.4	0.16678798	0.1808321	796.39	0.00902832	0.00923694	1326.4	0.0135518	0.01438361	1856.4	0.00829949	0.00817545	2386.4	0.00025768	0	
266.6	0.16660136	0.18108037	796.59	0.00929069	0.00924281	1326.6	0.01343617	0.01438428	1856.6	0.00733371	0.00819185	2386.6	0.00020077	0	
266.8	0.16643905	0.18132759	796.79	0.00895811	0.00924863	1326.8	0.01287731	0.01438494	1856.8	0.00686288	0.00820822	2386.8	0.00063461	0	
267	0.1667819	0.18157377	796.99	0.00872761	0.00925441	1327	0.01312071	0.01438558	1857	0.00746714	0.00822455	2387	0.00010533	0	
267.2	0.16711584	0.1818189	797.19	0.0088262	0.00926014	1327.2	0.01350207	0.01438622	1857.2	0.00710279	0.00824085	2387.2	0.00076029	0	
267.4	0.16782564	0.182063	797.39	0.0088677	0.00926583	1327.4	0.01400079	0.01438684	1857.4	0.00658292	0.0082571	2387.4	0.0006119	0	
267.6	0.16761392	0.18230607	797.59	0.00993055	0.00927147	1327.6	0.01332717	0.01438745	1857.6	0.00652335	0.00827332	2387.6	0.00050322	0	
267.8	0.16844002	0.18254812	797.79	0.00989697	0.00927707	1327.8	0.01379167	0.01438805	1857.8	0.00711915	0.00828951	2387.8	0.00000804	0	
268	0.16933827	0.18278914	797.99	0.00995	0.00928263	1328	0.01454455	0.01438864	1858	0.0068666	0.00830565	2388	0.00037556	0	
268.2	0.16897355	0.18302914	798.19	0.00978882	0.00928814	1328.2	0.01400584	0.01438922	1858.2	0.0067946	0.00832176	2388.2	-0.00020077	0	
268.4	0.16876589	0.18326813	798.39	0.00981418	0.00929361	1328.4	0.01391492	0.01438979	1858.4	0.00685979	0.00833783	2388.4	-0.00089034	0	
268.6	0.16913439	0.18350611	798.59	0.01063943	0.00929904	1328.6	0.01370567	0.01439035	1858.6	0.00663238	0.00835386	2388.6	-0.000712	0	
268.8	0.16906944	0.18374309	798.79	0.01002347	0.00930443	1328.8	0.01409877	0.0143909	1858.8	0.00604566	0.00836986	2388.8	-0.00065291	0	
269	0.17036062	0.18397906	798.99	0.01005176	0.00930977	1329	0.01433502	0.01439144	1859	0.00668447	0.00838582	2389	-0.0002556	0	
269.2	0.17128366	0.18421404	799.19	0.00988113	0.00931508	1329.2	0.014083	0.01439197	1859.2	0.00620682	0.00840175	2389.2	-0.00056125	0	
269.4	0.1717186	0.18444802	799.39	0.00983984	0.00932034	1329.4	0.01455094	0.01439249	1859.4	0.00666239	0.00841764	2389.4	-0.00116418	0	
269.6	0.17181944	0.18468102	799.59	0.00817426	0.00932556	1329.6	0.0137895	0.014393	1859.6	0.00617523	0.00843349	2389.6	-0.00076717	0	
269.8	0.17293243	0.18491303	799.79	0.00805732	0.00933074	1329.8	0.01424542	0.0143935	1859.8	0.00621873	0.0084493	2389.8	-0.00182644	0	
270	0.17307216	0.18514406	799.99	0.00781005	0.00933588	1330	0.01388094	0.01439399	1860	0.00609713	0.00846508	2390	-0.00118447	0	
270.2	0.17368733	0.18537412	800.19	0.00792129	0.00934098	1330.2	0.0141589	0.01439448	1860.2	0.00672773	0.00848083	2390.2	-0.00103856	0	
270.4	0.17358514	0.18560321	800.39	0.00882037	0.00934605	1330.4	0.01472849	0.01439495	1860.4	0.00725535	0.00849653	2390.4	-0.00043377	0	
270.6	0.17443364	0.18583132	800.59	0.00850056	0.00935107	1330.6	0.01418059	0.01439542	1860.6	0.00701192	0.0085122	2390.6	-0.0000496	0	
270.8	0.17430697	0.18605848	800.79	0.00789586	0.00935605	1330.8	0.01439117	0.01439588	1860.8	0.00803745	0.00852784	2390.8	0.00023472	0	
271	0.17364065	0.18628467	800.99	0.00740937	0.009361	1331	0.01406402	0.01439633	1861	0.00843982	0.00854344	2391	-0.00047014	0	
271.2	0.173912	0.18650991	801.19	0.00671317	0.00936591	1331.2	0.01353812	0.01439677	1861.2	0.00745912	0.008559	2391.2	0.00021453	0	
271.4	0.17341188	0.1867342	801.39	0.00693033	0.00937078	1331.4	0.01270165	0.01439721	1861.4	0.00811731	0.00857453	2391.4	0.0002499	0	
271.6	0.17236875	0.18695754	801.59	0.00678092	0.00937561	1331.6	0.01261267	0.01439764	1861.6	0.00929887	0.00859002	2391.6	0.00031514	0	
271.8	0.17255117	0.18717994	801.79	0.0063361	0.0093804	1331.8	0.01306267	0.01439806	1861.8	0.01077504	0.00860548	2391.8	0.00032532	0	
272	0.17244184	0.1874014	801.99	0.00657306	0.00938516	1332	0.01247167	0.01439847	1862	0.01102881	0.0086209	2392	0.00119564	0	
272.2	0.17142711	0.18762192	802.19	0.00679753	0.00938988	1332.2	0.01182639	0.01439887	1862.2	0.01167015	0.00863628	2392.2	0.00092829	0	
272.4	0.17147586	0.18784151	802.39	0.00735704	0.00939456	1332.4	0.01171037	0.01439927	1862.4	0.01156016	0.00865163	2392.4	0.00020502	0	
272.6	0.1724644	0.18806018	802.59	0.00832313	0.00939921	1332.6	0.0116597	0.01439966	1862.6	0.01121177	0.00866695	2392.6	0.00006196	0	
272.8	0.17352955	0.18827792	802.79	0.00839765	0.00940382	1332.8	0.01305701	0.01440005	1862.8	0.01112822	0.00868223	2392.8	-0.00057243	0	
273	0.17461787	0.18849474	802.99	0.00865327	0.0094084	1333	0.01311201	0.01440042	1863	0.01048496	0.00869747	2393	0.00011635	0	
273.2	0.17477378	0.18871064	803.19	0.00871049	0.00941294	1333.2	0.01409812	0.01440079	1863.2	0.00985854	0.00871269	2393.2	-0.00051225	0	
273.4	0.17578132	0.18892564	803.39	0.00833328	0.00941745	1333.4	0.01402385	0.01440116	1863.4	0.01046988	0.00872786	2393.4	-0.00114818	0	
273.6	0.17605951	0.18913972	803.59	0.0079743	0.00942192	1333.6	0.01368444	0.01440151	1863.6	0.01002515	0.008743	2393.6	-0.00227271	0	
273.8	0.1767442	0.1893529	803.79	0.00922605	0.00942635	1333.8	0.01486062	0.01440186	1863.8	0.00947889	0.00875811	2393.8	-0.00323767	0	
274	0.17665046	0.18956518	803.99	0.0094273	0.00943075	1334	0.01450846	0.01440221	1864	0.00986765	0.00877318	2394	-0.00373887	0	
274.2	0.17659736	0.18977657	804.19	0.00962272	0.00943512	1334.2	0.01465627	0.01440255	1864.2	0.00944934	0.00878822	2394.2	-0.00407961	0	
274.4	0.17614331	0.18998706	804.39	0.01024228	0.00943946	1334.4	0.01396734	0.01440288	1864.4	0.00838923	0.00880322	2394.4	-0.0043971	0	
274.6	0.17671462	0.19019666	804.59	0.00966311	0.00944376	1334.6	0.01323787	0.01440321	1864.6	0.00699817	0.00881819	2394.6	-0.00426667	0	
274.8	0.17583461	0.19040538	804.79	0.00957729	0.00944802	1334.8	0.01272413	0.01440353	1864.8	0.00682973	0.00883312	2394.8	-0.00454881	0	
275	0.17535506	0.19061321	804.99	0.00933697	0.00945226	1335	0.01280164	0.01440384	1865	0.0061971	0.00884802	2395	-0.00429599	0	
275.2	0.17563898	0.19082017	805.19	0.0084646	0.00945646	1335.2	0.01293242	0.01440415	1865.2	0.00621814	0.00886288	2395.2	-0.00374827	0	
275.4	0.17521025	0.19102625	805.39	0.00847787	0.00946063	1335.4	0.01251577	0.01440446	1865.4	0.00718697	0.00887772	2395.4	-0.00318305	0	
275.6	0.17562441	0.19123147	805.59	0.00854485	0.00946476	1335.6	0.01262103	0.01440475	1865.6	0.00725259	0.00889251	2395.6	-0.00288287	0	
275.8	0.17571384	0.19143581	805.79	0.00888448	0.00946887	1335.8	0.01269454	0.01440505	1865.8	0.00716138	0.00890728	2395.8	-0.00284269	0	
276	0.17611324	0.1916393	805.99	0.00907161	0.00947294	1336	0.0122694	0.01440534	1866	0.00702177	0.00892201	2396	-0.00222745	0	
276.2	0.17600195	0.19184192	806.19	0.00935919	0.00947698	1336.2	0.01225214	0.01440562	1866.2	0.00748869	0.0089367	2396.2	-0.0030202	0	
276.4	0.17689376	0.19204369	806.39	0.00992397	0.00948099	1336.4	0.0123422	0.0144059	1866.4	0.00759197	0.00895136	2396.4	-0.00285385	0	
276.6	0.17717533	0.19224461	806.59	0.01073249	0.00948497	1336.6	0.01256232	0.01440617	1866.6	0.00855433	0.00896599	2396.6	-0.00188054	0	
276.8	0.17735684	0.19244467	806.79	0.01084288	0.00948892	1336.8	0.01387951	0.01440644	1866.8	0.00898376	0.00898059	2396.8	-0.00139475	0	
277	0.17749455	0.19264389	806.99	0.01214846	0.00949284	1337	0.01340412	0.0144067	1867	0.00895591	0.00899515	2397	-0.00029505	0	
277.2	0.17814854	0.19284228	807.19	0.01207992	0.00949672	1337.2	0.01377296	0.01440696	1867.2	0.00969601	0.00900968	2397.2	-0.00089071	0	
277.4	0.17928389	0.19303982	807.39	0.01223813	0.00950058	1337.4	0.01324294	0.01440721	1867.4	0.00970278	0.00902417	2397.4	-0.00129849	0	
277.6	0.1796459	0.19323653	807.59	0.01247442	0.00950441	1337.6	0.01467148	0.01440746	1867.6	0.00938011	0.00903863	2397.6	-0.00200801	0	
277.8	0.17964383	0.1934324	807.79	0.01287443	0.00950821	1337.8	0.01538355	0.01440771	1867.8	0.00875131	0.00905306	2397.8	-0.00175919	0	
278	0.1800814	0.19362746	807.99	0.01245074	0.00951198	1338	0.01544803	0.01440795	1868	0.00834382	0.00906746	2398	-0.00262288	0	
278.2	0.1807911	0.19382168	808.19	0.01160638	0.00951571	1338.2	0.01639484	0.01440819	1868.2	0.0079463	0.00908182	2398.2	-0.00232486	0	
278.4	0.18068965	0.19401509	808.39	0.01158681	0.00951943	1338.4	0.01652299	0.01440842	1868.4	0.00683182	0.00909615	2398.4	-0.00194115	0	
278.6	0.18037269	0.19420768	808.59	0.01121716	0.00952311	1338.6	0.01670147	0.01440865	1868.6	0.00649822	0.00911045	2398.6	-0.00148293	0	
278.8	0.17994797	0.19439945	808.79	0.01098958	0.00952676	1338.8	0.01721922	0.01440887	1868.8	0.00620747	0.00912471	2398.8	-0.00088337	0	
279	0.17985092	0.19459042	808.99	0.01019721	0.00953038	1339	0.01848678	0.01440909	1869	0.00618816	0.00913894	2399	-0.00067202	0	
279.2	0.18027745	0.19478058	809.19	0.00891788	0.00953398	1339.2	0.01906066	0.01440931	1869.2	0.00656594	0.00915314	2399.2	-0.00023841	0	
279.4	0.17991734	0.19496994	809.39	0.00796811	0.00953755	1339.4	0.0192058	0.01440952	1869.4	0.0057781	0.0091673	2399.4	-0.00047437	0	
279.6	0.18000787	0.19515849	809.59	0.00827367	0.00954109	1339.6	0.01973241	0.01440973	1869.6	0.00482489	0.00918144	2399.6	-0.00000913	0	
279.8	0.17928984	0.19534625	809.79	0.0071439	0.00954461	1339.8	0.01985261	0.01440993	1869.8	0.00494661	0.00919554	2399.8	0.00024115	0	
280	0.1795885	0.19553322	809.99	0.00685702	0.00954809	1340	0.01926841	0.01441014	1870	0.00539083	0.00920961	2400	0.00009606	0	
280.2	0.17943457	0.1957194	810.19	0.00706454	0.00955155	1340.2	0.01811863	0.01441033	1870.2	0.00607784	0.00922365	2400.2	-0.00026551	0	
280.4	0.17947776	0.19590479	810.39	0.00720288	0.00955499	1340.4	0.0179361	0.01441053	1870.4	0.00650834	0.00923765	2400.4	-0.00044094	0	
280.6	0.17932471	0.1960894	810.59	0.00756817	0.00955839	1340.6	0.01713496	0.01441072	1870.6	0.00703932	0.00925162	2400.6	-0.00094878	0	
280.8	0.17959143	0.19627323	810.79	0.00762404	0.00956177	1340.8	0.01690444	0.01441091	1870.8	0.00692983	0.00926556	2400.8	-0.00141023	0	
281	0.18010285	0.19645628	810.99	0.00883709	0.00956513	1341	0.01576525	0.01441109	1871	0.00650946	0.00927947	2401	-0.00214955	0	
281.2	0.18090838	0.19663856	811.19	0.00834976	0.00956845	1341.2	0.0153646	0.01441127	1871.2	0.00590958	0.00929335	2401.2	-0.00306849	0	
281.4	0.18162877	0.19682007	811.39	0.00826206	0.00957176	1341.4	0.01553223	0.01441145	1871.4	0.00562733	0.00930719	2401.4	-0.00365003	0	
281.6	0.18167448	0.19700081	811.59	0.00843271	0.00957503	1341.6	0.01601661	0.01441162	1871.6	0.00505457	0.00932101	2401.6	-0.00376501	0	
281.8	0.1813673	0.19718079	811.79	0.00850082	0.00957828	1341.8	0.01532856	0.01441179	1871.8	0.00462738	0.00933479	2401.8	-0.00378145	0	
282	0.182277	0.19736001	811.99	0.00745829	0.00958151	1342	0.01559928	0.01441196	1872	0.0040371	0.00934854	2402	-0.00476897	0	
282.2	0.18238699	0.19753847	812.19	0.00729048	0.00958471	1342.2	0.01533204	0.01441213	1872.2	0.00405608	0.00936225	2402.2	-0.00485098	0	
282.4	0.18180783	0.19771618	812.39	0.00726451	0.00958789	1342.4	0.0144364	0.01441229	1872.4	0.00390901	0.00937594	2402.4	-0.00522925	0	
282.6	0.18175192	0.19789313	812.59	0.00756058	0.00959104	1342.6	0.01410798	0.01441245	1872.6	0.00435025	0.0093896	2402.6	-0.00496738	0	
282.8	0.18175958	0.19806934	812.79	0.00828509	0.00959417	1342.8	0.0147373	0.01441261	1872.8	0.0043982	0.00940322	2402.8	-0.00439544	0	
283	0.18197247	0.19824481	812.99	0.00832616	0.00959727	1343	0.01537779	0.01441276	1873	0.00447626	0.00941681	2403	-0.00384275	0	
283.2	0.18237056	0.19841953	813.19	0.00809467	0.00960035	1343.2	0.01584877	0.01441291	1873.2	0.00477225	0.00943038	2403.2	-0.00343216	0	
283.4	0.18167321	0.19859352	813.39	0.0074134	0.00960341	1343.4	0.01532502	0.01441306	1873.4	0.00532828	0.00944391	2403.4	-0.00340014	0	
283.6	0.18096608	0.19876677	813.59	0.00801573	0.00960644	1343.6	0.01476648	0.01441321	1873.6	0.00597642	0.00945741	2403.6	-0.00234625	0	
283.8	0.18126494	0.19893929	813.79	0.00736828	0.00960945	1343.8	0.01473015	0.01441335	1873.8	0.00728259	0.00947087	2403.8	-0.00227691	0	
284	0.1814892	0.19911109	813.99	0.00769461	0.00961243	1344	0.01495939	0.01441349	1874	0.00870987	0.00948431	2404	-0.00269488	0	
284.2	0.18216413	0.19928215	814.19	0.00788237	0.00961539	1344.2	0.01444541	0.01441363	1874.2	0.01011265	0.00949772	2404.2	-0.00275834	0	
284.4	0.18257568	0.1994525	814.39	0.00830857	0.00961833	1344.4	0.01508356	0.01441376	1874.4	0.01101856	0.0095111	2404.4	-0.00364574	0	
284.6	0.18287735	0.19962212	814.59	0.00837252	0.00962125	1344.6	0.0146817	0.0144139	1874.6	0.01122116	0.00952444	2404.6	-0.00327379	0	
284.8	0.18347812	0.19979103	814.79	0.00821645	0.00962414	1344.8	0.01441986	0.01441403	1874.8	0.01195423	0.00953776	2404.8	-0.00221633	0	
285	0.18371395	0.19995922	814.99	0.0084056	0.00962701	1345	0.01485828	0.01441416	1875	0.01191132	0.00955104	2405	-0.00229131	0	
285.2	0.18420393	0.20012671	815.19	0.00791939	0.00962986	1345.2	0.01567565	0.01441428	1875.2	0.01177869	0.0095643	2405.2	-0.00197762	0	
285.4	0.18493881	0.20029348	815.39	0.00797829	0.00963269	1345.4	0.01584337	0.01441441	1875.4	0.01128065	0.00957752	2405.4	-0.00177501	0	
285.6	0.18504649	0.20045955	815.59	0.00886144	0.00963549	1345.6	0.01575094	0.01441453	1875.6	0.01073899	0.00959071	2405.6	-0.00213819	0	
285.8	0.18630597	0.20062492	815.79	0.00844747	0.00963828	1345.8	0.0157518	0.01441465	1875.8	0.01004842	0.00960388	2405.8	-0.00189523	0	
286	0.18703927	0.2007896	815.99	0.00766546	0.00964104	1346	0.01615005	0.01441477	1876	0.00894485	0.00961701	2406	-0.0019902	0	
286.2	0.1876898	0.20095357	816.19	0.00723894	0.00964378	1346.2	0.01538203	0.01441488	1876.2	0.00841202	0.00963011	2406.2	-0.00243202	0	
286.4	0.18764673	0.20111686	816.39	0.00753519	0.0096465	1346.4	0.01430027	0.01441499	1876.4	0.00752621	0.00964319	2406.4	-0.00238293	0	
286.6	0.18869124	0.20127945	816.59	0.00872092	0.0096492	1346.6	0.01412232	0.01441511	1876.6	0.00624302	0.00965623	2406.6	-0.00138035	0	
286.8	0.18913544	0.20144136	816.79	0.00898032	0.00965188	1346.8	0.01359636	0.01441522	1876.8	0.00565766	0.00966924	2406.8	-0.00066713	0	
287	0.19045875	0.20160258	816.99	0.00809063	0.00965453	1347	0.01305922	0.01441532	1877	0.00480835	0.00968222	2407	0.0000648	0	
287.2	0.19008909	0.20176313	817.19	0.00711686	0.00965717	1347.2	0.01264267	0.01441543	1877.2	0.00441864	0.00969518	2407.2	-0.00032415	0	
287.4	0.18973944	0.20192299	817.39	0.00664738	0.00965979	1347.4	0.01206107	0.01441553	1877.4	0.00489119	0.0097081	2407.4	-0.00028131	0	
287.6	0.18954343	0.20208218	817.59	0.00651412	0.00966238	1347.6	0.01203869	0.01441563	1877.6	0.00470711	0.009721	2407.6	-0.00027506	0	
287.8	0.19036899	0.2022407	817.79	0.00633832	0.00966496	1347.8	0.0121871	0.01441573	1877.8	0.00534959	0.00973386	2407.8	-0.00185345	0	
288	0.1897087	0.20239855	817.99	0.00626031	0.00966751	1348	0.01225334	0.01441583	1878	0.00629247	0.0097467	2408	-0.00219081	0	
288.2	0.19056856	0.20255573	818.19	0.0065514	0.00967005	1348.2	0.01272733	0.01441593	1878.2	0.00712478	0.0097595	2408.2	-0.00256663	0	
288.4	0.19032821	0.20271225	818.39	0.00640251	0.00967256	1348.4	0.01304507	0.01441602	1878.4	0.00836704	0.00977228	2408.4	-0.00267097	0	
288.6	0.18991563	0.2028681	818.59	0.00649653	0.00967506	1348.6	0.01347972	0.01441612	1878.6	0.00911186	0.00978503	2408.6	-0.00166336	0	
288.8	0.18993775	0.2030233	818.79	0.0064709	0.00967754	1348.8	0.01388226	0.01441621	1878.8	0.01077156	0.00979774	2408.8	-0.00154609	0	
289	0.18962525	0.20317784	818.99	0.00634626	0.00968	1349	0.01453915	0.0144163	1879	0.01109463	0.00981043	2409	-0.00222052	0	
289.2	0.18983381	0.20333173	819.19	0.00630354	0.00968244	1349.2	0.01514312	0.01441639	1879.2	0.01181081	0.00982309	2409.2	-0.00315803	0	
289.4	0.19032918	0.20348497	819.39	0.00655719	0.00968486	1349.4	0.01434951	0.01441647	1879.4	0.01175184	0.00983572	2409.4	-0.00317739	0	
289.6	0.19007845	0.20363757	819.59	0.00726735	0.00968726	1349.6	0.0141313	0.01441656	1879.6	0.01246149	0.00984832	2409.6	-0.00304314	0	
289.8	0.19046838	0.20378951	819.79	0.00716925	0.00968964	1349.8	0.01416878	0.01441664	1879.8	0.01179475	0.0098609	2409.8	-0.00158308	0	
290	0.19066907	0.20394082	819.99	0.0074076	0.00969201	1350	0.01412265	0.01441673	1880	0.01134458	0.00987344	2410	-0.00185368	0	
290.2	0.19070622	0.20409149	820.19	0.00767069	0.00969435	1350.2	0.0132271	0.01441681	1880.2	0.01112461	0.00988596	2410.2	-0.00173477	0	
290.4	0.19055142	0.20424152	820.39	0.00885264	0.00969668	1350.4	0.01253578	0.01441689	1880.4	0.00982005	0.00989844	2410.4	-0.00128456	0	
290.6	0.19137811	0.20439092	820.59	0.00964329	0.00969899	1350.6	0.01298795	0.01441696	1880.6	0.00924753	0.0099109	2410.6	-0.00101266	0	
290.8	0.19162688	0.20453968	820.79	0.00944499	0.00970128	1350.8	0.01258966	0.01441704	1880.8	0.00906963	0.00992333	2410.8	-0.00127752	0	
291	0.19124584	0.20468782	820.99	0.00942354	0.00970356	1351	0.01246391	0.01441712	1881	0.00820681	0.00993573	2411	-0.00179756	0	
291.2	0.19085427	0.20483533	821.19	0.00927905	0.00970581	1351.2	0.01301684	0.01441719	1881.2	0.00795994	0.0099481	2411.2	-0.00199387	0	
291.4	0.19181216	0.20498222	821.39	0.00967511	0.00970805	1351.4	0.01299019	0.01441726	1881.4	0.00799628	0.00996045	2411.4	-0.00180186	0	
291.6	0.19173417	0.20512849	821.59	0.0090609	0.00971027	1351.6	0.01304467	0.01441733	1881.6	0.00695092	0.00997276	2411.6	-0.0023732	0	
291.8	0.19152592	0.20527414	821.79	0.00937084	0.00971248	1351.8	0.01330594	0.0144174	1881.8	0.0069866	0.00998505	2411.8	-0.00315846	0	
292	0.19190565	0.20541918	821.99	0.00850833	0.00971467	1352	0.01394791	0.01441747	1882	0.00770468	0.00999731	2412	-0.00285902	0	
292.2	0.19175405	0.2055636	822.19	0.00829567	0.00971684	1352.2	0.01422658	0.01441754	1882.2	0.00763147	0.01000954	2412.2	-0.00317001	0	
292.4	0.19107321	0.20570741	822.39	0.00747693	0.00971899	1352.4	0.01397252	0.01441761	1882.4	0.00731253	0.01002175	2412.4	-0.00300231	0	
292.6	0.19100602	0.20585062	822.59	0.00719089	0.00972113	1352.6	0.01432298	0.01441767	1882.6	0.00743128	0.01003392	2412.6	-0.00331338	0	
292.8	0.191266	0.20599322	822.79	0.0063756	0.00972325	1352.8	0.01390664	0.01441773	1882.8	0.00803246	0.01004607	2412.8	-0.00363714	0	
293	0.1918993	0.20613522	822.99	0.00576405	0.00972536	1353	0.0139908	0.0144178	1883	0.00805932	0.01005819	2413	-0.0037617	0	
293.2	0.19159488	0.20627662	823.19	0.00417745	0.00972744	1353.2	0.01420082	0.01441786	1883.2	0.0085253	0.01007028	2413.2	-0.00436351	0	
293.4	0.19184498	0.20641742	823.39	0.0041818	0.00972952	1353.4	0.01434781	0.01441792	1883.4	0.00813526	0.01008235	2413.4	-0.00395954	0	
293.6	0.19161386	0.20655763	823.59	0.00455369	0.00973157	1353.6	0.01459685	0.01441798	1883.6	0.00823893	0.01009438	2413.6	-0.00380417	0	
293.8	0.19198285	0.20669724	823.79	0.00425849	0.00973361	1353.8	0.01463571	0.01441804	1883.8	0.00797342	0.01010639	2413.8	-0.00307144	0	
294	0.19214358	0.20683627	823.99	0.00425944	0.00973564	1354	0.01469789	0.01441809	1884	0.00838332	0.01011837	2414	-0.00323398	0	
294.2	0.19182339	0.20697471	824.19	0.00433702	0.00973765	1354.2	0.01462253	0.01441815	1884.2	0.00833535	0.01013033	2414.2	-0.00321283	0	
294.4	0.1922043	0.20711256	824.39	0.00493579	0.00973964	1354.4	0.01459	0.01441821	1884.4	0.00824955	0.01014225	2414.4	-0.00392786	0	
294.6	0.19202433	0.20724983	824.59	0.00568201	0.00974162	1354.6	0.01429838	0.01441826	1884.6	0.00878061	0.01015415	2414.6	-0.00384209	0	
294.8	0.19221863	0.20738652	824.79	0.00616841	0.00974358	1354.8	0.01435206	0.01441831	1884.8	0.00922903	0.01016602	2414.8	-0.0043853	0	
295	0.19210837	0.20752264	824.99	0.0061594	0.00974553	1355	0.01465394	0.01441837	1885	0.00966255	0.01017787	2415	-0.00389876	0	
295.2	0.19388988	0.20765818	825.19	0.00738231	0.00974746	1355.2	0.01482915	0.01441842	1885.2	0.00996372	0.01018969	2415.2	-0.00354782	0	
295.4	0.19445787	0.20779314	825.39	0.00806547	0.00974938	1355.4	0.01505617	0.01441847	1885.4	0.0099696	0.01020148	2415.4	-0.0034848	0	
295.6	0.19422748	0.20792754	825.59	0.00875916	0.00975128	1355.6	0.01481972	0.01441852	1885.6	0.00978088	0.01021324	2415.6	-0.00428648	0	
295.8	0.19506185	0.20806137	825.79	0.01023338	0.00975317	1355.8	0.01528789	0.01441857	1885.8	0.0104215	0.01022498	2415.8	-0.00384219	0	
296	0.19633935	0.20819463	825.99	0.01047808	0.00975504	1356	0.01493946	0.01441862	1886	0.01034551	0.01023669	2416	-0.00383585	0	
296.2	0.19565906	0.20832733	826.19	0.0112286	0.0097569	1356.2	0.01418818	0.01441866	1886.2	0.00969291	0.01024837	2416.2	-0.00428682	0	
296.4	0.19606394	0.20845947	826.39	0.01074119	0.00975874	1356.4	0.01388507	0.01441871	1886.4	0.0096618	0.01026003	2416.4	-0.00424419	0	
296.6	0.1972621	0.20859106	826.59	0.01091048	0.00976057	1356.6	0.01371889	0.01441876	1886.6	0.01032551	0.01027166	2416.6	-0.00437025	0	
296.8	0.19757158	0.20872208	826.79	0.01123294	0.00976239	1356.8	0.01325274	0.0144188	1886.8	0.01049579	0.01028326	2416.8	-0.00383264	0	
297	0.19807525	0.20885256	826.99	0.01134952	0.00976419	1357	0.01246017	0.01441884	1887	0.01025003	0.01029483	2417	-0.00403773	0	
297.2	0.19775126	0.20898248	827.19	0.01128247	0.00976598	1357.2	0.01260904	0.01441889	1887.2	0.01016601	0.01030638	2417.2	-0.00492166	0	
297.4	0.19755725	0.20911185	827.39	0.01172278	0.00976775	1357.4	0.01234131	0.01441893	1887.4	0.00997191	0.01031791	2417.4	-0.00510972	0	
297.6	0.19753225	0.20924068	827.59	0.01091461	0.00976951	1357.6	0.01125173	0.01441897	1887.6	0.00964358	0.0103294	2417.6	-0.00467601	0	
297.8	0.19745046	0.20936896	827.79	0.01056363	0.00977126	1357.8	0.01123096	0.01441901	1887.8	0.0098215	0.01034087	2417.8	-0.00393886	0	
298	0.19662413	0.2094967	827.99	0.01053503	0.00977299	1358	0.01183534	0.01441905	1888	0.0095045	0.01035232	2418	-0.0038986	0	
298.2	0.197042	0.2096239	828.19	0.01043033	0.00977471	1358.2	0.01221996	0.01441909	1888.2	0.01003184	0.01036374	2418.2	-0.00405255	0	
298.4	0.1963367	0.20975057	828.39	0.00936923	0.00977642	1358.4	0.0119246	0.01441913	1888.4	0.01039861	0.01037513	2418.4	-0.00420985	0	
298.6	0.19550215	0.2098767	828.59	0.00921337	0.00977811	1358.6	0.01236769	0.01441917	1888.6	0.01139646	0.01038649	2418.6	-0.00333958	0	
298.8	0.19563072	0.2100023	828.79	0.00845554	0.00977979	1358.8	0.01312274	0.01441921	1888.8	0.01095537	0.01039783	2418.8	-0.00316266	0	
299	0.19592809	0.21012736	828.99	0.00846997	0.00978146	1359	0.01335276	0.01441924	1889	0.01122139	0.01040915	2419	-0.00253288	0	
299.2	0.19615685	0.2102519	829.19	0.00960793	0.00978311	1359.2	0.01327257	0.01441928	1889.2	0.01126805	0.01042043	2419.2	-0.00287134	0	
299.4	0.19608566	0.21037591	829.39	0.00893611	0.00978475	1359.4	0.01356529	0.01441931	1889.4	0.01147805	0.0104317	2419.4	-0.00268207	0	
299.6	0.19641758	0.2104994	829.59	0.00866941	0.00978638	1359.6	0.01324386	0.01441935	1889.6	0.0107243	0.01044293	2419.6	-0.00254406	0	
299.8	0.19678244	0.21062237	829.79	0.00829431	0.009788	1359.8	0.01443466	0.01441938	1889.8	0.01051139	0.01045414	2419.8	-0.00209018	0	
300	0.19687635	0.21074481	829.99	0.00875586	0.0097896	1360	0.01440592	0.01441942	1890	0.01070726	0.01046533	2420	-0.00241117	0	
300.2	0.19677869	0.21086674	830.19	0.00942887	0.00979119	1360.2	0.01467022	0.01441945	1890.2	0.01072351	0.01047649	2420.2	-0.00287137	0	
300.4	0.19755652	0.21098816	830.39	0.00929225	0.00979277	1360.4	0.01462549	0.01441948	1890.4	0.01098241	0.01048762	2420.4	-0.00195123	0	
300.6	0.19855402	0.21110906	830.59	0.00943649	0.00979434	1360.6	0.01485108	0.01441951	1890.6	0.01026598	0.01049873	2420.6	-0.00220905	0	
300.8	0.19772852	0.21122945	830.79	0.0097855	0.00979589	1360.8	0.01518406	0.01441954	1890.8	0.009716	0.01050981	2420.8	-0.00215387	0	
301	0.19829625	0.21134934	830.99	0.00968206	0.00979743	1361	0.01409159	0.01441958	1891	0.00905859	0.01052087	2421	-0.0026525	0	
301.2	0.1984164	0.21146871	831.19	0.01029579	0.00979897	1361.2	0.01403304	0.01441961	1891.2	0.00778708	0.0105319	2421.2	-0.00327524	0	
301.4	0.19874469	0.21158759	831.39	0.01026908	0.00980048	1361.4	0.01342549	0.01441963	1891.4	0.00745506	0.0105429	2421.4	-0.00257832	0	
301.6	0.19958212	0.21170596	831.59	0.01075131	0.00980199	1361.6	0.01386889	0.01441966	1891.6	0.00713242	0.01055389	2421.6	-0.00197934	0	
301.8	0.19982937	0.21182383	831.79	0.01106555	0.00980349	1361.8	0.01489221	0.01441969	1891.8	0.00758027	0.01056484	2421.8	-0.00197428	0	
302	0.20015644	0.2119412	831.99	0.01060681	0.00980497	1362	0.015284	0.01441972	1892	0.00782621	0.01057577	2422	-0.0021878	0	
302.2	0.20016512	0.21205808	832.19	0.01016051	0.00980644	1362.2	0.0150805	0.01441975	1892.2	0.00938792	0.01058668	2422.2	-0.00276885	0	
302.4	0.19950238	0.21217446	832.39	0.00917339	0.0098079	1362.4	0.01503714	0.01441978	1892.4	0.01035326	0.01059756	2422.4	-0.00277903	0	
302.6	0.19990106	0.21229035	832.59	0.00979663	0.00980935	1362.6	0.01564997	0.0144198	1892.6	0.01107656	0.01060841	2422.6	-0.00265519	0	
302.8	0.20057974	0.21240575	832.79	0.00899736	0.00981079	1362.8	0.01506533	0.01441983	1892.8	0.01057565	0.01061925	2422.8	-0.00306613	0	
303	0.20052548	0.21252067	832.99	0.00908096	0.00981222	1363	0.01525443	0.01441985	1893	0.01105678	0.01063005	2423	-0.00357621	0	
303.2	0.20096302	0.2126351	833.19	0.00902332	0.00981363	1363.2	0.01503911	0.01441988	1893.2	0.01129514	0.01064083	2423.2	-0.00442938	0	
303.4	0.20152951	0.21274904	833.39	0.00809797	0.00981504	1363.4	0.01512185	0.0144199	1893.4	0.01224203	0.01065159	2423.4	-0.00415043	0	
303.6	0.20162559	0.21286251	833.59	0.00774595	0.00981643	1363.6	0.01542176	0.01441993	1893.6	0.01234163	0.01066232	2423.6	-0.00463345	0	
303.8	0.20197041	0.2129755	833.79	0.00819962	0.00981782	1363.8	0.0155958	0.01441995	1893.8	0.01363593	0.01067303	2423.8	-0.00517019	0	
304	0.20256632	0.213088	833.99	0.00860081	0.00981919	1364	0.01546043	0.01441998	1894	0.0138413	0.01068371	2424	-0.00520078	0	
304.2	0.2034802	0.21320004	834.19	0.0086292	0.00982055	1364.2	0.01548113	0.01442	1894.2	0.01390607	0.01069437	2424.2	-0.00499279	0	
304.4	0.20403863	0.2133116	834.39	0.00765727	0.0098219	1364.4	0.01574371	0.01442002	1894.4	0.01348985	0.010705	2424.4	-0.00504263	0	
304.6	0.20422596	0.21342269	834.59	0.00735798	0.00982325	1364.6	0.01606851	0.01442004	1894.6	0.01310723	0.01071561	2424.6	-0.00589447	0	
304.8	0.20495469	0.21353331	834.79	0.00768903	0.00982458	1364.8	0.01594217	0.01442007	1894.8	0.0126595	0.0107262	2424.8	-0.0054121	0	
305	0.20572817	0.21364346	834.99	0.00811322	0.0098259	1365	0.01491138	0.01442009	1895	0.01138541	0.01073676	2425	-0.0053744	0	
305.2	0.206155	0.21375315	835.19	0.00879321	0.00982721	1365.2	0.01476712	0.01442011	1895.2	0.01098576	0.0107473	2425.2	-0.00510213	0	
305.4	0.20706705	0.21386237	835.39	0.008277	0.00982851	1365.4	0.01460932	0.01442013	1895.4	0.0118325	0.01075781	2425.4	-0.00407362	0	
305.6	0.20723119	0.21397113	835.59	0.00892834	0.0098298	1365.6	0.01418427	0.01442015	1895.6	0.01118174	0.0107683	2425.6	-0.0032631	0	
305.8	0.20737969	0.21407944	835.79	0.00849084	0.00983108	1365.8	0.01395586	0.01442017	1895.8	0.01106201	0.01077876	2425.8	-0.00398802	0	
306	0.20665434	0.21418728	835.99	0.00852083	0.00983235	1366	0.01359408	0.01442019	1896	0.01084878	0.0107892	2426	-0.00354106	0	
306.2	0.20550096	0.21429467	836.19	0.00874342	0.00983361	1366.2	0.01293721	0.01442021	1896.2	0.01142826	0.01079962	2426.2	-0.00333141	0	
306.4	0.20522931	0.21440161	836.39	0.00950561	0.00983486	1366.4	0.0128293	0.01442023	1896.4	0.0112679	0.01081001	2426.4	-0.00299203	0	
306.6	0.20494544	0.2145081	836.59	0.00973505	0.0098361	1366.6	0.01308018	0.01442024	1896.6	0.00993766	0.01082038	2426.6	-0.00303756	0	
306.8	0.20429257	0.21461413	836.79	0.01026584	0.00983733	1366.8	0.01264678	0.01442026	1896.8	0.00915893	0.01083073	2426.8	-0.00325655	0	
307	0.20333183	0.21471972	836.99	0.01014703	0.00983855	1367	0.01286612	0.01442028	1897	0.00876131	0.01084105	2427	-0.00331062	0	
307.2	0.2026405	0.21482486	837.19	0.01063261	0.00983977	1367.2	0.01294909	0.0144203	1897.2	0.00956404	0.01085135	2427.2	-0.00383279	0	
307.4	0.20161099	0.21492956	837.39	0.01051809	0.00984097	1367.4	0.01289271	0.01442032	1897.4	0.00987778	0.01086162	2427.4	-0.00359264	0	
307.6	0.20153604	0.21503381	837.59	0.0101642	0.00984216	1367.6	0.01266979	0.01442033	1897.6	0.00975926	0.01087187	2427.6	-0.0035245	0	
307.8	0.20189426	0.21513763	837.79	0.01121984	0.00984335	1367.8	0.01258137	0.01442035	1897.8	0.00957999	0.0108821	2427.8	-0.00359338	0	
308	0.20190607	0.21524101	837.99	0.01136443	0.00984452	1368	0.01268263	0.01442037	1898	0.0096465	0.0108923	2428	-0.00363772	0	
308.2	0.20272302	0.21534395	838.19	0.01237989	0.00984569	1368.2	0.01312803	0.01442038	1898.2	0.0102594	0.01090248	2428.2	-0.00327812	0	
308.4	0.20241571	0.21544645	838.39	0.01225758	0.00984685	1368.4	0.01398048	0.0144204	1898.4	0.00940307	0.01091264	2428.4	-0.00390132	0	
308.6	0.20310252	0.21554852	838.59	0.01277374	0.00984799	1368.6	0.01407665	0.01442041	1898.6	0.00961033	0.01092277	2428.6	-0.00289193	0	
308.8	0.20396109	0.21565016	838.79	0.01251065	0.00984913	1368.8	0.01384207	0.01442043	1898.8	0.00960054	0.01093288	2428.8	-0.0027788	0	
309	0.20358596	0.21575138	838.99	0.01213727	0.00985026	1369	0.01308277	0.01442044	1899	0.0102238	0.01094297	2429	-0.0025588	0	
309.2	0.20441552	0.21585216	839.19	0.01195096	0.00985139	1369.2	0.01359244	0.01442046	1899.2	0.0112704	0.01095304	2429.2	-0.00239442	0	
309.4	0.20534827	0.21595252	839.39	0.01099162	0.0098525	1369.4	0.0127557	0.01442047	1899.4	0.01067159	0.01096308	2429.4	-0.00249327	0	
309.6	0.20503727	0.21605245	839.59	0.0113036	0.0098536	1369.6	0.01310508	0.01442049	1899.6	0.01008765	0.0109731	2429.6	-0.00322102	0	
309.8	0.20489105	0.21615197	839.79	0.01005339	0.0098547	1369.8	0.01381356	0.0144205	1899.8	0.00968143	0.01098309	2429.8	-0.00397049	0	
310	0.20452298	0.21625106	839.99	0.0095157	0.00985579	1370	0.01386094	0.01442051	1900	0.00970313	0.01099306	2430	-0.00303279	0	
310.2	0.2048423	0.21634973	840.19	0.00917905	0.00985687	1370.2	0.0133416	0.01442053	1900.2	0.00923524	0.01100301	2430.2	-0.0033345	0	
310.4	0.20558247	0.21644799	840.39	0.00913154	0.00985794	1370.4	0.01321031	0.01442054	1900.4	0.00847923	0.01101294	2430.4	-0.00399739	0	
310.6	0.20541381	0.21654583	840.59	0.00871677	0.009859	1370.6	0.01338709	0.01442055	1900.6	0.0078259	0.01102284	2430.6	-0.00445291	0	
310.8	0.20549458	0.21664326	840.79	0.00903598	0.00986005	1370.8	0.01286664	0.01442057	1900.8	0.0075708	0.01103272	2430.8	-0.00488756	0	
311	0.20593756	0.21674028	840.99	0.00791597	0.0098611	1371	0.01255016	0.01442058	1901	0.00840758	0.01104258	2431	-0.00490092	0	
311.2	0.20597719	0.21683689	841.19	0.00715493	0.00986214	1371.2	0.01310729	0.01442059	1901.2	0.00939025	0.01105242	2431.2	-0.00528045	0	
311.4	0.20636053	0.21693309	841.39	0.0070916	0.00986317	1371.4	0.01298519	0.0144206	1901.4	0.00849544	0.01106223	2431.4	-0.00539677	0	
311.6	0.20658604	0.21702888	841.59	0.00656787	0.00986419	1371.6	0.01318875	0.01442062	1901.6	0.00823896	0.01107202	2431.6	-0.00508226	0	
311.8	0.20726312	0.21712427	841.79	0.00752244	0.0098652	1371.8	0.01343975	0.01442063	1901.8	0.00843521	0.01108179	2431.8	-0.00526379	0	
312	0.20789255	0.21721926	841.99	0.00677934	0.00986621	1372	0.0133968	0.01442064	1902	0.00917839	0.01109154	2432	-0.00487901	0	
312.2	0.20897192	0.21731384	842.19	0.00724637	0.00986721	1372.2	0.01354481	0.01442065	1902.2	0.0088546	0.01110126	2432.2	-0.00428167	0	
312.4	0.208978	0.21740803	842.39	0.00711348	0.0098682	1372.4	0.0135473	0.01442066	1902.4	0.00795181	0.01111096	2432.4	-0.0045095	0	
312.6	0.20960292	0.21750181	842.59	0.00745783	0.00986918	1372.6	0.01298379	0.01442067	1902.6	0.00863348	0.01112064	2432.6	-0.00411296	0	
312.8	0.20930364	0.2175952	842.79	0.00770345	0.00987016	1372.8	0.01245761	0.01442068	1902.8	0.00875554	0.0111303	2432.8	-0.00459639	0	
313	0.20903479	0.2176882	842.99	0.00820447	0.00987112	1373	0.01138697	0.01442069	1903	0.00859886	0.01113993	2433	-0.00488686	0	
313.2	0.20961864	0.21778081	843.19	0.00916101	0.00987209	1373.2	0.01170013	0.0144207	1903.2	0.00795065	0.01114955	2433.2	-0.0046903	0	
313.4	0.20979841	0.21787302	843.39	0.00931247	0.00987304	1373.4	0.01215278	0.01442071	1903.4	0.0068974	0.01115914	2433.4	-0.0046197	0	
313.6	0.20954748	0.21796484	843.59	0.0101485	0.00987398	1373.6	0.01284181	0.01442072	1903.6	0.00718013	0.01116871	2433.6	-0.0042005	0	
313.8	0.21011033	0.21805628	843.79	0.01036229	0.00987492	1373.8	0.01254432	0.01442073	1903.8	0.00674145	0.01117825	2433.8	-0.00302639	0	
314	0.21062453	0.21814733	843.99	0.01084298	0.00987585	1374	0.01281202	0.01442074	1904	0.00750727	0.01118778	2434	-0.00270139	0	
314.2	0.2108345	0.21823799	844.19	0.01067061	0.00987678	1374.2	0.01274721	0.01442075	1904.2	0.0071469	0.01119728	2434.2	-0.00287764	0	
314.4	0.21118267	0.21832827	844.39	0.01075752	0.00987769	1374.4	0.01321926	0.01442076	1904.4	0.00787863	0.01120676	2434.4	-0.00358667	0	
314.6	0.21187947	0.21841817	844.59	0.01128306	0.0098786	1374.6	0.01364955	0.01442077	1904.6	0.00766478	0.01121622	2434.6	-0.0037836	0	
314.8	0.21228027	0.2185077	844.79	0.01168592	0.00987951	1374.8	0.01396323	0.01442078	1904.8	0.0079475	0.01122566	2434.8	-0.00387649	0	
315	0.21229194	0.21859684	844.99	0.01144478	0.0098804	1375	0.01409979	0.01442079	1905	0.00880723	0.01123508	2435	-0.00475207	0	
315.2	0.21260517	0.21868561	845.19	0.01091071	0.00988129	1375.2	0.01538566	0.0144208	1905.2	0.00953711	0.01124447	2435.2	-0.0052323	0	
315.4	0.21324717	0.218774	845.39	0.01142622	0.00988217	1375.4	0.01534265	0.01442081	1905.4	0.00986476	0.01125385	2435.4	-0.00499956	0	
315.6	0.21324966	0.21886201	845.59	0.01019241	0.00988305	1375.6	0.01581205	0.01442081	1905.6	0.01037036	0.0112632	2435.6	-0.00511201	0	
315.8	0.21416292	0.21894966	845.79	0.00993248	0.00988391	1375.8	0.01578397	0.01442082	1905.8	0.01140396	0.01127253	2435.8	-0.00570391	0	
316	0.21466066	0.21903694	845.99	0.00924663	0.00988478	1376	0.01580309	0.01442083	1906	0.01140439	0.01128184	2436	-0.00625054	0	
316.2	0.21469099	0.21912385	846.19	0.00925856	0.00988563	1376.2	0.01617174	0.01442084	1906.2	0.0108284	0.01129113	2436.2	-0.00628761	0	
316.4	0.21405057	0.21921039	846.39	0.0096579	0.00988648	1376.4	0.01624741	0.01442085	1906.4	0.01088811	0.01130039	2436.4	-0.00609662	0	
316.6	0.21344331	0.21929656	846.59	0.00997888	0.00988732	1376.6	0.0156339	0.01442085	1906.6	0.01117702	0.01130964	2436.6	-0.00586931	0	
316.8	0.2127973	0.21938237	846.79	0.01027045	0.00988816	1376.8	0.01573707	0.01442086	1906.8	0.01008349	0.01131886	2436.8	-0.00537172	0	
317	0.2124935	0.21946782	846.99	0.01022187	0.00988898	1377	0.01465946	0.01442087	1907	0.01064573	0.01132806	2437	-0.00500567	0	
317.2	0.21214522	0.21955291	847.19	0.01034725	0.00988981	1377.2	0.01539371	0.01442088	1907.2	0.01053959	0.01133725	2437.2	-0.00392177	0	
317.4	0.21224977	0.21963764	847.39	0.01061563	0.00989062	1377.4	0.01641248	0.01442088	1907.4	0.01049794	0.01134641	2437.4	-0.00421819	0	
317.6	0.21140692	0.21972201	847.59	0.01059832	0.00989143	1377.6	0.01520555	0.01442089	1907.6	0.01066405	0.01135555	2437.6	-0.00375324	0	
317.8	0.21112476	0.21980602	847.79	0.00987702	0.00989224	1377.8	0.01468006	0.0144209	1907.8	0.0101678	0.01136466	2437.8	-0.00381686	0	
318	0.21082476	0.21988968	847.99	0.0099806	0.00989303	1378	0.0146233	0.0144209	1908	0.01080326	0.01137376	2438	-0.00356719	0	
318.2	0.21066005	0.21997299	848.19	0.01048773	0.00989382	1378.2	0.01466076	0.01442091	1908.2	0.01047457	0.01138284	2438.2	-0.00414483	0	
318.4	0.21106123	0.22005594	848.39	0.01058665	0.00989461	1378.4	0.01452382	0.01442092	1908.4	0.01098307	0.0113919	2438.4	-0.00466194	0	
318.6	0.21186927	0.22013854	848.59	0.01142726	0.00989539	1378.6	0.01541044	0.01442092	1908.6	0.01002795	0.01140093	2438.6	-0.00485957	0	
318.8	0.21173507	0.2202208	848.79	0.01181876	0.00989616	1378.8	0.0160678	0.01442093	1908.8	0.01062152	0.01140995	2438.8	-0.00578972	0	
319	0.21279952	0.22030271	848.99	0.01184815	0.00989693	1379	0.01604117	0.01442093	1909	0.01110426	0.01141894	2439	-0.00670688	0	
319.2	0.21400579	0.22038427	849.19	0.01190403	0.00989769	1379.2	0.01665005	0.01442094	1909.2	0.01212597	0.01142791	2439.2	-0.00657468	0	
319.4	0.21445742	0.22046549	849.39	0.01151006	0.00989844	1379.4	0.0164726	0.01442095	1909.4	0.01173859	0.01143687	2439.4	-0.00632188	0	
319.6	0.2147136	0.22054636	849.59	0.01083898	0.00989919	1379.6	0.01674474	0.01442095	1909.6	0.01115065	0.0114458	2439.6	-0.00767588	0	
319.8	0.21596377	0.22062689	849.79	0.01067757	0.00989993	1379.8	0.01668915	0.01442096	1909.8	0.01148235	0.01145471	2439.8	-0.00817734	0	
320	0.21620301	0.22070708	849.99	0.01112007	0.00990067	1380	0.01681098	0.01442096	1910	0.01104483	0.0114636	2440	-0.00808357	0	
320.2	0.2160857	0.22078694	850.19	0.01147586	0.0099014	1380.2	0.01749291	0.01442097	1910.2	0.01160924	0.01147247	2440.2	-0.00750946	0	
320.4	0.21578657	0.22086645	850.39	0.01185023	0.00990213	1380.4	0.01696112	0.01442097	1910.4	0.01268907	0.01148132	2440.4	-0.00741155	0	
320.6	0.21529617	0.22094563	850.59	0.01171043	0.00990285	1380.6	0.01641462	0.01442098	1910.6	0.01246459	0.01149015	2440.6	-0.00676623	0	
320.8	0.21504831	0.22102448	850.79	0.01173612	0.00990356	1380.8	0.01623041	0.01442098	1910.8	0.01188407	0.01149896	2440.8	-0.00658309	0	
321	0.21442049	0.22110299	850.99	0.01081588	0.00990427	1381	0.0151939	0.01442099	1911	0.01237378	0.01150775	2441	-0.00676434	0	
321.2	0.21358536	0.22118118	851.19	0.01067439	0.00990498	1381.2	0.01450234	0.01442099	1911.2	0.01214938	0.01151652	2441.2	-0.00707878	0	
321.4	0.2129155	0.22125903	851.39	0.01096981	0.00990568	1381.4	0.01457572	0.014421	1911.4	0.01221275	0.01152527	2441.4	-0.00704152	0	
321.6	0.21225036	0.22133655	851.59	0.01074809	0.00990637	1381.6	0.01313322	0.014421	1911.6	0.01193189	0.011534	2441.6	-0.00628339	0	
321.8	0.21172237	0.22141374	851.79	0.01059117	0.00990706	1381.8	0.01223938	0.01442101	1911.8	0.01147452	0.01154271	2441.8	-0.00601945	0	
322	0.21184367	0.22149061	851.99	0.01199329	0.00990774	1382	0.01165628	0.01442101	1912	0.01203055	0.0115514	2442	-0.00604383	0	
322.2	0.21155926	0.22156716	852.19	0.01210227	0.00990842	1382.2	0.01136684	0.01442102	1912.2	0.01167901	0.01156007	2442.2	-0.00659691	0	
322.4	0.21213927	0.22164338	852.39	0.01239056	0.00990909	1382.4	0.0112117	0.01442102	1912.4	0.01234914	0.01156872	2442.4	-0.00688533	0	
322.6	0.21256145	0.22171928	852.59	0.01325008	0.00990976	1382.6	0.01245571	0.01442103	1912.6	0.01171492	0.01157735	2442.6	-0.00702914	0	
322.8	0.21347247	0.22179486	852.79	0.01320383	0.00991042	1382.8	0.0120568	0.01442103	1912.8	0.01159409	0.01158596	2442.8	-0.00826385	0	
323	0.21474289	0.22187011	852.99	0.01210008	0.00991107	1383	0.01184314	0.01442104	1913	0.0119491	0.01159456	2443	-0.0073194	0	
323.2	0.2146869	0.22194506	853.19	0.01195265	0.00991172	1383.2	0.01284907	0.01442104	1913.2	0.01105239	0.01160313	2443.2	-0.00732097	0	
323.4	0.21496844	0.22201968	853.39	0.01119564	0.00991237	1383.4	0.01319876	0.01442104	1913.4	0.01040515	0.01161168	2443.4	-0.0073913	0	
323.6	0.21563605	0.22209399	853.59	0.01146481	0.00991301	1383.6	0.01356086	0.01442105	1913.6	0.01024728	0.01162021	2443.6	-0.0073275	0	
323.8	0.21685009	0.22216799	853.79	0.01176283	0.00991365	1383.8	0.01415029	0.01442105	1913.8	0.01099425	0.01162872	2443.8	-0.00716301	0	
324	0.21661709	0.22224167	853.99	0.01252553	0.00991428	1384	0.01433458	0.01442106	1914	0.01029827	0.01163721	2444	-0.00690489	0	
324.2	0.21724118	0.22231504	854.19	0.01251348	0.00991491	1384.2	0.01503729	0.01442106	1914.2	0.0112465	0.01164569	2444.2	-0.0064271	0	
324.4	0.21804689	0.2223881	854.39	0.01255336	0.00991553	1384.4	0.01544646	0.01442106	1914.4	0.0116147	0.01165414	2444.4	-0.00648474	0	
324.6	0.21829009	0.22246086	854.59	0.0124166	0.00991614	1384.6	0.01506932	0.01442107	1914.6	0.01069035	0.01166258	2444.6	-0.00615781	0	
324.8	0.21832213	0.2225333	854.79	0.01142772	0.00991676	1384.8	0.01510945	0.01442107	1914.8	0.01071419	0.01167099	2444.8	-0.00578835	0	
325	0.21774607	0.22260545	854.99	0.00992502	0.00991736	1385	0.01482792	0.01442108	1915	0.01047229	0.01167939	2445	-0.00582766	0	
325.2	0.21801117	0.22267728	855.19	0.00915813	0.00991797	1385.2	0.01532009	0.01442108	1915.2	0.01094794	0.01168776	2445.2	-0.00600638	0	
325.4	0.21809687	0.22274881	855.39	0.00807737	0.00991856	1385.4	0.01610508	0.01442108	1915.4	0.01101443	0.01169612	2445.4	-0.00623398	0	
325.6	0.2182582	0.22282004	855.59	0.00703539	0.00991916	1385.6	0.01556539	0.01442109	1915.6	0.01049461	0.01170446	2445.6	-0.00643144	0	
325.8	0.21793466	0.22289097	855.79	0.00648162	0.00991975	1385.8	0.01556223	0.01442109	1915.8	0.01080216	0.01171278	2445.8	-0.00708044	0	
326	0.21849067	0.2229616	855.99	0.0068654	0.00992033	1386	0.01546133	0.01442109	1916	0.01073335	0.01172108	2446	-0.00747435	0	
326.2	0.21847649	0.22303193	856.19	0.00694993	0.00992091	1386.2	0.01540737	0.0144211	1916.2	0.01082876	0.01172936	2446.2	-0.0076697	0	
326.4	0.21914512	0.22310197	856.39	0.00794003	0.00992149	1386.4	0.0154031	0.0144211	1916.4	0.01148157	0.01173762	2446.4	-0.00800724	0	
326.6	0.21941278	0.22317171	856.59	0.00758016	0.00992206	1386.6	0.01532699	0.0144211	1916.6	0.01098999	0.01174586	2446.6	-0.00784729	0	
326.8	0.21985185	0.22324115	856.79	0.00724577	0.00992262	1386.8	0.01474378	0.0144211	1916.8	0.0105562	0.01175409	2446.8	-0.00836363	0	
327	0.21983211	0.2233103	856.99	0.00653441	0.00992318	1387	0.01450737	0.01442111	1917	0.0106631	0.01176229	2447	-0.00750202	0	
327.2	0.21976579	0.22337916	857.19	0.00737138	0.00992374	1387.2	0.0145381	0.01442111	1917.2	0.0107087	0.01177048	2447.2	-0.00773788	0	
327.4	0.22021437	0.22344773	857.39	0.00782015	0.0099243	1387.4	0.01340327	0.01442111	1917.4	0.01068921	0.01177865	2447.4	-0.00727764	0	
327.6	0.22070246	0.22351601	857.59	0.00909306	0.00992484	1387.6	0.01392876	0.01442112	1917.6	0.01073966	0.0117868	2447.6	-0.0063642	0	
327.8	0.22112312	0.223584	857.79	0.00990124	0.00992539	1387.8	0.01378742	0.01442112	1917.8	0.01101342	0.01179493	2447.8	-0.00595261	0	
328	0.22101588	0.2236517	857.99	0.01079433	0.00992593	1388	0.01363341	0.01442112	1918	0.01074358	0.01180304	2448	-0.00568938	0	
328.2	0.22196964	0.22371912	858.19	0.01175542	0.00992647	1388.2	0.01380659	0.01442112	1918.2	0.01123709	0.01181113	2448.2	-0.00525528	0	
328.4	0.22176597	0.22378625	858.39	0.01219877	0.009927	1388.4	0.01354914	0.01442113	1918.4	0.01095682	0.01181921	2448.4	-0.00512982	0	
328.6	0.22082932	0.2238531	858.59	0.01203324	0.00992753	1388.6	0.01313706	0.01442113	1918.6	0.01034145	0.01182726	2448.6	-0.00479447	0	
328.8	0.21990516	0.22391966	858.79	0.01165943	0.00992805	1388.8	0.01262253	0.01442113	1918.8	0.01030022	0.0118353	2448.8	-0.00421436	0	
329	0.21903883	0.22398595	858.99	0.01134516	0.00992857	1389	0.01227193	0.01442113	1919	0.01045423	0.01184332	2449	-0.00445589	0	
329.2	0.21991086	0.22405195	859.19	0.01088185	0.00992909	1389.2	0.01227338	0.01442114	1919.2	0.01066943	0.01185132	2449.2	-0.00475588	0	
329.4	0.21982697	0.22411768	859.39	0.01010592	0.0099296	1389.4	0.01165988	0.01442114	1919.4	0.00962442	0.0118593	2449.4	-0.00481206	0	
329.6	0.21994606	0.22418313	859.59	0.00981541	0.00993011	1389.6	0.01143465	0.01442114	1919.6	0.00908443	0.01186727	2449.6	-0.0047085	0	
329.8	0.22027345	0.2242483	859.79	0.01013906	0.00993061	1389.8	0.01185732	0.01442114	1919.8	0.00896244	0.01187522	2449.8	-0.00504425	0	
330	0.22080459	0.2243132	859.99	0.01058218	0.00993111	1390	0.01213993	0.01442115	1920	0.00832306	0.01188314	2450	-0.00431968	0	
330.2	0.22152388	0.22437782	860.19	0.01038826	0.00993161	1390.2	0.01275239	0.01442115	1920.2	0.008551	0.01189105	2450.2	-0.00492176	0	
330.4	0.22220907	0.22444217	860.39	0.01029712	0.0099321	1390.4	0.01356465	0.01442115	1920.4	0.00853113	0.01189894	2450.4	-0.00525348	0	
330.6	0.22249206	0.22450625	860.59	0.00953713	0.00993259	1390.6	0.01419221	0.01442115	1920.6	0.00873227	0.01190682	2450.6	-0.00626762	0	
330.8	0.22301227	0.22457006	860.79	0.00946987	0.00993307	1390.8	0.01352709	0.01442116	1920.8	0.0091009	0.01191467	2450.8	-0.00701975	0	
331	0.22336045	0.22463359	860.99	0.00919602	0.00993355	1391	0.01335939	0.01442116	1921	0.01040911	0.01192251	2451	-0.00743814	0	
331.2	0.22405787	0.22469686	861.19	0.00950742	0.00993403	1391.2	0.01407124	0.01442116	1921.2	0.0113825	0.01193033	2451.2	-0.00715596	0	
331.4	0.22344186	0.22475987	861.39	0.00944259	0.0099345	1391.4	0.01453561	0.01442116	1921.4	0.01141097	0.01193813	2451.4	-0.00736447	0	
331.6	0.22279702	0.2248226	861.59	0.01053467	0.00993497	1391.6	0.01592104	0.01442116	1921.6	0.01199144	0.01194591	2451.6	-0.00742653	0	
331.8	0.22238007	0.22488507	861.79	0.01027609	0.00993544	1391.8	0.01600316	0.01442117	1921.8	0.01287065	0.01195368	2451.8	-0.00743286	0	
332	0.22200269	0.22494728	861.99	0.01061455	0.0099359	1392	0.01573842	0.01442117	1922	0.01349243	0.01196143	2452	-0.00761389	0	
332.2	0.22193132	0.22500923	862.19	0.01068594	0.00993636	1392.2	0.01537864	0.01442117	1922.2	0.01328539	0.01196916	2452.2	-0.00733768	0	
332.4	0.2207884	0.22507091	862.39	0.01053037	0.00993682	1392.4	0.01485416	0.01442117	1922.4	0.01307335	0.01197687	2452.4	-0.00652153	0	
332.6	0.21987514	0.22513233	862.59	0.01120493	0.00993727	1392.6	0.01424813	0.01442117	1922.6	0.0134206	0.01198457	2452.6	-0.00643913	0	
332.8	0.21970594	0.22519349	862.79	0.01175173	0.00993772	1392.8	0.01287762	0.01442117	1922.8	0.01250622	0.01199224	2452.8	-0.00677011	0	
333	0.22000409	0.2252544	862.99	0.01146603	0.00993816	1393	0.01210415	0.01442118	1923	0.01277218	0.0119999	2453	-0.00653712	0	
333.2	0.22210361	0.22531505	863.19	0.01144997	0.00993861	1393.2	0.01122603	0.01442118	1923.2	0.01194281	0.01200755	2453.2	-0.00576822	0	
333.4	0.22281315	0.22537544	863.39	0.01130845	0.00993904	1393.4	0.0110698	0.01442118	1923.4	0.01131593	0.01201517	2453.4	-0.00578384	0	
333.6	0.22413799	0.22543558	863.59	0.011614	0.00993948	1393.6	0.0105377	0.01442118	1923.6	0.01190444	0.01202278	2453.6	-0.00544612	0	
333.8	0.22491205	0.22549546	863.79	0.01226522	0.00993991	1393.8	0.01026506	0.01442118	1923.8	0.01195633	0.01203037	2453.8	-0.00473948	0	
334	0.22540293	0.22555509	863.99	0.0124211	0.00994034	1394	0.01019375	0.01442118	1924	0.01227734	0.01203794	2454	-0.00454539	0	
334.2	0.22620619	0.22561446	864.19	0.01203603	0.00994076	1394.2	0.01093594	0.01442119	1924.2	0.01258064	0.01204549	2454.2	-0.00525396	0	
334.4	0.22692576	0.22567359	864.39	0.01300559	0.00994119	1394.4	0.01156514	0.01442119	1924.4	0.01284631	0.01205303	2454.4	-0.00577465	0	
334.6	0.22651136	0.22573247	864.59	0.01309523	0.0099416	1394.6	0.01122657	0.01442119	1924.6	0.01361682	0.01206055	2454.6	-0.00561056	0	
334.8	0.22603824	0.2257911	864.79	0.01322479	0.00994202	1394.8	0.01084243	0.01442119	1924.8	0.01447024	0.01206805	2454.8	-0.0052189	0	
335	0.22592585	0.22584948	864.99	0.01303562	0.00994243	1395	0.01214258	0.01442119	1925	0.01469896	0.01207554	2455	-0.00511527	0	
335.2	0.22564159	0.22590761	865.19	0.01329404	0.00994284	1395.2	0.01342458	0.01442119	1925.2	0.01404589	0.01208301	2455.2	-0.00488648	0	
335.4	0.224664	0.2259655	865.39	0.01294959	0.00994325	1395.4	0.01426792	0.01442119	1925.4	0.01399083	0.01209046	2455.4	-0.00504726	0	
335.6	0.22381402	0.22602315	865.59	0.01289352	0.00994365	1395.6	0.015069	0.0144212	1925.6	0.01391022	0.0120979	2455.6	-0.00487734	0	
335.8	0.2244709	0.22608055	865.79	0.01224358	0.00994405	1395.8	0.01544562	0.0144212	1925.8	0.01364731	0.01210531	2455.8	-0.00425074	0	
336	0.2242846	0.2261377	865.99	0.01172036	0.00994444	1396	0.01613153	0.0144212	1926	0.0124267	0.01211271	2456	-0.00380575	0	
336.2	0.22429606	0.22619462	866.19	0.01123856	0.00994484	1396.2	0.01707825	0.0144212	1926.2	0.01166497	0.0121201	2456.2	-0.00413541	0	
336.4	0.22305232	0.2262513	866.39	0.0110768	0.00994523	1396.4	0.01713596	0.0144212	1926.4	0.01035759	0.01212746	2456.4	-0.00429184	0	
336.6	0.22333729	0.22630773	866.59	0.01128522	0.00994561	1396.6	0.01777062	0.0144212	1926.6	0.00972293	0.01213481	2456.6	-0.0052281	0	
336.8	0.22407122	0.22636393	866.79	0.01015734	0.009946	1396.8	0.01818964	0.0144212	1926.8	0.00830167	0.01214215	2456.8	-0.0058298	0	
337	0.22471782	0.2264199	866.99	0.00920763	0.00994638	1397	0.01806639	0.01442121	1927	0.00865937	0.01214946	2457	-0.00569116	0	
337.2	0.2257042	0.22647562	867.19	0.00923185	0.00994676	1397.2	0.01788932	0.01442121	1927.2	0.00898901	0.01215676	2457.2	-0.00506518	0	
337.4	0.22545297	0.22653111	867.39	0.00906138	0.00994713	1397.4	0.01786207	0.01442121	1927.4	0.00890941	0.01216404	2457.4	-0.00556816	0	
337.6	0.22567002	0.22658637	867.59	0.0094255	0.0099475	1397.6	0.01771199	0.01442121	1927.6	0.00952238	0.01217131	2457.6	-0.00594491	0	
337.8	0.22580512	0.22664139	867.79	0.01052205	0.00994787	1397.8	0.01764831	0.01442121	1927.8	0.00943307	0.01217856	2457.8	-0.00615755	0	
338	0.22657161	0.22669618	867.99	0.01141433	0.00994824	1398	0.01759907	0.01442121	1928	0.01011754	0.01218579	2458	-0.00715693	0	
338.2	0.22724547	0.22675073	868.19	0.01180132	0.0099486	1398.2	0.01734337	0.01442121	1928.2	0.01084693	0.01219301	2458.2	-0.00767377	0	
338.4	0.2270704	0.22680506	868.39	0.01221974	0.00994896	1398.4	0.01742939	0.01442121	1928.4	0.01120089	0.01220021	2458.4	-0.00747196	0	
338.6	0.22701076	0.22685916	868.59	0.01119381	0.00994932	1398.6	0.01674214	0.01442121	1928.6	0.0120847	0.01220739	2458.6	-0.007251	0	
338.8	0.2267094	0.22691303	868.79	0.0111525	0.00994968	1398.8	0.01700446	0.01442122	1928.8	0.01272428	0.01221456	2458.8	-0.00763137	0	
339	0.22748816	0.22696667	868.99	0.01105291	0.00995003	1399	0.01678382	0.01442122	1929	0.01225874	0.01222171	2459	-0.00842641	0	
339.2	0.22682307	0.22702009	869.19	0.01102524	0.00995038	1399.2	0.01678878	0.01442122	1929.2	0.01200742	0.01222884	2459.2	-0.00850971	0	
339.4	0.22679627	0.22707328	869.39	0.01090683	0.00995073	1399.4	0.01695567	0.01442122	1929.4	0.01261308	0.01223596	2459.4	-0.00754022	0	
339.6	0.22726202	0.22712624	869.59	0.01134286	0.00995107	1399.6	0.0163688	0.01442122	1929.6	0.01219785	0.01224306	2459.6	-0.00653247	0	
339.8	0.22847985	0.22717899	869.79	0.01184828	0.00995141	1399.8	0.01687312	0.01442122	1929.8	0.01156091	0.01225014	2459.8	-0.00605297	0	
340	0.22838596	0.22723151	869.99	0.01120169	0.00995175	1400	0.01711785	0.01442122	1930	0.0112613	0.01225721	2460	-0.00557538	0	
340.2	0.22826361	0.2272838	870.19	0.01077699	0.00995209	1400.2	0.01696349	0.01442122	1930.2	0.01132812	0.01226427	2460.2	-0.00571536	0	
340.4	0.22701203	0.22733588	870.39	0.00993398	0.00995242	1400.4	0.0163718	0.01442122	1930.4	0.01080756	0.0122713	2460.4	-0.00572067	0	
340.6	0.22709412	0.22738773	870.59	0.01006826	0.00995276	1400.6	0.01615929	0.01442122	1930.6	0.0106019	0.01227832	2460.6	-0.00488911	0	
340.8	0.22673207	0.22743937	870.79	0.01007304	0.00995308	1400.8	0.01531489	0.01442122	1930.8	0.01046126	0.01228533	2460.8	-0.0045721	0	
341	0.22626222	0.22749079	870.99	0.01075183	0.00995341	1401	0.015273	0.01442123	1931	0.01061433	0.01229231	2461	-0.00406456	0	
341.2	0.22627063	0.22754199	871.19	0.01095638	0.00995373	1401.2	0.01502716	0.01442123	1931.2	0.010713	0.01229929	2461.2	-0.00360787	0	
341.4	0.22633358	0.22759298	871.39	0.01120271	0.00995406	1401.4	0.01514375	0.01442123	1931.4	0.01065827	0.01230624	2461.4	-0.00365528	0	
341.6	0.22627254	0.22764375	871.59	0.01223486	0.00995437	1401.6	0.01476411	0.01442123	1931.6	0.01055536	0.01231318	2461.6	-0.00405681	0	
341.8	0.22705148	0.22769431	871.79	0.01262659	0.00995469	1401.8	0.01403428	0.01442123	1931.8	0.01048271	0.01232011	2461.8	-0.00480275	0	
342	0.22713983	0.22774465	871.99	0.01240623	0.009955	1402	0.01377064	0.01442123	1932	0.01163705	0.01232701	2462	-0.00563507	0	
342.2	0.22813976	0.22779478	872.19	0.01194991	0.00995532	1402.2	0.01370291	0.01442123	1932.2	0.01244681	0.01233391	2462.2	-0.00570887	0	
342.4	0.22820304	0.2278447	872.39	0.01131221	0.00995562	1402.4	0.01306733	0.01442123	1932.4	0.01317284	0.01234078	2462.4	-0.00589072	0	
342.6	0.22931349	0.2278944	872.59	0.01112178	0.00995593	1402.6	0.01245845	0.01442123	1932.6	0.01383827	0.01234764	2462.6	-0.00649069	0	
342.8	0.22923128	0.2279439	872.79	0.01120292	0.00995624	1402.8	0.01308309	0.01442123	1932.8	0.01431475	0.01235449	2462.8	-0.00692057	0	
343	0.22959052	0.22799319	872.99	0.01090967	0.00995654	1403	0.0124629	0.01442123	1933	0.01436336	0.01236132	2463	-0.00791554	0	
343.2	0.23030321	0.22804227	873.19	0.01062042	0.00995684	1403.2	0.01217084	0.01442123	1933.2	0.01476997	0.01236813	2463.2	-0.00709055	0	
343.4	0.23107484	0.22809114	873.39	0.01055431	0.00995713	1403.4	0.01213971	0.01442123	1933.4	0.01502606	0.01237493	2463.4	-0.00632777	0	
343.6	0.23177385	0.22813981	873.59	0.01055642	0.00995743	1403.6	0.01216582	0.01442124	1933.6	0.01446408	0.01238171	2463.6	-0.00543334	0	
343.8	0.23236011	0.22818827	873.79	0.01028902	0.00995772	1403.8	0.01247114	0.01442124	1933.8	0.01432649	0.01238848	2463.8	-0.00548648	0	
344	0.23245804	0.22823653	873.99	0.00948231	0.00995801	1404	0.01201933	0.01442124	1934	0.0142969	0.01239523	2464	-0.0045141	0	
344.2	0.23215317	0.22828458	874.19	0.00961462	0.0099583	1404.2	0.01276989	0.01442124	1934.2	0.01408891	0.01240197	2464.2	-0.0047784	0	
344.4	0.2316821	0.22833243	874.39	0.00927084	0.00995859	1404.4	0.01254759	0.01442124	1934.4	0.01381145	0.01240869	2464.4	-0.00469336	0	
344.6	0.23139558	0.22838007	874.59	0.00956027	0.00995887	1404.6	0.01250091	0.01442124	1934.6	0.01296086	0.01241539	2464.6	-0.00378073	0	
344.8	0.23075323	0.22842752	874.79	0.00938754	0.00995915	1404.8	0.01308241	0.01442124	1934.8	0.01294748	0.01242208	2464.8	-0.00446871	0	
345	0.230687	0.22847477	874.99	0.0090339	0.00995943	1405	0.01373646	0.01442124	1935	0.0121344	0.01242876	2465	-0.00517834	0	
345.2	0.23021028	0.22852181	875.19	0.00930791	0.00995971	1405.2	0.01383196	0.01442124	1935.2	0.01194023	0.01243542	2465.2	-0.00541158	0	
345.4	0.23021385	0.22856866	875.39	0.00958345	0.00995998	1405.4	0.01336951	0.01442124	1935.4	0.01171287	0.01244206	2465.4	-0.00642147	0	
345.6	0.22975399	0.22861531	875.59	0.0094783	0.00996026	1405.6	0.01351835	0.01442124	1935.6	0.01070631	0.01244869	2465.6	-0.00814648	0	
345.8	0.23074362	0.22866176	875.79	0.0083922	0.00996053	1405.8	0.01381269	0.01442124	1935.8	0.01165535	0.0124553	2465.8	-0.00949474	0	
346	0.23120378	0.22870802	875.99	0.00861421	0.00996079	1406	0.01405749	0.01442124	1936	0.01367587	0.0124619	2466	-0.00989392	0	
346.2	0.23185329	0.22875408	876.19	0.00875879	0.00996106	1406.2	0.01348419	0.01442124	1936.2	0.01357496	0.01246849	2466.2	-0.0107446	0	
346.4	0.23079845	0.22879995	876.39	0.0085106	0.00996133	1406.4	0.01381257	0.01442124	1936.4	0.01454436	0.01247505	2466.4	-0.01162392	0	
346.6	0.23096899	0.22884562	876.59	0.00870542	0.00996159	1406.6	0.01467704	0.01442124	1936.6	0.01484191	0.01248161	2466.6	-0.01182752	0	
346.8	0.23075561	0.2288911	876.79	0.00902053	0.00996185	1406.8	0.01507105	0.01442124	1936.8	0.01464001	0.01248815	2466.8	-0.01218426	0	
347	0.23105267	0.22893639	876.99	0.00882756	0.00996211	1407	0.01429143	0.01442125	1937	0.01495378	0.01249467	2467	-0.01210653	0	
347.2	0.23222523	0.22898148	877.19	0.00865724	0.00996236	1407.2	0.01387526	0.01442125	1937.2	0.0144046	0.01250118	2467.2	-0.0112577	0	
347.4	0.23183216	0.22902639	877.39	0.00909364	0.00996262	1407.4	0.01433996	0.01442125	1937.4	0.01338725	0.01250767	2467.4	-0.01064639	0	
347.6	0.23302629	0.22907111	877.59	0.00883163	0.00996287	1407.6	0.01431879	0.01442125	1937.6	0.01300995	0.01251415	2467.6	-0.00899761	0	
347.8	0.23412686	0.22911563	877.79	0.00918386	0.00996312	1407.8	0.01392006	0.01442125	1937.8	0.01184361	0.01252061	2467.8	-0.00778679	0	
348	0.2338772	0.22915997	877.99	0.00902156	0.00996337	1408	0.01442171	0.01442125	1938	0.01078902	0.01252706	2468	-0.00548199	0	
348.2	0.23438332	0.22920412	878.19	0.00997871	0.00996362	1408.2	0.01584546	0.01442125	1938.2	0.01005014	0.01253349	2468.2	-0.0045559	0	
348.4	0.23421658	0.22924809	878.39	0.00885197	0.00996386	1408.4	0.0159185	0.01442125	1938.4	0.01029201	0.01253991	2468.4	-0.0038845	0	
348.6	0.2331487	0.22929187	878.59	0.00920772	0.0099641	1408.6	0.0168991	0.01442125	1938.6	0.01002856	0.01254632	2468.6	-0.00374699	0	
348.8	0.23237361	0.22933546	878.79	0.00944402	0.00996435	1408.8	0.01740902	0.01442125	1938.8	0.00999148	0.01255271	2468.8	-0.00389519	0	
349	0.2327496	0.22937888	878.99	0.01013213	0.00996458	1409	0.01762525	0.01442125	1939	0.00961128	0.01255908	2469	-0.00448796	0	
349.2	0.23251749	0.2294221	879.19	0.01102094	0.00996482	1409.2	0.01784514	0.01442125	1939.2	0.01014476	0.01256544	2469.2	-0.00464703	0	
349.4	0.23397297	0.22946515	879.39	0.01076235	0.00996506	1409.4	0.01739243	0.01442125	1939.4	0.01017814	0.01257179	2469.4	-0.00546754	0	
349.6	0.23454789	0.22950801	879.59	0.01007663	0.00996529	1409.6	0.01737548	0.01442125	1939.6	0.01082079	0.01257812	2469.6	-0.00610175	0	
349.8	0.2348088	0.22955069	879.79	0.00970555	0.00996552	1409.8	0.01682634	0.01442125	1939.8	0.01252183	0.01258444	2469.8	-0.00594217	0	
350	0.23425647	0.2295932	879.99	0.01021146	0.00996575	1410	0.01629279	0.01442125	1940	0.01374851	0.01259074	2470	-0.00663236	0	
350.2	0.23362655	0.22963552	880.19	0.0092756	0.00996598	1410.2	0.01657863	0.01442125	1940.2	0.01392019	0.01259703	2470.2	-0.00729962	0	
350.4	0.23254458	0.22967766	880.39	0.00910336	0.00996621	1410.4	0.01698131	0.01442125	1940.4	0.01586251	0.0126033	2470.4	-0.00785065	0	
350.6	0.23157932	0.22971963	880.59	0.00909314	0.00996643	1410.6	0.01583075	0.01442125	1940.6	0.01519198	0.01260956	2470.6	-0.00863071	0	
350.8	0.23155981	0.22976142	880.79	0.00928946	0.00996665	1410.8	0.01550298	0.01442125	1940.8	0.01559005	0.01261581	2470.8	-0.00889772	0	
351	0.23180538	0.22980303	880.99	0.00929298	0.00996688	1411	0.01488295	0.01442125	1941	0.01668936	0.01262204	2471	-0.00961908	0	
351.2	0.23212107	0.22984446	881.19	0.00992256	0.0099671	1411.2	0.01405022	0.01442125	1941.2	0.01525042	0.01262825	2471.2	-0.00979149	0	
351.4	0.23181746	0.22988572	881.39	0.0096108	0.00996731	1411.4	0.01461144	0.01442125	1941.4	0.01512553	0.01263446	2471.4	-0.00948457	0	
351.6	0.23236727	0.22992681	881.59	0.0094341	0.00996753	1411.6	0.01459449	0.01442125	1941.6	0.01522514	0.01264064	2471.6	-0.00849292	0	
351.8	0.23192614	0.22996772	881.79	0.01056481	0.00996774	1411.8	0.01427438	0.01442125	1941.8	0.01421694	0.01264682	2471.8	-0.00780065	0	
352	0.23169336	0.23000847	881.99	0.01130899	0.00996796	1412	0.0145462	0.01442126	1942	0.01411036	0.01265298	2472	-0.00770813	0	
352.2	0.23198765	0.23004903	882.19	0.01202804	0.00996817	1412.2	0.01558811	0.01442126	1942.2	0.01417176	0.01265912	2472.2	-0.00933451	0	
352.4	0.23172663	0.23008943	882.39	0.01204922	0.00996838	1412.4	0.01537506	0.01442126	1942.4	0.01416033	0.01266525	2472.4	-0.01014803	0	
352.6	0.23172422	0.23012966	882.59	0.01229716	0.00996859	1412.6	0.01606578	0.01442126	1942.6	0.01321973	0.01267137	2472.6	-0.01014312	0	
352.8	0.23250132	0.23016971	882.79	0.01237362	0.00996879	1412.8	0.01528885	0.01442126	1942.8	0.01339502	0.01267747	2472.8	-0.01035891	0	
353	0.23360834	0.2302096	882.99	0.01272507	0.009969	1413	0.01503232	0.01442126	1943	0.01376291	0.01268356	2473	-0.01072313	0	
353.2	0.23402397	0.23024932	883.19	0.0121894	0.0099692	1413.2	0.01427153	0.01442126	1943.2	0.01424413	0.01268964	2473.2	-0.01050442	0	
353.4	0.23540921	0.23028887	883.39	0.01134415	0.0099694	1413.4	0.01383651	0.01442126	1943.4	0.01349676	0.0126957	2473.4	-0.00990088	0	
353.6	0.23580846	0.23032826	883.59	0.01056458	0.0099696	1413.6	0.01315565	0.01442126	1943.6	0.01417693	0.01270175	2473.6	-0.01048592	0	
353.8	0.23563538	0.23036747	883.79	0.01007192	0.0099698	1413.8	0.01239265	0.01442126	1943.8	0.01451234	0.01270778	2473.8	-0.01028624	0	
354	0.23619655	0.23040653	883.99	0.0093307	0.00997	1414	0.01266952	0.01442126	1944	0.01472274	0.0127138	2474	-0.01024473	0	
354.2	0.23632854	0.23044541	884.19	0.00838062	0.00997019	1414.2	0.01268201	0.01442126	1944.2	0.01493746	0.01271981	2474.2	-0.01034987	0	
354.4	0.23541849	0.23048414	884.39	0.00791222	0.00997039	1414.4	0.01210929	0.01442126	1944.4	0.01534988	0.0127258	2474.4	-0.01130612	0	
354.6	0.23438455	0.23052269	884.59	0.00788267	0.00997058	1414.6	0.01208603	0.01442126	1944.6	0.01463599	0.01273178	2474.6	-0.0111902	0	
354.8	0.23434861	0.23056109	884.79	0.00858096	0.00997077	1414.8	0.01249112	0.01442126	1944.8	0.0157092	0.01273774	2474.8	-0.00976525	0	
355	0.23392993	0.23059933	884.99	0.00872617	0.00997096	1415	0.01239745	0.01442126	1945	0.01550296	0.01274369	2475	-0.00976167	0	
355.2	0.23411725	0.2306374	885.19	0.0084546	0.00997115	1415.2	0.01285971	0.01442126	1945.2	0.01531508	0.01274963	2475.2	-0.0083537	0	
355.4	0.23415127	0.23067531	885.39	0.00808662	0.00997133	1415.4	0.01410207	0.01442126	1945.4	0.01588248	0.01275556	2475.4	-0.00780565	0	
355.6	0.23393322	0.23071306	885.59	0.00826466	0.00997152	1415.6	0.01440571	0.01442126	1945.6	0.01630427	0.01276147	2475.6	-0.00755651	0	
355.8	0.234313	0.23075066	885.79	0.00868779	0.0099717	1415.8	0.01418975	0.01442126	1945.8	0.01576742	0.01276736	2475.8	-0.00737204	0	
356	0.23506688	0.23078809	885.99	0.00899315	0.00997188	1416	0.01424196	0.01442126	1946	0.01503794	0.01277325	2476	-0.00754514	0	
356.2	0.23542148	0.23082536	886.19	0.00841743	0.00997206	1416.2	0.01485825	0.01442126	1946.2	0.01493643	0.01277912	2476.2	-0.00805576	0	
356.4	0.23582693	0.23086248	886.39	0.00846332	0.00997224	1416.4	0.01426123	0.01442126	1946.4	0.01422251	0.01278497	2476.4	-0.00749342	0	
356.6	0.23614946	0.23089944	886.59	0.00767962	0.00997242	1416.6	0.01453155	0.01442126	1946.6	0.01448241	0.01279081	2476.6	-0.00759874	0	
356.8	0.23626005	0.23093625	886.79	0.00756777	0.0099726	1416.8	0.01406303	0.01442126	1946.8	0.01509619	0.01279664	2476.8	-0.00805762	0	
357	0.23643284	0.2309729	886.99	0.00793239	0.00997277	1417	0.01403723	0.01442126	1947	0.0144226	0.01280246	2477	-0.00781584	0	
357.2	0.23739413	0.23100939	887.19	0.00735286	0.00997295	1417.2	0.01393066	0.01442126	1947.2	0.01402143	0.01280826	2477.2	-0.00800671	0	
357.4	0.23775059	0.23104574	887.39	0.00751669	0.00997312	1417.4	0.01382465	0.01442126	1947.4	0.01313669	0.01281405	2477.4	-0.00895244	0	
357.6	0.23758968	0.23108192	887.59	0.00811772	0.00997329	1417.6	0.01335893	0.01442126	1947.6	0.01373382	0.01281983	2477.6	-0.01027277	0	
357.8	0.2378997	0.23111796	887.79	0.0082904	0.00997346	1417.8	0.01354491	0.01442126	1947.8	0.01368989	0.01282559	2477.8	-0.01007484	0	
358	0.23854474	0.23115384	887.99	0.00817654	0.00997363	1418	0.01382649	0.01442126	1948	0.01375536	0.01283134	2478	-0.00996346	0	
358.2	0.23827193	0.23118957	888.19	0.00834535	0.0099738	1418.2	0.01434097	0.01442126	1948.2	0.01366077	0.01283708	2478.2	-0.00999563	0	
358.4	0.23754003	0.23122515	888.39	0.0081113	0.00997396	1418.4	0.01483835	0.01442126	1948.4	0.01420912	0.0128428	2478.4	-0.01044329	0	
358.6	0.23684494	0.23126058	888.59	0.00857913	0.00997413	1418.6	0.01570939	0.01442126	1948.6	0.01429256	0.01284851	2478.6	-0.01007044	0	
358.8	0.23658004	0.23129586	888.79	0.0086061	0.00997429	1418.8	0.01605467	0.01442126	1948.8	0.01483295	0.01285421	2478.8	-0.01001607	0	
359	0.23633514	0.23133099	888.99	0.0076094	0.00997445	1419	0.01677015	0.01442126	1949	0.01497229	0.01285989	2479	-0.01053573	0	
359.2	0.23660449	0.23136597	889.19	0.00780827	0.00997461	1419.2	0.01758847	0.01442126	1949.2	0.01605637	0.01286557	2479.2	-0.00976278	0	
359.4	0.23619858	0.23140081	889.39	0.00773688	0.00997477	1419.4	0.01804494	0.01442126	1949.4	0.01640129	0.01287122	2479.4	-0.00962479	0	
359.6	0.2365295	0.2314355	889.59	0.00728818	0.00997493	1419.6	0.01800592	0.01442126	1949.6	0.01671659	0.01287687	2479.6	-0.00920557	0	
359.8	0.23727753	0.23147004	889.79	0.00780732	0.00997509	1419.8	0.01753026	0.01442126	1949.8	0.01647074	0.0128825	2479.8	-0.00815793	0	
360	0.23675466	0.23150443	889.99	0.00745216	0.00997525	1420	0.01743167	0.01442126	1950	0.01604887	0.01288812	2480	-0.00754691	0	
360.2	0.23682383	0.23153868	890.19	0.00780715	0.0099754	1420.2	0.01690265	0.01442126	1950.2	0.01657499	0.01289373	2480.2	-0.00765321	0	
360.4	0.23619364	0.23157279	890.39	0.00858342	0.00997555	1420.4	0.01657611	0.01442126	1950.4	0.01562888	0.01289932	2480.4	-0.00790159	0	
360.6	0.23652128	0.23160675	890.59	0.00908712	0.00997571	1420.6	0.01650024	0.01442126	1950.6	0.01600707	0.0129049	2480.6	-0.00825367	0	
360.8	0.23673904	0.23164057	890.79	0.00917709	0.00997586	1420.8	0.01624302	0.01442126	1950.8	0.01515308	0.01291047	2480.8	-0.0081763	0	
361	0.23729293	0.23167424	890.99	0.00985806	0.00997601	1421	0.01612282	0.01442126	1951	0.01457649	0.01291602	2481	-0.00901951	0	
361.2	0.23718985	0.23170778	891.19	0.01045317	0.00997616	1421.2	0.0157679	0.01442127	1951.2	0.01501061	0.01292157	2481.2	-0.00913111	0	
361.4	0.23669322	0.23174117	891.39	0.01083657	0.0099763	1421.4	0.01466137	0.01442127	1951.4	0.01474739	0.0129271	2481.4	-0.00947215	0	
361.6	0.23601898	0.23177442	891.59	0.01129727	0.00997645	1421.6	0.01469168	0.01442127	1951.6	0.01498803	0.01293261	2481.6	-0.00991554	0	
361.8	0.23636597	0.23180753	891.79	0.01110177	0.0099766	1421.8	0.01478005	0.01442127	1951.8	0.01547574	0.01293812	2481.8	-0.0098592	0	
362	0.23625764	0.2318405	891.99	0.01129977	0.00997674	1422	0.0139264	0.01442127	1952	0.01576098	0.01294361	2482	-0.01030131	0	
362.2	0.23639968	0.23187333	892.19	0.01102419	0.00997688	1422.2	0.01480832	0.01442127	1952.2	0.0154993	0.01294909	2482.2	-0.01123225	0	
362.4	0.23593471	0.23190602	892.39	0.01078862	0.00997703	1422.4	0.01467417	0.01442127	1952.4	0.01590535	0.01295456	2482.4	-0.01209863	0	
362.6	0.23520817	0.23193857	892.59	0.01126641	0.00997717	1422.6	0.0151918	0.01442127	1952.6	0.01581924	0.01296001	2482.6	-0.01228729	0	
362.8	0.23557502	0.23197099	892.79	0.01110146	0.00997731	1422.8	0.01596562	0.01442127	1952.8	0.01600945	0.01296545	2482.8	-0.01246144	0	
363	0.2355111	0.23200327	892.99	0.01105284	0.00997745	1423	0.01597517	0.01442127	1953	0.01605083	0.01297088	2483	-0.01172884	0	
363.2	0.23617628	0.23203541	893.19	0.01140043	0.00997758	1423.2	0.01643906	0.01442127	1953.2	0.01590809	0.0129763	2483.2	-0.01078331	0	
363.4	0.23657067	0.23206742	893.39	0.01122656	0.00997772	1423.4	0.0169858	0.01442127	1953.4	0.01522656	0.0129817	2483.4	-0.00956653	0	
363.6	0.23735286	0.23209929	893.59	0.01091296	0.00997786	1423.6	0.01702726	0.01442127	1953.6	0.01456351	0.0129871	2483.6	-0.00907899	0	
363.8	0.2383927	0.23213103	893.79	0.0113848	0.00997799	1423.8	0.01812695	0.01442127	1953.8	0.01397825	0.01299248	2483.8	-0.00778699	0	
364	0.2384412	0.23216263	893.99	0.0112246	0.00997812	1424	0.01848869	0.01442127	1954	0.01339376	0.01299784	2484	-0.00713177	0	
364.2	0.23980869	0.2321941	894.19	0.01175989	0.00997826	1424.2	0.01817305	0.01442127	1954.2	0.01338583	0.0130032	2484.2	-0.00717076	0	
364.4	0.24032314	0.23222544	894.39	0.01191833	0.00997839	1424.4	0.0186535	0.01442127	1954.4	0.01249373	0.01300854	2484.4	-0.00711106	0	
364.6	0.24095207	0.23225665	894.59	0.01163991	0.00997852	1424.6	0.01844469	0.01442127	1954.6	0.01265921	0.01301387	2484.6	-0.00732487	0	
364.8	0.24198903	0.23228772	894.79	0.01059876	0.00997865	1424.8	0.01847105	0.01442127	1954.8	0.01217434	0.01301919	2484.8	-0.00755791	0	
365	0.24154697	0.23231866	894.99	0.01072823	0.00997878	1425	0.01844678	0.01442127	1955	0.01226708	0.0130245	2485	-0.00762955	0	
365.2	0.24096167	0.23234947	895.19	0.01054711	0.0099789	1425.2	0.01821372	0.01442127	1955.2	0.01276229	0.01302979	2485.2	-0.00678842	0	
365.4	0.24106921	0.23238015	895.39	0.01017923	0.00997903	1425.4	0.01755039	0.01442127	1955.4	0.01316268	0.01303507	2485.4	-0.00715307	0	
365.6	0.2399451	0.23241071	895.59	0.00939452	0.00997916	1425.6	0.01751265	0.01442127	1955.6	0.01480477	0.01304034	2485.6	-0.00801053	0	
365.8	0.24018138	0.23244113	895.79	0.00951806	0.00997928	1425.8	0.01701186	0.01442127	1955.8	0.0153833	0.0130456	2485.8	-0.00891018	0	
366	0.2394309	0.23247142	895.99	0.00981561	0.0099794	1426	0.01538425	0.01442127	1956	0.01545235	0.01305084	2486	-0.00948379	0	
366.2	0.23889702	0.23250159	896.19	0.00919639	0.00997953	1426.2	0.01604292	0.01442127	1956.2	0.01543716	0.01305608	2486.2	-0.01012399	0	
366.4	0.23775714	0.23253163	896.39	0.00926733	0.00997965	1426.4	0.01595544	0.01442127	1956.4	0.0160463	0.0130613	2486.4	-0.00983026	0	
366.6	0.23724981	0.23256154	896.59	0.00979797	0.00997977	1426.6	0.01616014	0.01442127	1956.6	0.01670025	0.01306651	2486.6	-0.01040733	0	
366.8	0.23786784	0.23259132	896.79	0.00914617	0.00997989	1426.8	0.01628613	0.01442127	1956.8	0.01600921	0.01307171	2486.8	-0.01077853	0	
367	0.2375658	0.23262098	896.99	0.00937176	0.00998001	1427	0.0161825	0.01442127	1957	0.01541981	0.01307689	2487	-0.01035587	0	
367.2	0.23815785	0.23265052	897.19	0.00919712	0.00998013	1427.2	0.01584029	0.01442127	1957.2	0.01494405	0.01308207	2487.2	-0.01001987	0	
367.4	0.23912523	0.23267993	897.39	0.00977135	0.00998024	1427.4	0.0161	0.01442127	1957.4	0.01492714	0.01308723	2487.4	-0.00929926	0	
367.6	0.23949944	0.23270921	897.59	0.00973908	0.00998036	1427.6	0.01589327	0.01442127	1957.6	0.01501682	0.01309238	2487.6	-0.0094436	0	
367.8	0.24048743	0.23273837	897.79	0.01031563	0.00998047	1427.8	0.0161716	0.01442127	1957.8	0.01426353	0.01309752	2487.8	-0.00825093	0	
368	0.24063641	0.23276741	897.99	0.00981884	0.00998059	1428	0.01584986	0.01442127	1958	0.01415137	0.01310264	2488	-0.00781376	0	
368.2	0.24116344	0.23279633	898.19	0.0098392	0.0099807	1428.2	0.01606283	0.01442127	1958.2	0.01404427	0.01310776	2488.2	-0.00770955	0	
368.4	0.24173982	0.23282512	898.39	0.00985159	0.00998081	1428.4	0.01596941	0.01442127	1958.4	0.01355668	0.01311286	2488.4	-0.00755306	0	
368.6	0.24239005	0.23285379	898.59	0.00931438	0.00998093	1428.6	0.01670686	0.01442127	1958.6	0.01338422	0.01311795	2488.6	-0.00729573	0	
368.8	0.24294586	0.23288234	898.79	0.00855075	0.00998104	1428.8	0.01775346	0.01442127	1958.8	0.01342531	0.01312303	2488.8	-0.00745486	0	
369	0.24269119	0.23291077	898.99	0.0091437	0.00998115	1429	0.01807088	0.01442127	1959	0.01351742	0.0131281	2489	-0.00713655	0	
369.2	0.24310896	0.23293908	899.19	0.00898778	0.00998126	1429.2	0.01825011	0.01442127	1959.2	0.01469719	0.01313316	2489.2	-0.00714124	0	
369.4	0.24290897	0.23296728	899.39	0.00912213	0.00998136	1429.4	0.01788399	0.01442127	1959.4	0.01497932	0.0131382	2489.4	-0.00789168	0	
369.6	0.24255901	0.23299535	899.59	0.00849754	0.00998147	1429.6	0.01806027	0.01442127	1959.6	0.01524383	0.01314324	2489.6	-0.00795702	0	
369.8	0.24200561	0.2330233	899.79	0.00909313	0.00998158	1429.8	0.01838922	0.01442127	1959.8	0.01471859	0.01314826	2489.8	-0.00857382	0	
370	0.24120556	0.23305114	899.99	0.00930948	0.00998168	1430	0.01739222	0.01442127	1960	0.01497095	0.01315327	2490	-0.00829397	0	
370.2	0.2407349	0.23307885	900.19	0.00938345	0.00998179	1430.2	0.01795917	0.01442127	1960.2	0.01473888	0.01315827	2490.2	-0.00862942	0	
370.4	0.24054496	0.23310645	900.39	0.00969384	0.00998189	1430.4	0.0177692	0.01442127	1960.4	0.01537231	0.01316326	2490.4	-0.00868361	0	
370.6	0.24124772	0.23313394	900.59	0.01037593	0.009982	1430.6	0.01751026	0.01442127	1960.6	0.01593372	0.01316823	2490.6	-0.00955463	0	
370.8	0.24179807	0.2331613	900.79	0.01045153	0.0099821	1430.8	0.01710504	0.01442127	1960.8	0.01432948	0.0131732	2490.8	-0.00953048	0	
371	0.24217201	0.23318856	900.99	0.01161257	0.0099822	1431	0.01634378	0.01442127	1961	0.01372063	0.01317815	2491	-0.00958073	0	
371.2	0.24279498	0.23321569	901.19	0.01212324	0.0099823	1431.2	0.01469625	0.01442127	1961.2	0.01340971	0.01318309	2491.2	-0.00951674	0	
371.4	0.24317993	0.23324272	901.39	0.01303088	0.0099824	1431.4	0.01494074	0.01442127	1961.4	0.01281096	0.01318802	2491.4	-0.00927981	0	
371.6	0.24325037	0.23326962	901.59	0.01247857	0.0099825	1431.6	0.01409732	0.01442127	1961.6	0.01192713	0.01319294	2491.6	-0.00991553	0	
371.8	0.24436427	0.23329642	901.79	0.0131261	0.0099826	1431.8	0.01432313	0.01442127	1961.8	0.01227037	0.01319785	2491.8	-0.00928663	0	
372	0.24550652	0.2333231	901.99	0.0127255	0.0099827	1432	0.01490159	0.01442127	1962	0.01273078	0.01320275	2492	-0.0097902	0	
372.2	0.2462805	0.23334967	902.19	0.01307579	0.0099828	1432.2	0.01569247	0.01442127	1962.2	0.01312313	0.01320763	2492.2	-0.00955728	0	
372.4	0.24709867	0.23337613	902.39	0.01277735	0.00998289	1432.4	0.0158627	0.01442127	1962.4	0.01340223	0.01321251	2492.4	-0.00937185	0	
372.6	0.24741604	0.23340247	902.59	0.01253601	0.00998299	1432.6	0.01661795	0.01442127	1962.6	0.013419	0.01321737	2492.6	-0.0087384	0	
372.8	0.24725888	0.2334287	902.79	0.01211081	0.00998308	1432.8	0.01758305	0.01442127	1962.8	0.0139493	0.01322222	2492.8	-0.00974135	0	
373	0.24718592	0.23345483	902.99	0.01240486	0.00998318	1433	0.01809925	0.01442127	1963	0.01421552	0.01322706	2493	-0.01007385	0	
373.2	0.24669745	0.23348084	903.19	0.01134853	0.00998327	1433.2	0.01868689	0.01442127	1963.2	0.01463018	0.01323189	2493.2	-0.01029701	0	
373.4	0.24631517	0.23350674	903.39	0.01091517	0.00998336	1433.4	0.01891191	0.01442127	1963.4	0.01499359	0.01323671	2493.4	-0.01048883	0	
373.6	0.24540318	0.23353254	903.59	0.0097082	0.00998345	1433.6	0.01956734	0.01442127	1963.6	0.014772	0.01324152	2493.6	-0.00977116	0	
373.8	0.24474668	0.23355822	903.79	0.00948595	0.00998355	1433.8	0.01989082	0.01442127	1963.8	0.01557515	0.01324631	2493.8	-0.0099336	0	
374	0.2444854	0.2335838	903.99	0.0093068	0.00998364	1434	0.01980733	0.01442127	1964	0.01606329	0.0132511	2494	-0.00935992	0	
374.2	0.24445944	0.23360926	904.19	0.00979376	0.00998373	1434.2	0.01995429	0.01442127	1964.2	0.01651067	0.01325587	2494.2	-0.00951269	0	
374.4	0.24429514	0.23363462	904.39	0.00944608	0.00998382	1434.4	0.01949002	0.01442127	1964.4	0.01747822	0.01326064	2494.4	-0.00940573	0	
374.6	0.24506978	0.23365988	904.59	0.0097528	0.0099839	1434.6	0.01867878	0.01442127	1964.6	0.01728185	0.01326539	2494.6	-0.0087417	0	
374.8	0.24488493	0.23368502	904.79	0.0099641	0.00998399	1434.8	0.01822692	0.01442127	1964.8	0.01564971	0.01327013	2494.8	-0.00828389	0	
375	0.244788	0.23371006	904.99	0.0112175	0.00998408	1435	0.01757786	0.01442127	1965	0.0149299	0.01327486	2495	-0.00827594	0	
375.2	0.24520467	0.233735	905.19	0.0113349	0.00998416	1435.2	0.01772774	0.01442127	1965.2	0.01496834	0.01327958	2495.2	-0.00853958	0	
375.4	0.24561836	0.23375983	905.39	0.01154287	0.00998425	1435.4	0.0175242	0.01442127	1965.4	0.01466693	0.01328429	2495.4	-0.00794223	0	
375.6	0.24625016	0.23378455	905.59	0.01107168	0.00998434	1435.6	0.01756962	0.01442127	1965.6	0.01473877	0.01328899	2495.6	-0.00796354	0	
375.8	0.24731267	0.23380917	905.79	0.0116918	0.00998442	1435.8	0.01810487	0.01442127	1965.8	0.01530365	0.01329368	2495.8	-0.00748466	0	
376	0.2470946	0.23383369	905.99	0.01126082	0.0099845	1436	0.01769041	0.01442127	1966	0.01452196	0.01329836	2496	-0.0077694	0	
376.2	0.24757135	0.2338581	906.19	0.01119507	0.00998459	1436.2	0.01754991	0.01442127	1966.2	0.01438848	0.01330302	2496.2	-0.00701268	0	
376.4	0.24762698	0.23388241	906.39	0.01090098	0.00998467	1436.4	0.0172091	0.01442127	1966.4	0.01461626	0.01330768	2496.4	-0.00716334	0	
376.6	0.24797326	0.23390661	906.59	0.01050659	0.00998475	1436.6	0.01763835	0.01442127	1966.6	0.01420613	0.01331232	2496.6	-0.00683361	0	
376.8	0.24757777	0.23393072	906.79	0.00954487	0.00998483	1436.8	0.01811576	0.01442127	1966.8	0.01441302	0.01331696	2496.8	-0.00753472	0	
377	0.24680394	0.23395472	906.99	0.0089867	0.00998491	1437	0.01827867	0.01442127	1967	0.01411841	0.01332158	2497	-0.00759581	0	
377.2	0.24713153	0.23397862	907.19	0.00866089	0.00998499	1437.2	0.01882803	0.01442127	1967.2	0.01425328	0.0133262	2497.2	-0.00756005	0	
377.4	0.2465398	0.23400242	907.39	0.00918097	0.00998507	1437.4	0.01914237	0.01442127	1967.4	0.01392314	0.0133308	2497.4	-0.00802269	0	
377.6	0.24589877	0.23402612	907.59	0.00876555	0.00998515	1437.6	0.0198026	0.01442127	1967.6	0.01292288	0.01333539	2497.6	-0.00790173	0	
377.8	0.24665055	0.23404972	907.79	0.00940464	0.00998523	1437.8	0.01991976	0.01442127	1967.8	0.01362306	0.01333997	2497.8	-0.00908893	0	
378	0.24687077	0.23407322	907.99	0.00965444	0.00998531	1438	0.02002011	0.01442127	1968	0.01375693	0.01334454	2498	-0.00982304	0	
378.2	0.24737416	0.23409662	908.19	0.01037418	0.00998538	1438.2	0.01926965	0.01442127	1968.2	0.01396396	0.0133491	2498.2	-0.01089931	0	
378.4	0.24746542	0.23411992	908.39	0.01033497	0.00998546	1438.4	0.01849064	0.01442127	1968.4	0.01388157	0.01335365	2498.4	-0.01127394	0	
378.6	0.24818904	0.23414313	908.59	0.01105887	0.00998554	1438.6	0.01799859	0.01442127	1968.6	0.01349807	0.01335819	2498.6	-0.01154616	0	
378.8	0.24800711	0.23416623	908.79	0.01180082	0.00998561	1438.8	0.01766475	0.01442127	1968.8	0.01310509	0.01336272	2498.8	-0.01262674	0	
379	0.24791134	0.23418924	908.99	0.0126014	0.00998569	1439	0.0172194	0.01442127	1969	0.01317206	0.01336724	2499	-0.01346531	0	
379.2	0.24806396	0.23421215	909.19	0.01227301	0.00998576	1439.2	0.01671064	0.01442127	1969.2	0.01318203	0.01337175	2499.2	-0.01410358	0	
379.4	0.24781373	0.23423496	909.39	0.01229076	0.00998583	1439.4	0.01560027	0.01442127	1969.4	0.01287792	0.01337625	2499.4	-0.01385276	0	
379.6	0.24753186	0.23425768	909.59	0.01193879	0.00998591	1439.6	0.01544966	0.01442127	1969.6	0.01257552	0.01338074	2499.6	-0.01435651	0	
379.8	0.24782149	0.2342803	909.79	0.01186635	0.00998598	1439.8	0.01444476	0.01442127	1969.8	0.01223868	0.01338521	2499.8	-0.01468637	0	
380	0.24782149	0.23430283	909.99	0.01186635	0.00998605	1440	0.01444476	0.01442127	1970	0.01223868	0.01338968	2500	-0.01468637	0	
380.2	0.24603836	0.2341926	910.19	0.01168259	0.00990935	1440.2	0.01362608	0.01417345	1970.2	0.01341991	0.01335925	2500.2	-0.01334253	0	
380.4	0.24499958	0.23408242	910.39	0.01200732	0.00983324	1440.4	0.01326345	0.01392989	1970.4	0.01448961	0.01332889	2500.4	-0.01236098	0	
380.6	0.24315204	0.23397228	910.59	0.01164224	0.00975771	1440.6	0.01242573	0.01369052	1970.6	0.01530988	0.01329859	2500.6	-0.01140752	0	
380.8	0.24155826	0.23386221	910.79	0.01117072	0.00968276	1440.8	0.01202222	0.01345526	1970.8	0.01664686	0.01326837	2500.8	-0.01016272	0	
381	0.2398765	0.23375218	910.99	0.01155086	0.00960839	1441	0.01141835	0.01322404	1971	0.01712739	0.01323822	2501	-0.00908116	0	
381.2	0.23869066	0.2336422	911.19	0.01223691	0.00953459	1441.2	0.01150388	0.0129968	1971.2	0.01730164	0.01320813	2501.2	-0.00800174	0	
381.4	0.23695018	0.23353228	911.39	0.01277509	0.00946136	1441.4	0.01166656	0.01277346	1971.4	0.01745875	0.01317811	2501.4	-0.00655332	0	
381.6	0.2354933	0.23342241	911.59	0.01245513	0.00938869	1441.6	0.01150439	0.01255396	1971.6	0.01695134	0.01314816	2501.6	-0.006265	0	
381.8	0.23466674	0.23331259	911.79	0.01301123	0.00931658	1441.8	0.01156441	0.01233823	1971.8	0.01644387	0.01311828	2501.8	-0.00602129	0	
382	0.2341337	0.23320282	911.99	0.01302972	0.00924502	1442	0.01140171	0.01212621	1972	0.01541474	0.01308846	2502	-0.00664938	0	
382.2	0.2344725	0.2330931	912.19	0.01299325	0.00917401	1442.2	0.01072327	0.01191783	1972.2	0.01406237	0.01305872	2502.2	-0.00760466	0	
382.4	0.2343306	0.23298344	912.39	0.0131685	0.00910354	1442.4	0.00915149	0.01171303	1972.4	0.01239615	0.01302904	2502.4	-0.00734466	0	
382.6	0.23495004	0.23287383	912.59	0.01401299	0.00903362	1442.6	0.00878949	0.01151175	1972.6	0.01147249	0.01299943	2502.6	-0.00783262	0	
382.8	0.23543469	0.23276426	912.79	0.01313707	0.00896424	1442.8	0.00817486	0.01131393	1972.8	0.01108256	0.01296988	2502.8	-0.00835426	0	
383	0.23620422	0.23265475	912.99	0.01312352	0.00889538	1443	0.00769522	0.01111951	1973	0.01135592	0.0129404	2503	-0.00809212	0	
383.2	0.2368842	0.2325453	913.19	0.01276869	0.00882706	1443.2	0.00718292	0.01092843	1973.2	0.0124465	0.01291099	2503.2	-0.00862313	0	
383.4	0.23663614	0.23243589	913.39	0.01268979	0.00875926	1443.4	0.00836641	0.01074064	1973.4	0.0125706	0.01288165	2503.4	-0.00917947	0	
383.6	0.23668169	0.23232653	913.59	0.0127276	0.00869198	1443.6	0.00855095	0.01055607	1973.6	0.01426981	0.01285237	2503.6	-0.00928366	0	
383.8	0.23633082	0.23221723	913.79	0.01299412	0.00862522	1443.8	0.00794361	0.01037467	1973.8	0.01394851	0.01282316	2503.8	-0.00949619	0	
384	0.23566163	0.23210797	913.99	0.01313137	0.00855897	1444	0.00736363	0.01019639	1974	0.0140206	0.01279402	2504	-0.0091957	0	
384.2	0.23478464	0.23199877	914.19	0.01268782	0.00849323	1444.2	0.00730772	0.01002117	1974.2	0.01593295	0.01276494	2504.2	-0.00970009	0	
384.4	0.23406448	0.23188962	914.39	0.01171912	0.008428	1444.4	0.00808259	0.00984897	1974.4	0.01673539	0.01273593	2504.4	-0.00964935	0	
384.6	0.23247593	0.23178052	914.59	0.01031838	0.00836327	1444.6	0.00838289	0.00967972	1974.6	0.0173249	0.01270699	2504.6	-0.0089068	0	
384.8	0.23204181	0.23167148	914.79	0.01019651	0.00829903	1444.8	0.00835052	0.00951338	1974.8	0.01759118	0.01267811	2504.8	-0.00911217	0	
385	0.23097188	0.23156248	914.99	0.01126741	0.00823529	1445	0.00847821	0.0093499	1975	0.01653901	0.01264929	2505	-0.00894653	0	
385.2	0.229793	0.23145354	915.19	0.01204394	0.00817203	1445.2	0.00898385	0.00918923	1975.2	0.01585158	0.01262054	2505.2	-0.00927812	0	
385.4	0.22884337	0.23134464	915.39	0.01198728	0.00810926	1445.4	0.0087223	0.00903132	1975.4	0.01506765	0.01259186	2505.4	-0.00965606	0	
385.6	0.22847937	0.2312358	915.59	0.01237135	0.00804698	1445.6	0.00806069	0.00887613	1975.6	0.01394055	0.01256324	2505.6	-0.01079434	0	
385.8	0.22854191	0.23112701	915.79	0.01325742	0.00798517	1445.8	0.0074605	0.0087236	1975.8	0.01336974	0.01253469	2505.8	-0.01131901	0	
386	0.22786546	0.23101827	915.99	0.01338057	0.00792384	1446	0.00572498	0.00857369	1976	0.01207126	0.0125062	2506	-0.01205584	0	
386.2	0.22856105	0.23090958	916.19	0.01362548	0.00786298	1446.2	0.00407431	0.00842636	1976.2	0.01065032	0.01247778	2506.2	-0.01217373	0	
386.4	0.22787354	0.23080094	916.39	0.01370543	0.00780258	1446.4	0.0029942	0.00828156	1976.4	0.00925691	0.01244942	2506.4	-0.01103005	0	
386.6	0.22905751	0.23069236	916.59	0.01417019	0.00774265	1446.6	0.00343119	0.00813925	1976.6	0.00934084	0.01242113	2506.6	-0.01140618	0	
386.8	0.22941164	0.23058382	916.79	0.01337963	0.00768318	1446.8	0.00392755	0.00799938	1976.8	0.00982261	0.0123929	2506.8	-0.01076405	0	
387	0.22984464	0.23047534	916.99	0.01358152	0.00762417	1447	0.00470713	0.00786192	1977	0.0106862	0.01236473	2507	-0.01087544	0	
387.2	0.22915999	0.2303669	917.19	0.01331599	0.00756561	1447.2	0.00517889	0.00772682	1977.2	0.01151754	0.01233663	2507.2	-0.01067607	0	
387.4	0.2290701	0.23025852	917.39	0.01352412	0.0075075	1447.4	0.00591959	0.00759404	1977.4	0.01188076	0.01230859	2507.4	-0.00964576	0	
387.6	0.22862187	0.23015019	917.59	0.01246845	0.00744984	1447.6	0.00634303	0.00746354	1977.6	0.01239633	0.01228062	2507.6	-0.00815784	0	
387.8	0.22701247	0.23004191	917.79	0.01182875	0.00739262	1447.8	0.00621445	0.00733529	1977.8	0.01274756	0.01225271	2507.8	-0.00706718	0	
388	0.22589238	0.22993368	917.99	0.01105271	0.00733584	1448	0.00714396	0.00720924	1978	0.01418863	0.01222486	2508	-0.00573369	0	
388.2	0.2255905	0.2298255	918.19	0.00975722	0.00727949	1448.2	0.00737055	0.00708535	1978.2	0.01548275	0.01219708	2508.2	-0.00471573	0	
388.4	0.22420459	0.22971737	918.39	0.00885923	0.00722358	1448.4	0.00830051	0.0069636	1978.4	0.01566302	0.01216935	2508.4	-0.00382655	0	
388.6	0.22364062	0.2296093	918.59	0.00866914	0.0071681	1448.6	0.00888945	0.00684393	1978.6	0.01587885	0.0121417	2508.6	-0.00251409	0	
388.8	0.22359245	0.22950127	918.79	0.00890371	0.00711304	1448.8	0.00845285	0.00672632	1978.8	0.01551097	0.0121141	2508.8	-0.00307902	0	
389	0.22345517	0.22939329	918.99	0.00970615	0.00705841	1449	0.00844571	0.00661074	1979	0.01523986	0.01208657	2509	-0.00298517	0	
389.2	0.22346725	0.22928537	919.19	0.01005258	0.00700419	1449.2	0.00791493	0.00649714	1979.2	0.01501419	0.0120591	2509.2	-0.00418492	0	
389.4	0.2243284	0.2291775	919.39	0.01059016	0.00695039	1449.4	0.00751453	0.00638549	1979.4	0.01379016	0.01203169	2509.4	-0.00587993	0	
389.6	0.22380692	0.22906967	919.59	0.0118075	0.00689701	1449.6	0.00680356	0.00627576	1979.6	0.01384879	0.01200435	2509.6	-0.00694095	0	
389.8	0.22370484	0.2289619	919.79	0.01224801	0.00684403	1449.8	0.00611731	0.00616792	1979.8	0.01266186	0.01197707	2509.8	-0.00800113	0	
390	0.22363116	0.22885418	919.99	0.01312431	0.00679147	1450	0.00522415	0.00606193	1980	0.01142808	0.01194984	2510	-0.00948733	0	
390.2	0.22432906	0.22874651	920.19	0.01303652	0.0067393	1450.2	0.00433718	0.00595776	1980.2	0.01094753	0.01192269	2510.2	-0.01057662	0	
390.4	0.22441317	0.22863889	920.39	0.01297772	0.00668754	1450.4	0.00364816	0.00585538	1980.4	0.0102759	0.01189559	2510.4	-0.01146672	0	
390.6	0.22594235	0.22853132	920.59	0.01269482	0.00663617	1450.6	0.00420165	0.00575476	1980.6	0.01072819	0.01186855	2510.6	-0.01263512	0	
390.8	0.22490489	0.2284238	920.79	0.01174606	0.0065852	1450.8	0.00489735	0.00565587	1980.8	0.01037829	0.01184158	2510.8	-0.01250046	0	
391	0.22526907	0.22831633	920.99	0.0111288	0.00653462	1451	0.00558174	0.00555868	1981	0.01075732	0.01181467	2511	-0.01277542	0	
391.2	0.22485898	0.22820892	921.19	0.01007514	0.00648443	1451.2	0.00569902	0.00546315	1981.2	0.01096226	0.01178782	2511.2	-0.01170351	0	
391.4	0.22503415	0.22810155	921.39	0.00934858	0.00643463	1451.4	0.00599747	0.00536928	1981.4	0.0111563	0.01176102	2511.4	-0.01064499	0	
391.6	0.22543369	0.22799423	921.59	0.00813329	0.0063852	1451.6	0.00682907	0.00527701	1981.6	0.01145679	0.01173429	2511.6	-0.01016253	0	
391.8	0.22436338	0.22788697	921.79	0.00776796	0.00633616	1451.8	0.00719441	0.00518633	1981.8	0.01220372	0.01170763	2511.8	-0.01067601	0	
392	0.22489991	0.22777975	921.99	0.00737037	0.00628749	1452	0.00772503	0.0050972	1982	0.01278071	0.01168102	2512	-0.01016017	0	
392.2	0.22502829	0.22767258	922.19	0.00725697	0.0062392	1452.2	0.00727292	0.00500961	1982.2	0.01325821	0.01165447	2512.2	-0.01016766	0	
392.4	0.2242513	0.22756547	922.39	0.00763162	0.00619128	1452.4	0.00798767	0.00492353	1982.4	0.01388718	0.01162798	2512.4	-0.01007032	0	
392.6	0.22462407	0.22745841	922.59	0.00725197	0.00614372	1452.6	0.00809958	0.00483892	1982.6	0.01401042	0.01160155	2512.6	-0.00926598	0	
392.8	0.22503269	0.22735139	922.79	0.00765702	0.00609654	1452.8	0.0069797	0.00475577	1982.8	0.01381469	0.01157519	2512.8	-0.00919762	0	
393	0.22475066	0.22724443	922.99	0.00819584	0.00604971	1453	0.00637436	0.00467404	1983	0.01349739	0.01154888	2513	-0.00982165	0	
393.2	0.22400199	0.22713751	923.19	0.00897437	0.00600324	1453.2	0.00570686	0.00459372	1983.2	0.01271178	0.01152263	2513.2	-0.00994145	0	
393.4	0.22403937	0.22703065	923.39	0.01018217	0.00595713	1453.4	0.00563158	0.00451479	1983.4	0.01105072	0.01149644	2513.4	-0.01124223	0	
393.6	0.22356057	0.22692384	923.59	0.01096977	0.00591138	1453.6	0.00474564	0.0044372	1983.6	0.01058163	0.01147032	2513.6	-0.01087915	0	
393.8	0.2237332	0.22681708	923.79	0.01150476	0.00586597	1453.8	0.00440005	0.00436095	1983.8	0.00940349	0.01144425	2513.8	-0.01117758	0	
394	0.22450505	0.22671036	923.99	0.01187962	0.00582092	1454	0.00374019	0.00428601	1984	0.00919238	0.01141824	2514	-0.01251235	0	
394.2	0.22418753	0.2266037	924.19	0.01147913	0.00577621	1454.2	0.00286667	0.00421236	1984.2	0.00928066	0.01139229	2514.2	-0.01282385	0	
394.4	0.22391406	0.22649709	924.39	0.01125012	0.00573184	1454.4	0.0027892	0.00413998	1984.4	0.00914296	0.0113664	2514.4	-0.01303187	0	
394.6	0.22324576	0.22639053	924.59	0.01140414	0.00568782	1454.6	0.00320171	0.00406883	1984.6	0.00999008	0.01134056	2514.6	-0.01244831	0	
394.8	0.22217543	0.22628402	924.79	0.01008048	0.00564413	1454.8	0.00389904	0.00399891	1984.8	0.01005882	0.01131479	2514.8	-0.01165196	0	
395	0.22250943	0.22617756	924.99	0.00949748	0.00560078	1455	0.00431054	0.0039302	1985	0.01048411	0.01128907	2515	-0.01131886	0	
395.2	0.2216051	0.22607114	925.19	0.00920087	0.00555776	1455.2	0.00412694	0.00386266	1985.2	0.01160628	0.01126342	2515.2	-0.01039652	0	
395.4	0.22042902	0.22596478	925.39	0.0083517	0.00551507	1455.4	0.00425811	0.00379628	1985.4	0.01134503	0.01123782	2515.4	-0.01016356	0	
395.6	0.220233	0.22585847	925.59	0.00759502	0.00547271	1455.6	0.00487385	0.00373105	1985.6	0.01136534	0.01121228	2515.6	-0.01045953	0	
395.8	0.21864362	0.22575221	925.79	0.00730213	0.00543068	1455.8	0.00624098	0.00366693	1985.8	0.01167853	0.01118679	2515.8	-0.01069766	0	
396	0.21890165	0.225646	925.99	0.00829464	0.00538897	1456	0.00669851	0.00360392	1986	0.01160874	0.01116137	2516	-0.00938525	0	
396.2	0.21844027	0.22553984	926.19	0.00841793	0.00534757	1456.2	0.00672107	0.00354199	1986.2	0.01094155	0.011136	2516.2	-0.00897679	0	
396.4	0.21818427	0.22543373	926.39	0.00834277	0.0053065	1456.4	0.00642739	0.00348112	1986.4	0.01080488	0.01111069	2516.4	-0.00866456	0	
396.6	0.2180886	0.22532766	926.59	0.00852672	0.00526574	1456.6	0.00604749	0.0034213	1986.6	0.01008029	0.01108544	2516.6	-0.00858302	0	
396.8	0.21784441	0.22522165	926.79	0.00955563	0.0052253	1456.8	0.00576937	0.00336251	1986.8	0.01008714	0.01106025	2516.8	-0.00854587	0	
397	0.21781285	0.22511569	926.99	0.01037389	0.00518516	1457	0.0050648	0.00330473	1987	0.00951263	0.01103511	2517	-0.00896359	0	
397.2	0.217947	0.22500978	927.19	0.01086926	0.00514534	1457.2	0.00442022	0.00324794	1987.2	0.00860478	0.01101003	2517.2	-0.00884859	0	
397.4	0.21860596	0.22490392	927.39	0.01103254	0.00510582	1457.4	0.00422272	0.00319213	1987.4	0.00811182	0.01098501	2517.4	-0.01044108	0	
397.6	0.21965058	0.22479811	927.59	0.01091242	0.0050666	1457.6	0.00317306	0.00313727	1987.6	0.00809262	0.01096004	2517.6	-0.01095715	0	
397.8	0.22006287	0.22469234	927.79	0.0111752	0.00502768	1457.8	0.0033572	0.00308336	1987.8	0.00818374	0.01093513	2517.8	-0.01273639	0	
398	0.22071379	0.22458663	927.99	0.01141923	0.00498907	1458	0.00324606	0.00303037	1988	0.00806018	0.01091028	2518	-0.01443782	0	
398.2	0.22139442	0.22448097	928.19	0.01096992	0.00495075	1458.2	0.0031021	0.0029783	1988.2	0.00905138	0.01088548	2518.2	-0.01392967	0	
398.4	0.22209163	0.22437535	928.39	0.01103621	0.00491272	1458.4	0.00301815	0.00292712	1988.4	0.00993342	0.01086074	2518.4	-0.01490744	0	
398.6	0.22250722	0.22426979	928.59	0.01092884	0.00487499	1458.6	0.00397026	0.00287682	1988.6	0.01027902	0.01083606	2518.6	-0.01502481	0	
398.8	0.22186885	0.22416428	928.79	0.00901204	0.00483755	1458.8	0.00471975	0.00282738	1988.8	0.0107983	0.01081143	2518.8	-0.01587212	0	
399	0.22192202	0.22405881	928.99	0.00901489	0.00480039	1459	0.0052732	0.0027788	1989	0.0117096	0.01078686	2519	-0.01546015	0	
399.2	0.22097531	0.2239534	929.19	0.00801854	0.00476352	1459.2	0.00573033	0.00273105	1989.2	0.01281608	0.01076235	2519.2	-0.01558222	0	
399.4	0.22020851	0.22384803	929.39	0.00661705	0.00472693	1459.4	0.00694993	0.00268412	1989.4	0.01228937	0.01073789	2519.4	-0.01527973	0	
399.6	0.22031224	0.22374272	929.59	0.0067917	0.00469062	1459.6	0.00835646	0.00263799	1989.6	0.01246003	0.01071348	2519.6	-0.01504894	0	
399.8	0.2194992	0.22363745	929.79	0.00691198	0.0046546	1459.8	0.00942282	0.00259266	1989.8	0.01237945	0.01068913	2519.8	-0.01424655	0	
400	0.21878629	0.22353224	929.99	0.00742422	0.00461885	1460	0.00951591	0.00254811	1990	0.01178748	0.01066484	2520	-0.01238292	0	
400.2	0.21845897	0.22342707	930.19	0.00699277	0.00458337	1460.2	0.00866031	0.00250432	1990.2	0.01114879	0.0106406	2520.2	-0.01211195	0	
400.4	0.21767013	0.22332195	930.39	0.00750859	0.00454816	1460.4	0.00771994	0.00246129	1990.4	0.01093378	0.01061642	2520.4	-0.01268661	0	
400.6	0.21750921	0.22321688	930.59	0.00781251	0.00451323	1460.6	0.00665329	0.00241899	1990.6	0.01068177	0.01059229	2520.6	-0.01218011	0	
400.8	0.21662134	0.22311187	930.79	0.00852141	0.00447857	1460.8	0.00543593	0.00237742	1990.8	0.00995418	0.01056822	2520.8	-0.01142921	0	
401	0.2165174	0.2230069	930.99	0.00820297	0.00444417	1461	0.00386243	0.00233657	1991	0.00871184	0.0105442	2521	-0.01102826	0	
401.2	0.21680428	0.22290198	931.19	0.00829817	0.00441003	1461.2	0.00290771	0.00229642	1991.2	0.00781664	0.01052023	2521.2	-0.0115036	0	
401.4	0.21710849	0.22279711	931.39	0.0080977	0.00437616	1461.4	0.00216489	0.00225695	1991.4	0.00700485	0.01049632	2521.4	-0.01287762	0	
401.6	0.21761061	0.22269229	931.59	0.00887308	0.00434255	1461.6	0.00070598	0.00221817	1991.6	0.00582868	0.01047247	2521.6	-0.01360699	0	
401.8	0.21687604	0.22258751	931.79	0.00910716	0.00430919	1461.8	0.00048005	0.00218005	1991.8	0.0054449	0.01044867	2521.8	-0.01411544	0	
402	0.21669057	0.22248279	931.99	0.00953556	0.0042761	1462	-0.00004532	0.00214259	1992	0.0051996	0.01042492	2522	-0.01322951	0	
402.2	0.21743786	0.22237812	932.19	0.00967411	0.00424325	1462.2	-0.00059842	0.00210577	1992.2	0.00547806	0.01040123	2522.2	-0.01246411	0	
402.4	0.21806051	0.22227349	932.39	0.00992231	0.00421066	1462.4	-0.00082306	0.00206959	1992.4	0.00540484	0.01037759	2522.4	-0.01382011	0	
402.6	0.21761887	0.22216892	932.59	0.00960567	0.00417832	1462.6	-0.00014272	0.00203402	1992.6	0.00552619	0.010354	2522.6	-0.01427805	0	
402.8	0.21683853	0.22206439	932.79	0.00917403	0.00414623	1462.8	-0.00004339	0.00199907	1992.8	0.00708032	0.01033047	2522.8	-0.01465912	0	
403	0.21681726	0.22195992	932.99	0.00880817	0.00411438	1463	0.00078405	0.00196472	1993	0.00828478	0.01030699	2523	-0.01350685	0	
403.2	0.21593393	0.22185549	933.19	0.00771929	0.00408278	1463.2	0.00166171	0.00193095	1993.2	0.00915865	0.01028357	2523.2	-0.01362275	0	
403.4	0.2145814	0.22175111	933.39	0.00731834	0.00405142	1463.4	0.00247609	0.00189777	1993.4	0.01043133	0.01026019	2523.4	-0.01301945	0	
403.6	0.21404886	0.22164678	933.59	0.00665275	0.0040203	1463.6	0.00238969	0.00186516	1993.6	0.01139841	0.01023688	2523.6	-0.01299888	0	
403.8	0.21314533	0.2215425	933.79	0.00538331	0.00398942	1463.8	0.00288117	0.00183311	1993.8	0.01191323	0.01021361	2523.8	-0.01258118	0	
404	0.21224971	0.22143827	933.99	0.00487249	0.00395878	1464	0.00310154	0.00180161	1994	0.01229725	0.0101904	2524	-0.0119182	0	
404.2	0.21268347	0.22133409	934.19	0.00506604	0.00392837	1464.2	0.00211736	0.00177065	1994.2	0.01296662	0.01016724	2524.2	-0.01155906	0	
404.4	0.21271534	0.22122996	934.39	0.0045959	0.0038982	1464.4	0.0026255	0.00174022	1994.4	0.01341824	0.01014413	2524.4	-0.01131013	0	
404.6	0.2132881	0.22112588	934.59	0.00438102	0.00386826	1464.6	0.00217853	0.00171032	1994.6	0.01293561	0.01012108	2524.6	-0.0110205	0	
404.8	0.21370059	0.22102184	934.79	0.00496419	0.00383855	1464.8	0.00159148	0.00168093	1994.8	0.01145142	0.01009807	2524.8	-0.01154572	0	
405	0.21534041	0.22091786	934.99	0.00517255	0.00380906	1465	0.00146494	0.00165204	1995	0.01001821	0.01007512	2525	-0.01269475	0	
405.2	0.21621597	0.22081392	935.19	0.00618459	0.00377981	1465.2	0.00084351	0.00162365	1995.2	0.00904366	0.01005222	2525.2	-0.01335314	0	
405.4	0.21640539	0.22071003	935.39	0.00639077	0.00375078	1465.4	0.00086148	0.00159575	1995.4	0.00793162	0.01002938	2525.4	-0.01415495	0	
405.6	0.21640371	0.22060619	935.59	0.00707526	0.00372197	1465.6	0.00026294	0.00156833	1995.6	0.00661627	0.01000658	2525.6	-0.01443515	0	
405.8	0.2168417	0.2205024	935.79	0.00681461	0.00369338	1465.8	0.00026423	0.00154138	1995.8	0.0060803	0.00998384	2525.8	-0.01460217	0	
406	0.21697963	0.22039866	935.99	0.00761867	0.00366501	1466	-0.00021374	0.00151489	1996	0.00572968	0.00996115	2526	-0.01451096	0	
406.2	0.21734063	0.22029497	936.19	0.00799369	0.00363686	1466.2	-0.00097142	0.00148886	1996.2	0.00532661	0.00993851	2526.2	-0.01512535	0	
406.4	0.21789873	0.22019132	936.39	0.00774812	0.00360893	1466.4	-0.00142017	0.00146328	1996.4	0.00526257	0.00991592	2526.4	-0.01528167	0	
406.6	0.2165899	0.22008773	936.59	0.00783783	0.00358121	1466.6	-0.00171931	0.00143813	1996.6	0.00621157	0.00989339	2526.6	-0.01543487	0	
406.8	0.21625072	0.21998418	936.79	0.00725217	0.0035537	1466.8	-0.0015792	0.00141342	1996.8	0.00735794	0.0098709	2526.8	-0.01510865	0	
407	0.21518011	0.21988068	936.99	0.00611282	0.00352641	1467	-0.00116429	0.00138913	1997	0.00834135	0.00984847	2527	-0.01437263	0	
407.2	0.21364574	0.21977724	937.19	0.00533381	0.00349932	1467.2	-0.00041481	0.00136526	1997.2	0.00946624	0.00982609	2527.2	-0.01409344	0	
407.4	0.21255774	0.21967384	937.39	0.00450438	0.00347244	1467.4	0.00056799	0.0013418	1997.4	0.00995455	0.00980375	2527.4	-0.01423023	0	
407.6	0.21242811	0.21957048	937.59	0.00351228	0.00344577	1467.6	0.00068625	0.00131874	1997.6	0.00995571	0.00978147	2527.6	-0.0140055	0	
407.8	0.21176074	0.21946718	937.79	0.0027777	0.00341931	1467.8	0.00112905	0.00129608	1997.8	0.01035486	0.00975924	2527.8	-0.01304504	0	
408	0.21177313	0.21936393	937.99	0.00300039	0.00339304	1468	0.0016675	0.00127381	1998	0.01041242	0.00973706	2528	-0.01192357	0	
408.2	0.21207225	0.21926072	938.19	0.0031779	0.00336698	1468.2	0.0012944	0.00125192	1998.2	0.01118949	0.00971493	2528.2	-0.0120609	0	
408.4	0.21204783	0.21915756	938.39	0.0036552	0.00334112	1468.4	0.00133013	0.0012304	1998.4	0.01034849	0.00969285	2528.4	-0.0123087	0	
408.6	0.21239234	0.21905446	938.59	0.00520758	0.00331546	1468.6	0.00071717	0.00120926	1998.6	0.00926867	0.00967082	2528.6	-0.01267476	0	
408.8	0.21268928	0.2189514	938.79	0.0058407	0.00328999	1468.8	0.0009672	0.00118848	1998.8	0.00760386	0.00964884	2528.8	-0.01269061	0	
409	0.21298428	0.21884838	938.99	0.006777	0.00326472	1469	0.00114632	0.00116806	1999	0.00641349	0.00962692	2529	-0.01335385	0	
409.2	0.21369322	0.21874542	939.19	0.00743896	0.00323965	1469.2	0.00094233	0.00114799	1999.2	0.0060141	0.00960504	2529.2	-0.01296848	0	
409.4	0.21428794	0.21864251	939.39	0.0076827	0.00321476	1469.4	0.00159949	0.00112826	1999.4	0.00562612	0.00958321	2529.4	-0.01306967	0	
409.6	0.21521975	0.21853964	939.59	0.00789531	0.00319007	1469.6	0.00142729	0.00110887	1999.6	0.00548751	0.00956143	2529.6	-0.01413801	0	
409.8	0.21532238	0.21843682	939.79	0.00897123	0.00316557	1469.8	0.00090607	0.00108981	1999.8	0.00629956	0.0095397	2529.8	-0.0143875	0	
410	0.21407697	0.21833405	939.99	0.00918147	0.00314126	1470	0.00034175	0.00107109	2000	0.0076482	0.00951801	2530	-0.01428516	0	
410.2	0.21333589	0.21823133	940.19	0.0091164	0.00311713	1470.2	-0.00020121	0.00105268	2000.2	0.00745474	0.00949638	2530.2	-0.01424647	0	
410.4	0.21301569	0.21812866	940.39	0.00883093	0.00309319	1470.4	-0.00008409	0.00103459	2000.4	0.00791632	0.0094748	2530.4	-0.01364759	0	
410.6	0.21227828	0.21802603	940.59	0.00799169	0.00306943	1470.6	0.00035149	0.00101681	2000.6	0.00931764	0.00945327	2530.6	-0.01376131	0	
410.8	0.21128937	0.21792346	940.79	0.00679782	0.00304585	1470.8	0.00126597	0.00099934	2000.8	0.01023695	0.00943178	2530.8	-0.01337381	0	
411	0.21036829	0.21782093	940.99	0.0063796	0.00302246	1471	0.00212446	0.00098217	2001	0.01092783	0.00941035	2531	-0.01272587	0	
411.2	0.20956722	0.21771845	941.19	0.00591806	0.00299924	1471.2	0.00292351	0.00096529	2001.2	0.01104339	0.00938896	2531.2	-0.01249872	0	
411.4	0.20909518	0.21761602	941.39	0.00493316	0.00297621	1471.4	0.00378671	0.0009487	2001.4	0.0110495	0.00936762	2531.4	-0.01247123	0	
411.6	0.20878864	0.21751363	941.59	0.00417337	0.00295335	1471.6	0.00290597	0.0009324	2001.6	0.01122915	0.00934633	2531.6	-0.01244979	0	
411.8	0.20880894	0.2174113	941.79	0.00357282	0.00293066	1471.8	0.00282666	0.00091638	2001.8	0.01093764	0.00932509	2531.8	-0.01284344	0	
412	0.20911935	0.21730901	941.99	0.003746	0.00290815	1472	0.00286811	0.00090063	2002	0.01022105	0.00930389	2532	-0.01243722	0	
412.2	0.20926628	0.21720677	942.19	0.00369816	0.00288582	1472.2	0.00210617	0.00088515	2002.2	0.00956787	0.00928275	2532.2	-0.01276261	0	
412.4	0.20929921	0.21710458	942.39	0.00472039	0.00286365	1472.4	0.00202777	0.00086994	2002.4	0.00831456	0.00926165	2532.4	-0.01334489	0	
412.6	0.21077224	0.21700244	942.59	0.00521051	0.00284166	1472.6	0.00217605	0.00085499	2002.6	0.00767831	0.0092406	2532.6	-0.01355482	0	
412.8	0.21215448	0.21690034	942.79	0.0049731	0.00281983	1472.8	0.00254263	0.0008403	2002.8	0.00629246	0.0092196	2532.8	-0.01456232	0	
413	0.21341645	0.2167983	942.99	0.00542728	0.00279817	1473	0.00199591	0.00082586	2003	0.00555845	0.00919865	2533	-0.01544621	0	
413.2	0.21449783	0.2166963	943.19	0.00672845	0.00277668	1473.2	0.0015373	0.00081167	2003.2	0.00533073	0.00917774	2533.2	-0.01497026	0	
413.4	0.21461581	0.21659435	943.39	0.00765408	0.00275535	1473.4	0.00092925	0.00079772	2003.4	0.00567367	0.00915688	2533.4	-0.01546865	0	
413.6	0.2153027	0.21649245	943.59	0.00861946	0.00273419	1473.6	0.00037173	0.00078401	2003.6	0.00564277	0.00913607	2533.6	-0.01687543	0	
413.8	0.21368141	0.21639059	943.79	0.00887013	0.00271319	1473.8	-0.00026929	0.00077054	2003.8	0.00575907	0.00911531	2533.8	-0.01703412	0	
414	0.21318346	0.21628878	943.99	0.00807165	0.00269235	1474	-0.00098648	0.0007573	2004	0.0062488	0.00909459	2534	-0.01748321	0	
414.2	0.21259569	0.21618703	944.19	0.00834666	0.00267167	1474.2	-0.00124323	0.00074429	2004.2	0.00630119	0.00907392	2534.2	-0.01683701	0	
414.4	0.2113682	0.21608531	944.39	0.00772555	0.00265115	1474.4	-0.00095745	0.0007315	2004.4	0.00683437	0.0090533	2534.4	-0.01631715	0	
414.6	0.21023779	0.21598365	944.59	0.00681632	0.00263078	1474.6	-0.00046478	0.00071893	2004.6	0.0081373	0.00903272	2534.6	-0.0158184	0	
414.8	0.208758	0.21588204	944.79	0.00702272	0.00261058	1474.8	-0.00093239	0.00070657	2004.8	0.00882532	0.00901219	2534.8	-0.01564765	0	
415	0.20805096	0.21578047	944.99	0.00691079	0.00259053	1475	-0.00086538	0.00069443	2005	0.00943094	0.00899171	2535	-0.01478393	0	
415.2	0.20646385	0.21567895	945.19	0.00613107	0.00257063	1475.2	-0.00051413	0.0006825	2005.2	0.01005883	0.00897128	2535.2	-0.01387697	0	
415.4	0.20653687	0.21557748	945.39	0.00526978	0.00255089	1475.4	-0.00012955	0.00067077	2005.4	0.01063571	0.00895089	2535.4	-0.0138965	0	
415.6	0.20607699	0.21547605	945.59	0.0045595	0.00253129	1475.6	-0.00060859	0.00065924	2005.6	0.00987176	0.00893054	2535.6	-0.01365188	0	
415.8	0.20619242	0.21537468	945.79	0.00417118	0.00251185	1475.8	-0.00001966	0.00064791	2005.8	0.00932991	0.00891025	2535.8	-0.01340404	0	
416	0.20611034	0.21527335	945.99	0.00432565	0.00249256	1476	-0.00008199	0.00063678	2006	0.00877937	0.00889	2536	-0.01332456	0	
416.2	0.20669308	0.21517206	946.19	0.00423233	0.00247341	1476.2	0.00005676	0.00062584	2006.2	0.00780221	0.00886979	2536.2	-0.01329739	0	
416.4	0.20758587	0.21507083	946.39	0.00462583	0.00245441	1476.4	0.00021792	0.00061508	2006.4	0.00777811	0.00884963	2536.4	-0.01427827	0	
416.6	0.2092547	0.21496965	946.59	0.00503955	0.00243556	1476.6	0.00034157	0.00060451	2006.6	0.00743776	0.00882952	2536.6	-0.01405128	0	
416.8	0.20972156	0.21486851	946.79	0.00546511	0.00241686	1476.8	0.00122614	0.00059412	2006.8	0.00670476	0.00880945	2536.8	-0.01423593	0	
417	0.2092294	0.21476742	946.99	0.00614008	0.00239829	1477	0.00123604	0.00058392	2007	0.00605381	0.00878943	2537	-0.01418521	0	
417.2	0.20940628	0.21466637	947.19	0.00734372	0.00237987	1477.2	0.00130364	0.00057388	2007.2	0.00587312	0.00876946	2537.2	-0.01489281	0	
417.4	0.20978447	0.21456538	947.39	0.00681053	0.00236159	1477.4	0.0007351	0.00056402	2007.4	0.00548756	0.00874952	2537.4	-0.01574973	0	
417.6	0.21013403	0.21446443	947.59	0.00684098	0.00234345	1477.6	0.00151421	0.00055433	2007.6	0.00544712	0.00872964	2537.6	-0.01670976	0	
417.8	0.21002266	0.21436353	947.79	0.00661593	0.00232545	1477.8	0.00137686	0.0005448	2007.8	0.00557716	0.0087098	2537.8	-0.01611718	0	
418	0.2109019	0.21426268	947.99	0.00714512	0.00230759	1478	0.00155817	0.00053544	2008	0.00623528	0.00869	2538	-0.01572759	0	
418.2	0.2101029	0.21416187	948.19	0.00756368	0.00228987	1478.2	0.00233498	0.00052624	2008.2	0.00734332	0.00867025	2538.2	-0.01520768	0	
418.4	0.20914595	0.21406111	948.39	0.00665138	0.00227228	1478.4	0.00313018	0.0005172	2008.4	0.00738668	0.00865055	2538.4	-0.01577233	0	
418.6	0.20929937	0.2139604	948.59	0.00612333	0.00225483	1478.6	0.0033026	0.00050831	2008.6	0.00861096	0.00863089	2538.6	-0.01553006	0	
418.8	0.20878706	0.21385974	948.79	0.00593413	0.00223751	1478.8	0.0033166	0.00049957	2008.8	0.00919443	0.00861127	2538.8	-0.01539828	0	
419	0.20776299	0.21375912	948.99	0.00452137	0.00222032	1479	0.00381645	0.00049099	2009	0.0096932	0.0085917	2539	-0.01405549	0	
419.2	0.20718034	0.21365855	949.19	0.00360781	0.00220327	1479.2	0.00404984	0.00048255	2009.2	0.01020062	0.00857217	2539.2	-0.01341587	0	
419.4	0.20742824	0.21355803	949.39	0.00336705	0.00218635	1479.4	0.00397245	0.00047426	2009.4	0.00993891	0.00855269	2539.4	-0.01365894	0	
419.6	0.20652886	0.21345756	949.59	0.00283458	0.00216955	1479.6	0.00343963	0.00046611	2009.6	0.0092685	0.00853325	2539.6	-0.01292229	0	
419.8	0.20696024	0.21335713	949.79	0.00250155	0.00215289	1479.8	0.0034618	0.0004581	2009.8	0.00912098	0.00851386	2539.8	-0.01343626	0	
420	0.20677372	0.21325675	949.99	0.00254064	0.00213635	1480	0.00297501	0.00045023	2010	0.0089947	0.00849451	2540	-0.01346141	0	
420.2	0.20706695	0.21315642	950.19	0.00230265	0.00211994	1480.2	0.00289855	0.00044249	2010.2	0.00893226	0.00847521	2540.2	-0.01232853	0	
420.4	0.20801095	0.21305613	950.39	0.00282426	0.00210366	1480.4	0.00288331	0.00043489	2010.4	0.00905687	0.00845594	2540.4	-0.01299447	0	
420.6	0.20796594	0.21295589	950.59	0.00371902	0.0020875	1480.6	0.00290881	0.00042741	2010.6	0.0082703	0.00843673	2540.6	-0.01335549	0	
420.8	0.20752716	0.2128557	950.79	0.00424914	0.00207147	1480.8	0.00296028	0.00042007	2010.8	0.00709394	0.00841755	2540.8	-0.01324886	0	
421	0.20757709	0.21275556	950.99	0.0045708	0.00205556	1481	0.00189611	0.00041285	2011	0.00674507	0.00839842	2541	-0.01432207	0	
421.2	0.2082292	0.21265546	951.19	0.00533836	0.00203977	1481.2	0.00142782	0.00040576	2011.2	0.0059692	0.00837933	2541.2	-0.01574669	0	
421.4	0.20869251	0.21255541	951.39	0.00595509	0.0020241	1481.4	0.00101703	0.00039878	2011.4	0.00608757	0.00836029	2541.4	-0.01607126	0	
421.6	0.2088435	0.21245541	951.59	0.00691566	0.00200856	1481.6	0.00060979	0.00039193	2011.6	0.00659494	0.00834129	2541.6	-0.01621597	0	
421.8	0.20857412	0.21235546	951.79	0.00806419	0.00199313	1481.8	0.00078035	0.0003852	2011.8	0.00617917	0.00832233	2541.8	-0.01486947	0	
422	0.20873969	0.21225555	951.99	0.00866371	0.00197782	1482	0.00205287	0.00037858	2012	0.00681452	0.00830342	2542	-0.01548484	0	
422.2	0.20782876	0.21215569	952.19	0.00876733	0.00196263	1482.2	0.00205398	0.00037207	2012.2	0.00699751	0.00828454	2542.2	-0.01574771	0	
422.4	0.20753183	0.21205587	952.39	0.00820996	0.00194756	1482.4	0.00235058	0.00036568	2012.4	0.00700818	0.00826572	2542.4	-0.01535605	0	
422.6	0.20729484	0.2119561	952.59	0.00754459	0.0019326	1482.6	0.00225359	0.00035939	2012.6	0.00803856	0.00824693	2542.6	-0.01460749	0	
422.8	0.20650807	0.21185638	952.79	0.00712113	0.00191775	1482.8	0.00273157	0.00035322	2012.8	0.0081298	0.00822819	2542.8	-0.01446078	0	
423	0.20561996	0.21175671	952.99	0.00658821	0.00190302	1483	0.0022497	0.00034715	2013	0.00863501	0.00820949	2543	-0.01389858	0	
423.2	0.20542516	0.21165708	953.19	0.00649482	0.00188841	1483.2	0.00239922	0.00034118	2013.2	0.00919393	0.00819083	2543.2	-0.0131948	0	
423.4	0.20507538	0.2115575	953.39	0.00600785	0.0018739	1483.4	0.00243508	0.00033532	2013.4	0.00944896	0.00817221	2543.4	-0.01355547	0	
423.6	0.20487043	0.21145797	953.59	0.0051008	0.00185951	1483.6	0.00189515	0.00032956	2013.6	0.0094445	0.00815364	2543.6	-0.01330719	0	
423.8	0.2056569	0.21135848	953.79	0.00398897	0.00184523	1483.8	0.00165333	0.00032389	2013.8	0.00889767	0.00813511	2543.8	-0.01378319	0	
424	0.2053145	0.21125904	953.99	0.00458683	0.00183105	1484	0.00133922	0.00031833	2014	0.00898068	0.00811662	2544	-0.01418984	0	
424.2	0.20537338	0.21115965	954.19	0.00454977	0.00181699	1484.2	0.00099551	0.00031286	2014.2	0.0089249	0.00809817	2544.2	-0.0144109	0	
424.4	0.20628648	0.21106031	954.39	0.00499246	0.00180303	1484.4	0.00095533	0.00030748	2014.4	0.00817145	0.00807977	2544.4	-0.01536329	0	
424.6	0.20599782	0.21096101	954.59	0.00439554	0.00178918	1484.6	-0.00031896	0.0003022	2014.6	0.00763811	0.0080614	2544.6	-0.01609292	0	
424.8	0.20674132	0.21086175	954.79	0.0038758	0.00177544	1484.8	-0.00117304	0.000297	2014.8	0.00730627	0.00804308	2544.8	-0.01651481	0	
425	0.20675764	0.21076255	954.99	0.00375801	0.00176181	1485	-0.00117488	0.0002919	2015	0.00742234	0.0080248	2545	-0.01775097	0	
425.2	0.206806	0.21066339	955.19	0.00379767	0.00174827	1485.2	-0.00131518	0.00028688	2015.2	0.00714593	0.00800657	2545.2	-0.0188612	0	
425.4	0.20618299	0.21056428	955.39	0.00413119	0.00173485	1485.4	-0.00173424	0.00028196	2015.4	0.00816109	0.00798837	2545.4	-0.01883934	0	
425.6	0.2050074	0.21046521	955.59	0.00387541	0.00172152	1485.6	-0.00283877	0.00027711	2015.6	0.0084651	0.00797021	2545.6	-0.01860547	0	
425.8	0.20470302	0.21036619	955.79	0.00397914	0.0017083	1485.8	-0.00217099	0.00027235	2015.8	0.00841679	0.0079521	2545.8	-0.0179469	0	
426	0.20506428	0.21026722	955.99	0.0028411	0.00169518	1486	-0.00144756	0.00026767	2016	0.00831862	0.00793403	2546	-0.01799247	0	
426.2	0.20477609	0.21016829	956.19	0.00159112	0.00168216	1486.2	-0.00193129	0.00026307	2016.2	0.0080957	0.00791599	2546.2	-0.01636399	0	
426.4	0.20390413	0.21006942	956.39	0.0009869	0.00166924	1486.4	-0.00066563	0.00025855	2016.4	0.00837582	0.007898	2546.4	-0.01534418	0	
426.6	0.20364242	0.20997058	956.59	0.00016718	0.00165641	1486.6	-0.00003518	0.0002541	2016.6	0.00906797	0.00788005	2546.6	-0.0149838	0	
426.8	0.20370826	0.2098718	956.79	0.00026976	0.00164369	1486.8	0.00076495	0.00024974	2016.8	0.00911927	0.00786214	2546.8	-0.01467111	0	
427	0.2031591	0.20977306	956.99	0.00018672	0.00163107	1487	0.0007903	0.00024545	2017	0.00931716	0.00784428	2547	-0.01448019	0	
427.2	0.20305	0.20967436	957.19	-0.00002257	0.00161854	1487.2	0.00156481	0.00024123	2017.2	0.00918461	0.00782645	2547.2	-0.01413326	0	
427.4	0.20322099	0.20957572	957.39	0.00008642	0.00160611	1487.4	0.00153257	0.00023708	2017.4	0.00862614	0.00780866	2547.4	-0.0150713	0	
427.6	0.20449063	0.20947711	957.59	0.00049848	0.00159377	1487.6	0.00082581	0.00023301	2017.6	0.00787088	0.00779091	2547.6	-0.01499333	0	
427.8	0.20582628	0.20937856	957.79	0.0014864	0.00158153	1487.8	0.00027619	0.00022901	2017.8	0.00686323	0.00777321	2547.8	-0.01519987	0	
428	0.20581514	0.20928005	957.99	0.00325951	0.00156938	1488	-0.00005631	0.00022507	2018	0.00675477	0.00775554	2548	-0.016076	0	
428.2	0.20687167	0.20918159	958.19	0.00310314	0.00155733	1488.2	-0.00074366	0.0002212	2018.2	0.00599767	0.00773791	2548.2	-0.01598135	0	
428.4	0.20763548	0.20908318	958.39	0.00358022	0.00154537	1488.4	-0.00106213	0.0002174	2018.4	0.00507982	0.00772033	2548.4	-0.01699455	0	
428.6	0.20785627	0.20898481	958.59	0.00338718	0.0015335	1488.6	-0.00205194	0.00021367	2018.6	0.00490217	0.00770278	2548.6	-0.01825123	0	
428.8	0.20784898	0.20888648	958.79	0.00395291	0.00152172	1488.8	-0.0015598	0.00020999	2018.8	0.00451002	0.00768527	2548.8	-0.01855338	0	
429	0.20688523	0.20878821	958.99	0.0046339	0.00151003	1489	-0.00095833	0.00020639	2019	0.00445574	0.00766781	2549	-0.01918738	0	
429.2	0.20733377	0.20868998	959.19	0.00466822	0.00149843	1489.2	-0.00204533	0.00020284	2019.2	0.00487617	0.00765038	2549.2	-0.01917278	0	
429.4	0.2067509	0.20859179	959.39	0.00486365	0.00148692	1489.4	-0.00253986	0.00019935	2019.4	0.00566073	0.00763299	2549.4	-0.01907419	0	
429.6	0.20610561	0.20849366	959.59	0.00361389	0.0014755	1489.6	-0.00289766	0.00019593	2019.6	0.00591052	0.00761565	2549.6	-0.01827748	0	
429.8	0.20593253	0.20839557	959.79	0.00250278	0.00146417	1489.8	-0.0026326	0.00019256	2019.8	0.00572998	0.00759834	2549.8	-0.01708551	0	
430	0.20594062	0.20829752	959.99	0.00200755	0.00145292	1490	-0.00228378	0.00018925	2020	0.00623321	0.00758107	2550	-0.01555404	0	
430.2	0.2053075	0.20819952	960.19	0.00048474	0.00144176	1490.2	-0.00220768	0.000186	2020.2	0.00684943	0.00756384	2550.2	-0.01425485	0	
430.4	0.20402371	0.20810157	960.39	0.00108888	0.00143069	1490.4	-0.00094672	0.0001828	2020.4	0.00709427	0.00754665	2550.4	-0.01369253	0	
430.6	0.20399379	0.20800366	960.59	0.00034076	0.0014197	1490.6	-0.00053926	0.00017966	2020.6	0.00773261	0.0075295	2550.6	-0.01261177	0	
430.8	0.20402825	0.2079058	960.79	-0.00010405	0.0014088	1490.8	-0.00030754	0.00017657	2020.8	0.00809631	0.00751238	2550.8	-0.0119501	0	
431	0.20409232	0.20780798	960.99	0.00026547	0.00139798	1491	-0.00034294	0.00017354	2021	0.00790168	0.00749531	2551	-0.01204331	0	
431.2	0.20458525	0.20771022	961.19	0.00011684	0.00138724	1491.2	-0.00003094	0.00017056	2021.2	0.00806758	0.00747828	2551.2	-0.01132039	0	
431.4	0.20568106	0.20761249	961.39	0.00167252	0.00137658	1491.4	-0.00039809	0.00016763	2021.4	0.00808359	0.00746128	2551.4	-0.01128984	0	
431.6	0.20658204	0.20751482	961.59	0.00176451	0.00136601	1491.6	-0.00056811	0.00016475	2021.6	0.00826224	0.00744432	2551.6	-0.01097548	0	
431.8	0.20711446	0.20741718	961.79	0.00262588	0.00135552	1491.8	-0.00053895	0.00016192	2021.8	0.00768292	0.0074274	2551.8	-0.01178213	0	
432	0.20652447	0.2073196	961.99	0.0032049	0.00134511	1492	-0.00111057	0.00015913	2022	0.00678155	0.00741052	2552	-0.01290275	0	
432.2	0.20633424	0.20722206	962.19	0.00324677	0.00133478	1492.2	-0.00141267	0.0001564	2022.2	0.00535587	0.00739368	2552.2	-0.01393604	0	
432.4	0.20556472	0.20712457	962.39	0.00413669	0.00132452	1492.4	-0.00147298	0.00015371	2022.4	0.00453031	0.00737688	2552.4	-0.01559963	0	
432.6	0.20564403	0.20702712	962.59	0.00502075	0.00131435	1492.6	-0.0011886	0.00015107	2022.6	0.00368264	0.00736011	2552.6	-0.01615392	0	
432.8	0.2053301	0.20692972	962.79	0.00551603	0.00130425	1492.8	-0.0004087	0.00014847	2022.8	0.00300274	0.00734338	2552.8	-0.01646597	0	
433	0.20510672	0.20683236	962.99	0.00535403	0.00129424	1493	-0.00041172	0.00014592	2023	0.00249008	0.00732669	2553	-0.01693939	0	
433.2	0.20459011	0.20673505	963.19	0.00496395	0.0012843	1493.2	-0.00118993	0.00014341	2023.2	0.00254718	0.00731004	2553.2	-0.01714771	0	
433.4	0.20255606	0.20663779	963.39	0.0045676	0.00127443	1493.4	-0.00104144	0.00014095	2023.4	0.00253645	0.00729343	2553.4	-0.01743917	0	
433.6	0.20110843	0.20654057	963.59	0.00356414	0.00126464	1493.6	-0.00081528	0.00013853	2023.6	0.00303407	0.00727685	2553.6	-0.01695614	0	
433.8	0.20034703	0.2064434	963.79	0.00302534	0.00125493	1493.8	-0.00050335	0.00013615	2023.8	0.00301978	0.00726031	2553.8	-0.01620962	0	
434	0.20017658	0.20634627	963.99	0.00258636	0.00124529	1494	0.00004522	0.00013381	2024	0.00363025	0.00724381	2554	-0.0160716	0	
434.2	0.19979125	0.20624919	964.19	0.00052001	0.00123573	1494.2	0.00047694	0.00013151	2024.2	0.00392995	0.00722735	2554.2	-0.01566464	0	
434.4	0.19949649	0.20615215	964.39	0.00098013	0.00122623	1494.4	0.00073535	0.00012925	2024.4	0.00400713	0.00721092	2554.4	-0.01570164	0	
434.6	0.1998292	0.20605516	964.59	-0.00030192	0.00121682	1494.6	0.00122902	0.00012703	2024.6	0.00487243	0.00719454	2554.6	-0.0150022	0	
434.8	0.20040985	0.20595822	964.79	0.00053698	0.00120747	1494.8	0.00105748	0.00012484	2024.8	0.00546862	0.00717818	2554.8	-0.01460348	0	
435	0.20141914	0.20586132	964.99	0.00134454	0.0011982	1495	0.00128756	0.0001227	2025	0.0059911	0.00716187	2555	-0.01494539	0	
435.2	0.20169033	0.20576447	965.19	0.00108612	0.00118899	1495.2	0.0009401	0.00012059	2025.2	0.00660363	0.00714559	2555.2	-0.01453048	0	
435.4	0.20276206	0.20566766	965.39	0.00188897	0.00117986	1495.4	0.0007913	0.00011852	2025.4	0.00700522	0.00712935	2555.4	-0.01520688	0	
435.6	0.20387306	0.2055709	965.59	0.00167988	0.0011708	1495.6	0.00087734	0.00011648	2025.6	0.00666934	0.00711315	2555.6	-0.01614742	0	
435.8	0.20464902	0.20547418	965.79	0.00240479	0.00116181	1495.8	0.00067947	0.00011448	2025.8	0.00647659	0.00709698	2555.8	-0.01687766	0	
436	0.20418753	0.20537751	965.99	0.00239188	0.00115288	1496	0.00004745	0.00011251	2026	0.00573148	0.00708085	2556	-0.0167319	0	
436.2	0.20487888	0.20528089	966.19	0.00282286	0.00114403	1496.2	-0.00022691	0.00011058	2026.2	0.00443352	0.00706476	2556.2	-0.01777322	0	
436.4	0.20537129	0.20518431	966.39	0.00317989	0.00113524	1496.4	-0.00026107	0.00010868	2026.4	0.00427288	0.00704871	2556.4	-0.01792535	0	
436.6	0.2053534	0.20508777	966.59	0.00249711	0.00112652	1496.6	-0.00034917	0.00010681	2026.6	0.0037321	0.00703269	2556.6	-0.01785543	0	
436.8	0.20440509	0.20499128	966.79	0.00209221	0.00111787	1496.8	-0.00064679	0.00010498	2026.8	0.00447475	0.0070167	2556.8	-0.01796695	0	
437	0.20301322	0.20489484	966.99	0.00182495	0.00110928	1497	-0.00117824	0.00010317	2027	0.00470508	0.00700075	2557	-0.01830271	0	
437.2	0.20158957	0.20479844	967.19	0.00151743	0.00110076	1497.2	-0.00157639	0.0001014	2027.2	0.00497063	0.00698484	2557.2	-0.01807263	0	
437.4	0.20018889	0.20470209	967.39	0.00132901	0.00109231	1497.4	-0.00082013	0.00009966	2027.4	0.00560588	0.00696897	2557.4	-0.01731813	0	
437.6	0.19909432	0.20460578	967.59	0.00069673	0.00108392	1497.6	-0.00070494	0.00009794	2027.6	0.00636896	0.00695313	2557.6	-0.01634496	0	
437.8	0.19904443	0.20450952	967.79	-0.00013648	0.00107559	1497.8	-0.00007596	0.00009626	2027.8	0.00704519	0.00693733	2557.8	-0.01558375	0	
438	0.199095	0.2044133	967.99	-0.00039396	0.00106733	1498	-0.00012009	0.00009461	2028	0.00790934	0.00692156	2558	-0.01553188	0	
438.2	0.19854369	0.20431713	968.19	-0.00009388	0.00105913	1498.2	-0.00028354	0.00009298	2028.2	0.00951842	0.00690583	2558.2	-0.01439127	0	
438.4	0.19807286	0.204221	968.39	0.00051823	0.001051	1498.4	0.00020594	0.00009138	2028.4	0.00950078	0.00689014	2558.4	-0.01370145	0	
438.6	0.19788656	0.20412492	968.59	0.00048838	0.00104292	1498.6	0.00084453	0.00008981	2028.6	0.01019653	0.00687448	2558.6	-0.01295768	0	
438.8	0.19811149	0.20402888	968.79	0.0013738	0.00103491	1498.8	0.00084782	0.00008827	2028.8	0.01055734	0.00685885	2558.8	-0.01330974	0	
439	0.19838774	0.20393289	968.99	0.00044566	0.00102697	1499	0.00033299	0.00008675	2029	0.01152313	0.00684326	2559	-0.01457077	0	
439.2	0.19941916	0.20383695	969.19	0.00055815	0.00101908	1499.2	-0.00019921	0.00008526	2029.2	0.01167482	0.00682771	2559.2	-0.01483161	0	
439.4	0.20143007	0.20374105	969.39	0.00073788	0.00101125	1499.4	-0.00053345	0.0000838	2029.4	0.01161204	0.00681219	2559.4	-0.01549683	0	
439.6	0.20305351	0.20364519	969.59	0.00184727	0.00100348	1499.6	-0.0006477	0.00008236	2029.6	0.01036029	0.00679671	2559.6	-0.01561946	0	
439.8	0.2038552	0.20354938	969.79	0.00213895	0.00099578	1499.8	-0.00099996	0.00008094	2029.8	0.01009609	0.00678126	2559.8	-0.0160899	0	
440	0.20488355	0.20345362	969.99	0.00241549	0.00098813	1500	-0.00162986	0.00007955	2030	0.00872467	0.00676585	2560	-0.0165216	0	
440.2	0.20548754	0.20335789	970.19	0.00319545	0.00098054	1500.2	-0.00164544	0.00007818	2030.2	0.00720965	0.00675047	2560.2	-0.01804469	0	
440.4	0.2055558	0.20326222	970.39	0.00324532	0.00097301	1500.4	-0.00189881	0.00007684	2030.4	0.00694706	0.00673513	2560.4	-0.01868694	0	
440.6	0.2051993	0.20316659	970.59	0.0032071	0.00096553	1500.6	-0.00181787	0.00007552	2030.6	0.00661794	0.00671983	2560.6	-0.01939771	0	
440.8	0.20411055	0.203071	970.79	0.00384151	0.00095812	1500.8	-0.00210351	0.00007422	2030.8	0.00674636	0.00670455	2560.8	-0.01956567	0	
441	0.20320027	0.20297546	970.99	0.00331127	0.00095076	1501	-0.00202188	0.00007295	2031	0.0063585	0.00668932	2561	-0.0198671	0	
441.2	0.20262109	0.20287997	971.19	0.00236013	0.00094345	1501.2	-0.00180576	0.00007169	2031.2	0.00561221	0.00667411	2561.2	-0.01930387	0	
441.4	0.20125154	0.20278452	971.39	0.0014887	0.00093621	1501.4	-0.00148754	0.00007046	2031.4	0.00569337	0.00665894	2561.4	-0.01938436	0	
441.6	0.20000934	0.20268911	971.59	0.00148975	0.00092902	1501.6	-0.00103023	0.00006925	2031.6	0.00588774	0.00664381	2561.6	-0.01914503	0	
441.8	0.20016884	0.20259375	971.79	0.00088013	0.00092188	1501.8	-0.00032267	0.00006806	2031.8	0.00655208	0.00662871	2561.8	-0.01880525	0	
442	0.19897261	0.20249844	971.99	0.00127858	0.0009148	1502	0.00035178	0.00006689	2032	0.0065319	0.00661365	2562	-0.01846621	0	
442.2	0.19804288	0.20240317	972.19	0.00126419	0.00090777	1502.2	0.00112093	0.00006574	2032.2	0.00704896	0.00659861	2562.2	-0.01760866	0	
442.4	0.19834469	0.20230794	972.39	0.0006168	0.0009008	1502.4	0.00196027	0.00006461	2032.4	0.0062852	0.00658362	2562.4	-0.01765333	0	
442.6	0.19817145	0.20221276	972.59	0.00024922	0.00089388	1502.6	0.00209243	0.0000635	2032.6	0.00717823	0.00656865	2562.6	-0.01830592	0	
442.8	0.19880146	0.20211762	972.79	-0.0005313	0.00088702	1502.8	0.00217568	0.00006241	2032.8	0.00761073	0.00655373	2562.8	-0.01844131	0	
443	0.19898567	0.20202253	972.99	-0.00027712	0.0008802	1503	0.0009498	0.00006134	2033	0.00797152	0.00653883	2563	-0.01920215	0	
443.2	0.20059508	0.20192748	973.19	-0.00032286	0.00087344	1503.2	0.00062822	0.00006028	2033.2	0.00781063	0.00652397	2563.2	-0.01870565	0	
443.4	0.20135508	0.20183248	973.39	0.00004007	0.00086674	1503.4	0.00041066	0.00005925	2033.4	0.00621376	0.00650914	2563.4	-0.01791499	0	
443.6	0.2025883	0.20173752	973.59	0.00109851	0.00086008	1503.6	-0.00054481	0.00005823	2033.6	0.00535048	0.00649435	2563.6	-0.01788302	0	
443.8	0.20397502	0.20164261	973.79	0.00125797	0.00085347	1503.8	-0.00168219	0.00005723	2033.8	0.00472325	0.00647959	2563.8	-0.01835355	0	
444	0.20458276	0.20154774	973.99	0.00197811	0.00084692	1504	-0.00186985	0.00005625	2034	0.00421849	0.00646486	2564	-0.01824428	0	
444.2	0.20484506	0.20145292	974.19	0.00282916	0.00084041	1504.2	-0.00240196	0.00005528	2034.2	0.00368514	0.00645017	2564.2	-0.01828586	0	
444.4	0.20555743	0.20135814	974.39	0.00306401	0.00083396	1504.4	-0.00303046	0.00005433	2034.4	0.0040385	0.00643551	2564.4	-0.01797173	0	
444.6	0.20473569	0.2012634	974.59	0.00240684	0.00082755	1504.6	-0.00338307	0.0000534	2034.6	0.00398325	0.00642088	2564.6	-0.01724522	0	
444.8	0.203741	0.20116871	974.79	0.00134567	0.00082119	1504.8	-0.00409699	0.00005248	2034.8	0.00433972	0.00640629	2564.8	-0.01713741	0	
445	0.20306864	0.20107407	974.99	0.00004647	0.00081489	1505	-0.00428313	0.00005158	2035	0.00475741	0.00639173	2565	-0.01686242	0	
445.2	0.20239662	0.20097947	975.19	-0.00142754	0.00080863	1505.2	-0.00393934	0.00005069	2035.2	0.0050281	0.0063772	2565.2	-0.01642372	0	
445.4	0.20094971	0.20088491	975.39	-0.00220325	0.00080242	1505.4	-0.00366332	0.00004982	2035.4	0.00601496	0.00636271	2565.4	-0.01492912	0	
445.6	0.19952408	0.2007904	975.59	-0.00184915	0.00079625	1505.6	-0.00283345	0.00004896	2035.6	0.00711224	0.00634825	2565.6	-0.01404844	0	
445.8	0.19873805	0.20069593	975.79	-0.00289684	0.00079014	1505.8	-0.00237319	0.00004812	2035.8	0.00824293	0.00633382	2565.8	-0.01346498	0	
446	0.19746754	0.20060151	975.99	-0.00357913	0.00078407	1506	-0.00162334	0.00004729	2036	0.00845224	0.00631943	2566	-0.01318064	0	
446.2	0.19773062	0.20050713	976.19	-0.00357101	0.00077805	1506.2	-0.00121361	0.00004648	2036.2	0.00835427	0.00630506	2566.2	-0.01314588	0	
446.4	0.19777696	0.2004128	976.39	-0.00398393	0.00077207	1506.4	-0.00050781	0.00004568	2036.4	0.00792744	0.00629073	2566.4	-0.01338038	0	
446.6	0.19766899	0.20031851	976.59	-0.0037878	0.00076614	1506.6	-0.00033283	0.0000449	2036.6	0.00854031	0.00627644	2566.6	-0.01343518	0	
446.8	0.19819178	0.20022426	976.79	-0.00320811	0.00076026	1506.8	-0.00036705	0.00004413	2036.8	0.00807417	0.00626217	2566.8	-0.01455673	0	
447	0.19803094	0.20013006	976.99	-0.00263555	0.00075442	1507	-0.00060445	0.00004337	2037	0.00797756	0.00624794	2567	-0.01589702	0	
447.2	0.19906693	0.20003591	977.19	-0.00249758	0.00074862	1507.2	-0.0000842	0.00004262	2037.2	0.00717539	0.00623374	2567.2	-0.01551034	0	
447.4	0.19917121	0.19994179	977.39	-0.00091206	0.00074287	1507.4	-0.0003787	0.00004189	2037.4	0.00548045	0.00621957	2567.4	-0.01634605	0	
447.6	0.20060364	0.19984772	977.59	-0.00014539	0.00073717	1507.6	-0.00135172	0.00004117	2037.6	0.00485902	0.00620544	2567.6	-0.01719081	0	
447.8	0.20078341	0.1997537	977.79	0.00048258	0.0007315	1507.8	-0.00140814	0.00004046	2037.8	0.00400176	0.00619133	2567.8	-0.01817825	0	
448	0.20024335	0.19965972	977.99	0.00179895	0.00072589	1508	-0.00045533	0.00003977	2038	0.00410774	0.00617726	2568	-0.0191999	0	
448.2	0.19989865	0.19956579	978.19	0.00215917	0.00072031	1508.2	-0.00070295	0.00003908	2038.2	0.00372522	0.00616322	2568.2	-0.01972637	0	
448.4	0.1992688	0.19947189	978.39	0.00143522	0.00071478	1508.4	-0.0010946	0.00003841	2038.4	0.00433681	0.00614922	2568.4	-0.02007788	0	
448.6	0.19751163	0.19937805	978.59	0.00167117	0.00070929	1508.6	-0.00160186	0.00003775	2038.6	0.00440979	0.00613524	2568.6	-0.0198344	0	
448.8	0.1972895	0.19928425	978.79	0.00133229	0.00070384	1508.8	-0.00157865	0.0000371	2038.8	0.00547173	0.0061213	2568.8	-0.02026538	0	
449	0.19624458	0.19919049	978.99	-0.00009817	0.00069843	1509	-0.00144615	0.00003647	2039	0.00601186	0.00610739	2569	-0.01898209	0	
449.2	0.19555819	0.19909677	979.19	-0.0019305	0.00069307	1509.2	-0.00081864	0.00003584	2039.2	0.00705955	0.0060935	2569.2	-0.01825849	0	
449.4	0.19448261	0.1990031	979.39	-0.002866	0.00068775	1509.4	-0.00034251	0.00003522	2039.4	0.00771409	0.00607966	2569.4	-0.01645828	0	
449.6	0.19380681	0.19890947	979.59	-0.00250388	0.00068246	1509.6	0.00046398	0.00003462	2039.6	0.00810345	0.00606584	2569.6	-0.01696309	0	
449.8	0.19419904	0.19881589	979.79	-0.00336358	0.00067722	1509.8	0.00084065	0.00003402	2039.8	0.00824511	0.00605205	2569.8	-0.01676954	0	
450	0.19438417	0.19872235	979.99	-0.00365447	0.00067202	1510	0.00103654	0.00003344	2040	0.00817669	0.0060383	2570	-0.01638754	0	
450.2	0.1956057	0.19862886	980.19	-0.00306578	0.00066686	1510.2	0.00130659	0.00003286	2040.2	0.00766149	0.00602457	2570.2	-0.01623614	0	
450.4	0.19616891	0.19853541	980.39	-0.00295457	0.00066174	1510.4	0.00198773	0.0000323	2040.4	0.00755252	0.00601088	2570.4	-0.01615361	0	
450.6	0.19734067	0.198442	980.59	-0.00132062	0.00065665	1510.6	0.00131945	0.00003174	2040.6	0.00727799	0.00599722	2570.6	-0.01604608	0	
450.8	0.1984181	0.19834864	980.79	-0.00089731	0.00065161	1510.8	0.00124725	0.0000312	2040.8	0.00729544	0.00598359	2570.8	-0.01724056	0	
451	0.19860432	0.19825532	980.99	-0.00055577	0.00064661	1511	0.00119982	0.00003066	2041	0.00671526	0.00596999	2571	-0.01698795	0	
451.2	0.19983502	0.19816205	981.19	0.00042292	0.00064164	1511.2	0.00091353	0.00003014	2041.2	0.00572886	0.00595642	2571.2	-0.01700364	0	
451.4	0.1998765	0.19806882	981.39	0.00113307	0.00063671	1511.4	0.00024671	0.00002962	2041.4	0.00496519	0.00594289	2571.4	-0.0178461	0	
451.6	0.20017617	0.19797563	981.59	0.00115085	0.00063182	1511.6	0.00042753	0.00002911	2041.6	0.00418628	0.00592938	2571.6	-0.01828293	0	
451.8	0.19934404	0.19788249	981.79	0.00153298	0.00062697	1511.8	0.00001231	0.00002861	2041.8	0.00404391	0.0059159	2571.8	-0.01962095	0	
452	0.1986906	0.19778939	981.99	0.00115823	0.00062215	1512	0.00056255	0.00002812	2042	0.00423502	0.00590246	2572	-0.02048102	0	
452.2	0.19801658	0.19769633	982.19	0.00048197	0.00061737	1512.2	-0.0002191	0.00002763	2042.2	0.00542429	0.00588904	2572.2	-0.02112179	0	
452.4	0.19681151	0.19760332	982.39	-0.00011373	0.00061263	1512.4	-0.00025077	0.00002716	2042.4	0.00656394	0.00587566	2572.4	-0.0208643	0	
452.6	0.19529455	0.19751035	982.59	-0.00121811	0.00060793	1512.6	-0.00059583	0.00002669	2042.6	0.00735268	0.00586231	2572.6	-0.02091691	0	
452.8	0.19491444	0.19741743	982.79	-0.00283042	0.00060326	1512.8	-0.00023094	0.00002623	2042.8	0.00831385	0.00584898	2572.8	-0.02052531	0	
453	0.19381321	0.19732455	982.99	-0.00455801	0.00059862	1513	0.00092382	0.00002578	2043	0.00876684	0.00583569	2573	-0.01975756	0	
453.2	0.19303016	0.19723171	983.19	-0.00530574	0.00059403	1513.2	0.00150522	0.00002534	2043.2	0.00946115	0.00582243	2573.2	-0.01914214	0	
453.4	0.19249683	0.19713892	983.39	-0.00520482	0.00058946	1513.4	0.00182436	0.0000249	2043.4	0.00922642	0.00580919	2573.4	-0.01793951	0	
453.6	0.19254273	0.19704617	983.59	-0.00488213	0.00058494	1513.6	0.00129438	0.00002448	2043.6	0.00915761	0.00579599	2573.6	-0.01781586	0	
453.8	0.1921934	0.19695346	983.79	-0.00496586	0.00058044	1513.8	0.00107053	0.00002406	2043.8	0.00929626	0.00578282	2573.8	-0.01696655	0	
454	0.19214008	0.1968608	983.99	-0.00492607	0.00057598	1514	0.0008822	0.00002364	2044	0.00923866	0.00576967	2574	-0.01644238	0	
454.2	0.19334557	0.19676818	984.19	-0.00457195	0.00057156	1514.2	0.00069505	0.00002324	2044.2	0.0087617	0.00575656	2574.2	-0.01589605	0	
454.4	0.19387189	0.19667561	984.39	-0.00437195	0.00056717	1514.4	0.00060936	0.00002284	2044.4	0.00829941	0.00574348	2574.4	-0.01578511	0	
454.6	0.19474717	0.19658308	984.59	-0.00324913	0.00056281	1514.6	-0.00056002	0.00002244	2044.6	0.00730588	0.00573043	2574.6	-0.01509967	0	
454.8	0.19599638	0.19649059	984.79	-0.00353032	0.00055849	1514.8	-0.00108003	0.00002206	2044.8	0.00677239	0.0057174	2574.8	-0.01535998	0	
455	0.19702724	0.19639814	984.99	-0.00240757	0.0005542	1515	-0.00145618	0.00002168	2045	0.00569407	0.00570441	2575	-0.01519813	0	
455.2	0.19854807	0.19630574	985.19	-0.00190385	0.00054994	1515.2	-0.00241186	0.00002131	2045.2	0.00465765	0.00569144	2575.2	-0.01602126	0	
455.4	0.19936769	0.19621339	985.39	-0.00128635	0.00054572	1515.4	-0.0023652	0.00002094	2045.4	0.00351585	0.00567851	2575.4	-0.01744441	0	
455.6	0.19951705	0.19612107	985.59	-0.00080925	0.00054153	1515.6	-0.00253513	0.00002058	2045.6	0.0027131	0.0056656	2575.6	-0.01828267	0	
455.8	0.19904998	0.1960288	985.79	-0.00074976	0.00053737	1515.8	-0.00255838	0.00002023	2045.8	0.00270353	0.00565273	2575.8	-0.01916185	0	
456	0.19898589	0.19593657	985.99	-0.00145996	0.00053324	1516	-0.00245267	0.00001988	2046	0.00389514	0.00563988	2576	-0.02063905	0	
456.2	0.19808143	0.19584439	986.19	-0.00107026	0.00052915	1516.2	-0.00256873	0.00001954	2046.2	0.00556702	0.00562706	2576.2	-0.02094802	0	
456.4	0.19739517	0.19575225	986.39	-0.00095331	0.00052508	1516.4	-0.00233077	0.0000192	2046.4	0.00618768	0.00561427	2576.4	-0.02102339	0	
456.6	0.1966346	0.19566015	986.59	-0.00188264	0.00052105	1516.6	-0.00321507	0.00001887	2046.6	0.00685397	0.00560151	2576.6	-0.0208855	0	
456.8	0.19609916	0.1955681	986.79	-0.00181372	0.00051705	1516.8	-0.00155056	0.00001855	2046.8	0.00754224	0.00558878	2576.8	-0.02022268	0	
457	0.19458469	0.19547609	986.99	-0.00223816	0.00051308	1517	-0.00022038	0.00001823	2047	0.00854773	0.00557608	2577	-0.02012379	0	
457.2	0.19355589	0.19538412	987.19	-0.00215601	0.00050913	1517.2	-0.00020962	0.00001792	2047.2	0.00940757	0.00556341	2577.2	-0.01930238	0	
457.4	0.19320705	0.1952922	987.39	-0.00212133	0.00050522	1517.4	-0.00009383	0.00001761	2047.4	0.01019809	0.00555076	2577.4	-0.01854145	0	
457.6	0.19281485	0.19520032	987.59	-0.00255876	0.00050134	1517.6	-0.00070761	0.00001731	2047.6	0.01045479	0.00553815	2577.6	-0.01803388	0	
457.8	0.19237575	0.19510848	987.79	-0.0022965	0.00049749	1517.8	-0.00007786	0.00001701	2047.8	0.01108759	0.00552556	2577.8	-0.01749339	0	
458	0.19325922	0.19501669	987.99	-0.00355437	0.00049367	1518	-0.00035857	0.00001672	2048	0.01038218	0.005513	2578	-0.01705672	0	
458.2	0.19426261	0.19492494	988.19	-0.00256538	0.00048988	1518.2	-0.00104373	0.00001643	2048.2	0.01000784	0.00550047	2578.2	-0.0168556	0	
458.4	0.19475698	0.19483323	988.39	-0.00182121	0.00048612	1518.4	-0.00101099	0.00001615	2048.4	0.00874276	0.00548797	2578.4	-0.01672674	0	
458.6	0.19528795	0.19474156	988.59	-0.00015214	0.00048238	1518.6	-0.00112814	0.00001587	2048.6	0.00764987	0.0054755	2578.6	-0.01634359	0	
458.8	0.19609272	0.19464994	988.79	0.00063467	0.00047868	1518.8	-0.00085549	0.0000156	2048.8	0.00629892	0.00546305	2578.8	-0.01623318	0	
459	0.19718635	0.19455836	988.99	0.00070359	0.000475	1519	-0.00069469	0.00001533	2049	0.00556877	0.00545064	2579	-0.01670013	0	
459.2	0.19677213	0.19446683	989.19	0.00098083	0.00047135	1519.2	-0.00172067	0.00001507	2049.2	0.00453763	0.00543825	2579.2	-0.01737763	0	
459.4	0.19714067	0.19437534	989.39	0.00135425	0.00046773	1519.4	-0.00144972	0.00001481	2049.4	0.00413507	0.00542589	2579.4	-0.01755789	0	
459.6	0.19623203	0.19428389	989.59	0.00135788	0.00046414	1519.6	-0.00163253	0.00001455	2049.6	0.00395699	0.00541356	2579.6	-0.01733453	0	
459.8	0.19509424	0.19419248	989.79	0.00080037	0.00046058	1519.8	-0.00150114	0.0000143	2049.8	0.00449845	0.00540126	2579.8	-0.01734232	0	
460	0.19548804	0.19410112	989.99	0.00019403	0.00045704	1520	-0.00251064	0.00001406	2050	0.00536949	0.00538898	2580	-0.01787586	0	
460.2	0.19441724	0.1940098	990.19	-0.00020137	0.00045353	1520.2	-0.00277181	0.00001381	2050.2	0.00626381	0.00537673	2580.2	-0.01716269	0	
460.4	0.1941637	0.19391852	990.39	-0.00106853	0.00045004	1520.4	-0.00273809	0.00001358	2050.4	0.00729632	0.00536451	2580.4	-0.01725153	0	
460.6	0.19347146	0.19382729	990.59	-0.00249033	0.00044659	1520.6	-0.00258048	0.00001334	2050.6	0.00817735	0.00535232	2580.6	-0.01712083	0	
460.8	0.19296357	0.19373609	990.79	-0.00318515	0.00044316	1520.8	-0.00111613	0.00001311	2050.8	0.00927037	0.00534016	2580.8	-0.01768951	0	
461	0.19145398	0.19364495	990.99	-0.00398412	0.00043975	1521	-0.00018651	0.00001289	2051	0.01090579	0.00532802	2581	-0.0174256	0	
461.2	0.19167917	0.19355384	991.19	-0.00417144	0.00043638	1521.2	-0.00002192	0.00001267	2051.2	0.01193613	0.00531591	2581.2	-0.01644533	0	
461.4	0.19172246	0.19346278	991.39	-0.00469092	0.00043302	1521.4	0.00021896	0.00001245	2051.4	0.01250022	0.00530383	2581.4	-0.01578661	0	
461.6	0.19225164	0.19337176	991.59	-0.00527775	0.0004297	1521.6	-0.0001998	0.00001224	2051.6	0.01201854	0.00529177	2581.6	-0.01529451	0	
461.8	0.1930333	0.19328078	991.79	-0.00554774	0.0004264	1521.8	-0.00048572	0.00001203	2051.8	0.01086084	0.00527975	2581.8	-0.01551831	0	
462	0.19394343	0.19318985	991.99	-0.00564952	0.00042312	1522	-0.00101984	0.00001182	2052	0.00926593	0.00526775	2582	-0.01583779	0	
462.2	0.19430049	0.19309896	992.19	-0.00400204	0.00041987	1522.2	-0.00072266	0.00001162	2052.2	0.00882123	0.00525578	2582.2	-0.01626164	0	
462.4	0.1948241	0.19300811	992.39	-0.00332066	0.00041665	1522.4	-0.00061364	0.00001142	2052.4	0.00685764	0.00524383	2582.4	-0.01746444	0	
462.6	0.19572685	0.1929173	992.59	-0.00193605	0.00041345	1522.6	-0.00128564	0.00001122	2052.6	0.00568679	0.00523191	2582.6	-0.01855309	0	
462.8	0.19582744	0.19282654	992.79	-0.00166974	0.00041027	1522.8	-0.00218585	0.00001103	2052.8	0.00426496	0.00522002	2582.8	-0.01887702	0	
463	0.19648669	0.19273582	992.99	-0.00195792	0.00040712	1523	-0.00311689	0.00001084	2053	0.00317572	0.00520816	2583	-0.01973053	0	
463.2	0.1970537	0.19264514	993.19	-0.000699	0.00040399	1523.2	-0.0038791	0.00001065	2053.2	0.00222471	0.00519632	2583.2	-0.02016457	0	
463.4	0.1980594	0.1925545	993.39	-0.00011708	0.00040089	1523.4	-0.00423161	0.00001047	2053.4	0.0017688	0.00518451	2583.4	-0.02002574	0	
463.6	0.19775421	0.19246391	993.59	-0.00032259	0.00039781	1523.6	-0.00416754	0.00001029	2053.6	0.0010631	0.00517273	2583.6	-0.01998218	0	
463.8	0.19727112	0.19237336	993.79	-0.0004019	0.00039476	1523.8	-0.00427363	0.00001011	2053.8	0.00154228	0.00516097	2583.8	-0.01976687	0	
464	0.19688821	0.19228285	993.99	-0.000966	0.00039172	1524	-0.00451373	0.00000994	2054	0.00226775	0.00514924	2584	-0.01986254	0	
464.2	0.19551781	0.19219239	994.19	-0.00256601	0.00038872	1524.2	-0.0045219	0.00000977	2054.2	0.00352843	0.00513754	2584.2	-0.0197672	0	
464.4	0.19427772	0.19210197	994.39	-0.00271496	0.00038573	1524.4	-0.00357775	0.0000096	2054.4	0.00477529	0.00512586	2584.4	-0.01911912	0	
464.6	0.19323666	0.19201159	994.59	-0.00333119	0.00038277	1524.6	-0.00366592	0.00000943	2054.6	0.00577818	0.00511421	2584.6	-0.01871627	0	
464.8	0.19254096	0.19192125	994.79	-0.00437959	0.00037983	1524.8	-0.00299923	0.00000927	2054.8	0.00708973	0.00510259	2584.8	-0.01794972	0	
465	0.19098049	0.19183096	994.99	-0.00471665	0.00037691	1525	-0.00224468	0.00000911	2055	0.00796105	0.00509099	2585	-0.0169863	0	
465.2	0.19117431	0.1917407	995.19	-0.00552109	0.00037401	1525.2	-0.00153574	0.00000896	2055.2	0.00800139	0.00507942	2585.2	-0.01623414	0	
465.4	0.19059956	0.19165049	995.39	-0.00602019	0.00037114	1525.4	-0.00107866	0.0000088	2055.4	0.00807215	0.00506788	2585.4	-0.01580631	0	
465.6	0.19033068	0.19156033	995.59	-0.00653264	0.00036829	1525.6	-0.00073581	0.00000865	2055.6	0.00775747	0.00505636	2585.6	-0.01559832	0	
465.8	0.19064622	0.1914702	995.79	-0.00660434	0.00036546	1525.8	-0.00016985	0.0000085	2055.8	0.00668625	0.00504487	2585.8	-0.01553667	0	
466	0.19030406	0.19138012	995.99	-0.00637942	0.00036266	1526	0.00039721	0.00000836	2056	0.00664456	0.0050334	2586	-0.01564914	0	
466.2	0.19164075	0.19129008	996.19	-0.00557731	0.00035987	1526.2	0.00008491	0.00000821	2056.2	0.00674111	0.00502196	2586.2	-0.01713688	0	
466.4	0.19234404	0.19120008	996.39	-0.00407189	0.00035711	1526.4	-0.00089916	0.00000807	2056.4	0.0047937	0.00501055	2586.4	-0.01912696	0	
466.6	0.19237744	0.19111013	996.59	-0.00246896	0.00035436	1526.6	-0.00148465	0.00000793	2056.6	0.00408704	0.00499916	2586.6	-0.02010361	0	
466.8	0.19228839	0.19102021	996.79	-0.00255816	0.00035164	1526.8	-0.00230277	0.0000078	2056.8	0.00276983	0.0049878	2586.8	-0.02072392	0	
467	0.19237	0.19093034	996.99	-0.00178129	0.00034894	1527	-0.00248933	0.00000766	2057	0.00193916	0.00497647	2587	-0.02106222	0	
467.2	0.19340798	0.19084052	997.19	-0.0010529	0.00034626	1527.2	-0.0031149	0.00000753	2057.2	0.00119826	0.00496516	2587.2	-0.02171403	0	
467.4	0.19274152	0.19075073	997.39	-0.00082317	0.0003436	1527.4	-0.00300228	0.0000074	2057.4	0.00183291	0.00495387	2587.4	-0.02220285	0	
467.6	0.19195736	0.19066099	997.59	-0.00050341	0.00034096	1527.6	-0.00309475	0.00000727	2057.6	0.0016606	0.00494261	2587.6	-0.02270697	0	
467.8	0.19134317	0.19057128	997.79	0.00048733	0.00033834	1527.8	-0.00334344	0.00000715	2057.8	0.00228654	0.00493138	2587.8	-0.02359941	0	
468	0.19093342	0.19048162	997.99	0.00049385	0.00033574	1528	-0.00362878	0.00000703	2058	0.00355197	0.00492017	2588	-0.02339772	0	
468.2	0.18989305	0.19039201	998.19	-0.00019405	0.00033317	1528.2	-0.00388448	0.00000691	2058.2	0.00442168	0.00490899	2588.2	-0.02260914	0	
468.4	0.18973271	0.19030243	998.39	0.00036862	0.00033061	1528.4	-0.00390164	0.00000679	2058.4	0.00510016	0.00489783	2588.4	-0.02177112	0	
468.6	0.18934901	0.1902129	998.59	-0.00028611	0.00032807	1528.6	-0.00490691	0.00000667	2058.6	0.0058954	0.0048867	2588.6	-0.02137155	0	
468.8	0.18976872	0.19012341	998.79	-0.0005189	0.00032555	1528.8	-0.00460093	0.00000656	2058.8	0.00659493	0.00487559	2588.8	-0.02123251	0	
469	0.18967182	0.19003396	998.99	-0.00042239	0.00032305	1529	-0.00377172	0.00000644	2059	0.00638377	0.00486451	2589	-0.02007162	0	
469.2	0.19028665	0.18994455	999.19	-0.00125426	0.00032057	1529.2	-0.0031531	0.00000633	2059.2	0.00644587	0.00485346	2589.2	-0.01957117	0	
469.4	0.19007559	0.18985519	999.39	-0.00101056	0.0003181	1529.4	-0.00293875	0.00000622	2059.4	0.00659017	0.00484243	2589.4	-0.01876547	0	
469.6	0.19069594	0.18976587	999.59	-0.0018997	0.00031566	1529.6	-0.00282634	0.00000612	2059.6	0.00588611	0.00483142	2589.6	-0.01831533	0	
469.8	0.19194217	0.18967658	999.79	-0.0016719	0.00031324	1529.8	-0.00229225	0.00000601	2059.8	0.00532351	0.00482044	2589.8	-0.01804296	0	
470	0.19319387	0.18958735	999.99	-0.00135832	0.00031083	1530	-0.00277346	0.00000591	2060	0.00483248	0.00480949	2590	-0.01824822	0	
470.2	0.19551138	0.18949815	1000.19	-0.00085301	0.00030844	1530.2	-0.00350099	0.00000581	2060.2	0.00450712	0.00479855	2590.2	-0.01942615	0	
470.4	0.1950878	0.189409	1000.39	-0.00045533	0.00030607	1530.4	-0.00386442	0.00000571	2060.4	0.00353269	0.00478765	2590.4	-0.0196312	0	
470.6	0.19545023	0.18931988	1000.59	-0.00102435	0.00030372	1530.6	-0.0039883	0.00000561	2060.6	0.00327612	0.00477677	2590.6	-0.02001194	0	
470.8	0.19541155	0.18923081	1000.79	-0.0016751	0.00030139	1530.8	-0.00451191	0.00000551	2060.8	0.00296683	0.00476591	2590.8	-0.02072463	0	
471	0.19539053	0.18914178	1000.99	-0.0020233	0.00029907	1531	-0.00449867	0.00000542	2061	0.00309707	0.00475508	2591	-0.02060225	0	
471.2	0.19579383	0.1890528	1001.19	-0.00218411	0.00029678	1531.2	-0.0045934	0.00000532	2061.2	0.00248646	0.00474427	2591.2	-0.02138462	0	
471.4	0.19508718	0.18896385	1001.39	-0.002241	0.0002945	1531.4	-0.00394883	0.00000523	2061.4	0.00286483	0.00473349	2591.4	-0.02154446	0	
471.6	0.19461688	0.18887495	1001.59	-0.00137728	0.00029224	1531.6	-0.0045486	0.00000514	2061.6	0.00242883	0.00472273	2591.6	-0.02150783	0	
471.8	0.1938027	0.18878609	1001.79	-0.00125607	0.00028999	1531.8	-0.00423974	0.00000505	2061.8	0.00255496	0.004712	2591.8	-0.02168955	0	
472	0.19306628	0.18869727	1001.99	-0.00187001	0.00028776	1532	-0.00475962	0.00000497	2062	0.00345136	0.00470129	2592	-0.02129969	0	
472.2	0.19193003	0.18860849	1002.19	-0.0022168	0.00028555	1532.2	-0.00491346	0.00000488	2062.2	0.00338888	0.0046906	2592.2	-0.02074948	0	
472.4	0.19143837	0.18851975	1002.39	-0.00262804	0.00028336	1532.4	-0.00468891	0.0000048	2062.4	0.00330979	0.00467994	2592.4	-0.02098172	0	
472.6	0.19039242	0.18843106	1002.59	-0.00320969	0.00028118	1532.6	-0.00410331	0.00000472	2062.6	0.00358162	0.00466931	2592.6	-0.02088264	0	
472.8	0.19145598	0.18834241	1002.79	-0.00390126	0.00027902	1532.8	-0.0036818	0.00000464	2062.8	0.00460695	0.0046587	2592.8	-0.02037942	0	
473	0.19116248	0.1882538	1002.99	-0.00430626	0.00027688	1533	-0.00267518	0.00000456	2063	0.00528598	0.00464811	2593	-0.02028628	0	
473.2	0.1911064	0.18816523	1003.19	-0.00471618	0.00027475	1533.2	-0.00286663	0.00000448	2063.2	0.00554773	0.00463754	2593.2	-0.0208434	0	
473.4	0.19116461	0.1880767	1003.39	-0.00415583	0.00027264	1533.4	-0.00295015	0.0000044	2063.4	0.00613997	0.004627	2593.4	-0.02107542	0	
473.6	0.19115809	0.18798821	1003.59	-0.00494217	0.00027055	1533.6	-0.00224962	0.00000432	2063.6	0.00617465	0.00461649	2593.6	-0.02184004	0	
473.8	0.19183062	0.18789977	1003.79	-0.00425421	0.00026847	1533.8	-0.00197221	0.00000425	2063.8	0.00654323	0.004606	2593.8	-0.02223783	0	
474	0.19266359	0.18781137	1003.99	-0.00374469	0.00026641	1534	-0.00185038	0.00000418	2064	0.00710829	0.00459553	2594	-0.02228719	0	
474.2	0.19330228	0.18772301	1004.19	-0.00382332	0.00026436	1534.2	-0.00259968	0.00000411	2064.2	0.00684024	0.00458508	2594.2	-0.02289917	0	
474.4	0.19300208	0.18763469	1004.39	-0.00366179	0.00026233	1534.4	-0.00298264	0.00000404	2064.4	0.00687282	0.00457466	2594.4	-0.02295589	0	
474.6	0.19345102	0.18754641	1004.59	-0.00355422	0.00026032	1534.6	-0.00234108	0.00000397	2064.6	0.00685557	0.00456427	2594.6	-0.02298055	0	
474.8	0.19279332	0.18745817	1004.79	-0.00237964	0.00025832	1534.8	-0.00242203	0.0000039	2064.8	0.00625406	0.00455389	2594.8	-0.02307495	0	
475	0.19328231	0.18736998	1004.99	-0.00285394	0.00025633	1535	-0.00271055	0.00000383	2065	0.00500741	0.00454354	2595	-0.02276222	0	
475.2	0.1924508	0.18728182	1005.19	-0.00202031	0.00025437	1535.2	-0.00295936	0.00000376	2065.2	0.00403945	0.00453322	2595.2	-0.02260609	0	
475.4	0.19180962	0.18719371	1005.39	-0.0020149	0.00025241	1535.4	-0.00327882	0.0000037	2065.4	0.00394962	0.00452291	2595.4	-0.02165249	0	
475.6	0.19103283	0.18710564	1005.59	-0.00184343	0.00025047	1535.6	-0.00330488	0.00000364	2065.6	0.0033298	0.00451263	2595.6	-0.02104309	0	
475.8	0.18990598	0.18701761	1005.79	-0.00219906	0.00024855	1535.8	-0.00360062	0.00000357	2065.8	0.00327268	0.00450238	2595.8	-0.02009638	0	
476	0.18940177	0.18692963	1005.99	-0.00182733	0.00024664	1536	-0.00356371	0.00000351	2066	0.00377573	0.00449215	2596	-0.01908566	0	
476.2	0.18836747	0.18684168	1006.19	-0.00237685	0.00024475	1536.2	-0.00321775	0.00000345	2066.2	0.00348878	0.00448194	2596.2	-0.0175026	0	
476.4	0.18797162	0.18675377	1006.39	-0.00379631	0.00024287	1536.4	-0.00196648	0.00000339	2066.4	0.00401479	0.00447175	2596.4	-0.01726366	0	
476.6	0.18827047	0.18666591	1006.59	-0.00511543	0.000241	1536.6	-0.00161876	0.00000333	2066.6	0.00428463	0.00446159	2596.6	-0.01673172	0	
476.8	0.18882672	0.18657809	1006.79	-0.00599528	0.00023915	1536.8	-0.00147163	0.00000328	2066.8	0.00546245	0.00445145	2596.8	-0.01581356	0	
477	0.1890026	0.18649031	1006.99	-0.00599259	0.00023731	1537	-0.00093715	0.00000322	2067	0.00612663	0.00444133	2597	-0.01562219	0	
477.2	0.19029585	0.18640257	1007.19	-0.00636039	0.00023549	1537.2	-0.00186312	0.00000317	2067.2	0.00665222	0.00443124	2597.2	-0.0153397	0	
477.4	0.19104964	0.18631487	1007.39	-0.00619085	0.00023368	1537.4	-0.0022372	0.00000311	2067.4	0.0082391	0.00442116	2597.4	-0.01573489	0	
477.6	0.19165476	0.18622721	1007.59	-0.00687059	0.00023189	1537.6	-0.00199042	0.00000306	2067.6	0.00891069	0.00441112	2597.6	-0.01660031	0	
477.8	0.19262282	0.1861396	1007.79	-0.00628546	0.00023011	1537.8	-0.00312465	0.00000301	2067.8	0.00918055	0.00440109	2597.8	-0.01657532	0	
478	0.1937854	0.18605202	1007.99	-0.00506045	0.00022834	1538	-0.00339543	0.00000295	2068	0.00938001	0.00439109	2598	-0.01707498	0	
478.2	0.19419693	0.18596449	1008.19	-0.00496677	0.00022658	1538.2	-0.00480684	0.0000029	2068.2	0.00838241	0.00438111	2598.2	-0.01840876	0	
478.4	0.19454761	0.185877	1008.39	-0.00484063	0.00022484	1538.4	-0.00543482	0.00000285	2068.4	0.00834606	0.00437115	2598.4	-0.01967153	0	
478.6	0.19439032	0.18578955	1008.59	-0.00425765	0.00022312	1538.6	-0.00538618	0.0000028	2068.6	0.00762608	0.00436122	2598.6	-0.0205982	0	
478.8	0.19352617	0.18570214	1008.79	-0.00326923	0.0002214	1538.8	-0.00542138	0.00000276	2068.8	0.00626408	0.00435131	2598.8	-0.0216037	0	
479	0.19299503	0.18561477	1008.99	-0.00348604	0.0002197	1539	-0.00570566	0.00000271	2069	0.0049679	0.00434142	2599	-0.02241883	0	
479.2	0.19225162	0.18552744	1009.19	-0.00276097	0.00021802	1539.2	-0.0052921	0.00000266	2069.2	0.00461236	0.00433155	2599.2	-0.02282857	0	
479.4	0.19166198	0.18544015	1009.39	-0.00248473	0.00021634	1539.4	-0.0051576	0.00000262	2069.4	0.00422681	0.0043217	2599.4	-0.02168389	0	
479.6	0.19155136	0.18535291	1009.59	-0.00228487	0.00021468	1539.6	-0.00451919	0.00000257	2069.6	0.00416913	0.00431188	2599.6	-0.02158938	0	
479.8	0.19072723	0.18526571	1009.79	-0.0021804	0.00021303	1539.8	-0.00376446	0.00000253	2069.8	0.00397767	0.00430208	2599.8	-0.02062475	0	
480	0.19049119	0.18517854	1009.99	-0.00273623	0.00021139	1540	-0.00315595	0.00000248	2070	0.00438218	0.00429231	2600	-0.02027011	0	
480.2	0.18957257	0.18509142	1010.19	-0.00486568	0.00020977	1540.2	-0.00280067	0.00000244	2070.2	0.00379215	0.00428255	2600.2	-0.01988352	0	
480.4	0.18937883	0.18500434	1010.39	-0.00615633	0.00020816	1540.4	-0.00251357	0.0000024	2070.4	0.00389094	0.00427282	2600.4	-0.01975139	0	
480.6	0.18973353	0.1849173	1010.59	-0.00689395	0.00020656	1540.6	-0.00232906	0.00000236	2070.6	0.00337318	0.00426311	2600.6	-0.01923463	0	
480.8	0.19047524	0.1848303	1010.79	-0.00746251	0.00020497	1540.8	-0.00223805	0.00000232	2070.8	0.00359033	0.00425342	2600.8	-0.01791949	0	
481	0.1917037	0.18474334	1010.99	-0.00720362	0.0002034	1541	-0.00274117	0.00000228	2071	0.0035029	0.00424375	2601	-0.01759746	0	
481.2	0.19213803	0.18465642	1011.19	-0.00780361	0.00020184	1541.2	-0.00325824	0.00000224	2071.2	0.00370576	0.00423411	2601.2	-0.01794318	0	
481.4	0.19223684	0.18456955	1011.39	-0.00766238	0.00020029	1541.4	-0.00348449	0.0000022	2071.4	0.00409028	0.00422448	2601.4	-0.01830194	0	
481.6	0.19255034	0.18448271	1011.59	-0.00733326	0.00019875	1541.6	-0.00471179	0.00000216	2071.6	0.00388348	0.00421488	2601.6	-0.01879055	0	
481.8	0.19280037	0.18439592	1011.79	-0.00671623	0.00019722	1541.8	-0.00614514	0.00000212	2071.8	0.00317147	0.0042053	2601.8	-0.0196033	0	
482	0.1935003	0.18430916	1011.99	-0.00625983	0.00019571	1542	-0.00646943	0.00000209	2072	0.00298969	0.00419574	2602	-0.02023239	0	
482.2	0.19301143	0.18422245	1012.19	-0.00664998	0.0001942	1542.2	-0.00703924	0.00000205	2072.2	0.00305752	0.00418621	2602.2	-0.02097883	0	
482.4	0.19261216	0.18413578	1012.39	-0.00608492	0.00019271	1542.4	-0.00722233	0.00000202	2072.4	0.00279714	0.00417669	2602.4	-0.02175967	0	
482.6	0.19171425	0.18404914	1012.59	-0.00521131	0.00019123	1542.6	-0.00705341	0.00000198	2072.6	0.00170839	0.0041672	2602.6	-0.02165139	0	
482.8	0.19093116	0.18396255	1012.79	-0.00435998	0.00018976	1542.8	-0.0067211	0.00000195	2072.8	0.00124284	0.00415773	2602.8	-0.02148404	0	
483	0.19011739	0.183876	1012.99	-0.0044236	0.00018831	1543	-0.00667487	0.00000191	2073	0.00164974	0.00414828	2603	-0.020752	0	
483.2	0.19002943	0.18378949	1013.19	-0.00473048	0.00018686	1543.2	-0.00598969	0.00000188	2073.2	0.00218636	0.00413885	2603.2	-0.0197532	0	
483.4	0.18983025	0.18370302	1013.39	-0.00403685	0.00018542	1543.4	-0.00647912	0.00000185	2073.4	0.00324669	0.00412945	2603.4	-0.01861198	0	
483.6	0.18973135	0.1836166	1013.59	-0.0038907	0.000184	1543.6	-0.0060749	0.00000182	2073.6	0.00416607	0.00412006	2603.6	-0.01853176	0	
483.8	0.18869642	0.18353021	1013.79	-0.00425068	0.00018259	1543.8	-0.00608111	0.00000179	2073.8	0.00465909	0.0041107	2603.8	-0.01754883	0	
484	0.18758568	0.18344386	1013.99	-0.00466279	0.00018118	1544	-0.00657871	0.00000176	2074	0.00535953	0.00410136	2604	-0.01721824	0	
484.2	0.18702931	0.18335756	1014.19	-0.00477903	0.00017979	1544.2	-0.00716878	0.00000173	2074.2	0.00563073	0.00409203	2604.2	-0.01665488	0	
484.4	0.18718497	0.18327129	1014.39	-0.00461521	0.00017841	1544.4	-0.00674444	0.0000017	2074.4	0.00644032	0.00408273	2604.4	-0.01654822	0	
484.6	0.18821315	0.18318507	1014.59	-0.00433065	0.00017704	1544.6	-0.00615382	0.00000167	2074.6	0.00734287	0.00407346	2604.6	-0.01705458	0	
484.8	0.18881567	0.18309888	1014.79	-0.00442114	0.00017568	1544.8	-0.00569842	0.00000164	2074.8	0.00773382	0.0040642	2604.8	-0.01709145	0	
485	0.18833664	0.18301274	1014.99	-0.00396391	0.00017433	1545	-0.00534859	0.00000161	2075	0.00776746	0.00405496	2605	-0.0176192	0	
485.2	0.18763018	0.18292663	1015.19	-0.00445449	0.00017299	1545.2	-0.00519371	0.00000158	2075.2	0.00727158	0.00404574	2605.2	-0.01806694	0	
485.4	0.18807315	0.18284057	1015.39	-0.0033132	0.00017166	1545.4	-0.00494204	0.00000156	2075.4	0.00693685	0.00403655	2605.4	-0.01903738	0	
485.6	0.18797418	0.18275455	1015.59	-0.00260919	0.00017035	1545.6	-0.00569979	0.00000153	2075.6	0.0063039	0.00402738	2605.6	-0.0202834	0	
485.8	0.18802618	0.18266857	1015.79	-0.00254504	0.00016904	1545.8	-0.00558051	0.0000015	2075.8	0.00550652	0.00401822	2605.8	-0.02168496	0	
486	0.18825813	0.18258263	1015.99	-0.00184657	0.00016774	1546	-0.00532296	0.00000148	2076	0.00478284	0.00400909	2606	-0.02206267	0	
486.2	0.18850681	0.18249672	1016.19	-0.00145094	0.00016645	1546.2	-0.00542697	0.00000145	2076.2	0.00427531	0.00399998	2606.2	-0.02356897	0	
486.4	0.18818888	0.18241086	1016.39	-0.00109958	0.00016517	1546.4	-0.00581783	0.00000143	2076.4	0.0029886	0.00399089	2606.4	-0.02428363	0	
486.6	0.18793531	0.18232504	1016.59	-0.00112657	0.0001639	1546.6	-0.00611645	0.0000014	2076.6	0.00219637	0.00398182	2606.6	-0.02448899	0	
486.8	0.18845016	0.18223926	1016.79	-0.00194014	0.00016264	1546.8	-0.00621945	0.00000138	2076.8	0.0017777	0.00397277	2606.8	-0.0245401	0	
487	0.18828306	0.18215352	1016.99	-0.0030404	0.0001614	1547	-0.00609967	0.00000135	2077	0.00234482	0.00396374	2607	-0.024153	0	
487.2	0.18838	0.18206783	1017.19	-0.0038213	0.00016016	1547.2	-0.00598681	0.00000133	2077.2	0.00284766	0.00395473	2607.2	-0.02406242	0	
487.4	0.18755659	0.18198217	1017.39	-0.00370696	0.00015893	1547.4	-0.00632114	0.00000131	2077.4	0.00296368	0.00394574	2607.4	-0.02449877	0	
487.6	0.18645705	0.18189655	1017.59	-0.00487724	0.0001577	1547.6	-0.00613983	0.00000129	2077.6	0.00259283	0.00393677	2607.6	-0.02450874	0	
487.8	0.18469349	0.18181097	1017.79	-0.00527873	0.00015649	1547.8	-0.00632379	0.00000126	2077.8	0.00325123	0.00392783	2607.8	-0.02355878	0	
488	0.18390579	0.18172543	1017.99	-0.00497435	0.00015529	1548	-0.00577715	0.00000124	2078	0.00367418	0.0039189	2608	-0.02306878	0	
488.2	0.18467525	0.18163993	1018.19	-0.0054683	0.0001541	1548.2	-0.00572531	0.00000122	2078.2	0.00519866	0.00390999	2608.2	-0.0225364	0	
488.4	0.18515361	0.18155448	1018.39	-0.00558325	0.00015292	1548.4	-0.00486931	0.0000012	2078.4	0.00604651	0.00390111	2608.4	-0.02194005	0	
488.6	0.18575845	0.18146906	1018.59	-0.00533281	0.00015174	1548.6	-0.0050037	0.00000118	2078.6	0.0066729	0.00389224	2608.6	-0.02123761	0	
488.8	0.18580565	0.18138368	1018.79	-0.00499498	0.00015058	1548.8	-0.00494496	0.00000116	2078.8	0.00690519	0.0038834	2608.8	-0.02037272	0	
489	0.18550798	0.18129835	1018.99	-0.00501687	0.00014942	1549	-0.00471627	0.00000114	2079	0.00680343	0.00387457	2609	-0.01896652	0	
489.2	0.1857642	0.18121305	1019.19	-0.00436126	0.00014827	1549.2	-0.00439629	0.00000112	2079.2	0.0061699	0.00386576	2609.2	-0.01833484	0	
489.4	0.18661656	0.18112779	1019.39	-0.00306415	0.00014713	1549.4	-0.00407069	0.0000011	2079.4	0.00564736	0.00385698	2609.4	-0.0185729	0	
489.6	0.18635236	0.18104258	1019.59	-0.00265028	0.000146	1549.6	-0.0051813	0.00000108	2079.6	0.00462605	0.00384821	2609.6	-0.01883035	0	
489.8	0.18719818	0.1809574	1019.79	-0.00231675	0.00014488	1549.8	-0.00585926	0.00000106	2079.8	0.00390896	0.00383947	2609.8	-0.01890849	0	
490	0.18812703	0.18087226	1019.99	-0.00115928	0.00014377	1550	-0.00627136	0.00000104	2080	0.00315481	0.00383074	2610	-0.01942822	0	
490.2	0.18842132	0.18078717	1020.19	-0.0011324	0.00014266	1550.2	-0.00705404	0.00000103	2080.2	0.00240647	0.00382203	2610.2	-0.01982381	0	
490.4	0.18761828	0.18070211	1020.39	-0.00053406	0.00014157	1550.4	-0.007501	0.00000101	2080.4	0.00221232	0.00381335	2610.4	-0.02002218	0	
490.6	0.18756182	0.18061709	1020.59	-0.00103985	0.00014048	1550.6	-0.00764538	0.00000099	2080.6	0.00210019	0.00380468	2610.6	-0.02075087	0	
490.8	0.18807057	0.18053212	1020.79	-0.00184632	0.0001394	1550.8	-0.0072852	0.00000097	2080.8	0.00224238	0.00379603	2610.8	-0.02092762	0	
491	0.18735913	0.18044718	1020.99	-0.0019564	0.00013833	1551	-0.00682584	0.00000096	2081	0.00308047	0.00378741	2611	-0.02096778	0	
491.2	0.18644471	0.18036229	1021.19	-0.0032551	0.00013727	1551.2	-0.00563039	0.00000094	2081.2	0.00398135	0.0037788	2611.2	-0.0208658	0	
491.4	0.18581971	0.18027743	1021.39	-0.00344519	0.00013621	1551.4	-0.0051408	0.00000092	2081.4	0.0037671	0.00377021	2611.4	-0.02125539	0	
491.6	0.1846551	0.18019261	1021.59	-0.00468095	0.00013517	1551.6	-0.00411878	0.00000091	2081.6	0.00419272	0.00376164	2611.6	-0.01962626	0	
491.8	0.18334402	0.18010784	1021.79	-0.00421321	0.00013413	1551.8	-0.00312117	0.00000089	2081.8	0.00535273	0.00375309	2611.8	-0.01836403	0	
492	0.18409411	0.1800231	1021.99	-0.00507355	0.0001331	1552	-0.00255243	0.00000088	2082	0.0055742	0.00374456	2612	-0.01805569	0	
492.2	0.1839517	0.1799384	1022.19	-0.00584684	0.00013208	1552.2	-0.00286645	0.00000086	2082.2	0.00636455	0.00373605	2612.2	-0.01807386	0	
492.4	0.18420928	0.17985375	1022.39	-0.00510556	0.00013106	1552.4	-0.00222819	0.00000085	2082.4	0.00592033	0.00372756	2612.4	-0.01697523	0	
492.6	0.18452331	0.17976913	1022.59	-0.00510008	0.00013006	1552.6	-0.00211262	0.00000083	2082.6	0.00528168	0.00371909	2612.6	-0.01742979	0	
492.8	0.18555212	0.17968455	1022.79	-0.00603506	0.00012906	1552.8	-0.00215705	0.00000082	2082.8	0.00504947	0.00371064	2612.8	-0.01783635	0	
493	0.18583703	0.17960001	1022.99	-0.00703243	0.00012807	1553	-0.00266098	0.0000008	2083	0.00443842	0.0037022	2613	-0.01836459	0	
493.2	0.18670743	0.17951552	1023.19	-0.00650802	0.00012708	1553.2	-0.00328494	0.00000079	2083.2	0.00411516	0.00369379	2613.2	-0.01980416	0	
493.4	0.18766637	0.17943106	1023.39	-0.00624224	0.00012611	1553.4	-0.00423091	0.00000078	2083.4	0.0026864	0.00368539	2613.4	-0.02044344	0	
493.6	0.18842126	0.17934664	1023.59	-0.00518826	0.00012514	1553.6	-0.00553781	0.00000076	2083.6	0.00185876	0.00367702	2613.6	-0.02125364	0	
493.8	0.18881209	0.17926226	1023.79	-0.00509991	0.00012418	1553.8	-0.0057628	0.00000075	2083.8	0.00112182	0.00366866	2613.8	-0.0227276	0	
494	0.18885544	0.17917792	1023.99	-0.00517799	0.00012322	1554	-0.00613898	0.00000074	2084	0.00010468	0.00366032	2614	-0.02414051	0	
494.2	0.18863015	0.17909362	1024.19	-0.00478755	0.00012228	1554.2	-0.00676259	0.00000073	2084.2	-0.00043092	0.003652	2614.2	-0.02522426	0	
494.4	0.18748571	0.17900936	1024.39	-0.00507697	0.00012134	1554.4	-0.00618422	0.00000071	2084.4	0.00004569	0.0036437	2614.4	-0.02674412	0	
494.6	0.18678875	0.17892514	1024.59	-0.00517355	0.0001204	1554.6	-0.0059739	0.0000007	2084.6	0.00023405	0.00363542	2614.6	-0.0272735	0	
494.8	0.18557634	0.17884096	1024.79	-0.00421909	0.00011948	1554.8	-0.00515355	0.00000069	2084.8	0.00072541	0.00362716	2614.8	-0.02670177	0	
495	0.18455313	0.17875682	1024.99	-0.004724	0.00011856	1555	-0.004639	0.00000068	2085	0.00187371	0.00361892	2615	-0.02601332	0	
495.2	0.18339429	0.17867272	1025.19	-0.00547992	0.00011765	1555.2	-0.00388566	0.00000067	2085.2	0.00316257	0.00361069	2615.2	-0.0246926	0	
495.4	0.18329264	0.17858866	1025.39	-0.0057512	0.00011675	1555.4	-0.00397483	0.00000065	2085.4	0.00375577	0.00360249	2615.4	-0.02378353	0	
495.6	0.18254921	0.17850464	1025.59	-0.00666489	0.00011585	1555.6	-0.00274323	0.00000064	2085.6	0.00472916	0.0035943	2615.6	-0.02223193	0	
495.8	0.18208385	0.17842066	1025.79	-0.00687825	0.00011496	1555.8	-0.00251175	0.00000063	2085.8	0.0061184	0.00358613	2615.8	-0.02211216	0	
496	0.18270695	0.17833671	1025.99	-0.00772065	0.00011408	1556	-0.00208487	0.00000062	2086	0.00640771	0.00357798	2616	-0.02194283	0	
496.2	0.18246267	0.17825281	1026.19	-0.00758168	0.0001132	1556.2	-0.00201808	0.00000061	2086.2	0.00705123	0.00356985	2616.2	-0.02155506	0	
496.4	0.18309792	0.17816895	1026.39	-0.0070387	0.00011233	1556.4	-0.00060312	0.0000006	2086.4	0.00668513	0.00356173	2616.4	-0.02024805	0	
496.6	0.18430843	0.17808512	1026.59	-0.00767012	0.00011147	1556.6	-0.00133456	0.00000059	2086.6	0.00554882	0.00355364	2616.6	-0.02104107	0	
496.8	0.18640667	0.17800134	1026.79	-0.00813019	0.00011061	1556.8	-0.00215753	0.00000058	2086.8	0.00527768	0.00354556	2616.8	-0.02126896	0	
497	0.18736665	0.17791759	1026.99	-0.00743242	0.00010976	1557	-0.00324797	0.00000057	2087	0.00518314	0.00353751	2617	-0.0220637	0	
497.2	0.18866679	0.17783389	1027.19	-0.00577529	0.00010892	1557.2	-0.00333718	0.00000056	2087.2	0.00474307	0.00352947	2617.2	-0.0225607	0	
497.4	0.1890304	0.17775022	1027.39	-0.00463854	0.00010808	1557.4	-0.00380357	0.00000055	2087.4	0.00362849	0.00352144	2617.4	-0.02237298	0	
497.6	0.18920224	0.17766659	1027.59	-0.00330944	0.00010725	1557.6	-0.00531803	0.00000054	2087.6	0.00346114	0.00351344	2617.6	-0.02246249	0	
497.8	0.19009554	0.177583	1027.79	-0.00287344	0.00010643	1557.8	-0.00543146	0.00000053	2087.8	0.0025448	0.00350546	2617.8	-0.02299683	0	
498	0.19072204	0.17749945	1027.99	-0.00190676	0.00010561	1558	-0.00641271	0.00000052	2088	0.00211257	0.00349749	2618	-0.0230472	0	
498.2	0.19064426	0.17741594	1028.19	-0.00096393	0.0001048	1558.2	-0.00682481	0.00000051	2088.2	0.00259284	0.00348954	2618.2	-0.02383461	0	
498.4	0.1895805	0.17733247	1028.39	-0.00048486	0.000104	1558.4	-0.00741916	0.0000005	2088.4	0.00174817	0.00348161	2618.4	-0.0234926	0	
498.6	0.18849731	0.17724904	1028.59	0.00062393	0.0001032	1558.6	-0.00806389	0.0000005	2088.6	0.00190792	0.0034737	2618.6	-0.02229399	0	
498.8	0.18641378	0.17716565	1028.79	0.00117202	0.00010241	1558.8	-0.00780072	0.00000049	2088.8	0.00207721	0.0034658	2618.8	-0.02039786	0	
499	0.18550881	0.1770823	1028.99	-0.00008214	0.00010162	1559	-0.00775627	0.00000048	2089	0.00349428	0.00345792	2619	-0.0200111	0	
499.2	0.18511612	0.17699899	1029.19	-0.00139992	0.00010084	1559.2	-0.00689658	0.00000047	2089.2	0.00324905	0.00345007	2619.2	-0.01907435	0	
499.4	0.18486333	0.17691571	1029.39	-0.00270838	0.00010006	1559.4	-0.00645083	0.00000046	2089.4	0.00411919	0.00344222	2619.4	-0.01897457	0	
499.6	0.18433595	0.17683248	1029.59	-0.00369062	0.0000993	1559.6	-0.00532476	0.00000045	2089.6	0.0049767	0.0034344	2619.6	-0.01872786	0	
499.8	0.18441732	0.17674928	1029.79	-0.00469143	0.00009853	1559.8	-0.00399829	0.00000045	2089.8	0.00539192	0.0034266	2619.8	-0.0177097	0	
500	0.18486232	0.17666613	1029.99	-0.0057608	0.00009778	1560	-0.00317471	0.00000044	2090	0.00498069	0.00341881	2620	-0.01749516	0	
500.2	0.18480782	0.17658301	1030.19	-0.0068007	0.00009702	1560.2	-0.0028259	0.00000043	2090.2	0.0041413	0.00341104	2620.2	-0.01733642	0	
500.4	0.18555012	0.17649993	1030.39	-0.00772315	0.00009628	1560.4	-0.0017328	0.00000042	2090.4	0.00399036	0.00340329	2620.4	-0.01752026	0	
500.6	0.1862516	0.17641689	1030.59	-0.00763784	0.00009554	1560.6	-0.00250203	0.00000042	2090.6	0.00300373	0.00339555	2620.6	-0.01915742	0	
500.8	0.18702192	0.17633389	1030.79	-0.00782399	0.00009481	1560.8	-0.0026675	0.00000041	2090.8	0.00313012	0.00338783	2620.8	-0.02053497	0	
501	0.18582192	0.17625093	1030.99	-0.00728628	0.00009408	1561	-0.00287694	0.0000004	2091	0.0030613	0.00338013	2621	-0.0219931	0	
501.2	0.18609676	0.17616801	1031.19	-0.00679572	0.00009336	1561.2	-0.00347007	0.0000004	2091.2	0.00190274	0.00337245	2621.2	-0.02276251	0	
501.4	0.18588423	0.17608512	1031.39	-0.00666066	0.00009264	1561.4	-0.00443267	0.00000039	2091.4	0.00125471	0.00336479	2621.4	-0.02354211	0	
501.6	0.18608035	0.17600228	1031.59	-0.00591596	0.00009193	1561.6	-0.00580376	0.00000038	2091.6	0.00076834	0.00335714	2621.6	-0.02419743	0	
501.8	0.18678005	0.17591948	1031.79	-0.00544929	0.00009122	1561.8	-0.00614966	0.00000038	2091.8	0.00093367	0.00334951	2621.8	-0.02651465	0	
502	0.18570005	0.17583671	1031.99	-0.00577386	0.00009052	1562	-0.00709782	0.00000037	2092	0.00084335	0.0033419	2622	-0.02700475	0	
502.2	0.18546894	0.17575398	1032.19	-0.00572716	0.00008982	1562.2	-0.00794033	0.00000036	2092.2	0.00058587	0.0033343	2622.2	-0.02790547	0	
502.4	0.18516507	0.17567129	1032.39	-0.00576711	0.00008914	1562.4	-0.00857252	0.00000036	2092.4	0.00038317	0.00332672	2622.4	-0.02703088	0	
502.6	0.18474738	0.17558864	1032.59	-0.00607695	0.00008845	1562.6	-0.00883379	0.00000035	2092.6	0.00150492	0.00331916	2622.6	-0.02653695	0	
502.8	0.18368798	0.17550603	1032.79	-0.00646293	0.00008777	1562.8	-0.00790397	0.00000034	2092.8	0.00189379	0.00331162	2622.8	-0.02612979	0	
503	0.18383942	0.17542346	1032.99	-0.00721219	0.0000871	1563	-0.00739671	0.00000034	2093	0.00289788	0.00330409	2623	-0.02655159	0	
503.2	0.18412488	0.17534093	1033.19	-0.00748786	0.00008643	1563.2	-0.00621172	0.00000033	2093.2	0.00253752	0.00329658	2623.2	-0.0263705	0	
503.4	0.1833047	0.17525844	1033.39	-0.00710435	0.00008576	1563.4	-0.0059991	0.00000033	2093.4	0.00348825	0.00328909	2623.4	-0.02590168	0	
503.6	0.18368104	0.17517598	1033.59	-0.00690259	0.00008511	1563.6	-0.00535641	0.00000032	2093.6	0.00452407	0.00328162	2623.6	-0.02503733	0	
503.8	0.18348041	0.17509356	1033.79	-0.00714167	0.00008445	1563.8	-0.00464731	0.00000032	2093.8	0.00471644	0.00327416	2623.8	-0.02388393	0	
504	0.18326492	0.17501119	1033.99	-0.0075082	0.0000838	1564	-0.00512723	0.00000031	2094	0.00448258	0.00326672	2624	-0.02421252	0	
504.2	0.18339468	0.17492885	1034.19	-0.00777378	0.00008316	1564.2	-0.00498761	0.0000003	2094.2	0.00423133	0.00325929	2624.2	-0.02417795	0	
504.4	0.18321747	0.17484655	1034.39	-0.00739006	0.00008252	1564.4	-0.00495597	0.0000003	2094.4	0.00451191	0.00325189	2624.4	-0.02377525	0	
504.6	0.18334077	0.17476429	1034.59	-0.00734829	0.00008189	1564.6	-0.00647338	0.00000029	2094.6	0.00353693	0.00324449	2624.6	-0.02392546	0	
504.8	0.18289643	0.17468206	1034.79	-0.00728528	0.00008126	1564.8	-0.00738836	0.00000029	2094.8	0.00307875	0.00323712	2624.8	-0.02432731	0	
505	0.18263797	0.17459988	1034.99	-0.00685676	0.00008063	1565	-0.00737765	0.00000028	2095	0.00269712	0.00322976	2625	-0.02402076	0	
505.2	0.18394658	0.17451773	1035.19	-0.00637306	0.00008001	1565.2	-0.00831333	0.00000028	2095.2	0.00183612	0.00322242	2625.2	-0.0242242	0	
505.4	0.18293247	0.17443563	1035.39	-0.00601651	0.0000794	1565.4	-0.0087705	0.00000027	2095.4	0.00172519	0.0032151	2625.4	-0.02406373	0	
505.6	0.18296074	0.17435356	1035.59	-0.00586599	0.00007879	1565.6	-0.00893808	0.00000027	2095.6	0.00100572	0.00320779	2625.6	-0.02445538	0	
505.8	0.18313398	0.17427153	1035.79	-0.00590817	0.00007818	1565.8	-0.00850308	0.00000027	2095.8	0.00055992	0.0032005	2625.8	-0.02418562	0	
506	0.18282205	0.17418954	1035.99	-0.00548623	0.00007758	1566	-0.00832594	0.00000026	2096	-0.00057761	0.00319323	2626	-0.02318355	0	
506.2	0.18364086	0.17410759	1036.19	-0.00512009	0.00007699	1566.2	-0.00822894	0.00000026	2096.2	-0.00108064	0.00318597	2626.2	-0.02321297	0	
506.4	0.18364122	0.17402567	1036.39	-0.00595816	0.0000764	1566.4	-0.00788737	0.00000025	2096.4	-0.00101732	0.00317873	2626.4	-0.02246347	0	
506.6	0.18331216	0.1739438	1036.59	-0.00564483	0.00007581	1566.6	-0.00768626	0.00000025	2096.6	-0.00104676	0.00317151	2626.6	-0.02205528	0	
506.8	0.18313847	0.17386196	1036.79	-0.00556196	0.00007523	1566.8	-0.00672885	0.00000024	2096.8	-0.00021661	0.0031643	2626.8	-0.02169738	0	
507	0.18308279	0.17378016	1036.99	-0.00593102	0.00007465	1567	-0.00629934	0.00000024	2097	0.00000462	0.00315711	2627	-0.02201303	0	
507.2	0.1825105	0.1736984	1037.19	-0.00665952	0.00007408	1567.2	-0.00596102	0.00000024	2097.2	0.0006351	0.00314993	2627.2	-0.02162407	0	
507.4	0.18202775	0.17361668	1037.39	-0.00708165	0.00007351	1567.4	-0.00599705	0.00000023	2097.4	0.00148661	0.00314277	2627.4	-0.02112323	0	
507.6	0.18270178	0.173535	1037.59	-0.00712447	0.00007294	1567.6	-0.00552061	0.00000023	2097.6	0.00324211	0.00313563	2627.6	-0.02133293	0	
507.8	0.18302119	0.17345336	1037.79	-0.00766227	0.00007238	1567.8	-0.00564829	0.00000022	2097.8	0.00353304	0.0031285	2627.8	-0.02174873	0	
508	0.18345441	0.17337175	1037.99	-0.00728454	0.00007183	1568	-0.00612437	0.00000022	2098	0.00352622	0.00312139	2628	-0.02218201	0	
508.2	0.18417343	0.17329018	1038.19	-0.00712359	0.00007128	1568.2	-0.00617292	0.00000022	2098.2	0.00367324	0.0031143	2628.2	-0.02293359	0	
508.4	0.18458982	0.17320865	1038.39	-0.00731546	0.00007073	1568.4	-0.00703286	0.00000021	2098.4	0.00429771	0.00310722	2628.4	-0.02356727	0	
508.6	0.18555273	0.17312716	1038.59	-0.00688901	0.00007018	1568.6	-0.00880994	0.00000021	2098.6	0.00399392	0.00310016	2628.6	-0.02466014	0	
508.8	0.18549793	0.17304571	1038.79	-0.00541893	0.00006965	1568.8	-0.00878058	0.0000002	2098.8	0.00487227	0.00309311	2628.8	-0.02539288	0	
509	0.18608818	0.1729643	1038.99	-0.00475588	0.00006911	1569	-0.00855035	0.0000002	2099	0.00511337	0.00308608	2629	-0.02570446	0	
509.2	0.18605092	0.17288292	1039.19	-0.0040123	0.00006858	1569.2	-0.00869528	0.0000002	2099.2	0.00499964	0.00307907	2629.2	-0.02643807	0	
509.4	0.18468495	0.17280158	1039.39	-0.0042835	0.00006805	1569.4	-0.00864246	0.00000019	2099.4	0.00423295	0.00307207	2629.4	-0.02627274	0	
509.6	0.18482262	0.17272028	1039.59	-0.00424771	0.00006753	1569.6	-0.00791155	0.00000019	2099.6	0.0028078	0.00306509	2629.6	-0.0271603	0	
509.8	0.18400453	0.17263902	1039.79	-0.0034181	0.00006701	1569.8	-0.00685932	0.00000019	2099.8	0.00240672	0.00305812	2629.8	-0.02697119	0	
510	0.18268895	0.1725578	1039.99	-0.00283516	0.0000665	1570	-0.00670449	0.00000018	2100	0.00249775	0.00305117	2630	-0.02778801	0	
510.2	0.18136296	0.17247662	1040.19	-0.00360744	0.00006599	1570.2	-0.0054769	0.00000018	2100.2	0.00227688	0.00304424	2630.2	-0.02767405	0	
510.4	0.17966183	0.17239547	1040.39	-0.00409014	0.00006548	1570.4	-0.00466929	0.00000018	2100.4	0.00213219	0.00303732	2630.4	-0.02696661	0	
510.6	0.17880959	0.17231436	1040.59	-0.00432342	0.00006498	1570.6	-0.0038973	0.00000018	2100.6	0.00283929	0.00303042	2630.6	-0.02541026	0	
510.8	0.17832517	0.17223329	1040.79	-0.00578136	0.00006448	1570.8	-0.00303497	0.00000017	2100.8	0.00385328	0.00302353	2630.8	-0.02485637	0	
511	0.17740491	0.17215226	1040.99	-0.00755345	0.00006398	1571	-0.00226883	0.00000017	2101	0.00426718	0.00301666	2631	-0.02401038	0	
511.2	0.17736924	0.17207127	1041.19	-0.00890576	0.00006349	1571.2	-0.00296817	0.00000017	2101.2	0.00519104	0.0030098	2631.2	-0.02283126	0	
511.4	0.17853881	0.17199031	1041.39	-0.0094598	0.000063	1571.4	-0.0028066	0.00000016	2101.4	0.00483603	0.00300296	2631.4	-0.02269741	0	
511.6	0.1794701	0.17190939	1041.59	-0.01013091	0.00006252	1571.6	-0.00301233	0.00000016	2101.6	0.00501356	0.00299614	2631.6	-0.02270529	0	
511.8	0.18073821	0.17182851	1041.79	-0.01028687	0.00006204	1571.8	-0.00388656	0.00000016	2101.8	0.00480328	0.00298933	2631.8	-0.02227399	0	
512	0.18085295	0.17174767	1041.99	-0.00976495	0.00006156	1572	-0.00413974	0.00000016	2102	0.00395788	0.00298253	2632	-0.02252552	0	
512.2	0.18292463	0.17166687	1042.19	-0.00958602	0.00006109	1572.2	-0.00532421	0.00000015	2102.2	0.00394086	0.00297575	2632.2	-0.02333026	0	
512.4	0.18490869	0.1715861	1042.39	-0.00930311	0.00006062	1572.4	-0.00699152	0.00000015	2102.4	0.00387548	0.00296899	2632.4	-0.02353529	0	
512.6	0.18610761	0.17150538	1042.59	-0.00777242	0.00006015	1572.6	-0.00839919	0.00000015	2102.6	0.00330841	0.00296224	2632.6	-0.02434701	0	
512.8	0.18728562	0.17142469	1042.79	-0.00786767	0.00005969	1572.8	-0.00889603	0.00000014	2102.8	0.0034525	0.00295551	2632.8	-0.02512565	0	
513	0.18808085	0.17134404	1042.99	-0.00738015	0.00005923	1573	-0.00890289	0.00000014	2103	0.00280733	0.00294879	2633	-0.02571358	0	
513.2	0.18833337	0.17126342	1043.19	-0.00674435	0.00005878	1573.2	-0.00979909	0.00000014	2103.2	0.00233168	0.00294209	2633.2	-0.02654824	0	
513.4	0.18767919	0.17118285	1043.39	-0.00625851	0.00005833	1573.4	-0.01107298	0.00000014	2103.4	0.00131363	0.00293541	2633.4	-0.02685759	0	
513.6	0.18751998	0.17110231	1043.59	-0.00550205	0.00005788	1573.6	-0.01030333	0.00000014	2103.6	0.00136052	0.00292873	2633.6	-0.02797185	0	
513.8	0.18643409	0.17102181	1043.79	-0.00478164	0.00005744	1573.8	-0.0105463	0.00000013	2103.8	0.00181659	0.00292208	2633.8	-0.02777277	0	
514	0.18587428	0.17094135	1043.99	-0.0047955	0.00005699	1574	-0.01026067	0.00000013	2104	0.00197677	0.00291544	2634	-0.02793498	0	
514.2	0.18415519	0.17086092	1044.19	-0.00501327	0.00005656	1574.2	-0.00942428	0.00000013	2104.2	0.00176856	0.00290881	2634.2	-0.02759718	0	
514.4	0.18307759	0.17078054	1044.39	-0.00486191	0.00005612	1574.4	-0.0088649	0.00000013	2104.4	0.00226165	0.0029022	2634.4	-0.02656185	0	
514.6	0.18200013	0.17070019	1044.59	-0.00609374	0.00005569	1574.6	-0.00841473	0.00000012	2104.6	0.00287031	0.0028956	2634.6	-0.02545312	0	
514.8	0.18121136	0.17061988	1044.79	-0.00697681	0.00005526	1574.8	-0.00787644	0.00000012	2104.8	0.00347642	0.00288902	2634.8	-0.02534872	0	
515	0.18103552	0.17053961	1044.99	-0.00680229	0.00005484	1575	-0.00727335	0.00000012	2105	0.00384589	0.00288246	2635	-0.02425194	0	
515.2	0.18085817	0.17045937	1045.19	-0.00739191	0.00005442	1575.2	-0.0076031	0.00000012	2105.2	0.00376912	0.00287591	2635.2	-0.02395886	0	
515.4	0.18138224	0.17037917	1045.39	-0.00784174	0.000054	1575.4	-0.00667366	0.00000012	2105.4	0.00344174	0.00286937	2635.4	-0.02362787	0	
515.6	0.18099355	0.17029901	1045.59	-0.00809141	0.00005358	1575.6	-0.00617131	0.00000011	2105.6	0.00338956	0.00286285	2635.6	-0.02358941	0	
515.8	0.18164688	0.17021889	1045.79	-0.00756017	0.00005317	1575.8	-0.00567276	0.00000011	2105.8	0.00308966	0.00285634	2635.8	-0.02338384	0	
516	0.18099163	0.17013881	1045.99	-0.00755727	0.00005276	1576	-0.00503679	0.00000011	2106	0.00268958	0.00284985	2636	-0.02416858	0	
516.2	0.18235143	0.17005876	1046.19	-0.0069618	0.00005236	1576.2	-0.00527432	0.00000011	2106.2	0.00249828	0.00284337	2636.2	-0.02474021	0	
516.4	0.18228815	0.16997875	1046.39	-0.00695048	0.00005196	1576.4	-0.00483623	0.00000011	2106.4	0.00195179	0.00283691	2636.4	-0.02581447	0	
516.6	0.18200309	0.16989878	1046.59	-0.00604976	0.00005156	1576.6	-0.00465113	0.0000001	2106.6	0.00149895	0.00283046	2636.6	-0.02683076	0	
516.8	0.1821957	0.16981885	1046.79	-0.0064461	0.00005116	1576.8	-0.00424881	0.0000001	2106.8	0.00163415	0.00282403	2636.8	-0.02734747	0	
517	0.18211837	0.16973895	1046.99	-0.00600142	0.00005077	1577	-0.00393348	0.0000001	2107	0.00161037	0.00281761	2637	-0.0274489	0	
517.2	0.18116425	0.16965909	1047.19	-0.00534166	0.00005038	1577.2	-0.00527446	0.0000001	2107.2	0.00093832	0.00281121	2637.2	-0.02817615	0	
517.4	0.18060122	0.16957927	1047.39	-0.00451857	0.00004999	1577.4	-0.00528566	0.0000001	2107.4	0.00063792	0.00280482	2637.4	-0.02848422	0	
517.6	0.18067436	0.16949949	1047.59	-0.00441037	0.00004961	1577.6	-0.00472501	0.0000001	2107.6	0.00122641	0.00279844	2637.6	-0.02866589	0	
517.8	0.18103287	0.16941974	1047.79	-0.00450308	0.00004923	1577.8	-0.0051665	0.00000009	2107.8	0.00164897	0.00279208	2637.8	-0.02803102	0	
518	0.18102603	0.16934004	1047.99	-0.00466797	0.00004885	1578	-0.00466577	0.00000009	2108	0.00164605	0.00278574	2638	-0.02739821	0	
518.2	0.17979356	0.16926037	1048.19	-0.00505027	0.00004847	1578.2	-0.00487453	0.00000009	2108.2	0.00244877	0.00277941	2638.2	-0.02631067	0	
518.4	0.17976398	0.16918073	1048.39	-0.00556274	0.0000481	1578.4	-0.00452121	0.00000009	2108.4	0.00303885	0.00277309	2638.4	-0.025232	0	
518.6	0.17943734	0.16910114	1048.59	-0.00665132	0.00004773	1578.6	-0.00437459	0.00000009	2108.6	0.00386544	0.00276679	2638.6	-0.02432253	0	
518.8	0.17978672	0.16902158	1048.79	-0.00692469	0.00004737	1578.8	-0.00456847	0.00000009	2108.8	0.00517739	0.0027605	2638.8	-0.02274927	0	
519	0.18078617	0.16894206	1048.99	-0.00711788	0.000047	1579	-0.00462709	0.00000008	2109	0.00618245	0.00275423	2639	-0.02163979	0	
519.2	0.18118188	0.16886257	1049.19	-0.00803065	0.00004664	1579.2	-0.0053878	0.00000008	2109.2	0.00702109	0.00274797	2639.2	-0.02135494	0	
519.4	0.18205561	0.16878313	1049.39	-0.00917261	0.00004628	1579.4	-0.00660354	0.00000008	2109.4	0.00709183	0.00274172	2639.4	-0.02065667	0	
519.6	0.18189948	0.16870372	1049.59	-0.00950291	0.00004593	1579.6	-0.00667723	0.00000008	2109.6	0.00620457	0.00273549	2639.6	-0.02052394	0	
519.8	0.18329084	0.16862435	1049.79	-0.01030468	0.00004557	1579.8	-0.00617126	0.00000008	2109.8	0.00585558	0.00272927	2639.8	-0.0206193	0	
520	0.18370391	0.16854501	1049.99	-0.01052266	0.00004522	1580	-0.00601471	0.00000008	2110	0.00536287	0.00272307	2640	-0.02155482	0	
520.2	0.18486577	0.16846572	1050.19	-0.01006622	0.00004488	1580.2	-0.00655775	0.00000008	2110.2	0.00374396	0.00271688	2640.2	-0.02271595	0	
520.4	0.18422823	0.16838646	1050.39	-0.01027951	0.00004453	1580.4	-0.00634919	0.00000007	2110.4	0.00329337	0.00271071	2640.4	-0.02341549	0	
520.6	0.18477097	0.16830724	1050.59	-0.0090377	0.00004419	1580.6	-0.00669924	0.00000007	2110.6	0.00273015	0.00270455	2640.6	-0.02406974	0	
520.8	0.18466721	0.16822805	1050.79	-0.00895734	0.00004385	1580.8	-0.00599577	0.00000007	2110.8	0.00343361	0.0026984	2640.8	-0.025332	0	
521	0.18385645	0.1681489	1050.99	-0.00834014	0.00004351	1581	-0.0060727	0.00000007	2111	0.00284725	0.00269227	2641	-0.0262395	0	
521.2	0.18335712	0.16806979	1051.19	-0.00749677	0.00004318	1581.2	-0.00587852	0.00000007	2111.2	0.00267034	0.00268615	2641.2	-0.02664476	0	
521.4	0.18320334	0.16799072	1051.39	-0.00678159	0.00004285	1581.4	-0.00535325	0.00000007	2111.4	0.00236776	0.00268004	2641.4	-0.02662549	0	
521.6	0.18264633	0.16791168	1051.59	-0.00677255	0.00004252	1581.6	-0.00452104	0.00000007	2111.6	0.00239	0.00267395	2641.6	-0.02580448	0	
521.8	0.18210044	0.16783269	1051.79	-0.00648422	0.00004219	1581.8	-0.00454938	0.00000007	2111.8	0.00342737	0.00266787	2641.8	-0.02482616	0	
522	0.18055855	0.16775372	1051.99	-0.00628632	0.00004187	1582	-0.00411612	0.00000007	2112	0.00344159	0.00266181	2642	-0.02373676	0	
522.2	0.17966453	0.1676748	1052.19	-0.00685599	0.00004155	1582.2	-0.00329185	0.00000006	2112.2	0.00476083	0.00265576	2642.2	-0.02329465	0	
522.4	0.17864366	0.16759591	1052.39	-0.00740421	0.00004123	1582.4	-0.00297167	0.00000006	2112.4	0.00574496	0.00264973	2642.4	-0.02294294	0	
522.6	0.17811715	0.16751706	1052.59	-0.00812281	0.00004091	1582.6	-0.0030978	0.00000006	2112.6	0.00676353	0.0026437	2642.6	-0.02183861	0	
522.8	0.17872862	0.16743825	1052.79	-0.00895694	0.0000406	1582.8	-0.00302856	0.00000006	2112.8	0.00701753	0.00263769	2642.8	-0.02068934	0	
523	0.17932429	0.16735947	1052.99	-0.00978661	0.00004028	1583	-0.00371403	0.00000006	2113	0.0072644	0.0026317	2643	-0.02052925	0	
523.2	0.17996844	0.16728074	1053.19	-0.01012394	0.00003998	1583.2	-0.00512391	0.00000006	2113.2	0.00720722	0.00262572	2643.2	-0.02041627	0	
523.4	0.18063519	0.16720203	1053.39	-0.01148585	0.00003967	1583.4	-0.00627391	0.00000006	2113.4	0.0067366	0.00261975	2643.4	-0.02033514	0	
523.6	0.18192908	0.16712337	1053.59	-0.01120849	0.00003936	1583.6	-0.00575539	0.00000006	2113.6	0.00655211	0.0026138	2643.6	-0.02116605	0	
523.8	0.1831883	0.16704474	1053.79	-0.01129307	0.00003906	1583.8	-0.00623503	0.00000006	2113.8	0.00608484	0.00260786	2643.8	-0.02170889	0	
524	0.18393696	0.16696615	1053.99	-0.01062441	0.00003876	1584	-0.00685647	0.00000005	2114	0.00498143	0.00260193	2644	-0.02249752	0	
524.2	0.18430625	0.1668876	1054.19	-0.00956778	0.00003846	1584.2	-0.00803361	0.00000005	2114.2	0.00380309	0.00259602	2644.2	-0.02337153	0	
524.4	0.18467428	0.16680908	1054.39	-0.00853513	0.00003817	1584.4	-0.00801137	0.00000005	2114.4	0.00426974	0.00259012	2644.4	-0.02401706	0	
524.6	0.18488854	0.1667306	1054.59	-0.00688411	0.00003788	1584.6	-0.00870837	0.00000005	2114.6	0.00306018	0.00258423	2644.6	-0.02526986	0	
524.8	0.18451018	0.16665216	1054.79	-0.00646537	0.00003758	1584.8	-0.00865393	0.00000005	2114.8	0.00310314	0.00257836	2644.8	-0.02647238	0	
525	0.18398976	0.16657375	1054.99	-0.0053958	0.0000373	1585	-0.00909506	0.00000005	2115	0.0025387	0.0025725	2645	-0.02631155	0	
525.2	0.18371856	0.16649538	1055.19	-0.00464979	0.00003701	1585.2	-0.00891027	0.00000005	2115.2	0.00215964	0.00256665	2645.2	-0.02618079	0	
525.4	0.18273594	0.16641705	1055.39	-0.0036821	0.00003672	1585.4	-0.00926664	0.00000005	2115.4	0.00146399	0.00256082	2645.4	-0.02493528	0	
525.6	0.18181018	0.16633875	1055.59	-0.00331115	0.00003644	1585.6	-0.00892611	0.00000005	2115.6	0.00138057	0.002555	2645.6	-0.0241501	0	
525.8	0.18089585	0.1662605	1055.79	-0.00290346	0.00003616	1585.8	-0.00892736	0.00000005	2115.8	0.00225757	0.00254919	2645.8	-0.02286104	0	
526	0.1797924	0.16618227	1055.99	-0.00329984	0.00003589	1586	-0.0079094	0.00000005	2116	0.00250685	0.0025434	2646	-0.02187987	0	
526.2	0.17969209	0.16610409	1056.19	-0.00392504	0.00003561	1586.2	-0.00709121	0.00000005	2116.2	0.00272101	0.00253762	2646.2	-0.02107416	0	
526.4	0.17879939	0.16602594	1056.39	-0.00529266	0.00003534	1586.4	-0.00715866	0.00000004	2116.4	0.00232258	0.00253185	2646.4	-0.02011952	0	
526.6	0.17975125	0.16594783	1056.59	-0.00545598	0.00003506	1586.6	-0.00709409	0.00000004	2116.6	0.00257215	0.00252609	2646.6	-0.01885264	0	
526.8	0.17905548	0.16586975	1056.79	-0.0068791	0.0000348	1586.8	-0.00609847	0.00000004	2116.8	0.00261193	0.00252035	2646.8	-0.01824267	0	
527	0.17873183	0.16579172	1056.99	-0.00836586	0.00003453	1587	-0.00736047	0.00000004	2117	0.00316983	0.00251462	2647	-0.01822904	0	
527.2	0.17836445	0.16571372	1057.19	-0.00851681	0.00003426	1587.2	-0.00785933	0.00000004	2117.2	0.00244487	0.00250891	2647.2	-0.01880963	0	
527.4	0.17801556	0.16563575	1057.39	-0.00933726	0.000034	1587.4	-0.00792441	0.00000004	2117.4	0.00286891	0.00250321	2647.4	-0.01937474	0	
527.6	0.17809606	0.16555782	1057.59	-0.00848863	0.00003374	1587.6	-0.00709859	0.00000004	2117.6	0.00284104	0.00249752	2647.6	-0.0200456	0	
527.8	0.17832885	0.16547993	1057.79	-0.007994	0.00003348	1587.8	-0.00751553	0.00000004	2117.8	0.00198485	0.00249184	2647.8	-0.01987605	0	
528	0.1788049	0.16540208	1057.99	-0.00898156	0.00003322	1588	-0.00690783	0.00000004	2118	0.00130232	0.00248618	2648	-0.02099834	0	
528.2	0.17788335	0.16532426	1058.19	-0.00840473	0.00003297	1588.2	-0.00771126	0.00000004	2118.2	0.00097151	0.00248053	2648.2	-0.02197352	0	
528.4	0.1778034	0.16524648	1058.39	-0.00825663	0.00003271	1588.4	-0.00771685	0.00000004	2118.4	0.00126773	0.00247489	2648.4	-0.02312008	0	
528.6	0.17680612	0.16516873	1058.59	-0.00782707	0.00003246	1588.6	-0.00762118	0.00000004	2118.6	0.00017181	0.00246927	2648.6	-0.02370285	0	
528.8	0.17625489	0.16509103	1058.79	-0.00727992	0.00003221	1588.8	-0.00766852	0.00000004	2118.8	-0.00033	0.00246365	2648.8	-0.02480111	0	
529	0.17559636	0.16501335	1058.99	-0.00634196	0.00003197	1589	-0.00734754	0.00000004	2119	-0.00069506	0.00245806	2649	-0.02466987	0	
529.2	0.17471222	0.16493572	1059.19	-0.00574282	0.00003172	1589.2	-0.00747857	0.00000003	2119.2	-0.00064346	0.00245247	2649.2	-0.02484294	0	
529.4	0.17479693	0.16485812	1059.39	-0.00558122	0.00003148	1589.4	-0.00765104	0.00000003	2119.4	-0.00046684	0.00244689	2649.4	-0.02387615	0	
529.6	0.17383983	0.16478056	1059.59	-0.0061936	0.00003123	1589.6	-0.00740309	0.00000003	2119.6	-0.00054503	0.00244133	2649.6	-0.02327692	0	
529.8	0.17394807	0.16470303	1059.79	-0.00645914	0.00003099	1589.8	-0.00683002	0.00000003	2119.8	0.0002601	0.00243579	2649.8	-0.02201681	0	
530	0.1737469	0.16462554	1059.99	-0.0077288	0.00003076	1590	-0.00562066	0.00000003	2120	0.00035367	0.00243025	2650	-0.02107935	0	
530.2	0.17414394	0.16454809	1060.19	-0.00872369	0.00003052	1590.2	-0.00560593	0.00000003	2120.2	-0.00023158	0.00242473	2650.2	-0.02014957	0	
530.4	0.17432604	0.16447067	1060.39	-0.01010084	0.00003029	1590.4	-0.00570813	0.00000003	2120.4	0.00001054	0.00241922	2650.4	-0.01970655	0	
530.6	0.17507633	0.1643933	1060.59	-0.01005413	0.00003005	1590.6	-0.00540307	0.00000003	2120.6	0.00147002	0.00241372	2650.6	-0.01904042	0	
530.8	0.1749463	0.16431595	1060.79	-0.01127664	0.00002982	1590.8	-0.00529205	0.00000003	2120.8	0.00149641	0.00240823	2650.8	-0.01851964	0	
531	0.17654796	0.16423864	1060.99	-0.01161394	0.00002959	1591	-0.0062655	0.00000003	2121	0.00172035	0.00240276	2651	-0.0196336	0	
531.2	0.17756437	0.16416137	1061.19	-0.01124825	0.00002937	1591.2	-0.00631746	0.00000003	2121.2	0.00140731	0.0023973	2651.2	-0.01916035	0	
531.4	0.17918613	0.16408414	1061.39	-0.01115067	0.00002914	1591.4	-0.00591713	0.00000003	2121.4	0.00250053	0.00239185	2651.4	-0.01994599	0	
531.6	0.18022208	0.16400694	1061.59	-0.01075084	0.00002892	1591.6	-0.00578026	0.00000003	2121.6	0.00182693	0.00238641	2651.6	-0.02098756	0	
531.8	0.18105108	0.16392978	1061.79	-0.01063281	0.00002869	1591.8	-0.00718596	0.00000003	2121.8	0.00217001	0.00238099	2651.8	-0.02182126	0	
532	0.1809264	0.16385266	1061.99	-0.01082849	0.00002847	1592	-0.00729449	0.00000003	2122	0.00167156	0.00237558	2652	-0.02353432	0	
532.2	0.18038455	0.16377557	1062.19	-0.00972923	0.00002826	1592.2	-0.00754563	0.00000003	2122.2	0.00152323	0.00237018	2652.2	-0.02456639	0	
532.4	0.18101485	0.16369851	1062.39	-0.00860797	0.00002804	1592.4	-0.00811651	0.00000003	2122.4	0.00144764	0.00236479	2652.4	-0.02578448	0	
532.6	0.18067019	0.1636215	1062.59	-0.00781853	0.00002782	1592.6	-0.00770375	0.00000003	2122.6	0.00100261	0.00235942	2652.6	-0.02650804	0	
532.8	0.18028836	0.16354452	1062.79	-0.00653534	0.00002761	1592.8	-0.00868827	0.00000003	2122.8	0.00029127	0.00235406	2652.8	-0.02756892	0	
533	0.17971454	0.16346757	1062.99	-0.00613754	0.0000274	1593	-0.00853417	0.00000003	2123	0.0005823	0.0023487	2653	-0.02751537	0	
533.2	0.17916822	0.16339067	1063.19	-0.00580596	0.00002719	1593.2	-0.0085178	0.00000002	2123.2	0.00171307	0.00234337	2653.2	-0.02755124	0	
533.4	0.17895012	0.16331379	1063.39	-0.00639893	0.00002698	1593.4	-0.00829675	0.00000002	2123.4	0.0019728	0.00233804	2653.4	-0.02692664	0	
533.6	0.17766708	0.16323696	1063.59	-0.00630212	0.00002677	1593.6	-0.00787516	0.00000002	2123.6	0.00223438	0.00233273	2653.6	-0.02567203	0	
533.8	0.17687921	0.16316016	1063.79	-0.00686478	0.00002657	1593.8	-0.0069219	0.00000002	2123.8	0.00254405	0.00232743	2653.8	-0.0252645	0	
534	0.17554679	0.1630834	1063.99	-0.00814862	0.00002636	1594	-0.00604921	0.00000002	2124	0.00155835	0.00232214	2654	-0.02471594	0	
534.2	0.17547015	0.16300667	1064.19	-0.00878826	0.00002616	1594.2	-0.00655933	0.00000002	2124.2	0.00173245	0.00231686	2654.2	-0.02441396	0	
534.4	0.17507835	0.16292998	1064.39	-0.00914926	0.00002596	1594.4	-0.00622396	0.00000002	2124.4	0.00199952	0.00231159	2654.4	-0.02413379	0	
534.6	0.17528378	0.16285332	1064.59	-0.00969723	0.00002576	1594.6	-0.0064532	0.00000002	2124.6	0.00221289	0.00230634	2654.6	-0.02324359	0	
534.8	0.17628972	0.1627767	1064.79	-0.01053493	0.00002556	1594.8	-0.00706838	0.00000002	2124.8	0.00214545	0.0023011	2654.8	-0.02284751	0	
535	0.17673378	0.16270012	1064.99	-0.01028043	0.00002536	1595	-0.00659511	0.00000002	2125	0.00250064	0.00229587	2655	-0.0235948	0	
535.2	0.17671489	0.16262358	1065.19	-0.01028112	0.00002517	1595.2	-0.00703271	0.00000002	2125.2	0.00251057	0.00229065	2655.2	-0.02314712	0	
535.4	0.17626371	0.16254706	1065.39	-0.01006612	0.00002498	1595.4	-0.00726027	0.00000002	2125.4	0.00243207	0.00228544	2655.4	-0.02458095	0	
535.6	0.17595439	0.16247059	1065.59	-0.00957815	0.00002478	1595.6	-0.00810074	0.00000002	2125.6	0.00191043	0.00228025	2655.6	-0.0248604	0	
535.8	0.17578283	0.16239415	1065.79	-0.00870579	0.00002459	1595.8	-0.00891854	0.00000002	2125.8	0.00195873	0.00227507	2655.8	-0.02512567	0	
536	0.17618859	0.16231775	1065.99	-0.00752245	0.00002441	1596	-0.00852194	0.00000002	2126	0.001207	0.0022699	2656	-0.02606068	0	
536.2	0.17611652	0.16224138	1066.19	-0.00666962	0.00002422	1596.2	-0.00849609	0.00000002	2126.2	0.00106334	0.00226474	2656.2	-0.02628209	0	
536.4	0.17666828	0.16216505	1066.39	-0.00546926	0.00002403	1596.4	-0.00920695	0.00000002	2126.4	0.00134139	0.00225959	2656.4	-0.02679808	0	
536.6	0.17628798	0.16208876	1066.59	-0.00543903	0.00002385	1596.6	-0.00884785	0.00000002	2126.6	0.00135635	0.00225446	2656.6	-0.02702143	0	
536.8	0.17678806	0.1620125	1066.79	-0.00452141	0.00002366	1596.8	-0.00899927	0.00000002	2126.8	0.00144851	0.00224933	2656.8	-0.02680469	0	
537	0.17653214	0.16193627	1066.99	-0.00419976	0.00002348	1597	-0.00774975	0.00000002	2127	0.00270868	0.00224422	2657	-0.02661969	0	
537.2	0.17630848	0.16186009	1067.19	-0.00433409	0.0000233	1597.2	-0.00691731	0.00000002	2127.2	0.00380772	0.00223912	2657.2	-0.02578451	0	
537.4	0.17678754	0.16178393	1067.39	-0.00418302	0.00002312	1597.4	-0.00683446	0.00000002	2127.4	0.00415023	0.00223403	2657.4	-0.02479674	0	
537.6	0.17726353	0.16170782	1067.59	-0.00472241	0.00002295	1597.6	-0.00606219	0.00000002	2127.6	0.00430493	0.00222895	2657.6	-0.02356879	0	
537.8	0.17670226	0.16163174	1067.79	-0.00589131	0.00002277	1597.8	-0.0055967	0.00000002	2127.8	0.00365338	0.00222389	2657.8	-0.02409435	0	
538	0.17745369	0.16155569	1067.99	-0.00658523	0.00002259	1598	-0.00560237	0.00000002	2128	0.00307651	0.00221883	2658	-0.02422926	0	
538.2	0.17773222	0.16147969	1068.19	-0.00764219	0.00002242	1598.2	-0.00575313	0.00000002	2128.2	0.00348961	0.00221379	2658.2	-0.02364387	0	
538.4	0.17847273	0.16140371	1068.39	-0.0083934	0.00002225	1598.4	-0.00603597	0.00000002	2128.4	0.00309565	0.00220876	2658.4	-0.02329382	0	
538.6	0.17963089	0.16132778	1068.59	-0.0091393	0.00002208	1598.6	-0.00653416	0.00000002	2128.6	0.002456	0.00220374	2658.6	-0.02313786	0	
538.8	0.1808997	0.16125188	1068.79	-0.0094093	0.00002191	1598.8	-0.00662575	0.00000002	2128.8	0.00301132	0.00219873	2658.8	-0.02383054	0	
539	0.1816768	0.16117601	1068.99	-0.00912411	0.00002174	1599	-0.00637349	0.00000001	2129	0.00316489	0.00219373	2659	-0.0239284	0	
539.2	0.18128154	0.16110018	1069.19	-0.00967147	0.00002157	1599.2	-0.00814082	0.00000001	2129.2	0.00257879	0.00218875	2659.2	-0.02402589	0	
539.4	0.18152031	0.16102439	1069.39	-0.00932521	0.00002141	1599.4	-0.00819292	0.00000001	2129.4	0.00186063	0.00218377	2659.4	-0.02443418	0	
539.6	0.18166174	0.16094863	1069.59	-0.0087731	0.00002124	1599.6	-0.00904571	0.00000001	2129.6	0.00157976	0.00217881	2659.6	-0.02523756	0	
539.8	0.18128521	0.16087291	1069.79	-0.00830154	0.00002108	1599.8	-0.01055639	0.00000001	2129.8	0.00090564	0.00217386	2659.8	-0.02597966	0	
540	0.1812381	0.16079722	1069.99	-0.00760306	0.00002092	1600	-0.01072146	0.00000001	2130	-0.00004136	0.00216892	2660	-0.0273653	0	
540.2	0.18011935	0.16072157	1070.19	-0.00690432	0.00002076	1600.2	-0.01145021	0.00000001	2130.2	-0.00008152	0.00216399	2660.2	-0.02831466	0	
540.4	0.17987369	0.16064595	1070.39	-0.00664079	0.0000206	1600.4	-0.01120498	0.00000001	2130.4	-0.00027769	0.00215907	2660.4	-0.02938329	0	
540.6	0.17814148	0.16057037	1070.59	-0.00661966	0.00002044	1600.6	-0.0107404	0.00000001	2130.6	0.00043696	0.00215416	2660.6	-0.02947435	0	
540.8	0.17741068	0.16049483	1070.79	-0.00598747	0.00002028	1600.8	-0.00945155	0.00000001	2130.8	0.00167889	0.00214927	2660.8	-0.0294783	0	
541	0.17546284	0.16041932	1070.99	-0.00483986	0.00002013	1601	-0.00790144	0.00000001	2131	0.00334182	0.00214438	2661	-0.02906261	0	
541.2	0.17423782	0.16034384	1071.19	-0.00536544	0.00001997	1601.2	-0.00669999	0.00000001	2131.2	0.00406587	0.00213951	2661.2	-0.02812388	0	
541.4	0.17416887	0.16026841	1071.39	-0.00610914	0.00001982	1601.4	-0.00615663	0.00000001	2131.4	0.00489693	0.00213465	2661.4	-0.02712222	0	
541.6	0.17403178	0.160193	1071.59	-0.00702772	0.00001967	1601.6	-0.00495848	0.00000001	2131.6	0.00442275	0.00212979	2661.6	-0.02619066	0	
541.8	0.17343546	0.16011764	1071.79	-0.00746821	0.00001952	1601.8	-0.00497529	0.00000001	2131.8	0.00475596	0.00212495	2661.8	-0.02599248	0	
542	0.17338523	0.1600423	1071.99	-0.00850017	0.00001937	1602	-0.004401	0.00000001	2132	0.0051554	0.00212012	2662	-0.0251343	0	
542.2	0.1729533	0.15996701	1072.19	-0.0098412	0.00001922	1602.2	-0.00439468	0.00000001	2132.2	0.00500417	0.00211531	2662.2	-0.0238214	0	
542.4	0.17454222	0.15989175	1072.39	-0.00997619	0.00001907	1602.4	-0.00507141	0.00000001	2132.4	0.00494478	0.0021105	2662.4	-0.02340072	0	
542.6	0.17588158	0.15981652	1072.59	-0.0108055	0.00001892	1602.6	-0.0051243	0.00000001	2132.6	0.00404993	0.0021057	2662.6	-0.02298423	0	
542.8	0.17713052	0.15974133	1072.79	-0.01117275	0.00001878	1602.8	-0.00600249	0.00000001	2132.8	0.00449173	0.00210092	2662.8	-0.02351141	0	
543	0.1783663	0.15966618	1072.99	-0.01133394	0.00001863	1603	-0.00637897	0.00000001	2133	0.0031874	0.00209614	2663	-0.0229782	0	
543.2	0.17840461	0.15959106	1073.19	-0.01116144	0.00001849	1603.2	-0.00817953	0.00000001	2133.2	0.00201879	0.00209138	2663.2	-0.02407831	0	
543.4	0.17999023	0.15951597	1073.39	-0.01036198	0.00001835	1603.4	-0.00818852	0.00000001	2133.4	0.00129655	0.00208662	2663.4	-0.02494749	0	
543.6	0.18059478	0.15944093	1073.59	-0.00961074	0.00001821	1603.6	-0.00954181	0.00000001	2133.6	0.00057356	0.00208188	2663.6	-0.02571806	0	
543.8	0.18068001	0.15936591	1073.79	-0.00953022	0.00001807	1603.8	-0.01063593	0.00000001	2133.8	-0.00089397	0.00207715	2663.8	-0.02689592	0	
544	0.18094449	0.15929093	1073.99	-0.00927737	0.00001793	1604	-0.01036725	0.00000001	2134	-0.00228115	0.00207243	2664	-0.0287984	0	
544.2	0.17989313	0.15921599	1074.19	-0.00869903	0.00001779	1604.2	-0.01085853	0.00000001	2134.2	-0.00200244	0.00206772	2664.2	-0.02868786	0	
544.4	0.17950105	0.15914108	1074.39	-0.00807643	0.00001765	1604.4	-0.01057807	0.00000001	2134.4	-0.00175298	0.00206302	2664.4	-0.02850775	0	
544.6	0.17736863	0.15906621	1074.59	-0.0077095	0.00001752	1604.6	-0.00998578	0.00000001	2134.6	0.00004134	0.00205833	2664.6	-0.02845855	0	
544.8	0.17674332	0.15899137	1074.79	-0.0071997	0.00001738	1604.8	-0.00912669	0.00000001	2134.8	0.00192504	0.00205365	2664.8	-0.02856106	0	
545	0.17503442	0.15891657	1074.99	-0.00743637	0.00001725	1605	-0.00803323	0.00000001	2135	0.00322623	0.00204899	2665	-0.02822984	0	
545.2	0.17445501	0.15884181	1075.19	-0.00896077	0.00001712	1605.2	-0.00738958	0.00000001	2135.2	0.00357402	0.00204433	2665.2	-0.02744154	0	
545.4	0.17412807	0.15876707	1075.39	-0.00910598	0.00001699	1605.4	-0.00692068	0.00000001	2135.4	0.00408296	0.00203968	2665.4	-0.02659339	0	
545.6	0.17408051	0.15869238	1075.59	-0.00916907	0.00001686	1605.6	-0.00620438	0.00000001	2135.6	0.00398931	0.00203505	2665.6	-0.02576701	0	
545.8	0.17340248	0.15861772	1075.79	-0.00981597	0.00001673	1605.8	-0.00615184	0.00000001	2135.8	0.00470529	0.00203042	2665.8	-0.02480359	0	
546	0.17356407	0.15854309	1075.99	-0.01064547	0.0000166	1606	-0.00558666	0.00000001	2136	0.00463606	0.00202581	2666	-0.02434339	0	
546.2	0.17440369	0.1584685	1076.19	-0.01058235	0.00001647	1606.2	-0.00602081	0.00000001	2136.2	0.004449	0.0020212	2666.2	-0.02432934	0	
546.4	0.17560458	0.15839394	1076.39	-0.01090841	0.00001634	1606.4	-0.00638934	0.00000001	2136.4	0.00428739	0.00201661	2666.4	-0.02445458	0	
546.6	0.17591956	0.15831942	1076.59	-0.01115191	0.00001622	1606.6	-0.00622001	0.00000001	2136.6	0.00321927	0.00201203	2666.6	-0.02498616	0	
546.8	0.17589307	0.15824494	1076.79	-0.01089326	0.00001609	1606.8	-0.0067923	0.00000001	2136.8	0.00313796	0.00200745	2666.8	-0.02531855	0	
547	0.17652507	0.15817049	1076.99	-0.01073533	0.00001597	1607	-0.00665602	0.00000001	2137	0.00161554	0.00200289	2667	-0.02468891	0	
547.2	0.17704185	0.15809607	1077.19	-0.00969187	0.00001585	1607.2	-0.0071866	0.00000001	2137.2	0.00098119	0.00199834	2667.2	-0.02581941	0	
547.4	0.17824828	0.15802169	1077.39	-0.00900681	0.00001573	1607.4	-0.00668797	0.00000001	2137.4	0.0004809	0.0019938	2667.4	-0.02569089	0	
547.6	0.17815719	0.15794735	1077.59	-0.00772639	0.00001561	1607.6	-0.00671807	0.00000001	2137.6	-0.0004254	0.00198927	2667.6	-0.02642758	0	
547.8	0.17750099	0.15787303	1077.79	-0.00758045	0.00001549	1607.8	-0.00664434	0.00000001	2137.8	-0.00186587	0.00198474	2667.8	-0.02793119	0	
548	0.17675473	0.15779876	1077.99	-0.0062824	0.00001537	1608	-0.00654553	0.00000001	2138	-0.00219798	0.00198023	2668	-0.0282072	0	
548.2	0.17541323	0.15772452	1078.19	-0.00556442	0.00001525	1608.2	-0.00639156	0.00000001	2138.2	-0.00193328	0.00197573	2668.2	-0.02740178	0	
548.4	0.17425565	0.15765031	1078.39	-0.00492138	0.00001513	1608.4	-0.00626532	0.00000001	2138.4	-0.00144521	0.00197124	2668.4	-0.02749507	0	
548.6	0.17297585	0.15757614	1078.59	-0.00554053	0.00001501	1608.6	-0.00549944	0.00000001	2138.6	-0.00032693	0.00196676	2668.6	-0.02738668	0	
548.8	0.17342229	0.15750201	1078.79	-0.00619144	0.0000149	1608.8	-0.00495565	0.00000001	2138.8	0.00043169	0.00196229	2668.8	-0.02727022	0	
549	0.17321636	0.1574279	1078.99	-0.00644095	0.00001479	1609	-0.0049086	0.00000001	2139	0.00052475	0.00195783	2669	-0.02717545	0	
549.2	0.17314031	0.15735384	1079.19	-0.00681873	0.00001467	1609.2	-0.00484031	0.00000001	2139.2	0.00100699	0.00195338	2669.2	-0.02595933	0	
549.4	0.17310853	0.15727981	1079.39	-0.00657204	0.00001456	1609.4	-0.00484038	0.00000001	2139.4	0.00182406	0.00194894	2669.4	-0.02534498	0	
549.6	0.17452083	0.15720581	1079.59	-0.00777902	0.00001445	1609.6	-0.00430011	0.00000001	2139.6	0.00201042	0.00194451	2669.6	-0.02465191	0	
549.8	0.17446976	0.15713185	1079.79	-0.00912641	0.00001434	1609.8	-0.00449654	0.00000001	2139.8	0.00327974	0.0019401	2669.8	-0.0244591	0	
550	0.17577232	0.15705792	1079.99	-0.0104907	0.00001423	1610	-0.00455333	0.00000001	2140	0.00465077	0.00193569	2670	-0.0248701	0	
550.2	0.17674459	0.15698403	1080.19	-0.0101235	0.00001412	1610.2	-0.00550059	0.00000001	2140.2	0.00506723	0.00193129	2670.2	-0.02555612	0	
550.4	0.17713693	0.15691017	1080.39	-0.01200006	0.00001401	1610.4	-0.00680091	0.00000001	2140.4	0.00471703	0.0019269	2670.4	-0.02557933	0	
550.6	0.17727389	0.15683635	1080.59	-0.01265609	0.0000139	1610.6	-0.00760708	0.00000001	2140.6	0.00407724	0.00192252	2670.6	-0.02557291	0	
550.8	0.17698244	0.15676256	1080.79	-0.01361846	0.00001379	1610.8	-0.00805531	0.00000001	2140.8	0.00340888	0.00191815	2670.8	-0.02508605	0	
551	0.17675227	0.15668881	1080.99	-0.01376891	0.00001369	1611	-0.00868687	0.00000001	2141	0.00257403	0.00191379	2671	-0.02520423	0	
551.2	0.17756898	0.15661509	1081.19	-0.01297019	0.00001358	1611.2	-0.00975871	0.00000001	2141.2	0.00210895	0.00190944	2671.2	-0.02637342	0	
551.4	0.17717465	0.15654141	1081.39	-0.01238319	0.00001348	1611.4	-0.01018622	0.00000001	2141.4	0.00173836	0.0019051	2671.4	-0.02667195	0	
551.6	0.17752278	0.15646776	1081.59	-0.01109403	0.00001337	1611.6	-0.01069372	0.00000001	2141.6	0.00002598	0.00190077	2671.6	-0.0269042	0	
551.8	0.17629735	0.15639414	1081.79	-0.01117451	0.00001327	1611.8	-0.01075328	0	2141.8	-0.00019333	0.00189645	2671.8	-0.02834558	0	
552	0.17499775	0.15632056	1081.99	-0.01078653	0.00001317	1612	-0.01036045	0	2142	-0.00014782	0.00189214	2672	-0.02822476	0	
552.2	0.17322204	0.15624702	1082.19	-0.01085071	0.00001307	1612.2	-0.0100082	0	2142.2	-0.00031097	0.00188784	2672.2	-0.02840179	0	
552.4	0.17191109	0.15617351	1082.39	-0.01059856	0.00001297	1612.4	-0.00988702	0	2142.4	0.00003295	0.00188355	2672.4	-0.02745926	0	
552.6	0.17175564	0.15610003	1082.59	-0.01035605	0.00001287	1612.6	-0.00944412	0	2142.6	0.00028003	0.00187927	2672.6	-0.02679091	0	
552.8	0.17179433	0.15602659	1082.79	-0.0098197	0.00001277	1612.8	-0.00943275	0	2142.8	0.00091437	0.001875	2672.8	-0.02631758	0	
553	0.17130671	0.15595318	1082.99	-0.00989002	0.00001267	1613	-0.00979672	0	2143	0.00167462	0.00187074	2673	-0.02560633	0	
553.2	0.17069824	0.15587981	1083.19	-0.01069648	0.00001257	1613.2	-0.00911856	0	2143.2	0.00220823	0.00186648	2673.2	-0.02471638	0	
553.4	0.17082439	0.15580647	1083.39	-0.01116295	0.00001248	1613.4	-0.00860853	0	2143.4	0.00214228	0.00186224	2673.4	-0.02401509	0	
553.6	0.17140735	0.15573317	1083.59	-0.01198438	0.00001238	1613.6	-0.00815983	0	2143.6	0.00247748	0.00185801	2673.6	-0.0239828	0	
553.8	0.17105632	0.1556599	1083.79	-0.01188696	0.00001229	1613.8	-0.00750912	0	2143.8	0.00293403	0.00185379	2673.8	-0.02433096	0	
554	0.17232376	0.15558666	1083.99	-0.01246525	0.00001219	1614	-0.00715043	0	2144	0.00303083	0.00184957	2674	-0.02434317	0	
554.2	0.17327303	0.15551346	1084.19	-0.01226913	0.0000121	1614.2	-0.00754588	0	2144.2	0.00187082	0.00184537	2674.2	-0.02501348	0	
554.4	0.17441261	0.1554403	1084.39	-0.01420641	0.00001201	1614.4	-0.0085706	0	2144.4	0.00118969	0.00184118	2674.4	-0.02528764	0	
554.6	0.17466575	0.15536717	1084.59	-0.01401863	0.00001191	1614.6	-0.00894453	0	2144.6	0.00041037	0.00183699	2674.6	-0.02515529	0	
554.8	0.17449379	0.15529407	1084.79	-0.01413	0.00001182	1614.8	-0.0085407	0	2144.8	-0.00021113	0.00183282	2674.8	-0.02607956	0	
555	0.17438498	0.15522101	1084.99	-0.01333748	0.00001173	1615	-0.00916637	0	2145	-0.00072128	0.00182865	2675	-0.02723233	0	
555.2	0.17556126	0.15514798	1085.19	-0.01264146	0.00001164	1615.2	-0.01007226	0	2145.2	-0.00225381	0.0018245	2675.2	-0.02824466	0	
555.4	0.17528145	0.15507499	1085.39	-0.01223525	0.00001155	1615.4	-0.00967799	0	2145.4	-0.00300714	0.00182035	2675.4	-0.02911993	0	
555.6	0.17505736	0.15500203	1085.59	-0.01154091	0.00001146	1615.6	-0.00941209	0	2145.6	-0.00334289	0.00181621	2675.6	-0.02941109	0	
555.8	0.17377849	0.1549291	1085.79	-0.01165918	0.00001138	1615.8	-0.0093516	0	2145.8	-0.00180917	0.00181208	2675.8	-0.03064946	0	
556	0.1732723	0.15485621	1085.99	-0.01111234	0.00001129	1616	-0.00916486	0	2146	-0.00152616	0.00180797	2676	-0.03031306	0	
556.2	0.17237841	0.15478336	1086.19	-0.01089017	0.0000112	1616.2	-0.00878301	0	2146.2	-0.00096791	0.00180386	2676.2	-0.02992471	0	
556.4	0.17230375	0.15471053	1086.39	-0.01039957	0.00001112	1616.4	-0.00814934	0	2146.4	-0.00011574	0.00179976	2676.4	-0.02852854	0	
556.6	0.172204	0.15463775	1086.59	-0.01038714	0.00001103	1616.6	-0.00862008	0	2146.6	0.00036264	0.00179567	2676.6	-0.02797348	0	
556.8	0.17223754	0.15456499	1086.79	-0.01105312	0.00001095	1616.8	-0.00883785	0	2146.8	0.00165876	0.00179159	2676.8	-0.02770981	0	
557	0.17215218	0.15449227	1086.99	-0.01135011	0.00001086	1617	-0.00867277	0	2147	0.00212402	0.00178751	2677	-0.02703656	0	
557.2	0.17164142	0.15441959	1087.19	-0.01122579	0.00001078	1617.2	-0.00871326	0	2147.2	0.00292051	0.00178345	2677.2	-0.02644856	0	
557.4	0.17150899	0.15434694	1087.39	-0.01176079	0.0000107	1617.4	-0.00846145	0	2147.4	0.00304826	0.0017794	2677.4	-0.02542408	0	
557.6	0.17145571	0.15427432	1087.59	-0.01242576	0.00001061	1617.6	-0.00841081	0	2147.6	0.00294786	0.00177535	2677.6	-0.02451184	0	
557.8	0.17235116	0.15420174	1087.79	-0.01157482	0.00001053	1617.8	-0.0073469	0	2147.8	0.00232377	0.00177132	2677.8	-0.02443749	0	
558	0.17331259	0.15412919	1087.99	-0.01172844	0.00001045	1618	-0.00744686	0	2148	0.00197281	0.00176729	2678	-0.02412365	0	
558.2	0.17421181	0.15405668	1088.19	-0.01115277	0.00001037	1618.2	-0.00761427	0	2148.2	0.00110159	0.00176328	2678.2	-0.02441886	0	
558.4	0.17510609	0.1539842	1088.39	-0.01094454	0.00001029	1618.4	-0.00814771	0	2148.4	0.00061855	0.00175927	2678.4	-0.02431779	0	
558.6	0.17492369	0.15391175	1088.59	-0.01010739	0.00001021	1618.6	-0.00790323	0	2148.6	-0.00049149	0.00175527	2678.6	-0.02435264	0	
558.8	0.17481802	0.15383934	1088.79	-0.00967705	0.00001013	1618.8	-0.00763067	0	2148.8	-0.00148843	0.00175128	2678.8	-0.02518039	0	
559	0.17470279	0.15376696	1088.99	-0.00905054	0.00001006	1619	-0.00813822	0	2149	-0.00280482	0.0017473	2679	-0.0252397	0	
559.2	0.17501309	0.15369462	1089.19	-0.00881173	0.00000998	1619.2	-0.00871239	0	2149.2	-0.00414741	0.00174333	2679.2	-0.02536501	0	
559.4	0.17461138	0.15362231	1089.39	-0.00835047	0.0000099	1619.4	-0.00854951	0	2149.4	-0.00417356	0.00173937	2679.4	-0.02553093	0	
559.6	0.17416864	0.15355003	1089.59	-0.00776354	0.00000983	1619.6	-0.00902774	0	2149.6	-0.00424103	0.00173541	2679.6	-0.02511854	0	
559.8	0.17465996	0.15347779	1089.79	-0.00782287	0.00000975	1619.8	-0.00954335	0	2149.8	-0.00436428	0.00173147	2679.8	-0.02503893	0	
