# Supplementary material for: Functional development of a V3/glycan-specific broadly neutralizing antibody isolated from a case of HIV superinfection
Source: eLife. 2021 Jul 15;10:e68110. doi: 10.7554/eLife.68110 (PMC8376252; doi:10.7554/eLife.68110)
Supplement: Figure 2—source data 2. [file elife-68110-fig2-data2.zip › QA013.2 Dbl Ref BLI_2020.06.25/QA013 autologous binding_MIG_naive_G7-L4/Results/C1Results.txt]

Conc1	1.25E-07	1.25E-07	1.25E-07	1.25E-07	1.25E-07	
Start1	200	729.99	1260	1790	2320	
Stop1	559.8	1089.79	1619.8	2149.8	2679.8	
Kobs	0.00235293979338066				5.19217990881564E-05	
Error Kobs	4.00056650268853E-05				0	
Koff	0				0	
Error Koff	0				0	
Time1	Data1	Fit1	Time2	Data2	Fit2	Time3	Data3	Fit3	Time4	Data4	Fit4	Time5	Data5	Fit5	
200	0.01288327	0	729.99	0.00026853		1260	0.00233157		1790	0.00010043		2320	-0.00591677	0	
200.2	0.01249156	0.00017819	730.19	0.0000972		1260.2	0.00243534		1790.2	-0.00057518		2320.2	-0.00571767	0	
200.4	0.01190198	0.00035614	730.39	0.00068963		1260.4	0.00245846		1790.4	-0.00169382		2320.4	-0.00478469	0	
200.6	0.0117297	0.00053383	730.59	0.00130077		1260.6	0.00243988		1790.6	-0.00251296		2320.6	-0.0035344	0	
200.8	0.01140912	0.00071127	730.79	0.00172438		1260.8	0.00190307		1790.8	-0.00381106		2320.8	-0.00277573	0	
201	0.0113488	0.00088846	730.99	0.00187297		1261	0.00155246		1791	-0.00454607		2321	-0.00237365	0	
201.2	0.01124618	0.0010654	731.19	0.00192421		1261.2	0.00191078		1791.2	-0.00503812		2321.2	-0.00219881	0	
201.4	0.01103323	0.00124209	731.39	0.0019745		1261.4	0.00198668		1791.4	-0.00559724		2321.4	-0.00163456	0	
201.6	0.01124862	0.00141853	731.59	0.00222157		1261.6	0.00214584		1791.6	-0.00563333		2321.6	-0.00080601	0	
201.8	0.01138312	0.00159472	731.79	0.00232893		1261.8	0.00204591		1791.8	-0.00580097		2321.8	-0.00043502	0	
202	0.0117863	0.00177067	731.99	0.00260669		1262	0.00206634		1792	-0.00585108		2322	0.00006909	0	
202.2	0.01248682	0.00194637	732.19	0.00263096		1262.2	0.00225916		1792.2	-0.00531502		2322.2	0.00010883	0	
202.4	0.01221499	0.00212181	732.39	0.00266921		1262.4	0.00227368		1792.4	-0.00546828		2322.4	-0.0004225	0	
202.6	0.01217655	0.00229702	732.59	0.00256709		1262.6	0.00184228		1792.6	-0.00461746		2322.6	-0.00086315	0	
202.8	0.01118441	0.00247197	732.79	0.00302176		1262.8	0.00209183		1792.8	-0.00448144		2322.8	-0.00245079	0	
203	0.01202204	0.00264668	732.99	0.00336867		1263	0.0019546		1793	-0.00359987		2323	-0.00235636	0	
203.2	0.01269806	0.00282114	733.19	0.00228476		1263.2	0.00172591		1793.2	-0.00355735		2323.2	-0.00269349	0	
203.4	0.0133665	0.00299535	733.39	0.00220926		1263.4	0.00198909		1793.4	-0.00300116		2323.4	-0.00358514	0	
203.6	0.0139257	0.00316932	733.59	0.00118693		1263.6	0.00162654		1793.6	-0.00302329		2323.6	-0.00404638	0	
203.8	0.01527814	0.00334305	733.79	0.0012169		1263.8	0.00126317		1793.8	-0.0030256		2323.8	-0.00458822	0	
204	0.01568824	0.00351653	733.99	0.00055684		1264	0.00189772		1794	-0.00260867		2324	-0.00398322	0	
204.2	0.01549834	0.00368976	734.19	0.00038342		1264.2	0.00259144		1794.2	-0.00265916		2324.2	-0.0041418	0	
204.4	0.01560116	0.00386275	734.39	0.0006844		1264.4	0.00310025		1794.4	-0.00317891		2324.4	-0.00305393	0	
204.6	0.0158879	0.0040355	734.59	0.00083538		1264.6	0.00352627		1794.6	-0.00263734		2324.6	-0.00195178	0	
204.8	0.01638024	0.004208	734.79	0.00034597		1264.8	0.00349224		1794.8	-0.0033371		2324.8	-0.00224889	0	
205	0.01640328	0.00438026	734.99	0.00002869		1265	0.00381706		1795	-0.00230006		2325	-0.0020996	0	
205.2	0.01585278	0.00455228	735.19	-0.00023107		1265.2	0.00424575		1795.2	-0.00228168		2325.2	-0.00143193	0	
205.4	0.01575104	0.00472405	735.39	-0.00024601		1265.4	0.00310326		1795.4	-0.00227369		2325.4	-0.00073673	0	
205.6	0.01617305	0.00489559	735.59	0.00012394		1265.6	0.0028905		1795.6	-0.00195903		2325.6	-0.00007618	0	
205.8	0.01630861	0.00506688	735.79	-0.00014171		1265.8	0.00193293		1795.8	-0.00186018		2325.8	0.00042492	0	
206	0.0160546	0.00523793	735.99	0.00080988		1266	0.0010921		1796	-0.00170742		2326	0.00114929	0	
206.2	0.01564664	0.00540873	736.19	0.0014496		1266.2	0.00022251		1796.2	-0.00156804		2326.2	0.00123722	0	
206.4	0.01540571	0.0055793	736.39	0.00217633		1266.4	-0.00040844		1796.4	-0.0012343		2326.4	0.00070523	0	
206.6	0.01561691	0.00574963	736.59	0.00228388		1266.6	-0.00091494		1796.6	-0.00129899		2326.6	0.00050885	0	
206.8	0.01519187	0.00591971	736.79	0.00277708		1266.8	-0.00173184		1796.8	-0.00112261		2326.8	-0.00000648	0	
207	0.01636073	0.00608956	736.99	0.00280122		1267	-0.00202403		1797	-0.00106806		2327	-0.00030051	0	
207.2	0.0165647	0.00625916	737.19	0.00281029		1267.2	-0.0019285		1797.2	-0.00150796		2327.2	-0.00143794	0	
207.4	0.01698766	0.00642853	737.39	0.00331525		1267.4	-0.00207635		1797.4	-0.00154394		2327.4	-0.00219405	0	
207.6	0.0179475	0.00659766	737.59	0.00299343		1267.6	-0.00218133		1797.6	-0.00141031		2327.6	-0.00209831	0	
207.8	0.01848021	0.00676655	737.79	0.00419341		1267.8	-0.00209459		1797.8	-0.00126504		2327.8	-0.0023616	0	
208	0.01911369	0.0069352	737.99	0.00372205		1268	-0.00111775		1798	-0.00094721		2328	-0.00202557	0	
208.2	0.01949296	0.00710362	738.19	0.00333008		1268.2	-0.00066939		1798.2	-0.00114919		2328.2	-0.00230919	0	
208.4	0.01986756	0.00727179	738.39	0.00345415		1268.4	0.00035145		1798.4	-0.00171865		2328.4	-0.00282173	0	
208.6	0.02053863	0.00743973	738.59	0.00381592		1268.6	0.0006462		1798.6	-0.00190481		2328.6	-0.00274465	0	
208.8	0.02106545	0.00760744	738.79	0.00371938		1268.8	0.00066375		1798.8	-0.00278115		2328.8	-0.00407074	0	
209	0.0209346	0.0077749	738.99	0.00383344		1269	0.00025742		1799	-0.00234842		2329	-0.00371075	0	
209.2	0.01981087	0.00794213	739.19	0.00315035		1269.2	0.00015573		1799.2	-0.00296714		2329.2	-0.00402379	0	
209.4	0.01919545	0.00810913	739.39	0.00259752		1269.4	-0.00048779		1799.4	-0.00242981		2329.4	-0.00384627	0	
209.6	0.01871162	0.00827589	739.59	0.00306998		1269.6	-0.00010411		1799.6	-0.00237663		2329.6	-0.00357655	0	
209.8	0.01767454	0.00844241	739.79	0.00260737		1269.8	-0.00067165		1799.8	-0.00212673		2329.8	-0.00373208	0	
210	0.01676368	0.0086087	739.99	0.00299968		1270	-0.0005059		1800	-0.00243203		2330	-0.00390711	0	
210.2	0.01640363	0.00877475	740.19	0.00298234		1270.2	-0.00101262		1800.2	-0.00237777		2330.2	-0.00297811	0	
210.4	0.01688122	0.00894057	740.39	0.00309206		1270.4	-0.00069387		1800.4	-0.00205422		2330.4	-0.00218186	0	
210.6	0.01680554	0.00910616	740.59	0.00276677		1270.6	-0.00083731		1800.6	-0.00242947		2330.6	-0.00170133	0	
210.8	0.0170986	0.00927151	740.79	0.00267414		1270.8	-0.00060077		1800.8	-0.00185213		2330.8	-0.00172406	0	
211	0.01747124	0.00943663	740.99	0.00312176		1271	0.00012622		1801	-0.00124403		2331	-0.00203741	0	
211.2	0.01735984	0.00960152	741.19	0.00392461		1271.2	0.000594		1801.2	-0.00095546		2331.2	-0.00239607	0	
211.4	0.01817939	0.00976617	741.39	0.00468757		1271.4	0.00078593		1801.4	0.00008462		2331.4	-0.0029337	0	
211.6	0.01895858	0.0099306	741.59	0.00486402		1271.6	0.00071255		1801.6	0.00018214		2331.6	-0.00270452	0	
211.8	0.01982371	0.01009479	741.79	0.00503644		1271.8	0.00070864		1801.8	-0.00035567		2331.8	-0.00263813	0	
212	0.02146747	0.01025875	741.99	0.00446609		1272	0.00165284		1802	-0.00045554		2332	-0.00165894	0	
212.2	0.02151892	0.01042247	742.19	0.0050846		1272.2	0.0022636		1802.2	-0.00055178		2332.2	-0.0018404	0	
212.4	0.02271528	0.01058597	742.39	0.00466695		1272.4	0.00263392		1802.4	-0.00099057		2332.4	-0.00297404	0	
212.6	0.02351414	0.01074924	742.59	0.00458411		1272.6	0.00240952		1802.6	-0.00131696		2332.6	-0.00266343	0	
212.8	0.0242146	0.01091227	742.79	0.00367474		1272.8	0.00247485		1802.8	-0.00173699		2332.8	-0.00321813	0	
213	0.02411644	0.01107508	742.99	0.0027194		1273	0.00217569		1803	-0.00175441		2333	-0.00291104	0	
213.2	0.02304103	0.01123766	743.19	0.00190912		1273.2	0.00195995		1803.2	-0.00148619		2333.2	-0.00346057	0	
213.4	0.02280749	0.0114	743.39	0.00226534		1273.4	0.00136521		1803.4	-0.00096528		2333.4	-0.00385325	0	
213.6	0.02267677	0.01156212	743.59	0.00273616		1273.6	0.00093291		1803.6	-0.0017487		2333.6	-0.00479085	0	
213.8	0.0226271	0.01172401	743.79	0.0018803		1273.8	0.00025182		1803.8	-0.00207328		2333.8	-0.00466008	0	
214	0.02275695	0.01188567	743.99	0.00182273		1274	0.00011864		1804	-0.00305257		2334	-0.00357979	0	
214.2	0.0229796	0.01204711	744.19	0.00198895		1274.2	-0.00059317		1804.2	-0.00320104		2334.2	-0.00271424	0	
214.4	0.02356841	0.01220831	744.39	0.0021985		1274.4	-0.00115352		1804.4	-0.00293788		2334.4	-0.00296363	0	
214.6	0.02301886	0.01236929	744.59	0.00232279		1274.6	-0.00093655		1804.6	-0.00258491		2334.6	-0.00340498	0	
214.8	0.02331192	0.01253004	744.79	0.00237534		1274.8	-0.00008154		1804.8	-0.00243965		2334.8	-0.00374071	0	
215	0.02288639	0.01269057	744.99	0.00273863		1275	0.00013936		1805	-0.00241906		2335	-0.0042058	0	
215.2	0.02354382	0.01285087	745.19	0.00247206		1275.2	0.00028663		1805.2	-0.00238252		2335.2	-0.00402936	0	
215.4	0.02441536	0.01301094	745.39	0.00263444		1275.4	-0.00001987		1805.4	-0.00271541		2335.4	-0.00414959	0	
215.6	0.02523701	0.01317079	745.59	0.00189707		1275.6	-0.00118713		1805.6	-0.00308294		2335.6	-0.00360074	0	
215.8	0.02537748	0.01333041	745.79	0.00195972		1275.8	-0.00082566		1805.8	-0.00393871		2335.8	-0.00358025	0	
216	0.02552542	0.0134898	745.99	0.00162592		1276	-0.00043874		1806	-0.00364773		2336	-0.0034752	0	
216.2	0.02557047	0.01364898	746.19	0.00103075		1276.2	-0.00022379		1806.2	-0.00446722		2336.2	-0.00386038	0	
216.4	0.02626491	0.01380792	746.39	0.0001013		1276.4	-0.00051972		1806.4	-0.00548709		2336.4	-0.00418751	0	
216.6	0.02600915	0.01396665	746.59	-0.00050802		1276.6	-0.00079774		1806.6	-0.0055687		2336.6	-0.00432104	0	
216.8	0.02656279	0.01412515	746.79	-0.00074898		1276.8	-0.00119997		1806.8	-0.00621935		2336.8	-0.00451705	0	
217	0.02576368	0.01428342	746.99	-0.00042533		1277	-0.00201856		1807	-0.00608656		2337	-0.00537183	0	
217.2	0.02511605	0.01444147	747.19	0.00059487		1277.2	-0.00249044		1807.2	-0.00582727		2337.2	-0.0055329	0	
217.4	0.02430887	0.0145993	747.39	0.00103749		1277.4	-0.0025989		1807.4	-0.00568153		2337.4	-0.00632512	0	
217.6	0.02414291	0.01475691	747.59	0.00143724		1277.6	-0.00313747		1807.6	-0.00622526		2337.6	-0.00565912	0	
217.8	0.02505071	0.0149143	747.79	0.00132241		1277.8	-0.00277274		1807.8	-0.00602004		2337.8	-0.00484813	0	
218	0.02541969	0.01507146	747.99	0.00202125		1278	-0.00278847		1808	-0.00546226		2338	-0.00524599	0	
218.2	0.02557503	0.0152284	748.19	0.00239247		1278.2	-0.00254227		1808.2	-0.00428502		2338.2	-0.00549693	0	
218.4	0.02588365	0.01538512	748.39	0.00303758		1278.4	-0.00253168		1808.4	-0.00299269		2338.4	-0.00547206	0	
218.6	0.02658336	0.01554162	748.59	0.00291568		1278.6	-0.00066932		1808.6	-0.00225666		2338.6	-0.0050067	0	
218.8	0.0278342	0.0156979	748.79	0.00262088		1278.8	-0.00044493		1808.8	-0.00168163		2338.8	-0.00480999	0	
219	0.02876698	0.01585396	748.99	0.00188683		1279	-0.00073767		1809	-0.00125519		2339	-0.00424358	0	
219.2	0.03042762	0.01600979	749.19	0.00061027		1279.2	-0.00063683		1809.2	-0.00064063		2339.2	-0.00410961	0	
219.4	0.03212291	0.01616541	749.39	0.00068271		1279.4	-0.00096495		1809.4	-0.00088244		2339.4	-0.00425014	0	
219.6	0.03266966	0.01632081	749.59	-0.0002265		1279.6	-0.00117847		1809.6	-0.00063039		2339.6	-0.0042288	0	
219.8	0.03208634	0.01647599	749.79	0.00024492		1279.8	-0.00096249		1809.8	-0.00160507		2339.8	-0.00333185	0	
220	0.03244996	0.01663095	749.99	-0.00004952		1280	-0.00078061		1810	-0.00164019		2340	-0.00300528	0	
220.2	0.03251299	0.01678569	750.19	-0.00027353		1280.2	-0.00069678		1810.2	-0.00258975		2340.2	-0.00304536	0	
220.4	0.03242891	0.01694022	750.39	-0.0006852		1280.4	-0.00090852		1810.4	-0.0032967		2340.4	-0.00302462	0	
220.6	0.03113267	0.01709452	750.59	-0.0012822		1280.6	-0.00083566		1810.6	-0.00380142		2340.6	-0.00339816	0	
220.8	0.02978646	0.01724861	750.79	-0.0012237		1280.8	-0.00118785		1810.8	-0.00515222		2340.8	-0.00324065	0	
221	0.02849944	0.01740249	750.99	-0.00154138		1281	-0.00079323		1811	-0.00603767		2341	-0.00362874	0	
221.2	0.02812493	0.01755614	751.19	-0.00110325		1281.2	-0.00041901		1811.2	-0.00618067		2341.2	-0.00339262	0	
221.4	0.02744814	0.01770958	751.39	-0.00070294		1281.4	-0.00009633		1811.4	-0.00629517		2341.4	-0.00445763	0	
221.6	0.02773439	0.0178628	751.59	0.00007396		1281.6	0.00042459		1811.6	-0.00691966		2341.6	-0.00420298	0	
221.8	0.02862205	0.0180158	751.79	-0.00039078		1281.8	0.00148953		1811.8	-0.00608714		2341.8	-0.00442857	0	
222	0.02828576	0.01816859	751.99	-0.00028208		1282	0.00102466		1812	-0.00484484		2342	-0.00547	0	
222.2	0.02817765	0.01832117	752.19	-0.0003973		1282.2	0.00075564		1812.2	-0.00373852		2342.2	-0.00516456	0	
222.4	0.02878772	0.01847353	752.39	-0.00040593		1282.4	0.00067362		1812.4	-0.0031292		2342.4	-0.00606592	0	
222.6	0.02992246	0.01862567	752.59	-0.00057801		1282.6	0.0009799		1812.6	-0.00261953		2342.6	-0.00659999	0	
222.8	0.03015593	0.0187776	752.79	-0.00039796		1282.8	0.00015978		1812.8	-0.00137391		2342.8	-0.00646397	0	
223	0.03125545	0.01892932	752.99	-0.00121175		1283	0.00020641		1813	-0.00089013		2343	-0.00635984	0	
223.2	0.03208874	0.01908082	753.19	-0.00101878		1283.2	0.00041106		1813.2	-0.00074485		2343.2	-0.00634482	0	
223.4	0.0325311	0.01923211	753.39	-0.00056641		1283.4	0.00007414		1813.4	0.0000726		2343.4	-0.00592218	0	
223.6	0.03238016	0.01938318	753.59	-0.00085248		1283.6	-0.00016256		1813.6	0.00004027		2343.6	-0.00519928	0	
223.8	0.03177224	0.01953404	753.79	-0.00003192		1283.8	-0.00068864		1813.8	-0.00047347		2343.8	-0.00418439	0	
224	0.03152978	0.01968469	753.99	-0.00009172		1284	-0.00015503		1814	-0.00035576		2344	-0.00415142	0	
224.2	0.03082218	0.01983513	754.19	-0.00004227		1284.2	-0.00051308		1814.2	-0.00062085		2344.2	-0.00421067	0	
224.4	0.03027498	0.01998535	754.39	-0.00071931		1284.4	-0.00131473		1814.4	-0.00178483		2344.4	-0.00446314	0	
224.6	0.02974388	0.02013536	754.59	-0.00114204		1284.6	-0.00145725		1814.6	-0.00300165		2344.6	-0.00390805	0	
224.8	0.02972107	0.02028517	754.79	-0.00055707		1284.8	-0.001856		1814.8	-0.00380986		2344.8	-0.00338155	0	
225	0.03032584	0.02043476	754.99	0.00025428		1285	-0.00155034		1815	-0.00427255		2345	-0.00339469	0	
225.2	0.03061418	0.02058413	755.19	0.00065517		1285.2	-0.00081936		1815.2	-0.00405318		2345.2	-0.00406969	0	
225.4	0.02959402	0.0207333	755.39	0.0012091		1285.4	-0.00031244		1815.4	-0.00537258		2345.4	-0.00430862	0	
225.6	0.02930955	0.02088226	755.59	0.00163267		1285.6	0.00019042		1815.6	-0.00649766		2345.6	-0.00482638	0	
225.8	0.03022522	0.02103101	755.79	0.00116759		1285.8	0.00003819		1815.8	-0.00612275		2345.8	-0.00601728	0	
226	0.02980085	0.02117955	755.99	0.00147026		1286	-0.00066857		1816	-0.00595838		2346	-0.00713001	0	
226.2	0.0297006	0.02132787	756.19	0.00146245		1286.2	-0.00112578		1816.2	-0.00560184		2346.2	-0.00723376	0	
226.4	0.02978114	0.02147599	756.39	0.00192396		1286.4	-0.00032273		1816.4	-0.00573323		2346.4	-0.00789139	0	
226.6	0.03065711	0.0216239	756.59	0.00269051		1286.6	-0.00035599		1816.6	-0.00558227		2346.6	-0.00646624	0	
226.8	0.03130104	0.02177161	756.79	0.00297086		1286.8	-0.00121956		1816.8	-0.00482115		2346.8	-0.00569208	0	
227	0.0323202	0.0219191	756.99	0.00314181		1287	-0.00172576		1817	-0.00478859		2347	-0.00561614	0	
227.2	0.03268432	0.02206639	757.19	0.00384935		1287.2	-0.0009594		1817.2	-0.0046588		2347.2	-0.00510554	0	
227.4	0.03290972	0.02221346	757.39	0.00355564		1287.4	-0.00068795		1817.4	-0.00350551		2347.4	-0.00525432	0	
227.6	0.03305322	0.02236033	757.59	0.00327806		1287.6	-0.0005785		1817.6	-0.00371692		2347.6	-0.00504543	0	
227.8	0.03322394	0.022507	757.79	0.00409451		1287.8	-0.00081723		1817.8	-0.00284987		2347.8	-0.00493829	0	
228	0.03349287	0.02265345	757.99	0.00386878		1288	-0.0003071		1818	-0.00132287		2348	-0.00469069	0	
228.2	0.03404789	0.02279971	758.19	0.00334818		1288.2	-0.00083367		1818.2	-0.00109724		2348.2	-0.00523888	0	
228.4	0.03467818	0.02294575	758.39	0.00263846		1288.4	-0.00100474		1818.4	-0.00148643		2348.4	-0.00538725	0	
228.6	0.03534071	0.02309159	758.59	0.00157001		1288.6	-0.00070036		1818.6	-0.00135895		2348.6	-0.00511541	0	
228.8	0.0355331	0.02323722	758.79	0.0012421		1288.8	-0.00115379		1818.8	-0.00102419		2348.8	-0.00595398	0	
229	0.0355701	0.02338265	758.99	0.00019151		1289	-0.00059071		1819	-0.00080245		2349	-0.00614842	0	
229.2	0.03454283	0.02352787	759.19	-0.00026427		1289.2	-0.00004876		1819.2	-0.00087381		2349.2	-0.00668541	0	
229.4	0.03420357	0.02367289	759.39	0.00009804		1289.4	-0.0005407		1819.4	-0.00145996		2349.4	-0.00641701	0	
229.6	0.03457361	0.0238177	759.59	0.00014731		1289.6	-0.00051835		1819.6	-0.0009383		2349.6	-0.00737275	0	
229.8	0.03499313	0.02396231	759.79	-0.00061306		1289.8	-0.00048978		1819.8	-0.00058264		2349.8	-0.00800999	0	
230	0.03468313	0.02410671	759.99	-0.00141264		1290	-0.00113497		1820	-0.00065246		2350	-0.00763931	0	
230.2	0.03395299	0.02425091	760.19	-0.00228868		1290.2	-0.00137723		1820.2	-0.00051331		2350.2	-0.00608445	0	
230.4	0.03517025	0.02439491	760.39	-0.00167079		1290.4	-0.00127797		1820.4	-0.00110957		2350.4	-0.00482692	0	
230.6	0.03636693	0.02453871	760.59	-0.0010084		1290.6	-0.00196878		1820.6	-0.00104999		2350.6	-0.00381938	0	
230.8	0.03734679	0.0246823	760.79	-0.00091566		1290.8	-0.00230092		1820.8	-0.00030904		2350.8	-0.00480865	0	
231	0.03823459	0.02482569	760.99	0.00047594		1291	-0.00195705		1821	-0.00070722		2351	-0.00481545	0	
231.2	0.03867388	0.02496887	761.19	0.00074164		1291.2	-0.00117737		1821.2	-0.00145218		2351.2	-0.00555525	0	
231.4	0.03904922	0.02511186	761.39	0.00136686		1291.4	-0.00163061		1821.4	-0.00106042		2351.4	-0.0063454	0	
231.6	0.03871978	0.02525464	761.59	0.00205682		1291.6	-0.00156314		1821.6	-0.001458		2351.6	-0.00677729	0	
231.8	0.03947979	0.02539723	761.79	0.00298373		1291.8	-0.00105253		1821.8	-0.00161146		2351.8	-0.00657408	0	
232	0.04046005	0.02553961	761.99	0.00257011		1292	-0.00078478		1822	-0.00221233		2352	-0.00592783	0	
232.2	0.04000843	0.02568179	762.19	0.00209336		1292.2	-0.00090706		1822.2	-0.00340069		2352.2	-0.00682732	0	
232.4	0.03967331	0.02582377	762.39	0.00183512		1292.4	-0.00063423		1822.4	-0.00360407		2352.4	-0.00675772	0	
232.6	0.03975407	0.02596555	762.59	0.00116304		1292.6	-0.00075398		1822.6	-0.00415057		2352.6	-0.00751622	0	
232.8	0.03904876	0.02610713	762.79	0.00125232		1292.8	-0.00083433		1822.8	-0.00453823		2352.8	-0.0075038	0	
233	0.03803821	0.02624851	762.99	0.00078056		1293	0.00007213		1823	-0.00481189		2353	-0.00642493	0	
233.2	0.03750861	0.02638969	763.19	0.00146723		1293.2	0.00002139		1823.2	-0.00460886		2353.2	-0.00692364	0	
233.4	0.03802963	0.02653067	763.39	0.00123909		1293.4	0.00038643		1823.4	-0.00407516		2353.4	-0.00729447	0	
233.6	0.03752592	0.02667145	763.59	0.00049322		1293.6	0.00023501		1823.6	-0.00408156		2353.6	-0.00782964	0	
233.8	0.03665176	0.02681204	763.79	-0.00039123		1293.8	0.00037358		1823.8	-0.00504904		2353.8	-0.007636	0	
234	0.03697233	0.02695242	763.99	-0.00147256		1294	0.00048285		1824	-0.00531322		2354	-0.00703764	0	
234.2	0.03637551	0.02709261	764.19	-0.00157797		1294.2	0.00151852		1824.2	-0.00499976		2354.2	-0.00610099	0	
234.4	0.0380504	0.0272326	764.39	-0.00172637		1294.4	0.00196622		1824.4	-0.00518226		2354.4	-0.00638753	0	
234.6	0.03796066	0.0273724	764.59	-0.00216511		1294.6	0.00253224		1824.6	-0.00468194		2354.6	-0.0070247	0	
234.8	0.03834483	0.02751199	764.79	-0.0023997		1294.8	0.00231594		1824.8	-0.00410725		2354.8	-0.00768411	0	
235	0.03877622	0.02765139	764.99	-0.0016273		1295	0.00272256		1825	-0.00446993		2355	-0.00743742	0	
235.2	0.03878792	0.02779059	765.19	-0.00209329		1295.2	0.00257829		1825.2	-0.00468379		2355.2	-0.007858	0	
235.4	0.03928598	0.0279296	765.39	-0.00192275		1295.4	0.00227373		1825.4	-0.00440792		2355.4	-0.00778677	0	
235.6	0.03866719	0.02806841	765.59	-0.00271518		1295.6	0.00221956		1825.6	-0.00482732		2355.6	-0.00736857	0	
235.8	0.03937244	0.02820703	765.79	-0.00251764		1295.8	0.00217235		1825.8	-0.00453211		2355.8	-0.00652513	0	
236	0.03998411	0.02834545	765.99	-0.00316977		1296	0.00079687		1826	-0.00466437		2356	-0.00590696	0	
236.2	0.0388517	0.02848367	766.19	-0.00350412		1296.2	0.00045864		1826.2	-0.0046061		2356.2	-0.00623663	0	
236.4	0.038996	0.0286217	766.39	-0.00284161		1296.4	-0.00011311		1826.4	-0.00423101		2356.4	-0.00640161	0	
236.6	0.03912157	0.02875953	766.59	-0.00204361		1296.6	-0.00133115		1826.6	-0.00451193		2356.6	-0.00645509	0	
236.8	0.03862872	0.02889717	766.79	-0.00136397		1296.8	-0.00126217		1826.8	-0.00394475		2356.8	-0.00630648	0	
237	0.03887166	0.02903462	766.99	-0.00122677		1297	-0.00121479		1827	-0.00275821		2357	-0.00598363	0	
237.2	0.03981213	0.02917187	767.19	-0.00023744		1297.2	-0.00190365		1827.2	-0.0018487		2357.2	-0.00744357	0	
237.4	0.04024976	0.02930893	767.39	0.0000322		1297.4	-0.00196511		1827.4	-0.00095061		2357.4	-0.00833991	0	
237.6	0.04077952	0.0294458	767.59	0.00023676		1297.6	-0.00183772		1827.6	-0.00092244		2357.6	-0.00873349	0	
237.8	0.04095525	0.02958247	767.79	-0.00002866		1297.8	-0.00112114		1827.8	-0.00082289		2357.8	-0.00870092	0	
238	0.04185593	0.02971895	767.99	-0.00066896		1298	-0.00061975		1828	-0.00004051		2358	-0.00910286	0	
238.2	0.04246577	0.02985524	768.19	-0.00046348		1298.2	0.00006324		1828.2	0.00076314		2358.2	-0.00924913	0	
238.4	0.04355246	0.02999133	768.39	-0.00073429		1298.4	-0.00024577		1828.4	0.00038549		2358.4	-0.00949501	0	
238.6	0.0437231	0.03012723	768.59	-0.00044553		1298.6	0.00034163		1828.6	-0.00008377		2358.6	-0.00955375	0	
238.8	0.04436701	0.03026295	768.79	-0.00033964		1298.8	0.00018798		1828.8	0.00021837		2358.8	-0.00998668	0	
239	0.04511498	0.03039847	768.99	-0.00071935		1299	0.00096491		1829	-0.00075657		2359	-0.00938223	0	
239.2	0.04495444	0.0305338	769.19	-0.00072721		1299.2	0.00067529		1829.2	-0.00121102		2359.2	-0.00895959	0	
239.4	0.04494587	0.03066893	769.39	-0.00071523		1299.4	0.0001522		1829.4	-0.00237827		2359.4	-0.00817647	0	
239.6	0.04429352	0.03080388	769.59	-0.00113447		1299.6	-0.00042544		1829.6	-0.00326349		2359.6	-0.00755285	0	
239.8	0.04387039	0.03093864	769.79	-0.00169759		1299.8	-0.00051514		1829.8	-0.00423172		2359.8	-0.00644924	0	
240	0.04377606	0.03107321	769.99	-0.00204665		1300	-0.00167775		1830	-0.00544701		2360	-0.00570944	0	
240.2	0.0422888	0.03120758	770.19	-0.00237889		1300.2	-0.00266652		1830.2	-0.0058299		2360.2	-0.00502307	0	
240.4	0.04168449	0.03134177	770.39	-0.00159949		1300.4	-0.00274668		1830.4	-0.00607696		2360.4	-0.00503568	0	
240.6	0.0416734	0.03147577	770.59	-0.00178359		1300.6	-0.00340225		1830.6	-0.00656867		2360.6	-0.0046272	0	
240.8	0.04061378	0.03160958	770.79	-0.00192715		1300.8	-0.00268581		1830.8	-0.00570469		2360.8	-0.00472404	0	
241	0.04077076	0.0317432	770.99	-0.0017237		1301	-0.00308841		1831	-0.00507969		2361	-0.00482586	0	
241.2	0.04135788	0.03187664	771.19	-0.00148513		1301.2	-0.00303763		1831.2	-0.00491546		2361.2	-0.00639154	0	
241.4	0.04128273	0.03200988	771.39	-0.00167935		1301.4	-0.00311562		1831.4	-0.00386178		2361.4	-0.00701451	0	
241.6	0.04137847	0.03214294	771.59	-0.00177178		1301.6	-0.00280304		1831.6	-0.00369118		2361.6	-0.00746371	0	
241.8	0.0406543	0.03227581	771.79	-0.00213938		1301.8	-0.00256586		1831.8	-0.00325248		2361.8	-0.00819617	0	
242	0.04092409	0.03240849	771.99	-0.00224737		1302	-0.00203376		1832	-0.0031596		2362	-0.00860303	0	
242.2	0.04118052	0.03254098	772.19	-0.0009831		1302.2	-0.00154888		1832.2	-0.00252841		2362.2	-0.00936449	0	
242.4	0.04178081	0.03267329	772.39	-0.0007663		1302.4	-0.00148794		1832.4	-0.00248478		2362.4	-0.01007159	0	
242.6	0.04189308	0.03280541	772.59	-0.00104158		1302.6	-0.00062045		1832.6	-0.00303896		2362.6	-0.01000938	0	
242.8	0.0420824	0.03293735	772.79	-0.00155984		1302.8	-0.00011214		1832.8	-0.00242922		2362.8	-0.01118743	0	
243	0.04202225	0.0330691	772.99	-0.00126886		1303	0.00034888		1833	-0.00246157		2363	-0.01126413	0	
243.2	0.04220229	0.03320066	773.19	-0.00025704		1303.2	0.00065302		1833.2	-0.00242517		2363.2	-0.01095078	0	
243.4	0.04229145	0.03333204	773.39	0.00051948		1303.4	0.00051109		1833.4	-0.00348573		2363.4	-0.0107525	0	
243.6	0.04239429	0.03346323	773.59	0.00028819		1303.6	0.0010843		1833.6	-0.00414401		2363.6	-0.01081684	0	
243.8	0.04204456	0.03359424	773.79	0.00052915		1303.8	0.00125613		1833.8	-0.0046673		2363.8	-0.00999729	0	
244	0.04182605	0.03372506	773.99	0.00176169		1304	0.00077472		1834	-0.00460292		2364	-0.00978459	0	
244.2	0.04115421	0.0338557	774.19	0.00211706		1304.2	0.00082301		1834.2	-0.00386249		2364.2	-0.00994674	0	
244.4	0.04198932	0.03398615	774.39	0.0022441		1304.4	0.00164469		1834.4	-0.00461092		2364.4	-0.01113651	0	
244.6	0.04209554	0.03411642	774.59	0.00203443		1304.6	0.00128809		1834.6	-0.00404082		2364.6	-0.0106313	0	
244.8	0.0421032	0.03424651	774.79	0.00203866		1304.8	0.0013217		1834.8	-0.00327368		2364.8	-0.01036598	0	
245	0.04342258	0.03437641	774.99	0.00210294		1305	0.00127864		1835	-0.00330842		2365	-0.01050608	0	
245.2	0.04425064	0.03450613	775.19	0.00121974		1305.2	0.00123711		1835.2	-0.0028142		2365.2	-0.01017812	0	
245.4	0.04444175	0.03463567	775.39	0.00123598		1305.4	0.00127049		1835.4	-0.00206643		2365.4	-0.01012546	0	
245.6	0.04495897	0.03476503	775.59	0.00119785		1305.6	0.0008631		1835.6	-0.00213649		2365.6	-0.01011204	0	
245.8	0.0454092	0.0348942	775.79	0.00102716		1305.8	0.00113733		1835.8	-0.00136367		2365.8	-0.01007354	0	
246	0.04685963	0.03502319	775.99	0.00118055		1306	0.00177289		1836	-0.00093508		2366	-0.00990921	0	
246.2	0.04792216	0.035152	776.19	0.00138798		1306.2	0.00130431		1836.2	-0.0003886		2366.2	-0.00905231	0	
246.4	0.04820956	0.03528062	776.39	0.00034924		1306.4	0.00098904		1836.4	-0.00032209		2366.4	-0.00865299	0	
246.6	0.0479274	0.03540907	776.59	-0.00099935		1306.6	0.00100808		1836.6	-0.0006285		2366.6	-0.00853407	0	
246.8	0.04759367	0.03553733	776.79	-0.00110401		1306.8	0.00169635		1836.8	-0.00049934		2366.8	-0.00872095	0	
247	0.04822048	0.03566541	776.99	-0.00061725		1307	0.00121962		1837	-0.00167047		2367	-0.00792844	0	
247.2	0.04838059	0.03579332	777.19	-0.0000686		1307.2	0.00024252		1837.2	-0.00252093		2367.2	-0.00725904	0	
247.4	0.04763515	0.03592104	777.39	-0.00002492		1307.4	-0.00057353		1837.4	-0.00315813		2367.4	-0.00722518	0	
247.6	0.04672149	0.03604858	777.59	-0.0009109		1307.6	-0.00014776		1837.6	-0.00305646		2367.6	-0.00696731	0	
247.8	0.04576361	0.03617594	777.79	-0.00061602		1307.8	-0.00176227		1837.8	-0.0026097		2367.8	-0.00666743	0	
248	0.04501381	0.03630312	777.99	-0.00059275		1308	-0.00262415		1838	-0.00194481		2368	-0.0081463	0	
248.2	0.04402716	0.03643013	778.19	-0.00096455		1308.2	-0.00256868		1838.2	-0.00085455		2368.2	-0.00902011	0	
248.4	0.0437717	0.03655695	778.39	-0.00147858		1308.4	-0.00323173		1838.4	-0.00103225		2368.4	-0.00991231	0	
248.6	0.04287849	0.0366836	778.59	-0.00148989		1308.6	-0.00364075		1838.6	-0.00074538		2368.6	-0.00940316	0	
248.8	0.04288836	0.03681006	778.79	-0.00166588		1308.8	-0.00455061		1838.8	-0.00062299		2368.8	-0.00956073	0	
249	0.04277367	0.03693635	778.99	-0.00120864		1309	-0.00467496		1839	-0.00028304		2369	-0.00930493	0	
249.2	0.04268347	0.03706246	779.19	-0.0013683		1309.2	-0.00522766		1839.2	-0.00038916		2369.2	-0.00890434	0	
249.4	0.04310995	0.03718839	779.39	-0.00082463		1309.4	-0.00529074		1839.4	-0.00028569		2369.4	-0.00917774	0	
249.6	0.04415957	0.03731415	779.59	-0.00152483		1309.6	-0.00539153		1839.6	-0.00092635		2369.6	-0.00888123	0	
249.8	0.04540665	0.03743973	779.79	-0.00067617		1309.8	-0.00434926		1839.8	-0.00017199		2369.8	-0.00909672	0	
250	0.04683206	0.03756513	779.99	-0.00060829		1310	-0.00330979		1840	-0.00100749		2370	-0.00906106	0	
250.2	0.04761027	0.03769035	780.19	-0.00119747		1310.2	-0.0029443		1840.2	-0.00199859		2370.2	-0.00812497	0	
250.4	0.04773299	0.0378154	780.39	-0.00178841		1310.4	-0.00209085		1840.4	-0.00244509		2370.4	-0.0079039	0	
250.6	0.04818254	0.03794027	780.59	-0.00221339		1310.6	-0.00126232		1840.6	-0.00372408		2370.6	-0.00695824	0	
250.8	0.04782894	0.03806496	780.79	-0.00160342		1310.8	-0.00046654		1840.8	-0.00531974		2370.8	-0.00557206	0	
251	0.04805824	0.03818948	780.99	-0.00166712		1311	-0.0011266		1841	-0.00617633		2371	-0.00537652	0	
251.2	0.04735156	0.03831383	781.19	-0.00212815		1311.2	-0.00135807		1841.2	-0.00616414		2371.2	-0.00485754	0	
251.4	0.04666058	0.03843799	781.39	-0.00317968		1311.4	-0.00086991		1841.4	-0.00635622		2371.4	-0.00470191	0	
251.6	0.04607583	0.03856199	781.59	-0.0033093		1311.6	-0.00040665		1841.6	-0.00572526		2371.6	-0.00523305	0	
251.8	0.04565552	0.0386858	781.79	-0.00292462		1311.8	-0.00109759		1841.8	-0.00484009		2371.8	-0.00572702	0	
252	0.04456269	0.03880945	781.99	-0.00224346		1312	-0.00043568		1842	-0.00395979		2372	-0.00679147	0	
252.2	0.04368306	0.03893292	782.19	-0.00142785		1312.2	-0.00008799		1842.2	-0.00364456		2372.2	-0.0068782	0	
252.4	0.04387111	0.03905621	782.39	-0.00090497		1312.4	-0.00073169		1842.4	-0.00370856		2372.4	-0.00769514	0	
252.6	0.04386954	0.03917933	782.59	-0.00081449		1312.6	-0.00043653		1842.6	-0.00347165		2372.6	-0.00802874	0	
252.8	0.0434312	0.03930228	782.79	-0.00018249		1312.8	-0.00118347		1842.8	-0.00238403		2372.8	-0.00809221	0	
253	0.04332333	0.03942505	782.99	-0.00035432		1313	-0.00087385		1843	-0.00221847		2373	-0.00774564	0	
253.2	0.04438682	0.03954765	783.19	-0.00088516		1313.2	-0.00144315		1843.2	-0.00266664		2373.2	-0.00788267	0	
253.4	0.04555362	0.03967008	783.39	-0.0007842		1313.4	-0.00139019		1843.4	-0.00243758		2373.4	-0.00907003	0	
253.6	0.04724146	0.03979234	783.59	-0.00072208		1313.6	-0.00033127		1843.6	-0.00249418		2373.6	-0.00927795	0	
253.8	0.04822232	0.03991442	783.79	-0.00038097		1313.8	0.00041798		1843.8	-0.00176191		2373.8	-0.00974896	0	
254	0.04965477	0.04003633	783.99	-0.00133306		1314	0.00076728		1844	-0.00227494		2374	-0.00974163	0	
254.2	0.05092767	0.04015807	784.19	-0.00198394		1314.2	0.00104418		1844.2	-0.00196968		2374.2	-0.00922377	0	
254.4	0.05143005	0.04027964	784.39	-0.001888		1314.4	0.00042197		1844.4	-0.00226175		2374.4	-0.00880108	0	
254.6	0.0511924	0.04040103	784.59	-0.00185135		1314.6	0.00045117		1844.6	-0.00338218		2374.6	-0.00900174	0	
254.8	0.05186576	0.04052226	784.79	-0.00131171		1314.8	-0.00099149		1844.8	-0.00353546		2374.8	-0.00884513	0	
255	0.05168815	0.04064331	784.99	-0.00162696		1315	-0.00188088		1845	-0.00359125		2375	-0.00911377	0	
255.2	0.05168269	0.0407642	785.19	-0.00148104		1315.2	-0.00228685		1845.2	-0.00353912		2375.2	-0.00867704	0	
255.4	0.05119645	0.04088491	785.39	-0.00142041		1315.4	-0.00205888		1845.4	-0.00349102		2375.4	-0.00893189	0	
255.6	0.05086092	0.04100545	785.59	-0.00079746		1315.6	-0.00228049		1845.6	-0.00272462		2375.6	-0.00915853	0	
255.8	0.04941689	0.04112582	785.79	-0.00056866		1315.8	-0.00258745		1845.8	-0.00247039		2375.8	-0.00859958	0	
256	0.04873792	0.04124603	785.99	-0.00033138		1316	-0.00280842		1846	-0.00277833		2376	-0.00820865	0	
256.2	0.04924531	0.04136606	786.19	0.00052099		1316.2	-0.00262233		1846.2	-0.00292529		2376.2	-0.00818048	0	
256.4	0.04960091	0.04148592	786.39	0.00007397		1316.4	-0.0022143		1846.4	-0.00242722		2376.4	-0.00839223	0	
256.6	0.04940069	0.04160562	786.59	-0.00044296		1316.6	-0.0019046		1846.6	-0.00221826		2376.6	-0.00943901	0	
256.8	0.04841907	0.04172515	786.79	-0.00083349		1316.8	-0.00229224		1846.8	-0.00161275		2376.8	-0.00959673	0	
257	0.04835145	0.0418445	786.99	-0.00106266		1317	-0.00172466		1847	-0.00178972		2377	-0.00916998	0	
257.2	0.04871193	0.04196369	787.19	-0.00167501		1317.2	-0.002568		1847.2	-0.0017231		2377.2	-0.00952584	0	
257.4	0.04780457	0.04208271	787.39	-0.00196996		1317.4	-0.00168433		1847.4	-0.00134832		2377.4	-0.01038831	0	
257.6	0.04844009	0.04220157	787.59	-0.00203838		1317.6	-0.00126484		1847.6	-0.00169166		2377.6	-0.01023616	0	
257.8	0.04821713	0.04232025	787.79	-0.00219356		1317.8	-0.00133311		1847.8	-0.00084969		2377.8	-0.01094162	0	
258	0.04888589	0.04243877	787.99	-0.00212656		1318	-0.00184795		1848	-0.00115854		2378	-0.01122805	0	
258.2	0.04892037	0.04255712	788.19	-0.00166674		1318.2	-0.00197516		1848.2	-0.00085446		2378.2	-0.01186653	0	
258.4	0.04886587	0.04267531	788.39	-0.00072278		1318.4	-0.00231765		1848.4	-0.00117625		2378.4	-0.01236838	0	
258.6	0.04867952	0.04279333	788.59	0.00000658		1318.6	-0.00254462		1848.6	-0.00135715		2378.6	-0.01166678	0	
258.8	0.04902597	0.04291118	788.79	0.0008328		1318.8	-0.00377884		1848.8	-0.00164717		2378.8	-0.01135843	0	
259	0.04747809	0.04302886	788.99	0.00147488		1319	-0.00361426		1849	-0.00157341		2379	-0.01145622	0	
259.2	0.04739743	0.04314638	789.19	0.00130639		1319.2	-0.00317923		1849.2	-0.00156294		2379.2	-0.01144187	0	
259.4	0.04691072	0.04326373	789.39	0.00166808		1319.4	-0.00234846		1849.4	-0.00177189		2379.4	-0.01058701	0	
259.6	0.04677195	0.04338092	789.59	0.00199957		1319.6	-0.00222127		1849.6	-0.00152204		2379.6	-0.01021597	0	
259.8	0.04661036	0.04349795	789.79	0.00205837		1319.8	-0.00137253		1849.8	-0.00182563		2379.8	-0.00985849	0	
260	0.04737927	0.0436148	789.99	0.00231713		1320	-0.00112994		1850	-0.00117562		2380	-0.00946847	0	
260.2	0.04856277	0.0437315	790.19	0.00279584		1320.2	0.00005023		1850.2	-0.00080065		2380.2	-0.00913926	0	
260.4	0.04892312	0.04384803	790.39	0.0016408		1320.4	0.00109496		1850.4	-0.00048032		2380.4	-0.00955931	0	
260.6	0.04962932	0.04396439	790.59	0.00118146		1320.6	0.00021657		1850.6	-0.00056832		2380.6	-0.01014038	0	
260.8	0.04969673	0.04408059	790.79	0.00012334		1320.8	0.00071248		1850.8	-0.00014781		2380.8	-0.00945119	0	
261	0.05042718	0.04419663	790.99	-0.00053535		1321	0.00109972		1851	-0.00066426		2381	-0.00930353	0	
261.2	0.05090098	0.0443125	791.19	-0.00118176		1321.2	0.00034413		1851.2	-0.00126747		2381.2	-0.00958037	0	
261.4	0.05111485	0.04442821	791.39	-0.00121185		1321.4	0.00083785		1851.4	-0.0017599		2381.4	-0.01017189	0	
261.6	0.05254433	0.04454375	791.59	-0.00121625		1321.6	0.00018324		1851.6	-0.00208674		2381.6	-0.00979029	0	
261.8	0.05317445	0.04465914	791.79	-0.00145112		1321.8	-0.00023915		1851.8	-0.00204236		2381.8	-0.010144	0	
262	0.05387345	0.04477436	791.99	-0.00138439		1322	-0.00014206		1852	-0.00260202		2382	-0.00961097	0	
262.2	0.05397163	0.04488942	792.19	-0.00129186		1322.2	0.00022881		1852.2	-0.00213692		2382.2	-0.00939712	0	
262.4	0.0542638	0.04500431	792.39	-0.0011419		1322.4	-0.00039342		1852.4	-0.00252332		2382.4	-0.00866046	0	
262.6	0.05451014	0.04511905	792.59	-0.001048		1322.6	-0.00112218		1852.6	-0.00262843		2382.6	-0.00759131	0	
262.8	0.05414675	0.04523362	792.79	-0.0011783		1322.8	-0.00191593		1852.8	-0.00343506		2382.8	-0.00823762	0	
263	0.05289364	0.04534803	792.99	-0.00153249		1323	-0.00296063		1853	-0.00428316		2383	-0.00839493	0	
263.2	0.05284586	0.04546228	793.19	-0.00212449		1323.2	-0.00266322		1853.2	-0.00417436		2383.2	-0.00873197	0	
263.4	0.05223793	0.04557637	793.39	-0.00240301		1323.4	-0.00266816		1853.4	-0.00363339		2383.4	-0.00892627	0	
263.6	0.05180463	0.04569029	793.59	-0.00264376		1323.6	-0.00227193		1853.6	-0.00317718		2383.6	-0.00917642	0	
263.8	0.05179435	0.04580406	793.79	-0.00294509		1323.8	-0.00189179		1853.8	-0.00208574		2383.8	-0.00973565	0	
264	0.05254066	0.04591766	793.99	-0.00324606		1324	-0.00229616		1854	-0.00077676		2384	-0.00995193	0	
264.2	0.05361155	0.04603111	794.19	-0.00406339		1324.2	-0.00168288		1854.2	0.00011031		2384.2	-0.01027959	0	
264.4	0.05402573	0.0461444	794.39	-0.00416052		1324.4	-0.00153815		1854.4	0.00051237		2384.4	-0.01165884	0	
264.6	0.05470305	0.04625752	794.59	-0.00435887		1324.6	-0.00246072		1854.6	0.00108037		2384.6	-0.01281487	0	
264.8	0.05428255	0.04637049	794.79	-0.00530331		1324.8	-0.00194521		1854.8	0.0008975		2384.8	-0.01385636	0	
265	0.05504634	0.0464833	794.99	-0.00531677		1325	-0.00212158		1855	0.00037378		2385	-0.01481522	0	
265.2	0.05515712	0.04659595	795.19	-0.0052768		1325.2	-0.00231848		1855.2	0.00052736		2385.2	-0.0147688	0	
265.4	0.05543513	0.04670843	795.39	-0.00478292		1325.4	-0.00192596		1855.4	0.0010539		2385.4	-0.01479264	0	
265.6	0.05609599	0.04682077	795.59	-0.00420986		1325.6	-0.00206783		1855.6	0.00173026		2385.6	-0.0142182	0	
265.8	0.05602763	0.04693294	795.79	-0.00393687		1325.8	-0.00223285		1855.8	0.00132103		2385.8	-0.01468002	0	
266	0.05594282	0.04704495	795.99	-0.00276487		1326	-0.00162782		1856	0.00081734		2386	-0.0145361	0	
266.2	0.05571808	0.04715681	796.19	-0.001583		1326.2	-0.00203948		1856.2	0.00054857		2386.2	-0.01398115	0	
266.4	0.0552954	0.04726851	796.39	-0.00051786		1326.4	-0.00277015		1856.4	-0.00010988		2386.4	-0.01328954	0	
266.6	0.05493941	0.04738005	796.59	0.00097066		1326.6	-0.00356166		1856.6	-0.00050435		2386.6	-0.01317694	0	
266.8	0.05381601	0.04749143	796.79	0.0014358		1326.8	-0.00463615		1856.8	-0.00121251		2386.8	-0.01260896	0	
267	0.05287784	0.04760266	796.99	0.0018153		1327	-0.00482854		1857	-0.00199355		2387	-0.01255276	0	
267.2	0.05297399	0.04771373	797.19	0.00207891		1327.2	-0.00425409		1857.2	-0.0014255		2387.2	-0.01255639	0	
267.4	0.05171026	0.04782464	797.39	0.00156093		1327.4	-0.00430397		1857.4	-0.00098058		2387.4	-0.01220351	0	
267.6	0.05082364	0.0479354	797.59	0.00220635		1327.6	-0.004		1857.6	-0.00091367		2387.6	-0.01154744	0	
267.8	0.05132331	0.048046	797.79	0.0021395		1327.8	-0.00360675		1857.8	-0.0006663		2387.8	-0.01203251	0	
268	0.05248162	0.04815644	797.99	0.00165911		1328	-0.00328821		1858	-0.00095434		2388	-0.01201438	0	
268.2	0.05295742	0.04826673	798.19	0.00101681		1328.2	-0.00366129		1858.2	-0.00103403		2388.2	-0.01252697	0	
268.4	0.0534312	0.04837687	798.39	0.00029067		1328.4	-0.00364224		1858.4	-0.00136361		2388.4	-0.01346424	0	
268.6	0.05410016	0.04848685	798.59	-0.00141174		1328.6	-0.0038718		1858.6	-0.00088971		2388.6	-0.01345895	0	
268.8	0.05476337	0.04859667	798.79	-0.00233368		1328.8	-0.00365948		1858.8	-0.0014513		2388.8	-0.0134826	0	
269	0.05675111	0.04870634	798.99	-0.00271113		1329	-0.00339499		1859	-0.00068601		2389	-0.01344839	0	
269.2	0.05748163	0.04881585	799.19	-0.00362301		1329.2	-0.00327674		1859.2	-0.00073275		2389.2	-0.01277977	0	
269.4	0.05763031	0.04892521	799.39	-0.00374556		1329.4	-0.00284311		1859.4	-0.00137076		2389.4	-0.01266503	0	
269.6	0.05786198	0.04903441	799.59	-0.00497229		1329.6	-0.00310207		1859.6	-0.00177717		2389.6	-0.01281421	0	
269.8	0.05785709	0.04914347	799.79	-0.00515881		1329.8	-0.002411		1859.8	-0.00245989		2389.8	-0.01319307	0	
270	0.05768228	0.04925236	799.99	-0.00446256		1330	-0.00154395		1860	-0.00304567		2390	-0.01277383	0	
270.2	0.0573265	0.04936111	800.19	-0.00391302		1330.2	-0.00141426		1860.2	-0.0026354		2390.2	-0.01236681	0	
270.4	0.05700885	0.0494697	800.39	-0.00342433		1330.4	-0.00086252		1860.4	-0.002225		2390.4	-0.01190158	0	
270.6	0.05680538	0.04957813	800.59	-0.00345736		1330.6	-0.00153907		1860.6	-0.00269907		2390.6	-0.01179712	0	
270.8	0.05622698	0.04968642	800.79	-0.00351213		1330.8	-0.00153308		1860.8	-0.00252959		2390.8	-0.01081688	0	
271	0.05527448	0.04979455	800.99	-0.00299807		1331	-0.00129433		1861	-0.00251003		2391	-0.01142817	0	
271.2	0.05440682	0.04990253	801.19	-0.00355333		1331.2	-0.00164789		1861.2	-0.00215061		2391.2	-0.01130229	0	
271.4	0.05272196	0.05001036	801.39	-0.00346555		1331.4	-0.00219585		1861.4	-0.00168869		2391.4	-0.01089233	0	
271.6	0.05274038	0.05011803	801.59	-0.00310659		1331.6	-0.00276029		1861.6	-0.00171568		2391.6	-0.01105523	0	
271.8	0.05315616	0.05022555	801.79	-0.00290277		1331.8	-0.00277768		1861.8	-0.00094124		2391.8	-0.01180776	0	
272	0.05380074	0.05033293	801.99	-0.00226869		1332	-0.00378678		1862	-0.00043353		2392	-0.01162298	0	
272.2	0.05440039	0.05044015	802.19	-0.0021167		1332.2	-0.00431803		1862.2	-0.00021889		2392.2	-0.01217311	0	
272.4	0.05501614	0.05054721	802.39	-0.00202914		1332.4	-0.00437		1862.4	0.00009993		2392.4	-0.01322112	0	
272.6	0.05620016	0.05065413	802.59	-0.00149281		1332.6	-0.00486639		1862.6	0.00013078		2392.6	-0.01275451	0	
272.8	0.05750858	0.0507609	802.79	-0.00053791		1332.8	-0.00458973		1862.8	0.00005394		2392.8	-0.01273123	0	
273	0.05936599	0.05086752	802.99	-0.00016577		1333	-0.00431995		1863	-0.00040912		2393	-0.01267193	0	
273.2	0.05935022	0.05097398	803.19	-0.00109112		1333.2	-0.0040485		1863.2	-0.00155263		2393.2	-0.01243486	0	
273.4	0.05996189	0.0510803	803.39	-0.00114765		1333.4	-0.00484267		1863.4	-0.00179437		2393.4	-0.01271845	0	
273.6	0.06033218	0.05118646	803.59	-0.00134333		1333.6	-0.0048825		1863.6	-0.00218632		2393.6	-0.01270354	0	
273.8	0.06049804	0.05129248	803.79	-0.00058761		1333.8	-0.00388103		1863.8	-0.00215253		2393.8	-0.01268291	0	
274	0.05999488	0.05139835	803.99	-0.00067863		1334	-0.00362443		1864	-0.00268348		2394	-0.01252196	0	
274.2	0.0597607	0.05150407	804.19	-0.00032735		1334.2	-0.00346257		1864.2	-0.00307516		2394.2	-0.01241662	0	
274.4	0.05954793	0.05160963	804.39	-0.00015496		1334.4	-0.00324047		1864.4	-0.00397912		2394.4	-0.01107754	0	
274.6	0.05884795	0.05171505	804.59	-0.0004969		1334.6	-0.00350819		1864.6	-0.00493526		2394.6	-0.01070749	0	
274.8	0.05823093	0.05182033	804.79	-0.0003022		1334.8	-0.00349281		1864.8	-0.00508757		2394.8	-0.01082684	0	
275	0.056979	0.05192545	804.99	-0.00019224		1335	-0.00310861		1865	-0.00490737		2395	-0.01088846	0	
275.2	0.05660269	0.05203042	805.19	-0.00128114		1335.2	-0.00345847		1865.2	-0.00474684		2395.2	-0.01057587	0	
275.4	0.05596908	0.05213525	805.39	-0.00136187		1335.4	-0.00354765		1865.4	-0.00411178		2395.4	-0.01107531	0	
275.6	0.05641116	0.05223993	805.59	-0.00084056		1335.6	-0.00318792		1865.6	-0.00301103		2395.6	-0.01180048	0	
275.8	0.05586058	0.05234446	805.79	-0.00019626		1335.8	-0.00301903		1865.8	-0.00228859		2395.8	-0.01224366	0	
276	0.05685421	0.05244884	805.99	0.00062063		1336	-0.00326997		1866	-0.00225152		2396	-0.01193054	0	
276.2	0.05687139	0.05255308	806.19	0.0002153		1336.2	-0.00282655		1866.2	-0.00195247		2396.2	-0.01281721	0	
276.4	0.05706897	0.05265717	806.39	0.0005333		1336.4	-0.00279712		1866.4	-0.00169482		2396.4	-0.01309976	0	
276.6	0.05814084	0.05276111	806.59	0.00073614		1336.6	-0.00238297		1866.6	-0.00184127		2396.6	-0.01240199	0	
276.8	0.05944633	0.05286491	806.79	0.000571		1336.8	-0.00137729		1866.8	-0.00185738		2396.8	-0.01272827	0	
277	0.05980705	0.05296856	806.99	0.00095822		1337	-0.00190797		1867	-0.00238043		2397	-0.01285624	0	
277.2	0.06102889	0.05307206	807.19	0.00073394		1337.2	-0.00243654		1867.2	-0.00281169		2397.2	-0.01288008	0	
277.4	0.06190656	0.05317542	807.39	0.0005877		1337.4	-0.00363647		1867.4	-0.00310253		2397.4	-0.01302087	0	
277.6	0.0616406	0.05327863	807.59	0.00103375		1337.6	-0.00214453		1867.6	-0.00331856		2397.6	-0.01264034	0	
277.8	0.06122351	0.0533817	807.79	0.0008209		1337.8	-0.00133503		1867.8	-0.00378422		2397.8	-0.01237286	0	
278	0.06117885	0.05348462	807.99	-0.00016759		1338	-0.00132647		1868	-0.00546278		2398	-0.01203672	0	
278.2	0.06095678	0.05358739	808.19	0.00023184		1338.2	-0.00064353		1868.2	-0.00613011		2398.2	-0.01115541	0	
278.4	0.06044137	0.05369002	808.39	-0.00011391		1338.4	-0.00035943		1868.4	-0.00703825		2398.4	-0.01111324	0	
278.6	0.05931981	0.05379251	808.59	-0.00046913		1338.6	-0.00038992		1868.6	-0.00724546		2398.6	-0.01076745	0	
278.8	0.05918456	0.05389485	808.79	-0.00063202		1338.8	-0.00040944		1868.8	-0.00837373		2398.8	-0.0099045	0	
279	0.05872364	0.05399705	808.99	0.00004685		1339	0.00031483		1869	-0.00755566		2399	-0.00954522	0	
279.2	0.05864253	0.0540991	809.19	-0.00115436		1339.2	0.00019623		1869.2	-0.00750113		2399.2	-0.00958409	0	
279.4	0.05902051	0.05420101	809.39	-0.00137433		1339.4	0.00029937		1869.4	-0.00736251		2399.4	-0.01015293	0	
279.6	0.05893896	0.05430278	809.59	-0.00061474		1339.6	0.00036793		1869.6	-0.00699824		2399.6	-0.00993964	0	
279.8	0.05895177	0.0544044	809.79	-0.00144631		1339.8	0.00027933		1869.8	-0.00656099		2399.8	-0.01029453	0	
280	0.05932571	0.05450588	809.99	-0.00097956		1340	0.00060464		1870	-0.00588561		2400	-0.01046981	0	
280.2	0.05899056	0.05460721	810.19	-0.00155569		1340.2	0.00009703		1870.2	-0.0047939		2400.2	-0.01129453	0	
280.4	0.05924793	0.05470841	810.39	-0.00121996		1340.4	0.00002597		1870.4	-0.00422841		2400.4	-0.0117749	0	
280.6	0.05954213	0.05480946	810.59	-0.00147484		1340.6	-0.00029115		1870.6	-0.00398255		2400.6	-0.01282479	0	
280.8	0.06006871	0.05491037	810.79	-0.00183539		1340.8	-0.00095328		1870.8	-0.00344728		2400.8	-0.01362656	0	
281	0.05997327	0.05501113	810.99	-0.00157769		1341	-0.00200398		1871	-0.00362191		2401	-0.01425045	0	
281.2	0.06132097	0.05511175	811.19	-0.00229847		1341.2	-0.00202254		1871.2	-0.00358433		2401.2	-0.01442796	0	
281.4	0.06071911	0.05521224	811.39	-0.00245884		1341.4	-0.00188338		1871.4	-0.00349593		2401.4	-0.01541239	0	
281.6	0.06052246	0.05531258	811.59	-0.00141345		1341.6	-0.00063219		1871.6	-0.0034586		2401.6	-0.0155285	0	
281.8	0.06025475	0.05541277	811.79	-0.00186793		1341.8	-0.00076621		1871.8	-0.00409196		2401.8	-0.01578665	0	
282	0.05995639	0.05551283	811.99	-0.00224874		1342	-0.00114933		1872	-0.00499899		2402	-0.01639811	0	
282.2	0.05928216	0.05561275	812.19	-0.00186187		1342.2	-0.00122126		1872.2	-0.00474125		2402.2	-0.01735793	0	
282.4	0.05889095	0.05571252	812.39	-0.00273705		1342.4	-0.00183904		1872.4	-0.00531882		2402.4	-0.01761565	0	
282.6	0.05793104	0.05581216	812.59	-0.0023972		1342.6	-0.00227083		1872.6	-0.00532064		2402.6	-0.01642249	0	
282.8	0.05829843	0.05591165	812.79	-0.00241326		1342.8	-0.00195099		1872.8	-0.00530994		2402.8	-0.01593966	0	
283	0.05834611	0.056011	812.99	-0.00170661		1343	-0.00221274		1873	-0.00463129		2403	-0.01571237	0	
283.2	0.05859695	0.05611022	813.19	-0.00199939		1343.2	-0.00216189		1873.2	-0.00496153		2403.2	-0.01591707	0	
283.4	0.05879499	0.05620929	813.39	-0.00171607		1343.4	-0.002652		1873.4	-0.00428452		2403.4	-0.01519883	0	
283.6	0.05853144	0.05630822	813.59	-0.00119622		1343.6	-0.00303088		1873.6	-0.00353562		2403.6	-0.01481469	0	
283.8	0.0594369	0.05640702	813.79	-0.00129912		1343.8	-0.00265927		1873.8	-0.0024511		2403.8	-0.01565915	0	
284	0.05915644	0.05650567	813.99	-0.00100428		1344	-0.00256611		1874	-0.00178433		2404	-0.01592521	0	
284.2	0.06018374	0.05660419	814.19	-0.00134785		1344.2	-0.00304582		1874.2	-0.00033829		2404.2	-0.0156859	0	
284.4	0.06093242	0.05670257	814.39	-0.0009691		1344.4	-0.00299772		1874.4	0.00048831		2404.4	-0.01552336	0	
284.6	0.06175118	0.05680081	814.59	-0.00159142		1344.6	-0.00295639		1874.6	0.00016421		2404.6	-0.01553648	0	
284.8	0.06200731	0.05689891	814.79	-0.00153814		1344.8	-0.00316964		1874.8	0.00008116		2404.8	-0.01484472	0	
285	0.06267084	0.05699687	814.99	-0.00134883		1345	-0.00231747		1875	-0.00054715		2405	-0.01486495	0	
285.2	0.06340533	0.05709469	815.19	-0.0013129		1345.2	-0.00188385		1875.2	-0.00042902		2405.2	-0.01406547	0	
285.4	0.06381348	0.05719238	815.39	-0.00018878		1345.4	-0.00169714		1875.4	-0.00088997		2405.4	-0.01434836	0	
285.6	0.06365003	0.05728992	815.59	0.00035533		1345.6	-0.00135007		1875.6	-0.00183061		2405.6	-0.01395649	0	
285.8	0.06396758	0.05738733	815.79	-0.00023016		1345.8	-0.0010693		1875.8	-0.00232655		2405.8	-0.01359295	0	
286	0.06371636	0.05748461	815.99	-0.00119285		1346	-0.0010626		1876	-0.00372273		2406	-0.01396236	0	
286.2	0.0636106	0.05758174	816.19	-0.00234226		1346.2	-0.00168127		1876.2	-0.0043056		2406.2	-0.01483422	0	
286.4	0.06300682	0.05767874	816.39	-0.00237963		1346.4	-0.00280369		1876.4	-0.00493428		2406.4	-0.01423706	0	
286.6	0.06215748	0.0577756	816.59	-0.00173877		1346.6	-0.00296623		1876.6	-0.00541157		2406.6	-0.01434564	0	
286.8	0.06285369	0.05787233	816.79	-0.00111486		1346.8	-0.00342136		1876.8	-0.00603454		2406.8	-0.01383996	0	
287	0.06335455	0.05796892	816.99	-0.00081385		1347	-0.00436225		1877	-0.00665924		2407	-0.01356992	0	
287.2	0.06320141	0.05806537	817.19	-0.00137523		1347.2	-0.00491967		1877.2	-0.00628021		2407.2	-0.01410668	0	
287.4	0.06326929	0.05816169	817.39	-0.00179054		1347.4	-0.00577416		1877.4	-0.00538669		2407.4	-0.01383883	0	
287.6	0.06388724	0.05825787	817.59	-0.00164555		1347.6	-0.00597765		1877.6	-0.00553935		2407.6	-0.01518505	0	
287.8	0.06496186	0.05835391	817.79	-0.00171886		1347.8	-0.00610616		1877.8	-0.00468921		2407.8	-0.0163815	0	
288	0.06506424	0.05844982	817.99	-0.00216205		1348	-0.0062523		1878	-0.00438612		2408	-0.01651166	0	
288.2	0.0664411	0.0585456	818.19	-0.00211526		1348.2	-0.00648439		1878.2	-0.00326499		2408.2	-0.01609753	0	
288.4	0.06677022	0.05864124	818.39	-0.00167061		1348.4	-0.00632944		1878.4	-0.00289893		2408.4	-0.01615346	0	
288.6	0.06658787	0.05873674	818.59	-0.00180694		1348.6	-0.00550886		1878.6	-0.00306487		2408.6	-0.01573299	0	
288.8	0.06646168	0.05883211	818.79	-0.00167446		1348.8	-0.0053164		1878.8	-0.00245525		2408.8	-0.01508292	0	
289	0.06731965	0.05892735	818.99	-0.00180609		1349	-0.00472508		1879	-0.00193169		2409	-0.01468923	0	
289.2	0.06744881	0.05902245	819.19	-0.00182955		1349.2	-0.0040359		1879.2	-0.00161608		2409.2	-0.01391236	0	
289.4	0.06742269	0.05911741	819.39	-0.00133164		1349.4	-0.00374745		1879.4	-0.00169067		2409.4	-0.01309499	0	
289.6	0.06656284	0.05921225	819.59	-0.00142559		1349.6	-0.00321801		1879.6	-0.00252079		2409.6	-0.01147318	0	
289.8	0.06625528	0.05930695	819.79	-0.00171339		1349.8	-0.00202471		1879.8	-0.00240414		2409.8	-0.01063407	0	
290	0.06572954	0.05940151	819.99	-0.00230971		1350	-0.0022374		1880	-0.00307384		2410	-0.01052134	0	
290.2	0.06458616	0.05949595	820.19	-0.00260844		1350.2	-0.00274091		1880.2	-0.00302779		2410.2	-0.01067442	0	
290.4	0.06439739	0.05959024	820.39	-0.0018048		1350.4	-0.00246921		1880.4	-0.00365641		2410.4	-0.01043529	0	
290.6	0.06450513	0.05968441	820.59	-0.00157232		1350.6	-0.00139171		1880.6	-0.00431589		2410.6	-0.01089765	0	
290.8	0.0656638	0.05977845	820.79	-0.00171617		1350.8	-0.00165151		1880.8	-0.00451408		2410.8	-0.01092522	0	
291	0.06590444	0.05987235	820.99	-0.0025474		1351	-0.00164553		1881	-0.00401351		2411	-0.01216232	0	
291.2	0.06564948	0.05996611	821.19	-0.00253467		1351.2	-0.00170439		1881.2	-0.0033126		2411.2	-0.01259657	0	
291.4	0.06712006	0.06005975	821.39	-0.00223714		1351.4	-0.00185111		1881.4	-0.00297595		2411.4	-0.01334598	0	
291.6	0.06770718	0.06015326	821.59	-0.00312642		1351.6	-0.00204014		1881.6	-0.00372587		2411.6	-0.01489927	0	
291.8	0.06829482	0.06024663	821.79	-0.00267254		1351.8	-0.00279923		1881.8	-0.00317483		2411.8	-0.01574169	0	
292	0.06847789	0.06033987	821.99	-0.00257645		1352	-0.0022564		1882	-0.0026872		2412	-0.01688082	0	
292.2	0.06824585	0.06043298	822.19	-0.00302211		1352.2	-0.00244968		1882.2	-0.00280132		2412.2	-0.01751124	0	
292.4	0.06749275	0.06052596	822.39	-0.00260379		1352.4	-0.00255791		1882.4	-0.00307715		2412.4	-0.01743264	0	
292.6	0.06712643	0.0606188	822.59	-0.00233942		1352.6	-0.00240809		1882.6	-0.00278371		2412.6	-0.01748016	0	
292.8	0.067131	0.06071152	822.79	-0.00249658		1352.8	-0.00312501		1882.8	-0.00263852		2412.8	-0.01757544	0	
293	0.06724156	0.06080411	822.99	-0.00149668		1353	-0.00319951		1883	-0.0029046		2413	-0.01673111	0	
293.2	0.06645714	0.06089656	823.19	-0.00207506		1353.2	-0.00237464		1883.2	-0.00329112		2413.2	-0.01630993	0	
293.4	0.06548303	0.06098888	823.39	-0.00133475		1353.4	-0.00291969		1883.4	-0.0031757		2413.4	-0.01529461	0	
293.6	0.06446842	0.06108108	823.59	-0.00101753		1353.6	-0.00320969		1883.6	-0.00301679		2413.6	-0.01412329	0	
293.8	0.06442778	0.06117314	823.79	-0.0009723		1353.8	-0.00378347		1883.8	-0.00229132		2413.8	-0.01380603	0	
294	0.06374656	0.06126508	823.99	-0.00066288		1354	-0.00438114		1884	-0.00173541		2414	-0.0130853	0	
294.2	0.0631403	0.06135688	824.19	-0.00045324		1354.2	-0.00441527		1884.2	-0.00143582		2414.2	-0.01346811	0	
294.4	0.06446417	0.06144856	824.39	0.00025011		1354.4	-0.00399517		1884.4	-0.00124846		2414.4	-0.01333459	0	
294.6	0.06458184	0.0615401	824.59	0.00018413		1354.6	-0.00486575		1884.6	-0.00054804		2414.6	-0.01271087	0	
294.8	0.06537479	0.06163152	824.79	0.00011662		1354.8	-0.00526827		1884.8	-0.00008589		2414.8	-0.01281254	0	
295	0.06566367	0.06172281	824.99	0.00002013		1355	-0.00490359		1885	0.00022821		2415	-0.0126092	0	
295.2	0.06758379	0.06181397	825.19	0.00008052		1355.2	-0.00532965		1885.2	0.00040263		2415.2	-0.01238601	0	
295.4	0.06838542	0.061905	825.39	-0.00022245		1355.4	-0.00480492		1885.4	0.00038268		2415.4	-0.01262973	0	
295.6	0.06832118	0.0619959	825.59	-0.00101856		1355.6	-0.00468098		1885.6	-0.00001685		2415.6	-0.0139586	0	
295.8	0.06894965	0.06208668	825.79	-0.00049607		1355.8	-0.00427305		1885.8	0.00011916		2415.8	-0.01423594	0	
296	0.06948045	0.06217732	825.99	-0.00110021		1356	-0.00392917		1886	-0.00058698		2416	-0.01519081	0	
296.2	0.06940622	0.06226784	826.19	-0.00165049		1356.2	-0.00415091		1886.2	-0.00201115		2416.2	-0.01573505	0	
296.4	0.07027458	0.06235823	826.39	-0.00213879		1356.4	-0.00340577		1886.4	-0.00280251		2416.4	-0.01667284	0	
296.6	0.0706838	0.0624485	826.59	-0.00240119		1356.6	-0.00276399		1886.6	-0.00321246		2416.6	-0.01785071	0	
296.8	0.07060941	0.06253863	826.79	-0.00292309		1356.8	-0.00257845		1886.8	-0.00426466		2416.8	-0.01846815	0	
297	0.07040529	0.06262864	826.99	-0.0029714		1357	-0.00241708		1887	-0.004981		2417	-0.01827855	0	
297.2	0.0694704	0.06271852	827.19	-0.00282853		1357.2	-0.00204317		1887.2	-0.00502003		2417.2	-0.01882745	0	
297.4	0.0681717	0.06280828	827.39	-0.00170451		1357.4	-0.0024359		1887.4	-0.00442481		2417.4	-0.01936899	0	
297.6	0.06770205	0.06289791	827.59	-0.00154305		1357.6	-0.00328403		1887.6	-0.00418915		2417.6	-0.0188588	0	
297.8	0.06721616	0.06298741	827.79	-0.00117597		1357.8	-0.00392268		1887.8	-0.00396515		2417.8	-0.01856096	0	
298	0.06580385	0.06307679	827.99	-0.00090877		1358	-0.00309252		1888	-0.00378245		2418	-0.0181678	0	
298.2	0.06576427	0.06316604	828.19	-0.00068569		1358.2	-0.00332795		1888.2	-0.0033424		2418.2	-0.01778045	0	
298.4	0.06630758	0.06325516	828.39	-0.00081604		1358.4	-0.0031609		1888.4	-0.00220785		2418.4	-0.01704635	0	
298.6	0.06588542	0.06334416	828.59	-0.00162113		1358.6	-0.00343161		1888.6	-0.00093616		2418.6	-0.01596489	0	
298.8	0.06620303	0.06343303	828.79	-0.00202205		1358.8	-0.00275096		1888.8	-0.00023428		2418.8	-0.01578771	0	
299	0.06702756	0.06352178	828.99	-0.00193734		1359	-0.00242389		1889	0.00074019		2419	-0.01556496	0	
299.2	0.06838198	0.0636104	829.19	-0.00165544		1359.2	-0.00291991		1889.2	0.00241441		2419.2	-0.01555088	0	
299.4	0.06833937	0.0636989	829.39	-0.00163124		1359.4	-0.00220619		1889.4	0.00365485		2419.4	-0.01556909	0	
299.6	0.06933305	0.06378727	829.59	-0.00219637		1359.6	-0.00327996		1889.6	0.00388793		2419.6	-0.01649131	0	
299.8	0.06983765	0.06387552	829.79	-0.00246243		1359.8	-0.00300285		1889.8	0.00366382		2419.8	-0.01556976	0	
300	0.07031983	0.06396365	829.99	-0.002129		1360	-0.00348612		1890	0.00359796		2420	-0.0154634	0	
300.2	0.07052674	0.06405165	830.19	-0.00195925		1360.2	-0.00331306		1890.2	0.00324707		2420.2	-0.01608527	0	
300.4	0.07096003	0.06413952	830.39	-0.00290945		1360.4	-0.0030445		1890.4	0.00273228		2420.4	-0.01657793	0	
300.6	0.07058199	0.06422727	830.59	-0.00246303		1360.6	-0.00362256		1890.6	0.00178872		2420.6	-0.01654899	0	
300.8	0.06936408	0.0643149	830.79	-0.00252441		1360.8	-0.0036499		1890.8	0.0008073		2420.8	-0.01656863	0	
301	0.06922906	0.0644024	830.99	-0.00212416		1361	-0.00483602		1891	0.00016449		2421	-0.0165385	0	
301.2	0.06786999	0.06448979	831.19	-0.00111586		1361.2	-0.00513668		1891.2	-0.00111927		2421.2	-0.01684391	0	
301.4	0.06720112	0.06457704	831.39	-0.00123629		1361.4	-0.00555169		1891.4	-0.00200162		2421.4	-0.01680474	0	
301.6	0.06706778	0.06466418	831.59	-0.00091068		1361.6	-0.00570193		1891.6	-0.00320474		2421.6	-0.01546208	0	
301.8	0.06698655	0.06475119	831.79	-0.00080392		1361.8	-0.00537971		1891.8	-0.00376005		2421.8	-0.01455962	0	
302	0.06678911	0.06483808	831.99	-0.00130994		1362	-0.00516475		1892	-0.0034311		2422	-0.01387452	0	
302.2	0.06659184	0.06492485	832.19	-0.00138356		1362.2	-0.00562364		1892.2	-0.00227209		2422.2	-0.01399296	0	
302.4	0.06689252	0.06501149	832.39	-0.00254772		1362.4	-0.00502863		1892.4	-0.00157302		2422.4	-0.01370896	0	
302.6	0.06773045	0.06509801	832.59	-0.00264423		1362.6	-0.00483926		1892.6	-0.0010102		2422.6	-0.01389168	0	
302.8	0.06834803	0.06518441	832.79	-0.00304319		1362.8	-0.00494541		1892.8	-0.00026796		2422.8	-0.01448617	0	
303	0.06944177	0.06527069	832.99	-0.00327125		1363	-0.00529944		1893	0.00051364		2423	-0.01536583	0	
303.2	0.07001298	0.06535685	833.19	-0.00348232		1363.2	-0.00463555		1893.2	0.00108496		2423.2	-0.01574187	0	
303.4	0.07101936	0.06544288	833.39	-0.00388814		1363.4	-0.00385346		1893.4	0.00199185		2423.4	-0.01604451	0	
303.6	0.07158622	0.0655288	833.59	-0.00436864		1363.6	-0.00381875		1893.6	0.00186543		2423.6	-0.01687628	0	
303.8	0.07145346	0.06561459	833.79	-0.00384152		1363.8	-0.00308965		1893.8	0.00179532		2423.8	-0.016713	0	
304	0.07193034	0.06570026	833.99	-0.00409147		1364	-0.00274781		1894	0.00116256		2424	-0.0172314	0	
304.2	0.07222928	0.06578581	834.19	-0.00396888		1364.2	-0.00277905		1894.2	0.00076363		2424.2	-0.01742153	0	
304.4	0.07252622	0.06587124	834.39	-0.00518216		1364.4	-0.00231704		1894.4	-0.000195		2424.4	-0.01781472	0	
304.6	0.07241559	0.06595655	834.59	-0.0046568		1364.6	-0.00189505		1894.6	-0.00124721		2424.6	-0.01802721	0	
304.8	0.07231539	0.06604174	834.79	-0.00419624		1364.8	-0.00117601		1894.8	-0.00248469		2424.8	-0.01794184	0	
305	0.07299845	0.06612681	834.99	-0.00262354		1365	-0.0023289		1895	-0.00401156		2425	-0.01760807	0	
305.2	0.07267585	0.06621176	835.19	-0.00247826		1365.2	-0.00236805		1895.2	-0.0050724		2425.2	-0.01662444	0	
305.4	0.07331546	0.06629659	835.39	-0.00265355		1365.4	-0.0030248		1895.4	-0.0051109		2425.4	-0.0157956	0	
305.6	0.07319117	0.0663813	835.59	-0.00187758		1365.6	-0.00317849		1895.6	-0.00522426		2425.6	-0.01492484	0	
305.8	0.07285766	0.06646589	835.79	-0.0014387		1365.8	-0.00344779		1895.8	-0.00513437		2425.8	-0.01486293	0	
306	0.0717865	0.06655036	835.99	-0.00146869		1366	-0.00429649		1896	-0.00474287		2426	-0.01445744	0	
306.2	0.07106647	0.06663471	836.19	-0.00152166		1366.2	-0.00469976		1896.2	-0.00413424		2426.2	-0.01436878	0	
306.4	0.071163	0.06671895	836.39	-0.00202126		1366.4	-0.00435131		1896.4	-0.00349007		2426.4	-0.01416408	0	
306.6	0.07099359	0.06680306	836.59	-0.001845		1366.6	-0.0046503		1896.6	-0.00306575		2426.6	-0.01455704	0	
306.8	0.07033541	0.06688706	836.79	-0.00158704		1366.8	-0.0055511		1896.8	-0.00281967		2426.8	-0.01479562	0	
307	0.07011211	0.06697093	836.99	-0.00181422		1367	-0.00544012		1897	-0.00250013		2427	-0.01517639	0	
307.2	0.06881325	0.06705469	837.19	-0.0015711		1367.2	-0.00438472		1897.2	-0.00157729		2427.2	-0.01572956	0	
307.4	0.06935071	0.06713833	837.39	-0.00119667		1367.4	-0.00466217		1897.4	-0.00086942		2427.4	-0.01644205	0	
307.6	0.06909836	0.06722186	837.59	-0.00152268		1367.6	-0.00447516		1897.6	-0.00105965		2427.6	-0.01730114	0	
307.8	0.06945627	0.06730526	837.79	-0.00098123		1367.8	-0.00449852		1897.8	-0.00147191		2427.8	-0.0170219	0	
308	0.06928036	0.06738855	837.99	-0.00070687		1368	-0.00485311		1898	-0.0011476		2428	-0.01701393	0	
308.2	0.06938658	0.06747172	838.19	0.00080681		1368.2	-0.00471285		1898.2	-0.00091947		2428.2	-0.01654337	0	
308.4	0.06881294	0.06755477	838.39	0.00086168		1368.4	-0.00343992		1898.4	-0.00197873		2428.4	-0.0172135	0	
308.6	0.06812814	0.06763771	838.59	0.00197585		1368.6	-0.00324871		1898.6	-0.00252844		2428.6	-0.0164018	0	
308.8	0.06823588	0.06772053	838.79	0.00234914		1368.8	-0.00396178		1898.8	-0.00253031		2428.8	-0.01582854	0	
309	0.06799443	0.06780323	838.99	0.00204053		1369	-0.00518877		1899	-0.00231153		2429	-0.01538363	0	
309.2	0.06860569	0.06788582	839.19	0.00111228		1369.2	-0.00486903		1899.2	-0.00174335		2429.2	-0.01513457	0	
309.4	0.06885403	0.06796829	839.39	0.00078358		1369.4	-0.00531821		1899.4	-0.00125152		2429.4	-0.01581696	0	
309.6	0.06825787	0.06805064	839.59	0.00100196		1369.6	-0.00482979		1899.6	-0.00248444		2429.6	-0.01588353	0	
309.8	0.06811005	0.06813287	839.79	0.00019325		1369.8	-0.00474476		1899.8	-0.00322729		2429.8	-0.01608001	0	
310	0.06881075	0.068215	839.99	-0.00108803		1370	-0.00517389		1900	-0.0031872		2430	-0.01506557	0	
310.2	0.06992166	0.068297	840.19	-0.0019306		1370.2	-0.00560755		1900.2	-0.00356166		2430.2	-0.01515972	0	
310.4	0.07068523	0.06837889	840.39	-0.00257217		1370.4	-0.00595716		1900.4	-0.00287454		2430.4	-0.01578647	0	
310.6	0.07169713	0.06846066	840.59	-0.0027196		1370.6	-0.00560856		1900.6	-0.00365877		2430.6	-0.01564121	0	
310.8	0.07271287	0.06854232	840.79	-0.00249651		1370.8	-0.00572327		1900.8	-0.00359423		2430.8	-0.01651713	0	
311	0.07349987	0.06862387	840.99	-0.00345651		1371	-0.00543643		1901	-0.00212467		2431	-0.01662151	0	
311.2	0.07444788	0.06870529	841.19	-0.00451762		1371.2	-0.00446743		1901.2	-0.00136557		2431.2	-0.01746827	0	
311.4	0.07605766	0.06878661	841.39	-0.00445601		1371.4	-0.00435887		1901.4	-0.00189151		2431.4	-0.01765631	0	
311.6	0.07587876	0.06886781	841.59	-0.00494709		1371.6	-0.00397666		1901.6	-0.00231874		2431.6	-0.01750737	0	
311.8	0.07640861	0.06894889	841.79	-0.00434905		1371.8	-0.0039831		1901.8	-0.00253819		2431.8	-0.01737737	0	
312	0.07550785	0.06902986	841.99	-0.00391412		1372	-0.00411492		1902	-0.00288086		2432	-0.01747967	0	
312.2	0.07555786	0.06911072	842.19	-0.00371556		1372.2	-0.0036519		1902.2	-0.00366744		2432.2	-0.01791671	0	
312.4	0.0747946	0.06919146	842.39	-0.00377474		1372.4	-0.00387464		1902.4	-0.00375447		2432.4	-0.01883873	0	
312.6	0.073984	0.06927209	842.59	-0.00416272		1372.6	-0.00449143		1902.6	-0.00351138		2432.6	-0.01772292	0	
312.8	0.07397221	0.0693526	842.79	-0.00412998		1372.8	-0.00493636		1902.8	-0.0029208		2432.8	-0.01782857	0	
313	0.07336754	0.069433	842.99	-0.0037241		1373	-0.00570403		1903	-0.00284692		2433	-0.01742812	0	
313.2	0.07325329	0.06951329	843.19	-0.00318861		1373.2	-0.00577976		1903.2	-0.00351928		2433.2	-0.01673053	0	
313.4	0.07240049	0.06959346	843.39	-0.00306329		1373.4	-0.00554152		1903.4	-0.00431361		2433.4	-0.01644257	0	
313.6	0.07146128	0.06967352	843.59	-0.00206756		1373.6	-0.00543619		1903.6	-0.0054714		2433.6	-0.01610396	0	
313.8	0.07139392	0.06975347	843.79	-0.00198525		1373.8	-0.00594682		1903.8	-0.00562511		2433.8	-0.01549831	0	
314	0.0715126	0.06983331	843.99	-0.00115554		1374	-0.00612935		1904	-0.00507008		2434	-0.01493498	0	
314.2	0.07167914	0.06991303	844.19	-0.00097538		1374.2	-0.00618081		1904.2	-0.00468801		2434.2	-0.01537836	0	
314.4	0.07198564	0.06999264	844.39	-0.00041429		1374.4	-0.00487923		1904.4	-0.00316132		2434.4	-0.01587259	0	
314.6	0.0735698	0.07007214	844.59	-0.00017005		1374.6	-0.00343439		1904.6	-0.00298343		2434.6	-0.01601478	0	
314.8	0.07378218	0.07015153	844.79	0.0005852		1374.8	-0.00324262		1904.8	-0.0016965		2434.8	-0.01631718	0	
315	0.07415504	0.0702308	844.99	0.0003578		1375	-0.00318843		1905	-0.00093828		2435	-0.01618312	0	
315.2	0.0753236	0.07030996	845.19	-0.00005239		1375.2	-0.00182406		1905.2	-0.00075297		2435.2	-0.0164149	0	
315.4	0.07520766	0.07038901	845.39	0.00104788		1375.4	-0.00240007		1905.4	-0.00085553		2435.4	-0.01591439	0	
315.6	0.07453316	0.07046795	845.59	0.00055903		1375.6	-0.00255443		1905.6	-0.00120379		2435.6	-0.01606825	0	
315.8	0.07556004	0.07054678	845.79	0.00070304		1375.8	-0.00273286		1905.8	-0.00146338		2435.8	-0.01641442	0	
316	0.07589285	0.0706255	845.99	-0.00001708		1376	-0.00265897		1906	-0.00200886		2436	-0.01728565	0	
316.2	0.07596582	0.0707041	846.19	-0.00076511		1376.2	-0.00190758		1906.2	-0.0021015		2436.2	-0.01803197	0	
316.4	0.07564651	0.0707826	846.39	-0.00062613		1376.4	-0.00197303		1906.4	-0.00244019		2436.4	-0.01732787	0	
316.6	0.07551758	0.07086098	846.59	-0.00178759		1376.6	-0.00175476		1906.6	-0.0025888		2436.6	-0.01656859	0	
316.8	0.07500861	0.07093926	846.79	-0.00169717		1376.8	-0.00230526		1906.8	-0.00280382		2436.8	-0.01653951	0	
317	0.07463052	0.07101742	846.99	-0.00206798		1377	-0.00344382		1907	-0.00292903		2437	-0.01639303	0	
317.2	0.07415946	0.07109547	847.19	-0.00210769		1377.2	-0.00360466		1907.2	-0.00392134		2437.2	-0.01612926	0	
317.4	0.07373753	0.07117342	847.39	-0.00190103		1377.4	-0.00312216		1907.4	-0.00408267		2437.4	-0.01687158	0	
317.6	0.07336393	0.07125125	847.59	-0.00134202		1377.6	-0.00404756		1907.6	-0.00429796		2437.6	-0.01674921	0	
317.8	0.07386361	0.07132897	847.79	-0.00198483		1377.8	-0.00504901		1907.8	-0.00420444		2437.8	-0.01706571	0	
318	0.07423371	0.07140659	847.99	-0.00130812		1378	-0.00508929		1908	-0.00281829		2438	-0.01823157	0	
318.2	0.07490496	0.07148409	848.19	-0.00183264		1378.2	-0.00554857		1908.2	-0.00229804		2438.2	-0.01922167	0	
318.4	0.07617236	0.07156149	848.39	-0.00142927		1378.4	-0.00571197		1908.4	-0.00212263		2438.4	-0.02014892	0	
318.6	0.07671439	0.07163877	848.59	-0.00161593		1378.6	-0.00580101		1908.6	-0.0022876		2438.6	-0.02047429	0	
318.8	0.07653377	0.07171595	848.79	-0.00137631		1378.8	-0.00601224		1908.8	-0.00222761		2438.8	-0.02074109	0	
319	0.0765296	0.07179302	848.99	-0.00140576		1379	-0.00669766		1909	-0.00205247		2439	-0.02125225	0	
319.2	0.07698029	0.07186998	849.19	-0.00100976		1379.2	-0.00609718		1909.2	-0.00103084		2439.2	-0.02063026	0	
319.4	0.0767298	0.07194683	849.39	-0.00042821		1379.4	-0.00608336		1909.4	-0.00103648		2439.4	-0.02023792	0	
319.6	0.07609916	0.07202357	849.59	-0.00068811		1379.6	-0.00531809		1909.6	-0.0019924		2439.6	-0.02090874	0	
319.8	0.0761352	0.07210021	849.79	0.00006362		1379.8	-0.00456126		1909.8	-0.00269442		2439.8	-0.0211658	0	
320	0.07559088	0.07217673	849.99	-0.0002541		1380	-0.00323412		1910	-0.00294793		2440	-0.02083446	0	
320.2	0.07467726	0.07225315	850.19	0.00048845		1380.2	-0.0022971		1910.2	-0.00297568		2440.2	-0.01949626	0	
320.4	0.07404457	0.07232946	850.39	0.0002438		1380.4	-0.0022452		1910.4	-0.00278938		2440.4	-0.01817458	0	
320.6	0.07357989	0.07240567	850.59	-0.00017257		1380.6	-0.00201658		1910.6	-0.0024856		2440.6	-0.01791995	0	
320.8	0.07345613	0.07248176	850.79	0.00073504		1380.8	-0.00250293		1910.8	-0.00252124		2440.8	-0.01741152	0	
321	0.07395968	0.07255775	850.99	0.00049082		1381	-0.00339074		1911	-0.00299764		2441	-0.01728665	0	
321.2	0.07352614	0.07263363	851.19	0.00063913		1381.2	-0.00434234		1911.2	-0.0024707		2441.2	-0.01640424	0	
321.4	0.07397599	0.07270941	851.39	0.00048223		1381.4	-0.00469095		1911.4	-0.00165156		2441.4	-0.01617461	0	
321.6	0.07506795	0.07278507	851.59	-0.0000282		1381.6	-0.00577836		1911.6	-0.0013183		2441.6	-0.01529321	0	
321.8	0.07575991	0.07286063	851.79	-0.00039203		1381.8	-0.00699549		1911.8	-0.00044614		2441.8	-0.01618863	0	
322	0.0765272	0.07293609	851.99	0.00007702		1382	-0.0077879		1912	0.00027447		2442	-0.01684572	0	
322.2	0.07653618	0.07301144	852.19	-0.00112402		1382.2	-0.00910956		1912.2	0.00020326		2442.2	-0.01727257	0	
322.4	0.07701247	0.07308668	852.39	-0.00142129		1382.4	-0.00926852		1912.4	0.00017046		2442.4	-0.01828312	0	
322.6	0.07666443	0.07316181	852.59	-0.00156895		1382.6	-0.00896937		1912.6	0.0002277		2442.6	-0.01837445	0	
322.8	0.0770517	0.07323684	852.79	-0.0016436		1382.8	-0.00926159		1912.8	0.00032909		2442.8	-0.01926047	0	
323	0.07688785	0.07331177	852.99	-0.00192333		1383	-0.00922575		1913	0.00075776		2443	-0.01884862	0	
323.2	0.0766523	0.07338658	853.19	-0.0017971		1383.2	-0.00766095		1913.2	0.00018612		2443.2	-0.01840416	0	
323.4	0.07657835	0.0734613	853.39	-0.00221117		1383.4	-0.00720404		1913.4	-0.00064057		2443.4	-0.01882389	0	
323.6	0.07654835	0.0735359	853.59	-0.00187508		1383.6	-0.00668561		1913.6	-0.00182747		2443.6	-0.01901169	0	
323.8	0.07689916	0.07361041	853.79	-0.00182461		1383.8	-0.00612214		1913.8	-0.00221276		2443.8	-0.01816964	0	
324	0.07649195	0.0736848	853.99	-0.00108098		1384	-0.00542843		1914	-0.00276101		2444	-0.01752969	0	
324.2	0.0764939	0.0737591	854.19	-0.00080238		1384.2	-0.00460012		1914.2	-0.00298432		2444.2	-0.01626083	0	
324.4	0.07734163	0.07383328	854.39	-0.00132754		1384.4	-0.00418294		1914.4	-0.00371519		2444.4	-0.01584278	0	
324.6	0.07792562	0.07390737	854.59	-0.00079182		1384.6	-0.00445573		1914.6	-0.00392836		2444.6	-0.01583912	0	
324.8	0.07876886	0.07398134	854.79	-0.00076395		1384.8	-0.00439027		1914.8	-0.00326296		2444.8	-0.01507326	0	
325	0.07924396	0.07405522	854.99	-0.00255803		1385	-0.00464081		1915	-0.00315279		2445	-0.01497671	0	
325.2	0.07927255	0.07412899	855.19	-0.00273503		1385.2	-0.00426053		1915.2	-0.00168734		2445.2	-0.01452905	0	
325.4	0.07939897	0.07420265	855.39	-0.00337236		1385.4	-0.0035057		1915.4	-0.00145014		2445.4	-0.01526148	0	
325.6	0.07977033	0.07427622	855.59	-0.00488149		1385.6	-0.00297295		1915.6	-0.00151796		2445.6	-0.01590822	0	
325.8	0.07961929	0.07434967	855.79	-0.00548455		1385.8	-0.00287943		1915.8	-0.00115296		2445.8	-0.01780962	0	
326	0.07998716	0.07442303	855.99	-0.00520165		1386	-0.00298429		1916	-0.00116043		2446	-0.01853613	0	
326.2	0.07957298	0.07449628	856.19	-0.00603075		1386.2	-0.00280454		1916.2	-0.00089797		2446.2	-0.01975798	0	
326.4	0.07988829	0.07456943	856.39	-0.00566434		1386.4	-0.00239001		1916.4	-0.00053375		2446.4	-0.02083782	0	
326.6	0.07943836	0.07464247	856.59	-0.00559612		1386.6	-0.00162976		1916.6	0.00005217		2446.6	-0.02121449	0	
326.8	0.08006589	0.07471541	856.79	-0.00555385		1386.8	-0.00227632		1916.8	-0.0005164		2446.8	-0.02207204	0	
327	0.07954414	0.07478825	856.99	-0.00613065		1387	-0.00301801		1917	-0.00122551		2447	-0.02205172	0	
327.2	0.079347	0.07486099	857.19	-0.00520407		1387.2	-0.00302745		1917.2	-0.00102109		2447.2	-0.0219602	0	
327.4	0.07973559	0.07493362	857.39	-0.0050179		1387.4	-0.00377037		1917.4	-0.00079053		2447.4	-0.02165842	0	
327.6	0.0792845	0.07500615	857.59	-0.00423719		1387.6	-0.00377432		1917.6	-0.00137134		2447.6	-0.02057272	0	
327.8	0.07818092	0.07507858	857.79	-0.00354103		1387.8	-0.00456117		1917.8	-0.00164562		2447.8	-0.01953697	0	
328	0.07725477	0.07515091	857.99	-0.00210071		1388	-0.00510492		1918	-0.00225765		2448	-0.01908865	0	
328.2	0.07799056	0.07522313	858.19	-0.00213092		1388.2	-0.0053722		1918.2	-0.00232208		2448.2	-0.01759659	0	
328.4	0.07836911	0.07529526	858.39	-0.00227898		1388.4	-0.00598774		1918.4	-0.00314658		2448.4	-0.01761863	0	
328.6	0.07782295	0.07536728	858.59	-0.00225356		1388.6	-0.00614642		1918.6	-0.00326909		2448.6	-0.01703853	0	
328.8	0.07796034	0.0754392	858.79	-0.00241427		1388.8	-0.00677632		1918.8	-0.00276968		2448.8	-0.01626863	0	
329	0.07758796	0.07551101	858.99	-0.00293589		1389	-0.00679004		1919	-0.00275832		2449	-0.0164261	0	
329.2	0.07775875	0.07558273	859.19	-0.00222021		1389.2	-0.00612675		1919.2	-0.00327483		2449.2	-0.01693036	0	
329.4	0.0778678	0.07565435	859.39	-0.00331984		1389.4	-0.00581532		1919.4	-0.00414219		2449.4	-0.01749859	0	
329.6	0.07881658	0.07572586	859.59	-0.00443655		1389.6	-0.00612648		1919.6	-0.00434167		2449.6	-0.01766441	0	
329.8	0.07964142	0.07579728	859.79	-0.00415508		1389.8	-0.00523612		1919.8	-0.00437465		2449.8	-0.01865685	0	
330	0.07996187	0.07586859	859.99	-0.00408869		1390	-0.00532868		1920	-0.00479253		2450	-0.01860026	0	
330.2	0.08088767	0.0759398	860.19	-0.00429214		1390.2	-0.00447419		1920.2	-0.00433867		2450.2	-0.01947419	0	
330.4	0.0815669	0.07601091	860.39	-0.00447041		1390.4	-0.00366756		1920.4	-0.00393786		2450.4	-0.01987873	0	
330.6	0.081781	0.07608193	860.59	-0.00471075		1390.6	-0.00320664		1920.6	-0.00315062		2450.6	-0.0210027	0	
330.8	0.08351909	0.07615284	860.79	-0.0046288		1390.8	-0.00420745		1920.8	-0.00328726		2450.8	-0.02137086	0	
331	0.08307044	0.07622365	860.99	-0.00504899		1391	-0.00489707		1921	-0.00271961		2451	-0.02128992	0	
331.2	0.08316067	0.07629436	861.19	-0.00464163		1391.2	-0.00400677		1921.2	-0.00185948		2451.2	-0.02024792	0	
331.4	0.08301371	0.07636498	861.39	-0.00454296		1391.4	-0.00468971		1921.4	-0.00218162		2451.4	-0.02025956	0	
331.6	0.0817534	0.07643549	861.59	-0.00367242		1391.6	-0.00472733		1921.6	-0.00248077		2451.6	-0.01938444	0	
331.8	0.08055378	0.0765059	861.79	-0.00335684		1391.8	-0.00502848		1921.8	-0.00153814		2451.8	-0.01894689	0	
332	0.07976371	0.07657622	861.99	-0.00331122		1392	-0.00542052		1922	-0.00132603		2452	-0.01873705	0	
332.2	0.0795297	0.07664643	862.19	-0.00380959		1392.2	-0.00575052		1922.2	-0.00216585		2452.2	-0.01803591	0	
332.4	0.07891999	0.07671655	862.39	-0.00430921		1392.4	-0.00584482		1922.4	-0.00271803		2452.4	-0.01820855	0	
332.6	0.07853182	0.07678656	862.59	-0.00311031		1392.6	-0.00573766		1922.6	-0.00250145		2452.6	-0.01839921	0	
332.8	0.07845371	0.07685648	862.79	-0.00208359		1392.8	-0.00630452		1922.8	-0.00259612		2452.8	-0.01865297	0	
333	0.0781476	0.0769263	862.99	-0.0017513		1393	-0.00568521		1923	-0.0027333		2453	-0.01849151	0	
333.2	0.0795946	0.07699602	863.19	-0.00169378		1393.2	-0.00568506		1923.2	-0.00368686		2453.2	-0.01867684	0	
333.4	0.08005655	0.07706565	863.39	-0.00181283		1393.4	-0.00516263		1923.4	-0.00305409		2453.4	-0.01857124	0	
333.6	0.08133278	0.07713517	863.59	-0.00162147		1393.6	-0.00473892		1923.6	-0.00205372		2453.6	-0.01847684	0	
333.8	0.08202397	0.0772046	863.79	-0.00118122		1393.8	-0.00401632		1923.8	-0.0011072		2453.8	-0.01879618	0	
334	0.08190638	0.07727393	863.99	-0.00161411		1394	-0.00392059		1924	-0.00115645		2454	-0.01891164	0	
334.2	0.08289757	0.07734316	864.19	-0.00113469		1394.2	-0.00255814		1924.2	0.00041439		2454.2	-0.01955872	0	
334.4	0.08365169	0.07741229	864.39	-0.00144544		1394.4	-0.00236902		1924.4	0.00157037		2454.4	-0.02008765	0	
334.6	0.0837924	0.07748133	864.59	-0.00126927		1394.6	-0.00312487		1924.6	0.00246791		2454.6	-0.02017633	0	
334.8	0.08397856	0.07755027	864.79	-0.00148084		1394.8	-0.00371935		1924.8	0.00193344		2454.8	-0.01963806	0	
335	0.08377819	0.07761911	864.99	-0.00127053		1395	-0.00363638		1925	0.00132237		2455	-0.01946345	0	
335.2	0.08339033	0.07768785	865.19	-0.00079682		1395.2	-0.00286032		1925.2	0.00121173		2455.2	-0.01964567	0	
335.4	0.08297495	0.0777565	865.39	-0.00052255		1395.4	-0.00355176		1925.4	0.00091701		2455.4	-0.0194088	0	
335.6	0.08221215	0.07782505	865.59	-0.00076681		1395.6	-0.00326498		1925.6	0.00058661		2455.6	-0.0193322	0	
335.8	0.08189486	0.0778935	865.79	-0.00128192		1395.8	-0.00363628		1925.8	0.00077272		2455.8	-0.01850185	0	
336	0.08112706	0.07796186	865.99	-0.00168021		1396	-0.00432969		1926	-0.00072132		2456	-0.01800451	0	
336.2	0.08190175	0.07803012	866.19	-0.00172183		1396.2	-0.00436937		1926.2	-0.00199599		2456.2	-0.01834215	0	
336.4	0.08142898	0.07809829	866.39	-0.00190075		1396.4	-0.00440862		1926.4	-0.00252873		2456.4	-0.01874714	0	
336.6	0.08151558	0.07816636	866.59	-0.00060365		1396.6	-0.00441073		1926.6	-0.0031461		2456.6	-0.01920559	0	
336.8	0.08102279	0.07823433	866.79	-0.00088774		1396.8	-0.00485088		1926.8	-0.00411884		2456.8	-0.01907606	0	
337	0.080881	0.07830221	866.99	-0.00193118		1397	-0.00515098		1927	-0.00357805		2457	-0.01870596	0	
337.2	0.08167011	0.07836999	867.19	-0.00213648		1397.2	-0.00550882		1927.2	-0.00291245		2457.2	-0.01871325	0	
337.4	0.0816758	0.07843767	867.39	-0.00200539		1397.4	-0.00491882		1927.4	-0.00189897		2457.4	-0.01873904	0	
337.6	0.08191056	0.07850526	867.59	-0.00207072		1397.6	-0.00510198		1927.6	-0.00065682		2457.6	-0.01854658	0	
337.8	0.08165885	0.07857276	867.79	-0.00145687		1397.8	-0.00564176		1927.8	-0.0006295		2457.8	-0.01823672	0	
338	0.08174455	0.07864016	867.99	-0.00101729		1398	-0.00575798		1928	-0.00029026		2458	-0.01862077	0	
338.2	0.08226949	0.07870746	868.19	-0.00000527		1398.2	-0.00579838		1928.2	0.00056384		2458.2	-0.01897272	0	
338.4	0.08215328	0.07877467	868.39	0.00032093		1398.4	-0.00527887		1928.4	0.00062566		2458.4	-0.01846646	0	
338.6	0.08196915	0.07884179	868.59	-0.00023132		1398.6	-0.00502182		1928.6	-0.00003654		2458.6	-0.01858632	0	
338.8	0.08125524	0.07890881	868.79	-0.00060475		1398.8	-0.00417939		1928.8	-0.00002217		2458.8	-0.01908217	0	
339	0.08131487	0.07897573	868.99	-0.00020353		1399	-0.00358372		1929	0.00019706		2459	-0.01980448	0	
339.2	0.08130037	0.07904256	869.19	0.00000158		1399.2	-0.00330774		1929.2	0.00075795		2459.2	-0.01953314	0	
339.4	0.08160074	0.0791093	869.39	-0.00028066		1399.4	-0.00378608		1929.4	0.00055358		2459.4	-0.01856509	0	
339.6	0.08298815	0.07917594	869.59	-0.00012353		1399.6	-0.00423889		1929.6	0.00057273		2459.6	-0.01762573	0	
339.8	0.08352545	0.07924249	869.79	0.00027592		1399.8	-0.00405528		1929.8	-0.000366		2459.8	-0.01654656	0	
340	0.08360788	0.07930895	869.99	-0.00009425		1400	-0.0036964		1930	-0.00128115		2460	-0.01703903	0	
340.2	0.08438075	0.07937531	870.19	0.00026743		1400.2	-0.00352304		1930.2	-0.001113		2460.2	-0.01785389	0	
340.4	0.08351663	0.07944158	870.39	-0.00063461		1400.4	-0.004243		1930.4	-0.00165046		2460.4	-0.01784982	0	
340.6	0.08343833	0.07950775	870.59	-0.00040833		1400.6	-0.00481619		1930.6	-0.00236031		2460.6	-0.0176306	0	
340.8	0.08309559	0.07957383	870.79	-0.00057458		1400.8	-0.00543068		1930.8	-0.00314944		2460.8	-0.01705167	0	
341	0.08331147	0.07963982	870.99	-0.00127345		1401	-0.00509196		1931	-0.00258373		2461	-0.01730819	0	
341.2	0.08351948	0.07970572	871.19	-0.00100621		1401.2	-0.00552151		1931.2	-0.00257808		2461.2	-0.01670379	0	
341.4	0.08394149	0.07977152	871.39	-0.00091009		1401.4	-0.00562014		1931.4	-0.00249752		2461.4	-0.01699761	0	
341.6	0.08357181	0.07983723	871.59	-0.00064942		1401.6	-0.00585568		1931.6	-0.00235392		2461.6	-0.0176983	0	
341.8	0.08397033	0.07990284	871.79	-0.00100515		1401.8	-0.0058037		1931.8	-0.00276329		2461.8	-0.01884917	0	
342	0.08380338	0.07996837	871.99	-0.00172277		1402	-0.00527616		1932	-0.00218471		2462	-0.01993564	0	
342.2	0.08419697	0.0800338	872.19	-0.00215715		1402.2	-0.00454358		1932.2	-0.00204905		2462.2	-0.02049493	0	
342.4	0.08429435	0.08009914	872.39	-0.00331311		1402.4	-0.0038684		1932.4	-0.00174562		2462.4	-0.02084809	0	
342.6	0.08452747	0.08016439	872.59	-0.00394737		1402.6	-0.00416198		1932.6	-0.00202006		2462.6	-0.02150115	0	
342.8	0.08440644	0.08022954	872.79	-0.00397773		1402.8	-0.00423379		1932.8	-0.0011026		2462.8	-0.02092033	0	
343	0.08486553	0.08029461	872.99	-0.00408257		1403	-0.00495519		1933	-0.00104226		2463	-0.02100525	0	
343.2	0.08523376	0.08035958	873.19	-0.00413919		1403.2	-0.00625411		1933.2	-0.00084966		2463.2	-0.01938583	0	
343.4	0.08522053	0.08042446	873.39	-0.00395948		1403.4	-0.00727382		1933.4	-0.0009522		2463.4	-0.0183417	0	
343.6	0.0857429	0.08048925	873.59	-0.00348389		1403.6	-0.00698316		1933.6	-0.00136204		2463.6	-0.01685708	0	
343.8	0.08534218	0.08055394	873.79	-0.00288019		1403.8	-0.00681328		1933.8	-0.00165374		2463.8	-0.01721298	0	
344	0.08498589	0.08061855	873.99	-0.00324675		1404	-0.0068406		1934	-0.00156172		2464	-0.016802	0	
344.2	0.08478401	0.08068306	874.19	-0.00272111		1404.2	-0.00657021		1934.2	-0.00138557		2464.2	-0.01692059	0	
344.4	0.08406872	0.08074749	874.39	-0.00348861		1404.4	-0.00705896		1934.4	-0.0024841		2464.4	-0.01596533	0	
344.6	0.0838139	0.08081182	874.59	-0.00269649		1404.6	-0.00720847		1934.6	-0.00316088		2464.6	-0.0150491	0	
344.8	0.08410476	0.08087606	874.79	-0.0027386		1404.8	-0.0068022		1934.8	-0.00299352		2464.8	-0.01444331	0	
345	0.08414268	0.08094022	874.99	-0.00329347		1405	-0.00659018		1935	-0.0027425		2465	-0.01496948	0	
345.2	0.08381509	0.08100428	875.19	-0.00278058		1405.2	-0.00653687		1935.2	-0.00302687		2465.2	-0.0154532	0	
345.4	0.08418328	0.08106825	875.39	-0.00281662		1405.4	-0.00569769		1935.4	-0.00237726		2465.4	-0.01749972	0	
345.6	0.08373607	0.08113213	875.59	-0.00355612		1405.6	-0.00475077		1935.6	-0.00222249		2465.6	-0.01944959	0	
345.8	0.08430127	0.08119592	875.79	-0.00471994		1405.8	-0.00389126		1935.8	-0.00166949		2465.8	-0.02110871	0	
346	0.0838352	0.08125962	875.99	-0.00491067		1406	-0.00329259		1936	-0.00045343		2466	-0.0209408	0	
346.2	0.08408275	0.08132323	876.19	-0.00511731		1406.2	-0.00324208		1936.2	0.00000532		2466.2	-0.02179586	0	
346.4	0.08346247	0.08138675	876.39	-0.00562549		1406.4	-0.00256647		1936.4	-0.00009054		2466.4	-0.0227332	0	
346.6	0.08316137	0.08145018	876.59	-0.00520957		1406.6	-0.00220859		1936.6	-0.00059322		2466.6	-0.02248878	0	
346.8	0.08237719	0.08151353	876.79	-0.00518549		1406.8	-0.00264382		1936.8	-0.00077933		2466.8	-0.02266252	0	
347	0.08189628	0.08157678	876.99	-0.00539315		1407	-0.003449		1937	-0.00132459		2467	-0.02268471	0	
347.2	0.08143804	0.08163994	877.19	-0.00548674		1407.2	-0.00448466		1937.2	-0.00192597		2467.2	-0.02178	0	
347.4	0.08157266	0.08170302	877.39	-0.00505828		1407.4	-0.00513397		1937.4	-0.00282623		2467.4	-0.02159612	0	
347.6	0.08170778	0.081766	877.59	-0.00518875		1407.6	-0.00502082		1937.6	-0.00318597		2467.6	-0.02019948	0	
347.8	0.08211917	0.0818289	877.79	-0.00549808		1407.8	-0.00573535		1937.8	-0.00300479		2467.8	-0.01974925	0	
348	0.08182921	0.08189171	877.99	-0.00631622		1408	-0.00608086		1938	-0.00280257		2468	-0.01863874	0	
348.2	0.08202995	0.08195443	878.19	-0.0049654		1408.2	-0.00574098		1938.2	-0.00230583		2468.2	-0.01809149	0	
348.4	0.08268314	0.08201706	878.39	-0.005006		1408.4	-0.00651699		1938.4	-0.00152285		2468.4	-0.01717994	0	
348.6	0.08285934	0.0820796	878.59	-0.00382478		1408.6	-0.00689406		1938.6	-0.00101359		2468.6	-0.01687058	0	
348.8	0.08311291	0.08214206	878.79	-0.00363368		1408.8	-0.00630398		1938.8	-0.00026309		2468.8	-0.01624534	0	
349	0.08351162	0.08220442	878.99	-0.00243044		1409	-0.00622279		1939	-0.0002278		2469	-0.01726409	0	
349.2	0.08412514	0.0822667	879.19	-0.00208929		1409.2	-0.00564917		1939.2	0.00030559		2469.2	-0.01827998	0	
349.4	0.08581729	0.08232889	879.39	-0.00251413		1409.4	-0.00573306		1939.4	0.00080009		2469.4	-0.01913977	0	
349.6	0.08639405	0.082391	879.59	-0.00282936		1409.6	-0.0059988		1939.6	0.00086665		2469.6	-0.01972576	0	
349.8	0.08685242	0.08245301	879.79	-0.00272799		1409.8	-0.00540773		1939.8	0.00154905		2469.8	-0.01963516	0	
350	0.08657405	0.08251494	879.99	-0.0022797		1410	-0.00487327		1940	0.00211433		2470	-0.01921852	0	
350.2	0.08652945	0.08257678	880.19	-0.00271643		1410.2	-0.00409175		1940.2	0.00222597		2470.2	-0.01981311	0	
350.4	0.08625746	0.08263854	880.39	-0.00268876		1410.4	-0.00350172		1940.4	0.00206747		2470.4	-0.02000312	0	
350.6	0.08552876	0.0827002	880.59	-0.002393		1410.6	-0.00391504		1940.6	0.0007925		2470.6	-0.02006562	0	
350.8	0.08465303	0.08276178	880.79	-0.00247176		1410.8	-0.00430524		1940.8	-0.00015695		2470.8	-0.02020252	0	
351	0.08463734	0.08282327	880.99	-0.00299379		1411	-0.00509694		1941	-0.0011516		2471	-0.02023016	0	
351.2	0.08458949	0.08288468	881.19	-0.00329754		1411.2	-0.00557948		1941.2	-0.00245781		2471.2	-0.02037972	0	
351.4	0.08420255	0.082946	881.39	-0.0038967		1411.4	-0.005731		1941.4	-0.00348612		2471.4	-0.02034782	0	
351.6	0.0840291	0.08300723	881.59	-0.0045895		1411.6	-0.00523534		1941.6	-0.00306569		2471.6	-0.01946877	0	
351.8	0.0835667	0.08306838	881.79	-0.00410079		1411.8	-0.00493211		1941.8	-0.00301938		2471.8	-0.01966	0	
352	0.08362872	0.08312944	881.99	-0.00378205		1412	-0.00487317		1942	-0.00212451		2472	-0.01986332	0	
352.2	0.08371931	0.08319042	882.19	-0.00238751		1412.2	-0.00421185		1942.2	-0.00122959		2472.2	-0.02136868	0	
352.4	0.08437905	0.0832513	882.39	-0.00279805		1412.4	-0.00423804		1942.4	-0.0004368		2472.4	-0.02160282	0	
352.6	0.08397798	0.08331211	882.59	-0.00311143		1412.6	-0.00374903		1942.6	-0.00039506		2472.6	-0.02193542	0	
352.8	0.08525074	0.08337282	882.79	-0.0034176		1412.8	-0.00379997		1942.8	0.00068359		2472.8	-0.02245138	0	
353	0.08602956	0.08343345	882.99	-0.00272355		1413	-0.00449678		1943	0.00116486		2473	-0.02310704	0	
353.2	0.08661625	0.083494	883.19	-0.00366421		1413.2	-0.00518334		1943.2	0.00209258		2473.2	-0.02259616	0	
353.4	0.0880156	0.08355446	883.39	-0.00378855		1413.4	-0.00545239		1943.4	0.00179566		2473.4	-0.02235373	0	
353.6	0.08880348	0.08361484	883.59	-0.00366418		1413.6	-0.00513155		1943.6	0.00211029		2473.6	-0.02257406	0	
353.8	0.08942403	0.08367513	883.79	-0.00342914		1413.8	-0.00524233		1943.8	0.00273042		2473.8	-0.02223436	0	
354	0.0901327	0.08373533	883.99	-0.00291333		1414	-0.00501361		1944	0.00258024		2474	-0.0216714	0	
354.2	0.08956339	0.08379545	884.19	-0.0028364		1414.2	-0.0049361		1944.2	0.00275651		2474.2	-0.02128302	0	
354.4	0.08903644	0.08385549	884.39	-0.00231599		1414.4	-0.0056279		1944.4	0.0023975		2474.4	-0.02117531	0	
354.6	0.08785538	0.08391544	884.59	-0.00212923		1414.6	-0.00634132		1944.6	0.00124489		2474.6	-0.02019148	0	
354.8	0.0878369	0.0839753	884.79	-0.00133732		1414.8	-0.00665142		1944.8	0.00085697		2474.8	-0.01912286	0	
355	0.08767832	0.08403508	884.99	-0.00069537		1415	-0.00707082		1945	0.00057468		2475	-0.01838709	0	
355.2	0.08723359	0.08409478	885.19	-0.00069151		1415.2	-0.0062194		1945.2	-0.00009449		2475.2	-0.01757471	0	
355.4	0.08738802	0.08415439	885.39	-0.00063884		1415.4	-0.00583173		1945.4	-0.0002095		2475.4	-0.01695716	0	
355.6	0.08692746	0.08421392	885.59	-0.00073403		1415.6	-0.00598352		1945.6	0.0007693		2475.6	-0.01693769	0	
355.8	0.08703398	0.08427337	885.79	-0.00070214		1415.8	-0.00584815		1945.8	0.00036262		2475.8	-0.01713521	0	
356	0.0882844	0.08433273	885.99	-0.00116453		1416	-0.00638223		1946	0.00031941		2476	-0.01760794	0	
356.2	0.08765406	0.08439201	886.19	-0.00104792		1416.2	-0.00574037		1946.2	0.00108844		2476.2	-0.01847065	0	
356.4	0.08831683	0.0844512	886.39	-0.00238183		1416.4	-0.00544388		1946.4	0.00058777		2476.4	-0.01797761	0	
356.6	0.08853156	0.08451031	886.59	-0.00304579		1416.6	-0.00516854		1946.6	0.0006255		2476.6	-0.01817948	0	
356.8	0.08931759	0.08456934	886.79	-0.00302618		1416.8	-0.00531163		1946.8	0.00122862		2476.8	-0.0186878	0	
357	0.08876041	0.08462828	886.99	-0.00311782		1417	-0.00530388		1947	0.00114515		2477	-0.01871236	0	
357.2	0.08887914	0.08468714	887.19	-0.0036555		1417.2	-0.00530476		1947.2	0.00126781		2477.2	-0.01943719	0	
357.4	0.08974007	0.08474592	887.39	-0.00380533		1417.4	-0.00525033		1947.4	0.00069139		2477.4	-0.02056527	0	
357.6	0.0900074	0.08480462	887.59	-0.00343328		1417.6	-0.00495374		1947.6	0.00082795		2477.6	-0.02211804	0	
357.8	0.0899288	0.08486323	887.79	-0.00328664		1417.8	-0.00529898		1947.8	0.0010143		2477.8	-0.02237063	0	
358	0.08979555	0.08492176	887.99	-0.00350239		1418	-0.00461539		1948	0.00047156		2478	-0.02249184	0	
358.2	0.08856537	0.08498021	888.19	-0.00397614		1418.2	-0.00477166		1948.2	0.00038159		2478.2	-0.02167007	0	
358.4	0.08796903	0.08503857	888.39	-0.00401377		1418.4	-0.00498045		1948.4	0.00026378		2478.4	-0.02133087	0	
358.6	0.08749159	0.08509685	888.59	-0.00446269		1418.6	-0.00475688		1948.6	0.00004264		2478.6	-0.02033927	0	
358.8	0.08759494	0.08515505	888.79	-0.00417618		1418.8	-0.00456946		1948.8	0.00021036		2478.8	-0.02065268	0	
359	0.08744129	0.08521317	888.99	-0.00451386		1419	-0.00454131		1949	0.00097772		2479	-0.01988374	0	
359.2	0.08712692	0.08527121	889.19	-0.00423879		1419.2	-0.00421617		1949.2	0.0009135		2479.2	-0.01949002	0	
359.4	0.08705079	0.08532916	889.39	-0.00438557		1419.4	-0.00425806		1949.4	0.00074407		2479.4	-0.01870145	0	
359.6	0.08691404	0.08538703	889.59	-0.00489348		1419.6	-0.00485534		1949.6	0.00096071		2479.6	-0.01882956	0	
359.8	0.08794408	0.08544483	889.79	-0.0051729		1419.8	-0.0048374		1949.8	-0.00010064		2479.8	-0.01841795	0	
360	0.08812605	0.08550254	889.99	-0.00529311		1420	-0.00478504		1950	-0.00042043		2480	-0.0177083	0	
360.2	0.08804801	0.08556016	890.19	-0.00486703		1420.2	-0.00426549		1950.2	0.00080163		2480.2	-0.01766886	0	
360.4	0.08936055	0.08561771	890.39	-0.00510883		1420.4	-0.00434649		1950.4	0.0001962		2480.4	-0.01767188	0	
360.6	0.08959277	0.08567518	890.59	-0.00438197		1420.6	-0.00379134		1950.6	0.00087651		2480.6	-0.01762494	0	
360.8	0.0900379	0.08573256	890.79	-0.00463631		1420.8	-0.00393358		1950.8	0.00066964		2480.8	-0.01833239	0	
361	0.09090765	0.08578986	890.99	-0.00473821		1421	-0.0041327		1951	0.00042598		2481	-0.01950521	0	
361.2	0.09137211	0.08584709	891.19	-0.00399967		1421.2	-0.00463609		1951.2	0.00063418		2481.2	-0.02017632	0	
361.4	0.09266319	0.08590423	891.39	-0.0042946		1421.4	-0.0048975		1951.4	0.00145327		2481.4	-0.0202574	0	
361.6	0.0924067	0.08596129	891.59	-0.00345903		1421.6	-0.00492886		1951.6	0.00155722		2481.6	-0.02118619	0	
361.8	0.09201813	0.08601827	891.79	-0.00370423		1421.8	-0.00511412		1951.8	0.00151954		2481.8	-0.02153127	0	
362	0.09134599	0.08607517	891.99	-0.0043066		1422	-0.00534421		1952	0.00118597		2482	-0.02151739	0	
362.2	0.09115038	0.08613199	892.19	-0.00450509		1422.2	-0.00615722		1952.2	0.00113708		2482.2	-0.02128017	0	
362.4	0.09047346	0.08618873	892.39	-0.00414175		1422.4	-0.00651089		1952.4	0.00095444		2482.4	-0.02165487	0	
362.6	0.08960711	0.0862454	892.59	-0.00361401		1422.6	-0.00708894		1952.6	0.00054165		2482.6	-0.02151439	0	
362.8	0.08861502	0.08630198	892.79	-0.00308952		1422.8	-0.00631208		1952.8	0.00093177		2482.8	-0.02141033	0	
363	0.08800387	0.08635848	892.99	-0.00209697		1423	-0.00608068		1953	0.00163811		2483	-0.02100609	0	
363.2	0.08751913	0.0864149	893.19	-0.00201698		1423.2	-0.00621432		1953.2	0.00049625		2483.2	-0.02052107	0	
363.4	0.08715265	0.08647124	893.39	-0.00169044		1423.4	-0.00546923		1953.4	-0.00076582		2483.4	-0.02000648	0	
363.6	0.08755473	0.0865275	893.59	-0.0019403		1423.6	-0.00551511		1953.6	-0.0012791		2483.6	-0.02048469	0	
363.8	0.08800844	0.08658368	893.79	-0.00200854		1423.8	-0.00451944		1953.8	-0.00136814		2483.8	-0.02011497	0	
364	0.08801485	0.08663979	893.99	-0.00176604		1424	-0.0039006		1954	-0.00109413		2484	-0.0197766	0	
364.2	0.08887971	0.08669581	894.19	-0.00104411		1424.2	-0.00366937		1954.2	-0.00075317		2484.2	-0.02035655	0	
364.4	0.08973379	0.08675176	894.39	-0.00085162		1424.4	-0.00218685		1954.4	-0.00198244		2484.4	-0.01996699	0	
364.6	0.09056331	0.08680762	894.59	-0.00068278		1424.6	-0.00188335		1954.6	-0.00160772		2484.6	-0.01996512	0	
364.8	0.09192132	0.08686341	894.79	-0.00137787		1424.8	-0.00124477		1954.8	-0.00270571		2484.8	-0.02083745	0	
365	0.09199624	0.08691912	894.99	-0.00157464		1425	-0.00108922		1955	-0.00322211		2485	-0.02129861	0	
365.2	0.09144306	0.08697475	895.19	-0.00118576		1425.2	-0.00096751		1955.2	-0.00288019		2485.2	-0.02035948	0	
365.4	0.09116219	0.0870303	895.39	-0.0023445		1425.4	-0.00139049		1955.4	-0.00269845		2485.4	-0.02091942	0	
365.6	0.08975001	0.08708578	895.59	-0.00245582		1425.6	-0.00221512		1955.6	-0.00219507		2485.6	-0.0215178	0	
365.8	0.0890972	0.08714117	895.79	-0.00245289		1425.8	-0.0023218		1955.8	-0.0020442		2485.8	-0.02146701	0	
366	0.08851502	0.08719649	895.99	-0.00321794		1426	-0.00393629		1956	-0.00181382		2486	-0.02117888	0	
366.2	0.08762281	0.08725173	896.19	-0.00368982		1426.2	-0.00484742		1956.2	-0.00154911		2486.2	-0.02114074	0	
366.4	0.08649796	0.08730689	896.39	-0.0031621		1426.4	-0.00445961		1956.4	-0.00146983		2486.4	-0.02040396	0	
366.6	0.08583659	0.08736198	896.59	-0.00238857		1426.6	-0.00492588		1956.6	-0.00018274		2486.6	-0.0205596	0	
366.8	0.08616199	0.08741698	896.79	-0.00264152		1426.8	-0.00459821		1956.8	0.00087517		2486.8	-0.02045409	0	
367	0.08671462	0.08747191	896.99	-0.00188709		1427	-0.00508952		1957	0.00079505		2487	-0.02066886	0	
367.2	0.08753771	0.08752676	897.19	-0.00231346		1427.2	-0.00626721		1957.2	0.00083249		2487.2	-0.0202541	0	
367.4	0.0882975	0.08758154	897.39	-0.001582		1427.4	-0.0055702		1957.4	0.00156214		2487.4	-0.0206483	0	
367.6	0.08927727	0.08763623	897.59	-0.00259231		1427.6	-0.00609161		1957.6	0.0028578		2487.6	-0.02093756	0	
367.8	0.0902538	0.08769085	897.79	-0.00185207		1427.8	-0.00567497		1957.8	0.00333123		2487.8	-0.02051165	0	
368	0.0905787	0.0877454	897.99	-0.00201032		1428	-0.00575592		1958	0.00344577		2488	-0.02087177	0	
368.2	0.09110237	0.08779986	898.19	-0.00199627		1428.2	-0.00513016		1958.2	0.00340536		2488.2	-0.0209099	0	
368.4	0.09239875	0.08785425	898.39	-0.00192314		1428.4	-0.00398697		1958.4	0.00284875		2488.4	-0.02090979	0	
368.6	0.09306356	0.08790856	898.59	-0.00213744		1428.6	-0.00383698		1958.6	0.0034945		2488.6	-0.0207091	0	
368.8	0.09287927	0.0879628	898.79	-0.00269404		1428.8	-0.00240064		1958.8	0.00267783		2488.8	-0.02125813	0	
369	0.0923784	0.08801696	898.99	-0.00307857		1429	-0.00208133		1959	0.00231224		2489	-0.02125214	0	
369.2	0.09267673	0.08807104	899.19	-0.00377903		1429.2	-0.0014876		1959.2	0.00255089		2489.2	-0.02155523	0	
369.4	0.09189605	0.08812504	899.39	-0.00453665		1429.4	-0.00193423		1959.4	0.00166334		2489.4	-0.02340279	0	
369.6	0.09079877	0.08817897	899.59	-0.00412132		1429.6	-0.00132532		1959.6	0.0014144		2489.6	-0.0227326	0	
369.8	0.09047682	0.08823283	899.79	-0.00394797		1429.8	-0.00059568		1959.8	0.00040982		2489.8	-0.02271909	0	
370	0.08915451	0.08828661	899.99	-0.00423819		1430	-0.0013481		1960	-0.00052954		2490	-0.02259333	0	
370.2	0.08862416	0.08834031	900.19	-0.0042751		1430.2	-0.00074493		1960.2	-0.00117257		2490.2	-0.02233032	0	
370.4	0.08867385	0.08839394	900.39	-0.00307132		1430.4	-0.00107429		1960.4	-0.00161932		2490.4	-0.02233318	0	
370.6	0.08875016	0.08844749	900.59	-0.00214529		1430.6	-0.00250372		1960.6	-0.00106131		2490.6	-0.02231497	0	
370.8	0.08959591	0.08850096	900.79	-0.00215727		1430.8	-0.00351117		1960.8	-0.00211607		2490.8	-0.02163415	0	
371	0.09031889	0.08855436	900.99	-0.00057829		1431	-0.00406638		1961	-0.00265806		2491	-0.02115571	0	
371.2	0.09196088	0.08860769	901.19	-0.00034469		1431.2	-0.00568367		1961.2	-0.00245012		2491.2	-0.02125746	0	
371.4	0.09305542	0.08866094	901.39	0.00028252		1431.4	-0.00605789		1961.4	-0.00219989		2491.4	-0.02101304	0	
371.6	0.09317526	0.08871411	901.59	-0.00012524		1431.6	-0.0072333		1961.6	-0.00184051		2491.6	-0.02078482	0	
371.8	0.09351543	0.08876721	901.79	0.00025413		1431.8	-0.00695656		1961.8	-0.00123949		2491.8	-0.0206845	0	
372	0.09431059	0.08882024	901.99	-0.00070083		1432	-0.00682141		1962	-0.00058244		2492	-0.02131401	0	
372.2	0.09513636	0.08887319	902.19	-0.00015992		1432.2	-0.00614059		1962.2	0.00034294		2492.2	-0.02154733	0	
372.4	0.09596705	0.08892606	902.39	-0.00005691		1432.4	-0.00553454		1962.4	0.00107466		2492.4	-0.02231775	0	
372.6	0.09576609	0.08897886	902.59	-0.00044915		1432.6	-0.0047039		1962.6	0.00202517		2492.6	-0.02197588	0	
372.8	0.09556417	0.08903159	902.79	-0.00111092		1432.8	-0.00350423		1962.8	0.00197233		2492.8	-0.02326956	0	
373	0.09535054	0.08908424	902.99	-0.00115888		1433	-0.00270259		1963	0.00231798		2493	-0.02409356	0	
373.2	0.0945222	0.08913682	903.19	-0.00175214		1433.2	-0.00201366		1963.2	0.00208799		2493.2	-0.0246994	0	
373.4	0.09343785	0.08918932	903.39	-0.00119347		1433.4	-0.00120385		1963.4	0.001606		2493.4	-0.02491111	0	
373.6	0.09213678	0.08924175	903.59	-0.00173297		1433.6	0.00021301		1963.6	0.00064825		2493.6	-0.02358354	0	
373.8	0.09099733	0.08929411	903.79	-0.00261284		1433.8	0.00039844		1963.8	0.00048465		2493.8	-0.02372501	0	
374	0.0891349	0.08934639	903.99	-0.0029733		1434	0.00048028		1964	0.00018639		2494	-0.02282768	0	
374.2	0.089154	0.0893986	904.19	-0.00259932		1434.2	0.00023641		1964.2	0.0008203		2494.2	-0.0227052	0	
374.4	0.0887058	0.08945073	904.39	-0.00283301		1434.4	-0.0004416		1964.4	0.00039682		2494.4	-0.02222886	0	
374.6	0.08909934	0.08950279	904.59	-0.0031189		1434.6	-0.00123345		1964.6	-0.00008591		2494.6	-0.02055382	0	
374.8	0.08935618	0.08955478	904.79	-0.00364502		1434.8	-0.00202015		1964.8	-0.0011373		2494.8	-0.02042997	0	
375	0.08963929	0.08960669	904.99	-0.00248092		1435	-0.00296225		1965	-0.00215465		2495	-0.02010195	0	
375.2	0.09064506	0.08965853	905.19	-0.00351032		1435.2	-0.00325198		1965.2	-0.00227988		2495.2	-0.02030522	0	
375.4	0.09034244	0.0897103	905.39	-0.00466857		1435.4	-0.0036324		1965.4	-0.00187845		2495.4	-0.01995482	0	
375.6	0.09085534	0.089762	905.59	-0.00618198		1435.6	-0.0034669		1965.6	-0.00130375		2495.6	-0.02011566	0	
375.8	0.09236106	0.08981362	905.79	-0.00668361		1435.8	-0.00329801		1965.8	-0.00088946		2495.8	-0.02016739	0	
376	0.09311628	0.08986517	905.99	-0.00715365		1436	-0.00391528		1966	-0.00122208		2496	-0.01992673	0	
376.2	0.09418495	0.08991664	906.19	-0.00692969		1436.2	-0.00390111		1966.2	-0.00113079		2496.2	-0.02035577	0	
376.4	0.09381678	0.08996805	906.39	-0.00704036		1436.4	-0.00335103		1966.4	-0.00167141		2496.4	-0.0203517	0	
376.6	0.09393693	0.09001938	906.59	-0.00735655		1436.6	-0.00310922		1966.6	-0.00175183		2496.6	-0.01947027	0	
376.8	0.09430886	0.09007064	906.79	-0.00699676		1436.8	-0.00240584		1966.8	-0.00134285		2496.8	-0.0203413	0	
377	0.09408186	0.09012183	906.99	-0.00657895		1437	-0.00308178		1967	-0.00100148		2497	-0.02051721	0	
377.2	0.09433341	0.09017294	907.19	-0.00558524		1437.2	-0.00275308		1967.2	-0.00138794		2497.2	-0.02041141	0	
377.4	0.09430667	0.09022398	907.39	-0.00469622		1437.4	-0.00229507		1967.4	-0.00133408		2497.4	-0.02059123	0	
377.6	0.09394016	0.09027495	907.59	-0.00460081		1437.6	-0.00195299		1967.6	-0.00139339		2497.6	-0.02078433	0	
377.8	0.09418544	0.09032585	907.79	-0.00349347		1437.8	-0.00213405		1967.8	-0.00022024		2497.8	-0.02148259	0	
378	0.09472824	0.09037668	907.99	-0.00239542		1438	-0.00206859		1968	0.00064473		2498	-0.02145788	0	
378.2	0.09565232	0.09042743	908.19	-0.00119118		1438.2	-0.0027735		1968.2	0.00107701		2498.2	-0.02209011	0	
378.4	0.09569854	0.09047812	908.39	-0.00139076		1438.4	-0.00323441		1968.4	0.00038395		2498.4	-0.02189929	0	
378.6	0.09569465	0.09052873	908.59	-0.00082816		1438.6	-0.00416963		1968.6	0.00005635		2498.6	-0.02195134	0	
378.8	0.09512231	0.09057927	908.79	-0.00067558		1438.8	-0.00487277		1968.8	-0.00022549		2498.8	-0.02283968	0	
379	0.0947766	0.09062974	908.99	-0.00075055		1439	-0.00544791		1969	-0.00060268		2499	-0.02277854	0	
379.2	0.09470617	0.09068014	909.19	-0.00230074		1439.2	-0.00541494		1969.2	-0.00067474		2499.2	-0.02282033	0	
379.4	0.09430965	0.09073047	909.39	-0.00357475		1439.4	-0.00630323		1969.4	-0.00108324		2499.4	-0.02243922	0	
379.6	0.09463374	0.09078072	909.59	-0.00455876		1439.6	-0.00673221		1969.6	-0.0018634		2499.6	-0.0220274	0	
379.8	0.0945056	0.09083091	909.79	-0.00524443		1439.8	-0.00769791		1969.8	-0.00287825		2499.8	-0.02137941	0	
380	0.0945056	0.09088103	909.99	-0.00524443		1440	-0.00769791		1970	-0.00287825		2500	-0.02137941	0	
380.2	0.09337083	0.09083827	910.19	-0.00582254		1440.2	-0.00742053		1970.2	-0.00209461		2500.2	-0.02070837	0	
380.4	0.09224239	0.09079553	910.39	-0.00549009		1440.4	-0.0067808		1970.4	-0.00153943		2500.4	-0.01934922	0	
380.6	0.09101434	0.09075281	910.59	-0.00565668		1440.6	-0.00724484		1970.6	-0.00083607		2500.6	-0.01898891	0	
380.8	0.09031517	0.09071012	910.79	-0.00632234		1440.8	-0.00674737		1970.8	0.000354		2500.8	-0.01839926	0	
381	0.08926716	0.09066744	910.99	-0.00648506		1441	-0.00653047		1971	0.00127489		2501	-0.01759991	0	
381.2	0.08850174	0.09062478	911.19	-0.00616711		1441.2	-0.00598295		1971.2	0.00195694		2501.2	-0.01668347	0	
381.4	0.0876382	0.09058215	911.39	-0.0058733		1441.4	-0.00568517		1971.4	0.00231315		2501.4	-0.01597894	0	
381.6	0.08695964	0.09053953	911.59	-0.00613276		1441.6	-0.00614437		1971.6	0.00197993		2501.6	-0.01522131	0	
381.8	0.08652327	0.09049693	911.79	-0.00572486		1441.8	-0.00537266		1971.8	0.00181343		2501.8	-0.01595906	0	
382	0.08607343	0.09045436	911.99	-0.00558881		1442	-0.0055913		1972	0.00141		2502	-0.01719549	0	
382.2	0.08691112	0.0904118	912.19	-0.00582122		1442.2	-0.00622974		1972.2	0.00078265		2502.2	-0.01804055	0	
382.4	0.08684106	0.09036926	912.39	-0.00613747		1442.4	-0.00744375		1972.4	-0.00038054		2502.4	-0.01758013	0	
382.6	0.08692578	0.09032675	912.59	-0.00567263		1442.6	-0.0080427		1972.6	-0.00132691		2502.6	-0.01777154	0	
382.8	0.08786268	0.09028425	912.79	-0.00629161		1442.8	-0.00835314		1972.8	-0.00178283		2502.8	-0.01724319	0	
383	0.08812268	0.09024177	912.99	-0.00665788		1443	-0.00952964		1973	-0.00206738		2503	-0.0176045	0	
383.2	0.08938579	0.09019932	913.19	-0.00614263		1443.2	-0.01012266		1973.2	-0.0022053		2503.2	-0.01757083	0	
383.4	0.08926432	0.09015688	913.39	-0.00556841		1443.4	-0.00979064		1973.4	-0.00272183		2503.4	-0.01810313	0	
383.6	0.08913509	0.09011446	913.59	-0.00493171		1443.6	-0.01001802		1973.6	-0.00188297		2503.6	-0.0178174	0	
383.8	0.08913337	0.09007207	913.79	-0.00481692		1443.8	-0.01036442		1973.8	-0.00187934		2503.8	-0.01751756	0	
384	0.08931665	0.09002969	913.99	-0.00506554		1444	-0.01026941		1974	-0.00255126		2504	-0.0171208	0	
384.2	0.08863232	0.08998733	914.19	-0.00566432		1444.2	-0.00957508		1974.2	-0.00182634		2504.2	-0.01765497	0	
384.4	0.08897074	0.08994499	914.39	-0.00538727		1444.4	-0.00912932		1974.4	-0.00135109		2504.4	-0.0171178	0	
384.6	0.08871754	0.08990268	914.59	-0.00587974		1444.6	-0.00902232		1974.6	-0.00058117		2504.6	-0.01706066	0	
384.8	0.08878504	0.08986038	914.79	-0.00660223		1444.8	-0.00843985		1974.8	0.00039085		2504.8	-0.01674135	0	
385	0.08789129	0.0898181	914.99	-0.00627226		1445	-0.00788796		1975	0.00019832		2505	-0.01675275	0	
385.2	0.08756125	0.08977585	915.19	-0.00546546		1445.2	-0.00741104		1975.2	0.00009246		2505.2	-0.01683168	0	
385.4	0.08775034	0.08973361	915.39	-0.00537643		1445.4	-0.00777606		1975.4	-0.0002765		2505.4	-0.01759734	0	
385.6	0.08806803	0.08969139	915.59	-0.00490071		1445.6	-0.00811058		1975.6	-0.00096263		2505.6	-0.01753134	0	
385.8	0.08777583	0.08964919	915.79	-0.0042636		1445.8	-0.00746864		1975.8	-0.00117356		2505.8	-0.0187474	0	
386	0.0875741	0.08960701	915.99	-0.00462666		1446	-0.00863466		1976	-0.00225073		2506	-0.01917351	0	
386.2	0.08810179	0.08956486	916.19	-0.00525623		1446.2	-0.00972517		1976.2	-0.00309919		2506.2	-0.01898459	0	
386.4	0.08696431	0.08952272	916.39	-0.00526915		1446.4	-0.01077983		1976.4	-0.00391997		2506.4	-0.01851618	0	
386.6	0.08710116	0.0894806	916.59	-0.00497988		1446.6	-0.01117219		1976.6	-0.00469794		2506.6	-0.01911891	0	
386.8	0.08730413	0.0894385	916.79	-0.00670124		1446.8	-0.01101812		1976.8	-0.00433434		2506.8	-0.01844385	0	
387	0.0871426	0.08939642	916.99	-0.00680498		1447	-0.01180424		1977	-0.00419199		2507	-0.01868659	0	
387.2	0.08605327	0.08935436	917.19	-0.00626209		1447.2	-0.01160944		1977.2	-0.00357777		2507.2	-0.01865977	0	
387.4	0.08532007	0.08931232	917.39	-0.00573326		1447.4	-0.01132145		1977.4	-0.00338253		2507.4	-0.01821114	0	
387.6	0.08451203	0.0892703	917.59	-0.00551513		1447.6	-0.01132588		1977.6	-0.00272715		2507.6	-0.01654491	0	
387.8	0.08310708	0.08922831	917.79	-0.00537365		1447.8	-0.01115994		1977.8	-0.00213679		2507.8	-0.01575374	0	
388	0.08282867	0.08918633	917.99	-0.00574956		1448	-0.0097164		1978	-0.00203064		2508	-0.01527368	0	
388.2	0.08312165	0.08914437	918.19	-0.00553316		1448.2	-0.00923477		1978.2	-0.00144408		2508.2	-0.01512308	0	
388.4	0.08266352	0.08910242	918.39	-0.00561821		1448.4	-0.00814748		1978.4	-0.00087231		2508.4	-0.0148879	0	
388.6	0.08185921	0.0890605	918.59	-0.00492737		1448.6	-0.00770964		1978.6	0.00002894		2508.6	-0.0139742	0	
388.8	0.08144654	0.0890186	918.79	-0.0048275		1448.8	-0.00721296		1978.8	-0.00004475		2508.8	-0.01432996	0	
389	0.08088207	0.08897672	918.99	-0.00450222		1449	-0.00640668		1979	0.00032186		2509	-0.01487796	0	
389.2	0.08136298	0.08893486	919.19	-0.00394184		1449.2	-0.00673384		1979.2	0.00071899		2509.2	-0.01545947	0	
389.4	0.0819194	0.08889302	919.39	-0.00365119		1449.4	-0.00744468		1979.4	0.0007364		2509.4	-0.01625543	0	
389.6	0.08223103	0.0888512	919.59	-0.00296289		1449.6	-0.007161		1979.6	0.00056403		2509.6	-0.01643605	0	
389.8	0.08217581	0.08880939	919.79	-0.00287644		1449.8	-0.00686122		1979.8	-0.00019176		2509.8	-0.01790384	0	
390	0.0827323	0.08876761	919.99	-0.00275112		1450	-0.00730611		1980	-0.00090432		2510	-0.01955374	0	
390.2	0.08358318	0.08872585	920.19	-0.00306857		1450.2	-0.00820783		1980.2	-0.00124814		2510.2	-0.02045888	0	
390.4	0.08436253	0.0886841	920.39	-0.00316382		1450.4	-0.00874114		1980.4	-0.00177374		2510.4	-0.02119525	0	
390.6	0.08543598	0.08864238	920.59	-0.00356805		1450.6	-0.0080612		1980.6	-0.00157991		2510.6	-0.02230311	0	
390.8	0.08493861	0.08860068	920.79	-0.00490757		1450.8	-0.00757731		1980.8	-0.00146552		2510.8	-0.02187931	0	
391	0.08494403	0.08855899	920.99	-0.00530364		1451	-0.00785383		1981	-0.00118779		2511	-0.02183488	0	
391.2	0.08402298	0.08851733	921.19	-0.0054397		1451.2	-0.00748084		1981.2	-0.00042005		2511.2	-0.02131908	0	
391.4	0.08415403	0.08847568	921.39	-0.00582185		1451.4	-0.00719788		1981.4	-0.0006714		2511.4	-0.02020547	0	
391.6	0.08402388	0.08843406	921.59	-0.00623558		1451.6	-0.0067674		1981.6	-0.00043827		2511.6	-0.02008269	0	
391.8	0.08364683	0.08839245	921.79	-0.00584523		1451.8	-0.0062844		1981.8	-0.00056982		2511.8	-0.02027043	0	
392	0.08491476	0.08835086	921.99	-0.00609007		1452	-0.00639365		1982	-0.00092695		2512	-0.02127934	0	
392.2	0.08496992	0.0883093	922.19	-0.00632723		1452.2	-0.00699479		1982.2	-0.00081337		2512.2	-0.0213589	0	
392.4	0.08283616	0.08826775	922.39	-0.00563597		1452.4	-0.0067308		1982.4	-0.00021045		2512.4	-0.02034809	0	
392.6	0.08239038	0.08822622	922.59	-0.00540593		1452.6	-0.00728881		1982.6	0.00037179		2512.6	-0.0192347	0	
392.8	0.0816619	0.08818471	922.79	-0.00559405		1452.8	-0.00760701		1982.8	0.0002092		2512.8	-0.01862029	0	
393	0.08130309	0.08814322	922.99	-0.00576454		1453	-0.00875844		1983	0.00135994		2513	-0.01903694	0	
393.2	0.08137874	0.08810175	923.19	-0.00508152		1453.2	-0.00925495		1983.2	0.00130632		2513.2	-0.0190746	0	
393.4	0.08172326	0.0880603	923.39	-0.00479229		1453.4	-0.00907406		1983.4	0.00027648		2513.4	-0.01876096	0	
393.6	0.08208329	0.08801887	923.59	-0.00427051		1453.6	-0.00864121		1983.6	-0.00023918		2513.6	-0.01849765	0	
393.8	0.08222374	0.08797746	923.79	-0.00357312		1453.8	-0.00847076		1983.8	-0.0005437		2513.8	-0.01828207	0	
394	0.08286612	0.08793607	923.99	-0.003358		1454	-0.00863727		1984	-0.00026666		2514	-0.01861138	0	
394.2	0.08313863	0.0878947	924.19	-0.003104		1454.2	-0.00913328		1984.2	0.00003315		2514.2	-0.01814169	0	
394.4	0.08304568	0.08785335	924.39	-0.00318021		1454.4	-0.00862409		1984.4	0.00022433		2514.4	-0.01772083	0	
394.6	0.08259722	0.08781201	924.59	-0.00244948		1454.6	-0.00778264		1984.6	0.00041043		2514.6	-0.01749366	0	
394.8	0.08220477	0.0877707	924.79	-0.00328569		1454.8	-0.00749409		1984.8	-0.0004024		2514.8	-0.01700639	0	
395	0.08293338	0.08772941	924.99	-0.00375805		1455	-0.00764205		1985	-0.00056069		2515	-0.0169905	0	
395.2	0.0823544	0.08768813	925.19	-0.00328124		1455.2	-0.00791289		1985.2	-0.00043628		2515.2	-0.01655648	0	
395.4	0.08221958	0.08764688	925.39	-0.00387481		1455.4	-0.00793888		1985.4	-0.00110929		2515.4	-0.01683312	0	
395.6	0.08203693	0.08760564	925.59	-0.00372815		1455.6	-0.0076202		1985.6	-0.00163918		2515.6	-0.0177211	0	
395.8	0.08127266	0.08756442	925.79	-0.00371735		1455.8	-0.00743074		1985.8	-0.00178515		2515.8	-0.01801433	0	
396	0.08218357	0.08752323	925.99	-0.00444957		1456	-0.00821999		1986	-0.00200707		2516	-0.01861858	0	
396.2	0.08180414	0.08748205	926.19	-0.00476925		1456.2	-0.0083708		1986.2	-0.00165721		2516.2	-0.01824248	0	
396.4	0.08101231	0.08744089	926.39	-0.00425963		1456.4	-0.00858003		1986.4	-0.00138023		2516.4	-0.01770524	0	
396.6	0.08115313	0.08739975	926.59	-0.00546244		1456.6	-0.00838557		1986.6	-0.00147374		2516.6	-0.01868125	0	
396.8	0.08132694	0.08735863	926.79	-0.00532721		1456.8	-0.00856405		1986.8	-0.00098484		2516.8	-0.01895392	0	
397	0.0823187	0.08731753	926.99	-0.00581492		1457	-0.00940694		1987	-0.00107438		2517	-0.01941136	0	
397.2	0.08250383	0.08727645	927.19	-0.00571974		1457.2	-0.00894099		1987.2	-0.00144887		2517.2	-0.01889278	0	
397.4	0.08258909	0.08723539	927.39	-0.00609919		1457.4	-0.00906499		1987.4	-0.00256861		2517.4	-0.01909309	0	
397.6	0.08242337	0.08719435	927.59	-0.00628377		1457.6	-0.0101242		1987.6	-0.00182662		2517.6	-0.01897033	0	
397.8	0.08282044	0.08715332	927.79	-0.0061719		1457.8	-0.00983642		1987.8	-0.00124759		2517.8	-0.01951539	0	
398	0.08319396	0.08711232	927.99	-0.00617201		1458	-0.0094339		1988	-0.0010169		2518	-0.02012105	0	
398.2	0.08410394	0.08707134	928.19	-0.00611608		1458.2	-0.00968621		1988.2	-0.00079435		2518.2	-0.01958462	0	
398.4	0.08449234	0.08703037	928.39	-0.00604524		1458.4	-0.00955858		1988.4	-0.0010628		2518.4	-0.01949132	0	
398.6	0.08517329	0.08698943	928.59	-0.00539285		1458.6	-0.00947304		1988.6	-0.00176831		2518.6	-0.01974796	0	
398.8	0.08497702	0.0869485	928.79	-0.00616019		1458.8	-0.00950447		1988.8	-0.0018535		2518.8	-0.02032555	0	
399	0.08524507	0.08690759	928.99	-0.00576947		1459	-0.00981677		1989	-0.00136954		2519	-0.02078234	0	
399.2	0.08446534	0.0868667	929.19	-0.00563548		1459.2	-0.00969255		1989.2	-0.00127636		2519.2	-0.02035977	0	
399.4	0.08354998	0.08682583	929.39	-0.00638372		1459.4	-0.00939002		1989.4	-0.00126766		2519.4	-0.02031074	0	
399.6	0.08300215	0.08678499	929.59	-0.00563249		1459.6	-0.0082161		1989.6	-0.00188498		2519.6	-0.02095285	0	
399.8	0.08288067	0.08674415	929.79	-0.00545948		1459.8	-0.00791393		1989.8	-0.0015113		2519.8	-0.02091706	0	
400	0.08280196	0.08670334	929.99	-0.00522971		1460	-0.00777018		1990	-0.00110124		2520	-0.02101352	0	
400.2	0.08202546	0.08666255	930.19	-0.00473231		1460.2	-0.00771788		1990.2	-0.00079753		2520.2	-0.02130284	0	
400.4	0.08095832	0.08662178	930.39	-0.00420799		1460.4	-0.0076227		1990.4	-0.00046748		2520.4	-0.0209337	0	
400.6	0.08049092	0.08658103	930.59	-0.00521654		1460.6	-0.00732299		1990.6	-0.00053151		2520.6	-0.02079113	0	
400.8	0.07951608	0.08654029	930.79	-0.00487498		1460.8	-0.0077281		1990.8	-0.0006132		2520.8	-0.02018358	0	
401	0.07960896	0.08649958	930.99	-0.00541523		1461	-0.00810979		1991	-0.00130167		2521	-0.01932412	0	
401.2	0.07903491	0.08645888	931.19	-0.00513821		1461.2	-0.00780779		1991.2	-0.0011233		2521.2	-0.01931119	0	
401.4	0.07947598	0.0864182	931.39	-0.00531117		1461.4	-0.00763211		1991.4	-0.00208046		2521.4	-0.01983262	0	
401.6	0.08009307	0.08637754	931.59	-0.00519492		1461.6	-0.00769874		1991.6	-0.00198458		2521.6	-0.01956203	0	
401.8	0.0804397	0.08633691	931.79	-0.00547533		1461.8	-0.00719245		1991.8	-0.0022764		2521.8	-0.01964132	0	
402	0.08107359	0.08629629	931.99	-0.00544078		1462	-0.00724286		1992	-0.00261153		2522	-0.01872897	0	
402.2	0.08165078	0.08625569	932.19	-0.00549292		1462.2	-0.00782269		1992.2	-0.00300064		2522.2	-0.01816603	0	
402.4	0.08186149	0.0862151	932.39	-0.00525841		1462.4	-0.00764647		1992.4	-0.00285328		2522.4	-0.01887036	0	
402.6	0.08174027	0.08617454	932.59	-0.00469371		1462.6	-0.00727301		1992.6	-0.00353776		2522.6	-0.01993928	0	
402.8	0.08174929	0.086134	932.79	-0.0037494		1462.8	-0.00728207		1992.8	-0.00280096		2522.8	-0.0210362	0	
403	0.08177816	0.08609348	932.99	-0.00311038		1463	-0.0066831		1993	-0.00230572		2523	-0.02064874	0	
403.2	0.08159779	0.08605297	933.19	-0.0033151		1463.2	-0.0065422		1993.2	-0.00198139		2523.2	-0.02069427	0	
403.4	0.08085626	0.08601248	933.39	-0.00369533		1463.4	-0.00677433		1993.4	-0.00088834		2523.4	-0.02118693	0	
403.6	0.08044074	0.08597202	933.59	-0.00360983		1463.6	-0.0072249		1993.6	0.00021826		2523.6	-0.02210962	0	
403.8	0.08067896	0.08593157	933.79	-0.00374616		1463.8	-0.0079161		1993.8	0.0010224		2523.8	-0.02235183	0	
404	0.07973548	0.08589114	933.99	-0.00426133		1464	-0.00822208		1994	0.00221775		2524	-0.02214523	0	
404.2	0.07975599	0.08585073	934.19	-0.0041221		1464.2	-0.00938319		1994.2	0.00288109		2524.2	-0.02182538	0	
404.4	0.07966923	0.08581034	934.39	-0.00475028		1464.4	-0.00939197		1994.4	0.00400866		2524.4	-0.02062735	0	
404.6	0.07943509	0.08576997	934.59	-0.00576014		1464.6	-0.00975625		1994.6	0.00324057		2524.6	-0.01970784	0	
404.8	0.07938824	0.08572962	934.79	-0.00583717		1464.8	-0.00984786		1994.8	0.00318011		2524.8	-0.01973191	0	
405	0.08049071	0.08568928	934.99	-0.00583413		1465	-0.01010303		1995	0.00250029		2525	-0.01954387	0	
405.2	0.080655	0.08564897	935.19	-0.00586132		1465.2	-0.01041525		1995.2	0.00155876		2525.2	-0.02001958	0	
405.4	0.08118703	0.08560867	935.39	-0.00554221		1465.4	-0.01023551		1995.4	0.00005761		2525.4	-0.02028914	0	
405.6	0.08129119	0.08556839	935.59	-0.00536431		1465.6	-0.01122379		1995.6	-0.00104158		2525.6	-0.01986963	0	
405.8	0.0814892	0.08552814	935.79	-0.00587723		1465.8	-0.01187325		1995.8	-0.00169094		2525.8	-0.01999037	0	
406	0.08120812	0.0854879	935.99	-0.00508758		1466	-0.01195355		1996	-0.00318724		2526	-0.01991529	0	
406.2	0.08104076	0.08544768	936.19	-0.00562851		1466.2	-0.01187658		1996.2	-0.0040071		2526.2	-0.02039843	0	
406.4	0.08109759	0.08540748	936.39	-0.00549033		1466.4	-0.0117044		1996.4	-0.0047307		2526.4	-0.0206995	0	
406.6	0.08014465	0.08536729	936.59	-0.00477427		1466.6	-0.01200842		1996.6	-0.00524919		2526.6	-0.02156008	0	
406.8	0.08019861	0.08532713	936.79	-0.00501983		1466.8	-0.01228176		1996.8	-0.00483713		2526.8	-0.02077741	0	
407	0.07939527	0.08528699	936.99	-0.00584371		1467	-0.01181872		1997	-0.00447529		2527	-0.0201035	0	
407.2	0.07916681	0.08524686	937.19	-0.00646412		1467.2	-0.01121644		1997.2	-0.00412116		2527.2	-0.02056286	0	
407.4	0.07795768	0.08520675	937.39	-0.00682581		1467.4	-0.01064465		1997.4	-0.00316761		2527.4	-0.02089859	0	
407.6	0.07752195	0.08516667	937.59	-0.00660123		1467.6	-0.0108273		1997.6	-0.00235938		2527.6	-0.02132617	0	
407.8	0.07700531	0.0851266	937.79	-0.00652203		1467.8	-0.00979666		1997.8	-0.00187085		2527.8	-0.02043293	0	
408	0.07657453	0.08508655	937.99	-0.00676492		1468	-0.00851468		1998	-0.00044119		2528	-0.01935368	0	
408.2	0.07670648	0.08504651	938.19	-0.00674336		1468.2	-0.00822764		1998.2	0.00070644		2528.2	-0.01988044	0	
408.4	0.0770729	0.0850065	938.39	-0.00671434		1468.4	-0.00689874		1998.4	0.00136312		2528.4	-0.01953431	0	
408.6	0.07670814	0.08496651	938.59	-0.00613281		1468.6	-0.00641901		1998.6	0.00142889		2528.6	-0.01930702	0	
408.8	0.07699488	0.08492653	938.79	-0.00607495		1468.8	-0.00585022		1998.8	0.00169096		2528.8	-0.01908398	0	
409	0.07744832	0.08488658	938.99	-0.00529081		1469	-0.00584036		1999	0.00125326		2529	-0.01983862	0	
409.2	0.07843713	0.08484664	939.19	-0.00461913		1469.2	-0.00579416		1999.2	0.00138426		2529.2	-0.01966021	0	
409.4	0.07936094	0.08480672	939.39	-0.00396646		1469.4	-0.00572794		1999.4	0.00158404		2529.4	-0.01918612	0	
409.6	0.08011104	0.08476682	939.59	-0.00385324		1469.6	-0.00617368		1999.6	0.00174991		2529.6	-0.01961216	0	
409.8	0.08000674	0.08472694	939.79	-0.00398448		1469.8	-0.00654633		1999.8	0.0020425		2529.8	-0.01940944	0	
410	0.07893516	0.08468708	939.99	-0.0033719		1470	-0.0066581		2000	0.00142767		2530	-0.01894387	0	
410.2	0.0786695	0.08464724	940.19	-0.00387822		1470.2	-0.00744026		2000.2	0.00107872		2530.2	-0.01912202	0	
410.4	0.07833279	0.08460741	940.39	-0.00320345		1470.4	-0.00828073		2000.4	0.00056532		2530.4	-0.01823854	0	
410.6	0.07803456	0.08456761	940.59	-0.00394411		1470.6	-0.00904803		2000.6	0.00086829		2530.6	-0.01861073	0	
410.8	0.07756559	0.08452782	940.79	-0.00442031		1470.8	-0.00959294		2000.8	0.00035486		2530.8	-0.01806048	0	
411	0.07742253	0.08448805	940.99	-0.00449085		1471	-0.00953128		2001	0.0004088		2531	-0.01777247	0	
411.2	0.07661789	0.0844483	941.19	-0.00466992		1471.2	-0.00869237		2001.2	-0.00038623		2531.2	-0.01776106	0	
411.4	0.07503277	0.08440857	941.39	-0.0045024		1471.4	-0.008331		2001.4	-0.00039421		2531.4	-0.01780282	0	
411.6	0.07479754	0.08436886	941.59	-0.00495901		1471.6	-0.00870489		2001.6	-0.0007706		2531.6	-0.01834642	0	
411.8	0.07397149	0.08432916	941.79	-0.00574321		1471.8	-0.00777513		2001.8	-0.00080134		2531.8	-0.01817389	0	
412	0.07406905	0.08428949	941.99	-0.00568398		1472	-0.00750695		2002	-0.00059258		2532	-0.0189731	0	
412.2	0.07435074	0.08424983	942.19	-0.00592895		1472.2	-0.00773147		2002.2	-0.00054692		2532.2	-0.01999933	0	
412.4	0.07451208	0.0842102	942.39	-0.0052999		1472.4	-0.0075124		2002.4	-0.00097473		2532.4	-0.02056876	0	
412.6	0.0744957	0.08417058	942.59	-0.00551262		1472.6	-0.00784626		2002.6	-0.00085986		2532.6	-0.02050995	0	
412.8	0.07612418	0.08413098	942.79	-0.00603108		1472.8	-0.00748574		2002.8	-0.00136729		2532.8	-0.0205886	0	
413	0.07705062	0.08409139	942.99	-0.00578128		1473	-0.0075616		2003	-0.00094415		2533	-0.02138552	0	
413.2	0.07734332	0.08405183	943.19	-0.00520208		1473.2	-0.00791973		2003.2	-0.00044113		2533.2	-0.02104336	0	
413.4	0.07731733	0.08401229	943.39	-0.00534762		1473.4	-0.00810842		2003.4	0.0007149		2533.4	-0.02130779	0	
413.6	0.07785097	0.08397276	943.59	-0.00477963		1473.6	-0.00825958		2003.6	0.00053625		2533.6	-0.02122606	0	
413.8	0.07683629	0.08393325	943.79	-0.00493392		1473.8	-0.0082814		2003.8	0.0005903		2533.8	-0.02045217	0	
414	0.07619316	0.08389376	943.99	-0.00404155		1474	-0.00839611		2004	0.00027679		2534	-0.02035389	0	
414.2	0.07608915	0.08385429	944.19	-0.00435043		1474.2	-0.0090143		2004.2	-0.00003408		2534.2	-0.01975658	0	
414.4	0.07579314	0.08381484	944.39	-0.00475715		1474.4	-0.00969995		2004.4	-0.0001022		2534.4	-0.01897055	0	
414.6	0.07577974	0.08377541	944.59	-0.0055705		1474.6	-0.00976534		2004.6	0.00048192		2534.6	-0.01850093	0	
414.8	0.0755313	0.083736	944.79	-0.00515118		1474.8	-0.01023085		2004.8	0.00071043		2534.8	-0.01781913	0	
415	0.07569445	0.0836966	944.99	-0.00489214		1475	-0.01023869		2005	0.00139265		2535	-0.01636072	0	
415.2	0.07461245	0.08365722	945.19	-0.00538081		1475.2	-0.00961269		2005.2	0.00143132		2535.2	-0.01594816	0	
415.4	0.07452395	0.08361786	945.39	-0.00579451		1475.4	-0.00969841		2005.4	0.00198183		2535.4	-0.01601438	0	
415.6	0.0748399	0.08357852	945.59	-0.00689147		1475.6	-0.00996741		2005.6	0.00210474		2535.6	-0.01615399	0	
415.8	0.07503169	0.0835392	945.79	-0.00714228		1475.8	-0.00934541		2005.8	0.00215516		2535.8	-0.01606525	0	
416	0.07561561	0.0834999	945.99	-0.00684177		1476	-0.00951823		2006	0.0020117		2536	-0.01626008	0	
416.2	0.07587547	0.08346061	946.19	-0.00706524		1476.2	-0.00910798		2006.2	0.00133482		2536.2	-0.01637915	0	
416.4	0.07669521	0.08342135	946.39	-0.00698793		1476.4	-0.00861996		2006.4	0.0011959		2536.4	-0.01706679	0	
416.6	0.07750425	0.0833821	946.59	-0.00779729		1476.6	-0.00815108		2006.6	0.00135324		2536.6	-0.01712847	0	
416.8	0.07802791	0.08334287	946.79	-0.00771581		1476.8	-0.00702008		2006.8	0.00046278		2536.8	-0.01784412	0	
417	0.07730229	0.08330366	946.99	-0.00691942		1477	-0.00678151		2007	-0.00010766		2537	-0.01831537	0	
417.2	0.07730519	0.08326447	947.19	-0.00615045		1477.2	-0.00724392		2007.2	-0.00009942		2537.2	-0.0194923	0	
417.4	0.07749128	0.08322529	947.39	-0.00564973		1477.4	-0.0077589		2007.4	-0.00054885		2537.4	-0.01972457	0	
417.6	0.07763894	0.08318614	947.59	-0.00511367		1477.6	-0.00735229		2007.6	-0.00204462		2537.6	-0.01961719	0	
417.8	0.07675799	0.083147	947.79	-0.00527346		1477.8	-0.00778957		2007.8	-0.0016193		2537.8	-0.02056692	0	
418	0.07682502	0.08310788	947.99	-0.00395296		1478	-0.00786437		2008	-0.00163727		2538	-0.02112491	0	
418.2	0.0766632	0.08306878	948.19	-0.00350507		1478.2	-0.00802866		2008.2	-0.00148518		2538.2	-0.02140295	0	
418.4	0.07592351	0.0830297	948.39	-0.00391073		1478.4	-0.00816758		2008.4	-0.00118901		2538.4	-0.02208546	0	
418.6	0.07642399	0.08299063	948.59	-0.00394434		1478.6	-0.00792686		2008.6	-0.00045341		2538.6	-0.02183252	0	
418.8	0.07621706	0.08295159	948.79	-0.00416157		1478.8	-0.00752825		2008.8	0.00003165		2538.8	-0.02128614	0	
419	0.07589006	0.08291256	948.99	-0.00484876		1479	-0.00738045		2009	0.00067588		2539	-0.02084724	0	
419.2	0.07525005	0.08287355	949.19	-0.00542816		1479.2	-0.00736516		2009.2	0.00180218		2539.2	-0.02071303	0	
419.4	0.07609418	0.08283456	949.39	-0.00527657		1479.4	-0.00726794		2009.4	0.00168546		2539.4	-0.020523	0	
419.6	0.0755531	0.08279559	949.59	-0.00610866		1479.6	-0.00677792		2009.6	0.00213748		2539.6	-0.01942949	0	
419.8	0.07595783	0.08275664	949.79	-0.00617614		1479.8	-0.00678054		2009.8	0.00190169		2539.8	-0.01934824	0	
420	0.07614203	0.0827177	949.99	-0.00624625		1480	-0.00709843		2010	0.001959		2540	-0.01887703	0	
420.2	0.07661533	0.08267879	950.19	-0.00675083		1480.2	-0.00638181		2010.2	0.00220149		2540.2	-0.01871308	0	
420.4	0.07748419	0.08263989	950.39	-0.00681034		1480.4	-0.00630071		2010.4	0.00289283		2540.4	-0.01894918	0	
420.6	0.07697996	0.08260101	950.59	-0.00711022		1480.6	-0.00608127		2010.6	0.0020187		2540.6	-0.01924301	0	
420.8	0.0766328	0.08256215	950.79	-0.00659507		1480.8	-0.00598917		2010.8	0.00075641		2540.8	-0.01941617	0	
421	0.07704816	0.0825233	950.99	-0.00615282		1481	-0.00688003		2011	0.00031665		2541	-0.01973858	0	
421.2	0.07737278	0.08248448	951.19	-0.00590902		1481.2	-0.00838877		2011.2	-0.0001747		2541.2	-0.02100354	0	
421.4	0.07678231	0.08244567	951.39	-0.00491189		1481.4	-0.0088567		2011.4	-0.00080939		2541.4	-0.02154236	0	
421.6	0.07701461	0.08240688	951.59	-0.00493111		1481.6	-0.00962033		2011.6	-0.00098292		2541.6	-0.0218899	0	
421.8	0.0764455	0.08236811	951.79	-0.00391409		1481.8	-0.00940976		2011.8	-0.00045084		2541.8	-0.02208267	0	
422	0.07638613	0.08232936	951.99	-0.00334784		1482	-0.00820403		2012	-0.00070026		2542	-0.02273372	0	
422.2	0.07630062	0.08229062	952.19	-0.00383535		1482.2	-0.00838208		2012.2	-0.00086969		2542.2	-0.02258421	0	
422.4	0.07526454	0.08225191	952.39	-0.00462555		1482.4	-0.00836286		2012.4	-0.00067749		2542.4	-0.02231468	0	
422.6	0.07572233	0.08221321	952.59	-0.00504449		1482.6	-0.00827394		2012.6	-0.00055593		2542.6	-0.0209653	0	
422.8	0.07564847	0.08217453	952.79	-0.00550404		1482.8	-0.00781755		2012.8	-0.00012417		2542.8	-0.02019809	0	
423	0.07564237	0.08213587	952.99	-0.00518112		1483	-0.00811105		2013	0.00016113		2543	-0.02003703	0	
423.2	0.07540097	0.08209723	953.19	-0.00428567		1483.2	-0.00806182		2013.2	0.00080876		2543.2	-0.01927601	0	
423.4	0.07570066	0.0820586	953.39	-0.00434003		1483.4	-0.00792197		2013.4	0.00147803		2543.4	-0.01908841	0	
423.6	0.07411983	0.08202	953.59	-0.0056274		1483.6	-0.00789609		2013.6	0.00278384		2543.6	-0.01818394	0	
423.8	0.07459156	0.08198141	953.79	-0.00625958		1483.8	-0.00824173		2013.8	0.00284028		2543.8	-0.01841944	0	
424	0.07477053	0.08194284	953.99	-0.00616249		1484	-0.00850576		2014	0.00332685		2544	-0.01826584	0	
424.2	0.07473521	0.08190428	954.19	-0.00661195		1484.2	-0.00825468		2014.2	0.00413498		2544.2	-0.01839488	0	
424.4	0.07440412	0.08186575	954.39	-0.00693794		1484.4	-0.00819505		2014.4	0.00406929		2544.4	-0.01840521	0	
424.6	0.07458838	0.08182723	954.59	-0.00787518		1484.6	-0.00790451		2014.6	0.00365539		2544.6	-0.01828882	0	
424.8	0.07544345	0.08178874	954.79	-0.00784737		1484.8	-0.0078813		2014.8	0.00364985		2544.8	-0.01868063	0	
425	0.07593909	0.08175026	954.99	-0.00773273		1485	-0.00768057		2015	0.00426616		2545	-0.01932177	0	
425.2	0.07601602	0.0817118	955.19	-0.0072738		1485.2	-0.00774827		2015.2	0.00351485		2545.2	-0.02057764	0	
425.4	0.07551382	0.08167335	955.39	-0.00659523		1485.4	-0.00733133		2015.4	0.0032602		2545.4	-0.02107469	0	
425.6	0.07538839	0.08163493	955.59	-0.00675565		1485.6	-0.00763582		2015.6	0.00237004		2545.6	-0.02058254	0	
425.8	0.07563682	0.08159652	955.79	-0.00650265		1485.8	-0.00644142		2015.8	0.00217141		2545.8	-0.02046593	0	
426	0.07602082	0.08155813	955.99	-0.0072351		1486	-0.00594446		2016	0.00150134		2546	-0.02052803	0	
426.2	0.07617663	0.08151976	956.19	-0.00748113		1486.2	-0.00676489		2016.2	0.00076025		2546.2	-0.01973592	0	
426.4	0.07541356	0.08148141	956.39	-0.00709658		1486.4	-0.00679171		2016.4	0.00095097		2546.4	-0.01873205	0	
426.6	0.0767582	0.08144307	956.59	-0.00702155		1486.6	-0.00641174		2016.6	0.00113284		2546.6	-0.01846545	0	
426.8	0.07625696	0.08140475	956.79	-0.00693504		1486.8	-0.00600095		2016.8	0.00119895		2546.8	-0.01860676	0	
427	0.07516705	0.08136645	956.99	-0.00617117		1487	-0.00630651		2017	0.00073936		2547	-0.01920169	0	
427.2	0.07460743	0.08132817	957.19	-0.00654967		1487.2	-0.00585301		2017.2	0.0012572		2547.2	-0.01987626	0	
427.4	0.07351774	0.08128991	957.39	-0.00682872		1487.4	-0.00633489		2017.4	0.00163209		2547.4	-0.02067694	0	
427.6	0.07307797	0.08125166	957.59	-0.00723242		1487.6	-0.00674643		2017.6	0.00180276		2547.6	-0.01987788	0	
427.8	0.07366121	0.08121344	957.79	-0.00683393		1487.8	-0.00747626		2017.8	0.0013584		2547.8	-0.0204479	0	
428	0.07324077	0.08117523	957.99	-0.00569421		1488	-0.00790127		2018	0.00129098		2548	-0.02033199	0	
428.2	0.07328546	0.08113704	958.19	-0.00630372		1488.2	-0.00759613		2018.2	0.00180977		2548.2	-0.02023088	0	
428.4	0.07383727	0.08109886	958.39	-0.00612045		1488.4	-0.00688349		2018.4	0.00128977		2548.4	-0.02129216	0	
428.6	0.07461102	0.08106071	958.59	-0.00592865		1488.6	-0.00680503		2018.6	0.00094957		2548.6	-0.02187397	0	
428.8	0.07410949	0.08102257	958.79	-0.00521914		1488.8	-0.00696978		2018.8	0.00070962		2548.8	-0.02182503	0	
429	0.07424034	0.08098445	958.99	-0.00523152		1489	-0.00704125		2019	0.00065559		2549	-0.0220673	0	
429.2	0.07502194	0.08094635	959.19	-0.00527845		1489.2	-0.00795028		2019.2	-0.00026637		2549.2	-0.02201899	0	
429.4	0.07497961	0.08090827	959.39	-0.00561213		1489.4	-0.00861505		2019.4	-0.00051545		2549.4	-0.02203754	0	
429.6	0.07468215	0.0808702	959.59	-0.00635784		1489.6	-0.00897262		2019.6	-0.00072442		2549.6	-0.02149588	0	
429.8	0.07529342	0.08083215	959.79	-0.00684706		1489.8	-0.00955152		2019.8	-0.0004649		2549.8	-0.02113182	0	
430	0.07546038	0.08079413	959.99	-0.00732422		1490	-0.00975334		2020	-0.00049134		2550	-0.02019609	0	
430.2	0.07543743	0.08075611	960.19	-0.00815639		1490.2	-0.0097545		2020.2	0.00017577		2550.2	-0.01974003	0	
430.4	0.07520205	0.08071812	960.39	-0.00750251		1490.4	-0.00889537		2020.4	0.00036414		2550.4	-0.01916416	0	
430.6	0.07555455	0.08068014	960.59	-0.00788618		1490.6	-0.00844203		2020.6	0.00018585		2550.6	-0.01886036	0	
430.8	0.07472861	0.08064219	960.79	-0.00933048		1490.8	-0.00839055		2020.8	0.00056722		2550.8	-0.01876303	0	
431	0.0755137	0.08060424	960.99	-0.0093465		1491	-0.00880309		2021	0.00028589		2551	-0.01882951	0	
431.2	0.07647638	0.08056632	961.19	-0.01032616		1491.2	-0.00841391		2021.2	0.00107133		2551.2	-0.01784042	0	
431.4	0.0762353	0.08052842	961.39	-0.00970754		1491.4	-0.00890082		2021.4	0.00076479		2551.4	-0.01727151	0	
431.6	0.07662661	0.08049053	961.59	-0.00951346		1491.6	-0.00856761		2021.6	0.00224077		2551.6	-0.01607221	0	
431.8	0.07629339	0.08045266	961.79	-0.00948382		1491.8	-0.00852539		2021.8	0.00178132		2551.8	-0.01665205	0	
432	0.07581772	0.08041481	961.99	-0.00880474		1492	-0.00800119		2022	0.00121022		2552	-0.0170471	0	
432.2	0.07555668	0.08037698	962.19	-0.00864867		1492.2	-0.00785437		2022.2	0.00085268		2552.2	-0.0190233	0	
432.4	0.07530756	0.08033916	962.39	-0.00739125		1492.4	-0.00753631		2022.4	0.00026084		2552.4	-0.02019697	0	
432.6	0.0752684	0.08030136	962.59	-0.0066396		1492.6	-0.00835561		2022.6	-0.00064272		2552.6	-0.01946671	0	
432.8	0.07472313	0.08026358	962.79	-0.00579036		1492.8	-0.00820988		2022.8	-0.00158333		2552.8	-0.01884397	0	
433	0.07546517	0.08022582	962.99	-0.00650055		1493	-0.00862448		2023	-0.00177195		2553	-0.01868812	0	
433.2	0.07572222	0.08018808	963.19	-0.00669378		1493.2	-0.00953067		2023.2	-0.00191598		2553.2	-0.01854177	0	
433.4	0.07440883	0.08015035	963.39	-0.00613156		1493.4	-0.01006961		2023.4	-0.00169293		2553.4	-0.01902705	0	
433.6	0.07367963	0.08011264	963.59	-0.00648083		1493.6	-0.0102476		2023.6	-0.00098052		2553.6	-0.01929555	0	
433.8	0.07391329	0.08007495	963.79	-0.00623354		1493.8	-0.01066489		2023.8	-0.00073429		2553.8	-0.01924178	0	
434	0.07382075	0.08003728	963.99	-0.00623597		1494	-0.01050436		2024	-0.0005659		2554	-0.02002617	0	
434.2	0.07399215	0.07999962	964.19	-0.00682982		1494.2	-0.00984074		2024.2	-0.00007938		2554.2	-0.02030397	0	
434.4	0.07452209	0.07996198	964.39	-0.00578354		1494.4	-0.00982485		2024.4	-0.00085987		2554.4	-0.0201836	0	
434.6	0.07515845	0.07992436	964.59	-0.00645493		1494.6	-0.00958317		2024.6	0.00026278		2554.6	-0.02047199	0	
434.8	0.07609428	0.07988676	964.79	-0.00697989		1494.8	-0.00968398		2024.8	0.00168408		2554.8	-0.02044634	0	
435	0.07669194	0.07984918	964.99	-0.00639386		1495	-0.00970809		2025	0.00220483		2555	-0.01994545	0	
435.2	0.07612339	0.07981161	965.19	-0.0072808		1495.2	-0.00940184		2025.2	0.00332942		2555.2	-0.01955493	0	
435.4	0.07560413	0.07977406	965.39	-0.00716239		1495.4	-0.00908975		2025.4	0.00384009		2555.4	-0.01998354	0	
435.6	0.07560128	0.07973653	965.59	-0.00719327		1495.6	-0.00881305		2025.6	0.00436841		2555.6	-0.0204862	0	
435.8	0.07539506	0.07969901	965.79	-0.00732428		1495.8	-0.00943078		2025.8	0.00385969		2555.8	-0.02104775	0	
436	0.0745645	0.07966152	965.99	-0.00680371		1496	-0.00892697		2026	0.00298316		2556	-0.0214115	0	
436.2	0.07436871	0.07962404	966.19	-0.00631252		1496.2	-0.00937589		2026.2	0.00197165		2556.2	-0.0221543	0	
436.4	0.07452824	0.07958658	966.39	-0.00609316		1496.4	-0.0087607		2026.4	0.00127426		2556.4	-0.021249	0	
436.6	0.07483549	0.07954913	966.59	-0.00612899		1496.6	-0.00880453		2026.6	-0.00006958		2556.6	-0.02085759	0	
436.8	0.07467384	0.07951171	966.79	-0.00618066		1496.8	-0.00846068		2026.8	-0.00008023		2556.8	-0.021377	0	
437	0.07462746	0.0794743	966.99	-0.0066052		1497	-0.00899855		2027	-0.00021877		2557	-0.02121054	0	
437.2	0.07460939	0.07943691	967.19	-0.00703452		1497.2	-0.00937549		2027.2	-0.00019554		2557.2	-0.02092564	0	
437.4	0.07362013	0.07939953	967.39	-0.00698996		1497.4	-0.0087299		2027.4	-0.00029195		2557.4	-0.0208967	0	
437.6	0.07321996	0.07936218	967.59	-0.00780181		1497.6	-0.00873764		2027.6	-0.00014127		2557.6	-0.02099082	0	
437.8	0.07267145	0.07932484	967.79	-0.00790424		1497.8	-0.00804881		2027.8	-0.00018121		2557.8	-0.02092088	0	
438	0.07297274	0.07928752	967.99	-0.00780882		1498	-0.00805047		2028	-0.00047933		2558	-0.02122256	0	
438.2	0.07332072	0.07925022	968.19	-0.00779689		1498.2	-0.00833766		2028.2	0.00142307		2558.2	-0.02015322	0	
438.4	0.07337363	0.07921293	968.39	-0.00682142		1498.4	-0.00771173		2028.4	0.00169363		2558.4	-0.01965545	0	
438.6	0.07315392	0.07917566	968.59	-0.00742103		1498.6	-0.00699217		2028.6	0.0034292		2558.6	-0.0192845	0	
438.8	0.07261241	0.07913841	968.79	-0.00720342		1498.8	-0.00654526		2028.8	0.00419292		2558.8	-0.01908164	0	
439	0.07224932	0.07910118	968.99	-0.00785213		1499	-0.00611336		2029	0.00489598		2559	-0.0198525	0	
439.2	0.07219052	0.07906396	969.19	-0.0085011		1499.2	-0.00578573		2029.2	0.00658487		2559.2	-0.01939151	0	
439.4	0.07280382	0.07902677	969.39	-0.00822319		1499.4	-0.00634801		2029.4	0.00644548		2559.4	-0.01912471	0	
439.6	0.07345888	0.07898959	969.59	-0.00782049		1499.6	-0.00650921		2029.6	0.00562787		2559.6	-0.01871351	0	
439.8	0.07335763	0.07895242	969.79	-0.00797887		1499.8	-0.00678413		2029.8	0.00534429		2559.8	-0.01806963	0	
440	0.0734621	0.07891528	969.99	-0.00777188		1500	-0.00674662		2030	0.00435641		2560	-0.01837262	0	
440.2	0.07371259	0.07887815	970.19	-0.00745073		1500.2	-0.0075264		2030.2	0.00353502		2560.2	-0.01866634	0	
440.4	0.07422758	0.07884104	970.39	-0.00772174		1500.4	-0.00773874		2030.4	0.00301907		2560.4	-0.01944655	0	
440.6	0.07414279	0.07880395	970.59	-0.00701788		1500.6	-0.00861191		2030.6	0.00269587		2560.6	-0.02011439	0	
440.8	0.07377719	0.07876687	970.79	-0.00681552		1500.8	-0.00937099		2030.8	0.00287673		2560.8	-0.02109014	0	
441	0.07312335	0.07872981	970.99	-0.00726948		1501	-0.00967065		2031	0.00220164		2561	-0.0207148	0	
441.2	0.07346423	0.07869277	971.19	-0.0080906		1501.2	-0.00978861		2031.2	0.00199759		2561.2	-0.02083969	0	
441.4	0.07252858	0.07865575	971.39	-0.00793117		1501.4	-0.00956586		2031.4	0.00153481		2561.4	-0.02219626	0	
441.6	0.07164024	0.07861874	971.59	-0.00781444		1501.6	-0.01003458		2031.6	0.00118888		2561.6	-0.02266701	0	
441.8	0.0711304	0.07858176	971.79	-0.00779535		1501.8	-0.00969346		2031.8	0.00146802		2561.8	-0.02265253	0	
442	0.07179708	0.07854479	971.99	-0.00733562		1502	-0.0093619		2032	0.0017341		2562	-0.02282294	0	
442.2	0.07174143	0.07850783	972.19	-0.00729387		1502.2	-0.00892519		2032.2	0.00311483		2562.2	-0.02185425	0	
442.4	0.07172672	0.0784709	972.39	-0.00722657		1502.4	-0.00724746		2032.4	0.00254123		2562.4	-0.02219088	0	
442.6	0.07147596	0.07843398	972.59	-0.0074906		1502.6	-0.00656542		2032.6	0.00357478		2562.6	-0.02228717	0	
442.8	0.07175745	0.07839708	972.79	-0.00828701		1502.8	-0.00585074		2032.8	0.00286449		2562.8	-0.02253495	0	
443	0.07155492	0.07836019	972.99	-0.00855593		1503	-0.00609188		2033	0.00322921		2563	-0.02262951	0	
443.2	0.07203036	0.07832332	973.19	-0.00889541		1503.2	-0.00596965		2033.2	0.00397565		2563.2	-0.02143361	0	
443.4	0.072102	0.07828648	973.39	-0.00878053		1503.4	-0.00645634		2033.4	0.00207575		2563.4	-0.02065303	0	
443.6	0.07251268	0.07824964	973.59	-0.00879798		1503.6	-0.006615		2033.6	0.00173057		2563.6	-0.02004583	0	
443.8	0.07361019	0.07821283	973.79	-0.00913434		1503.8	-0.00743698		2033.8	0.00111069		2563.8	-0.02037181	0	
444	0.0745533	0.07817603	973.99	-0.00894142		1504	-0.00745329		2034	0.00106031		2564	-0.02033453	0	
444.2	0.07443872	0.07813925	974.19	-0.00872625		1504.2	-0.00858779		2034.2	0.00102642		2564.2	-0.02055378	0	
444.4	0.07534958	0.07810249	974.39	-0.0081226		1504.4	-0.00930986		2034.4	0.0011737		2564.4	-0.02047835	0	
444.6	0.07460281	0.07806574	974.59	-0.00810629		1504.6	-0.00994272		2034.6	0.00049138		2564.6	-0.02045118	0	
444.8	0.07466218	0.07802902	974.79	-0.00902027		1504.8	-0.0108246		2034.8	0.00011596		2564.8	-0.0211524	0	
445	0.07470394	0.0779923	974.99	-0.00934347		1505	-0.01135725		2035	-0.00032762		2565	-0.02135251	0	
445.2	0.07589932	0.07795561	975.19	-0.00962967		1505.2	-0.0116755		2035.2	-0.00011613		2565.2	-0.02196198	0	
445.4	0.07499651	0.07791893	975.39	-0.00979444		1505.4	-0.01203024		2035.4	0.00040073		2565.4	-0.02163236	0	
445.6	0.07430177	0.07788228	975.59	-0.00981346		1505.6	-0.01126996		2035.6	0.00065007		2565.6	-0.0206957	0	
445.8	0.0746922	0.07784563	975.79	-0.00974197		1505.8	-0.01102606		2035.8	0.00208623		2565.8	-0.02057647	0	
446	0.07542049	0.07780901	975.99	-0.0101182		1506	-0.00955856		2036	0.00220764		2566	-0.02014977	0	
446.2	0.07595342	0.0777724	976.19	-0.01051442		1506.2	-0.00798433		2036.2	0.00237296		2566.2	-0.01980038	0	
446.4	0.07565005	0.07773581	976.39	-0.01134		1506.4	-0.00693211		2036.4	0.00228707		2566.4	-0.01939881	0	
446.6	0.07529611	0.07769924	976.59	-0.01162482		1506.6	-0.00671252		2036.6	0.00292811		2566.6	-0.01879289	0	
446.8	0.07481418	0.07766268	976.79	-0.01234378		1506.8	-0.00616464		2036.8	0.00234174		2566.8	-0.01899468	0	
447	0.07439019	0.07762614	976.99	-0.0123729		1507	-0.00599122		2037	0.00295114		2567	-0.01963614	0	
447.2	0.07526557	0.07758962	977.19	-0.01295842		1507.2	-0.005467		2037.2	0.00318575		2567.2	-0.01911647	0	
447.4	0.07521241	0.07755312	977.39	-0.01258863		1507.4	-0.00586816		2037.4	0.00227748		2567.4	-0.01948971	0	
447.6	0.07636993	0.07751663	977.59	-0.01258059		1507.6	-0.00590629		2037.6	0.00178292		2567.6	-0.0199144	0	
447.8	0.07678065	0.07748016	977.79	-0.01245754		1507.8	-0.00604487		2037.8	0.00122043		2567.8	-0.02077712	0	
448	0.07644366	0.07744371	977.99	-0.01118268		1508	-0.00450988		2038	0.00137823		2568	-0.02117406	0	
448.2	0.07599246	0.07740727	978.19	-0.01036315		1508.2	-0.00535307		2038.2	0.00072813		2568.2	-0.02186875	0	
448.4	0.07543888	0.07737086	978.39	-0.00982018		1508.4	-0.00646984		2038.4	-0.00005692		2568.4	-0.02160313	0	
448.6	0.07493712	0.07733445	978.59	-0.0091082		1508.6	-0.00732363		2038.6	-0.00145072		2568.6	-0.02259438	0	
448.8	0.07524851	0.07729807	978.79	-0.00818595		1508.8	-0.0085173		2038.8	-0.00143851		2568.8	-0.02355757	0	
449	0.07475575	0.0772617	978.99	-0.00847363		1509	-0.00897121		2039	-0.00138891		2569	-0.02306503	0	
449.2	0.07476622	0.07722535	979.19	-0.00905021		1509.2	-0.00910745		2039.2	-0.00112207		2569.2	-0.02273258	0	
449.4	0.07344531	0.07718902	979.39	-0.00904485		1509.4	-0.00947027		2039.4	-0.00132354		2569.4	-0.02184887	0	
449.6	0.07296838	0.0771527	979.59	-0.00834321		1509.6	-0.00873142		2039.6	-0.00098784		2569.6	-0.02228303	0	
449.8	0.07350346	0.07711641	979.79	-0.00801808		1509.8	-0.00848406		2039.8	-0.00071671		2569.8	-0.02233819	0	
450	0.07273527	0.07708012	979.99	-0.00766426		1510	-0.00741281		2040	-0.00118603		2570	-0.02173243	0	
450.2	0.07244192	0.07704386	980.19	-0.00798473		1510.2	-0.0075073		2040.2	-0.00134644		2570.2	-0.02194476	0	
450.4	0.07179977	0.07700761	980.39	-0.00811757		1510.4	-0.00811499		2040.4	-0.00053722		2570.4	-0.02127089	0	
450.6	0.07169052	0.07697138	980.59	-0.00695098		1510.6	-0.00826575		2040.6	-0.00052625		2570.6	-0.02094762	0	
450.8	0.07159515	0.07693517	980.79	-0.00721758		1510.8	-0.00870084		2040.8	0.00027826		2570.8	-0.02181388	0	
451	0.07191161	0.07689897	980.99	-0.00792481		1511	-0.00892059		2041	0.00133193		2571	-0.02204457	0	
451.2	0.07264894	0.07686279	981.19	-0.00782532		1511.2	-0.00919562		2041.2	0.00157707		2571.2	-0.02179484	0	
451.4	0.07280065	0.07682663	981.39	-0.00846377		1511.4	-0.00904371		2041.4	0.00155295		2571.4	-0.02188931	0	
451.6	0.07296061	0.07679049	981.59	-0.00884693		1511.6	-0.00828362		2041.6	0.00108779		2571.6	-0.02165906	0	
451.8	0.07275215	0.07675436	981.79	-0.00929426		1511.8	-0.00867058		2041.8	0.0014623		2571.8	-0.02250316	0	
452	0.07292281	0.07671825	981.99	-0.00944503		1512	-0.00797288		2042	0.00146089		2572	-0.02249922	0	
452.2	0.07242942	0.07668215	982.19	-0.0089293		1512.2	-0.0094998		2042.2	0.00143341		2572.2	-0.0227178	0	
452.4	0.07205523	0.07664608	982.39	-0.00852249		1512.4	-0.01002612		2042.4	0.00201983		2572.4	-0.02307196	0	
452.6	0.07195613	0.07661002	982.59	-0.00881951		1512.6	-0.01036437		2042.6	0.00214931		2572.6	-0.02342927	0	
452.8	0.07206935	0.07657397	982.79	-0.00935636		1512.8	-0.01029168		2042.8	0.00267907		2572.8	-0.02320648	0	
453	0.07165096	0.07653795	982.99	-0.01046581		1513	-0.00930611		2043	0.00294591		2573	-0.02230105	0	
453.2	0.07123413	0.07650194	983.19	-0.01049888		1513.2	-0.00913595		2043.2	0.00332943		2573.2	-0.02190773	0	
453.4	0.0706667	0.07646594	983.39	-0.00986466		1513.4	-0.00952665		2043.4	0.00355234		2573.4	-0.02074253	0	
453.6	0.07048774	0.07642997	983.59	-0.00939614		1513.6	-0.00919641		2043.6	0.00391134		2573.6	-0.02046773	0	
453.8	0.06946271	0.07639401	983.79	-0.00845908		1513.8	-0.00925556		2043.8	0.00359681		2573.8	-0.02027853	0	
454	0.06810343	0.07635807	983.99	-0.0076318		1514	-0.00906766		2044	0.00348677		2574	-0.01988087	0	
454.2	0.06790106	0.07632214	984.19	-0.00789748		1514.2	-0.00905867		2044.2	0.0035669		2574.2	-0.01944076	0	
454.4	0.06771277	0.07628624	984.39	-0.0076028		1514.4	-0.00838465		2044.4	0.00396495		2574.4	-0.01844063	0	
454.6	0.06797909	0.07625034	984.59	-0.006587		1514.6	-0.00795345		2044.6	0.00360839		2574.6	-0.01770277	0	
454.8	0.06845081	0.07621447	984.79	-0.00688284		1514.8	-0.00782054		2044.8	0.00441036		2574.8	-0.01826304	0	
455	0.0690371	0.07617861	984.99	-0.00713386		1515	-0.00705819		2045	0.00426832		2575	-0.01852692	0	
455.2	0.07025444	0.07614277	985.19	-0.00682003		1515.2	-0.0070827		2045.2	0.0034917		2575.2	-0.01901021	0	
455.4	0.07094438	0.07610695	985.39	-0.00674017		1515.4	-0.00685783		2045.4	0.00271001		2575.4	-0.01913754	0	
455.6	0.07154838	0.07607114	985.59	-0.00671608		1515.6	-0.00739265		2045.6	0.00195249		2575.6	-0.01987127	0	
455.8	0.07180572	0.07603535	985.79	-0.00690684		1515.8	-0.00788779		2045.8	0.00123915		2575.8	-0.02113422	0	
456	0.07224411	0.07599958	985.99	-0.00762441		1516	-0.00777485		2046	0.00108738		2576	-0.02151151	0	
456.2	0.07158573	0.07596382	986.19	-0.00700797		1516.2	-0.00851035		2046.2	0.00068663		2576.2	-0.0218938	0	
456.4	0.07237214	0.07592809	986.39	-0.00751559		1516.4	-0.00804086		2046.4	0.00010531		2576.4	-0.02249793	0	
456.6	0.07259047	0.07589236	986.59	-0.0078437		1516.6	-0.00909861		2046.6	0.00002013		2576.6	-0.02212062	0	
456.8	0.07327562	0.07585666	986.79	-0.00789541		1516.8	-0.0081012		2046.8	-0.00047732		2576.8	-0.02189263	0	
457	0.07246896	0.07582097	986.99	-0.00841154		1517	-0.00768822		2047	-0.00013224		2577	-0.02168566	0	
457.2	0.07217692	0.0757853	987.19	-0.00911975		1517.2	-0.00824296		2047.2	0.00003486		2577.2	-0.02130926	0	
457.4	0.07211844	0.07574964	987.39	-0.00950437		1517.4	-0.00895204		2047.4	0.00036471		2577.4	-0.0212399	0	
457.6	0.07175923	0.075714	987.59	-0.01020957		1517.6	-0.0089045		2047.6	0.00056274		2577.6	-0.02108405	0	
457.8	0.07110996	0.07567838	987.79	-0.01004571		1517.8	-0.00843715		2047.8	0.00123561		2577.8	-0.02108322	0	
458	0.07138943	0.07564278	987.99	-0.01110713		1518	-0.00741934		2048	0.00137193		2578	-0.02022337	0	
458.2	0.07143907	0.07560719	988.19	-0.01120429		1518.2	-0.0073739		2048.2	0.00125903		2578.2	-0.01929869	0	
458.4	0.0715184	0.07557162	988.39	-0.01154231		1518.4	-0.00708555		2048.4	0.0013581		2578.4	-0.01905989	0	
458.6	0.07142985	0.07553606	988.59	-0.0103761		1518.6	-0.00691288		2048.6	0.00138975		2578.6	-0.01897197	0	
458.8	0.07203747	0.07550052	988.79	-0.0093029		1518.8	-0.00670958		2048.8	0.00067436		2578.8	-0.01853148	0	
459	0.0723728	0.075465	988.99	-0.00983851		1519	-0.00735464		2049	0.00067163		2579	-0.01910512	0	
459.2	0.0723751	0.0754295	989.19	-0.00962861		1519.2	-0.00767787		2049.2	0.00054838		2579.2	-0.01964206	0	
459.4	0.07258711	0.07539401	989.39	-0.00964523		1519.4	-0.00779167		2049.4	0.00037535		2579.4	-0.01919672	0	
459.6	0.07266471	0.07535854	989.59	-0.00993084		1519.6	-0.0082164		2049.6	0.00107371		2579.6	-0.01946588	0	
459.8	0.07189617	0.07532308	989.79	-0.0100665		1519.8	-0.00829107		2049.8	0.00144988		2579.8	-0.01958807	0	
460	0.07175147	0.07528765	989.99	-0.01096781		1520	-0.00869139		2050	0.00242548		2580	-0.01964252	0	
460.2	0.07110433	0.07525223	990.19	-0.0107634		1520.2	-0.00906316		2050.2	0.00243627		2580.2	-0.01893848	0	
460.4	0.07141042	0.07521682	990.39	-0.01081557		1520.4	-0.00884648		2050.4	0.00301402		2580.4	-0.01880043	0	
460.6	0.07088156	0.07518143	990.59	-0.01106344		1520.6	-0.00892306		2050.6	0.00328116		2580.6	-0.01904943	0	
460.8	0.07038787	0.07514606	990.79	-0.0117872		1520.8	-0.00828343		2050.8	0.00311746		2580.8	-0.01927236	0	
461	0.06953447	0.07511071	990.99	-0.01190289		1521	-0.00841843		2051	0.00415669		2581	-0.01868366	0	
461.2	0.06983943	0.07507537	991.19	-0.01178607		1521.2	-0.00868911		2051.2	0.00443501		2581.2	-0.01848025	0	
461.4	0.06977065	0.07504005	991.39	-0.01128548		1521.4	-0.00874953		2051.4	0.00475976		2581.4	-0.01835923	0	
461.6	0.06999719	0.07500474	991.59	-0.01067938		1521.6	-0.00859834		2051.6	0.00389555		2581.6	-0.01767412	0	
461.8	0.07064389	0.07496946	991.79	-0.01105134		1521.8	-0.00859077		2051.8	0.00285838		2581.8	-0.01827701	0	
462	0.07094337	0.07493418	991.99	-0.01086722		1522	-0.00882485		2052	0.00196424		2582	-0.01816061	0	
462.2	0.07070699	0.07489893	992.19	-0.0097168		1522.2	-0.00976436		2052.2	0.00172664		2582.2	-0.01856528	0	
462.4	0.07001475	0.07486369	992.39	-0.00944006		1522.4	-0.00998179		2052.4	0.0007289		2582.4	-0.01996068	0	
462.6	0.0705452	0.07482847	992.59	-0.00775949		1522.6	-0.01036439		2052.6	-0.00079374		2582.6	-0.02038356	0	
462.8	0.07085027	0.07479326	992.79	-0.00778325		1522.8	-0.01089271		2052.8	-0.00216641		2582.8	-0.02089548	0	
463	0.07133504	0.07475808	992.99	-0.00834593		1523	-0.01137313		2053	-0.00282039		2583	-0.0219581	0	
463.2	0.0720556	0.0747229	993.19	-0.00791448		1523.2	-0.0110326		2053.2	-0.00333539		2583.2	-0.02284267	0	
463.4	0.0729267	0.07468775	993.39	-0.00719177		1523.4	-0.01089008		2053.4	-0.00311716		2583.4	-0.02320173	0	
463.6	0.07315653	0.07465261	993.59	-0.00667817		1523.6	-0.01136245		2053.6	-0.00252289		2583.6	-0.0237341	0	
463.8	0.07241232	0.07461749	993.79	-0.00664232		1523.8	-0.01150629		2053.8	-0.00234382		2583.8	-0.02322521	0	
464	0.07246925	0.07458238	993.99	-0.00719077		1524	-0.0117079		2054	-0.00113532		2584	-0.02310119	0	
464.2	0.07185543	0.07454729	994.19	-0.00728962		1524.2	-0.01197008		2054.2	-0.00101112		2584.2	-0.02258914	0	
464.4	0.07104115	0.07451222	994.39	-0.0067662		1524.4	-0.01195487		2054.4	-0.00025741		2584.4	-0.02219125	0	
464.6	0.07069653	0.07447716	994.59	-0.0068082		1524.6	-0.01182739		2054.6	0.00056124		2584.6	-0.02186641	0	
464.8	0.07035552	0.07444212	994.79	-0.00687905		1524.8	-0.01220034		2054.8	0.00190388		2584.8	-0.02078416	0	
465	0.06971488	0.0744071	994.99	-0.0062819		1525	-0.01208621		2055	0.00286036		2585	-0.01962276	0	
465.2	0.0703175	0.07437209	995.19	-0.00626297		1525.2	-0.01114699		2055.2	0.00356998		2585.2	-0.0193199	0	
465.4	0.07025131	0.0743371	995.39	-0.00619382		1525.4	-0.01037967		2055.4	0.00399316		2585.4	-0.01900448	0	
465.6	0.07066085	0.07430213	995.59	-0.00630091		1525.6	-0.00974137		2055.6	0.00380765		2585.6	-0.01858394	0	
465.8	0.07073409	0.07426717	995.79	-0.0068299		1525.8	-0.00941533		2055.8	0.00363552		2585.8	-0.01878574	0	
466	0.07031769	0.07423223	995.99	-0.00713309		1526	-0.00894755		2056	0.00435583		2586	-0.01835815	0	
466.2	0.07039979	0.07419731	996.19	-0.0076034		1526.2	-0.00887794		2056.2	0.00471426		2586.2	-0.0196846	0	
466.4	0.07047717	0.0741624	996.39	-0.00763424		1526.4	-0.00892804		2056.4	0.00301766		2586.4	-0.02080093	0	
466.6	0.07119047	0.07412751	996.59	-0.0072843		1526.6	-0.00852214		2056.6	0.00185289		2586.6	-0.02155581	0	
466.8	0.07114988	0.07409263	996.79	-0.00748611		1526.8	-0.00874352		2056.8	0.00089722		2586.8	-0.02218801	0	
467	0.07195568	0.07405777	996.99	-0.00735441		1527	-0.00834713		2057	-0.00003492		2587	-0.02308034	0	
467.2	0.07238053	0.07402293	997.19	-0.00779446		1527.2	-0.00800529		2057.2	-0.00057902		2587.2	-0.02334411	0	
467.4	0.07200472	0.0739881	997.39	-0.00824642		1527.4	-0.00769032		2057.4	-0.00081877		2587.4	-0.02389764	0	
467.6	0.07102414	0.07395329	997.59	-0.00830427		1527.6	-0.00836411		2057.6	-0.00145942		2587.6	-0.02352102	0	
467.8	0.07037518	0.0739185	997.79	-0.00836595		1527.8	-0.00933575		2057.8	-0.00216732		2587.8	-0.02358449	0	
468	0.07016701	0.07388372	997.99	-0.00850036		1528	-0.0100585		2058	-0.00150412		2588	-0.02368213	0	
468.2	0.06929801	0.07384896	998.19	-0.00810265		1528.2	-0.01031306		2058.2	-0.00175082		2588.2	-0.02352928	0	
468.4	0.06851354	0.07381422	998.39	-0.00774391		1528.4	-0.01064885		2058.4	-0.00139686		2588.4	-0.02319	0	
468.6	0.06795297	0.07377949	998.59	-0.0076982		1528.6	-0.01096178		2058.6	-0.00053741		2588.6	-0.02269115	0	
468.8	0.06771763	0.07374478	998.79	-0.00790197		1528.8	-0.01152794		2058.8	0.00087433		2588.8	-0.02253897	0	
469	0.06726874	0.07371008	998.99	-0.0077046		1529	-0.01083468		2059	0.00128888		2589	-0.02156037	0	
469.2	0.06766901	0.0736754	999.19	-0.00813554		1529.2	-0.01028998		2059.2	0.0019093		2589.2	-0.0214339	0	
469.4	0.06713433	0.07364074	999.39	-0.00789074		1529.4	-0.01037147		2059.4	0.00187749		2589.4	-0.02105166	0	
469.6	0.06756217	0.0736061	999.59	-0.00794856		1529.6	-0.01007151		2059.6	0.0019309		2589.6	-0.02055889	0	
469.8	0.06727736	0.07357147	999.79	-0.00853302		1529.8	-0.0103538		2059.8	0.00209579		2589.8	-0.02106937	0	
470	0.06804871	0.07353685	999.99	-0.00888991		1530	-0.01061774		2060	0.00198785		2590	-0.02162308	0	
470.2	0.06893172	0.07350225	1000.19	-0.00928828		1530.2	-0.01104004		2060.2	0.00151317		2590.2	-0.02276414	0	
470.4	0.06890097	0.07346767	1000.39	-0.00850376		1530.4	-0.0109281		2060.4	0.00111881		2590.4	-0.02287202	0	
470.6	0.07009451	0.07343311	1000.59	-0.00894034		1530.6	-0.0108958		2060.6	0.00086784		2590.6	-0.02363096	0	
470.8	0.07025823	0.07339856	1000.79	-0.00867021		1530.8	-0.01114462		2060.8	0.00032014		2590.8	-0.02399072	0	
471	0.07083914	0.07336403	1000.99	-0.00943221		1531	-0.01116429		2061	0.00012173		2591	-0.02391897	0	
471.2	0.07038271	0.07332951	1001.19	-0.01019948		1531.2	-0.01112633		2061.2	-0.00042132		2591.2	-0.02336374	0	
471.4	0.0704062	0.07329501	1001.39	-0.01041004		1531.4	-0.01100471		2061.4	-0.00082674		2591.4	-0.02352924	0	
471.6	0.07034079	0.07326053	1001.59	-0.00905968		1531.6	-0.0113898		2061.6	-0.0011407		2591.6	-0.02295252	0	
471.8	0.07043562	0.07322606	1001.79	-0.00831992		1531.8	-0.0115023		2061.8	-0.00137522		2591.8	-0.02369595	0	
472	0.07055041	0.07319161	1001.99	-0.00804448		1532	-0.01119295		2062	-0.0008418		2592	-0.02328587	0	
472.2	0.06991687	0.07315717	1002.19	-0.00758103		1532.2	-0.01036502		2062.2	-0.00128731		2592.2	-0.02406256	0	
472.4	0.06892375	0.07312276	1002.39	-0.00765116		1532.4	-0.01010177		2062.4	-0.00142115		2592.4	-0.02432173	0	
472.6	0.06883052	0.07308835	1002.59	-0.00775992		1532.6	-0.0097601		2062.6	-0.00103874		2592.6	-0.02443198	0	
472.8	0.06972515	0.07305397	1002.79	-0.0086239		1532.8	-0.00911146		2062.8	-0.00049252		2592.8	-0.02383721	0	
473	0.06919937	0.0730196	1002.99	-0.00904155		1533	-0.00865624		2063	-0.00019597		2593	-0.02310783	0	
473.2	0.06930728	0.07298524	1003.19	-0.00924257		1533.2	-0.00910408		2063.2	-0.00005891		2593.2	-0.02358303	0	
473.4	0.06915449	0.0729509	1003.39	-0.00905031		1533.4	-0.00836182		2063.4	0.00039952		2593.4	-0.02405793	0	
473.6	0.06964515	0.07291658	1003.59	-0.00998398		1533.6	-0.00797497		2063.6	0.00063807		2593.6	-0.02504733	0	
473.8	0.06917641	0.07288228	1003.79	-0.01003606		1533.8	-0.00856762		2063.8	-0.00003663		2593.8	-0.02582102	0	
474	0.06956478	0.07284799	1003.99	-0.01038942		1534	-0.00844305		2064	0.00042777		2594	-0.02604684	0	
474.2	0.07039956	0.07281371	1004.19	-0.0105032		1534.2	-0.00880081		2064.2	0.00053333		2594.2	-0.02596399	0	
474.4	0.07041791	0.07277946	1004.39	-0.00976838		1534.4	-0.0093664		2064.4	0.00178237		2594.4	-0.02552948	0	
474.6	0.07173834	0.07274522	1004.59	-0.00974742		1534.6	-0.01006951		2064.6	0.00180819		2594.6	-0.02591747	0	
474.8	0.07108305	0.07271099	1004.79	-0.0088794		1534.8	-0.01043827		2064.8	0.00168386		2594.8	-0.02557276	0	
475	0.07129188	0.07267678	1004.99	-0.00882231		1535	-0.01117359		2065	0.00152476		2595	-0.02529738	0	
475.2	0.07078355	0.07264259	1005.19	-0.00820893		1535.2	-0.01171598		2065.2	0.00085014		2595.2	-0.02504188	0	
475.4	0.07101638	0.07260841	1005.39	-0.00733608		1535.4	-0.01257717		2065.4	0.00073715		2595.4	-0.02389381	0	
475.6	0.07099431	0.07257425	1005.59	-0.00703122		1535.6	-0.01257182		2065.6	0.00069492		2595.6	-0.02345491	0	
475.8	0.07003472	0.07254011	1005.79	-0.00753176		1535.8	-0.01248698		2065.8	0.00074177		2595.8	-0.02288595	0	
476	0.06941959	0.07250598	1005.99	-0.00779459		1536	-0.01233089		2066	0.00053541		2596	-0.02215871	0	
476.2	0.06848982	0.07247187	1006.19	-0.00836062		1536.2	-0.01166033		2066.2	-0.00080738		2596.2	-0.02196677	0	
476.4	0.06841315	0.07243777	1006.39	-0.00949171		1536.4	-0.01152222		2066.4	-0.00083841		2596.4	-0.02093523	0	
476.6	0.0685415	0.07240369	1006.59	-0.01047285		1536.6	-0.01128081		2066.6	-0.001621		2596.6	-0.02042598	0	
476.8	0.06895364	0.07236963	1006.79	-0.01139855		1536.8	-0.01120443		2066.8	-0.00163937		2596.8	-0.01906281	0	
477	0.06908723	0.07233558	1006.99	-0.01217122		1537	-0.01044219		2067	-0.00148065		2597	-0.0188337	0	
477.2	0.06890019	0.07230154	1007.19	-0.0123525		1537.2	-0.01047876		2067.2	-0.00255523		2597.2	-0.01893104	0	
477.4	0.06844974	0.07226753	1007.39	-0.0128196		1537.4	-0.00987254		2067.4	-0.00173454		2597.4	-0.01937102	0	
477.6	0.06879861	0.07223353	1007.59	-0.01342013		1537.6	-0.00962437		2067.6	-0.00202874		2597.6	-0.01990041	0	
477.8	0.0687539	0.07219954	1007.79	-0.01333083		1537.8	-0.0102405		2067.8	-0.00181682		2597.8	-0.0197078	0	
478	0.06974495	0.07216558	1007.99	-0.01271974		1538	-0.01033222		2068	0.00010184		2598	-0.01945704	0	
478.2	0.07053158	0.07213162	1008.19	-0.01197071		1538.2	-0.01060017		2068.2	-0.00029728		2598.2	-0.0197626	0	
478.4	0.07092606	0.07209769	1008.39	-0.01178854		1538.4	-0.01106539		2068.4	0.00071684		2598.4	-0.02038977	0	
478.6	0.07200269	0.07206377	1008.59	-0.01165322		1538.6	-0.0108072		2068.6	0.00036409		2598.6	-0.02152207	0	
478.8	0.07174437	0.07202986	1008.79	-0.01137888		1538.8	-0.01046106		2068.8	-0.00023279		2598.8	-0.02215351	0	
479	0.07175	0.07199597	1008.99	-0.01103067		1539	-0.01107354		2069	-0.00069562		2599	-0.02247466	0	
479.2	0.07249547	0.0719621	1009.19	-0.0104125		1539.2	-0.01142672		2069.2	-0.00042756		2599.2	-0.02244535	0	
479.4	0.07214758	0.07192825	1009.39	-0.01083197		1539.4	-0.01136799		2069.4	0.00054552		2599.4	-0.02190307	0	
479.6	0.07194179	0.0718944	1009.59	-0.01107923		1539.6	-0.0107698		2069.6	0.00120869		2599.6	-0.02186596	0	
479.8	0.07056436	0.07186058	1009.79	-0.01097467		1539.8	-0.01040466		2069.8	0.00085055		2599.8	-0.02098166	0	
480	0.07071946	0.07182677	1009.99	-0.01098364		1540	-0.01002668		2070	0.00095772		2600	-0.02111462	0	
480.2	0.07084568	0.07179298	1010.19	-0.01112172		1540.2	-0.01001296		2070.2	0.0008483		2600.2	-0.02115701	0	
480.4	0.07072468	0.0717592	1010.39	-0.01103761		1540.4	-0.0105644		2070.4	0.00113553		2600.4	-0.02141303	0	
480.6	0.07060364	0.07172544	1010.59	-0.01080139		1540.6	-0.01042959		2070.6	0.00092824		2600.6	-0.0213703	0	
480.8	0.0707292	0.0716917	1010.79	-0.01061797		1540.8	-0.01024598		2070.8	0.00132213		2600.8	-0.02087955	0	
481	0.07120637	0.07165797	1010.99	-0.01035914		1541	-0.00940988		2071	0.00155705		2601	-0.02068579	0	
481.2	0.07023193	0.07162425	1011.19	-0.01066383		1541.2	-0.00975498		2071.2	0.00102561		2601.2	-0.02087283	0	
481.4	0.06958236	0.07159055	1011.39	-0.01110815		1541.4	-0.00905208		2071.4	0.00104398		2601.4	-0.02098113	0	
481.6	0.06987148	0.07155687	1011.59	-0.01101907		1541.6	-0.00876718		2071.6	0.00066153		2601.6	-0.02111604	0	
481.8	0.06985852	0.07152321	1011.79	-0.01108429		1541.8	-0.00926659		2071.8	0.0000905		2601.8	-0.02159974	0	
482	0.07018663	0.07148956	1011.99	-0.01073604		1542	-0.00914088		2072	0.00004475		2602	-0.02128473	0	
482.2	0.06989817	0.07145592	1012.19	-0.01127309		1542.2	-0.00936842		2072.2	-0.00110376		2602.2	-0.02189601	0	
482.4	0.07030014	0.0714223	1012.39	-0.01131398		1542.4	-0.01034049		2072.4	-0.00118978		2602.4	-0.02272115	0	
482.6	0.07021068	0.0713887	1012.59	-0.01151914		1542.6	-0.01026766		2072.6	-0.00268088		2602.6	-0.02290179	0	
482.8	0.06957972	0.07135512	1012.79	-0.0113054		1542.8	-0.01065394		2072.8	-0.00375026		2602.8	-0.02312187	0	
483	0.06983217	0.07132154	1012.99	-0.01167498		1543	-0.01139225		2073	-0.00377027		2603	-0.02239365	0	
483.2	0.0700469	0.07128799	1013.19	-0.01181437		1543.2	-0.01183261		2073.2	-0.00367129		2603.2	-0.02246649	0	
483.4	0.06979097	0.07125445	1013.39	-0.01187297		1543.4	-0.01224661		2073.4	-0.002996		2603.4	-0.02222658	0	
483.6	0.07002268	0.07122093	1013.59	-0.01233082		1543.6	-0.01247862		2073.6	-0.00245385		2603.6	-0.02189439	0	
483.8	0.06987142	0.07118742	1013.79	-0.01210572		1543.8	-0.0128157		2073.8	-0.00228518		2603.8	-0.02134466	0	
484	0.06948808	0.07115393	1013.99	-0.01184482		1544	-0.01318628		2074	-0.00097327		2604	-0.02191856	0	
484.2	0.06864707	0.07112045	1014.19	-0.01078865		1544.2	-0.01417629		2074.2	-0.00091287		2604.2	-0.02189934	0	
484.4	0.06835353	0.07108699	1014.39	-0.01037224		1544.4	-0.01438962		2074.4	-0.0009589		2604.4	-0.02211481	0	
484.6	0.06862567	0.07105354	1014.59	-0.00974139		1544.6	-0.01395118		2074.6	0.00057396		2604.6	-0.02249116	0	
484.8	0.06811674	0.07102012	1014.79	-0.01019949		1544.8	-0.01351175		2074.8	0.00141194		2604.8	-0.02211774	0	
485	0.06795428	0.0709867	1014.99	-0.01054814		1545	-0.0119935		2075	0.00158049		2605	-0.02215688	0	
485.2	0.06647976	0.0709533	1015.19	-0.0115774		1545.2	-0.01182072		2075.2	0.00057813		2605.2	-0.02251896	0	
485.4	0.06613377	0.07091992	1015.39	-0.0113736		1545.4	-0.01120058		2075.4	0.00095527		2605.4	-0.02189662	0	
485.6	0.06573501	0.07088656	1015.59	-0.01119792		1545.6	-0.01067427		2075.6	0.00119977		2605.6	-0.02174351	0	
485.8	0.06568322	0.07085321	1015.79	-0.01081213		1545.8	-0.00985834		2075.8	0.00109904		2605.8	-0.02234636	0	
486	0.06533979	0.07081987	1015.99	-0.01065066		1546	-0.01018523		2076	0.00106928		2606	-0.02208203	0	
486.2	0.06574309	0.07078655	1016.19	-0.00992241		1546.2	-0.01040509		2076.2	0.00085713		2606.2	-0.02305186	0	
486.4	0.06591237	0.07075325	1016.39	-0.00987731		1546.4	-0.01046177		2076.4	-0.00007262		2606.4	-0.02385774	0	
486.6	0.06584541	0.07071996	1016.59	-0.0096164		1546.6	-0.01035746		2076.6	-0.00092754		2606.6	-0.02432782	0	
486.8	0.06686855	0.07068669	1016.79	-0.0099755		1546.8	-0.0103824		2076.8	-0.00162194		2606.8	-0.02457148	0	
487	0.06854216	0.07065343	1016.99	-0.01054819		1547	-0.01015921		2077	-0.00153054		2607	-0.02416858	0	
487.2	0.06879629	0.07062019	1017.19	-0.01037008		1547.2	-0.01076989		2077.2	-0.00104596		2607.2	-0.02477283	0	
487.4	0.06976359	0.07058697	1017.39	-0.01037582		1547.4	-0.01089496		2077.4	-0.0013027		2607.4	-0.02554413	0	
487.6	0.06979343	0.07055376	1017.59	-0.01087516		1547.6	-0.01131635		2077.6	-0.00153443		2607.6	-0.02565937	0	
487.8	0.06888512	0.07052056	1017.79	-0.01036133		1547.8	-0.0115414		2077.8	-0.00153206		2607.8	-0.02504434	0	
488	0.06813577	0.07048738	1017.99	-0.00954356		1548	-0.01116965		2078	-0.00110468		2608	-0.02511905	0	
488.2	0.06792864	0.07045422	1018.19	-0.00878346		1548.2	-0.01194696		2078.2	-0.00085098		2608.2	-0.02500693	0	
488.4	0.0679195	0.07042107	1018.39	-0.00851494		1548.4	-0.01191697		2078.4	-0.00008213		2608.4	-0.0246039	0	
488.6	0.06753542	0.07038794	1018.59	-0.0083159		1548.6	-0.01197596		2078.6	0.00103364		2608.6	-0.02407388	0	
488.8	0.06640661	0.07035483	1018.79	-0.00881502		1548.8	-0.01195674		2078.8	0.00142418		2608.8	-0.02256669	0	
489	0.06595835	0.07032173	1018.99	-0.00863993		1549	-0.01146467		2079	0.00114546		2609	-0.02136034	0	
489.2	0.06466856	0.07028864	1019.19	-0.00815109		1549.2	-0.01182362		2079.2	0.00135124		2609.2	-0.01988798	0	
489.4	0.06478399	0.07025557	1019.39	-0.00763816		1549.4	-0.01128809		2079.4	0.00186243		2609.4	-0.01873284	0	
489.6	0.0639006	0.07022252	1019.59	-0.00774056		1549.6	-0.01159976		2079.6	0.00165305		2609.6	-0.01825582	0	
489.8	0.0648662	0.07018948	1019.79	-0.00757146		1549.8	-0.01185794		2079.8	0.00173023		2609.8	-0.01855516	0	
490	0.06518366	0.07015646	1019.99	-0.00714129		1550	-0.01224431		2080	0.00083221		2610	-0.01787659	0	
490.2	0.06550688	0.07012345	1020.19	-0.00741035		1550.2	-0.01170623		2080.2	0.00083827		2610.2	-0.01837412	0	
490.4	0.06507795	0.07009046	1020.39	-0.00766957		1550.4	-0.0117421		2080.4	-0.00019755		2610.4	-0.01929277	0	
490.6	0.06487111	0.07005748	1020.59	-0.0080016		1550.6	-0.01199958		2080.6	-0.00073861		2610.6	-0.02028666	0	
490.8	0.0659805	0.07002452	1020.79	-0.00896173		1550.8	-0.01177211		2080.8	-0.00167761		2610.8	-0.02003444	0	
491	0.06691468	0.06999158	1020.99	-0.00895403		1551	-0.01185937		2081	-0.00194348		2611	-0.0205349	0	
491.2	0.06637979	0.06995865	1021.19	-0.00894827		1551.2	-0.01159627		2081.2	-0.00191157		2611.2	-0.02133167	0	
491.4	0.06761508	0.06992574	1021.39	-0.0091209		1551.4	-0.01136086		2081.4	-0.00260619		2611.4	-0.02221381	0	
491.6	0.06730131	0.06989284	1021.59	-0.00923761		1551.6	-0.01120594		2081.6	-0.00216342		2611.6	-0.02124724	0	
491.8	0.06672787	0.06985995	1021.79	-0.00895575		1551.8	-0.0107971		2081.8	-0.00100615		2611.8	-0.02047047	0	
492	0.06717037	0.06982709	1021.99	-0.00911016		1552	-0.01108979		2082	-0.00080888		2612	-0.02103042	0	
492.2	0.06661384	0.06979423	1022.19	-0.00939048		1552.2	-0.01245678		2082.2	-0.00015602		2612.2	-0.02120704	0	
492.4	0.06658248	0.0697614	1022.39	-0.00934448		1552.4	-0.01246814		2082.4	-0.00039638		2612.4	-0.02054988	0	
492.6	0.06704056	0.06972858	1022.59	-0.00974593		1552.6	-0.01334063		2082.6	-0.00069025		2612.6	-0.02082532	0	
492.8	0.06724861	0.06969577	1022.79	-0.01048396		1552.8	-0.0132988		2082.8	-0.0010083		2612.8	-0.02091707	0	
493	0.06756783	0.06966298	1022.99	-0.01100548		1553	-0.01387914		2083	-0.00119352		2613	-0.02059823	0	
493.2	0.06732176	0.06963021	1023.19	-0.01090784		1553.2	-0.01377814		2083.2	-0.00079965		2613.2	-0.02169839	0	
493.4	0.06854725	0.06959745	1023.39	-0.01106604		1553.4	-0.01459593		2083.4	-0.00115347		2613.4	-0.02258916	0	
493.6	0.06903787	0.0695647	1023.59	-0.010851		1553.6	-0.01491759		2083.6	-0.00106688		2613.6	-0.02325594	0	
493.8	0.06971619	0.06953197	1023.79	-0.01102937		1553.8	-0.01429121		2083.8	-0.0009714		2613.8	-0.02405233	0	
494	0.06907201	0.06949926	1023.99	-0.01136293		1554	-0.01375647		2084	-0.0013095		2614	-0.02493717	0	
494.2	0.06888225	0.06946656	1024.19	-0.0119337		1554.2	-0.0133703		2084.2	-0.00195651		2614.2	-0.02658516	0	
494.4	0.06843496	0.06943388	1024.39	-0.01225148		1554.4	-0.01340921		2084.4	-0.00229298		2614.4	-0.0282959	0	
494.6	0.06766593	0.06940121	1024.59	-0.01169627		1554.6	-0.01349786		2084.6	-0.00268516		2614.6	-0.0285552	0	
494.8	0.06721445	0.06936856	1024.79	-0.01155425		1554.8	-0.01324246		2084.8	-0.00264415		2614.8	-0.0278278	0	
495	0.06712019	0.06933592	1024.99	-0.01088664		1555	-0.0121846		2085	-0.002714		2615	-0.02736737	0	
495.2	0.06678775	0.0693033	1025.19	-0.01082369		1555.2	-0.01119319		2085.2	-0.00176204		2615.2	-0.02642836	0	
495.4	0.06745239	0.0692707	1025.39	-0.01187604		1555.4	-0.01146713		2085.4	-0.00138623		2615.4	-0.02583645	0	
495.6	0.06659958	0.06923811	1025.59	-0.01245164		1555.6	-0.01081077		2085.6	-0.00063719		2615.6	-0.0245441	0	
495.8	0.06606894	0.06920553	1025.79	-0.01299907		1555.8	-0.01064135		2085.8	0.00049707		2615.8	-0.02418236	0	
496	0.0667274	0.06917297	1025.99	-0.01405435		1556	-0.01135136		2086	0.00012266		2616	-0.02421934	0	
496.2	0.06699564	0.06914043	1026.19	-0.01413		1556.2	-0.01145075		2086.2	0.00048269		2616.2	-0.02337001	0	
496.4	0.06766956	0.0691079	1026.39	-0.01388312		1556.4	-0.01072826		2086.4	0.00008487		2616.4	-0.02242439	0	
496.6	0.06822253	0.06907539	1026.59	-0.01416549		1556.6	-0.01092169		2086.6	-0.00008137		2616.6	-0.02238869	0	
496.8	0.06874404	0.06904289	1026.79	-0.01439833		1556.8	-0.01061162		2086.8	-0.00021681		2616.8	-0.02226187	0	
497	0.06926374	0.0690104	1026.99	-0.0138848		1557	-0.01095345		2087	0.00017687		2617	-0.02238331	0	
497.2	0.07014887	0.06897794	1027.19	-0.01229095		1557.2	-0.01038454		2087.2	0.00027004		2617.2	-0.02374913	0	
497.4	0.07050736	0.06894548	1027.39	-0.01142362		1557.4	-0.01112726		2087.4	0.00043871		2617.4	-0.02379404	0	
497.6	0.07010181	0.06891305	1027.59	-0.01056649		1557.6	-0.01167832		2087.6	0.00096171		2617.6	-0.0235299	0	
497.8	0.07004813	0.06888063	1027.79	-0.01067881		1557.8	-0.01149495		2087.8	0.000359		2617.8	-0.02415914	0	
498	0.06971595	0.06884822	1027.99	-0.01045889		1558	-0.0118764		2088	0.00004063		2618	-0.02478612	0	
498.2	0.06991064	0.06881583	1028.19	-0.00987532		1558.2	-0.01222206		2088.2	-0.00067527		2618.2	-0.02549035	0	
498.4	0.0691559	0.06878345	1028.39	-0.00925008		1558.4	-0.01264776		2088.4	-0.00035132		2618.4	-0.02598601	0	
498.6	0.06836701	0.06875109	1028.59	-0.00781884		1558.6	-0.01246734		2088.6	-0.00040265		2618.6	-0.02514005	0	
498.8	0.06736524	0.06871874	1028.79	-0.00810732		1558.8	-0.01239762		2088.8	-0.00054843		2618.8	-0.02372376	0	
499	0.06717861	0.06868641	1028.99	-0.00839298		1559	-0.01219999		2089	-0.00042135		2619	-0.0226945	0	
499.2	0.06716783	0.0686541	1029.19	-0.00960528		1559.2	-0.012279		2089.2	-0.00023962		2619.2	-0.02301102	0	
499.4	0.06675435	0.0686218	1029.39	-0.01137602		1559.4	-0.01275121		2089.4	0.00013497		2619.4	-0.02292663	0	
499.6	0.06580143	0.06858951	1029.59	-0.01200778		1559.6	-0.01195863		2089.6	0.00039143		2619.6	-0.02226917	0	
499.8	0.06570731	0.06855724	1029.79	-0.01281028		1559.8	-0.01175588		2089.8	0.0006033		2619.8	-0.02084643	0	
500	0.06614285	0.06852499	1029.99	-0.0135557		1560	-0.01169161		2090	-0.00049385		2620	-0.01983296	0	
500.2	0.06587229	0.06849275	1030.19	-0.01347519		1560.2	-0.01084342		2090.2	-0.00113944		2620.2	-0.01919575	0	
500.4	0.06613113	0.06846052	1030.39	-0.01364228		1560.4	-0.01017205		2090.4	-0.00082222		2620.4	-0.01857363	0	
500.6	0.06680027	0.06842832	1030.59	-0.01346386		1560.6	-0.01065228		2090.6	-0.00189995		2620.6	-0.01924592	0	
500.8	0.06699391	0.06839612	1030.79	-0.01352008		1560.8	-0.01072276		2090.8	-0.00256301		2620.8	-0.01994391	0	
501	0.06704726	0.06836394	1030.99	-0.01291541		1561	-0.01094377		2091	-0.00300616		2621	-0.02068179	0	
501.2	0.06740964	0.06833178	1031.19	-0.01193744		1561.2	-0.01161334		2091.2	-0.00415897		2621.2	-0.02179537	0	
501.4	0.0664854	0.06829963	1031.39	-0.01207446		1561.4	-0.01170256		2091.4	-0.00472437		2621.4	-0.02192431	0	
501.6	0.0664941	0.0682675	1031.59	-0.01146421		1561.6	-0.0117295		2091.6	-0.00533217		2621.6	-0.02215119	0	
501.8	0.06649856	0.06823538	1031.79	-0.01093374		1561.8	-0.01074231		2091.8	-0.00566792		2621.8	-0.02427843	0	
502	0.06612151	0.06820328	1031.99	-0.01111631		1562	-0.01123517		2092	-0.00552896		2622	-0.02454388	0	
502.2	0.06656691	0.06817119	1032.19	-0.00996307		1562.2	-0.01156242		2092.2	-0.0056056		2622.2	-0.02512854	0	
502.4	0.06667903	0.06813911	1032.39	-0.00941028		1562.4	-0.01221415		2092.4	-0.00551299		2622.4	-0.02541522	0	
502.6	0.06680805	0.06810706	1032.59	-0.00902109		1562.6	-0.0127672		2092.6	-0.00508244		2622.6	-0.02539044	0	
502.8	0.06644942	0.06807501	1032.79	-0.00911757		1562.8	-0.01265541		2092.8	-0.00469246		2622.8	-0.02549483	0	
503	0.06609675	0.06804299	1032.99	-0.00947275		1563	-0.01271628		2093	-0.00414275		2623	-0.02601677	0	
503.2	0.06580207	0.06801097	1033.19	-0.00959736		1563.2	-0.01288949		2093.2	-0.00399234		2623.2	-0.02718395	0	
503.4	0.06482815	0.06797898	1033.39	-0.00998293		1563.4	-0.01273488		2093.4	-0.00303544		2623.4	-0.02653581	0	
503.6	0.06438604	0.06794699	1033.59	-0.00984795		1563.6	-0.01218992		2093.6	-0.00227701		2623.6	-0.02586779	0	
503.8	0.06452652	0.06791503	1033.79	-0.00994949		1563.8	-0.01215202		2093.8	-0.00204025		2623.8	-0.02493404	0	
504	0.06409568	0.06788307	1033.99	-0.01009484		1564	-0.01207942		2094	-0.00220001		2624	-0.02503992	0	
504.2	0.06401174	0.06785114	1034.19	-0.00999901		1564.2	-0.01193848		2094.2	-0.00126558		2624.2	-0.02529155	0	
504.4	0.06465475	0.06781921	1034.39	-0.00974298		1564.4	-0.01226544		2094.4	-0.00029077		2624.4	-0.02525361	0	
504.6	0.06498232	0.06778731	1034.59	-0.01053258		1564.6	-0.01287454		2094.6	-0.00149594		2624.6	-0.02586199	0	
504.8	0.06423435	0.06775541	1034.79	-0.01048028		1564.8	-0.0134609		2094.8	-0.00131903		2624.8	-0.02568505	0	
505	0.06448524	0.06772354	1034.99	-0.01069912		1565	-0.01358373		2095	-0.00110962		2625	-0.02552617	0	
505.2	0.06499868	0.06769167	1035.19	-0.01077533		1565.2	-0.01375158		2095.2	-0.00139051		2625.2	-0.02594464	0	
505.4	0.064478	0.06765983	1035.39	-0.01091591		1565.4	-0.01368308		2095.4	-0.00118324		2625.4	-0.02498823	0	
505.6	0.06506571	0.06762799	1035.59	-0.01114095		1565.6	-0.01342571		2095.6	-0.00123511		2625.6	-0.02472172	0	
505.8	0.06493485	0.06759618	1035.79	-0.01073771		1565.8	-0.01349597		2095.8	-0.00172726		2625.8	-0.02455218	0	
506	0.0654391	0.06756437	1035.99	-0.0107083		1566	-0.01413709		2096	-0.00241673		2626	-0.02362755	0	
506.2	0.0660177	0.06753259	1036.19	-0.0096531		1566.2	-0.01408377		2096.2	-0.00337788		2626.2	-0.02364944	0	
506.4	0.06645074	0.06750081	1036.39	-0.01104278		1566.4	-0.01427075		2096.4	-0.00447642		2626.4	-0.02412481	0	
506.6	0.06629645	0.06746906	1036.59	-0.01064046		1566.6	-0.01386742		2096.6	-0.00469036		2626.6	-0.02433161	0	
506.8	0.06596029	0.06743731	1036.79	-0.01116386		1566.8	-0.01308886		2096.8	-0.00412244		2626.8	-0.02454729	0	
507	0.06563863	0.06740559	1036.99	-0.01203409		1567	-0.01348155		2097	-0.00425924		2627	-0.02498036	0	
507.2	0.06508484	0.06737387	1037.19	-0.01276278		1567.2	-0.01359717		2097.2	-0.00408922		2627.2	-0.02523972	0	
507.4	0.06441694	0.06734218	1037.39	-0.01295886		1567.4	-0.01283392		2097.4	-0.00424903		2627.4	-0.02518917	0	
507.6	0.06446777	0.06731049	1037.59	-0.01283528		1567.6	-0.01243958		2097.6	-0.00344808		2627.6	-0.02550008	0	
507.8	0.06456756	0.06727882	1037.79	-0.01288695		1567.8	-0.01285709		2097.8	-0.00328731		2627.8	-0.0262087	0	
508	0.06399705	0.06724717	1037.99	-0.01252432		1568	-0.0131686		2098	-0.00244706		2628	-0.02640143	0	
508.2	0.06438016	0.06721553	1038.19	-0.01188216		1568.2	-0.01297771		2098.2	-0.00114665		2628.2	-0.02673853	0	
508.4	0.06469125	0.06718391	1038.39	-0.01182558		1568.4	-0.01345		2098.4	-0.00091086		2628.4	-0.02714037	0	
508.6	0.06508851	0.0671523	1038.59	-0.01236722		1568.6	-0.01374801		2098.6	-0.00099678		2628.6	-0.02803409	0	
508.8	0.06536207	0.06712071	1038.79	-0.01104125		1568.8	-0.01410035		2098.8	0.00034459		2628.8	-0.02733464	0	
509	0.065878	0.06708913	1038.99	-0.01045275		1569	-0.01362046		2099	0.00081014		2629	-0.02750735	0	
509.2	0.06632458	0.06705756	1039.19	-0.00988744		1569.2	-0.01349955		2099.2	0.00057816		2629.2	-0.027473	0	
509.4	0.06623431	0.06702602	1039.39	-0.00918533		1569.4	-0.01331212		2099.4	0.0001403		2629.4	-0.02620147	0	
509.6	0.06642012	0.06699448	1039.59	-0.0087056		1569.6	-0.01244904		2099.6	0.00002871		2629.6	-0.02682574	0	
509.8	0.06624818	0.06696296	1039.79	-0.00746255		1569.8	-0.01182285		2099.8	-0.00036251		2629.8	-0.02637299	0	
510	0.06580486	0.06693146	1039.99	-0.00655624		1570	-0.01076714		2100	-0.00050418		2630	-0.02660784	0	
510.2	0.06526994	0.06689997	1040.19	-0.00698633		1570.2	-0.00976437		2100.2	-0.00119643		2630.2	-0.02623546	0	
510.4	0.06466282	0.06686849	1040.39	-0.00754051		1570.4	-0.00955781		2100.4	-0.00168718		2630.4	-0.02641157	0	
510.6	0.06409172	0.06683703	1040.59	-0.00731037		1570.6	-0.0090687		2100.6	-0.00166866		2630.6	-0.0260549	0	
510.8	0.06327598	0.06680559	1040.79	-0.00844825		1570.8	-0.00852282		2100.8	-0.00132269		2630.8	-0.02600878	0	
511	0.06245001	0.06677416	1040.99	-0.00920502		1571	-0.00816218		2101	-0.00168731		2631	-0.02528892	0	
511.2	0.06230834	0.06674274	1041.19	-0.00974545		1571.2	-0.00838172		2101.2	-0.00208662		2631.2	-0.02506201	0	
511.4	0.06225009	0.06671134	1041.39	-0.01025235		1571.4	-0.0084461		2101.4	-0.00269138		2631.4	-0.02510088	0	
511.6	0.06235033	0.06667995	1041.59	-0.01149437		1571.6	-0.00886813		2101.6	-0.0024209		2631.6	-0.02567676	0	
511.8	0.06289311	0.06664858	1041.79	-0.01192021		1571.8	-0.009764		2101.8	-0.00211462		2631.8	-0.02520023	0	
512	0.06282325	0.06661723	1041.99	-0.01188623		1572	-0.00949017		2102	-0.00252912		2632	-0.02494764	0	
512.2	0.06376787	0.06658588	1042.19	-0.01193406		1572.2	-0.00984826		2102.2	-0.00192421		2632.2	-0.02527203	0	
512.4	0.06416387	0.06655456	1042.39	-0.01287221		1572.4	-0.01092313		2102.4	-0.002779		2632.4	-0.02536502	0	
512.6	0.06449164	0.06652324	1042.59	-0.01244759		1572.6	-0.01210213		2102.6	-0.00273102		2632.6	-0.02533217	0	
512.8	0.06522175	0.06649195	1042.79	-0.01301637		1572.8	-0.01313969		2102.8	-0.00252077		2632.8	-0.02452589	0	
513	0.06564243	0.06646066	1042.99	-0.01285292		1573	-0.01342733		2103	-0.00277798		2633	-0.02498782	0	
513.2	0.06609385	0.0664294	1043.19	-0.01316639		1573.2	-0.01428521		2103.2	-0.00283816		2633.2	-0.02530902	0	
513.4	0.06623087	0.06639814	1043.39	-0.01288258		1573.4	-0.01505092		2103.4	-0.00277179		2633.4	-0.0250372	0	
513.6	0.06642579	0.0663669	1043.59	-0.01244349		1573.6	-0.01534508		2103.6	-0.00232523		2633.6	-0.02600625	0	
513.8	0.06604829	0.06633568	1043.79	-0.01220202		1573.8	-0.01580608		2103.8	-0.00265193		2633.8	-0.02520219	0	
514	0.06541841	0.06630447	1043.99	-0.01210418		1574	-0.01584774		2104	-0.00256803		2634	-0.0252706	0	
514.2	0.06518529	0.06627327	1044.19	-0.01197471		1574.2	-0.01577084		2104.2	-0.00255287		2634.2	-0.02544618	0	
514.4	0.06490669	0.06624209	1044.39	-0.01159467		1574.4	-0.01599729		2104.4	-0.00259374		2634.4	-0.0254705	0	
514.6	0.06468464	0.06621093	1044.59	-0.01208397		1574.6	-0.01580282		2104.6	-0.00310691		2634.6	-0.02516679	0	
514.8	0.0642214	0.06617978	1044.79	-0.01176857		1574.8	-0.01539784		2104.8	-0.00307584		2634.8	-0.0250275	0	
515	0.06475728	0.06614864	1044.99	-0.01142643		1575	-0.01469119		2105	-0.0027351		2635	-0.02454813	0	
515.2	0.0654135	0.06611752	1045.19	-0.01202285		1575.2	-0.01512807		2105.2	-0.00331047		2635.2	-0.02523741	0	
515.4	0.06618884	0.06608641	1045.39	-0.01249636		1575.4	-0.01418743		2105.4	-0.00385127		2635.4	-0.02474758	0	
515.6	0.06548098	0.06605532	1045.59	-0.01259136		1575.6	-0.01325756		2105.6	-0.00371806		2635.6	-0.0248402	0	
515.8	0.06574912	0.06602424	1045.79	-0.01216479		1575.8	-0.01219934		2105.8	-0.00313812		2635.8	-0.024096	0	
516	0.06540121	0.06599318	1045.99	-0.01216293		1576	-0.01202703		2106	-0.00305596		2636	-0.02448999	0	
516.2	0.0653787	0.06596213	1046.19	-0.01235236		1576.2	-0.01238826		2106.2	-0.00254373		2636.2	-0.02405352	0	
516.4	0.06510532	0.0659311	1046.39	-0.01249519		1576.4	-0.01257097		2106.4	-0.00322582		2636.4	-0.02399479	0	
516.6	0.0645529	0.06590008	1046.59	-0.01183147		1576.6	-0.01240112		2106.6	-0.0026119		2636.6	-0.023666	0	
516.8	0.06455255	0.06586908	1046.79	-0.01263184		1576.8	-0.0127349		2106.8	-0.00186508		2636.8	-0.02370208	0	
517	0.06479966	0.06583809	1046.99	-0.01271918		1577	-0.01253504		2107	-0.00182666		2637	-0.0243451	0	
517.2	0.06449705	0.06580711	1047.19	-0.01241078		1577.2	-0.01320272		2107.2	-0.00201838		2637.2	-0.02466208	0	
517.4	0.06442438	0.06577615	1047.39	-0.01181791		1577.4	-0.01301248		2107.4	-0.00254702		2637.4	-0.02534443	0	
517.6	0.06370167	0.0657452	1047.59	-0.01122148		1577.6	-0.01313866		2107.6	-0.00257143		2637.6	-0.02600986	0	
517.8	0.06382876	0.06571427	1047.79	-0.01105586		1577.8	-0.01394306		2107.8	-0.0016987		2637.8	-0.02594356	0	
518	0.06468922	0.06568336	1047.99	-0.01122877		1578	-0.01364786		2108	-0.00111895		2638	-0.02579005	0	
518.2	0.06437395	0.06565245	1048.19	-0.01127648		1578.2	-0.01298835		2108.2	-0.00100632		2638.2	-0.0254158	0	
518.4	0.06467283	0.06562156	1048.39	-0.01184636		1578.4	-0.01308727		2108.4	-0.00107819		2638.4	-0.02508552	0	
518.6	0.06444796	0.06559069	1048.59	-0.01220212		1578.6	-0.0129033		2108.6	-0.00114044		2638.6	-0.02453187	0	
518.8	0.0646992	0.06555983	1048.79	-0.01119806		1578.8	-0.01210061		2108.8	-0.00001579		2638.8	-0.02405078	0	
519	0.0652834	0.06552899	1048.99	-0.01148818		1579	-0.01146989		2109	0.00089064		2639	-0.02465491	0	
519.2	0.06502175	0.06549816	1049.19	-0.01168971		1579.2	-0.01180376		2109.2	0.00034568		2639.2	-0.02457775	0	
519.4	0.06511112	0.06546734	1049.39	-0.01215754		1579.4	-0.01177515		2109.4	0.00057632		2639.4	-0.02390446	0	
519.6	0.06369931	0.06543654	1049.59	-0.01237288		1579.6	-0.01154515		2109.6	0.00049208		2639.6	-0.0238648	0	
519.8	0.06442194	0.06540576	1049.79	-0.01267546		1579.8	-0.01162707		2109.8	-0.00014919		2639.8	-0.02372679	0	
520	0.06482186	0.06537498	1049.99	-0.01334552		1580	-0.01176466		2110	-0.0014997		2640	-0.02402471	0	
520.2	0.06482182	0.06534423	1050.19	-0.0128596		1580.2	-0.01147883		2110.2	-0.00209344		2640.2	-0.02373562	0	
520.4	0.06447089	0.06531348	1050.39	-0.01251006		1580.4	-0.01176194		2110.4	-0.00222356		2640.4	-0.02446814	0	
520.6	0.06475266	0.06528275	1050.59	-0.01230031		1580.6	-0.01156142		2110.6	-0.00237643		2640.6	-0.02457185	0	
520.8	0.06467561	0.06525204	1050.79	-0.01267656		1580.8	-0.01199987		2110.8	-0.00247992		2640.8	-0.02575251	0	
521	0.06449715	0.06522134	1050.99	-0.01254279		1581	-0.01132956		2111	-0.00304521		2641	-0.02627025	0	
521.2	0.06414648	0.06519066	1051.19	-0.01189504		1581.2	-0.01195329		2111.2	-0.00259829		2641.2	-0.02654615	0	
521.4	0.06429099	0.06515999	1051.39	-0.01129881		1581.4	-0.01171365		2111.4	-0.00337341		2641.4	-0.02738575	0	
521.6	0.06371759	0.06512933	1051.59	-0.01093979		1581.6	-0.01156053		2111.6	-0.002549		2641.6	-0.02692119	0	
521.8	0.06534575	0.06509869	1051.79	-0.01082744		1581.8	-0.01272469		2111.8	-0.00163832		2641.8	-0.02684445	0	
522	0.06503836	0.06506806	1051.99	-0.01064279		1582	-0.01256393		2112	-0.00184725		2642	-0.02646249	0	
522.2	0.0649424	0.06503745	1052.19	-0.01106362		1582.2	-0.01214633		2112.2	-0.00168562		2642.2	-0.02609766	0	
522.4	0.0649089	0.06500685	1052.39	-0.01096872		1582.4	-0.01235423		2112.4	-0.00082822		2642.4	-0.02645395	0	
522.6	0.06449503	0.06497626	1052.59	-0.01129598		1582.6	-0.01225077		2112.6	0.0002619		2642.6	-0.02577585	0	
522.8	0.06473403	0.06494569	1052.79	-0.01170238		1582.8	-0.01222314		2112.8	0.00107857		2642.8	-0.02560626	0	
523	0.06445427	0.06491514	1052.99	-0.01314734		1583	-0.01256968		2113	0.00192666		2643	-0.02625187	0	
523.2	0.06446753	0.0648846	1053.19	-0.01364135		1583.2	-0.01311025		2113.2	0.00185665		2643.2	-0.02533487	0	
523.4	0.06435061	0.06485407	1053.39	-0.01482279		1583.4	-0.01269323		2113.4	0.0019486		2643.4	-0.02501083	0	
523.6	0.0649027	0.06482356	1053.59	-0.01472861		1583.6	-0.01228005		2113.6	0.00138769		2643.6	-0.02535301	0	
523.8	0.06534818	0.06479306	1053.79	-0.01546164		1583.8	-0.01194831		2113.8	0.00075162		2643.8	-0.02501558	0	
524	0.06511087	0.06476258	1053.99	-0.01591052		1584	-0.01141868		2114	0.00027163		2644	-0.02497521	0	
524.2	0.06499851	0.06473211	1054.19	-0.01497754		1584.2	-0.01188719		2114.2	0.00050429		2644.2	-0.02573819	0	
524.4	0.06500367	0.06470165	1054.39	-0.01483002		1584.4	-0.01162444		2114.4	0.00055923		2644.4	-0.02634126	0	
524.6	0.0647346	0.06467121	1054.59	-0.01448815		1584.6	-0.01143798		2114.6	0.00016175		2644.6	-0.02609667	0	
524.8	0.06332669	0.06464079	1054.79	-0.01435704		1584.8	-0.01121061		2114.8	0.00042748		2644.8	-0.02646706	0	
525	0.0625755	0.06461037	1054.99	-0.01397699		1585	-0.0112731		2115	0.00076196		2645	-0.02579126	0	
525.2	0.06227794	0.06457998	1055.19	-0.01314823		1585.2	-0.01241572		2115.2	0.00082231		2645.2	-0.02614328	0	
525.4	0.06200879	0.06454959	1055.39	-0.01243079		1585.4	-0.0126197		2115.4	-0.0004052		2645.4	-0.02561292	0	
525.6	0.0618482	0.06451922	1055.59	-0.01147151		1585.6	-0.01315993		2115.6	0.00002229		2645.6	-0.02491087	0	
525.8	0.06237534	0.06448887	1055.79	-0.01058065		1585.8	-0.01454079		2115.8	-0.00017681		2645.8	-0.02501446	0	
526	0.06200502	0.06445853	1055.99	-0.01049973		1586	-0.01491189		2116	-0.00035933		2646	-0.02421697	0	
526.2	0.06265963	0.0644282	1056.19	-0.01030502		1586.2	-0.01479086		2116.2	-0.00072986		2646.2	-0.02335008	0	
526.4	0.06277745	0.06439789	1056.39	-0.01027787		1586.4	-0.01481028		2116.4	-0.00087436		2646.4	-0.02345073	0	
526.6	0.06327306	0.06436759	1056.59	-0.01116171		1586.6	-0.01564263		2116.6	-0.0011797		2646.6	-0.02247008	0	
526.8	0.06320857	0.06433731	1056.79	-0.01205599		1586.8	-0.01584777		2116.8	-0.00102979		2646.8	-0.0223144	0	
527	0.0629037	0.06430704	1056.99	-0.01291728		1587	-0.01548714		2117	-0.00034488		2647	-0.02233314	0	
527.2	0.06259035	0.06427678	1057.19	-0.01292387		1587.2	-0.01525426		2117.2	-0.00131802		2647.2	-0.02213726	0	
527.4	0.06235354	0.06424654	1057.39	-0.01274473		1587.4	-0.01359233		2117.4	-0.0007668		2647.4	-0.02253444	0	
527.6	0.06281434	0.06421632	1057.59	-0.01208081		1587.6	-0.01255545		2117.6	-0.0005324		2647.6	-0.02299819	0	
527.8	0.06289001	0.0641861	1057.79	-0.01221413		1587.8	-0.01165445		2117.8	-0.00119535		2647.8	-0.02302146	0	
528	0.06244921	0.06415591	1057.99	-0.01270893		1588	-0.01086896		2118	-0.00125209		2648	-0.02382341	0	
528.2	0.06212022	0.06412572	1058.19	-0.01189465		1588.2	-0.01122184		2118.2	-0.00117764		2648.2	-0.02510257	0	
528.4	0.0616199	0.06409555	1058.39	-0.01164664		1588.4	-0.01111066		2118.4	-0.00130179		2648.4	-0.02541663	0	
528.6	0.0604226	0.0640654	1058.59	-0.01196023		1588.6	-0.01054665		2118.6	-0.00151956		2648.6	-0.02582838	0	
528.8	0.06016543	0.06403526	1058.79	-0.01204334		1588.8	-0.01053031		2118.8	-0.0024942		2648.8	-0.0265576	0	
529	0.06004088	0.06400513	1058.99	-0.01218261		1589	-0.01063529		2119	-0.0033677		2649	-0.02653267	0	
529.2	0.05989356	0.06397502	1059.19	-0.01175304		1589.2	-0.01138327		2119.2	-0.00389475		2649.2	-0.02699583	0	
529.4	0.06064601	0.06394492	1059.39	-0.01235072		1589.4	-0.01177659		2119.4	-0.00423793		2649.4	-0.02639391	0	
529.6	0.06022713	0.06391483	1059.59	-0.01235872		1589.6	-0.01179244		2119.6	-0.0042501		2649.6	-0.02635402	0	
529.8	0.05994467	0.06388476	1059.79	-0.01245358		1589.8	-0.01202203		2119.8	-0.00483656		2649.8	-0.02610069	0	
530	0.0594131	0.06385471	1059.99	-0.01287933		1590	-0.01136731		2120	-0.00556632		2650	-0.02499155	0	
530.2	0.0595286	0.06382466	1060.19	-0.01242592		1590.2	-0.01088256		2120.2	-0.00632921		2650.2	-0.02412639	0	
530.4	0.05997332	0.06379464	1060.39	-0.01332098		1590.4	-0.01136124		2120.4	-0.00653162		2650.4	-0.02374429	0	
530.6	0.05929154	0.06376462	1060.59	-0.01348539		1590.6	-0.01172797		2120.6	-0.00619862		2650.6	-0.02249302	0	
530.8	0.05898062	0.06373462	1060.79	-0.01353847		1590.8	-0.01174546		2120.8	-0.00587647		2650.8	-0.0215438	0	
531	0.0590716	0.06370464	1060.99	-0.01333755		1591	-0.01180054		2121	-0.00530146		2651	-0.0210811	0	
531.2	0.0595989	0.06367466	1061.19	-0.01304583		1591.2	-0.01178968		2121.2	-0.00528953		2651.2	-0.02021314	0	
531.4	0.06072979	0.06364471	1061.39	-0.0127812		1591.4	-0.01106831		2121.4	-0.00355642		2651.4	-0.02013495	0	
531.6	0.06100429	0.06361476	1061.59	-0.01330513		1591.6	-0.01133333		2121.6	-0.00286965		2651.6	-0.02051821	0	
531.8	0.06066703	0.06358483	1061.79	-0.01334472		1591.8	-0.01275291		2121.8	-0.00152111		2651.8	-0.02072175	0	
532	0.05994236	0.06355492	1061.99	-0.01315529		1592	-0.01367359		2122	-0.00063902		2652	-0.02118791	0	
532.2	0.06024088	0.06352502	1062.19	-0.01241238		1592.2	-0.01489183		2122.2	0.00031368		2652.2	-0.02174375	0	
532.4	0.06066158	0.06349513	1062.39	-0.01248061		1592.4	-0.0151295		2122.4	0.00035774		2652.4	-0.02291437	0	
532.6	0.06094368	0.06346526	1062.59	-0.01251898		1592.6	-0.0150677		2122.6	0.00036775		2652.6	-0.0235193	0	
532.8	0.0610705	0.0634354	1062.79	-0.01226115		1592.8	-0.01598024		2122.8	-0.00016443		2652.8	-0.02393502	0	
533	0.06132315	0.06340555	1062.99	-0.01255299		1593	-0.0162284		2123	0.00048021		2653	-0.0242199	0	
533.2	0.06158047	0.06337572	1063.19	-0.01270852		1593.2	-0.01686836		2123.2	0.00059148		2653.2	-0.02519152	0	
533.4	0.06182995	0.06334591	1063.39	-0.01278995		1593.4	-0.01680526		2123.4	0.00020758		2653.4	-0.02603177	0	
533.6	0.06044761	0.0633161	1063.59	-0.01209024		1593.6	-0.01617395		2123.6	-0.00081164		2653.6	-0.02612569	0	
533.8	0.0600447	0.06328631	1063.79	-0.01156537		1593.8	-0.01536331		2123.8	-0.00148209		2653.8	-0.02602463	0	
534	0.0598751	0.06325654	1063.99	-0.01213302		1594	-0.0143948		2124	-0.00263092		2654	-0.02560796	0	
534.2	0.06022884	0.06322678	1064.19	-0.01236258		1594.2	-0.01453948		2124.2	-0.00335842		2654.2	-0.02553375	0	
534.4	0.06037886	0.06319703	1064.39	-0.01208891		1594.4	-0.01436131		2124.4	-0.00357691		2654.4	-0.02612087	0	
534.6	0.0602029	0.0631673	1064.59	-0.01205834		1594.6	-0.01413677		2124.6	-0.00353342		2654.6	-0.02542244	0	
534.8	0.06144951	0.06313758	1064.79	-0.01254058		1594.8	-0.01420169		2124.8	-0.00299384		2654.8	-0.02549687	0	
535	0.06195851	0.06310788	1064.99	-0.01272401		1595	-0.01329802		2125	-0.00247758		2655	-0.02545207	0	
535.2	0.06227269	0.06307818	1065.19	-0.01299314		1595.2	-0.01333688		2125.2	-0.00216073		2655.2	-0.025439	0	
535.4	0.0620161	0.06304851	1065.39	-0.0131698		1595.4	-0.01311585		2125.4	-0.00175996		2655.4	-0.02652034	0	
535.6	0.06152931	0.06301885	1065.59	-0.0125232		1595.6	-0.01356038		2125.6	-0.00115909		2655.6	-0.02636262	0	
535.8	0.06147317	0.0629892	1065.79	-0.01153297		1595.8	-0.01392154		2125.8	-0.00093512		2655.8	-0.02661506	0	
536	0.06155612	0.06295956	1065.99	-0.0111944		1596	-0.01364165		2126	-0.00112084		2656	-0.02722856	0	
536.2	0.06227619	0.06292994	1066.19	-0.01082573		1596.2	-0.01344326		2126.2	-0.00102482		2656.2	-0.0271297	0	
536.4	0.06233484	0.06290033	1066.39	-0.01019096		1596.4	-0.01368253		2126.4	-0.0012208		2656.4	-0.02785416	0	
536.6	0.06251325	0.06287074	1066.59	-0.0105473		1596.6	-0.01390178		2126.6	-0.00122932		2656.6	-0.02761293	0	
536.8	0.06304559	0.06284116	1066.79	-0.01067564		1596.8	-0.01375042		2126.8	-0.00091548		2656.8	-0.02641998	0	
537	0.06393705	0.0628116	1066.99	-0.01021738		1597	-0.01400865		2127	-0.00037792		2657	-0.02646759	0	
537.2	0.06385873	0.06278204	1067.19	-0.0111086		1597.2	-0.01420028		2127.2	-0.00082351		2657.2	-0.02617954	0	
537.4	0.0638005	0.06275251	1067.39	-0.01045141		1597.4	-0.01419552		2127.4	-0.00104569		2657.4	-0.02582781	0	
537.6	0.06374626	0.06272298	1067.59	-0.01013371		1597.6	-0.01372207		2127.6	-0.00121473		2657.6	-0.02466639	0	
537.8	0.06291869	0.06269347	1067.79	-0.01031625		1597.8	-0.0129991		2127.8	-0.00155978		2657.8	-0.02524851	0	
538	0.06293711	0.06266398	1067.99	-0.01132609		1598	-0.01352458		2128	-0.00181655		2658	-0.02537741	0	
538.2	0.06235852	0.0626345	1068.19	-0.01133042		1598.2	-0.01325429		2128.2	-0.00102599		2658.2	-0.02520052	0	
538.4	0.06219173	0.06260503	1068.39	-0.01168854		1598.4	-0.01302017		2128.4	-0.00084621		2658.4	-0.02513824	0	
538.6	0.06186952	0.06257557	1068.59	-0.01282005		1598.6	-0.01270522		2128.6	-0.0004837		2658.6	-0.0252457	0	
538.8	0.06236357	0.06254613	1068.79	-0.01296168		1598.8	-0.01247705		2128.8	-0.00046857		2658.8	-0.02578113	0	
539	0.06250891	0.06251671	1068.99	-0.01269746		1599	-0.01205662		2129	-0.00031903		2659	-0.02559217	0	
539.2	0.06204357	0.06248729	1069.19	-0.01264223		1599.2	-0.01254293		2129.2	-0.00088028		2659.2	-0.02594893	0	
539.4	0.06185443	0.06245789	1069.39	-0.01229137		1599.4	-0.01196426		2129.4	-0.00114992		2659.4	-0.02600206	0	
539.6	0.06175018	0.06242851	1069.59	-0.01201178		1599.6	-0.01240397		2129.6	-0.00149151		2659.6	-0.02609408	0	
539.8	0.06132073	0.06239914	1069.79	-0.01254248		1599.8	-0.01289009		2129.8	-0.00216743		2659.8	-0.02705773	0	
540	0.06108767	0.06236978	1069.99	-0.01261142		1600	-0.01269835		2130	-0.00250995		2660	-0.0273664	0	
540.2	0.0617504	0.06234044	1070.19	-0.01223958		1600.2	-0.01337504		2130.2	-0.00267595		2660.2	-0.02791999	0	
540.4	0.06134153	0.06231111	1070.39	-0.01253012		1600.4	-0.01350627		2130.4	-0.00280069		2660.4	-0.02893081	0	
540.6	0.06168018	0.06228179	1070.59	-0.01329028		1600.6	-0.01406486		2130.6	-0.00240268		2660.6	-0.02883601	0	
540.8	0.0629159	0.06225249	1070.79	-0.01300629		1600.8	-0.01414478		2130.8	-0.00161913		2660.8	-0.0282846	0	
541	0.06272691	0.0622232	1070.99	-0.01176797		1601	-0.01406208		2131	-0.00052842		2661	-0.02831674	0	
541.2	0.062682	0.06219393	1071.19	-0.0118263		1601.2	-0.0138766		2131.2	-0.00006504		2661.2	-0.02774866	0	
541.4	0.06242117	0.06216467	1071.39	-0.01105209		1601.4	-0.01399503		2131.4	-0.00027783		2661.4	-0.02778418	0	
541.6	0.06236078	0.06213542	1071.59	-0.01062329		1601.6	-0.01364673		2131.6	-0.00042339		2661.6	-0.02742699	0	
541.8	0.06138736	0.06210619	1071.79	-0.00980766		1601.8	-0.01355304		2131.8	-0.00048523		2661.8	-0.02772432	0	
542	0.06167703	0.06207697	1071.99	-0.01003047		1602	-0.01412782		2132	-0.0002484		2662	-0.02688383	0	
542.2	0.0603073	0.06204776	1072.19	-0.00977891		1602.2	-0.01363391		2132.2	-0.00052155		2662.2	-0.02567532	0	
542.4	0.06044834	0.06201857	1072.39	-0.01026576		1602.4	-0.01399156		2132.4	-0.00116788		2662.4	-0.02558919	0	
542.6	0.06088711	0.06198939	1072.59	-0.01069151		1602.6	-0.01413505		2132.6	-0.0023219		2662.6	-0.02578046	0	
542.8	0.06137384	0.06196022	1072.79	-0.01043861		1602.8	-0.01504872		2132.8	-0.00283014		2662.8	-0.02561562	0	
543	0.06195333	0.06193107	1072.99	-0.01055358		1603	-0.01442028		2133	-0.00340116		2663	-0.02530406	0	
543.2	0.06160026	0.06190194	1073.19	-0.01105918		1603.2	-0.01438868		2133.2	-0.00444021		2663.2	-0.02577323	0	
543.4	0.0619378	0.06187281	1073.39	-0.01145511		1603.4	-0.01372823		2133.4	-0.00459917		2663.4	-0.02640324	0	
543.6	0.06276098	0.0618437	1073.59	-0.01222313		1603.6	-0.01472014		2133.6	-0.00553385		2663.6	-0.02647059	0	
543.8	0.06282227	0.06181461	1073.79	-0.01258721		1603.8	-0.01508335		2133.8	-0.00596027		2663.8	-0.02715792	0	
544	0.06344086	0.06178553	1073.99	-0.01294123		1604	-0.01443564		2134	-0.00654987		2664	-0.02790346	0	
544.2	0.06321784	0.06175646	1074.19	-0.01317491		1604.2	-0.01456865		2134.2	-0.00621742		2664.2	-0.02825578	0	
544.4	0.0629721	0.0617274	1074.39	-0.01302721		1604.4	-0.01375655		2134.4	-0.00568559		2664.4	-0.0280082	0	
544.6	0.06310034	0.06169836	1074.59	-0.01321966		1604.6	-0.0135677		2134.6	-0.00433584		2664.6	-0.02860512	0	
544.8	0.06377468	0.06166933	1074.79	-0.0127206		1604.8	-0.01267365		2134.8	-0.00291571		2664.8	-0.02829676	0	
545	0.06346349	0.06164032	1074.99	-0.01268952		1605	-0.01234861		2135	-0.00198582		2665	-0.02788804	0	
545.2	0.06293069	0.06161132	1075.19	-0.01330339		1605.2	-0.01190954		2135.2	-0.00202604		2665.2	-0.0277811	0	
545.4	0.06285616	0.06158233	1075.39	-0.0138762		1605.4	-0.01182476		2135.4	-0.00159995		2665.4	-0.02839757	0	
545.6	0.06329367	0.06155336	1075.59	-0.01354333		1605.6	-0.01178773		2135.6	-0.00063798		2665.6	-0.02824683	0	
545.8	0.06240726	0.0615244	1075.79	-0.01303562		1605.8	-0.01205636		2135.8	-0.00017042		2665.8	-0.02791737	0	
546	0.0616867	0.06149545	1075.99	-0.01317655		1606	-0.01181837		2136	-0.00017462		2666	-0.02778035	0	
546.2	0.06119962	0.06146652	1076.19	-0.01275466		1606.2	-0.01208963		2136.2	0.00012479		2666.2	-0.02787148	0	
546.4	0.06171991	0.0614376	1076.39	-0.01323321		1606.4	-0.0123502		2136.4	0.00018117		2666.4	-0.02835124	0	
546.6	0.0611031	0.0614087	1076.59	-0.01328918		1606.6	-0.01325435		2136.6	-0.00066138		2666.6	-0.02848349	0	
546.8	0.06045883	0.06137981	1076.79	-0.01293082		1606.8	-0.01381227		2136.8	-0.00037414		2666.8	-0.02876978	0	
547	0.06003255	0.06135093	1076.99	-0.01322256		1607	-0.01334959		2137	-0.0013459		2667	-0.02806383	0	
547.2	0.05952828	0.06132206	1077.19	-0.0128452		1607.2	-0.01358133		2137.2	-0.00229299		2667.2	-0.02856792	0	
547.4	0.06020197	0.06129321	1077.39	-0.01292423		1607.4	-0.01362265		2137.4	-0.00293962		2667.4	-0.02805466	0	
547.6	0.06082407	0.06126438	1077.59	-0.01282765		1607.6	-0.01501205		2137.6	-0.00360315		2667.6	-0.02765087	0	
547.8	0.05987107	0.06123555	1077.79	-0.01231197		1607.8	-0.01482611		2137.8	-0.00367354		2667.8	-0.02849242	0	
548	0.05923861	0.06120674	1077.99	-0.01194407		1608	-0.01420993		2138	-0.00422717		2668	-0.02829709	0	
548.2	0.05861794	0.06117795	1078.19	-0.01183395		1608.2	-0.01321432		2138.2	-0.00465631		2668.2	-0.02808078	0	
548.4	0.05821561	0.06114916	1078.39	-0.01160068		1608.4	-0.01247351		2138.4	-0.00459001		2668.4	-0.02875696	0	
548.6	0.05717955	0.06112039	1078.59	-0.01134941		1608.6	-0.01245032		2138.6	-0.00450826		2668.6	-0.02932955	0	
548.8	0.05763605	0.06109164	1078.79	-0.01095625		1608.8	-0.01265461		2138.8	-0.00465904		2668.8	-0.02847504	0	
549	0.05798551	0.0610629	1078.99	-0.01166823		1609	-0.01293056		2139	-0.00442736		2669	-0.02840273	0	
549.2	0.05749126	0.06103417	1079.19	-0.01155045		1609.2	-0.01258884		2139.2	-0.00413345		2669.2	-0.02826193	0	
549.4	0.05802366	0.06100545	1079.39	-0.01140076		1609.4	-0.01235279		2139.4	-0.0026342		2669.4	-0.02864959	0	
549.6	0.05871791	0.06097675	1079.59	-0.01175611		1609.6	-0.01226591		2139.6	-0.00235533		2669.6	-0.02817483	0	
549.8	0.05800104	0.06094806	1079.79	-0.01210036		1609.8	-0.01177315		2139.8	-0.00200463		2669.8	-0.02751283	0	
550	0.05885719	0.06091939	1079.99	-0.01286		1610	-0.0108457		2140	-0.00075742		2670	-0.02750855	0	
550.2	0.05986435	0.06089073	1080.19	-0.01228621		1610.2	-0.01127151		2140.2	0.00012134		2670.2	-0.02708845	0	
550.4	0.05946964	0.06086208	1080.39	-0.01304475		1610.4	-0.01175499		2140.4	0.0003186		2670.4	-0.02632427	0	
550.6	0.05934799	0.06083344	1080.59	-0.01343792		1610.6	-0.01223496		2140.6	0.00003734		2670.6	-0.02575762	0	
550.8	0.05914027	0.06080482	1080.79	-0.01378371		1610.8	-0.01220746		2140.8	-0.00016957		2670.8	-0.02505131	0	
551	0.05901583	0.06077622	1080.99	-0.01463593		1611	-0.01188538		2141	-0.00106801		2671	-0.02434602	0	
551.2	0.06034018	0.06074762	1081.19	-0.01436909		1611.2	-0.01220457		2141.2	-0.00159581		2671.2	-0.0252917	0	
551.4	0.06130217	0.06071904	1081.39	-0.0148433		1611.4	-0.01294105		2141.4	-0.00153375		2671.4	-0.02554023	0	
551.6	0.06163231	0.06069048	1081.59	-0.01447936		1611.6	-0.01409264		2141.6	-0.00231542		2671.6	-0.0262524	0	
551.8	0.06110875	0.06066192	1081.79	-0.01403353		1611.8	-0.01349017		2141.8	-0.00256643		2671.8	-0.0272323	0	
552	0.06069113	0.06063338	1081.99	-0.01447605		1612	-0.01298667		2142	-0.00347133		2672	-0.02694128	0	
552.2	0.05992811	0.06060486	1082.19	-0.01496137		1612.2	-0.01289277		2142.2	-0.00333961		2672.2	-0.02737676	0	
552.4	0.05886209	0.06057634	1082.39	-0.01485949		1612.4	-0.01282471		2142.4	-0.00304017		2672.4	-0.02734145	0	
552.6	0.05867482	0.06054784	1082.59	-0.01391888		1612.6	-0.01285506		2142.6	-0.00346067		2672.6	-0.02670994	0	
552.8	0.05908745	0.06051936	1082.79	-0.0138914		1612.8	-0.01327966		2142.8	-0.00386299		2672.8	-0.02641275	0	
553	0.05903114	0.06049088	1082.99	-0.01462748		1613	-0.01330738		2143	-0.0031535		2673	-0.02582083	0	
553.2	0.05777497	0.06046242	1083.19	-0.0145119		1613.2	-0.01335753		2143.2	-0.00312365		2673.2	-0.02490193	0	
553.4	0.05737015	0.06043398	1083.39	-0.01423463		1613.4	-0.01296604		2143.4	-0.00315416		2673.4	-0.0244544	0	
553.6	0.0578302	0.06040554	1083.59	-0.01487973		1613.6	-0.01358632		2143.6	-0.00299839		2673.6	-0.024242	0	
553.8	0.05677707	0.06037712	1083.79	-0.014222		1613.8	-0.01279502		2143.8	-0.00219763		2673.8	-0.02412693	0	
554	0.05760584	0.06034872	1083.99	-0.01436984		1614	-0.01239771		2144	-0.00127512		2674	-0.02427584	0	
554.2	0.05784623	0.06032033	1084.19	-0.0138891		1614.2	-0.01320765		2144.2	-0.00149197		2674.2	-0.02435299	0	
554.4	0.05774948	0.06029195	1084.39	-0.01524494		1614.4	-0.01392118		2144.4	-0.00190149		2674.4	-0.02433033	0	
554.6	0.05750023	0.06026358	1084.59	-0.01538188		1614.6	-0.01406717		2144.6	-0.00178676		2674.6	-0.02431079	0	
554.8	0.05761139	0.06023523	1084.79	-0.01620489		1614.8	-0.0141864		2144.8	-0.00150342		2674.8	-0.02464676	0	
555	0.05804345	0.06020689	1084.99	-0.01619811		1615	-0.01502078		2145	-0.00171814		2675	-0.02575784	0	
555.2	0.05879133	0.06017856	1085.19	-0.01537392		1615.2	-0.01576975		2145.2	-0.00178237		2675.2	-0.02624946	0	
555.4	0.05861327	0.06015025	1085.39	-0.01577907		1615.4	-0.01614063		2145.4	-0.00196947		2675.4	-0.02741626	0	
555.6	0.0579969	0.06012195	1085.59	-0.01547901		1615.6	-0.0161385		2145.6	-0.0019173		2675.6	-0.02711434	0	
555.8	0.05767733	0.06009367	1085.79	-0.01580991		1615.8	-0.01567169		2145.8	-0.00102745		2675.8	-0.02803346	0	
556	0.05692524	0.06006539	1085.99	-0.01568128		1616	-0.01571114		2146	-0.00072459		2676	-0.02827793	0	
556.2	0.05718802	0.06003713	1086.19	-0.01641049		1616.2	-0.01561431		2146.2	-0.00022009		2676.2	-0.02855461	0	
556.4	0.05746315	0.06000889	1086.39	-0.01590265		1616.4	-0.0139676		2146.4	-0.0001479		2676.4	-0.0280081	0	
556.6	0.05784318	0.05998065	1086.59	-0.01568932		1616.6	-0.01430267		2146.6	-0.00044951		2676.6	-0.02796997	0	
556.8	0.05833101	0.05995243	1086.79	-0.01605154		1616.8	-0.01467353		2146.8	-0.00035978		2676.8	-0.02823676	0	
557	0.05827085	0.05992423	1086.99	-0.01583293		1617	-0.01459368		2147	-0.00092397		2677	-0.02774267	0	
557.2	0.05786039	0.05989604	1087.19	-0.01551948		1617.2	-0.01492843		2147.2	-0.0011226		2677.2	-0.02738555	0	
557.4	0.05835057	0.05986786	1087.39	-0.015453		1617.4	-0.01500149		2147.4	-0.00139951		2677.4	-0.02677158	0	
557.6	0.05843321	0.05983969	1087.59	-0.01566581		1617.6	-0.01527529		2147.6	-0.00128209		2677.6	-0.02683197	0	
557.8	0.05818223	0.05981154	1087.79	-0.01487134		1617.8	-0.0141746		2147.8	-0.00195422		2677.8	-0.02737663	0	
558	0.05880015	0.0597834	1087.99	-0.01532118		1618	-0.01428902		2148	-0.00251225		2678	-0.02748734	0	
558.2	0.05914056	0.05975527	1088.19	-0.01536652		1618.2	-0.0146079		2148.2	-0.00310883		2678.2	-0.02745651	0	
558.4	0.05948772	0.05972716	1088.39	-0.01555897		1618.4	-0.01466255		2148.4	-0.0033163		2678.4	-0.02696662	0	
558.6	0.05950813	0.05969906	1088.59	-0.01526457		1618.6	-0.01439297		2148.6	-0.0030537		2678.6	-0.02666342	0	
558.8	0.06023423	0.05967097	1088.79	-0.01563224		1618.8	-0.01435577		2148.8	-0.00321273		2678.8	-0.02661875	0	
559	0.06039876	0.05964289	1088.99	-0.01499705		1619	-0.01478518		2149	-0.00354188		2679	-0.02629924	0	
559.2	0.06068042	0.05961483	1089.19	-0.01498853		1619.2	-0.0144917		2149.2	-0.00328289		2679.2	-0.02556368	0	
559.4	0.06101251	0.05958679	1089.39	-0.01557764		1619.4	-0.01454786		2149.4	-0.00296069		2679.4	-0.02571957	0	
559.6	0.06106594	0.05955875	1089.59	-0.01524552		1619.6	-0.01463159		2149.6	-0.00249826		2679.6	-0.02462409	0	
559.8	0.06203145	0.05953073	1089.79	-0.01530299		1619.8	-0.01492816		2149.8	-0.00221344		2679.8	-0.02512153	0	
