# Supplementary material for: Functional development of a V3/glycan-specific broadly neutralizing antibody isolated from a case of HIV superinfection
Source: eLife. 2021 Jul 15;10:e68110. doi: 10.7554/eLife.68110 (PMC8376252; doi:10.7554/eLife.68110)
Supplement: Figure 2—source data 2. [file elife-68110-fig2-data2.zip › QA013.2 Dbl Ref BLI_2020.06.25/QA013 autologous binding_MIG_naive_G7-L4/Results/F1Results.txt]

Conc1	1.56E-08	1.56E-08	1.56E-08	1.56E-08	1.56E-08	
Start1	200	729.99	1260	1790	2320	
Stop1	559.8	1089.79	1619.8	2149.8	2679.8	
Kobs					5.19217990881564E-05	
Error Kobs					0	
Koff					0	
Error Koff					0	
Time1	Data1	Fit1	Time2	Data2	Fit2	Time3	Data3	Fit3	Time4	Data4	Fit4	Time5	Data5	Fit5	
200	0.00535413		729.99	-0.0018211		1260	0.00298079		1790	-0.00008774		2320	0.00214316	0	
200.2	0.00408401		730.19	-0.00185533		1260.2	0.00214946		1790.2	0.00077446		2320.2	0.00229099	0	
200.4	0.00249142		730.39	-0.00155523		1260.4	0.00141618		1790.4	0.00129793		2320.4	0.00268108	0	
200.6	0.00209744		730.59	-0.00175667		1260.6	0.00110727		1790.6	0.00160347		2320.6	0.00355723	0	
200.8	0.00123647		730.79	-0.00171257		1260.8	-0.00002791		1790.8	0.0015825		2320.8	0.00426593	0	
201	0.00019353		730.99	-0.00249614		1261	-0.00099776		1791	0.00138894		2321	0.00480666	0	
201.2	-0.00090177		731.19	-0.00262346		1261.2	-0.00109709		1791.2	0.00157968		2321.2	0.00506533	0	
201.4	-0.00138182		731.39	-0.00293466		1261.4	-0.0017128		1791.4	0.0016039		2321.4	0.00535937	0	
201.6	-0.00150135		731.59	-0.00339001		1261.6	-0.00190281		1791.6	0.00166688		2321.6	0.00597525	0	
201.8	-0.00173012		731.79	-0.00345894		1261.8	-0.00183176		1791.8	0.00113812		2321.8	0.00671666	0	
202	-0.00165746		731.99	-0.00278591		1262	-0.00155915		1792	0.00087219		2322	0.00714376	0	
202.2	-0.00080411		732.19	-0.00247808		1262.2	-0.00071261		1792.2	0.000634		2322.2	0.0079179	0	
202.4	-0.00123577		732.39	-0.00241362		1262.4	0.00062563		1792.4	0.0004		2322.4	0.0082156	0	
202.6	-0.00047969		732.59	-0.00214573		1262.6	0.00035585		1792.6	0.00002638		2322.6	0.00816316	0	
202.8	-0.00005548		732.79	-0.0020066		1262.8	0.00041969		1792.8	0.00035571		2322.8	0.00749968	0	
203	0.00051222		732.99	-0.00238698		1263	-0.0004924		1793	0.00032352		2323	0.00834968	0	
203.2	0.00123643		733.19	-0.00263383		1263.2	-0.00049507		1793.2	0.00068898		2323.2	0.00767499	0	
203.4	0.00169637		733.39	-0.00248342		1263.4	0.00029511		1793.4	0.00112335		2323.4	0.0068865	0	
203.6	0.00210406		733.59	-0.00272315		1263.6	-0.00012958		1793.6	0.00154896		2323.6	0.00660624	0	
203.8	0.00315726		733.79	-0.00311872		1263.8	-0.00049531		1793.8	0.00255395		2323.8	0.00608828	0	
204	0.00329567		733.99	-0.00335985		1264	-0.0005843		1794	0.00333365		2324	0.00519671	0	
204.2	0.00203641		734.19	-0.00363148		1264.2	0.00014376		1794.2	0.00356966		2324.2	0.00526314	0	
204.4	0.00207518		734.39	-0.00411789		1264.4	0.00121246		1794.4	0.00296224		2324.4	0.00521754	0	
204.6	0.00275766		734.59	-0.00496273		1264.6	0.00277854		1794.6	0.00332224		2324.6	0.00538968	0	
204.8	0.00241134		734.79	-0.00585829		1264.8	0.00291713		1794.8	0.00276166		2324.8	0.00500133	0	
205	0.00212392		734.99	-0.00664804		1265	0.00315857		1795	0.00328143		2325	0.00521689	0	
205.2	0.00170121		735.19	-0.00714159		1265.2	0.00414464		1795.2	0.003633		2325.2	0.00517336	0	
205.4	0.00203132		735.39	-0.0073941		1265.4	0.00373514		1795.4	0.00405642		2325.4	0.00500549	0	
205.6	0.00231269		735.59	-0.00735008		1265.6	0.00341633		1795.6	0.00389541		2325.6	0.00577882	0	
205.8	0.00206566		735.79	-0.00633278		1265.8	0.00348245		1795.8	0.00379447		2325.8	0.00676917	0	
206	0.00217178		735.99	-0.00531194		1266	0.00324952		1796	0.00370307		2326	0.00748578	0	
206.2	0.00197469		736.19	-0.00436201		1266.2	0.00306989		1796.2	0.00325194		2326.2	0.00857185	0	
206.4	0.00157772		736.39	-0.00373922		1266.4	0.00280281		1796.4	0.00306153		2326.4	0.00788073	0	
206.6	0.00210536		736.59	-0.00244715		1266.6	0.00221086		1796.6	0.00278505		2326.6	0.00736375	0	
206.8	0.00236438		736.79	-0.00201825		1266.8	0.00116176		1796.8	0.00224826		2326.8	0.0074883	0	
207	0.00260675		736.99	-0.00241331		1267	0.00072172		1797	0.00143186		2327	0.00755356	0	
207.2	0.00269429		737.19	-0.00166294		1267.2	0.00067871		1797.2	0.00101688		2327.2	0.0071671	0	
207.4	0.00302966		737.39	-0.00164671		1267.4	-0.00005337		1797.4	0.00098035		2327.4	0.00709291	0	
207.6	0.00313505		737.59	-0.00149629		1267.6	-0.00146783		1797.6	0.00174535		2327.6	0.00714878	0	
207.8	0.00294625		737.79	-0.00098757		1267.8	-0.00159696		1797.8	0.00244592		2327.8	0.00631636	0	
208	0.00352655		737.99	-0.0013369		1268	-0.0009362		1798	0.002849		2328	0.00596875	0	
208.2	0.00319392		738.19	-0.00194425		1268.2	-0.00029954		1798.2	0.0030649		2328.2	0.00621012	0	
208.4	0.00367211		738.39	-0.00233235		1268.4	0.00051864		1798.4	0.00290496		2328.4	0.00562081	0	
208.6	0.00444925		738.59	-0.00207721		1268.6	0.00128478		1798.6	0.00286165		2328.6	0.00521805	0	
208.8	0.00445		738.79	-0.0023514		1268.8	0.00083664		1798.8	0.00296996		2328.8	0.00506199	0	
209	0.00478447		738.99	-0.00218282		1269	0.00069248		1799	0.00399746		2329	0.0053295	0	
209.2	0.0044081		739.19	-0.00288674		1269.2	0.00121979		1799.2	0.0038536		2329.2	0.00483188	0	
209.4	0.00444132		739.39	-0.0029271		1269.4	0.00043753		1799.4	0.00474262		2329.4	0.00483234	0	
209.6	0.0043582		739.59	-0.00280726		1269.6	-0.00027531		1799.6	0.0050079		2329.6	0.00566722	0	
209.8	0.00362016		739.79	-0.00231175		1269.8	-0.00023718		1799.8	0.00532716		2329.8	0.00636336	0	
210	0.00351735		739.99	-0.001728		1270	-0.00001672		1800	0.00507763		2330	0.00691262	0	
210.2	0.00381409		740.19	-0.00059533		1270.2	0.00013805		1800.2	0.00488279		2330.2	0.00763762	0	
210.4	0.00427513		740.39	-0.00095471		1270.4	0.00059526		1800.4	0.00469835		2330.4	0.00723079	0	
210.6	0.00428758		740.59	-0.00049233		1270.6	0.0010868		1800.6	0.00379071		2330.6	0.00752819	0	
210.8	0.00380745		740.79	-0.00092931		1270.8	0.00034489		1800.8	0.0027065		2330.8	0.00785893	0	
211	0.00365097		740.99	-0.00082798		1271	0.0006161		1801	0.00305707		2331	0.00753619	0	
211.2	0.00401903		741.19	0.00010427		1271.2	-0.00039847		1801.2	0.00373553		2331.2	0.0073013	0	
211.4	0.00441502		741.39	0.00031989		1271.4	-0.00019631		1801.4	0.00429185		2331.4	0.00617101	0	
211.6	0.00426081		741.59	0.00032224		1271.6	-0.0005419		1801.6	0.0047519		2331.6	0.00600629	0	
211.8	0.00490554		741.79	0.00014586		1271.8	-0.00027411		1801.8	0.004633		2331.8	0.0062875	0	
212	0.00633391		741.99	-0.00018783		1272	0.00042605		1802	0.00465402		2332	0.00702428	0	
212.2	0.00548781		742.19	0.00015395		1272.2	0.00139195		1802.2	0.00402637		2332.2	0.00712276	0	
212.4	0.00581738		742.39	-0.00017245		1272.4	0.00141915		1802.4	0.00374272		2332.4	0.0057851	0	
212.6	0.00666525		742.59	-0.00033518		1272.6	0.00207733		1802.6	0.0036489		2332.6	0.00549389	0	
212.8	0.00673531		742.79	-0.00184458		1272.8	0.0019851		1802.8	0.00431622		2332.8	0.00584015	0	
213	0.00720002		742.99	-0.00264839		1273	0.00219483		1803	0.00484181		2333	0.00534796	0	
213.2	0.00600287		743.19	-0.00369986		1273.2	0.00204677		1803.2	0.00536721		2333.2	0.00514783	0	
213.4	0.00573002		743.39	-0.00421982		1273.4	0.00163837		1803.4	0.00617991		2333.4	0.00574317	0	
213.6	0.00572438		743.59	-0.00387259		1273.6	0.00166683		1803.6	0.00566611		2333.6	0.00580808	0	
213.8	0.00594683		743.79	-0.00389973		1273.8	0.00188323		1803.8	0.00533776		2333.8	0.0065208	0	
214	0.00598493		743.99	-0.00388084		1274	0.00225235		1804	0.00552934		2334	0.00697895	0	
214.2	0.00630582		744.19	-0.00392431		1274.2	0.00204235		1804.2	0.00556132		2334.2	0.00738198	0	
214.4	0.00591244		744.39	-0.00411447		1274.4	0.00166331		1804.4	0.00602895		2334.4	0.00709294	0	
214.6	0.00566221		744.59	-0.00355518		1274.6	0.00129047		1804.6	0.00640618		2334.6	0.00709336	0	
214.8	0.00571968		744.79	-0.00289626		1274.8	0.00021916		1804.8	0.00616703		2334.8	0.00629278	0	
215	0.00588825		744.99	-0.00237053		1275	0.00025906		1805	0.00656665		2335	0.00542132	0	
215.2	0.00585494		745.19	-0.00266188		1275.2	-0.00113718		1805.2	0.00678889		2335.2	0.00531175	0	
215.4	0.00602088		745.39	-0.00232303		1275.4	-0.000836		1805.4	0.00565782		2335.4	0.00496817	0	
215.6	0.00676443		745.59	-0.00211618		1275.6	-0.00196147		1805.6	0.00510471		2335.6	0.00537179	0	
215.8	0.00694589		745.79	-0.00193249		1275.8	-0.00203036		1805.8	0.00473167		2335.8	0.0049778	0	
216	0.00701894		745.99	-0.00136795		1276	-0.00202756		1806	0.00447657		2336	0.00434809	0	
216.2	0.00670701		746.19	-0.0016324		1276.2	-0.00136149		1806.2	0.00387386		2336.2	0.00413703	0	
216.4	0.00791675		746.39	-0.00227547		1276.4	-0.00139882		1806.4	0.00343213		2336.4	0.00366015	0	
216.6	0.00840081		746.59	-0.00306884		1276.6	-0.00106938		1806.6	0.00359962		2336.6	0.00361149	0	
216.8	0.00919529		746.79	-0.00312872		1276.8	-0.00158767		1806.8	0.00354597		2336.8	0.00371709	0	
217	0.00882492		746.99	-0.00267643		1277	-0.00176514		1807	0.00426386		2337	0.00367588	0	
217.2	0.00784365		747.19	-0.00207596		1277.2	-0.00130679		1807.2	0.00392291		2337.2	0.00431879	0	
217.4	0.00733783		747.39	-0.00191448		1277.4	-0.00098757		1807.4	0.00355758		2337.4	0.00503934	0	
217.6	0.0072828		747.59	-0.00147886		1277.6	-0.00055442		1807.6	0.00308924		2337.6	0.00531902	0	
217.8	0.0073464		747.79	-0.00189545		1277.8	-0.00026014		1807.8	0.00337374		2337.8	0.00625768	0	
218	0.00699184		747.99	-0.00124461		1278	0.00013293		1808	0.00440726		2338	0.00614899	0	
218.2	0.00710578		748.19	-0.00066136		1278.2	0.00049054		1808.2	0.00498166		2338.2	0.00648289	0	
218.4	0.00694551		748.39	-0.0001318		1278.4	0.00079148		1808.4	0.00546287		2338.4	0.00679523	0	
218.6	0.00740161		748.59	-0.0000013		1278.6	0.0019103		1808.6	0.00585777		2338.6	0.00771878	0	
218.8	0.00727212		748.79	-0.0000144		1278.8	0.00175298		1808.8	0.00628723		2338.8	0.007427	0	
219	0.00718741		748.99	-0.00093679		1279	0.00163625		1809	0.00635659		2339	0.00723655	0	
219.2	0.00778733		749.19	-0.00194546		1279.2	0.00109607		1809.2	0.00686927		2339.2	0.00761856	0	
219.4	0.00905802		749.39	-0.00152127		1279.4	0.0016667		1809.4	0.00637668		2339.4	0.00666309	0	
219.6	0.00926504		749.59	-0.00212486		1279.6	0.00151129		1809.6	0.00670341		2339.6	0.00577542	0	
219.8	0.00826093		749.79	-0.00224202		1279.8	0.00208855		1809.8	0.00653704		2339.8	0.0052423	0	
220	0.00820706		749.99	-0.00184596		1280	0.00219905		1810	0.00663784		2340	0.0048982	0	
220.2	0.00828137		750.19	-0.0021212		1280.2	0.00242952		1810.2	0.00564684		2340.2	0.00498866	0	
220.4	0.00904743		750.39	-0.00268189		1280.4	0.00193899		1810.4	0.00458988		2340.4	0.00493843	0	
220.6	0.00836576		750.59	-0.00348477		1280.6	0.0015615		1810.6	0.00477644		2340.6	0.00444946	0	
220.8	0.0075877		750.79	-0.00307168		1280.8	0.00054183		1810.8	0.00444066		2340.8	0.00476088	0	
221	0.00683042		750.99	-0.00359284		1281	0.00085244		1811	0.00427404		2341	0.00555318	0	
221.2	0.00643161		751.19	-0.00314862		1281.2	0.00098316		1811.2	0.00371077		2341.2	0.00579779	0	
221.4	0.00564714		751.39	-0.00324035		1281.4	0.00037322		1811.4	0.00376601		2341.4	0.00526776	0	
221.6	0.00585077		751.59	-0.00273279		1281.6	0.0006971		1811.6	0.00332407		2341.6	0.00488744	0	
221.8	0.00620306		751.79	-0.00249896		1281.8	0.00083318		1811.8	0.00356598		2341.8	0.0046863	0	
222	0.00608316		751.99	-0.00205705		1282	0.00028814		1812	0.00377446		2342	0.00461873	0	
222.2	0.00595591		752.19	-0.00194755		1282.2	0.00000434		1812.2	0.00421179		2342.2	0.00481904	0	
222.4	0.00612632		752.39	-0.00189522		1282.4	-0.00007968		1812.4	0.00412875		2342.4	0.00516228	0	
222.6	0.00654566		752.59	-0.00165845		1282.6	0.00003065		1812.6	0.0045257		2342.6	0.00513526	0	
222.8	0.00667071		752.79	-0.00217475		1282.8	-0.0006691		1812.8	0.00509245		2342.8	0.00499603	0	
223	0.00736098		752.99	-0.00298764		1283	-0.00122555		1813	0.00454582		2343	0.00435189	0	
223.2	0.00743745		753.19	-0.00335025		1283.2	-0.00100941		1813.2	0.00476077		2343.2	0.00437539	0	
223.4	0.00749604		753.39	-0.00298959		1283.4	-0.00088663		1813.4	0.00556064		2343.4	0.00384028	0	
223.6	0.00727485		753.59	-0.00316334		1283.6	-0.00038557		1813.6	0.0064997		2343.6	0.00394934	0	
223.8	0.00706241		753.79	-0.00276311		1283.8	0.00035028		1813.8	0.00585643		2343.8	0.00432317	0	
224	0.00727744		753.99	-0.00316142		1284	0.00016618		1814	0.00632862		2344	0.00418339	0	
224.2	0.00694276		754.19	-0.00357047		1284.2	-0.00004741		1814.2	0.00584429		2344.2	0.00455257	0	
224.4	0.00756766		754.39	-0.00421206		1284.4	-0.0008812		1814.4	0.00566675		2344.4	0.00451921	0	
224.6	0.00806437		754.59	-0.00489422		1284.6	-0.00046197		1814.6	0.00570569		2344.6	0.00511409	0	
224.8	0.00832587		754.79	-0.00445152		1284.8	-0.00023794		1814.8	0.00556585		2344.8	0.00621017	0	
225	0.00951771		754.99	-0.00378813		1285	0.00002707		1815	0.00518693		2345	0.00712488	0	
225.2	0.00911924		755.19	-0.00239968		1285.2	-0.0000002		1815.2	0.0051764		2345.2	0.00661645	0	
225.4	0.00781367		755.39	-0.00212701		1285.4	0.00000856		1815.4	0.00433787		2345.4	0.00612362	0	
225.6	0.00750626		755.59	-0.00136963		1285.6	0.00003858		1815.6	0.00372576		2345.6	0.00578831	0	
225.8	0.00813105		755.79	-0.00149199		1285.8	0.00023124		1815.8	0.00364528		2345.8	0.0054335	0	
226	0.00780472		755.99	-0.00205378		1286	-0.00041971		1816	0.00257889		2346	0.00564749	0	
226.2	0.00787241		756.19	-0.00179153		1286.2	-0.00087057		1816.2	0.00334497		2346.2	0.00563223	0	
226.4	0.00816279		756.39	-0.00171629		1286.4	-0.00037283		1816.4	0.00281864		2346.4	0.00605137	0	
226.6	0.00828188		756.59	-0.00117259		1286.6	-0.00035889		1816.6	0.00277778		2346.6	0.00683079	0	
226.8	0.00841681		756.79	-0.00124525		1286.8	-0.0003959		1816.8	0.00281537		2346.8	0.00698361	0	
227	0.00774112		756.99	-0.00042414		1287	-0.00072256		1817	0.00263809		2347	0.00653058	0	
227.2	0.00771739		757.19	-0.00004306		1287.2	0.00002244		1817.2	0.00347656		2347.2	0.00640239	0	
227.4	0.00860782		757.39	0.00008325		1287.4	0.00032968		1817.4	0.00456423		2347.4	0.00700472	0	
227.6	0.00851206		757.59	-0.00006497		1287.6	0.00041268		1817.6	0.00532188		2347.6	0.0071613	0	
227.8	0.00866112		757.79	0.00002256		1287.8	0.00045262		1817.8	0.00544607		2347.8	0.00730274	0	
228	0.00872235		757.99	0.00006432		1288	0.00041013		1818	0.00728761		2348	0.0065061	0	
228.2	0.00917422		758.19	0.00035265		1288.2	0.00070701		1818.2	0.00810514		2348.2	0.00606164	0	
228.4	0.01017984		758.39	0.00000449		1288.4	0.00109327		1818.4	0.00866165		2348.4	0.00612607	0	
228.6	0.01075779		758.59	-0.00075907		1288.6	0.00185058		1818.6	0.00927542		2348.6	0.00596355	0	
228.8	0.01048354		758.79	0.00002897		1288.8	0.00157938		1818.8	0.00976937		2348.8	0.00561919	0	
229	0.01035916		758.99	-0.00007862		1289	0.00102819		1819	0.00951501		2349	0.00573624	0	
229.2	0.00932752		759.19	0.0001921		1289.2	0.00101165		1819.2	0.00904898		2349.2	0.00462392	0	
229.4	0.00848237		759.39	-0.00013294		1289.4	0.00057235		1819.4	0.00828707		2349.4	0.00484179	0	
229.6	0.00864105		759.59	-0.00092181		1289.6	0.00016793		1819.6	0.008373		2349.6	0.00402299	0	
229.8	0.00880073		759.79	-0.00193311		1289.8	0.00080132		1819.8	0.00806845		2349.8	0.00383357	0	
230	0.00862893		759.99	-0.00252623		1290	-0.00013048		1820	0.00727411		2350	0.00401937	0	
230.2	0.00875511		760.19	-0.00336095		1290.2	-0.00052021		1820.2	0.00774449		2350.2	0.00461227	0	
230.4	0.0089149		760.39	-0.00311483		1290.4	-0.00005877		1820.4	0.00666741		2350.4	0.00487842	0	
230.6	0.00942019		760.59	-0.00281635		1290.6	-0.00066219		1820.6	0.00594784		2350.6	0.00503076	0	
230.8	0.00969579		760.79	-0.00246693		1290.8	-0.0005281		1820.8	0.00567943		2350.8	0.00414374	0	
231	0.010003		760.99	-0.00130985		1291	-0.00052661		1821	0.00566483		2351	0.0044403	0	
231.2	0.01106999		761.19	-0.00103565		1291.2	-0.00011996		1821.2	0.00479531		2351.2	0.00375293	0	
231.4	0.01234687		761.39	-0.0008688		1291.4	-0.00112515		1821.4	0.00467797		2351.4	0.00418528	0	
231.6	0.01197339		761.59	-0.00046155		1291.6	-0.00118021		1821.6	0.00420145		2351.6	0.00395658	0	
231.8	0.01266569		761.79	-0.00017738		1291.8	-0.00018721		1821.8	0.003833		2351.8	0.00360077	0	
232	0.01362119		761.99	-0.00054216		1292	0.00092291		1822	0.00380149		2352	0.00347558	0	
232.2	0.01391519		762.19	-0.00098955		1292.2	0.00184833		1822.2	0.00357755		2352.2	0.00262444	0	
232.4	0.01381968		762.39	-0.00100923		1292.4	0.00180863		1822.4	0.00333007		2352.4	0.0024325	0	
232.6	0.01448811		762.59	-0.00123074		1292.6	0.00168181		1822.6	0.00331377		2352.6	0.00172526	0	
232.8	0.01409217		762.79	-0.00057277		1292.8	0.00209385		1822.8	0.00320406		2352.8	0.00245019	0	
233	0.01362056		762.99	-0.0012185		1293	0.00241409		1823	0.0028095		2353	0.00394316	0	
233.2	0.01255771		763.19	-0.00056069		1293.2	0.00240994		1823.2	0.00306649		2353.2	0.00364754	0	
233.4	0.01199409		763.39	-0.00087303		1293.4	0.00257941		1823.4	0.00417294		2353.4	0.00373926	0	
233.6	0.01137997		763.59	-0.00151381		1293.6	0.00229929		1823.6	0.00482375		2353.6	0.00361313	0	
233.8	0.01049506		763.79	-0.00135396		1293.8	0.00239874		1823.8	0.00539463		2353.8	0.00447889	0	
234	0.01048433		763.99	-0.00203632		1294	0.00177529		1824	0.00609885		2354	0.00480764	0	
234.2	0.00970233		764.19	-0.0027768		1294.2	0.00239957		1824.2	0.00683444		2354.2	0.00551033	0	
234.4	0.0099011		764.39	-0.00211402		1294.4	0.00265572		1824.4	0.00660308		2354.4	0.00527922	0	
234.6	0.0104372		764.59	-0.00263935		1294.6	0.00268975		1824.6	0.00673438		2354.6	0.005105	0	
234.8	0.01057723		764.79	-0.00232655		1294.8	0.00254117		1824.8	0.00695571		2354.8	0.0044327	0	
235	0.01058798		764.99	-0.00241044		1295	0.00333681		1825	0.00738757		2355	0.00423424	0	
235.2	0.00985174		765.19	-0.00251535		1295.2	0.00351319		1825.2	0.00707059		2355.2	0.00348346	0	
235.4	0.00944944		765.39	-0.00334774		1295.4	0.0028571		1825.4	0.00718019		2355.4	0.00345438	0	
235.6	0.00821118		765.59	-0.0036808		1295.6	0.00339729		1825.6	0.00677983		2355.6	0.00399326	0	
235.8	0.00829605		765.79	-0.00387747		1295.8	0.0039638		1825.8	0.00700406		2355.8	0.00377396	0	
236	0.00863684		765.99	-0.004722		1296	0.00374773		1826	0.00679065		2356	0.0039564	0	
236.2	0.00789273		766.19	-0.00513194		1296.2	0.003637		1826.2	0.00674751		2356.2	0.00323492	0	
236.4	0.00793223		766.39	-0.00461223		1296.4	0.00287064		1826.4	0.00653475		2356.4	0.00352234	0	
236.6	0.00799341		766.59	-0.00433673		1296.6	0.00290192		1826.6	0.00683298		2356.6	0.00381811	0	
236.8	0.00768755		766.79	-0.00391639		1296.8	0.0031818		1826.8	0.00730993		2356.8	0.00439048	0	
237	0.00787244		766.99	-0.00417802		1297	0.00216816		1827	0.00770004		2357	0.00432625	0	
237.2	0.00780282		767.19	-0.00256431		1297.2	0.00123902		1827.2	0.00811882		2357.2	0.00325536	0	
237.4	0.00784587		767.39	-0.00205472		1297.4	0.00119959		1827.4	0.00884687		2357.4	0.00271629	0	
237.6	0.00786514		767.59	-0.00086448		1297.6	0.00036266		1827.6	0.00894871		2357.6	0.00306844	0	
237.8	0.00801066		767.79	-0.00020737		1297.8	0.0005906		1827.8	0.00923787		2357.8	0.00338371	0	
238	0.00872552		767.99	-0.0001157		1298	0.00062218		1828	0.00905574		2358	0.00331788	0	
238.2	0.00866949		768.19	-0.00025027		1298.2	0.00094356		1828.2	0.00879688		2358.2	0.00299799	0	
238.4	0.00977372		768.39	-0.00021123		1298.4	0.00099355		1828.4	0.00786243		2358.4	0.00231339	0	
238.6	0.00991311		768.59	-0.00018288		1298.6	0.00102528		1828.6	0.00741327		2358.6	0.00156415	0	
238.8	0.00968325		768.79	0.00024135		1298.8	0.00125059		1828.8	0.00768551		2358.8	0.00045959	0	
239	0.00911197		768.99	-0.00029539		1299	0.00217103		1829	0.00755538		2359	0.0007761	0	
239.2	0.00842783		769.19	0.00041025		1299.2	0.0015626		1829.2	0.00758732		2359.2	0.00151238	0	
239.4	0.00890149		769.39	-0.00019496		1299.4	0.00143522		1829.4	0.00737779		2359.4	0.00228763	0	
239.6	0.00882004		769.59	-0.00027597		1299.6	0.00103155		1829.6	0.00733425		2359.6	0.00305196	0	
239.8	0.00882442		769.79	-0.00086375		1299.8	0.00136709		1829.8	0.00712749		2359.8	0.00326007	0	
240	0.00987961		769.99	-0.00154278		1300	0.00066903		1830	0.00702356		2360	0.00420996	0	
240.2	0.00916731		770.19	-0.00234205		1300.2	0.00032213		1830.2	0.00685381		2360.2	0.00481515	0	
240.4	0.00955093		770.39	-0.00202019		1300.4	0.00018261		1830.4	0.00644027		2360.4	0.00512395	0	
240.6	0.0101665		770.59	-0.00270668		1300.6	-0.00046196		1830.6	0.00653092		2360.6	0.00561509	0	
240.8	0.0104074		770.79	-0.00297408		1300.8	-0.00049703		1830.8	0.0067517		2360.8	0.00610147	0	
241	0.01024397		770.99	-0.00286081		1301	-0.00189525		1831	0.00659247		2361	0.00609174	0	
241.2	0.00992261		771.19	-0.00181628		1301.2	-0.00176435		1831.2	0.00667759		2361.2	0.00605347	0	
241.4	0.01008294		771.39	-0.00191486		1301.4	-0.00126944		1831.4	0.00713536		2361.4	0.00603015	0	
241.6	0.01067614		771.59	-0.00156356		1301.6	-0.0019225		1831.6	0.00703246		2361.6	0.00590836	0	
241.8	0.00991517		771.79	-0.0012899		1301.8	-0.00128294		1831.8	0.00746991		2361.8	0.0058468	0	
242	0.01023265		771.99	-0.0019118		1302	-0.00090078		1832	0.00740003		2362	0.00523232	0	
242.2	0.01041169		772.19	-0.00158181		1302.2	-0.00020979		1832.2	0.00818331		2362.2	0.00424836	0	
242.4	0.01086825		772.39	-0.0010363		1302.4	0.00058613		1832.4	0.00837633		2362.4	0.00343211	0	
242.6	0.01037066		772.59	-0.00089633		1302.6	0.00095378		1832.6	0.0085301		2362.6	0.00297632	0	
242.8	0.00969819		772.79	-0.00098957		1302.8	0.00148931		1832.8	0.00919873		2362.8	0.0024895	0	
243	0.00908164		772.99	-0.0010181		1303	0.00177774		1833	0.00959358		2363	0.00262514	0	
243.2	0.00897231		773.19	-0.00050129		1303.2	0.00190016		1833.2	0.01020955		2363.2	0.00323476	0	
243.4	0.00930734		773.39	-0.00034012		1303.4	0.00250059		1833.4	0.01001333		2363.4	0.00294994	0	
243.6	0.00889366		773.59	-0.00066642		1303.6	0.00268072		1833.6	0.00940629		2363.6	0.00252455	0	
243.8	0.00950374		773.79	-0.00099053		1303.8	0.00317604		1833.8	0.00911819		2363.8	0.00224903	0	
244	0.0099734		773.99	-0.00078369		1304	0.00316031		1834	0.00927714		2364	0.00265737	0	
244.2	0.00895709		774.19	-0.00061852		1304.2	0.00329297		1834.2	0.00893533		2364.2	0.00252055	0	
244.4	0.00957743		774.39	-0.00061203		1304.4	0.00355438		1834.4	0.00843507		2364.4	0.00163758	0	
244.6	0.00933877		774.59	-0.00110755		1304.6	0.0028847		1834.6	0.00832875		2364.6	0.00180092	0	
244.8	0.00910704		774.79	-0.00080601		1304.8	0.00262749		1834.8	0.00883901		2364.8	0.00203111	0	
245	0.0100412		774.99	-0.00031036		1305	0.00236346		1835	0.00893068		2365	0.00187499	0	
245.2	0.01082822		775.19	-0.00043841		1305.2	0.00312679		1835.2	0.00850275		2365.2	0.001707	0	
245.4	0.01182109		775.39	0.00003433		1305.4	0.00349248		1835.4	0.00868727		2365.4	0.00170327	0	
245.6	0.01201826		775.59	-0.00013086		1305.6	0.00319917		1835.6	0.00822319		2365.6	0.00186967	0	
245.8	0.01187212		775.79	0.00042289		1305.8	0.00426651		1835.8	0.00894944		2365.8	0.00171919	0	
246	0.01318086		775.99	0.00013165		1306	0.00470945		1836	0.00874971		2366	0.00110404	0	
246.2	0.01378448		776.19	0.00002607		1306.2	0.00432475		1836.2	0.00920109		2366.2	0.00176434	0	
246.4	0.01293392		776.39	-0.00083334		1306.4	0.00414006		1836.4	0.00929665		2366.4	0.00253133	0	
246.6	0.01244998		776.59	-0.0022404		1306.6	0.00428038		1836.6	0.00901323		2366.6	0.00275812	0	
246.8	0.01154641		776.79	-0.00223921		1306.8	0.00489411		1836.8	0.00966891		2366.8	0.00280245	0	
247	0.01160153		776.99	-0.00236738		1307	0.00491725		1837	0.0101113		2367	0.00289757	0	
247.2	0.0122937		777.19	-0.00226778		1307.2	0.00414978		1837.2	0.00974294		2367.2	0.00355745	0	
247.4	0.01232559		777.39	-0.00214194		1307.4	0.00361089		1837.4	0.0093208		2367.4	0.00307361	0	
247.6	0.01228226		777.59	-0.00294398		1307.6	0.00334198		1837.6	0.00913234		2367.6	0.00302388	0	
247.8	0.01291599		777.79	-0.0032385		1307.8	0.00262297		1837.8	0.00965646		2367.8	0.00350944	0	
248	0.01287439		777.99	-0.00298972		1308	0.00191911		1838	0.01022779		2368	0.00411952	0	
248.2	0.01223349		778.19	-0.00270487		1308.2	0.00148946		1838.2	0.01007388		2368.2	0.00361639	0	
248.4	0.01243524		778.39	-0.00303957		1308.4	0.00109667		1838.4	0.01061057		2368.4	0.003054	0	
248.6	0.01191054		778.59	-0.00310507		1308.6	0.00016489		1838.6	0.01041746		2368.6	0.00359176	0	
248.8	0.01222953		778.79	-0.00344766		1308.8	-0.00081688		1838.8	0.0106063		2368.8	0.00313119	0	
249	0.01224002		778.99	-0.00375929		1309	-0.00061509		1839	0.00998929		2369	0.00304211	0	
249.2	0.01184857		779.19	-0.00391755		1309.2	-0.00125923		1839.2	0.0083803		2369.2	0.00310614	0	
249.4	0.01173123		779.39	-0.00372328		1309.4	-0.00146306		1839.4	0.00823042		2369.4	0.0033805	0	
249.6	0.01173275		779.59	-0.00474819		1309.6	-0.00149252		1839.6	0.00696413		2369.6	0.00351106	0	
249.8	0.01144597		779.79	-0.00421417		1309.8	-0.00133509		1839.8	0.00733195		2369.8	0.00250787	0	
250	0.01142207		779.99	-0.00461331		1310	-0.00125523		1840	0.00658068		2370	0.00218779	0	
250.2	0.01139887		780.19	-0.00551934		1310.2	-0.00124603		1840.2	0.00589966		2370.2	0.00291237	0	
250.4	0.01086042		780.39	-0.00634663		1310.4	-0.00036196		1840.4	0.00572985		2370.4	0.00328301	0	
250.6	0.01093145		780.59	-0.006374		1310.6	-0.00004328		1840.6	0.00525424		2370.6	0.00257597	0	
250.8	0.01050032		780.79	-0.00583085		1310.8	0.0003254		1840.8	0.00523647		2370.8	0.0027953	0	
251	0.01050847		780.99	-0.00540884		1311	0.00008752		1841	0.00546779		2371	0.00263178	0	
251.2	0.00984262		781.19	-0.00495995		1311.2	-0.00054911		1841.2	0.00495269		2371.2	0.00309028	0	
251.4	0.00936217		781.39	-0.00479018		1311.4	-0.00015985		1841.4	0.00503272		2371.4	0.0029973	0	
251.6	0.0094879		781.59	-0.00415918		1311.6	0.00042443		1841.6	0.00593137		2371.6	0.00334614	0	
251.8	0.00992159		781.79	-0.0037335		1311.8	0.00062965		1841.8	0.00668241		2371.8	0.00397952	0	
252	0.0096527		781.99	-0.00290016		1312	0.00084947		1842	0.00722668		2372	0.00435353	0	
252.2	0.00982297		782.19	-0.00203202		1312.2	0.00186203		1842.2	0.00772263		2372.2	0.00366926	0	
252.4	0.01102228		782.39	-0.00134794		1312.4	0.00167039		1842.4	0.00843432		2372.4	0.00386041	0	
252.6	0.01131518		782.59	-0.00140116		1312.6	0.0020645		1842.6	0.00852076		2372.6	0.00290298	0	
252.8	0.01111177		782.79	-0.00111471		1312.8	0.00153764		1842.8	0.00885243		2372.8	0.00255553	0	
253	0.01051816		782.99	-0.0009048		1313	0.00229077		1843	0.00894989		2373	0.00317655	0	
253.2	0.01150701		783.19	-0.00064004		1313.2	0.00192416		1843.2	0.00840904		2373.2	0.00362101	0	
253.4	0.01159242		783.39	-0.00030646		1313.4	0.00256658		1843.4	0.0087468		2373.4	0.00299692	0	
253.6	0.0118655		783.59	-0.00056308		1313.6	0.0030879		1843.6	0.00883899		2373.6	0.00252695	0	
253.8	0.01193398		783.79	-0.00066587		1313.8	0.00367898		1843.8	0.00919689		2373.8	0.00228578	0	
254	0.01234718		783.99	-0.00119078		1314	0.00382329		1844	0.00850946		2374	0.00266339	0	
254.2	0.01299068		784.19	-0.00191422		1314.2	0.00407355		1844.2	0.00868238		2374.2	0.00336275	0	
254.4	0.01297006		784.39	-0.00263873		1314.4	0.00387184		1844.4	0.0086811		2374.4	0.00333995	0	
254.6	0.01215011		784.59	-0.00137233		1314.6	0.00338597		1844.6	0.00838998		2374.6	0.00274528	0	
254.8	0.01210284		784.79	-0.00208368		1314.8	0.00267		1844.8	0.00859316		2374.8	0.00311008	0	
255	0.01193023		784.99	-0.00202531		1315	0.00190217		1845	0.00908702		2375	0.00325531	0	
255.2	0.01183326		785.19	-0.00214394		1315.2	0.0009578		1845.2	0.00875916		2375.2	0.00283004	0	
255.4	0.01236781		785.39	-0.00226351		1315.4	0.00079813		1845.4	0.00933982		2375.4	0.00270141	0	
255.6	0.0127702		785.59	-0.00203113		1315.6	0.00199672		1845.6	0.01034788		2375.6	0.00304261	0	
255.8	0.0127777		785.79	-0.00228666		1315.8	0.00189453		1845.8	0.01053217		2375.8	0.00418919	0	
256	0.01305346		785.99	-0.00268433		1316	0.00170629		1846	0.01101068		2376	0.0045636	0	
256.2	0.01468996		786.19	-0.00156424		1316.2	0.00258545		1846.2	0.01137416		2376.2	0.00443079	0	
256.4	0.01523622		786.39	-0.00109727		1316.4	0.0026469		1846.4	0.01174399		2376.4	0.00470447	0	
256.6	0.01453125		786.59	-0.00089628		1316.6	0.00227461		1846.6	0.01222652		2376.6	0.00356859	0	
256.8	0.01335146		786.79	-0.00103402		1316.8	0.00108554		1846.8	0.01264227		2376.8	0.00407263	0	
257	0.01319711		786.99	-0.00153632		1317	0.0013853		1847	0.01257316		2377	0.00531235	0	
257.2	0.01329306		787.19	-0.00198101		1317.2	0.00062764		1847.2	0.01179723		2377.2	0.00508492	0	
257.4	0.01176065		787.39	-0.00245332		1317.4	0.00126813		1847.4	0.01188578		2377.4	0.00395839	0	
257.6	0.01169905		787.59	-0.00315923		1317.6	0.0008821		1847.6	0.01157887		2377.6	0.00423607	0	
257.8	0.0112549		787.79	-0.00397863		1317.8	0.00086611		1847.8	0.01118821		2377.8	0.00450047	0	
258	0.01065175		787.99	-0.00384604		1318	0.00056777		1848	0.01102235		2378	0.00438002	0	
258.2	0.01006702		788.19	-0.00346192		1318.2	0.00061366		1848.2	0.01092432		2378.2	0.00322375	0	
258.4	0.00933164		788.39	-0.00322481		1318.4	0.00046479		1848.4	0.01076934		2378.4	0.00230754	0	
258.6	0.00894806		788.59	-0.00261203		1318.6	0.0000658		1848.6	0.01077625		2378.6	0.00178995	0	
258.8	0.00935345		788.79	-0.00329189		1318.8	-0.00043668		1848.8	0.01094192		2378.8	0.00147574	0	
259	0.00915958		788.99	-0.00309139		1319	-0.00043902		1849	0.01075773		2379	0.00079662	0	
259.2	0.00941844		789.19	-0.00340577		1319.2	-0.00002642		1849.2	0.01072696		2379.2	-0.00035201	0	
259.4	0.00962413		789.39	-0.00327451		1319.4	0.00117364		1849.4	0.01092194		2379.4	0.00047283	0	
259.6	0.00952889		789.59	-0.00286471		1319.6	0.00262231		1849.6	0.01098112		2379.6	0.00033608	0	
259.8	0.01042227		789.79	-0.00299889		1319.8	0.00277201		1849.8	0.01076175		2379.8	0.00016829	0	
260	0.01164515		789.99	-0.00260613		1320	0.00396382		1850	0.01089755		2380	-0.00066015	0	
260.2	0.01327594		790.19	-0.00175137		1320.2	0.00445057		1850.2	0.01083891		2380.2	-0.00065205	0	
260.4	0.013499		790.39	-0.0022024		1320.4	0.00475071		1850.4	0.01086343		2380.4	-0.00079543	0	
260.6	0.01358437		790.59	-0.00239718		1320.6	0.00370943		1850.6	0.01029991		2380.6	-0.00114015	0	
260.8	0.01295293		790.79	-0.00292188		1320.8	0.00402317		1850.8	0.00998028		2380.8	-0.000354	0	
261	0.01364876		790.99	-0.00251285		1321	0.00454215		1851	0.00924728		2381	0.00049881	0	
261.2	0.01358537		791.19	-0.00242091		1321.2	0.00415062		1851.2	0.00823269		2381.2	0.00022714	0	
261.4	0.01315417		791.39	-0.00255922		1321.4	0.00449676		1851.4	0.00821943		2381.4	-0.00014744	0	
261.6	0.01373689		791.59	-0.00200837		1321.6	0.0038902		1851.6	0.00777316		2381.6	0.00101801	0	
261.8	0.0137567		791.79	-0.00250156		1321.8	0.00409988		1851.8	0.00756185		2381.8	0.00114152	0	
262	0.0140037		791.99	-0.00219224		1322	0.0037566		1852	0.00780499		2382	0.00142316	0	
262.2	0.013989		792.19	-0.00192795		1322.2	0.00327801		1852.2	0.00740705		2382.2	0.00154514	0	
262.4	0.01418239		792.39	-0.00270942		1322.4	0.00282282		1852.4	0.00794242		2382.4	0.00226543	0	
262.6	0.01443912		792.59	-0.00246695		1322.6	0.00216256		1852.6	0.00840942		2382.6	0.0026197	0	
262.8	0.01360632		792.79	-0.00274649		1322.8	0.0016752		1852.8	0.00910673		2382.8	0.00290475	0	
263	0.0134887		792.99	-0.00336863		1323	0.00122655		1853	0.008344		2383	0.002761	0	
263.2	0.01349784		793.19	-0.00374469		1323.2	0.00121317		1853.2	0.00916703		2383.2	0.0026811	0	
263.4	0.01332575		793.39	-0.00376396		1323.4	0.00160259		1853.4	0.00908864		2383.4	0.0031703	0	
263.6	0.01333381		793.59	-0.00396		1323.6	0.00170115		1853.6	0.00966978		2383.6	0.00283864	0	
263.8	0.01420072		793.79	-0.00415003		1323.8	0.00209312		1853.8	0.01016569		2383.8	0.00222564	0	
264	0.01491244		793.99	-0.00440371		1324	0.00235707		1854	0.01039704		2384	0.00279101	0	
264.2	0.0155094		794.19	-0.00437206		1324.2	0.00203593		1854.2	0.01060229		2384.2	0.00314834	0	
264.4	0.01525717		794.39	-0.00415429		1324.4	0.00263552		1854.4	0.01017298		2384.4	0.00238195	0	
264.6	0.0149842		794.59	-0.00358298		1324.6	0.00204085		1854.6	0.0103377		2384.6	0.00160528	0	
264.8	0.01376644		794.79	-0.00368913		1324.8	0.00255994		1854.8	0.00999759		2384.8	0.00129575	0	
265	0.01434126		794.99	-0.00319889		1325	0.00275779		1855	0.0096161		2385	0.00064562	0	
265.2	0.01353225		795.19	-0.00323628		1325.2	0.002301		1855.2	0.00886551		2385.2	0.00126646	0	
265.4	0.01348539		795.39	-0.00275611		1325.4	0.00245317		1855.4	0.00963651		2385.4	0.0006263	0	
265.6	0.01362502		795.59	-0.00200121		1325.6	0.00205288		1855.6	0.00979519		2385.6	0.00135164	0	
265.8	0.01394529		795.79	-0.00216582		1325.8	0.00175039		1855.8	0.00959375		2385.8	0.00084987	0	
266	0.01388653		795.99	-0.00239172		1326	0.00180626		1856	0.00914888		2386	0.00091409	0	
266.2	0.01467603		796.19	-0.00190839		1326.2	0.00231105		1856.2	0.00859741		2386.2	0.00101698	0	
266.4	0.01479356		796.39	-0.00165093		1326.4	0.00212965		1856.4	0.00918952		2386.4	0.00123348	0	
266.6	0.01514214		796.59	-0.00074787		1326.6	0.00184175		1856.6	0.00965827		2386.6	0.00086627	0	
266.8	0.01479432		796.79	-0.00124078		1326.8	0.00144091		1856.8	0.00946845		2386.8	0.00197209	0	
267	0.01536288		796.99	-0.00117855		1327	0.00262904		1857	0.0096199		2387	0.00185674	0	
267.2	0.0158702		797.19	-0.00102469		1327.2	0.00264835		1857.2	0.01078636		2387.2	0.00222458	0	
267.4	0.01559566		797.39	-0.00115073		1327.4	0.00278347		1857.4	0.01071292		2387.4	0.00243657	0	
267.6	0.01464492		797.59	-0.00106487		1327.6	0.00252704		1857.6	0.01088328		2387.6	0.00217158	0	
267.8	0.01471473		797.79	-0.00135877		1327.8	0.00230999		1857.8	0.01155932		2387.8	0.00197679	0	
268	0.01494077		797.99	-0.00147258		1328	0.0027557		1858	0.01124762		2388	0.00264241	0	
268.2	0.01474835		798.19	-0.00097832		1328.2	0.00193985		1858.2	0.01127554		2388.2	0.00174836	0	
268.4	0.01420191		798.39	-0.00090853		1328.4	0.00156691		1858.4	0.01126732		2388.4	0.00083583	0	
268.6	0.01392564		798.59	-0.00166037		1328.6	0.00091792		1858.6	0.01182839		2388.6	0.00120171	0	
268.8	0.01343044		798.79	-0.00221128		1328.8	0.00025576		1858.8	0.0112311		2388.8	0.00141897	0	
269	0.01448217		798.99	-0.00252189		1329	-0.00002459		1859	0.0109613		2389	0.00150595	0	
269.2	0.01366316		799.19	-0.00273915		1329.2	-0.00066907		1859.2	0.01027824		2389.2	0.00326135	0	
269.4	0.01338284		799.39	-0.00255355		1329.4	-0.00044093		1859.4	0.01084997		2389.4	0.00259023	0	
269.6	0.01297382		799.59	-0.003264		1329.6	-0.00096382		1859.6	0.00998756		2389.6	0.00247884	0	
269.8	0.0127714		799.79	-0.00343628		1329.8	-0.00028625		1859.8	0.00844195		2389.8	0.00190484	0	
270	0.01218333		799.99	-0.00327379		1330	-0.00011059		1860	0.00751656		2390	0.00169995	0	
270.2	0.01308861		800.19	-0.00327291		1330.2	-0.00024069		1860.2	0.00770846		2390.2	0.00225339	0	
270.4	0.01272951		800.39	-0.00288632		1330.4	-0.00026773		1860.4	0.0081616		2390.4	0.00246413	0	
270.6	0.01344957		800.59	-0.00273921		1330.6	-0.00070636		1860.6	0.00787562		2390.6	0.00236108	0	
270.8	0.01308468		800.79	-0.00326479		1330.8	-0.00041406		1860.8	0.00817257		2390.8	0.003374	0	
271	0.01317513		800.99	-0.00292624		1331	0.00047996		1861	0.00900316		2391	0.0026102	0	
271.2	0.01334901		801.19	-0.00326876		1331.2	-0.00040236		1861.2	0.0090945		2391.2	0.00237697	0	
271.4	0.01205491		801.39	-0.0033657		1331.4	-0.00045006		1861.4	0.00940709		2391.4	0.00235791	0	
271.6	0.01203625		801.59	-0.00346227		1331.6	-0.00040781		1861.6	0.00967612		2391.6	0.00214821	0	
271.8	0.01227724		801.79	-0.00363164		1331.8	-0.00016437		1861.8	0.01086538		2391.8	0.002753	0	
272	0.01246692		801.99	-0.00296445		1332	-0.00006762		1862	0.01068117		2392	0.00280333	0	
272.2	0.01252934		802.19	-0.00247171		1332.2	-0.0002908		1862.2	0.01101159		2392.2	0.00213586	0	
272.4	0.0133003		802.39	-0.00197223		1332.4	-0.00003052		1862.4	0.01160369		2392.4	0.00166204	0	
272.6	0.01455644		802.59	-0.00202857		1332.6	0.00023068		1862.6	0.01151612		2392.6	0.00195917	0	
272.8	0.01572786		802.79	-0.00103511		1332.8	0.00070391		1862.8	0.01136559		2392.8	0.00163948	0	
273	0.01662448		802.99	-0.00076213		1333	0.00144344		1863	0.01081006		2393	0.00149712	0	
273.2	0.01590317		803.19	-0.00054048		1333.2	0.00231842		1863.2	0.01092139		2393.2	0.00204657	0	
273.4	0.01601787		803.39	-0.00038163		1333.4	0.00205179		1863.4	0.01190486		2393.4	0.00033771	0	
273.6	0.01631955		803.59	-0.00057642		1333.6	0.00147444		1863.6	0.01160257		2393.6	-0.00047612	0	
273.8	0.01564942		803.79	-0.00022758		1333.8	0.00227034		1863.8	0.01106348		2393.8	-0.00089695	0	
274	0.01532109		803.99	-0.00008892		1334	0.00201232		1864	0.01135629		2394	-0.00135053	0	
274.2	0.01576063		804.19	0.00020968		1334.2	0.00203956		1864.2	0.01133407		2394.2	-0.00125563	0	
274.4	0.01540837		804.39	0.00102219		1334.4	0.00197182		1864.4	0.01080703		2394.4	-0.0011779	0	
274.6	0.01613779		804.59	0.00112277		1334.6	0.00135656		1864.6	0.01044248		2394.6	-0.00093133	0	
274.8	0.01531067		804.79	0.00080047		1334.8	0.00141265		1864.8	0.01031171		2394.8	-0.00169498	0	
275	0.01454715		804.99	0.00089584		1335	0.00184144		1865	0.01015346		2395	-0.00119642	0	
275.2	0.01425305		805.19	-0.00020454		1335.2	0.00141642		1865.2	0.01047561		2395.2	-0.000984	0	
275.4	0.01307699		805.39	-0.00055446		1335.4	0.00122871		1865.4	0.01041929		2395.4	-0.00093116	0	
275.6	0.01350819		805.59	-0.00039629		1335.6	0.00095895		1865.6	0.00987413		2395.6	-0.00045378	0	
275.8	0.01266748		805.79	-0.0002345		1335.8	0.00094118		1865.8	0.00937805		2395.8	-0.00012557	0	
276	0.01300672		805.99	0.0001841		1336	0.00038473		1866	0.00918426		2396	-0.00042182	0	
276.2	0.01256173		806.19	0.00024333		1336.2	0.00097191		1866.2	0.00911119		2396.2	-0.00060349	0	
276.4	0.0130443		806.39	0.00052289		1336.4	0.00109554		1866.4	0.00977413		2396.4	-0.00096484	0	
276.6	0.01299211		806.59	0.00052546		1336.6	0.00151868		1866.6	0.00953667		2396.6	-0.00048742	0	
276.8	0.01340393		806.79	0.00015879		1336.8	0.00212839		1866.8	0.00958844		2396.8	-0.00092455	0	
277	0.01353572		806.99	-0.00007209		1337	0.00133651		1867	0.01013494		2397	-0.0006223	0	
277.2	0.01424891		807.19	-0.00059785		1337.2	0.00124974		1867.2	0.01049668		2397.2	-0.0009093	0	
277.4	0.01442119		807.39	-0.00120954		1337.4	0.00047666		1867.4	0.01096624		2397.4	-0.00173835	0	
277.6	0.014249		807.59	-0.00139156		1337.6	0.00166463		1867.6	0.01100611		2397.6	-0.001676	0	
277.8	0.01351138		807.79	-0.0010796		1337.8	0.00266817		1867.8	0.01099591		2397.8	-0.00125582	0	
278	0.01435619		807.99	-0.0012021		1338	0.00275823		1868	0.0106422		2398	-0.00104231	0	
278.2	0.0148178		808.19	-0.00108852		1338.2	0.00306126		1868.2	0.01020805		2398.2	-0.00078383	0	
278.4	0.01466559		808.39	-0.00164375		1338.4	0.00348099		1868.4	0.00973817		2398.4	-0.00029886	0	
278.6	0.01457171		808.59	-0.0015907		1338.6	0.00333635		1868.6	0.00967077		2398.6	-0.00061494	0	
278.8	0.01321151		808.79	-0.00208442		1338.8	0.00388105		1868.8	0.00888465		2398.8	-0.00048302	0	
279	0.01316416		808.99	-0.00232261		1339	0.0047744		1869	0.00899244		2399	0.00023487	0	
279.2	0.01356432		809.19	-0.00304324		1339.2	0.00497985		1869.2	0.00875732		2399.2	0.00047027	0	
279.4	0.01325153		809.39	-0.00301949		1339.4	0.00489605		1869.4	0.00800553		2399.4	0.0003791	0	
279.6	0.01353176		809.59	-0.00260276		1339.6	0.00486107		1869.6	0.0075359		2399.6	0.00132022	0	
279.8	0.01312179		809.79	-0.00317653		1339.8	0.00465388		1869.8	0.00701994		2399.8	0.00141126	0	
280	0.01300434		809.99	-0.00280884		1340	0.00455792		1870	0.00705023		2400	0.00123813	0	
280.2	0.01270319		810.19	-0.00276095		1340.2	0.00426979		1870.2	0.00720009		2400.2	0.00125634	0	
280.4	0.01327049		810.39	-0.0027022		1340.4	0.00404242		1870.4	0.00734085		2400.4	0.00115168	0	
280.6	0.01320865		810.59	-0.00348979		1340.6	0.00401856		1870.6	0.0070917		2400.6	0.0007036	0	
280.8	0.01377832		810.79	-0.00395691		1340.8	0.00372324		1870.8	0.00689965		2400.8	-0.0002033	0	
281	0.01423322		810.99	-0.00275245		1341	0.00253432		1871	0.00629485		2401	-0.00040906	0	
281.2	0.01485481		811.19	-0.0025901		1341.2	0.00253278		1871.2	0.00601606		2401.2	-0.00098863	0	
281.4	0.01482346		811.39	-0.0021552		1341.4	0.00224603		1871.4	0.00627246		2401.4	-0.00145536	0	
281.6	0.01450478		811.59	-0.00131962		1341.6	0.00262495		1871.6	0.00665044		2401.6	-0.0011715	0	
281.8	0.01401261		811.79	-0.00130628		1341.8	0.00183228		1871.8	0.00683133		2401.8	-0.00176424	0	
282	0.01443134		811.99	-0.00177374		1342	0.00164623		1872	0.00676738		2402	-0.00263679	0	
282.2	0.01411993		812.19	-0.00214601		1342.2	0.0017673		1872.2	0.00701755		2402.2	-0.00355777	0	
282.4	0.01366775		812.39	-0.00258798		1342.4	0.00154932		1872.4	0.0077221		2402.4	-0.00366952	0	
282.6	0.01353902		812.59	-0.00205719		1342.6	0.00134419		1872.6	0.00821786		2402.6	-0.00423162	0	
282.8	0.01300077		812.79	-0.00194366		1342.8	0.00196632		1872.8	0.00875317		2402.8	-0.00436175	0	
283	0.01319401		812.99	-0.00190692		1343	0.00249043		1873	0.00930194		2403	-0.00383142	0	
283.2	0.01256984		813.19	-0.00207941		1343.2	0.00252618		1873.2	0.0091701		2403.2	-0.00305893	0	
283.4	0.01147505		813.39	-0.00213785		1343.4	0.00244865		1873.4	0.00984495		2403.4	-0.00326521	0	
283.6	0.01092987		813.59	-0.00185575		1343.6	0.00233377		1873.6	0.00989885		2403.6	-0.00220877	0	
283.8	0.01132551		813.79	-0.0016662		1343.8	0.0027349		1873.8	0.00956207		2403.8	-0.00218133	0	
284	0.01065312		813.99	-0.00126436		1344	0.00322597		1874	0.00988696		2404	-0.00250164	0	
284.2	0.01142142		814.19	-0.00151999		1344.2	0.00297407		1874.2	0.01083612		2404.2	-0.00172929	0	
284.4	0.01187542		814.39	-0.00154638		1344.4	0.00368939		1874.4	0.01155703		2404.4	-0.00167936	0	
284.6	0.01225354		814.59	-0.00149082		1344.6	0.00381111		1874.6	0.01137182		2404.6	-0.00180037	0	
284.8	0.01277594		814.79	-0.00121461		1344.8	0.00387767		1874.8	0.01125421		2404.8	-0.00122924	0	
285	0.01323699		814.99	-0.00073291		1345	0.00378058		1875	0.0103267		2405	-0.00065825	0	
285.2	0.01396537		815.19	-0.0009748		1345.2	0.00443917		1875.2	0.01064125		2405.2	-0.00049001	0	
285.4	0.01453553		815.39	-0.0012709		1345.4	0.00402506		1875.4	0.00993061		2405.4	-0.00087497	0	
285.6	0.01427026		815.59	-0.00115483		1345.6	0.00369253		1875.6	0.00999975		2405.6	-0.00123731	0	
285.8	0.01436381		815.79	-0.00204898		1345.8	0.00412998		1875.8	0.00983778		2405.8	-0.00180148	0	
286	0.0153824		815.99	-0.00300394		1346	0.00468549		1876	0.00989686		2406	-0.00242587	0	
286.2	0.01612091		816.19	-0.00358461		1346.2	0.00420944		1876.2	0.01022442		2406.2	-0.00296962	0	
286.4	0.01554151		816.39	-0.00383594		1346.4	0.00325273		1876.4	0.01017229		2406.4	-0.00226771	0	
286.6	0.01572832		816.59	-0.00262295		1346.6	0.0025174		1876.6	0.00936195		2406.6	-0.00216123	0	
286.8	0.01549543		816.79	-0.00272278		1346.8	0.00201		1876.8	0.00917341		2406.8	-0.00123689	0	
287	0.01603414		816.99	-0.00287807		1347	0.00183183		1877	0.00849389		2407	-0.000005	0	
287.2	0.01542443		817.19	-0.00289249		1347.2	0.00153012		1877.2	0.00825851		2407.2	-0.00016084	0	
287.4	0.015474		817.39	-0.00314659		1347.4	0.00133231		1877.4	0.00868041		2407.4	0.00017754	0	
287.6	0.01521219		817.59	-0.00334488		1347.6	0.00087793		1877.6	0.00819346		2407.6	0.00054478	0	
287.8	0.01543606		817.79	-0.00323267		1347.8	0.00063512		1877.8	0.00796656		2407.8	-0.00011634	0	
288	0.01409383		817.99	-0.00352984		1348	0.00048545		1878	0.0086368		2408	0.00000238	0	
288.2	0.01504764		818.19	-0.00357607		1348.2	0.00067005		1878.2	0.0094059		2408.2	0.00074688	0	
288.4	0.01486911		818.39	-0.0030223		1348.4	0.00089208		1878.4	0.01003103		2408.4	0.00038416	0	
288.6	0.01482344		818.59	-0.00345797		1348.6	0.00150705		1878.6	0.00971661		2408.6	0.00066028	0	
288.8	0.01494277		818.79	-0.00352923		1348.8	0.00182519		1878.8	0.0101243		2408.8	0.0002707	0	
289	0.01493288		818.99	-0.00346234		1349	0.0018939		1879	0.01010645		2409	-0.00002405	0	
289.2	0.01511834		819.19	-0.00334535		1349.2	0.00286773		1879.2	0.01118025		2409.2	-0.00045017	0	
289.4	0.01487137		819.39	-0.00330471		1349.4	0.00259231		1879.4	0.01116804		2409.4	-0.00080637	0	
289.6	0.01428312		819.59	-0.00284286		1349.6	0.00301474		1879.6	0.01143413		2409.6	-0.00079675	0	
289.8	0.01432059		819.79	-0.00277462		1349.8	0.00374719		1879.8	0.01165003		2409.8	-0.00039871	0	
290	0.01503193		819.99	-0.00285617		1350	0.00357132		1880	0.01241218		2410	-0.00104858	0	
290.2	0.0147013		820.19	-0.00278736		1350.2	0.0028998		1880.2	0.01268806		2410.2	-0.00062788	0	
290.4	0.01441404		820.39	-0.00225945		1350.4	0.00361172		1880.4	0.01221455		2410.4	-0.00032433	0	
290.6	0.01533579		820.59	-0.00100204		1350.6	0.00386553		1880.6	0.01142883		2410.6	-0.00017499	0	
290.8	0.01543791		820.79	-0.00120992		1350.8	0.00409048		1880.8	0.01162814		2410.8	0.00018856	0	
291	0.01575122		820.99	-0.0007101		1351	0.00382714		1881	0.01207664		2411	0.00016738	0	
291.2	0.01492222		821.19	-0.00043476		1351.2	0.00384942		1881.2	0.01270934		2411.2	-0.00004229	0	
291.4	0.01504637		821.39	-0.00083556		1351.4	0.00336992		1881.4	0.01278265		2411.4	0.00015947	0	
291.6	0.01479263		821.59	-0.00143602		1351.6	0.0024619		1881.6	0.01147793		2411.6	-0.00083115	0	
291.8	0.01517815		821.79	-0.00099406		1351.8	0.00099		1881.8	0.01137125		2411.8	-0.00084112	0	
292	0.01522471		821.99	-0.00131244		1352	0.00128846		1882	0.01166396		2412	-0.00056465	0	
292.2	0.01525391		822.19	-0.00175101		1352.2	0.00057688		1882.2	0.01086589		2412.2	-0.00092277	0	
292.4	0.01445354		822.39	-0.00173857		1352.4	-0.00010739		1882.4	0.01068511		2412.4	-0.00102886	0	
292.6	0.01432317		822.59	-0.00234949		1352.6	-0.00001709		1882.6	0.01080891		2412.6	-0.0010032	0	
292.8	0.01466941		822.79	-0.00164608		1352.8	-0.0007311		1882.8	0.0107641		2412.8	-0.00169015	0	
293	0.01441706		822.99	-0.00200725		1353	-0.00048801		1883	0.01094232		2413	-0.00085103	0	
293.2	0.01353427		823.19	-0.00269805		1353.2	0.00035038		1883.2	0.01053854		2413.2	-0.00069552	0	
293.4	0.01318951		823.39	-0.00286398		1353.4	0.0006978		1883.4	0.00977638		2413.4	-0.00047192	0	
293.6	0.01302557		823.59	-0.00302003		1353.6	0.00141593		1883.6	0.00955687		2413.6	-0.00028792	0	
293.8	0.01325214		823.79	-0.00309074		1353.8	0.00112489		1883.8	0.00988816		2413.8	-0.0003471	0	
294	0.01383769		823.99	-0.00376807		1354	0.00178489		1884	0.01102411		2414	-0.00040778	0	
294.2	0.01380879		824.19	-0.00362789		1354.2	0.00201511		1884.2	0.01091904		2414.2	-0.00088861	0	
294.4	0.01385958		824.39	-0.00274581		1354.4	0.00289908		1884.4	0.01104146		2414.4	-0.00181065	0	
294.6	0.01386579		824.59	-0.002135		1354.6	0.00189874		1884.6	0.01136129		2414.6	-0.00103969	0	
294.8	0.01319678		824.79	-0.00199744		1354.8	0.0024142		1884.8	0.012541		2414.8	-0.00156639	0	
295	0.01355119		824.99	-0.00203547		1355	0.00306899		1885	0.01376706		2415	-0.00164034	0	
295.2	0.01390815		825.19	-0.00136117		1355.2	0.00307319		1885.2	0.01314638		2415.2	-0.00197397	0	
295.4	0.01408024		825.39	-0.00122631		1355.4	0.00261611		1885.4	0.01285578		2415.4	-0.00233744	0	
295.6	0.01476431		825.59	-0.00159179		1355.6	0.00203638		1885.6	0.01275039		2415.6	-0.003032	0	
295.8	0.01516572		825.79	-0.00088997		1355.8	0.0021302		1885.8	0.01362314		2415.8	-0.00252226	0	
296	0.01553154		825.99	-0.00094358		1356	0.00266338		1886	0.01294		2416	-0.00236798	0	
296.2	0.01454784		826.19	-0.00102368		1356.2	0.00199366		1886.2	0.01251978		2416.2	-0.00293988	0	
296.4	0.01467752		826.39	-0.0012276		1356.4	0.00181753		1886.4	0.01297227		2416.4	-0.00255937	0	
296.6	0.01561123		826.59	-0.00128908		1356.6	0.00206668		1886.6	0.01295422		2416.6	-0.00309023	0	
296.8	0.01580447		826.79	-0.00088146		1356.8	0.00181794		1886.8	0.01211061		2416.8	-0.00326319	0	
297	0.01617788		826.99	-0.00166903		1357	0.0014664		1887	0.01150229		2417	-0.00209284	0	
297.2	0.0154992		827.19	-0.00140435		1357.2	0.00158621		1887.2	0.01113564		2417.2	-0.0030074	0	
297.4	0.01570094		827.39	-0.00136335		1357.4	0.00109863		1887.4	0.01136529		2417.4	-0.00311413	0	
297.6	0.0161416		827.59	-0.00172051		1357.6	-0.00009917		1887.6	0.01122542		2417.6	-0.00273812	0	
297.8	0.01641802		827.79	-0.00172996		1357.8	-0.00138667		1887.8	0.01047907		2417.8	-0.00271356	0	
298	0.01617309		827.99	-0.00253942		1358	-0.00087366		1888	0.01035657		2418	-0.00272714	0	
298.2	0.01632638		828.19	-0.00245953		1358.2	-0.00106056		1888.2	0.00999455		2418.2	-0.00274392	0	
298.4	0.01586923		828.39	-0.00287412		1358.4	-0.00071515		1888.4	0.01029781		2418.4	-0.00242389	0	
298.6	0.01637321		828.59	-0.0029161		1358.6	-0.00107674		1888.6	0.01072027		2418.6	-0.00116797	0	
298.8	0.01577375		828.79	-0.00370476		1358.8	-0.00027669		1888.8	0.01056087		2418.8	-0.00087166	0	
299	0.01556895		828.99	-0.00369911		1359	-0.00013461		1889	0.01105831		2419	-0.00073055	0	
299.2	0.01578894		829.19	-0.00223224		1359.2	-0.00038595		1889.2	0.01099877		2419.2	-0.00076204	0	
299.4	0.01571087		829.39	-0.00233917		1359.4	-0.00014923		1889.4	0.01185473		2419.4	-0.00109919	0	
299.6	0.01597136		829.59	-0.00308747		1359.6	-0.00018687		1889.6	0.01170889		2419.6	-0.00103688	0	
299.8	0.01572365		829.79	-0.00290743		1359.8	0.00127851		1889.8	0.01203618		2419.8	-0.00083814	0	
300	0.01516207		829.99	-0.00205215		1360	0.00132091		1890	0.01207582		2420	-0.00117002	0	
300.2	0.01475006		830.19	-0.0015266		1360.2	0.00130056		1890.2	0.01264955		2420.2	-0.00137886	0	
300.4	0.01494224		830.39	-0.00216649		1360.4	0.00100615		1890.4	0.01288695		2420.4	-0.00010319	0	
300.6	0.01538864		830.59	-0.00177586		1360.6	0.00129884		1890.6	0.01233425		2420.6	-0.00046004	0	
300.8	0.01441021		830.79	-0.00169702		1360.8	0.00114982		1890.8	0.01148499		2420.8	-0.00067769	0	
301	0.01472735		830.99	-0.0019774		1361	0.00025462		1891	0.01165705		2421	-0.00078463	0	
301.2	0.01445		831.19	-0.00090963		1361.2	0.00049389		1891.2	0.01152783		2421.2	-0.00169943	0	
301.4	0.0146415		831.39	-0.00162464		1361.4	0.00031213		1891.4	0.01101231		2421.4	-0.00134112	0	
301.6	0.01497592		831.59	-0.00122403		1361.6	0.00032884		1891.6	0.0105282		2421.6	-0.00090553	0	
301.8	0.01487276		831.79	-0.00129528		1361.8	0.00147547		1891.8	0.00996556		2421.8	-0.00058177	0	
302	0.01497541		831.99	-0.00178102		1362	0.00181533		1892	0.0102149		2422	-0.00013111	0	
302.2	0.01541024		832.19	-0.00169607		1362.2	0.00112869		1892.2	0.01095249		2422.2	0.00015496	0	
302.4	0.0152287		832.39	-0.00203999		1362.4	0.00106415		1892.4	0.01106999		2422.4	0.00042722	0	
302.6	0.01657339		832.59	-0.00182166		1362.6	0.00071483		1892.6	0.01114658		2422.6	0.00108145	0	
302.8	0.01628803		832.79	-0.0026254		1362.8	0.00016117		1892.8	0.01130404		2422.8	0.0007709	0	
303	0.01603977		832.99	-0.00262919		1363	0.00022523		1893	0.01202916		2423	0.00003881	0	
303.2	0.0166625		833.19	-0.00201221		1363.2	0.00067609		1893.2	0.01207546		2423.2	0.00000938	0	
303.4	0.01702739		833.39	-0.00237795		1363.4	0.00108762		1893.4	0.01242881		2423.4	-0.00024024	0	
303.6	0.01639972		833.59	-0.00276573		1363.6	0.00135973		1893.6	0.01255936		2423.6	0.00008398	0	
303.8	0.01610868		833.79	-0.00218704		1363.8	0.00232799		1893.8	0.01288127		2423.8	-0.0001334	0	
304	0.01607883		833.99	-0.00231334		1364	0.00248256		1894	0.0122562		2424	-0.00061207	0	
304.2	0.01650296		834.19	-0.00225499		1364.2	0.00262421		1894.2	0.01254273		2424.2	-0.00033611	0	
304.4	0.01667359		834.39	-0.00307848		1364.4	0.00314337		1894.4	0.01199344		2424.4	-0.00073424	0	
304.6	0.01720105		834.59	-0.00278616		1364.6	0.00351913		1894.6	0.01137371		2424.6	-0.00291722	0	
304.8	0.01754525		834.79	-0.00276435		1364.8	0.00419368		1894.8	0.01023868		2424.8	-0.00349975	0	
305	0.01809282		834.99	-0.00217723		1365	0.00366642		1895	0.01003818		2425	-0.00337151	0	
305.2	0.01841687		835.19	-0.00148899		1365.2	0.00405895		1895.2	0.00970909		2425.2	-0.00358767	0	
305.4	0.01905244		835.39	-0.00202178		1365.4	0.00376245		1895.4	0.0096024		2425.4	-0.00384654	0	
305.6	0.01897091		835.59	-0.00141228		1365.6	0.0033577		1895.6	0.00947126		2425.6	-0.00337843	0	
305.8	0.01926672		835.79	-0.00169527		1365.8	0.0035213		1895.8	0.00932583		2425.8	-0.00338489	0	
306	0.01864823		835.99	-0.00161892		1366	0.00256905		1896	0.00924011		2426	-0.00304101	0	
306.2	0.01799065		836.19	-0.00149877		1366.2	0.00219578		1896.2	0.00880961		2426.2	-0.00277	0	
306.4	0.01780786		836.39	-0.00137907		1366.4	0.00250218		1896.4	0.00826852		2426.4	-0.00238897	0	
306.6	0.01838699		836.59	-0.00193908		1366.6	0.0021171		1896.6	0.00754995		2426.6	-0.00217875	0	
306.8	0.01765572		836.79	-0.00235092		1366.8	0.00174524		1896.8	0.00740327		2426.8	-0.00208972	0	
307	0.01634184		836.99	-0.00247938		1367	0.00232545		1897	0.00764952		2427	-0.00163095	0	
307.2	0.01514358		837.19	-0.00228593		1367.2	0.00271549		1897.2	0.00865273		2427.2	-0.00167797	0	
307.4	0.0144693		837.39	-0.00238531		1367.4	0.00255662		1897.4	0.00887335		2427.4	-0.00177605	0	
307.6	0.01320844		837.59	-0.00305538		1367.6	0.00241807		1897.6	0.0089515		2427.6	-0.00134051	0	
307.8	0.01328333		837.79	-0.00265157		1367.8	0.00196079		1897.8	0.0086796		2427.8	-0.00134489	0	
308	0.01322688		837.99	-0.00281101		1368	0.0017978		1898	0.0092029		2428	-0.00175258	0	
308.2	0.01300239		838.19	-0.00084593		1368.2	0.00198558		1898.2	0.01009358		2428.2	-0.0022222	0	
308.4	0.01299505		838.39	-0.00091536		1368.4	0.00292636		1898.4	0.00946396		2428.4	-0.00253562	0	
308.6	0.01324265		838.59	-0.00089761		1368.6	0.00226883		1898.6	0.00964728		2428.6	-0.00245959	0	
308.8	0.01347168		838.79	-0.00111032		1368.8	0.00215345		1898.8	0.00957377		2428.8	-0.00190394	0	
309	0.01310483		838.99	-0.00170565		1369	0.00126645		1899	0.01066314		2429	-0.00162754	0	
309.2	0.01444651		839.19	-0.00176308		1369.2	0.00136901		1899.2	0.01137887		2429.2	-0.00222803	0	
309.4	0.01523554		839.39	-0.00168608		1369.4	0.00121557		1899.4	0.01146014		2429.4	-0.00246117	0	
309.6	0.01487048		839.59	-0.00146419		1369.6	0.00158321		1899.6	0.01101674		2429.6	-0.00217335	0	
309.8	0.01537535		839.79	-0.00229205		1369.8	0.00255711		1899.8	0.01008764		2429.8	-0.00277485	0	
310	0.01516235		839.99	-0.0024633		1370	0.00209246		1900	0.01001119		2430	-0.00196096	0	
310.2	0.01563043		840.19	-0.00270551		1370.2	0.00137532		1900.2	0.00844187		2430.2	-0.00170458	0	
310.4	0.01666693		840.39	-0.00326694		1370.4	0.0009321		1900.4	0.00876292		2430.4	-0.00241064	0	
310.6	0.01688365		840.59	-0.00282971		1370.6	0.00106108		1900.6	0.00833502		2430.6	-0.00252449	0	
310.8	0.01700512		840.79	-0.00236915		1370.8	0.00097252		1900.8	0.00905069		2430.8	-0.00276623	0	
311	0.01662912		840.99	-0.0025906		1371	0.0011602		1901	0.00997613		2431	-0.00317071	0	
311.2	0.01697759		841.19	-0.0032248		1371.2	0.0016576		1901.2	0.01100215		2431.2	-0.00397754	0	
311.4	0.01750734		841.39	-0.00312268		1371.4	0.00233334		1901.4	0.01041375		2431.4	-0.0039466	0	
311.6	0.01700466		841.59	-0.00334513		1371.6	0.0026463		1901.6	0.01036911		2431.6	-0.00353862	0	
311.8	0.01742784		841.79	-0.00307801		1371.8	0.00238181		1901.8	0.01047377		2431.8	-0.00366187	0	
312	0.01697594		841.99	-0.00325363		1372	0.00304214		1902	0.01058516		2432	-0.00428139	0	
312.2	0.01671824		842.19	-0.00283852		1372.2	0.00371411		1902.2	0.01023584		2432.2	-0.00449233	0	
312.4	0.01693113		842.39	-0.00414213		1372.4	0.00367678		1902.4	0.01017265		2432.4	-0.00388166	0	
312.6	0.01625876		842.59	-0.0048234		1372.6	0.00287672		1902.6	0.01030787		2432.6	-0.00392905	0	
312.8	0.01609649		842.79	-0.00523023		1372.8	0.00325386		1902.8	0.01032105		2432.8	-0.00407279	0	
313	0.01561511		842.99	-0.00530598		1373	0.00263135		1903	0.01055074		2433	-0.00342988	0	
313.2	0.01583929		843.19	-0.00462021		1373.2	0.0019878		1903.2	0.01001097		2433.2	-0.00317346	0	
313.4	0.01542925		843.39	-0.00478107		1373.4	0.0025231		1903.4	0.00956623		2433.4	-0.00236462	0	
313.6	0.01473484		843.59	-0.00416846		1373.6	0.00214629		1903.6	0.00880882		2433.6	-0.00180501	0	
313.8	0.01472258		843.79	-0.00407448		1373.8	0.00126519		1903.8	0.00830713		2433.8	-0.00120267	0	
314	0.01423478		843.99	-0.00328428		1374	0.0006314		1904	0.00910819		2434	-0.00047478	0	
314.2	0.0147072		844.19	-0.00308844		1374.2	0.00014917		1904.2	0.00794952		2434.2	-0.00034631	0	
314.4	0.01491411		844.39	-0.00224589		1374.4	0.00111494		1904.4	0.00913196		2434.4	-0.00114464	0	
314.6	0.01518969		844.59	-0.00096476		1374.6	0.00166448		1904.6	0.00907534		2434.6	-0.00083473	0	
314.8	0.01549778		844.79	-0.00063702		1374.8	0.0017378		1904.8	0.01005825		2434.8	-0.00099832	0	
315	0.01594595		844.99	-0.00065686		1375	0.00238867		1905	0.01041788		2435	-0.00146388	0	
315.2	0.01691594		845.19	-0.00071769		1375.2	0.00311655		1905.2	0.01131295		2435.2	-0.00163522	0	
315.4	0.01716603		845.39	-0.00041689		1375.4	0.00332068		1905.4	0.01170483		2435.4	-0.00126183	0	
315.6	0.01687965		845.59	-0.00098793		1375.6	0.00311786		1905.6	0.0119506		2435.6	-0.00160839	0	
315.8	0.01771809		845.79	-0.00145449		1375.8	0.002806		1905.8	0.01276379		2435.8	-0.00301383	0	
316	0.01864701		845.99	-0.00128558		1376	0.00277044		1906	0.01329049		2436	-0.00444562	0	
316.2	0.01847665		846.19	-0.00136444		1376.2	0.00285822		1906.2	0.01351537		2436.2	-0.00469524	0	
316.4	0.01848011		846.39	-0.0011872		1376.4	0.0030233		1906.4	0.01357941		2436.4	-0.00412221	0	
316.6	0.01750276		846.59	-0.0005554		1376.6	0.003616		1906.6	0.01408407		2436.6	-0.00389049	0	
316.8	0.01795221		846.79	-0.00084837		1376.8	0.00304883		1906.8	0.01394964		2436.8	-0.00359178	0	
317	0.01741791		846.99	-0.00047566		1377	0.00186225		1907	0.01471559		2437	-0.00294512	0	
317.2	0.01729998		847.19	-0.00007133		1377.2	0.00193755		1907.2	0.01498023		2437.2	-0.00270945	0	
317.4	0.01749863		847.39	-0.00015847		1377.4	0.00181643		1907.4	0.01503149		2437.4	-0.00292789	0	
317.6	0.0165956		847.59	0.00087811		1377.6	0.00087896		1907.6	0.01439923		2437.6	-0.0029911	0	
317.8	0.01658082		847.79	0.00086385		1377.8	0.00037799		1907.8	0.01395257		2437.8	-0.00304385	0	
318	0.01663259		847.99	0.00071267		1378	0.00077046		1908	0.0141538		2438	-0.00309764	0	
318.2	0.01681541		848.19	0.00108032		1378.2	0.00058139		1908.2	0.01297388		2438.2	-0.00268069	0	
318.4	0.01698644		848.39	0.00070799		1378.4	0.00055144		1908.4	0.01332524		2438.4	-0.0026139	0	
318.6	0.01741434		848.59	0.00095234		1378.6	0.00108574		1908.6	0.01236666		2438.6	-0.00229337	0	
318.8	0.01719732		848.79	0.00084856		1378.8	0.00136219		1908.8	0.0119224		2438.8	-0.00300139	0	
319	0.01785374		848.99	0.00062388		1379	0.00119388		1909	0.0119507		2439	-0.00312524	0	
319.2	0.01818937		849.19	0.0001799		1379.2	0.00101918		1909.2	0.01227889		2439.2	-0.00262047	0	
319.4	0.01800398		849.39	-0.00037394		1379.4	0.00127396		1909.4	0.01151194		2439.4	-0.00284875	0	
319.6	0.0175909		849.59	-0.00093411		1379.6	0.00145262		1909.6	0.01062264		2439.6	-0.00406264	0	
319.8	0.01855211		849.79	-0.00146502		1379.8	0.00181871		1909.8	0.01056602		2439.8	-0.00501709	0	
320	0.0188597		849.99	-0.00159832		1380	0.0020325		1910	0.01034679		2440	-0.00457658	0	
320.2	0.01840578		850.19	-0.00139618		1380.2	0.0030567		1910.2	0.0104678		2440.2	-0.00381672	0	
320.4	0.01895312		850.39	-0.00098089		1380.4	0.00412169		1910.4	0.01040235		2440.4	-0.00290582	0	
320.6	0.01856233		850.59	-0.00086906		1380.6	0.00470721		1910.6	0.01100213		2440.6	-0.00263338	0	
320.8	0.01901902		850.79	-0.00068922		1380.8	0.00369288		1910.8	0.01050408		2440.8	-0.002886	0	
321	0.01872985		850.99	-0.00112282		1381	0.00372826		1911	0.01119459		2441	-0.00251488	0	
321.2	0.01832056		851.19	-0.00186927		1381.2	0.00285453		1911.2	0.01144386		2441.2	-0.00259221	0	
321.4	0.01824245		851.39	-0.00236953		1381.4	0.00234199		1911.4	0.01150581		2441.4	-0.0022584	0	
321.6	0.01783496		851.59	-0.0018083		1381.6	0.00194351		1911.6	0.01107098		2441.6	-0.00151288	0	
321.8	0.01759986		851.79	-0.00179883		1381.8	0.00087292		1911.8	0.01108387		2441.8	-0.00097461	0	
322	0.01768225		851.99	-0.00205947		1382	0.00017216		1912	0.01157856		2442	0.00003861	0	
322.2	0.01697032		852.19	-0.00219514		1382.2	-0.00059102		1912.2	0.01118312		2442.2	0.00043301	0	
322.4	0.01701248		852.39	-0.00281874		1382.4	-0.00118591		1912.4	0.01121367		2442.4	0.00023484	0	
322.6	0.01681089		852.59	-0.00141837		1382.6	-0.00068508		1912.6	0.01067367		2442.6	-0.00030293	0	
322.8	0.01664032		852.79	-0.00102481		1382.8	-0.00154658		1912.8	0.01127197		2442.8	-0.00112645	0	
323	0.01662599		852.99	-0.00146546		1383	-0.00247732		1913	0.01229653		2443	-0.00016087	0	
323.2	0.01633832		853.19	-0.00203567		1383.2	-0.00222248		1913.2	0.01159332		2443.2	-0.00027258	0	
323.4	0.01630797		853.39	-0.00233622		1383.4	-0.00201085		1913.4	0.01108347		2443.4	-0.00091814	0	
323.6	0.01667365		853.59	-0.0027151		1383.6	-0.00216541		1913.6	0.01139211		2443.6	-0.00113371	0	
323.8	0.01770188		853.79	-0.00332024		1383.8	-0.00197876		1913.8	0.01196183		2443.8	-0.00061565	0	
324	0.01754724		853.99	-0.00259459		1384	-0.0013699		1914	0.01162301		2444	-0.00083545	0	
324.2	0.01771914		854.19	-0.00140153		1384.2	0.00047122		1914.2	0.01213884		2444.2	-0.00117803	0	
324.4	0.01844397		854.39	-0.00055094		1384.4	0.00186143		1914.4	0.01207305		2444.4	-0.00081406	0	
324.6	0.01867744		854.59	-0.00043538		1384.6	0.00173429		1914.6	0.01258768		2444.6	-0.00148789	0	
324.8	0.01933884		854.79	-0.00062648		1384.8	0.00168571		1914.8	0.01296487		2444.8	-0.00165262	0	
325	0.01936689		854.99	-0.00255512		1385	0.00236716		1915	0.01331847		2445	-0.00184519	0	
325.2	0.01935591		855.19	-0.00296736		1385.2	0.00243511		1915.2	0.01360905		2445.2	-0.00225789	0	
325.4	0.01949697		855.39	-0.00308176		1385.4	0.00321148		1915.4	0.0134356		2445.4	-0.00295331	0	
325.6	0.01949087		855.59	-0.00351407		1385.6	0.00348305		1915.6	0.01239009		2445.6	-0.00365724	0	
325.8	0.01966364		855.79	-0.00388594		1385.8	0.00391323		1915.8	0.01215909		2445.8	-0.004122	0	
326	0.01996757		855.99	-0.00419085		1386	0.00392066		1916	0.01175625		2446	-0.00360677	0	
326.2	0.01943373		856.19	-0.00425358		1386.2	0.00436738		1916.2	0.01133751		2446.2	-0.00404928	0	
326.4	0.01957566		856.39	-0.00323751		1386.4	0.00444546		1916.4	0.01091865		2446.4	-0.00395501	0	
326.6	0.01912862		856.59	-0.00338827		1386.6	0.00425424		1916.6	0.01144216		2446.6	-0.00415137	0	
326.8	0.0190694		856.79	-0.00353845		1386.8	0.00406816		1916.8	0.01086533		2446.8	-0.00404647	0	
327	0.01872448		856.99	-0.00373475		1387	0.00316389		1917	0.01047619		2447	-0.00362199	0	
327.2	0.0186921		857.19	-0.00266824		1387.2	0.00340022		1917.2	0.01002977		2447.2	-0.00356845	0	
327.4	0.01878739		857.39	-0.00238865		1387.4	0.00260805		1917.4	0.00999086		2447.4	-0.00296516	0	
327.6	0.0186207		857.59	-0.00132843		1387.6	0.00297709		1917.6	0.01019527		2447.6	-0.00191881	0	
327.8	0.01879766		857.79	-0.00097386		1387.8	0.00264584		1917.8	0.01042141		2447.8	-0.00105624	0	
328	0.01846252		857.99	-0.00013857		1388	0.00280337		1918	0.00989428		2448	-0.00142133	0	
328.2	0.01860603		858.19	0.00114149		1388.2	0.00305521		1918.2	0.01079641		2448.2	-0.00087517	0	
328.4	0.01893478		858.39	0.00089266		1388.4	0.0025903		1918.4	0.01097574		2448.4	-0.00106696	0	
328.6	0.01924012		858.59	0.00048176		1388.6	0.001892		1918.6	0.01183172		2448.6	-0.00192802	0	
328.8	0.01890185		858.79	0.00032342		1388.8	0.00186571		1918.8	0.01221249		2448.8	-0.00184826	0	
329	0.01889126		858.99	-0.00023936		1389	0.00217917		1919	0.01254703		2449	-0.00207227	0	
329.2	0.01961768		859.19	-0.00045445		1389.2	0.00169391		1919.2	0.01174997		2449.2	-0.00270697	0	
329.4	0.0197762		859.39	-0.0007606		1389.4	0.00149561		1919.4	0.010692		2449.4	-0.00382828	0	
329.6	0.0201772		859.59	-0.00143958		1389.6	0.0018175		1919.6	0.01017374		2449.6	-0.0038961	0	
329.8	0.02083817		859.79	-0.00122195		1389.8	0.00210994		1919.8	0.01004987		2449.8	-0.00349297	0	
330	0.02127299		859.99	-0.00157079		1390	0.00154899		1920	0.00911976		2450	-0.00310033	0	
330.2	0.02139235		860.19	-0.00160715		1390.2	0.00182298		1920.2	0.00879949		2450.2	-0.00396239	0	
330.4	0.02173746		860.39	-0.00158184		1390.4	0.00173019		1920.4	0.00821733		2450.4	-0.00402364	0	
330.6	0.02143809		860.59	-0.00279239		1390.6	0.00164244		1920.6	0.00826782		2450.6	-0.00461195	0	
330.8	0.02233882		860.79	-0.00163921		1390.8	0.00177753		1920.8	0.00727376		2450.8	-0.00484969	0	
331	0.02146692		860.99	-0.00160087		1391	0.00083281		1921	0.00799433		2451	-0.00484176	0	
331.2	0.02153225		861.19	-0.00167177		1391.2	0.00125577		1921.2	0.00837034		2451.2	-0.00374917	0	
331.4	0.02101221		861.39	-0.00228938		1391.4	0.00082324		1921.4	0.00852274		2451.4	-0.00372373	0	
331.6	0.01991781		861.59	-0.00183972		1391.6	0.00151658		1921.6	0.00921873		2451.6	-0.00362891	0	
331.8	0.01890529		861.79	-0.00231029		1391.8	0.00200688		1921.8	0.01019713		2451.8	-0.00354271	0	
332	0.01794883		861.99	-0.00258059		1392	0.0017564		1922	0.01104529		2452	-0.00423882	0	
332.2	0.01672396		862.19	-0.00248012		1392.2	0.00277984		1922.2	0.0115504		2452.2	-0.00417204	0	
332.4	0.01601161		862.39	-0.00307326		1392.4	0.00307501		1922.4	0.01216108		2452.4	-0.00417783	0	
332.6	0.01596963		862.59	-0.00219587		1392.6	0.00340209		1922.6	0.01378255		2452.6	-0.00426703	0	
332.8	0.01509763		862.79	-0.00172672		1392.8	0.00395244		1922.8	0.01384264		2452.8	-0.00423146	0	
333	0.01542558		862.99	-0.00158811		1393	0.00385845		1923	0.01383708		2453	-0.00432696	0	
333.2	0.01618836		863.19	-0.00162354		1393.2	0.00308325		1923.2	0.01323452		2453.2	-0.00382795	0	
333.4	0.01628457		863.39	-0.00090692		1393.4	0.00317298		1923.4	0.01359115		2453.4	-0.00347903	0	
333.6	0.01699283		863.59	-0.00073584		1393.6	0.00269765		1923.6	0.0142189		2453.6	-0.00290557	0	
333.8	0.01760663		863.79	-0.00058761		1393.8	0.00187011		1923.8	0.01420573		2453.8	-0.00240735	0	
334	0.01788147		863.99	-0.00028032		1394	0.00138247		1924	0.01344173		2454	-0.00278217	0	
334.2	0.01872286		864.19	0.0000281		1394.2	0.00091912		1924.2	0.013548		2454.2	-0.00295852	0	
334.4	0.01963614		864.39	0.00022587		1394.4	0.00074945		1924.4	0.0133544		2454.4	-0.00304922	0	
334.6	0.01947115		864.59	0.00020914		1394.6	0.0002608		1924.6	0.01313357		2454.6	-0.00273891	0	
334.8	0.01903226		864.79	0.00030353		1394.8	-0.00034113		1924.8	0.01248738		2454.8	-0.00187013	0	
335	0.0186515		864.99	-0.00027916		1395	-0.00101901		1925	0.01238585		2455	-0.00172574	0	
335.2	0.01920248		865.19	-0.000681		1395.2	-0.00076502		1925.2	0.01151236		2455.2	-0.00191413	0	
335.4	0.01810251		865.39	-0.00068136		1395.4	-0.0006294		1925.4	0.01108852		2455.4	-0.00221565	0	
335.6	0.01787681		865.59	-0.00047272		1395.6	0.00049852		1925.6	0.01123844		2455.6	-0.00187083	0	
335.8	0.01842459		865.79	-0.00095223		1395.8	0.001509		1925.8	0.01105822		2455.8	-0.00121785	0	
336	0.01875596		865.99	-0.00130046		1396	0.00054204		1926	0.01075428		2456	-0.00172619	0	
336.2	0.01833831		866.19	-0.00151236		1396.2	0.0021476		1926.2	0.01017209		2456.2	-0.00165642	0	
336.4	0.01791728		866.39	-0.00168126		1396.4	0.00244239		1926.4	0.00953721		2456.4	-0.00178336	0	
336.6	0.01814926		866.59	-0.00095978		1396.6	0.00305532		1926.6	0.00992096		2456.6	-0.00221647	0	
336.8	0.01768424		866.79	-0.00153305		1396.8	0.00345808		1926.8	0.00883948		2456.8	-0.00260605	0	
337	0.01804976		866.99	-0.00246415		1397	0.00340549		1927	0.00932127		2457	-0.00228199	0	
337.2	0.01809014		867.19	-0.00237773		1397.2	0.00308508		1927.2	0.00960398		2457.2	-0.00053716	0	
337.4	0.01730135		867.39	-0.00188386		1397.4	0.00405477		1927.4	0.01016944		2457.4	-0.00066087	0	
337.6	0.01658502		867.59	-0.00271956		1397.6	0.00377548		1927.6	0.01093714		2457.6	-0.00096951	0	
337.8	0.01614892		867.79	-0.00224369		1397.8	0.0035		1927.8	0.01058187		2457.8	-0.00079321	0	
338	0.0157427		867.99	-0.00173734		1398	0.00399818		1928	0.01085462		2458	-0.00108211	0	
338.2	0.01619669		868.19	-0.00164155		1398.2	0.00306622		1928.2	0.01162916		2458.2	-0.00166081	0	
338.4	0.01555582		868.39	-0.00137795		1398.4	0.00358394		1928.4	0.01140533		2458.4	-0.00148844	0	
338.6	0.01553325		868.59	-0.0021878		1398.6	0.00322206		1928.6	0.01138369		2458.6	-0.00084141	0	
338.8	0.01538124		868.79	-0.00283318		1398.8	0.00236602		1928.8	0.01196201		2458.8	-0.00112781	0	
339	0.01625414		868.99	-0.00214877		1399	0.00152705		1929	0.01252841		2459	-0.00238761	0	
339.2	0.01700957		869.19	-0.00172542		1399.2	0.00108653		1929.2	0.01252712		2459.2	-0.00257719	0	
339.4	0.01734616		869.39	-0.0008761		1399.4	0.00107719		1929.4	0.01277836		2459.4	-0.00170946	0	
339.6	0.01902405		869.59	0.00031447		1399.6	0.00077756		1929.6	0.01321794		2459.6	-0.00109719	0	
339.8	0.01986332		869.79	0.0005875		1399.8	0.00043663		1929.8	0.01252168		2459.8	-0.00149008	0	
340	0.0196115		869.99	0.00058134		1400	-0.00049494		1930	0.01266952		2460	-0.00216023	0	
340.2	0.01933232		870.19	0.00017923		1400.2	0.00019447		1930.2	0.01261655		2460.2	-0.00198973	0	
340.4	0.01915948		870.39	0.0000106		1400.4	-0.00060068		1930.4	0.01162427		2460.4	-0.00195316	0	
340.6	0.01891204		870.59	0.00008528		1400.6	-0.00119398		1930.6	0.01178077		2460.6	-0.00204183	0	
340.8	0.01801942		870.79	-0.00037407		1400.8	-0.00170351		1930.8	0.01111986		2460.8	-0.00241547	0	
341	0.01762214		870.99	-0.00085098		1401	-0.00095184		1931	0.01150651		2461	-0.0020025	0	
341.2	0.01640021		871.19	-0.00011798		1401.2	-0.00056721		1931.2	0.01118759		2461.2	-0.0014641	0	
341.4	0.01582842		871.39	-0.00015814		1401.4	0.00053453		1931.4	0.01076768		2461.4	-0.00263199	0	
341.6	0.01522553		871.59	-0.00031016		1401.6	0.00015572		1931.6	0.01038558		2461.6	-0.00322457	0	
341.8	0.01536894		871.79	-0.00022341		1401.8	0.00027916		1931.8	0.00993871		2461.8	-0.00386764	0	
342	0.01516811		871.99	-0.00153533		1402	0.00109446		1932	0.01086229		2462	-0.00457746	0	
342.2	0.01556833		872.19	-0.00158289		1402.2	0.00128256		1932.2	0.01089413		2462.2	-0.00496853	0	
342.4	0.01596528		872.39	-0.00261582		1402.4	0.00151992		1932.4	0.0112439		2462.4	-0.00498308	0	
342.6	0.01699622		872.59	-0.00308305		1402.6	0.00081191		1932.6	0.01177604		2462.6	-0.00518724	0	
342.8	0.01730838		872.79	-0.0029888		1402.8	0.0006366		1932.8	0.01267507		2462.8	-0.00546148	0	
343	0.01810109		872.99	-0.00259134		1403	-0.00005468		1933	0.01271297		2463	-0.00585064	0	
343.2	0.01947366		873.19	-0.00229803		1403.2	-0.00047309		1933.2	0.01293459		2463.2	-0.00460291	0	
343.4	0.01955885		873.39	-0.00186874		1403.4	-0.0008138		1933.4	0.01322896		2463.4	-0.00354502	0	
343.6	0.01947895		873.59	-0.00125623		1403.6	-0.00106812		1933.6	0.01283062		2463.6	-0.00234881	0	
343.8	0.01927494		873.79	-0.00175158		1403.8	-0.00129323		1933.8	0.01257663		2463.8	-0.00255216	0	
344	0.01928205		873.99	-0.00261448		1404	-0.00124391		1934	0.01257445		2464	-0.00155832	0	
344.2	0.01904002		874.19	-0.00241905		1404.2	-0.00060834		1934.2	0.01242699		2464.2	-0.00079636	0	
344.4	0.01878149		874.39	-0.00278119		1404.4	-0.00150315		1934.4	0.01173801		2464.4	0.00002496	0	
344.6	0.01857213		874.59	-0.00325837		1404.6	-0.00161403		1934.6	0.0114222		2464.6	0.00038706	0	
344.8	0.01825326		874.79	-0.00334526		1404.8	-0.00142422		1934.8	0.01091339		2464.8	0.00026594	0	
345	0.01809522		874.99	-0.00346053		1405	-0.00121223		1935	0.01042268		2465	-0.00000133	0	
345.2	0.01708627		875.19	-0.00261874		1405.2	-0.00086445		1935.2	0.00957993		2465.2	-0.00019102	0	
345.4	0.01739608		875.39	-0.00352859		1405.4	-0.00067642		1935.4	0.00931639		2465.4	-0.00159155	0	
345.6	0.01691995		875.59	-0.00402833		1405.6	0.00009774		1935.6	0.00971905		2465.6	-0.00275649	0	
345.8	0.01692088		875.79	-0.00514487		1405.8	0.00099874		1935.8	0.01014928		2465.8	-0.00393674	0	
346	0.01688058		875.99	-0.00548955		1406	0.00170076		1936	0.01140463		2466	-0.0041327	0	
346.2	0.01696447		876.19	-0.00548539		1406.2	0.00179211		1936.2	0.01143965		2466.2	-0.00546895	0	
346.4	0.01671968		876.39	-0.00604944		1406.4	0.00202728		1936.4	0.01180646		2466.4	-0.00664974	0	
346.6	0.01703704		876.59	-0.00563307		1406.6	0.00208419		1936.6	0.01192193		2466.6	-0.00747639	0	
346.8	0.017379		876.79	-0.00612707		1406.8	0.00185244		1936.8	0.01196935		2466.8	-0.00864132	0	
347	0.01730424		876.99	-0.00669795		1407	0.00081067		1937	0.01212921		2467	-0.00885376	0	
347.2	0.01754223		877.19	-0.00633623		1407.2	0.00063626		1937.2	0.01214752		2467.2	-0.00799696	0	
347.4	0.01695018		877.39	-0.00607383		1407.4	0.00044174		1937.4	0.01141651		2467.4	-0.00821957	0	
347.6	0.01771347		877.59	-0.00589072		1407.6	0.00018987		1937.6	0.01124204		2467.6	-0.0073939	0	
347.8	0.01806196		877.79	-0.00562558		1407.8	0.00018523		1937.8	0.01105345		2467.8	-0.00696349	0	
348	0.01843648		877.99	-0.00538207		1408	0.0006274		1938	0.0110503		2468	-0.00539304	0	
348.2	0.0188165		878.19	-0.00391772		1408.2	0.00152535		1938.2	0.01115663		2468.2	-0.00450987	0	
348.4	0.01928123		878.39	-0.00348609		1408.4	0.00085331		1938.4	0.01128176		2468.4	-0.00342208	0	
348.6	0.01961899		878.59	-0.00222032		1408.6	0.0011759		1938.6	0.01135012		2468.6	-0.00264336	0	
348.8	0.0189713		878.79	-0.00077042		1408.8	0.00122429		1938.8	0.01199584		2468.8	-0.00225285	0	
349	0.01830765		878.99	0.00063027		1409	0.00123709		1939	0.01153159		2469	-0.00181455	0	
349.2	0.01765172		879.19	0.0010906		1409.2	0.00211818		1939.2	0.01176682		2469.2	-0.00115323	0	
349.4	0.01838271		879.39	0.0006004		1409.4	0.00235914		1939.4	0.01249187		2469.4	-0.00100977	0	
349.6	0.01882798		879.59	0.00108948		1409.6	0.00299937		1939.6	0.01299113		2469.6	-0.00095983	0	
349.8	0.01851868		879.79	0.00133124		1409.8	0.00333642		1939.8	0.01352791		2469.8	-0.00033286	0	
350	0.01766464		879.99	0.00132961		1410	0.003064		1940	0.01426096		2470	-0.00020452	0	
350.2	0.01749871		880.19	0.00027015		1410.2	0.00331261		1940.2	0.01401215		2470.2	-0.00120639	0	
350.4	0.01763891		880.39	-0.00058406		1410.4	0.00361032		1940.4	0.01384859		2470.4	-0.0014681	0	
350.6	0.01778507		880.59	-0.00148729		1410.6	0.00280791		1940.6	0.01349071		2470.6	-0.00259468	0	
350.8	0.01744315		880.79	-0.00260973		1410.8	0.00206885		1940.8	0.01266602		2470.8	-0.0033472	0	
351	0.01728973		880.99	-0.00301767		1411	0.00130163		1941	0.01279369		2471	-0.00362634	0	
351.2	0.01757514		881.19	-0.00359938		1411.2	0.00130631		1941.2	0.01146129		2471.2	-0.00429621	0	
351.4	0.01728042		881.39	-0.00419577		1411.4	0.00107121		1941.4	0.01085673		2471.4	-0.00482916	0	
351.6	0.01804103		881.59	-0.00512528		1411.6	0.00092263		1941.6	0.01093703		2471.6	-0.00436218	0	
351.8	0.0174204		881.79	-0.00479931		1411.8	0.00122033		1941.8	0.01003189		2471.8	-0.0044705	0	
352	0.01758798		881.99	-0.00411218		1412	0.00186884		1942	0.01033188		2472	-0.00466735	0	
352.2	0.0186478		882.19	-0.00353016		1412.2	0.00227308		1942.2	0.01056454		2472.2	-0.00547243	0	
352.4	0.01886095		882.39	-0.00329423		1412.4	0.00191734		1942.4	0.01099733		2472.4	-0.00590152	0	
352.6	0.01881021		882.59	-0.00274567		1412.6	0.00176107		1942.6	0.01111529		2472.6	-0.00649125	0	
352.8	0.01925898		882.79	-0.00231014		1412.8	0.00129431		1942.8	0.01127669		2472.8	-0.00740323	0	
353	0.0185064		882.99	-0.00138005		1413	0.00126602		1943	0.01078772		2473	-0.00706252	0	
353.2	0.01877667		883.19	-0.00136461		1413.2	0.00127972		1943.2	0.01193081		2473.2	-0.0067589	0	
353.4	0.0195905		883.39	-0.00194346		1413.4	0.00127937		1943.4	0.01238127		2473.4	-0.00599031	0	
353.6	0.02001908		883.59	-0.00201939		1413.6	0.00143622		1943.6	0.01365863		2473.6	-0.00636509	0	
353.8	0.01892849		883.79	-0.00232881		1413.8	0.00121566		1943.8	0.01421015		2473.8	-0.00579867	0	
354	0.01909967		883.99	-0.0029893		1414	0.00089993		1944	0.01466704		2474	-0.00545616	0	
354.2	0.01957945		884.19	-0.00348398		1414.2	0.0012617		1944.2	0.01511305		2474.2	-0.00519908	0	
354.4	0.01965213		884.39	-0.00395141		1414.4	0.0011523		1944.4	0.01526554		2474.4	-0.00569781	0	
354.6	0.01847292		884.59	-0.00365911		1414.6	0.00094331		1944.6	0.01514159		2474.6	-0.00589819	0	
354.8	0.01822539		884.79	-0.00321641		1414.8	0.00142234		1944.8	0.01501917		2474.8	-0.00569962	0	
355	0.0180366		884.99	-0.00321857		1415	0.00095598		1945	0.01491468		2475	-0.00566291	0	
355.2	0.01827008		885.19	-0.00391034		1415.2	0.00185987		1945.2	0.01430563		2475.2	-0.00489486	0	
355.4	0.01837988		885.39	-0.0043703		1415.4	0.00232714		1945.4	0.01415506		2475.4	-0.00520553	0	
355.6	0.01869883		885.59	-0.00491952		1415.6	0.0026658		1945.6	0.01366431		2475.6	-0.00536446	0	
355.8	0.01900767		885.79	-0.00441005		1415.8	0.0024575		1945.8	0.01332558		2475.8	-0.00478452	0	
356	0.02045027		885.99	-0.00426878		1416	0.00249756		1946	0.01344912		2476	-0.00426866	0	
356.2	0.02126487		886.19	-0.00455583		1416.2	0.00207465		1946.2	0.01374709		2476.2	-0.00444888	0	
356.4	0.02098784		886.39	-0.00444765		1416.4	0.00154405		1946.4	0.01249455		2476.4	-0.00460231	0	
356.6	0.02097045		886.59	-0.00438737		1416.6	0.00074689		1946.6	0.01158096		2476.6	-0.00449547	0	
356.8	0.02072966		886.79	-0.00408445		1416.8	0.00129122		1946.8	0.01120289		2476.8	-0.00448793	0	
357	0.01943241		886.99	-0.00357932		1417	0.00158614		1947	0.01111576		2477	-0.00377964	0	
357.2	0.01963075		887.19	-0.00420645		1417.2	0.0014162		1947.2	0.01096145		2477.2	-0.00350219	0	
357.4	0.02006106		887.39	-0.00443299		1417.4	0.00143218		1947.4	0.01096507		2477.4	-0.00390926	0	
357.6	0.02064964		887.59	-0.00422024		1417.6	0.00095841		1947.6	0.01211801		2477.6	-0.0040298	0	
357.8	0.02067038		887.79	-0.0041033		1417.8	0.00101855		1947.8	0.01230511		2477.8	-0.00346565	0	
358	0.02054785		887.99	-0.00378098		1418	0.00100509		1948	0.01306145		2478	-0.00322697	0	
358.2	0.01987554		888.19	-0.0037188		1418.2	0.00140589		1948.2	0.0134437		2478.2	-0.00270695	0	
358.4	0.01973672		888.39	-0.00342755		1418.4	0.00133516		1948.4	0.01398215		2478.4	-0.00351344	0	
358.6	0.01928359		888.59	-0.00280674		1418.6	0.00210421		1948.6	0.01442681		2478.6	-0.00358016	0	
358.8	0.01900452		888.79	-0.00239766		1418.8	0.00277215		1948.8	0.01441379		2478.8	-0.00415072	0	
359	0.01902583		888.99	-0.00307642		1419	0.00196821		1949	0.01499406		2479	-0.0050678	0	
359.2	0.01851123		889.19	-0.00252772		1419.2	0.00227514		1949.2	0.0157694		2479.2	-0.00516906	0	
359.4	0.01786841		889.39	-0.00229901		1419.4	0.00215313		1949.4	0.01587217		2479.4	-0.00624211	0	
359.6	0.0178154		889.59	-0.00171868		1419.6	0.00163493		1949.6	0.01537666		2479.6	-0.00596394	0	
359.8	0.01808877		889.79	-0.00101305		1419.8	0.00142611		1949.8	0.01529709		2479.8	-0.00548547	0	
360	0.01728309		889.99	-0.00171025		1420	0.00111694		1950	0.01539712		2480	-0.00526929	0	
360.2	0.01706446		890.19	-0.00182082		1420.2	0.00096289		1950.2	0.01535969		2480.2	-0.00570516	0	
360.4	0.01703655		890.39	-0.00185921		1420.4	0.0009648		1950.4	0.01451369		2480.4	-0.00581951	0	
360.6	0.01666159		890.59	-0.00201972		1420.6	0.00128491		1950.6	0.0142007		2480.6	-0.00585682	0	
360.8	0.01651491		890.79	-0.00216323		1420.8	0.0019794		1950.8	0.01419412		2480.8	-0.00629956	0	
361	0.01722143		890.99	-0.00266676		1421	0.00188374		1951	0.0136685		2481	-0.00672986	0	
361.2	0.01782415		891.19	-0.00290158		1421.2	0.00184378		1951.2	0.01356918		2481.2	-0.00649402	0	
361.4	0.01877859		891.39	-0.00358544		1421.4	0.00113871		1951.4	0.0136672		2481.4	-0.00667289	0	
361.6	0.01900091		891.59	-0.00388225		1421.6	0.00041312		1951.6	0.01372626		2481.6	-0.00618259	0	
361.8	0.01834668		891.79	-0.0039995		1421.8	0.00011974		1951.8	0.0136124		2481.8	-0.00627394	0	
362	0.01818699		891.99	-0.00395433		1422	-0.00030157		1952	0.01409107		2482	-0.00625991	0	
362.2	0.01916404		892.19	-0.00471163		1422.2	-0.00034063		1952.2	0.01353327		2482.2	-0.00595732	0	
362.4	0.01911917		892.39	-0.00434253		1422.4	-0.00050032		1952.4	0.01341928		2482.4	-0.0062555	0	
362.6	0.01836078		892.59	-0.00406378		1422.6	-0.00045562		1952.6	0.01309756		2482.6	-0.00603263	0	
362.8	0.01865594		892.79	-0.00414346		1422.8	-0.00001168		1952.8	0.01341839		2482.8	-0.0056787	0	
363	0.01850555		892.99	-0.00392826		1423	-0.00058531		1953	0.01392016		2483	-0.00524391	0	
363.2	0.01775796		893.19	-0.00292361		1423.2	-0.00030511		1953.2	0.01295666		2483.2	-0.00451572	0	
363.4	0.01763118		893.39	-0.00183921		1423.4	0.00042981		1953.4	0.01197505		2483.4	-0.00399608	0	
363.6	0.01808069		893.59	-0.00129742		1423.6	0.00104152		1953.6	0.01083694		2483.6	-0.00372382	0	
363.8	0.01774197		893.79	-0.00113336		1423.8	0.00216382		1953.8	0.01107295		2483.8	-0.00300069	0	
364	0.01782848		893.99	-0.00127661		1424	0.00194189		1954	0.01165839		2484	-0.00192405	0	
364.2	0.01895905		894.19	-0.00099009		1424.2	0.0025384		1954.2	0.01123358		2484.2	-0.00204966	0	
364.4	0.01904287		894.39	-0.00070721		1424.4	0.00314026		1954.4	0.01073976		2484.4	-0.00203432	0	
364.6	0.01860178		894.59	-0.00058767		1424.6	0.00340182		1954.6	0.01067143		2484.6	-0.00170802	0	
364.8	0.01912003		894.79	-0.0011137		1424.8	0.00367168		1954.8	0.01105351		2484.8	-0.00247887	0	
365	0.01888913		894.99	-0.00120102		1425	0.00392306		1955	0.01100891		2485	-0.0028499	0	
365.2	0.01843907		895.19	-0.00094075		1425.2	0.0036539		1955.2	0.0116908		2485.2	-0.00266425	0	
365.4	0.01838494		895.39	-0.00121335		1425.4	0.00267867		1955.4	0.01187017		2485.4	-0.00315356	0	
365.6	0.01707782		895.59	-0.00086217		1425.6	0.0016943		1955.6	0.01269846		2485.6	-0.0034201	0	
365.8	0.01684993		895.79	-0.00130797		1425.8	0.00149535		1955.8	0.01350953		2485.8	-0.00341607	0	
366	0.01679672		895.99	-0.00207454		1426	0.00068265		1956	0.01425062		2486	-0.0040414	0	
366.2	0.01656775		896.19	-0.00344157		1426.2	0.0005084		1956.2	0.01411266		2486.2	-0.0041926	0	
366.4	0.01561441		896.39	-0.00361039		1426.4	0.00094224		1956.4	0.01465305		2486.4	-0.00388642	0	
366.6	0.01564476		896.59	-0.00391762		1426.6	0.00030598		1956.6	0.01569266		2486.6	-0.00475561	0	
366.8	0.01689272		896.79	-0.00440398		1426.8	0.00081059		1956.8	0.01595316		2486.8	-0.00472551	0	
367	0.01716205		896.99	-0.00387147		1427	0.0009377		1957	0.01543701		2487	-0.00465119	0	
367.2	0.01764773		897.19	-0.00389181		1427.2	0.00009608		1957.2	0.01495246		2487.2	-0.0045041	0	
367.4	0.0180197		897.39	-0.00370034		1427.4	0.00059649		1957.4	0.01572086		2487.4	-0.00448949	0	
367.6	0.01882776		897.59	-0.0045659		1427.6	0.00058776		1957.6	0.01601483		2487.6	-0.00458724	0	
367.8	0.01923127		897.79	-0.00444122		1427.8	0.00010085		1957.8	0.0162322		2487.8	-0.00364422	0	
368	0.01976881		897.99	-0.00471887		1428	0.0002227		1958	0.01566283		2488	-0.00312859	0	
368.2	0.01983657		898.19	-0.00514989		1428.2	0.00074503		1958.2	0.01491875		2488.2	-0.00331393	0	
368.4	0.02029903		898.39	-0.00469467		1428.4	0.00075376		1958.4	0.01474787		2488.4	-0.00295893	0	
368.6	0.02010196		898.59	-0.00444606		1428.6	0.00112		1958.6	0.01567011		2488.6	-0.00218616	0	
368.8	0.0201185		898.79	-0.00421792		1428.8	0.00165326		1958.8	0.0155262		2488.8	-0.00285087	0	
369	0.02020644		898.99	-0.00345461		1429	0.00203152		1959	0.01550137		2489	-0.00298281	0	
369.2	0.02033833		899.19	-0.00328844		1429.2	0.0023		1959.2	0.01578894		2489.2	-0.00282321	0	
369.4	0.02003748		899.39	-0.00271275		1429.4	0.00153727		1959.4	0.01517307		2489.4	-0.00344385	0	
369.6	0.0190989		899.59	-0.00257868		1429.6	0.00165454		1959.6	0.01499661		2489.6	-0.0029631	0	
369.8	0.01941376		899.79	-0.0030906		1429.8	0.00215896		1959.8	0.01406542		2489.8	-0.00345258	0	
370	0.01907858		899.99	-0.00330188		1430	0.00190585		1960	0.01369479		2490	-0.00417883	0	
370.2	0.01928731		900.19	-0.00371447		1430.2	0.00255389		1960.2	0.01306724		2490.2	-0.00434763	0	
370.4	0.01923353		900.39	-0.00351412		1430.4	0.0025262		1960.4	0.01278452		2490.4	-0.00455115	0	
370.6	0.0196713		900.59	-0.00340798		1430.6	0.00160772		1960.6	0.01314021		2490.6	-0.00520073	0	
370.8	0.02049987		900.79	-0.00323617		1430.8	0.00187141		1960.8	0.0115232		2490.8	-0.00462898	0	
371	0.02076222		900.99	-0.00198729		1431	0.00154314		1961	0.01112024		2491	-0.00460225	0	
371.2	0.02068726		901.19	-0.00237467		1431.2	0.00026409		1961.2	0.01048264		2491.2	-0.00488547	0	
371.4	0.02072869		901.39	-0.00232036		1431.4	0.00134363		1961.4	0.01057985		2491.4	-0.00466093	0	
371.6	0.0212641		901.59	-0.00285047		1431.6	0.00069593		1961.6	0.01044524		2491.6	-0.00436448	0	
371.8	0.02126519		901.79	-0.00243403		1431.8	0.00126776		1961.8	0.01107546		2491.8	-0.00393232	0	
372	0.02127244		901.99	-0.00249687		1432	0.00190731		1962	0.01119685		2492	-0.00412856	0	
372.2	0.02195923		902.19	-0.00211678		1432.2	0.00205695		1962.2	0.01188463		2492.2	-0.00387541	0	
372.4	0.02228935		902.39	-0.00113638		1432.4	0.0018267		1962.4	0.0124086		2492.4	-0.00376256	0	
372.6	0.02147277		902.59	-0.00112436		1432.6	0.00205055		1962.6	0.01310069		2492.6	-0.00349454	0	
372.8	0.02063686		902.79	-0.00058504		1432.8	0.0025829		1962.8	0.01311173		2492.8	-0.00448201	0	
373	0.01990734		902.99	-0.00047655		1433	0.00292782		1963	0.01359865		2493	-0.00506172	0	
373.2	0.0193737		903.19	-0.00104778		1433.2	0.00330597		1963.2	0.01391182		2493.2	-0.00471472	0	
373.4	0.01935926		903.39	-0.00056088		1433.4	0.00313914		1963.4	0.01423613		2493.4	-0.00510262	0	
373.6	0.01913784		903.59	-0.00173002		1433.6	0.00419518		1963.6	0.01373288		2493.6	-0.00441322	0	
373.8	0.01930222		903.79	-0.00222075		1433.8	0.00446812		1963.8	0.0136287		2493.8	-0.00500295	0	
374	0.01895446		903.99	-0.0023876		1434	0.00463542		1964	0.01377328		2494	-0.00447976	0	
374.2	0.01927993		904.19	-0.00294411		1434.2	0.0048176		1964.2	0.01417707		2494.2	-0.00423793	0	
374.4	0.0192971		904.39	-0.00382288		1434.4	0.00444787		1964.4	0.01461554		2494.4	-0.00372385	0	
374.6	0.01979575		904.59	-0.00436365		1434.6	0.0040578		1964.6	0.01479581		2494.6	-0.00276177	0	
374.8	0.01961045		904.79	-0.00426608		1434.8	0.00392127		1964.8	0.0135577		2494.8	-0.00318829	0	
375	0.01871878		904.99	-0.00364621		1435	0.00304714		1965	0.01324721		2495	-0.00326363	0	
375.2	0.01896856		905.19	-0.00412029		1435.2	0.00350803		1965.2	0.01299268		2495.2	-0.00407191	0	
375.4	0.01894172		905.39	-0.00429398		1435.4	0.00382862		1965.4	0.01359788		2495.4	-0.0036193	0	
375.6	0.01985666		905.59	-0.00444749		1435.6	0.00378278		1965.6	0.01448616		2495.6	-0.00399609	0	
375.8	0.01988532		905.79	-0.00416054		1435.8	0.00433735		1965.8	0.01504458		2495.8	-0.00462735	0	
376	0.01976952		905.99	-0.00391553		1436	0.00369948		1966	0.01454856		2496	-0.00472039	0	
376.2	0.01988643		906.19	-0.0035283		1436.2	0.00302009		1966.2	0.01499296		2496.2	-0.0043465	0	
376.4	0.01950692		906.39	-0.00269755		1436.4	0.00220944		1966.4	0.01510626		2496.4	-0.00465931	0	
376.6	0.01983747		906.59	-0.00315302		1436.6	0.0021765		1966.6	0.01526229		2496.6	-0.00440625	0	
376.8	0.02000648		906.79	-0.00280167		1436.8	0.0023172		1966.8	0.01523706		2496.8	-0.00471917	0	
377	0.02024163		906.99	-0.00323156		1437	0.002348		1967	0.01560626		2497	-0.00457564	0	
377.2	0.0209294		907.19	-0.00343321		1437.2	0.00302049		1967.2	0.01581248		2497.2	-0.00415018	0	
377.4	0.02162833		907.39	-0.00217391		1437.4	0.0032629		1967.4	0.01538507		2497.4	-0.00479857	0	
377.6	0.02212616		907.59	-0.00273061		1437.6	0.00364657		1967.6	0.01434405		2497.6	-0.0051449	0	
377.8	0.02246977		907.79	-0.00228928		1437.8	0.00360229		1967.8	0.01476924		2497.8	-0.00624283	0	
378	0.02274153		907.99	-0.00249855		1438	0.00354832		1968	0.0147652		2498	-0.00644495	0	
378.2	0.02327273		908.19	-0.00269067		1438.2	0.00312708		1968.2	0.01498071		2498.2	-0.00697787	0	
378.4	0.02309611		908.39	-0.00317544		1438.4	0.0022473		1968.4	0.01453614		2498.4	-0.00718794	0	
378.6	0.02282444		908.59	-0.00296646		1438.6	0.0015873		1968.6	0.01365547		2498.6	-0.00745098	0	
378.8	0.02186177		908.79	-0.0027037		1438.8	0.00108719		1968.8	0.01272653		2498.8	-0.00857908	0	
379	0.02108498		908.99	-0.00259138		1439	0.00054834		1969	0.01198324		2499	-0.00857577	0	
379.2	0.02115457		909.19	-0.00266773		1439.2	0.00070198		1969.2	0.01131944		2499.2	-0.00902979	0	
379.4	0.02071004		909.39	-0.00301621		1439.4	-0.00013416		1969.4	0.01075551		2499.4	-0.0084121	0	
379.6	0.020573		909.59	-0.00297299		1439.6	-0.00060188		1969.6	0.01010799		2499.6	-0.00836667	0	
379.8	0.01987808		909.79	-0.00317972		1439.8	-0.00155548		1969.8	0.00921897		2499.8	-0.0080974	0	
380	0.01987808		909.99	-0.00317972		1440	-0.00155548		1970	0.00921897		2500	-0.0080974	0	
380.2	0.01858899		910.19	-0.00380179		1440.2	-0.00172409		1970.2	0.010556		2500.2	-0.00834991	0	
380.4	0.01840369		910.39	-0.00381284		1440.4	-0.0019002		1970.4	0.01164297		2500.4	-0.00934426	0	
380.6	0.01776865		910.59	-0.00464463		1440.6	-0.00245271		1970.6	0.01234239		2500.6	-0.00986874	0	
380.8	0.01766261		910.79	-0.00577812		1440.8	-0.00167325		1970.8	0.01339262		2500.8	-0.0096453	0	
381	0.0165769		910.99	-0.00613003		1441	-0.00141325		1971	0.01429511		2501	-0.00950853	0	
381.2	0.01638913		911.19	-0.00582471		1441.2	-0.00096586		1971.2	0.01495184		2501.2	-0.00898092	0	
381.4	0.01604775		911.39	-0.00553237		1441.4	-0.00079186		1971.4	0.01501501		2501.4	-0.00836595	0	
381.6	0.01558116		911.59	-0.00588789		1441.6	-0.00088156		1971.6	0.01479416		2501.6	-0.00784061	0	
381.8	0.01572426		911.79	-0.0058301		1441.8	0.00004597		1971.8	0.01435727		2501.8	-0.00804248	0	
382	0.01558604		911.99	-0.005427		1442	0.0000177		1972	0.01380065		2502	-0.00839633	0	
382.2	0.01603628		912.19	-0.0052118		1442.2	-0.00063322		1972.2	0.01324871		2502.2	-0.00903761	0	
382.4	0.01676101		912.39	-0.00492572		1442.4	-0.00167356		1972.4	0.01221067		2502.4	-0.00838555	0	
382.6	0.01725477		912.59	-0.00297381		1442.6	-0.00184064		1972.6	0.01074561		2502.6	-0.00871301	0	
382.8	0.01792492		912.79	-0.00256589		1442.8	-0.002577		1972.8	0.0098371		2502.8	-0.00860086	0	
383	0.01846878		912.99	-0.00224055		1443	-0.00282322		1973	0.00934642		2503	-0.00874651	0	
383.2	0.01979851		913.19	-0.00135445		1443.2	-0.00306416		1973.2	0.00903569		2503.2	-0.00902491	0	
383.4	0.01951737		913.39	-0.00056853		1443.4	-0.00207704		1973.4	0.00931856		2503.4	-0.00918801	0	
383.6	0.0184614		913.59	-0.00022736		1443.6	-0.00233251		1973.6	0.01037148		2503.6	-0.0092818	0	
383.8	0.01841095		913.79	0.00001068		1443.8	-0.0029675		1973.8	0.01029062		2503.8	-0.00966235	0	
384	0.01791337		913.99	0.00077461		1444	-0.00298482		1974	0.01008908		2504	-0.0091584	0	
384.2	0.01710058		914.19	0.00012049		1444.2	-0.00341763		1974.2	0.0111957		2504.2	-0.00967148	0	
384.4	0.01769047		914.39	-0.0002437		1444.4	-0.00325208		1974.4	0.01210112		2504.4	-0.00938963	0	
384.6	0.01712224		914.59	-0.00151535		1444.6	-0.00248239		1974.6	0.0127461		2504.6	-0.00874638	0	
384.8	0.01689977		914.79	-0.00167005		1444.8	-0.00182196		1974.8	0.01401029		2504.8	-0.00756052	0	
385	0.01572622		914.99	-0.00126242		1445	-0.00136186		1975	0.01404744		2505	-0.00742443	0	
385.2	0.01557682		915.19	-0.00061046		1445.2	-0.00161028		1975.2	0.01409364		2505.2	-0.00679425	0	
385.4	0.01498966		915.39	-0.00120503		1445.4	-0.00191291		1975.4	0.01392535		2505.4	-0.00658277	0	
385.6	0.01482194		915.59	-0.00092604		1445.6	-0.00270889		1975.6	0.01359479		2505.6	-0.00685303	0	
385.8	0.01410294		915.79	-0.00118723		1445.8	-0.00209077		1975.8	0.01374407		2505.8	-0.00730261	0	
386	0.01312897		915.99	-0.00089248		1446	-0.00366179		1976	0.0131664		2506	-0.00772245	0	
386.2	0.01323219		916.19	-0.00163222		1446.2	-0.00492798		1976.2	0.01252137		2506.2	-0.0074256	0	
386.4	0.01275648		916.39	-0.00211052		1446.4	-0.0061044		1976.4	0.01130412		2506.4	-0.0059204	0	
386.6	0.01341824		916.59	-0.00129919		1446.6	-0.00626251		1976.6	0.01063208		2506.6	-0.00656862	0	
386.8	0.01403092		916.79	-0.00236768		1446.8	-0.00576083		1976.8	0.0104162		2506.8	-0.00612912	0	
387	0.01428102		916.99	-0.00271142		1447	-0.00612469		1977	0.01056123		2507	-0.00696059	0	
387.2	0.01369496		917.19	-0.00277428		1447.2	-0.00577984		1977.2	0.01067958		2507.2	-0.00718401	0	
387.4	0.01326258		917.39	-0.0021596		1447.4	-0.00571983		1977.4	0.01117571		2507.4	-0.00718622	0	
387.6	0.01273166		917.59	-0.00252585		1447.6	-0.00562499		1977.6	0.01067105		2507.6	-0.00631569	0	
387.8	0.01256139		917.79	-0.00259879		1447.8	-0.0059633		1977.8	0.01087513		2507.8	-0.00599777	0	
388	0.0128052		917.99	-0.00254279		1448	-0.00532494		1978	0.01042417		2508	-0.00586456	0	
388.2	0.01371838		918.19	-0.0035412		1448.2	-0.00622538		1978.2	0.01126629		2508.2	-0.00558448	0	
388.4	0.01381737		918.39	-0.0038243		1448.4	-0.00537152		1978.4	0.01203273		2508.4	-0.00605108	0	
388.6	0.01378891		918.59	-0.00338067		1448.6	-0.00503235		1978.6	0.01225701		2508.6	-0.00578134	0	
388.8	0.01449779		918.79	-0.00269028		1448.8	-0.00539815		1978.8	0.01215636		2508.8	-0.00570346	0	
389	0.01464762		918.99	-0.00251326		1449	-0.00503899		1979	0.01210145		2509	-0.00602978	0	
389.2	0.014908		919.19	-0.00198207		1449.2	-0.00566199		1979.2	0.0125407		2509.2	-0.00581644	0	
389.4	0.01538434		919.39	-0.00143931		1449.4	-0.00593172		1979.4	0.01193554		2509.4	-0.00700196	0	
389.6	0.014942		919.59	-0.00031087		1449.6	-0.00597149		1979.6	0.01207555		2509.6	-0.00750271	0	
389.8	0.01411857		919.79	-0.00019664		1449.8	-0.00550427		1979.8	0.01251253		2509.8	-0.00802615	0	
390	0.01469385		919.99	0.00045458		1450	-0.00562057		1980	0.01176598		2510	-0.00926581	0	
390.2	0.01491005		920.19	-0.00045242		1450.2	-0.00632086		1980.2	0.01150498		2510.2	-0.0098302	0	
390.4	0.01522986		920.39	-0.00062716		1450.4	-0.00605333		1980.4	0.01075891		2510.4	-0.01077517	0	
390.6	0.01628588		920.59	-0.00019236		1450.6	-0.00519837		1980.6	0.01102348		2510.6	-0.0119454	0	
390.8	0.01520871		920.79	-0.00105498		1450.8	-0.00450608		1980.8	0.01052648		2510.8	-0.01157097	0	
391	0.01495471		920.99	-0.00178301		1451	-0.00477967		1981	0.01040387		2511	-0.01160156	0	
391.2	0.01457418		921.19	-0.0019449		1451.2	-0.00392409		1981.2	0.01078758		2511.2	-0.01080311	0	
391.4	0.01430534		921.39	-0.00178557		1451.4	-0.00421615		1981.4	0.01056216		2511.4	-0.01010223	0	
391.6	0.01450877		921.59	-0.00223206		1451.6	-0.00381854		1981.6	0.01060395		2511.6	-0.00961649	0	
391.8	0.01406928		921.79	-0.00197934		1451.8	-0.00412808		1981.8	0.01073085		2511.8	-0.00948596	0	
392	0.01454439		921.99	-0.00237398		1452	-0.00441068		1982	0.01111479		2512	-0.01007848	0	
392.2	0.0150993		922.19	-0.00350037		1452.2	-0.00496811		1982.2	0.012337		2512.2	-0.01021189	0	
392.4	0.01404896		922.39	-0.00348983		1452.4	-0.00431871		1982.4	0.01236545		2512.4	-0.01029184	0	
392.6	0.01407135		922.59	-0.00376524		1452.6	-0.00448543		1982.6	0.01200306		2512.6	-0.00920697	0	
392.8	0.0142591		922.79	-0.0042135		1452.8	-0.00534535		1982.8	0.0119855		2512.8	-0.00909042	0	
393	0.01390172		922.99	-0.00441014		1453	-0.00596936		1983	0.01248889		2513	-0.0093662	0	
393.2	0.01337134		923.19	-0.00435649		1453.2	-0.00618358		1983.2	0.01242199		2513.2	-0.00929544	0	
393.4	0.0129485		923.39	-0.00415059		1453.4	-0.00688042		1983.4	0.01177306		2513.4	-0.01027396	0	
393.6	0.01242132		923.59	-0.00400063		1453.6	-0.00705472		1983.6	0.0125592		2513.6	-0.00980333	0	
393.8	0.0130629		923.79	-0.0034443		1453.8	-0.00726906		1983.8	0.01257274		2513.8	-0.0104823	0	
394	0.01342101		923.99	-0.0036278		1454	-0.00719547		1984	0.0120483		2514	-0.01155504	0	
394.2	0.01298629		924.19	-0.00399796		1454.2	-0.00808756		1984.2	0.01117361		2514.2	-0.01170227	0	
394.4	0.01333472		924.39	-0.00343221		1454.4	-0.00715825		1984.4	0.01035522		2514.4	-0.01208236	0	
394.6	0.01324216		924.59	-0.00300931		1454.6	-0.00708164		1984.6	0.01030609		2514.6	-0.01129752	0	
394.8	0.01276745		924.79	-0.00407344		1454.8	-0.00708865		1984.8	0.00973317		2514.8	-0.01091977	0	
395	0.01306173		924.99	-0.00469775		1455	-0.00715558		1985	0.00945795		2515	-0.01082249	0	
395.2	0.01230087		925.19	-0.00420584		1455.2	-0.00728092		1985.2	0.01022838		2515.2	-0.01051891	0	
395.4	0.01209531		925.39	-0.00467747		1455.4	-0.00745119		1985.4	0.00949823		2515.4	-0.010459	0	
395.6	0.01230275		925.59	-0.00466976		1455.6	-0.00660266		1985.6	0.00970266		2515.6	-0.01049138	0	
395.8	0.0123668		925.79	-0.00482992		1455.8	-0.00618121		1985.8	0.01000921		2515.8	-0.01052878	0	
396	0.01310709		925.99	-0.00535513		1456	-0.00633891		1986	0.01047366		2516	-0.01022578	0	
396.2	0.01346191		926.19	-0.00538343		1456.2	-0.00595773		1986.2	0.00970473		2516.2	-0.00963693	0	
396.4	0.0124632		926.39	-0.00534489		1456.4	-0.00600211		1986.4	0.00882379		2516.4	-0.00960458	0	
396.6	0.01249909		926.59	-0.00595571		1456.6	-0.00626596		1986.6	0.00849462		2516.6	-0.00960174	0	
396.8	0.01216101		926.79	-0.00577777		1456.8	-0.00642897		1986.8	0.00906495		2516.8	-0.00946249	0	
397	0.01257134		926.99	-0.0061844		1457	-0.00669744		1987	0.00909587		2517	-0.00968483	0	
397.2	0.01251444		927.19	-0.00632647		1457.2	-0.00630753		1987.2	0.00920819		2517.2	-0.00948595	0	
397.4	0.01281599		927.39	-0.00671402		1457.4	-0.00620958		1987.4	0.00871217		2517.4	-0.00989586	0	
397.6	0.01361119		927.59	-0.00615683		1457.6	-0.00635427		1987.6	0.00912213		2517.6	-0.0101334	0	
397.8	0.01383866		927.79	-0.0059439		1457.8	-0.00534111		1987.8	0.00876592		2517.8	-0.01123708	0	
398	0.01342449		927.99	-0.00587674		1458	-0.00486311		1988	0.00864677		2518	-0.01212915	0	
398.2	0.01365215		928.19	-0.00580546		1458.2	-0.00482708		1988.2	0.00868805		2518.2	-0.01258988	0	
398.4	0.01356812		928.39	-0.00517309		1458.4	-0.00449797		1988.4	0.00936084		2518.4	-0.01309663	0	
398.6	0.01330523		928.59	-0.00457076		1458.6	-0.00510279		1988.6	0.00928508		2518.6	-0.01311746	0	
398.8	0.01291494		928.79	-0.00516798		1458.8	-0.00498754		1988.8	0.009673		2518.8	-0.0139017	0	
399	0.01273819		928.99	-0.00482832		1459	-0.00497742		1989	0.00959403		2519	-0.01397361	0	
399.2	0.01179618		929.19	-0.0044898		1459.2	-0.00446037		1989.2	0.01012501		2519.2	-0.01404098	0	
399.4	0.01176224		929.39	-0.00531604		1459.4	-0.00473812		1989.4	0.0094815		2519.4	-0.01370805	0	
399.6	0.01158661		929.59	-0.00460952		1459.6	-0.00453814		1989.6	0.00925824		2519.6	-0.01354998	0	
399.8	0.01143087		929.79	-0.00437726		1459.8	-0.00553562		1989.8	0.00940419		2519.8	-0.01321444	0	
400	0.01087461		929.99	-0.00366592		1460	-0.00641468		1990	0.00864325		2520	-0.0120258	0	
400.2	0.01064737		930.19	-0.0034209		1460.2	-0.00716293		1990.2	0.00794984		2520.2	-0.01187081	0	
400.4	0.0093985		930.39	-0.00358713		1460.4	-0.00772815		1990.4	0.00741292		2520.4	-0.01216226	0	
400.6	0.00989612		930.59	-0.00396555		1460.6	-0.00850916		1990.6	0.00812203		2520.6	-0.01219572	0	
400.8	0.00912492		930.79	-0.00397791		1460.8	-0.0088423		1990.8	0.00817278		2520.8	-0.01184104	0	
401	0.00964394		930.99	-0.00494417		1461	-0.00948595		1991	0.00865226		2521	-0.01161974	0	
401.2	0.01029509		931.19	-0.00443991		1461.2	-0.00920484		1991.2	0.0086704		2521.2	-0.01176366	0	
401.4	0.01082148		931.39	-0.00542089		1461.4	-0.00865302		1991.4	0.00827977		2521.4	-0.01214981	0	
401.6	0.01139746		931.59	-0.0051713		1461.6	-0.00910355		1991.6	0.00849953		2521.6	-0.01228111	0	
401.8	0.010927		931.79	-0.00625291		1461.8	-0.00843081		1991.8	0.00887108		2521.8	-0.01263097	0	
402	0.01106462		931.99	-0.00668592		1462	-0.00804788		1992	0.00943927		2522	-0.01253682	0	
402.2	0.01159907		932.19	-0.00723174		1462.2	-0.00858368		1992.2	0.01002078		2522.2	-0.01247544	0	
402.4	0.0121148		932.39	-0.00689322		1462.4	-0.00876776		1992.4	0.01047694		2522.4	-0.01260798	0	
402.6	0.01247931		932.59	-0.00625385		1462.6	-0.00863873		1992.6	0.00921413		2522.6	-0.01302803	0	
402.8	0.01252913		932.79	-0.0067033		1462.8	-0.00754996		1992.8	0.01004013		2522.8	-0.01314457	0	
403	0.01263784		932.99	-0.00668317		1463	-0.00752889		1993	0.01002561		2523	-0.01303219	0	
403.2	0.01180717		933.19	-0.00723918		1463.2	-0.00689651		1993.2	0.01011152		2523.2	-0.01346	0	
403.4	0.01093396		933.39	-0.00788719		1463.4	-0.00753591		1993.4	0.01078964		2523.4	-0.01337333	0	
403.6	0.01024615		933.59	-0.00815922		1463.6	-0.00777783		1993.6	0.0108368		2523.6	-0.01331849	0	
403.8	0.00972455		933.79	-0.00792032		1463.8	-0.00767211		1993.8	0.01112367		2523.8	-0.01289631	0	
404	0.00935219		933.99	-0.00788185		1464	-0.00800886		1994	0.01126998		2524	-0.01275347	0	
404.2	0.00974904		934.19	-0.0072609		1464.2	-0.00821869		1994.2	0.01122454		2524.2	-0.01294518	0	
404.4	0.00941185		934.39	-0.00755006		1464.4	-0.00779457		1994.4	0.01191864		2524.4	-0.01280891	0	
404.6	0.00978907		934.59	-0.0073867		1464.6	-0.00802758		1994.6	0.01193708		2524.6	-0.01278351	0	
404.8	0.00963968		934.79	-0.0068139		1464.8	-0.00800955		1994.8	0.01185916		2524.8	-0.01277302	0	
405	0.01087436		934.99	-0.00660212		1465	-0.00795201		1995	0.01121415		2525	-0.01331666	0	
405.2	0.01159799		935.19	-0.0059105		1465.2	-0.00781001		1995.2	0.00989901		2525.2	-0.01377982	0	
405.4	0.01199157		935.39	-0.00612324		1465.4	-0.00719811		1995.4	0.00871381		2525.4	-0.0140836	0	
405.6	0.01189095		935.59	-0.00538307		1465.6	-0.00823382		1995.6	0.00776522		2525.6	-0.01414198	0	
405.8	0.0121885		935.79	-0.0052439		1465.8	-0.00824886		1995.8	0.00754554		2525.8	-0.01410084	0	
406	0.01253705		935.99	-0.00447539		1466	-0.00814886		1996	0.00667089		2526	-0.01392923	0	
406.2	0.01293188		936.19	-0.00426352		1466.2	-0.00900898		1996.2	0.00618939		2526.2	-0.01472589	0	
406.4	0.01329104		936.39	-0.00406675		1466.4	-0.00928188		1996.4	0.00541086		2526.4	-0.01415971	0	
406.6	0.0126156		936.59	-0.00389233		1466.6	-0.00928462		1996.6	0.00459938		2526.6	-0.01437378	0	
406.8	0.01229171		936.79	-0.00452869		1466.8	-0.0094665		1996.8	0.00557082		2526.8	-0.01455626	0	
407	0.01150582		936.99	-0.00550038		1467	-0.01000785		1997	0.00585402		2527	-0.0150718	0	
407.2	0.0104875		937.19	-0.00636853		1467.2	-0.0093838		1997.2	0.00636469		2527.2	-0.01506976	0	
407.4	0.00878336		937.39	-0.00727965		1467.4	-0.00917252		1997.4	0.00707791		2527.4	-0.01487952	0	
407.6	0.00836668		937.59	-0.00755819		1467.6	-0.00858199		1997.6	0.00754235		2527.6	-0.0142798	0	
407.8	0.00816012		937.79	-0.00763228		1467.8	-0.00763478		1997.8	0.00847876		2527.8	-0.01336715	0	
408	0.00794203		937.99	-0.0077429		1468	-0.00771505		1998	0.00913598		2528	-0.01227951	0	
408.2	0.00850357		938.19	-0.00786492		1468.2	-0.00739411		1998.2	0.00974866		2528.2	-0.01253234	0	
408.4	0.00814588		938.39	-0.00821833		1468.4	-0.00678838		1998.4	0.00994125		2528.4	-0.01293567	0	
408.6	0.00807758		938.59	-0.00740764		1468.6	-0.00760374		1998.6	0.0099597		2528.6	-0.01262293	0	
408.8	0.00849749		938.79	-0.00732118		1468.8	-0.00733097		1998.8	0.00991059		2528.8	-0.01268946	0	
409	0.00911054		938.99	-0.00735298		1469	-0.00731863		1999	0.00941195		2529	-0.01331752	0	
409.2	0.01012671		939.19	-0.00746577		1469.2	-0.00761143		1999.2	0.00936244		2529.2	-0.01286415	0	
409.4	0.01055928		939.39	-0.007171		1469.4	-0.00758898		1999.4	0.00932624		2529.4	-0.01248164	0	
409.6	0.01127303		939.59	-0.00709443		1469.6	-0.00834998		1999.6	0.00895637		2529.6	-0.01342908	0	
409.8	0.01182872		939.79	-0.00667515		1469.8	-0.00864252		1999.8	0.00969916		2529.8	-0.01322276	0	
410	0.01128612		939.99	-0.0068844		1470	-0.00924153		2000	0.00976942		2530	-0.01358481	0	
410.2	0.01088278		940.19	-0.00705817		1470.2	-0.00990558		2000.2	0.00904218		2530.2	-0.01388351	0	
410.4	0.01071906		940.39	-0.00755945		1470.4	-0.01048309		2000.4	0.00863778		2530.4	-0.01308416	0	
410.6	0.01022417		940.59	-0.00775574		1470.6	-0.01015356		2000.6	0.00860767		2530.6	-0.01395845	0	
410.8	0.01030767		940.79	-0.00817148		1470.8	-0.01009002		2000.8	0.008031		2530.8	-0.01423779	0	
411	0.00932291		940.99	-0.00894118		1471	-0.00988976		2001	0.00758099		2531	-0.01435535	0	
411.2	0.00843082		941.19	-0.00906627		1471.2	-0.00910042		2001.2	0.006648		2531.2	-0.01383681	0	
411.4	0.00697644		941.39	-0.0088953		1471.4	-0.00876834		2001.4	0.00607732		2531.4	-0.01406965	0	
411.6	0.00704898		941.59	-0.00927866		1471.6	-0.00880625		2001.6	0.0057299		2531.6	-0.01457191	0	
411.8	0.00692613		941.79	-0.01005188		1471.8	-0.00787565		2001.8	0.00549022		2531.8	-0.01446288	0	
412	0.00692513		941.99	-0.00981288		1472	-0.00781518		2002	0.00492591		2532	-0.01497589	0	
412.2	0.00744819		942.19	-0.00961001		1472.2	-0.00755863		2002.2	0.00494338		2532.2	-0.01590879	0	
412.4	0.00701533		942.39	-0.00917362		1472.4	-0.00756822		2002.4	0.00488821		2532.4	-0.01688756	0	
412.6	0.00762112		942.59	-0.00913704		1472.6	-0.00822085		2002.6	0.00562031		2532.6	-0.01653749	0	
412.8	0.00913061		942.79	-0.00965814		1472.8	-0.00774355		2002.8	0.00518122		2532.8	-0.01700041	0	
413	0.01033442		942.99	-0.00937845		1473	-0.00822348		2003	0.00616143		2533	-0.01732053	0	
413.2	0.01091051		943.19	-0.00879613		1473.2	-0.00878477		2003.2	0.00628253		2533.2	-0.01692852	0	
413.4	0.01047988		943.39	-0.00838045		1473.4	-0.00936907		2003.4	0.00741679		2533.4	-0.01673057	0	
413.6	0.01184648		943.59	-0.0083527		1473.6	-0.0093423		2003.6	0.00718117		2533.6	-0.01754426	0	
413.8	0.01137396		943.79	-0.00820818		1473.8	-0.00942647		2003.8	0.00847859		2533.8	-0.01711002	0	
414	0.01094119		943.99	-0.00778181		1474	-0.01005483		2004	0.00881379		2534	-0.01724595	0	
414.2	0.01048722		944.19	-0.00694495		1474.2	-0.01011006		2004.2	0.0088658		2534.2	-0.01662839	0	
414.4	0.00982132		944.39	-0.00706664		1474.4	-0.01055102		2004.4	0.00908943		2534.4	-0.01611651	0	
414.6	0.00907388		944.59	-0.00686759		1474.6	-0.00948451		2004.6	0.00929078		2534.6	-0.01557983	0	
414.8	0.00883981		944.79	-0.00614457		1474.8	-0.00979942		2004.8	0.00899313		2534.8	-0.01548268	0	
415	0.00754592		944.99	-0.00554114		1475	-0.01033603		2005	0.00957865		2535	-0.01459482	0	
415.2	0.00602424		945.19	-0.0054178		1475.2	-0.0101469		2005.2	0.0094962		2535.2	-0.01424331	0	
415.4	0.00549752		945.39	-0.00619367		1475.4	-0.00985948		2005.4	0.01050779		2535.4	-0.01436171	0	
415.6	0.0053686		945.59	-0.00747474		1475.6	-0.00961655		2005.6	0.01003238		2535.6	-0.01452613	0	
415.8	0.00497397		945.79	-0.00792516		1475.8	-0.00889938		2005.8	0.00997797		2535.8	-0.01407791	0	
416	0.00524794		945.99	-0.00750457		1476	-0.00872726		2006	0.00974312		2536	-0.01395402	0	
416.2	0.00551187		946.19	-0.00783068		1476.2	-0.00837473		2006.2	0.01001138		2536.2	-0.01330082	0	
416.4	0.00614385		946.39	-0.0085619		1476.4	-0.00829168		2006.4	0.01020123		2536.4	-0.01367559	0	
416.6	0.00750102		946.59	-0.00885727		1476.6	-0.00851697		2006.6	0.01007143		2536.6	-0.01376663	0	
416.8	0.00885802		946.79	-0.00898416		1476.8	-0.00805277		2006.8	0.00939891		2536.8	-0.01383843	0	
417	0.00862868		946.99	-0.00858373		1477	-0.00849254		2007	0.00923737		2537	-0.01393931	0	
417.2	0.00886641		947.19	-0.0083237		1477.2	-0.00872453		2007.2	0.00871622		2537.2	-0.01454737	0	
417.4	0.00963639		947.39	-0.00881611		1477.4	-0.00897973		2007.4	0.00866519		2537.4	-0.01459527	0	
417.6	0.01089957		947.59	-0.00873539		1477.6	-0.00794553		2007.6	0.00809999		2537.6	-0.0158146	0	
417.8	0.01043102		947.79	-0.00826009		1477.8	-0.00807639		2007.8	0.00879186		2537.8	-0.01565822	0	
418	0.01121775		947.99	-0.00694423		1478	-0.00825133		2008	0.00849571		2538	-0.01595619	0	
418.2	0.01062627		948.19	-0.00600208		1478.2	-0.00764354		2008.2	0.00842289		2538.2	-0.01604225	0	
418.4	0.01002368		948.39	-0.00631439		1478.4	-0.00742169		2008.4	0.00767494		2538.4	-0.01654101	0	
418.6	0.01056025		948.59	-0.00643955		1478.6	-0.00663011		2008.6	0.00829485		2538.6	-0.01663178	0	
418.8	0.01064392		948.79	-0.00599895		1478.8	-0.00714371		2008.8	0.00839387		2538.8	-0.01682156	0	
419	0.00910853		948.99	-0.00643994		1479	-0.00752028		2009	0.00940443		2539	-0.01639759	0	
419.2	0.00757838		949.19	-0.0071415		1479.2	-0.00778194		2009.2	0.00928194		2539.2	-0.01648938	0	
419.4	0.0077943		949.39	-0.00746534		1479.4	-0.00748415		2009.4	0.00910499		2539.4	-0.01656622	0	
419.6	0.00685471		949.59	-0.00775566		1479.6	-0.00862409		2009.6	0.00838467		2539.6	-0.01585962	0	
419.8	0.00672216		949.79	-0.00762066		1479.8	-0.00908271		2009.8	0.00887716		2539.8	-0.01590134	0	
420	0.00693138		949.99	-0.00749445		1480	-0.00901437		2010	0.00915124		2540	-0.01570961	0	
420.2	0.00673887		950.19	-0.00774846		1480.2	-0.00905639		2010.2	0.00958274		2540.2	-0.01509058	0	
420.4	0.00762703		950.39	-0.00784818		1480.4	-0.00927167		2010.4	0.00970327		2540.4	-0.01568861	0	
420.6	0.00739808		950.59	-0.00761557		1480.6	-0.00977199		2010.6	0.00909939		2540.6	-0.01624097	0	
420.8	0.00755884		950.79	-0.00791626		1480.8	-0.01014524		2010.8	0.00760676		2540.8	-0.01604181	0	
421	0.00724341		950.99	-0.00778301		1481	-0.01079507		2011	0.00766291		2541	-0.01627307	0	
421.2	0.00794286		951.19	-0.00778033		1481.2	-0.01087705		2011.2	0.0072569		2541.2	-0.01733371	0	
421.4	0.00847542		951.39	-0.00774426		1481.4	-0.01068938		2011.4	0.00716576		2541.4	-0.01752592	0	
421.6	0.00839473		951.59	-0.00764543		1481.6	-0.01133908		2011.6	0.00776976		2541.6	-0.01797667	0	
421.8	0.00784185		951.79	-0.00707833		1481.8	-0.01080872		2011.8	0.00703996		2541.8	-0.01660992	0	
422	0.00809876		951.99	-0.00712621		1482	-0.01011202		2012	0.00620696		2542	-0.01778051	0	
422.2	0.00725629		952.19	-0.00684496		1482.2	-0.01003028		2012.2	0.0062477		2542.2	-0.01803168	0	
422.4	0.00741411		952.39	-0.00758746		1482.4	-0.009832		2012.4	0.00622137		2542.4	-0.01717483	0	
422.6	0.00841264		952.59	-0.00759273		1482.6	-0.0097237		2012.6	0.00726272		2542.6	-0.01607514	0	
422.8	0.00731692		952.79	-0.00747843		1482.8	-0.00928495		2012.8	0.00780872		2542.8	-0.01593069	0	
423	0.00602669		952.99	-0.0076358		1483	-0.00906054		2013	0.0088587		2543	-0.01568429	0	
423.2	0.00563623		953.19	-0.00743828		1483.2	-0.00947855		2013.2	0.00873895		2543.2	-0.01531141	0	
423.4	0.00594114		953.39	-0.00747279		1483.4	-0.00927632		2013.4	0.00981056		2543.4	-0.01573616	0	
423.6	0.004632		953.59	-0.00825866		1483.6	-0.01013693		2013.6	0.01064142		2543.6	-0.015338	0	
423.8	0.00505877		953.79	-0.00861373		1483.8	-0.00980177		2013.8	0.01087894		2543.8	-0.01605951	0	
424	0.00511478		953.99	-0.0086012		1484	-0.00921738		2014	0.01085588		2544	-0.01631388	0	
424.2	0.00521438		954.19	-0.00874396		1484.2	-0.00917881		2014.2	0.01097358		2544.2	-0.01625273	0	
424.4	0.00547134		954.39	-0.00889365		1484.4	-0.00919155		2014.4	0.01046997		2544.4	-0.01668533	0	
424.6	0.00456399		954.59	-0.00906424		1484.6	-0.00973587		2014.6	0.00981856		2544.6	-0.01706494	0	
424.8	0.00499229		954.79	-0.00936037		1484.8	-0.00972157		2014.8	0.00902799		2544.8	-0.01795638	0	
425	0.00479351		954.99	-0.00942265		1485	-0.00930937		2015	0.00930275		2545	-0.01890924	0	
425.2	0.00533288		955.19	-0.01025407		1485.2	-0.00935655		2015.2	0.00831108		2545.2	-0.0203839	0	
425.4	0.00561584		955.39	-0.00981936		1485.4	-0.00990748		2015.4	0.00822216		2545.4	-0.02081504	0	
425.6	0.00542695		955.59	-0.01003054		1485.6	-0.01081732		2015.6	0.00719691		2545.6	-0.0208489	0	
425.8	0.00550484		955.79	-0.00981045		1485.8	-0.00992189		2015.8	0.0057686		2545.8	-0.02042681	0	
426	0.00598483		955.99	-0.01024316		1486	-0.01002202		2016	0.00518984		2546	-0.0209245	0	
426.2	0.00609557		956.19	-0.01030389		1486.2	-0.01054499		2016.2	0.00481777		2546.2	-0.01967118	0	
426.4	0.00603387		956.39	-0.01043047		1486.4	-0.0098781		2016.4	0.00473163		2546.4	-0.01828515	0	
426.6	0.00680925		956.59	-0.01060947		1486.6	-0.00978416		2016.6	0.00534772		2546.6	-0.01799098	0	
426.8	0.00559612		956.79	-0.01072833		1486.8	-0.00875766		2016.8	0.00620252		2546.8	-0.0183241	0	
427	0.00540702		956.99	-0.01076345		1487	-0.00932039		2017	0.00653089		2547	-0.01799824	0	
427.2	0.00499099		957.19	-0.01136353		1487.2	-0.00937909		2017.2	0.00630415		2547.2	-0.01799484	0	
427.4	0.00464457		957.39	-0.0115601		1487.4	-0.00958718		2017.4	0.00669896		2547.4	-0.01816941	0	
427.6	0.00438942		957.59	-0.01199243		1487.6	-0.00991464		2017.6	0.00638412		2547.6	-0.01777078	0	
427.8	0.00498659		957.79	-0.01149387		1487.8	-0.00991577		2017.8	0.00677132		2547.8	-0.0173663	0	
428	0.00456699		957.99	-0.01059722		1488	-0.01009393		2018	0.00672382		2548	-0.01726845	0	
428.2	0.00533679		958.19	-0.0108315		1488.2	-0.01005488		2018.2	0.0074588		2548.2	-0.01676323	0	
428.4	0.00544604		958.39	-0.01024152		1488.4	-0.00977032		2018.4	0.00715325		2548.4	-0.0172941	0	
428.6	0.00536565		958.59	-0.00949344		1488.6	-0.00974468		2018.6	0.00763166		2548.6	-0.01802499	0	
428.8	0.00523326		958.79	-0.00883377		1488.8	-0.00941094		2018.8	0.0074453		2548.8	-0.01818847	0	
429	0.00575333		958.99	-0.0091502		1489	-0.00922733		2019	0.00753152		2549	-0.01814026	0	
429.2	0.00736128		959.19	-0.00869866		1489.2	-0.01031957		2019.2	0.00758869		2549.2	-0.01820644	0	
429.4	0.00807454		959.39	-0.00782056		1489.4	-0.01103757		2019.4	0.0079372		2549.4	-0.01851496	0	
429.6	0.00800178		959.59	-0.00816107		1489.6	-0.01102762		2019.6	0.00711912		2549.6	-0.01834317	0	
429.8	0.00785327		959.79	-0.00857512		1489.8	-0.01086569		2019.8	0.00712296		2549.8	-0.01782162	0	
430	0.00869257		959.99	-0.00870942		1490	-0.01116276		2020	0.00681454		2550	-0.01701582	0	
430.2	0.00841864		960.19	-0.00901705		1490.2	-0.01092543		2020.2	0.00727412		2550.2	-0.01706455	0	
430.4	0.00789782		960.39	-0.00866598		1490.4	-0.01069858		2020.4	0.00743619		2550.4	-0.01685443	0	
430.6	0.00790647		960.59	-0.00858049		1490.6	-0.01070067		2020.6	0.00726118		2550.6	-0.01668477	0	
430.8	0.00684246		960.79	-0.00965639		1490.8	-0.01042819		2020.8	0.00777948		2550.8	-0.01674	0	
431	0.00681182		960.99	-0.00984508		1491	-0.01060989		2021	0.00740551		2551	-0.01658314	0	
431.2	0.00643618		961.19	-0.0107619		1491.2	-0.01032142		2021.2	0.00755428		2551.2	-0.01627664	0	
431.4	0.0065502		961.39	-0.01029392		1491.4	-0.01091046		2021.4	0.00759167		2551.4	-0.01573521	0	
431.6	0.00570083		961.59	-0.01047852		1491.6	-0.01042948		2021.6	0.00859737		2551.6	-0.01529546	0	
431.8	0.00557545		961.79	-0.01029242		1491.8	-0.01008475		2021.8	0.00830569		2551.8	-0.01564345	0	
432	0.00535367		961.99	-0.01039036		1492	-0.01027674		2022	0.00789503		2552	-0.0162923	0	
432.2	0.00595728		962.19	-0.01058303		1492.2	-0.01013445		2022.2	0.00751496		2552.2	-0.01697626	0	
432.4	0.0056364		962.39	-0.01036315		1492.4	-0.01005366		2022.4	0.00623812		2552.4	-0.01768985	0	
432.6	0.00515449		962.59	-0.00935171		1492.6	-0.01004751		2022.6	0.00575263		2552.6	-0.01774261	0	
432.8	0.00494132		962.79	-0.00924604		1492.8	-0.01029113		2022.8	0.00451344		2552.8	-0.01724026	0	
433	0.00597198		962.99	-0.00931053		1493	-0.01086112		2023	0.00455143		2553	-0.01743741	0	
433.2	0.00604189		963.19	-0.00899348		1493.2	-0.01180513		2023.2	0.00439765		2553.2	-0.01812257	0	
433.4	0.00540123		963.39	-0.0081925		1493.4	-0.01212072		2023.4	0.00403587		2553.4	-0.01860435	0	
433.6	0.00476557		963.59	-0.0086598		1493.6	-0.01212155		2023.6	0.00437827		2553.6	-0.01818994	0	
433.8	0.00492051		963.79	-0.00838291		1493.8	-0.01175751		2023.8	0.00460674		2553.8	-0.01798112	0	
434	0.0053974		963.99	-0.00777507		1494	-0.01181839		2024	0.00441303		2554	-0.01864024	0	
434.2	0.00528128		964.19	-0.0082439		1494.2	-0.01213571		2024.2	0.00477207		2554.2	-0.01895159	0	
434.4	0.00550305		964.39	-0.00771157		1494.4	-0.01283545		2024.4	0.00398276		2554.4	-0.01879208	0	
434.6	0.00619588		964.59	-0.00828494		1494.6	-0.01226284		2024.6	0.00435989		2554.6	-0.01857085	0	
434.8	0.00617703		964.79	-0.00927226		1494.8	-0.01198576		2024.8	0.00602797		2554.8	-0.01792678	0	
435	0.00623504		964.99	-0.00878338		1495	-0.01101887		2025	0.00704697		2555	-0.01747849	0	
435.2	0.0064585		965.19	-0.0096343		1495.2	-0.01134139		2025.2	0.00768695		2555.2	-0.01731783	0	
435.4	0.00619095		965.39	-0.00930607		1495.4	-0.01091892		2025.4	0.00857496		2555.4	-0.01689093	0	
435.6	0.00661455		965.59	-0.0098542		1495.6	-0.01067327		2025.6	0.0091644		2555.6	-0.0176313	0	
435.8	0.00752305		965.79	-0.00992111		1495.8	-0.01050156		2025.8	0.00857786		2555.8	-0.01787229	0	
436	0.00724061		965.99	-0.01027748		1496	-0.01119435		2026	0.00819943		2556	-0.01735903	0	
436.2	0.00739878		966.19	-0.01081757		1496.2	-0.01105694		2026.2	0.00741644		2556.2	-0.01790376	0	
436.4	0.00730018		966.39	-0.01148857		1496.4	-0.01071868		2026.4	0.0069646		2556.4	-0.01720609	0	
436.6	0.00671877		966.59	-0.01138806		1496.6	-0.01082059		2026.6	0.00627944		2556.6	-0.01719014	0	
436.8	0.00641564		966.79	-0.01169546		1496.8	-0.01125087		2026.8	0.00631343		2556.8	-0.01707292	0	
437	0.00606355		966.99	-0.01189367		1497	-0.01243261		2027	0.00633975		2557	-0.01760386	0	
437.2	0.00518634		967.19	-0.01237228		1497.2	-0.01255976		2027.2	0.00677602		2557.2	-0.01762361	0	
437.4	0.00463875		967.39	-0.01205367		1497.4	-0.01224766		2027.4	0.00686868		2557.4	-0.01749632	0	
437.6	0.00318917		967.59	-0.01307461		1497.6	-0.01195156		2027.6	0.00781377		2557.6	-0.01757311	0	
437.8	0.00264201		967.79	-0.01308546		1497.8	-0.01162781		2027.8	0.00737074		2557.8	-0.0178717	0	
438	0.00304166		967.99	-0.01290596		1498	-0.01199381		2028	0.00721824		2558	-0.01821674	0	
438.2	0.00313526		968.19	-0.01305695		1498.2	-0.01301193		2028.2	0.00859025		2558.2	-0.01779895	0	
438.4	0.00270441		968.39	-0.01265161		1498.4	-0.0124254		2028.4	0.00871779		2558.4	-0.01788505	0	
438.6	0.00230811		968.59	-0.01354518		1498.6	-0.01155822		2028.6	0.00964031		2558.6	-0.01687673	0	
438.8	0.00160059		968.79	-0.01347971		1498.8	-0.01118155		2028.8	0.01046483		2558.8	-0.01664679	0	
439	0.00181768		968.99	-0.01384484		1499	-0.01058931		2029	0.01105915		2559	-0.01719223	0	
439.2	0.00320588		969.19	-0.0136434		1499.2	-0.01073443		2029.2	0.01118736		2559.2	-0.01736912	0	
439.4	0.00362794		969.39	-0.01312894		1499.4	-0.01077008		2029.4	0.01130298		2559.4	-0.01709259	0	
439.6	0.00543522		969.59	-0.01336385		1499.6	-0.01093728		2029.6	0.01017291		2559.6	-0.01693938	0	
439.8	0.00560427		969.79	-0.01394911		1499.8	-0.0112249		2029.8	0.00985912		2559.8	-0.0162379	0	
440	0.00639924		969.99	-0.0143536		1500	-0.011238		2030	0.00915169		2560	-0.01649836	0	
440.2	0.00672851		970.19	-0.01427489		1500.2	-0.01066182		2030.2	0.00872516		2560.2	-0.01670602	0	
440.4	0.00696362		970.39	-0.01371108		1500.4	-0.01126326		2030.4	0.00767881		2560.4	-0.01694417	0	
440.6	0.00721927		970.59	-0.01317364		1500.6	-0.01123192		2030.6	0.00714324		2560.6	-0.01767379	0	
440.8	0.00711333		970.79	-0.01250108		1500.8	-0.01165094		2030.8	0.00717158		2560.8	-0.01802513	0	
441	0.00672786		970.99	-0.01315636		1501	-0.01196244		2031	0.00680711		2561	-0.01815287	0	
441.2	0.00677281		971.19	-0.01404038		1501.2	-0.0111867		2031.2	0.00686896		2561.2	-0.01835985	0	
441.4	0.00629363		971.39	-0.01443449		1501.4	-0.01041761		2031.4	0.00666179		2561.4	-0.01944649	0	
441.6	0.0046349		971.59	-0.01426112		1501.6	-0.01045359		2031.6	0.00619158		2561.6	-0.02039155	0	
441.8	0.0041118		971.79	-0.01375964		1501.8	-0.0103873		2031.8	0.0063731		2561.8	-0.02013137	0	
442	0.00433307		971.99	-0.01258323		1502	-0.01040818		2032	0.0067082		2562	-0.02039633	0	
442.2	0.00411769		972.19	-0.01221277		1502.2	-0.01067284		2032.2	0.00721453		2562.2	-0.02024653	0	
442.4	0.00327011		972.39	-0.01195649		1502.4	-0.01006602		2032.4	0.00681463		2562.4	-0.02023663	0	
442.6	0.00291686		972.59	-0.01173802		1502.6	-0.01009983		2032.6	0.00757911		2562.6	-0.02067534	0	
442.8	0.00289045		972.79	-0.01250015		1502.8	-0.01010585		2032.8	0.00706016		2562.8	-0.02147586	0	
443	0.00257668		972.99	-0.01221515		1503	-0.01055008		2033	0.00700823		2563	-0.02218469	0	
443.2	0.00283362		973.19	-0.01192293		1503.2	-0.01087428		2033.2	0.00691876		2563.2	-0.02165829	0	
443.4	0.00189283		973.39	-0.01234393		1503.4	-0.01164482		2033.4	0.00593194		2563.4	-0.02103796	0	
443.6	0.00212356		973.59	-0.01239531		1503.6	-0.01246233		2033.6	0.00607481		2563.6	-0.02045139	0	
443.8	0.00278535		973.79	-0.01290512		1503.8	-0.01374415		2033.8	0.00643874		2563.8	-0.02044109	0	
444	0.00351076		973.99	-0.01259722		1504	-0.01309804		2034	0.00604942		2564	-0.02038141	0	
444.2	0.00366522		974.19	-0.0122648		1504.2	-0.01427274		2034.2	0.00597858		2564.2	-0.02000239	0	
444.4	0.00439625		974.39	-0.0120036		1504.4	-0.01502666		2034.4	0.00557636		2564.4	-0.02020041	0	
444.6	0.00473168		974.59	-0.01255126		1504.6	-0.01473973		2034.6	0.00583819		2564.6	-0.01985174	0	
444.8	0.00529171		974.79	-0.01304431		1504.8	-0.01525316		2034.8	0.00559191		2564.8	-0.02042206	0	
445	0.00565073		974.99	-0.01432463		1505	-0.01515779		2035	0.00554018		2565	-0.02103384	0	
445.2	0.00674189		975.19	-0.01485959		1505.2	-0.01490662		2035.2	0.00513913		2565.2	-0.02158125	0	
445.4	0.00652659		975.39	-0.01431308		1505.4	-0.01383294		2035.4	0.00578954		2565.4	-0.02088487	0	
445.6	0.00606325		975.59	-0.01368039		1505.6	-0.0132499		2035.6	0.0059085		2565.6	-0.02030702	0	
445.8	0.00607593		975.79	-0.01332685		1505.8	-0.01304508		2035.8	0.00720425		2565.8	-0.01890883	0	
446	0.00721519		975.99	-0.01297729		1506	-0.01263347		2036	0.00731972		2566	-0.01856666	0	
446.2	0.00765918		976.19	-0.01289443		1506.2	-0.0115304		2036.2	0.00722191		2566.2	-0.01797263	0	
446.4	0.00687579		976.39	-0.01304245		1506.4	-0.01105043		2036.4	0.00750007		2566.4	-0.01772655	0	
446.6	0.00721783		976.59	-0.01284371		1506.6	-0.01072032		2036.6	0.00776208		2566.6	-0.01836688	0	
446.8	0.00720918		976.79	-0.01304464		1506.8	-0.01119186		2036.8	0.0076792		2566.8	-0.018186	0	
447	0.00632574		976.99	-0.01249		1507	-0.01179034		2037	0.00790317		2567	-0.01851895	0	
447.2	0.00602929		977.19	-0.01248565		1507.2	-0.01184113		2037.2	0.00808702		2567.2	-0.01724603	0	
447.4	0.00525796		977.39	-0.01226422		1507.4	-0.01236579		2037.4	0.00755885		2567.4	-0.017354	0	
447.6	0.00573218		977.59	-0.01156696		1507.6	-0.01269753		2037.6	0.00746505		2567.6	-0.01731328	0	
447.8	0.00625524		977.79	-0.01213755		1507.8	-0.01313445		2037.8	0.0070668		2567.8	-0.01761579	0	
448	0.00536269		977.99	-0.01124006		1508	-0.01215459		2038	0.00633438		2568	-0.0182664	0	
448.2	0.00474286		978.19	-0.01132345		1508.2	-0.01302632		2038.2	0.00580519		2568.2	-0.01877992	0	
448.4	0.00427562		978.39	-0.01136384		1508.4	-0.01327024		2038.4	0.00572966		2568.4	-0.01878722	0	
448.6	0.00405487		978.59	-0.0107822		1508.6	-0.01374443		2038.6	0.00532918		2568.6	-0.01948838	0	
448.8	0.00422329		978.79	-0.00985912		1508.8	-0.01440259		2038.8	0.00516187		2568.8	-0.02111045	0	
449	0.00392868		978.99	-0.01045561		1509	-0.01440575		2039	0.0049041		2569	-0.02070254	0	
449.2	0.00366456		979.19	-0.01116007		1509.2	-0.01444645		2039.2	0.00507185		2569.2	-0.02044074	0	
449.4	0.00329717		979.39	-0.01126664		1509.4	-0.01387427		2039.4	0.00526476		2569.4	-0.01949946	0	
449.6	0.0028634		979.59	-0.01122074		1509.6	-0.01357918		2039.6	0.00563322		2569.6	-0.02045812	0	
449.8	0.00308869		979.79	-0.01146439		1509.8	-0.01305105		2039.8	0.00566709		2569.8	-0.01991904	0	
450	0.00370807		979.99	-0.01145609		1510	-0.01229809		2040	0.00530049		2570	-0.01982204	0	
450.2	0.00384875		980.19	-0.01172529		1510.2	-0.01201058		2040.2	0.00462207		2570.2	-0.01990216	0	
450.4	0.00412327		980.39	-0.01231191		1510.4	-0.01160695		2040.4	0.00561903		2570.4	-0.0198573	0	
450.6	0.00481292		980.59	-0.01118008		1510.6	-0.011067		2040.6	0.00545667		2570.6	-0.02015606	0	
450.8	0.00498253		980.79	-0.0113602		1510.8	-0.01154465		2040.8	0.00663884		2570.8	-0.02052872	0	
451	0.00433099		980.99	-0.01145732		1511	-0.0118952		2041	0.00581007		2571	-0.02031015	0	
451.2	0.00458139		981.19	-0.0115166		1511.2	-0.01173449		2041.2	0.00561517		2571.2	-0.01974266	0	
451.4	0.00494055		981.39	-0.01210904		1511.4	-0.01159526		2041.4	0.00491894		2571.4	-0.01962743	0	
451.6	0.00572464		981.59	-0.01228066		1511.6	-0.01072011		2041.6	0.00486948		2571.6	-0.01894583	0	
451.8	0.00600983		981.79	-0.0130986		1511.8	-0.0113611		2041.8	0.0049615		2571.8	-0.019332	0	
452	0.0057086		981.99	-0.01236837		1512	-0.01047692		2042	0.00490642		2572	-0.01937431	0	
452.2	0.00537434		982.19	-0.01258229		1512.2	-0.01119724		2042.2	0.00551846		2572.2	-0.01969824	0	
452.4	0.00514048		982.39	-0.01231512		1512.4	-0.01129609		2042.4	0.00591038		2572.4	-0.0191278	0	
452.6	0.0046247		982.59	-0.01222697		1512.6	-0.01174983		2042.6	0.00600693		2572.6	-0.01964348	0	
452.8	0.00362261		982.79	-0.01202105		1512.8	-0.01207047		2042.8	0.00620873		2572.8	-0.01990549	0	
453	0.0029697		982.99	-0.01336692		1513	-0.01153157		2043	0.00652505		2573	-0.01935459	0	
453.2	0.00130802		983.19	-0.01346935		1513.2	-0.01181795		2043.2	0.00730467		2573.2	-0.01939036	0	
453.4	0.00077224		983.39	-0.01328252		1513.4	-0.01166314		2043.4	0.00707686		2573.4	-0.01905706	0	
453.6	0.00064348		983.59	-0.01334657		1513.6	-0.0115489		2043.6	0.0071348		2573.6	-0.01900187	0	
453.8	-0.00014018		983.79	-0.01350299		1513.8	-0.01112101		2043.8	0.00693379		2573.8	-0.01881127	0	
454	-0.00056899		983.99	-0.01349476		1514	-0.01084854		2044	0.00656836		2574	-0.01850866	0	
454.2	-0.00051616		984.19	-0.01399616		1514.2	-0.0107967		2044.2	0.00643731		2574.2	-0.01884217	0	
454.4	-0.00055429		984.39	-0.01430064		1514.4	-0.01023436		2044.4	0.00709246		2574.4	-0.01849856	0	
454.6	-0.00014726		984.59	-0.01339918		1514.6	-0.01040645		2044.6	0.00643708		2574.6	-0.01821821	0	
454.8	0.00066758		984.79	-0.0141747		1514.8	-0.01134626		2044.8	0.00712921		2574.8	-0.01837808	0	
455	0.00153994		984.99	-0.0138317		1515	-0.01182681		2045	0.00640336		2575	-0.01825074	0	
455.2	0.00307867		985.19	-0.01454489		1515.2	-0.01230151		2045.2	0.00600178		2575.2	-0.0187026	0	
455.4	0.00426059		985.39	-0.01478216		1515.4	-0.01228869		2045.4	0.0055288		2575.4	-0.01880961	0	
455.6	0.0055919		985.59	-0.0146497		1515.6	-0.01228033		2045.6	0.00550498		2575.6	-0.01923407	0	
455.8	0.006033		985.79	-0.01432936		1515.8	-0.01315973		2045.8	0.00515811		2575.8	-0.0204863	0	
456	0.00633695		985.99	-0.01375599		1516	-0.01286787		2046	0.00613811		2576	-0.02126741	0	
456.2	0.0060067		986.19	-0.01339048		1516.2	-0.01358189		2046.2	0.00651042		2576.2	-0.02167005	0	
456.4	0.00623355		986.39	-0.01338849		1516.4	-0.01330979		2046.4	0.00642178		2576.4	-0.02148102	0	
456.6	0.00631056		986.59	-0.0135791		1516.6	-0.01329513		2046.6	0.00730266		2576.6	-0.02194651	0	
456.8	0.00595221		986.79	-0.01324905		1516.8	-0.01303726		2046.8	0.00773974		2576.8	-0.02154298	0	
457	0.00497981		986.99	-0.01402304		1517	-0.01265237		2047	0.00839549		2577	-0.02114778	0	
457.2	0.00385159		987.19	-0.01401939		1517.2	-0.01241969		2047.2	0.00778294		2577.2	-0.02080822	0	
457.4	0.00405814		987.39	-0.01421367		1517.4	-0.01245466		2047.4	0.00753052		2577.4	-0.02025628	0	
457.6	0.00342996		987.59	-0.01419132		1517.6	-0.01242457		2047.6	0.00770497		2577.6	-0.01986633	0	
457.8	0.00251207		987.79	-0.01439905		1517.8	-0.01189887		2047.8	0.00828341		2577.8	-0.01987659	0	
458	0.00304225		987.99	-0.01485174		1518	-0.01132533		2048	0.00731901		2578	-0.01918772	0	
458.2	0.00293079		988.19	-0.01461671		1518.2	-0.01186859		2048.2	0.00657969		2578.2	-0.01953857	0	
458.4	0.00258272		988.39	-0.01477881		1518.4	-0.01180558		2048.4	0.00647869		2578.4	-0.01921714	0	
458.6	0.00233719		988.59	-0.01425862		1518.6	-0.0114957		2048.6	0.00597378		2578.6	-0.01911539	0	
458.8	0.00238576		988.79	-0.01390492		1518.8	-0.01173166		2048.8	0.00567884		2578.8	-0.01854628	0	
459	0.0023162		988.99	-0.01401189		1519	-0.01183566		2049	0.0054106		2579	-0.01865107	0	
459.2	0.00178783		989.19	-0.01428675		1519.2	-0.01268949		2049.2	0.00492523		2579.2	-0.01860579	0	
459.4	0.00220588		989.39	-0.01380043		1519.4	-0.01268891		2049.4	0.00488479		2579.4	-0.01815065	0	
459.6	0.00271367		989.59	-0.01371175		1519.6	-0.01337521		2049.6	0.0049191		2579.6	-0.01830302	0	
459.8	0.00240672		989.79	-0.01300831		1519.8	-0.01330529		2049.8	0.00592723		2579.8	-0.01887178	0	
460	0.00266045		989.99	-0.0130607		1520	-0.01356898		2050	0.00688864		2580	-0.01906681	0	
460.2	0.00231657		990.19	-0.01309947		1520.2	-0.01407314		2050.2	0.00687575		2580.2	-0.01865741	0	
460.4	0.00270537		990.39	-0.0135658		1520.4	-0.01341393		2050.4	0.00801225		2580.4	-0.01884461	0	
460.6	0.00257114		990.59	-0.01407736		1520.6	-0.01337668		2050.6	0.00851889		2580.6	-0.01865673	0	
460.8	0.00197975		990.79	-0.0146615		1520.8	-0.01328491		2050.8	0.00850512		2580.8	-0.01870979	0	
461	0.00090864		990.99	-0.01464852		1521	-0.01247236		2051	0.00912735		2581	-0.01864774	0	
461.2	0.000515		991.19	-0.01471708		1521.2	-0.01152356		2051.2	0.00897117		2581.2	-0.01853847	0	
461.4	0.00012806		991.39	-0.01494883		1521.4	-0.01168929		2051.4	0.00926596		2581.4	-0.01848906	0	
461.6	-0.00038834		991.59	-0.01511238		1521.6	-0.01089165		2051.6	0.0093804		2581.6	-0.01897812	0	
461.8	-0.00002097		991.79	-0.01591856		1521.8	-0.01068555		2051.8	0.00820681		2581.8	-0.01937327	0	
462	0.00014529		991.99	-0.01569007		1522	-0.00987421		2052	0.00666395		2582	-0.01991947	0	
462.2	-0.00043431		992.19	-0.01502903		1522.2	-0.01015129		2052.2	0.00636939		2582.2	-0.02034371	0	
462.4	-0.00083113		992.39	-0.01480936		1522.4	-0.00997884		2052.4	0.00569835		2582.4	-0.02114562	0	
462.6	-0.00036589		992.59	-0.01389221		1522.6	-0.01013279		2052.6	0.00495852		2582.6	-0.02103243	0	
462.8	-0.00003899		992.79	-0.01395212		1522.8	-0.01089881		2052.8	0.00392372		2582.8	-0.02108575	0	
463	0.00067597		992.99	-0.01380406		1523	-0.01163886		2053	0.00303491		2583	-0.02131331	0	
463.2	0.00212071		993.19	-0.01328844		1523.2	-0.01217583		2053.2	0.0023503		2583.2	-0.02161752	0	
463.4	0.00347053		993.39	-0.01257873		1523.4	-0.01336297		2053.4	0.00222954		2583.4	-0.02133495	0	
463.6	0.00353375		993.59	-0.01208436		1523.6	-0.01418564		2053.6	0.0019578		2583.6	-0.02157444	0	
463.8	0.00325504		993.79	-0.01116765		1523.8	-0.01404127		2053.8	0.00294349		2583.8	-0.02176659	0	
464	0.0031458		993.99	-0.01112905		1524	-0.0149303		2054	0.00291343		2584	-0.0217242	0	
464.2	0.00262006		994.19	-0.01133495		1524.2	-0.01626161		2054.2	0.00310809		2584.2	-0.02150848	0	
464.4	0.00265534		994.39	-0.0110049		1524.4	-0.01577367		2054.4	0.00459997		2584.4	-0.02106417	0	
464.6	0.00207249		994.59	-0.01126498		1524.6	-0.01652486		2054.6	0.00490131		2584.6	-0.02065324	0	
464.8	0.00134236		994.79	-0.01155246		1524.8	-0.01563413		2054.8	0.0060678		2584.8	-0.02047185	0	
465	0.00002384		994.99	-0.0115812		1525	-0.01507052		2055	0.00629513		2585	-0.01991903	0	
465.2	-0.00070429		995.19	-0.01230488		1525.2	-0.01448327		2055.2	0.00590423		2585.2	-0.02010592	0	
465.4	-0.00130921		995.39	-0.01262712		1525.4	-0.01359502		2055.4	0.00649013		2585.4	-0.02029793	0	
465.6	-0.00143783		995.59	-0.01284478		1525.6	-0.01265568		2055.6	0.00690393		2585.6	-0.02003726	0	
465.8	-0.00184429		995.79	-0.01304184		1525.8	-0.01226705		2055.8	0.00652642		2585.8	-0.01956831	0	
466	-0.00214005		995.99	-0.01328847		1526	-0.01164803		2056	0.00685807		2586	-0.01966123	0	
466.2	-0.00129004		996.19	-0.01342867		1526.2	-0.01122447		2056.2	0.00716455		2586.2	-0.02052122	0	
466.4	-0.0006907		996.39	-0.01283761		1526.4	-0.01193132		2056.4	0.00606073		2586.4	-0.02126111	0	
466.6	-0.00053119		996.59	-0.01240292		1526.6	-0.01098715		2056.6	0.00548072		2586.6	-0.02107712	0	
466.8	-0.00003871		996.79	-0.0125067		1526.8	-0.01175838		2056.8	0.00407171		2586.8	-0.02165458	0	
467	0.00066052		996.99	-0.01162812		1527	-0.0116212		2057	0.00391218		2587	-0.02148672	0	
467.2	0.00175447		997.19	-0.01199885		1527.2	-0.01151124		2057.2	0.00379626		2587.2	-0.02143128	0	
467.4	0.00133601		997.39	-0.01163956		1527.4	-0.01175979		2057.4	0.00399025		2587.4	-0.02128227	0	
467.6	0.00097428		997.59	-0.01085254		1527.6	-0.01191816		2057.6	0.00416359		2587.6	-0.02159061	0	
467.8	0.0015533		997.79	-0.01051606		1527.8	-0.01217886		2057.8	0.00424467		2587.8	-0.02218141	0	
468	0.00199444		997.99	-0.01016899		1528	-0.01281196		2058	0.00405443		2588	-0.02236332	0	
468.2	0.00121963		998.19	-0.01000214		1528.2	-0.01348858		2058.2	0.00464222		2588.2	-0.02200435	0	
468.4	0.00140981		998.39	-0.00980052		1528.4	-0.01317642		2058.4	0.00545235		2588.4	-0.02153706	0	
468.6	0.00090855		998.59	-0.01044397		1528.6	-0.01400249		2058.6	0.00533078		2588.6	-0.0209784	0	
468.8	0.00066664		998.79	-0.01031553		1528.8	-0.01363042		2058.8	0.00584566		2588.8	-0.02065949	0	
469	0.00035897		998.99	-0.01048375		1529	-0.01311367		2059	0.00503985		2589	-0.02035463	0	
469.2	0.00045528		999.19	-0.01063937		1529.2	-0.01269923		2059.2	0.00519713		2589.2	-0.02026898	0	
469.4	-0.0000441		999.39	-0.01059517		1529.4	-0.01256807		2059.4	0.00557056		2589.4	-0.01970277	0	
469.6	0.00001023		999.59	-0.01109071		1529.6	-0.01275291		2059.6	0.0049523		2589.6	-0.01908906	0	
469.8	-0.00009023		999.79	-0.01154893		1529.8	-0.01304356		2059.8	0.00481644		2589.8	-0.01916801	0	
470	0.00079058		999.99	-0.01190528		1530	-0.0132933		2060	0.00471861		2590	-0.01956711	0	
470.2	0.00223015		1000.19	-0.01228068		1530.2	-0.0133291		2060.2	0.00430263		2590.2	-0.02052677	0	
470.4	0.00193213		1000.39	-0.01210026		1530.4	-0.01389022		2060.4	0.00371706		2590.4	-0.02098009	0	
470.6	0.00223901		1000.59	-0.01242571		1530.6	-0.01287024		2060.6	0.00371276		2590.6	-0.02170018	0	
470.8	0.00217987		1000.79	-0.01239373		1530.8	-0.01344877		2060.8	0.00318342		2590.8	-0.02275594	0	
471	0.00216558		1000.99	-0.01252917		1531	-0.01306035		2061	0.0041472		2591	-0.02247051	0	
471.2	0.00258594		1001.19	-0.01350494		1531.2	-0.01309983		2061.2	0.00428051		2591.2	-0.0226798	0	
471.4	0.00265465		1001.39	-0.01312592		1531.4	-0.01295106		2061.4	0.00425516		2591.4	-0.02334045	0	
471.6	0.00268048		1001.59	-0.01229611		1531.6	-0.0136658		2061.6	0.00372982		2591.6	-0.02330561	0	
471.8	0.00244329		1001.79	-0.01146531		1531.8	-0.0137861		2061.8	0.00281776		2591.8	-0.02355561	0	
472	0.00223051		1001.99	-0.01113141		1532	-0.01394932		2062	0.00349745		2592	-0.02329436	0	
472.2	0.00133315		1002.19	-0.01119902		1532.2	-0.01441519		2062.2	0.00419008		2592.2	-0.02271003	0	
472.4	0.00121189		1002.39	-0.01113976		1532.4	-0.01397658		2062.4	0.00429384		2592.4	-0.02278514	0	
472.6	0.00108429		1002.59	-0.01147775		1532.6	-0.01400276		2062.6	0.00467904		2592.6	-0.021793	0	
472.8	0.00188428		1002.79	-0.01158603		1532.8	-0.01323103		2062.8	0.00539571		2592.8	-0.02141081	0	
473	0.00203311		1002.99	-0.01217197		1533	-0.01252977		2063	0.00529563		2593	-0.0208137	0	
473.2	0.00238827		1003.19	-0.01219506		1533.2	-0.01321632		2063.2	0.0052842		2593.2	-0.020228	0	
473.4	0.00224347		1003.39	-0.01195583		1533.4	-0.01381883		2063.4	0.00607101		2593.4	-0.0205656	0	
473.6	0.00254732		1003.59	-0.01264961		1533.6	-0.01371601		2063.6	0.00597778		2593.6	-0.02062634	0	
473.8	0.00287427		1003.79	-0.01270957		1533.8	-0.01426709		2063.8	0.00605262		2593.8	-0.02090243	0	
474	0.00384251		1003.99	-0.0132416		1534	-0.01399814		2064	0.00633952		2594	-0.0213954	0	
474.2	0.00525442		1004.19	-0.01382371		1534.2	-0.01417945		2064.2	0.00612095		2594.2	-0.02213581	0	
474.4	0.00483458		1004.39	-0.0140407		1534.4	-0.01436927		2064.4	0.00669662		2594.4	-0.02242113	0	
474.6	0.00541391		1004.59	-0.01345427		1534.6	-0.01497525		2064.6	0.00664448		2594.6	-0.02299747	0	
474.8	0.00478526		1004.79	-0.01308431		1534.8	-0.01563478		2064.8	0.00633196		2594.8	-0.02310734	0	
475	0.00464063		1004.99	-0.01282431		1535	-0.01563817		2065	0.00661457		2595	-0.0231998	0	
475.2	0.00386955		1005.19	-0.01238952		1535.2	-0.01574783		2065.2	0.00604757		2595.2	-0.02386993	0	
475.4	0.00299048		1005.39	-0.01173496		1535.4	-0.01592557		2065.4	0.00458026		2595.4	-0.02358729	0	
475.6	0.00208597		1005.59	-0.01157224		1535.6	-0.01569773		2065.6	0.00350829		2595.6	-0.0234085	0	
475.8	0.00136913		1005.79	-0.01191919		1535.8	-0.01617871		2065.8	0.0030316		2595.8	-0.02389309	0	
476	0.00082659		1005.99	-0.01195743		1536	-0.01555049		2066	0.00301573		2596	-0.02392453	0	
476.2	-0.00053752		1006.19	-0.01231076		1536.2	-0.01561742		2066.2	0.00253213		2596.2	-0.02352113	0	
476.4	-0.00084832		1006.39	-0.01271897		1536.4	-0.0144112		2066.4	0.00222741		2596.4	-0.02324618	0	
476.6	-0.00086572		1006.59	-0.01301242		1536.6	-0.01415579		2066.6	0.00184018		2596.6	-0.02231677	0	
476.8	-0.00049018		1006.79	-0.01328645		1536.8	-0.01372406		2066.8	0.00202861		2596.8	-0.02183072	0	
477	0.00000936		1006.99	-0.01400266		1537	-0.01290655		2067	0.00197871		2597	-0.02065095	0	
477.2	0.00013877		1007.19	-0.01385488		1537.2	-0.0135414		2067.2	0.00233		2597.2	-0.02005441	0	
477.4	-0.00018626		1007.39	-0.0134489		1537.4	-0.01338711		2067.4	0.0036719		2597.4	-0.01936372	0	
477.6	0.00071749		1007.59	-0.01385183		1537.6	-0.01309271		2067.6	0.00366845		2597.6	-0.01856175	0	
477.8	0.001434		1007.79	-0.01391883		1537.8	-0.01381488		2067.8	0.00407089		2597.8	-0.01813659	0	
478	0.00284214		1007.99	-0.01343406		1538	-0.01375071		2068	0.00483315		2598	-0.01801403	0	
478.2	0.00330808		1008.19	-0.0130305		1538.2	-0.01484674		2068.2	0.00526745		2598.2	-0.0183777	0	
478.4	0.00357011		1008.39	-0.01287241		1538.4	-0.01583061		2068.4	0.00568637		2598.4	-0.01919129	0	
478.6	0.00445468		1008.59	-0.01279035		1538.6	-0.01668185		2068.6	0.00537166		2598.6	-0.02024296	0	
478.8	0.00345118		1008.79	-0.01336101		1538.8	-0.01635659		2068.8	0.00516716		2598.8	-0.02089072	0	
479	0.00278687		1008.99	-0.01290366		1539	-0.01615931		2069	0.0049756		2599	-0.02148361	0	
479.2	0.00241624		1009.19	-0.01342302		1539.2	-0.01626094		2069.2	0.00518853		2599.2	-0.02145249	0	
479.4	0.00245211		1009.39	-0.014042		1539.4	-0.01542599		2069.4	0.00436678		2599.4	-0.02134123	0	
479.6	0.00293773		1009.59	-0.01462732		1539.6	-0.0150941		2069.6	0.00501461		2599.6	-0.02176602	0	
479.8	0.00240912		1009.79	-0.01502691		1539.8	-0.01556825		2069.8	0.00472294		2599.8	-0.02187421	0	
480	0.00211368		1009.99	-0.01534029		1540	-0.01484921		2070	0.00479686		2600	-0.02197892	0	
480.2	0.00174495		1010.19	-0.01673475		1540.2	-0.01489504		2070.2	0.00461591		2600.2	-0.02166157	0	
480.4	0.00191287		1010.39	-0.016921		1540.4	-0.01465131		2070.4	0.00473658		2600.4	-0.02202902	0	
480.6	0.00193249		1010.59	-0.01695912		1540.6	-0.01399481		2070.6	0.00468424		2600.6	-0.0221187	0	
480.8	0.00194247		1010.79	-0.01735289		1540.8	-0.01342805		2070.8	0.00475433		2600.8	-0.02172018	0	
481	0.00253748		1010.99	-0.01750773		1541	-0.01269228		2071	0.0047687		2601	-0.02059859	0	
481.2	0.00172804		1011.19	-0.01710501		1541.2	-0.01321004		2071.2	0.00486421		2601.2	-0.02083531	0	
481.4	0.00141404		1011.39	-0.01663581		1541.4	-0.012767		2071.4	0.00460713		2601.4	-0.02003696	0	
481.6	0.00248623		1011.59	-0.01666468		1541.6	-0.01277901		2071.6	0.00431607		2601.6	-0.02039179	0	
481.8	0.0018993		1011.79	-0.01678295		1541.8	-0.01347468		2071.8	0.00421785		2601.8	-0.02094185	0	
482	0.00227474		1011.99	-0.01681983		1542	-0.01333818		2072	0.00425308		2602	-0.02109712	0	
482.2	0.00139793		1012.19	-0.0173721		1542.2	-0.0142746		2072.2	0.00398018		2602.2	-0.02201255	0	
482.4	0.00181436		1012.39	-0.0172083		1542.4	-0.01457036		2072.4	0.00355184		2602.4	-0.02265466	0	
482.6	0.00128508		1012.59	-0.01750188		1542.6	-0.01503589		2072.6	0.0027384		2602.6	-0.02241163	0	
482.8	0.00024147		1012.79	-0.01680846		1542.8	-0.01555801		2072.8	0.00221365		2602.8	-0.02239665	0	
483	0.00031561		1012.99	-0.0162232		1543	-0.01645699		2073	0.00295293		2603	-0.02128494	0	
483.2	-0.0000531		1013.19	-0.01626694		1543.2	-0.01673956		2073.2	0.00372415		2603.2	-0.02094337	0	
483.4	-0.00011956		1013.39	-0.01558917		1543.4	-0.01715494		2073.4	0.00439597		2603.4	-0.02104337	0	
483.6	0.00021513		1013.59	-0.01560202		1543.6	-0.01769122		2073.6	0.00584868		2603.6	-0.02080057	0	
483.8	0.00019685		1013.79	-0.015958		1543.8	-0.01803582		2073.8	0.0063543		2603.8	-0.01995594	0	
484	-0.00021133		1013.99	-0.01604311		1544	-0.01824449		2074	0.00707664		2604	-0.020313	0	
484.2	-0.00043984		1014.19	-0.01478607		1544.2	-0.01809006		2074.2	0.00793378		2604.2	-0.02038441	0	
484.4	-0.00047082		1014.39	-0.01437215		1544.4	-0.0179503		2074.4	0.00857992		2604.4	-0.02156679	0	
484.6	-0.0000649		1014.59	-0.01395347		1544.6	-0.01683787		2074.6	0.00923439		2604.6	-0.02204924	0	
484.8	-0.00064679		1014.79	-0.01402283		1544.8	-0.01581704		2074.8	0.00963403		2604.8	-0.02223676	0	
485	-0.00042367		1014.99	-0.01401467		1545	-0.01450152		2075	0.01011345		2605	-0.02234678	0	
485.2	-0.00138744		1015.19	-0.01526517		1545.2	-0.01443854		2075.2	0.00916956		2605.2	-0.02300319	0	
485.4	-0.00114815		1015.39	-0.01470113		1545.4	-0.01410649		2075.4	0.00874825		2605.4	-0.02291376	0	
485.6	-0.00054892		1015.59	-0.01540268		1545.6	-0.01344171		2075.6	0.00793568		2605.6	-0.02269701	0	
485.8	-0.00114941		1015.79	-0.01627029		1545.8	-0.01320896		2075.8	0.00752803		2605.8	-0.02303387	0	
486	-0.0003312		1015.99	-0.01613787		1546	-0.01299509		2076	0.00678275		2606	-0.023054	0	
486.2	0.00048651		1016.19	-0.01576817		1546.2	-0.01330654		2076.2	0.00628861		2606.2	-0.0238052	0	
486.4	0.00133039		1016.39	-0.0152451		1546.4	-0.01347818		2076.4	0.00480358		2606.4	-0.0236675	0	
486.6	0.00145143		1016.59	-0.01513891		1546.6	-0.01433386		2076.6	0.00359809		2606.6	-0.02380099	0	
486.8	0.00218886		1016.79	-0.01493194		1546.8	-0.01555969		2076.8	0.00278218		2606.8	-0.02361199	0	
487	0.00228985		1016.99	-0.01511929		1547	-0.01611277		2077	0.00288081		2607	-0.02229622	0	
487.2	0.00227314		1017.19	-0.01506551		1547.2	-0.01615265		2077.2	0.00275903		2607.2	-0.02270716	0	
487.4	0.00213311		1017.39	-0.01460994		1547.4	-0.01663783		2077.4	0.00182589		2607.4	-0.02274502	0	
487.6	0.00212876		1017.59	-0.01501658		1547.6	-0.01662779		2077.6	0.00080407		2607.6	-0.02252407	0	
487.8	0.00192256		1017.79	-0.01513247		1547.8	-0.01709322		2077.8	0.00130145		2607.8	-0.02161313	0	
488	0.00047018		1017.99	-0.01406154		1548	-0.01699008		2078	0.00155493		2608	-0.02219934	0	
488.2	0.00046761		1018.19	-0.01328684		1548.2	-0.01643911		2078.2	0.00244892		2608.2	-0.02220454	0	
488.4	0.00024337		1018.39	-0.01414702		1548.4	-0.01654623		2078.4	0.00256563		2608.4	-0.02202693	0	
488.6	0.00056012		1018.59	-0.01384248		1548.6	-0.01600526		2078.6	0.00330857		2608.6	-0.0210825	0	
488.8	-0.00047881		1018.79	-0.01406477		1548.8	-0.01588601		2078.8	0.00421852		2608.8	-0.0203696	0	
489	-0.00072336		1018.99	-0.01468001		1549	-0.01567758		2079	0.00444971		2609	-0.01936072	0	
489.2	-0.00129832		1019.19	-0.01547552		1549.2	-0.01611327		2079.2	0.00345405		2609.2	-0.01868148	0	
489.4	-0.00063033		1019.39	-0.01471861		1549.4	-0.01557557		2079.4	0.00340373		2609.4	-0.0185565	0	
489.6	-0.00087426		1019.59	-0.01592709		1549.6	-0.01494143		2079.6	0.00230751		2609.6	-0.01891732	0	
489.8	-0.00061034		1019.79	-0.01602829		1549.8	-0.01537243		2079.8	0.00334419		2609.8	-0.01978739	0	
490	0.00048841		1019.99	-0.01547897		1550	-0.01514317		2080	0.00290258		2610	-0.0203193	0	
490.2	0.00042558		1020.19	-0.0155746		1550.2	-0.0152868		2080.2	0.00314939		2610.2	-0.02159124	0	
490.4	0.0004036		1020.39	-0.01531976		1550.4	-0.01511736		2080.4	0.00280345		2610.4	-0.02205243	0	
490.6	0.00044163		1020.59	-0.0154612		1550.6	-0.01605345		2080.6	0.00308411		2610.6	-0.02318141	0	
490.8	0.00029195		1020.79	-0.01552568		1550.8	-0.01605402		2080.8	0.00317254		2610.8	-0.02313133	0	
491	-0.00030464		1020.99	-0.0155221		1551	-0.01565651		2081	0.00288695		2611	-0.02332025	0	
491.2	-0.00088474		1021.19	-0.01535332		1551.2	-0.01480154		2081.2	0.00329109		2611.2	-0.02433855	0	
491.4	-0.0011776		1021.39	-0.0151987		1551.4	-0.01452924		2081.4	0.00329577		2611.4	-0.02476802	0	
491.6	-0.00127285		1021.59	-0.01556897		1551.6	-0.01365973		2081.6	0.00348246		2611.6	-0.02430768	0	
491.8	-0.00195885		1021.79	-0.01490867		1551.8	-0.01314733		2081.8	0.004855		2611.8	-0.02366463	0	
492	-0.00235909		1021.99	-0.01481482		1552	-0.01295213		2082	0.00492453		2612	-0.02427334	0	
492.2	-0.00192535		1022.19	-0.01468427		1552.2	-0.0129033		2082.2	0.00572904		2612.2	-0.02404046	0	
492.4	-0.00165008		1022.39	-0.0143772		1552.4	-0.01290585		2082.4	0.00601113		2612.4	-0.02298715	0	
492.6	-0.00094537		1022.59	-0.01411352		1552.6	-0.01235064		2082.6	0.0054512		2612.6	-0.02226478	0	
492.8	-0.00042313		1022.79	-0.01496778		1552.8	-0.01252528		2082.8	0.00537854		2612.8	-0.02231171	0	
493	0.00040446		1022.99	-0.01583373		1553	-0.01283849		2083	0.0048055		2613	-0.02191665	0	
493.2	0.00034898		1023.19	-0.01563426		1553.2	-0.01286579		2083.2	0.00371744		2613.2	-0.0232734	0	
493.4	0.00105384		1023.39	-0.01497645		1553.4	-0.01320736		2083.4	0.00279684		2613.4	-0.02392284	0	
493.6	0.00109378		1023.59	-0.01477968		1553.6	-0.01381424		2083.6	0.00275925		2613.6	-0.02451357	0	
493.8	0.00156165		1023.79	-0.01502712		1553.8	-0.01451174		2083.8	0.00293941		2613.8	-0.0248365	0	
494	0.00171554		1023.99	-0.01537087		1554	-0.01405995		2084	0.00204636		2614	-0.025526	0	
494.2	0.00127573		1024.19	-0.01554598		1554.2	-0.01469019		2084.2	0.00141113		2614.2	-0.02643851	0	
494.4	0.00118121		1024.39	-0.01581252		1554.4	-0.01506011		2084.4	0.00191017		2614.4	-0.02701379	0	
494.6	-0.00005223		1024.59	-0.01548987		1554.6	-0.01613278		2084.6	0.00213662		2614.6	-0.02705934	0	
494.8	-0.00122629		1024.79	-0.01516961		1554.8	-0.01581446		2084.8	0.00196281		2614.8	-0.02671817	0	
495	-0.00179571		1024.99	-0.01567062		1555	-0.015292		2085	0.00228008		2615	-0.02647046	0	
495.2	-0.00268066		1025.19	-0.01541631		1555.2	-0.01380205		2085.2	0.00354422		2615.2	-0.02578119	0	
495.4	-0.0027594		1025.39	-0.0163497		1555.4	-0.01381763		2085.4	0.00390785		2615.4	-0.02557475	0	
495.6	-0.00281011		1025.59	-0.01729114		1555.6	-0.01302855		2085.6	0.00412015		2615.6	-0.02475525	0	
495.8	-0.00403586		1025.79	-0.01760154		1555.8	-0.01281371		2085.8	0.00518119		2615.8	-0.02470565	0	
496	-0.00380313		1025.99	-0.01844956		1556	-0.01302475		2086	0.00569261		2616	-0.02464783	0	
496.2	-0.00382022		1026.19	-0.01818213		1556.2	-0.01264424		2086.2	0.00623734		2616.2	-0.02400517	0	
496.4	-0.00400225		1026.39	-0.01785548		1556.4	-0.01189875		2086.4	0.00577105		2616.4	-0.02264238	0	
496.6	-0.00314239		1026.59	-0.01781566		1556.6	-0.01178452		2086.6	0.00465628		2616.6	-0.02259559	0	
496.8	-0.0019397		1026.79	-0.01801261		1556.8	-0.01175587		2086.8	0.0052228		2616.8	-0.02285088	0	
497	-0.00171532		1026.99	-0.01703367		1557	-0.01237134		2087	0.00541222		2617	-0.02337592	0	
497.2	-0.00042496		1027.19	-0.01562619		1557.2	-0.01158937		2087.2	0.00491197		2617.2	-0.0247788	0	
497.4	0.0003334		1027.39	-0.01465903		1557.4	-0.01218292		2087.4	0.00496448		2617.4	-0.02403304	0	
497.6	0.00089782		1027.59	-0.01444481		1557.6	-0.01361767		2087.6	0.00558112		2617.6	-0.02344053	0	
497.8	0.00187485		1027.79	-0.01431235		1557.8	-0.01349586		2087.8	0.00484948		2617.8	-0.02365774	0	
498	0.00212053		1027.99	-0.01400391		1558	-0.01423884		2088	0.00461788		2618	-0.02396374	0	
498.2	0.00219452		1028.19	-0.01311824		1558.2	-0.01519964		2088.2	0.00436992		2618.2	-0.02499047	0	
498.4	0.00188879		1028.39	-0.01284562		1558.4	-0.01580322		2088.4	0.00467167		2618.4	-0.02583868	0	
498.6	0.00085453		1028.59	-0.01253639		1558.6	-0.01618386		2088.6	0.00398625		2618.6	-0.02507553	0	
498.8	0.00027558		1028.79	-0.01218724		1558.8	-0.01564042		2088.8	0.00269606		2618.8	-0.02401669	0	
499	-0.00004364		1028.99	-0.01321971		1559	-0.01559311		2089	0.00339776		2619	-0.02379524	0	
499.2	-0.00014591		1029.19	-0.01396431		1559.2	-0.01541996		2089.2	0.00269718		2619.2	-0.02395605	0	
499.4	0.00004254		1029.39	-0.01531452		1559.4	-0.01583854		2089.4	0.00265933		2619.4	-0.02456293	0	
499.6	-0.00086808		1029.59	-0.01632948		1559.6	-0.01582886		2089.6	0.00275807		2619.6	-0.02397989	0	
499.8	-0.00137598		1029.79	-0.01677366		1559.8	-0.01545516		2089.8	0.00269494		2619.8	-0.02264356	0	
500	-0.00118817		1029.99	-0.01768858		1560	-0.01539414		2090	0.00226788		2620	-0.02126766	0	
500.2	-0.00126926		1030.19	-0.01750053		1560.2	-0.01471272		2090.2	0.00234009		2620.2	-0.02065591	0	
500.4	-0.00061183		1030.39	-0.01756844		1560.4	-0.01354423		2090.4	0.00241596		2620.4	-0.01925083	0	
500.6	0.00038943		1030.59	-0.01722929		1560.6	-0.01393364		2090.6	0.00217523		2620.6	-0.01975644	0	
500.8	0.00096451		1030.79	-0.01801931		1560.8	-0.01353152		2090.8	0.00227033		2620.8	-0.02038109	0	
501	0.0009307		1030.99	-0.01747593		1561	-0.01402288		2091	0.0028273		2621	-0.02058347	0	
501.2	0.00236839		1031.19	-0.01678183		1561.2	-0.0140557		2091.2	0.00218157		2621.2	-0.02054935	0	
501.4	0.00195192		1031.39	-0.01603886		1561.4	-0.0149271		2091.4	0.00178207		2621.4	-0.02049381	0	
501.6	0.00181647		1031.59	-0.01538481		1561.6	-0.01578554		2091.6	0.00170392		2621.6	-0.0209099	0	
501.8	0.0017163		1031.79	-0.01481898		1561.8	-0.01472574		2091.8	0.00166207		2621.8	-0.02321156	0	
502	0.00062692		1031.99	-0.01526827		1562	-0.01551994		2092	0.00183385		2622	-0.0242108	0	
502.2	0.00075051		1032.19	-0.01491505		1562.2	-0.01540554		2092.2	0.00134799		2622.2	-0.02548424	0	
502.4	0.0001961		1032.39	-0.0154227		1562.4	-0.01520471		2092.4	0.00101808		2622.4	-0.02601986	0	
502.6	-0.00058234		1032.59	-0.01512583		1562.6	-0.01535949		2092.6	0.00057783		2622.6	-0.02619418	0	
502.8	-0.00057173		1032.79	-0.01462446		1562.8	-0.01467114		2092.8	0.00030596		2622.8	-0.02721521	0	
503	-0.00138049		1032.99	-0.01549693		1563	-0.01539676		2093	0.0012333		2623	-0.02867956	0	
503.2	-0.00174871		1033.19	-0.01509805		1563.2	-0.01537171		2093.2	0.00049026		2623.2	-0.02975607	0	
503.4	-0.00244624		1033.39	-0.01497106		1563.4	-0.0151246		2093.4	0.00163066		2623.4	-0.02959628	0	
503.6	-0.00303057		1033.59	-0.01521525		1563.6	-0.01554864		2093.6	0.00240005		2623.6	-0.02892296	0	
503.8	-0.00288401		1033.79	-0.01546392		1563.8	-0.01462639		2093.8	0.00310908		2623.8	-0.02758904	0	
504	-0.00342031		1033.99	-0.01629762		1564	-0.0148617		2094	0.00349081		2624	-0.02742757	0	
504.2	-0.0036939		1034.19	-0.01658152		1564.2	-0.01474112		2094.2	0.00500653		2624.2	-0.0272565	0	
504.4	-0.00373931		1034.39	-0.01645978		1564.4	-0.01434467		2094.4	0.00528874		2624.4	-0.02662153	0	
504.6	-0.00347254		1034.59	-0.01720867		1564.6	-0.01561236		2094.6	0.00493097		2624.6	-0.02641765	0	
504.8	-0.00405253		1034.79	-0.01756253		1564.8	-0.01563761		2094.8	0.00529498		2624.8	-0.02613319	0	
505	-0.00424893		1034.99	-0.01617821		1565	-0.01587977		2095	0.00582999		2625	-0.02522467	0	
505.2	-0.00301879		1035.19	-0.01566896		1565.2	-0.01655651		2095.2	0.00466378		2625.2	-0.02542625	0	
505.4	-0.00337966		1035.39	-0.01513129		1565.4	-0.01724322		2095.4	0.00489258		2625.4	-0.02493288	0	
505.6	-0.00372956		1035.59	-0.01529398		1565.6	-0.01736092		2095.6	0.00441102		2625.6	-0.02480606	0	
505.8	-0.00368919		1035.79	-0.01533957		1565.8	-0.01735943		2095.8	0.00365706		2625.8	-0.02489887	0	
506	-0.00318745		1035.99	-0.01506513		1566	-0.01781439		2096	0.00310886		2626	-0.02385132	0	
506.2	-0.00228072		1036.19	-0.01415409		1566.2	-0.01769201		2096.2	0.00198779		2626.2	-0.02393987	0	
506.4	-0.00212656		1036.39	-0.01479527		1566.4	-0.01775187		2096.4	0.00138054		2626.4	-0.02414544	0	
506.6	-0.00163685		1036.59	-0.01372643		1566.6	-0.01730128		2096.6	0.00075719		2626.6	-0.02401746	0	
506.8	-0.00140945		1036.79	-0.01418913		1566.8	-0.01721696		2096.8	0.00073092		2626.8	-0.02431332	0	
507	-0.00116266		1036.99	-0.01465255		1567	-0.01727382		2097	0.00082381		2627	-0.02463083	0	
507.2	-0.00083462		1037.19	-0.01475135		1567.2	-0.01729073		2097.2	0.00065398		2627.2	-0.02416057	0	
507.4	-0.00098084		1037.39	-0.01550119		1567.4	-0.01673582		2097.4	0.00075771		2627.4	-0.02356137	0	
507.6	-0.00046385		1037.59	-0.01606813		1567.6	-0.01671392		2097.6	0.00125543		2627.6	-0.02375977	0	
507.8	-0.00084848		1037.79	-0.01688952		1567.8	-0.01613179		2097.8	0.00153977		2627.8	-0.02373952	0	
508	-0.00055478		1037.99	-0.01699829		1568	-0.01642451		2098	0.00198031		2628	-0.0242905	0	
508.2	0.00022629		1038.19	-0.01798764		1568.2	-0.01609489		2098.2	0.00315562		2628.2	-0.02439902	0	
508.4	0.00064411		1038.39	-0.01754418		1568.4	-0.01628686		2098.4	0.00345416		2628.4	-0.02447087	0	
508.6	0.00143688		1038.59	-0.017855		1568.6	-0.01700303		2098.6	0.00365427		2628.6	-0.02487894	0	
508.8	0.0013711		1038.79	-0.01671806		1568.8	-0.01653653		2098.8	0.00496219		2628.8	-0.02502981	0	
509	0.00160421		1038.99	-0.01568314		1569	-0.01633074		2099	0.00527289		2629	-0.02519269	0	
509.2	0.00236554		1039.19	-0.01543646		1569.2	-0.01604217		2099.2	0.00510948		2629.2	-0.02478198	0	
509.4	0.00187046		1039.39	-0.01522277		1569.4	-0.01562929		2099.4	0.00461847		2629.4	-0.02470111	0	
509.6	0.00096306		1039.59	-0.01486575		1569.6	-0.01519611		2099.6	0.00337771		2629.6	-0.02560315	0	
509.8	0.00063915		1039.79	-0.01430596		1569.8	-0.01509869		2099.8	0.00303003		2629.8	-0.02539305	0	
510	-0.00020473		1039.99	-0.01383441		1570	-0.0143946		2100	0.00311512		2630	-0.02576465	0	
510.2	-0.00114734		1040.19	-0.01337562		1570.2	-0.01397052		2100.2	0.00282973		2630.2	-0.02556564	0	
510.4	-0.00219483		1040.39	-0.01375086		1570.4	-0.01425164		2100.4	0.00259441		2630.4	-0.02536025	0	
510.6	-0.00248275		1040.59	-0.01333294		1570.6	-0.01354963		2100.6	0.00274568		2630.6	-0.02486243	0	
510.8	-0.00318888		1040.79	-0.01442173		1570.8	-0.01359184		2100.8	0.00312548		2630.8	-0.02486604	0	
511	-0.00341568		1040.99	-0.01529576		1571	-0.01286505		2101	0.00309444		2631	-0.02370456	0	
511.2	-0.00410269		1041.19	-0.01659093		1571.2	-0.01357025		2101.2	0.0031385		2631.2	-0.02228594	0	
511.4	-0.00373684		1041.39	-0.01763462		1571.4	-0.01370499		2101.4	0.00255887		2631.4	-0.02211744	0	
511.6	-0.00330748		1041.59	-0.01840879		1571.6	-0.014515		2101.6	0.00301675		2631.6	-0.02239914	0	
511.8	-0.00247919		1041.79	-0.01835865		1571.8	-0.0151014		2101.8	0.00348413		2631.8	-0.02183265	0	
512	-0.00229639		1041.99	-0.01851016		1572	-0.01559876		2102	0.00359725		2632	-0.02243551	0	
512.2	-0.00087009		1042.19	-0.01919194		1572.2	-0.01658816		2102.2	0.00496222		2632.2	-0.02286482	0	
512.4	-0.00053022		1042.39	-0.01896331		1572.4	-0.01786361		2102.4	0.00561227		2632.4	-0.02296578	0	
512.6	-0.00011872		1042.59	-0.01837119		1572.6	-0.01853803		2102.6	0.00585415		2632.6	-0.02348443	0	
512.8	0.00097436		1042.79	-0.01839631		1572.8	-0.01905387		2102.8	0.00608888		2632.8	-0.02381877	0	
513	0.00103037		1042.99	-0.01840694		1573	-0.01893878		2103	0.00575101		2633	-0.02440539	0	
513.2	0.00105296		1043.19	-0.0176497		1573.2	-0.01883934		2103.2	0.00491164		2633.2	-0.02493952	0	
513.4	0.00099046		1043.39	-0.01777866		1573.4	-0.01974179		2103.4	0.0031967		2633.4	-0.02624403	0	
513.6	0.00030429		1043.59	-0.01717683		1573.6	-0.01985267		2103.6	0.00293463		2633.6	-0.02731544	0	
513.8	-0.00018165		1043.79	-0.01675377		1573.8	-0.02079904		2103.8	0.00245023		2633.8	-0.02717488	0	
514	-0.00106814		1043.99	-0.0157214		1574	-0.02050962		2104	0.0017767		2634	-0.02767463	0	
514.2	-0.00172678		1044.19	-0.01484259		1574.2	-0.02025289		2104.2	0.00107982		2634.2	-0.02762495	0	
514.4	-0.00252865		1044.39	-0.01481302		1574.4	-0.02042384		2104.4	0.00083686		2634.4	-0.02762524	0	
514.6	-0.00255917		1044.59	-0.01517395		1574.6	-0.01951967		2104.6	0.00084487		2634.6	-0.0274231	0	
514.8	-0.00308082		1044.79	-0.01593845		1574.8	-0.01964667		2104.8	0.00052239		2634.8	-0.02706592	0	
515	-0.0029146		1044.99	-0.01664576		1575	-0.01876806		2105	0.00083209		2635	-0.02605078	0	
515.2	-0.00304751		1045.19	-0.01744305		1575.2	-0.01902292		2105.2	0.0000907		2635.2	-0.02601018	0	
515.4	-0.0023401		1045.39	-0.01724667		1575.4	-0.01855419		2105.4	-0.00061471		2635.4	-0.02554315	0	
515.6	-0.00277386		1045.59	-0.0168879		1575.6	-0.01828494		2105.6	-0.00073498		2635.6	-0.02567402	0	
515.8	-0.0027545		1045.79	-0.01691019		1575.8	-0.01785398		2105.8	0.00025117		2635.8	-0.02541093	0	
516	-0.00351082		1045.99	-0.01726031		1576	-0.01739431		2106	0.00055629		2636	-0.02559134	0	
516.2	-0.0030741		1046.19	-0.01692518		1576.2	-0.01690043		2106.2	0.00141534		2636.2	-0.02500733	0	
516.4	-0.00325596		1046.39	-0.0171366		1576.4	-0.01661532		2106.4	0.00156814		2636.4	-0.02557359	0	
516.6	-0.00352506		1046.59	-0.01621759		1576.6	-0.01628887		2106.6	0.00167937		2636.6	-0.02600588	0	
516.8	-0.00273735		1046.79	-0.01647158		1576.8	-0.01643176		2106.8	0.00197923		2636.8	-0.02640234	0	
517	-0.0026446		1046.99	-0.01674256		1577	-0.0161323		2107	0.00243235		2637	-0.02630438	0	
517.2	-0.00276012		1047.19	-0.01549772		1577.2	-0.01725013		2107.2	0.00208589		2637.2	-0.02683999	0	
517.4	-0.00248571		1047.39	-0.01554105		1577.4	-0.01789194		2107.4	0.0016064		2637.4	-0.02716839	0	
517.6	-0.00277914		1047.59	-0.01502203		1577.6	-0.01798043		2107.6	0.00265106		2637.6	-0.02725457	0	
517.8	-0.00254419		1047.79	-0.01447397		1577.8	-0.01820438		2107.8	0.00321268		2637.8	-0.02678606	0	
518	-0.00217799		1047.99	-0.01463696		1578	-0.01755099		2108	0.00373415		2638	-0.02667594	0	
518.2	-0.00183121		1048.19	-0.01541779		1578.2	-0.01744905		2108.2	0.00477402		2638.2	-0.0263059	0	
518.4	-0.00081741		1048.39	-0.01641799		1578.4	-0.0173726		2108.4	0.00534956		2638.4	-0.02647183	0	
518.6	0.00001106		1048.59	-0.01713197		1578.6	-0.01741863		2108.6	0.00553024		2638.6	-0.02591106	0	
518.8	0.00041998		1048.79	-0.01753355		1578.8	-0.01758168		2108.8	0.00612316		2638.8	-0.02498325	0	
519	0.00108837		1048.99	-0.01814964		1579	-0.01733843		2109	0.00729364		2639	-0.02486827	0	
519.2	0.00078012		1049.19	-0.01800822		1579.2	-0.01789844		2109.2	0.00661303		2639.2	-0.02451587	0	
519.4	0.00094645		1049.39	-0.01834675		1579.4	-0.01819486		2109.4	0.00719276		2639.4	-0.02423875	0	
519.6	0.00049934		1049.59	-0.01920688		1579.6	-0.01790263		2109.6	0.00708622		2639.6	-0.0242708	0	
519.8	0.00092183		1049.79	-0.01991032		1579.8	-0.01741011		2109.8	0.00758047		2639.8	-0.02397633	0	
520	0.00118306		1049.99	-0.01997703		1580	-0.01642343		2110	0.00704417		2640	-0.02377581	0	
520.2	0.00100805		1050.19	-0.01923332		1580.2	-0.01570125		2110.2	0.00611956		2640.2	-0.02439928	0	
520.4	0.00077625		1050.39	-0.01905763		1580.4	-0.01551106		2110.4	0.00594197		2640.4	-0.02571662	0	
520.6	0.00007237		1050.59	-0.01864201		1580.6	-0.01554709		2110.6	0.00514169		2640.6	-0.02550771	0	
520.8	-0.00023725		1050.79	-0.0190324		1580.8	-0.01558857		2110.8	0.00549749		2640.8	-0.02564866	0	
521	-0.00133149		1050.99	-0.01904422		1581	-0.01578137		2111	0.00489823		2641	-0.02584042	0	
521.2	-0.00225386		1051.19	-0.01787061		1581.2	-0.01633071		2111.2	0.00498035		2641.2	-0.02594581	0	
521.4	-0.00264706		1051.39	-0.01816359		1581.4	-0.01643588		2111.4	0.00441469		2641.4	-0.02613056	0	
521.6	-0.00373767		1051.59	-0.01779477		1581.6	-0.01597059		2111.6	0.00463491		2641.6	-0.02589893	0	
521.8	-0.00385985		1051.79	-0.01728297		1581.8	-0.01604577		2111.8	0.00463533		2641.8	-0.02624179	0	
522	-0.00418267		1051.99	-0.01763917		1582	-0.01681481		2112	0.00457384		2642	-0.02596416	0	
522.2	-0.00395588		1052.19	-0.01792005		1582.2	-0.01609014		2112.2	0.00476597		2642.2	-0.02591522	0	
522.4	-0.00381166		1052.39	-0.01880948		1582.4	-0.01597851		2112.4	0.00471033		2642.4	-0.02629772	0	
522.6	-0.00435648		1052.59	-0.01844001		1582.6	-0.01580659		2112.6	0.00497598		2642.6	-0.02534972	0	
522.8	-0.0042434		1052.79	-0.0190716		1582.8	-0.01570759		2112.8	0.00536471		2642.8	-0.02513193	0	
523	-0.00418245		1052.99	-0.02001263		1583	-0.01636766		2113	0.0055751		2643	-0.02558217	0	
523.2	-0.00435376		1053.19	-0.01974968		1583.2	-0.01694397		2113.2	0.00566115		2643.2	-0.02530575	0	
523.4	-0.00364271		1053.39	-0.02115592		1583.4	-0.01702197		2113.4	0.0061982		2643.4	-0.02493247	0	
523.6	-0.00205732		1053.59	-0.02092139		1583.6	-0.01673568		2113.6	0.0061571		2643.6	-0.02571908	0	
523.8	-0.00129365		1053.79	-0.02058347		1583.8	-0.01709686		2113.8	0.00602574		2643.8	-0.02537934	0	
524	-0.0010838		1053.99	-0.02009946		1584	-0.01711706		2114	0.00544602		2644	-0.02563208	0	
524.2	-0.00115636		1054.19	-0.01872923		1584.2	-0.01773752		2114.2	0.00457134		2644.2	-0.0261228	0	
524.4	-0.00106058		1054.39	-0.01808997		1584.4	-0.01758694		2114.4	0.00511045		2644.4	-0.02617123	0	
524.6	-0.00088225		1054.59	-0.01744668		1584.6	-0.01781947		2114.6	0.00490035		2644.6	-0.02628707	0	
524.8	-0.00136879		1054.79	-0.01736359		1584.8	-0.01759793		2114.8	0.00513065		2644.8	-0.0270445	0	
525	-0.00186576		1054.99	-0.01604554		1585	-0.0178389		2115	0.00496573		2645	-0.02714723	0	
525.2	-0.001725		1055.19	-0.0146122		1585.2	-0.01780691		2115.2	0.00477924		2645.2	-0.02732817	0	
525.4	-0.00242559		1055.39	-0.01410529		1585.4	-0.01820339		2115.4	0.00365573		2645.4	-0.02677003	0	
525.6	-0.0036273		1055.59	-0.01273587		1585.6	-0.01769433		2115.6	0.00319461		2645.6	-0.02644162	0	
525.8	-0.00345429		1055.79	-0.01179533		1585.8	-0.01821651		2115.8	0.00267304		2645.8	-0.02656776	0	
526	-0.00377587		1055.99	-0.011896		1586	-0.01768418		2116	0.00301044		2646	-0.0261178	0	
526.2	-0.00392543		1056.19	-0.01191596		1586.2	-0.01705731		2116.2	0.00301803		2646.2	-0.02549151	0	
526.4	-0.00391652		1056.39	-0.01275633		1586.4	-0.01670204		2116.4	0.00188928		2646.4	-0.02459621	0	
526.6	-0.003958		1056.59	-0.01300243		1586.6	-0.01650586		2116.6	0.00128458		2646.6	-0.02380468	0	
526.8	-0.00393617		1056.79	-0.01467109		1586.8	-0.01639096		2116.8	0.00097114		2646.8	-0.02318309	0	
527	-0.00432934		1056.99	-0.01607554		1587	-0.0169717		2117	0.00091069		2647	-0.02315774	0	
527.2	-0.00489439		1057.19	-0.01681024		1587.2	-0.0171581		2117.2	0.0008299		2647.2	-0.02348613	0	
527.4	-0.00495386		1057.39	-0.01778263		1587.4	-0.01599457		2117.4	0.00163959		2647.4	-0.02323505	0	
527.6	-0.00448682		1057.59	-0.01766047		1587.6	-0.01611936		2117.6	0.00157966		2647.6	-0.02369757	0	
527.8	-0.00499182		1057.79	-0.01845846		1587.8	-0.01646859		2117.8	0.00110337		2647.8	-0.02297362	0	
528	-0.00524511		1057.99	-0.01932144		1588	-0.01624862		2118	0.00101211		2648	-0.02338778	0	
528.2	-0.0058752		1058.19	-0.01887201		1588.2	-0.01670433		2118.2	0.00117229		2648.2	-0.02403726	0	
528.4	-0.00592666		1058.39	-0.01916823		1588.4	-0.01647051		2118.4	0.00230381		2648.4	-0.02492755	0	
528.6	-0.00639028		1058.59	-0.01913164		1588.6	-0.01641814		2118.6	0.00243621		2648.6	-0.02571718	0	
528.8	-0.00633872		1058.79	-0.01880809		1588.8	-0.01627429		2118.8	0.00200021		2648.8	-0.02643187	0	
529	-0.0066245		1058.99	-0.01764729		1589	-0.01648911		2119	0.00256936		2649	-0.02559266	0	
529.2	-0.00738568		1059.19	-0.01675692		1589.2	-0.01664011		2119.2	0.00254068		2649.2	-0.02563461	0	
529.4	-0.00783707		1059.39	-0.01659166		1589.4	-0.01728156		2119.4	0.00283793		2649.4	-0.02463982	0	
529.6	-0.00756355		1059.59	-0.01619914		1589.6	-0.01782997		2119.6	0.00282611		2649.6	-0.02465977	0	
529.8	-0.00666403		1059.79	-0.01633569		1589.8	-0.01833204		2119.8	0.00232609		2649.8	-0.02404676	0	
530	-0.00628246		1059.99	-0.0163812		1590	-0.01783106		2120	0.00222623		2650	-0.02372409	0	
530.2	-0.00614839		1060.19	-0.016694		1590.2	-0.01873813		2120.2	0.00112609		2650.2	-0.02246035	0	
530.4	-0.00533983		1060.39	-0.01744504		1590.4	-0.01867505		2120.4	-0.00019289		2650.4	-0.02237468	0	
530.6	-0.00479097		1060.59	-0.01773096		1590.6	-0.01884709		2120.6	0.00070221		2650.6	-0.02228452	0	
530.8	-0.00462902		1060.79	-0.01794578		1590.8	-0.01900593		2120.8	0.00098257		2650.8	-0.02165899	0	
531	-0.00463256		1060.99	-0.01821777		1591	-0.01907669		2121	0.00134231		2651	-0.0219667	0	
531.2	-0.0043049		1061.19	-0.01823769		1591.2	-0.01872721		2121.2	0.00171479		2651.2	-0.02106518	0	
531.4	-0.00353336		1061.39	-0.01857252		1591.4	-0.0182127		2121.4	0.00318343		2651.4	-0.02026196	0	
531.6	-0.00362688		1061.59	-0.01910063		1591.6	-0.01896671		2121.6	0.0032798		2651.6	-0.02074974	0	
531.8	-0.00408108		1061.79	-0.01947649		1591.8	-0.01960643		2121.8	0.00409901		2651.8	-0.02170164	0	
532	-0.00482866		1061.99	-0.01925932		1592	-0.01978295		2122	0.00414995		2652	-0.02286722	0	
532.2	-0.00567429		1062.19	-0.01863358		1592.2	-0.02026259		2122.2	0.00483722		2652.2	-0.02397626	0	
532.4	-0.00532714		1062.39	-0.01875898		1592.4	-0.02071238		2122.4	0.00508133		2652.4	-0.02524131	0	
532.6	-0.00526063		1062.59	-0.01768637		1592.6	-0.02075559		2122.6	0.00497786		2652.6	-0.02579246	0	
532.8	-0.00516123		1062.79	-0.01708442		1592.8	-0.02107877		2122.8	0.00462178		2652.8	-0.02620675	0	
533	-0.00585496		1062.99	-0.0169766		1593	-0.0210394		2123	0.00520608		2653	-0.025848	0	
533.2	-0.00598665		1063.19	-0.01641227		1593.2	-0.02045289		2123.2	0.00488805		2653.2	-0.02597294	0	
533.4	-0.0057698		1063.39	-0.01707419		1593.4	-0.02054709		2123.4	0.00462241		2653.4	-0.0256736	0	
533.6	-0.00555059		1063.59	-0.01708169		1593.6	-0.02047979		2123.6	0.00304726		2653.6	-0.02569552	0	
533.8	-0.00645852		1063.79	-0.0176411		1593.8	-0.01994016		2123.8	0.00129795		2653.8	-0.02562086	0	
534	-0.00648692		1063.99	-0.01745698		1594	-0.01934201		2124	-0.00012671		2654	-0.02598633	0	
534.2	-0.00658717		1064.19	-0.01779129		1594.2	-0.02023747		2124.2	-0.00049827		2654.2	-0.02559959	0	
534.4	-0.00636385		1064.39	-0.01747806		1594.4	-0.01979799		2124.4	-0.00078918		2654.4	-0.0266422	0	
534.6	-0.00585349		1064.59	-0.01749323		1594.6	-0.01975119		2124.6	-0.0003204		2654.6	-0.02578205	0	
534.8	-0.00493143		1064.79	-0.01746904		1594.8	-0.01962967		2124.8	-0.0001426		2654.8	-0.0252506	0	
535	-0.00530889		1064.99	-0.01734237		1595	-0.01877059		2125	0.00069651		2655	-0.02517176	0	
535.2	-0.00498064		1065.19	-0.01743371		1595.2	-0.01856542		2125.2	0.0016364		2655.2	-0.02494484	0	
535.4	-0.00506244		1065.39	-0.01755637		1595.4	-0.01885514		2125.4	0.00256327		2655.4	-0.02530362	0	
535.6	-0.00561134		1065.59	-0.01717677		1595.6	-0.01903219		2125.6	0.00294906		2655.6	-0.02658106	0	
535.8	-0.00477358		1065.79	-0.01621051		1595.8	-0.01872449		2125.8	0.00269601		2655.8	-0.02757586	0	
536	-0.00422457		1065.99	-0.01554316		1596	-0.01853129		2126	0.00239363		2656	-0.02891119	0	
536.2	-0.00333695		1066.19	-0.01502163		1596.2	-0.01842866		2126.2	0.00270071		2656.2	-0.02960822	0	
536.4	-0.00246133		1066.39	-0.01426616		1596.4	-0.01899373		2126.4	0.00252304		2656.4	-0.03075707	0	
536.6	-0.00170393		1066.59	-0.01397006		1596.6	-0.01906285		2126.6	0.00232427		2656.6	-0.03078059	0	
536.8	-0.00128059		1066.79	-0.01400544		1596.8	-0.01859559		2126.8	0.00196186		2656.8	-0.03019858	0	
537	-0.00052107		1066.99	-0.01403381		1597	-0.01814102		2127	0.00215017		2657	-0.03040546	0	
537.2	-0.00082534		1067.19	-0.01443206		1597.2	-0.01787597		2127.2	0.0021905		2657.2	-0.03002351	0	
537.4	-0.00083449		1067.39	-0.01465085		1597.4	-0.0186072		2127.4	0.00226368		2657.4	-0.02985567	0	
537.6	-0.00080404		1067.59	-0.01446354		1597.6	-0.01890712		2127.6	0.00164004		2657.6	-0.02946736	0	
537.8	-0.00226264		1067.79	-0.01516924		1597.8	-0.0193195		2127.8	0.00148911		2657.8	-0.02959705	0	
538	-0.00189499		1067.99	-0.01529348		1598	-0.01969779		2128	0.00107614		2658	-0.02937817	0	
538.2	-0.00269187		1068.19	-0.01596939		1598.2	-0.02019531		2128.2	0.00221463		2658.2	-0.02857869	0	
538.4	-0.00312169		1068.39	-0.01710322		1598.4	-0.0198326		2128.4	0.00224544		2658.4	-0.02859555	0	
538.6	-0.00310427		1068.59	-0.01740323		1598.6	-0.0193982		2128.6	0.00244971		2658.6	-0.02786423	0	
538.8	-0.00288432		1068.79	-0.01788697		1598.8	-0.01844004		2128.8	0.00309718		2658.8	-0.0279616	0	
539	-0.00353161		1068.99	-0.01823398		1599	-0.01788563		2129	0.00407251		2659	-0.02743818	0	
539.2	-0.00372806		1069.19	-0.01839732		1599.2	-0.01800392		2129.2	0.00440842		2659.2	-0.02697911	0	
539.4	-0.00374599		1069.39	-0.01814839		1599.4	-0.01726546		2129.4	0.00435497		2659.4	-0.02626577	0	
539.6	-0.00409354		1069.59	-0.01789961		1599.6	-0.01649885		2129.6	0.00402211		2659.6	-0.02699059	0	
539.8	-0.00353038		1069.79	-0.01781222		1599.8	-0.01637026		2129.8	0.00354674		2659.8	-0.02739559	0	
540	-0.0036791		1069.99	-0.01767628		1600	-0.01650657		2130	0.00373445		2660	-0.02845027	0	
540.2	-0.00315566		1070.19	-0.01728936		1600.2	-0.01700828		2130.2	0.0039967		2660.2	-0.0290772	0	
540.4	-0.00317489		1070.39	-0.01741089		1600.4	-0.01759043		2130.4	0.00346444		2660.4	-0.02892402	0	
540.6	-0.00328281		1070.59	-0.01774717		1600.6	-0.01833756		2130.6	0.00341746		2660.6	-0.0285752	0	
540.8	-0.00305814		1070.79	-0.01744762		1600.8	-0.01771388		2130.8	0.00343345		2660.8	-0.02857197	0	
541	-0.00347408		1070.99	-0.01649217		1601	-0.01778029		2131	0.00424406		2661	-0.02876798	0	
541.2	-0.00390484		1071.19	-0.01638764		1601.2	-0.0178112		2131.2	0.00480194		2661.2	-0.02812268	0	
541.4	-0.00405276		1071.39	-0.01546047		1601.4	-0.01859489		2131.4	0.00455304		2661.4	-0.02784779	0	
541.6	-0.00431948		1071.59	-0.01519752		1601.6	-0.01826735		2131.6	0.0042998		2661.6	-0.02758786	0	
541.8	-0.00540387		1071.79	-0.01508714		1601.8	-0.01814511		2131.8	0.00440256		2661.8	-0.02703618	0	
542	-0.00515017		1071.99	-0.01533628		1602	-0.01821801		2132	0.00436317		2662	-0.02671706	0	
542.2	-0.00587463		1072.19	-0.01538774		1602.2	-0.01772182		2132.2	0.00453722		2662.2	-0.02585546	0	
542.4	-0.00562178		1072.39	-0.01583309		1602.4	-0.01763562		2132.4	0.00402161		2662.4	-0.02617564	0	
542.6	-0.00501539		1072.59	-0.01573159		1602.6	-0.01746338		2132.6	0.00283434		2662.6	-0.02571041	0	
542.8	-0.00445674		1072.79	-0.01623237		1602.8	-0.01751168		2132.8	0.00285979		2662.8	-0.02612853	0	
543	-0.00435167		1072.99	-0.01660176		1603	-0.01726631		2133	0.00190709		2663	-0.02563342	0	
543.2	-0.00410836		1073.19	-0.01623046		1603.2	-0.01778098		2133.2	0.00141292		2663.2	-0.02617976	0	
543.4	-0.00328646		1073.39	-0.01663307		1603.4	-0.01678357		2133.4	0.00066199		2663.4	-0.0267791	0	
543.6	-0.00339345		1073.59	-0.01697151		1603.6	-0.01779575		2133.6	0.00043826		2663.6	-0.0272769	0	
543.8	-0.00282958		1073.79	-0.01777332		1603.8	-0.01889941		2133.8	0.00037959		2663.8	-0.02756766	0	
544	-0.00295745		1073.99	-0.01756586		1604	-0.01881425		2134	-0.00011869		2664	-0.02893289	0	
544.2	-0.00285495		1074.19	-0.01791812		1604.2	-0.01936575		2134.2	0.00011669		2664.2	-0.02830423	0	
544.4	-0.00335606		1074.39	-0.01779554		1604.4	-0.01931598		2134.4	-0.00032566		2664.4	-0.0277464	0	
544.6	-0.00406174		1074.59	-0.01784471		1604.6	-0.01955506		2134.6	0.00085362		2664.6	-0.02855294	0	
544.8	-0.00381229		1074.79	-0.01786363		1604.8	-0.01913308		2134.8	0.00170995		2664.8	-0.02835445	0	
545	-0.00467165		1074.99	-0.0173041		1605	-0.01920871		2135	0.00213254		2665	-0.02823078	0	
545.2	-0.00488509		1075.19	-0.01757619		1605.2	-0.0187666		2135.2	0.00205513		2665.2	-0.02806513	0	
545.4	-0.0051957		1075.39	-0.01722388		1605.4	-0.01858852		2135.4	0.00267534		2665.4	-0.0283247	0	
545.6	-0.00489811		1075.59	-0.01666669		1605.6	-0.01753646		2135.6	0.00359086		2665.6	-0.02840411	0	
545.8	-0.00569561		1075.79	-0.01663211		1605.8	-0.01708443		2135.8	0.00431324		2665.8	-0.02768739	0	
546	-0.00607828		1075.99	-0.01655047		1606	-0.01642852		2136	0.00453791		2666	-0.02782946	0	
546.2	-0.00681858		1076.19	-0.015795		1606.2	-0.01539539		2136.2	0.00480815		2666.2	-0.02735882	0	
546.4	-0.00672414		1076.39	-0.016069		1606.4	-0.01511313		2136.4	0.00442124		2666.4	-0.02756592	0	
546.6	-0.00599712		1076.59	-0.01660905		1606.6	-0.01495048		2136.6	0.00296461		2666.6	-0.02744522	0	
546.8	-0.00635097		1076.79	-0.01680798		1606.8	-0.01497333		2136.8	0.00297496		2666.8	-0.02781842	0	
547	-0.00562424		1076.99	-0.01729569		1607	-0.01487519		2137	0.00147609		2667	-0.02713061	0	
547.2	-0.0050063		1077.19	-0.01669957		1607.2	-0.0155891		2137.2	0.00116932		2667.2	-0.02821014	0	
547.4	-0.0038986		1077.39	-0.01720327		1607.4	-0.01555019		2137.4	0.00058619		2667.4	-0.0281572	0	
547.6	-0.00405688		1077.59	-0.01689925		1607.6	-0.01703674		2137.6	0.0007478		2667.6	-0.02759338	0	
547.8	-0.00423179		1077.79	-0.01710096		1607.8	-0.01660377		2137.8	-0.0004413		2667.8	-0.02837079	0	
548	-0.00425174		1077.99	-0.01642436		1608	-0.01608081		2138	-0.00091691		2668	-0.02898488	0	
548.2	-0.00493854		1078.19	-0.01709259		1608.2	-0.01559059		2138.2	-0.00153727		2668.2	-0.02808776	0	
548.4	-0.00537879		1078.39	-0.01684117		1608.4	-0.01630426		2138.4	-0.0020396		2668.4	-0.02814073	0	
548.6	-0.00550735		1078.59	-0.01677411		1608.6	-0.01644439		2138.6	-0.00178304		2668.6	-0.02823809	0	
548.8	-0.00477532		1078.79	-0.0165751		1608.8	-0.01714827		2138.8	-0.00202397		2668.8	-0.02748384	0	
549	-0.00498804		1078.99	-0.01613534		1609	-0.01714084		2139	-0.0022121		2669	-0.02714476	0	
549.2	-0.00542996		1079.19	-0.0157331		1609.2	-0.01676788		2139.2	-0.00178991		2669.2	-0.02699377	0	
549.4	-0.00571106		1079.39	-0.01525853		1609.4	-0.0173075		2139.4	-0.0003107		2669.4	-0.02717191	0	
549.6	-0.00597856		1079.59	-0.01561918		1609.6	-0.01711793		2139.6	0.00018827		2669.6	-0.02647687	0	
549.8	-0.00717075		1079.79	-0.01609579		1609.8	-0.01710779		2139.8	0.00158332		2669.8	-0.02515926	0	
550	-0.0072995		1079.99	-0.01651542		1610	-0.01630026		2140	0.00289808		2670	-0.02516553	0	
550.2	-0.00752887		1080.19	-0.01583275		1610.2	-0.0163604		2140.2	0.00390451		2670.2	-0.02513028	0	
550.4	-0.00772281		1080.39	-0.01691231		1610.4	-0.01724408		2140.4	0.00383935		2670.4	-0.02451715	0	
550.6	-0.00694351		1080.59	-0.01780896		1610.6	-0.01785609		2140.6	0.00407838		2670.6	-0.02365089	0	
550.8	-0.00787906		1080.79	-0.01880706		1610.8	-0.01812786		2140.8	0.00437508		2670.8	-0.02317276	0	
551	-0.00715027		1080.99	-0.01919326		1611	-0.01867496		2141	0.00447244		2671	-0.02382288	0	
551.2	-0.00643269		1081.19	-0.0189232		1611.2	-0.01957351		2141.2	0.00461775		2671.2	-0.02518228	0	
551.4	-0.00587581		1081.39	-0.01975296		1611.4	-0.02018346		2141.4	0.00510557		2671.4	-0.02522155	0	
551.6	-0.00542572		1081.59	-0.01963276		1611.6	-0.02089623		2141.6	0.00451075		2671.6	-0.02553061	0	
551.8	-0.00567334		1081.79	-0.01982488		1611.8	-0.02034543		2141.8	0.0037665		2671.8	-0.0268912	0	
552	-0.00545607		1081.99	-0.02007273		1612	-0.02015247		2142	0.0029601		2672	-0.02672901	0	
552.2	-0.00572316		1082.19	-0.0203962		1612.2	-0.02012897		2142.2	0.00237182		2672.2	-0.02662067	0	
552.4	-0.00606444		1082.39	-0.01966342		1612.4	-0.02009948		2142.4	0.00164054		2672.4	-0.02655576	0	
552.6	-0.00606586		1082.59	-0.01902304		1612.6	-0.01969428		2142.6	0.0013256		2672.6	-0.02672138	0	
552.8	-0.00638483		1082.79	-0.01964385		1612.8	-0.02036124		2142.8	0.00108712		2672.8	-0.02644305	0	
553	-0.00723367		1082.99	-0.01969791		1613	-0.01990165		2143	0.00135612		2673	-0.02655056	0	
553.2	-0.0087618		1083.19	-0.01964362		1613.2	-0.01945337		2143.2	0.00117674		2673.2	-0.02671681	0	
553.4	-0.00925913		1083.39	-0.01939786		1613.4	-0.01900848		2143.4	0.00113182		2673.4	-0.02677428	0	
553.6	-0.00990774		1083.59	-0.02001036		1613.6	-0.01850125		2143.6	0.00144858		2673.6	-0.02691625	0	
553.8	-0.01088296		1083.79	-0.01970342		1613.8	-0.01757774		2143.8	0.00173283		2673.8	-0.02735117	0	
554	-0.01072818		1083.99	-0.01992626		1614	-0.01626977		2144	0.00229074		2674	-0.02796006	0	
554.2	-0.01081428		1084.19	-0.01933014		1614.2	-0.01663647		2144.2	0.00256368		2674.2	-0.02868731	0	
554.4	-0.0105997		1084.39	-0.02058647		1614.4	-0.01695555		2144.4	0.00255143		2674.4	-0.02847814	0	
554.6	-0.01029352		1084.59	-0.02054411		1614.6	-0.0165712		2144.6	0.0030691		2674.6	-0.02836104	0	
554.8	-0.01052138		1084.79	-0.02120062		1614.8	-0.01643358		2144.8	0.0031609		2674.8	-0.02925072	0	
555	-0.0098305		1084.99	-0.02081305		1615	-0.01737422		2145	0.00370199		2675	-0.0297799	0	
555.2	-0.00886108		1085.19	-0.02057985		1615.2	-0.01824502		2145.2	0.00320503		2675.2	-0.03003746	0	
555.4	-0.00851793		1085.39	-0.02052844		1615.4	-0.01814885		2145.4	0.00311246		2675.4	-0.03055145	0	
555.6	-0.00807735		1085.59	-0.01964952		1615.6	-0.01830894		2145.6	0.00296367		2675.6	-0.02999695	0	
555.8	-0.00841098		1085.79	-0.01967709		1615.8	-0.01869811		2145.8	0.0032476		2675.8	-0.02954888	0	
556	-0.00817332		1085.99	-0.01948149		1616	-0.01883301		2146	0.0028476		2676	-0.02924218	0	
556.2	-0.007566		1086.19	-0.01932601		1616.2	-0.01914862		2146.2	0.00292434		2676.2	-0.02926058	0	
556.4	-0.00772802		1086.39	-0.01904982		1616.4	-0.01881684		2146.4	0.00276355		2676.4	-0.02882699	0	
556.6	-0.00724254		1086.59	-0.01934021		1616.6	-0.0204515		2146.6	0.00236283		2676.6	-0.02828203	0	
556.8	-0.00657901		1086.79	-0.01985782		1616.8	-0.02082036		2146.8	0.00264886		2676.8	-0.02781365	0	
557	-0.00619522		1086.99	-0.01905774		1617	-0.02033702		2147	0.00252266		2677	-0.02811112	0	
557.2	-0.00649927		1087.19	-0.01896403		1617.2	-0.02044429		2147.2	0.00219492		2677.2	-0.0271444	0	
557.4	-0.00569378		1087.39	-0.01897932		1617.4	-0.02062424		2147.4	0.00151386		2677.4	-0.02714501	0	
557.6	-0.00583526		1087.59	-0.01959272		1617.6	-0.02065719		2147.6	0.00140786		2677.6	-0.02643777	0	
557.8	-0.00506362		1087.79	-0.01953825		1617.8	-0.01990167		2147.8	0.00070837		2677.8	-0.02727025	0	
558	-0.0041575		1087.99	-0.01956497		1618	-0.01975191		2148	0.00112587		2678	-0.02790827	0	
558.2	-0.00346609		1088.19	-0.01917251		1618.2	-0.02002006		2148.2	0.00088826		2678.2	-0.02865877	0	
558.4	-0.0031874		1088.39	-0.01889976		1618.4	-0.01989879		2148.4	0.00082131		2678.4	-0.02848978	0	
558.6	-0.00344508		1088.59	-0.0181146		1618.6	-0.01964236		2148.6	0.00115505		2678.6	-0.02851351	0	
558.8	-0.00361647		1088.79	-0.0177681		1618.8	-0.01965497		2148.8	0.00113175		2678.8	-0.02869422	0	
559	-0.00410063		1088.99	-0.01677466		1619	-0.01990695		2149	0.00114417		2679	-0.02816489	0	
559.2	-0.00434113		1089.19	-0.01582875		1619.2	-0.01990254		2149.2	0.00114388		2679.2	-0.02811825	0	
559.4	-0.00519969		1089.39	-0.01486756		1619.4	-0.01954638		2149.4	0.00178941		2679.4	-0.0277103	0	
559.6	-0.00627486		1089.59	-0.01402264		1619.6	-0.01998642		2149.6	0.00235711		2679.6	-0.02638058	0	
559.8	-0.00675884		1089.79	-0.01373389		1619.8	-0.02048709		2149.8	0.00260429		2679.8	-0.02591355	0	
