# Supplementary material for: Functional development of a V3/glycan-specific broadly neutralizing antibody isolated from a case of HIV superinfection
Source: eLife. 2021 Jul 15;10:e68110. doi: 10.7554/eLife.68110 (PMC8376252; doi:10.7554/eLife.68110)
Supplement: Figure 2—source data 2. [file elife-68110-fig2-data2.zip › QA013.2 Dbl Ref BLI_2020.06.25/QA013 autologous binding_MIG_naive_G7-L4/2020.06.25_008.frd]

<?xml version="1.0" encoding="UTF-8" standalone="yes"?>
<ExperimentResults><ExperimentInfo Name="QA013 autologous binding_MIG_naive_G7-L4"><ExpDescription></ExpDescription><RTDVersion>2.0</RTDVersion><RunID>29D70D75-DE43-4A40-820A-544485B21A50</RunID><ExperimentType>KINETICS</ExperimentType><ExperimentSubType>KBASIC</ExperimentSubType><StartDateTime>2020-06-25T15:53:52</StartDateTime><MachineName>886RGX1</MachineName><UserName>Labuser</UserName><LotNumber></LotNumber><PlateName>2020.06.25</PlateName><PlateName2></PlateName2><SensorName>H1</SensorName><SensorPlate>1</SensorPlate><SensorType>AHC (Anti-hIgG Fc Capture)</SensorType><SensorRole>LIGAND</SensorRole><SensorInfo></SensorInfo><WritingSW>DataAcquisition.exe 11.1.2.24</WritingSW><InstrumentType>OctetRED96</InstrumentType><InstrumentSerial>FB-50183</InstrumentSerial><InstrumentFW></InstrumentFW><IntegrationTime>3.0</IntegrationTime><DSPType>CPF</DSPType><DSPStitching>1</DSPStitching><HasManifest>1</HasManifest><InfoHash>1033086999</InfoHash></ExperimentInfo><AssayParamsInfo/><KineticsData><Step><CommonData><SampleLocation>1</SampleLocation><SampleID></SampleID><SampleGroup></SampleGroup><SampleInfo></SampleInfo><SampleRow>H</SampleRow><SamplePlate>1</SamplePlate><WellType>NEUTRALIZATION</WellType><Concentration>-1</Concentration><ConcentrationUnits>µg/ml</ConcentrationUnits><MolarConcentration>-1</MolarConcentration><MolarConcUnits>nM</MolarConcUnits><MolecularWeight>-1</MolecularWeight><Temperature>28</Temperature><StartTime>0</StartTime><AssayTime>30</AssayTime></CommonData><FlowRate>1000</FlowRate><StepType>BASELINE</StepType><StepName>Baseline</StepName><StepStatus>OK</StepStatus><ActualTime>30</ActualTime><CycleTime>0.2</CycleTime><AssayXData Points="150">AAAAAKjGSz7NzMw+EFgZP0SLTD8AAIA/1XiZPzMzsz/NzMw/ZmbmPzvf/z/NzAxAN4kZQARW
JkDRIjNAnu8/QGq8TECamVlABFZmQNEic0AAAIBANV6GQM3MjEACK5NAaJGZQAAAoEA1XqZA
zcysQDMzs0CamblAz/e/QGZmxkCcxMxAMzPTQGiR2UDP999AZmbmQJzE7EACK/NAaJH5QM/3
/0AbLwNBTmIGQYGVCUG0yAxBAAAQQRsvE0FOYhZBgZUZQbTIHEHn+x9BGy8jQU5iJkGBlSlB
tMgsQQAAMEEbLzNBTmI2QYGVOUG0yDxB5/s/QRsvQ0FmZkZBAABKQbTITEEAAFBBTDdTQU5i
VkGBlVlBtMhcQQAAYEEzM2NBZmZmQZqZaUG0yGxB5/tvQRsvc0FmZnZBsp15Qc3MfEEAAIBB
mpmBQTMzg0HNzIRBZmaGQQAAiEGamYlBMzOLQc3MjEFmZo5BAACQQZqZkUEzM5NBzcyUQWZm
lkEAAJhBmpmZQTMzm0HBypxBZmaeQQAAoEGamaFBMzOjQc3MpEFmZqZBAACoQY2XqUEzM6tB
zcysQWZmrkEAALBBmpmxQTMzs0HNzLRBZma2QQAAuEGamblBJzG7Qc3MvEFmZr5BAADAQZqZ
wUEzM8NBzczEQVpkxkEAAMhBjZfJQTMzy0HNzMxBZmbOQQAA0EGamdFBJzHTQc3M1EFmZtZB
AADYQZqZ2UEnMdtBzczcQVpk3kEAAOBBmpnhQTMz40HNzORBWmTmQfT950GamelBJzHrQcHK
7EFmZu5B</AssayXData><AssayYData Points="150">AAAAACR5J7onYTk7Oc46OyO1QjtKLtc7yCkJO/bvAzyDMxc8QKoWPDQ/BTwSmQQ85fEOPNQj
rDv3dDw8nlMdPARwHTxOUBk8kdcEPG6EPTwixj08b9JJPATnOzwI8QU8AGQiPDhAFzwDakQ8
caszPPLoTjydoSc8glxkPKjfUjxVZkU8UrWOPBxyVzzsun08cLo7POlmhTxVpGY8h4BtPN91
RTwFziQ8lM0KPB5/PDyYIRk8l99BPJorfTz33SY8e2wmPKKCYTwxdgg8GYhOPJdHRTzp2kI8
U6Z+PFayazwIiho84b1rPGr9RjwhYcw77t8dPAeq6zsO7QM8DzYbPKaRITzEkjw8Z9qOPMJ/
yzuLkSI8MTveO+HMYDxgUDU8K0M8PNF1cTw8CAo8sXNJPJ9OVTzLZp87dbokPDZGEDykQU48
UccyPJUuXTyg8D88Xmw/PHSRODz94Hc8nFVLPDb0NTy+PEE8vQcRPMhpADx2ogo8d8LbOwNg
ADxOHVQ8Io4uPC1fhzxBDjQ8fswKPOYtKDx+9SI8kTk5PPYCEzzJI0E8cvQEPKxZKzwQJ3o8
RN5GPD3p4Tv8wMk77DJbPOABVjy80ic88QU5PHE4OTxERCM8r4BnPA+SxTsK84g858gYPAtU
Gzxu1WU8LrJGPPe+EzwXnRI8yw9pPE05FTzrz0w8FOozPB20vzvtWxE8gIV1PMDVSTwoUiY8
MBQPO2h9DTxz2Ak8dEImPE9uOjz5FDU8MbrbO9SVATyXuwQ8dqbtO3joBzzrbiI8B94EPKqm
UDyFJB88</AssayYData></Step><Step><CommonData><SampleLocation>11</SampleLocation><SampleID></SampleID><SampleGroup></SampleGroup><SampleInfo></SampleInfo><SampleRow>H</SampleRow><SamplePlate>1</SamplePlate><WellType>REGENERATION</WellType><Concentration>-1</Concentration><ConcentrationUnits>µg/ml</ConcentrationUnits><MolarConcentration>-1</MolarConcentration><MolarConcUnits>nM</MolarConcUnits><MolecularWeight>-1</MolecularWeight><Temperature>28</Temperature><StartTime>61410</StartTime><AssayTime>5</AssayTime></CommonData><FlowRate>1000</FlowRate><StepType>KREGENERATION</StepType><StepName>Regeneration</StepName><StepStatus>OK</StepStatus><ActualTime>5</ActualTime><CycleTime>0.2</CycleTime><AssayXData Points="25">AADwQZqZ8UEzM/NBzcz0QWZm9kH0/fdBmpn5QWQ7+0HNzPxBZmb+QQAAAELHywBCk5gBQmBl
AkIzMwNCAAAEQs3MBEKamQVCYGUGQjMzB0IGAQhCzcwIQpqZCUJgZQpCMzMLQg==</AssayXData><AssayYData Points="25">Cq2JwKdLlMD1m5rAjdaewD0josDa0qTAWPWmwKfxqMBmZqrAHfWrwIEdrcCbS67AnmqvwElV
sMAgELHAaAKywGmfssDwWbPArRK0wIO0tMBUTrXAS7y1wD5GtsCVyrbAVfa2wA==</AssayYData></Step><Step><CommonData><SampleLocation>12</SampleLocation><SampleID></SampleID><SampleGroup></SampleGroup><SampleInfo></SampleInfo><SampleRow>H</SampleRow><SamplePlate>1</SamplePlate><WellType>NEUTRALIZATION</WellType><Concentration>-1</Concentration><ConcentrationUnits>µg/ml</ConcentrationUnits><MolarConcentration>-1</MolarConcentration><MolarConcUnits>nM</MolarConcUnits><MolecularWeight>-1</MolecularWeight><Temperature>28</Temperature><StartTime>77653</StartTime><AssayTime>5</AssayTime></CommonData><FlowRate>1000</FlowRate><StepType>KREGENERATION</StepType><StepName>Regeneration</StepName><StepStatus>OK</StepStatus><ActualTime>5</ActualTime><CycleTime>0.2</CycleTime><AssayXData Points="25">AAAMQs3MDEKamQ1CYGUOQjMzD0IAABBCx8sQQpqZEUJgZRJCMzMTQvr+E0LNzBRCmpkVQmBl
FkItMhdCAAAYQs3MGEKamRlCYGUaQjMzG0L6/htCzcwcQpSYHUJgZR5CMzMfQg==</AssayXData><AssayYData Points="25">q2iFv56WgL+s/nW/XSFrv8TgZL9cyl2/AZVXv+e8Ur88gE6/1HNLv14SSL/flkS/udFBv9yj
P79RyDy/gMA6v+jJN7+tIje/IXQ0vygvMr+sfTC/ZZ8vvyUWLr/L+yy/pAssvw==</AssayYData></Step><Step><CommonData><SampleLocation>11</SampleLocation><SampleID></SampleID><SampleGroup></SampleGroup><SampleInfo></SampleInfo><SampleRow>H</SampleRow><SamplePlate>1</SamplePlate><WellType>REGENERATION</WellType><Concentration>-1</Concentration><ConcentrationUnits>µg/ml</ConcentrationUnits><MolarConcentration>-1</MolarConcentration><MolarConcUnits>nM</MolarConcUnits><MolecularWeight>-1</MolecularWeight><Temperature>28</Temperature><StartTime>93752</StartTime><AssayTime>5</AssayTime></CommonData><FlowRate>1000</FlowRate><StepType>KREGENERATION</StepType><StepName>Regeneration</StepName><StepStatus>OK</StepStatus><ActualTime>4.999</ActualTime><CycleTime>0.2</CycleTime><AssayXData Points="25">AAAgQsfLIEKTmCFCYGUiQi0yI0IAACRCx8skQpOYJUJgZSZCLTInQgAAKELHyyhCk5gpQmBl
KkItMitCAAAsQsfLLEKTmC1CYGUuQi0yL0IAADBCx8swQpSYMUJgZTJCLTIzQg==</AssayXData><AssayYData Points="25">Iu2awAc5pMBEPajAiZaqwCcxrMCor63A7rquwI3Hr8BUcLDA0C2xwMbcscAnlLLAkviywCmK
s8BiFrTAcXa0wOC7tMBxH7XAhWy1wJyHtcDNE7bAWEu2wJZ0tsBK/bbAl+y2wA==</AssayYData></Step><Step><CommonData><SampleLocation>12</SampleLocation><SampleID></SampleID><SampleGroup></SampleGroup><SampleInfo></SampleInfo><SampleRow>H</SampleRow><SamplePlate>1</SamplePlate><WellType>NEUTRALIZATION</WellType><Concentration>-1</Concentration><ConcentrationUnits>µg/ml</ConcentrationUnits><MolarConcentration>-1</MolarConcentration><MolarConcUnits>nM</MolarConcUnits><MolecularWeight>-1</MolecularWeight><Temperature>28</Temperature><StartTime>109861</StartTime><AssayTime>5</AssayTime></CommonData><FlowRate>1000</FlowRate><StepType>KREGENERATION</StepType><StepName>Regeneration</StepName><StepStatus>OK</StepStatus><ActualTime>5</ActualTime><CycleTime>0.2</CycleTime><AssayXData Points="25">+v4zQsfLNEKUmDVCWmQ2Qi0yN0IAADhCx8s4QpSYOUJgZTpCLTI7Qvr+O0LHyzxClJg9QmBl
PkItMj9C+v4/QsfLQEKUmEFCYGVCQi0yQ0L6/kNCx8tEQpSYRUJgZUZCLTJHQg==</AssayXData><AssayYData Points="25">NLV6v8gybr8hIGW/fclavzSiU7+fyU2/vRtHv0wHQ78U9j+/YmE7v3OQN789GjW/13Uyv/O7
L78vgC2/7nMrv9XRKb+HUCe/COEkv31sJL+DiSK/r+Ugv7RcH7+6Xh2/qE4dvw==</AssayYData></Step><Step><CommonData><SampleLocation>11</SampleLocation><SampleID></SampleID><SampleGroup></SampleGroup><SampleInfo></SampleInfo><SampleRow>H</SampleRow><SamplePlate>1</SamplePlate><WellType>REGENERATION</WellType><Concentration>-1</Concentration><ConcentrationUnits>µg/ml</ConcentrationUnits><MolarConcentration>-1</MolarConcentration><MolarConcUnits>nM</MolarConcUnits><MolecularWeight>-1</MolecularWeight><Temperature>28</Temperature><StartTime>125986</StartTime><AssayTime>5</AssayTime></CommonData><FlowRate>1000</FlowRate><StepType>KREGENERATION</StepType><StepName>Regeneration</StepName><StepStatus>OK</StepStatus><ActualTime>5</ActualTime><CycleTime>0.2</CycleTime><AssayXData Points="25">+v5HQsfLSEKUmElCYGVKQi0yS0ITA0xCx8tMQpSYTUJgZU5CMzNPQvr+T0LHy1BClJhRQmBl
UkItMlNC+v5TQsfLVEKUmFVCqnFWQi0yV0L6/ldCwcpYQrKdWUJgZVpCLTJbQg==</AssayXData><AssayYData Points="25">Ts+awPNzo8Dk36bA+BSpwKPBqsC5EKzAcfyswAvircDYqa7AMDOvwJ6hr8DOYbDAPq2wwO02
scD0pLHAK/KxwIhOssAadLLA3teywOAjs8D5ibPAvYWzwAHos8C3BbTA1E20wA==</AssayYData></Step><Step><CommonData><SampleLocation>12</SampleLocation><SampleID></SampleID><SampleGroup></SampleGroup><SampleInfo></SampleInfo><SampleRow>H</SampleRow><SamplePlate>1</SamplePlate><WellType>NEUTRALIZATION</WellType><Concentration>-1</Concentration><ConcentrationUnits>µg/ml</ConcentrationUnits><MolarConcentration>-1</MolarConcentration><MolarConcUnits>nM</MolarConcUnits><MolecularWeight>-1</MolecularWeight><Temperature>28</Temperature><StartTime>142250</StartTime><AssayTime>5</AssayTime></CommonData><FlowRate>1000</FlowRate><StepType>KREGENERATION</StepType><StepName>Regeneration</StepName><StepStatus>OK</StepStatus><ActualTime>4.999</ActualTime><CycleTime>0.2</CycleTime><AssayXData Points="25">+v5bQsfLXEKUmF1CYGVeQicxX0L6/l9CwcpgQo2XYUJaZGJCLTJjQvT9Y0LHy2RCjZdlQlpk
ZkItMmdC+v5nQsHKaEKNl2lCYGVqQicxa0L6/mtCx8tsQpSYbUJaZG5CJzFvQg==</AssayXData><AssayYData Points="25">PgFgv+uEVb8arEq/RCpBv7/FOL+pMDK/y1YuvwLtKb9cySW/CQYjvxbvHr+kQRy/9CoZv76R
F78JphS/W6YSvyn6Eb8haw+/ycwMv4zCC7/wQQm/ctkHv/1pB79Crwa/TCsFvw==</AssayYData></Step><Step><CommonData><SampleLocation>1</SampleLocation><SampleID></SampleID><SampleGroup></SampleGroup><SampleInfo></SampleInfo><SampleRow>H</SampleRow><SamplePlate>1</SamplePlate><WellType>NEUTRALIZATION</WellType><Concentration>-1</Concentration><ConcentrationUnits>µg/ml</ConcentrationUnits><MolarConcentration>-1</MolarConcentration><MolarConcUnits>nM</MolarConcUnits><MolecularWeight>-1</MolecularWeight><Temperature>28</Temperature><StartTime>156814</StartTime><AssayTime>30</AssayTime></CommonData><FlowRate>1000</FlowRate><StepType>BASELINE</StepType><StepName>Baseline</StepName><StepStatus>OK</StepStatus><ActualTime>29.999</ActualTime><CycleTime>0.2</CycleTime><AssayXData Points="150">+v5vQsHKcEKHlnFCWmRyQiEwc0L0/XNCu8l0QoeWdUJaZHZCJzF3Qu78d0LBynhCjpd5QlRj
ekIhMHtC9P17QrvJfEKOl31CVGN+QiEwf0Lu/H9C3WSAQsfLgEItMoFClJiBQnf+gULdZIJC
RMuCQqoxg0Kmm4NC+v6DQt1khEJEy4RCLTKFQhCYhUJ3/oVC3WSGQkTLhkItModCEJiHQvr+
h0LdZIhCRMuIQqoxiUKUmIlCd/6JQt1kikJEy4pCqjGLQhCYi0J3/otC5GWMQkTLjEKqMY1C
lJiNQvr+jULdZI5CRMuOQqoxj0IQmI9Cd/6PQt1kkEJEy5BCqjGRQhCYkUJ3/pFC3WSSQkTL
kkJeOpNCEJiTQnf+k0LdZJRCx8uUQi0ylUIQmJVCd/6VQt1klkJEy5ZCqjGXQpSYl0J3/pdC
3WSYQsfLmEItMplCEJiZQvr+mUJgZZpCx8uaQi0ym0IQmJtCBgGcQmBlnELHy5xCLTKdQpSY
nUL6/p1CYGWeQsfLnkItMp9ClJifQvr+n0JgZaBCx8ugQi0yoUKUmKFC+v6hQmBlokLHy6JC
LTKjQpSYo0L6/qNCYGWkQsfLpEItMqVClJilQvr+pUJgZaZCx8umQi0yp0KUmKdCd/6nQmBl
qELHy6hCLTKpQhCYqUL6/qlCYGWqQsfLqkItMqtClJirQvr+q0JgZaxCRMusQi0yrUKUmK1C
+v6tQmBlrkLHy65CqjGvQpSYr0L6/q9CYGWwQsfLsEItMrFClJixQvr+sUJzaLJCx8uyQqox
s0KUmLNC</AssayXData><AssayYData Points="150">mvrnvgM6476uruK+Ev7jvlCy4L6JIeC+sLTdvi6D277e9Nm+trvZvtDu2b5GMte+3HDXvts8
1b7d0dS+S7jTvl1G074cWtG+Ax/Svkn+z774/s++MUzLvrbKyr5zPsu+9LPLvmhGyb5C4My+
NYHJvpplyb5bKci+/MvFvhINx76rA8a+hZzHvo+gxL7yscG+4EPDvncUv74m87++U5bAvvSa
v76Dkb6+8I6+vtgevb4I7b++3VS+vqegvL4Carq+kwe7vicWub4fM7u+v4W7vkhAub4D9be+
K6e2vmqHtr7RBri++NC1vqQOtb6PGrO+T8Czvumotb5v9LG+gXCyvotEs75HtLG+8OKvvkWC
s75yV7C+CbOxvo6+r75rGK2+l1Kwvq1ar747Jq2+/X+vvgL8rL7Ca6u+LzKrvu9Qqr57lKu+
asiqvuNIqb4hAKq+HgqrvhEVqL6f16i+zEeqvo35pr6o+qi+Z2movrXmpr5peaa+Ezumvuvz
pb5NLKa+gPyjvqA5o74AKqW+HzGivlDsoL6G56K+pCukvq0zor7/uKO+m5+gvnvYor6w56C+
B72gvq6koL69Jp6+HIqfvhhcoL7z0J2+5Vydvsp9nL4TCp++N/qcvkgBnb6IZp2+VoqcvuNH
nL52cpu+HGubvkJDm74HYZu+w3acvkoJm76tH5q+XS6ZvhSImL7+9pi+HSCXvs2Hl75/ZZi+
Z6mZvoullr5lcpW+i6qZvsV1l75OipW+LYuXvjgJmL6x5Ze+BtmYvkY+lr7tgpW+p2yUvt/G
lr7C+ZS+</AssayYData></Step><Step><CommonData><SampleLocation>2</SampleLocation><SampleID></SampleID><SampleGroup></SampleGroup><SampleInfo></SampleInfo><SampleRow>H</SampleRow><SamplePlate>1</SamplePlate><WellType>NEUTRALIZATION</WellType><Concentration>-1</Concentration><ConcentrationUnits>µg/ml</ConcentrationUnits><MolarConcentration>-1</MolarConcentration><MolarConcUnits>nM</MolarConcUnits><MolecularWeight>-1</MolecularWeight><Temperature>28</Temperature><StartTime>192500</StartTime><AssayTime>80</AssayTime></CommonData><FlowRate>1000</FlowRate><StepType>LOADING</StepType><StepName>Loading</StepName><StepStatus>OK</StepStatus><ActualTime>79.999</ActualTime><CycleTime>0.2</CycleTime><AssayXData Points="400">+v6zQmBltELHy7RCLTK1QhGYtUJ3/rVC3WS2QkTLtkItMrdClJi3Qvr+t0JgZbhCRMu4Qqox
uUIRmLlC+v65Qt1kukJEy7pCLTK7QhGYu0J3/rtCYGW8QkTLvEKqMb1CEJi9Qvr+vULdZL5C
RMu+Qqoxv0KUmL9C+v6/Qt1kwELHy8BCqjHBQpSYwUJ3/sFC3WTCQsfLwkKqMcNCEJjDQvr+
w0JgZcRCRMvEQqoxxUIQmMVC+v7FQmBlxkJEy8ZCqjHHQpSYx0J3/sdC3WTIQkTLyEKqMclC
lJjJQnf+yUJgZcpCRMvKQqoxy0IQmMtC+v7LQt1kzEJEy8xCLTLNQhCYzUJ3/s1CYGXOQkTL
zkKqMc9CEJjPQnf+z0LdZNBCx8vQQi0y0UKUmNFCd/7RQt1k0kJEy9JCqjHTQpSY00L6/tNC
YGXUQkTL1EItMtVClJjVQvr+1UJgZdZCx8vWQi0y10KUmNdC+v7XQmBl2ELHy9hCLTLZQpSY
2UL6/tlCYGXaQsfL2kItMttClJjbQvr+20JgZdxCx8vcQi0y3UKUmN1C+v7dQmBl3kJEy95C
LTLfQpSY30L6/t9CYGXgQsfL4EItMuFClJjhQvr+4UJgZeJCx8viQi0y40KUmONC+v7jQmBl
5ELHy+RCLTLlQhCY5UL6/uVCYGXmQsfL5kItMudClJjnQvr+50JgZehCx8voQi0y6UKUmOlC
+v7pQt1k6kJEy+pCLTLrQpSY60L6/utCYGXsQkTL7EKqMe1ClJjtQnf+7UJgZe5Cx8vuQqox
70KUmO9C+v7vQmBl8EJEy/BCqjHxQpSY8UJ3/vFCYGXyQsfL8kItMvNCEJjzQvr+80LeZPRC
UM30Qi0y9UIQmPVCd/71QmBl9kLHy/ZCLTL3QpSY90J3/vdC3mT4QkTL+EItMvlCEJj5Qvr+
+ULeZPpCRMv6Qqox+0KUmPtC+v77Qt5k/EJEy/xCLTL9QhCY/UL6/v1CYGX+QsfL/kItMv9C
EJj/Qnf+/0JvMgBDomUAQ9WYAEMIzABDPP8AQ7AyAUPkZQFDFpkBQwjMAUM8/wFDbzICQ+Rl
AkMWmQJDCMwCQzz/AkNvMgNDomUDQxaZA0MIzANDPP8DQ7AyBEPkZQRD1ZgEQwjMBEM8/wRD
bzIFQ6JlBUPVmAVDSswFQ33/BUNvMgZDomUGQxaZBkMIzAZDPP8GQ28yB0PkZQdD1ZgHQwjM
B0M8/wdDbzIIQ+RlCEPVmAhDCMwIQzz/CENvMglDomUJQ9WYCUNKzAlDff8JQ7AyCkPkZQpD
1ZgKQwjMCkO+/wpDsDILQ6JlC0PVmAtDSswLQzz/C0OwMgxD5GUMQxaZDENKzAxDff8MQ7Ay
DUPkZQ1DFpkNQ0rMDUN9/w1DsDIOQz5qDkMWmQ5DSswOQ33/DkOwMg9D5GUPQxaZD0NKzA9D
ff8PQ7AyEEPkZRBDFpkQQ0rMEEN9/xBDsDIRQ+RlEUPVmBFDSswRQzz/EUNvMhJD5GUSQxaZ
EkNKzBJDff8SQ7AyE0PkZRNDFpkTQwjME0M8/xNDsDIUQ+RlFEMWmRRDSswUQzz/FENvMhVD
5GUVQxaZFUMIzBVDff8VQ28yFkOiZRZDFpkWQwjMFkN9/xZDsDIXQ+RlF0PVmBdDSswXQ33/
F0OwMhhD5GUYQ9WYGENKzBhDff8YQ7AyGUOiZRlD1ZgZQ0rMGUN9/xlDsDIaQ+RlGkMWmRpD
SswaQzz/GkNuMhtD5GUbQxaZG0MIzBtDff8bQ24yHEPkZRxDFpkcQ0rMHEN9/xxDsDIdQ+Rl
HUPVmB1DCMwdQzz/HUOwMh5DomUeQxaZHkMIzB5Dff8eQ24yH0OiZR9D1ZgfQwjMH0N9/x9D
bjIgQ6JlIEPVmCBDSswgQzz/IEOwMiFD5GUhQ9WYIUMIzCFDPP8hQ24yIkO6aSJDFpkiQwjM
IkN9/yJDbjIjQ6JlI0MWmSNDCMwjQzz/I0NuMiRDomUkQ9WYJEMIzCRDPP8kQ7AyJUOiZSVD
FpklQ0rMJUM8/yVDsDImQ6JlJkMWmSZDSswmQzz/JkOwMidDomUnQxaZJ0MIzCdDPP8nQ24y
KEPkZShD1ZgoQwjMKEN9/yhDbjIpQ+RlKUPVmClDCMwpQw==</AssayXData><AssayYData Points="400">5MOPvm/7jr6QX4u+p1SOvqvhi74YaYy+wH6Nvqerjb5ZLIu++D2MvnPfi768Jou+Zw2Lvinu
ir7T54y+TU2Lvrwbir5Dwoi+vyOJvjKTiL4zD4m+Xy+IvhAsiL4+OIi+FwaHvopziL6sYYa+
vEyHvqHah76ryIW+hN+HvrOvhL7x4IW+Bn2Dvo6shr78j4O+9NyEvm0Sgr4tMoO+QcuFvgVo
g75QQYK+Zh2DvrwHg74fb4W+g6SAvjqXg75raoW+dpmBvh5fgr7ze4O+JTWBvtA6gr7gdoG+
RpeAvjkLgb5/94C+xPd/vpOlgL7LkIG+eaCBvmSogL6+Mn6+9G+Bvm/Rfb7DEXm+b1KBvizj
gL5vsHy+iQd/viH5eb7PiHy+KJh5vsP3e77X43q+Hhd5vlPzfb6kJni+hYd6vsqjer6e+Hu+
sVB5vgi0dr49NXi+xhJzvtuVeL5W6Hi+02J2vrSsc76wWHS+bWlzvkFbd77GgHe+9gpzvq65
c75UL26+yrJ1vnTqc76LEG6+HjF3vrUpdL4P5m++re5yvtsEb76/H26+POlxvjUJcr7SOGu+
BYlsvsUhbr7E93C+JOVxvmaqb76Y5Gy+CyZwvm5+bL5hkGu+hadtvqkWaL7Z3Wq+zAZtvpsd
br42rGq+galnvuW7a75WVmi+KG5pvklwZb41pWi+DTZnvh+Yar5Id2i+YjZkvp+yYb42uGq+
yUBnvkrya76sv2a+Azlpvl+VbL7z1mm++mBlvuZbZL5HEGK+BGtlvvXmX77a+mi+v91hvlnY
ZL5b+GK+pqtdvsJTZL4UqmO+H3lhvuj6YL75uWC+cDphvrTdZL6kHGK+utdcvs9lY75fCWC+
rThkvhtLXL7k/F2+3WdhvqBbXb5ihF6+yw9gvoguWb7cjVq+bRNcvuOXX74Epl6+cvhdvrc+
XL6DLVq+/d1bvueIW77BzGO+GXZdvlYLWb6PZFi+rVVcvhApV74Evlq+fClVvqZqVL4cIFe+
EsNYvht9Ub5BQVW+/3tXvvf1WL6FHVq++uZVvhjdU776UlW+HgRWvsb6Wr7KX1W+kcdWvtJv
Vr4IyVW+UHpUvp2iVL5iiVa+ygNXvmxHVr59LFS+nMlVvtcMV76jf1S+QX1Rvj7FUL5CoVC+
3HFQvmayUb6ikk++boNTvpHaUL6vjk6+AoVQvoq3T748MFC++adNvoGZTb6Y+E6+DKlJvma4
S77jdE6+839Qvu67Tb6niUy+DnVJvgt1TL6bUEy+8jBNvn+VTr41RU++F7lPvgprS76zn0++
5X9Nvo34SL55Bk++9fRNvibQT76kika+dk5JvmmiSr5Cd0i+2f9EvnQKSb708Um+BwZKvlLh
Rb451Eq+2/xLvpglTr6jNUq+lwNJvgeNSL4IDEm+cx5GvuToP7624Ue+Sp9IvvCBR75bkUm+
vnVCvqn4Rb46Dki+K+pFvmheRb7xjkC++41Gvp6oRb7QzD++RGJGvvZUQ74dhT++VbdBvkci
Qb6ytT++gpU/vhJARb54Dj2+XNBFvuHQQr7ZC0K+bZQ/vibjPr6Jkz++pic/vmf1P76TXkG+
Sbs7vsu7Qr4ewUG+yH9BvksdPb7yjz2+ojs+vlS4Qr5r/ES+6wc/vod1Q76RMzq+NSQ/vvZX
Pr4dtT6+DB09vhdwPb716j2+NeY9vgQEPL5dVj2+HNE5vsT3O77Beje+ZyM9vj6/Ob4siDe+
gaM2vnYFO776Zzq+NEQ7voxdO77d4zu+2Hs6vhDxOb4oNzq+bGs2vuuDOb5N+ji+eJk1vvWi
Ob7ytju+3ag1vubrNb4Jyzq+I1U0vj+xOL4NRjS+Pms0vqcZNr7bxja+7Gc2vuISNr7ffDK+
VDA0vtA5Nr4tJzW+nz42vsEROb6kHzK+uoY6viQoM74o9za+uWgzvhKMNb5PsjG+W2k3vpHI
Nb6wEjK+nJM3vo7HMr7ShDK+eG40vucnNr7XUzC+PxE0vjloNr6oIi6+MgEvvj4BML7qPTG+
uOExvkNRML7fITG+wFMwvj35ML4PfjO+XZ8uvk1fMr4avzW+DmcyviluML4jBi++FWksvmIN
ML6jVSu+638zvs14L77i+zC+maouvs+PLr7fqy6+VcIuvg==</AssayYData></Step><Step><CommonData><SampleLocation>1</SampleLocation><SampleID></SampleID><SampleGroup></SampleGroup><SampleInfo></SampleInfo><SampleRow>H</SampleRow><SamplePlate>1</SamplePlate><WellType>NEUTRALIZATION</WellType><Concentration>-1</Concentration><ConcentrationUnits>µg/ml</ConcentrationUnits><MolarConcentration>-1</MolarConcentration><MolarConcUnits>nM</MolarConcUnits><MolecularWeight>-1</MolecularWeight><Temperature>28</Temperature><StartTime>277923</StartTime><AssayTime>30</AssayTime></CommonData><FlowRate>1000</FlowRate><StepType>BASELINE</StepType><StepName>Baseline</StepName><StepStatus>OK</StepStatus><ActualTime>30</ActualTime><CycleTime>0.2</CycleTime><AssayXData Points="150">O/8pQ24yKkOhZSpD1ZgqQwjMKkP5/ipDLTIrQ6FlK0PVmCtDCMwrQ/n+K0MtMixDoWUsQ9WY
LEMIzCxDO/8sQ24yLUOhZS1Dk5gtQwjMLUO+/y1DLTIuQ6FlLkOTmC5DCMwuQzv/LkNuMi9D
oWUvQ5OYL0PGyy9DO/8vQy0yMENgZTBD1ZgwQ8bLMEODADFDbjIxQ6FlMUOTmDFDCMwxQzv/
MUNuMjJDoWUyQ5OYMkMIzDJDO/8yQ24yM0NgZTND1ZgzQ8bLM0P5/jNDLTI0Q2BlNEOTmDRD
xss0Qzv/NENuMjVDYGU1Q5OYNUPMzDVDO/81Q24yNkNgZTZDk5g2Q8bLNkP5/jZDLTI3Q6Fl
N0OTmDdDxss3Q/n+N0NuMjhDYGU4Q5OYOEPGyzhD+f44Qy0yOUNgZTlDk5g5QwjMOUM7/zlD
bjI6Q6FlOkOTmDpDCMw6Q0EAO0MtMjtDYGU7Q9WYO0MIzDtD+v47Qy0yPENgZTxD1Zg8Q8bL
PEM7/zxDbjI9Q6FlPUPVmD1DCMw9Qzv/PUNuMj5DoWU+Q9WYPkMIzD5DO/8+Q24yP0OhZT9D
1Zg/QwjMP0M7/z9DbjJAQ2BlQEPVmEBDCMxAQzv/QENuMkFDoWVBQ5OYQUMIzEFDO/9BQ24y
QkOhZUJD1ZhCQwjMQkM7/0JDbjJDQ6FlQ0PVmENDCMxDQzv/Q0NuMkRDoWVEQ9WYREMIzERD
GARFQ24yRUOhZUVD1ZhFQwjMRUM7/0VDbjJGQ6FlRkOTmEZDCMxGQzv/RkNuMkdDoWVHQ9WY
R0MIzEdD</AssayXData><AssayYData Points="150">GxQ4vsHuNL5fOjK+5KkwviA+M76+2C++PxQuvlIBLr4vqDC+7WkxvjvAML6tMCu+eZgyvuM9
Lr5Y1Cq+fy4qvqTfLb7xJyu+EO0pvi08Lr6rniq+1IQtvooDLL7OoCy+850pvlOPK77IhCy+
Rx0tvqwAKr4Q5Cq+pCYtvg0xLr7vAC2+a3Epvg75Kb65DCe+ntonvjXcLL5SVye+DL0pvpYK
Lb7fSSe+DUgsvlgIJ75NXCu+ONcpvqkOKr6RECa+0/MnvkyjKr7qfye+Jm8qvlJoJ763Zyi+
7vQmvgarKL6ddie+1Colvod4Ib7Xviq+GqQnvnKtKb7+qiW+DM8nvmGXJb47xyS+fq0lvrtU
J760Fii+s/8lvjoFIb578ie+iGUrvkJBJr73oSi+DI8kvv20Jr6RDyW+lYgevi6YKb6NhiW+
/0Mgvj1QJb4uoCS+kXUnvl7RIr7vBSG+U7khvqT5J77qlSS+nvwgvodfI74tDCW+do8hvmv+
Ib4nKiW+f0kivgYtHr5RUSa+lRkmvqz+IL6svyG+0PwevsiIJL7MgR2+zhIevixjIb67PR++
Ye0hvkrBIb7cLCC+PqkivnHVIr50Lx2+7V8ivkdrHb7WyRy+T64evpMdIL5RHx++aK4gvu+z
G77GXB++H7EevlCLHL4AZiC+5KQavgn9HL7hIhm+LCAdvnsiIb6hqCG+Kb8evvpMHL4/whu+
WPgZvmCGIL43DBq+aeUfvuXdG762dSG+5+scvulfH76NEhy+3C8bvgu1H761EB++p24bvmFO
Hr7ZFx6+</AssayYData></Step><Step><CommonData><SampleLocation>10</SampleLocation><SampleID></SampleID><SampleGroup></SampleGroup><SampleInfo></SampleInfo><SampleRow>H</SampleRow><SamplePlate>1</SamplePlate><WellType>NEUTRALIZATION</WellType><Concentration>-1</Concentration><ConcentrationUnits>µg/ml</ConcentrationUnits><MolarConcentration>-1</MolarConcentration><MolarConcUnits>nM</MolarConcUnits><MolecularWeight>-1</MolecularWeight><Temperature>28</Temperature><StartTime>316697</StartTime><AssayTime>180</AssayTime></CommonData><FlowRate>600</FlowRate><StepType>ASSOC</StepType><StepName>Association</StepName><StepStatus>OK</StepStatus><ActualTime>180</ActualTime><CycleTime>0.2</CycleTime><AssayXData Points="900">O/9HQ24ySENgZUhDk5hIQwjMSEM7/0hDbjJJQ6FlSUOTmElDCMxJQzv/SUNuMkpDYGVKQ5OY
SkMIzEpD+f5KQ24yS0OhZUtD1ZhLQ8bLS0M7/0tDLTJMQ6FlTEOTmExDxstMQzv/TEMtMk1D
oWVNQ5OYTUMIzE1DO/9NQ24yTkOhZU5Dk5hOQ8bLTkM7/05DLTJPQ6FlT0PVmE9DCMxPQ/n+
T0NuMlBDoWVQQ5OYUEMIzFBD+f5QQ24yUUNgZVFDk5hRQ8bLUUM7/1FDMzNSQ2BlUkPVmFJD
xstSQ/n+UkNuMlNDYGVTQ9WYU0PGy1ND+f5TQy0yVEOhZVRDk5hUQ1DNVEM7/1RDbjJVQ6Fl
VUOTmFVDxstVQ/n+VUMtMlZDYGVWQ5OYVkPGy1ZD+f5WQy0yV0OoZldDk5hXQ8bLV0P5/ldD
LTJYQ2BlWEOTmFhDxstYQ/r+WEMtMllDYGVZQ5OYWUPGy1lDfP9ZQy0yWkNgZVpDk5haQwjM
WkP6/lpDLTJbQ2BlW0PVmFtDCMxbQ/r+W0MtMlxDoWVcQ5OYXEMIzFxDO/9cQy0yXUOhZV1D
1ZhdQwjMXUM7/11DbjJeQ6FlXkPVmF5DCMxeQzv/XkNuMl9DoWVfQ9WYX0MIzF9DO/9fQ24y
YEOhZWBD1ZhgQwjMYEM7/2BDbjJhQ6FlYUPVmGFDi8xhQzv/YUNuMmJDoWViQ9WYYkMIzGJD
O/9iQ24yY0OhZWND1ZhjQwjMY0M7/2NDbjJkQ6FlZEPVmGRDxstkQzv/ZENuMmVDoWVlQ9WY
ZUMIzGVDO/9lQ24yZkOhZWZDk5hmQwjMZkM7/2ZDLTJnQ2BlZ0PVmGdDCMxnQzv/Z0MtMmhD
omVoQ9SYaEMIzGhDO/9oQy0yaUOiZWlD25lpQwjMaUP6/mlDbjJqQ2BlakOTmGpDCMxqQzv/
akNuMmtDYGVrQ9SYa0MIzGtDO/9rQ24ybENgZWxD1JhsQ8bLbEPKAW1DbjJtQ6JlbUOTmG1D
xsttQ/r+bUMtMm5DomVuQ5OYbkPGy25D+v5uQ24yb0OiZW9Dk5hvQwjMb0P6/m9DbjJwQ6Jl
cEOTmHBDxstwQ/r+cEMtMnFDYGVxQ5OYcUMIzHFDO/9xQy0yckOiZXJDk5hyQ8bLckP6/nJD
LTJzQ2Blc0OTmHNDxstzQ/r+c0MtMnRDomV0Q5OYdEPGy3RD+v50Q24ydUNgZXVDk5h1Q8bL
dUP6/nVDbjJ2Q6JldkMim3ZDxst2Q/r+dkNuMndDomV3Q5OYd0PGy3dD+v53Q24yeENgZXhD
k5h4Q8bLeEM7/3hDLTJ5Q2BleUOTmHlDxst5Qzv/eUMtMnpDomV6Q9SYekPGy3pD+v56Qy0y
e0NgZXtDk5h7QwjMe0P6/ntDLTJ8Q2BlfEOTmHxDxst8Q3z/fENuMn1DomV9Q9SYfUPGy31D
+v59Qy0yfkNgZX5DFpl+QwjMfkM7/35DLTJ/Q6Jlf0PUmH9DCMx/Qzv/f0M3GYBD0TKAQ2pM
gEMEZoBDnn+AQzeZgEPRsoBDasyAQwTmgEOe/4BDNxmBQ9EygUNqTIFDBGaBQ55/gUM3mYFD
0bKBQ2rMgUME5oFDnv+BQzcZgkPRMoJDakyCQwRmgkOef4JDN5mCQ9GygkNqzIJDBOaCQ57/
gkMWGYND0TKDQ2pMg0MEZoNDfX+DQxaZg0OwsoNDasyDQwTmg0Oe/4NDFhmEQ9EyhENqTIRD
42WEQ55/hEM3mYRD0bKEQ2rMhEPj5YRDff+EQzcZhUPRMoVDSkyFQ+NlhUOef4VDFpmFQ7Cy
hUNKzIVDBOaFQ57/hUM3GYZDsDKGQ2pMhkMEZoZDfX+GQxaZhkOwsoZDSsyGQwTmhkN9/4ZD
NxmHQ7Ayh0NKTIdDBGaHQ31/h0M3mYdDsLKHQ0rMh0PI5odDff+HQzcZiEOwMohDSkyIQ+Nl
iEN9f4hDFpmIQ7CyiENqzIhDBOaIQ33/iEMWGYlDOTSJQ2pMiUPjZYlDnn+JQxaZiUPRsolD
SsyJQwTmiUN9/4lDNxmKQ7AyikNqTIpD42WKQ31/ikMWmYpDsLKKQ0rMikOo5opDff+KQzcZ
i0OwMotDSkyLQ+Nli0N9f4tDN5mLQ7Cyi0MOzYtD4+WLQ33/i0MWGYxD0TKMQ0pMjEPjZYxD
nn+MQxaZjEPRsoxDSsyMQ+PljEO+/4xDFhmNQ7AyjUNqTI1D42WNQ75/jUMWmY1DsLKNQ2rM
jUPj5Y1Dnv+NQxYZjkOwMo5DakyOQ+NljkOef45DN5mOQ7CyjkNqzI5DBOaOQ33/jkMWGY9D
0TKPQ2pMj0MEZo9Dnn+PQxaZj0NUs49DasyPQ+Plj0Oe/49DNxmQQ9EykENqTJBDBGaQQ55/
kEM3mZBD0bKQQ2rMkEME5pBDnv+QQzcZkUPRMpFDakyRQwRmkUOef5FDN5mRQ9GykUNqzJFD
BOaRQ57/kUM3GZJD0TKSQ2pMkkMEZpJDnn+SQzeZkkPRspJDasySQwTmkkOe/5JDNxmTQ9Ey
k0NqTJNDBGaTQ55/k0MWmZND0bKTQ2rMk0ME5pNDff+TQzcZlEPRMpRDakyUQ+NllEN9f5RD
FpmUQ9GylENqzJRD4+WUQ57/lEM3GZVDsDKVQ2pMlUPjZZVDnn+VQzeZlUOwspVDasyVQwTm
lUOe/5VDFhmWQ7AylkNqTJZD42WWQ55/lkM3mZZD0bKWQ2rMlkME5pZDff+WQxYZl0OwMpdD
SkyXQwRml0Pff5dDN5mXQ7Cyl0NqzJdDBOaXQ57/l0M3GZhD0TKYQ0pMmEPjZZhDfX+YQxaZ
mEOwsphDasyYQwTmmEN9/5hDNxmZQ7AymUNqTJlD42WZQ31/mUMWmZlD0bKZQ2rMmUME5plD
nv+ZQzcZmkOwMppDSkyaQ+NlmkOef5pDN5maQ7CymkNKzJpD4+WaQ57/mkM3GZtDsDKbQ0pM
m0PIZptDfX+bQzeZm0OwsptDi8ybQwTmm0N9/5tDFhmcQ7AynENqTJxD42WcQ55/nEMWmZxD
0bKcQ0rMnEME5pxDnv+cQzcZnUOwMp1DSkydQ+NlnUOef51DN5mdQ7CynUNKzJ1D4+WdQ57/
nUM3GZ5DsDKeQ2pMnkPjZZ5DfX+eQxaZnkOwsp5DSsyeQyXmnkN9/55DFhmfQ9Eyn0NKTJ9D
42WfQ31/n0MWmZ9DsLKfQ0rMn0Pj5Z9Dnv+fQzcZoEOwMqBDSkygQwRmoEOef6BDN5mgQ9Gy
oENqzKBDBOagQ0EAoUM3GaFD0TKhQ2pMoUMEZqFDnn+hQzeZoUPRsqFDasyhQwTmoUOe/6FD
NxmiQ9EyokNqTKJDBGaiQ55/okMWmaJD0bKiQ2rMokME5qJDnv+iQxYZo0P4M6NDakyjQwRm
o0Oef6NDN5mjQ9Gyo0NqzKND4+WjQ33/o0M3GaRDsDKkQ2pMpEMEZqRDnn+kQzeZpEPQsqRD
asykQyTmpEOe/6RDNxmlQ9AypUNqTKVDBGalQ55/pUMWmaVDsLKlQ2rMpUME5qVDnv+lQzcZ
pkPQMqZDakymQwRmpkOef6ZDN5mmQ9CypkNqzKZDBOamQ3z/pkPbGadD0DKnQ2pMp0PjZadD
nn+nQxaZp0OwsqdDSsynQ+Plp0Oe/6dDFhmoQ9AyqENKTKhDBGaoQ3x/qEMWmahD0LKoQ2rM
qEME5qhDfP+oQxYZqUPQMqlDkU2pQwRmqUOef6lDN5mpQ9CyqUNqzKlD4+WpQ3z/qUMWGapD
sDKqQ0pMqkMEZqpDnn+qQzeZqkPQsqpDasyqQwTmqkPKAatDNxmrQ7Ayq0NKTKtD42WrQ3x/
q0MWmatDsLKrQ0rMq0Pj5atDfP+rQzcZrEOwMqxDSkysQ+NlrEN8f6xDFpmsQ9CyrENKzKxD
4+WsQ57/rEM3Ga1DsDKtQ0pMrUPjZa1DfH+tQxaZrUOwsq1DSsytQwTmrUN8/61DFhmuQ7Ay
rkNKTK5D42WuQ3x/rkMWma5DsLKuQ0rMrkOH5q5DfP+uQxYZr0OwMq9DkU2vQ+Nlr0N8f69D
WJmvQ9Cyr0NKzK9D4+WvQ3z/r0M3GbBDsDKwQ2pMsEPjZbBDnn+wQ3iZsEPQsrBDasywQwTm
sEOe/7BDxhuxQ9AysUNqTLFDBGaxQ55/sUM3mbFD0LKxQ2rMsUME5rFDnv+xQzcZskPQMrJD
SkyyQwRmskOef7JDN5myQ9CyskNqzLJDBOayQ57/skM3GbND0DKzQ2pMs0MEZrNDnn+zQzeZ
s0PQsrNDasyzQwTms0Oe/7ND/Bm0Q9AytENKTLRD42W0Q3x/tEMWmbRD0LK0Q2rMtEME5rRD
nv+0QxYZtUPQMrVDaky1QwRmtUOef7VDN5m1Q9CytUNqzLVDBOa1Q57/tUM3GbZD0DK2Q0pM
tkMEZrZDnn+2QzeZtkNUs7ZDSsy2QwTmtkOe/7ZDNxm3Q7Ayt0NqTLdDBGa3Q55/t0MWmbdD
sLK3Q2rMt0ME5rdDfP+3QxYZuEPQMrhDaky4QwRmuEOef7hDN5m4Q9CyuENKzLhD4+W4Q57/
uEMWGblD0DK5Q2pMuUPjZblDnn+5QzeZuUOwsrlDasy5QwTmuUOe/7lDNxm6Q7AyukNKTLpD
42W6Q3x/ukMWmbpDsLK6Q0rMukME5rpDfP+6QxYZu0PQMrtDaky7Q+Nlu0N8f7tDFpm7Q7Cy
u0NKzLtD4+W7Q57/u0MWGbxDsDK8Q0pMvEPjZbxDfH+8QxaZvEOwsrxDSsy8QwTmvEN8/7xD
Fhm9Q1o0vUNqTL1DZma9Q3x/vUMWmb1DsLK9Q2rMvUME5r1D</AssayXData><AssayYData Points="900">T94ivlF1IL4QgSC+MLAcvrefHr6Pwx++wYsgvk3tFr5vsxi+1l4XvtPVFr46dRi+f28bvhAu
FL6seRe+/VwYvukDGb5t6Ba+IzIXvh5gGL55+Ri+1RwWvhDvGb7p8xi+z5EZvrBGFb64YhW+
gB0WvlywFL6VGBC+SXsWvtb7Fr5HaBa+63cXvhfGFL5nCxW+k2kXvpw7FL6B0xO+R9YRviTu
E75UjxO+I9AQvjRfDr4kOhS+p+USvvCZEb4q+xC+V+MSvgoEF74Y5w6+7hETvphWEr6MwhK+
g7ETvqosDL5KJg6+q0QTvi9rEr7u2xK+aXYTvgRdFL7N0A2+Zl4OvqfFD77h8RC+2sYTvtzc
C76MlRK+LGkPvnxxEL7SHBS+ooEQvqd3Dr58ZAu+mJoPvjHCDr5StxC+cpgOvgx+Db5WuhC+
recMvsm8Dr6C3w++y18OvumTEr46pxG+2UUOvlyACL4B6w2+OxEMvi9xEL6N8w6+wZ0Nvqn6
CL4hJg2+dWMLvmqhDr6HshG+4JkOvntRCr4jKg6+sbsPvr+SCb7GPRC+RfAMvnueC75HfQm+
bQwKvvl3Cr4MDwm+EaMHvirMDL5aEQu+eOMOvtfxB76SYQO+jAgLvkabDL7eQge+pWsJviGj
B74jSge+xHQKvsoGC768Pwe+2C4IvnSMC75LNQm+lzUNvh/xC75a9wi+XdoLviJCA77Pmwa+
7zEEvkpVBb5blwe+HmoGvhGYAr5APgW+OgIIvpamB76SFgm+Vt4HvmmrBr6iwAa+/mwGvlMr
B766RgW+AXEHvi/zAr56iAe+CZIIvta6Ar4G3gW+WtkGvu7cB76PIgW+IsQHvpz7Ar4j0ga+
8VkMviGTBr48aQW+958IvvO+Ab4ZXAG+IYgFvgsuBr79wwO+8SUIvsCsBL46+wG+x1ACvgfj
Ab6HdQC+jq4CvvXuA74Ifwm+GQkDvjV3BL79pwG+KAMEvms0Ab6kTQC+M6cBvl7vAb5AtwO+
rs4EvnPSAr4wMfy9hE0Avq6HBr4bLwO+6fICvkR7BL6quAK+NLX9vcWbAb7TH/69ebr/vQeh
AL7fGfy9uK8AvnSI+r0SRAK+wFIBvjmjAL7ALQC+nZ7yvSV9BL6q5fm9FW75vaP3/72RuP29
lMv9vSqL8L2mRvq9PoYAvp13/b2oG/y9IV/6vYs7/72uJwC+VqL6vaEt+71tvPu9+Mn5vbhj
9r3ViP29aRz6vSk1+705ZQG+hcb9vVV+872jtvO95ZT8vW0P+70/+vu9A/L3ve/58r23LAC+
tgQAvmDQ/7077Pm9utvyvbgN8L15GvW9EsT6vV8A8L2qKPi9APLyvY6o/L1ZHfm9ifD7vadQ
+r3dtPW9SfL2vZAM9b22Hvm9gwvxvUFt6r2M1fK9P3H1vZ6t/L37APa9Ncnyvf0R8r0ore69
Tn33vQ4Y7r1vVO69/ADpvXd9+70TAPa9UaPtvZiK6r0EuOm9te/zvRoL9r1gZve9jzn4vdV5
9L01quy9k+bwvSMT772cQu+9m4DtvVoI9b1HY+29QnbpvSoC873h3+q9yZbtvdQ96b1QD+m9
VljvvexE6L27puy9VMrqveYT8L1RM+69WpvnvTKp5r3xTO+9YGbvvWtV7r0r3fC9WFLpvZdP
8L0MDeK9nmDtvV8V5r27B/S91VfovUiD6L2DrO+9X1zsvet+6b1kHeq9SZ7mvY146L35DOS9
7hbrvYC26r1Cxe29NsTmvePo7r0dcOq90fvfvS6F4L1zAuS9uAfnvfxR770H/um97kTpvQf9
4b2N/Oi92j/kvVDU7L3Ur+a9zF7ivQIn4b0C1uO9GnfkvSgI3r0af+C9dv3svVc86b3FSOG9
rJrmvUr15L3uPua9gfXgvQCd3b3DZuO9DtPdvZGB5b3lydy9WnLcvRU24L2MEuC9Lkrkvduh
5L3Iu+O9rgLfvXkO370MgeW9EP7kvV8r571akeK9PQvfvf7e4L1TwuC9gVHXvV5j3r1/pNa9
YETevfcf2r05neC9BDfUvX1s2r1yuNe9MWXjvQZH471Vl9u9f+3bvS6Y170JaeC9tqTTvdyY
5L2on9m9BdvbvV5f2b3bqOG9FknVvShm2L0mOtm9zWfgvd3v2b0dcNq9uc7UvTUG3r1lY9u9
yqXWvcsK07104Ne9izLXvTQf1b3Tede9WovRvQ+b2L1rbtW9uwTbvTCa1r0MGNO9U83XvZz3
1b2x8N29WmDYvfYB0L3drdu9W7bMvdCM1r1gSdm9Dv3QvcCK173Kidi9TAHMvTOv4r0Uvda9
sVfUvdJ31r0mC9W9M9DXvUVG07266dK96QPdvc0Q2b2MFtq9lvXRve/q4r0fPti9lI3RvUY3
yr3jiNm9ajTPvfsM2L3a1NO99iLbvV6Wz71U69G9Bm3SvbTx071k48q97yzQvXAJ073yT9a9
8UTMvXUt0r3JqNS9UXjQvW2Vzb0njsW9sRPPvbhG072HhM+915vKvdbwzL048cy95vTOvfAQ
0L2T8c29KB3LvSiqyL1Zvcq9IxXPveThzL0Bxcm9Z8PRvaNUzr3Evcm97sHLvYWQ170dudC9
ZRzGveA81L2B+s695QPPvQTG0L3VK8y9+kXFvR3Gz70yZse91FLKvcFEzL2BPc29B8PTvctO
yb2Hvs69CtTDvYER1r0dSMO9YkvIvQr5yr0/qcq9HWHCvY1Xxb2PTci9WFnGvSQ9yL2Edse9
/SvEvYF4zb0DAMi9h4jGvYYcw70YT8+9BQrHvXMmyL0Gq869oEjMvQVDwb1Me8K9i0rGvRgQ
zL3sfca9+cnGvamJyb1CH8W9HuPIvQTDvb1rMsa9gjzHvXp+yb2OD8e9DhC9vV9nvL2hfcK9
yprLvfYmxr3vQsO9ti/CvTfYur25usK9fAfFvUoYwb3Af8e9KCm5vTtswb0DnL29GxnEvW6B
xL2O3cW9eKLFvS/oub3AE7y9HnjNvWwPu73RD8O9YqLAvURfvb12jsK9KaG/vYhCwL08TMC9
fCnAvbEbyL2VZ7+9zsXEvU46vb022bm9BmLHvRGUv70hu7e9bme/vVBlvL2pF7+9gfm+vbAi
wr3HqMK9WNXBvcXzt73rC7y9gUvIvZX+v71oZbq9TCHAvbtzur2iK8C9HCu/vQkgt71chba9
gTO9vRtqur1g8ry9eOq5vbwqwb1yK7+9Zx6/vRtbvb0I/7i9lYa2vXakvb0Qc7y9OLS7vdQN
ub3PssC9JxW6vW8utr2yqLW9FWC6vdLptr0LJbq9TpGyvRu5t70Z/rS9hne3vQqJvb0/7bW9
eqSyvUxbt70Vj7e9+vC1vbDzs71FP7S9rd+2vSeQsr3Ezbq9uHW4vaQltL3ykLW95QW1vZ1N
tr3pmLe9NJK3vT5avb3d6re9JqGzvco5s71g47O9h+evvSiTs705Cba9yQG4vTestb2G6LO9
rPSzvZExub3Wu7G906G3vcfbtL1scbi9j+GvvaQIv72YXbS91r+zvfYTub0BQbm9nICxvZ0X
tb2sC7C9Bk6svXMRq72nQrG9E2ypvRevrb1MGq69Yqy5vQNXsb2i86y9rX+2vZgdrL1rQra9
RWSzvdAIsL3UqbC9/u2kvYQ6r71Mlbq9Y6qrvcX6rL2mTLS9sQS1vQoMqL37T7O99gu0vUg8
s70feKW9++qwvYyRqr0yP6q9x5etveUDrr2COa29xu2ovR1tr73kdKy90vOrvVRhsL1T9bK9
n2iwvbbmo72AIKe9mxWrvZ0nrr2CqLK955amvTWUqL3f5qW9rZanveS8qb0mcK29v8qkveE2
pr2rUai9pFWqvScwrr0dbbK9wLavvetEpr2P2ae96oKqveIVrb2QnKu9nlitvdatpb1t/qS9
hxiovUbApL2pFqe9vUGnvdThnr0spKK9kUCivZPDqL090Ke9OqelvbS4oL3O1KS9RSmovdKb
rr3mVau9Y7qoveKeob1I/Jy9MZqrvZBUpL2a+KC9S/ulvb/qq7098aG9HuqmvSIapr3Srqi9
ELWpvdQspL1nhZu9dBOcvZXPpb1qSp29NeSgvXIkqL1gYqK9r96gvSlOpL1LfKW9L1SnvYVc
p72f66C9856kvZ3ApL1XuaS9u8ebvaFgp73u35+9JbOjvR+Amb2sWai9CaGXvb0Im727EqW9
04yvvbvYob2PaJ29phGhvX45o71T+6i9dZqivRZdpr0yiqe91xaVveU7p709m6S9EXShvQiN
nr2iDaC9XHibvVTUlL1+FJ+9ydOfvblAn70K3pS9lAScvUeuo72B9qW9nZudvbQenr1AOZa9
eN6lvSf4m71oAaC9NXicvZazor0wvJq97DadvZkTmr3o45u9EzGhvXZxmb2CPpa9JTigvW+g
n72BLpq9512dvc/Wlr3WMp2991ydvRklnL1bMaO96g2VvSOIlb2IUZq9j2GSvRkZnr0i4Zq9
8AaSvS49nb1uL5S9M/+cvSmWpb2tQJi9/Hifvai+lb2dFZy95weUveXUlb3E7Za9rZOYvWTh
mr2Py569r3yVvdNVkr2G4p29GV2Nvb8clr15bZe9YW6bvbwXnL1Jr5O927SavUMjmb0GyJu9
puOYvQ4ll71uVpq9yjOYvVEkmr2CWZe944yUvRo/lr1UxJO9UU2YvWzojr0g/Y+90BiVvTAa
k70Wi5q9Y5KXvbxtmb2G0o29lKSWvSfNjL2U2JG9+OCZvS7sk732cpu94XuVvTCJlL0shZW9
wc+RvcL6lr2uII69FsaQvZUckb2wG4y9bJmTvYojlb040o69</AssayYData></Step><Step><CommonData><SampleLocation>1</SampleLocation><SampleID></SampleID><SampleGroup></SampleGroup><SampleInfo></SampleInfo><SampleRow>H</SampleRow><SamplePlate>1</SamplePlate><WellType>NEUTRALIZATION</WellType><Concentration>-1</Concentration><ConcentrationUnits>µg/ml</ConcentrationUnits><MolarConcentration>-1</MolarConcentration><MolarConcUnits>nM</MolarConcUnits><MolecularWeight>-1</MolecularWeight><Temperature>28</Temperature><StartTime>505501</StartTime><AssayTime>180</AssayTime></CommonData><FlowRate>600</FlowRate><StepType>DISASSOC</StepType><StepName>Dissociation</StepName><StepStatus>OK</StepStatus><ActualTime>179.999</ActualTime><CycleTime>0.2</CycleTime><AssayXData Points="900">nv+9QzgZvkOwMr5DSky+QwRmvkOef75DOJm+Q7CyvkNrzL5D5OW+Q57/vkMXGb9D0TK/Q2tM
v0MEZr9Dnn+/QziZv0PRsr9Da8y/Q+Tlv0N9/79DOBnAQ9EywENrTMBD5GXAQ55/wEMXmcBD
sLLAQ0rMwEME5sBDnv/AQxcZwUPRMsFDSkzBQwRmwUN9f8FDF5nBQ7CywUNKzMFD5OXBQ33/
wUMXGcJDsDLCQ2tMwkPkZcJDnn/CQxeZwkPRssJDSszCQ+TlwkN9/8JDOBnDQ1Qzw0NrTMND
5GXDQ31/w0MXmcNDsLLDQ0rMw0Pk5cNDff/DQxcZxEOwMsRDSkzEQwRmxEN9f8RDF5nEQ7Cy
xENKzMRD5OXEQ33/xEMXGcVDsDLFQ2tMxUPkZcVDnn/FQxeZxUPyssVDSszFQwTmxUN9/8VD
FxnGQ7AyxkNrTMZDJWbGQ31/xkM4mcZDsLLGQ0rMxkPk5cZDnv/GQxcZx0PRMsdDa0zHQwRm
x0N9f8dDOJnHQ7Cyx0NrzMdD5OXHQ57/x0M4GchD0TLIQ2tMyEMEZshDnn/IQziZyEPRsshD
a8zIQwTmyEOe/8hDFxnJQ9EyyUNrTMlDBGbJQ55/yUM4mclD0bLJQ2vMyUME5slDnv/JQzgZ
ykPRMspDa0zKQwRmykOef8pDOJnKQ9GyykNrzMpDBObKQ57/ykMXGctD0TLLQ0pMy0MEZstD
nn/LQziZy0PRsstDa8zLQ+Tly0Oe/8tDOBnMQ7AyzENrTMxDBGbMQ55/zEM4mcxD0bLMQ2vM
zEME5sxDnv/MQzgZzUNUM81Da0zNQwRmzUOef81DOJnNQ9GyzUNrzM1DBObNQ57/zUM4Gc5D
sDLOQ2tMzkMEZs5DfX/OQxeZzkPRss5Da8zOQwTmzkN9/85DFxnPQ7Ayz0NKTM9DiGbPQ55/
z0M4mc9D0bLPQ0rMz0ME5s9Dnv/PQzgZ0EPRMtBDSkzQQ+Rl0EN9f9BDOJnQQ7Cy0ENKzNBD
5OXQQ57/0EOaGdFDsDLRQ0pM0UPkZdFDfX/RQziZ0UOwstFDSszRQwTm0UN9/9FDFxnSQ9Ey
0kNrTNJD5GXSQ31/0kM4mdJD0bLSQ2vM0kPk5dJDnv/SQxcZ00OwMtNDSkzTQ+Rl00N9f9ND
F5nTQ7Cy00NKzNND5OXTQ33/00M4GdRDsDLUQ0pM1EMEZtRDfX/UQxeZ1EOwstRDa8zUQ+Tl
1EMhANVDFxnVQ7Ay1UNKTNVD5GXVQ31/1UMXmdVD0bLVQ0rM1UPk5dVDff/VQxcZ1kOwMtZD
SkzWQwRm1kN9f9ZDF5nWQ7Cy1kNrzNZD5OXWQ33/1kMXGddDNDPXQ2tM10MEZtdDnn/XQxeZ
10OwstdDSszXQwTm10Oe/9dDFxnYQ7Ay2ENKTNhDBGbYQ55/2EM4mdhD0bLYQ2vM2ENn5thD
nv/YQzgZ2UPRMtlDa0zZQwRm2UOef9lDOJnZQ9Gy2UNrzNlDBObZQ57/2UM4GdpD0TLaQ2tM
2kMEZtpDnn/aQziZ2kPRstpDa8zaQwTm2kOe/9pDOBnbQ9Ey20NKTNtDBGbbQ55/20MXmdtD
0bLbQw/N20ME5ttDff/bQzgZ3EPRMtxDa0zcQwRm3EOef9xDOJncQ9Gy3ENrzNxDBObcQ57/
3EM4Gd1D0TLdQ0pM3UMEZt1Dnn/dQziZ3UPRst1Da8zdQwTm3UOe/91DOBneQ9Ey3kNrTN5D
5GXeQ55/3kMXmd5D0bLeQ2vM3kPk5d5Dff/eQxcZ30PRMt9DSkzfQ8lm30N9f99DOJnfQ9Gy
30NKzN9D5OXfQ57/30M4GeBD0TLgQ2tM4EMEZuBDnn/gQziZ4EOwsuBDSszgQ+Tl4EN9/+BD
OBnhQ9Ey4UNKTOFDBGbhQ31/4UMXmeFD0bLhQ2vM4UPk5eFDnv/hQxcZ4kPRMuJDa0ziQwRm
4kN9f+JDOJniQ9Gy4kNKzOJDBObiQ57/4kM4GeNDsDLjQ0pM40PkZeNDnn/jQxeZ40PRsuND
SszjQwTm40N9/+NDOBnkQ7Ay5ENKTORD5GXkQ31/5EMXmeRDsLLkQ0rM5EPk5eRDff/kQxcZ
5UPRMuVDa0zlQ+Rl5UN9f+VDF5nlQ7Cy5UOszOVD5OXlQ57/5UMXGeZDsDLmQ0pM5kPkZeZD
nn/mQxeZ5kOwsuZDjMzmQ+Tl5kN9/+ZDFxnnQ9Ey50NKTOdD5GXnQ55/50M4medD0bLnQ2vM
50ME5udDnv/nQxcZ6EOwMuhDa0zoQwRm6EN9f+hDOJnoQ9Gy6ENrzOhDBOboQ57/6EM4GelD
0TLpQ2tM6UMEZulDv3/pQziZ6UPRsulDa8zpQwTm6UOe/+lDOBnqQ9Ey6kNrTOpDBGbqQ55/
6kMXmepD0bLqQ2vM6kME5upDnv/qQzgZ60PRMutDa0zrQwRm60Oef+tDOJnrQ7Cy60NrzOtD
BObrQ57/60M4GexD0TLsQ2tM7EMEZuxDnn/sQziZ7EPRsuxDa8zsQwTm7EN9/+xDOBntQ9Ey
7UNKTO1DBGbtQ55/7UM4me1DsLLtQ2vM7UPk5e1Dnv/tQzgZ7kPRMu5Da0zuQwRm7kOef+5D
u5nuQ9Gy7kNKzO5D5OXuQ57/7kMXGe9DsDLvQ0pM70MEZu9Dnn/vQziZ70PRsu9Dd87vQwTm
70N9/+9DFxnwQ7Ay8ENrTPBD5GXwQ55/8EM4mfBDsLLwQ0rM8EME5vBDff/wQzgZ8UOwMvFD
a0zxQwRm8UN9f/FDF5nxQ9Gy8UNrzPFD5OXxQ33/8UMXGfJDsDLyQ2tM8kPkZfJDv3/yQxeZ
8kPRsvJDSszyQwTm8kN9//JDFxnzQ7Ay80NrTPND5GXzQ31/80MXmfND0bLzQ0rM80Pk5fND
ff/zQxcZ9EOwMvRDa0z0Q+Rl9EOef/RDF5n0Q7Cy9ENKzPRDBOb0Q33/9EMXGfVDsDL1Q0pM
9UPkZfVDnn/1QxeZ9UOwsvVDSsz1Q+Tl9UN9//VDFxn2Q7Ay9kNrTPZDbWf2Q31/9kMXmfZD
0bL2Q0rM9kPk5fZDff/2QzgZ90OwMvdDSkz3Q+Rl90N9f/dDOJn3Q7Cy90NKzPdD5OX3Q33/
90M4GfhD0TL4Q0pM+EMEZvhDfX/4QxeZ+EOwsvhDa8z4QyXm+EN9//hDOBn5Q9Ey+UNrTPlD
Z2b5Q55/+UM4mflD0bL5Q0LQ+UME5vlDnv/5QzgZ+kPRMvpDa0z6QwRm+kOef/pDOJn6Q9Gy
+kNrzPpDBOb6Q57/+kM4GftD0TL7Q2tM+0MEZvtDnn/7QziZ+0PRsvtDa8z7QwTm+0Oe//tD
OBn8Q9Ey/ENrTPxDBGb8Q31//EM4mfxDsLL8Q2vM/EME5vxDnv/8QzgZ/UPRMv1Da0z9Q+Rl
/UN9f/1DOJn9Q7Cy/UNKzP1DBOb9Q57//UMXGf5D0TL+Q2tM/kMEZv5DfX/+QziZ/kPRsv5D
a8z+QwTm/kOe//5DOBn/Q7Ay/0NKTP9DBGb/Q55//0MXmf9DsLL/Q2vM/0Pk5f9Dnv//Q5wM
AERoGQBENiYARAIzAETPPwBEnEwARFhZAEQlZgBE8nIARM9/AESMjABEWJkARCWmAETysgBE
vr8ARJzMAERY2QBEJeYARPLyAES+/wBEjAwBRGgZAUQlJgFEAjMBRL4/AUScTAFEaFkBRDZm
AUQCcwFEz38BRIyMAURYmQFEJaYBRPKyAUTPvwFEnMwBRFjZAUQl5gFE8vIBRL7/AUSMDAJE
aBkCRCUmAkQCMwJEvj8CRIxMAkRYWQJENmYCRAJzAkS+fwJEjIwCRFiZAkQ2pgJE8rICRL6/
AkSMzAJEWNkCRCXmAkTy8gJEvv8CRJwMA0RYGQNEJSYDRPIyA0S+PwNEjEwDRFhZA0QlZgNE
AnMDRM9/A0ScjANEaJkDRCWmA0TysgNEvr8DRIzMA0RY2QNEJeYDRPLyA0S+/wNEnAwERFgZ
BEQlJgRE8jIERL4/BESMTAREaFkERDZmBEQCcwREvn8ERIyMBERomQRENqYERPKyBETPvwRE
nMwERGjZBEQ25gREAvMERM//BEScDAVEaBkFRDYmBUQCMwVEzz8FRJxMBURoWQVENmYFRAJz
BUTPfwVEnIwFRGiZBUQ2pgVEArMFRM+/BUSMzAVEaNkFRDbmBUQC8wVEz/8FRJwMBkRoGQZE
NiYGRAIzBkS+PwZEnEwGRGhZBkQ2ZgZEAnMGRM9/BkScjAZEaJkGRDamBkQCswZEz78GRJzM
BkRo2QZEZuYGRALzBkS+/wZEnAwHRGgZB0QlJgdEAjMHRL4/B0SMTAdEWFkHRDZmB0QCcwdE
z38HRMONB0RomQdENqYHRAKzB0S+vwdEnMwHRFjZB0Q25gdEAvMHRM//B0ScDAhEaBkIRDYm
CEQCMwhEzz8IRJxMCERoWQhENmYIRAJzCES+fwhEnIwIRFiZCETZpghEArMIRL6/CESMzAhE
WNkIRCXmCETy8ghEvv8IRIwMCURoGQlEJSYJRPIyCUTPPwlEnEwJRGhZCUQ2ZglEAnMJRBCA
CUScjAlEWJkJRDamCUREswlEvr8JRJzMCURo2QlEJeYJRPLyCUTP/wlEnAwKRGgZCkQ2JgpE
8jIKRL4/CkSMTApEWFkKRCVmCkTycgpEvn8KRIyMCkSqmQpEJaYKRAKzCkS+vwpEjMwKRGjZ
CkQl5gpEAvMKRM//CkSMDAtEaBkLRCUmC0QCMwtEvj8LRIxMC0RYWQtEJWYLRGRzC0TPfwtE
jIwLRFiZC0QlpgtE8rILRL6/C0SczAtEWNkLRCXmC0Ty8gtE</AssayXData><AssayYData Points="900">vkayvZE0sL3MP6a9rX2rvZduor3bNKO9XCGVvdztmb0eWKO9LlqgvZgCn72e2p+9lc2avVL5
l701A5C9RcSfvUtkm72ez5u9GyGdvX5Fk71slZm9D/KTvUIUob0/Tpi90SKXvSKajr28EpO9
JpOQvf94l72pDJG9R6CYvX/il72/ho29BxmVvZP+ir1/t5S9yeiYvQanlL1cIJG9lKqUvQyy
lL0924m9InSavaejjb1iZo69WTqKvYhol70nKpG9XaeNvQFwk7006o+98xKGvRa6kL3zc4+9
ytCPvTRpi70a/pm9g16UvXfTk71VfpS9NaWQvUmNjr3Ew5C9XCyJvbB+jr1kRIm9MFGJvQ7Y
jL1C3Iq9njqRvWzIiL15Poq9WfuOvUf1kb3xE469H26Nvdjykb1l2Iq934GVvWQmjr0E74q9
05mLvTLijb16Moy9VmiJvad6h71y7ZC9ZQ6IvV6HkL1+cZG9aVWNvVVnhb1EJIe9uUqPvbFv
jb0Taom9VWmRvSlRjr1oa4y9lgORvelBiL14Z4O9oIyHvbMhgr1meZG9gMh1vRSCh70Mm4S9
w1GFvanEiL0/HJO9R8mJvVFgiL2Y4oW9SHyUvU5kjL2344W9k4WLvSN0hr3Rb4q92aqLvQmM
jb1/nIO9wIGFvcY0gb1gG4a9YHWBvaoLib3qH4y9UPOIvS0njb0v8oe9OS6AvcN/i70vNYO9
FdmDvdl5hr3954W9s4WDvUEhg70hWom9wvqDvdoWir0TLou9STJ1vTUfhL2PCHy9nQ2JvQhj
ib0/toe9MYOGvfmfhb1XXH69EbqDvWWnhb3fsIa92lZ+vRNXhL0MAGu9WyB3vSMigr1NhI29
zryAvQ1jhL1b5oq9Bp6MvWR2gb269Yq9IZ2FvfHNhb0upoO9QJSCvSQfhL2laIK9MtV3vWAq
hL3qwHO9nLOCvVZ+br3qjIO9dNuBvYXMcb3Ibni91q15vZ2Cdr1Wf4O9CB6GvU1+eb2JlYa9
0ZuFvSSwgL085Ya9QYp5vdhBe71jon29h+qEvYt7e72vjoC95kh6vfBGhL0YfXe9Ex2DvRXh
iL0sbnm9HJF+vfeme71beYW9wOJ7vQ/HhL2Un4C9Ol6GvayQhL2VfXe9zXKDvRx0hr28CHu9
cMR0vb8Jgb1UMYe9gJiFvfUogr3xpXW97KV+vTOLc70yoX+90LSCvWG6dL3AzX29mSSAvbgF
cL1ufni94EmAvRkOgL1lvoS9ML1wvXiCfL0mTXa9AFt+vQSBfr2fmYG9wRJxvR2IeL2YsYG9
kldqvXDJdr0FHoK9ybZ/vY0phb33IXe92G1xvWOUhL2bFGe9pVx3vaaadL0uk4a9Y5F4vS9y
Yr3q02e9AjZ9vR+6hL1I2Gu9suV7vZFDgL3dTnS9IeJzvTmgc72+w2y9CDZsveKld72pTXK9
u4l4vYTMcL1ahHS9a+J2vdLIZL3mDG293wBuvU5hcb3wooS9Z611vSv5cb1JHWy9BzR9vdOY
bb1odW29qqBzvfUabb1ern699+djvcOveb3ItXK9QjxvvSHgab3rOHq9guRYvYovZ73fm2m9
69NevXNEcb2KoH298qdvvQLcb70AtG69hkB1vZJtgr3GAIG9+Cp6va3KaL3XhGa9CupqvSDm
eb1qPnG9sGxmvU5Car28GXe98092vXFQYr0IQGe9Q8V6vQifcb2etWy9d2BkvebYY72Sv2y9
6ytevefVfb37o3y9oCiAvZUYe73GjGu9qB1nvQUrdL0kL1+9bVtuvY8mXL2O63S90DVuvT4j
br3UA2+9Bqp0vTSXbr0vbmW9+xxjvWFebr1OR3e9J9BvvTPCWL3lgHa9i3ZgvZ3UXL3Lr2O9
O+lhvYSUeb3kd2+9KgpgvcgOWr0sNW+9dOJwvfX2Xr0pvmS99Jl8vYQFaL3zRFa9moRZvd7K
Y70/MHS9Npxqvad2Xr1Yal+9LeVavR5xY70EB2K9d5pmverXbb3o11m9iIZgvSAJZr3YFWO9
Jj1hvStBdb1N0m69FQRnvUOfYL0wyW+9dT9cvcsDXb3JuFy92lxVvZRXWb3jtG29IPZpvQS4
Z72g80+9L7dTvcGwbL3UuVa9JPRfvb5xYb0ZUGq9SDJkvRdPVb1/PFq9t7hbvUsWab0f+V69
enROvZFQab2+AlW9pEtcvVHobL2QUly9JeRcvW0zXb08cV+9vslavS6tYr0lvmS9hfpgvc+r
Yr3ff1u9+QpXvT9BZ719OW+9rLNZvbNEaL0nglq9H4k8vcvMWL2Z/VK97M9evVYZWb1mLVS9
vttpvZwlX72iJky9uGBnvZeDVb3hUlu9TWhQvYgXYb3nslm9+1ZMvX5TVr11DWm9LhJIvYo4
Xb2TLlG9dthRvfefXL2yy0i9K3ZCvb0+WL1+N1G9XFJgvXtPTL2BOVW9R1VFvcQ1br11O0+9
1IJnvQimUb3HY1a9FxlavaNBRL1TSXC9r5tXvZRdWL37KEu9YWVWvQWcX72b6Eu9hWZVvd15
WL1FOEy9YjtPvU4eTr26TFy9GQNZvYz1Yr0k7lS98wpQvR1ZTb0eBle9DTRQvbbTSb3xuFC9
fENUvU0OQb3dcE29AvlavVbXT73lP1q9x2tXvdsWZL34YVi9halHvRbNWr1qC1O9kmpQvc3q
U70YuUS975BcvXdBT70+6Ua9OgJPvWRBVb1RdE69WPpeve0ZT73O/mG9ACs9vfjtRb10RlC9
TexKvYqQUL130jm9RhlKvVxqTb1blku9bx5FvSMgR72dyU69W1xOvTqsQb3e6Vm9zwVEvRHt
Q71P20K9utI8vagvQb0GWky9UzlBvaz4Qb1c0km9Dj43vfSWP71bFl29WCRAvbY6S73zP1K9
fYdKvXhTQr02SV29cxdevf18Qb2dhja9pvM3vSRmPb2VOU29igtKvTtEVL1HAkq9WXc1vclQ
O71Lkzy9VllGvUWxRL3Acjy95jZPvdBXPr3Odiu9yh5CvcB1SL1w/Ua9NF9DvZtqSL10uV29
+KM4vSwPO70VNj29Cv0/vSw4Qr3X6ku9GMZLveFpQ71LS1a9Z24+vQr8ML1CxjK9YSZFvUCV
Sb15wC69Zic9vdE3Ob2bLFG93E9Pvd0jS72vzkG9C6JDvXOhRr3gb1W9ng1GvUOZVb3enU29
ttU9vaHFQr3koz69tSNJvfPPP72rWj29eJk8vZPBOr1nF0C9BLk8vcOvSb0ZMzS9oZc4vXcL
Qr2kW0i9kTY2vXGuO726Zzq9jVYxvftGMr2TaD29m1w9vV9/M73vs0C9KMw5vRM2OL0Tvjy9
FkM1vUnPMb1Jgi29JDw4vaX7Pr28TzW9Deo4vYAhOL0k40K9vto0vWaiNr2eV0G9vVAuvaFt
Pr2arTq92xA2vTucL70lSza9VGM7vRYMRb2oGkC9dM05vTe3Mr3TZzi9Dvs2vXJDRr2o+EO9
hY8wveyOOL1oSDq92Ls5vefzM71ofSu9uKomveywOb32YDK98VUnvf/tK72e6jO99JM1vTUx
PL3/lT+9bhYrvY/yML28lj+9GvE7vdJHQb2J8Uq916Q2vUcTUb20VkC9wiw5vc2aOr0tMUO9
8motvSSuOr2bFDa97lEovU+XLb3HTi+9kyYzvR/UNL0bpTe9p0cpvW5xLb1esjS9fbUYvY3r
Mb1IyTe9ZscwvaFnJb1bATq9TAY5vSKpM71jkCy9w9s6vbYCM70/LTu9uQQqva8pOL0/Di69
rn0svd/rOb3ZeS+9ZEkhvZdQM72KhTS9sPsuvTxKLr1oaiq9lR8mvQcfLr3drie9+z4rvfit
J72XViG9TZ0vvRcXLL2qTiy9Vq4+varTMr16DTy9bOc3vW2DIr1FDje9rcYzvQDSJL0NHR29
394lvW1PML0JxC29b78gvTR7KL0QLTe9Yl8gvdbBML2PhTO9vicjvSLnLb08miu99xsuvXIF
KL2ZpBi9MeIvvQoDJr1NySW9btskvY+UK73jxBm9EHggvTjbL73FfSm9OVMkvRVPJr1UfB+9
M3EovdwnHb0OPym92pImvUYuIb15Nim9PowsvYuXJL15ii299AAmvZdnJL2CAxa9k/8kvXoR
Lr041Su9+acbvb0vKL3YDB29pI8evUW+Fr1kzQy9xsAavVNUGL1IyS69li8nvcmhL70TFS+9
LYkavQkdJb2goyO9QVwpvfWgHr11WS+9vN8avW1IIb2fZRy9p7AbvVigKb0PlxG9JUYgvR5F
Mb1K8hW9EA0FvQ3aJr2q4SO9g7gdveVpIL2/1i29JgYfvWbdFb0n4y29nooovekUEL34+x+9
7+4avRyLHL0LEiC9gfIrveUoJL3caiK9QYUevfpNKr0/Zg69f1AMvWIsJb2WCjK93ZsUvZX5
D71CGjK9YNQOvXybLb21RBa9FfMavXBiGL154CK9Q9cfvWwgGL0NqyS9c9kRve6lEr3BKR+9
s+cmvU82F73YQyS9xi4OvSDMIr1olhm9sE4OvdoZHL1Xjhe9FcAavXc9Cr27AwO9YKQavW83
Ab3aQB69KtIavURYI71H4gy9xqgWvRZRHL2joBi9d8gCvWQqK71xqw29uiT0vCtNEr1r1xq9
NfgfvYEiJb27gQS9KroNvVN+Ab0txwW9T6savc3CCr2sygu9XKkWvauyFL2DEw293C0OvUjH
IL2sABm9dV4YvTpcDr131Ra9DEQDvT+8DL0mkBe9jXoHvY8nCr1oWRa9QeUlvXqGC722FRy9
/hwVvZy6EL3oUxS9AWYGveeLGb2zSg+9NJgDvcoyIL1QbQ69</AssayYData></Step><Step><CommonData><SampleLocation>11</SampleLocation><SampleID></SampleID><SampleGroup></SampleGroup><SampleInfo></SampleInfo><SampleRow>H</SampleRow><SamplePlate>1</SamplePlate><WellType>REGENERATION</WellType><Concentration>-1</Concentration><ConcentrationUnits>µg/ml</ConcentrationUnits><MolarConcentration>-1</MolarConcentration><MolarConcUnits>nM</MolarConcUnits><MolecularWeight>-1</MolecularWeight><Temperature>28</Temperature><StartTime>694770</StartTime><AssayTime>5</AssayTime></CommonData><FlowRate>1000</FlowRate><StepType>KREGENERATION</StepType><StepName>Regeneration</StepName><StepStatus>OK</StepStatus><ActualTime>4.99999</ActualTime><CycleTime>0.2</CycleTime><AssayXData Points="25">v/8LRIwMDERIGQxEJSYMROIyDESvPwxEe0wMRFlZDEQlZgxE4nIMRL9/DESMjAxEWZkMRCWm
DETysgxEr78MRIzMDERI2QxEJeYMRPLyDESv/wxEjAwNRFkZDUQVJg1E8jINRA==</AssayXData><AssayYData Points="25">oyZlwKFye8BUNoPADAaHwNnaicAMOYzArkCOwPj9j8DUTZHAM4+SwA/pk8Dr4JTA/+mVwA3B
lsBSwZfACjKYwDctmcCUppnAri6awMvSmsBTYZvACNGbwCljnMAqr5zAsAudwA==</AssayYData></Step><Step><CommonData><SampleLocation>12</SampleLocation><SampleID></SampleID><SampleGroup></SampleGroup><SampleInfo></SampleInfo><SampleRow>H</SampleRow><SamplePlate>1</SamplePlate><WellType>NEUTRALIZATION</WellType><Concentration>-1</Concentration><ConcentrationUnits>µg/ml</ConcentrationUnits><MolarConcentration>-1</MolarConcentration><MolarConcUnits>nM</MolarConcUnits><MolecularWeight>-1</MolecularWeight><Temperature>28</Temperature><StartTime>710844</StartTime><AssayTime>5</AssayTime></CommonData><FlowRate>1000</FlowRate><StepType>KREGENERATION</StepType><StepName>Regeneration</StepName><StepStatus>OK</StepStatus><ActualTime>4.99901</ActualTime><CycleTime>0.2</CycleTime><AssayXData Points="25">vz8NRHtMDURZWQ1EFWYNROJyDUSvfw1EjIwNREiZDUQVpg1E4rINRL+/DUSMzA1ESNkNRCXm
DUTy8g1Er/8NRHsMDkRIGQ5EJSYORPIyDkSvPw5Ee0wOREhZDkQVZg5E4nIORA==</AssayXData><AssayYData Points="25">bpAUv30rDL+zHgO/mCL3vgOv6b7amN2+5OjTvrHIz75bIci+vA3BvmMCvb6oLLm+gm+yvjeL
r77q96y+Xi6pvv0Lpr7AlaG+6cmfvhAAnr5pCZu+QPiYvnrImL6le5O+uGCSvg==</AssayYData></Step><Step><CommonData><SampleLocation>11</SampleLocation><SampleID></SampleID><SampleGroup></SampleGroup><SampleInfo></SampleInfo><SampleRow>H</SampleRow><SamplePlate>1</SamplePlate><WellType>REGENERATION</WellType><Concentration>-1</Concentration><ConcentrationUnits>µg/ml</ConcentrationUnits><MolarConcentration>-1</MolarConcentration><MolarConcUnits>nM</MolarConcUnits><MolecularWeight>-1</MolecularWeight><Temperature>28</Temperature><StartTime>726955</StartTime><AssayTime>5</AssayTime></CommonData><FlowRate>1000</FlowRate><StepType>KREGENERATION</StepType><StepName>Regeneration</StepName><StepStatus>OK</StepStatus><ActualTime>4.99901</ActualTime><CycleTime>0.2</CycleTime><AssayXData Points="25">r38ORHyMDkQ4mQ5EBaYORNKyDkSfvw5Ea8wORDjZDkQF5g5E0vIORJ//DkRrDA9EOBkPREcm
D0TSMg9Enz8PRHxMD0Q4WQ9EBWYPRNJyD0Sffw9Ea4wPRDiZD0QVpg9E0rIPRA==</AssayXData><AssayYData Points="25">29KHwOzkj8CHjpPAlqqVwGUfl8BadJjAVmiZwKA5msBtApvAkKmbwMIenMCny5zAEiydwLmr
ncDj4Z3A4XSewHTJnsD1/57A2VifwPDCn8DeDKDAfUmgwHixoMCgpqDAl+CgwA==</AssayYData></Step><Step><CommonData><SampleLocation>12</SampleLocation><SampleID></SampleID><SampleGroup></SampleGroup><SampleInfo></SampleInfo><SampleRow>H</SampleRow><SamplePlate>1</SamplePlate><WellType>NEUTRALIZATION</WellType><Concentration>-1</Concentration><ConcentrationUnits>µg/ml</ConcentrationUnits><MolarConcentration>-1</MolarConcentration><MolarConcUnits>nM</MolarConcUnits><MolecularWeight>-1</MolecularWeight><Temperature>28</Temperature><StartTime>743188</StartTime><AssayTime>5</AssayTime></CommonData><FlowRate>1000</FlowRate><StepType>KREGENERATION</StepType><StepName>Regeneration</StepName><StepStatus>OK</StepStatus><ActualTime>4.99901</ActualTime><CycleTime>0.2</CycleTime><AssayXData Points="25">n78PRGzMD0Q52Q9EBeYPRMLyD0Sf/w9EzgwQRDkZEET1JRBE0jIQRIRAEERsTBBEKFkQRPVl
EETCchBEj38QRGyMEEQ5mRBE9aUQRFWzEESPvxBEW8wQRCjZEEQF5hBEwvIQRA==</AssayXData><AssayYData Points="25">2FgIv9EmAL8JtOy+Ivrevr1N0b7jCcO+kCC9vqeFtL4Srqq+XnGmvlfYnr5Ju5y+8bKUvmH3
kL61UZG+xq6Nvg6Rhr6vuYW+qlWCvhaoer4oTnq+nQpyvowQb75W62i+bkNovg==</AssayYData></Step><Step><CommonData><SampleLocation>11</SampleLocation><SampleID></SampleID><SampleGroup></SampleGroup><SampleInfo></SampleInfo><SampleRow>H</SampleRow><SamplePlate>1</SamplePlate><WellType>REGENERATION</WellType><Concentration>-1</Concentration><ConcentrationUnits>µg/ml</ConcentrationUnits><MolarConcentration>-1</MolarConcentration><MolarConcUnits>nM</MolarConcUnits><MolecularWeight>-1</MolecularWeight><Temperature>28</Temperature><StartTime>759141</StartTime><AssayTime>5</AssayTime></CommonData><FlowRate>1000</FlowRate><StepType>KREGENERATION</StepType><StepName>Regeneration</StepName><StepStatus>OK</StepStatus><ActualTime>4.99999</ActualTime><CycleTime>0.2</CycleTime><AssayXData Points="25">j/8QREsMEUQYGRFE5SURRLIyEUR/PxFES0wRRBhZEUTlZRFEsnIRRH9/EURLjBFEGJkRROWl
EUSyshFEf78RREvMEUQY2RFE5eURRNPyEUR//xFEXAwSRCkZEkT1JRJEwjISRA==</AssayXData><AssayYData Points="25">dSmIwN4EkMATn5PAKcSVwNErl8D/YpjA5EeZwLMFmsCRsZrA0zSbwDrQm8DmIJzAzZWcwIcR
ncDPep3Aob2dwKYlnsBDl57ArMeewPXrnsDkEJ/A+I6fwPyVn8BXuJ/AMfmfwA==</AssayYData></Step><Step><CommonData><SampleLocation>12</SampleLocation><SampleID></SampleID><SampleGroup></SampleGroup><SampleInfo></SampleInfo><SampleRow>H</SampleRow><SamplePlate>1</SamplePlate><WellType>NEUTRALIZATION</WellType><Concentration>-1</Concentration><ConcentrationUnits>µg/ml</ConcentrationUnits><MolarConcentration>-1</MolarConcentration><MolarConcUnits>nM</MolarConcUnits><MolecularWeight>-1</MolecularWeight><Temperature>28</Temperature><StartTime>775401</StartTime><AssayTime>5</AssayTime></CommonData><FlowRate>1000</FlowRate><StepType>KREGENERATION</StepType><StepName>Regeneration</StepName><StepStatus>OK</StepStatus><ActualTime>4.99999</ActualTime><CycleTime>0.2</CycleTime><AssayXData Points="25">jz8SREtMEkQYWRJE5WUSRLJyEkSPfxJES4wSRBiZEkT1pRJEwrISRH+/EkRLzBJEGNkSROXl
EkSy8hJEj/8SREsME0QYGRNE5SUTRLIyE0R/PxNEXEwTRBhZE0T1ZRNEwnITRA==</AssayXData><AssayYData Points="25">O+DhvjHkyr4oTrq+lWisvvx2nb5QbZO+p7mLvtwmg77wA3q+STBtvuExYb6fylS+rGFMvlsl
QL4GNjq+Agw6vhvbLL7VrSW+yxIkviNWGL7aFxW+o0QRvgNWDL7grge+80UFvg==</AssayYData></Step><Step><CommonData><SampleLocation>1</SampleLocation><SampleID></SampleID><SampleGroup></SampleGroup><SampleInfo></SampleInfo><SampleRow>H</SampleRow><SamplePlate>1</SamplePlate><WellType>NEUTRALIZATION</WellType><Concentration>-1</Concentration><ConcentrationUnits>µg/ml</ConcentrationUnits><MolarConcentration>-1</MolarConcentration><MolarConcUnits>nM</MolarConcUnits><MolecularWeight>-1</MolecularWeight><Temperature>28</Temperature><StartTime>790084</StartTime><AssayTime>30</AssayTime></CommonData><FlowRate>1000</FlowRate><StepType>BASELINE</StepType><StepName>Baseline</StepName><StepStatus>OK</StepStatus><ActualTime>30</ActualTime><CycleTime>0.2</CycleTime><AssayXData Points="150">j38TRFyME0QpmRNE9aUTRMKyE0SPvxNEXMwTRCnZE0T15RNEwvITRI//E0RcDBREKRkURPUl
FESyMhREjz8URFxMFEQYWRRE9WUURMJyFESPfxREfYwURCmZFETlpRREwrIURI+/FERczBRE
KdkUROXlFETC8hREf/8URFwMFUQpGRVE9SUVRNMyFUSPPxVES0wVRClZFUT1ZRVEwnIVRH9/
FURLjBVErJkVROWlFUTCshVEj78VRFzMFUQp2RVE9eUVRMLyFUSP/xVEnQwWRBgZFkT1JRZE
wjIWRI8/FkRcTBZEKVkWRPVlFkSychZEj38WREuMFkQpmRZE9aUWRLKyFkSPvxZES8wWRCnZ
FkTl5RZEwvIWRI//FkRcDBdEKRkXRPUlF0SyMhdEjz8XREtMF0QYWRdE9WUXRMJyF0R/fxdE
S4wXRBiZF0T1pRdEwrIXRH+/F0RczBdEGNkXRPXlF0Sy8hdECAEYRFwMGEQYGRhE5SUYRLIy
GESPPxhES0wYRBhZGETlZRhEwnIYRH9/GERcjBhEGJkYROWlGETCshhEj78YRFzMGEQp2RhE
9eUYRMLyGER//xhESwwZRCkZGUTlJRlEsjIZRH8/GURLTBlEKVkZROVlGUSychlEf38ZRFyM
GUQYmRlE5aUZRMKyGUR/vxlES8wZRCnZGUTl5RlEsvIZRH//GURLDBpEGBkaROUlGkSyMhpE
fz8aRFxMGkQYWRpE5WUaRLJyGkR/fxpES4waRBiZGkT1pRpEsrIaRH+/GkSdzBpEGNkaRPXl
GkTC8hpE</AssayXData><AssayYData Points="150">loqgvR3Nlb1ojZS9aAaNvSUbi73rP4m908huvfUMe71L12m9ohFgvWQJcb2YFki98dlJvcuC
R70wyDu9K0Y/vd4nJb2bgzO99p4pvU+QIL0xMx29JRIVvWZlGb3j/QW9XUgnvUq57LyEyOG8
QifhvFhHyby6vbe8iS31vCjuv7ycYrG8ElyuvOzWqrzZT0m8Zo12vBxVZbwEVH28NrBFvF2b
abx4hGe81lE3vHAEEbwNWbe7Us4zvEYXjru1euK7fvo6uxLOZ7tJTZ67j7ZZu8K2/7qlYUQ6
9AISuxz+UztBX4Y7FYoVO9K60TsftBU8znYoPDG62zuf3yA8xUAqPJ9TJjyMXSw82FItPOE+
Vzw24yM8jjlTPKI5azzVBC486dpuPF8oQzxCmo88Ro+lPC1tojw2/Jk8gnCsPCtafTzMr7c8
/52vPDxUsTwlyLo8pVjFPFV22DyK2b082gbfPADx5TytB/A8yRDkPEHIAT2ioto8sgHtPMce
/zxLDOA8BkblPO0PAz15b/M8QYAKPQcgDT3RnQ09KLUMPT/JEj2spw49oLcZPZ+BGj2L8RE9
VislPYheHD2ZXCY9nJ0VPU5EOz07wCg9MRgvPenhLz1K+yQ9ykMuPaCrOz2VpT09A6JBPcFx
NT1RbiY9QApCPV8XPD3RTUs9LflHPcgqQD2j5lE93R1NPf0XVj0Xqks9sHBMPQX4VT14w0M9
iwVdPT9IXT3us1o96TVVPaf6RD2iinE93HNoPQF7aT0lcWA9pNJlPdOJZD2com895kp1Pdof
aD19x3E9</AssayYData></Step><Step><CommonData><SampleLocation>3</SampleLocation><SampleID></SampleID><SampleGroup></SampleGroup><SampleInfo></SampleInfo><SampleRow>H</SampleRow><SamplePlate>1</SamplePlate><WellType>NEUTRALIZATION</WellType><Concentration>-1</Concentration><ConcentrationUnits>µg/ml</ConcentrationUnits><MolarConcentration>-1</MolarConcentration><MolarConcUnits>nM</MolarConcUnits><MolecularWeight>-1</MolecularWeight><Temperature>28</Temperature><StartTime>825981</StartTime><AssayTime>80</AssayTime></CommonData><FlowRate>1000</FlowRate><StepType>LOADING</StepType><StepName>Loading</StepName><StepStatus>OK</StepStatus><ActualTime>80</ActualTime><CycleTime>0.2</CycleTime><AssayXData Points="400">j/8aREsMG0QYGRtE5SUbRLIyG0SPPxtEXEwbRBhZG0TlZRtEsnIbRH9/G0RLjBtEGJkbROWl
G0TCshtEf78bREvMG0QY2RtE5eUbRMLyG0R//xtEXAwcRBgZHETlJRxEsjIcRH8/HERLTBxE
GFkcROVlHESychxE4X8cREuMHEQYmRxE5aUcRMKyHER/vxxES8wcRBjZHET15RxEwvIcRH//
HERLDB1EKRkdRPUlHUTCMh1Efz8dREtMHUQYWR1E9WUdRMJyHUSPfx1EXIwdRCmZHUT1pR1E
wrIdRI+/HURczB1EKdkdRPXlHUTC8h1Ej/8dRFwMHkQpGR5E9SUeRMIyHkR/Px5EXEweRClZ
HkT1ZR5EFHMeRI9/HkRcjB5EKZkeRPWlHkTCsh5Ej78eRFzMHkQp2R5E9eUeRMLyHkSP/x5E
XAwfRCkZH0T1JR9EwjIfRI8/H0RcTB9EKVkfRPVlH0Sych9Ef38fRFyMH0QYmR9E9aUfRMKy
H0SPvx9EXMwfRCnZH0T15R9EwvIfRI//H0RcDCBEKRkgROUlIETCMiBEjz8gRFxMIEQpWSBE
9WUgRMJyIESPfyBEXIwgRBiZIET1pSBEsrIgRI+/IERLzCBEKdkgROXlIESy8iBEj/8gREsM
IUQpGSFE5SUhRMIyIUSVQCFEXEwhRBhZIUT1ZSFEsnIhREOAIURcjCFEKZkhRPWlIUTCsiFE
j78hREvMIUQp2SFE9eUhRMLyIUR//yFESwwiRBgZIkT1JSJEsjIiRI8/IkRcTCJEKVkiRPVl
IkTCciJEf38iREuMIkQYmSJE5aUiRLKyIkSPvyJEXMwiRBjZIkTl5SJEsvIiRI//IkRLDCNE
GBkjROUlI0SyMiNEfz8jREtMI0QYWSNE9WUjRLJyI0SPfyNES4wjRBiZI0TKpiNEsrIjRH+/
I0RczCNEGNkjROXlI0Sy8iNEj/8jREsMJEQYGSRE5SUkRMIyJER/PyREnUwkRBhZJETlZSRE
wnIkRLB/JERLjCREGJkkROWlJESysiREj78kRFzMJEQY2SRE5eUkRLLyJESP/yREXAwlRCkZ
JUTlJSVEsjIlRJ8/JURsTCVEGFklRJlmJUTCciVEj38lRFyMJUQYmSVE9aUlRMKyJUSPvyVE
S8wlRCnZJUT15SVEwvIlRI//JURcDCZEKRkmRPUlJkTCMiZE0T8mRFxMJkQpWSZE9WUmRMJy
JkSPfyZEXIwmRCmZJkT1pSZEwrImRI+/JkRczCZEGNkmRPXlJkTC8iZEj/8mRFwMJ0QYGSdE
9SUnRMIyJ0SPPydEXEwnRClZJ0T1ZSdEwnInRI9/J0RcjCdEGJknRPWlJ0TCsidEj78nRFzM
J0Qp2SdE9eUnRMLyJ0SP/ydEXAwoRCkZKET1JShEwjIoRI8/KERcTChEKVkoRPVlKETCcihE
n38oRFyMKEQpmShE9aUoRMKyKEQ5wShEXMwoRCnZKET15ShEwvIoRI//KERcDClEGBkpRPUl
KUSyMilEjz8pRFxMKUQYWSlE9WUpRMJyKUSPfylES4wpRBiZKUTlpSlEwrIpRI+/KURLzClE
GNkpROXlKUSy8ilEf/8pREsMKkQYGSpE5SUqRLIyKkSPPypEXEwqRClZKkT1ZSpEwnIqRH9/
KkRcjCpEGJkqROWlKkSysipEf78qREvMKkQp2SpE9eUqRMLyKkR//ypESwwrRCkZK0T1JStE
wjIrRH8/K0RLTCtEKVkrROVlK0SycitEj38rRFyMK0QYmStE9aUrRLKyK0SPvytEXMwrRBjZ
K0Tl5StEwvIrRH//K0RLDCxEixksROUlLESyMixEfz8sREtMLEQYWSxE5WUsRLJyLEQpgSxE
S4wsRBiZLETlpSxEsrIsRI+/LERczCxEGNksRPXlLESy8ixEf/8sREsMLUQYGS1E5SUtRPMy
LUSPPy1ES0wtRBhZLUQGZi1EwnItRI9/LURcjC1EKZktRPWlLUTCsi1Ej78tREvMLUQp2S1E
9eUtRLLyLUR//y1EnQwuRCkZLkT1JS5EwjIuRI8/LkRcTC5EKVkuRPVlLkTCci5Ef38uRFyM
LkQpmS5E9aUuRLKyLkSPvy5EXMwuRCnZLkT15S5EwvIuRA==</AssayXData><AssayYData Points="400">8rh9Pf8xfD0UTIw9CMGKPQvjij1mOIs9tAKMPVWakT3KZI09LNyGPTikjz3lDo49ERiOPebo
mT1H3os95yCRPVnplT1AsZU9Gn2WPeUUmT38WZY9FTCYPakVnz0NeZ09rOGcPU/Dmj0XraI9
xzOhPdPeoT05X6M9roqkPYX9pj1iwaY9G1ioPW9snj3If6Y9nxykPYqmoT3cK609S1yqPcG9
rT13cqw9odeyPRqoqz0haKs9InOuPZogsz35X7g9csClPRNppz1suLY9P0CtPQqPsz3sybg9
pk63PZnysD2jQ7s9k7zCPcA4sD0jPbo90g+8PaTVwj09p7M9zLa4PSVasz17D8E9qRPAPYeN
uj3ZObo9UuW9PWv5vz0yYMY9kGPCPXg7xD3z/cI93f/EPSQ8xj3JsMM9gjnIPcWkxz0dv9E9
vZHKPQsbxj2R9cc9N1nHPZv9vj1ym8Y9pFTGPVq5xj1NTcU9JRrMPfDEyT0Ee849kcXLPfuT
0T3d2NY9jGXIPexGzT0nKsY9PRfWPTVpzj1RqdU9VYLRPeL72T1Y7c09XIHPPcbN1D3rPtc9
T8XWPQ560T3oB9U93prTPd891j1VJdY9cu/UPflo1j03AtU96gPaPRzP3T2JbeA9MdLZPXlh
1j0gMts9BIPmPSXv5D0wqd49V57fPXyZ2j2ASd092wHdPT2b4T2ojuY9YnTXPThJ4D013uE9
+rXmPc8b4z0k8uk9F5jmPccO6D2GLec98BLmPVx05D0T+O49yi7pPZkj5D16i+c9A+vmPQdA
6D3oPfI98PbiPZUz6j31uvY9VbHwPaCO7j0CGuw9gOzrPU2H8D2fqu49AC/3PW997T1Z4vE9
Tk7vPcbN8z0Cwe49spv2PXP27D3Ij/Q9m6P0PfxG+j0ag/I9BEj1PWTz9T29nPc9Spj7PaWi
9z1tn/o9DPb5PS+m/T2GgfQ9tA32PfQ++T3GyvQ9OCz8PZUN/T3TEfY9smT0PZ/E9j3sLwA+
xkr+PWqc/T2gAAA+69z/PXcdAz4q8f89iDj5PfUl+z2tiv89fP4CPor/AD4Zwv09Db0DPoz6
AT7XLgE+VkkDPqrcBD5okgA+NcMAPrztAD7KogE+b9wEPqWFAj5mMQM+S3MFPgTPBD6p+gY+
CCwDPt6JBj4/kwI+S8oFPgbkBj7ROgY+6QMFPrMABz5ogAM+NDYGPkoIBj5qIgc+CAICPkJx
Cz4b/QU++fcJPq3MCD7E0AQ+ErwHPtaSAj7zMgg+y24GPjzAAz6aRQg+IXQLPn6KDD6o2Aw+
6b0JPlscCT7MOAY+UHcJPmuiBj64NQo+2qcKPmXhCT5crQo+MhoJPm/XCT4VqQs+xykMPtny
Bj5ImQ4+HS0MPpmTET4J2ws+HqAKPvOmDT5FKg4+3PEIPrN+DD61jQs+stoNPvkQDD530hA+
g6EQPuw4DT6/+w4+d8kMPmThDD7WoQo+fagJPglWED6tYBE+MKwPPjJ5ED5fKw8+0t8OPmAo
Dz7W9Q4+a7UPPnvYDT7HLBI+LdQUPqnzED4+sRI+zAcRPo0KET6e4hI+sc0UPoxcED5hyRE+
xeYRPhJVET7KSxY+p2kSPrW0FT61SRQ+5/8UPpW/Ej5ZqhM++DkUPnG6ET6GJxQ+J/gQPkrN
ED4d9xU+7vEWPrINEj6VaRM+no4UPqMiGD6tnBQ+rTUXPj/cFj7NVxk+Q6UaPsdVGT4ZORY+
d9wXPm/aFD4HnRY+qSYXPuxGGT6MVRw+IpYYPlmdGT4ooxY+QsEQPpUJFj6JnBc+0/kdPpOo
Gj41chg+F/EYPgfiGz5QyBs+ULobPnQiFj5/Thg+PGgZPqTQGT7QtRo+rlkYPo3cGD5Lshs+
DOMdPiZ8HD6BMx0+IJ8aPnQCGz6jDxk+IMkcPqzrHT4Sjxw+lQoePhI9Hz5bPxk+/rcePq7E
Hz5WDhk+2dUiPqTDHD5XPRs+wy0YPi4nHD6Uax0+cKcfPq9iHT5OUx4+4c8ePrKSIT6InyE+
A9wcPpq3Ij6V2iM+SREfPtWIIj76YCA+8BsiPlVYIj5zOyA+5oIjPoqDIj5x7iE+LIcfPkYB
JD67kiU+hT4iPmuyHj4l4yM+qMshPmgkJj4BeSI+77ghPg==</AssayYData></Step><Step><CommonData><SampleLocation>1</SampleLocation><SampleID></SampleID><SampleGroup></SampleGroup><SampleInfo></SampleInfo><SampleRow>H</SampleRow><SamplePlate>1</SamplePlate><WellType>NEUTRALIZATION</WellType><Concentration>-1</Concentration><ConcentrationUnits>µg/ml</ConcentrationUnits><MolarConcentration>-1</MolarConcentration><MolarConcUnits>nM</MolarConcUnits><MolecularWeight>-1</MolecularWeight><Temperature>28</Temperature><StartTime>911895</StartTime><AssayTime>30</AssayTime></CommonData><FlowRate>1000</FlowRate><StepType>BASELINE</StepType><StepName>Baseline</StepName><StepStatus>OK</StepStatus><ActualTime>29.999</ActualTime><CycleTime>0.2</CycleTime><AssayXData Points="150">j/8uRFwML0QYGS9E5SUvRLIyL0R/Py9ES0wvRClZL0TlZS9EsnIvRH9/L0RLjC9EKZkvROWl
L0Sysi9EIsAvREvML0QY2S9E9eUvRMLyL0R//y9ESwwwRBgZMETlJTBEsjIwRH8/MERcTDBE
GFkwROVlMETCcjBEf38wREuMMEQYmTBE5aUwRLKyMER/vzBES8wwRBjZMETl5TBEsvIwRH//
MERLDDFEGBkxRPUlMUSyMjFEfz8xREtMMUQpWTFE9WUxRLJyMUSPfzFEXIwxRCmZMUT1pTFE
UrUxRH+/MURczDFEKdkxROXlMUTC8jFEj/8xREsMMkQpGTJE9SUyRMIyMkSPPzJEXEwyRN1Z
MkT1ZTJEwnIyRI9/MkRcjDJEKZkyRPWlMkTCsjJEj78yRFzMMkQp2TJE9eUyRMLyMkSP/zJE
XAwzRCkZM0T1JTNEsjIzRI8/M0RcTDNEGFkzROVlM0TCcjNEj38zRFyMM0QpmTNE9aUzRMKy
M0R/vzNEXMwzRCnZM0Tl5TNEsvIzRI//M0RcDDREKRk0ROUlNETCMjREfz80REtMNEQpWTRE
9WU0RMJyNETAfzREXIw0RCmZNET1pTREsrI0RLC/NERczDREKdk0RPXlNETC8jREf/80RFwM
NUQpGTVE9SU1RMIyNUSPPzVES0w1RBhZNUTlZTVEsnI1RI9/NURLjDVEKZk1ROWlNUTCsjVE
j781REvMNUQp2TVE5eU1RMLyNUSP/zVESww2RBgZNkTlJTZEsjI2RH8/NkRcTDZEKVk2RPVl
NkSycjZE</AssayXData><AssayYData Points="150">RyAbPvvqFz7rHh0+T/AfPmK+Hz4f0B4+rqQcPnaqID7O+hw+YZQlPqtfHj6AzSM+vHQePvIw
Ij5mNCU+wdUjPkgGHz4/cx4+FzwjPmFyIj7FmyY+yrsfPjSUIT7ucyE+jKomPlbHIz4KLic+
HQMnPmGwKT6x6iM+3DYkPiUcJj5qGiQ+ZoMiPr97JD49HyY+2YsnPooYJj5aySg+mpcgPvvw
Jj6HrSM+Zn4mPj4oJT7PlCQ+ZVwiPgc4Kj6u6Cg+AlwkPgmJJz6lACQ+ezwnPvNYJz5RlCc+
2FQkPhkAKT5uwCY+SjglPlxuJT74/CY+jHspPmTAJz5DRyg+UPkrPlTMKT7hvyk+slYoPhCv
Jj4XbCo+yMoqPtY7Kj6/7SQ+0dEoPo8GKz5JJiI+E/MnPvtELj42uCk+vP4tPnNnLT74kS8+
f7IoPja+LD5+Gy8+AwEnPv9PKD4AJy4+7EAtPktlKD59YS4+0DcsPkQdKz5gUC8+76guPrm3
Lj6RLiw+fbAmPnnYMD6hgig+T3MsPq+4LD6PDC4+1MUrPkxMKz7iOi0+CgAsPtVdLz72ei4+
lNUsPkcULT43ryw+HiwtPjeeLj6DoC0+nikvPosvLj5z5y4+MJAtPk85Lz43Ty4+/oEuPgvJ
MD51QTA+YoUuPv1GLz5IWi4+Ql0xPqaBLz57YjA+3povPuoWMz6J/DA+PSQyPs38MT6vJi4+
W0QvPuMJMz6WUjA+bKgtPpp+Lz4/4TI+JYszPqxtMj6AITY+JUcwPsoaMT5puDA+/ogvPofC
MT5yTTI+</AssayYData></Step><Step><CommonData><SampleLocation>10</SampleLocation><SampleID></SampleID><SampleGroup></SampleGroup><SampleInfo></SampleInfo><SampleRow>H</SampleRow><SamplePlate>1</SamplePlate><WellType>NEUTRALIZATION</WellType><Concentration>-1</Concentration><ConcentrationUnits>µg/ml</ConcentrationUnits><MolarConcentration>-1</MolarConcentration><MolarConcUnits>nM</MolarConcUnits><MolecularWeight>-1</MolecularWeight><Temperature>28</Temperature><StartTime>950980</StartTime><AssayTime>180</AssayTime></CommonData><FlowRate>600</FlowRate><StepType>ASSOC</StepType><StepName>Association</StepName><StepStatus>OK</StepStatus><ActualTime>180</ActualTime><CycleTime>0.2</CycleTime><AssayXData Points="900">f382REyMNkQZmTZE5aU2RKKyNkRvvzZETMw2RAjZNkTV5TZEsvI2RH//NkRMDDdEGRk3ROUl
N0SiMjdEfz83RExMN0QZWTdE5WU3RKJyN0R/fzdETIw3RAiZN0TlpTdEorI3RH+/N0Q7zDdE
Gdk3ROXlN0Si8jdEf/83RDsMOEQZGThE5SU4RLIyOER/PzhETEw4RBlZOETVZThEonI4RH9/
OERMjDhECJk4ROWlOESysjhEb784REzMOEQZ2ThE1eU4RKLyOERv/zhErgw5RAgZOUTVJTlE
sjI5RH8/OURMTDlEGVk5ROVlOUSicjlEb385REyMOUQImTlE5aU5RKKyOURvvzlEO8w5RAjZ
OUQG5jlEovI5RG//OURMDDpECBk6ROUlOkSyMjpEfz86RDtMOkQZWTpE1WU6RKJyOkRvfzpE
O4w6RAiZOkTVpTpEorI6RG+/OkQ7zDpEGdk6ROXlOkSi8jpE8v86RDsMO0QIGTtE1SU7RLIy
O0R/PztEO0w7RAhZO0TVZTtEonI7RG9/O0Q7jDtECJk7ROWlO0SysjtEb787REzMO0QI2TtE
1eU7RKLyO0Rv/ztEOww8RAgZPETVJTxEojI8RG8/PER9TDxECFk8RNVlPESycjxEf388REyM
PEQImTxE1aU8RKKyPER/vzxEO8w8RBnZPETV5TxE9PI8RH//PERMDD1EGRk9RNUlPUSyMj1E
bz89RExMPUQIWT1E5WU9RLJyPUR/fz1ETIw9RBmZPUTlpT1EsrI9RH+/PUSNzD1EGdk9ROXl
PUSy8j1Ef/89RG0MPkQZGT5E5SU+RLIyPkRvPz5ETEw+RBlZPkTlZT5EsnI+RH9/PkRMjD5E
GZk+ROWlPkSysj5Ef78+RDvMPkQZ2T5EBuY+RLLyPkR//z5ETAw/RBkZP0TlJT9E9DI/RH8/
P0RMTD9EGVk/RNVlP0Sicj9Ef38/REyMP0QImT9E5aU/RKKyP0R/vz9ETMw/RBnZP0TV5T9E
svI/RH//P0RMDEBEGRlAROUlQESyMkBEbz9ARExMQEQZWUBE5WVARLJyQER/f0BETIxARAiZ
QETVpUBEsrJARH+/QERMzEBECNlAROXlQESy8kBEb/9AREwMQUQZGUFE1SVBRKIyQURvP0FE
O0xBRBlZQUTlZUFEsnJBRH9/QUQ7jEFEGZlBRNWlQUSyskFEb79BREzMQUQI2UFE1eVBRBTz
QURv/0FEOwxCRBkZQkTVJUJEojJCRG8/QkRMTEJECFlCRNVlQkSickJEf39CREyMQkQZmUJE
5aVCRLKyQkRvv0JEXMxCRBnZQkTl5UJEovJCRG//QkRMDENECBlDROUlQ0SiMkNEfz9DRExM
Q0QIWUNE1WVDRKJyQ0Rvf0NEO4xDRBmZQ0TVpUNEorJDRH+/Q0Q7zENECNlDRNXlQ0Si8kNE
b/9DREwMRES8GURE1SVERKIyRERvP0REO0xERAhZRETVZUREsnJERH9/REQ7jERECJlERNWl
RESiskREf79ERDvMREQZ2URE1eVERLLyRERv/0REOwxFRBkZRUT2JUVEsjJFRH8/RUQ7TEVE
GVlFRNVlRUSyckVEf39FREyMRUQImUVE5aVFRLKyRUR/v0VETMxFRBnZRUTl5UVEsvJFRH//
RURMDEZEGRlGROUlRkSyMkZEfz9GRExMRkQZWUZE5WVGRKJyRkR/f0ZETIxGRAiZRkTlpUZE
w7JGRH+/RkRMzEZEGdlGROXlRkSy8kZEf/9GREwMR0QZGUdE5SVHRLIyR0R/P0dETExHRBlZ
R0TlZUdEonJHRG9/R0RMjEdEGZlHRNWlR0SyskdEf79HREzMR0QI2UdE5eVHRLLyR0Sg/0dE
TAxIRBkZSETlJUhEsjJIRH8/SERMTEhEGVlIRNVlSESickhEb39IREyMSEQZmUhE1aVIRKKy
SERvv0hETMxIRBnZSETV5UhEsvJIRI//SERMDElEGRlJRNUlSUSyMklEfz9JRDtMSUQIWUlE
5WVJRLJySURvf0lEO4xJRBmZSUTlpUlEsrJJRI+/SURMzElECNlJRNXlSUTT8klEb/9JREwM
SkQIGUpE1SVKRKIySkR/P0pEO0xKRAhZSkTlZUpEsnJKRG9/SkQ7jEpEe5lKROWlSkSyskpE
f79KRDvMSkQZ2UpE5eVKRLLySkRv/0pETAxLRAgZS0TVJUtEsjJLRG8/S0Q7TEtECFlLRNVl
S0SicktEf39LRDuMS0QImUtE1aVLRKKyS0R/v0tETMxLRAjZS0T25UtEovJLRG//S0Q7DExE
CBlMRNUlTESyMkxEbz9MRExMTEQIWUxE5WVMRKJyTERvf0xEO4xMRAiZTETVpUxEorJMRG+/
TEQ7zExECNlMRNXlTESi8kxEb/9MRDsMTUQIGU1E9iVNRKIyTURvP01EO0xNRAhZTUTVZU1E
snJNRG9/TUQ7jE1EGZlNRNWlTUSisk1Ef79NREzMTUQZ2U1E5eVNRLLyTUSg/01ETAxORBkZ
TkTlJU5EsjJORH8/TkRMTE5EGVlOROVlTkSyck5EoH9OREyMTkQZmU5E5aVORLKyTkRvv05E
TMxORBnZTkTl5U5EsvJORH//TkRMDE9EGRlPROUlT0SyMk9Efz9PRExMT0QZWU9E5WVPRLJy
T0R/f09ETIxPRBmZT0TVpU9EsrJPRG+/T0RMzE9EGdlPROXlT0Sy8k9Ef/9PREwMUEQIGVBE
5SVQRLIyUER/P1BETExQRAhZUETVZVBEsnJQRH9/UERMjFBEGZlQRNWlUESislBEf79QRDvM
UEQI2VBE1eVQRLLyUERv/1BETAxRRBkZUUTVJVFEsjJRRH8/UURMTFFECFlRROVlUUSiclFE
f39RREyMUUQImVFE5aVRRLKyUUQCwFFETMxRRAjZUUTl5VFEsvJRRH//UURMDFJECBlSRNUl
UkSyMlJEbz9SRDtMUkQIWVJE5WVSRKJyUkRvf1JEO4xSRAiZUkTVpVJEorJSRH+/UkRMzFJE
GdlSROXlUkSi8lJEb/9SRDsMU0SLGVNE5SVTRKIyU0R/P1NETExTRBlZU0TlZVNEonJTRG9/
U0RMjFNEGZlTROWlU0SislNEf79TRDvMU0QI2VNE1eVTRKLyU0Rv/1NETAxURBkZVEQWJlRE
sjJURG8/VEQ7TFRECFlURNVlVESiclREb39URDuMVEQImVRE1aVURKKyVER/v1REO8xURAjZ
VETV5VREovJURG//VEQ7DFVECBlVRNUlVUSiMlVEbz9VRDtMVUQZWVVE1WVVRKJyVURvf1VE
O4xVRBmZVUTlpVVEorJVRG+/VURMzFVEGdlVROXlVUTD8lVEf/9VREwMVkQIGVZE5SVWRLIy
VkR/P1ZEAE1WRBlZVkTlZVZEsnJWRH9/VkRMjFZEGJlWROalVkSyslZEf79WREzMVkQY2VZE
5uVWROPyVkR//1ZETAxXRBgZV0TmJVdE4zJXRH8/V0RMTFdEGFlXROZlV0SycldEf39XREyM
V0QYmVdE1aVXRLKyV0R/v1dEPMxXRBjZV0Tm5VdEsvJXRH//V0RMDFhEcRpYROYlWESyMlhE
kD9YRExMWEQYWVhE5mVYRLJyWESQf1hETIxYRAiZWETmpVhEJbNYRH+/WERMzFhECNlYRPbl
WESy8lhEf/9YREwMWUQYGVlE5iVZRLIyWUR/P1lETExZRBhZWUTVZVlEsnJZRH9/WURMjFlE
GJlZRNWlWUSisllEf79ZREzMWUQI2VlE1eVZRKLyWURu/1lEPAxaRAgZWkTVJVpEsjJaRH8/
WkQ8TFpEGFlaRNVlWkSiclpEf39aREyMWkQYmVpE5qVaRKKyWkRuv1pEPMxaRBjZWkTV5VpE
svJaRG7/WkRMDFtE9BpbRNUlW0SiMltEfz9bRDxMW0QIWVtE1WVbRLJyW0R/f1tEPIxbRBiZ
W0TVpVtEsrJbRG6/W0RMzFtECNlbRNXlW0Si8ltEbv9bRDwMXEQIGVxE1SVcRKIyXERuP1xE
PExcRAhZXETVZVxEsnJcRG5/XEQ8jFxECJlcRNWlXESislxEbr9cRDzMXEQI2VxE1eVcRKLy
XERu/1xEfQxdRAgZXUTVJV1EojJdRG4/XUQ8TF1ECFldRNVlXUSicl1Ebn9dRDyMXUQYmV1E
1aVdRKKyXURuv11EPMxdRAjZXUTV5V1EsvJdRH//XURMDF5ECBleRNUlXkSiMl5Efz9eRExM
XkQYWV5E5mVeRLJyXkR/f15ETIxeRBiZXkTmpV5EsrJeRH+/XkRMzF5EGNleROblXkSy8l5E
0f9eREwMX0QYGV9E5iVfRLIyX0R/P19ETExfRBhZX0TmZV9E03JfRH9/X0RMjF9EGJlfRPym
X0Sysl9Ef79fRDzMX0QY2V9E1eVfRLLyX0R//19ETAxgRJwZYETmJWBEsjJgRH8/YERsTGBE
CFlgROZlYESicmBEf39gREyMYEQYmWBE5qVgRLKyYERuv2BETMxgRBjZYETm5WBEovJgRG7/
YEQ8DGFEGBlhROYlYUSyMmFEfz9hRDxMYUQIWWFE1WVhRLJyYURuf2FETIxhRBiZYUTmpWFE
srJhRH+/YURMzGFECNlhROblYUSi8mFEf/9hRAANYkQIGWJE1SViRLIyYkRuP2JEPExiRBhZ
YkTmZWJEsnJiRG5/YkQ8jGJEGJliRNWlYkSysmJEf79iRDzMYkQY2WJE1eViRLLyYkRu/2JE
PAxjRBgZY0TVJWNEojJjRG4/Y0Q8TGNEGFljRNVlY0SycmNE</AssayXData><AssayYData Points="900">wKMvPgV1LT4ApjA+fjEtPnyGMT6DxDQ++1cxPkhLMz6buC8+UE42PgZqMD7SWTI+L4U5PlTk
NT7FfDY+DeMzPiL+Mz6S0TY+/bM1Pjy/OT5SqDc+jhM5PniVNj6cNjk+gVk4PszUNj6MCDo+
jq83Pp5+NT7a5zs+rTk2PhxTOz4slzk+tM45Pg5lOj7XEjs+H784PrY6OT4WZTg+R0w2PohY
Nz5+Ojo+nsQ7PuwhOz7qyTo+Of06Po0iPz6/vjo+BXU8PuUAPD6cHzo+ONU1PvE8PT6jGjs+
jOQ9PjR2Pz7QpT0+2Aw7PhIuOj7SgDk+oT47PtX9OT6lUTk+hD88Pp7QPT5koT4+yEg+Pk5V
Oz4LCz4+uKY+PjNSPD4Q9UI+l6k8PlOJPj7NAEA+Ets8PhodPT66YkM+l0Y/PlnWPD7gJ0E+
Oho9Pk+vQD76KEM+aXhDPhCGPj4pTzo+A8VCPnc1QD6xy0A+kl0/Pus1Pj6mEUI+tWA7Pq56
Pz7gKT8+GnpCPscEQz6LxTw+0pFAPuy8Qz4GBz8+BHNDPhkOQz6tykU+TF1EPhuoPj6StUM+
WtA9PlAWQj6P3EY+nFZEPiXmQD4ESz8+zaJBPiFsQD74GkQ+lthEPsEgRz7o1UI+nHxDPobQ
Pz7UNUM+aUZEPlRxQj7Z/0E+WxpIPlcoRj5Xu0M+yBlEPggfQz6+TEk+K11BPs/LQD6LcUc+
uQBEPs6/SD4/y0E++ndIPuBtRT41hEY+QVtDPopwQj6PoEQ+ilpHPoi1SD5ssEE+9HVGPhdC
Rj5vikY+r4RJPk1QST4+FEc+ZaRGPseGSD7k7UM+1XlJPs+IRj6qHkg+lHdEPnmvSj6z5EQ+
W1ZIPjySRD52mEk+C1xJPtDFRT5szkc+oStIPkMTSz5jIkc+Mu5IPij6ST7KFEc+RitJPhdo
Sj7Hw0o+vcdOPjeAST7iU00+jzhLPsQOSD6+QEs+CmhLPlEFTj5IwUs+CGtNPqPFTT65mEg+
cllKPquaSD7tykg+hB1LPiq+Rz4Fikk+4GxLPrbLSz4d0ks+JZxKPqk+UT6pe0g+8m1LPia6
Sz4TMUs+05lLPrJRSz48tUo+rC9MPq+MTz7Zb0o+0wRNPjp6TD7oflE+byNOPjCXSj6rr00+
CnlLPh7BTD5zIE4+OrxSPp51ST7BfE4+X2xMPl3oSj5wmEs+AcROPn2HSj4oQU4+rxFNPtoP
TD60BE4+Yj1RPipPTD5qS0w+jqVLPhicTz7EuUg+n65QPkwLTj4V0E8+1n9RPqstTT5K+1E+
cCNNPpg0Tj5lp1A+I9FSPquUTz7V8E0+0QhNPr4sTj666k4+3dZRPsWrTz5Aqk8+EydRPlOB
TT7MOlE+XjJNPtiFVD5aQ1I+bidTPnTJSz4pqU8+B6FRPhKHTT5HuFM+QttOPlW5Vj6kklI+
HYtNPiJHVj5irFQ+/JVTPt3JVz5GUFI+DmRSPmzhUj4wH1E+iztRPgkFUz6p0lM+DsJRPncl
WD4SG08+l2VVPmjFUT6k508+paVSPocdVD7ukVE+XClRPpB6VD5xh1Q+wp1UPmVFVj7dp1I+
4uJTPt/NVj73P1A+nUZRPlK0Uj7ibVQ+fZZSPluPVD6P7VQ+kcROPi68Uj7Ye1Q+885XPq4D
VD60+FQ+G7NSPvm7Vj54l1M+UzdXPuRWXT7uJlg+nQVWPk5oVD4aS1Q+GG1ZProGWD4JAlo+
DUtYPt8lVj7jFFU+sixVPrMHWD6aa1s+1SZUPn4WVz4b1Vg+2IRWPu2nVT5WXVQ+11lZPv6m
Vz5ZC1g+wzhXPpVyVT6BJlg+OM9YPjXKWj4hC1Y+N3NXPjKoWD4q01k+3f1WPptBWT4S91g+
3BZaPqReWT53hVs+U01YPq7SWj6FJF0+WKRYPvuoUj7Z11k+EqdaPofnVT6wWGA+GphZPk6M
Wz7YuVg+v8VVPiJ8Wj4p+Fg+KFVcPs2FWz7YE1o+qPJbPonQWz6KsFw+33xbPjWoVz5AslU+
6xVXPgmUVD7I/FY+8jxZPhyPXj605Vk+AgtaPtZ9XD4A31g+Oz5XPrD7WT5Pr1w+i5haPgCV
WT5n0ls+jBlaPht2Vj4SG10+OpdbPqCsXD4zaWA+4cpcPkKtWz4SNVw+1ixbPtaNWz4ZGV0+
uXpgPnY+Wz7lR1s+SzlePkhiVz5udF0+rkxcPpS7YT7BDF8+fxldPgAmXj7i6l0+ThFdPolk
Xz5cAl8+sbFbPufLWz6vwF0+C6BePqY6XD5mA2M+L3VdPtijXT4nkVw+K5dfPtMbXz5jH14+
FFliPvT2Xj6YK2A+4sxePhKFYD5w2GA+ptxgPomZXj5GU10+BkBePgSMXT5kFGE+TFBkPppw
YT6dUWI+ltZePqZrXj5k42E+NoNcPqkaXj7hI18+14hhPj5KYD5Sql4+41ddPg+aXD7SLGE+
fSxjPqkqXj7G718+5IhfPseaYT5q4GA+t6diPocPYD5+R2E+cGZfPtAqZz6g/WI+iLJhPl1a
ZD78wmI+flJhPuyCYj77sGE+qdVjPhUdYT6LPmQ+QL9jPqoJXz59lWA+iLZiPq/sZD7w0V8+
ZmRjPkqOYz7lkmE+sLhhPtpQYj4tD2A+35JgPumvYj7CzmU+QkdmPi4DaD6AsmM+q1FiPs84
Yz7x5GU+SvlkPuVBZj728WE+wSpgPh3gZD7z+mM+QvtmPurvZD6m8GM+UytjPjziaD6rymQ+
N01kPj1IYz6UEmI+fUxkPjMcZj4GwGg+WWVoPg9VXz65rWc+YoViPrw4aj6EX2Q+knxhPvyW
Zj57G2c+NAdkPuOhZD7v9mA+oXBmPhrDZj61kGQ+fp9rPu7vZz4U0GU+mmpiPo1XZj6CVms+
xi1oPohDZz6YGWU+1SxkPsz2az64vGc+vohoPizTaT5UzGI++ztnPiCdZz4Ie2g+rAtnPqCT
Zj5pUWY+Io1mPhn+Zz6glGo+EChnPnmlZD6PHGc+A7xlPh0gZD5ldWc+d7tqPnJiaz64EGY+
0l1pPibKaT7BoGo+tlZrPiE7Zz6gfWc+MC1pPrwZaD5KmmU+izNqPtsIaD7j0GY+kVtmPupi
aT6lSWc+E15rPqUpaT73QGw+po5oPvT9Zj7waWg+ICxpPiDcZj7GEWk+rrBkPipyaT6jamk+
FhdnPm9daj4SWGk+6TFpPp6SaD6M5Ws+3JdqPsUGaD5BdGc+U4VpPpG2Zz7TTGs+cgdsPpqN
ZD7Qjmg+tVFnPpCgaD5/k2o+rKlpPr2/bT5TR3E+10JoPuI6aj5OXGo+DDxrPiNcaT4Vy20+
VqNnPjt/bD5pRmw+VoZwPrwNaj5bfWs+sdVoPtpgbz67Q2s+ZAdqPmCkbz5ZmW4+ou1tPuJ+
az5kG2s+w3VxPn+obT7Jam0+wWpoPl05az49TGo+kmByPrw/Zz4wHGw+bF5pPoxKbj4t4m0+
EKBqPj4dbT5hbGw+a3dtPt+8aj5qeGs+dQlsPqYobD4KsG8+I5duPuU+bj6r0G4+SzVvPopg
bz5d62s+sdxsPkv/cj6BcW0+rSJtPgsRaz7KsHQ+KT9tPuQQcD6BgGo+bV9qPsraaz68fXI+
jMJtPsj6az4ajW0+/D5vPpQ2bD6XFm4+TGttPprwcD7CdXA+VURtPiIAbj4Zxm4+5HJvPn74
az6DfXE+GWZxPtcnaj5Dq28+dhFzPnPncD5xL2s+HqlwPhroaz6ECW8+oI1yPlBqbz5DDXE+
PTVyPmD0cj72hW0+gNptPvd7bj509HA+Dwh1PtYpcT63xXA+aCR0PueScT65KXM+yvxzPsRA
cD6KzG8+zzVtPjimcT6CaHQ+1H9tPjyEdD5DfnE+CO5zPhzcdT5K/m0+aH9sPsJXcz7t/nI+
YI11PvZ3cz6TVnU+s0J1PnYdcT6CVXM+VCNzPqJhdT4mm3M+yJ50PsDxcz6NIXU+rFlyPtos
cj64nXM+Gk13PoWkcT6kkHE+FIt0Prn4cz6ia3I+8uFyPnOFcT6WwXI+22h2Po4Fcz5fZXU+
/tt1PnhPcz68PXY+3qF1Puefcj6uzW8+XepwPmCwcj5SBHM+X7N0PjAKdD4z6HQ+QcNyPnrg
dT6EJno+WUR2PgQkej460HA+ZA54PmsUeD6dLHc+JE9zPnJycz5g+nU+HuRyPgwrdz4ao3Q+
gWdzPjzLdz64GnY+aop5PitBdT6Ck3Q+P6V1PmhGej4PHnU+AtV2PoNsdz5o7HU+gD94Pggr
dz44z3c+RPV4PlPMeD4RdnU+9jt0PrU+eD6K63Y+Pb54PrjMdz6zA3c+yPtzPjrLdT4Y4Ho+
mpl1Ph50cj5F9nU+P8B7PrTXdj5L9HY+bCp6PuUcdT6003g+XVl3Ppb5ez4wiHQ+HtB2Poc/
dT5WyHg+lq14Pr4udT7CTXg+uSZ2PjT+dT5w9Ho+SmZ3PnVfej65J3c+s+J4Psj/eT66qXg+
/e56PrVedz6xZXs+b2l4Pv/xdz4sSnc+7wd5Pr3PdT7NG3s++cd4PpOzfD4xxnc+Tv92PpNu
dz5sAHc+pcx5PvGkdj6paXc+d1R5PhwUdz4h1HQ+Ol51Phxfdj7pT3s+lt11Pii/dz5LeXk+
a8p3PugJeT5dM3g+kyl7PnPCeD40tXc+Kvt1PoW3eT72Wng+Lo56PtkdfD68N34+urx7Pus7
fj7mcXY+xr96Pvh4ej54gHw+HfZ1PrWnez4+J3k+iSB+Pn+bfD7hCXg+gZZ5PpMrfD5NeH4+
xSZ4PrL7ej4JPHs+lVN3PitjdT5Oa3s+QSZ8Pms4ez6iinw+</AssayYData></Step><Step><CommonData><SampleLocation>1</SampleLocation><SampleID></SampleID><SampleGroup></SampleGroup><SampleInfo></SampleInfo><SampleRow>H</SampleRow><SamplePlate>1</SamplePlate><WellType>NEUTRALIZATION</WellType><Concentration>-1</Concentration><ConcentrationUnits>µg/ml</ConcentrationUnits><MolarConcentration>-1</MolarConcentration><MolarConcUnits>nM</MolarConcUnits><MolecularWeight>-1</MolecularWeight><Temperature>28</Temperature><StartTime>1139811</StartTime><AssayTime>180</AssayTime></CommonData><FlowRate>600</FlowRate><StepType>DISASSOC</StepType><StepName>Dissociation</StepName><StepStatus>OK</StepStatus><ActualTime>180</ActualTime><CycleTime>0.2</CycleTime><AssayXData Points="900">f39jRDuMY0QImWNE5aVjRLKyY0R/v2NEO8xjRAjZY0Tl5WNEovJjRG//Y0RMDGRECBlkRNUl
ZESiMmREbz9kRDtMZEQZWWRE1WVkRKJyZER/f2REO4xkRAiZZETVpWREorJkRG+/ZERMzGRE
CNlkROHnZEQV82REb/9kREwMZUQIGWVE1SVlRKIyZURvP2VEO0xlRAhZZUTVZWVEonJlRG9/
ZURMjGVECJllRNWlZUSismVEb79lREzMZUQI2WVE5eVlRKLyZUR//2VEOwxmRBkZZkTVJWZE
ojJmRH8/ZkRMTGZECFlmROVlZkSycmZEf39mREyMZkQZmWZE5aVmRLKyZkR/v2ZEk81mRBnZ
ZkTl5WZEsvJmRH//ZkRMDGdEGRlnROUlZ0SyMmdEbz9nRExMZ0QZWWdE5WVnRLJyZ0R/f2dE
TIxnRBmZZ0QGpmdEsrJnRH+/Z0RMzGdEGdlnRPblZ0Sy8mdEf/9nREwMaEQZGWhE1SVoRLIy
aER/P2hETExoRBlZaETlZWhEsnJoRG9/aERMjGhECJloROWlaESysmhEf79oREzMaEQZ2WhE
5eVoRLLyaER//2hETAxpRBkZaUTlJWlEsjJpRG8/aUQ7TGlECFlpRBdmaUSicmlEf39pREyM
aUQImWlE1aVpRLKyaUR/v2lETMxpRBnZaUTB52lEw/JpRG//aUQ7DGpECBlqROUlakSiMmpE
fz9qRExMakQIWWpE1WVqRLJyakRvf2pETIxqRBmZakTVpWpEorJqRG+/akQ7zGpEGdlqROXl
akSi8mpEf/9qRDsMa0QIGWtE5SVrRKIya0RvP2tEO0xrREpZa0TlZWtEsnJrRG9/a0Q7jGtE
GZlrROWla0SysmtEb79rREzMa0QI2WtE1eVrRKLya0Rv/2tEOwxsRAgZbETlJWxEojJsRG8/
bEQ7TGxEGVlsRNVlbEQEc2xEf39sREyMbEQImWxE1aVsRKKybERvv2xEO8xsRBnZbETl5WxE
ovJsRG//bERMDG1ECBltRNUlbUSiMm1Efz9tRDtMbUQIWW1E1WVtRKJybURvf21EO4xtRAiZ
bUTVpW1EorJtRG+/bUQ7zG1ECNltROXlbUSi8m1Eb/9tRDsMbkQIGW5E5SVuRLIybkR/P25E
O0xuRAhZbkQnZm5EsnJuRH9/bkRMjG5Ei5luROWlbkSysm5Ef79uREzMbkQZ2W5E5eVuRLLy
bkR//25ETAxvRBkZb0TlJW9EsjJvRI8/b0RMTG9EGVlvROVlb0Sycm9Ef39vREyMb0QZmW9E
5aVvRLKyb0R/v29ETMxvRBnZb0Tl5W9EsvJvRH//b0RMDHBEGRlwRNUlcESyMnBEfz9wRExM
cERaWXBE5WVwRLJycERvf3BETIxwRBmZcETlpXBEsrJwRH+/cERMzHBEGdlwROXlcESy8nBE
f/9wRDsMcUQZGXFE5SVxRNMycURvP3FETExxRBlZcUTlZXFEVnNxRH9/cUQ7jHFEGZlxRNWl
cUSysnFEf79xREzMcUQI2XFE5eVxRLLycUR//3FETAxyRBkZckTlJXJEsjJyRG8/ckSNTHJE
CFlyROVlckSycnJEb39yREyMckQImXJE1aVyRLKyckRvv3JEO8xyRAjZckTV5XJEsvJyRH//
ckQ7DHNECBlzRCcmc0SiMnNEfz9zRExMc0QIWXNEeWZzRKJyc0R/f3NETIxzRBmZc0TVpXNE
orJzRG+/c0Q7zHNECNlzROXlc0Sy8nNEb/9zREwMdEQIGXRE5SV0RLIydER/P3REO0x0RBlZ
dETVZXREsnJ0RG9/dEQ7jHREGZl0ROWldESysnREf790REzMdEQI2XRE1eV0RKLydER//3RE
Owx1RAgZdUTVJXVEojJ1RG8/dUQ7THVECFl1RNVldUSicnVEf391RAaOdUQImXVE1aV1RKKy
dURvv3VEO8x1RAjZdUTV5XVEovJ1RG//dUQ7DHZECBl2RNUldkSiMnZEbz92RDtMdkQIWXZE
1WV2RKJydkRvf3ZEO4x2RBmZdkTVpXZEorJ2RG+/dkRMzHZECNl2ROXldkSy8nZEf/92RFwM
d0QIGXdE5SV3RLIyd0R/P3dE30x3RBlZd0TlZXdEsnJ3RH9/d0RMjHdECJl3ROWld0SysndE
f793REzMd0QZ2XdE5eV3RLLyd0R//3dETAx4RBkZeER5JnhEsjJ4RH8/eERMTHhEGVl4ROVl
eESycnhEf394REyMeERKmXhE1aV4RLKyeER/v3hETMx4RBnZeETl5XhEsvJ4RH//eERMDHlE
GRl5ROUleUSiMnlEfz95RExMeUQZWXlE5WV5RLJyeURvf3lEO4x5RAiZeUTVpXlEsrJ5RH+/
eURMzHlEGdl5ROXleUSy8nlEf/95RDsMekTuGXpE1SV6RLIyekR/P3pETEx6RAhZekTVZXpE
onJ6RG9/ekQ7jHpECJl6ROWlekSysnpEb796REzMekQZ2XpEBuZ6RKLyekRv/3pETAx7RBkZ
e0TVJXtEojJ7RG8/e0Q7THtECFl7RNVle0SycntEb397RDuMe0QImXtE1aV7RKKye0Rvv3tE
TMx7RAjZe0TV5XtEovJ7RG//e0RMDHxECBl8RNUlfESyMnxEbz98RDtMfEQIWXxE5WV8RKJy
fEQOgnxEO4x8RAiZfETVpXxEorJ8RG+/fEQ7zHxEGdl8RNXlfESy8nxEb/98REwMfUQIGX1E
1SV9RKIyfURvP31ETEx9RBlZfUTVZX1EsnJ9RH9/fUQ7jH1ECJl9RNWlfUSisn1Ef799RDvM
fUQZ2X1E1eV9RKLyfUQSAH5EOwx+RBkZfkTVJX5EojJ+RG8/fkRMTH5ECFl+RNVlfkSicn5E
b39+RDuMfkQImX5E1aV+RLKyfkSPv35EO8x+RBnZfkTl5X5EsvJ+RI//fkRMDH9ECBl/ROUl
f0SyMn9Ebz9/RExMf0QZWX9E5WV/RLJyf0R/f39ETIx/RBmZf0TlpX9EsrJ/RH+/f0RMzH9E
Gdl/ROXlf0Sy8n9Eb/9/RB4GgESMDIBE8xKARFkZgETgH4BEHiaARIwsgETzMoBEWTmARMA/
gEQmRoBEjEyARPNSgERZWYBEwF+ARC5mgESMbIBE83KARFl5gETAf4BEkIaARIyMgETzkoBE
WZmARLefgEQepoBEhKyARPOygERZuYBEwL+ARCbGgETOzIBE89KARFnZgETA34BEHuaARIzs
gETq8oBEWfmARMD/gEQmBoFEhAyBRPMSgURRGYFE4B+BRCYmgUSMLIFE6jKBRFk5gUS3P4FE
JkaBRIxMgUTzUoFEWVmBRLdfgUQmZoFEjGyBRPNygURZeYFEwH+BRCaGgUSMjIFE85KBRGqZ
gUS3n4FEHqaBRIysgUTzsoFEWbmBRMC/gUQmxoFEjMyBROrSgURR2YFEt9+BRCbmgUSl7IFE
6vKBRFH5gUS3/4FEJgaCRIQMgkTzEoJEURmCRMAfgkQeJoJEhCyCROoygkRROYJEtz+CRB5G
gkSMTIJE6lKCRFFZgkS3X4JEHmaCRIRsgkTzcoJEknmCRLd/gkQehoJEhIyCROqSgkRRmYJE
t5+CRCamgkSErIJE87KCRFG5gkS3v4JEHsaCRITMgkTq0oJEUdmCRMDfgkQm5oJEhOyCROry
gkRR+YJEt/+CRB4Gg0SEDINE6hKDRFEZg0S3H4NEHiaDRIQsg0TqMoNEUTmDRLc/g0QeRoNE
hEyDROpSg0RRWYNEt1+DRB5mg0SEbINE6nKDRFl5g0S3f4NEHoaDRISMg0TzkoNEUZmDRMif
g0QepoNEjKyDROqyg0RZuYNEwL+DRCbGg0SMzINE89KDRFnZg0TA34NEJuaDRIzsg0Tz8oNE
WfmDRMD/g0QmBoREjAyERPMShERZGYREwB+ERCYmhESMLIRE8zKERFk5hETAP4REJkaERIxM
hETzUoREWVmERMBfhEQmZoREjGyERPNyhERZeYREwH+ERCaGhESMjIRE85KERFmZhETAn4RE
HqaERIyshETzsoREUbmERMC/hEQmxoREjMyERPPShERR2YREwN+ERCbmhESM7IRE6vKERFn5
hETA/4REJgaFRIwMhUTqEoVEWRmFRLcfhUQeJoVEjCyFROoyhURZOYVEwD+FRB5GhUSMTIVE
6lKFRFFZhUTAX4VENmaFRIxshUTzcoVEUXmFRLd/hUQmhoVEhIyFROqShURZmYVEwJ+FRCam
hUSMrIVE87KFRFG5hUTAv4VEHsaFRITMhUTq0oVEWdmFRLffhUQe5oVEhOyFRPPyhURZ+YVE
wP+FRCYGhkSdDIZE8xKGRFEZhkTAH4ZEJiaGRIQshkTqMoZEUTmGRMA/hkQeRoZEjEyGROpS
hkRRWYZEt1+GRB5mhkSMbIZE6nKGRFF5hkTAf4ZEHoaGRIyMhkTzkoZEUZmGRMCfhkQepoZE
jKyGRPOyhkRRuYZEwL+GRB7GhkSEzIZE89KGRHLZhkS334ZEHuaGRIzshkTz8oZEWfmGRLf/
hkQeBodEhAyHROoSh0RRGYdEwB+HRCYmh0SELIdE8zKHRFE5h0S3P4dEHkaHRIRMh0TqUodE
UVmHRLdfh0QeZodEhGyHROpyh0RReYdEwH+HRCaGh0SEjIdE85KHRFGZh0S3n4dEHqaHRISs
h0T7sodEUbmHRLe/h0QmxodEhMyHRPPSh0RZ2YdEyN+HRC7mh0SM7IdE8/KHRFn5h0TA/4dE
JgaIRIwMiETzEohEWRmIRMAfiEQmJohEjCyIRPMyiERZOYhE</AssayXData><AssayYData Points="900">CxRtPsksbD4DhWw+90x1Psfecj7ZPXM+BG11Pm+sbj4E0HM+eRB2PvLndD72/nI+RY14PuUM
dj47ynQ+E89zPrncdj7bMng++EF3PqWkeD7wpHU+05N0Ps+Bcj5293Y+jHB3PiQAcT76+nc+
h992Po7PeD6t4Hc+0j56PnWSez6oK3c+Vg97Pt5WfD5bS3o+qON6PjjIdj5LXn8+8hZ7PhWd
fT5lQHs+t6x4PpBXeD7Av3U+5VF4PhbTej68YXo+wF96PuoAdz7gw3o+KKl5PtDuej6omH0+
hoZ9PpQWfD59P3c+p5l6Pu5rfz6X/Xw+fo59Ps4Rez7fDHs+Ig6APmSuej4HH4A+sgp7Plwl
fj6qz3w+uEN9PmiIfj6LNnw+wd14PrlDeT6Dun4+58N6PuGbez6rR3o+Aql6Ptxrfj4/WH0+
7257PvsGfD5FO38+OzyAPsNmfT7QXn4+fdZ1PoSMez6Pp3w+rZd+PtBjfj5r+H8+yAF7Pguz
fj5NM30+1tB9PhaSfz7VSH4+p2OAPljvfD5fLX4+3oN9PvHDfj5m430+Mop/PiQMfT6ZhIA+
UHd/PiZ2fj5cP4A+9R1+PpORgT73R30+Dy+APs5Sej7oNoA+2nF8PoqSgT4Ycn0+qmx+Pg2I
fj7I8Hw+jF2BPhQ7gj4qX4E+C0yBPr8zfj4mgnk+w5mAPqg0gD6o2YA+Fcx7PraPfz7WaH8+
5R+BPmt2fz4iWoE+tG+APmYQgD7fcIE+EsJ9Pnasfz6ECoA+sQp/PmDZfz4Vcn4+HL98PvIz
gD7mOYA+ZM59PsyUez5AUnw+nAx/Pkpufj6T034+xUeAPsp9fj5ukX8+rJSAPiHKfj4ZqoE+
7uSAPgFpfz45YYE+ZEZ9PivPfj7zkYE+2XV+Ppy1gD4wD4A+LWqAPosSgj4V34A+wTB6PnPI
fj6dQoI+OV2BPoT8gT6cVX0+q6N+PnUDgT7eJn4+9haBPoDYgD76+oM+0vaAPiASfz4LyoA+
SYl+PjCrgz5hv34+MQh/Po3DfT4NJoI+EiaBPnJPgT4X34A+Dqp/Pqn4fj5haYI+v9mBPv8k
gT7Ga4A+PweAPkAngD65JoE+Mr+CPkDdgD68HoA+eRSAPh+AgD7KMoE+q8h+Pl8Fgj70WoE+
P5iAPu18gT4EOYE+UTaCPvWSgj7JUoE+gnWBPp2vgD7K84A+ieeBPmLegT73zYA+lF6BPjIU
gD6CpYM+Hx6CPm7hgT7bcn8+g4OBPpU7gj5YtYA+JDmDPlgYgj46YII+UCSBPlLZgD58h4E+
InmAPgNdgz6VzII+C35/Plh8gT58k4E+GOOBPp/jgT4jYIE+7C2CPvipgD5qR4E+5jyBPo+b
gz5kHII+M6KBPkFygj5hvYM+ApqBPqKWgj582II+VOR+PnMbgz7tiIE++smDPu+BgT6uXn8+
PTiCPhmpgj69JoI+xxCCPqb0gz7HGII+pyuDPuCphT76+oE+fQ+CPk5sgz5fZoE+Df+DPiI5
gj4YJoQ+h8aCPoswgD44f4M+3CeCPhbdhD58KII+GqODPgecgz5E7YA+YXeDPjw6gz60ZoI+
IV6CPuE5gj55MoM+SdGEPg0GhT7Nh4U+0mOFPnzygj5r5oE+yceDPqA0gj5LtoM+SlSEPugB
hD7kgIE+Nl+DPod6hT62yIM+PMyDPgCDgz7CqoE+AdiBPun3gz7znoM+02CDPlzigz6UoYQ+
f0SCPqJ1hD4fKII+WhGCPn7mgz7OZYQ+D++DPnh7gj6qpYQ+Ac6CPiEWgz7vlYM+TE6CPsqk
gj5dxYQ+ruKFPiH6gz7P8YU+kN2CPuxihT4OP4M+h4WDPp+Lgz7fgYU+aruDPkW8gz76hoQ+
wNyEPrnygT7wxIU+sdOFPiD8gj56M4M+h76CPk6PhT6NKYM+VvSCPi38gz5CjoU+ByWGPoRL
gj7AJIU+4ZeFPrjWhD7xoIQ+XBmFPnFKhD7NW4M+MWqEPrNpgj5ix4M+vXiCPls8hD5w8YI+
vI6EPqvZhT594YM+JyGEPloHhD64JoQ+GcODPri+hD6pn4Q+A5yDPlaUhz6RCIQ+ekaDPk80
hj4DVYU+NdmFPuC4gz4/8oQ+QOWEPuqdhj44+oY+5CyEPvPOgz6iXoU+3ECEPniMhj4Kb4Y+
UwKEPrkPhj53C4c+1K+EPl++hj72I4Q+AciEPndBgz4On4U+qqSEPuXPhD7kc4M+44uEPgZu
hD5w1IM+PAiFPkK1gz4gfYQ+XieFPrS2hD4t54Y+932HPpv+hj7V/oU+YaaGPvKfhT6NGYQ+
ruWFPiLQhT6ZmYQ+AdaGPu0QhT7Qf4U+t6CFPtvmhj4L+4U+dlyDPv7ghj6yP4c+zHiFPqgr
hT5ZHoU+R3+EPgTohD4qGoY+h3eGPoXJhD55aIc+wlOGPhQthz4Ua4U+az+FPmC8hD4eaYU+
xdqFPlOhhT5q94U+LbWGPjk7hj6QrIY+9QWFPi8shz45JYg+AkaFPuPBhT5H94U+GmGFPqYc
hz7upoY+tuaFPqvrhD5PAoY+Of2FPuWFgz4tcYg+KuOEPpkPhT5NyIQ+oxiGPgfqhT7jg4Y+
nPeGPkHLhz42fYY+LkyHPj2piD69AYc+AyOEPtMAhz5DpoY+Cu6FPiRehz6wNYc+ygiHPvEI
hz5Pyok+F66HPj19hz7Fhoc+ykOHPhJPhz62P4c+J0aIPpO5hT6S/Ic+OweIPm/Shz7HNIg+
uhSJPrbjhj4mfIo+b2qFPh+Ahj5D/Ig+fH6GPl4dhz7kyoY+e32HPpulhz7Po4g+Gi2GPiAM
hz7z+oU+1siHPjRDhz6tLIg+4riJPl5hiT4j8Yg+GkqHPtoLhz4PFoU+Wq2KPn1Ehj6Q/4U+
IRWIPgiDhz7DVoc+otKHPu+Uhz76l4c+IrWGPrekhz4IQIc+wrqGPp2eiD7XwIg+s7SIPjL4
hz6ai4g+rO2FPvM8hz6gYIg+6J6HPmqAiD7gNYc+DMKHPtTOiT4GBoc+SsCFPhlehz5onoY+
AHqIPuoWiD7aPoc+xs+HPhGaiD6Kh4g+zhWIPnu4iD5QxIU+UceGPixQhz4l3Io+JRiHPjK5
hj7KS4k+Z/+HPiu8ij6JS4k+znKIPg3hiT5EJ4g+5xyJPhsviT7r2oY+BumIPglJiT6G4Ik+
AK2HPoDOhj7fZIk+uu2HPsNfij7QmIg+dgmJPvHoiT6p0oc+PzaKPn90ij6w0oc+X1aJPnkY
ij47R4g+rxmJPpaMhj7pt4k+d3yIPvcSij6maIc+hICKPvYVij6uMoc+zNGIPu1wiT7uLYY+
N8mKPiuahz6ubok+DBuIPgSLhz7iE4k+BYeKPi4Eiz6iaos+hVyJPp2KiD5tGok+F+uFPpLF
ij4B0ok+w2aJPmpBiT5y+YY+8ISIPvfLij6L2oo+PciJPlqUiz5KsIk+YKqIPu5khz6LFok+
iLuJPuiCiD6534k+//6HPhQLhz7s/ok+v7mJPutHij576oc+9NCIPsWoiD75/4k+4LmKPqbr
iT7+qIs+nEiJPuvniz5Mu4o+M0SLPggLiD6QyYg+fEuKPtLNiT7/n4s+FsmIPqXSjD4AxYc+
pYKHPkIciz5CDYs+yXKIPgSkiT6KSYs+BJSKPg64ij54AYk+CEiJPvHXij6uqYo+vJKKPvIl
iz4vZIo+oZaJPrHdiT48Aoo+H3+KPk1CiT5PV4g+aSGKPksoiT5uzoo+bduLPoBjjD7a3Yk+
3zqLPl6Uij42uoo+ocuKPqXyjT5Kwok+LUmKPjRRiz54coc+4oaKPio0iT4YPoo+SJqLPsuz
ij6KLos+Ia2JPnWOij5nD4w+49KMPpXCiz6IjIo+kwaMPi5siz7/PIs+TzyMPml5iT6VuYo+
CIiJPiAbiD5Nt4g+S2qKPueJiT77+Yk+2oyJPi+PjD5vKIo+DQ2MPi9/iz6U+Yo+nRyNPr8P
iz6hXow+8/2MPmCriT63ioo+TFyMPhD+jD4SHIw+6BqKPjRKiz629Is+tYGLPnjdiz5ijIs+
yxKMPhKvjD5fK4s+syqLPgkLjT69vos+SriIPh1gjj42UIw+1H6KPmjgij61QIw+kUCJPmf0
iz7t1Ys++EWKPlcjiz4fm4o+iu2MPscYjD5LI4s+gImLPjZsjT41WIs+EViLPrv9jD4zz4s+
VjOMPlwIiz563Yo+nK6KPn3yiT5Sloo++1GNPvl+iz4naYw+pxmMPuKwij5mM40+TCKNPpl2
iT5gCo0+PhGMPgNjjD7yXYs+UieLPi/GjD6KLIw+xOSMPk2Biz5oRI0+bRiMPmx4iz7tN4w+
TESMPt1+iz5FqYs+ZKyMPlq9iz63KY0++aeMPqGhjT53NIs+aqeLPvvfiz7bf4s+YN+NPpWS
jD7jMY4+bL6LPqcEjT4aros+ka+OPuTviT57d40+YhCMPuoMkD77tIw+p8WNPsxIiz4IHYs+
Kk2NPlGojD6sSY0+JPWKPuI6jD6H1os+htqMPmLljD7YGY0+bIWNPmwgiz49dIs+BCCOPjnC
jT5rpos+672MPi+ijz5Qo40+8waOPqmHjT6MHo8+PHyNPkVhjD5An4s+nRCPPvCnjj6b94w+
/4GMPsb9jD5c944+Ed+NPgoQjj7swI4+yfaNPjzhjT4dlI8+7QGNPi2mjT6Ac4w+K+yMPtkP
jj4zX4w+0oCOPgvqjD6fw40+fMiLPrRDjz5jGYs+J+WMPvmUjT4bCow+gTOOPhOTjT5ad40+
IPCNPv5Hjj5TOY0+9q6NPjuUkD6VN40+jZuOPrqxij7+QI8+</AssayYData></Step><Step><CommonData><SampleLocation>11</SampleLocation><SampleID></SampleID><SampleGroup></SampleGroup><SampleInfo></SampleInfo><SampleRow>H</SampleRow><SamplePlate>1</SamplePlate><WellType>REGENERATION</WellType><Concentration>-1</Concentration><ConcentrationUnits>µg/ml</ConcentrationUnits><MolarConcentration>-1</MolarConcentration><MolarConcUnits>nM</MolarConcUnits><MolecularWeight>-1</MolecularWeight><Temperature>28</Temperature><StartTime>1328859</StartTime><AssayTime>5</AssayTime></CommonData><FlowRate>1000</FlowRate><StepType>KREGENERATION</StepType><StepName>Regeneration</StepName><StepStatus>OK</StepStatus><ActualTime>5.00396</ActualTime><CycleTime>0.2</CycleTime><AssayXData Points="25">vz+IRCVGiESMTIhE8lKIRFlZiES/X4hEJWaIRIxsiETycohEWXmIRL9/iEQlhohEjIyIRPKS
iERQmYhEx5+IRCWmiESErIhE8rKIRFm5iES/v4hEJcaIRITMiETy0ohEedmIRA==</AssayXData><AssayYData Points="25">BaBLwAPAX8Cub2rARfVxwI68dsDqEnvA6dd+wNPsgMAESoLAFJaDwDTWhMCch4XAzK6GwO1w
h8Ai/YfA+tiIwMF0icDgGIrA9LCKwJtAi8D8uYvACjKMwLeFjMB8/YzAGD+NwA==</AssayYData></Step><Step><CommonData><SampleLocation>12</SampleLocation><SampleID></SampleID><SampleGroup></SampleGroup><SampleInfo></SampleInfo><SampleRow>H</SampleRow><SamplePlate>1</SamplePlate><WellType>NEUTRALIZATION</WellType><Concentration>-1</Concentration><ConcentrationUnits>µg/ml</ConcentrationUnits><MolarConcentration>-1</MolarConcentration><MolarConcUnits>nM</MolarConcUnits><MolecularWeight>-1</MolecularWeight><Temperature>28</Temperature><StartTime>1344813</StartTime><AssayTime>5</AssayTime></CommonData><FlowRate>1000</FlowRate><StepType>KREGENERATION</StepType><StepName>Regeneration</StepName><StepStatus>OK</StepStatus><ActualTime>5.00005</ActualTime><CycleTime>0.2</CycleTime><AssayXData Points="25">39+IRD3miESk7IhEEvOIRHn5iETX/4hERQaJRKwMiUQKE4lEeRmJRN8fiURFJolErCyJRAoz
iUR5OYlE3z+JRD1GiUSsTIlEElOJRHBZiUTXX4lEPWaJRKRsiUQKc4lEeXmJRA==</AssayXData><AssayYData Points="25">FyJgvv5yQb5J3R6+7sEDvsaVzb0WF5y9sFR5vYeVU71rgP+84zm8vMC9O7ysjnu7wHxhO9jg
OzympnM8SjuZPEs67zxEJRE9MvQxPQBgQT3wAls9+z1NPQ6PaD2oMYA9diF9PQ==</AssayYData></Step><Step><CommonData><SampleLocation>11</SampleLocation><SampleID></SampleID><SampleGroup></SampleGroup><SampleInfo></SampleInfo><SampleRow>H</SampleRow><SamplePlate>1</SamplePlate><WellType>REGENERATION</WellType><Concentration>-1</Concentration><ConcentrationUnits>µg/ml</ConcentrationUnits><MolarConcentration>-1</MolarConcentration><MolarConcUnits>nM</MolarConcUnits><MolecularWeight>-1</MolecularWeight><Temperature>28</Temperature><StartTime>1361103</StartTime><AssayTime>5</AssayTime></CommonData><FlowRate>1000</FlowRate><StepType>KREGENERATION</StepType><StepName>Regeneration</StepName><StepStatus>OK</StepStatus><ActualTime>5.002</ActualTime><CycleTime>0.2</CycleTime><AssayXData Points="25">33+JREWGiUSsjIlECpOJRHmZiUTfn4lEPaaJRKysiUQKs4lEebmJRN+/iURFxolErMyJRArT
iURw2YlE+N+JRD3miUSs7IlEEvOJRHn5iUQYAIpERQaKRKQMikQSE4pEiRmKRA==</AssayXData><AssayYData Points="25">df1ywJIBgcC3WYTAUVWGwDm3h8B79YjA7NeJwFOYisBuaovA0/+LwKOJjMB76ozAJ3aNwEPu
jcAERo7Aka+OwJ0Hj8DbWo/A2p+PwOnxj8AME5DAMYOQwHStkMCl5ZDAcwqRwA==</AssayYData></Step><Step><CommonData><SampleLocation>12</SampleLocation><SampleID></SampleID><SampleGroup></SampleGroup><SampleInfo></SampleInfo><SampleRow>H</SampleRow><SamplePlate>1</SamplePlate><WellType>NEUTRALIZATION</WellType><Concentration>-1</Concentration><ConcentrationUnits>µg/ml</ConcentrationUnits><MolarConcentration>-1</MolarConcentration><MolarConcUnits>nM</MolarConcUnits><MolecularWeight>-1</MolecularWeight><Temperature>28</Temperature><StartTime>1377176</StartTime><AssayTime>5</AssayTime></CommonData><FlowRate>1000</FlowRate><StepType>KREGENERATION</StepType><StepName>Regeneration</StepName><StepStatus>OK</StepStatus><ActualTime>5.00005</ActualTime><CycleTime>0.2</CycleTime><AssayXData Points="25">7x+KRFUmikS8LIpEIjOKRIk5ikTvP4pEVUaKRLxMikQiU4pEiVmKRO9fikRVZopEvGyKRCJz
ikSJeYpE73+KRFWGikS8jIpEIpOKRImZikTnn4pEVaaKRLSsikQas4pEibmKRA==</AssayXData><AssayYData Points="25">JO4pvlXgCL5EFMO9uDuEvTluKb3Yd7G8Xtjjujx4Ajw8e8s85GwEPdKHNj3zOVY92JlwPQzG
kj3JMac9ybSoPa7Juj3Wt7w9KK/NPale0D1Qwt89upbpPfRH9z2GP/49GWYCPg==</AssayYData></Step><Step><CommonData><SampleLocation>11</SampleLocation><SampleID></SampleID><SampleGroup></SampleGroup><SampleInfo></SampleInfo><SampleRow>H</SampleRow><SamplePlate>1</SamplePlate><WellType>REGENERATION</WellType><Concentration>-1</Concentration><ConcentrationUnits>µg/ml</ConcentrationUnits><MolarConcentration>-1</MolarConcentration><MolarConcUnits>nM</MolarConcUnits><MolecularWeight>-1</MolecularWeight><Temperature>28</Temperature><StartTime>1393297</StartTime><AssayTime>5</AssayTime></CommonData><FlowRate>1000</FlowRate><StepType>KREGENERATION</StepType><StepName>Regeneration</StepName><StepStatus>OK</StepStatus><ActualTime>4.99895</ActualTime><CycleTime>0.2</CycleTime><AssayXData Points="25">77+KRE3GikS0zIpEGtOKRInZikTn34pETeaKRLTsikQa84pEgPmKROf/ikRNBotEvAyLRBoT
i0SJGYtE5x+LRE0mi0S8LItEGjOLRIA5i0TnP4tETUaLRLRMi0QaU4tEgFmLRA==</AssayXData><AssayYData Points="25">vr5wwPRFgcBUh4TAwY+GwG3yh8C/DYnAstSJwK+hisBSY4vAh7iLwGtNjMCFrozAzjCNwKWo
jcB59o3A9kKOwKxujsA6zY7AlQqPwJ1Ij8DIW4/Aer2PwPrRj8BOA5DA5BSQwA==</AssayYData></Step><Step><CommonData><SampleLocation>12</SampleLocation><SampleID></SampleID><SampleGroup></SampleGroup><SampleInfo></SampleInfo><SampleRow>H</SampleRow><SamplePlate>1</SamplePlate><WellType>NEUTRALIZATION</WellType><Concentration>-1</Concentration><ConcentrationUnits>µg/ml</ConcentrationUnits><MolarConcentration>-1</MolarConcentration><MolarConcUnits>nM</MolarConcUnits><MolecularWeight>-1</MolecularWeight><Temperature>28</Temperature><StartTime>1409378</StartTime><AssayTime>5</AssayTime></CommonData><FlowRate>1000</FlowRate><StepType>KREGENERATION</StepType><StepName>Regeneration</StepName><StepStatus>OK</StepStatus><ActualTime>4.99895</ActualTime><CycleTime>0.2</CycleTime><AssayXData Points="25">5l+LRERmi0SzbItEEXOLRHd5i0Tef4tERIaLRKuMi0QRk4tEd5mLRN6fi0REpotEs6yLRBGz
i0SAuYtE3r+LRETGi0TizYtEjNOLRHfZi0Te34tETOaLRKvsi0QR84tEd/mLRA==</AssayXData><AssayYData Points="25">+/qivRqPSL1looi8ZieEPMoGIT0LiH09hVioPSPvvD2OKOA9L9P3PVvOBj421w8+9EUYPjR5
Hj7Nuic+DbMtPsedNT7pvDY+9g5CPjJsRT5FtEk+LdBSPgrgUj5vq1U+BRBaPg==</AssayYData></Step><Step><CommonData><SampleLocation>1</SampleLocation><SampleID></SampleID><SampleGroup></SampleGroup><SampleInfo></SampleInfo><SampleRow>H</SampleRow><SamplePlate>1</SamplePlate><WellType>NEUTRALIZATION</WellType><Concentration>-1</Concentration><ConcentrationUnits>µg/ml</ConcentrationUnits><MolarConcentration>-1</MolarConcentration><MolarConcUnits>nM</MolarConcUnits><MolecularWeight>-1</MolecularWeight><Temperature>28</Temperature><StartTime>1424233</StartTime><AssayTime>30</AssayTime></CommonData><FlowRate>1000</FlowRate><StepType>BASELINE</StepType><StepName>Baseline</StepName><StepStatus>OK</StepStatus><ActualTime>30.0051</ActualTime><CycleTime>0.2</CycleTime><AssayXData Points="150">3f+LREMGjESqDIxEEBOMRHcZjETdH4xEQyaMRKIsjEQQM4xEdzmMRN0/jERDRoxEqkyMRBBT
jER3WYxE3V+MRENmjESqbIxEEHOMRHd5jETdf4xEQ4aMRKqMjEQQk4xEd5mMRN2fjEQ7poxE
qqyMRAizjERuuYxE3b+MREPGjEQ9zYxEENOMRHfZjETd34xEQ+aMRKLsjEQI84xEbvmMRN3/
jERDBo1EqgyNRBATjUR3GY1E/h+NREMmjUSqLI1EEDONRJc5jUTVP41EO0aNRKJMjUQQU41E
sFmNRNVfjURDZo1EomyNRBBzjURueY1E1X+NRDuGjUSqjI1ECJONRG6ZjUTdn41EO6aNRKKs
jUQIs41Ed7mNRNW/jUSexo1EosyNRBDTjURu2Y1E3d+NRDvmjUSi7I1ECPONRHf5jUQEAY5E
OwaORKoMjkQIE45EbhmORN0fjkQ7Jo5EqiyORBAzjkRuOY5E1T+ORENGjkSqTI5ECFOORHdZ
jkTVX45EQ2aORKJsjkQIc45Ed3mORNV/jkQ7ho5EooyORBCTjkRumY5E1Z+ORDumjkSqrI5E
CLOORHe5jkTVv45EQ8aORKLMjkQI045EbtmORNXfjkQ75o5EouyORAjzjkRu+Y5E1f+ORDsG
j0SiDI9ECBOPRG4Zj0TVH49EQyaPRKIsj0QIM49EbjmPRN0/j0Q7Ro9EokyPRBBTj0R3WY9E
1V+PRDtmj0SibI9ECHOPRG55j0TVf49EO4aPRKKMj0QIk49EbpmPRNWfj0RDpo9EoqyPRBCz
j0SguY9E</AssayXData><AssayYData Points="150">11SEPto3iD5KOIc++B+LPgZKij72Tos+LyeOPmxXjj7yYI8+75uRPqy+kz5AiJA+gGKUPtEp
kz4utZY+VKeWPqLAlT4jVpc+jzKWPnVVmD5bZ5s+wYCZPhNAmT7h/Zs+BrCcPuQ1nD5MBJw+
tNKaPvBxnD5vmJ0+kWCfPjp+nT72x6A+36CgPq6IoD7wk6E+wb6iPmD6oT6WkKI+kmymPpd5
pT6mX6Q+5wamPil7pz4JgqQ+OJupPtgaqT7Lg6c+y2moPt/OpT4d1ac+AniqPtLiqT4lzKg+
tz6rPrAQqz7ttqc+AQCsPgK8qz60e6o+UnWsPmGyrz4Goa4+sVquPmsWrT5m/68+BIiwPlr+
rz4ncrE+LYOwPvIdrz6sWbE+1xawPqTysj76zq8+KaGyPgCNsj7ZSLQ+NtmzPk+lsz7QcrU+
3Ie1PvoQtz46RLc+0nG3Pszxtj7097Y++Oi3PhY2tj7Wo7g+AwW3PmGXuD68vrc+Zcu4Pnjf
uD5+jLo+J8+5PvQnuD6+tbg+ysS4PqQfuT6Axrs+6cW5PsLTuz7/brs+RQu7Plthuz5bWbo+
BX+8Pk8ZvT6V+rs+zBq/PuMmvz7ESr8+BPO9Pluvvj7+NL8+07O8PiH/vz4mRr8+H0a+Pkig
wD7zt74+LkXAPkjMwD7BScA+lAzAPo3kvz7URsA+M9nAPj2UwD42PsE+Ij7BPqwowj7xRcE+
T6XDPrNvwj7LlMQ+GL3EPsbzwj5TncM+xDvEPj/ExD4Ry8I+qhPDPqNEwz7c98I+uPfEPqeA
xD6m4sQ+</AssayYData></Step><Step><CommonData><SampleLocation>4</SampleLocation><SampleID></SampleID><SampleGroup></SampleGroup><SampleInfo></SampleInfo><SampleRow>H</SampleRow><SamplePlate>1</SamplePlate><WellType>NEUTRALIZATION</WellType><Concentration>-1</Concentration><ConcentrationUnits>µg/ml</ConcentrationUnits><MolarConcentration>-1</MolarConcentration><MolarConcUnits>nM</MolarConcUnits><MolecularWeight>-1</MolecularWeight><Temperature>28</Temperature><StartTime>1460307</StartTime><AssayTime>80</AssayTime></CommonData><FlowRate>1000</FlowRate><StepType>LOADING</StepType><StepName>Loading</StepName><StepStatus>OK</StepStatus><ActualTime>79.999</ActualTime><CycleTime>0.2</CycleTime><AssayXData Points="400">BsCPRGzGj0TTzI9EOdOPRKDZj0T+349EbOaPRNPsj0Q5849EoPmPRAYAkERkBpBE0wyQRDkT
kESgGZBEBiCQRGQmkETTLJBEFjSQRKA5kEQGQJBEbEaQRNNMkEQ5U5BEl1mQRP5fkERsZpBE
02yQRDlzkESgeZBEBoCQRGyGkETLjJBEOZOQRKCZkEQGoJBEbKaQRMuskEQ5s5BEoLmQRAbA
kERsxpBEy8yQRDnTkESX2ZBEBuCQRGTmkETL7JBEOfOQRKD5kET+/5BEZAaRRMsMkUQ5E5FE
oBmRRP4fkURsJpFE0yyRRDEzkUSgOZFE/j+RRGxGkUTTTJFEMVORRJdZkUQGYJFEbGaRRNNs
kUQxc5FEl3mRRP5/kURshpFEy4yRRDGTkUSXmZFE/p+RRGSmkUTTrJFEMbORRJe5kUT+v5FE
ZMaRRNPMkUQ505FEoNmRRDfgkURk5pFEy+yRRDHzkUSX+ZFEBgCSRGQGkkTLDJJEMROSRJcZ
kkT+H5JEbCaSRNMskkQxM5JElzmSRP4/kkRkRpJEy0ySRDlTkkSXWZJE/l+SRGRmkkTLbJJE
MXOSRJd5kkT+f5JEZIaSRMuMkkQxk5JEl5mSRAagkkRsppJE06ySRDGzkkSXuZJE/r+SRGTG
kkTLzJJEMdOSRJfZkkQG4JJEZOaSRMvskkQx85JEoPmSRAYAk0RkBpNE0wyTRDETk0SgGZNE
/h+TRGQmk0TTLJNEOTOTRKA5k0QGQJNEbEaTRNNMk0Q5U5NEoFmTRAZgk0RsZpNE02yTRDlz
k0SgeZNEBoCTRGyGk0TTjJNEOZOTRKCZk0QGoJNEbKaTRNOsk0Q5s5NEoLmTRP6/k0R1xpNE
08yTRDnTk0Sg2ZNEBuCTRGTmk0TT7JNEOfOTRKD5k0T+/5NEbAaURNMMlEQxE5RElxmURAYg
lERsJpRE0yyURDkzlESgOZREBkCURGxGlETTTJREtFOURKBZlEQGYJREbGaURNNslEQxc5RE
oHmURAaAlERkhpRE04yURDGTlESgmZRE/p+URGymlETLrJREMbOURKC5lETbwJREbMaURNPM
lEQx05REoNmURAbglERk5pREy+yURDHzlESg+ZREBgCVRGwGlUTTDJVEOROVRKAZlUQGIJVE
ZCaVRNMslUQ5M5VEoDmVRAZAlURsRpVE/EyVRDFTlUSgWZVEBmCVRGRmlUTLbJVEMXOVRKB5
lUT+f5VEbIaVRNOMlUQxk5VEl5mVRCeglURsppVEy6yVRDGzlUSouZVE/r+VRGzGlUTTzJVE
MdOVRKDZlUT+35VEZOaVRMvslUS085VEl/mVRAYAlkRkBpZE9AyWRDkTlkSXGZZE/h+WRHUm
lkTTLJZEMTOWRJc5lkQGQJZEjUaWRMtMlkQxU5ZEoFmWRP5flkRsZpZEy2yWRDFzlkSXeZZE
/n+WRGSGlkTTjJZEMZOWRKCZlkQGoJZEZKaWRMuslkQxs5ZEl7mWRP6/lkRkxpZEy8yWRDnT
lkSg2ZZEJ+CWRGTmlkTL7JZEMfOWRJf5lkT+/5ZEZAaXRNMMl0QxE5dEoBmXRAYgl0RkJpdE
yyyXRDEzl0SXOZdE/j+XRGxGl0TTTJdEMVOXRKBZl0QGYJdEbGaXRNNsl0Q5c5dEoHmXRAaA
l0RshpdE04yXRDmTl0SgmZdEBqCXRGyml0TTrJdEObOXRKC5l0QGwJdEbMaXRNPMl0Qx05dE
oNmXRAbgl0R15pdE0+yXRDnzl0Sg+ZdEHwCYRGwGmETTDJhEOROYRKAZmEQGIJhEbCaYRMss
mEQ5M5hE+jmYRP4/mERsRphE00yYRDFTmESXWZhEBmCYRGRmmETLbJhEMXOYRKB5mEQGgJhE
bIaYRPSMmEQ5k5hEoJmYRAagmERspphEy6yYRDGzmESXuZhEBsCYRGzGmETTzJhEMdOYRJfZ
mET+35hEbOaYRMvsmEQx85hEuPmYRP7/mERkBplE0wyZRDETmUSgGZlEBiCZRGQmmUTTLJlE
MTOZRJc5mUT+P5lEbEaZRMtMmUQ5U5lEl1mZRAZgmURsZplEy2yZRDFzmUSgeZlE/n+ZRJWG
mUTTjJlEMZOZRJeZmUT+n5lEZKaZRNOsmUQxs5lEl7mZRA==</AssayXData><AssayYData Points="400">4YbGPtLexj7C3Mg+93HHPmCixz5xeck+sBfKPs04yj7Oock+cavJPnyQzD6uiMs+4dzMPjgO
yj42w8s+pKTNPlO/zD7q/sw+TTLMPlKhzT6fac0+bd/MPtEUzT7Oc9E+7P3QPgpazT5qWM8+
xY7QPiZe0T7gmNA+/4/OPoO4zz7dOc4+ocnQPtKzzj7JFtE+5J/QPqDm0D5s7dE+gbLSPjJ/
0D6HDtE+QtzRPnXT0D5f3tI+wDfTPt8K0z4I2tI+A1HRPn+R1D4QhdI+rj7VPosz1T41Y9I+
19XUPtkk1j5Q1tI+WT/VPiuL1D421NQ+eOHUPnVO1T7VXtQ+6AnVPgTp1T7M8dM+VBTXPv+d
1D5+3NM+91TWPguH1j67QNc+SnzWPjvU1T5V2dc+bhrZPtte1T52Wtg+fGjWPkey2D6CjdY+
tAPXPgoO1j5QTNc+EhjXPumJ1T5lRdg+asXaPoQI2T5GDto+KrXXPhkN2z4iIdk+b2HaPv0q
2T5EOtk+sijZPlAy3D5iWto+b33ZPrrB2j6Yv9w+39raPh/52j6XCds+S8baPk6o2z4gv9k+
9GnaPqiZ2j56Gts+ucLdPoz42j6Godk+63/cPlkz3T4YR9w+fWfdPqv62z6x+Ns+84LbPrWf
3D62/Ns+mXTdPvMm3T6+0d4+hEDgPmST3T5eSN8+tnrfPucN3T7mvt0+V8vcPiZ34D6Ixd4+
Bq3dPuyf3z6ntd4+053fPkIr3z4j5d4+KqzgPo3/4D4Tpdw+3xzhPkSG4T5lZOE+6VLgPmkw
4D6gMt4+1X3hPhrT4D5hf+E+U2/gPjBR4D4k4uE+miHhPq834j4xIuA+PS7hPo1Y4j5iT+E+
N/LgPikV4j7N6+E+tG7hPueP4j4MweM+dNTiPrlu4T4dRuQ+0PXhPjSH4z5Gj+I+/mThPsNF
4z6VTOI+PsTkPoY+5D6KI+Q+k3/jPkP+4z4MC+I+NTTmPoKK5T5MOuY+3L7jPr945T7TlOQ+
HAbkPpIK4z409OM+QBjmPsCa5D4iiOM+TBfkPuvC5T7xX+Q+20DnPruG5T7SJuU+VOblPkoU
5j6rKuc+iYjmPtpx5D7S5Oc+vmHmPu7W4z7jI+Y+mVrlPqj/5T79++U+Jw/pPqJ+5T6m2OU+
rU7lPsLT5z5aXug+WoflPilH6D7fK+c+BYDnPlMa5z5w7ug+qF7mPpJb5j4veuk+wYLnPvNa
6D6qa+c+WfbmPrHP5j4oSOc+5YroPmWd5j4IxOg+8qroPrX+5z7t3ek+VhjoPtNW6j5ED+o+
ykHnPs646D5jIus+HK3nPvgi6D5/tus+7UDqPo+76D5tNeo+F/fsPj3k6T78COk+Bn7sPgR+
6z52AOs+1LTrPs2D6z70GOk+VY/pPgLJ6T7/r+s+/WrrPttX7D6Iv+w+ysbrPp6P7D5P1ug+
bj3sPu836T4tjuo+BkfrPkvH6j4nhew+YVHsPsQB7z7VXew+BRrtPsTx6z4uh+o+kIXtPva8
6z7dBe0+NyXrPmP36z7Cke0+Pt/uPqXL7T748uw+BDXuPqnC6z69PO4+6j3sPrQi7j724Ow+
GvbqPuKc7j7d2e4+JGHsPsKr7T5PNe8+PqXvPhvd7j4qou0+q5HtPk7t7z4E/ew+i0jvPvXE
6z7fsu4+xu/tPlMI8D73Au8+sVXuPuzt7z75lu8+1y7uPk/A7j5OEu4+oSnvPgpI7j5TL+4+
IBnwPn3q7z45Ju8+DS3xPsco8j7rPO8+pFLvPmUY8D6aZ/A+2y7wPo/38T56E/A+HxnwPq9N
8D4QhO8+xfbwPuYv7z7B+O8+Ed7wPuAz7z5/oPE+VP/uPjXU8T4K1O8+W2/xPpJ27z7fePA+
Of/wPn/h8z5tU/E+5oDzPkA58z6m1fA+AZfxPsHn8T7zTfI+oy/yPoOu8D7s1vE+x2LxPnr8
8T4ITvM+s6PxPrtN8T4bCvE+4/HyPh5a8j4zUPI+sVjxPrGi8z6nPPM+6l70PoPW8z4IP/M+
SvXyPs7e7z5kAvI+IMHyPokh9D7J+fE+5JnzPtN18j6MAvM+7Tj1Plt29D5QrvQ+TXLyPlYc
9D5JP/Q+mUPyPm628z6LRPU+Agj1Pl7V9T5wQPY+ifT0Pg==</AssayYData></Step><Step><CommonData><SampleLocation>1</SampleLocation><SampleID></SampleID><SampleGroup></SampleGroup><SampleInfo></SampleInfo><SampleRow>H</SampleRow><SamplePlate>1</SamplePlate><WellType>NEUTRALIZATION</WellType><Concentration>-1</Concentration><ConcentrationUnits>µg/ml</ConcentrationUnits><MolarConcentration>-1</MolarConcentration><MolarConcUnits>nM</MolarConcUnits><MolecularWeight>-1</MolecularWeight><Temperature>28</Temperature><StartTime>1546496</StartTime><AssayTime>30</AssayTime></CommonData><FlowRate>1000</FlowRate><StepType>BASELINE</StepType><StepName>Baseline</StepName><StepStatus>OK</StepStatus><ActualTime>29.999</ActualTime><CycleTime>0.2</CycleTime><AssayXData Points="150">/b+ZRFvGmUTCzJlEKNOZRJfZmUT935lEW+aZRMrsmUQw85lEjvmZRPX/mURjBppEJA2aRDAT
mkSXGZpE/R+aRHQmmkTKLJpEMDOaRJc5mkT9P5pEY0aaRMpMmkQwU5pEl1maRP1fmkRjZppE
ymyaRDBzmkTAeZpE/X+aRGOGmkTKjJpEMJOaRJeZmkT9n5pEY6aaRMqsmkQws5pEl7maRP2/
mkRjxppELM2aRDDTmkSO2ZpE/d+aRGPmmkTK7JpEMPOaRJf5mkT9/5pErQabRMoMm0QwE5tE
lxmbRP0fm0RjJptEwiybRCgzm0SvOZtE9T+bRGNGm0TKTJtEMFObRJdZm0T9X5tEW2abRMJs
m0RJc5tEl3mbRP1/m0RjhptEyoybRDCTm0SXmZtE/Z+bRGOmm0TCrJtEMLObRI65m0T9v5tE
W8abRMLMm0Qo05tEjtmbRP3fm0Rj5ptEwuybRCjzm0SX+ZtETwCcRFsGnETKDJxEMBOcRJcZ
nET1H5xEYyacRMIsnEQwM5xEjjmcRPU/nERjRpxEykycRChTnESOWZxE/V+cRGNmnEQDbZxE
MHOcRI55nET1f5xEW4acRMKMnEQok5xEjpmcRPWfnERbppxEyqycRDCznESOuZxE9b+cRFvG
nETCzJxEMNOcRI7ZnET135xEY+acRMrsnEQw85xEjvmcRPX/nERbBp1EwgydRDATnUSOGZ1E
/R+dRGMmnUTCLJ1EKDOdRI45nUT9P51EY0adRMJMnUQoU51El1mdRPVfnURjZp1EwmydRChz
nUSOeZ1E</AssayXData><AssayYData Points="150">7FryPoPS7j4BJ/A+fzrwPmMt8T6K4/E+nuDzPsdA8j7bkvI+0xzyPrSh8j7XSPI+v67wPhEW
8z7nZ/M+9q/zPi2U8j4bF/Q++l7xPo488j6rw/I+XsP1PvNN8j7rX/M+67r0PinC9D46/PI+
JQv1Pjyb8D5W+fQ+niH1PktK9D4OnvM+9dr1PnaC8z6DdvU+yk3yPi4t9D6GffQ+/p31Psg+
9D6Wu/Q+Or/0Pu8j9j7XQ/Y+0bDzPs3j9D6fkvM+waD2PmRZ9T7/qPQ+vX/1Pjy89T4gYfU+
v6TyPngz8z4ILfg+ZR72PkNr9D763vU+xAH2Pi3S9z6V+vY+2332Pu6t+D7l9vc+XMr1Pmbq
9z4G7/U+dOv2PmAu+D4B/fc+PZn1Pv7e9T48yvY+mS32Pg0T9z5Ob/c+M3T4PmuM+D7tofY+
HWP1Ph0X+D5hRPc+jgH4Pn0j+D7UJPY+glP3Prbp9T5Pw/k+VyX4PpIM+T69jvc+8ID2PtvO
+D7Rafc+2vL0PrWx9z6kefc+FTT5PliE+D71h/k+gFz4PmFa9z74Dfg+xxj5Pj7w9j7bafk+
B434PmQm+T4z8/g+FV34Pl/29z52YPo+4uX5PuO0+T4cR/o+Ngn4PrWG+j48Kfs+48T4Pogu
+T5yZ/c+Xyb6PiCe+T5nyPg+BjH5PkSo+T4j2fs+xq77PrRT+D7EUPo+wEr4PrvD+z5GKvo+
4QH8PhPe+j58+vk+Rkz8Pspw+j5nEPo+XyD7Psiy+j646fk+7Rn5Pthm/D6FYfs+rID7Pq/9
+j4f3Ps+</AssayYData></Step><Step><CommonData><SampleLocation>10</SampleLocation><SampleID></SampleID><SampleGroup></SampleGroup><SampleInfo></SampleInfo><SampleRow>H</SampleRow><SamplePlate>1</SamplePlate><WellType>NEUTRALIZATION</WellType><Concentration>-1</Concentration><ConcentrationUnits>µg/ml</ConcentrationUnits><MolarConcentration>-1</MolarConcentration><MolarConcUnits>nM</MolarConcUnits><MolecularWeight>-1</MolecularWeight><Temperature>28</Temperature><StartTime>1585239</StartTime><AssayTime>180</AssayTime></CommonData><FlowRate>600</FlowRate><StepType>ASSOC</StepType><StepName>Association</StepName><StepStatus>OK</StepStatus><ActualTime>180</ActualTime><CycleTime>0.2</CycleTime><AssayXData Points="900">9H+dRFqGnUS5jJ1EJ5OdRI6ZnUT0n51EUqadRLmsnUQfs51EjrmdROy/nURaxp1EwcydRCfT
nUSO2Z1E9N+dRFrmnUS57J1EJ/OdRI75nUT0/51EWgaeRMEMnkQfE55EjhmeRDYgnkRaJp5E
wSyeRB8znkSOOZ5E7D+eRFJGnkTBTJ5EH1OeRI5ZnkTsX55EUmaeRMFsnkQnc55EjnmeRPR/
nkRShp5EwYyeRB+TnkSOmZ5E9J+eRFqmnkTBrJ5EJ7OeRIW5nkT0v55EUsaeRLnMnkQn055E
jtmeROzfnkRS5p5EueyeRCfznkSO+Z5E9P+eRFoGn0S5DJ9EHxOfRIUZn0TsH59EUiafRLks
n0QfM59EhTmfROw/n0RSRp9EuUyfRCdTn0SFWZ9E9F+fRFpmn0S5bJ9EH3OfRIV5n0T0f59E
UoafRMGMn0Qnk59EjpmfROyfn0RSpp9EuayfRB+zn0SFuZ9E7L+fRFLGn0TBzJ9EH9OfRIXZ
n0T0359EUuafRLnsn0Qn859EjvmfROz/n0RSBqBEwQygRB8ToESFGaBE7B+gRFImoETBLKBE
HzOgRIU5oETsP6BEWkagRLlMoEQnU6BEhVmgROxfoERSZqBEuWygRB9zoESOeaBE7H+gRFKG
oETBjKBEJ5OgRI6ZoETsn6BEWqagRMGsoEQns6BEjrmgRPS/oERaxqBEwcygREDToESO2aBE
9N+gRFrmoETB7KBEBPSgRI75oET0/6BEWgahROoMoUQnE6FEjhmhROwfoURaJqFEuSyhRCcz
oUSOOaFE9D+hRFpGoUTBTKFEJ1OhRI5ZoUTsX6FEWmahRMFsoUQnc6FEjnmhROx/oURahqFE
wYyhRB+ToUTwmaFE9J+hRFKmoUTBrKFEJ7OhRJa5oUT0v6FEWsahRMHMoUQn06FEhdmhRPTf
oURS5qFEueyhRCfzoUSO+aFE9P+hRFoGokTBDKJEHxOiRI4ZokT0H6JEUiaiRMEsokQfM6JE
hTmiROw/okRSRqJEuUyiRCdTokSFWaJE7F+iRFpmokTBbKJEH3OiRIV5okT0f6JEWoaiRMGM
okQfk6JEhZmiRPSfokRapqJEwayiRB+zokSOuaJE7L+iRFLGokS5zKJEJ9OiRI7ZokTs36JE
WuaiRMHsokQf86JEhfmiRPT/okRSBqNEuQyjRCcTo0SFGaNE7B+jRFomo0S5LKNEJzOjRI45
o0TsP6NEUkajRLlMo0QfU6NEhVmjROxfo0RaZqNEuWyjRCdzo0SFeaNE7H+jRFKGo0S5jKNE
H5OjRIWZo0Tsn6NEUqajRLmso0Qfs6NEhbmjRPS/o0RaxqNEwcyjRCfTo0SO2aNEZ+CjRFLm
o0S57KNEH/OjRIX5o0T0/6NEWgakRLkMpEQnE6REhRmkRPQfpERSJqREwSykRB8zpESFOaRE
7D+kRFJGpES5TKREH1OkRIVZpETsX6REWmakRMFspEQnc6REhXmkROx/pERShqREuYykRB+T
pESFmaRE7J+kRGOmpETBrKREJ7OkRI65pET0v6REWsakRMHMpEQn06RE8NmkRPTfpERa5qRE
weykRCfzpESO+aRE9P+kRFoGpUTBDKVEJxOlRI4ZpUT0H6VEWialRMEspUQnM6VEjjmlRPQ/
pURaRqVEwUylRCdTpUSOWaVE9F+lRFpmpUTBbKVEJ3OlRI55pURGgKVEWoalRMGMpUQfk6VE
jpmlRPSfpURapqVEwaylRB+zpUSOuaVE7L+lRGPGpUTBzKVEJ9OlRIXZpUT036VEWualRMHs
pUQn86VEjvmlRPT/pURSBqZEuQymRCcTpkSOGaZE7B+mRFImpkS5LKZEJzOmRI45pkTsP6ZE
WkamRMFMpkQfU6ZEjlmmRPRfpkRaZqZEwWymRCdzpkSFeaZE9H+mRFqGpkTBjKZEJ5OmRI6Z
pkT0n6ZEUqamRLmspkQfs6ZEhbmmROy/pkRSxqZEwcymRB/TpkSO2aZE7N+mRFrmpkS57KZE
J/OmRI75pkT0/6ZEWganRLkMp0QfE6dEhRmnRPQfp0RaJqdEuSynRCczp0SFOadE7D+nRFpG
p0TBTKdEH1OnRI5Zp0T0X6dEUmanRLlsp0Qnc6dEhXmnROx/p0RahqdEwYynRCeTp0SFmadE
7J+nRFKmp0S5rKdEJ7OnRIW5p0Tsv6dEWsanRLnMp0Qf06dEhdmnROzfp0RS5qdEueynRB/z
p0SF+adE7P+nRFIGqES5DKhEHxOoRIUZqET0H6hEUiaoRLksqEQnM6hEhTmoROw/qERSRqhE
uUyoRB9TqESFWahE7F+oRFJmqES5bKhEH3OoRIV5qETsf6hEUoaoRLmMqEQnk6hElpmoROyf
qERSpqhEuayoRB+zqESFuahE7L+oRFLGqES5zKhEH9OoRMfZqETs36hEUuaoRLnsqEQn86hE
jvmoRPT/qERaBqlEwQypRCcTqUSOGalE9B+pRFomqUTBLKlEJzOpRI45qUT0P6lEWkapRMFM
qUQfU6lEjlmpRPRfqURaZqlEwWypRCdzqUSOealE9H+pRFKGqUTBjKlEJ5OpRI6ZqUT0n6lE
WqapRMGsqUQfs6lEjrmpRPS/qURSxqlEwcypRCfTqUSO2alE9N+pRFrmqUS57KlEJ/OpRI75
qUTs/6lEUgaqRLkMqkQnE6pEjhmqRPQfqkRSJqpEwSyqRB8zqkSOOapE9D+qRFJGqkTBTKpE
J1OqRI5ZqkT0X6pEWmaqRMFsqkQnc6pEjnmqROx/qkRahqpEwYyqRCeTqkSOmapE9J+qRFKm
qkTBrKpEH7OqRI65qkTsv6pEWsaqRMHMqkQn06pEjtmqROzfqkRa5qpEweyqRB/zqkSO+apE
9P+qRFIGq0S5DKtEHxOrRI4Zq0TsH6tEUiarRLksq0QnM6tEhTmrROw/q0RaRqtEwUyrRB9T
q0SFWatE7F+rRFJmq0S5bKtEH3OrRI55q0TygKtEWoarRLmMq0Qnk6tEhZmrROyfq0RSpqtE
uayrRB+zq0SFuatE7L+rRFLGq0TBzKtEJ9OrRIXZq0Ts36tEUuarRLnsq0Qn86tEhfmrROz/
q0RSBqxEuQysRB8TrESFGaxE7B+sRFImrETBLKxEHzOsRIU5rETsP6xEUkasRLlMrEQfU6xE
hVmsRPRfrERaZqxEuWysRB9zrESFeaxE7H+sRFKGrES5jKxEH5OsRIWZrETsn6xEUqasRLms
rEQns6xEjrmsROy/rERaxqxEucysRCfTrESO2axE9N+sRFrmrES57KxEJ/OsRIX5rET0/6xE
WgatRLkMrUQnE61EjhmtRPQfrURaJq1EwSytRCczrUSOOa1E9D+tRFpGrUTBTK1EJ1OtRI5Z
rUT0X61EWmatRMFsrUQnc61EjnmtRPR/rURahq1EwYytRCeTrUSOma1E9J+tRFqmrUS5rK1E
J7OtRI65rUT0v61EWsatRMHMrUQf061EjtmtRPTfrURS5q1EweytRCfzrUSO+a1E9P+tRFoG
rkS5DK5EJxOuRI4ZrkT0H65EWiauRLksrkQfM65ECDquROw/rkRSRq5EwUyuRCdTrkSFWa5E
7F+uRFpmrkTBbK5EJ3OuRI55rkT0f65EWoauRMGMrkQnk65EhZmuROyfrkRSpq5EwayuRCez
rkSOua5E9L+uRFLGrkS5zK5EJ9OuRIXZrkTs365EUuauRLnsrkQn865EjvmuRPT/rkRaBq9E
uQyvRCcTr0SFGa9E7B+vRFomr0TBLK9EHzOvRI45r0T0P69EWkavRLlMr0QfU69EhVmvROxf
r0RaZq9EwWyvRB9zr0SFea9E9H+vRFqGr0TBjK9EH5OvRI6Zr0Tsn69EUqavRMGsr0Qfs69E
hbmvROy/r0RSxq9EucyvRB/Tr0SF2a9E9N+vRFrmr0S57K9EH/OvRIX5r0Ts/69EUgawRLkM
sEQnE7BEhRmwROwfsERSJrBEuSywRB8zsESFObBE9D+wRFJGsES5TLBEJ1OwRIVZsETsX7BE
UmawRLlssEQfc7BEhXmwROx/sERShrBEuYywRCeTsESOmbBE7J+wRFKmsES5rLBEH7OwRI65
sET0v7BEWsawRMnMsEQn07BEhdmwROzfsERa5rBEweywRCfzsESO+bBE7P+wRFoGsUS5DLFE
JxOxRJYZsUT0H7FEWiaxRMEssUQnM7FEjjmxRPQ/sURaRrFEwUyxRCdTsUSOWbFE9F+xRFpm
sUTBbLFEJ3OxRI55sUT0f7FEWoaxRMGMsUQnk7FEhZmxRPSfsURaprFEwayxRCezsUSOubFE
9L+xRFrGsUTBzLFEJ9OxRI7ZsUT037FEWuaxRMHssUQn87FEjvmxRPT/sURaBrJEwQyyRCcT
skSOGbJE7B+yRFomskTBLLJEJzOyRI45skTsP7JEWkayRMFMskQnU7JEjlmyRPRfskRaZrJE
uWyyRCdzskSOebJE9H+yRFKGskS5jLJEJ5OyRI6ZskTsn7JEUqayRMGsskQns7JEhbmyRPS/
skRSxrJEwcyyRB/TskSO2bJE9N+yRFrmskTB7LJEJ/OyRIX5skTs/7JEUgazRMEMs0QnE7NE
hRmzRPQfs0RaJrNEuSyzRCczs0SOObNE9D+zRFJGs0TBTLNEH1OzRI5Zs0T0X7NEUmazRLls
s0Qnc7NEjnmzROx/s0RShrNEuYyzRB+Ts0SFmbNE7J+zRFqms0TBrLNEH7OzRIW5s0Tsv7NE
UsazRLnMs0Qf07NEhdmzRPTfs0Ra5rNEueyzRCfzs0SO+bNE</AssayXData><AssayYData Points="900">Bez2PpOf+T6+lvo+vKv6PuDw+T4f3/s+jun6PnES+j4EZf0+BSD7Pgfb+j6Udvs+EVX8PuE7
/T7cHP4+CHD6PkUo/D7U/v4+V8T9PoTj/T5Ppv4+jET9PiQZ/z7yef0+o/38Pms8/D7wc/4+
0Kz+Plcy/T53lfw+q7f+PnVA/j4g8v8+V4MAP4prAD8kz/8+e18APzim/z7AhP8+bG8AP4Wx
/z7XhP0+zO3+Pl3CAD+8OAA/4hoAP6FAAD8mUQA/0Q8BPxoG/j4Tyf4+HiUAP+V1AD/+7gA/
kDEAP3tKAD/NfQE/61X+PsWYAD9SOQA/xAgBP0VX/z64SgA/SYYAP9J7AD9lTP0+2joAP526
AD9FD/4+SVkAP+dZ/z78JgE/Ot4AP8nTAD92dQE/250AP3WTAD/kxQA/9bcAPxE1AD8OFQE/
rkEBPx/ZAD9/VwA/99QBP5gTAT8CcgE/IwUCPz5xAD8rSAE/lLkAP4K0AT/dUwE/SZUBP0dj
AD8/OwA/g/gCP89XAT8x8QA/2FEBP8OnAD/zVQE/82MAP11WAj/yrgE/7WkBP5LqAT/k2QE/
vrsBPw90AD8+WwI//ngCP+vxAT+4TQE/yG4APx1QAj8cywE/fD4BP/4hAj+QSgI/fLABPwHR
AD+0AgI/k/kBP/B4Aj+dowI/LOYBP7xRAT8EgAI/NG0CP1UFAj/BhgI/yLIBP3NPAj/TBgM/
iSYCP1NWAz8A+gI/MswBP5miAj/kRgM/ICsCP7emAj/3OwI/BxECP960AT9B/QI/IvwBP9Mg
Az9lmwI/H2kDP2MQAz9SNAM/SqMCP3wEAj8miQI/cyQDP+FMAj9MdAI/Jv8DP+l6Aj+00gE/
AtYBP7gKAz8SlgI/fEIEP4x5Aj8yVQI/CBcDP8FoAj9fvwI/4IACP9v1AT9/dQI/JRAEPyth
Az9JkwI/2BgDP4KtAj/B5AI/OgMDPw9kAz+pgQM/YywDP+f7Aj/nTwM//8IDPzAHAz8Q8QI/
4FgDP2JbAz9i5AM/rVUDPzMdAz+VogM/0CQDP77wAj8glwI/KboDPzmGAz/JnAM/RFoEPwDM
Az9V0AM//BcEP0vHAz+eMgQ/M6QDP1eFAz81FwU/XSEEP9F0Az8BCQQ/19QDP6BKBD/W+wI/
ZjwEPw0rBD9TRQM/wSMDP7I8BD8X5wM/YscDP8DiAz9RDgQ/WvEDP0yUBD/o7gQ/hUsEP++l
Az9r5AM/bfoDP+OuAz95mAQ/dQkDP1K9BD/WkwQ/y/0EP3h8Az/MpQQ/CIQFP8WFBD9bTwQ/
VZAEP4DcBT+lsQQ/DswDP1K1BT9N1wQ/7noEP1v5BD85KgQ/91YFP6QZBD+segQ/SZcEP/te
BD+B/gQ/y/cEPwOIBD8p9wQ/iAUFP2dyBT+3XQQ/wlwFP7CeBD8W2QQ/UtMEP6f4BD8FRQQ/
XO0EP0uLBD/r1wQ/2HMEP01VBD9rBQQ/Qk8EP2ANBT/hfgQ/fU4GPy5gBT+AcwY/TnIFP+/o
BT8ovwQ/WfkFP67CBD+OUgQ/wkwGP+vABT82KQU/LG8FPysPBz8yDwU/E7IFP7ugBj9W9gQ/
DNcGP2+4BT8joQU/9GkEP58DBj+CwwY/Nr8EP1upBT8OlwU/3EwFP3xxBT8KwgU/ExYGP7TL
BT+RvQU/88AGP2oyBT9/ogY/i4wGP1bqBT9QYAU/H34GP99eBj9YUgY/scQFP+q3BT8NgAY/
d+kEP5a9BT9e4AY/8K8FP0yeBj+bYwY/7FUHPzVcBj/FlwY//fEFPzK4Bj/k8gY/VbIGP7q1
Bj/UFgU/22gGP/UjBz/eZAY/DKEGPxTRBT+z5gY/uhEHP79uBz+hXAY/oGUFP9ElBj+cIAg/
zhoGP0HGBj+GhgY/XGYGP2zBBj+CsgU/ae8GP3rOBj8E8Qc/OQwHP3BeBz9Eqwc/Kr0GPyAB
Bz+3tgc/2zkHP5qzBj8dtQY/3W4HP7XABT8BlAc/94kGPzn0Bj8xbQY/L/QGP8d5Bz+cPwY/
t3sGPwxaCD/nUwc/xpwGPzIrBz85Ywc/BtUGP0tTCD+1BQg/oLIGPzvQBj+cZAc/oisGP7Gl
Bz8HAQc/04MGP0THBz82rwY/qgYHP7CwBj/YMAg/5z8HPxo7Bz9kAgc/nbcHPzPvBj+bjAY/
jS0HP2HNBz/zEQY/rkwHP87eBj9KlQc/iWkHPxYCCD+zsgY/MMAHP6mdBj/clgY/VxQHP2Oq
Bz+4sQc/xesHP1fJBz/UeQc/AsQHP2BzCD/1wQY/WuIIP4NlBz+txAc/1ZAIP/9lCD+0bAc/
PnkHPyrKBz/XVQc/HFIHP2B7CD9t0Ag/CkoHP+kBCT8+iAk/KOQIP25VCD9qBgg/P+gHPwjF
Bz+fxgg/jkYIP0iYCD+ZBgg/b2QIP5yHBz+boAg/UdIHP7+VCD8vqAc/IOYIP9S9CD8nhgg/
4xMIP0OBBz9e5Ac/t2oIP0bUCD+E6gc/G1UIP108CT82zQg/kwUJP/wwCD/UDwk/tBAIP0w/
CD8b/Ac//sEHP9/+CD8iWQk/lakIP2erCT+/owg/xL8IP2PACD9NHAk/YygHP4veCD9DOAo/
nisJP6iyCT8RQgk/+KYJP7tcCT8Q3wg/LpMIPyELCT/3Ngk/AJQIP89UCT9B4wg/PxcIPwwH
CT/LDgk/0WsJPxipCT8qhQk/krgJP243CT/hWQg/9/oHP6n5Bz+hdgk/grkJP2MzCj/kEAk/
M+kIPwprCj8nAQk/4SQJPxkuCT+A+Qk/zf0KP7hQCj+Xvgg/u4UIP04cCj/0twg/kqEIP6+U
CT/3ygk/Gc4IP0dRCT8ljwo/L0IJP1DFCT843Ag/IEMLP3wwCj9vygk/xy0JP3DrCT+zZwk/
s0cJPwL2CT8Lbwo/r18JP/hzCT+vWAk/Ms0JP1CaCT/Lrwk/X1kKP52aCT+tAAo/BnsKP97M
Cj/nuwk/CuYIPygmCj/XhAk/s1EKPxkZCz+Klgo/ISsJP2sxCj8H1go/y0cJP9BZCj+U+Qg/
uBMKPwhlCj/6wgo/2ZkKP69XCj9REAo/s9EKP4cwCz8jegk/fHIJP8gnDD+EUwo/nHQJP34E
Cj+0Agk/Z4sKPxLDCj8/Ugs/e2YKP40UCz+NKAo/t4AKPz8lCT/sPAo/cJYMP/aeCj/yPwo/
do0KP2c0Cz+FzQk/vnsKP3HmCj9GDAo/VbgKP+cACz8Kmgg/eBYMPwG/Cj/puAo/TQALP4oh
Cz/msgo/S3kLP9swCz+AFQs/FIELP8+OCz/NMws/e2wLPy+cCj8ftws/XvoKP327Cj96Sgo/
WKoKPwMkCz91lAo/asMKP4QNCz9t0wo/eicLP3C2Cz96Kgs/VloKP+DpCj+pfgo/GKILP2DK
Cj8vqAo/4CYLPzBTCj9E3Qs/fMELP75pCj8vmgo/38cKP+KUCz++8Qo/1X0LP+r/Cz+/bQs/
BwcMP4OaCz+Opwo/if4KPyVVCj//OQw/GnQLPy3HCz+n1As/OrALP2xwCj8J+ws/zdYKP3Q7
Cz8fuws//xQMP++CCz/XrAs/NC4LPy+SCj/QLAw/QyoMPzT3Cj+cmQs/TxkMP0EoDD+VJww/
s6ILPygsDD9hRgw/RoUMP/o5Cz/iAQw/T9ALP1jqCz+JxQs/TDILP3mBCz/O1Qs/cOYLP+dA
DD9vWgs/WXALP/CICz9XCgw/51gMP4GpCj9VRws/zR4LP4RPDD8Z2Qw/jL4MP3u+Cz9Olgs/
5FsMPzb1Cz92XQw/vm8MP/27Cz9xmgw/qcoLP0KDDD/cSw0/08oMP8S2Cz90RAs/EXUMP0UE
DD+Yqww/ubQLPyTnDD8Zcww/5poNP1hJDD9yfQs/LusLP++cDT+uNww/uNcLP7P4DD9V3Qw/
kkkMP/P9Cz8w4ww/G7gMPzDhCz83/As/aSQLP2L5DD/ZGg0/9E8MP7j+DD/DoA0/UJQMP+g7
DT9j1ww/5S0NP4jCDD/olgw/CtMLPxBTDD93QQw/L18MPxagDT/nRgw/9T4MPzRRDT+DSQ0/
WScNP3l0DT8H2ww/BnANP38HDD9sAw0/vfQNP4zfDD9z/ww/awYNP6UADT8C2Q0/cKgNP+gA
DT/rtA0/yQUOPzsODT/irQ4/MFQMP2A7DT8ukgs/LwANP5SdDT9KQw0/3OANP0W3DD/sIQw/
X/0MPxhGDj9kkAw/svENP7D0DT/LEQ4/LVUNPwzrDD+ddA0/i90LPx34DD+6rg0/+woOP+Oi
DD93Dw0/134NP6W0DT+zXA0/l4sNP1Q/DT9xyA0/eNgNP/6ADT9b3Aw/fIoOP16VDD+dow0/
P/cNP9dmDT9MkA0/J9ANP+PFDT9Tag4/bh4OP6GADD+32gw/YCENP7qZDT9thg0/8LcNP/QP
DD/vyg0/93ANP27aDT9xOg4/wz8NP4/sDT+1gQ0/U4ENP/yNDT/y1g0/arMOP6NhDT/MzQ0/
d9oNPwmoDT+ZCQ8/9MoMP2/IDT8lfw4/GDIOP2vpDT+mdQ4/DZQMP5K3DT96lQ0/9jcNP7VQ
DD/AwA0/mSoNP16fDj/zjQ4/i4cNP9PZDT9h1A0/yn0OP2qKDj+YMw4/btENPz+MDj/NPg8/
+aoNP1bvDT9vtQ0/TT4OP5OADT9EDA8/EPINPyTnDj9UIA4/p1UNP3hUDj+Qlw0/W74OPyge
Dj/Acg4/4MsOP5OlDj9L/g4/2EgNP5gPDj+iKA8/H8ENP/5SDj85Qw4/uekOP+w1Dj/Esw0/
TMAOPxd9DT+alg0/at4NP3jpDT+YEw8/j8oOP9oNDz9Gbw4/</AssayYData></Step><Step><CommonData><SampleLocation>1</SampleLocation><SampleID></SampleID><SampleGroup></SampleGroup><SampleInfo></SampleInfo><SampleRow>H</SampleRow><SamplePlate>1</SamplePlate><WellType>NEUTRALIZATION</WellType><Concentration>-1</Concentration><ConcentrationUnits>µg/ml</ConcentrationUnits><MolarConcentration>-1</MolarConcentration><MolarConcUnits>nM</MolarConcUnits><MolecularWeight>-1</MolecularWeight><Temperature>28</Temperature><StartTime>1774045</StartTime><AssayTime>180</AssayTime></CommonData><FlowRate>600</FlowRate><StepType>DISASSOC</StepType><StepName>Dissociation</StepName><StepStatus>OK</StepStatus><ActualTime>180</ActualTime><CycleTime>0.2</CycleTime><AssayXData Points="900">9P+zRFoGtETBDLREJxO0RKYZtERGILREWia0RMEstEQnM7REtzm0RPQ/tERaRrREwUy0RCdT
tESOWbRE9F+0RFpmtETBbLREJ3O0RI55tET0f7REUoa0RMGMtEQfk7REhZm0RPSftERaprRE
way0RCeztESOubRE9L+0RFrGtETBzLREJ9O0RI7ZtET037REWua0RMHstEQn87REv/m0ROz/
tERSBrVEuQy1RCcTtUSOGbVE9B+1RFomtUTBLLVEUDO1RIU5tUT0P7VEUka1RMFMtUQnU7VE
jlm1RPRftURSZrVEwWy1RB9ztUSOebVE9H+1RHuGtUS5jLVEJ5O1RI6ZtUT0n7VEWqa1RLms
tUQns7VEhbm1RPS/tURaxrVEucy1RCfTtUSO2bVE9N+1RFrmtUTB7LVEH/O1RI75tUTs/7VE
Wga2RLkMtkQfE7ZEhRm2ROwftkRaJrZEwSy2RCcztkSOObZE9D+2RFJGtkTBTLZEH1O2RIVZ
tkT0X7ZEUma2RMFstkQfc7ZEhXm2RPR/tkRShrZEuYy2RCeTtkSOmbZE7J+2RFKmtkS5rLZE
H7O2RIW5tkTsv7ZEUsa2RMHMtkQn07ZEhdm2ROzftkRa5rZEuey2RB/ztkSO+bZE7P+2RFIG
t0QCDbdEHxO3RIUZt0T0H7dEUia3RLkst0QfM7dEhTm3ROw/t0RSRrdEuUy3RB9Tt0SOWbdE
9F+3RFpmt0TBbLdEH3O3RL95t0T0f7dEUoa3RMGMt0SSk7dEjpm3RPSft0RaprdEway3RCez
t0SOubdE7L+3RFrGt0TBzLdEJ9O3RI7Zt0T037dEWua3RMHst0Qn87dEjvm3RPT/t0RaBrhE
wQy4RCcTuESWGbhE7B+4RFomuETBLLhEJzO4RI45uET0P7hEWka4RMFMuEQnU7hEjlm4ROxf
uERaZrhEwWy4REhzuESOebhE9H+4RFqGuETJjLhEJ5O4RI6ZuET0n7hEWqa4RLmsuEQns7hE
jrm4RPS/uERSxrhEwcy4RCfTuESO2bhEJeC4RFrmuES57LhEJ/O4RI75uETs/7hEUga5RLkM
uUQfE7lEhRm5ROwfuURSJrlEuSy5RCczuUSFOblE9D+5RFJGuUTBTLlEJ1O5RI5ZuUTsX7lE
Wma5RMFsuUQnc7lEjnm5ROx/uURShrlEwYy5RCeTuUSFmblE9J+5RFqmuUS5rLlEH7O5RIW5
uUTsv7lEWsa5RLnMuUQn07lEhdm5RPTfuURa5rlEwey5RCfzuUSF+blE7P+5RFoGukS5DLpE
HxO6RI4ZukTsH7pEWia6RMEsukQfM7pEjjm6RPQ/ukRSRrpEyUy6RCdTukSFWbpE7F+6RFpm
ukTBbLpEH3O6RIV5ukT0f7pEWoa6RLmMukQfk7pEjpm6ROyfukRSprpEuay6RB+zukSFubpE
9L+6RFLGukS5zLpEH9O6RIXZukT037pEUua6RMHsukRp87pEhfm6ROz/ukRSBrtE6gy7RB8T
u0SFGbtE7B+7RFImu0S5LLtEHzO7RI45u0T0P7tEWka7RLlMu0QfU7tEhVm7ROxfu0RSZrtE
wWy7RB9zu0SFebtE7H+7RFKGu0S5jLtEH5O7RI6Zu0T0n7tEUqa7RLmsu0Qfs7tEjrm7RPS/
u0RSxrtEwcy7RB/Tu0SO2btE9N+7RFrmu0Ti7LtEJ/O7RI75u0T0/7tEWga8RMEMvEQnE7xE
jhm8RPQfvERaJrxEwSy8RCczvESOObxE9D+8RFpGvETBTLxEJ1O8RI5ZvET0X7xEWma8RMFs
vEQnc7xEjnm8RPR/vERahrxEwYy8RECTvESOmbxE9J+8RFqmvETBrLxEJ7O8RI65vET0v7xE
Wsa8RMHMvEQf07xEjtm8RPTfvERS5rxEwey8RCfzvESO+bxE9P+8RFoGvUTBDL1EJxO9RI4Z
vUT0H71EUia9RMEsvUQnM71Ejjm9ROw/vURSRr1EuUy9REBTvUSFWb1E7F+9RFpmvUTBbL1E
H3O9RI55vUT0f71EWoa9RMGMvUQfk71Ejpm9ROyfvURapr1Eway9RCezvUSOub1E7L+9RFrG
vUS5zL1EJ9O9RIXZvUS54L1EUua9RMHsvUQf871Elvm9ROz/vURSBr5EuQy+RB8TvkSOGb5E
7B++RFImvkS5LL5EJzO+RI45vkTsP75EUka+RLlMvkQfU75EhVm+RPRfvkRSZr5EwWy+RB9z
vkSFeb5E9H++RFqGvkS5jL5EH5O+RIWZvkTsn75EUqa+RLmsvkQfs75Ehbm+ROy/vkRaxr5E
ucy+RCfTvkS/2b5E7N++RFrmvkS57L5EJ/O+RIX5vkTs/75EUga/RLkMv0QfE79EhRm/ROwf
v0RaJr9EuSy/RB8zv0SOOb9E7D+/RFJGv0TBTL9EH1O/RIVZv0TsX79EUma/RLlsv0Qfc79E
AHq/ROx/v0RShr9EuYy/RB+Tv0Tgmb9E7J+/RFKmv0S5rL9EH7O/RI65v0Tsv79EUsa/RMnM
v0Q4079Ejtm/RPTfv0RS5r9Ewey/RCfzv0SO+b9E9P+/RFoGwETBDMBEJxPARJYZwET0H8BE
WibARMEswEQnM8BEjjnARPQ/wERaRsBEwUzARCdTwESOWcBE9F/ARFpmwETBbMBEJ3PARIV5
wET0f8BEWobARMGMwEQnk8BEjpnARPSfwERapsBEwazARCezwESOucBE9L/ARFrGwETBzMBE
J9PARI7ZwET038BEUubARLnswEQn88BEjvnAROz/wERaBsFEuQzBRCcTwUSOGcFE9B/BRFom
wUS5LMFEJzPBRI45wUT0P8FEUkbBRLlMwUQnU8FEjlnBRPRfwURaZsFEwWzBRCdzwUSFecFE
9H/BRFqGwUTBjMFEJ5PBRIWZwUT0n8FEUqbBRLmswUQns8FEhbnBRPS/wURaxsFEuczBRCfT
wUSO2cFEFeDBRFrmwUS57MFEJ/PBRHP6wUT0/8FEjAbCRMEMwkQnE8JEhRnCROwfwkRSJsJE
uSzCRCczwkSOOcJE7D/CRFJGwkS5TMJEH1PCRI5ZwkTsX8JEUmbCRLlswkQnc8JEjnnCRPR/
wkRahsJEuYzCRB+TwkSOmcJE7J/CRFKmwkTBrMJEH7PCRI65wkTsv8JEWsbCRMHMwkQf08JE
hdnCROzfwkRS5sJEuezCRDjzwkSF+cJE9P/CRFoGw0S5DMNEHxPDRIUZw0TsH8NEUibDRMks
w0QfM8NEhTnDROw/w0RSRsNEwUzDRB9Tw0SFWcNE7F/DRGtmw0S5bMNEH3PDRK55w0T0f8NE
UobDROKMw0Qnk8NEhZnDRFagw0RSpsNEuazDRB+zw0SFucNE7L/DRFrGw0S5zMNEJ9PDRI7Z
w0QN4MNEUubDRLnsw0Qn88NErvnDRPT/w0RSBsREyQzERCcTxESOGcRE9B/ERFImxETBLMRE
JzPERI45xET0P8REWkbERMFMxEQnU8REjlnERPRfxERaZsREwWzERCdzxESOecRE9H/ERFqG
xETBjMREJ5PERIWZxET0n8REWqbERMGsxERIs8REjrnEROy/xERaxsREuczERCfTxESO2cRE
9N/ERFrmxETB7MREJ/PERI75xET0/8REWgbFRMEMxUQnE8VEhRnFRPQfxURSJsVEwSzFRCcz
xUSOOcVE9D/FRFpGxUTBTMVEH1PFRI5ZxUT0X8VEUmbFRMFsxUQnc8VEjnnFROx/xURShsVE
wYzFRB+TxUSOmcVE7J/FRFqmxUS5rMVEH7PFRI65xUTsv8VEUsbFRMHMxUQn08VEhdnFRPTf
xURa5sVEuezFRCfzxUSO+cVE7P/FRFoGxkTBDMZEHxPGRI4ZxkT0H8ZEUibGRMEsxkQnM8ZE
jjnGRPQ/xkRaRsZEwUzGRB9TxkSFWcZE9F/GRFJmxkS5bMZEH3PGRI55xkTsf8ZEc4bGRDyN
xkQfk8ZEhZnGRPSfxkRrpsZEwazGRB+zxkSOucZE7L/GRFLGxkTZzMZEH9PGRIXZxkTs38ZE
UubGRLnsxkQf88ZEhfnGROz/xkRSBsdEuQzHRCcTx0SFGcdE7B/HRFomx0S5LMdEJzPHRIU5
x0TsP8dEWkbHRLlMx0QfU8dEjlnHROxfx0RSZsdEwWzHRCdzx0SFecdEPoDHRFKGx0S5jMdE
H5PHRIWZx0T0n8dEUqbHRLmsx0Qfs8dEhbnHROy/x0RSxsdEuczHRB/Tx0SF2cdE7N/HRFrm
x0TB7MdEH/PHRI75x0Ts/8dEWgbIRLkMyEQnE8hEjhnIROwfyERaJshE4izIRB8zyESOOchE
9D/IRFpGyETBTMhEL1PIRI5ZyET0X8hEWmbIRMFsyEQnc8hEjnnIRPR/yERahshEwYzIRCeT
yESOmchE9J/IRFKmyETBrMhEJ7PIRI65yET0v8hEWsbIRMHMyEQf08hEjtnIRPTfyERS5shE
wezIRCfzyESO+chE7P/IRGsGyUTBDMlEHxPJRI4ZyUT0H8lEWibJRMEsyUQnM8lEjjnJRFZA
yURaRslEwUzJRB9TyUSOWclE9F/JRFpmyUS5bMlEJ3PJRK55yUT0f8lEWobJRMGMyUQvk8lE
hZnJRPSfyURapslEwazJRCezyUSFuclE9L/JRFrGyUTBzMlEJ9PJRI7ZyUT038lEUubJRMHs
yUQf88lEjvnJRPT/yURSBspEuQzKRB8TykSFGcpE9B/KRFomykS5LMpEJzPKRIU5ykTsP8pE
WkbKRLlMykQnU8pEjlnKROxfykRSZspEwWzKREZ0ykSOecpE</AssayXData><AssayYData Points="900">RtEJP92YCz/QYAs/CFYLPzdhDD/q8Qs/saULPzIvDT+vvww/VlAMP3SEDT/tnAw/DPYMPyUG
DD/NAA0/x5UMPwVpDj8naw0/V4YNP+vzDj9vLA8/ozkOP93tDD/xDA4/ReAMP5DiDD92gQw/
OFMOP+S/DT94eQ0/1rYNP9SaDT9zzw0/uC4OP1yvDj8jAg4/H3MOPy95Dj9ZJw4/2zwOP8cT
Dj/skA0/7NsMPw7tDT9Bgw4/ZzwNP+wpDj+uOQ0/lqMOP5JBDj9WPQ4/DHAMPzc4Dz+1/g4/
c10OP1SBDj8sfQ4/geUOP3LiDj+B6Q0/23ANP4nPDT/23w0/LtUNP3zZDj/1Mw8/aZENPyZy
Dj8mIA4/GtgOP0cuDz/A1Q4/s4MOP2t4Dz9QTg4/27EOP5gsDj84Bg8/u9YOP3jJDj8Fqw4/
CnkOPytwDj8j7A0/FswOPyrHDj8veA4/AIENPxkuDz+Z7w8/cvUOP5TMDj9Y5w4/smIOP4Xg
Dj9FxA4/8+kOP0j+Dj9Jhw4/MOQOP6JJDz8/jA4/w5MOPwUWDj+qBA8/mHEPP0WYDj+iOw8/
0foPPz5LDz/7NQ8/xgMPP/YMDz+H0w4/C1QNP3BfDz8RuA4/9N8PP4o/Dz/trw4//nkPP0EY
Dz9PJA8/ttMPP1sfDz8msw4/67oPPzmJDz9d0Q4/NmoPP7BvDz+coQ4/XB8QPzd4Dz/+iA4/
KysPP3ADED/M2A8/daYPP0JBED9sAhA/CT4QP/ffED8g/A4/p2MOPxIGDj+dPA8/XaAQPzjc
Dj8lgQ8/hwAQPy78Dj+qDRA/APwOP9bNDz+qYg8/sFwOP2ORDz/YkA8/N34OP91WDz9nYg8/
qLoOP+ygDz8ocA8/2gUPP45fDz9uag8/BHMPPyG0ED++7Q4/53cQPzoKED/bjQ8/HZ8PP7Qc
ED8Zaw8/s8gOP9wHED9CqBA/lkoQP6qnDz9c5A4/qzMPPwVOED+3lA8/gSAQP3/jDz99nQ8/
EakPP6a9Dz98MBA/3k4QPxyyDz+REBA/2rAOP+/JDj/9Yw8/+/QOP+XtDj+AOg8/yBMQP9BD
Dz+idg8/ebMPPxG/Dz+UOw8/uPgQP/87Dz9mGxA/fq0PP2WGDz+z+Q8/8KYPP4eGED8Aqg8/
V/YPPxpyED9rlg4/coIPP3dnED+Fxw8/vi8QP1AVED/vnhA/61UQPy5qED9SGRA/RUwQP4+8
ED+SBBA/eWUQP2XxDz9gDw8/XQcPP99KED+39w8/+aMPPxUQDz+gOw8/AgIRP6LsDz/KQBE/
zQgQPxoqED/9WQ8/takPP4HHDz/kDhA/7D4QP9xaDz/qNhA/aswQP4HrDz8NixE/KPERP7YW
Dz8f2Q8/g3QQP/iPED9+sxA/cOQPPzKHED/J4BA/hMIQPySYED9JGxE/hMwPP/I5ED+JZw8/
N00QP6skET/cJhA/L/AQP908ED+rMRA/PkAQPwToDz83hxA/JwQRP8rxED8uNBA/xr4PP5hC
ET91RxA/p6UQP6QoET/ZchA/e8MQP5ANET/UZhA/V6EQP92eED8RlRA/7VIQP6RTDz/1UxA/
geoQP98pED8j0BA/2VcQP3AQED/CsRE/RdEQP8ulED9BuA8/ZPEQP4EmED+RyxA/uO4QP/xH
ED82nhA/TZAQP6FGED8cuQ8/OmMRP3EQED+ClhA/hbAQP/BCED9RUBE/QQMRP4IQET9/bhE/
zfoQP5PcET9EhxA/eIcRP3zuED+FsA8//oURP+NIED/KkRA/STYRPzrzED/YqhA/OpgQP/3S
ED/pphE/ed0QP63mDz9xPBE/+I4RPx2XET93bRE/DwkRP2RPET8f9xA/VDERP7N7ED+dfRI/
FwgRP2FKET+P/RA/qnAQPzVQED8SdhE/+zYQPxyVED+yZRA/ejERP+EYED8I1RE/1VUSP4sr
ET+/MBE/eVcRPwDWED+/3BE/2AMQP/ctEj9z9xA/KQ0SPypxED8vYxA/8dESP/SvET/chxE/
xNUQP8gDET9vrBA/07ERP3OUET99GhE/uSMRP7XGET/V9BA/FQQRP2Z2ET+SKRI/3wkQP1LE
ED+nQBI/0JMQPyfKET9CGxI/QxsSP2diET/L3hE/B5wRP9FiEj/K4RA/UbkRP/zNET/frhE/
Z/QRP7OcET8/MxE/s3oRP/7sET86WhE/0FcRPyK7ET+3JRI/t/kQP2nKED9h0xA/ilQRP+x2
ET8xnhE/8QkTP/XGET8V/hE/wn4RPztLET94hRE/KR0RP1FfET8f0xE/TaARP/PiET+/0BA/
cFsRP1RTET9zfBI/r3cRP/xzET8t7RI/ZLURP15sEj9JvxE/wIoSP31jED+vNxI/feEQP8+V
ET+K9xE/JWQSP0CNET841BE/u+oRP5rKET+ezBE/KHwRP72eEj9gEBM/6VUSP3phEj9LaBI/
k2cRP6lyEj+0YBI//CUSP/SWEj+54RE/AxkSP/UhEj+EzxI/MXYSPwu+ET/bmhE/yKARP6CR
ET+CbBI/7lcSPyTRET8sMhE/P6oRP7M1Ej+BExI/arQSPwORET+3URI/d/MRP72KEj8hUBE/
/8ERPzHsED+gWhI/eGsRP+2mET/QNxI/pVASP4rpET89ZRI/Ik0TPzvzET9NthI/GokSPxM7
ET/XRxI/6xYTP9nGET882xA/1KARP+NOET9AFxI/MgkTPx6QEj/E7hE/o2YSP4cMEz93OBI/
urERP/LAEj+fcxI/fboSP6YlEz/iBBM/aDcSP75wEz9DvxI/vLgRP3xQEz/O5xE/tL0SPwhh
Ez+8kBE/G9ESPwPAET+B7RE/BL4RP6A4Ej9sOxI/JxYSP7hzEz9NJBI/iwESPyX6ET8KHRM/
TfkRP+49Ez8bcRM/JKESP313Ej/+lRI/r5ASP0D0Ej9kWRI/iCsTP4LoEj+gsBI/Ns0RPycH
Ez+bZhE/0IQSP1v9Ej/CpxM/gw0TP4ewEj/igRI/uB8SP2TPEj8BkBI/PQkTPwq8Ej9idxM/
GhcTPzEwFD9JchM/1XcTP4hOEj8KPhM/ZT4TPwt5Ez9L1BE/CbwSP834ET8x5hI/cBkTP8Ju
Ez8f4BI/YVUTPwhpEj/3UBI/RGITP1QJEz8CXBI/WnsTP4IsEj8CjBI/IV8TP8RgEz8aGRM/
dnMSPzkgEz82jhQ/+Y8SP7aaET/c6xM/qsgSP/YDEz8d+hI/P1oTP7HlEj99pBI/KHQTP5Tg
Ej/bChM/jjsTP2tWFD9naBM/l3UTP0GbEj86JhI/CpwSP4S2Ej/WoRM/H7QTP9T+Ej+VeRM/
sH8SP0MDEz9tYhI/LA0UP4ncEj9VChM/Q+cSP14PFD/p9BM/kr4TP6c8FD85mBM/m74SP1WZ
Ej+eFRQ/WS4TP/PLEj/qhRM/srASP45oEz/35xI/rWsTP2+WFD+raBQ/XlkUP6GlEz+LCxM/
1CcUPxeJEz8SqhM/BXgTP8orFD/lSRI/j44TPx8SEz9PwBM/vbsSPy6NEj8UQhQ/H1cTP6U1
Ez/mixM/EkwTPy5cEz/XDRQ/oIQTP0blEz+JdhQ/IsMTPx7FFD/TsxM/EtETP+B+Ez9kxBM/
xZgUP+LpEj/sXRQ/l6YTPyJhEz+BfRM/2UwUP6ocFT99ERQ/hUQUP7FeFD9azRI/bbQTP8dK
Ez9TSxQ/wlQTPxJLFD9xwxM/ZqwTPzpoFD/NNRQ/M8kSPyM4Ez/qRhQ/5SoUP9F0FD9sPhQ/
flsUPwh4FD/WgRQ/1j8UP+JHFD8QxBI/kFUUP9MhFD/5dhU/MpMTP/ZqEz+SLRQ/+vgUP16t
FD+K7hM/NQoTP2JCFD9w0RM/LesSP0LrFD/itRQ/91gVP32BFD9x8xM/8OQTPwChFD8cDBQ/
vOMSPzVbFD/M+xQ/634UP+c6FD8RDxQ/R3sUP0e4FD9yXRQ/uYATP/CeEz9P9RM/Z4IUP20B
FD8tLRU/bj8UP8zQEz96+BM/EOgUP0t4FD+kvRM/FhIVP1msFD9l3BM/P+gUP4cyFD9VmhM/
y3oUP+e5Ez/HbxQ/7CEUPx5DFT+vYBQ/SJ4UPyF5Fj+47BM/N7ITP189FT+XmxU/UlsUP+7X
FD+TcxQ/kvITP1ymEz9AzxQ/WBEVP9CoFD/gmRU/4AQUPzpEFD+6iBQ/SPsTP1ctFT/T/RQ/
JrETPwYWFD8PyBQ/BM0UPw71FD/FCRU/ou4UP09OFD8ETxU/KacTPzPwEz/FwxQ/dQ0VP6z5
FD++1xQ/CGMUP4BZFT8mHxU/FY0UP1RyFD/pCRU/PYUTP5hwFT8ZVBU/OPAVP9zJFD9waxM/
BXoUP8DiFD83ehQ/aBoTP3h3FD+sNRU/fLIUP8ZLFD+wbBU/JrYUP6X3Ez+erRU/3eYVP8VC
FD8QjRQ/fo8VP1b6Ez+dOBU/jcQTP3rWFD9CtRQ/5gEUP2SbFD8aEBU/FtoTPwyKFD8WIhU/
+oEVP4K3FD9poBQ/sMoUPzyjFD84wBQ/gu4UP1DdEz9zDBU/bywUP1J6FD9lyRM/HgYVP0qz
FD9FfRQ/E1MUP9F2FD8ttRQ/Q2MUPzpMFT+NoxQ/qIcVPwhSFj9hNRY/9gAVP+m6FD+HFBU/
16QWP2uoFD9yPxU/54kUP0RuFD9v0xU/E1IWP8qpFD9CDhY/AEQVP+tEFD8jwBQ/0UoUP1D/
FD91uBQ/TUgWP+0/Fj8kbhQ/1JEUPwmFFD9cshU/TYQVP82iFD8+WxU/AGYVP+8hFT+11hQ/
VDMVP68ZFj/SmxQ/6Z0VP0MHFj8p1hQ/1FcVP9/yFT+JHBY/</AssayYData></Step><Step><CommonData><SampleLocation>11</SampleLocation><SampleID></SampleID><SampleGroup></SampleGroup><SampleInfo></SampleInfo><SampleRow>H</SampleRow><SamplePlate>1</SamplePlate><WellType>REGENERATION</WellType><Concentration>-1</Concentration><ConcentrationUnits>µg/ml</ConcentrationUnits><MolarConcentration>-1</MolarConcentration><MolarConcUnits>nM</MolarConcUnits><MolecularWeight>-1</MolecularWeight><Temperature>28</Temperature><StartTime>1963083</StartTime><AssayTime>5</AssayTime></CommonData><FlowRate>1000</FlowRate><StepType>KREGENERATION</StepType><StepName>Regeneration</StepName><StepStatus>OK</StepStatus><ActualTime>5.00005</ActualTime><CycleTime>0.2</CycleTime><AssayXData Points="25">9H/KRFKGykTBjMpEJ5PKRI6ZykTsn8pEUqbKRMGsykQfs8pEhbnKRPS/ykRSxspEwczKRB/T
ykR72spE9N/KRFLmykTB7MpEJ/PKRI75ykT0/8pEWgbLRMEMy0QfE8tEjhnLRA==</AssayXData><AssayYData Points="25">T6gywFziRsB/UFHAmPVXwFw6XcDvSWHA3/NkwDDYZ8DafGrAqZlswDepbsCcmXDArDZywGz8
c8AMknXAA+p2wHv+d8CV63jAAg96wINje8A/dnzAERh9wEfVfcCwz37Ag/F+wA==</AssayYData></Step><Step><CommonData><SampleLocation>12</SampleLocation><SampleID></SampleID><SampleGroup></SampleGroup><SampleInfo></SampleInfo><SampleRow>H</SampleRow><SamplePlate>1</SamplePlate><WellType>NEUTRALIZATION</WellType><Concentration>-1</Concentration><ConcentrationUnits>µg/ml</ConcentrationUnits><MolarConcentration>-1</MolarConcentration><MolarConcUnits>nM</MolarConcUnits><MolecularWeight>-1</MolecularWeight><Temperature>28</Temperature><StartTime>1979047</StartTime><AssayTime>5</AssayTime></CommonData><FlowRate>1000</FlowRate><StepType>KREGENERATION</StepType><StepName>Regeneration</StepName><StepStatus>OK</StepStatus><ActualTime>5.00005</ActualTime><CycleTime>0.2</CycleTime><AssayXData Points="25">9B/LRFomy0TBLMtEHzPLRI45y0T0P8tEWkbLRNlMy0QnU8tEjlnLRPRfy0RaZstEG23LRB9z
y0SOectE9H/LRFqGy0TBjMtEJ5PLRIWZy0T0n8tEUqbLRMGsy0Qns8tEjrnLRA==</AssayXData><AssayYData Points="25">/Dz0PcqpFT7kTDc+FcFXPmWtbT6P4n8+IbWHPkV2jj6uJ5Y+NOOYPsK1nD41YKM+Yk+nPgfv
qj4hSa8+7YewPjZatT5uxLY+Baq3Pl6Quz6YJLw+5H6/PiPAwT7CqcQ+v9vDPg==</AssayYData></Step><Step><CommonData><SampleLocation>11</SampleLocation><SampleID></SampleID><SampleGroup></SampleGroup><SampleInfo></SampleInfo><SampleRow>H</SampleRow><SamplePlate>1</SamplePlate><WellType>REGENERATION</WellType><Concentration>-1</Concentration><ConcentrationUnits>µg/ml</ConcentrationUnits><MolarConcentration>-1</MolarConcentration><MolarConcUnits>nM</MolarConcUnits><MolecularWeight>-1</MolecularWeight><Temperature>28</Temperature><StartTime>1995166</StartTime><AssayTime>5</AssayTime></CommonData><FlowRate>1000</FlowRate><StepType>KREGENERATION</StepType><StepName>Regeneration</StepName><StepStatus>OK</StepStatus><ActualTime>4.99895</ActualTime><CycleTime>0.2</CycleTime><AssayXData Points="25">9L/LRFLGy0TBzMtEH9PLRI7Zy0T038tEWubLRMHsy0Qn88tEhfnLROz/y0RaBsxEuQzMRB8T
zESFGcxE9B/MRFomzETBLMxEHzPMRI45zET0P8xEWkbMRLlMzER5U8xEhVnMRA==</AssayXData><AssayYData Points="25">6qhZwHQXaMBSHW7AEV1ywJgpdcD7SXfApd54wCR+esA08XvAR/18wBsBfsD56n7AIwmAwLsh
gMCPnIDA+v6AwH5rgcDQnoHAYdOBwKcegsBYXoLARY6CwBzrgsCi9ILAYzCDwA==</AssayYData></Step><Step><CommonData><SampleLocation>12</SampleLocation><SampleID></SampleID><SampleGroup></SampleGroup><SampleInfo></SampleInfo><SampleRow>H</SampleRow><SamplePlate>1</SamplePlate><WellType>NEUTRALIZATION</WellType><Concentration>-1</Concentration><ConcentrationUnits>µg/ml</ConcentrationUnits><MolarConcentration>-1</MolarConcentration><MolarConcUnits>nM</MolarConcUnits><MolecularWeight>-1</MolecularWeight><Temperature>28</Temperature><StartTime>2011399</StartTime><AssayTime>5</AssayTime></CommonData><FlowRate>1000</FlowRate><StepType>KREGENERATION</StepType><StepName>Regeneration</StepName><StepStatus>OK</StepStatus><ActualTime>4.99895</ActualTime><CycleTime>0.2</CycleTime><AssayXData Points="25">61/MRLRmzESwbMxEHnPMRHx5zETrf8xESYbMRLCMzEQWk8xEfJnMROOfzERJpsxEsKzMRBaz
zER8ucxE47/MREnGzESwzMxEFtPMRHzZzETj38xESebMRLjszEQe88xEfPnMRA==</AssayXData><AssayYData Points="25">+mspPsYvSj6z42g+uWSFPh+rkT4lV5w+sI+jPluWrD4K5bA+eB61Pqg2uj59icE+DenBPvGA
yD5ufsw+6FXPPhMa0T6BpdQ+3RbXPhlc2z4B9t0+aVDfPr7N4T61IeM+pzbjPg==</AssayYData></Step><Step><CommonData><SampleLocation>11</SampleLocation><SampleID></SampleID><SampleGroup></SampleGroup><SampleInfo></SampleInfo><SampleRow>H</SampleRow><SamplePlate>1</SamplePlate><WellType>REGENERATION</WellType><Concentration>-1</Concentration><ConcentrationUnits>µg/ml</ConcentrationUnits><MolarConcentration>-1</MolarConcentration><MolarConcUnits>nM</MolarConcUnits><MolecularWeight>-1</MolecularWeight><Temperature>28</Temperature><StartTime>2027499</StartTime><AssayTime>5</AssayTime></CommonData><FlowRate>1000</FlowRate><StepType>KREGENERATION</StepType><StepName>Regeneration</StepName><StepStatus>OK</StepStatus><ActualTime>5.00005</ActualTime><CycleTime>0.2</CycleTime><AssayXData Points="25">4v/MREgGzUSnDM1EFRPNRHwZzUTiH81ESCbNRK8szUQVM81EfDnNROI/zURIRs1Ev0zNRD5T
zUR8Wc1E4l/NREBmzUSnbM1Eb3PNRHN5zUTaf81EQIbNRCGNzUQNk81EfJnNRA==</AssayXData><AssayYData Points="25">RwRYwK0hacD0DG/AtJ9ywOZndcCstnfAafZ4wFuyesBzrXvAzVJ8wB3BfcBOU37AiId/wPoB
gMCxU4DAGI2AwCncgMCFGoHAQHCBwLW6gcAAzYHAIwqCwNllgsAviILAkpSCwA==</AssayYData></Step><Step><CommonData><SampleLocation>12</SampleLocation><SampleID></SampleID><SampleGroup></SampleGroup><SampleInfo></SampleInfo><SampleRow>H</SampleRow><SamplePlate>1</SamplePlate><WellType>NEUTRALIZATION</WellType><Concentration>-1</Concentration><ConcentrationUnits>µg/ml</ConcentrationUnits><MolarConcentration>-1</MolarConcentration><MolarConcUnits>nM</MolarConcUnits><MolecularWeight>-1</MolecularWeight><Temperature>28</Temperature><StartTime>2043596</StartTime><AssayTime>5</AssayTime></CommonData><FlowRate>1000</FlowRate><StepType>KREGENERATION</StepType><StepName>Regeneration</StepName><StepStatus>OK</StepStatus><ActualTime>5.00005</ActualTime><CycleTime>0.2</CycleTime><AssayXData Points="25">4p/NRECmzUSnrM1EFbPNRHy5zUTiv81EQMbNRK/MzUQN081Ec9nNROLfzURI5s1Er+zNRA3z
zURz+c1E4v/NREAGzkTQDM5EFRPORHMZzkTiH85EQCbORNAszkQNM85EfDnORA==</AssayXData><AssayYData Points="25">C0WDPm+pjT7By6E+4b6yPtCxvD63yMU+OYPLPsdL1T5Astw+irfgPl4C5T4Om+s+0IDtPkWM
9D5s6fY+Za34PlgQ/T5Nr/8+7osBPw5nAz+HlwQ/2M0FP00SBT9hsgY/ox0IPw==</AssayYData></Step><Step><CommonData><SampleLocation>1</SampleLocation><SampleID></SampleID><SampleGroup></SampleGroup><SampleInfo></SampleInfo><SampleRow>H</SampleRow><SamplePlate>1</SamplePlate><WellType>NEUTRALIZATION</WellType><Concentration>-1</Concentration><ConcentrationUnits>µg/ml</ConcentrationUnits><MolarConcentration>-1</MolarConcentration><MolarConcUnits>nM</MolarConcUnits><MolecularWeight>-1</MolecularWeight><Temperature>28</Temperature><StartTime>2058484</StartTime><AssayTime>30</AssayTime></CommonData><FlowRate>1000</FlowRate><StepType>BASELINE</StepType><StepName>Baseline</StepName><StepStatus>OK</StepStatus><ActualTime>30</ActualTime><CycleTime>0.2</CycleTime><AssayXData Points="150">4j/OREhGzkSvTM5EFVPORHxZzkTiX85ESGbORKdszkQVc85Ec3nOROJ/zkRIhs5Er4zORBWT
zkR8mc5E4p/OREimzkSvrM5EFbPORHy5zkTiv85ESMbORK/MzkQV085Ec9nOROLfzkRI5s5E
r+zORBXzzkRz+c5E2v/OREgGz0SnDM9EFRPPRHwZz0TaH89ESCbPRK8sz0QVM89EfDnPRNo/
z0RIRs9Ep0zPRA1Tz0R8Wc9E4l/PREhmz0SvbM9EDXPPRHx5z0Tif89EQIbPRKeMz0QVk89E
c5nPROKfz0RIps9Ep6zPRBWzz0Rzuc9E4r/PREjGz0SvzM9EDdPPRHzZz0Ti389ESObPRK/s
z0QN889Ec/nPROL/z0RABtBEpwzQRBUT0ER8GdBE2h/QREgm0ESvLNBEDTPQRHM50ETaP9BE
QEbQRKdM0EQVU9BEc1nQRNpf0ERAZtBEr2zQRBVz0ERzedBE4n/QREiG0ESvjNBEDZPQRHOZ
0ETan9BEQKbQRKes0EQNs9BEc7nQRNq/0ERAxtBEp8zQRA3T0ERz2dBE4t/QREDm0ESn7NBE
DfPQRHz50ETa/9BEQAbRRKcM0UQNE9FEfBnRRNof0URAJtFEpyzRRA0z0URzOdFE2j/RREBG
0USvTNFEFVPRRHNZ0UTiX9FEQGbRRKds0UQNc9FEfHnRROJ/0URRhtFEr4zRRBWT0UR8mdFE
2p/RREim0USvrNFEFbPRRHy50UTiv9FESMbRRK/M0UQV09FEfNnRROLf0URI5tFEr+zRRA3z
0UR8+dFE</AssayXData><AssayYData Points="150">HjkTP0fxEz8zCxQ/S+0TP1AZFj+3bBY/c94WP3I5Fz++GRk/1G0XPxBIGT97TRk/hyEaP3z8
GT/iRBo/elUbP+zlGz/U0Bs/LDEcP/rEHD+zBB0/cRgdPyYXHT+EHB0/ImUdP7z7HT8VsB4/
hYwfP70OHj9ovx0/vB0gP6aNHj8Z+x4/g5QfP7NeHz/nsCA/qPEgP+zOID/GJyI/4q0gP7CO
IT+pmiE/jp8hP+alIj8SFCI/QAQjP4qSIz8cpSI/PwAkP1KLIz+FViU/eQUkP0kVJD9uYiU/
mfIjP3lWIz/smSQ/ijAlP5UdJT+eOSU/pEslP9qxJT+YeCY/HWUmP+4YJj+BPic/reMmP1i4
Jz9bWCU/cx0pP4pHKD8ZIig/77onP2KFJz/j4ic/0z4pP488KD8cfic/eEIoPx2pJz9+nCk/
rgMqP5UaKT+vHyk/emMpP6LnKj8teSk/s48pP0ZYKT9lUSo/hCYqP89kKz9gGys/4b4rP/sK
Kz/Ebis/hOgqPxgULD+Iwyo/bfkrP2g7LD8VqSs/Dx4sPx/oLD9fmiw/9EosPyCXLD/M9C0/
OEgsP5noLD/CrC0/rTwtP/zLLT8qCS4/1DUuP4uvLD8tcC4/8fUtP06JLT+n1i4/PzcuP+c5
Lz9Fky4/+aguPyHHLj9r7C0/plAvP3vJLj8I/y8/mBwvP3J1Lz8PTC8/iUIuP+yvLz8D4S8/
pVAwPxxbMD/eLS8/ccEvP4CqMT/zQjA/uGwwP6SOMD8IXzE/DKYwPzO+MD+LWi8/jngwP4tL
MD96ATA/</AssayYData></Step><Step><CommonData><SampleLocation>5</SampleLocation><SampleID></SampleID><SampleGroup></SampleGroup><SampleInfo></SampleInfo><SampleRow>H</SampleRow><SamplePlate>1</SamplePlate><WellType>NEUTRALIZATION</WellType><Concentration>-1</Concentration><ConcentrationUnits>µg/ml</ConcentrationUnits><MolarConcentration>-1</MolarConcentration><MolarConcUnits>nM</MolarConcUnits><MolecularWeight>-1</MolecularWeight><Temperature>28</Temperature><StartTime>2095005</StartTime><AssayTime>80</AssayTime></CommonData><FlowRate>1000</FlowRate><StepType>LOADING</StepType><StepName>Loading</StepName><StepStatus>OK</StepStatus><ActualTime>80</ActualTime><CycleTime>0.2</CycleTime><AssayXData Points="400">4v/RREAG0kSnDNJEFRPSRHMZ0kTaH9JEQCbSRK8s0kQNM9JEcznSRNo/0kRARtJEr0zSRA1T
0kR8WdJE4l/SREBm0kSvbNJEDXPSRHN50kTaf9JEQIbSRKeM0kQNk9JEfJnSROKf0kRIptJE
p6zSRA2z0kRzudJE2r/SREDG0kSnzNJEDdPSRHzZ0kTa39JEQObSRKfs0kTy89JEc/nSRNr/
0kRABtNEpwzTRA0T00R8GdNE2h/TREAm00SnLNNEDTPTRHM500TaP9NEQEbTRK9M00QVU9NE
fFnTRNpf00RAZtNEp2zTRBVz00R8edNE4n/TREiG00SvjNNEFZPTRHyZ00Tin9NESKbTRK+s
00QVs9NEfLnTROK/00RIxtNEr8zTRBXT00R82dNE4t/TREjm00Sv7NNEFfPTRHz500Ti/9NE
SAbURK8M1EQVE9REfBnUROIf1EQuJ9REryzURA0z1ER8OdRE4j/UREhG1ESvTNREFVPURHNZ
1ETiX9RESGbURKds1EQVc9REfHnUROJ/1ERAhtREr4zURBWT1ERzmdRE4p/UREim1ESvrNRE
FbPURHy51ETiv9RESMbURK/M1EQV09REc9nURNrf1ERI5tREr+zURBXz1ER8+dRE2v/UREgG
1USnDNVEDRPVRHwZ1UTiH9VEQCbVRK8s1UQNM9VEcznVRNo/1URIRtVEp0zVRBVT1UR8WdVE
2l/VREBm1USvbNVEDXPVRHN51UTaf9VEQIbVRKeM1UQNk9VEfJnVROKf1URIptVEr6zVRBWz
1UR8udVE4r/VREjG1USnzNVEFdPVRHPZ1UTy39VEQObVRK/s1UQV89VEhPnVRNr/1URABtZE
pwzWRBUT1kR8GdZE6h/WREAm1kSnLNZEFTPWRHM51kTaP9ZEQEbWRK9M1kQNU9ZEc1nWROJf
1kRAZtZEt2zWRA1z1kRzedZE2n/WRECG1kSnjNZEFZPWRHyZ1kTin9ZEQKbWRK+s1kQNs9ZE
c7nWRNq/1kRIxtZEp8zWRA3T1kRz2dZE2t/WREjm1kSv7NZEDfPWRHz51kTa/9ZEQAbXRKcM
10QNE9dEcxnXROIf10RAJtdEpyzXRBUz10RzOddE4j/XREhG10SvTNdEFVPXRHNZ10TaX9dE
cWbXRKds10QNc9dEc3nXRNp/10RIhtdEr4zXRBWT10R8mddE4p/XREim10SvrNdEFbPXRHy5
10Tiv9dESMbXRK/M10Q+09dEfNnXROLf10RA5tdEr+zXRBXz10R8+ddE4v/XREgG2ESvDNhE
FRPYRHwZ2ETiH9hESCbYRK8s2EQVM9hEfDnYROI/2ERIRthEr0zYRBVT2ER8WdhElmDYREhm
2ESvbNhEFXPYRHx52ETif9hESIbYRK+M2EQVk9hEfJnYROKf2ERIpthEr6zYRKCz2ER8udhE
4r/YREjG2ESvzNhEFdPYRHPZ2ETi39hESObYRK/s2EQV89hEc/nYROL/2ERIBtlErwzZRBUT
2URzGdlE4h/ZREAm2USvLNlEFTPZRHw52UTiP9lESEbZRK9M2UQVU9lEnFnZROJf2URAZtlE
p2zZRA1z2UR8edlE2n/ZREiG2USvjNlEDZPZRHyZ2UTin9lESKbZRKes2UQVs9lEfLnZRNq/
2URAxtlEr8zZRBXT2UR82dlE6t/ZREDm2USn7NlEFfPZRHP52UTi/9lEQAbaRKcM2kQNE9pE
fBnaROIf2kRAJtpEpyzaRBUz2kR8OdpE4j/aREhG2kSnTNpELlPaRHNZ2kTaX9pESGbaRK9s
2kQNc9pEc3naRNp/2kRAhtpEp4zaRA2T2kRzmdpE2p/aREim2kSvrNpEDbPaRKW52kTav9pE
SMbaRAnN2kQN09pEc9naRL/g2kRA5tpEp+zaRA3z2kRz+dpE2v/aREAG20SvDNtEHRPbRHMZ
20TaH9tEQCbbRKcs20QNM9tEcznbROI/20RARttEp0zbRA1T20RzWdtE4l/bRLNm20SvbNtE
DXPbRHN520Tif9tEQIbbRK+M20QNk9tEfJnbRNqf20RIpttEr6zbRA2z20RzudtE4r/bREjG
20SvzNtEFdPbRHzZ20Ti39tESObbRK/s20QV89tEfPnbRA==</AssayXData><AssayYData Points="400">USAyP8JBMj8qsTM/z3gyP+aaMz9BkTM/1AgyP/71Mz8yTzQ/PpU0Pw86Mz/jXzU/wJc0Pwc0
ND/1hzQ/Atw0P3V+Nj9hyjQ/o841P+PwND9b3TU/MdU1P8ipNT9E2TU/yrk1P756Nj91IzY/
wuY1P6kpNj+y7zU/gpc3P6xMNj+IiDU/o2k2P9IENj8q4zc/3wQ3PykONz9FFzY/F2c3P82B
Nz8LxzY/e7s3PzBaNz/I4TY/LBY4P3xHNz+emTc/7rU3P88PNj+GKjg/20A3P18ZOT+M5jc/
+4M4P2piOD+StDc/fJ05P/jNOD88Ojg/I9M4P5BDOD8zQDk/BN44P54DOj8/Tjk/oCE5Pylb
OD/aMjk/Iow5PxpaOT8KDzo/MT45P5ueOT8Znjk/ujU5PyEtOj/K4To/+wQ6PwvmOj8HaTs/
c785P1vPOj/mXjo/lVg6P15cOz+7Jzo/jpE5P5bKOT94uDo/S/o6Pwc1Oz8FBjs/tJ86P4DZ
Oj8MZDw/7TA7P9vmOT870zs/cl88P6UjPD924zo/2OU7Px43Oz9GMD0/TZY7P/CHPD81ID0/
p3U8P/zIOz8uAj0/Gzc7P9+bPD+OBz0/5d88P0CTPD9JfTw/Acc8PwU+PD++1jw/GJk8P4Nr
PT+6bzs/P0Q9P5JrPD+LtDw/yVc8P6i2PD8WNDw/Cr88P1KwPT+SRTw/1js9P99MPT/fgj0/
AYc9Px4APj910D0/fpE9Pw78PT9eWT4/Qa09P6SrPj+Tgz0/UC4+P70FPT/uyT0/1ec9P5y4
Pj/B8z0/Mr8+PyKXPj9KtT0/rR8+P8dmPj97kT4/PPA9PzmNPj+M1D0/+iY/P1zePj/wWD8/
hTY+Py/LPj9Vkj4/DSM/P404Pz98mj8/SSc/P/NrPj/3Cj8/t3o/Py6LPz/h/D8/jC0/P4g8
Pz9nLT8/E2pAP6kyPz+wYkA/pec/P//+Pj9GfkA/dJs/PxM7Pz8jmz8/rl1AP77JPz9T+j8/
1PE/P2OrQD9OyUA/eVVAP1NVQD9nXD8/iLZAP5CBQD+4XEE/H1VBP6ttQD/IIUE/Ei1BP47G
QD+MREA/oO5AP41oQT91SUA/mRZBPwojQD84PkE/S4hCP5XJQT/oykA/dxBBP5VUQT9HTkI/
+1xBP4SPQD/ylEE/zHtBPx48QT/AKEI/Ja9BP8pCQT+GLUE/rnJBP6QiQj/YU0E/xfBBP24F
Qj8mwEE/rZRCP939Qj/4u0E/zKlCP0c5Qz/G0EE/dA9BP0qSQT8eWEI/PGFCP8qdQj/XzUI/
v8ZBPy4+QT9+NkM/nk1DP0chQT+rqUI/yaFDP6fIQj8oxkI/wSdEP9hUQj+WpUI/2tZCPyTs
QT/o9UM/F7JCP3j2QT93FEM/ku1CP9ksQj+rs0M/kYFDP6gaRD9xqUM/WJBDP6npQz+rDEM/
SwREPy92Qz+Gc0U/A9NEP61VRD83QUM/uaNEP0N2RD/urEQ/nk9EPxx3RD/D6kU/UU9EP2FX
Qz++DUU/uqhDPxKERD8ZzUM/kIFEP1LCRD+NsEM/TdpEP8G4RD+IqUM/DgdEP/M/RT8Pr0Q/
FxNFPxERRT9Ig0Q/dsVEPwZxRD85VEQ/MsxEP4ocRT8TbEQ/cG1FP0r7RD8ibkU/oYpEP4Kw
RT/0AkY/h4tFP0wwRT/nxEQ/PZ5FP/8QRT/w2kU/eYNFP49uRj8E8EU/S1lFP/UDRj8m7EU/
uihFP98kRT9CWkU/4R9GPwDHRj86uEU/Vd9EPx1GRj+I6EQ/ky9FP0GNRD9IWkY/5xlFPyuO
Rj9Ar0U/FupFP1r8RT/amkc/uQxGP92DRD89bUU/U95GPyHiRT+Q2kU/iplFP1P/Rj9g5EU/
o39HPycxRj+1iUc/aa5HPw08Rj8J+UY/KxtHP7ihRT//DkY/9I5GP5vbRT9j1EY/JEBHPxxd
Rz+oaEc/JaBGPwWoRj+7s0U/tDNGPzHLRj/vM0c/sPBHP3BxSD806Uc/nt1GPy4LRz+pkUY/
2CVHP5BwRj+a+0c/nKhHP77IRj+tVkc/D21GP78vRz+QCkc/+5FHP/aWRz8kzUY/ObRIPz2z
SD80hEY/R7pHPwLnRz+Bdkg/npxGP90wSD/Ba0c/CaNHPw==</AssayYData></Step><Step><CommonData><SampleLocation>1</SampleLocation><SampleID></SampleID><SampleGroup></SampleGroup><SampleInfo></SampleInfo><SampleRow>H</SampleRow><SamplePlate>1</SamplePlate><WellType>NEUTRALIZATION</WellType><Concentration>-1</Concentration><ConcentrationUnits>µg/ml</ConcentrationUnits><MolarConcentration>-1</MolarConcentration><MolarConcUnits>nM</MolarConcUnits><MolecularWeight>-1</MolecularWeight><Temperature>28</Temperature><StartTime>2181547</StartTime><AssayTime>30</AssayTime></CommonData><FlowRate>1000</FlowRate><StepType>BASELINE</StepType><StepName>Baseline</StepName><StepStatus>OK</StepStatus><ActualTime>29.999</ActualTime><CycleTime>0.2</CycleTime><AssayXData Points="150">4v/bREgG3ESvDNxEDRPcRHwZ3ETaH9xESCbcRKcs3EQVM9xEfDncRNo/3ERIRtxEr0zcRBVT
3ERzWdxE2l/cREBm3ESvbNxEFXPcRHN53ETif9xEQIbcRKeM3EQVk9xEpZncRNqf3ERIptxE
p6zcRBWz3ESEudxE4r/cREDG3ESnzNxEDdPcRHPZ3ETi39xEeOfcRPDs3EQN89xEfPncROL/
3ERABt1EpwzdRA0T3UR8Gd1E2h/dREAm3USvLN1EDTPdRHM53UTaP91EWUbdRKdM3UQNU91E
fFndROJf3URAZt1Ep2zdRA1z3URzed1E6n/dREiG3USnjN1EDZPdRHOZ3UTan91EQKbdRKes
3UQds91EfLndRNq/3URAxt1Et8zdRA3T3URz2d1E2t/dREjm3USv7N1EFfPdRHz53UTa/91E
QAbeRK8M3kQNE95EcxneRPIf3kRIJt5EryzeRA0z3kRzOd5E2j/eREBG3kSvTN5EFVPeRHNZ
3kTiX95ESGbeRK9s3kQVc95EfHneROJ/3kRIht5Er4zeRBWT3kR8md5E4p/eREim3kTYrN5E
FbPeRHO53kTiv95ESMbeRK/M3kQV095EfNneROLf3kRA5t5Er+zeRBXz3kR8+d5EtwDfREAG
30SvDN9EFRPfRHwZ30TiH99ESCbfRK8s30QVM99EhDnfROI/30RIRt9Er0zfRBVT30RzWd9E
4l/fREhm30SvbN9EFXPfRHx530Tif99ESIbfROCM30QNk99Ec5nfROKf30RIpt9Er6zfRA2z
30Rzud9E</AssayXData><AssayYData Points="150">m7dDP96KRD8aSkU/T11FP4GgRD8nmUY/YztFP9m8RD+m9EQ/qC9GP3skRj8qJEc/+x9HP/yd
RT+5r0U/G4hFP1Q3Rz8RFkc/nadHP4rxRz9B1Ec/XqNHPwbJRz/xCkg/HuxGP/+ERj9sBkc/
K6FGPzA0Rz+lJkc/aipHPyWqRz9kZEg/0lRHP2VJRz/4aUc/hCpHP6F5Rz8C4kc/dnVHP3VI
Rz8Ldkc/uBBIP5EgSD+NTUc/vJpIP0BNSD/Rqkc/955HP0ZWRz+r1UY/hvVIPxwqSD8a5kc/
D6dHPyWYSD/TZkg/zSBJP1HPSD9iekg/peFHPxynSD8Kmkc/PgZJP07cSD8oW0o/BftHP7T5
Rz8Lgkc/83lIPw/YSD8L1Ek/iypIP/b6SD98iUg/D0dJP7voSD8se0g/KmJJPyz9ST/Bi0g/
ToxIPwKbST/rQ0k/q49IP4n3Rz/L3Ug/OidJP0dfSD8X4kg/kdlJP8R6ST80s0k/woJJPxl+
SD9avUg/KKRIP7XiSD8zl0o/aL5JP3gbST9Cj0k/wz1JP6RYSD8SF0o/idxJPwaxST81kEk/
gTtKP4/sST+HtEk/88BJP0u/Sj9viko/9kxJP0dtST9YwEk/3EdKPzTWST9mY0o/6MlJPzWD
ST9zPEo/ro9JP84GSD+bCEo/NjdKP7IQST+hd0o/X0ZKP359Sj9/QUk/9/9JPwbaSj/swEo/
kopKP/k8ST9FYko/CcVJP7FzST+r2kk/wDJLP0RASj+/7kk/1PZKP//iSj/GHEk/CYZKPy56
Sj+UTEo/</AssayYData></Step><Step><CommonData><SampleLocation>10</SampleLocation><SampleID></SampleID><SampleGroup></SampleGroup><SampleInfo></SampleInfo><SampleRow>H</SampleRow><SamplePlate>1</SamplePlate><WellType>NEUTRALIZATION</WellType><Concentration>-1</Concentration><ConcentrationUnits>µg/ml</ConcentrationUnits><MolarConcentration>-1</MolarConcentration><MolarConcUnits>nM</MolarConcUnits><MolecularWeight>-1</MolecularWeight><Temperature>28</Temperature><StartTime>2220505</StartTime><AssayTime>180</AssayTime></CommonData><FlowRate>600</FlowRate><StepType>ASSOC</StepType><StepName>Association</StepName><StepStatus>OK</StepStatus><ActualTime>180</ActualTime><CycleTime>0.2</CycleTime><AssayXData Points="900">2b/fRDfG30SmzN9EBNPfRGrZ30TR399EN+bfRJ7s30QE899EavnfRNH/30Q3BuBEpgzgRAwT
4ERqGeBE2R/gRD8m4ESeLOBEBDPgRHM54ETRP+BEN0bgRJ5M4EQEU+BEalngRNFf4EQ3ZuBE
nmzgRARz4ERzeeBE0X/gRDeG4ESejOBEDJPgRGqZ4ETZn+BEN6bgRJ6s4EQMs+BEarngRNm/
4EQ3xuBEnszgRBTT4ERz2eBE2d/gRD/m4ESm7OBEDPPgRHP54ETZ/+BEPwbhRKYM4UQME+FE
cxnhRNkf4UQ/JuFEpizhRAwz4URzOeFE2T/hRD9G4USmTOFEDFPhRHNZ4UTZX+FEP2bhRKZs
4UQMc+FEc3nhRNl/4UQ/huFEpozhRAyT4URqmeFE2Z/hRDem4USmrOFEDLPhRHO54UTZv+FE
P8bhRKbM4UQE0+FEc9nhRNnf4UQ/5uFEpuzhRAzz4URz+eFE0f/hRD8G4kSmDOJEBBPiRGoZ
4kTZH+JEPybiRKYs4kQ9M+JEczniRNk/4kQ3RuJEak3iRAxT4kRqWeJE2V/iRDdm4kSmbOJE
FHPiRHN54kTRf+JEP4biRKaM4kQMk+JEapniRNmf4kQ/puJEnqziRAyz4kRqueJE2b/iRD/G
4kSezOJEBNPiRHPZ4kTZ3+JEP+biRJ7s4kR/8+JEavniRNH/4kQ/BuNEngzjRAwT40RzGeNE
2R/jRDcm40TnLONEBDPjRHM540TRP+NESEbjRKZM40QEU+NEalnjROFf40Q3ZuNEpmzjRARz
40RqeeNE0X/jRDeG40SejONEBJPjRHOZ40TRn+NEN6bjRJ6s40QMs+NEarnjRNG/40Q/xuNE
nszjRATT40Rz2eNE0d/jRDfm40Sm7ONEDPPjRGr540TR/+NEPwbkRKYM5EQEE+REahnkRNEf
5EQ3JuREnizkRAwz5ERqOeRE2T/kRDdG5ESeTOREBFPkRGpZ5ETRX+REN2bkRJ5s5EQEc+RE
annkRNF/5EQ3huREnozkRCWT5ERqmeRE0Z/kRD+m5ESerOREBLPkRIu55ETRv+REN8bkRJ7M
5EQM0+REc9nkRNHf5EQ35uREpuzkRAzz5ERz+eRE0f/kRD8G5USmDOVEDBPlRHMZ5UThH+VE
PyblRKYs5UQMM+VEcznlRNk/5UQ/RuVEnkzlRAxT5URzWeVE0V/lRD9m5USmbOVEDHPlRHN5
5UTZf+VEP4blRKaM5UQMk+VEapnlRNmf5UQ/puVEpqzlRAyz5URzueVE2b/lRC3H5USmzOVE
DNPlRHPZ5UTZ3+VEP+blRKbs5UQM8+VEavnlRNn/5UQ3BuZEpgzmRAwT5kRzGeZE2R/mRDcm
5kSmLOZELTPmRGo55kTRP+ZEP0bmRKZM5kQMU+ZEc1nmRNlf5kQ3ZuZEpmzmRARz5kRzeeZE
0X/mRFCG5kSmjOZEBJPmRHOZ5kTRn+ZEP6bmRJ6s5kQMs+ZEarnmRNm/5kQ/xuZEpszmRATT
5kTd2eZE0d/mRD/m5kSe7OZEBPPmRHP55kTZ/+ZENwbnRKYM50RGE+dEcxnnRNEf50Q/JudE
niznRAQz50R7OedE0T/nRD9G50SmTOdEHVPnRHNZ50TRX+dEaGbnRJ5s50QMc+dEannnRNl/
50Q3hudEpoznRAST50RqmedE0Z/nRD+m50SerOdEDLPnRHO550TRv+dEN8bnRKbM50QE0+dE
atnnRNHf50Q35udEpuznRAzz50Rq+edE2f/nRDcG6EQIDehEBBPoRGoZ6ETRH+hENyboRKYs
6EQEM+hEcznoRNk/6EQ3RuhEnkzoRART6ERqWehE0V/oRD9m6ESebOhEDHPoRGp56ETZf+hE
N4boRJ6M6EQEk+hEapnoRNGf6EQ/puhEpqzoRASz6ERquehE0b/oRDfG6ESmzOhEBNPoRHPZ
6ETR3+hEN+boRKbs6EQE8+hEc/noRNn/6EQ/BulEpgzpRAwT6URzGelE2R/pRD8m6USmLOlE
DDPpRHM56UTZP+lEP0bpRKZM6UQMU+lEc1npRNlf6UQ/ZulEpmzpRBRz6URzeelE2X/pRD+G
6USmjOlEDJPpRHOZ6UTZn+lEP6bpRPis6UQMs+lEc7npRNm/6UR5xulEpszpRAzT6URq2elE
2d/pRD/m6USm7OlEBPPpRHP56UQSAOpEPwbqRKYM6kQME+pEcxnqRNkf6kQ/JupEpizqRAwz
6kRzOepE0T/qRD9G6kSmTOpEDFPqRHNZ6kTRX+pEP2bqRKZs6kRec+pEc3nqRNl/6kQ/hupE
pozqRAST6kRzmepE0Z/qRDem6kSmrOpEBLPqRGq56kTZv+pEP8bqRJ7M6kQM0+pEc9nqRALg
6kQ35upEnuzqRAzz6kRq+epE2f/qRD8G60SeDOtEDBPrRGoZ60TRH+tENybrRKYs60QEM+tE
cznrRNk/60Q/RutEpkzrRART60RzWetE0V/rRD9m60SmbOtEDHPrRHN560TRf+tE9IbrRJ6M
60QMk+tEapnrRNGf60Q3putEnqzrRAyz60RquetE2b/rRDfG60SezOtEBNPrRHPZ60TZ3+tE
N+brRJ7s60QE8+tEc/nrRNn/60Q/BuxEngzsRAQT7ERqGexE0R/sRDcm7ESeLOxEDDPsRGo5
7ETRP+xEN0bsRJ5M7EQEU+xEalnsRNFf7EQ3ZuxEnmzsRARz7ERzeexE0X/sRD+G7ESmjOxE
BJPsRGqZ7ETRn+xEN6bsRJ6s7EQMs+xEarnsRNG/7EQ/xuxEnszsRATT7ERz2exE0d/sRDfm
7ESe7OxETvPsRHP57ETh/+xEsgbtRKYM7UQEE+1EahntRNEf7UQ/Ju1EpiztRAQz7URzOe1E
AkDtRD9G7USmTO1EDFPtRItZ7UTZX+1EP2btRKZs7UQMc+1Ec3ntRNl/7UQ/hu1EpoztRAyT
7URzme1E2Z/tRD+m7USmrO1EDLPtRHO57UQSwO1EP8btRKbM7UQM0+1Ec9ntRNnf7URI5u1E
puztRAzz7URz+e1E0f/tRD8G7kSeDO5EBBPuRHMZ7kTZH+5EPybuRJ4s7kQMM+5EeTruROk/
7kQ/Ru5EpkzuRAxT7kRzWe5E2V/uRD9m7kSmbO5EDHPuRGp57kTZf+5EP4buRJ6M7kQEk+5E
c5nuRNmf7kQ3pu5EpqzuRAyz7kRzue5E0b/uRDfG7kSmzO5EBNPuRHPZ7kTZ3+5EP+buRJ7s
7kQE8+5Ec/nuRNn/7kQ/Bu9EpgzvRAQT70RzGe9E2R/vRD8m70SmLO9EDDPvRGo570TRP+9E
N0bvRKZM70QEU+9EalnvRNlf70Q/Zu9EUm3vRMBz70Rzee9E2X/vRD+G70SejO9EBJPvRGqZ
70TRn+9EP6bvRKas70QEs+9EarnvRNm/70Q3xu9EnszvRAzT70Rq2e9E0d/vRDfm70Se7O9E
DPPvRHP570TR/+9ENwbwRKYM8EQEE/BEahnwRNEf8EQ3JvBEpizwRAwz8ERzOfBE2T/wRDdG
8ESeTPBEBFPwRHNZ8ETRX/BEYGbwRJ5s8EQEc/BEannwRLaA8EQ/hvBEnozwRAyT8ERzmfBE
0Z/wRDem8ES2rPBEDLPwRGq58ETRv/BEP8bwRJ7M8EQl0/BEatnwRNHf8EQ35vBEpuzwRATz
8ERz+fBE0f/wRDcG8USeDPFEBBPxRGoZ8UTRH/FENybxRKYs8UQMM/FEajnxRNk/8UQ3RvFE
nkzxRAxT8URzWfFEAmDxRD9m8USmbPFEDHPxRHN58UTZf/FEP4bxRKaM8UQMk/FEc5nxRNmf
8UQ/pvFEpqzxRAyz8USTufFE2b/xRD/G8USmzPFEDNPxRHPZ8UTZ3/FEP+bxRKbs8UQM8/FE
BvrxRNn/8UQ/BvJEpgzyRAwT8kRqGfJE2R/yRDcm8kSmLPJEDDPyRGo58kTZP/JEN0byRKZM
8kQEU/JEc1nyRNlf8kQ/ZvJEpmzyRAxz8kRzefJE2X/yRDeG8kSmjPJEDJPyRHOZ8kTZn/JE
SKbyRKas8kQMs/JEc7nyRNG/8kQ/xvJEpszyRAzT8kRq2fJE2d/yRD/m8kTP7PJEDPPyRHP5
8kTR//JENwbzRKYM80QEE/NEcxnzRNkf80Q/JvNEpizzRAwz80RqOfNE0T/zRDdG80SmTPNE
DFPzRHNZ80TZX/NEN2bzRJ5s80QEc/NEannzRNl/80Q/hvNEpozzRAST80RqmfNE2Z/zRImm
80SerPNEDLPzRGq580TZv/NEN8bzRKbM80QE0/NEc9nzRNHf80Q35vNEpuzzRAzz80Sq+vNE
0f/zRDcG9ESeDPREBBP0RGoZ9ETZH/REPyb0RJ4s9EQEM/REajn0RNE/9EQ/RvREpkz0RAxT
9ERqWfRE2V/0RHlm9ESmbPREBHP0RGp59ETRf/REN4b0RJ6M9EQMk/REapn0RPqf9EQ3pvRE
pqz0RAyz9ERzufRE0b/0RDfG9ESezPREBNP0RGrZ9ETR3/RESOb0RJ7s9EQE8/REg/n0RNn/
9EQ3BvVEngz1RAwT9URqGfVE0R/1RDcm9USeLPVEDDP1RGo59UTZP/VEYEb1RKZM9UQMU/VE
aln1RNlf9UQ3ZvVEnmz1RARz9URqefVE2X/1RD+G9USmjPVEDJP1RIOZ9UTZn/VEP6b1RKas
9UQMs/VEarn1RNm/9UQ/xvVEpsz1RAzT9URz2fVE2d/1RD/m9USm7PVEDPP1RHP59UTZ//VE
Pwb2RL4M9kQME/ZEcxn2RNkf9kQ/JvZEniz2RAwz9kRzOfZE</AssayXData><AssayYData Points="900">S0JIP3EdST9P4kk/wh5LPwLsST9eCUo/bFJKP7WjSj+g4ks/iv9JP+UhTD+OE0w/Xn5LP/xu
Sz/nOUs/9LBKPwE7TD9QYEw/4LhLP/mlSz8nQEw/q0VMP1RJSz8RKEw/lztNP4x5Sz9cyUw/
0ixMP5LdSz+9cks/wD1MP1hETD+K3ks/UehMP0LzSz88m00/m3hMP8vyTD8eaUw/9lxMP5JX
TT9aQ00/8R1OP9iMTD8oJ0w/jVBMP3HqSz94bkw/pEhNPwV8TT+0Dk0/pMNNP+pMTT+0yUs/
7VZNP1x/TT/D8ks/nmdOP31GTj+hyE0/+XdNPytGTT+a2Ew/zdtNP9u1TD8jL00/TqJNP6T7
TT+t2U0/2LFMP8ozTj+YmE4/g7lNP8gVTj99FU0/NIxNPzvCTj8W+E0/B2JNP8ZDTj/TeU0/
aIJMP52kTj80gU8/yVZNP9lcTT9MX04/o15NP+dfTj9EyU0/Z79OPyGaTj/kLU0/23ZOP+ZC
Tj9o3E0/58BNP5ebTj9UzE4/qDdOP78vTz8ErE4/w9BNP8qXTj97SU4/YdhOPzxKTz/+yE4/
6vBNP8nOTj+w/U8/fFlPP10yTj9C504/3rlOP+OcTj/r2E4/9oNPP46MTj8o4U4/xz9PP59v
Tz/Gfk4/XYpOP3JeTz/rmk4/QTFOP8AFTz++iE8/23hPP57LTz94ak8/cNlOP7AyTz9EVFA/
b8lPP9RMUD+gu08/watPPwI9Tz+JFk4/XkJQP8MiTz/ZpE4/FFlPP9T5Tj/Ns04/W9pOPyYD
Tz+33E4/1mVPP/gJTz8I6k8/8spPP2SkTz+Pm08/qLdOP/tXTz9aNlA/k8VPP7dbTz/sfk8/
GI1PP/bTTz/oL1A/lQdQP87tTz9RLlA/ARxQP5M+UD8kQlA/CANQP1CLUD88TlA/QbpPP0lx
Tj9ZCVA/N2pRP3EzUD9KVU8/jSxQP8pJUD9lpk8/lt9PPwZ9Tz8XsFA/idZPP1wAUD8/dE8/
hMJPP1ADUD8kj1A/DIdPPzAlUD93tE8/90tQP5hIUD9SpU8/ZiRQP4xOUD8031A/ojlRP+d0
UD+Fy1A/xEZRP8z6Tz/T31A/7SdRP29ZUT+AzVA/ZI5QP1GqUT/F0FA/NC5RP0esUD9Zx1A/
gapQP/gcUT/xfVA/I+9QP3U4UD+VjFE/z9tRP9iWUD/+61A/WP9RP6c5UD+NHVE/bxxQP8iw
UD/X0lA/ZfVRP3eiUD/AqFA/6kBRP65NUT+HZlA/kYlRP3yVUD9sRlI/BCdRP9r7UD83yFA/
QHJRPxOBUT8KRFA/QftQP9wOUD+ZFlE/dHFRP8M/Uj+kFlI/yuNRPxjoUT+IUVI/7f9SP+xt
UT9zslE/qOxQP231Uj8LKVI/tahRP/yAUT8bc1I/vMdRP0FkUj/1K1E/JtdRP5ujUD8SFVI/
QeJRPzaQUT9O6FE/CXVSPxldUT/IzVE/9+dQPx+gUj9VLlI/GOFRP2aBUT+ydVI/xSpRP+Zx
UT8AtlE/8ohRP8ctUT/Fw1A/gGJSPz1WUj+DsFI/LA9SPzt8Uj/aNFI/aXpSP5HpUT/6zVE/
DpVRP+nKUT8VM1I/Me5RPz/dUT/deVI/xSVSP9nFUj9Wr1I/ZbtRP70GUz9rsFI/zq1SP5hB
Uz8vT1I/2RhTP66eUj/0ilI/szJSP9utUT/GxVE/shhSP72NUj/JrVI/4vlSP/GDUj9EYVM/
5aRSP1HeUT9LllI/pWlSP+2/Uj/gy1I/hrxTP6JlUz/flVI/A9JSPzTSUT/+JFI//GxSP9m0
Uz9c2lM/AWZTP5bTUT9QH1M/YuJSP2EBUz93s1I/2dBTP+GHUj+DWlI/3vJSP/g9Uz9X2VI/
JAhTPzjZUz9xVVQ/SyRUP0nhUz/z71I/sQdUP29kUz9RLlM//HlSPxstUz/5vFQ/BepSP7ey
Uz+ZPFM/5RhTPwhNUz9cK1Q/QYFTP5x4Uz84c1M/LfdTP5ljUz/1W1Q/XPRRP25HVD+rCFM/
62RUPxByUz++ilQ/WQ9UP6oZUz9jl1M/vtVTP4lCVD/RuVM/tjJUPxViVD8oiVI/GBBUP3nc
Uz9U61Q/T2dUP8HfUz+YT1Q/S+pTP7TQVD+GMFU/2GBUP5dhUz92DVU/PppSP7iLVD+FGFQ/
6sNUP87aVD9z41M/TDZUP/ySVD97TFM/K6pVP8I+VT9f1FM/0zhVP+fQUz/XbVU/I0hVP5ts
VD9Q+1M/KdVUP97oUz/vl1Q/W09VP7KMVD8HdFM/u+FTP5N1VT/XUVQ/KRlUPy82VD+akVQ/
uyNVP63iUz88WVU/35pUP2NLVT/NnlM/patUPwxRVT/JEFU/ur9UP4p2Uz+vflQ/OnpVP7kU
VD8f+FQ/b4hUPzGgVD9AF1Q/aDtVPypeVT+GzVQ/svtUP41HVT8lWlU/fHRVP6mbVT+gq1U/
XB5UPzTSVD/bsVU/82xUPxN9VT9m8VQ/iohVPywbVj+jt1U/fNZTP2u2VT/4W1Y/VppUPxs4
VT+Q41Q/TcVUPwgsVj+/2lU/3N5UPy/eVT8LP1Y/3mtVP0IeVT+V4lQ/hfZVP6ZLVT9enlU/
IgRVP8WPVT8j7VU/OtNVP4dFVT8aZFU/NK5VP/2eVT86dVY/s2BUPxbiVD/2j1U/tExVP04H
VT9wCFQ/J8hUP07LVT9xhlU/XcVVP0rQVD8m/FY/BDJXP1z/VD85FlY/XH1XP+s6Vj8IAlY/
Ex1WP3UYVj+d7lY/pTJUP+5cVT9fnlY/Bt9UP1/FVT9aGFY/YZJVP9qOVD/DKFY/U5ZWP2o2
VT/FdlY/mu5WP6DuVT9vBVY/GtNWP5thVT+GdFY/wWtWPxWcVT+4plY/XvNVP6tLVj8kblY/
fmdWPxQkVj+wh1c/PjdWPy4pVj8rXFU/O5dWP4CfVT/pwlY/PFxWP6XlVz8u0VU/TF5VP0MM
Vj/P7FY/C75XP7AEVz+6yFY/Y/ZWPzYzVj+9UlY/Qu1UPx6qVj8R91U/+NlVP4XLVj9uklc/
2hVXP1qgVj+BKVc/JrdWP11oVj9CFlc/+LtWPw63Vj/Zqlc/gylWP99yVj/2G1c/D/BWP1vH
Vj8ngVY/zRJXP4gOVz/za1Y/xvxVPyCaVj9hn1c/4XNWP3lQVj83AFc/b7ZWP1PXVj9jXlc/
ufxWP2GnVz8WJ1c/UztXP7kgVj+pw1c/Rd9XP5WwVz9Yf1c/jD1XP5mZVz/cR1c/R11XP7os
Vz/K1VY/Q75XP61iVz8Bnlc/rVFXP3FGVz/MXVc/AMpWP6fRVj/CiVY/3oVXP1YnVz+0P1Y/
0qVWP/AjVz/ST1c/pYFXPzhbWD81L1g//tJWP3S7Vz/pl1g/kv5WPykRVz8EJVg/0ddWPyI/
WD+E7VY/eNdXPymmWD8sdFc/kDdYP5UTVz9tVVg/QT1YPyV9Vz8cvlc/eGlXP6LfVz8GZlc/
icRXP9lVWD+iYFg/UzdYP5n/Vj/2pFc/VY9YPwqbWD93GFg/YbdWP4OWVz9ELlg/pLhXPySp
Vz96tlc/LkpXP1z+Vz+QT1g/I4pYP+WSVz9RTFg/63RYP/W+WD+aSlc/bGdYP1cBWD+m+1c/
QLRXPwFuVz8X2Vc/EBxZP+guWD8Amlg/NsNYP7xzWD/AZVk/v09YPzECWT+qW1g/2LpYP0d6
WT+mtlg/OJ9YP5OcWT8TR1g/dkdYP4lUVz+kRFg/xddYP2BkWD+/mlk/vHpXP2+1WD92TVg/
5e5XPyE+WD9bvlg/eD9ZP7RyWD/Wb1g/X1ZZP3HGWD/Srlk/Q6BYP3dJWT/xdFk/r4ZYPz5t
WD/8elg/d+RYP+hTVz8g0lg/fKFYP5LJWT82PFk/6ClZP+1nWT8mHVk/uehYP9rXWD+OXVk/
BidZP6HPWD8e8Fg/hQNaPxPzWD96G1k//gZZP4vlWD9Uo1k/yOdXP9lDWD+eJ1o/nUZZP3A8
Wj9WfVk/MPxYP7EHWT/+/1g/hkNZP4hkWT/aFFk/GhlZP51+WT+j31k/IJpYP8ElWT+i51g/
PYxZP3VEWT+e51g/YdtZP2/iWD+mXlk/XJtZP6LDWD+sTVk/rxRaPzGXVz8r9Vk/hfpZPzwl
WD++4lg/gNVZP1FKWT91VFc/ayNZP/qSWT/6S1o/7vZYP+cVWj8+gFk/DLRZPzXvWT9lvFk/
lQdZPyNjWT/1aVk/iOxYP3buWD9j01g/7zlaP2YJWT+u+Fo/MyZZP9i6WT84GVo/ubxYP306
WD+Zilk/aQJaP3G0WD8PFls/RHdZP/xrWT9Ujlk/sjdaP+cUWj/zwlk/mRVbP/puWT8Solk/
ZndZPwq7WT+7R1o/RwRbP0O4WT85BVo/AdJZPxTLWT+pelk/GCVaP0rSWj8qJVs/jQpaP51J
WT9eHFs/Ma9aP29LWj+Xilk/EINZP8GVWj9hq1o/u7ZZPxajWT/tilo/3I9ZP+VwWT9TwFo/
v2tZP52kWj/zelk/74xZP5m4WT8XuFo/KNVaP/50WT/qd1k/VipaP0S/Wj8dkFo/bFZaP09o
Wj8KiVo/HbxZPx6ZWj9w9Fo/IRZaP0DuWj+yqFk/eVRaP6tcWj9Uolo/m69ZPxnxWj+3c1s/
63tbP5bsWT8dZlo/B3lZP+/nWT9HOls/EV5aP39DWj+QzFo/axxbPx1iWT+6HVs/SglbP0sO
Wz98WFk/WMRaPxVMWj/SRls/Vl9aPyb8Wj+LZVo/6H9aP9bcWj+vg1s/nLhbP9ncWj9moVo/
XtlaP48MWj9oLFs/yERbPyLzWj/T3Fo/quZaPzXlWj9p+lo/</AssayYData></Step><Step><CommonData><SampleLocation>1</SampleLocation><SampleID></SampleID><SampleGroup></SampleGroup><SampleInfo></SampleInfo><SampleRow>H</SampleRow><SamplePlate>1</SamplePlate><WellType>NEUTRALIZATION</WellType><Concentration>-1</Concentration><ConcentrationUnits>µg/ml</ConcentrationUnits><MolarConcentration>-1</MolarConcentration><MolarConcUnits>nM</MolarConcUnits><MolecularWeight>-1</MolecularWeight><Temperature>28</Temperature><StartTime>2409536</StartTime><AssayTime>180</AssayTime></CommonData><FlowRate>600</FlowRate><StepType>DISASSOC</StepType><StepName>Dissociation</StepName><StepStatus>OK</StepStatus><ActualTime>180</ActualTime><CycleTime>0.2</CycleTime><AssayXData Points="900">2T/2RD9G9kSmTPZEBFP2RHNZ9kTRX/ZEP2b2RKZs9kQMc/ZEc3n2RNl/9kQ/hvZEpoz2RAyT
9kRzmfZE2Z/2RD+m9kSerPZEBLP2RHO59kTZv/ZEN8b2RKbM9kQM0/ZEc9n2RNnf9kQ/5vZE
puz2RAzz9kRz+fZE2f/2RD8G90SmDPdEDBP3RGoZ90TRH/dEPyb3RKYs90QMM/dEczn3RNk/
90Q3RvdEpkz3RART90RqWfdE2V/3RDdm90SebPdEBHP3RGp590TRf/dEP4b3RKaM90QEk/dE
apn3RNGf90Q3pvdEnqz3RAyz90RzufdE0b/3RDfG90SmzPdEBNP3RGrZ90TR3/dEP+b3RJ7s
90QM8/dEavn3RNH/90Q/BvhEngz4RAQT+ERqGfhE2R/4RDcm+ESeLPhEDDP4RMU5+ETRP/hE
N0b4RJ5M+EQEU/hEc1n4RNFf+EQ/ZvhEnmz4RAxz+ESLefhE2X/4RDeG+ESejPhEBJP4RHOZ
+ETRn/hEP6b4RKas+EQEs/hEarn4RNm/+EQ3xvhEpsz4RATT+ERz2fhE2d/4RD/m+ESe7PhE
DPP4RHP5+ETR//hENwb5RJ4M+UQEE/lEahn5RNEf+UQ3JvlEpiz5RAwz+URqOflE0T/5RD9G
+USmTPlEBFP5RGpZ+UTZX/lEP2b5RJ5s+UQMc/lEc3n5RNl/+UQ/hvlEpoz5RAyT+URzmflE
2Z/5RD+m+USmrPlEDLP5RHO5+UTZv/lEP8b5RKbM+UQM0/lEc9n5RNnf+UQ/5vlEpuz5RAzz
+URz+flE2f/5RDcG+kSeDPpEDBP6RHMZ+kTZH/pENyb6RKYs+kQMM/pEczn6RNk/+kQ/RvpE
pkz6RAxT+kRzWfpE2V/6RD9m+kSmbPpEDHP6RHN5+kTRf/pEN4b6RKaM+kQMk/pEc5n6RNmf
+kQ/pvpEpqz6RAyz+kRqufpE0b/6RD/G+kSmzPpEDNP6RHPZ+kTZ3/pEP+b6RKbs+kQM8/pE
avn6RNn/+kQ/BvtEpgz7RAQT+0RzGftE2R/7RDcm+0SmLPtEBDP7RGo5+0TZP/tEN0b7RJ5M
+0QEU/tEc1n7RNlf+0Q/ZvtEpmz7RAxz+0RzeftE2X/7RD+G+0SejPtEDJP7RGqZ+0TZn/tE
N6b7RJ6s+0QEs/tEarn7RNm/+0Q/xvtEnsz7RATT+0Rz2ftE2d/7RD/m+0Sm7PtEDPP7RGr5
+0TR//tENwb8RKYM/ERmE/xEcxn8RNkf/EQ3JvxEniz8RAQz/ERzOfxE0T/8RDdG/ESmTPxE
BFP8RGpZ/ETZX/xEN2b8RKZs/EQEc/xEann8RNF//EQ3hvxEnoz8RAST/ERqmfxE2Z/8RDem
/ESerPxEBLP8RGq5/ETRv/xEN8b8RJ7M/EQE0/xEatn8RNHf/EQ35vxEnuz8RATz/ERq+fxE
2f/8RDcG/USmDP1EDBP9RGoZ/UTRH/1ENyb9RKYs/UQMM/1Eczn9RNE//UQ3Rv1Enkz9RART
/URqWf1E2V/9RD9m/USmbP1EDHP9RGp5/UTZf/1EN4b9RJ6M/UQEk/1Ec5n9RNmf/UQ/pv1E
pqz9RAyz/URzuf1E2b/9RD/G/USmzP1EDNP9RHPZ/UTZ3/1EP+b9RKbs/UQM8/1Ec/n9RNn/
/UQ/Bv5Engz+RAwT/kRzGf5E2R/+RD8m/kSmLP5EBDP+RHM5/kTZP/5EP0b+RKZM/kQEU/5E
c1n+RNFf/kQ3Zv5Enmz+RAxz/kRzef5E0X/+RD+G/kSmjP5EDJP+RGqZ/kTZn/5EP6b+RKas
/kQMs/5Ec7n+RNm//kQ/xv5Epsz+RATT/kRz2f5E0d/+RD/m/kSm7P5EDPP+RHP5/kTZ//5E
Pwb/RJ4M/0QME/9Ecxn/RNkf/0Q/Jv9Epiz/RAwz/0RqOf9E2T//RD9G/0SmTP9EBFP/RGpZ
/0TZX/9EP2b/RJ5s/0QEc/9Eann/RNF//0Q/hv9Enoz/RAyT/0Rzmf9E0Z//RD+m/0SerP9E
BLP/RGq5/0TRv/9EN8b/RJ7M/0QE0/9Eatn/RNnf/0Q35v9Enuz/RAzz/0Rz+f9E2f//RBwD
AEVPBgBFggkARbkMAEXoDwBFIBMARU8WAEWGGQBFuRwARegfAEUcIwBFTyYARYYpAEW5LABF
6C8ARSAzAEVTNgBFhjkARbU8AEXsPwBFHEMARVNGAEWCSQBFtUwARehPAEUgUwBFU1YARYZZ
AEW1XABF6F8ARSBjAEVTZgBFgmkARbVsAEXsbwBFHHMARVd2AEWCeQBFtXwAReh/AEUggwBF
U4YARYaJAEW1jABF6I8ARRyTAEVPlgBFhpkARbWcAEXonwBFIKMARU+mAEWCqQBFtawAReyv
AEUcswBFT7YARYa5AEW5vABF7L8ARSDDAEVTxgBFgskARbXMAEXszwBFINMARVPWAEWC2QBF
udwARejfAEUg4wBFU+YARYbpAEW57ABF7O8ARSDzAEVT9gBFhvkARbn8AEXs/wBFIAMBRVMG
AUWGCQFFuQwBRewPAUUgEwFFUxYBRYIZAUW5HAFFLiABRSAjAUVTJgFFhikBRbksAUXsLwFF
IDMBRVM2AUWGOQFFuTwBRew/AUUgQwFFU0YBRYZJAUW5TAFF6E8BRSBTAUVTVgFFhlkBRblc
AUXsXwFFIGMBRU9mAUWGaQFFuWwBRehvAUUgcwFFU3YBRYZ5AUW5fAFF7H8BRSCDAUVPhgFF
hokBRbmMAUX9jwFFIJMBRU+WAUWGmQFFuZwBReyfAUUgowFFU6YBRYapAUW5rAFF7K8BRSCz
AUVTtgFFgrkBRbW8AUXsvwFFHMMBRVPGAUWGyQFFtcwBRezPAUUc0wFFT9YBRYbZAUW13AFF
7N8BRSDjAUVT5gFFhukBRbXsAUXs7wFFIPMBRVP2AUWG+QFFtfwBRej/AUUgAwJFTwYCRYYJ
AkW1DAJF6A8CRRwTAkVTFgJFhhkCRbUcAkXsHwJFHCMCRVMmAkWCKQJFtSwCRewvAkUcMwJF
TzYCRYI5AkW5PAJF7D8CRSBDAkVPRgJFgkkCRbVMAkXoTwJFIFMCRU9WAkWCWQJFtVwCRehf
AkUgYwJFU2YCRYJpAkW5bAJF6G8CRRxzAkVTdgJFgnkCRbV8AkXofwJFIIMCRVOGAkWCiQJF
tYwCReiPAkUckwJFT5YCRYKZAkW1nAJF6J8CRRyjAkVPpgJFgqkCRbWsAkXsrwJFHLMCRVO2
AkWCuQJFtbwCRey/AkUgwwJFT8YCRYLJAkW1zAJF6M8CRSTTAkVT1gJFitkCRcbcAkXs3wJF
HOMCRVPmAkWG6QJFuewCRejvAkUg8wJFU/YCRYb5AkW5/AJF7P8CRSADA0VTBgNFhgkDRbkM
A0XsDwNFIBMDRVMWA0WGGQNFuRwDRewfA0UgIwNFUyYDRYYpA0W5LANF7C8DRSAzA0VTNgNF
hjkDRbk8A0XsPwNFIEMDRVNGA0WGSQNFuUwDRexPA0UgUwNFU1YDRYZZA0W1XANF7F8DRSBj
A0VTZgNFhmkDRblsA0XsbwNFHHMDRVN2A0WGeQNFuXwDRex/A0UcgwNFU4YDRYaJA0W5jANF
7I8DRSCTA0VTlgNFhpkDRbWcA0XonwNFHKMDRVOmA0WGqQNFtawDReyvA0UcswNFU7YDRYa5
A0W5vANF6L8DRSDDA0VPxgNFhskDRbXMA0XszwNFINMDRU/WA0WG2QNFudwDRezfA0Ug4wNF
T+YDRYLpA0W17ANF6O8DRSDzA0VT9gNFgvkDRbX8A0Xo/wNFHAMERU8GBEWCCQRFtQwERegP
BEUcEwRFTxYERYIZBEW1HARF6B8ERSAjBEVPJgRFgikERbUsBEXsLwRFHDMERVM2BEWCOQRF
uTwEReg/BEUgQwRFT0YERYJJBEW1TARF6E8ERRxTBEVTVgRFjlkERbVcBEXoXwRFHGMERVNm
BEWCaQRFtWwERehvBEUccwRFT3YERYJ5BEW1fARF6H8ERRyDBEVThgRFgokERbWMBEXojwRF
IJMERU+WBEWCmQRFtZwEReyfBEUcowRFT6YERYKpBEW1rARF6K8ERRyzBEVPtgRFgrkERbm8
BEXovwRFHMMERU/GBEWCyQRFtcwERejPBEUg0wRFU9YERYbZBEW53ARF7N8ERSDjBEVP5gRF
gukERbnsBEXs7wRFIPMERU/2BEWC+QRFtfwERez/BEUgAwVFTwYFRYYJBUW5DAVF7A8FRSAT
BUVTFgVFhhkFRbkcBUXsHwVFICMFRVMmBUWGKQVFuSwFRewvBUUgMwVFUzYFRYY5BUW5PAVF
6D8FRSBDBUVTRgVFhkkFRblMBUXsTwVFIFMFRVNWBUWGWQVFuVwFRexfBUUgYwVFU2YFRYZp
BUW5bAVF7G8FRSBzBUVPdgVFhnkFRbl8BUXsfwVFIIMFRVOGBUWGiQVFtYwFReyPBUUgkwVF
U5YFRYaZBUW1nAVF7J8FRRyjBUVTpgVFhqkFRbmsBUXorwVFHLMFRVO2BUWGuQVFtbwFRey/
BUUcwwVFT8YFRYbJBUW5zAVF6M8FRSDTBUVP1gVFhtkFRbXcBUXs3wVFHOMFRU/mBUWC6QVF
tewFRejvBUUc8wVFU/YFRYb5BUW5/AVF6P8FRRwDBkVPBgZFhgkGRbUMBkXsDwZFHBMGRVMW
BkWCGQZFtRwGRewfBkUcIwZFUyYGRYIpBkW1LAZF7C8GRRwzBkVPNgZFhjkGRbU8BkXsPwZF
HEMGRU9GBkWCSQZFtUwGRehPBkUcUwZFU1YGRYZZBkW5XAZF</AssayXData><AssayYData Points="900">6+FXP4oiWD+Vylc/INVXP+oMWD+cCFk/8kZYP9gTVz9oR1k/YgFZP8WKVz8OL1k/EzZZP6r/
WD9tSVo/tVVZP3syWj8Tflk/aSlZPwqgWT8bOFo/2xxaPzR3WT/ehVg/skpZP8YQWT/EVVk/
Ki9ZP1aaWT+1/lg/yVlZP2gYWT8FH1s/JxpaPzsdWj806Vk/PVxZP8Z5WT8VXlk/wWxaP+y4
WT+S0Fo/dutZP+tdWj9gdFo/xB9ZPwlAWj/ZDVs/xflZPz/EWT8Xg1k/eYpZP9SCWj+cV1o/
ogdaP3UQWz9QgFo/hG5ZP9cSWz/boVk/V+JaPyGLWj+Jolo/VSlbP2CiWj9tHFs/EqFaPw+A
WT/xSlo/l/xaP7sPWj9zf1o/1Y1aP5JoWj/QAVs/j+5aPyndWT/Aclo/+/ZZP6zaWj+Z/Vo/
hahaPypLWz8UyFo/Mi5aPwu8Wj/gFVw/UHtaP6j+Wj+oCFw/PqFaP3e2Wj8Pu1o/LWhaP/PX
Wz8JQlo/RSBbPyelWj/oRVs/6VtaP0DYWj/NNVs//yxbP2COWj/X11s/UOZaP5BlWj+rglo/
TPxaP5djWz/Nils/GPRaP76MWz9kbFs/Xm5cPz8NWz+Q1Vo/ZkdaPzIeWz/wNFw/IuFaP3Jh
Wz9TR1s/plFaPxlGWz/tRFo/lIpaP/ZlWz/VFVs/aGxbPystWz8Dtls/HkhcP4kTWz8pV1w/
z4ZcPytZWz8fDFs/2YxaP/ChWj9XWls/NVpbPyU4Wz+9KVs/d+lbP4fgWz9BLFs/9slaP8c6
Wz9JBVw/OKdaP+OXWz/k6Vo/XLpbP5SfWj9xHVs/T0ZaP13+Wz9Q11o/ryhcP47wXD8H2lo/
lBBbP7yEWz/yTls/Nm9bP/hvWz8jN1w/fF9aPy5BWz/Aa1s/RqZbP18oWz8Ud1s/XqdbP2TQ
Wj8QZ1s/wwZcP7kSWz9AC1w/qqhaP14oXD/Kslo/rEhbP8VJXD9U41s/spJbP2FSXD/Cgls/
JUVbP3b8Wj/zyls/E0RcPwF/XD8Sk1s/4bRbPw2HWz9wFVs/3cRbPwqVWj/iIFs/hlVcP2jC
Wz88s1w/L7FbPwtBXD/Jpls/MdxaP5eGWz8IEVw/EFFbP1BsXT/K9ls/x1xcPxh9Wz9WD1w/
1BtbP8TKWz/6pVw/gUNbP8Z3Wz8ayFs/qbBbPz0BXD+XIlw/LKRbP8iyWz+t0Fw/2mRbP2gs
XD9gJ1w/vrRdPyLyWj96XFw/iFFcP3q9Wz/d+Fs//mJcP6qLWz/6HFw/whpcPzYqXD+k1Vw/
XaxbP8aSXD/hBlw/S1NcP4LAWz+POF0/9ddcPzonXD+YMF0/8ehbP0XWWz90rls/WNNbP4wz
XD84f1s/qeZcP3ngWz+oWlw/ehVdP2qIXD9eU1s/vilcP9O3Wz+BWFw/x/5cP6biXD/E2lw/
xdFcP8vyWz+Qp1w/pAlcPzNkXD+uMFw//nVcP5oSXD9T0lw/rzddP/CnWz8nq1w/OXZbPyHa
Wz+GsV0/nXhcPyIxXD8sh10/LptcP1CIXD/2OFw/tWxbPxAuXD+B4ls/VNZcP0orWz9pJ1w/
cWdcP5dZXD99Dlw/bOtaP0ifXD97S1s/GSldP8VYXD/w91w/zCJdP0HdXD/EhFs/CulcP/RQ
XD/Eu1s/7AZcP/tgXD+XyVw/4LhcP1AAXD84mFw/26RcPyh8XD9Fi1w/JsNcP7RzXT99bl0/
TfJbPyFIWz8Y5l0/DqtbPzNBXT/daVw/9WVdP81GXD+a81w/3uJbP3LKXD9Xs1w/559cPwmb
XD/Cllw/DiNdP3mSWz/+blw/YRNcP3b2XD/cAF0/nxRdP84vXT+gFl0/g09cP8ooXT860lw/
7AtcP5baXD8PkVw/CzZdP8JYWz+o3Vw/EYBcP0xYXT/zwVw/l7tdP9HMXD+E+l0/DodcPx24
Xj8zLF0/F1tcP8CfXD+IEFw/gQ1cP+uBXD+RAl0/+qpcP7eiXD/h/Vw/+zFeP1inXT8fEV0/
77ddP20wXD/0n1w/4X1cPwwAXj94aF0/3kRdP5HbXD8kHl0/+txcP4F/XD9Gcl0/y85dP6Lk
XD9+SFw/s0FdP9NgXT/81V0/tC1dPxwUXj+H4F0/k2VeP3BHXT+YQ10/Y6NcP+wRXT8hVFw/
2GFcP6gbXT+4WFw/tqZcP9o7XT+gRV0/SYddP/cSXT8uTF0/I/5cP+zaXT+Pj10/YoFfPx2W
Xj+Vxl0/V+xdP2VKXj9YgVw/aSVeP9JYXT/h71w/LBZdP+XGXT81C10/QVldP0RlXT9hVF0/
pvlcP5NGXj83HV4/Je5cP7kzXj8C/F0/1PxdP21dXT8kvF0/IIFeP2maXT8Pjl0/S1xdPzoH
Xj9NPF0/7r5dP9hRXj+Q9F0/5tFdPw3hXT85RV0/wyZdP9f+XT/YY14/S2xdP0uoXT8mZl0/
ZSReP8GvXj9KOl0/dt5eP+UdXj/y6l0/LXZeP7cUXj+zDl4/COddP7jbXT81010/7CVePxc8
XT+qa10/+y5eP44tXj/JJ10/xUpeP9MoXj/tM10/1W5dP+qQXT//P14/rQFfP4CfXj8TzV0/
NFxePxHNXT+GOl4/cdZdP3viXT9O7lw/OkReP1gjXT/29Vw/hbRcP3CdXT/S+l4/E7VeP/uV
Xj9Ezl4//PRdP1D8Xj8TTl4/ED1eP+ZJXj+/mV4/SuhdP/dzXz/Lul0/BrhfP4HqXj+oZl4/
NEpfP7D8Xj9SUV8/s1heP63hXT8ZIF8/p6FdP9RWXj/zDV4/4ONePwJUXj+1nl0/goZePyXW
XD9FXF4/dO9eP1BQXj8JgF0/PrZePy6tXT/awV0/tWJfP6WhXz/Ekl0/Mg9fP6tfXT9tuV4/
jbdeP79pXz+W7V4/2+xeP73GXj/uyF4/bqZfPwhsXT8jrF0/jI5fP3MxXz+d818/SdJeP2y4
XT9VRF8/zrtfPzFTXz/lcV8/JYRdPweNXj+w1l4/F2RePwERXj/m610/3cFeP4TwXj/nZV8/
GARfP7QuXj82UF8/qXlePwgqXz8hqF8/46RePy9XXz/zfV8/8KhfPxHTXT/Pk18/+TtfPzh5
Xj+DZV0/hR9ePyGcXj95LF4/OqBfP0vgXj/+eF4/Iy9fP7gaXz/AUl4/6wZfP1/CXz9/Tl4/
/H1eP7VcXz9OOV4/NCRfP+9kXj/h4l4/EEdfPzd2Xz92Ul4/N7hfP2iCXz+uV2A/bJ5ePyfy
Xz8G/14/Y7ZfPwGFXz8iOl8/FPhfP7npXj8fqV8/XyhfP9srXz9X7l0/yRJfP5+lXz92MV8/
/AxfPyIRYD9s/F8/HYBfP84cXz9FVV8/kIBfP1dXYD9FzV4/NQhfP+DsXj/iJl8/IBtfP5+x
Xz/3/V8/ROlfPwNFXz8T/18/76xfP9kOYD9qeF8/aHlfP3XrXj/f914/qQdgP0ivXz+ZqF4/
YaFfP6nUXz+KH18/fDtfP7BxYD+mSV8/HABhP1DZXj99p18/bCNfP8GwXj/8bF8/T2JfP1Zl
Xz/x5F4/eo5fP0LFXz+1r2A/fFVgP0j8Xj9k3V4/OXVfP9XuXj+16V8/YA9gPyGUYD9g3V8/
GfRfP2AzYD9ZZV8/qD9gP5jKXz/0y18/gDRfP7++Xz/fhV8/QrZfP7lhYD+OdF8/n7FfPwXy
Xz8rymA/oM5fP26jXz8YZl8/ZSRgP4lnYD+gN18/BaRfP0dQXj/3s14/Wf9gPzStXz9rnmA/
KpVfP+65Xj8IdWA/lvNfP0rsXz9gJWA/BylgPx2IXz83OV8/El9fP5osYD85RF8//HNgPwZJ
Xz+M8GA/z7VeP8YdYD8VuGA/r+1ePwwkYD9wsWA/IjFfP5qGXz8uVV8/K+JfP2onYD9qV2A/
LbZfP4wjYD/y718/sMBfP4fNXz9LDWA/RhFgP96CYD+FG2A/JWtgP3/ZXz96pWA/r/FgPyGy
YD8vPmA/celfP8QNYD9Wl18/ZFBhP2mvYD9JsV8/twlgP2TyYD9gvWA/wSdhPztVXz/YNmA/
HlhfP59kYT8kG2E/bwtgPxpCYD8EWWA/kEZgP5clYD9raGA/+7ZfP7ZYXz9KVmA/fpJfP+OP
YD95RV8/v7lgP/MOYD+DKGE/Mp5gP/9zYT9uOmE/lRZgP5M/YD/0RmE/78NfP6ufXz8PiWA/
dDZfP3TIXz8ecmA/JupgPy1yYD/anmA/lPhfPx/dYD9U7F8/1ZhgP+xlYD8sWF8/cghhPypF
YD/samA/YiJhP165YD8AhmA/XiZhPw2hYD+ZdGA/EjJhP1KKYD+3E2A/R9FhP8s7YD9Xr2A/
3yxgP8UrYD+VqF8/ibxgPzrvYD/GXWE/Y7NgP+5+YT9fGGE/T79gP+p0YT9q0GA/2n1hPxLs
Xz/mv2E/+RtgP2fmYD+WOWE/PwthPxRwYD8FIWA/DQxfP42MYD/BVmA/EFphPxwvYT/QfGA/
VUxgP6rfYD9eTmE/dwViP3EPYT9ipmA/UYBgPx+rYT9UN2E/zTpgP+iHYT8pmGA/uwVhPz1J
YT8VvWA/X9xgPy6AYD8qUGA/EPpfP8HWYD+9HGE/C0pgP4fLYD+OCWE/MuthP2IeYj8VvmE/
TQlgPwXpYT8GGWI/AWphPyVnYD+7NWA//f9fP2pBYj9i+mE/CXRgP8mcYD9ZPWE/anZhP6KJ
YD/J1mE/3h1hP3KQYD8DCGA/Dv5gP8/dYD8HoWE/DnhgP1MNYT+REmE/VJBhPz53YD8Uw2A/
nVVgP+9bYD9zr2A/s+JhP8oiYT8gHGI/urdiP5qtYT8ZTGE/</AssayYData></Step><Step><CommonData><SampleLocation>11</SampleLocation><SampleID></SampleID><SampleGroup></SampleGroup><SampleInfo></SampleInfo><SampleRow>H</SampleRow><SamplePlate>1</SamplePlate><WellType>REGENERATION</WellType><Concentration>-1</Concentration><ConcentrationUnits>µg/ml</ConcentrationUnits><MolarConcentration>-1</MolarConcentration><MolarConcUnits>nM</MolarConcUnits><MolecularWeight>-1</MolecularWeight><Temperature>28</Temperature><StartTime>2598796</StartTime><AssayTime>5</AssayTime></CommonData><FlowRate>1000</FlowRate><StepType>KREGENERATION</StepType><StepName>Regeneration</StepName><StepStatus>OK</StepStatus><ActualTime>5.00005</ActualTime><CycleTime>0.2</CycleTime><AssayXData Points="25">7F8GRRtjBkVSZgZFhmkGRblsBkXobwZFH3MGRU52BkWCeQZFtXwGReh/BkUfgwZFToYGRYaJ
BkW5jAZF6I8GRR+TBkVSlgZFhpkGRbmcBkXsnwZFH6MGRVKmBkWGqQZFuawGRQ==</AssayXData><AssayYData Points="25">GbwewM87McDuLDrAlE9AwFOXRcA4hknAcdpMwDKKT8C8U1LAy1VUwL90VsBjWVjAWrBZwIUO
W8BNbVzAC7pdwIUIX8BoU2DAxERhwEAOYsA66GLAsylkwBjtZMBKx2XAux5mwA==</AssayYData></Step><Step><CommonData><SampleLocation>12</SampleLocation><SampleID></SampleID><SampleGroup></SampleGroup><SampleInfo></SampleInfo><SampleRow>H</SampleRow><SamplePlate>1</SamplePlate><WellType>NEUTRALIZATION</WellType><Concentration>-1</Concentration><ConcentrationUnits>µg/ml</ConcentrationUnits><MolarConcentration>-1</MolarConcentration><MolarConcUnits>nM</MolarConcUnits><MolecularWeight>-1</MolecularWeight><Temperature>28</Temperature><StartTime>2615069</StartTime><AssayTime>5</AssayTime></CommonData><FlowRate>1000</FlowRate><StepType>KREGENERATION</StepType><StepName>Regeneration</StepName><StepStatus>OK</StepStatus><ActualTime>4.99907</ActualTime><CycleTime>0.2</CycleTime><AssayXData Points="25">7K8GRRuzBkVOtgZFgrkGRbW8BkXovwZFG8MGRU7GBkWGyQZFucwGRezPBkUb0wZFTtYGRYLZ
BkW53AZFGeAGRR/jBkVO5gZFgukGRbXsBkXs7wZFG/MGRU72BkWC+QZFtfwGRQ==</AssayXData><AssayYData Points="25">XyXaPhGG5z5ad/k+7Z0FP26sCj9CKQ8/HU0SP88+Fj+4YBk/FwIdP1TGHT8LkSA/N6IiP4Q8
JT/a6CQ/o2gnP0aSKD+yHSo/BQwrP1FELD95Dy0/smAvPwsLMT9ruC8/D9wwPw==</AssayYData></Step><Step><CommonData><SampleLocation>11</SampleLocation><SampleID></SampleID><SampleGroup></SampleGroup><SampleInfo></SampleInfo><SampleRow>H</SampleRow><SamplePlate>1</SamplePlate><WellType>REGENERATION</WellType><Concentration>-1</Concentration><ConcentrationUnits>µg/ml</ConcentrationUnits><MolarConcentration>-1</MolarConcentration><MolarConcUnits>nM</MolarConcUnits><MolecularWeight>-1</MolecularWeight><Temperature>28</Temperature><StartTime>2631187</StartTime><AssayTime>5</AssayTime></CommonData><FlowRate>1000</FlowRate><StepType>KREGENERATION</StepType><StepName>Regeneration</StepName><StepStatus>OK</StepStatus><ActualTime>4.99907</ActualTime><CycleTime>0.2</CycleTime><AssayXData Points="25">6P8GRRsDB0VOBgdFfgkHRbEMB0XoDwdFPBMHRU4WB0V+GQdFtRwHRegfB0UbIwdFSiYHRYIp
B0W1LAdF6C8HRRczB0VKNgdFgjkHRbE8B0XoPwdFG0MHRU5GB0V+SQdFsUwHRQ==</AssayXData><AssayYData Points="25">oSZEwPQZUcAKnlbAi3ZawBWMXMD91V7AubRgwLgJYsAWMGPAVz1kwBQjZcDR0WXALcVmwESw
Z8APuWjAzx9pwHusacDLHmrABJBqwOBfa8A+1mvAtS5swFecbMCQAm3Atf5swA==</AssayYData></Step><Step><CommonData><SampleLocation>12</SampleLocation><SampleID></SampleID><SampleGroup></SampleGroup><SampleInfo></SampleInfo><SampleRow>H</SampleRow><SamplePlate>1</SamplePlate><WellType>NEUTRALIZATION</WellType><Concentration>-1</Concentration><ConcentrationUnits>µg/ml</ConcentrationUnits><MolarConcentration>-1</MolarConcentration><MolarConcUnits>nM</MolarConcUnits><MolecularWeight>-1</MolecularWeight><Temperature>28</Temperature><StartTime>2647282</StartTime><AssayTime>5</AssayTime></CommonData><FlowRate>1000</FlowRate><StepType>KREGENERATION</StepType><StepName>Regeneration</StepName><StepStatus>OK</StepStatus><ActualTime>4.99907</ActualTime><CycleTime>0.2</CycleTime><AssayXData Points="25">5U8HRRRTB0VLVgdFe1kHRa5cB0XlXwdFFGMHRUtmB0V7aQdFrmwHReFvB0UUcwdFS3YHRXt5
B0WufAdF4X8HRRSDB0VHhgdFf4kHRbKMB0XhjwdFHJMHRU+WB0V7mQdFrpwHRQ==</AssayXData><AssayYData Points="25">E3D6Pj21Az+tiAw/0LsSP85WGT/xfx0/+FMhPyuKJT9vLCg/OQorP1HuLT9cii8/MrExPzHN
ND/kXDU/nxQ4P8D5OD9rgDo/JLM7P8jpPD9Twj4/sRM/Py8LQD8j0EA/9ohBPw==</AssayYData></Step><Step><CommonData><SampleLocation>11</SampleLocation><SampleID></SampleID><SampleGroup></SampleGroup><SampleInfo></SampleInfo><SampleRow>H</SampleRow><SamplePlate>1</SamplePlate><WellType>REGENERATION</WellType><Concentration>-1</Concentration><ConcentrationUnits>µg/ml</ConcentrationUnits><MolarConcentration>-1</MolarConcentration><MolarConcUnits>nM</MolarConcUnits><MolecularWeight>-1</MolecularWeight><Temperature>28</Temperature><StartTime>2663402</StartTime><AssayTime>5</AssayTime></CommonData><FlowRate>1000</FlowRate><StepType>KREGENERATION</StepType><StepName>Regeneration</StepName><StepStatus>OK</StepStatus><ActualTime>4.99907</ActualTime><CycleTime>0.2</CycleTime><AssayXData Points="25">4Z8HRSWjB0VDpgdFd6kHRa6sB0XdrwdFObMHRUe2B0V7uQdFrrwHReG/B0UUwwdFR8YHRXfJ
B0WuzAdF4c8HRRTTB0VD1gdFd9kHRarcB0Xh3wdFFOMHRUPmB0V36QdFquwHRQ==</AssayXData><AssayYData Points="25">kPNEwOUHUsCxjVfAUtBawCsJXcANl17AEm1gwBGuYcAI7WLAaxlkwGeqZMCZkGXATE5mwAey
ZsDRP2fAbUZowIBfaMBKQmnA+JdpwNvJacDLhmrAv/ZqwLcsa8AvWGvAOH1rwA==</AssayYData></Step><Step><CommonData><SampleLocation>12</SampleLocation><SampleID></SampleID><SampleGroup></SampleGroup><SampleInfo></SampleInfo><SampleRow>H</SampleRow><SamplePlate>1</SamplePlate><WellType>NEUTRALIZATION</WellType><Concentration>-1</Concentration><ConcentrationUnits>µg/ml</ConcentrationUnits><MolarConcentration>-1</MolarConcentration><MolarConcUnits>nM</MolarConcUnits><MolecularWeight>-1</MolecularWeight><Temperature>28</Temperature><StartTime>2679666</StartTime><AssayTime>5</AssayTime></CommonData><FlowRate>1000</FlowRate><StepType>KREGENERATION</StepType><StepName>Regeneration</StepName><StepStatus>OK</StepStatus><ActualTime>4.99907</ActualTime><CycleTime>0.2</CycleTime><AssayXData Points="25">3e8HRRDzB0VD9gdFc/kHRar8B0Xd/wdFEAMIRUMGCEVzCQhFqgwIRd0PCEUQEwhFPxYIRXMZ
CEWqHAhF3R8IRRAjCEVsJghFcykIRaosCEXdLwhFEDMIRUM2CEVzOQhFpjwIRQ==</AssayXData><AssayYData Points="25">RlMSP/nuGD/HbiA/XHooP4jMLT9v2jI/W+42PzNlOz/BnD0/chdBPwvoQj+ytkQ/ZZ9IP0c/
ST80D0s/h35NP7UlTT9fbU8/7I9RPydsUz/AkFM/w0ZUP69iVT+uUlU/+f5WPw==</AssayYData></Step><Step><CommonData><SampleLocation>1</SampleLocation><SampleID></SampleID><SampleGroup></SampleGroup><SampleInfo></SampleInfo><SampleRow>H</SampleRow><SamplePlate>1</SamplePlate><WellType>NEUTRALIZATION</WellType><Concentration>-1</Concentration><ConcentrationUnits>µg/ml</ConcentrationUnits><MolarConcentration>-1</MolarConcentration><MolarConcUnits>nM</MolarConcUnits><MolecularWeight>-1</MolecularWeight><Temperature>28</Temperature><StartTime>2694352</StartTime><AssayTime>30</AssayTime></CommonData><FlowRate>1000</FlowRate><StepType>BASELINE</StepType><StepName>Baseline</StepName><StepStatus>OK</StepStatus><ActualTime>30.004</ActualTime><CycleTime>0.2</CycleTime><AssayXData Points="150">2T8IRQhDCEU7RghFc0kIRaJMCEXZTwhFDFMIRT9WCEVzWQhFplwIRdlfCEUIYwhFO2YIRW9p
CEWibAhF1W8IRQxzCEU7dghFb3kIRaJ8CEXVfwhFDIMIRT+GCEVviQhFoowIRdmPCEUMkwhF
O5YIRX+ZCEWmnAhF2Z8IRQijCEU7pghFc6kIRaasCEXVrwhFCLMIRTu2CEVzuQhForwIRdW/
CEUIwwhFO8YIRXPJCEWizAhF1c8IRQzTCEU71ghFb9kIRaLcCEXV3whFDOMIRTvmCEVz6QhF
ouwIRdnvCEUI8whFO/YIRc35CEWi/AhF1f8IRQgDCUU/BglFbwkJRaIMCUXVDwlFCBMJRWAW
CUVvGQlFqhwJRdUfCUUdIwlFOyYJRXMpCUWmLAlF1S8JRQgzCUU7NglFbzkJRaI8CUXdPwlF
DEMJRTtGCUVzSQlFpkwJRdlPCUUMUwlFP1YJRXNZCUWmXAlF2V8JRQxjCUU/ZglFc2kJRaZs
CUXZbwlFDHMJRT92CUVzeQlFpnwJRdV/CUUhgwlFP4YJRXOJCUWijAlF2Y8JRW+TCUU/lglF
c5kJRaacCUXZnwlFCKMJRT+mCUVzqQlFpqwJRdmvCUUIswlFP7YJRXO5CUWmvAlF2b8JRQzD
CUU/xglFrMkJRabMCUXVzwlFDNMJRTvWCUVz2QlFptwJRdnfCUUM4wlFO+YJRXPpCUWm7AlF
2e8JRQjzCUU/9glFc/kJRab8CUXV/wlFCAMKRT8GCkVvCQpFpgwKRdkPCkUMEwpFOxYKRW8Z
CkW2HApF</AssayXData><AssayYData Points="150">iZ5hP3IZYj9KVGI/aOBiP2rvZD8pYmQ/005kPzZcZT/fDmU/seFlPx0tZz8sDmY/0elmP2SP
Zz9wyWc/VSBoP5DbaD/+7mg/1llqP1PpaT+Lz2g/ZiFqP2Lwaj9sNmo/k6trP6c7az+jZWs/
HcZrPzuVaz/cQWw/m0htP1X3bD8Az2w/zJxtP+rbbD+AQG4/VnhtP0hWbj+dKnA/sENvP6q4
bj+A7G0/jbdvP99gbz+7624/sWdvPxmfbz9eK3A/ERxxP7+ncT8a9HE/ZN9yPyK4cD+zEHM/
PehxP3kZcj8CgnI/umByPwobcj/qCXI/2nVzP3xzcz+yF3Q/S8dyP/fQcz8pi3Q/xHZzP3n3
cz9ymXQ/GYZ0P/tvdT/f7HQ/Ivx1PxmkdT/fMHU/5yt2P1ijdT/vwnQ/o411Py04dj+V3HU/
x5l3P58Cdz/L8HU/kAN3P3djdj9pnnY/h0p3Pz/5dz+MfHc/MWZ4P5H+dz9r53Y/Bwx4P5SS
eD/Uy3c/l914PwVKeD9PBXk/u7x5PwY3eT8HoHk/Up54P6nRej/4IXo/iRl5P7IxeT/dW3o/
gPF5P1qjej/0dHo/paB5P6L6ej9QV3o/A3d7P6hVej9P8Hs/McR6P0HXej8cx3s/anl8P+IK
ez/CEnw/OeF7P218ez//SHw/O2F8P3GXez9+THw/wx98P+ErfT/aR3w/3V58P6vJfD+sdHw/
BRt9PxVyfD/vkn0/FuF8P0jffD8kW3w/a3J9P8kYfT+rdH0/W2R+P7l5fj9YLX4/3fF9P1Vy
fj++CX4/</AssayYData></Step><Step><CommonData><SampleLocation>6</SampleLocation><SampleID></SampleID><SampleGroup></SampleGroup><SampleInfo></SampleInfo><SampleRow>H</SampleRow><SamplePlate>1</SamplePlate><WellType>NEUTRALIZATION</WellType><Concentration>-1</Concentration><ConcentrationUnits>µg/ml</ConcentrationUnits><MolarConcentration>-1</MolarConcentration><MolarConcUnits>nM</MolarConcUnits><MolecularWeight>-1</MolecularWeight><Temperature>28</Temperature><StartTime>2731583</StartTime><AssayTime>80</AssayTime></CommonData><FlowRate>1000</FlowRate><StepType>LOADING</StepType><StepName>Loading</StepName><StepStatus>OK</StepStatus><ActualTime>79.9981</ActualTime><CycleTime>0.2</CycleTime><AssayXData Points="400">7B8KRRcjCkVKJgpFgikKRbUsCkXoLwpFGzMKRU42CkWCOQpFtTwKReQ/CkUXQwpFTkYKRX5J
CkW1TApF6E8KRRdTCkVOVgpFglkKRbVcCkXoXwpFG2MKRU5mCkWCaQpFtWwKReRvCkUbcwpF
TnYKRYJ5CkWxfApF6H8KRRuDCkVOhgpFfokKRbWMCkXojwpFG5MKRU6WCkWCmQpFtZwKReif
CkUXowpFSqYKRX6pCkW1rApF5K8KRRuzCkVOtgpFgrkKRbW8CkXovwpFF8MKRU7GCkWCyQpF
tcwKReTPCkUb0wpFStYKRX7ZCkW93ApF6N8KRRfjCkVK5gpFfukKRbHsCkXk7wpFG/MKRUr2
CkV++QpFsfwKReT/CkUbAwtFSgYLRYIJC0W1DAtF5A8LRRcTC0VKFgtFghkLRbEcC0XkHwtF
FyMLRUomC0V+KQtFsSwLReQvC0UXMwtFSjYLRX45C0W1PAtF5D8LRRdDC0VKRgtFfkkLRbFM
C0XkTwtFF1MLRUpWC0V+WQtFtVwLReRfC0UXYwtFSmYLRYJpC0WxbAtF5G8LRRdzC0VKdgtF
fnkLRbF8C0XkfwtFF4MLRUqGC0V+iQtFsYwLReSPC0UXkwtFSpYLRX6ZC0W1nAtF5J8LRRej
C0VKpgtFfqkLRbGsC0XorwtFF7MLRUq2C0WCuQtFsbwLReS/C0UXwwtFTsYLRX7JC0W1zAtF
6M8LRRfTC0VK1gtFgtkLRbXcC0Xo3wtFG+MLRU7mC0WC6QtFtewLRejvC0Ub8wtFTvYLRYL5
C0W1/AtF6P8LRRsDDEVOBgxFggkMRbUMDEXoDwxFGxMMRU4WDEWCGQxFsRwMRegfDEUXIwxF
TiYMRYIpDEW1LAxF6C8MRRszDEVONgxFfjkMRbU8DEXoPwxFG0MMRSNHDEWiSQxF+kwMRehP
DEUbUwxFTlYMRYJZDEW1XAxF6F8MRRdjDEVOZgxFgmkMRbVsDEXkbwxFF3MMRU52DEWCeQxF
sXwMReR/DEUbgwxFToYMRYKJDEW1jAxF5I8MRRuTDEVOlgxFt5kMRbGcDEXknwxFF6MMRU6m
DEWCqQxFsawMReivDEUbswxFTrYMRYK5DEW1vAxF6L8MRRvDDEVOxgxFgskMRbXMDEVr0AxF
F9MMRU7WDEV+2QxFtdwMReTfDEUb4wxFSuYMRX7pDEWx7AxF5O8MRRvzDEVO9gxFfvkMRbH8
DEXk/wxFFwMNRUoGDUWCCQ1FsQwNReQPDUUbEw1FShYNRYIZDUW1HA1F6B8NRRcjDUVOJg1F
gikNRbUsDUXkLw1FFzMNRUo2DUV+OQ1FsTwNReg/DUUXQw1FTkYNRYZJDUWxTA1F5E8NRRtT
DUVOVg1FllkNRbFcDUXkXw1FG2MNRUpmDUV+aQ1FtWwNReRvDUUXcw1FTnYNRX55DUW1fA1F
5H8NRReDDUVKhg1FfokNRcWMDUXkjw1FG5MNRUqWDUV+mQ1FtZwNReSfDUUXow1FSqYNRX6p
DUWxrA1F5K8NRRezDUVKtg1FfrkNRbG8DUXovw1FG8MNRUrGDUV+yQ1FscwNReTPDUUX0w1F
TtYNRYLZDUWx3A1F6N8NRR/jDUVO5g1FgukNRbXsDUXo7w1FG/MNRU72DUWC+Q1FtfwNRej/
DUUbAw5FTgYORYIJDkW1DA5F6A8ORRsTDkVOFg5FghkORbUcDkXkHw5FGyMORU4mDkV+KQ5F
tSwORegvDkUbMw5FTjYORYY5DkW1PA5F6D8ORRtDDkVORg5FgkkORbFMDkXoTw5FG1MORUpW
DkWCWQ5FsVwORehfDkUbYw5FTmYORYJpDkW1bA5F5G8ORRtzDkVOdg5FfnkORbV8DkXofw5F
G4MORU6GDkWCiQ5FtYwOReiPDkUbkw5FSpYORYKZDkW1nA5F6J8ORRejDkVOpg5FgqkORbWs
DkXorw5FG7MORUq2DkWCuQ5FtbwORei/DkUXww5FSsYORX7JDkXqzA5F5M8ORRvTDkVO1g5F
gtkORbHcDkXo3w5FF+MORU7mDkV+6Q5FsewORejvDkUb8w5Fc/YORX75DkW1/A5F5P8ORRsD
D0VOBg9FggkPRbEMD0XoDw9FFxMPRXsWD0V+GQ9FsRwPRQ==</AssayXData><AssayYData Points="400">gpx+Pyf7fz+KpH8/I7WAP1chgD/rCYA/ddSAP+CkgD//aoA/w0yAP3f9gD+R9YA/ewuBP9Uw
gD8SToE/oTuBP+7AgD8pZ4E/ElOBPw9JgT+UZYE/d7KAPxqQgT9GGYE/fMuBPxhkgT+z3IE/
j7CBP+9Ygj+JzIE/yVCBP7DTgT9vFII/5wmCP6LAgT91MYI/EsCBP8LTgT/BBYI/IoiCPyTO
gj+qBoM/4RuCP0Y+gj+vZ4I/7L+CP1BCgj+ECoM/PO6BP5gVgz/sy4I/LveCP+mEgj+8iYI/
M5uCP/Fvgj+sU4I/AUuDP0kdgz+UCoM/d4yCP9bsgj/kPoM/x0SDP83mgj8vUoM/OiaDP5ZQ
gz8QIYM/AZeDP0LUgz+ntIM/uGeDP/s0gz/hS4M/i4eDP4nFgz8flYM/xjyDP2j4gj8eWIM/
E56DP8gOhD+qcYM/QViDPy9Bgz8xgoM/0v+DPz4ChD/4v4M/A5KDPztfgz+THoQ/ZXOEPwUk
gz+0BYQ/4g+EP3qTgz+AQ4M/hIaDP0rKgz+ypIM/2XCEP1frgz84i4Q/MLOEPytNhD/MH4Q/
BaeEP39UhD8D3oQ/gGuEP+0xhD/1Z4Q/khKEP7BohD/zhoQ/RGqEP7p/hD8TjoQ/SpiEP1Yq
hT+UhIQ/YgiFP0+lhD/Y/YQ/r1CEP1+ihD9/74Q/ntiEPzVjhD/AUIU/BJ6EP59mhT+WKIU/
RgiFPxhAhT+WfYU/ZIuFP1vFhD82RYU/4YCFP1YbhT8rZYU/60CFPyAGhT/7gIU/rpuFP39N
hT9ALYU/pTCFP8fjhT/9I4U/Us2FP+ILhj+uaoU/SL2FP0ePhj8qhIU/oACGP4OzhT/roIU/
iq+FPxyphT9vRYU/X+uFP+DZhT/yxYU/kxKGP3z2hT+sNYY/bBmGPyyihT+VbYY/stCFP020
hT++JIY/E4+GP8XlhT9DSoY/r1mGP8Jwhj+4foY/ToGGP3CUhj8NQYY/gF2GP8L0hj9REoY/
BKyGP6hlhj8acIY/2b2GP0qfhj923IY/zaCGP1SUhj+kgoY/NHWGP+exhj8exIY/pZyGP3hN
hz9F9oY/RFeGP9kBhz8Z7YY/PjuGP7Sjhj/0KYc/90iGP1b2hj8Z/IY/jHaGP9Ofhj96m4Y/
tXeHPyY+hz9174Y/6RiHPxUzhz907YY/sMSHP7ZAhz+jioY/NAOHP1lahz9GxoY/Z3iHPzSr
hz9RnYc/lguIP43Ahz+dQYc/qXWHP8LKhz/ImIc/hn+HPw4WiD8ngoc/xKmHP6Gwhz9vTIc/
bZOHPyQthz/enoc/VbCHP3O1hz8w4YY/ovGHPzmQhz9LzIc/1OqHP8sQiD/ut4c/F7SHP9yZ
hz+3N4g/SmqIPxI/iD93Eog/A1qIP9YgiD/uioc/O7eHP2HIhz/ip4g/vAuIP8bBhz9EKog/
0fuHP2NoiD/C3Yc/zb6HPzvyhz/76Ig/BFuIP3VziD/hXIg/11GIP6FkiD+yGog/wCOIP9/o
iD9xYYg/U0yIP6dtiD/T+Yc/IMOIP8E8iD/Fhog/NaGIP7RoiD/hRYg/9x2IP5WJiD/sc4g/
XN2IPx89iD9hhog/3CSJPwCYiD8HRIg/mEKIP5LGiD+WZYk/M8eIP9WZiD8HE4k/U1GIPw1z
iT9K2og/Oe2IP2STiD/juYg/tWqIP734iD/tN4k/ZE6IPy9JiT+6yIg/qeSIP3v9iD9bRYk/
YOiIP+JUiT+DsYg/vVWJP5/OiD86C4k/9GuJP3/DiD9yMIk/NTuJP43siD9EOok/CpSJP0/w
iD/M5ok/MQSJP3Z5iT+8rYk/+QeJP1SOiT+4WYk/bIWJPyCkiT/lU4k/KmmJP0GaiT86o4k/
8AuJPxDgiT+lOoo/JpCJP+a3iT+EgIk/Qp+JP8j8iD92yYk/Cc2JP3XqiT+vw4k/bnuJP8c8
ij+6y4k/Hc+JP39oiT9mp4k/GZOKP8U8ij+9lok/AsCJP8/ciT/Ww4k/rYyJP7PbiT+xvIk/
vxeKP+pDij+m8ok/HueJPy+viT+lUIo/oM6JP6Bjij8niok/kcSJP5uMiT8gjoo/pxWKP1pY
ij+ahYo/v0WKP3f3iT+SM4o/KgyKP7V5ij9lJYo/+fqJPw==</AssayYData></Step><Step><CommonData><SampleLocation>1</SampleLocation><SampleID></SampleID><SampleGroup></SampleGroup><SampleInfo></SampleInfo><SampleRow>H</SampleRow><SamplePlate>1</SamplePlate><WellType>NEUTRALIZATION</WellType><Concentration>-1</Concentration><ConcentrationUnits>µg/ml</ConcentrationUnits><MolarConcentration>-1</MolarConcentration><MolarConcUnits>nM</MolarConcUnits><MolecularWeight>-1</MolecularWeight><Temperature>28</Temperature><StartTime>2818676</StartTime><AssayTime>30</AssayTime></CommonData><FlowRate>1000</FlowRate><StepType>BASELINE</StepType><StepName>Baseline</StepName><StepStatus>OK</StepStatus><ActualTime>30.0049</ActualTime><CycleTime>0.2</CycleTime><AssayXData Points="150">5B8PRRMjD0VKJg9FeikPRa0sD0XkLw9FFzMPRUY2D0V+OQ9FsTwPReQ/D0UXQw9FSkYPRX5J
D0WxTA9F5E8PRRdTD0VKVg9FflkPRbFcD0XkXw9FF2MPRUpmD0V+aQ9FsWwPReRvD0UXcw9F
U3YPRX55D0WxfA9F5H8PRReDD0VKhg9FfokPRbGMD0Xkjw9FF5MPRUqWD0V+mQ9FrZwPReCf
D0UTow9FSqYPRX6pD0WxrA9F5K8PRRezD0VKtg9FfrkPRa28D0Xgvw9FF8MPRUbGD0V+yQ9F
scwPReTPD0UX0w9FRtYPRXrZD0Wx3A9F5N8PRRfjD0VG5g9FfukPRbHsD0Xg7w9FF/MPRUr2
D0V++Q9FsfwPReD/D0UTAxBFRgYQRX4JEEWxDBBF5A8QRRMTEEVKFhBFfhkQRbEcEEXgHxBF
FyMQRUYmEEV6KRBFsSwQRf0vEEUTMxBFRjYQRX45EEWxPBBF5D8QRRdDEEVGRhBFfkkQRcFM
EEXgTxBFF1MQRUZWEEWKWRBFsVwQReBfEEUXYxBFSmYQRX5pEEWtbBBF4G8QRRNzEEVKdhBF
enkQRbF8EEXkfxBFE4MQRUaGEEV+iRBFrYwQReCPEEUTkxBFRpYQRXqZEEWtnBBFAaAQRROj
EEVGphBFeqkQRa2sEEXgrxBFE7MQRUa2EEV+uRBFsbwQReC/EEUTwxBFRsYQRb/JEEWxzBBF
4M8QRRPTEEVG1hBFetkQRa3cEEXg3xBFE+MQRUbmEEV66RBFrewQReTvEEUT8xBFRvYQRXr5
EEXF/BBF</AssayXData><AssayYData Points="150">ogKIP2fziD/4vYg/ZziIP7mSiD8N8Yg/412JP7TMiD8C4ok/KmWJPwykiT9/5og/tV2JP7F+
iT/hsYk/9AOKP47KiT/rQYk/rmSJP+8+iT8vxYk/e++JP9Yjij/ThYk/i8mJP+tniT+6q4k/
JRCKP2x4iT/kD4o/h6KJP7ngiT/4zIk/zKqJP5uTiT/ffYo/MpWKP3vIiT9sr4k/jvOJP0jn
iT9pMIo/wiSKPwp6ij/FLIo/hByKP4IKij/zr4k/BF2KP/dHij874Yk/d86JP731iT8eaIo/
eXmKP/eIij9xI4o/9HuKPxaAij8pkYo/GNWKP6diij/mdIo/7oCKP0yJij/GV4o/m8uKP2Or
ij+Dvok/QnuKP7abij/vkYo/gyiKP7CZij8jt4o/F5KKP9I5ij/HLIs/IXSKP29Rij/2Zoo/
m7CKP81wij+j5Io/VMKKP1S+ij/dP4o/FreKP+q2ij+81Yo/Z4uKP9P9iT+uN4o/8f+KPzVs
ij/fz4k//uSKP1xvij+uTIo/0baKP0CRij/49oo/Eb+KP8Z2ij860oo/8OaKP2UJiz8AWoo/
h7OKP7H2ij8yeYs/UdKKP72jij/gL4s/t0iLP1Rqiz/lJYs/smqLPzWMij9xrYo/FACLPzaP
iz/KNYs/on+KP9sBiz/OY4s/pieLP6pJiz86aIo/4RiLP1RBij+nF4s/dROLP3CQij9KkIs/
NR6LP0UGiz+w9oo/8beKP8Rkiz+vZIs/Np+LP40xiz+BZ4s/PSWLP9fZij/uSos//K2LP6C6
iz8T/4o/</AssayYData></Step><Step><CommonData><SampleLocation>10</SampleLocation><SampleID></SampleID><SampleGroup></SampleGroup><SampleInfo></SampleInfo><SampleRow>H</SampleRow><SamplePlate>1</SamplePlate><WellType>NEUTRALIZATION</WellType><Concentration>-1</Concentration><ConcentrationUnits>µg/ml</ConcentrationUnits><MolarConcentration>-1</MolarConcentration><MolarConcUnits>nM</MolarConcUnits><MolecularWeight>-1</MolecularWeight><Temperature>28</Temperature><StartTime>2857434</StartTime><AssayTime>180</AssayTime></CommonData><FlowRate>600</FlowRate><StepType>ASSOC</StepType><StepName>Association</StepName><StepStatus>OK</StepStatus><ActualTime>179.999</ActualTime><CycleTime>0.2</CycleTime><AssayXData Points="900">+P8QRSsDEUVaBhFFjgkRRcEMEUX0DxFFJxMRRV4WEUWSGRFFxRwRRfwfEUUnIxFFWiYRRZIp
EUXBLBFF9C8RRSczEUVrNhFFjjkRRcE8EUX4PxFFK0MRRV5GEUWWSRFFxUwRRUZQEUUrUxFF
XlYRRZJZEUXFXBFFCGARRStjEUVeZhFFkmkRRcVsEUX4bxFFK3MRRV52EUWSeRFFxXwRRfx/
EUU8gxFFZ4YRRZKJEUXFjBFFBJARRSuTEUVelhFFjpkRRcWcEUX4nxFFJ6MRRV6mEUWSqRFF
wawRRfivEUUrsxFFXrYRRZK5EUXFvBFF+L8RRSvDEUVexhFFkskRRcXMEUX4zxFFK9MRRV7W
EUWS2RFFwdwRRfjfEUUr4xFFWuYRRY7pEUXF7BFF+O8RRSvzEUVe9hFFkvkRRcH8EUX4/xFF
KwMSRVoGEkWSCRJFxQwSRfgPEkUnExJFXhYSRY4ZEkXBHBJF/B8SRScjEkVeJhJFkikSRcEs
EkX4LxJFKzMSRVo2EkWSORJFxTwSRfg/EkUnQxJFWkYSRY5JEkXFTBJF9E8SRS9TEkVaVhJF
klkSRcVcEkX0XxJFJ2MSRVpmEkWOaRJFxWwSRfhvEkUncxJFWnYSRY55EkXBfBJF9H8SRSeD
EkVehhJFkokSRcGMEkX0jxJFJ5MSRVqWEkWOmRJF4ZwSRfSfEkUnoxJFWqYSRZKpEkXBrBJF
9K8SRSezEkVethJFkrkSRcW8EkX4vxJFK8MSRVrGEkWOyRJFwcwSRT7QEkUn0xJFWtYSRY7Z
EkXB3BJF+N8SRSfjEkVe5hJFjukSRcHsEkX07xJFJ/MSRVr2EkWO+RJFwfwSRfT/EkUnAxNF
WgYTRY4JE0XBDBNF+A8TRScTE0VaFhNFjhkTRcUcE0X0HxNFJyMTRVomE0WSKRNFwSwTRfgv
E0UnMxNFXjYTRZI5E0XFPBNF9D8TRUBDE0VeRhNFjkkTRcVME0X4TxNFK1MTRV5WE0WSWRNF
xVwTRfhfE0UrYxNFXmYTRZJpE0XFbBNF+G8TRStzE0VedhNFknkTRcV8E0X4fxNFJ4MTRV6G
E0WSiRNFxYwTRfiPE0UrkxNFXpYTRZKZE0XFnBNF+J8TRSujE0VephNFkqkTRcWsE0X4rxNF
K7MTRV62E0WSuRNFxbwTRfi/E0UrwxNFXsYTRY7JE0XhzBNF9M8TRSvTE0Ve1hNFktkTRcXc
E0X43xNFK+MTRV7mE0WS6RNFwewTRfjvE0Ur8xNFe/YTRZL5E0XF/BNF+P8TRSsDFEVvBhRF
jgkURcEMFEV3EBRFJxMURVoWFEWOGRRFxRwURfgfFEUnIxRFWiYURZIpFEXFLBRF9C8URSsz
FEVeNhRFkjkURc08FEX0PxRFK0MURV5GFEWSSRRFxUwURfhPFEUrUxRFWlYURZZZFEXFXBRF
9F8URStjFEVeZhRFjmkURcFsFEX4bxRFJ3MURV52FEWOeRRFwXwURfR/FEUngxRFXoYURZKJ
FEXFjBRF/I8URSuTFEVelhRFjpkURcGcFEX4nxRFJ6MURV6mFEWSqRRFwawURfSvFEUrsxRF
WrYURaK5FEXBvBRF9L8URSfDFEVexhRFjskURcXMFEX0zxRFK9MURVrWFEWa2RRF5twURfTf
FEUn4xRFWuYURZLpFEXB7BRF+O8URSfzFEVe9hRFjvkURcH8FEX0/xRFJwMVRV4GFUWOCRVF
wQwVRfQPFUUnExVFWhYVRY4ZFUXBHBVF9B8VRTMjFUVaJhVFkikVRcEsFUX0LxVFJzMVRVo2
FUWOORVFwTwVRfw/FUUnQxVFWkYVRZJJFUXFTBVF+E8VRSdTFUVeVhVFklkVRcVcFUX4XxVF
K2MVRV5mFUWSaRVFxWwVRfhvFUUrcxVFXnYVRZJ5FUXFfBVF+H8VRSuDFUVehhVFKYoVRcWM
FUX4jxVFK5MVRV6WFUWSmRVFxZwVRfifFUUroxVFXqYVRZKpFUXFrBVF+K8VRUCzFUVethVF
krkVRcW8FUUMwBVFJ8MVRV7GFUWSyRVFxcwVRfjPFUUr0xVFXtYVRZLZFUXF3BVF9N8VRSvj
FUVa5hVFkukVRcXsFUX07xVFK/MVRV72FUWO+RVFxfwVRfj/FUUrAxZFXgYWRY4JFkXBDBZF
+A8WRSsTFkVaFhZFlhkWRcUcFkX4HxZFiSMWRYMmFkWSKRZFxSwWRQwwFkUnMxZFXjYWRY45
FkXFPBZF+D8WRSdDFkVaRhZFjkkWRcVMFkX4TxZFJ1MWRV5WFkWOWRZFwVwWRfhfFkUrYxZF
WmYWRY5pFkXBbBZF9G8WRStzFkVedhZFjnkWRcF8FkX4fxZFJ4MWRVqGFkWOiRZFxYwWRfSP
FkUrkxZFXpYWRY6ZFkXBnBZF9J8WRSejFkVephZFjqkWReqsFkX0rxZFJ7MWRV62FkWOuRZF
xbwWRRXAFkUnwxZFWsYWRY7JFkXBzBZF+M8WRSfTFkVa1hZFjtkWRcHcFkX43xZFJ+MWRVrm
FkWO6RZFxewWRfTvFkUn8xZFWvYWRZL5FkXF/BZF9P8WRScDF0VaBhdFjgkXRcUMF0X0DxdF
JxMXRV4WF0WSGRdFxRwXRfQfF0UrIxdFXiYXRY4pF0XFLBdF9C8XRS8zF0VaNhdFjjkXRcE8
F0X4PxdFJ0MXRV5GF0WOSRdFxUwXRfhPF0UnUxdFXlYXRZJZF0XBXBdF9F8XRStjF0VeZhdF
kmkXRcFsF0UEcBdFK3MXRV52F0WSeRdFxXwXRfh/F0UrgxdFXoYXRZKJF0XFjBdF+I8XRSuT
F0VelhdFtpkXRcGcF0X4nxdFK6MXRW+mF0WSqRdFxawXRfivF0UrsxdFXrYXRZK5F0XFvBdF
+L8XRSvDF0VexhdFkskXRcXMF0X4zxdFK9MXRV7WF0We2RdFxdwXRfjfF0Ur4xdFXuYXRZLp
F0XR7BdF9O8XRSvzF0Va9hdFqvkXRcX8F0X4/xdFJwMYRV4GGEWSCRhFwQwYRfQPGEVQExhF
XhYYRY4ZGEXNHBhF+B8YRSsjGEVeJhhFjikYRcUsGEX0LxhFJzMYRWs2GEWSORhFwTwYRfQ/
GEUrQxhFWkYYRZJJGEXBTBhF+E8YRSdTGEVaVhhFklkYRcFcGEX4XxhFK2MYRV5mGEX0aRhF
xWwYRfhvGEUrcxhFXnYYRY55GEXFfBhF9H8YRSuDGEVahhhFjokYRcGMGEX0jxhFJ5MYRVqW
GEWOmRhFwZwYRfSfGEUroxhFWqYYRY6pGEXBrBhF9K8YRSezGEVathhFkrkYRcW8GEX0vxhF
J8MYRVrGGEWSyRhFwcwYRfTPGEUn0xhFWtYYRY7ZGEXB3BhF9N8YRSfjGEVa5hhFkukYRcHs
GEX07xhFQPMYRV72GEWO+RhFwfwYRfT/GEUnAxlFXgYZRZIJGUXBDBlF9A8ZRScTGUVeFhlF
jhkZRdUcGUX0HxlFJyMZRVomGUWSKRlFxSwZRfQvGUUnMxlFXjYZRY45GUXBPBlF+D8ZRSdD
GUVaRhlFjkkZRcFMGUX0TxlFJ1MZRVpWGUWSWRlFxVwZRfRfGUVIYxlFWmYZRZJpGUXibBlF
9G8ZRStzGUVedhlFlnkZRcF8GUX4fxlFK4MZRV6GGUWSiRlFxYwZRfiPGUUrkxlFXpYZRaqZ
GUXFnBlF+J8ZRSujGUVephlFkqkZRcWsGUX4rxlFK7MZRV62GUWSuRlFwbwZRfi/GUUrwxlF
XsYZRZLJGUXFzBlF+M8ZRSvTGUVe1hlFktkZRcXcGUUE4BlFK+MZRVrmGUWS6RlFwewZRfjv
GUUn8xlFXvYZRZL5GUXF/BlF+P8ZRSsDGkVeBhpFkgkaRcEMGkX4DxpFJxMaRVoWGkWSGRpF
xRwaRfgfGkUrIxpFXiYaRZIpGkXFLBpF9C8aRSszGkVeNhpFjjkaRcU8GkX4PxpFJ0MaRVpG
GkWSSRpFxUwaRfhPGkUnUxpFWlYaRZJZGkXBXBpF+F8aRStjGkVeZhpFjmkaRcFsGkX0bxpF
J3MaRV52GkWOeRpFxXwaRfh/GkUngxpFWoYaRZKJGkXBjBpF9I8aRSuTGkValhpFjpkaRcWc
GkX0nxpFK6MaRV6mGkWSqRpFwawaRfSvGkUnsxpFXrYaRY65GkXBvBpF9L8aRSfDGkVaxhpF
kskaRcXMGkX4zxpFJ9MaRVrWGkWa2RpFwdwaRfTfGkUr4xpFnOYaRY7pGkXB7BpF9O8aRSfz
GkVe9hpFjvkaRcH8GkX0/xpFJwMbRVoGG0WOCRtFwQwbRQAQG0UnExtFWhYbRZIZG0XFHBtF
+B8bRScjG0VeJhtFjikbRcEsG0X0LxtFJzMbRVo2G0WOORtFwTwbRfQ/G0UrQxtFWkYbRY5J
G0XBTBtF9E8bRSdTG0V/VhtFklkbRcFcG0X0XxtFJ2MbRVpmG0WOaRtFwWwbRfRvG0UncxtF
WnYbRZJ5G0XBfBtF9H8bRSuDG0VehhtFjokbRdGMG0X4jxtFK5MbRV6WG0WSmRtFzZwbRfif
G0UroxtFXqYbRZKpG0XFrBtF+K8bRSuzG0VethtFkrkbRcW8G0X4vxtFK8MbRV7GG0WSyRtF
xcwbRfjPG0Ur0xtFXtYbRZLZG0XF3BtF+N8bRSvjG0Ve5htFkukbRcXsG0X47xtFK/MbRWf2
G0WS+RtFxfwbRfT/G0UrAxxFXgYcRZIJHEXFDBxF+A8cRScTHEVeFhxFjhkcRcEcHEX4HxxF
KyMcRV4mHEWSKRxFxSwcRfQvHEUrMxxFXjYcRY45HEXBPBxF</AssayXData><AssayYData Points="900">co2KP2O4ij986Io/o2WLP/XOij+KFos/Eh+LP5mriz8cr4s/UpSLPz3tij8VSIs/B4qLP8E/
jD+W44s/MJyLPx05iz+BvYs/S7aLP+vuiz+EDow/goCMP2Q3jD/8qos/QqeLP45EjD985Is/
kreLP1gRjD8IMYw/gR+MP94ljD/HNow/8fmLP22Yiz8xGYw/wjaMPzXLiz9H94s/5meMPyZp
jD+3d4w/RUuMP5g9jD88kYw/sAqMPwS7jD8oZIw/7z6MP5AmjD/Ywow/kRSNP3jdiz9FMIw/
JfeLP2EojD8DJow/mY+MP1WTjD9NEow/XFGMP6nwjD/I+Iw/nWKMPzaojD97p4w/Ph6MPx8Q
jD+CVow/KtWMP36fjD+ns4w/cZyMPw4wjT/Zdow/HuiMP5PzjD8wlYw/BzGMPz3vjD/0Xo0/
dfWMP33VjD9oB40/6suMP8FZjT81D40/UweNP0u4jD/bYIw/lcKMP0grjT8bgow/6G6MP5wh
jT/6OI0/dluNP+ywjD87w4w//GGNP7oxjT/KAo0/1ymNP2iDjT/IV40/zuuMP6U1jT/Gmow/
xhmNP+t6jT9Mwow/LMKMP8AxjT+b9Yw/bGaNPyKvjT8+d40/7TKNP4cVjT8kNI0/ZRWNPye0
jT+KPI0/lpSMP19HjT99go0/CF6NP59njT9UpI0/mKiNP06qjT9BJo0/wxiNP41fjT8FvI0/
4paNP+UrjT/El40/dn2NPxo3jT+DPY0/+JKNP/BNjT+Ni44/CqKNP8bjjT+ScY0/V6CNP5ef
jT/qD44/gniNP5yljT+W9Y0/S2yNP2jwjD8zuY0/N0eNP3KIjT8QhI0/zbiNP0OijT+j0Y0/
RqyNP/+CjT+7g40/nBmOPy1ujT939o0/frmNP9nujT+0aI4/YQGNPyb9jT/tKI0/61qNP602
jj9M2o0/tTWNP7t4jT8szI0/vOWNPwjbjT/kI44/azOOP4BOjj+QWI4/I5uNP6yWjT/0bo0/
dR+OPzZzjj8jQo4/MviNP/Q3jj833Y4/dwyOP0xJjj+xGo4/M/eNP7NBjj8dto4/AtCNPzlh
jj94Vo4/auqNP0+BjT/F440/R2eOP64Tjj8qY44/mYGOP3/xjT/1xY0/zBqOP9YJjj8oa44/
UCeOP0Ehjj+lIY4/nCOOP8FPjj+AN44/cy2OP2Lbjj+rMY4/7wGOP7B8jj9yX44/76yOPwp4
jj/01o4/oHSOP00Xjj+uj44/JsqOP/pjjj/kzY4/jrGOPyuijj9YDI4/mRWOP+SSjj/f0I4/
zoGOP6Z1jj/weI4/GKSOPx9Xjj8RqI4/N6COPz+9jj+srI4/QQuOP987jj+aX44/MJmOP7Pz
jj9frY4/B7+OP0M9jj9g940/3x6OPyt2jj9H2Y4/ZYmOP61yjj8D6o4/g6COP2TLjj8ZUY4/
TMaOP971jj9SxY4/jn6OP01wjj/GJ48/0iGPP+Oejj9Rd44/VdSOP6C+jj8vwI4/PfmOP1rq
jj+Kp44/zqiOPxJ7jj/hoY4/9yGPPznijj+9mI4/uDKPP365jj9uXI4/wGyOPweQjz/y+Y4/
i3qPP0cIjz97/o4/FCqPP7+Xjj+G9o4/g+WOPwhdjz98Bo8/l02OPy6Njz9ORY8/JqaOPy3A
jj8NEI8/agmPPyb8jj8gBI8/nQqPP7Hkjj8Cv44//FCPPzGPjj+duY8/6TuPP+0Ejz+AVo8/
RAGPP8Vtjz8kJI8/Q7eOP+D3jz96R48/xKePP2+Njz/1EI8/fnmPP8WOjz9hE48/LAmQPyjY
jj8eaI8/bnqPPz2Ijz/qxY8/4TSPP/0hjz8doo8/YJCPPxfJjz+HU48/S++OPzL7jj/e048/
f4WPPwPUjj94M48/7VuPP5+Sjz9Xgo8/QxqPP54Ijz88LY8/y4uPPxVhjz+wX48/u5uPPwUV
jz8jN48/ZoCPP5nojz9g5I8/bq2PP5itjz93548/G1uPP/qjjz+WkY8/5QSQP0DEjz8dj48/
4XiPP858jz9XC5A/U8GPPwzpjz924I8/k5uPPzSBjz8ZmI8/Cn6PP43vjz99+I8/Wv+PP1t8
jz+UeI8/DwqQP+7Njz8Sco8/OFePP63Ajz971Y8/NQiQPx/Jjz92Mo8/kvOPPyRjjz//PJA/
J8+PP4ptkD8xbI8/vyOQP+kGkD/SGpA/rz+QP71vkD8Z0Y8/NNCPPz1vkD/IjJA/YLiPPz5W
kD8jfJA/TaiPP9fgjz+dvI8/b9CPP9z5jz+VRpA/aw6QPwYhkD91y5A/zUaQPwy8jz/yAJA/
SgKQP4EqkD82TJA/S0eQP/mvjz8WjpA/O9mPP4NfkD94MpA/i9iPP7V8kD9nF5A/umqQP7tI
kD9ef48/aiOQP3s/kD/zn48/nwyQPykRkD/IJpA/6ECQP2dFkD87IJA/r82PPzc3kD9oUJA/
EmaQP4RTkD9GOZA/RzOQP9WdkD+LD5A/0/aPP+hDkD9HjpA/VuaPP85mkD+WdZA/8S6QPx6N
kD8oGZA/hUGQP7/OkD+VhZA/10WQP4JwkD8mwpA/FliQP/OQkD+QF5A/tKKQP0CqkD+WbpA/
5qqQP/q/kD9j0pA/tHuQP7wfkT+7iZA/Y+uQPxyykD8XmpA/MEmQP/Pwjz/TWZA/nL+QP+O6
kD+lqZA/F+qQP8ujkD+ZRJA/RrOQP83IkD9u1pA/epaQP5GokD8LBpE/WaCQP0RDkD9/xJA/
0OGQPyZwkD80yZA/T2WQP4MKkT8vxZA/jHaQP92tkD/xKZA/v1yQP+C+kD/rV5E/8KCQP37d
kD9HIJE/w+6QP1N6kD/O3JA/0pyQP/y/kD94rJA/O7iQP3kokD+S55A//62QP4bikD8CsZA/
/OOQPxIokT/naJA/FQ+RP67hkD8DoZA/trGQP9a/kD/mzJA/NtmQP67KkD/uNpE/OX+QPw/Y
kD+RspA/FRKRP086kT+4BZE/g/6QP34XkT+GTpE/kniRPyPfkD98z5A/xjCRP2sakT+K35A/
7OKQPzpwkT9+4ZA/bkaRP5n2kD+CE5E/u9iQP2WskD/yHZE/GyyRP9sMkT+FWpE/QiqSP6+6
kD/gQpE/hSGRP6sSkT/HGZE/lgyRP/cnkT+PppE/7kORPwCskD94GJE/ZEiRP0l8kT/QVZE/
/GORPx2ukT/NqpE/mCaRP/WrkT8PhJE/WKuRP6PCkT+9nZE/42SRP5GGkT8DHpE/mbeRP7fK
kT+c6ZA/UZmQP8ALkT8rKJE/5BCRP1kjkT9WR5E/XlSRPx0/kT8NopE/tbqRP2KnkT8eY5E/
15yRP/glkT+yRZE/8/iQP3btkT9rTpE/clORP95skT9w3ZE/4CqRP6WhkT+brpE/HJmRP5zo
kT+L9ZE/DMyRP957kT/dZZE/jU6RP2X5kT+chJE/ugaSP/RAkT+MbZE/lFyRP0N2kT8uq5E/
T8iRP33WkT+kNpE/Do+RP1Q8kT9SYpE/A2uRP5sSkj/9YZE/d+WRP5NOkT8mFZI/8haSP9FK
kT/sH5I/6waSP3j0kT+wsZE/lL+RP5JvkT9ctZE/4VCRP9j3kT9lPZI/1CWSP/SukT/52pA/
0DaRP0z7kT/j+pE/cNWRP0BCkT/DNJE/mFqRP8T0kD/cepE/HqeSP2ekkT/GtZE/w/aRPxbO
kT9K+5E/Gw2SP5GSkT8mZZE/u4mRPwdvkT/f3pE/ylmSP8HtkT8+d5E/tjaSP1agkT8YWJE/
XF+SP81mkT925JE/HBORP2WgkT//7JE/2IuSP9bXkT9BxpE/wq2RP9sKkj/ZQpI/wS6SPyvl
kT+v+ZE/jSiSPzf0kT8bt5E/o76RPxPokT/moZE/JwiSP+hJkj8U45E/umCSP5EKkj+umZI/
N5CRP3Fkkj+W9pE/VWGSP02Qkj9qP5I/+FuSP/mFkj+kTpI/xueRP552kj9GYpI/2Z6RP+Pu
kT/h+5E/ZtCRP/A3kj8TBZI/dC2RPx3okT/B65E/GUWSP3L8kT+01ZE/reuRP+V9kj+t0ZE/
yf6RP4g+kj9F5ZE/j7OSP2c1kj/uXJI/RUOSPyZ4kj8NE5I/GHKSP8Vwkj9iOZI/5b2SPyiO
kj+rfpI/CU+SPyohkj/FYJI/RuiRPyS7kj+XvJI/+32SPyyjkT+83ZE/kReSP6Kukj+u8ZE/
Lj6SP8DHkj9nP5I/27OSPxCCkj8/+pE/NRaSP9amkj8SdJI/iKKSP6QQkj8bfZI/fT+SP23i
kj/rm5I/U2SSP3mEkj9+uJI/SwOTP7ZRkj/QU5I/0x2SP4RRkj/vxJI/Q2mSP0UBkz9gj5I/
s9qSP7VHkj88nJI/XdCSPzv+kj/IA5I/9saSP6kvkz9QBZM/oXuSP6Ixkj+knpI/rV6SP19/
kj9CRZI/dU2SP2Lckj9R3pI/5XaSPxTMkj8+3ZI/dkeSP820kj/Ph5I/6UySP87mkj9sg5I/
To+SP8Pakj/w0pI/a4+SP9zokj9FN5M/AcySPyd9kj9G0pI/bYmSPwIqkz+UcJI/EeaSP5gF
kz9cupI/16GSP61Ykz+0zJI/v9+SP+oXkz/as5I/2eeSP+m5kj8e95I/beiSP2Ltkj8y85I/
k3GSP1/vkj8lupI/FTeTPynxkj/DlJI/DJCSPzlikj8DnZI/q02TP+3Pkj/3yZI/CfOSP6C3
kj9R8JI/6caSP0gskz8jsZI/De6SP+ePkz//35I/nY+SP8Dzkj/GFZM/HPGSP7TPkj9B1ZI/
Ia6SP3rokj+4CpM/CReTP8V5kz8KPZM/vRmTP2GCkz8MdJM/</AssayYData></Step><Step><CommonData><SampleLocation>1</SampleLocation><SampleID></SampleID><SampleGroup></SampleGroup><SampleInfo></SampleInfo><SampleRow>H</SampleRow><SamplePlate>1</SamplePlate><WellType>NEUTRALIZATION</WellType><Concentration>-1</Concentration><ConcentrationUnits>µg/ml</ConcentrationUnits><MolarConcentration>-1</MolarConcentration><MolarConcUnits>nM</MolarConcUnits><MolecularWeight>-1</MolecularWeight><Temperature>28</Temperature><StartTime>3046105</StartTime><AssayTime>180</AssayTime></CommonData><FlowRate>600</FlowRate><StepType>DISASSOC</StepType><StepName>Dissociation</StepName><StepStatus>OK</StepStatus><ActualTime>180</ActualTime><CycleTime>0.2</CycleTime><AssayXData Points="900">9D8cRSdDHEXBRhxFikkcRb1MHEXwTxxFI1McRVZWHEWKWRxFvVwcRfBfHEUjYxxFVmYcRYpp
HEXBbBxF8G8cRSNzHEVWdhxFinkcRb18HEXwfxxFSIMcRVaGHEWKiRxFvYwcRfCPHEUjkxxF
VpYcRYqZHEW9nBxF9J8cRSOjHEVWphxFiqkcRb2sHEX0rxxFJ7McRVq2HEWKuRxFwbwcRfS/
HEUjwxxFWsYcRY7JHEXBzBxF9M8cRSfTHEVa1hxFjtkcRcHcHEX03xxFJ+McRVrmHEWO6RxF
wewcRfTvHEUn8xxFWvYcRY75HEXB/BxF9P8cRScDHUVaBh1FjgkdRcEMHUX0Dx1FJxMdRVYW
HUWOGR1FwRwdRfQfHUUnIx1FWiYdRY4pHUXBLB1F8C8dRSczHUVWNh1FjjkdRb08HUXwPx1F
I0MdRVpGHUWOSR1FwUwdRfRPHUUjUx1FWlYdRY5ZHUXBXB1F9F8dRSNjHUVWZh1FjmkdRcFs
HUX0bx1FJ3MdRVp2HUWmeR1FwXwdRfB/HUUngx1FWoYdRYqJHUXBjB1F9I8dRSOTHUVWlh1F
jpkdRcGcHUXwnx1FI6MdRVamHUWOqR1FwawdRfCvHUUvsx1FWrYdRY65HUXBvB1F9L8dRSfD
HUVaxh1FjskdRb3MHUX0zx1FI9MdRVrWHUWO2R1FvdwdRfTfHUUn4x1FVuYdRY7pHUXB7B1F
8O8dRSPzHUWs9h1FjvkdRb38HUX0/x1FIwMeRVoGHkWOCR5FwQweRfAPHkUjEx5FWhYeRYoZ
HkW9HB5FDSAeRSMjHkVWJh5FiikeRcEsHkXwLx5FJzMeRVo2HkWKOR5FwTweRfA/HkUjQx5F
VkYeRYpJHkW9TB5F8E8eRSdTHkVvVh5FilkeRcFcHkXwXx5FI2MeRVZmHkWKaR5FvWweRfBv
HkUjcx5FVnYeRYp5HkW9fB5F9H8eRSeDHkVWhh5FiokeReKMHkWQkB5FQJMeRVaWHkWKmR5F
2ZweRfCfHkUjox5FVqYeRY6pHkW9rB5F8K8eRSOzHkVzth5FjrkeRb28HkX0vx5FJ8MeRVrG
HkWOyR5FvcweRfDPHkU80x5FWtYeRY7ZHkXB3B5F9N8eRSfjHkVa5h5FjukeRcHsHkX07x5F
J/MeRVr2HkWO+R5FwfweRfT/HkUnAx9FWgYfRY4JH0XBDB9F9A8fRScTH0VaFh9FihkfRcEc
H0X0Hx9FJyMfRVomH0WOKR9FwSwfRfQvH0UjMx9FWjYfRY45H0XBPB9F9D8fRSdDH0VaRh9F
ikkfRcFMH0VKUB9FI1MfRVpWH0WOWR9FwVwfRfRfH0UnYx9FkGYfRY5pH0W9bB9F9G8fRSNz
H0Vadh9FjnkfRcF8H0X0fx9FJ4MfRVaGH0WKiR9FvYwfRfSPH0Unkx9FWpYfRY6ZH0W9nB9F
9J8fRSejH0VWph9FiqkfRcGsH0X0rx9FI7MfRVq2H0WKuR9FwbwfRfS/H0Unwx9FWsYfRY7J
H0XVzB9F8M8fRSfTH0Va1h9FitkfRcHcH0X03x9FJ+MfRVrmH0WO6R9FvewfRfDvH0Uj8x9F
WvYfRYr5H0X2/B9F8P8fRScDIEVaBiBFjgkgRdUMIEX0DyBFJxMgRVoWIEWOGSBFvRwgRfQf
IEUjIyBFcyYgRY4pIEW9LCBF8C8gRSczIEVaNiBFjjkgRb08IEXwPyBFI0MgRVpGIEWeSSBF
vUwgRfBPIEUnUyBFWlYgRYpZIEW9XCBF8F8gRSNjIEVWZiBFimkgRcFsIEXwbyBFYXMgRVp2
IEWKeSBFwXwgRfR/IEUjgyBFVoYgRYqJIEW9jCBFAJAgRSOTIEVWliBFipkgRdWcIEXwnyBF
I6MgRVamIEWKqSBFvawgRfSvIEUjsyBFVrYgRYq5IEW9vCBF+L8gRSfDIEVrxiBFiskgRb3M
IEX0zyBFI9MgRVbWIEWO2SBFwdwgRfTfIEUn4yBFWuYgRY7pIEXB7CBF9O8gRSfzIEVa9iBF
jvkgRcH8IEX0/yBFJwMhRVoGIUWOCSFFwQwhRfQPIUUnEyFFWhYhRY4ZIUXBHCFFDSAhRScj
IUVaJiFFjikhRcEsIUX0LyFFJzMhRVo2IUWOOSFFwTwhRfA/IUUjQyFFWkYhRY5JIUXBTCFF
9E8hRSdTIUVaViFFjlkhRcFcIUX0XyFFJ2MhRVZmIUWOaSFFwWwhRfBvIUUncyFFWnYhRYp5
IUXBfCFF9H8hRSODIUVahiFFjokhRcGMIUXwjyFFI5MhRXuWIUWKmSFFvZwhRfSfIUUnoyFF
VqYhRYqpIUXBrCFF9K8hRSezIUVatiFFjrkhRcG8IUX0vyFFJ8MhRVbGIUWSySFFvcwhRfDP
IUUn0yFFVtYhRYrZIUXB3CFF9N8hRSfjIUVW5iFFiukhRcHsIUX07yFFI/MhRVb2IUWK+SFF
vfwhRfD/IUUjAyJFWgYiRY4JIkW9DCJF9A8iRSMTIkVWFiJFihkiRcEcIkX0HyJFJyMiRVYm
IkWOKSJFwSwiRXcwIkUnMyJFWjYiRY45IkXBPCJF8D8iRSdDIkVWRiJFjkkiRb1MIkXwTyJF
J1MiRVZWIkWKWSJFwVwiRfBfIkUjYyJFWmYiRY5pIkW9bCJF9G8iRSdzIkVWdiJFinkiRb18
IkXwfyJFI4MiRVaGIkWKiSJFwYwiRfCPIkUjkyJFWpYiRY6ZIkW9nCJF8J8iRSejIkVWpiJF
iqkiRcGsIkXwryJFJ7MiRVa2IkWKuSJFvbwiRfC/IkUjwyJFWsYiRY7JIkW9zCJF8M8iRSfT
IkVW1iJFjtkiRcHcIkXw3yJFJ+MiRVbmIkWK6SJFvewiRfDvIkUn8yJFVvYiRY75IkXB/CJF
TgAjRScDI0VaBiNFjgkjRcEMI0X0DyNFJxMjRVoWI0WOGSNFwRwjRfQfI0UnIyNFWiYjRY4p
I0XBLCNF9C8jRSczI0VaNiNFjjkjRcE8I0X0PyNFK0MjRVpGI0WOSSNFwUwjRfRPI0UnUyNF
WlYjRY5ZI0XBXCNF9F8jRSdjI0VaZiNFimkjRcFsI0XwbyNFJ3MjRVZ2I0WKeSNFwXwjRfR/
I0UngyNFWoYjRY6JI0XFjCNF8I8jRSeTI0ValiNFjpkjRb2cI0X0nyNFJ6MjRVqmI0WOqSNF
vawjRfSvI0UjsyNFWrYjRY65I0W9vCNF9L8jRSfDI0VWxiNFjskjRb3MI0XwzyNFJ9MjRVrW
I0WK2SNFwdwjRfTfI0Un4yNFVuYjRY7pI0W97CNF9O8jRSPzI0VW9iNFivkjRb38I0Xw/yNF
IwMkRVoGJEWKCSRFwQwkRfAPJEUnEyRFWhYkRYoZJEXBHCRF8B8kRSMjJEVWJiRFjikkRb0s
JEUAMCRFIzMkRVo2JEWKOSRFvTwkRfQ/JEUnQyRFVkYkRYpJJEW9TCRF8E8kRSNTJEVeViRF
ilkkRcFcJEXwXyRFI2MkRVpmJEWKaSRFvWwkRfRvJEUjcyRFVnYkRYp5JEW9fCRF8H8kRSOD
JEVahiRFiokkRcGMJEXwjyRFI5MkRVaWJEWKmSRFvZwkRfCfJEUjoyRFVqYkRYqpJEXirCRF
8K8kRSezJEVWtiRFirkkRc28JEXwvyRFI8MkRVbGJEWKySRFvcwkRfDPJEUj0yRFVtYkRY7Z
JEXB3CRF8N8kRSPjJEVa5iRFiukkRb3sJEX47yRFI/MkRVb2JEWO+SRFwfwkRfD/JEUnAyVF
WgYlRY4JJUXBDCVF9A8lRScTJUVaFiVFjhklRcEcJUX0HyVFJyMlRVomJUWSKSVFwSwlRfQv
JUUnMyVFWjYlRY45JUXBPCVF9D8lRSdDJUVaRiVFjkklRcFMJUX0TyVFJ1MlRVpWJUWOWSVF
wVwlRfRfJUUnYyVFWmYlRY5pJUXBbCVF8G8lRSdzJUVadiVFjnklRcF8JUX0fyVFJ4MlRVqG
JUWOiSVFvYwlRfCPJUUnkyVFVpYlRa6ZJUXBnCVF8J8lRSejJUVapiVFiqklRb2sJUX0ryVF
I7MlRVq2JUWKuSVFwbwlRfS/JUUjwyVFVsYlRYrJJUXBzCVF9M8lRSPTJUVW1iVFitklRb3c
JUXw3yVFI+MlRVrmJUWK6SVFyewlRfDvJUUj8yVFXvYlRY75JUXB/CVF8P8lRScDJkVaBiZF
jgkmRb0MJkXwDyZFIxMmRVoWJkWOGSZFvRwmRfAfJkUjIyZFViYmRY4pJkXBLCZF8C8mRScz
JkVWNiZFijkmRcE8JkXwPyZFI0MmRVpGJkWKSSZFvUwmRfBPJkUjUyZFVlYmRY5ZJkW9XCZF
9F8mRSNjJkVWZiZFimkmRb1sJkXwbyZFI3MmRVZ2JkWOeSZFvXwmRfB/JkUjgyZFVoYmRYqJ
JkW9jCZF8I8mRSeTJkVWliZFjpkmRb2cJkXwnyZFI6MmRVqmJkWOqSZFwawmRfSvJkUnsyZF
VrYmRYq5JkW9vCZF8L8mRSPDJkVWxiZFiskmRb3MJkXwzyZFI9MmRVbWJkW/2SZFwdwmRfDf
JkUj4yZFVuYmRYrpJkXB7CZF8O8mRS/zJkVW9iZFjvkmRb38JkXw/yZFmgMnRVoGJ0WOCSdF
vQwnRfAPJ0UnEydFWhYnRYoZJ0XJHCdF9B8nRScjJ0VaJidFjiknRcEsJ0X0LydFJzMnRVo2
J0WOOSdFwTwnRfQ/J0UnQydFWkYnRY5JJ0XBTCdF9E8nRSdTJ0VvVidFjlknRcFcJ0X0XydF
J2MnRVpmJ0WOaSdFwWwnRfRvJ0UncydFWnYnRY55J0XBfCdF</AssayXData><AssayYData Points="900">5kSRP7BYkT+8y5E/ROmRPx8SkT/WxJE/8maSP1j/kT/66ZE/hmySP2tHkj+Ak5I/59GRP07Q
kT/lMpI/oPuRP+oIkz8VlZI/3oSSP1k3kj9oopE/AzmSPyZUkj+6f5I/SfOSP85qkj9w+pI/
jkaSP5tnkj/EOpI//MCSP9pikj+jA5M/27mSP0evkj+IaJI/JHySP8mDkj/GbpI/22eSP75n
kj/RuZI/TYqSP+YMkj8Mj5I/7WKSP7BOkj9tfJI/hNeSP7oHkz8Ty5I/HWKSP2bakj+y+5I/
OAOTPwBbkz8pBZM/m52SPyjWkj8dHZM/MtmSP55Pkj9DfpI/NZqSP04rkz9p1JI/UheTP2BU
kz+tRZM/WvmSP6Lrkj+PfJI/nZGSPyWBkj/rj5M/UciSP7zMkj8J45I/YmeTPwNWkz+Vl5I/
FImSP8Ggkj9fdpI/zBOTP+Lmkj9v8pI/PrGSPy/ukj8pqZI/7P+SPwKRkz+ADpM/of2SPy/5
kj9K4pI/lk2TPzrtkj9ImZM/Oi+TPznxkj9V6pI/B1iTP/WDkz8hlpI/R3aTP6PQkj8kXZM/
GciSP9D1kj81BZM/MBeTPwr/kj9+GpM/MReTP5RUkz+nJpM/Bb6SP8Edkz/+upI/hpKTPxuc
kz/wW5M/c7eSP0jMkj+6R5M/tTaTP+v8kj/JAJM/k+eSP8y1kj/FJZM/XC+TP14Lkz9qIJM/
rTqTP7cckz82HpM/Z8mSP0X8kj9665I//RaTP8Sdkz8/CpM/jCWTP2b/kj9XZJM/Y7aSP/1J
kz8nKJM/mpeTPzm5kj8QwZI/6zWTP4/Dkz9AcZI/LFSTP3KQkz9lc5I/20qTP+EMkz/o+5I/
gQOTP0Tlkj9DS5M/CzeTP3Tfkz8bG5M/znCTP59Dkz8qSJM/aoqTP0TRkj8YcZM/8JSSPztc
kz/iopM//WuTPxTqkj9I45I/wuCSP90xkz9R85I/1aqTPzCYkj9epJM/81WTP8dLkz/DR5M/
GXCTP2URkz8o3pM/GLKTP1MLlD9QsJM/6J2TP/7Qkj+kdJM/ZuGSP+LHkz9y0pM/dLuTP7Qe
kz9dfZM/qXmTP1Azkz+EPJM/FjKTP4crlD9/QpM/67OTP+SGkz/zcpM/oheTPzXikz88p5M/
evuSP2gIkz9M6ZI/m8+TP312kz+UN5M/k9STP92Mkz+DQpM/7aKTP4nQkz/KmJM/LMmTP2wm
kz9DX5M//K+TP6oelD9ooZM/SVmTP/2Dkz9CsJM/+IuTP/8+kz9adJM/IGOTPxVokz+SlZM/
mIyTP+f1kz+md5M/Q4iTPxSKkz/k0ZM/qAGUPz3okz/VM5Q/vkuTP3vykj8QiZM/xkyTP0Sl
kz8/dpM/RRKTP56Kkz947ZM/s+STP2Rfkz/RF5M/snyTPyZJkz/FzZM/3uaTP1QTlD8TnZM/
YBSUP25Rkz92xJM/A4uTPy5BlD/T0JM/Mx2UP08BlD/AO5M/0h2UPyP/kj/ebJM/D2yTP7lL
kz8YJ5Q/2AqUP5CWkz9Au5M/SRqTP0fEkz+er5M/VKaTP0T1kz/Vf5M/29OTPzfRkj8i/5M/
Km6TP7TGkz+srZM/6WGTPz3jkz+PtJM/SIyTP1iYkz8NcJM/aW6TPxaekz8lNpM/krqTPzik
kz/LN5Q/RQmUP2Cjkz/475M/6w6UP8Q8lD89XZM/F2GTP44BlD/9w5M/+quTPzoLlD/Cq5M/
0OKTPw1ykz87zZM/sxyUPz/nkz/swpM/TzmTP5oulD+0MJQ/LBeUP4KAkz8BIJM/pqGTP5R9
lD+TqpM/e5qTP6Ozkz/N95M/6gqUP+sAlD9r85M/RPmTP3kxlD+7v5M/A+WTPx4tlD843pM/
s16UP3MclD+hhpQ/lRmUPx2dlD9x75M/CiGUP7Xnkz/pFJQ/DxuUPwvmkz8HH5Q/2hKUP3Oi
kz/6PpQ/0M2UP1RnlD8KEZQ/YBqUPzHjkz9Gs5M/aAqUP1kYlD9x2ZM/CDyUP99ekz8m4pM/
n/yTP5ABlD8E8ZM/fMWTPw5TlD++MpQ/IzqUP/tglD9fGJQ/fziUP/MqlD/J35M/jRqUPxUb
lD9IT5Q/wlaUP5A1lD9MCJQ/6+GTP37ckz9WEpQ/T2yUPx68kz8wvZM/ZN+TP1b2kz8AHJQ/
AjGUP1W/kz/ZL5Q/nmSUP+KJlD8+OZQ/YnyUP0cnlD9g8JM/99+TP21blD8zyZQ/rFqUP39c
lD9Uz5M/IbOUPzSblD8ympM/P4aTPx3mkz8AiJQ/yu2TPw5UlD8xz5M/0Q6UP0xmlD+nNJQ/
9kKUPxiOlD8TAJQ/8CmUPzvXkz9djpQ/1nWUP3qVlD92CpU/f2OUPxNFlD+VCpQ/ATeUPxR9
lD+NaJQ/uh6UP71ilD9rZ5M/30eUP+ZYlD9/YpQ/+cOUPwkwlD/I/5Q/xpSUP1rQlD+O25Q/
QK+UPz21lD/JvZQ/aYiUP5EwlD8/Q5Q/U6yUP66OlD/50pQ/eSKVPxTVlD9UnZQ/m0WUP++T
lD+IfJQ/1ImUPxeFlD9zPZU/9T2UP7EGlD8Fu5Q/NjOUP22UlD+qWZQ/i3WUP4aHlD+GgZQ/
t1iUP3l0lD/fQZQ/ZmqUP6xhlD/SfpQ/A+mTP9FPlD/PNZQ/aqSUP4fKlD+ur5Q/STmUP+KA
lD8QAZU/rK6UPyY7lD+jGZQ/1BeVPyl8lD8Ui5Q/E1OUP5LLlD/Q0ZQ/bRaVPzPplD/DYpQ/
oGyUP4X3lD/3iJQ/61iUPzlIlD8qbJQ/zAaUPzSnlD+4uZQ//kuUP9uQlD/BTZQ/of2UP5HF
lD/eI5Q/ozmUPxHTlD+ytZQ/R+2UP1FLlD8WVJQ/7YWUPz+GlD9wtpQ/Vg2VP3jclD/re5Q/
dcKUP9q+lD82AZU/xlOUP9y9lD8wW5Q/p0GUP8QRlD/WPJQ/J7OUP8F+lD/+3pQ/D26UP30h
lD8Zl5Q/EbuUP5v3lD8965Q/X1OUP0OalD/T4ZQ/nZGUP8BGlD+TJpQ/hHyUP0+0lD8ZbJQ/
24qUP+55lT/GGZU/UVaUPztklD94MZU/lP2UPzSylD8s+pQ/xnmUP5/3lD/V+ZQ/pfWUP/Gg
lD/N4JQ/TmOUPyvHlD94+pQ/cs6UP7dwlT/O9pQ/EKKUP/tulD/n6pQ/cf6UP248lT9t0ZQ/
RCeVP4+elD90n5Q/C6WUP7X2lD/H35Q/0QqVPw8IlD86cpQ/BtuUP3FalT/w6ZQ/SRaUPw18
lD9POJQ/vA+VP4QglT/QI5U/Kx+VP2VHlT/81ZQ/SQmVP83rlD+XM5U/YkuVPwLpkz94IJU/
48yUP6tqlT+t1JQ/BwOVP334lD9Dy5Q/59+UPwvHlD/tEZU/Rq6UP4KFlD/SrpU/Gh+VP2yU
lD+sN5U/4GCUP3nclT9gQZU/0YuVPxF6lT8C0ZQ/zOiUP0gTlT965JQ/+5aUP2l3lT+KPpU/
tR+VPzoClT9AMpU/66iUPycmlT8noJQ/8l6VPyYclT/0ApU/3WKVP9rrlD8XU5U/Y72UPw9o
lT9qP5U/FGCVP8uTlD8AipU/jEyVPwUYlT8j25Q/PTeVP8pUlT98t5Q/XzCVP5A1lT+AbpU/
YveUP/j3lD8geJU/+PqUP/vflD8JXZU/cgaVPyK1lT+pQJU/0mSVPxiMlT9jApU/ZlSVPxhK
lT8FeJU/rmyVP84nlT9l0pQ/eUWVP4g/lT9eW5U/OnaVP+sHlT/055Q/rAKVP4jplD/VWpU/
vleVP6RklT+L6JU/hQmVP7EOlT+ipJU/cmWVP1tilT/gLJU/iK6VPwwwlT9r5JQ/Cw+VP9Vz
lT/cYJU/TTSVP23QlT/+dZU/teCUPwJNlT/eAJU/EouVP7iilT9DQpU//xKVP8GQlT97X5U/
YJyVP56OlT+/A5U/gmuVP4Q5lT/d/pQ/6TmVP7allD+MdJU/ftKUPyomlT9dHZU/X0OVP+9l
lT/SP5U/UsKVPxhJlT+i5JQ/hnyVPwallT8j5JU/OOKVP4hxlT9eWZU/gHmVPyTtlD9Vc5U/
IaaVP1lflT+dLZU/ln2VPzxxlT/kvJU//HGVP+yIlT81FpY/3ZKVPy4Qlj/zk5U/8EeVP/wQ
lj9TfpU/DyaVP43nlD8bzJQ/fySVP7BqlT9I0pU/OaqVPxx0lT8oCpY/ramVP1WYlT9PXJU/
tMCVP3mclT95UJU/Pp2VPzMVlj8YaZU/j7CVPxixlT8AuZU/6W+VP3mOlT+4zZU/ZzKVPyJV
lT/Ot5U/SP+VPwY+lT9OupU/7pqVPxTQlT+vbJU/Y5uVP5H5lT9l0pU/N9yVP0iWlT9XrJU/
fdGVP0bHlT+hjZU/4pmVP5S3lT/NNZY/nrGVP5CplT8v+5U/ehSWP2yolT9d2ZU/edSVP/ny
lT8OlJU/qIaWP65/lT/ynZU/UTiWP6OSlT/fM5U/uViWP/8flj8Q35U/idqVP7L4lT/RvJU/
WZeVP8rRlT9SGJY/Xz2VP0JylT8/rpU/bLWVPw0Ilj83XpY/GHmVP6H0lT8F6ZU/plCVP2/3
lT+5cpU/o4eVP9DRlT9pBJY/r8eVP4/7lT+Bm5U/qZWVP1vIlT9r/ZU/weeVP9nclT9AyJU/
Ez6WPwHflT+pk5U/3J2VP5nAlT+0lpU/UgCWP3e4lT9TnJU/sveVP1WllT+3B5Y/X2+WP2ZV
lj+x1JU/ac+VP+1plj9t1ZU//6eVP4xzlj+8R5U/jWeVPxoLlj9XdpU/X9WVP4HTlT/VuZU/
G8KVP3Belj//HpY/kcOVP84/lT+MKZY/+8eVP0SIlj8srJU/</AssayYData></Step><Step><CommonData><SampleLocation>11</SampleLocation><SampleID></SampleID><SampleGroup></SampleGroup><SampleInfo></SampleInfo><SampleRow>H</SampleRow><SamplePlate>1</SamplePlate><WellType>REGENERATION</WellType><Concentration>-1</Concentration><ConcentrationUnits>µg/ml</ConcentrationUnits><MolarConcentration>-1</MolarConcentration><MolarConcUnits>nM</MolarConcUnits><MolecularWeight>-1</MolecularWeight><Temperature>28</Temperature><StartTime>3235284</StartTime><AssayTime>5</AssayTime></CommonData><FlowRate>1000</FlowRate><StepType>KREGENERATION</StepType><StepName>Regeneration</StepName><StepStatus>OK</StepStatus><ActualTime>4.99907</ActualTime><CycleTime>0.2</CycleTime><AssayXData Points="25">9H8nRSeDJ0VahidFioknRb2MJ0X0jydFI5MnRVaWJ0WOmSdFwZwnRfCfJ0UjoydFVqYnRY6p
J0W9rCdF8K8nRSOzJ0VWtidFirknRcG8J0XwvydFI8MnRVbGJ0WOySdFvcwnRQ==</AssayXData><AssayYData Points="25">NzAGwKPWGMDB4yLAYfMowOD6LcCl3jHAzEo1wD8cOMBHRTrAd5A8wJx3PsAFZkDAkLFBwEsX
Q8ACYkTAccZFwIIeR8B+FUjAZAdJwEllSsC5wErAJ+RLwM4rTMAu+UzAipBNwA==</AssayYData></Step><Step><CommonData><SampleLocation>12</SampleLocation><SampleID></SampleID><SampleGroup></SampleGroup><SampleInfo></SampleInfo><SampleRow>H</SampleRow><SamplePlate>1</SamplePlate><WellType>NEUTRALIZATION</WellType><Concentration>-1</Concentration><ConcentrationUnits>µg/ml</ConcentrationUnits><MolarConcentration>-1</MolarConcentration><MolarConcUnits>nM</MolarConcUnits><MolecularWeight>-1</MolecularWeight><Temperature>28</Temperature><StartTime>3251371</StartTime><AssayTime>5</AssayTime></CommonData><FlowRate>1000</FlowRate><StepType>KREGENERATION</StepType><StepName>Regeneration</StepName><StepStatus>OK</StepStatus><ActualTime>4.99907</ActualTime><CycleTime>0.2</CycleTime><AssayXData Points="25">8M8nRR/TJ0VW1idFhtknRbncJ0Xw3ydFI+MnRVbmJ0WG6SdFuewnRezvJ0Uf8ydFVvYnRYb5
J0W9/CdF7P8nRSMDKEVWBihFmgkoRb0MKEXwDyhFHxMoRVYWKEWGGShFuRwoRQ==</AssayXData><AssayYData Points="25">bvg8P4rtQz8MY0w/KPlTP9ZuWD971F0/hCxhP/B2ZD9OzWc/5+xoP5xsbD94wG4/FnNwPxyu
cj9XFHQ/Kh92P2t7dj8nUXc/nrV5P7egeD9PIXo/ERd9PzQ8fD+t9X0/yRR+Pw==</AssayYData></Step><Step><CommonData><SampleLocation>11</SampleLocation><SampleID></SampleID><SampleGroup></SampleGroup><SampleInfo></SampleInfo><SampleRow>H</SampleRow><SamplePlate>1</SamplePlate><WellType>REGENERATION</WellType><Concentration>-1</Concentration><ConcentrationUnits>µg/ml</ConcentrationUnits><MolarConcentration>-1</MolarConcentration><MolarConcUnits>nM</MolarConcUnits><MolecularWeight>-1</MolecularWeight><Temperature>28</Temperature><StartTime>3267477</StartTime><AssayTime>5</AssayTime></CommonData><FlowRate>1000</FlowRate><StepType>KREGENERATION</StepType><StepName>Regeneration</StepName><StepStatus>OK</StepStatus><ActualTime>5.00005</ActualTime><CycleTime>0.2</CycleTime><AssayXData Points="25">7B8oRR8jKEVSJihFhikoRbksKEXsLyhFHzMoRVI2KEWGOShFuTwoRew/KEUfQyhFUkYoRYZJ
KEW1TChF7E8oRR9TKEVSVihFhlkoRblcKEXsXyhFH2MoRWNmKEWGaShFuWwoRQ==</AssayXData><AssayYData Points="25">wDMowCw/OMAfxj3AQbdBwANhRMCWS0bAD/9HwA9WScB0u0rAwbRLwOTCTMB0qk3AnylOwC3K
TsB0tk/AvEtQwBEIUcDji1HAe9BRwNevUsAyEFPAk45TwIP3U8DpSlTA8IBUwA==</AssayYData></Step><Step><CommonData><SampleLocation>12</SampleLocation><SampleID></SampleID><SampleGroup></SampleGroup><SampleInfo></SampleInfo><SampleRow>H</SampleRow><SamplePlate>1</SamplePlate><WellType>NEUTRALIZATION</WellType><Concentration>-1</Concentration><ConcentrationUnits>µg/ml</ConcentrationUnits><MolarConcentration>-1</MolarConcentration><MolarConcUnits>nM</MolarConcUnits><MolecularWeight>-1</MolecularWeight><Temperature>28</Temperature><StartTime>3283576</StartTime><AssayTime>5</AssayTime></CommonData><FlowRate>1000</FlowRate><StepType>KREGENERATION</StepType><StepName>Regeneration</StepName><StepStatus>OK</StepStatus><ActualTime>4.99907</ActualTime><CycleTime>0.2</CycleTime><AssayXData Points="25">7G8oRR9zKEVSdihFhnkoRbl8KEXsfyhFH4MoRU6GKEWCiShFuYwoReyPKEUfkyhFUpYoRYKZ
KEW5nChF7J8oRR+jKEVOpihFhqkoRbWsKEXsryhFG7MoRVK2KEWCuShFtbwoRQ==</AssayXData><AssayYData Points="25">4ipLP+d0UD+rcVk/8t5fP2oYZj/ux2o/y0tvPw2lcj8la3Y//hx3P/Yhez9RVX0/Z0p+PwVc
gD9O0YE/yxeCPyv2gj/piYM/JdqEP5E/hD/fZ4U/tk2FPxg/hj98j4Y/qEWHPw==</AssayYData></Step><Step><CommonData><SampleLocation>11</SampleLocation><SampleID></SampleID><SampleGroup></SampleGroup><SampleInfo></SampleInfo><SampleRow>H</SampleRow><SamplePlate>1</SamplePlate><WellType>REGENERATION</WellType><Concentration>-1</Concentration><ConcentrationUnits>µg/ml</ConcentrationUnits><MolarConcentration>-1</MolarConcentration><MolarConcUnits>nM</MolarConcUnits><MolecularWeight>-1</MolecularWeight><Temperature>28</Temperature><StartTime>3299685</StartTime><AssayTime>5</AssayTime></CommonData><FlowRate>1000</FlowRate><StepType>KREGENERATION</StepType><StepName>Regeneration</StepName><StepStatus>OK</StepStatus><ActualTime>5.00005</ActualTime><CycleTime>0.2</CycleTime><AssayXData Points="25">6L8oRRfDKEVKxihFgskoRbXMKEXkzyhFF9MoRU7WKEV+2ShFsdwoReTfKEUX4yhFSuYoRX7p
KEWx7ChF5O8oRRvzKEVK9ihFfvkoRbX8KEXo/yhFGwMpRUoGKUWCCSlFtQwpRQ==</AssayXData><AssayYData Points="25">zoguwJcwOsAOnD/AX2BCwEuqRMACZkbAWktIwLV1ScAVJ0rA9GNLwK2HTMD8C03ALLZNwPqA
TsC2Bk/An2NPwEQkUMA9L1DAa+dQwGJdUcDMjlHAMj5SwFt8UsB+6VLArkZTwA==</AssayYData></Step><Step><CommonData><SampleLocation>12</SampleLocation><SampleID></SampleID><SampleGroup></SampleGroup><SampleInfo></SampleInfo><SampleRow>H</SampleRow><SamplePlate>1</SamplePlate><WellType>NEUTRALIZATION</WellType><Concentration>-1</Concentration><ConcentrationUnits>µg/ml</ConcentrationUnits><MolarConcentration>-1</MolarConcentration><MolarConcUnits>nM</MolarConcUnits><MolecularWeight>-1</MolecularWeight><Temperature>28</Temperature><StartTime>3315791</StartTime><AssayTime>5</AssayTime></CommonData><FlowRate>1000</FlowRate><StepType>KREGENERATION</StepType><StepName>Regeneration</StepName><StepStatus>OK</StepStatus><ActualTime>4.9981</ActualTime><CycleTime>0.2</CycleTime><AssayXData Points="25">7A8pRRcTKUVKFilFfhkpRbEcKUXoHylFFyMpRU4mKUWCKSlFsSwpReQvKUUXMylFSjYpRYI5
KUWxPClF6D8pRRdDKUVKRilFfkkpRbVMKUXkTylFF1MpRUpWKUWCWSlFsVwpRQ==</AssayXData><AssayYData Points="25">LMVfP57GZT8hwm0/t+Z0PzjLez//jH8/0++BP7x3gz9fcIU/IW2GP0Kehz9FL4k/D9KJP+kz
iz9/GIw/fc2MP8WUjT8PfI4/q+6OP5Tcjz/eCpA/xF+QP4JqkT+LlJE/U7mRPw==</AssayYData></Step></KineticsData></ExperimentResults>
