# Supplementary material for: Functional development of a V3/glycan-specific broadly neutralizing antibody isolated from a case of HIV superinfection
Source: eLife. 2021 Jul 15;10:e68110. doi: 10.7554/eLife.68110 (PMC8376252; doi:10.7554/eLife.68110)
Supplement: Figure 2—source data 2. [file elife-68110-fig2-data2.zip › QA013.2 Dbl Ref BLI_2020.06.25/QA013 autologous binding_MIG_naive_G7-L4/2020.06.25_013.frd]

<?xml version="1.0" encoding="UTF-8" standalone="yes"?>
<ExperimentResults><ExperimentInfo Name="QA013 autologous binding_MIG_naive_G7-L4"><ExpDescription></ExpDescription><RTDVersion>2.0</RTDVersion><RunID>29D70D75-DE43-4A40-820A-544485B21A50</RunID><ExperimentType>KINETICS</ExperimentType><ExperimentSubType>KBASIC</ExperimentSubType><StartDateTime>2020-06-25T16:48:50</StartDateTime><MachineName>886RGX1</MachineName><UserName>Labuser</UserName><LotNumber></LotNumber><PlateName>2020.06.25</PlateName><PlateName2></PlateName2><SensorName>E2</SensorName><SensorPlate>1</SensorPlate><SensorType>AHC (Anti-hIgG Fc Capture)</SensorType><SensorRole>LIGAND</SensorRole><SensorInfo></SensorInfo><WritingSW>DataAcquisition.exe 11.1.2.24</WritingSW><InstrumentType>OctetRED96</InstrumentType><InstrumentSerial>FB-50183</InstrumentSerial><InstrumentFW></InstrumentFW><IntegrationTime>3.3</IntegrationTime><DSPType>CPF</DSPType><DSPStitching>1</DSPStitching><HasManifest>1</HasManifest><InfoHash>-1712128999</InfoHash></ExperimentInfo><AssayParamsInfo/><KineticsData><Step><CommonData><SampleLocation>1</SampleLocation><SampleID></SampleID><SampleGroup></SampleGroup><SampleInfo></SampleInfo><SampleRow>E</SampleRow><SamplePlate>1</SamplePlate><WellType>BUFFER</WellType><Concentration>-1</Concentration><ConcentrationUnits>µg/ml</ConcentrationUnits><MolarConcentration>-1</MolarConcentration><MolarConcUnits>nM</MolarConcUnits><MolecularWeight>-1</MolecularWeight><Temperature>28</Temperature><StartTime>3315791</StartTime><AssayTime>30</AssayTime></CommonData><FlowRate>1000</FlowRate><StepType>BASELINE</StepType><StepName>Baseline</StepName><StepStatus>OK</StepStatus><ActualTime>30</ActualTime><CycleTime>0.2</CycleTime><AssayXData Points="150">AAAAAKjGSz66Scw+EFgZP0SLTD93vn8/mpmZPzMzsz/NzMw/okXmPzvf/z9qvAxAmpkZQARW
JkAzMzNAAABAQM3MTECamVlABFZmQNEic0AAAIBANV6GQM3MjEACK5NAaJGZQAAAoEA1XqZA
nMSsQAIrs0BokblAz/e/QDVexkDNzMxAAivTQGiR2UDP999ANV7mQM3M7EAzM/NAaJH5QAAA
AEEbLwNBZmYGQYGVCUEv3QxB5/sPQRsvE0FOYhZBgZUZQbTIHEHn+x9BMzMjQWZmJkGBlSlB
zcwsQef7L0EbLzNBTmI2QZqZOUG0yDxB5/s/QRsvQ0FmZkZBgZVJQbTITEHn+09BGy9TQWZm
VkGamVlBzcxcQef7X0GuR2NBZmZmQZqZaUHNzGxB5/tvQTMzc0FOYnZBmpl5QbTIfEEAAIBB
mpmBQTMzg0HZzoRBZmaGQQAAiEGamYlBMzOLQc3MjEFmZo5B9P2PQZqZkUEzM5NBzcyUQVpk
lkEAAJhBmpmZQTMzm0HNzJxBZmaeQQAAoEGamaFBMzOjQc3MpEFmZqZB9P2nQZqZqUEzM6tB
zcysQWZmrkEAALBBmpmxQTMzs0HNzLRBWmS2QQAAuEGamblBMzO7Qc3MvEFaZL5BAADAQZqZ
wUEzM8NBzczEQWZmxkEAAMhBmpnJQTMzy0HNzMxBZmbOQQAA0EGNl9FBMzPTQc3M1EFaZNZB
Vg7YQZqZ2UEnMdtBzczcQWZm3kEAAOBBmpnhQTMz40HByuRBmG7mQfT950GamelBMzPrQcHK
7EFmZu5B</AssayXData><AssayYData Points="150">AAAAAOTKaLrGgUU6Cq7eOgmE0Dvwjrc7/knmOxfQMzxiUCc8Z+8gPI+Uejy9pyQ8XtI0PCGS
ZTx0+BY8kPtsPITLRzwc6kk8J11CPLc3gTym1jM8MQAmPPpgajxxwmc8vzA8PIEeXTzD3Tc8
4jxTPIceXDyvi1E89c2CPOLkkTz3MYY8LpMxPD39mDy2Q1Y8g+5WPHDgqDya9Vc8UFl3PCwg
azyGf3I8OrWbPHsMezwFeZo8ND1vPHqJYTwbLZk8BBKDPHlmoDzZn4A8KSOIPDl9hjyHAVM8
BzWIPIcfWDzChlI8lQGePDL6jjzdPWU8d7+JPDurajzO23Q8mfdIPPdjczx6HqY8ygOhPHjo
GDw+CoI8LPWUPAfShzzoP5o8NHqDPEGxdDypo148GISBPOwehTyc2Uc8PmWBPC2xlzzIj5A8
bsyZPLZ0UjzqY6E8DbhwPGwsizx8RpE89nKmPJxjgDyZbno8U92fPGRzkTz6/2M8BZl3PFhA
mjzLeoQ8fm57PLFtaTywtJY8Cl+sPJ5WkDwFoaQ8i1aSPNpjjjzwmHo8kSeKPCWjmzxNn5U8
ohN/PFscWjy7nYs8ZjuLPGzTlDwJJno8eVmRPCvfkDwvHog8OQONPB+FcDyCW5k8KDejPEnK
izz795w8fYeFPF43iTwAqpw8uLSlPIMgZTzQcJw8xdqgPCC+mTyhrJE8DzmXPHPjjTxpUqM8
vuRvPH9Yezx8xYM8hVSsPGf2oTywioY84R6LPHStmDzCI6U86+SAPHJNkTye3M08WjaQPMQl
qTzMnW48</AssayYData></Step><Step><CommonData><SampleLocation>11</SampleLocation><SampleID></SampleID><SampleGroup></SampleGroup><SampleInfo></SampleInfo><SampleRow>E</SampleRow><SamplePlate>1</SamplePlate><WellType>REGENERATION</WellType><Concentration>-1</Concentration><ConcentrationUnits>µg/ml</ConcentrationUnits><MolarConcentration>-1</MolarConcentration><MolarConcUnits>nM</MolarConcUnits><MolecularWeight>-1</MolecularWeight><Temperature>28</Temperature><StartTime>3411841</StartTime><AssayTime>5</AssayTime></CommonData><FlowRate>1000</FlowRate><StepType>KREGENERATION</StepType><StepName>Regeneration</StepName><StepStatus>OK</StepStatus><ActualTime>4.999</ActualTime><CycleTime>0.2</CycleTime><AssayXData Points="25">AADwQY2X8UEzM/NBwMr0QVpk9kH0/fdBjZf5QScx+0HAyvxBWmT+QQAAAELHywBCk5gBQmBl
AkIzMwNC+v4DQsfLBEKTmAVCYGUGQi0yB0L6/gdCzcwIQpqZCUJmZgpCLTILQg==</AssayXData><AssayYData Points="25">xn2BwDcNjsDhlJTAtBmZwG1ZnMDtE5/AoBqhwKP3osBIl6TAggWmwFFep8A1ZajAA12pwHhU
qsD7LavAFNOrwMS9rMAwKa3AmeitwK52rsDQ9K7AgpqvwI31r8C8XbDAEKqwwA==</AssayYData></Step><Step><CommonData><SampleLocation>12</SampleLocation><SampleID></SampleID><SampleGroup></SampleGroup><SampleInfo></SampleInfo><SampleRow>E</SampleRow><SamplePlate>1</SamplePlate><WellType>NEUTRALIZATION</WellType><Concentration>-1</Concentration><ConcentrationUnits>µg/ml</ConcentrationUnits><MolarConcentration>-1</MolarConcentration><MolarConcUnits>nM</MolarConcUnits><MolecularWeight>-1</MolecularWeight><Temperature>28</Temperature><StartTime>3428107</StartTime><AssayTime>5</AssayTime></CommonData><FlowRate>1000</FlowRate><StepType>KREGENERATION</StepType><StepName>Regeneration</StepName><StepStatus>OK</StepStatus><ActualTime>5</ActualTime><CycleTime>0.2</CycleTime><AssayXData Points="25">+v4LQsHKDEKamQ1CWmQOQicxD0L6/g9Cx8sQQpSYEUJaZBJCJzETQvr+E0LHyxRClJgVQlpk
FkItMhdC+v4XQsfLGEKNlxlCZ2YaQi0yG0L6/htCx8scQpSYHUJgZR5CLTIfQg==</AssayXData><AssayYData Points="25">FDZ6v/0Gcb+PFma/nYZbv04aU7/x+Ey/EK5Gv67IQr/OAT2/QVA6v0R5Nr8dbDS/zVMwv6pa
L7/zgCq/nlApv6f9J7+DiSW/qfAkv/RZIb8CcSC/vE8ev1FuHb88fxu/uwkbvw==</AssayYData></Step><Step><CommonData><SampleLocation>11</SampleLocation><SampleID></SampleID><SampleGroup></SampleGroup><SampleInfo></SampleInfo><SampleRow>E</SampleRow><SamplePlate>1</SamplePlate><WellType>REGENERATION</WellType><Concentration>-1</Concentration><ConcentrationUnits>µg/ml</ConcentrationUnits><MolarConcentration>-1</MolarConcentration><MolarConcUnits>nM</MolarConcUnits><MolecularWeight>-1</MolecularWeight><Temperature>28</Temperature><StartTime>3444232</StartTime><AssayTime>5</AssayTime></CommonData><FlowRate>1000</FlowRate><StepType>KREGENERATION</StepType><StepName>Regeneration</StepName><StepStatus>OK</StepStatus><ActualTime>5</ActualTime><CycleTime>0.2</CycleTime><AssayXData Points="25">+v4fQsHKIEKUmCFCYGUiQi0yI0L6/iNCx8skQpSYJUJaZCZCJzEnQvT9J0LHyyhCjZcpQm1n
KkInMStC9P0rQsHKLEKNly1CWmQuQicxL0L0/S9CwcowQrKdMUJgZTJCLTIzQg==</AssayXData><AssayYData Points="25">cBKWwKransAcv6LAJBKlwCvTpsCkKKjAMjepwKVNqsAR6KrA6serwJZErMDBzazAYS6twG++
rcATKK7As5CuwBnnrsAIVK/ASqyvwILwr8BBarDAOIqwwIzxsMBYE7HAo0OxwA==</AssayYData></Step><Step><CommonData><SampleLocation>12</SampleLocation><SampleID></SampleID><SampleGroup></SampleGroup><SampleInfo></SampleInfo><SampleRow>E</SampleRow><SamplePlate>1</SamplePlate><WellType>NEUTRALIZATION</WellType><Concentration>-1</Concentration><ConcentrationUnits>µg/ml</ConcentrationUnits><MolarConcentration>-1</MolarConcentration><MolarConcUnits>nM</MolarConcUnits><MolecularWeight>-1</MolecularWeight><Temperature>28</Temperature><StartTime>3460329</StartTime><AssayTime>5</AssayTime></CommonData><FlowRate>1000</FlowRate><StepType>KREGENERATION</StepType><StepName>Regeneration</StepName><StepStatus>OK</StepStatus><ActualTime>5</ActualTime><CycleTime>0.2</CycleTime><AssayXData Points="25">+v4zQsfLNEKNlzVCWmQ2Qi0yN0L6/jdCwco4QpSYOUJaZDpCJzE7QvT9O0LByjxClJg9Qlpk
PkInMT9C9P0/QsfLQEKamUFCWmRCQi0yQ0L6/kNCwcpEQo6XRUJaZEZCLTJHQg==</AssayXData><AssayYData Points="25">EDdtv6Y7Y78DNFm/GvVNv6ApSL+GKEG/BP07v+HiN78rYTS/qScwv570LL8X8ym/GI4nv9gz
JL/5zSK/Yjsfv8DmHb+BdRy/PJkav/sUGL+dJRe/UEQVv4/uE79LRhO/W0wSvw==</AssayYData></Step><Step><CommonData><SampleLocation>11</SampleLocation><SampleID></SampleID><SampleGroup></SampleGroup><SampleInfo></SampleInfo><SampleRow>E</SampleRow><SamplePlate>1</SamplePlate><WellType>REGENERATION</WellType><Concentration>-1</Concentration><ConcentrationUnits>µg/ml</ConcentrationUnits><MolarConcentration>-1</MolarConcentration><MolarConcUnits>nM</MolarConcUnits><MolecularWeight>-1</MolecularWeight><Temperature>28</Temperature><StartTime>3476486</StartTime><AssayTime>5</AssayTime></CommonData><FlowRate>1000</FlowRate><StepType>KREGENERATION</StepType><StepName>Regeneration</StepName><StepStatus>OK</StepStatus><ActualTime>4.999</ActualTime><CycleTime>0.2</CycleTime><AssayXData Points="25">+v5HQsHKSEKNl0lCWmRKQi0yS0L6/ktCx8tMQo2XTUJgZU5CJzFPQvr+T0LBylBCjZdRQmBl
UkInMVNC+v5TQsfLVEKUmFVCWmRWQi0yV0L0/VdCwcpYQo6XWUJaZFpCJzFbQg==</AssayXData><AssayYData Points="25">f76UwFUUnsCx7aHAYz2kwHKkpcBd5qbA3PunwC/tqMCOoKnA+jmqwI+oqsAaN6vAmJarwHwI
rMB5XKzAQ7KswNQPrcD1Ta3AasatwCEPrsAJW67AjnmuwLOyrsD2z67AAiSvwA==</AssayYData></Step><Step><CommonData><SampleLocation>12</SampleLocation><SampleID></SampleID><SampleGroup></SampleGroup><SampleInfo></SampleInfo><SampleRow>E</SampleRow><SamplePlate>1</SamplePlate><WellType>NEUTRALIZATION</WellType><Concentration>-1</Concentration><ConcentrationUnits>µg/ml</ConcentrationUnits><MolarConcentration>-1</MolarConcentration><MolarConcUnits>nM</MolarConcUnits><MolecularWeight>-1</MolecularWeight><Temperature>28</Temperature><StartTime>3492560</StartTime><AssayTime>5</AssayTime></CommonData><FlowRate>1000</FlowRate><StepType>KREGENERATION</StepType><StepName>Regeneration</StepName><StepStatus>OK</StepStatus><ActualTime>5</ActualTime><CycleTime>0.2</CycleTime><AssayXData Points="25">9P1bQsHKXEKOl11CVGNeQiEwX0Lu/F9Cu8lgQo6XYUJaZGJCITBjQvT9Y0K7yWRCh5ZlQlpk
ZkInMWdC7vxnQsHKaEKOl2lCWmRqQiEwa0Lu/GtCu8lsQoiWbUJUY25CJzFvQg==</AssayXData><AssayYData Points="25">NQxWv4d2TL+nM0O/2NY5v1+4M7+ufC2/l6Anv8EoJb9Sbx+/5eAav3KKGL/qhBa/R9MTv2P3
EL/c1g6/YAoMv4unCr/HFgi/dOIGvwH2Bb+8QAS/scoBv5k9Ab8ZIAC/Q738vg==</AssayYData></Step><Step><CommonData><SampleLocation>1</SampleLocation><SampleID></SampleID><SampleGroup></SampleGroup><SampleInfo></SampleInfo><SampleRow>E</SampleRow><SamplePlate>1</SamplePlate><WellType>BUFFER</WellType><Concentration>-1</Concentration><ConcentrationUnits>µg/ml</ConcentrationUnits><MolarConcentration>-1</MolarConcentration><MolarConcUnits>nM</MolarConcUnits><MolecularWeight>-1</MolecularWeight><Temperature>28</Temperature><StartTime>3507407</StartTime><AssayTime>30</AssayTime></CommonData><FlowRate>1000</FlowRate><StepType>BASELINE</StepType><StepName>Baseline</StepName><StepStatus>OK</StepStatus><ActualTime>30</ActualTime><CycleTime>0.2</CycleTime><AssayXData Points="150">9P1vQsHKcEKOl3FCWmRyQicxc0L0/XNCwcp0Qo6XdUJaZHZCITB3QvT9d0K7yXhCh5Z5Qlpk
ekInMXtC9P17QsHKfEKOl31CWmR+Qicxf0L0/X9C3WSAQkrMgEItMoFClJiBQvr+gUJgZYJC
RMuCQi0yg0KUmINCd/6DQt1khELHy4RCqjGFQpSYhUL6/oVC3WSGQsfLhkKqMYdCEJiHQvr+
h0LdZIhCx8uIQi0yiUIVrolCd/6JQmBlikJEy4pCqjGLQpSYi0J3/otC3WSMQsfLjEItMo1C
lJiNQnf+jULdZI5C2c6OQqoxj0KUmI9Cd/6PQmZmkELHy5BCqjGRQhCYkUL6/pFCYGWSQkTL
kkItMpNCEJiTQnf+k0LdZJRCRMuUQi0ylUKUmJVCd/6VQmBllkJEy5ZCqjGXQhCYl0J3/pdC
3WSYQkTLmEItMplClJiZQnf+mULdZJpCaNGaQi0ym0IQmJtCd/6bQmBlnEJEy5xCqjGdQhCY
nUL6/p1C8GeeQtnOnkKqMZ9CEJifQn3/n0JgZaBCRMugQqoxoUIQmKFCd/6hQt1kokJEy6JC
qjGjQhCYo0J9/6NCYGWkQsfLpEKqMaVCEJilQnf+pULkZaZCRMumQi0yp0KUmKdC+v6nQuRl
qELHy6hCqjGpQpSYqUL6/qlCYGWqQsfLqkItMqtClJirQn3/q0JgZaxCx8usQi0yrUKUmK1C
+v6tQmBlrkLHy65CLTKvQpSYr0L6/q9CYGWwQsfLsEItMrFClJixQvr+sUJgZbJCx8uyQi0y
s0KUmLNC</AssayXData><AssayYData Points="150">P4nevrLS3r7Zyd2+HbHbvln42b6akNi+znHYvg5Y174GE9W+G/3Uvkdi077ivNS+hkLSvhKr
0L6Dsc6+v5fRvmtPzb4Yk86+QXTOvkOqyr726cq+R43IvkG2yL67a8e+VyPHvt6ux77Ej8S+
OJfCvjqowr5sBMS+2v7EvgT2wr5GBcG+j1PBvt7hv77QPsG+GPe9vpwtvr6YRbu+O9O9vo9V
vL5tcLq+Gwy6vjv3ub7W/ri+0d+5vqWQuL4V+bW+M4u4vg8Wtb4kwLW+x1G1vm7rtL69JLW+
NRK0vtQMsb6rQ7K+UrKwvn5SsL47GLC+sTmvvreQr76/mK6+tDauvh5/rr5cEK6+wX+rvuWV
rb7mway+LvKrvuIFqr4EFau+RUqpvp6lqr6Gvqq+e9uqvvSFqb7EH6a+FlKovrhdqL6AiKe+
FfWnvtH0pb5P26W+oEakvhZpp75s5qW+afKivpGSob6XIqO+UwWjvrYQpb48JaK+Uh6ivsUn
o760+aC+5QqhvnNjoL7q5KG+E8yfvpQ3nr473Z6+2kudvkuNnr6hxZ2+3GacvljInL7K6py+
GQidvifhmr6yapy+MVOavpKWm768wpu+BDCavlXjmr55A5m+E3qYvrpsl773TJq+SASZvriF
mL5F4Je+2GqYvlisl76HiZS+Z66WvjtHlb7CEJW+ehCVvgL8lr65Q5W+sc2Vvtcnkr5TVJe+
Hr2SvkHGkr4SFJK+jVqSvnlCkL5JGJC+vzCSvuCckr5G3pG+gCqRvpTrj75Bb5G+K/OPvkYC
kb4hd5C+</AssayYData></Step><Step><CommonData><SampleLocation>1</SampleLocation><SampleID></SampleID><SampleGroup></SampleGroup><SampleInfo></SampleInfo><SampleRow>E</SampleRow><SamplePlate>1</SamplePlate><WellType>BUFFER</WellType><Concentration>-1</Concentration><ConcentrationUnits>µg/ml</ConcentrationUnits><MolarConcentration>-1</MolarConcentration><MolarConcUnits>nM</MolarConcUnits><MolecularWeight>-1</MolecularWeight><Temperature>28</Temperature><StartTime>3538354</StartTime><AssayTime>80</AssayTime></CommonData><FlowRate>1000</FlowRate><StepType>LOADING</StepType><StepName>Loading</StepName><StepStatus>OK</StepStatus><ActualTime>79.999</ActualTime><CycleTime>0.2</CycleTime><AssayXData Points="400">+v6zQt1ktELHy7RCLTK1QhGYtUIAALZC3WS2QsfLtkItMrdCEZi3Qnf+t0LdZLhCRMu4Qqox
uUKUmLlC+v65QmBlukJEy7pCcT27QpSYu0J3/rtC3WS8QlDNvEKqMb1CEJi9Qnf+vULdZL5C
x8u+Qqoxv0IQmL9C+v6/QmBlwEJEy8BCqjHBQhCYwUJ3/sFCYGXCQkTLwkKqMcNCEJjDQnf+
w0LdZMRCRMvEQi0yxUKamcVCd/7FQt1kxkJEy8ZCqjHHQhCYx0J3/sdC3WTIQsfLyEKqMclC
lJjJQnf+yULdZMpCRMvKQqoxy0KUmMtC+v7LQt1kzEJEy8xCLTLNQpSYzUL6/s1C3WTOQsfL
zkItMs9ClJjPQnf+z0JgZdBCx8vQQi0y0UKUmNFC+v7RQmBl0kLHy9JCLTLTQpSY00L6/tNC
YGXUQsfL1EJANdVClJjVQvr+1UJgZdZCx8vWQqox10KUmNdC+v7XQmBl2EJEy9hCLTLZQpSY
2UL6/tlCYGXaQsfL2kItMttCEJjbQvr+20JgZdxCRMvcQi0y3UKUmN1C+v7dQt1k3kLHy95C
LTLfQjyf30J3/t9CYGXgQkTL4EItMuFClJjhQvr+4UJgZeJCx8viQi0y40KUmONCd/7jQmBl
5EJWzuRCLTLlQpSY5UL6/uVCYGXmQsfL5kItMudClJjnQvr+50LdZOhCx8voQi0y6UIQmOlC
+v7pQmBl6kLHy+pCLTLrQhCY60L6/utC3WTsQkTL7EItMu1CmpntQvr+7UJgZe5CRMvuQqox
70KUmO9C+v7vQmBl8ELHy/BCqjHxQpSY8UL6/vFC3WTyQkTL8kItMvNClJjzQvr+80JgZfRC
x8v0Qi0y9UKUmPVC+v71QmBl9kJEy/ZCLTL3QhCY90J3/vdC3mT4QkTL+EItMvlClJj5Qvr+
+ULeZPpCRMv6Qi0y+0KUmPtC+v77Qt5k/EJEy/xCsDL9QhCY/UL6/v1CYGX+QsfL/kItMv9C
EJj/Qnf+/0JvMgBDomUAQ9WYAENKzABDPP8AQ7AyAUOiZQFD1ZgBQwjMAUMAAAJDbzICQ+Rl
AkPVmAJDCMwCQ33/AkNvMgND5GUDQxaZA0MIzANDPP8DQ28yBEPkZQRD1ZgEQwjMBEN9/wRD
bzIFQyVmBUPVmAVDCMwFQzz/BUNvMgZDomUGQ9WYBkMIzAZDff8GQ28yB0OiZQdD1ZgHQwjM
B0N9/wdDsDIIQ+RlCEPVmAhDSswIQ33/CEOwMglD5GUJQ9WYCUMIzAlDff8JQ7AyCkPkZQpD
FpkKQ0rMCkN9/wpDsDILQ+RlC0MWmQtDSswLQ33/C0OwMgxD5GUMQxaZDENKzAxDff8MQ7Ay
DUPkZQ1DFpkNQ0rMDUO+/w1DsDIOQ+RlDkMWmQ5DSswOQ33/DkOwMg9D5GUPQ9WYD0NKzA9D
ff8PQ7AyEEPkZRBDFpkQQ0rMEEN9/xBDsDIRQ+RlEUMWmRFDSswRQ33/EUOwMhJD5GUSQxaZ
EkNKzBJDff8SQ7AyE0PkZRNDFpkTQ0rME0N9/xNDbzIUQ6JlFEMWmRRDSswUQ33/FENvMhVD
5GUVQ9WYFUMIzBVDSAEWQ28yFkOiZRZD1ZgWQwjMFkM8/xZDsDIXQ6JlF0PhmhdDSswXQ33/
F0OwMhhD5GUYQ9WYGENKzBhDff8YQ28yGUOiZRlD1ZgZQ0rMGUM8/xlDbjIaQ6JlGkMWmRpD
SswaQ33/GkNuMhtDomUbQxaZG0MIzBtDPP8bQ7AyHEPkZRxDFpkcQwjMHEM8/xxDbjIdQ6Jl
HUPVmB1DCMwdQzz/HUOwMh5DomUeQ9WYHkMIzB5DPP8eQ24yH0OiZR9D1ZgfQ0rMH0M8/x9D
sDIgQ6JlIEPVmCBDCMwgQ33/IEMKNyFD5GUhQxaZIUMIzCFDPP8hQ24yIkOiZSJDFpkiQwjM
IkM8/yJDbjIjQ2ZmI0MWmSNDCMwjQzz/I0NuMiRD5GUkQ9WYJEMIzCRDPP8kQ24yJUOiZSVD
1ZglQwjMJUM8/yVDbjImQ6JlJkPVmCZDCMwmQzz/JkNuMidD5GUnQ9WYJ0MIzCdDPP8nQ24y
KEPkZShDFpkoQwjMKENCAClDbjIpQ+RlKUMWmSlDCMwpQw==</AssayXData><AssayYData Points="400">ZzWPvtpjjb47A46+xUCPvvT8jL70p4q+EsuKvreAjb5DrYu+5xWOvqfnjL6D/4y+eKGJvmts
i76QFIm+7TCKvjcqiL4DMYq+KF6LvoD0iL65uYi+uMqJvqEdir6J54q+dxuJvghah74dOYi+
vAaGvqp/hr6NU4a+UGWGvl3bhb6+foa+6+WHvu1xhL4Bp4S+GAOEvmGZhL7v5YK++piEvpNZ
hL7yl4O+0bmBvpqEhb75B4O+LN+Cvk3hg770GYS+uH+Avsc/hL5r8YG+4N+BvnJKgb4FEIK+
/yqDvnCWf75OFIC+6ll/vphHgL5GGoK+tWuBvlOxgL7bxny+cFN/vvfDfb6txny+3JB/vhwD
f77o73y+1Xp/vhzXfr7jrHi++OJ5vm3Xeb6kpXu+sc56vvYqeL4eQXW+bgd7vplYd76Kj3a+
/id3voJqeb4ixXG+nI9yvqvNdr7ks3a+Ekd2vnd6d74ssHO+xBpyvpkBd74UbHe+jqt5vhpB
dL6AmnO+vKZzvkUNcb4fcnC+Hihzvhywc74lFnK+7g5zvgEocb5AtG++5wZsvm61ar6UJGm+
HV1vvrukcL6/jmy+ZUVsvgREbr7g12m+2SxqvhyFa76aQWe+0htjvh7aab5BL2q+hCdlvjjP
ar6Lq2y+2gNmvmrmZr571Gm+BhxqvpD0Yb6BWGW+zYNnvi0XaL4p/Ga+yHRjvqqWab4rz2i+
klpovl4oYb6r0mi+p8hlvq1LYL5XSGG+AyNnvj+pZb7qEmC+WjVlvmcyYr6WBmG+1/1mvhLZ
Y77d3V++8YZivpZGYr7LWF++H1xZvtXhWr50vF2+Np1cvtlTXr7VJly+RHZfvnvwXr5qQF++
ndJevmeuX76Q3Vm+X9VbvkwIWr5v9li+JhFdvqPgXr42gFy+b9NevsD8Vr5gY1i+/49avuMY
Vb7yYFa+ERhZvmkYXL4E1lW+zgdWvtWfVr4wVFm+xn9YvoWBVb7BJFS+ZEBVvph5Ur6PPFW+
h79XvkjtVr7ldFS+vhBVvtUvVb5JK1C+8btUvvQBVL7jcFC+sx9Qvs4eTr7JSk++lFBWvsyM
U74XElS+msRSvoUYUL42wVG+dmVQvg9cSr6R0lG+go1LvidAT74J60q++5RMvtWaS77Snk6+
x9JNvhjrTr4CXUq+t81Pvou/Sr5FV0q+et9KvhDETL5091C+/GBNvsBxS77WtUe+v7NMvqfx
R76maUi+80tIvhJOSb7y8Ui+pt5Gvr6gSr7wkky+BKtLvprPQr48D0i+Y3lFvtBYRL4mMke+
MNJEvj2JQ74+PUS+WE5FvixgQL5IXUO+lDlCvjtwQ75ytUO+IN9AvmJ4R74RHEG+2VxCvoqG
Qr5Y3Ui+uTlDvoK8Pb6SUUC+Vr49vlxoO74YmUS+ABhAvotkP75NfT6+nuNBvtjXP77x90C+
Iv8+vhdKQ76uZ0G+77dBvjBFPr4Jhzm+rwE8vjWAPb76XUG+pUU6vqktO77CNEK+Z04/vv5l
P755ZTq+qS1AvlccOr45XTy+A285vs0gPL4wzTu+5I44vigxP77PRji+oMc/vvb5O75LGjy+
bBc4vlKXP74jyji+ucM3vk6TOL4mmzm+ooQyvl2ZPb6+Lje+LeA5vlaRM75LrDS+eLY3voha
M76m2DW+vy04vof/Nr5Qejm+GaM1viqlNr5dQzu+s705vkaVNL6aLzG+LC40vvMKM77A3DS+
Q6AtvqYONr4ANzO++QM1vql5NL62DTK+lyE1vtpgMr67PTK+720zvqx7Mr59kDO+Xbw2vm9z
Mb7OGjS+QicuvkvQL76qrDK+ghk0vp/tML4EES6+khgrvlP7Kr7L4TC+y48zvkU2L77LOSy+
HOMqvpihK7701i2+W2grvjuWML7sxCq+yiYrvuRtKr4mQyq+6G4uvsfrLb7+Dyi+H2EsvsHx
LL6SjS2+PkQqvjl7Lr710Cy+DeErvgalKL6jbie+HOMpvjzdJ77hAS2+tegqvvL8K76GaSe+
VQgkvo4uJL6Lxye+YdElvhkLKr5QGSa+yTwnvugbKL7mxiW+opYmvkDUJr4JcSi+ELolvuOg
Jb4dvCa+vW0mvvlXI76SRCK+jzMmvjeKJ749liW+Zf0ovg==</AssayYData></Step><Step><CommonData><SampleLocation>1</SampleLocation><SampleID></SampleID><SampleGroup></SampleGroup><SampleInfo></SampleInfo><SampleRow>E</SampleRow><SamplePlate>1</SamplePlate><WellType>BUFFER</WellType><Concentration>-1</Concentration><ConcentrationUnits>µg/ml</ConcentrationUnits><MolarConcentration>-1</MolarConcentration><MolarConcUnits>nM</MolarConcUnits><MolecularWeight>-1</MolecularWeight><Temperature>28</Temperature><StartTime>3619420</StartTime><AssayTime>30</AssayTime></CommonData><FlowRate>1000</FlowRate><StepType>BASELINE</StepType><StepName>Baseline</StepName><StepStatus>OK</StepStatus><ActualTime>29.999</ActualTime><CycleTime>0.2</CycleTime><AssayXData Points="150">O/8pQ24yKkNgZSpD1ZgqQ8bLKkM7/ypDbjIrQ2BlK0PVmCtDxssrQzv/K0NuMixDoWUsQ9WY
LEMIzCxDO/8sQ24yLUOhZS1D1ZgtQwjMLUM7/y1DbjIuQ6FlLkOTmC5DCMwuQzv/LkO2My9D
oWUvQ9WYL0MIzC9Dff8vQ24yMEOhZTBD1ZgwQwjMMEM7/zBDbjIxQ6FlMUPVmDFDCMwxQ/n+
MUNuMjJDoWUyQ9WYMkMIzDJDO/8yQ24yM0OhZTND1ZgzQ8bLM0M7/zNDbjI0Q7RoNEPVmDRD
xss0Qzv/NENuMjVDoWU1Q9WYNUMIzDVD+f41Qy0yNkNgZTZD1Zg2Q8bLNkPEADdDLTI3Q2Bl
N0OTmDdDScw3Qzv/N0NuMjhDoWU4Q5OYOEMIzDhD+f44Qy0yOUNgZTlDk5g5QwjMOUP5/jlD
bjI6Q6FlOkPVmDpDxss6Qzv/OkMtMjtD6WY7Q9WYO0PGyztD+v47Qy0yPENgZTxDk5g8QwjM
PEP6/jxDbjI9Q6FlPUPVmD1Dxss9Q/r+PUMtMj5DYGU+Q5OYPkNQzT5D+v4+Qy0yP0NgZT9D
k5g/Q8bLP0M7/z9DbjJAQ6FlQEOTmEBDxstAQzv/QEMtMkFDYGVBQ5OYQUMIzEFD+v5BQ24y
QkNgZUJDk5hCQ0nMQkP6/kJDbjJDQ2BlQ0OTmENDCMxDQzv/Q0MtMkRDYGVEQ5OYREPGy0RD
+v5EQy0yRUNgZUVD1ZhFQwjMRUP6/kVDLTJGQ2BlRkOTmEZDxstGQ/r+RkMtMkdDYGVHQ5OY
R0PGy0dD</AssayXData><AssayYData Points="150">0VYlvtY2JL5LOSC+FeYlvptzIr6GNCG+94IbvlzgIL5juiC+h8AkvvaDH76AhCK+D/ggvhPu
JL5Cjh++uAEgvulvIL7Ioh2+JQYevrFzJb7lcSC+ozEgvugcHb7ToR2+gssfvq5hH75RBiC+
2WIfvpbwGr5cqB6+a8wevnbPGr4kNx2+J9YdvieVHr6vSB2+FAocvqosIL5fExq+Ys0bvhrh
F7447xa+sqwavs32Gb5PURi+ys4avhpeHL5d7Bu+lZ8avrPjF74t9hy+GekYvgidGb7qAxe+
VnwYvqUhHr6YExm+kH4hvlj+Gr5qZxW+dKsZvt53GL5ztxK+RgsYvo+gGb6Erxu+RssTvhj9
F74E9Ba+Ae8WvhDlFr5E/Be+YT8UvqFtFr6zmRS+hV8VvtxzFb6UZRm+UAwZvvjREb6qIRe+
CmMVvmRqGL7o5xO+VJYTvtOcFL6frBO+7cMWvl3tFL6zlRC+gdkUvvI3Eb50AxK+eXsWvojJ
E75hqg6+kHITvrmHEb7oKxK+6VoTvr90Eb5SSRC+qCgVvqh8Dr4aBRS+lR8Tvgx+Er7JLRi+
hRITvrQwEb63kxG+zD0QvtTTDb7iOBK+IZYPvj3RDb5pmwy+yXYQvkb+Db7mOA2+Sa4PvphN
Eb6cLgu+ZUURvvPhD76E+w2+pIwPvgHHDr4cEhS+7S8PvlJ5Db5FfAu+VEwPvi6aDL58UA2+
uWkMvjFCCL7bfAu+VKsLvpLNC74IlgW+uD8GvmjODb7TgQu+dCwNvk1HD75f3hG+WK8Lvqa3
C76mVgi+</AssayYData></Step><Step><CommonData><SampleLocation>10</SampleLocation><SampleID>QA013.765M.C1 gp120</SampleID><SampleGroup></SampleGroup><SampleInfo></SampleInfo><SampleRow>E</SampleRow><SamplePlate>1</SamplePlate><WellType>KSAMPLE</WellType><Concentration>-1</Concentration><ConcentrationUnits>µg/ml</ConcentrationUnits><MolarConcentration>31.25</MolarConcentration><MolarConcUnits>nM</MolarConcUnits><MolecularWeight>-1</MolecularWeight><Temperature>28</Temperature><StartTime>3658348</StartTime><AssayTime>180</AssayTime></CommonData><FlowRate>600</FlowRate><StepType>ASSOC</StepType><StepName>Association</StepName><StepStatus>OK</StepStatus><ActualTime>180</ActualTime><CycleTime>0.2</CycleTime><AssayXData Points="900">+f5HQ+sxSEMeZUhDUZhIQwfMSEO3/khD6zFJQ19lSUOTmElDhMtJQ7f+SUMsMkpDHmVKQ5OY
SkPGy0pD+f5KQ+sxS0NfZUtDUZhLQ8bLS0P5/ktDLDJMQ19lTEOTmExDxstMQ/n+TEMsMk1D
X2VNQ5OYTUPGy01D+f5NQywyTkNfZU5Dk5hOQ8bLTkP5/k5DLDJPQ19lT0OTmE9DxstPQ/n+
T0PrMVBDX2VQQ5OYUEOEy1BDt/5QQywyUUMeZVFDk5hRQ8bLUUP5/lFDLDJSQ19lUkOTmFJD
xstSQ7f+UkMsMlNDX2VTQ5OYU0PGy1ND+f5TQ+sxVENfZVRDUZhUQ8bLVEP5/lRDLDJVQ19l
VUNRmFVDxstVQ/n+VUPrMVZDX2VWQ5OYVkOEy1ZD+f5WQ+sxV0MeZVdDUZhXQ4TLV0P5/ldD
LDJYQ19lWEOTmFhDhMtYQ7j+WEPrMVlDHmVZQ5OYWUPGy1lD+f5ZQywyWkNfZVpDUZhaQ8bL
WkP5/lpDLDJbQx5lW0OTmFtDhMtbQ/n+W0PrMVxDX2VcQ5OYXEPGy1xDuP5cQywyXUMeZV1D
k5hdQ8bLXUO4/l1DLDJeQ19lXkOTmF5DhMteQ/n+XkMsMl9DHmVfQ5OYX0PGy19DOv9fQ+sx
YEMeZWBDUZhgQ4TLYEP5/mBDLDJhQx5lYUNRmGFDxsthQ7j+YUPrMWJDX2ViQ1GYYkOEy2JD
uP5iQywyY0NfZWNDk5hjQ4TLY0P5/mND6zFkQ19lZEOTmGRDxstkQ7j+ZEPrMWVDHmVlQ1GY
ZUOEy2VDuP5lQywyZkMeZWZDUZhmQ4TLZkO4/mZD6zFnQx5lZ0NRmGdDhMtnQ7j+Z0PrMWhD
HmVoQ1GYaEOEy2hDuP5oQ+sxaUMeZWlDUZhpQ8bLaUO4/mlD6zFqQx5lakNRmGpDxstqQ/n+
akNuMmtDHmVrQ1GYa0PGy2tDuP5rQ+sxbENgZWxDkphsQ4TLbEP5/mxDLDJtQ2BlbUOSmG1D
xsttQ/n+bUMsMm5DYGVuQ5KYbkPGy25D+f5uQywyb0NgZW9DkphvQ8bLb0P5/m9DLDJwQ2Bl
cEOSmHBDxstwQ/n+cEMsMnFDYGVxQ5KYcUPGy3FD+f5xQywyckNgZXJDUZhyQ8bLckP5/nJD
LDJzQ2Blc0OSmHNDxstzQ/n+c0MsMnRDHmV0Q5KYdEPGy3RD+f50Q+sxdUNgZXVDUZh1Q8bL
dUP5/nVDLDJ2Q2BldkOSmHZDxst2Q7j+dkMsMndDYGV3Q5KYd0PGy3dDOv93QywyeENgZXhD
kph4Q8bLeEP5/nhD6zF5Q2BleUOSmHlDhMt5Q/n+eUPrMXpDYGV6Q1GYekOEy3pD+f56Q+sx
e0NgZXtDkph7Q8bLe0O4/ntD6zF8Q2BlfENRmHxDxst8Q/n+fEMsMn1DHmV9Q1GYfUPGy31D
uP59Q+sxfkNgZX5DUZh+Q4TLfkO4/n5D6zF/Q2Blf0OSmH9DhMt/Q/n+f0P1GIBDjzKAQ0lM
gEPCZYBDXH+AQ/WYgEOPsoBDKMyAQ+PlgENc/4BD9RiBQ7AygUNJTIFDwmWBQ1x/gUMWmYFD
j7KBQyjMgUPC5YFDXP+BQxYZgkOPMoJDKEyCQ+NlgkNcf4JD9ZiCQ4+ygkMozIJD4+WCQ1z/
gkP1GINDsDKDQyhMg0PCZYNDXH+DQ/WYg0OwsoNDKMyDQ8Llg0N8/4ND9RiEQ48yhENJTIRD
wmWEQ1x/hEMWmYRDj7KEQyjMhEPj5YRDXP+EQ/UYhUOPMoVDKEyFQ8JlhUN8f4VD9ZiFQ4+y
hUNqzIVD4+WFQ53/hUP1GIZDsDKGQyhMhkPjZYZDfH+GQ/WYhkOwsoZDScyGQ+PlhkN8/4ZD
FhmHQ7Ayh0NJTIdD42WHQ3x/h0MWmYdDsLKHQ0nMh0Pj5YdDfP+HQxYZiEOwMohDSUyIQ+Nl
iEN8f4hDFpmIQ7CyiENJzIhD4+WIQ3z/iEMWGYlDsDKJQ0lMiUPjZYlDfH+JQxaZiUOwsolD
ScyJQ+PliUN8/4lDFhmKQ7AyikNJTIpD42WKQ1x/ikMWmYpDj7KKQyjMikPj5YpDXP+KQxYZ
i0OPMotDSUyLQ8Jli0N8f4tDFpmLQ7Cyi0MozItDwuWLQ3z/i0MWGYxDsDKMQ0lMjEPCZYxD
fH+MQxaZjEOwsoxDScyMQ+PljENc/4xDFhmNQ7AyjUNJTI1D42WNQ1x/jUMWmY1Dj7KNQ0nM
jUPC5Y1DfP+NQxYZjkOwMo5DKEyOQ+NljkN8f45DFpmOQ7CyjkNJzI5D4+WOQ1z/jkMWGY9D
jzKPQ0lMj0PCZY9DXH+PQxaZj0Owso9DScyPQ8Llj0N8/49D9RiQQ7AykEMoTJBD42WQQ3x/
kEP1mJBDsLKQQ0nMkEPC5ZBDXP+QQ/UYkUOwMpFDSUyRQ8JlkUNcf5FD9ZiRQ7CykUMozJFD
4+WRQ1z/kUP1GJJDjzKSQyhMkkPCZZJDfH+SQ/WYkkOwspJDKMySQ+PlkkNc/5JD9RiTQ48y
k0MoTJNDwmWTQ3x/k0P1mJNDj7KTQyjMk0Pj5ZNDfP+TQ/UYlEOPMpRDKEyUQ8JllENcf5RD
9ZiUQ4+ylEMozJRDwuWUQ3z/lEP1GJVDsDKVQyhMlUPCZZVDXH+VQ/WYlUOPspVDKMyVQ8Ll
lUNc/5VD9RiWQ48ylkMoTJZDBGaWQ1x/lkP1mJZDj7KWQ0nMlkPj5ZZDfP+WQxYZl0PQMpdD
KEyXQ+Nll0N8f5dDFpmXQ7Cyl0NJzJdD4+WXQ3z/l0MWGZhDsDKYQ0lMmEPjZZhDfH+YQxaZ
mEOwsphDScyYQ+PlmEN8/5hDFhmZQ7AymUNJTJlD42WZQ3x/mUMWmZlDsLKZQ0nMmUPj5ZlD
fP+ZQxYZmkOwMppDSUyaQ+NlmkNcf5pDFpmaQ7CymkMozJpD4+WaQ1z/mkMWGZtDjzKbQ0lM
m0PjZZtDfH+bQxaZm0OwsptDScybQ+Plm0Nc/5tDFhmcQ48ynEMoTJxD42WcQ3x/nEMWmZxD
sLKcQ0nMnEPj5ZxDfP+cQxYZnUOwMp1DSUydQ+NlnUN8f51DFpmdQ4+ynUNJzJ1DwuWdQ3z/
nUP1GJ5DjzKeQ0lMnkPjZZ5DfH+eQxaZnkOPsp5DScyeQ+PlnkNc/55DFhmfQ7Ayn0NJTJ9D
wmWfQ3x/n0MWmZ9Dj7KfQ0nMn0PC5Z9DXP+fQxYZoEOPMqBDSUygQ+NloENcf6BD9ZigQ4+y
oEMozKBD4+WgQ3z/oEP1GKFDsDKhQyhMoUPCZaFDXH+hQ/WYoUOwsqFDKMyhQ8LloUNc/6FD
9RiiQ48yokMoTKJDwmWiQ1x/okP1mKJDj7KiQyjMokPC5aJDXP+iQxYZo0OPMqNDKEyjQ8Jl
o0Ncf6ND9ZijQ4+yo0NJzKND4+WjQ1z/o0P2GKRDsDKkQ9JNpEPjZaRDXH+kQ/aYpEOwsqRD
KMykQ8LlpENc/6RDFhmlQ7AypUMoTKVDwmWlQ1x/pUP2mKVDsLKlQyjMpUPC5aVDXP+lQ/YY
pkOPMqZDKEymQ+NlpkN8f6ZD9pimQ4+ypkMozKZD4+WmQ1z/pkP2GKdD0DKnQ0pMp0PCZadD
XH+nQxaZp0OwsqdDSsynQwTmp0Nc/6dD9hioQ7AyqENKTKhD42WoQ3x/qEMWmahDsLKoQ0rM
qEPj5ahDfP+oQxYZqUOwMqlDVk6pQ8JlqUN8f6lDFpmpQ7CyqUNKzKlD4+WpQ3z/qUMWGapD
sDKqQ0pMqkPjZapDfH+qQxaZqkOPsqpDSsyqQ+PlqkNc/6pDFhmrQ7Ayq0NKTKtD42WrQ3x/
q0MWmatDsLKrQ0rMq0Pj5atDfP+rQ/YYrEOwMqxDKEysQ+NlrEN8f6xDFpmsQ4+yrENKzKxD
4+WsQ1z/rEMWGa1DjzKtQ0pMrUPjZa1DfH+tQ/aYrUOwsq1DSsytQ8LlrUNc/61D9hiuQ48y
rkMoTK5D42WuQ1x/rkMWma5Dj7KuQ0rMrkPj5a5DXP+uQxYZr0OwMq9DKEyvQ8Jlr0N8f69D
FpmvQ4+yr0NKzK9D4+WvQ3z/r0P2GLBDsDKwQ0pMsEPjZbBDXH+wQ/aYsEOPsrBDKMywQ+Pl
sENc/7BDFhmxQ48ysUNKTLFDwmWxQ1x/sUMWmbFDj7KxQ0rMsUPC5bFDfP+xQxYZskOwMrJD
KEyyQ4ZmskNcf7JDFpmyQ7CyskMozLJD4+WyQ3z/skP2GLNDjzKzQyhMs0PjZbNDXH+zQ/aY
s0OPsrNDKMyzQ+Pls0Nc/7ND9hi0Q7AytEMoTLRDwmW0Q3x/tEP2mLRDj7K0QyjMtEPC5bRD
XP+0Q/YYtUOPMrVDKEy1Q+NltUNcf7VD9pi1Q4+ytUNKzLVDwuW1Q1z/tUP2GLZDsDK2QyhM
tkPCZbZDXH+2Q/aYtkOPsrZDSsy2Q+PltkN8/7ZDFhm3Q48yt0MoTLdD42W3Q55/t0MWmbdD
j7K3Q2rMt0ME5rdDXP+3QxYZuEOwMrhDaFG4Q2xnuEN8f7hDFpm4Q7CyuENKzLhD4+W4Q3z/
uEMWGblDsDK5Q0pMuUPjZblDfH+5QxaZuUOwsrlDSsy5Q+PluUN8/7lDFhm6Q7AyukNKTLpD
42W6Q3x/ukMWmbpDsLK6Q0rMukPj5bpDfP+6QxYZu0OwMrtDSky7Q+Nlu0MggLtDFpm7Q7Cy
u0NKzLtD4+W7Q3z/u0MWGbxDsDK8Q0pMvEPjZbxDXH+8QxaZvEOwsrxDKMy8Q+PlvENc/7xD
9hi9Q7AyvUNKTL1D42W9Q3x/vUMWmb1Dj7K9QyjMvUPj5b1D</AssayXData><AssayYData Points="900">OFoavjkHHb4j3Rq+1fUavsJwF77hlhm+WpEdvi/+Fr7LXxi+YCoXvn32Gr5QUxm+UVQYvqPg
F77ZfRa+bvUZvmmcFr56SRK+IdoWviZ/GL47/Re+9qkVvoAqFb6Ctxm+m18YvtxKE77J4xe+
p3IRvlIaGL5w2RW+c1kUvpxXGb41nBW+j88TvvSKD77Gwg++u2kTvooOFb7KbxW+0ckUvoTN
Eb7nBhO+Gf0TvtHeEr6KLxW+R/cQviocEb7fuw++KogUvvUJFb4HYg++GBQSvmH7E76iCRi+
oLEQvjuLE74dxRS+t3kUvuGwEL4Pjw2+PYAQvs6fEr714hG+YCMPvt5dF75+qBK+L3UQvrrs
D77qnRK+SyMQvo08D77HexG+SQkOvleUEb7I2w2+00cQvsCkCr5Wlg6+F0QUvpKDDb7miwy+
I2YPvlJjEL5aNA2+D9YPvjX/D77bKBK+lesNvhXODL5Ckwm+AOIMvmcHEL5KcAm+QbwIvhKf
Cr6lkw6+P/AOvgS3DL5Ihwq+4GkPvqw9Db7a/wy+/Q8LvkLVDb626wq+nb8FvmTqC76V/wy+
VLkMvjy/Cr7iPA6+dzQIvt9lDL5cpQi+d3oMvmaEDL71twe+qnkJvvN2Cb7f1Ay+AcUHvkLP
BL71ugy+LjAIvu1MBr4W3Q2+qlkGvnz9B75Gtwy+z50Lvr55B77ljQi+KC0Hvl/1Br6tugW+
sgwIvvbsCb75sQq+ExkJvh8BC75UiAq+hUsFvpR/Bb7cSAa+sS0GvsxwCL7qgQi+rx4KvnPZ
CL4HUAS+nHgDvoFSBb52awm+7u0GvtxBA77c4Qi+nPIEvt+wAr7kWgS+MhUHvqCFBL4krAW+
6G8FvsYTBr5vGgO+fV8FvuUHCL4gJQW+1e8FvrONBb5L3wO+8Y8FvvG1AL4LIQa+WeMEviSD
B74GqgW+Py0Evl6uBL6v9QO+fRADvvqbAL7qsv+97FwFvrjrAb4Rwfy9yFMDvjZ+Ab64Kvu9
4JEAvvhxAL6aSAO+cbD+vWKQ/r3d9wK+kZACvjZm/r3rjQO+IP79vSv4Ar53AAK+27IDvp3g
9r0EKQG+gEoCvq+VAb6X8QC+sy39vTo2Ab7rt/y99OAAviOW/b3E6AC+7m8Dvrzn/L1XUgG+
0Kv5ve8QAb5R9fi9XUv/vVjy/71Ptva9ENQAvrdW/L18OP+9rBwBvnME+r0Tffi9ED74vZkX
+705N/a9fpH/vRcQ/r3FpP696SUAvmNF/b1zn/m9EyT+vaw9+L1Neva9WB7/vcqt+70izPK9
fS/zvX529r0Qx/S9sV/9vQVo970heP29zvD4vcch+r3LnPW9VZP4vU0p+r143++9wW74vW5g
+L1f1Pi9O8v6vW0c8r2gKfO9lyf9vcFf+L1KHfG93Qb1ve5q+L0d3O29nn31vU3w9b0ov/K9
0HjzvfWR/b2JZvS919PyvUVX8r0GmPm9vhjrvee4+r3EE/S9R6f2veK99L0wnO+9Gc7zvQI0
8b0Of+69+en1vdnO8r3P9fW923PqvVVC7L1cIfW9+/jwvTgE7L1yxe69qyXuvTYd7b2ruO29
3q3uvVE07b22kPO9Zp3wvalu9L2vefW9sOznvVlk6r05J/a9fYbovRQx7r2k6fC9qXjzvZ8p
6L0DzOi9i/LsvRoA7L1NiOm93S7nvSG56L2H6e29RLvvvdpK5L2aNuu9FwLwvQ0A4b0XAPO9
C8rkvazO673zq+e9blfnvdir6L0bRuS9p1HnvfXA5b28AOi9cnPhvbsu573mLOG9yd3dvQXV
7b0EEuS91QjfvY4S4L3RseO9NRfavT3z7L385Om9eDrlvcb15L344+a9yPHnvc+O473j/eC9
i17gvVv36r1jqd69YsLqvTcR473d3Oe9vlTavRg15L2FMOO9uubivY0w5r3JKeK9HPzpvVga
270mT+e9LDvivVt+6b2oF929YsXlvcwu4L29a+q918DlvYyp373lxeO9MYTkvQr4573mR+G9
NI/hvfyN370fguK9nb/jvTLu2L0nuN694vbbvZ6U0L2ZX929vdnZvfzN6L1O0+O9fhbdvU+2
270dkOK9Jt7gve+N2r3+wOG9y1DZvfKS4r0XOeG9U6PevVtO5L0y5Ny9GODWvVLb172MKuS9
9dvkve/E373q7NO9zMPdvSPY1b3ebtq9Ar7gvbmx2r21n+C9d3Pcvemp272YIda982jUvS5T
3L1TgNe9U+Hcvd2L3b3nENy9nFrfveJ00b36H+C9curTvZ2J1r3CHta9D0LYvegc0r2fZty9
f8LTvUeo4L0kHNa91p3YvSOE4L2KJNe91X/avZP1173sstW9bV3SvQmD070A2dC9v7XQvUzg
0b3q4tm962revflw070GYtS9U63bvWo0273o0tO9eTfYvUZpz72UDdu9nfrMvSZF0b203NG9
3xPNvcT30r1C4ti9PmbVvUTKzr1W49W9onHTvbRa170DDtW9OvLJvZ1s0L0Pq9O9NzbfveE9
073mfM29zjPMvf511b3mp829cKXWvSxt070PTs29/wbJvcbp070WfM69sVzLvUmO0L0entW9
jBXHvclDy70gzsy9cKPFvVy1z723U8y94RXJvank0b0tBtW9ejfNvcGKx72TaMu9OZjPveWw
y70RNc+9kYbPvcel1r3jjMy9MmrHvSQQ0L1fYcq9OZPMvUNsyr35cs69ZY7QvfyRzr1N8ce9
sDfTvdKqz70c28S9AobKvUOoyr3zH8q9s9PFve8Qzb3V4Mi9FlHVvW/b0b221tC9tQvHveTm
yb33csq9kqzMve65x73wSse9fGPIvaqNxr2c6MG9OrzGvb9by714+M69xa7DvYthxL1tr8a9
ohnHvaEVxL2x6ce91KrBvVxlzb3uF8a94gPFvQl5x70ya8O9imrNvfc7xr0067+9XV3PvXzS
v72Ngsu9du3FvWK8wr1vh8O98xzEvbq/xr3Vn8a9/sPCvYqHx73SML+9s3fFvboOvr1Wqbq9
hf/BvTyywr1X89G9RtG+vfDwvb1U5ci9OB3Avffnzr1dob+9BO3IvUwXw72bxMa9m+u3vaNe
yL3iice97mTAvfhaxL16DLy9gojMvfAZwr0xyr29WNm6vbNjwb3y9si9eAjGvcbjv70nNry9
t4G1vd2kwr07esG95CfDvXvcvb2Ex8C904i6vdHfv73S0cO9KvS4vaH5xL3Fbby9ibi3vbQI
uL2mEsW9q/m4vVuStb3j97W9ykC7vY1yvr1JY8a9guy0vVv1wL2OKcC9CGK6vagAwL2OkLa9
+7W7vYLBur1Iobm911q8vQGTvb2O8b+9UP27vX2xuL0+Mbq9DL6/vZW9wr09kr+945mwvQQk
vb18B7S9YhK7vdkMub0+jLy9XdW+vZotub0C8bu9JC+5vWdht72XDrS9q3K3vcKAvb3a2by9
VU66vV1Gv70mTrW9l4+3vflesr0ql7G9FFewvZfGtr0dH7q9K4W2vZ1xt71Ksbu9Zfu3vfbw
ur1B27W9TNy6vVUmtr0lRrK9U3SrvfcQuL0RI7i9NJ+3vVMnt73YJa+9+Iy1vRUzub2MJMO9
nZS1vVO1vL2Etbm9e32wvfrUs73mDbW9Rni1vT/otb2zO669JuOzvX5As72ccL69gVa3vWkt
tr06Yra9cNuuvUlks727trO9B220vTpysL0rQLe9xmSyvdhPrr2Tu669sF23vZzAsb3jIK69
wie5vfW8t71NabO9jTawvdmUs72MILe9Jbivvcyzr713pq69nwOzvY9ptL2vD7K9C0OwvSNc
sL3+OKy94PGsvR+msr1kZLC9Ebezvb9xr70FT7S9QBGwvZY+qb0AjrS9tiqtvXWArr00dau9
cKOrvSllr72d3q29wQOqvbtcs71DN6q99POqvbi4sr2no6S98wWxvZvdrr0QcbO9iCSyvWCJ
q731wqy9h/WxvTrAqb0B/6u9lsmyvYPVq70bh6i9WxCuvTVRsb2kore96wqpvRwIq73lmLS9
FZqlvfJNob3jJ6i9aYytvS2Zpb2Bmqe9HaGovfRxqb2WcaW9eHipvWUDqL0nlKO9KfOqvei3
pb1rham9TjisvZQZor2gQay9lbeovWGjq70K+ay9fjSnvcDknr1VG5+9AkSovVbasb0R2ai9
wBajvcsDqb1zlaK9ZamdvZj0pr3JYaK9NEKmvUzBqL2xNaK9MLytvYj0p73q1bC9MG+uvUkM
pb0Ga6i9a++jvXM+pb1CLau9TjuovU36p70O2ae9RLGqvZD4p70k87G9toyuvVKIn70Y/6a9
aW+dvdvzpL1CjqS9ws+dvXXUo71n3J29i2egvbuhor3Fi569erefvQK9ob2+h6O9vzufva6f
nL28V569pVCgve/ror1xcKO9gDamvdL/or1jxqq9cQahvSGEoL3giai9s/qlvZproL2AUZe9
WLiovVqqmb3vPqK9G3mivSB6o71po5q9JPSXvdAHnb0xi529AAufvZ6Lnr0SAai90gaivTk7
nL279py9aKqjvToNpL1+lpq92BOjvRogo73Vopu9vpigve3Eor0HzJi999GXvRctnb1nAKC9
3UegvanTob3r5pa9LfOdvaeZmL2bgZm9Lc2ivcmnmL3Gyp69+f2UvSR0nr3ZAJq9JgSbvZfC
m71Fa5e9sOucvRfqnb3Ut569wN+aveyjnr2KVZq9op2PvRr6pL3nVpa9CmmavZzxn72EMaC9
25qTvRsTmr2CnZ298CeRvW7sob1eEaO9vEOcvdy/k73WZpW9</AssayYData></Step><Step><CommonData><SampleLocation>1</SampleLocation><SampleID></SampleID><SampleGroup></SampleGroup><SampleInfo></SampleInfo><SampleRow>E</SampleRow><SamplePlate>1</SamplePlate><WellType>BUFFER</WellType><Concentration>-1</Concentration><ConcentrationUnits>µg/ml</ConcentrationUnits><MolarConcentration>-1</MolarConcentration><MolarConcUnits>nM</MolarConcUnits><MolecularWeight>-1</MolecularWeight><Temperature>28</Temperature><StartTime>3847316</StartTime><AssayTime>180</AssayTime></CommonData><FlowRate>600</FlowRate><StepType>DISASSOC</StepType><StepName>Dissociation</StepName><StepStatus>OK</StepStatus><ActualTime>180</ActualTime><CycleTime>0.2</CycleTime><AssayXData Points="900">ff+9Q/YYvkOPMr5DSky+Q8NlvkN9f75D9pi+Q7CyvkMpzL5Dw+W+Q1z/vkMXGb9DjzK/QylM
v0PjZb9DXH+/QxeZv0OPsr9DKcy/Q+Plv0Nc/79D9hjAQ48ywEMpTMBD42XAQ1x/wEP2mMBD
sLLAQ2vMwEPD5cBDXP/AQ/YYwUOPMsFD9E3BQ+NlwUN9f8FD9pjBQ4+ywUNKzMFD4+XBQ1z/
wUMXGcJD0TLCQylMwkPjZcJDfX/CQxeZwkOwssJDSszCQ+PlwkN9/8JDFxnDQ7Ayw0NKTMND
42XDQ31/w0MXmcNDsLLDQ0rMw0Nm5sNDff/DQxcZxEOwMsRDSkzEQ+NlxEN9f8RDF5nEQ7Cy
xEMpzMRD4+XEQ33/xEMXGcVDsDLFQ0pMxUPjZcVDfX/FQxeZxUOwssVDSszFQ+PlxUN9/8VD
axzGQ7AyxkNKTMZD42XGQ31/xkMXmcZDsLLGQ0rMxkPj5cZDXP/GQxcZx0OwMsdDSkzHQ+Nl
x0N9f8dD9pjHQ7Cyx0NKzMdDw+XHQ33/x0MXGchDjzLIQylMyEPjZchDfX/IQxeZyEOwsshD
SszIQ8PlyEN9/8hDFxnJQ7AyyUNKTMlD42XJQ31/yUMXmclDsLLJQ0rMyUPD5clDff/JQxcZ
ykOPMspDKUzKQ8lmykNcf8pD9pjKQ7CyykMpzMpD4+XKQ1z/ykMXGctDsDLLQylMy0PjZctD
XH/LQ/aYy0OwsstDKczLQ+Ply0N9/8tDFxnMQ5YzzENKTMxDw2XMQ31/zEMXmcxDj7LMQynM
zEPj5cxDff/MQxcZzUOwMs1DSkzNQ+NlzUNcf81D9pjNQ7CyzUMpzM1D4+XNQ1z/zUP2GM5D
jzLOQylMzkPDZc5DXH/OQxeZzkOPss5DSszOQ8PlzkNc/85DFxnPQ/40z0MpTM9Dw2XPQ31/
z0MXmc9Dj7LPQ0rMz0Pj5c9DXP/PQ/YY0EOPMtBDKUzQQ8Nl0EN9f9BDF5nQQ4+y0EMpzNBD
w+XQQ1z/0EMXGdFDjzLRQ0pM0UPjZdFDfX/RQ/aY0UOwstFDKczRQ+Pl0UN9/9FDFxnSQ48y
0kMpTNJD42XSQ31/0kP2mNJDsLLSQ0rM0kPj5dJDff/SQxcZ00OwMtNDSkzTQ+Nl00N9f9ND
F5nTQ7Cy00NKzNND4+XTQ33/00MXGdRDsDLUQ0pM1EPjZdRDfX/UQ/aY1EOwstRDSszUQ+Pl
1EN9/9RD9hjVQ7Ay1UMOTdVD42XVQ1x/1UMXmdVDtrPVQ0rM1UPj5dVDff/VQxcZ1kOwMtZD
SkzWQ+Nl1kN9f9ZDF5nWQ7Cy1kNKzNZD4+XWQ33/1kMXGddDsDLXQ0pM10PjZddDfX/XQ/aY
10OwstdDSszXQ+Pl10N9/9dDFxnYQ7Ay2EPZTthDw2XYQ31/2EMXmdhDj7LYQ0rM2EPD5dhD
ff/YQxcZ2UOwMtlDSkzZQ8Nl2UN9f9lDF5nZQ7Cy2UNKzNlD4+XZQ33/2UMXGdpDsDLaQ0pM
2kPjZdpDfX/aQxeZ2kOPstpDKczaQ+Pl2kNc/9pDFxnbQ48y20OLTNtD42XbQ31/20P2mNtD
sLLbQ0rM20PD5dtDff/bQxcZ3EOPMtxDKUzcQ+Nl3EN9f9xD9pjcQ4+y3EMpzNxDw+XcQ1z/
3EOsHN1DjzLdQylM3UPDZd1Dnn/dQxeZ3UOwst1DSszdQ+Pl3UNc/91D9hjeQ7Ay3kMpTN5D
w2XeQ1x/3kP2mN5DkLLeQynM3kPD5d5Dff/eQxYZ30OQMt9DKUzfQ8Nl30N9f99D9pjfQ7Cy
30MpzN9Dw+XfQ33/30P2GOBDsDLgQylM4EPDZeBDXH/gQ/aY4EOQsuBDKczgQ8Pl4ENc/+BD
9hjhQ5Ay4UMpTOFDw2XhQ1x/4UP2mOFD0bLhQynM4UPD5eFDff/hQ/YY4kOQMuJDKUziQ+Rl
4kNcf+JD9pjiQ5Cy4kNKzOJD5OXiQ33/4kP2GONDsDLjQ0pM40PkZeNDfX/jQxaZ40OwsuND
SszjQ+Tl40N9/+NDFhnkQ7Ay5ENKTORD5GXkQ31/5EMWmeRDsLLkQ0rM5EPk5eRDff/kQxYZ
5UOwMuVDSkzlQ+Rl5UN9f+VDFpnlQ7Cy5UNKzOVD5OXlQ33/5UMWGeZDkDLmQ0pM5kPkZeZD
fX/mQxaZ5kOwsuZDSszmQ+Tl5kN9/+ZDFhnnQ7Ay50NKTOdD5GXnQyGA50MWmedDsLLnQ0rM
50Pk5edDff/nQxYZ6EOwMuhDKUzoQ+Rl6EN9f+hD9pjoQ7Cy6EMpzOhD5OXoQ33/6EMWGelD
0TLpQ0pM6UPkZelDfX/pQ/aY6UOwsulDSszpQ+Tl6UNc/+lD9hjqQ7Ay6kNKTOpD5GXqQ1x/
6kP2mOpDkLLqQ0rM6kPD5epDXP/qQ/YY60OQMutDSkzrQ8Nl60N9f+tD9pjrQ7Cy60NKzOtD
w+XrQ1z/60MWGexDljPsQylM7EPDZexDfX/sQ/aY7EOwsuxDSszsQ+Tl7EN9/+xDFhntQ7Ay
7UNKTO1Dw2XtQ31/7UMWme1DkLLtQynM7UPk5e1DXP/tQ/YY7kOwMu5DKUzuQ8Nl7kNcf+5D
FpnuQ5Cy7kNKzO5D5OXuQ33/7kP2GO9DkDLvQylM70PkZe9DIYDvQ/aY70Owsu9DKczvQ8Pl
70Nc/+9DFhnwQ5Ay8ENKTPBDw2XwQ1x/8EMWmfBDsLLwQynM8EPD5fBDXP/wQ/YY8UOQMvFD
KUzxQ8Nl8UN9f/FD9pjxQ5Cy8UMpzPFDw+XxQ33/8UP2GPJDkDLyQ0pM8kMEZvJDXH/yQ/aY
8kOQsvJDKczyQ8Pl8kN9//JDFhnzQ7Ay80NKTPND5GXzQ55/80P2mPNDsLLzQynM80Pk5fND
ff/zQxYZ9EOwMvRDSkz0Q+Rl9EN9f/RDFpn0Q7Cy9ENKzPRD5OX0Q1z/9EMWGfVDsDL1Q0pM
9UPkZfVDfX/1QxaZ9UOwsvVDSsz1Q+Tl9UN9//VDFhn2Q5Ay9kNKTPZD5GX2Q31/9kM3mfZD
sLL2Q0rM9kPk5fZDff/2QxYZ90OwMvdDSkz3Q+Rl90N9f/dDFpn3Q7Cy90NKzPdD5OX3Q33/
90MWGfhDkDL4Q0pM+EPkZfhDfX/4QxaZ+EOwsvhDSsz4Q+Tl+ENc//hDFhn5Q7Ay+UNKTPlD
5GX5Q31/+UMWmflDkLL5Q0rM+UPk5flDff/5QxYZ+kOQMvpDKUz6Q+Rl+kN9f/pD9pj6Q5Cy
+kNKzPpDRub6Q1z/+kMWGftDkDL7QylM+0PkZftDXH/7QxaZ+0OQsvtDSsz7Q8Pl+0N9//tD
9hj8QxIz/ENKTPxD5GX8Q31//EMWmfxDsLL8Q0rM/EPk5fxDXP/8Q/YY/UOQMv1DKUz9Q+Rl
/UNcf/1D9pj9Q7Cy/UNKzP1Dw+X9Q1z//UMWGf5DsDL+QylM/kPkZf5DXH/+Q/aY/kOwsv5D
Kcz+Q8Ll/kN9//5DFhn/Q7Ay/0MpTP9D5GX/Q31//0P2mP9DkLL/QynM/0Pk5f9DXP//Q1AN
AERIGQBEFCYAROEyAESuPwBEe0wAREhZAEQUZgBE4XIARK5/AER7jABESJkARBSmAEThsgBE
rr8ARHvMAERI2QBEJeYAROHyAESu/wBEiwwBREgZAUQlJgFE4TIBRK4/AUSLTAFESFkBRBRm
AUThcgFEvn8BRHuMAURImQFEFKYBROGyAUSuvwFE7swBRFjZAUQl5gFE4fIBRK7/AUSLDAJE
WBkCRCUmAkThMgJEzz8CRItMAkRYWQJEJWYCRPJyAkS+fwJEi4wCRFiZAkQlpgJE8rICRL6/
AkSLzAJEWNkCRCXmAkTy8gJEvv8CRIsMA0RIGQNEJSYDRPIyA0S+PwNEi0wDRFhZA0QlZgNE
8nIDRL5/A0SLjANEWJkDRCWmA0TysgNEEMADRIvMA0RY2QNEFOYDROHyA0S+/wNEiwwERFgZ
BEQlJgRE8jIERK4/BESLTARESFkERBRmBETycgRErn8ERIuMBERvmgREJaYEROGyBES+vwRE
e8wERKrZBEQl5gRE4fIERL7/BESLDAVESBkFRBQmBUTyMgVEvj8FRItMBURYWQVEFGYFRPJy
BUSufwVEe4wFRFiZBUQlpgVE4bIFRK6/BUSLzAVESNkFRBTmBUTh8gVErv8FRHsMBkRYGQZE
FCYGRPIyBkS+PwZEe0wGRFhZBkQUZgZE8nIGRL5/BkSLjAZEWJkGRBSmBkThsgZEvr8GRIvM
BkRI2QZEFOYGRPLyBkRYAQdEiwwHRFgZB0QlJgdE4TIHRL4/B0R7TAdEWFkHRBRmB0TycgdE
rn8HRHuMB0RYmQdEFKYHROGyB0S+vwdEe8wHRGjZB0QU5gdE8vIHRK7/B0SLDAhESBkIRCUm
CEThMghErj8IRHtMCERIWQhEFGYIRPJyCESufwhEe4wIRFiZCEQUpghE4bIIRK6/CER7zAhE
SNkIRCXmCETh8ghErv8IRHsMCURIGQlEdyYJROEyCUSuPwlEi0wJREhZCUQlZglE4XIJRK5/
CUR7jAlEupkJRBSmCUThsglErr8JRHvMCURY2QlEFOYJROHyCUSu/wlEewwKREgZCkQlJgpE
8jIKRM8/CkSLTApEWFkKRCVmCkRUcwpEvn8KRIuMCkRYmQpEJaYKRPKyCkS+vwpEi8wKRFjZ
CkQl5gpE8vIKRL7/CkSLDAtEWBkLRCUmC0TyMgtEvj8LRItMC0RYWQtEJWYLRPJyC0S+fwtE
d44LRFiZC0QlpgtE8rILRK6/C0SLzAtEWNkLRCXmC0Ty8gtE</AssayXData><AssayYData Points="900">O3SVvY7dmr1LFpm9ULCOvUGUjr22QIa9DfOMvZM/iL1a/Ie94V6Nvbd1ib3Ucnm9z1WIvRe6
hL3zcHy9mwV+vSjfgr1jXou9iGZ3vQhsh71ta4C9rc1vvSltf71crHC9MwqAvRBKer31eXO9
vsF4vUTocb3Mdme9y113vdQAd73KxnS98ZBtvTURZL13aHq9FaR1veuBcL2NvGy9NthvvYJQ
cr0i9Vq9LuZXvYyHgL2hmna9YPhjvb0cXr2AkHm95lVcvcTrbL2yLmO91AF5vTMBc73Iumm9
ROVovdxqY705WnW94NpnvXaSaL3IUV29MNRgvV44Vr2fkG+9T9BqvfA6Vb08V169nXphvSS0
cr1x6mK9IMpivU4hWb0f61a9PrNVvZgUXb1SmGW9B1drvXyLa73tKmm9/FphvTgUar2zN2q9
quNTvYCrTL3nRGa9UsVcveULUr3tq169LY1cvcqQa72AIlC90L5WvQHNUL3BX2S9qLJVvcM5
Vb2i2me9l8FxvVU8X724wEq9+4ZbvYH5U73CuFu9Xu1UvUkAWr2tqWW9udJXva25XL3xlWi9
PH1WvWj/T7036lm9t2ZNvROhWb2FeFu9sTtBvaz5XL2QIVi9SKFJvUgLR71r21W9Un1Rvceu
R736+0K9gEQ7vcDxWb05eGC9Xc5OvQyCSb0Wjla9xkpdvYxPSL3v10+9OudTvZugVr3ui0S9
2wlSvXiqR71NhFm9e2NMvdyNS70ZZV69yhdOvYOPV7043E+9uPVKvUJXV71JWlW9CfBVvUQM
U71Pi1G9ZZ5OvXJTQL1HNUq9LXZLvan8Pr0qIky94DZKvR1tUr3huEy94qJFvcr9U71MtEC9
wdpWvRdEUL3F1Du93JdNvVqhRb2q4j29wTRPvfDnQb01wVO9uzk8vdhyMr3dfUO9upE/vRr+
U72Luja9kYtDvYzOR720QUW9JbI1ve4TSr2kN1e9vaJavaBwRr0s/0i9P+FMvfgxP72dXi+9
pm5GvdVJMb1hwTm9FVw6vVKVS70fvUW91KxSvYSjRr1EFTi9cwFJvdp+Pb3VgjG9xepBvXlz
Qr2IeUC9WBNBvTsTP71CAkO9gWgzvUNYML0iPEi9c0U1vRe0M7221zu9SIc0vcERNb0DGDW9
v8g3vTDuOr1Aizm9QhQ4vR7NPL1urT29OBEvvV7rLr2XYUC9aNpBvQ/YJ73e3C29l2oxvQHe
K71zzy+9MVc1vUuQMr1NBzC94MsyvS7lNL16bSm90b5FvQ4MOL3TkTG9FZYsva5nJ72M7C29
bJkzvWxFOr3olkC9PjE2vZKEOb0I3DK9Ub41va9mPr0Ibje90Sccvdb1Nb01+TK94js5vcuO
Ib1QHi+9HmwrvRoNKL0zBSC9ObAtvZhlJL1wvCy9bIgvveMiLb1jDS69/R0gvUnQHb2YqSS9
wWImvbk/OL1FqCu9LJsovcktL716Oia94w0lvWmCL72v1EO9OvchvQRcKb22nTG9mhYZvQtD
Kb1IYza9MDg1vQgHLb11+y29PycovcloHr3GWSO9WAwovQ9UIL1kjhu9DD41vQRKKL3toSe9
wp8qvWeKN73vQjK9oBQmvSCnHr2VOyW9p9sevXBcML0a8Dm9HOcfvdxRI70lNCe9jJo2vS6t
Lr3nuS29e9MevfVbG70MDzK95lUZvSi4Ib2prBq9qKksvRBbIb3zVxi9q441vQI4JL15oxa9
Kq4jvQ+UKr3Fpy69re8cvYrFG739Mx29eRUuvXreKr2zgSO9csMfvY9SKb3plCG9BdwqvYId
Hr0dSxS9RWIZvWGyHr0rrBq9vwkhvRwRHr2kOxq9XX4mvb8UHr24ehW9yeEVvXrMFL3ISBu9
2xIfvXA/E739+RS9jP4PveMUDb1nAyC9H8wQvbQ6K70ddxi9nEgPvb5VI70vjCO9RbMLvcy/
G73oCAS9aDkbvVymEb0WXBy9l5YIvVn0Hr3ZIiG9Kl8PvShAF707cxG9S4Yavd+nFL0D5xO9
GLcZvRxGFL2oNiG9KPUbvf3MAr3QnBe98ZMNvVWTCL0z0w69HjIRvU3EHb2nAxO9Mg8DvZCJ
CL3LeAu9CRIWvWqWBL22yx+9QW8Pvao2FL0Kmgu9obIdve5REL0leAO9AQIOvfdTHb3k2RS9
nUYQvXb6Er1+vya9Pj0QvZV++LwljQO9yQcPvQo69bwS1wO9W0wTvaaDDr1Cdhy94i0KvfL3
D71Pxwm9Wzz9vPL68Lyv7Qy91z4jvVPBDL0H+Ay9GHYZveP1A73JVQi9dLrxvM9P3Lzcbwq9
jLD3vGCnDL1PPPO8llIIvSjSBL2HUQm9hHj+vBw1Ar2yIAu9xwb4vDkdBb326AS9iu0QvRYI
AL2J6AK9P7wGvXL397wQMAe9itUOvahmAL31je68oPr9vPyCAb2+5uW8JuvsvO4KDr33FA69
YqABvVWQ9rwPwQe9h5j8vAP28by4fQK9euYPvTeb+LxMlgO9UjMJvX7e5ryll/i85D3/vLu4
6bwIuQi9AQ4IvYsn77xscQK9oGoJvSwyB72AAdq8U5gGvSyMAr3KOvC8xtnpvGoz6bysV+q8
DWPjvMfyzbzotM28JVDqvMl4/bwmBgO9fJPivEy9/byRywG9mLTevEQh/rzsnu68mHP8vGci
A73Qigi9tYPOvFzJ+7zxssy8Cy7uvEDd77zVO+S8H9vRvFs/6LyRWda8dbnpvAyB07wRftS8
DbXfvMig7Ly6vtq8ADkCvcxC9bzQN+i8mPX4vHoa4ryGQOi8pX/UvCnIBL3zZve8YNnzvAsj
4rzEZQO9HD3SvCna6bzK9+28b2nlvLW2y7wbCgG9jO3KvNHI2LyK7Ny8dYfovNPo3by4nOW8
IJwAvWYmx7yvAve8slTvvPHZ8Lw7RdO8yjDMvAFazLz0qdK8Xi3nvGRy6rx5tKy8WIGxvMhf
rbwc5tS8AzjjvI8I/bxxbd28L43MvJ5m47zCcum8dgTtvEB9urzqIe28L2rJvKmLvLxuGtW8
wEDfvM0Ow7wP7QK9UtPFvHujzLznzr+8bX3JvDAxxbwogMu8gLTEvDth6bxxC8S8vP7FvL/A
tbxrZ828VrXyvL8S07zl67m8u6TUvHVV3byJw6u8lYLGvL5U/byx4tq8k/XUvNrT7rzqZsu8
Y3zTvGxR17zb3bi80KGxvIOjsrxcfLO8pz20vLakvLzyDry8T124vJL417x7sq68O5TZvO31
srxaa7G8BB6xvCe2s7wEssi8+8uxvEyXv7xuEqi8/g3OvCFRt7xrLcG8W660vC+YtrwqlLW8
y+PEvHvpjbxejJu8Boe9vKh7wbwwQr68RXPKvMgUx7yjTMC8TAy8vPIuq7wsBMu8ihW+vHkJ
q7wnJJG8sySwvArrz7wyI8a8uOO/vOmluLw1E6e8YmKyvFzqpbwyyr28Bg+XvI81xbzSccG8
/1uSvOqwqLw6eMS8J9e+vMu4zLyZiLO8936ZvG2zw7yQrpu8EnmQvOaKuLzPwLe8BtSevFnY
srzBM5m8ZSmrvP1Su7z7LLy8is/RvI5EoLyjDZy8/PeTvNmCmbzM6M68dNWGvLx3mbz8BZ68
rECJvFLPabx9Bby8JyGSvKPRvLxlUaK8zUWgvAtMlLySL428QwKfvBEksLwWiYu8lQS+vHoy
cryVYI28+DmYvFwrg7xbvpW83MmgvJr5oLyYl3S8yWmkvCAPqrwsbq+8OeC2vAYCkby/ZYm8
COuYvN6Gk7zCTLK883CnvF2jprzWUZu87mRsvC2QhrwJRIq8K7GyvFTAi7wQlGe8seOBvPy0
lLzDWZO8ObK4vHeiarzPaYS87s2IvAsij7zkumC825iIvCGzhbz1fqS8FlKavG+Rgrzf8ou8
7MyrvKsmgrxB/Ze816SHvMEpgbwHr6O8rOCCvI6Kfbx8A2K87T+xvGIYk7w0KIK8VSSdvGL6
l7wwKI28Ud6YvHItf7xG6YK8Kf15vPIWmby0fXK8O/qOvIujcrycgEu8S/2TvCWQcby1OV+8
rnqHvGdgZ7yo4X682lyAvP6Jn7x4E428cTdvvGuagbybdoK8BwklvIQmh7zoP4K8YutKvLnT
bbxb2lG8l6lFvGqzabzoTYy8P7YtvAupYLy/YU28dUCgvHMYlbxjGX28KXAlvMZXTrzJcGq8
QVU5vF2Jd7z+9Xm8anNCvFxVV7zsspO8BMFfvNycQ7x6nGy89HFnvPNoZLyU+0C8cgAwvO2O
V7w5lj68z+xwvN9mErzRS4C8xC5SvE2XTLz+60m8fhEyvI/RdbzNzDK8s985vAJiery++Bq8
HHBAvBLtMbzM7TK8Z4+OvL+ibLyjS3W8rdQ9vKMAJrz9uEu8sDsqvDZRarxDT0K8onfgu0UQ
L7xyKFG8FaZEvP4lObwl2kO8Jj7fuwOiUrz7DEC8sBMpvEdaRbxmsva7B1BdvP6oGbxl9Vm8
ql5XvMGfjLxw4Eq8Q55mvGBRIbyzkEW8JllKvCAwGLwdETS894ISvBa6d7z0xje8cFFAvBgj
P7y9wh283AVJvP2EM7w57zG8dzUZvPh8X7yfLx68dRtIvPCiKLw5OuK7jsErvCNbYLz6x+O7
R69CvDmAH7wCqQ28PFkRvE2yMbyJGhq8NAGHvD3s7rscUBu8aXAyvK+fD7zEthm8iIsmvD2o
EbzplBy8cB78u03nZrzNfGG8Fr8jvD63V7zrsAC8rrdhvOcCzruLikO88ZUVvBgz/rsdhw+8
T8QPvE59ubt0M268Mtm2u4RLGbwNrTC8It8XvLb/pLtolvS7</AssayYData></Step><Step><CommonData><SampleLocation>11</SampleLocation><SampleID></SampleID><SampleGroup></SampleGroup><SampleInfo></SampleInfo><SampleRow>E</SampleRow><SamplePlate>1</SamplePlate><WellType>REGENERATION</WellType><Concentration>-1</Concentration><ConcentrationUnits>µg/ml</ConcentrationUnits><MolarConcentration>-1</MolarConcentration><MolarConcUnits>nM</MolarConcUnits><MolecularWeight>-1</MolecularWeight><Temperature>28</Temperature><StartTime>4036293</StartTime><AssayTime>5</AssayTime></CommonData><FlowRate>1000</FlowRate><StepType>KREGENERATION</StepType><StepName>Regeneration</StepName><StepStatus>OK</StepStatus><ActualTime>4.99999</ActualTime><CycleTime>0.2</CycleTime><AssayXData Points="25">v/8LRHsMDERIGQxEJSYMRPIyDESvPwxEe0wMREhZDEQVZgxE8nIMRL9/DER7jAxESJkMRBWm
DETisgxE4L8MRIzMDERI2QxEFeYMROLyDESv/wxEjAwNREgZDUQVJg1E8jINRA==</AssayXData><AssayYData Points="25">eG5fwJ/3dMBcUoDAyuqDwGCohsDoCInAtRqLwGh3jMDw9I3AwzmPwOp/kMAkRJHAo2OSwPIJ
k8BA7JPAiaSUwL9alcD+85XAOJqWwBbilsB9kpfA5gKYwPl+mMBxw5jAZhmZwA==</AssayYData></Step><Step><CommonData><SampleLocation>12</SampleLocation><SampleID></SampleID><SampleGroup></SampleGroup><SampleInfo></SampleInfo><SampleRow>E</SampleRow><SamplePlate>1</SamplePlate><WellType>NEUTRALIZATION</WellType><Concentration>-1</Concentration><ConcentrationUnits>µg/ml</ConcentrationUnits><MolarConcentration>-1</MolarConcentration><MolarConcUnits>nM</MolarConcUnits><MolecularWeight>-1</MolecularWeight><Temperature>28</Temperature><StartTime>4052393</StartTime><AssayTime>5</AssayTime></CommonData><FlowRate>1000</FlowRate><StepType>KREGENERATION</StepType><StepName>Regeneration</StepName><StepStatus>OK</StepStatus><ActualTime>4.99999</ActualTime><CycleTime>0.2</CycleTime><AssayXData Points="25">vz8NRHtMDURIWQ1EJWYNRPJyDUSvfw1Ee4wNREiZDUQlpg1E4rINRK+/DUSMzA1ESNkNRDbm
DUTy8g1Er/8NRIwMDkRZGQ5EJSYOROIyDkSvPw5Ee0wORFlZDkQlZg5E8nIORA==</AssayXData><AssayYData Points="25">zPcSv8zxCr/YMQK/93Xyvnql576S59y+VYXRvnIwzL5JqsW+wKK/vtnBuL6NCrS+tCqwvm3s
rb6fSKi+p6SlvnYSor46v5++WnGcvk8Smr7vupe+E3eUvo4hk74wopG+IpePvg==</AssayYData></Step><Step><CommonData><SampleLocation>11</SampleLocation><SampleID></SampleID><SampleGroup></SampleGroup><SampleInfo></SampleInfo><SampleRow>E</SampleRow><SamplePlate>1</SamplePlate><WellType>REGENERATION</WellType><Concentration>-1</Concentration><ConcentrationUnits>µg/ml</ConcentrationUnits><MolarConcentration>-1</MolarConcentration><MolarConcUnits>nM</MolarConcUnits><MolecularWeight>-1</MolecularWeight><Temperature>28</Temperature><StartTime>4068516</StartTime><AssayTime>5</AssayTime></CommonData><FlowRate>1000</FlowRate><StepType>KREGENERATION</StepType><StepName>Regeneration</StepName><StepStatus>OK</StepStatus><ActualTime>4.99901</ActualTime><CycleTime>0.2</CycleTime><AssayXData Points="25">v38ORHuMDkRImQ5EJaYOROKyDkS/vw5Ee8wORFnZDkQl5g5E4vIORK//DkR7DA9ESBkPRBUm
D0TiMg9Erz8PRHtMD0RIWQ9EFWYPROJyD0Svfw9EjIwPREiZD0QVpg9E4rIPRA==</AssayXData><AssayYData Points="25">jxyFwJwSjcBjP5DApDaSwHjMk8AC2pTA8M2VwLPKlsDaUpfADPuXwJqgmMBlGZnAiKmZwM/P
mcDAi5rA0cSawCT8msDOfpvAmpWbwAH0m8DtQJzA6YCcwGDJnMAQI53AhzmdwA==</AssayYData></Step><Step><CommonData><SampleLocation>12</SampleLocation><SampleID></SampleID><SampleGroup></SampleGroup><SampleInfo></SampleInfo><SampleRow>E</SampleRow><SamplePlate>1</SamplePlate><WellType>NEUTRALIZATION</WellType><Concentration>-1</Concentration><ConcentrationUnits>µg/ml</ConcentrationUnits><MolarConcentration>-1</MolarConcentration><MolarConcUnits>nM</MolarConcUnits><MolecularWeight>-1</MolecularWeight><Temperature>28</Temperature><StartTime>4084637</StartTime><AssayTime>5</AssayTime></CommonData><FlowRate>1000</FlowRate><StepType>KREGENERATION</StepType><StepName>Regeneration</StepName><StepStatus>OK</StepStatus><ActualTime>4.99901</ActualTime><CycleTime>0.2</CycleTime><AssayXData Points="25">r78PRGvMD0Q42Q9EFeYPRNLyD0Sf/w9EfAwQRDgZEEQVJhBE0jIQRJ8/EER8TBBEOFkQRBVm
EETSchBEn38QRHyMEEQ4mRBEFaYQRNKyEESfvxBEa8wQRDjZEEQF5hBE0vIQRA==</AssayXData><AssayYData Points="25">ptMHv59p/b6kwey+2xrcvrtw1L4RGce+74i9vtXKtb6myq6+QOKpvimApL6em5++4rqavmdW
lb4xt5K+EJmOvlfUir5r4Ia+p+iFvlhYgb4FVH6+n0l4vo3mdb5qb3C+cC1vvg==</AssayYData></Step><Step><CommonData><SampleLocation>11</SampleLocation><SampleID></SampleID><SampleGroup></SampleGroup><SampleInfo></SampleInfo><SampleRow>E</SampleRow><SamplePlate>1</SamplePlate><WellType>REGENERATION</WellType><Concentration>-1</Concentration><ConcentrationUnits>µg/ml</ConcentrationUnits><MolarConcentration>-1</MolarConcentration><MolarConcUnits>nM</MolarConcUnits><MolecularWeight>-1</MolecularWeight><Temperature>28</Temperature><StartTime>4100739</StartTime><AssayTime>5</AssayTime></CommonData><FlowRate>1000</FlowRate><StepType>KREGENERATION</StepType><StepName>Regeneration</StepName><StepStatus>OK</StepStatus><ActualTime>4.99999</ActualTime><CycleTime>0.2</CycleTime><AssayXData Points="25">n/8QRGwMEUQ5GRFEBSYRRMIyEUSPPxFEME0RRChZEUQFZhFE0nIRRI9/EURsjBFEKJkRRPWl
EUTCshFEj78RRFvMEUQ52RFEBeYRRMLyEUSP/xFEWwwSRDkZEkT1JRJE0jISRA==</AssayXData><AssayYData Points="25">EPuFwGFjjcDj55DAzsWSwKMmlMB4NpXANieWwE3glsAYkpfA+eCXwBmqmMAvBJnAr4OZwMy6
mcCFMJrAP2+awPOumsD2EZvA0UebwFKLm8C+yZvAL/+bwBNVnMDmcZzAM5ScwA==</AssayYData></Step><Step><CommonData><SampleLocation>12</SampleLocation><SampleID></SampleID><SampleGroup></SampleGroup><SampleInfo></SampleInfo><SampleRow>E</SampleRow><SamplePlate>1</SamplePlate><WellType>NEUTRALIZATION</WellType><Concentration>-1</Concentration><ConcentrationUnits>µg/ml</ConcentrationUnits><MolarConcentration>-1</MolarConcentration><MolarConcUnits>nM</MolarConcUnits><MolecularWeight>-1</MolecularWeight><Temperature>28</Temperature><StartTime>4116847</StartTime><AssayTime>5</AssayTime></CommonData><FlowRate>1000</FlowRate><StepType>KREGENERATION</StepType><StepName>Regeneration</StepName><StepStatus>OK</StepStatus><ActualTime>4.99999</ActualTime><CycleTime>0.2</CycleTime><AssayXData Points="25">nz8SRGxMEkQ5WRJEBWYSRNJyEkSffxJEbIwSRDmZEkQFphJEwrISRJ+/EkRszBJEOdkSRAXm
EkQD8xJEn/8SRGwME0Q5GRNEBSYTRPMyE0SfPxNEW0wTRDlZE0QFZhNE0nITRA==</AssayXData><AssayYData Points="25">v1/tvuGG3b5XUcq+uBW6vr8yrL4zaaS+mq+YvmKek74064u+UhuFvhhvgb5DRna+wdhqvrt4
Y76N3V2+6fZTviSiS74Y+ke+2h5AvmVBOr55hTe+Kg8svobjKr4Loya+9pwivg==</AssayYData></Step><Step><CommonData><SampleLocation>1</SampleLocation><SampleID></SampleID><SampleGroup></SampleGroup><SampleInfo></SampleInfo><SampleRow>E</SampleRow><SamplePlate>1</SamplePlate><WellType>BUFFER</WellType><Concentration>-1</Concentration><ConcentrationUnits>µg/ml</ConcentrationUnits><MolarConcentration>-1</MolarConcentration><MolarConcUnits>nM</MolarConcUnits><MolecularWeight>-1</MolecularWeight><Temperature>28</Temperature><StartTime>4131710</StartTime><AssayTime>30</AssayTime></CommonData><FlowRate>1000</FlowRate><StepType>BASELINE</StepType><StepName>Baseline</StepName><StepStatus>OK</StepStatus><ActualTime>30</ActualTime><CycleTime>0.2</CycleTime><AssayXData Points="150">n38TRGyME0Q5mRNEBaYTRNKyE0SfvxNEW8wTRDnZE0QF5hNE0vITRJ//E0R8DBREORkURAUm
FETCMhREjz8URFtMFEQoWRREBWYURNJyFESffxREW4wURDmZFEQFphRE0rIURJ+/FERszBRE
KNkURAXmFETS8hREn/8URFsMFUQ5GRVEBSYVRNIyFUSfPxVEbEwVRChZFUT1ZRVEwnIVRI9/
FURbjBVEOZkVRAWmFUTCshVEn78VRFvMFUQo2RVE9eUVRNLyFUSP/xVEbAwWRCgZFkT1JRZE
wjIWRI8/FkRbTBZEOVkWRAVmFkTCchZEn38WRGyMFkQ5mRZE9aUWRNKyFkSfvxZEW8wWRDnZ
FkT15RZEwvIWRI//FkRsDBdEKBkXRAUmF0TCMhdEjz8XRFtMF0QoWRdE9WUXRMJyF0SffxdE
W4wXRDmZF0T1pRdEwrIXRI+/F0RbzBdEKNkXRPXlF0TS8hdEj/8XRFsMGEQoGRhEBSYYRNIy
GESPPxhEbEwYRChZGET1ZRhEwnIYRJ9/GERbjBhEi5kYRPWlGETCshhEj78YRGzMGEQo2RhE
9eUYRMLyGESP/xhEWwwZRCgZGUT1JRlE0jIZRI8/GURbTBlEKFkZRPVlGUTCchlEn38ZRGyM
GUQ5mRlE9aUZRNKyGUSPvxlEbMwZRDnZGUT15RlE0vIZRJ//GURsDBpEORkaRAUmGkTSMhpE
nz8aRGxMGkQ5WRpEBWYaRNJyGkSffxpEbIwaRDmZGkQFphpE0rIaRJ+/GkRszBpEOdkaRAXm
GkTS8hpE</AssayXData><AssayYData Points="150">7+ftvaNM7r0kVOi9R9jfvY9E4b1+s9W9LJfPvQzY0L0xPsa9UCXAvQOExb19vbu9YZu4vT5s
sL2+wbu9Xfa2vW+Xsb0A6K69hgCqvcMipL3HR6K9WD6evQZnnL1Cpp29nseYvQPPkr1Bmpa9
1mWZvVz9lL2DqY+9o7SNvRZqhL3xWYS9oyt+vbkCf70XMm69IZx/vVY9dr0PWWy9r/Fsvcbz
aL3gvVW9tCpIvbd0W7020ly9Q5lQvcjdYL1K3EO9fCpDvfvvNr38vVC92ZlIvR3PQb1igja9
I8grvTwFJb1hgjS9pY0pvbR9Jr0HxRq9VGIivfyvFr3UQgy9aBwTvZ4CCL06NhO9WNEZvZfu
+bx/dQe9g6/wvJi257xHugC9c4jwvD/z67x35PG8WQf3vLlw0rxhcsO8cj7cvN+iwbwlr6i8
Uc+IvMjPprzk6Ku8+VmUvJVphLyiJ528ln6UvFujs7zGB6m8VEFovDDZgLyapmK8mBSrvAiy
c7ytHUa8H+JCvJIwF7zP0x28xK9lvFMROLxLIdu7JQLEu/EJGLwJBx68qAwBvEtHsLtdLGu7
sjAIvAKXobvK78O7BsAsu1mEEbtvHnK7yUAfu6cf7rojU0+73I/fuG6hj7nFTQM7T9gIOeO6
qjdajsS6S1WXOxZWCjyeqOo6J76HO6UFtTu4w8M7edAXO3T8IzyrU1U7fHbBO7FlATzN6Mk7
P3FIPPBxuDv3kQQ8K/eiO8TOMjwHB1Q8tvVJPNDYajxLYZA8tK5NPNy3UDygzR887wSCPH+e
WDxVHXA8</AssayYData></Step><Step><CommonData><SampleLocation>1</SampleLocation><SampleID></SampleID><SampleGroup></SampleGroup><SampleInfo></SampleInfo><SampleRow>E</SampleRow><SamplePlate>1</SamplePlate><WellType>BUFFER</WellType><Concentration>-1</Concentration><ConcentrationUnits>µg/ml</ConcentrationUnits><MolarConcentration>-1</MolarConcentration><MolarConcUnits>nM</MolarConcUnits><MolecularWeight>-1</MolecularWeight><Temperature>28</Temperature><StartTime>4162686</StartTime><AssayTime>80</AssayTime></CommonData><FlowRate>1000</FlowRate><StepType>LOADING</StepType><StepName>Loading</StepName><StepStatus>OK</StepStatus><ActualTime>80.002</ActualTime><CycleTime>0.2</CycleTime><AssayXData Points="400">n/8aRGwMG0QoGRtE9SUbRMIyG0SfPxtEW0wbRChZG0QFZhtEwnIbRI9/G0RsjBtEKJkbRPWl
G0TSshtEj78bRGzMG0Q52RtE9eUbRMLyG0SP/xtEWwwcRCgZHET1JRxEwjIcRI8/HERsTBxE
OVkcRPVlHETSchxEj38cRFuMHEQ5mRxEN6YcRMKyHESPvxxEW8wcRCjZHEQF5hxEwvIcRI//
HERsDB1EKBkdRPUlHUTCMh1Ejz8dRFtMHUQ5WR1E9WUdRMJyHUSPfx1EW4wdRCiZHUT1pR1E
0rIdRI+/HURszB1EOdkdRPXlHUTj8h1Ej/8dRFsMHkQoGR5EBSYeRMIyHkSfPx5EW0weRDlZ
HkRoZh5EwnIeRJ9/HkRbjB5EKJkeRPWlHkTCsh5En78eRFvMHkQo2R5E9eUeRNLyHkSf/x5E
bAwfRDkZH0QFJh9E0jIfRJ8/H0RsTB9EOVkfRAVmH0TSch9En38fRGyMH0Q5mR9EBaYfROOy
H0Sfvx9EbMwfRDnZH0T15R9EwvIfRJ//H0RsDCBESRkgRAUmIETSMiBEnz8gRGxMIEQoWSBE
BWYgRNJyIESffyBEW4wgRDmZIEQFpiBE0rIgRJ+/IERszCBEKNkgRAXmIETS8iBEn/8gRFsM
IUQoGSFEBSYhRNIyIUSfPyFEbEwhRChZIUQFZiFEwnIhRJ9/IURsjCFEOZkhRAWmIUTSsiFE
AcAhRGzMIUQo2SFE9eUhRNLyIUSf/yFEbAwiRCgZIkQFJiJE0jIiRI8/IkRbTCJEOVkiRAVm
IkTSciJEn38iRFuMIkQ5mSJEBaYiRMKyIkS8wSJEW8wiRCjZIkQF5iJEwvIiRJ//IkRsDCNE
ORkjRPUlI0TCMiNEjz8jRGxMI0SbWSNE9WUjRNJyI0SPfyNEbIwjRCiZI0QFpiNE0rIjRI+/
I0RszCNEOdkjRPXlI0TC8iNEj/8jRFsMJEQoGSRE9SUkRMIyJEQBQCREW0wkRDlZJET1ZSRE
0nIkRI9/JERsjCREKJkkRAWmJETCsiREj78kRFvMJEQ52SREuuYkRMLyJESP/yREWwwlRDkZ
JUT1JSVEwjIlRI8/JURbTCVEilklRAVmJUTCciVEj38lRGyMJUQ5mSVEBaYlRMKyJUQBwCVE
W8wlRCjZJUT15SVEwvIlRI//JURsDCZEKBkmRAUmJkTCMiZEjz8mRFtMJkQ5WSZE9WUmRNJy
JkSPfyZEbIwmRCiZJkQFpiZE0rImRI+/JkRszCZEKNkmRAXmJkTC8iZEj/8mRFsMJ0Q5GSdE
FiYnRNIyJ0SfPydEUU0nRDlZJ0QFZidE0nInRJ9/J0RsjCdEOZknRAWmJ0TSsidEn78nRGzM
J0Q52SdEBeYnRNLyJ0Sf/ydEbAwoRCgZKETxJyhE0jIoRJ8/KERsTChESVkoRAVmKETScihE
n38oRGyMKEQomShEBaYoRNKyKESfvyhEW8woRCjZKEQF5ihE0vIoRJ//KERbDClEKBkpRAUm
KUTSMilEjz8pRFtMKUQ5WSlEBWYpRNJyKUSffylEW4wpRDmZKUQFpilE0rIpRI+/KURbzClE
OdkpRAXmKUTS8ilEn/8pRGwMKkQ5GSpEBSYqRNIyKkSfPypEbEwqRDlZKkQFZipEwnIqRJ9/
KkRsjCpEOZkqRAWmKkTSsipEj78qRGzMKkRq2SpEBeYqRNLyKkSf/ypEWwwrRDkZK0QFJitE
ZjMrRJ8/K0RbTCtEOVkrREdmK0TCcitEn38rRFuMK0Q5mStE9aUrRMKyK0SfvytEW8wrRCjZ
K0T15StE0vIrRJ//K0RbDCxEORksRPUlLETCMixEjz8sRK1MLEQoWSxEBWYsRNJyLESPfyxE
W4wsRCiZLET1pSxE0rIsRI+/LERbzCxEOdksRAXmLETC8ixEj/8sRGwMLUQoGS1E9SUtRMIy
LUSfPy1EW0wtRChZLUQFZi1EwnItRI9/LURbjC1ESZktRPWlLUTCsi1Ej78tRFvMLUQo2S1E
9eUtRMLyLUSf/y1EbAwuRDkZLkQ2Ji5EwjIuRI8/LkRbTC5EKFkuRPVlLkTCci5Ej38uRFuM
LkQomS5E9aUuRNKyLkSPvy5EW8wuRCjZLkT15S5E8/IuRA==</AssayXData><AssayYData Points="400">2XiOPLaDjjxmT5o8sAmxPPbjhDzT5ZE8Cdy4PCghpjxBJ6Y846mVPOTnxDxIV5o8j9jBPEUf
ujy4ts882ePEPNVfzjz0eeM86+LEPNd2yTwz4cM8jhLzPDQE8zyfAes8GoryPBc2AT0I28U8
4qboPAqF6Ty0lwI9aQ/XPNDw/zxw9gM9+YkCPXDiBj2+0gA9WkAMPSdMAz23Ewk9m2f4PGoV
FD2XZgA9NuwQPUWnEj27UBM9gzgUPctHCz1JsRs9ockIPaqEHz1Yyhg9AjAqPc+oHD2YSRg9
clQYPeCiID24xhk9VIE0PX74Jj2mCDw90m4pPf/9FT1+piE9CnxDPXbHKD3YaCQ9YvImPdHy
Nj2rnEQ9ZQg3PYXdLz0AZDk9B5c3PUiSPD2ucDE9+e0sPRtbRD2/7j89UpY6PfEyRT0TAT49
mPpAPZEuTT1JT0Q9CTJOPWijUD394ls9JMs/PY60QT3HlEU9KklSPUW5QD3DIUs9DCxUPRsx
QD3+bFw95cxZPZRiXj1YV2I9ORBUPQIxVD1aalc9yMFdPYASZT27SG09u5RpPfkoXz1vIm89
iOViPQ/bXj0snFs9XaNTPcYJaz1jtXY91fRoPRf3ZT0Ms2g92jRsPW2Tcj1+zIU9IHB5PQ55
fD045Hs9huVrPc/Wgj3QAHQ9MZ6FPYaxdT1ioYU9kd56PT3Rgj2e4ms9uvl0PZNMdT0Z8IM9
0E2GPfnJhz2Ann49JkSBPS2sez13iYE9jLd9PZ18ez1zUoo97piEPaqbgz1VVIk9DTuIPa86
iD1YIIY9D/ODPaV7hj3QnI497F6PPcngjT3/rZA9++aOPS5OjT1M0ZM9BtiNPT6Pjz2yMIg9
AbeQPUJBkD1Zw5Y9pjWTPbAkjT3T85E9BJ+RPRZBmD04P5U9c0SWPa3Zkz2Z/Zc9GaKUPR55
lz1wM5Y9Ru2aPZ9qnD0cMZQ90WWPPdwfmj3h2p09xwigPVc3nD0Rv5s98oWYPRsOoT2a4ZE9
BrygPf7DmT3HLZc9LUSgPYw6nT3tTJ09Lg6bPeeYoD1ouaI9NR+ePUdunz1TtJs9H/mnPQmC
pD0HqKA9gL6nPcuioj3fuaE9/wKmPePcoT3l56E9+OmoPcFeoz04caQ9slalPQcmqT0yWqg9
5KmlPer1pj0rIqg9fR6tPVjBrD2hPao9Vu+oPYEGqz301rU9jmelPXQlsz2vzaw9n0qxPcIi
sj10arI9r8a1PXjZtz1Onq89fpCsPU3Cqj2G7LU92/qvPSBouj2zFrU9FrOvPV0btD0aeq09
94CvPXzrtj32Brw9joSyPZwStD2Hy7g98ze0PaXauD2jRrM9jseyPd/9sz1jBbA9oxHBPRnR
vT2eo7o9KSW9PYOwuz0htcA9rF3DPfYFuz2nD789JJ7APeMowD3HAcA9pF++PdKrvz262MM9
vYW+PVPpyD2xY8Q97NG/PWY3xT1w2cQ9p0zHPehUwD0qqMY9cjLIPUTLvz0JocY91abCPRI+
wD3jWMU9/TW/PfwlxT3gTMo9n5m/PfPVwj26/co9ZHfIPeMYyj2YTMk9hdPMPUqQwT2oec89
omHEPQakzj05Y9E9/AjHPdgxxj23Mcg9eBvJPf910D1Ptc09TXLPPVokzz1p7c49p6DQPYnk
0T0jMMw9hCXVPTwb0D2V78o9B0bLPVQy0T2fsNE9RnnWPfvY1j2fv8s9JRfPPTG31T25/9k9
wbHQPUrD1D1Lwdc9y4fcPTCP2z3tn9Q9T/zUPdLF2D0X+s49X8HdPUij0D2z8dw9q1faPYQ7
4D0oEeA9+gTbPUr22D2trdk9/LLcPR472D1yx9s9J3zePQC2zz3sWdo9UxXkPTYo1T0GQdo9
1wvVPaDU5T07w9k9yonePaFi3j0RVtU97APZPQza5D16Vd09MU7ePZPj4D0JyuY9yHTcPYZj
3z2OmeE9jV/gPSk04T35T+M9nejkPZGG3z1KWuM9Mt7jPVBF4j3WceY9TZnmPcqs4j0DHO09
RDLhPcJl4D1iYeE9GErvPfdf5T2XseY9LPnpPRPH5T3VJe89gSPzPTO16D2vbO093FbiPUVP
7z1Zxuk9lbzkPYBH6j0wa+o9GHvrPSlb7T2aN9499f/pPQ==</AssayYData></Step><Step><CommonData><SampleLocation>1</SampleLocation><SampleID></SampleID><SampleGroup></SampleGroup><SampleInfo></SampleInfo><SampleRow>E</SampleRow><SamplePlate>1</SamplePlate><WellType>BUFFER</WellType><Concentration>-1</Concentration><ConcentrationUnits>µg/ml</ConcentrationUnits><MolarConcentration>-1</MolarConcentration><MolarConcUnits>nM</MolarConcUnits><MolecularWeight>-1</MolecularWeight><Temperature>28</Temperature><StartTime>4243797</StartTime><AssayTime>30</AssayTime></CommonData><FlowRate>1000</FlowRate><StepType>BASELINE</StepType><StepName>Baseline</StepName><StepStatus>OK</StepStatus><ActualTime>30.001</ActualTime><CycleTime>0.2</CycleTime><AssayXData Points="150">wP8uRI0ML0RJGS9EFiYvROMyL0TAPy9EjUwvRFpZL0QWZi9E43IvRMB/L0R8jC9ESZkvRCam
L0Tjsi9EsL8vRHzML0RJ2S9EFuYvROPyL0Sw/y9EfAwwRFoZMEQWJjBE8zIwRLA/MER8TDBE
SVkwRCZmMETjcjBE0H8wRHyMMERJmTBEFqYwRASzMESwvzBEfMwwREnZMEQm5jBE4/IwRMD/
MESNDDFESRkxRBYmMUTzMjFEwD8xRI1MMURJWTFEJmYxRPNyMUTAfzFEjYwxRFqZMUQmpjFE
87IxRMC/MUSNzDFEWtkxREfmMUTz8jFEwP8xRI0MMkRaGTJEJiYyRPMyMkSwPzJEjUwyRFpZ
MkQmZjJE43IyRMB/MkSNjDJESZkyRCamMkTjsjJEwL8yRI3MMkRJ2TJEJuYyRPPyMkTA/zJE
jQwzRFoZM0QmJjNE4zIzRMA/M0SNTDNE/VkzRCZmM0TzcjNEwH8zRI2MM0RamTNEJqYzRPOy
M0SwvzNEfMwzRFrZM0QW5jNE8/IzRMD/M0SNDDREWhk0RCYmNETzMjREsD80RI1MNERJWTRE
JmY0RPNyNETAfzREjYw0RFqZNEQWpjRE47I0RLC/NESNzDRESdk0RBbmNETj8jREwP80RHwM
NURaGTVEFiY1ROMyNUTAPzVEjUw1RElZNUQWZjVE83I1RLB/NUR8jDVEWpk1RCamNUTzsjVE
wL81RHzMNURJ2TVEN+Y1RPPyNUTA/zVEjQw2REkZNkQWJjZE4zI2RLA/NkR8TDZEWlk2RCZm
NkQEczZE</AssayXData><AssayYData Points="150">XxrqPdEC+T0azu89RITvPQM69z3r6Pc9rbbwPVoi8j2P/fs98iHzPT4B8z2Gy/s9BqL3Pb+3
9z2g2u89KmLtPfAV8z196vM9XaXrPfSL9j3dFPI9nBr0PRqi+j2SXvM9qPb7Pbbv7j0MzAE+
Chv0Pdob+D0TPvg9a/T1PXYI+T3P+fg92Qj9PVNaAD7Hivo90v/5PZF7AT74E/U9A5f7PbN1
+j1COAA+CvH7PWxs/D2AvgE+IgsAPnqrAj5h1/c9WDYBPkIT8j18ZPg9Z177PZk7/D3HBAE+
AX78PVyUAD5LEfs93wf9PWqW/D3dMQM+zLj6PVjlAD6v4gE+qXcBPsPI/j13JgA+BhQAPp4e
Bj6Uvv09FaYAPh2PAD6ryAI+EB0CPv7bAz7yz/49QlD+PYoKAT6CogQ+xMgCPoHE/j2VjwU+
lq8FPmvPAT6qvwQ+2NH+PVE5AT53kQQ+elQAPvzSAT4XcAM+9xcBPrxHBD4JUQM+S/wCPiUj
Bj4c0gc+m/EDPifTCD5v+wg+6VsIPscFBz5WlQc+PGEIPvmxCD7WSAQ+87oFPkXsCT6cIgk+
egAEPld8BT5lWAs+oRwJPomwBj6azAg+ayIIPraMCT4TDwU+j9IJPorSBT4gswo+a0wMPiqm
Cj65WgY+a0YOPpKhBz47Gwc+WboHPk6zCD7xQgc+nfoKPiCdCj4Degk+XLoJPs/8CT6uYwo+
tkgGPpnIDD64YQ0+8usMPiibDT4UXAo+w4AOPg4iDT7MpA4+6PUNPhURDj4p1Q4+WUYMPke/
CT5Xmg4+</AssayYData></Step><Step><CommonData><SampleLocation>10</SampleLocation><SampleID>QA013.765M.C1 gp120</SampleID><SampleGroup></SampleGroup><SampleInfo></SampleInfo><SampleRow>E</SampleRow><SamplePlate>1</SamplePlate><WellType>KSAMPLE</WellType><Concentration>-1</Concentration><ConcentrationUnits>µg/ml</ConcentrationUnits><MolarConcentration>31.25</MolarConcentration><MolarConcUnits>nM</MolarConcUnits><MolecularWeight>-1</MolecularWeight><Temperature>28</Temperature><StartTime>4282691</StartTime><AssayTime>180</AssayTime></CommonData><FlowRate>600</FlowRate><StepType>ASSOC</StepType><StepName>Association</StepName><StepStatus>OK</StepStatus><ActualTime>180</ActualTime><CycleTime>0.2</CycleTime><AssayXData Points="900">0X82RJ6MNkRrmTZEJ6Y2RASzNkTBvzZEnsw2RGvZNkQ35jZEBPM2RMH/NkQQDTdEaxk3RDcm
N0QEMzdE0T83RGJNN0RaWTdEN2Y3RARzN0TRfzdEnow3RGuZN0QnpjdEBLM3RMG/N0SNzDdE
Wtk3RDfmN0T08jdE0f83RI0MOERaGThEiSY4RAQzOETRPzhEjUw4RGtZOEQ3ZjhE9HI4RNF/
OESNjDhEWpk4RDemOET0sjhE0b84RI3MOERa2ThEJ+Y4RATzOEQCADlEjQw5RFoZOUQ3JjlE
9DI5RDlBOUSNTDlEWlk5RDdmOUQEczlEwX85RJ6MOURamTlEN6Y5RASzOUTBvzlEjcw5RFrZ
OUQ35jlEBPM5RFQAOkSNDDpELxo6RCcmOkT0MjpEwT86RJ5MOkRaWTpEJ2Y6RPRyOkTBfzpE
jYw6RFqZOkQnpjpE9LI6RIXAOkSNzDpEWtk6RCfmOkT08jpEwf86RJ4MO0RrGTtEWCY7RPQy
O0TRPztEjUw7RFpZO0RYZjtE9HI7RMF/O0SejDtEWpk7RCemO0T0sjtE0b87RI3MO0Ra2TtE
J+Y7RIfzO0ScATxE8Aw8RGsZPEQnJjxE9DI8RDlBPESeTDxEa1k8RDdmPET0cjxEwX88RJ6M
PERamTxEN6Y8RASzPETRvzxEnsw8RGvZPERY5jxEBPM8RNH/PESeDD1Eaxk9RDcmPUQEMz1E
0T89RJ5MPURrWT1EN2Y9RARzPUTRfz1EjYw9RGuZPUQ3pj1EBLM9RPK/PUS0zT1Ea9k9RDfm
PUQE8z1E0f89RJ4MPkRrGT5EJyY+RAQzPkTRPz5Enkw+RGtZPkQnZj5E9HI+RNF/PkSejD5E
a5k+RCemPkQEsz5E0b8+RJ7MPkRr2T5EN+Y+RBXzPkTR/z5Engw/RFoZP0Q3Jj9EBDM/RME/
P0TfTD9EWlk/RDdmP0QEcz9EwX8/RJ6MP0RamT9EJ6Y/RASzP0TRvz9Ensw/RFrZP0Q35j9E
BPM/RMH/P0SNDEBEaxlARDcmQEQEM0BEwT9ARJ5MQERrWUBEeWZARPRyQETRf0BEnoxARFqZ
QEQnpkBEBLNARMG/QESezEBEa9lARCfmQEQE80BE0f9ARI0MQURrGUFEJyZBRAQzQUTRP0FE
nkxBRFpZQUQnZkFE9HJBRMF/QUSNjEFEWplBRCemQUQEs0FEwb9BRJ7MQURa2UFEJ+ZBRPTy
QUTB/0FEjQxCRGsZQkQnJkJE9DJCRNE/QkSeTEJEWllCRCdmQkT0ckJEwX9CRI2MQkRamUJE
N6ZCRPSyQkTBv0JEnsxCRFrZQkQn5kJEBPNCRBMAQ0SNDENEWhlDRCcmQ0RiNUNEwT9DRI1M
Q0RaWUNEJ2ZDRARzQ0TRf0NEjYxDRFqZQ0QnpkNEBLNDRNG/Q0SNzENEWtlDRCfmQ0T08kNE
wf9DRJ4MRERrGURENyZERPQyRETBP0REjUxERFpZREQnZkRE9HJERMF/RESejEREWplERDem
REQEs0REwb9ERJ7MRERa2UREJ+ZERDXzRETR/0REngxFRGsZRUQ3JkVEBDNFRNE/RUSeTEVE
a1lFRDdmRUQEc0VE0X9FRJ6MRURrmUVEmqZFRASzRUTRv0VEnsxFRGvZRUQ35kVEBPNFRNH/
RUSeDEZEaxlGRDcmRkQEM0ZE0T9GRI1MRkRrWUZEN2ZGRARzRkTRf0ZEnoxGRFqZRkS6pkZE
BLNGRNG/RkSezEZEa9lGRDfmRkQE80ZE0f9GRJ4MR0RrGUdENyZHRAQzR0TRP0dEnkxHRGtZ
R0Q3ZkdEBHNHRMF/R0SejEdEa5lHRDemR0QEs0dEH8JHRJ7MR0Rr2UdEJ+ZHRATzR0TB/0dE
rgxIRFoZSEQ3JkhEBDNIRME/SESeTEhEWllIRCdmSET0ckhEwX9IRJ6MSERrmUhEN6ZIRASz
SETRv0hEnsxIRJzZSEQ35khEBPNIRMH/SESeDElEWhlJRCcmSUT0MklEwT9JRJ5MSURaWUlE
J2ZJRPRySUTBf0lEnoxJRFqZSUQnpklE9LJJRNG/SUSezElEWtlJRDfmSUQE80lEwf9JRI0M
SkRrGUpE1yhKRAQzSkTBP0pEjUxKRFpZSkQnZkpE9HJKRMF/SkSejEpEWplKRCemSkT0skpE
wb9KRI3MSkRa2UpEJ+ZKRPTySkTB/0pEjQxLRFoZS0QnJktEBDNLRME/S0SNTEtEWllLRCdm
S0T0cktEwX9LRJ6MS0RamUtEoKdLRPSyS0TBv0tEjcxLRFrZS0Qn5ktE9PJLRMH/S0SNDExE
WhlMRCcmTEQEM0xE0T9MRJ5MTERaWUxEJ2ZMRPRyTETBf0xEnoxMRFqZTEQ3pkxE9LJMRMG/
TESezExEa9lMRCfmTEQE80xEwf9MRJ4MTURrGU1ENyZNRAQzTUTBP01EnkxNRGtZTUQ3Zk1E
BHNNRNF/TUSejE1EnJlNRDemTUQEs01E0b9NRJ7MTURr2U1EN+ZNRATzTUTR/01EngxORGsZ
TkQ3Jk5E9DJORNE/TkSeTE5Ea1lORDdmTkQEc05E0X9ORJ6MTkRamU5EN6ZORFy0TkTRv05E
nsxORGvZTkRI5k5EBPNORMH/TkSeDE9EaxlPRDcmT0QEM09E0T9PRJ5MT0RrWU9EN2ZPRARz
T0TRf09EnoxPRGuZT0Q3pk9E9LJPRNG/T0SezE9Ea9lPRDfmT0QE809E0f9PRI0MUERrGVBE
NyZQRAQzUETBP1BEnkxQRFpZUEQ3ZlBE9HJQRMF/UESNjFBEa5lQRH+nUET0slBEwb9QRJ7M
UERr2VBEJ+ZQRATzUETR/1BEngxRRFoZUUQnJlFEBDNRRNE/UUSeTFFEa1lRRDdmUUQEc1FE
AoBRRJ6MUURamVFEN6ZRRBWzUUTRv1FEnsxRRGvZUUQ35lFE9PJRRNH/UUSNDFJEWhlSRDcm
UkT0MlJEwT9SRJ5MUkRrWVJEJ2ZSRARzUkTBf1JEnoxSRKyZUkQ3plJE9LJSRMG/UkSezFJE
WtlSRCfmUkQE81JEwf9SRI0MU0RaGVNEJyZTRPQyU0TBP1NEjUxTRFpZU0QnZlNENXNTRMF/
U0SNjFNEWplTRCemU0QEs1NEwb9TRI3MU0Ra2VNEJ+ZTRPTyU0TR/1NEjQxURFoZVEQnJlRE
9DJURME/VESNTFREWllURCdmVET0clREwX9URI2MVERamVREJ6ZURPSyVETBv1REjcxURFrZ
VEQ35lREBPNURNH/VESNDFVEWhlVRCcmVUT0MlVEwT9VRK5MVURrWVVEJ2ZVRARzVUTRf1VE
noxVRGuZVUQ3plVEBLNVRNG/VUSezFVEa9lVRDfmVUQE81VE0f9VRN8MVkRrGVZENyZWRAQz
VkTRP1ZEnkxWRGtZVkQ3ZlZEBHNWRNF/VkSejFZEaplWRCemVkQEs1ZE0b9WRJ7MVkRq2VZE
OOZWRATzVkTR/1ZEngxXRFoZV0QnJldEBDNXRNE/V0SOTFdEWllXRDhmV0QEc1dE0X9XRI6M
V0RqmVdEOKZXRASzV0TRv1dEvsxXRGrZV0Q45ldEBPNXRNH/V0SeDFhEahlYRCcmWEQEM1hE
0T9YRI5MWERqWVhEOGZYRARzWETAf1hEjoxYRGqZWERvp1hE9LJYRNG/WESezFhEWtlYRDjm
WEQE81hE0f9YRJ4MWURqGVlEJyZZRAQzWUTAP1lEnkxZRGpZWUQnZllEBHNZRNF/WUSejFlE
WplZRCemWUQEs1lE0b9ZRJ7MWURq2VlEJ+ZZRPTyWUTR/1lEjgxaRGoZWkQnJlpEBDNaRNE/
WkSOTFpEWllaRCdmWkT0clpEwH9aRJ6MWkRamVpEOKZaRASzWkTRv1pEjsxaRFrZWkQn5lpE
9PJaRNH/WkSODFtEWhlbRCcmW0T0MltE0T9bRI5MW0RaWVtEJ2ZbRPRyW0TAf1tEnoxbRFqZ
W0QnpltEBLNbRNG/W0SOzFtEatlbRCfmW0T08ltEwP9bRJ4MXERaGVxEOCZcRPQyXETRP1xE
jkxcRFpZXEQnZlxE9HJcRMB/XESOjFxEWplcRCemXET0slxEwL9cRI7MXERa2VxEJ+ZcRPTy
XETA/1xEjgxdRFoZXUQnJl1ERjNdRNE/XUSOTF1EalldRDhmXURmc11EwH9dRJ6MXURqmV1E
J6ZdRASzXUTRv11EnsxdRGrZXUQ45l1EBPNdRNH/XUSeDF5EahleRDgmXkQEM15E0T9eRJ5M
XkRqWV5EOGZeRARzXkTRf15EnoxeRGqZXkQ4pl5EBLNeRNG/XkSOzF5EatleRDjmXkQE815E
0f9eRJ4MX0RqGV9EJyZfRAQzX0TRP19EnkxfRGpZX0Q4Zl9EBHNfRNF/X0SejF9E6ptfRDim
X0QEs19EwL9fRJ7MX0Rq2V9EOOZfRPTyX0TR/19EngxgRGoZYEQ4JmBE9DJgROI/YESeTGBE
WllgRDhmYET0cmBE0X9gRJ6MYERamWBEOKZgRASzYETAv2BEjsxgRFrZYEQ45mBEBPNgRMD/
YESODGFEixlhRCcmYUQEM2FEwD9hRJ5MYURqWWFEOGZhRARzYUTRf2FEjoxhRFqZYUQ4pmFE
BLNhRNG/YUSezGFEWtlhRDjmYUQE82FEwP9hRJ4MYkRqGWJEJyZiRBQzYkTAP2JEjkxiRGpZ
YkQ4ZmJE9HJiRMB/YkSOjGJEWpliRDimYkT0smJEwL9iRJ7MYkRq2WJEJ+ZiRATzYkTA/2JE
jgxjRGoZY0QnJmNE9DJjRNE/Y0SOTGNEWlljRCdmY0QEc2NE</AssayXData><AssayYData Points="900">gzMAPrL78j21rPg9F/QAPuX6/T1HQvo9wtD+PY4u/T3tPPo9NDfvPQHi+j1Qn/c9J0kBPr3v
/T1U7P09L4cAPueLAT4Ypv49Akf0PVfZ/D3N9P49ssv/PWLW+z18Ev89IZIEPjr0BD6lQP89
87D+PctT+z2YBwI+vz4CPvlkBD4k9gI+3uv5PZDH+z25zQM+r0ADPssGAD7OngE+bV4BPp1K
/j2gigM+d6MHPnOyAD4V1wA+e9wEPrP6BD7vZQQ+oCwIPuT7AD6bwwY+zzkHPsXJAz4dDAM+
/RcHPuODAT7HvAM+O3AEPjf3Az69OgU+x74FPmDqBD4p3wY+LvcGPj4nCD4bRwU+WM8EPpeu
BT4lkwM+21QDPgFeBj5/XQg+QbQEPq8hCj6VmQk+lAAGPsbUDD5BDwU+pvsGPv1yBj5KKAk+
A6ELPvgsBz4kvQg+UwcIPrDeCT4abAY+GeIGPmPdBD6dQAs+fPYHPlRZDD7PlAk+LKEGPt3z
CD6r9QY+dBYIPg3nCD5NAww+nv0JPnJQCT4/Ogw+Z9gIPpBdCD7xWAY+ZlQQPmWDDD7FMw0+
WBYLPmLYCT5tsQw+GxcLPli5Cj4ShQk+mqUNPk7HCD6EQQw+JTwNPpBTCj5ZaQw+bwYKPnPl
DD74bg0+lP4HPvd/DD5znQ8+5woOPjxgBj6dIxA+DRANPsfZCT6hqwo+bgYQPqxpDz5UQQ0+
JmgNPvClDD7Hwws+EfYLPgmTDj7yKAs+NrIOPv+cCj41IQk+7ksOPi9cDD4+3As+Yx8RPgTU
DT72kQ0+TocNPnhVDT7IERE+u/QLPikjFD6jZBM+GVoQPrkcEz7GWRA+p+4TPnrVDD7Vkw8+
yPQNPqcuDz6LHhE+o1wSPuU3DD6WUxA+3UUNPgR0Dj60BBA+nb4PPhCJDz7P0BI+DPgYPmlP
Ej6UbhI+SZgPPlw7ET7I5xA+KFQSPrvMDj6HWhI+3DsSPvbmDz7ptRM+ruITPiqNED6drhA+
mlATPn/dFD6zUxY+T2gTPokTFD7v+RA+Jk8WPuDLET423BM+oZ8TPluvDz6YFQ8+jEcUPo6c
Fz7GrxM+caYUPmaBFT5i9BA+pK0SPoVrFz7VtxU+JhcXPheHFT60zhI+OPAUPqG5Ez7RdhU+
gesUPt2sFD4w5hE+adEXPjwgFT7W3hE+tOoVPoOlFz4/xxY+iDsSPrZZEj7bJhg+aYYVPr9U
Fz55SxM+kZ0UPhYsFz4URhc+XisdPo36Ej73dBQ+8NwTPiZ5Fj5yBxU+veYWPkoZFj77EBg+
ONIVPlfoGT58oRU+eVgWPsFNFj5vERY+qucUPpbOEj4ilxw+KiwYPvHGGD6FJh8+LT0YPhCy
Gj4fLxs+7v0UPvXBGD5ufBg+sTcZPqWQFz7RwhY+pEoVPsJDGT6VCxc+jPsUPp4tGT5UbB8+
MhIePjjuFT6bBRc+Sf4XPp6uFj7tdRg+ciYaPml9Fz6pXxc+YUIcPmpFGz6beR8+bvMYPo5Y
GT4DnR4+zLkWPlqkFz6F8xk+EXwcPntcHj7MnBw+AhUbPjoSHD4Utxo+dKYbPmP7HD71rRg+
F88ZPr2zHz5zsBo+SF0ZPn5NHj5RBBs+bfEbPnbpHT5KVh0+LOAdPsKFGD57Kxk+W9QdPk77
Gj6txBs+FR0aPkiiHz76jBs+W2UaPhn1HT4MQhs+5tEXPvLCGD4ocx0+BNUiPhGsGj72yx0+
EpgiPu3NHj7EOCI+VAEbPlyGHD72liI+eKMePmrvHD7gkhg+QXMbPpfBGj6+4R4+2UMfPrl+
Gj4T3R4+1j8fPqU3HD5Jlxs+ec4dPu/JHD6XDR4+j8gjPsaqIT5iPxs+YQAcPla7IT6uTB8+
FyUhPkx3ID6KoBw+2jMYPj3hIz7/8x0+FtMePoSeHT69RR8+hWIiPu2bHT5Azh0+RtgePvVW
Iz4zICQ+Qm8iPizlIj72JCY+/L0gPlAFID4iWiE+MxgjPge7Hj7tJCA+sZ0gPhLbHz7m8SE+
sa8hPrcZJT4c0yM+DSolPplMKT6RaSE+dPEiPnYuJT6mhB8+HI4jPvZGIT5BmCM+JcghPjRT
JD7eyCU+cecgPmXnID5f4x8+becePp3WIT43rCE+ANkkPqdZIT6K0iY+hRAePtMBJz5aqyI+
sOwhPkABJT7zfyg+mbogPmCdJT4VtBw+Oz8kPg9yID7JByM+gjcpPtlKIz5Q/iQ+mBsiPqW1
Jz5FMSE+I9wkPq7yJj4Qxyc+BhcePn8iJj5YISc+SJklPno4JT5l7CM+VswiPmjRJD6VYyI+
3cMkPmyCIT6z+yg+8jgjPgqXJz6bzCA+PeUjPnmbJj4/niY+/N4lPn7LLD6skSc+EsUkPr34
Jz5IeSQ+RL8lPsIGJD7IJyQ+suwjPn5/Jj44KSg+xHYsPlsiKT4Oais+NZwmPkDkJj6M+ic+
9L4jPudOJz4XTCY+SDkiPoTSJD7AhSs+GpwpPu7oJD6WfiU+m54oPrOcKD6txik+ix4qPvax
Kj7S9Cg+rFYoPp9QKD6kWiY++1UrPvXwKT63UCw+SskmPn27KT5ZDCk+3nQrPkdZJT7vMis+
vngpPoUhKT5OMiY+JHYrPihXKD6uKSw+mIUrPnErLT6V3CQ+sKAoPgCVJD7Ndyg+Mi0qPkRO
Kz4APyY+/NQoPo9eKD5PSiY+pmwmPtlrLD4roys++HokPn03Lz4yNyk+scgsPsDYJz7ici0+
xscnPlPKKT6xKCo+oFgsPlf3Kj5g6yk++9EoPtdwLz69dik+gQ8rPhf1Kj5SFCk+ujAtPqnt
KT4SHy0+gUsrPmH8LD5sCyw+W90sPhUKLT4Wxio++VwuPjWXKD4MrS8+LvkpPhsNLj55VSw+
p2EuPnY/LD5ebSk+NkcwPgdwKz6iTy8+tk8pPsDAKz7WXSk+uqwvPuM7MD6XaS0+nYIrPhd9
LD4YRy4+sNcqPpBuMT4Coyw+oSEuPpgAMD4f9Cw+Q/crPtzTLT5vHzE+7wssPmkLLj4sGC0+
Yq0xPriGLj7QszA+8KUwPlUrLj6xEio+MyYyPi3SLD46JCk+chMuPjQELD63jS4+ekotPgvo
MD66yS0+ZdAtPoy6Mj63dDA+TUUvPqxFMD7HPzI+RootPqXiMT4T0Cs+m4QyPpSoMT48ODE+
gtwuPqNpMj4m5y0+39orPvmVNT5mDzM+fts0Pu0ONT4PzjM+UxYyPuJoLz7SIy0+r2ouPoRz
MD5dmC4+1pksPgWiMD5SaDI+lg8wPo7uMj4cNjE+g+EvPkyqNT4gdDA+wv0yPqdiMT6AoDE+
yio1PjRZMD6r/zU+IZoyPnkVLz77XDI+MUUwPgeIMD5TPzE+RRMuPmkoMz4WQjE+Y48zPt6n
MD70mDM+k1swPqT+ND6X+jE+wqI0PpjHMD61RjE+XfAxPimYNz40KTc+llUzPqUsNz5uazE+
RF0yPtSuMT4VzTI+j2k1Pt1HND6ALDQ+rAY0Pu6jND4EtzM+y6gzPoZaMz7nWDM++AU3PoQb
MT40bjM+RmA1PkjLMz5LPTo+Qnw0PhngNj53zTM+7mw3PmehMz4/RDQ+3xI1PgRANT7ZzzU+
J/4zPvcuMz4edzQ+F1A1PrOSND5Y6Tg+RvgyPvN+Mz6HpDM+AG8wPtjdMz7RdDU+u1k4Pp27
Mz7D4jA+AW45PoQONz4PdDc+Ft84PuvCMj7UFzc+ZqY2Pv4RNz7cRDQ+BMMxPpTEND72oTc+
PTI2PhHdOT5fmTk+IGY2PnB3OT7rojk+6UQ6Pj0pND7DPDs+hXo4PgzCPD6NJTU+ccI3PkkE
Nz6xLzc+8/Q1PuAXOD4Bwjg+Tps6PkTAOD5tpTc+La00PmMaOT6a7zY+fsIzPg9lND7jZDU+
3Mw2Po0BNz7+lzY+jA43PtXXNj7SBjc+r902PkV7OD5vEDk+hNM5PjSAOD6vWzU+lHw3PlQd
Nj4ZRTg+fpA2PuCKNj4HdzU+1gg5PgVmOj5WCDQ+tXk4PrxtOz4QWTQ+D0M7PpKFOj69rDg+
Gyg8Pl7lPD4qwTc+Sao1PofMOz5RFDk+NFQ4Pr9nOj4jfDs+Z5U2PohBNz4zBTo+3gY8PrxH
Oj4ifD8+77U7PkCkQT5E5jg+Co44PqV7OT57tzg+Z342Puy+Nz5GBDs+cY09PhBJOT5j3jk+
4yA5Ps7jPD5ONzo+IRE9PvOQOz46fj4+ADE9PsAyPz601DY+wgY/PpXFOT4kPjw+8BM6Pkvc
Nj6Vzzc+lZc+Plt+Oz4xJzw+WF06PlFcPz7/Wz0+IVM6PvDmNz7XhUA+ih4+PtQHOz6ITjk+
Q+46PrdWOj51+Ds+QY88PiU+Oj7gQTo+RqM+PlKePD49jDk+mqI8PnnsNj4Ulz0+LSM6PuMC
PD40wTs+Qi8/Pg/LPz7yOzs+UGM/PhLVPj7qMD4+M3Y9Pv5pOj7X6D0+nAQ7PlPhOz7zE0A+
UA5BPqNrOD42vjw+v+A5PnRbQj52qD8+wyM+PqSZPT5J0T0+1tM+PnN1QT7Kuj8+HkU+PrT+
PD4MDz8+Ewo/PkCJOD4vvjw+DAdDPpuwPD6L4Ds+7d8+PoeaPj5jID4+56U+PmXrQT6Lpz0+
fRxBPqoXQj7PVEA+yW0+PvwGQT5Cy0A+XzNCPsaWQj4R+T4+N+RAPnNSPz4BrD8+rcU+Pgbp
Oz5ZZj8+xHA9PoMeQT7e1T4+ZfU+PgxjPj4h50A+dMVAPmSrPz7j20E+Bow+Pp3BQD6FtkI+
GrRAPm7DPz7ZRkU+Q58+PhL4QD6ygT8+gsxDPruTQj7/K0A+</AssayYData></Step><Step><CommonData><SampleLocation>1</SampleLocation><SampleID></SampleID><SampleGroup></SampleGroup><SampleInfo></SampleInfo><SampleRow>E</SampleRow><SamplePlate>1</SamplePlate><WellType>BUFFER</WellType><Concentration>-1</Concentration><ConcentrationUnits>µg/ml</ConcentrationUnits><MolarConcentration>-1</MolarConcentration><MolarConcUnits>nM</MolarConcUnits><MolecularWeight>-1</MolecularWeight><Temperature>28</Temperature><StartTime>4471840</StartTime><AssayTime>180</AssayTime></CommonData><FlowRate>600</FlowRate><StepType>DISASSOC</StepType><StepName>Dissociation</StepName><StepStatus>OK</StepStatus><ActualTime>179.999</ActualTime><CycleTime>0.2</CycleTime><AssayXData Points="900">0X9jRJ6MY0RrmWNEN6ZjRASzY0TRv2NEnsxjRGvZY0Q35mNEBPNjRNH/Y0SeDGREaxlkRDcm
ZEQEM2RE0T9kRJ5MZERrWWREN2ZkRARzZETRf2REnoxkRFqZZEQ3pmREBLNkRNG/ZESezGRE
a9lkRCfmZET08mRE0f9kRI0MZURaGWVEJyZlRPQyZUTRP2VEz0xlRGtZZUQ3ZmVE9HJlRNF/
ZUSNjGVEa5llRDemZUQEs2VE0b9lRJ7MZURr2WVEN+ZlRATzZUTB/2VEngxmRGsZZkQ3JmZE
9DJmRNE/ZkSeTGZEWllmRDdmZkT0cmZE0X9mRJ6MZkRrmWZEJ6ZmRBWzZkTRv2ZEjcxmRFrZ
ZkQn5mZE9PJmRMH/ZkSNDGdEaxlnRCcmZ0T0MmdEwT9nRJ5MZ0RaWWdEJ2ZnRPRyZ0TBf2dE
noxnRGuZZ0QnpmdE9LJnRNG/Z0SezGdEWtlnRCfmZ0T08mdE0f9nRI0MaERaGWhEJyZoRPQy
aETBP2hEjUxoRGtZaEQ3ZmhEJXNoRMF/aESNjGhEa5loRDemaET0smhEwb9oRI3MaERr2WhE
J+ZoRPTyaETR/2hEjQxpRGsZaUQnJmlEBDNpRNE/aUSNTGlEWllpRDdmaUT0cmlEwX9pRI2M
aURrmWlEJ6ZpRPSyaUTBv2lEjcxpRFrZaUQn5mlE9PJpRNH/aUSeDGpEWhlqREgmakT0MmpE
wT9qRJ5MakRaWWpEN2ZqRARzakSWgGpEjYxqRGuZakQ3pmpE9LJqRNG/akSezGpEe9lqRDfm
akQE82pE0f9qRJ4Ma0RrGWtENyZrRAQza0TRP2tEnkxrRGtZa0Q3ZmtEBHNrRNF/a0SejGtE
a5lrRDema0QEs2tE0b9rRJ7Ma0Rr2WtEN+ZrRATza0TR/2tEngxsRGsZbEQ3JmxEBDNsRNE/
bESeTGxEa1lsRDdmbEQEc2xEwX9sRJ6MbERrmWxEN6ZsRASzbETRv2xEnsxsRGvZbEQn5mxE
BPNsRNH/bESNDG1EaxltRDcmbUQEM21EwT9tRJ5MbURaWW1EN2ZtRARzbUTRf21EnoxtRGuZ
bUQnpm1EBLNtRMG/bUSezG1Ea9ltRCfmbUQE821E0f9tRJ4MbkRrGW5EJyZuRAQzbkTRP25E
nkxuRGtZbkQnZm5E9HJuROF/bkSejG5EWpluRDembkT0sm5Ewb9uRJ7MbkRa2W5EJ+ZuRPTy
bkTB/25EjQxvRFoZb0Q3Jm9E9DJvRNE/b0SNTG9Ea1lvRCdmb0QEc29EdYBvRI2Mb0RamW9E
N6ZvRPSyb0TBv29EjcxvRJLab0Sw529EBPNvRNH/b0SNDHBEWhlwRCcmcEQEM3BE0T9wRI1M
cERrWXBEJ2ZwRPRycETBf3BEnoxwRGuZcEQnpnBE9LJwRNG/cESNzHBEWtlwRCfmcET08nBE
wf9wRI0McURaGXFEJyZxRPQycUTBP3FEjUxxRGtZcUQnZnFE9HJxRMF/cUSejHFEWplxRCem
cUT0snFEwb9xRJ7McURa2XFEJ+ZxRPTycUTB/3FEjQxyRFoZckQnJnJE9DJyRME/ckSNTHJE
WllyRCdmckQEc3JEwX9yRI2MckRamXJEJ6ZyRASzckTRv3JEnsxyRFrZckQ35nJE9PJyRNH/
ckSeDHNEaxlzRDcmc0QEM3NE0T9zRJ5Mc0RrWXNEN2ZzRARzc0TRf3NEnoxzRGuZc0Q3pnNE
BLNzRNG/c0SezHNEa9lzRDfmc0QE83NE0f9zRJ4MdERrGXREJyZ0RAQzdETRP3REnkx0RFpZ
dEQ3ZnREJXN0RNF/dESejHREa5l0RCemdEQEs3RE0b90RJ7MdERa2XREN+Z0RATzdETB/3RE
ngx1RGsZdUQ3JnVEBDN1RNE/dUSeTHVEWll1RDdmdUQEc3VEwX91RJ6MdURrmXVEJ6Z1RASz
dUTBv3VEjcx1RGvZdUQ35nVE9PJ1RNH/dUSNDHZEaxl2RCcmdkT0MnZE0T92RI1MdkRrWXZE
J2Z2RARzdkTBf3ZEnox2RFqZdkQnpnZE9LJ2RMG/dkSezHZEa9l2RDfmdkQE83ZEwf92RJ4M
d0RaGXdEJyZ3RPQyd0TRP3dEnkx3RFpZd0QnZndE9HJ3RMF/d0SejHdEa5l3RCemd0T0sndE
0b93RJ7Md0Rr2XdEJ+Z3RATzd0TB/3dEjQx4RFoZeEQnJnhEBDN4RME/eESNTHhEa1l4RCdm
eEQEc3hE0X94RI2MeERamXhEJ6Z4RASzeETBv3hEnsx4RFrZeEQn5nhE9PJ4RMH/eESNDHlE
axl5RCcmeUT0MnlEwT95RI1MeURaWXlEJ2Z5RPRyeUTBf3lEnox5RFqZeUQnpnlE9LJ5RMG/
eUSNzHlEWtl5RCfmeUT08nlEwf95RI0MekRaGXpEJyZ6RPQyekTBP3pEjUx6RGtZekQ3ZnpE
9HJ6RMF/ekSejHpEWpl6RCemekQEs3pE0b96RJ7MekRr2XpEJ+Z6RPTyekTR/3pEngx7RFoZ
e0QnJntEBDN7RNE/e0SNTHtEa1l7RDdme0QEc3tE0X97RJ6Me0RrmXtEN6Z7RASze0TRv3tE
nsx7RGvZe0Q35ntEBPN7RNH/e0SNDHxEaxl8RDcmfEQEM3xE0T98RJ5MfERrWXxEJ2Z8RPRy
fETRf3xEnox8RGuZfEQ3pnxEBLN8RNG/fESezHxEWtl8RDfmfEQE83xE0f98RI0MfURrGX1E
NyZ9RAQzfUTRP31Enkx9RGtZfUQ3Zn1EBHN9RNF/fUSNjH1Ea5l9RDemfUT0sn1Ewb99RJ7M
fURr2X1EJ+Z9RPTyfUTR/31EjQx+RFoZfkQ3Jn5EBDN+RME/fkSeTH5EWll+RCdmfkQEc35E
wX9+RI2MfkRrmX5EJ6Z+RASzfkTBv35Ejcx+RGvZfkQ35n5EBPN+RMH/fkSeDH9EWhl/RDcm
f0T0Mn9E0T9/RI1Mf0RrWX9EN2Z/RARzf0TRf39EjYx/RGuZf0S6pn9EBLN/RNG/f0SNzH9E
Wtl/RCfmf0T08n9Ewf9/RE8GgEStDIBEFBOARIIZgETgH4BETyaARLUsgEQcM4BEejmAROg/
gERHRoBEtUyARBxTgER6WYBE4F+AREdmgES1bIBEHHOARIJ5gETof4BER4aARK2MgEQUk4BE
epmAROCfgERHpoBErayARBSzgER6uYBE6L+AREfGgEStzIBEFNOARILZgETg34BER+aARK3s
gEQU84BEevmAROD/gESxBoFErQyBRBQTgUR6GYFE6B+BREcmgUStLIFEFDOBRHo5gUToP4FE
R0aBRLVMgUQcU4FEelmBROBfgURHZoFErWyBRBRzgUR6eYFE6H+BREeGgUStjIFEJJOBRIKZ
gUTgn4FER6aBROasgUQcs4FEgrmBROi/gURHxoFEtcyBRBzTgUSC2YFE6N+BRE/mgUS17IFE
HPOBRIL5gUTo/4FETwaCRLUMgkQcE4JEghmCROgfgkRPJoJEtSyCRBwzgkSCOYJE6D+CRE9G
gkS1TIJEHFOCRIJZgkToX4JET2aCRLVsgkQUc4JEgnmCROh/gkRPhoJEtYyCRByTgkSCmYJE
6J+CRE+mgkS1rIJEHLOCRIK5gkTov4JET8aCRK3MgkQU04JEgtmCRODfgkRP5oJEreyCRBTz
gkSC+YJE6P+CREcGg0S+DINEHBODRHoZg0ToH4NETyaDRK0sg0QcM4NEejmDROg/g0RPRoNE
90yDRBxTg0SCWYNE6F+DRE9mg0StbINEHHODRHp5g0Tof4NET4aDRK2Mg0Qck4NEgpmDROif
g0RPpoNErayDRByzg0R6uYNE4L+DREfGg0S1zINEFNODRILZg0To34NER+aDRK3sg0Qc84NE
evmDROD/g0RPBoRErQyERBwThER6GYRE4B+EREcmhEStLIREFDOERHo5hETgP4RET0aERLVM
hEQUU4REglmEROBfhERPZoRErWyERBRzhESCeYRE6H+EREeGhES1jIREFJOERHqZhETgn4RE
T6aERK2shEQUs4REermEROC/hERPxoRErcyERBTThER62YRE4N+EREfmhES17IREHPOERHr5
hETg/4RERwaFRK0MhUQUE4VEghmFROgfhURHJoVEtSyFRDwzhUR6OYVE4D+FRE9GhUStTIVE
HFOFRHpZhUTgX4VER2aFRK1shUQUc4VEenmFROB/hURHhoVErYyFRBSThUSCmYVE6J+FREem
hUStrIVEFLOFRIK5hUTov4VER8aFRK3MhUQc04VEgtmFRODfhURP5oVEteyFRBzzhUSC+YVE
6P+FRE8GhkS1DIZEHBOGRIIZhkToH4ZETyaGRLUshkQcM4ZEgjmGROg/hkRPRoZEtUyGRBxT
hkSCWYZE6F+GRE9mhkStbIZEHHOGRIJ5hkTof4ZET4aGRLWMhkQck4ZEgpmGROifhkRPpoZE
tayGRBSzhkSCuYZE6L+GRE/GhkS1zIZEHNOGRILZhkTo34ZET+aGRLXshkQc84ZEgvmGROj/
hkRPBodEtQyHRBwTh0SCGYdE4B+HRE8mh0StLIdEGjSHRHo5h0ToP4dET0aHRLVMh0QcU4dE
glmHROhfh0RPZodEtWyHRBxzh0SCeYdE4H+HREeGh0S1jIdEHJOHRHqZh0Ton4dER6aHRK2s
h0Svs4dEirmHROi/h0RPxodEtcyHRBzTh0R62YdE4N+HREfmh0S17IdEFPOHRHr5h0To/4dE
TwaIRK0MiEQUE4hEehmIROgfiERHJohEtSyIRBQziER6OYhE</AssayXData><AssayYData Points="900">Ozo9PiJiPz6fe0I+1JRCPv5FQD6eNEw+vnVKPiWCRj6Y8Ew+Y9RLPkBjRj7MkUk+w5xOPjaj
Sz7irkw+bLtMPthlTD6POE8+eoBLPuudTT6ZJ0w+DhFNPpcmTD49k08+275NPqpcTj4vnE8+
b2xQPoiISj5ChE0+A+JPPgDjTj4EgVE+zZtHPsxaTj6ke1E+l95OPkIaUz7HIVA+z7FTPmoP
Tj4rPFM+Qi9NPjcZTz6pp08+pmVKPuqJTz4Ov1Q+/39RPrYvTj7Z1FE+Lq1TPjVQUj6jElI+
LttRPtBWUD4ea1A+nlFWPmogUT49Rlc+w+VSPiE5Vj4SyFM+vGdSPi7yTz73OVE+CklWPiHD
Uj5R7VQ+AwlVPo4iVT5mOFM+/GFVPor/Vz6SNFQ+cGNSPlLjTj5W7U8+L85UPk/4Vz5XeFE+
4vBPPpt9Uj4n8lU+dEtZPmmyUT41P1k+O+9WPuvKWT6HNlY+9ptUPgcNVz65b1c+IYJXPv63
Vz5KUFo+GehVPnIxVD5PVlY+X3FXPnb8UT5BHVU+b/ZVPhOTVD6e4lQ+cz9VPoD0Uz6TBVM+
2GhaPkPDVz4dh1g+MCVWPtGqWD6fXFc+8OBbPivIVD6rylY+Z+FXPupHWT5vd1Y+x/hbPqQZ
VT6U2ls+nEtVPv/LVD7tFVI+SRxUPoiMWD6Rk1Y+sVNVPl8LVz68/VQ+E8laPvlGVz4uvlg+
PaRePiUWWz4jOVg+OfVYPuYoWD7r+VE+x65ZPrd/VT6xRFo+9WBaPpMPVz5XxVk+3y1VPuoy
WD60Flc+SLlaPjCTWD5KGVY+1sJYPoxpWT4FUFg+n55aPogOVj4b5lg+2TBePvhmWj51YVk+
bGFcPlzmWT5yd1s+nJxZPp/1XD5NJVk+YfRaPu54Vz4owlo+QzNfPl0qWT4alFw+VkBdPq7S
XT6ZyFc+LQVXPom/Vj6MQVs+7XNWPuNyWz5auFs+PqJdPmTwWT4Z91o+DyVZPmooXD4A1F4+
fndcPrflVT6NzV0+HWNZPjMGWz6MXFs+kbpcPueRXj525l0+k7NaPtk7WT6DJVo+6UxbPugy
Xz7Z9F4+uGBbPhDqXD4km1g+tDxaPk8sWz4YoVs+W3ZaPtchXD4zW10+YBxgPilvWD6IkFw+
ZhZgPoqxWz4pAl8+q2RePr21WT50kFo+LjldPtCIXT754l0+kTJZPjo/XT5fWV8+JIxgPnfT
YD4aJVs+QDBYPpBiWj5pm10+1lldPrWuXj5PCVw+2xpgPpFEXT7LuVw+msxaPhW1XT6h0l0+
sdBbPv2/Wj7ill8+1ORcPiVkXT558V8+GJ5dPtBvYD6ehF8+qNBdPt3kYD5G3Vw+e5FcPvH7
XT5tWFw+/c9dPnR1YD69A18+QfFbPu7yYz4NA18+zmdePpqKYj7GSl4+io1fPvnpXz6T+2A+
w2pePqUnZD7j1F4+faNiPkB5Yj46xmM+HFJfPoRGXj7G0WE+25ZfPvXBYz4JJF0+UGFdPn8S
XD4r/GM+aHBnPn3QYD5QTGE+sbtePlq3YD6s2mI+WZ9fPg2vYT7kLmM+NfJjPj1jYT4XwWE+
JRtkPvm4XT4Hp10+xHJiPk15Yj6IX2I+dGRiPo9AYz5bF2g+cXZmPiegZD5m7GA+9XZhPgBn
Xz6w+mA+svtjPszHYD7QoF8+Y4diPmxPZj65VGI+9bNiPsvVZD6jkGI+3ftlPputYj69tGA+
n4NiPrq1Yz5cJWI+HGxlPlPEaD7xs2E+HIFfPstPYz42uGY+J3xhPo/TYz5/22Y+MRBkPn95
Yj6gF2U+JfNiPvDzYT7492I+REplPiPIZT4X/GI+oepiPsm0ZD77xmU+vzxjPlyBYz4IcGc+
DitkPlByZz7r4mM+PfxnPhV8ZT7GdWY+0PBiPuJiYz450GE+wXtgPmuYZT57R2Y+/x1nPu8X
Yz6cnGQ+3X9lPtwVZT6CkWo+5bdkPvukZT7WXGU+FsVnPkDMZT4JQWQ+3D1jPg4aYz5bpGc+
zxJmPqjVYz4tKmY+y6FmPvzJZD4FFWc+tmlmPl9mZD5UbWU+cCJkPvBBaT65emQ+BsNrPpAL
Zz4xNmk+q7xpPsU4Zj6KT2s+fxdmPpdwZz6HnWg+OspkPhkEaT5J42Q++qlnPtgGaT5gH2o+
Fo9qPm91aj5/mWY+SkpoPhQoaT5OZGo+uAtqPq6MaT5ulGI+fw1sPnTKZz6NBGg+TRZpPhP0
az7zOGk+t0trPs1oZj5gH2c+u8dnPmMsaT4qxm0+cLNpPk/yaD4PLGo+cgxlPhDYaT4cgWU+
lyBrPq09az5ubGo+EWFoPlIxaT74D2k+PuloPm1NaT6B2mQ+zftpPma1aD5bmmo+tY1rPq8Q
Zz6ka20+BSlmPgfyZj6H+Gg+p45rPnpAbT5ZvGk+WI1oPutoZT46k2o+GKRoPj6HbT6gOWY+
m1dtPipnaD7e7Ws+7Y9pPitmZz5+0mo+yJtoPgbOaj6L9Wo+PCVqPvp5aj6TZmw+QtloPm+s
aD4rw2Y+D99kPumybT4F7Gg+U8JuPsEtbD78yWw+5H1pPsJqaD6kVmo+jghpPtWPbj5WPG0+
3pBvPsl3bD5Y92s+m8BrPuhVbD6CTWk+TQRtPkL0aD4raXE+oX5rPkN8bT75dnA+ki9rPtjd
aD6Uqm0+0VNvPjKSaD6vVGw+RlRmPvCtbj57v2g+XEtqPr4+aT5lcms+IRxtPpsCaz73fGw+
hNlrPsAzbz6Z1W0+D5xtPjXMaz5/D2s+MmltPtoSaz64Zm8+/QJtPnOObD461GY+pV9rPlU0
bD6kZWs+64pwPgkBbz6J92s+WA9sPibzaj6FQHE+J+xrPjX4cT4IpW4+oRVyPnhYbD6mBXA+
bKZvPgQTcj6XeGs++m1tPnufbj5CL3A+cpxrPon4bz4C+HI+wQFtPlFLbz6jnW8+DkFtPkqD
bj5wgXA+8nxyPgThbD7LkXA+7nBwPqWqbT5XQWw+MjdwPqBHbz6FoGw+EixwPl/ncD4KJm0+
00NxPuIkcD7QN3M+RaRrPjIXbj73bGs+UmtzPmPIbD4Nfm4+IApwPjrSbD7xvm4+enxvPkpv
cT7MMG8+I3lzPnBFcD6+d24+OSZzPiTdbT70Tm8+jOJuPmphcj7Z5XE+DLtwPqgicj7HV3A+
o4tvPhIrcj61YnA+oV1zPiUNdT7u63M+62N1PmyYcD6toGw+PUhwPsSabj7qenE+vKhyPkUz
cj5pLXk+VitwPupUbT6Hgm8+SthtPqdUcT4XJ3A+U45yPizOcz7RxnI+TvpxPsFkbj7G9XM+
pmRuPvaHcz6l+XI+13pxPrbicT6WQ3A+c25vPoMvcD43mHA+Em50PoYbdj5huGw+TLh0PiqX
cD6y+3M+0TxyPpD+cj5nbHE+T0R0PiuIcj4n+HQ+VxRyPj7rej7/CXI+TNdzPi+nbj7JEW8+
IT9xPgUScj6A4XU+M593PjcScj6MsnI+qEB1PhS3bz450HE+C3lyPmbZdj6N7Hg+CFhxPuJI
cz6guXU+ZzZ3Pt5qcz5jOXM+RIp1PpfSdD6mh3k+IMV1PjNAeD5iS3Q+X0B0PmbpcD4w8nY+
A9h4PiPScT75SHU+32t3PtD2eT6oLnU+6qR2Pjl6cz6eAHY+WzF2PjjIcz5F8HY+nF13PnKh
cj6I+HY+4BN2PiZxdD7A4XU+QQB5Pitkcj7CnXg+/qh1Pt43ej69TXQ+W8l2Pgsacj5Ax3c+
9c9xPtOodz6Wnng+EbVzPgk+dD50bnk+fxB7PndCcj6yo3Q+G3F4PtSudj7iM3Y+IMJ0Pq2G
dz4BUXY+V/R1Poa0dj52anc+Z6V3Pi2ndD4q63g+rlR1PqA/dz7FQno+aPZ3Pg93dj7ytXs+
z6t6PkYheT5LUHg+b315Pi1peT5FAXo+onh4PklDcz4T2HQ+riF4PnmXdz6FIHc++2Z5PjIy
eD7ZVHk+eQl8PoNfcz6JynI+ZZl3PhbveD5uUnU+/XN1PsfgdT6E3HE+wqp9PsXJdj6FlXQ+
df53Pgekez49GHY+fp56Pv3Edz75ZHM+Xoh6Phe7dT52FHk+tTh3PlkHej6n+XY+fU96PvZh
dT5ppHo+KxR6PtMCej4kdnw+3Bl7Pr77eD7+PXo+nHJ5PmImez6RNXw+F151PhfCfj5QE3k+
XtZ4PsxbeD5eHXk+zXR9PvVwfD6nTHs+9y96PuQvez46z3o+mTR6Pnuyej6QxX4++gl3PgZP
eT7CiXg+ZzR5PsLyfD5ui3g+Bax3PvvMez5JkXo+h4R5PsjUdz4gG3o+4TB8PnxBez7tkno+
wX1/PmPpej7bU30+FaV7Pql1eD7ftHY+FPN+Pgorfj4W53s+wBV7PlH9ej7oQnk+bnF6PrOY
eT51UH4+CRZ5PjSKfT4vE3o+qEZ9Pv7GfT6bmn0+zDR7Pg4lfT6rrX8+ueJ+PicCej6UiH8+
0PR7PoHcez6fcH4+TBN/Ph2ofD5ZTX4+Jrx6PvvOfT5CGH4+NNR7PjQ3ez4nTn8+EdF/Ph6i
fj6Mh3k+Sn97PkYoez5DlYA+Gv+APi9hgT5DTH4+0D98PoTdfj4Dznw+RTR7PgW8ej6IKH0+
SUt8PiKUfT65aH0+dCp8PqqbfT4x3n0+7tZ/PjmCfz6Kn3w+DUB9PvmAfD7aLH8+Mnp/PmX4
dz6rO4A+OTB9PoVFfT6s/n4+0fx9PknQfD597IA+VxKAPtHyeT7LyYA+XPB9PozggT70S38+
p699PmRKez6zSYE+7XZ7PrCMgT6CGYA+CMSAPm1VfT5LBX8+</AssayYData></Step><Step><CommonData><SampleLocation>11</SampleLocation><SampleID></SampleID><SampleGroup></SampleGroup><SampleInfo></SampleInfo><SampleRow>E</SampleRow><SamplePlate>1</SamplePlate><WellType>REGENERATION</WellType><Concentration>-1</Concentration><ConcentrationUnits>µg/ml</ConcentrationUnits><MolarConcentration>-1</MolarConcentration><MolarConcUnits>nM</MolarConcUnits><MolecularWeight>-1</MolecularWeight><Temperature>28</Temperature><StartTime>4660829</StartTime><AssayTime>5</AssayTime></CommonData><FlowRate>1000</FlowRate><StepType>KREGENERATION</StepType><StepName>Regeneration</StepName><StepStatus>OK</StepStatus><ActualTime>5.00005</ActualTime><CycleTime>0.2</CycleTime><AssayXData Points="25">4D+IRD5GiEStTIhEE1OIRJpZiETgX4hERmaIRK1siEQTc4hEenmIROB/iERGhohErYyIRBOT
iER6mYhE4J+IREamiETerIhEE7OIRHq5iETgv4hERsaIRK3MiEQT04hEetmIRA==</AssayXData><AssayYData Points="25">5gtJwHSeXcD922fAApxuwGKPc8Ar83fACO57wOSPfsDHsoDAf8yBwKfugsAv34PAXKKEwGB4
hcATMIbAPeaGwCeIh8BdE4jA1JeIwLsdicDyqYnAHEGKwPh2isBjvYrAazuLwA==</AssayYData></Step><Step><CommonData><SampleLocation>12</SampleLocation><SampleID></SampleID><SampleGroup></SampleGroup><SampleInfo></SampleInfo><SampleRow>E</SampleRow><SamplePlate>1</SamplePlate><WellType>NEUTRALIZATION</WellType><Concentration>-1</Concentration><ConcentrationUnits>µg/ml</ConcentrationUnits><MolarConcentration>-1</MolarConcentration><MolarConcUnits>nM</MolarConcUnits><MolecularWeight>-1</MolecularWeight><Temperature>28</Temperature><StartTime>4676763</StartTime><AssayTime>5</AssayTime></CommonData><FlowRate>1000</FlowRate><StepType>KREGENERATION</StepType><StepName>Regeneration</StepName><StepStatus>OK</StepStatus><ActualTime>4.99895</ActualTime><CycleTime>0.2</CycleTime><AssayXData Points="25">4N+IRD7miESl7IhEE/OIRHH5iEQBAIlEPgaJRK0MiUQLE4lEehmJRNgfiUQ+JolEpSyJRAsz
iURxOYlE2D+JREZGiUStTIlEE1OJRHFZiUTgX4lERmaJRKVsiUQLc4lEcXmJRA==</AssayXData><AssayYData Points="25">AXKDvmYTar5a/0S+sRwovuAUFb5dkfe9Dp3QvVUpv72Hh6q9UmWXvSOVeL0IAlG9nUs2vV9k
GL19Lt28EInBvAAZmbwZlWK8do7qu5OOjLvwbAG7Njy0O9jHLTw+mBI8tN5EPA==</AssayYData></Step><Step><CommonData><SampleLocation>11</SampleLocation><SampleID></SampleID><SampleGroup></SampleGroup><SampleInfo></SampleInfo><SampleRow>E</SampleRow><SamplePlate>1</SamplePlate><WellType>REGENERATION</WellType><Concentration>-1</Concentration><ConcentrationUnits>µg/ml</ConcentrationUnits><MolarConcentration>-1</MolarConcentration><MolarConcUnits>nM</MolarConcUnits><MolecularWeight>-1</MolecularWeight><Temperature>28</Temperature><StartTime>4692991</StartTime><AssayTime>5</AssayTime></CommonData><FlowRate>1000</FlowRate><StepType>KREGENERATION</StepType><StepName>Regeneration</StepName><StepStatus>OK</StepStatus><ActualTime>5.00005</ActualTime><CycleTime>0.2</CycleTime><AssayXData Points="25">13+JRD2GiUTFjIlECpOJRHGZiUTXn4lEPaaJRKSsiUQKs4lEaLmJRNe/iUQ9xolEpMyJRArT
iURx2YlE59+JRD3miUSk7IlECvOJRHH5iUSsAIpEPQaKRKQMikQKE4pEcRmKRA==</AssayXData><AssayYData Points="25">WTZtwC14fsCQn4LAeZ2EwCf6hcAuK4fAOA+IwOTIiMDkgYnAGyCKwEOkisD/FovAi8CLwHTt
i8AQVYzAopaMwOASjcBGVI3AzsmNwKjqjcD0SY7A1XyOwPijjsBJ9Y7AOx6PwA==</AssayYData></Step><Step><CommonData><SampleLocation>12</SampleLocation><SampleID></SampleID><SampleGroup></SampleGroup><SampleInfo></SampleInfo><SampleRow>E</SampleRow><SamplePlate>1</SamplePlate><WellType>NEUTRALIZATION</WellType><Concentration>-1</Concentration><ConcentrationUnits>µg/ml</ConcentrationUnits><MolarConcentration>-1</MolarConcentration><MolarConcUnits>nM</MolarConcUnits><MolecularWeight>-1</MolecularWeight><Temperature>28</Temperature><StartTime>4709079</StartTime><AssayTime>5</AssayTime></CommonData><FlowRate>1000</FlowRate><StepType>KREGENERATION</StepType><StepName>Regeneration</StepName><StepStatus>OK</StepStatus><ActualTime>5.00005</ActualTime><CycleTime>0.2</CycleTime><AssayXData Points="25">1x+KRD0mikSkLIpECjOKRHE5ikTXP4pEPUaKRJxMikQKU4pEcVmKRNdfikQ1ZopEnGyKRApz
ikRxeYpE13+KRD2GikScjIpECpOKRHGZikTXn4pENaaKRJysikQKs4pEcbmKRA==</AssayXData><AssayYData Points="25">ozFfvodDS77+jii+Wl0EviZ32L30ZrG9ruGRvWBGY71JqTO9ocsBvX+fv7zai4e8Trahu2mR
2zsddlg8tdOSPF1QsDzg6ds8bgwEPQnTJT0aYzw95y1ZPZpuTj0qLVo9u81uPQ==</AssayYData></Step><Step><CommonData><SampleLocation>11</SampleLocation><SampleID></SampleID><SampleGroup></SampleGroup><SampleInfo></SampleInfo><SampleRow>E</SampleRow><SamplePlate>1</SamplePlate><WellType>REGENERATION</WellType><Concentration>-1</Concentration><ConcentrationUnits>µg/ml</ConcentrationUnits><MolarConcentration>-1</MolarConcentration><MolarConcUnits>nM</MolarConcUnits><MolecularWeight>-1</MolecularWeight><Temperature>28</Temperature><StartTime>4725179</StartTime><AssayTime>5</AssayTime></CommonData><FlowRate>1000</FlowRate><StepType>KREGENERATION</StepType><StepName>Regeneration</StepName><StepStatus>OK</StepStatus><ActualTime>4.99895</ActualTime><CycleTime>0.2</CycleTime><AssayXData Points="25">2L+KRDbGikSdzIpEA9OKRGnZikTY34pEPuaKRKXsikQD84pEafmKRPn/ikQ2BotEnQyLRAMT
i0RyGYtE0B+LRDYmi0SlLItEAzOLRGk5i0TQP4tENkaLRJ1Mi0QDU4tEaVmLRA==</AssayXData><AssayYData Points="25">exZwwCQwgMDST4PAUkeFwCjQhsD45ofAHKKIwDFCicBE9InA/VKKwGDvisARaYvAVJiLwIT+
i8CBZ4zAjsqMwAMLjcCWSo3AM2mNwIS3jcDwCo7A9kqOwPuFjsDzoI7A38mOwA==</AssayYData></Step><Step><CommonData><SampleLocation>12</SampleLocation><SampleID></SampleID><SampleGroup></SampleGroup><SampleInfo></SampleInfo><SampleRow>E</SampleRow><SamplePlate>1</SamplePlate><WellType>NEUTRALIZATION</WellType><Concentration>-1</Concentration><ConcentrationUnits>µg/ml</ConcentrationUnits><MolarConcentration>-1</MolarConcentration><MolarConcUnits>nM</MolarConcUnits><MolecularWeight>-1</MolecularWeight><Temperature>28</Temperature><StartTime>4741301</StartTime><AssayTime>5</AssayTime></CommonData><FlowRate>1000</FlowRate><StepType>KREGENERATION</StepType><StepName>Regeneration</StepName><StepStatus>OK</StepStatus><ActualTime>4.99895</ActualTime><CycleTime>0.2</CycleTime><AssayXData Points="25">z1+LRDVmi0TVbItE+nKLRGB5i0TPf4tENYaLRJyMi0T6kotEYJmLRM+fi0QtpotEnKyLRPqy
i0RguYtEz7+LRDXGi0SUzItE+tKLRHnZi0TH34tENeaLRJzsi0QC84tEYPmLRA==</AssayXData><AssayYData Points="25">FNQevjogC77jNsi9ut6JvVGUQ70msM68BOPqu1DSTzwgk6Y8n+sRPTUjNT204Eo9ncF5PQOF
jT3T4pk9WB2rPXTptj1hLcQ9ZG3RPZ/o3z3tDuo90WLqPeKR9z09Jfs9s3MBPg==</AssayYData></Step><Step><CommonData><SampleLocation>1</SampleLocation><SampleID></SampleID><SampleGroup></SampleGroup><SampleInfo></SampleInfo><SampleRow>E</SampleRow><SamplePlate>1</SamplePlate><WellType>BUFFER</WellType><Concentration>-1</Concentration><ConcentrationUnits>µg/ml</ConcentrationUnits><MolarConcentration>-1</MolarConcentration><MolarConcUnits>nM</MolarConcUnits><MolecularWeight>-1</MolecularWeight><Temperature>28</Temperature><StartTime>4756008</StartTime><AssayTime>30</AssayTime></CommonData><FlowRate>1000</FlowRate><StepType>BASELINE</StepType><StepName>Baseline</StepName><StepStatus>OK</StepStatus><ActualTime>30</ActualTime><CycleTime>0.2</CycleTime><AssayXData Points="150">x/+LRCUGjESMDIxE+hKMRGEZjES/H4xEJSaMRJQsjEQjM4xEYTmMRL8/jEQtRoxEnEyMRPpS
jERhWYxEx1+MRCVmjESUbIxE8nKMRFh5jETHf4xELYaMRJSMjET6koxEWJmMRL+fjEQlpoxE
lKyMRPKyjERhuYxEv7+MRC3GjESMzIxE+tKMRFjZjES/34xEJeaMRIzsjETy8oxEWPmMRL//
jEQlBo1EjAyNRPISjURYGY1Exx+NRC0mjUSMLI1E8jKNRFg5jUS/P41ELUaNRIxMjUT6Uo1E
WFmNRL9fjUQtZo1EjGyNRPpyjURheY1Ev3+NRC2GjUSMjI1EApONRGGZjUTHn41ELaaNRJSs
jUT6so1EirmNRMe/jUQtxo1ElMyNRALTjURh2Y1Ex9+NRC3mjUSU7I1E+vKNRGH5jUTH/41E
LQaORJQMjkT6Eo5EYRmORMcfjkQlJo5ElCyORPoyjkRhOY5Exz+ORDxHjkSUTI5E+lKORGFZ
jkTHX45ELWaORJRsjkT6co5EYXmORMd/jkQtho5ElIyORPqSjkRhmY5Ex5+ORC2mjkSUrI5E
+rKORGG5jkTHv45ELcaORJTMjkT60o5EWNmORL/fjkQt5o5ElOyORPryjkRh+Y5Ex/+ORC0G
j0SMDI9E8hKPRGEZj0THH49ELSaPRJQsj0TyMo9EYTmPRMc/j0QlRo9EjEyPRPpSj0RhWY9E
v1+PRC1mj0SUbI9E+nKPRFh5j0THf49ELYaPRJSMj0Tyko9EWJmPRMefj0Qtpo9EvayPRPqy
j0RhuY9E</AssayXData><AssayYData Points="150">7M0nPuYKLT6RIy4+wAUvPlRJMj5lljI+06w3PjJQNj7zHzo+ocA6PqDAOz7lYz8+tP8+PhVd
RD6vSUE+8K1EPt+MRj7ZXkQ+P7ZJPjtcRz65sEo+4S5RPteBVD6GIE4+OzNVPjz/VD51PFA+
nFtVPlj5Vj4TJlU+89BZPr6jWj6I1lk+B05aPipzWz5HS14+3wNfPhc0XT7Sil4+pSVjPmD+
XD4rpV4+/sJkPlN4Zj5bEWM+09doPl2baT6fG2c+HhhrPlvVaD61Omo+XqFqPk8Kaj6te2k+
S7xsPqTpbD7GWnE+i6JuPmAAbT4DGXA+8KdzPpN8eD7s0nE+JEh8PheSdD6rmHc+j5J1PuC+
ej7ruHo+S719Pv4zej6Cd3w+1/V9PvRxej4m6nY+Chx6PiEOgT4Rj4I+csCAPuF4gD7UvH8+
8wKCPs3qgD60AYM+uimBPmo8gz4KGoM+fDaDPr1pgz6OTYM+9cyEPmjPgz62NIQ+3s6FPjJF
iT4IsIc+VtKEPhaigz6L04M+f4GHPo4uhj4zB4c+yM2GPo/whT7euYk+u4OHPkJ5iD4j5Ic+
JeKJPmNpiT6htIo+U1iIPtWHij4nFYs+mLiLPje7iz5t7Yk+72GMPuFsiz5//4s+7z+NPlM0
jT5tBow+L8yOPqQ8jD6Cj40+XiSOPoiKjj7itY4+0DKQPsjmjT6P144+yqyOPt6Vjz6Y8os+
xVSSPjQDkD4xUo8+/N+PPggnkT7EtZE+SimQPtIckj6FP5I+uNeQPgbkkj6Rb5I+9V2UPgdz
kT65C5Q+</AssayYData></Step><Step><CommonData><SampleLocation>1</SampleLocation><SampleID></SampleID><SampleGroup></SampleGroup><SampleInfo></SampleInfo><SampleRow>E</SampleRow><SamplePlate>1</SamplePlate><WellType>BUFFER</WellType><Concentration>-1</Concentration><ConcentrationUnits>µg/ml</ConcentrationUnits><MolarConcentration>-1</MolarConcentration><MolarConcUnits>nM</MolarConcUnits><MolecularWeight>-1</MolecularWeight><Temperature>28</Temperature><StartTime>4787209</StartTime><AssayTime>80</AssayTime></CommonData><FlowRate>1000</FlowRate><StepType>LOADING</StepType><StepName>Loading</StepName><StepStatus>OK</StepStatus><ActualTime>79.999</ActualTime><CycleTime>0.2</CycleTime><AssayXData Points="400">x7+PRC3Gj0SUzI9E8tKPRGHZj0TH349ELeaPRIzsj0T68o9EYfmPRMf/j0QlBpBElAyQRPoS
kERhGZBExx+QRC0mkESULJBE+jKQRGE5kETHP5BELUaQRJRMkETyUpBEYVmQRMdfkEQtZpBE
jGyQRPJykERheZBEx3+QRCWGkESUjJBE8pKQRGGZkES/n5BELaaQRIyskET6spBEYbmQRL+/
kEQlxpBElMyQRPrSkERh2ZBEx9+QRC3mkESM7JBE8vKQRFj5kES//5BEJQaRRIwMkUT6EpFE
WBmRRMcfkUQtJpFElCyRRPIykURhOZFExz+RRCVGkUSUTJFE8lKRRGFZkUS/X5FELWaRRIxs
kUTycpFE/HmRRL9/kUQlhpFEjIyRRPKSkURYmZFEv5+RRCWmkUSMrJFE8rKRRFi5kUTHv5FE
LcaRRIzMkUTy0pFEWNmRRL/fkUQl5pFEjOyRRPLykURh+ZFEv/+RRCUGkkSMDJJE8hKSRGEZ
kkS/H5JELSaSRIwskkTyMpJEWDmSRMc/kkQlRpJElEySRAtTkkRhWZJEv1+SRC1mkkSMbJJE
8nKSRGF5kkS/f5JENoaSRIyMkkT6kpJEWJmSRMefkkQtppJEjKySRPKykkRhuZJEv7+SRCXG
kkSUzJJE+tKSRGHZkkTH35JELeaSRJTskkT68pJEYfmSRMf/kkQtBpNElAyTRPoSk0RhGZNE
xx+TRC0mk0SULJNE+jKTRGE5k0THP5NELUaTRIxMk0T6UpNEYVmTRL9fk0QtZpNElGyTRPpy
k0RheZNEx3+TRC2Gk0SUjJNE+pKTRGGZk0Ton5NELaaTRJSsk0TyspNEWLmTRMe/k0QtxpNE
lMyTRPrSk0Rh2ZNEx9+TRC3mk0SU7JNE+vKTRGH5k0TH/5NELQaURIwMlET6EpREYRmURL8f
lEQtJpRElCyURPoylERhOZREvz+URCVGlESMTJRE+lKURGFZlES/X5RELWaURJRslETycpRE
WHmURMd/lEQthpRElIyURPKSlERYmZREv5+URC2mlESMrJRE+rKURGG5lES/v5RELcaURJTM
lETy0pREYdmURL/flEQt5pREjOyURI7zlERY+ZREx/+URC0GlUSMDJVE8hKVRGEZlUTHH5VE
JSaVRJQslUT6MpVEWDmVRMc/lUQlRpVEjEyVRPJSlURhWZVEv1+VRC1mlUSMbJVE8nKVRFh5
lUS/f5VELYaVRIyMlUT6kpVEWJmVRMeflUQtppVEjKyVRPKylURYuZVEx7+VRH/GlUSUzJVE
8tKVRFjZlUTH35VEJeaVRIzslUTy8pVEWPmVRMf/lUQtBpZEjAyWRPISlkRYGZZEvx+WRCUm
lkSMLJZE+jKWRFg5lkS/P5ZEJUaWRIxMlkTyUpZEWFmWRL9flkQtZpZEjGyWRPJylkRheZZE
v3+WRC2GlkSMjJZE8pKWRFiZlkTHn5ZELaaWRIyslkT6spZEYbmWRMe/lkQlxpZElMyWRPrS
lkRx2ZZEv9+WRC3mlkSM7JZE+vKWRGH5lkTH/5ZELQaXRJQMl0T6EpdEYRmXRMcfl0QtJpdE
lCyXRPoyl0RhOZdEzz+XRC1Gl0SUTJdE+lKXRGFZl0THX5dELWaXRJRsl0T6cpdEYXmXRMd/
l0QthpdElIyXRPqSl0RhmZdEv5+XRC2ml0SUrJdE+rKXRGG5l0THv5dELcaXRJTMl0T60pdE
YdmXRL/fl0Qt5pdElOyXRPryl0RY+ZdEx/+XRC0GmESUDJhE+hKYRFgZmETHH5hEJSaYRJQs
mETyMphEYTmYRMc/mEQtRphElEyYRPpSmERhWZhEx1+YRCVmmESUbJhE+nKYRFh5mETHf5hE
LYaYRJSMmET6kphEYZmYRMefmEQlpphElKyYRPqymERhuZhEx7+YRCXGmESMzJhE+tKYRGHZ
mETH35hEJeaYRJTsmETy8phEYfmYRNf/mEQlBplEjAyZRPISmURhGZlExx+ZRCUmmUSMLJlE
+jKZRGE5mUS/P5lEJUaZRJRMmUTyUplEYVmZRMdfmUQlZplElGyZRPJymURYeZlEv3+ZRC2G
mUSUjJlE8pKZRFiZmUS/n5lEJaaZRIysmUT6splEWLmZRA==</AssayXData><AssayYData Points="400">G1GVPrC9lT6oE5c+wFaSPi9alj43D5U+i/+UPrWckz6S+ZQ+YbiXPonxlz5LOZc+V3iXPgTq
mD6oTpY+YCyWPjN+mD7xU5g+W8aYPm/UmD6DzJg+t/qWPuFklz7Rppg+kp6XPmDtmT61A5w+
k0ybPn+KmT5ZG5o+NXuZPrx+nD50aJs+t1SZPqAFmz69MJw+JvGZPsNDmT7Y2Zw+IgOcPurO
mz7tB50+mNWbPgVynD5yLps+BwWePlMjmz7owJs+d4edPoEjnD6IBqA+cTCcPtZunj6YlJw+
iWidPqiLnz4QAJ4+ILShPgBJnz7TZ6A+IMWfPrlsnT4YnJ0+QtaePqXBnj7y4J8+5XefPtne
nz7yHqE+ryufPq1rnj7Y3p8+DYegPmpmoz52XKE+LLehPgAfoT6BKqE+HT6hPsT8oD5VYqI+
0yygPiYAoz4nW6I+5VakPsv/oT4us6E+ytCiPsiAoj6Tk6M+00ahPqhOpT6nW6M+2H2jPqwo
pD7tgqI+7bKjPvD3pD5CNKU+MkKmPuktpT4yQKU+gvCkPjCgpD7OoKc+E9akPs+DpT5rEac+
xQ2mPprkpj5s5KU+54emPpPZoz6P66Q+DNWlPkVDpj49E6c+qtemPvRVpz4WTqc+3yCoPoy5
pz5u2ac+AdinPkNMqD6DJKo+P1CoPl5Vpj5uiKc+mJCnPvtpqT6LaKk+8OqoPlm4qD5s+6k+
1YSrPrygqD79RKo+KIesPptOqj7uCqc+wfypPpVaqz7QT6c+kvaqPn7yqz7yOao+yiWsPr4s
rT7iHK0+NTysPqGFqz6APas+5OupPs4yqj4yZao+pQWsPgyKqz7ztao+6SWsPgVDrT533qw+
Ia6sPnGYrz479qw+6eCrPu5mqz4Vpqs+PZOsPiYjrj7v6K0+nk+vPn4psT5Ocq4+lsWuPjJc
rT7IZK4+YTauPvberD6r664+fPmuPsyTrz5t260+II2wPr9wrT4F4a8+ZLauPoC+sD6SnK8+
reGuPjyfsT5vH60+h2yxPiDrsD5ocK4+GDGxPrl5rj7B+a4+2SuyPsa3sT4oPLE+KpayPkCF
sD6HVq8+wHyyPuuosT4/oLA+7PiyPghUsD7+brE+gpqyPnxWsT7+t7A+A2WwPgTesj4XwLA+
DGayPk2ysT5ycrI+E/+xPiJ+sj5cNa8+EWuzPoOrsj6M5bE+Ysu0PvnXsz5G0rM++jG1Pnm7
tD7NrLQ+rFWzPhr7tD665bM+i/ezPg0isz6VibQ+3pCzPhLMtD4077M+N422Psj7tD5+erU+
GPO0Po/vtD6gbrI+cBq2PkaxtT6A97Y+sa21Pn2ttT4XTLY+F/+1Pk+Ptj46Ork+Y9a3PqKk
tz6Vg7c+AaS1Pq2itz6D/7c+Ew23PjICuj6bVLg+DHS1PtnGuD5Z/rY+Sjm0PqN3tz5SpLc+
J/a2Pqp+uT4k97k+tx25PhuTtz5c9rk+yQa7PuGKuT6f9rc+t/C2PsO9tz4kDLg+OkC6PnfQ
uT5xbbk+aKq5Pr5cuT7rDbo+Dxu4Pg6nuz4pgLk+8lC5PkC+uz6mO7g+DFW5PncpvD7Aebk+
Plu6PuSuuz6pg7w+cmC7PoOjuj4UPro+k066PtC4uj6YK7w+Lmu7PsFsuT4FxLs+Kaa6Pq1S
uT4i4bo+Zla7Pie6uj6ONro+7hG8Pt+QvT51Gbw+p4O5Ph38uz7pxbo+oS29Pu5ruj7xpbw+
51y8PpN3vD7c0Lk+Ocu7Pr6Wuz5rwr0+iYG7Pqw4vT70nbs+9+q7PrlfvD4p670+vw6/PkOQ
vT4sxLs+rsW8PuiCvj5VbL4+ef++PjbWvT5CULs+Pn6/Pl3Mvz7vobw+8pW8Pm8Lvj7ex74+
jaC+PlJQwD7hQ78+luq9PktJvj4Vc74+H92+PkLUvz6d68A+j3W+PrhxwT4wFb0+UZW/PuE8
vT4mzMA+UBLBPnEvwT6k6MA+gr+/PrRZwD7y4sE+YZO/PsWFwj4I9sE+XNDBPqRivz4uYsE+
iCi/PgdrwT7z7MA+NgnBPtZGwD7xm8E+JfvAPs72wT6vwMA+2lLBPplfvj6/tb8+xy3DPmfs
wT7qS8I+dvzBPsM4wD4jg8A+u3rCPmm7wj6qd8Q+0hnEPg==</AssayYData></Step><Step><CommonData><SampleLocation>1</SampleLocation><SampleID></SampleID><SampleGroup></SampleGroup><SampleInfo></SampleInfo><SampleRow>E</SampleRow><SamplePlate>1</SamplePlate><WellType>BUFFER</WellType><Concentration>-1</Concentration><ConcentrationUnits>µg/ml</ConcentrationUnits><MolarConcentration>-1</MolarConcentration><MolarConcUnits>nM</MolarConcUnits><MolecularWeight>-1</MolecularWeight><Temperature>28</Temperature><StartTime>4868207</StartTime><AssayTime>30</AssayTime></CommonData><FlowRate>1000</FlowRate><StepType>BASELINE</StepType><StepName>Baseline</StepName><StepStatus>OK</StepStatus><ActualTime>30</ActualTime><CycleTime>0.2</CycleTime><AssayXData Points="150">vr+ZRCTGmUTVzJlE8dKZRFjZmUS235lEJOaZRIPsmUTp8plEWPmZRLb/mUQcBppEgwyaROkS
mkRPGZpEvh+aRBwmmkSLLJpE6TKaRE85mkS+P5pEHEaaRINMmkTpUppET1maRLZfmkQcZppE
i2yaROlymkRYeZpEtn+aRCSGmkSDjJpE8ZKaRE+ZmkS+n5pEHKaaRKOsmkTpsppET7maRL6/
mkQcxppEg8yaRPHSmkRY2ZpEtt+aRCTmmkSD7JpE6fKaRFj5mkS2/5pEHAabRIsMm0TxEptE
TxmbRL4fm0QkJptEiyybRPEym0RgOZtEvj+bRCRGm0SLTJtE8VKbRFhZm0S+X5tEJGabRIts
m0TxcptET3mbRL5/m0QkhptEi4ybRPGSm0RYmZtEvp+bRD2mm0SLrJtE8bKbRFi5m0S2v5tE
JMabRIvMm0Tx0ptEWNmbRL7fm0Qk5ptEi+ybRPHym0RP+ZtEvv+bRCQGnESLDJxEbBOcRFgZ
nES+H5xEHCacRMQsnETxMpxEWDmcRL4/nEQkRpxEg0ycRPFSnERYWZxEvl+cRCRmnESLbJxE
8XKcRFh5nES+f5xEJIacRIOMnETxkpxEWJmcRN+fnEQkppxEi6ycRPGynERYuZxEvr+cRCTG
nESLzJxE8dKcRFjZnES+35xEJOacRIvsnETx8pxET/mcRL7/nEQcBp1EiwydROkSnURYGZ1E
vh+dRHYmnUSLLJ1E8TKdRFg5nUS2P51EyEadRItMnUTpUp1ET1mdRL5fnUQcZp1Eg2ydROly
nURYeZ1E</AssayXData><AssayYData Points="150">5wTDPuPlwD613MQ+WDbEPo9Owz4Qh8Q+mJnDPqzkwT72VcM+4MvEPipMwz6iHsQ+A17EPuWB
xT5hUMQ+IR3DPrY+xD6O38M+VqLEPjPPwz7jq8U+q5DEPu+4xD61UcQ+CELGPvzoxT7Qq8Y+
S7zDPpqTwz6Ms8Q+BUnFPn1pxT5AdMQ+nlXHPiAixj4xQ8U+D5bEPprNwj6wgcU+KYDDPobV
xT6dDcY+2ujFPlHwwz4ukMY+Mq3EPoOpxD5BmcQ+aqPHPjJyxT6ipcc+vOfFPifWxT51KcQ+
eePDPol2xj7zpcY+pg/IPh7PxT5wYMc+d+nEPvlJyD6/5sQ+WB7HPp7Hxj7LTsU+NuTFPl9/
yD6XU8Y+dQvJPirexT7wh8g+vtHIPsobxj6O6cU+97DHPg1Yxz5qNcc+tDnIPmSkyD7SVsc+
+J3GPsJ9xz7KI8g+QQbIPqOkyj6i9sU+LBTKPl4Zxz4QwMk+TWjHPomdyT5dP8k+zVrJPjQn
yT4Iesg+05XIPnwOyj4Nq8k+MdjJPiI9yj5Xxsg+DPrJPkhhyz4A58w+WRbLPluwyT4oW8w+
QtLKPmA9yD6CHcs+f+vLPpczyz41O8s+0HHIPmbByT5uYso+zS7KPobgyz4p6co+PLjLPt2J
yT68SMo+fVvLPm18yT4dnco+lqvJPjeGyz5xt8s+2DzKPsEpzT5BjMw+pX7KPhCQyj6WK8o+
B9bMPlA1zD7EY8w+AAXNPidEzD7EBMs+IUPMPgs1zT4iPs0+J+HNPrXAzT5dcss+Xn/LPt+h
yz5Y18o+</AssayYData></Step><Step><CommonData><SampleLocation>10</SampleLocation><SampleID>QA013.765M.C1 gp120</SampleID><SampleGroup></SampleGroup><SampleInfo></SampleInfo><SampleRow>E</SampleRow><SamplePlate>1</SamplePlate><WellType>KSAMPLE</WellType><Concentration>-1</Concentration><ConcentrationUnits>µg/ml</ConcentrationUnits><MolarConcentration>31.25</MolarConcentration><MolarConcUnits>nM</MolarConcUnits><MolecularWeight>-1</MolecularWeight><Temperature>28</Temperature><StartTime>4906914</StartTime><AssayTime>180</AssayTime></CommonData><FlowRate>600</FlowRate><StepType>ASSOC</StepType><StepName>Association</StepName><StepStatus>OK</StepStatus><ActualTime>179.999</ActualTime><CycleTime>0.2</CycleTime><AssayXData Points="900">v3+dRB2GnUSMjJ1E8pKdRFmZnUS/n51EHaadRIysnUTqsp1EULmdRL+/nUQlxp1EjMydRPLS
nURQ2Z1Ev9+dRCXmnUSM7J1E6vKdRFn5nUS//51EJQaeRIwMnkQLE55EWRmeRLcfnkQdJp5E
hCyeRCMznkRQOZ5Etz+eRCVGnkSUTJ5E8lKeRFBZnkS/X55EHWaeRIRsnkTycp5EWXmeRLd/
nkQdhp5EjIyeRPKSnkRQmZ5Et5+eRB2mnkSMrJ5E8rKeRFC5nkS/v55EJcaeRITMnkTq0p5E
UNmeRLffnkQl5p5EhOyeRPLynkRQ+Z5Et/+eRB0Gn0SMDJ9E6hKfRFAZn0S3H59EHSafRIQs
n0TqMp9EUDmfRLc/n0Q2Rp9EhEyfRPJSn0RQWZ9Ev1+fRB1mn0SEbJ9E6nKfRFB5n0S3f59E
HYafRISMn0Tqkp9EgpmfRLefn0Qlpp9EhKyfROqyn0RZuZ9Et7+fRCXGn0SMzJ9E6tKfRFnZ
n0S/359EJeafRITsn0Ty8p9EWfmfRL//n0QlBqBEjAygRPISoERZGaBEvx+gRCUmoESMLKBE
8jKgRFk5oES/P6BEJUagRIxMoETyUqBEWVmgRL9foEQlZqBEjGygROpyoERneqBEv3+gRCWG
oESMjKBEG5OgRFmZoES/n6BEJaagRJSsoETysqBEULmgRL+/oEQlxqBEjMygRPLSoERZ2aBE
t9+gRCXmoESM7KBE6vKgRFn5oES//6BEJQahRIwMoUTyEqFEWRmhRL8foUQlJqFEjCyhRPIy
oURhOaFEvz+hRCVGoUSMTKFE6lKhRFBZoUS3X6FEJWahRIxsoUTqcqFEUHmhRL9/oUQlhqFE
5oyhROqSoURZmaFEt5+hRCWmoUSErKFE6rKhRFm5oUS3v6FEHcahRIzMoUTq0qFEWdmhRLff
oUQd5qFEjOyhRPLyoURZ+aFEt/+hRB0GokSMDKJE8hKiRFkZokS/H6JEHSaiRIwsokTyMqJE
UDmiRL8/okQlRqJEjEyiRPJSokRZWaJEv1+iRCVmokSMbKJE8nKiRFB5okS/f6JEHYaiRISM
okTqkqJEWZmiRL+fokQlpqJEjKyiRPKyokRZuaJEIcCiRCXGokSEzKJE6tKiRFDZokS/36JE
JeaiRITsokTq8qJEWfmiRLf/okQdBqNEjAyjRBsTo0RQGaNEtx+jRB0mo0SELKNE8jKjRFA5
o0S3P6NEJUajRIRMo0TqUqNEUFmjRLdfo0QdZqNEhGyjROpyo0RQeaNEAYCjRB2Go0SEjKNE
6pKjRFCZo0S/n6NEHaajRIyso0TqsqNEULmjRLe/o0QdxqNEhMyjROrSo0RQ2aNEv9+jRCXm
o0SE7KNE8vKjRFn5o0S3/6NELgakRLUMpETyEqREWRmkRL8fpEQlJqREjCykRPIypERZOaRE
vz+kRCVGpESMTKRE8lKkRFlZpES/X6REJWakRIxspETycqREeXmkRL9/pEQlhqREjIykRPKS
pER5maREv5+kRCWmpESMrKRE8rKkRFm5pES/v6REJcakRITMpETy0qREWdmkRLffpEQd5qRE
jOykRPLypERZ+aREt/+kRCUGpUSMDKVE8hKlRFkZpUS/H6VEHSalRIwspUTyMqVEWTmlRL8/
pUQlRqVEjEylRPJSpUSCWaVEv1+lRCVmpUSMbKVE6nKlRFB5pUS/f6VEHYalRISMpUTykqVE
WZmlRLefpUQlpqVEjKylRPKypURZuaVEt7+lRB3GpUSEzKVE8tKlRFnZpUS336VEHealRITs
pUTq8qVEUPmlRL//pUQlBqZEhAymROoSpkRQGaZEtx+mRCUmpkSMLKZE6jKmRFk5pkS3P6ZE
HUamRIRMpkTyUqZEWVmmRLdfpkQdZqZErWymRPJypkRZeaZEt3+mRCWGpkSkjKZE8pKmRFmZ
pkS3n6ZEJaamRISspkTqsqZEULmmRL+/pkQdxqZEjMymROrSpkRQ2aZEv9+mRB3mpkSM7KZE
6vKmRFn5pkS3/6ZEHQanRIwMp0TqEqdEUBmnRL8fp0QdJqdEhCynRPIyp0RQOadEtz+nRB1G
p0SMTKdE8lKnRFlZp0S3X6dERmanRIRsp0TqcqdEUHmnRLd/p0QdhqdEjIynROqSp0RQmadE
t5+nRCWmp0SErKdE6rKnRIq5p0S3v6dEHcanRITMp0Ty0qdEWdmnRL/fp0Qd5qdEjOynRBPz
p0RZ+adEt/+nRB0GqESEDKhE8hKoRFAZqES/H6hEHSaoRIQsqETqMqhEWTmoRL8/qEQlRqhE
jEyoRPJSqERZWahEv1+oRCVmqESMbKhE8nKoRFl5qES/f6hEJYaoRIyMqETykqhEWZmoRL+f
qEQlpqhEjKyoRPKyqERZuahEv7+oRCXGqESMzKhE8tKoRFnZqES336hEJeaoRDDtqETq8qhE
WfmoRLf/qEQlBqlEhAypRPISqURZGalEvx+pRB0mqUSMLKlE8jKpRFA5qUS/P6lEJUapRIxM
qUTyUqlEWVmpRL9fqUQlZqlEjGypRPJyqURZealEv3+pRCWGqUSMjKlE8pKpRFmZqUS3n6lE
HaapRIysqUTysqlEWbmpRL+/qUQlxqlEjMypRPLSqURZ2alEv9+pRCXmqUSM7KlE8vKpRFn5
qUS//6lEJQaqRIQMqkTyEqpEWRmqRL8fqkQdJqpEhCyqRPIyqkRZOapEvz+qRB1GqkSMTKpE
8lKqRFlZqkS3X6pEJWaqRIxsqkT6cqpEWXmqRLd/qkQlhqpEjIyqROqSqkRZmapEv5+qRCWm
qkSErKpE6rKqRFm5qkS3v6pEJcaqRITMqkTq0qpEUNmqRNjfqkQd5qpEjOyqROryqkRQ+apE
t/+qRCUGq0SEDKtE6hKrRFAZq0S3H6tEHSarRIQsq0SvM6tEUDmrRLc/q0QdRqtEhEyrRPJS
q0RQWatEt1+rRB1mq0SEbKtE6nKrRGl5q0R7gKtEHYarRISMq0TqkqtEUJmrRL+fq0QdpqtE
hKyrROqyq0RZuatEt7+rRB3Gq0SEzKtE6tKrRFDZq0S336tEHearRITsq0Tq8qtEWfmrRLf/
q0QlBqxEhAysRAsTrERQGaxEtx+sRB0mrESMLKxE8jKsRFk5rES3P6xEHUasRIxMrETyUqxE
WVmsRL9frEQlZqxEhGysRPJyrERZeaxEv3+sRCWGrEScjKxE8pKsRFmZrES/n6xEJaasRIys
rETysqxEWbmsRL+/rEQlxqxEhMysRPLSrERZ2axEv9+sRCXmrESM7KxE8vKsRFn5rES3/6xE
HQatRIwMrUTyEq1EWRmtRL8frUQlJq1EjCytRPIyrURQOa1Evz+tRCVGrUSMTK1E8lKtRFBZ
rUS/X61EHWatRIxsrUTqcq1Eq3mtRL9/rUQlhq1EjIytRPKSrURZma1Ev5+tRCWmrUSMrK1E
8rKtRFC5rUS/v61EJcatRKTMrUTy0q1EUNmtRLffrUQl5q1EjOytRPLyrURZ+a1Ev/+tRCUG
rkSMDK5E6hKuRFkZrkS/H65EJSauRIwsrkTyMq5EUDmuRAFArkQlRq5EjEyuRPJSrkRxWa5E
t1+uRCVmrkSMbK5E6nKuRFl5rkS3f65EJYauRIyMrkTqkq5EWZmuRL+frkQlpq5Ey62uRPKy
rkRZua5Et7+uRDbGrkSEzK5E8tKuRFDZrkS/365EHeauRITsrkTq8q5EUPmuRLf/rkQdBq9E
hAyvROoSr0RQGa9Etx+vRCUmr0SELK9E6jKvRFA5r0S3P69EHUavRIRMr0TyUq9EUFmvRL9f
r0QdZq9EhGyvROpyr0RQea9Ev3+vRCWGr0SEjK9E8pKvRFCZr0S3n69EHaavRISsr0Tysq9E
ULmvRL+/r0Qdxq9EhMyvRPLSr0RQ2a9Ev9+vRB3mr0SE7K9E6vKvRFD5r0S3/69EHQawRIQM
sETqErBEUBmwRMcfsEQdJrBEhCywRBszsERZObBEvz+wRB1GsESUTLBE6lKwRFBZsES/X7BE
HWawRIRssET6crBEWXmwRL9/sEQlhrBEjIywRPKSsERZmbBEv5+wRCWmsESMrLBE8rKwRFm5
sES/v7BEJcawRIzMsETy0rBEWdmwRL/fsEQl5rBEjOywREzzsERZ+bBEv/+wRB0GsUSMDLFE
8hKxRFkZsUS/H7FEHSaxRK0ssUTyMrFEWTmxRL8/sUQlRrFEjEyxRPJSsURZWbFEv1+xRCVm
sUSMbLFE8nKxRFl5sUS3f7FEJYaxRIyMsUTykrFEq5mxRLefsUQlprFEhKyxRPqysURZubFE
t7+xRCXGsUSMzLFE8tKxRFDZsUS/37FENuaxRIzssUTq8rFEWfmxRL//sUQ2BrJEjAyyROoS
skRZGbJEvx+yRF0nskSMLLJE8jKyRFk5skS/P7JEHUayRIxMskTyUrJEUFmyRLdfskQlZrJE
jGyyRPJyskRZebJEv3+yRCWGskSEjLJE6pKyRFmZskS3n7JEJaayRISsskTysrJEULmyRLe/
skQdxrJEhMyyRPLSskRQ2bJEv9+yRB3mskSM7LJE8vKyRHH5skS//7JEHQazRIwMs0TqErNE
UBmzRLcfs0QdJrNEjCyzRPIys0RQObNEtz+zRCVGs0SETLNE6lKzRFBZs0S3X7NEHWazRIRs
s0TqcrNEWXmzRLd/s0QlhrNEhIyzRPKSs0RQmbNEt5+zRLmms0SErLNE6rKzRFC5s0S3v7NE
JcazRITMs0Ty0rNEUNmzRLffs0Qd5rNEhOyzROrys0RQ+bNE</AssayXData><AssayYData Points="900">npXEPuWowj6K9cM+FUrFPscXxj54ksM+Ao7DPmQpwz4/QMQ+TtvCPjYOxj5brsQ+syHFPjGq
xD6WJMY+zRXGPur1xj7gW8Y+CqrFPuSpxT4LoMY+8rnEPn7DxT5L68Q+ZwXEPi5vxj6eUsU+
MNDFPi4Uxj5GU8U+V+rGPv34xD66Esg+GGjHPmkVxT5LMsc+zfnGPrCwxj6YCcQ+JvvGPrx/
xz69VMc+iaLGPtLHxj6oicc+WWLGPnBgyD60m8k+rCbHPqIIxz696sc+QdXHPgDjxz6xw8k+
bNrHPkZwyD4C9cc+jErHPoB/yD4J4Mc+98zJPjENyT7Y/8c+kXjKPuN+xz6SXco+gHfJPng/
yj5Qysg+8PjJPgiNxT6xfMk+Lm3IPo8CyT6m6cg+d/PJPhHlxj5Ancs+pIjHPnb0yj5QsMg+
/yDJPh9gyT6Blck+IbzKPjYUyD7Bdso+HQ/LPuDkyD4O/8k+HaLKPoqDzD5f4Mo+7KPKPtPQ
yT57Zsk+9OjHPi9fyz4lzsk+v7HLPgeLyz4xx8k+T6rLPoz2yT4Ffcs+ROvKPsVCyz5p38k+
44fLPi/vyz58zco+rSnKPi0Eyz5Mics+3kfLPhZizD4OU8o+bvTKPvuOyz7Nzso+VV/KPouS
yz4UQso+o23LPnd5zT5Ousk+nNTKPnwWzT4x28s+tD7LPlT0yT5R58s+7lXKPhbOyT6ytMs+
NarLPvrhzD7DKcw+YYbKPvqszD7MWcs+9wDOPrBlzj5WEMs+VSrMPuRwyj4HmM4+2DzLPnmq
zD54iM0+6UbMPsG5zD7ax8s+vRHOPlTZyz7n4Ms+2gzOPtz/zD4zp8s+dz7OPpHvzT455cs+
JI/NPhiEzT51xc0+uVTOPrjPzT5vCs0+w5/NPsHgzj4Pccw+aMvMPqgTzT68c84+shnMPiI3
zz71wc4+J6jNPhH0zD6gTc0+znrMPmxnzT5v5c8+g3LNPu5WzT5F3M0+VF7OPnNOzT6KxM0+
yo/PPuBWzT6ZiM8+r+DQPgsvzz4v6c0+gs/NPma+zT4qy9A+5ZnPPktVzj7Zps4+cyXMPtW5
0D4NWdE+YQ3PPjwf0D7j4c8+TlLPPjOvzj6y19A+X9jPPmsRzT50oM4+JNPOPp3Fzj7EGc8+
tNfPPoJl0T57Xc4+97nQPq6Uzz58Rs8+tBTQPhTx0D6HrM0+ZezNPv4Xzz6IZ9A+PI3PPu5U
zz6g+c0+G1nQPjWpzT4et84+B6/RPi2G0j6F7s8+KmTRPpaazz6K49A+2CnRPrBv0T43/c8+
M2jQPhdD0D4hp9A+itDQPo6C0T6EJtI+FqLQPpx80j6E9NE+G9/RPgZi0T7YYc4+fh/PPnjB
0D4U99I+UbjPPkaa0T4/Ds8+hPnRPgLZ0D6p5M8+ujjQPmhh0T7Y8dE+I1zQPq+lzz6D0tE+
dQXSPlmz0T6N0dA+mLnQPgIo0T5Pu9E+87LTPszu0z6ul9I+6njTPlqu0j5e+9A+G+/UPoyc
0T4JZNI+XqzSPuds0T4mrdI+H2jTPoGX0T7qPtA+zT7SPgMS0D4p5NA+uOjTPrpA0z7ZstI+
4GTUPvLz0D42C9I+ABbSPt1O1D678tI+K4PTPhCH0z4pwNM+CKjSPuPe0T44htE+i+DTPqcY
0z7JE9M+4MjUPkIJ0j5LD9I+ZePSPshB0j5qetI+wRjTPiRR1D7ewtM+ip/UPnQk1D5EA9I+
JJnTPlTz0j7AetI+MCPUPlxl0j4WKdQ+nsfSPjJo0j7bZ9U+aq7TPvnu1D7eHtQ+jbvUPtUk
1D6dPdM+0jrTPrfO1T5Am9U+PmvVPuXO0j6+f9M+lXPTPh8W1T6GTtI+uNPTPmjP0j7EfdM+
nwXXPmFr1j4/gtY+ATvVPuWQ1D4CytQ+1K/UPqXj1T7QnNQ+gTTTPnRq1D5uP9M+1sbVPusw
1j4TGtc+XkPVPqI31T73zdM+SvjWPgLc1j6ordM+VAnVPhKA0j51gtU+XQPWPtZt1D5dUdQ+
FGPTPjOr0z6RDdc+oC7WPvxO1z6JGNc+f5HXPrwI1D4tGdQ+IefTPvQ31D40ktg+wlfWPqxc
1T7TrdU+etrVPti11D4NVtQ+kTrWPsZr2D4zo9Y+/lzUPpn/1z5tTNY+ZwvWPqo41j5xK9Q+
K3nXPkWm1z7hwtY+ag/VPhi11j762tU+CoPVPifv1j7DS9Y+/NrVPo1D1j4819Q+WlnVPmNG
1z7H59Y+vJPXPp9T1z6feNc+CwLXPvCu1T6M+tY+FD7YPtEl1z6HCdg+yDLXPgWW1z4ou9Y+
iUzWPnVT2D5EhdY+603WPlxY1z7y4NY+lKLVPoNg1z6fc9U+2MbWPjTi1z4mb9c+Uh/aPjF5
1z6KAdg+as/WPoGR2z5Fatc+cK3XPjYd2D7AXtU+n1rZPmkq2T6HBdk+EgzZPs102T7bvdc+
Xj/WPvtE2D6FLNk+JSXXPqNj1z57wdc+6WTYPmGS2D7bd9c+FazZPvyF2D6Omtc+V3/VPuBG
1z60m9k+J4LZPgR11j6DEdk+hyXXPhjQ2D4UR9k+RAbYPlJH1z5oPtc+cwLYPuLQ2D5O+dc+
lenZPvRV2T5U99g+dwDZPsuw2T4PDNk+DI7ZPvH22D7fANo+3I3aPveX2D7xods+iiDaPtYy
2T6PxNg+tfrYPr2N2D7749g+HfzZPhFs2D6cW9k+JF/YPlnX2z7+Xtk+ZRvZPhP82D5o8tg+
cFPbPqxU2T7r6dk+XKXaPobz2D6auNk+F5rYPtHm2D6JEts+95LZPhPu2D669ds+tUXbPrh5
2j44odg+tPHZPqbp2T6kD9s+dLHbPjt62T7/5to+oMnZPrxJ2j4w4Nk+vmTZPiVJ2z73GNg+
nbHXPte82T4nv9c+iuHZPtY22j5wLNw+IYXbPrH92D7t+No+oOLbPiJ42j4gPN0+oRjbPspk
2T4hdNo+LB/bPjLi2j4INto+IDTcPkNo3T5vBNk+hkjbPjit2j5JGNs+0KvZPp7q2T5MRtk+
hxfYPotm2z5g/9s+/mPcPicO2j7Eats+d8DbPjI52j4scto+sczZPs6j3D6LHdo+ZDfcPpuA
3D7rLts+TgbbPpm53D5jgts+8yvdPs4v2z5oXNw+zzvdPlRD2z51gdw+oTbcPokv3j4gMNs+
rTbfPiA22z6RGNs+7aDZPmwW3D7ZJNw+B7TbPkV62z6/4Nw+H2ncPrUo3D5kw9o+WfXcPvRP
3T4rJto+eGrePrDP3D5+4N0+9GrbPoXG2j7hJtw+wefcPjex3z7pO9k+bmHcPklb3D6mods+
GjXbPkxD2z7pgNw+T4bcPgNW3D6uUd4+0IndPnRt3D6TBN0+DePePm8Y2z47lt0+uYjdPiQh
3T4BLts+epfbPpWU3z5jt94+G7DdPjwS3j5/wNk+nQ/dPuxx3j7XGN4+TUXePhtp3z7zad0+
8VjbPsys3j5aIN4+bS7dPjd/3T5sVd4+BUbfPipJ3D6l1N0+49LbPm+r3D7lldw+xbvcPs6b
3z5kFOA+/JffPqbG3j5Ddt8+U9zdPuIu3D7wJd0+I0zdPs0W3T6tmNw+fcjdPgdB3j4SVd4+
iG/ePnLP3j780Nw+07HePt0v4D4J6+A+kJDePhAw3z7hfeA+FWvdPldD3j5LRt4+0VDfPptt
3T6GmuA+1hffPnrY3j4Jg94+hR7gPu8C3z7lXuE+3hHhPrsT3j5GP94+m5/ePrbV3z5FseA+
Y9TePqny4D5Dkd8+lYTfPkRv3D4bCt4+roPdPl0P3z6YQ94+7SbePmpc3T6NlN4+pNXhPleY
3z6aVN4++kXgPksJ3j5NKeA+y6bePgYw3z6pNt0++d7iPjrR3j4Rht8+Zh/fPus/3j6apt0+
koXfPtII3z5j1d8+KofcPgmT4D7M3N8+UqHfPtN84j6OAOA+sdjdPopG4T73tuA+XF3ePk69
4D7q498+M9jgPvB03z5wGOM+6VTgPlI64j5ped8+KmfiPtMm4D4ExOA+wmjfPnbl4D5bPuE+
1L7gPng24D7wqd4+ZxLiPoMQ3z69NuA+YZjiPj0e4T6y2+I+uUzgPkyW4T7vGt8+26jgPh8z
3z4bi+I+E9fgPr5j3z4qweA+lpfgPjzD4D7HDuE+IvLiPs464j6jaeE+lKnfPqSz3z7A2OA+
/CHfPjfR3z6Ti+E+1SvhPs2c3z4KS+A+3ILiPp/l4T416OE+NaHgPhp34j5lReE+9wnjPmyo
4T7SSeM+PlPiPlmM3z6v1eE+3W/gPpmI4T74COI+iwLiPoF34j7BvN8+HSviPqmC4D61B+A+
GtDiPiop4j5oHOE+WhPhPpbH4T6iweA+xNLiPuPr4T7Nmd8+GYbgPqQ/4z79VeE+yf/hPuqz
4T7w194+IBPhPhuP4z41kuI+Ou/gPrs34T4WNeI+HmTiPpQF4T6z0uI+WaThPkFU4j6zceE+
uyjhPoYo4j777eE+5qfgPmFd4T63xOM+YxPkPoaz4j7qUOI+AH/jPp/l4T6JrOA+JL7jPgtt
4T4YsuI+Hp/kPnc44z49h+M+AzPiPnye4z59nuI+IgDjPjCi4D6KIuI+PFLjPu0E4T502eE+
j1niPoGG4j5wDuI+1mziPjMo4j4xu+I+k5riPgzU4z6HdeM+XpnjPkd45D5v5OQ+jSTjPukz
4z760OI++LLjPnZr4j5AeuQ+CEjjPmAy5D7tBOM+2zLlPvtd5T5h/uQ+e8bkPqxn4z6MMuQ+
oUzjPmJn4T53buM+ZA3lPiHt4z7fnOU+RmzkPm884j76m+U+</AssayYData></Step><Step><CommonData><SampleLocation>1</SampleLocation><SampleID></SampleID><SampleGroup></SampleGroup><SampleInfo></SampleInfo><SampleRow>E</SampleRow><SamplePlate>1</SamplePlate><WellType>BUFFER</WellType><Concentration>-1</Concentration><ConcentrationUnits>µg/ml</ConcentrationUnits><MolarConcentration>-1</MolarConcentration><MolarConcUnits>nM</MolarConcUnits><MolecularWeight>-1</MolecularWeight><Temperature>28</Temperature><StartTime>5095694</StartTime><AssayTime>180</AssayTime></CommonData><FlowRate>600</FlowRate><StepType>DISASSOC</StepType><StepName>Dissociation</StepName><StepStatus>OK</StepStatus><ActualTime>180</ActualTime><CycleTime>0.2</CycleTime><AssayXData Points="900">tv+zRBwGtESDDLREOxO0RFAZtES2H7REHCa0RIMstETpMrREUDm0RLY/tEQcRrREg0y0ROlS
tERQWbREtl+0RBxmtESDbLRE6XK0RFB5tES2f7REHIa0RIOMtETpkrREYJm0RK6ftEQcprRE
g6y0ROmytERHubREtr+0RBzGtESDzLRE6dK0RLLZtES237REFOa0RHvstETp8rREUPm0RLb/
tEQcBrVEpAy1ROkStURQGbVErh+1RBwmtUR7LLVE6TK1RGA5tUS2P7VEHEa1RINMtUThUrVE
UFm1RK5ftUQUZrVEe2y1ROFytURQebVEtn+1RByGtUR7jLVE6ZK1RFCZtUSun7VEHKa1RIOs
tUQas7VEULm1RLa/tUQcxrVEg8y1ROnStURH2bVEtt+1RC3mtUSD7LVE6fK1RFD5tUS2/7VE
FAa2RIMMtkThErZERxm2RLYftkQUJrZEeyy2ROkytkRQObZErj+2RBxGtkR7TLZE4VK2REdZ
tkSuX7ZEHGa2RINstkTpcrZEUHm2RLZ/tkQchrZEe4y2ROGStkRHmbZEtp+2RBSmtkQGrbZE
4bK2REe5tkS2v7ZEHMa2RHvMtkTh0rZER9m2RLbftkQU5rZEg+y2ROHytkRg+bZE3/+2RBQG
t0R7DLdE4RK3RD0at0SuH7dEFCa3RHsst0ThMrdERzm3RK4/t0QURrdEe0y3ROFSt0RHWbdE
tl+3RBRmt0S0bLdE4XK3REd5t0Suf7dEFIa3RHuMt0TpkrdER5m3RLaft0QUprdEe6y3ROGy
t0RQubdExr+3RBzGt0SLzLdE4dK3REfZt0Su37dEHOa3RIPst0Tx8rdEmfm3RLb/t0QcBrhE
gwy4ROkSuERQGbhEth+4RBwmuESTLLhE6TK4RFA5uES2P7hEHEa4RINMuETpUrhER1m4RLZf
uEQcZrhEg2y4RPpyuERQebhEtn+4RBSGuESDjLhE6ZK4RFCZuETPn7hEHKa4RIOsuETpsrhE
R7m4RLa/uEQcxrhEe8y4ROnSuERQ2bhEtt+4RBzmuESD7LhE8fK4RFD5uESu/7hEHAa5RIMM
uUTpErlERxm5RLYfuUQUJrlEeyy5ROkyuURHOblEtj+5RBxGuUSDTLlE6VK5REdZuUTvX7lE
HGa5RINsuUTpcrlEUHm5RLZ/uUQ1hrlEg4y5ROGSuURQmblErp+5RBSmuUSDrLlE+rK5REe5
uUSuv7lEHMa5RIPMuUTp0rlEUNm5RK7fuUQc5rlEzey5ROHyuURH+blEtv+5RBwGukSDDLpE
4RK6RFAZukS2H7pEFCa6RHssukThMrpEUDm6RK4/ukQURrpEg0y6ROlSukRHWbpErl+6RBxm
ukSDbLpE4XK6REd5ukSuf7pEFIa6RHuMukTpkrpEUJm6RLafukQcprpEg6y6ROGyukRQubpE
rr+6RBzGukR7zLpE4dK6REfZukSu37pEPea6RHvsukTh8rpER/m6RLb/ukQcBrtEewy7ROES
u0RQGbtErh+7RBwmu0SDLLtE4TK7REc5u0S2P7tEFEa7RHtMu0ThUrtER1m7RLZfu0QUZrtE
g2y7RPpyu0RHebtErn+7RBSGu0R7jLtE4ZK7REeZu0S2n7tEFKa7RIOsu0ThsrtER7m7RLa/
u0QcxrtEe8y7ROHSu0RQ2btExt+7RBzmu0SD7LtE4fK7RFD5u0S2/7tEHAa8RIMMvETpErxE
UBm8RLYfvEQcJrxEgyy8ROkyvERQObxEtj+8RBxGvESkTLxE6VK8RFBZvES2X7xEHGa8RINs
vETpcrxEUHm8RLZ/vEQchrxEg4y8ROmSvERQmbxEtp+8RBymvER7rLxE6bK8RFC5vES2v7xE
HMa8RIPMvETp0rxEUNm8RLbfvEQU5rxEg+y8ROnyvERQ+bxEtv+8RBQGvUSDDL1E4RK9REcZ
vUS2H71EFCa9RIMsvUTpMr1EUDm9RK4/vUQcRr1Eg0y9ROlSvURHWb1Erl+9RBRmvUSDbL1E
6XK9RFB5vUS2f71EHIa9RIOMvUThkr1EUJm9RLafvUQcpr1Eg6y9ROGyvURQub1Err+9RBTG
vUSDzL1E6dK9RFDZvUS2371EHOa9RHvsvUTp8r1ER/m9RK7/vUQUBr5Egwy+ROESvkRHGb5E
th++RBwmvkSDLL5E6TK+RFA5vkSuP75EHEa+RINMvkThUr5EUFm+RM9fvkQUZr5Eg2y+ROFy
vkRYeb5Ern++RBSGvkR7jL5E4ZK+REeZvkS2n75EFKa+RIOsvkThsr5EULm+RK6/vkQcxr5E
m8y+ROHSvkRQ2b5Ett++RBTmvkR77L5E4fK+REf5vkSu/75EFAa/RHsMv0ThEr9ERxm/RLYf
v0QUJr9Egyy/ROkyv0RQOb9Erj+/RBRGv0R7TL9E4VK/RFhZv0S2X79EFGa/RHtsv0Thcr9E
UHm/RK5/v0QUhr9Ee4y/ROGSv0RHmb9Erp+/RBSmv0SDrL9E6bK/REe5v0Suv79EFMa/RHvM
v0Th0r9EUNm/RK7fv0QU5r9Ee+y/ROHyv0RH+b9Erv+/RBQGwER7DMBE6RLAREcZwES2H8BE
HCbARIMswERDM8BEUDnARLY/wEQcRsBEg0zARL5TwERQWcBEtl/ARBxmwESDbMBE6XLARFB5
wES2f8BEHIbARIOMwETpksBEUJnARLafwEQcpsBEg6zAROmywERQucBEtr/ARBzGwESDzMBE
6dLARFDZwES238BEHObARHvswETh8sBEUPnARLb/wEQcBsFEgwzBROkSwURQGcFEth/BRBwm
wUSDLMFE6TLBRFA5wUSuP8FEHEbBRINMwUTpUsFEUFnBRLZfwURFZsFEg2zBROFywURQecFE
tn/BRBSGwUR7jMFE6ZLBRFCZwUS2n8FEHKbBRIOswUThssFEcLnBRLa/wUQcxsFEg8zBRDvT
wURH2cFEtt/BRBzmwUR77MFE4fLBRFD5wUS2/8FEFAbCRIMMwkTpEsJEUBnCRK4fwkQlJsJE
gyzCROEywkRQOcJEtj/CRBxGwkSDTMJE6VLCRFhZwkS2X8JEHGbCRHtswkThcsJER3nCRK5/
wkQUhsJEg4zCROGSwkRHmcJErp/CRBSmwkSDrMJE+rLCREe5wkSuv8JEHMbCRHvMwkTh0sJE
R9nCRK7fwkRF5sJEg+zCROHywkRH+cJErv/CRBQGw0R7DMNE4RLDREcZw0SuH8NEFCbDRIMs
w0TpMsNEUDnDRLY/w0QcRsNEe0zDROlSw0RHWcNErl/DRBRmw0R7bMNE4XLDREd5w0Suf8NE
FIbDRIOMw0ThksNER5nDRK6fw0QcpsNEe6zDROGyw0RHucNErr/DRBzGw0SDzMNE4dLDREfZ
w0Su38NEFObDRIPsw0Th8sNEUPnDRK7/w0QcBsREewzEROESxERYGcREth/ERBwmxESDLMRE
4TLEREc5xES2P8REHEbERINMxETpUsREUFnERLZfxEQcZsREg2zEROlyxERQecREtn/ERByG
xESDjMRE6ZLERFCZxES2n8REHKbERIOsxETpssREULnERLa/xEQcxsREe8zEROnSxERQ2cRE
tt/ERBTmxESD7MRE6fLERFD5xES2/8REHAbFRIMMxUTxEsVEUBnFRLYfxUQcJsVEgyzFROky
xURHOcVEtj/FRBxGxURQTcVE6VLFRFBZxUSuX8VEJWbFRINsxUTpcsVEUHnFRK5/xUQUhsVE
e4zFROmSxURQmcVExp/FRBymxUSDrMVE4bLFRFC5xUSuv8VEFMbFRIPMxUTp0sVEUNnFRK7f
xUQc5sVEe+zFROnyxURQ+cVEtv/FRBQGxkR7DMZE4RLGREcZxkS2H8ZEHCbGRLQsxkTpMsZE
UDnGRK4/xkQURsZEe0zGROlSxkRQWcZErl/GRBRmxkSDbMZE4XLGREd5xkS2f8ZEFIbGRIOM
xkTpksZEaJnGRK6fxkQtpsZEg6zGROGyxkRHucZErr/GRBzGxkR7zMZE4dLGREfZxkS238ZE
HObGRIPsxkTh8sZER/nGRK7/xkQcBsdEewzHROESx0RHGcdErh/HRBQmx0SDLMdE6TLHREc5
x0SuP8dEFEbHRHtMx0ThUsdER1nHRK5fx0QUZsdEg2zHROFyx0RHecdErn/HRBSGx0R7jMdE
VJPHREeZx0S2n8dEHKbHRHusx0ThssdER7nHRK6/x0QUxsdEe8zHROHSx0RQ2cdErt/HRBTm
x0SD7MdE4fLHRFD5x0S2/8dEHAbIRHsMyETpEshERxnIRK4fyEQUJshEeyzIRPEyyERHOchE
tj/IRBRGyER7TMhE6VLIREdZyES2X8hEFGbIRINsyETpcshEUHnIRLZ/yEQlhshEg4zIROmS
yERQmchEtp/IRBymyESDrMhE6bLIRFC5yES2v8hEhcfIRIPMyETp0shEUNnIRLbfyEQc5shE
g+zIROnyyERQ+chE3//IRBwGyUSDDMlE6RLJRFgZyUS2H8lEHCbJRIMsyUTpMslEUDnJRLY/
yUQcRslEg0zJROFSyURQWclEtl/JRBxmyUSDbMlE6XLJREd5yUS2f8lEHIbJRIOMyUThkslE
UJnJRLafyUQUpslEg6zJROmyyURQuclErr/JRBTGyUSDzMlE6dLJRFDZyUSu38lEHObJRIPs
yUTp8slEsPrJRLb/yUQcBspEgwzKRPoSykRHGcpEth/KRBwmykSDLMpE6TLKRFA5ykS2P8pE
FEbKRHtMykTpUspEUFnKRLZfykQUZspEg2zKROlyykRQecpE</AssayXData><AssayYData Points="900">uxnhPlL24j5DA+U+PtvkPj9a5T5Lo+Y+l4HmPtiO6D6ciuc+IODoPjfL5z79Kuc+PVjnPtER
6T7eGuk+eH3qPuhU6T5qx+g+O7boPmuk6z49pOo+AIPrPr0N6T577+g+08zrPo5H6j6CROo+
xIPoPgAF6z6iP+s+iA/qPtgZ6D4sRek+nKLsPlcx6z57nOw+iaPtPqW57D6iLOo+xVXrPvUT
7D7s6us+ijDrPnoI7D7KDO4+VKXsPmIE7D7RF+o+uavsPnoY7D6Tdu0+acHuPqCA7D4UbOs+
EMPrPsm37T7SJe0+UFXtPsMp7T40N+w+fpnsPorT7T5O0uo+ROXsPnkR6z4x1+k+x9rsPuGU
7D71oOs+C4XtPpUF6z4MZO0+bx/sPpYm6z4Fze4+CFfrPld86z60ze4+ISjtPoGu7z5qzO4+
VpXuPrO+7D5amu0+XTLvPlJE7D7J1es+MMzuPjdg7T6p5Ow+20rtPnZt7T4zkuw+pdvtPl5Q
7T4kCe8+z5zvPggD7D74be8+PEPtPoSA7T4qn+4+s+PuPne17T4PdO8+Dm/sPjBm7T6j2e0+
B/btPjAx7D4lFu0+5wTtPkyW7T6JJO8+CnTuPhBv7j6Yx+0+lk7tPiHY8T6RR+0+cvXuPgjI
7T5pze4+YFftPhPa7D521O4+6bPuPgs17j5Nw+w+CZnuPozG7z5g4+4+WYftPq9y7j6eh/A+
dBHyPuT77T7infA+GWPwPg9K7T7CePA+tKjuPvD+8T71IfE+ChPuPs0w7z6dJu4+y1PwPo1a
7j7xHu8+24HtPlik8D5qvO4+/ETxPmIJ8D69YO8+0lHuPj437j7wcPE+WunwPpsC8D7xnfA+
SBjuPgjT7z7z/+4+dQnwPkPE7z4KcfE+dvbuPs/l8T6ETu8+DOnxPh4c7j4m1O4+M1HwPneW
7z6qvfA+NsruPt1q7z650u4+55jvPh+48D6VaPA+J4bvPiba8T6mj+8+0BzuPvXa7T6UG/A+
uILyPmtI8T50bu8+rvPwPi2i8T4bVfA+AHrwPnlV7j6l8O8+DtnwPkzO8D4Jt/E+cM3uPptd
7z6zy/A+Qt/vPv6Y8D7fCfI+bzzwPnRN8D7/7O8+Ry/xPrNj8D6bu/E+J0vxPnm37j4wCPE+
qYTyPsIK8j4LTfA+mU3xPve97z5ev/A+RuDyPm1D8j6Yl/I+xn70Ph1i8D6aV/A+cuXvPqYw
8T47/fA+eDvxPv8x8j77n/E+FKnxPpFA8j7cCvI+QiTzPh1J7z7TtvE+FmjxPk0e8j6HP/M+
GWTyPiWV8j60sfA+W+fwPmig8j5qYvM+PVPyPr6p8j5CevE+LXrxPpc18z5VzvE+QofvPtde
8T6owfQ+DSLwPtvx8j7Ao/I+5XLyPlsK9D6IovI+Cmj0PuH98T6pBfM+6kb0Pkuz8T5Y0fE+
pqvxPtur8T7Yv/E+JbvzPr768j4GNvI+9bDxPr6s8D6jKvQ+4tfzPqn68T5+yPE+JETyPt/V
8T7PVfE+2hXyPpGi9D7TdPM+lJbxPvQW8z6r7PE+Ba/xPmmo8j50J/I+2GH0PoBp8j7HCfM+
WR/yPqPE9D7N6/M+NCjzPnRj8z6u5PM+uL3yPp0+8z47e/Q+VvX0Pg6A8j7XC/I+jPXxPs0Y
8z4HL/M+8oPyPv039D5WDvI+ztjyPvmg8z7uxfU+aAzyPpVi8z7A//M+ohD1PjSf9D6+a/Q+
n6TyPhLy8T47B/U+ORnyPo5o8z54pvU+joj0Pqj88T7J+/M+zHzzPkSb9T4Q8PQ+i+70PoGQ
8z7zAfU+WmH0Puws9T6T2vQ+qB/2Ph9k8T78cPQ+jgj1PmKm9T6AAPU+Mnz1PnT28z5B/fQ+
HgL0Pp6L8j7xWvY+OTT1PhKm9D796PQ+2Zz1Pina9j6HM/Q+VTnzPjIG9D7rjfQ+ogX1PmlB
9T67k/Q+vhX3PuIR9j6cp/Q+ba31Pn6R9j7xE/U+ysXzPi2P8z5/vfY+senyPvOg9j7bT/M+
wV30Porl9D7pxPU+F1D1Pu0h9z4gEPQ+c371Plcj9z7MEvU+dmn0PnTS9D6GpPY+iL72Pghg
9T6Wzfc+IX75PrRr9T6PRPY+Lwf1Prnd9T6aA/Y+8532PjpN9T4fFvU+U7z1Pkhh9T6Rdvg+
MAf6Ps0l+D6OyPY+HG/1Piy69T4FwPY+n9b2Pnah9j7NnfY+3w/2PqtB9D47J/Q+ihD1PsKo
9T4xv/Q+n5z1Phej9D4shPU+DbnzPuLs9D7EsPU+t931PhPF9D72Afc+N9D0PggM9T6Z8/c+
Ue31PmgP9z4GR/g+Dyb3PjL79j4PtPc+fnj1Pv+C9T6QDvc+59L3PgON9j4u5fM+Tev3PsSM
9T7c4fU+YGf0PkQi9z5g/PQ+nZ32PjiP9z5sN/c+w7D1Psmf9T5fTfc+8Ij2Phzd9z425vY+
Chn4PmYB9z7kyPU+rvn4PuLH+D6tw/Y+mv74PgbY9j6gefg+qbj1Pn6Q+T4ogvc+pBL2Pt3/
9z4uJ/g+Utr1PnRJ9z5iZvg+3Az6PvLg+T6TI/g+Aer1PuiJ+D465PY+iPb4Pko+9j7lh/c+
6vz2Ptg29j7GaPc+MPP1PnYh9j7nDPY+2Nn4Puyu+D6Zhvc+8Yv3Pgvg9z7rSfg+kkr2PmQL
+T5kwfg+uk/4PhBU+j4ktPc+bOf6Ptwf9j4GCPo+WQz4PmUs9z5qZPg+0T33PsQ6+T47mvg+
/PL2PpIS+j5Levk+i2r4Po+4+D7YVPY+kwD3PlUT+D6Pdfg+JJT3PvRo9z5XIfg+Gbv5Pi+K
+D4TW/k+glr6Ppym+T7ptPk+awT6PuaD9z7Kpvc+tXf4PkhG+j5S0fg+BMf5PhzE9z531/g+
MN76Pvqw+D433/Y+vgL7Pimj+T4+Evk+kjb6PiuR+T6Fu/g+hy76PoMY+T6+Cfg+sHn6PvNl
9z5qSPo+adb6PoQw+T4jLfk+JgL6PhQ59z4LWfc+Q8f5Pq0w+T7ppvc+s8b4Po1E+D4csPk+
tYr6Pomh+z69zPk+d0/5Pgwy+z6rgPs+Hof5Ps3p+T7DIPw+TC75Pszj+j7TJv0+8u77PlmD
+D6Flvk+Xqr6PkT5+D4UWvs+YVz5PtHE+j6cBvs+HCX6PhAk+T7hwvo+wfn5Pi9L+z5Wf/s+
HMT3PgCu+z6IFP0+Byj5PkAm+j5hBPk+K7z6PhPF+T4DRvg+YV36Pupx+j79uvk+UbX6Phjk
+z5D3Pg+i4H7Pp2//D5E/vo+9K/6Pkd1+j4HGvs+XU/6PqFy+j7OEfk+fkn6PiCy+j6dnvo+
EIf5PpHb+z6TIvw+3rH8Pkof+z6Dn/s+w9r6Pp6g+j4JH/w+5jT5Plg/+z6OOfw+xT37PnIL
/T7DtPo+6uP6Pnl5+T7XJvo+tM/6Pk80+D6opPs+kav9Pjmz+j5JO/o+Xl36Pu5k+z4E5vo+
Ohr8Pthp/D5KW/w+8Z/8PpFQ/D7bf/0+JIv7PnXI/D4X0vo+aBL7PtbK+T401/w+L8L7Pld4
/T78Kfw+f4b6Pn8v/D6ksfs+jf38PtuX+j6ivfs+57H7Pkb3+j7BvPs+JKr7Pisg+z6boPo+
QrD7Ppkq/D7+0fo+HEn7PvJI/T45Nf0+0Or7Pljg+j41+vw+vpn8Purn+T4BJv4+J/z8Pu/X
/T5zfP0+tDj8Pu6C/T71kfw+8E79PoSg/T5V7f4+L4z8PjV4/T4vA/w+rmz9PhvP/j7y7P0+
2Uj+PkB7/z4Y2/w+hmT8Pruw+z49y/s+BSP+PnMD/D5iDv4+c6L7PhMI/j6Wav4+iiP9Prq8
/D5/VPw+uW7+PghT/D7Nqvw+yEf+Pvj4/T5lb/4+oD78PjLV/T6yRPw+sq/+PpDM/D6wkf4+
faH8Pmk4/z4vfv0+r/L+Ppgx+z4FDv0++AD9Pom6/D4O5v8+iFb8PkiU/j7kFf4+Rd3+PoBV
/T6Mf/4+ab39PjM7AD8yI/8+j0L8PkmX/z5lZ/4+Eab/Prm+/D7vTv0+dG78PqUqAD/ZZf0+
AiP9PjsB/T5hwf4+mEj/PgNM/T5W/f0+XBb9PhFe/z6TKAA/Znz+Pm1D/D4Jf/4+MCb+PvOE
AD9W8P8+qAX+PkB1/T5Tdv4+i6H8PjHL/T4Q+v4+KQ/9Pkw6/T7aOP4+JNz9PtDu/j52oP8+
Gq//PmF//T5cv/4+c1T+Pjg+AD8/XP8+7WgAP8Wt/z4n4P0+Pzv/PtR4AD/1bP0+xQz/Pi/V
/T7oDv8+Fh0APwXn/T7Pmf4+k/f9PqlPAD8oY/8+SDgAP2cTAD907f4+NHUAP05h/j4o7P4+
m3X+PiYnAD/ty/4+ONj/PgvJAD+GLwA/GPoAPyqS/z4s5v8++Tn+Pn1D/j6y5f0+dsr/PhBL
/z5Uaf8+yJ7+PoZO/z70qf8+f5L+Pqeq/j5Myv8+/TwAP23HAD/9M/8+pxz+PoYw/z78/wA/
UB4BPyfq/z4B0v8+nor+PmGDAT+UGgE/kp7+Ps8bAT/BcQE/RLr+PqOG/z77tf0+CYIAP8JA
AD/w/gA/bQ8AP5s4AD9H0P0+uAMBP60a/z40ov8+RZkBP0fu/z7jVAA/NCj/Pjp5AD+jTgA/
FUQAP3EmAT9D/P8+Zpn/PtFLAT9Ejv8+F5YAP8k3AD9iAQA/fCQBP/7v/z6KXgA/zPUAP8yi
AD+DTwA/Aj7/PudnAT8P+AE/FoUAPxmiAD8Rqf0+MEoAP04XAD/4tv8+YmwAPztEAD8j+f8+
tJ4AP+ZlAD8HUwE/9twAP+0uAD+zPP4+/ZwAP9syAT8V9QA/</AssayYData></Step><Step><CommonData><SampleLocation>11</SampleLocation><SampleID></SampleID><SampleGroup></SampleGroup><SampleInfo></SampleInfo><SampleRow>E</SampleRow><SamplePlate>1</SamplePlate><WellType>REGENERATION</WellType><Concentration>-1</Concentration><ConcentrationUnits>µg/ml</ConcentrationUnits><MolarConcentration>-1</MolarConcentration><MolarConcUnits>nM</MolarConcUnits><MolecularWeight>-1</MolecularWeight><Temperature>28</Temperature><StartTime>5284871</StartTime><AssayTime>5</AssayTime></CommonData><FlowRate>1000</FlowRate><StepType>KREGENERATION</StepType><StepName>Regeneration</StepName><StepStatus>OK</StepStatus><ActualTime>5.00005</ActualTime><CycleTime>0.2</CycleTime><AssayXData Points="25">t3/KRB2GykSEjMpE6pLKRFGZykS3n8pEHabKRHysykTqsspEUbnKRLe/ykQdxspEhMzKROrS
ykRR2cpEt9/KRBXmykSE7MpE6vLKRFH5ykS3/8pEHQbLRIQMy0TqEstEURnLRA==</AssayXData><AssayYData Points="25">HvwxwGfbRsAZYVHAgdFXwMe5XMCWD2HAG11kwOwpZ8A6AmrARVJswP1HbsAJHnDAGspxwPRH
c8D9iXTACr51wPn2dsAH7XfAill5wJQ7esAABHvAs/97wMbtfMCZKX3AJud9wA==</AssayYData></Step><Step><CommonData><SampleLocation>12</SampleLocation><SampleID></SampleID><SampleGroup></SampleGroup><SampleInfo></SampleInfo><SampleRow>E</SampleRow><SamplePlate>1</SamplePlate><WellType>NEUTRALIZATION</WellType><Concentration>-1</Concentration><ConcentrationUnits>µg/ml</ConcentrationUnits><MolarConcentration>-1</MolarConcentration><MolarConcUnits>nM</MolarConcUnits><MolecularWeight>-1</MolecularWeight><Temperature>28</Temperature><StartTime>5301142</StartTime><AssayTime>5</AssayTime></CommonData><FlowRate>1000</FlowRate><StepType>KREGENERATION</StepType><StepName>Regeneration</StepName><StepStatus>OK</StepStatus><ActualTime>5.00005</ActualTime><CycleTime>0.2</CycleTime><AssayXData Points="25">tx/LRBUmy0SELMtE4jLLRFE5y0S3P8tEHUbLRHxMy0TqUstESFnLRK9fy0QdZstEhGzLROpy
y0RRectEr3/LRB2Gy0SEjMtE4pLLREiZy0S3n8tEHabLRISsy0TisstEUbnLRA==</AssayXData><AssayYData Points="25">GHxhPPRdEj3UG5c9ge3PPRiOAz7pKRU+HLkgPjQ6Mz5k9zw+KUxIPqc/Tz6cMFk+aWFnPqXJ
aT4CxXg+dUl2PnV7gD4WHoA+jcmFPvr8hz5uxIc+5x6LPkE/jT4Y24w+zgKPPg==</AssayYData></Step><Step><CommonData><SampleLocation>11</SampleLocation><SampleID></SampleID><SampleGroup></SampleGroup><SampleInfo></SampleInfo><SampleRow>E</SampleRow><SamplePlate>1</SamplePlate><WellType>REGENERATION</WellType><Concentration>-1</Concentration><ConcentrationUnits>µg/ml</ConcentrationUnits><MolarConcentration>-1</MolarConcentration><MolarConcUnits>nM</MolarConcUnits><MolecularWeight>-1</MolecularWeight><Temperature>28</Temperature><StartTime>5317238</StartTime><AssayTime>5</AssayTime></CommonData><FlowRate>1000</FlowRate><StepType>KREGENERATION</StepType><StepName>Regeneration</StepName><StepStatus>OK</StepStatus><ActualTime>4.99895</ActualTime><CycleTime>0.2</CycleTime><AssayXData Points="25">t7/LRB3Gy0SEzMtE4tLLRFHZy0Sv38tEFebLRITsy0Ti8stESPnLRK//y0QdBsxEfAzMROIS
zERIGcxErx/MRB0mzESMLMxE4jLMREg5zESvP8xEFUbMRHxMzETqUsxESFnMRA==</AssayXData><AssayYData Points="25">J9VWwDIgaMB+kG7AyUlywAntdMCXInfASiJ5wMZkesD9snvA9818wC+OfcAfdH7A22F/wAUd
gMAfW4DAONuAwMAYgcCtS4HA4qGBwP7PgcBuN4LACluCwEmWgsBMyILAWveCwA==</AssayYData></Step><Step><CommonData><SampleLocation>12</SampleLocation><SampleID></SampleID><SampleGroup></SampleGroup><SampleInfo></SampleInfo><SampleRow>E</SampleRow><SamplePlate>1</SamplePlate><WellType>NEUTRALIZATION</WellType><Concentration>-1</Concentration><ConcentrationUnits>µg/ml</ConcentrationUnits><MolarConcentration>-1</MolarConcentration><MolarConcUnits>nM</MolarConcUnits><MolecularWeight>-1</MolecularWeight><Temperature>28</Temperature><StartTime>5333386</StartTime><AssayTime>5</AssayTime></CommonData><FlowRate>1000</FlowRate><StepType>KREGENERATION</StepType><StepName>Regeneration</StepName><StepStatus>OK</StepStatus><ActualTime>5.00005</ActualTime><CycleTime>0.2</CycleTime><AssayXData Points="25">r1/MRBVmzER8bMxE4nLMREl5zESvf8xEFYbMRHSMzETiksxESZnMRK+fzEQNpsxEfKzMRPOy
zERJucxEr7/MRBXGzER0zMxE4tLMREnZzESv38xEFebMRHzszETi8sxESfnMRA==</AssayXData><AssayYData Points="25">XFxcPYkrnj0vY+g9gJYKPrfWJD6ADTo+WjhRPr1VXT5sDWo+B8RyPrXrfD540IQ+4qWHPuda
ij6xdY4+JZyRPuMalD4mfJc+lquePnccnj4CEJ8++PeiPiUioT5UWaY+DcWnPg==</AssayYData></Step><Step><CommonData><SampleLocation>11</SampleLocation><SampleID></SampleID><SampleGroup></SampleGroup><SampleInfo></SampleInfo><SampleRow>E</SampleRow><SamplePlate>1</SamplePlate><WellType>REGENERATION</WellType><Concentration>-1</Concentration><ConcentrationUnits>µg/ml</ConcentrationUnits><MolarConcentration>-1</MolarConcentration><MolarConcUnits>nM</MolarConcUnits><MolecularWeight>-1</MolecularWeight><Temperature>28</Temperature><StartTime>5349485</StartTime><AssayTime>5</AssayTime></CommonData><FlowRate>1000</FlowRate><StepType>KREGENERATION</StepType><StepName>Regeneration</StepName><StepStatus>OK</StepStatus><ActualTime>4.99907</ActualTime><CycleTime>0.2</CycleTime><AssayXData Points="25">sv/MRBAGzUR3DM1E3RLNREQZzUSqH81EECbNRHcszUTdMs1ERDnNRKo/zUQQRs1Ed0zNRN1S
zUREWc1Eql/NRBBmzUR3bM1E3XLNRER5zUSqf81EEIbNRHeMzUTdks1ERJnNRA==</AssayXData><AssayYData Points="25">MExawLNFacCkim/A945zwPrddcDmMXjA75x5wI3nesCPBnzAWBp9wMcFfsCWFH/A+4V/wPEh
gMCRcoDANMWAwAgVgcCSboHAGYaBwOi4gcC/EYLAdBeCwAtvgsCVgYLAbLKCwA==</AssayYData></Step><Step><CommonData><SampleLocation>12</SampleLocation><SampleID></SampleID><SampleGroup></SampleGroup><SampleInfo></SampleInfo><SampleRow>E</SampleRow><SamplePlate>1</SamplePlate><WellType>NEUTRALIZATION</WellType><Concentration>-1</Concentration><ConcentrationUnits>µg/ml</ConcentrationUnits><MolarConcentration>-1</MolarConcentration><MolarConcUnits>nM</MolarConcUnits><MolecularWeight>-1</MolecularWeight><Temperature>28</Temperature><StartTime>5365540</StartTime><AssayTime>5</AssayTime></CommonData><FlowRate>1000</FlowRate><StepType>KREGENERATION</StepType><StepName>Regeneration</StepName><StepStatus>OK</StepStatus><ActualTime>5.00005</ActualTime><CycleTime>0.2</CycleTime><AssayXData Points="25">qp/NRBCmzUR3rM1E3bLNRES5zUSqv81EEMbNRHfMzUTd0s1ERNnNRKrfzUQQ5s1Eb+zNRN3y
zURE+c1Eov/NRBAGzkR3DM5E1RLOREQZzkSqH85EECbORHcszkTdMs5ERDnORA==</AssayXData><AssayYData Points="25">hp3+PSU3Ej4eTzU+k/JQPtUYbj5ENH8+FemHPl26jj6CjZQ+YiCbPjOLoT5jfaU++TmpPi+e
rz66K7M+4y21PlXctz4PCLs+o+6+PkaJvz7OZsM+IV/EPggtxj5x6sk+GmTKPg==</AssayYData></Step><Step><CommonData><SampleLocation>1</SampleLocation><SampleID></SampleID><SampleGroup></SampleGroup><SampleInfo></SampleInfo><SampleRow>E</SampleRow><SamplePlate>1</SamplePlate><WellType>BUFFER</WellType><Concentration>-1</Concentration><ConcentrationUnits>µg/ml</ConcentrationUnits><MolarConcentration>-1</MolarConcentration><MolarConcUnits>nM</MolarConcUnits><MolecularWeight>-1</MolecularWeight><Temperature>28</Temperature><StartTime>5380462</StartTime><AssayTime>30</AssayTime></CommonData><FlowRate>1000</FlowRate><StepType>BASELINE</StepType><StepName>Baseline</StepName><StepStatus>OK</StepStatus><ActualTime>29.999</ActualTime><CycleTime>0.2</CycleTime><AssayXData Points="150">qj/ORBBGzkRvTM5E1VLORDtZzkSqX85EEGbORHdszkTVcs5EVHnORKp/zkQIhs5Ed4zORN2S
zkQ7mc5Eop/ORBCmzkR3rM5E3bLORES5zkSiv85EEMbORHfMzkTd0s5EVNnORKLfzkQQ5s5E
b+zORN3yzkQ7+c5Eqv/ORBAGz0R3DM9E1RLPRDsZz0SqH89ECCbPRG8sz0TdMs9EOznPRKI/
z0QIRs9Ed0zPRNVSz0REWc9Eql/PRAhmz0RvbM9E3XLPRER5z0Sif89EEIbPRG+Mz0TVks9E
RJnPRKKfz0QQps9Ed6zPRNWyz0REuc9Eor/PRAjGz0RvzM9E1dLPRDvZz0Si389EEObPRG/s
z0TV8s9ERPnPRKL/z0QQBtBEbwzQRNUS0ERkGdBEoh/QRAgm0ERvLNBE1TLQRDs50ESiP9BE
CEbQRG9M0ETVUtBEO1nQRKpf0EQIZtBEb2zQRNVy0EQ7edBEon/QRAiG0ERvjNBE3ZLQRDuZ
0ESin9BEKabQRG+s0ETlstBEO7nQRKK/0EQIxtBEd8zQRN3S0EQ72dBEot/QRBDm0ERv7NBE
3fLQRHv60ESq/9BEEAbRRHcM0UTdEtFERBnRRKof0UQQJtFEdyzRRN0y0UREOdFEqj/RRBBG
0USYTNFE3VLRRERZ0USqX9FEEGbRRHds0UTdctFERHnRRKp/0UQQhtFEd4zRRN2S0UREmdFE
qp/RRAim0UR3rNFE3bLRRES50USiv9FEEMbRRHfM0UTd0tFERNnRRKrf0UQQ5tFEf+zRRN3y
0UQ7+dFE</AssayXData><AssayYData Points="150">fjrbPtVB3T5NIN0+e7vfPlV73j6yGeE+MRrjPhEL5D6EH+I+vfrjPjei4z41qeY+HivmPgvj
6D5NVuk+6xTpPuVP6T6vyOo+ItfoPnxG7D6I5uw+/1TtPqOF7T7Yhu4+yoXvPvFD8D5SmfA+
u8nvPubP8z4ECvA+esHxPsdL7z5No/M+9gDxPu0t8T4Kc/Q+irPyPvr/9j4rm/U+SXb3PusP
9D7TffY+JWr4PgUQ9j5g/PY+j6f3PpxC+j4IXfk+Vf33PvvT+T4TCPo+g1n6PgzO+z4FlPs+
a9z8PvTA/D5X0vw+jxH9PguI/D7i0/0+ASn+PvBnAD8ztP8+0OX/Pmnk/z5LswA/2BwAPwXo
AD9hZwA/KOcAP/yh/z6fmAA/ai0CP5BmAT8bFQA/IGgBP31NAj8mmAE/p+sCP9fEAj9GEwQ/
sjcDPxhZAz9I4gI/rU8DPwsQAz9FdQI/yFgEP4mGAz8CyQM/mP0DPyjWAz9E9gM/0SAFP93X
BD8eQwU/fWYFPyV/BT8GlQQ/2lIFPyWCBT+mDwc/7AgGP90+Bj/9fgU/d1QGP5lCBj9dVAY/
w7kGPwkYBz+kywY/YD4GP1fEBj+OXgc/aSUIPzB2Bz+Dmwc/j2oHP3TnBj8j0wc/dh8IP9A6
Bz9umQc/V2EHPxXqCD9hXwk/kRUIPwCdCD9QbAk/KgsKPyfPCT85vAk/0fgIPyFACT9dlQk/
7CIJPzovCj/oTQg/wFYJP135CT+VdAo/wO4JP0ajCz9Y6gk/tRoLP03xCT/SsQo/EDMLP2+T
Cz+xbws/</AssayYData></Step><Step><CommonData><SampleLocation>1</SampleLocation><SampleID></SampleID><SampleGroup></SampleGroup><SampleInfo></SampleInfo><SampleRow>E</SampleRow><SamplePlate>1</SamplePlate><WellType>BUFFER</WellType><Concentration>-1</Concentration><ConcentrationUnits>µg/ml</ConcentrationUnits><MolarConcentration>-1</MolarConcentration><MolarConcUnits>nM</MolarConcUnits><MolecularWeight>-1</MolecularWeight><Temperature>28</Temperature><StartTime>5411445</StartTime><AssayTime>80</AssayTime></CommonData><FlowRate>1000</FlowRate><StepType>LOADING</StepType><StepName>Loading</StepName><StepStatus>OK</StepStatus><ActualTime>80</ActualTime><CycleTime>0.2</CycleTime><AssayXData Points="400">of/RRCAG0kRmDNJE1BLSRDIZ0kSZH9JE/yXSRGYs0kTMMtJEMjnSRJk/0kQHRtJEZkzSRNRS
0kQyWdJEmV/SRAdm0kRmbNJEzHLSRDJ50kShf9JE/4XSRGaM0kTMktJEO5nSRJmf0kT/pdJE
bqzSRNSy0kQ7udJEur/SRP/F0kRmzNJE1NLSRDLZ0kSZ39JE/+XSRGbs0kTM8tJEMvnSRJn/
0kT/BdNEZgzTRMwS00Q7GdNEmR/TRP8l00RmLNNEzDLTRDI500SZP9NE/0XTRGZM00TMUtNE
Q1nTRKFf00QHZtNEZmzTRNRy00Q7edNEoX/TRBCG00RujNNE1JLTRDuZ00Shn9NEB6bTRG6s
00TUstNEO7nTRKm/00QHxtNEbszTRNTS00Q72dNEod/TRAfm00Ru7NNE1PLTRDv500Sh/9NE
BwbURG4M1ETlEtREOxnURKEf1EQHJtREbizURGgz1EQ7OdREoT/URAdG1ERmTNRE1FLURDJZ
1EShX9REB2bURG5s1ETUctREO3nURKF/1EQHhtREbozURNSS1EQ7mdREmZ/URAem1ERurNRE
1LLURDu51ESZv9REB8bURG7M1ETM0tREZNnURKHf1EQo5tREbuzURNTy1EQy+dREof/URAcG
1URuDNVEzBLVRDIZ1UShH9VE/yXVRGYs1UTUMtVEOznVRKE/1UQgRtVEZkzVRNRS1UQ7WdVE
mV/VRP9l1URubNVE1HLVRDJ51UShf9VEB4bVRG6M1UTUktVEbJnVRJmf1UT/pdVEbqzVRMyy
1UQ7udVEmb/VRAfG1URmzNVE1NLVRDLZ1USZ39VE/+XVRG7s1UTM8tVEO/nVRKH/1UT/BdZE
bgzWRMwS1kQ7GdZEmR/WRAcm1kRuLNZEzDLWRHw51kShP9ZEB0bWRG5M1kTMUtZEMlnWRJlf
1kT/ZdZEbmzWRMxy1kStedZEoX/WRAeG1kRmjNZEzJLWRDKZ1kSZn9ZE/6XWRGas1kTUstZE
MrnWRKG/1kT/xdZEuMzWRMzS1kQy2dZEod/WRJPm1kRm7NZEzPLWRDv51kSZ/9ZEBwbXRGYM
10TUEtdEOxnXRJkf10QHJtdEZizXRMwy10QyOddEoT/XRAdG10RmTNdEzFLXRL5Z10SZX9dE
B2bXRGZs10TMctdEMnnXRJl/10T/hddEZozXRMyS10QymddEoZ/XRAem10RmrNdE1LLXRDu5
10Shv9dE/8XXRG7M10TU0tdEO9nXRKHf10QH5tdEbuzXRNTy10Q7+ddEof/XRAcG2ERuDNhE
1BLYRDsZ2EShH9hEBybYRG4s2ETUMthEOznYRKk/2EQHRthEbkzYRPVS2EQ7WdhE61/YRAdm
2ERmbNhE1HLYRDt52ESxf9hEB4bYRG6M2ETMkthEO5nYRKGf2EQHpthEbqzYRMyy2EQyudhE
2r/YRAfG2ERuzNhE1NLYRDLZ2ESh39hEB+bYRG7s2ETM8thEO/nYRKH/2EQHBtlEZgzZRPUS
2UQ7GdlEoR/ZRAcm2USnLNlE1DLZRDI52UShP9lEB0bZRG5M2UTUUtlEO1nZRJlf2UQHZtlE
ZmzZRNRy2UQYetlEoX/ZRAeG2URujNlE1JLZRDKZ2UShn9lE/6XZRGas2UTMstlEMrnZRKG/
2UQHxtlEbszZRNTS2UQy2dlEmd/ZRAfm2URm7NlEzPLZRDL52USh/9lEBwbaRGYM2kTUEtpE
MhnaRJkf2kQoJtpEZizaRMwy2kQyOdpEoT/aRP9F2kRuTNpE1FLaRDtZ2kR2YNpE/2XaRGZs
2kTMctpEO3naRJl/2kT/hdpEZozaRMyS2kQ7mdpEoZ/aRBim2kRmrNpE9bLaRDK52kSZv9pE
B8baRGbM2kTM0tpEMtnaRKHf2kT/5dpEZuzaRMzy2kQy+dpEof/aRP8F20RmDNtEzBLbRDIZ
20SZH9tE/yXbRGYs20TMMttEOznbRJk/20QHRttEZkzbRMxS20Q7WdtEmV/bRP9l20RmbNtE
BXPbRDJ520SZf9tE/4XbRGaM20TMkttEO5nbRKGf20QHpttEZqzbRNSy20Q7udtEmb/bRAfG
20RuzNtE1NLbRDvZ20Sh39tEB+bbRG7s20TU8ttEO/nbRA==</AssayXData><AssayYData Points="400">Qk4LPytmDD9ERgw/RF4MP4QSDT/ZUA0/oGUMPzgiCz+1oAw/UbkMP7O0DD/+ygw/DKcMPwi6
Cz8+tA0/rHYMPzqHDT/Q8ww/7kQOP9kADj+PqA0/oDwNP07aDT9raA0/VLwOP0QeDT/BpQ4/
Q7QMPwbPDT+hUw4/VPkNP1kbDz+f6A8/OaoNP14VDj/k6A4/nbQNP/VtDz9bcA8/gEQPP8as
Dz+diQ4/RSkQPxYADz+kYBA/iD8PP/beED+QdhA/BLMOP+6FDz/2lhA/+BEQP0XaDz+fUhA/
Sk0PPzqzDz/LLxA/8kgPP82AED8HwxA/aa4OPwq0ED+RBRI/YHwRP48nED9GOxE/gyISP4zZ
ED+/exE/Q4kQP6mcET8WbhE/YA8RPwDfET9eLhI/Pj0RP/QnET9dFBI/2mMTP4udET+6IxI/
15gRP+usEj/1NRI/7TMTP+UeEz+A8BI/VloSP/FXEj+9RBI/a3ISPz2TEz/OzhI/WkYTP3gt
Ez+G1hI/BHISPw33Ez+SsBM/hUIUP/3aEj+NLhQ/bc8UP6FUEz/cLxQ//d0SP8uOFD/8uRM/
dfETP0tWFD829hQ/LVwTP6rwEz+OrRQ/jl8UP0U+FD9EoRM/nN8UPyORFD/jSxU/JlcUP5o8
FT/1sBQ/YggWP8OeFD8ARRQ/kwQWP5u1FT/0JxU/1SUWP/DKFT/pORU/VO0UP8AvFT8urhU/
PJkVP6FWFT+1zBU/9tUVP8TsFj/jzhU/R30UP82zFT/jSBU/8VgXP0KYFT8pyBU/LmUWP28W
GD/bjBY/bz8XPxKuFj/tDRc/UFcXP/JdFj+7gBc/nTsXP1uZFj8xHBU/1WcXP4aFFT+ghhY/
cSoXP2tyFz9RIhc/dj4XP+w/Fz/b2xU/UcgXP2k2Fz882Rc/AxQYP4HbFz+YXRc/aawYP63K
Fz8vqhc/h9sWP0e8Fz/mlBc/LJAYP2eGFz8/xhc/3BIZP1MDGD8ymxc/9ksZP/ipGD9LeBc/
Y8EYP7zQGD+OwBg/DNcYP4u/Fz/9shg/y+sYP8d9GT96hBk/JIgYP+h7GD/Dpxg/QnQYP2r8
GD/hJRo/UAEaPxzEGD/aPBk/so0ZPzowGj9cdBk/lXoZPzAyGT8sGBs/jVEaP/dEGT/5Ahs/
TcIZP5ADGT+aeRk/YVwaP9GqGT/R1Bo/6MwZP+sdGj/ZiRo/MUoaP61xGj/HORo/5+4ZP7lC
Gz+3vRs/DDoaP82UGj925xo/6dIaP/fIGj9lxhs/jikbP7twGj/mGhw/mKQaP6SLGz+jChs/
p+EaP2EmGz95Axw/RTkbP+tUGz+ETxw/s6wcPx2mGj8IUhw/xbwcP4H+Gz+QURw/9S0cP+/Q
HD88jRs/vWcbP/d2Gz+uohw//cobP/1uHD+JoRs/yngcP1buGz+tlRw/YrsbP7e1Gz9Lyxw/
MhodP4GtHD83vBw/k8UdP0A3HT//Txw/YEgdP862HD+5SR0/B2ccP0V3HD89Ih0/lZ4dP/rM
HD+zFx0/h7obP3kFHT/HZhw/zeAdP0CVHT8M/hw/e0EdP311HT/7Wh0/HGkcPzQgHj9EwR0/
yh4dP5+bHT+PwR4/P34ePy9nHT957h0/LrgdPzZtHT/Yih4/gS0dPxrCHT+Y9h0/8L8dP+nh
HT8PBB4/zFceP7XWHT8ojB4/yQUeP+iDHT9hkx4/SUkeP11bHj9wKx4/xDceP2yVHj9Odh8/
Mi4eP1tUHz85mx4/OgwdP2NhHz8FMx8/hYUeP1rfHj8OGx4/T7keP20WHz/5YR8/kUggP9H5
Hz87Hx8/Zg4fP4H/Hj+5ex4/KEofPwcGHz8c8R4/3+QePy3sHj/D9B4/sYkfPx3qHz9srR8/
5EcfP66mHz++RyA/r04fP70YID9EvB4/0yQeP9w5Hz+ypCE/QJkgP9m/Hz+IMSA/sJ8eP8sM
ID+nbx8/4f0fP9tmID8jSiA/HY8fP4/yHj8RiCA/B3wgP85WID8kJiA/UiogPxC2Hz+TTSE/
X88fP/oJIj8M8yA/2mggP7dHIT9nmCA/aK4gP561Hz+h5CA/obkgP1M0IT8qkiE/P6ghPzyi
ID91eSA/zj0hP/WbIT/pNyE/+m4hP+YzIj94+yE/OVghPw==</AssayYData></Step><Step><CommonData><SampleLocation>1</SampleLocation><SampleID></SampleID><SampleGroup></SampleGroup><SampleInfo></SampleInfo><SampleRow>E</SampleRow><SamplePlate>1</SamplePlate><WellType>BUFFER</WellType><Concentration>-1</Concentration><ConcentrationUnits>µg/ml</ConcentrationUnits><MolarConcentration>-1</MolarConcentration><MolarConcUnits>nM</MolarConcUnits><MolecularWeight>-1</MolecularWeight><Temperature>28</Temperature><StartTime>5492412</StartTime><AssayTime>30</AssayTime></CommonData><FlowRate>1000</FlowRate><StepType>BASELINE</StepType><StepName>Baseline</StepName><StepStatus>OK</StepStatus><ActualTime>30.001</ActualTime><CycleTime>0.2</CycleTime><AssayXData Points="150">of/bRAcG3ERuDNxE1BLcRDsZ3EShH9xEBybcRG4s3ETUMtxEOzncRKE/3EQHRtxEbkzcRNRS
3EQ7WdxEoV/cRAdm3ERubNxE1HLcRDt53EShf9xEB4bcRG6M3ETUktxEO5ncRKGf3EQHptxE
ZqzcRNSy3EQ7udxEob/cRAfG3ERmzNxE1NLcRDvZ3ESh39xEB+bcRGbs3ETU8txEMvncRKH/
3EQHBt1EZgzdRNQS3UQ7Gd1EmR/dRP8l3URmLN1E1DLdRDI53UShP91E/0XdRG5M3UTUUt1E
O1ndRKFf3UT/Zd1EZmzdRMxy3UQ7ed1EmX/dRAeG3URmjN1E1JLdRDKZ3UShn91EB6bdRG6s
3UTMst1EO7ndRJm/3UQHxt1EbszdRMzS3UQy2d1Eod/dRAfm3URm7N1E1PLdRDv53USh/91E
BwbeRGYM3kTMEt5EMhneRJkf3kQHJt5EZizeRNQy3kQyOd5EmT/eRP9F3kRuTN5E1FLeRDtZ
3kShX95EB2beRG5s3kTMct5EMnneRJl/3kQHht5EZozeRMyS3kQ7md5EmZ/eRAem3kRmrN5E
1LLeRDu53kSZv95E/8XeRGbM3kTU0t5EMtneRKHf3kT/5d5EZuzeRNTy3kQy+d5Emf/eRP8F
30RmDN9E1BLfRDsZ30SZH99E/yXfRGYs30TlMt9EMjnfRKE/30T/Rd9EbkzfRNRS30QyWd9E
oV/fRP9l30RmbN9EJnPfRDt530SZf99E/4XfRGaM30TMkt9EMpnfRJmf30T/pd9EbqzfRNSy
30RDud9E</AssayXData><AssayYData Points="150">0AQhP1Y1Ij9xFCE/+/shPxauIT8g3SE/wKkhP41aIj96gyE/R7chP3SSIT89vyE/HU0hP1KR
ID9o4iI/8EUkPzcmIj8ivyI/RzIhP8h/Ij/V6SI/LLciP3O/Ij9BPyI/vLAhP+ZdIj8w9SE/
BBEjP34vIj84PyM/0F8jP0I5Ij9tLyE/l4wjP8KkIj8IFCI/OJAhPy3wIj+ESSI/C5UiPyB6
Iz92bSI/PlwjPz9qIz8vnCI/b3UjP+HSIj9JZCM/fAEjP/7hIj91OSQ/2ewjPzLxIz/RuiQ/
SJEjPz0rIz9xMyI/YIcjPzuDIz+GACM/8bIjP2LlIT8YpCM/0NwiP2nlIT8AgCQ//nckP6bl
Iz+7SCQ/6H0kP+z7Iz/PeSM/baQjP0PgIj+IOyQ/tRYkP5beIz+LTSQ/IuwkP+oGJD+sdSQ/
a/4jP9b9Iz/RPyQ/mvkjP72MJD8l7SQ/aUUkP71GJD/KiCM/DqMkP9KHJD922yU/nwElP/dQ
Iz+0WiQ/o2skP/8BJD80YiM/jE0lP1B/JD+vaSU/E+4kP6fcJD/DtSQ/bEMlP/xEJT/5xyQ/
wk0kPy5YJT8R3yQ/hkEkP8nhJT/5LSY/lxomPzVKJT/PGSU/7J0lP8lUJT/H8yU/IqclP5EO
Jj8IriU/jfAkP1yVJT/+eSQ/nzIlPx8vJj9NhSQ//BIlPxYdJj/3JyU/fOkkPwlRJT/79yU/
USUlP0peJT8jdCU/e1gmP2B3Jj9KmCY/sRQmPy2nJj8knSY/CsAlP8uIJT+wACY/k14mP9Rk
JT+UviU/</AssayYData></Step><Step><CommonData><SampleLocation>10</SampleLocation><SampleID>QA013.765M.C1 gp120</SampleID><SampleGroup></SampleGroup><SampleInfo></SampleInfo><SampleRow>E</SampleRow><SamplePlate>1</SamplePlate><WellType>KSAMPLE</WellType><Concentration>-1</Concentration><ConcentrationUnits>µg/ml</ConcentrationUnits><MolarConcentration>31.25</MolarConcentration><MolarConcUnits>nM</MolarConcUnits><MolecularWeight>-1</MolecularWeight><Temperature>28</Temperature><StartTime>5531022</StartTime><AssayTime>180</AssayTime></CommonData><FlowRate>600</FlowRate><StepType>ASSOC</StepType><StepName>Association</StepName><StepStatus>OK</StepStatus><ActualTime>180.005</ActualTime><CycleTime>0.2</CycleTime><AssayXData Points="900">sb/fRA/G30R2zN9E1NLfRDrZ30Sh399ED+bfRHbs30Tc8t9ES/nfRKn/30QPBuBEdgzgRNwS
4ERDGeBEqR/gRA8m4ER2LOBE3DLgREM54ESpP+BED0bgRHZM4ETcUuBEQ1ngRKlf4EQPZuBE
dmzgRNxy4ERDeeBEqX/gRA+G4ER2jOBE3JLgREOZ4ESpn+BEGKbgRG6s4ETcsuBEQ7ngRKm/
4EQPxuBEdszgRNzS4ERD2eBEqd/gRAfm4ERu7OBE3PLgREP54ESp/+BEDwbhRG4M4UTkEuFE
QxnhRKkf4UQPJuFEdizhRNwy4URDOeFEqT/hRA9G4UR2TOFE1FLhRENZ4USpX+FEB2bhRG5s
4UTUcuFEQ3nhRKl/4UQPhuFEdozhRNyS4URDmeFEqZ/hRA+m4URurOFE3LLhREO54USpv+FE
B8bhRG7M4UTc0uFEOtnhRKnf4UQP5uFEbuzhRA3z4UQ6+eFEqf/hRA8G4kR2DOJE3BLiREMZ
4kShH+JEDybiRHYs4kTUMuJEQzniRKk/4kQPRuJEbkziRNxS4kQ6WeJEqV/iRAdm4kR2bOJE
1HLiREN54kTKf+JED4biRHaM4kTUkuJEdJniRKGf4kQHpuJEbqziRNyy4kRDueJEob/iRAfG
4kR2zOJE1NLiRDrZ4kSh3+JEB+biRG7s4kTU8uJEOvniRKn/4kQgBuNEbgzjRNQS40RLGeNE
qR/jRAcm40R2LONE1DLjREM540SpP+NEB0bjRG5M40TUUuNEOlnjRKFf40QHZuNEbmzjRNRy
40QgeuNEoX/jRAeG40RujONEDZPjREOZ40Shn+NEB6bjRG6s40TUsuNEOrnjRKG/40QHxuNE
dszjRNzS40Q62eNEod/jRAfm40R27ONE1PLjREP540Sh/+NEBwbkRHYM5ETcEuREQxnkRKkf
5EQPJuREdizkRNwy5ERDOeREqT/kRA9G5ER2TORE3FLkRENZ5ESpX+RED2bkRKds5ETccuRE
Q3nkRKl/5EQPhuREdozkRNyS5ERDmeREqZ/kRA+m5ER2rORE1LLkREO55EShv+RED8bkRHbM
5ETc0uREOtnkRKnf5EQP5uREduzkRNzy5EQ6+eREqf/kRA8G5UR2DOVE3BLlREMZ5USpH+VE
DyblRHYs5UTcMuVEQznlRKE/5UQPRuVEdkzlRNxS5URDWeVEqV/lRA9m5UR2bOVE3HLlREN5
5USpf+VED4blRHaM5UTUkuVEOpnlRKmf5UQPpuVEdqzlRNyy5URDueVEob/lRAfG5UR2zOVE
3NLlRDrZ5USp3+VED+blRG7s5UTk8uVEOvnlRKn/5UQPBuZEdgzmRNwS5kQ6GeZEqR/mRA8m
5kRuLOZE1DLmREM55kSpP+ZEB0bmRHZM5kTcUuZEOlnmRLFf5kQHZuZEbmzmRNxy5kQ6eeZE
qX/mRAeG5kR2jOZELpPmRDqZ5kShn+ZEB6bmRG6s5kTUsuZEOrnmRKG/5kQPxuZEbszmRNTS
5kQ62eZEhuDmRAfm5kR27OZE3PLmRDr55kSp/+ZEBwbnRG4M50TUEudEOhnnRKEf50QHJudE
diznRNQy50Q6OedEqT/nRAdG50R2TOdE1FLnRENZ50TKX+dEB2bnRG5s50TUcudEQ3nnRKF/
50QHhudEboznRNyS50Q6medEqZ/nRGGm50RurOdE3LLnRDq550Spv+dEB8bnRG7M50TU0udE
OtnnRKHf50QP5udEbuznROTy50Q6+edEof/nRAcG6ERuDOhE1BLoREMZ6EShH+hEByboRHYs
6ETcMuhEYznoRKk/6EQPRuhEdkzoRNRS6ERDWehEqV/oRA9m6ER2bOhEFnPoREN56ESpf+hE
D4boRHaM6ETckuhEQ5noRKmf6EQPpuhEdqzoRNyy6ER0uehEqb/oRDDG6ER2zOhE3NLoREPZ
6ESp3+hED+boRHbs6ETc8uhEQ/noRKn/6EQPBulEdgzpRNwS6URDGelEqR/pRA8m6UR2LOlE
9TLpRDo56UShP+lED0bpRHZM6UQuU+lEQ1npRMJf6UQHZulEbmzpRNxy6URDeelEoX/pRA+G
6URujOlE3JLpRDqZ6USpn+lEB6bpRG6s6UTcsulEOrnpRKG/6UQPxulEfszpRNTS6URD2elE
od/pRA/m6URu7OlE3PLpRDr56USp/+lEBwbqRG4M6kTUEupEQxnqRKkf6kQPJupEbizqRNQy
6kRDOepEqT/qRA9G6kR2TOpE3FLqRDpZ6kSpX+pED2bqRI5s6kTccupEQ3nqRKl/6kQHhupE
dozqRNSS6kRDmepEoZ/qRAem6kR2rOpE3LLqRMa56kShv+pEB8bqRHbM6kTU0upEQ9nqRKHf
6kQH5upEduzqRNzy6kRD+epEof/qRA8G60RuDOtE3BLrRDoZ60ShH+tEBybrRG4s60TUMutE
OjnrRKk/60QHRutEdkzrRNRS60Q6WetEoV/rRA9m60RubOtE1HLrRDp560Shf+tEB4brRG6M
60TUkutEOpnrRKGf60QHputEbqzrRNSy60Q6uetEob/rRA/G60R+zOtE1NLrRDrZ60Sx3+tE
B+brRG7s60TU8utEQ/nrRKH/60QPBuxEbgzsRO0S7EQ6GexEoR/sRA8m7ER2LOxE3DLsRDo5
7ES5P+xED0bsRHZM7ETcUuxEOlnsRKlf7EQPZuxEdmzsRNxy7ERDeexEqX/sRA+G7ER2jOxE
3JLsREOZ7ESpn+xED6bsRI6s7ETcsuxEQ7nsRKm/7EQPxuxEdszsRNzS7ERD2exEqd/sRA/m
7ER27OxE3PLsREP57ERFAO1EDwbtRHYM7UTcEu1EQxntRKkf7UQPJu1EbiztRNwy7URDOe1E
qT/tRA9G7UR2TO1E3FLtRENZ7USpX+1EB2btRG5s7UTccu1EQ3ntRKl/7UQHhu1EdoztRNyS
7URDme1EqZ/tRCim7URurO1E1LLtRDq57USpv+1ED8btRHbM7UTU0u1EQ9ntRKHf7UQP5u1E
duztRNzy7UQ6+e1Eqf/tRA8G7kR2DO5E3BLuREMZ7kSpH+5EDybuRG4s7kSpM+5EOjnuRKE/
7kQHRu5EdkzuRNRS7kQ6We5En2DuRJtm7kRubO5E1HLuREN57kSpf+5ED4buRHaM7kTcku5E
Q5nuRKGf7kQHpu5EdqzuRNSy7kRDue5Eqb/uRAfG7kR2zO5E1NLuREPZ7kSp3+5EB+buRG7s
7kTc8u5EOvnuRKH/7kQHBu9EdgzvRNQS70RDGe9EqR/vRA8m70RuLO9E1DLvRDo570SpP+9E
OEbvRG5M70TUUu9EQ1nvRKFf70QHZu9EbmzvRNRy70Q6ee9EoX/vRAeG70RujO9E3JLvRFuZ
70Shn+9EB6bvRG6s70TUsu9EQ7nvRKG/70QPxu9EbszvRNTS70Q62e9Eod/vRAfm70R27O9E
1PLvREP570Sh/+9EBwbwRG4M8ETcEvBEOhnwRKEf8EQgJvBEbizwRNQy8EQ6OfBEoT/wRA9G
8ERuTPBE3FLwRFNZ8ESpX/BED2bwRHZs8ETccvBES3nwRKF/8EQPhvBEbozwRO2S8ERDmfBE
qZ/wRA+m8ER2rPBEFrPwREO58ESpv/BED8bwRHbM8ETc0vBEQ9nwRI7g8EQg5vBEduzwRNzy
8ERD+fBEqf/wRA8G8URuDPFE3BLxREMZ8US5H/FEDybxRKcs8UTcMvFEQznxRKk/8UQPRvFE
dkzxRNxS8URDWfFEqV/xRA9m8UR2bPFE3HLxREN58USpf/FED4bxRHaM8UTckvFEOpnxRKmf
8UQPpvFEbqzxRNyy8UQ6ufFEob/xRA/G8UR2zPFE3NLxREPZ8USp3/FED+bxRHbs8UTc8vFE
Q/nxRKn/8UQPBvJEdgzyRNQS8kRbGfJEqR/yRA8m8kR2LPJE3DLyRDo58kSxP/JEB0byRG5M
8kTUUvJEQ1nyRKlf8kQPZvJEdmzyRNRy8kQ6efJEsX/yRA+G8kRujPJE1JLyRDqZ8kShn/JE
B6byRG6s8kTcsvJEQ7nyRBzA8kQPxvJEdszyRNzS8kQ62fJEod/yRA/m8kR27PJE3PLyRGz5
8kSp//JEBwbzRHYM80TUEvNEOhnzRKkf80QHJvNE2CzzRNQy80RDOfNEoT/zRA9G80RuTPNE
3FLzRDpZ80ShX/NEB2bzRG5s80TccvNEOnnzRMJ/80QHhvNEbozzRO2S80RDmfNEoZ/zRAem
80RurPNE1LLzRDq580Shv/NEB8bzRHbM80TU0vNEOtnzRKHf80QP5vNEbuzzRNTy80Q6+fNE
of/zRAcG9ESGDPRE3BL0RDoZ9EShH/REByb0RG4s9ETUMvREQzn0RKE/9EQHRvREbkz0RNRS
9EQ6WfREoV/0RAdm9ER2bPRE1HL0REt59ESpf/REGIb0RG6M9ETckvREQ5n0RKGf9EQPpvRE
dqz0RNyy9ERLufREqb/0RA/G9ER2zPRE3NL0REPZ9ESp3/RED+b0RHbs9ETc8vREQ/n0RKn/
9EQgBvVEbgz1RNwS9URDGfVEqR/1RAcm9UR2LPVE1DL1RIQ59USpP/VEB0b1RHZM9UTUUvVE
Q1n1RKFf9UQPZvVEdmz1RNxy9URDefVEqX/1RAeG9UR2jPVE1JL1REOZ9USpn/VED6b1RG6s
9UTcsvVES7n1RKG/9UQPxvVEdsz1RNzS9URD2fVEod/1REDm9UR27PVE3PL1REP59USh//VE
Dwb2RHYM9kTUEvZEOhn2RKkf9kQPJvZEdiz2RNwy9kR0OfZE</AssayXData><AssayYData Points="900">ksYfP/7/ID9oDiI/2M8iP7w0IT9xVyI/ausgPw+bIj/lvyE/YWEhP+EwIT9beCM/9AAjPzbm
Ij+kDyM/2rUjP2KLIj97QCI/VDciP7rlIT8ZTiM/l+0iP6+/Ij/1QyI/e6MiP2h2Ij8m/yI/
CdsiP+eSIz92KSI/vwQjPyOtIz8fSyM/xp0jP6F+Iz/DrSI/eackP9CYIz8bsCM/v+ojP0VQ
Iz/9wyI/urojPxypIz8IoiM/SP0iP3RMIj/5xCI/SOgiPzfnIz9kyCM/yeMjP3VwJD+89yM/
2yskP7VyJD+NySQ/s1gkP7O3Iz8/BiQ/y1IkP+UxJD9SHSQ/fLwkPwg9JD+y+yQ/mg4kP12d
JD/+xyM/uR4jPwI2Iz9JFyU/3VUkP8KEIz8VziQ/QZwjPyO0JD+a4SM/P+QjP6xwJT8NviQ/
e6okP9/0Iz+9GCU/+AglP+bZJD/m4CQ/unEkP2lMJD+rcyU/gO8kPyh5JD+IHSQ/aZ0kPwCn
JT8xVSQ/GM8jPznAJT84xCQ/KAwlPzdpJT/LXCU/ogQlP6PfJD8rVCQ/rEklP/7bJD98DiU/
+Q0lP+inJD9usyQ/zHsjP/90JD/X0SU/rqAlP9GaJT9CUyU/cR4lPzSYJT8uLiU/rNklP5hh
JT+x4iU/214lP2+hJD8aoyY/IM4kPycVJT8UlCU/uzYmPxptJj/gxCU/8jgmP7tAJj/tqyU/
f1UlP0iuJT/yXyY/1sMkP7j8JD+lgSU/860lP5KwJT+WGCY/HJwmPwJoJj8a/yU/UrklPy0X
JT9j6CU/DowmP3N7Jz/LdyY/L6MlP5bUJT93piU///clP7ggJj847Cc/3n8mP5MqJj/9oiY/
dHEmP8FpJj+qtiU/r8AmP+QAJj8MmSY/FVwmP61ZJz/mYSY/WNEmP7qLJj9piiY/u5snP5Cp
JT/8ryU/7pgmP151Jj+NLSc/2P4mPyWrJT/MWSc/OdUmP2q8Jj9HpyY/VBsnP+EBJz8yCCY/
U7YnP3CUJj+33Cc/v9knPwjkJj+Bwic/8LEmP2LFJz/EayU/ugQmPyUsKD/bpSY/VvImP4/Z
Jj/6/Cc/2WMmP3aYJz9h/Sc/G6AmP0a2KD+Xoyc/ldYmP+H0Jz/v0Cc/g4YmP5IVJz+dbCY/
m6koP04YKD9HPig/iHQoP5AAJz8iPyg/w94nP9c5Jz+95Cc/u9gnP0esKD/9Sic/XVQpP+jl
Jj+qDig/GPwlP7v6Jz/BwCc/41snP1SGJz+Hiyc/qj8nP3bpJj9C1iY/oNsmPxz0Jj+/gSg/
v58oPxo8Jz9KDig/rzMnPzKqKD9USCc/oWIoP7QDKD/LSCg/1gAoPzc5KD/IaSc/XvYoP6JH
KD8nLyg/yZonP6hUKD+nmyc/AxkoP53yKD/3qCg/1XsoPytxJz/c7Cc/inInP7eLKD+BhCg/
HkwoP5grKD+xvig/PgUoPwGrJz/NXCc/5wMoP+HbJz+BwSg/ENYoP9VyJz+b7Cc/8BYoP14n
KD+6Wyg/KS4nP+CKJz9jtyg/n8IoP86PKT85Syg/knIpPzqHJz8qryc/4hopP2QXKT++byg/
sl0oPzA+KT8gYCk/f0UpP9bGKT8tZig/SkIoP3M8KD/OjCg/FoQpP9apKD8Qoik/gsgoPxTn
KT+ovyg/arYoP/AAKT8GDCk/0mEpP1gFKj9Q5Cg/QRMpP4GoKD+mmSk/1IMoP409Kj/LbCo/
+1opP1aIKT9jXCk/u7QpPzslKj9J+Sg/afIoP9uCKT9O1Ck/fO4oP3RIKj/SDik/D6IpP09g
KT8Xqik/Bo0pP9EMKD+THSk/3vgpP49TKT/WgCk/+M4pP7zIKT8oyik/d8wqPwlUKj/xfSk/
WXQrP9yMKj/+7ik/3AkpP5DLKT+Eayk/oCoqPw4PKj/Vyik/rckpP4pCKT8hYSk/NZArPx/i
KT8tPCk/jckqP73RKT94hyk/gkIpPxFgKj/xcSk/82wpPyTmKT9KIyo/b+MpP5vCKT8yoCk/
ev0pP0u3KT8Fyyk/GjcqP6SYKj/h8Co/0UQqP4SwKT+AKio/KmwqP0q3Kj/aqCo/F0EqP5tG
KT+jySk/A0QrP57tKT9DACo/xdgqPwxdKj+Vvyo/fkkqPwnfKT88ryk/8gAqPzGIKT+8Vio/
i9AqP2tCKj8+0Co/BiMqP+1bKj81Mio/E10qP+YsKj/Hpio/UKIqP1qKKz+rnio/X3MpPy5r
Kj+TBSs/tAorPxF1Kj/3uio/98wqP0koKz8lWis/0fcqPzQrKj+6Eis/1wcrP6yTKz+hHys/
N2IsP1K1KT+waCs/PDAsPw5CKj+lPSo//UkrP8gAKz9idys/hfkqP46hKz8Ttys/2gQsP25B
Kj83Xis/j5IrP58xKz/+LSw/raAqP0o/Kz8fUCs/iC8rP2N0Kj9GRis/kF8rP32RKz+FNSw/
nY4qP7mpKz97Qys/kZErP4bMKj/6UCw/PYErPyuUKz8+nSs/JYUrP7QqKj+Tdis/mqIsP2gn
Kz+40is/xYgrP79bLD+3jCs/BHAqP0GlKz+tciw/EB4sP0b3Kj/zuys/3VcrP4oFKz+Jsyw/
UZQrPwAJKz+YcSs/RqIrP8lHKz/Lwio/iG4rP4ALLD/Odyw/ZborP2fbKz+00is/SMcrP/Dq
LD+Mjis/yUYsP9PXKz9A1ys/O6QrP40XLD//FSw/qFMsPy3KKz9fNCw/gPErP0XDKz9yjSs/
pTErPxMfLD/qvCs/tnUrP1jWLD/ZQiw/WWMsP662Kz+p+Ss/L8wsP8r+Kz9w1Cw/d/4rP+dH
LD/VUCw/CQQsPzHXLD9dEiw/mZgsP+VKLT9kMy0//CQtP/i8LD+WwCw/4kYtPy6ZLD/1lis/
i3YsP9X1LD+NzCs/hRMtP5AKLD+N4Sw/B8ksP6krLT+QFS0/BkIsP934Kz8s7Cw/o0AtPwuP
LD+Iui0/HzEsP5LQKz/xfiw/SzItP8pqLT+UcSw/WyYsPxfZLD/26Ss/9aYsPxrxLD+4di0/
Yn0tP0RxLT8RYC0/FOosPxG3LD8veCs/bqgsPwsbLD80hCw/8/MsP8blLD+t4Sw/03AtP/L/
LD9vhyw/7hYsP6WwLT9daC0/mDItP0sWLT+Lliw/RmctPzV+LD/Vgy0/5+MsPxTmLD/jWS0/
myUtP+riLT+7My0/OH8sP9NnLj+sLC0/jdQsP9YcLj94VSw/wb8tPwkpLT9NfC4/z/QsP4FH
LT9Z5Ss/J8wtP+OoLT/KVy0/bSIuP0o5LT+aZC0/PZstP+FXLT+cMi4/88ksP0vELD+Xvi0/
2hstP89uLT+WQS0/NJgtP6AeLT8sfi4/itktP6PALT/w9Cw/A34uP8jWLD/jai4/l9ctP2ZQ
Lj/xuS0/00ItP4IzLj/joy0/q1AuP5ywLT+08y4/AsksP819LT+CDS4/KSkuP6RgLT9d2S0/
AmYtPySILj8Rxi4/VpIuP1dFLj8zzC0/BkAtPxnaLT8VNS4/15EuP99ILj+u4y4/IpYtP94J
Lj/qHi4/7OQtP7nsLT/vWS4/IqYtP+EhLT+QqC0/ErEuP4aULj++yS0/4jMtP3akLT+ykS4/
gykvP/l6Lj8lAS8/+eIuP/i8LT+URi4/658uP/5qLj8iPS4/1y0uPxRdLj8isy0/XiYtP++W
Lj8fsy0/GJouP9bgLj80Ri4/OgIuP6SBLj/gFi8/qyIvP7/MLD9QoC4/CcYtP68MLz/mYzA/
bsctP0k4MD9MIi4/b14uP9AvLj9csS4/M2UvP3NILj9v8i4/PAkvPx3tLj+wxS0/n9otPx15
Lz95mC4/YgMvP42PLz/5wS4/xTcuP6aRLj9XGi8/bBYvPzNrLj/fdS4/wFEuP0LzLj/oXTA/
6cMvPwuHLj85fy4/Z2ovP86+Lz8UXy4/Qh8vPweXLz9L9y0/yVcvP5VPLz9/NC8/I40uPzT6
Lj+WJC8/J3QvP/mrLj9A/C4/yaUuP5/5Lz+Tzi4/HbEwPy4ALz9u6y8/Ks4uPx5lLz+tZS8/
N6MvP6XBLz9sNC8/T2kvPwueLz8kvi8/e38uP8B1Lj8ElC8/JBkvP0/zLj82JS4/vl4uPy2m
Lz9UJi8/PIouP7MrLz8Ipy4/B7UuP+xuLj85LS8/LLMuP49hLz8byzA/udcvPw/yLj+CaS8/
W90uP4SnLz/ANDA/zLcvP9iSLj+pwC8/W0wwP2JsLz8Z3y4/P2cvP/aCMD/nXS8/F/ovP3cZ
Lz8eOS8/pmkuP7TCLz/LPi8/FMEvP9YHMT/GeC8/cPIuP46hLz9Kmy8/Hy4uP/MaLz92ZDA/
WZUwP2q7Lz892C4/ExgwP7AGMD+zBzA/9eQvP2mNLz9c5S8/SRYwP2X1Lz9H9C8/IhwvP3++
Lj9BAi8/+KAvP9B1MD/mBjE/FFkwP+l+MD8mQjA/KJovP6ooMD8LlS8/NgExP891Lz/ZuTA/
NR4wP+5xMD/1hy8/JZ0wP9cvMD/68jA/llAxP9/oMD/FmDA/sgUxP81bMD9VbDA/SskwPyjy
Lz8H9C8/bHQvP/ybLz93kDA/itAuP5aAMD/pxS4/j0MvP2wUMT9nZi8/iOkvPwPKMD/rDzA/
F8UvP2W2MD+HJzE/63gwP4x0MD+XKDA/1covPwT3MD+SFjA/5gExP5r/MD9D+DA/RGEvP1EO
MT8VFzE/hTsxP94/MD8F/jA/c1gxPx3oLz+zjjE/ztgxPziSMD+IgzA/u4UxPxk7MT8lyzA/
f9MwP2IjLz/k6DE/160wP0wLMT9xqzA/b5owP4xXMD9atTA/</AssayYData></Step><Step><CommonData><SampleLocation>1</SampleLocation><SampleID></SampleID><SampleGroup></SampleGroup><SampleInfo></SampleInfo><SampleRow>E</SampleRow><SamplePlate>1</SamplePlate><WellType>BUFFER</WellType><Concentration>-1</Concentration><ConcentrationUnits>µg/ml</ConcentrationUnits><MolarConcentration>-1</MolarConcentration><MolarConcUnits>nM</MolarConcUnits><MolecularWeight>-1</MolecularWeight><Temperature>28</Temperature><StartTime>5719832</StartTime><AssayTime>180</AssayTime></CommonData><FlowRate>600</FlowRate><StepType>DISASSOC</StepType><StepName>Dissociation</StepName><StepStatus>OK</StepStatus><ActualTime>179.999</ActualTime><CycleTime>0.2</CycleTime><AssayXData Points="900">2j/2REBG9kSnTPZEDVP2RHRZ9kTaX/ZEQGb2RNBs9kQNc/ZEdHn2RNp/9kQ4hvZEp4z2RA2T
9kR0mfZE2p/2RDim9kSnrPZEDbP2RHS59kTYwPZEQMb2RKfM9kQF0/ZEdNn2RNLf9kRA5vZE
p+z2RAXz9kRr+fZE2v/2REAG90SfDPdEFRP3RHQZ90TaH/dEOCb3RJ8s90QNM/dEazn3RNo/
90RARvdEp0z3RAVT90R0WfdE2l/3RDhm90SnbPdEBXP3RHR590TSf/dEQIb3RKeM90QNk/dE
dJn3RNqf90Q4pvdEp6z3RA2z90RrufdE2r/3RDjG90SnzPdEBdP3RGvZ90TS3/dEQOb3RJ/s
90Qc9PdEdPn3RNr/90Q4BvhEnwz4RA0T+ERrGfhE0h/4RDgm+ESfLPhEBTP4RHQ5+ETaP/hE
OEb4RJ9M+EQNU/hEa1n4RNJf+ERAZvhEn2z4RAVz+ER0efhE2n/4RDiG+ESfjPhEBZP4RHSZ
+ETSn/hEQKb4RJ+s+EQNs/hEa7n4RNK/+EQ4xvhEn8z4RA3T+ER02fhE0t/4RDjm+ESf7PhE
BfP4RGv5+ETa//hEQAb5RJ8M+UQFE/lEaxn5RNIf+UQ4JvlEnyz5RA0z+URrOflE2j/5REBG
+USnTPlEBVP5RJ1Z+UTaX/lEQGb5RKds+UQFc/lEdHn5RNJ/+URAhvlEp4z5RA2T+UR0mflE
2p/5RECm+USnrPlEDbP5RHS5+UTav/lEQMb5RKfM+UQN0/lEdNn5RNrf+URh5vlEn+z5RA3z
+UR0+flE2v/5REAG+kSnDPpEDRP6RHQZ+kTaH/pEQCb6RKcs+kQNM/pE3jn6RNI/+kRARvpE
p0z6RA1T+kRrWfpE2l/6REBm+kSfbPpEDXP6RGt5+kTSf/pEOIb6RKeM+kQNk/pEdJn6RNKf
+kQ4pvpEp6z6RAWz+kR0ufpE2r/6RDjG+kTxzPpEDdP6RHTZ+kTa3/pEQOb6RKfs+kQN8/pE
dPn6RNr/+kQ4BvtEnwz7RA0T+0R0GftE0h/7REAm+0SnLPtEBTP7RHQ5+0TaP/tEQEb7RKdM
+0QNU/tEdFn7RNpf+0RAZvtEp2z7RA1z+0RreftE0n/7RGmG+0SnjPtEDZP7RHSZ+0Tan/tE
QKb7RJ+s+0QFs/tEa7n7RNK/+0RAxvtEp8z7RA3T+0Sd2ftEE+D7RDjm+0Sf7PtEBfP7RGv5
+0TS//tEOAb8RJ8M/EQNE/xEaxn8ROof/EQ4JvxEnyz8RA0z/ERrOfxE0j/8RDhG/ESnTPxE
BVP8RGtZ/ETzX/xEOGb8RJ9s/EQNc/xEa3n8RNJ//EQ4hvxEn4z8RAWT/ERrmfxE0p/8RDim
/ESfrPxENrP8RGu5/ETSv/xEScb8RJ/M/EQN0/xEdNn8RNrf/EQ45vxEn+z8RA3z/ERr+fxE
0v/8REAG/USnDP1EBRP9RGsZ/UTSH/1EQCb9RJ8s/UQFM/1Eazn9RNo//UQ4Rv1En0z9RAVT
/URrWf1E2l/9RDhm/USnbP1EDXP9RGt5/UTaf/1EQIb9RKeM/UQVk/1Ea5n9RNqf/URApv1E
0Kz9RA2z/UR0uf1E2r/9REDG/USnzP1EDdP9RHTZ/UTa3/1EQOb9RKfs/UQN8/1EdPn9RNr/
/URABv5Epwz+RA0T/kR0Gf5E2h/+REAm/kSnLP5EDTP+RJQ5/kTaP/5EWUb+RKdM/kQNU/5E
dFn+RNpf/kRJZv5Ep2z+RA1z/kR0ef5E2n/+RIqG/kSnjP5EDZP+RHSZ/kTan/5EQKb+RKes
/kQNs/5EdLn+RNK//kRAxv5Ep8z+RAXT/kR02f5E2t/+REDm/kSn7P5EDfP+RGv5/kTa//5E
OAb/RKcM/0QNE/9EdBn/RNof/0RAJv9Epyz/RAUz/0R0Of9E0j//REBG/0SnTP9EDVP/RHRZ
/0TaX/9EQGb/RKds/0QNc/9EdHn/RNp//0RAhv9En4z/RA2T/0TGmf9E2p//RECm/0SnrP9E
DbP/RGu5/0TSv/9EOMb/RKfM/0QN0/9Ea9n/RNrf/0Q45v9Ep+z/RA3z/0Rr+f9E0v//RCAD
AEVPBgBFhwkARboMAEXpDwBFHBMARU8WAEWHGQBFuhwARe0fAEUkIwBFTyYARYIpAEW2LABF
7S8ARSwzAEVPNgBFhzkARbY8AEXtPwBFHEMARVNGAEWHSQBFtkwARelPAEUgUwBFeFYARYJZ
AEXGXABF6V8ARRxjAEVTZgBFgmkARbZsAEXtbwBFIHMARU92AEWCeQBFtnwARel/AEUcgwBF
T4YARYKJAEW2jABF6Y8ARRyTAEVPlgBFgpkARbacAEXpnwBFQaMARU+mAEWCqQBFtqwARemv
AEUcswBFT7YARYK5AEW6vABF6b8ARRzDAEVPxgBFgskARbrMAEXtzwBFHNMARU/WAEWC2QBF
utwARe3fAEUg4wBFU+YARYfpAEW67ABF7e8ARSDzAEVT9gBFh/kARbr8AEXt/wBFIAMBRVMG
AUWHCQFFugwBRe0PAUUgEwFFUxYBRYcZAUW6HAFF7R8BRSAjAUVTJgFFhykBRbosAUXtLwFF
IDMBRU82AUWHOQFFujwBRe0/AUUcQwFFgEYBRYdJAUW6TAFF6U8BRSBTAUWJVgFFh1kBRbpc
AUXpXwFFIGMBRU9mAUWbaQFFumwBRe1vAUUccwFFU3YBRYd5AUW6fAFF6X8BRSCDAUVThgFF
gokBRbqMAUXpjwFFIJMBRVOWAUWHmQFFtpwBRemfAUUgowFFU6YBRYepAUW2rAFF7a8BRSCz
AUVPtgFFgrkBRbq8AUXtvwFFIMMBRVPGAUWCyQFFuswBRQ7QAUUg0wFFU9YBRYfZAUW63AFF
FuABRRzjAUVT5gFFh+kBRbbsAUXp7wFFPfMBRVP2AUWC+QFFuvwBRe3/AUUgAwJFUwYCRYcJ
AkW2DAJF7Q8CRSATAkVTFgJFhxkCRbYcAkXpHwJFHCMCRU8mAkWCKQJFuiwCRekvAkUcMwJF
TzYCRYc5AkW2PAJF6T8CRRxDAkVPRgJFgkkCRbZMAkXpTwJFHFMCRVNWAkWHWQJFulwCRe1f
AkUcYwJFT2YCRY9pAkW6bAJF6W8CRRxzAkVPdgJFgnkCRbZ8AkXpfwJFHIMCRVyGAkWCiQJF
towCRemPAkUckwJFT5YCRYKZAkW2nAJF6Z8CRSCjAkVPpgJFgqkCRbqsAkXtrwJFHLMCRU+2
AkWCuQJFtrwCRem/AkUcwwJFT8YCRYfJAkW2zAJF6c8CRSDTAkVT1gJFgtkCRbbcAkXp3wJF
IOMCRVPmAkWC6QJFuuwCRe3vAkUg8wJFT/YCRYf5AkW6/AJF7f8CRRwDA0VTBgNFhwkDRboM
A0XtDwNFIBMDRVMWA0WHGQNFuhwDRe0fA0UgIwNFUyYDRYcpA0W6LANF7S8DRSAzA0VTNgNF
hzkDRdI8A0XtPwNFIEMDRVNGA0WHSQNFukwDRe1PA0UgUwNFU1YDRYdZA0W2XANF7V8DRSBj
A0VTZgNFh2kDRbpsA0XtbwNFIHMDRVN2A0WCeQNFvnwDRfV/A0UggwNFU4YDRYKJA0W6jANF
7Y8DRSCTA0VPlgNFh5kDReucA0XtnwNFHKMDRVOmA0WHqQNFuqwDRemvA0UcswNFT7YDRYe5
A0W6vANF7b8DRRzDA0VgxgNFh8kDRbbMA0XtzwNFINMDRVPWA0WC2QNFttwDRe3fA0Ug4wNF
T+YDRYLpA0W27ANF6e8DRSDzA0VT9gNFh/kDRcb8A0Xp/wNFHAMERZkGBEWCCQRFvgwERekP
BEUgEwRFTxYERYcZBEW2HARF7R8ERSAjBEVgJgRFhykERbosBEXpLwRFHDMERbY2BEWHOQRF
tjwERe0/BEUgQwRFT0YERYJJBEW6TARF7U8ERSBTBEVPVgRFglkERbpcBEXtXwRFIGMERVNm
BEWHaQRFtmwERe1vBEUccwRFT3YERYJ5BEW6fARF6X8ERSCDBEVPhgRFi4kERbaMBEXpjwRF
IJMERU+WBEWCmQRFupwERemfBEUcowRFU6YERYepBEW2rARF6a8ERRyzBEVPtgRFh7kERba8
BEXpvwRFHMMERU/GBEWCyQRFtswERe3PBEUc0wRFT9YERYLZBEW23ARF7d8ERRzjBEVP5gRF
gukERbrsBEXt7wRFHPMERU/2BEWH+QRFuvwERe3/BEUgAwVFXAYFRYcJBUW2DAVF7Q8FRSAT
BUVTFgVFhxkFRbocBUXtHwVFICMFRVMmBUWHKQVFuiwFRe0vBUUgMwVFUzYFRYs5BUW2PAVF
7T8FRSBDBUVTRgVFh0kFRbpMBUXtTwVFIFMFRVNWBUX5WQVFulwFRe1fBUUgYwVFU2YFRYdp
BUW2bAVF6W8FRSRzBUVTdgVFh3kFRbp8BUXtfwVFIIMFRVOGBUWHiQVFtowFRe2PBUUckwVF
U5YFRYeZBUW2nAVF7Z8FRSCjBUVTpgVFgqkFRbqsBUXtrwVFILMFRU+2BUWCuQVFurwFRe2/
BUUgwwVFU8YFRYfJBUW2zAVF6c8FRSDTBUVP1gVFgtkFRbrcBUXt3wVFReMFRU/mBUWC6QVF
uuwFRfHvBUUc8wVFU/YFRYL5BUW2/AVFDgAGRSADBkVPBgZFggkGRbYMBkXpDwZFIBMGRVMW
BkWCGQZFthwGRekfBkUcIwZFTyYGRZspBkW2LAZF6S8GRSAzBkVYNgZFhzkGRbY8BkXpPwZF
HEMGRU9GBkWHSQZFukwGRe1PBkUgUwZFT1YGRYdZBkW2XAZF</AssayXData><AssayYData Points="900">npMvP33TMD8a7TA/qC8xPzmBMT9/MDI/+WsyPyjSMT8YpDE/pdoyPxtjMj+uPDI/QyUzP4Lj
Mz8WPzM/6CYzPxP+Mj8DwDM/nBwzP9+3Mj9yazM/dmUzPxsaND81djQ/ZM4zP+7cMj+5JDU/
8bozP/ldND+iHDU/3Ws0P5ejND8xzTU/kF40PwtYMz+udDQ/AYc0P+B7ND+n2DQ/B5c0P+uT
ND9tVjQ/pss0P0R5ND9q6DQ/jho1P7+4Mz+NiTU/ETM1P55QND/LTzU/3Zc0P3pkNT9XlTQ/
gXE1P9XcNT+9HTU/hnE1P873ND/58zQ/aEM1Px/nND+DXDU/RqQ1P5EsNT+gAjU/F2E2P/72
ND9N4TQ/p/c1P5n4ND8LMjY/Z241P/XZNT/C6zM/qcw0P9d7NT9MfDU/VJI0P+aFNT9YgTQ/
BxI1Pw99NT/4NTQ/Gvo1P/+0NT935zU/iCo2P13QNT8J5zU//HI1PxxEND+8nzU/ygA1PysV
NT9ySTY/Bfc1PwowNj+CRTY/xpU0Pz4+NT/RoDU/W0I2P2MpNT9o1jU/rQc1PxuuNj+wLzc/
ZWk1P7tbND9NdDU/t9I1PyffNT9EajU/Poo1P0yoNT8e/jU//lo1P9j5NT8xyTQ/kqM1P3cf
Nj/jYDQ/xuQ1P3ynNT/drjY/XnQ1Pxu7NT/SKDU/vfU1P3GPNT95czY/EKc2PyvANj+9UjY/
8Yk2P5GsNT/0yTU/pr01P4/VNT9ShTU/zo82P3vTNj+O+zU/HGk2P8HvNT+ywDY/qF83P5mk
Nj9ySzY/n1Q2PwN4Nj/KjDU/1Hk2P2u9NT/jcjY/zCw3PxufNj9RQjY/kGk2P28rNj/wwjc/
Hhw2P1zhNj+HsDU/M0g2P32iNT9OlDY/9Vg2PyAPNz/OOjY/lt41P0IZNj+jrTY/kXA2PwX0
Nj/A7TY/z0A3P9S3Nz/CAzc/koY2P1bdNj/kcjY/32E3P9+ZNj+XBjc/z1A2PwybNj86+zY/
Eks3P4BwNj/rUDY/b6A2P0z3NT8eoDY/ZfU2P1pbOD/tojY/Fig3Pyn2Nj+GPjc/Sqg4Pwyk
Nj/bRTc/IsE2P9O+Nj8pxzY/OqY3P/H9Nj9pZjY/2jk2P72zNz8a3zY/fOI2P+3DNz9xUDc/
0PI2Pz61Nj8nBDg/8bE2PzJGNz+LRjc/tLw3PwI1OD+KzTY/MbM3P1dJOD/Lrjc/FCo3P/Qa
OD8JyDc/FVE3P+23Nz8AwDc/e882P2yaOD+zPjc/Tok3PyKvOD+1LTg/jq84P6c8Nz+C1zY/
Kbg2P/dVOD9lfTc/fSE4P+QMNz/p8jY/kCE4P767Nj/AJjg/Ts42P9NHNz9ptjc/foA3P0W/
Nj/EhzY/1543P9xKNz++Dzg/Gsc4P3IDOT/UTjg/HNU4PwyTNz9SaTc/DKo3PzKgNz+PNTg/
3kU3P4YMNz8vqzc/Q7o3P89BOD+4EDg/PNg3P6VEOD84Djg/EGY3P0pUNj+lTjg/e9o3P7ey
OD9oSjg//5M4P9KyNz/Abjc/itY4P8V+Nz9adTk/amU4P2r1Nz8dZTg/jz45P7LVOD+YWDc/
I143P7VOOD8TODg/VjI5P2ExNz+evDg/V+k3P7GlNz8QxDc/wjA4PwvTNz/XRTg/fxE4P2Fr
Nz9A/jc/q5I3PzeIOD/cpDc/v0I4P14OOD+Xxzc/RJ04P4NiNz9R/Dg/bDw4PxHNOD9eJjk/
MGU4P8xyOD94IDk/Sos3P+UROT/nRTg/7pg5PyacOD/iSzg/Tq44Pxt6OD+yPTg/Y+U4P6S2
OT93SDk/cC44PztPOD95ATg/uv84P71tOD/Gdzg/3pc4P90mOD9ngjg/D6Y5PxRhOD+UXDg/
p9A5P/gMOT91+zg/gQ84P5N6OD8NbDg/4z44P1FyOT+kXTk/uGI4P8o5OT88HTg/Vno5P40y
OT/T6jg/Mvo4P6qFOD8VqDk/fXA5P++COT82fzo/T444P2iwOD9luTk/uA85P7xEOT+4Vjk/
iS06P/gHOz+Vmzk//Zw3PwX/OD9Z6Tk/iPg4P/PEOD/gGDg/TRg4P1auOT+MmDg/u9g4P6DR
OD9aVzk/rd84PyG4OT+Ynjk/Mfk5PzNNOT8WcDg/+YU5P8R2OT8kUTk/wm45P+5JOT9gjjk/
5A45P4CEOT9ULzo/Wpg4P8LZOT/nlTk/GQs6P7pVOj/h/zg/cBw5P8wgOT9wSzo/XR86P2GM
OD8hdTk/gFs5P8ChOT/pcjk/gF85P07AOj/Z2Dk/SeM4P8o/OT8wSDk/qWw6P/PVOj+i/zg/
o745P8lTOT98wzo/gv85P8SPOT/SVTk/5wc6P2pFOj/x9Dk/3m86P/VHOT/dPTo/2OY5P3nw
Oj+fzTs/idk5P7EGOj+o4zk/07Q6P8+TOT9mqDk/Xp05P7z3OT8XEjs/vZI6P3TgOT+z3zk/
uMw6P8y+Oj+mzTk/Xac6P+9MOT8oSDo/8m46PxB+OT+7yTo/XCY6P410Oj+N+Tk/pUI5Pzkh
Oj/dXTo/x8E5P+BnOj9deDo/Hk47P9n3OD+aKDo/r3A7P53QOj8qXzk/8386P58JOz+3JDo/
erM6P6LpOj/B4Tk/7jM7P6XwOj9SKjs/YAA6P+gROj/Xqzo/5Cg7P9LwOj+b8jk/a8o6P5+0
OT8kTjs/Edk5P0L1OT/8bTs/lo46P1SgOj90ezo/arE6P7xGOj+edTk/6HQ6P7tmOj8k/Do/
aOs5P0fNOj9gJTo/HlE6PwbSOT/6+jo/C906P2wqOz+rVjk/ZuU5Py27Oj8PLDs/HTc7P8U+
Oz/QQDw/4Hc6PzWNOj9CuDo/ofc6P0ArPD8FVjs/aWA7P58wOz8iijs/TAI8P8AoOj/6dDo/
MqY7P+t7Oj/4ljo/ASo7Pzk/Oz+55zo/zRY7P017Oj9Qrzo/FA07P5uKOj/V2To/gNQ7P5EI
PD+9NDw/rfY6PzpWOj999Ts/O/Q7P7DiOz8FYTs/ikA7P7DIOz+LLjs//RI7PyGZOj9wHzs/
XMg7P1bNOj8YkDs/SaA8P53dOz/+DTs/NOQ6PxL5Oz/NWjs/2L48P6NiOz/giDs/nes7Pz5U
Oz9pRjs/esw7P6LGOz8Sjzs/7Cs8P61sPD+NRTs/L+E7P6pVOz/2zTw/DEw8P+bAOj8L6Do/
G3Y7P0CgOz+vkTs/kDs8P4UEPD8gNDs/XPI7P6kaPD8zJjs/2447PwTBOz8aNDw/l3s7P4Ak
PD9hpzs/Ztg8P6l3Oz8agzw/+WQ9PwhgOz9dnDw/eJ87P6rVOz9hrTs/5xE7P2ZkOz9WZzs/
iQI7P0Z/PD+32Tw/sp07P/tfPD/uFj0/CB88P4BcPD8Mcjw/tLQ7P55mOz/XsTs/KTs8P5BQ
PD8cozw/kS48PxpJPD8UgTs/Og88P5mRPD+c6js/dio9PzGvPD/XZT0/L5w7Py7KPD8ygjs/
oUU8P+/fOz/aSjw/0EY8PyysOj8Yyjw/XMM7P6A5PT/7nDs/czE8P76zOz8ohjw/c9o8P3xT
PD/bjDw/OUo8P2tSPT/VtT0/kGw8P8XTOz/3UTw/awI8P96PPD+PGzw/mK87P0KXPD8UOTw/
bAc8P7cSPD/JMTw/jNs8P/qRPD+JPj0/0K48P4YaPT+yADw/mO07P3uCPD/L2z0/cOk8P7Ut
PD+YoTw/DxI9P100PD/Dgzs/+TE9P9pGPT/cSz0/7Tk8PymcPT9cjjs/eoY8Pxb4PD/SpDw/
sPM8PyEfPD+tyT0/kJc9P1iROz+9lz0/MxA9P+gPPD9Vxjw/B+k9P0bxPD+1QD0/8ts9P34G
PT/xMT0/GZ08PwXPPD+MLT0/DQs+P1vXPD9xdTw/1IM9Pz1+PD9ufz0/2hQ9P5zrPD8PWz0/
1Y49P/s+Pj+QDj4/aA09P8fGPT9Z2z0/tl49P0UuPT8nbT0/ATU9P+gUPD8yYD0/fPI9PzxP
PT9b6Tw/CMk8PzuIPT95QT4/nDs9P3pWPT/coz0/Wl89PyNjPT/Htz0/CsY8P5FRPT98Bz0/
+Jw9P10bPT9B5j0/7Dg9P1n1PT9W3T0/6pI+P1zoPD+/sD0/HLw8P7FWPT82uD0/pzI9P0JE
PD8DIj0/Flk9P9rfPT/9iD0/pWs+PwjJPD/4hT0/qKw9P2LrPT/Pmj0/D6I9PxiZPT/68j0/
Zao9P9VCPj884D0/fpE8P/S6PT8WSz0/VaY8P8SnPT8fgj0/Fn89P+12PT/dTDw/em09PzT6
PD8nRT4/di4+P+rJPT+SZz4/dXQ+Pxf3Pj/nrDw/MhA+P6PnPT/rmT8/aHY+P4g7Pj9taj0/
PUs9P5/FPj+54D0/jbQ9PylFPz/erT4/ToI9P1cZPj+Yrz4/O7c9P9b+PT8c5D0/6WY+P3ew
PD8fbD0/db09P5cZPT9VSD8/xNA8P0s9Pj8upj0/WI4+P4mJPj+eaj4/uBM/P61zPj8AwD0/
TV09P0LFPj/nHT4/X409P4YnPj+nQz4/sK0+PxJqPj+QFD4/wFE+PyhqPj+49j0/BRA/P4IK
Pj+cSj4/goNAP4b4PT89rz4/iOs+P9EVPj+ubz8/oCNAP308Pz8j8D4/fqs9P0ZIPj9cfT4/
wcc+Pz8APz9uLj8/ozc+P+SvPz/IAz8/Rh4/P/W7PT+NpD4/CkY+P10eQD8blD8/RH8/P7Jx
Pj/KKz4/N/k+PztrPz8dIT8/eRRAP31vPz8PcT8/HcQ/P6mkPj8XWD8/h7M+P9ExPj8eMz8/
Pa0+P6pgPz9/oT8/jWU/P/NVPj+5jz4//HE/Py6QPz8uDz8/</AssayYData></Step><Step><CommonData><SampleLocation>11</SampleLocation><SampleID></SampleID><SampleGroup></SampleGroup><SampleInfo></SampleInfo><SampleRow>E</SampleRow><SamplePlate>1</SamplePlate><WellType>REGENERATION</WellType><Concentration>-1</Concentration><ConcentrationUnits>µg/ml</ConcentrationUnits><MolarConcentration>-1</MolarConcentration><MolarConcUnits>nM</MolarConcUnits><MolecularWeight>-1</MolecularWeight><Temperature>28</Temperature><StartTime>5909094</StartTime><AssayTime>5</AssayTime></CommonData><FlowRate>1000</FlowRate><StepType>KREGENERATION</StepType><StepName>Regeneration</StepName><StepStatus>OK</StepStatus><ActualTime>5.00005</ActualTime><CycleTime>0.2</CycleTime><AssayXData Points="25">6V8GRRhjBkVLZgZFf2kGRbJsBkXlbwZFHHMGRUt2BkWDeQZFsnwGRel/BkUcgwZFT4YGRX+J
BkW2jAZF5Y8GRRiTBkVPlgZFg5kGRbKcBkX9nwZFHKMGRU+mBkWHqQZFtqwGRQ==</AssayXData><AssayYData Points="25">ODYiwDcdNMCsyz3ArvdDwIypSMAIh0zANLVPwLuaUsC4GlXAnypXwAPPWMCXsFrAjRFcwMOq
XcBhIl/AoytgwM+oYcD5hGLA+oljwOwcZMDQa2XAtPNlwGzMZsBCZmfAXiRowA==</AssayYData></Step><Step><CommonData><SampleLocation>12</SampleLocation><SampleID></SampleID><SampleGroup></SampleGroup><SampleInfo></SampleInfo><SampleRow>E</SampleRow><SamplePlate>1</SamplePlate><WellType>NEUTRALIZATION</WellType><Concentration>-1</Concentration><ConcentrationUnits>µg/ml</ConcentrationUnits><MolarConcentration>-1</MolarConcentration><MolarConcUnits>nM</MolarConcUnits><MolecularWeight>-1</MolecularWeight><Temperature>28</Temperature><StartTime>5925366</StartTime><AssayTime>5</AssayTime></CommonData><FlowRate>1000</FlowRate><StepType>KREGENERATION</StepType><StepName>Regeneration</StepName><StepStatus>OK</StepStatus><ActualTime>4.99907</ActualTime><CycleTime>0.2</CycleTime><AssayXData Points="25">6a8GRRizBkVLtgZFk7kGRba8BkXpvwZFGMMGRUvGBkV/yQZFsswGReXPBkUc0wZFT9YGRX/Z
BkWy3AZF6d8GRRjjBkVP5gZFf+kGRbLsBkXl7wZFHPMGRUv2BkV/+QZFsvwGRQ==</AssayXData><AssayYData Points="25">cJePPpMznj6kXqk+Xcy5PqamxT6c4Mw+RrDYPpEq3j42T+U+CxXoPmNg7z6KKPI+5Cj3Pkc6
+T6Vrfw+a6L9PstbAT+MfgI/faEDP0SwAz/ENgY/x/gGP3vHBz/PZwg/Q9kJPw==</AssayYData></Step><Step><CommonData><SampleLocation>11</SampleLocation><SampleID></SampleID><SampleGroup></SampleGroup><SampleInfo></SampleInfo><SampleRow>E</SampleRow><SamplePlate>1</SamplePlate><WellType>REGENERATION</WellType><Concentration>-1</Concentration><ConcentrationUnits>µg/ml</ConcentrationUnits><MolarConcentration>-1</MolarConcentration><MolarConcUnits>nM</MolarConcUnits><MolecularWeight>-1</MolecularWeight><Temperature>28</Temperature><StartTime>5941456</StartTime><AssayTime>5</AssayTime></CommonData><FlowRate>1000</FlowRate><StepType>KREGENERATION</StepType><StepName>Regeneration</StepName><StepStatus>OK</StepStatus><ActualTime>4.99907</ActualTime><CycleTime>0.2</CycleTime><AssayXData Points="25">5f8GRRgDB0VLBgdFfwkHRa4MB0UKEAdFGBMHRUcWB0V7GQdFrhwHReUfB0UYIwdFSyYHRX8p
B0WuLAdF4S8HRRgzB0VHNgdFezkHRa48B0XlPwdFGEMHRUdGB0V7SQdFrkwHRQ==</AssayXData><AssayYData Points="25">SRNCwIGTUsB801jAcrNcwNtpX8AubWHAE7ViwDZtZMDwomXAg8VmwPDbZ8BLsmjAA01pwDQE
asBZr2rAnZBrwL7ya8B6dmzAAw5twMymbcB9UW7A67BuwBQXb8B9UW/AjL9vwA==</AssayYData></Step><Step><CommonData><SampleLocation>12</SampleLocation><SampleID></SampleID><SampleGroup></SampleGroup><SampleInfo></SampleInfo><SampleRow>E</SampleRow><SamplePlate>1</SamplePlate><WellType>NEUTRALIZATION</WellType><Concentration>-1</Concentration><ConcentrationUnits>µg/ml</ConcentrationUnits><MolarConcentration>-1</MolarConcentration><MolarConcUnits>nM</MolarConcUnits><MolecularWeight>-1</MolecularWeight><Temperature>28</Temperature><StartTime>5957549</StartTime><AssayTime>5</AssayTime></CommonData><FlowRate>1000</FlowRate><StepType>KREGENERATION</StepType><StepName>Regeneration</StepName><StepStatus>OK</StepStatus><ActualTime>5.00005</ActualTime><CycleTime>0.2</CycleTime><AssayXData Points="25">4U8HRRRTB0VLVgdFe1kHRa5cB0XhXwdFFGMHRUdmB0V7aQdF02wHReFvB0UUcwdFR3YHRXt5
B0WufAdF4X8HRRSDB0VHhgdFe4kHRa6MB0XhjwdFFJMHRUeWB0V7mQdFrpwHRQ==</AssayXData><AssayYData Points="25">u2yiPsJmrD7pv70+pZnLPuTk1j4XyeM+8+vrPpwf8T5B5/c+Yh/9PhGSAD/izQI/5skFP9k5
Bz++8gg/KnoKP9gQDT8/HA4/CQUOPzBtDz9IABE/3x4TP0uYEz/o6RI/j4gVPw==</AssayYData></Step><Step><CommonData><SampleLocation>11</SampleLocation><SampleID></SampleID><SampleGroup></SampleGroup><SampleInfo></SampleInfo><SampleRow>E</SampleRow><SamplePlate>1</SamplePlate><WellType>REGENERATION</WellType><Concentration>-1</Concentration><ConcentrationUnits>µg/ml</ConcentrationUnits><MolarConcentration>-1</MolarConcentration><MolarConcUnits>nM</MolarConcUnits><MolecularWeight>-1</MolecularWeight><Temperature>28</Temperature><StartTime>5973662</StartTime><AssayTime>5</AssayTime></CommonData><FlowRate>1000</FlowRate><StepType>KREGENERATION</StepType><StepName>Regeneration</StepName><StepStatus>OK</StepStatus><ActualTime>4.99907</ActualTime><CycleTime>0.2</CycleTime><AssayXData Points="25">4Z8HRRSjB0VHpgdFe6kHRa6sB0XhrwdFFLMHRUO2B0V3uQdFqrwHRd2/B0UUwwdFR8YHRXvJ
B0WqzAdF3c8HRRTTB0VD1gdFd9kHRa7cB0Xh3wdFPeMHRUfmB0V76QdFquwHRQ==</AssayXData><AssayYData Points="25">BghGwL+xVMCumVrAuydewNGuYMBsPmLAPhFkwH0QZcAAFmbATXZnwMJRaMAZ+GjAmsVpwNYf
asCO9GrA+YdrwDnHa8DBa2zArBRtwICObcAFAG7ABVFuwHCzbsAT827AMCdvwA==</AssayYData></Step><Step><CommonData><SampleLocation>12</SampleLocation><SampleID></SampleID><SampleGroup></SampleGroup><SampleInfo></SampleInfo><SampleRow>E</SampleRow><SamplePlate>1</SamplePlate><WellType>NEUTRALIZATION</WellType><Concentration>-1</Concentration><ConcentrationUnits>µg/ml</ConcentrationUnits><MolarConcentration>-1</MolarConcentration><MolarConcUnits>nM</MolarConcUnits><MolecularWeight>-1</MolecularWeight><Temperature>28</Temperature><StartTime>5989888</StartTime><AssayTime>5</AssayTime></CommonData><FlowRate>1000</FlowRate><StepType>KREGENERATION</StepType><StepName>Regeneration</StepName><StepStatus>OK</StepStatus><ActualTime>5.00005</ActualTime><CycleTime>0.2</CycleTime><AssayXData Points="25">3e8HRQzzB0U/9gdFc/kHRab8B0XZ/wdFDAMIRUcGCEV3CQhFpgwIRd0PCEUUEwhFQxYIRXcZ
CEWqHAhFAiAIRRAjCEU/JghFdykIRaYsCEXZLwhFDDMIRT82CEVzOQhFqjwIRQ==</AssayXData><AssayYData Points="25">CdTDPkXUzD414N0+UZzsPhU79T4hQwA/wi0EP3vQCD9QvAs/9zwOP3M8ET9FNxQ/SvMUPx2z
Fj8wrBg/5CsbPzC8Gz/Qxhw/2VIfP5/uID9JDSM/tK4iPxzyIz8ZASU/+h8lPw==</AssayYData></Step><Step><CommonData><SampleLocation>1</SampleLocation><SampleID></SampleID><SampleGroup></SampleGroup><SampleInfo></SampleInfo><SampleRow>E</SampleRow><SamplePlate>1</SamplePlate><WellType>BUFFER</WellType><Concentration>-1</Concentration><ConcentrationUnits>µg/ml</ConcentrationUnits><MolarConcentration>-1</MolarConcentration><MolarConcUnits>nM</MolarConcUnits><MolecularWeight>-1</MolecularWeight><Temperature>28</Temperature><StartTime>6004648</StartTime><AssayTime>30</AssayTime></CommonData><FlowRate>1000</FlowRate><StepType>BASELINE</StepType><StepName>Baseline</StepName><StepStatus>OK</StepStatus><ActualTime>30</ActualTime><CycleTime>0.2</CycleTime><AssayXData Points="150">3T8IRQxDCEU/RghFc0kIRaZMCEXZTwhFDFMIRT9WCEVzWQhFplwIRelfCEUQYwhFR2YIRXdp
CEWybAhF2W8IRQxzCEU/dghFm3kIRap8CEXdfwhFDIMIRUOGCEV3iQhFqowIRd2PCEUQkwhF
lZYIRXeZCEWqnAhF3Z8IRRCjCEVDpghFd6kIRaqsCEXdrwhFELMIRUO2CEWbuQhFqrwIRd2/
CEUQwwhFQ8YIRXvJCEWqzAhF3c8IRRDTCEVD1ghFc9kIRarcCEXd3whFEOMIRUPmCEV36QhF
quwIRd3vCEUM8whFQ/YIRXf5CEWq/AhF3f8IRRADCUU/BglFdwkJRaoMCUXdDwlFGBMJRUMW
CUV3GQlFqhwJRd0fCUUMIwlFPyYJRXMpCUWmLAlF2S8JRRAzCUVDNglFdzkJRao8CUXZPwlF
EEMJRT9GCUWDSQlFqkwJRd1PCUUQUwlFP1YJRXdZCUWqXAlF3V8JRRBjCUVDZglFc2kJRaZs
CUXdbwlFEHMJRUN2CUVzeQlFqnwJRd1/CUU1gwlFP4YJRXOJCUWmjAlF2Y8JRRCTCUU/lglF
c5kJRaqcCUXZnwlFEKMJRT+mCUV3qQlFpqwJRd2vCUUMswlFP7YJRdW5CUWmvAlF3b8JRRDD
CUVDxglFc8kJRarMCUXZzwlFDNMJRUPWCUV32QlFqtwJRdnfCUUM4wlFP+YJRXPpCUWm7AlF
3e8JRQzzCUU/9glFc/kJRar8CUXZ/wlFDAMKRT8GCkVzCQpFywwKRdkPCkUQEwpFPxYKRXcZ
CkWqHApF</AssayXData><AssayYData Points="150">SjEtP16OLT+F9i0/1U8uP9D8Lj+8/C0/XJYvPxxFLz/tFTA/AZwwP3nFMT/7NDI/bfsyP63y
Mj89gTI/RhozP2/oMj9vSjQ/YXA1P++2ND8zijU/0HU1P+XINT/YSDU/cPY1PzUsNj9cmjc/
b1g2P2DbNj9YXzc/XJk2P0YtOD/gOzc/ch04P4R+OD+BNjk/E684P88lOT++lTk/5FM6P+oE
Oj9ooDo/vOA6P2N8Oj9GPzo/3Js5P/jKOj/uNzs/Qvs7P2XWOz8cXTs/JNE7PxxtOz8nADw/
dH48P3uBPT/VBDw/Y+M8P4FWPT9CjDw/vnY9PwpoPj/MzT0/1cs9P5JdPj8HZj8/gks/Pyed
Pz8Coz8/W2c+P4pKPj/7wEA/FP4+Pw6pPz+P0UA/eE1BP7umQT82nUE/azRBPw6rQD/cPkE/
I3lAP0+SQT8k6EA/mJtBP4vRQj8bn0E/tJdCP36WQj9UsUI/wBFDP6vEQj9ijkE/vQxDP66J
Qj/D/0M/rDREPxYIRD8QK0M/jz1EP3/ARD/xuUQ/dB5DP+WuRT8KEUM/XqFEP+rARD/VD0U/
rJhDP1ixRD+Ul0Q/pWlEP0aDRT/BkkU/lLBFP8oXRT8dvUU/QTBFP2Q/Rj9TOUY/ONpFP+IK
Rz8tYUY/y45HPzeqRz+4W0c/k71GPz4sRz955Uc/DpxGP+kKSD+AnUg/H3lGP3XlRz9mQ0c/
L5ZHP6o2SD/u4Ug/b9lHPw+xRz89YEg/nY5IP6S6SD8G6kg/awBIPzSYSD/jnEk/c9pJPwO/
SD/lJUk/</AssayYData></Step><Step><CommonData><SampleLocation>1</SampleLocation><SampleID></SampleID><SampleGroup></SampleGroup><SampleInfo></SampleInfo><SampleRow>E</SampleRow><SamplePlate>1</SamplePlate><WellType>BUFFER</WellType><Concentration>-1</Concentration><ConcentrationUnits>µg/ml</ConcentrationUnits><MolarConcentration>-1</MolarConcentration><MolarConcUnits>nM</MolarConcUnits><MolecularWeight>-1</MolecularWeight><Temperature>28</Temperature><StartTime>6035697</StartTime><AssayTime>80</AssayTime></CommonData><FlowRate>1000</FlowRate><StepType>LOADING</StepType><StepName>Loading</StepName><StepStatus>OK</StepStatus><ActualTime>80</ActualTime><CycleTime>0.2</CycleTime><AssayXData Points="400">3R8KRRgjCkU/JgpFdykKRaYsCkXdLwpFEDMKRT82CkV3OQpFqjwKRd0/CkUQQwpFQ0YKRXdJ
CkWqTApF3U8KRRBTCkVDVgpFd1kKRapcCkXdXwpFEGMKRUNmCkV3aQpFqmwKRd1vCkUQcwpF
Q3YKRXN5CkW+fApF3X8KRRCDCkVDhgpFd4kKRaqMCkXdjwpFEJMKRUOWCkV3mQpFqpwKRd2f
CkUQowpFP6YKRXepCkWqrApF3a8KRRCzCkU/tgpFd7kKRaq8CkXdvwpFMcMKRUPGCkV3yQpF
pswKRdnPCkUQ0wpFQ9YKRXfZCkWq3ApF3d8KRRDjCkVD5gpFd+kKRarsCkXZ7wpFDPMKRT/2
CkV/+QpFqvwKRdn/CkUMAwtFQwYLRXcJC0WmDAtF3Q8LRRATC0VDFgtFdxkLRaYcC0XZHwtF
ECMLRUMmC0VzKQtFqiwLReUvC0UQMwtFQzYLRXc5C0WmPAtF3T8LRRBDC0VDRgtFd0kLRaZM
C0XZTwtFDFMLRUNWC0V3WQtFqlwLRd1fC0UQYwtFQ2YLRXdpC0WmbAtF3W8LRRBzC0VDdgtF
d3kLRaZ8C0XZfwtFEIMLRT+GC0VziQtFpowLRdmPC0UMkwtFP5YLRXOZC0WqnAtF2Z8LRQyj
C0U/pgtFc6kLRaasC0XZrwtFELMLRUO2C0VzuQtFrrwLRdm/C0UMwwtFP8YLRXfJC0WmzAtF
2c8LRQzTC0U/1gtFc9kLRabcC0Xd3wtFDOMLRT/mC0Vz6QtFpuwLRdnvC0UQ8wtFP/YLRXf5
C0Wm/AtF3f8LRQwDDEU/BgxFcwkMRaYMDEXdDwxFEBMMRT8WDEV3GQxFphwMRdkfDEUQIwxF
PyYMRXspDEWuLAxF3S8MRQwzDEVDNgxFcjkMRaY8DEXdPwxFEEMMRT9GDEVySQxFqkwMRd1P
DEUQUwxFQ1YMRXdZDEWqXAxF3V8MRSVjDEVDZgxFd2kMRapsDEXhbwxFEHMMRUN2DEV7eQxF
qnwMRd1/DEUMgwxFQ4YMRXeJDEWqjAxF3Y8MRRCTDEU/lgxFl5kMRaqcDEXdnwxFDKMMRUym
DEVyqQxFqqwMRd2vDEUQswxFSLYMRXe5DEWqvAxF3b8MRRDDDEVDxgxFcskMRarMDEUC0AxF
DNMMRUPWDEV32QxFqtwMRd3fDEUQ4wxFP+YMRXfpDEWq7AxF3e8MRRDzDEU/9gxFd/kMRar8
DEXZ/wxFFAMNRUMGDUV3CQ1FqgwNRd0PDUUMEw1FQxYNRXcZDUWmHA1F2R8NRRAjDUVDJg1F
cikNRaosDUXZLw1FEDMNRUM2DUV3OQ1FpjwNRd0/DUUMQw1FP0YNRXJJDUWmTA1F3U8NRQxT
DUVDVg1Fd1kNRapcDUXZXw1FEGMNRUNmDUV/aQ1FqmwNRdlvDUUMcw1FP3YNRXd5DUWqfA1F
3X8NRQyDDUU/hg1FcokNRaaMDUXdjw1FFJMNRT+WDUVymQ1FppwNRdmfDUVBow1FQ6YNRXKp
DUWqrA1F2a8NRQyzDUU/tg1Fd7kNRaa8DUXdvw1FDMMNRUPGDUV3yQ1FpswNRdnPDUUQ0w1F
P9YNRXLZDUWm3A1F2d8NRRDjDUVM5g1Fd+kNRarsDUXZ7w1FGPMNRT/2DUVy+Q1FpvwNRdn/
DUUMAw5FPwYORXIJDkWmDA5F2Q8ORQwTDkU/Fg5FchkORbIcDkXZHw5FECMORT8mDkVyKQ5F
riwORdkvDkUMMw5FPzYORXI5DkWqPA5F2T8ORQxDDkVDRg5Fd0kORapMDkXZTw5FDFMORT9W
DkV3WQ5FqlwORd1fDkUQYw5FQ2YORXdpDkWqbA5F3W8ORRBzDkVDdg5Fd3kORap8DkXdfw5F
EIMORUOGDkV3iQ5Fy4wORd2PDkUQkw5FQ5YORXuZDkWqnA5F3Z8ORRCjDkVDpg5FuKkORaqs
DkXdrw5FELMORUO2DkV3uQ5FqrwORd2/DkUQww5FQ8YORXLJDkWqzA5F3c8ORRDTDkVD1g5F
d9kORarcDkXZ3w5FEOMORUPmDkV36Q5FquwORd3vDkUQ8w5FQ/YORXf5DkWq/A5F3f8ORRAD
D0VUBg9FiwkPRaoMD0XdDw9FDBMPRUMWD0VyGQ9FqhwPRQ==</AssayXData><AssayYData Points="400">supJP3ygST/WiEk/+uBJPyrZST9yeUk/WvVKP0woSj9gF0k/NmdKP1xbSz/qkko/QLxKPw7t
Sz/KfEo/jj9KP9pOSj8/qEs/PylMP0eKSz+0uEs/AnZLP2QRTD+dRUw/fTJMPyxhTD/wrEw/
fB1NPziRTT9qHEw/jxZNP5ejTD9L+ko/7wRNP0bXSz/tmUw/8T5MPyv8TD/GxE0/bHBNPwu8
TD/bBE0/tQVPPwImTT8pnk0/QipOP+DaTT9SME4/u1tNPwDLTT9T0E4/t4tOP8w1TT/N2U4/
tIJOPzU4Tj/Di00/X9ROP8oBTj/3Pk8/6KBOPzO2Tj9jL08/LBFPP36NTz9AA1A/F41PPxLl
TT/o+E8//4ZOPx7lTz8oGk8/hgxQPycFUD/0SU4/nbxOPz8gUD/7Lk8/mVRQP+PtTz/Bj04/
P8BQP5O5Tz+b608/d95QP8tPUD91f1A/PGNQPxBSTz/qIFA/+ptRP+9NUT8MglA/ZndQPwFL
UT/gFlE/zk9RP6tnUT/OjlE/zWJRP+jiUT/Qy1E/ZtRRPzUBUj+WUVI/Px9SP6ljUT+wD1I/
97FRP+mEUT/CylI/IzBSP3MeUj/YH1I/1X1SPy4CUz+RplI/OFNSPw7pUD/Q/FA/z3VSP8Je
Uj8JEVM/Y3hSP1x+Uj9101M/xjBSP8iHUj8gz1M/aixUP0ZGVD8aY1M/sjFTP2rNUj8MOFM/
tEBUP5O6Uz+0pFM/SohSP69YVD905FI/RctTP+1jUz+xcVM/uIZTP0y6Uz/WllM/hkBUP31o
Uz+c6VM/FwdUP0i4Uz/2f1Q/xA1UP8QFVD/o1VM/JZZTP5J8VD9lP1Q/ZoBVP0upVD9pZ1Y/
RApUP0SUVD8/M1Q/QHxVPwLJVT/Tx1Q/VtNUP/4tVD/vAFU/mUpVP71FVT9+OFU/M+tVP82Z
VT8PzFU//DlWP9TdVT9+3VU/athWP0jNVD8iulU/6I5VP0j0Vj9dllY/dhtVP04aVj80LlY/
mYNWP8evVT8iE1c/IAxVPzulVj8O01Y/yGZWP6f+VT/5WlY/Qw5XP/hqVj88i1c/9odXP4i0
Vj8ra1c/AglXP5VOVz/yzVc/pBBXP/JoVz/JVVc/ceVWP0zFVz9GrVc/LklXPzUrVz9Vu1c/
vTpXPzkkVz+7Ylg/mldYP8i7Vz8+A1c/XuhXP9k6WD/xulg/cMVYP9CKWT/57Vg/8lJYP44f
WT+7vlc/BrdXP00JWD/cMVg/KaJXP4DlWT/ty1g/y8NXP/aqWD8N/1c/f0JYP7bwVz9d71g/
97hYP3QEWT85aVg/04FZPy73WD8tK1g/IdpYP7LaWD9qV1g/w6FYPxTJWD9APFk/A6xZPx0j
WT8tmFg/0sRZPyqcWT9mgFk/hCpaP6VJWD+TC1o/E4RZP1cKWT/T31k/EYBZP+jpWT9yilg/
L4hZPxDKWT/wClk/kSZaP9qLWj/Qk1k/USxaP/GiWT8pgFk/7MdZP+nEWj+erVk/zaNaP9Er
WT+dwFs/w5taPwv6Wj9PRVo/wNlZPyqlWT9htVk/hE5aP9IDWz/wx1k/qnlbP/wdWj9rsVo/
XPBZP7AVWj/nA1w//kJbP5crWz/rfFs/1RZbPydiWz8a/Fo/TeNcPyTYWj/zels/EQxbP1eN
Wz+Q91o/HNFbP0zLWz9XRlw/WJpbP5trXD9UT1s/gulbP0E2XD9CxFo/+gRcP4a3Wz8e5Vs/
hPNbP7uMXD+NjF0/SCZcPyw5XD+n3ls/vDVbPx2rXD8+yFs/kvFbP2C/Wz/D51w/XWFdP8PX
Wz8Nw1w/6oNcPzCfWz9CTlw/ReFcP2NaXj9Ll1w/DVldPyr0XD9usFw/OcRcP0pJXT/1mF0/
r9BcPxqNXD+lRl0/pPVbP/0UXT9mRV0/hF9cP42UXD8qmFw/acNdP+DnXD82/F0/aotdP3Cy
XT++a10/kpdeP2LgXD8Welw/cuxdP9gsXT8yQl0/DX9dP/g7Xj8cM14/0P5dP7m3XT8iXVw/
GLBdP8QgXj+AtF4/XcZdP3JHXj8ZpF0/ng1dPwfdXT9YEF4/nyJeP7uMXT+OZV4/bbldP36h
Xj/xo10/17FfP8vjXj+kGl8/WVZePzfgXT/sJV4/g4dePw==</AssayYData></Step><Step><CommonData><SampleLocation>1</SampleLocation><SampleID></SampleID><SampleGroup></SampleGroup><SampleInfo></SampleInfo><SampleRow>E</SampleRow><SamplePlate>1</SamplePlate><WellType>BUFFER</WellType><Concentration>-1</Concentration><ConcentrationUnits>µg/ml</ConcentrationUnits><MolarConcentration>-1</MolarConcentration><MolarConcUnits>nM</MolarConcUnits><MolecularWeight>-1</MolecularWeight><Temperature>28</Temperature><StartTime>6116712</StartTime><AssayTime>30</AssayTime></CommonData><FlowRate>1000</FlowRate><StepType>BASELINE</StepType><StepName>Baseline</StepName><StepStatus>OK</StepStatus><ActualTime>30</ActualTime><CycleTime>0.2</CycleTime><AssayXData Points="150">3R8PRRAjD0U/Jg9FdykPRaYsD0XdLw9FDDMPRT82D0V3OQ9FqjwPRd0/D0UMQw9FQ0YPRXdJ
D0WuTA9F2U8PRQxTD0U/Vg9Fd1kPRapcD0XdXw9FEGMPRUNmD0V3aQ9FpmwPRd1vD0UQcw9F
P3YPRXN5D0WqfA9F2X8PRRCDD0VYhg9Fc4kPRaaMD0Xdjw9FDJMPRT+WD0V3mQ9FppwPRd2f
D0UQow9FP6YPRXepD0WmrA9FN7APRRCzD0VDtg9Fc7kPRbq8D0XZvw9FDMMPRT/GD0VzyQ9F
18wPRdnPD0UQ0w9FP9YPRbDZD0Wm3A9F3d8PRQzjD0U/5g9Fd+kPRarsD0XZ7w9FEPMPRT/2
D0V3+Q9FpvwPRdn/D0UlAxBFPwYQRXMJEEWmDBBF2Q8QRQwTEEU/FhBFcxkQRaYcEEXZHxBF
ECMQRT8mEEV3KRBFpiwQRdkvEEUMMxBFPzYQRX85EEWmPBBF3T8QRQxDEEVHRhBFR0oQRctM
EEXZTxBFEFMQRUNWEEVzWRBFqlwQRdlfEEUMYxBFQ2YQRXNpEEWmbBBF3W8QRRBzEEU/dhBF
d3kQRaZ8EEXdfxBFEIMQRUOGEEV3iRBFrowQRd2PEEUQkxBFQ5YQRXeZEEWqnBBF3Z8QRRCj
EEVDphBFd6kQRaqsEEXdrxBFELMQRUO2EEV3uRBFqrwQRd2/EEUQwxBFQ8YQRXfJEEWqzBBF
2c8QRY/TEEVD1hBFd9kQRarcEEXZ3xBFEOMQRT/mEEV36RBFquwQRd3vEEUQ8xBFQ/YQRXf5
EEWq/BBF</AssayXData><AssayYData Points="150">OONeP1AEXj9ieF4/CG9ePyVIXj+EKF4/0speP2BsXz/cI18/ZadeP9pLXj93vV4/FaVfP4B0
Xz+PDl8/W9xfP0TPXz/ioV8/4FRgP/jfXz8U9l4/UklePy7aXj/qmV8/fYxfP3k4Xz8xH2A/
I01gP9QDXz8ypl8/CUFgP4KzXz9AFWA/ZlhgP5ghXz/7OV8/vkZfPxMJYD/asV4/erxfP161
YD+erl8/979gPzjDYD/QxGA/MMRfPxrFXz8wDWA/MQ1hPyAYYT9PbmA/zkRgPyBZYD/Jwl8/
9IRgP8KJYD+Qg2A/ibdgP84BYD9zw2A/ghFgP/fLYD98PGA/0+FgP6B1YT/rDWA/YK9hP2Ia
YD99hGA/ifdgP28OYD8meWA/iwFhP4w1YT92EWI/4vhgP9kRYj9b6WA//U9hP56VYT8p2WA/
aedgP/FNYD/qMmE/jGdhP8MQYT9QUWI/wBJhP4y9YT8Bf2I/4yphP2wdYj8cTWE/4ydiP1cj
YT9PKGI/oF9hP0LnYT/5j2E/zdVhP9OwYT9LsWI/2GBhP3eyYT/Br2E/jEFiPx8QYT/kYWE/
+3diP5taYj+8fWI/iSJiP044YT9w6GI/1UViP39HYz9chmI/KrhiPy2NYj9n7GE/fVtiP3Bg
Yj+Rj2I/RjVjP/lnYj/3+GI//z9iP6TmYj+v72I/gVJiP26IYz/WL2I/0pZhP0LGYj+OIWI/
5ItiP08BYz8mYmI/uaRiP1DFYj+9F2I/jKJiPxoXYz+VXGQ/mptiPzvGYz+NamM/0yViP6ux
Yj9+RWM/</AssayYData></Step><Step><CommonData><SampleLocation>10</SampleLocation><SampleID>QA013.765M.C1 gp120</SampleID><SampleGroup></SampleGroup><SampleInfo></SampleInfo><SampleRow>E</SampleRow><SamplePlate>1</SamplePlate><WellType>KSAMPLE</WellType><Concentration>-1</Concentration><ConcentrationUnits>µg/ml</ConcentrationUnits><MolarConcentration>31.25</MolarConcentration><MolarConcUnits>nM</MolarConcUnits><MolecularWeight>-1</MolecularWeight><Temperature>28</Temperature><StartTime>6155568</StartTime><AssayTime>180</AssayTime></CommonData><FlowRate>600</FlowRate><StepType>ASSOC</StepType><StepName>Association</StepName><StepStatus>OK</StepStatus><ActualTime>179.999</ActualTime><CycleTime>0.2</CycleTime><AssayXData Points="900">3f8QRRADEUVDBhFFdwkRRaoMEUXdDxFFEBMRRUMWEUV3GRFFqhwRRd0fEUUQIxFFQyYRRXcp
EUWqLBFF3S8RRRAzEUVDNhFFdzkRRao8EUXdPxFFDEMRRUNGEUV3SRFFqkwRRd1PEUUQUxFF
Q1YRRYtZEUWqXBFF2V8RRRBjEUVDZhFFsGkRRapsEUXdbxFFEHMRRUN2EUV3eRFFpnwRRd1/
EUUQgxFFP4YRRXOJEUWqjBFF3Y8RRQyTEUVDlhFFd5kRRaqcEUXdnxFFEKMRRT+mEUVzqRFF
pqwRRdmvEUUMsxFFP7YRRXe5EUWqvBFF2b8RRRDDEUVDxhFFc8kRRarMEUXZzxFFENMRRUPW
EUV32RFFptwRRdnfEUUM4xFFQ+YRRXPpEUWm7BFF3e8RRQzzEUU/9hFFd/kRRar8EUXZ/xFF
DAMSRUMGEkV3CRJFqgwSRd0PEkUMExJFQxYSRXcZEkWqHBJF2R8SRQwjEkVDJhJFcykSRaYs
EkXZLxJFDDMSRUM2EkVzORJFpjwSRd0/EkUMQxJFQ0YSRXdJEkWmTBJF3U8SRQxTEkU/VhJF
d1kSRaZcEkXZXxJFEGMSRT9mEkVzaRJFsmwSRd1vEkUQcxJFQ3YSRXd5EkWqfBJF2X8SRQyD
EkU/hhJFc4kSRaaMEkXZjxJFDJMSRT+WEkVzmRJFppwSRd2fEkUMoxJFP6YSRXOpEkX4rBJF
2a8SRQyzEkU/thJFc7kSRaa8EkXdvxJFDMMSRUPGEkVzyRJFqswSRd3PEkUM0xJFP9YSRXfZ
EkWq3BJF3d8SRQzjEkVD5hJFd+kSRarsEkXd7xJFEPMSRVT2EkV3+RJFqvwSRUMAE0UQAxNF
QwYTRXcJE0WqDBNF3Q8TRRATE0VDFhNFdxkTRaocE0XdHxNFECMTRUMmE0V3KRNFqiwTRd0v
E0UQMxNFQzYTRXc5E0WqPBNF3T8TRQxDE0VDRhNFd0kTRapME0XdTxNFEFMTRT9WE0V3WRNF
slwTRd1fE0UQYxNFQ2YTRXdpE0WmbBNF2W8TRRBzE0VDdhNFd3kTRaZ8E0XpfxNFEIMTRT+G
E0V3iRNFqowTRd2PE0UQkxNFQ5YTRXeZE0WqnBNF3Z8TRQyjE0VDphNFcqkTRaqsE0XdrxNF
DLMTRT+2E0V3uRNFqrwTRd2/E0UQwxNFQ8YTRXfJE0WqzBNF3c8TRQzTE0VD1hNFctkTRabc
E0XZ3xNFDOMTRT/mE0Vy6RNFquwTRdnvE0UM8xNFQ/YTRXL5E0Wq/BNF3f8TRQwDFEW2BhRF
cgkURaoMFEXZDxRFEBMURUMWFEVyGRRFphwURd0fFEUMIxRFPyYURXcpFEWmLBRF2S8URQwz
FEU/NhRFcjkURaY8FEXdPxRFDEMURT9GFEVySRRFAE0UReVPFEUMUxRFQ1YURXJZFEWmXBRF
3V8URQxjFEVDZhRFcmkURapsFEXZbxRFDHMURT92FEVyeRRFqnwURd1/FEUMgxRFP4YURXKJ
FEWmjBRFBpAURQyTFEU/lhRFcpkURaqcFEXZnxRFDKMURT+mFEVyqRRFpqwURdmvFEUMsxRF
P7YURXK5FEWmvBRF3b8URQzDFEU/xhRFcskURarMFEXdzxRFDNMURT/WFEV32RRFptwURd3f
FEUM4xRFQ+YURXfpFEWm7BRF3e8URQzzFEVD9hRFd/kURar8FEXd/xRFEAMVRUMGFUV7CRVF
qgwVRd0PFUUQExVFPxYVRXcZFUWqHBVF3R8VRRAjFUVDJhVFdykVRaosFUXdLxVFEDMVRUM2
FUV3ORVFqjwVRd0/FUUQQxVFQ0YVRXdJFUWqTBVF2U8VRQxTFUVDVhVFd1kVRapcFUXdXxVF
EGMVRUNmFUV3aRVFqmwVRd1vFUUMcxVFQ3YVRXd5FUWqfBVF3X8VRRCDFUU/hhVFd4kVRQCN
FUXdjxVFDJMVRUOWFUV3mRVFppwVRd2fFUUQoxVFP6YVRXepFUWqrBVF3a8VRRSzFUVDthVF
d7kVRaa8FUXdvxVFsMMVRUPGFUV3yRVFpswVRd3PFUUQ0xVFP9YVRXLZFUWm3BVF3d8VRRDj
FUVD5hVFd+kVRarsFUXd7xVFEPMVRUP2FUV3+RVFpvwVRd3/FUUMAxZFPwYWRXIJFkWqDBZF
2Q8WRRATFkVDFhZFdxkWRaYcFkXZHxZFECMWRT8mFkV3KRZFqiwWRd0vFkUQMxZFPzYWRXI5
FkWqPBZF3T8WRRBDFkU/RhZFckkWRaZMFkXdTxZFDFMWRUNWFkVyWRZFplwWRdlfFkUQYxZF
P2YWRXdpFkWmbBZF3W8WRQxzFkU/dhZFcnkWRap8FkXZfxZFEIMWRT+GFkVyiRZFqowWRd2P
FkUQkxZFQ5YWRXKZFkWmnBZF2Z8WRQyjFkVDphZFcqkWRaasFkXtrxZFELMWRT+2FkV3uRZF
prwWRd2/FkUMwxZFP8YWRXLJFkX4zBZF3c8WRQzTFkU/1hZFd9kWRabcFkXZ3xZFDOMWRT/m
FkV36RZFquwWRd3vFkUM8xZFQ/YWRXf5FkWq/BZF2f8WRRADF0VDBhdFdwkXRaoMF0XZDxdF
EBMXRUMWF0V3GRdFqhwXRd0fF0UQIxdFQyYXRXcpF0WqLBdF3S8XRRAzF0VDNhdFdzkXRao8
F0XdPxdFEEMXRT9GF0V3SRdFqkwXRd1PF0UQUxdFQ1YXRXdZF0WmXBdF3V8XRRBjF0VDZhdF
d2kXRapsF0XhbxdFEHMXRUN2F0VyeRdFqnwXRdl/F0UQgxdFQ4YXRXKJF0WqjBdF3Y8XRRCT
F0U/lhdFd5kXRaqcF0XdnxdFEKMXRUOmF0V3qRdFpqwXRdmvF0UQsxdFQ7YXRXK5F0WqvBdF
3b8XRQzDF0U/xhdFd8kXRarMF0XdzxdFENMXRUPWF0V72RdFqtwXRd3fF0UM4xdFP+YXRXLp
F0Wq7BdF3e8XRRDzF0VD9hdFcvkXRar8F0XZ/xdFDAMYRT8GGEVyCRhFqgwYRdkPGEUMExhF
PxYYRXIZGEWmHBhF3R8YRQwjGEVDJhhFdykYRaosGEXdLxhFDDMYRT82GEVyORhFqjwYRd0/
GEUMQxhFQ0YYRXdJGEWmTBhF2U8YRRBTGEU/VhhFclkYRaZcGEXZXxhFFGMYRUNmGEV3aRhF
pmwYRd1vGEUQcxhFQ3YYRXJ5GEWqfBhF3X8YRQyDGEU/hhhFcokYRaaMGEXZjxhFEJMYRT+W
GEVymRhFppwYRdmfGEVFoxhFP6YYRXepGEWmrBhF2a8YRQyzGEVDthhFcrkYRaa8GEXdvxhF
DMMYRT/GGEVyyRhFpswYRdnPGEUM0xhFP9YYRXLZGEWm3BhF2d8YRRDjGEU/5hhFcukYRabs
GEXZ7xhFEPMYRT/2GEV3+RhFpvwYRd3/GEUMAxlFQwYZRXsJGUWmDBlF2Q8ZRRATGUU/FhlF
exkZRaocGUXdHxlFECMZRUgmGUV3KRlFqiwZRd0vGUUQMxlFQzYZRXc5GUWqPBlF3T8ZRRBD
GUVDRhlFd0kZRaZMGUXdTxlFEFMZRUNWGUVyWRlFqlwZRd1fGUUQYxlFQ2YZRXdpGUWqbBlF
3W8ZRRBzGUVDdhlFd3kZRaZ8GUXdfxlFEIMZRUOGGUV3iRlFqowZRd2PGUUQkxlFQ5YZRXKZ
GUWqnBlF2Z8ZRRCjGUVDphlFd6kZRaasGUXZrxlFDLMZRUO2GUV3uRlFqrwZRd2/GUUQwxlF
Q8YZRXfJGUWmzBlF3c8ZRRDTGUVD1hlFd9kZRarcGUXd3xlFEOMZRUPmGUV36RlFpuwZRdnv
GUUM8xlFQ/YZRXf5GUWm/BlF2f8ZRQwDGkVDBhpFcgkaRaoMGkXZDxpFEBMaRUMWGkVyGRpF
phwaRdkfGkUMIxpFPyYaRXcpGkWmLBpF3S8aRQwzGkU/NhpFcjkaRaY8GkXZPxpFEEMaRUNG
GkVySRpFqkwaRd1PGkUQUxpFP1YaRXJZGkWqXBpF2V8aRRBjGkVDZhpFd2kaRaZsGkXdbxpF
EHMaRT92GkVyeRpFqnwaRd1/GkUMgxpFQ4YaRXKJGkWmjBpF3Y8aRQyTGkXClhpFcpkaRaqc
GkXZnxpFDKMaRT+mGkV3qRpFpqwaRdmvGkUMsxpFQ7YaRXK5GkWmvBpF2b8aRRDDGkU/xhpF
cskaRabMGkXdzxpFDNMaRT/WGkVy2RpFptwaRdnfGkUM4xpFP+YaRYvpGkWm7BpF2e8aRQzz
GkU/9hpFd/kaRa78GkXZ/xpFDAMbRUMGG0VyCRtFqgwbRd0PG0UMExtFQxYbRXcZG0WmHBtF
2R8bRQwjG0VDJhtFeykbRaYsG0XdLxtFNTMbRUM2G0V3ORtFqjwbRd0/G0UQQxtFQ0YbRXdJ
G0WqTBtF3U8bRRBTG0VDVhtFd1kbRapcG0XdXxtFEGMbRUNmG0V3aRtFqmwbRd1vG0UQcxtF
Q3YbRXd5G0WqfBtF3X8bRRCDG0VDhhtFd4kbRaqMG0XZjxtFEJMbRUOWG0V3mRtFqpwbRdmf
G0UQoxtFP6YbRXepG0WmrBtF3a8bRQyzG0VDthtFH7obRaq8G0XdvxtFEMMbRT/GG0V3yRtF
qswbRdnPG0UQ0xtFQ9YbRXfZG0Wq3BtF3d8bRRDjG0VD5htFd+kbRarsG0Xd7xtFEPMbRUP2
G0Vy+RtFqvwbRdn/G0UQAxxFQwYcRXcJHEWqDBxF2Q8cRQwTHEVDFhxFchkcRaocHEXZHxxF
ECMcRT8mHEVyKRxFpiwcRd0vHEUMMxxFPzYcRXc5HEWmPBxF</AssayXData><AssayYData Points="900">1uJdPw6JXT+5kF4/UvhdP58aXz+aYl4/haNfP6GTXj/db14/KhpfP6xrXz+cY14/tL1eP2+S
Xz9sIF8/fXtfP9MIYD/9Q18/he9fPw/NXz/4m2A/GxRgPwodYD8bx18/eFRfPzgiXz86TmA/
3kNgP34nXz96smA/PVBgPwcIYD9jtl8/GkVgP7bmXz9IE2A/chJgP2xjYD8ar2A/7bhgP8M+
YD/8nl8/hMRgP8bYXz+txWA/pmBgP6HYXz9iA2E/XrJfP+MEYT+03mE/fTRhPxO2YD/Sh2E/
tYdhP/5+Xz+DXGE/wdxgPwu2YD91ql8/WpNgP5nZYD8hOWE/A+1gPxnOYD8xTWE/W+9gP15s
YT+VpmI/pllhP3tcYT+2KWE/kQphP0rYYD+WWmA/j2JiP3V1YT/d4WE/XthiP7NgYj9qk2I/
6HVhP/FRYz/8a2I/ia5hP7IaYj/d12A//XFhPxRRYT8kAGI/469gP4L1YT+BhWE/4SFhP3uu
YT9au2I/rdlhP/m3YT85FWI/b81iP6e+YT8lAmI/uelhPz56YT9H1mE/nqBiPwNJYj8NymA/
DBtiP1CAYj+C8WE/fDJiP2TtYj90wWE/LYBiP4poYj8YimI/J95hP+SkYT+TR2I/XSJiP2yU
Yz+OsmI/qtVhP90pYj+wR2I/lfRgPxvWYj/Ux2I/OPViP6WCYz/5wGI/NXVhP4KhYT9KnWI/
3DViP1weYz9grGM/3+NjP9u1Yj/u32E/vJ9iP02eYj/442I/bH9jP+YBYz9lSmI/F/BiP2Kq
Yj/UnGI/X3RjP6IwYj+ugWI/PltiP2thYz//YmQ/2hxiPzQcYz9jumM/F0ljP+I0Yz9UqWM/
1e9jP+O6Yz/WnGM/EcpjPwxnYz9T62M/2adiP0A5Yz9jlmM/WgJjPzB4Yz9aIGM/rMFkP+jZ
Yz+jbmM/mIpiP3MrZD+VW2M/zxBjP+lhYz/CqWM/8SNjPy8iYz8cb2M/cdJjP/L5Yz9F5WI/
Lb9iP/uyYz9ur2Q/zVNjP8YvZD+Zs2I/sTVkPyqBZD/+LGM/NbJjP59AZD8hDWQ/FQRjPw99
ZD8xKWQ/i0BlPwBpZD+UsGQ/WPpjPzhgYz+0Y2Q/VRVkP8ETZD8K9GQ/pSZkP5IqZD9NU2M/
kN5jP6UbZD+qGGQ/xORjP64QZD/5JmU//UtkP39OYz+6vWQ/HVNlP5zqYz/UTmQ/awplP+4y
ZD+f12Q/ABFkP7axZT+dwWQ/C8hlPy02ZT8htWQ/Vm5kP70zZT+ftGQ/lWllP5llZT+ZFWU/
UwhlPxM5ZT/9dGQ/vmRlPxFbYz++a2Q/YOBkP/oWZT/ZSmU/qMJkP4MdZT+QrGU/qjplPwuy
ZD8fW2U/WPRkPxusZD+nuWU/7AtlP6aHZD964WQ/LJFlPyQ2Zj8xU2U/pAdlP6h4ZT+mvWU/
mJ5lP2mVZT8BymQ/54RkPxE0Zj+8NmU/PiFlP+uHZT+KV2U/hWJlP6eQZj/1m2U/ITJkPzz1
ZT90iWU/tnZlP64oZj8m7GQ/hyBmP+nrZD/KiGQ/kWZkP6hFZT/ug2U/WmFnP+O5ZT/uxmU/
cDtmP8klZj8t92Q/Rg5lP59CZT+YzmY/3VxlP9ZGZj+FOGY/pb9lPzCeZT+z/2U/sAxnPx1x
Zj+f+GY/cnJlP+GlZj+XYmY/tCtlPwztZT+ThmY//uNnP1WIZT/gzmU/3R9nPzAMZT9s0mU/
BOJkP1B5ZT873GY/ATxnP25tZj+AYmY/BQ1nP0W1Zj/9jWY/3XZmP1PDZT8DCWY/B3ZmP3AQ
Zz99bWY/h+BlPyr8Zj/I4mY/2HtlP8CsZT9/GGc/elVnP1JVZj81OGc/valmP6fJZj+f/WU/
5l5mPxbkZT++g2c/iFVnP76hZz+zRGc/X8lnP+3fZT+9VmY/TUdmP+GfZj+nOGc/6KJnP77Y
Zj/OJmY/CMpnPw6yZj9kHmg/OaFnP0KIZz+LZ2c/fKtmP04JZj9LMWc/ZNFlPzBxZz8owmY/
oURmP0TaZz8rUGc/oxFoP36CZj8Wumc/Tl9nPxgcZj+EuWY/6ANnP1ZHZj/vfmY/QMxmPwvr
aD8YY2Y/ecVnP6h5Zz+zb2c/jhRoP///Zz/tsGc/U6JnP59uZz/Oq2c/vQBoPy7EZj8YRGc/
pW9oP41xZz9grWc/yw1nP8k6Zz/Anmc/cGNnPw3lZz86/2g/9r1oP/5LZz/PrWc/TD9nP1oQ
Zz+NFGc/O8lmP7ONZz+a4mY/mHxnP+LzZz/ju2c/pUJnP7UmZz9sEGg/RL5oP+RYaD98Jmg/
AgJoP78baD9ubGc/rJloPww9aD+Ftmg/bWFoPwlBaD96QWg/wW9nP3lkaD9QuGc/4JBnP0X5
Zz9Wtmg/wulnP6wYaD/13mc/YapnP/O2aD+4RWk/mnBoP9qIaT/IuGg/A0dnP51GaT+t+Gc/
4+5nP/dfZz/dM2k/9PBoPzJoaD/Hmmc/fY9pP3NQaD/6PGc//5toP3yFaD+BIGg/ao5pP6eU
aD+GzGg/u4loPxikaD+aLmg/cpRoPxJ1Zz8FC2c/GQBpPwE5aT+QF2g/zcJpP/70Zz/jr2c/
s9ZoP7ibaD8zdWg/dxRpP7yVaD+byGg/REBoPwZzaT+bJWg/SCdpP3EVaT+okGg/wehpP3pQ
aD8QG2g/xQVnP4mxaD9m/2g/nLBpP3Q6aT/ZlWg/tm1oPyg+aT9p6Gg/z89oPwDHaD+ZiWg/
CrVoP2gKaD/XHmk/FiNqP54+aT9XBGk/4HloP2UEaT9aSGk/HuloP2pwaD8NnGk/cbxpP20E
aT+GEGk/MbJpPwLQaD9RzGg/CWFpP8Q9aT/jFmk/FEFpP65jaD+ijWk/LN5pPzTwZz98JGk/
kzlpPyPOaT+9wWk/93VoP5aPaD8O+2c/AkdqPygEaT+H0Wk/P+BpP3NvaT/XaWk/qOdoPwxj
aT+lF2o/r4FqP2wBaT/iKmo/XAtqP7rBaD9VU2o/s89pP/+taT/rxmk/ShNrP9SkaT8szGk/
CyppP8NTaj+oDmo//0RqPy22aT8ff2k/0SpqP8tSaj93kGo/F25qP9ONaT+XtGk/SShqP6fQ
aj9Z+Gg/uA5pP+u3aT+KSmo/o8BpP1/naT+G72k/a2BpPyPGaT9QVWs/Pa9pPz2eaT9aP2k/
FihpP0f5aj/v/2k/MLhpP7IBaT/z3Gk/HTFpPwIVaz8WJWo/IcJpP+oWaj8M0Gg/TwFqP0ln
aj+J/Gk/jiZqP/URaj/jb2o/NKlqP14Raj8UyGo/OnlqP2rqaz+Tsmo/uOJpP8+iaj/Uems/
2TxqPx1Paj++5Wk/kf9pP7fKaj+7C2s/wN5qP/xDaT9uf2o/dpVpP1X9aT9Hnmk/kFRqPw7x
aj/CCWo/Us1qP6XoaT/u9Wo/LrNqP6VPaj8J5Go/x4hqP6pPaj+yKWw/SMtqPxkYaj+EO2o/
R95rP163aj+jQWs/JIJqP7bzaj8GP2o/ghtqP484aj8B4Go/b5lrPwOpaj8Lf2s/0uBrP/mB
az9ZaGo/++NpPxy9aj/DM2s/scxqP87paj8lgGo/DhJrP7HIaj9LImo/GUJrP/g5az/vlmo/
tzNqP8M5aj+An2o/s2RrPwJSaj9vbmo/+xlqPxXJaz9BoWo/NxhqPyVPaj/bAms/OSlqP9KA
aj9K9Wo/2IFqPw/Jaj/rxGo/t4BqP1ecaj814Wk/TtRqPwaQaj9ihGs/saxrPwK2aj+dIms/
TwprP6NXaz9iqWw/V+hqP++maz/zrmw/dGtrP+pNaz+qT2s/xQ5rP/Qjaj9yf2s/4dBrP3wU
bD8I32o/suZrPzpabD8Sb2s/221rP0ksaz/OZmo/GvRqPxyHaz+SvGs/5d1pP4GWaz+uuGo/
LRJsP11mbD/FA2w/kc5rP+83bD+U7Gs/rOtrP0b/az8sWGw/s/xrPyTGaj9x/Gw/FQVsP6LK
bD8d3Go/IA5sPwK3bD+o3Ws/YJVrPx2FbD/qiWw/x/tsPxI1bD/4Xmw/U99rPzEWbD9m1Ws/
nQ1rP9MDbD/LXGs/QYVrP1f7az/x4mw/mDxsP2XLaz/jz2s/+tdrPyL4bD8ZIGs/uO5qP90U
aj8mvWs/KaJsP6uKbD9k12s/gdhsP4LKaz/bimw/1bdsP2rPbD/SR2w/I7VrPzt1bD+F7Ww/
uORrP96ZbD+aiGw/zXNrP+vXaj9HKGw/feJsPzLlaz/Phm0/UPxrP4SZbD/hgWw/sKRqP7kw
bD/NhWs/GX5sP88qbD9+92s/3j1sP7lbbT8XIWw/ONNsPwHibD9qGGw/tNRsP0n8az8t2Gw/
YhhsP2XnbD9bcWw/LxdsPxqqaz/pWW0/h9hsPwARbT8waGs/Bj9tP7UIbT8kmWw/JrJtP+le
bD+ubmw//GprP/XUbD8luGw/RhprP7c3bT9ElWw/KOxrP5tEbT9Sem0/gWhsPyt9bT9iWW0/
mrhrP9c9bD9vS20/qzZrPzKPbT9mdG0/bLdsP8Pdaz82mWw/gGpsP8ySbD92Fm0/LDFtP+hI
bT8jk20/fVBsPz2MbT+/7mw/4f5rP8E8bj9Em20/8BVtP3LDbD++y2w/+s9sP7/gbj8rCWw/
OdpsP36dbD8v4Ws/FqpsP3ltbT8Pem0/F+9sP7g+bD/JfWw/tnVuP2/Lbj+HXm0/jL1tPy5y
bT88320/lf9sP+TVbT8bL20/WfpsPwLLbD+D62w/zJJsP+kKbj/5v20/eNpsP5sQbj97DG0/
eUFtP6XwbD+pnm0/Je1sP3GRbD9sc20/Lr9tPyBdbj+TpG0/</AssayYData></Step><Step><CommonData><SampleLocation>1</SampleLocation><SampleID></SampleID><SampleGroup></SampleGroup><SampleInfo></SampleInfo><SampleRow>E</SampleRow><SamplePlate>1</SamplePlate><WellType>BUFFER</WellType><Concentration>-1</Concentration><ConcentrationUnits>µg/ml</ConcentrationUnits><MolarConcentration>-1</MolarConcentration><MolarConcUnits>nM</MolarConcUnits><MolecularWeight>-1</MolecularWeight><Temperature>28</Temperature><StartTime>6344306</StartTime><AssayTime>180</AssayTime></CommonData><FlowRate>600</FlowRate><StepType>DISASSOC</StepType><StepName>Dissociation</StepName><StepStatus>OK</StepStatus><ActualTime>180</ActualTime><CycleTime>0.2</CycleTime><AssayXData Points="900">2T8cRQhDHEU/RhxFc0kcRaZMHEXVTxxFDFMcRT9WHEVzWRxFplwcRdlfHEUIYxxFP2YcRXNp
HEWmbBxF1W8cRQxzHEU/dhxFc3kcRaZ8HEXZfxxFVoMcRT+GHEVviRxFpowcRdmPHEUIkxxF
O5YcRXOZHEWmnBxF8p8cRQyjHEU/phxFe6kcRaasHEXZrxxFDLMcRTu2HEVvuRxForwcRdW/
HEUMwxxFP8YcRXPJHEWmzBxF2c8cRQzTHEU71hxFc9kcRaLcHEXZ3xxFEOMcRT/mHEVz6RxF
puwcRdXvHEUd8xxFP/YcRW/5HEWi/BxF1f8cRQgDHUU/Bh1FcwkdRaYMHUXZDx1FDBMdRTsW
HUVvGR1FohwdRdUfHUUIIx1FPyYdRXMpHUWiLB1F1S8dRQwzHUU7Nh1FbzkdRaI8HUXVPx1F
DEMdRTtGHUVzSR1FokwdRdVPHUUIUx1FP1YdRXNZHUWiXB1F2V8dRQhjHUU7Zh1Fb2kdRaZs
HUXVbx1FCHMdRTt2HUVveR1FonwdRdl/HUUIgx1FO4YdRW+JHUWijB1F2Y8dRQiTHUU7lh1F
b5kdRaKcHUXVnx1FCKMdRTumHUVvqR1FpqwdRdWvHUUMsx1FO7YdRW+5HUWivB1F1b8dRQzD
HUU7xh1Fb8kdRaLMHUXVzx1FDNMdRT/WHUVv2R1Fy9wdRdnfHUUM4x1FQ+YdRXPpHUX87B1F
1e8dRQjzHUU/9h1Fb/kdRab8HUXZ/x1FDAMeRT8GHkVzCR5FpgweRdkPHkUMEx5FUBYeRXMZ
HkWmHB5F2R8eRQwjHkU/Jh5FcykeRaYsHkXZLx5FDDMeRT82HkVzOR5FpjweRdk/HkUMQx5F
REYeRXNJHkW2TB5F2U8eRQxTHkU7Vh5Fc1keRa5cHkXZXx5FDGMeRWBmHkVuaR5FpmweRdlv
HkUIcx5FSHYeRXN5HkWmfB5F1X8eRQyDHkU/hh5Fc4keRaaMHkXZjx5FIZMeRT+WHkVzmR5F
ppweRd2fHkUMox5FP6YeRXOpHkXHrB5F2a8eRQizHkU7th5Fc7keRaK8HkXZvx5FCMMeRTvG
HkWDyR5FosweRdnPHkUM0x5FP9YeRW7ZHkWi3B5F2d8eRQzjHkU75h5FbukeRaLsHkX+7x5F
DPMeRTv2HkVu+R5FovweRd3/HkUMAx9FPwYfRXMJH0WiDB9F2Q8fRQgTH0U7Fh9FcxkfRaYc
H0XZHx9FCCMfRTsmH0VzKR9FoiwfRdkvH0UMMx9FOzYfRW45H0WiPB9F2T8fRQxDH0U7Rh9F
bkkfRaZMH0XZTx9FDFMfRVBWH0VuWR9FolwfRdVfH0UMYx9FO2YfRXNpH0WibB9F1W8fRQhz
H0U7dh9FbnkfRaJ8H0XZfx9FDIMfRTuGH0VziR9FoowfRdWPH0UIkx9FO5YfRW6ZH0WmnB9F
1Z8fRQijH0U7ph9FbqkfRaasH0XVrx9FCLMfRTu2H0VuuR9FprwfRdm/H0UIwx9FO8YfRW7J
H0WizB9F1c8fRQjTH0U/1h9Fc9kfRaLcH0XZ3x9FCOMfRTvmH0Vz6R9FouwfRdnvH0UI8x9F
O/YfRW75H0Wm/B9F1f8fRQgDIEU/BiBFgwkgRaIMIEXZDyBFDBMgRT8WIEVzGSBFphwgRdkf
IEUMIyBFPyYgRXMpIEWmLCBF2S8gRTEzIEU/NiBFczkgRaY8IEXtPyBFDEMgRT9GIEVzSSBF
pkwgRdlPIEUMUyBFP1YgRXNZIEWmXCBF2V8gRQxjIEU/ZiBFuGkgRaJsIEXZbyBFDHMgRT92
IEVzeSBFpnwgRdl/IEUMgyBFVIYgRXOJIEWmjCBF2Y8gRQiTIEU/liBFc5kgRaqcIEXVnyBF
DKMgRTumIEVzqSBFpqwgRdWvIEUMsyBFP7YgRW65IEWmvCBF2b8gRQjDIEU/xiBFc8kgRaLM
IEXZzyBFDNMgRT/WIEVz2SBFotwgRdnfIEUI4yBFO+YgRXPpIEWm7CBF2e8gRQjzIEU/9iBF
c/kgRab8IEXV/yBFhwMhRTsGIUVzCSFFpgwhRdkPIUUIEyFFOxYhRW4ZIUWmHCFF2R8hRQwj
IUU/JiFFcykhRaYsIUXZLyFFDDMhRTs2IUVuOSFFojwhRdU/IUUIQyFFO0YhRXNJIUWiTCFF
1U8hRQhTIUU/ViFFc1khRaZcIUXVXyFFCGMhRT9mIUVzaSFFpmwhRdVvIUUIcyFFP3YhRW55
IUWmfCFF1X8hRQiDIUU7hiFFbokhRc+MIUXVjyFFCJMhRTuWIUVumSFFopwhRdWfIUUIoyFF
O6YhRXOpIUWirCFF2a8hRQyzIUVMtiFFbrkhRaK8IUXZvyFFDMMhRUzGIUVuySFFpswhRdXP
IUUI0yFFO9YhRW7ZIUWi3CFF1d8hRQjjIUU/5iFFbukhRaLsIUXV7yFFDPMhRTv2IUVu+SFF
rvwhRdX/IUUMAyJFPwYiRW4JIkWiDCJF1Q8iRQwTIkU7FiJFbhkiRaYcIkXVHyJFCCMiRWgm
IkVzKSJFpiwiRdkvIkUMMyJFPzYiRXM5IkWmPCJF2T8iRQxDIkU/RiJFc0kiRaZMIkXZTyJF
DFMiRTtWIkVzWSJFplwiRdlfIkUMYyJFP2YiRXNpIkWmbCJF2W8iRQxzIkU/diJFc3kiRaZ8
IkXZfyJFDIMiRT+GIkVziSJFpowiRdWPIkUMkyJFP5YiRW6ZIkWmnCJF2Z8iRQyjIkU/piJF
c6kiRaasIkXZryJFDLMiRTu2IkVzuSJFprwiRdm/IkUYwyJFO8YiRW7JIkWizCJF1c8iRQzT
IkU/1iJFc9kiRabcIkXV3yJFCOMiRT/mIkVz6SJFouwiRdnvIkUI8yJFP/YiRW75IkWi/CJF
1f8iRQwDI0U/BiNFbgkjRaYMI0XZDyNFDBMjRT8WI0VzGSNFohwjRdkfI0UIIyNFOyYjRW4p
I0WiLCNF1S8jRQwzI0U7NiNFczkjRaY8I0XVPyNFCEMjRTtGI0VzSSNFpkwjRdVPI0UMUyNF
O1YjRXNZI0WmXCNF2V8jRQhjI0U7ZiNFbmkjRaJsI0XVbyNFFHMjRTt2I0VueSNFonwjRdl/
I0UIgyNFO4YjRXOJI0WijCNF1Y8jRQiTI0U7liNFbpkjRaKcI0XVnyNFCKMjRT+mI0V7qSNF
oqwjRdWvI0UIsyNFP7YjRXu5I0WmvCNF2b8jRQjDI0U7xiNFbskjRaLMI0XVzyNFCNMjRTvW
I0Vz2SNFptwjRdXfI0UI4yNFO+YjRXPpI0Wi7CNF4e8jRQjzI0U79iNFbvkjRaL8I0XV/yNF
TgMkRTsGJEVuCSRFpgwkRdkPJEUQEyRFOxYkRW4ZJEWiHCRF1R8kRRAjJEU/JiRFpCkkRaYs
JEXZLyRFDDMkRTs2JEVzOSRFpjwkRdk/JEUMQyRFP0YkRXNJJEWmTCRF2U8kRQxTJEU/ViRF
c1kkRaZcJEXZXyRFDGMkRT9mJEVzaSRFpmwkRdlvJEUMcyRFP3YkRXN5JEWmfCRF1X8kRQyD
JEU/hiRFc4kkRaaMJEXZjyRFDJMkRUSWJEVzmSRFopwkRdmfJEUMoyRFP6YkRXOpJEWmrCRF
2a8kRQyzJEU/tiRFc7kkRaa8JEXZvyRFDMMkRUjGJEVzySRFpswkRdnPJEUI0yRFO9YkRXPZ
JEWi3CRF2d8kRQjjJEU75iRFbukkRaLsJEXZ7yRFDPMkRTv2JEVz+SRFpvwkRdn/JEUMAyVF
OwYlRW4JJUWmDCVF2Q8lRQwTJUU/FiVFcxklRaYcJUXlHyVFOSMlRT8mJUVzKSVFpiwlRdUv
JUUIMyVFOzYlRXM5JUWmPCVF1T8lRYdDJUVERiVFc0klRaZMJUXVTyVFDFMlRT9WJUVzWSVF
olwlRdVfJUUIYyVFP2YlRXNpJUWibCVF2W8lRQxzJUU7diVFbnklRaZ8JUXVfyVFCIMlRT+G
JUVuiSVFpowlRdWPJUUIkyVFO5YlRW6ZJUWinCVF1Z8lRQyjJUU7piVFbqklRaKsJUXVryVF
DLMlRTu2JUVuuSVForwlRdW/JUUIwyVFO8YlRW7JJUWmzCVF1c8lRQjTJUU71iVFbtklRabc
JUXV3yVFCOMlRTvmJUVu6SVFouwlRdXvJUUI8yVFO/YlRXf5JUWi/CVF1f8lRQgDJkU7BiZF
bgkmRaIMJkXVDyZFCBMmRTsWJkVuGSZFphwmRdUfJkUMIyZFPyYmRW4pJkWmLCZF2S8mRQwz
JkU7NiZFbjkmRaI8JkXVPyZFCEMmRURGJkVzSSZFpkwmRdlPJkUMUyZFP1YmRXNZJkWmXCZF
K2AmRQxjJkU/ZiZFc2kmRaZsJkXubyZFDHMmRT92JkVzeSZFpnwmRdl/JkV/gyZFP4YmRXOJ
JkWmjCZF2Y8mRQiTJkU/liZFg5kmRaacJkXZnyZFNaMmRTumJkVzqSZFpqwmRdmvJkUMsyZF
P7YmRXO5JkWmvCZF2b8mRQzDJkU7xiZFc8kmRabMJkXZzyZFDNMmRT/WJkVz2SZFptwmRdXf
JkUM4yZFP+YmRbTpJkWm7CZF1e8mRQjzJkU/9iZFc/kmRab8JkXZ/yZFDAMnRT8GJ0VuCSdF
pgwnRdUPJ0UMEydFUBYnRW4ZJ0WmHCdF1R8nRQwjJ0U7JidFbiknRccsJ0XZLydFDDMnRT82
J0VuOSdFpjwnRdU/J0UIQydFO0YnRW5JJ0XwTCdF1U8nRQxTJ0U7VidFc1knRaZcJ0XVXydF
DGMnRTtmJ0WHaSdFomwnRdlvJ0UMcydFO3YnRXN5J0WmfCdF</AssayXData><AssayYData Points="900">ZE1sP6AAbT/xMG0/RMJtP2O8bj+xDm8/jctuP7Hvbj/mdG8/WTVvP9Uwbz//WG8/S+pvP58f
cD8AIW8/v9tvP+D/bz/id3A/z5VvP4a5cD8U4XA/0V9wP3uBcD/pzXA/jJpxP32ZcD/7JHA/
37dwPy+7bz8e4nE/wVlxP798cD/XTXA/wNFvP8NscD+1IXE/6llwP9NecT9JiHI/2HpwP7CG
cD+pOHA/Y1NxP+Hzbz+OhXE/AhdyP/6ibz+Hg3A/Kh1xPxm5cD+msXE/m7VwPyhMcT+SGnI/
YQtxP6zMcD9SKnI/8nZxP7x9cT8onHE/fn1xP2fAcT+vwXI/ml9xP1ZScj/+QnI/SBNxP13z
cD/q3HE/VMBxP1PDcT9YY3I/kepxP3K4cT8fWXI/XLlxP4k4cj//SnE/dwVxPyc/cT/zX3E/
qFJyP37GcT8rrnI/p3hyP/8Wcj+MEnE/SslxPw96cj+XO3M/1ztzPyc6cj+QlHE/bldyPxEH
cj+5bHE/GDVyPz1Scz8MGnE/nSlyP0/scj+t2HE/rOJxP3sycj9m93E/HTVyP0clcj+BTnI/
PnhzP90WcT8Cu3I/B0tzP0uucj8KhnI/sQ9yPzC6cj+Q4HM/qylyP8Rbcj/h1XI/rXNyP/XC
cz+qgHI/M3tzP/dycj80uXI/IQJzP1TEcz9l8XI//WByP/Jxcj/vSnM/o4tzP/Wdcz+z4nE/
sq5yPygmcz/SrHI//cNyP/Vmcz8H83E/qgtyP0vfcT8CTXI/RHtzP2Cccj/G7nM/rFJyP5U3
cj8NlHI/st5xP5O0cz9NjXI/bQxzPwQfcj9R2XI/6KFyP2eHcj+fqnI/xW9zPxzocj9lbnM/
B+9zP09/dD8KDHI/o1tzP6LQcj9OknI/rtZxP25pcz9IDXM/uPtyP+SScz8Z53I/vK9yP3tl
cz8Af3M/lLtzP40mcT8ObXM/pFJzP/ndcj8y3nE/0M9yP0mpcj+BY3M/qFJyPzShcz8OrHM/
yFhzPxW2cz/lXnM/drtzPxffcz9oqXM/UH9yP6KFdD8NaHM/5UZzP9wdcz+ZCXQ/bAh0P/EE
dD8dUXM/KjhzPw1kcz+O5XE/PXpzPzricT8jXnI/WOhyP1HGcj9Xc3M/liJ0Pzyucz9BSnM/
/NpyP1sFcz85KHQ/FGtzP29Mcz/r2HI/1ttzP7J2cz/wRnM/3Gt0P+KNcz/ivHM/wcZyP22k
cz9JXXQ/5CR0P6Kucz/yXHM/XjRzP0Pjcj/qSXQ/xAxzP3Oycj8Jn3I/oG9zP2oKdD9YaXM/
a45zPw6mcj8ldnM/HWRzP/Xxcz9aOHQ/ClByPxoFcz8Dd3M/u3NzP/t3cz8JAnQ/4NxzP8Hk
cz8oYXQ/uBx0PwrPcz8xw3M/ae1zP9Hacj88ZXU/Q9VzP19Ocz/MAXM/2t1zP0hCdD+Zv3M/
WFF0P5hSdT89p3Q/P5t0P3ZKdT/BeXM/I31zP/LBcz9zo3Q/QbVzP3v3cj+sunM/7Uh0P5V2
dD9e5XQ/eZx0P2recz9cbXQ/0zV0P03fcz+O/HM/DAd0P7stdD+YGHQ/SrNzPwb/cz+4VnM/
Yo10P1m5cz9LtXQ/tVV0P81IdT8KpnM/t990P/F/dT8I93Q/Nj9zP9ugdD+eRXQ/poJ0P8IU
dT+b4HQ/L990P9LvdD9r7nQ/HHl0PyrTcz/Z+XQ/2uhzP7o9dT/hIHQ/WHV0P/qXdD+243U/
WXR1P5twdT8Vt3U/4At1P3bXdD9z3HQ/Xmh0P0gAdD8S7nM/dbF0P1Prcz9ZT3Q/aS10P8Km
dT9kH3U/8iF1P1CidD+9fHQ/8Cl2P7X2dD9i3HM/wpN0P7mRdD/I63Q/Aip0P3SVdD+bLnU/
bqB0P9g2dj807XQ/XpJ0P0JidT+183Q/1Vx1PwVSdj9AgXQ/v2Z0P8crdj9633Q/CfR0P2XV
dD9Z8HU/zZl1P3M6dj/ux3Q/syd1PwuadD8doXU/6UR2P9D5dD+gqXQ/IaV0Pw39dD8bG3Y/
hq10P8NsdT9m4HQ/JLd0P/m/dT9z83Q/BB11P29zdj9jinU/eWB1P2RFdT9NDHU/FCF1P8GW
dT/ZlHQ/6Sh1P3N5dT8FUXU/Did0P6/1dD+ew3U/wK52Pzj6dT/2rXU/rs51P26vdT/LU3U/
nzt2P9Yddj85Wnc/6rh1P/GedT8KXnU/jhB2P0U7dD9ILXc/Ua91Pz2qdj9j1HU/tY51P4oh
dj9Os3U/KKR0P7HzdD/0NHU/eCJ2PyXFdT9Nb3U/QPp2Pz6idT948nU/YZB1P5N6dD/Y/HU/
9Fp2P3hmdT/V1HY/M5d2P5wsdj9GNnY//Yp1P8XkdT9FyXY/bX91P6YXdz+j7XY/fr91P1qj
dj9U5HY/NXp2P+hYdT/2+XY//692P856dT+SuXQ/F9R2P2oIdj+IAXc/oAF1P+sQdj/z7nY/
wlV2P3g9dj8ALnc/0hl2P6z+dT8k3XU/HHV1Pygjdj8UOnU/6yR2P30sdz9+13Y/L212PxBL
dj+Im3U/xI11P+o7dT+TQXY/0Rh3P6cpdj9A/XY/p651P7Sbdj+A9HY/YJB2P5FZdz8jz3U/
tlZ2Pw0ddz96iXY/p0x2P7JWdz+Fe3Y/SY12P0RVdT+sD3Y/6Pd1P6nEdj/dAnc/cm53Px6l
dz9YGnY/OMV2PyCcdj8od3c/NBp2P5ljdz/fTXc/Zjp3P0Utdz9pGXY/dcR3P8lbdj+hp3g/
gl13P2Aodz96zXc/kCh3PyG9dj/KMnc/Q353P7j9dj8lNXc/eVV3P8Ibdj9CJnc/YXt3PzY7
dj8L+XY/ZkB4P53xdz/2uXY/3ot2P76jdz9LLXc/Wgl4P84Jdz//OXg/ApB3P1Nsdz9XJnc/
0RN3P8/Idz/ZNHY/buB2P/W3dz/fo3Y/GE53P4vqdj9FjXc/aXN3Px+edj+6jHc/a1x3Pzr+
dj93lHg/ihd3P4UIdz+k23c/XiZ3P695dz97rnc/Qdp2P5wldj/WjXc/P9h3P75ldz8R83Y/
6mp4Pxmfdz/loXg/onB2P9JEeD9/FXc/t/R3P1+Zdj8rzXY/aY53P+eFdz8YbHc/pVl5P/yg
dz8t2nc/vXd3P+MWdz9hJ3c/zPt3P6JgeD9FJng/LAZ3P2n8dz+jCXg/Cch3P8n0dz8LzHc/
sYx4PyMLdz+BhXc/IQN4PwSBdj/xzHg/tiJ4P5nXeD+0HXg/TLN4P90pdz/Un3c/Gsx4P5WJ
eD/3i3g/3Qx4PzB3eD+nMnk/7RB4P2eYdz/fhng/qzN4P87beD+X1Xc/PVh5P9IeeT8x1Xg/
pBl3P8g3eD8aJHg/7353P2hceD/c1Xc/exZ4Pz1peT8Qsnc/oo14P8fJeD86XXc/NXF5P3la
eD8r2nc/dWd4P04udz9PMng/NC95Pw27dz/xz3c/TMJ4P0QJeT/NZ3g//p14P3gOeT88VXc/
Ng54P0AveD+rU3k/Kwx4P75beD8QDXk/rSl4P+YTeD+5h3g/XF54P21QeD/UOHg/lDV4P6d+
eT+IPXk/umN4PxGMeD/wRnk/3wV4P/Kcdz+Mk3g/58x4P+gkeT/FKXg/y7Z4P3uzeD+GiXk/
7eZ3P4trdz8PKnk/f595P0ibeD87gXg/QxV5PyNueT+d+ng/0Gp4P1aieD8Pi3g/zdl4P+JP
eD/shXk/L0t4PwA5eT/srXg/NlN4P4ILeT8kDnk/YFV5P/7ReD/B1Xg/Ghh5P+6IeT9IK3k/
8j14PxHdeT91yXg/S/l4P2UpeT+sYXg/BSJ5P2iNeT+iwXg/myB5P0RIej/ggXg/aE15Px4j
eT8fUXk/g5t5P0fseT8nqng/8uZ5PwC6eD8p/ng/b8h4PykUeT/wXnk/7zl5P+SOeD+BdXk/
eMZ5P85fej+ri3g/dkB5P0+pej+qCXo/W/Z3PxLWeT+Mznk/81d5Px58eT/6zHg/LZV5Py+4
eT8riHk/O5x5P3SEeD8/T3g/R+15PwzfeT+fz3k/Dx96P8M9eT+vDno/wLd4P0yCeD8O5Xk/
/ER5P0jNeT9EJHk/tfZ5Pyp4ej/yg3k/nQ16P6CJeT+LKXg/rGV5P+S0eT9kQ3o/y1F6P6p/
eT/bvnk/EUp5P9iseT+jV3k/MyN6PxJMeT/JXng/AYx5P5nEeD8YLno/giZ6P34NeT8Q8Xk/
5QB5PyFxeT/Zlnk/Gkh6P/hSeT/fJXk/uf95P4hXej9Kbno/Rwl6PzMoej/KMHo/QlZ5PysG
eT/+WHo/7+h5P1i0eT8/OXo/hed4P3zDeT/3kXk/blJ5PxkAeT8Xjno/sup6P185ej9N0nk/
VHF5P4PmeT8URHs/hb55P6qyeT+mYno/iQx7P6DfeT9rn3o/xpx6P/9Fej+wh3k/6jh7P+Jm
ej9ntno/ZwF5P4X6ej/OTns/z4x6P63reT9JcHo/fHZ6P00tej/aA3s/fCN6P7IGez83f3o/
Int6P4Evej8wtnk/Mhl7P1ZSej9dlHo/P3F6Pw2Rej/Xh3o/8NB5P4Nbej9xgHo/uKx4P9dV
ez/+jXs/Ept6P7kGez+0z3o/JeR6P2sgez9kino/yYx5P/Fbej8NLHo/lZR5P49bez8xRXs/
afx5P6f9ej+9VHo/+dJ5P2K9ej8eOns/Pbt6P20Uez86V3o/l395P82cej/z7nk/xJJ6P2qH
ej9cnHo/zVB8P1tjez/JP3o/usd5P7yTej9pqno/hL16P5W5ej/By3o/3fd6P2o+ez9j23s/
G4x6PzGqez/Fins/ODp6P+b0ej+fNHo/pV16Pwxxej+Pxno/</AssayYData></Step><Step><CommonData><SampleLocation>11</SampleLocation><SampleID></SampleID><SampleGroup></SampleGroup><SampleInfo></SampleInfo><SampleRow>E</SampleRow><SamplePlate>1</SamplePlate><WellType>REGENERATION</WellType><Concentration>-1</Concentration><ConcentrationUnits>µg/ml</ConcentrationUnits><MolarConcentration>-1</MolarConcentration><MolarConcUnits>nM</MolarConcUnits><MolecularWeight>-1</MolecularWeight><Temperature>28</Temperature><StartTime>6533459</StartTime><AssayTime>5</AssayTime></CommonData><FlowRate>1000</FlowRate><StepType>KREGENERATION</StepType><StepName>Regeneration</StepName><StepStatus>OK</StepStatus><ActualTime>5.00005</ActualTime><CycleTime>0.2</CycleTime><AssayXData Points="25">2X8nRQiDJ0U/hidFb4knRaKMJ0XVjydFCJMnRTuWJ0VzmSdFopwnRdmfJ0UIoydFO6YnRW+p
J0WirCdF4a8nRQyzJ0U7tidFb7knRaK8J0XVvydFDMMnRT/GJ0VzySdFpswnRQ==</AssayXData><AssayYData Points="25">mhMLwHmDH8CtsynAx94vwF9QNMAnijjAWYQ7wHJVPsDqzEDAvt1CwJbSRMCdc0bAQNdHwDFI
ScA8i0rAwhVMwOrjTMDc7k3AUdpOwMDAT8DFx1DAQspRwNMfUsCz3lLA2UFTwA==</AssayYData></Step><Step><CommonData><SampleLocation>12</SampleLocation><SampleID></SampleID><SampleGroup></SampleGroup><SampleInfo></SampleInfo><SampleRow>E</SampleRow><SamplePlate>1</SamplePlate><WellType>NEUTRALIZATION</WellType><Concentration>-1</Concentration><ConcentrationUnits>µg/ml</ConcentrationUnits><MolarConcentration>-1</MolarConcentration><MolarConcUnits>nM</MolarConcUnits><MolecularWeight>-1</MolecularWeight><Temperature>28</Temperature><StartTime>6549745</StartTime><AssayTime>5</AssayTime></CommonData><FlowRate>1000</FlowRate><StepType>KREGENERATION</StepType><StepName>Regeneration</StepName><StepStatus>OK</StepStatus><ActualTime>4.99907</ActualTime><CycleTime>0.2</CycleTime><AssayXData Points="25">2c8nRQjTJ0U/1idFc9knRabcJ0XZ3ydFDOMnRTvmJ0Vz6SdFouwnRdnvJ0UM8ydFP/YnRXP5
J0Wi/CdF2f8nRQwDKEU/BihF5QkoRaYMKEXZDyhFDBMoRT8WKEVvGShFohwoRQ==</AssayXData><AssayYData Points="25">VtEGPzoDDT9ZIxU/ixgbP+FyIT/OuyU/EXgrP9pkLj/9JS8/CkczP5cONj+M5Tc/ges3P3UU
PD/MwDw/Pik/PyEUQD/EXUE/vn9CP1C7Qz9jPkQ/xn1FP0SNRj+PQUc/9B5IPw==</AssayYData></Step><Step><CommonData><SampleLocation>11</SampleLocation><SampleID></SampleID><SampleGroup></SampleGroup><SampleInfo></SampleInfo><SampleRow>E</SampleRow><SamplePlate>1</SamplePlate><WellType>REGENERATION</WellType><Concentration>-1</Concentration><ConcentrationUnits>µg/ml</ConcentrationUnits><MolarConcentration>-1</MolarConcentration><MolarConcUnits>nM</MolarConcUnits><MolecularWeight>-1</MolecularWeight><Temperature>28</Temperature><StartTime>6565850</StartTime><AssayTime>5</AssayTime></CommonData><FlowRate>1000</FlowRate><StepType>KREGENERATION</StepType><StepName>Regeneration</StepName><StepStatus>OK</StepStatus><ActualTime>5.00908</ActualTime><CycleTime>0.2</CycleTime><AssayXData Points="25">1R8oRQgjKEU7JihFbykoRaIsKEXVLyhFBDMoRTs2KEVrOShFojwoRdU/KEUIQyhFO0YoRW9J
KEWeTChF0U8oRQRTKEU7VihFb1koRZ5cKEXVXyhFCGMoRTdmKEVraShFx2woRQ==</AssayXData><AssayYData Points="25">K/YtwNBiPsBfpkTAR3pIwFWfSsB8hUzAAtFOwPnUT8CPMVHAwVpSwJjmUsBCrFPAi3ZUwI1R
VcCmIlbAFcNWwD5ZV8AS/lfASFpYwDcIWcC3XlnAl6pZwFNEWsBjtlrA38NawA==</AssayYData></Step><Step><CommonData><SampleLocation>12</SampleLocation><SampleID></SampleID><SampleGroup></SampleGroup><SampleInfo></SampleInfo><SampleRow>E</SampleRow><SamplePlate>1</SamplePlate><WellType>NEUTRALIZATION</WellType><Concentration>-1</Concentration><ConcentrationUnits>µg/ml</ConcentrationUnits><MolarConcentration>-1</MolarConcentration><MolarConcUnits>nM</MolarConcUnits><MolecularWeight>-1</MolecularWeight><Temperature>28</Temperature><StartTime>6581946</StartTime><AssayTime>5</AssayTime></CommonData><FlowRate>1000</FlowRate><StepType>KREGENERATION</StepType><StepName>Regeneration</StepName><StepStatus>OK</StepStatus><ActualTime>5.00005</ActualTime><CycleTime>0.2</CycleTime><AssayXData Points="25">+m8oRS1zKEVgdihFlHkoRcN8KEX6fyhFKYMoRVyGKEWUiShF04woRfaPKEUpkyhFYJYoRZSZ
KEXDnChF+p8oRS2jKEV1pihFlKkoRcesKEX2ryhFKbMoRWm2KEWQuShFx7woRQ==</AssayXData><AssayYData Points="25">AVwSPziQFT9nbx0/uCclP5kcKz/xlC8/NIMzP6WhOD8nLjo/PzI+P2JpPz+Q0EE/rMRDP4gK
Rj82eUY/LCJIP0YRSz/mIkw/OF1MP62dTj/dQk8/vUBQP4xvUT/MbVI/JcpSPw==</AssayYData></Step><Step><CommonData><SampleLocation>11</SampleLocation><SampleID></SampleID><SampleGroup></SampleGroup><SampleInfo></SampleInfo><SampleRow>E</SampleRow><SamplePlate>1</SamplePlate><WellType>REGENERATION</WellType><Concentration>-1</Concentration><ConcentrationUnits>µg/ml</ConcentrationUnits><MolarConcentration>-1</MolarConcentration><MolarConcUnits>nM</MolarConcUnits><MolecularWeight>-1</MolecularWeight><Temperature>28</Temperature><StartTime>6598081</StartTime><AssayTime>5</AssayTime></CommonData><FlowRate>1000</FlowRate><StepType>KREGENERATION</StepType><StepName>Regeneration</StepName><StepStatus>OK</StepStatus><ActualTime>5.00005</ActualTime><CycleTime>0.2</CycleTime><AssayXData Points="25">+r8oRSnDKEVgxihFlMkoRcPMKEX6zyhFLdMoRWDWKEWU2ShFx9woRfrfKEUp4yhFXOYoRazp
KEXH7ChF9u8oRSnzKEVg9ihFkPkoRcf8KEX6/yhFLQMpRVwGKUWQCSlFxwwpRQ==</AssayXData><AssayYData Points="25">cx4wwA8rQMD8PUbAKtdJwFUQTMA1C07AAohPwPLXUMAdmFHAHVdSwKW5U8DrW1TAWiJVwOOR
VcDqQVbAkNVWwMN6V8Ck7VfAzB1YwBXRWMA+IFnA+HZZwHXzWcBGRVrA9ZJawA==</AssayYData></Step><Step><CommonData><SampleLocation>12</SampleLocation><SampleID></SampleID><SampleGroup></SampleGroup><SampleInfo></SampleInfo><SampleRow>E</SampleRow><SamplePlate>1</SamplePlate><WellType>NEUTRALIZATION</WellType><Concentration>-1</Concentration><ConcentrationUnits>µg/ml</ConcentrationUnits><MolarConcentration>-1</MolarConcentration><MolarConcUnits>nM</MolarConcUnits><MolecularWeight>-1</MolecularWeight><Temperature>28</Temperature><StartTime>6614237</StartTime><AssayTime>5</AssayTime></CommonData><FlowRate>1000</FlowRate><StepType>KREGENERATION</StepType><StepName>Regeneration</StepName><StepStatus>OK</StepStatus><ActualTime>5.00005</ActualTime><CycleTime>0.2</CycleTime><AssayXData Points="25">+g8pRSkTKUVgFilFkBkpRcMcKUUGIClFKSMpRVwmKUWQKSlFwywpRfovKUUpMylFXDYpRZA5
KUXDPClF9j8pRSlDKUVcRilFkEkpRcdMKUX2TylFKVMpRVxWKUWQWSlFx1wpRQ==</AssayXData><AssayYData Points="25">EpshPyn4JT9RMi4/YSA1P6TxOj86GkA/2dNDP9ewRj833Uo/xI1MPxarTz/u71E/4U5UP1Lq
VT9cD1k/kLRZP/nAWj+cM1w/WnVcP6ejXz+LYV8/nPBiP2XCYj94oWI/02xjPw==</AssayYData></Step></KineticsData></ExperimentResults>
