# Supplementary material for: Functional development of a V3/glycan-specific broadly neutralizing antibody isolated from a case of HIV superinfection
Source: eLife. 2021 Jul 15;10:e68110. doi: 10.7554/eLife.68110 (PMC8376252; doi:10.7554/eLife.68110)
Supplement: Figure 2—source data 2. [file elife-68110-fig2-data2.zip › QA013.2 Dbl Ref BLI_2020.06.25/QA013 autologous binding_MIG_naive_G7-L4/2020.06.fmx]

<?xml version="1.0" encoding="UTF-8" standalone="yes"?>
<ManifestData><Version>1.0</Version><RunID>29D70D75-DE43-4A40-820A-544485B21A50</RunID><WritingSW>DataAcquisition.exe 11.1.2.24</WritingSW><MethodFile>2020.06.fmf</MethodFile><SettingsFile></SettingsFile><DataFile>2020.06.25_001.frd</DataFile><DataFile>2020.06.25_002.frd</DataFile><DataFile>2020.06.25_003.frd</DataFile><DataFile>2020.06.25_004.frd</DataFile><DataFile>2020.06.25_005.frd</DataFile><DataFile>2020.06.25_006.frd</DataFile><DataFile>2020.06.25_007.frd</DataFile><DataFile>2020.06.25_008.frd</DataFile><DataFile>2020.06.25_009.frd</DataFile><DataFile>2020.06.25_010.frd</DataFile><DataFile>2020.06.25_011.frd</DataFile><DataFile>2020.06.25_012.frd</DataFile><DataFile>2020.06.25_013.frd</DataFile><DataFile>2020.06.25_014.frd</DataFile><DataFile>2020.06.25_015.frd</DataFile><DataFile>2020.06.25_016.frd</DataFile></ManifestData>
