# Supplementary material for: Functional development of a V3/glycan-specific broadly neutralizing antibody isolated from a case of HIV superinfection
Source: eLife. 2021 Jul 15;10:e68110. doi: 10.7554/eLife.68110 (PMC8376252; doi:10.7554/eLife.68110)
Supplement: Figure 2—source data 2. [file elife-68110-fig2-data2.zip › QA013.2 Dbl Ref BLI_2020.06.25/QA013 autologous binding_MIG_naive_G7-L4/2020.06.25_014.frd]

<?xml version="1.0" encoding="UTF-8" standalone="yes"?>
<ExperimentResults><ExperimentInfo Name="QA013 autologous binding_MIG_naive_G7-L4"><ExpDescription></ExpDescription><RTDVersion>2.0</RTDVersion><RunID>29D70D75-DE43-4A40-820A-544485B21A50</RunID><ExperimentType>KINETICS</ExperimentType><ExperimentSubType>KBASIC</ExperimentSubType><StartDateTime>2020-06-25T16:48:50</StartDateTime><MachineName>886RGX1</MachineName><UserName>Labuser</UserName><LotNumber></LotNumber><PlateName>2020.06.25</PlateName><PlateName2></PlateName2><SensorName>F2</SensorName><SensorPlate>1</SensorPlate><SensorType>AHC (Anti-hIgG Fc Capture)</SensorType><SensorRole>LIGAND</SensorRole><SensorInfo></SensorInfo><WritingSW>DataAcquisition.exe 11.1.2.24</WritingSW><InstrumentType>OctetRED96</InstrumentType><InstrumentSerial>FB-50183</InstrumentSerial><InstrumentFW></InstrumentFW><IntegrationTime>3.4</IntegrationTime><DSPType>CPF</DSPType><DSPStitching>1</DSPStitching><HasManifest>1</HasManifest><InfoHash>-1712128999</InfoHash></ExperimentInfo><AssayParamsInfo/><KineticsData><Step><CommonData><SampleLocation>1</SampleLocation><SampleID></SampleID><SampleGroup></SampleGroup><SampleInfo></SampleInfo><SampleRow>F</SampleRow><SamplePlate>1</SamplePlate><WellType>BUFFER</WellType><Concentration>-1</Concentration><ConcentrationUnits>µg/ml</ConcentrationUnits><MolarConcentration>-1</MolarConcentration><MolarConcUnits>nM</MolarConcUnits><MolecularWeight>-1</MolecularWeight><Temperature>28</Temperature><StartTime>3315791</StartTime><AssayTime>30</AssayTime></CommonData><FlowRate>1000</FlowRate><StepType>BASELINE</StepType><StepName>Baseline</StepName><StepStatus>OK</StepStatus><ActualTime>30</ActualTime><CycleTime>0.2</CycleTime><AssayXData Points="150">AAAAAKjGSz66Scw+EFgZP0SLTD93vn8/mpmZPzMzsz/NzMw/okXmPzvf/z9qvAxAmpkZQARW
JkAzMzNAAABAQM3MTECamVlABFZmQNEic0AAAIBANV6GQM3MjEACK5NAaJGZQAAAoEA1XqZA
nMSsQAIrs0BokblAz/e/QDVexkDNzMxAAivTQGiR2UDP999ANV7mQM3M7EAzM/NAaJH5QAAA
AEEbLwNBZmYGQYGVCUEv3QxB5/sPQRsvE0FOYhZBgZUZQbTIHEHn+x9BMzMjQWZmJkGBlSlB
zcwsQef7L0EbLzNBTmI2QZqZOUG0yDxB5/s/QRsvQ0FmZkZBgZVJQbTITEHn+09BGy9TQWZm
VkGamVlBzcxcQef7X0GuR2NBZmZmQZqZaUHNzGxB5/tvQTMzc0FOYnZBmpl5QbTIfEEAAIBB
mpmBQTMzg0HZzoRBZmaGQQAAiEGamYlBMzOLQc3MjEFmZo5B9P2PQZqZkUEzM5NBzcyUQVpk
lkEAAJhBmpmZQTMzm0HNzJxBZmaeQQAAoEGamaFBMzOjQc3MpEFmZqZB9P2nQZqZqUEzM6tB
zcysQWZmrkEAALBBmpmxQTMzs0HNzLRBWmS2QQAAuEGamblBMzO7Qc3MvEFaZL5BAADAQZqZ
wUEzM8NBzczEQWZmxkEAAMhBmpnJQTMzy0HNzMxBZmbOQQAA0EGNl9FBMzPTQc3M1EFaZNZB
Vg7YQZqZ2UEnMdtBzczcQWZm3kEAAOBBmpnhQTMz40HByuRBmG7mQfT950GamelBMzPrQcHK
7EFmZu5B</AssayXData><AssayYData Points="150">AAAAAMdrVjtMAUY61dNfO4f21TvV2ik8PFfrO6uP/DueUC48QbX3O+eQOzwU+SI839svPOtV
JDz+GUs80cgsPHSTFTz/jhc8EltHPISBPzxRaCw8qktJPEuiAjzad1Y8d72JPGpPWDzA32k8
+GuAPIztgTyUVIk8Y/g4PKcDWTwJkns8yieTPKonTDyyU1w8jCFfPCyCQTxEQoc8Ee6JPDR7
Zjy4Bzg8VENJPFQ/dDzq04I8mmJjPPG+iDxC3VA8j7pdPO2ziDxzYmE8iguNPFZkgDwE2GI8
+zF0PEU7nzw8kHw8CtdvPJvMiDwWqI48ra95PKcWdzwLqzY86G5nPGoFNDwGb1c8vZ+BPBCK
XzwNrJM8zsB9PPmrZDwAiJc8aeGEPHmhijyYr4M8DDekPJ55iDy5xoY8JJh/PJaigjzgo6E8
8a5/POBNhjwHZFw8cHCbPEzMbDx+rHg8BuqbPPHJijxFjIw8j4WmPJwglDy1dHw8Y7KZPOnK
mzxpyps8xKV9PCdpfzynJ048g8tkPA/aijzer5g8Fz6UPLy3rDyW3V88qcWRPHrJazyiw5c8
a2p7PE29fjxz/Zg8lk6FPOtxmjzqr6E8VQ6iPHnGhjwUgaY8nxOrPJFLlDz8u308dF2ZPOYx
fzyZqYo84jWRPKT9izxlJYk8fEKcPC4gjTzT55w8v7edPJICjjw0C5087QyzPDltoTwx2Xk8
IYWOPH/2kTyu0708VI1pPB5xszypspY8mwWKPEXRpTwRFZY8bhiDPEAbqzyImoY8jeaGPDgD
pTxjUKY8</AssayYData></Step><Step><CommonData><SampleLocation>11</SampleLocation><SampleID></SampleID><SampleGroup></SampleGroup><SampleInfo></SampleInfo><SampleRow>F</SampleRow><SamplePlate>1</SamplePlate><WellType>REGENERATION</WellType><Concentration>-1</Concentration><ConcentrationUnits>µg/ml</ConcentrationUnits><MolarConcentration>-1</MolarConcentration><MolarConcUnits>nM</MolarConcUnits><MolecularWeight>-1</MolecularWeight><Temperature>28</Temperature><StartTime>3411841</StartTime><AssayTime>5</AssayTime></CommonData><FlowRate>1000</FlowRate><StepType>KREGENERATION</StepType><StepName>Regeneration</StepName><StepStatus>OK</StepStatus><ActualTime>4.999</ActualTime><CycleTime>0.2</CycleTime><AssayXData Points="25">AADwQY2X8UEzM/NBwMr0QVpk9kH0/fdBjZf5QScx+0HAyvxBWmT+QQAAAELHywBCk5gBQmBl
AkIzMwNC+v4DQsfLBEKTmAVCYGUGQi0yB0L6/gdCzcwIQpqZCUJmZgpCLTILQg==</AssayXData><AssayYData Points="25">bJCDwA0LkMCObpbAkvyawH5BnsBwv6DAqvCiwOLxpMA6fKbAWeinwIwsqcCiVqrAYSOrwOgL
rMAgGa3AVb6twEqBrsCLEq/A6LivwPk4sMAPAbHA8TKxwJzGscBfHLLAenWywA==</AssayYData></Step><Step><CommonData><SampleLocation>12</SampleLocation><SampleID></SampleID><SampleGroup></SampleGroup><SampleInfo></SampleInfo><SampleRow>F</SampleRow><SamplePlate>1</SamplePlate><WellType>NEUTRALIZATION</WellType><Concentration>-1</Concentration><ConcentrationUnits>µg/ml</ConcentrationUnits><MolarConcentration>-1</MolarConcentration><MolarConcUnits>nM</MolarConcUnits><MolecularWeight>-1</MolecularWeight><Temperature>28</Temperature><StartTime>3428107</StartTime><AssayTime>5</AssayTime></CommonData><FlowRate>1000</FlowRate><StepType>KREGENERATION</StepType><StepName>Regeneration</StepName><StepStatus>OK</StepStatus><ActualTime>5</ActualTime><CycleTime>0.2</CycleTime><AssayXData Points="25">+v4LQsHKDEKamQ1CWmQOQicxD0L6/g9Cx8sQQpSYEUJaZBJCJzETQvr+E0LHyxRClJgVQlpk
FkItMhdC+v4XQsfLGEKNlxlCZ2YaQi0yG0L6/htCx8scQpSYHUJgZR5CLTIfQg==</AssayXData><AssayYData Points="25">yod4v3Arbr8+ZGG/dfRYv20LUr8yAUq/gSlEv36TP78sSjy/auY3v8k9NL/B0DC/2Xwtv9NO
K7+97yi/WaYmv6w8JL+AYyK/jSkgv2WAH7+9wxy/fokbv9NsGr8Vwhi/duUXvw==</AssayYData></Step><Step><CommonData><SampleLocation>11</SampleLocation><SampleID></SampleID><SampleGroup></SampleGroup><SampleInfo></SampleInfo><SampleRow>F</SampleRow><SamplePlate>1</SamplePlate><WellType>REGENERATION</WellType><Concentration>-1</Concentration><ConcentrationUnits>µg/ml</ConcentrationUnits><MolarConcentration>-1</MolarConcentration><MolarConcUnits>nM</MolarConcUnits><MolecularWeight>-1</MolecularWeight><Temperature>28</Temperature><StartTime>3444232</StartTime><AssayTime>5</AssayTime></CommonData><FlowRate>1000</FlowRate><StepType>KREGENERATION</StepType><StepName>Regeneration</StepName><StepStatus>OK</StepStatus><ActualTime>5</ActualTime><CycleTime>0.2</CycleTime><AssayXData Points="25">+v4fQsHKIEKUmCFCYGUiQi0yI0L6/iNCx8skQpSYJUJaZCZCJzEnQvT9J0LHyyhCjZcpQm1n
KkInMStC9P0rQsHKLEKNly1CWmQuQicxL0L0/S9CwcowQrKdMUJgZTJCLTIzQg==</AssayXData><AssayYData Points="25">hxyXwGNNoMCa/qPAgD2mwMDrp8COeqnA0HOqwPhPq8CvNKzAc8CswMR+rcDK/63AeJ6uwEoF
r8D2fa/AavKvwNpZsMAjirDAf+mwwGtJscCMd7HAWtuxwKwEssCRULLAcIuywA==</AssayYData></Step><Step><CommonData><SampleLocation>12</SampleLocation><SampleID></SampleID><SampleGroup></SampleGroup><SampleInfo></SampleInfo><SampleRow>F</SampleRow><SamplePlate>1</SamplePlate><WellType>NEUTRALIZATION</WellType><Concentration>-1</Concentration><ConcentrationUnits>µg/ml</ConcentrationUnits><MolarConcentration>-1</MolarConcentration><MolarConcUnits>nM</MolarConcUnits><MolecularWeight>-1</MolecularWeight><Temperature>28</Temperature><StartTime>3460329</StartTime><AssayTime>5</AssayTime></CommonData><FlowRate>1000</FlowRate><StepType>KREGENERATION</StepType><StepName>Regeneration</StepName><StepStatus>OK</StepStatus><ActualTime>5</ActualTime><CycleTime>0.2</CycleTime><AssayXData Points="25">+v4zQsfLNEKNlzVCWmQ2Qi0yN0L6/jdCwco4QpSYOUJaZDpCJzE7QvT9O0LByjxClJg9Qlpk
PkInMT9C9P0/QsfLQEKamUFCWmRCQi0yQ0L6/kNCwcpEQo6XRUJaZEZCLTJHQg==</AssayXData><AssayYData Points="25">9gRlv7eLX7/p5lW/RdpLvyXGQ79z6Du/cSQ3vwiNMr+Zui6//ispv/A6J78QpiK/oDsgv1yg
Hr/EZhy/tccYv4HiF7/bHBa/lDYTv2tQEr9d8RC/mNEOvymBDb830gy/aewLvw==</AssayYData></Step><Step><CommonData><SampleLocation>11</SampleLocation><SampleID></SampleID><SampleGroup></SampleGroup><SampleInfo></SampleInfo><SampleRow>F</SampleRow><SamplePlate>1</SamplePlate><WellType>REGENERATION</WellType><Concentration>-1</Concentration><ConcentrationUnits>µg/ml</ConcentrationUnits><MolarConcentration>-1</MolarConcentration><MolarConcUnits>nM</MolarConcUnits><MolecularWeight>-1</MolecularWeight><Temperature>28</Temperature><StartTime>3476486</StartTime><AssayTime>5</AssayTime></CommonData><FlowRate>1000</FlowRate><StepType>KREGENERATION</StepType><StepName>Regeneration</StepName><StepStatus>OK</StepStatus><ActualTime>4.999</ActualTime><CycleTime>0.2</CycleTime><AssayXData Points="25">+v5HQsHKSEKNl0lCWmRKQi0yS0L6/ktCx8tMQo2XTUJgZU5CJzFPQvr+T0LBylBCjZdRQmBl
UkInMVNC+v5TQsfLVEKUmFVCWmRWQi0yV0L0/VdCwcpYQo6XWUJaZFpCJzFbQg==</AssayXData><AssayYData Points="25">Xb2YwIMfoMBaTKPAcS6lwPq+psBZ06fA2uyowEawqcDHU6rAfAmrwM6Oq8Au/6vAQIuswM7x
rMBka63AeIatwPHNrcCeQK7AKYGuwLXYrsBM+67AeFyvwMh+r8DUp6/AWM6vwA==</AssayYData></Step><Step><CommonData><SampleLocation>12</SampleLocation><SampleID></SampleID><SampleGroup></SampleGroup><SampleInfo></SampleInfo><SampleRow>F</SampleRow><SamplePlate>1</SamplePlate><WellType>NEUTRALIZATION</WellType><Concentration>-1</Concentration><ConcentrationUnits>µg/ml</ConcentrationUnits><MolarConcentration>-1</MolarConcentration><MolarConcUnits>nM</MolarConcUnits><MolecularWeight>-1</MolecularWeight><Temperature>28</Temperature><StartTime>3492560</StartTime><AssayTime>5</AssayTime></CommonData><FlowRate>1000</FlowRate><StepType>KREGENERATION</StepType><StepName>Regeneration</StepName><StepStatus>OK</StepStatus><ActualTime>5</ActualTime><CycleTime>0.2</CycleTime><AssayXData Points="25">9P1bQsHKXEKOl11CVGNeQiEwX0Lu/F9Cu8lgQo6XYUJaZGJCITBjQvT9Y0K7yWRCh5ZlQlpk
ZkInMWdC7vxnQsHKaEKOl2lCWmRqQiEwa0Lu/GtCu8lsQoiWbUJUY25CJzFvQg==</AssayXData><AssayYData Points="25">fO1Lv1ndRr/XCjy/czsyvzrZKr8qHiS/TSEev7dmGr8osBa/rLESv3z+Dr8yQQy/18kIvzNp
CL/U2wW/eScCv6W//75fjPq+FJH5vv599L5bIvK+D/Lvvo0H677sheq+gYnovg==</AssayYData></Step><Step><CommonData><SampleLocation>1</SampleLocation><SampleID></SampleID><SampleGroup></SampleGroup><SampleInfo></SampleInfo><SampleRow>F</SampleRow><SamplePlate>1</SamplePlate><WellType>BUFFER</WellType><Concentration>-1</Concentration><ConcentrationUnits>µg/ml</ConcentrationUnits><MolarConcentration>-1</MolarConcentration><MolarConcUnits>nM</MolarConcUnits><MolecularWeight>-1</MolecularWeight><Temperature>28</Temperature><StartTime>3507407</StartTime><AssayTime>30</AssayTime></CommonData><FlowRate>1000</FlowRate><StepType>BASELINE</StepType><StepName>Baseline</StepName><StepStatus>OK</StepStatus><ActualTime>30</ActualTime><CycleTime>0.2</CycleTime><AssayXData Points="150">9P1vQsHKcEKOl3FCWmRyQicxc0L0/XNCwcp0Qo6XdUJaZHZCITB3QvT9d0K7yXhCh5Z5Qlpk
ekInMXtC9P17QsHKfEKOl31CWmR+Qicxf0L0/X9C3WSAQkrMgEItMoFClJiBQvr+gUJgZYJC
RMuCQi0yg0KUmINCd/6DQt1khELHy4RCqjGFQpSYhUL6/oVC3WSGQsfLhkKqMYdCEJiHQvr+
h0LdZIhCx8uIQi0yiUIVrolCd/6JQmBlikJEy4pCqjGLQpSYi0J3/otC3WSMQsfLjEItMo1C
lJiNQnf+jULdZI5C2c6OQqoxj0KUmI9Cd/6PQmZmkELHy5BCqjGRQhCYkUL6/pFCYGWSQkTL
kkItMpNCEJiTQnf+k0LdZJRCRMuUQi0ylUKUmJVCd/6VQmBllkJEy5ZCqjGXQhCYl0J3/pdC
3WSYQkTLmEItMplClJiZQnf+mULdZJpCaNGaQi0ym0IQmJtCd/6bQmBlnEJEy5xCqjGdQhCY
nUL6/p1C8GeeQtnOnkKqMZ9CEJifQn3/n0JgZaBCRMugQqoxoUIQmKFCd/6hQt1kokJEy6JC
qjGjQhCYo0J9/6NCYGWkQsfLpEKqMaVCEJilQnf+pULkZaZCRMumQi0yp0KUmKdC+v6nQuRl
qELHy6hCqjGpQpSYqUL6/qlCYGWqQsfLqkItMqtClJirQn3/q0JgZaxCx8usQi0yrUKUmK1C
+v6tQmBlrkLHy65CLTKvQpSYr0L6/q9CYGWwQsfLsEItMrFClJixQvr+sUJgZbJCx8uyQi0y
s0KUmLNC</AssayXData><AssayYData Points="150">ECDIvnzIyL7PM8e+4NXFvpByw77rx8K+XeXAvnFnv757yby+w8O8vo3Kvr61uru+xCe6vmuR
ub40w7m+7W24vlmkub4uIba+P2S1vmX3s75n9bS+OrC1vkO1tL4i67C+EHyvvhP9sL57yK6+
7E2tvgSOrb7Zuq2+m0msvl7erL6HZKy+Q2CqvjIIq77yaKq+gBuqvjyfqr4aqai+9ZilvvS9
pL6XCqe+BdClvjTSpL6nBqS+KlWivokMpL658qG+9PGivg2NoL5V2J6+siafvvOcn7605J++
99CevvT+nb6ld56+wNGevgecnb6spp2+pjmavjtZmb6r55m+OFmZvkanmb4Rjpq+jEiXvl4x
lr4GbZi+3ICXvggYl75etJa+rkGWvibilr7N+5S+yoyVvs3pkr5GNpO+SyGSvsE2k759DZO+
zReSvpJ4j76NlZK+v2CPvtJikL5Qw4++Y/6PvlQlkL49U46+N42OvtbpjL6P8Iy+6guMvtzx
jL4fwYy+1D+MvgG1i762Moy+akuKvnl5i74Y84m+D4GJvvOrh74Au4i+08qJvnaWiL4u2Ie+
2A2HvmHAhb4XKYe+YsqFvs1Ih77TU4e+GyeHvrU8hr5wC4e+joiFvjXDhr7IbYK+RzCFvh6J
hL440YK+NRiDvkkWhb6rFYK+lziCvtZhgr5f7oK+ftGCvg9Rgr4PbH++sRuAvkrlf77pIYG+
rlR8vvgHgL7WT3u+xed7vgOCfL6NVXu+0Jt7vpbue7421nu+G0V5vv/kfr66o3e+UA14vuO3
dr7hi3W+</AssayYData></Step><Step><CommonData><SampleLocation>1</SampleLocation><SampleID></SampleID><SampleGroup></SampleGroup><SampleInfo></SampleInfo><SampleRow>F</SampleRow><SamplePlate>1</SamplePlate><WellType>BUFFER</WellType><Concentration>-1</Concentration><ConcentrationUnits>µg/ml</ConcentrationUnits><MolarConcentration>-1</MolarConcentration><MolarConcUnits>nM</MolarConcUnits><MolecularWeight>-1</MolecularWeight><Temperature>28</Temperature><StartTime>3538354</StartTime><AssayTime>80</AssayTime></CommonData><FlowRate>1000</FlowRate><StepType>LOADING</StepType><StepName>Loading</StepName><StepStatus>OK</StepStatus><ActualTime>79.999</ActualTime><CycleTime>0.2</CycleTime><AssayXData Points="400">+v6zQt1ktELHy7RCLTK1QhGYtUIAALZC3WS2QsfLtkItMrdCEZi3Qnf+t0LdZLhCRMu4Qqox
uUKUmLlC+v65QmBlukJEy7pCcT27QpSYu0J3/rtC3WS8QlDNvEKqMb1CEJi9Qnf+vULdZL5C
x8u+Qqoxv0IQmL9C+v6/QmBlwEJEy8BCqjHBQhCYwUJ3/sFCYGXCQkTLwkKqMcNCEJjDQnf+
w0LdZMRCRMvEQi0yxUKamcVCd/7FQt1kxkJEy8ZCqjHHQhCYx0J3/sdC3WTIQsfLyEKqMclC
lJjJQnf+yULdZMpCRMvKQqoxy0KUmMtC+v7LQt1kzEJEy8xCLTLNQpSYzUL6/s1C3WTOQsfL
zkItMs9ClJjPQnf+z0JgZdBCx8vQQi0y0UKUmNFC+v7RQmBl0kLHy9JCLTLTQpSY00L6/tNC
YGXUQsfL1EJANdVClJjVQvr+1UJgZdZCx8vWQqox10KUmNdC+v7XQmBl2EJEy9hCLTLZQpSY
2UL6/tlCYGXaQsfL2kItMttCEJjbQvr+20JgZdxCRMvcQi0y3UKUmN1C+v7dQt1k3kLHy95C
LTLfQjyf30J3/t9CYGXgQkTL4EItMuFClJjhQvr+4UJgZeJCx8viQi0y40KUmONCd/7jQmBl
5EJWzuRCLTLlQpSY5UL6/uVCYGXmQsfL5kItMudClJjnQvr+50LdZOhCx8voQi0y6UIQmOlC
+v7pQmBl6kLHy+pCLTLrQhCY60L6/utC3WTsQkTL7EItMu1CmpntQvr+7UJgZe5CRMvuQqox
70KUmO9C+v7vQmBl8ELHy/BCqjHxQpSY8UL6/vFC3WTyQkTL8kItMvNClJjzQvr+80JgZfRC
x8v0Qi0y9UKUmPVC+v71QmBl9kJEy/ZCLTL3QhCY90J3/vdC3mT4QkTL+EItMvlClJj5Qvr+
+ULeZPpCRMv6Qi0y+0KUmPtC+v77Qt5k/EJEy/xCsDL9QhCY/UL6/v1CYGX+QsfL/kItMv9C
EJj/Qnf+/0JvMgBDomUAQ9WYAENKzABDPP8AQ7AyAUOiZQFD1ZgBQwjMAUMAAAJDbzICQ+Rl
AkPVmAJDCMwCQ33/AkNvMgND5GUDQxaZA0MIzANDPP8DQ28yBEPkZQRD1ZgEQwjMBEN9/wRD
bzIFQyVmBUPVmAVDCMwFQzz/BUNvMgZDomUGQ9WYBkMIzAZDff8GQ28yB0OiZQdD1ZgHQwjM
B0N9/wdDsDIIQ+RlCEPVmAhDSswIQ33/CEOwMglD5GUJQ9WYCUMIzAlDff8JQ7AyCkPkZQpD
FpkKQ0rMCkN9/wpDsDILQ+RlC0MWmQtDSswLQ33/C0OwMgxD5GUMQxaZDENKzAxDff8MQ7Ay
DUPkZQ1DFpkNQ0rMDUO+/w1DsDIOQ+RlDkMWmQ5DSswOQ33/DkOwMg9D5GUPQ9WYD0NKzA9D
ff8PQ7AyEEPkZRBDFpkQQ0rMEEN9/xBDsDIRQ+RlEUMWmRFDSswRQ33/EUOwMhJD5GUSQxaZ
EkNKzBJDff8SQ7AyE0PkZRNDFpkTQ0rME0N9/xNDbzIUQ6JlFEMWmRRDSswUQ33/FENvMhVD
5GUVQ9WYFUMIzBVDSAEWQ28yFkOiZRZD1ZgWQwjMFkM8/xZDsDIXQ6JlF0PhmhdDSswXQ33/
F0OwMhhD5GUYQ9WYGENKzBhDff8YQ28yGUOiZRlD1ZgZQ0rMGUM8/xlDbjIaQ6JlGkMWmRpD
SswaQ33/GkNuMhtDomUbQxaZG0MIzBtDPP8bQ7AyHEPkZRxDFpkcQwjMHEM8/xxDbjIdQ6Jl
HUPVmB1DCMwdQzz/HUOwMh5DomUeQ9WYHkMIzB5DPP8eQ24yH0OiZR9D1ZgfQ0rMH0M8/x9D
sDIgQ6JlIEPVmCBDCMwgQ33/IEMKNyFD5GUhQxaZIUMIzCFDPP8hQ24yIkOiZSJDFpkiQwjM
IkM8/yJDbjIjQ2ZmI0MWmSNDCMwjQzz/I0NuMiRD5GUkQ9WYJEMIzCRDPP8kQ24yJUOiZSVD
1ZglQwjMJUM8/yVDbjImQ6JlJkPVmCZDCMwmQzz/JkNuMidD5GUnQ9WYJ0MIzCdDPP8nQ24y
KEPkZShDFpkoQwjMKENCAClDbjIpQ+RlKUMWmSlDCMwpQw==</AssayXData><AssayYData Points="400">p8l0vlnEdb5ObnS+UGV2voc/dr6NcHG+4O10vl3qb77x8nG+vs9uvkA5b77uQm2+lDVuvjxy
bb42m2u+rzZpvsZ5b74gWm2+UYtpvpFoab4+lWm+q9RjvvdNZ75YWWq+YlxjvouwZ76ie2q+
0TRivtL8Zb4vnGW+1DdnvisfZr5scmW+mWdjvk3vYL6qS2K+6SthvmCiYr7FKGG+mbpjvjG4
Yb5TgWC+tlxivsTwYb7d3WK+oYFfvstcXb4VSFm+C2NdvgfsWr70ZGC+D2VbvpbdXL4MmFq+
I65avjpGWb5T8Vy+xm9bvqcmXb4pmle+CMBZvqhUW74uwVq+EqZVvrrIV750FVm+MjFXvi+l
Ur5PIli+aspWvvMjUr77WFe+4uFSviRNU764RVC+60NTvo7pT77dalK+jENQvmaTUb6VKFK+
umhPvg6+Tr5pHEy+MoFNvs88Tb7KgEq+a69LvmZXS77QtE6+JNFMvmPRTb6BdUy+5oVOvluv
TL7XlEm+3s1JvrrhSb7BCki+eMJKvrSAR76gnES++5FJvkTZSL7ACEe+eMlIvn4CR74XLEm+
KHRHvk2VSb4s00e+RN5Dvr72Rr4vhUW+s0tFvoGmRL4TtkW+JWE9vlLLQb6qyES+KlhEvvNm
Qr60kUO+gu1BvtloP74fgz++sjhAvoHvP76iDD2+dNI+vunPOr7kLz6+M11DvlL6PL6xTT2+
u7g/vo5lPb6WET6+edxAvjDxPr4duTu+ldc7vilFPb6kvTq+bEY3vpqoOb5L7Tm+WyQ4vjLp
OL7FGjm+OpI5vonqOb6lgDq++rw2vnhgOL6Isjq+OCs3vsZHNL6qoTi+A0A2vh3NNb4UqjO+
ps84vqV3Nb5cSDK+RH4wvhcnNL4F6S++jFwyvk3gMb7lmzO+EakvvjAFM77MBy++SCEwvmy2
Nb5w1TO+70EyviDhMb6+zjC+0hAvviC8L75+6DS+xbYzvppsNL5PezC+vmcqvlH7ML7WETC+
7Bgvvrb4LL7WVy2+900tvrciLb5DJS2+SAIrvuNqLr5fby2+DeYqvqmfLr601Sy+XuItvqqu
LL5LXSy+olktvhEBLb5r7Sy+WXkpvtLcKL58cCi+5ZYmvk9gKr6h6yW+V6wkvnymJb77OSq+
glQlviRJJb712Se++rMmvkUUI752XyK+L3EmvoqyH76tgim+wBkkvkapJr7+lCG+O2MlvpVP
JL4MHSS+NsEmvhKFIb7ZXCW+BP8dvrP1JL7fYCO+YrokvqCqHr7UtiS+au4fvnEpIL462iS+
QnAjvi7lHr4bkh2+ADklvg0AHb69IB++FcsZvuDkH76BiRm+9/QhvuwJHb7kIBy+51UcvsR8
Hb4Xchy+UY4ZvvhxG77Cvx++KmcfvmyvF74a0Re+TlkavvGJG75erBu+VsYbviT8Gb7pkBi+
pPwYvmnZGL7IPRq+9nYYvuULHL4uXRm+cukbvh3mG76EShe+bx4ZvsbaGL6K5hS+vcMWvokH
F75OxxW+TX8Tvk8BGL4S9BK+7sESvk29Fb5N4xS+ufIZvi7LEb73ahO+YVMVvm2xFr5XDRS+
XfsSvhgRFL7e6BC+Z4cSvrbTFr5kEha+bT0Uvj/xEb7Khg2+7x4UvnQjEr5ApA++ChYTvifH
Eb63nw2+tfMQvpNgEb6I7hK+/bMQvqGoDb6yJBS+sVgMvnAhDr4yngy+om4MvgLJE75Mrgu+
m64OvhSuDb7IJBC+XnALvombEb4XHQ6+dq4Jvsm2CL44YQq+CIoNvp6pDb7usw2+7OQJvmFs
CL5mYg6+HjoNvq3yEL6mmAm+jmYLvscvDb7I8gu+wtsJvqYFCb5MEAe+uLwHvgCIC77E4gu+
E7cMvsnNCL5YTgy+3ZkKvtIlBb7nRgW+OgkLvuehB75jJwa+wI8HvqBQC75FcgW+V5YFvhIw
B77HnwO+PnMEvvrfBr5kJwi+gmQDvsRBAr7T7wK+79IEvoOnAr7gggO+R+j/vUunAb4NDwO+
eL4EvteiAL4FnAO+LjoFvoIp/r3p8P291ZsDvvnCBL5HNwG+gvwAvvwIAr5JdgG+1AsCvjI0
AL5g7gO+AhUEvmkkAL4qrwK+2OcBvgeU+72Tt/+989wBvg==</AssayYData></Step><Step><CommonData><SampleLocation>1</SampleLocation><SampleID></SampleID><SampleGroup></SampleGroup><SampleInfo></SampleInfo><SampleRow>F</SampleRow><SamplePlate>1</SamplePlate><WellType>BUFFER</WellType><Concentration>-1</Concentration><ConcentrationUnits>µg/ml</ConcentrationUnits><MolarConcentration>-1</MolarConcentration><MolarConcUnits>nM</MolarConcUnits><MolecularWeight>-1</MolecularWeight><Temperature>28</Temperature><StartTime>3619420</StartTime><AssayTime>30</AssayTime></CommonData><FlowRate>1000</FlowRate><StepType>BASELINE</StepType><StepName>Baseline</StepName><StepStatus>OK</StepStatus><ActualTime>29.999</ActualTime><CycleTime>0.2</CycleTime><AssayXData Points="150">O/8pQ24yKkNgZSpD1ZgqQ8bLKkM7/ypDbjIrQ2BlK0PVmCtDxssrQzv/K0NuMixDoWUsQ9WY
LEMIzCxDO/8sQ24yLUOhZS1D1ZgtQwjMLUM7/y1DbjIuQ6FlLkOTmC5DCMwuQzv/LkO2My9D
oWUvQ9WYL0MIzC9Dff8vQ24yMEOhZTBD1ZgwQwjMMEM7/zBDbjIxQ6FlMUPVmDFDCMwxQ/n+
MUNuMjJDoWUyQ9WYMkMIzDJDO/8yQ24yM0OhZTND1ZgzQ8bLM0M7/zNDbjI0Q7RoNEPVmDRD
xss0Qzv/NENuMjVDoWU1Q9WYNUMIzDVD+f41Qy0yNkNgZTZD1Zg2Q8bLNkPEADdDLTI3Q2Bl
N0OTmDdDScw3Qzv/N0NuMjhDoWU4Q5OYOEMIzDhD+f44Qy0yOUNgZTlDk5g5QwjMOUP5/jlD
bjI6Q6FlOkPVmDpDxss6Qzv/OkMtMjtD6WY7Q9WYO0PGyztD+v47Qy0yPENgZTxDk5g8QwjM
PEP6/jxDbjI9Q6FlPUPVmD1Dxss9Q/r+PUMtMj5DYGU+Q5OYPkNQzT5D+v4+Qy0yP0NgZT9D
k5g/Q8bLP0M7/z9DbjJAQ6FlQEOTmEBDxstAQzv/QEMtMkFDYGVBQ5OYQUMIzEFD+v5BQ24y
QkNgZUJDk5hCQ0nMQkP6/kJDbjJDQ2BlQ0OTmENDCMxDQzv/Q0MtMkRDYGVEQ5OYREPGy0RD
+v5EQy0yRUNgZUVD1ZhFQwjMRUP6/kVDLTJGQ2BlRkOTmEZDxstGQ/r+RkMtMkdDYGVHQ5OY
R0PGy0dD</AssayXData><AssayYData Points="150">TR79vQRrAL4Sxfe98736vcRS/72rBPu9y7b0vUjZAr4ANP+9xfj7vXCl7r1uWAC+ZK7uvaNr
971YiQG+4lf0vVTQ+L0QWPq9/Ob0vYZZ9r3wr/K9nen1va8H+73Rw/S9/vvyvUvA8b3M3vO9
FD37vdpW+L0x/vS9lY3vvbSw9b0QpfC9wSnxvb0/+r0cf/G9BmnzvUfy7b1Cj/u9TGvwvZyq
8b1Z+fK9+1T4vSWZ8b29Nuy91bjxvT6D8L3Ef+u9bbvovTrY672tpOW9q0DsvfBU4r1XQfK9
9FLpvTIZ870wyO+94tHuvWAG671JVOi9ifbvvf+k5r1o+u29l/jmvSVy7r3Qlea97n/pvRFn
7L3HVOO9q7vpvaGB5L16F+e9NNnlvXAf6L0vHuG9ZKvmvbUa4L2rDum9CKDgvcLg472rSd69
DNHhvblB2b2sK+O9XBjcvchV4r1i1+S9qATovfw51b18PeC9yC7avezn4b08Rdu9YhPjvdoo
3r3GCdm9yLjYvWQB3r39Nte9dmHfvS5K2L1Kj9a9lA7UvY1E3L3hn9a90yjYveri2b3e19W9
0sHZvW591r2nadm91CbbvXgJ1r0AbtC9VmrSvRzZ273Il9q9KGfYvS7A0L0Kn9a93V/YvSsk
4b1l6Nu9DMTQvVeU0r3f9dS9HhfNvRBIxr3peNm9mZnYvc9F2b2gIdO9E5XQvaVa0L3ILdS9
ugvTvYZ+170L1sy9xPPLvdcK0L34nNC95SfRva3Nxr0GmtC9orvQvcPwyr37cdC95yjKvTX8
0L3A0869</AssayYData></Step><Step><CommonData><SampleLocation>10</SampleLocation><SampleID>QA013.765M.C1 gp120</SampleID><SampleGroup></SampleGroup><SampleInfo></SampleInfo><SampleRow>F</SampleRow><SamplePlate>1</SamplePlate><WellType>KSAMPLE</WellType><Concentration>-1</Concentration><ConcentrationUnits>µg/ml</ConcentrationUnits><MolarConcentration>15.6</MolarConcentration><MolarConcUnits>nM</MolarConcUnits><MolecularWeight>-1</MolecularWeight><Temperature>28</Temperature><StartTime>3658348</StartTime><AssayTime>180</AssayTime></CommonData><FlowRate>600</FlowRate><StepType>ASSOC</StepType><StepName>Association</StepName><StepStatus>OK</StepStatus><ActualTime>180</ActualTime><CycleTime>0.2</CycleTime><AssayXData Points="900">+f5HQ+sxSEMeZUhDUZhIQwfMSEO3/khD6zFJQ19lSUOTmElDhMtJQ7f+SUMsMkpDHmVKQ5OY
SkPGy0pD+f5KQ+sxS0NfZUtDUZhLQ8bLS0P5/ktDLDJMQ19lTEOTmExDxstMQ/n+TEMsMk1D
X2VNQ5OYTUPGy01D+f5NQywyTkNfZU5Dk5hOQ8bLTkP5/k5DLDJPQ19lT0OTmE9DxstPQ/n+
T0PrMVBDX2VQQ5OYUEOEy1BDt/5QQywyUUMeZVFDk5hRQ8bLUUP5/lFDLDJSQ19lUkOTmFJD
xstSQ7f+UkMsMlNDX2VTQ5OYU0PGy1ND+f5TQ+sxVENfZVRDUZhUQ8bLVEP5/lRDLDJVQ19l
VUNRmFVDxstVQ/n+VUPrMVZDX2VWQ5OYVkOEy1ZD+f5WQ+sxV0MeZVdDUZhXQ4TLV0P5/ldD
LDJYQ19lWEOTmFhDhMtYQ7j+WEPrMVlDHmVZQ5OYWUPGy1lD+f5ZQywyWkNfZVpDUZhaQ8bL
WkP5/lpDLDJbQx5lW0OTmFtDhMtbQ/n+W0PrMVxDX2VcQ5OYXEPGy1xDuP5cQywyXUMeZV1D
k5hdQ8bLXUO4/l1DLDJeQ19lXkOTmF5DhMteQ/n+XkMsMl9DHmVfQ5OYX0PGy19DOv9fQ+sx
YEMeZWBDUZhgQ4TLYEP5/mBDLDJhQx5lYUNRmGFDxsthQ7j+YUPrMWJDX2ViQ1GYYkOEy2JD
uP5iQywyY0NfZWNDk5hjQ4TLY0P5/mND6zFkQ19lZEOTmGRDxstkQ7j+ZEPrMWVDHmVlQ1GY
ZUOEy2VDuP5lQywyZkMeZWZDUZhmQ4TLZkO4/mZD6zFnQx5lZ0NRmGdDhMtnQ7j+Z0PrMWhD
HmVoQ1GYaEOEy2hDuP5oQ+sxaUMeZWlDUZhpQ8bLaUO4/mlD6zFqQx5lakNRmGpDxstqQ/n+
akNuMmtDHmVrQ1GYa0PGy2tDuP5rQ+sxbENgZWxDkphsQ4TLbEP5/mxDLDJtQ2BlbUOSmG1D
xsttQ/n+bUMsMm5DYGVuQ5KYbkPGy25D+f5uQywyb0NgZW9DkphvQ8bLb0P5/m9DLDJwQ2Bl
cEOSmHBDxstwQ/n+cEMsMnFDYGVxQ5KYcUPGy3FD+f5xQywyckNgZXJDUZhyQ8bLckP5/nJD
LDJzQ2Blc0OSmHNDxstzQ/n+c0MsMnRDHmV0Q5KYdEPGy3RD+f50Q+sxdUNgZXVDUZh1Q8bL
dUP5/nVDLDJ2Q2BldkOSmHZDxst2Q7j+dkMsMndDYGV3Q5KYd0PGy3dDOv93QywyeENgZXhD
kph4Q8bLeEP5/nhD6zF5Q2BleUOSmHlDhMt5Q/n+eUPrMXpDYGV6Q1GYekOEy3pD+f56Q+sx
e0NgZXtDkph7Q8bLe0O4/ntD6zF8Q2BlfENRmHxDxst8Q/n+fEMsMn1DHmV9Q1GYfUPGy31D
uP59Q+sxfkNgZX5DUZh+Q4TLfkO4/n5D6zF/Q2Blf0OSmH9DhMt/Q/n+f0P1GIBDjzKAQ0lM
gEPCZYBDXH+AQ/WYgEOPsoBDKMyAQ+PlgENc/4BD9RiBQ7AygUNJTIFDwmWBQ1x/gUMWmYFD
j7KBQyjMgUPC5YFDXP+BQxYZgkOPMoJDKEyCQ+NlgkNcf4JD9ZiCQ4+ygkMozIJD4+WCQ1z/
gkP1GINDsDKDQyhMg0PCZYNDXH+DQ/WYg0OwsoNDKMyDQ8Llg0N8/4ND9RiEQ48yhENJTIRD
wmWEQ1x/hEMWmYRDj7KEQyjMhEPj5YRDXP+EQ/UYhUOPMoVDKEyFQ8JlhUN8f4VD9ZiFQ4+y
hUNqzIVD4+WFQ53/hUP1GIZDsDKGQyhMhkPjZYZDfH+GQ/WYhkOwsoZDScyGQ+PlhkN8/4ZD
FhmHQ7Ayh0NJTIdD42WHQ3x/h0MWmYdDsLKHQ0nMh0Pj5YdDfP+HQxYZiEOwMohDSUyIQ+Nl
iEN8f4hDFpmIQ7CyiENJzIhD4+WIQ3z/iEMWGYlDsDKJQ0lMiUPjZYlDfH+JQxaZiUOwsolD
ScyJQ+PliUN8/4lDFhmKQ7AyikNJTIpD42WKQ1x/ikMWmYpDj7KKQyjMikPj5YpDXP+KQxYZ
i0OPMotDSUyLQ8Jli0N8f4tDFpmLQ7Cyi0MozItDwuWLQ3z/i0MWGYxDsDKMQ0lMjEPCZYxD
fH+MQxaZjEOwsoxDScyMQ+PljENc/4xDFhmNQ7AyjUNJTI1D42WNQ1x/jUMWmY1Dj7KNQ0nM
jUPC5Y1DfP+NQxYZjkOwMo5DKEyOQ+NljkN8f45DFpmOQ7CyjkNJzI5D4+WOQ1z/jkMWGY9D
jzKPQ0lMj0PCZY9DXH+PQxaZj0Owso9DScyPQ8Llj0N8/49D9RiQQ7AykEMoTJBD42WQQ3x/
kEP1mJBDsLKQQ0nMkEPC5ZBDXP+QQ/UYkUOwMpFDSUyRQ8JlkUNcf5FD9ZiRQ7CykUMozJFD
4+WRQ1z/kUP1GJJDjzKSQyhMkkPCZZJDfH+SQ/WYkkOwspJDKMySQ+PlkkNc/5JD9RiTQ48y
k0MoTJNDwmWTQ3x/k0P1mJNDj7KTQyjMk0Pj5ZNDfP+TQ/UYlEOPMpRDKEyUQ8JllENcf5RD
9ZiUQ4+ylEMozJRDwuWUQ3z/lEP1GJVDsDKVQyhMlUPCZZVDXH+VQ/WYlUOPspVDKMyVQ8Ll
lUNc/5VD9RiWQ48ylkMoTJZDBGaWQ1x/lkP1mJZDj7KWQ0nMlkPj5ZZDfP+WQxYZl0PQMpdD
KEyXQ+Nll0N8f5dDFpmXQ7Cyl0NJzJdD4+WXQ3z/l0MWGZhDsDKYQ0lMmEPjZZhDfH+YQxaZ
mEOwsphDScyYQ+PlmEN8/5hDFhmZQ7AymUNJTJlD42WZQ3x/mUMWmZlDsLKZQ0nMmUPj5ZlD
fP+ZQxYZmkOwMppDSUyaQ+NlmkNcf5pDFpmaQ7CymkMozJpD4+WaQ1z/mkMWGZtDjzKbQ0lM
m0PjZZtDfH+bQxaZm0OwsptDScybQ+Plm0Nc/5tDFhmcQ48ynEMoTJxD42WcQ3x/nEMWmZxD
sLKcQ0nMnEPj5ZxDfP+cQxYZnUOwMp1DSUydQ+NlnUN8f51DFpmdQ4+ynUNJzJ1DwuWdQ3z/
nUP1GJ5DjzKeQ0lMnkPjZZ5DfH+eQxaZnkOPsp5DScyeQ+PlnkNc/55DFhmfQ7Ayn0NJTJ9D
wmWfQ3x/n0MWmZ9Dj7KfQ0nMn0PC5Z9DXP+fQxYZoEOPMqBDSUygQ+NloENcf6BD9ZigQ4+y
oEMozKBD4+WgQ3z/oEP1GKFDsDKhQyhMoUPCZaFDXH+hQ/WYoUOwsqFDKMyhQ8LloUNc/6FD
9RiiQ48yokMoTKJDwmWiQ1x/okP1mKJDj7KiQyjMokPC5aJDXP+iQxYZo0OPMqNDKEyjQ8Jl
o0Ncf6ND9ZijQ4+yo0NJzKND4+WjQ1z/o0P2GKRDsDKkQ9JNpEPjZaRDXH+kQ/aYpEOwsqRD
KMykQ8LlpENc/6RDFhmlQ7AypUMoTKVDwmWlQ1x/pUP2mKVDsLKlQyjMpUPC5aVDXP+lQ/YY
pkOPMqZDKEymQ+NlpkN8f6ZD9pimQ4+ypkMozKZD4+WmQ1z/pkP2GKdD0DKnQ0pMp0PCZadD
XH+nQxaZp0OwsqdDSsynQwTmp0Nc/6dD9hioQ7AyqENKTKhD42WoQ3x/qEMWmahDsLKoQ0rM
qEPj5ahDfP+oQxYZqUOwMqlDVk6pQ8JlqUN8f6lDFpmpQ7CyqUNKzKlD4+WpQ3z/qUMWGapD
sDKqQ0pMqkPjZapDfH+qQxaZqkOPsqpDSsyqQ+PlqkNc/6pDFhmrQ7Ayq0NKTKtD42WrQ3x/
q0MWmatDsLKrQ0rMq0Pj5atDfP+rQ/YYrEOwMqxDKEysQ+NlrEN8f6xDFpmsQ4+yrENKzKxD
4+WsQ1z/rEMWGa1DjzKtQ0pMrUPjZa1DfH+tQ/aYrUOwsq1DSsytQ8LlrUNc/61D9hiuQ48y
rkMoTK5D42WuQ1x/rkMWma5Dj7KuQ0rMrkPj5a5DXP+uQxYZr0OwMq9DKEyvQ8Jlr0N8f69D
FpmvQ4+yr0NKzK9D4+WvQ3z/r0P2GLBDsDKwQ0pMsEPjZbBDXH+wQ/aYsEOPsrBDKMywQ+Pl
sENc/7BDFhmxQ48ysUNKTLFDwmWxQ1x/sUMWmbFDj7KxQ0rMsUPC5bFDfP+xQxYZskOwMrJD
KEyyQ4ZmskNcf7JDFpmyQ7CyskMozLJD4+WyQ3z/skP2GLNDjzKzQyhMs0PjZbNDXH+zQ/aY
s0OPsrNDKMyzQ+Pls0Nc/7ND9hi0Q7AytEMoTLRDwmW0Q3x/tEP2mLRDj7K0QyjMtEPC5bRD
XP+0Q/YYtUOPMrVDKEy1Q+NltUNcf7VD9pi1Q4+ytUNKzLVDwuW1Q1z/tUP2GLZDsDK2QyhM
tkPCZbZDXH+2Q/aYtkOPsrZDSsy2Q+PltkN8/7ZDFhm3Q48yt0MoTLdD42W3Q55/t0MWmbdD
j7K3Q2rMt0ME5rdDXP+3QxYZuEOwMrhDaFG4Q2xnuEN8f7hDFpm4Q7CyuENKzLhD4+W4Q3z/
uEMWGblDsDK5Q0pMuUPjZblDfH+5QxaZuUOwsrlDSsy5Q+PluUN8/7lDFhm6Q7AyukNKTLpD
42W6Q3x/ukMWmbpDsLK6Q0rMukPj5bpDfP+6QxYZu0OwMrtDSky7Q+Nlu0MggLtDFpm7Q7Cy
u0NKzLtD4+W7Q3z/u0MWGbxDsDK8Q0pMvEPjZbxDXH+8QxaZvEOwsrxDKMy8Q+PlvENc/7xD
9hi9Q7AyvUNKTL1D42W9Q3x/vUMWmb1Dj7K9QyjMvUPj5b1D</AssayXData><AssayYData Points="900">vkPsvV6K4716kOm9bSDfvfdi171af9u9RSfXvRXi2r0TQNy9/I7gvadD1701B969/ZTjvWIv
2r03FtW9mjXdvUbG4r3+7+G99PPZvRDK2r0Nqdi9QljWvWdO2L31HeC9w6TZvaOi2r0U4tW9
xvrVveuj172zXtq9Se3Rvf9h3b2HxNy98ajXvfBT2b1zd9u9/NrYvXBD1L1IHtm92UbavRXu
0b1FgNe9Cz/VvQeM173QI9e9uY3ZvS2w2r0iENO9Y6DZvUpR1b0o1tK9r7PPvVbG0L1ek8u9
7v/UvQd51b2y49G9jg3TvSz21b0L5c29UbTNvdye0b19Jc+9HZPQvVduzL1M99K9iIXGvWx+
1b0L+dC9D5jNvQNAzL256s29qb3Svbc1yr0ZWNO9dyzGvbt10L0azM691cDPvQKTyr1AQs69
8wXMvWG3yb2lBsS9SCXFvWHjzb0pxNO9pP/FvbvByL18Ec293JjDveAUzr1JBMW93Ou/vUUt
xL21/MK9UdTMvRhQxb3Ojci9g1LCvUtqxL2vK8e9uXzEvbIGxr2wice9Vnm+vT0yv72H3ru9
wnu8vfl5xb1OMcK9taLGvTN3uL1RGsG9pznJvYw+ur23mLy98ZjFvcXSwb2Pxb69V+u7vcNz
w72ODsK912jCvQW3tL0U4r+90D3DvWiGuL0nZLq9d/y7vSOavr3RjsG9Eia5vdDaur0Ab7S9
03u1vR3/tr3Uxr29+NDAvQpEtr2IX7y9qk+0vdvQs70pv7K9uq60vR2QvL0IFrq91E6xvdIi
tb3PTri9FX+1vawysb2CYri9aIKzvYdHuL114Lu9eN+wvQTBs707yLe9B422vbjpsr0uIK+9
XmO0vbEWsr0dHbu9gnG1vYUDt72hhK29UF64vb8Ms71GHq69uwe5vVMwrr0BWbC9MLu2vZrI
sL0QIrO9+VWtvTQcsb1dX7C9vGCzvR7wq72Nmay9Z0Ohvbfror34GaS9kSWvvQRkq73XObG9
qNKtvbyspb2haKq9JY6ovXQCpb0dUaK9VZmrvXEmoL3/FKu9WFiovTJmp71RyqW9rUKuvdc8
pr0Z+Kq9vASvvW8eqL3Vz6i9kk6mvc5rrr1uyam9TeyivVxEpr0rcrK9/HupvdBrnL3KRaa9
F12xvcR4pL3H16G9IEOivbUVpr0aOqC919GjvQcSob1b66a9zBagvarVqL1Hmay9UdCnvRdU
oL0Dd6C9OqCgvbvfpL1zZ6O9Au6kveDinb1S9aW9tiGjvfqzn71EkaK9QviZvX5hoL1xn6i9
PZidvXWAn737QJ69c/eevRwoo70XC6W98CydvcJcmr1x1J29P4ybvZ7Om70ucZ+9QXaivaSz
nr3DnZq98niYvY+wob0dUaC9hK+gvWKJnb2x8Ze9B1GbvVvjkb2Z46S93pecvTBJlr38np29
WHibvRt7lr1eR5a9obmWvUBvk73R6J69+eSSvayYnL1HfKO9krGQvcPkmr1W2pS9IKCYvZo+
mb0cmpi9MPeWvZkAl73PhZW935WUvT6TlL2DLJS9io2NvV8+k72HX5W9nzKcvbZskL2+Y5a9
64eKvWZwjb0H1pO9/+KSvda8j725YpC9buaVvfM5l71vaJy9UJOSvXNQlL1ohJi9+euRvT8B
kL1WN429BzCJvdxnjr3uR5a9s1qXvSJ5jb0vbJC9T4qTvX4gj73udou97RqOvXN5kL3lnou9
ixKSvSI9j72HP4y9EPiOvTbUkb1LRJW98G2OvSlzir2hvoa9q3WQvcJPjr0YvY29DQ6Vvalc
jL0+Ope9XgmSvT4lkr32eoO9+AqKvWTijL1aU4y9dN6Fvamqhr0ZHYS9PryRvTCDjL0pGYy9
YkOJveCkhr2WqIK9URSHvQ0Keb19sYS9WpCEvQ36gb1wIYm9lHuRvSj9hb3V8Ym9ptqGvdOE
hr3b1H29bJ+EvTCCiL3yEYO9PAWPvVbug73uOIq9/4CGvQQng715p4W9Gr6NvR59hr2w74u9
dlqAvaQthL0mjoK9Yo2KvSFgdb0EY2+9nQNwvVA9gL0d3Hi9SCyCvfPzgL2E03y9yFeDvR47
fL0zqIe9nBuCvc5gfr1jxm69PdJxvdrFfb3BooK9UIh/ve/0gL1Ganm9UBl3vce5cb0b8IS9
ExiGvVrXe73u+He9fHqBvUKcgL2lI3m97sOCvd9FdL1Xc3y9Js10vcs0fb0a1Xa9zg5nvbVy
fL30yG29sphsvZQkY72gwmK9leVqvcrTgb2fYmu98+p2vVVoeb0FVWy96hRvvSFPe73Buna9
YEyAva3Hdr3H1Wu9QttxvZNta72FBXK9i+1wvWDQd70tEly9rQpzvcYugL24ZG+9bxFvvagb
bb3UG2m9VRVpve3Idb1u5l69XDxyvcXGZb1cu1u93SNsvV4IWr0fVWS9pqiAvZm2cr2952i9
rxFfve+Ca72XBl+9qUVnvawuW71E72+9EldZvRSldr28O3a98qxova2eWr1EMF+92oFkvX96
YL3D23G949BcvfwyZL2zkWq9jfljvS+Oa71AWG6962RdvUS/S72MZWO9tQ5XvR/bY72X6li9
qZ1fvXYjXL203Ve9Qy5jveNcVb3oLWS9FyxlvW1fZb0oUWS95DZMvaB2Xb2OTFm9AHNfvS5w
Yb0QLHO9T65nvVXSWb2/G0y9ljhUvUAqXL2RgU29vcZRvf4UZ72B7lu9FyJgvZ5wVr0uqVm9
2v5ZvRl2XL3F91K9SyhPvX0nZL3MAFy9NnhevQXgW73Bplu9wW5UvakcSr0H7VK930lXveYA
Ur3MVlW9ZfBcvUy9Xb37GUK9uUNNvbqEWr2PTky9RzFIvVQPW73RRVC9imRGvRLVXL075Ea9
a4dRvZZlUb1k7FS9kW9CvXP2Qb37mli9gpdCvanQVb0kqku9l8BKveEDUr18RE69p9ZPvcfM
SL3DZ0m93ddNvYadPr3GM0i95PZBvQW6Pb1+Oka9y2JHvfjNMb2eIk+9iGlBvVxkQ73UUUu9
fstJveniRr3eOlC9tCNPveWJSL1ifzK9Q85DvQeLPr2WLj+90XtPvY70Qb0XY0S9wNw3vekg
SL2XgyO9NDY2vUevSL1K1029h3o+vWBlP71RSz+903k8va54UL1gmSu9QhdIvfsuNr1fIk+9
mEk1vdyBOL0U20i9Sys4vQasQ72AE0W9E/s2vfFoRr3Gv0296EpKvXlKRL1+Izi9mMM+vWR4
Qb1t7UW9JyBDveRYSL17WT69LeY7vUrhO70fC0q9E+Y0vdoEPL3NuDq9Cs49vd96Mb34Jzi9
mHRBvXIJNr0RtzO9vOI7vehxNb1byUG9WgMzvbB0Qr0vczi9N1U4vYEBN71Z5S+9grA7ve9L
Ob3ZNjq9RVE1ve0kOr345TS9ldoqvRJOLb0Cli6930VBvX47M72j5Sm9DMAwvX25NL1O7jK9
yzYsve0fK731nim9m6g5vVNTOr1mOi29AHI4vQ3hKr0S0S+9OdAyvW/PLr1aSjC9Ey0ZvUCV
Jb3k8R+9dSIhvUSfJL0W0x29zWEwvRVqJr3olja9HzkpvQ/SHb3eMDC9O2AlvQowH70Mrzi9
aC0ivYQ+Jb3OWyC9acokvdGoHL3lFyS92KIdvQRdGr3kCCS95B8yvX/EJ73sUhe99P80vTuy
Ib0CYCu9/QAmvXluHb2Vwye92MgbveLiKL1fZhK9x10dvVxBGb1+MSu9zVMcvYkLJb0zehu9
l+40vVqUK73SPiK9mvQdvT5UHb2kQhe97b8ivY9lIb1RHRG9y9wcvYwCI70CQhq9PQEjvWEa
Er0J8Sm96w4cvYWVDL0wyRu91csXvblzF70doSG9pDgdvRknDL2VXhO9gR0SvYFVGr0Pqie9
jpgfvfu+Gr0gsRe9pg8bvRlpDb1jcw29FGYKvfRCE73iQgS9r00WvZy+H71wJhS9CmIWvYdE
EL1Lmwa9H38NvYzdGb2Y/xW9wJITvXa6Db1xeh+9KK4NvUrkEr38lxa9PxEBvbygDL3lKxS9
K2sivf7cG70+XwG92YoLvQH9HL1F8w+9XuzwvGAt/rwRrRi9sokOvWYmC706TR+9JfcKvf9z
Fr3r/g692SnovJ+5Br3J1Qq97csDvfxwFb2gXhG9bucNvVHeB70WjRW9iPYDvWArCb3+lgS9
LIkWvS3aFL0kpBm9/C0GvceBF72o6we9aVkJvTECB73IGPC8XuoSvenXA7007xW9BxYMvSxc
Dr2ToQm9HX78vHYp8bzU2gO9hHQEvd4s6rxx99C80MESvUb26bw2pQS9hUjovOJp8rz73gW9
u10evdiJ4bwpYeW8wnMOvd5nBb3EjvC8jC8CvbxfAr3SmAS9K/38vOoF6bxEhPe8G43zvJV0
C71BHvS8OIv1vHsq/bwnNwO9+PXbvNX/A71pade8h2v5vH+87bwB1vq8vnsDvR4IAb3O3gy9
1GbrvLduCL3LCPm8OCH2vJ8o/bz8Ru28SAjyvAqbBr3Ji/S83mjkvDsE57xXHt+8Akv3vCj2
3bzoGdW8VgHsvLCy9Lybqea8EtLSvLop/LzJt/S8C0UDvcsF3bxhMe+8TZvJvMa16rxafd68
0tcCvbmM5rwdY/i8KiP1vLnhwbxVvue8hyz8vAkyyrxSPsy8k37gvKse+rwZu/28aczivPMB
57z10dS8zK3XvENk6LxqD9+8TqvbvEDq27xKub68Umb6vIe3z7ynVuG8yTDYvA/I3bwfO/G8
w84KvcoW4LzjxdW8AhTFvNfw17y60e68GpXpvE/iwbxWY+G8</AssayYData></Step><Step><CommonData><SampleLocation>1</SampleLocation><SampleID></SampleID><SampleGroup></SampleGroup><SampleInfo></SampleInfo><SampleRow>F</SampleRow><SamplePlate>1</SamplePlate><WellType>BUFFER</WellType><Concentration>-1</Concentration><ConcentrationUnits>µg/ml</ConcentrationUnits><MolarConcentration>-1</MolarConcentration><MolarConcUnits>nM</MolarConcUnits><MolecularWeight>-1</MolecularWeight><Temperature>28</Temperature><StartTime>3847316</StartTime><AssayTime>180</AssayTime></CommonData><FlowRate>600</FlowRate><StepType>DISASSOC</StepType><StepName>Dissociation</StepName><StepStatus>OK</StepStatus><ActualTime>180</ActualTime><CycleTime>0.2</CycleTime><AssayXData Points="900">ff+9Q/YYvkOPMr5DSky+Q8NlvkN9f75D9pi+Q7CyvkMpzL5Dw+W+Q1z/vkMXGb9DjzK/QylM
v0PjZb9DXH+/QxeZv0OPsr9DKcy/Q+Plv0Nc/79D9hjAQ48ywEMpTMBD42XAQ1x/wEP2mMBD
sLLAQ2vMwEPD5cBDXP/AQ/YYwUOPMsFD9E3BQ+NlwUN9f8FD9pjBQ4+ywUNKzMFD4+XBQ1z/
wUMXGcJD0TLCQylMwkPjZcJDfX/CQxeZwkOwssJDSszCQ+PlwkN9/8JDFxnDQ7Ayw0NKTMND
42XDQ31/w0MXmcNDsLLDQ0rMw0Nm5sNDff/DQxcZxEOwMsRDSkzEQ+NlxEN9f8RDF5nEQ7Cy
xEMpzMRD4+XEQ33/xEMXGcVDsDLFQ0pMxUPjZcVDfX/FQxeZxUOwssVDSszFQ+PlxUN9/8VD
axzGQ7AyxkNKTMZD42XGQ31/xkMXmcZDsLLGQ0rMxkPj5cZDXP/GQxcZx0OwMsdDSkzHQ+Nl
x0N9f8dD9pjHQ7Cyx0NKzMdDw+XHQ33/x0MXGchDjzLIQylMyEPjZchDfX/IQxeZyEOwsshD
SszIQ8PlyEN9/8hDFxnJQ7AyyUNKTMlD42XJQ31/yUMXmclDsLLJQ0rMyUPD5clDff/JQxcZ
ykOPMspDKUzKQ8lmykNcf8pD9pjKQ7CyykMpzMpD4+XKQ1z/ykMXGctDsDLLQylMy0PjZctD
XH/LQ/aYy0OwsstDKczLQ+Ply0N9/8tDFxnMQ5YzzENKTMxDw2XMQ31/zEMXmcxDj7LMQynM
zEPj5cxDff/MQxcZzUOwMs1DSkzNQ+NlzUNcf81D9pjNQ7CyzUMpzM1D4+XNQ1z/zUP2GM5D
jzLOQylMzkPDZc5DXH/OQxeZzkOPss5DSszOQ8PlzkNc/85DFxnPQ/40z0MpTM9Dw2XPQ31/
z0MXmc9Dj7LPQ0rMz0Pj5c9DXP/PQ/YY0EOPMtBDKUzQQ8Nl0EN9f9BDF5nQQ4+y0EMpzNBD
w+XQQ1z/0EMXGdFDjzLRQ0pM0UPjZdFDfX/RQ/aY0UOwstFDKczRQ+Pl0UN9/9FDFxnSQ48y
0kMpTNJD42XSQ31/0kP2mNJDsLLSQ0rM0kPj5dJDff/SQxcZ00OwMtNDSkzTQ+Nl00N9f9ND
F5nTQ7Cy00NKzNND4+XTQ33/00MXGdRDsDLUQ0pM1EPjZdRDfX/UQ/aY1EOwstRDSszUQ+Pl
1EN9/9RD9hjVQ7Ay1UMOTdVD42XVQ1x/1UMXmdVDtrPVQ0rM1UPj5dVDff/VQxcZ1kOwMtZD
SkzWQ+Nl1kN9f9ZDF5nWQ7Cy1kNKzNZD4+XWQ33/1kMXGddDsDLXQ0pM10PjZddDfX/XQ/aY
10OwstdDSszXQ+Pl10N9/9dDFxnYQ7Ay2EPZTthDw2XYQ31/2EMXmdhDj7LYQ0rM2EPD5dhD
ff/YQxcZ2UOwMtlDSkzZQ8Nl2UN9f9lDF5nZQ7Cy2UNKzNlD4+XZQ33/2UMXGdpDsDLaQ0pM
2kPjZdpDfX/aQxeZ2kOPstpDKczaQ+Pl2kNc/9pDFxnbQ48y20OLTNtD42XbQ31/20P2mNtD
sLLbQ0rM20PD5dtDff/bQxcZ3EOPMtxDKUzcQ+Nl3EN9f9xD9pjcQ4+y3EMpzNxDw+XcQ1z/
3EOsHN1DjzLdQylM3UPDZd1Dnn/dQxeZ3UOwst1DSszdQ+Pl3UNc/91D9hjeQ7Ay3kMpTN5D
w2XeQ1x/3kP2mN5DkLLeQynM3kPD5d5Dff/eQxYZ30OQMt9DKUzfQ8Nl30N9f99D9pjfQ7Cy
30MpzN9Dw+XfQ33/30P2GOBDsDLgQylM4EPDZeBDXH/gQ/aY4EOQsuBDKczgQ8Pl4ENc/+BD
9hjhQ5Ay4UMpTOFDw2XhQ1x/4UP2mOFD0bLhQynM4UPD5eFDff/hQ/YY4kOQMuJDKUziQ+Rl
4kNcf+JD9pjiQ5Cy4kNKzOJD5OXiQ33/4kP2GONDsDLjQ0pM40PkZeNDfX/jQxaZ40OwsuND
SszjQ+Tl40N9/+NDFhnkQ7Ay5ENKTORD5GXkQ31/5EMWmeRDsLLkQ0rM5EPk5eRDff/kQxYZ
5UOwMuVDSkzlQ+Rl5UN9f+VDFpnlQ7Cy5UNKzOVD5OXlQ33/5UMWGeZDkDLmQ0pM5kPkZeZD
fX/mQxaZ5kOwsuZDSszmQ+Tl5kN9/+ZDFhnnQ7Ay50NKTOdD5GXnQyGA50MWmedDsLLnQ0rM
50Pk5edDff/nQxYZ6EOwMuhDKUzoQ+Rl6EN9f+hD9pjoQ7Cy6EMpzOhD5OXoQ33/6EMWGelD
0TLpQ0pM6UPkZelDfX/pQ/aY6UOwsulDSszpQ+Tl6UNc/+lD9hjqQ7Ay6kNKTOpD5GXqQ1x/
6kP2mOpDkLLqQ0rM6kPD5epDXP/qQ/YY60OQMutDSkzrQ8Nl60N9f+tD9pjrQ7Cy60NKzOtD
w+XrQ1z/60MWGexDljPsQylM7EPDZexDfX/sQ/aY7EOwsuxDSszsQ+Tl7EN9/+xDFhntQ7Ay
7UNKTO1Dw2XtQ31/7UMWme1DkLLtQynM7UPk5e1DXP/tQ/YY7kOwMu5DKUzuQ8Nl7kNcf+5D
FpnuQ5Cy7kNKzO5D5OXuQ33/7kP2GO9DkDLvQylM70PkZe9DIYDvQ/aY70Owsu9DKczvQ8Pl
70Nc/+9DFhnwQ5Ay8ENKTPBDw2XwQ1x/8EMWmfBDsLLwQynM8EPD5fBDXP/wQ/YY8UOQMvFD
KUzxQ8Nl8UN9f/FD9pjxQ5Cy8UMpzPFDw+XxQ33/8UP2GPJDkDLyQ0pM8kMEZvJDXH/yQ/aY
8kOQsvJDKczyQ8Pl8kN9//JDFhnzQ7Ay80NKTPND5GXzQ55/80P2mPNDsLLzQynM80Pk5fND
ff/zQxYZ9EOwMvRDSkz0Q+Rl9EN9f/RDFpn0Q7Cy9ENKzPRD5OX0Q1z/9EMWGfVDsDL1Q0pM
9UPkZfVDfX/1QxaZ9UOwsvVDSsz1Q+Tl9UN9//VDFhn2Q5Ay9kNKTPZD5GX2Q31/9kM3mfZD
sLL2Q0rM9kPk5fZDff/2QxYZ90OwMvdDSkz3Q+Rl90N9f/dDFpn3Q7Cy90NKzPdD5OX3Q33/
90MWGfhDkDL4Q0pM+EPkZfhDfX/4QxaZ+EOwsvhDSsz4Q+Tl+ENc//hDFhn5Q7Ay+UNKTPlD
5GX5Q31/+UMWmflDkLL5Q0rM+UPk5flDff/5QxYZ+kOQMvpDKUz6Q+Rl+kN9f/pD9pj6Q5Cy
+kNKzPpDRub6Q1z/+kMWGftDkDL7QylM+0PkZftDXH/7QxaZ+0OQsvtDSsz7Q8Pl+0N9//tD
9hj8QxIz/ENKTPxD5GX8Q31//EMWmfxDsLL8Q0rM/EPk5fxDXP/8Q/YY/UOQMv1DKUz9Q+Rl
/UNcf/1D9pj9Q7Cy/UNKzP1Dw+X9Q1z//UMWGf5DsDL+QylM/kPkZf5DXH/+Q/aY/kOwsv5D
Kcz+Q8Ll/kN9//5DFhn/Q7Ay/0MpTP9D5GX/Q31//0P2mP9DkLL/QynM/0Pk5f9DXP//Q1AN
AERIGQBEFCYAROEyAESuPwBEe0wAREhZAEQUZgBE4XIARK5/AER7jABESJkARBSmAEThsgBE
rr8ARHvMAERI2QBEJeYAROHyAESu/wBEiwwBREgZAUQlJgFE4TIBRK4/AUSLTAFESFkBRBRm
AUThcgFEvn8BRHuMAURImQFEFKYBROGyAUSuvwFE7swBRFjZAUQl5gFE4fIBRK7/AUSLDAJE
WBkCRCUmAkThMgJEzz8CRItMAkRYWQJEJWYCRPJyAkS+fwJEi4wCRFiZAkQlpgJE8rICRL6/
AkSLzAJEWNkCRCXmAkTy8gJEvv8CRIsMA0RIGQNEJSYDRPIyA0S+PwNEi0wDRFhZA0QlZgNE
8nIDRL5/A0SLjANEWJkDRCWmA0TysgNEEMADRIvMA0RY2QNEFOYDROHyA0S+/wNEiwwERFgZ
BEQlJgRE8jIERK4/BESLTARESFkERBRmBETycgRErn8ERIuMBERvmgREJaYEROGyBES+vwRE
e8wERKrZBEQl5gRE4fIERL7/BESLDAVESBkFRBQmBUTyMgVEvj8FRItMBURYWQVEFGYFRPJy
BUSufwVEe4wFRFiZBUQlpgVE4bIFRK6/BUSLzAVESNkFRBTmBUTh8gVErv8FRHsMBkRYGQZE
FCYGRPIyBkS+PwZEe0wGRFhZBkQUZgZE8nIGRL5/BkSLjAZEWJkGRBSmBkThsgZEvr8GRIvM
BkRI2QZEFOYGRPLyBkRYAQdEiwwHRFgZB0QlJgdE4TIHRL4/B0R7TAdEWFkHRBRmB0TycgdE
rn8HRHuMB0RYmQdEFKYHROGyB0S+vwdEe8wHRGjZB0QU5gdE8vIHRK7/B0SLDAhESBkIRCUm
CEThMghErj8IRHtMCERIWQhEFGYIRPJyCESufwhEe4wIRFiZCEQUpghE4bIIRK6/CER7zAhE
SNkIRCXmCETh8ghErv8IRHsMCURIGQlEdyYJROEyCUSuPwlEi0wJREhZCUQlZglE4XIJRK5/
CUR7jAlEupkJRBSmCUThsglErr8JRHvMCURY2QlEFOYJROHyCUSu/wlEewwKREgZCkQlJgpE
8jIKRM8/CkSLTApEWFkKRCVmCkRUcwpEvn8KRIuMCkRYmQpEJaYKRPKyCkS+vwpEi8wKRFjZ
CkQl5gpE8vIKRL7/CkSLDAtEWBkLRCUmC0TyMgtEvj8LRItMC0RYWQtEJWYLRPJyC0S+fwtE
d44LRFiZC0QlpgtE8rILRK6/C0SLzAtEWNkLRCXmC0Ty8gtE</AssayXData><AssayYData Points="900">7z7tvKejA73/N/a8HPe/vHMZv7wQL7+8ZtawvK/NuLyeULK8roGqvF4TrLwYUbe861WcvG6Q
lbwcU4m81jCNvAKJjbyLoJC8x5KNvACFJ7xiB5C84NuBvCjohrw0toW8gVCIvIwti7wPTGi8
b9lPvPxQhbxldl+8iBqFvL4Mb7xpjFa8AOxWvIsiR7yn5Ce80tNvvOUVibxHxmS8gu+FvIWa
d7zCXIy8zQZovFPQfbwfC1S8O1eCvOv/eLy1Rn+8k4ZyvJVWg7zdeEK8TG8ivH/8a7zB2XS8
7+NCvPnMLLxk70i8NWwyvJ2xTrxZGW28wKsLvIpearwV2Te81N4kvNtBOryk3UK8WQt1vAXb
M7yw+D28n/YevK3adbxP0DS8QrlQvKEBHbz0YyO8Fi4OvPe5KrxC/FG8kU72u10/OLxVEBG8
Y5I3vJv/Ubxseli8Omfsuz9MLbzUH2i8svLuuzhrLLwcIxm8lPcBvH4RH7y1Gy68hAk5vB5E
WryRkki8Tpfgu/xsPbwLZOW70PgtvENbBLyPxRC8M5QPvIEEQbwTswS85OhrvOe7abzL7Qm8
nNvpuw7CN7woZQ68m6QLvOCtTLz/QAK8n4gpvNKSObxiEhm8D+fZuwWVBbzdF0y8+NEivL8e
Przn1Pm79wHZu4RzDrw+ABa8R7MrvHtUMLw6DlG8xt8kvKpMyLtwP6K7a+cRvAMlArxiVD68
yYQkvCCUMrxxswK8Fm4lvHdeGbxVqs670Ms8vLJ/4bs5U8K7cRUbvC/S4LuUI/m7hjgQvCKd
ILyWedK7bZRDvA9OprvYzxC8BHwAvIMSGLyoTuW75jHqu0PWFrz5EQ+85FLtu+TEurucmZK7
T8OduwX6tLtDMI27qp/Buwmi+buX0RG8q9afu9Yx8rsiZdq7WaDnu1aVjrv8GAW8i+VXuwpF
jLtpa9m7RJ4ivIruN7u+w3W6wgqfu08957sGYKG7fbgvvGhzF7tC2Je74GcCvJnWuLsxWYq7
GW3zu5qq3btuvgu82Vjru8KFF7x1ZQu80e/Wu8CTobuvBbm7hj6pu1nrXrvSsiO70OMIvLIQ
t7sJknC7rCiNu4wfC7zareC7P7CAu40Dmbvo4Zu79AU4u1/6r7umQDC7XsDku16ptru6ttu7
d8BAu2Y6I7shB6K7fGw/uwc6obsIxBC8SiCJupAi+bp0pZO7xsp9u4TAjbu3coC7i2YBvOQj
jLuCRIC7EMGlun4QKbv4vvS728pJuwuWcLvEyYG7ENIhu+MmL7mcZhu7U4ngugOgHbtB2W27
KxTfun+xkLve11G7zsGEu02YH7sfYWm7ykuTu8ovgLumFoi7sxAyu5pWyrv7va+7uDXbu2O7
prokL9G7qUEMuolOlLvfg3S71v57u+iwNjrmYRy7PiTGu4UpG7siARm7FFxmuojYBby9O0K7
W3CKuw6r7Lr9TZC6KuDpuDRHBbqFtsO6JW1xuwK59Tqg4J+7ND2EuwXYY7tBl8m6AEtxuwRQ
1bp0/LO6VLSXu9hwBLtBuQK6LGimOgXa3bmkxQU7MOSauruMC7oO/wy7cg++ugOJTzt9PAK7
Q4RuO2Y5CrkK7HW7cqe5OebORjr+nUQ6OFQ+usY9gbjnlbG7VctMO4KGkbrPwQQ7YQ4zulOx
EztjVjW60m75OTQ/RLrhikA5VMswOatGPbl4hMA7hUO7uA3UGbv5nFs6e4WsO2Hup7r1EMI5
HK0HO5RdpTverUQ7KDR0OtNSCDoKA0M6n4pWOpPa0zkseBA7onhDOmVtjTt1XtW6DdhSO1iY
Vrm8fyI7RthDu6HF+zvP80E7aihyusak/DrcTt47GLYpO4uuPju5V1+7a8b5OiqSjTtbRZ44
SeZkOvIoszpkG4g7+euxO8ZHozksla05tIQQOoVQCzukxuo5RwqlOjUb5ToDX+Y64WmYO6W3
OTryCJQ6U8nFOkHyGzrNLpw7Ad7kO2pNoztJW3U70BwSPDkCyjsDiOi6ha9ZOwIAQDsVg9o6
vCKrO90Bmzorxzs7GJKGOmTkPTtGAoq5+GmLO1Os3TrjLEM71nVSOkQ+hjsf8fE67L+XO0QU
mDunzDg7UCqyO8PukTtlmFc73nEVOlo1nzvs6QM7jGiEOybcsjtOvkc76hxrO5rSrDtL+Bs7
zDiAOxhmlTvQFYc7+qbMO5lbHDxJCuk7PDiTO3WIhDs9pYM7MT/TO1oYmztinsA7P67wOzZo
8TuvDE07lDHJO2xBcDu3GKw7lA4FPPepDjwAIaU7q/kBPILgmTv31WM79uHGO4LqDTyUKtU7
Y7k3PJS5rjspfBE72ZwtPGNP/ztAH+E7o1cTPCVQDzvrCwM8Ch7/OwgFAzwFm+g7XkXBOx1f
5zsWCR48BnJaO96ZJzzh0yI88i0cPAO/xzuDVeY7yVYBPA5h3DuNFxQ8F3AAPNZtJzyzmdA7
q23tO7YVGTx0KzQ8/h8YPFixIDyhLLA7TMYOPMNt3juwvR48HfUNPOdPtzskiAQ8/zYDPDW6
EztJxNU75tkXPHzR5juDdyw8MGMMPOf6tjst+iw8F6wUPI9NUDybldA7lVBRPCw2MzyGSPY7
nz/gO4nTmztX/qE7YgtFPERKBzwT/w88eBkcPDZ/Azx/ixk8EtwgPHpcAjxJg1Y7lpVBPG9I
HDxESUw8ERHAO/8fVTzeUDM8yqIPPG05KjzrKbw79y1gPP3hQTzSWVM8yJE/PL0xKjyS4lk8
RAZUPMNc0TsM4Qk8SKcmPGViAjw/R3A8AQQEPOX5UTy4RwI8WK4bPC52Wzye70w8Jx9NPKCw
KDzGbvs7UxohPIdmOjwXTR88DfYpPKilITxtkyI8qMYMPHkDUDx/8zM8qdcnPFGhPTzFwzo8
k6c3PC74Ujy6cI08b4hlPCNMWjynxBg8jzNTPFjWIjwNBDw8Eb1IPMa3Kjzx+0E8l7sBPAzT
XTyJnSw8FoxQPAcpfzwALF081vZvPFafADzKYXQ8NDsOPBy1jzzANYo8BgFhPGvyUjwABGc8
ydotPDy8TDzdHW085Z9xPGHoUTz1Xnk8iwlTPBDbijziNoI860GGPOIjejzy4T08XYKGPJJS
kTxBp4U8pwBGPDH+djxLDGc8C3RcPGzVazxMvD08gmKpPMX3ajzhVlU82EJcPDjoaTwUlXM8
41N9PLTsMjxQVI88DOh1PPahgDzke1E8mIhBPFXxjDyyAmo8gIhRPFbqNDzZ+oU8CbtnPHiS
lDzPD1w8qHZJPMfeQTzeuks8mJOQPNl3kDyXpR884dd4PPvqdzzZq6M8PmeCPLWQczyOjoA8
qb99PPTCejwel5s82lajPLwdSTzgeZQ8QGSIPEqLjjwGA5Y8+dF5PMpheDxNZ2483hewPIjP
gDx3BYA8dAiUPNVBkDyTums8RNGAPKM0mTzA3mc8tmNfPDzwezw43oQ8n8OPPBg6mTwvkIE8
qgWQPAzhWTy/9YI8xReiPMnAjDwEr3Y8xmORPJqSizzTjKI8V/mpPNTybTzLBYs8guOGPBzA
bDxay4k8xlyVPD5EmDxbYqk85cKUPFu6oTyZGaE8YR21PJhbijzgsbI8w56HPOW2njzJFp08
cZ65PB7Uejy/lLU8VFaNPNQ2oTxvopU8KqWIPHUOtjwuJK88iVyKPPnPoTxQ4LY8VnCWPBZj
rDwJl7Q8ZD6RPOMtkjx336s8AQKiPImDljwJU6U8qYOqPFydlTwFp5s8vNeAPM93lTxv6Jw8
CbauPN/nrzw9DY08CwerPIaJnTwjBZA8PprLPLa8kzwvCs48hqbKPBPFuTweO68802CxPAe0
qTzABaw8fbmyPBz1mDx2fKM8/i+6PLd0wTzMw7M8x9aYPMd4uDx0oMQ8CtWtPD4JpzzRgr48
RECfPASOpjxJ4Mg86QOmPMxd0TwHP6o8Rr2oPKYIvzzEtq48aiCrPEhazjzODZY8f4HCPCsd
uzzI5K889NvIPF2FwTyoMro84tq6PO/IzTy58LI8yhHBPFCLrzw/r7E8j422PH9X9TwLUck8
0zOWPEcYnzxN77U8t6fAPOERrzyaDLs8BlfgPAKZwjyGn8k8FN2yPLvW0DxxJrw8sHW6PCV0
xzxGes08tW6lPAWxyzxNib48yIXCPBuLuTxGVso8fGLNPOWHyTwe8qg8sc/EPFqywTwvR7Q8
6zTSPOTIzTwv1Ms8aDbIPMrhwTz7Lrk8L1/HPHGo4jztDrk8GADFPAkV5jxIvrw8w/nLPC/K
xjzbktQ818zQPJPqyDwwjL08Z1fJPMuFsjz2pdY8BuzkPCoCyDzn89o8hV/YPCK7tDxDTuc8
cBy6POHA4DxlMPY8ZBzjPCSjzzw19sU8DJfePL8OtjzxNdQ8nr20PL5D3jwDL7c8B8PPPN0i
tzw8J9A8W4q5PCAE3zwBRvE8lXGxPBYA4jyl+Og8dKvCPLDr2TwwI8Q8sVzlPDU+1DyCWtg8
JZ/tPHci7jwdZcw8KBXYPAb2wDwsDaE8VAr5PBc9uTzwXgA9rHDbPAb77Tw2MsA8RRTmPL7t
8TxIN8A8bu3CPDUbBT0iWeg8ePTUPGgB5DwHpNc8pdXlPMf22jycT9s8u7yrPFftyzwMqeg8
zuLGPO0g5TybMtI8FqvoPHnE7Dyb0948CbfwPLE2Cz2fDQE9s7XoPDvRAT0Wr+g8opfkPPf7
+jzse+g8l97gPPO/1zzpwP485WDkPBB58jyjx/A8997tPCsA3jyOg/48sanrPEVG3DwsruI8
9RYCPXVg5zxF9Os8yv38PGtP4Tw38M48lTj3PPVY5DwNkQA9</AssayYData></Step><Step><CommonData><SampleLocation>11</SampleLocation><SampleID></SampleID><SampleGroup></SampleGroup><SampleInfo></SampleInfo><SampleRow>F</SampleRow><SamplePlate>1</SamplePlate><WellType>REGENERATION</WellType><Concentration>-1</Concentration><ConcentrationUnits>µg/ml</ConcentrationUnits><MolarConcentration>-1</MolarConcentration><MolarConcUnits>nM</MolarConcUnits><MolecularWeight>-1</MolecularWeight><Temperature>28</Temperature><StartTime>4036293</StartTime><AssayTime>5</AssayTime></CommonData><FlowRate>1000</FlowRate><StepType>KREGENERATION</StepType><StepName>Regeneration</StepName><StepStatus>OK</StepStatus><ActualTime>4.99999</ActualTime><CycleTime>0.2</CycleTime><AssayXData Points="25">v/8LRHsMDERIGQxEJSYMRPIyDESvPwxEe0wMREhZDEQVZgxE8nIMRL9/DER7jAxESJkMRBWm
DETisgxE4L8MRIzMDERI2QxEFeYMROLyDESv/wxEjAwNREgZDUQVJg1E8jINRA==</AssayXData><AssayYData Points="25">N2hhwNtRdsCldIDA/IGEwDYph8CiZYnARkmLwHgCjcD2bI7ALZyPwICykMC89pHAy8CSwOuK
k8BJY5TAfySVwMznlcDaGpbAyfiWwLmdl8DnB5jAaaiYwMn8mMBdbpnAP5eZwA==</AssayYData></Step><Step><CommonData><SampleLocation>12</SampleLocation><SampleID></SampleID><SampleGroup></SampleGroup><SampleInfo></SampleInfo><SampleRow>F</SampleRow><SamplePlate>1</SamplePlate><WellType>NEUTRALIZATION</WellType><Concentration>-1</Concentration><ConcentrationUnits>µg/ml</ConcentrationUnits><MolarConcentration>-1</MolarConcentration><MolarConcUnits>nM</MolarConcUnits><MolecularWeight>-1</MolecularWeight><Temperature>28</Temperature><StartTime>4052393</StartTime><AssayTime>5</AssayTime></CommonData><FlowRate>1000</FlowRate><StepType>KREGENERATION</StepType><StepName>Regeneration</StepName><StepStatus>OK</StepStatus><ActualTime>4.99999</ActualTime><CycleTime>0.2</CycleTime><AssayXData Points="25">vz8NRHtMDURIWQ1EJWYNRPJyDUSvfw1Ee4wNREiZDUQlpg1E4rINRK+/DUSMzA1ESNkNRDbm
DUTy8g1Er/8NRIwMDkRZGQ5EJSYOROIyDkSvPw5Ee0wORFlZDkQlZg5E8nIORA==</AssayXData><AssayYData Points="25">TtwFv1db/b4gLOm+PCjavl8tzb48ncO+VD28vssls76tp6u+jEemvsfKn77I65q+IqmXvg42
k77mFY6+nBKLvnbBh77JYoW+YyWDvpwLf77iI3e+vdt0vpn+cb7mam2+37drvg==</AssayYData></Step><Step><CommonData><SampleLocation>11</SampleLocation><SampleID></SampleID><SampleGroup></SampleGroup><SampleInfo></SampleInfo><SampleRow>F</SampleRow><SamplePlate>1</SamplePlate><WellType>REGENERATION</WellType><Concentration>-1</Concentration><ConcentrationUnits>µg/ml</ConcentrationUnits><MolarConcentration>-1</MolarConcentration><MolarConcUnits>nM</MolarConcUnits><MolecularWeight>-1</MolecularWeight><Temperature>28</Temperature><StartTime>4068516</StartTime><AssayTime>5</AssayTime></CommonData><FlowRate>1000</FlowRate><StepType>KREGENERATION</StepType><StepName>Regeneration</StepName><StepStatus>OK</StepStatus><ActualTime>4.99901</ActualTime><CycleTime>0.2</CycleTime><AssayXData Points="25">v38ORHuMDkRImQ5EJaYOROKyDkS/vw5Ee8wORFnZDkQl5g5E4vIORK//DkR7DA9ESBkPRBUm
D0TiMg9Erz8PRHtMD0RIWQ9EFWYPROJyD0Svfw9EjIwPREiZD0QVpg9E4rIPRA==</AssayXData><AssayYData Points="25">nZGEwEKYjMD6B5DAGgeSwCyok8DIu5TAX8GVwMuLlsBeIZfAbv2XwJGUmMAxH5nAi3yZwIPZ
mcAaX5rA15aawF0Tm8ByNpvA+qybwIb4m8AxL5zAnF6cwJKXnMCX65zAbR2dwA==</AssayYData></Step><Step><CommonData><SampleLocation>12</SampleLocation><SampleID></SampleID><SampleGroup></SampleGroup><SampleInfo></SampleInfo><SampleRow>F</SampleRow><SamplePlate>1</SamplePlate><WellType>NEUTRALIZATION</WellType><Concentration>-1</Concentration><ConcentrationUnits>µg/ml</ConcentrationUnits><MolarConcentration>-1</MolarConcentration><MolarConcUnits>nM</MolarConcUnits><MolecularWeight>-1</MolecularWeight><Temperature>28</Temperature><StartTime>4084637</StartTime><AssayTime>5</AssayTime></CommonData><FlowRate>1000</FlowRate><StepType>KREGENERATION</StepType><StepName>Regeneration</StepName><StepStatus>OK</StepStatus><ActualTime>4.99901</ActualTime><CycleTime>0.2</CycleTime><AssayXData Points="25">r78PRGvMD0Q42Q9EFeYPRNLyD0Sf/w9EfAwQRDgZEEQVJhBE0jIQRJ8/EER8TBBEOFkQRBVm
EETSchBEn38QRHyMEEQ4mRBEFaYQRNKyEESfvxBEa8wQRDjZEEQF5hBE0vIQRA==</AssayXData><AssayYData Points="25">UjbvvlbV576Vi9K+Ce7Bvjjfsb5PKaq+WqqevqUPl77jnZC+Mg2Jvkywg77RH3m+fXByvubg
a74sk2S+xZ5bvoUPUr4rHUy+LplHvlamRb7AyT++iQs7vo69NL4C0jG+CNAvvg==</AssayYData></Step><Step><CommonData><SampleLocation>11</SampleLocation><SampleID></SampleID><SampleGroup></SampleGroup><SampleInfo></SampleInfo><SampleRow>F</SampleRow><SamplePlate>1</SamplePlate><WellType>REGENERATION</WellType><Concentration>-1</Concentration><ConcentrationUnits>µg/ml</ConcentrationUnits><MolarConcentration>-1</MolarConcentration><MolarConcUnits>nM</MolarConcUnits><MolecularWeight>-1</MolecularWeight><Temperature>28</Temperature><StartTime>4100739</StartTime><AssayTime>5</AssayTime></CommonData><FlowRate>1000</FlowRate><StepType>KREGENERATION</StepType><StepName>Regeneration</StepName><StepStatus>OK</StepStatus><ActualTime>4.99999</ActualTime><CycleTime>0.2</CycleTime><AssayXData Points="25">n/8QRGwMEUQ5GRFEBSYRRMIyEUSPPxFEME0RRChZEUQFZhFE0nIRRI9/EURsjBFEKJkRRPWl
EUTCshFEj78RRFvMEUQ52RFEBeYRRMLyEUSP/xFEWwwSRDkZEkT1JRJE0jISRA==</AssayXData><AssayYData Points="25">3hKGwKwwjcB0SJDAojeSwMiQk8A5uJTA2ayVwIlPlsCjOpfAebuXwLkUmMBOlZjABR2ZwLQ5
mcD/sZnADviZwLhSmsDklZrAo9iawPkQm8B4PJvAnpCbwOO8m8Bk+JvAczWcwA==</AssayYData></Step><Step><CommonData><SampleLocation>12</SampleLocation><SampleID></SampleID><SampleGroup></SampleGroup><SampleInfo></SampleInfo><SampleRow>F</SampleRow><SamplePlate>1</SamplePlate><WellType>NEUTRALIZATION</WellType><Concentration>-1</Concentration><ConcentrationUnits>µg/ml</ConcentrationUnits><MolarConcentration>-1</MolarConcentration><MolarConcUnits>nM</MolarConcUnits><MolecularWeight>-1</MolecularWeight><Temperature>28</Temperature><StartTime>4116847</StartTime><AssayTime>5</AssayTime></CommonData><FlowRate>1000</FlowRate><StepType>KREGENERATION</StepType><StepName>Regeneration</StepName><StepStatus>OK</StepStatus><ActualTime>4.99999</ActualTime><CycleTime>0.2</CycleTime><AssayXData Points="25">nz8SRGxMEkQ5WRJEBWYSRNJyEkSffxJEbIwSRDmZEkQFphJEwrISRJ+/EkRszBJEOdkSRAXm
EkQD8xJEn/8SRGwME0Q5GRNEBSYTRPMyE0SfPxNEW0wTRDlZE0QFZhNE0nITRA==</AssayXData><AssayYData Points="25">fDPFvuJTub5ZQqO+FsKYvj5SiL7bh3m+mHJmvsMEWr5wTke+sW49vhuFMb4kciW+4ZMdvrVs
E75amAy+93MBvrvL9L1I8ea9EV/ovcJx1b0a8M699Wq9vSmwub1vg6W9nJKvvQ==</AssayYData></Step><Step><CommonData><SampleLocation>1</SampleLocation><SampleID></SampleID><SampleGroup></SampleGroup><SampleInfo></SampleInfo><SampleRow>F</SampleRow><SamplePlate>1</SamplePlate><WellType>BUFFER</WellType><Concentration>-1</Concentration><ConcentrationUnits>µg/ml</ConcentrationUnits><MolarConcentration>-1</MolarConcentration><MolarConcUnits>nM</MolarConcUnits><MolecularWeight>-1</MolecularWeight><Temperature>28</Temperature><StartTime>4131710</StartTime><AssayTime>30</AssayTime></CommonData><FlowRate>1000</FlowRate><StepType>BASELINE</StepType><StepName>Baseline</StepName><StepStatus>OK</StepStatus><ActualTime>30</ActualTime><CycleTime>0.2</CycleTime><AssayXData Points="150">n38TRGyME0Q5mRNEBaYTRNKyE0SfvxNEW8wTRDnZE0QF5hNE0vITRJ//E0R8DBREORkURAUm
FETCMhREjz8URFtMFEQoWRREBWYURNJyFESffxREW4wURDmZFEQFphRE0rIURJ+/FERszBRE
KNkURAXmFETS8hREn/8URFsMFUQ5GRVEBSYVRNIyFUSfPxVEbEwVRChZFUT1ZRVEwnIVRI9/
FURbjBVEOZkVRAWmFUTCshVEn78VRFvMFUQo2RVE9eUVRNLyFUSP/xVEbAwWRCgZFkT1JRZE
wjIWRI8/FkRbTBZEOVkWRAVmFkTCchZEn38WRGyMFkQ5mRZE9aUWRNKyFkSfvxZEW8wWRDnZ
FkT15RZEwvIWRI//FkRsDBdEKBkXRAUmF0TCMhdEjz8XRFtMF0QoWRdE9WUXRMJyF0SffxdE
W4wXRDmZF0T1pRdEwrIXRI+/F0RbzBdEKNkXRPXlF0TS8hdEj/8XRFsMGEQoGRhEBSYYRNIy
GESPPxhEbEwYRChZGET1ZRhEwnIYRJ9/GERbjBhEi5kYRPWlGETCshhEj78YRGzMGEQo2RhE
9eUYRMLyGESP/xhEWwwZRCgZGUT1JRlE0jIZRI8/GURbTBlEKFkZRPVlGUTCchlEn38ZRGyM
GUQ5mRlE9aUZRNKyGUSPvxlEbMwZRDnZGUT15RlE0vIZRJ//GURsDBpEORkaRAUmGkTSMhpE
nz8aRGxMGkQ5WRpEBWYaRNJyGkSffxpEbIwaRDmZGkQFphpE0rIaRJ+/GkRszBpEOdkaRAXm
GkTS8hpE</AssayXData><AssayYData Points="150">65MXvX5HGb0unwG95PLxvAW+AL11L8+8H+u+vPa51bzharm8zHiBvCzfk7xR42G8rNyHvC/U
SLz4JWe8WVW6u5EECLwk9pu7eSnPu09Acbq6cE676xqRuvThCzoJ2ZU6PEGZOw6uVjpyZoM7
jrq3O2ouwzvLj1w88oMTPMzqVzzQtDg8mrpdPNZOZzzaBIc8FbluPIMJfTzs76U8DOqlPMf3
szzX9KI8WiGePDvCrzw/z6084W7xPNQW2DxNJ+U8qN/zPF44+TxUmeY8PDfsPOXhCD2VaQU9
n1EVPRlP7jwaZw49nxIOPWYDDT3Jkxk9KlIfPYqoHD0FxiM9ngwqPTBJJT1MFis9611EPUa5
Sj0Y6zY9P4Y+PXO8QT0HID894RA1PfGiOD1sF049q5VPPUKWWD1ij1A9mhlZPUeuVz06bVk9
JxZVPa4yXj1Tw2Q9hhtkPaepZT2BuWY9UPBxPUn6bj0d82g9zP10PbzieT3nGXM9FseFPeeq
cz1fCW89YRN7Pd4vgz1FRIE9L6KEPex/hj0ZAoo93imEPTBUhT35WIM9RkGYPerzhz1cUI09
+dKPPcjnhD3poJs9Z3WZPZTZkz36/5A9N5ucPdk9jj0Q3JE98tSePejwmz1UqpY9JDChPV+p
lj0VFKI9uaibPTqboz3XdKY9iymoPeZupz1fzKo9c2mmPcDMpT2bKq89S8yrPQxEqD2JJ6w9
QUSsPaH/pT3wGq09HAWvPVfKqD2RyLA9czmxPdPlrz3B9LY9oWi1PRT2uz20lbQ9lGmsPdlz
tz0CbbU9</AssayYData></Step><Step><CommonData><SampleLocation>1</SampleLocation><SampleID></SampleID><SampleGroup></SampleGroup><SampleInfo></SampleInfo><SampleRow>F</SampleRow><SamplePlate>1</SamplePlate><WellType>BUFFER</WellType><Concentration>-1</Concentration><ConcentrationUnits>µg/ml</ConcentrationUnits><MolarConcentration>-1</MolarConcentration><MolarConcUnits>nM</MolarConcUnits><MolecularWeight>-1</MolecularWeight><Temperature>28</Temperature><StartTime>4162686</StartTime><AssayTime>80</AssayTime></CommonData><FlowRate>1000</FlowRate><StepType>LOADING</StepType><StepName>Loading</StepName><StepStatus>OK</StepStatus><ActualTime>80.002</ActualTime><CycleTime>0.2</CycleTime><AssayXData Points="400">n/8aRGwMG0QoGRtE9SUbRMIyG0SfPxtEW0wbRChZG0QFZhtEwnIbRI9/G0RsjBtEKJkbRPWl
G0TSshtEj78bRGzMG0Q52RtE9eUbRMLyG0SP/xtEWwwcRCgZHET1JRxEwjIcRI8/HERsTBxE
OVkcRPVlHETSchxEj38cRFuMHEQ5mRxEN6YcRMKyHESPvxxEW8wcRCjZHEQF5hxEwvIcRI//
HERsDB1EKBkdRPUlHUTCMh1Ejz8dRFtMHUQ5WR1E9WUdRMJyHUSPfx1EW4wdRCiZHUT1pR1E
0rIdRI+/HURszB1EOdkdRPXlHUTj8h1Ej/8dRFsMHkQoGR5EBSYeRMIyHkSfPx5EW0weRDlZ
HkRoZh5EwnIeRJ9/HkRbjB5EKJkeRPWlHkTCsh5En78eRFvMHkQo2R5E9eUeRNLyHkSf/x5E
bAwfRDkZH0QFJh9E0jIfRJ8/H0RsTB9EOVkfRAVmH0TSch9En38fRGyMH0Q5mR9EBaYfROOy
H0Sfvx9EbMwfRDnZH0T15R9EwvIfRJ//H0RsDCBESRkgRAUmIETSMiBEnz8gRGxMIEQoWSBE
BWYgRNJyIESffyBEW4wgRDmZIEQFpiBE0rIgRJ+/IERszCBEKNkgRAXmIETS8iBEn/8gRFsM
IUQoGSFEBSYhRNIyIUSfPyFEbEwhRChZIUQFZiFEwnIhRJ9/IURsjCFEOZkhRAWmIUTSsiFE
AcAhRGzMIUQo2SFE9eUhRNLyIUSf/yFEbAwiRCgZIkQFJiJE0jIiRI8/IkRbTCJEOVkiRAVm
IkTSciJEn38iRFuMIkQ5mSJEBaYiRMKyIkS8wSJEW8wiRCjZIkQF5iJEwvIiRJ//IkRsDCNE
ORkjRPUlI0TCMiNEjz8jRGxMI0SbWSNE9WUjRNJyI0SPfyNEbIwjRCiZI0QFpiNE0rIjRI+/
I0RszCNEOdkjRPXlI0TC8iNEj/8jRFsMJEQoGSRE9SUkRMIyJEQBQCREW0wkRDlZJET1ZSRE
0nIkRI9/JERsjCREKJkkRAWmJETCsiREj78kRFvMJEQ52SREuuYkRMLyJESP/yREWwwlRDkZ
JUT1JSVEwjIlRI8/JURbTCVEilklRAVmJUTCciVEj38lRGyMJUQ5mSVEBaYlRMKyJUQBwCVE
W8wlRCjZJUT15SVEwvIlRI//JURsDCZEKBkmRAUmJkTCMiZEjz8mRFtMJkQ5WSZE9WUmRNJy
JkSPfyZEbIwmRCiZJkQFpiZE0rImRI+/JkRszCZEKNkmRAXmJkTC8iZEj/8mRFsMJ0Q5GSdE
FiYnRNIyJ0SfPydEUU0nRDlZJ0QFZidE0nInRJ9/J0RsjCdEOZknRAWmJ0TSsidEn78nRGzM
J0Q52SdEBeYnRNLyJ0Sf/ydEbAwoRCgZKETxJyhE0jIoRJ8/KERsTChESVkoRAVmKETScihE
n38oRGyMKEQomShEBaYoRNKyKESfvyhEW8woRCjZKEQF5ihE0vIoRJ//KERbDClEKBkpRAUm
KUTSMilEjz8pRFtMKUQ5WSlEBWYpRNJyKUSffylEW4wpRDmZKUQFpilE0rIpRI+/KURbzClE
OdkpRAXmKUTS8ilEn/8pRGwMKkQ5GSpEBSYqRNIyKkSfPypEbEwqRDlZKkQFZipEwnIqRJ9/
KkRsjCpEOZkqRAWmKkTSsipEj78qRGzMKkRq2SpEBeYqRNLyKkSf/ypEWwwrRDkZK0QFJitE
ZjMrRJ8/K0RbTCtEOVkrREdmK0TCcitEn38rRFuMK0Q5mStE9aUrRMKyK0SfvytEW8wrRCjZ
K0T15StE0vIrRJ//K0RbDCxEORksRPUlLETCMixEjz8sRK1MLEQoWSxEBWYsRNJyLESPfyxE
W4wsRCiZLET1pSxE0rIsRI+/LERbzCxEOdksRAXmLETC8ixEj/8sRGwMLUQoGS1E9SUtRMIy
LUSfPy1EW0wtRChZLUQFZi1EwnItRI9/LURbjC1ESZktRPWlLUTCsi1Ej78tRFvMLUQo2S1E
9eUtRMLyLUSf/y1EbAwuRDkZLkQ2Ji5EwjIuRI8/LkRbTC5EKFkuRPVlLkTCci5Ej38uRFuM
LkQomS5E9aUuRNKyLkSPvy5EW8wuRCjZLkT15S5E8/IuRA==</AssayXData><AssayYData Points="400">TM6vPYaOvT1/WcU9RCfAPVM6uj36Er09mN/APU8Hwj0j+Mg9/9HCPUoUzT2GasM9MtjHPbjN
yT34vMs91UvJPQ1yyj23mMo9pAnRPY+BzT2I58k9RkrLPc3WxD0nWss9vNHJPYpMxj3h/dM9
eyPSPcSw0j0AvtY9RpTIPZW72T3GktI9myTRPQDA1j2w89Q92ifhPUzO4D2ex9k9invZPezk
2T1kb+E9bF/jPdQl3j0nJto9LmzjPf894j3ip9k9vPvhPQYV6D2lLeg9SbXkPSK12z1DB+c9
JB/lPdmt5D1tLuo9NFPmPQd+5T0FUOQ9hAPxPbJK7T1gLO09nnnsPWUA8D1mUe49i3rxPWaa
8D3I7O49DQDzPf/57z1MYvk95gzvPWK/8T3/sew9UZT4PazN9D0eCvs9sfT1PRaD+z1r7e09
Ah7wPRW5+z2nRvo9Nuz2PcwnAD51U/Y94cH+PeHG+z2qkP09nZv2PVef+D3l+wA+YdcAPoG7
Aj7wqQE+yED4PbisAz495gM+FkcCPrJ8AT4WsAI+saYDPlI1AD4qYAE+S4ABPpNvBj5SEQU+
DoQEPjOeAD6/yAM++EEDPvIaBz55jgQ+WXwBPsTUCD6NOQg+tGgGPhzBBT5r9gE+S6ACPmuO
CD7bYwQ+7awHPgmSBz5CZgk+XHUMPqOeCD74MgU+F/oIPlWvCD6+Zgo+VIkHPhMzCz6PUgk+
7zcOPi69Dj6oJxA+jZwJPjA9DT4kJgo+B/QLPmhsET6XnQ8+FAkLPhJ+Cz5mbxA+gxAVPnoV
DD7tFQ4+2GMQPnHPDD7qHBI+V+4QPnY4Ej7USBE+hpgQPgZVED5PNw4+crwRPls6FT7oZBA+
HG0SPgS0FD7MBBI+kKwPPonHFT7jNRE+Yf0OPmn4FD4HOQ8+HDASPuGFEz7vdBE+6oQXPjzI
FT7w+RQ+pHkUPiE+Gz7/TRQ+XbUXPiiwFD48cBQ+aOgYPihyFz5Znhc+s/8WPkNPFj5D4hc+
BSsZPv4GGD7Vsxc+WtsaPi/0GT4pNRw+c2wZPmO8Fz6DuxY+6zAZPqO/GD57Ixk+MpYaPpQH
Gz6GIxw+MxUdPnNvHD4MVx0+siQcPlISHT4N1x4+ckUaPvVAHD6xgh4+nYEcPrEiHj7Olx0+
8xIdPjJKIz4B1hw+ZHscPi11Ij41yxs+n/UfPo5DHj7kuh8+feccPlZFIT4XqRo+E1wlPuZa
ID4OiB0+jm0kPqNUID6LlyA+ZNMgPpgVIj5DTiQ+FH0iPk6kJT7gICQ+GzwkPtE1Hz5OSyI+
naUnPk5uJD5w5iM+l2MoPte+JT6NMiU+1FUnPlCFJD4DJyc+f6giPlNXKD4wjSk+DJ0jPpJN
Iz4KyyY+ZWslPh4OJz6GxC0+oH4oPqrHKT6EWSU+djolPrqTKT4KGyY+P5cmPgEAJz5y9Sw+
iZYqPnQ7LD4jEyw+lIUoPmmPKz5Z0yg+uuopPgLyKD5zQS0+t4kpPgqwKj4Ezio+AZMrPi9l
Kj6YEC0+BwguPoEJLj5zZi8+lo8mPhmmKT5VLi4+/EovPuquLz4rayo+wPktPsigLj46jiw+
MhItPt/LLj6u9y8+1uAvPnqAMj596jI+A30uPlSQMT7JhjE+9LoxPiYZLT79zy4+a4wxPlE4
Mz55fDI+dK4zPlCVNT5tjjQ+xDczPijcNT73nzE+Cz81PvLaMT64VDI+PKc1Poi0OD7lay8+
Nu0zPv4ONT61rTU+ceY0PiuQMj6yeDU+3dM1PnukMz5YaDE+Tmg1PumpND484DQ+/ng1Pm6X
NT4sUjQ+gKg4PiLGNj5seDg+6KI1PoMZNz7X8TE+tO80Pu7nNT4tXzg+Trw3PlQVNz6Vazk+
U/I3Pu6SOj7MVjw+rcQ4PmROOz7PCD4+P/w6PvV4Oz6qEj0+EYQ5PulkOD5dVjw+aDo4PkU7
Oz4dIzk+nzRAPi3MOT7KiDg+nJs9Pn49OT7kFzw+SPs+PsmrPT6Ctjs+l0M2PhErPj6jNEA+
moo9Pt4EOz5N/Ds+RE88PmkqPj5OSkM+2Ws7Pv5aPj6reT8+LfM8PgLWOz5JBzw+Jus/Ptkb
QD7vzD4+qkE/Pu64Oz7Cxj4+rt8/PldLPT57Uj4+eRBAPg==</AssayYData></Step><Step><CommonData><SampleLocation>1</SampleLocation><SampleID></SampleID><SampleGroup></SampleGroup><SampleInfo></SampleInfo><SampleRow>F</SampleRow><SamplePlate>1</SamplePlate><WellType>BUFFER</WellType><Concentration>-1</Concentration><ConcentrationUnits>µg/ml</ConcentrationUnits><MolarConcentration>-1</MolarConcentration><MolarConcUnits>nM</MolarConcUnits><MolecularWeight>-1</MolecularWeight><Temperature>28</Temperature><StartTime>4243797</StartTime><AssayTime>30</AssayTime></CommonData><FlowRate>1000</FlowRate><StepType>BASELINE</StepType><StepName>Baseline</StepName><StepStatus>OK</StepStatus><ActualTime>30.001</ActualTime><CycleTime>0.2</CycleTime><AssayXData Points="150">wP8uRI0ML0RJGS9EFiYvROMyL0TAPy9EjUwvRFpZL0QWZi9E43IvRMB/L0R8jC9ESZkvRCam
L0Tjsi9EsL8vRHzML0RJ2S9EFuYvROPyL0Sw/y9EfAwwRFoZMEQWJjBE8zIwRLA/MER8TDBE
SVkwRCZmMETjcjBE0H8wRHyMMERJmTBEFqYwRASzMESwvzBEfMwwREnZMEQm5jBE4/IwRMD/
MESNDDFESRkxRBYmMUTzMjFEwD8xRI1MMURJWTFEJmYxRPNyMUTAfzFEjYwxRFqZMUQmpjFE
87IxRMC/MUSNzDFEWtkxREfmMUTz8jFEwP8xRI0MMkRaGTJEJiYyRPMyMkSwPzJEjUwyRFpZ
MkQmZjJE43IyRMB/MkSNjDJESZkyRCamMkTjsjJEwL8yRI3MMkRJ2TJEJuYyRPPyMkTA/zJE
jQwzRFoZM0QmJjNE4zIzRMA/M0SNTDNE/VkzRCZmM0TzcjNEwH8zRI2MM0RamTNEJqYzRPOy
M0SwvzNEfMwzRFrZM0QW5jNE8/IzRMD/M0SNDDREWhk0RCYmNETzMjREsD80RI1MNERJWTRE
JmY0RPNyNETAfzREjYw0RFqZNEQWpjRE47I0RLC/NESNzDRESdk0RBbmNETj8jREwP80RHwM
NURaGTVEFiY1ROMyNUTAPzVEjUw1RElZNUQWZjVE83I1RLB/NUR8jDVEWpk1RCamNUTzsjVE
wL81RHzMNURJ2TVEN+Y1RPPyNUTA/zVEjQw2REkZNkQWJjZE4zI2RLA/NkR8TDZEWlk2RCZm
NkQEczZE</AssayXData><AssayYData Points="150">tNNFPhNUQz5mgTw+UWpBPvWOQT4XfUQ+OyI/Pkv7QD64N0A+cjNEPk4qQD5LrEI+JjlAPlhB
RT5jmj4+MAFAPqfqRD6aVkc+cgVBPtUxQz4ENUA+z5FDPrK0Qz5AakI+f8NCPjKqST5AckU+
3QNGPsVkRj6XmkM+QrVGPrO6Rj5naUU++W1HPiwaRT6A2EM+ccZCPmK+ST5C4kc+2FpHPjeB
RT6MdEo+Ti5MPtpYST5ArUU+ZNFGPisjRT4450k+9t1FPnfiSD5Cuks+X7FIPiqlSD4GJ0k+
JuBGPiIgSD5THUU+5nNKPsRCSD4Kbkc+az1LPruFST7dWks+9slJPp3OSz6Qpkg+T7ZMPvQv
Sz7ox0o+PJ5OPu0/TD54g0s+NY1LPiY4Sz4W2k0+8eBNPt1LSj6xFUc+AWVJPvDnST48LUw+
5L5IPgMoTj5P0E0+tE1MPjz1Sz4ou00+iuBJPnW7Sj4MKlA+XmJQPs84TT4lEEw+iMxPPlYH
Sz7Nnkw+cChNPmyqTD6Keks+HI9NPiQbUD5PcUw+5tVQPkETTj4k7U0+wiNQPsTlUT5DQ1M+
b+5MPqDvVD63A1E+IMVNPs7yUD7UKVE+RttSPt6bTz4dMlI+KolRPmXwTz6qZVU+R5RNPsaK
Tj5YWVE+hVFPPnlAUj6NflQ+jDFUPlpoUz5chlQ+orlTPsnCUz4dclM+GsxTPtxDVj6WoVI+
54NSPgWmVD4kflY+KiJYPrHvVj4+0FQ+QlpSPvNjVz5BYVY+gZFUPntBUT7uGVM+Oy5TPkgm
Uz4W31I+</AssayYData></Step><Step><CommonData><SampleLocation>10</SampleLocation><SampleID>QA013.765M.C1 gp120</SampleID><SampleGroup></SampleGroup><SampleInfo></SampleInfo><SampleRow>F</SampleRow><SamplePlate>1</SamplePlate><WellType>KSAMPLE</WellType><Concentration>-1</Concentration><ConcentrationUnits>µg/ml</ConcentrationUnits><MolarConcentration>15.6</MolarConcentration><MolarConcUnits>nM</MolarConcUnits><MolecularWeight>-1</MolecularWeight><Temperature>28</Temperature><StartTime>4282691</StartTime><AssayTime>180</AssayTime></CommonData><FlowRate>600</FlowRate><StepType>ASSOC</StepType><StepName>Association</StepName><StepStatus>OK</StepStatus><ActualTime>180</ActualTime><CycleTime>0.2</CycleTime><AssayXData Points="900">0X82RJ6MNkRrmTZEJ6Y2RASzNkTBvzZEnsw2RGvZNkQ35jZEBPM2RMH/NkQQDTdEaxk3RDcm
N0QEMzdE0T83RGJNN0RaWTdEN2Y3RARzN0TRfzdEnow3RGuZN0QnpjdEBLM3RMG/N0SNzDdE
Wtk3RDfmN0T08jdE0f83RI0MOERaGThEiSY4RAQzOETRPzhEjUw4RGtZOEQ3ZjhE9HI4RNF/
OESNjDhEWpk4RDemOET0sjhE0b84RI3MOERa2ThEJ+Y4RATzOEQCADlEjQw5RFoZOUQ3JjlE
9DI5RDlBOUSNTDlEWlk5RDdmOUQEczlEwX85RJ6MOURamTlEN6Y5RASzOUTBvzlEjcw5RFrZ
OUQ35jlEBPM5RFQAOkSNDDpELxo6RCcmOkT0MjpEwT86RJ5MOkRaWTpEJ2Y6RPRyOkTBfzpE
jYw6RFqZOkQnpjpE9LI6RIXAOkSNzDpEWtk6RCfmOkT08jpEwf86RJ4MO0RrGTtEWCY7RPQy
O0TRPztEjUw7RFpZO0RYZjtE9HI7RMF/O0SejDtEWpk7RCemO0T0sjtE0b87RI3MO0Ra2TtE
J+Y7RIfzO0ScATxE8Aw8RGsZPEQnJjxE9DI8RDlBPESeTDxEa1k8RDdmPET0cjxEwX88RJ6M
PERamTxEN6Y8RASzPETRvzxEnsw8RGvZPERY5jxEBPM8RNH/PESeDD1Eaxk9RDcmPUQEMz1E
0T89RJ5MPURrWT1EN2Y9RARzPUTRfz1EjYw9RGuZPUQ3pj1EBLM9RPK/PUS0zT1Ea9k9RDfm
PUQE8z1E0f89RJ4MPkRrGT5EJyY+RAQzPkTRPz5Enkw+RGtZPkQnZj5E9HI+RNF/PkSejD5E
a5k+RCemPkQEsz5E0b8+RJ7MPkRr2T5EN+Y+RBXzPkTR/z5Engw/RFoZP0Q3Jj9EBDM/RME/
P0TfTD9EWlk/RDdmP0QEcz9EwX8/RJ6MP0RamT9EJ6Y/RASzP0TRvz9Ensw/RFrZP0Q35j9E
BPM/RMH/P0SNDEBEaxlARDcmQEQEM0BEwT9ARJ5MQERrWUBEeWZARPRyQETRf0BEnoxARFqZ
QEQnpkBEBLNARMG/QESezEBEa9lARCfmQEQE80BE0f9ARI0MQURrGUFEJyZBRAQzQUTRP0FE
nkxBRFpZQUQnZkFE9HJBRMF/QUSNjEFEWplBRCemQUQEs0FEwb9BRJ7MQURa2UFEJ+ZBRPTy
QUTB/0FEjQxCRGsZQkQnJkJE9DJCRNE/QkSeTEJEWllCRCdmQkT0ckJEwX9CRI2MQkRamUJE
N6ZCRPSyQkTBv0JEnsxCRFrZQkQn5kJEBPNCRBMAQ0SNDENEWhlDRCcmQ0RiNUNEwT9DRI1M
Q0RaWUNEJ2ZDRARzQ0TRf0NEjYxDRFqZQ0QnpkNEBLNDRNG/Q0SNzENEWtlDRCfmQ0T08kNE
wf9DRJ4MRERrGURENyZERPQyRETBP0REjUxERFpZREQnZkRE9HJERMF/RESejEREWplERDem
REQEs0REwb9ERJ7MRERa2UREJ+ZERDXzRETR/0REngxFRGsZRUQ3JkVEBDNFRNE/RUSeTEVE
a1lFRDdmRUQEc0VE0X9FRJ6MRURrmUVEmqZFRASzRUTRv0VEnsxFRGvZRUQ35kVEBPNFRNH/
RUSeDEZEaxlGRDcmRkQEM0ZE0T9GRI1MRkRrWUZEN2ZGRARzRkTRf0ZEnoxGRFqZRkS6pkZE
BLNGRNG/RkSezEZEa9lGRDfmRkQE80ZE0f9GRJ4MR0RrGUdENyZHRAQzR0TRP0dEnkxHRGtZ
R0Q3ZkdEBHNHRMF/R0SejEdEa5lHRDemR0QEs0dEH8JHRJ7MR0Rr2UdEJ+ZHRATzR0TB/0dE
rgxIRFoZSEQ3JkhEBDNIRME/SESeTEhEWllIRCdmSET0ckhEwX9IRJ6MSERrmUhEN6ZIRASz
SETRv0hEnsxIRJzZSEQ35khEBPNIRMH/SESeDElEWhlJRCcmSUT0MklEwT9JRJ5MSURaWUlE
J2ZJRPRySUTBf0lEnoxJRFqZSUQnpklE9LJJRNG/SUSezElEWtlJRDfmSUQE80lEwf9JRI0M
SkRrGUpE1yhKRAQzSkTBP0pEjUxKRFpZSkQnZkpE9HJKRMF/SkSejEpEWplKRCemSkT0skpE
wb9KRI3MSkRa2UpEJ+ZKRPTySkTB/0pEjQxLRFoZS0QnJktEBDNLRME/S0SNTEtEWllLRCdm
S0T0cktEwX9LRJ6MS0RamUtEoKdLRPSyS0TBv0tEjcxLRFrZS0Qn5ktE9PJLRMH/S0SNDExE
WhlMRCcmTEQEM0xE0T9MRJ5MTERaWUxEJ2ZMRPRyTETBf0xEnoxMRFqZTEQ3pkxE9LJMRMG/
TESezExEa9lMRCfmTEQE80xEwf9MRJ4MTURrGU1ENyZNRAQzTUTBP01EnkxNRGtZTUQ3Zk1E
BHNNRNF/TUSejE1EnJlNRDemTUQEs01E0b9NRJ7MTURr2U1EN+ZNRATzTUTR/01EngxORGsZ
TkQ3Jk5E9DJORNE/TkSeTE5Ea1lORDdmTkQEc05E0X9ORJ6MTkRamU5EN6ZORFy0TkTRv05E
nsxORGvZTkRI5k5EBPNORMH/TkSeDE9EaxlPRDcmT0QEM09E0T9PRJ5MT0RrWU9EN2ZPRARz
T0TRf09EnoxPRGuZT0Q3pk9E9LJPRNG/T0SezE9Ea9lPRDfmT0QE809E0f9PRI0MUERrGVBE
NyZQRAQzUETBP1BEnkxQRFpZUEQ3ZlBE9HJQRMF/UESNjFBEa5lQRH+nUET0slBEwb9QRJ7M
UERr2VBEJ+ZQRATzUETR/1BEngxRRFoZUUQnJlFEBDNRRNE/UUSeTFFEa1lRRDdmUUQEc1FE
AoBRRJ6MUURamVFEN6ZRRBWzUUTRv1FEnsxRRGvZUUQ35lFE9PJRRNH/UUSNDFJEWhlSRDcm
UkT0MlJEwT9SRJ5MUkRrWVJEJ2ZSRARzUkTBf1JEnoxSRKyZUkQ3plJE9LJSRMG/UkSezFJE
WtlSRCfmUkQE81JEwf9SRI0MU0RaGVNEJyZTRPQyU0TBP1NEjUxTRFpZU0QnZlNENXNTRMF/
U0SNjFNEWplTRCemU0QEs1NEwb9TRI3MU0Ra2VNEJ+ZTRPTyU0TR/1NEjQxURFoZVEQnJlRE
9DJURME/VESNTFREWllURCdmVET0clREwX9URI2MVERamVREJ6ZURPSyVETBv1REjcxURFrZ
VEQ35lREBPNURNH/VESNDFVEWhlVRCcmVUT0MlVEwT9VRK5MVURrWVVEJ2ZVRARzVUTRf1VE
noxVRGuZVUQ3plVEBLNVRNG/VUSezFVEa9lVRDfmVUQE81VE0f9VRN8MVkRrGVZENyZWRAQz
VkTRP1ZEnkxWRGtZVkQ3ZlZEBHNWRNF/VkSejFZEaplWRCemVkQEs1ZE0b9WRJ7MVkRq2VZE
OOZWRATzVkTR/1ZEngxXRFoZV0QnJldEBDNXRNE/V0SOTFdEWllXRDhmV0QEc1dE0X9XRI6M
V0RqmVdEOKZXRASzV0TRv1dEvsxXRGrZV0Q45ldEBPNXRNH/V0SeDFhEahlYRCcmWEQEM1hE
0T9YRI5MWERqWVhEOGZYRARzWETAf1hEjoxYRGqZWERvp1hE9LJYRNG/WESezFhEWtlYRDjm
WEQE81hE0f9YRJ4MWURqGVlEJyZZRAQzWUTAP1lEnkxZRGpZWUQnZllEBHNZRNF/WUSejFlE
WplZRCemWUQEs1lE0b9ZRJ7MWURq2VlEJ+ZZRPTyWUTR/1lEjgxaRGoZWkQnJlpEBDNaRNE/
WkSOTFpEWllaRCdmWkT0clpEwH9aRJ6MWkRamVpEOKZaRASzWkTRv1pEjsxaRFrZWkQn5lpE
9PJaRNH/WkSODFtEWhlbRCcmW0T0MltE0T9bRI5MW0RaWVtEJ2ZbRPRyW0TAf1tEnoxbRFqZ
W0QnpltEBLNbRNG/W0SOzFtEatlbRCfmW0T08ltEwP9bRJ4MXERaGVxEOCZcRPQyXETRP1xE
jkxcRFpZXEQnZlxE9HJcRMB/XESOjFxEWplcRCemXET0slxEwL9cRI7MXERa2VxEJ+ZcRPTy
XETA/1xEjgxdRFoZXUQnJl1ERjNdRNE/XUSOTF1EalldRDhmXURmc11EwH9dRJ6MXURqmV1E
J6ZdRASzXUTRv11EnsxdRGrZXUQ45l1EBPNdRNH/XUSeDF5EahleRDgmXkQEM15E0T9eRJ5M
XkRqWV5EOGZeRARzXkTRf15EnoxeRGqZXkQ4pl5EBLNeRNG/XkSOzF5EatleRDjmXkQE815E
0f9eRJ4MX0RqGV9EJyZfRAQzX0TRP19EnkxfRGpZX0Q4Zl9EBHNfRNF/X0SejF9E6ptfRDim
X0QEs19EwL9fRJ7MX0Rq2V9EOOZfRPTyX0TR/19EngxgRGoZYEQ4JmBE9DJgROI/YESeTGBE
WllgRDhmYET0cmBE0X9gRJ6MYERamWBEOKZgRASzYETAv2BEjsxgRFrZYEQ45mBEBPNgRMD/
YESODGFEixlhRCcmYUQEM2FEwD9hRJ5MYURqWWFEOGZhRARzYUTRf2FEjoxhRFqZYUQ4pmFE
BLNhRNG/YUSezGFEWtlhRDjmYUQE82FEwP9hRJ4MYkRqGWJEJyZiRBQzYkTAP2JEjkxiRGpZ
YkQ4ZmJE9HJiRMB/YkSOjGJEWpliRDimYkT0smJEwL9iRJ7MYkRq2WJEJ+ZiRATzYkTA/2JE
jgxjRGoZY0QnJmNE9DJjRNE/Y0SOTGNEWlljRCdmY0QEc2NE</AssayXData><AssayYData Points="900">oaBIPjdLSD6iE0o+5y5MPpWMSD7HnkY+OR5KPgCiSj6DE1A+vABLPnnfRz547kw+k5ZLPiVT
Tj76Y04+PldIPn2STD7SMUw+ip1JPlTmSj5H2Es+8hxPPsecTD6EGk4+GexSPtWETT5sYk0+
lrZOPpLyTz5KVE8+IhBQPgCkTj68XEs+TftPPrIOSj4H/U8+z0hNPpbOTj5jPEo+j7pRPsPN
TT78+VM+D/tMPqaWVj7MtFI+HPlPPqQmUT60jVA+BZtQPu4WUz4FVE8+gAVRPkR5Tj7/s1Y+
Y7FSPvE7UD4be1I+LFFTPkvrUj6+LFM+o+9TPg+SWD4X/k8+qFJVPso4VT6grlM+a1RUPpWn
UD7LX1I+XY9SPkILUj6vs1Q+UUhVPkHAVD5xt1I+7SBVPoBLVj7ZCVI+M81VPhK9WD7oy1E+
5C5TPiUkVz6PplM+uBhaPqZQVj5a8FE++dRSPnCPVj5ePVM+ezNWPsySVT6cLlY+b6hUPsJ9
Vj57l1g+aqFVPsnzUj6TKlc+zrFWPg3lVj6aRlU+kn5ZPgOIWD6w5Fk+6WhXPsi4VT6qWFk+
TGdWPudkWD7quV0+S41XPv8UWj5u6Fo+F7FbPidTVj6/vlg+qdxbPn9uWj6+alw+foZZPu8c
Wz4/S1k+l/xcPiPBWD7nc1k+O7pYPnLpWz4l/V8+K4BbPo5uVz5CK1k+A5hdPtINWD6Hxlk+
zxhgPtS5Yj6oQVs+fEZdPlthXD5nA1o+AV9dPtkfWz4wAGA+uWFePtwyXD7qemE+6PZePn5H
Wz5r1F0+SDtgPsB1Xj6LZl0+8gZfPsBwYT4JRmA+4h1jPtTmYj6Sy1w+e9JgPu9kYj5mO2A+
OxdePvtnYD5ixmE+OD1iPi/kZT5m6WE+03tjPvo5YT4IF18+BtlgPqSjYD7yRl4+hqxhPi2V
XT56XWI+g2VfPjyXYD5n/WM+bm5hPmItYj5PwGU+v31hPnA4YT4K3mQ+OchjPrfKYT4fPGE+
VVBkPmL4Yj5qmGE+uFpjPqJ9YT5LiWE+Q11ePkOzYz6+PV8+6C9lPngMaD65fWY+QV1gPqas
YD7jKWI+CRxoPhLeYj7i+mM+OLFkPnzOYT6YZGQ+g45pPkXMYT4TuGI+VsBgPhYZZj7oVGQ+
gxJnPrRfZD42LmU+pLlmPs/BZj6RBGc+HFJoPob3Yz7zzWY+bFNmPk/waT5JBms+xI9mPmxd
aT6b42U+jrFpPvVxZz7vIGQ+sWBnPoHeaj6Gi2c+4oVrPnBkaT6B42k+clZnPmAdaj6Damg+
DPNlPtrbbD4la2c+anBqPt6NbD5xjWg+iZFoPtjTbj4MJmw+ewxvPg0FbT7D4WY+4ORpPuXK
bT5lO2s+hSdqPkxpbD4+kmo+ktNqPtXdZz7ccmo+dLtpPkthaz6KPmk+YBVrPpxWaz4mRW4+
EFVrPk9mZz7uQms+FglpPk6Rbj5Fd2o+VDVqPorxcT5TZWw+RyVpPgq6bD7qFGs+QuNlPh58
cT5tXW4+Ks1sPjA6az6AP28+/3ZuPp9maz6q9ms+4c9uPgBfcD7DvW0+Y9NxPtaVbD7a0G0+
7V5tPiFZbj7/rmo+TUtwPiEgcD4cJnI+xGZrPhqBbj5g1mw+ALVwPv91cj4TnG8+3GhsPk/2
cT7wjGw+GhdsPjJvbT71Lm4++gtwPijdbT65S28+C+BvPvKncD5q5W8+J7dtPkohcT5fF3I+
+wJwPraLcT7YpXA+KNtyPjKbbj4O13I++dJuPo45cT5xZ28+5HVxPq6BcD7YSHI+bQtwPjsf
bj5vfHA+/YxwPhafbD78MHE+DCZwPtyecj604HE+sXp0PjTBcz7K0m8+QSxzPvXMbj5CA3I+
n3pzPi5lcz4vD3Q+FnF1Pk4Lcz6Atm8+eUF0Pjnlcz6pDnY+DkBzPsLpbz5KeHA+9PJyPrEo
cj6/snk+szx0PkjkdD7SAnY++lxxPhEncj4VUnU+PNZyPpPXbz5ANnQ+IVtyPhlydz6BF3Y+
LuhxPnDadD60F3Y+dy95PjHfcz4x9HY+pHRzPr5mcz6FoXI+J1J4PhZldT7/Zno+pu52Pl/9
eD7qtHk+tHJ2PoTRdD52GHY+4s51PqEFdD72S3M+zFt5PrtPdz5YoHc+vql5Phl4ej6lDHk+
8G53PvqZdz6ejHg+e6JzPspzdD4DEng+GIB2Pgx5eD7el3U+5eRyPqMpez58aXY+nzN7PvBD
ez63HHg+CRN6PhotdT45FHk+HS56PvYqej6gA3g+m+t3PuSbeT6J5nw+JAV6PihLeD59wnc+
nj99PjVjfj5UB3g+yTh2PkM4ez5D53o+mmR+Piqdez6sjXc+G7t/PsSwdT6+HH0++xV6Po2X
ej6RBns+Nn57PiL8ej7+dXw+Skt6Pn+gez4LCX0+lu11PkBDez4pCno+3ZV+Phlzfj5aqHk+
92h9PnymeT73snk+D4l7Plikfj6WDX4+iI97Phf4fT7UdXw+NPR8PpmaeT5PwHs+X4x6PoJI
ez52MXc+3jGAPgqQeT6ZCXw+SM16Pl/Lej6pfH0+SIB6PmRJgD5Bq3w+kmF9PsHrez5taHw+
kiaAPqJ3fz6/cH4+VHN+Pn4sgD5TNHw+pm19PtCYez52N38+Tl9/PlfUfD7BBHw+p2h9PlpC
gD4GJX4+5kp/PuCQfj7OaIA+FQ5+PsaqfD6m7H8+Oed/Piapfj6HAYA+j8R/Pi4IgT7tAHg+
RZJ+PrDnez7vAH8+GNWBPg1ofj5CyoE+zB5+PiIfgj7qw34+tUOAPp7ffj4dxX8+NZ1+PjlX
gD4F2n4+uSWAPl/tgD6/fYA+lCGCPthxgj5ugIE+x7V+Pmwffz7h8IA+FoCCPseNgD6HLH8+
Vy5+PlgCgj4+mIA+9YOAPmCMgT7whYA+PJ5/PmUWfz6QpX8+0U2CPpTvgD5KnII+r+l/PmWv
gT5hFYE+AL6BPv6xfj4JnYI+B/uEPjbwfz7gm4A+G2OAPuFpgT5L0oM+0QmBPoOOgT5CxIA+
hs6APlN/gj7mtX8+jD2BPohzgz48soA+tySBPoddgj5cAoI+IO2BPqwYgD5MW4I+e3SEPiuG
gT7jRoI+XESBPsSShD4c5IM+fQSDPgnGgj6/FoI+2sJ/Pl53gD5rE4I+hBaDPudSgj4Pz4Q+
6RuAPtuEgz4s4II+pxCBPvlggj4TOoI+5MmCPujqgj7AgYM+Uz2EPi24gz6rE4M+6HSCPqHf
gz59SoU+aHuCPrBAgT72j4E+foODPkKnhD6nHIQ+L7iEPszBgT5J+4I+CqqDPrJuhD6OtYA+
jiGEPivagT4M74U+vT6EPsBxgz6froI+ftCDPteUgj5ZooI++jyBPt0Bgz6XqIU+poqDPvtv
hT5VqII+LNaAPnSjgz6/O4Q+6+qFPtGMhD7/UYQ++kmFPgtigT5RsYM+Z+ODPuzEhD6U54M+
CmaHPsdAgz7HjIM+BNKFPppXgz4CSYQ+jZaFPlHEgz6MxIQ+x9uDPi00hT6EE4Q+aV2BPjyL
gz5KyYM+uteEPq/4hD6+eIU++VKFPtedhD44c4U+CfaEPjY5hD7sBIY+y46FPgnLhj7GVIU+
I+6EPhVahj4oDIY+PyeFPoRihT7yMIY+MtCFPgkhhj7qx4Q+Z/iEPpZ/hT5p5IQ+pcCFPu4U
hz7NQoU+ZgKGPloRhT7RyIY++1CFPlfXhT4nHYY+qdeHPmf2hz41pYQ+/yKGPs2+hj4kUIU+
PTWFPuefhD5Ar4M+2fCFPhaIhj4GyoU+1uKHPlnhhj6VrIY+IEKEPm9uhz5KfoY+BImFPsv9
hj7UzYU+Ch+GPq97hz58xoY+5ZCFPjweiD7FMYY+YxaFPoOLhD7svoY+dtqGPuyZhz5XI4c+
z4yIPgNChj6DK4g+0JuHPq+jhj530Ig+jtyHPi/Ziz5J4IU+UI2IPt/Ahz5wR4Y+9laFPtE2
iD6D0Yg+ZpWGPjO/hj6m9oU+7bqGPlWahj45XIY+TLKIPlkZhj5sFIY+0LaGPhJ4hj5MbIk+
YdOGPgwmhz6zrog+czKJPlYHiT4F0ok+80OIPtMMiD4SbIc+eZiJPkv8iD7faIg+gveFPpJK
hz7jRog+ADeHPgiShz4bIIk+jW6HPhicij4IYIk+Cx2IPj9AiT7VsIY+zoyGPv9RiT7ppoc+
lamJPnBTiD5x/oY+3ViJPnLkhz4aqog+6imJPuTWhz6xOok+WPuGPhy2hz72V4c+m4eHPpCr
iD6KdIo+bCmIPs6qiD4JiIc+mrqIPmpoiD6mLog+XFGIPhdMhz4fL4c+ig6JPrefij4kKYw+
0zuJPp8GiD429Io+fZeIPjzXiD6O0Yg+IkKIPru5iD46AIo+b0GJPkhdiD4jfok+aE+KPq0k
ij5xVYo+VF+HPpMLij4sJos+zx6LPqbdij7QHYs++hSJPo37iD5Y+4o+Xk6HPgvtiT4oeok+
WUKJPnefij5++Ik+T1WKPhfmij5mmIg+i/yKPphOiz6MZYo+LTSLPpjHiT6u3ok+SXKKPrrc
iT7P7ok+hBWKPsAyjD5GToo+j/OLPoF4ij69bY0+jZqLPo7wjD68RYs+tq+KPue6iD71K4k+
yeaJPjBmij6Wuos+94OLPo2Nij4cgoo+dl+LPjMqij7xdos+1c2KPhpXij4U8Yw+XzyJPg9y
iz4NnIs+jj+MPr7AjD6MFow+iiCLPlq7ij6kMos+OuGJPqabiz66Now+ie6OPlMkij56j4o+
HryJPly9iz63l4w+sHmMPv38iz6ipYs+vhCOPtNYiz6Yroo+</AssayYData></Step><Step><CommonData><SampleLocation>1</SampleLocation><SampleID></SampleID><SampleGroup></SampleGroup><SampleInfo></SampleInfo><SampleRow>F</SampleRow><SamplePlate>1</SamplePlate><WellType>BUFFER</WellType><Concentration>-1</Concentration><ConcentrationUnits>µg/ml</ConcentrationUnits><MolarConcentration>-1</MolarConcentration><MolarConcUnits>nM</MolarConcUnits><MolecularWeight>-1</MolecularWeight><Temperature>28</Temperature><StartTime>4471840</StartTime><AssayTime>180</AssayTime></CommonData><FlowRate>600</FlowRate><StepType>DISASSOC</StepType><StepName>Dissociation</StepName><StepStatus>OK</StepStatus><ActualTime>179.999</ActualTime><CycleTime>0.2</CycleTime><AssayXData Points="900">0X9jRJ6MY0RrmWNEN6ZjRASzY0TRv2NEnsxjRGvZY0Q35mNEBPNjRNH/Y0SeDGREaxlkRDcm
ZEQEM2RE0T9kRJ5MZERrWWREN2ZkRARzZETRf2REnoxkRFqZZEQ3pmREBLNkRNG/ZESezGRE
a9lkRCfmZET08mRE0f9kRI0MZURaGWVEJyZlRPQyZUTRP2VEz0xlRGtZZUQ3ZmVE9HJlRNF/
ZUSNjGVEa5llRDemZUQEs2VE0b9lRJ7MZURr2WVEN+ZlRATzZUTB/2VEngxmRGsZZkQ3JmZE
9DJmRNE/ZkSeTGZEWllmRDdmZkT0cmZE0X9mRJ6MZkRrmWZEJ6ZmRBWzZkTRv2ZEjcxmRFrZ
ZkQn5mZE9PJmRMH/ZkSNDGdEaxlnRCcmZ0T0MmdEwT9nRJ5MZ0RaWWdEJ2ZnRPRyZ0TBf2dE
noxnRGuZZ0QnpmdE9LJnRNG/Z0SezGdEWtlnRCfmZ0T08mdE0f9nRI0MaERaGWhEJyZoRPQy
aETBP2hEjUxoRGtZaEQ3ZmhEJXNoRMF/aESNjGhEa5loRDemaET0smhEwb9oRI3MaERr2WhE
J+ZoRPTyaETR/2hEjQxpRGsZaUQnJmlEBDNpRNE/aUSNTGlEWllpRDdmaUT0cmlEwX9pRI2M
aURrmWlEJ6ZpRPSyaUTBv2lEjcxpRFrZaUQn5mlE9PJpRNH/aUSeDGpEWhlqREgmakT0MmpE
wT9qRJ5MakRaWWpEN2ZqRARzakSWgGpEjYxqRGuZakQ3pmpE9LJqRNG/akSezGpEe9lqRDfm
akQE82pE0f9qRJ4Ma0RrGWtENyZrRAQza0TRP2tEnkxrRGtZa0Q3ZmtEBHNrRNF/a0SejGtE
a5lrRDema0QEs2tE0b9rRJ7Ma0Rr2WtEN+ZrRATza0TR/2tEngxsRGsZbEQ3JmxEBDNsRNE/
bESeTGxEa1lsRDdmbEQEc2xEwX9sRJ6MbERrmWxEN6ZsRASzbETRv2xEnsxsRGvZbEQn5mxE
BPNsRNH/bESNDG1EaxltRDcmbUQEM21EwT9tRJ5MbURaWW1EN2ZtRARzbUTRf21EnoxtRGuZ
bUQnpm1EBLNtRMG/bUSezG1Ea9ltRCfmbUQE821E0f9tRJ4MbkRrGW5EJyZuRAQzbkTRP25E
nkxuRGtZbkQnZm5E9HJuROF/bkSejG5EWpluRDembkT0sm5Ewb9uRJ7MbkRa2W5EJ+ZuRPTy
bkTB/25EjQxvRFoZb0Q3Jm9E9DJvRNE/b0SNTG9Ea1lvRCdmb0QEc29EdYBvRI2Mb0RamW9E
N6ZvRPSyb0TBv29EjcxvRJLab0Sw529EBPNvRNH/b0SNDHBEWhlwRCcmcEQEM3BE0T9wRI1M
cERrWXBEJ2ZwRPRycETBf3BEnoxwRGuZcEQnpnBE9LJwRNG/cESNzHBEWtlwRCfmcET08nBE
wf9wRI0McURaGXFEJyZxRPQycUTBP3FEjUxxRGtZcUQnZnFE9HJxRMF/cUSejHFEWplxRCem
cUT0snFEwb9xRJ7McURa2XFEJ+ZxRPTycUTB/3FEjQxyRFoZckQnJnJE9DJyRME/ckSNTHJE
WllyRCdmckQEc3JEwX9yRI2MckRamXJEJ6ZyRASzckTRv3JEnsxyRFrZckQ35nJE9PJyRNH/
ckSeDHNEaxlzRDcmc0QEM3NE0T9zRJ5Mc0RrWXNEN2ZzRARzc0TRf3NEnoxzRGuZc0Q3pnNE
BLNzRNG/c0SezHNEa9lzRDfmc0QE83NE0f9zRJ4MdERrGXREJyZ0RAQzdETRP3REnkx0RFpZ
dEQ3ZnREJXN0RNF/dESejHREa5l0RCemdEQEs3RE0b90RJ7MdERa2XREN+Z0RATzdETB/3RE
ngx1RGsZdUQ3JnVEBDN1RNE/dUSeTHVEWll1RDdmdUQEc3VEwX91RJ6MdURrmXVEJ6Z1RASz
dUTBv3VEjcx1RGvZdUQ35nVE9PJ1RNH/dUSNDHZEaxl2RCcmdkT0MnZE0T92RI1MdkRrWXZE
J2Z2RARzdkTBf3ZEnox2RFqZdkQnpnZE9LJ2RMG/dkSezHZEa9l2RDfmdkQE83ZEwf92RJ4M
d0RaGXdEJyZ3RPQyd0TRP3dEnkx3RFpZd0QnZndE9HJ3RMF/d0SejHdEa5l3RCemd0T0sndE
0b93RJ7Md0Rr2XdEJ+Z3RATzd0TB/3dEjQx4RFoZeEQnJnhEBDN4RME/eESNTHhEa1l4RCdm
eEQEc3hE0X94RI2MeERamXhEJ6Z4RASzeETBv3hEnsx4RFrZeEQn5nhE9PJ4RMH/eESNDHlE
axl5RCcmeUT0MnlEwT95RI1MeURaWXlEJ2Z5RPRyeUTBf3lEnox5RFqZeUQnpnlE9LJ5RMG/
eUSNzHlEWtl5RCfmeUT08nlEwf95RI0MekRaGXpEJyZ6RPQyekTBP3pEjUx6RGtZekQ3ZnpE
9HJ6RMF/ekSejHpEWpl6RCemekQEs3pE0b96RJ7MekRr2XpEJ+Z6RPTyekTR/3pEngx7RFoZ
e0QnJntEBDN7RNE/e0SNTHtEa1l7RDdme0QEc3tE0X97RJ6Me0RrmXtEN6Z7RASze0TRv3tE
nsx7RGvZe0Q35ntEBPN7RNH/e0SNDHxEaxl8RDcmfEQEM3xE0T98RJ5MfERrWXxEJ2Z8RPRy
fETRf3xEnox8RGuZfEQ3pnxEBLN8RNG/fESezHxEWtl8RDfmfEQE83xE0f98RI0MfURrGX1E
NyZ9RAQzfUTRP31Enkx9RGtZfUQ3Zn1EBHN9RNF/fUSNjH1Ea5l9RDemfUT0sn1Ewb99RJ7M
fURr2X1EJ+Z9RPTyfUTR/31EjQx+RFoZfkQ3Jn5EBDN+RME/fkSeTH5EWll+RCdmfkQEc35E
wX9+RI2MfkRrmX5EJ6Z+RASzfkTBv35Ejcx+RGvZfkQ35n5EBPN+RMH/fkSeDH9EWhl/RDcm
f0T0Mn9E0T9/RI1Mf0RrWX9EN2Z/RARzf0TRf39EjYx/RGuZf0S6pn9EBLN/RNG/f0SNzH9E
Wtl/RCfmf0T08n9Ewf9/RE8GgEStDIBEFBOARIIZgETgH4BETyaARLUsgEQcM4BEejmAROg/
gERHRoBEtUyARBxTgER6WYBE4F+AREdmgES1bIBEHHOARIJ5gETof4BER4aARK2MgEQUk4BE
epmAROCfgERHpoBErayARBSzgER6uYBE6L+AREfGgEStzIBEFNOARILZgETg34BER+aARK3s
gEQU84BEevmAROD/gESxBoFErQyBRBQTgUR6GYFE6B+BREcmgUStLIFEFDOBRHo5gUToP4FE
R0aBRLVMgUQcU4FEelmBROBfgURHZoFErWyBRBRzgUR6eYFE6H+BREeGgUStjIFEJJOBRIKZ
gUTgn4FER6aBROasgUQcs4FEgrmBROi/gURHxoFEtcyBRBzTgUSC2YFE6N+BRE/mgUS17IFE
HPOBRIL5gUTo/4FETwaCRLUMgkQcE4JEghmCROgfgkRPJoJEtSyCRBwzgkSCOYJE6D+CRE9G
gkS1TIJEHFOCRIJZgkToX4JET2aCRLVsgkQUc4JEgnmCROh/gkRPhoJEtYyCRByTgkSCmYJE
6J+CRE+mgkS1rIJEHLOCRIK5gkTov4JET8aCRK3MgkQU04JEgtmCRODfgkRP5oJEreyCRBTz
gkSC+YJE6P+CREcGg0S+DINEHBODRHoZg0ToH4NETyaDRK0sg0QcM4NEejmDROg/g0RPRoNE
90yDRBxTg0SCWYNE6F+DRE9mg0StbINEHHODRHp5g0Tof4NET4aDRK2Mg0Qck4NEgpmDROif
g0RPpoNErayDRByzg0R6uYNE4L+DREfGg0S1zINEFNODRILZg0To34NER+aDRK3sg0Qc84NE
evmDROD/g0RPBoRErQyERBwThER6GYRE4B+EREcmhEStLIREFDOERHo5hETgP4RET0aERLVM
hEQUU4REglmEROBfhERPZoRErWyERBRzhESCeYRE6H+EREeGhES1jIREFJOERHqZhETgn4RE
T6aERK2shEQUs4REermEROC/hERPxoRErcyERBTThER62YRE4N+EREfmhES17IREHPOERHr5
hETg/4RERwaFRK0MhUQUE4VEghmFROgfhURHJoVEtSyFRDwzhUR6OYVE4D+FRE9GhUStTIVE
HFOFRHpZhUTgX4VER2aFRK1shUQUc4VEenmFROB/hURHhoVErYyFRBSThUSCmYVE6J+FREem
hUStrIVEFLOFRIK5hUTov4VER8aFRK3MhUQc04VEgtmFRODfhURP5oVEteyFRBzzhUSC+YVE
6P+FRE8GhkS1DIZEHBOGRIIZhkToH4ZETyaGRLUshkQcM4ZEgjmGROg/hkRPRoZEtUyGRBxT
hkSCWYZE6F+GRE9mhkStbIZEHHOGRIJ5hkTof4ZET4aGRLWMhkQck4ZEgpmGROifhkRPpoZE
tayGRBSzhkSCuYZE6L+GRE/GhkS1zIZEHNOGRILZhkTo34ZET+aGRLXshkQc84ZEgvmGROj/
hkRPBodEtQyHRBwTh0SCGYdE4B+HRE8mh0StLIdEGjSHRHo5h0ToP4dET0aHRLVMh0QcU4dE
glmHROhfh0RPZodEtWyHRBxzh0SCeYdE4H+HREeGh0S1jIdEHJOHRHqZh0Ton4dER6aHRK2s
h0Svs4dEirmHROi/h0RPxodEtcyHRBzTh0R62YdE4N+HREfmh0S17IdEFPOHRHr5h0To/4dE
TwaIRK0MiEQUE4hEehmIROgfiERHJohEtSyIRBQziER6OYhE</AssayXData><AssayYData Points="900">2dSKPq9XiT7Q4oo+ceKLPuvajT6O24o+OLiOPvWHjz4HjpA+mzyOPpzqjj6SxY4+7jORPhfF
jj7hE48+D4KPPrptkT74wI8+aTePPhzGjj7mZ5A+AyCPPhRvjj7fj5E+kI+RPndwkT5FfJE+
LruRPjXhjz7vMpA+V6eSPgGWjz5SSJA+JDuPPm/rkz6Z+JA+GlWSPnujkD4hPpI+nA6SPlth
kz4gEZE+W5SSPl0nkj7YKJI+QLyRPnvykT7BxZI+4MaRPl7HkD7DipQ+hr2SPtlokD6/hJM+
+gKSPs1dkz52BJI+c8KTPmt6kT6zuJM+uWKSPuAkkj5yDpQ+pjSTPmFMlD6+u5E+Y2+RPg2P
kD5rtJI+9PiSPq5Okz5Az5E+TGSTPl9Ckz7kiZI+KfCSPu2bkj7l35I+u1SRPgxHkj4pn5M+
2P+SPsJvlz57gZM+r4iTPqiWkz7185I+0maTPvuMkj4PS5I+Y6WTPhYllD48nZM+6FaTPllH
lD4ZE5M+HWOTPqQdkz6szpQ+bGWSPliRkj791Y8+/byTPh5Bkz5cxJQ+dNeUPvGokz7b7JI+
uK2TPthHlD5ie5Q+4m6UPqUBkz5RUpQ+t0ySPj2xkz5HypY+GqKWPvzplT61fJM+8heUPsiL
kz6b+JM+FWaVPtXpkT5Z2pQ+x0OUPoVtkj6MbZI+Rm6UPrBFkz6pLpI+zgeUPlW+kz5rBpY+
Es+SPr83kj6an5E+lCKUPrlklD70N5Y+sdKVPsxmlD6RQJQ+MneUPiH5kz5nH5M+khqVPvLt
lD6ExJI+gwqVPlNPlT6+QJQ+fIyVPuy+lT7eVpQ+eReVPuUtlj7rJJI+Jc+VPgU1lj4cOpU+
y9qTPmwolT64kZQ+JLyTPgtOlT4mJpY+s5qTPpfzlD4hHZY+J1WVPrYslj51dpQ+VX2UPnrO
lD5Xy5Q+U7eUPnGJkz6j85Q+zV2VPkowlD5okpY+hnqUPmAYlT6BjpY+nPuWPgh+kz7P/5M+
DRiUPkDWlD5IM5U+L6OVPlaYlj4B6JQ+rs2VPqVylT5I9pQ+B3yWPlWqlT4AQ5Q+N9GVPn5h
lT4neJM+ZXOUPseWlD7xUpU+bOOUPgiOlT5Xk5Q+aRaWPr+Mlz5pvZY+TYSYPtRzlT6PCpY+
4o6WPuUilj4+B5Y+pHKUPifflD6AKpY+naCVPgGXlz4q2Zc+2suVPoU2lj4EcpU+34GWPg71
lT7cAJU+wHyVPgPZlj7QO5g+/UyWPsWAlT5HppM+ffmXPlg9lj5ni5U+qmqXPo2hlj7ZXZU+
ZvuVPl7slj7WyJQ+jcmVPklElT71xZQ+ZwWWPu8VmD6Ut5Q+WRWVPn5imD7Zi5Y+kj+UPjDJ
lT5BlpU+IOqXPqiplj7SXpU+Yb6XPhbllj5SC5g++pyVPuH/lj5xBpg+OeCXPtaWlT7xuJU+
AOqWPtuzlT5YjJQ+bFGWPjmElT5PapY+gCiVPleFlz5GnJY+ZjKYPhHslj4fMJg+pziYPtug
lz6yg5U+yQWXPktZlz5fDpg+Hx6ZPoVNmD6L85Y+T1mXPmLilj6gipc+djWXPiLOlz6oCZg+
9N+YPuowmD5NKJY+qVeZPiKNlz7Abpc+6oKYPgt0lz7MVJg+JfqXPi26mD6x7pc+6NiXPlsM
mD7Whpc+9lSaPk9xlz63hJk+UzOXPvY6lz6mxJY+a1iYPnAPmD69Wpo+tUOZPgfUmD7Qwpg+
8ieXPu1XmD4qn5k+5/OXPgEamD67LJg+nO+YPnnemD7+cZc+6uyXPg6/mT5gV5c+MSyaPhvr
mD7+4Jg+fKGWPopkmj4/NZc+xnuXPupAlz6vdZc+h3uYPpO3mT4o95g+LaWXPhCllz65WZg+
UXKYPkrrlz4c5JY+tcCaPnaumD5W8Jg+SRyaPhBYmT77A5o+4/iaPv1xmT4CPpg+nuOZPiKh
mD6dkJo++A2ZPoWwmD6JFps+jOeXPofvmT6Za5o+BKSXPvF/mz5b2Zo+hmeaPjVImj6wL5o+
7duZPtzylz5IzJg+gjOZPhq7mT6zN5o+H82ZPi8Vmj4+1Jc+B1SYPolmmT6QFpo+HDabPvH3
mD7IGJg+NduXPqbBmT4EYZg+m8qXPjIOmj4Ewps+6PiXPq+fmT4v65o+UtWYPiaqmj5/xZo+
A32aPkBumD4un5o+HimYPnUgmz7TuZo+R2WaPrKHmj5x9Jo+fxaZPlSimj4DUZo+DeeaPqL9
mz6e7Zk+CdCYPpN8mT7IGpw+26+aPrwRmz5O0Zk+g6CYPrn0mT5ZuJk+sXaaPjfLmj7kBZs+
Lf6bPuYRmT4ZPJo+CRSbPmzPmz570Jo+CkKaPt3Mmz63Fpk+efeaPkgrmz7ugJo+LsyZPpHY
mj69VZo+bC2bPm9+nD6uapg+CoSbPmM8nD5lkps+6dGZPjZYmj46V5o+HAeZPsRPnD4IaZs+
wl6bPmG3mj7i7po+foibPvyGmj6sqZo+CoSbPqQcmj4U85o+fnuaPpGhnD7HtZo+jtmbPnW7
mz5/sZo+XEWcPp+5mz6/BJ0+K8qbPkh1nD4lops+CDicPsyzmT4CtZs+LHmbPj0snD7jwJw+
erCaPrPXmj4/o50+D8+bPkBRnD7Qypo++76aPiRznD6ML5s+YjmZPh61mT6Ilp0+k4SbPvHv
mj4U/pw+o76bPowXnj4JV5s+XzmdPlnYnT4kFZ0+SMSdPsq4nD4j0Z0+zV+bPjsrnj5LrJo+
OwadPurkmz6fnZ0+apqdPoTNnT6aWZ0+23mcPrb6mT4Qjps+OlCePhesmz6PQ54+oJCePqE8
nT6QRJ0+5LSePtYqmj7mcJs+/xadPis/nD5BIp8+MZCcPhxynT7fJ5w+O2GePtUinj4eiZ0+
+iydPn5fmz6kZJ0+uYaePoOgnD6nvJw+kROfPiZxnj5n4p0+JFqcPsCOnT4omZ0+v/2bPtiF
nT5MEp4+xU6ePsQ0nT7xHZ4+F3ycPoGknD6BGZ0+YDWfPn/Rmj7Gnp0+C8qdPqmznT5yFZ8+
b8edPjbNnj5HEZ0+Q5icPiD6nD7Yc54++xqePg+kmT4P05w+wquePrmLnz6B9J0+CVqcPn/F
nT60OJ8+W6+ePjmVnT4ORZ8+jVSdPmrUnz6G8p0+IqebPgoPnz6uiZ0+iCyePhSWnD6G9p4+
EwGfPkyUnz6f2J0+GNKfPl0Enz6PUZ8+sdifPv7Hnz5k350+73adPhoOoT4lap8+HuyfPkNU
nz7q450+bwCePl1ZnT5aSaA+mnKePqEjnz7h250+T1mePqp/nj40DqE+LuOfPpCloD5LKZ8+
CT6dPrkMnT6NA58+KIegPn8Inj6UE58+nWyePsIJnz5ChZ0+qxOfPhMtnT4UcJw+t7+dPtKX
nT4+0p4+it6dPl6wnj60T58+WaeePmEXnj7/pp8+q3GfPo9+oT47DJ8+x/aePhRyoD6leJ4+
QFCePkp1nz6Osp4+lUCdPsu0nz7B3p4+akGfPqdhnj47r6A+vdqdPrADnz7d8Z0+8mafPpyY
oT4BWKE+6MWgPjVQoD52OaE+mqWfPg/5nz78haA+2B+gPlGUnz5bvqA+sBOgPkeWoD7PjKA+
T7WgPvWgoD7+raA+ffihPhqyoD5flaI+9WugPqbPoT7uEqA+VcCfPjpZoD6+9Z8+c6+gPuXw
nz7mP6A+qTehPuzkoD7IE6E+PcOgPtUVoT77nqA+iiKiPr4yoT4L6KA+DqCiPo1IoD4sBqM+
va+iPqvuoT7fGKI+OlqfPlRMoT7H5qE+NymiPiZ3oD48rqE+PzOiPpAzoz4EQqE+ZHegPqH9
oT4IjKI+Pm+gPpeToj5SWaI+W9ugPsCBoj4JxaA+FeehPrFkoj7mYaA+0smfPjDBnz4ftKE+
PaegPsiBnz4uJKE+RF6iPgjzoD4tWJ8+AbihPp06oT5uCaI+xxmgPiX6oT4MPaE+UYijPthT
oj6eJqI+0k+iPp2BoT7WyqA+OtuhPtpDoT76xaA+33+hPvtJoz6KYaA+vCyiPsJfpD5cmqI+
Qc6iPt0Hoz5hNqI+sDWhPrNcoj6QE6M+y1CjPmz/oD5sqKE+35GjPokxpD6klaE+52iiPv+J
oT4tKKM+qhajPuCooD78DqI+7bKhPlQvpD5YGaQ+WCmkPiKZoT7cVqE+FTiiPkbhoT6ehqM+
TyakPsz1oT4SaKM+VA+iPv8Doj63+6E+YbCkPhymoz7nwqM+C2uiPgC2pD4WnqI+sJ+gPpYK
pD4Nf6M+12ujPh2spD7VvaE+xzikPhfpoT4wGqQ+RSaiPgmUoT58WaQ+2RmjPgDNoT7G7aM+
ZcCjPkxDoz7yB6M+KZqiPpryoj43I6M+ysehPrm2oz6k4aQ+FmSjPpdgoz4dnaM+ar2jPrrh
oj5R06M+JaqhPu61pD6SlKE+lc+jPgPnoz423qM+26WjPk0+pD6XD6M+nM2iPu59oj7pHKQ+
U/qiPmmFpD5yWaM+CxClPgZapD7ik6Q+BBekPmhgoz7qA6M+wFOlPm1Woz7ULqQ+VSCiPkdB
pD4cjaM+T5ujPuUVpD5PlqQ+3B2kPiTRoj5uqaQ+n/miPluzpj4mwKU+izGnPhuBpT5tRaM+
Nw6jPsJRoz5iYKU+WuShPsfcoz6c86I+gQikPuv+pD6kMqY+6IKmPooAoz6NZqM+z2SlPjua
pT5+hKY+MSKlPoIqpD4t0KM+7u+kPo9SpT45ZqQ+s8OkPhzfoz6Q3aQ+VjmmPjVFpD6OBKQ+
TrKkPtRkpT79uaQ+ZWulPqc1pj6o4KQ+qJWkPj+HpT5SaqI+</AssayYData></Step><Step><CommonData><SampleLocation>11</SampleLocation><SampleID></SampleID><SampleGroup></SampleGroup><SampleInfo></SampleInfo><SampleRow>F</SampleRow><SamplePlate>1</SamplePlate><WellType>REGENERATION</WellType><Concentration>-1</Concentration><ConcentrationUnits>µg/ml</ConcentrationUnits><MolarConcentration>-1</MolarConcentration><MolarConcUnits>nM</MolarConcUnits><MolecularWeight>-1</MolecularWeight><Temperature>28</Temperature><StartTime>4660829</StartTime><AssayTime>5</AssayTime></CommonData><FlowRate>1000</FlowRate><StepType>KREGENERATION</StepType><StepName>Regeneration</StepName><StepStatus>OK</StepStatus><ActualTime>5.00005</ActualTime><CycleTime>0.2</CycleTime><AssayXData Points="25">4D+IRD5GiEStTIhEE1OIRJpZiETgX4hERmaIRK1siEQTc4hEenmIROB/iERGhohErYyIRBOT
iER6mYhE4J+IREamiETerIhEE7OIRHq5iETgv4hERsaIRK3MiEQT04hEetmIRA==</AssayXData><AssayYData Points="25">Fp9JwLu3W8CkI2bAR/BswA6ScsC6xHbARSF6wAtCfcDuyH/A0B2BwPUlgsCi9ILABvODwOTR
hMBVgYXA7yaGwNiwhsCfb4fAhfGHwAltiMCV1YjAW2+JwKTBicALTorA12iKwA==</AssayYData></Step><Step><CommonData><SampleLocation>12</SampleLocation><SampleID></SampleID><SampleGroup></SampleGroup><SampleInfo></SampleInfo><SampleRow>F</SampleRow><SamplePlate>1</SamplePlate><WellType>NEUTRALIZATION</WellType><Concentration>-1</Concentration><ConcentrationUnits>µg/ml</ConcentrationUnits><MolarConcentration>-1</MolarConcentration><MolarConcUnits>nM</MolarConcUnits><MolecularWeight>-1</MolecularWeight><Temperature>28</Temperature><StartTime>4676763</StartTime><AssayTime>5</AssayTime></CommonData><FlowRate>1000</FlowRate><StepType>KREGENERATION</StepType><StepName>Regeneration</StepName><StepStatus>OK</StepStatus><ActualTime>4.99895</ActualTime><CycleTime>0.2</CycleTime><AssayXData Points="25">4N+IRD7miESl7IhEE/OIRHH5iEQBAIlEPgaJRK0MiUQLE4lEehmJRNgfiUQ+JolEpSyJRAsz
iURxOYlE2D+JREZGiUStTIlEE1OJRHFZiUTgX4lERmaJRKVsiUQLc4lEcXmJRA==</AssayXData><AssayYData Points="25">leEyvogkHr6I5/G9tni6vRJQjb2FYi69zTrmvKr6XLxKsJG7GzNRPEYCmDzanAA99M8hPb6y
KD27k1U9c3JoPXhLhD3tJ4w9nuWYPY5qnz2iFrE9mgm9Pcpltz1yO8U9NDPOPQ==</AssayYData></Step><Step><CommonData><SampleLocation>11</SampleLocation><SampleID></SampleID><SampleGroup></SampleGroup><SampleInfo></SampleInfo><SampleRow>F</SampleRow><SamplePlate>1</SamplePlate><WellType>REGENERATION</WellType><Concentration>-1</Concentration><ConcentrationUnits>µg/ml</ConcentrationUnits><MolarConcentration>-1</MolarConcentration><MolarConcUnits>nM</MolarConcUnits><MolecularWeight>-1</MolecularWeight><Temperature>28</Temperature><StartTime>4692991</StartTime><AssayTime>5</AssayTime></CommonData><FlowRate>1000</FlowRate><StepType>KREGENERATION</StepType><StepName>Regeneration</StepName><StepStatus>OK</StepStatus><ActualTime>5.00005</ActualTime><CycleTime>0.2</CycleTime><AssayXData Points="25">13+JRD2GiUTFjIlECpOJRHGZiUTXn4lEPaaJRKSsiUQKs4lEaLmJRNe/iUQ9xolEpMyJRArT
iURx2YlE59+JRD3miUSk7IlECvOJRHH5iUSsAIpEPQaKRKQMikQKE4pEcRmKRA==</AssayXData><AssayYData Points="25">A+xowFLre8B/dIHAkD6DwM7chMABHYbA4rmGwF6wh8DDg4jAO/6IwJh4icAC/4nAfnKKwCHd
isBHKYvAs6mLwJG6i8CjOIzAKJmMwNfwjMCKDo3A1EGNwO2cjcCZtY3AQfiNwA==</AssayYData></Step><Step><CommonData><SampleLocation>12</SampleLocation><SampleID></SampleID><SampleGroup></SampleGroup><SampleInfo></SampleInfo><SampleRow>F</SampleRow><SamplePlate>1</SamplePlate><WellType>NEUTRALIZATION</WellType><Concentration>-1</Concentration><ConcentrationUnits>µg/ml</ConcentrationUnits><MolarConcentration>-1</MolarConcentration><MolarConcUnits>nM</MolarConcUnits><MolecularWeight>-1</MolecularWeight><Temperature>28</Temperature><StartTime>4709079</StartTime><AssayTime>5</AssayTime></CommonData><FlowRate>1000</FlowRate><StepType>KREGENERATION</StepType><StepName>Regeneration</StepName><StepStatus>OK</StepStatus><ActualTime>5.00005</ActualTime><CycleTime>0.2</CycleTime><AssayXData Points="25">1x+KRD0mikSkLIpECjOKRHE5ikTXP4pEPUaKRJxMikQKU4pEcVmKRNdfikQ1ZopEnGyKRApz
ikRxeYpE13+KRD2GikScjIpECpOKRHGZikTXn4pENaaKRJysikQKs4pEcbmKRA==</AssayXData><AssayYData Points="25">fokBvtis4702vpi9piExvW0Fsbxn8OY6kuCtPN9pFD2Tzks9EiWKPSbIij3KmqY9f8O0PUgt
zT3budk9ogzjPbrc+z1pGwQ+4B0HPtkDCj5dpw8+QSYVPlW6HT4ilx4+0ncgPg==</AssayYData></Step><Step><CommonData><SampleLocation>11</SampleLocation><SampleID></SampleID><SampleGroup></SampleGroup><SampleInfo></SampleInfo><SampleRow>F</SampleRow><SamplePlate>1</SamplePlate><WellType>REGENERATION</WellType><Concentration>-1</Concentration><ConcentrationUnits>µg/ml</ConcentrationUnits><MolarConcentration>-1</MolarConcentration><MolarConcUnits>nM</MolarConcUnits><MolecularWeight>-1</MolecularWeight><Temperature>28</Temperature><StartTime>4725179</StartTime><AssayTime>5</AssayTime></CommonData><FlowRate>1000</FlowRate><StepType>KREGENERATION</StepType><StepName>Regeneration</StepName><StepStatus>OK</StepStatus><ActualTime>4.99895</ActualTime><CycleTime>0.2</CycleTime><AssayXData Points="25">2L+KRDbGikSdzIpEA9OKRGnZikTY34pEPuaKRKXsikQD84pEafmKRPn/ikQ2BotEnQyLRAMT
i0RyGYtE0B+LRDYmi0SlLItEAzOLRGk5i0TQP4tENkaLRJ1Mi0QDU4tEaVmLRA==</AssayXData><AssayYData Points="25">TCBtwL2vfcA//oHAIsGDwM1BhcCFQIbA2h6HwPLbh8DXf4jAQg6JwL9VicCC5InAViSKwLBq
isB06orARhSLwASci8D3zovA1AmMwK1XjMAcpYzAssSMwEH0jMDPII3Am0CNwA==</AssayYData></Step><Step><CommonData><SampleLocation>12</SampleLocation><SampleID></SampleID><SampleGroup></SampleGroup><SampleInfo></SampleInfo><SampleRow>F</SampleRow><SamplePlate>1</SamplePlate><WellType>NEUTRALIZATION</WellType><Concentration>-1</Concentration><ConcentrationUnits>µg/ml</ConcentrationUnits><MolarConcentration>-1</MolarConcentration><MolarConcUnits>nM</MolarConcUnits><MolecularWeight>-1</MolecularWeight><Temperature>28</Temperature><StartTime>4741301</StartTime><AssayTime>5</AssayTime></CommonData><FlowRate>1000</FlowRate><StepType>KREGENERATION</StepType><StepName>Regeneration</StepName><StepStatus>OK</StepStatus><ActualTime>4.99895</ActualTime><CycleTime>0.2</CycleTime><AssayXData Points="25">z1+LRDVmi0TVbItE+nKLRGB5i0TPf4tENYaLRJyMi0T6kotEYJmLRM+fi0QtpotEnKyLRPqy
i0RguYtEz7+LRDXGi0SUzItE+tKLRHnZi0TH34tENeaLRJzsi0QC84tEYPmLRA==</AssayXData><AssayYData Points="25">k55MvdOnAL0EiRM8nC0jPRR0bT119bA9LynJPZ+86j29pQY+pK4QPnz8HD6xoCk+ooUvPuDS
Oj4Z4j8+aTpIPi2dUT4851g+xf9XPgdIXD4J2Gg+Y0ZqPn15bD6g/3M+ctNzPg==</AssayYData></Step><Step><CommonData><SampleLocation>1</SampleLocation><SampleID></SampleID><SampleGroup></SampleGroup><SampleInfo></SampleInfo><SampleRow>F</SampleRow><SamplePlate>1</SamplePlate><WellType>BUFFER</WellType><Concentration>-1</Concentration><ConcentrationUnits>µg/ml</ConcentrationUnits><MolarConcentration>-1</MolarConcentration><MolarConcUnits>nM</MolarConcUnits><MolecularWeight>-1</MolecularWeight><Temperature>28</Temperature><StartTime>4756008</StartTime><AssayTime>30</AssayTime></CommonData><FlowRate>1000</FlowRate><StepType>BASELINE</StepType><StepName>Baseline</StepName><StepStatus>OK</StepStatus><ActualTime>30</ActualTime><CycleTime>0.2</CycleTime><AssayXData Points="150">x/+LRCUGjESMDIxE+hKMRGEZjES/H4xEJSaMRJQsjEQjM4xEYTmMRL8/jEQtRoxEnEyMRPpS
jERhWYxEx1+MRCVmjESUbIxE8nKMRFh5jETHf4xELYaMRJSMjET6koxEWJmMRL+fjEQlpoxE
lKyMRPKyjERhuYxEv7+MRC3GjESMzIxE+tKMRFjZjES/34xEJeaMRIzsjETy8oxEWPmMRL//
jEQlBo1EjAyNRPISjURYGY1Exx+NRC0mjUSMLI1E8jKNRFg5jUS/P41ELUaNRIxMjUT6Uo1E
WFmNRL9fjUQtZo1EjGyNRPpyjURheY1Ev3+NRC2GjUSMjI1EApONRGGZjUTHn41ELaaNRJSs
jUT6so1EirmNRMe/jUQtxo1ElMyNRALTjURh2Y1Ex9+NRC3mjUSU7I1E+vKNRGH5jUTH/41E
LQaORJQMjkT6Eo5EYRmORMcfjkQlJo5ElCyORPoyjkRhOY5Exz+ORDxHjkSUTI5E+lKORGFZ
jkTHX45ELWaORJRsjkT6co5EYXmORMd/jkQtho5ElIyORPqSjkRhmY5Ex5+ORC2mjkSUrI5E
+rKORGG5jkTHv45ELcaORJTMjkT60o5EWNmORL/fjkQt5o5ElOyORPryjkRh+Y5Ex/+ORC0G
j0SMDI9E8hKPRGEZj0THH49ELSaPRJQsj0TyMo9EYTmPRMc/j0QlRo9EjEyPRPpSj0RhWY9E
v1+PRC1mj0SUbI9E+nKPRFh5j0THf49ELYaPRJSMj0Tyko9EWJmPRMefj0Qtpo9EvayPRPqy
j0RhuY9E</AssayXData><AssayYData Points="150">5VqNPuVjjj7ILIw+dRqOPtL+jz7pPpI+3niVPk/Pkz6xrZM+3xSWPg+7lT4heJc+k5GVPtwA
mT67SZs+x7eaPjSynD6Ov5s+mnydPvepnT7im5w+FIWePmJqnj6YTaE+EcyhPlJroj7w26E+
JKmhPjx3pD4Y8KE+w8qiPiktpT6qcqQ+aCqmPtsJpT7kcaY++7OkPv5Epz52Iag+DAGoPqeD
qj5nzqg+hnaqPtBeqj6i+qg+3aKqPoWnrD7mCqw+9eaqPjJLrD5SOqw+A3StPnc3rz4CPa4+
4euvPiU3rz6e1bA+6zevPjoJsz56XbE+lW+yPgDosD7LObQ+ZSuyPqcQsz4lo7I+8JG1PmT8
sj65xrM+uum0PrdEtT6vfrU+8kG0PnmQtj6rMLQ+BRe4PiWxtD6cwbY+xHG3PmWztj6Bwrk+
u2C5PrYMuT69Lbk+4ZW6PpE8uz4kQbs+ZF66PuXCuj4by7k+70u7Pioiuz5ijLw+w/K+Plf2
vD7Whbw+ZDC8PhP0vT7nmL4+CfW9PnpsvT6ozr4+dnG+PnrhwT6Nh8E+H2XBPkkGvz6pgr8+
DSfBPoIBwD5fG8I+7jHEPrW7wT40gMA+fFLDPqhvwD4dK8I+P3vDPsziwD7FScM+wEfCPjmU
wz7ckcI+YgvEPv1iwz7i4cU+QSDFPtV9xj5ND8Y+8NnGPhq6xD7thMU+NLXEPp5Sxz5PJcQ+
iRfGPgCbyD5wvMU+SH3GPl6vxz7n68c+IZPHPqyNxz7Jc8k+UiTIPnMyxz4T8cg+XczJPs/Y
yT6r4Mg+</AssayYData></Step><Step><CommonData><SampleLocation>1</SampleLocation><SampleID></SampleID><SampleGroup></SampleGroup><SampleInfo></SampleInfo><SampleRow>F</SampleRow><SamplePlate>1</SamplePlate><WellType>BUFFER</WellType><Concentration>-1</Concentration><ConcentrationUnits>µg/ml</ConcentrationUnits><MolarConcentration>-1</MolarConcentration><MolarConcUnits>nM</MolarConcUnits><MolecularWeight>-1</MolecularWeight><Temperature>28</Temperature><StartTime>4787209</StartTime><AssayTime>80</AssayTime></CommonData><FlowRate>1000</FlowRate><StepType>LOADING</StepType><StepName>Loading</StepName><StepStatus>OK</StepStatus><ActualTime>79.999</ActualTime><CycleTime>0.2</CycleTime><AssayXData Points="400">x7+PRC3Gj0SUzI9E8tKPRGHZj0TH349ELeaPRIzsj0T68o9EYfmPRMf/j0QlBpBElAyQRPoS
kERhGZBExx+QRC0mkESULJBE+jKQRGE5kETHP5BELUaQRJRMkETyUpBEYVmQRMdfkEQtZpBE
jGyQRPJykERheZBEx3+QRCWGkESUjJBE8pKQRGGZkES/n5BELaaQRIyskET6spBEYbmQRL+/
kEQlxpBElMyQRPrSkERh2ZBEx9+QRC3mkESM7JBE8vKQRFj5kES//5BEJQaRRIwMkUT6EpFE
WBmRRMcfkUQtJpFElCyRRPIykURhOZFExz+RRCVGkUSUTJFE8lKRRGFZkUS/X5FELWaRRIxs
kUTycpFE/HmRRL9/kUQlhpFEjIyRRPKSkURYmZFEv5+RRCWmkUSMrJFE8rKRRFi5kUTHv5FE
LcaRRIzMkUTy0pFEWNmRRL/fkUQl5pFEjOyRRPLykURh+ZFEv/+RRCUGkkSMDJJE8hKSRGEZ
kkS/H5JELSaSRIwskkTyMpJEWDmSRMc/kkQlRpJElEySRAtTkkRhWZJEv1+SRC1mkkSMbJJE
8nKSRGF5kkS/f5JENoaSRIyMkkT6kpJEWJmSRMefkkQtppJEjKySRPKykkRhuZJEv7+SRCXG
kkSUzJJE+tKSRGHZkkTH35JELeaSRJTskkT68pJEYfmSRMf/kkQtBpNElAyTRPoSk0RhGZNE
xx+TRC0mk0SULJNE+jKTRGE5k0THP5NELUaTRIxMk0T6UpNEYVmTRL9fk0QtZpNElGyTRPpy
k0RheZNEx3+TRC2Gk0SUjJNE+pKTRGGZk0Ton5NELaaTRJSsk0TyspNEWLmTRMe/k0QtxpNE
lMyTRPrSk0Rh2ZNEx9+TRC3mk0SU7JNE+vKTRGH5k0TH/5NELQaURIwMlET6EpREYRmURL8f
lEQtJpRElCyURPoylERhOZREvz+URCVGlESMTJRE+lKURGFZlES/X5RELWaURJRslETycpRE
WHmURMd/lEQthpRElIyURPKSlERYmZREv5+URC2mlESMrJRE+rKURGG5lES/v5RELcaURJTM
lETy0pREYdmURL/flEQt5pREjOyURI7zlERY+ZREx/+URC0GlUSMDJVE8hKVRGEZlUTHH5VE
JSaVRJQslUT6MpVEWDmVRMc/lUQlRpVEjEyVRPJSlURhWZVEv1+VRC1mlUSMbJVE8nKVRFh5
lUS/f5VELYaVRIyMlUT6kpVEWJmVRMeflUQtppVEjKyVRPKylURYuZVEx7+VRH/GlUSUzJVE
8tKVRFjZlUTH35VEJeaVRIzslUTy8pVEWPmVRMf/lUQtBpZEjAyWRPISlkRYGZZEvx+WRCUm
lkSMLJZE+jKWRFg5lkS/P5ZEJUaWRIxMlkTyUpZEWFmWRL9flkQtZpZEjGyWRPJylkRheZZE
v3+WRC2GlkSMjJZE8pKWRFiZlkTHn5ZELaaWRIyslkT6spZEYbmWRMe/lkQlxpZElMyWRPrS
lkRx2ZZEv9+WRC3mlkSM7JZE+vKWRGH5lkTH/5ZELQaXRJQMl0T6EpdEYRmXRMcfl0QtJpdE
lCyXRPoyl0RhOZdEzz+XRC1Gl0SUTJdE+lKXRGFZl0THX5dELWaXRJRsl0T6cpdEYXmXRMd/
l0QthpdElIyXRPqSl0RhmZdEv5+XRC2ml0SUrJdE+rKXRGG5l0THv5dELcaXRJTMl0T60pdE
YdmXRL/fl0Qt5pdElOyXRPryl0RY+ZdEx/+XRC0GmESUDJhE+hKYRFgZmETHH5hEJSaYRJQs
mETyMphEYTmYRMc/mEQtRphElEyYRPpSmERhWZhEx1+YRCVmmESUbJhE+nKYRFh5mETHf5hE
LYaYRJSMmET6kphEYZmYRMefmEQlpphElKyYRPqymERhuZhEx7+YRCXGmESMzJhE+tKYRGHZ
mETH35hEJeaYRJTsmETy8phEYfmYRNf/mEQlBplEjAyZRPISmURhGZlExx+ZRCUmmUSMLJlE
+jKZRGE5mUS/P5lEJUaZRJRMmUTyUplEYVmZRMdfmUQlZplElGyZRPJymURYeZlEv3+ZRC2G
mUSUjJlE8pKZRFiZmUS/n5lEJaaZRIysmUT6splEWLmZRA==</AssayXData><AssayYData Points="400">/HDLPmQ3yz4Sdcs+TR7LPh/IzD6guMw+BJPNPvrozT4j78s+b47MPnqJzT7kts0+ffjKPhg9
zz4528s+PC3OPn4Gzj4NSs8+DfLMPhKBzD7tx80+sf/PPmt7zz70ns4+GEDOPnYl0T5pTtE+
fd/PPtuLzz6s/dA+q5vQPgLE0D6WmNA+b/fRPp050j5cWdE+PHHWPtQj0T4urdA+nHvSPnkr
0T4EGtM+1HjTPnC80j7nBtQ+TlDRPu3c0j6E0tM+ms7VPnHA1T5Ax9I+1tbRPmNu1T4XTdU+
MArSPuVE0z4yDdY+Ym3WPnr41D4KwNY+qSnVPkOn1T68h9c+sqvVPtNj1T4GDNY+XqrXPohW
1z7IY9c+OTPXPsGa2D4b0Nc+zJXXPts/1T73MdQ+yTXYPmoV2D4Aa9g+oPvYPmoP2T7179g+
KD/ZPkpl2D7ipNc+UZnXPv032j4gHtk+gQrYPkpK2T7Wedo+tTbZPvka2D5XVNY+wRnaPr4X
2z6Wado+KiTbPipf2j7Fstk+4xXaPjSs2z6gt9g+IIvaPl6t3T6BrNs+SgjaPuqI2z6g5to+
z7HaPmeI2z7xB9w+f+vcPnEs3T4Apt0+ZdvbPrCM3D6Jwd4+DdvbPtWt2z7+gN0+Pf7cPn6O
3T7Q9t4+g0TdPuhV3D6agd0+y67ePvGx3D6Fnd8+MK/dPt6d3j5WKOA+xU3fPvdr4D5TGN8+
FDXfPkGC4D5SVN0+vp/gPui43j6d198+6wLhPjQl4D7QluI+OYjfPk/i3j5tWuI+vtjiPj8g
4T5mseE+HmbgPpv/4D57x+E+vzLhPvkM4T4QseA+PlngPjLW4z7O0uM+kYLhPkd44j41quA+
YsniPg2u4T4Fe+M+/frgPvDU4j5fGeI++1bjPufY4z7d++E+YPPjPlmn4z4S9OY+ktzjPj/9
4z5uzOM+gDziPhZZ5T6aguQ+Ju3jPoPo4z5GAuM+GR/kPodq5D5TO+U+fEnlPjRC5D6NhOQ+
kfjlPt265j7+IeQ+iVTkPk9W5T7U3+U+yNznPp515T4XTec+zrDnPttn5T6iA+g+wvrlPpfP
5j4gTeY+ygXoPtNj5z5NTek+2lvmPnwV6D5DHug+KGLnPv7i5z5nSug+T73nPvSn5z7qquc+
fz3qPjlR5z4ikeY+cGDpPjX06D7E2ug+FdzoPmDz6D7FI+o+i+jpPvVB6z5LGOg+RXvoPnTq
5z4DhOg+LNXoPuDi6j64xeo+6W/pPkCv6z7Kdes+0vToPiCJ6j4hZ+o+VUzpPvj/6T66s+o+
TGPoPpQT6z6CJO0+2RPsPsOI6j5Xiuk+0VTqPv6x7D6nTus+xu/qPsw/7D7At+s+S1/qPi47
7D6tRe4+RCbsPtHS6z6qGew+oP7sPhF/6z7ZZeo+GK7tPjyL7D4PI+0+tlztPg4K7j7VyOw+
Q3nsPtrM7T7kvO0+MOntPq3S7j7nx+8+mmvtPr0+7T6q5O4+DI3uPkqE7D4eA+8+KVnuPhCD
7j4dwe0+eR7uPiRU7T5hce4+Z53tPmDX7T5IN/A+oZPuPhKj7j5/MvA+Z8PvPrzP8D762PA+
iOTtPpF77j7xJe0+sOzxPqf77z4lLO8+sFrvPiF67z7/lPA+puXtPh8j7z5UIPI+Y17yPjmb
7z4f9O8+FQHzPmBz8j6fNfM+0s7xPk5v8j6MDfA+84PwPvL38D66APE+Cj7yPl748D4T6vA+
Di3wPq3I8T71TvA+40zxPkkE8j6txfI+/lXxPkCc8D4kbvE+XFXyPtpN8D7g7fI+y87yPpvA
9D5XqvI+8K3xPv0b9D4sifM+ItjyPnTN8j5jLvQ+X6v2PjCI9T6yOPU+0Rn1PsL+8j53r/U+
EInzPunA8z5RmvI+zwH0Pv3o9j7yf/M+pNPyPrIz9T7fbfQ+2VT0PrbQ9T7A1/M+HR7zPpik
8z7bu/Q+gnrzPptC8z42PPY+gkr1PjHE9z72R/Q+C/v1Phcq9D5q9PY+Cvb2PnW79j6zjvM+
x7j2PpLD9D6wY/Y+NYj2Ph8G9z6gB/U+urv1Pr7a9T4ZKvc+d1n4Pl5i9j4OCPY+b1X5Pv8Y
+D7iZvc+vk34Pq1l9j7iSPY+EKr4PpAJ9T4cfPU+rNT2Pg==</AssayYData></Step><Step><CommonData><SampleLocation>1</SampleLocation><SampleID></SampleID><SampleGroup></SampleGroup><SampleInfo></SampleInfo><SampleRow>F</SampleRow><SamplePlate>1</SamplePlate><WellType>BUFFER</WellType><Concentration>-1</Concentration><ConcentrationUnits>µg/ml</ConcentrationUnits><MolarConcentration>-1</MolarConcentration><MolarConcUnits>nM</MolarConcUnits><MolecularWeight>-1</MolecularWeight><Temperature>28</Temperature><StartTime>4868207</StartTime><AssayTime>30</AssayTime></CommonData><FlowRate>1000</FlowRate><StepType>BASELINE</StepType><StepName>Baseline</StepName><StepStatus>OK</StepStatus><ActualTime>30</ActualTime><CycleTime>0.2</CycleTime><AssayXData Points="150">vr+ZRCTGmUTVzJlE8dKZRFjZmUS235lEJOaZRIPsmUTp8plEWPmZRLb/mUQcBppEgwyaROkS
mkRPGZpEvh+aRBwmmkSLLJpE6TKaRE85mkS+P5pEHEaaRINMmkTpUppET1maRLZfmkQcZppE
i2yaROlymkRYeZpEtn+aRCSGmkSDjJpE8ZKaRE+ZmkS+n5pEHKaaRKOsmkTpsppET7maRL6/
mkQcxppEg8yaRPHSmkRY2ZpEtt+aRCTmmkSD7JpE6fKaRFj5mkS2/5pEHAabRIsMm0TxEptE
TxmbRL4fm0QkJptEiyybRPEym0RgOZtEvj+bRCRGm0SLTJtE8VKbRFhZm0S+X5tEJGabRIts
m0TxcptET3mbRL5/m0QkhptEi4ybRPGSm0RYmZtEvp+bRD2mm0SLrJtE8bKbRFi5m0S2v5tE
JMabRIvMm0Tx0ptEWNmbRL7fm0Qk5ptEi+ybRPHym0RP+ZtEvv+bRCQGnESLDJxEbBOcRFgZ
nES+H5xEHCacRMQsnETxMpxEWDmcRL4/nEQkRpxEg0ycRPFSnERYWZxEvl+cRCRmnESLbJxE
8XKcRFh5nES+f5xEJIacRIOMnETxkpxEWJmcRN+fnEQkppxEi6ycRPGynERYuZxEvr+cRCTG
nESLzJxE8dKcRFjZnES+35xEJOacRIvsnETx8pxET/mcRL7/nEQcBp1EiwydROkSnURYGZ1E
vh+dRHYmnUSLLJ1E8TKdRFg5nUS2P51EyEadRItMnUTpUp1ET1mdRL5fnUQcZp1Eg2ydROly
nURYeZ1E</AssayXData><AssayYData Points="150">SX73Pt7A+T5WtPg+4G/3PgDN+T71yvg+RQ/2PhqE9z6nKfc+tmz5PiK/+D5LY/g+rCP5Pt8G
+T4gXvk+/UD4PpTA+D7aJ/o+Nq34Pke++j4GrPc+UuT3PmbP9z5R3vk+Rfz4PpFq+T5fHfk+
Dez5Pkx7+D4ZHvs+ycL5PjiX+j7MFPs+q9z6Pr0p+T6BTvk+JKz6PgYa+T56kfs+x5r4PmX4
+j4qo/k+nqv5PtSq+z6xl/g+f137Pt1r+z7GCP0+GvP9PkYU+j643vs+TrT6PodH+z4v//w+
aIf7Pkd5+j4lRPw+NXf5Pu3J/D57Kfs+Fzz8PpH4/D4kDvs+YzH9PhIj/T6GpP0+WYj9Pgdt
/j4kn/w+SMX8Pkxs/D5TVP0+9Bb8PkRE+z7wx/w+rFD7PtGh+z4QPP0+iGr8Ps3r/T5NCP4+
XL38Puor/j6//fs+HEz+PuN6/D6uWP8+Ner6Ppyq/j5TQvw+yoD/PojU/j7hRv8++jz+PtdC
AD8X0fw+cRn9PsRq/j7bQ/8+upf+PhOs/j4oGQA/uR8APzx5/D5MEf4+tMz+PipA/j7LjAA/
1977PpCa/j7ayP4+Bf3/Ps7D/z7ncgA/7pz/PjkO/z6psf0+zRcAP6g6AD9VQwA/JIn/Pvh8
AD8hTgA/mNT+PoP1/z7vd/8+TXUAP89CAD8NCwA/s6L/Pi1UAD8VcQA/PpsAP9G2/j7VGAA/
vT8BPwZxAD9uJP8+7IX/PkD5/z6tNAA/n0gAP26TAD+zxf4+phUAPwWAAT/upgA/AC8BPz+o
AD/CS/8+</AssayYData></Step><Step><CommonData><SampleLocation>10</SampleLocation><SampleID>QA013.765M.C1 gp120</SampleID><SampleGroup></SampleGroup><SampleInfo></SampleInfo><SampleRow>F</SampleRow><SamplePlate>1</SamplePlate><WellType>KSAMPLE</WellType><Concentration>-1</Concentration><ConcentrationUnits>µg/ml</ConcentrationUnits><MolarConcentration>15.6</MolarConcentration><MolarConcUnits>nM</MolarConcUnits><MolecularWeight>-1</MolecularWeight><Temperature>28</Temperature><StartTime>4906914</StartTime><AssayTime>180</AssayTime></CommonData><FlowRate>600</FlowRate><StepType>ASSOC</StepType><StepName>Association</StepName><StepStatus>OK</StepStatus><ActualTime>179.999</ActualTime><CycleTime>0.2</CycleTime><AssayXData Points="900">v3+dRB2GnUSMjJ1E8pKdRFmZnUS/n51EHaadRIysnUTqsp1EULmdRL+/nUQlxp1EjMydRPLS
nURQ2Z1Ev9+dRCXmnUSM7J1E6vKdRFn5nUS//51EJQaeRIwMnkQLE55EWRmeRLcfnkQdJp5E
hCyeRCMznkRQOZ5Etz+eRCVGnkSUTJ5E8lKeRFBZnkS/X55EHWaeRIRsnkTycp5EWXmeRLd/
nkQdhp5EjIyeRPKSnkRQmZ5Et5+eRB2mnkSMrJ5E8rKeRFC5nkS/v55EJcaeRITMnkTq0p5E
UNmeRLffnkQl5p5EhOyeRPLynkRQ+Z5Et/+eRB0Gn0SMDJ9E6hKfRFAZn0S3H59EHSafRIQs
n0TqMp9EUDmfRLc/n0Q2Rp9EhEyfRPJSn0RQWZ9Ev1+fRB1mn0SEbJ9E6nKfRFB5n0S3f59E
HYafRISMn0Tqkp9EgpmfRLefn0Qlpp9EhKyfROqyn0RZuZ9Et7+fRCXGn0SMzJ9E6tKfRFnZ
n0S/359EJeafRITsn0Ty8p9EWfmfRL//n0QlBqBEjAygRPISoERZGaBEvx+gRCUmoESMLKBE
8jKgRFk5oES/P6BEJUagRIxMoETyUqBEWVmgRL9foEQlZqBEjGygROpyoERneqBEv3+gRCWG
oESMjKBEG5OgRFmZoES/n6BEJaagRJSsoETysqBEULmgRL+/oEQlxqBEjMygRPLSoERZ2aBE
t9+gRCXmoESM7KBE6vKgRFn5oES//6BEJQahRIwMoUTyEqFEWRmhRL8foUQlJqFEjCyhRPIy
oURhOaFEvz+hRCVGoUSMTKFE6lKhRFBZoUS3X6FEJWahRIxsoUTqcqFEUHmhRL9/oUQlhqFE
5oyhROqSoURZmaFEt5+hRCWmoUSErKFE6rKhRFm5oUS3v6FEHcahRIzMoUTq0qFEWdmhRLff
oUQd5qFEjOyhRPLyoURZ+aFEt/+hRB0GokSMDKJE8hKiRFkZokS/H6JEHSaiRIwsokTyMqJE
UDmiRL8/okQlRqJEjEyiRPJSokRZWaJEv1+iRCVmokSMbKJE8nKiRFB5okS/f6JEHYaiRISM
okTqkqJEWZmiRL+fokQlpqJEjKyiRPKyokRZuaJEIcCiRCXGokSEzKJE6tKiRFDZokS/36JE
JeaiRITsokTq8qJEWfmiRLf/okQdBqNEjAyjRBsTo0RQGaNEtx+jRB0mo0SELKNE8jKjRFA5
o0S3P6NEJUajRIRMo0TqUqNEUFmjRLdfo0QdZqNEhGyjROpyo0RQeaNEAYCjRB2Go0SEjKNE
6pKjRFCZo0S/n6NEHaajRIyso0TqsqNEULmjRLe/o0QdxqNEhMyjROrSo0RQ2aNEv9+jRCXm
o0SE7KNE8vKjRFn5o0S3/6NELgakRLUMpETyEqREWRmkRL8fpEQlJqREjCykRPIypERZOaRE
vz+kRCVGpESMTKRE8lKkRFlZpES/X6REJWakRIxspETycqREeXmkRL9/pEQlhqREjIykRPKS
pER5maREv5+kRCWmpESMrKRE8rKkRFm5pES/v6REJcakRITMpETy0qREWdmkRLffpEQd5qRE
jOykRPLypERZ+aREt/+kRCUGpUSMDKVE8hKlRFkZpUS/H6VEHSalRIwspUTyMqVEWTmlRL8/
pUQlRqVEjEylRPJSpUSCWaVEv1+lRCVmpUSMbKVE6nKlRFB5pUS/f6VEHYalRISMpUTykqVE
WZmlRLefpUQlpqVEjKylRPKypURZuaVEt7+lRB3GpUSEzKVE8tKlRFnZpUS336VEHealRITs
pUTq8qVEUPmlRL//pUQlBqZEhAymROoSpkRQGaZEtx+mRCUmpkSMLKZE6jKmRFk5pkS3P6ZE
HUamRIRMpkTyUqZEWVmmRLdfpkQdZqZErWymRPJypkRZeaZEt3+mRCWGpkSkjKZE8pKmRFmZ
pkS3n6ZEJaamRISspkTqsqZEULmmRL+/pkQdxqZEjMymROrSpkRQ2aZEv9+mRB3mpkSM7KZE
6vKmRFn5pkS3/6ZEHQanRIwMp0TqEqdEUBmnRL8fp0QdJqdEhCynRPIyp0RQOadEtz+nRB1G
p0SMTKdE8lKnRFlZp0S3X6dERmanRIRsp0TqcqdEUHmnRLd/p0QdhqdEjIynROqSp0RQmadE
t5+nRCWmp0SErKdE6rKnRIq5p0S3v6dEHcanRITMp0Ty0qdEWdmnRL/fp0Qd5qdEjOynRBPz
p0RZ+adEt/+nRB0GqESEDKhE8hKoRFAZqES/H6hEHSaoRIQsqETqMqhEWTmoRL8/qEQlRqhE
jEyoRPJSqERZWahEv1+oRCVmqESMbKhE8nKoRFl5qES/f6hEJYaoRIyMqETykqhEWZmoRL+f
qEQlpqhEjKyoRPKyqERZuahEv7+oRCXGqESMzKhE8tKoRFnZqES336hEJeaoRDDtqETq8qhE
WfmoRLf/qEQlBqlEhAypRPISqURZGalEvx+pRB0mqUSMLKlE8jKpRFA5qUS/P6lEJUapRIxM
qUTyUqlEWVmpRL9fqUQlZqlEjGypRPJyqURZealEv3+pRCWGqUSMjKlE8pKpRFmZqUS3n6lE
HaapRIysqUTysqlEWbmpRL+/qUQlxqlEjMypRPLSqURZ2alEv9+pRCXmqUSM7KlE8vKpRFn5
qUS//6lEJQaqRIQMqkTyEqpEWRmqRL8fqkQdJqpEhCyqRPIyqkRZOapEvz+qRB1GqkSMTKpE
8lKqRFlZqkS3X6pEJWaqRIxsqkT6cqpEWXmqRLd/qkQlhqpEjIyqROqSqkRZmapEv5+qRCWm
qkSErKpE6rKqRFm5qkS3v6pEJcaqRITMqkTq0qpEUNmqRNjfqkQd5qpEjOyqROryqkRQ+apE
t/+qRCUGq0SEDKtE6hKrRFAZq0S3H6tEHSarRIQsq0SvM6tEUDmrRLc/q0QdRqtEhEyrRPJS
q0RQWatEt1+rRB1mq0SEbKtE6nKrRGl5q0R7gKtEHYarRISMq0TqkqtEUJmrRL+fq0QdpqtE
hKyrROqyq0RZuatEt7+rRB3Gq0SEzKtE6tKrRFDZq0S336tEHearRITsq0Tq8qtEWfmrRLf/
q0QlBqxEhAysRAsTrERQGaxEtx+sRB0mrESMLKxE8jKsRFk5rES3P6xEHUasRIxMrETyUqxE
WVmsRL9frEQlZqxEhGysRPJyrERZeaxEv3+sRCWGrEScjKxE8pKsRFmZrES/n6xEJaasRIys
rETysqxEWbmsRL+/rEQlxqxEhMysRPLSrERZ2axEv9+sRCXmrESM7KxE8vKsRFn5rES3/6xE
HQatRIwMrUTyEq1EWRmtRL8frUQlJq1EjCytRPIyrURQOa1Evz+tRCVGrUSMTK1E8lKtRFBZ
rUS/X61EHWatRIxsrUTqcq1Eq3mtRL9/rUQlhq1EjIytRPKSrURZma1Ev5+tRCWmrUSMrK1E
8rKtRFC5rUS/v61EJcatRKTMrUTy0q1EUNmtRLffrUQl5q1EjOytRPLyrURZ+a1Ev/+tRCUG
rkSMDK5E6hKuRFkZrkS/H65EJSauRIwsrkTyMq5EUDmuRAFArkQlRq5EjEyuRPJSrkRxWa5E
t1+uRCVmrkSMbK5E6nKuRFl5rkS3f65EJYauRIyMrkTqkq5EWZmuRL+frkQlpq5Ey62uRPKy
rkRZua5Et7+uRDbGrkSEzK5E8tKuRFDZrkS/365EHeauRITsrkTq8q5EUPmuRLf/rkQdBq9E
hAyvROoSr0RQGa9Etx+vRCUmr0SELK9E6jKvRFA5r0S3P69EHUavRIRMr0TyUq9EUFmvRL9f
r0QdZq9EhGyvROpyr0RQea9Ev3+vRCWGr0SEjK9E8pKvRFCZr0S3n69EHaavRISsr0Tysq9E
ULmvRL+/r0Qdxq9EhMyvRPLSr0RQ2a9Ev9+vRB3mr0SE7K9E6vKvRFD5r0S3/69EHQawRIQM
sETqErBEUBmwRMcfsEQdJrBEhCywRBszsERZObBEvz+wRB1GsESUTLBE6lKwRFBZsES/X7BE
HWawRIRssET6crBEWXmwRL9/sEQlhrBEjIywRPKSsERZmbBEv5+wRCWmsESMrLBE8rKwRFm5
sES/v7BEJcawRIzMsETy0rBEWdmwRL/fsEQl5rBEjOywREzzsERZ+bBEv/+wRB0GsUSMDLFE
8hKxRFkZsUS/H7FEHSaxRK0ssUTyMrFEWTmxRL8/sUQlRrFEjEyxRPJSsURZWbFEv1+xRCVm
sUSMbLFE8nKxRFl5sUS3f7FEJYaxRIyMsUTykrFEq5mxRLefsUQlprFEhKyxRPqysURZubFE
t7+xRCXGsUSMzLFE8tKxRFDZsUS/37FENuaxRIzssUTq8rFEWfmxRL//sUQ2BrJEjAyyROoS
skRZGbJEvx+yRF0nskSMLLJE8jKyRFk5skS/P7JEHUayRIxMskTyUrJEUFmyRLdfskQlZrJE
jGyyRPJyskRZebJEv3+yRCWGskSEjLJE6pKyRFmZskS3n7JEJaayRISsskTysrJEULmyRLe/
skQdxrJEhMyyRPLSskRQ2bJEv9+yRB3mskSM7LJE8vKyRHH5skS//7JEHQazRIwMs0TqErNE
UBmzRLcfs0QdJrNEjCyzRPIys0RQObNEtz+zRCVGs0SETLNE6lKzRFBZs0S3X7NEHWazRIRs
s0TqcrNEWXmzRLd/s0QlhrNEhIyzRPKSs0RQmbNEt5+zRLmms0SErLNE6rKzRFC5s0S3v7NE
JcazRITMs0Ty0rNEUNmzRLffs0Qd5rNEhOyzROrys0RQ+bNE</AssayXData><AssayYData Points="900">bEz5Po3O+D4Agf0+WU78Pl61+z4yk/w+wBP8PvDf/T6KWvs+/8r9Pu0W/D7Aj/w+gxr9Pp7E
/j6Lufs++wz9Pj4L/T6Xs/o+I3D7Pvxs/T6Y3/0+vPv7Pq2g/T57T/0+91X9PvVN/D5gZvw+
Nlr+Poo8+z4isfo+zmX7PnJL+z44d/w+9Xn9PlOf/D62jv4+JED9PtU9/j7tCPo+bq//PmBt
/T65B/8+/qj8PlgN/j7LZvw+zgb/Poj3/T6bq/0+fz7/Pv9R/j6+twA/BFMAP6zH/j4JkgA/
QHD/Pu8d/z4S3v8+8FH/Pi3t/D6NBP4+NLL+Ppox/z7pyf8+IykAP1VVAD/GaAA/bED8PplQ
AD80OQA/NQ4AP+zPAD9XugA/DJH/Pksq/z4GFQA/HbkAP+p/AD+KoQA/y5AAP0J/AT9b+gA/
9D4AP2xYAT8czAA/EE8AP8XzAD9swf4+ZyMBP2Sk/z7j6gA/TbsAP57CAD/fzAE/AzEBPywX
AD8UHQA/PE0BP9VnAT9iHAE/5WsAPwyWAT9S2AA/QTsAPweTAT+vQAA/fF0BP6bzAD/avQE/
rAkCP0VNAj8ObQE/ySoBPwZaAD/pgwI/x3wBP12KAT+05QE/foYBP/2PAT+5owI/TswBP0aU
AT9TiQM/ebMBP+4HAj8RNgE/7BEBPyhuAj/sYAI/1swCP2k7Az+5iAI/YgICP95JAj+qwQI/
UKUBP98QAj/lxgE/dMEAP9UDAz9xNwI/9oUBP4m4AT/kYQI/qUQCPzojAz85LwI/MywCP0jj
AT9ZZAI/ru4CP8qyAz/QGQM/GGwCP1oCAz+v/gI/QiMDP+XjAj+eqQI/3OoDP6qMAj8D/wI/
LCADP8mJAj/RYgI/NqcCP9z3Az9vEgI/FS8CPwBYAz8cFQM/HD0EP+P9Aj/puQI/Mp8DP9Wk
Aj91FAM/o98CP82EAj9VtgI/jJkBP2+AAz8zuAM/2gkDP6KxAj/eagQ/38YDP+XZAz9owgM/
TZgDP1ebAz8oewM/OxYEP1PyBD9i+AM/PMEDP3jQAz/f/AM/jfsCP8gsBD/RTAQ/F5MDPxNM
BT8uMQQ/36sEP3rYAz9UpwM/MJAEP9KDBD8GhAQ/TscDP+LtBD+SSgQ/fQoDP8qhBD8jKQQ/
wSkEPyO4BD+xEwQ/lOwDP2l7BD+DdwU/U0MEP0LoAz9zfwQ/FSYFP5P7Az/kOAQ/rG8EPyfl
BD8LsQU/QLgFP/vXBD9wWQQ/ayIEP7boAz8cqQQ/RPMDP49XBT8okAU/LyUEP9uoBD9pXAQ/
N9QEP4dbBT96yQU/8i4FPy3wBD9pZAU/4iUFP/A/BT+gLwU/hqgEP+OEBD+XYQQ/oJkFP3Yk
BD+uUwU/tgkGP7ApBT+IXgY/tGYFPxTzBD++EgU/CZcFP3ccBj9rXgQ/h98EP+TyBT/JkQU/
HHkEP/8yBT+D/QQ/5QUGPyPpBD/WgQY/VYEFP3D8BD+fwgU//mwFP2HOBT+YdgU/GLkFP8Lu
BT80mwQ/5nUFPxjWBD9kDgU/GCAHP4LtBT8iwwU/Le4GP9fyBj9NZwY/uIMFP5uSBT/ZXwY/
s5sFP/uBBT+WJwY/2VgGPy9ZBj/yZAY/RbIFPyGyBj91fwU/cc8GP2tzBj8+zQQ/+04GP89u
Bz/QiQU/aKYFP7nLBT8smQY/ZFMHP38UBj80QgY/BWoGP7etBj+o0wY/ZDgHP3dMBj/I9QU/
dpQGP8wCBz/w4gY/evsGP2fWBj+/ZwY/aVAGP+0EBz97DAY/7r8FP/DXBj/DqQY/fZgGP6TU
Bj9MvQY/ookGP7/MBj+Otwc/FXwHP0RjBz8nzwU/mWIIPwMQBz8dAgc/Jk8HP8KnBz/krAc/
9UUHP+2iBz/nDwg/E20HP8XKBj9ZYAg/POsHP/HHBz+LGAg/BOwHPwzSCD/9OAg/da4HPyy5
Bj8+gQc/N+8GP0vNBz8cdwc/KyAHP9YTBz/aZAc/PE8HP93FBz+AQwc/IywHPy5VCD9sFAc/
Ms8GP0f5Bz+6jgg/UPoHP77jBz/tgAc/+rcHP9XtCD+aXQg/pLcIPz8WCD+C+wc/M+oHPxIy
CD9xGQg/unEIP+7NBz9Blwc/Ms0HPxs0CD+/ewg/1iUIP64CCD938Ac/0pIJPz+cBz923wc/
/zsIPx/SCD+B/wg/DsUIP5c/CD+KIAk/yYUHP8ViCD9+egk/Q1EJPzI9CD8huAg/3iYIP0dE
CT8h5Ac/ekkHPzD9Bz/Hiwg/KsUIP/aVBz/Pxgg/HjoIPzz6CD+6hgg/OgsJPyJ9CD9RzQg/
7rkJP9jCCD8WOwk/wz4IP8p7CT81Xgg/dwMIPxTWCT+CTAk/sG0IP2dYCD8M5gc/lyQIPyIX
Cj/lPQk/AXMJP+GmCD/5xAc/m9QHPyRBCT8Ndwg/r1IKP9AUCT8Csgg/M4UJP5WjCD9D9wg/
nq8JPy6YCT+4awk/0UsKP6RtCT+VDwk/o+8IP4TuCT/6jQk/09AJP9N0CD+40Qg/r0sJPx7+
CD+tLQk/XFsJP8dLCT80HAk/OqIJP3IeCj9/Xwg/INwJPwzyCD89+Qk/Wr8JP0ASCT9hAwo/
7QsJP3E1CT8TxQk/nuAJP/N+CT/H2Ak/JTAKP3eNCj/6Ggo/Y/oJPwGqCj9ahAk/fkEKPxEc
Cj8ZCwo/b6YKP2CKCj/liQk/bBkJPzL1CT/tsAo/EmMKP/xoCT9LRAs/ZW0LP1G9Cj8Yjgk/
yG0KP+LTCT/Vmwo/FcgKPy+dCj8Zggo/uugLP1hMCT914Ak/eP4KP5UiCj/Igwk/0ncKP+rS
Cj8p2wk/5RkLP9paCj+yRgo/3AsLP8SHCj/pYgo/ET4KP2UUCj8/owk/AeYJP7PqCT/0DQo/
6XUKP1KfCj+tVAs/+xsLP6/XCj+B6Qo/gasKP5tYCj8mzQk/5acKP8+QCj88Ews/qVELP2ri
CT+qmwo/iE4LP3fgCz9Gygs/l3sLP2TCCj8ypgo/880JP5+eCj95mQo/eKQJPximCj/Alwo/
dIsLP+jwCj9dGgs/vRkLP5vhCz8Xbgs/liYLP6xyCj98iQs/NPEKPyiRCz90fgs/KP4KP4bG
Cz/gfQs/yUMLP7V4Cz+Cyws/GTkMPzUgCz+n0ws/ngkMP7juCj+n7Qs/CM8KP/ggCz/78Aw/
kIkKP+cqDD+JKAw/ISMLP9kJDD8V1go/M0ALP4qaCz+ZkQw/+6kMP4IeCz9uFAw/JMkKP/qw
Cz/PaAs/thYMPygJCz+3qgs/DDkMP4fbCz+5kgs/QKUMP+SPCz+tVAw/scQLPygUDD9wxQw/
NjoMP99pDD+UcAw/IXwMP9AWCz/G3Qs/GOELP+2vCj8OAws/1loMP94WDD9woww/MSQLP5ZU
DD8BBAs/QuUKP4RaCz8mjQs/01MLPxh0DD/VJgw/53QLP6SoCz904w0/mCcLPy4TDD9ZFgw/
ckQMPyUXDD8ngws/hboMP/kMDD/bJAs/zRkNP/X7DD9Yiws/IEYNP3DVDD+e/Qs/+mkMP/cK
DD8RoAs/2gIMP0ClDD9W3ws/xzsMPy4JDD+wmww/AHoNPzlDDD99Fg0/XL0MP8A0DD8cew0/
ZCUNP5A2DD9CkQw/X6sMP9XkDD9NjAw/2c8LP4IxDD/RmA0/7T8MPwTtCz8mBww/8DUMP28O
DT9iXA0/9dwLPwUTDT95VQw/zYoMPzh4DD8Bgw0/8iwMP5mVDj+KoAw/Uy4MP5PADT+Fig0/
Bs4MP4AEDj/K1ww/SnEMP4qcDT/USQ0/ygYNPycXDT9Aaw0/KDsNP849DT+FhA0/1FkNP415
DD9nUw4/H3UOP8knDT/uCg0/ybYMP8eaDT9lAg4/oc0NPxoTDT/68ww/VPkMP20BDj+r7Aw/
pxMMP771DT/Vxg4/pXIMP67oDT9lkQ0/qz0NP2itDD8GUw0/+eINP9SADT+J4Qw/7zgNP07a
DT9Seg0/zrQNP7eaDT9zFg4/740NP03HDD95VA0/OjYOP4DSDj8aOw0/8WQNP6YDDj/9aA0/
H3cNP8KYDT+hog0/89sNPyURDT+OaA0/tI0NP1cJDj8FQg0/gZwNP8/3DT8djA0/b1QNP94b
Dj+WmA4/JWUOPzZZDT90NQ0/ZOQNPzydDT+t2A0/fFsNP+TWDT+5eA4/XwINPyHGDD8FXg0/
QSMOP03ODj9qSA0/f2cNP6KcDj/zdg4/j1QOP0VeDj/jvg0/K58OPwFtDT/GOQ4/mSAOP1Gq
Dj+0Aw4/kBoOP17NDj8PFg4/9lgNPzqpDT/MJQ8/PswOP5YRDj/3WQ4/P8MNPx/cDT8ffg4/
0PkMPxupDj88hA4/mk4OP6CDDj/kTw8/F7QPPz2qDz/pYg0/fRUOP+KZDj+mEw4/a7oOP9Gn
Dj81ww0/y3UOP7lJDj+gyg4/BGAPP9mYDj9aow4//N0NP9DrDj/i8A0/vQUOP64bDz/9KA8/
vTgOP3o+Dj/wsw4/wwQPP/zYDj/O1w8/lUwOP3CRDj/aIg8/9OwNPy/ADj9Yhw8//+0NP87k
Dz/3tA8/dlcPP+SPDj/GxQ4/9eUNPzypDz+yLw4/SnYOP2TgDj/NsQ8/LwYPPw44Dj+PjQ4/
6V4PP7FmDj8ROA8/4fUOPxMCDz9bYw8/bFUOP1M1Dz+c9A0/7KwOP6IMDz9rhA8/TN8OP17Y
Dj+OBA8/aEUPP03nDT+eIQ8/2OEOPzJJDz8Ikg4/t7wOP5UtDz/0Gw8/u0IPPx/JDj9B5g8/
/LwOPyc2Dz9kEQ8/VlcPP/y4Dj+Jxg8/bycPP7GcDz8HoQ8/</AssayYData></Step><Step><CommonData><SampleLocation>1</SampleLocation><SampleID></SampleID><SampleGroup></SampleGroup><SampleInfo></SampleInfo><SampleRow>F</SampleRow><SamplePlate>1</SamplePlate><WellType>BUFFER</WellType><Concentration>-1</Concentration><ConcentrationUnits>µg/ml</ConcentrationUnits><MolarConcentration>-1</MolarConcentration><MolarConcUnits>nM</MolarConcUnits><MolecularWeight>-1</MolecularWeight><Temperature>28</Temperature><StartTime>5095694</StartTime><AssayTime>180</AssayTime></CommonData><FlowRate>600</FlowRate><StepType>DISASSOC</StepType><StepName>Dissociation</StepName><StepStatus>OK</StepStatus><ActualTime>180</ActualTime><CycleTime>0.2</CycleTime><AssayXData Points="900">tv+zRBwGtESDDLREOxO0RFAZtES2H7REHCa0RIMstETpMrREUDm0RLY/tEQcRrREg0y0ROlS
tERQWbREtl+0RBxmtESDbLRE6XK0RFB5tES2f7REHIa0RIOMtETpkrREYJm0RK6ftEQcprRE
g6y0ROmytERHubREtr+0RBzGtESDzLRE6dK0RLLZtES237REFOa0RHvstETp8rREUPm0RLb/
tEQcBrVEpAy1ROkStURQGbVErh+1RBwmtUR7LLVE6TK1RGA5tUS2P7VEHEa1RINMtUThUrVE
UFm1RK5ftUQUZrVEe2y1ROFytURQebVEtn+1RByGtUR7jLVE6ZK1RFCZtUSun7VEHKa1RIOs
tUQas7VEULm1RLa/tUQcxrVEg8y1ROnStURH2bVEtt+1RC3mtUSD7LVE6fK1RFD5tUS2/7VE
FAa2RIMMtkThErZERxm2RLYftkQUJrZEeyy2ROkytkRQObZErj+2RBxGtkR7TLZE4VK2REdZ
tkSuX7ZEHGa2RINstkTpcrZEUHm2RLZ/tkQchrZEe4y2ROGStkRHmbZEtp+2RBSmtkQGrbZE
4bK2REe5tkS2v7ZEHMa2RHvMtkTh0rZER9m2RLbftkQU5rZEg+y2ROHytkRg+bZE3/+2RBQG
t0R7DLdE4RK3RD0at0SuH7dEFCa3RHsst0ThMrdERzm3RK4/t0QURrdEe0y3ROFSt0RHWbdE
tl+3RBRmt0S0bLdE4XK3REd5t0Suf7dEFIa3RHuMt0TpkrdER5m3RLaft0QUprdEe6y3ROGy
t0RQubdExr+3RBzGt0SLzLdE4dK3REfZt0Su37dEHOa3RIPst0Tx8rdEmfm3RLb/t0QcBrhE
gwy4ROkSuERQGbhEth+4RBwmuESTLLhE6TK4RFA5uES2P7hEHEa4RINMuETpUrhER1m4RLZf
uEQcZrhEg2y4RPpyuERQebhEtn+4RBSGuESDjLhE6ZK4RFCZuETPn7hEHKa4RIOsuETpsrhE
R7m4RLa/uEQcxrhEe8y4ROnSuERQ2bhEtt+4RBzmuESD7LhE8fK4RFD5uESu/7hEHAa5RIMM
uUTpErlERxm5RLYfuUQUJrlEeyy5ROkyuURHOblEtj+5RBxGuUSDTLlE6VK5REdZuUTvX7lE
HGa5RINsuUTpcrlEUHm5RLZ/uUQ1hrlEg4y5ROGSuURQmblErp+5RBSmuUSDrLlE+rK5REe5
uUSuv7lEHMa5RIPMuUTp0rlEUNm5RK7fuUQc5rlEzey5ROHyuURH+blEtv+5RBwGukSDDLpE
4RK6RFAZukS2H7pEFCa6RHssukThMrpEUDm6RK4/ukQURrpEg0y6ROlSukRHWbpErl+6RBxm
ukSDbLpE4XK6REd5ukSuf7pEFIa6RHuMukTpkrpEUJm6RLafukQcprpEg6y6ROGyukRQubpE
rr+6RBzGukR7zLpE4dK6REfZukSu37pEPea6RHvsukTh8rpER/m6RLb/ukQcBrtEewy7ROES
u0RQGbtErh+7RBwmu0SDLLtE4TK7REc5u0S2P7tEFEa7RHtMu0ThUrtER1m7RLZfu0QUZrtE
g2y7RPpyu0RHebtErn+7RBSGu0R7jLtE4ZK7REeZu0S2n7tEFKa7RIOsu0ThsrtER7m7RLa/
u0QcxrtEe8y7ROHSu0RQ2btExt+7RBzmu0SD7LtE4fK7RFD5u0S2/7tEHAa8RIMMvETpErxE
UBm8RLYfvEQcJrxEgyy8ROkyvERQObxEtj+8RBxGvESkTLxE6VK8RFBZvES2X7xEHGa8RINs
vETpcrxEUHm8RLZ/vEQchrxEg4y8ROmSvERQmbxEtp+8RBymvER7rLxE6bK8RFC5vES2v7xE
HMa8RIPMvETp0rxEUNm8RLbfvEQU5rxEg+y8ROnyvERQ+bxEtv+8RBQGvUSDDL1E4RK9REcZ
vUS2H71EFCa9RIMsvUTpMr1EUDm9RK4/vUQcRr1Eg0y9ROlSvURHWb1Erl+9RBRmvUSDbL1E
6XK9RFB5vUS2f71EHIa9RIOMvUThkr1EUJm9RLafvUQcpr1Eg6y9ROGyvURQub1Err+9RBTG
vUSDzL1E6dK9RFDZvUS2371EHOa9RHvsvUTp8r1ER/m9RK7/vUQUBr5Egwy+ROESvkRHGb5E
th++RBwmvkSDLL5E6TK+RFA5vkSuP75EHEa+RINMvkThUr5EUFm+RM9fvkQUZr5Eg2y+ROFy
vkRYeb5Ern++RBSGvkR7jL5E4ZK+REeZvkS2n75EFKa+RIOsvkThsr5EULm+RK6/vkQcxr5E
m8y+ROHSvkRQ2b5Ett++RBTmvkR77L5E4fK+REf5vkSu/75EFAa/RHsMv0ThEr9ERxm/RLYf
v0QUJr9Egyy/ROkyv0RQOb9Erj+/RBRGv0R7TL9E4VK/RFhZv0S2X79EFGa/RHtsv0Thcr9E
UHm/RK5/v0QUhr9Ee4y/ROGSv0RHmb9Erp+/RBSmv0SDrL9E6bK/REe5v0Suv79EFMa/RHvM
v0Th0r9EUNm/RK7fv0QU5r9Ee+y/ROHyv0RH+b9Erv+/RBQGwER7DMBE6RLAREcZwES2H8BE
HCbARIMswERDM8BEUDnARLY/wEQcRsBEg0zARL5TwERQWcBEtl/ARBxmwESDbMBE6XLARFB5
wES2f8BEHIbARIOMwETpksBEUJnARLafwEQcpsBEg6zAROmywERQucBEtr/ARBzGwESDzMBE
6dLARFDZwES238BEHObARHvswETh8sBEUPnARLb/wEQcBsFEgwzBROkSwURQGcFEth/BRBwm
wUSDLMFE6TLBRFA5wUSuP8FEHEbBRINMwUTpUsFEUFnBRLZfwURFZsFEg2zBROFywURQecFE
tn/BRBSGwUR7jMFE6ZLBRFCZwUS2n8FEHKbBRIOswUThssFEcLnBRLa/wUQcxsFEg8zBRDvT
wURH2cFEtt/BRBzmwUR77MFE4fLBRFD5wUS2/8FEFAbCRIMMwkTpEsJEUBnCRK4fwkQlJsJE
gyzCROEywkRQOcJEtj/CRBxGwkSDTMJE6VLCRFhZwkS2X8JEHGbCRHtswkThcsJER3nCRK5/
wkQUhsJEg4zCROGSwkRHmcJErp/CRBSmwkSDrMJE+rLCREe5wkSuv8JEHMbCRHvMwkTh0sJE
R9nCRK7fwkRF5sJEg+zCROHywkRH+cJErv/CRBQGw0R7DMNE4RLDREcZw0SuH8NEFCbDRIMs
w0TpMsNEUDnDRLY/w0QcRsNEe0zDROlSw0RHWcNErl/DRBRmw0R7bMNE4XLDREd5w0Suf8NE
FIbDRIOMw0ThksNER5nDRK6fw0QcpsNEe6zDROGyw0RHucNErr/DRBzGw0SDzMNE4dLDREfZ
w0Su38NEFObDRIPsw0Th8sNEUPnDRK7/w0QcBsREewzEROESxERYGcREth/ERBwmxESDLMRE
4TLEREc5xES2P8REHEbERINMxETpUsREUFnERLZfxEQcZsREg2zEROlyxERQecREtn/ERByG
xESDjMRE6ZLERFCZxES2n8REHKbERIOsxETpssREULnERLa/xEQcxsREe8zEROnSxERQ2cRE
tt/ERBTmxESD7MRE6fLERFD5xES2/8REHAbFRIMMxUTxEsVEUBnFRLYfxUQcJsVEgyzFROky
xURHOcVEtj/FRBxGxURQTcVE6VLFRFBZxUSuX8VEJWbFRINsxUTpcsVEUHnFRK5/xUQUhsVE
e4zFROmSxURQmcVExp/FRBymxUSDrMVE4bLFRFC5xUSuv8VEFMbFRIPMxUTp0sVEUNnFRK7f
xUQc5sVEe+zFROnyxURQ+cVEtv/FRBQGxkR7DMZE4RLGREcZxkS2H8ZEHCbGRLQsxkTpMsZE
UDnGRK4/xkQURsZEe0zGROlSxkRQWcZErl/GRBRmxkSDbMZE4XLGREd5xkS2f8ZEFIbGRIOM
xkTpksZEaJnGRK6fxkQtpsZEg6zGROGyxkRHucZErr/GRBzGxkR7zMZE4dLGREfZxkS238ZE
HObGRIPsxkTh8sZER/nGRK7/xkQcBsdEewzHROESx0RHGcdErh/HRBQmx0SDLMdE6TLHREc5
x0SuP8dEFEbHRHtMx0ThUsdER1nHRK5fx0QUZsdEg2zHROFyx0RHecdErn/HRBSGx0R7jMdE
VJPHREeZx0S2n8dEHKbHRHusx0ThssdER7nHRK6/x0QUxsdEe8zHROHSx0RQ2cdErt/HRBTm
x0SD7MdE4fLHRFD5x0S2/8dEHAbIRHsMyETpEshERxnIRK4fyEQUJshEeyzIRPEyyERHOchE
tj/IRBRGyER7TMhE6VLIREdZyES2X8hEFGbIRINsyETpcshEUHnIRLZ/yEQlhshEg4zIROmS
yERQmchEtp/IRBymyESDrMhE6bLIRFC5yES2v8hEhcfIRIPMyETp0shEUNnIRLbfyEQc5shE
g+zIROnyyERQ+chE3//IRBwGyUSDDMlE6RLJRFgZyUS2H8lEHCbJRIMsyUTpMslEUDnJRLY/
yUQcRslEg0zJROFSyURQWclEtl/JRBxmyUSDbMlE6XLJREd5yUS2f8lEHIbJRIOMyUThkslE
UJnJRLafyUQUpslEg6zJROmyyURQuclErr/JRBTGyUSDzMlE6dLJRFDZyUSu38lEHObJRIPs
yUTp8slEsPrJRLb/yUQcBspEgwzKRPoSykRHGcpEth/KRBwmykSDLMpE6TLKRFA5ykS2P8pE
FEbKRHtMykTpUspEUFnKRLZfykQUZspEg2zKROlyykRQecpE</AssayXData><AssayYData Points="900">uEoOP21NDj9yaw4/C7EOP0hJDz/ChQ8/xBUPP5XfED/g6xA/w8YPP8h3ET88SxA/U04QP2CT
ED93uBE/nMwRP3vbED/ipxA/cbkQP8tTEj/tOBI/JyoSP9wcET/PcRI/qz0RP4ZKEj9zCRI/
YuMRP/L9ET97ZBE/IRQSP79BEj/boxI/k+cSP9bvET/dqxM/zbQRPws8Ej+u7hE//igTP89H
ET/TwBI/GJoRP92NEz9RoRQ/n5IRP8uCEj9RaBM/ydgTP2zcEj+v3hI/cHYSP8wDEz9HmBI/
fjUTPyveEj9n8hI/wy0SP1ReEz8Y/BI/ihUTP+JcET+7ChM/D10TPxM/Ez9R2xM/lhETP7aT
Ej+Q4hI/Ur0SP5lqEj/kGhM/CngTP2c8Ez/QShM/4zMTPweuEz8GrxM/B04TP7xPEj/nABM/
j9cSP2ipEz84IBQ/8OMSP2VnEz/OUhM/zZcTPx6OEz9gfRM/YvISPzUrEz/pRBM/oxgSP9Qx
Ej9wbBI/rG8TP/zOEj+itRI/i7ATP6+cEz8kdBM/t8QTP5jTEj+ewhM/2YgTP9EVFD+eIxM/
aGoSP46xEz+8cBM/fjcTP2+HEz8AEhQ/e/wTPycFEz82KhM/NGwUP3cqEz9obRM/2GYTP9Zr
Ej8QXxI/404SPwTjEj+IzxE/bjkTP5srEz/jTBM/U+wTP6xQEj8nBhQ/S4sTP6AEEz9i5xI/
UlUSP2OvEz+tNxM/KZESPzH2Ez/GWBM/83UTP6UIEz+WQxQ/jkQTPwj6ET8WihM/OCwTPyzw
Ej+1ohQ/5fcSP/GYEz9aexQ/LdoSPz7tEz8WbBM/bOcTP792Ez8NXhM/UPYTP1RsEj/wqBI/
YuESP6oWFD90hRQ/QOcTP+sLFD+MGRM/AasSPxXjEj+wBhM/fsITPwsuFD+4SRM/T4sTP+C7
Ez+MPRQ/7I4TP7OeEz9o/xM/f60TPzinEz+fbhM/IPQTP1UuFD884RM/n+kTP62sEz/O7hM/
IP4SP7R3Ez+rTxQ/wUYUPy1xEz85fRM/pLYTP0gFEz8Z/xM/UaYUP+RxEz9vDBQ/DQYVPxn3
Ez/r+RQ/RdUUPzJiFD/W1hM/wc8UP3qpEz98HhM/bTYUP16GEz/O4xM/ENoTP7hZEz8nbhQ/
8SQVP9WNFD+HbxM/1PcTPwcGFD8XjRM/7rQUP22REz/8MhQ/Ci0VP3fSEz/M9RM/i54TP+x8
FD9NURQ/9a8TP9sxFD8yKhM/90wVP1NvFD+1QhU/GXwUP65jFD+edBQ/X/4UP5jYEz8TYRQ/
k80TP0oFFT8J5hM/qfUUPwbtEz8/txQ/GmIVPwKbFD+b2RQ/VGgUP8o5FT9KVxQ/W2oUP2d2
FD+tExU/IGAUP7UIFD80lxQ/ZIYUP0wnFD+u2BM/RHsUP+5RFT/U/xQ/Ff0TPwEuFT/tJBU/
u30UP7WeEz90ExU/dNoUP+yJFD+IRxQ/pV4VP1vpEz+JsRQ/tdsVP9CmFD/S6xM/2dETPxPH
Ez8tfxQ/B2wVP6eYFD8fvxU/KOsUP6PxFT+BPRQ/edMVP9ccFT+37BQ/kZEVPw/3FD+n3xQ/
2ucVP/g4FT+tkxQ/+JEVP4IcFT8NhBQ/BpUVP1IsFD9ddRU/6XUUP0A7FT9n6hQ/CtUUPwnw
FD94TxU/noQUP+i0FT+O2xQ/wCEVPw+AFD8vmRU/TikVPzo0FT9jqxU/ZssUP1u3FD/GkRU/
NhoVP0MiFT8zghY/Ic8UP0HgFD8jdhQ/ZaQUPxrlFT9DNxU/q3YVP4vfFD98zBU/dKEUP7EU
Fz/JZBQ/0TgVP80eFT92BBY/9tcVP2NeFj/daRU/nFsVP3tSFT+0WhU/jc0WP5XhFT9bMhU/
rxsWP993FT8fdhU/oV4VPxKuFT9rRRU/it0VPyZvFT9u8xU/PwoWP5ZBFT/lhxU/Ct0VP6vf
FD/p8hQ/TJIUP/taFT9vqBU/phEVP2AyFj9jlxU/j1MVPySqFT9vaBY/c1UVPyIqFj8RjxU/
wisWPzfSFj/GdhY/qCIWPybEFT8N0BU/HbQVPw/EFj/GlxU/mO8VP5uPFj+uaBU/BykVP6/9
FD+ToxU/VtwWPyEcFj82dxU/jb0VP4A3Fj8cDhc/VgoWP66tFj/wOBY/qgMWP7ZxFj8r8BU/
03UWP1HhFT9a1hU/Y9AVPxv0FT9PFRY/VvUVPyGCFT9RAhU/BvwVP6gSFj9AQhY/SiEVP8fp
Fj9/0BU/El4WP4heFj9uwxU/KgIWP42zFj/DAhY/7A8XP/EVFj8G8BU/seoVP9/OFT/vQhY/
Zm0XP+wbFT+tDhc/IJ8VP7/GFT+aXBY/p0cWP3uyFj+fmBU/bswWP9D5FT8N8RY/yPUVP94F
Fj8AQRY/vd8VP5uoFT8ODhY/dkEWP+XSFj/TPxY/WBsWP0cuFT9eexY/LPwVPxXoFT9M2RY/
ELkVP9owFz9LEhY/M4kVPx7mFj9NdRY/07QWP89ZFj8e+xU/h3EWP2JNFj/vTxY/WzQVP4Ct
Fj+KfhY/HrkWPyFUFz9Y2hY/9mwWPwTTFj/9Axc/WJcWP1u3Fz+/qRc/dpIVP8mTFT8XdRc/
ZJQWPyvaFj+o/BY/YaAWP8vBFz9LqBY/JCYXP0SiFj85dBc/GDIXP/nlFT+72xY/FKAXP4XS
Fz8Aghc/j+cWP3REFz/Dchc/e5cXP/J2Fj84NBc/dvEXP2OhFz99dxc/MVoXP5oWFz+YtRY/
ZOIWP/LHFj8W0hc/O8sWP/jyFj9dOxc/R7sWP9fMFz/7wBg/uPIXP32lFj+HaRY/gpgWPwUe
Fj8NvxY/rBgXP1s5Fz+dQxc/erYXP3Y9Fj8wGBc/P74XPwLBFz8VYxc/SDAWP6I1GD/gvRc/
zTkXP1POFj9h2Bc/LZgXP4eqFj/xZRc/1m4XP9SZFz+eeRc/kw4YP/LwFz+Wkhg/beYWP4ar
GD9gZxc/yhQXP5CCGD/XRBc/moQYP60XFz9mKRk/IJ4XP7/tFz+4gxY/8XcWP8+/Fz/KIRY/
tWAWP/p1Fz+GLhc/Y+YXP7IJFz994hY/J+kYPym4Fz8+ERc/YY4XP5UIGD+IPhc/J68WPzKV
Fz/WbRY/RxoXP2QqFz8WWBc/pVQXP6t5GD+k5xc/FxQYPywnGD+bgBc/jHcXPzfFFz8Fxhc/
Gb8YP5gcGD9WHBg/5/QXP/GPFz/yLBg/yp4XP2/MFz/HsBc/TdQXP2ZIGT/x8Bc/xg0YP/EZ
GT/KUhc/XnUXP8wzGD82bRc/ytgYP/FXGD97Gxg/csEXP7gxGT953Rc/qtoXP6pnGD/rDBg/
QsgXPxseGD/GAxk/RvgYPx1kGD9XUBg/288XP8nbFz9+ZBg/HnMYP4g4GD+juxg/GQUYPyJU
GD/O3xc/rpwYP95WGD8U6hg/dtkXP55CGD8mxRg/GmQYP5TFGD+s3xc/lI0YP6/YFz9rbRk/
TFcYP9e3GD9ozBg/acUYP0x6GD/UThg/PhUYP9osGD/qyhg/lusYP1ODGT9NBRk/8JYYP79J
GD/iphg/y5QZP4VsGT/pZBk/r3EYP6ZKGD+lXhg/8WwYP1X9GD/DAxo/PrkYP1oKGT++oBg/
SC0YP4IiGT8XRhg/G7IYP2IfGD/w5Rg/B1cZPxx9Fz/Dgxk/KSEYP3DZGT/1fxg/u/kXP6+R
GD96ghc/VGkYPzC4GT8oSBk//J8ZP9OpGD/J2Rg/gxkYP3VBGD9A2Rg/vNkZPwOuGD8ZLBk/
lOsYP0kEGD9QHRk/01oZPz0xGD9EfBk/qvcYP9D5GD8l+Rg/S68YP2UbGT98zhg/BEgZPyrN
GT/YOxk/1xIYP24KGT93uBg/8XAYP7w+GT+QChk/OUQaP56nGT/S9hg/QXkYP4gzGT/57hk/
ReAYPzoOGD9wnRg/iT0ZP+STGT/FbBk/0L8ZP6iuGT8o9Bg/emIZPyrdGD/tOho/yP8YPy9B
GT8buhk/v/0YPztfGT+RUxg/aQIaP1/aGT8j8xg/JwwZPy3HGT8lbho/NjsZP4I2Gj9n9xk/
y6QZP3msGT9jLhk/cj4ZPz5oGj+fuRg/3N0YP7VNGj/yrRk/ms0ZP74OGj9ylxk/8asZP8V+
Gj+EaRk/tXUZP5ueGD+9pho/6UkZPy2cGT/NGRo/T8YaP77bGT/b/Rk/JloaPySaGT/+xRg/
0+AZP5ivGT/u5hg//3waP4G8GT8jxxk/QbgaP6YSGj8cpBk/8q4aPzqhGj+gxhk/4fcaP5Ex
Gj918xk/PuUZP22zGT/sZBk/LcYZP+U/GT8dTxk/etsaP9W4GT+vChk/g1QZPythGj925ho/
ETEaPwvxGT/3qRk/MNsZPwtKGj/Kghk/8ToZPwhXGT+lQho/aygaP0zvGT+6fBo/wgoaP6lQ
Gj8JrBo/hFYaPz9VGj9JLhs/DGUZP+SXGT879xo/k3AbPz8dGz+2lhk/drIZP/Y8GT9bvhk/
4ZwZPyrnGT9PrRk/58QZP5EOGj+jFhs/XhUaP/obGj9rlho/43IaP8CuGT9aNxo/EaQaP/S6
Gj/wGBs/LloaP9UWGz9HPBo/dkAaPyHMGj/7aRo/M0YaP5irGT8pVRo/714aP2n5GT+1Lxs/
0UQbP5+tGj+y3Bo/UtwaP341Gj+gyRo/woAaP3vVGj8qyRo/WUUaPyZCGj/XSRo/K2waPzNq
Gz+R9xk/SIUaP7H0Gj+CPBo/zPkZP3YRGz9zxxo/5AgbP5ipGj87qxs/meAaP4OKGj/8WRs/
bNgaP7tHGj8TJxs/S1caP+1tGz+Z+Ro/tXUaP5L3Gj+qwho/</AssayYData></Step><Step><CommonData><SampleLocation>11</SampleLocation><SampleID></SampleID><SampleGroup></SampleGroup><SampleInfo></SampleInfo><SampleRow>F</SampleRow><SamplePlate>1</SamplePlate><WellType>REGENERATION</WellType><Concentration>-1</Concentration><ConcentrationUnits>µg/ml</ConcentrationUnits><MolarConcentration>-1</MolarConcentration><MolarConcUnits>nM</MolarConcUnits><MolecularWeight>-1</MolecularWeight><Temperature>28</Temperature><StartTime>5284871</StartTime><AssayTime>5</AssayTime></CommonData><FlowRate>1000</FlowRate><StepType>KREGENERATION</StepType><StepName>Regeneration</StepName><StepStatus>OK</StepStatus><ActualTime>5.00005</ActualTime><CycleTime>0.2</CycleTime><AssayXData Points="25">t3/KRB2GykSEjMpE6pLKRFGZykS3n8pEHabKRHysykTqsspEUbnKRLe/ykQdxspEhMzKROrS
ykRR2cpEt9/KRBXmykSE7MpE6vLKRFH5ykS3/8pEHQbLRIQMy0TqEstEURnLRA==</AssayXData><AssayYData Points="25">P/8vwEWnQ8CTtk3AsqVUwDWeWcA8uF3A0HphwGntY8CWzmbAw85owCX0asBX+mzAym5uwH4C
cMBxPHHAa6VywAWoc8D72HTA3v51wKEwd8AerHfAMcZ4wCR3ecAMGnrAEdZ6wA==</AssayYData></Step><Step><CommonData><SampleLocation>12</SampleLocation><SampleID></SampleID><SampleGroup></SampleGroup><SampleInfo></SampleInfo><SampleRow>F</SampleRow><SamplePlate>1</SamplePlate><WellType>NEUTRALIZATION</WellType><Concentration>-1</Concentration><ConcentrationUnits>µg/ml</ConcentrationUnits><MolarConcentration>-1</MolarConcentration><MolarConcUnits>nM</MolarConcUnits><MolecularWeight>-1</MolecularWeight><Temperature>28</Temperature><StartTime>5301142</StartTime><AssayTime>5</AssayTime></CommonData><FlowRate>1000</FlowRate><StepType>KREGENERATION</StepType><StepName>Regeneration</StepName><StepStatus>OK</StepStatus><ActualTime>5.00005</ActualTime><CycleTime>0.2</CycleTime><AssayXData Points="25">tx/LRBUmy0SELMtE4jLLRFE5y0S3P8tEHUbLRHxMy0TqUstESFnLRK9fy0QdZstEhGzLROpy
y0RRectEr3/LRB2Gy0SEjMtE4pLLREiZy0S3n8tEHabLRISsy0TisstEUbnLRA==</AssayXData><AssayYData Points="25">UzYDPpJ+Fj7DAzo+XKVXPmjzbj4wIYM+fiuKPkdCkz793ZU+ZaSePjIZoz54zKc+60+sPsRf
sD4EcrM+I161PjK+uD75374+G03BPmmawT5Hd8I+GjvGPgIXxj7G0cg+k4/KPg==</AssayYData></Step><Step><CommonData><SampleLocation>11</SampleLocation><SampleID></SampleID><SampleGroup></SampleGroup><SampleInfo></SampleInfo><SampleRow>F</SampleRow><SamplePlate>1</SamplePlate><WellType>REGENERATION</WellType><Concentration>-1</Concentration><ConcentrationUnits>µg/ml</ConcentrationUnits><MolarConcentration>-1</MolarConcentration><MolarConcUnits>nM</MolarConcUnits><MolecularWeight>-1</MolecularWeight><Temperature>28</Temperature><StartTime>5317238</StartTime><AssayTime>5</AssayTime></CommonData><FlowRate>1000</FlowRate><StepType>KREGENERATION</StepType><StepName>Regeneration</StepName><StepStatus>OK</StepStatus><ActualTime>4.99895</ActualTime><CycleTime>0.2</CycleTime><AssayXData Points="25">t7/LRB3Gy0SEzMtE4tLLRFHZy0Sv38tEFebLRITsy0Ti8stESPnLRK//y0QdBsxEfAzMROIS
zERIGcxErx/MRB0mzESMLMxE4jLMREg5zESvP8xEFUbMRHxMzETqUsxESFnMRA==</AssayXData><AssayYData Points="25">kxBXwB/bZMDQ3WrA24NuwDEOccD0c3PAL+l0wMxKdsCcZHfAHnF4wEjIecAGynrAeDh7wIRk
fMAO43zA33V9wI1EfsC5137AMkl/wKfIf8AXL4DADHyAwLuggMA2uYDAsP+AwA==</AssayYData></Step><Step><CommonData><SampleLocation>12</SampleLocation><SampleID></SampleID><SampleGroup></SampleGroup><SampleInfo></SampleInfo><SampleRow>F</SampleRow><SamplePlate>1</SamplePlate><WellType>NEUTRALIZATION</WellType><Concentration>-1</Concentration><ConcentrationUnits>µg/ml</ConcentrationUnits><MolarConcentration>-1</MolarConcentration><MolarConcUnits>nM</MolarConcUnits><MolecularWeight>-1</MolecularWeight><Temperature>28</Temperature><StartTime>5333386</StartTime><AssayTime>5</AssayTime></CommonData><FlowRate>1000</FlowRate><StepType>KREGENERATION</StepType><StepName>Regeneration</StepName><StepStatus>OK</StepStatus><ActualTime>5.00005</ActualTime><CycleTime>0.2</CycleTime><AssayXData Points="25">r1/MRBVmzER8bMxE4nLMREl5zESvf8xEFYbMRHSMzETiksxESZnMRK+fzEQNpsxEfKzMRPOy
zERJucxEr7/MRBXGzER0zMxE4tLMREnZzESv38xEFebMRHzszETi8sxESfnMRA==</AssayXData><AssayYData Points="25">Nlo3Pp8oVD6ACHM+Gs6IPm01lT6rPJ8+KPalPj9/rj7Z2bU+2UC7PqZXwT4u98Q+Mq7IPma3
zj4/G9A+WJnSPnk22T4cs9o+/BrdPmzM3z7gn98+I3bjPkbl5T4gtug+wPPpPg==</AssayYData></Step><Step><CommonData><SampleLocation>11</SampleLocation><SampleID></SampleID><SampleGroup></SampleGroup><SampleInfo></SampleInfo><SampleRow>F</SampleRow><SamplePlate>1</SamplePlate><WellType>REGENERATION</WellType><Concentration>-1</Concentration><ConcentrationUnits>µg/ml</ConcentrationUnits><MolarConcentration>-1</MolarConcentration><MolarConcUnits>nM</MolarConcUnits><MolecularWeight>-1</MolecularWeight><Temperature>28</Temperature><StartTime>5349485</StartTime><AssayTime>5</AssayTime></CommonData><FlowRate>1000</FlowRate><StepType>KREGENERATION</StepType><StepName>Regeneration</StepName><StepStatus>OK</StepStatus><ActualTime>4.99907</ActualTime><CycleTime>0.2</CycleTime><AssayXData Points="25">sv/MRBAGzUR3DM1E3RLNREQZzUSqH81EECbNRHcszUTdMs1ERDnNRKo/zUQQRs1Ed0zNRN1S
zUREWc1Eql/NRBBmzUR3bM1E3XLNRER5zUSqf81EEIbNRHeMzUTdks1ERJnNRA==</AssayXData><AssayYData Points="25">5ItVwPF1ZMCtv2rA0WFuwOW7cMCc2HLA8+F0wAfzdcAtPXfA4H14wMYUecCgsXnAoJh6wIGG
e8D0AnzAer58wNZpfcBb033AUE9+wL3JfsBbZn/AoXt/wHH5f8DcOoDApDiAwA==</AssayYData></Step><Step><CommonData><SampleLocation>12</SampleLocation><SampleID></SampleID><SampleGroup></SampleGroup><SampleInfo></SampleInfo><SampleRow>F</SampleRow><SamplePlate>1</SamplePlate><WellType>NEUTRALIZATION</WellType><Concentration>-1</Concentration><ConcentrationUnits>µg/ml</ConcentrationUnits><MolarConcentration>-1</MolarConcentration><MolarConcUnits>nM</MolarConcUnits><MolecularWeight>-1</MolecularWeight><Temperature>28</Temperature><StartTime>5365540</StartTime><AssayTime>5</AssayTime></CommonData><FlowRate>1000</FlowRate><StepType>KREGENERATION</StepType><StepName>Regeneration</StepName><StepStatus>OK</StepStatus><ActualTime>5.00005</ActualTime><CycleTime>0.2</CycleTime><AssayXData Points="25">qp/NRBCmzUR3rM1E3bLNRES5zUSqv81EEMbNRHfMzUTd0s1ERNnNRKrfzUQQ5s1Eb+zNRN3y
zURE+c1Eov/NRBAGzkR3DM5E1RLOREQZzkSqH85EECbORHcszkTdMs5ERDnORA==</AssayXData><AssayYData Points="25">Tp+GPq93ij48Sp4+UYmsPsokuD6ndsM+W/vMPqHR0z6vctw+Qh/gPvas5z4iwOs+UqvyPiLo
8z7SQPc+lIr9PrhG/z7OuwE/lqACP7dmBD/uFgU/AiEGP1woCD+Vnwg/rO0IPw==</AssayYData></Step><Step><CommonData><SampleLocation>1</SampleLocation><SampleID></SampleID><SampleGroup></SampleGroup><SampleInfo></SampleInfo><SampleRow>F</SampleRow><SamplePlate>1</SamplePlate><WellType>BUFFER</WellType><Concentration>-1</Concentration><ConcentrationUnits>µg/ml</ConcentrationUnits><MolarConcentration>-1</MolarConcentration><MolarConcUnits>nM</MolarConcUnits><MolecularWeight>-1</MolecularWeight><Temperature>28</Temperature><StartTime>5380462</StartTime><AssayTime>30</AssayTime></CommonData><FlowRate>1000</FlowRate><StepType>BASELINE</StepType><StepName>Baseline</StepName><StepStatus>OK</StepStatus><ActualTime>29.999</ActualTime><CycleTime>0.2</CycleTime><AssayXData Points="150">qj/ORBBGzkRvTM5E1VLORDtZzkSqX85EEGbORHdszkTVcs5EVHnORKp/zkQIhs5Ed4zORN2S
zkQ7mc5Eop/ORBCmzkR3rM5E3bLORES5zkSiv85EEMbORHfMzkTd0s5EVNnORKLfzkQQ5s5E
b+zORN3yzkQ7+c5Eqv/ORBAGz0R3DM9E1RLPRDsZz0SqH89ECCbPRG8sz0TdMs9EOznPRKI/
z0QIRs9Ed0zPRNVSz0REWc9Eql/PRAhmz0RvbM9E3XLPRER5z0Sif89EEIbPRG+Mz0TVks9E
RJnPRKKfz0QQps9Ed6zPRNWyz0REuc9Eor/PRAjGz0RvzM9E1dLPRDvZz0Si389EEObPRG/s
z0TV8s9ERPnPRKL/z0QQBtBEbwzQRNUS0ERkGdBEoh/QRAgm0ERvLNBE1TLQRDs50ESiP9BE
CEbQRG9M0ETVUtBEO1nQRKpf0EQIZtBEb2zQRNVy0EQ7edBEon/QRAiG0ERvjNBE3ZLQRDuZ
0ESin9BEKabQRG+s0ETlstBEO7nQRKK/0EQIxtBEd8zQRN3S0EQ72dBEot/QRBDm0ERv7NBE
3fLQRHv60ESq/9BEEAbRRHcM0UTdEtFERBnRRKof0UQQJtFEdyzRRN0y0UREOdFEqj/RRBBG
0USYTNFE3VLRRERZ0USqX9FEEGbRRHds0UTdctFERHnRRKp/0UQQhtFEd4zRRN2S0UREmdFE
qp/RRAim0UR3rNFE3bLRRES50USiv9FEEMbRRHfM0UTd0tFERNnRRKrf0UQQ5tFEf+zRRN3y
0UQ7+dFE</AssayXData><AssayYData Points="150">sR4QPzHSET8cfhI/C2ESP2XLFD/thRQ/n4wUP/VuFT9u9RQ/8hgWPyTCFj/pLBc/53YXP8Rn
Fz8NHRg/sRQZP/J5GD+MRBk/4rYZP2zqGD/HZxk/f6cZP3oHGj+hCRs/bR4aPzTHGj8WcBw/
K88aPz53HD8i4Rw/WrEcP6pMHD9+xBw/CYIdPx9RHT+CZh4/3gAfP5eeHT+55R4/tboeP6tg
Hj+i3R4/aDQfP1NAID/Uxx8/CsUfP+KNHz8DaSA/M1ggP6ZNIT8d+iE/uJchP3ksIT+FPyE/
5eohP+Y8Ij+NliI/PcQiP9mZIT+hSyM/y70jP2p5Iz/JWiI/sJYjP5RiJD/YKCQ/MpIkPwIa
JD8XPyQ/5wkkP2jcJD8WzCQ/KjglP585JT9WviQ/kMEkP8BcJT+pKyU/aK0kP7MEJj+WnyU/
YJwmPwhdJj8G/SY/uaEmP/qeJz9fUic/svInP1csJz89XSc/VmMmP/5MJz8njyg/9jMnP1wi
KT9kISo/dRQpP+7CKD/yXig/ZjQoP+v6Jz8A/Cg/IpgpP2YrKj9r8ik/3k4pPwBWKT/s1Sk/
vfgpPxabKj/VzCo/DToqP5eIKj8DUyo/osQqP1rUKj9c2yk/akQsP46GKj+MJSw/7KcqP279
Kz+Kryo/vYArP4kcLD/fzSw/g2wrP3u6Kz9FmCw/2UEsPzZULD+FeSw/nbQsPzTDLD8MHS0/
tMQtPzOtLT8DkS0/aAMuP5cALT+zcC0/kbotP+CJLT/gTi0/+TMuP91WLj+W6Cw/LwguP0Oz
LT/jlC4/</AssayYData></Step><Step><CommonData><SampleLocation>1</SampleLocation><SampleID></SampleID><SampleGroup></SampleGroup><SampleInfo></SampleInfo><SampleRow>F</SampleRow><SamplePlate>1</SamplePlate><WellType>BUFFER</WellType><Concentration>-1</Concentration><ConcentrationUnits>µg/ml</ConcentrationUnits><MolarConcentration>-1</MolarConcentration><MolarConcUnits>nM</MolarConcUnits><MolecularWeight>-1</MolecularWeight><Temperature>28</Temperature><StartTime>5411445</StartTime><AssayTime>80</AssayTime></CommonData><FlowRate>1000</FlowRate><StepType>LOADING</StepType><StepName>Loading</StepName><StepStatus>OK</StepStatus><ActualTime>80</ActualTime><CycleTime>0.2</CycleTime><AssayXData Points="400">of/RRCAG0kRmDNJE1BLSRDIZ0kSZH9JE/yXSRGYs0kTMMtJEMjnSRJk/0kQHRtJEZkzSRNRS
0kQyWdJEmV/SRAdm0kRmbNJEzHLSRDJ50kShf9JE/4XSRGaM0kTMktJEO5nSRJmf0kT/pdJE
bqzSRNSy0kQ7udJEur/SRP/F0kRmzNJE1NLSRDLZ0kSZ39JE/+XSRGbs0kTM8tJEMvnSRJn/
0kT/BdNEZgzTRMwS00Q7GdNEmR/TRP8l00RmLNNEzDLTRDI500SZP9NE/0XTRGZM00TMUtNE
Q1nTRKFf00QHZtNEZmzTRNRy00Q7edNEoX/TRBCG00RujNNE1JLTRDuZ00Shn9NEB6bTRG6s
00TUstNEO7nTRKm/00QHxtNEbszTRNTS00Q72dNEod/TRAfm00Ru7NNE1PLTRDv500Sh/9NE
BwbURG4M1ETlEtREOxnURKEf1EQHJtREbizURGgz1EQ7OdREoT/URAdG1ERmTNRE1FLURDJZ
1EShX9REB2bURG5s1ETUctREO3nURKF/1EQHhtREbozURNSS1EQ7mdREmZ/URAem1ERurNRE
1LLURDu51ESZv9REB8bURG7M1ETM0tREZNnURKHf1EQo5tREbuzURNTy1EQy+dREof/URAcG
1URuDNVEzBLVRDIZ1UShH9VE/yXVRGYs1UTUMtVEOznVRKE/1UQgRtVEZkzVRNRS1UQ7WdVE
mV/VRP9l1URubNVE1HLVRDJ51UShf9VEB4bVRG6M1UTUktVEbJnVRJmf1UT/pdVEbqzVRMyy
1UQ7udVEmb/VRAfG1URmzNVE1NLVRDLZ1USZ39VE/+XVRG7s1UTM8tVEO/nVRKH/1UT/BdZE
bgzWRMwS1kQ7GdZEmR/WRAcm1kRuLNZEzDLWRHw51kShP9ZEB0bWRG5M1kTMUtZEMlnWRJlf
1kT/ZdZEbmzWRMxy1kStedZEoX/WRAeG1kRmjNZEzJLWRDKZ1kSZn9ZE/6XWRGas1kTUstZE
MrnWRKG/1kT/xdZEuMzWRMzS1kQy2dZEod/WRJPm1kRm7NZEzPLWRDv51kSZ/9ZEBwbXRGYM
10TUEtdEOxnXRJkf10QHJtdEZizXRMwy10QyOddEoT/XRAdG10RmTNdEzFLXRL5Z10SZX9dE
B2bXRGZs10TMctdEMnnXRJl/10T/hddEZozXRMyS10QymddEoZ/XRAem10RmrNdE1LLXRDu5
10Shv9dE/8XXRG7M10TU0tdEO9nXRKHf10QH5tdEbuzXRNTy10Q7+ddEof/XRAcG2ERuDNhE
1BLYRDsZ2EShH9hEBybYRG4s2ETUMthEOznYRKk/2EQHRthEbkzYRPVS2EQ7WdhE61/YRAdm
2ERmbNhE1HLYRDt52ESxf9hEB4bYRG6M2ETMkthEO5nYRKGf2EQHpthEbqzYRMyy2EQyudhE
2r/YRAfG2ERuzNhE1NLYRDLZ2ESh39hEB+bYRG7s2ETM8thEO/nYRKH/2EQHBtlEZgzZRPUS
2UQ7GdlEoR/ZRAcm2USnLNlE1DLZRDI52UShP9lEB0bZRG5M2UTUUtlEO1nZRJlf2UQHZtlE
ZmzZRNRy2UQYetlEoX/ZRAeG2URujNlE1JLZRDKZ2UShn9lE/6XZRGas2UTMstlEMrnZRKG/
2UQHxtlEbszZRNTS2UQy2dlEmd/ZRAfm2URm7NlEzPLZRDL52USh/9lEBwbaRGYM2kTUEtpE
MhnaRJkf2kQoJtpEZizaRMwy2kQyOdpEoT/aRP9F2kRuTNpE1FLaRDtZ2kR2YNpE/2XaRGZs
2kTMctpEO3naRJl/2kT/hdpEZozaRMyS2kQ7mdpEoZ/aRBim2kRmrNpE9bLaRDK52kSZv9pE
B8baRGbM2kTM0tpEMtnaRKHf2kT/5dpEZuzaRMzy2kQy+dpEof/aRP8F20RmDNtEzBLbRDIZ
20SZH9tE/yXbRGYs20TMMttEOznbRJk/20QHRttEZkzbRMxS20Q7WdtEmV/bRP9l20RmbNtE
BXPbRDJ520SZf9tE/4XbRGaM20TMkttEO5nbRKGf20QHpttEZqzbRNSy20Q7udtEmb/bRAfG
20RuzNtE1NLbRDvZ20Sh39tEB+bbRG7s20TU8ttEO/nbRA==</AssayXData><AssayYData Points="400">tkcvPyJyLz8eNi4/p/4tP3usLj990S8/jvIuP3A4MD9uMjA/mZQvP4cQLz8qwy8/2DQwP63o
Lz/ARzA/Ak8xP8YSMD+sJTA/+ogxPxDXMD9drTA/Nl8vP+ZmMD+wjDA/nJQxP4ooMT/+7jA/
IugwPwVtMT9CPzE/H7gxP/xpMT+F4TA/spMxP6Q5Mj94jzE/WyQyP9TLMT//8jI/q6MyPzEw
Mj8x6TE/hG8yP6DoMT8dKTI/4XgyPw3kMT8aLTM/amwyP9HTMj/0YjI/A0wyPzZpMz/WxTM/
u+MyPyK1Mz8n2TM/TccyPwrQMz8j7TI/Eaw0P7qOMz/12jM/z0A0P1b7Mz9oVzQ/J8wzP7Nd
Mz8q+jQ/9RQ0PwgnNT9zLzM/QB41P1feND/9WTQ/f/w0P5RtNT9FnjQ/wZY0P/04NT8ceDU/
r5A0P/LUND87SjU/DOo0P2DpNT/i4jU/LDg1P8ZONj8pUjU/sw43P253Nj9fSDY/tUo2P8UX
Nj+sPTU/i/01PztCNj/pcDU/8ug1P706Nj8bCTY/0EA2PwucNj8G8TU/LBw3P4aGNj9WajY/
1CY2P4C7Nj9IaTc/BTc3P2J3Nz+pyjc/0lw3PwihNz93Kjc/w7k3P8NTOD/0Jzg/tOI2P0bl
Nz8SkDg/bp44P4KiOD9IgTc/Lo03P7CKNz98UDg/umU3PxhLOT/38Dc/CPE3Pw+eOD9K4Dg/
o3w4PwYtOD9H2zg/s404P5mBOD+5rDg/+aM4PyEFOT8IVTg/d844PyVjOT9tsjg/1Aw6P2sT
OT9r3jg/Wdk4P6rOOD+EYDk/m605P3x0Oj9eKDo/5GM5PwDlOD9puTk/dKA5P6xaOT/Ctzk/
ti44P/KCOj+/iTk/ywg6P5XLOj9elDo/Rtg5P3bvOT/60jk/Y6Q6P2SROj8RTDo/Fgo6PxBn
Oj9UTTs/6ZU5P9qVOj9d0Do/MuE5P48NOz+GVjs/hZY7P6aFOj8UhTo/Pr46P859Oj+L1zk/
a3A7P81ZPD98ozs/QYU7P2rWOj9LyTo/LPA6P+JOPD9k8Ts/X1w7P2nTOz9C8jo/R4k7P63r
Oj9ZKjw/Fwk7P2P1Oz9yDDw/hJs7PyiIOz+a2Dw/moQ7P1Q0PD+9jjs/HaE7PyPwPT+m1Ts/
mEA9P75lPD9VWj0/g6I8P1b7PD8n0jw/XJQ9P5xrPT88WTw/2dc8P06wPD81vzw/I9E8P2fx
PD8UYzw/iEI9P6gzPj+3Nz0/qSk9P8fEPj+tMzw/hd08PwOCPT8uFz0/9/09P65iPj/4yD0/
Rmc9PxRGPT+zrj4/Xjo9Pzy5PT+Gfz0/Ubw+P2qAPT9zAj8/U20+P3EwPj/yTT8/yss+P3lw
Pj+qoj0/Y9Q+Py1qPj/e5z4/bcc/P+hBPz/3sT4/8Gk+PzUqPz+iLz4/5s8+P7FOPz80oj4/
l+8+PzK6Pj+99T4/xtg9PzqjPj8IBT8/evU9P8fPPz8+QT8/kQZAPy9xPz/dQj8/b7A/P4bT
Pz8gP0A/YwJAPyC/Pz9S7z8/0as/PxyfQD9S5T8/ODhAP7gBPz8isUA/yFg/P0LqPz/DwD8/
B08/P/UtQT+dJUA/hq4+P2WDPz9pKEA/AF1APyypQD81J0A/eilBP0rePz98KEA/+z5AP/ns
Pz8H+z8/SaZAP8WjPz+XwUA/AQ1BP9wRQT8fMkA/XqpBP/ZHQT/IuUE/3mtAPzwtQT+plUE/
B/ZAP1V3QT+8UEI/rwZCP469QT9Kb0E/xX9AP0d/QT9H+D8/PtNBPxpeQT/xnUA/rjNBP4V9
Qj8PyEI/vstCP7u2QD9vgkE/s69BP7SAQT/51UI/wUNBP7SyQj/YKEI/S8pCP76YQj9Wc0E/
199BP5A5Qj+eXUI/NUdBP1idQj+MUkI/adZCPyR7Qj/6DkI/wKJCP8dZQj9nvEE/fjhDPye/
QT+ClkI/yidCP6ADQz+7f0I/5ANDP/XHQj/KbEM/OC9CPyyCQj8QzUM/x/xCP7DJQj/lOEM/
h85DP7CBQz8flUI/g6dBPyoXQz/pe0M/h29CP0rhQj8kB0M/el1DP524QT/4U0M/hP9CP3YR
RD+VlkQ/EUBDP7riQj+3SkM/jWlDP4YeRD9XBkM/9HhDPw==</AssayYData></Step><Step><CommonData><SampleLocation>1</SampleLocation><SampleID></SampleID><SampleGroup></SampleGroup><SampleInfo></SampleInfo><SampleRow>F</SampleRow><SamplePlate>1</SamplePlate><WellType>BUFFER</WellType><Concentration>-1</Concentration><ConcentrationUnits>µg/ml</ConcentrationUnits><MolarConcentration>-1</MolarConcentration><MolarConcUnits>nM</MolarConcUnits><MolecularWeight>-1</MolecularWeight><Temperature>28</Temperature><StartTime>5492412</StartTime><AssayTime>30</AssayTime></CommonData><FlowRate>1000</FlowRate><StepType>BASELINE</StepType><StepName>Baseline</StepName><StepStatus>OK</StepStatus><ActualTime>30.001</ActualTime><CycleTime>0.2</CycleTime><AssayXData Points="150">of/bRAcG3ERuDNxE1BLcRDsZ3EShH9xEBybcRG4s3ETUMtxEOzncRKE/3EQHRtxEbkzcRNRS
3EQ7WdxEoV/cRAdm3ERubNxE1HLcRDt53EShf9xEB4bcRG6M3ETUktxEO5ncRKGf3EQHptxE
ZqzcRNSy3EQ7udxEob/cRAfG3ERmzNxE1NLcRDvZ3ESh39xEB+bcRGbs3ETU8txEMvncRKH/
3EQHBt1EZgzdRNQS3UQ7Gd1EmR/dRP8l3URmLN1E1DLdRDI53UShP91E/0XdRG5M3UTUUt1E
O1ndRKFf3UT/Zd1EZmzdRMxy3UQ7ed1EmX/dRAeG3URmjN1E1JLdRDKZ3UShn91EB6bdRG6s
3UTMst1EO7ndRJm/3UQHxt1EbszdRMzS3UQy2d1Eod/dRAfm3URm7N1E1PLdRDv53USh/91E
BwbeRGYM3kTMEt5EMhneRJkf3kQHJt5EZizeRNQy3kQyOd5EmT/eRP9F3kRuTN5E1FLeRDtZ
3kShX95EB2beRG5s3kTMct5EMnneRJl/3kQHht5EZozeRMyS3kQ7md5EmZ/eRAem3kRmrN5E
1LLeRDu53kSZv95E/8XeRGbM3kTU0t5EMtneRKHf3kT/5d5EZuzeRNTy3kQy+d5Emf/eRP8F
30RmDN9E1BLfRDsZ30SZH99E/yXfRGYs30TlMt9EMjnfRKE/30T/Rd9EbkzfRNRS30QyWd9E
oV/fRP9l30RmbN9EJnPfRDt530SZf99E/4XfRGaM30TMkt9EMpnfRJmf30T/pd9EbqzfRNSy
30RDud9E</AssayXData><AssayYData Points="150">18dDPxi6RD8JqEM/y6REP3w2RD/W/kI/PpVDP11IRD/O60Q/6WtEP1rpQz+M8UM///hFP6FB
RD/9YEQ/I75DP5wKRD9JFEQ/55lEP0c3RT9ESUU/DElEP88aQz8G50Q/i1REP4IdRD930EM/
2RxEPwLPRD+5BEQ/K5hFP+2vRD8s/EQ/N+1EP+XJRD/9BEQ/KQ5FP0PlRD//c0U/bVNFP0Lv
RD81/UQ/4uJEP80jRT8Vq0Q/VudEPxCwRT9iA0Y/4pNFP6y1Rz/BNkU/XvxFPxsqRT+/xUU/
Wc9FP00CRj+W60Q/N3xFP1DORT84SkU/LdBEP8SKRT+JkUU/YK5GP975RT9qsUU/3GpHP0r8
Rj8gzEU/jxRGP7SKRj9qw0U/HLVGPz6pRj93H0Y/0ElFP6bbRT+lpUY/67VGP+9IRj+4J0U/
keFFP8ngRT/OmUY/oydHPx6WRj9QikY/zaxGPwVBRj8cSEY/kCxHPxPHRT+vk0Y/Y7NGP3oE
SD80gUY/ws5FP+JkRz896EY/z3hGP3oPRT9QtEY/RHBGPyzeRj+2w0Y/+URHP825Rj+c+Uc/
CX9HP5f/Rj+q0UY/XgFHP3B3Rj+fIEc/niVHP9unRz/ZB0g/KuBGPxLZRj+7BUg/jjxGP95l
SD9LRUc/SspGP9PbRz+Bwkc/235IP8sPRz8iLUg/m1VHP/ObST93Ckg/q2VHPzhYSD/tuEc/
mQxIP55SST80Ykg/gCtIP3FRSD9dlUc/QzNIP6FRSD/ycUc/5mpIP/U+SD8hfEg/uhlJP2Pm
Rz/pGUg/</AssayYData></Step><Step><CommonData><SampleLocation>10</SampleLocation><SampleID>QA013.765M.C1 gp120</SampleID><SampleGroup></SampleGroup><SampleInfo></SampleInfo><SampleRow>F</SampleRow><SamplePlate>1</SamplePlate><WellType>KSAMPLE</WellType><Concentration>-1</Concentration><ConcentrationUnits>µg/ml</ConcentrationUnits><MolarConcentration>15.6</MolarConcentration><MolarConcUnits>nM</MolarConcUnits><MolecularWeight>-1</MolecularWeight><Temperature>28</Temperature><StartTime>5531022</StartTime><AssayTime>180</AssayTime></CommonData><FlowRate>600</FlowRate><StepType>ASSOC</StepType><StepName>Association</StepName><StepStatus>OK</StepStatus><ActualTime>180.005</ActualTime><CycleTime>0.2</CycleTime><AssayXData Points="900">sb/fRA/G30R2zN9E1NLfRDrZ30Sh399ED+bfRHbs30Tc8t9ES/nfRKn/30QPBuBEdgzgRNwS
4ERDGeBEqR/gRA8m4ER2LOBE3DLgREM54ESpP+BED0bgRHZM4ETcUuBEQ1ngRKlf4EQPZuBE
dmzgRNxy4ERDeeBEqX/gRA+G4ER2jOBE3JLgREOZ4ESpn+BEGKbgRG6s4ETcsuBEQ7ngRKm/
4EQPxuBEdszgRNzS4ERD2eBEqd/gRAfm4ERu7OBE3PLgREP54ESp/+BEDwbhRG4M4UTkEuFE
QxnhRKkf4UQPJuFEdizhRNwy4URDOeFEqT/hRA9G4UR2TOFE1FLhRENZ4USpX+FEB2bhRG5s
4UTUcuFEQ3nhRKl/4UQPhuFEdozhRNyS4URDmeFEqZ/hRA+m4URurOFE3LLhREO54USpv+FE
B8bhRG7M4UTc0uFEOtnhRKnf4UQP5uFEbuzhRA3z4UQ6+eFEqf/hRA8G4kR2DOJE3BLiREMZ
4kShH+JEDybiRHYs4kTUMuJEQzniRKk/4kQPRuJEbkziRNxS4kQ6WeJEqV/iRAdm4kR2bOJE
1HLiREN54kTKf+JED4biRHaM4kTUkuJEdJniRKGf4kQHpuJEbqziRNyy4kRDueJEob/iRAfG
4kR2zOJE1NLiRDrZ4kSh3+JEB+biRG7s4kTU8uJEOvniRKn/4kQgBuNEbgzjRNQS40RLGeNE
qR/jRAcm40R2LONE1DLjREM540SpP+NEB0bjRG5M40TUUuNEOlnjRKFf40QHZuNEbmzjRNRy
40QgeuNEoX/jRAeG40RujONEDZPjREOZ40Shn+NEB6bjRG6s40TUsuNEOrnjRKG/40QHxuNE
dszjRNzS40Q62eNEod/jRAfm40R27ONE1PLjREP540Sh/+NEBwbkRHYM5ETcEuREQxnkRKkf
5EQPJuREdizkRNwy5ERDOeREqT/kRA9G5ER2TORE3FLkRENZ5ESpX+RED2bkRKds5ETccuRE
Q3nkRKl/5EQPhuREdozkRNyS5ERDmeREqZ/kRA+m5ER2rORE1LLkREO55EShv+RED8bkRHbM
5ETc0uREOtnkRKnf5EQP5uREduzkRNzy5EQ6+eREqf/kRA8G5UR2DOVE3BLlREMZ5USpH+VE
DyblRHYs5UTcMuVEQznlRKE/5UQPRuVEdkzlRNxS5URDWeVEqV/lRA9m5UR2bOVE3HLlREN5
5USpf+VED4blRHaM5UTUkuVEOpnlRKmf5UQPpuVEdqzlRNyy5URDueVEob/lRAfG5UR2zOVE
3NLlRDrZ5USp3+VED+blRG7s5UTk8uVEOvnlRKn/5UQPBuZEdgzmRNwS5kQ6GeZEqR/mRA8m
5kRuLOZE1DLmREM55kSpP+ZEB0bmRHZM5kTcUuZEOlnmRLFf5kQHZuZEbmzmRNxy5kQ6eeZE
qX/mRAeG5kR2jOZELpPmRDqZ5kShn+ZEB6bmRG6s5kTUsuZEOrnmRKG/5kQPxuZEbszmRNTS
5kQ62eZEhuDmRAfm5kR27OZE3PLmRDr55kSp/+ZEBwbnRG4M50TUEudEOhnnRKEf50QHJudE
diznRNQy50Q6OedEqT/nRAdG50R2TOdE1FLnRENZ50TKX+dEB2bnRG5s50TUcudEQ3nnRKF/
50QHhudEboznRNyS50Q6medEqZ/nRGGm50RurOdE3LLnRDq550Spv+dEB8bnRG7M50TU0udE
OtnnRKHf50QP5udEbuznROTy50Q6+edEof/nRAcG6ERuDOhE1BLoREMZ6EShH+hEByboRHYs
6ETcMuhEYznoRKk/6EQPRuhEdkzoRNRS6ERDWehEqV/oRA9m6ER2bOhEFnPoREN56ESpf+hE
D4boRHaM6ETckuhEQ5noRKmf6EQPpuhEdqzoRNyy6ER0uehEqb/oRDDG6ER2zOhE3NLoREPZ
6ESp3+hED+boRHbs6ETc8uhEQ/noRKn/6EQPBulEdgzpRNwS6URDGelEqR/pRA8m6UR2LOlE
9TLpRDo56UShP+lED0bpRHZM6UQuU+lEQ1npRMJf6UQHZulEbmzpRNxy6URDeelEoX/pRA+G
6URujOlE3JLpRDqZ6USpn+lEB6bpRG6s6UTcsulEOrnpRKG/6UQPxulEfszpRNTS6URD2elE
od/pRA/m6URu7OlE3PLpRDr56USp/+lEBwbqRG4M6kTUEupEQxnqRKkf6kQPJupEbizqRNQy
6kRDOepEqT/qRA9G6kR2TOpE3FLqRDpZ6kSpX+pED2bqRI5s6kTccupEQ3nqRKl/6kQHhupE
dozqRNSS6kRDmepEoZ/qRAem6kR2rOpE3LLqRMa56kShv+pEB8bqRHbM6kTU0upEQ9nqRKHf
6kQH5upEduzqRNzy6kRD+epEof/qRA8G60RuDOtE3BLrRDoZ60ShH+tEBybrRG4s60TUMutE
OjnrRKk/60QHRutEdkzrRNRS60Q6WetEoV/rRA9m60RubOtE1HLrRDp560Shf+tEB4brRG6M
60TUkutEOpnrRKGf60QHputEbqzrRNSy60Q6uetEob/rRA/G60R+zOtE1NLrRDrZ60Sx3+tE
B+brRG7s60TU8utEQ/nrRKH/60QPBuxEbgzsRO0S7EQ6GexEoR/sRA8m7ER2LOxE3DLsRDo5
7ES5P+xED0bsRHZM7ETcUuxEOlnsRKlf7EQPZuxEdmzsRNxy7ERDeexEqX/sRA+G7ER2jOxE
3JLsREOZ7ESpn+xED6bsRI6s7ETcsuxEQ7nsRKm/7EQPxuxEdszsRNzS7ERD2exEqd/sRA/m
7ER27OxE3PLsREP57ERFAO1EDwbtRHYM7UTcEu1EQxntRKkf7UQPJu1EbiztRNwy7URDOe1E
qT/tRA9G7UR2TO1E3FLtRENZ7USpX+1EB2btRG5s7UTccu1EQ3ntRKl/7UQHhu1EdoztRNyS
7URDme1EqZ/tRCim7URurO1E1LLtRDq57USpv+1ED8btRHbM7UTU0u1EQ9ntRKHf7UQP5u1E
duztRNzy7UQ6+e1Eqf/tRA8G7kR2DO5E3BLuREMZ7kSpH+5EDybuRG4s7kSpM+5EOjnuRKE/
7kQHRu5EdkzuRNRS7kQ6We5En2DuRJtm7kRubO5E1HLuREN57kSpf+5ED4buRHaM7kTcku5E
Q5nuRKGf7kQHpu5EdqzuRNSy7kRDue5Eqb/uRAfG7kR2zO5E1NLuREPZ7kSp3+5EB+buRG7s
7kTc8u5EOvnuRKH/7kQHBu9EdgzvRNQS70RDGe9EqR/vRA8m70RuLO9E1DLvRDo570SpP+9E
OEbvRG5M70TUUu9EQ1nvRKFf70QHZu9EbmzvRNRy70Q6ee9EoX/vRAeG70RujO9E3JLvRFuZ
70Shn+9EB6bvRG6s70TUsu9EQ7nvRKG/70QPxu9EbszvRNTS70Q62e9Eod/vRAfm70R27O9E
1PLvREP570Sh/+9EBwbwRG4M8ETcEvBEOhnwRKEf8EQgJvBEbizwRNQy8EQ6OfBEoT/wRA9G
8ERuTPBE3FLwRFNZ8ESpX/BED2bwRHZs8ETccvBES3nwRKF/8EQPhvBEbozwRO2S8ERDmfBE
qZ/wRA+m8ER2rPBEFrPwREO58ESpv/BED8bwRHbM8ETc0vBEQ9nwRI7g8EQg5vBEduzwRNzy
8ERD+fBEqf/wRA8G8URuDPFE3BLxREMZ8US5H/FEDybxRKcs8UTcMvFEQznxRKk/8UQPRvFE
dkzxRNxS8URDWfFEqV/xRA9m8UR2bPFE3HLxREN58USpf/FED4bxRHaM8UTckvFEOpnxRKmf
8UQPpvFEbqzxRNyy8UQ6ufFEob/xRA/G8UR2zPFE3NLxREPZ8USp3/FED+bxRHbs8UTc8vFE
Q/nxRKn/8UQPBvJEdgzyRNQS8kRbGfJEqR/yRA8m8kR2LPJE3DLyRDo58kSxP/JEB0byRG5M
8kTUUvJEQ1nyRKlf8kQPZvJEdmzyRNRy8kQ6efJEsX/yRA+G8kRujPJE1JLyRDqZ8kShn/JE
B6byRG6s8kTcsvJEQ7nyRBzA8kQPxvJEdszyRNzS8kQ62fJEod/yRA/m8kR27PJE3PLyRGz5
8kSp//JEBwbzRHYM80TUEvNEOhnzRKkf80QHJvNE2CzzRNQy80RDOfNEoT/zRA9G80RuTPNE
3FLzRDpZ80ShX/NEB2bzRG5s80TccvNEOnnzRMJ/80QHhvNEbozzRO2S80RDmfNEoZ/zRAem
80RurPNE1LLzRDq580Shv/NEB8bzRHbM80TU0vNEOtnzRKHf80QP5vNEbuzzRNTy80Q6+fNE
of/zRAcG9ESGDPRE3BL0RDoZ9EShH/REByb0RG4s9ETUMvREQzn0RKE/9EQHRvREbkz0RNRS
9EQ6WfREoV/0RAdm9ER2bPRE1HL0REt59ESpf/REGIb0RG6M9ETckvREQ5n0RKGf9EQPpvRE
dqz0RNyy9ERLufREqb/0RA/G9ER2zPRE3NL0REPZ9ESp3/RED+b0RHbs9ETc8vREQ/n0RKn/
9EQgBvVEbgz1RNwS9URDGfVEqR/1RAcm9UR2LPVE1DL1RIQ59USpP/VEB0b1RHZM9UTUUvVE
Q1n1RKFf9UQPZvVEdmz1RNxy9URDefVEqX/1RAeG9UR2jPVE1JL1REOZ9USpn/VED6b1RG6s
9UTcsvVES7n1RKG/9UQPxvVEdsz1RNzS9URD2fVEod/1REDm9UR27PVE3PL1REP59USh//VE
Dwb2RHYM9kTUEvZEOhn2RKkf9kQPJvZEdiz2RNwy9kR0OfZE</AssayXData><AssayYData Points="900">TnNFP7jFQz9yn0U/WNJEP5bIRD8Cr0Q/G4RFP/GBRT/L2EQ/ib5FPy5RRT/DO0Y/mP1FP6ko
RT+e/0Y/xRFGPyPGRT9LXkY/hRFGP4GwRT9ij0U/iWVGP6eMRj/sOkU/+XtFP+FZRT/0+EU/
9mhGPx1pRj+SCEc/OWJGP6qjRj97TUY/+AFGP4nGRT8AjkU/34JGP48qRz/ivkU/MD5HP89L
Rj+syEY/LP5GPzKFRz+SIEc/FS1GP9/8RT+WhUY/8SxHPwVlRj+uaUY/mvNHP3zERz+Y+UY/
FiRHP4dURz9nJ0c/S9RGP6MXRz88ikc/rG1HP7qfRj838Uc/IchGP63+Rj+rSkg/Ky9IP6Yl
Rz9xgUc/KxtIP0I3Rz+6okY/0opHP5/dRj8k50c/i0xIP7gxSD/ZaEg/7VdHP+a/Rj92C0g/
xcJIPxd5SD8+1Uc/tUFIP37nRz/1QEg/en5IP0AIRz/EWUg/zZhHP64LST8670U/P2VIP9na
Rz/Ijkc/wf9HPwqxSD+/qUc/zxFIP7G6Rz8TY0g/g3VIP0ZFSD+RA0k/iW5IP1JhST/TUUg/
bt5JP8CeSD8laEg/o6ZIP3GYSD9tf0g/uUxJP15QST+hqEg/Ey1JP6tVSD+z2Eg/32tIP/20
ST/AkUk/YwtJP9xcST9tAUk/MylJP4JTST+bXkk/HrdIPxoLSj8LuUg/c7BJPx9RST8zLko/
RqBJP+KrST9Rl0k/eI1JP1NKST+Hmkg/jcJJP2SdSj9xPUo/MMtIPz9VST/XQUo/ee1JP8GC
ST8lokk/JFRJPwnBST9jPEo/5sFKP4RWSj9etEk/yhNKP8jNSj+ViEo//25KPyMbSj+JO0s/
rklKPy8ESj//00o/uJJLP/vPSj+6C0s/GstJP6rfSj+vFEo/TSJJPxF/Sj/L6Ek/1o9KP7sk
Sj/w3Ek/rGVKPzjGSj+AiEs/1cxLP/lHSj8Z2Uo/25xKP/9QSj+t/Uo/nHJLPxLGSj/StUo/
LR1LP60TTD9a4Es/oMRKP6ToSj/hZUo/8PRKP4+0Sj+ap0o/0X5MP+EsSz+rBUs/hbJKP60/
Sz926Uk/s+NKP9XmSj9j0Es/AMJLP1nnSj9pyEo/yxFMP91RSz+ucko/JGBKPzPKSz8W70o/
cHpKP8Z3Sj+fY0s/KqBLP+rNSj+/HEs/tFFLP/nbSz9k2Eo/B3JLP14zTD+AGkw/ALtLP8Ng
Sz9Phkw/bixLP+cETD/GBkw/A9VMP3ymTD/Owks/iFRMP2EvTD9TLkw/6KVLPwZGTD/4BUw/
+m1LP+TuSz9SdEw/jFtMPygFTD96Ek0/qfdMP+8YTD8RtEw/DihNP6PCTD+bwUw/Fa9MP1Rf
TD8zZEw/0lFLP+fHTD9geE0/JHJMP7VWTT//60s/9QdMP+qmTT/2Rkw/9GtLP3qlTT+Muks/
9J9MP1OlTD+hbUw/HP9MP9vVTD9aJE0//A1NP/R/TT9K3U0/fmtMP0xZTT8YjE0/N2BMP9UG
TT87W00/7jpNP4LVTD+/Ak0/fIZNP+DMTD8/gU0/EVxNP7cFTT9gZ00/Vp1NPyWKTD8POE0/
WZ9NP9lFTT+qfE0/0CNOP9b7Sz8soE0/O39NP1LYTT+3+U0/nqJNP8R0Tj9gi00/Sr9NP7dJ
TT+Bvk0/rJlNP1SYTT/SoE0/5dBOP+uCTT9VAU4/5t9NP57ITT+FFE8/RcJMP3a5TT//dU0/
cxtPPw6lTj+cFk4/MWRNP/N5Tj9LJU4/M3BNP/UlTj/nh00/TURPP+VpTj8/900/R0NNP2Vb
Tj8ijE0/K9dNP6reTT9lDE0/nrtNP7qkTj/P5E0/+O9NP+ElTj9oAk4/18VNP2+gTj+mdk4/
3gJPP/yCTj+5NE4/wuZOP8WqTT+OFU4/8iJPP6VJTz8Km04//xhOPylUTj/fVk4/e5BOP4YZ
Tj+WYE4/g+pOPwOhTz/jxk4/ERhOP1/GTj9YcE4/k41PP7dATz9m1k4/o/pOP77tTj9jF08/
2GRPP/X4Tj/MS08/QeVOP7YZTj+9VE8/DlhPP9iJTj+s7U4/+gJPP3MNTz8Ap04/NBRPP5di
Tz8hW08/3zpPP2QDTz8KcE8/A8ROP/2dTj/53U4/uBRQP6mYTz+ad08/dy9QP7FuTz+tM1A/
zolPP/9GTz/XP08/NS1QPzj9Tz9uVk8/OmhPP5JHTz/WB1A/iuNPP958Tj9LP08/aL9OP70Q
Tz8hGE8/3PxPPxs9UD/0fU8/a6RPP51oUD8VyU8/SLVPPyIoTz8HxE8/KZZOP8QyTz/jh1A/
rKRQP0gsUD9WLVA/oqxPP8NCUD+FzE8/YgNQP5PzTz8+qFA/JapQP/yIUD8+gE8/GxhQP1VI
UD/kD1E/z4FQPyqGUD8Ye08/7/9PP+L4Tz8nnU8/nilQPxa/UD/SE1A/91RRP8znTz/3Ak8/
5YRQPz6pUD/7/k8/RJdQPyxbTz9n71A/WYRQP04qUD8idVA/sFZRP4zxUD98r08/WPxPP8YJ
UD/0WVE/zjBQP9BXUD/MfE8/DDBQPwMRUD/Sck8/4XFQP3xAUT/5f1A/cylQPxB8UT8BAVI/
N71PP2tKUD/uv1E/WYRRP5USUT8pBVE/XrRQP7zgUD/cT1A/sKlQP79VUT+A/lA/syFRP8dg
UD+Q0lA/zZZRPwzYUD9Y4U8/4KNQP/khUT8IVFA/yTBRP4iTUD9BLFI/OkJRP8l/UT+WUVE/
HEhQPzt0UD+hEVE/pD5SP0BYUT+NzVE/wt5QPzVgUT81+lE/325RP3yUUj9fIlI/vkNSP5/J
UT8nyVE/AJBRPy3bUT9aHlE/WNNRPzwKUz8y71E/ymxQPxzUUD+4AFI/kq1RP3eAUj+0GVI/
N/VSPzzMUT+7uFA/a11RP5XSUT9QwFI/qpRSP+mkUj+hdlE/qP9QP3hxUT/A0VE/jqZSP3Aa
Uj9mtFE/bKhRPyh/UT+LFVI/RShRP32dUT/GkVI/Se1QP0hcUj8FHVI/HEtSPz50UT8U01E/
7DhSPwDiUT8mxlE/RflQPx/CUT+h/VE/RtJRP0eAUT+KQVE/5OhSP76eUj/0S1I/BTpSP9sn
Uj/OwFA/TXdRP48UUj+mFlI/amZRP/XPUT8bI1I/UnJRP1TsUj9R0VI/e0hSP0fbUT+4yVI/
iP9RP3e3Uj/DlVI/boNSP7wpUj9gMVM/M5hSP/+SUT9/5lI/MQNSP8wgUj8Mj1M/qghTPx+Z
Uj9SBVM/t4BSP+XKUj8yClM/k2JSP6OTUz+JslI/B/FTP97xUj/FJlM/wIpSPxzrUT8P8lI/
6IpSP9C9UT+MolI/BUJTP8RdUz/vUFI/RT9SP4P1Uj+3s1I/n3JRP0c9Uj++dlI/T/tSP7rD
Uj/8q1M/0A9TP2JDUz/X8FI/9qJTP2fxUj+BUFI/0BlTP2j1Uz8o5lI/MbVSP5M/Uz+tuVI/
XYRSP6vYUz9atFI/vu5TP5lJUj/qZFM/qtdTPzqzUz9U4FI/2DxUPzBdUz8MkFM/9NhTPwtP
Uz9LVVM/1DBTP8p+Uj/EjVM/zE1TP4ZdUj+CDlM/EzxTPwCfUz9am1I/tIFTPyHSUz9NY1M/
/btTP0WpVD8l9FM/CcFSP0GcUz+YO1M/tz9UP5BhUz/su1M/n3pSP8qUUz/9ZFM/svtSP9Sz
VD9z3FM/fbhUP7ZZUz/kO1I/Vk9UP3QhUj8EYFQ/WLJTPw6jVD8ZplM/3aZTP+uqUz+/X1M/
+DFTP1lUVD+9SVQ/P+tTPzqEUz9mS1Q/VjpUP7ueUz8CQlM/uvlUP8QGVD/XWVM/GONTP1uD
VD+2slQ/8TBTP4mIUz/XA1Q/axhUPxqDUz+3FlQ/IWJTPw5pVD+uUlM/5WxUP5p/VD/RIFQ/
LLNUP8o+VD8gk1Q/R3dUPxDgVD8K8FM//lpUP+TfUz8YLFQ/R9xUP26aVD8NplQ/DwlUP2/4
Uj8NKVQ/sYpUP4XtUz8fllQ/wPhTP1WtUz+i3FM/a2NTP3OXVD9g7lQ/N8FUPzJDVT+xZVQ/
nGJUPxEuVT+8XFU/xYJUP0oyVT9OtFQ/2YlUP4ApVj9mAVQ/yn1VP9PSUz83GlU/0nNUPzQc
VD/c5VQ/s0xUPw+jVD9ScVU/X95TP2goVD/f/lM/RYFTP9LrVD+J+VQ/DYFUP0lrVD/xkFQ/
Y7VUP85FVj9vxlU/R8pUPzbDVD8Ec1Q/ezlVP0vmVT8mxVQ/7L5UPwPlVD8nRlQ/7HJUP1XC
Uz/pAlQ/QqtUP8OFVD/S81Q/ovBUP/jmVD9E3lQ/s1FUPzStVD+3YFQ/Yg9WP/qQUz9vXFQ/
JftVPxB2VT9OXlU/ClNUPzyAVT83IVU/3AVVP4V0VT87v1Q/XnhVP9qVVT+Y2VQ/trRUP/3n
VD+NhlU/dtpUPz5XVD/8W1U/SzhVP9LuVD/UsFU/YmRVP9SwVD/BAVU/pn9UP3y9VT/1xVU/
0AdWPzJyVT/74VQ//OhVP2PTVD83J1U/NtVVP/IZVT9hD1U/1rJUPzKCVj+nPVU/OF1VP8eG
VT9Qi1U/nwFVP/tRVj8tPlU/fN1VP39LVj9lRlY/CmBWPwwYVT9bhlU/rn1WP/lnVj9CKVY/
SxRVP0dkVj+SgFQ/eZtVP+PJVj9Bf1U/A1FWP9tFVT8UG1Y/m8lVP0qYVT8e41U/x45VPzlF
Vj9FeFU/l7pVPwarVT88QlU/8bhVP/biVT/A7lQ/XBJVP5/7VD8iaVU/ogtWPwq3VT+9TFY/
LT1WP/SmVj9n6VU/6RtWP4PiVT+lYVY/gPdWPyjWVT+0g1Y/</AssayYData></Step><Step><CommonData><SampleLocation>1</SampleLocation><SampleID></SampleID><SampleGroup></SampleGroup><SampleInfo></SampleInfo><SampleRow>F</SampleRow><SamplePlate>1</SamplePlate><WellType>BUFFER</WellType><Concentration>-1</Concentration><ConcentrationUnits>µg/ml</ConcentrationUnits><MolarConcentration>-1</MolarConcentration><MolarConcUnits>nM</MolarConcUnits><MolecularWeight>-1</MolecularWeight><Temperature>28</Temperature><StartTime>5719832</StartTime><AssayTime>180</AssayTime></CommonData><FlowRate>600</FlowRate><StepType>DISASSOC</StepType><StepName>Dissociation</StepName><StepStatus>OK</StepStatus><ActualTime>179.999</ActualTime><CycleTime>0.2</CycleTime><AssayXData Points="900">2j/2REBG9kSnTPZEDVP2RHRZ9kTaX/ZEQGb2RNBs9kQNc/ZEdHn2RNp/9kQ4hvZEp4z2RA2T
9kR0mfZE2p/2RDim9kSnrPZEDbP2RHS59kTYwPZEQMb2RKfM9kQF0/ZEdNn2RNLf9kRA5vZE
p+z2RAXz9kRr+fZE2v/2REAG90SfDPdEFRP3RHQZ90TaH/dEOCb3RJ8s90QNM/dEazn3RNo/
90RARvdEp0z3RAVT90R0WfdE2l/3RDhm90SnbPdEBXP3RHR590TSf/dEQIb3RKeM90QNk/dE
dJn3RNqf90Q4pvdEp6z3RA2z90RrufdE2r/3RDjG90SnzPdEBdP3RGvZ90TS3/dEQOb3RJ/s
90Qc9PdEdPn3RNr/90Q4BvhEnwz4RA0T+ERrGfhE0h/4RDgm+ESfLPhEBTP4RHQ5+ETaP/hE
OEb4RJ9M+EQNU/hEa1n4RNJf+ERAZvhEn2z4RAVz+ER0efhE2n/4RDiG+ESfjPhEBZP4RHSZ
+ETSn/hEQKb4RJ+s+EQNs/hEa7n4RNK/+EQ4xvhEn8z4RA3T+ER02fhE0t/4RDjm+ESf7PhE
BfP4RGv5+ETa//hEQAb5RJ8M+UQFE/lEaxn5RNIf+UQ4JvlEnyz5RA0z+URrOflE2j/5REBG
+USnTPlEBVP5RJ1Z+UTaX/lEQGb5RKds+UQFc/lEdHn5RNJ/+URAhvlEp4z5RA2T+UR0mflE
2p/5RECm+USnrPlEDbP5RHS5+UTav/lEQMb5RKfM+UQN0/lEdNn5RNrf+URh5vlEn+z5RA3z
+UR0+flE2v/5REAG+kSnDPpEDRP6RHQZ+kTaH/pEQCb6RKcs+kQNM/pE3jn6RNI/+kRARvpE
p0z6RA1T+kRrWfpE2l/6REBm+kSfbPpEDXP6RGt5+kTSf/pEOIb6RKeM+kQNk/pEdJn6RNKf
+kQ4pvpEp6z6RAWz+kR0ufpE2r/6RDjG+kTxzPpEDdP6RHTZ+kTa3/pEQOb6RKfs+kQN8/pE
dPn6RNr/+kQ4BvtEnwz7RA0T+0R0GftE0h/7REAm+0SnLPtEBTP7RHQ5+0TaP/tEQEb7RKdM
+0QNU/tEdFn7RNpf+0RAZvtEp2z7RA1z+0RreftE0n/7RGmG+0SnjPtEDZP7RHSZ+0Tan/tE
QKb7RJ+s+0QFs/tEa7n7RNK/+0RAxvtEp8z7RA3T+0Sd2ftEE+D7RDjm+0Sf7PtEBfP7RGv5
+0TS//tEOAb8RJ8M/EQNE/xEaxn8ROof/EQ4JvxEnyz8RA0z/ERrOfxE0j/8RDhG/ESnTPxE
BVP8RGtZ/ETzX/xEOGb8RJ9s/EQNc/xEa3n8RNJ//EQ4hvxEn4z8RAWT/ERrmfxE0p/8RDim
/ESfrPxENrP8RGu5/ETSv/xEScb8RJ/M/EQN0/xEdNn8RNrf/EQ45vxEn+z8RA3z/ERr+fxE
0v/8REAG/USnDP1EBRP9RGsZ/UTSH/1EQCb9RJ8s/UQFM/1Eazn9RNo//UQ4Rv1En0z9RAVT
/URrWf1E2l/9RDhm/USnbP1EDXP9RGt5/UTaf/1EQIb9RKeM/UQVk/1Ea5n9RNqf/URApv1E
0Kz9RA2z/UR0uf1E2r/9REDG/USnzP1EDdP9RHTZ/UTa3/1EQOb9RKfs/UQN8/1EdPn9RNr/
/URABv5Epwz+RA0T/kR0Gf5E2h/+REAm/kSnLP5EDTP+RJQ5/kTaP/5EWUb+RKdM/kQNU/5E
dFn+RNpf/kRJZv5Ep2z+RA1z/kR0ef5E2n/+RIqG/kSnjP5EDZP+RHSZ/kTan/5EQKb+RKes
/kQNs/5EdLn+RNK//kRAxv5Ep8z+RAXT/kR02f5E2t/+REDm/kSn7P5EDfP+RGv5/kTa//5E
OAb/RKcM/0QNE/9EdBn/RNof/0RAJv9Epyz/RAUz/0R0Of9E0j//REBG/0SnTP9EDVP/RHRZ
/0TaX/9EQGb/RKds/0QNc/9EdHn/RNp//0RAhv9En4z/RA2T/0TGmf9E2p//RECm/0SnrP9E
DbP/RGu5/0TSv/9EOMb/RKfM/0QN0/9Ea9n/RNrf/0Q45v9Ep+z/RA3z/0Rr+f9E0v//RCAD
AEVPBgBFhwkARboMAEXpDwBFHBMARU8WAEWHGQBFuhwARe0fAEUkIwBFTyYARYIpAEW2LABF
7S8ARSwzAEVPNgBFhzkARbY8AEXtPwBFHEMARVNGAEWHSQBFtkwARelPAEUgUwBFeFYARYJZ
AEXGXABF6V8ARRxjAEVTZgBFgmkARbZsAEXtbwBFIHMARU92AEWCeQBFtnwARel/AEUcgwBF
T4YARYKJAEW2jABF6Y8ARRyTAEVPlgBFgpkARbacAEXpnwBFQaMARU+mAEWCqQBFtqwARemv
AEUcswBFT7YARYK5AEW6vABF6b8ARRzDAEVPxgBFgskARbrMAEXtzwBFHNMARU/WAEWC2QBF
utwARe3fAEUg4wBFU+YARYfpAEW67ABF7e8ARSDzAEVT9gBFh/kARbr8AEXt/wBFIAMBRVMG
AUWHCQFFugwBRe0PAUUgEwFFUxYBRYcZAUW6HAFF7R8BRSAjAUVTJgFFhykBRbosAUXtLwFF
IDMBRU82AUWHOQFFujwBRe0/AUUcQwFFgEYBRYdJAUW6TAFF6U8BRSBTAUWJVgFFh1kBRbpc
AUXpXwFFIGMBRU9mAUWbaQFFumwBRe1vAUUccwFFU3YBRYd5AUW6fAFF6X8BRSCDAUVThgFF
gokBRbqMAUXpjwFFIJMBRVOWAUWHmQFFtpwBRemfAUUgowFFU6YBRYepAUW2rAFF7a8BRSCz
AUVPtgFFgrkBRbq8AUXtvwFFIMMBRVPGAUWCyQFFuswBRQ7QAUUg0wFFU9YBRYfZAUW63AFF
FuABRRzjAUVT5gFFh+kBRbbsAUXp7wFFPfMBRVP2AUWC+QFFuvwBRe3/AUUgAwJFUwYCRYcJ
AkW2DAJF7Q8CRSATAkVTFgJFhxkCRbYcAkXpHwJFHCMCRU8mAkWCKQJFuiwCRekvAkUcMwJF
TzYCRYc5AkW2PAJF6T8CRRxDAkVPRgJFgkkCRbZMAkXpTwJFHFMCRVNWAkWHWQJFulwCRe1f
AkUcYwJFT2YCRY9pAkW6bAJF6W8CRRxzAkVPdgJFgnkCRbZ8AkXpfwJFHIMCRVyGAkWCiQJF
towCRemPAkUckwJFT5YCRYKZAkW2nAJF6Z8CRSCjAkVPpgJFgqkCRbqsAkXtrwJFHLMCRU+2
AkWCuQJFtrwCRem/AkUcwwJFT8YCRYfJAkW2zAJF6c8CRSDTAkVT1gJFgtkCRbbcAkXp3wJF
IOMCRVPmAkWC6QJFuuwCRe3vAkUg8wJFT/YCRYf5AkW6/AJF7f8CRRwDA0VTBgNFhwkDRboM
A0XtDwNFIBMDRVMWA0WHGQNFuhwDRe0fA0UgIwNFUyYDRYcpA0W6LANF7S8DRSAzA0VTNgNF
hzkDRdI8A0XtPwNFIEMDRVNGA0WHSQNFukwDRe1PA0UgUwNFU1YDRYdZA0W2XANF7V8DRSBj
A0VTZgNFh2kDRbpsA0XtbwNFIHMDRVN2A0WCeQNFvnwDRfV/A0UggwNFU4YDRYKJA0W6jANF
7Y8DRSCTA0VPlgNFh5kDReucA0XtnwNFHKMDRVOmA0WHqQNFuqwDRemvA0UcswNFT7YDRYe5
A0W6vANF7b8DRRzDA0VgxgNFh8kDRbbMA0XtzwNFINMDRVPWA0WC2QNFttwDRe3fA0Ug4wNF
T+YDRYLpA0W27ANF6e8DRSDzA0VT9gNFh/kDRcb8A0Xp/wNFHAMERZkGBEWCCQRFvgwERekP
BEUgEwRFTxYERYcZBEW2HARF7R8ERSAjBEVgJgRFhykERbosBEXpLwRFHDMERbY2BEWHOQRF
tjwERe0/BEUgQwRFT0YERYJJBEW6TARF7U8ERSBTBEVPVgRFglkERbpcBEXtXwRFIGMERVNm
BEWHaQRFtmwERe1vBEUccwRFT3YERYJ5BEW6fARF6X8ERSCDBEVPhgRFi4kERbaMBEXpjwRF
IJMERU+WBEWCmQRFupwERemfBEUcowRFU6YERYepBEW2rARF6a8ERRyzBEVPtgRFh7kERba8
BEXpvwRFHMMERU/GBEWCyQRFtswERe3PBEUc0wRFT9YERYLZBEW23ARF7d8ERRzjBEVP5gRF
gukERbrsBEXt7wRFHPMERU/2BEWH+QRFuvwERe3/BEUgAwVFXAYFRYcJBUW2DAVF7Q8FRSAT
BUVTFgVFhxkFRbocBUXtHwVFICMFRVMmBUWHKQVFuiwFRe0vBUUgMwVFUzYFRYs5BUW2PAVF
7T8FRSBDBUVTRgVFh0kFRbpMBUXtTwVFIFMFRVNWBUX5WQVFulwFRe1fBUUgYwVFU2YFRYdp
BUW2bAVF6W8FRSRzBUVTdgVFh3kFRbp8BUXtfwVFIIMFRVOGBUWHiQVFtowFRe2PBUUckwVF
U5YFRYeZBUW2nAVF7Z8FRSCjBUVTpgVFgqkFRbqsBUXtrwVFILMFRU+2BUWCuQVFurwFRe2/
BUUgwwVFU8YFRYfJBUW2zAVF6c8FRSDTBUVP1gVFgtkFRbrcBUXt3wVFReMFRU/mBUWC6QVF
uuwFRfHvBUUc8wVFU/YFRYL5BUW2/AVFDgAGRSADBkVPBgZFggkGRbYMBkXpDwZFIBMGRVMW
BkWCGQZFthwGRekfBkUcIwZFTyYGRZspBkW2LAZF6S8GRSAzBkVYNgZFhzkGRbY8BkXpPwZF
HEMGRU9GBkWHSQZFukwGRe1PBkUgUwZFT1YGRYdZBkW2XAZF</AssayXData><AssayYData Points="900">hBFVPxdaVD9T01U/Ey5VPxmVVj8l+VY/k6tVP659Vj9daFc/94xXP94UVz/1N1c/VoZXPx/Q
Vz/W31c/7DRYP1MfWD9PW1g/TDVXP6gdWD+dhlg/XEJZPxMIWT955Fc/h7FXPzPZWD+Vilg/
QvNYPxd6WD+U1Fg/tLNYP8e1WD+ktFg/dXVYPxcHWT86yFc/c8tYP9vjWD+R4Vg/xqNZP8a1
WD9z7lg/MBZZP0/eWD8oTVg/T/VXP7nbWD/RS1k/oA9ZP+nRWT/D9Vc/VAlaP60+WD85B1k/
rSRZP+sDWT98Slk/ooFYPwPvWD+1t1o/5qhZPzzsWD+aMFg/2DFZP2e7WD+RXFg/akJaP8fZ
WD8mHFk/c+dXPyPSWD9ysVo/owRaPyNNWT+dkFg/tLtYPzcCWT/+Ylg/L61ZPz/VWT+e9Fk/
toRYP2xOWT/I+1c/XyNaP5HSWD+/8Vk/1XVZP80uWT8VDFo/qQtaP/qyWD+muFg/OihZP1op
WT+NfFk/ZsxZP0C9WD9WMlk/w2xYPx68WT8folk/rU1aP94HWT9do1k/CjdZP588WT/L+1k/
3QNZP/eEWT/W2Vk/+R9ZP26SWD95MFk/KOZYP5GZWT8xlVg/nKtZP2K/WT9q41k/Kk9ZP4R5
WT8u9lk/8EpZPysWWT9THlk/0d9ZP5LJWT+iC1o/9RFaPyMQWj8cJ1o/XYpaPw/7WT9KIFs/
ruBZP9EvWj/fCVk/RPZZPy31WT9gFFo/Ep5aP1AHWj99Rlk/rShaP3ChWj9Z0lk/9HhZP7UY
Wj9zc1k/BwVZP4RBWT/iPFk/COhZP9g7Wj8pIFo/kfdZP62DWj/7Glo/T9haP6okWz9mDVo/
V2daP3G3Wj9CzVk/Ke9ZP0ytWT+pyFk/ty5ZPwgIWT/L31k/g1VZP42cWD/+Xlk/26xZP9VV
Wj8JpVk/J+FaPyhEWT/ZClk/dYRaPwquWT/aiFk/Y/JZP28wWT90m1o/IPNZP/VNWz8YWFk/
PhFaP2bFWT9Cmls/vSdaPx4aWj81DFo/dptaP0zVWT9qmlo/FGRaP2daWz8D5lk/LE5aP0/O
WT+k0Fk/1ilaP+WLWj+ydlo/Q/tYP+KrWj+Tflo/MfJaP6QTWj/s+lo/PXJaP4MnWT+Bilo/
3dZZP/1NWT8oOFs/e7JZP4KxWT/E5lo/Wh5aP5L+WT9SAls/fL5aP6UFWz8qDVo/UsJZP9ZM
Wz9ozFo/xCVaP8QCWj/SSFs/6kRbP69eWz8WOVk/3idbP8CmWj+Ljls/gaRaP6wMWz98mFo/
tKdaP459Wj+ZV1s/dXVaP34HWz/Z2lk/wfVaP4uzWT9FiVo/mQxaP5BWWz9UAVo/ezNaP0Du
Wj+3a1s/6aBaP9MmWz8ym1o/RvdaP/jlWj8TeFk/riFbP7EHWz84UFo/OCVbP0VCWz/371o/
+K9aPzvrWj/khVo/eIxaP6WEWj9951s/9ChaP0oGWj+St1s/UgdbP1rEWT/vMls/C5JZP6Hw
WT9Nr1o/tVlbP9HtWT/JjVo/abNaP1zHWj8p81o/FGlbP6NjWz8Ok1o/VDBbP46eWj/NnVs/
rr1aP/olWz+zuFo/h0BbPwowWz8LCls/3cJaPyj4Wz/Ywlo//MxaP0VFWz9leVo/N7xbP+Ug
Wz++91o/LGRbP1NyWj/hPls/JfVbP+ZUWz/pkVs/Ju5aP6q+Wz+Dj1s/PVRbP4/cWj86Jlw/
kutaP8hUWz9FMls/13tbP4LAWz9R4lw/A4VbP4SoWz+/i1s/qCNcP241Wj/QKls/2BhbP8sO
Wz9rm1s/sQlbP8cZXD+c1lo/WcdbPwHTWz9gr1w/Hg5bP1atWz/cPlw/LOpbPx++Wz/Um1s/
2yBbP+HcXD8Au1s/KCZbPwcTWz/o0Fs/wH1cP08XXD8fo1s/bs5aP59bWz+jcFw/JY5aP9H3
XD8qsls/HnpbP97/Wj95d1s/GvRbP8o1XD80flw/gjxbP5apWz98Nls//YVbP+rJXD/otls/
2KZcPyT9Wz9KvFs/dCxcP++6Wz/2Dls/pipcP7C8XD+U0ls/dHlcP1GAWz/eSFw/jWZcP5AL
XD/ve1w/rThcPxDnXD/ekls/k3pbP3xlWz83jVw/QoxcP3T2Wz8t+Fo/vMhcP1e3Wj/6Ilw/
G+tbP9b3Wz+XbFs/hR5bP3LAXD+BTFw/syRbP8iTXD9izVs/LxBcP8J/XT+mjlw/mGBbP/UE
XT/K1Vs/+vVbP07GXD9NKlw/oStePzvuXD+ntlw/LLNbP+4BXD8GL1w/8+BcP5PtWz/CUFs/
rdtcP5/HWz/2NF0/hapbP+h+XD84ylw/6eFcP/BHXD8BGl0/p1RcP4wxWz/fyVs/RbRbPw4k
XD8ub1w/rORbP24iXT/XgVw/GC5cP4R3XT/z/lw/rHtcP0MrXD91xlw/Qc1cP+WAXD8xKF0/
9lVcP2U3XT/pw1w/W9tcP5eLXT+x+1s/OJJdP1T6XT8CP10/sm9bP0FKWz82Qlw/BMdbP7au
XD+brFw/QspcP8fqWz8xJV0/c8FcP6HZWz9B0F0/oyddP2ceXT9G8lw/UCdcPxzLXD+9rVw/
S+1dPxxYXD+cPF0/Ez1dP7SgXD/Dwl0/dMBcP7baXD98JFw/HBNdP6YgXT9rd10/TI5cP2vC
XT+3d1w/QTpdPxy9XD/XMlw/FktcP49FXD+/plw/nSJcP2raXT+qs1w/SmddPyiTXD8JBF4/
luFdP/lzXT/cjF0/o0ddP84pXT/Y7Fw/OPJcP2dvXT9YCl0/xcFbP8FyXT+/EFw/k+lbP8uU
XD/cqV0/kdpdP1/lXD9gXFw/opZdP3bkXT9Wgl0/OExePxidXT8zxlw/ZZJdP44bXT+k1V0/
LlxdP3dIXj/dcV0/Hi1dP6TPXT8511w/l3ldP97BXT8vdF0/rileP24kXT/EQV4/iC1dP1NL
Xj8lOl0/OAtePx2dXT+fUl0/LXtdP+JEXj9UuF0/6V9dP8mmXT80d10/ea5eP0fkXD9/sF4/
HJJeP3bSXD+7Jl0/KLpdP3xhXj8yeV4/0QFeP3CHXj8s0Fw/aGJdP9TVXT/jll0//+5dP5+L
XT+faFw/3NFdPwr5XT/8OV4/UlldP1O0XT/9ql0/CpRdP8MdXj8uEl4/yAlePyoCXT8JN10/
P9BePxAvXj/Dul0/YpReP68fXj9H2F4/SCteP0Y/Xj98K14/B1xdPykfXT9muF4/HvpdP7yC
XT8ruFw/GVVdP5p6Xj+xnl4/Z15ePxBLXj+J610/wy9fP40aXj9uEV4/YnNeP4UlXj+2YF4/
jzBeP2RKXj+ge10/tzZdPx3pXT/a61w/jW5eP5qzXT+fnV4/gxBfP03CXj/XMl4/x3peP1bO
Xj9IsV4/emhdP/nyXj8lLF4/4vpdP8HnXj/CdV4/NwlfP9u0Xj8riV4/XhxfPyL7Xj8t8V0/
RENeP3FqXz8iHl4/x5leP5jVXj9Mal8/8+peP3xkXz+Psl4/3h5eP4BlXj89ol0/galePwiq
Xj+hA14/B9ZdPxG+Xj8+jV4/ZdVeP5OMXj8wMV4/lPNeP9flXj8scV8/CctfP2FcXz+2+l4/
YihfP7LUXj9SLl4/cMFeP7t9Xz84ol4/xfVePxMBXz+xXl8/SbFePzx7Xz88sl4/QNhePzr3
Xj9Q/l4/xateP0YFXz9dg18/GxhfPztLXj+/t18//PFdP5FQXj86mF4//LVeP1HIXj+yb14/
ON1ePxi9Xj9dj14/4OBeP6JvXz83q14/ZBpgPzKFXz/i3F8/U0heP9AnXz8FYV8/j7teP7iX
Xj93TF8/bB5fP6IcXz/vD14/LQtfP0oxXz+zn18/sHRfPyC6Xj9cil8/5B1fP/8PYD/np18/
0IZfP0xoXz+Yal8/JQtgPx6JYD9EsV4/ARhgPzjQXz+tu14/RWlfP8QXYD95bWA/f35gPzE9
Xz80Hl8/LrhfP5qZXz9SF18/CD9gP/RGXz8SCGA/PK9fP/rRXj/0sl8/zMpfP36nXz+CwF8/
CClgPy1fYD8Kv2A/DNBeP+EpYD85hl8/AidfPz2PYD/n1V4/8AZfP1m4Xz/8NGA/X/tfP2P/
YD9Ig18/jipgP2Q1YD/upV8/Dn5fPzdKYD/NaF8/ELdfP70HXz9Qml8/wfZeP36nYD/TIWA/
CfpeP9J7YD8sil8/NRhgP4NvYD9AR2A/kNZeP3aFXz8uS2A/aSVgP7QLYD+tq18/jONeP6Y7
YD+gNmA/XjpfPxN/Xz8PUF8/ontfP+18YD/+6V8/aupfP5oDYD94jl8/wYBfP+T1Xz/48V8/
hLFfP+jpYD85CGA/IvNfPztvYD80rl8/6rlfPwJRXz97YV8/d/hgP19kYD9UnmA/Sd1gPxI4
YD/MX2A/62dfPw0mYD8rbF8/i4ZgPzkbYT9T1l8/y6xgP63yXz8MHGE/IyhgP3cuXz+Zx18/
wN9gP3NSYD+g0GA/QGphPyNXYD+WMWE/n5VgP1yUYT+JuWA/o+NgP4yUYD/I8GA/TAhgP0uq
YD9mTGA/JO5fP2X3YD/LTGA/eNhfPws4YD95lWA/P6RgP8VSYj9NO2A/NBZgP74KYD+1rWA/
7nxgP/XIYD9gcWA/SPNgPwbJYD/pRmE/SgFgP85YYT9NsWA/j7NgP8OJYT+u4GA/7KBgPym1
YD9ktWA/7bJfP7HDYT+rQWI/VJ9fP29/YT8JVWA/6PRgP5G5YD9mbmA/ltBgP2i2YT+L2GA/
LXBgPw7LYT8tjGA/hvtgP8doYT9j4l8/EP9fP5XoYD9si2A/</AssayYData></Step><Step><CommonData><SampleLocation>11</SampleLocation><SampleID></SampleID><SampleGroup></SampleGroup><SampleInfo></SampleInfo><SampleRow>F</SampleRow><SamplePlate>1</SamplePlate><WellType>REGENERATION</WellType><Concentration>-1</Concentration><ConcentrationUnits>µg/ml</ConcentrationUnits><MolarConcentration>-1</MolarConcentration><MolarConcUnits>nM</MolarConcUnits><MolecularWeight>-1</MolecularWeight><Temperature>28</Temperature><StartTime>5909094</StartTime><AssayTime>5</AssayTime></CommonData><FlowRate>1000</FlowRate><StepType>KREGENERATION</StepType><StepName>Regeneration</StepName><StepStatus>OK</StepStatus><ActualTime>5.00005</ActualTime><CycleTime>0.2</CycleTime><AssayXData Points="25">6V8GRRhjBkVLZgZFf2kGRbJsBkXlbwZFHHMGRUt2BkWDeQZFsnwGRel/BkUcgwZFT4YGRX+J
BkW2jAZF5Y8GRRiTBkVPlgZFg5kGRbKcBkX9nwZFHKMGRU+mBkWHqQZFtqwGRQ==</AssayXData><AssayYData Points="25">ZZoewKJtL8DxpjjAi8o+wKwqQ8Cw/kbA5GRKwHD5TMAHu0/AH+5RwA6gU8BQrVXAOkBXwGNO
WMBQg1nA4etawGcZXMDNNF3A4TxewJAaX8DuMGDA0DthwCtpYcCeN2LAdLNiwA==</AssayYData></Step><Step><CommonData><SampleLocation>12</SampleLocation><SampleID></SampleID><SampleGroup></SampleGroup><SampleInfo></SampleInfo><SampleRow>F</SampleRow><SamplePlate>1</SamplePlate><WellType>NEUTRALIZATION</WellType><Concentration>-1</Concentration><ConcentrationUnits>µg/ml</ConcentrationUnits><MolarConcentration>-1</MolarConcentration><MolarConcUnits>nM</MolarConcUnits><MolecularWeight>-1</MolecularWeight><Temperature>28</Temperature><StartTime>5925366</StartTime><AssayTime>5</AssayTime></CommonData><FlowRate>1000</FlowRate><StepType>KREGENERATION</StepType><StepName>Regeneration</StepName><StepStatus>OK</StepStatus><ActualTime>4.99907</ActualTime><CycleTime>0.2</CycleTime><AssayXData Points="25">6a8GRRizBkVLtgZFk7kGRba8BkXpvwZFGMMGRUvGBkV/yQZFsswGReXPBkUc0wZFT9YGRX/Z
BkWy3AZF6d8GRRjjBkVP5gZFf+kGRbLsBkXl7wZFHPMGRUv2BkV/+QZFsvwGRQ==</AssayXData><AssayYData Points="25">7cXZPnie4D5shPI+NTEBPxrZBz+nUQs/13YQP3DCFD9HzRY/OR8ZP80/HD/bVx4/j74gP6BQ
Ij8s6SM/wsolP3/jJz9o0ic/0ccpP+oNKz8MSSw/Y7UsPzDOLT+psS4/RWIuPw==</AssayYData></Step><Step><CommonData><SampleLocation>11</SampleLocation><SampleID></SampleID><SampleGroup></SampleGroup><SampleInfo></SampleInfo><SampleRow>F</SampleRow><SamplePlate>1</SamplePlate><WellType>REGENERATION</WellType><Concentration>-1</Concentration><ConcentrationUnits>µg/ml</ConcentrationUnits><MolarConcentration>-1</MolarConcentration><MolarConcUnits>nM</MolarConcUnits><MolecularWeight>-1</MolecularWeight><Temperature>28</Temperature><StartTime>5941456</StartTime><AssayTime>5</AssayTime></CommonData><FlowRate>1000</FlowRate><StepType>KREGENERATION</StepType><StepName>Regeneration</StepName><StepStatus>OK</StepStatus><ActualTime>4.99907</ActualTime><CycleTime>0.2</CycleTime><AssayXData Points="25">5f8GRRgDB0VLBgdFfwkHRa4MB0UKEAdFGBMHRUcWB0V7GQdFrhwHReUfB0UYIwdFSyYHRX8p
B0WuLAdF4S8HRRgzB0VHNgdFezkHRa48B0XlPwdFGEMHRUdGB0V7SQdFrkwHRQ==</AssayXData><AssayYData Points="25">9pE8wAvHTcBARFPA3q1WwEg4WcD8XFvAcN1cwNNtXsDkjl/AbQFhwLlwYcBDt2LA54ljwEhz
ZMDu8WTAQWhlwDozZsBt3WbA/RJnwBOBZ8BNR2jAnHxowEgnacC/QmnAictpwA==</AssayYData></Step><Step><CommonData><SampleLocation>12</SampleLocation><SampleID></SampleID><SampleGroup></SampleGroup><SampleInfo></SampleInfo><SampleRow>F</SampleRow><SamplePlate>1</SamplePlate><WellType>NEUTRALIZATION</WellType><Concentration>-1</Concentration><ConcentrationUnits>µg/ml</ConcentrationUnits><MolarConcentration>-1</MolarConcentration><MolarConcUnits>nM</MolarConcUnits><MolecularWeight>-1</MolecularWeight><Temperature>28</Temperature><StartTime>5957549</StartTime><AssayTime>5</AssayTime></CommonData><FlowRate>1000</FlowRate><StepType>KREGENERATION</StepType><StepName>Regeneration</StepName><StepStatus>OK</StepStatus><ActualTime>5.00005</ActualTime><CycleTime>0.2</CycleTime><AssayXData Points="25">4U8HRRRTB0VLVgdFe1kHRa5cB0XhXwdFFGMHRUdmB0V7aQdF02wHReFvB0UUcwdFR3YHRXt5
B0WufAdF4X8HRRSDB0VHhgdFe4kHRa6MB0XhjwdFFJMHRUeWB0V7mQdFrpwHRQ==</AssayXData><AssayYData Points="25">jzjyPr33+j7u9QQ/qtUMP4LVEz+0IBk/hpkdP22eHz885CQ/eT8nP1BuKD/CWis/TCEuPzQu
Lz+OYjI/heozP7h3ND8HkDY/L4c4P5c1OD+2/Dk/6qI7P+soOz+uDT0/0FY9Pw==</AssayYData></Step><Step><CommonData><SampleLocation>11</SampleLocation><SampleID></SampleID><SampleGroup></SampleGroup><SampleInfo></SampleInfo><SampleRow>F</SampleRow><SamplePlate>1</SamplePlate><WellType>REGENERATION</WellType><Concentration>-1</Concentration><ConcentrationUnits>µg/ml</ConcentrationUnits><MolarConcentration>-1</MolarConcentration><MolarConcUnits>nM</MolarConcUnits><MolecularWeight>-1</MolecularWeight><Temperature>28</Temperature><StartTime>5973662</StartTime><AssayTime>5</AssayTime></CommonData><FlowRate>1000</FlowRate><StepType>KREGENERATION</StepType><StepName>Regeneration</StepName><StepStatus>OK</StepStatus><ActualTime>4.99907</ActualTime><CycleTime>0.2</CycleTime><AssayXData Points="25">4Z8HRRSjB0VHpgdFe6kHRa6sB0XhrwdFFLMHRUO2B0V3uQdFqrwHRd2/B0UUwwdFR8YHRXvJ
B0WqzAdF3c8HRRTTB0VD1gdFd9kHRa7cB0Xh3wdFPeMHRUfmB0V76QdFquwHRQ==</AssayXData><AssayYData Points="25">DDBBwMuNTsCLwFPAOWhXwC6eWcCDIVvAWzBdwAiJXsA1VV/AJX9gwEVDYcBsTmLApghjwH59
Y8Byd2TAUHdkwF9dZcD0p2XA5wtmwLDIZsCrDmfAsVpnwPm2Z8AhFWjAPDlowA==</AssayYData></Step><Step><CommonData><SampleLocation>12</SampleLocation><SampleID></SampleID><SampleGroup></SampleGroup><SampleInfo></SampleInfo><SampleRow>F</SampleRow><SamplePlate>1</SamplePlate><WellType>NEUTRALIZATION</WellType><Concentration>-1</Concentration><ConcentrationUnits>µg/ml</ConcentrationUnits><MolarConcentration>-1</MolarConcentration><MolarConcUnits>nM</MolarConcUnits><MolecularWeight>-1</MolecularWeight><Temperature>28</Temperature><StartTime>5989888</StartTime><AssayTime>5</AssayTime></CommonData><FlowRate>1000</FlowRate><StepType>KREGENERATION</StepType><StepName>Regeneration</StepName><StepStatus>OK</StepStatus><ActualTime>5.00005</ActualTime><CycleTime>0.2</CycleTime><AssayXData Points="25">3e8HRQzzB0U/9gdFc/kHRab8B0XZ/wdFDAMIRUcGCEV3CQhFpgwIRd0PCEUUEwhFQxYIRXcZ
CEWqHAhFAiAIRRAjCEU/JghFdykIRaYsCEXZLwhFDDMIRT82CEVzOQhFqjwIRQ==</AssayXData><AssayYData Points="25">J28MPzQSEj/cAhs/KTMiP+rPJz8xViw/T7gwP4MEND+nnjc/AjA6P5rIPD8aPEA/noJBPyPP
Qz+zWUY/72VHPyhTST+AJEs/8rpLP74iTT9n0k4/mkxPPzfrUD+UN1E/4TBSPw==</AssayYData></Step><Step><CommonData><SampleLocation>1</SampleLocation><SampleID></SampleID><SampleGroup></SampleGroup><SampleInfo></SampleInfo><SampleRow>F</SampleRow><SamplePlate>1</SamplePlate><WellType>BUFFER</WellType><Concentration>-1</Concentration><ConcentrationUnits>µg/ml</ConcentrationUnits><MolarConcentration>-1</MolarConcentration><MolarConcUnits>nM</MolarConcUnits><MolecularWeight>-1</MolecularWeight><Temperature>28</Temperature><StartTime>6004648</StartTime><AssayTime>30</AssayTime></CommonData><FlowRate>1000</FlowRate><StepType>BASELINE</StepType><StepName>Baseline</StepName><StepStatus>OK</StepStatus><ActualTime>30</ActualTime><CycleTime>0.2</CycleTime><AssayXData Points="150">3T8IRQxDCEU/RghFc0kIRaZMCEXZTwhFDFMIRT9WCEVzWQhFplwIRelfCEUQYwhFR2YIRXdp
CEWybAhF2W8IRQxzCEU/dghFm3kIRap8CEXdfwhFDIMIRUOGCEV3iQhFqowIRd2PCEUQkwhF
lZYIRXeZCEWqnAhF3Z8IRRCjCEVDpghFd6kIRaqsCEXdrwhFELMIRUO2CEWbuQhFqrwIRd2/
CEUQwwhFQ8YIRXvJCEWqzAhF3c8IRRDTCEVD1ghFc9kIRarcCEXd3whFEOMIRUPmCEV36QhF
quwIRd3vCEUM8whFQ/YIRXf5CEWq/AhF3f8IRRADCUU/BglFdwkJRaoMCUXdDwlFGBMJRUMW
CUV3GQlFqhwJRd0fCUUMIwlFPyYJRXMpCUWmLAlF2S8JRRAzCUVDNglFdzkJRao8CUXZPwlF
EEMJRT9GCUWDSQlFqkwJRd1PCUUQUwlFP1YJRXdZCUWqXAlF3V8JRRBjCUVDZglFc2kJRaZs
CUXdbwlFEHMJRUN2CUVzeQlFqnwJRd1/CUU1gwlFP4YJRXOJCUWmjAlF2Y8JRRCTCUU/lglF
c5kJRaqcCUXZnwlFEKMJRT+mCUV3qQlFpqwJRd2vCUUMswlFP7YJRdW5CUWmvAlF3b8JRRDD
CUVDxglFc8kJRarMCUXZzwlFDNMJRUPWCUV32QlFqtwJRdnfCUUM4wlFP+YJRXPpCUWm7AlF
3e8JRQzzCUU/9glFc/kJRar8CUXZ/wlFDAMKRT8GCkVzCQpFywwKRdkPCkUQEwpFPxYKRXcZ
CkWqHApF</AssayXData><AssayYData Points="150">4tNYP8rhWD++w1k/cuVZP8LJWT8yLls/Ic5bPzAFXD8RW10/r7JdP1Q2XT9biV4/wd1dP4M+
Xj+S0l4/WdRgP+/DXj/2zmA/TbVgP9upYD8glWA/5jJhPyqzYT+V3mE/reRiP6y8Yj9MeGI/
XxpjP1GAYz8z72M/HJVjP1DcYj+BbGQ/VrNjPy5QZD8jWWQ/SvVlP9u3ZD+ovWU/buRkP+PP
ZD9OQ2Y/p2dlP1TCZz9Nomc/7LBmP+mSZj/RGWc/bFFoP23waD9Ufmg/V2ZoPzKhaD8f/mg/
6pdoP0z/aD/hmGk/8aBqP6RBaT8Inmk/2exqP8tVaj+OTWs/KatqP2yOaj94MGo/ZYZrPy0r
az80iWo/ziNrP0W3az+5t2s/ZoVsP/fnaz9ef20/+I9sP0LVbD/QpGw/MCRsPzu1bT+mrWw/
oShtP+lYbT+xGW0/omZtP6F7bj8dW24/bcttP7T5bT8nX28/MhBuP/EHbz9so24/+pduP+3r
bz+xL28/VkdvPw/Mbj9hs28/zH9vPyzrbz8tinA/J4xwP36Xbj/uP3A/XodvP8P4bz9dcnA/
EK9wPyN4bz++K3A/A/5wP/BCcT99RnE/okFwP+oRcj+pE3E/0hhxP73ocT9owHI/HkxxP3om
cj8Jq3I/83RyPy+5cT/Qm3I/loVyPzmDcj8ownM/X5VzP+i1cj/X3XI/11hzP5/Wcz8t5HM/
sC9zP6h1cz+8mHQ/xUF0P56xcj9/03M/QnR0P+/wdD8DfnQ/16R0P6RedD8QUHU/gm10Pyd/
dD9bu3Q/</AssayYData></Step><Step><CommonData><SampleLocation>1</SampleLocation><SampleID></SampleID><SampleGroup></SampleGroup><SampleInfo></SampleInfo><SampleRow>F</SampleRow><SamplePlate>1</SamplePlate><WellType>BUFFER</WellType><Concentration>-1</Concentration><ConcentrationUnits>µg/ml</ConcentrationUnits><MolarConcentration>-1</MolarConcentration><MolarConcUnits>nM</MolarConcUnits><MolecularWeight>-1</MolecularWeight><Temperature>28</Temperature><StartTime>6035697</StartTime><AssayTime>80</AssayTime></CommonData><FlowRate>1000</FlowRate><StepType>LOADING</StepType><StepName>Loading</StepName><StepStatus>OK</StepStatus><ActualTime>80</ActualTime><CycleTime>0.2</CycleTime><AssayXData Points="400">3R8KRRgjCkU/JgpFdykKRaYsCkXdLwpFEDMKRT82CkV3OQpFqjwKRd0/CkUQQwpFQ0YKRXdJ
CkWqTApF3U8KRRBTCkVDVgpFd1kKRapcCkXdXwpFEGMKRUNmCkV3aQpFqmwKRd1vCkUQcwpF
Q3YKRXN5CkW+fApF3X8KRRCDCkVDhgpFd4kKRaqMCkXdjwpFEJMKRUOWCkV3mQpFqpwKRd2f
CkUQowpFP6YKRXepCkWqrApF3a8KRRCzCkU/tgpFd7kKRaq8CkXdvwpFMcMKRUPGCkV3yQpF
pswKRdnPCkUQ0wpFQ9YKRXfZCkWq3ApF3d8KRRDjCkVD5gpFd+kKRarsCkXZ7wpFDPMKRT/2
CkV/+QpFqvwKRdn/CkUMAwtFQwYLRXcJC0WmDAtF3Q8LRRATC0VDFgtFdxkLRaYcC0XZHwtF
ECMLRUMmC0VzKQtFqiwLReUvC0UQMwtFQzYLRXc5C0WmPAtF3T8LRRBDC0VDRgtFd0kLRaZM
C0XZTwtFDFMLRUNWC0V3WQtFqlwLRd1fC0UQYwtFQ2YLRXdpC0WmbAtF3W8LRRBzC0VDdgtF
d3kLRaZ8C0XZfwtFEIMLRT+GC0VziQtFpowLRdmPC0UMkwtFP5YLRXOZC0WqnAtF2Z8LRQyj
C0U/pgtFc6kLRaasC0XZrwtFELMLRUO2C0VzuQtFrrwLRdm/C0UMwwtFP8YLRXfJC0WmzAtF
2c8LRQzTC0U/1gtFc9kLRabcC0Xd3wtFDOMLRT/mC0Vz6QtFpuwLRdnvC0UQ8wtFP/YLRXf5
C0Wm/AtF3f8LRQwDDEU/BgxFcwkMRaYMDEXdDwxFEBMMRT8WDEV3GQxFphwMRdkfDEUQIwxF
PyYMRXspDEWuLAxF3S8MRQwzDEVDNgxFcjkMRaY8DEXdPwxFEEMMRT9GDEVySQxFqkwMRd1P
DEUQUwxFQ1YMRXdZDEWqXAxF3V8MRSVjDEVDZgxFd2kMRapsDEXhbwxFEHMMRUN2DEV7eQxF
qnwMRd1/DEUMgwxFQ4YMRXeJDEWqjAxF3Y8MRRCTDEU/lgxFl5kMRaqcDEXdnwxFDKMMRUym
DEVyqQxFqqwMRd2vDEUQswxFSLYMRXe5DEWqvAxF3b8MRRDDDEVDxgxFcskMRarMDEUC0AxF
DNMMRUPWDEV32QxFqtwMRd3fDEUQ4wxFP+YMRXfpDEWq7AxF3e8MRRDzDEU/9gxFd/kMRar8
DEXZ/wxFFAMNRUMGDUV3CQ1FqgwNRd0PDUUMEw1FQxYNRXcZDUWmHA1F2R8NRRAjDUVDJg1F
cikNRaosDUXZLw1FEDMNRUM2DUV3OQ1FpjwNRd0/DUUMQw1FP0YNRXJJDUWmTA1F3U8NRQxT
DUVDVg1Fd1kNRapcDUXZXw1FEGMNRUNmDUV/aQ1FqmwNRdlvDUUMcw1FP3YNRXd5DUWqfA1F
3X8NRQyDDUU/hg1FcokNRaaMDUXdjw1FFJMNRT+WDUVymQ1FppwNRdmfDUVBow1FQ6YNRXKp
DUWqrA1F2a8NRQyzDUU/tg1Fd7kNRaa8DUXdvw1FDMMNRUPGDUV3yQ1FpswNRdnPDUUQ0w1F
P9YNRXLZDUWm3A1F2d8NRRDjDUVM5g1Fd+kNRarsDUXZ7w1FGPMNRT/2DUVy+Q1FpvwNRdn/
DUUMAw5FPwYORXIJDkWmDA5F2Q8ORQwTDkU/Fg5FchkORbIcDkXZHw5FECMORT8mDkVyKQ5F
riwORdkvDkUMMw5FPzYORXI5DkWqPA5F2T8ORQxDDkVDRg5Fd0kORapMDkXZTw5FDFMORT9W
DkV3WQ5FqlwORd1fDkUQYw5FQ2YORXdpDkWqbA5F3W8ORRBzDkVDdg5Fd3kORap8DkXdfw5F
EIMORUOGDkV3iQ5Fy4wORd2PDkUQkw5FQ5YORXuZDkWqnA5F3Z8ORRCjDkVDpg5FuKkORaqs
DkXdrw5FELMORUO2DkV3uQ5FqrwORd2/DkUQww5FQ8YORXLJDkWqzA5F3c8ORRDTDkVD1g5F
d9kORarcDkXZ3w5FEOMORUPmDkV36Q5FquwORd3vDkUQ8w5FQ/YORXf5DkWq/A5F3f8ORRAD
D0VUBg9FiwkPRaoMD0XdDw9FDBMPRUMWD0VyGQ9FqhwPRQ==</AssayXData><AssayYData Points="400">o2l1PzbadT9tonU/rSB2PwcqdT8kLnU/xNt1P9Mbdj/ojXU/fHd2P6pgdj++H3c/qPl1P3qc
dj/dnnY/91d2P5Yndj/WK3c/1xR3PyB6dj8zBnY/opN2P/GFdz+XRXc/WRJ4P2mReD+6cng/
i9B2PyILdz+HKXc/SHN3P0wpeD98BHg/fa13P9QceT8Qvnc/G8R5Px8GeD8t73c/uLZ4PwRG
eD8KJnk/zIB5P70CeT9DG3k/awx5Px9GeT8Iynk/Axp5P7ybeT8yTHk/nkN5P5tEej+joXk/
22N6P96qeD/HIXo/D595P7iteT/FiXg/1HR6P4XCej8ULXk/EfJ5Pw9Sez/tL3s/eEZ6P77u
ez++iHo/hmd6PzPNej9Fans/lB97P9jyej8oBns/oyp6P95Gej9i5Xo/Bmx7P4mfej/2y3s/
c098P6oDfD9Bxns/OC58P8IKez/NxHs/ZHZ7Py7Kej8AxXs/d0J7PxMkfD+faX0/S6V7P2b0
fD/6OXw/cWB8Pz42fT/1on0/gZJ9PypXfT/wwnw/6ix9P06AfT+gW3w/ud17P9oAfj9b1Xw/
+898PzCTfT+1M30/ZZB8P55HfT+JS34/UEl+P3pDfT8jUH4/ng1+P32nfT8wgX0/Gzh9P81q
fj+XW30/xiZ+P/LZfD/2gX0/bGV+P4W3fj99qn0/kDF+PypNfj86xX4/kmB9PyAzfj+UAn8/
ds1+P1B+fj9Y134/a7Z/P9cmgD+EVn8/M51/Pybifz8AKn8/uHN+P+0HgD9em38/fUZ/PzlP
fj/02X4/C7B/P+aafj9RDIA/CQaAPzPYfz/Dt34/dzaAPxjdfz+FM38/wQKAPxxxgD9U/38/
rjWAPxz1fj+gmX8/IRGAP4ArgD/6XX8/HNd/P+5SgD/J738/D3uAP+6jgD8QFYA/K+WAP3s0
gD94A4A/gH2AP+GCgD9SloA/FqOAP8g1gD/724A/STSAP8LRgD9m4YA/9M6APwmagD9g24A/
leKAPx7QgD+m1IA/J/eAP4+pgD9fLoA/VwuBP7WBgD8XyIA/69iAP102gT+GyIA/bCuBP9+Z
gT9teYE/xT+BP7A9gT8MAIE/pKSBP9X4gD/ntIA/tWSBP0vYgD8bMIE/NfqAP2JCgT9WLYE/
QtCAP3MsgT9PCYE/xyOBP604gT/6pIE/N2+BP6hngT+5g4E/DGmBPwJTgT+bt4E/icWBPxy/
gT9vyYE/dfeBP3vvgT9xwIE/X4mBP3ENgT+j4YE/M5WBP9uzgT9wi4E/w7OBP9eUgT9RBYI/
GOaBP+36gT8ObYE/NbKBPy3+gT8V84E/r6aBP1Uogj8TzoE/rtaBP9Zdgj/IC4I/xc+BP4dw
gj/HFII/7+uCP0TngT+FdYI/w4KCPwmNgT+WWII/imyCP48vgj+D2IE//Y6CP+VHgj/Pa4I/
IuqCP8+mgj8wnoI/sL6CP/AZgj8oc4I/gEWCP4Hagj8VOYI/20+CP6h3gj+y74I/0cqCP24Q
gj9RA4M/y1SCPz5Wgj/u14I/KxuDP7qNgj8RZII/m2KCP2j3gj9B0oI/co6CPwssgz+EqII/
VgWDPz2Pgj8kHIM/CmeDP/mBgz/6AIM/kqOCP6pkgz9csoI/oYCDP81xgz9kBoM/bemCP+3l
gj89GYM/CBODPzMqgz+zVoM/+kuDP+iqgj+BaYM/yTmDP57/gz+me4M/HhWDP6jAgz9ohIM/
lAODP6qRgz9W54I/JTyDP6GIgz/SAoM/7mODPwepgz95WIM/kJqDP3SRgz8kXoM/iCiDP9tV
gz9HuoM/1OGDP/schD/nI4M/S8aDP8Dwgz+sBoQ/bsKDP+Thgz/oPYQ/ggyEP9apgz/tyYM/
FiSEP/9khD8hXoM/mqWDP+nrgz9itoM/s6GDPzO2gz8NF4Q//AiFP+Twgz/42YM/douDP/h6
hD/T6oM/tBiEP+38gz8zjIQ/BjSEPw4yhD8694M/ZzaEP9IYhD+cJoQ/TuuEP7WShD9a24M/
cDKEP22jhD9SVIQ/rZmEPzeehD8YL4Q/QZ6EPwcrhD8UooQ/+i+EP2WthD9ZB4U/GaaEP2ut
hD+q4IQ/ksqEPyRqhD86j4Q/452EP+5ShD9S7YQ/3KaEPw==</AssayYData></Step><Step><CommonData><SampleLocation>1</SampleLocation><SampleID></SampleID><SampleGroup></SampleGroup><SampleInfo></SampleInfo><SampleRow>F</SampleRow><SamplePlate>1</SamplePlate><WellType>BUFFER</WellType><Concentration>-1</Concentration><ConcentrationUnits>µg/ml</ConcentrationUnits><MolarConcentration>-1</MolarConcentration><MolarConcUnits>nM</MolarConcUnits><MolecularWeight>-1</MolecularWeight><Temperature>28</Temperature><StartTime>6116712</StartTime><AssayTime>30</AssayTime></CommonData><FlowRate>1000</FlowRate><StepType>BASELINE</StepType><StepName>Baseline</StepName><StepStatus>OK</StepStatus><ActualTime>30</ActualTime><CycleTime>0.2</CycleTime><AssayXData Points="150">3R8PRRAjD0U/Jg9FdykPRaYsD0XdLw9FDDMPRT82D0V3OQ9FqjwPRd0/D0UMQw9FQ0YPRXdJ
D0WuTA9F2U8PRQxTD0U/Vg9Fd1kPRapcD0XdXw9FEGMPRUNmD0V3aQ9FpmwPRd1vD0UQcw9F
P3YPRXN5D0WqfA9F2X8PRRCDD0VYhg9Fc4kPRaaMD0Xdjw9FDJMPRT+WD0V3mQ9FppwPRd2f
D0UQow9FP6YPRXepD0WmrA9FN7APRRCzD0VDtg9Fc7kPRbq8D0XZvw9FDMMPRT/GD0VzyQ9F
18wPRdnPD0UQ0w9FP9YPRbDZD0Wm3A9F3d8PRQzjD0U/5g9Fd+kPRarsD0XZ7w9FEPMPRT/2
D0V3+Q9FpvwPRdn/D0UlAxBFPwYQRXMJEEWmDBBF2Q8QRQwTEEU/FhBFcxkQRaYcEEXZHxBF
ECMQRT8mEEV3KRBFpiwQRdkvEEUMMxBFPzYQRX85EEWmPBBF3T8QRQxDEEVHRhBFR0oQRctM
EEXZTxBFEFMQRUNWEEVzWRBFqlwQRdlfEEUMYxBFQ2YQRXNpEEWmbBBF3W8QRRBzEEU/dhBF
d3kQRaZ8EEXdfxBFEIMQRUOGEEV3iRBFrowQRd2PEEUQkxBFQ5YQRXeZEEWqnBBF3Z8QRRCj
EEVDphBFd6kQRaqsEEXdrxBFELMQRUO2EEV3uRBFqrwQRd2/EEUQwxBFQ8YQRXfJEEWqzBBF
2c8QRY/TEEVD1hBFd9kQRarcEEXZ3xBFEOMQRT/mEEV36RBFquwQRd3vEEUQ8xBFQ/YQRXf5
EEWq/BBF</AssayXData><AssayYData Points="150">bEeEP8WKhD8qVoU/Kw2FP1HIhD/16YQ/IMSEP/PuhD+e64Q/r5mEP95LhT/stYQ/K/qEP1if
hD9qC4U/4oWEP19LhT8qYoU/6nSFP2AEhT+TnoQ/WXWFP4TXhD91S4U/LTuFP3umhT9yEoU/
QkiFP58XhT/2WoU/BSCFP1ObhT8/vYQ/STeFPweOhT+W74U/iWKFPxlthT/ZEIU/olSFP/eA
hT81aYU/oJGFPymqhT+2aYU/F26FP6vlhT8dnYU/RpaFP0fMhT+XpIU/bM2FP0uKhT8Q2IU/
IYWFP0R2hT9hHoU/h7mFP/uNhT/oo4U/tdqFPz/3hT+Zm4U/9+aFP47+hT8nh4U/jhOGP/vZ
hT/shIU/25mFP+k0hj9SBYY/youFPwaVhT8ByYU/txeGP6BThj/+mIY/TVqGP8U1hj+WC4Y/
bFSGP37PhT+qaoY/akaGP9mMhj/gj4Y/kO+FPw1jhj+vcYY/oWCGP24chj8kI4Y/lGWGP+2g
hT+DEIY/oS+GPzeEhj96boY/6ueFP4QFhj8H1IU/Qc2GP+AXhj/DRIY/JM2GP+hIhj/NboY/
/7SGPw54hj/k1oY/flCGP5EZhj+pOIY/fpaGP4TBhj/FOIY/BeiGP25uhj8C2YY//JiGP82Q
hj+nM4Y/bE6GP95jhj8Hd4Y/1tKGPzKthj/9G4Y/BguHP2GNhj8ygIY/V+mGP0Dshj/Hc4Y/
umqGP7iThj/D/IY/27KGP5Zkhj+RuoY/LK2GP/iqhj8tt4Y/En+HPx7Whj9C+oY/xpKGP0zW
hj+3Woc/</AssayYData></Step><Step><CommonData><SampleLocation>10</SampleLocation><SampleID>QA013.765M.C1 gp120</SampleID><SampleGroup></SampleGroup><SampleInfo></SampleInfo><SampleRow>F</SampleRow><SamplePlate>1</SamplePlate><WellType>KSAMPLE</WellType><Concentration>-1</Concentration><ConcentrationUnits>µg/ml</ConcentrationUnits><MolarConcentration>15.6</MolarConcentration><MolarConcUnits>nM</MolarConcUnits><MolecularWeight>-1</MolecularWeight><Temperature>28</Temperature><StartTime>6155568</StartTime><AssayTime>180</AssayTime></CommonData><FlowRate>600</FlowRate><StepType>ASSOC</StepType><StepName>Association</StepName><StepStatus>OK</StepStatus><ActualTime>179.999</ActualTime><CycleTime>0.2</CycleTime><AssayXData Points="900">3f8QRRADEUVDBhFFdwkRRaoMEUXdDxFFEBMRRUMWEUV3GRFFqhwRRd0fEUUQIxFFQyYRRXcp
EUWqLBFF3S8RRRAzEUVDNhFFdzkRRao8EUXdPxFFDEMRRUNGEUV3SRFFqkwRRd1PEUUQUxFF
Q1YRRYtZEUWqXBFF2V8RRRBjEUVDZhFFsGkRRapsEUXdbxFFEHMRRUN2EUV3eRFFpnwRRd1/
EUUQgxFFP4YRRXOJEUWqjBFF3Y8RRQyTEUVDlhFFd5kRRaqcEUXdnxFFEKMRRT+mEUVzqRFF
pqwRRdmvEUUMsxFFP7YRRXe5EUWqvBFF2b8RRRDDEUVDxhFFc8kRRarMEUXZzxFFENMRRUPW
EUV32RFFptwRRdnfEUUM4xFFQ+YRRXPpEUWm7BFF3e8RRQzzEUU/9hFFd/kRRar8EUXZ/xFF
DAMSRUMGEkV3CRJFqgwSRd0PEkUMExJFQxYSRXcZEkWqHBJF2R8SRQwjEkVDJhJFcykSRaYs
EkXZLxJFDDMSRUM2EkVzORJFpjwSRd0/EkUMQxJFQ0YSRXdJEkWmTBJF3U8SRQxTEkU/VhJF
d1kSRaZcEkXZXxJFEGMSRT9mEkVzaRJFsmwSRd1vEkUQcxJFQ3YSRXd5EkWqfBJF2X8SRQyD
EkU/hhJFc4kSRaaMEkXZjxJFDJMSRT+WEkVzmRJFppwSRd2fEkUMoxJFP6YSRXOpEkX4rBJF
2a8SRQyzEkU/thJFc7kSRaa8EkXdvxJFDMMSRUPGEkVzyRJFqswSRd3PEkUM0xJFP9YSRXfZ
EkWq3BJF3d8SRQzjEkVD5hJFd+kSRarsEkXd7xJFEPMSRVT2EkV3+RJFqvwSRUMAE0UQAxNF
QwYTRXcJE0WqDBNF3Q8TRRATE0VDFhNFdxkTRaocE0XdHxNFECMTRUMmE0V3KRNFqiwTRd0v
E0UQMxNFQzYTRXc5E0WqPBNF3T8TRQxDE0VDRhNFd0kTRapME0XdTxNFEFMTRT9WE0V3WRNF
slwTRd1fE0UQYxNFQ2YTRXdpE0WmbBNF2W8TRRBzE0VDdhNFd3kTRaZ8E0XpfxNFEIMTRT+G
E0V3iRNFqowTRd2PE0UQkxNFQ5YTRXeZE0WqnBNF3Z8TRQyjE0VDphNFcqkTRaqsE0XdrxNF
DLMTRT+2E0V3uRNFqrwTRd2/E0UQwxNFQ8YTRXfJE0WqzBNF3c8TRQzTE0VD1hNFctkTRabc
E0XZ3xNFDOMTRT/mE0Vy6RNFquwTRdnvE0UM8xNFQ/YTRXL5E0Wq/BNF3f8TRQwDFEW2BhRF
cgkURaoMFEXZDxRFEBMURUMWFEVyGRRFphwURd0fFEUMIxRFPyYURXcpFEWmLBRF2S8URQwz
FEU/NhRFcjkURaY8FEXdPxRFDEMURT9GFEVySRRFAE0UReVPFEUMUxRFQ1YURXJZFEWmXBRF
3V8URQxjFEVDZhRFcmkURapsFEXZbxRFDHMURT92FEVyeRRFqnwURd1/FEUMgxRFP4YURXKJ
FEWmjBRFBpAURQyTFEU/lhRFcpkURaqcFEXZnxRFDKMURT+mFEVyqRRFpqwURdmvFEUMsxRF
P7YURXK5FEWmvBRF3b8URQzDFEU/xhRFcskURarMFEXdzxRFDNMURT/WFEV32RRFptwURd3f
FEUM4xRFQ+YURXfpFEWm7BRF3e8URQzzFEVD9hRFd/kURar8FEXd/xRFEAMVRUMGFUV7CRVF
qgwVRd0PFUUQExVFPxYVRXcZFUWqHBVF3R8VRRAjFUVDJhVFdykVRaosFUXdLxVFEDMVRUM2
FUV3ORVFqjwVRd0/FUUQQxVFQ0YVRXdJFUWqTBVF2U8VRQxTFUVDVhVFd1kVRapcFUXdXxVF
EGMVRUNmFUV3aRVFqmwVRd1vFUUMcxVFQ3YVRXd5FUWqfBVF3X8VRRCDFUU/hhVFd4kVRQCN
FUXdjxVFDJMVRUOWFUV3mRVFppwVRd2fFUUQoxVFP6YVRXepFUWqrBVF3a8VRRSzFUVDthVF
d7kVRaa8FUXdvxVFsMMVRUPGFUV3yRVFpswVRd3PFUUQ0xVFP9YVRXLZFUWm3BVF3d8VRRDj
FUVD5hVFd+kVRarsFUXd7xVFEPMVRUP2FUV3+RVFpvwVRd3/FUUMAxZFPwYWRXIJFkWqDBZF
2Q8WRRATFkVDFhZFdxkWRaYcFkXZHxZFECMWRT8mFkV3KRZFqiwWRd0vFkUQMxZFPzYWRXI5
FkWqPBZF3T8WRRBDFkU/RhZFckkWRaZMFkXdTxZFDFMWRUNWFkVyWRZFplwWRdlfFkUQYxZF
P2YWRXdpFkWmbBZF3W8WRQxzFkU/dhZFcnkWRap8FkXZfxZFEIMWRT+GFkVyiRZFqowWRd2P
FkUQkxZFQ5YWRXKZFkWmnBZF2Z8WRQyjFkVDphZFcqkWRaasFkXtrxZFELMWRT+2FkV3uRZF
prwWRd2/FkUMwxZFP8YWRXLJFkX4zBZF3c8WRQzTFkU/1hZFd9kWRabcFkXZ3xZFDOMWRT/m
FkV36RZFquwWRd3vFkUM8xZFQ/YWRXf5FkWq/BZF2f8WRRADF0VDBhdFdwkXRaoMF0XZDxdF
EBMXRUMWF0V3GRdFqhwXRd0fF0UQIxdFQyYXRXcpF0WqLBdF3S8XRRAzF0VDNhdFdzkXRao8
F0XdPxdFEEMXRT9GF0V3SRdFqkwXRd1PF0UQUxdFQ1YXRXdZF0WmXBdF3V8XRRBjF0VDZhdF
d2kXRapsF0XhbxdFEHMXRUN2F0VyeRdFqnwXRdl/F0UQgxdFQ4YXRXKJF0WqjBdF3Y8XRRCT
F0U/lhdFd5kXRaqcF0XdnxdFEKMXRUOmF0V3qRdFpqwXRdmvF0UQsxdFQ7YXRXK5F0WqvBdF
3b8XRQzDF0U/xhdFd8kXRarMF0XdzxdFENMXRUPWF0V72RdFqtwXRd3fF0UM4xdFP+YXRXLp
F0Wq7BdF3e8XRRDzF0VD9hdFcvkXRar8F0XZ/xdFDAMYRT8GGEVyCRhFqgwYRdkPGEUMExhF
PxYYRXIZGEWmHBhF3R8YRQwjGEVDJhhFdykYRaosGEXdLxhFDDMYRT82GEVyORhFqjwYRd0/
GEUMQxhFQ0YYRXdJGEWmTBhF2U8YRRBTGEU/VhhFclkYRaZcGEXZXxhFFGMYRUNmGEV3aRhF
pmwYRd1vGEUQcxhFQ3YYRXJ5GEWqfBhF3X8YRQyDGEU/hhhFcokYRaaMGEXZjxhFEJMYRT+W
GEVymRhFppwYRdmfGEVFoxhFP6YYRXepGEWmrBhF2a8YRQyzGEVDthhFcrkYRaa8GEXdvxhF
DMMYRT/GGEVyyRhFpswYRdnPGEUM0xhFP9YYRXLZGEWm3BhF2d8YRRDjGEU/5hhFcukYRabs
GEXZ7xhFEPMYRT/2GEV3+RhFpvwYRd3/GEUMAxlFQwYZRXsJGUWmDBlF2Q8ZRRATGUU/FhlF
exkZRaocGUXdHxlFECMZRUgmGUV3KRlFqiwZRd0vGUUQMxlFQzYZRXc5GUWqPBlF3T8ZRRBD
GUVDRhlFd0kZRaZMGUXdTxlFEFMZRUNWGUVyWRlFqlwZRd1fGUUQYxlFQ2YZRXdpGUWqbBlF
3W8ZRRBzGUVDdhlFd3kZRaZ8GUXdfxlFEIMZRUOGGUV3iRlFqowZRd2PGUUQkxlFQ5YZRXKZ
GUWqnBlF2Z8ZRRCjGUVDphlFd6kZRaasGUXZrxlFDLMZRUO2GUV3uRlFqrwZRd2/GUUQwxlF
Q8YZRXfJGUWmzBlF3c8ZRRDTGUVD1hlFd9kZRarcGUXd3xlFEOMZRUPmGUV36RlFpuwZRdnv
GUUM8xlFQ/YZRXf5GUWm/BlF2f8ZRQwDGkVDBhpFcgkaRaoMGkXZDxpFEBMaRUMWGkVyGRpF
phwaRdkfGkUMIxpFPyYaRXcpGkWmLBpF3S8aRQwzGkU/NhpFcjkaRaY8GkXZPxpFEEMaRUNG
GkVySRpFqkwaRd1PGkUQUxpFP1YaRXJZGkWqXBpF2V8aRRBjGkVDZhpFd2kaRaZsGkXdbxpF
EHMaRT92GkVyeRpFqnwaRd1/GkUMgxpFQ4YaRXKJGkWmjBpF3Y8aRQyTGkXClhpFcpkaRaqc
GkXZnxpFDKMaRT+mGkV3qRpFpqwaRdmvGkUMsxpFQ7YaRXK5GkWmvBpF2b8aRRDDGkU/xhpF
cskaRabMGkXdzxpFDNMaRT/WGkVy2RpFptwaRdnfGkUM4xpFP+YaRYvpGkWm7BpF2e8aRQzz
GkU/9hpFd/kaRa78GkXZ/xpFDAMbRUMGG0VyCRtFqgwbRd0PG0UMExtFQxYbRXcZG0WmHBtF
2R8bRQwjG0VDJhtFeykbRaYsG0XdLxtFNTMbRUM2G0V3ORtFqjwbRd0/G0UQQxtFQ0YbRXdJ
G0WqTBtF3U8bRRBTG0VDVhtFd1kbRapcG0XdXxtFEGMbRUNmG0V3aRtFqmwbRd1vG0UQcxtF
Q3YbRXd5G0WqfBtF3X8bRRCDG0VDhhtFd4kbRaqMG0XZjxtFEJMbRUOWG0V3mRtFqpwbRdmf
G0UQoxtFP6YbRXepG0WmrBtF3a8bRQyzG0VDthtFH7obRaq8G0XdvxtFEMMbRT/GG0V3yRtF
qswbRdnPG0UQ0xtFQ9YbRXfZG0Wq3BtF3d8bRRDjG0VD5htFd+kbRarsG0Xd7xtFEPMbRUP2
G0Vy+RtFqvwbRdn/G0UQAxxFQwYcRXcJHEWqDBxF2Q8cRQwTHEVDFhxFchkcRaocHEXZHxxF
ECMcRT8mHEVyKRxFpiwcRd0vHEUMMxxFPzYcRXc5HEWmPBxF</AssayXData><AssayYData Points="900">OOWEPzVnhT8TxoU/zNCFPxmZhT/OmIU//wGGPzKjhT+KoYU/+zWFP3VMhT//XoU/Xh+GP5Qs
hT83loU/Em+FP42+hT9CNIU/cyqFP046hj9+a4U/RhuGP5A/hj/V0YU/dtiFP4IXhj/EmYU/
4f2FP0T+hT+PToY/bTCGP74Zhj9WLIY/nv2FP3jchT/pKIY/nDSGP4DWhT/eD4Y/BNmFPwCA
hj/AAoY/zTyGPwNhhj9uUoY/5RaGP81Rhj/FG4Y/ZMuFP2Ychj+vXIY/5UyGPzHBhj96y4U/
826GP2Ouhj+Fu4Y/flCGP94Phj9hooY/I1KGP8dthj9sBIY/UMCGPxbNhj9uFIY/1LeGP4wr
hj8rdIY/VxqHP/QPhz/TcIY/bVOGP3Kchj+8foc/zEWGPxd3hj9yPIc/x7yGP/C7hj8Rr4Y/
i9uGP7LZhj8oCIc/cneGPyfrhj9R7IY/HuyGP/zuhj8n2YY/kPqGP0eahj+rJoc/hfaGPxSF
hj+xIIc/whCHP6oghz9ZoYY/i5eGP4Kyhj83+IY/XdqGPw9Ehz/rcIc/s/+GP3kghz/OY4c/
zEKHPzPqhj8ie4Y/AOmGPyVMhz/qMYc/fkKHP+iKhz+peIc/HoGHP8rehj+7CIc/9eyHP/kP
hz9aY4c/uGSHP3LGhz8FRYc/d3GHPxKHhz/Vq4c/6rKHP1APhz97Woc/yAyHPy40hz+kJ4c/
ykKHP2Sghz9hOIc/eY+HPwiQhz/0Xoc/zXyHPwTQhz93K4c/eRSHP5hXhz/IRYc/+/qHP/x0
hz+o/4c/g4aHP6tshz9p2Yc/oyaHP2syiD/m34c/k4yHP7wGiD+IX4g/ETqIP2vyhz8C8oc/
MSCIP9rFhz+PIog/kCiIP8odiD/+qoc/7e6HP4u3hz9uA4g/oMeHP+/khz8CL4g/suqHPxQy
iD8APYg/4/uHP5I6iD8FRIg/5QWIP+rIiD8C/4c/k/SHPxEriD9kLYg/IwaIP/rDhz+EdIg/
7t+HP4kfiD/lf4g/HWCIP52OiD/oFog/k4GIPxpwiD/XcIg/UnuIP1YoiD8zwIg/vUaIP+Tg
hz/KOYg/yFqHP9VUiD8fEYk/ktyIP/tsiD8LI4g/u6yIPyCJiD+mCIk/k86IPzDBiD/o74g/
WjeIP83kiD8ql4g/nyqJPwCWiD+Wlog/OsiIPzKgiD+qnIg/IE+IPx/yiD9YCok/9PiIP3k5
iD831Yg/dUKJP62OiD/2pYg/OS2JP0zZiD+FcIg/l6aIP1MTiT9iaog/U+aIP6ghiT8bQok/
UM+IP9M1iT93nYg/cQKJP55tiD80OYk/VdKIP5AbiT8XqIg/SFmJP3s5iT8wpog/HPKIP0zM
iD8AW4k/4G+JPxtHiT9M7Yg/t3CJP4ajiT/Py4g/aJSIPyFaiT9DyIk//OSIP5PXiD86KIk/
0biJP2ILiT9MqIk/fiqJP5vbiD/aJok/O1uJP2PNiD/y44g/s3yJP0tYiT84cok/aGCJP7nR
iD8YOok/nqOJP9ftiD/CX4k/xumIPzdjiT8XsYk/AhGJP6ajiT9qjok/W3KJPy8oiT9aT4k/
C/yIP21WiT/IWYk/V/SJPztNiT/lVYk/kq2JP9TRiT8Rmok/MZ2JP+swij9Xsok/ZYCJPxaQ
iT+Kuok/5PGJP0DEiT/i94k/QtiJP6W0iT8V2Ik/03qJP2foiT8YMok/A+SJP5UHij/OiIk/
qP6JPzXFiT8Mrok/ASCKP5PUiT+R0Ik/ttyJP4LGiT+K7ok/ty+KP0Z4iT83Uok/nUWKP4QH
ij/FkYk/gcyJP+WXiT9Ur4k/oPCJP2IwiT90SIo/yNWJP/LHiT8+s4k/U/eJPyTDiT9VzIk/
gHOJPwfiiT/zN4o/XnGKP+raiT+4+Ik/p2GKP5XBiT+Daoo/i96JP18uij+7Foo/UzmKP/RM
ij/EM4o/g/SJPyL1iT+faoo/+LeKPwFuij/ecYo/WZ+KP+A+ij/0k4o/tD2KP01pij+taYo/
7yyKP8NWij8bWYo/MiGKP9a8ij+1LYo/9weKP545ij/qq4o/vHuKP81lij/FyYo/CF+KP2Ir
iz9YKoo/V5OKP5MZij/e7Io/XDaKPwByij/rbIo/K4iKP7BLij+NfYo/XJuKP8NYij+5QYo/
p1aKP8R9ij877Io/RmWKP2hBij9F6Ik/S4eKP60eiz+/4Io/5iuKP2Cjij+p54o/U3uKPxIc
iz/wsYo/d4yKPzWGij/VvYo/msOKP02Nij+3EYs/YtuKP/y2ij8lZoo/KE2KPzO7ij+gz4o/
OfyKP7TQij8zaIo/WMqKP/W6ij+NdIo/TbuKP+PLij/cFoo/8ZuKP3LMij+xAos/OYuKPyO9
ij/4bIo/rbuKP9iTij8nrYo/Ar2KPxF3iz9Dq4o/EIuKP3muij83yIo/IoSLP3Hrij9i2Yo/
eE+LP/y8ij+8DYs/HNGKP63+ij9J4Io/9ZCLP9AAiz+I1Io/MJaKP9Ymiz8dHIs/nRSLP9E0
iz+LNIs/2n2KPwQkiz+mN4s/P2CLPyu0ij/WPYs/e/qKP6vOij8Z5Io/Ze6KP3rDij+rCIs/
DjGLP5k0iz/rwYo/RyuLPwQSiz+Vf4s/8V6LP3Asiz8wyoo/xaWLP977ij8QV4s/soiLP1sW
iz//FIs/IkyLP7pMiz8cK4s/nJOLP6IUiz9aPos/HymLP+omiz/eA4s/8IeKP+a3iz82D4w/
3TWLP/Zniz9LCIs/noaLP3sjiz97PYs/2NWLPzZIiz/BH4s/t4aLP1W8iz8mZos/2x+LP6C/
iz+5pos/+/KLP+tOiz9pQYs/yPSLP4s/iz/XVYs/DNOLP3Ttiz+JPYs/MGqLPxqwiz/pwYs/
So6LP9Vpiz/25Ys/dlOLP5v2iz8LJYw/l6uLP7Gwiz9FtIs/VwKMP6bGiz/Pd4s/5BiMPycG
jD98kos/6XyLPyeziz8thIs/WoeLPzSqiz9Dsos/8saLP/GAiz9C44s/ZsSLP1h/iz+gC4w/
IgiMPzYDjD9iEIw/UImLP/DViz9HNow/99WLP62jiz9rNYw/QBCMP9P3iz8S5Is/juGLP2zO
iz/qFIw/vM2LP19rjD9dxos/JwSMP834iz822os/CmaMP5Ofiz8HRIs/w9aLP2DFiz80Now/
7/SLP5/Xiz+d0os/hguMP396iz/D74s/dtaLP4M6jD8pI4w/dT+MP2PNiz+YSow/GSSMP6Xo
iz9D94s/DBeMP3tCjD8PA4w/8nCMPxMDjD/xvos//nqMP1UgjD+j64s/zEeMP7q1iz+jsIw/
E1+MP++mjD+Xr4s/vFeMP4omjD9QOow/GFmMPx0SjD+1/Ys/DwmMPyIXjD/th4w/rkyMPyFj
jD8OSow/SyCMP9QsjD+dVIs/nRGMP8NTjD+O9Ys/K4OMP8RxjD91Iow/OcuMP9N9jD+2bIw/
34OMP7yijD8cnow/cHqMPxZAjD/mV4w/HRSMPxCIjD96how/dyyMPwxgjD9LsYw/l2qMP+tI
jD9veIw/mWaMP3trjD/ac4w/R4OMPx4njD9DOYw/X8SMPzgkjD+qnow/q6OMP5YCjD/NWow/
9SaMPz1rjD9P1Yw/X1+MP0qTjD8Lcow/uJmMP9mujD848Yw/BYOMP7GNjD/BIow/oYKMPxrl
jD+LmIw/ZF6MPxeGjD8ehYw/+fWMPx5RjD+USow/A7aMPyBAjD9zCow/tKSMP1bmjD905ow/
ZoGMP7YmjT92iIw/2HOMPzP3jD+0+Iw/8+mMP4jkjD+jq4w/BG+NP50qjT8x64w/wKeMP54R
jT/1ZI0/l+aMPzXajD97uYw/IOGMP8dYjD/AYYw/82uMP9ynjD9gy4w/65GMP7/ajD+j+Iw/
ahiNP2GAjD8YwYw/gRyNP7IgjT9+4Yw/YdGMP7pnjT/4GY0/VCWNPwAtjT9keI0/FX+MP6Du
jD9rSow/jpKMP7M4jT+OHI0/u/KMP3NfjT+nHI0/xzCNP8GpjD+NH40/Fy+NP+mijD+Syow/
dJyMP2xQjT9E1ow/LxCNP9tGjT8u04w/HV+NP3TMjD9Mhow/lAKNP2BojT+OAY0/VGKNPwPb
jD+uh40/g4iNP503jT8KL40/EBSNP2qCjT8UXI0/13yNPzpQjT++UY0/bTeNP/msjT9R8Iw/
mmWNP1vljD8sWI0/7B2NP0x0jD+O5Iw/j2WNP9JZjT91DY0/2NmMP+8rjT9CPI0/USuNP0fn
jD/0x4w/85+NP7GAjT8zZo0/3qCNPyEkjT9Br40/XeqNP2l8jT9enI0/iCuNP/KOjT93Jo0/
60WNP3YsjT+1dY0/qG6NP7l7jT+Pho0/smCNPy09jT9wfI0/GLiNP58UjT+lX40/OT2NPxYu
jT/Y4o0/GFmNPybrjD9NCY0/aWWNP43PjT9dl40/VjONP8skjT/NJ44/blmNP5I7jT8/HI0/
OzONP5DPjT802I0//oONP2utjT8VY40/Iw6NP9FijT/usY0/TVGNP0dTjT8pXo0/kp2NP9vC
jT8vL40/nJ+NP+ukjT9IuI0/YGWNP41pjT/9vI0/58KNP11+jT+Sa40/bIqNP+pGjT9Yvo0/
7euNP8PrjT91hY0/GlmNP1ysjT/kHI4/E4mNP+mpjT8oLI0/QdCNP2KQjT+Vho0/tc2NP/TB
jT/evo0/bTuNPwx8jT+L6o0/DcGNP6BHjj+M7o0/vbWNP9SojT9khI0/udONP5pJjT/D540/
uSCOP6/0jT+98I0/WlaOP2T4jT/tFY4/jyCOP0vAjT9lsY0/</AssayYData></Step><Step><CommonData><SampleLocation>1</SampleLocation><SampleID></SampleID><SampleGroup></SampleGroup><SampleInfo></SampleInfo><SampleRow>F</SampleRow><SamplePlate>1</SamplePlate><WellType>BUFFER</WellType><Concentration>-1</Concentration><ConcentrationUnits>µg/ml</ConcentrationUnits><MolarConcentration>-1</MolarConcentration><MolarConcUnits>nM</MolarConcUnits><MolecularWeight>-1</MolecularWeight><Temperature>28</Temperature><StartTime>6344306</StartTime><AssayTime>180</AssayTime></CommonData><FlowRate>600</FlowRate><StepType>DISASSOC</StepType><StepName>Dissociation</StepName><StepStatus>OK</StepStatus><ActualTime>180</ActualTime><CycleTime>0.2</CycleTime><AssayXData Points="900">2T8cRQhDHEU/RhxFc0kcRaZMHEXVTxxFDFMcRT9WHEVzWRxFplwcRdlfHEUIYxxFP2YcRXNp
HEWmbBxF1W8cRQxzHEU/dhxFc3kcRaZ8HEXZfxxFVoMcRT+GHEVviRxFpowcRdmPHEUIkxxF
O5YcRXOZHEWmnBxF8p8cRQyjHEU/phxFe6kcRaasHEXZrxxFDLMcRTu2HEVvuRxForwcRdW/
HEUMwxxFP8YcRXPJHEWmzBxF2c8cRQzTHEU71hxFc9kcRaLcHEXZ3xxFEOMcRT/mHEVz6RxF
puwcRdXvHEUd8xxFP/YcRW/5HEWi/BxF1f8cRQgDHUU/Bh1FcwkdRaYMHUXZDx1FDBMdRTsW
HUVvGR1FohwdRdUfHUUIIx1FPyYdRXMpHUWiLB1F1S8dRQwzHUU7Nh1FbzkdRaI8HUXVPx1F
DEMdRTtGHUVzSR1FokwdRdVPHUUIUx1FP1YdRXNZHUWiXB1F2V8dRQhjHUU7Zh1Fb2kdRaZs
HUXVbx1FCHMdRTt2HUVveR1FonwdRdl/HUUIgx1FO4YdRW+JHUWijB1F2Y8dRQiTHUU7lh1F
b5kdRaKcHUXVnx1FCKMdRTumHUVvqR1FpqwdRdWvHUUMsx1FO7YdRW+5HUWivB1F1b8dRQzD
HUU7xh1Fb8kdRaLMHUXVzx1FDNMdRT/WHUVv2R1Fy9wdRdnfHUUM4x1FQ+YdRXPpHUX87B1F
1e8dRQjzHUU/9h1Fb/kdRab8HUXZ/x1FDAMeRT8GHkVzCR5FpgweRdkPHkUMEx5FUBYeRXMZ
HkWmHB5F2R8eRQwjHkU/Jh5FcykeRaYsHkXZLx5FDDMeRT82HkVzOR5FpjweRdk/HkUMQx5F
REYeRXNJHkW2TB5F2U8eRQxTHkU7Vh5Fc1keRa5cHkXZXx5FDGMeRWBmHkVuaR5FpmweRdlv
HkUIcx5FSHYeRXN5HkWmfB5F1X8eRQyDHkU/hh5Fc4keRaaMHkXZjx5FIZMeRT+WHkVzmR5F
ppweRd2fHkUMox5FP6YeRXOpHkXHrB5F2a8eRQizHkU7th5Fc7keRaK8HkXZvx5FCMMeRTvG
HkWDyR5FosweRdnPHkUM0x5FP9YeRW7ZHkWi3B5F2d8eRQzjHkU75h5FbukeRaLsHkX+7x5F
DPMeRTv2HkVu+R5FovweRd3/HkUMAx9FPwYfRXMJH0WiDB9F2Q8fRQgTH0U7Fh9FcxkfRaYc
H0XZHx9FCCMfRTsmH0VzKR9FoiwfRdkvH0UMMx9FOzYfRW45H0WiPB9F2T8fRQxDH0U7Rh9F
bkkfRaZMH0XZTx9FDFMfRVBWH0VuWR9FolwfRdVfH0UMYx9FO2YfRXNpH0WibB9F1W8fRQhz
H0U7dh9FbnkfRaJ8H0XZfx9FDIMfRTuGH0VziR9FoowfRdWPH0UIkx9FO5YfRW6ZH0WmnB9F
1Z8fRQijH0U7ph9FbqkfRaasH0XVrx9FCLMfRTu2H0VuuR9FprwfRdm/H0UIwx9FO8YfRW7J
H0WizB9F1c8fRQjTH0U/1h9Fc9kfRaLcH0XZ3x9FCOMfRTvmH0Vz6R9FouwfRdnvH0UI8x9F
O/YfRW75H0Wm/B9F1f8fRQgDIEU/BiBFgwkgRaIMIEXZDyBFDBMgRT8WIEVzGSBFphwgRdkf
IEUMIyBFPyYgRXMpIEWmLCBF2S8gRTEzIEU/NiBFczkgRaY8IEXtPyBFDEMgRT9GIEVzSSBF
pkwgRdlPIEUMUyBFP1YgRXNZIEWmXCBF2V8gRQxjIEU/ZiBFuGkgRaJsIEXZbyBFDHMgRT92
IEVzeSBFpnwgRdl/IEUMgyBFVIYgRXOJIEWmjCBF2Y8gRQiTIEU/liBFc5kgRaqcIEXVnyBF
DKMgRTumIEVzqSBFpqwgRdWvIEUMsyBFP7YgRW65IEWmvCBF2b8gRQjDIEU/xiBFc8kgRaLM
IEXZzyBFDNMgRT/WIEVz2SBFotwgRdnfIEUI4yBFO+YgRXPpIEWm7CBF2e8gRQjzIEU/9iBF
c/kgRab8IEXV/yBFhwMhRTsGIUVzCSFFpgwhRdkPIUUIEyFFOxYhRW4ZIUWmHCFF2R8hRQwj
IUU/JiFFcykhRaYsIUXZLyFFDDMhRTs2IUVuOSFFojwhRdU/IUUIQyFFO0YhRXNJIUWiTCFF
1U8hRQhTIUU/ViFFc1khRaZcIUXVXyFFCGMhRT9mIUVzaSFFpmwhRdVvIUUIcyFFP3YhRW55
IUWmfCFF1X8hRQiDIUU7hiFFbokhRc+MIUXVjyFFCJMhRTuWIUVumSFFopwhRdWfIUUIoyFF
O6YhRXOpIUWirCFF2a8hRQyzIUVMtiFFbrkhRaK8IUXZvyFFDMMhRUzGIUVuySFFpswhRdXP
IUUI0yFFO9YhRW7ZIUWi3CFF1d8hRQjjIUU/5iFFbukhRaLsIUXV7yFFDPMhRTv2IUVu+SFF
rvwhRdX/IUUMAyJFPwYiRW4JIkWiDCJF1Q8iRQwTIkU7FiJFbhkiRaYcIkXVHyJFCCMiRWgm
IkVzKSJFpiwiRdkvIkUMMyJFPzYiRXM5IkWmPCJF2T8iRQxDIkU/RiJFc0kiRaZMIkXZTyJF
DFMiRTtWIkVzWSJFplwiRdlfIkUMYyJFP2YiRXNpIkWmbCJF2W8iRQxzIkU/diJFc3kiRaZ8
IkXZfyJFDIMiRT+GIkVziSJFpowiRdWPIkUMkyJFP5YiRW6ZIkWmnCJF2Z8iRQyjIkU/piJF
c6kiRaasIkXZryJFDLMiRTu2IkVzuSJFprwiRdm/IkUYwyJFO8YiRW7JIkWizCJF1c8iRQzT
IkU/1iJFc9kiRabcIkXV3yJFCOMiRT/mIkVz6SJFouwiRdnvIkUI8yJFP/YiRW75IkWi/CJF
1f8iRQwDI0U/BiNFbgkjRaYMI0XZDyNFDBMjRT8WI0VzGSNFohwjRdkfI0UIIyNFOyYjRW4p
I0WiLCNF1S8jRQwzI0U7NiNFczkjRaY8I0XVPyNFCEMjRTtGI0VzSSNFpkwjRdVPI0UMUyNF
O1YjRXNZI0WmXCNF2V8jRQhjI0U7ZiNFbmkjRaJsI0XVbyNFFHMjRTt2I0VueSNFonwjRdl/
I0UIgyNFO4YjRXOJI0WijCNF1Y8jRQiTI0U7liNFbpkjRaKcI0XVnyNFCKMjRT+mI0V7qSNF
oqwjRdWvI0UIsyNFP7YjRXu5I0WmvCNF2b8jRQjDI0U7xiNFbskjRaLMI0XVzyNFCNMjRTvW
I0Vz2SNFptwjRdXfI0UI4yNFO+YjRXPpI0Wi7CNF4e8jRQjzI0U79iNFbvkjRaL8I0XV/yNF
TgMkRTsGJEVuCSRFpgwkRdkPJEUQEyRFOxYkRW4ZJEWiHCRF1R8kRRAjJEU/JiRFpCkkRaYs
JEXZLyRFDDMkRTs2JEVzOSRFpjwkRdk/JEUMQyRFP0YkRXNJJEWmTCRF2U8kRQxTJEU/ViRF
c1kkRaZcJEXZXyRFDGMkRT9mJEVzaSRFpmwkRdlvJEUMcyRFP3YkRXN5JEWmfCRF1X8kRQyD
JEU/hiRFc4kkRaaMJEXZjyRFDJMkRUSWJEVzmSRFopwkRdmfJEUMoyRFP6YkRXOpJEWmrCRF
2a8kRQyzJEU/tiRFc7kkRaa8JEXZvyRFDMMkRUjGJEVzySRFpswkRdnPJEUI0yRFO9YkRXPZ
JEWi3CRF2d8kRQjjJEU75iRFbukkRaLsJEXZ7yRFDPMkRTv2JEVz+SRFpvwkRdn/JEUMAyVF
OwYlRW4JJUWmDCVF2Q8lRQwTJUU/FiVFcxklRaYcJUXlHyVFOSMlRT8mJUVzKSVFpiwlRdUv
JUUIMyVFOzYlRXM5JUWmPCVF1T8lRYdDJUVERiVFc0klRaZMJUXVTyVFDFMlRT9WJUVzWSVF
olwlRdVfJUUIYyVFP2YlRXNpJUWibCVF2W8lRQxzJUU7diVFbnklRaZ8JUXVfyVFCIMlRT+G
JUVuiSVFpowlRdWPJUUIkyVFO5YlRW6ZJUWinCVF1Z8lRQyjJUU7piVFbqklRaKsJUXVryVF
DLMlRTu2JUVuuSVForwlRdW/JUUIwyVFO8YlRW7JJUWmzCVF1c8lRQjTJUU71iVFbtklRabc
JUXV3yVFCOMlRTvmJUVu6SVFouwlRdXvJUUI8yVFO/YlRXf5JUWi/CVF1f8lRQgDJkU7BiZF
bgkmRaIMJkXVDyZFCBMmRTsWJkVuGSZFphwmRdUfJkUMIyZFPyYmRW4pJkWmLCZF2S8mRQwz
JkU7NiZFbjkmRaI8JkXVPyZFCEMmRURGJkVzSSZFpkwmRdlPJkUMUyZFP1YmRXNZJkWmXCZF
K2AmRQxjJkU/ZiZFc2kmRaZsJkXubyZFDHMmRT92JkVzeSZFpnwmRdl/JkV/gyZFP4YmRXOJ
JkWmjCZF2Y8mRQiTJkU/liZFg5kmRaacJkXZnyZFNaMmRTumJkVzqSZFpqwmRdmvJkUMsyZF
P7YmRXO5JkWmvCZF2b8mRQzDJkU7xiZFc8kmRabMJkXZzyZFDNMmRT/WJkVz2SZFptwmRdXf
JkUM4yZFP+YmRbTpJkWm7CZF1e8mRQjzJkU/9iZFc/kmRab8JkXZ/yZFDAMnRT8GJ0VuCSdF
pgwnRdUPJ0UMEydFUBYnRW4ZJ0WmHCdF1R8nRQwjJ0U7JidFbiknRccsJ0XZLydFDDMnRT82
J0VuOSdFpjwnRdU/J0UIQydFO0YnRW5JJ0XwTCdF1U8nRQxTJ0U7VidFc1knRaZcJ0XVXydF
DGMnRTtmJ0WHaSdFomwnRdlvJ0UMcydFO3YnRXN5J0WmfCdF</AssayXData><AssayYData Points="900">HKSMP6rVjD8lTY0/v52NP5zJjT9JqI0/+eSNP91Hjj/Uto4/Ya2NPxP6jj8QJY4/7XqNP/le
jj9v0o4/YdqOP1jtjj+3r44/XYSPP6u+jj8sZo8/yemNP+rRjj9mv44/iRePPwp5jj+FAY8/
pq6OP30Bjz/StI4/vrmOP1Lljj/veI8/mVqOP7rtjj83V44/usqOPxotjz/2sI4/UjWPP8Mo
jz9Ns48/aYOPP3Jujz/4/I4/qhaPPyrOjz+l3I4/rK2PP3qHjz9FZY8/anePP1vjjj8LF48/
bTePP5hljz+uwo8/jD+PPzSQjz9f644/UQaPP8mYjj8BFo8/RsmOP2ldjz+2m48/D1+PPw13
jz9Rxo4/5LyPPyI9jz/9b48/EGKPP0Zqjz/lSY8/EWyPP+u2jz8jZo8/UYSPP4VGjz/tAo8/
JKaPP2sXjz8RsI8/Rl6PP0RLjz+IQY8/ZIyPP5Oxjz82IY8/wOiPP7twjz+bxI8/GiePP2m+
jz/9Qo8/TFOPP9eEjz/LJI8/uj2PPzaejz9dFI8/fpaPP7Ntjz8wjY8/R3uPP1uajz86RI8/
MdSPP72vjz9Foo8/ncePP6m+jz/jW48/kX2PPwu8jz9hk48/1EKPPwuvjz+Gao8/OimPP/qO
jz+Ow48/g96PP6avjz/OYI8/nSCPP9GUjz9fxI8/uLKPP7eFjz9Tio8/v52PP64Pjz+MEJA/
JkmPP+Cvjz9O648/rS+PPyvmjz87bY8/M0qPP6cokD800Y8/lkqPPwhrjz82UI8/dbmPP3VH
jz9ACZA/uS6QPx/Bjz9Tn48/QsmPP86Njz/jy48/n2qPPyiSjz8CnY8/x72PP8/Rjz884Y8/
QGuPPwHBjz8sfo8/kEyQPy2/jz8VrY8/wOaPPzPVjz+aH5A/SV2QP43Kjz/bSI8/TvuPPwP3
jz+Plo8/gQOQPwS1jz99748/AZ+PP8rVjz/29I8/D56PP9eEjz+Y8o8/WruPPyhGkD9VZo8/
5XmPP7Kvjz9N+o8/EESQP2CTjz/lA5A/vrePP6Ocjz/bHJA/wYKPP2orkD/nl48/e8ePPwSE
jz9zSpA/dBWQP+J4jz9vCJA/FF6PP+5dkD9z4Y8/LJmPP9f/jz8Bjo8/tIOQP538jz+H2o8/
rUCQPxAjkD8aFZA/P0qQP+3Bjz/epo8/MIKQP/okkD+IHZA/TFKQP1mkjz/V7Y8/Bh+QP1pA
kD9AnZA/nBKQP7Hmjz8rmY8/Y46PP6BikD+4oo8/k8uPP/4zkD9ULJA/NP2PP8Q6kD8WrI8/
MPiPP/15jz809I8/q7WQP/MFkD/01o8/tWKQP+3Bjz+lso8/lh6QP9kYkD/d148/fumQPzml
kD9OBJA/wQeQP5cZkD8rYJA/8q+PP8d3kD9CdpA/Bz2QP67zjz9Mz48/rEOQP3EgkD82qo8/
Lh2QP7M9kD+mCpA/A+2PP4RnkD/0I5A/AvaPP9glkD/6YpA/wjSQP5Xijz+oQ5A/2+aPP4XT
jz+papA/OXCQPxvojz/oZpA/vDWQP/pVkD9NspA/FiOQP6kfkD/9GJA/2n2QP+VVkD+DkZA/
cgGQP8QZkD/KWZA/ARWQPyJqjz8kEJA/YoeQP2xWkD8ilJA/ot+QPwswkD8EjZA/t3aQP09P
kD9jgpA/j1iQPy6pkD/oZZA/WHmQP/5gkD+4eJA/fVGQPwaNkD8/NZA/d7+QPxHYkD/pcJA/
bgaQP4P8jz8esJA/fXaQP+iWkD8esJA/eWGQP3exkD+2hpA/AOaQP0nujz+XjpA/0BmQP9fF
kD/wcZA/wCqQP52mkD/MuZA/bLKQP0Q5kD8giZA/b2OQPwBokD/mtpA/caaQPxSVkD+TY5A/
TWCQPx9/kD/CzJA/b2OQP9dEkD/aCpE//USQP6ENkD9JNJA/h7OQP3sDkD+jjJA/uj6QP7lm
kD/UCJA/wRCQP9lGkD80uZA/9z2QPwjJkD/mQZA/0H+QPz2VkD/qkpA/IGGQP4wakT+qg5A/
YyuRP6lBkD+3UJE/H1mQP3T8kD+035A/cKCQP1zQkD8ompA/9QKRP82UkD9sbZA/f06QP4OV
kD/tjJA/KnWQP6zRkD/1bJA/c6OQP6kAkT9Ez5A/WeGQP16ykD+X3JA/HK2QP3S7kD/vjpA/
rr+QPy0akT8QCpE/CQWRPyGikD9yEpE/hoSQP0WykD86QJE/Nb6QP9r2kD9085A/SeKQP8mC
kD8vQZE/JQ+RP9m8kD9iz5A/eWyRP5mgkD8J1ZA/+dOQP7C/kD/L8JA/TduQP2D9kD8DEZE/
ChqRPw/jkD92J5E/3bOQPw7JkD+B45A/MPCQP0HNkD/2tJA/54OQP47ckD9nPpE/tPiQP63w
kD9HEJE/1DmRP2t2kD/+h5A/qdaQP9+ekD+T/pA/EDWRP8UykT/Qn5A/YyiRP2a7kD9R9pA/
P/SQP6FIkT/Bz5A/dIKQPysHkT9DmZA/5d+QP577kD8/65A/zUiRP0KwkD9mNJE/ikmRP0aa
kD/UT5E/IAORP/kekT9nPZE/QsuQP7FRkT+dOJE/OGSRP1dGkT9JV5E/gRSRPw14kT88P5E/
aP6QP9FikT/BPpE//v2QP7fAkD9JcZE/ay6RP1ApkT+lEZE/sSORP2PkkD+hrZE/C8GRP34s
kT9wWJE/VMiQP6ZUkT9HW5E/BrOQPyJvkT+ybZE/zOKQP+RJkT92mZA/usOQP/vLkT/1/ZA/
65ORP79QkT8gc5E/RYORP422kT/XmZE/bUuRP5JxkT+b/5A/M/SQP6mmkT+6OZE/i6SRP/oq
kT+uRpE/mJ2RP9DzkT8ia5E/EIyRPx7tkD/6RJE/Q3GRP4XqkT8MCpI/3WaRPwU1kT8bIJE/
jV+RP97ikD8GXJE/D3mRP5B/kT+j15E/IymRPx+akT/WzZE/REaRPzZTkT/VWZE/C1yRP5bN
kT8u25E/FaGRP2z4kT/AgJE/zeORP4TckT96gZE/fFSRPw2LkT9sUpE/LfGRPwwxkj+hc5E/
t4eRP0afkT8eg5E/r1iRP9GMkT9zr5E/PkCSPwirkT8cs5E/jdyQP8jjkT/QvpE/Bp6RP9yr
kT9kMJE/Rs6RP0LbkT/wT5E/7NORP2DDkT+5UJE/LOaRP/C9kT/CyZE/+QSSP5VFkj/m9ZE/
mrGRPz8Fkj+jeZE/UR+SPweLkT97xZE/whGSP1zgkT+Cm5E/roGRP/Evkj8M+5E/TguSP2Kg
kT+GtJE/sDGRP6n+kT8VGZI/lZKSPxKpkT/Ol5E/i3WSPyJVkj/v85E/TcKRP3gMkj9XwpE/
ASCSP0wNkj/71JE/pdORP4DAkT+R7JE/GuiRP+t3kT/73ZE/YxaSP1TqkT8dR5E/GT6SP6Yb
kj9gv5E/Ke+RPzY7kj9vv5E/03qRP8P1kT93HpI/64qRP7TNkT/5ApI/UsWRP9afkT90t5E/
B36RP/4pkj+jrZE/VzWSP1DmkT8J+JE/lQKSP8GpkT9jb5I/8e6RP7w+kj/LFZI/QbqRP777
kT+B55E/C7yRP4j0kT8+LpI/OReSP+t8kj/dI5I/FJuSP9LlkT+VYZI/JVeSP4lwkj9fG5I/
KFWSP4U4kj/EwZE/V7SRPyc3kj9qQJI/8JOSPw0jkj9dGpI/SyySP5fqkT95PJI/mvCRPxo9
kj8NDZI/XFqSP46skj+T+ZE/N86RPw6rkT9qFpI/91SSP6M/kj8ZOpI/VUeSPzkPkj8fgpI/
9aySP0Jikj+PwZI/1wiSP8uBkj+8AZI/7niSPySGkj8saJI/Bi2SPzsikj85uZI/RWiSP+pW
kj8sZZI/mkySP5EAkj/m0pE/9saSPzgmkj+ty5I/ENqSP4TBkj8IZJI/CTWSP+nMkj9UhZE/
pNqSP4A+kj/Mn5I/0WySPxptkj8n2pE/jk6SPyc6kj/DV5I/OomSPxAFkj8KRpI/VJ6SP5D6
kj9YdpI/uJySP5RRkj/7QZI/WvSSP8aGkj9uQJI/WbSSPyEFkj+BFZI/tmuSP5FAkj9UzJI/
RGSSP/pqkj/GT5I/p7WSP69ikj/3jZI/7ReSPyE9kj+lbpI/dVuSPynbkj+CwJI/ScqSP6Ny
kj/hvpE/ZW6SP9dWkj+PqJI/oxCSP6Umkj9hyZI/94aSPySwkj8CkZI/cW6SP9tNkz/ZVpI/
qQuTP7TPkj8IepI/BI6SPxcdkz+/gpI/xv2SPzElkz8j5JI/cKSSP2Etkz/C1JI/rdaSP1Kw
kj825pI/PtySPybjkj+xKJM/9fuSP9jmkj8uz5I/9e6SP0p3kj/rrpI/zR+TP42hkj9+A5M/
NZ6SP7iAkj/mOZM/5bWSP9bDkj/e75I/e/SSP0Bxkj+4HZM/avmSP8bmkj8WtpI/hQ6TP88J
kz/1bJI/EP2SP+shkz+3jZI/2wKTP/Jakz9fnpI/qoKTPzN7kz+rNJM/9v2SPzXIkj8r4ZI/
cyWTP4eNkj+r45I/E/mSPwA1kz9qQ5M/udCSP2dtkz/5mZM/sKKSPz1Ekz8SqJM/bXOSPziG
kj9jnJI/UdiSP7ofkz+uN5M/bluTP5X4kj+Ov5I/1hmTP8clkz82yJI/q8ySPwQNkz9i1pI/
y0OTP8YXkz89rJI/PgiTP27Zkj/BGJM/3dGSPzJckz/5IZM/WoOSPz5hkz96EZM/sl2TP/0o
kz8JEpM/fYWTP1h5kz+fC5M/z8WSP4Eykz9dHpM/N0GTP4Ukkz8M7ZI/2ACTPwm/kz+S+5I/
e0mTPxgPkz9M8pI/nXCTPx8+kz/GpJM/SFeTP/RUkz+pFpM/</AssayYData></Step><Step><CommonData><SampleLocation>11</SampleLocation><SampleID></SampleID><SampleGroup></SampleGroup><SampleInfo></SampleInfo><SampleRow>F</SampleRow><SamplePlate>1</SamplePlate><WellType>REGENERATION</WellType><Concentration>-1</Concentration><ConcentrationUnits>µg/ml</ConcentrationUnits><MolarConcentration>-1</MolarConcentration><MolarConcUnits>nM</MolarConcUnits><MolecularWeight>-1</MolecularWeight><Temperature>28</Temperature><StartTime>6533459</StartTime><AssayTime>5</AssayTime></CommonData><FlowRate>1000</FlowRate><StepType>KREGENERATION</StepType><StepName>Regeneration</StepName><StepStatus>OK</StepStatus><ActualTime>5.00005</ActualTime><CycleTime>0.2</CycleTime><AssayXData Points="25">2X8nRQiDJ0U/hidFb4knRaKMJ0XVjydFCJMnRTuWJ0VzmSdFopwnRdmfJ0UIoydFO6YnRW+p
J0WirCdF4a8nRQyzJ0U7tidFb7knRaK8J0XVvydFDMMnRT/GJ0VzySdFpswnRQ==</AssayXData><AssayYData Points="25">ABoFwN4kGMDMbyHAYJUowF7RLMD7hzDAKfwzwP6pNsC8OjnAxUY7wDXWPMAE7j7ALJtAwNR3
QcBR70LAaFtEwAx7RcApNUbAlC9HwFBlSMCtO0nAbQNKwO2TSsAC20vASutLwA==</AssayYData></Step><Step><CommonData><SampleLocation>12</SampleLocation><SampleID></SampleID><SampleGroup></SampleGroup><SampleInfo></SampleInfo><SampleRow>F</SampleRow><SamplePlate>1</SamplePlate><WellType>NEUTRALIZATION</WellType><Concentration>-1</Concentration><ConcentrationUnits>µg/ml</ConcentrationUnits><MolarConcentration>-1</MolarConcentration><MolarConcUnits>nM</MolarConcUnits><MolecularWeight>-1</MolecularWeight><Temperature>28</Temperature><StartTime>6549745</StartTime><AssayTime>5</AssayTime></CommonData><FlowRate>1000</FlowRate><StepType>KREGENERATION</StepType><StepName>Regeneration</StepName><StepStatus>OK</StepStatus><ActualTime>4.99907</ActualTime><CycleTime>0.2</CycleTime><AssayXData Points="25">2c8nRQjTJ0U/1idFc9knRabcJ0XZ3ydFDOMnRTvmJ0Vz6SdFouwnRdnvJ0UM8ydFP/YnRXP5
J0Wi/CdF2f8nRQwDKEU/BihF5QkoRaYMKEXZDyhFDBMoRT8WKEVvGShFohwoRQ==</AssayXData><AssayYData Points="25">Ha4zP2vyOT9LrUE/4PlIP+S4Tz8Zc1M/7ZxYPwyyWz8ynl4/cDdhP0IaYz+5+WM/VBBoP4Gb
aT/T3mo/LuRtPwdebj+WMW4/4JdwPwoLcj+76nE/CKRzP9xjdD8mZXQ/n0R2Pw==</AssayYData></Step><Step><CommonData><SampleLocation>11</SampleLocation><SampleID></SampleID><SampleGroup></SampleGroup><SampleInfo></SampleInfo><SampleRow>F</SampleRow><SamplePlate>1</SamplePlate><WellType>REGENERATION</WellType><Concentration>-1</Concentration><ConcentrationUnits>µg/ml</ConcentrationUnits><MolarConcentration>-1</MolarConcentration><MolarConcUnits>nM</MolarConcUnits><MolecularWeight>-1</MolecularWeight><Temperature>28</Temperature><StartTime>6565850</StartTime><AssayTime>5</AssayTime></CommonData><FlowRate>1000</FlowRate><StepType>KREGENERATION</StepType><StepName>Regeneration</StepName><StepStatus>OK</StepStatus><ActualTime>5.00908</ActualTime><CycleTime>0.2</CycleTime><AssayXData Points="25">1R8oRQgjKEU7JihFbykoRaIsKEXVLyhFBDMoRTs2KEVrOShFojwoRdU/KEUIQyhFO0YoRW9J
KEWeTChF0U8oRQRTKEU7VihFb1koRZ5cKEXVXyhFCGMoRTdmKEVraShFx2woRQ==</AssayXData><AssayYData Points="25">+k4mwNx4NsA08DzASh1AwC1nQsDKmkTA3mFGwDGKR8BD+0jAAlxKwNvoSsAP+UvA4ExMwC1P
TcC2zU3Av5FOwBUPT8DAxk/Af1hQwGigUMDseFHAFXpRwHIdUsAFZFLAAqdSwA==</AssayYData></Step><Step><CommonData><SampleLocation>12</SampleLocation><SampleID></SampleID><SampleGroup></SampleGroup><SampleInfo></SampleInfo><SampleRow>F</SampleRow><SamplePlate>1</SamplePlate><WellType>NEUTRALIZATION</WellType><Concentration>-1</Concentration><ConcentrationUnits>µg/ml</ConcentrationUnits><MolarConcentration>-1</MolarConcentration><MolarConcUnits>nM</MolarConcUnits><MolecularWeight>-1</MolecularWeight><Temperature>28</Temperature><StartTime>6581946</StartTime><AssayTime>5</AssayTime></CommonData><FlowRate>1000</FlowRate><StepType>KREGENERATION</StepType><StepName>Regeneration</StepName><StepStatus>OK</StepStatus><ActualTime>5.00005</ActualTime><CycleTime>0.2</CycleTime><AssayXData Points="25">+m8oRS1zKEVgdihFlHkoRcN8KEX6fyhFKYMoRVyGKEWUiShF04woRfaPKEUpkyhFYJYoRZSZ
KEXDnChF+p8oRS2jKEV1pihFlKkoRcesKEX2ryhFKbMoRWm2KEWQuShFx7woRQ==</AssayXData><AssayYData Points="25">11tCP0eVRT+E8k0/bFhUP25yWj/toV8/azpkP5J0Zz+LBGs/43RtPxCfcD+8v3I/oSd1P/1K
dz9AnHg/yth5PzIOfD+3C30/rHl/PzYufz9eTIA/IbeAP41MgT8ySIE/idSBPw==</AssayYData></Step><Step><CommonData><SampleLocation>11</SampleLocation><SampleID></SampleID><SampleGroup></SampleGroup><SampleInfo></SampleInfo><SampleRow>F</SampleRow><SamplePlate>1</SamplePlate><WellType>REGENERATION</WellType><Concentration>-1</Concentration><ConcentrationUnits>µg/ml</ConcentrationUnits><MolarConcentration>-1</MolarConcentration><MolarConcUnits>nM</MolarConcUnits><MolecularWeight>-1</MolecularWeight><Temperature>28</Temperature><StartTime>6598081</StartTime><AssayTime>5</AssayTime></CommonData><FlowRate>1000</FlowRate><StepType>KREGENERATION</StepType><StepName>Regeneration</StepName><StepStatus>OK</StepStatus><ActualTime>5.00005</ActualTime><CycleTime>0.2</CycleTime><AssayXData Points="25">+r8oRSnDKEVgxihFlMkoRcPMKEX6zyhFLdMoRWDWKEWU2ShFx9woRfrfKEUp4yhFXOYoRazp
KEXH7ChF9u8oRSnzKEVg9ihFkPkoRcf8KEX6/yhFLQMpRVwGKUWQCSlFxwwpRQ==</AssayXData><AssayYData Points="25">clgowNmFN8CLszzAoN9AwHzkQsDgm0TAO5JGwAePR8Ci6EjAMpxJwA+cSsD0Y0vAhgVMwHum
TMC7K03ATdVNwLPBTsB4zk7ARG1PwHjcT8DKKVDAfIpQwMunUMAsWVHASHxRwA==</AssayYData></Step><Step><CommonData><SampleLocation>12</SampleLocation><SampleID></SampleID><SampleGroup></SampleGroup><SampleInfo></SampleInfo><SampleRow>F</SampleRow><SamplePlate>1</SamplePlate><WellType>NEUTRALIZATION</WellType><Concentration>-1</Concentration><ConcentrationUnits>µg/ml</ConcentrationUnits><MolarConcentration>-1</MolarConcentration><MolarConcUnits>nM</MolarConcUnits><MolecularWeight>-1</MolecularWeight><Temperature>28</Temperature><StartTime>6614237</StartTime><AssayTime>5</AssayTime></CommonData><FlowRate>1000</FlowRate><StepType>KREGENERATION</StepType><StepName>Regeneration</StepName><StepStatus>OK</StepStatus><ActualTime>5.00005</ActualTime><CycleTime>0.2</CycleTime><AssayXData Points="25">+g8pRSkTKUVgFilFkBkpRcMcKUUGIClFKSMpRVwmKUWQKSlFwywpRfovKUUpMylFXDYpRZA5
KUXDPClF9j8pRSlDKUVcRilFkEkpRcdMKUX2TylFKVMpRVxWKUWQWSlFx1wpRQ==</AssayXData><AssayYData Points="25">VPpTP73mWD/YjWA/PnVpPxUfbz9bMnM/1UV3PwJEej90un4/uGyAP/gGgj9P8II/09ODPxDI
hT+I8oU/staGP06bhz8pNIg/wFOJPyC7iT+Ll4o/EuKKPwkjiz+arYs/gvCLPw==</AssayYData></Step></KineticsData></ExperimentResults>
