# Supplementary material for: Functional development of a V3/glycan-specific broadly neutralizing antibody isolated from a case of HIV superinfection
Source: eLife. 2021 Jul 15;10:e68110. doi: 10.7554/eLife.68110 (PMC8376252; doi:10.7554/eLife.68110)
Supplement: Figure 2—source data 2. [file elife-68110-fig2-data2.zip › QA013.2 Dbl Ref BLI_2020.06.25/QA013 autologous binding_MIG_naive_G7-L4/2020.06.25_011.frd]

<?xml version="1.0" encoding="UTF-8" standalone="yes"?>
<ExperimentResults><ExperimentInfo Name="QA013 autologous binding_MIG_naive_G7-L4"><ExpDescription></ExpDescription><RTDVersion>2.0</RTDVersion><RunID>29D70D75-DE43-4A40-820A-544485B21A50</RunID><ExperimentType>KINETICS</ExperimentType><ExperimentSubType>KBASIC</ExperimentSubType><StartDateTime>2020-06-25T16:48:50</StartDateTime><MachineName>886RGX1</MachineName><UserName>Labuser</UserName><LotNumber></LotNumber><PlateName>2020.06.25</PlateName><PlateName2></PlateName2><SensorName>C2</SensorName><SensorPlate>1</SensorPlate><SensorType>AHC (Anti-hIgG Fc Capture)</SensorType><SensorRole>LIGAND</SensorRole><SensorInfo></SensorInfo><WritingSW>DataAcquisition.exe 11.1.2.24</WritingSW><InstrumentType>OctetRED96</InstrumentType><InstrumentSerial>FB-50183</InstrumentSerial><InstrumentFW></InstrumentFW><IntegrationTime>3.0</IntegrationTime><DSPType>CPF</DSPType><DSPStitching>1</DSPStitching><HasManifest>1</HasManifest><InfoHash>-1712128999</InfoHash></ExperimentInfo><AssayParamsInfo/><KineticsData><Step><CommonData><SampleLocation>1</SampleLocation><SampleID></SampleID><SampleGroup></SampleGroup><SampleInfo></SampleInfo><SampleRow>C</SampleRow><SamplePlate>1</SamplePlate><WellType>BUFFER</WellType><Concentration>-1</Concentration><ConcentrationUnits>µg/ml</ConcentrationUnits><MolarConcentration>-1</MolarConcentration><MolarConcUnits>nM</MolarConcUnits><MolecularWeight>-1</MolecularWeight><Temperature>28</Temperature><StartTime>3315791</StartTime><AssayTime>30</AssayTime></CommonData><FlowRate>1000</FlowRate><StepType>BASELINE</StepType><StepName>Baseline</StepName><StepStatus>OK</StepStatus><ActualTime>30</ActualTime><CycleTime>0.2</CycleTime><AssayXData Points="150">AAAAAKjGSz66Scw+EFgZP0SLTD93vn8/mpmZPzMzsz/NzMw/okXmPzvf/z9qvAxAmpkZQARW
JkAzMzNAAABAQM3MTECamVlABFZmQNEic0AAAIBANV6GQM3MjEACK5NAaJGZQAAAoEA1XqZA
nMSsQAIrs0BokblAz/e/QDVexkDNzMxAAivTQGiR2UDP999ANV7mQM3M7EAzM/NAaJH5QAAA
AEEbLwNBZmYGQYGVCUEv3QxB5/sPQRsvE0FOYhZBgZUZQbTIHEHn+x9BMzMjQWZmJkGBlSlB
zcwsQef7L0EbLzNBTmI2QZqZOUG0yDxB5/s/QRsvQ0FmZkZBgZVJQbTITEHn+09BGy9TQWZm
VkGamVlBzcxcQef7X0GuR2NBZmZmQZqZaUHNzGxB5/tvQTMzc0FOYnZBmpl5QbTIfEEAAIBB
mpmBQTMzg0HZzoRBZmaGQQAAiEGamYlBMzOLQc3MjEFmZo5B9P2PQZqZkUEzM5NBzcyUQVpk
lkEAAJhBmpmZQTMzm0HNzJxBZmaeQQAAoEGamaFBMzOjQc3MpEFmZqZB9P2nQZqZqUEzM6tB
zcysQWZmrkEAALBBmpmxQTMzs0HNzLRBWmS2QQAAuEGamblBMzO7Qc3MvEFaZL5BAADAQZqZ
wUEzM8NBzczEQWZmxkEAAMhBmpnJQTMzy0HNzMxBZmbOQQAA0EGNl9FBMzPTQc3M1EFaZNZB
Vg7YQZqZ2UEnMdtBzczcQWZm3kEAAOBBmpnhQTMz40HByuRBmG7mQfT950GamelBMzPrQcHK
7EFmZu5B</AssayXData><AssayYData Points="150">AAAAAI6ypjnv2ja5e8XHOxQJVjvi2Aw8SrGyO3uP3ztq7yQ8y3xJPF1CITwkOwc8VlUpPOcx
+zsuogI8UiQ9PPHEWjxYIlk8coExPJEWbDw4fmA89ghhPJG1NjzmoDE8mf9nPL5bCDxt/0k8
WectPJsXazzMCXA8DHd6PD/Mdjy1lIc8ow+NPMQPgjz4qaI8a8NlPAMvRTyMH0I8faGNPHZA
hTxVAGI8y3qCPE0/lTxboXA8NMeQPOyodzwazpM8LGmVPFeucDyo/ng8YheCPIgYpTxKTYM8
JgR9PGurkjzILpE8c2qOPAgBpjzvMqs8zPm4PEfjqDwoIqk88eWCPO/5fzw6O6c8VrqePD89
mTzVF5Q8ciuPPFvakDzH96s8obGYPEWThzxhNJc8X/usPAAOqzylFpI89d+lPFT1sTwpcaU8
ZMiaPJRXjTywX7Q8bwWlPMnbujyjg7I8nLCEPKe0jTx64LY8+XeNPG9olDx7BLg8orCQPMtu
lDynlrc8oiHbPDtqqzwCCZ88XtqtPFCWtzyCZYQ8FEOYPIbUsjw4XKk81/WIPCQ9tjwVgLI8
s/2cPFtIijwtzaI8rjbLPFtonjy1l4Q8ArpsPI76jTz8VZ88spGiPEBrlzxRELU81NidPEyb
0jz6vrk8bdOqPAAssTy7sb88PsiTPOqvszzaHqA8kLahPHm6sDzhVIo8472YPEOUrzzWQ8s8
xtODPDF6nDyojo48NhefPJRkiDwDLZA8ESKjPIbBlDx69ro85C69POrvuDxfko88DU/hPJs0
tDwQmbc8</AssayYData></Step><Step><CommonData><SampleLocation>11</SampleLocation><SampleID></SampleID><SampleGroup></SampleGroup><SampleInfo></SampleInfo><SampleRow>C</SampleRow><SamplePlate>1</SamplePlate><WellType>REGENERATION</WellType><Concentration>-1</Concentration><ConcentrationUnits>µg/ml</ConcentrationUnits><MolarConcentration>-1</MolarConcentration><MolarConcUnits>nM</MolarConcUnits><MolecularWeight>-1</MolecularWeight><Temperature>28</Temperature><StartTime>3411841</StartTime><AssayTime>5</AssayTime></CommonData><FlowRate>1000</FlowRate><StepType>KREGENERATION</StepType><StepName>Regeneration</StepName><StepStatus>OK</StepStatus><ActualTime>4.999</ActualTime><CycleTime>0.2</CycleTime><AssayXData Points="25">AADwQY2X8UEzM/NBwMr0QVpk9kH0/fdBjZf5QScx+0HAyvxBWmT+QQAAAELHywBCk5gBQmBl
AkIzMwNC+v4DQsfLBEKTmAVCYGUGQi0yB0L6/gdCzcwIQpqZCUJmZgpCLTILQg==</AssayXData><AssayYData Points="25">/m2HwL1Dk8Al3pnABySewDczocB4BqTAbSamwK/4p8BInKnAOgmrwH8/rMDCZK3ARWCuwBMv
r8BeILDAR9+wwMGoscAYOrLAu82ywOpTs8BVArTAHYW0wIQQtcD/YbXAXre1wA==</AssayYData></Step><Step><CommonData><SampleLocation>12</SampleLocation><SampleID></SampleID><SampleGroup></SampleGroup><SampleInfo></SampleInfo><SampleRow>C</SampleRow><SamplePlate>1</SamplePlate><WellType>NEUTRALIZATION</WellType><Concentration>-1</Concentration><ConcentrationUnits>µg/ml</ConcentrationUnits><MolarConcentration>-1</MolarConcentration><MolarConcUnits>nM</MolarConcUnits><MolecularWeight>-1</MolecularWeight><Temperature>28</Temperature><StartTime>3428107</StartTime><AssayTime>5</AssayTime></CommonData><FlowRate>1000</FlowRate><StepType>KREGENERATION</StepType><StepName>Regeneration</StepName><StepStatus>OK</StepStatus><ActualTime>5</ActualTime><CycleTime>0.2</CycleTime><AssayXData Points="25">+v4LQsHKDEKamQ1CWmQOQicxD0L6/g9Cx8sQQpSYEUJaZBJCJzETQvr+E0LHyxRClJgVQlpk
FkItMhdC+v4XQsfLGEKNlxlCZ2YaQi0yG0L6/htCx8scQpSYHUJgZR5CLTIfQg==</AssayXData><AssayYData Points="25">9vWCv88SeL+B6Wu/XBFiv+ZlWb+AV1K/KodNv8suR78TqEK/Z1Y/v842O7/Zizi/Y8s0v4/K
M78sJTC/jWwuv2XrK79Y1Cm/xPwnv0BxJr9dKSS/+Nshv2LFIL9XFB+/++sfvw==</AssayYData></Step><Step><CommonData><SampleLocation>11</SampleLocation><SampleID></SampleID><SampleGroup></SampleGroup><SampleInfo></SampleInfo><SampleRow>C</SampleRow><SamplePlate>1</SamplePlate><WellType>REGENERATION</WellType><Concentration>-1</Concentration><ConcentrationUnits>µg/ml</ConcentrationUnits><MolarConcentration>-1</MolarConcentration><MolarConcUnits>nM</MolarConcUnits><MolecularWeight>-1</MolecularWeight><Temperature>28</Temperature><StartTime>3444232</StartTime><AssayTime>5</AssayTime></CommonData><FlowRate>1000</FlowRate><StepType>KREGENERATION</StepType><StepName>Regeneration</StepName><StepStatus>OK</StepStatus><ActualTime>5</ActualTime><CycleTime>0.2</CycleTime><AssayXData Points="25">+v4fQsHKIEKUmCFCYGUiQi0yI0L6/iNCx8skQpSYJUJaZCZCJzEnQvT9J0LHyyhCjZcpQm1n
KkInMStC9P0rQsHKLEKNly1CWmQuQicxL0L0/S9CwcowQrKdMUJgZTJCLTIzQg==</AssayXData><AssayYData Points="25">WiubwOXBo8DoPKfA/62pwEBMq8AEcKzATLutwKSwrsD8Wa/Aj0qwwHu/sMDRNrHAheyxwHtB
ssDq1rLATDuzwCl/s8CR1rPAt1e0wB2CtMDzFLXAvi21wK2AtcBpqLXAYrS1wA==</AssayYData></Step><Step><CommonData><SampleLocation>12</SampleLocation><SampleID></SampleID><SampleGroup></SampleGroup><SampleInfo></SampleInfo><SampleRow>C</SampleRow><SamplePlate>1</SamplePlate><WellType>NEUTRALIZATION</WellType><Concentration>-1</Concentration><ConcentrationUnits>µg/ml</ConcentrationUnits><MolarConcentration>-1</MolarConcentration><MolarConcUnits>nM</MolarConcUnits><MolecularWeight>-1</MolecularWeight><Temperature>28</Temperature><StartTime>3460329</StartTime><AssayTime>5</AssayTime></CommonData><FlowRate>1000</FlowRate><StepType>KREGENERATION</StepType><StepName>Regeneration</StepName><StepStatus>OK</StepStatus><ActualTime>5</ActualTime><CycleTime>0.2</CycleTime><AssayXData Points="25">+v4zQsfLNEKNlzVCWmQ2Qi0yN0L6/jdCwco4QpSYOUJaZDpCJzE7QvT9O0LByjxClJg9Qlpk
PkInMT9C9P0/QsfLQEKamUFCWmRCQi0yQ0L6/kNCwcpEQo6XRUJaZEZCLTJHQg==</AssayXData><AssayYData Points="25">Uktzv8dlaL8pO1u/avxRv9ExS78gy0K/stA9vwIbOr9ppTW/JS0yv9tlLr9kHiu/swgpv3iN
Jr8mFiO/goAhv2sOIL9xBB2/4+gavxpIGr9Ufxe/oNoWv01BFb8PWBS/66QTvw==</AssayYData></Step><Step><CommonData><SampleLocation>11</SampleLocation><SampleID></SampleID><SampleGroup></SampleGroup><SampleInfo></SampleInfo><SampleRow>C</SampleRow><SamplePlate>1</SamplePlate><WellType>REGENERATION</WellType><Concentration>-1</Concentration><ConcentrationUnits>µg/ml</ConcentrationUnits><MolarConcentration>-1</MolarConcentration><MolarConcUnits>nM</MolarConcUnits><MolecularWeight>-1</MolecularWeight><Temperature>28</Temperature><StartTime>3476486</StartTime><AssayTime>5</AssayTime></CommonData><FlowRate>1000</FlowRate><StepType>KREGENERATION</StepType><StepName>Regeneration</StepName><StepStatus>OK</StepStatus><ActualTime>4.999</ActualTime><CycleTime>0.2</CycleTime><AssayXData Points="25">+v5HQsHKSEKNl0lCWmRKQi0yS0L6/ktCx8tMQo2XTUJgZU5CJzFPQvr+T0LBylBCjZdRQmBl
UkInMVNC+v5TQsfLVEKUmFVCWmRWQi0yV0L0/VdCwcpYQo6XWUJaZFpCJzFbQg==</AssayXData><AssayYData Points="25">3YWcwGbNo8DVxKbAvqGowBb4qcChNqvAfU6swJQqrcBgmq3Aj2iuwH7OrsDgh6/AULOvwN42
sMAIi7DAVe+wwDwvscB9m7HAucmxwMkWssBlabLA5a6ywJressBC/LLAuxqzwA==</AssayYData></Step><Step><CommonData><SampleLocation>12</SampleLocation><SampleID></SampleID><SampleGroup></SampleGroup><SampleInfo></SampleInfo><SampleRow>C</SampleRow><SamplePlate>1</SamplePlate><WellType>NEUTRALIZATION</WellType><Concentration>-1</Concentration><ConcentrationUnits>µg/ml</ConcentrationUnits><MolarConcentration>-1</MolarConcentration><MolarConcUnits>nM</MolarConcUnits><MolecularWeight>-1</MolecularWeight><Temperature>28</Temperature><StartTime>3492560</StartTime><AssayTime>5</AssayTime></CommonData><FlowRate>1000</FlowRate><StepType>KREGENERATION</StepType><StepName>Regeneration</StepName><StepStatus>OK</StepStatus><ActualTime>5</ActualTime><CycleTime>0.2</CycleTime><AssayXData Points="25">9P1bQsHKXEKOl11CVGNeQiEwX0Lu/F9Cu8lgQo6XYUJaZGJCITBjQvT9Y0K7yWRCh5ZlQlpk
ZkInMWdC7vxnQsHKaEKOl2lCWmRqQiEwa0Lu/GtCu8lsQoiWbUJUY25CJzFvQg==</AssayXData><AssayYData Points="25">9Excv737UL+TmUW/4Rs8v5yvNL9dWi2/pconv2/TJL/YWx6/BIgcv3MJGL9hPRa/o6ISv4kp
EL9CIA2/YRoMv0SpCb//mwe/72UFvx86A7/wcQO/liMBv9xUAL823/++bsv8vg==</AssayYData></Step><Step><CommonData><SampleLocation>1</SampleLocation><SampleID></SampleID><SampleGroup></SampleGroup><SampleInfo></SampleInfo><SampleRow>C</SampleRow><SamplePlate>1</SamplePlate><WellType>BUFFER</WellType><Concentration>-1</Concentration><ConcentrationUnits>µg/ml</ConcentrationUnits><MolarConcentration>-1</MolarConcentration><MolarConcUnits>nM</MolarConcUnits><MolecularWeight>-1</MolecularWeight><Temperature>28</Temperature><StartTime>3507407</StartTime><AssayTime>30</AssayTime></CommonData><FlowRate>1000</FlowRate><StepType>BASELINE</StepType><StepName>Baseline</StepName><StepStatus>OK</StepStatus><ActualTime>30</ActualTime><CycleTime>0.2</CycleTime><AssayXData Points="150">9P1vQsHKcEKOl3FCWmRyQicxc0L0/XNCwcp0Qo6XdUJaZHZCITB3QvT9d0K7yXhCh5Z5Qlpk
ekInMXtC9P17QsHKfEKOl31CWmR+Qicxf0L0/X9C3WSAQkrMgEItMoFClJiBQvr+gUJgZYJC
RMuCQi0yg0KUmINCd/6DQt1khELHy4RCqjGFQpSYhUL6/oVC3WSGQsfLhkKqMYdCEJiHQvr+
h0LdZIhCx8uIQi0yiUIVrolCd/6JQmBlikJEy4pCqjGLQpSYi0J3/otC3WSMQsfLjEItMo1C
lJiNQnf+jULdZI5C2c6OQqoxj0KUmI9Cd/6PQmZmkELHy5BCqjGRQhCYkUL6/pFCYGWSQkTL
kkItMpNCEJiTQnf+k0LdZJRCRMuUQi0ylUKUmJVCd/6VQmBllkJEy5ZCqjGXQhCYl0J3/pdC
3WSYQkTLmEItMplClJiZQnf+mULdZJpCaNGaQi0ym0IQmJtCd/6bQmBlnEJEy5xCqjGdQhCY
nUL6/p1C8GeeQtnOnkKqMZ9CEJifQn3/n0JgZaBCRMugQqoxoUIQmKFCd/6hQt1kokJEy6JC
qjGjQhCYo0J9/6NCYGWkQsfLpEKqMaVCEJilQnf+pULkZaZCRMumQi0yp0KUmKdC+v6nQuRl
qELHy6hCqjGpQpSYqUL6/qlCYGWqQsfLqkItMqtClJirQn3/q0JgZaxCx8usQi0yrUKUmK1C
+v6tQmBlrkLHy65CLTKvQpSYr0L6/q9CYGWwQsfLsEItMrFClJixQvr+sUJgZbJCx8uyQi0y
s0KUmLNC</AssayXData><AssayYData Points="150">85XYvlFb174r39a+VaPWvsbf0b6vO9S+EOnQvhVm0r5fS9C+qRPOvk+py74vjcq+qPXKvmbL
yb4Unsm+IoTHvgU0x76lZMa+uQLHvrTWxL6rncK+bc3CvtOfwr5aS8G+DWzBvns3v74i8L6+
tX28vp4xvr4WcL2+zVq9vj5XvL6m/bq+WlW2vsAhvL5Xure+r2m3vhybtr4NB7i+onu3vnH3
s76AnLa+aZe0vk5BtL7OSLK+jSqzvu73s76G9LK+F6+xvsausb40C7G+7kKwvvDArb6h4qu+
YTuuvqrYrr6GYqq+JSmsvrE4rb6Dwqu+6dCrvvR9qr4a8ai+TJaovkUQqL6+8Ki+R8uovg+k
p77Ixae+FP+lvoRVpr6ixaS+YOukvonJpL6fpqC+fC6kvu8apb6g+6O+Zl+kvqskor7l8qG+
33GfvhRAor4fh5++rbugvofJnb6E+56+QEmdvhfGnb7pU56+QU6cvttpnr5ikJ2+yZmdvplx
m756cpu+n5ybvkAdm76n35u+7ICavjlfmL5ypZm++UKavtp9mL6mqJe+0GeXvt+jl779V5m+
20qXvnD/k76my5a+HF2VvrpUlr6X55a+doSVvqnIkr7McpO+z0ySvllskb4yUJS+Nx6TvkFY
k77YLJG+KnCSvr6ckr4PcpC+lYqQvsPBj74A6Y++PMmPvgw1kr44KpG+G7iPvhJtkL5d4o++
eHuOvveojb54KI++y5iMvoQ6jL6lEIq+WC+Nvn9pjL7jA42+l0KLvi7ii76Dzou+MHSLvgE0
i74fqIu+</AssayYData></Step><Step><CommonData><SampleLocation>1</SampleLocation><SampleID></SampleID><SampleGroup></SampleGroup><SampleInfo></SampleInfo><SampleRow>C</SampleRow><SamplePlate>1</SamplePlate><WellType>BUFFER</WellType><Concentration>-1</Concentration><ConcentrationUnits>µg/ml</ConcentrationUnits><MolarConcentration>-1</MolarConcentration><MolarConcUnits>nM</MolarConcUnits><MolecularWeight>-1</MolecularWeight><Temperature>28</Temperature><StartTime>3538354</StartTime><AssayTime>80</AssayTime></CommonData><FlowRate>1000</FlowRate><StepType>LOADING</StepType><StepName>Loading</StepName><StepStatus>OK</StepStatus><ActualTime>79.999</ActualTime><CycleTime>0.2</CycleTime><AssayXData Points="400">+v6zQt1ktELHy7RCLTK1QhGYtUIAALZC3WS2QsfLtkItMrdCEZi3Qnf+t0LdZLhCRMu4Qqox
uUKUmLlC+v65QmBlukJEy7pCcT27QpSYu0J3/rtC3WS8QlDNvEKqMb1CEJi9Qnf+vULdZL5C
x8u+Qqoxv0IQmL9C+v6/QmBlwEJEy8BCqjHBQhCYwUJ3/sFCYGXCQkTLwkKqMcNCEJjDQnf+
w0LdZMRCRMvEQi0yxUKamcVCd/7FQt1kxkJEy8ZCqjHHQhCYx0J3/sdC3WTIQsfLyEKqMclC
lJjJQnf+yULdZMpCRMvKQqoxy0KUmMtC+v7LQt1kzEJEy8xCLTLNQpSYzUL6/s1C3WTOQsfL
zkItMs9ClJjPQnf+z0JgZdBCx8vQQi0y0UKUmNFC+v7RQmBl0kLHy9JCLTLTQpSY00L6/tNC
YGXUQsfL1EJANdVClJjVQvr+1UJgZdZCx8vWQqox10KUmNdC+v7XQmBl2EJEy9hCLTLZQpSY
2UL6/tlCYGXaQsfL2kItMttCEJjbQvr+20JgZdxCRMvcQi0y3UKUmN1C+v7dQt1k3kLHy95C
LTLfQjyf30J3/t9CYGXgQkTL4EItMuFClJjhQvr+4UJgZeJCx8viQi0y40KUmONCd/7jQmBl
5EJWzuRCLTLlQpSY5UL6/uVCYGXmQsfL5kItMudClJjnQvr+50LdZOhCx8voQi0y6UIQmOlC
+v7pQmBl6kLHy+pCLTLrQhCY60L6/utC3WTsQkTL7EItMu1CmpntQvr+7UJgZe5CRMvuQqox
70KUmO9C+v7vQmBl8ELHy/BCqjHxQpSY8UL6/vFC3WTyQkTL8kItMvNClJjzQvr+80JgZfRC
x8v0Qi0y9UKUmPVC+v71QmBl9kJEy/ZCLTL3QhCY90J3/vdC3mT4QkTL+EItMvlClJj5Qvr+
+ULeZPpCRMv6Qi0y+0KUmPtC+v77Qt5k/EJEy/xCsDL9QhCY/UL6/v1CYGX+QsfL/kItMv9C
EJj/Qnf+/0JvMgBDomUAQ9WYAENKzABDPP8AQ7AyAUOiZQFD1ZgBQwjMAUMAAAJDbzICQ+Rl
AkPVmAJDCMwCQ33/AkNvMgND5GUDQxaZA0MIzANDPP8DQ28yBEPkZQRD1ZgEQwjMBEN9/wRD
bzIFQyVmBUPVmAVDCMwFQzz/BUNvMgZDomUGQ9WYBkMIzAZDff8GQ28yB0OiZQdD1ZgHQwjM
B0N9/wdDsDIIQ+RlCEPVmAhDSswIQ33/CEOwMglD5GUJQ9WYCUMIzAlDff8JQ7AyCkPkZQpD
FpkKQ0rMCkN9/wpDsDILQ+RlC0MWmQtDSswLQ33/C0OwMgxD5GUMQxaZDENKzAxDff8MQ7Ay
DUPkZQ1DFpkNQ0rMDUO+/w1DsDIOQ+RlDkMWmQ5DSswOQ33/DkOwMg9D5GUPQ9WYD0NKzA9D
ff8PQ7AyEEPkZRBDFpkQQ0rMEEN9/xBDsDIRQ+RlEUMWmRFDSswRQ33/EUOwMhJD5GUSQxaZ
EkNKzBJDff8SQ7AyE0PkZRNDFpkTQ0rME0N9/xNDbzIUQ6JlFEMWmRRDSswUQ33/FENvMhVD
5GUVQ9WYFUMIzBVDSAEWQ28yFkOiZRZD1ZgWQwjMFkM8/xZDsDIXQ6JlF0PhmhdDSswXQ33/
F0OwMhhD5GUYQ9WYGENKzBhDff8YQ28yGUOiZRlD1ZgZQ0rMGUM8/xlDbjIaQ6JlGkMWmRpD
SswaQ33/GkNuMhtDomUbQxaZG0MIzBtDPP8bQ7AyHEPkZRxDFpkcQwjMHEM8/xxDbjIdQ6Jl
HUPVmB1DCMwdQzz/HUOwMh5DomUeQ9WYHkMIzB5DPP8eQ24yH0OiZR9D1ZgfQ0rMH0M8/x9D
sDIgQ6JlIEPVmCBDCMwgQ33/IEMKNyFD5GUhQxaZIUMIzCFDPP8hQ24yIkOiZSJDFpkiQwjM
IkM8/yJDbjIjQ2ZmI0MWmSNDCMwjQzz/I0NuMiRD5GUkQ9WYJEMIzCRDPP8kQ24yJUOiZSVD
1ZglQwjMJUM8/yVDbjImQ6JlJkPVmCZDCMwmQzz/JkNuMidD5GUnQ9WYJ0MIzCdDPP8nQ24y
KEPkZShDFpkoQwjMKENCAClDbjIpQ+RlKUMWmSlDCMwpQw==</AssayXData><AssayYData Points="400">aYOJvm10ib4O84S+EkmJvpRSiL7bM4W++IWEvo3wiL56aoW+WaaGvvOWhb5P+4W+vTuGvimW
g76Rb4S+RsCEvkzIhL6Oq4a+ADSIvqNcg74tBoa+3oiEvsZChL4dQoK+v7aCvsKhgr5kloG+
80eAvt78gb7/UIK+NjZ/vsK1gL6dTIK+40aBvicTgL5pd4G+jB5/vqZSgr42N3++vZN+vtR4
gL7Xe4C+CFWAvjKNfL5VJYC+uFt/vkxmfb6sVnq+/Ll7vlgteb6oV3m+r3B4vmGger4tKXa+
h4t8vu8geb7pOnu+uhJ9vqxYdb6KZnO+nUx5vrZjdb7SXHO+6Np0vgzJcr4eg3C+1E92vtZB
c77GVXW+l+x1vu16c76lIXO+u1Fzvn4/cb4fjHO+27Rxvtk2cr6n1m6+55xvvnbnar6NvXG+
wcRsvtsobL67rW6+3HVtvpb9Z77B4Wi+fKptvuSvbb7QKWy+YPhpvoPhab7EWGq+IGFpvsOf
Z77D9m2+8Ehqvu2pa74SWWm+4Rxpvt7YZr50CGe+qtFmvpNKbL5Q5mi+G2ppvsN9Yr4RqWq+
UwNlvnRXZr6bJ2C+B4tjvj8FZb7IN2O+hIphvrHDZr6kD2S+AS1jvhzoYb6BL1u+KhFevtwg
Xr65vmG+vcthvkn1Wb4lk12+MdNgvpyIWr4FtF2+ardcvgkNWb6GKlm+hZxdvrSvWr6oA1i+
fThYvq2lV74F4Fy+1/BVvt7sVr50TFm+mh5cvkX4V76SbFe+bvpbvsX4WL6QT1m+MMJVvnQ7
Vr7CmlW+2FhVvkQ2Wr6qwFS+qglTviq2Wb5/mFa+TWVSvi8FVb45i1C+Jo1UvnVTU77FwlG+
/aBWvijUU75AoVK+lRxSvi6TTr6OfFC+xEBRvh9xTb4sLE++U0hQvjOBTr51DVG+2Y9PvoP9
Tb5txFS+lltOvtuNS74pIk++Ql9RvivsUL4F906+1olQvmvBTb4a9k2+E9lKvgNBSb7KmUq+
gzhOvgrMSb4OuU2+7B9MvgfOSL6bk0q+BvRIvl3ISr6kH0e+9BpMvgNeR74CPki+Tw1JvmTs
R74TREm+lGhFvl88Rr7TgEe+CX9EvmBNRL7/MUO+VNlBvkY1P77PrkW+V+lGvh4tRL7wIEO+
KhxBvgITSb7pvT++4hZAvn8TQ74j/US+8j5Avmz/Qb6k7D6+oeFAvvY/R769PEC+d2NCvqnc
Pr7HJUC+tiU/vmB/Qb4X2EC+XQk5vkfNQL4HuDy+OAdBvtdmPr6cRkC+3B8+vlHpPb571j6+
Gu89vigyPL4860G+RDY8vmUYP75sg0G+8nE3vuGAPb6tADy+oV07voqrO76qJD++LK06vjNE
Pb6Vljm+qpc2vjXfOb5C5Te+g9Q2vv0hO74mgju+85U7vqtLOb4dcTW+ZN02voFtN76kbjS+
kQg2vpcrNL6JEja+Q543vrGYOb4+WTW+AZA5vp+YNr6b7je+KBU0vjdlML6X+DK+hl8xvpJX
M759rDW+Wpczvj7mNL5g0zC+Gkg1vt7EMb4yVDa+U7AwvhzpML65fzS+Tb0xvj17ML7oJy2+
dzMzvoluML4jEDC+bk8uvmz+K76e3i6+dngzvhpbML6EIS6+Vq8xvqPdL752wzC+ih4wvoMi
Mb6JEC++dX8yvrQRLL4aDS2+JrUqvleJLr7Hvy6+qpAovpcmLL49fy6+72gqvm6mKr6zXyu+
AggrvpSeK778+iu+jxktvh7eLL4gLi6+j6wpvrRMLr6ZXCi+R1kqvkbnKr4P9yW+QYEpviSL
Jb5bfSu+yaglvtl+Jr4wZSW+GEwlviLCKr6o1yS+9q8mvhwyI75jeCW+4sgjvhprKr7z/Cm+
7hYpvo6+Jb4h3Ce+6GojvlneJb6oRyO+Z7kfvq8WIb7XICW+vqMlvm3oJb672yO+X+whvm3s
Ir405SO+w0UkvkH6Hr4KIyC+h3gevmlWIL6bBia+mdEivqCHI750CiC+3AYjvp0AHL4pTiK+
tdQjviK7G75YgyC+OkIevkbaHb42tiC+kjkavmv8Hb5dTiC+i8AdvmHYIL6FEx2+fNQhviPB
H74sVRi+DkYbvjWRHb4HTRy+h3kcvkqpHb7wfRy+1vcdvg==</AssayYData></Step><Step><CommonData><SampleLocation>1</SampleLocation><SampleID></SampleID><SampleGroup></SampleGroup><SampleInfo></SampleInfo><SampleRow>C</SampleRow><SamplePlate>1</SamplePlate><WellType>BUFFER</WellType><Concentration>-1</Concentration><ConcentrationUnits>µg/ml</ConcentrationUnits><MolarConcentration>-1</MolarConcentration><MolarConcUnits>nM</MolarConcUnits><MolecularWeight>-1</MolecularWeight><Temperature>28</Temperature><StartTime>3619420</StartTime><AssayTime>30</AssayTime></CommonData><FlowRate>1000</FlowRate><StepType>BASELINE</StepType><StepName>Baseline</StepName><StepStatus>OK</StepStatus><ActualTime>29.999</ActualTime><CycleTime>0.2</CycleTime><AssayXData Points="150">O/8pQ24yKkNgZSpD1ZgqQ8bLKkM7/ypDbjIrQ2BlK0PVmCtDxssrQzv/K0NuMixDoWUsQ9WY
LEMIzCxDO/8sQ24yLUOhZS1D1ZgtQwjMLUM7/y1DbjIuQ6FlLkOTmC5DCMwuQzv/LkO2My9D
oWUvQ9WYL0MIzC9Dff8vQ24yMEOhZTBD1ZgwQwjMMEM7/zBDbjIxQ6FlMUPVmDFDCMwxQ/n+
MUNuMjJDoWUyQ9WYMkMIzDJDO/8yQ24yM0OhZTND1ZgzQ8bLM0M7/zNDbjI0Q7RoNEPVmDRD
xss0Qzv/NENuMjVDoWU1Q9WYNUMIzDVD+f41Qy0yNkNgZTZD1Zg2Q8bLNkPEADdDLTI3Q2Bl
N0OTmDdDScw3Qzv/N0NuMjhDoWU4Q5OYOEMIzDhD+f44Qy0yOUNgZTlDk5g5QwjMOUP5/jlD
bjI6Q6FlOkPVmDpDxss6Qzv/OkMtMjtD6WY7Q9WYO0PGyztD+v47Qy0yPENgZTxDk5g8QwjM
PEP6/jxDbjI9Q6FlPUPVmD1Dxss9Q/r+PUMtMj5DYGU+Q5OYPkNQzT5D+v4+Qy0yP0NgZT9D
k5g/Q8bLP0M7/z9DbjJAQ6FlQEOTmEBDxstAQzv/QEMtMkFDYGVBQ5OYQUMIzEFD+v5BQ24y
QkNgZUJDk5hCQ0nMQkP6/kJDbjJDQ2BlQ0OTmENDCMxDQzv/Q0MtMkRDYGVEQ5OYREPGy0RD
+v5EQy0yRUNgZUVD1ZhFQwjMRUP6/kVDLTJGQ2BlRkOTmEZDxstGQ/r+RkMtMkdDYGVHQ5OY
R0PGy0dD</AssayXData><AssayYData Points="150">exMYvpQpG74nyBu+I/kcvjDRF75YBhu+AHUavtH/GL6b0hm+ANAbvqXzHL55Rha+V9IYvoN3
GL4c/hm+ZRMYvmkDF75MexS+RdsZvoV1Gr6jnRm+Xr8Yvs2TGb7Ulxe+xQAXvkKYFb6P6Be+
HPcYvkXAFL4B3BW+/7UUvsGdFL7bARi+LesVvjhwE75MihK+G/gSvtXhE77KRha+fpASvv1i
FL6oRRG+PDsTvimRFb66OxC+ingVvpD5Eb5TARK+keYWvtZRE76ovBO+nUwSvn0aDL58kA6+
UEISvjVjDb5iEhG+zLAMvml4DL69xxG+bWcSvoeeEb7y0RG+/M8PvkIkEb7fIhG+vhMQvpz/
EL6E0BG+WT0MvvlFEL5augu+lcILvpziDr43Gw2+22UMvtodDL4VCA2+PMANvu5lDL7v7RC+
FA4Lvm5BC75qvwm+JFsMvnI2Db4h5Qy++L8Mvo7RCL4DRgy+tWwKvnAFC77qrQa+M/oHvpYZ
Cb6RAw2+oMEJvtxACr4Q0wu+oRMMvj5hCr5J3Q2+glMKvjrGCb4rTAq+saEMvtk4Cb5vSwi+
RuYDvsEHBb4z6Qe+frUIvvYPCb4Jgge+JAgEvkgiC77JrAK+fogIvr4FB75iRwW+T3UDvjJP
A75gfAS+SecEvoJsAr6lyAm+FGIJvpRIBb68RwO+rscIvpbrAL7u2QS+BJ4GvtLDAr4F6gC+
m8QCvsRJA75CPwW+fU0Dvrv+Ar5cZAe+U5wDvkDB/L0xcQO+Acr/vbJ/Ar4lIQS+WSoEvlq+
Ab5QVwK+</AssayYData></Step><Step><CommonData><SampleLocation>10</SampleLocation><SampleID>QA013.765M.C1 gp120</SampleID><SampleGroup></SampleGroup><SampleInfo></SampleInfo><SampleRow>C</SampleRow><SamplePlate>1</SamplePlate><WellType>KSAMPLE</WellType><Concentration>-1</Concentration><ConcentrationUnits>µg/ml</ConcentrationUnits><MolarConcentration>125</MolarConcentration><MolarConcUnits>nM</MolarConcUnits><MolecularWeight>-1</MolecularWeight><Temperature>28</Temperature><StartTime>3658348</StartTime><AssayTime>180</AssayTime></CommonData><FlowRate>600</FlowRate><StepType>ASSOC</StepType><StepName>Association</StepName><StepStatus>OK</StepStatus><ActualTime>180</ActualTime><CycleTime>0.2</CycleTime><AssayXData Points="900">+f5HQ+sxSEMeZUhDUZhIQwfMSEO3/khD6zFJQ19lSUOTmElDhMtJQ7f+SUMsMkpDHmVKQ5OY
SkPGy0pD+f5KQ+sxS0NfZUtDUZhLQ8bLS0P5/ktDLDJMQ19lTEOTmExDxstMQ/n+TEMsMk1D
X2VNQ5OYTUPGy01D+f5NQywyTkNfZU5Dk5hOQ8bLTkP5/k5DLDJPQ19lT0OTmE9DxstPQ/n+
T0PrMVBDX2VQQ5OYUEOEy1BDt/5QQywyUUMeZVFDk5hRQ8bLUUP5/lFDLDJSQ19lUkOTmFJD
xstSQ7f+UkMsMlNDX2VTQ5OYU0PGy1ND+f5TQ+sxVENfZVRDUZhUQ8bLVEP5/lRDLDJVQ19l
VUNRmFVDxstVQ/n+VUPrMVZDX2VWQ5OYVkOEy1ZD+f5WQ+sxV0MeZVdDUZhXQ4TLV0P5/ldD
LDJYQ19lWEOTmFhDhMtYQ7j+WEPrMVlDHmVZQ5OYWUPGy1lD+f5ZQywyWkNfZVpDUZhaQ8bL
WkP5/lpDLDJbQx5lW0OTmFtDhMtbQ/n+W0PrMVxDX2VcQ5OYXEPGy1xDuP5cQywyXUMeZV1D
k5hdQ8bLXUO4/l1DLDJeQ19lXkOTmF5DhMteQ/n+XkMsMl9DHmVfQ5OYX0PGy19DOv9fQ+sx
YEMeZWBDUZhgQ4TLYEP5/mBDLDJhQx5lYUNRmGFDxsthQ7j+YUPrMWJDX2ViQ1GYYkOEy2JD
uP5iQywyY0NfZWNDk5hjQ4TLY0P5/mND6zFkQ19lZEOTmGRDxstkQ7j+ZEPrMWVDHmVlQ1GY
ZUOEy2VDuP5lQywyZkMeZWZDUZhmQ4TLZkO4/mZD6zFnQx5lZ0NRmGdDhMtnQ7j+Z0PrMWhD
HmVoQ1GYaEOEy2hDuP5oQ+sxaUMeZWlDUZhpQ8bLaUO4/mlD6zFqQx5lakNRmGpDxstqQ/n+
akNuMmtDHmVrQ1GYa0PGy2tDuP5rQ+sxbENgZWxDkphsQ4TLbEP5/mxDLDJtQ2BlbUOSmG1D
xsttQ/n+bUMsMm5DYGVuQ5KYbkPGy25D+f5uQywyb0NgZW9DkphvQ8bLb0P5/m9DLDJwQ2Bl
cEOSmHBDxstwQ/n+cEMsMnFDYGVxQ5KYcUPGy3FD+f5xQywyckNgZXJDUZhyQ8bLckP5/nJD
LDJzQ2Blc0OSmHNDxstzQ/n+c0MsMnRDHmV0Q5KYdEPGy3RD+f50Q+sxdUNgZXVDUZh1Q8bL
dUP5/nVDLDJ2Q2BldkOSmHZDxst2Q7j+dkMsMndDYGV3Q5KYd0PGy3dDOv93QywyeENgZXhD
kph4Q8bLeEP5/nhD6zF5Q2BleUOSmHlDhMt5Q/n+eUPrMXpDYGV6Q1GYekOEy3pD+f56Q+sx
e0NgZXtDkph7Q8bLe0O4/ntD6zF8Q2BlfENRmHxDxst8Q/n+fEMsMn1DHmV9Q1GYfUPGy31D
uP59Q+sxfkNgZX5DUZh+Q4TLfkO4/n5D6zF/Q2Blf0OSmH9DhMt/Q/n+f0P1GIBDjzKAQ0lM
gEPCZYBDXH+AQ/WYgEOPsoBDKMyAQ+PlgENc/4BD9RiBQ7AygUNJTIFDwmWBQ1x/gUMWmYFD
j7KBQyjMgUPC5YFDXP+BQxYZgkOPMoJDKEyCQ+NlgkNcf4JD9ZiCQ4+ygkMozIJD4+WCQ1z/
gkP1GINDsDKDQyhMg0PCZYNDXH+DQ/WYg0OwsoNDKMyDQ8Llg0N8/4ND9RiEQ48yhENJTIRD
wmWEQ1x/hEMWmYRDj7KEQyjMhEPj5YRDXP+EQ/UYhUOPMoVDKEyFQ8JlhUN8f4VD9ZiFQ4+y
hUNqzIVD4+WFQ53/hUP1GIZDsDKGQyhMhkPjZYZDfH+GQ/WYhkOwsoZDScyGQ+PlhkN8/4ZD
FhmHQ7Ayh0NJTIdD42WHQ3x/h0MWmYdDsLKHQ0nMh0Pj5YdDfP+HQxYZiEOwMohDSUyIQ+Nl
iEN8f4hDFpmIQ7CyiENJzIhD4+WIQ3z/iEMWGYlDsDKJQ0lMiUPjZYlDfH+JQxaZiUOwsolD
ScyJQ+PliUN8/4lDFhmKQ7AyikNJTIpD42WKQ1x/ikMWmYpDj7KKQyjMikPj5YpDXP+KQxYZ
i0OPMotDSUyLQ8Jli0N8f4tDFpmLQ7Cyi0MozItDwuWLQ3z/i0MWGYxDsDKMQ0lMjEPCZYxD
fH+MQxaZjEOwsoxDScyMQ+PljENc/4xDFhmNQ7AyjUNJTI1D42WNQ1x/jUMWmY1Dj7KNQ0nM
jUPC5Y1DfP+NQxYZjkOwMo5DKEyOQ+NljkN8f45DFpmOQ7CyjkNJzI5D4+WOQ1z/jkMWGY9D
jzKPQ0lMj0PCZY9DXH+PQxaZj0Owso9DScyPQ8Llj0N8/49D9RiQQ7AykEMoTJBD42WQQ3x/
kEP1mJBDsLKQQ0nMkEPC5ZBDXP+QQ/UYkUOwMpFDSUyRQ8JlkUNcf5FD9ZiRQ7CykUMozJFD
4+WRQ1z/kUP1GJJDjzKSQyhMkkPCZZJDfH+SQ/WYkkOwspJDKMySQ+PlkkNc/5JD9RiTQ48y
k0MoTJNDwmWTQ3x/k0P1mJNDj7KTQyjMk0Pj5ZNDfP+TQ/UYlEOPMpRDKEyUQ8JllENcf5RD
9ZiUQ4+ylEMozJRDwuWUQ3z/lEP1GJVDsDKVQyhMlUPCZZVDXH+VQ/WYlUOPspVDKMyVQ8Ll
lUNc/5VD9RiWQ48ylkMoTJZDBGaWQ1x/lkP1mJZDj7KWQ0nMlkPj5ZZDfP+WQxYZl0PQMpdD
KEyXQ+Nll0N8f5dDFpmXQ7Cyl0NJzJdD4+WXQ3z/l0MWGZhDsDKYQ0lMmEPjZZhDfH+YQxaZ
mEOwsphDScyYQ+PlmEN8/5hDFhmZQ7AymUNJTJlD42WZQ3x/mUMWmZlDsLKZQ0nMmUPj5ZlD
fP+ZQxYZmkOwMppDSUyaQ+NlmkNcf5pDFpmaQ7CymkMozJpD4+WaQ1z/mkMWGZtDjzKbQ0lM
m0PjZZtDfH+bQxaZm0OwsptDScybQ+Plm0Nc/5tDFhmcQ48ynEMoTJxD42WcQ3x/nEMWmZxD
sLKcQ0nMnEPj5ZxDfP+cQxYZnUOwMp1DSUydQ+NlnUN8f51DFpmdQ4+ynUNJzJ1DwuWdQ3z/
nUP1GJ5DjzKeQ0lMnkPjZZ5DfH+eQxaZnkOPsp5DScyeQ+PlnkNc/55DFhmfQ7Ayn0NJTJ9D
wmWfQ3x/n0MWmZ9Dj7KfQ0nMn0PC5Z9DXP+fQxYZoEOPMqBDSUygQ+NloENcf6BD9ZigQ4+y
oEMozKBD4+WgQ3z/oEP1GKFDsDKhQyhMoUPCZaFDXH+hQ/WYoUOwsqFDKMyhQ8LloUNc/6FD
9RiiQ48yokMoTKJDwmWiQ1x/okP1mKJDj7KiQyjMokPC5aJDXP+iQxYZo0OPMqNDKEyjQ8Jl
o0Ncf6ND9ZijQ4+yo0NJzKND4+WjQ1z/o0P2GKRDsDKkQ9JNpEPjZaRDXH+kQ/aYpEOwsqRD
KMykQ8LlpENc/6RDFhmlQ7AypUMoTKVDwmWlQ1x/pUP2mKVDsLKlQyjMpUPC5aVDXP+lQ/YY
pkOPMqZDKEymQ+NlpkN8f6ZD9pimQ4+ypkMozKZD4+WmQ1z/pkP2GKdD0DKnQ0pMp0PCZadD
XH+nQxaZp0OwsqdDSsynQwTmp0Nc/6dD9hioQ7AyqENKTKhD42WoQ3x/qEMWmahDsLKoQ0rM
qEPj5ahDfP+oQxYZqUOwMqlDVk6pQ8JlqUN8f6lDFpmpQ7CyqUNKzKlD4+WpQ3z/qUMWGapD
sDKqQ0pMqkPjZapDfH+qQxaZqkOPsqpDSsyqQ+PlqkNc/6pDFhmrQ7Ayq0NKTKtD42WrQ3x/
q0MWmatDsLKrQ0rMq0Pj5atDfP+rQ/YYrEOwMqxDKEysQ+NlrEN8f6xDFpmsQ4+yrENKzKxD
4+WsQ1z/rEMWGa1DjzKtQ0pMrUPjZa1DfH+tQ/aYrUOwsq1DSsytQ8LlrUNc/61D9hiuQ48y
rkMoTK5D42WuQ1x/rkMWma5Dj7KuQ0rMrkPj5a5DXP+uQxYZr0OwMq9DKEyvQ8Jlr0N8f69D
FpmvQ4+yr0NKzK9D4+WvQ3z/r0P2GLBDsDKwQ0pMsEPjZbBDXH+wQ/aYsEOPsrBDKMywQ+Pl
sENc/7BDFhmxQ48ysUNKTLFDwmWxQ1x/sUMWmbFDj7KxQ0rMsUPC5bFDfP+xQxYZskOwMrJD
KEyyQ4ZmskNcf7JDFpmyQ7CyskMozLJD4+WyQ3z/skP2GLNDjzKzQyhMs0PjZbNDXH+zQ/aY
s0OPsrNDKMyzQ+Pls0Nc/7ND9hi0Q7AytEMoTLRDwmW0Q3x/tEP2mLRDj7K0QyjMtEPC5bRD
XP+0Q/YYtUOPMrVDKEy1Q+NltUNcf7VD9pi1Q4+ytUNKzLVDwuW1Q1z/tUP2GLZDsDK2QyhM
tkPCZbZDXH+2Q/aYtkOPsrZDSsy2Q+PltkN8/7ZDFhm3Q48yt0MoTLdD42W3Q55/t0MWmbdD
j7K3Q2rMt0ME5rdDXP+3QxYZuEOwMrhDaFG4Q2xnuEN8f7hDFpm4Q7CyuENKzLhD4+W4Q3z/
uEMWGblDsDK5Q0pMuUPjZblDfH+5QxaZuUOwsrlDSsy5Q+PluUN8/7lDFhm6Q7AyukNKTLpD
42W6Q3x/ukMWmbpDsLK6Q0rMukPj5bpDfP+6QxYZu0OwMrtDSky7Q+Nlu0MggLtDFpm7Q7Cy
u0NKzLtD4+W7Q3z/u0MWGbxDsDK8Q0pMvEPjZbxDXH+8QxaZvEOwsrxDKMy8Q+PlvENc/7xD
9hi9Q7AyvUNKTL1D42W9Q3x/vUMWmb1Dj7K9QyjMvUPj5b1D</AssayXData><AssayYData Points="900">gCgRvm5cEb5A4xC+Bd0Nvt09E741oRG+1jQOvjfMDb7l7Au+zAIRvjZsDb6poAq+cxYMvkpB
EL49yA++PI8JvkcFCb6yNQ6+ISsMvtbvDL7nBgu+vDIKvsK+C74DPwi+0WIMvqCBC75NTgm+
qxkKvuUxC76CkQa+qm4HvhmVBb5XXQu+IJEJvnCuBb5Wqgi+5bEHvv6+Cb7ZXge+8CYEvjXO
Cb47xQS+D1sJvtzWB75fIwe+0n8EvpfoB76yNwS+NfEEvnYJBL7MzwW+570GvtUR/b0suQS+
dO74vY3FAr7P0AO+sywEvkChAr5brAW+ypIBvmNYB77pGgW+Z5oBvhRk/71zfv+9DgIDvt5V
Ar5QuP29sLgAvuibAL4VhQG+qYr6vdSeA76rQwG+0EYAvmZz/b2OuAK+/Sz8vYi6BL4n5vy9
fkj9vbzO971/qf29jIgAvhR8/L0wSvm9uN36vX7O+70RRPu92CcAvl5P9b0FbPe9eaH7vWm7
/b0dBva9MVH7vaF8/70z9fu9LqP0vS5h+r0PCAC+h0X+vZTV9b0p4vK9Z5byvVOl871+Cuu9
GoLxvbNY+L2/N/G9lfn1vV3L8r1IfPu9g5j5vbt4/b3j1va9wC/5vWZV9b1zbOu9ls3vvT6+
7725F/S9nuXtvR4/8r0rWPC9BlHtvRm67r3N2um93V/1vdeT7L0Ts+y9Xbnuvdg97L2GSu29
BuzmvWoL5r2Yjum9WGTtvU6O6b3aYeu9JoHrvRpm7r0hQOe92cjpvWQk571/5+i9eXPpvZZ7
7L3tc+i9/9HovZKs5734zea954Djve9f57073uK9yE/xvbTT472RmeS9cdLmvVXY470J7fC9
HmvZvcZg5L3Eq9+94mvdvTeg371XE+m9Tv/qvQPd4r0J5da9qWbqvQkW4L3zQOC9fMjnvbSu
672jvuC9nH7bvVAa4L0UH969K9/avZuD3L0u/Nu9Yv/evfM85b2Ujtq98JHbvQLu3b3ow969
ZSznvfza2b1Qa+O9QMbkvXNP373zm+G96GTpvZWI2b1S3N29xvnUvQCt3b1Os9y9ebjcvdZr
4L1pWtq9pgjXvbw80r2T99q9pSbVvZBY2L1i0te9f27dvRvb2b1Rj+G9HljWvWtb3b2+7M69
rYrUvcBH1r1dldO9uVXVve9C0L3vW9W9i5TVvbWKz70saNe9Jn7QvQtD1L1mY9m9n8/Uvb/5
1b13e9K90lTZvbEm0b31lNW9pnfQvRRu1r3lwdG9DiXWvR+zyb3h88m9w1vDvRgYzr1Kl8+9
KoPHve7W0L17R8m98t/LvSjbzL1F/tS9iSfUvR/Oyr2SFMi9VwvTvXpSxb1MWtC9hQfNvZJM
070N1sq9QmTHvahgzL3OTMW9EJDKvdA0x71luMK9LqPTvQqmxr2vCcS9KJ7IvZ3Ix72KLc+9
oqXJva1czr3sKs+92SjCvfarzL3x6cm9PJnDvQyIyr2XyMe9S4HOvZtfwr08BMK9jJzGvWOg
wr2Dwr69guHGvXQ7x73AL8W9nFnCvdvvxL3cT8i97OXIverdvr1fJ7+9WqK9vWcGwr0Ug8G9
8ay9vUfYwL2dk8O9RR69vQYivb26y7u9CVK5vZv+wL39NsG9Jc+8vRd6vb3HycC9IoPDvdth
wb33ccK9F53Cvborvr0mp7i9vzO8vbWBt73ePL+9+YG5ve+Ptr2kC7i9XFK+vamQv718ObW9
9BS6vaLJwr1vj7q9G7y6vRUjwL2JA729P8G+vQAotr2Mcra94ma1vdzNub0fia+92AC+vXat
uL2dJa696am5vUEstL09lbS9F2S3vUTMuL3sarW9MryzvV1Xt72Klbu9Epe+vf7Qsb1ghba9
8yC4vaRAuL0g67K9GdCzvamjqb10aqu9suKyvWwVsr33dbW9GiesvdSetr1RTK+99fStvQ9K
rb3Y3bK9t1+xvQTbt72i27G9VKq5vdNdrb37Tqa9x0W3vaj3uL22J7C9ezmtvT8hs70Xsae9
pqmrvc3mqr1psq695qevvWb9qL3JxbK9S8euvWNavL03v6q9wtCsvSnEtL2J9Kq9n/iqvXd2
sb28wrC9sdKrvVhNqb0Ku7K9Ls6ivaASq735caa9JjeuvR5ArL3wsqq9OByxvZrFrb3W4aq9
ReGrvS0us72MVqW9N/isvUQorb0dXKi9SVeovRgPpb3Iaqa9aGifvRfhor3kmKG9Pc2ove9r
or1AHpy9jdSwvSAnpb0/8J29ug6tvXTboL099qu9bmiovdVjq70PO6u9YISnvTp+or0Mr569
xZunvfqvoL1qX629NmSfvUTNn70iKZ69KKKkvQKvpb13xZ69fYSnvezFob3Oi6u9KxWivdju
qb0mh6O97buovQjzqL2zI6e9EfChvS4Anr2kCaG96b2jvf84o70XIZ69NJKgvSe6n717wZq9
DpmlvdwOnL0n1qi9xr2gvdHaqL3l2KK9h8ugvezNp70h4pS9ffGgvWPGmb0zFZ2952ehvRvd
oL1ssqK9D2SavWTPmb09T5i97H+jvXd9l72lkpm9rHeivcQPl72yP5m9dWOgve7kmb1Yopi9
eQ2avVW5nb1Lxpq9e6ibvUe2mr0gDJ29ikSRvWYKmL0RtJO9PACXvXbbk736kpa9mcadvUF2
nr2XzqC9BjygvYKgl710fZm9E5GfvTKckb20QZm9qcKbvfCRlr0cHJ+98J6PvWiak71525G9
rIqYvXD4lb2QbZK9ZlmdvaA3kb0Nmpe9cMGQvR4lkb1nS569BG+SvZ4Dl73KYpK97CiLvYKK
nb3S9ZW9dOqGvTlim71cx5S9JguNvYnDmL1Hoo+9skiPvWbPjb1XXZW9qeqPvR1Bjr2lo5m9
nReTvee/jb0de4+9ZzuSvdgcj73OIYy9X/WTvc4/kb1P4o29boqDvQyLjr08Nou9ZYqHvST5
mb01iZG9ZqyMvWmlir1K3I69gMaTvZ4/nr2JEpO9hKONvSirj71t4IS96yOJveIxjb1Y0Iu9
ihmOvWzIir1OJ4y9MY+Tvd7ekb3K5om9BuuGvdFUhb251Iu9e5OGvVrii71ZU5C9vNePvet6
kb2Xvoa9lfqKvdDCi71+o469vkiEvcpNhL1KRYS9PdSNvVFakL3ds5G9ZX2CvRPBjL20x4y9
QZORvft/iL1KXIe9+6qNvbcfgr0GX4i9nXGIvS22gb0B43e9QBiOvT/7gL3Ylom9+IWJvTYe
g72zR4a9HbqMvQlOhb2R5oW9+9GLvW/3i715woe9KNKCvaj8iL0Enoa9WkCMvSaJhL2ARne9
nz6EvbdidL0EZYO9vLWAvZtCiL3BbI29vrmIvZgwhL2kHYG99TOKvZ7zhL24J3m9PTCRvYOH
fr3Sg4O9Z92EvThQgb02P3S9XjqDvQMShL3kk3m9KXOFvR9ngb1OEXm9uqSBvfIdaL0nOXW9
2QGCvVZahr0w1YC9zM97vTaReL0TDIK939SAvbGphb0k7YK9mEOCvaV7b70k7YK94GZ3vdqe
dL0A/Xm95SaIvVZ1Y73rLHi9oVaEvZgJdb34cni9A312vZjBg71rDny9hKl5vVemfL2J+nO9
8W53vaxAdb3MsnO9wU9zvWacZb1q4m+9n7aAvcOuar1To3C9UIp4vbgmcL147X+9XVyBvX6g
cL3tTG29Uz2AvauiYb1S3XK9h2BjvfoBd73kJnW9ENN+vWIsar2RG3e9Yhx7vaHAcb26Amq9
bQNrvQBver2knXG9xf98vQRXaL0X4n+99bJtvQTSdr0L4m29DXVvvTTufL123mq9wRNyve4B
br1GuG+9B85jvVI9Xr2n+2y9B1Z5vcETWL3Qw1+9xJFpvSixZr3qPGm9Z4htvVb6bL1rj1+9
4MJovZwtbr14d2q9cmlrvachc71u4Gq9g7pmvZbJYL02g2q9m8ZdvUciT72ZDm69LZZavet7
Xb1oBVK9rWF1vVwoaL38t2K9IJVcveoDcL0Qpl296kRkvdkUeL0CR1K9ZQlZvYW6Z72N62S9
43ZlvfJKXb2DDmi9+sRfvZjhVb2tw2e9/wZjvVVnWb0/KGm9n1VfvRFGVL2fv1K9PNFhvXha
Y72a6Fe9orZpvevZXb2w9Vq9X+ZIvR+CVr0v9169zkBWveg4V73m6lG9rKBOvSmCbL1Stlu9
eg5avazfV71UqlS9LRdgvf7sQ70iCF+96+tXvV3SRb0Kt2W9ubBUvaL8XL1U6VK9gjBJvYlh
Xr3DXla96FRbvUT7Ub356Em9aLFWvaoRXL3hUFq9yhNUvYBoUr0aele9l9FZvaIrU72LvWO9
81pVvc4iV73E3EG9JwhMvcKwW71kjEu9s3ZOvTLURL36tUy9cFhYvSu7W70Dj1O9BKVIvROI
S71vJVi9mt9MvZ7fU70fZFC9hNJHvWXeSL2plke95ipbvVZ0T73ihi29V2MyvU4JUb1B7z29
cstGvRSHN71KqVK9F2xBvYbjWb3SLUe9o2xMvcZzQL2UTku9AshBvZFFTb3Q8z69gE1FvYHT
R72DJ0u9SEA/vRj4R71nGC69Q2Q+vS0cNL1fRTa92rNEva6APb2M01K9gMI3vXc3UL2VFka9
RM5IvazMTr2pdDa9oYovvfj/TL2+dUW9VVtAvf3OML0ufD29je4wvR4iRL0sC0G9+l03vdaJ
M71Sczm9WyJRveNDTr3/6Ee9QxBHvZU/Ob3S5Eu9hw1BvfjGSL0kGk69GQU9vZnTRr0zKTm9
/oM2vRyKPL0VfD69kzk6veB2Tb3uU0m91Ogyve+iN73NDi+9</AssayYData></Step><Step><CommonData><SampleLocation>1</SampleLocation><SampleID></SampleID><SampleGroup></SampleGroup><SampleInfo></SampleInfo><SampleRow>C</SampleRow><SamplePlate>1</SamplePlate><WellType>BUFFER</WellType><Concentration>-1</Concentration><ConcentrationUnits>µg/ml</ConcentrationUnits><MolarConcentration>-1</MolarConcentration><MolarConcUnits>nM</MolarConcUnits><MolecularWeight>-1</MolecularWeight><Temperature>28</Temperature><StartTime>3847316</StartTime><AssayTime>180</AssayTime></CommonData><FlowRate>600</FlowRate><StepType>DISASSOC</StepType><StepName>Dissociation</StepName><StepStatus>OK</StepStatus><ActualTime>180</ActualTime><CycleTime>0.2</CycleTime><AssayXData Points="900">ff+9Q/YYvkOPMr5DSky+Q8NlvkN9f75D9pi+Q7CyvkMpzL5Dw+W+Q1z/vkMXGb9DjzK/QylM
v0PjZb9DXH+/QxeZv0OPsr9DKcy/Q+Plv0Nc/79D9hjAQ48ywEMpTMBD42XAQ1x/wEP2mMBD
sLLAQ2vMwEPD5cBDXP/AQ/YYwUOPMsFD9E3BQ+NlwUN9f8FD9pjBQ4+ywUNKzMFD4+XBQ1z/
wUMXGcJD0TLCQylMwkPjZcJDfX/CQxeZwkOwssJDSszCQ+PlwkN9/8JDFxnDQ7Ayw0NKTMND
42XDQ31/w0MXmcNDsLLDQ0rMw0Nm5sNDff/DQxcZxEOwMsRDSkzEQ+NlxEN9f8RDF5nEQ7Cy
xEMpzMRD4+XEQ33/xEMXGcVDsDLFQ0pMxUPjZcVDfX/FQxeZxUOwssVDSszFQ+PlxUN9/8VD
axzGQ7AyxkNKTMZD42XGQ31/xkMXmcZDsLLGQ0rMxkPj5cZDXP/GQxcZx0OwMsdDSkzHQ+Nl
x0N9f8dD9pjHQ7Cyx0NKzMdDw+XHQ33/x0MXGchDjzLIQylMyEPjZchDfX/IQxeZyEOwsshD
SszIQ8PlyEN9/8hDFxnJQ7AyyUNKTMlD42XJQ31/yUMXmclDsLLJQ0rMyUPD5clDff/JQxcZ
ykOPMspDKUzKQ8lmykNcf8pD9pjKQ7CyykMpzMpD4+XKQ1z/ykMXGctDsDLLQylMy0PjZctD
XH/LQ/aYy0OwsstDKczLQ+Ply0N9/8tDFxnMQ5YzzENKTMxDw2XMQ31/zEMXmcxDj7LMQynM
zEPj5cxDff/MQxcZzUOwMs1DSkzNQ+NlzUNcf81D9pjNQ7CyzUMpzM1D4+XNQ1z/zUP2GM5D
jzLOQylMzkPDZc5DXH/OQxeZzkOPss5DSszOQ8PlzkNc/85DFxnPQ/40z0MpTM9Dw2XPQ31/
z0MXmc9Dj7LPQ0rMz0Pj5c9DXP/PQ/YY0EOPMtBDKUzQQ8Nl0EN9f9BDF5nQQ4+y0EMpzNBD
w+XQQ1z/0EMXGdFDjzLRQ0pM0UPjZdFDfX/RQ/aY0UOwstFDKczRQ+Pl0UN9/9FDFxnSQ48y
0kMpTNJD42XSQ31/0kP2mNJDsLLSQ0rM0kPj5dJDff/SQxcZ00OwMtNDSkzTQ+Nl00N9f9ND
F5nTQ7Cy00NKzNND4+XTQ33/00MXGdRDsDLUQ0pM1EPjZdRDfX/UQ/aY1EOwstRDSszUQ+Pl
1EN9/9RD9hjVQ7Ay1UMOTdVD42XVQ1x/1UMXmdVDtrPVQ0rM1UPj5dVDff/VQxcZ1kOwMtZD
SkzWQ+Nl1kN9f9ZDF5nWQ7Cy1kNKzNZD4+XWQ33/1kMXGddDsDLXQ0pM10PjZddDfX/XQ/aY
10OwstdDSszXQ+Pl10N9/9dDFxnYQ7Ay2EPZTthDw2XYQ31/2EMXmdhDj7LYQ0rM2EPD5dhD
ff/YQxcZ2UOwMtlDSkzZQ8Nl2UN9f9lDF5nZQ7Cy2UNKzNlD4+XZQ33/2UMXGdpDsDLaQ0pM
2kPjZdpDfX/aQxeZ2kOPstpDKczaQ+Pl2kNc/9pDFxnbQ48y20OLTNtD42XbQ31/20P2mNtD
sLLbQ0rM20PD5dtDff/bQxcZ3EOPMtxDKUzcQ+Nl3EN9f9xD9pjcQ4+y3EMpzNxDw+XcQ1z/
3EOsHN1DjzLdQylM3UPDZd1Dnn/dQxeZ3UOwst1DSszdQ+Pl3UNc/91D9hjeQ7Ay3kMpTN5D
w2XeQ1x/3kP2mN5DkLLeQynM3kPD5d5Dff/eQxYZ30OQMt9DKUzfQ8Nl30N9f99D9pjfQ7Cy
30MpzN9Dw+XfQ33/30P2GOBDsDLgQylM4EPDZeBDXH/gQ/aY4EOQsuBDKczgQ8Pl4ENc/+BD
9hjhQ5Ay4UMpTOFDw2XhQ1x/4UP2mOFD0bLhQynM4UPD5eFDff/hQ/YY4kOQMuJDKUziQ+Rl
4kNcf+JD9pjiQ5Cy4kNKzOJD5OXiQ33/4kP2GONDsDLjQ0pM40PkZeNDfX/jQxaZ40OwsuND
SszjQ+Tl40N9/+NDFhnkQ7Ay5ENKTORD5GXkQ31/5EMWmeRDsLLkQ0rM5EPk5eRDff/kQxYZ
5UOwMuVDSkzlQ+Rl5UN9f+VDFpnlQ7Cy5UNKzOVD5OXlQ33/5UMWGeZDkDLmQ0pM5kPkZeZD
fX/mQxaZ5kOwsuZDSszmQ+Tl5kN9/+ZDFhnnQ7Ay50NKTOdD5GXnQyGA50MWmedDsLLnQ0rM
50Pk5edDff/nQxYZ6EOwMuhDKUzoQ+Rl6EN9f+hD9pjoQ7Cy6EMpzOhD5OXoQ33/6EMWGelD
0TLpQ0pM6UPkZelDfX/pQ/aY6UOwsulDSszpQ+Tl6UNc/+lD9hjqQ7Ay6kNKTOpD5GXqQ1x/
6kP2mOpDkLLqQ0rM6kPD5epDXP/qQ/YY60OQMutDSkzrQ8Nl60N9f+tD9pjrQ7Cy60NKzOtD
w+XrQ1z/60MWGexDljPsQylM7EPDZexDfX/sQ/aY7EOwsuxDSszsQ+Tl7EN9/+xDFhntQ7Ay
7UNKTO1Dw2XtQ31/7UMWme1DkLLtQynM7UPk5e1DXP/tQ/YY7kOwMu5DKUzuQ8Nl7kNcf+5D
FpnuQ5Cy7kNKzO5D5OXuQ33/7kP2GO9DkDLvQylM70PkZe9DIYDvQ/aY70Owsu9DKczvQ8Pl
70Nc/+9DFhnwQ5Ay8ENKTPBDw2XwQ1x/8EMWmfBDsLLwQynM8EPD5fBDXP/wQ/YY8UOQMvFD
KUzxQ8Nl8UN9f/FD9pjxQ5Cy8UMpzPFDw+XxQ33/8UP2GPJDkDLyQ0pM8kMEZvJDXH/yQ/aY
8kOQsvJDKczyQ8Pl8kN9//JDFhnzQ7Ay80NKTPND5GXzQ55/80P2mPNDsLLzQynM80Pk5fND
ff/zQxYZ9EOwMvRDSkz0Q+Rl9EN9f/RDFpn0Q7Cy9ENKzPRD5OX0Q1z/9EMWGfVDsDL1Q0pM
9UPkZfVDfX/1QxaZ9UOwsvVDSsz1Q+Tl9UN9//VDFhn2Q5Ay9kNKTPZD5GX2Q31/9kM3mfZD
sLL2Q0rM9kPk5fZDff/2QxYZ90OwMvdDSkz3Q+Rl90N9f/dDFpn3Q7Cy90NKzPdD5OX3Q33/
90MWGfhDkDL4Q0pM+EPkZfhDfX/4QxaZ+EOwsvhDSsz4Q+Tl+ENc//hDFhn5Q7Ay+UNKTPlD
5GX5Q31/+UMWmflDkLL5Q0rM+UPk5flDff/5QxYZ+kOQMvpDKUz6Q+Rl+kN9f/pD9pj6Q5Cy
+kNKzPpDRub6Q1z/+kMWGftDkDL7QylM+0PkZftDXH/7QxaZ+0OQsvtDSsz7Q8Pl+0N9//tD
9hj8QxIz/ENKTPxD5GX8Q31//EMWmfxDsLL8Q0rM/EPk5fxDXP/8Q/YY/UOQMv1DKUz9Q+Rl
/UNcf/1D9pj9Q7Cy/UNKzP1Dw+X9Q1z//UMWGf5DsDL+QylM/kPkZf5DXH/+Q/aY/kOwsv5D
Kcz+Q8Ll/kN9//5DFhn/Q7Ay/0MpTP9D5GX/Q31//0P2mP9DkLL/QynM/0Pk5f9DXP//Q1AN
AERIGQBEFCYAROEyAESuPwBEe0wAREhZAEQUZgBE4XIARK5/AER7jABESJkARBSmAEThsgBE
rr8ARHvMAERI2QBEJeYAROHyAESu/wBEiwwBREgZAUQlJgFE4TIBRK4/AUSLTAFESFkBRBRm
AUThcgFEvn8BRHuMAURImQFEFKYBROGyAUSuvwFE7swBRFjZAUQl5gFE4fIBRK7/AUSLDAJE
WBkCRCUmAkThMgJEzz8CRItMAkRYWQJEJWYCRPJyAkS+fwJEi4wCRFiZAkQlpgJE8rICRL6/
AkSLzAJEWNkCRCXmAkTy8gJEvv8CRIsMA0RIGQNEJSYDRPIyA0S+PwNEi0wDRFhZA0QlZgNE
8nIDRL5/A0SLjANEWJkDRCWmA0TysgNEEMADRIvMA0RY2QNEFOYDROHyA0S+/wNEiwwERFgZ
BEQlJgRE8jIERK4/BESLTARESFkERBRmBETycgRErn8ERIuMBERvmgREJaYEROGyBES+vwRE
e8wERKrZBEQl5gRE4fIERL7/BESLDAVESBkFRBQmBUTyMgVEvj8FRItMBURYWQVEFGYFRPJy
BUSufwVEe4wFRFiZBUQlpgVE4bIFRK6/BUSLzAVESNkFRBTmBUTh8gVErv8FRHsMBkRYGQZE
FCYGRPIyBkS+PwZEe0wGRFhZBkQUZgZE8nIGRL5/BkSLjAZEWJkGRBSmBkThsgZEvr8GRIvM
BkRI2QZEFOYGRPLyBkRYAQdEiwwHRFgZB0QlJgdE4TIHRL4/B0R7TAdEWFkHRBRmB0TycgdE
rn8HRHuMB0RYmQdEFKYHROGyB0S+vwdEe8wHRGjZB0QU5gdE8vIHRK7/B0SLDAhESBkIRCUm
CEThMghErj8IRHtMCERIWQhEFGYIRPJyCESufwhEe4wIRFiZCEQUpghE4bIIRK6/CER7zAhE
SNkIRCXmCETh8ghErv8IRHsMCURIGQlEdyYJROEyCUSuPwlEi0wJREhZCUQlZglE4XIJRK5/
CUR7jAlEupkJRBSmCUThsglErr8JRHvMCURY2QlEFOYJROHyCUSu/wlEewwKREgZCkQlJgpE
8jIKRM8/CkSLTApEWFkKRCVmCkRUcwpEvn8KRIuMCkRYmQpEJaYKRPKyCkS+vwpEi8wKRFjZ
CkQl5gpE8vIKRL7/CkSLDAtEWBkLRCUmC0TyMgtEvj8LRItMC0RYWQtEJWYLRPJyC0S+fwtE
d44LRFiZC0QlpgtE8rILRK6/C0SLzAtEWNkLRCXmC0Ty8gtE</AssayXData><AssayYData Points="900">sclHvZwJKb3dyjy9yKQyvXH4Jr1pujq9fz4vvdYuNL11txy9Ja8evdfvG72CMRO9W2ElvUy7
Hr2dcRa9UwUSvUgFFL0Yufa8rh0YvYwzFb3xUxi9COUDvXBJD7126A+9NL8Nvc2DH72tHg+9
5nENvfd0Er2z9gq9JmECvQEHE73jgwG9aosZvRhsEb3DeRO9mWkDvUh0B73mIgO9QooMvRJ4
67x5QwS9chEBvZlKAL0TYga9Mv/3vNKUA70jkAC98Dz3vBqfE73kvwS9HPPJvLR18bxBquy8
tckPvbCCDr1ddgi9DPMNveCX+bxiOAe9PBQMvVWG77zIZOK8lbL9vDdW5LzakgG9cuEJvX+k
Ab0xNQa9ghrZvFiK6bzwCgy95IIDvUZeAb1eNwi9okr7vK8iBL1zqdi8wWrbvHdYBb1u7du8
4zr/vPOF+rypYOy8AbvtvP6l17yuJAK9++QCvfUm+Lwn3f28193QvCOGBL1RTfS8kOQEvd4V
9ryybQG9Wyr0vL/yDL3KbQe92y/1vEHKCb0NOvC8MiUCvUok6rwMRuq8KlTpvEzt4rwiFP28
ClH3vMuI5bz7xvq8zhPqvHTx/ryHSQm9h2ECvcYU2Lw9oPS8lLXbvO8K87yi9/+8AhfsvGwH
BL1SZOi8luUAva9A6rwY3gK98xH8vKnp07x7rxK9ff7bvHHH+7x4ZeK8hFHxvFuj3rzzyN68
B7cDvUrC/rwPp+a8/nbtvHRV67yqJd28Z7/hvAJF17xat+i8naYIvWo+/byYFta80enuvNug
3LyGw/i8M6L4vMUH7rxMIt28FaHtvOyQA71SZ/W8kHDbvF2ft7z9WNu8XCXnvJGO6LyrP+e8
ANfkvBjP7rwVWuq8qru5vFyU3bx9QfC8hTvivO8847wFTuK8g9fjvKv+6rxnygS9e6S8vMpA
+byTkfe8s7nkvLYC3bwU4fG8xVjvvL329bxC7P+80p0BvUNp5LzUDOa8xObWvNqe2byfJvK8
PCnIvFhQvbyec/G8bSTWvIkw3LzN4vm8yZLavL1R3bw5duS81rjMvBM8zrwRX+S8JpLIvNxi
37zAv+28b97+vBT967x5r+i8H6XMvPTj7LyCEvu8aSrLvM8cwLzNu++8fSPjvKTf0LzpTL+8
zCbcvMSY4LxHrtu88p/ovJZiz7x6QNO87SH9vINf9Ly0Vde8eGS+vGZ+3rytr9O82Z7gvGgd
6rwNVM+8wRjqvIlO8LyWR9q84VTDvKEIzLxqSNW8p5nCvHdz5Lw/Srm8gf/cvCcAybyFvrG8
/GGnvC1k9Lymye+8xdfUvMYc4bw1et+8It7VvC5zv7y8utS8odXIvPBVyry8v+C88FfpvLtj
3LyBNuu8jw7ovJqWtLwDv+S8fLXavI3w4bxH7t68lyzpvG9isbw8Nai8Q3SrvBkDx7xkBs+8
lIjLvHa10bzbvAO9Z2S7vMF81LxHAMS8rbDBvBly1rzpwbO8S+XFvKQ707xLusG8oti+vDOf
6LyB1rK8t2bavCLT37zLfr68h9TBvPeGzbz5g968+VjDvOQi0bx6S728jybCvLgXq7zeSbS8
eXPHvCehrryEkc28ORG4vFS3uby+B7q8CiG/vP3wq7xrBqO8RH++vDh3o7zgL7i8oMuavJ45
orzApbq8T0iXvCcsurw+Yq68DBrUvGZstryccLq873upvCsWvbxWurG8aQSovO6fqrywO7y8
F+y2vFJcybzmQLC8jr/HvCBQu7zRgLS8YbqavH0zvLws0se8Qdi4vOgrtLwYsL28/oqZvPWL
t7ywQey8cSqovH1mmrxKb5W8M/+OvPlky7wdpMG8M/OjvMVpsrxSWrW8ovSgvLvPxbxy1q28
jHasvOB9t7wYPoe8QzGuvAK2y7zXdIG8mbWxvCDMwbzo0aG8rv24vEsCwrz9d6a81d6cvKwz
s7zDAq28G358vNIErLxZeLm8McCjvGeAvLwEEam8lN6rvHRzq7wqWp28IVaPvKwRkrwM3YO8
qgCcvLePjrxAiJi8/pWkvGcToLwfDZG8cxyKvB7ZoLx2mp28ciCTvESPoby1raW8GkiWvGMw
qLx+XIi8wWWjvOjWmbyqCbC89oWdvJfIwbwvQIi8/XqfvIUiq7zkmcG8eCOsvAWuvbw8rrC8
lnexvIFyhrz/b5G813mFvF6QmbwH3ay8ZYd/vBFQjLz7zq28YS+avHf/hrxpyIi840mIvLDL
pLzCl3e8xRBzvHfseLw25re8JreOvOI4obwRo4O8FU+pvDymiLwtEIK8VfqFvNSAjrxs6KK8
t42VvDAglbxM7Lq8iteJvFaWc7wBD3m8aBttvCdiqLwPQK280iKcvD6afbwk43C8d12DvEuA
RrzbPoS8i02RvAv+obyph4m8XN17vL5nD7wBXaG8skuZvC1sl7wEpJq8o6ifvGgBerwbO3O8
IlOTvPy2c7wIFoG8geSOvJLwN7xTFTy8Ehc3vPt8jbzIr4W8e+5pvOdskLx60F+89KlevCpQ
bry/6IC83W03vIr8hrw/ToG8ceWDvAY8M7wE25u8WW6FvNNRgLyjTVq8YkB2vI7gbbwzZz+8
w+NevFosZrxHuz68286dvOeFiLx4NVG8hOaQvPdOmrxKM1e8/IAdvPeFh7x7DIe85P5VvNup
bryst1K8OkF/vAgUjryUIU+8gcZZvFKwY7wfViK8YcVlvMMBebyuEl68FrBxvCXeGLwunEK8
WlMsvDZyi7xRJFC87JMVvMDfZrzG3ky8vaFAvGvScLy0eWS8ibw6vCo8ZrwQczS8erUbvMXE
Rrx1eDa8TlAMvJTK+ru7jB+8wtWBvMmAV7wRcTC8SGATvD6qP7xImzq8/JUxvJAjg7xTIi+8
ahNjvH6qObxt5Ru8wWVbvJv6XrwCfsG7cFQ0vGKHPLxmg+u7buAWvN2cxbvMewe8R/k+vMCP
Kry5/0u8mEf+u+pvXLzyECK83H7/uykvE7yv8zK81YoJvI6IFLzhOne8A0s/vEd6R7yyMx68
U8D2u+frTbwINSm8sDrGu9I5XbxKlx28U/Dtu4eSOryKwxi817gsvLgBKrzMcF+8TacavKkF
NLzTyOe7odLsuywkO7yimk+8Or9avKoqOLwGEQm8IygxvGn4MrzEg+a7Wq4cvMDOGLxshdy7
vywHvCucAbxXY8K7PLP3uy9KKLwnGye8yAkZvFjYGbykr+67AwXcu1IFHbwtTbK7mAzou/E6
2buFl/W7TshBvI32OrzCsDe8FdUkvP89SbvWJx28OMq+uzUS5buz1ia8OwOWu1cwBrzMoOG7
qlKPu7UBnrux+Bi8TiDOu1ko+bvIkMG7jS32u7ZqKbwXWai7EItAvNanQ7wiSPi7c3McvP4b
pruQEyi7BrXtu2pFxLsOdcy7qvTsuxBEsrsZAxO8MSU2u/YQ7rvjY1W7WgR2uwEEurtJcOe7
nC3eu6u1U7sKIJS7JqkMvN+967uozeW7GpHAu8JYAryf1Iu7lOq1u8gEv7uRdZa77L6vuzrm
fLtomRG7+c5eu0i0lLvPgKu7FCm4tpNXvrtCqea7OtgDu3+3f7snUSQ6KewRvIO9kruLfs+6
tBDlu9resbue1xu7kUmju67Oursue4W7ZgS7u2bCQDr3rZK7moO1u+neFLxInEe7pb0uu3Ub
wbuo4jO7+B5au5sErbuCICG66IIku5yD57vYMda6eGR/u43DgbukR/K70it8uwpeizrpS4m7
7F+MOeA8BLvYdKy7gAAdudB4K7uRwSm7YKSOu4Dlhbus04m7y6+du0Ulnbvu8UQ6LteAu5+1
Frqpw7o5I874umTSw7sSY+46FtpOu17zizt0JAw7Cs0iu36ErDqeQgy7ii23ujD/LLtdChG6
BQYIOrVnZjopiVq5hVxkuTX0G7u4kVO74IjCOk2j8bqA5Z06we8hO3E50zm2EUW5VAMKu5ba
NDrJ7IC6sLILOkeaKLralGi7V1E/u+xPmjo+kBG65bEMu5mVK7ogP6k62/yAu1ihZDusU2K4
Ir8tOyijizsh+i26IzPcunl0WLutJt068MMaO3c8yLvunOQ63coSO8ST+jpy0eQ5psq3OTbI
rDkyHgw7PHRwOkwk+Towsgc7VAGTOndOBzrddhK7+6kPOj0xhLvR0iQ7bDXCOiCEtjoYR6o7
JGkVunbMbroXJsc72TjFOqavjzue4yg6wiMlO+vPUjs1hyo7T0FQukGr3DoRx0k7fZf+OrEC
hju7IBU7PGp4OnhRNzvzrGQ5Kk0UOhlwmbp8JYa6pQNBO19GjjsZdog7BCinurLJHztPzYQ6
fTKGOpgkbjuitRu7Nj8jO6fzujvESnI7TnSLOxnyBDvS9IE6aDh1O8t8rjum4le5rDlXOxqk
7Tmz4yY7fTy6Os9NUjuPeAQ7hB1tO87NlDsEtgE8eLvqOkXiYzveXAM7Nl/yO7gVCjsrx/S5
l7gDPHx6sTtX4Is75AeTO2APAzzIdMU70QWMO0ZYzzvgJog7PQAeOfrX6jsnLNE7ep32O0LD
rDs9NP87lBXVO4wCyrnRayq7S6neO7BNoDtMNSI7xs+aO4y8wzqxMrk7IDS7O3ZSJzs25oc7
GqzYOrmPTTuVMog7UmgPPK2dmjvxYMM7XTyWOzLTRTu6DZA6AfWCOxlVnDu+G5Q7N+BWO8+H
kjtIsvA7X+OHOyqUrTtowQQ8dspiO5728ztKGu47ne3yOwDDkDtlGAw8CnfvO07DlzsF/qk7
PwYEPEgbzztHJrI7Q4PXO5runTsYswE861qxOxz8hTsvRWc7</AssayYData></Step><Step><CommonData><SampleLocation>11</SampleLocation><SampleID></SampleID><SampleGroup></SampleGroup><SampleInfo></SampleInfo><SampleRow>C</SampleRow><SamplePlate>1</SamplePlate><WellType>REGENERATION</WellType><Concentration>-1</Concentration><ConcentrationUnits>µg/ml</ConcentrationUnits><MolarConcentration>-1</MolarConcentration><MolarConcUnits>nM</MolarConcUnits><MolecularWeight>-1</MolecularWeight><Temperature>28</Temperature><StartTime>4036293</StartTime><AssayTime>5</AssayTime></CommonData><FlowRate>1000</FlowRate><StepType>KREGENERATION</StepType><StepName>Regeneration</StepName><StepStatus>OK</StepStatus><ActualTime>4.99999</ActualTime><CycleTime>0.2</CycleTime><AssayXData Points="25">v/8LRHsMDERIGQxEJSYMRPIyDESvPwxEe0wMREhZDEQVZgxE8nIMRL9/DER7jAxESJkMRBWm
DETisgxE4L8MRIzMDERI2QxEFeYMROLyDESv/wxEjAwNREgZDUQVJg1E8jINRA==</AssayXData><AssayYData Points="25">b4towCoTfcCYD4TACbCHwJKiisBn14zAQNeOwDlukMCt6ZHABh2TwHdNlMCgYJXAe0mWwPkF
l8CB1JfAU52YwLhnmcA92ZnA53aawBLjmsAZkJvA0RCcwFuHnMCJ+JzAexCdwA==</AssayYData></Step><Step><CommonData><SampleLocation>12</SampleLocation><SampleID></SampleID><SampleGroup></SampleGroup><SampleInfo></SampleInfo><SampleRow>C</SampleRow><SamplePlate>1</SamplePlate><WellType>NEUTRALIZATION</WellType><Concentration>-1</Concentration><ConcentrationUnits>µg/ml</ConcentrationUnits><MolarConcentration>-1</MolarConcentration><MolarConcUnits>nM</MolarConcUnits><MolecularWeight>-1</MolecularWeight><Temperature>28</Temperature><StartTime>4052393</StartTime><AssayTime>5</AssayTime></CommonData><FlowRate>1000</FlowRate><StepType>KREGENERATION</StepType><StepName>Regeneration</StepName><StepStatus>OK</StepStatus><ActualTime>4.99999</ActualTime><CycleTime>0.2</CycleTime><AssayXData Points="25">vz8NRHtMDURIWQ1EJWYNRPJyDUSvfw1Ee4wNREiZDUQlpg1E4rINRK+/DUSMzA1ESNkNRDbm
DUTy8g1Er/8NRIwMDkRZGQ5EJSYOROIyDkSvPw5Ee0wORFlZDkQlZg5E8nIORA==</AssayXData><AssayYData Points="25">km0Uv40iC78fTgC/uQXyvikx5L4Co9q+Id/Qvl8Rx77vx8G+YjK5vrDgtr5Ia7G+Mcarvni+
q75WnKO+axygvk0Qnb5NPpq+nsmXviJNlb7Er5G+ShqQvrn1jb5hjIy+QYWJvg==</AssayYData></Step><Step><CommonData><SampleLocation>11</SampleLocation><SampleID></SampleID><SampleGroup></SampleGroup><SampleInfo></SampleInfo><SampleRow>C</SampleRow><SamplePlate>1</SamplePlate><WellType>REGENERATION</WellType><Concentration>-1</Concentration><ConcentrationUnits>µg/ml</ConcentrationUnits><MolarConcentration>-1</MolarConcentration><MolarConcUnits>nM</MolarConcUnits><MolecularWeight>-1</MolecularWeight><Temperature>28</Temperature><StartTime>4068516</StartTime><AssayTime>5</AssayTime></CommonData><FlowRate>1000</FlowRate><StepType>KREGENERATION</StepType><StepName>Regeneration</StepName><StepStatus>OK</StepStatus><ActualTime>4.99901</ActualTime><CycleTime>0.2</CycleTime><AssayXData Points="25">v38ORHuMDkRImQ5EJaYOROKyDkS/vw5Ee8wORFnZDkQl5g5E4vIORK//DkR7DA9ESBkPRBUm
D0TiMg9Erz8PRHtMD0RIWQ9EFWYPROJyD0Svfw9EjIwPREiZD0QVpg9E4rIPRA==</AssayXData><AssayYData Points="25">0BqKwH31kMB+2ZPANA6WwMdnl8Ajm5jAyY+ZwMNkmsD+FpvAzbubwHZSnMCgv5zA/y2dwJbI
ncB5H57Aq4OewDPGnsC5L5/ADn6fwPGZn8BT/5/AmVCgwMZ6oMBHoaDAYuigwA==</AssayYData></Step><Step><CommonData><SampleLocation>12</SampleLocation><SampleID></SampleID><SampleGroup></SampleGroup><SampleInfo></SampleInfo><SampleRow>C</SampleRow><SamplePlate>1</SamplePlate><WellType>NEUTRALIZATION</WellType><Concentration>-1</Concentration><ConcentrationUnits>µg/ml</ConcentrationUnits><MolarConcentration>-1</MolarConcentration><MolarConcUnits>nM</MolarConcUnits><MolecularWeight>-1</MolecularWeight><Temperature>28</Temperature><StartTime>4084637</StartTime><AssayTime>5</AssayTime></CommonData><FlowRate>1000</FlowRate><StepType>KREGENERATION</StepType><StepName>Regeneration</StepName><StepStatus>OK</StepStatus><ActualTime>4.99901</ActualTime><CycleTime>0.2</CycleTime><AssayXData Points="25">r78PRGvMD0Q42Q9EFeYPRNLyD0Sf/w9EfAwQRDgZEEQVJhBE0jIQRJ8/EER8TBBEOFkQRBVm
EETSchBEn38QRHyMEEQ4mRBEFaYQRNKyEESfvxBEa8wQRDjZEEQF5hBE0vIQRA==</AssayXData><AssayYData Points="25">fdIHv+TeAL9ZYO2+5p7cvv1ezL6L2MG+rP+4vtUKr76rTKu+NOGkvuxznb5xbpm+7o+TvqZk
kL6TVIy+RQuIvuPFhL583oC+af58viRmd77O9nG+iH5qvicFZ77gkmG+2qJfvg==</AssayYData></Step><Step><CommonData><SampleLocation>11</SampleLocation><SampleID></SampleID><SampleGroup></SampleGroup><SampleInfo></SampleInfo><SampleRow>C</SampleRow><SamplePlate>1</SamplePlate><WellType>REGENERATION</WellType><Concentration>-1</Concentration><ConcentrationUnits>µg/ml</ConcentrationUnits><MolarConcentration>-1</MolarConcentration><MolarConcUnits>nM</MolarConcUnits><MolecularWeight>-1</MolecularWeight><Temperature>28</Temperature><StartTime>4100739</StartTime><AssayTime>5</AssayTime></CommonData><FlowRate>1000</FlowRate><StepType>KREGENERATION</StepType><StepName>Regeneration</StepName><StepStatus>OK</StepStatus><ActualTime>4.99999</ActualTime><CycleTime>0.2</CycleTime><AssayXData Points="25">n/8QRGwMEUQ5GRFEBSYRRMIyEUSPPxFEME0RRChZEUQFZhFE0nIRRI9/EURsjBFEKJkRRPWl
EUTCshFEj78RRFvMEUQ52RFEBeYRRMLyEUSP/xFEWwwSRDkZEkT1JRJE0jISRA==</AssayXData><AssayYData Points="25">d0aKwKJbkcCYdpTAOnGWwBe9l8AjzJjAK8yZwDSQmsC2F5vAqrSbwDstnMBWuJzAkiOdwB9W
ncDvrZ3AtFOewD6WnsDRqZ7Au/+ewAhLn8DVVp/AwMWfwDrKn8BDHqDAeCugwA==</AssayYData></Step><Step><CommonData><SampleLocation>12</SampleLocation><SampleID></SampleID><SampleGroup></SampleGroup><SampleInfo></SampleInfo><SampleRow>C</SampleRow><SamplePlate>1</SamplePlate><WellType>NEUTRALIZATION</WellType><Concentration>-1</Concentration><ConcentrationUnits>µg/ml</ConcentrationUnits><MolarConcentration>-1</MolarConcentration><MolarConcUnits>nM</MolarConcUnits><MolecularWeight>-1</MolecularWeight><Temperature>28</Temperature><StartTime>4116847</StartTime><AssayTime>5</AssayTime></CommonData><FlowRate>1000</FlowRate><StepType>KREGENERATION</StepType><StepName>Regeneration</StepName><StepStatus>OK</StepStatus><ActualTime>4.99999</ActualTime><CycleTime>0.2</CycleTime><AssayXData Points="25">nz8SRGxMEkQ5WRJEBWYSRNJyEkSffxJEbIwSRDmZEkQFphJEwrISRJ+/EkRszBJEOdkSRAXm
EkQD8xJEn/8SRGwME0Q5GRNEBSYTRPMyE0SfPxNEW0wTRDlZE0QFZhNE0nITRA==</AssayXData><AssayYData Points="25">aRLpvvyo1r59ccG+x3iyvutyo76iB5m+GVqRvhqyh76SRIK+Jyp2vtTQbr5w3WK+hVFVvqeK
T75t70S+5W49vuF8O74O5zK+BiEuvjszI768eh++0yAevthqFL4TxA6+npUMvg==</AssayYData></Step><Step><CommonData><SampleLocation>1</SampleLocation><SampleID></SampleID><SampleGroup></SampleGroup><SampleInfo></SampleInfo><SampleRow>C</SampleRow><SamplePlate>1</SamplePlate><WellType>BUFFER</WellType><Concentration>-1</Concentration><ConcentrationUnits>µg/ml</ConcentrationUnits><MolarConcentration>-1</MolarConcentration><MolarConcUnits>nM</MolarConcUnits><MolecularWeight>-1</MolecularWeight><Temperature>28</Temperature><StartTime>4131710</StartTime><AssayTime>30</AssayTime></CommonData><FlowRate>1000</FlowRate><StepType>BASELINE</StepType><StepName>Baseline</StepName><StepStatus>OK</StepStatus><ActualTime>30</ActualTime><CycleTime>0.2</CycleTime><AssayXData Points="150">n38TRGyME0Q5mRNEBaYTRNKyE0SfvxNEW8wTRDnZE0QF5hNE0vITRJ//E0R8DBREORkURAUm
FETCMhREjz8URFtMFEQoWRREBWYURNJyFESffxREW4wURDmZFEQFphRE0rIURJ+/FERszBRE
KNkURAXmFETS8hREn/8URFsMFUQ5GRVEBSYVRNIyFUSfPxVEbEwVRChZFUT1ZRVEwnIVRI9/
FURbjBVEOZkVRAWmFUTCshVEn78VRFvMFUQo2RVE9eUVRNLyFUSP/xVEbAwWRCgZFkT1JRZE
wjIWRI8/FkRbTBZEOVkWRAVmFkTCchZEn38WRGyMFkQ5mRZE9aUWRNKyFkSfvxZEW8wWRDnZ
FkT15RZEwvIWRI//FkRsDBdEKBkXRAUmF0TCMhdEjz8XRFtMF0QoWRdE9WUXRMJyF0SffxdE
W4wXRDmZF0T1pRdEwrIXRI+/F0RbzBdEKNkXRPXlF0TS8hdEj/8XRFsMGEQoGRhEBSYYRNIy
GESPPxhEbEwYRChZGET1ZRhEwnIYRJ9/GERbjBhEi5kYRPWlGETCshhEj78YRGzMGEQo2RhE
9eUYRMLyGESP/xhEWwwZRCgZGUT1JRlE0jIZRI8/GURbTBlEKFkZRPVlGUTCchlEn38ZRGyM
GUQ5mRlE9aUZRNKyGUSPvxlEbMwZRDnZGUT15RlE0vIZRJ//GURsDBpEORkaRAUmGkTSMhpE
nz8aRGxMGkQ5WRpEBWYaRNJyGkSffxpEbIwaRDmZGkQFphpE0rIaRJ+/GkRszBpEOdkaRAXm
GkTS8hpE</AssayXData><AssayYData Points="150">7AW6vVtAub0QGK+9UhGpvbkCrb0HOKi9dCaZvXrKjL01P5C9ayCMvSUqlb16IIm9CCaHvTib
e71kFoS9OMp4vWwUYL0SGGW9esNvvd1gXr2fflq9/TRZvaw1X73v2D69/nQ8vX8XUr19JTu9
kGJGvX0/Nb3/lDm9HwYqvQoeIb21Bx699oYQvbL2Fb2lCgS9TYsTvdBMBr2YAwa9HXUHvcDX
AL293gO9sIrWvFq15rxwGdu8U7nzvEHrs7xbpOG8/YDPvCg63bzGYbm87QemvDxlirxN8KO8
X36NvDr2dbyz2IW8OtWbvHZtgLyA8m+8De8yvBIbI7zjyje8qX03vG9QRLzzoyC8Spevuwbb
l7sXTgG8+sn+u8XVxrvcOd27tmp5u+qJCbsCWC67CJbfOjPpAbutZ5c6kmiROoy0VToXE8m4
/5mnurpI5jme+b46ipiAOzAqIjza0h88k1GkO6lHpDtxheE7ALtcPLeoqTtprI87BwMbPICL
HTz7SV48p9+EPNKJbjxaynk8O0EgPAKrQTwPmH080zKFPL4Rnzz9Rog8Z82WPAr3njwsNXY8
Sz6NPCZXfDzzqqc83zPBPAKIlDxux7c8Y0a6PDwHtjxoas4832vPPAfYtTyZoL48ToTgPOgC
4DxVZrs8TYHnPNVNBT0lheo8k8vbPAeq4zwVW/s8lvToPLHJyzzOs+s8m73+PCzGBT1Tvgo9
6DbWPPFcAD3FIwc9g6AcPXqOAj0f//E8L3sVPUewAj2zkAc9+h0dPc7QDj1e4g495YcfPWli
Gz0H2xM9</AssayYData></Step><Step><CommonData><SampleLocation>1</SampleLocation><SampleID></SampleID><SampleGroup></SampleGroup><SampleInfo></SampleInfo><SampleRow>C</SampleRow><SamplePlate>1</SamplePlate><WellType>BUFFER</WellType><Concentration>-1</Concentration><ConcentrationUnits>µg/ml</ConcentrationUnits><MolarConcentration>-1</MolarConcentration><MolarConcUnits>nM</MolarConcUnits><MolecularWeight>-1</MolecularWeight><Temperature>28</Temperature><StartTime>4162686</StartTime><AssayTime>80</AssayTime></CommonData><FlowRate>1000</FlowRate><StepType>LOADING</StepType><StepName>Loading</StepName><StepStatus>OK</StepStatus><ActualTime>80.002</ActualTime><CycleTime>0.2</CycleTime><AssayXData Points="400">n/8aRGwMG0QoGRtE9SUbRMIyG0SfPxtEW0wbRChZG0QFZhtEwnIbRI9/G0RsjBtEKJkbRPWl
G0TSshtEj78bRGzMG0Q52RtE9eUbRMLyG0SP/xtEWwwcRCgZHET1JRxEwjIcRI8/HERsTBxE
OVkcRPVlHETSchxEj38cRFuMHEQ5mRxEN6YcRMKyHESPvxxEW8wcRCjZHEQF5hxEwvIcRI//
HERsDB1EKBkdRPUlHUTCMh1Ejz8dRFtMHUQ5WR1E9WUdRMJyHUSPfx1EW4wdRCiZHUT1pR1E
0rIdRI+/HURszB1EOdkdRPXlHUTj8h1Ej/8dRFsMHkQoGR5EBSYeRMIyHkSfPx5EW0weRDlZ
HkRoZh5EwnIeRJ9/HkRbjB5EKJkeRPWlHkTCsh5En78eRFvMHkQo2R5E9eUeRNLyHkSf/x5E
bAwfRDkZH0QFJh9E0jIfRJ8/H0RsTB9EOVkfRAVmH0TSch9En38fRGyMH0Q5mR9EBaYfROOy
H0Sfvx9EbMwfRDnZH0T15R9EwvIfRJ//H0RsDCBESRkgRAUmIETSMiBEnz8gRGxMIEQoWSBE
BWYgRNJyIESffyBEW4wgRDmZIEQFpiBE0rIgRJ+/IERszCBEKNkgRAXmIETS8iBEn/8gRFsM
IUQoGSFEBSYhRNIyIUSfPyFEbEwhRChZIUQFZiFEwnIhRJ9/IURsjCFEOZkhRAWmIUTSsiFE
AcAhRGzMIUQo2SFE9eUhRNLyIUSf/yFEbAwiRCgZIkQFJiJE0jIiRI8/IkRbTCJEOVkiRAVm
IkTSciJEn38iRFuMIkQ5mSJEBaYiRMKyIkS8wSJEW8wiRCjZIkQF5iJEwvIiRJ//IkRsDCNE
ORkjRPUlI0TCMiNEjz8jRGxMI0SbWSNE9WUjRNJyI0SPfyNEbIwjRCiZI0QFpiNE0rIjRI+/
I0RszCNEOdkjRPXlI0TC8iNEj/8jRFsMJEQoGSRE9SUkRMIyJEQBQCREW0wkRDlZJET1ZSRE
0nIkRI9/JERsjCREKJkkRAWmJETCsiREj78kRFvMJEQ52SREuuYkRMLyJESP/yREWwwlRDkZ
JUT1JSVEwjIlRI8/JURbTCVEilklRAVmJUTCciVEj38lRGyMJUQ5mSVEBaYlRMKyJUQBwCVE
W8wlRCjZJUT15SVEwvIlRI//JURsDCZEKBkmRAUmJkTCMiZEjz8mRFtMJkQ5WSZE9WUmRNJy
JkSPfyZEbIwmRCiZJkQFpiZE0rImRI+/JkRszCZEKNkmRAXmJkTC8iZEj/8mRFsMJ0Q5GSdE
FiYnRNIyJ0SfPydEUU0nRDlZJ0QFZidE0nInRJ9/J0RsjCdEOZknRAWmJ0TSsidEn78nRGzM
J0Q52SdEBeYnRNLyJ0Sf/ydEbAwoRCgZKETxJyhE0jIoRJ8/KERsTChESVkoRAVmKETScihE
n38oRGyMKEQomShEBaYoRNKyKESfvyhEW8woRCjZKEQF5ihE0vIoRJ//KERbDClEKBkpRAUm
KUTSMilEjz8pRFtMKUQ5WSlEBWYpRNJyKUSffylEW4wpRDmZKUQFpilE0rIpRI+/KURbzClE
OdkpRAXmKUTS8ilEn/8pRGwMKkQ5GSpEBSYqRNIyKkSfPypEbEwqRDlZKkQFZipEwnIqRJ9/
KkRsjCpEOZkqRAWmKkTSsipEj78qRGzMKkRq2SpEBeYqRNLyKkSf/ypEWwwrRDkZK0QFJitE
ZjMrRJ8/K0RbTCtEOVkrREdmK0TCcitEn38rRFuMK0Q5mStE9aUrRMKyK0SfvytEW8wrRCjZ
K0T15StE0vIrRJ//K0RbDCxEORksRPUlLETCMixEjz8sRK1MLEQoWSxEBWYsRNJyLESPfyxE
W4wsRCiZLET1pSxE0rIsRI+/LERbzCxEOdksRAXmLETC8ixEj/8sRGwMLUQoGS1E9SUtRMIy
LUSfPy1EW0wtRChZLUQFZi1EwnItRI9/LURbjC1ESZktRPWlLUTCsi1Ej78tRFvMLUQo2S1E
9eUtRMLyLUSf/y1EbAwuRDkZLkQ2Ji5EwjIuRI8/LkRbTC5EKFkuRPVlLkTCci5Ej38uRFuM
LkQomS5E9aUuRNKyLkSPvy5EW8wuRCjZLkT15S5E8/IuRA==</AssayXData><AssayYData Points="400">e7kVPXQMLz06qCA9dCggPTjVMT3/hkE9nUUpPdYMKj21Xic9mrU9PVnqQz22izc9toVPPb8V
QT3CMi49khguPd2PPj1mh0k9VcJRPR1ORj3uJ049q9paPeZmUT1oFD49SsBVPd7qQT1qN1g9
F59PPbMmWT1fhl09DdBtPavSTz0mRWg9jX5aPWx7XT1sbUY9B7xbPTsJUD1/uHM9R9VoPS89
ZD2FV249k01iPf6FVz2D33k9G3dhPZrFfj2kTHA94R9vPUxLbz0QKn49yUFmPQ//aT2Ke349
4Pd4PfbQdD1gxX49AKmBPXFNbT29JIM99OyEPZWSgT2kJYI9No2EPU34gz3JI4A9OGKEPRS2
gj1ew4M9hPWGPaPShj1Iu4Y9yjyKPU/fhz0A2Yg9tWeGPQzwiT2aGZI9i2WJPeFClT20Wpw9
LpqLPVsIiz0k0o09dUaIPYSXlj3gqIo9sBSXPetBlT3SvJE9RO+QPffNkz3AmJk9pa2WPRPY
kT3ID5g9guyZPT4EpD2YfY49DiuYPZ/4mz0J0JY9zPuePWCNoj3z9Jo95pucPSk1mj3S5aQ9
BwOfPZEhpD2j8pw9xV+fPbdYnj3+aJo9rr6fPdKknz0nYKM9ZeClPa24nz2Uhak950KfPTDp
pD1eA6s9Gv+jPXXlpD15V7E98uGhPbsQsD2dX6I9yQqoPS5nqj0JKaw9peCiPco+rj2Cmqg9
pzu1PUYopT2E76w9G3+xPbcjsz3t/q49AGO0PdKXqj02/q89+1W3PRx5sT10Qqg9B9OyPUVN
tz0FMK49fT63PTLesD1rUrk9UNq1Pcbntj1jU609kW/BPfjrtT2z37s9LHq6PeRKvj0dTbw9
u5u7PUojwz1/V7g94Ae7PTyDxD1SOLU9y/y4PQWktT1O8749WzvDPROewj1QccY9tuC7Pcd0
wj0BrMM9RpG3PT/YxD3QGMg9gqXAPcMZxD0W7rk99iO+PYjDwT0Wm7c9XHzBPZYhxz3ha8s9
dBPOPWBZwD0wZM89ovLHPSLW0D28BsE9vSXQPcM50T0bRtA9eJzOPZtqyj2oq9M9gbDLPQgl
0z3oj8Q96IPJPSUh0T0A2dY9CznRPb7QzT3OR9U9hCfGPX3wzz2JltA9h2bVPUZM0z0hvNE9
NC7QPctP0D1mYs09L97XPYqV2j1ijNU9wVjPPcmr1z3Xvds9SYDYPaCF1j2/b9U9ltXTPWV+
1j0iX9I9dgriPRUO3T25peI9S/DUPaRn1j1l7uE9X+7bPUbq4j2WuOA9CwThPanE4D2Y7Nk9
wuHdPdEX4T2j/9w9BoviPQM55D3A4uM9O7niPUga2D1VpOA9j9TmPa996j03OuY9yiTePVHH
7T3INeQ91yXnPavf5j3qJOE9vN/nPV/j8j1BTuU9pnnnPaKe6T0XKOg9viPsPdUE6j0T+ec9
yTnjPchg8z0ejOw9mHnwPYIo6D0YC+49NhbjPd5g8T0uB+s9WPLqPfqn8T1mI+o9//vuPShI
6z2Htu09w/DzPbRp9D2RjPA9vbb0PfxN+T3S0/M9jyjvPaGX7z0obe89von0PUJz7z25Pvw9
ayz6PbPJ8T0OwPc9RjT1PQzV+j1OMfk9j9HxPQ1H/D294/o9PUf5PfBO8z1xyfg9NxzwPUjJ
+j1ATvs9gfQBPhMz/z0Ofvg98bX6PXGxAT4Jo/Y9L934PYnA+D3wBf0942wBPkwEAz714v89
LtcCPgsk+D1VkgM+d/wAPiYc/D156P09TcwAPqNcBj5LDQU+9hX/PSgv/z1QIwI+2MIAPvf0
AT51Mfs9zuECPmVxAT5UCwg+S2QCPt19+j1JlAU+690BPuCxAD6daQE+iH8BPtRhAj7aygM+
fucHPsLeAj6vBwY+Y40GPq3FAj50ywM+6P8EPmKQAz5ivQY+/VsGPmlfCD7j0AA+ATsHPg1B
Az60xgU+00sGPqanBD6SYwY+ekAKPmfTBz5fpAg+Yg4EPhJ1Bj4/Vgk+sy8GPpAmBz6IDgQ+
baUHPoIXCj5NeQU+PjQLPsaGBD44oQk+AX8FPqEeCj5vLwc+5kAOPjGRCz7NkAc+IoUOPv0E
DT5JhAk+ADoLPse+DT4tQgs+0FgFPmhrDz6/Agw+XMsJPg==</AssayYData></Step><Step><CommonData><SampleLocation>1</SampleLocation><SampleID></SampleID><SampleGroup></SampleGroup><SampleInfo></SampleInfo><SampleRow>C</SampleRow><SamplePlate>1</SamplePlate><WellType>BUFFER</WellType><Concentration>-1</Concentration><ConcentrationUnits>µg/ml</ConcentrationUnits><MolarConcentration>-1</MolarConcentration><MolarConcUnits>nM</MolarConcUnits><MolecularWeight>-1</MolecularWeight><Temperature>28</Temperature><StartTime>4243797</StartTime><AssayTime>30</AssayTime></CommonData><FlowRate>1000</FlowRate><StepType>BASELINE</StepType><StepName>Baseline</StepName><StepStatus>OK</StepStatus><ActualTime>30.001</ActualTime><CycleTime>0.2</CycleTime><AssayXData Points="150">wP8uRI0ML0RJGS9EFiYvROMyL0TAPy9EjUwvRFpZL0QWZi9E43IvRMB/L0R8jC9ESZkvRCam
L0Tjsi9EsL8vRHzML0RJ2S9EFuYvROPyL0Sw/y9EfAwwRFoZMEQWJjBE8zIwRLA/MER8TDBE
SVkwRCZmMETjcjBE0H8wRHyMMERJmTBEFqYwRASzMESwvzBEfMwwREnZMEQm5jBE4/IwRMD/
MESNDDFESRkxRBYmMUTzMjFEwD8xRI1MMURJWTFEJmYxRPNyMUTAfzFEjYwxRFqZMUQmpjFE
87IxRMC/MUSNzDFEWtkxREfmMUTz8jFEwP8xRI0MMkRaGTJEJiYyRPMyMkSwPzJEjUwyRFpZ
MkQmZjJE43IyRMB/MkSNjDJESZkyRCamMkTjsjJEwL8yRI3MMkRJ2TJEJuYyRPPyMkTA/zJE
jQwzRFoZM0QmJjNE4zIzRMA/M0SNTDNE/VkzRCZmM0TzcjNEwH8zRI2MM0RamTNEJqYzRPOy
M0SwvzNEfMwzRFrZM0QW5jNE8/IzRMD/M0SNDDREWhk0RCYmNETzMjREsD80RI1MNERJWTRE
JmY0RPNyNETAfzREjYw0RFqZNEQWpjRE47I0RLC/NESNzDRESdk0RBbmNETj8jREwP80RHwM
NURaGTVEFiY1ROMyNUTAPzVEjUw1RElZNUQWZjVE83I1RLB/NUR8jDVEWpk1RCamNUTzsjVE
wL81RHzMNURJ2TVEN+Y1RPPyNUTA/zVEjQw2REkZNkQWJjZE4zI2RLA/NkR8TDZEWlk2RCZm
NkQEczZE</AssayXData><AssayYData Points="150">leMMPm1rDj7OdAY+L/EIPuuEDT6uiBE+Tz0KPn/dDD6a8QY+fzYOPrDuDD5DfA4+GSISPrlP
Cj7oIQw+b1sSPjCrDj77jhE+EckPPpUXFD712xA+WF8RPsTrDz4spAw+H8YRPgYzFj65tRI+
iJgUPs7tDz5W4RQ+1CMVPkQ+FT52MBM+NpYPPkiPFD7wgBU+gxIOPsY0Ez4A+hI+7zkSPiIV
Ez5O2xA+gc0UPpN3Fj4kzxI+KCITPhsBEj529hY+AqoXPpFdFD4jvBQ+whMWPnbXEz5hJxQ+
SIgWPoYwFz6CdBE+/iEYPhijFT7xNhg+/E0XPqyGFT566hA+aIsZPlzBFT7m6BM+xNkQPtqG
GT4t/Bs+yjIZPrsNFD6muxQ+c6EYPktoGj4imhc+zPIWPodrHD7VkxY+tVscPuOIFT6HWhk+
Zj4YPgK7GT6GKR4+4+IaPl6QHD7hkRg+G5gbPtjkHD6glxw+CnUcPsS8HD6NXBw+YqIZPsUp
HT5tKBg+jw0ePqjGGT6okxw+Ux8aPuRlHT7KrB4+jr8bPvALGj77RR0+UCAfPsEYHj6qzyI+
0TAdPlOoGz7JSRY+bNgdPo5DHz5HuB8+EecePuVpID7XRx0+Uc8kPgoNIT49XR4+l08fPh8+
Iz6B7yM+fHwcPtuCHT5KdB8+7NIiPjUQHz6wkSA++hghPrAXHj7NkSE+5i0bPuzSIT4P7iE+
ojghPlSZHT7wbyE+GfsgPqawHj4EWiE+aichPh2DJD5+ziQ+sUAnPt/MIz5iBiI+ZjkkPoYu
Ij5w2SE+</AssayYData></Step><Step><CommonData><SampleLocation>10</SampleLocation><SampleID>QA013.765M.C1 gp120</SampleID><SampleGroup></SampleGroup><SampleInfo></SampleInfo><SampleRow>C</SampleRow><SamplePlate>1</SamplePlate><WellType>KSAMPLE</WellType><Concentration>-1</Concentration><ConcentrationUnits>µg/ml</ConcentrationUnits><MolarConcentration>125</MolarConcentration><MolarConcUnits>nM</MolarConcUnits><MolecularWeight>-1</MolecularWeight><Temperature>28</Temperature><StartTime>4282691</StartTime><AssayTime>180</AssayTime></CommonData><FlowRate>600</FlowRate><StepType>ASSOC</StepType><StepName>Association</StepName><StepStatus>OK</StepStatus><ActualTime>180</ActualTime><CycleTime>0.2</CycleTime><AssayXData Points="900">0X82RJ6MNkRrmTZEJ6Y2RASzNkTBvzZEnsw2RGvZNkQ35jZEBPM2RMH/NkQQDTdEaxk3RDcm
N0QEMzdE0T83RGJNN0RaWTdEN2Y3RARzN0TRfzdEnow3RGuZN0QnpjdEBLM3RMG/N0SNzDdE
Wtk3RDfmN0T08jdE0f83RI0MOERaGThEiSY4RAQzOETRPzhEjUw4RGtZOEQ3ZjhE9HI4RNF/
OESNjDhEWpk4RDemOET0sjhE0b84RI3MOERa2ThEJ+Y4RATzOEQCADlEjQw5RFoZOUQ3JjlE
9DI5RDlBOUSNTDlEWlk5RDdmOUQEczlEwX85RJ6MOURamTlEN6Y5RASzOUTBvzlEjcw5RFrZ
OUQ35jlEBPM5RFQAOkSNDDpELxo6RCcmOkT0MjpEwT86RJ5MOkRaWTpEJ2Y6RPRyOkTBfzpE
jYw6RFqZOkQnpjpE9LI6RIXAOkSNzDpEWtk6RCfmOkT08jpEwf86RJ4MO0RrGTtEWCY7RPQy
O0TRPztEjUw7RFpZO0RYZjtE9HI7RMF/O0SejDtEWpk7RCemO0T0sjtE0b87RI3MO0Ra2TtE
J+Y7RIfzO0ScATxE8Aw8RGsZPEQnJjxE9DI8RDlBPESeTDxEa1k8RDdmPET0cjxEwX88RJ6M
PERamTxEN6Y8RASzPETRvzxEnsw8RGvZPERY5jxEBPM8RNH/PESeDD1Eaxk9RDcmPUQEMz1E
0T89RJ5MPURrWT1EN2Y9RARzPUTRfz1EjYw9RGuZPUQ3pj1EBLM9RPK/PUS0zT1Ea9k9RDfm
PUQE8z1E0f89RJ4MPkRrGT5EJyY+RAQzPkTRPz5Enkw+RGtZPkQnZj5E9HI+RNF/PkSejD5E
a5k+RCemPkQEsz5E0b8+RJ7MPkRr2T5EN+Y+RBXzPkTR/z5Engw/RFoZP0Q3Jj9EBDM/RME/
P0TfTD9EWlk/RDdmP0QEcz9EwX8/RJ6MP0RamT9EJ6Y/RASzP0TRvz9Ensw/RFrZP0Q35j9E
BPM/RMH/P0SNDEBEaxlARDcmQEQEM0BEwT9ARJ5MQERrWUBEeWZARPRyQETRf0BEnoxARFqZ
QEQnpkBEBLNARMG/QESezEBEa9lARCfmQEQE80BE0f9ARI0MQURrGUFEJyZBRAQzQUTRP0FE
nkxBRFpZQUQnZkFE9HJBRMF/QUSNjEFEWplBRCemQUQEs0FEwb9BRJ7MQURa2UFEJ+ZBRPTy
QUTB/0FEjQxCRGsZQkQnJkJE9DJCRNE/QkSeTEJEWllCRCdmQkT0ckJEwX9CRI2MQkRamUJE
N6ZCRPSyQkTBv0JEnsxCRFrZQkQn5kJEBPNCRBMAQ0SNDENEWhlDRCcmQ0RiNUNEwT9DRI1M
Q0RaWUNEJ2ZDRARzQ0TRf0NEjYxDRFqZQ0QnpkNEBLNDRNG/Q0SNzENEWtlDRCfmQ0T08kNE
wf9DRJ4MRERrGURENyZERPQyRETBP0REjUxERFpZREQnZkRE9HJERMF/RESejEREWplERDem
REQEs0REwb9ERJ7MRERa2UREJ+ZERDXzRETR/0REngxFRGsZRUQ3JkVEBDNFRNE/RUSeTEVE
a1lFRDdmRUQEc0VE0X9FRJ6MRURrmUVEmqZFRASzRUTRv0VEnsxFRGvZRUQ35kVEBPNFRNH/
RUSeDEZEaxlGRDcmRkQEM0ZE0T9GRI1MRkRrWUZEN2ZGRARzRkTRf0ZEnoxGRFqZRkS6pkZE
BLNGRNG/RkSezEZEa9lGRDfmRkQE80ZE0f9GRJ4MR0RrGUdENyZHRAQzR0TRP0dEnkxHRGtZ
R0Q3ZkdEBHNHRMF/R0SejEdEa5lHRDemR0QEs0dEH8JHRJ7MR0Rr2UdEJ+ZHRATzR0TB/0dE
rgxIRFoZSEQ3JkhEBDNIRME/SESeTEhEWllIRCdmSET0ckhEwX9IRJ6MSERrmUhEN6ZIRASz
SETRv0hEnsxIRJzZSEQ35khEBPNIRMH/SESeDElEWhlJRCcmSUT0MklEwT9JRJ5MSURaWUlE
J2ZJRPRySUTBf0lEnoxJRFqZSUQnpklE9LJJRNG/SUSezElEWtlJRDfmSUQE80lEwf9JRI0M
SkRrGUpE1yhKRAQzSkTBP0pEjUxKRFpZSkQnZkpE9HJKRMF/SkSejEpEWplKRCemSkT0skpE
wb9KRI3MSkRa2UpEJ+ZKRPTySkTB/0pEjQxLRFoZS0QnJktEBDNLRME/S0SNTEtEWllLRCdm
S0T0cktEwX9LRJ6MS0RamUtEoKdLRPSyS0TBv0tEjcxLRFrZS0Qn5ktE9PJLRMH/S0SNDExE
WhlMRCcmTEQEM0xE0T9MRJ5MTERaWUxEJ2ZMRPRyTETBf0xEnoxMRFqZTEQ3pkxE9LJMRMG/
TESezExEa9lMRCfmTEQE80xEwf9MRJ4MTURrGU1ENyZNRAQzTUTBP01EnkxNRGtZTUQ3Zk1E
BHNNRNF/TUSejE1EnJlNRDemTUQEs01E0b9NRJ7MTURr2U1EN+ZNRATzTUTR/01EngxORGsZ
TkQ3Jk5E9DJORNE/TkSeTE5Ea1lORDdmTkQEc05E0X9ORJ6MTkRamU5EN6ZORFy0TkTRv05E
nsxORGvZTkRI5k5EBPNORMH/TkSeDE9EaxlPRDcmT0QEM09E0T9PRJ5MT0RrWU9EN2ZPRARz
T0TRf09EnoxPRGuZT0Q3pk9E9LJPRNG/T0SezE9Ea9lPRDfmT0QE809E0f9PRI0MUERrGVBE
NyZQRAQzUETBP1BEnkxQRFpZUEQ3ZlBE9HJQRMF/UESNjFBEa5lQRH+nUET0slBEwb9QRJ7M
UERr2VBEJ+ZQRATzUETR/1BEngxRRFoZUUQnJlFEBDNRRNE/UUSeTFFEa1lRRDdmUUQEc1FE
AoBRRJ6MUURamVFEN6ZRRBWzUUTRv1FEnsxRRGvZUUQ35lFE9PJRRNH/UUSNDFJEWhlSRDcm
UkT0MlJEwT9SRJ5MUkRrWVJEJ2ZSRARzUkTBf1JEnoxSRKyZUkQ3plJE9LJSRMG/UkSezFJE
WtlSRCfmUkQE81JEwf9SRI0MU0RaGVNEJyZTRPQyU0TBP1NEjUxTRFpZU0QnZlNENXNTRMF/
U0SNjFNEWplTRCemU0QEs1NEwb9TRI3MU0Ra2VNEJ+ZTRPTyU0TR/1NEjQxURFoZVEQnJlRE
9DJURME/VESNTFREWllURCdmVET0clREwX9URI2MVERamVREJ6ZURPSyVETBv1REjcxURFrZ
VEQ35lREBPNURNH/VESNDFVEWhlVRCcmVUT0MlVEwT9VRK5MVURrWVVEJ2ZVRARzVUTRf1VE
noxVRGuZVUQ3plVEBLNVRNG/VUSezFVEa9lVRDfmVUQE81VE0f9VRN8MVkRrGVZENyZWRAQz
VkTRP1ZEnkxWRGtZVkQ3ZlZEBHNWRNF/VkSejFZEaplWRCemVkQEs1ZE0b9WRJ7MVkRq2VZE
OOZWRATzVkTR/1ZEngxXRFoZV0QnJldEBDNXRNE/V0SOTFdEWllXRDhmV0QEc1dE0X9XRI6M
V0RqmVdEOKZXRASzV0TRv1dEvsxXRGrZV0Q45ldEBPNXRNH/V0SeDFhEahlYRCcmWEQEM1hE
0T9YRI5MWERqWVhEOGZYRARzWETAf1hEjoxYRGqZWERvp1hE9LJYRNG/WESezFhEWtlYRDjm
WEQE81hE0f9YRJ4MWURqGVlEJyZZRAQzWUTAP1lEnkxZRGpZWUQnZllEBHNZRNF/WUSejFlE
WplZRCemWUQEs1lE0b9ZRJ7MWURq2VlEJ+ZZRPTyWUTR/1lEjgxaRGoZWkQnJlpEBDNaRNE/
WkSOTFpEWllaRCdmWkT0clpEwH9aRJ6MWkRamVpEOKZaRASzWkTRv1pEjsxaRFrZWkQn5lpE
9PJaRNH/WkSODFtEWhlbRCcmW0T0MltE0T9bRI5MW0RaWVtEJ2ZbRPRyW0TAf1tEnoxbRFqZ
W0QnpltEBLNbRNG/W0SOzFtEatlbRCfmW0T08ltEwP9bRJ4MXERaGVxEOCZcRPQyXETRP1xE
jkxcRFpZXEQnZlxE9HJcRMB/XESOjFxEWplcRCemXET0slxEwL9cRI7MXERa2VxEJ+ZcRPTy
XETA/1xEjgxdRFoZXUQnJl1ERjNdRNE/XUSOTF1EalldRDhmXURmc11EwH9dRJ6MXURqmV1E
J6ZdRASzXUTRv11EnsxdRGrZXUQ45l1EBPNdRNH/XUSeDF5EahleRDgmXkQEM15E0T9eRJ5M
XkRqWV5EOGZeRARzXkTRf15EnoxeRGqZXkQ4pl5EBLNeRNG/XkSOzF5EatleRDjmXkQE815E
0f9eRJ4MX0RqGV9EJyZfRAQzX0TRP19EnkxfRGpZX0Q4Zl9EBHNfRNF/X0SejF9E6ptfRDim
X0QEs19EwL9fRJ7MX0Rq2V9EOOZfRPTyX0TR/19EngxgRGoZYEQ4JmBE9DJgROI/YESeTGBE
WllgRDhmYET0cmBE0X9gRJ6MYERamWBEOKZgRASzYETAv2BEjsxgRFrZYEQ45mBEBPNgRMD/
YESODGFEixlhRCcmYUQEM2FEwD9hRJ5MYURqWWFEOGZhRARzYUTRf2FEjoxhRFqZYUQ4pmFE
BLNhRNG/YUSezGFEWtlhRDjmYUQE82FEwP9hRJ4MYkRqGWJEJyZiRBQzYkTAP2JEjkxiRGpZ
YkQ4ZmJE9HJiRMB/YkSOjGJEWpliRDimYkT0smJEwL9iRJ7MYkRq2WJEJ+ZiRATzYkTA/2JE
jgxjRGoZY0QnJmNE9DJjRNE/Y0SOTGNEWlljRCdmY0QEc2NE</AssayXData><AssayYData Points="900">gWgUPtaQFT4SABM+rKEUPvhrFz5idxg+2R0bPlvEFT63Vhc+bMEXPoLvFD7MghY+ycMTPsOG
Gz4kOBc+qJQXPh81Fz7qMhY+kTIWPgE1Ez7PKxg+MzIVPqQnGD4TXRY++ecZPgyBHD7PORo+
cysdPqApGj7Jsxo+aLYcPirqGD65Dxg+FL4ePjBpGD4mOho+otMZPsRKFz5iEhk+h6QZPmYZ
GT7m9hs+VF0cPjJmHD5hcB0+9XsbPv5LHT590R4+VLghPoJ7HT4c3h0+hpAfPh+iHj7VgR8+
c0YdPtynHT5o9xs+clAfPmNUJD5mTBo+X6EfPkRJHj68nR8+5VwfPrI2Ij7HfSE+eQUhPvbw
JT6pXh8+RYojPggbIT7U+yA+reUgPg3oIj45Zhs+xbUjPpKMID5eGiY+96kiPhOuIj48iB8+
HrEiPpLdIz7WKCQ+ZZkhPod0Jj6/fyQ+NConPveHID5c8Cc+o8gkPtMBKT47LSM+nFckPsNB
Jz404SU+/eMnPoBMIz7G1ic+tqEjPr4iJT7CfSg+dRsrPi3OJT6/5yg+VqgpPr3AJz4hZiY+
owYoPkI8LT6Z9iM+hGEqPhr3KT6BfSo+0PMoPj6TJD58Wic+m8kqPsRyKj5OmCI+bkApPvEu
Kz4UWyg+YGwqPtl/LT6rmyo+3tUpPlmyJD7EbSo+TwIuPmyHLT6hEys+f4gqPqw8Kj5fQSs+
r+YtPvKtJT7iySo+RbQqPvtHKz6IiS0+HdwtPhzYLD5P/C0+zhUsPpSGLD6nJi8+A9gtPr/w
Kj4JMSw+VZIrPp0mLz7cJy0+mrcuPuEMLD6w/S0+AxcxPk17MT6y8C4+QUw0PuLtLD5Z6C0+
Tv0wPo2iMT7/Hi4+5qUxPnGoLT7B8DA+0uUxPmQBMT4ClTI+/5syPiFlMT6SJC4+oGwyPhnp
LT6iIjM+pWMuPtZBLz6wrzA+YbYwPiTdND7urDA+i8AwPvBhMD6T9zY+ULEyPkjrMj4MoS4+
NnMyPgyFMj637jA+R48yPuBVNT46JzY+/HUyPkjtMz6hvDI+6pgzPpDpMT4WSTU+sf42Pno8
Nz7ywDg+YSI1PrVEMj4x0jU+lKE5PhfpMT41STM+NPQ2PrK3Mz7wVzU+ync1PiGPND4IzTY+
mfw2Plg4Mz6OITc+Hfs0PrPuOT4nEDg+lss3Ps5LND4OUjQ+SsEyPiHaND6MUjY+XpozPsvX
Oj6/xTk+6f85PqOtMj4nlTc+7kw1Pj73NT6n8jU+8hU3PiaPOD4JEzk+6q03PkxUOT5E2Dg+
gmw4PhqGOD4Rgjk+U8I8PoM3Nj5zjjU+gz83PqrhOz5tIjY+hIg4PjZrPD7juzo+w847PhLE
OT5yJD4+c/A8PrBVPD7IQTs+4OY7PoNhPj5DJzo+0dw8PspIPj5GNjk+qVc2PreLNj4m2zg+
7pE9Pv7mOj4uoTs+ZsI4Pl95PD7nsTo+a6BAPvWvOz4MtTs+CyQ+Put5Oj4IqDw+uBg/PvcL
OT4OI0M+MVU+PsIQPz4QnD8+rG4+PrtwPT66QDs+mSlBPnrEPj4GhD0+Snc9PtXlPj7ASj4+
H2E6PvUnPz48Ojw+Xv4/PoxoQT7XJj4+6Q0/PvjhPT5atD8+hxc9PrfAPT56Uz0++XRCPuYN
Pz5kDEI+xfs+Pg5hQD6qp0E+beE5PgbKPz64aUI+RqxCPniQQD6Bc0M+9u9BPvFxQz7KxD8+
QzFBPoMLRD4SM0M+7LZEPtzwQj5dAUI+rkJBPnJbQD40p0M+irpCPrWrQT4n+0Q+HM88Pq+n
Pz465EM+k1w+PubmQz5TrUY+3G1DPnhdSD5AQEQ+Ax9GPi4ERT6aXz4+mDtEPpDrQD4hbEQ+
yYBFPun1Qz5DB0U+1OxGPp7RTD6ft0U+ocFGPi/bQj7AJUE+TvBBPsNzRz5HsEU+VnVAPrXY
RT5Alkk+0xFGPtAhRD5CX0o+e9pCPjE/Sz6IUkY+LsZCPiNRST7xFkc+FLxHPu/3Rj7wVEY+
nwNFPrdLSj7fbEQ+lPtIPljBRz4joEQ++3lHPjuVRT78LkQ+kglDPpg1Rj75GEM+MStGPl+p
Rj6ZgUg+465FPuWAST69TEg+6Q9MPgCARz5Vcks+VEFIPsvcQz7Qtkg+8a5HPpSCRz57AEg+
p7hPPgpyRj5Qi0k+D7tKPj9TRz5BVU0+nR9HPvTfST47+Us+zCNLPrzaRT63YEY+65RKPuzG
Tj5Wz0Y+GMtLPsoTTT5+O0U+q/JLPrs1Rz7XD0s+qmFQPuQ0ST4EF0k+XS5LPoHyST7sw0w+
UwxMPmATST5y0Ew+dphIPpyVSj4dTE0+AEdJPtz/SD5FVUk+rqZHPnsXTD6lwEY+sh5LPpZl
Sj4gXkc+TCJKPplgTT6xj00+IL9NPhO1TT6fQE8+519NPgzBTT7Gn00+HXpOPr7uTD4ALk4+
4RpKPhVCTT5pIEw+sRVMPhZpTD7OT00+1DlKPnamTj4DLE0+9pNIPs9GSz45QUw+b7VIPm9a
Sj677E8+cyVJPvt7UT5250s+7OpMPkuWUD6Ek0s+XNxMPiQsUz5Xe08+6X5MPtRkTj72rlM+
gipSPpXRUj5RXE4+m4ZMPk5gUj4nH1I+a8ROPt4eTD5PgE8+n+BNPrXoUT6Ru1E+jx9PPlCX
Uz75elA+0+xQPg96UD4LcE4+RLJPPiIwUz6ecFE+3ZxTPmk0Tj5Od1M+Un5SPl6GUj4tx1A+
ySBXPjmKTj72i1Q+NUxSPn3rTj6AHFI+zBZRPlvKVD7uTVQ+jx9QPoR1UT5gTlg+eNRRPgEN
UT53dVI+ro1RPj1eUz6RflE+Ha9SPpmaTD6DGFI+cdxUPmNFVz7j+E8+bM5TPmoOVT4r0VQ+
eaBSPp1dUz42008+afRSPjCtUj4nJVM+g0JTPoNHVD5VElE+iR5SPj1BUz7vcVQ+xbxVPrBi
Vz77jFI+iCVWPlT/Vz4O2lM+ULtWPmM/VD6/klI+TkNXPpufVz7qYFM+j4BTPs15Vz6QiVM+
XT9VPp1QVT6m/VM+JxdVPpeiVj7Bllo+XS5SPu5ZVD7aJlc+eUxVPnJlVD6nX1c+dT1TPuSh
WD4QXlU+Sm5WPr0nVj6qHFs+5VpaPnA7WT6Cplk+yKlWPrJbWj6sdlc+JIhaPrHeVj41KlI+
wZZWPnY+Uz6iQlY+JYtVPr2YVj6RWFQ+YL9aPgsnUz7Iz1c+S3lUPgV4VD6/S1k+UoBUPrDk
Vz57rVk+6KVcPkjXWj5rHVo+iYRTPl74Vz5NX1c+eUVcPvs2Vj75IVg+mOJXPo6DWD5eT1s+
io1VPqu2WD5GSFs+aq9WPhzjWT7z2l0+1blYPq/FWT7cWlU+v9RaPou1WD4Fjlg+oAVbPvc0
Xj7KH1Y+ixVcPjS0WT6yPFg+wXdbPnWbXj4ltlo+XthbPsw5Xz4TA2A+BUxcPrzVXj79zF4+
Tv1ePgKBXD7usF8+JR5fPhxlWD62+ls+zhlcPgYUWj7zyl4+YU9YPrbhXT7zVl8+BN9WPtB6
Wz5dKl0+n85dPpksWz5I71o+8URaPukXWz7xOGI+q6lePlHKWj7tD1w+ODBXPg7GXT5801s+
xhNePk+KWz6+zl0+QPJcPjXyYT4K3lk+tntiPh6lWj4QVl0+3RhePuxzYT5de2E+IYpZPmRc
XD7kPV0+s0BZPk2zXT4iUF0+JR5ePvyEXT4OfF0+K/tcPpfxXz7DlV4+AC9dPm/sXT4v7WE+
Tp1iPjlKXj4UF14+iJZePtkeYT5SpF0+RiBaPjCAWz4gWl8+92JfPjvZXT5B9Vs+y9hfPq7y
Xj7mxWA+ojJhPtsIYz72Fl4+KlJiPsKtYD63HmA+e3thPpy4Xz5wSGI+NZ5ePkSJXz46GWA+
kHNlPvNVXz7Z5l8+4ANdPrxCYT6dPWA+d7FePu38Yj5hKGQ+8vxhPienYz77NWA+VK5gPkcN
ZT7A2F4+8w1lPtqvaD7OuWE+/tJfPh6DZD7nz1o+IRhePk+PZD6/h2A+Qc9jPpVMYD4PSGM+
/0JjPkykYD5Cn2A+KKliPnXCYz5qL2M+jbtjPqG2ZT7ngmU+3d9hPlF1YT4qFF8+UtdgPp2m
YD6/fVw+mV5lPrthXz5tI2I+EeNfPqDEYT56RGI+bw9kPgluYj7lw2I+RMRiPslfYz6L/GI+
aO1gPppTYj7c42M+0cRgPqAGZT78VmM+RW1fPj9NYT4NPWQ+Q85gPvIKZT4EIGQ+RTtkPgbw
Zj4l/mI+EadpPu0YaD4SemU+hlRkPsEOZj4zpmM+yFxhPqr4ZT6dcmc+8ZthPrGSZD4Svl8+
HBRjPlXOZz7eqGg+ys1pPpqWZD6uB2Q+DZJpPp1HZz4INGk+4YdoPvirYT41qmY+B8RmPmxU
aD7ZCWM+bmJlPtyHaD6smGY+KLdhPnXvZj4aUWQ+VZRlPgQzZz6R1Wc+m1RmPg6lZj5V2GQ+
5kllPqgWaT5FeWg+s7ZnPvY/Yz7rR2M+uWlnPh9gZD6t9WY+GrxmPn8iaT48pWQ+o3xnPpUR
Zz5T5mc+A0xmPhAzaj4Yc2M+HPloPsZ4Yz5qq2o+t5BpPp6IZj6Swmc+qSlnPp43az5mf2Y+
XVVnPseqaj4XDmU+eipqPrX6aT5eVGk+WXhnPlAjaT461ms+cKVmPiSnZj7Qims+Sk9qPst5
bD6tb2w+Fa1qPifpZz4/cGw+6g1rPlqiaT4u02k+BahvPoS+aD7+KGw+/PZtPjvCZz5nb2s+
0v9qPtpMbT5fo2k+thFsPkvBaj7oL28+lrpnPvDJaz7HVGw+</AssayYData></Step><Step><CommonData><SampleLocation>1</SampleLocation><SampleID></SampleID><SampleGroup></SampleGroup><SampleInfo></SampleInfo><SampleRow>C</SampleRow><SamplePlate>1</SamplePlate><WellType>BUFFER</WellType><Concentration>-1</Concentration><ConcentrationUnits>µg/ml</ConcentrationUnits><MolarConcentration>-1</MolarConcentration><MolarConcUnits>nM</MolarConcUnits><MolecularWeight>-1</MolecularWeight><Temperature>28</Temperature><StartTime>4471840</StartTime><AssayTime>180</AssayTime></CommonData><FlowRate>600</FlowRate><StepType>DISASSOC</StepType><StepName>Dissociation</StepName><StepStatus>OK</StepStatus><ActualTime>179.999</ActualTime><CycleTime>0.2</CycleTime><AssayXData Points="900">0X9jRJ6MY0RrmWNEN6ZjRASzY0TRv2NEnsxjRGvZY0Q35mNEBPNjRNH/Y0SeDGREaxlkRDcm
ZEQEM2RE0T9kRJ5MZERrWWREN2ZkRARzZETRf2REnoxkRFqZZEQ3pmREBLNkRNG/ZESezGRE
a9lkRCfmZET08mRE0f9kRI0MZURaGWVEJyZlRPQyZUTRP2VEz0xlRGtZZUQ3ZmVE9HJlRNF/
ZUSNjGVEa5llRDemZUQEs2VE0b9lRJ7MZURr2WVEN+ZlRATzZUTB/2VEngxmRGsZZkQ3JmZE
9DJmRNE/ZkSeTGZEWllmRDdmZkT0cmZE0X9mRJ6MZkRrmWZEJ6ZmRBWzZkTRv2ZEjcxmRFrZ
ZkQn5mZE9PJmRMH/ZkSNDGdEaxlnRCcmZ0T0MmdEwT9nRJ5MZ0RaWWdEJ2ZnRPRyZ0TBf2dE
noxnRGuZZ0QnpmdE9LJnRNG/Z0SezGdEWtlnRCfmZ0T08mdE0f9nRI0MaERaGWhEJyZoRPQy
aETBP2hEjUxoRGtZaEQ3ZmhEJXNoRMF/aESNjGhEa5loRDemaET0smhEwb9oRI3MaERr2WhE
J+ZoRPTyaETR/2hEjQxpRGsZaUQnJmlEBDNpRNE/aUSNTGlEWllpRDdmaUT0cmlEwX9pRI2M
aURrmWlEJ6ZpRPSyaUTBv2lEjcxpRFrZaUQn5mlE9PJpRNH/aUSeDGpEWhlqREgmakT0MmpE
wT9qRJ5MakRaWWpEN2ZqRARzakSWgGpEjYxqRGuZakQ3pmpE9LJqRNG/akSezGpEe9lqRDfm
akQE82pE0f9qRJ4Ma0RrGWtENyZrRAQza0TRP2tEnkxrRGtZa0Q3ZmtEBHNrRNF/a0SejGtE
a5lrRDema0QEs2tE0b9rRJ7Ma0Rr2WtEN+ZrRATza0TR/2tEngxsRGsZbEQ3JmxEBDNsRNE/
bESeTGxEa1lsRDdmbEQEc2xEwX9sRJ6MbERrmWxEN6ZsRASzbETRv2xEnsxsRGvZbEQn5mxE
BPNsRNH/bESNDG1EaxltRDcmbUQEM21EwT9tRJ5MbURaWW1EN2ZtRARzbUTRf21EnoxtRGuZ
bUQnpm1EBLNtRMG/bUSezG1Ea9ltRCfmbUQE821E0f9tRJ4MbkRrGW5EJyZuRAQzbkTRP25E
nkxuRGtZbkQnZm5E9HJuROF/bkSejG5EWpluRDembkT0sm5Ewb9uRJ7MbkRa2W5EJ+ZuRPTy
bkTB/25EjQxvRFoZb0Q3Jm9E9DJvRNE/b0SNTG9Ea1lvRCdmb0QEc29EdYBvRI2Mb0RamW9E
N6ZvRPSyb0TBv29EjcxvRJLab0Sw529EBPNvRNH/b0SNDHBEWhlwRCcmcEQEM3BE0T9wRI1M
cERrWXBEJ2ZwRPRycETBf3BEnoxwRGuZcEQnpnBE9LJwRNG/cESNzHBEWtlwRCfmcET08nBE
wf9wRI0McURaGXFEJyZxRPQycUTBP3FEjUxxRGtZcUQnZnFE9HJxRMF/cUSejHFEWplxRCem
cUT0snFEwb9xRJ7McURa2XFEJ+ZxRPTycUTB/3FEjQxyRFoZckQnJnJE9DJyRME/ckSNTHJE
WllyRCdmckQEc3JEwX9yRI2MckRamXJEJ6ZyRASzckTRv3JEnsxyRFrZckQ35nJE9PJyRNH/
ckSeDHNEaxlzRDcmc0QEM3NE0T9zRJ5Mc0RrWXNEN2ZzRARzc0TRf3NEnoxzRGuZc0Q3pnNE
BLNzRNG/c0SezHNEa9lzRDfmc0QE83NE0f9zRJ4MdERrGXREJyZ0RAQzdETRP3REnkx0RFpZ
dEQ3ZnREJXN0RNF/dESejHREa5l0RCemdEQEs3RE0b90RJ7MdERa2XREN+Z0RATzdETB/3RE
ngx1RGsZdUQ3JnVEBDN1RNE/dUSeTHVEWll1RDdmdUQEc3VEwX91RJ6MdURrmXVEJ6Z1RASz
dUTBv3VEjcx1RGvZdUQ35nVE9PJ1RNH/dUSNDHZEaxl2RCcmdkT0MnZE0T92RI1MdkRrWXZE
J2Z2RARzdkTBf3ZEnox2RFqZdkQnpnZE9LJ2RMG/dkSezHZEa9l2RDfmdkQE83ZEwf92RJ4M
d0RaGXdEJyZ3RPQyd0TRP3dEnkx3RFpZd0QnZndE9HJ3RMF/d0SejHdEa5l3RCemd0T0sndE
0b93RJ7Md0Rr2XdEJ+Z3RATzd0TB/3dEjQx4RFoZeEQnJnhEBDN4RME/eESNTHhEa1l4RCdm
eEQEc3hE0X94RI2MeERamXhEJ6Z4RASzeETBv3hEnsx4RFrZeEQn5nhE9PJ4RMH/eESNDHlE
axl5RCcmeUT0MnlEwT95RI1MeURaWXlEJ2Z5RPRyeUTBf3lEnox5RFqZeUQnpnlE9LJ5RMG/
eUSNzHlEWtl5RCfmeUT08nlEwf95RI0MekRaGXpEJyZ6RPQyekTBP3pEjUx6RGtZekQ3ZnpE
9HJ6RMF/ekSejHpEWpl6RCemekQEs3pE0b96RJ7MekRr2XpEJ+Z6RPTyekTR/3pEngx7RFoZ
e0QnJntEBDN7RNE/e0SNTHtEa1l7RDdme0QEc3tE0X97RJ6Me0RrmXtEN6Z7RASze0TRv3tE
nsx7RGvZe0Q35ntEBPN7RNH/e0SNDHxEaxl8RDcmfEQEM3xE0T98RJ5MfERrWXxEJ2Z8RPRy
fETRf3xEnox8RGuZfEQ3pnxEBLN8RNG/fESezHxEWtl8RDfmfEQE83xE0f98RI0MfURrGX1E
NyZ9RAQzfUTRP31Enkx9RGtZfUQ3Zn1EBHN9RNF/fUSNjH1Ea5l9RDemfUT0sn1Ewb99RJ7M
fURr2X1EJ+Z9RPTyfUTR/31EjQx+RFoZfkQ3Jn5EBDN+RME/fkSeTH5EWll+RCdmfkQEc35E
wX9+RI2MfkRrmX5EJ6Z+RASzfkTBv35Ejcx+RGvZfkQ35n5EBPN+RMH/fkSeDH9EWhl/RDcm
f0T0Mn9E0T9/RI1Mf0RrWX9EN2Z/RARzf0TRf39EjYx/RGuZf0S6pn9EBLN/RNG/f0SNzH9E
Wtl/RCfmf0T08n9Ewf9/RE8GgEStDIBEFBOARIIZgETgH4BETyaARLUsgEQcM4BEejmAROg/
gERHRoBEtUyARBxTgER6WYBE4F+AREdmgES1bIBEHHOARIJ5gETof4BER4aARK2MgEQUk4BE
epmAROCfgERHpoBErayARBSzgER6uYBE6L+AREfGgEStzIBEFNOARILZgETg34BER+aARK3s
gEQU84BEevmAROD/gESxBoFErQyBRBQTgUR6GYFE6B+BREcmgUStLIFEFDOBRHo5gUToP4FE
R0aBRLVMgUQcU4FEelmBROBfgURHZoFErWyBRBRzgUR6eYFE6H+BREeGgUStjIFEJJOBRIKZ
gUTgn4FER6aBROasgUQcs4FEgrmBROi/gURHxoFEtcyBRBzTgUSC2YFE6N+BRE/mgUS17IFE
HPOBRIL5gUTo/4FETwaCRLUMgkQcE4JEghmCROgfgkRPJoJEtSyCRBwzgkSCOYJE6D+CRE9G
gkS1TIJEHFOCRIJZgkToX4JET2aCRLVsgkQUc4JEgnmCROh/gkRPhoJEtYyCRByTgkSCmYJE
6J+CRE+mgkS1rIJEHLOCRIK5gkTov4JET8aCRK3MgkQU04JEgtmCRODfgkRP5oJEreyCRBTz
gkSC+YJE6P+CREcGg0S+DINEHBODRHoZg0ToH4NETyaDRK0sg0QcM4NEejmDROg/g0RPRoNE
90yDRBxTg0SCWYNE6F+DRE9mg0StbINEHHODRHp5g0Tof4NET4aDRK2Mg0Qck4NEgpmDROif
g0RPpoNErayDRByzg0R6uYNE4L+DREfGg0S1zINEFNODRILZg0To34NER+aDRK3sg0Qc84NE
evmDROD/g0RPBoRErQyERBwThER6GYRE4B+EREcmhEStLIREFDOERHo5hETgP4RET0aERLVM
hEQUU4REglmEROBfhERPZoRErWyERBRzhESCeYRE6H+EREeGhES1jIREFJOERHqZhETgn4RE
T6aERK2shEQUs4REermEROC/hERPxoRErcyERBTThER62YRE4N+EREfmhES17IREHPOERHr5
hETg/4RERwaFRK0MhUQUE4VEghmFROgfhURHJoVEtSyFRDwzhUR6OYVE4D+FRE9GhUStTIVE
HFOFRHpZhUTgX4VER2aFRK1shUQUc4VEenmFROB/hURHhoVErYyFRBSThUSCmYVE6J+FREem
hUStrIVEFLOFRIK5hUTov4VER8aFRK3MhUQc04VEgtmFRODfhURP5oVEteyFRBzzhUSC+YVE
6P+FRE8GhkS1DIZEHBOGRIIZhkToH4ZETyaGRLUshkQcM4ZEgjmGROg/hkRPRoZEtUyGRBxT
hkSCWYZE6F+GRE9mhkStbIZEHHOGRIJ5hkTof4ZET4aGRLWMhkQck4ZEgpmGROifhkRPpoZE
tayGRBSzhkSCuYZE6L+GRE/GhkS1zIZEHNOGRILZhkTo34ZET+aGRLXshkQc84ZEgvmGROj/
hkRPBodEtQyHRBwTh0SCGYdE4B+HRE8mh0StLIdEGjSHRHo5h0ToP4dET0aHRLVMh0QcU4dE
glmHROhfh0RPZodEtWyHRBxzh0SCeYdE4H+HREeGh0S1jIdEHJOHRHqZh0Ton4dER6aHRK2s
h0Svs4dEirmHROi/h0RPxodEtcyHRBzTh0R62YdE4N+HREfmh0S17IdEFPOHRHr5h0To/4dE
TwaIRK0MiEQUE4hEehmIROgfiERHJohEtSyIRBQziER6OYhE</AssayXData><AssayYData Points="900">+hVrPnN5aj5viG0+7uprPqWQaj7Ajmg+wlpvPqo6cj6ghHI+iUF0Ph5xdj6iYXE+fZNxPhlM
cj7QcnI+TGVyPon+cT4WtnM+qMp0PgrmdT7JR3g+YEl2PgoXdz5FsnQ+/bhzPg2cdD7xFnI+
1Ih0PtdvdT7Gg3Q+65p3PuRgdz67Pnc+tVl4PlsQdD6v+Hc+py93PuRsej6Vp3Y+ieV4PsLT
dT49x3M+th16PnISeD7eXHM+EUF6PlLDdz6BlHc+WjV3Pp1zeT7CAnY+R8Z4Pq/9cT56q3s+
CiB3PvLBdz72r3c+TyZ2Psntdj6813g+MIh6PmuUeD50mnk+vGl7Ps48dz4d43U+KZJ2PqPd
dT51k3M+9sp3Po7cej6rxHc+BNJ8PsuIdz6hHHc+JlZ1PuFJej4bt3k+SG91PjtEdz6Fk3c+
gKN4PgTudD4x03c+miN2PibbfD4xNHk+9UZ5PoMNez4fM3k+xRl1PiDBdj7DTnc+Rzx4PgO3
dj7WzHk+WHx6PuFCej7jR3k+V+x1PoOAdz7h73o+pdd4PvEaeT49n3g+JJl3PncWfD6kgnk+
EDd6Pjs/ez79jHg+wUl3PjFNej7x8no+0lR4PttneD49z3I+bjB8PkJQeT7Un3Y+Bvd4Pjce
ez71AHc+UmB4Pha6ej7m+no+hf53Pn/bdz61tHc+Rtl5PuLsdT65XXo+gMp6PvCoeT5IC3k+
Kvp3PjMcez65Ynk+RjZ6PsD3ej4Ifn0+C2d1Pv22ez7yFns+AMdzPlXvdj6onHY+ucR+Pl8m
eT4g5nc+3Gh7Phrwdz5XTXY+G395Puyhdz7AunY+qoF9PinUfj6vSns+aHB0PjY9fj6k5ns+
j6Z7PnVneT5hSHs+Zqx2PpHgez5dzXo+05x3PiB5eT5M/no+o8h4PrHtez4EvXk+64R5Pvd0
ej4qU3k+uCR5PucMez42FXw+rUR+PsdPeT7Urno+u497PmvgeT6jFn0+k9p4Pu2PfD6NNXc+
htB7PtFheD4XB34+zCB6Phhlez7o3nc+ng97PtDOeT5vmH0+C+R8Plq3dj5UU3w+BuB+PiWf
dj4xXno+FwV4PjTtdz4YjHo+unx/Ph9SeD7pX3k+IT97PmuBfT52MXw+/jZ6Pqhjej7oB3g+
QsJ9PsYafD46Bn4+byd9PhDyez4tynk+KSF9PgXBez4cEHw+Iih4PgREfD5ZqXw+uaF9PkBf
fj5Gqnk+KWF9Pgppej4bbno+Z/J6Pg1lej5Zkn4+4UJ7PiGWfz4jG3s+AD18PrImfD6jMHw+
Hah8Pr5Udj4753s+Sdh5PrmOfT5WpHs+Cy1/Pj8wgD780nk+g4Z/PhbUfz5oDH0+IG9+Pj1W
ez4/yXs+L2R8PhsqgD5/+Hw+HUWAPoWNfj6Dtnw+TYl9PrM0fT6dS3s+3wl8PreHej7QLHs+
2SN+PqK/fT7xX3w+c+F9PuZefz4OiXg+yc57Pgb/gD6prH4+d5h/PlBCgD4Kv3w+f8F9PjGi
gT54y3s+djx9PpZLfD56qHs+WB+APqnCfT6CFH0+SdN+PkpHfT6sb30+5x6APl91gT6JTHw+
rCh8PsOhfj7Yxn8+Pyp+PnUEfT5N7n4+Ttd7Pj4UgT43cXs+8Zh+PnFqgD5WFXw+AgOAPgjN
fz5bqn4+IOl7PvfTgD7y8IA+j+19PsingD4+9IA+ID+APrrEgD7S24A+XV5/Poe4fz4g3IA+
UmN9PqDQgT4N/YA+AC2CPgWRfj7YXns+DDyAPlmOgD6njH8+9z2CPsbVgT4aKoI+SmGBPqM6
gT6DcoA+JQODPl8Sgj6Y64A+IFOAPrLOgD5xHoA+OU6APub6gD7IdYA+Iy6APibKgT5BrIA+
WnCAPvnXgD4axIA+RbKBPiHQfz6paoA+T+6APizWfj4LxYA+tGaEPv26fj4arYA+f2CCPvg7
gT43WIA+sSt+PprugD5DHIE+djqBPrwNgD5emYA+JGCDPppigD4CNYI+DlGBPh02fj58aoE+
ZnOBPkqHgD56e4A+NqmBPk/Kfz4RwoE+HEZ/Pi0ggD6w9oA+o3eCPiK3gT5NFYM+u4GBPnSh
fz67BIE+wyqDPlcDgT4Cm4I+2D+BPtJDgD7g2oI+c2CCPsMIgT64iYE+4hiAPn18gj4eEoQ+
v5GBPmYHgj4/mYE+kQGDPoq/gj47IIE+w3aBPmLcgj5/GoA+nLGAPrjggT5o/4I+PmuCPo1B
hD4hEYI+g36APteCgj7xC4E+xCSDPgLZgT7uOoI+7GKAPoChgD5T+oA+keaAPgIogD7+6YE+
Jd2BPoFagT6WwYA+3LWCPgA2gj6npII+zBODPl7mgj65MIA+bbyCPn+dgT5E3oI+5TKEPklN
gz7i8IM+CF2DPkCIhD5RbYM+QtmBPnl0gz4JCYI+xrqEPqEkgj5c/II++mKBPiergj69ZoQ+
AXuCPmIygz7wCYM+A1CEPogFgT4gKoQ++e6CPk5Mgj5pFIM+NWGEPouDgz4VNoQ+fFSCPtkw
gz5+nYI+U6SDPrvwgT7KkYU+d16EPiMtgT6/aYQ+NGmCPvvAgz5wCIU+0LmEPgPYgz4QXYQ+
l4OEPilkhT5VjYM+SqODPgkihz4C74Q+ezuEPp+agz7bZYQ+jsSDPnRuhD7LG4I+jOSFPosL
hD7TRYQ+FK+DPj5ohD7PI4U+agKFPsT3gT5NDIQ+dziCPqt0hD4Sc4I+XHWDPjGfhD6DooI+
Tq6FPl1Ghj624oQ+bXKCPuzlgj5YE4M+aGqEPkSrhT4hr4U+SIKEPnJLhT5quIU+CP6DPq0s
hT6ZLoY+ihiDPgX/gz5sMIQ+UzmEPmz1hD4Kyog+ToCEPteFhT6cW4I+752CPvkAhT7tvYU+
ZlmEPhIshT4W+YQ+kkOHPol2gj4w54Q+Pa2EPuU+hD7l/oM+SuCCPitlhT68LoY+moWDPnJ8
gz4qM4I+beaDPgs+hj7ywoQ+MvqFPj8Ghj5CroU+u6SFPjBDgz66IIQ+BsCFPsgghj7cVIY+
L/yEPlnhhj73kYY+M/uFPkxchT5BIIg+C8uEPkS0hT6/AYY+JPKFPpFVhT6xHYg+FxmHPj0i
hT7UyYU+S5eFPuVChj7gfoQ+KQuJPj+ShT4YR4Q+/1uFPoqJhj7rpIQ+CKqFPnsjhT5GR4c+
e8GFPobUhD5uWIc+GeGHPnQuiD6wioU+y2eGPo8chT64uYY+jZqHPu92hz6LiIc+rxyGPiz9
hT7/+oU+hQuFPgUxhj4YPYU+pemFPuaKhT5TgoY+jhiHPgnxhj5kkYc+NOmFPtyBhz58foU+
+5GHPs+bhz6UfYY+9P6GPlibhj55boU+q2KGPvdWhT4SNYY+Kf6FPh9Bhj6TRIg+CqeFPvjd
ij6lroQ+k9eGPvMuhz7z+oY+dymGPjAjhz4+3Yg+/jSHPuoDiT7BW4c+3B6HPhY1hj5Gnoc+
W86GPj1Mhj6Nx4Y+MMqGPvPuhD7rfYU+XTGFPuR9iD7GkIY+fTaHPnZ+hz7Do4Y+p5yIPhiN
hj7U2Yc+vT+HPvgqiD4jI4g+29iGPmpniD7TEoU+t0CHPskEiT4S64c+gV6HPqdTiT6WeYc+
eCyIPmI+hj4bvIg+Ke6JPtzihz57gYY+tJ6JPi/Dhj5sMIY+aM+JPu5CiT4WIYc+x2yHPlI2
hj7e5YY+5KaHPq0/hz57sIk+kuGIPq49iT5B+4U+LcqHPuieiD4izoc+2cqIPvBaiD6fR4g+
QqCJPuv8hz70M4k+BI+GPgBehz4U7Ig+Bd6HPnqdiD5NB4g+Oh2JPornhz7NL4g+O9KIPkxa
iT692oc+4vWIPqPNiT5yUog+T0eKPp5biD69tok+Rp6JPqogij7Quok+7QeJPtYdij6W84k+
uYyHPt45ij7Wxok+TNSJPmqwhz62/4k+t5GJPlIyij5wWIc+UZ6JPnc5ij6spYc+OxSKPir7
iD64mYg+SY2KPlC4iT4J4Yg+pc+HPtJwiT4wooo+J2OHPhTOiT5J0Ys+gRmKPjFrij4JZ4k+
5vCJPu0KiT4KdIg+SLGIPnmviD4z8Yo+lnGJPrXfiT7DoIo+pnaLPlbNij5Q3oc+csmHPhGh
iT5MMYg+11uIPsFEiT4tzoo+xs6JPqSoiT6/7Yc+5sWLPp94iD40nYs+ALmIPg/giT4igYo+
0lqKPpEDij4KSIo+HOOJPts6iz6g44w+rxGJPhYkiT5+p4s+uoOLPlxbiz6p+oo+SS2LPscN
iT5BdIk+UPaKPnZiij49nog+G6+LPmwaij7+RYk+7QuKPnRvij4nTIs+S2KLPgjPij7c3Ik+
8oqJPpVBij4E4Is+M4mKPvK2iD4LJ4o+VYuLPsT3ij6xqok+YQ6JPj8vij7t1Is+GDaKPjpd
jD45cYo+H4SLPnCmiz7Y84o+GvGJPjPeij7uBIw+BOyKPuf9jD4WAIs+br6LPrUyjD7xTYw+
LZWKPmWHij6zFYs+KlGLPksljT6bXIo+KRmLPrAajD68l4s+n9aMPhypiz6nuIk+XiOKPjO9
iz4xAos+VI2JPiPGiz7XL4w+O6+MPi2tiz7dUIs+zTKMPuyYiz5K/Io++42LPos5jT5XDow+
gc+MPvAJiz7az4w+pNiLPuDijD5ArI0+lXSNPkYHjT7HWow+ncaLPlrkiz6bYYo+CY6MPtzQ
jT5Rx4s+XJSNPurTjT7WKYw+v+GLPrcKjj4Ni4o+NseMPqxSjD5qU4w+SPuLPoIJiz7xc48+
jmyNPphHjD4XH40+F46LPuMAjT5/a40+wt2NPmksjj5lbo4+</AssayYData></Step><Step><CommonData><SampleLocation>11</SampleLocation><SampleID></SampleID><SampleGroup></SampleGroup><SampleInfo></SampleInfo><SampleRow>C</SampleRow><SamplePlate>1</SamplePlate><WellType>REGENERATION</WellType><Concentration>-1</Concentration><ConcentrationUnits>µg/ml</ConcentrationUnits><MolarConcentration>-1</MolarConcentration><MolarConcUnits>nM</MolarConcUnits><MolecularWeight>-1</MolecularWeight><Temperature>28</Temperature><StartTime>4660829</StartTime><AssayTime>5</AssayTime></CommonData><FlowRate>1000</FlowRate><StepType>KREGENERATION</StepType><StepName>Regeneration</StepName><StepStatus>OK</StepStatus><ActualTime>5.00005</ActualTime><CycleTime>0.2</CycleTime><AssayXData Points="25">4D+IRD5GiEStTIhEE1OIRJpZiETgX4hERmaIRK1siEQTc4hEenmIROB/iERGhohErYyIRBOT
iER6mYhE4J+IREamiETerIhEE7OIRHq5iETgv4hERsaIRK3MiEQT04hEetmIRA==</AssayXData><AssayYData Points="25">VZ1SwIycZMAamW7ACF91wP7LesDRNX/AbD+BwF+ugsCDZYTA2XWFwJV9hsDzWofAbWiIwJ0L
icCPx4nAF4OKwN0Ki8CkpYvAUWCMwMK8jMAUQY3AVLWNwG/0jcAJe47AY6yOwA==</AssayYData></Step><Step><CommonData><SampleLocation>12</SampleLocation><SampleID></SampleID><SampleGroup></SampleGroup><SampleInfo></SampleInfo><SampleRow>C</SampleRow><SamplePlate>1</SamplePlate><WellType>NEUTRALIZATION</WellType><Concentration>-1</Concentration><ConcentrationUnits>µg/ml</ConcentrationUnits><MolarConcentration>-1</MolarConcentration><MolarConcUnits>nM</MolarConcUnits><MolecularWeight>-1</MolecularWeight><Temperature>28</Temperature><StartTime>4676763</StartTime><AssayTime>5</AssayTime></CommonData><FlowRate>1000</FlowRate><StepType>KREGENERATION</StepType><StepName>Regeneration</StepName><StepStatus>OK</StepStatus><ActualTime>4.99895</ActualTime><CycleTime>0.2</CycleTime><AssayXData Points="25">4N+IRD7miESl7IhEE/OIRHH5iEQBAIlEPgaJRK0MiUQLE4lEehmJRNgfiUQ+JolEpSyJRAsz
iURxOYlE2D+JREZGiUStTIlEE1OJRHFZiUTgX4lERmaJRKVsiUQLc4lEcXmJRA==</AssayXData><AssayYData Points="25">KK9+vpcXYL6iuzS+4y4evuSNBr4ziuW9xyzDvXDCoL3Z1IS9YjhavfHbMr3XuAi9BTLHvKCG
kbxWVwG8zHaTuzHQx7oI+VA7KrIdPI+/IzyAM9g8UIbbPPUR9DyrXRE9n6cJPQ==</AssayYData></Step><Step><CommonData><SampleLocation>11</SampleLocation><SampleID></SampleID><SampleGroup></SampleGroup><SampleInfo></SampleInfo><SampleRow>C</SampleRow><SamplePlate>1</SamplePlate><WellType>REGENERATION</WellType><Concentration>-1</Concentration><ConcentrationUnits>µg/ml</ConcentrationUnits><MolarConcentration>-1</MolarConcentration><MolarConcUnits>nM</MolarConcUnits><MolecularWeight>-1</MolecularWeight><Temperature>28</Temperature><StartTime>4692991</StartTime><AssayTime>5</AssayTime></CommonData><FlowRate>1000</FlowRate><StepType>KREGENERATION</StepType><StepName>Regeneration</StepName><StepStatus>OK</StepStatus><ActualTime>5.00005</ActualTime><CycleTime>0.2</CycleTime><AssayXData Points="25">13+JRD2GiUTFjIlECpOJRHGZiUTXn4lEPaaJRKSsiUQKs4lEaLmJRNe/iUQ9xolEpMyJRArT
iURx2YlE59+JRD3miUSk7IlECvOJRHH5iUSsAIpEPQaKRKQMikQKE4pEcRmKRA==</AssayXData><AssayYData Points="25">bD54wFBng8AFZYbAxCyIwEqVicDcuorALIKLwG5ijMB1G43AgoqNwFw9jsDOvo7AvT6PwIym
j8AI7I/Ay0GQwDqekMDK75DA1EORwHt+kcD6zZHAKx6SwHc0ksBobJLAeJqSwA==</AssayYData></Step><Step><CommonData><SampleLocation>12</SampleLocation><SampleID></SampleID><SampleGroup></SampleGroup><SampleInfo></SampleInfo><SampleRow>C</SampleRow><SamplePlate>1</SamplePlate><WellType>NEUTRALIZATION</WellType><Concentration>-1</Concentration><ConcentrationUnits>µg/ml</ConcentrationUnits><MolarConcentration>-1</MolarConcentration><MolarConcUnits>nM</MolarConcUnits><MolecularWeight>-1</MolecularWeight><Temperature>28</Temperature><StartTime>4709079</StartTime><AssayTime>5</AssayTime></CommonData><FlowRate>1000</FlowRate><StepType>KREGENERATION</StepType><StepName>Regeneration</StepName><StepStatus>OK</StepStatus><ActualTime>5.00005</ActualTime><CycleTime>0.2</CycleTime><AssayXData Points="25">1x+KRD0mikSkLIpECjOKRHE5ikTXP4pEPUaKRJxMikQKU4pEcVmKRNdfikQ1ZopEnGyKRApz
ikRxeYpE13+KRD2GikScjIpECpOKRHGZikTXn4pENaaKRJysikQKs4pEcbmKRA==</AssayXData><AssayYData Points="25">pV5VvsNLM76ofA2+nbLhvUzpsb1yJYe97MdLvaYT/7zkG6S8SeHpuzEVeDu/l1M8UuiiPIJp
7zwFBRU9C6U4PVyhRD3Dvlg9v/R0PUeQhD3SI5I92luWPV9Noj0lx6M9A6GsPQ==</AssayYData></Step><Step><CommonData><SampleLocation>11</SampleLocation><SampleID></SampleID><SampleGroup></SampleGroup><SampleInfo></SampleInfo><SampleRow>C</SampleRow><SamplePlate>1</SamplePlate><WellType>REGENERATION</WellType><Concentration>-1</Concentration><ConcentrationUnits>µg/ml</ConcentrationUnits><MolarConcentration>-1</MolarConcentration><MolarConcUnits>nM</MolarConcUnits><MolecularWeight>-1</MolecularWeight><Temperature>28</Temperature><StartTime>4725179</StartTime><AssayTime>5</AssayTime></CommonData><FlowRate>1000</FlowRate><StepType>KREGENERATION</StepType><StepName>Regeneration</StepName><StepStatus>OK</StepStatus><ActualTime>4.99895</ActualTime><CycleTime>0.2</CycleTime><AssayXData Points="25">2L+KRDbGikSdzIpEA9OKRGnZikTY34pEPuaKRKXsikQD84pEafmKRPn/ikQ2BotEnQyLRAMT
i0RyGYtE0B+LRDYmi0SlLItEAzOLRGk5i0TQP4tENkaLRJ1Mi0QDU4tEaVmLRA==</AssayXData><AssayYData Points="25">3PB3wH/Vg8CBpobA7YGIwDjiicAdD4vA1uKLwJy3jMA/Q43AwMuNwO8sjsABrY7A9iePwHWJ
j8Dg2o/AXheQwG9LkMCRhZDAFeSQwKEVkcBmV5HASYqRwO+skcDA2pHAqgeSwA==</AssayYData></Step><Step><CommonData><SampleLocation>12</SampleLocation><SampleID></SampleID><SampleGroup></SampleGroup><SampleInfo></SampleInfo><SampleRow>C</SampleRow><SamplePlate>1</SamplePlate><WellType>NEUTRALIZATION</WellType><Concentration>-1</Concentration><ConcentrationUnits>µg/ml</ConcentrationUnits><MolarConcentration>-1</MolarConcentration><MolarConcUnits>nM</MolarConcUnits><MolecularWeight>-1</MolecularWeight><Temperature>28</Temperature><StartTime>4741301</StartTime><AssayTime>5</AssayTime></CommonData><FlowRate>1000</FlowRate><StepType>KREGENERATION</StepType><StepName>Regeneration</StepName><StepStatus>OK</StepStatus><ActualTime>4.99895</ActualTime><CycleTime>0.2</CycleTime><AssayXData Points="25">z1+LRDVmi0TVbItE+nKLRGB5i0TPf4tENYaLRJyMi0T6kotEYJmLRM+fi0QtpotEnKyLRPqy
i0RguYtEz7+LRDXGi0SUzItE+tKLRHnZi0TH34tENeaLRJzsi0QC84tEYPmLRA==</AssayXData><AssayYData Points="25">S+sSvsX0771J/Ji93mExvTnuprz4Qi4771OnPK1SFD1c1mA9RsFwPSnolT0hcp49S/W5PX/3
0T0vCtg9xZHsPbMm9j1USAA+eLUFPnaVDj5+iBM+WkIZPsSIFz4MQRw+PKggPg==</AssayYData></Step><Step><CommonData><SampleLocation>1</SampleLocation><SampleID></SampleID><SampleGroup></SampleGroup><SampleInfo></SampleInfo><SampleRow>C</SampleRow><SamplePlate>1</SamplePlate><WellType>BUFFER</WellType><Concentration>-1</Concentration><ConcentrationUnits>µg/ml</ConcentrationUnits><MolarConcentration>-1</MolarConcentration><MolarConcUnits>nM</MolarConcUnits><MolecularWeight>-1</MolecularWeight><Temperature>28</Temperature><StartTime>4756008</StartTime><AssayTime>30</AssayTime></CommonData><FlowRate>1000</FlowRate><StepType>BASELINE</StepType><StepName>Baseline</StepName><StepStatus>OK</StepStatus><ActualTime>30</ActualTime><CycleTime>0.2</CycleTime><AssayXData Points="150">x/+LRCUGjESMDIxE+hKMRGEZjES/H4xEJSaMRJQsjEQjM4xEYTmMRL8/jEQtRoxEnEyMRPpS
jERhWYxEx1+MRCVmjESUbIxE8nKMRFh5jETHf4xELYaMRJSMjET6koxEWJmMRL+fjEQlpoxE
lKyMRPKyjERhuYxEv7+MRC3GjESMzIxE+tKMRFjZjES/34xEJeaMRIzsjETy8oxEWPmMRL//
jEQlBo1EjAyNRPISjURYGY1Exx+NRC0mjUSMLI1E8jKNRFg5jUS/P41ELUaNRIxMjUT6Uo1E
WFmNRL9fjUQtZo1EjGyNRPpyjURheY1Ev3+NRC2GjUSMjI1EApONRGGZjUTHn41ELaaNRJSs
jUT6so1EirmNRMe/jUQtxo1ElMyNRALTjURh2Y1Ex9+NRC3mjUSU7I1E+vKNRGH5jUTH/41E
LQaORJQMjkT6Eo5EYRmORMcfjkQlJo5ElCyORPoyjkRhOY5Exz+ORDxHjkSUTI5E+lKORGFZ
jkTHX45ELWaORJRsjkT6co5EYXmORMd/jkQtho5ElIyORPqSjkRhmY5Ex5+ORC2mjkSUrI5E
+rKORGG5jkTHv45ELcaORJTMjkT60o5EWNmORL/fjkQt5o5ElOyORPryjkRh+Y5Ex/+ORC0G
j0SMDI9E8hKPRGEZj0THH49ELSaPRJQsj0TyMo9EYTmPRMc/j0QlRo9EjEyPRPpSj0RhWY9E
v1+PRC1mj0SUbI9E+nKPRFh5j0THf49ELYaPRJSMj0Tyko9EWJmPRMefj0Qtpo9EvayPRPqy
j0RhuY9E</AssayXData><AssayYData Points="150">xFpLPuhCTT6DFlI+Rq1WPj+SVD7+plU+ZoNVPgbYXz4+QV4+r1diPozMYD7ZCWM+vDZlPvch
ZT4k/mc+a91nPtG1bD4ioWo+kc9sPmIJbj4BW3E+c/1uPvTOcz5aLnI+LAR0PsFbdT5HQXY+
nTF4Pnnydz79ank+ssl7PmYEfj79cXs+IV6BPpjegD5WwH8+10aBPjQXgT7rDYQ+vXOCPt08
gj7PP4Q+0h+FPuyMhD7XBIY+4sOEPi27hT78jIY+u2qFPr1QiD6WFog+nYmFPiXriD4TsYY+
g5SIPinmiD6dKIo+SeCKPs7KiT7DToo+ajiMPvtcjD5yeIw+E0yNPigsjT7ooI0+K4aPPiL9
jD7ONY8+w/+OPvHljD6aXI8+ouWPPt4ojz4i640+feCRPsf0jz4+X5E+Wt6QPqb2kz7NTJI+
zreRPk42kj4JQpQ+822TPqMAkz60QZM+rPuTPuuglT6MTZU+PFSWPlEflD6dQJY+JdOVPj7g
lj5iJZg+M62WPolUlz61ZJs+7HWXPnX4mT5QF5g+I2SZPhshlj6RU5s+5ayaPl4Lmj4Q+Zk+
tuybPqxGmj55y5o+5nqbPup9nD50opo+nYebPmtRnD6TbJw+WZKbPm+Mmz6Xmp8+4cOfPtQM
mz7hXp4+kJ+cPt/3nj5uTp4+WlmePrXXmz6MBqA+QQufPimdnz5C1aA+8IugPgCGoT4cc6M+
03uhPuaSoT44SaI+bIagPiM5oj6Hf6A+YS+hPi8yoT7sNaE+Jf6jPuzPoz7uOaY+BpakPtIe
pT7laKU+</AssayYData></Step><Step><CommonData><SampleLocation>1</SampleLocation><SampleID></SampleID><SampleGroup></SampleGroup><SampleInfo></SampleInfo><SampleRow>C</SampleRow><SamplePlate>1</SamplePlate><WellType>BUFFER</WellType><Concentration>-1</Concentration><ConcentrationUnits>µg/ml</ConcentrationUnits><MolarConcentration>-1</MolarConcentration><MolarConcUnits>nM</MolarConcUnits><MolecularWeight>-1</MolecularWeight><Temperature>28</Temperature><StartTime>4787209</StartTime><AssayTime>80</AssayTime></CommonData><FlowRate>1000</FlowRate><StepType>LOADING</StepType><StepName>Loading</StepName><StepStatus>OK</StepStatus><ActualTime>79.999</ActualTime><CycleTime>0.2</CycleTime><AssayXData Points="400">x7+PRC3Gj0SUzI9E8tKPRGHZj0TH349ELeaPRIzsj0T68o9EYfmPRMf/j0QlBpBElAyQRPoS
kERhGZBExx+QRC0mkESULJBE+jKQRGE5kETHP5BELUaQRJRMkETyUpBEYVmQRMdfkEQtZpBE
jGyQRPJykERheZBEx3+QRCWGkESUjJBE8pKQRGGZkES/n5BELaaQRIyskET6spBEYbmQRL+/
kEQlxpBElMyQRPrSkERh2ZBEx9+QRC3mkESM7JBE8vKQRFj5kES//5BEJQaRRIwMkUT6EpFE
WBmRRMcfkUQtJpFElCyRRPIykURhOZFExz+RRCVGkUSUTJFE8lKRRGFZkUS/X5FELWaRRIxs
kUTycpFE/HmRRL9/kUQlhpFEjIyRRPKSkURYmZFEv5+RRCWmkUSMrJFE8rKRRFi5kUTHv5FE
LcaRRIzMkUTy0pFEWNmRRL/fkUQl5pFEjOyRRPLykURh+ZFEv/+RRCUGkkSMDJJE8hKSRGEZ
kkS/H5JELSaSRIwskkTyMpJEWDmSRMc/kkQlRpJElEySRAtTkkRhWZJEv1+SRC1mkkSMbJJE
8nKSRGF5kkS/f5JENoaSRIyMkkT6kpJEWJmSRMefkkQtppJEjKySRPKykkRhuZJEv7+SRCXG
kkSUzJJE+tKSRGHZkkTH35JELeaSRJTskkT68pJEYfmSRMf/kkQtBpNElAyTRPoSk0RhGZNE
xx+TRC0mk0SULJNE+jKTRGE5k0THP5NELUaTRIxMk0T6UpNEYVmTRL9fk0QtZpNElGyTRPpy
k0RheZNEx3+TRC2Gk0SUjJNE+pKTRGGZk0Ton5NELaaTRJSsk0TyspNEWLmTRMe/k0QtxpNE
lMyTRPrSk0Rh2ZNEx9+TRC3mk0SU7JNE+vKTRGH5k0TH/5NELQaURIwMlET6EpREYRmURL8f
lEQtJpRElCyURPoylERhOZREvz+URCVGlESMTJRE+lKURGFZlES/X5RELWaURJRslETycpRE
WHmURMd/lEQthpRElIyURPKSlERYmZREv5+URC2mlESMrJRE+rKURGG5lES/v5RELcaURJTM
lETy0pREYdmURL/flEQt5pREjOyURI7zlERY+ZREx/+URC0GlUSMDJVE8hKVRGEZlUTHH5VE
JSaVRJQslUT6MpVEWDmVRMc/lUQlRpVEjEyVRPJSlURhWZVEv1+VRC1mlUSMbJVE8nKVRFh5
lUS/f5VELYaVRIyMlUT6kpVEWJmVRMeflUQtppVEjKyVRPKylURYuZVEx7+VRH/GlUSUzJVE
8tKVRFjZlUTH35VEJeaVRIzslUTy8pVEWPmVRMf/lUQtBpZEjAyWRPISlkRYGZZEvx+WRCUm
lkSMLJZE+jKWRFg5lkS/P5ZEJUaWRIxMlkTyUpZEWFmWRL9flkQtZpZEjGyWRPJylkRheZZE
v3+WRC2GlkSMjJZE8pKWRFiZlkTHn5ZELaaWRIyslkT6spZEYbmWRMe/lkQlxpZElMyWRPrS
lkRx2ZZEv9+WRC3mlkSM7JZE+vKWRGH5lkTH/5ZELQaXRJQMl0T6EpdEYRmXRMcfl0QtJpdE
lCyXRPoyl0RhOZdEzz+XRC1Gl0SUTJdE+lKXRGFZl0THX5dELWaXRJRsl0T6cpdEYXmXRMd/
l0QthpdElIyXRPqSl0RhmZdEv5+XRC2ml0SUrJdE+rKXRGG5l0THv5dELcaXRJTMl0T60pdE
YdmXRL/fl0Qt5pdElOyXRPryl0RY+ZdEx/+XRC0GmESUDJhE+hKYRFgZmETHH5hEJSaYRJQs
mETyMphEYTmYRMc/mEQtRphElEyYRPpSmERhWZhEx1+YRCVmmESUbJhE+nKYRFh5mETHf5hE
LYaYRJSMmET6kphEYZmYRMefmEQlpphElKyYRPqymERhuZhEx7+YRCXGmESMzJhE+tKYRGHZ
mETH35hEJeaYRJTsmETy8phEYfmYRNf/mEQlBplEjAyZRPISmURhGZlExx+ZRCUmmUSMLJlE
+jKZRGE5mUS/P5lEJUaZRJRMmUTyUplEYVmZRMdfmUQlZplElGyZRPJymURYeZlEv3+ZRC2G
mUSUjJlE8pKZRFiZmUS/n5lEJaaZRIysmUT6splEWLmZRA==</AssayXData><AssayYData Points="400">coimPgELpj7ck6M+LwqlPjVopz6YEqY+KqinPpDcpj4cJ6U+VmimPmB2qT7dMaY+Ep6nPvi0
qD4Qi6c+tb+mPsqlpz5Wlqc+2FepPsKEqD4XJao+yhmoPioaqj7zFKo+GQGoPmIfqz79eak+
WT6qPkD2qz6qY60+BXOpPjIpqz7Gnqo+agqrPteSqz4Ahqo+njCqPqHhqz6oI6k+AeitPrNa
qz5ehas+V52sPhWyrz7kdq4+O+usPii9rD59kKw+oKmvPmgCsD7dy64+lkatPuEDrz5kiq8+
IFCtPtX8rj6V+K4+WimwPjaQrz6KQ7E+7pKuPpAKsT5eN7A+MFOxPrbPsj5XsLA+ot+vPpFA
sD5RHbA+9IixPpQ+sj6Agq8+AnKzPnoMsz6T4bI+8x2yPnl2sj6ULbQ+rlC0PuipsD6x17E+
7kuzPo1bsj4fpbI+b/2xPiQKsT6E87M+BP6yPv7qsz5hu7I+BN6zPo4LtT66ZLQ+93C0Pv+d
tD5IP7M+SyW2Pn5XtT7grrY+oSO1Ptu/tT7JFLU+vjG1PnOrtT7fbrU+HxK1PmV8tj6qsLQ+
hh+2Pi8Gtz5h97Q+uw62PuuLtz5M/7Y+8F+3Pivptj7er7U+YGK2PnciuD6S+LY+Ol63Pj3+
tz6RJ7o+aea2PvAhtz55Trg+Rca5PhdfuT4bNLk+tkW4Pv+5uD7PVrs+dTy5PlVLuD7KgLo+
Qhy5Pp4Nuz7zFLo+VJW3Plb1uD7bq7k+Hju7Pk4kuD4m97o+WQC7PpqzuT4WuLo++FW6PnLs
uD7Txro+n7+6PnVmvT4fi7s+yCC7PpBvvD5gYrs+bPq+Pr7EvD6j5rw+U2a7PkDBvD7drrw+
LKC7Pus/vT5Sdb8+9C28PsjZvj7gSL0+f9i8Pgb9vT5X27s+JJ28Pi3LvT78970+jRG+PloF
vz5At74+jZO+Pve1vz49Ur0+iAa+PsNHvz4D0b4+sxC+PrCcvT7hqr4+6G6/PuwMwT5a6L8+
HqK/PlR5wT5WD8A+91C+PkMVvz6rQL8++1+/Pu5hwD5aX8E+AUDBPguiwD6XecE+K1rBPlQ7
wD6D5MI+V7jBPmFgwT4u5ME+5DrDPpVFwT5D7sE+5t7DPhs0wj5a4r8+HRHDPvmkwD5eCMM+
7m3BPv7Iwz4ypcE+joTDPnfFwT642sI+GhfDPlhMxD56YMM+Wf/DPhtDxD4b8cM+K2zEPr+a
wT5h88I+dIrCPrgyxz7uF8U+9jTEPvkcwz4SY8U+X8jEPndrxT4QicM+dyLFPhMExT5SBcQ+
42PGPvzSxD7ROsQ+JAbGPqmgxj7PM8Y+RIbHPo2BxT4EmMU+ixbFProoxz47pcY+apPGPjBz
xD4pEMU+OMDHPrmmxz5jqMU+qaDGPnjLxT6CFcU+v5HHPpZ6xj6n0sY+NC7GPsL6xz51m8Y+
4MrGPnYjyT5+tMg+pVLIPsOFyD7eMMk+TrPHPtEyyD6Jzsc+DALJPhtJyD6SdMY+zCjIPllX
yT6x18s+xzzJPkMbyT4XDMg+zp3IPmOEyD5ee8g+k/jIPtHSyj7aBck+2aDKPleYyj6IIso+
4kvKPv4Hyj7Rzsg+dvfIPlAHyD5vKMs+w7XLPjKMzD5kyMo+pwfKPg6eyj7bqck+fzHLPn62
yj5XWcs+xhzLPhbWyz4+0Mo+gfvMPombzD51dMo+LvDMPsLOzD76+Mg+36TMPi6Lyz5l5Mw+
dg/LPn7AzD7v+Ms+wbzJPlKWyz4478s+2wvOPp80zT782so+7qvLPseTzT56gc4+EC/NPuJk
zD66YM4+DIXMPlhKyz5ZV8w+c1/PPgHczD5GkM0+4BjPPlyBzD6yHc0+awLPPkxPzT69KNA+
v3PQPn2Fzj4lc80+UL7OPhmWzj4DX9A+hLXOPkQ40D5UR88+rTTPPliWzz7u2dA+j4/QPpI6
0T55zdA+DxHPPqGR0T7NB88+ueHNPpue0T78L9E+2aLQPjFFzz73GdI+Lp/NPgDb0D6yitA+
wHLRPszm0T67tNE+xmPQPs7M0D5DMNE+s6jRPoqczz7qCNI+GgjRPrak0T6MuNE+P9vSPoD3
0D7eUdA+bAzTPsp50j4ZsdE+WNvPPtpt0z7F99A+r9fRPg==</AssayYData></Step><Step><CommonData><SampleLocation>1</SampleLocation><SampleID></SampleID><SampleGroup></SampleGroup><SampleInfo></SampleInfo><SampleRow>C</SampleRow><SamplePlate>1</SamplePlate><WellType>BUFFER</WellType><Concentration>-1</Concentration><ConcentrationUnits>µg/ml</ConcentrationUnits><MolarConcentration>-1</MolarConcentration><MolarConcUnits>nM</MolarConcUnits><MolecularWeight>-1</MolecularWeight><Temperature>28</Temperature><StartTime>4868207</StartTime><AssayTime>30</AssayTime></CommonData><FlowRate>1000</FlowRate><StepType>BASELINE</StepType><StepName>Baseline</StepName><StepStatus>OK</StepStatus><ActualTime>30</ActualTime><CycleTime>0.2</CycleTime><AssayXData Points="150">vr+ZRCTGmUTVzJlE8dKZRFjZmUS235lEJOaZRIPsmUTp8plEWPmZRLb/mUQcBppEgwyaROkS
mkRPGZpEvh+aRBwmmkSLLJpE6TKaRE85mkS+P5pEHEaaRINMmkTpUppET1maRLZfmkQcZppE
i2yaROlymkRYeZpEtn+aRCSGmkSDjJpE8ZKaRE+ZmkS+n5pEHKaaRKOsmkTpsppET7maRL6/
mkQcxppEg8yaRPHSmkRY2ZpEtt+aRCTmmkSD7JpE6fKaRFj5mkS2/5pEHAabRIsMm0TxEptE
TxmbRL4fm0QkJptEiyybRPEym0RgOZtEvj+bRCRGm0SLTJtE8VKbRFhZm0S+X5tEJGabRIts
m0TxcptET3mbRL5/m0QkhptEi4ybRPGSm0RYmZtEvp+bRD2mm0SLrJtE8bKbRFi5m0S2v5tE
JMabRIvMm0Tx0ptEWNmbRL7fm0Qk5ptEi+ybRPHym0RP+ZtEvv+bRCQGnESLDJxEbBOcRFgZ
nES+H5xEHCacRMQsnETxMpxEWDmcRL4/nEQkRpxEg0ycRPFSnERYWZxEvl+cRCRmnESLbJxE
8XKcRFh5nES+f5xEJIacRIOMnETxkpxEWJmcRN+fnEQkppxEi6ycRPGynERYuZxEvr+cRCTG
nESLzJxE8dKcRFjZnES+35xEJOacRIvsnETx8pxET/mcRL7/nEQcBp1EiwydROkSnURYGZ1E
vh+dRHYmnUSLLJ1E8TKdRFg5nUS2P51EyEadRItMnUTpUp1ET1mdRL5fnUQcZp1Eg2ydROly
nURYeZ1E</AssayXData><AssayYData Points="150">pgbSPmB70D6LzNE+qILUPvZd0j5B9dM+kZvTPglG0T4Q8tM+qSbTPhmr0j5hTdM+ph3UPn+q
0D5WZdE+i5TTPu8+0z7RAdQ+9mjSPtZW0z5L0NI+y9zSPmNa0z4ukdU+dojUPseC0z6pydQ+
p+XTPrUm1D6catQ+A/vPPmL30z7pxNM+1oPWPhg20z4rPNQ+KTTUPgQD1T4jtdU+mp7UPv1D
0z7cedU+zMjWPlXR1j6gfdc+lvbTPl2E1T6e8dY+bcLTPoqJ1D4a69U+/vjSPo/J1T7wK9Y+
9VHXPjYP1T5HNNc+5pzVPorZ1T4u5dU+HVfWPhoF1j5tgNc+gUnVPn+y1j7BnNY+2s7WPuoR
1z4qWdY+WzjXPrLn1j77aNg+6UzYPita2T4Qedg+nkDYPtIh1z5tC9Y+NLvXPmhj2T7aMdk+
+rLZPmpz2D7jX9k+bVHZPmYA1z4Qp9Y+qmjVPgIk2T6Aytc+qbPYPmwz2D4Umtc+vh7aPoBQ
2D6OE9g+KLnXPpk22D637tk+1KPZPjzT1z7dAtc+9s/aPneU2j46e9k+u8rZPiZN2D6u7NY+
CdfXPnyw2z4+Qdk+aljZPsaH2j5pz9k+M3vZPi882D62odk+1a3YPqbO2T4Vg9s+/CHcPqK9
2D4XENk+3CDaPo3Z2D4eeNo+ymbZPq0R2j7v+dg+e5zbPkea2T5NiNk+jRLbPsRQ2z5Y0No+
JKbaPj+J2j7IoNk+EazePkg53D69Gtk+S8TaPkV+3D6tpNw+KlPbPu/F2j7hQ9k+SBjcPqT8
3D5eSdw+</AssayYData></Step><Step><CommonData><SampleLocation>10</SampleLocation><SampleID>QA013.765M.C1 gp120</SampleID><SampleGroup></SampleGroup><SampleInfo></SampleInfo><SampleRow>C</SampleRow><SamplePlate>1</SamplePlate><WellType>KSAMPLE</WellType><Concentration>-1</Concentration><ConcentrationUnits>µg/ml</ConcentrationUnits><MolarConcentration>125</MolarConcentration><MolarConcUnits>nM</MolarConcUnits><MolecularWeight>-1</MolecularWeight><Temperature>28</Temperature><StartTime>4906914</StartTime><AssayTime>180</AssayTime></CommonData><FlowRate>600</FlowRate><StepType>ASSOC</StepType><StepName>Association</StepName><StepStatus>OK</StepStatus><ActualTime>179.999</ActualTime><CycleTime>0.2</CycleTime><AssayXData Points="900">v3+dRB2GnUSMjJ1E8pKdRFmZnUS/n51EHaadRIysnUTqsp1EULmdRL+/nUQlxp1EjMydRPLS
nURQ2Z1Ev9+dRCXmnUSM7J1E6vKdRFn5nUS//51EJQaeRIwMnkQLE55EWRmeRLcfnkQdJp5E
hCyeRCMznkRQOZ5Etz+eRCVGnkSUTJ5E8lKeRFBZnkS/X55EHWaeRIRsnkTycp5EWXmeRLd/
nkQdhp5EjIyeRPKSnkRQmZ5Et5+eRB2mnkSMrJ5E8rKeRFC5nkS/v55EJcaeRITMnkTq0p5E
UNmeRLffnkQl5p5EhOyeRPLynkRQ+Z5Et/+eRB0Gn0SMDJ9E6hKfRFAZn0S3H59EHSafRIQs
n0TqMp9EUDmfRLc/n0Q2Rp9EhEyfRPJSn0RQWZ9Ev1+fRB1mn0SEbJ9E6nKfRFB5n0S3f59E
HYafRISMn0Tqkp9EgpmfRLefn0Qlpp9EhKyfROqyn0RZuZ9Et7+fRCXGn0SMzJ9E6tKfRFnZ
n0S/359EJeafRITsn0Ty8p9EWfmfRL//n0QlBqBEjAygRPISoERZGaBEvx+gRCUmoESMLKBE
8jKgRFk5oES/P6BEJUagRIxMoETyUqBEWVmgRL9foEQlZqBEjGygROpyoERneqBEv3+gRCWG
oESMjKBEG5OgRFmZoES/n6BEJaagRJSsoETysqBEULmgRL+/oEQlxqBEjMygRPLSoERZ2aBE
t9+gRCXmoESM7KBE6vKgRFn5oES//6BEJQahRIwMoUTyEqFEWRmhRL8foUQlJqFEjCyhRPIy
oURhOaFEvz+hRCVGoUSMTKFE6lKhRFBZoUS3X6FEJWahRIxsoUTqcqFEUHmhRL9/oUQlhqFE
5oyhROqSoURZmaFEt5+hRCWmoUSErKFE6rKhRFm5oUS3v6FEHcahRIzMoUTq0qFEWdmhRLff
oUQd5qFEjOyhRPLyoURZ+aFEt/+hRB0GokSMDKJE8hKiRFkZokS/H6JEHSaiRIwsokTyMqJE
UDmiRL8/okQlRqJEjEyiRPJSokRZWaJEv1+iRCVmokSMbKJE8nKiRFB5okS/f6JEHYaiRISM
okTqkqJEWZmiRL+fokQlpqJEjKyiRPKyokRZuaJEIcCiRCXGokSEzKJE6tKiRFDZokS/36JE
JeaiRITsokTq8qJEWfmiRLf/okQdBqNEjAyjRBsTo0RQGaNEtx+jRB0mo0SELKNE8jKjRFA5
o0S3P6NEJUajRIRMo0TqUqNEUFmjRLdfo0QdZqNEhGyjROpyo0RQeaNEAYCjRB2Go0SEjKNE
6pKjRFCZo0S/n6NEHaajRIyso0TqsqNEULmjRLe/o0QdxqNEhMyjROrSo0RQ2aNEv9+jRCXm
o0SE7KNE8vKjRFn5o0S3/6NELgakRLUMpETyEqREWRmkRL8fpEQlJqREjCykRPIypERZOaRE
vz+kRCVGpESMTKRE8lKkRFlZpES/X6REJWakRIxspETycqREeXmkRL9/pEQlhqREjIykRPKS
pER5maREv5+kRCWmpESMrKRE8rKkRFm5pES/v6REJcakRITMpETy0qREWdmkRLffpEQd5qRE
jOykRPLypERZ+aREt/+kRCUGpUSMDKVE8hKlRFkZpUS/H6VEHSalRIwspUTyMqVEWTmlRL8/
pUQlRqVEjEylRPJSpUSCWaVEv1+lRCVmpUSMbKVE6nKlRFB5pUS/f6VEHYalRISMpUTykqVE
WZmlRLefpUQlpqVEjKylRPKypURZuaVEt7+lRB3GpUSEzKVE8tKlRFnZpUS336VEHealRITs
pUTq8qVEUPmlRL//pUQlBqZEhAymROoSpkRQGaZEtx+mRCUmpkSMLKZE6jKmRFk5pkS3P6ZE
HUamRIRMpkTyUqZEWVmmRLdfpkQdZqZErWymRPJypkRZeaZEt3+mRCWGpkSkjKZE8pKmRFmZ
pkS3n6ZEJaamRISspkTqsqZEULmmRL+/pkQdxqZEjMymROrSpkRQ2aZEv9+mRB3mpkSM7KZE
6vKmRFn5pkS3/6ZEHQanRIwMp0TqEqdEUBmnRL8fp0QdJqdEhCynRPIyp0RQOadEtz+nRB1G
p0SMTKdE8lKnRFlZp0S3X6dERmanRIRsp0TqcqdEUHmnRLd/p0QdhqdEjIynROqSp0RQmadE
t5+nRCWmp0SErKdE6rKnRIq5p0S3v6dEHcanRITMp0Ty0qdEWdmnRL/fp0Qd5qdEjOynRBPz
p0RZ+adEt/+nRB0GqESEDKhE8hKoRFAZqES/H6hEHSaoRIQsqETqMqhEWTmoRL8/qEQlRqhE
jEyoRPJSqERZWahEv1+oRCVmqESMbKhE8nKoRFl5qES/f6hEJYaoRIyMqETykqhEWZmoRL+f
qEQlpqhEjKyoRPKyqERZuahEv7+oRCXGqESMzKhE8tKoRFnZqES336hEJeaoRDDtqETq8qhE
WfmoRLf/qEQlBqlEhAypRPISqURZGalEvx+pRB0mqUSMLKlE8jKpRFA5qUS/P6lEJUapRIxM
qUTyUqlEWVmpRL9fqUQlZqlEjGypRPJyqURZealEv3+pRCWGqUSMjKlE8pKpRFmZqUS3n6lE
HaapRIysqUTysqlEWbmpRL+/qUQlxqlEjMypRPLSqURZ2alEv9+pRCXmqUSM7KlE8vKpRFn5
qUS//6lEJQaqRIQMqkTyEqpEWRmqRL8fqkQdJqpEhCyqRPIyqkRZOapEvz+qRB1GqkSMTKpE
8lKqRFlZqkS3X6pEJWaqRIxsqkT6cqpEWXmqRLd/qkQlhqpEjIyqROqSqkRZmapEv5+qRCWm
qkSErKpE6rKqRFm5qkS3v6pEJcaqRITMqkTq0qpEUNmqRNjfqkQd5qpEjOyqROryqkRQ+apE
t/+qRCUGq0SEDKtE6hKrRFAZq0S3H6tEHSarRIQsq0SvM6tEUDmrRLc/q0QdRqtEhEyrRPJS
q0RQWatEt1+rRB1mq0SEbKtE6nKrRGl5q0R7gKtEHYarRISMq0TqkqtEUJmrRL+fq0QdpqtE
hKyrROqyq0RZuatEt7+rRB3Gq0SEzKtE6tKrRFDZq0S336tEHearRITsq0Tq8qtEWfmrRLf/
q0QlBqxEhAysRAsTrERQGaxEtx+sRB0mrESMLKxE8jKsRFk5rES3P6xEHUasRIxMrETyUqxE
WVmsRL9frEQlZqxEhGysRPJyrERZeaxEv3+sRCWGrEScjKxE8pKsRFmZrES/n6xEJaasRIys
rETysqxEWbmsRL+/rEQlxqxEhMysRPLSrERZ2axEv9+sRCXmrESM7KxE8vKsRFn5rES3/6xE
HQatRIwMrUTyEq1EWRmtRL8frUQlJq1EjCytRPIyrURQOa1Evz+tRCVGrUSMTK1E8lKtRFBZ
rUS/X61EHWatRIxsrUTqcq1Eq3mtRL9/rUQlhq1EjIytRPKSrURZma1Ev5+tRCWmrUSMrK1E
8rKtRFC5rUS/v61EJcatRKTMrUTy0q1EUNmtRLffrUQl5q1EjOytRPLyrURZ+a1Ev/+tRCUG
rkSMDK5E6hKuRFkZrkS/H65EJSauRIwsrkTyMq5EUDmuRAFArkQlRq5EjEyuRPJSrkRxWa5E
t1+uRCVmrkSMbK5E6nKuRFl5rkS3f65EJYauRIyMrkTqkq5EWZmuRL+frkQlpq5Ey62uRPKy
rkRZua5Et7+uRDbGrkSEzK5E8tKuRFDZrkS/365EHeauRITsrkTq8q5EUPmuRLf/rkQdBq9E
hAyvROoSr0RQGa9Etx+vRCUmr0SELK9E6jKvRFA5r0S3P69EHUavRIRMr0TyUq9EUFmvRL9f
r0QdZq9EhGyvROpyr0RQea9Ev3+vRCWGr0SEjK9E8pKvRFCZr0S3n69EHaavRISsr0Tysq9E
ULmvRL+/r0Qdxq9EhMyvRPLSr0RQ2a9Ev9+vRB3mr0SE7K9E6vKvRFD5r0S3/69EHQawRIQM
sETqErBEUBmwRMcfsEQdJrBEhCywRBszsERZObBEvz+wRB1GsESUTLBE6lKwRFBZsES/X7BE
HWawRIRssET6crBEWXmwRL9/sEQlhrBEjIywRPKSsERZmbBEv5+wRCWmsESMrLBE8rKwRFm5
sES/v7BEJcawRIzMsETy0rBEWdmwRL/fsEQl5rBEjOywREzzsERZ+bBEv/+wRB0GsUSMDLFE
8hKxRFkZsUS/H7FEHSaxRK0ssUTyMrFEWTmxRL8/sUQlRrFEjEyxRPJSsURZWbFEv1+xRCVm
sUSMbLFE8nKxRFl5sUS3f7FEJYaxRIyMsUTykrFEq5mxRLefsUQlprFEhKyxRPqysURZubFE
t7+xRCXGsUSMzLFE8tKxRFDZsUS/37FENuaxRIzssUTq8rFEWfmxRL//sUQ2BrJEjAyyROoS
skRZGbJEvx+yRF0nskSMLLJE8jKyRFk5skS/P7JEHUayRIxMskTyUrJEUFmyRLdfskQlZrJE
jGyyRPJyskRZebJEv3+yRCWGskSEjLJE6pKyRFmZskS3n7JEJaayRISsskTysrJEULmyRLe/
skQdxrJEhMyyRPLSskRQ2bJEv9+yRB3mskSM7LJE8vKyRHH5skS//7JEHQazRIwMs0TqErNE
UBmzRLcfs0QdJrNEjCyzRPIys0RQObNEtz+zRCVGs0SETLNE6lKzRFBZs0S3X7NEHWazRIRs
s0TqcrNEWXmzRLd/s0QlhrNEhIyzRPKSs0RQmbNEt5+zRLmms0SErLNE6rKzRFC5s0S3v7NE
JcazRITMs0Ty0rNEUNmzRLffs0Qd5rNEhOyzROrys0RQ+bNE</AssayXData><AssayYData Points="900">MI/UPoj90z7FTtc+47rSPmw71T48ItU+TKDVPlRx1j74u9Q+F7jUPlJa1D4K5dQ+bRXWPiy9
1T6VQdM+EtjVPs0t1j7z5tQ+d7zYPu941z7pC9c+/qLWPug/1z4h2dY+zaXWPj+U1T5jWdY+
19zWPvC51T7B3NY+Y1fWPpZY2D7G3dc+1djYPso21z6pJdo+wrXXPgvq1j5kltk+Xl3YPg38
1j7todk+2IbaPmwO2T5fbtg+GvLYPqg72j4VbdY+oW3ZPg1u2D4uZdk+33TYPrOx3D4wtNk+
W6jZPvbk2T5Kxtk+aLLbPiCw2z4oYts+3HPaPtwz2T7pAts+asPXPuxo2j5Cfds+gi3bPrOJ
2T5Idtk+a9rYPjI+3D6rCts+QH3cPgem2j7hb9w+l8HcPuX72z6CuNo+Uz7bPkoV2z5bEto+
SiLbPreq2D6qctw+7k3cPmUG3D6H5ts+7pTbPmsZ2j6dpNw+qxTePvdN3T6U/Nw+7B3dPoOf
3T5qlds++5fcPh7Y3D6rT9w+tQDfPvri2z6Nwt4+GNDcPgby3D6S+t0+2CrfPiQn3T7Ojt4+
6mPePn+L3D404Nw+gjTdPk5b3T7aMN4+Sf7cPh5l3T6Judw+2tXePmt73j5iL+E+tSrdPhVj
3T6O0d8+O27fPo7t3j6ynN4+RHDfPlPr3z5N394+OEjfPvYO4D6+bd4+2ivfPsm13z7kx9w+
JgPfPv+c3z7dld8+NLrfPrrK3z5AmeA+4mjgPrWs4D77l+A+IdndPofD3D7wEOE+eNfiPuYg
4D4/g98+zs7iPtKb4T7V4+A+f3PhPi9x4T4BpeI+qyjgPkil4T4HweE+xt3gPitu3j7yL+A+
uKXhPkwR4D49ZuE+A6vgPlmJ4D4+Q+E+Xq7iPqrv4T55WN8+JgHiPunV4z7j7eI+MLniPp4p
4j4QZ+A+0YjjPuIj4T7DgN8+6YHhPokK4z7CZOE+Y37iPns74D60QuQ+/H3iPoE14z7eiuM+
OnDkPled4T7kOOM+IxXkPqWo4T422eI+njzlPkbI4z41WeM+l5fjPl3x5D6dG+M+elrlPi5q
4z7WkOM+z9/iPp/g4z7F0eM+JMrkPlt74z60FeM+VTflPj244z62beY+1X7kPg2m5D6Vq+Q+
FQ7kPlUw4z4J3+M+Zz3kPhsA4z7pxOQ+O0jkPvbD5D6oCeU+1eHkPqXw5D7pbuQ+mePlPvOp
5D6TPOU+usXlPkM55j7rm+U+Pn3mPhB55D5ZUOY+d/zlPo4A5D7zdOQ+Ma3kPt2+5j4j2OU+
lSHlPsoO5z5oQOc+eJjmPqyD5T65cOk+m8jlPq925z5kbug+cq3lPlEJ5z6n9eI+7hHmPoSX
5D7Z8OM+4KblPr8k5j4OBug+OknmPiDE5T7Qm+U+ZzrnPq6S5D4VQ+c+wQXmPp1x5j51jug+
QVnnPk3Q5j7Loeg+nnzoPkA+6T4TbeY+3bDlPk985j5CU+g+dbLoPrgA5z4zjuY+A9bkPpRM
6D4+DOY+K3XnPvod5z4u+uk+yxXmPish5z5f+Oc+NhvpPua06D6mFeg+VRTpPidX6j4R7uc+
3CDoPm0b5z5Oh+g+PH3oPisq6D40PuY+qt7nPscW6T4rJ+g+77PpPpiZ6D6eP+g+rrXpPiYq
5z7yx+k+9crrPhDn5z4LR+k+zTDpPh8M6D5cEOk+k3TmPgU85z72yOs+wpLqPnYc6j5YMek+
wHnpPqHw6D77Heo+2w7pPvhb6z59Jeo+AN7pPg+b6z7vmek+7iHqPt3d6D53C+k+xFPqPsCl
6j7Fk+s+ombqPldT6z6T9eo+qLTtPvsg6z5yyug+4qrrPgLk6T4tFOo+MNLrPp/h6z5m5ek+
SizpPotO6j5EZ+g+DKTrPqRq6T7nses+k7TpPufc6T71Mes+bfDsPmHF6j6fyuw+VSPsPj2w
7D6DHew+NFHtPlWU7D5Ai+s+2AHtPrqx7D6Ehes+GfrrPvnq6z7nhus+cbLuPpkX7D4j7eo+
uwjrPkrZ6j6Vbe4+LXPrPqFr7D7v9Os+AWbsPuXN7D6AG+w+HwDtPgg37j4E+uo+6qfsPnrQ
7T5U5Os+yRntPnzu7D6Gb+s+VuvrPuVB6j4UMus+F+TsPjcF7T5N5us+g+PtPu+P7z6enO4+
LQHvPiW77T6So+0+l0ntPmru7T57iO4+VSHuPt3/7T7tL+4+UtPsPsuK7T7OVew+v9DsPjCI
7z5WAe4+cWntPorY7z5TTe4+1RTuPi4R8D57+Ow+48zvPg8l7j60r+w+96DsPoaN7T5Md+4+
0YnuPndT8D675+w+hSLwPj757D5RpO0+Q2DuPph+7z48p+8+ORXxPv1S7j4Ds/A+GDnwPsLb
8D5lPe8+4XvvPl6C8D6spO4+saruPmer7T6UlO4+mcvuPq2A7j6CLO8+XFbuPkrJ8D5hpe4+
1kvxPvhf7T6x3fA+OK7vPlJo7z59H/A+9NbvPoOc7T7wfO4+kHjwPr6J7T4b1/A+dUnxPpIh
7z6uc/A+/njvPrBa7z5xfvA+uTzwPjO07z6Jy+8+r1PyPlQ28D6jKvE+nebuPrc67T6aDvA+
g83vPlV18D7rMu8+qPPvPqjc7D6xFu8+MkzxPnjK7z6Fq/A+BBrwPvX97z58ufE+CIfxPtxp
8D63BPM+k1jxPiXN8T6LUPI+PTTxPkE18T63hfI+iqr0PqVN8T69ivM+pLXxPnrF7z5L2PA+
vaHwPtSX8T6drfA+k3zzPiaL8j5TE/E+qjPwPk1O8z4LnvE+cArzPkGy8T6Um/E+wtfuPs7P
8T49x+8+1DHzPnbL8D4erfA+Mh7wPmAL8j5T1fE+doryPofr8T4dDvQ+il/yPmqv8z7U2fI+
g73xPvMZ8j5Av/M+X6PyPrab8D5UsPM+OEDyPmoV8D5ExfA+8dLyPsDg8D5FkfE+fhjzPpHd
8j65uvI+/C/0PsnE8T5dZvQ+FdHzPjWg8j6/TPQ+oALyPmZK8j5mffM+lFnzPkeh8D5xSPM+
FR/zPm708z7qE/Q+jNTyPvX78j7qIvI+hcTzPptH8j4oYfE+44f1PgUj8z590PM+pGf0Ph7b
8j4KIfQ+3DXzPicP8z6uTfM+C4f0PjKm8j7tePI+1SzxPoLJ8j4t+PQ++KvzPts78j6L//U+
FeT1Pkmz9T7EgfM+xmn1PiKb9T7rgfQ+oQ31Pql68j5nsvU+CM7yPjYe9D5w7vI+4LvzPgZJ
8z5dafU+8ZnzPqXR9j4ObvY+Zw30PgvO9D5NLPg+vpj1PurG9T4ULfQ+kQ73PmPb9T53TPg+
uAf0PsL38z4cTvY++3j0PiIf9T5F+/Y+lcX0Pkwq9j7oPPU+9yD3Pjik9T5HSfQ+SSD0PsYm
9z5NbPQ+4Qz2PgpO9j63l/c+EqP1PkMO9j4IB/U+Q2L1PmM9+D5AwvU+cXn0PtkO9T5xB/c+
9+r0Pt509D6GM/g+hyb1PidR9z6KUfY+bQb0PhCM9z7gm/g+7xL2Pnza9T5YNPY+wpz1Psed
9j71qPU+hbH0PhGV9z52lfU+kXX4Pjg69T4PE/Y+Y8D2Pqzm9T5iFPU+08f3Pp5g9j5WD/U+
/aD3Ps9G9D55IfU+zCD3PsIc9T5zHPU+OzT4PpQ49T51l/Y+QmvzPuy+9z6LhfY+fBn2PmwL
9z7Lrvc+v0f5PvLk9j4mdfY++Rv3Pmsn+D4ryvY+nRP3PuMc9z7i1fY+zS/1PsqZ9T5H//U+
vX/3Pt8j9z5rWvg+Qc33PiLr9z5isfU+Qkr2PsOk9z5ve/g+tEj4PuFH9z7aRPc+U1L4Pvy5
+D5RP/c+BCP1PoNg9T5Pvvc+D+b3PqLu9j4xGfg+dcP4Pru09j48rfg+Or/2Pt4Q+D7rK/g+
+1L3Pmf3+D6PK/g+/gD5PlQ3+D5qBPk+UOj3PjcY9T7qhvg+E9f3PhiY9z58efc+dKH4Plnm
9z4EQvg+fUz5PvP1+T6HIPk+L934PnqZ+D7zovk+83P4Pt0G+j58lfo+x2z5PnbA+D45KPk+
8TH4PiQr9z41Uvc+0RT4Pu4w+D4fQPk+Icz3Pj/5+D4F2vk+7j/3PtkE+T7vEfg+sPH5Pj/N
+j6Gifk+9JP5PvtW+j4bcvo+zN35PmEX+T4Q8/k+EGH5Pn+T+T4R5Pg+5OH5Ps3A+j75+/o+
lZ75PsAk+T6Sgvs+QiH6PiOt+j5ZQ/g+31P6PuBW+T5Vgvo+hTz9Pqqn+z6kE/o+VnX6Pvvy
9z58svg+JLr4Pmpa+T71Yfo+mhD4Pp9s+T6xyfs+xMr5PqOA+z7rY/o+hBX6Ph9P+T4Frvo+
Dtj4PoiK+z4v0fg+HW/6PnkM+T7kqfk+MYn7PltJ/D5SE/k+L2n6Plnr+T5ms/g+4g/6Pp6u
+T7CPvw+C1/8PoD9+D4gDvo+o8D6PsU/+j4Q/Ps+JjT7PuSo/D4Ovvg+mWv7Pict+j77Bvw+
Gkn7PsSH+D5MOPs+44b7PgNd+z5ESvs+FYP5PqgN/T7pa/o+t8H7Pgq6+j5/mPo+evb4PuhS
+j5plfs++Kv7PmnN+j4bj/o+xQz6PnQ5+j4TCPs+dan7Pnra+z53tPs+JGj8PjRo/T7VVvw+
lWv8PqRS/D7IJfs+9275PqMF/T6cjPk+dST7Pi/F+T6Szvk+enD7PqYf+z7Li/s+45D6Pk8L
/D4W7f0+yXb6PlLG+z5wYfw+gLr7PluM/T4yaPw+hiH7Pg6q/j6vLvs+30H8Pvbk+z634fw+
pzj8PrOd/D73NPs+maj+PgXN+z4DfPo+P6/7PlbN/D5Xnvw+</AssayYData></Step><Step><CommonData><SampleLocation>1</SampleLocation><SampleID></SampleID><SampleGroup></SampleGroup><SampleInfo></SampleInfo><SampleRow>C</SampleRow><SamplePlate>1</SamplePlate><WellType>BUFFER</WellType><Concentration>-1</Concentration><ConcentrationUnits>µg/ml</ConcentrationUnits><MolarConcentration>-1</MolarConcentration><MolarConcUnits>nM</MolarConcUnits><MolecularWeight>-1</MolecularWeight><Temperature>28</Temperature><StartTime>5095694</StartTime><AssayTime>180</AssayTime></CommonData><FlowRate>600</FlowRate><StepType>DISASSOC</StepType><StepName>Dissociation</StepName><StepStatus>OK</StepStatus><ActualTime>180</ActualTime><CycleTime>0.2</CycleTime><AssayXData Points="900">tv+zRBwGtESDDLREOxO0RFAZtES2H7REHCa0RIMstETpMrREUDm0RLY/tEQcRrREg0y0ROlS
tERQWbREtl+0RBxmtESDbLRE6XK0RFB5tES2f7REHIa0RIOMtETpkrREYJm0RK6ftEQcprRE
g6y0ROmytERHubREtr+0RBzGtESDzLRE6dK0RLLZtES237REFOa0RHvstETp8rREUPm0RLb/
tEQcBrVEpAy1ROkStURQGbVErh+1RBwmtUR7LLVE6TK1RGA5tUS2P7VEHEa1RINMtUThUrVE
UFm1RK5ftUQUZrVEe2y1ROFytURQebVEtn+1RByGtUR7jLVE6ZK1RFCZtUSun7VEHKa1RIOs
tUQas7VEULm1RLa/tUQcxrVEg8y1ROnStURH2bVEtt+1RC3mtUSD7LVE6fK1RFD5tUS2/7VE
FAa2RIMMtkThErZERxm2RLYftkQUJrZEeyy2ROkytkRQObZErj+2RBxGtkR7TLZE4VK2REdZ
tkSuX7ZEHGa2RINstkTpcrZEUHm2RLZ/tkQchrZEe4y2ROGStkRHmbZEtp+2RBSmtkQGrbZE
4bK2REe5tkS2v7ZEHMa2RHvMtkTh0rZER9m2RLbftkQU5rZEg+y2ROHytkRg+bZE3/+2RBQG
t0R7DLdE4RK3RD0at0SuH7dEFCa3RHsst0ThMrdERzm3RK4/t0QURrdEe0y3ROFSt0RHWbdE
tl+3RBRmt0S0bLdE4XK3REd5t0Suf7dEFIa3RHuMt0TpkrdER5m3RLaft0QUprdEe6y3ROGy
t0RQubdExr+3RBzGt0SLzLdE4dK3REfZt0Su37dEHOa3RIPst0Tx8rdEmfm3RLb/t0QcBrhE
gwy4ROkSuERQGbhEth+4RBwmuESTLLhE6TK4RFA5uES2P7hEHEa4RINMuETpUrhER1m4RLZf
uEQcZrhEg2y4RPpyuERQebhEtn+4RBSGuESDjLhE6ZK4RFCZuETPn7hEHKa4RIOsuETpsrhE
R7m4RLa/uEQcxrhEe8y4ROnSuERQ2bhEtt+4RBzmuESD7LhE8fK4RFD5uESu/7hEHAa5RIMM
uUTpErlERxm5RLYfuUQUJrlEeyy5ROkyuURHOblEtj+5RBxGuUSDTLlE6VK5REdZuUTvX7lE
HGa5RINsuUTpcrlEUHm5RLZ/uUQ1hrlEg4y5ROGSuURQmblErp+5RBSmuUSDrLlE+rK5REe5
uUSuv7lEHMa5RIPMuUTp0rlEUNm5RK7fuUQc5rlEzey5ROHyuURH+blEtv+5RBwGukSDDLpE
4RK6RFAZukS2H7pEFCa6RHssukThMrpEUDm6RK4/ukQURrpEg0y6ROlSukRHWbpErl+6RBxm
ukSDbLpE4XK6REd5ukSuf7pEFIa6RHuMukTpkrpEUJm6RLafukQcprpEg6y6ROGyukRQubpE
rr+6RBzGukR7zLpE4dK6REfZukSu37pEPea6RHvsukTh8rpER/m6RLb/ukQcBrtEewy7ROES
u0RQGbtErh+7RBwmu0SDLLtE4TK7REc5u0S2P7tEFEa7RHtMu0ThUrtER1m7RLZfu0QUZrtE
g2y7RPpyu0RHebtErn+7RBSGu0R7jLtE4ZK7REeZu0S2n7tEFKa7RIOsu0ThsrtER7m7RLa/
u0QcxrtEe8y7ROHSu0RQ2btExt+7RBzmu0SD7LtE4fK7RFD5u0S2/7tEHAa8RIMMvETpErxE
UBm8RLYfvEQcJrxEgyy8ROkyvERQObxEtj+8RBxGvESkTLxE6VK8RFBZvES2X7xEHGa8RINs
vETpcrxEUHm8RLZ/vEQchrxEg4y8ROmSvERQmbxEtp+8RBymvER7rLxE6bK8RFC5vES2v7xE
HMa8RIPMvETp0rxEUNm8RLbfvEQU5rxEg+y8ROnyvERQ+bxEtv+8RBQGvUSDDL1E4RK9REcZ
vUS2H71EFCa9RIMsvUTpMr1EUDm9RK4/vUQcRr1Eg0y9ROlSvURHWb1Erl+9RBRmvUSDbL1E
6XK9RFB5vUS2f71EHIa9RIOMvUThkr1EUJm9RLafvUQcpr1Eg6y9ROGyvURQub1Err+9RBTG
vUSDzL1E6dK9RFDZvUS2371EHOa9RHvsvUTp8r1ER/m9RK7/vUQUBr5Egwy+ROESvkRHGb5E
th++RBwmvkSDLL5E6TK+RFA5vkSuP75EHEa+RINMvkThUr5EUFm+RM9fvkQUZr5Eg2y+ROFy
vkRYeb5Ern++RBSGvkR7jL5E4ZK+REeZvkS2n75EFKa+RIOsvkThsr5EULm+RK6/vkQcxr5E
m8y+ROHSvkRQ2b5Ett++RBTmvkR77L5E4fK+REf5vkSu/75EFAa/RHsMv0ThEr9ERxm/RLYf
v0QUJr9Egyy/ROkyv0RQOb9Erj+/RBRGv0R7TL9E4VK/RFhZv0S2X79EFGa/RHtsv0Thcr9E
UHm/RK5/v0QUhr9Ee4y/ROGSv0RHmb9Erp+/RBSmv0SDrL9E6bK/REe5v0Suv79EFMa/RHvM
v0Th0r9EUNm/RK7fv0QU5r9Ee+y/ROHyv0RH+b9Erv+/RBQGwER7DMBE6RLAREcZwES2H8BE
HCbARIMswERDM8BEUDnARLY/wEQcRsBEg0zARL5TwERQWcBEtl/ARBxmwESDbMBE6XLARFB5
wES2f8BEHIbARIOMwETpksBEUJnARLafwEQcpsBEg6zAROmywERQucBEtr/ARBzGwESDzMBE
6dLARFDZwES238BEHObARHvswETh8sBEUPnARLb/wEQcBsFEgwzBROkSwURQGcFEth/BRBwm
wUSDLMFE6TLBRFA5wUSuP8FEHEbBRINMwUTpUsFEUFnBRLZfwURFZsFEg2zBROFywURQecFE
tn/BRBSGwUR7jMFE6ZLBRFCZwUS2n8FEHKbBRIOswUThssFEcLnBRLa/wUQcxsFEg8zBRDvT
wURH2cFEtt/BRBzmwUR77MFE4fLBRFD5wUS2/8FEFAbCRIMMwkTpEsJEUBnCRK4fwkQlJsJE
gyzCROEywkRQOcJEtj/CRBxGwkSDTMJE6VLCRFhZwkS2X8JEHGbCRHtswkThcsJER3nCRK5/
wkQUhsJEg4zCROGSwkRHmcJErp/CRBSmwkSDrMJE+rLCREe5wkSuv8JEHMbCRHvMwkTh0sJE
R9nCRK7fwkRF5sJEg+zCROHywkRH+cJErv/CRBQGw0R7DMNE4RLDREcZw0SuH8NEFCbDRIMs
w0TpMsNEUDnDRLY/w0QcRsNEe0zDROlSw0RHWcNErl/DRBRmw0R7bMNE4XLDREd5w0Suf8NE
FIbDRIOMw0ThksNER5nDRK6fw0QcpsNEe6zDROGyw0RHucNErr/DRBzGw0SDzMNE4dLDREfZ
w0Su38NEFObDRIPsw0Th8sNEUPnDRK7/w0QcBsREewzEROESxERYGcREth/ERBwmxESDLMRE
4TLEREc5xES2P8REHEbERINMxETpUsREUFnERLZfxEQcZsREg2zEROlyxERQecREtn/ERByG
xESDjMRE6ZLERFCZxES2n8REHKbERIOsxETpssREULnERLa/xEQcxsREe8zEROnSxERQ2cRE
tt/ERBTmxESD7MRE6fLERFD5xES2/8REHAbFRIMMxUTxEsVEUBnFRLYfxUQcJsVEgyzFROky
xURHOcVEtj/FRBxGxURQTcVE6VLFRFBZxUSuX8VEJWbFRINsxUTpcsVEUHnFRK5/xUQUhsVE
e4zFROmSxURQmcVExp/FRBymxUSDrMVE4bLFRFC5xUSuv8VEFMbFRIPMxUTp0sVEUNnFRK7f
xUQc5sVEe+zFROnyxURQ+cVEtv/FRBQGxkR7DMZE4RLGREcZxkS2H8ZEHCbGRLQsxkTpMsZE
UDnGRK4/xkQURsZEe0zGROlSxkRQWcZErl/GRBRmxkSDbMZE4XLGREd5xkS2f8ZEFIbGRIOM
xkTpksZEaJnGRK6fxkQtpsZEg6zGROGyxkRHucZErr/GRBzGxkR7zMZE4dLGREfZxkS238ZE
HObGRIPsxkTh8sZER/nGRK7/xkQcBsdEewzHROESx0RHGcdErh/HRBQmx0SDLMdE6TLHREc5
x0SuP8dEFEbHRHtMx0ThUsdER1nHRK5fx0QUZsdEg2zHROFyx0RHecdErn/HRBSGx0R7jMdE
VJPHREeZx0S2n8dEHKbHRHusx0ThssdER7nHRK6/x0QUxsdEe8zHROHSx0RQ2cdErt/HRBTm
x0SD7MdE4fLHRFD5x0S2/8dEHAbIRHsMyETpEshERxnIRK4fyEQUJshEeyzIRPEyyERHOchE
tj/IRBRGyER7TMhE6VLIREdZyES2X8hEFGbIRINsyETpcshEUHnIRLZ/yEQlhshEg4zIROmS
yERQmchEtp/IRBymyESDrMhE6bLIRFC5yES2v8hEhcfIRIPMyETp0shEUNnIRLbfyEQc5shE
g+zIROnyyERQ+chE3//IRBwGyUSDDMlE6RLJRFgZyUS2H8lEHCbJRIMsyUTpMslEUDnJRLY/
yUQcRslEg0zJROFSyURQWclEtl/JRBxmyUSDbMlE6XLJREd5yUS2f8lEHIbJRIOMyUThkslE
UJnJRLafyUQUpslEg6zJROmyyURQuclErr/JRBTGyUSDzMlE6dLJRFDZyUSu38lEHObJRIPs
yUTp8slEsPrJRLb/yUQcBspEgwzKRPoSykRHGcpEth/KRBwmykSDLMpE6TLKRFA5ykS2P8pE
FEbKRHtMykTpUspEUFnKRLZfykQUZspEg2zKROlyykRQecpE</AssayXData><AssayYData Points="900">dtT6Pqrm+j4Cnfs+u0b7PsMO/D7N3vs+PE7+PpAs/T5i1vw+sID+Pns0/z4+6v8+u+IAP7hc
/z4D9wA/oJgAP2JXAD+PsAA/gDv+PmhjAT+5/gA/zq4AP8n9/z6W6gA/VLwBP5bEAT8B5AA/
CDcBP+ENAj/KCAA/F3cAP6N2Aj+GJAE/SvUAPzXUAD8R1wE/MmEBP88MAT/GEgE/udYBPxWO
AT9wHgE/FV4AP7SMAD9LZwE/Ij0AP+B/AT8/OAE/nYsAP19lAT+EGwE/+y0CP67SAT9ocgA/
s1QCPy9lAT/l5wA/TXcAP6tjAT9kMwE/mTEBPweJAD9k3wE/BS0CP3OoAT9SCgE/3GkBP6rZ
AT9kcQE/lJgBP0jwAD+kfgA/s2EBP5tXAT/dLwI/LjwAPx0NAT/vUQI/WeUAP6uVAT/u9wE/
CPoAP3TfAD+ZiAI/cIsBPxjvAT8NowE/+M8AP8NLAT9yRAI/MAICP/csAj/tzQE/l50CP1yK
Aj83bQE/0A4CP420AD8wEQI/C30BP+xsAj8Y3QA/5bgBP3JqAj+IIAE/ssIAP1owAT9A6wA/
BUcBPxOtAD/8uQA/WQABPxTtAD8y4QE/L1IBPyzcAT8LwgE/ecsBP9c2Aj//NAE/7eEAP9hn
AT+6PwI/0JMBPzzmAT/6MAE/LdQBP4B5Aj/eygE/ZSMBP5ZJAj8++gA/J6oBP75jAT94vwE/
UjICPzt5AT9PWAE/ouoAP9cVAT+fiQE/U+YBP+5JAj+YcAA/gosCPycGAT+CBQI/IqYBP/q1
AD+ynQE/0XABP/O+AT92EgM/+KgBP2mvAT8GgAE/E8UCP7oLAT+AmgI/iRECP5xNAT98GAI/
wkICP2A+AT9TOQE/iucBP/xUAj+hpAE/548BP+uwAT9OhAE/3poBPyoiAT9lmQE/0CYCP4FE
Aj8JUQE/k7kBP3UiAT8+NQI/0nICP0MoAj8cUAI/R08CP9S2AT/S6QE/IBcBP2kNAT87rAE/
JZgBPwvPAT9MEwI/Z/IAP7BnAj8YygI/UEUDP6pIAj/iAAI/uF0CP5LWAT+gOgI/3HUBP+4a
Aj8kmwE/uFACP5dhAj/iQAI/4E4CP+8hAz8BGgI/qDMCP/tyAT++5gE/L4gCP99ZAj+g7QE/
nuoBP6YqAj8WVAE/OpYCP1QGAj9MggE/jPYBP17VAT+ndQE/pZkCPy74AT8RQQI/LyQCP3Bc
Aj/SZwI/AvgBP9LIAD9N2AI/lC8CP9LZAT+LxQE/kZUDP0w/Aj9ZVwI/i7YBP6HoAD+uJgE/
dFQDP0QSAj+QOgI/8GICP0NEAj+P9AE/CnMBP3abAT9xdwI//g8DPxdmAj++pgE/3BQCP1qT
Aj95aQE/Mi4CP2cCAT/+eAI/zYMCP8yAAj9FRQI/NA4DP1/tAT/IxgI/xmICPxw9Aj8YQQM/
RYACP2Y/Aj97tQI/h4cCP2ujAj817AI/pyADP/8MAj83DgM/eEACP4aeAj+lvwI/UnUCP+r3
Aj+CugI/oa8CP863Aj9hwgI/FcYCPwchAj8cLwM/8uoBP6WzAj8TrwI/GD0DP3JIAj8/UgI/
EukCP6uHAj+FbwM/BswCP0oMAT9qqAI/Qn0DP+82Az+fSgM/F7ICP0b1Aj9RKgM/BogDP3yk
Aj9jFgI/WVcCP0hTAj84AgM/Fw0DP4gcAz+JvQI/u14CPyWTAj+esQI/zfMCP1vyAz/FSQI/
DzYDP/ZWAz9oGwM/GeACP8lJAz+BVgM/qLUDP/dSAz/FkAM/bi8DP/dMAj/OTAM/1MQCPxL1
AT8bAwM/FP4BP9wuBD/bPAQ/pl4CP4W3Az+2vgM/EKMDP8X/Aj+U9wI/mTADPwh8Az+1owQ/
pBkEP1NfAj+hGAM//WUDPwSwAj8clgI/EzwDP7SgAz/1TwQ/XUoEP50ZBD+krwI/wQEEP5Aw
Aj81+AM/KpICP2IPBD/60QM/+xgEP3mlBD/DJQI/DyMEPz5WAz8fVgM//gEDPyjIAz/YOgQ/
638DP5GnAj+5sgQ/G4QDP0ekAz9DhwM/ZvADPzPpAz8cAQQ/5E8DP3JjAz/9oQM/hlgDP9FY
Az8C2AM/GskCP4AVBD9pJAQ/vKYDP8B/Az8A1AM/+pYDPzB1Az+8xAQ/OLQDP+rcAj/HtwM/
4eYCP8NfBD/U4AM/qWcDP6KdAz9P8QM/I0gEPxPjAz+ZXgQ/If4DP6U/BT8BdwM/GKkDPySH
BD8JQwQ/nBIDP0SMAz8VEwQ/XNADP2XqAz8a5gM/TGsDP8d6BD/qMAQ/o6wDP5zLAz9m1AQ/
a8MDP3FyBD9kpAM/B8ICP/BKAz9mtAM/lHQDPz3rAz94wQM/oYoDPyGKBD/J6AM/SXsEP/H5
Az97lAM/7lUEP0RgBD8UBAM/yK0DPzsmBT+VJgQ/86kEP3wiAz9YLgQ/zrQEPzGyBT9T8AM/
lCcEP59SBD8QMQQ/4GwFPyKLAz+6ogM/umoEP0GAAz8bSwM/JM0DP1xZBD+KjQM/0fIEP02M
BD9yKQQ/4SMEP2QABD8+ZQQ/FEwGP2JPBT9wtQQ/UK0EP2KUBD9dwgM/X+QEPwIJBT+yXAQ/
zvYEP3UeBD8NngQ/w6sFP433BD/NigU/8RkEP3NBBD96KgQ/GHIFPyoCBD/7YwM/1hIFP6rA
BD/69wQ/aMkEP1u2BD9BtAU/zIsFPzM1BD/QaAQ/HAAFP6rNBD//fAU/ZeYFPzKmBD8NJwQ/
YSMFP0wOBT8SiAU/28gFP4nvBD/JQAQ/+hcFP2yMBT/oWwU/YrsEP4l+BD8z6QQ/Oi0FP4kX
BT9EaQU/6AYFPyXhBD8FsAQ/c3UEP7qFBT/dFAQ/M10EPxdEBT++4gM/1e0EPzR2BT/3pgU/
N1kFPwi8BD8CyAQ/IrEFP1CXBT8y+gQ/4QcEP4b8BD/C8gQ/F54FP7wABj9mzwQ/NRoFP4ks
Bj8GswU/RhAFP2AlBT/dwQU/j6oDP2TxBD+qygU/iHQFPxYTBj+WUAU/twMGPwdDBj+XQQY/
Bp0FPwr3BD9fUAY/Q/8FPzYoBT/jqwU/lYUEP6AHBj9NNwU/M48GP72dBT99qQU/deUFP025
BT+5ZgU/63sGP85sBT/E5QQ/PUoGP+6LBj8S3QQ/hIAFP0h5Bj+0AwU/rHYFPxYnBT8P6AU/
WVUGPw+bBT9A1AQ/YaEGP1fLBD//qgU/S+gFP/pbBj+MhgQ/epMGP39NBj9sugQ/2wgFPwkb
Bj8TqwY/CTsFP7HrBT8AdgU/+kMGP4wtBT+5GQY/bOsEPz8NBT+T0wU/+NoFP+bTBj8HKQY/
lwQGPy4RBT9nvwU/+tgFP7E5Bj/amgU/w+8FP6WRBj+A8AU/GVIGP001Bj+BfAc/aLUGP3hk
Bj++zQU/zTAGP6O2BT+UZwY/kr8FPw3qBT9yxgY/FSEHP+zBBT9aRwY/040FP6MUBz9VwwY/
rsoFP/viBT9bxQU/SXoGP15YBj8BDgY/L/MFP82cBT/NQAY/SjgGP4aiBj94OgY/BI8GP5w3
Bj/xfwY/nRQGPx7aBj8f2wY/RacGP/7bBT/5awY/mAUGP7Q6Bz8eVQc/e0IGP1h7Bj+8ZQY/
BPwFPz+OBj/41wY/aTcGP/sQBj+TBQY/zXwGPwJeBT+RuQU/t5YGPwXsBj/gSQY/ktIGP4Gj
Bj87uAc/nxQGP6EMBj9RngU/AUUIP7OgBT+13wY/v+0GP5l/Bj/LsgY/qRAGP11wBj8STQc/
MuoFP+HjBT+OeQc/+t8GPykVBz/sLAY/9HcGP0b8Bj/o+AY/dTkGPwFBBj+4hAU/KxIGP2to
Bz+ydQc/5FcIP8n+Bj/rrAY/CeoHP1uRBj9iPAg/bRgGP0kzBj8duwU/jsEFPx5UBz92iQY/
riUHP9S0Bz+omgY/QwsHPzt6Bz/tpwc/a5IHP1ZWBz+JCwc/nIQHP2+rBj/KsAY/L98HPwHn
Bz8PBQc/tFoGPyrwBj/ANwY/NbYGPz10Bz/IcAY/JyEHP+trBj99RgY/0hAHPxGLBj9mIAc/
AV0GP0yABj/nIwc/xpcGPwEjCD+IqAg/+2UHPzVRBz9kjAc/MfMGP+rfBz8Algc/xTEIP2zS
Bz/sBgc/RiMGP/HQBz+ycAc/njEHP90cCD+/zQY/pIgHP6lxBz9Xcgc/bbwHP0UtCD/TjQc/
d/wHP7TFBz/h3Ac/GnUHP2lyBz8uVwc/jG4HP7bKBj8cDwg/NaEHPxCOBz+6CAg//VsHP19x
Bz+8nwc/6/cGP69YCD9m7gY/Q9AIP10QCD8ZeQc/UcYHP+qHBz9w0gc/T3IHP8eZBz+epgc/
ZaQHPyDUBz8fEQk/rtkHPybFBz+rkQg/DGwHP7XWBz/aWwg/VX4IPz0qCD9yeQg/C4QHPwT1
Bz/9CAg/1z4IP484CD/DrAg/rmkHP59BCD/DuQg/28AHP8UqCD8Rkwg/jNgHP7xbCD/wTAg/
bicIP2AXCD+Brgg/5hYJP/QYCD/i5wg/O6oHP3W7Bz8Vqgg/yugIPwuoCD8wCwc/JTEHP8Qy
Bz/s/wg/2DsJP0vHCD9ATQg/IoEHPyUGCD8sWAk/0egHPzn7CD9nlAg/mGQIPzV/CD/Zpwg/
jb8HP7TKCD+jUwg/+pEHPyXsBz9gmQg/xlAHPwk0CD9xrgg/w0sJP2phCT90aQk/5VsIP8mc
CD8JNAc/0g4JPzZpCT9+Nwg/NuQHP92sCD8P/Ac/jf4HPzW/CT+8YAg/X2wJPwO/CD8EUwk/
bIkHPydWCT/+rQk/9dYJPxyJCD/0awk/i9sHP+zzBz80Hwg/</AssayYData></Step><Step><CommonData><SampleLocation>11</SampleLocation><SampleID></SampleID><SampleGroup></SampleGroup><SampleInfo></SampleInfo><SampleRow>C</SampleRow><SamplePlate>1</SamplePlate><WellType>REGENERATION</WellType><Concentration>-1</Concentration><ConcentrationUnits>µg/ml</ConcentrationUnits><MolarConcentration>-1</MolarConcentration><MolarConcUnits>nM</MolarConcUnits><MolecularWeight>-1</MolecularWeight><Temperature>28</Temperature><StartTime>5284871</StartTime><AssayTime>5</AssayTime></CommonData><FlowRate>1000</FlowRate><StepType>KREGENERATION</StepType><StepName>Regeneration</StepName><StepStatus>OK</StepStatus><ActualTime>5.00005</ActualTime><CycleTime>0.2</CycleTime><AssayXData Points="25">t3/KRB2GykSEjMpE6pLKRFGZykS3n8pEHabKRHysykTqsspEUbnKRLe/ykQdxspEhMzKROrS
ykRR2cpEt9/KRBXmykSE7MpE6vLKRFH5ykS3/8pEHQbLRIQMy0TqEstEURnLRA==</AssayXData><AssayYData Points="25">6Pc5wAMQTsCVpFfAlyVewAhcY8A3qmfAhjJrwPO5bcALxnDAxuhywHn/dMCOyHbA6FV4wLQX
esCCR3vAUOJ8wCDAfcAT7H7AzeV/wCKDgMDZDoHA/nSBwBXRgcBwM4LArFKCwA==</AssayYData></Step><Step><CommonData><SampleLocation>12</SampleLocation><SampleID></SampleID><SampleGroup></SampleGroup><SampleInfo></SampleInfo><SampleRow>C</SampleRow><SamplePlate>1</SamplePlate><WellType>NEUTRALIZATION</WellType><Concentration>-1</Concentration><ConcentrationUnits>µg/ml</ConcentrationUnits><MolarConcentration>-1</MolarConcentration><MolarConcUnits>nM</MolarConcUnits><MolecularWeight>-1</MolecularWeight><Temperature>28</Temperature><StartTime>5301142</StartTime><AssayTime>5</AssayTime></CommonData><FlowRate>1000</FlowRate><StepType>KREGENERATION</StepType><StepName>Regeneration</StepName><StepStatus>OK</StepStatus><ActualTime>5.00005</ActualTime><CycleTime>0.2</CycleTime><AssayXData Points="25">tx/LRBUmy0SELMtE4jLLRFE5y0S3P8tEHUbLRHxMy0TqUstESFnLRK9fy0QdZstEhGzLROpy
y0RRectEr3/LRB2Gy0SEjMtE4pLLREiZy0S3n8tEHabLRISsy0TisstEUbnLRA==</AssayXData><AssayYData Points="25">nefpPD9vaz2R8ro9XPb7PUfpGD5Cuig+Dpo7PuBiRD7sLFU+gsFfPqzkbD5aXnY+PI96PqBa
gj7k84Y+rxeIPvNciT61qI0+qPOOPnvAkj5NypU+M/2ZPnqpmT5WBZs+mSicPg==</AssayYData></Step><Step><CommonData><SampleLocation>11</SampleLocation><SampleID></SampleID><SampleGroup></SampleGroup><SampleInfo></SampleInfo><SampleRow>C</SampleRow><SamplePlate>1</SamplePlate><WellType>REGENERATION</WellType><Concentration>-1</Concentration><ConcentrationUnits>µg/ml</ConcentrationUnits><MolarConcentration>-1</MolarConcentration><MolarConcUnits>nM</MolarConcUnits><MolecularWeight>-1</MolecularWeight><Temperature>28</Temperature><StartTime>5317238</StartTime><AssayTime>5</AssayTime></CommonData><FlowRate>1000</FlowRate><StepType>KREGENERATION</StepType><StepName>Regeneration</StepName><StepStatus>OK</StepStatus><ActualTime>4.99895</ActualTime><CycleTime>0.2</CycleTime><AssayXData Points="25">t7/LRB3Gy0SEzMtE4tLLRFHZy0Sv38tEFebLRITsy0Ti8stESPnLRK//y0QdBsxEfAzMROIS
zERIGcxErx/MRB0mzESMLMxE4jLMREg5zESvP8xEFUbMRHxMzETqUsxESFnMRA==</AssayXData><AssayYData Points="25">h8RiwJVRb8CPVXXAfup4wEeEe8DITH3A335/wEdggMCV/4DA4ZOBwKQcgsBwlYLAqPaCwH5R
g8B60YPAhPmDwAlvhMCSpYTAzeSEwJMhhcDOaoXAhY6FwBj3hcCFEIbAh0WGwA==</AssayYData></Step><Step><CommonData><SampleLocation>12</SampleLocation><SampleID></SampleID><SampleGroup></SampleGroup><SampleInfo></SampleInfo><SampleRow>C</SampleRow><SamplePlate>1</SamplePlate><WellType>NEUTRALIZATION</WellType><Concentration>-1</Concentration><ConcentrationUnits>µg/ml</ConcentrationUnits><MolarConcentration>-1</MolarConcentration><MolarConcUnits>nM</MolarConcUnits><MolecularWeight>-1</MolecularWeight><Temperature>28</Temperature><StartTime>5333386</StartTime><AssayTime>5</AssayTime></CommonData><FlowRate>1000</FlowRate><StepType>KREGENERATION</StepType><StepName>Regeneration</StepName><StepStatus>OK</StepStatus><ActualTime>5.00005</ActualTime><CycleTime>0.2</CycleTime><AssayXData Points="25">r1/MRBVmzER8bMxE4nLMREl5zESvf8xEFYbMRHSMzETiksxESZnMRK+fzEQNpsxEfKzMRPOy
zERJucxEr7/MRBXGzER0zMxE4tLMREnZzESv38xEFebMRHzszETi8sxESfnMRA==</AssayXData><AssayYData Points="25">yXSNPc9a1D1QEQk+YWEoPvByRj4H0Fw+YfNpPkpqdj4qBII+BTWJPlhojT54fpM+BvSVPovS
mz6i3Js+0/ihPsG4oz4f9Kc+QyqqPoFRrT7OSa8+Se+wPjTMsj7YqLY+GRy3Pg==</AssayYData></Step><Step><CommonData><SampleLocation>11</SampleLocation><SampleID></SampleID><SampleGroup></SampleGroup><SampleInfo></SampleInfo><SampleRow>C</SampleRow><SamplePlate>1</SamplePlate><WellType>REGENERATION</WellType><Concentration>-1</Concentration><ConcentrationUnits>µg/ml</ConcentrationUnits><MolarConcentration>-1</MolarConcentration><MolarConcUnits>nM</MolarConcUnits><MolecularWeight>-1</MolecularWeight><Temperature>28</Temperature><StartTime>5349485</StartTime><AssayTime>5</AssayTime></CommonData><FlowRate>1000</FlowRate><StepType>KREGENERATION</StepType><StepName>Regeneration</StepName><StepStatus>OK</StepStatus><ActualTime>4.99907</ActualTime><CycleTime>0.2</CycleTime><AssayXData Points="25">sv/MRBAGzUR3DM1E3RLNREQZzUSqH81EECbNRHcszUTdMs1ERDnNRKo/zUQQRs1Ed0zNRN1S
zUREWc1Eql/NRBBmzUR3bM1E3XLNRER5zUSqf81EEIbNRHeMzUTdks1ERJnNRA==</AssayXData><AssayYData Points="25">d6ViwGobcMCTGHbAAo95wNPoe8CXEn7A3gOAwGuRgMCUQIHAWrmBwLY4gsACj4LAmgqDwERC
g8DgpoPADA2EwIo9hMDJe4TANdaEwBnyhMDiJYXAPTuFwMukhcBTq4XAD9yFwA==</AssayYData></Step><Step><CommonData><SampleLocation>12</SampleLocation><SampleID></SampleID><SampleGroup></SampleGroup><SampleInfo></SampleInfo><SampleRow>C</SampleRow><SamplePlate>1</SamplePlate><WellType>NEUTRALIZATION</WellType><Concentration>-1</Concentration><ConcentrationUnits>µg/ml</ConcentrationUnits><MolarConcentration>-1</MolarConcentration><MolarConcUnits>nM</MolarConcUnits><MolecularWeight>-1</MolecularWeight><Temperature>28</Temperature><StartTime>5365540</StartTime><AssayTime>5</AssayTime></CommonData><FlowRate>1000</FlowRate><StepType>KREGENERATION</StepType><StepName>Regeneration</StepName><StepStatus>OK</StepStatus><ActualTime>5.00005</ActualTime><CycleTime>0.2</CycleTime><AssayXData Points="25">qp/NRBCmzUR3rM1E3bLNRES5zUSqv81EEMbNRHfMzUTd0s1ERNnNRKrfzUQQ5s1Eb+zNRN3y
zURE+c1Eov/NRBAGzkR3DM5E1RLOREQZzkSqH85EECbORHcszkTdMs5ERDnORA==</AssayXData><AssayYData Points="25">CEQOPqeEMj6NRlU+urFtPu/phT5H75A+496XPlsCoT4Wyqk+m8eqPotTrz74EbU+Pfm4PkQ1
vj6TAcI+feDFPnS+yT4uMss+Xe7KPkcs0D64GdY+a2bXPsd/2T6KL9s+iIXZPg==</AssayYData></Step><Step><CommonData><SampleLocation>1</SampleLocation><SampleID></SampleID><SampleGroup></SampleGroup><SampleInfo></SampleInfo><SampleRow>C</SampleRow><SamplePlate>1</SamplePlate><WellType>BUFFER</WellType><Concentration>-1</Concentration><ConcentrationUnits>µg/ml</ConcentrationUnits><MolarConcentration>-1</MolarConcentration><MolarConcUnits>nM</MolarConcUnits><MolecularWeight>-1</MolecularWeight><Temperature>28</Temperature><StartTime>5380462</StartTime><AssayTime>30</AssayTime></CommonData><FlowRate>1000</FlowRate><StepType>BASELINE</StepType><StepName>Baseline</StepName><StepStatus>OK</StepStatus><ActualTime>29.999</ActualTime><CycleTime>0.2</CycleTime><AssayXData Points="150">qj/ORBBGzkRvTM5E1VLORDtZzkSqX85EEGbORHdszkTVcs5EVHnORKp/zkQIhs5Ed4zORN2S
zkQ7mc5Eop/ORBCmzkR3rM5E3bLORES5zkSiv85EEMbORHfMzkTd0s5EVNnORKLfzkQQ5s5E
b+zORN3yzkQ7+c5Eqv/ORBAGz0R3DM9E1RLPRDsZz0SqH89ECCbPRG8sz0TdMs9EOznPRKI/
z0QIRs9Ed0zPRNVSz0REWc9Eql/PRAhmz0RvbM9E3XLPRER5z0Sif89EEIbPRG+Mz0TVks9E
RJnPRKKfz0QQps9Ed6zPRNWyz0REuc9Eor/PRAjGz0RvzM9E1dLPRDvZz0Si389EEObPRG/s
z0TV8s9ERPnPRKL/z0QQBtBEbwzQRNUS0ERkGdBEoh/QRAgm0ERvLNBE1TLQRDs50ESiP9BE
CEbQRG9M0ETVUtBEO1nQRKpf0EQIZtBEb2zQRNVy0EQ7edBEon/QRAiG0ERvjNBE3ZLQRDuZ
0ESin9BEKabQRG+s0ETlstBEO7nQRKK/0EQIxtBEd8zQRN3S0EQ72dBEot/QRBDm0ERv7NBE
3fLQRHv60ESq/9BEEAbRRHcM0UTdEtFERBnRRKof0UQQJtFEdyzRRN0y0UREOdFEqj/RRBBG
0USYTNFE3VLRRERZ0USqX9FEEGbRRHds0UTdctFERHnRRKp/0UQQhtFEd4zRRN2S0UREmdFE
qp/RRAim0UR3rNFE3bLRRES50USiv9FEEMbRRHfM0UTd0tFERNnRRKrf0UQQ5tFEf+zRRN3y
0UQ7+dFE</AssayXData><AssayYData Points="150">PnbuPt6+7z5loPE+HWnwPhDI8z7Pn/Q+AHzzPjIb9T6Y1Pg+aIf3PpX6+j6SU/k+9E36PtIm
+j47YPs+wC/7Pier/D4ocf4+zJf9PpqC/j5M0wA/Y3T/PmuI/z4K6f8+0w0BP72OAT/sSwE/
WFIBPwj2Aj/wpAI/p0kBP5tUAz/1VgM/x4gCP4Q7Az8kYQM/RHIEP92TAz/6nQQ/y6kEPwPk
BT/BlQQ/CgYFP7jrBT8GSQU/g8sFPzyTBj94xAU/+zUIP4/OBj9tRgc/bMIGP/cMBz/40QY/
t2UIP560CD8uMgc/yY8HP7J2CD/gtQc/tJYJP7D2Bz8+Bgo/ZogIP94DCz/mCQo/k8EIP/vV
CT+E8Qo/1aULP9zxCj/XwQk/WegKP0TkCz+08go/aJYKP5IyCz9nuQs/e1MMP9w6DD8ivgs/
BjQMP75hDD+1Zgw/mq8MP+BlDD+MHww/q0INP4EiDT+rqg0/GSYNP6K6DT9d2Qw/jNcNPzSC
DT9qyg4/WqUOPxgGDj/6Vg0/YywPP22MDj8g1A8/xmwPP9VEDz9flg4/ZDUPPzhbDz/HhA8/
+zsPP4qjDz8d2A8/RTUQPwc7ET/qoBE/8TMQP7L0ED+UaBA/UbAQP3v+ED/bURA/NuEQP1aF
ED+W8BE/b4YSP7U5Ej/QXBI/lkARPyVOET94JBE/uh0SP3JZEj+hKxM/qoYRP+uiET9vthE/
qN4SP3+5Ej+8xRI/yxgTP20YEz+sHhQ/Pg0UP4K+Ej+AZhM/uK4TPznlEz9zCRM/Kn0UP14g
FD8+/RM/</AssayYData></Step><Step><CommonData><SampleLocation>1</SampleLocation><SampleID></SampleID><SampleGroup></SampleGroup><SampleInfo></SampleInfo><SampleRow>C</SampleRow><SamplePlate>1</SamplePlate><WellType>BUFFER</WellType><Concentration>-1</Concentration><ConcentrationUnits>µg/ml</ConcentrationUnits><MolarConcentration>-1</MolarConcentration><MolarConcUnits>nM</MolarConcUnits><MolecularWeight>-1</MolecularWeight><Temperature>28</Temperature><StartTime>5411445</StartTime><AssayTime>80</AssayTime></CommonData><FlowRate>1000</FlowRate><StepType>LOADING</StepType><StepName>Loading</StepName><StepStatus>OK</StepStatus><ActualTime>80</ActualTime><CycleTime>0.2</CycleTime><AssayXData Points="400">of/RRCAG0kRmDNJE1BLSRDIZ0kSZH9JE/yXSRGYs0kTMMtJEMjnSRJk/0kQHRtJEZkzSRNRS
0kQyWdJEmV/SRAdm0kRmbNJEzHLSRDJ50kShf9JE/4XSRGaM0kTMktJEO5nSRJmf0kT/pdJE
bqzSRNSy0kQ7udJEur/SRP/F0kRmzNJE1NLSRDLZ0kSZ39JE/+XSRGbs0kTM8tJEMvnSRJn/
0kT/BdNEZgzTRMwS00Q7GdNEmR/TRP8l00RmLNNEzDLTRDI500SZP9NE/0XTRGZM00TMUtNE
Q1nTRKFf00QHZtNEZmzTRNRy00Q7edNEoX/TRBCG00RujNNE1JLTRDuZ00Shn9NEB6bTRG6s
00TUstNEO7nTRKm/00QHxtNEbszTRNTS00Q72dNEod/TRAfm00Ru7NNE1PLTRDv500Sh/9NE
BwbURG4M1ETlEtREOxnURKEf1EQHJtREbizURGgz1EQ7OdREoT/URAdG1ERmTNRE1FLURDJZ
1EShX9REB2bURG5s1ETUctREO3nURKF/1EQHhtREbozURNSS1EQ7mdREmZ/URAem1ERurNRE
1LLURDu51ESZv9REB8bURG7M1ETM0tREZNnURKHf1EQo5tREbuzURNTy1EQy+dREof/URAcG
1URuDNVEzBLVRDIZ1UShH9VE/yXVRGYs1UTUMtVEOznVRKE/1UQgRtVEZkzVRNRS1UQ7WdVE
mV/VRP9l1URubNVE1HLVRDJ51UShf9VEB4bVRG6M1UTUktVEbJnVRJmf1UT/pdVEbqzVRMyy
1UQ7udVEmb/VRAfG1URmzNVE1NLVRDLZ1USZ39VE/+XVRG7s1UTM8tVEO/nVRKH/1UT/BdZE
bgzWRMwS1kQ7GdZEmR/WRAcm1kRuLNZEzDLWRHw51kShP9ZEB0bWRG5M1kTMUtZEMlnWRJlf
1kT/ZdZEbmzWRMxy1kStedZEoX/WRAeG1kRmjNZEzJLWRDKZ1kSZn9ZE/6XWRGas1kTUstZE
MrnWRKG/1kT/xdZEuMzWRMzS1kQy2dZEod/WRJPm1kRm7NZEzPLWRDv51kSZ/9ZEBwbXRGYM
10TUEtdEOxnXRJkf10QHJtdEZizXRMwy10QyOddEoT/XRAdG10RmTNdEzFLXRL5Z10SZX9dE
B2bXRGZs10TMctdEMnnXRJl/10T/hddEZozXRMyS10QymddEoZ/XRAem10RmrNdE1LLXRDu5
10Shv9dE/8XXRG7M10TU0tdEO9nXRKHf10QH5tdEbuzXRNTy10Q7+ddEof/XRAcG2ERuDNhE
1BLYRDsZ2EShH9hEBybYRG4s2ETUMthEOznYRKk/2EQHRthEbkzYRPVS2EQ7WdhE61/YRAdm
2ERmbNhE1HLYRDt52ESxf9hEB4bYRG6M2ETMkthEO5nYRKGf2EQHpthEbqzYRMyy2EQyudhE
2r/YRAfG2ERuzNhE1NLYRDLZ2ESh39hEB+bYRG7s2ETM8thEO/nYRKH/2EQHBtlEZgzZRPUS
2UQ7GdlEoR/ZRAcm2USnLNlE1DLZRDI52UShP9lEB0bZRG5M2UTUUtlEO1nZRJlf2UQHZtlE
ZmzZRNRy2UQYetlEoX/ZRAeG2URujNlE1JLZRDKZ2UShn9lE/6XZRGas2UTMstlEMrnZRKG/
2UQHxtlEbszZRNTS2UQy2dlEmd/ZRAfm2URm7NlEzPLZRDL52USh/9lEBwbaRGYM2kTUEtpE
MhnaRJkf2kQoJtpEZizaRMwy2kQyOdpEoT/aRP9F2kRuTNpE1FLaRDtZ2kR2YNpE/2XaRGZs
2kTMctpEO3naRJl/2kT/hdpEZozaRMyS2kQ7mdpEoZ/aRBim2kRmrNpE9bLaRDK52kSZv9pE
B8baRGbM2kTM0tpEMtnaRKHf2kT/5dpEZuzaRMzy2kQy+dpEof/aRP8F20RmDNtEzBLbRDIZ
20SZH9tE/yXbRGYs20TMMttEOznbRJk/20QHRttEZkzbRMxS20Q7WdtEmV/bRP9l20RmbNtE
BXPbRDJ520SZf9tE/4XbRGaM20TMkttEO5nbRKGf20QHpttEZqzbRNSy20Q7udtEmb/bRAfG
20RuzNtE1NLbRDvZ20Sh39tEB+bbRG7s20TU8ttEO/nbRA==</AssayXData><AssayYData Points="400">oKwVP0cNFT8qihU/blAUP2ayFD/fXRU/AFUUPwDMFT/f9RU/i3QVP7ihFT/ezxU/4Z0VP0Uy
FD+NLhY/oyEWPyCBFj/CnBY/GvsVP8BrFT+5CxY/o1UXP6hKFz8cGxY/vXgWP116Fz9cSBY/
PWkXP7FFFj96KRc/1n8YP5PkFj/RJhc/CAoXP7KsFz9GIxg/B1gXP1fsFz+/zRc/A8oXP50t
Fz+h4xc/qv0YP2naFz8zDxg/EnEYP4ziGD83wxc/Rv8YPyeSFz/aARk/5JYXP3ObGD/NVBk/
ABgZPwbEGT/HvBg/FJgZP6IbGT9oHRk/09oZP12TGT98qBk/fDcaP1YFGz/9Gxk/g3oZP1wn
Gj+aAxk/6V4aPzJnGj+51Ro/l94ZP4ByGT8xuxk/Ew8aPxcOGj96ixo/q8oaPwxqGj8MaBo/
CxsbP+2+Gz/9Khw/kWgbP/CyGT/hUhs/QCIbPwpqGj/qlxs/4+YcPz56HD8Tlhw/1NQbP9ke
Gz8nCRs/+8sbP8/DGz9Lqhs/bIIcP8xAHT/VbBw/SOYbP+NJHD/CIBw/epEcP+agHD84hRw/
0jscP+OAGz9ZMB0/FggdP0voHD/jmxw/n2UcP2nyHD8gqB0/qEMdP4iRHD9wMB0//RMdP6uP
HD8kuRw/cdIdP3WBHT9kXh0/9bwcP0gmHj8tjh4/bGAdP7coHj9Ycx4/XkwdP7a7HT/YRx4/
hW0eP78KHT9lYB4/ZGYeP+iZHz9oTx4/ly0fPwreHj+StB8/LsUeP4Y+Hz+JjB8/ISUgP+8g
Hz/DuB4/SKAePwnzHj/SoR8/pQgfP5E7Hz/6RR8/SFcfP6xaHz+fUR4/hjUgPzMgHz8unh8/
yPYfP0R3Hz+LMiA/7fkfP8UyID9OlR8/nqcfP/DSID8wfyA/ix4gP7jjID8jSx8/288gP65t
ID+T4yA/iQ0gPww9ID+lkiE/m6IgPxlRID9LXSE/aNMfP7qoID9PfyA/UkAgPxMAIT9OSSE/
g4AhP1ILIT8q9yA/5KchPzhGIT+9nCA/txwhP83aIT/++CA/1fohPx2GIT/sQyE/fcwhP+4r
IT/9AyI/HZMhPzS3IT9M6CE/FuYhP2zCIT9/USI/72kiP7C4Ij/F8CA/lZ4iP3JwIT+DTSI/
YT8iP1erIT/eMSM//BcjPxU9Ij/ILiI/vjMhP6KJIj8c4CI/WQwjPwYlIj9dAiM/Lp4iP00r
Ij/7TCM/MxcjP9o1Iz9Z4yI/21ojPzoHIj8obyM/rb0hP+10Ij9lOCM/NBEjP2yTJD9fzCM/
51AiP/hdIz8DKyQ/KnMkP3EsJD+DyiM/PJ8jP3bqIz8/CiM/kvAkPwKXJD+/vyQ/ej0lPwt+
Iz+HJiQ/yPMjP7WiIz8uICQ/rDokPzGIIz9bIiU/szgkP2TjJD/wcyU/p3UkP+R5JT9nmyQ/
VkUlP9LBJD+wDyU/NAIlP1mxJD/SGCU/AZkkP6c7Jj832iQ/jVskP6bLJT+dQCU/D68kP+N3
JT9DzyU/jMYlP3/jJT+5kCQ/HlslP7e9JT+PwyQ/9/AlP9ZfJD+E7SU/B5wlP0O9Jj/b6yU/
HZQlP4zqJT+odCU/kQQmP/XQJT+MZyU/DvslP/3UJD/UFSY/Ts8nP6qrJj++5iY/ZKQlP5mU
Jj+3uiU/zxYnP+0mJj8GtiY/rcomP2LPJj9rzyU/zeQmP90DJz9TtSY/XD0nPzaqJj+ThyY/
eWsnP5TUJj+M2SY/CBAnP+lOJz96+iY/hOInPz9fJj+PCCc/FlcnP46VJj83Kyg/H8wmPxGk
Jz/Y0Cc//conP9CAJj9mgSc//DYnP6VYJz/LNSg/z54mP5oHJz8KqCc/ioMmP2gdJz/x/yY/
iVInPyOjJz+pWCc/wQwoP7+dJz8bbCg/qw0oP57NJz+pASk/7cknPwJ9KD+KKCc/OUgoP3ux
Jz8TJyk/mMwnPygMKD9Kaig/Nv8oP7grKD8JZyc/9LQnP6S6KD+0VCg/1YsoP9JBKT9O+yg/
RbUoP/aRKT/0fyg/mQ8qP4dVKT8LLyk/WnYpP2xcKD9g4yg/UaopPyYQKT8Q2Sk/c4goPwUz
KT/12Sk/yX8qPy16KT+eJCk/I/cpP2C3KT/7wyk/LU8pPw==</AssayYData></Step><Step><CommonData><SampleLocation>1</SampleLocation><SampleID></SampleID><SampleGroup></SampleGroup><SampleInfo></SampleInfo><SampleRow>C</SampleRow><SamplePlate>1</SamplePlate><WellType>BUFFER</WellType><Concentration>-1</Concentration><ConcentrationUnits>µg/ml</ConcentrationUnits><MolarConcentration>-1</MolarConcentration><MolarConcUnits>nM</MolarConcUnits><MolecularWeight>-1</MolecularWeight><Temperature>28</Temperature><StartTime>5492412</StartTime><AssayTime>30</AssayTime></CommonData><FlowRate>1000</FlowRate><StepType>BASELINE</StepType><StepName>Baseline</StepName><StepStatus>OK</StepStatus><ActualTime>30.001</ActualTime><CycleTime>0.2</CycleTime><AssayXData Points="150">of/bRAcG3ERuDNxE1BLcRDsZ3EShH9xEBybcRG4s3ETUMtxEOzncRKE/3EQHRtxEbkzcRNRS
3EQ7WdxEoV/cRAdm3ERubNxE1HLcRDt53EShf9xEB4bcRG6M3ETUktxEO5ncRKGf3EQHptxE
ZqzcRNSy3EQ7udxEob/cRAfG3ERmzNxE1NLcRDvZ3ESh39xEB+bcRGbs3ETU8txEMvncRKH/
3EQHBt1EZgzdRNQS3UQ7Gd1EmR/dRP8l3URmLN1E1DLdRDI53UShP91E/0XdRG5M3UTUUt1E
O1ndRKFf3UT/Zd1EZmzdRMxy3UQ7ed1EmX/dRAeG3URmjN1E1JLdRDKZ3UShn91EB6bdRG6s
3UTMst1EO7ndRJm/3UQHxt1EbszdRMzS3UQy2d1Eod/dRAfm3URm7N1E1PLdRDv53USh/91E
BwbeRGYM3kTMEt5EMhneRJkf3kQHJt5EZizeRNQy3kQyOd5EmT/eRP9F3kRuTN5E1FLeRDtZ
3kShX95EB2beRG5s3kTMct5EMnneRJl/3kQHht5EZozeRMyS3kQ7md5EmZ/eRAem3kRmrN5E
1LLeRDu53kSZv95E/8XeRGbM3kTU0t5EMtneRKHf3kT/5d5EZuzeRNTy3kQy+d5Emf/eRP8F
30RmDN9E1BLfRDsZ30SZH99E/yXfRGYs30TlMt9EMjnfRKE/30T/Rd9EbkzfRNRS30QyWd9E
oV/fRP9l30RmbN9EJnPfRDt530SZf99E/4XfRGaM30TMkt9EMpnfRJmf30T/pd9EbqzfRNSy
30RDud9E</AssayXData><AssayYData Points="150">yEYqP+SGKj/mRyo/mnspP+R0KT8kgCk/2bcqP47vKT9NkSk/Q1YqPzhoKj9/ayo/14AqPx9b
Kj+qTio/8tIpP8bsKj/Foyk/pmcpPwJkKz/tWSk/EvwqPzSJKj+Rbyk/FWwqPxYgKj9YMSs/
GAorP3f+Kj/SACs/UwMrP/FYKj/i7yo/UXEqP5FDKz83qCs/ybYrP0VbKz8ZZCo/adArP6d6
Kj+82Cs/dc4rP4o0Kz+oOCs/xMsrP9zHKz+Q3ys/nmUsP4ivLD+5uys/pYkrP+PVKz+GQys/
6ggrPxveKz+Zwyo/bzIrP5BfKz8sDSw/0vErP7XwKz8LXyw/F+grP/0fLT9C+is/wq0sP7Ez
LD/fRis/DRkrP6OvLD9zJiw/m+EqP9H7Kz/M7Cw/FWEsP36/LD+GnCs/lEAtP7YXLT/skCw/
YHEsPw1rKz+5gSw/VRMsP6+ELD+FDS0/P4IrPyuoLD8uNyw/EDItP+xsLT+hTiw/Lv0sP/r3
Kz9W/yw//kYuP3quLD8Lliw/Ut4sP0oqLT8UaS0/maMsP2HcLT8U9Sw/HXktP8Y/Lj9moy0/
lvYsP5E+LT8D0yw/5zUsP9CmLD+L9Sw/xDEtPx6VLT+ufC4/sMssPwJhLT9/Vy0/dkQsPw5H
Lj/1/Sw/9F8tPz+1LD+bRS0/TfUtP5yELD+Cui4/Rz0uP4enLT9vUi4/+p4tP8GYLT9gjC4/
3h4uPyqRLT9Cxy0/ouQtPyWxLT+kMy4/TKsuP07NLj98vy4/NWsuP/1OLj9GnS4/YugtPySv
Lj9yni0/</AssayYData></Step><Step><CommonData><SampleLocation>10</SampleLocation><SampleID>QA013.765M.C1 gp120</SampleID><SampleGroup></SampleGroup><SampleInfo></SampleInfo><SampleRow>C</SampleRow><SamplePlate>1</SamplePlate><WellType>KSAMPLE</WellType><Concentration>-1</Concentration><ConcentrationUnits>µg/ml</ConcentrationUnits><MolarConcentration>125</MolarConcentration><MolarConcUnits>nM</MolarConcUnits><MolecularWeight>-1</MolecularWeight><Temperature>28</Temperature><StartTime>5531022</StartTime><AssayTime>180</AssayTime></CommonData><FlowRate>600</FlowRate><StepType>ASSOC</StepType><StepName>Association</StepName><StepStatus>OK</StepStatus><ActualTime>180.005</ActualTime><CycleTime>0.2</CycleTime><AssayXData Points="900">sb/fRA/G30R2zN9E1NLfRDrZ30Sh399ED+bfRHbs30Tc8t9ES/nfRKn/30QPBuBEdgzgRNwS
4ERDGeBEqR/gRA8m4ER2LOBE3DLgREM54ESpP+BED0bgRHZM4ETcUuBEQ1ngRKlf4EQPZuBE
dmzgRNxy4ERDeeBEqX/gRA+G4ER2jOBE3JLgREOZ4ESpn+BEGKbgRG6s4ETcsuBEQ7ngRKm/
4EQPxuBEdszgRNzS4ERD2eBEqd/gRAfm4ERu7OBE3PLgREP54ESp/+BEDwbhRG4M4UTkEuFE
QxnhRKkf4UQPJuFEdizhRNwy4URDOeFEqT/hRA9G4UR2TOFE1FLhRENZ4USpX+FEB2bhRG5s
4UTUcuFEQ3nhRKl/4UQPhuFEdozhRNyS4URDmeFEqZ/hRA+m4URurOFE3LLhREO54USpv+FE
B8bhRG7M4UTc0uFEOtnhRKnf4UQP5uFEbuzhRA3z4UQ6+eFEqf/hRA8G4kR2DOJE3BLiREMZ
4kShH+JEDybiRHYs4kTUMuJEQzniRKk/4kQPRuJEbkziRNxS4kQ6WeJEqV/iRAdm4kR2bOJE
1HLiREN54kTKf+JED4biRHaM4kTUkuJEdJniRKGf4kQHpuJEbqziRNyy4kRDueJEob/iRAfG
4kR2zOJE1NLiRDrZ4kSh3+JEB+biRG7s4kTU8uJEOvniRKn/4kQgBuNEbgzjRNQS40RLGeNE
qR/jRAcm40R2LONE1DLjREM540SpP+NEB0bjRG5M40TUUuNEOlnjRKFf40QHZuNEbmzjRNRy
40QgeuNEoX/jRAeG40RujONEDZPjREOZ40Shn+NEB6bjRG6s40TUsuNEOrnjRKG/40QHxuNE
dszjRNzS40Q62eNEod/jRAfm40R27ONE1PLjREP540Sh/+NEBwbkRHYM5ETcEuREQxnkRKkf
5EQPJuREdizkRNwy5ERDOeREqT/kRA9G5ER2TORE3FLkRENZ5ESpX+RED2bkRKds5ETccuRE
Q3nkRKl/5EQPhuREdozkRNyS5ERDmeREqZ/kRA+m5ER2rORE1LLkREO55EShv+RED8bkRHbM
5ETc0uREOtnkRKnf5EQP5uREduzkRNzy5EQ6+eREqf/kRA8G5UR2DOVE3BLlREMZ5USpH+VE
DyblRHYs5UTcMuVEQznlRKE/5UQPRuVEdkzlRNxS5URDWeVEqV/lRA9m5UR2bOVE3HLlREN5
5USpf+VED4blRHaM5UTUkuVEOpnlRKmf5UQPpuVEdqzlRNyy5URDueVEob/lRAfG5UR2zOVE
3NLlRDrZ5USp3+VED+blRG7s5UTk8uVEOvnlRKn/5UQPBuZEdgzmRNwS5kQ6GeZEqR/mRA8m
5kRuLOZE1DLmREM55kSpP+ZEB0bmRHZM5kTcUuZEOlnmRLFf5kQHZuZEbmzmRNxy5kQ6eeZE
qX/mRAeG5kR2jOZELpPmRDqZ5kShn+ZEB6bmRG6s5kTUsuZEOrnmRKG/5kQPxuZEbszmRNTS
5kQ62eZEhuDmRAfm5kR27OZE3PLmRDr55kSp/+ZEBwbnRG4M50TUEudEOhnnRKEf50QHJudE
diznRNQy50Q6OedEqT/nRAdG50R2TOdE1FLnRENZ50TKX+dEB2bnRG5s50TUcudEQ3nnRKF/
50QHhudEboznRNyS50Q6medEqZ/nRGGm50RurOdE3LLnRDq550Spv+dEB8bnRG7M50TU0udE
OtnnRKHf50QP5udEbuznROTy50Q6+edEof/nRAcG6ERuDOhE1BLoREMZ6EShH+hEByboRHYs
6ETcMuhEYznoRKk/6EQPRuhEdkzoRNRS6ERDWehEqV/oRA9m6ER2bOhEFnPoREN56ESpf+hE
D4boRHaM6ETckuhEQ5noRKmf6EQPpuhEdqzoRNyy6ER0uehEqb/oRDDG6ER2zOhE3NLoREPZ
6ESp3+hED+boRHbs6ETc8uhEQ/noRKn/6EQPBulEdgzpRNwS6URDGelEqR/pRA8m6UR2LOlE
9TLpRDo56UShP+lED0bpRHZM6UQuU+lEQ1npRMJf6UQHZulEbmzpRNxy6URDeelEoX/pRA+G
6URujOlE3JLpRDqZ6USpn+lEB6bpRG6s6UTcsulEOrnpRKG/6UQPxulEfszpRNTS6URD2elE
od/pRA/m6URu7OlE3PLpRDr56USp/+lEBwbqRG4M6kTUEupEQxnqRKkf6kQPJupEbizqRNQy
6kRDOepEqT/qRA9G6kR2TOpE3FLqRDpZ6kSpX+pED2bqRI5s6kTccupEQ3nqRKl/6kQHhupE
dozqRNSS6kRDmepEoZ/qRAem6kR2rOpE3LLqRMa56kShv+pEB8bqRHbM6kTU0upEQ9nqRKHf
6kQH5upEduzqRNzy6kRD+epEof/qRA8G60RuDOtE3BLrRDoZ60ShH+tEBybrRG4s60TUMutE
OjnrRKk/60QHRutEdkzrRNRS60Q6WetEoV/rRA9m60RubOtE1HLrRDp560Shf+tEB4brRG6M
60TUkutEOpnrRKGf60QHputEbqzrRNSy60Q6uetEob/rRA/G60R+zOtE1NLrRDrZ60Sx3+tE
B+brRG7s60TU8utEQ/nrRKH/60QPBuxEbgzsRO0S7EQ6GexEoR/sRA8m7ER2LOxE3DLsRDo5
7ES5P+xED0bsRHZM7ETcUuxEOlnsRKlf7EQPZuxEdmzsRNxy7ERDeexEqX/sRA+G7ER2jOxE
3JLsREOZ7ESpn+xED6bsRI6s7ETcsuxEQ7nsRKm/7EQPxuxEdszsRNzS7ERD2exEqd/sRA/m
7ER27OxE3PLsREP57ERFAO1EDwbtRHYM7UTcEu1EQxntRKkf7UQPJu1EbiztRNwy7URDOe1E
qT/tRA9G7UR2TO1E3FLtRENZ7USpX+1EB2btRG5s7UTccu1EQ3ntRKl/7UQHhu1EdoztRNyS
7URDme1EqZ/tRCim7URurO1E1LLtRDq57USpv+1ED8btRHbM7UTU0u1EQ9ntRKHf7UQP5u1E
duztRNzy7UQ6+e1Eqf/tRA8G7kR2DO5E3BLuREMZ7kSpH+5EDybuRG4s7kSpM+5EOjnuRKE/
7kQHRu5EdkzuRNRS7kQ6We5En2DuRJtm7kRubO5E1HLuREN57kSpf+5ED4buRHaM7kTcku5E
Q5nuRKGf7kQHpu5EdqzuRNSy7kRDue5Eqb/uRAfG7kR2zO5E1NLuREPZ7kSp3+5EB+buRG7s
7kTc8u5EOvnuRKH/7kQHBu9EdgzvRNQS70RDGe9EqR/vRA8m70RuLO9E1DLvRDo570SpP+9E
OEbvRG5M70TUUu9EQ1nvRKFf70QHZu9EbmzvRNRy70Q6ee9EoX/vRAeG70RujO9E3JLvRFuZ
70Shn+9EB6bvRG6s70TUsu9EQ7nvRKG/70QPxu9EbszvRNTS70Q62e9Eod/vRAfm70R27O9E
1PLvREP570Sh/+9EBwbwRG4M8ETcEvBEOhnwRKEf8EQgJvBEbizwRNQy8EQ6OfBEoT/wRA9G
8ERuTPBE3FLwRFNZ8ESpX/BED2bwRHZs8ETccvBES3nwRKF/8EQPhvBEbozwRO2S8ERDmfBE
qZ/wRA+m8ER2rPBEFrPwREO58ESpv/BED8bwRHbM8ETc0vBEQ9nwRI7g8EQg5vBEduzwRNzy
8ERD+fBEqf/wRA8G8URuDPFE3BLxREMZ8US5H/FEDybxRKcs8UTcMvFEQznxRKk/8UQPRvFE
dkzxRNxS8URDWfFEqV/xRA9m8UR2bPFE3HLxREN58USpf/FED4bxRHaM8UTckvFEOpnxRKmf
8UQPpvFEbqzxRNyy8UQ6ufFEob/xRA/G8UR2zPFE3NLxREPZ8USp3/FED+bxRHbs8UTc8vFE
Q/nxRKn/8UQPBvJEdgzyRNQS8kRbGfJEqR/yRA8m8kR2LPJE3DLyRDo58kSxP/JEB0byRG5M
8kTUUvJEQ1nyRKlf8kQPZvJEdmzyRNRy8kQ6efJEsX/yRA+G8kRujPJE1JLyRDqZ8kShn/JE
B6byRG6s8kTcsvJEQ7nyRBzA8kQPxvJEdszyRNzS8kQ62fJEod/yRA/m8kR27PJE3PLyRGz5
8kSp//JEBwbzRHYM80TUEvNEOhnzRKkf80QHJvNE2CzzRNQy80RDOfNEoT/zRA9G80RuTPNE
3FLzRDpZ80ShX/NEB2bzRG5s80TccvNEOnnzRMJ/80QHhvNEbozzRO2S80RDmfNEoZ/zRAem
80RurPNE1LLzRDq580Shv/NEB8bzRHbM80TU0vNEOtnzRKHf80QP5vNEbuzzRNTy80Q6+fNE
of/zRAcG9ESGDPRE3BL0RDoZ9EShH/REByb0RG4s9ETUMvREQzn0RKE/9EQHRvREbkz0RNRS
9EQ6WfREoV/0RAdm9ER2bPRE1HL0REt59ESpf/REGIb0RG6M9ETckvREQ5n0RKGf9EQPpvRE
dqz0RNyy9ERLufREqb/0RA/G9ER2zPRE3NL0REPZ9ESp3/RED+b0RHbs9ETc8vREQ/n0RKn/
9EQgBvVEbgz1RNwS9URDGfVEqR/1RAcm9UR2LPVE1DL1RIQ59USpP/VEB0b1RHZM9UTUUvVE
Q1n1RKFf9UQPZvVEdmz1RNxy9URDefVEqX/1RAeG9UR2jPVE1JL1REOZ9USpn/VED6b1RG6s
9UTcsvVES7n1RKG/9UQPxvVEdsz1RNzS9URD2fVEod/1REDm9UR27PVE3PL1REP59USh//VE
Dwb2RHYM9kTUEvZEOhn2RKkf9kQPJvZEdiz2RNwy9kR0OfZE</AssayXData><AssayYData Points="900">k0MpP0DzKT+nvyk/6DkrP8cHKj+8eCs/fForP0laKz9YISs/uz0rP8HEKj/O2Co/e/gqP2JH
Kz95uCs/46wqP4oMKz+F1yo/K0kqP6zRKz/X8Sk/iIUrP5lLKz+lDyw/gG4rP1nfKz815Ss/
ug0sP6xbKz+RBis/wr4sP0vuKz+M9Cs/OYsrP7CuKz+dsyw/uG4sP/eQKz9Dnis/VvgrPw7W
Kz8h5is/CP4rPyXlKz/d6Cw/RuwsP5NHKz+GIyw/RgUtP4PZKz+v7yw/ai4tP3vNLD/JuCw/
avArP0jzKz+avy0/f24sP5dKLD8WOS0/n+8rP8jNLD/jgSw/KJcsP9LvLD/EMS4/5/IsP2us
LT9Fuyw/UP8sP8/9LT9JNC4/LuEtP0ZVLj+RHC4/smEtPwEuLj8cQi4/GYIuP0iwLT+cyy0/
9iQuP3fMLj/DfC4/0d0uP/fgLT/B+S0/WWkuP/0lLj88HC4/0GYvPxPyLT9LFi0/vWgvP+V2
Lj9PGy4/ivctPzGxLj8EtS0/T+stPx1PLj9/nC4/f+AvP9jqLj/WzC4/xVIvP8MSLz9SUS4/
5isvP3HULj8v5y4/7PYuP2TBLz9iKi4/Uc8vPz/GLj9xGy4/HvAuPzikLT9cQy4/XREvPwx7
Lz+U7i4/KMYuP7GzLz9SDTA/THAvP3x2MD9Iai4/22ovP4qgLz8n0i8/t8kvP1R0MD8J9S8/
tAgwP5dPMD/pZS8/Uj8vP6BgLz+f4i8/hUAwP5l3Lz/O+S8/RRYwP/vkLz9XRC8/u1ExP3gH
MD8Z6jA/jOkwP3NpMD/W3y8/zXEvP6VkLz+hvi8/IWEwPzFmMD+cWzA/hBAwP5J2MD+eXjA/
uNgwP+7nMD8uyTE/cQMxP5EJMT/4wTA/TNwwPzpFMT+nlTA/79swP0mYMT/rXjE/jNwwPziV
MD8F1DE/UhUyP//6MD8GLzE/0xMxP7kkMT+toDA/hqIxPwcoND/sajI/pA4xP3e2MT8iZjE/
rHUxP5W8Mj9LrTE/ltIxP7s0MD/etDA/hngxP8+9MT9ycDI/YCoyP581Mj9DBDM/4OUyP2UJ
Mj88nTE/uJcxP0JsMj+EDjM/VqwxP5AqMj966jA/1mYyPy9iMT/HETE/cPIwPxPTMj9bYTI/
faIxP1zTMz/yUTI/AgcyP8A3Mj+jqDI/rdkyP7n2MD/BsTI/UEkyP1upMj9+BzI/QUIyPwzv
Mj+KHzM/ufYxP/qTMT/vTjM/MEYyP4bvMT+gxTI/gVIyPzQzMz8rjjM//MozP4SmMj9fhDM/
FN4zPzBTMj/BGjE/nYUyP2Q8Mj+2YzM/vHQyP+YoMz8aVzM/XF0zPwL4MT+h/jI/3JkyP+Dl
Mj87kjM/0KEyP5fJMj+/kzM//Y4zP6QtMz/beDI/xCMzP7oVND+hJzM/4r4xPwoSMz9UlTI/
VvAyP2vHMz+HxzM/lK8zP1QaND8NOjQ/xLQzP2SyND/wKDQ/+KozPy1ZND9SXjU/FpA0P3hL
Mz+O8jM/bVc0Pw3VMz8gTzQ/ldw0P7GZMz+LzDM/mkwzPx78Mz9LtjM/swM0P+SFMj/SbDQ/
OTU0PzdJMz/9jzU/7SYzPwX3Mz9Y9jM/WQA0P8YlMz8VfDU/dXAzP98bND8aYzQ/thI0P08D
ND+++jQ/tuA0P66MND8z9DM/6Yw0P6xRND+y1DQ/YaA0PyPBND8bCjU/kik1P73cMz+D+jQ/
fO8zPzRNMz/EFzU/hLk0P33xMz/oBTQ/YKg0P9A9ND/HMzQ/3mE1P0qwNT/yOTQ/P5E0P+eo
ND/7azU//YQ0P/zKND/vSzU/Vn00P2/7NT8scTU/QQc0Py1ANT8zRDY/o+Y0PxutND8ONzU/
j3Y1P+hgND8PYzU/8uo0P5LuNT9cEDY/ZnQ0P7acNT+5STU/Kx02Pyr9ND/FFTY/wV01P2O+
ND9H6zU/YvU1P2d7NT9GEDY/qZk1PywENz/dNjY/HZs1P/KFNT9aQTY/xno2P6f7NT/+wjY/
V5I1P74PNz/siDU/P0Q2P/ouNT9Z6TU/6Nw1P8+INT+XfzU/jas2P2AbNj+EbTY/hGg2P4R6
Nj9AuDY/mvE1P57WNj+OnDY/v6E1P3llNj+fVTY/Las2P91bNj8vJjc/QAA3P0xsNj/VGDU/
9fU2PwUdNj9iJjY/BLY1P0RtNz+0bjY/pLw2P+5ONz9MNDc/ayg3P9+lNj8lWzc/nVU2P2aJ
NT+uoTY/dik2Pxh1Nj9OcDY/8UE3PzUoNz/LHDc/alk3P4JDNj/vcTY/qvA2P8uSNj8sjTc/
e4o3P92hNj+yqjY/vgc3P3xHNz/cGjg/bO02P6lpNz8rYTc/KE42P6G/Nz9ZVzc/zsk2P2Fr
Nz9fPDc//es3P3J1Nj+mgDc/L4Q2Py5fNz/P0jY/udQ3P2tENz9gUzc/yLQ3Pz0sNz/fFzc/
8vQ3P0BcNz9D6zg/RxU3P/yeNz8+3zc/IdU3P4PYNz9PeDc/ojE4P3vUNz/zaTg/+Mg3P67u
Nj+AXzg/gww4P3mwNj8jJzc/vO43PzqYNz98HTc/c5I3P614OD+fMjg/U6o4P5UlNz+OOjc/
J184PzXJOD/7Rjg/wDg5PwYxOD+kRTg/E9Q3P8JsNz/xuTc/FPs3P6OBOD/Fpzg/uT83PzX3
Nz+VaDc/eHU3P6BONz8kNTg/3M43P9wyNz9vNTg/qDs4P+ySOD9xoTg/pTM4P5J8OD/eJDg/
0yE5P6ymOD/fQTg/mkU4P+BmNz8nyjc/B5c3P4ZBOD/6OTk/9kU4P6ckOT+K+jk/OUA5P4pz
OD+Sxzg/Tdc4P2GKOD96czg/48E4P/PKOD9GnTg/il84P6d2OD+kRjg/YSo4P86rOD/Uujc/
LvY3PwNYOD9F1zg/yDw5PxMpOD+m5Dk/Dbc4P9nHOD+2mjg/lpI3P+ZaOT9Phjg/c5o4PyOY
OD9ePTk/OW85P0OcOD/fUTs/zhw4Px0cOT+sWTg/zQ84P/k5OT9sfjk/fmo5PxrwOT9uZTk/
V105P47QOD+Trzk/Dck4P2BdOT/w0jg/Ax45P3SMOT+2JDo/PdY5P0ZSOD8QOzo/uLs4PzlL
OT/e2jk/upc6P9PhOT/iPzk/tVM5P58OOj+HGDo/sY85P9uMOT8+gjk/c4Y6P4hOOj8BmDk/
WX46P0XeOT+n0jg/QJA5P4X7OD82XDo/nEU6P4qXOj8/+jk/qxs6P+zbOD/KZzo/gyE6P4Tp
Oj/piDo/aX04PwDWOT93nDg/8gk6P+vIOT9ZETk/LXg5P+F8Oj8bLjo/AKM5P6nqOj/6Ijo/
jz86P5inOT960zk/xr06PzqEOT8WsTk/TKU6P0QyOT/CmDo/e5A6P5vOOT/PDzk/U+k5P+Mw
Oj9pnzo/CCU6P5oXOT+fvTo/0iI6P6xEOT+uXjk/wO45PzOwOj99Kzo/HKM6PxixOz/mJTs/
HJo5PwRwOj9S5zo/B1s7PxJAOj8t2Tk/mwQ7PxNJOj+nqjk/0v85PwDSOT+G0Tk/jfw5Pxmd
Oj/9Fjs/5GY7P0NxOz/LFDs/FgY6PzmWOj8v8jk/j008P3JrOj/WgTo/pqY6P8TYOj+a1jo/
t/U5PyPJOT88pjo/r0k6P1a4Oj8rSzk/ewU7P0EzOz8AYDs/a7U5Pwf6OT+ypDs/JYM6P872
OT+BJjs/NAI7P0YUOj8Uqjo/fZE6P6jmOT9J8zo/1RE7PxNAOz8Yezs/CO46PzKnOz8pTjo/
nJQ6P3kxOj/Hizs/lmA6P6XQOj8SsTs/9QE8P1mYOj9/LTo/ZaU7P3aoOz/KpTs/YbU5P2uM
Oz93sDs/jbk7PxxtOz/JfTs/ZEI7P9I7PD/4Pzs/NG07PzLoOj8iEzs/GS87P48MOz9HmTo/
MHY7P9y8Oz8yNTs/JrU6P7m6Oz95tDs/cso7Py+8Oj8hPDs/l0E8P9+WPD/OZDw/8Vs7P6a9
PD+UKjs/F5A7P7/XOz/ItDs/Wsg6P41xOT8f3Ts/pfQ6P9jxOz+jrDs/+kw7P+j3Oz8T7Dw/
/807P9JrPD9GiTs/TvE7P9VpOz9NLz0/+KM8P1S5PD91MTw/rCw7PyYNOz87tDs/BNk6PzIy
Oz8pIzs/yOs7P1DXOz/3dTw/vMw7P2HGPD8Knzw/NvM7P+dIOz/kHDw/KT07P5VhPD8QKzw/
jNY7P5PuOj+qpTs/Qs06PyYUPD917jw/ULI7P5ahOz+2gTw/Ieo7P7DTPD+ccjs/rd88P92i
PD9X3jw/PSs8P5lqPT93czs/vGM8P8kVPD8yRzw/R7I8PytgPT8tiTw/JbY7P1VXPD+vrzs/
Jn87P7XBPT/IGjw/DVg9P98sOz9tDDw/P507P1kqPj/ZRjw/X3s8Px4zPD9/oD0/JL08Pyre
Oz+Mrzw/n/E8P6o+PT9FST0/7kU9P/NdPT/E+jw/vpc8PwrXPD/+Kz0/xPg8PxVJPT+ckzw/
JXU8PyLjPT9Zhj0/eAs9P8L4Oz9AQzw/BRI9P/mUPT/u7Ts/WpE8P6tZPD+KYD0/G3o8PySb
PD8IBj4/o0c9P8VmPT+ljTw/KIA9PwoQPj93Zj0/ZdQ8P88GPj+dxTw/6hs9Pyn/PD/QbT0/
ajU9P/isPT9crTw/uQo8P74xPT/8bT0/jYE8PyKmPT9zXT4/j8Q9P/ovPj8Q1j0/vj09P1A1
PT899zw/iiE9PyPmPT9aJz4/4Gk9P68iPT+J4j0/oZc8P8ozPT8akD0/qSw+P4UfPT8i1T0/
hos9P1fsPD9IfT0/a8I9PyKxPT/7QT0/vOk9P1ZGPT+r/T0/</AssayYData></Step><Step><CommonData><SampleLocation>1</SampleLocation><SampleID></SampleID><SampleGroup></SampleGroup><SampleInfo></SampleInfo><SampleRow>C</SampleRow><SamplePlate>1</SamplePlate><WellType>BUFFER</WellType><Concentration>-1</Concentration><ConcentrationUnits>µg/ml</ConcentrationUnits><MolarConcentration>-1</MolarConcentration><MolarConcUnits>nM</MolarConcUnits><MolecularWeight>-1</MolecularWeight><Temperature>28</Temperature><StartTime>5719832</StartTime><AssayTime>180</AssayTime></CommonData><FlowRate>600</FlowRate><StepType>DISASSOC</StepType><StepName>Dissociation</StepName><StepStatus>OK</StepStatus><ActualTime>179.999</ActualTime><CycleTime>0.2</CycleTime><AssayXData Points="900">2j/2REBG9kSnTPZEDVP2RHRZ9kTaX/ZEQGb2RNBs9kQNc/ZEdHn2RNp/9kQ4hvZEp4z2RA2T
9kR0mfZE2p/2RDim9kSnrPZEDbP2RHS59kTYwPZEQMb2RKfM9kQF0/ZEdNn2RNLf9kRA5vZE
p+z2RAXz9kRr+fZE2v/2REAG90SfDPdEFRP3RHQZ90TaH/dEOCb3RJ8s90QNM/dEazn3RNo/
90RARvdEp0z3RAVT90R0WfdE2l/3RDhm90SnbPdEBXP3RHR590TSf/dEQIb3RKeM90QNk/dE
dJn3RNqf90Q4pvdEp6z3RA2z90RrufdE2r/3RDjG90SnzPdEBdP3RGvZ90TS3/dEQOb3RJ/s
90Qc9PdEdPn3RNr/90Q4BvhEnwz4RA0T+ERrGfhE0h/4RDgm+ESfLPhEBTP4RHQ5+ETaP/hE
OEb4RJ9M+EQNU/hEa1n4RNJf+ERAZvhEn2z4RAVz+ER0efhE2n/4RDiG+ESfjPhEBZP4RHSZ
+ETSn/hEQKb4RJ+s+EQNs/hEa7n4RNK/+EQ4xvhEn8z4RA3T+ER02fhE0t/4RDjm+ESf7PhE
BfP4RGv5+ETa//hEQAb5RJ8M+UQFE/lEaxn5RNIf+UQ4JvlEnyz5RA0z+URrOflE2j/5REBG
+USnTPlEBVP5RJ1Z+UTaX/lEQGb5RKds+UQFc/lEdHn5RNJ/+URAhvlEp4z5RA2T+UR0mflE
2p/5RECm+USnrPlEDbP5RHS5+UTav/lEQMb5RKfM+UQN0/lEdNn5RNrf+URh5vlEn+z5RA3z
+UR0+flE2v/5REAG+kSnDPpEDRP6RHQZ+kTaH/pEQCb6RKcs+kQNM/pE3jn6RNI/+kRARvpE
p0z6RA1T+kRrWfpE2l/6REBm+kSfbPpEDXP6RGt5+kTSf/pEOIb6RKeM+kQNk/pEdJn6RNKf
+kQ4pvpEp6z6RAWz+kR0ufpE2r/6RDjG+kTxzPpEDdP6RHTZ+kTa3/pEQOb6RKfs+kQN8/pE
dPn6RNr/+kQ4BvtEnwz7RA0T+0R0GftE0h/7REAm+0SnLPtEBTP7RHQ5+0TaP/tEQEb7RKdM
+0QNU/tEdFn7RNpf+0RAZvtEp2z7RA1z+0RreftE0n/7RGmG+0SnjPtEDZP7RHSZ+0Tan/tE
QKb7RJ+s+0QFs/tEa7n7RNK/+0RAxvtEp8z7RA3T+0Sd2ftEE+D7RDjm+0Sf7PtEBfP7RGv5
+0TS//tEOAb8RJ8M/EQNE/xEaxn8ROof/EQ4JvxEnyz8RA0z/ERrOfxE0j/8RDhG/ESnTPxE
BVP8RGtZ/ETzX/xEOGb8RJ9s/EQNc/xEa3n8RNJ//EQ4hvxEn4z8RAWT/ERrmfxE0p/8RDim
/ESfrPxENrP8RGu5/ETSv/xEScb8RJ/M/EQN0/xEdNn8RNrf/EQ45vxEn+z8RA3z/ERr+fxE
0v/8REAG/USnDP1EBRP9RGsZ/UTSH/1EQCb9RJ8s/UQFM/1Eazn9RNo//UQ4Rv1En0z9RAVT
/URrWf1E2l/9RDhm/USnbP1EDXP9RGt5/UTaf/1EQIb9RKeM/UQVk/1Ea5n9RNqf/URApv1E
0Kz9RA2z/UR0uf1E2r/9REDG/USnzP1EDdP9RHTZ/UTa3/1EQOb9RKfs/UQN8/1EdPn9RNr/
/URABv5Epwz+RA0T/kR0Gf5E2h/+REAm/kSnLP5EDTP+RJQ5/kTaP/5EWUb+RKdM/kQNU/5E
dFn+RNpf/kRJZv5Ep2z+RA1z/kR0ef5E2n/+RIqG/kSnjP5EDZP+RHSZ/kTan/5EQKb+RKes
/kQNs/5EdLn+RNK//kRAxv5Ep8z+RAXT/kR02f5E2t/+REDm/kSn7P5EDfP+RGv5/kTa//5E
OAb/RKcM/0QNE/9EdBn/RNof/0RAJv9Epyz/RAUz/0R0Of9E0j//REBG/0SnTP9EDVP/RHRZ
/0TaX/9EQGb/RKds/0QNc/9EdHn/RNp//0RAhv9En4z/RA2T/0TGmf9E2p//RECm/0SnrP9E
DbP/RGu5/0TSv/9EOMb/RKfM/0QN0/9Ea9n/RNrf/0Q45v9Ep+z/RA3z/0Rr+f9E0v//RCAD
AEVPBgBFhwkARboMAEXpDwBFHBMARU8WAEWHGQBFuhwARe0fAEUkIwBFTyYARYIpAEW2LABF
7S8ARSwzAEVPNgBFhzkARbY8AEXtPwBFHEMARVNGAEWHSQBFtkwARelPAEUgUwBFeFYARYJZ
AEXGXABF6V8ARRxjAEVTZgBFgmkARbZsAEXtbwBFIHMARU92AEWCeQBFtnwARel/AEUcgwBF
T4YARYKJAEW2jABF6Y8ARRyTAEVPlgBFgpkARbacAEXpnwBFQaMARU+mAEWCqQBFtqwARemv
AEUcswBFT7YARYK5AEW6vABF6b8ARRzDAEVPxgBFgskARbrMAEXtzwBFHNMARU/WAEWC2QBF
utwARe3fAEUg4wBFU+YARYfpAEW67ABF7e8ARSDzAEVT9gBFh/kARbr8AEXt/wBFIAMBRVMG
AUWHCQFFugwBRe0PAUUgEwFFUxYBRYcZAUW6HAFF7R8BRSAjAUVTJgFFhykBRbosAUXtLwFF
IDMBRU82AUWHOQFFujwBRe0/AUUcQwFFgEYBRYdJAUW6TAFF6U8BRSBTAUWJVgFFh1kBRbpc
AUXpXwFFIGMBRU9mAUWbaQFFumwBRe1vAUUccwFFU3YBRYd5AUW6fAFF6X8BRSCDAUVThgFF
gokBRbqMAUXpjwFFIJMBRVOWAUWHmQFFtpwBRemfAUUgowFFU6YBRYepAUW2rAFF7a8BRSCz
AUVPtgFFgrkBRbq8AUXtvwFFIMMBRVPGAUWCyQFFuswBRQ7QAUUg0wFFU9YBRYfZAUW63AFF
FuABRRzjAUVT5gFFh+kBRbbsAUXp7wFFPfMBRVP2AUWC+QFFuvwBRe3/AUUgAwJFUwYCRYcJ
AkW2DAJF7Q8CRSATAkVTFgJFhxkCRbYcAkXpHwJFHCMCRU8mAkWCKQJFuiwCRekvAkUcMwJF
TzYCRYc5AkW2PAJF6T8CRRxDAkVPRgJFgkkCRbZMAkXpTwJFHFMCRVNWAkWHWQJFulwCRe1f
AkUcYwJFT2YCRY9pAkW6bAJF6W8CRRxzAkVPdgJFgnkCRbZ8AkXpfwJFHIMCRVyGAkWCiQJF
towCRemPAkUckwJFT5YCRYKZAkW2nAJF6Z8CRSCjAkVPpgJFgqkCRbqsAkXtrwJFHLMCRU+2
AkWCuQJFtrwCRem/AkUcwwJFT8YCRYfJAkW2zAJF6c8CRSDTAkVT1gJFgtkCRbbcAkXp3wJF
IOMCRVPmAkWC6QJFuuwCRe3vAkUg8wJFT/YCRYf5AkW6/AJF7f8CRRwDA0VTBgNFhwkDRboM
A0XtDwNFIBMDRVMWA0WHGQNFuhwDRe0fA0UgIwNFUyYDRYcpA0W6LANF7S8DRSAzA0VTNgNF
hzkDRdI8A0XtPwNFIEMDRVNGA0WHSQNFukwDRe1PA0UgUwNFU1YDRYdZA0W2XANF7V8DRSBj
A0VTZgNFh2kDRbpsA0XtbwNFIHMDRVN2A0WCeQNFvnwDRfV/A0UggwNFU4YDRYKJA0W6jANF
7Y8DRSCTA0VPlgNFh5kDReucA0XtnwNFHKMDRVOmA0WHqQNFuqwDRemvA0UcswNFT7YDRYe5
A0W6vANF7b8DRRzDA0VgxgNFh8kDRbbMA0XtzwNFINMDRVPWA0WC2QNFttwDRe3fA0Ug4wNF
T+YDRYLpA0W27ANF6e8DRSDzA0VT9gNFh/kDRcb8A0Xp/wNFHAMERZkGBEWCCQRFvgwERekP
BEUgEwRFTxYERYcZBEW2HARF7R8ERSAjBEVgJgRFhykERbosBEXpLwRFHDMERbY2BEWHOQRF
tjwERe0/BEUgQwRFT0YERYJJBEW6TARF7U8ERSBTBEVPVgRFglkERbpcBEXtXwRFIGMERVNm
BEWHaQRFtmwERe1vBEUccwRFT3YERYJ5BEW6fARF6X8ERSCDBEVPhgRFi4kERbaMBEXpjwRF
IJMERU+WBEWCmQRFupwERemfBEUcowRFU6YERYepBEW2rARF6a8ERRyzBEVPtgRFh7kERba8
BEXpvwRFHMMERU/GBEWCyQRFtswERe3PBEUc0wRFT9YERYLZBEW23ARF7d8ERRzjBEVP5gRF
gukERbrsBEXt7wRFHPMERU/2BEWH+QRFuvwERe3/BEUgAwVFXAYFRYcJBUW2DAVF7Q8FRSAT
BUVTFgVFhxkFRbocBUXtHwVFICMFRVMmBUWHKQVFuiwFRe0vBUUgMwVFUzYFRYs5BUW2PAVF
7T8FRSBDBUVTRgVFh0kFRbpMBUXtTwVFIFMFRVNWBUX5WQVFulwFRe1fBUUgYwVFU2YFRYdp
BUW2bAVF6W8FRSRzBUVTdgVFh3kFRbp8BUXtfwVFIIMFRVOGBUWHiQVFtowFRe2PBUUckwVF
U5YFRYeZBUW2nAVF7Z8FRSCjBUVTpgVFgqkFRbqsBUXtrwVFILMFRU+2BUWCuQVFurwFRe2/
BUUgwwVFU8YFRYfJBUW2zAVF6c8FRSDTBUVP1gVFgtkFRbrcBUXt3wVFReMFRU/mBUWC6QVF
uuwFRfHvBUUc8wVFU/YFRYL5BUW2/AVFDgAGRSADBkVPBgZFggkGRbYMBkXpDwZFIBMGRVMW
BkWCGQZFthwGRekfBkUcIwZFTyYGRZspBkW2LAZF6S8GRSAzBkVYNgZFhzkGRbY8BkXpPwZF
HEMGRU9GBkWHSQZFukwGRe1PBkUgUwZFT1YGRYdZBkW2XAZF</AssayXData><AssayYData Points="900">8yI8P4CoPT/2WTw/uWo+P1P3PD+bCz4/kC8+Px96Pj8Gpj0/CTc/PwvGPz/U/z4/nAQ/PzIq
Pz/59D8/sk1APx8JPz+1Mz8/voE/PyyePz/5xj8/qF5AP1guQD9UdT8/D59AP67aPz9NpkA/
XjlAP+8IQT/+S0E//4JAP7WmQD82X0A/0qJAP57bQD8lnkA/ZbFAP5FqQT+c3UA/x21AP/m9
QD9bFkA/ZGVAP4OMPz+MXD8/1UVAP3y1QD9bfEA/zN1AP1bpQD/OxEA/iV8/PzgNPz/Xn0A/
QzJAPw9mQD+M00A/FsFAPxlXQD8ASz8/RapAP2LqPz836j4/rXRAP5KKQD//YUA/oMZBP3Iq
QT/QOkA/FOk/Py0HQD90pEA/F+I/P4o7QD8XKEA/JOZAP17oQD9J0D8/6BRBP45YPz/RB0A/
j7tBP+8GQT8CkEA/Cbw/P2iFQD/JX0A/04JBPxvVPz9k60A/pyBBP4nGQD+lEkE/nghAP564
QD/O6j8/de0/P01KPz9bHUA/+z1BPzeZQD82N0E/ySZBP7A9QD+dvkA/2lZAP1PlPz8WqkA/
UNpAPwlCQD8EqEE/cYtAPzgPQj9RZEE/RPI/PxOYQD9kOkE/PkNBP/gdQD+NxkA/NWA/P+JY
QD9N1UA/vsU/P+O1Pz/G20A/Y6c/P2e9QD//YEE/j7NAPzUPQD/AUkE/Yp5BPztMQT/K4kE/
B9pAP1g4QD8WO0E/LRJBP7AQQT8fuEA/N1ZBP7K1QD+kNEE/PPc/P3VJQD8L1UA/TzdBP1pj
QD+XgD8/v6tBPzUtQD9eTEE/tRJAPwDLPz/lb0A/ivBAP+iWQD/RnUE/UJRAP3ynQD+tJkE/
PZNAP/TiQD/S4EA/EYJAP7S4Pz8FFkE/sIlAP9oUQT/Suz8/hUtBPwR7Pz+6dUA/qfRAPxcM
QD/VWUA/ZTNBPwjUQD+aMUE/LmJBPxFoPz/aiT8/Oc5AP84AQT+xdkA/y6FBP6IFQD/FKkE/
b4lBP0O8QD8rf0A/dh5BP2r3QT8cnEE/8L1AP3D8QD9vMEA/uZQ+P4TlQT9K90A/ko1AP7P2
QT+UXkA/IRBBP+JTQD9OdUE/SlpAP3NxQT+gaEE/dRhBP4XdQD9jO0E/VptAP7pnQT8igUE/
U5pBP2HFQD/aP0A/sg1CP43BQD/IW0E/l3NAP74eQT8dgUE/PvQ/P5joQD90iEE/3A5BP2aX
QD8GUUA/XylAP886QT9WmkA//XhAP+r7QT+RtEA/UuZAP8CRQD8ghEE/cdlAP3J6QD+gOUE/
tRFBP5mYQT/g10A/JudBP/xZQT9wC0I/vVtBP6itQD/lY0E/Q5ZBPz6jQD839UA/c3ZBP6jd
QD+5YUE/KtpBP+c4QD9hSkE/iVNBP2w7QT8jT0A/M7hBP0P9QT9iRkE/6+pAP44xQj/kP0E/
X+dAP1ZLQT8ZmkI/BQdCP3m+QD9gc0E/r9pAP7DVQD9RhEI/MhRBP24JQT9OgkE/eoNBP4yv
QT9KU0E/GPhAP5BbQj8YKkI/O+hBPz78QT9fKEE/KVlCPx0LQT9WHUE/0MdBPyMUQT/pFEI/
HDhBP67DQD/wHkE/hhZBP7BSQT8gpUA/8bJBP7YSQj8Pi0A/325CP4SAQT/pZUE/xT9CPy4Q
QT/dFEI/RP9BP2DMQD/cC0E/ISZBP8fMQT8oykE/i/VAP16sQT8iv0E/9FJCP4B2QT/69UE/
pApBP53wQT9qqEE/jb9BP4bhQT+gZkE/JA9CP+8aQj/m40E/xT5CP9+bQD8cRUE/2WVCP0gP
Qj8EX0E/CmZCP+4nQj9Ge0E/NcFBP3N+QT/Y+UE/6htCP0XTQj+ThkI/QRlCP90bQj/Wl0I/
IgFCP/UFQj8CJkI/21RCP9YtQj8iX0E/04RBP5FCQz8WlkI/2O1AP/JJQT9jgEE/63lAP5R/
Qj86FkI/5vxCP47hQj9MRUI/qF5CP9I7Qj8FP0I/R5pCP9M1QT+k10A/49lAP1V+Qj8BN0I/
DcdCPxlqQj/PiEE/uJNDP9edQT9XFUM/wIVBP9G3Qj8dj0I/7C9CP093Qz/HYkM/s2RCP7ER
Qz/8tkE/bH9CP0/3QD+T5UI/LV1CP7f0Qj92ZkI/vvNCP3OVQz91lkE/ZdRCP68OQj8FCkI/
VapBP6cUQj8v1UE/aedCPxUUQj+0AUM/TgdDP0syQz/ViUI/fYVDP8sdQj8Y5kI/9V9CP6tF
Qj94hkE/3dRCPwvvQj8tykI/ACBDPxvgQj9wAEI/GmZCPxW9Qj9bVEM/OShBP6BdQz8MBEI/
JaRBP2S0Qj88iEE/TYdCP5R1Qz8pskI/20hDPxA/Qz/aYUM/jApDPxKqQj8ie0I/ak5DP+3b
Qj/6XUI/551CP5ZPQj8g8UE/L9RCP5Z+Qj82okM/5NdCP9PlQz+bqUM/DmRDP3Y9Qj+6bEQ/
uZBDP+GoQj/ZaUM/vzlEP4akQz9s9UI/+c5CP1nBQz9vhEI/CgRDP0vVQz9VdUM/W51CP5Tq
Qz+D+EE/b0BCP3rWQz8j/UI/+VJCP0iRQj+SmkI/JtNDP4MgQj/tz0Q/IrVCPxr/Qz+YU0M/
4CpDP9iNQj9PLUQ/iDxEP9s1Qz+6AUM/XdNDPyE6Qz8t3kM/AA5DP1NLQj9DhEI/Al1CPw5K
Qz8rOUQ/XQVDPyurQz9HykM/RPRBP2MNQz8iCEM/v89DP//CQj/CyEE/jmZCP5SCRD8WHkM/
5IpDP0lCRD+a90Q/lSFEP8ROQz8h5UM/a5pCP2myQz8pk0M/PvJDP+sYRD8JVkQ/44tDPzx6
Qj/25EM/4mBEP3a2Qz8K40Q/NyRDP7KRQz+BJUQ/2IxDP+Y3Qj+azkM/OHpDPwZSRD+MNkQ/
HglEP9rKQz/7gUM/zkxDP59yQz/e90M/DvpCP/HkQj9Zf0Q/UVVDPwrxQz/UYEM/QDlEP1Jx
RD915UI/4cpCP2LTQz9FPEM/fUZEPw8wRD/TP0M/0eFEP3PoRD+mbUQ/ylxDP3dIQz8YzUM/
4dVDP2SYRD9R3UQ/9YhDP7p/RD8ya0M/WtVEP80yQz8MK0Q/TrxEP1gvRD/iKEQ/omREP3C8
RD+Iz0M/YKtEP3hlRT/Wg0Q/WnNCP3+eRD9sekM/geRDPyfwRD9ZqEM/GsBDP0f/Qj9RxEQ/
MRVEP1xeQz+H2EM/zsBEP9JPRT++X0M/K7pEP9j9Qz9B90M/KDNEP4w8RD95KEQ/ml9EP1yZ
RT9ZHEQ/yK5FP4FrRD+uj0Q/UfRFP7qwRD9fJUU/bhZFP871Qz/9t0Q//mREP1NJRD/vVkQ/
ahZFPz87Qz/tykM/2RtFP2TDRD+B9EQ/PNtDP7L4RD+DAEQ/ntVEP9/nRD8CrEU/9edDPwTB
RD8OoUU/pzFFP1yyRD+4k0Q/Sj9EP6IkRT+9m0Q/laNEP9iDRD+AmUQ/eRFFP8WtRT+YJUU/
NaBEP6NORT80MEY/LVpFP9iSQz+0GUU/rQNEP5DtRD+b/EM/qMpEPwbYRT9bQUU/xRlGPw/q
RT/+BUU/vjdEP7/zRD/yj0U/QTpFP3+0RT9VCUY/XE1GP944RD/f0EU/8q1EP5YiRT9gFkY/
LBVFP3AFRT8AskY/FRFFP4RpRD/bNkU/O09GP6CLRj+PwkQ/lR9FP0JcRT9m6UM/4jJEP2Qb
Rj+C+0Q/ahdFP/mERT8hXkQ/ekNFP+9ERj8AgEU/k+FFP2I1RT/ONUU/U49GP59ZRT9M70Q/
fr1EPxO3RD9OWkY/oE5GPxCTRT9zPUc/MZZGPwP9RD9OZ0Q/8iFGP/p4RT88j0U/uHNFPxZx
RT8Vx0U/hA5FP84MRj8q+EQ/IzlFP5gFRT/RgkQ/pFdFP9OnRD8vRkc/wbhFP7JDRT864EU/
AMJFP6cQRT/WvkU/4QdFP7w5RT/pHkU/kQNFP9mZRT/Uj0U/fwBGP7klRj8UeEU/ubxFP5od
RT/WSUU/Ru5FP98RRj87D0U/cXpFP1coRj+tDEY/BhNHP3iURj+tykU/UU9GP0OXRT+EFEY/
KndGPy0mRj+O00U/3w9HP01jRj8hFEY/iDBGPzazRT9HI0U/0MFFP4IqRj9hGkU/XOpFP1Zj
Rj/TtkY/ktxGP2V1Rj8PG0U/ITRGPwDSRj+QeUY/ughFP+FsRj8WGkY/ts5FP7e9RT9yh0Q/
CrxFPyeJRz8tNkY/2xZGP7TFRT9Fi0Y/bx5GP0ErRj8WykY/KX9GP+MiRj+cWEY/MotFP0bh
RT9f6EY/5LpGP3f9RT9E80Y/qU9GPxQ3Rj+IGUY/st9FP/Q9Rj//5kU/DXxGPylBRj+jBUY/
3WhGP1TcRj+x2EU/0T9HP0mnRj8bGkc/KbZGPywFRj9QAEc/Z1FHP/ABRz+iSEc/qXxHP4Gv
Rj8mSEY/9Q1HPwMLRz/fnEc/TedFP4OIRz8BhUY//OxGPx1fRz88mUc/9CVGP/KfRj/C8EY/
JmFHP1ccRz/2m0Y/vXFGPxD8RT9tCkc/57VGP+KERz9GsUc/O5pGP58CRz9vkEY//KFHP6xT
Rj+SBEY/86NHP59URz/pKUY/C9pGPzyNRj9yu0c/aQtIPywqRz+oZ0c/3BBIPzd9Rj9u30Y/
UrxHP6kIRz+QW0Y/T6lGPwsaRz/H6kU/eUxHP0u9SD9Ff0c/8YFHP/6uRj+RFUc/RbhGPylx
Rj/COUc/MsdHP+CKRz+1O0c/ovxFP9amRz9Wc0c/6EFGP6AcRz+SjkY/gWZHP291Rz/TxUY/
TTBHP6Q2SD8Z50c/nmFHPxA1Rz/tz0Y/yDpHP1ktRz+8wEY/</AssayYData></Step><Step><CommonData><SampleLocation>11</SampleLocation><SampleID></SampleID><SampleGroup></SampleGroup><SampleInfo></SampleInfo><SampleRow>C</SampleRow><SamplePlate>1</SamplePlate><WellType>REGENERATION</WellType><Concentration>-1</Concentration><ConcentrationUnits>µg/ml</ConcentrationUnits><MolarConcentration>-1</MolarConcentration><MolarConcUnits>nM</MolarConcUnits><MolecularWeight>-1</MolecularWeight><Temperature>28</Temperature><StartTime>5909094</StartTime><AssayTime>5</AssayTime></CommonData><FlowRate>1000</FlowRate><StepType>KREGENERATION</StepType><StepName>Regeneration</StepName><StepStatus>OK</StepStatus><ActualTime>5.00005</ActualTime><CycleTime>0.2</CycleTime><AssayXData Points="25">6V8GRRhjBkVLZgZFf2kGRbJsBkXlbwZFHHMGRUt2BkWDeQZFsnwGRel/BkUcgwZFT4YGRX+J
BkW2jAZF5Y8GRRiTBkVPlgZFg5kGRbKcBkX9nwZFHKMGRU+mBkWHqQZFtqwGRQ==</AssayXData><AssayYData Points="25">2oYqwI5/OsC7CUTARRdKwPH8TsCo11LA0zFWwPvjWMAmJFvAPpFdwBoYX8CBEWHAk8JiwCjx
Y8DpdGXAfJ5mwGf0Z8ByqGjAau5pwIj9asCEjmvAkX5swCmxbcB4/G3A6YZuwA==</AssayYData></Step><Step><CommonData><SampleLocation>12</SampleLocation><SampleID></SampleID><SampleGroup></SampleGroup><SampleInfo></SampleInfo><SampleRow>C</SampleRow><SamplePlate>1</SamplePlate><WellType>NEUTRALIZATION</WellType><Concentration>-1</Concentration><ConcentrationUnits>µg/ml</ConcentrationUnits><MolarConcentration>-1</MolarConcentration><MolarConcUnits>nM</MolarConcUnits><MolecularWeight>-1</MolecularWeight><Temperature>28</Temperature><StartTime>5925366</StartTime><AssayTime>5</AssayTime></CommonData><FlowRate>1000</FlowRate><StepType>KREGENERATION</StepType><StepName>Regeneration</StepName><StepStatus>OK</StepStatus><ActualTime>4.99907</ActualTime><CycleTime>0.2</CycleTime><AssayXData Points="25">6a8GRRizBkVLtgZFk7kGRba8BkXpvwZFGMMGRUvGBkV/yQZFsswGReXPBkUc0wZFT9YGRX/Z
BkWy3AZF6d8GRRjjBkVP5gZFf+kGRbLsBkXl7wZFHPMGRUv2BkV/+QZFsvwGRQ==</AssayXData><AssayYData Points="25">p5mYPg6upz6rh7g+UnHIPlH00j78g90+xdfjPjEs7T4YmvE+/aP5Psed/T6ZMgE/064CP87X
Az8SQQY/ksEGP8M6CT83rwo/XPUKP+HbDD9iAA4/DDQPP70QDz+onRA/37UQPw==</AssayYData></Step><Step><CommonData><SampleLocation>11</SampleLocation><SampleID></SampleID><SampleGroup></SampleGroup><SampleInfo></SampleInfo><SampleRow>C</SampleRow><SamplePlate>1</SamplePlate><WellType>REGENERATION</WellType><Concentration>-1</Concentration><ConcentrationUnits>µg/ml</ConcentrationUnits><MolarConcentration>-1</MolarConcentration><MolarConcUnits>nM</MolarConcUnits><MolecularWeight>-1</MolecularWeight><Temperature>28</Temperature><StartTime>5941456</StartTime><AssayTime>5</AssayTime></CommonData><FlowRate>1000</FlowRate><StepType>KREGENERATION</StepType><StepName>Regeneration</StepName><StepStatus>OK</StepStatus><ActualTime>4.99907</ActualTime><CycleTime>0.2</CycleTime><AssayXData Points="25">5f8GRRgDB0VLBgdFfwkHRa4MB0UKEAdFGBMHRUcWB0V7GQdFrhwHReUfB0UYIwdFSyYHRX8p
B0WuLAdF4S8HRRgzB0VHNgdFezkHRa48B0XlPwdFGEMHRUdGB0V7SQdFrkwHRQ==</AssayXData><AssayYData Points="25">fWNKwGbWWcCWd1/Av9xiwPu/ZcA562fAeFZpwAe1asDIrWvA3NBswNkXbsCB227Ar9BvwC95
cMCRPXHAwq1xwOg1csBNvXLAUYFzwMrjc8A2gnTAePd0wBZrdcAQyXXAVNB1wA==</AssayYData></Step><Step><CommonData><SampleLocation>12</SampleLocation><SampleID></SampleID><SampleGroup></SampleGroup><SampleInfo></SampleInfo><SampleRow>C</SampleRow><SamplePlate>1</SamplePlate><WellType>NEUTRALIZATION</WellType><Concentration>-1</Concentration><ConcentrationUnits>µg/ml</ConcentrationUnits><MolarConcentration>-1</MolarConcentration><MolarConcUnits>nM</MolarConcUnits><MolecularWeight>-1</MolecularWeight><Temperature>28</Temperature><StartTime>5957549</StartTime><AssayTime>5</AssayTime></CommonData><FlowRate>1000</FlowRate><StepType>KREGENERATION</StepType><StepName>Regeneration</StepName><StepStatus>OK</StepStatus><ActualTime>5.00005</ActualTime><CycleTime>0.2</CycleTime><AssayXData Points="25">4U8HRRRTB0VLVgdFe1kHRa5cB0XhXwdFFGMHRUdmB0V7aQdF02wHReFvB0UUcwdFR3YHRXt5
B0WufAdF4X8HRRSDB0VHhgdFe4kHRa6MB0XhjwdFFJMHRUeWB0V7mQdFrpwHRQ==</AssayXData><AssayYData Points="25">+uKtPjGPvD5sXc4+vz7cPrxM6T5AovQ+Wrj7Pq/lAT9/JAQ/uIgIPxA6Cj9uqAw/Kk4PP/cZ
Dz8TUBE/RhgUPzQsFD8MlxY/da0XP65kGD/9kBo/fOMbP91iHT9rdR0/XRkePw==</AssayYData></Step><Step><CommonData><SampleLocation>11</SampleLocation><SampleID></SampleID><SampleGroup></SampleGroup><SampleInfo></SampleInfo><SampleRow>C</SampleRow><SamplePlate>1</SamplePlate><WellType>REGENERATION</WellType><Concentration>-1</Concentration><ConcentrationUnits>µg/ml</ConcentrationUnits><MolarConcentration>-1</MolarConcentration><MolarConcUnits>nM</MolarConcUnits><MolecularWeight>-1</MolecularWeight><Temperature>28</Temperature><StartTime>5973662</StartTime><AssayTime>5</AssayTime></CommonData><FlowRate>1000</FlowRate><StepType>KREGENERATION</StepType><StepName>Regeneration</StepName><StepStatus>OK</StepStatus><ActualTime>4.99907</ActualTime><CycleTime>0.2</CycleTime><AssayXData Points="25">4Z8HRRSjB0VHpgdFe6kHRa6sB0XhrwdFFLMHRUO2B0V3uQdFqrwHRd2/B0UUwwdFR8YHRXvJ
B0WqzAdF3c8HRRTTB0VD1gdFd9kHRa7cB0Xh3wdFPeMHRUfmB0V76QdFquwHRQ==</AssayXData><AssayYData Points="25">Lo1OwJT8WsDw/mDAVi5kwBkrZsChHmjARrJpwA8Ta8C4b2zAGU1twHTabcDRu27Af4xvwBNx
cMDrHXHANTtxwNfXccCndHLA58pywN1mc8DDtnPAFPpzwNFVdMBnq3TAnwR1wA==</AssayYData></Step><Step><CommonData><SampleLocation>12</SampleLocation><SampleID></SampleID><SampleGroup></SampleGroup><SampleInfo></SampleInfo><SampleRow>C</SampleRow><SamplePlate>1</SamplePlate><WellType>NEUTRALIZATION</WellType><Concentration>-1</Concentration><ConcentrationUnits>µg/ml</ConcentrationUnits><MolarConcentration>-1</MolarConcentration><MolarConcUnits>nM</MolarConcUnits><MolecularWeight>-1</MolecularWeight><Temperature>28</Temperature><StartTime>5989888</StartTime><AssayTime>5</AssayTime></CommonData><FlowRate>1000</FlowRate><StepType>KREGENERATION</StepType><StepName>Regeneration</StepName><StepStatus>OK</StepStatus><ActualTime>5.00005</ActualTime><CycleTime>0.2</CycleTime><AssayXData Points="25">3e8HRQzzB0U/9gdFc/kHRab8B0XZ/wdFDAMIRUcGCEV3CQhFpgwIRd0PCEUUEwhFQxYIRXcZ
CEWqHAhFAiAIRRAjCEU/JghFdykIRaYsCEXZLwhFDDMIRT82CEVzOQhFqjwIRQ==</AssayXData><AssayYData Points="25">fwjOPqI62j4iAuw+CDb9PorLBD8M2Qk/Tq0OP25iET/rOxU/f2cYPyIOGz93jR4/6LIfPziq
ID+g6yM/2TImP6npJj+FSyg/X8QpPyvqKj+iGSw/dCAtP/yWLj/fby4/LeYwPw==</AssayYData></Step><Step><CommonData><SampleLocation>1</SampleLocation><SampleID></SampleID><SampleGroup></SampleGroup><SampleInfo></SampleInfo><SampleRow>C</SampleRow><SamplePlate>1</SamplePlate><WellType>BUFFER</WellType><Concentration>-1</Concentration><ConcentrationUnits>µg/ml</ConcentrationUnits><MolarConcentration>-1</MolarConcentration><MolarConcUnits>nM</MolarConcUnits><MolecularWeight>-1</MolecularWeight><Temperature>28</Temperature><StartTime>6004648</StartTime><AssayTime>30</AssayTime></CommonData><FlowRate>1000</FlowRate><StepType>BASELINE</StepType><StepName>Baseline</StepName><StepStatus>OK</StepStatus><ActualTime>30</ActualTime><CycleTime>0.2</CycleTime><AssayXData Points="150">3T8IRQxDCEU/RghFc0kIRaZMCEXZTwhFDFMIRT9WCEVzWQhFplwIRelfCEUQYwhFR2YIRXdp
CEWybAhF2W8IRQxzCEU/dghFm3kIRap8CEXdfwhFDIMIRUOGCEV3iQhFqowIRd2PCEUQkwhF
lZYIRXeZCEWqnAhF3Z8IRRCjCEVDpghFd6kIRaqsCEXdrwhFELMIRUO2CEWbuQhFqrwIRd2/
CEUQwwhFQ8YIRXvJCEWqzAhF3c8IRRDTCEVD1ghFc9kIRarcCEXd3whFEOMIRUPmCEV36QhF
quwIRd3vCEUM8whFQ/YIRXf5CEWq/AhF3f8IRRADCUU/BglFdwkJRaoMCUXdDwlFGBMJRUMW
CUV3GQlFqhwJRd0fCUUMIwlFPyYJRXMpCUWmLAlF2S8JRRAzCUVDNglFdzkJRao8CUXZPwlF
EEMJRT9GCUWDSQlFqkwJRd1PCUUQUwlFP1YJRXdZCUWqXAlF3V8JRRBjCUVDZglFc2kJRaZs
CUXdbwlFEHMJRUN2CUVzeQlFqnwJRd1/CUU1gwlFP4YJRXOJCUWmjAlF2Y8JRRCTCUU/lglF
c5kJRaqcCUXZnwlFEKMJRT+mCUV3qQlFpqwJRd2vCUUMswlFP7YJRdW5CUWmvAlF3b8JRRDD
CUVDxglFc8kJRarMCUXZzwlFDNMJRUPWCUV32QlFqtwJRdnfCUUM4wlFP+YJRXPpCUWm7AlF
3e8JRQzzCUU/9glFc/kJRar8CUXZ/wlFDAMKRT8GCkVzCQpFywwKRdkPCkUQEwpFPxYKRXcZ
CkWqHApF</AssayXData><AssayYData Points="150">jUQ3P9jPNz/DIjk/zXY5P52TOj/Ihjo/11M7P683PD/H0Dw/MRE8P4snPT9kCz4/KrE8PyJ+
Pj//JD8/fhpAP9DZPz9Q/T8/XFNAP2G7Pz/pFkE/iQ5BP4qfQT+7WkI/ly5BP4Q9Qz/E00I/
tBhDP7sCQz/WnUM/D8VDPyF/Qz+A8kI/dJ9DP5p8RD8roEM/aDNEPx0TRj9VUUU/uS5GP1t4
RT9iH0Y/HlRFPzMRRj/sqEY/EHJHPzDERj9hSEc/lNJHPyMtSD/4mEg/XIlIP2XXRz85Hkg/
pENIPwWpRz9FYEg/4jpJP2iJSD+5i0g/vORJP+SZST/+dkk/9tFJP0LUST+u5Uk/MbJKP46s
ST81NEo/xLlLP85pSz92p0s/bwpMP23pSz80iUs/pr9LPwauSz/Gekw/3V1LPynlTD+FOUw/
c0BNP3uLTD8nSk0/SmdMP6sbTT/yp04/GRZMP25HTj99g04/jVZOP7OETj+PFE4/mshOPwVG
Tj8xiE4/0GNNP8U9Tz+0qU4/VjpPPxsFUD8IFk8/O/pOP2hETz+TQ1A/+mtPP3ABUT8ghFA/
wDVPPxKYUD+/k08//N9PPxbBUD9reFA/fmZQP1bsTz/VIFE/IURRP+rZUT94UlI/0nRSP8VM
UT9iFlI/RtBSP6W6Uj+PclI/73hSP7BcUj98/1E/wvlRPy2xUj92KFM//btSP1ZPUz/zlVE/
2/9SP4eVUj8JiFM/4EVUP/HNUj84IVQ/SlJTP0qXUz//olI/4MhTP5R7Uz8zG1Q/S9xTP/UW
VT9Y0lQ/</AssayYData></Step><Step><CommonData><SampleLocation>1</SampleLocation><SampleID></SampleID><SampleGroup></SampleGroup><SampleInfo></SampleInfo><SampleRow>C</SampleRow><SamplePlate>1</SamplePlate><WellType>BUFFER</WellType><Concentration>-1</Concentration><ConcentrationUnits>µg/ml</ConcentrationUnits><MolarConcentration>-1</MolarConcentration><MolarConcUnits>nM</MolarConcUnits><MolecularWeight>-1</MolecularWeight><Temperature>28</Temperature><StartTime>6035697</StartTime><AssayTime>80</AssayTime></CommonData><FlowRate>1000</FlowRate><StepType>LOADING</StepType><StepName>Loading</StepName><StepStatus>OK</StepStatus><ActualTime>80</ActualTime><CycleTime>0.2</CycleTime><AssayXData Points="400">3R8KRRgjCkU/JgpFdykKRaYsCkXdLwpFEDMKRT82CkV3OQpFqjwKRd0/CkUQQwpFQ0YKRXdJ
CkWqTApF3U8KRRBTCkVDVgpFd1kKRapcCkXdXwpFEGMKRUNmCkV3aQpFqmwKRd1vCkUQcwpF
Q3YKRXN5CkW+fApF3X8KRRCDCkVDhgpFd4kKRaqMCkXdjwpFEJMKRUOWCkV3mQpFqpwKRd2f
CkUQowpFP6YKRXepCkWqrApF3a8KRRCzCkU/tgpFd7kKRaq8CkXdvwpFMcMKRUPGCkV3yQpF
pswKRdnPCkUQ0wpFQ9YKRXfZCkWq3ApF3d8KRRDjCkVD5gpFd+kKRarsCkXZ7wpFDPMKRT/2
CkV/+QpFqvwKRdn/CkUMAwtFQwYLRXcJC0WmDAtF3Q8LRRATC0VDFgtFdxkLRaYcC0XZHwtF
ECMLRUMmC0VzKQtFqiwLReUvC0UQMwtFQzYLRXc5C0WmPAtF3T8LRRBDC0VDRgtFd0kLRaZM
C0XZTwtFDFMLRUNWC0V3WQtFqlwLRd1fC0UQYwtFQ2YLRXdpC0WmbAtF3W8LRRBzC0VDdgtF
d3kLRaZ8C0XZfwtFEIMLRT+GC0VziQtFpowLRdmPC0UMkwtFP5YLRXOZC0WqnAtF2Z8LRQyj
C0U/pgtFc6kLRaasC0XZrwtFELMLRUO2C0VzuQtFrrwLRdm/C0UMwwtFP8YLRXfJC0WmzAtF
2c8LRQzTC0U/1gtFc9kLRabcC0Xd3wtFDOMLRT/mC0Vz6QtFpuwLRdnvC0UQ8wtFP/YLRXf5
C0Wm/AtF3f8LRQwDDEU/BgxFcwkMRaYMDEXdDwxFEBMMRT8WDEV3GQxFphwMRdkfDEUQIwxF
PyYMRXspDEWuLAxF3S8MRQwzDEVDNgxFcjkMRaY8DEXdPwxFEEMMRT9GDEVySQxFqkwMRd1P
DEUQUwxFQ1YMRXdZDEWqXAxF3V8MRSVjDEVDZgxFd2kMRapsDEXhbwxFEHMMRUN2DEV7eQxF
qnwMRd1/DEUMgwxFQ4YMRXeJDEWqjAxF3Y8MRRCTDEU/lgxFl5kMRaqcDEXdnwxFDKMMRUym
DEVyqQxFqqwMRd2vDEUQswxFSLYMRXe5DEWqvAxF3b8MRRDDDEVDxgxFcskMRarMDEUC0AxF
DNMMRUPWDEV32QxFqtwMRd3fDEUQ4wxFP+YMRXfpDEWq7AxF3e8MRRDzDEU/9gxFd/kMRar8
DEXZ/wxFFAMNRUMGDUV3CQ1FqgwNRd0PDUUMEw1FQxYNRXcZDUWmHA1F2R8NRRAjDUVDJg1F
cikNRaosDUXZLw1FEDMNRUM2DUV3OQ1FpjwNRd0/DUUMQw1FP0YNRXJJDUWmTA1F3U8NRQxT
DUVDVg1Fd1kNRapcDUXZXw1FEGMNRUNmDUV/aQ1FqmwNRdlvDUUMcw1FP3YNRXd5DUWqfA1F
3X8NRQyDDUU/hg1FcokNRaaMDUXdjw1FFJMNRT+WDUVymQ1FppwNRdmfDUVBow1FQ6YNRXKp
DUWqrA1F2a8NRQyzDUU/tg1Fd7kNRaa8DUXdvw1FDMMNRUPGDUV3yQ1FpswNRdnPDUUQ0w1F
P9YNRXLZDUWm3A1F2d8NRRDjDUVM5g1Fd+kNRarsDUXZ7w1FGPMNRT/2DUVy+Q1FpvwNRdn/
DUUMAw5FPwYORXIJDkWmDA5F2Q8ORQwTDkU/Fg5FchkORbIcDkXZHw5FECMORT8mDkVyKQ5F
riwORdkvDkUMMw5FPzYORXI5DkWqPA5F2T8ORQxDDkVDRg5Fd0kORapMDkXZTw5FDFMORT9W
DkV3WQ5FqlwORd1fDkUQYw5FQ2YORXdpDkWqbA5F3W8ORRBzDkVDdg5Fd3kORap8DkXdfw5F
EIMORUOGDkV3iQ5Fy4wORd2PDkUQkw5FQ5YORXuZDkWqnA5F3Z8ORRCjDkVDpg5FuKkORaqs
DkXdrw5FELMORUO2DkV3uQ5FqrwORd2/DkUQww5FQ8YORXLJDkWqzA5F3c8ORRDTDkVD1g5F
d9kORarcDkXZ3w5FEOMORUPmDkV36Q5FquwORd3vDkUQ8w5FQ/YORXf5DkWq/A5F3f8ORRAD
D0VUBg9FiwkPRaoMD0XdDw9FDBMPRUMWD0VyGQ9FqhwPRQ==</AssayXData><AssayYData Points="400">9nBVP+oOVD9uoFQ/vThUP7zzVT85T1U/l/xVP32NVT808VQ/gvxVP/Y5Vj+gIlY/5bFVP8et
VT/inVY/q+lWPxHAVj/Fl1U/lUVXP/6iVT/df1Y/kbRWP38NVz9ttFQ/O11XPxlqVj8P6lU/
fMBXP/UAWD9rNFg/AFhXPzCLVz9TRlc/nfRWP3FIVz/vglc/rB5YP5djVz8ZQ1g/sFpYP4L8
WD+x7lc/xeBXP4N8WT/EFVg/pO1XPzLcVz80K1k/kMtYP4IGWD8X+Vg/tnpYP75HWT8giVk/
0QRaP3G/WD/PsFk/lHdZPxS2WD+PBVk/e2ZZP64GWT/X7Fk/jxpZPx2eWT8TK1o/cvVZP4B6
Wj+wbFk/ultaP+mJWT9yjlk/j+NaP2kBWz9QIFo/6W5aP47rWj9qtVs/3UpaP0wXWz8Fslo/
YQ5bPw/cWj+plFo/L2NbP0eOWz9Qf1o/9+ZbP2dKWj+geFo/hYxbP3h5Wz9h1Fs/sgtbP4E3
XD9IA1w/pV5cP6roWz/xbVw/Aa1cPyzGWz/GaV0/urtcP3fzXD/8MVw/8n1cP8c7XD//7Vw/
NY5dP22BXD+rSF0/dcdcP5oLXT9JYF0/t41dPz/OXD8Fjlw/JMZcP0WlXT9MJl0/apNeP3Xp
XD9Xxl0/jzJeP/4TXT++ql0/YM5dP6ZJXj+yBl4/D9xdP/nTXj9BvV0/iCFeP8DuXT8XXl0/
GIZeP2i3XT+eW14/DKReP5D0XT99aV4/E+1ePxHKXj82oF4/LaxfP9z6Xj9IP18/B/FfP6So
Xj88BV8/+WldP3uXXj+StF4/ko5eP0K0Xz+WHV4/0LxeP+YLYD9kC2A/m5peP7q2Xj8yHGA/
WBdgP5t5Xz+w6F8/n/1fPx3DXz9KsGA/s2BfP6bXXj/EVmA/tDlgPyhJYD9i6V8/UGVfPyOx
Xz/WUV8/KjdgP2I1YD8emWA/bShhP1UrYD845V8/lg9gP7wDYT/7TmA/YRdfP6FZYT+0cWE/
WqdgP13/YD/+/2A/40ZhP0c3YT+d7WA/KH9gP9WnYT8wfGE/pydhP36jYD8trWA/8jFhP/Qn
Yj8sBmI/4/xgPy1VYD8zDWI/w51hP3GEYT9x3GE/6+1hP01EYT/BtmI/UbBgP9nHYT/oJmI/
FOphP4rfYT/iLGI/HRJiP5GxYj/O5WI/2KpiP5vZYj9mE2I/UGBiP+faYj9ZQGI/QPpiP4p5
Yj/NqWM/I6FhPwh6YT8wPGI/2qdiP0lxYT8ZgmI/29djP8DiYj+XumI/mLBjP2KVYz+SaWM/
mOtjP3UsYj+qQGM/eqxjP8/PYj+voWM/RVNjP2gDYz8Jn2M/WtZiP5GuYz9W/2M/c+xjP7vR
Yz+en2M/zeJiP42gYz/szGM/dEBkPwT4Yz9l9WM/5aJjPy4pZD/Uk2Q/vwZkP4K/ZD+fnWQ/
+r5jP5SVZD/C9GQ/yPxiP+yvYz9ZmmQ/kr5lP6KIZD97d2U/tJBkPz2xZD+vdGU/I9FkP81I
ZT8hyGQ/FEplPx57ZD81zmQ/nP1kPzSkZD8PyGQ/+HtkP9iiZT+K4GQ/buFkP1/MZD+JpWQ/
2EdlP4K4ZD93wGU/3+lkP4yvZT+HRWU/ATBlP8PhZT+nzGM/Pv1lP9W5Zj/Li2Y/tZllP1Uu
Zz/jLGY/CP5lP2/5ZT9rlmU/kWZmP1tNZj9bN2c/zsZlPxwhaD+PM2Y/RJVmP3c4Zz/RDmY/
D19mP5F3Zz8qwmY/WFxmP1cqZz8CxWY/ndJmP9WjZj+zyGY/rVJmP+V7Zj8BqGY/qTZnPyQ6
Zz/uTGc/EDdoPyEcZj/wvmY/IvtmPzn0Zz9uMWY/4B9nP0ILaD/eqGY/7ydnP0KAZj/AUWc/
6E9mPxgeZz9CWmc/jVRnP6uAZz9Z1Gc/hfpmPxhxZz95Xmg/kNpmP2ZGZz+cJWg/xDloP0IK
aD+ZcWg/a/lnPwM/Zj81ymc/RKZnP3Q8Zz9czGc/Bw5oP/MtaD8CHGc/9AVoP7a0Zz9vCmk/
6dxnP7y7Zz8MjWc/9KxoP9g9aT921Gc/77toP2ihaD+toWg/hiNpP1RoaD+U4Wg/NcloPxqK
aD++52g/BU9pPxhsaD/2P2k/Qu1oP1ATaT//Z2k/Q8poPw==</AssayYData></Step><Step><CommonData><SampleLocation>1</SampleLocation><SampleID></SampleID><SampleGroup></SampleGroup><SampleInfo></SampleInfo><SampleRow>C</SampleRow><SamplePlate>1</SamplePlate><WellType>BUFFER</WellType><Concentration>-1</Concentration><ConcentrationUnits>µg/ml</ConcentrationUnits><MolarConcentration>-1</MolarConcentration><MolarConcUnits>nM</MolarConcUnits><MolecularWeight>-1</MolecularWeight><Temperature>28</Temperature><StartTime>6116712</StartTime><AssayTime>30</AssayTime></CommonData><FlowRate>1000</FlowRate><StepType>BASELINE</StepType><StepName>Baseline</StepName><StepStatus>OK</StepStatus><ActualTime>30</ActualTime><CycleTime>0.2</CycleTime><AssayXData Points="150">3R8PRRAjD0U/Jg9FdykPRaYsD0XdLw9FDDMPRT82D0V3OQ9FqjwPRd0/D0UMQw9FQ0YPRXdJ
D0WuTA9F2U8PRQxTD0U/Vg9Fd1kPRapcD0XdXw9FEGMPRUNmD0V3aQ9FpmwPRd1vD0UQcw9F
P3YPRXN5D0WqfA9F2X8PRRCDD0VYhg9Fc4kPRaaMD0Xdjw9FDJMPRT+WD0V3mQ9FppwPRd2f
D0UQow9FP6YPRXepD0WmrA9FN7APRRCzD0VDtg9Fc7kPRbq8D0XZvw9FDMMPRT/GD0VzyQ9F
18wPRdnPD0UQ0w9FP9YPRbDZD0Wm3A9F3d8PRQzjD0U/5g9Fd+kPRarsD0XZ7w9FEPMPRT/2
D0V3+Q9FpvwPRdn/D0UlAxBFPwYQRXMJEEWmDBBF2Q8QRQwTEEU/FhBFcxkQRaYcEEXZHxBF
ECMQRT8mEEV3KRBFpiwQRdkvEEUMMxBFPzYQRX85EEWmPBBF3T8QRQxDEEVHRhBFR0oQRctM
EEXZTxBFEFMQRUNWEEVzWRBFqlwQRdlfEEUMYxBFQ2YQRXNpEEWmbBBF3W8QRRBzEEU/dhBF
d3kQRaZ8EEXdfxBFEIMQRUOGEEV3iRBFrowQRd2PEEUQkxBFQ5YQRXeZEEWqnBBF3Z8QRRCj
EEVDphBFd6kQRaqsEEXdrxBFELMQRUO2EEV3uRBFqrwQRd2/EEUQwxBFQ8YQRXfJEEWqzBBF
2c8QRY/TEEVD1hBFd9kQRarcEEXZ3xBFEOMQRT/mEEV36RBFquwQRd3vEEUQ8xBFQ/YQRXf5
EEWq/BBF</AssayXData><AssayYData Points="150">7/VnP4mMaD8AoWk/AhlpP3N6aT9wIWg/JdtoP3ayaT8blGg/6AJpPyaIaT9ZY2o/kbJoPw4m
aj9vaGk/vnNpP+1caT9pQWo/tHVpPz1GaT/OO2k/XvNpP/RZaT88R2k/bD1qP1N6aT88Kmo/
q95qP7C0aj8n6mk/CTJqPxA0aj88Hmo/ColqPzr+aT9fX2o/XEVpP+nTaT+952o/ndtpP2m0
aj9bDGo/15hqPzjyaj9UOWo/O55qP/1Maj+klWo/tEprP9zHaz9GtWo/pb1qP/T5aj8YpGs/
WWFrP9Ktaj88hGs/qlxqP2wmaz9NYms/rblrP9Nwaj/RTmo/nvpsP6NRaz/om2o/EYdrP/ng
az9/32o/pvhqPzvraj8XXmo/JkRrP45gaz/06Wo/W8lrP6xKbD9ov2s/g0ZsPyq/az8hUmw/
T/1qP+csbT/S+Gs/7zpsP7JubD/JRGs/FjtrP8cjbT/I9ms/Vh1sP7PIaz9EgWs/UYtrP4ZK
bD9BI2s/6RNsPxNGbD85wWs/8L1sP7Obaz/erWs/o59qPzpNbD9bNmw/xrVrP/sgaz/H2Gw/
R+NsPztPbD9Joms/l7lsP+OzbD9ce2w/+ExtPzHlaz+rdG0/SiBtP5BKbT8GQm0/Ym5sP3L9
bD+q4mw/7d9tP2mhbD9e02w/GDptP+y3bD9bZGw/IVVtP9bvbD/+mWs/OcNtPxZ8bD/9umw/
ZENtPxbMbD+on20/Uq9tPxEebT+2tW4/HlxuP/p0bT/jeWw/cpNtP4EibT/VYG0/qrBtP8h+
bj+x2G0/</AssayYData></Step><Step><CommonData><SampleLocation>10</SampleLocation><SampleID>QA013.765M.C1 gp120</SampleID><SampleGroup></SampleGroup><SampleInfo></SampleInfo><SampleRow>C</SampleRow><SamplePlate>1</SamplePlate><WellType>KSAMPLE</WellType><Concentration>-1</Concentration><ConcentrationUnits>µg/ml</ConcentrationUnits><MolarConcentration>125</MolarConcentration><MolarConcUnits>nM</MolarConcUnits><MolecularWeight>-1</MolecularWeight><Temperature>28</Temperature><StartTime>6155568</StartTime><AssayTime>180</AssayTime></CommonData><FlowRate>600</FlowRate><StepType>ASSOC</StepType><StepName>Association</StepName><StepStatus>OK</StepStatus><ActualTime>179.999</ActualTime><CycleTime>0.2</CycleTime><AssayXData Points="900">3f8QRRADEUVDBhFFdwkRRaoMEUXdDxFFEBMRRUMWEUV3GRFFqhwRRd0fEUUQIxFFQyYRRXcp
EUWqLBFF3S8RRRAzEUVDNhFFdzkRRao8EUXdPxFFDEMRRUNGEUV3SRFFqkwRRd1PEUUQUxFF
Q1YRRYtZEUWqXBFF2V8RRRBjEUVDZhFFsGkRRapsEUXdbxFFEHMRRUN2EUV3eRFFpnwRRd1/
EUUQgxFFP4YRRXOJEUWqjBFF3Y8RRQyTEUVDlhFFd5kRRaqcEUXdnxFFEKMRRT+mEUVzqRFF
pqwRRdmvEUUMsxFFP7YRRXe5EUWqvBFF2b8RRRDDEUVDxhFFc8kRRarMEUXZzxFFENMRRUPW
EUV32RFFptwRRdnfEUUM4xFFQ+YRRXPpEUWm7BFF3e8RRQzzEUU/9hFFd/kRRar8EUXZ/xFF
DAMSRUMGEkV3CRJFqgwSRd0PEkUMExJFQxYSRXcZEkWqHBJF2R8SRQwjEkVDJhJFcykSRaYs
EkXZLxJFDDMSRUM2EkVzORJFpjwSRd0/EkUMQxJFQ0YSRXdJEkWmTBJF3U8SRQxTEkU/VhJF
d1kSRaZcEkXZXxJFEGMSRT9mEkVzaRJFsmwSRd1vEkUQcxJFQ3YSRXd5EkWqfBJF2X8SRQyD
EkU/hhJFc4kSRaaMEkXZjxJFDJMSRT+WEkVzmRJFppwSRd2fEkUMoxJFP6YSRXOpEkX4rBJF
2a8SRQyzEkU/thJFc7kSRaa8EkXdvxJFDMMSRUPGEkVzyRJFqswSRd3PEkUM0xJFP9YSRXfZ
EkWq3BJF3d8SRQzjEkVD5hJFd+kSRarsEkXd7xJFEPMSRVT2EkV3+RJFqvwSRUMAE0UQAxNF
QwYTRXcJE0WqDBNF3Q8TRRATE0VDFhNFdxkTRaocE0XdHxNFECMTRUMmE0V3KRNFqiwTRd0v
E0UQMxNFQzYTRXc5E0WqPBNF3T8TRQxDE0VDRhNFd0kTRapME0XdTxNFEFMTRT9WE0V3WRNF
slwTRd1fE0UQYxNFQ2YTRXdpE0WmbBNF2W8TRRBzE0VDdhNFd3kTRaZ8E0XpfxNFEIMTRT+G
E0V3iRNFqowTRd2PE0UQkxNFQ5YTRXeZE0WqnBNF3Z8TRQyjE0VDphNFcqkTRaqsE0XdrxNF
DLMTRT+2E0V3uRNFqrwTRd2/E0UQwxNFQ8YTRXfJE0WqzBNF3c8TRQzTE0VD1hNFctkTRabc
E0XZ3xNFDOMTRT/mE0Vy6RNFquwTRdnvE0UM8xNFQ/YTRXL5E0Wq/BNF3f8TRQwDFEW2BhRF
cgkURaoMFEXZDxRFEBMURUMWFEVyGRRFphwURd0fFEUMIxRFPyYURXcpFEWmLBRF2S8URQwz
FEU/NhRFcjkURaY8FEXdPxRFDEMURT9GFEVySRRFAE0UReVPFEUMUxRFQ1YURXJZFEWmXBRF
3V8URQxjFEVDZhRFcmkURapsFEXZbxRFDHMURT92FEVyeRRFqnwURd1/FEUMgxRFP4YURXKJ
FEWmjBRFBpAURQyTFEU/lhRFcpkURaqcFEXZnxRFDKMURT+mFEVyqRRFpqwURdmvFEUMsxRF
P7YURXK5FEWmvBRF3b8URQzDFEU/xhRFcskURarMFEXdzxRFDNMURT/WFEV32RRFptwURd3f
FEUM4xRFQ+YURXfpFEWm7BRF3e8URQzzFEVD9hRFd/kURar8FEXd/xRFEAMVRUMGFUV7CRVF
qgwVRd0PFUUQExVFPxYVRXcZFUWqHBVF3R8VRRAjFUVDJhVFdykVRaosFUXdLxVFEDMVRUM2
FUV3ORVFqjwVRd0/FUUQQxVFQ0YVRXdJFUWqTBVF2U8VRQxTFUVDVhVFd1kVRapcFUXdXxVF
EGMVRUNmFUV3aRVFqmwVRd1vFUUMcxVFQ3YVRXd5FUWqfBVF3X8VRRCDFUU/hhVFd4kVRQCN
FUXdjxVFDJMVRUOWFUV3mRVFppwVRd2fFUUQoxVFP6YVRXepFUWqrBVF3a8VRRSzFUVDthVF
d7kVRaa8FUXdvxVFsMMVRUPGFUV3yRVFpswVRd3PFUUQ0xVFP9YVRXLZFUWm3BVF3d8VRRDj
FUVD5hVFd+kVRarsFUXd7xVFEPMVRUP2FUV3+RVFpvwVRd3/FUUMAxZFPwYWRXIJFkWqDBZF
2Q8WRRATFkVDFhZFdxkWRaYcFkXZHxZFECMWRT8mFkV3KRZFqiwWRd0vFkUQMxZFPzYWRXI5
FkWqPBZF3T8WRRBDFkU/RhZFckkWRaZMFkXdTxZFDFMWRUNWFkVyWRZFplwWRdlfFkUQYxZF
P2YWRXdpFkWmbBZF3W8WRQxzFkU/dhZFcnkWRap8FkXZfxZFEIMWRT+GFkVyiRZFqowWRd2P
FkUQkxZFQ5YWRXKZFkWmnBZF2Z8WRQyjFkVDphZFcqkWRaasFkXtrxZFELMWRT+2FkV3uRZF
prwWRd2/FkUMwxZFP8YWRXLJFkX4zBZF3c8WRQzTFkU/1hZFd9kWRabcFkXZ3xZFDOMWRT/m
FkV36RZFquwWRd3vFkUM8xZFQ/YWRXf5FkWq/BZF2f8WRRADF0VDBhdFdwkXRaoMF0XZDxdF
EBMXRUMWF0V3GRdFqhwXRd0fF0UQIxdFQyYXRXcpF0WqLBdF3S8XRRAzF0VDNhdFdzkXRao8
F0XdPxdFEEMXRT9GF0V3SRdFqkwXRd1PF0UQUxdFQ1YXRXdZF0WmXBdF3V8XRRBjF0VDZhdF
d2kXRapsF0XhbxdFEHMXRUN2F0VyeRdFqnwXRdl/F0UQgxdFQ4YXRXKJF0WqjBdF3Y8XRRCT
F0U/lhdFd5kXRaqcF0XdnxdFEKMXRUOmF0V3qRdFpqwXRdmvF0UQsxdFQ7YXRXK5F0WqvBdF
3b8XRQzDF0U/xhdFd8kXRarMF0XdzxdFENMXRUPWF0V72RdFqtwXRd3fF0UM4xdFP+YXRXLp
F0Wq7BdF3e8XRRDzF0VD9hdFcvkXRar8F0XZ/xdFDAMYRT8GGEVyCRhFqgwYRdkPGEUMExhF
PxYYRXIZGEWmHBhF3R8YRQwjGEVDJhhFdykYRaosGEXdLxhFDDMYRT82GEVyORhFqjwYRd0/
GEUMQxhFQ0YYRXdJGEWmTBhF2U8YRRBTGEU/VhhFclkYRaZcGEXZXxhFFGMYRUNmGEV3aRhF
pmwYRd1vGEUQcxhFQ3YYRXJ5GEWqfBhF3X8YRQyDGEU/hhhFcokYRaaMGEXZjxhFEJMYRT+W
GEVymRhFppwYRdmfGEVFoxhFP6YYRXepGEWmrBhF2a8YRQyzGEVDthhFcrkYRaa8GEXdvxhF
DMMYRT/GGEVyyRhFpswYRdnPGEUM0xhFP9YYRXLZGEWm3BhF2d8YRRDjGEU/5hhFcukYRabs
GEXZ7xhFEPMYRT/2GEV3+RhFpvwYRd3/GEUMAxlFQwYZRXsJGUWmDBlF2Q8ZRRATGUU/FhlF
exkZRaocGUXdHxlFECMZRUgmGUV3KRlFqiwZRd0vGUUQMxlFQzYZRXc5GUWqPBlF3T8ZRRBD
GUVDRhlFd0kZRaZMGUXdTxlFEFMZRUNWGUVyWRlFqlwZRd1fGUUQYxlFQ2YZRXdpGUWqbBlF
3W8ZRRBzGUVDdhlFd3kZRaZ8GUXdfxlFEIMZRUOGGUV3iRlFqowZRd2PGUUQkxlFQ5YZRXKZ
GUWqnBlF2Z8ZRRCjGUVDphlFd6kZRaasGUXZrxlFDLMZRUO2GUV3uRlFqrwZRd2/GUUQwxlF
Q8YZRXfJGUWmzBlF3c8ZRRDTGUVD1hlFd9kZRarcGUXd3xlFEOMZRUPmGUV36RlFpuwZRdnv
GUUM8xlFQ/YZRXf5GUWm/BlF2f8ZRQwDGkVDBhpFcgkaRaoMGkXZDxpFEBMaRUMWGkVyGRpF
phwaRdkfGkUMIxpFPyYaRXcpGkWmLBpF3S8aRQwzGkU/NhpFcjkaRaY8GkXZPxpFEEMaRUNG
GkVySRpFqkwaRd1PGkUQUxpFP1YaRXJZGkWqXBpF2V8aRRBjGkVDZhpFd2kaRaZsGkXdbxpF
EHMaRT92GkVyeRpFqnwaRd1/GkUMgxpFQ4YaRXKJGkWmjBpF3Y8aRQyTGkXClhpFcpkaRaqc
GkXZnxpFDKMaRT+mGkV3qRpFpqwaRdmvGkUMsxpFQ7YaRXK5GkWmvBpF2b8aRRDDGkU/xhpF
cskaRabMGkXdzxpFDNMaRT/WGkVy2RpFptwaRdnfGkUM4xpFP+YaRYvpGkWm7BpF2e8aRQzz
GkU/9hpFd/kaRa78GkXZ/xpFDAMbRUMGG0VyCRtFqgwbRd0PG0UMExtFQxYbRXcZG0WmHBtF
2R8bRQwjG0VDJhtFeykbRaYsG0XdLxtFNTMbRUM2G0V3ORtFqjwbRd0/G0UQQxtFQ0YbRXdJ
G0WqTBtF3U8bRRBTG0VDVhtFd1kbRapcG0XdXxtFEGMbRUNmG0V3aRtFqmwbRd1vG0UQcxtF
Q3YbRXd5G0WqfBtF3X8bRRCDG0VDhhtFd4kbRaqMG0XZjxtFEJMbRUOWG0V3mRtFqpwbRdmf
G0UQoxtFP6YbRXepG0WmrBtF3a8bRQyzG0VDthtFH7obRaq8G0XdvxtFEMMbRT/GG0V3yRtF
qswbRdnPG0UQ0xtFQ9YbRXfZG0Wq3BtF3d8bRRDjG0VD5htFd+kbRarsG0Xd7xtFEPMbRUP2
G0Vy+RtFqvwbRdn/G0UQAxxFQwYcRXcJHEWqDBxF2Q8cRQwTHEVDFhxFchkcRaocHEXZHxxF
ECMcRT8mHEVyKRxFpiwcRd0vHEUMMxxFPzYcRXc5HEWmPBxF</AssayXData><AssayYData Points="900">h2RpP2j7aT/KI2k/I75pP7UlaT9Bo2k/s+ppP/dwaT+/lWo/FoFpP3yNaj8ki2k/WhtrP9C0
aj862mk/SG5qP6lZaj+1J2s/W6RqP6D7aj8qkGs/GyBrPxV2aj+tmWo/rZtqP4bVaj81IWs/
0khpP7s5aT8aIWs/7OJqP0HDaz9IdWs/5c5sP4DZaz8ahms/5CRrP+4yaz8F+Wo/N8ZqPyhd
az/W2Go/zzBsP/cNbD8FlGs/zM1rPzqraz/kA2w/U41sPyJPbD+Svmw/5J9sPyd3bD8ML20/
81lrPz0fbT9inGw/LYRtP9adbD+3ems/qn1rP/smbT+ZHG0/isdsP08lbT+Ta2s/cXhtP3lL
az+iIm0/RTlsP40rbj+V1mw/AEFtPyfXbT+AQW0/GZltP8c9bT/6mmw/3JxsP2Lwaz9SQG0/
MFptPyP+bD8AgGw/xYBtP5BtbT+V6mw/zpduP1xtbT9bRW4/HnhtPz7rbD+Jk24/qD5vP5th
bj/iWG0/TkpuP/ykbD8Whm0/ODhtP8cebT9cKm0/ElFtP5P+bD82jW0/Rk5uPxjabT/imW0/
7/ZtP2djbz9JiG8/y45tP3iybT88rm4/mMttP6lLbj9OdW4/+b5tPysbbj+QUm4/KzNuP/iB
bj+Eq2w/lvRtP26kbj/T9G4/9CxvPx4dbz+9aG8/zIRuPzgibz9FYm4/ZMluP3aTbz+aFm8/
g55uP9pdbz+/024/lktuP4f1bT/2fm0/zX5uP6QKbj+8w28/9QtvP5phbj+O3G8/FqRuP3i/
bj9XFG8/u2hwP5Z1bj+oB28/eV1wP2Jybj8h0W4/s+1vP4+bbz/v5m8/BiRuP7ICbz8X628/
CDJxP08YcD8yi3A/oH1wP8J7bz9GsW8/0J9uP3Cobz+efXA/hOhvP7xFcD+XrG8/Hq5wP3jK
bz91AHA/Kw9wPyZibz9WdW8/IOZvP2wrcD8eBXA/RaNvP0AIbz9Ep3A/M+hwP0f6cD8KcnA/
PFRwP1wocD/TY3A/HUxwP4WjcD9EUW8/5NxxP3+JcD9xknA/wEFwP11hcD/ZgHA/q/ZwPyqJ
cD/fRHE/padvPw8lcD8+xnA/jC5wP9OecT8U+HA/QNJwP2lpcj/k4nE/rF9xP3D6cD+YS3E/
QNlwPy4ScT+BjXE/ychwP1EGcj+hPnE/t9hwPwo5cj+OT3E/1jRxP2jNcT/0xHE/m1JyPz2T
cT8SEnE/JGBxP9cGcT+Us3E/xxJxPwAQcT/Hp3E/FyVxP8XAcD/CRHE/wWtxP/Bkcz+tOnE/
KF1xP6rrcT9uVHI/qmdyP4F6cT+vpXI/tetyP0lKcD8lSnE/2zxwP2jOcD/r23E/GvxxP/DN
cD+W73E/T5JxP6Nkcj/DjXE/1HRxP15dcj9GDnM/ZddyP4klcj9STHM/ib9yP7mUcj87onI/
FOFyPyfUcj+kRnI/cKtyP5y3cT9bjnI/BVNyP9dkcT+kVHI/FW5yP+Npcj+uenM/pnpzP0Rs
cj8BxHI/qahzP0PXcz8osHI/6QpzP64/cz+rVXQ/Tw9zP5Oscj8mfHI/gahyPxLxcT9RWHM/
thFzP0OMcj9MoHM/kudyPyHkcj9nEXM/9/9zPyu0cj8oCHQ/8dZyP6SBcj/vqXI/i+RyPwl+
cz/PZnM/hCx0Pydkcz8mbnM/3YJyP/8vcj/S2XI/ichyP9dNcz9NTXM/Q0pzP8lOcz/HG3Q/
fXt0Pwb9cz9Rd3Q/KRh0P9UHdD+yJnQ/hXdzP31odD+ApHM/N3Z0PzIhdD/ISnM/yQ9zPyM0
dT9g33I/4yVzP5TWcj+e2HQ/GWR0P6ejcz8ah3Q/IpZ0P1xecz82IXU/8Ql1Pz+AdD//w3M/
YPJzP5vTcz/i2nM/CgR0P3gDdD9YbnM/gaR0P3mkdD9U33Q/NbV0P9QIdD9N/nM/JW50P+SX
dD9YQXQ/a4Z1P4xhdD/0xHQ/IzRzP3pvdD94pHQ/UcdzP0WndD9INXQ/LZl0Py3tcz8ZSHQ/
5pR0Py/Qcz8ZjXQ/Zp10P5X8dD/vkHQ/OqJ0P+1vdD/253Q/RVh1P15WdD8lwHQ/jU50P2Kc
dT9Q/XQ/c/RzP9YAdD8IiXQ/bGh1P4cXdD9OknQ/BPR0P6a/dD8OT3U/gHxzP4TOdD8QUnY/
/zl1P3fydD+8jXQ/lXV1P4xXdD/H3HQ/Fa50P4QjdT9lK3U/gAV2P3FNdT/I5XY/Wel0Pw2p
dT8eFXU/e2t2PwjydD8DHXY/sTx1P0n8dT8XtHU/AAx1PyqBdj+TjHQ/80R1P5GldT/zMHU/
H951PwSVdT8FsHY/NOd0P1bGdT/HdXU/oqR3P7trdj8k4nY/eWx1PzkTdz9n93U/rst1P4C8
dT8aJHY/VJJ2P5fLdT8Aa3U/map1P2PLdT/AKHU/NgF1P2RMdT9jEHY/0Mp1P16sdj+6sHY/
62Z2PzQBdz8qOXY/LJh2PyN2dj9ZonY/Zdh1Pzexdj9983U/+0F2Pxm+dj8g3nU/3LZ1P0JG
dj+9YXc/HZt1PyGYdj8yA3c/G8N2P17Hdj83HnY/tDh3P4Mbdj/hVHY/uVp2P3Gsdj+GLXY/
T2J3PwtFdz/NRnY/AGx3P2L+dj/6snc/HHV2P8CBdz9rGHY/gWZ2Pxr9dj/q4nU/Y5R2P4as
dj+Punc/7mV3P2kWdz9RWHc/Y/B2P+8fdj+CiXY/rcB2P9uZdT8ZCnc/nUJ4PyKleD/ejHY/
uYJ3PwvYdz9cLXc/TpN3P0eTdj9fY3g/flN3Pw3Odz/TuHY/M2x4P0bHdj9LuXY/+VN3P2aR
dz+b/3c/QCF2P5YEdz9V6nY/dOh2P5VNdz+WoHc/Ftp3Pw70dz8NSng/wgd3P0Wkdz+CNng/
wtp2PzmSeD9Z1Xc/HN13P1M6eD+IAXg/ihd3P4y1dz+wuHc/U793P6tcdz/qs3c/Ne12P6Ol
dz/Cv3c/Tbt4P4jTdz+0Xnc/rPN3P7Hudz+HMXg/05h2P+3sdz+j33g/i+d3P+l1eD/xC3c/
ozN4P9yIdz96Gng/NpZ5Pwrbdz8venY/1g95P3l7eD8EaXg/Wwd5P9WkeD/1FHg/W0h4P24e
eD9NFXc/jUt4Pzbldj8genc/kjF4P9kceD+ULHg/v993P2MPeT/mE3k/+SR4PwsVeT+fu3c/
GXB5P36keD+rrHg/JhF5PwI9eT/oEHk/PqN4PyJieD8y4nc/m7p3PybqeD+UZHg/cE15PxO+
eT88h3k/hI14P3F9eD/z5Hg/4NF5P+YgeT98SXo/FeJ4P5VqeT+9EHk/sH95Pw/leD8HIng/
i3Z4P5hXeD+QvXk/Brh4P8A2eD9AP3k/7uh4P0a0eT8D8Hg/Ddl5P9kmeT/+nHk/v3p5P4kT
ej/xqHk/NsV5P4f2eT8lSXk/VrZ4PyvveD/9I3k/h6h5P8MVeD+NfXg/nm95PxxUej+X/3g/
BOh4P2pteT+13Xk/KPh6P5rmeD8NLnk/1jR5P372eT8AF3k/wgp6P9kJej8Za3g/vaV5P3HW
eT+b0Xo/jVh5PwQbej9yBHk/Tkl5P2LAeT/Pr3k/rP15P5R4eT8cino/p3x6P1J4eT9pf3k/
7ZJ6P94Qej+fz3k/AwR5P/Mnej9HoHk/Dmx6P/a+eT90hXo/HqB5Px/veT83Ano/Pg57P+Kp
eD9W4no/7hh6PzZoeT8CRHo/YgJ6Pw2Gej+nU3o/4Sd5P84Zej9PPHo/D6V6P8oTej/bXns/
PtF5PxG0eT//s3k/Igd6P6NpeT+QKno/hZt6Pw9Fej8YKHo/6mF5P6w4eT+boXo/gjN7PwSB
eT9k4no/2YF6Pzr6ej9H1nk/hY55P6T+eT+1EHk/D7d5Pw/1eT/0mno/H/Z6Px24ej/akno/
SZp6P99uej9czHk/k/p6PyU1ej8WPXs/FPB6PzfJej/7HXo/oJR6P8JLeT+Opns/HvB6PyQi
ej+IoHo/b416P0Yaez/HOHo/Wdx6P08dfD8AA3s/tiJ6P1/Sej8GT3o/NiF7P5UVez9RF3s/
E816P/oZej9O9nk/AEh6P8+iej/hiXo/ZTV7P+Hjej/pb3s/F0t7PxK3ez+9oXo/u3t6P7vC
ej9lPXw/Ml96PyNgeT8uOns/0S16PwK5ej8f9Hs/S/l6P9JNej8Jy3o//tt5PxdWej+MB3s/
PRp7P3B1ej+ewHs/IhN7PwTPez9L2Hs/s7R6P5bEej/MEHs/sCh7Px+BfD8AhHs/Pkl7Pw4S
ej8+lXs/iaB6P7JJez8HMns/Llp7PyIBez+75Xo/+d96P1RMfD/Jz3w/yLV8P63qej/MN3w/
ni97P1COez+YRXs/DhZ8P6zqez8SUHs/yKR7P+5kez/q+no/Tdp6P4Fmez9e3Xs/VGR8P2kY
fD90UHw/viV7P3VPfD+JVnw/HKh7P3QqfD9gyns/uat7P2H+ez+m2Hs/d7x6P5W/ej9VKn0/
mDF6P4Frez93Z3w/ISd8P5z4ez9MAHw/yL97P81QfD9cJ3w/JG98Pzy9ez8QE3w/gaB8P0tY
fD8jiHw/Yu57PxIMfD8JFXw/hhZ8P53Qez8/LXs/TyF9P0f6ez92cnw/H4F8P8KYez8HpXs/
qsl7P1mJfT/Pkns/w9R8P4G7fD+02nw/ekt9PwJYfD+wM3w/UHB8P2boez/h2Xw/gdx8P8I/
fT96ZXw/00x8P+P5fD99eXw/FNd8P9jzfD/LfHw/Pad8PxvafD+jRXw/vAB8P69hfT+/TH0/
h4h8P+zEfD+Thn0/RrR8PyCifD+Hm3w/ySF9PyKWez/jhXw/</AssayYData></Step><Step><CommonData><SampleLocation>1</SampleLocation><SampleID></SampleID><SampleGroup></SampleGroup><SampleInfo></SampleInfo><SampleRow>C</SampleRow><SamplePlate>1</SamplePlate><WellType>BUFFER</WellType><Concentration>-1</Concentration><ConcentrationUnits>µg/ml</ConcentrationUnits><MolarConcentration>-1</MolarConcentration><MolarConcUnits>nM</MolarConcUnits><MolecularWeight>-1</MolecularWeight><Temperature>28</Temperature><StartTime>6344306</StartTime><AssayTime>180</AssayTime></CommonData><FlowRate>600</FlowRate><StepType>DISASSOC</StepType><StepName>Dissociation</StepName><StepStatus>OK</StepStatus><ActualTime>180</ActualTime><CycleTime>0.2</CycleTime><AssayXData Points="900">2T8cRQhDHEU/RhxFc0kcRaZMHEXVTxxFDFMcRT9WHEVzWRxFplwcRdlfHEUIYxxFP2YcRXNp
HEWmbBxF1W8cRQxzHEU/dhxFc3kcRaZ8HEXZfxxFVoMcRT+GHEVviRxFpowcRdmPHEUIkxxF
O5YcRXOZHEWmnBxF8p8cRQyjHEU/phxFe6kcRaasHEXZrxxFDLMcRTu2HEVvuRxForwcRdW/
HEUMwxxFP8YcRXPJHEWmzBxF2c8cRQzTHEU71hxFc9kcRaLcHEXZ3xxFEOMcRT/mHEVz6RxF
puwcRdXvHEUd8xxFP/YcRW/5HEWi/BxF1f8cRQgDHUU/Bh1FcwkdRaYMHUXZDx1FDBMdRTsW
HUVvGR1FohwdRdUfHUUIIx1FPyYdRXMpHUWiLB1F1S8dRQwzHUU7Nh1FbzkdRaI8HUXVPx1F
DEMdRTtGHUVzSR1FokwdRdVPHUUIUx1FP1YdRXNZHUWiXB1F2V8dRQhjHUU7Zh1Fb2kdRaZs
HUXVbx1FCHMdRTt2HUVveR1FonwdRdl/HUUIgx1FO4YdRW+JHUWijB1F2Y8dRQiTHUU7lh1F
b5kdRaKcHUXVnx1FCKMdRTumHUVvqR1FpqwdRdWvHUUMsx1FO7YdRW+5HUWivB1F1b8dRQzD
HUU7xh1Fb8kdRaLMHUXVzx1FDNMdRT/WHUVv2R1Fy9wdRdnfHUUM4x1FQ+YdRXPpHUX87B1F
1e8dRQjzHUU/9h1Fb/kdRab8HUXZ/x1FDAMeRT8GHkVzCR5FpgweRdkPHkUMEx5FUBYeRXMZ
HkWmHB5F2R8eRQwjHkU/Jh5FcykeRaYsHkXZLx5FDDMeRT82HkVzOR5FpjweRdk/HkUMQx5F
REYeRXNJHkW2TB5F2U8eRQxTHkU7Vh5Fc1keRa5cHkXZXx5FDGMeRWBmHkVuaR5FpmweRdlv
HkUIcx5FSHYeRXN5HkWmfB5F1X8eRQyDHkU/hh5Fc4keRaaMHkXZjx5FIZMeRT+WHkVzmR5F
ppweRd2fHkUMox5FP6YeRXOpHkXHrB5F2a8eRQizHkU7th5Fc7keRaK8HkXZvx5FCMMeRTvG
HkWDyR5FosweRdnPHkUM0x5FP9YeRW7ZHkWi3B5F2d8eRQzjHkU75h5FbukeRaLsHkX+7x5F
DPMeRTv2HkVu+R5FovweRd3/HkUMAx9FPwYfRXMJH0WiDB9F2Q8fRQgTH0U7Fh9FcxkfRaYc
H0XZHx9FCCMfRTsmH0VzKR9FoiwfRdkvH0UMMx9FOzYfRW45H0WiPB9F2T8fRQxDH0U7Rh9F
bkkfRaZMH0XZTx9FDFMfRVBWH0VuWR9FolwfRdVfH0UMYx9FO2YfRXNpH0WibB9F1W8fRQhz
H0U7dh9FbnkfRaJ8H0XZfx9FDIMfRTuGH0VziR9FoowfRdWPH0UIkx9FO5YfRW6ZH0WmnB9F
1Z8fRQijH0U7ph9FbqkfRaasH0XVrx9FCLMfRTu2H0VuuR9FprwfRdm/H0UIwx9FO8YfRW7J
H0WizB9F1c8fRQjTH0U/1h9Fc9kfRaLcH0XZ3x9FCOMfRTvmH0Vz6R9FouwfRdnvH0UI8x9F
O/YfRW75H0Wm/B9F1f8fRQgDIEU/BiBFgwkgRaIMIEXZDyBFDBMgRT8WIEVzGSBFphwgRdkf
IEUMIyBFPyYgRXMpIEWmLCBF2S8gRTEzIEU/NiBFczkgRaY8IEXtPyBFDEMgRT9GIEVzSSBF
pkwgRdlPIEUMUyBFP1YgRXNZIEWmXCBF2V8gRQxjIEU/ZiBFuGkgRaJsIEXZbyBFDHMgRT92
IEVzeSBFpnwgRdl/IEUMgyBFVIYgRXOJIEWmjCBF2Y8gRQiTIEU/liBFc5kgRaqcIEXVnyBF
DKMgRTumIEVzqSBFpqwgRdWvIEUMsyBFP7YgRW65IEWmvCBF2b8gRQjDIEU/xiBFc8kgRaLM
IEXZzyBFDNMgRT/WIEVz2SBFotwgRdnfIEUI4yBFO+YgRXPpIEWm7CBF2e8gRQjzIEU/9iBF
c/kgRab8IEXV/yBFhwMhRTsGIUVzCSFFpgwhRdkPIUUIEyFFOxYhRW4ZIUWmHCFF2R8hRQwj
IUU/JiFFcykhRaYsIUXZLyFFDDMhRTs2IUVuOSFFojwhRdU/IUUIQyFFO0YhRXNJIUWiTCFF
1U8hRQhTIUU/ViFFc1khRaZcIUXVXyFFCGMhRT9mIUVzaSFFpmwhRdVvIUUIcyFFP3YhRW55
IUWmfCFF1X8hRQiDIUU7hiFFbokhRc+MIUXVjyFFCJMhRTuWIUVumSFFopwhRdWfIUUIoyFF
O6YhRXOpIUWirCFF2a8hRQyzIUVMtiFFbrkhRaK8IUXZvyFFDMMhRUzGIUVuySFFpswhRdXP
IUUI0yFFO9YhRW7ZIUWi3CFF1d8hRQjjIUU/5iFFbukhRaLsIUXV7yFFDPMhRTv2IUVu+SFF
rvwhRdX/IUUMAyJFPwYiRW4JIkWiDCJF1Q8iRQwTIkU7FiJFbhkiRaYcIkXVHyJFCCMiRWgm
IkVzKSJFpiwiRdkvIkUMMyJFPzYiRXM5IkWmPCJF2T8iRQxDIkU/RiJFc0kiRaZMIkXZTyJF
DFMiRTtWIkVzWSJFplwiRdlfIkUMYyJFP2YiRXNpIkWmbCJF2W8iRQxzIkU/diJFc3kiRaZ8
IkXZfyJFDIMiRT+GIkVziSJFpowiRdWPIkUMkyJFP5YiRW6ZIkWmnCJF2Z8iRQyjIkU/piJF
c6kiRaasIkXZryJFDLMiRTu2IkVzuSJFprwiRdm/IkUYwyJFO8YiRW7JIkWizCJF1c8iRQzT
IkU/1iJFc9kiRabcIkXV3yJFCOMiRT/mIkVz6SJFouwiRdnvIkUI8yJFP/YiRW75IkWi/CJF
1f8iRQwDI0U/BiNFbgkjRaYMI0XZDyNFDBMjRT8WI0VzGSNFohwjRdkfI0UIIyNFOyYjRW4p
I0WiLCNF1S8jRQwzI0U7NiNFczkjRaY8I0XVPyNFCEMjRTtGI0VzSSNFpkwjRdVPI0UMUyNF
O1YjRXNZI0WmXCNF2V8jRQhjI0U7ZiNFbmkjRaJsI0XVbyNFFHMjRTt2I0VueSNFonwjRdl/
I0UIgyNFO4YjRXOJI0WijCNF1Y8jRQiTI0U7liNFbpkjRaKcI0XVnyNFCKMjRT+mI0V7qSNF
oqwjRdWvI0UIsyNFP7YjRXu5I0WmvCNF2b8jRQjDI0U7xiNFbskjRaLMI0XVzyNFCNMjRTvW
I0Vz2SNFptwjRdXfI0UI4yNFO+YjRXPpI0Wi7CNF4e8jRQjzI0U79iNFbvkjRaL8I0XV/yNF
TgMkRTsGJEVuCSRFpgwkRdkPJEUQEyRFOxYkRW4ZJEWiHCRF1R8kRRAjJEU/JiRFpCkkRaYs
JEXZLyRFDDMkRTs2JEVzOSRFpjwkRdk/JEUMQyRFP0YkRXNJJEWmTCRF2U8kRQxTJEU/ViRF
c1kkRaZcJEXZXyRFDGMkRT9mJEVzaSRFpmwkRdlvJEUMcyRFP3YkRXN5JEWmfCRF1X8kRQyD
JEU/hiRFc4kkRaaMJEXZjyRFDJMkRUSWJEVzmSRFopwkRdmfJEUMoyRFP6YkRXOpJEWmrCRF
2a8kRQyzJEU/tiRFc7kkRaa8JEXZvyRFDMMkRUjGJEVzySRFpswkRdnPJEUI0yRFO9YkRXPZ
JEWi3CRF2d8kRQjjJEU75iRFbukkRaLsJEXZ7yRFDPMkRTv2JEVz+SRFpvwkRdn/JEUMAyVF
OwYlRW4JJUWmDCVF2Q8lRQwTJUU/FiVFcxklRaYcJUXlHyVFOSMlRT8mJUVzKSVFpiwlRdUv
JUUIMyVFOzYlRXM5JUWmPCVF1T8lRYdDJUVERiVFc0klRaZMJUXVTyVFDFMlRT9WJUVzWSVF
olwlRdVfJUUIYyVFP2YlRXNpJUWibCVF2W8lRQxzJUU7diVFbnklRaZ8JUXVfyVFCIMlRT+G
JUVuiSVFpowlRdWPJUUIkyVFO5YlRW6ZJUWinCVF1Z8lRQyjJUU7piVFbqklRaKsJUXVryVF
DLMlRTu2JUVuuSVForwlRdW/JUUIwyVFO8YlRW7JJUWmzCVF1c8lRQjTJUU71iVFbtklRabc
JUXV3yVFCOMlRTvmJUVu6SVFouwlRdXvJUUI8yVFO/YlRXf5JUWi/CVF1f8lRQgDJkU7BiZF
bgkmRaIMJkXVDyZFCBMmRTsWJkVuGSZFphwmRdUfJkUMIyZFPyYmRW4pJkWmLCZF2S8mRQwz
JkU7NiZFbjkmRaI8JkXVPyZFCEMmRURGJkVzSSZFpkwmRdlPJkUMUyZFP1YmRXNZJkWmXCZF
K2AmRQxjJkU/ZiZFc2kmRaZsJkXubyZFDHMmRT92JkVzeSZFpnwmRdl/JkV/gyZFP4YmRXOJ
JkWmjCZF2Y8mRQiTJkU/liZFg5kmRaacJkXZnyZFNaMmRTumJkVzqSZFpqwmRdmvJkUMsyZF
P7YmRXO5JkWmvCZF2b8mRQzDJkU7xiZFc8kmRabMJkXZzyZFDNMmRT/WJkVz2SZFptwmRdXf
JkUM4yZFP+YmRbTpJkWm7CZF1e8mRQjzJkU/9iZFc/kmRab8JkXZ/yZFDAMnRT8GJ0VuCSdF
pgwnRdUPJ0UMEydFUBYnRW4ZJ0WmHCdF1R8nRQwjJ0U7JidFbiknRccsJ0XZLydFDDMnRT82
J0VuOSdFpjwnRdU/J0UIQydFO0YnRW5JJ0XwTCdF1U8nRQxTJ0U7VidFc1knRaZcJ0XVXydF
DGMnRTtmJ0WHaSdFomwnRdlvJ0UMcydFO3YnRXN5J0WmfCdF</AssayXData><AssayYData Points="900">3Cx8PxlMez/QjXs/jQh8P+eufD/saXw/uGd8P8ndfT9nmXw/uFx9P8QNfz90ZX0/1JR/P4VH
fj8tbH4/7Ox+Pyybfz8bT38/GgOAPzLpfj9jB34/VhN/P99Sfz9/qH8/nL9+P5Ijfj8AFX8/
ZF9+P4RCfz+E9X8/b+Z+Py5Hfj8vI38/yyCAP1AjgD8Rn38/RvJ/P/7Sfj8S8H8/ffB/P84M
gD90R38/32x/P667fz/A6H8/DMZ/P7kUfz8x534/+QOAPzd2gD+bM38/jNB/P2w+gD/AKoA/
bI6AP9E5fz+amX8/x4iAP6tggD+mZ38/LiR/P+QcgD8zJYA/Ulp/P5cSgD/R938/hxWAP5sC
gD9gun4/FyiAP/12fj+mEH8/m3J/Pz8RgD8SF38/qx5/PxCvfj92AIA/5h9/P7ktfz/NZX8/
F7V/P5kfgD/gA4A/70x/P3jjfz8I/34/lAeAP3vnfj/8PYA/KwGAP/aIfz/1kIA/otB+PyOW
fz8d0H4/dziAPxdpfz/XkH8/cBV/P0/Rfz8uAoA/QS6AP8UqgD85638/2KB/P1KHgD+t5X8/
LeB/P/hCgD8fEn8/Jox+PzxagD+V+38/DeV/PxyUfz8CU4A/DQ+AP53Hfz++IIA/yEOAP08a
gD8bL38/6vR/Pwp6fz8vfoA/z5WAP6AAgD/Ug38/5xyAP2EBgD91OIA/5UGAPwpOgD8UT4A/
6BSAP0zKfz9wnn8/pIZ/Px6Cfz8wkH8/BEGAP7Cxfz/Xi34//Px/P0ZMgD9Y3n8/PT6APzKg
fz/USIA/2Lh/P3zVfj+9Y4A/+5Z/P1gagD/8TX8/tj9/Px6ofz+DiH8/ZgeAP8plgD+0qH8/
WSyAP1p8fz/4R4A//IWAPxgOgD+abYA/d/J/P57bfz+ZTH8/zCmAPzr6fj8pV4A/5jOAP6z9
fz97e38/AJh+P9oVgD/V0X8/LxuAP9APgD/m0H4/gFeAP6B6gD8dJIA/KiyAP5LMfj/Sp38/
7Ll/P09FgD8uU4A/yAGAP5Sgfz8jOIA/5N5/P2k0gD/AO4A//ueAP3oHgD/b438/AOJ/Px4r
gD+Rs38//EyAP/vtfz/KaoA/OEeAPy9FgD8tgIA/5naAPwAMgD/UTYA/KJWAP5wTgD+Pl4A/
Sk6APzUugD+g9H8/Ybp/PzgTgD/X2X8/75J/P09AgD+tBYA/hQaAP7HPfz9grn8/9DGAP+se
gD/VToA/bVx/P3oVgD+qiYA/c4iAP+omgD/q/X8/nbZ/P0iWgD9dKYA/KVmAP44jgD9sfIA/
lgKAPxRYgD86oX8/ZZiAP22Rfz+jeIA/LjmAP/yagD9QHoA/fGR/P5ytfz9EMIA/flOAPwhs
gD9X4H8/tCuAP0QfgD+1RIA/iziAP4E7gD/DXIA/zmF/P/GhgD9yOIA/blt/P5OLgD+CbIA/
QoaAPwf8fj8uaIA/XsaAPwUYgD+bLIA/9oWAPw9KgD/NbIA/H1SAP51xgD9he4A/PkuAP/He
fz9fSoA/LheAP7kWgD/si4A/uNB/PwDugD844IA/W1CAP3iigD+UTIA/oyWAP/1PgD95TIA/
PyOAPxgpgD/v838/Qpp/P1Y3gD+/bIA/1cWAP8oqgD9aY38/VFSAPwZwgD/Uo4A/JZqAP2ko
gD+MjYA/+T6APxaxgD+IXoA/XJGAP6FzgD8ZVoA/XHGAP9+NgD/f338/y6mAP0hWgD9qeIA/
d4aAP1R6gD/gSoA/AlKAP+f4gD+gaYA/eReBP0xQgD9HCIE/wYh/PytpgD/2hIA/s3eAPzjO
gD98HoE/hPJ/P83lgD9qUIA/Xu6AP52vgD8iwYA/bTyAP8UNgT/JooA/upqAPzt0gD91lIA/
NrKAP5r3gD/nBoA/a5yAP15cgD940YA/vWOAPz1RgT/qfoA/gvWAPz2BgD+ERYA/PzeBPyyo
gD9gQoA/FWWAP1LTgD9QvYA/QhGAP460gD/80oA/VA+AP57bgD9WeYA/n0eAPwqKgD9xaIA/
66aAP2Q3gD/uWYA//qWAPzffgD9ZwYA/n6+AP3yzgD86WoA/7KuAP8mZgD8NmoA/4MaAPws/
gT+nmoA/dRmBPzWfgD8PAoA/2wGBP8QugD9ONoE/2XqAP67jgD8+EIE/vqmAP+6MgD8hlIA/
Vc2AP7NWgD/Vt4A/a0WAP6ZkgD87qoA/ceeAPw0OgT83fYA/rcSAPxMcgT+lhoA/EBeBP6AH
gT/nF4E/AhaBP9PmgD+OW4A/SCKBP3wbgT/J74A/ZyqBPwRMgD9LkoA/GdWAP+MggT9qj4A/
7nyAPwvigD8cHoE/FjmBP7jsgD8TloA/d9GAP0gTgT/8DYE/sOiAP2zBgD/anIA/hk6BPyrr
gD+dGoE/wbSAP+kCgT/EFoE/o0SBPxewgD9DXoA/TuKAPyH0gD8xMIE/VBeBP3y9gD+KRYE/
OtyAP55DgD+a7oA/3zyBP3Q6gT+uvoA/0k6BPyFBgT+PMYE/CGCBP8wUgT8c9IE/qhmBP4OV
gT+r7YA/hjCBP4FbgT+/SoE/0SmBP9HOgD+fD4E/KSyBPyYGgT8wAIE/GhuBP2IUgT9CD4E/
3MyAP/9CgT+4xYA/jieBP9n/gD+PL4E/sHCBP1XjgD/iJIE/5mWBP8X3gD/71oA/2PyAP9/h
gD+/O4E/5hqBP5xDgT97FoE/lbyAP22mgT8L+YA/muaAP85ugT8SOoE/ujqBP8TBgD/Zr4A/
vCaCPwpagT/COYE/A3iBP3P6gT9pT4I/l2yBPw6KgT9CfYE/a/WAP2J2gT8aH4E/OJGBP7tz
gT9nZYE/CpqBP/Y4gT8EM4E/OmKBPwzOgT9SX4E/hrWBPwOtgT+QkYE//a2BP7KIgT9ilIE/
X6iBP5V3gT/8joE/+liBP29MgT+/DYI/KXGBP0XagD/7T4E/NwyBP9c6gT+GQIE/nD6BP1Zp
gT9oKoE/VGSBP691gT/y2IA/b7CBP4gogT+LmoE/bOuBP2htgT+Ci4E/T5SBP6V0gT+ptYE/
TZGBPwJ2gT+mzYE/9+yBP8WRgT+E8IE/N4mBP/l1gT+hGII/gZqBP7LdgT+AZ4E/z9CBP4qF
gT8RZIE/9CSBP8/hgT98TIE/orCBP/+ggT+kHoI/WYuBP5DcgT90kYE/wMOBP4Vrgj+MEoI/
rYuBP0NRgj/ut4E/+pqBP1VBgj9jMIE/O4+BP2lsgT9dgYE/haqBP56dgT+87oE/4B2BPyir
gT/DKII/SV6BP1Zpgj/1BoI/scCBP0vugT+LwoE/ctuBP6ZcgT9MtYE/Ef6BPwKLgT8T3oE/
0naCPzCtgT9ZnoE/IeiBP/Yvgj8vm4E/NMqBP8y3gT/ZwYE/nPuBP4WugT95pYE/0HGBP7fz
gT/a8oE/yw6CP+NVgj/j7YE/a+2BP3wkgj/UO4I/UxWCP0K6gT+LF4I/iEaCP3AGgj8WtIE/
hZKCPyvjgT9PDYI/YhOCP4wUgj/9k4E/H5yCP9P3gT9e44E/FUOCP+tFgj/C7oE/h12CP1dm
gj/drYE/R7aBPzYKgj8a04E/9byBPypcgj+8qoE/2lWCP3j1gT8++IE/lc+BP91Egj/NW4I/
vDOCPxF+gT+2u4E/vxKCP+dQgj88PII/aZiBP6gUgj+g5IE/wxuCP+njgT+WEYI/2UuCPziT
gj9zBII/HNGBPw8Fgj/6XII/Ad+BP1GGgj+JHII/+0CCP870gT+2KYI/G/eBPxtZgj97nII/
Z3eCP5/igj9hioI/kROCP9xkgj9RbII/DYCCPw6fgj9XWII/wYiCP3tzgj8vIII/7GuCP1On
gj8dkII/QV2CP1B0gj+HX4I/2fKBPyVqgj/hWYI/T6qCPyZUgj/GE4I/ZBmCPyeGgj+XKII/
RWaCP8mggj8Q44E/+wyCP+iggj9eg4I/FlaCP8b0gT+c84E/xYSCP2kIgj/vpoI/RACDP2Zk
gj8qkoI/xUiCP/Kwgj8A+II/eLSCP5Gsgj+5J4I/LnGCPxxpgj+u0oI/24uCP0Ccgj85WYI/
VqKCP3aCgj+wJII/lguCP1xCgj+HP4I/qF+CP9wwgj9EpII/1seCP8Oigj+TroI/7SaCPxWR
gj/hRoI/pWKCP8Jcgj9KxII/Nf6CPyWMgj+8K4I/kGiCPxHMgj94qoI/duCCPxBfgj8TlYI/
RfGCPz5bgj8lqII/21eCP2w7gj8N0oI/uqWCP6DIgj9XwoI/wZ6CP5aCgj+X7YI/MreCPxww
gz91uoI/PMiCP14mgj/SmoI/3xWDP3Fagz8zWoI/2eGCP1l1gj/T94I/chWDP7Dsgj8sYYM/
nuSCP3uZgj+XfYI/UJeCP4/Ygj8WM4M/seSCP2qpgj/VpII/FLOCP7nsgj81YYM/L8KCP3B0
gj9lyoI/C/GCPz6Cgj9d8II/6BiDP6/Fgj9mTIM/q5aCPwuUgz+RpII/RhiDP3u3gj8+MIM/
DNiCP9Hqgj8sFYM/fRiDP3C7gj84w4I/72aCPyfAgj+eDYM/OEGDPw5ngz/i34I/fbOCP7nR
gj+r7oI/7m+CP5Tugj8VDoM/gt6CP6cggz+EAIM/nG2CP8sBgz/AH4M/tCCDP5brgj8OvoI/
WfiCP8Mggz+EtII/W++CP4Hngj9vW4I/xdyCP1m+gj8k2II/gGmCP+LQgj8uA4M/WV+DP6ND
gz/Oc4M/koiDP0N0gj+ePIM/2v6CP10Tgz9BrYM/qseCP23Fgz9W9YI/raeDP0PTgj8kwoI/
u02DP7g1gz+mM4M/gpmCP2pOgz8MLIM/arKDP3vUgj81LIM/</AssayYData></Step><Step><CommonData><SampleLocation>11</SampleLocation><SampleID></SampleID><SampleGroup></SampleGroup><SampleInfo></SampleInfo><SampleRow>C</SampleRow><SamplePlate>1</SamplePlate><WellType>REGENERATION</WellType><Concentration>-1</Concentration><ConcentrationUnits>µg/ml</ConcentrationUnits><MolarConcentration>-1</MolarConcentration><MolarConcUnits>nM</MolarConcUnits><MolecularWeight>-1</MolecularWeight><Temperature>28</Temperature><StartTime>6533459</StartTime><AssayTime>5</AssayTime></CommonData><FlowRate>1000</FlowRate><StepType>KREGENERATION</StepType><StepName>Regeneration</StepName><StepStatus>OK</StepStatus><ActualTime>5.00005</ActualTime><CycleTime>0.2</CycleTime><AssayXData Points="25">2X8nRQiDJ0U/hidFb4knRaKMJ0XVjydFCJMnRTuWJ0VzmSdFopwnRdmfJ0UIoydFO6YnRW+p
J0WirCdF4a8nRQyzJ0U7tidFb7knRaK8J0XVvydFDMMnRT/GJ0VzySdFpswnRQ==</AssayXData><AssayYData Points="25">jw8TwOmXJcAm7C7ACLA1wM3POcCuvj3AOD5BwLVeRMCiakbAc2NIwLeMSsAsIkzA34BNwBpP
T8B1b1DAF4hRwK3tUsAYiFPAjJxUwA+9VcBMRlbATjZXwOEFWMB95FjARBdZwA==</AssayYData></Step><Step><CommonData><SampleLocation>12</SampleLocation><SampleID></SampleID><SampleGroup></SampleGroup><SampleInfo></SampleInfo><SampleRow>C</SampleRow><SamplePlate>1</SamplePlate><WellType>NEUTRALIZATION</WellType><Concentration>-1</Concentration><ConcentrationUnits>µg/ml</ConcentrationUnits><MolarConcentration>-1</MolarConcentration><MolarConcUnits>nM</MolarConcUnits><MolecularWeight>-1</MolecularWeight><Temperature>28</Temperature><StartTime>6549745</StartTime><AssayTime>5</AssayTime></CommonData><FlowRate>1000</FlowRate><StepType>KREGENERATION</StepType><StepName>Regeneration</StepName><StepStatus>OK</StepStatus><ActualTime>4.99907</ActualTime><CycleTime>0.2</CycleTime><AssayXData Points="25">2c8nRQjTJ0U/1idFc9knRabcJ0XZ3ydFDOMnRTvmJ0Vz6SdFouwnRdnvJ0UM8ydFP/YnRXP5
J0Wi/CdF2f8nRQwDKEU/BihF5QkoRaYMKEXZDyhFDBMoRT8WKEVvGShFohwoRQ==</AssayXData><AssayYData Points="25">oZoOP7++Ez/Z2x0/EsQkPyAFKj9eRTA/45cyP9vrNj/9nDk/7Ww8P4LCPj89gUE/nThDP/Wm
RD8UrUc/C1FIP2P7SD+S7Eo/NjhMP0pNTT91Wk4/Md1NP3piUD8m1FA/JeZQPw==</AssayYData></Step><Step><CommonData><SampleLocation>11</SampleLocation><SampleID></SampleID><SampleGroup></SampleGroup><SampleInfo></SampleInfo><SampleRow>C</SampleRow><SamplePlate>1</SamplePlate><WellType>REGENERATION</WellType><Concentration>-1</Concentration><ConcentrationUnits>µg/ml</ConcentrationUnits><MolarConcentration>-1</MolarConcentration><MolarConcUnits>nM</MolarConcUnits><MolecularWeight>-1</MolecularWeight><Temperature>28</Temperature><StartTime>6565850</StartTime><AssayTime>5</AssayTime></CommonData><FlowRate>1000</FlowRate><StepType>KREGENERATION</StepType><StepName>Regeneration</StepName><StepStatus>OK</StepStatus><ActualTime>5.00908</ActualTime><CycleTime>0.2</CycleTime><AssayXData Points="25">1R8oRQgjKEU7JihFbykoRaIsKEXVLyhFBDMoRTs2KEVrOShFojwoRdU/KEUIQyhFO0YoRW9J
KEWeTChF0U8oRQRTKEU7VihFb1koRZ5cKEXVXyhFCGMoRTdmKEVraShFx2woRQ==</AssayXData><AssayYData Points="25">6Tw1wCeARMAKgUrA1tRNwNiIUMCHV1LAzd1TwLS6VcD+a1bAbttXwBWfWMDPRVnA7CdawJTR
WsAi6VvACURcwKv+XMBqdF3AaDxewAJ6XsDZ5F7AVjtfwBe8X8Ca8V/ANFdgwA==</AssayYData></Step><Step><CommonData><SampleLocation>12</SampleLocation><SampleID></SampleID><SampleGroup></SampleGroup><SampleInfo></SampleInfo><SampleRow>C</SampleRow><SamplePlate>1</SamplePlate><WellType>NEUTRALIZATION</WellType><Concentration>-1</Concentration><ConcentrationUnits>µg/ml</ConcentrationUnits><MolarConcentration>-1</MolarConcentration><MolarConcUnits>nM</MolarConcUnits><MolecularWeight>-1</MolecularWeight><Temperature>28</Temperature><StartTime>6581946</StartTime><AssayTime>5</AssayTime></CommonData><FlowRate>1000</FlowRate><StepType>KREGENERATION</StepType><StepName>Regeneration</StepName><StepStatus>OK</StepStatus><ActualTime>5.00005</ActualTime><CycleTime>0.2</CycleTime><AssayXData Points="25">+m8oRS1zKEVgdihFlHkoRcN8KEX6fyhFKYMoRVyGKEWUiShF04woRfaPKEUpkyhFYJYoRZSZ
KEXDnChF+p8oRS2jKEV1pihFlKkoRcesKEX2ryhFKbMoRWm2KEWQuShFx7woRQ==</AssayXData><AssayYData Points="25">t/IWP0MDHz82PCc/xsQuPz8PND/ZeTs/s4Q9Pw+DQT/h10Q/uAdIPySCSj9Z/Ew/DvFOP8qG
UD8t+VE/KiZUP2o3Vj+YoVY/rDdZPzddWT+R9Vo/KOlaP4SDXD/7IV0/n69dPw==</AssayYData></Step><Step><CommonData><SampleLocation>11</SampleLocation><SampleID></SampleID><SampleGroup></SampleGroup><SampleInfo></SampleInfo><SampleRow>C</SampleRow><SamplePlate>1</SamplePlate><WellType>REGENERATION</WellType><Concentration>-1</Concentration><ConcentrationUnits>µg/ml</ConcentrationUnits><MolarConcentration>-1</MolarConcentration><MolarConcUnits>nM</MolarConcUnits><MolecularWeight>-1</MolecularWeight><Temperature>28</Temperature><StartTime>6598081</StartTime><AssayTime>5</AssayTime></CommonData><FlowRate>1000</FlowRate><StepType>KREGENERATION</StepType><StepName>Regeneration</StepName><StepStatus>OK</StepStatus><ActualTime>5.00005</ActualTime><CycleTime>0.2</CycleTime><AssayXData Points="25">+r8oRSnDKEVgxihFlMkoRcPMKEX6zyhFLdMoRWDWKEWU2ShFx9woRfrfKEUp4yhFXOYoRazp
KEXH7ChF9u8oRSnzKEVg9ihFkPkoRcf8KEX6/yhFLQMpRVwGKUWQCSlFxwwpRQ==</AssayXData><AssayYData Points="25">IEI3wHfsRcCTjUvAyKdOwPs7UcBsBVPAYVhUwCy5VcBdylbAYulXwAEYWcAPfFnAnXxawO3t
WsDYMFvA3OZbwGNtXMAnDl3AKXFdwKXRXcCXf17AlbxewE4GX8DvgV/A885fwA==</AssayYData></Step><Step><CommonData><SampleLocation>12</SampleLocation><SampleID></SampleID><SampleGroup></SampleGroup><SampleInfo></SampleInfo><SampleRow>C</SampleRow><SamplePlate>1</SamplePlate><WellType>NEUTRALIZATION</WellType><Concentration>-1</Concentration><ConcentrationUnits>µg/ml</ConcentrationUnits><MolarConcentration>-1</MolarConcentration><MolarConcUnits>nM</MolarConcUnits><MolecularWeight>-1</MolecularWeight><Temperature>28</Temperature><StartTime>6614237</StartTime><AssayTime>5</AssayTime></CommonData><FlowRate>1000</FlowRate><StepType>KREGENERATION</StepType><StepName>Regeneration</StepName><StepStatus>OK</StepStatus><ActualTime>5.00005</ActualTime><CycleTime>0.2</CycleTime><AssayXData Points="25">+g8pRSkTKUVgFilFkBkpRcMcKUUGIClFKSMpRVwmKUWQKSlFwywpRfovKUUpMylFXDYpRZA5
KUXDPClF9j8pRSlDKUVcRilFkEkpRcdMKUX2TylFKVMpRVxWKUWQWSlFx1wpRQ==</AssayXData><AssayYData Points="25">tm0pP4tKLz9x2Dg/t4k/P9q8RT96t0s/xUBPPySyUj82XlU/ljZZP4CYWz8X0V4/16ZgP+NJ
YT92HGM/TxhmP49AZj+4Ymg/5sppP/SHaz/OGmw/UZNtP9LRbT9li24/Fz9wPw==</AssayYData></Step></KineticsData></ExperimentResults>
