# Supplementary material for: Functional development of a V3/glycan-specific broadly neutralizing antibody isolated from a case of HIV superinfection
Source: eLife. 2021 Jul 15;10:e68110. doi: 10.7554/eLife.68110 (PMC8376252; doi:10.7554/eLife.68110)
Supplement: Figure 3—source data 2. [file elife-68110-fig3-data2.zip]

Archive with 3 entries (3 files):
- eLife 04-03-2021-RA-eLife-68110_cryo-EM data/D_1000255470_val-report-full_P1.pdf
- eLife 04-03-2021-RA-eLife-68110_cryo-EM data/Finalmap_QA013BG505.ccp4
- eLife 04-03-2021-RA-eLife-68110_cryo-EM data/Finalmodel_QA013BG505.pdb
