# Supplementary material for: Functional development of a V3/glycan-specific broadly neutralizing antibody isolated from a case of HIV superinfection
Source: eLife. 2021 Jul 15;10:e68110. doi: 10.7554/eLife.68110 (PMC8376252; doi:10.7554/eLife.68110)
Supplement: Figure 3—source data 2. [file elife-68110-fig3-data2.zip › eLife 04-03-2021-RA-eLife-68110_cryo-EM data/Finalmodel_QA013BG505.pdb]

REMARK   3
REMARK   3 REFINEMENT.
REMARK   3   PROGRAM     : PHENIX (1.17.1_3660: phenix.real_space_refine)
REMARK   3   AUTHORS     : Adams,Afonine,Bunkoczi,Burnley,Chen,Dar,Davis,
REMARK   3               : Draizen,Echols,Gildea,Gros,Grosse-Kunstleve,Headd,
REMARK   3               : Hintze,Hung,Ioerger,Liebschner,McCoy,McKee,Moriarty,
REMARK   3               : Oeffner,Poon,Read,Richardson,Richardson,Sacchettini,
REMARK   3               : Sauter,Sobolev,Storoni,Terwilliger,Williams,Zwart
REMARK   3
REMARK   3  SCATTERING TABLE: ELECTRON
REMARK   3
REMARK   3  REFINEMENT TARGET: REAL-SPACE (WEIGHTED MAP SUM AT ATOM CENTERS)
REMARK   3
REMARK   3  MODEL TO MAP FIT.
REMARK   3    CC_mask  : 0.7709
REMARK   3    CC_volume: 0.7588
REMARK   3    CC_peaks : 0.6407
REMARK   3 
REMARK   3 GEOMETRY RESTRAINTS LIBRARY: GEOSTD + MONOMER LIBRARY + CDL V1.2
REMARK   3 DEVIATIONS FROM IDEAL VALUES.
REMARK   3   BOND      :  0.011   0.149  21960
REMARK   3   ANGLE     :  1.123  16.325  29838
REMARK   3   CHIRALITY :  0.064   0.519   3930
REMARK   3   PLANARITY :  0.007   0.093   3531
REMARK   3   DIHEDRAL  : 14.493 179.999   4122
REMARK   3   MIN NONBONDED DISTANCE : 1.935
REMARK   3 
REMARK   3 MOLPROBITY STATISTICS.
REMARK   3   ALL-ATOM CLASHSCORE : 34.96
REMARK   3   RAMACHANDRAN PLOT:
REMARK   3     OUTLIERS :  0.21 %
REMARK   3     ALLOWED  : 15.46 %
REMARK   3     FAVORED  : 84.33 %
REMARK   3   ROTAMER OUTLIERS :  4.29 %
REMARK   3   CBETA DEVIATIONS :  0.00 %
REMARK   3   PEPTIDE PLANE:
REMARK   3     CIS-PROLINE     : 2.86 %
REMARK   3     CIS-GENERAL     : 0.26 %
REMARK   3     TWISTED PROLINE : 0.00 %
REMARK   3     TWISTED GENERAL : 0.26 %
REMARK   3
HELIX    1   1 MET A  100  LYS A  117  1                                  18
HELIX    2   2 THR A  123  LEU A  125  5                                   3
HELIX    3   3 ARG A  178  ASP A  180  5                                   3
HELIX    4   4 LYS A  335  HIS A  352  1                                  18
HELIX    5   5 LEU A  369  THR A  372  1                                   4
HELIX    6   6 MET A  426  GLN A  428  5                                   3
HELIX    7   7 MET A  475  ARG A  480  1                                   6
HELIX    8   8 MET B  530  MET B  535  1                                   6
HELIX    9   9 THR B  538  LEU B  544  1                                   7
HELIX   10  10 GLY B  572  ILE B  595  1                                  24
HELIX   11  11 TRP B  628  LEU B  660  1                                  33
HELIX   12  12 PHE C   29  ARG C   31  5                                   3
HELIX   13  13 VAL C   88  ASP C   90  5                                   3
HELIX   14  14 TYR C  101  LEU C  103  5                                   3
HELIX   15  15 MET E  100  LYS E  117  1                                  18
HELIX   16  16 THR E  123  LEU E  125  5                                   3
HELIX   17  17 ARG E  178  ASP E  180  5                                   3
HELIX   18  18 LYS E  335  HIS E  352  1                                  18
HELIX   19  19 LEU E  369  THR E  372  1                                   4
HELIX   20  20 MET E  426  GLN E  428  5                                   3
HELIX   21  21 MET E  475  ARG E  480  1                                   6
HELIX   22  22 MET F  530  MET F  535  1                                   6
HELIX   23  23 THR F  538  LEU F  544  1                                   7
HELIX   24  24 GLY F  572  ILE F  595  1                                  24
HELIX   25  25 TRP F  628  LEU F  660  1                                  33
HELIX   26  26 PHE G   29  ARG G   31  5                                   3
HELIX   27  27 VAL G   88  ASP G   90  5                                   3
HELIX   28  28 TYR G  101  LEU G  103  5                                   3
HELIX   29  29 MET I  100  LYS I  117  1                                  18
HELIX   30  30 THR I  123  LEU I  125  5                                   3
HELIX   31  31 ARG I  178  ASP I  180  5                                   3
HELIX   32  32 LYS I  335  HIS I  352  1                                  18
HELIX   33  33 LEU I  369  THR I  372  1                                   4
HELIX   34  34 MET I  426  GLN I  428  5                                   3
HELIX   35  35 MET I  475  ARG I  480  1                                   6
HELIX   36  36 MET J  530  MET J  535  1                                   6
HELIX   37  37 THR J  538  LEU J  544  1                                   7
HELIX   38  38 GLY J  572  ILE J  595  1                                  24
HELIX   39  39 TRP J  628  LEU J  660  1                                  33
HELIX   40  40 PHE K   29  ARG K   31  5                                   3
HELIX   41  41 VAL K   88  ASP K   90  5                                   3
HELIX   42  42 TYR K  101  LEU K  103  5                                   3
SHEET    1   A 2 TRP A  35  TYR A  40  0
SHEET    2   A 2 LEU A 494  THR A 499 -1  N  THR A 499   O  TRP A  35
SHEET    1   B 5 TRP A  45  ASP A  47  0
SHEET    2   B 5 TYR A 486  ILE A 491 -1  N  LYS A 490   O  LYS A  46
SHEET    3   B 5 PHE A 223  CYS A 228 -1  N  LEU A 226   O  LYS A 487
SHEET    4   B 5 VAL A 242  VAL A 245 -1  N  VAL A 245   O  ILE A 225
SHEET    5   B 5 GLU A  83  LEU A  86 -1  N  LEU A  86   O  VAL A 242
SHEET    1   C 2 LEU A  52  ALA A  55  0
SHEET    2   C 2 HIS A 216  ALA A 219 -1  N  CYS A 218   O  PHE A  53
SHEET    1   D 2 GLU A  91  ASN A  94  0
SHEET    2   D 2 THR A 236  CYS A 239 -1  N  CYS A 239   O  GLU A  91
SHEET    1   E 5 VAL A 181  GLN A 183  0
SHEET    2   E 5 LYS A 189  LEU A 193 -1  N  ARG A 192   O  VAL A 182
SHEET    3   E 5 LEU A 129  ASN A 133 -1  N  CYS A 131   O  LYS A 189
SHEET    4   E 5 LEU A 154  MET A 161 -1  N  SER A 158   O  GLN A 130
SHEET    5   E 5 GLN A 170  TYR A 177 -1  N  PHE A 176   O  LYS A 155
SHEET    1   F 6 MET A 271  ARG A 273  0
SHEET    2   F 6 ILE A 284  GLN A 287 -1  N  GLN A 287   O  MET A 271
SHEET    3   F 6 GLY A 451  ARG A 456 -1  N  LEU A 454   O  ILE A 284
SHEET    4   F 6 THR A 465  PRO A 470 -1  N  ARG A 469   O  THR A 455
SHEET    5   F 6 ILE A 358  ALA A 362  1  N  ILE A 358   O  GLU A 466
SHEET    6   F 6 SER A 393  TRP A 395 -1  N  TRP A 395   O  ILE A 359
SHEET    1   G 5 SER A 413  PRO A 417  0
SHEET    2   G 5 HIS A 330  SER A 334 -1  N  VAL A 333   O  ILE A 414
SHEET    3   G 5 VAL A 292  ARG A 298 -1  N  THR A 297   O  HIS A 330
SHEET    4   G 5 ILE A 443  LEU A 452 -1  N  ILE A 449   O  VAL A 292
SHEET    5   G 5 LEU A 259  LEU A 261 -1  N  LEU A 260   O  THR A 450
SHEET    1   H 2 ARG A 304  ARG A 308  0
SHEET    2   H 2 ALA A 316  THR A 320 -1  N  ALA A 319   O  LYS A 305
SHEET    1   I 3 THR A 373  CYS A 378  0
SHEET    2   I 3 GLU A 381  ASN A 386 -1  N  CYS A 385   O  HIS A 374
SHEET    3   I 3 CYS A 418  LYS A 421 -1  N  LYS A 421   O  PHE A 382
SHEET    1   J 4 GLY C  10  VAL C  12  0
SHEET    2   J 4 THR C 122  VAL C 126  1  N  THR C 125   O  GLY C  10
SHEET    3   J 4 ALA C  92  ARG C  98 -1  N  TYR C  94   O  THR C 122
SHEET    4   J 4 THR C  34  GLN C  39 -1  N  GLN C  39   O  THR C  93
SHEET    1   K 3 LEU C  18  LEU C  20  0
SHEET    2   K 3 LEU C  78  MET C  83 -1  N  MET C  83   O  LEU C  18
SHEET    3   K 3 PHE C  68  ASP C  73 -1  N  ASP C  73   O  LEU C  78
SHEET    1   L 3 VAL D  18  SER D  21  0
SHEET    2   L 3 SER D  72  ILE D  77 -1  N  ILE D  77   O  VAL D  18
SHEET    3   L 3 PHE D  64  SER D  69 -1  N  SER D  69   O  SER D  72
SHEET    1   M 3 ASP D  87  TYR D  89  0
SHEET    2   M 3 TRP D  37  GLN D  40 -1  N  GLN D  40   O  ASP D  87
SHEET    3   M 3 PRO D  46  ILE D  50 -1  N  ILE D  50   O  TRP D  37
SHEET    1   N 2 GLN D  91  TYR D  93  0
SHEET    2   N 2 SER D 100  PHE D 102 -1  N  VAL D 101   O  SER D  92
SHEET    1   O 2 TRP E  35  TYR E  40  0
SHEET    2   O 2 LEU E 494  THR E 499 -1  N  THR E 499   O  TRP E  35
SHEET    1   P 5 TRP E  45  ASP E  47  0
SHEET    2   P 5 TYR E 486  ILE E 491 -1  N  LYS E 490   O  LYS E  46
SHEET    3   P 5 PHE E 223  CYS E 228 -1  N  LEU E 226   O  LYS E 487
SHEET    4   P 5 VAL E 242  VAL E 245 -1  N  VAL E 245   O  ILE E 225
SHEET    5   P 5 GLU E  83  LEU E  86 -1  N  LEU E  86   O  VAL E 242
SHEET    1   Q 2 LEU E  52  ALA E  55  0
SHEET    2   Q 2 HIS E 216  ALA E 219 -1  N  CYS E 218   O  PHE E  53
SHEET    1   R 2 GLU E  91  ASN E  94  0
SHEET    2   R 2 THR E 236  CYS E 239 -1  N  CYS E 239   O  GLU E  91
SHEET    1   S 5 VAL E 181  GLN E 183  0
SHEET    2   S 5 LYS E 189  LEU E 193 -1  N  ARG E 192   O  VAL E 182
SHEET    3   S 5 LEU E 129  ASN E 133 -1  N  CYS E 131   O  LYS E 189
SHEET    4   S 5 LEU E 154  MET E 161 -1  N  SER E 158   O  GLN E 130
SHEET    5   S 5 GLN E 170  TYR E 177 -1  N  PHE E 176   O  LYS E 155
SHEET    1   T 6 MET E 271  ARG E 273  0
SHEET    2   T 6 ILE E 284  GLN E 287 -1  N  GLN E 287   O  MET E 271
SHEET    3   T 6 GLY E 451  ARG E 456 -1  N  LEU E 454   O  ILE E 284
SHEET    4   T 6 THR E 465  PRO E 470 -1  N  ARG E 469   O  THR E 455
SHEET    5   T 6 ILE E 358  ALA E 362  1  N  ILE E 358   O  GLU E 466
SHEET    6   T 6 SER E 393  TRP E 395 -1  N  TRP E 395   O  ILE E 359
SHEET    1   U 5 SER E 413  PRO E 417  0
SHEET    2   U 5 HIS E 330  SER E 334 -1  N  VAL E 333   O  ILE E 414
SHEET    3   U 5 VAL E 292  ARG E 298 -1  N  THR E 297   O  HIS E 330
SHEET    4   U 5 ILE E 443  LEU E 452 -1  N  ILE E 449   O  VAL E 292
SHEET    5   U 5 LEU E 259  LEU E 261 -1  N  LEU E 260   O  THR E 450
SHEET    1   V 2 ARG E 304  ARG E 308  0
SHEET    2   V 2 ALA E 316  THR E 320 -1  N  ALA E 319   O  LYS E 305
SHEET    1   W 3 THR E 373  CYS E 378  0
SHEET    2   W 3 GLU E 381  ASN E 386 -1  N  CYS E 385   O  HIS E 374
SHEET    3   W 3 CYS E 418  LYS E 421 -1  N  LYS E 421   O  PHE E 382
SHEET    1   X 4 GLY G  10  VAL G  12  0
SHEET    2   X 4 THR G 122  VAL G 126  1  N  THR G 125   O  GLY G  10
SHEET    3   X 4 ALA G  92  ARG G  98 -1  N  TYR G  94   O  THR G 122
SHEET    4   X 4 THR G  34  GLN G  39 -1  N  GLN G  39   O  THR G  93
SHEET    1   Y 3 LEU G  18  LEU G  20  0
SHEET    2   Y 3 LEU G  78  MET G  83 -1  N  MET G  83   O  LEU G  18
SHEET    3   Y 3 PHE G  68  ASP G  73 -1  N  ASP G  73   O  LEU G  78
SHEET    1   Z 3 VAL H  18  SER H  21  0
SHEET    2   Z 3 SER H  72  ILE H  77 -1  N  ILE H  77   O  VAL H  18
SHEET    3   Z 3 PHE H  64  SER H  69 -1  N  SER H  69   O  SER H  72
SHEET    1  AA 3 ASP H  87  TYR H  89  0
SHEET    2  AA 3 TRP H  37  GLN H  40 -1  N  GLN H  40   O  ASP H  87
SHEET    3  AA 3 PRO H  46  ILE H  50 -1  N  ILE H  50   O  TRP H  37
SHEET    1  AB 2 GLN H  91  TYR H  93  0
SHEET    2  AB 2 SER H 100  PHE H 102 -1  N  VAL H 101   O  SER H  92
SHEET    1  AC 2 TRP I  35  TYR I  40  0
SHEET    2  AC 2 LEU I 494  THR I 499 -1  N  THR I 499   O  TRP I  35
SHEET    1  AD 5 TRP I  45  ASP I  47  0
SHEET    2  AD 5 TYR I 486  ILE I 491 -1  N  LYS I 490   O  LYS I  46
SHEET    3  AD 5 PHE I 223  CYS I 228 -1  N  LEU I 226   O  LYS I 487
SHEET    4  AD 5 VAL I 242  VAL I 245 -1  N  VAL I 245   O  ILE I 225
SHEET    5  AD 5 GLU I  83  LEU I  86 -1  N  LEU I  86   O  VAL I 242
SHEET    1  AE 2 LEU I  52  ALA I  55  0
SHEET    2  AE 2 HIS I 216  ALA I 219 -1  N  CYS I 218   O  PHE I  53
SHEET    1  AF 2 GLU I  91  ASN I  94  0
SHEET    2  AF 2 THR I 236  CYS I 239 -1  N  CYS I 239   O  GLU I  91
SHEET    1  AG 5 VAL I 181  GLN I 183  0
SHEET    2  AG 5 LYS I 189  LEU I 193 -1  N  ARG I 192   O  VAL I 182
SHEET    3  AG 5 LEU I 129  ASN I 133 -1  N  CYS I 131   O  LYS I 189
SHEET    4  AG 5 LEU I 154  MET I 161 -1  N  SER I 158   O  GLN I 130
SHEET    5  AG 5 GLN I 170  TYR I 177 -1  N  PHE I 176   O  LYS I 155
SHEET    1  AH 6 MET I 271  ARG I 273  0
SHEET    2  AH 6 ILE I 284  GLN I 287 -1  N  GLN I 287   O  MET I 271
SHEET    3  AH 6 GLY I 451  ARG I 456 -1  N  LEU I 454   O  ILE I 284
SHEET    4  AH 6 THR I 465  PRO I 470 -1  N  ARG I 469   O  THR I 455
SHEET    5  AH 6 ILE I 358  ALA I 362  1  N  ILE I 358   O  GLU I 466
SHEET    6  AH 6 SER I 393  TRP I 395 -1  N  TRP I 395   O  ILE I 359
SHEET    1  AI 5 SER I 413  PRO I 417  0
SHEET    2  AI 5 HIS I 330  SER I 334 -1  N  VAL I 333   O  ILE I 414
SHEET    3  AI 5 VAL I 292  ARG I 298 -1  N  THR I 297   O  HIS I 330
SHEET    4  AI 5 ILE I 443  LEU I 452 -1  N  ILE I 449   O  VAL I 292
SHEET    5  AI 5 LEU I 259  LEU I 261 -1  N  LEU I 260   O  THR I 450
SHEET    1  AJ 2 ARG I 304  ARG I 308  0
SHEET    2  AJ 2 ALA I 316  THR I 320 -1  N  ALA I 319   O  LYS I 305
SHEET    1  AK 3 THR I 373  CYS I 378  0
SHEET    2  AK 3 GLU I 381  ASN I 386 -1  N  CYS I 385   O  HIS I 374
SHEET    3  AK 3 CYS I 418  LYS I 421 -1  N  LYS I 421   O  PHE I 382
SHEET    1  AL 4 GLY K  10  VAL K  12  0
SHEET    2  AL 4 THR K 122  VAL K 126  1  N  THR K 125   O  GLY K  10
SHEET    3  AL 4 ALA K  92  ARG K  98 -1  N  TYR K  94   O  THR K 122
SHEET    4  AL 4 THR K  34  GLN K  39 -1  N  GLN K  39   O  THR K  93
SHEET    1  AM 3 LEU K  18  LEU K  20  0
SHEET    2  AM 3 LEU K  78  MET K  83 -1  N  MET K  83   O  LEU K  18
SHEET    3  AM 3 PHE K  68  ASP K  73 -1  N  ASP K  73   O  LEU K  78
SHEET    1  AN 3 VAL L  18  SER L  21  0
SHEET    2  AN 3 SER L  72  ILE L  77 -1  N  ILE L  77   O  VAL L  18
SHEET    3  AN 3 PHE L  64  SER L  69 -1  N  SER L  69   O  SER L  72
SHEET    1  AO 3 ASP L  87  TYR L  89  0
SHEET    2  AO 3 TRP L  37  GLN L  40 -1  N  GLN L  40   O  ASP L  87
SHEET    3  AO 3 PRO L  46  ILE L  50 -1  N  ILE L  50   O  TRP L  37
SHEET    1  AP 2 GLN L  91  TYR L  93  0
SHEET    2  AP 2 SER L 100  PHE L 102 -1  N  VAL L 101   O  SER L  92
LINK         O6  NAG A1302                 NE  ARG C  31 
LINK         O2  BMA A1303                 N   GLY C  28 
LINK         O4  MAN A1304                 CB  PHE C  29 
LINK         O6  MAN A1304                 N   ARG C  30 
LINK         O3  MAN A1339                 CZ3 TRP C  33 
LINK         C6  MAN A1340                 NZ  LYS C  59 
LINK         C4  MAN A1342                 O   ASP D  94 
LINK         O6  MAN A1342                 CD2 TYR D  93 
LINK         O6  NAG E1302                 NE  ARG G  31 
LINK         O2  BMA E1303                 N   GLY G  28 
LINK         O4  MAN E1304                 CB  PHE G  29 
LINK         O6  MAN E1304                 N   ARG G  30 
LINK         O3  MAN E1339                 CZ3 TRP G  33 
LINK         C6  MAN E1340                 NZ  LYS G  59 
LINK         C4  MAN E1342                 O   ASP H  94 
LINK         O6  MAN E1342                 CD2 TYR H  93 
LINK         O6  NAG I1302                 NE  ARG K  31 
LINK         O2  BMA I1303                 N   GLY K  28 
LINK         O4  MAN I1304                 CB  PHE K  29 
LINK         O6  MAN I1304                 N   ARG K  30 
LINK         O3  MAN I1339                 CZ3 TRP K  33 
LINK         C6  MAN I1340                 NZ  LYS K  59 
LINK         C4  MAN I1342                 O   ASP L  94 
LINK         O6  MAN I1342                 CD2 TYR L  93 
LINK         C1  MAN A1268                 O2  MAN A1267 
LINK         C1  MAN A1339                 O2  MAN A1335 
LINK         C1  MAN A1342                 O2  MAN A1341 
LINK         C1  MAN E1268                 O2  MAN E1267 
LINK         C1  MAN E1339                 O2  MAN E1335 
LINK         C1  MAN E1342                 O2  MAN E1341 
LINK         C1  MAN I1268                 O2  MAN I1267 
LINK         C1  MAN I1339                 O2  MAN I1335 
LINK         C1  MAN I1342                 O2  MAN I1341 
LINK         C1  MAN A1267                 O3  BMA A1264 
LINK         C1  MAN A1266                 O3  MAN A1265 
LINK         C1  MAN A1298                 O3  BMA A1297 
LINK         C1  MAN A1304                 O3  BMA A1303 
LINK         C1  MAN A1306                 O3  MAN A1305 
LINK         C1  MAN A1335                 O3  BMA A1334 
LINK         C1  MAN A1337                 O3  MAN A1336 
LINK         C1  MAN E1267                 O3  BMA E1264 
LINK         C1  MAN E1266                 O3  MAN E1265 
LINK         C1  MAN E1298                 O3  BMA E1297 
LINK         C1  MAN E1304                 O3  BMA E1303 
LINK         C1  MAN E1306                 O3  MAN E1305 
LINK         C1  MAN E1335                 O3  BMA E1334 
LINK         C1  MAN E1337                 O3  MAN E1336 
LINK         C1  MAN I1267                 O3  BMA I1264 
LINK         C1  MAN I1266                 O3  MAN I1265 
LINK         C1  MAN I1298                 O3  BMA I1297 
LINK         C1  MAN I1304                 O3  BMA I1303 
LINK         C1  MAN I1306                 O3  MAN I1305 
LINK         C1  MAN I1335                 O3  BMA I1334 
LINK         C1  MAN I1337                 O3  MAN I1336 
LINK         C1  MAN A1265                 O6  BMA A1264 
LINK         C1  MAN A1299                 O6  BMA A1297 
LINK         C1  MAN A1305                 O6  BMA A1303 
LINK         C1  MAN A1308                 O6  MAN A1305 
LINK         C1  MAN A1336                 O6  BMA A1334 
LINK         C1  MAN A1341                 O6  MAN A1336 
LINK         C1  MAN E1265                 O6  BMA E1264 
LINK         C1  MAN E1299                 O6  BMA E1297 
LINK         C1  MAN E1305                 O6  BMA E1303 
LINK         C1  MAN E1308                 O6  MAN E1305 
LINK         C1  MAN E1336                 O6  BMA E1334 
LINK         C1  MAN E1341                 O6  MAN E1336 
LINK         C1  MAN I1265                 O6  BMA I1264 
LINK         C1  MAN I1299                 O6  BMA I1297 
LINK         C1  MAN I1305                 O6  BMA I1303 
LINK         C1  MAN I1308                 O6  MAN I1305 
LINK         C1  MAN I1336                 O6  BMA I1334 
LINK         C1  MAN I1341                 O6  MAN I1336 
LINK         C1  NAG A1089                 O4  NAG A1088 
LINK         C1  BMA A1090                 O4  NAG A1089 
LINK         C1  NAG A1134                 O4  NAG A1133 
LINK         C1  NAG A1157                 O4  NAG A1156 
LINK         C1  BMA A1158                 O4  NAG A1157 
LINK         C1  NAG A1161                 O4  NAG A1160 
LINK         C1  BMA A1162                 O4  NAG A1161 
LINK         C1  NAG A1198                 O4  NAG A1197 
LINK         C1  NAG A1235                 O4  NAG A1234 
LINK         C1  NAG A1263                 O4  NAG A1262 
LINK         C1  BMA A1264                 O4  NAG A1263 
LINK         C1  NAG A1277                 O4  NAG A1276 
LINK         C1  BMA A1278                 O4  NAG A1277 
LINK         C1  NAG A1296                 O4  NAG A1295 
LINK         C1  BMA A1297                 O4  NAG A1296 
LINK         C1  NAG A1302                 O4  NAG A1301 
LINK         C1  BMA A1303                 O4  NAG A1302 
LINK         C1  NAG A1333                 O4  NAG A1332 
LINK         C1  BMA A1334                 O4  NAG A1333 
LINK         C1  NAG A1356                 O4  NAG A1355 
LINK         C1  NAG A1364                 O4  NAG A1363 
LINK         C1  BMA A1365                 O4  NAG A1364 
LINK         C1  NAG A1387                 O4  NAG A1386 
LINK         C1  BMA A1388                 O4  NAG A1387 
LINK         C1  NAG A1393                 O4  NAG A1392 
LINK         C1  NAG A1449                 O4  NAG A1448 
LINK         C1  NAG B1612                 O4  NAG B1611 
LINK         C1  NAG E1089                 O4  NAG E1088 
LINK         C1  BMA E1090                 O4  NAG E1089 
LINK         C1  NAG E1134                 O4  NAG E1133 
LINK         C1  NAG E1157                 O4  NAG E1156 
LINK         C1  BMA E1158                 O4  NAG E1157 
LINK         C1  NAG E1161                 O4  NAG E1160 
LINK         C1  BMA E1162                 O4  NAG E1161 
LINK         C1  NAG E1198                 O4  NAG E1197 
LINK         C1  NAG E1235                 O4  NAG E1234 
LINK         C1  NAG E1263                 O4  NAG E1262 
LINK         C1  BMA E1264                 O4  NAG E1263 
LINK         C1  NAG E1277                 O4  NAG E1276 
LINK         C1  BMA E1278                 O4  NAG E1277 
LINK         C1  NAG E1296                 O4  NAG E1295 
LINK         C1  BMA E1297                 O4  NAG E1296 
LINK         C1  NAG E1302                 O4  NAG E1301 
LINK         C1  BMA E1303                 O4  NAG E1302 
LINK         C1  NAG E1333                 O4  NAG E1332 
LINK         C1  BMA E1334                 O4  NAG E1333 
LINK         C1  NAG E1356                 O4  NAG E1355 
LINK         C1  NAG E1364                 O4  NAG E1363 
LINK         C1  BMA E1365                 O4  NAG E1364 
LINK         C1  NAG E1387                 O4  NAG E1386 
LINK         C1  BMA E1388                 O4  NAG E1387 
LINK         C1  NAG E1393                 O4  NAG E1392 
LINK         C1  NAG E1449                 O4  NAG E1448 
LINK         C1  NAG F1612                 O4  NAG F1611 
LINK         C1  NAG I1089                 O4  NAG I1088 
LINK         C1  BMA I1090                 O4  NAG I1089 
LINK         C1  NAG I1134                 O4  NAG I1133 
LINK         C1  NAG I1157                 O4  NAG I1156 
LINK         C1  BMA I1158                 O4  NAG I1157 
LINK         C1  NAG I1161                 O4  NAG I1160 
LINK         C1  BMA I1162                 O4  NAG I1161 
LINK         C1  NAG I1198                 O4  NAG I1197 
LINK         C1  NAG I1235                 O4  NAG I1234 
LINK         C1  NAG I1263                 O4  NAG I1262 
LINK         C1  BMA I1264                 O4  NAG I1263 
LINK         C1  NAG I1277                 O4  NAG I1276 
LINK         C1  BMA I1278                 O4  NAG I1277 
LINK         C1  NAG I1296                 O4  NAG I1295 
LINK         C1  BMA I1297                 O4  NAG I1296 
LINK         C1  NAG I1302                 O4  NAG I1301 
LINK         C1  BMA I1303                 O4  NAG I1302 
LINK         C1  NAG I1333                 O4  NAG I1332 
LINK         C1  BMA I1334                 O4  NAG I1333 
LINK         C1  NAG I1356                 O4  NAG I1355 
LINK         C1  NAG I1364                 O4  NAG I1363 
LINK         C1  BMA I1365                 O4  NAG I1364 
LINK         C1  NAG I1387                 O4  NAG I1386 
LINK         C1  BMA I1388                 O4  NAG I1387 
LINK         C1  NAG I1393                 O4  NAG I1392 
LINK         C1  NAG I1449                 O4  NAG I1448 
LINK         C1  NAG J1612                 O4  NAG J1611 
LINK         C1  NAG A1088                 ND2 ASN A  88 
LINK         C1  NAG A1133                 ND2 ASN A 133 
LINK         C1  NAG A1156                 ND2 ASN A 156 
LINK         C1  NAG A1160                 ND2 ASN A 160 
LINK         C1  NAG A1197                 ND2 ASN A 197 
LINK         C1  NAG A1234                 ND2 ASN A 234 
LINK         C1  NAG A1262                 ND2 ASN A 262 
LINK         C1  NAG A1276                 ND2 ASN A 276 
LINK         C1  NAG A1295                 ND2 ASN A 295 
LINK         C1  NAG A1301                 ND2 ASN A 301 
LINK         C1  NAG A1332                 ND2 ASN A 332 
LINK         C1  NAG A1343                 ND2 ASN A 339 
LINK         C1  NAG A1355                 ND2 ASN A 355 
LINK         C1  NAG A1363                 ND2 ASN A 363 
LINK         C1  NAG A1386                 ND2 ASN A 386 
LINK         C1  NAG A1392                 ND2 ASN A 392 
LINK         C1  NAG A1448                 ND2 ASN A 448 
LINK         C1  NAG B1611                 ND2 ASN B 611 
LINK         C1  NAG B1618                 ND2 ASN B 618 
LINK         C1  NAG B1637                 ND2 ASN B 637 
LINK         C1  NAG E1088                 ND2 ASN E  88 
LINK         C1  NAG E1133                 ND2 ASN E 133 
LINK         C1  NAG E1156                 ND2 ASN E 156 
LINK         C1  NAG E1160                 ND2 ASN E 160 
LINK         C1  NAG E1197                 ND2 ASN E 197 
LINK         C1  NAG E1234                 ND2 ASN E 234 
LINK         C1  NAG E1262                 ND2 ASN E 262 
LINK         C1  NAG E1276                 ND2 ASN E 276 
LINK         C1  NAG E1295                 ND2 ASN E 295 
LINK         C1  NAG E1301                 ND2 ASN E 301 
LINK         C1  NAG E1332                 ND2 ASN E 332 
LINK         C1  NAG E1343                 ND2 ASN E 339 
LINK         C1  NAG E1355                 ND2 ASN E 355 
LINK         C1  NAG E1363                 ND2 ASN E 363 
LINK         C1  NAG E1386                 ND2 ASN E 386 
LINK         C1  NAG E1392                 ND2 ASN E 392 
LINK         C1  NAG E1448                 ND2 ASN E 448 
LINK         C1  NAG F1611                 ND2 ASN F 611 
LINK         C1  NAG F1618                 ND2 ASN F 618 
LINK         C1  NAG F1637                 ND2 ASN F 637 
LINK         C1  NAG I1088                 ND2 ASN I  88 
LINK         C1  NAG I1133                 ND2 ASN I 133 
LINK         C1  NAG I1156                 ND2 ASN I 156 
LINK         C1  NAG I1160                 ND2 ASN I 160 
LINK         C1  NAG I1197                 ND2 ASN I 197 
LINK         C1  NAG I1234                 ND2 ASN I 234 
LINK         C1  NAG I1262                 ND2 ASN I 262 
LINK         C1  NAG I1276                 ND2 ASN I 276 
LINK         C1  NAG I1295                 ND2 ASN I 295 
LINK         C1  NAG I1301                 ND2 ASN I 301 
LINK         C1  NAG I1332                 ND2 ASN I 332 
LINK         C1  NAG I1343                 ND2 ASN I 339 
LINK         C1  NAG I1355                 ND2 ASN I 355 
LINK         C1  NAG I1363                 ND2 ASN I 363 
LINK         C1  NAG I1386                 ND2 ASN I 386 
LINK         C1  NAG I1392                 ND2 ASN I 392 
LINK         C1  NAG I1448                 ND2 ASN I 448 
LINK         C1  NAG J1611                 ND2 ASN J 611 
LINK         C1  NAG J1618                 ND2 ASN J 618 
LINK         C1  NAG J1637                 ND2 ASN J 637 
SSBOND   1 CYS A   54    CYS A   74 
SSBOND   2 CYS A  119    CYS A  205 
SSBOND   3 CYS A  126    CYS A  196 
SSBOND   4 CYS A  131    CYS A  157 
SSBOND   5 CYS A  218    CYS A  247 
SSBOND   6 CYS A  228    CYS A  239 
SSBOND   7 CYS A  296    CYS A  331 
SSBOND   8 CYS A  378    CYS A  445 
SSBOND   9 CYS A  385    CYS A  418 
SSBOND  10 CYS A  501    CYS B  605 
SSBOND  11 CYS B  598    CYS B  604 
SSBOND  12 CYS C   22    CYS C   96 
SSBOND  13 CYS D   22    CYS D   90 
SSBOND  14 CYS E   54    CYS E   74 
SSBOND  15 CYS E  119    CYS E  205 
SSBOND  16 CYS E  126    CYS E  196 
SSBOND  17 CYS E  131    CYS E  157 
SSBOND  18 CYS E  218    CYS E  247 
SSBOND  19 CYS E  228    CYS E  239 
SSBOND  20 CYS E  296    CYS E  331 
SSBOND  21 CYS E  378    CYS E  445 
SSBOND  22 CYS E  385    CYS E  418 
SSBOND  23 CYS E  501    CYS F  605 
SSBOND  24 CYS F  598    CYS F  604 
SSBOND  25 CYS G   22    CYS G   96 
SSBOND  26 CYS H   22    CYS H   90 
SSBOND  27 CYS I   54    CYS I   74 
SSBOND  28 CYS I  119    CYS I  205 
SSBOND  29 CYS I  126    CYS I  196 
SSBOND  30 CYS I  131    CYS I  157 
SSBOND  31 CYS I  218    CYS I  247 
SSBOND  32 CYS I  228    CYS I  239 
SSBOND  33 CYS I  296    CYS I  331 
SSBOND  34 CYS I  378    CYS I  445 
SSBOND  35 CYS I  385    CYS I  418 
SSBOND  36 CYS I  501    CYS J  605 
SSBOND  37 CYS J  598    CYS J  604 
SSBOND  38 CYS K   22    CYS K   96 
SSBOND  39 CYS L   22    CYS L   90 
CRYST1  540.000  540.000  540.000  90.00  90.00  90.00 P 1
SCALE1      0.001852  0.000000  0.000000        0.00000
SCALE2      0.000000  0.001852  0.000000        0.00000
SCALE3      0.000000  0.000000  0.001852        0.00000
ATOM      1  N   ASN A  33     258.305 294.238 330.090  1.00187.32           N
ATOM      2  CA  ASN A  33     258.226 295.155 328.958  1.00187.32           C
ATOM      3  C   ASN A  33     258.050 294.429 327.635  1.00187.32           C
ATOM      4  O   ASN A  33     257.245 293.508 327.503  1.00187.32           O
ATOM      5  CB  ASN A  33     259.484 296.018 328.864  1.00187.32           C
ATOM      6  CG  ASN A  33     259.531 297.108 329.902  1.00187.32           C
ATOM      7  OD1 ASN A  33     258.502 297.636 330.310  1.00187.32           O
ATOM      8  ND2 ASN A  33     260.736 297.460 330.333  1.00187.32           N
ATOM      9  N   LEU A  34     258.815 294.888 326.651  1.00185.68           N
ATOM     10  CA  LEU A  34     258.904 294.258 325.344  1.00185.68           C
ATOM     11  C   LEU A  34     260.376 294.000 325.055  1.00185.68           C
ATOM     12  O   LEU A  34     261.208 294.901 325.224  1.00185.68           O
ATOM     13  CB  LEU A  34     258.260 295.139 324.261  1.00185.68           C
ATOM     14  CG  LEU A  34     256.741 295.415 324.313  1.00185.68           C
ATOM     15  CD1 LEU A  34     256.341 296.508 325.302  1.00185.68           C
ATOM     16  CD2 LEU A  34     256.176 295.750 322.940  1.00185.68           C
ATOM     17  N   TRP A  35     260.698 292.766 324.649  1.00176.70           N
ATOM     18  CA  TRP A  35     262.077 292.337 324.470  1.00176.70           C
ATOM     19  C   TRP A  35     262.149 291.443 323.233  1.00176.70           C
ATOM     20  O   TRP A  35     261.124 291.135 322.633  1.00176.70           O
ATOM     21  CB  TRP A  35     262.579 291.602 325.712  1.00176.70           C
ATOM     22  CG  TRP A  35     262.116 292.208 326.953  1.00176.70           C
ATOM     23  CD1 TRP A  35     261.014 291.842 327.650  1.00176.70           C
ATOM     24  CD2 TRP A  35     262.713 293.288 327.694  1.00176.70           C
ATOM     25  NE1 TRP A  35     260.862 292.611 328.763  1.00176.70           N
ATOM     26  CE2 TRP A  35     261.894 293.511 328.816  1.00176.70           C
ATOM     27  CE3 TRP A  35     263.843 294.086 327.514  1.00176.70           C
ATOM     28  CZ2 TRP A  35     262.173 294.473 329.753  1.00176.70           C
ATOM     29  CZ3 TRP A  35     264.109 295.068 328.448  1.00176.70           C
ATOM     30  CH2 TRP A  35     263.272 295.243 329.548  1.00176.70           C
ATOM     31  N   VAL A  36     263.345 291.018 322.812  1.00174.88           N
ATOM     32  CA  VAL A  36     263.428 290.385 321.491  1.00174.88           C
ATOM     33  C   VAL A  36     263.243 288.874 321.579  1.00174.88           C
ATOM     34  O   VAL A  36     263.713 288.214 322.514  1.00174.88           O
ATOM     35  CB  VAL A  36     264.743 290.717 320.778  1.00174.88           C
ATOM     36  CG1 VAL A  36     265.824 289.705 321.107  1.00174.88           C
ATOM     37  CG2 VAL A  36     264.497 290.793 319.286  1.00174.88           C
ATOM     38  N   THR A  37     262.597 288.313 320.557  1.00156.49           N
ATOM     39  CA  THR A  37     262.196 286.917 320.478  1.00156.49           C
ATOM     40  C   THR A  37     262.338 286.466 319.037  1.00156.49           C
ATOM     41  O   THR A  37     262.082 287.243 318.112  1.00156.49           O
ATOM     42  CB  THR A  37     260.736 286.714 320.900  1.00156.49           C
ATOM     43  OG1 THR A  37     259.876 287.238 319.879  1.00156.49           O
ATOM     44  CG2 THR A  37     260.433 287.412 322.211  1.00156.49           C
ATOM     45  N   VAL A  38     262.736 285.225 318.850  1.00131.84           N
ATOM     46  CA  VAL A  38     262.754 284.620 317.530  1.00131.84           C
ATOM     47  C   VAL A  38     261.685 283.540 317.469  1.00131.84           C
ATOM     48  O   VAL A  38     261.467 282.813 318.445  1.00131.84           O
ATOM     49  CB  VAL A  38     264.141 284.053 317.206  1.00131.84           C
ATOM     50  CG1 VAL A  38     264.508 283.000 318.197  1.00131.84           C
ATOM     51  CG2 VAL A  38     264.155 283.470 315.811  1.00131.84           C
ATOM     52  N   TYR A  39     260.989 283.464 316.336  1.00125.42           N
ATOM     53  CA  TYR A  39     260.017 282.415 316.056  1.00125.42           C
ATOM     54  C   TYR A  39     260.343 281.748 314.732  1.00125.42           C
ATOM     55  O   TYR A  39     260.890 282.385 313.824  1.00125.42           O
ATOM     56  CB  TYR A  39     258.593 282.955 315.975  1.00125.42           C
ATOM     57  CG  TYR A  39     257.991 283.412 317.268  1.00125.42           C
ATOM     58  CD1 TYR A  39     257.430 282.504 318.150  1.00125.42           C
ATOM     59  CD2 TYR A  39     257.942 284.754 317.585  1.00125.42           C
ATOM     60  CE1 TYR A  39     256.865 282.920 319.325  1.00125.42           C
ATOM     61  CE2 TYR A  39     257.379 285.181 318.755  1.00125.42           C
ATOM     62  CZ  TYR A  39     256.841 284.263 319.622  1.00125.42           C
ATOM     63  OH  TYR A  39     256.277 284.703 320.793  1.00125.42           O
ATOM     64  N   TYR A  40     259.992 280.474 314.620  1.00107.54           N
ATOM     65  CA  TYR A  40     259.965 279.789 313.340  1.00107.54           C
ATOM     66  C   TYR A  40     258.573 279.229 313.115  1.00107.54           C
ATOM     67  O   TYR A  40     258.045 278.508 313.965  1.00107.54           O
ATOM     68  CB  TYR A  40     260.995 278.673 313.268  1.00107.54           C
ATOM     69  CG  TYR A  40     261.147 278.181 311.861  1.00107.54           C
ATOM     70  CD1 TYR A  40     261.922 278.871 310.953  1.00107.54           C
ATOM     71  CD2 TYR A  40     260.484 277.058 311.425  1.00107.54           C
ATOM     72  CE1 TYR A  40     262.052 278.435 309.659  1.00107.54           C
ATOM     73  CE2 TYR A  40     260.615 276.608 310.137  1.00107.54           C
ATOM     74  CZ  TYR A  40     261.395 277.303 309.259  1.00107.54           C
ATOM     75  OH  TYR A  40     261.523 276.863 307.973  1.00107.54           O
ATOM     76  N   GLY A  41     257.995 279.547 311.968  1.00113.82           N
ATOM     77  CA  GLY A  41     256.657 279.111 311.641  1.00113.82           C
ATOM     78  C   GLY A  41     255.715 280.286 311.549  1.00113.82           C
ATOM     79  O   GLY A  41     254.493 280.135 311.623  1.00113.82           O
ATOM     80  N   VAL A  42     256.276 281.469 311.354  1.00119.60           N
ATOM     81  CA  VAL A  42     255.472 282.680 311.390  1.00119.60           C
ATOM     82  C   VAL A  42     254.772 282.867 310.053  1.00119.60           C
ATOM     83  O   VAL A  42     255.422 283.147 309.039  1.00119.60           O
ATOM     84  CB  VAL A  42     256.331 283.897 311.733  1.00119.60           C
ATOM     85  CG1 VAL A  42     255.503 285.138 311.628  1.00119.60           C
ATOM     86  CG2 VAL A  42     256.870 283.752 313.121  1.00119.60           C
ATOM     87  N   PRO A  43     253.473 282.778 310.018  1.00121.28           N
ATOM     88  CA  PRO A  43     252.758 282.815 308.736  1.00121.28           C
ATOM     89  C   PRO A  43     252.819 284.210 308.125  1.00121.28           C
ATOM     90  O   PRO A  43     251.915 285.028 308.226  1.00121.28           O
ATOM     91  CB  PRO A  43     251.333 282.411 309.130  1.00121.28           C
ATOM     92  CG  PRO A  43     251.400 281.972 310.565  1.00121.28           C
ATOM     93  CD  PRO A  43     252.561 282.661 311.161  1.00121.28           C
ATOM     94  N   VAL A  44     253.940 284.501 307.482  1.00113.96           N
ATOM     95  CA  VAL A  44     254.168 285.800 306.869  1.00113.96           C
ATOM     96  C   VAL A  44     254.813 285.609 305.512  1.00113.96           C
ATOM     97  O   VAL A  44     255.687 284.756 305.336  1.00113.96           O
ATOM     98  CB  VAL A  44     255.039 286.706 307.754  1.00113.96           C
ATOM     99  CG1 VAL A  44     255.307 288.004 307.048  1.00113.96           C
ATOM    100  CG2 VAL A  44     254.317 287.005 309.026  1.00113.96           C
ATOM    101  N   TRP A  45     254.391 286.416 304.555  1.00112.74           N
ATOM    102  CA  TRP A  45     254.869 286.304 303.196  1.00112.74           C
ATOM    103  C   TRP A  45     255.351 287.651 302.706  1.00112.74           C
ATOM    104  O   TRP A  45     255.088 288.689 303.312  1.00112.74           O
ATOM    105  CB  TRP A  45     253.772 285.834 302.276  1.00112.74           C
ATOM    106  CG  TRP A  45     252.645 286.765 302.307  1.00112.74           C
ATOM    107  CD1 TRP A  45     252.546 287.949 301.654  1.00112.74           C
ATOM    108  CD2 TRP A  45     251.448 286.616 303.057  1.00112.74           C
ATOM    109  NE1 TRP A  45     251.352 288.546 301.940  1.00112.74           N
ATOM    110  CE2 TRP A  45     250.656 287.743 302.800  1.00112.74           C
ATOM    111  CE3 TRP A  45     250.962 285.631 303.913  1.00112.74           C
ATOM    112  CZ2 TRP A  45     249.406 287.915 303.365  1.00112.74           C
ATOM    113  CZ3 TRP A  45     249.724 285.802 304.473  1.00112.74           C
ATOM    114  CH2 TRP A  45     248.957 286.936 304.199  1.00112.74           C
ATOM    115  N   LYS A  46     256.024 287.612 301.569  1.00102.58           N
ATOM    116  CA  LYS A  46     256.349 288.803 300.809  1.00102.58           C
ATOM    117  C   LYS A  46     255.910 288.614 299.372  1.00102.58           C
ATOM    118  O   LYS A  46     255.836 287.487 298.867  1.00102.58           O
ATOM    119  CB  LYS A  46     257.835 289.111 300.834  1.00102.58           C
ATOM    120  CG  LYS A  46     258.402 289.128 302.216  1.00102.58           C
ATOM    121  CD  LYS A  46     257.701 290.164 303.055  1.00102.58           C
ATOM    122  CE  LYS A  46     257.915 289.879 304.523  1.00102.58           C
ATOM    123  NZ  LYS A  46     257.794 288.410 304.784  1.00102.58           N
ATOM    124  N   ASP A  47     255.613 289.734 298.727  1.00108.81           N
ATOM    125  CA  ASP A  47     255.462 289.728 297.287  1.00108.81           C
ATOM    126  C   ASP A  47     256.789 289.339 296.677  1.00108.81           C
ATOM    127  O   ASP A  47     257.835 289.865 297.056  1.00108.81           O
ATOM    128  CB  ASP A  47     255.050 291.100 296.760  1.00108.81           C
ATOM    129  CG  ASP A  47     254.043 291.793 297.644  1.00108.81           C
ATOM    130  OD1 ASP A  47     253.634 291.196 298.660  1.00108.81           O
ATOM    131  OD2 ASP A  47     253.630 292.923 297.297  1.00108.81           O
ATOM    132  N   ALA A  48     256.749 288.415 295.733  1.00 93.40           N
ATOM    133  CA  ALA A  48     257.986 287.911 295.177  1.00 93.40           C
ATOM    134  C   ALA A  48     257.695 287.307 293.823  1.00 93.40           C
ATOM    135  O   ALA A  48     256.546 287.236 293.388  1.00 93.40           O
ATOM    136  CB  ALA A  48     258.635 286.871 296.089  1.00 93.40           C
ATOM    137  N   GLU A  49     258.759 286.905 293.151  1.00 88.93           N
ATOM    138  CA  GLU A  49     258.664 286.110 291.944  1.00 88.93           C
ATOM    139  C   GLU A  49     259.346 284.781 292.206  1.00 88.93           C
ATOM    140  O   GLU A  49     260.327 284.726 292.950  1.00 88.93           O
ATOM    141  CB  GLU A  49     259.320 286.819 290.763  1.00 88.93           C
ATOM    142  CG  GLU A  49     258.872 286.311 289.411  1.00 88.93           C
ATOM    143  CD  GLU A  49     259.479 284.987 289.072  1.00 88.93           C
ATOM    144  OE1 GLU A  49     260.626 284.756 289.496  1.00 88.93           O
ATOM    145  OE2 GLU A  49     258.818 284.176 288.394  1.00 88.93           O
ATOM    146  N   THR A  50     258.818 283.716 291.618  1.00 73.78           N
ATOM    147  CA  THR A  50     259.506 282.439 291.593  1.00 73.78           C
ATOM    148  C   THR A  50     258.967 281.594 290.454  1.00 73.78           C
ATOM    149  O   THR A  50     258.048 281.991 289.741  1.00 73.78           O
ATOM    150  CB  THR A  50     259.354 281.691 292.902  1.00 73.78           C
ATOM    151  OG1 THR A  50     260.050 280.450 292.801  1.00 73.78           O
ATOM    152  CG2 THR A  50     257.913 281.423 293.169  1.00 73.78           C
ATOM    153  N   THR A  51     259.542 280.414 290.284  1.00 60.94           N
ATOM    154  CA  THR A  51     259.134 279.560 289.182  1.00 60.94           C
ATOM    155  C   THR A  51     258.015 278.638 289.621  1.00 60.94           C
ATOM    156  O   THR A  51     257.993 278.186 290.766  1.00 60.94           O
ATOM    157  CB  THR A  51     260.304 278.745 288.669  1.00 60.94           C
ATOM    158  OG1 THR A  51     261.424 279.609 288.486  1.00 60.94           O
ATOM    159  CG2 THR A  51     259.946 278.151 287.340  1.00 60.94           C
ATOM    160  N   LEU A  52     257.082 278.369 288.716  1.00 72.50           N
ATOM    161  CA  LEU A  52     255.918 277.542 289.004  1.00 72.50           C
ATOM    162  C   LEU A  52     255.849 276.401 288.000  1.00 72.50           C
ATOM    163  O   LEU A  52     255.985 276.629 286.797  1.00 72.50           O
ATOM    164  CB  LEU A  52     254.658 278.393 288.948  1.00 72.50           C
ATOM    165  CG  LEU A  52     254.699 279.509 289.986  1.00 72.50           C
ATOM    166  CD1 LEU A  52     253.418 280.305 290.004  1.00 72.50           C
ATOM    167  CD2 LEU A  52     254.954 278.931 291.342  1.00 72.50           C
ATOM    168  N   PHE A  53     255.620 275.186 288.489  1.00 71.85           N
ATOM    169  CA  PHE A  53     255.672 273.994 287.652  1.00 71.85           C
ATOM    170  C   PHE A  53     254.285 273.415 287.436  1.00 71.85           C
ATOM    171  O   PHE A  53     253.387 273.599 288.251  1.00 71.85           O
ATOM    172  CB  PHE A  53     256.558 272.944 288.291  1.00 71.85           C
ATOM    173  CG  PHE A  53     256.062 272.477 289.608  1.00 71.85           C
ATOM    174  CD1 PHE A  53     256.074 273.314 290.697  1.00 71.85           C
ATOM    175  CD2 PHE A  53     255.595 271.196 289.764  1.00 71.85           C
ATOM    176  CE1 PHE A  53     255.617 272.886 291.911  1.00 71.85           C
ATOM    177  CE2 PHE A  53     255.138 270.758 290.981  1.00 71.85           C
ATOM    178  CZ  PHE A  53     255.150 271.600 292.055  1.00 71.85           C
ATOM    179  N   CYS A  54     254.124 272.660 286.354  1.00 77.26           N
ATOM    180  CA  CYS A  54     252.792 272.243 285.940  1.00 77.26           C
ATOM    181  C   CYS A  54     252.313 271.070 286.777  1.00 77.26           C
ATOM    182  O   CYS A  54     253.109 270.331 287.353  1.00 77.26           O
ATOM    183  CB  CYS A  54     252.733 271.833 284.476  1.00 77.26           C
ATOM    184  SG  CYS A  54     253.311 270.187 284.134  1.00 77.26           S
ATOM    185  N   ALA A  55     250.996 270.897 286.812  1.00 79.01           N
ATOM    186  CA  ALA A  55     250.330 269.814 287.518  1.00 79.01           C
ATOM    187  C   ALA A  55     249.042 269.468 286.785  1.00 79.01           C
ATOM    188  O   ALA A  55     248.146 270.310 286.667  1.00 79.01           O
ATOM    189  CB  ALA A  55     250.019 270.213 288.955  1.00 79.01           C
ATOM    190  N   SER A  56     248.930 268.216 286.339  1.00 90.97           N
ATOM    191  CA  SER A  56     247.911 267.817 285.378  1.00 90.97           C
ATOM    192  C   SER A  56     247.239 266.529 285.806  1.00 90.97           C
ATOM    193  O   SER A  56     247.506 265.980 286.876  1.00 90.97           O
ATOM    194  CB  SER A  56     248.502 267.604 283.988  1.00 90.97           C
ATOM    195  OG  SER A  56     247.554 267.018 283.118  1.00 90.97           O
ATOM    196  N   ASP A  57     246.357 266.053 284.939  1.00100.13           N
ATOM    197  CA  ASP A  57     245.686 264.775 285.105  1.00100.13           C
ATOM    198  C   ASP A  57     245.970 263.880 283.903  1.00100.13           C
ATOM    199  O   ASP A  57     246.272 264.358 282.807  1.00100.13           O
ATOM    200  CB  ASP A  57     244.184 264.978 285.290  1.00100.13           C
ATOM    201  CG  ASP A  57     243.867 265.936 286.422  1.00100.13           C
ATOM    202  OD1 ASP A  57     244.599 265.927 287.432  1.00100.13           O
ATOM    203  OD2 ASP A  57     242.893 266.703 286.301  1.00100.13           O
ATOM    204  N   ALA A  58     245.873 262.569 284.123  1.00106.60           N
ATOM    205  CA  ALA A  58     246.418 261.565 283.205  1.00106.60           C
ATOM    206  C   ALA A  58     245.430 261.251 282.084  1.00106.60           C
ATOM    207  O   ALA A  58     244.612 260.333 282.167  1.00106.60           O
ATOM    208  CB  ALA A  58     246.787 260.307 283.979  1.00106.60           C
ATOM    209  N   LYS A  59     245.507 262.035 281.011  1.00109.82           N
ATOM    210  CA  LYS A  59     244.641 261.857 279.844  1.00109.82           C
ATOM    211  C   LYS A  59     245.413 262.130 278.554  1.00109.82           C
ATOM    212  O   LYS A  59     244.915 262.779 277.633  1.00109.82           O
ATOM    213  CB  LYS A  59     243.424 262.775 279.942  1.00109.82           C
ATOM    214  CG  LYS A  59     242.618 262.604 281.209  1.00109.82           C
ATOM    215  CD  LYS A  59     241.695 263.773 281.431  1.00109.82           C
ATOM    216  CE  LYS A  59     241.011 263.630 282.763  1.00109.82           C
ATOM    217  NZ  LYS A  59     242.009 263.292 283.809  1.00109.82           N
ATOM    218  N   ALA A  60     246.639 261.622 278.460  1.00117.92           N
ATOM    219  CA  ALA A  60     247.601 262.107 277.465  1.00117.92           C
ATOM    220  C   ALA A  60     247.539 261.266 276.196  1.00117.92           C
ATOM    221  O   ALA A  60     248.393 260.414 275.955  1.00117.92           O
ATOM    222  CB  ALA A  60     249.006 262.109 278.045  1.00117.92           C
ATOM    223  N   TYR A  61     246.544 261.544 275.353  1.00126.82           N
ATOM    224  CA  TYR A  61     246.357 260.781 274.125  1.00126.82           C
ATOM    225  C   TYR A  61     245.679 261.666 273.090  1.00126.82           C
ATOM    226  O   TYR A  61     244.621 262.236 273.367  1.00126.82           O
ATOM    227  CB  TYR A  61     245.525 259.524 274.404  1.00126.82           C
ATOM    228  CG  TYR A  61     246.206 258.593 275.387  1.00126.82           C
ATOM    229  CD1 TYR A  61     247.200 257.719 274.969  1.00126.82           C
ATOM    230  CD2 TYR A  61     245.891 258.627 276.742  1.00126.82           C
ATOM    231  CE1 TYR A  61     247.839 256.890 275.862  1.00126.82           C
ATOM    232  CE2 TYR A  61     246.527 257.806 277.639  1.00126.82           C
ATOM    233  CZ  TYR A  61     247.498 256.938 277.193  1.00126.82           C
ATOM    234  OH  TYR A  61     248.136 256.111 278.081  1.00126.82           O
ATOM    235  N   ALA A  62     246.289 261.777 271.909  1.00127.40           N
ATOM    236  CA  ALA A  62     245.808 262.644 270.829  1.00127.40           C
ATOM    237  C   ALA A  62     246.540 262.262 269.539  1.00127.40           C
ATOM    238  O   ALA A  62     247.272 261.267 269.501  1.00127.40           O
ATOM    239  CB  ALA A  62     246.010 264.115 271.175  1.00127.40           C
ATOM    240  N   ALA A  63     246.339 263.053 268.476  1.00121.30           N
ATOM    241  CA  ALA A  63     246.861 262.675 267.157  1.00121.30           C
ATOM    242  C   ALA A  63     247.363 263.851 266.298  1.00121.30           C
ATOM    243  O   ALA A  63     247.124 263.899 265.091  1.00121.30           O
ATOM    244  CB  ALA A  63     245.814 261.860 266.397  1.00121.30           C
ATOM    245  N   ALA A  64     248.096 264.809 266.878  1.00 99.21           N
ATOM    246  CA  ALA A  64     248.784 265.804 266.048  1.00 99.21           C
ATOM    247  C   ALA A  64     250.104 266.324 266.627  1.00 99.21           C
ATOM    248  O   ALA A  64     250.120 267.390 267.222  1.00 99.21           O
ATOM    249  CB  ALA A  64     247.850 266.986 265.797  1.00 99.21           C
ATOM    250  N   ALA A  65     251.216 265.645 266.329  1.00 85.39           N
ATOM    251  CA  ALA A  65     252.641 265.866 266.634  1.00 85.39           C
ATOM    252  C   ALA A  65     253.389 265.467 267.921  1.00 85.39           C
ATOM    253  O   ALA A  65     254.621 265.413 267.846  1.00 85.39           O
ATOM    254  CB  ALA A  65     252.940 267.360 266.466  1.00 85.39           C
ATOM    255  N   ALA A  66     252.781 265.170 269.081  1.00 94.17           N
ATOM    256  CA  ALA A  66     253.560 264.453 270.107  1.00 94.17           C
ATOM    257  C   ALA A  66     252.824 263.610 271.156  1.00 94.17           C
ATOM    258  O   ALA A  66     253.336 262.582 271.608  1.00 94.17           O
ATOM    259  CB  ALA A  66     254.433 265.449 270.877  1.00 94.17           C
ATOM    260  N   ALA A  67     251.639 264.054 271.559  1.00 86.45           N
ATOM    261  CA  ALA A  67     251.212 263.932 272.952  1.00 86.45           C
ATOM    262  C   ALA A  67     249.792 264.465 273.075  1.00 86.45           C
ATOM    263  O   ALA A  67     248.998 264.290 272.155  1.00 86.45           O
ATOM    264  CB  ALA A  67     252.174 264.661 273.886  1.00 86.45           C
ATOM    265  N   VAL A  68     249.398 264.990 274.230  1.00 83.02           N
ATOM    266  CA  VAL A  68     248.211 265.837 274.197  1.00 83.02           C
ATOM    267  C   VAL A  68     248.500 267.251 273.717  1.00 83.02           C
ATOM    268  O   VAL A  68     248.139 267.597 272.594  1.00 83.02           O
ATOM    269  CB  VAL A  68     247.532 265.892 275.564  1.00 83.02           C
ATOM    270  CG1 VAL A  68     246.521 264.795 275.667  1.00 83.02           C
ATOM    271  CG2 VAL A  68     248.570 265.732 276.638  1.00 83.02           C
ATOM    272  N   TRP A  69     249.153 268.083 274.531  1.00 54.25           N
ATOM    273  CA  TRP A  69     249.599 269.400 274.047  1.00 54.25           C
ATOM    274  C   TRP A  69     251.100 269.529 274.213  1.00 54.25           C
ATOM    275  O   TRP A  69     251.838 269.759 273.251  1.00 54.25           O
ATOM    276  CB  TRP A  69     248.912 270.531 274.812  1.00 54.25           C
ATOM    277  CG  TRP A  69     249.044 271.889 274.168  1.00 54.25           C
ATOM    278  CD1 TRP A  69     248.981 272.169 272.838  1.00 54.25           C
ATOM    279  CD2 TRP A  69     249.164 273.144 274.829  1.00 54.25           C
ATOM    280  NE1 TRP A  69     249.087 273.516 272.626  1.00 54.25           N
ATOM    281  CE2 TRP A  69     249.199 274.138 273.835  1.00 54.25           C
ATOM    282  CE3 TRP A  69     249.260 273.523 276.160  1.00 54.25           C
ATOM    283  CZ2 TRP A  69     249.331 275.468 274.126  1.00 54.25           C
ATOM    284  CZ3 TRP A  69     249.391 274.843 276.445  1.00 54.25           C
ATOM    285  CH2 TRP A  69     249.425 275.805 275.435  1.00 54.25           C
ATOM    286  N   ALA A  70     251.525 269.471 275.459  1.00 64.50           N
ATOM    287  CA  ALA A  70     252.874 269.200 275.894  1.00 64.50           C
ATOM    288  C   ALA A  70     252.698 268.376 277.148  1.00 64.50           C
ATOM    289  O   ALA A  70     253.586 267.641 277.584  1.00 64.50           O
ATOM    290  CB  ALA A  70     253.622 270.497 276.166  1.00 64.50           C
ATOM    291  N   THR A  71     251.508 268.504 277.710  1.00 70.96           N
ATOM    292  CA  THR A  71     251.237 268.133 279.089  1.00 70.96           C
ATOM    293  C   THR A  71     251.088 266.633 279.203  1.00 70.96           C
ATOM    294  O   THR A  71     249.983 266.118 279.356  1.00 70.96           O
ATOM    295  CB  THR A  71     249.971 268.822 279.557  1.00 70.96           C
ATOM    296  OG1 THR A  71     250.044 270.205 279.206  1.00 70.96           O
ATOM    297  CG2 THR A  71     249.840 268.694 281.043  1.00 70.96           C
ATOM    298  N   HIS A  72     252.197 265.917 279.145  1.00 68.09           N
ATOM    299  CA  HIS A  72     252.140 264.537 279.589  1.00 68.09           C
ATOM    300  C   HIS A  72     253.351 264.271 280.455  1.00 68.09           C
ATOM    301  O   HIS A  72     253.410 263.268 281.166  1.00 68.09           O
ATOM    302  CB  HIS A  72     252.061 263.573 278.414  1.00 68.09           C
ATOM    303  CG  HIS A  72     253.316 263.476 277.620  1.00 68.09           C
ATOM    304  ND1 HIS A  72     253.801 264.520 276.868  1.00 68.09           N
ATOM    305  CD2 HIS A  72     254.178 262.450 277.444  1.00 68.09           C
ATOM    306  CE1 HIS A  72     254.913 264.143 276.264  1.00 68.09           C
ATOM    307  NE2 HIS A  72     255.164 262.891 276.598  1.00 68.09           N
ATOM    308  N   ALA A  73     254.313 265.181 280.412  1.00 69.04           N
ATOM    309  CA  ALA A  73     255.423 265.164 281.344  1.00 69.04           C
ATOM    310  C   ALA A  73     255.046 265.769 282.678  1.00 69.04           C
ATOM    311  O   ALA A  73     255.908 265.944 283.540  1.00 69.04           O
ATOM    312  CB  ALA A  73     256.614 265.913 280.755  1.00 69.04           C
ATOM    313  N   CYS A  74     253.783 266.081 282.867  1.00 70.54           N
ATOM    314  CA  CYS A  74     253.360 266.856 284.008  1.00 70.54           C
ATOM    315  C   CYS A  74     253.243 265.954 285.222  1.00 70.54           C
ATOM    316  O   CYS A  74     253.048 264.745 285.096  1.00 70.54           O
ATOM    317  CB  CYS A  74     252.027 267.510 283.691  1.00 70.54           C
ATOM    318  SG  CYS A  74     251.705 269.017 284.557  1.00 70.54           S
ATOM    319  N   VAL A  75     253.389 266.539 286.401  1.00 75.34           N
ATOM    320  CA  VAL A  75     253.143 265.742 287.606  1.00 75.34           C
ATOM    321  C   VAL A  75     251.645 265.647 287.848  1.00 75.34           C
ATOM    322  O   VAL A  75     250.928 266.647 287.676  1.00 75.34           O
ATOM    323  CB  VAL A  75     253.864 266.339 288.808  1.00 75.34           C
ATOM    324  CG1 VAL A  75     252.892 266.715 289.892  1.00 75.34           C
ATOM    325  CG2 VAL A  75     254.795 265.307 289.361  1.00 75.34           C
ATOM    326  N   PRO A  76     251.127 264.478 288.194  1.00 81.91           N
ATOM    327  CA  PRO A  76     249.685 264.350 288.404  1.00 81.91           C
ATOM    328  C   PRO A  76     249.220 265.141 289.611  1.00 81.91           C
ATOM    329  O   PRO A  76     249.865 265.153 290.659  1.00 81.91           O
ATOM    330  CB  PRO A  76     249.493 262.848 288.607  1.00 81.91           C
ATOM    331  CG  PRO A  76     250.648 262.239 287.896  1.00 81.91           C
ATOM    332  CD  PRO A  76     251.791 263.174 288.112  1.00 81.91           C
ATOM    333  N   THR A  77     248.077 265.792 289.451  1.00 94.57           N
ATOM    334  CA  THR A  77     247.526 266.609 290.514  1.00 94.57           C
ATOM    335  C   THR A  77     247.182 265.764 291.723  1.00 94.57           C
ATOM    336  O   THR A  77     246.938 264.561 291.624  1.00 94.57           O
ATOM    337  CB  THR A  77     246.262 267.335 290.058  1.00 94.57           C
ATOM    338  OG1 THR A  77     245.220 266.377 289.828  1.00 94.57           O
ATOM    339  CG2 THR A  77     246.510 268.163 288.810  1.00 94.57           C
ATOM    340  N   ASP A  78     247.172 266.412 292.868  1.00121.13           N
ATOM    341  CA  ASP A  78     246.605 265.806 294.056  1.00121.13           C
ATOM    342  C   ASP A  78     245.112 265.596 293.848  1.00121.13           C
ATOM    343  O   ASP A  78     244.429 266.493 293.344  1.00121.13           O
ATOM    344  CB  ASP A  78     246.849 266.694 295.269  1.00121.13           C
ATOM    345  CG  ASP A  78     246.433 268.125 295.029  1.00121.13           C
ATOM    346  OD1 ASP A  78     246.466 268.557 293.859  1.00121.13           O
ATOM    347  OD2 ASP A  78     246.094 268.820 296.006  1.00121.13           O
ATOM    348  N   PRO A  79     244.568 264.435 294.213  1.00127.76           N
ATOM    349  CA  PRO A  79     243.122 264.223 294.065  1.00127.76           C
ATOM    350  C   PRO A  79     242.284 265.131 294.938  1.00127.76           C
ATOM    351  O   PRO A  79     241.076 265.243 294.700  1.00127.76           O
ATOM    352  CB  PRO A  79     242.942 262.757 294.463  1.00127.76           C
ATOM    353  CG  PRO A  79     244.088 262.492 295.385  1.00127.76           C
ATOM    354  CD  PRO A  79     245.237 263.290 294.850  1.00127.76           C
ATOM    355  N   ASN A  80     242.873 265.786 295.931  1.00133.95           N
ATOM    356  CA  ASN A  80     242.163 266.747 296.768  1.00133.95           C
ATOM    357  C   ASN A  80     242.854 268.088 296.611  1.00133.95           C
ATOM    358  O   ASN A  80     243.835 268.380 297.306  1.00133.95           O
ATOM    359  CB  ASN A  80     242.131 266.318 298.233  1.00133.95           C
ATOM    360  CG  ASN A  80     241.346 267.287 299.113  1.00133.95           C
ATOM    361  OD1 ASN A  80     241.532 268.503 299.055  1.00133.95           O
ATOM    362  ND2 ASN A  80     240.464 266.741 299.939  1.00133.95           N
ATOM    363  N   PRO A  81     242.350 268.939 295.739  1.00131.71           N
ATOM    364  CA  PRO A  81     242.882 270.300 295.665  1.00131.71           C
ATOM    365  C   PRO A  81     242.536 271.033 296.942  1.00131.71           C
ATOM    366  O   PRO A  81     241.500 271.687 297.024  1.00131.71           O
ATOM    367  CB  PRO A  81     242.169 270.904 294.448  1.00131.71           C
ATOM    368  CG  PRO A  81     241.576 269.742 293.719  1.00131.71           C
ATOM    369  CD  PRO A  81     241.283 268.711 294.755  1.00131.71           C
ATOM    370  N   GLN A  82     243.354 270.847 297.970  1.00129.94           N
ATOM    371  CA  GLN A  82     243.112 271.498 299.246  1.00129.94           C
ATOM    372  C   GLN A  82     243.179 273.008 299.094  1.00129.94           C
ATOM    373  O   GLN A  82     244.109 273.539 298.483  1.00129.94           O
ATOM    374  CB  GLN A  82     244.136 271.037 300.275  1.00129.94           C
ATOM    375  CG  GLN A  82     243.827 269.701 300.884  1.00129.94           C
ATOM    376  CD  GLN A  82     242.750 269.808 301.930  1.00129.94           C
ATOM    377  OE1 GLN A  82     242.814 270.663 302.811  1.00129.94           O
ATOM    378  NE2 GLN A  82     241.746 268.948 301.836  1.00129.94           N
ATOM    379  N   GLU A  83     242.187 273.698 299.641  1.00136.58           N
ATOM    380  CA  GLU A  83     242.235 275.141 299.784  1.00136.58           C
ATOM    381  C   GLU A  83     242.012 275.514 301.235  1.00136.58           C
ATOM    382  O   GLU A  83     241.746 274.667 302.087  1.00136.58           O
ATOM    383  CB  GLU A  83     241.192 275.833 298.905  1.00136.58           C
ATOM    384  CG  GLU A  83     241.427 275.643 297.429  1.00136.58           C
ATOM    385  CD  GLU A  83     240.768 274.395 296.905  1.00136.58           C
ATOM    386  OE1 GLU A  83     239.999 273.773 297.668  1.00136.58           O
ATOM    387  OE2 GLU A  83     241.020 274.025 295.739  1.00136.58           O
ATOM    388  N   ILE A  84     242.146 276.806 301.505  1.00143.11           N
ATOM    389  CA  ILE A  84     241.699 277.349 302.779  1.00143.11           C
ATOM    390  C   ILE A  84     241.405 278.832 302.648  1.00143.11           C
ATOM    391  O   ILE A  84     242.276 279.617 302.265  1.00143.11           O
ATOM    392  CB  ILE A  84     242.733 277.096 303.887  1.00143.11           C
ATOM    393  CG1 ILE A  84     242.432 278.010 305.080  1.00143.11           C
ATOM    394  CG2 ILE A  84     244.141 277.231 303.345  1.00143.11           C
ATOM    395  CD1 ILE A  84     243.236 277.716 306.300  1.00143.11           C
ATOM    396  N   HIS A  85     240.189 279.231 302.997  1.00142.36           N
ATOM    397  CA  HIS A  85     239.867 280.644 303.039  1.00142.36           C
ATOM    398  C   HIS A  85     240.581 281.267 304.224  1.00142.36           C
ATOM    399  O   HIS A  85     240.625 280.686 305.312  1.00142.36           O
ATOM    400  CB  HIS A  85     238.364 280.869 303.151  1.00142.36           C
ATOM    401  CG  HIS A  85     237.965 282.304 303.008  1.00142.36           C
ATOM    402  ND1 HIS A  85     238.001 283.193 304.060  1.00142.36           N
ATOM    403  CD2 HIS A  85     237.521 283.005 301.939  1.00142.36           C
ATOM    404  CE1 HIS A  85     237.601 284.381 303.645  1.00142.36           C
ATOM    405  NE2 HIS A  85     237.302 284.294 302.361  1.00142.36           N
ATOM    406  N   LEU A  86     241.171 282.432 304.003  1.00147.36           N
ATOM    407  CA  LEU A  86     241.900 283.136 305.046  1.00147.36           C
ATOM    408  C   LEU A  86     241.015 284.254 305.575  1.00147.36           C
ATOM    409  O   LEU A  86     240.757 285.252 304.901  1.00147.36           O
ATOM    410  CB  LEU A  86     243.217 283.660 304.504  1.00147.36           C
ATOM    411  CG  LEU A  86     244.123 282.548 303.997  1.00147.36           C
ATOM    412  CD1 LEU A  86     245.424 283.152 303.542  1.00147.36           C
ATOM    413  CD2 LEU A  86     244.344 281.481 305.056  1.00147.36           C
ATOM    414  N   GLU A  87     240.520 284.069 306.792  1.00156.80           N
ATOM    415  CA  GLU A  87     239.767 285.121 307.450  1.00156.80           C
ATOM    416  C   GLU A  87     240.643 286.343 307.689  1.00156.80           C
ATOM    417  O   GLU A  87     241.853 286.239 307.892  1.00156.80           O
ATOM    418  CB  GLU A  87     239.204 284.608 308.776  1.00156.80           C
ATOM    419  CG  GLU A  87     238.485 285.658 309.603  1.00156.80           C
ATOM    420  CD  GLU A  87     237.681 285.060 310.733  1.00156.80           C
ATOM    421  OE1 GLU A  87     237.674 283.819 310.864  1.00156.80           O
ATOM    422  OE2 GLU A  87     237.064 285.831 311.495  1.00156.80           O
ATOM    423  N   ASN A  88     240.018 287.514 307.634  1.00155.87           N
ATOM    424  CA  ASN A  88     240.568 288.755 308.159  1.00155.87           C
ATOM    425  C   ASN A  88     241.686 289.329 307.317  1.00155.87           C
ATOM    426  O   ASN A  88     242.199 290.403 307.639  1.00155.87           O
ATOM    427  CB  ASN A  88     241.078 288.566 309.585  1.00155.87           C
ATOM    428  CG  ASN A  88     240.007 288.763 310.604  1.00155.87           C
ATOM    429  OD1 ASN A  88     239.206 289.690 310.505  1.00155.87           O
ATOM    430  ND2 ASN A  88     239.969 287.885 311.592  1.00155.87           N
ATOM    431  N   VAL A  89     242.069 288.667 306.248  1.00145.55           N
ATOM    432  CA  VAL A  89     243.206 289.095 305.453  1.00145.55           C
ATOM    433  C   VAL A  89     242.759 290.189 304.502  1.00145.55           C
ATOM    434  O   VAL A  89     241.607 290.212 304.065  1.00145.55           O
ATOM    435  CB  VAL A  89     243.809 287.909 304.693  1.00145.55           C
ATOM    436  CG1 VAL A  89     244.203 286.831 305.676  1.00145.55           C
ATOM    437  CG2 VAL A  89     242.810 287.370 303.699  1.00145.55           C
ATOM    438  N   THR A  90     243.656 291.132 304.233  1.00142.42           N
ATOM    439  CA  THR A  90     243.462 292.156 303.214  1.00142.42           C
ATOM    440  C   THR A  90     244.788 292.418 302.520  1.00142.42           C
ATOM    441  O   THR A  90     245.713 292.969 303.123  1.00142.42           O
ATOM    442  CB  THR A  90     242.897 293.448 303.807  1.00142.42           C
ATOM    443  OG1 THR A  90     242.884 294.473 302.803  1.00142.42           O
ATOM    444  CG2 THR A  90     243.684 293.903 305.033  1.00142.42           C
ATOM    445  N   GLU A  91     244.888 292.008 301.262  1.00145.49           N
ATOM    446  CA  GLU A  91     246.117 292.157 300.507  1.00145.49           C
ATOM    447  C   GLU A  91     245.779 292.794 299.171  1.00145.49           C
ATOM    448  O   GLU A  91     244.805 292.409 298.520  1.00145.49           O
ATOM    449  CB  GLU A  91     246.800 290.804 300.290  1.00145.49           C
ATOM    450  CG  GLU A  91     247.239 290.089 301.569  1.00145.49           C
ATOM    451  CD  GLU A  91     246.076 289.692 302.470  1.00145.49           C
ATOM    452  OE1 GLU A  91     246.246 289.686 303.705  1.00145.49           O
ATOM    453  OE2 GLU A  91     244.974 289.424 301.948  1.00145.49           O
ATOM    454  N   GLU A  92     246.568 293.789 298.774  1.00152.30           N
ATOM    455  CA  GLU A  92     246.367 294.434 297.485  1.00152.30           C
ATOM    456  C   GLU A  92     246.945 293.545 296.405  1.00152.30           C
ATOM    457  O   GLU A  92     248.079 293.080 296.522  1.00152.30           O
ATOM    458  CB  GLU A  92     247.061 295.784 297.372  1.00152.30           C
ATOM    459  CG  GLU A  92     246.486 296.932 298.109  1.00152.30           C
ATOM    460  CD  GLU A  92     247.508 297.486 299.064  1.00152.30           C
ATOM    461  OE1 GLU A  92     247.276 297.452 300.308  1.00152.30           O
ATOM    462  OE2 GLU A  92     248.592 297.880 298.540  1.00152.30           O
ATOM    463  N   PHE A  93     246.187 293.336 295.347  1.00134.51           N
ATOM    464  CA  PHE A  93     246.712 292.641 294.192  1.00134.51           C
ATOM    465  C   PHE A  93     246.901 293.646 293.075  1.00134.51           C
ATOM    466  O   PHE A  93     246.407 294.777 293.135  1.00134.51           O
ATOM    467  CB  PHE A  93     245.784 291.520 293.744  1.00134.51           C
ATOM    468  CG  PHE A  93     245.558 290.492 294.794  1.00134.51           C
ATOM    469  CD1 PHE A  93     246.351 290.461 295.920  1.00134.51           C
ATOM    470  CD2 PHE A  93     244.555 289.560 294.668  1.00134.51           C
ATOM    471  CE1 PHE A  93     246.151 289.532 296.898  1.00134.51           C
ATOM    472  CE2 PHE A  93     244.355 288.618 295.649  1.00134.51           C
ATOM    473  CZ  PHE A  93     245.154 288.604 296.763  1.00134.51           C
ATOM    474  N   ASN A  94     247.631 293.221 292.053  1.00102.27           N
ATOM    475  CA  ASN A  94     247.796 294.064 290.879  1.00102.27           C
ATOM    476  C   ASN A  94     247.788 293.127 289.674  1.00102.27           C
ATOM    477  O   ASN A  94     248.841 292.721 289.187  1.00102.27           O
ATOM    478  CB  ASN A  94     249.058 294.889 290.948  1.00102.27           C
ATOM    479  CG  ASN A  94     249.180 295.850 289.798  1.00102.27           C
ATOM    480  OD1 ASN A  94     248.910 295.505 288.653  1.00102.27           O
ATOM    481  ND2 ASN A  94     249.566 297.079 290.100  1.00102.27           N
ATOM    482  N   MET A  95     246.589 292.834 289.186  1.00 97.36           N
ATOM    483  CA  MET A  95     246.472 292.012 287.998  1.00 97.36           C
ATOM    484  C   MET A  95     247.165 292.638 286.806  1.00 97.36           C
ATOM    485  O   MET A  95     247.211 292.022 285.741  1.00 97.36           O
ATOM    486  CB  MET A  95     245.025 291.799 287.620  1.00 97.36           C
ATOM    487  CG  MET A  95     244.449 293.042 287.027  1.00 97.36           C
ATOM    488  SD  MET A  95     243.156 292.678 285.852  1.00 97.36           S
ATOM    489  CE  MET A  95     244.149 291.932 284.568  1.00 97.36           C
ATOM    490  N   TRP A  96     247.629 293.865 286.922  1.00103.43           N
ATOM    491  CA  TRP A  96     248.362 294.461 285.826  1.00103.43           C
ATOM    492  C   TRP A  96     249.856 294.504 286.067  1.00103.43           C
ATOM    493  O   TRP A  96     250.612 294.771 285.131  1.00103.43           O
ATOM    494  CB  TRP A  96     247.817 295.848 285.558  1.00103.43           C
ATOM    495  CG  TRP A  96     246.449 295.721 285.085  1.00103.43           C
ATOM    496  CD1 TRP A  96     245.314 295.941 285.788  1.00103.43           C
ATOM    497  CD2 TRP A  96     246.050 295.267 283.800  1.00103.43           C
ATOM    498  NE1 TRP A  96     244.220 295.678 285.008  1.00103.43           N
ATOM    499  CE2 TRP A  96     244.651 295.260 283.777  1.00103.43           C
ATOM    500  CE3 TRP A  96     246.746 294.883 282.653  1.00103.43           C
ATOM    501  CZ2 TRP A  96     243.930 294.883 282.655  1.00103.43           C
ATOM    502  CZ3 TRP A  96     246.032 294.509 281.543  1.00103.43           C
ATOM    503  CH2 TRP A  96     244.639 294.509 281.549  1.00103.43           C
ATOM    504  N   LYS A  97     250.302 294.229 287.286  1.00102.60           N
ATOM    505  CA  LYS A  97     251.721 294.097 287.562  1.00102.60           C
ATOM    506  C   LYS A  97     252.102 292.702 288.018  1.00102.60           C
ATOM    507  O   LYS A  97     253.154 292.540 288.644  1.00102.60           O
ATOM    508  CB  LYS A  97     252.170 295.110 288.617  1.00102.60           C
ATOM    509  CG  LYS A  97     252.051 296.539 288.164  1.00102.60           C
ATOM    510  CD  LYS A  97     252.713 296.732 286.826  1.00102.60           C
ATOM    511  CE  LYS A  97     252.607 298.173 286.382  1.00102.60           C
ATOM    512  NZ  LYS A  97     253.234 298.367 285.053  1.00102.60           N
ATOM    513  N   ASN A  98     251.269 291.702 287.763  1.00 92.91           N
ATOM    514  CA  ASN A  98     251.618 290.348 288.152  1.00 92.91           C
ATOM    515  C   ASN A  98     252.636 289.758 287.191  1.00 92.91           C
ATOM    516  O   ASN A  98     252.639 290.054 285.995  1.00 92.91           O
ATOM    517  CB  ASN A  98     250.382 289.465 288.208  1.00 92.91           C
ATOM    518  CG  ASN A  98     250.666 288.139 288.851  1.00 92.91           C
ATOM    519  OD1 ASN A  98     251.771 287.897 289.327  1.00 92.91           O
ATOM    520  ND2 ASN A  98     249.664 287.279 288.903  1.00 92.91           N
ATOM    521  N   ASN A  99     253.502 288.916 287.739  1.00 93.05           N
ATOM    522  CA  ASN A  99     254.577 288.262 287.013  1.00 93.05           C
ATOM    523  C   ASN A  99     254.202 286.886 286.495  1.00 93.05           C
ATOM    524  O   ASN A  99     254.737 286.461 285.467  1.00 93.05           O
ATOM    525  CB  ASN A  99     255.780 288.152 287.939  1.00 93.05           C
ATOM    526  CG  ASN A  99     255.409 287.536 289.262  1.00 93.05           C
ATOM    527  OD1 ASN A  99     254.318 286.994 289.409  1.00 93.05           O
ATOM    528  ND2 ASN A  99     256.276 287.680 290.250  1.00 93.05           N
ATOM    529  N   MET A 100     253.299 286.188 287.184  1.00 88.82           N
ATOM    530  CA  MET A 100     252.955 284.838 286.774  1.00 88.82           C
ATOM    531  C   MET A 100     252.529 284.799 285.328  1.00 88.82           C
ATOM    532  O   MET A 100     252.835 283.838 284.617  1.00 88.82           O
ATOM    533  CB  MET A 100     251.845 284.286 287.650  1.00 88.82           C
ATOM    534  CG  MET A 100     252.018 284.619 289.090  1.00 88.82           C
ATOM    535  SD  MET A 100     250.521 284.229 289.984  1.00 88.82           S
ATOM    536  CE  MET A 100     250.419 282.490 289.600  1.00 88.82           C
ATOM    537  N   VAL A 101     251.851 285.842 284.865  1.00 84.76           N
ATOM    538  CA  VAL A 101     251.518 285.884 283.456  1.00 84.76           C
ATOM    539  C   VAL A 101     252.776 285.816 282.629  1.00 84.76           C
ATOM    540  O   VAL A 101     252.799 285.178 281.574  1.00 84.76           O
ATOM    541  CB  VAL A 101     250.719 287.145 283.124  1.00 84.76           C
ATOM    542  CG1 VAL A 101     251.484 288.364 283.581  1.00 84.76           C
ATOM    543  CG2 VAL A 101     250.450 287.203 281.635  1.00 84.76           C
ATOM    544  N   GLU A 102     253.853 286.424 283.097  1.00 80.68           N
ATOM    545  CA  GLU A 102     255.032 286.396 282.261  1.00 80.68           C
ATOM    546  C   GLU A 102     255.616 284.998 282.167  1.00 80.68           C
ATOM    547  O   GLU A 102     255.854 284.512 281.052  1.00 80.68           O
ATOM    548  CB  GLU A 102     256.067 287.385 282.772  1.00 80.68           C
ATOM    549  CG  GLU A 102     257.224 287.542 281.822  1.00 80.68           C
ATOM    550  CD  GLU A 102     256.774 287.818 280.404  1.00 80.68           C
ATOM    551  OE1 GLU A 102     255.746 288.500 280.215  1.00 80.68           O
ATOM    552  OE2 GLU A 102     257.453 287.346 279.472  1.00 80.68           O
ATOM    553  N   GLN A 103     255.829 284.331 283.303  1.00 67.15           N
ATOM    554  CA  GLN A 103     256.323 282.966 283.233  1.00 67.15           C
ATOM    555  C   GLN A 103     255.435 282.129 282.351  1.00 67.15           C
ATOM    556  O   GLN A 103     255.926 281.382 281.501  1.00 67.15           O
ATOM    557  CB  GLN A 103     256.383 282.334 284.613  1.00 67.15           C
ATOM    558  CG  GLN A 103     257.670 282.564 285.323  1.00 67.15           C
ATOM    559  CD  GLN A 103     257.872 281.618 286.481  1.00 67.15           C
ATOM    560  OE1 GLN A 103     257.269 280.545 286.546  1.00 67.15           O
ATOM    561  NE2 GLN A 103     258.718 282.020 287.415  1.00 67.15           N
ATOM    562  N   MET A 104     254.127 282.257 282.542  1.00 64.26           N
ATOM    563  CA  MET A 104     253.203 281.437 281.788  1.00 64.26           C
ATOM    564  C   MET A 104     253.364 281.672 280.307  1.00 64.26           C
ATOM    565  O   MET A 104     253.387 280.724 279.516  1.00 64.26           O
ATOM    566  CB  MET A 104     251.777 281.736 282.201  1.00 64.26           C
ATOM    567  CG  MET A 104     250.785 281.056 281.316  1.00 64.26           C
ATOM    568  SD  MET A 104     249.120 281.152 281.960  1.00 64.26           S
ATOM    569  CE  MET A 104     248.489 279.585 281.395  1.00 64.26           C
ATOM    570  N   HIS A 105     253.475 282.928 279.906  1.00 58.84           N
ATOM    571  CA  HIS A 105     253.579 283.188 278.488  1.00 58.84           C
ATOM    572  C   HIS A 105     254.846 282.585 277.918  1.00 58.84           C
ATOM    573  O   HIS A 105     254.806 281.919 276.875  1.00 58.84           O
ATOM    574  CB  HIS A 105     253.537 284.676 278.213  1.00 58.84           C
ATOM    575  CG  HIS A 105     253.863 285.004 276.801  1.00 58.84           C
ATOM    576  ND1 HIS A 105     253.197 284.436 275.741  1.00 58.84           N
ATOM    577  CD2 HIS A 105     254.800 285.816 276.267  1.00 58.84           C
ATOM    578  CE1 HIS A 105     253.702 284.897 274.612  1.00 58.84           C
ATOM    579  NE2 HIS A 105     254.675 285.737 274.903  1.00 58.84           N
ATOM    580  N   THR A 106     255.982 282.779 278.593  1.00 56.92           N
ATOM    581  CA  THR A 106     257.193 282.193 278.027  1.00 56.92           C
ATOM    582  C   THR A 106     257.089 280.687 277.955  1.00 56.92           C
ATOM    583  O   THR A 106     257.495 280.086 276.954  1.00 56.92           O
ATOM    584  CB  THR A 106     258.452 282.524 278.823  1.00 56.92           C
ATOM    585  OG1 THR A 106     258.702 281.467 279.757  1.00 56.92           O
ATOM    586  CG2 THR A 106     258.330 283.823 279.551  1.00 56.92           C
ATOM    587  N   ASP A 107     256.543 280.064 278.992  1.00 54.39           N
ATOM    588  CA  ASP A 107     256.498 278.615 278.995  1.00 54.39           C
ATOM    589  C   ASP A 107     255.592 278.100 277.905  1.00 54.39           C
ATOM    590  O   ASP A 107     255.901 277.092 277.277  1.00 54.39           O
ATOM    591  CB  ASP A 107     256.053 278.090 280.344  1.00 54.39           C
ATOM    592  CG  ASP A 107     257.172 278.075 281.338  1.00 54.39           C
ATOM    593  OD1 ASP A 107     258.186 278.753 281.086  1.00 54.39           O
ATOM    594  OD2 ASP A 107     257.057 277.369 282.355  1.00 54.39           O
ATOM    595  N   ILE A 108     254.473 278.764 277.657  1.00 46.48           N
ATOM    596  CA  ILE A 108     253.613 278.276 276.593  1.00 46.48           C
ATOM    597  C   ILE A 108     254.312 278.397 275.258  1.00 46.48           C
ATOM    598  O   ILE A 108     254.237 277.486 274.419  1.00 46.48           O
ATOM    599  CB  ILE A 108     252.271 279.004 276.600  1.00 46.48           C
ATOM    600  CG1 ILE A 108     251.557 278.657 277.887  1.00 46.48           C
ATOM    601  CG2 ILE A 108     251.466 278.597 275.403  1.00 46.48           C
ATOM    602  CD1 ILE A 108     251.624 277.207 278.190  1.00 46.48           C
ATOM    603  N   ILE A 109     255.034 279.496 275.045  1.00 47.68           N
ATOM    604  CA  ILE A 109     255.835 279.552 273.835  1.00 47.68           C
ATOM    605  C   ILE A 109     256.735 278.342 273.767  1.00 47.68           C
ATOM    606  O   ILE A 109     256.704 277.579 272.799  1.00 47.68           O
ATOM    607  CB  ILE A 109     256.685 280.820 273.772  1.00 47.68           C
ATOM    608  CG1 ILE A 109     255.857 282.060 274.026  1.00 47.68           C
ATOM    609  CG2 ILE A 109     257.317 280.916 272.411  1.00 47.68           C
ATOM    610  CD1 ILE A 109     256.716 283.287 274.220  1.00 47.68           C
ATOM    611  N   SER A 110     257.514 278.120 274.814  1.00 53.09           N
ATOM    612  CA  SER A 110     258.546 277.104 274.726  1.00 53.09           C
ATOM    613  C   SER A 110     257.944 275.721 274.561  1.00 53.09           C
ATOM    614  O   SER A 110     258.544 274.854 273.931  1.00 53.09           O
ATOM    615  CB  SER A 110     259.446 277.163 275.948  1.00 53.09           C
ATOM    616  OG  SER A 110     260.418 278.175 275.781  1.00 53.09           O
ATOM    617  N   LEU A 111     256.778 275.477 275.138  1.00 44.48           N
ATOM    618  CA  LEU A 111     256.177 274.169 274.955  1.00 44.48           C
ATOM    619  C   LEU A 111     255.742 273.985 273.534  1.00 44.48           C
ATOM    620  O   LEU A 111     255.948 272.918 272.955  1.00 44.48           O
ATOM    621  CB  LEU A 111     254.992 273.986 275.869  1.00 44.48           C
ATOM    622  CG  LEU A 111     255.485 274.059 277.288  1.00 44.48           C
ATOM    623  CD1 LEU A 111     254.357 274.508 278.152  1.00 44.48           C
ATOM    624  CD2 LEU A 111     255.990 272.721 277.701  1.00 44.48           C
ATOM    625  N   TRP A 112     255.133 275.006 272.957  1.00 29.87           N
ATOM    626  CA  TRP A 112     254.905 274.950 271.531  1.00 29.87           C
ATOM    627  C   TRP A 112     256.194 274.624 270.805  1.00 29.87           C
ATOM    628  O   TRP A 112     256.222 273.779 269.901  1.00 29.87           O
ATOM    629  CB  TRP A 112     254.364 276.276 271.052  1.00 29.87           C
ATOM    630  CG  TRP A 112     254.069 276.221 269.671  1.00 29.87           C
ATOM    631  CD1 TRP A 112     254.889 276.520 268.644  1.00 29.87           C
ATOM    632  CD2 TRP A 112     252.854 275.797 269.116  1.00 29.87           C
ATOM    633  NE1 TRP A 112     254.245 276.326 267.459  1.00 29.87           N
ATOM    634  CE2 TRP A 112     252.983 275.875 267.729  1.00 29.87           C
ATOM    635  CE3 TRP A 112     251.657 275.365 269.659  1.00 29.87           C
ATOM    636  CZ2 TRP A 112     251.967 275.534 266.880  1.00 29.87           C
ATOM    637  CZ3 TRP A 112     250.654 275.030 268.823  1.00 29.87           C
ATOM    638  CH2 TRP A 112     250.808 275.108 267.444  1.00 29.87           C
ATOM    639  N   ASP A 113     257.277 275.266 271.217  1.00 45.29           N
ATOM    640  CA  ASP A 113     258.571 274.978 270.626  1.00 45.29           C
ATOM    641  C   ASP A 113     258.854 273.493 270.673  1.00 45.29           C
ATOM    642  O   ASP A 113     258.866 272.813 269.643  1.00 45.29           O
ATOM    643  CB  ASP A 113     259.655 275.730 271.392  1.00 45.29           C
ATOM    644  CG  ASP A 113     259.850 277.136 270.905  1.00 45.29           C
ATOM    645  OD1 ASP A 113     261.018 277.548 270.722  1.00 45.29           O
ATOM    646  OD2 ASP A 113     258.832 277.818 270.652  1.00 45.29           O
ATOM    647  N   GLN A 114     258.995 272.970 271.880  1.00 48.41           N
ATOM    648  CA  GLN A 114     259.407 271.593 272.080  1.00 48.41           C
ATOM    649  C   GLN A 114     258.525 270.638 271.308  1.00 48.41           C
ATOM    650  O   GLN A 114     259.008 269.659 270.742  1.00 48.41           O
ATOM    651  CB  GLN A 114     259.362 271.273 273.558  1.00 48.41           C
ATOM    652  CG  GLN A 114     259.701 269.890 273.876  1.00 48.41           C
ATOM    653  CD  GLN A 114     259.554 269.656 275.331  1.00 48.41           C
ATOM    654  OE1 GLN A 114     258.649 268.953 275.765  1.00 48.41           O
ATOM    655  NE2 GLN A 114     260.425 270.262 276.112  1.00 48.41           N
ATOM    656  N   SER A 115     257.234 270.911 271.253  1.00 42.82           N
ATOM    657  CA  SER A 115     256.409 270.108 270.375  1.00 42.82           C
ATOM    658  C   SER A 115     256.807 270.298 268.929  1.00 42.82           C
ATOM    659  O   SER A 115     256.513 269.444 268.093  1.00 42.82           O
ATOM    660  CB  SER A 115     254.941 270.452 270.556  1.00 42.82           C
ATOM    661  OG  SER A 115     254.209 269.344 271.040  1.00 42.82           O
ATOM    662  N   LEU A 116     257.436 271.407 268.597  1.00 43.36           N
ATOM    663  CA  LEU A 116     257.795 271.527 267.197  1.00 43.36           C
ATOM    664  C   LEU A 116     259.254 271.261 266.876  1.00 43.36           C
ATOM    665  O   LEU A 116     259.627 271.363 265.706  1.00 43.36           O
ATOM    666  CB  LEU A 116     257.438 272.885 266.659  1.00 43.36           C
ATOM    667  CG  LEU A 116     256.189 272.663 265.843  1.00 43.36           C
ATOM    668  CD1 LEU A 116     256.112 273.788 264.880  1.00 43.36           C
ATOM    669  CD2 LEU A 116     256.220 271.349 265.118  1.00 43.36           C
ATOM    670  N   LYS A 117     260.095 270.948 267.850  1.00 54.84           N
ATOM    671  CA  LYS A 117     261.444 270.520 267.488  1.00 54.84           C
ATOM    672  C   LYS A 117     261.422 269.259 266.644  1.00 54.84           C
ATOM    673  O   LYS A 117     261.999 269.268 265.544  1.00 54.84           O
ATOM    674  CB  LYS A 117     262.293 270.313 268.740  1.00 54.84           C
ATOM    675  CG  LYS A 117     263.057 271.521 269.210  1.00 54.84           C
ATOM    676  CD  LYS A 117     263.628 271.251 270.591  1.00 54.84           C
ATOM    677  CE  LYS A 117     264.045 272.535 271.275  1.00 54.84           C
ATOM    678  NZ  LYS A 117     264.100 272.395 272.759  1.00 54.84           N
ATOM    679  N   PRO A 118     260.778 268.170 267.055  1.00 43.54           N
ATOM    680  CA  PRO A 118     261.092 266.862 266.480  1.00 43.54           C
ATOM    681  C   PRO A 118     260.314 266.473 265.235  1.00 43.54           C
ATOM    682  O   PRO A 118     260.499 265.350 264.763  1.00 43.54           O
ATOM    683  CB  PRO A 118     260.727 265.927 267.634  1.00 43.54           C
ATOM    684  CG  PRO A 118     259.538 266.537 268.173  1.00 43.54           C
ATOM    685  CD  PRO A 118     259.751 268.025 268.098  1.00 43.54           C
ATOM    686  N   CYS A 119     259.456 267.300 264.672  1.00 43.80           N
ATOM    687  CA  CYS A 119     258.775 266.762 263.516  1.00 43.80           C
ATOM    688  C   CYS A 119     259.172 267.518 262.267  1.00 43.80           C
ATOM    689  O   CYS A 119     259.917 268.491 262.306  1.00 43.80           O
ATOM    690  CB  CYS A 119     257.276 266.703 263.768  1.00 43.80           C
ATOM    691  SG  CYS A 119     256.996 265.256 264.834  1.00 43.80           S
ATOM    692  N   VAL A 120     258.666 267.039 261.142  1.00 43.34           N
ATOM    693  CA  VAL A 120     259.349 267.197 259.870  1.00 43.34           C
ATOM    694  C   VAL A 120     259.580 268.665 259.561  1.00 43.34           C
ATOM    695  O   VAL A 120     258.751 269.520 259.883  1.00 43.34           O
ATOM    696  CB  VAL A 120     258.536 266.521 258.767  1.00 43.34           C
ATOM    697  CG1 VAL A 120     259.206 266.724 257.436  1.00 43.34           C
ATOM    698  CG2 VAL A 120     258.366 265.047 259.091  1.00 43.34           C
ATOM    699  N   LYS A 121     260.728 268.970 258.966  1.00 41.08           N
ATOM    700  CA  LYS A 121     261.044 270.326 258.541  1.00 41.08           C
ATOM    701  C   LYS A 121     260.760 270.462 257.055  1.00 41.08           C
ATOM    702  O   LYS A 121     261.440 269.867 256.222  1.00 41.08           O
ATOM    703  CB  LYS A 121     262.484 270.680 258.876  1.00 41.08           C
ATOM    704  CG  LYS A 121     262.718 270.691 260.361  1.00 41.08           C
ATOM    705  CD  LYS A 121     263.880 271.565 260.747  1.00 41.08           C
ATOM    706  CE  LYS A 121     263.751 271.923 262.210  1.00 41.08           C
ATOM    707  NZ  LYS A 121     264.876 272.732 262.741  1.00 41.08           N
ATOM    708  N   LEU A 122     259.763 271.250 256.736  1.00 43.15           N
ATOM    709  CA  LEU A 122     259.185 271.297 255.403  1.00 43.15           C
ATOM    710  C   LEU A 122     259.854 272.301 254.499  1.00 43.15           C
ATOM    711  O   LEU A 122     259.179 272.967 253.715  1.00 43.15           O
ATOM    712  CB  LEU A 122     257.703 271.618 255.558  1.00 43.15           C
ATOM    713  CG  LEU A 122     256.901 270.377 255.887  1.00 43.15           C
ATOM    714  CD1 LEU A 122     257.229 270.019 257.294  1.00 43.15           C
ATOM    715  CD2 LEU A 122     255.429 270.652 255.762  1.00 43.15           C
ATOM    716  N   THR A 123     261.171 272.408 254.550  1.00 49.14           N
ATOM    717  CA  THR A 123     261.821 273.427 253.739  1.00 49.14           C
ATOM    718  C   THR A 123     261.627 273.179 252.256  1.00 49.14           C
ATOM    719  O   THR A 123     261.218 274.119 251.554  1.00 49.14           O
ATOM    720  CB  THR A 123     263.308 273.527 254.100  1.00 49.14           C
ATOM    721  OG1 THR A 123     263.437 273.765 255.507  1.00 49.14           O
ATOM    722  CG2 THR A 123     263.964 274.671 253.337  1.00 49.14           C
ATOM    723  N   PRO A 124     261.821 271.975 251.727  1.00 48.14           N
ATOM    724  CA  PRO A 124     261.711 271.807 250.281  1.00 48.14           C
ATOM    725  C   PRO A 124     260.325 272.041 249.732  1.00 48.14           C
ATOM    726  O   PRO A 124     260.138 271.875 248.526  1.00 48.14           O
ATOM    727  CB  PRO A 124     262.155 270.362 250.066  1.00 48.14           C
ATOM    728  CG  PRO A 124     261.884 269.716 251.341  1.00 48.14           C
ATOM    729  CD  PRO A 124     262.218 270.720 252.369  1.00 48.14           C
ATOM    730  N   LEU A 125     259.342 272.417 250.545  1.00 51.44           N
ATOM    731  CA  LEU A 125     258.083 272.848 249.949  1.00 51.44           C
ATOM    732  C   LEU A 125     258.185 274.191 249.247  1.00 51.44           C
ATOM    733  O   LEU A 125     257.481 274.413 248.261  1.00 51.44           O
ATOM    734  CB  LEU A 125     256.979 272.935 250.997  1.00 51.44           C
ATOM    735  CG  LEU A 125     256.289 271.642 251.406  1.00 51.44           C
ATOM    736  CD1 LEU A 125     255.408 271.895 252.576  1.00 51.44           C
ATOM    737  CD2 LEU A 125     255.445 271.133 250.240  1.00 51.44           C
ATOM    738  N   CYS A 126     259.043 275.088 249.702  1.00 48.71           N
ATOM    739  CA  CYS A 126     258.962 276.457 249.224  1.00 48.71           C
ATOM    740  C   CYS A 126     259.349 276.470 247.762  1.00 48.71           C
ATOM    741  O   CYS A 126     260.441 276.877 247.377  1.00 48.71           O
ATOM    742  CB  CYS A 126     259.885 277.357 250.010  1.00 48.71           C
ATOM    743  SG  CYS A 126     259.458 277.769 251.662  1.00 48.71           S
ATOM    744  N   VAL A 127     258.437 276.013 246.923  1.00 56.37           N
ATOM    745  CA  VAL A 127     258.768 275.807 245.527  1.00 56.37           C
ATOM    746  C   VAL A 127     257.697 276.478 244.688  1.00 56.37           C
ATOM    747  O   VAL A 127     256.577 276.704 245.141  1.00 56.37           O
ATOM    748  CB  VAL A 127     258.880 274.308 245.208  1.00 56.37           C
ATOM    749  CG1 VAL A 127     259.408 274.077 243.821  1.00 56.37           C
ATOM    750  CG2 VAL A 127     259.765 273.649 246.205  1.00 56.37           C
ATOM    751  N   THR A 128     258.058 276.824 243.461  1.00 57.23           N
ATOM    752  CA  THR A 128     257.102 277.481 242.585  1.00 57.23           C
ATOM    753  C   THR A 128     255.895 276.594 242.341  1.00 57.23           C
ATOM    754  O   THR A 128     256.018 275.500 241.795  1.00 57.23           O
ATOM    755  CB  THR A 128     257.751 277.829 241.259  1.00 57.23           C
ATOM    756  OG1 THR A 128     258.657 278.917 241.451  1.00 57.23           O
ATOM    757  CG2 THR A 128     256.688 278.223 240.269  1.00 57.23           C
ATOM    758  N   LEU A 129     254.723 277.083 242.718  1.00 66.54           N
ATOM    759  CA  LEU A 129     253.494 276.312 242.625  1.00 66.54           C
ATOM    760  C   LEU A 129     252.706 276.730 241.395  1.00 66.54           C
ATOM    761  O   LEU A 129     252.483 277.929 241.176  1.00 66.54           O
ATOM    762  CB  LEU A 129     252.631 276.508 243.866  1.00 66.54           C
ATOM    763  CG  LEU A 129     253.307 276.297 245.206  1.00 66.54           C
ATOM    764  CD1 LEU A 129     252.296 276.399 246.310  1.00 66.54           C
ATOM    765  CD2 LEU A 129     253.932 274.955 245.207  1.00 66.54           C
ATOM    766  N   GLN A 130     252.274 275.740 240.613  1.00 78.43           N
ATOM    767  CA  GLN A 130     251.376 275.939 239.486  1.00 78.43           C
ATOM    768  C   GLN A 130     249.959 275.834 240.010  1.00 78.43           C
ATOM    769  O   GLN A 130     249.492 274.735 240.306  1.00 78.43           O
ATOM    770  CB  GLN A 130     251.621 274.885 238.418  1.00 78.43           C
ATOM    771  CG  GLN A 130     252.955 275.020 237.806  1.00 78.43           C
ATOM    772  CD  GLN A 130     252.983 276.172 236.857  1.00 78.43           C
ATOM    773  OE1 GLN A 130     253.234 277.309 237.249  1.00 78.43           O
ATOM    774  NE2 GLN A 130     252.713 275.897 235.594  1.00 78.43           N
ATOM    775  N   CYS A 131     249.271 276.960 240.121  1.00 90.18           N
ATOM    776  CA  CYS A 131     247.952 276.973 240.729  1.00 90.18           C
ATOM    777  C   CYS A 131     246.896 277.458 239.755  1.00 90.18           C
ATOM    778  O   CYS A 131     247.136 278.367 238.957  1.00 90.18           O
ATOM    779  CB  CYS A 131     247.931 277.849 241.964  1.00 90.18           C
ATOM    780  SG  CYS A 131     249.202 277.414 243.153  1.00 90.18           S
ATOM    781  N   THR A 132     245.731 276.832 239.831  1.00 92.32           N
ATOM    782  CA  THR A 132     244.518 277.289 239.182  1.00 92.32           C
ATOM    783  C   THR A 132     243.406 277.421 240.211  1.00 92.32           C
ATOM    784  O   THR A 132     243.579 277.125 241.396  1.00 92.32           O
ATOM    785  CB  THR A 132     244.078 276.342 238.065  1.00 92.32           C
ATOM    786  OG1 THR A 132     242.796 276.754 237.585  1.00 92.32           O
ATOM    787  CG2 THR A 132     243.971 274.942 238.579  1.00 92.32           C
ATOM    788  N   ASN A 133     242.259 277.893 239.740  1.00 99.83           N
ATOM    789  CA  ASN A 133     241.097 278.002 240.603  1.00 99.83           C
ATOM    790  C   ASN A 133     240.487 276.636 240.862  1.00 99.83           C
ATOM    791  O   ASN A 133     240.599 275.715 240.053  1.00 99.83           O
ATOM    792  CB  ASN A 133     240.048 278.899 239.974  1.00 99.83           C
ATOM    793  CG  ASN A 133     240.363 280.353 240.125  1.00 99.83           C
ATOM    794  OD1 ASN A 133     240.980 280.779 241.098  1.00 99.83           O
ATOM    795  ND2 ASN A 133     239.940 281.129 239.150  1.00 99.83           N
ATOM    796  N   VAL A 134     239.829 276.517 242.006  1.00103.89           N
ATOM    797  CA  VAL A 134     238.937 275.405 242.281  1.00103.89           C
ATOM    798  C   VAL A 134     237.533 275.888 242.004  1.00103.89           C
ATOM    799  O   VAL A 134     236.973 276.670 242.781  1.00103.89           O
ATOM    800  CB  VAL A 134     239.057 274.924 243.726  1.00103.89           C
ATOM    801  CG1 VAL A 134     237.909 273.994 244.036  1.00103.89           C
ATOM    802  CG2 VAL A 134     240.378 274.248 243.938  1.00103.89           C
ATOM    803  N   THR A 135     236.951 275.416 240.912  1.00113.25           N
ATOM    804  CA  THR A 135     235.663 275.951 240.515  1.00113.25           C
ATOM    805  C   THR A 135     234.624 275.535 241.535  1.00113.25           C
ATOM    806  O   THR A 135     234.044 274.451 241.438  1.00113.25           O
ATOM    807  CB  THR A 135     235.278 275.465 239.125  1.00113.25           C
ATOM    808  OG1 THR A 135     235.376 274.038 239.079  1.00113.25           O
ATOM    809  CG2 THR A 135     236.198 276.074 238.088  1.00113.25           C
ATOM    810  N   ASN A 136     234.408 276.379 242.533  1.00132.48           N
ATOM    811  CA  ASN A 136     233.351 276.132 243.496  1.00132.48           C
ATOM    812  C   ASN A 136     232.029 276.571 242.866  1.00132.48           C
ATOM    813  O   ASN A 136     231.983 276.989 241.705  1.00132.48           O
ATOM    814  CB  ASN A 136     233.675 276.816 244.821  1.00132.48           C
ATOM    815  CG  ASN A 136     234.645 276.006 245.668  1.00132.48           C
ATOM    816  OD1 ASN A 136     234.655 274.779 245.605  1.00132.48           O
ATOM    817  ND2 ASN A 136     235.452 276.688 246.470  1.00132.48           N
ATOM    818  N   ASN A 137     230.943 276.504 243.637  1.00166.73           N
ATOM    819  CA  ASN A 137     229.599 276.485 243.067  1.00166.73           C
ATOM    820  C   ASN A 137     229.352 277.691 242.174  1.00166.73           C
ATOM    821  O   ASN A 137     229.680 278.824 242.534  1.00166.73           O
ATOM    822  CB  ASN A 137     228.551 276.444 244.179  1.00166.73           C
ATOM    823  CG  ASN A 137     228.503 277.725 244.981  1.00166.73           C
ATOM    824  OD1 ASN A 137     229.297 277.916 245.900  1.00166.73           O
ATOM    825  ND2 ASN A 137     227.572 278.610 244.639  1.00166.73           N
ATOM    826  N   ILE A 138     228.783 277.434 240.996  1.00176.42           N
ATOM    827  CA  ILE A 138     228.433 278.502 240.071  1.00176.42           C
ATOM    828  C   ILE A 138     227.247 279.282 240.627  1.00176.42           C
ATOM    829  O   ILE A 138     226.233 278.698 241.032  1.00176.42           O
ATOM    830  CB  ILE A 138     228.135 277.914 238.680  1.00176.42           C
ATOM    831  CG1 ILE A 138     229.413 277.339 238.064  1.00176.42           C
ATOM    832  CG2 ILE A 138     227.520 278.956 237.754  1.00176.42           C
ATOM    833  CD1 ILE A 138     230.546 278.341 237.960  1.00176.42           C
ATOM    834  N   THR A 139     227.369 280.608 240.663  1.00173.27           N
ATOM    835  CA  THR A 139     228.552 281.310 240.175  1.00173.27           C
ATOM    836  C   THR A 139     229.661 281.298 241.219  1.00173.27           C
ATOM    837  O   THR A 139     230.769 280.849 240.935  1.00173.27           O
ATOM    838  CB  THR A 139     228.226 282.761 239.782  1.00173.27           C
ATOM    839  OG1 THR A 139     227.037 282.786 238.982  1.00173.27           O
ATOM    840  CG2 THR A 139     229.363 283.348 238.971  1.00173.27           C
ATOM    841  N   ASP A 140     229.355 281.755 242.432  1.00160.25           N
ATOM    842  CA  ASP A 140     230.332 281.716 243.517  1.00160.25           C
ATOM    843  C   ASP A 140     229.622 281.875 244.852  1.00160.25           C
ATOM    844  O   ASP A 140     229.065 282.941 245.129  1.00160.25           O
ATOM    845  CB  ASP A 140     231.383 282.807 243.331  1.00160.25           C
ATOM    846  CG  ASP A 140     232.617 282.307 242.610  1.00160.25           C
ATOM    847  OD1 ASP A 140     232.981 281.130 242.811  1.00160.25           O
ATOM    848  OD2 ASP A 140     233.218 283.082 241.839  1.00160.25           O
ATOM    849  N   ASP A 141     229.636 280.818 245.673  1.00145.30           N
ATOM    850  CA  ASP A 141     229.324 280.932 247.092  1.00145.30           C
ATOM    851  C   ASP A 141     230.454 280.413 247.966  1.00145.30           C
ATOM    852  O   ASP A 141     230.369 280.505 249.195  1.00145.30           O
ATOM    853  CB  ASP A 141     228.029 280.195 247.449  1.00145.30           C
ATOM    854  CG  ASP A 141     227.373 280.746 248.700  1.00145.30           C
ATOM    855  OD1 ASP A 141     228.000 281.567 249.404  1.00145.30           O
ATOM    856  OD2 ASP A 141     226.232 280.338 248.996  1.00145.30           O
ATOM    857  N   MET A 150     231.497 279.861 247.366  1.00135.56           N
ATOM    858  CA  MET A 150     232.791 279.717 248.013  1.00135.56           C
ATOM    859  C   MET A 150     233.872 280.558 247.365  1.00135.56           C
ATOM    860  O   MET A 150     234.995 280.574 247.884  1.00135.56           O
ATOM    861  CB  MET A 150     233.247 278.251 248.017  1.00135.56           C
ATOM    862  CG  MET A 150     232.637 277.406 249.100  1.00135.56           C
ATOM    863  SD  MET A 150     233.713 277.358 250.541  1.00135.56           S
ATOM    864  CE  MET A 150     235.114 276.494 249.852  1.00135.56           C
ATOM    865  N   ARG A 151     233.583 281.234 246.245  1.00147.58           N
ATOM    866  CA  ARG A 151     234.538 282.117 245.574  1.00147.58           C
ATOM    867  C   ARG A 151     235.884 281.420 245.424  1.00147.58           C
ATOM    868  O   ARG A 151     236.947 282.043 245.465  1.00147.58           O
ATOM    869  CB  ARG A 151     234.682 283.452 246.311  1.00147.58           C
ATOM    870  CG  ARG A 151     233.406 284.301 246.350  1.00147.58           C
ATOM    871  CD  ARG A 151     232.414 283.835 247.419  1.00147.58           C
ATOM    872  NE  ARG A 151     231.053 284.286 247.146  1.00147.58           N
ATOM    873  CZ  ARG A 151     230.006 284.006 247.913  1.00147.58           C
ATOM    874  NH1 ARG A 151     230.160 283.277 249.007  1.00147.58           N
ATOM    875  NH2 ARG A 151     228.802 284.451 247.584  1.00147.58           N
ATOM    876  N   GLY A 152     235.828 280.103 245.297  1.00123.97           N
ATOM    877  CA  GLY A 152     236.998 279.277 245.437  1.00123.97           C
ATOM    878  C   GLY A 152     237.296 279.123 246.907  1.00123.97           C
ATOM    879  O   GLY A 152     236.891 278.134 247.522  1.00123.97           O
ATOM    880  N   GLU A 153     237.929 280.147 247.490  1.00103.36           N
ATOM    881  CA  GLU A 153     238.440 280.120 248.857  1.00103.36           C
ATOM    882  C   GLU A 153     239.569 279.097 248.951  1.00103.36           C
ATOM    883  O   GLU A 153     240.147 278.889 250.021  1.00103.36           O
ATOM    884  CB  GLU A 153     237.305 279.852 249.858  1.00103.36           C
ATOM    885  CG  GLU A 153     237.684 279.718 251.340  1.00103.36           C
ATOM    886  CD  GLU A 153     238.178 281.003 251.972  1.00103.36           C
ATOM    887  OE1 GLU A 153     238.155 282.052 251.300  1.00103.36           O
ATOM    888  OE2 GLU A 153     238.567 280.966 253.161  1.00103.36           O
ATOM    889  N   LEU A 154     239.907 278.464 247.831  1.00 95.62           N
ATOM    890  CA  LEU A 154     241.032 277.545 247.773  1.00 95.62           C
ATOM    891  C   LEU A 154     241.480 277.405 246.329  1.00 95.62           C
ATOM    892  O   LEU A 154     240.656 277.387 245.413  1.00 95.62           O
ATOM    893  CB  LEU A 154     240.669 276.175 248.347  1.00 95.62           C
ATOM    894  CG  LEU A 154     239.953 275.188 247.429  1.00 95.62           C
ATOM    895  CD1 LEU A 154     239.858 273.825 248.080  1.00 95.62           C
ATOM    896  CD2 LEU A 154     238.595 275.689 247.054  1.00 95.62           C
ATOM    897  N   LYS A 155     242.785 277.328 246.129  1.00 78.76           N
ATOM    898  CA  LYS A 155     243.353 277.103 244.816  1.00 78.76           C
ATOM    899  C   LYS A 155     243.925 275.701 244.740  1.00 78.76           C
ATOM    900  O   LYS A 155     244.238 275.078 245.758  1.00 78.76           O
ATOM    901  CB  LYS A 155     244.438 278.120 244.493  1.00 78.76           C
ATOM    902  CG  LYS A 155     243.972 279.547 244.635  1.00 78.76           C
ATOM    903  CD  LYS A 155     242.769 279.839 243.746  1.00 78.76           C
ATOM    904  CE  LYS A 155     242.173 281.213 244.055  1.00 78.76           C
ATOM    905  NZ  LYS A 155     240.957 281.511 243.251  1.00 78.76           N
ATOM    906  N   ASN A 156     244.029 275.206 243.521  1.00 76.75           N
ATOM    907  CA  ASN A 156     244.510 273.861 243.240  1.00 76.75           C
ATOM    908  C   ASN A 156     245.912 274.017 242.682  1.00 76.75           C
ATOM    909  O   ASN A 156     246.094 274.557 241.591  1.00 76.75           O
ATOM    910  CB  ASN A 156     243.568 273.169 242.265  1.00 76.75           C
ATOM    911  CG  ASN A 156     244.062 271.822 241.823  1.00 76.75           C
ATOM    912  OD1 ASN A 156     244.988 271.269 242.399  1.00 76.75           O
ATOM    913  ND2 ASN A 156     243.436 271.282 240.788  1.00 76.75           N
ATOM    914  N   CYS A 157     246.908 273.586 243.446  1.00 77.63           N
ATOM    915  CA  CYS A 157     248.305 273.803 243.105  1.00 77.63           C
ATOM    916  C   CYS A 157     249.023 272.473 242.925  1.00 77.63           C
ATOM    917  O   CYS A 157     249.006 271.629 243.822  1.00 77.63           O
ATOM    918  CB  CYS A 157     249.000 274.616 244.195  1.00 77.63           C
ATOM    919  SG  CYS A 157     248.262 276.218 244.497  1.00 77.63           S
ATOM    920  N   SER A 158     249.676 272.307 241.783  1.00 72.60           N
ATOM    921  CA  SER A 158     250.590 271.204 241.543  1.00 72.60           C
ATOM    922  C   SER A 158     252.007 271.732 241.665  1.00 72.60           C
ATOM    923  O   SER A 158     252.241 272.933 241.486  1.00 72.60           O
ATOM    924  CB  SER A 158     250.388 270.594 240.162  1.00 72.60           C
ATOM    925  OG  SER A 158     251.548 269.897 239.755  1.00 72.60           O
ATOM    926  N   PHE A 159     252.948 270.853 242.002  1.00 61.84           N
ATOM    927  CA  PHE A 159     254.333 271.296 242.035  1.00 61.84           C
ATOM    928  C   PHE A 159     255.319 270.147 241.924  1.00 61.84           C
ATOM    929  O   PHE A 159     254.985 268.974 242.118  1.00 61.84           O
ATOM    930  CB  PHE A 159     254.646 272.107 243.289  1.00 61.84           C
ATOM    931  CG  PHE A 159     254.283 271.447 244.576  1.00 61.84           C
ATOM    932  CD1 PHE A 159     255.223 270.750 245.294  1.00 61.84           C
ATOM    933  CD2 PHE A 159     253.030 271.589 245.106  1.00 61.84           C
ATOM    934  CE1 PHE A 159     254.910 270.184 246.493  1.00 61.84           C
ATOM    935  CE2 PHE A 159     252.717 271.021 246.307  1.00 61.84           C
ATOM    936  CZ  PHE A 159     253.657 270.319 246.999  1.00 61.84           C
ATOM    937  N   ASN A 160     256.543 270.526 241.571  1.00 68.00           N
ATOM    938  CA  ASN A 160     257.685 269.641 241.668  1.00 68.00           C
ATOM    939  C   ASN A 160     257.988 269.352 243.112  1.00 68.00           C
ATOM    940  O   ASN A 160     257.748 270.181 243.987  1.00 68.00           O
ATOM    941  CB  ASN A 160     258.909 270.290 241.084  1.00 68.00           C
ATOM    942  CG  ASN A 160     258.622 271.040 239.855  1.00 68.00           C
ATOM    943  OD1 ASN A 160     258.214 272.193 239.889  1.00 68.00           O
ATOM    944  ND2 ASN A 160     258.856 270.410 238.744  1.00 68.00           N
ATOM    945  N   MET A 161     258.566 268.197 243.362  1.00 69.33           N
ATOM    946  CA  MET A 161     258.990 267.915 244.712  1.00 69.33           C
ATOM    947  C   MET A 161     260.000 266.786 244.691  1.00 69.33           C
ATOM    948  O   MET A 161     259.977 265.917 243.809  1.00 69.33           O
ATOM    949  CB  MET A 161     257.797 267.563 245.583  1.00 69.33           C
ATOM    950  CG  MET A 161     258.039 267.684 247.029  1.00 69.33           C
ATOM    951  SD  MET A 161     258.325 269.394 247.413  1.00 69.33           S
ATOM    952  CE  MET A 161     259.023 269.143 249.022  1.00 69.33           C
ATOM    953  N   THR A 162     260.888 266.815 245.675  1.00 65.15           N
ATOM    954  CA  THR A 162     261.831 265.737 245.867  1.00 65.15           C
ATOM    955  C   THR A 162     261.086 264.445 246.145  1.00 65.15           C
ATOM    956  O   THR A 162     259.862 264.408 246.260  1.00 65.15           O
ATOM    957  CB  THR A 162     262.756 266.022 247.035  1.00 65.15           C
ATOM    958  OG1 THR A 162     263.736 264.992 247.100  1.00 65.15           O
ATOM    959  CG2 THR A 162     261.970 265.978 248.318  1.00 65.15           C
ATOM    960  N   THR A 163     261.844 263.376 246.266  1.00 71.84           N
ATOM    961  CA  THR A 163     261.229 262.067 246.359  1.00 71.84           C
ATOM    962  C   THR A 163     261.810 261.355 247.570  1.00 71.84           C
ATOM    963  O   THR A 163     262.354 262.008 248.464  1.00 71.84           O
ATOM    964  CB  THR A 163     261.466 261.315 245.051  1.00 71.84           C
ATOM    965  OG1 THR A 163     261.346 262.245 243.966  1.00 71.84           O
ATOM    966  CG2 THR A 163     260.418 260.236 244.845  1.00 71.84           C
ATOM    967  N   GLU A 164     261.640 260.038 247.656  1.00 67.79           N
ATOM    968  CA  GLU A 164     262.465 259.270 248.574  1.00 67.79           C
ATOM    969  C   GLU A 164     263.917 259.321 248.158  1.00 67.79           C
ATOM    970  O   GLU A 164     264.805 259.441 249.005  1.00 67.79           O
ATOM    971  CB  GLU A 164     262.004 257.820 248.618  1.00 67.79           C
ATOM    972  CG  GLU A 164     260.540 257.671 248.936  1.00 67.79           C
ATOM    973  CD  GLU A 164     259.715 257.378 247.705  1.00 67.79           C
ATOM    974  OE1 GLU A 164     260.230 257.590 246.588  1.00 67.79           O
ATOM    975  OE2 GLU A 164     258.553 256.948 247.856  1.00 67.79           O
ATOM    976  N   LEU A 165     264.165 259.258 246.863  1.00 64.63           N
ATOM    977  CA  LEU A 165     265.511 259.268 246.333  1.00 64.63           C
ATOM    978  C   LEU A 165     265.907 260.693 246.012  1.00 64.63           C
ATOM    979  O   LEU A 165     265.187 261.394 245.301  1.00 64.63           O
ATOM    980  CB  LEU A 165     265.597 258.420 245.071  1.00 64.63           C
ATOM    981  CG  LEU A 165     265.088 256.989 245.178  1.00 64.63           C
ATOM    982  CD1 LEU A 165     263.591 256.922 244.919  1.00 64.63           C
ATOM    983  CD2 LEU A 165     265.851 256.093 244.216  1.00 64.63           C
ATOM    984  N   ARG A 166     267.083 261.095 246.466  1.00 64.00           N
ATOM    985  CA  ARG A 166     267.565 262.410 246.092  1.00 64.00           C
ATOM    986  C   ARG A 166     267.885 262.361 244.608  1.00 64.00           C
ATOM    987  O   ARG A 166     269.049 262.416 244.209  1.00 64.00           O
ATOM    988  CB  ARG A 166     268.795 262.793 246.902  1.00 64.00           C
ATOM    989  CG  ARG A 166     269.227 264.221 246.697  1.00 64.00           C
ATOM    990  CD  ARG A 166     270.732 264.373 246.824  1.00 64.00           C
ATOM    991  NE  ARG A 166     271.104 265.761 247.089  1.00 64.00           N
ATOM    992  CZ  ARG A 166     272.354 266.196 247.202  1.00 64.00           C
ATOM    993  NH1 ARG A 166     273.364 265.352 247.062  1.00 64.00           N
ATOM    994  NH2 ARG A 166     272.593 267.476 247.449  1.00 64.00           N
ATOM    995  N   ASP A 167     266.841 262.242 243.792  1.00 73.18           N
ATOM    996  CA  ASP A 167     266.945 261.928 242.374  1.00 73.18           C
ATOM    997  C   ASP A 167     265.721 262.396 241.610  1.00 73.18           C
ATOM    998  O   ASP A 167     265.020 263.304 242.063  1.00 73.18           O
ATOM    999  CB  ASP A 167     267.143 260.440 242.164  1.00 73.18           C
ATOM   1000  CG  ASP A 167     268.560 260.021 242.394  1.00 73.18           C
ATOM   1001  OD1 ASP A 167     269.466 260.831 242.112  1.00 73.18           O
ATOM   1002  OD2 ASP A 167     268.769 258.886 242.859  1.00 73.18           O
ATOM   1003  N   LYS A 168     265.502 261.813 240.430  1.00 74.66           N
ATOM   1004  CA  LYS A 168     264.406 262.173 239.539  1.00 74.66           C
ATOM   1005  C   LYS A 168     263.166 262.545 240.329  1.00 74.66           C
ATOM   1006  O   LYS A 168     262.732 261.797 241.208  1.00 74.66           O
ATOM   1007  CB  LYS A 168     264.074 261.021 238.591  1.00 74.66           C
ATOM   1008  CG  LYS A 168     265.242 260.473 237.785  1.00 74.66           C
ATOM   1009  CD  LYS A 168     265.862 259.254 238.445  1.00 74.66           C
ATOM   1010  CE  LYS A 168     266.853 258.568 237.524  1.00 74.66           C
ATOM   1011  NZ  LYS A 168     267.681 257.579 238.262  1.00 74.66           N
ATOM   1012  N   LYS A 169     262.604 263.704 240.037  1.00 72.99           N
ATOM   1013  CA  LYS A 169     261.641 264.300 240.938  1.00 72.99           C
ATOM   1014  C   LYS A 169     260.234 263.805 240.629  1.00 72.99           C
ATOM   1015  O   LYS A 169     260.006 263.028 239.700  1.00 72.99           O
ATOM   1016  CB  LYS A 169     261.730 265.819 240.850  1.00 72.99           C
ATOM   1017  CG  LYS A 169     263.121 266.363 241.135  1.00 72.99           C
ATOM   1018  CD  LYS A 169     263.176 267.873 240.972  1.00 72.99           C
ATOM   1019  CE  LYS A 169     264.452 268.438 241.557  1.00 72.99           C
ATOM   1020  NZ  LYS A 169     264.444 269.920 241.552  1.00 72.99           N
ATOM   1021  N   GLN A 170     259.272 264.278 241.415  1.00 66.96           N
ATOM   1022  CA  GLN A 170     257.883 263.892 241.237  1.00 66.96           C
ATOM   1023  C   GLN A 170     257.032 265.140 241.089  1.00 66.96           C
ATOM   1024  O   GLN A 170     257.434 266.230 241.503  1.00 66.96           O
ATOM   1025  CB  GLN A 170     257.386 263.067 242.414  1.00 66.96           C
ATOM   1026  CG  GLN A 170     257.559 263.769 243.728  1.00 66.96           C
ATOM   1027  CD  GLN A 170     256.869 263.053 244.850  1.00 66.96           C
ATOM   1028  OE1 GLN A 170     256.530 261.879 244.734  1.00 66.96           O
ATOM   1029  NE2 GLN A 170     256.658 263.752 245.951  1.00 66.96           N
ATOM   1030  N   LYS A 171     255.877 264.981 240.464  1.00 55.67           N
ATOM   1031  CA  LYS A 171     254.909 266.055 240.323  1.00 55.67           C
ATOM   1032  C   LYS A 171     253.672 265.694 241.130  1.00 55.67           C
ATOM   1033  O   LYS A 171     252.944 264.768 240.768  1.00 55.67           O
ATOM   1034  CB  LYS A 171     254.568 266.271 238.856  1.00 55.67           C
ATOM   1035  CG  LYS A 171     253.563 267.361 238.633  1.00 55.67           C
ATOM   1036  CD  LYS A 171     253.395 267.647 237.161  1.00 55.67           C
ATOM   1037  CE  LYS A 171     252.370 268.727 236.951  1.00 55.67           C
ATOM   1038  NZ  LYS A 171     252.363 269.161 235.544  1.00 55.67           N
ATOM   1039  N   VAL A 172     253.428 266.417 242.216  1.00 62.17           N
ATOM   1040  CA  VAL A 172     252.275 266.160 243.066  1.00 62.17           C
ATOM   1041  C   VAL A 172     251.317 267.336 242.942  1.00 62.17           C
ATOM   1042  O   VAL A 172     251.590 268.312 242.245  1.00 62.17           O
ATOM   1043  CB  VAL A 172     252.672 265.937 244.530  1.00 62.17           C
ATOM   1044  CG1 VAL A 172     253.729 264.889 244.617  1.00 62.17           C
ATOM   1045  CG2 VAL A 172     253.148 267.217 245.132  1.00 62.17           C
ATOM   1046  N   TYR A 173     250.180 267.242 243.632  1.00 60.94           N
ATOM   1047  CA  TYR A 173     249.216 268.332 243.666  1.00 60.94           C
ATOM   1048  C   TYR A 173     248.434 268.323 244.970  1.00 60.94           C
ATOM   1049  O   TYR A 173     248.231 267.283 245.593  1.00 60.94           O
ATOM   1050  CB  TYR A 173     248.252 268.250 242.500  1.00 60.94           C
ATOM   1051  CG  TYR A 173     247.109 267.326 242.761  1.00 60.94           C
ATOM   1052  CD1 TYR A 173     247.223 265.981 242.506  1.00 60.94           C
ATOM   1053  CD2 TYR A 173     245.906 267.802 243.252  1.00 60.94           C
ATOM   1054  CE1 TYR A 173     246.181 265.133 242.738  1.00 60.94           C
ATOM   1055  CE2 TYR A 173     244.858 266.964 243.487  1.00 60.94           C
ATOM   1056  CZ  TYR A 173     244.999 265.630 243.228  1.00 60.94           C
ATOM   1057  OH  TYR A 173     243.948 264.782 243.462  1.00 60.94           O
ATOM   1058  N   SER A 174     247.931 269.494 245.335  1.00 63.98           N
ATOM   1059  CA  SER A 174     247.328 269.703 246.637  1.00 63.98           C
ATOM   1060  C   SER A 174     246.470 270.953 246.585  1.00 63.98           C
ATOM   1061  O   SER A 174     246.659 271.813 245.725  1.00 63.98           O
ATOM   1062  CB  SER A 174     248.392 269.865 247.705  1.00 63.98           C
ATOM   1063  OG  SER A 174     249.148 271.021 247.420  1.00 63.98           O
ATOM   1064  N   LEU A 175     245.541 271.058 247.524  1.00 66.27           N
ATOM   1065  CA  LEU A 175     244.620 272.182 247.553  1.00 66.27           C
ATOM   1066  C   LEU A 175     244.952 273.088 248.723  1.00 66.27           C
ATOM   1067  O   LEU A 175     244.970 272.642 249.870  1.00 66.27           O
ATOM   1068  CB  LEU A 175     243.186 271.695 247.651  1.00 66.27           C
ATOM   1069  CG  LEU A 175     242.810 270.709 246.558  1.00 66.27           C
ATOM   1070  CD1 LEU A 175     241.318 270.576 246.549  1.00 66.27           C
ATOM   1071  CD2 LEU A 175     243.310 271.159 245.208  1.00 66.27           C
ATOM   1072  N   PHE A 176     245.192 274.356 248.436  1.00 64.52           N
ATOM   1073  CA  PHE A 176     245.637 275.302 249.440  1.00 64.52           C
ATOM   1074  C   PHE A 176     244.639 276.430 249.603  1.00 64.52           C
ATOM   1075  O   PHE A 176     244.087 276.928 248.623  1.00 64.52           O
ATOM   1076  CB  PHE A 176     246.994 275.871 249.065  1.00 64.52           C
ATOM   1077  CG  PHE A 176     248.123 275.111 249.639  1.00 64.52           C
ATOM   1078  CD1 PHE A 176     248.279 275.033 251.006  1.00 64.52           C
ATOM   1079  CD2 PHE A 176     249.009 274.454 248.829  1.00 64.52           C
ATOM   1080  CE1 PHE A 176     249.305 274.339 251.552  1.00 64.52           C
ATOM   1081  CE2 PHE A 176     250.036 273.751 249.375  1.00 64.52           C
ATOM   1082  CZ  PHE A 176     250.183 273.694 250.742  1.00 64.52           C
ATOM   1083  N   TYR A 177     244.430 276.852 250.838  1.00 68.25           N
ATOM   1084  CA  TYR A 177     243.545 277.975 251.053  1.00 68.25           C
ATOM   1085  C   TYR A 177     244.187 279.266 250.574  1.00 68.25           C
ATOM   1086  O   TYR A 177     245.207 279.710 251.099  1.00 68.25           O
ATOM   1087  CB  TYR A 177     243.176 278.071 252.519  1.00 68.25           C
ATOM   1088  CG  TYR A 177     242.135 277.062 252.862  1.00 68.25           C
ATOM   1089  CD1 TYR A 177     241.245 276.621 251.898  1.00 68.25           C
ATOM   1090  CD2 TYR A 177     242.032 276.545 254.132  1.00 68.25           C
ATOM   1091  CE1 TYR A 177     240.292 275.702 252.192  1.00 68.25           C
ATOM   1092  CE2 TYR A 177     241.079 275.622 254.433  1.00 68.25           C
ATOM   1093  CZ  TYR A 177     240.216 275.205 253.462  1.00 68.25           C
ATOM   1094  OH  TYR A 177     239.267 274.278 253.777  1.00 68.25           O
ATOM   1095  N   ARG A 178     243.534 279.907 249.603  1.00 75.76           N
ATOM   1096  CA  ARG A 178     244.114 281.071 248.942  1.00 75.76           C
ATOM   1097  C   ARG A 178     244.525 282.148 249.928  1.00 75.76           C
ATOM   1098  O   ARG A 178     245.107 283.157 249.529  1.00 75.76           O
ATOM   1099  CB  ARG A 178     243.130 281.664 247.945  1.00 75.76           C
ATOM   1100  CG  ARG A 178     242.139 282.582 248.612  1.00 75.76           C
ATOM   1101  CD  ARG A 178     241.151 283.199 247.645  1.00 75.76           C
ATOM   1102  NE  ARG A 178     240.089 283.876 248.382  1.00 75.76           N
ATOM   1103  CZ  ARG A 178     240.214 285.081 248.928  1.00 75.76           C
ATOM   1104  NH1 ARG A 178     241.354 285.746 248.825  1.00 75.76           N
ATOM   1105  NH2 ARG A 178     239.199 285.619 249.586  1.00 75.76           N
ATOM   1106  N   LEU A 179     244.209 281.979 251.202  1.00 60.10           N
ATOM   1107  CA  LEU A 179     244.672 282.956 252.162  1.00 60.10           C
ATOM   1108  C   LEU A 179     246.135 282.771 252.532  1.00 60.10           C
ATOM   1109  O   LEU A 179     246.726 283.695 253.092  1.00 60.10           O
ATOM   1110  CB  LEU A 179     243.799 282.911 253.407  1.00 60.10           C
ATOM   1111  CG  LEU A 179     243.973 284.066 254.388  1.00 60.10           C
ATOM   1112  CD1 LEU A 179     242.656 284.400 254.997  1.00 60.10           C
ATOM   1113  CD2 LEU A 179     244.925 283.706 255.487  1.00 60.10           C
ATOM   1114  N   ASP A 180     246.753 281.633 252.236  1.00 62.53           N
ATOM   1115  CA  ASP A 180     248.164 281.470 252.551  1.00 62.53           C
ATOM   1116  C   ASP A 180     249.017 281.242 251.331  1.00 62.53           C
ATOM   1117  O   ASP A 180     250.049 280.586 251.427  1.00 62.53           O
ATOM   1118  CB  ASP A 180     248.383 280.337 253.537  1.00 62.53           C
ATOM   1119  CG  ASP A 180     247.865 280.671 254.896  1.00 62.53           C
ATOM   1120  OD1 ASP A 180     247.735 281.879 255.186  1.00 62.53           O
ATOM   1121  OD2 ASP A 180     247.620 279.737 255.686  1.00 62.53           O
ATOM   1122  N   VAL A 181     248.615 281.745 250.187  1.00 56.28           N
ATOM   1123  CA  VAL A 181     249.450 281.653 249.009  1.00 56.28           C
ATOM   1124  C   VAL A 181     249.583 283.031 248.398  1.00 56.28           C
ATOM   1125  O   VAL A 181     248.633 283.816 248.380  1.00 56.28           O
ATOM   1126  CB  VAL A 181     248.872 280.674 247.996  1.00 56.28           C
ATOM   1127  CG1 VAL A 181     249.849 280.481 246.909  1.00 56.28           C
ATOM   1128  CG2 VAL A 181     248.572 279.373 248.672  1.00 56.28           C
ATOM   1129  N   VAL A 182     250.769 283.329 247.888  1.00 63.27           N
ATOM   1130  CA  VAL A 182     251.051 284.659 247.379  1.00 63.27           C
ATOM   1131  C   VAL A 182     251.587 284.539 245.968  1.00 63.27           C
ATOM   1132  O   VAL A 182     252.171 283.524 245.580  1.00 63.27           O
ATOM   1133  CB  VAL A 182     252.027 285.419 248.293  1.00 63.27           C
ATOM   1134  CG1 VAL A 182     252.245 286.825 247.814  1.00 63.27           C
ATOM   1135  CG2 VAL A 182     251.455 285.475 249.661  1.00 63.27           C
ATOM   1136  N   GLN A 183     251.349 285.589 245.200  1.00 83.66           N
ATOM   1137  CA  GLN A 183     251.672 285.680 243.794  1.00 83.66           C
ATOM   1138  C   GLN A 183     253.151 285.987 243.607  1.00 83.66           C
ATOM   1139  O   GLN A 183     253.948 285.946 244.544  1.00 83.66           O
ATOM   1140  CB  GLN A 183     250.806 286.754 243.153  1.00 83.66           C
ATOM   1141  CG  GLN A 183     250.477 286.518 241.721  1.00 83.66           C
ATOM   1142  CD  GLN A 183     249.287 287.315 241.298  1.00 83.66           C
ATOM   1143  OE1 GLN A 183     248.744 288.091 242.080  1.00 83.66           O
ATOM   1144  NE2 GLN A 183     248.856 287.125 240.059  1.00 83.66           N
ATOM   1145  N   ILE A 184     253.521 286.286 242.368  1.00 84.89           N
ATOM   1146  CA  ILE A 184     254.856 286.743 242.015  1.00 84.89           C
ATOM   1147  C   ILE A 184     254.725 287.735 240.870  1.00 84.89           C
ATOM   1148  O   ILE A 184     253.937 287.515 239.943  1.00 84.89           O
ATOM   1149  CB  ILE A 184     255.779 285.572 241.635  1.00 84.89           C
ATOM   1150  CG1 ILE A 184     257.194 286.073 241.386  1.00 84.89           C
ATOM   1151  CG2 ILE A 184     255.262 284.835 240.426  1.00 84.89           C
ATOM   1152  CD1 ILE A 184     258.207 284.967 241.317  1.00 84.89           C
ATOM   1153  N   ASN A 185     255.478 288.829 240.943  1.00 94.31           N
ATOM   1154  CA  ASN A 185     255.318 289.947 240.016  1.00 94.31           C
ATOM   1155  C   ASN A 185     253.906 290.509 240.125  1.00 94.31           C
ATOM   1156  O   ASN A 185     253.037 290.190 239.314  1.00 94.31           O
ATOM   1157  CB  ASN A 185     255.618 289.525 238.571  1.00 94.31           C
ATOM   1158  CG  ASN A 185     255.375 290.646 237.571  1.00 94.31           C
ATOM   1159  OD1 ASN A 185     255.361 291.822 237.930  1.00 94.31           O
ATOM   1160  ND2 ASN A 185     255.165 290.280 236.312  1.00 94.31           N
ATOM   1161  N   ASN A 188     249.498 278.683 233.879  1.00 91.42           N
ATOM   1162  CA  ASN A 188     248.868 279.438 234.954  1.00 91.42           C
ATOM   1163  C   ASN A 188     249.878 280.339 235.635  1.00 91.42           C
ATOM   1164  O   ASN A 188     251.044 280.375 235.252  1.00 91.42           O
ATOM   1165  CB  ASN A 188     248.237 278.498 235.978  1.00 91.42           C
ATOM   1166  CG  ASN A 188     249.247 277.559 236.612  1.00 91.42           C
ATOM   1167  OD1 ASN A 188     250.456 277.703 236.427  1.00 91.42           O
ATOM   1168  ND2 ASN A 188     248.750 276.573 237.350  1.00 91.42           N
ATOM   1169  N   LYS A 189     249.430 281.047 236.663  1.00 79.73           N
ATOM   1170  CA  LYS A 189     250.311 281.935 237.398  1.00 79.73           C
ATOM   1171  C   LYS A 189     251.036 281.176 238.499  1.00 79.73           C
ATOM   1172  O   LYS A 189     250.544 280.185 239.041  1.00 79.73           O
ATOM   1173  CB  LYS A 189     249.529 283.107 237.985  1.00 79.73           C
ATOM   1174  CG  LYS A 189     248.854 283.961 236.937  1.00 79.73           C
ATOM   1175  CD  LYS A 189     247.932 284.975 237.572  1.00 79.73           C
ATOM   1176  CE  LYS A 189     247.301 285.869 236.520  1.00 79.73           C
ATOM   1177  NZ  LYS A 189     246.384 286.879 237.117  1.00 79.73           N
ATOM   1178  N   GLU A 190     252.224 281.663 238.823  1.00 75.42           N
ATOM   1179  CA  GLU A 190     253.120 280.999 239.751  1.00 75.42           C
ATOM   1180  C   GLU A 190     252.953 281.604 241.132  1.00 75.42           C
ATOM   1181  O   GLU A 190     253.013 282.824 241.290  1.00 75.42           O
ATOM   1182  CB  GLU A 190     254.562 281.143 239.272  1.00 75.42           C
ATOM   1183  CG  GLU A 190     254.758 280.680 237.837  1.00 75.42           C
ATOM   1184  CD  GLU A 190     256.151 280.960 237.302  1.00 75.42           C
ATOM   1185  OE1 GLU A 190     256.787 281.930 237.759  1.00 75.42           O
ATOM   1186  OE2 GLU A 190     256.615 280.205 236.424  1.00 75.42           O
ATOM   1187  N   TYR A 191     252.751 280.753 242.129  1.00 73.93           N
ATOM   1188  CA  TYR A 191     252.499 281.230 243.476  1.00 73.93           C
ATOM   1189  C   TYR A 191     253.427 280.510 244.438  1.00 73.93           C
ATOM   1190  O   TYR A 191     254.179 279.617 244.048  1.00 73.93           O
ATOM   1191  CB  TYR A 191     251.051 280.995 243.867  1.00 73.93           C
ATOM   1192  CG  TYR A 191     250.044 281.628 242.949  1.00 73.93           C
ATOM   1193  CD1 TYR A 191     250.295 282.835 242.336  1.00 73.93           C
ATOM   1194  CD2 TYR A 191     248.838 281.006 242.688  1.00 73.93           C
ATOM   1195  CE1 TYR A 191     249.375 283.409 241.489  1.00 73.93           C
ATOM   1196  CE2 TYR A 191     247.907 281.573 241.844  1.00 73.93           C
ATOM   1197  CZ  TYR A 191     248.183 282.780 241.248  1.00 73.93           C
ATOM   1198  OH  TYR A 191     247.269 283.365 240.403  1.00 73.93           O
ATOM   1199  N   ARG A 192     253.381 280.899 245.708  1.00 59.81           N
ATOM   1200  CA  ARG A 192     254.223 280.241 246.700  1.00 59.81           C
ATOM   1201  C   ARG A 192     253.651 280.429 248.086  1.00 59.81           C
ATOM   1202  O   ARG A 192     252.680 281.159 248.286  1.00 59.81           O
ATOM   1203  CB  ARG A 192     255.636 280.782 246.711  1.00 59.81           C
ATOM   1204  CG  ARG A 192     255.656 282.184 247.200  1.00 59.81           C
ATOM   1205  CD  ARG A 192     257.045 282.714 247.249  1.00 59.81           C
ATOM   1206  NE  ARG A 192     257.026 284.161 247.403  1.00 59.81           N
ATOM   1207  CZ  ARG A 192     256.960 284.790 248.564  1.00 59.81           C
ATOM   1208  NH1 ARG A 192     256.912 284.122 249.700  1.00 59.81           N
ATOM   1209  NH2 ARG A 192     256.946 286.109 248.580  1.00 59.81           N
ATOM   1210  N   LEU A 193     254.263 279.752 249.042  1.00 50.19           N
ATOM   1211  CA  LEU A 193     253.837 279.921 250.411  1.00 50.19           C
ATOM   1212  C   LEU A 193     254.222 281.289 250.927  1.00 50.19           C
ATOM   1213  O   LEU A 193     255.206 281.891 250.499  1.00 50.19           O
ATOM   1214  CB  LEU A 193     254.433 278.864 251.307  1.00 50.19           C
ATOM   1215  CG  LEU A 193     254.007 277.474 250.887  1.00 50.19           C
ATOM   1216  CD1 LEU A 193     254.504 276.497 251.906  1.00 50.19           C
ATOM   1217  CD2 LEU A 193     252.529 277.387 250.755  1.00 50.19           C
ATOM   1218  N   ILE A 194     253.413 281.773 251.862  1.00 57.85           N
ATOM   1219  CA  ILE A 194     253.509 283.143 252.336  1.00 57.85           C
ATOM   1220  C   ILE A 194     254.681 283.336 253.280  1.00 57.85           C
ATOM   1221  O   ILE A 194     255.545 284.180 253.028  1.00 57.85           O
ATOM   1222  CB  ILE A 194     252.179 283.530 252.993  1.00 57.85           C
ATOM   1223  CG1 ILE A 194     252.318 284.841 253.755  1.00 57.85           C
ATOM   1224  CG2 ILE A 194     251.699 282.416 253.878  1.00 57.85           C
ATOM   1225  CD1 ILE A 194     251.112 285.739 253.675  1.00 57.85           C
ATOM   1226  N   ASN A 195     254.760 282.552 254.355  1.00 58.17           N
ATOM   1227  CA  ASN A 195     255.837 282.697 255.322  1.00 58.17           C
ATOM   1228  C   ASN A 195     257.172 282.226 254.800  1.00 58.17           C
ATOM   1229  O   ASN A 195     258.132 282.154 255.574  1.00 58.17           O
ATOM   1230  CB  ASN A 195     255.562 281.908 256.600  1.00 58.17           C
ATOM   1231  CG  ASN A 195     254.706 282.655 257.575  1.00 58.17           C
ATOM   1232  OD1 ASN A 195     254.856 283.856 257.757  1.00 58.17           O
ATOM   1233  ND2 ASN A 195     253.829 281.936 258.246  1.00 58.17           N
ATOM   1234  N   CYS A 196     257.269 281.876 253.527  1.00 63.67           N
ATOM   1235  CA  CYS A 196     258.526 281.301 253.095  1.00 63.67           C
ATOM   1236  C   CYS A 196     259.621 282.343 252.967  1.00 63.67           C
ATOM   1237  O   CYS A 196     260.691 282.167 253.552  1.00 63.67           O
ATOM   1238  CB  CYS A 196     258.379 280.565 251.786  1.00 63.67           C
ATOM   1239  SG  CYS A 196     259.913 279.737 251.531  1.00 63.67           S
ATOM   1240  N   ASN A 197     259.389 283.445 252.262  1.00 63.87           N
ATOM   1241  CA  ASN A 197     260.474 284.407 252.149  1.00 63.87           C
ATOM   1242  C   ASN A 197     260.720 285.142 253.449  1.00 63.87           C
ATOM   1243  O   ASN A 197     261.349 286.199 253.440  1.00 63.87           O
ATOM   1244  CB  ASN A 197     260.226 285.419 251.026  1.00 63.87           C
ATOM   1245  CG  ASN A 197     258.973 286.239 251.219  1.00 63.87           C
ATOM   1246  OD1 ASN A 197     258.026 285.805 251.860  1.00 63.87           O
ATOM   1247  ND2 ASN A 197     258.967 287.446 250.654  1.00 63.87           N
ATOM   1248  N   THR A 198     260.214 284.645 254.532  1.00 62.98           N
ATOM   1249  CA  THR A 198     260.503 285.260 255.807  1.00 62.98           C
ATOM   1250  C   THR A 198     260.822 284.261 256.899  1.00 62.98           C
ATOM   1251  O   THR A 198     261.566 284.591 257.818  1.00 62.98           O
ATOM   1252  CB  THR A 198     259.334 286.106 256.201  1.00 62.98           C
ATOM   1253  OG1 THR A 198     258.937 286.872 255.060  1.00 62.98           O
ATOM   1254  CG2 THR A 198     259.735 287.048 257.312  1.00 62.98           C
ATOM   1255  N   SER A 199     260.257 283.061 256.842  1.00 63.54           N
ATOM   1256  CA  SER A 199     260.407 282.103 257.925  1.00 63.54           C
ATOM   1257  C   SER A 199     260.528 280.690 257.384  1.00 63.54           C
ATOM   1258  O   SER A 199     260.189 280.417 256.232  1.00 63.54           O
ATOM   1259  CB  SER A 199     259.226 282.155 258.885  1.00 63.54           C
ATOM   1260  OG  SER A 199     259.309 281.082 259.802  1.00 63.54           O
ATOM   1261  N   ALA A 200     261.035 279.798 258.229  1.00 57.24           N
ATOM   1262  CA  ALA A 200     260.946 278.370 257.972  1.00 57.24           C
ATOM   1263  C   ALA A 200     259.653 277.804 258.550  1.00 57.24           C
ATOM   1264  O   ALA A 200     259.043 278.378 259.454  1.00 57.24           O
ATOM   1265  CB  ALA A 200     262.140 277.639 258.572  1.00 57.24           C
ATOM   1266  N   ILE A 201     259.251 276.648 258.035  1.00 50.86           N
ATOM   1267  CA  ILE A 201     257.974 276.031 258.367  1.00 50.86           C
ATOM   1268  C   ILE A 201     258.203 274.611 258.850  1.00 50.86           C
ATOM   1269  O   ILE A 201     259.139 273.939 258.408  1.00 50.86           O
ATOM   1270  CB  ILE A 201     257.043 276.048 257.154  1.00 50.86           C
ATOM   1271  CG1 ILE A 201     257.818 275.518 255.960  1.00 50.86           C
ATOM   1272  CG2 ILE A 201     256.558 277.429 256.905  1.00 50.86           C
ATOM   1273  CD1 ILE A 201     256.992 275.308 254.753  1.00 50.86           C
ATOM   1274  N   THR A 202     257.337 274.145 259.743  1.00 52.49           N
ATOM   1275  CA  THR A 202     257.611 272.952 260.529  1.00 52.49           C
ATOM   1276  C   THR A 202     256.321 272.193 260.797  1.00 52.49           C
ATOM   1277  O   THR A 202     255.741 272.346 261.874  1.00 52.49           O
ATOM   1278  CB  THR A 202     258.258 273.360 261.853  1.00 52.49           C
ATOM   1279  OG1 THR A 202     259.316 274.285 261.597  1.00 52.49           O
ATOM   1280  CG2 THR A 202     258.812 272.172 262.577  1.00 52.49           C
ATOM   1281  N   GLN A 203     255.908 271.330 259.870  1.00 49.61           N
ATOM   1282  CA  GLN A 203     254.636 270.625 260.005  1.00 49.61           C
ATOM   1283  C   GLN A 203     254.573 269.822 261.284  1.00 49.61           C
ATOM   1284  O   GLN A 203     255.440 268.997 261.559  1.00 49.61           O
ATOM   1285  CB  GLN A 203     254.416 269.675 258.841  1.00 49.61           C
ATOM   1286  CG  GLN A 203     253.724 268.400 259.190  1.00 49.61           C
ATOM   1287  CD  GLN A 203     253.498 267.549 257.975  1.00 49.61           C
ATOM   1288  OE1 GLN A 203     253.827 267.944 256.859  1.00 49.61           O
ATOM   1289  NE2 GLN A 203     252.940 266.366 258.174  1.00 49.61           N
ATOM   1290  N   ALA A 204     253.541 270.060 262.067  1.00 54.16           N
ATOM   1291  CA  ALA A 204     253.318 269.210 263.215  1.00 54.16           C
ATOM   1292  C   ALA A 204     252.905 267.845 262.716  1.00 54.16           C
ATOM   1293  O   ALA A 204     252.073 267.733 261.816  1.00 54.16           O
ATOM   1294  CB  ALA A 204     252.250 269.798 264.122  1.00 54.16           C
ATOM   1295  N   CYS A 205     253.523 266.813 263.260  1.00 80.73           N
ATOM   1296  CA  CYS A 205     253.183 265.442 262.906  1.00 80.73           C
ATOM   1297  C   CYS A 205     251.843 265.090 263.549  1.00 80.73           C
ATOM   1298  O   CYS A 205     251.209 265.975 264.125  1.00 80.73           O
ATOM   1299  CB  CYS A 205     254.328 264.506 263.319  1.00 80.73           C
ATOM   1300  SG  CYS A 205     255.013 264.816 264.947  1.00 80.73           S
ATOM   1301  N   PRO A 206     251.305 263.925 263.329  1.00 80.24           N
ATOM   1302  CA  PRO A 206     250.010 263.592 263.945  1.00 80.24           C
ATOM   1303  C   PRO A 206     249.943 262.853 265.294  1.00 80.24           C
ATOM   1304  O   PRO A 206     249.269 261.822 265.325  1.00 80.24           O
ATOM   1305  CB  PRO A 206     249.326 262.774 262.851  1.00 80.24           C
ATOM   1306  CG  PRO A 206     250.399 262.242 262.038  1.00 80.24           C
ATOM   1307  CD  PRO A 206     251.504 263.216 262.059  1.00 80.24           C
ATOM   1308  N   LYS A 207     250.563 263.306 266.403  1.00 90.73           N
ATOM   1309  CA  LYS A 207     250.237 262.727 267.713  1.00 90.73           C
ATOM   1310  C   LYS A 207     249.807 263.710 268.825  1.00 90.73           C
ATOM   1311  O   LYS A 207     249.104 263.276 269.730  1.00 90.73           O
ATOM   1312  CB  LYS A 207     251.380 261.874 268.258  1.00 90.73           C
ATOM   1313  CG  LYS A 207     250.852 260.743 269.155  1.00 90.73           C
ATOM   1314  CD  LYS A 207     250.910 261.096 270.627  1.00 90.73           C
ATOM   1315  CE  LYS A 207     249.851 260.391 271.442  1.00 90.73           C
ATOM   1316  NZ  LYS A 207     249.877 260.906 272.839  1.00 90.73           N
ATOM   1317  N   VAL A 208     250.187 264.990 268.848  1.00 88.75           N
ATOM   1318  CA  VAL A 208     249.712 265.852 269.941  1.00 88.75           C
ATOM   1319  C   VAL A 208     248.298 266.322 269.606  1.00 88.75           C
ATOM   1320  O   VAL A 208     247.680 265.865 268.656  1.00 88.75           O
ATOM   1321  CB  VAL A 208     250.691 267.030 270.271  1.00 88.75           C
ATOM   1322  CG1 VAL A 208     250.339 268.404 269.723  1.00 88.75           C
ATOM   1323  CG2 VAL A 208     251.046 267.142 271.739  1.00 88.75           C
ATOM   1324  N   SER A 209     247.700 267.077 270.494  1.00 73.46           N
ATOM   1325  CA  SER A 209     246.432 267.693 270.147  1.00 73.46           C
ATOM   1326  C   SER A 209     246.624 269.191 270.046  1.00 73.46           C
ATOM   1327  O   SER A 209     247.733 269.713 270.068  1.00 73.46           O
ATOM   1328  CB  SER A 209     245.365 267.369 271.184  1.00 73.46           C
ATOM   1329  OG  SER A 209     244.932 268.555 271.810  1.00 73.46           O
ATOM   1330  N   PHE A 210     245.543 269.897 269.947  1.00 56.19           N
ATOM   1331  CA  PHE A 210     245.629 271.273 270.379  1.00 56.19           C
ATOM   1332  C   PHE A 210     244.543 271.516 271.401  1.00 56.19           C
ATOM   1333  O   PHE A 210     244.473 272.608 271.974  1.00 56.19           O
ATOM   1334  CB  PHE A 210     245.555 272.185 269.184  1.00 56.19           C
ATOM   1335  CG  PHE A 210     246.545 271.830 268.110  1.00 56.19           C
ATOM   1336  CD1 PHE A 210     247.734 272.511 267.990  1.00 56.19           C
ATOM   1337  CD2 PHE A 210     246.291 270.799 267.236  1.00 56.19           C
ATOM   1338  CE1 PHE A 210     248.632 272.184 267.011  1.00 56.19           C
ATOM   1339  CE2 PHE A 210     247.190 270.468 266.263  1.00 56.19           C
ATOM   1340  CZ  PHE A 210     248.359 271.163 266.149  1.00 56.19           C
ATOM   1341  N   GLU A 211     243.760 270.497 271.680  1.00 56.34           N
ATOM   1342  CA  GLU A 211     242.752 270.531 272.701  1.00 56.34           C
ATOM   1343  C   GLU A 211     243.385 270.984 273.999  1.00 56.34           C
ATOM   1344  O   GLU A 211     244.226 270.273 274.555  1.00 56.34           O
ATOM   1345  CB  GLU A 211     242.145 269.148 272.847  1.00 56.34           C
ATOM   1346  CG  GLU A 211     241.512 268.877 274.183  1.00 56.34           C
ATOM   1347  CD  GLU A 211     240.917 267.488 274.266  1.00 56.34           C
ATOM   1348  OE1 GLU A 211     241.361 266.597 273.510  1.00 56.34           O
ATOM   1349  OE2 GLU A 211     240.006 267.286 275.093  1.00 56.34           O
ATOM   1350  N   PRO A 212     243.053 272.163 274.487  1.00 59.90           N
ATOM   1351  CA  PRO A 212     243.618 272.620 275.749  1.00 59.90           C
ATOM   1352  C   PRO A 212     243.181 271.698 276.864  1.00 59.90           C
ATOM   1353  O   PRO A 212     242.018 271.309 276.946  1.00 59.90           O
ATOM   1354  CB  PRO A 212     243.024 274.019 275.911  1.00 59.90           C
ATOM   1355  CG  PRO A 212     242.627 274.409 274.532  1.00 59.90           C
ATOM   1356  CD  PRO A 212     242.162 273.159 273.892  1.00 59.90           C
ATOM   1357  N   ILE A 213     244.129 271.332 277.704  1.00 56.29           N
ATOM   1358  CA  ILE A 213     243.903 270.433 278.826  1.00 56.29           C
ATOM   1359  C   ILE A 213     244.138 271.228 280.097  1.00 56.29           C
ATOM   1360  O   ILE A 213     245.073 272.028 280.141  1.00 56.29           O
ATOM   1361  CB  ILE A 213     244.842 269.227 278.757  1.00 56.29           C
ATOM   1362  CG1 ILE A 213     244.634 268.546 277.423  1.00 56.29           C
ATOM   1363  CG2 ILE A 213     244.580 268.276 279.870  1.00 56.29           C
ATOM   1364  CD1 ILE A 213     245.834 268.603 276.585  1.00 56.29           C
ATOM   1365  N   PRO A 214     243.315 271.071 281.118  1.00 64.20           N
ATOM   1366  CA  PRO A 214     243.472 271.905 282.307  1.00 64.20           C
ATOM   1367  C   PRO A 214     244.874 271.790 282.873  1.00 64.20           C
ATOM   1368  O   PRO A 214     245.330 270.708 283.230  1.00 64.20           O
ATOM   1369  CB  PRO A 214     242.427 271.338 283.266  1.00 64.20           C
ATOM   1370  CG  PRO A 214     241.409 270.750 282.380  1.00 64.20           C
ATOM   1371  CD  PRO A 214     242.133 270.207 281.201  1.00 64.20           C
ATOM   1372  N   ILE A 215     245.560 272.918 282.940  1.00 66.85           N
ATOM   1373  CA  ILE A 215     246.904 272.997 283.487  1.00 66.85           C
ATOM   1374  C   ILE A 215     246.803 273.581 284.879  1.00 66.85           C
ATOM   1375  O   ILE A 215     246.064 274.542 285.104  1.00 66.85           O
ATOM   1376  CB  ILE A 215     247.819 273.858 282.603  1.00 66.85           C
ATOM   1377  CG1 ILE A 215     248.177 273.110 281.329  1.00 66.85           C
ATOM   1378  CG2 ILE A 215     249.051 274.275 283.352  1.00 66.85           C
ATOM   1379  CD1 ILE A 215     249.061 273.892 280.405  1.00 66.85           C
ATOM   1380  N   HIS A 216     247.522 273.003 285.810  1.00 80.70           N
ATOM   1381  CA  HIS A 216     247.517 273.491 287.176  1.00 80.70           C
ATOM   1382  C   HIS A 216     248.891 274.034 287.519  1.00 80.70           C
ATOM   1383  O   HIS A 216     249.809 273.262 287.798  1.00 80.70           O
ATOM   1384  CB  HIS A 216     247.123 272.380 288.135  1.00 80.70           C
ATOM   1385  CG  HIS A 216     245.697 271.969 288.017  1.00 80.70           C
ATOM   1386  ND1 HIS A 216     244.704 272.496 288.814  1.00 80.70           N
ATOM   1387  CD2 HIS A 216     245.092 271.082 287.195  1.00 80.70           C
ATOM   1388  CE1 HIS A 216     243.550 271.940 288.497  1.00 80.70           C
ATOM   1389  NE2 HIS A 216     243.757 271.081 287.515  1.00 80.70           N
ATOM   1390  N   TYR A 217     249.032 275.351 287.527  1.00 71.18           N
ATOM   1391  CA  TYR A 217     250.271 275.944 287.992  1.00 71.18           C
ATOM   1392  C   TYR A 217     250.425 275.689 289.472  1.00 71.18           C
ATOM   1393  O   TYR A 217     249.570 276.080 290.270  1.00 71.18           O
ATOM   1394  CB  TYR A 217     250.282 277.433 287.732  1.00 71.18           C
ATOM   1395  CG  TYR A 217     250.787 277.757 286.374  1.00 71.18           C
ATOM   1396  CD1 TYR A 217     251.953 278.471 286.197  1.00 71.18           C
ATOM   1397  CD2 TYR A 217     250.123 277.302 285.260  1.00 71.18           C
ATOM   1398  CE1 TYR A 217     252.401 278.770 284.957  1.00 71.18           C
ATOM   1399  CE2 TYR A 217     250.573 277.588 284.017  1.00 71.18           C
ATOM   1400  CZ  TYR A 217     251.706 278.321 283.876  1.00 71.18           C
ATOM   1401  OH  TYR A 217     252.139 278.595 282.621  1.00 71.18           O
ATOM   1402  N   CYS A 218     251.528 275.060 289.839  1.00 72.38           N
ATOM   1403  CA  CYS A 218     251.758 274.640 291.199  1.00 72.38           C
ATOM   1404  C   CYS A 218     253.038 275.277 291.692  1.00 72.38           C
ATOM   1405  O   CYS A 218     253.995 275.478 290.936  1.00 72.38           O
ATOM   1406  CB  CYS A 218     251.811 273.105 291.306  1.00 72.38           C
ATOM   1407  SG  CYS A 218     251.122 272.342 292.799  1.00 72.38           S
ATOM   1408  N   ALA A 219     253.034 275.555 292.849  1.00 67.16           N
ATOM   1409  CA  ALA A 219     254.119 276.298 293.424  1.00 67.16           C
ATOM   1410  C   ALA A 219     255.039 275.392 294.225  1.00 67.16           C
ATOM   1411  O   ALA A 219     254.584 274.581 295.031  1.00 67.16           O
ATOM   1412  CB  ALA A 219     253.565 277.396 294.326  1.00 67.16           C
ATOM   1413  N   PRO A 220     256.342 275.532 294.042  1.00 60.99           N
ATOM   1414  CA  PRO A 220     257.287 274.701 294.784  1.00 60.99           C
ATOM   1415  C   PRO A 220     257.269 275.067 296.251  1.00 60.99           C
ATOM   1416  O   PRO A 220     256.884 276.169 296.638  1.00 60.99           O
ATOM   1417  CB  PRO A 220     258.629 275.026 294.137  1.00 60.99           C
ATOM   1418  CG  PRO A 220     258.271 275.689 292.856  1.00 60.99           C
ATOM   1419  CD  PRO A 220     257.009 276.399 293.073  1.00 60.99           C
ATOM   1420  N   ALA A 221     257.703 274.117 297.070  1.00 66.32           N
ATOM   1421  CA  ALA A 221     257.590 274.255 298.513  1.00 66.32           C
ATOM   1422  C   ALA A 221     258.242 275.541 298.987  1.00 66.32           C
ATOM   1423  O   ALA A 221     259.189 276.038 298.378  1.00 66.32           O
ATOM   1424  CB  ALA A 221     258.227 273.059 299.210  1.00 66.32           C
ATOM   1425  N   GLY A 222     257.711 276.090 300.071  1.00 80.96           N
ATOM   1426  CA  GLY A 222     258.156 277.367 300.569  1.00 80.96           C
ATOM   1427  C   GLY A 222     257.465 278.563 299.958  1.00 80.96           C
ATOM   1428  O   GLY A 222     257.769 279.696 300.346  1.00 80.96           O
ATOM   1429  N   PHE A 223     256.553 278.359 299.021  1.00 83.47           N
ATOM   1430  CA  PHE A 223     255.821 279.449 298.408  1.00 83.47           C
ATOM   1431  C   PHE A 223     254.339 279.277 298.672  1.00 83.47           C
ATOM   1432  O   PHE A 223     253.907 278.326 299.325  1.00 83.47           O
ATOM   1433  CB  PHE A 223     256.098 279.509 296.912  1.00 83.47           C
ATOM   1434  CG  PHE A 223     257.465 279.962 296.600  1.00 83.47           C
ATOM   1435  CD1 PHE A 223     257.919 281.161 297.087  1.00 83.47           C
ATOM   1436  CD2 PHE A 223     258.316 279.179 295.868  1.00 83.47           C
ATOM   1437  CE1 PHE A 223     259.185 281.591 296.819  1.00 83.47           C
ATOM   1438  CE2 PHE A 223     259.588 279.603 295.605  1.00 83.47           C
ATOM   1439  CZ  PHE A 223     260.024 280.811 296.080  1.00 83.47           C
ATOM   1440  N   ALA A 224     253.553 280.220 298.172  1.00 92.73           N
ATOM   1441  CA  ALA A 224     252.119 280.091 298.350  1.00 92.73           C
ATOM   1442  C   ALA A 224     251.383 280.842 297.254  1.00 92.73           C
ATOM   1443  O   ALA A 224     251.873 281.844 296.722  1.00 92.73           O
ATOM   1444  CB  ALA A 224     251.688 280.591 299.728  1.00 92.73           C
ATOM   1445  N   ILE A 225     250.193 280.341 296.935  1.00103.50           N
ATOM   1446  CA  ILE A 225     249.314 280.920 295.930  1.00103.50           C
ATOM   1447  C   ILE A 225     248.098 281.512 296.624  1.00103.50           C
ATOM   1448  O   ILE A 225     247.345 280.798 297.303  1.00103.50           O
ATOM   1449  CB  ILE A 225     248.890 279.874 294.893  1.00103.50           C
ATOM   1450  CG1 ILE A 225     250.125 279.237 294.284  1.00103.50           C
ATOM   1451  CG2 ILE A 225     248.061 280.516 293.824  1.00103.50           C
ATOM   1452  CD1 ILE A 225     251.005 280.221 293.600  1.00103.50           C
ATOM   1453  N   LEU A 226     247.901 282.809 296.433  1.00115.16           N
ATOM   1454  CA  LEU A 226     246.791 283.550 297.001  1.00115.16           C
ATOM   1455  C   LEU A 226     245.735 283.753 295.929  1.00115.16           C
ATOM   1456  O   LEU A 226     246.057 284.162 294.805  1.00115.16           O
ATOM   1457  CB  LEU A 226     247.255 284.898 297.538  1.00115.16           C
ATOM   1458  CG  LEU A 226     248.238 284.769 298.679  1.00115.16           C
ATOM   1459  CD1 LEU A 226     248.344 286.091 299.392  1.00115.16           C
ATOM   1460  CD2 LEU A 226     247.773 283.680 299.609  1.00115.16           C
ATOM   1461  N   LYS A 227     244.488 283.469 296.286  1.00122.02           N
ATOM   1462  CA  LYS A 227     243.346 283.562 295.395  1.00122.02           C
ATOM   1463  C   LYS A 227     242.328 284.527 295.983  1.00122.02           C
ATOM   1464  O   LYS A 227     241.826 284.298 297.085  1.00122.02           O
ATOM   1465  CB  LYS A 227     242.729 282.182 295.208  1.00122.02           C
ATOM   1466  CG  LYS A 227     241.627 282.113 294.199  1.00122.02           C
ATOM   1467  CD  LYS A 227     241.232 280.665 293.995  1.00122.02           C
ATOM   1468  CE  LYS A 227     240.293 280.507 292.822  1.00122.02           C
ATOM   1469  NZ  LYS A 227     240.033 279.077 292.510  1.00122.02           N
ATOM   1470  N   CYS A 228     242.016 285.596 295.251  1.00139.27           N
ATOM   1471  CA  CYS A 228     241.069 286.604 295.726  1.00139.27           C
ATOM   1472  C   CYS A 228     239.664 286.017 295.659  1.00139.27           C
ATOM   1473  O   CYS A 228     239.153 285.741 294.570  1.00139.27           O
ATOM   1474  CB  CYS A 228     241.165 287.884 294.899  1.00139.27           C
ATOM   1475  SG  CYS A 228     239.828 289.086 295.166  1.00139.27           S
ATOM   1476  N   LYS A 229     239.034 285.827 296.819  1.00141.40           N
ATOM   1477  CA  LYS A 229     237.741 285.157 296.865  1.00141.40           C
ATOM   1478  C   LYS A 229     236.584 286.125 296.678  1.00141.40           C
ATOM   1479  O   LYS A 229     235.420 285.730 296.778  1.00141.40           O
ATOM   1480  CB  LYS A 229     237.576 284.416 298.189  1.00141.40           C
ATOM   1481  CG  LYS A 229     238.249 283.075 298.203  1.00141.40           C
ATOM   1482  CD  LYS A 229     237.670 282.213 297.100  1.00141.40           C
ATOM   1483  CE  LYS A 229     238.144 280.782 297.215  1.00141.40           C
ATOM   1484  NZ  LYS A 229     237.758 280.188 298.518  1.00141.40           N
ATOM   1485  N   ASP A 230     236.885 287.385 296.394  1.00140.26           N
ATOM   1486  CA  ASP A 230     235.860 288.418 296.322  1.00140.26           C
ATOM   1487  C   ASP A 230     235.167 288.353 294.970  1.00140.26           C
ATOM   1488  O   ASP A 230     235.798 288.571 293.932  1.00140.26           O
ATOM   1489  CB  ASP A 230     236.467 289.799 296.547  1.00140.26           C
ATOM   1490  CG  ASP A 230     235.415 290.877 296.703  1.00140.26           C
ATOM   1491  OD1 ASP A 230     234.211 290.565 296.607  1.00140.26           O
ATOM   1492  OD2 ASP A 230     235.792 292.042 296.933  1.00140.26           O
ATOM   1493  N   LYS A 231     233.864 288.070 294.989  1.00128.12           N
ATOM   1494  CA  LYS A 231     233.086 288.052 293.759  1.00128.12           C
ATOM   1495  C   LYS A 231     233.126 289.386 293.035  1.00128.12           C
ATOM   1496  O   LYS A 231     233.027 289.416 291.805  1.00128.12           O
ATOM   1497  CB  LYS A 231     231.636 287.697 294.062  1.00128.12           C
ATOM   1498  CG  LYS A 231     231.449 286.371 294.749  1.00128.12           C
ATOM   1499  CD  LYS A 231     231.795 285.222 293.833  1.00128.12           C
ATOM   1500  CE  LYS A 231     231.383 283.903 294.457  1.00128.12           C
ATOM   1501  NZ  LYS A 231     231.599 282.749 293.546  1.00128.12           N
ATOM   1502  N   LYS A 232     233.281 290.482 293.765  1.00130.53           N
ATOM   1503  CA  LYS A 232     233.296 291.817 293.189  1.00130.53           C
ATOM   1504  C   LYS A 232     234.708 292.357 293.325  1.00130.53           C
ATOM   1505  O   LYS A 232     235.111 292.782 294.412  1.00130.53           O
ATOM   1506  CB  LYS A 232     232.292 292.728 293.887  1.00130.53           C
ATOM   1507  CG  LYS A 232     232.202 294.111 293.281  1.00130.53           C
ATOM   1508  CD  LYS A 232     231.591 294.056 291.891  1.00130.53           C
ATOM   1509  CE  LYS A 232     231.589 295.424 291.225  1.00130.53           C
ATOM   1510  NZ  LYS A 232     231.156 295.352 289.801  1.00130.53           N
ATOM   1511  N   PHE A 233     235.458 292.341 292.232  1.00135.26           N
ATOM   1512  CA  PHE A 233     236.830 292.809 292.272  1.00135.26           C
ATOM   1513  C   PHE A 233     237.153 293.541 290.982  1.00135.26           C
ATOM   1514  O   PHE A 233     236.926 293.020 289.888  1.00135.26           O
ATOM   1515  CB  PHE A 233     237.801 291.646 292.482  1.00135.26           C
ATOM   1516  CG  PHE A 233     239.218 292.077 292.639  1.00135.26           C
ATOM   1517  CD1 PHE A 233     239.562 293.013 293.592  1.00135.26           C
ATOM   1518  CD2 PHE A 233     240.203 291.565 291.828  1.00135.26           C
ATOM   1519  CE1 PHE A 233     240.862 293.418 293.738  1.00135.26           C
ATOM   1520  CE2 PHE A 233     241.500 291.967 291.972  1.00135.26           C
ATOM   1521  CZ  PHE A 233     241.831 292.900 292.924  1.00135.26           C
ATOM   1522  N   ASN A 234     237.706 294.743 291.121  1.00145.24           N
ATOM   1523  CA  ASN A 234     238.021 295.581 289.976  1.00145.24           C
ATOM   1524  C   ASN A 234     239.153 295.020 289.128  1.00145.24           C
ATOM   1525  O   ASN A 234     239.162 295.220 287.909  1.00145.24           O
ATOM   1526  CB  ASN A 234     238.389 296.993 290.459  1.00145.24           C
ATOM   1527  CG  ASN A 234     239.756 297.047 291.153  1.00145.24           C
ATOM   1528  OD1 ASN A 234     240.489 296.065 291.136  1.00145.24           O
ATOM   1529  ND2 ASN A 234     240.120 298.183 291.757  1.00145.24           N
ATOM   1530  N   GLY A 235     240.102 294.321 289.754  1.00134.19           N
ATOM   1531  CA  GLY A 235     241.347 293.914 289.128  1.00134.19           C
ATOM   1532  C   GLY A 235     242.569 294.210 289.976  1.00134.19           C
ATOM   1533  O   GLY A 235     243.531 293.440 289.952  1.00134.19           O
ATOM   1534  N   THR A 236     242.535 295.288 290.750  1.00141.78           N
ATOM   1535  CA  THR A 236     243.660 295.673 291.587  1.00141.78           C
ATOM   1536  C   THR A 236     243.169 296.148 292.944  1.00141.78           C
ATOM   1537  O   THR A 236     241.975 296.143 293.241  1.00141.78           O
ATOM   1538  CB  THR A 236     244.511 296.764 290.925  1.00141.78           C
ATOM   1539  OG1 THR A 236     245.466 297.262 291.868  1.00141.78           O
ATOM   1540  CG2 THR A 236     243.646 297.892 290.440  1.00141.78           C
ATOM   1541  N   GLY A 237     244.113 296.534 293.787  1.00147.84           N
ATOM   1542  CA  GLY A 237     243.762 297.053 295.085  1.00147.84           C
ATOM   1543  C   GLY A 237     243.526 295.937 296.078  1.00147.84           C
ATOM   1544  O   GLY A 237     243.721 294.760 295.773  1.00147.84           O
ATOM   1545  N   PRO A 238     243.114 296.287 297.296  1.00151.71           N
ATOM   1546  CA  PRO A 238     243.010 295.282 298.367  1.00151.71           C
ATOM   1547  C   PRO A 238     241.777 294.404 298.212  1.00151.71           C
ATOM   1548  O   PRO A 238     240.644 294.878 298.299  1.00151.71           O
ATOM   1549  CB  PRO A 238     242.943 296.130 299.641  1.00151.71           C
ATOM   1550  CG  PRO A 238     242.400 297.428 299.192  1.00151.71           C
ATOM   1551  CD  PRO A 238     242.888 297.652 297.792  1.00151.71           C
ATOM   1552  N   CYS A 239     242.011 293.110 298.007  1.00151.41           N
ATOM   1553  CA  CYS A 239     240.933 292.136 298.006  1.00151.41           C
ATOM   1554  C   CYS A 239     240.689 291.668 299.430  1.00151.41           C
ATOM   1555  O   CYS A 239     241.600 291.106 300.049  1.00151.41           O
ATOM   1556  CB  CYS A 239     241.268 290.951 297.121  1.00151.41           C
ATOM   1557  SG  CYS A 239     240.002 289.656 297.110  1.00151.41           S
ATOM   1558  N   PRO A 240     239.504 291.894 299.988  1.00146.22           N
ATOM   1559  CA  PRO A 240     239.283 291.526 301.393  1.00146.22           C
ATOM   1560  C   PRO A 240     239.134 290.035 301.611  1.00146.22           C
ATOM   1561  O   PRO A 240     239.662 289.505 302.592  1.00146.22           O
ATOM   1562  CB  PRO A 240     237.996 292.283 301.751  1.00146.22           C
ATOM   1563  CG  PRO A 240     237.807 293.290 300.644  1.00146.22           C
ATOM   1564  CD  PRO A 240     238.386 292.659 299.431  1.00146.22           C
ATOM   1565  N   SER A 241     238.420 289.337 300.743  1.00144.55           N
ATOM   1566  CA  SER A 241     238.178 287.912 300.920  1.00144.55           C
ATOM   1567  C   SER A 241     239.149 287.126 300.051  1.00144.55           C
ATOM   1568  O   SER A 241     239.078 287.189 298.820  1.00144.55           O
ATOM   1569  CB  SER A 241     236.736 287.566 300.571  1.00144.55           C
ATOM   1570  OG  SER A 241     236.623 287.335 299.187  1.00144.55           O
ATOM   1571  N   VAL A 242     240.057 286.395 300.694  1.00137.64           N
ATOM   1572  CA  VAL A 242     241.155 285.717 300.019  1.00137.64           C
ATOM   1573  C   VAL A 242     241.274 284.307 300.575  1.00137.64           C
ATOM   1574  O   VAL A 242     240.779 284.015 301.667  1.00137.64           O
ATOM   1575  CB  VAL A 242     242.486 286.475 300.198  1.00137.64           C
ATOM   1576  CG1 VAL A 242     243.479 286.058 299.142  1.00137.64           C
ATOM   1577  CG2 VAL A 242     242.270 287.979 300.161  1.00137.64           C
ATOM   1578  N   SER A 243     241.910 283.431 299.811  1.00137.05           N
ATOM   1579  CA  SER A 243     242.232 282.090 300.253  1.00137.05           C
ATOM   1580  C   SER A 243     243.627 281.721 299.782  1.00137.05           C
ATOM   1581  O   SER A 243     244.196 282.349 298.890  1.00137.05           O
ATOM   1582  CB  SER A 243     241.237 281.063 299.726  1.00137.05           C
ATOM   1583  OG  SER A 243     241.742 279.754 299.914  1.00137.05           O
ATOM   1584  N   THR A 244     244.175 280.689 300.401  1.00136.27           N
ATOM   1585  CA  THR A 244     245.438 280.108 299.988  1.00136.27           C
ATOM   1586  C   THR A 244     245.187 278.729 299.408  1.00136.27           C
ATOM   1587  O   THR A 244     244.374 277.961 299.937  1.00136.27           O
ATOM   1588  CB  THR A 244     246.416 279.999 301.157  1.00136.27           C
ATOM   1589  OG1 THR A 244     246.888 281.302 301.496  1.00136.27           O
ATOM   1590  CG2 THR A 244     247.607 279.122 300.783  1.00136.27           C
ATOM   1591  N   VAL A 245     245.895 278.407 298.331  1.00122.67           N
ATOM   1592  CA  VAL A 245     245.855 277.056 297.793  1.00122.67           C
ATOM   1593  C   VAL A 245     247.283 276.586 297.606  1.00122.67           C
ATOM   1594  O   VAL A 245     248.197 277.394 297.415  1.00122.67           O
ATOM   1595  CB  VAL A 245     245.094 276.980 296.455  1.00122.67           C
ATOM   1596  CG1 VAL A 245     245.868 277.706 295.363  1.00122.67           C
ATOM   1597  CG2 VAL A 245     244.859 275.551 296.041  1.00122.67           C
ATOM   1598  N   GLN A 246     247.478 275.270 297.650  1.00112.10           N
ATOM   1599  CA  GLN A 246     248.780 274.779 297.240  1.00112.10           C
ATOM   1600  C   GLN A 246     249.013 275.039 295.763  1.00112.10           C
ATOM   1601  O   GLN A 246     250.138 275.381 295.379  1.00112.10           O
ATOM   1602  CB  GLN A 246     248.950 273.297 297.565  1.00112.10           C
ATOM   1603  CG  GLN A 246     250.311 272.772 297.129  1.00112.10           C
ATOM   1604  CD  GLN A 246     251.462 273.289 298.002  1.00112.10           C
ATOM   1605  OE1 GLN A 246     251.247 273.784 299.110  1.00112.10           O
ATOM   1606  NE2 GLN A 246     252.684 273.207 297.482  1.00112.10           N
ATOM   1607  N   CYS A 247     247.979 274.884 294.926  1.00 97.37           N
ATOM   1608  CA  CYS A 247     248.077 275.309 293.540  1.00 97.37           C
ATOM   1609  C   CYS A 247     246.767 275.330 292.775  1.00 97.37           C
ATOM   1610  O   CYS A 247     245.800 274.666 293.136  1.00 97.37           O
ATOM   1611  CB  CYS A 247     249.095 274.514 292.829  1.00 97.37           C
ATOM   1612  SG  CYS A 247     249.130 272.762 292.704  1.00 97.37           S
ATOM   1613  N   THR A 248     246.794 276.080 291.677  1.00 86.04           N
ATOM   1614  CA  THR A 248     245.634 276.675 291.056  1.00 86.04           C
ATOM   1615  C   THR A 248     244.719 275.644 290.417  1.00 86.04           C
ATOM   1616  O   THR A 248     244.959 274.436 290.441  1.00 86.04           O
ATOM   1617  CB  THR A 248     246.071 277.675 289.996  1.00 86.04           C
ATOM   1618  OG1 THR A 248     246.918 276.998 289.063  1.00 86.04           O
ATOM   1619  CG2 THR A 248     246.814 278.822 290.637  1.00 86.04           C
ATOM   1620  N   HIS A 249     243.618 276.157 289.874  1.00 79.29           N
ATOM   1621  CA  HIS A 249     242.651 275.355 289.147  1.00 79.29           C
ATOM   1622  C   HIS A 249     243.162 275.067 287.745  1.00 79.29           C
ATOM   1623  O   HIS A 249     244.200 275.565 287.311  1.00 79.29           O
ATOM   1624  CB  HIS A 249     241.334 276.100 289.068  1.00 79.29           C
ATOM   1625  CG  HIS A 249     241.379 277.315 288.195  1.00 79.29           C
ATOM   1626  ND1 HIS A 249     242.176 278.404 288.465  1.00 79.29           N
ATOM   1627  CD2 HIS A 249     240.701 277.616 287.067  1.00 79.29           C
ATOM   1628  CE1 HIS A 249     241.995 279.318 287.532  1.00 79.29           C
ATOM   1629  NE2 HIS A 249     241.105 278.863 286.673  1.00 79.29           N
ATOM   1630  N   GLY A 250     242.402 274.250 287.027  1.00 70.62           N
ATOM   1631  CA  GLY A 250     242.725 273.957 285.648  1.00 70.62           C
ATOM   1632  C   GLY A 250     242.525 275.196 284.817  1.00 70.62           C
ATOM   1633  O   GLY A 250     241.490 275.869 284.939  1.00 70.62           O
ATOM   1634  N   ILE A 251     243.491 275.523 283.976  1.00 65.51           N
ATOM   1635  CA  ILE A 251     243.452 276.740 283.190  1.00 65.51           C
ATOM   1636  C   ILE A 251     243.541 276.348 281.739  1.00 65.51           C
ATOM   1637  O   ILE A 251     244.630 276.055 281.242  1.00 65.51           O
ATOM   1638  CB  ILE A 251     244.590 277.686 283.548  1.00 65.51           C
ATOM   1639  CG1 ILE A 251     244.359 278.228 284.944  1.00 65.51           C
ATOM   1640  CG2 ILE A 251     244.659 278.801 282.539  1.00 65.51           C
ATOM   1641  CD1 ILE A 251     245.488 279.039 285.440  1.00 65.51           C
ATOM   1642  N   LYS A 252     242.429 276.350 281.061  1.00 59.71           N
ATOM   1643  CA  LYS A 252     242.461 275.945 279.680  1.00 59.71           C
ATOM   1644  C   LYS A 252     243.295 276.952 278.912  1.00 59.71           C
ATOM   1645  O   LYS A 252     242.907 278.114 278.800  1.00 59.71           O
ATOM   1646  CB  LYS A 252     241.055 275.838 279.125  1.00 59.71           C
ATOM   1647  CG  LYS A 252     240.154 275.097 280.086  1.00 59.71           C
ATOM   1648  CD  LYS A 252     239.081 274.285 279.402  1.00 59.71           C
ATOM   1649  CE  LYS A 252     238.434 273.355 280.414  1.00 59.71           C
ATOM   1650  NZ  LYS A 252     237.461 272.412 279.812  1.00 59.71           N
ATOM   1651  N   PRO A 253     244.433 276.573 278.426  1.00 60.17           N
ATOM   1652  CA  PRO A 253     245.332 277.520 277.773  1.00 60.17           C
ATOM   1653  C   PRO A 253     244.949 277.737 276.320  1.00 60.17           C
ATOM   1654  O   PRO A 253     245.758 277.617 275.411  1.00 60.17           O
ATOM   1655  CB  PRO A 253     246.679 276.817 277.911  1.00 60.17           C
ATOM   1656  CG  PRO A 253     246.307 275.419 277.713  1.00 60.17           C
ATOM   1657  CD  PRO A 253     245.003 275.224 278.423  1.00 60.17           C
ATOM   1658  N   VAL A 254     243.694 278.050 276.099  1.00 55.46           N
ATOM   1659  CA  VAL A 254     243.220 278.276 274.749  1.00 55.46           C
ATOM   1660  C   VAL A 254     243.897 279.512 274.192  1.00 55.46           C
ATOM   1661  O   VAL A 254     244.138 280.483 274.912  1.00 55.46           O
ATOM   1662  CB  VAL A 254     241.704 278.437 274.738  1.00 55.46           C
ATOM   1663  CG1 VAL A 254     241.328 279.581 275.637  1.00 55.46           C
ATOM   1664  CG2 VAL A 254     241.246 278.704 273.339  1.00 55.46           C
ATOM   1665  N   VAL A 255     244.224 279.470 272.920  1.00 58.62           N
ATOM   1666  CA  VAL A 255     244.722 280.619 272.189  1.00 58.62           C
ATOM   1667  C   VAL A 255     243.536 281.232 271.459  1.00 58.62           C
ATOM   1668  O   VAL A 255     242.857 280.556 270.681  1.00 58.62           O
ATOM   1669  CB  VAL A 255     245.845 280.230 271.229  1.00 58.62           C
ATOM   1670  CG1 VAL A 255     245.462 278.996 270.468  1.00 58.62           C
ATOM   1671  CG2 VAL A 255     246.064 281.342 270.244  1.00 58.62           C
ATOM   1672  N   SER A 256     243.239 282.495 271.734  1.00 62.08           N
ATOM   1673  CA  SER A 256     242.129 283.159 271.072  1.00 62.08           C
ATOM   1674  C   SER A 256     242.370 284.659 270.974  1.00 62.08           C
ATOM   1675  O   SER A 256     243.148 285.234 271.733  1.00 62.08           O
ATOM   1676  CB  SER A 256     240.845 282.883 271.829  1.00 62.08           C
ATOM   1677  OG  SER A 256     240.985 283.407 273.130  1.00 62.08           O
ATOM   1678  N   THR A 257     241.636 285.300 270.068  1.00 68.93           N
ATOM   1679  CA  THR A 257     241.735 286.737 269.862  1.00 68.93           C
ATOM   1680  C   THR A 257     240.351 287.367 269.852  1.00 68.93           C
ATOM   1681  O   THR A 257     239.421 286.871 269.211  1.00 68.93           O
ATOM   1682  CB  THR A 257     242.427 287.092 268.552  1.00 68.93           C
ATOM   1683  OG1 THR A 257     241.879 286.290 267.507  1.00 68.93           O
ATOM   1684  CG2 THR A 257     243.900 286.848 268.640  1.00 68.93           C
ATOM   1685  N   GLN A 258     240.244 288.476 270.580  1.00 76.27           N
ATOM   1686  CA  GLN A 258     239.066 289.326 270.675  1.00 76.27           C
ATOM   1687  C   GLN A 258     237.967 288.690 271.508  1.00 76.27           C
ATOM   1688  O   GLN A 258     237.000 289.362 271.870  1.00 76.27           O
ATOM   1689  CB  GLN A 258     238.534 289.674 269.288  1.00 76.27           C
ATOM   1690  CG  GLN A 258     239.563 290.285 268.375  1.00 76.27           C
ATOM   1691  CD  GLN A 258     239.113 290.270 266.945  1.00 76.27           C
ATOM   1692  OE1 GLN A 258     238.064 289.723 266.632  1.00 76.27           O
ATOM   1693  NE2 GLN A 258     239.904 290.858 266.062  1.00 76.27           N
ATOM   1694  N   LEU A 259     238.111 287.422 271.863  1.00 71.93           N
ATOM   1695  CA  LEU A 259     237.053 286.695 272.545  1.00 71.93           C
ATOM   1696  C   LEU A 259     237.655 285.656 273.474  1.00 71.93           C
ATOM   1697  O   LEU A 259     238.289 284.706 273.014  1.00 71.93           O
ATOM   1698  CB  LEU A 259     236.142 285.988 271.543  1.00 71.93           C
ATOM   1699  CG  LEU A 259     235.164 286.776 270.672  1.00 71.93           C
ATOM   1700  CD1 LEU A 259     234.348 287.716 271.508  1.00 71.93           C
ATOM   1701  CD2 LEU A 259     235.823 287.505 269.536  1.00 71.93           C
ATOM   1702  N   LEU A 260     237.412 285.794 274.765  1.00 71.23           N
ATOM   1703  CA  LEU A 260     237.857 284.787 275.713  1.00 71.23           C
ATOM   1704  C   LEU A 260     236.966 283.569 275.568  1.00 71.23           C
ATOM   1705  O   LEU A 260     235.761 283.646 275.828  1.00 71.23           O
ATOM   1706  CB  LEU A 260     237.802 285.309 277.139  1.00 71.23           C
ATOM   1707  CG  LEU A 260     238.738 286.475 277.387  1.00 71.23           C
ATOM   1708  CD1 LEU A 260     238.855 286.691 278.861  1.00 71.23           C
ATOM   1709  CD2 LEU A 260     240.083 286.192 276.782  1.00 71.23           C
ATOM   1710  N   LEU A 261     237.546 282.455 275.147  1.00 56.59           N
ATOM   1711  CA  LEU A 261     236.795 281.225 274.989  1.00 56.59           C
ATOM   1712  C   LEU A 261     237.058 280.321 276.178  1.00 56.59           C
ATOM   1713  O   LEU A 261     238.129 280.370 276.780  1.00 56.59           O
ATOM   1714  CB  LEU A 261     237.161 280.502 273.700  1.00 56.59           C
ATOM   1715  CG  LEU A 261     237.052 281.306 272.409  1.00 56.59           C
ATOM   1716  CD1 LEU A 261     236.857 280.368 271.239  1.00 56.59           C
ATOM   1717  CD2 LEU A 261     235.962 282.339 272.454  1.00 56.59           C
ATOM   1718  N   ASN A 262     236.048 279.545 276.550  1.00 61.02           N
ATOM   1719  CA  ASN A 262     236.175 278.507 277.562  1.00 61.02           C
ATOM   1720  C   ASN A 262     236.707 279.029 278.881  1.00 61.02           C
ATOM   1721  O   ASN A 262     236.945 278.256 279.806  1.00 61.02           O
ATOM   1722  CB  ASN A 262     237.063 277.387 277.058  1.00 61.02           C
ATOM   1723  CG  ASN A 262     236.293 276.335 276.377  1.00 61.02           C
ATOM   1724  OD1 ASN A 262     235.193 275.999 276.788  1.00 61.02           O
ATOM   1725  ND2 ASN A 262     236.836 275.810 275.319  1.00 61.02           N
ATOM   1726  N   GLY A 263     236.865 280.342 279.002  1.00 70.59           N
ATOM   1727  CA  GLY A 263     237.410 280.934 280.196  1.00 70.59           C
ATOM   1728  C   GLY A 263     236.519 280.678 281.397  1.00 70.59           C
ATOM   1729  O   GLY A 263     235.531 279.952 281.344  1.00 70.59           O
ATOM   1730  N   SER A 264     236.897 281.289 282.507  1.00 89.12           N
ATOM   1731  CA  SER A 264     236.049 281.254 283.683  1.00 89.12           C
ATOM   1732  C   SER A 264     234.956 282.303 283.549  1.00 89.12           C
ATOM   1733  O   SER A 264     235.027 283.197 282.702  1.00 89.12           O
ATOM   1734  CB  SER A 264     236.869 281.496 284.948  1.00 89.12           C
ATOM   1735  OG  SER A 264     237.873 280.508 285.101  1.00 89.12           O
ATOM   1736  N   LEU A 265     233.924 282.173 284.370  1.00 97.55           N
ATOM   1737  CA  LEU A 265     232.829 283.127 284.365  1.00 97.55           C
ATOM   1738  C   LEU A 265     232.828 283.958 285.643  1.00 97.55           C
ATOM   1739  O   LEU A 265     233.219 283.490 286.715  1.00 97.55           O
ATOM   1740  CB  LEU A 265     231.488 282.416 284.208  1.00 97.55           C
ATOM   1741  CG  LEU A 265     230.906 281.814 285.483  1.00 97.55           C
ATOM   1742  CD1 LEU A 265     229.435 281.504 285.295  1.00 97.55           C
ATOM   1743  CD2 LEU A 265     231.669 280.573 285.905  1.00 97.55           C
ATOM   1744  N   ALA A 266     232.391 285.204 285.517  1.00105.00           N
ATOM   1745  CA  ALA A 266     232.240 286.070 286.672  1.00105.00           C
ATOM   1746  C   ALA A 266     230.980 285.709 287.440  1.00105.00           C
ATOM   1747  O   ALA A 266     230.175 284.888 286.998  1.00105.00           O
ATOM   1748  CB  ALA A 266     232.178 287.531 286.244  1.00105.00           C
ATOM   1749  N   GLU A 267     230.812 286.328 288.601  1.00113.14           N
ATOM   1750  CA  GLU A 267     229.648 286.048 289.425  1.00113.14           C
ATOM   1751  C   GLU A 267     228.854 287.305 289.766  1.00113.14           C
ATOM   1752  O   GLU A 267     229.406 288.338 290.153  1.00113.14           O
ATOM   1753  CB  GLU A 267     230.067 285.315 290.694  1.00113.14           C
ATOM   1754  CG  GLU A 267     230.539 283.905 290.397  1.00113.14           C
ATOM   1755  CD  GLU A 267     229.627 283.187 289.412  1.00113.14           C
ATOM   1756  OE1 GLU A 267     228.400 283.159 289.637  1.00113.14           O
ATOM   1757  OE2 GLU A 267     230.138 282.646 288.412  1.00113.14           O
ATOM   1758  N   GLU A 268     227.537 287.201 289.571  1.00119.70           N
ATOM   1759  CA  GLU A 268     226.524 288.169 289.981  1.00119.70           C
ATOM   1760  C   GLU A 268     226.647 289.485 289.232  1.00119.70           C
ATOM   1761  O   GLU A 268     225.790 290.362 289.371  1.00119.70           O
ATOM   1762  CB  GLU A 268     226.574 288.441 291.487  1.00119.70           C
ATOM   1763  CG  GLU A 268     226.608 287.208 292.363  1.00119.70           C
ATOM   1764  CD  GLU A 268     228.001 286.915 292.875  1.00119.70           C
ATOM   1765  OE1 GLU A 268     228.216 285.828 293.450  1.00119.70           O
ATOM   1766  OE2 GLU A 268     228.882 287.781 292.708  1.00119.70           O
ATOM   1767  N   GLU A 269     227.691 289.628 288.430  1.00108.46           N
ATOM   1768  CA  GLU A 269     227.872 290.810 287.610  1.00108.46           C
ATOM   1769  C   GLU A 269     228.757 290.421 286.445  1.00108.46           C
ATOM   1770  O   GLU A 269     229.200 289.275 286.340  1.00108.46           O
ATOM   1771  CB  GLU A 269     228.485 291.966 288.410  1.00108.46           C
ATOM   1772  CG  GLU A 269     227.496 292.927 288.993  1.00108.46           C
ATOM   1773  CD  GLU A 269     228.185 294.057 289.701  1.00108.46           C
ATOM   1774  OE1 GLU A 269     229.267 294.461 289.233  1.00108.46           O
ATOM   1775  OE2 GLU A 269     227.664 294.523 290.733  1.00108.46           O
ATOM   1776  N   VAL A 270     229.068 291.388 285.603  1.00105.04           N
ATOM   1777  CA  VAL A 270     229.957 291.174 284.485  1.00105.04           C
ATOM   1778  C   VAL A 270     231.065 292.202 284.635  1.00105.04           C
ATOM   1779  O   VAL A 270     230.975 293.320 284.120  1.00105.04           O
ATOM   1780  CB  VAL A 270     229.233 291.278 283.145  1.00105.04           C
ATOM   1781  CG1 VAL A 270     228.346 290.074 282.990  1.00105.04           C
ATOM   1782  CG2 VAL A 270     228.346 292.496 283.117  1.00105.04           C
ATOM   1783  N   MET A 271     232.119 291.819 285.339  1.00107.51           N
ATOM   1784  CA  MET A 271     233.132 292.773 285.729  1.00107.51           C
ATOM   1785  C   MET A 271     233.833 293.359 284.516  1.00107.51           C
ATOM   1786  O   MET A 271     233.859 292.781 283.417  1.00107.51           O
ATOM   1787  CB  MET A 271     234.163 292.121 286.647  1.00107.51           C
ATOM   1788  CG  MET A 271     233.574 291.434 287.851  1.00107.51           C
ATOM   1789  SD  MET A 271     232.744 292.638 288.880  1.00107.51           S
ATOM   1790  CE  MET A 271     234.047 293.854 289.042  1.00107.51           C
ATOM   1791  N   ILE A 272     234.421 294.524 284.754  1.00104.02           N
ATOM   1792  CA  ILE A 272     235.254 295.234 283.803  1.00104.02           C
ATOM   1793  C   ILE A 272     236.596 295.464 284.466  1.00104.02           C
ATOM   1794  O   ILE A 272     236.652 295.901 285.619  1.00104.02           O
ATOM   1795  CB  ILE A 272     234.625 296.573 283.400  1.00104.02           C
ATOM   1796  CG1 ILE A 272     233.338 296.302 282.654  1.00104.02           C
ATOM   1797  CG2 ILE A 272     235.581 297.368 282.562  1.00104.02           C
ATOM   1798  CD1 ILE A 272     233.508 295.267 281.623  1.00104.02           C
ATOM   1799  N   ARG A 273     237.674 295.160 283.756  1.00108.56           N
ATOM   1800  CA  ARG A 273     239.003 295.273 284.333  1.00108.56           C
ATOM   1801  C   ARG A 273     239.924 295.987 283.364  1.00108.56           C
ATOM   1802  O   ARG A 273     239.955 295.664 282.173  1.00108.56           O
ATOM   1803  CB  ARG A 273     239.556 293.900 284.698  1.00108.56           C
ATOM   1804  CG  ARG A 273     238.668 293.154 285.670  1.00108.56           C
ATOM   1805  CD  ARG A 273     239.363 291.960 286.274  1.00108.56           C
ATOM   1806  NE  ARG A 273     238.511 291.288 287.246  1.00108.56           N
ATOM   1807  CZ  ARG A 273     237.743 290.245 286.962  1.00108.56           C
ATOM   1808  NH1 ARG A 273     237.724 289.751 285.735  1.00108.56           N
ATOM   1809  NH2 ARG A 273     236.995 289.695 287.905  1.00108.56           N
ATOM   1810  N   SER A 274     240.628 296.988 283.875  1.00117.86           N
ATOM   1811  CA  SER A 274     241.727 297.641 283.187  1.00117.86           C
ATOM   1812  C   SER A 274     242.381 298.573 284.185  1.00117.86           C
ATOM   1813  O   SER A 274     241.701 299.177 285.013  1.00117.86           O
ATOM   1814  CB  SER A 274     241.270 298.418 281.953  1.00117.86           C
ATOM   1815  OG  SER A 274     240.699 297.545 281.001  1.00117.86           O
ATOM   1816  N   GLU A 275     243.703 298.688 284.107  1.00116.71           N
ATOM   1817  CA  GLU A 275     244.418 299.480 285.101  1.00116.71           C
ATOM   1818  C   GLU A 275     243.988 300.943 285.055  1.00116.71           C
ATOM   1819  O   GLU A 275     243.815 301.583 286.099  1.00116.71           O
ATOM   1820  CB  GLU A 275     245.928 299.339 284.899  1.00116.71           C
ATOM   1821  CG  GLU A 275     246.434 299.714 283.523  1.00116.71           C
ATOM   1822  CD  GLU A 275     246.230 298.619 282.510  1.00116.71           C
ATOM   1823  OE1 GLU A 275     245.166 297.974 282.536  1.00116.71           O
ATOM   1824  OE2 GLU A 275     247.140 298.392 281.691  1.00116.71           O
ATOM   1825  N   ASN A 276     243.805 301.491 283.855  1.00134.14           N
ATOM   1826  CA  ASN A 276     243.473 302.905 283.688  1.00134.14           C
ATOM   1827  C   ASN A 276     242.399 303.035 282.619  1.00134.14           C
ATOM   1828  O   ASN A 276     242.703 303.268 281.446  1.00134.14           O
ATOM   1829  CB  ASN A 276     244.718 303.696 283.336  1.00134.14           C
ATOM   1830  CG  ASN A 276     244.488 305.174 283.367  1.00134.14           C
ATOM   1831  OD1 ASN A 276     243.430 305.642 283.784  1.00134.14           O
ATOM   1832  ND2 ASN A 276     245.478 305.929 282.942  1.00134.14           N
ATOM   1833  N   ILE A 277     241.141 302.909 283.037  1.00126.70           N
ATOM   1834  CA  ILE A 277     240.038 303.034 282.096  1.00126.70           C
ATOM   1835  C   ILE A 277     240.068 304.392 281.435  1.00126.70           C
ATOM   1836  O   ILE A 277     239.857 304.512 280.223  1.00126.70           O
ATOM   1837  CB  ILE A 277     238.706 302.814 282.820  1.00126.70           C
ATOM   1838  CG1 ILE A 277     238.892 301.786 283.922  1.00126.70           C
ATOM   1839  CG2 ILE A 277     237.652 302.355 281.842  1.00126.70           C
ATOM   1840  CD1 ILE A 277     237.699 301.654 284.803  1.00126.70           C
ATOM   1841  N   THR A 278     240.344 305.433 282.216  1.00136.65           N
ATOM   1842  CA  THR A 278     240.410 306.780 281.678  1.00136.65           C
ATOM   1843  C   THR A 278     241.469 306.905 280.602  1.00136.65           C
ATOM   1844  O   THR A 278     241.411 307.838 279.797  1.00136.65           O
ATOM   1845  CB  THR A 278     240.694 307.778 282.795  1.00136.65           C
ATOM   1846  OG1 THR A 278     242.064 307.660 283.197  1.00136.65           O
ATOM   1847  CG2 THR A 278     239.800 307.497 283.984  1.00136.65           C
ATOM   1848  N   ASN A 279     242.428 305.994 280.560  1.00125.94           N
ATOM   1849  CA  ASN A 279     243.356 305.961 279.451  1.00125.94           C
ATOM   1850  C   ASN A 279     242.714 305.207 278.305  1.00125.94           C
ATOM   1851  O   ASN A 279     242.004 304.223 278.517  1.00125.94           O
ATOM   1852  CB  ASN A 279     244.675 305.306 279.828  1.00125.94           C
ATOM   1853  CG  ASN A 279     245.649 305.297 278.677  1.00125.94           C
ATOM   1854  OD1 ASN A 279     245.394 305.886 277.625  1.00125.94           O
ATOM   1855  ND2 ASN A 279     246.775 304.633 278.867  1.00125.94           N
ATOM   1856  N   ASN A 280     242.945 305.695 277.099  1.00125.46           N
ATOM   1857  CA  ASN A 280     242.474 305.024 275.904  1.00125.46           C
ATOM   1858  C   ASN A 280     243.464 304.002 275.373  1.00125.46           C
ATOM   1859  O   ASN A 280     243.170 303.355 274.364  1.00125.46           O
ATOM   1860  CB  ASN A 280     242.199 306.052 274.823  1.00125.46           C
ATOM   1861  CG  ASN A 280     243.424 306.858 274.494  1.00125.46           C
ATOM   1862  OD1 ASN A 280     244.428 306.789 275.203  1.00125.46           O
ATOM   1863  ND2 ASN A 280     243.355 307.629 273.420  1.00125.46           N
ATOM   1864  N   ALA A 281     244.632 303.862 275.998  1.00117.89           N
ATOM   1865  CA  ALA A 281     245.700 303.022 275.473  1.00117.89           C
ATOM   1866  C   ALA A 281     245.794 301.658 276.155  1.00117.89           C
ATOM   1867  O   ALA A 281     246.700 300.882 275.842  1.00117.89           O
ATOM   1868  CB  ALA A 281     247.036 303.755 275.585  1.00117.89           C
ATOM   1869  N   LYS A 282     244.873 301.339 277.048  1.00109.38           N
ATOM   1870  CA  LYS A 282     244.802 300.032 277.672  1.00109.38           C
ATOM   1871  C   LYS A 282     243.714 299.240 276.971  1.00109.38           C
ATOM   1872  O   LYS A 282     243.227 299.629 275.908  1.00109.38           O
ATOM   1873  CB  LYS A 282     244.534 300.147 279.173  1.00109.38           C
ATOM   1874  CG  LYS A 282     245.550 300.976 279.889  1.00109.38           C
ATOM   1875  CD  LYS A 282     246.921 300.665 279.346  1.00109.38           C
ATOM   1876  CE  LYS A 282     247.963 301.590 279.918  1.00109.38           C
ATOM   1877  NZ  LYS A 282     249.252 301.453 279.189  1.00109.38           N
ATOM   1878  N   ASN A 283     243.348 298.109 277.550  1.00104.01           N
ATOM   1879  CA  ASN A 283     242.282 297.298 276.993  1.00104.01           C
ATOM   1880  C   ASN A 283     241.278 297.002 278.086  1.00104.01           C
ATOM   1881  O   ASN A 283     241.645 296.885 279.256  1.00104.01           O
ATOM   1882  CB  ASN A 283     242.827 296.002 276.401  1.00104.01           C
ATOM   1883  CG  ASN A 283     243.643 296.235 275.159  1.00104.01           C
ATOM   1884  OD1 ASN A 283     243.757 297.358 274.685  1.00104.01           O
ATOM   1885  ND2 ASN A 283     244.223 295.171 274.625  1.00104.01           N
ATOM   1886  N   ILE A 284     240.022 296.907 277.711  1.00 98.80           N
ATOM   1887  CA  ILE A 284     238.965 296.623 278.665  1.00 98.80           C
ATOM   1888  C   ILE A 284     238.676 295.135 278.642  1.00 98.80           C
ATOM   1889  O   ILE A 284     238.377 294.571 277.583  1.00 98.80           O
ATOM   1890  CB  ILE A 284     237.708 297.437 278.343  1.00 98.80           C
ATOM   1891  CG1 ILE A 284     238.007 298.927 278.490  1.00 98.80           C
ATOM   1892  CG2 ILE A 284     236.575 297.015 279.243  1.00 98.80           C
ATOM   1893  CD1 ILE A 284     238.511 299.580 277.219  1.00 98.80           C
ATOM   1894  N   LEU A 285     238.751 294.505 279.809  1.00103.37           N
ATOM   1895  CA  LEU A 285     238.573 293.068 279.967  1.00103.37           C
ATOM   1896  C   LEU A 285     237.193 292.866 280.581  1.00103.37           C
ATOM   1897  O   LEU A 285     236.988 293.106 281.772  1.00103.37           O
ATOM   1898  CB  LEU A 285     239.660 292.463 280.849  1.00103.37           C
ATOM   1899  CG  LEU A 285     241.138 292.404 280.443  1.00103.37           C
ATOM   1900  CD1 LEU A 285     241.495 290.992 280.021  1.00103.37           C
ATOM   1901  CD2 LEU A 285     241.542 293.396 279.362  1.00103.37           C
ATOM   1902  N   VAL A 286     236.248 292.476 279.751  1.00 97.31           N
ATOM   1903  CA  VAL A 286     234.894 292.189 280.195  1.00 97.31           C
ATOM   1904  C   VAL A 286     234.796 290.712 280.529  1.00 97.31           C
ATOM   1905  O   VAL A 286     235.369 289.871 279.834  1.00 97.31           O
ATOM   1906  CB  VAL A 286     233.884 292.574 279.101  1.00 97.31           C
ATOM   1907  CG1 VAL A 286     232.469 292.440 279.612  1.00 97.31           C
ATOM   1908  CG2 VAL A 286     234.170 293.960 278.568  1.00 97.31           C
ATOM   1909  N   GLN A 287     234.042 290.379 281.570  1.00100.87           N
ATOM   1910  CA  GLN A 287     233.934 288.974 281.962  1.00100.87           C
ATOM   1911  C   GLN A 287     232.488 288.652 282.311  1.00100.87           C
ATOM   1912  O   GLN A 287     231.958 289.194 283.279  1.00100.87           O
ATOM   1913  CB  GLN A 287     234.857 288.688 283.131  1.00100.87           C
ATOM   1914  CG  GLN A 287     234.635 287.364 283.774  1.00100.87           C
ATOM   1915  CD  GLN A 287     235.358 287.272 285.087  1.00100.87           C
ATOM   1916  OE1 GLN A 287     235.983 288.234 285.528  1.00100.87           O
ATOM   1917  NE2 GLN A 287     235.286 286.113 285.724  1.00100.87           N
ATOM   1918  N   PHE A 288     231.862 287.751 281.558  1.00 98.35           N
ATOM   1919  CA  PHE A 288     230.416 287.613 281.638  1.00 98.35           C
ATOM   1920  C   PHE A 288     229.997 286.784 282.846  1.00 98.35           C
ATOM   1921  O   PHE A 288     230.810 286.136 283.510  1.00 98.35           O
ATOM   1922  CB  PHE A 288     229.852 286.955 280.387  1.00 98.35           C
ATOM   1923  CG  PHE A 288     230.192 287.660 279.130  1.00 98.35           C
ATOM   1924  CD1 PHE A 288     230.788 288.898 279.154  1.00 98.35           C
ATOM   1925  CD2 PHE A 288     229.885 287.097 277.917  1.00 98.35           C
ATOM   1926  CE1 PHE A 288     231.098 289.546 277.994  1.00 98.35           C
ATOM   1927  CE2 PHE A 288     230.186 287.749 276.751  1.00 98.35           C
ATOM   1928  CZ  PHE A 288     230.792 288.974 276.790  1.00 98.35           C
ATOM   1929  N   ASN A 289     228.690 286.822 283.127  1.00106.05           N
ATOM   1930  CA  ASN A 289     228.038 285.836 283.978  1.00106.05           C
ATOM   1931  C   ASN A 289     227.546 284.633 283.204  1.00106.05           C
ATOM   1932  O   ASN A 289     227.506 283.530 283.755  1.00106.05           O
ATOM   1933  CB  ASN A 289     226.814 286.419 284.696  1.00106.05           C
ATOM   1934  CG  ASN A 289     227.169 287.343 285.825  1.00106.05           C
ATOM   1935  OD1 ASN A 289     226.672 288.461 285.898  1.00106.05           O
ATOM   1936  ND2 ASN A 289     228.022 286.881 286.721  1.00106.05           N
ATOM   1937  N   THR A 290     227.156 284.822 281.961  1.00 96.42           N
ATOM   1938  CA  THR A 290     226.427 283.786 281.276  1.00 96.42           C
ATOM   1939  C   THR A 290     227.189 283.303 280.063  1.00 96.42           C
ATOM   1940  O   THR A 290     227.544 284.099 279.183  1.00 96.42           O
ATOM   1941  CB  THR A 290     225.048 284.289 280.858  1.00 96.42           C
ATOM   1942  OG1 THR A 290     224.265 284.554 282.030  1.00 96.42           O
ATOM   1943  CG2 THR A 290     224.348 283.253 280.001  1.00 96.42           C
ATOM   1944  N   PRO A 291     227.443 282.000 279.983  1.00 88.24           N
ATOM   1945  CA  PRO A 291     228.166 281.460 278.837  1.00 88.24           C
ATOM   1946  C   PRO A 291     227.309 281.615 277.596  1.00 88.24           C
ATOM   1947  O   PRO A 291     226.411 280.814 277.341  1.00 88.24           O
ATOM   1948  CB  PRO A 291     228.355 279.986 279.207  1.00 88.24           C
ATOM   1949  CG  PRO A 291     228.226 279.953 280.689  1.00 88.24           C
ATOM   1950  CD  PRO A 291     227.207 280.984 281.015  1.00 88.24           C
ATOM   1951  N   VAL A 292     227.614 282.630 276.805  1.00 84.15           N
ATOM   1952  CA  VAL A 292     226.910 282.848 275.556  1.00 84.15           C
ATOM   1953  C   VAL A 292     227.464 281.834 274.565  1.00 84.15           C
ATOM   1954  O   VAL A 292     228.667 281.797 274.290  1.00 84.15           O
ATOM   1955  CB  VAL A 292     227.049 284.297 275.081  1.00 84.15           C
ATOM   1956  CG1 VAL A 292     226.775 285.213 276.247  1.00 84.15           C
ATOM   1957  CG2 VAL A 292     228.414 284.602 274.542  1.00 84.15           C
ATOM   1958  N   GLN A 293     226.605 280.935 274.114  1.00 81.12           N
ATOM   1959  CA  GLN A 293     227.077 279.849 273.281  1.00 81.12           C
ATOM   1960  C   GLN A 293     227.576 280.367 271.947  1.00 81.12           C
ATOM   1961  O   GLN A 293     227.255 281.477 271.523  1.00 81.12           O
ATOM   1962  CB  GLN A 293     225.983 278.820 273.041  1.00 81.12           C
ATOM   1963  CG  GLN A 293     225.861 277.783 274.113  1.00 81.12           C
ATOM   1964  CD  GLN A 293     225.325 276.480 273.564  1.00 81.12           C
ATOM   1965  OE1 GLN A 293     224.971 276.389 272.389  1.00 81.12           O
ATOM   1966  NE2 GLN A 293     225.269 275.459 274.408  1.00 81.12           N
ATOM   1967  N   ILE A 294     228.411 279.560 271.310  1.00 81.36           N
ATOM   1968  CA  ILE A 294     228.768 279.727 269.914  1.00 81.36           C
ATOM   1969  C   ILE A 294     229.052 278.357 269.331  1.00 81.36           C
ATOM   1970  O   ILE A 294     229.773 277.548 269.929  1.00 81.36           O
ATOM   1971  CB  ILE A 294     229.973 280.660 269.738  1.00 81.36           C
ATOM   1972  CG1 ILE A 294     230.492 280.576 268.311  1.00 81.36           C
ATOM   1973  CG2 ILE A 294     231.043 280.312 270.721  1.00 81.36           C
ATOM   1974  CD1 ILE A 294     231.545 281.590 268.023  1.00 81.36           C
ATOM   1975  N   ASN A 295     228.477 278.098 268.164  1.00 87.63           N
ATOM   1976  CA  ASN A 295     228.622 276.826 267.469  1.00 87.63           C
ATOM   1977  C   ASN A 295     229.438 277.098 266.220  1.00 87.63           C
ATOM   1978  O   ASN A 295     228.983 277.817 265.335  1.00 87.63           O
ATOM   1979  CB  ASN A 295     227.263 276.243 267.087  1.00 87.63           C
ATOM   1980  CG  ASN A 295     226.523 275.656 268.262  1.00 87.63           C
ATOM   1981  OD1 ASN A 295     226.951 275.785 269.406  1.00 87.63           O
ATOM   1982  ND2 ASN A 295     225.387 275.019 267.985  1.00 87.63           N
ATOM   1983  N   CYS A 296     230.634 276.552 266.134  1.00 79.59           N
ATOM   1984  CA  CYS A 296     231.443 276.731 264.948  1.00 79.59           C
ATOM   1985  C   CYS A 296     231.606 275.410 264.227  1.00 79.59           C
ATOM   1986  O   CYS A 296     231.679 274.346 264.846  1.00 79.59           O
ATOM   1987  CB  CYS A 296     232.797 277.294 265.319  1.00 79.59           C
ATOM   1988  SG  CYS A 296     232.631 278.912 265.999  1.00 79.59           S
ATOM   1989  N   THR A 297     231.659 275.475 262.908  1.00 73.04           N
ATOM   1990  CA  THR A 297     231.869 274.222 262.211  1.00 73.04           C
ATOM   1991  C   THR A 297     232.555 274.437 260.886  1.00 73.04           C
ATOM   1992  O   THR A 297     232.479 275.506 260.282  1.00 73.04           O
ATOM   1993  CB  THR A 297     230.582 273.471 261.942  1.00 73.04           C
ATOM   1994  OG1 THR A 297     230.893 272.356 261.103  1.00 73.04           O
ATOM   1995  CG2 THR A 297     229.635 274.353 261.212  1.00 73.04           C
ATOM   1996  N   ARG A 298     233.224 273.384 260.460  1.00 71.42           N
ATOM   1997  CA  ARG A 298     233.766 273.231 259.121  1.00 71.42           C
ATOM   1998  C   ARG A 298     233.085 272.004 258.553  1.00 71.42           C
ATOM   1999  O   ARG A 298     233.445 270.873 258.914  1.00 71.42           O
ATOM   2000  CB  ARG A 298     235.279 273.044 259.170  1.00 71.42           C
ATOM   2001  CG  ARG A 298     235.894 272.469 257.938  1.00 71.42           C
ATOM   2002  CD  ARG A 298     237.273 272.000 258.294  1.00 71.42           C
ATOM   2003  NE  ARG A 298     238.098 271.825 257.116  1.00 71.42           N
ATOM   2004  CZ  ARG A 298     238.247 270.668 256.490  1.00 71.42           C
ATOM   2005  NH1 ARG A 298     237.626 269.596 256.945  1.00 71.42           N
ATOM   2006  NH2 ARG A 298     239.015 270.585 255.417  1.00 71.42           N
ATOM   2007  N   PRO A 299     232.055 272.164 257.768  1.00 75.49           N
ATOM   2008  CA  PRO A 299     231.304 271.004 257.287  1.00 75.49           C
ATOM   2009  C   PRO A 299     231.806 270.417 255.981  1.00 75.49           C
ATOM   2010  O   PRO A 299     231.056 270.366 255.006  1.00 75.49           O
ATOM   2011  CB  PRO A 299     229.894 271.564 257.125  1.00 75.49           C
ATOM   2012  CG  PRO A 299     230.119 272.988 256.832  1.00 75.49           C
ATOM   2013  CD  PRO A 299     231.280 273.403 257.657  1.00 75.49           C
ATOM   2014  N   ASN A 300     233.057 269.979 255.932  1.00 76.73           N
ATOM   2015  CA  ASN A 300     233.588 269.258 254.783  1.00 76.73           C
ATOM   2016  C   ASN A 300     234.105 267.904 255.238  1.00 76.73           C
ATOM   2017  O   ASN A 300     234.597 267.769 256.360  1.00 76.73           O
ATOM   2018  CB  ASN A 300     234.717 270.027 254.109  1.00 76.73           C
ATOM   2019  CG  ASN A 300     234.387 271.468 253.911  1.00 76.73           C
ATOM   2020  OD1 ASN A 300     233.239 271.869 254.039  1.00 76.73           O
ATOM   2021  ND2 ASN A 300     235.389 272.266 253.585  1.00 76.73           N
ATOM   2022  N   ASN A 301     233.962 266.897 254.388  1.00 92.25           N
ATOM   2023  CA  ASN A 301     234.702 265.652 254.559  1.00 92.25           C
ATOM   2024  C   ASN A 301     235.931 265.844 253.678  1.00 92.25           C
ATOM   2025  O   ASN A 301     235.863 265.766 252.453  1.00 92.25           O
ATOM   2026  CB  ASN A 301     233.844 264.450 254.176  1.00 92.25           C
ATOM   2027  CG  ASN A 301     234.317 263.134 254.797  1.00 92.25           C
ATOM   2028  OD1 ASN A 301     234.915 263.118 255.866  1.00 92.25           O
ATOM   2029  ND2 ASN A 301     234.032 262.022 254.110  1.00 92.25           N
ATOM   2030  N   ASN A 302     237.048 266.210 254.305  1.00 71.84           N
ATOM   2031  CA  ASN A 302     238.304 266.486 253.623  1.00 71.84           C
ATOM   2032  C   ASN A 302     239.221 265.270 253.663  1.00 71.84           C
ATOM   2033  O   ASN A 302     239.287 264.546 254.653  1.00 71.84           O
ATOM   2034  CB  ASN A 302     239.007 267.643 254.295  1.00 71.84           C
ATOM   2035  CG  ASN A 302     239.248 267.366 255.752  1.00 71.84           C
ATOM   2036  OD1 ASN A 302     238.574 266.529 256.347  1.00 71.84           O
ATOM   2037  ND2 ASN A 302     240.205 268.057 256.340  1.00 71.84           N
ATOM   2038  N   THR A 303     240.003 265.093 252.612  1.00 74.23           N
ATOM   2039  CA  THR A 303     240.797 263.885 252.453  1.00 74.23           C
ATOM   2040  C   THR A 303     242.274 264.184 252.643  1.00 74.23           C
ATOM   2041  O   THR A 303     242.791 265.157 252.093  1.00 74.23           O
ATOM   2042  CB  THR A 303     240.580 263.279 251.078  1.00 74.23           C
ATOM   2043  OG1 THR A 303     240.828 264.278 250.087  1.00 74.23           O
ATOM   2044  CG2 THR A 303     239.172 262.788 250.932  1.00 74.23           C
ATOM   2045  N   ARG A 304     242.957 263.326 253.395  1.00 64.00           N
ATOM   2046  CA  ARG A 304     244.382 263.475 253.653  1.00 64.00           C
ATOM   2047  C   ARG A 304     245.168 262.699 252.614  1.00 64.00           C
ATOM   2048  O   ARG A 304     245.077 261.472 252.547  1.00 64.00           O
ATOM   2049  CB  ARG A 304     244.753 262.987 255.047  1.00 64.00           C
ATOM   2050  CG  ARG A 304     244.610 264.039 256.079  1.00 64.00           C
ATOM   2051  CD  ARG A 304     245.574 263.825 257.205  1.00 64.00           C
ATOM   2052  NE  ARG A 304     245.250 262.656 257.995  1.00 64.00           N
ATOM   2053  CZ  ARG A 304     245.555 262.544 259.277  1.00 64.00           C
ATOM   2054  NH1 ARG A 304     246.174 263.531 259.895  1.00 64.00           N
ATOM   2055  NH2 ARG A 304     245.229 261.456 259.945  1.00 64.00           N
ATOM   2056  N   LYS A 305     245.945 263.410 251.821  1.00 58.24           N
ATOM   2057  CA  LYS A 305     246.795 262.809 250.808  1.00 58.24           C
ATOM   2058  C   LYS A 305     248.224 262.892 251.316  1.00 58.24           C
ATOM   2059  O   LYS A 305     248.715 263.985 251.604  1.00 58.24           O
ATOM   2060  CB  LYS A 305     246.626 263.542 249.488  1.00 58.24           C
ATOM   2061  CG  LYS A 305     247.585 263.113 248.453  1.00 58.24           C
ATOM   2062  CD  LYS A 305     247.272 263.788 247.158  1.00 58.24           C
ATOM   2063  CE  LYS A 305     248.162 263.229 246.091  1.00 58.24           C
ATOM   2064  NZ  LYS A 305     248.257 261.758 246.247  1.00 58.24           N
ATOM   2065  N   SER A 306     248.874 261.748 251.483  1.00 55.73           N
ATOM   2066  CA  SER A 306     250.237 261.761 251.993  1.00 55.73           C
ATOM   2067  C   SER A 306     251.251 261.785 250.862  1.00 55.73           C
ATOM   2068  O   SER A 306     251.203 260.964 249.947  1.00 55.73           O
ATOM   2069  CB  SER A 306     250.479 260.558 252.887  1.00 55.73           C
ATOM   2070  OG  SER A 306     249.962 260.810 254.178  1.00 55.73           O
ATOM   2071  N   ILE A 307     252.188 262.722 250.939  1.00 59.67           N
ATOM   2072  CA  ILE A 307     253.255 262.850 249.962  1.00 59.67           C
ATOM   2073  C   ILE A 307     254.552 262.583 250.696  1.00 59.67           C
ATOM   2074  O   ILE A 307     254.847 263.236 251.698  1.00 59.67           O
ATOM   2075  CB  ILE A 307     253.297 264.233 249.314  1.00 59.67           C
ATOM   2076  CG1 ILE A 307     251.921 264.665 248.869  1.00 59.67           C
ATOM   2077  CG2 ILE A 307     254.174 264.196 248.101  1.00 59.67           C
ATOM   2078  CD1 ILE A 307     251.961 265.964 248.144  1.00 59.67           C
ATOM   2079  N   ARG A 308     255.338 261.646 250.202  1.00 61.94           N
ATOM   2080  CA  ARG A 308     256.590 261.322 250.861  1.00 61.94           C
ATOM   2081  C   ARG A 308     257.651 262.318 250.428  1.00 61.94           C
ATOM   2082  O   ARG A 308     258.130 262.258 249.295  1.00 61.94           O
ATOM   2083  CB  ARG A 308     257.000 259.904 250.504  1.00 61.94           C
ATOM   2084  CG  ARG A 308     255.860 258.944 250.583  1.00 61.94           C
ATOM   2085  CD  ARG A 308     256.295 257.583 250.140  1.00 61.94           C
ATOM   2086  NE  ARG A 308     257.594 257.262 250.702  1.00 61.94           N
ATOM   2087  CZ  ARG A 308     257.784 256.930 251.970  1.00 61.94           C
ATOM   2088  NH1 ARG A 308     256.759 256.897 252.809  1.00 61.94           N
ATOM   2089  NH2 ARG A 308     259.003 256.647 252.403  1.00 61.94           N
ATOM   2090  N   ILE A 309     258.024 263.239 251.309  1.00 63.58           N
ATOM   2091  CA  ILE A 309     259.274 263.953 251.088  1.00 63.58           C
ATOM   2092  C   ILE A 309     260.372 263.112 251.705  1.00 63.58           C
ATOM   2093  O   ILE A 309     260.832 263.373 252.821  1.00 63.58           O
ATOM   2094  CB  ILE A 309     259.258 265.373 251.665  1.00 63.58           C
ATOM   2095  CG1 ILE A 309     258.723 265.365 253.089  1.00 63.58           C
ATOM   2096  CG2 ILE A 309     258.449 266.265 250.798  1.00 63.58           C
ATOM   2097  CD1 ILE A 309     258.981 266.632 253.819  1.00 63.58           C
ATOM   2098  N   GLY A 312     260.802 262.095 250.975  1.00 61.01           N
ATOM   2099  CA  GLY A 312     261.657 261.088 251.541  1.00 61.01           C
ATOM   2100  C   GLY A 312     262.994 261.675 251.881  1.00 61.01           C
ATOM   2101  O   GLY A 312     263.326 262.790 251.481  1.00 61.01           O
ATOM   2102  N   PRO A 313     263.792 260.939 252.633  1.00 49.61           N
ATOM   2103  CA  PRO A 313     263.484 259.649 253.216  1.00 49.61           C
ATOM   2104  C   PRO A 313     262.698 259.795 254.476  1.00 49.61           C
ATOM   2105  O   PRO A 313     263.097 260.563 255.331  1.00 49.61           O
ATOM   2106  CB  PRO A 313     264.852 259.085 253.551  1.00 49.61           C
ATOM   2107  CG  PRO A 313     265.831 260.043 252.987  1.00 49.61           C
ATOM   2108  CD  PRO A 313     265.163 261.336 252.938  1.00 49.61           C
ATOM   2109  N   GLY A 314     261.594 259.079 254.605  1.00 61.54           N
ATOM   2110  CA  GLY A 314     260.945 258.929 255.880  1.00 61.54           C
ATOM   2111  C   GLY A 314     260.062 260.087 256.290  1.00 61.54           C
ATOM   2112  O   GLY A 314     259.162 259.907 257.114  1.00 61.54           O
ATOM   2113  N   GLN A 315     260.300 261.270 255.751  1.00 53.47           N
ATOM   2114  CA  GLN A 315     259.460 262.405 256.078  1.00 53.47           C
ATOM   2115  C   GLN A 315     258.275 262.480 255.126  1.00 53.47           C
ATOM   2116  O   GLN A 315     258.428 262.340 253.909  1.00 53.47           O
ATOM   2117  CB  GLN A 315     260.298 263.670 256.048  1.00 53.47           C
ATOM   2118  CG  GLN A 315     261.394 263.588 257.073  1.00 53.47           C
ATOM   2119  CD  GLN A 315     262.556 264.472 256.753  1.00 53.47           C
ATOM   2120  OE1 GLN A 315     262.586 265.117 255.710  1.00 53.47           O
ATOM   2121  NE2 GLN A 315     263.528 264.516 257.650  1.00 53.47           N
ATOM   2122  N   ALA A 316     257.089 262.685 255.688  1.00 53.23           N
ATOM   2123  CA  ALA A 316     255.857 262.628 254.918  1.00 53.23           C
ATOM   2124  C   ALA A 316     255.003 263.846 255.224  1.00 53.23           C
ATOM   2125  O   ALA A 316     254.930 264.285 256.373  1.00 53.23           O
ATOM   2126  CB  ALA A 316     255.091 261.348 255.223  1.00 53.23           C
ATOM   2127  N   PHE A 317     254.365 264.384 254.191  1.00 59.96           N
ATOM   2128  CA  PHE A 317     253.634 265.637 254.252  1.00 59.96           C
ATOM   2129  C   PHE A 317     252.169 265.430 253.925  1.00 59.96           C
ATOM   2130  O   PHE A 317     251.837 264.806 252.916  1.00 59.96           O
ATOM   2131  CB  PHE A 317     254.249 266.622 253.276  1.00 59.96           C
ATOM   2132  CG  PHE A 317     253.434 267.829 253.053  1.00 59.96           C
ATOM   2133  CD1 PHE A 317     253.212 268.714 254.075  1.00 59.96           C
ATOM   2134  CD2 PHE A 317     252.946 268.118 251.811  1.00 59.96           C
ATOM   2135  CE1 PHE A 317     252.480 269.845 253.878  1.00 59.96           C
ATOM   2136  CE2 PHE A 317     252.229 269.247 251.608  1.00 59.96           C
ATOM   2137  CZ  PHE A 317     251.998 270.120 252.646  1.00 59.96           C
ATOM   2138  N   TYR A 318     251.301 265.986 254.761  1.00 64.12           N
ATOM   2139  CA  TYR A 318     249.863 265.762 254.670  1.00 64.12           C
ATOM   2140  C   TYR A 318     249.203 266.915 253.930  1.00 64.12           C
ATOM   2141  O   TYR A 318     249.034 267.997 254.491  1.00 64.12           O
ATOM   2142  CB  TYR A 318     249.266 265.638 256.060  1.00 64.12           C
ATOM   2143  CG  TYR A 318     249.841 264.530 256.874  1.00 64.12           C
ATOM   2144  CD1 TYR A 318     249.932 263.248 256.371  1.00 64.12           C
ATOM   2145  CD2 TYR A 318     250.294 264.770 258.151  1.00 64.12           C
ATOM   2146  CE1 TYR A 318     250.454 262.240 257.124  1.00 64.12           C
ATOM   2147  CE2 TYR A 318     250.815 263.779 258.906  1.00 64.12           C
ATOM   2148  CZ  TYR A 318     250.897 262.513 258.396  1.00 64.12           C
ATOM   2149  OH  TYR A 318     251.431 261.515 259.168  1.00 64.12           O
ATOM   2150  N   ALA A 319     248.814 266.691 252.683  1.00 64.68           N
ATOM   2151  CA  ALA A 319     248.138 267.729 251.927  1.00 64.68           C
ATOM   2152  C   ALA A 319     246.644 267.453 251.846  1.00 64.68           C
ATOM   2153  O   ALA A 319     246.169 266.346 252.118  1.00 64.68           O
ATOM   2154  CB  ALA A 319     248.730 267.843 250.529  1.00 64.68           C
ATOM   2155  N   THR A 320     245.905 268.476 251.428  1.00 73.75           N
ATOM   2156  CA  THR A 320     244.451 268.407 251.294  1.00 73.75           C
ATOM   2157  C   THR A 320     244.124 267.661 250.010  1.00 73.75           C
ATOM   2158  O   THR A 320     244.100 268.248 248.928  1.00 73.75           O
ATOM   2159  CB  THR A 320     243.840 269.804 251.275  1.00 73.75           C
ATOM   2160  OG1 THR A 320     244.803 270.736 250.768  1.00 73.75           O
ATOM   2161  CG2 THR A 320     243.426 270.225 252.663  1.00 73.75           C
ATOM   2162  N   GLY A 321     243.867 266.368 250.132  1.00 76.62           N
ATOM   2163  CA  GLY A 321     243.555 265.557 248.980  1.00 76.62           C
ATOM   2164  C   GLY A 321     242.354 266.079 248.231  1.00 76.62           C
ATOM   2165  O   GLY A 321     242.465 266.464 247.066  1.00 76.62           O
ATOM   2166  N   ASP A 321A    241.197 266.088 248.880  1.00 86.14           N
ATOM   2167  CA  ASP A 321A    240.026 266.705 248.289  1.00 86.14           C
ATOM   2168  C   ASP A 321A    238.999 266.958 249.384  1.00 86.14           C
ATOM   2169  O   ASP A 321A    239.202 266.612 250.552  1.00 86.14           O
ATOM   2170  CB  ASP A 321A    239.456 265.841 247.159  1.00 86.14           C
ATOM   2171  CG  ASP A 321A    238.494 266.611 246.262  1.00 86.14           C
ATOM   2172  OD1 ASP A 321A    237.707 267.439 246.772  1.00 86.14           O
ATOM   2173  OD2 ASP A 321A    238.534 266.395 245.036  1.00 86.14           O
ATOM   2174  N   ILE A 322     237.886 267.561 248.979  1.00 84.64           N
ATOM   2175  CA  ILE A 322     236.790 267.950 249.848  1.00 84.64           C
ATOM   2176  C   ILE A 322     235.530 267.304 249.315  1.00 84.64           C
ATOM   2177  O   ILE A 322     235.231 267.407 248.120  1.00 84.64           O
ATOM   2178  CB  ILE A 322     236.638 269.472 249.901  1.00 84.64           C
ATOM   2179  CG1 ILE A 322     236.656 270.027 248.479  1.00 84.64           C
ATOM   2180  CG2 ILE A 322     237.713 270.075 250.755  1.00 84.64           C
ATOM   2181  CD1 ILE A 322     236.307 271.469 248.393  1.00 84.64           C
ATOM   2182  N   ILE A 323     234.816 266.605 250.184  1.00 89.04           N
ATOM   2183  CA  ILE A 323     233.540 266.025 249.828  1.00 89.04           C
ATOM   2184  C   ILE A 323     232.520 266.431 250.880  1.00 89.04           C
ATOM   2185  O   ILE A 323     232.859 266.745 252.020  1.00 89.04           O
ATOM   2186  CB  ILE A 323     233.628 264.499 249.672  1.00 89.04           C
ATOM   2187  CG1 ILE A 323     234.172 263.864 250.936  1.00 89.04           C
ATOM   2188  CG2 ILE A 323     234.555 264.150 248.544  1.00 89.04           C
ATOM   2189  CD1 ILE A 323     234.237 262.366 250.894  1.00 89.04           C
ATOM   2190  N   GLY A 324     231.256 266.420 250.485  1.00 97.04           N
ATOM   2191  CA  GLY A 324     230.188 266.810 251.377  1.00 97.04           C
ATOM   2192  C   GLY A 324     229.588 268.160 251.049  1.00 97.04           C
ATOM   2193  O   GLY A 324     229.860 268.782 250.018  1.00 97.04           O
ATOM   2194  N   ASP A 325     228.720 268.601 251.953  1.00 99.48           N
ATOM   2195  CA  ASP A 325     228.059 269.886 251.789  1.00 99.48           C
ATOM   2196  C   ASP A 325     229.088 271.001 251.878  1.00 99.48           C
ATOM   2197  O   ASP A 325     229.586 271.316 252.960  1.00 99.48           O
ATOM   2198  CB  ASP A 325     226.979 270.058 252.857  1.00 99.48           C
ATOM   2199  CG  ASP A 325     225.899 271.065 252.457  1.00 99.48           C
ATOM   2200  OD1 ASP A 325     225.173 270.812 251.468  1.00 99.48           O
ATOM   2201  OD2 ASP A 325     225.766 272.100 253.143  1.00 99.48           O
ATOM   2202  N   ILE A 326     229.393 271.608 250.740  1.00 92.67           N
ATOM   2203  CA  ILE A 326     230.390 272.666 250.657  1.00 92.67           C
ATOM   2204  C   ILE A 326     229.703 273.940 251.129  1.00 92.67           C
ATOM   2205  O   ILE A 326     229.430 274.858 250.364  1.00 92.67           O
ATOM   2206  CB  ILE A 326     230.960 272.788 249.245  1.00 92.67           C
ATOM   2207  CG1 ILE A 326     231.922 273.967 249.103  1.00 92.67           C
ATOM   2208  CG2 ILE A 326     229.875 272.827 248.225  1.00 92.67           C
ATOM   2209  CD1 ILE A 326     232.539 274.058 247.729  1.00 92.67           C
ATOM   2210  N   ARG A 327     229.462 274.021 252.414  1.00 95.94           N
ATOM   2211  CA  ARG A 327     229.007 275.284 252.944  1.00 95.94           C
ATOM   2212  C   ARG A 327     230.236 276.121 253.202  1.00 95.94           C
ATOM   2213  O   ARG A 327     231.345 275.761 252.809  1.00 95.94           O
ATOM   2214  CB  ARG A 327     228.167 275.093 254.203  1.00 95.94           C
ATOM   2215  CG  ARG A 327     226.676 275.074 253.936  1.00 95.94           C
ATOM   2216  CD  ARG A 327     225.867 275.073 255.222  1.00 95.94           C
ATOM   2217  NE  ARG A 327     226.162 276.227 256.062  1.00 95.94           N
ATOM   2218  CZ  ARG A 327     225.713 277.452 255.826  1.00 95.94           C
ATOM   2219  NH1 ARG A 327     224.952 277.685 254.771  1.00 95.94           N
ATOM   2220  NH2 ARG A 327     226.026 278.445 256.643  1.00 95.94           N
ATOM   2221  N   GLN A 328     230.044 277.257 253.837  1.00 84.43           N
ATOM   2222  CA  GLN A 328     231.152 278.101 254.229  1.00 84.43           C
ATOM   2223  C   GLN A 328     231.365 277.968 255.724  1.00 84.43           C
ATOM   2224  O   GLN A 328     230.412 278.024 256.501  1.00 84.43           O
ATOM   2225  CB  GLN A 328     230.889 279.549 253.852  1.00 84.43           C
ATOM   2226  CG  GLN A 328     231.845 280.506 254.479  1.00 84.43           C
ATOM   2227  CD  GLN A 328     231.523 281.919 254.104  1.00 84.43           C
ATOM   2228  OE1 GLN A 328     230.690 282.160 253.235  1.00 84.43           O
ATOM   2229  NE2 GLN A 328     232.173 282.870 254.757  1.00 84.43           N
ATOM   2230  N   ALA A 329     232.611 277.764 256.119  1.00 80.26           N
ATOM   2231  CA  ALA A 329     232.909 277.615 257.530  1.00 80.26           C
ATOM   2232  C   ALA A 329     232.409 278.828 258.286  1.00 80.26           C
ATOM   2233  O   ALA A 329     232.566 279.962 257.834  1.00 80.26           O
ATOM   2234  CB  ALA A 329     234.404 277.449 257.736  1.00 80.26           C
ATOM   2235  N   HIS A 330     231.792 278.592 259.435  1.00 82.85           N
ATOM   2236  CA  HIS A 330     231.082 279.675 260.087  1.00 82.85           C
ATOM   2237  C   HIS A 330     230.788 279.327 261.533  1.00 82.85           C
ATOM   2238  O   HIS A 330     231.147 278.257 262.035  1.00 82.85           O
ATOM   2239  CB  HIS A 330     229.791 279.972 259.349  1.00 82.85           C
ATOM   2240  CG  HIS A 330     228.914 278.778 259.190  1.00 82.85           C
ATOM   2241  ND1 HIS A 330     229.114 277.840 258.204  1.00 82.85           N
ATOM   2242  CD2 HIS A 330     227.829 278.371 259.887  1.00 82.85           C
ATOM   2243  CE1 HIS A 330     228.184 276.907 258.296  1.00 82.85           C
ATOM   2244  NE2 HIS A 330     227.391 277.206 259.308  1.00 82.85           N
ATOM   2245  N   CYS A 331     230.131 280.272 262.201  1.00 89.50           N
ATOM   2246  CA  CYS A 331     229.720 280.123 263.588  1.00 89.50           C
ATOM   2247  C   CYS A 331     228.371 280.790 263.837  1.00 89.50           C
ATOM   2248  O   CYS A 331     228.114 281.903 263.375  1.00 89.50           O
ATOM   2249  CB  CYS A 331     230.757 280.710 264.530  1.00 89.50           C
ATOM   2250  SG  CYS A 331     232.386 280.025 264.329  1.00 89.50           S
ATOM   2251  N   ASN A 332     227.529 280.104 264.600  1.00 91.40           N
ATOM   2252  CA  ASN A 332     226.204 280.558 264.982  1.00 91.40           C
ATOM   2253  C   ASN A 332     226.221 281.062 266.410  1.00 91.40           C
ATOM   2254  O   ASN A 332     226.946 280.524 267.257  1.00 91.40           O
ATOM   2255  CB  ASN A 332     225.189 279.427 264.881  1.00 91.40           C
ATOM   2256  CG  ASN A 332     224.963 278.991 263.476  1.00 91.40           C
ATOM   2257  OD1 ASN A 332     225.686 279.382 262.571  1.00 91.40           O
ATOM   2258  ND2 ASN A 332     223.947 278.191 263.272  1.00 91.40           N
ATOM   2259  N   VAL A 333     225.395 282.068 266.679  1.00103.45           N
ATOM   2260  CA  VAL A 333     225.238 282.581 268.036  1.00103.45           C
ATOM   2261  C   VAL A 333     223.810 283.069 268.240  1.00103.45           C
ATOM   2262  O   VAL A 333     223.254 283.758 267.384  1.00103.45           O
ATOM   2263  CB  VAL A 333     226.249 283.703 268.316  1.00103.45           C
ATOM   2264  CG1 VAL A 333     226.111 284.782 267.289  1.00103.45           C
ATOM   2265  CG2 VAL A 333     226.008 284.275 269.687  1.00103.45           C
ATOM   2266  N   SER A 334     223.210 282.714 269.373  1.00112.04           N
ATOM   2267  CA  SER A 334     221.850 283.157 269.659  1.00112.04           C
ATOM   2268  C   SER A 334     221.803 284.673 269.771  1.00112.04           C
ATOM   2269  O   SER A 334     222.324 285.247 270.733  1.00112.04           O
ATOM   2270  CB  SER A 334     221.341 282.530 270.953  1.00112.04           C
ATOM   2271  OG  SER A 334     221.943 283.142 272.078  1.00112.04           O
ATOM   2272  N   LYS A 335     221.153 285.321 268.801  1.00115.59           N
ATOM   2273  CA  LYS A 335     221.117 286.778 268.797  1.00115.59           C
ATOM   2274  C   LYS A 335     220.567 287.323 270.101  1.00115.59           C
ATOM   2275  O   LYS A 335     221.065 288.332 270.615  1.00115.59           O
ATOM   2276  CB  LYS A 335     220.273 287.287 267.633  1.00115.59           C
ATOM   2277  CG  LYS A 335     220.252 288.801 267.533  1.00115.59           C
ATOM   2278  CD  LYS A 335     219.030 289.405 268.210  1.00115.59           C
ATOM   2279  CE  LYS A 335     219.185 290.909 268.400  1.00115.59           C
ATOM   2280  NZ  LYS A 335     217.995 291.534 269.056  1.00115.59           N
ATOM   2281  N   ALA A 336     219.551 286.665 270.651  1.00112.76           N
ATOM   2282  CA  ALA A 336     218.870 287.201 271.818  1.00112.76           C
ATOM   2283  C   ALA A 336     219.820 287.327 272.996  1.00112.76           C
ATOM   2284  O   ALA A 336     219.919 288.391 273.623  1.00112.76           O
ATOM   2285  CB  ALA A 336     217.685 286.310 272.177  1.00112.76           C
ATOM   2286  N   THR A 337     220.522 286.248 273.317  1.00105.58           N
ATOM   2287  CA  THR A 337     221.370 286.283 274.493  1.00105.58           C
ATOM   2288  C   THR A 337     222.509 287.265 274.299  1.00105.58           C
ATOM   2289  O   THR A 337     222.874 287.989 275.229  1.00105.58           O
ATOM   2290  CB  THR A 337     221.909 284.891 274.790  1.00105.58           C
ATOM   2291  OG1 THR A 337     220.828 283.956 274.777  1.00105.58           O
ATOM   2292  CG2 THR A 337     222.534 284.872 276.168  1.00105.58           C
ATOM   2293  N   TRP A 338     223.075 287.309 273.093  1.00103.14           N
ATOM   2294  CA  TRP A 338     224.155 288.249 272.830  1.00103.14           C
ATOM   2295  C   TRP A 338     223.689 289.675 273.039  1.00103.14           C
ATOM   2296  O   TRP A 338     224.378 290.468 273.687  1.00103.14           O
ATOM   2297  CB  TRP A 338     224.678 288.071 271.409  1.00103.14           C
ATOM   2298  CG  TRP A 338     225.575 289.183 270.944  1.00103.14           C
ATOM   2299  CD1 TRP A 338     225.232 290.220 270.136  1.00103.14           C
ATOM   2300  CD2 TRP A 338     226.965 289.349 271.236  1.00103.14           C
ATOM   2301  NE1 TRP A 338     226.316 291.033 269.916  1.00103.14           N
ATOM   2302  CE2 TRP A 338     227.393 290.520 270.582  1.00103.14           C
ATOM   2303  CE3 TRP A 338     227.886 288.629 271.992  1.00103.14           C
ATOM   2304  CZ2 TRP A 338     228.695 290.978 270.652  1.00103.14           C
ATOM   2305  CZ3 TRP A 338     229.176 289.090 272.067  1.00103.14           C
ATOM   2306  CH2 TRP A 338     229.570 290.254 271.400  1.00103.14           C
ATOM   2307  N   ASN A 339     222.508 290.011 272.525  1.00118.48           N
ATOM   2308  CA  ASN A 339     222.021 291.373 272.679  1.00118.48           C
ATOM   2309  C   ASN A 339     221.755 291.695 274.141  1.00118.48           C
ATOM   2310  O   ASN A 339     222.159 292.754 274.637  1.00118.48           O
ATOM   2311  CB  ASN A 339     220.761 291.582 271.848  1.00118.48           C
ATOM   2312  CG  ASN A 339     220.254 292.998 271.929  1.00118.48           C
ATOM   2313  OD1 ASN A 339     221.002 293.909 272.275  1.00118.48           O
ATOM   2314  ND2 ASN A 339     218.985 293.202 271.617  1.00118.48           N
ATOM   2315  N   GLU A 340     221.109 290.781 274.856  1.00115.41           N
ATOM   2316  CA  GLU A 340     220.794 291.051 276.252  1.00115.41           C
ATOM   2317  C   GLU A 340     222.065 291.226 277.071  1.00115.41           C
ATOM   2318  O   GLU A 340     222.207 292.179 277.851  1.00115.41           O
ATOM   2319  CB  GLU A 340     219.956 289.907 276.813  1.00115.41           C
ATOM   2320  CG  GLU A 340     219.376 290.193 278.172  1.00115.41           C
ATOM   2321  CD  GLU A 340     220.391 290.020 279.276  1.00115.41           C
ATOM   2322  OE1 GLU A 340     221.328 289.210 279.110  1.00115.41           O
ATOM   2323  OE2 GLU A 340     220.261 290.717 280.299  1.00115.41           O
ATOM   2324  N   THR A 341     222.992 290.295 276.918  1.00106.99           N
ATOM   2325  CA  THR A 341     224.217 290.330 277.689  1.00106.99           C
ATOM   2326  C   THR A 341     225.062 291.541 277.331  1.00106.99           C
ATOM   2327  O   THR A 341     225.657 292.173 278.212  1.00106.99           O
ATOM   2328  CB  THR A 341     224.957 289.028 277.441  1.00106.99           C
ATOM   2329  OG1 THR A 341     224.956 288.767 276.032  1.00106.99           O
ATOM   2330  CG2 THR A 341     224.231 287.892 278.140  1.00106.99           C
ATOM   2331  N   LEU A 342     225.099 291.911 276.057  1.00103.19           N
ATOM   2332  CA  LEU A 342     225.809 293.117 275.693  1.00103.19           C
ATOM   2333  C   LEU A 342     225.131 294.352 276.258  1.00103.19           C
ATOM   2334  O   LEU A 342     225.794 295.363 276.479  1.00103.19           O
ATOM   2335  CB  LEU A 342     225.938 293.186 274.178  1.00103.19           C
ATOM   2336  CG  LEU A 342     226.818 294.322 273.695  1.00103.19           C
ATOM   2337  CD1 LEU A 342     228.097 294.206 274.442  1.00103.19           C
ATOM   2338  CD2 LEU A 342     227.078 294.167 272.218  1.00103.19           C
ATOM   2339  N   GLY A 343     223.828 294.288 276.532  1.00111.88           N
ATOM   2340  CA  GLY A 343     223.200 295.370 277.273  1.00111.88           C
ATOM   2341  C   GLY A 343     223.629 295.409 278.725  1.00111.88           C
ATOM   2342  O   GLY A 343     223.796 296.487 279.304  1.00111.88           O
ATOM   2343  N   LYS A 344     223.780 294.242 279.344  1.00106.87           N
ATOM   2344  CA  LYS A 344     224.434 294.211 280.649  1.00106.87           C
ATOM   2345  C   LYS A 344     225.768 294.933 280.579  1.00106.87           C
ATOM   2346  O   LYS A 344     226.116 295.741 281.454  1.00106.87           O
ATOM   2347  CB  LYS A 344     224.653 292.773 281.100  1.00106.87           C
ATOM   2348  CG  LYS A 344     223.411 291.934 281.165  1.00106.87           C
ATOM   2349  CD  LYS A 344     223.769 290.517 281.554  1.00106.87           C
ATOM   2350  CE  LYS A 344     222.555 289.763 282.032  1.00106.87           C
ATOM   2351  NZ  LYS A 344     222.865 288.364 282.409  1.00106.87           N
ATOM   2352  N   VAL A 345     226.517 294.656 279.519  1.00108.73           N
ATOM   2353  CA  VAL A 345     227.774 295.352 279.283  1.00108.73           C
ATOM   2354  C   VAL A 345     227.540 296.845 279.142  1.00108.73           C
ATOM   2355  O   VAL A 345     228.364 297.659 279.565  1.00108.73           O
ATOM   2356  CB  VAL A 345     228.462 294.777 278.038  1.00108.73           C
ATOM   2357  CG1 VAL A 345     229.755 295.510 277.769  1.00108.73           C
ATOM   2358  CG2 VAL A 345     228.717 293.313 278.246  1.00108.73           C
ATOM   2359  N   VAL A 346     226.447 297.226 278.489  1.00117.49           N
ATOM   2360  CA  VAL A 346     226.125 298.640 278.355  1.00117.49           C
ATOM   2361  C   VAL A 346     226.016 299.272 279.729  1.00117.49           C
ATOM   2362  O   VAL A 346     226.601 300.328 279.994  1.00117.49           O
ATOM   2363  CB  VAL A 346     224.834 298.812 277.537  1.00117.49           C
ATOM   2364  CG1 VAL A 346     224.304 300.218 277.670  1.00117.49           C
ATOM   2365  CG2 VAL A 346     225.100 298.487 276.090  1.00117.49           C
ATOM   2366  N   LYS A 347     225.306 298.604 280.634  1.00119.46           N
ATOM   2367  CA  LYS A 347     225.220 299.076 282.012  1.00119.46           C
ATOM   2368  C   LYS A 347     226.606 299.257 282.603  1.00119.46           C
ATOM   2369  O   LYS A 347     226.931 300.305 283.176  1.00119.46           O
ATOM   2370  CB  LYS A 347     224.442 298.084 282.871  1.00119.46           C
ATOM   2371  CG  LYS A 347     223.091 297.691 282.354  1.00119.46           C
ATOM   2372  CD  LYS A 347     222.435 296.719 283.321  1.00119.46           C
ATOM   2373  CE  LYS A 347     221.020 296.378 282.887  1.00119.46           C
ATOM   2374  NZ  LYS A 347     220.366 295.380 283.781  1.00119.46           N
ATOM   2375  N   GLN A 348     227.432 298.225 282.486  1.00117.66           N
ATOM   2376  CA  GLN A 348     228.695 298.261 283.198  1.00117.66           C
ATOM   2377  C   GLN A 348     229.664 299.268 282.607  1.00117.66           C
ATOM   2378  O   GLN A 348     230.360 299.951 283.363  1.00117.66           O
ATOM   2379  CB  GLN A 348     229.299 296.869 283.227  1.00117.66           C
ATOM   2380  CG  GLN A 348     228.435 295.909 284.006  1.00117.66           C
ATOM   2381  CD  GLN A 348     228.132 296.397 285.408  1.00117.66           C
ATOM   2382  OE1 GLN A 348     228.888 297.171 285.992  1.00117.66           O
ATOM   2383  NE2 GLN A 348     227.014 295.946 285.956  1.00117.66           N
ATOM   2384  N   LEU A 349     229.696 299.407 281.287  1.00119.55           N
ATOM   2385  CA  LEU A 349     230.482 300.467 280.679  1.00119.55           C
ATOM   2386  C   LEU A 349     229.965 301.825 281.093  1.00119.55           C
ATOM   2387  O   LEU A 349     230.754 302.753 281.301  1.00119.55           O
ATOM   2388  CB  LEU A 349     230.451 300.349 279.158  1.00119.55           C
ATOM   2389  CG  LEU A 349     231.604 299.560 278.555  1.00119.55           C
ATOM   2390  CD1 LEU A 349     231.445 299.423 277.058  1.00119.55           C
ATOM   2391  CD2 LEU A 349     232.890 300.267 278.890  1.00119.55           C
ATOM   2392  N   ARG A 350     228.652 301.948 281.246  1.00138.89           N
ATOM   2393  CA  ARG A 350     228.090 303.195 281.722  1.00138.89           C
ATOM   2394  C   ARG A 350     228.612 303.530 283.108  1.00138.89           C
ATOM   2395  O   ARG A 350     229.012 304.671 283.361  1.00138.89           O
ATOM   2396  CB  ARG A 350     226.568 303.085 281.708  1.00138.89           C
ATOM   2397  CG  ARG A 350     225.845 304.399 281.720  1.00138.89           C
ATOM   2398  CD  ARG A 350     224.436 304.249 281.163  1.00138.89           C
ATOM   2399  NE  ARG A 350     224.372 304.104 279.711  1.00138.89           N
ATOM   2400  CZ  ARG A 350     224.798 305.016 278.845  1.00138.89           C
ATOM   2401  NH1 ARG A 350     225.320 306.150 279.275  1.00138.89           N
ATOM   2402  NH2 ARG A 350     224.686 304.804 277.542  1.00138.89           N
ATOM   2403  N   LYS A 351     228.671 302.535 283.991  1.00119.94           N
ATOM   2404  CA  LYS A 351     229.082 302.788 285.367  1.00119.94           C
ATOM   2405  C   LYS A 351     230.487 303.359 285.467  1.00119.94           C
ATOM   2406  O   LYS A 351     230.869 303.833 286.540  1.00119.94           O
ATOM   2407  CB  LYS A 351     228.991 301.515 286.196  1.00119.94           C
ATOM   2408  CG  LYS A 351     227.608 300.922 286.216  1.00119.94           C
ATOM   2409  CD  LYS A 351     227.496 299.827 287.248  1.00119.94           C
ATOM   2410  CE  LYS A 351     226.110 299.215 287.232  1.00119.94           C
ATOM   2411  NZ  LYS A 351     225.936 298.200 288.303  1.00119.94           N
ATOM   2412  N   HIS A 352     231.266 303.316 284.394  1.00130.54           N
ATOM   2413  CA  HIS A 352     232.554 303.987 284.367  1.00130.54           C
ATOM   2414  C   HIS A 352     232.508 305.289 283.595  1.00130.54           C
ATOM   2415  O   HIS A 352     233.507 306.011 283.565  1.00130.54           O
ATOM   2416  CB  HIS A 352     233.630 303.085 283.757  1.00130.54           C
ATOM   2417  CG  HIS A 352     234.028 301.933 284.627  1.00130.54           C
ATOM   2418  ND1 HIS A 352     234.669 302.098 285.835  1.00130.54           N
ATOM   2419  CD2 HIS A 352     233.906 300.597 284.447  1.00130.54           C
ATOM   2420  CE1 HIS A 352     234.904 300.914 286.373  1.00130.54           C
ATOM   2421  NE2 HIS A 352     234.454 299.986 285.548  1.00130.54           N
ATOM   2422  N   PHE A 353     231.384 305.604 282.970  1.00137.15           N
ATOM   2423  CA  PHE A 353     231.315 306.799 282.150  1.00137.15           C
ATOM   2424  C   PHE A 353     230.065 307.636 282.363  1.00137.15           C
ATOM   2425  O   PHE A 353     229.887 308.629 281.650  1.00137.15           O
ATOM   2426  CB  PHE A 353     231.425 306.431 280.670  1.00137.15           C
ATOM   2427  CG  PHE A 353     232.744 305.856 280.299  1.00137.15           C
ATOM   2428  CD1 PHE A 353     233.826 306.681 280.077  1.00137.15           C
ATOM   2429  CD2 PHE A 353     232.906 304.496 280.172  1.00137.15           C
ATOM   2430  CE1 PHE A 353     235.043 306.162 279.730  1.00137.15           C
ATOM   2431  CE2 PHE A 353     234.119 303.969 279.826  1.00137.15           C
ATOM   2432  CZ  PHE A 353     235.193 304.804 279.604  1.00137.15           C
ATOM   2433  N   GLY A 354     229.198 307.279 283.299  1.00160.40           N
ATOM   2434  CA  GLY A 354     228.078 308.144 283.594  1.00160.40           C
ATOM   2435  C   GLY A 354     226.796 307.744 282.899  1.00160.40           C
ATOM   2436  O   GLY A 354     226.803 307.374 281.720  1.00160.40           O
ATOM   2437  N   ASN A 355     225.679 307.839 283.623  1.00178.54           N
ATOM   2438  CA  ASN A 355     224.391 307.455 283.068  1.00178.54           C
ATOM   2439  C   ASN A 355     223.901 308.435 282.015  1.00178.54           C
ATOM   2440  O   ASN A 355     222.739 308.356 281.604  1.00178.54           O
ATOM   2441  CB  ASN A 355     223.369 307.299 284.193  1.00178.54           C
ATOM   2442  CG  ASN A 355     223.362 305.894 284.753  1.00178.54           C
ATOM   2443  OD1 ASN A 355     223.571 304.951 284.003  1.00178.54           O
ATOM   2444  ND2 ASN A 355     223.147 305.726 286.053  1.00178.54           N
ATOM   2445  N   ASN A 356     224.753 309.364 281.582  1.00165.99           N
ATOM   2446  CA  ASN A 356     224.401 310.380 280.600  1.00165.99           C
ATOM   2447  C   ASN A 356     225.177 310.230 279.292  1.00165.99           C
ATOM   2448  O   ASN A 356     225.533 311.235 278.668  1.00165.99           O
ATOM   2449  CB  ASN A 356     224.636 311.761 281.204  1.00165.99           C
ATOM   2450  CG  ASN A 356     223.890 311.948 282.502  1.00165.99           C
ATOM   2451  OD1 ASN A 356     224.495 312.102 283.561  1.00165.99           O
ATOM   2452  ND2 ASN A 356     222.567 311.910 282.433  1.00165.99           N
ATOM   2453  N   THR A 357     225.450 309.002 278.860  1.00148.75           N
ATOM   2454  CA  THR A 357     226.336 308.750 277.733  1.00148.75           C
ATOM   2455  C   THR A 357     225.703 307.798 276.726  1.00148.75           C
ATOM   2456  O   THR A 357     224.667 307.183 276.980  1.00148.75           O
ATOM   2457  CB  THR A 357     227.667 308.175 278.207  1.00148.75           C
ATOM   2458  OG1 THR A 357     227.422 307.227 279.254  1.00148.75           O
ATOM   2459  CG2 THR A 357     228.564 309.282 278.712  1.00148.75           C
ATOM   2460  N   ILE A 358     226.335 307.707 275.560  1.00139.92           N
ATOM   2461  CA  ILE A 358     225.951 306.780 274.503  1.00139.92           C
ATOM   2462  C   ILE A 358     227.187 306.022 274.045  1.00139.92           C
ATOM   2463  O   ILE A 358     228.189 306.632 273.666  1.00139.92           O
ATOM   2464  CB  ILE A 358     225.297 307.520 273.327  1.00139.92           C
ATOM   2465  CG1 ILE A 358     223.903 307.995 273.728  1.00139.92           C
ATOM   2466  CG2 ILE A 358     225.287 306.660 272.088  1.00139.92           C
ATOM   2467  CD1 ILE A 358     223.247 308.884 272.710  1.00139.92           C
ATOM   2468  N   ILE A 359     227.108 304.697 274.041  1.00131.46           N
ATOM   2469  CA  ILE A 359     228.276 303.869 273.747  1.00131.46           C
ATOM   2470  C   ILE A 359     228.100 303.223 272.386  1.00131.46           C
ATOM   2471  O   ILE A 359     227.020 302.739 272.051  1.00131.46           O
ATOM   2472  CB  ILE A 359     228.508 302.781 274.814  1.00131.46           C
ATOM   2473  CG1 ILE A 359     227.231 302.558 275.625  1.00131.46           C
ATOM   2474  CG2 ILE A 359     229.685 303.146 275.702  1.00131.46           C
ATOM   2475  CD1 ILE A 359     227.438 301.818 276.935  1.00131.46           C
ATOM   2476  N   ARG A 360     229.173 303.179 271.609  1.00119.97           N
ATOM   2477  CA  ARG A 360     229.080 302.538 270.309  1.00119.97           C
ATOM   2478  C   ARG A 360     230.108 301.426 270.209  1.00119.97           C
ATOM   2479  O   ARG A 360     231.277 301.620 270.546  1.00119.97           O
ATOM   2480  CB  ARG A 360     229.279 303.541 269.176  1.00119.97           C
ATOM   2481  CG  ARG A 360     229.083 302.938 267.808  1.00119.97           C
ATOM   2482  CD  ARG A 360     229.071 304.002 266.738  1.00119.97           C
ATOM   2483  NE  ARG A 360     230.329 304.736 266.693  1.00119.97           N
ATOM   2484  CZ  ARG A 360     230.653 305.603 265.739  1.00119.97           C
ATOM   2485  NH1 ARG A 360     229.813 305.846 264.744  1.00119.97           N
ATOM   2486  NH2 ARG A 360     231.820 306.229 265.782  1.00119.97           N
ATOM   2487  N   PHE A 361     229.664 300.255 269.758  1.00110.04           N
ATOM   2488  CA  PHE A 361     230.548 299.146 269.432  1.00110.04           C
ATOM   2489  C   PHE A 361     230.649 299.047 267.924  1.00110.04           C
ATOM   2490  O   PHE A 361     229.650 298.773 267.246  1.00110.04           O
ATOM   2491  CB  PHE A 361     230.046 297.832 270.008  1.00110.04           C
ATOM   2492  CG  PHE A 361     229.965 297.832 271.481  1.00110.04           C
ATOM   2493  CD1 PHE A 361     230.967 298.410 272.227  1.00110.04           C
ATOM   2494  CD2 PHE A 361     228.917 297.224 272.128  1.00110.04           C
ATOM   2495  CE1 PHE A 361     230.909 298.407 273.592  1.00110.04           C
ATOM   2496  CE2 PHE A 361     228.856 297.220 273.489  1.00110.04           C
ATOM   2497  CZ  PHE A 361     229.854 297.803 274.225  1.00110.04           C
ATOM   2498  N   ALA A 362     231.843 299.290 267.413  1.00107.87           N
ATOM   2499  CA  ALA A 362     232.146 299.156 266.006  1.00107.87           C
ATOM   2500  C   ALA A 362     233.090 297.983 265.837  1.00107.87           C
ATOM   2501  O   ALA A 362     233.748 297.553 266.785  1.00107.87           O
ATOM   2502  CB  ALA A 362     232.782 300.427 265.441  1.00107.87           C
ATOM   2503  N   ASN A 363     233.153 297.464 264.623  1.00110.22           N
ATOM   2504  CA  ASN A 363     234.124 296.428 264.349  1.00110.22           C
ATOM   2505  C   ASN A 363     235.520 297.037 264.396  1.00110.22           C
ATOM   2506  O   ASN A 363     235.685 298.259 264.429  1.00110.22           O
ATOM   2507  CB  ASN A 363     233.836 295.796 263.001  1.00110.22           C
ATOM   2508  CG  ASN A 363     234.021 296.761 261.886  1.00110.22           C
ATOM   2509  OD1 ASN A 363     234.148 297.963 262.099  1.00110.22           O
ATOM   2510  ND2 ASN A 363     234.039 296.256 260.683  1.00110.22           N
ATOM   2511  N   SER A 364     236.546 296.193 264.390  1.00103.47           N
ATOM   2512  CA  SER A 364     237.901 296.719 264.453  1.00103.47           C
ATOM   2513  C   SER A 364     238.252 297.450 263.169  1.00103.47           C
ATOM   2514  O   SER A 364     237.723 297.152 262.096  1.00103.47           O
ATOM   2515  CB  SER A 364     238.913 295.617 264.699  1.00103.47           C
ATOM   2516  OG  SER A 364     240.206 296.187 264.779  1.00103.47           O
ATOM   2517  N   SER A 365     239.172 298.401 263.287  1.00112.86           N
ATOM   2518  CA  SER A 365     239.446 299.360 262.232  1.00112.86           C
ATOM   2519  C   SER A 365     240.501 298.879 261.248  1.00112.86           C
ATOM   2520  O   SER A 365     241.212 299.705 260.668  1.00112.86           O
ATOM   2521  CB  SER A 365     239.861 300.704 262.835  1.00112.86           C
ATOM   2522  OG  SER A 365     238.766 301.336 263.479  1.00112.86           O
ATOM   2523  N   GLY A 366     240.649 297.578 261.073  1.00106.07           N
ATOM   2524  CA  GLY A 366     241.489 297.043 260.023  1.00106.07           C
ATOM   2525  C   GLY A 366     242.912 296.831 260.495  1.00106.07           C
ATOM   2526  O   GLY A 366     243.277 297.133 261.630  1.00106.07           O
ATOM   2527  N   GLY A 367     243.726 296.312 259.580  1.00 91.01           N
ATOM   2528  CA  GLY A 367     245.100 295.990 259.907  1.00 91.01           C
ATOM   2529  C   GLY A 367     245.490 294.563 259.581  1.00 91.01           C
ATOM   2530  O   GLY A 367     245.039 293.995 258.581  1.00 91.01           O
ATOM   2531  N   ASP A 368     246.354 293.985 260.411  1.00 87.83           N
ATOM   2532  CA  ASP A 368     246.775 292.605 260.239  1.00 87.83           C
ATOM   2533  C   ASP A 368     245.619 291.653 260.526  1.00 87.83           C
ATOM   2534  O   ASP A 368     244.747 291.919 261.354  1.00 87.83           O
ATOM   2535  CB  ASP A 368     247.918 292.273 261.187  1.00 87.83           C
ATOM   2536  CG  ASP A 368     247.481 292.302 262.634  1.00 87.83           C
ATOM   2537  OD1 ASP A 368     247.639 293.355 263.285  1.00 87.83           O
ATOM   2538  OD2 ASP A 368     246.931 291.281 263.101  1.00 87.83           O
ATOM   2539  N   LEU A 369     245.666 290.488 259.887  1.00 78.62           N
ATOM   2540  CA  LEU A 369     244.574 289.541 260.045  1.00 78.62           C
ATOM   2541  C   LEU A 369     244.443 289.087 261.488  1.00 78.62           C
ATOM   2542  O   LEU A 369     243.339 289.062 262.034  1.00 78.62           O
ATOM   2543  CB  LEU A 369     244.785 288.349 259.123  1.00 78.62           C
ATOM   2544  CG  LEU A 369     243.611 287.387 259.037  1.00 78.62           C
ATOM   2545  CD1 LEU A 369     242.311 288.149 258.993  1.00 78.62           C
ATOM   2546  CD2 LEU A 369     243.759 286.568 257.786  1.00 78.62           C
ATOM   2547  N   GLU A 370     245.560 288.785 262.138  1.00 84.21           N
ATOM   2548  CA  GLU A 370     245.516 288.171 263.457  1.00 84.21           C
ATOM   2549  C   GLU A 370     244.863 289.054 264.507  1.00 84.21           C
ATOM   2550  O   GLU A 370     244.527 288.557 265.585  1.00 84.21           O
ATOM   2551  CB  GLU A 370     246.928 287.812 263.902  1.00 84.21           C
ATOM   2552  CG  GLU A 370     247.550 286.618 263.180  1.00 84.21           C
ATOM   2553  CD  GLU A 370     247.987 286.923 261.750  1.00 84.21           C
ATOM   2554  OE1 GLU A 370     247.545 287.947 261.183  1.00 84.21           O
ATOM   2555  OE2 GLU A 370     248.792 286.142 261.199  1.00 84.21           O
ATOM   2556  N   VAL A 371     244.695 290.345 264.236  1.00 78.04           N
ATOM   2557  CA  VAL A 371     243.976 291.216 265.158  1.00 78.04           C
ATOM   2558  C   VAL A 371     242.602 291.612 264.634  1.00 78.04           C
ATOM   2559  O   VAL A 371     241.708 291.912 265.438  1.00 78.04           O
ATOM   2560  CB  VAL A 371     244.802 292.475 265.488  1.00 78.04           C
ATOM   2561  CG1 VAL A 371     244.127 293.280 266.574  1.00 78.04           C
ATOM   2562  CG2 VAL A 371     246.179 292.081 265.939  1.00 78.04           C
ATOM   2563  N   THR A 372     242.395 291.593 263.325  1.00 76.32           N
ATOM   2564  CA  THR A 372     241.104 291.981 262.789  1.00 76.32           C
ATOM   2565  C   THR A 372     240.008 290.993 263.111  1.00 76.32           C
ATOM   2566  O   THR A 372     238.837 291.367 263.087  1.00 76.32           O
ATOM   2567  CB  THR A 372     241.173 292.120 261.275  1.00 76.32           C
ATOM   2568  OG1 THR A 372     241.603 290.876 260.712  1.00 76.32           O
ATOM   2569  CG2 THR A 372     242.124 293.223 260.881  1.00 76.32           C
ATOM   2570  N   THR A 373     240.342 289.756 263.421  1.00 67.99           N
ATOM   2571  CA  THR A 373     239.331 288.732 263.550  1.00 67.99           C
ATOM   2572  C   THR A 373     239.436 288.001 264.868  1.00 67.99           C
ATOM   2573  O   THR A 373     240.430 288.080 265.586  1.00 67.99           O
ATOM   2574  CB  THR A 373     239.412 287.716 262.421  1.00 67.99           C
ATOM   2575  OG1 THR A 373     238.615 286.579 262.768  1.00 67.99           O
ATOM   2576  CG2 THR A 373     240.823 287.287 262.195  1.00 67.99           C
ATOM   2577  N   HIS A 374     238.348 287.316 265.183  1.00 68.86           N
ATOM   2578  CA  HIS A 374     238.304 286.336 266.250  1.00 68.86           C
ATOM   2579  C   HIS A 374     239.019 285.100 265.738  1.00 68.86           C
ATOM   2580  O   HIS A 374     238.444 284.243 265.066  1.00 68.86           O
ATOM   2581  CB  HIS A 374     236.874 286.018 266.617  1.00 68.86           C
ATOM   2582  CG  HIS A 374     236.754 284.968 267.660  1.00 68.86           C
ATOM   2583  ND1 HIS A 374     235.700 284.087 267.706  1.00 68.86           N
ATOM   2584  CD2 HIS A 374     237.545 284.668 268.713  1.00 68.86           C
ATOM   2585  CE1 HIS A 374     235.853 283.278 268.738  1.00 68.86           C
ATOM   2586  NE2 HIS A 374     236.963 283.612 269.367  1.00 68.86           N
ATOM   2587  N   SER A 375     240.317 285.052 265.993  1.00 64.34           N
ATOM   2588  CA  SER A 375     241.106 283.882 265.662  1.00 64.34           C
ATOM   2589  C   SER A 375     241.183 282.965 266.862  1.00 64.34           C
ATOM   2590  O   SER A 375     241.299 283.421 268.002  1.00 64.34           O
ATOM   2591  CB  SER A 375     242.509 284.283 265.244  1.00 64.34           C
ATOM   2592  OG  SER A 375     243.317 283.136 265.171  1.00 64.34           O
ATOM   2593  N   PHE A 376     241.127 281.675 266.604  1.00 63.57           N
ATOM   2594  CA  PHE A 376     241.174 280.699 267.687  1.00 63.57           C
ATOM   2595  C   PHE A 376     241.447 279.329 267.087  1.00 63.57           C
ATOM   2596  O   PHE A 376     241.551 279.179 265.866  1.00 63.57           O
ATOM   2597  CB  PHE A 376     239.877 280.714 268.477  1.00 63.57           C
ATOM   2598  CG  PHE A 376     238.721 280.226 267.700  1.00 63.57           C
ATOM   2599  CD1 PHE A 376     238.062 281.061 266.836  1.00 63.57           C
ATOM   2600  CD2 PHE A 376     238.292 278.931 267.823  1.00 63.57           C
ATOM   2601  CE1 PHE A 376     236.987 280.616 266.132  1.00 63.57           C
ATOM   2602  CE2 PHE A 376     237.217 278.487 267.109  1.00 63.57           C
ATOM   2603  CZ  PHE A 376     236.568 279.324 266.265  1.00 63.57           C
ATOM   2604  N   ASN A 377     241.563 278.321 267.941  1.00 66.55           N
ATOM   2605  CA  ASN A 377     241.793 276.960 267.490  1.00 66.55           C
ATOM   2606  C   ASN A 377     240.723 276.050 268.050  1.00 66.55           C
ATOM   2607  O   ASN A 377     240.317 276.187 269.206  1.00 66.55           O
ATOM   2608  CB  ASN A 377     243.156 276.450 267.887  1.00 66.55           C
ATOM   2609  CG  ASN A 377     243.401 275.048 267.389  1.00 66.55           C
ATOM   2610  OD1 ASN A 377     242.496 274.365 266.896  1.00 66.55           O
ATOM   2611  ND2 ASN A 377     244.641 274.615 267.489  1.00 66.55           N
ATOM   2612  N   CYS A 378     240.321 275.091 267.234  1.00 71.23           N
ATOM   2613  CA  CYS A 378     239.052 274.407 267.410  1.00 71.23           C
ATOM   2614  C   CYS A 378     239.085 273.110 266.623  1.00 71.23           C
ATOM   2615  O   CYS A 378     239.201 273.123 265.394  1.00 71.23           O
ATOM   2616  CB  CYS A 378     237.940 275.321 266.946  1.00 71.23           C
ATOM   2617  SG  CYS A 378     236.406 274.536 266.537  1.00 71.23           S
ATOM   2618  N   GLY A 379     238.988 272.001 267.340  1.00 67.25           N
ATOM   2619  CA  GLY A 379     239.099 270.711 266.712  1.00 67.25           C
ATOM   2620  C   GLY A 379     240.403 270.489 266.003  1.00 67.25           C
ATOM   2621  O   GLY A 379     240.510 269.548 265.219  1.00 67.25           O
ATOM   2622  N   GLY A 380     241.393 271.336 266.229  1.00 66.52           N
ATOM   2623  CA  GLY A 380     242.641 271.157 265.541  1.00 66.52           C
ATOM   2624  C   GLY A 380     242.817 272.251 264.526  1.00 66.52           C
ATOM   2625  O   GLY A 380     243.939 272.655 264.237  1.00 66.52           O
ATOM   2626  N   GLU A 381     241.726 272.741 263.964  1.00 67.65           N
ATOM   2627  CA  GLU A 381     241.878 273.738 262.928  1.00 67.65           C
ATOM   2628  C   GLU A 381     241.999 275.133 263.501  1.00 67.65           C
ATOM   2629  O   GLU A 381     241.795 275.363 264.693  1.00 67.65           O
ATOM   2630  CB  GLU A 381     240.720 273.694 261.951  1.00 67.65           C
ATOM   2631  CG  GLU A 381     240.996 272.742 260.855  1.00 67.65           C
ATOM   2632  CD  GLU A 381     242.456 272.751 260.479  1.00 67.65           C
ATOM   2633  OE1 GLU A 381     243.025 273.837 260.246  1.00 67.65           O
ATOM   2634  OE2 GLU A 381     243.054 271.665 260.450  1.00 67.65           O
ATOM   2635  N   PHE A 382     242.324 276.069 262.626  1.00 65.75           N
ATOM   2636  CA  PHE A 382     242.529 277.457 263.009  1.00 65.75           C
ATOM   2637  C   PHE A 382     241.493 278.327 262.317  1.00 65.75           C
ATOM   2638  O   PHE A 382     241.429 278.387 261.086  1.00 65.75           O
ATOM   2639  CB  PHE A 382     243.949 277.870 262.685  1.00 65.75           C
ATOM   2640  CG  PHE A 382     244.932 277.262 263.595  1.00 65.75           C
ATOM   2641  CD1 PHE A 382     244.841 277.481 264.945  1.00 65.75           C
ATOM   2642  CD2 PHE A 382     245.898 276.421 263.126  1.00 65.75           C
ATOM   2643  CE1 PHE A 382     245.728 276.923 265.797  1.00 65.75           C
ATOM   2644  CE2 PHE A 382     246.771 275.843 263.985  1.00 65.75           C
ATOM   2645  CZ  PHE A 382     246.684 276.097 265.326  1.00 65.75           C
ATOM   2646  N   PHE A 383     240.677 278.992 263.125  1.00 62.99           N
ATOM   2647  CA  PHE A 383     239.564 279.773 262.629  1.00 62.99           C
ATOM   2648  C   PHE A 383     239.830 281.261 262.757  1.00 62.99           C
ATOM   2649  O   PHE A 383     240.303 281.740 263.794  1.00 62.99           O
ATOM   2650  CB  PHE A 383     238.305 279.426 263.402  1.00 62.99           C
ATOM   2651  CG  PHE A 383     237.702 278.150 262.995  1.00 62.99           C
ATOM   2652  CD1 PHE A 383     238.419 277.259 262.258  1.00 62.99           C
ATOM   2653  CD2 PHE A 383     236.419 277.839 263.329  1.00 62.99           C
ATOM   2654  CE1 PHE A 383     237.879 276.088 261.856  1.00 62.99           C
ATOM   2655  CE2 PHE A 383     235.875 276.659 262.929  1.00 62.99           C
ATOM   2656  CZ  PHE A 383     236.610 275.785 262.189  1.00 62.99           C
ATOM   2657  N   TYR A 384     239.481 281.998 261.695  1.00 69.97           N
ATOM   2658  CA  TYR A 384     239.504 283.459 261.690  1.00 69.97           C
ATOM   2659  C   TYR A 384     238.082 283.902 261.366  1.00 69.97           C
ATOM   2660  O   TYR A 384     237.663 283.850 260.211  1.00 69.97           O
ATOM   2661  CB  TYR A 384     240.485 283.998 260.668  1.00 69.97           C
ATOM   2662  CG  TYR A 384     241.912 283.619 260.917  1.00 69.97           C
ATOM   2663  CD1 TYR A 384     242.309 283.095 262.123  1.00 69.97           C
ATOM   2664  CD2 TYR A 384     242.866 283.789 259.937  1.00 69.97           C
ATOM   2665  CE1 TYR A 384     243.605 282.746 262.341  1.00 69.97           C
ATOM   2666  CE2 TYR A 384     244.164 283.451 260.156  1.00 69.97           C
ATOM   2667  CZ  TYR A 384     244.530 282.923 261.357  1.00 69.97           C
ATOM   2668  OH  TYR A 384     245.827 282.577 261.601  1.00 69.97           O
ATOM   2669  N   CYS A 385     237.346 284.328 262.384  1.00 72.06           N
ATOM   2670  CA  CYS A 385     235.967 284.757 262.224  1.00 72.06           C
ATOM   2671  C   CYS A 385     235.919 286.277 262.176  1.00 72.06           C
ATOM   2672  O   CYS A 385     236.462 286.941 263.060  1.00 72.06           O
ATOM   2673  CB  CYS A 385     235.113 284.227 263.367  1.00 72.06           C
ATOM   2674  SG  CYS A 385     234.931 282.465 263.325  1.00 72.06           S
ATOM   2675  N   ASN A 386     235.317 286.824 261.125  1.00 88.62           N
ATOM   2676  CA  ASN A 386     235.061 288.256 261.067  1.00 88.62           C
ATOM   2677  C   ASN A 386     233.930 288.605 262.017  1.00 88.62           C
ATOM   2678  O   ASN A 386     232.860 288.000 261.969  1.00 88.62           O
ATOM   2679  CB  ASN A 386     234.712 288.641 259.637  1.00 88.62           C
ATOM   2680  CG  ASN A 386     234.369 290.096 259.477  1.00 88.62           C
ATOM   2681  OD1 ASN A 386     234.505 290.908 260.389  1.00 88.62           O
ATOM   2682  ND2 ASN A 386     233.907 290.428 258.281  1.00 88.62           N
ATOM   2683  N   THR A 387     234.160 289.584 262.881  1.00 83.59           N
ATOM   2684  CA  THR A 387     233.213 289.868 263.945  1.00 83.59           C
ATOM   2685  C   THR A 387     232.414 291.132 263.702  1.00 83.59           C
ATOM   2686  O   THR A 387     231.764 291.630 264.629  1.00 83.59           O
ATOM   2687  CB  THR A 387     233.934 289.981 265.275  1.00 83.59           C
ATOM   2688  OG1 THR A 387     235.148 290.703 265.073  1.00 83.59           O
ATOM   2689  CG2 THR A 387     234.230 288.622 265.805  1.00 83.59           C
ATOM   2690  N   SER A 388     232.447 291.662 262.480  1.00 89.94           N
ATOM   2691  CA  SER A 388     231.623 292.822 262.179  1.00 89.94           C
ATOM   2692  C   SER A 388     230.205 292.600 262.651  1.00 89.94           C
ATOM   2693  O   SER A 388     229.628 293.463 263.316  1.00 89.94           O
ATOM   2694  CB  SER A 388     231.629 293.091 260.684  1.00 89.94           C
ATOM   2695  OG  SER A 388     230.989 292.020 260.024  1.00 89.94           O
ATOM   2696  N   GLY A 389     229.668 291.424 262.402  1.00 82.78           N
ATOM   2697  CA  GLY A 389     228.350 291.099 262.868  1.00 82.78           C
ATOM   2698  C   GLY A 389     228.180 291.045 264.361  1.00 82.78           C
ATOM   2699  O   GLY A 389     227.173 290.507 264.819  1.00 82.78           O
ATOM   2700  N   LEU A 390     229.119 291.556 265.153  1.00 90.53           N
ATOM   2701  CA  LEU A 390     228.915 291.561 266.590  1.00 90.53           C
ATOM   2702  C   LEU A 390     229.174 292.889 267.271  1.00 90.53           C
ATOM   2703  O   LEU A 390     228.754 293.057 268.417  1.00 90.53           O
ATOM   2704  CB  LEU A 390     229.776 290.493 267.260  1.00 90.53           C
ATOM   2705  CG  LEU A 390     229.074 289.153 267.121  1.00 90.53           C
ATOM   2706  CD1 LEU A 390     229.811 288.081 267.878  1.00 90.53           C
ATOM   2707  CD2 LEU A 390     227.652 289.263 267.607  1.00 90.53           C
ATOM   2708  N   PHE A 391     229.862 293.820 266.626  1.00107.59           N
ATOM   2709  CA  PHE A 391     230.038 295.162 267.169  1.00107.59           C
ATOM   2710  C   PHE A 391     229.611 296.156 266.099  1.00107.59           C
ATOM   2711  O   PHE A 391     230.429 296.706 265.363  1.00107.59           O
ATOM   2712  CB  PHE A 391     231.469 295.382 267.616  1.00107.59           C
ATOM   2713  CG  PHE A 391     232.016 294.244 268.416  1.00107.59           C
ATOM   2714  CD1 PHE A 391     231.900 294.236 269.792  1.00107.59           C
ATOM   2715  CD2 PHE A 391     232.621 293.172 267.797  1.00107.59           C
ATOM   2716  CE1 PHE A 391     232.392 293.192 270.538  1.00107.59           C
ATOM   2717  CE2 PHE A 391     233.111 292.127 268.539  1.00107.59           C
ATOM   2718  CZ  PHE A 391     232.995 292.140 269.913  1.00107.59           C
ATOM   2719  N   ASN A 392     228.304 296.382 266.025  1.00125.29           N
ATOM   2720  CA  ASN A 392     227.706 297.146 264.953  1.00125.29           C
ATOM   2721  C   ASN A 392     226.534 297.952 265.505  1.00125.29           C
ATOM   2722  O   ASN A 392     225.442 297.979 264.951  1.00125.29           O
ATOM   2723  CB  ASN A 392     227.265 296.207 263.836  1.00125.29           C
ATOM   2724  CG  ASN A 392     226.704 296.936 262.653  1.00125.29           C
ATOM   2725  OD1 ASN A 392     227.231 297.964 262.236  1.00125.29           O
ATOM   2726  ND2 ASN A 392     225.616 296.415 262.109  1.00125.29           N
ATOM   2727  N   SER A 393     226.727 298.594 266.651  1.00116.09           N
ATOM   2728  CA  SER A 393     225.560 299.194 267.281  1.00116.09           C
ATOM   2729  C   SER A 393     225.966 300.329 268.199  1.00116.09           C
ATOM   2730  O   SER A 393     226.891 300.183 268.999  1.00116.09           O
ATOM   2731  CB  SER A 393     224.777 298.144 268.070  1.00116.09           C
ATOM   2732  OG  SER A 393     225.392 297.899 269.319  1.00116.09           O
ATOM   2733  N   THR A 394     225.256 301.442 268.098  1.00126.58           N
ATOM   2734  CA  THR A 394     225.334 302.509 269.078  1.00126.58           C
ATOM   2735  C   THR A 394     224.158 302.373 270.032  1.00126.58           C
ATOM   2736  O   THR A 394     223.099 301.861 269.658  1.00126.58           O
ATOM   2737  CB  THR A 394     225.321 303.882 268.415  1.00126.58           C
ATOM   2738  OG1 THR A 394     225.272 304.892 269.427  1.00126.58           O
ATOM   2739  CG2 THR A 394     224.115 304.017 267.513  1.00126.58           C
ATOM   2740  N   TRP A 395     224.357 302.798 271.272  1.00129.80           N
ATOM   2741  CA  TRP A 395     223.426 302.539 272.354  1.00129.80           C
ATOM   2742  C   TRP A 395     223.225 303.795 273.180  1.00129.80           C
ATOM   2743  O   TRP A 395     224.187 304.347 273.729  1.00129.80           O
ATOM   2744  CB  TRP A 395     223.930 301.402 273.232  1.00129.80           C
ATOM   2745  CG  TRP A 395     223.723 300.095 272.603  1.00129.80           C
ATOM   2746  CD1 TRP A 395     224.213 299.682 271.409  1.00129.80           C
ATOM   2747  CD2 TRP A 395     222.972 299.005 273.131  1.00129.80           C
ATOM   2748  NE1 TRP A 395     223.805 298.403 271.148  1.00129.80           N
ATOM   2749  CE2 TRP A 395     223.043 297.961 272.195  1.00129.80           C
ATOM   2750  CE3 TRP A 395     222.242 298.809 274.304  1.00129.80           C
ATOM   2751  CZ2 TRP A 395     222.416 296.738 272.395  1.00129.80           C
ATOM   2752  CZ3 TRP A 395     221.624 297.593 274.504  1.00129.80           C
ATOM   2753  CH2 TRP A 395     221.713 296.574 273.555  1.00129.80           C
ATOM   2754  N   ILE A 396     221.959 304.197 273.301  1.00139.81           N
ATOM   2755  CA  ILE A 396     221.520 305.428 273.945  1.00139.81           C
ATOM   2756  C   ILE A 396     221.691 305.326 275.451  1.00139.81           C
ATOM   2757  O   ILE A 396     221.966 304.247 275.986  1.00139.81           O
ATOM   2758  CB  ILE A 396     220.055 305.722 273.594  1.00139.81           C
ATOM   2759  CG1 ILE A 396     219.158 304.634 274.186  1.00139.81           C
ATOM   2760  CG2 ILE A 396     219.882 305.790 272.094  1.00139.81           C
ATOM   2761  CD1 ILE A 396     217.713 304.738 273.769  1.00139.81           C
ATOM   2762  N   SER A 397     221.531 306.456 276.143  1.00149.56           N
ATOM   2763  CA  SER A 397     221.607 306.440 277.597  1.00149.56           C
ATOM   2764  C   SER A 397     220.599 305.474 278.199  1.00149.56           C
ATOM   2765  O   SER A 397     220.900 304.809 279.195  1.00149.56           O
ATOM   2766  CB  SER A 397     221.390 307.849 278.150  1.00149.56           C
ATOM   2767  OG  SER A 397     222.309 308.765 277.580  1.00149.56           O
ATOM   2768  N   ASN A 398     219.420 305.359 277.601  1.00143.19           N
ATOM   2769  CA  ASN A 398     218.396 304.469 278.123  1.00143.19           C
ATOM   2770  C   ASN A 398     217.306 304.223 277.090  1.00143.19           C
ATOM   2771  O   ASN A 398     216.131 304.490 277.339  1.00143.19           O
ATOM   2772  CB  ASN A 398     217.790 305.047 279.401  1.00143.19           C
ATOM   2773  CG  ASN A 398     217.126 303.993 280.259  1.00143.19           C
ATOM   2774  OD1 ASN A 398     216.615 302.996 279.752  1.00143.19           O
ATOM   2775  ND2 ASN A 398     217.136 304.205 281.569  1.00143.19           N
ATOM   2776  N   ASN A 411     215.109 281.649 265.272  1.00156.55           N
ATOM   2777  CA  ASN A 411     215.379 281.973 266.671  1.00156.55           C
ATOM   2778  C   ASN A 411     215.292 283.487 266.968  1.00156.55           C
ATOM   2779  O   ASN A 411     214.563 283.863 267.886  1.00156.55           O
ATOM   2780  CB  ASN A 411     216.741 281.394 267.093  1.00156.55           C
ATOM   2781  CG  ASN A 411     217.035 281.590 268.564  1.00156.55           C
ATOM   2782  OD1 ASN A 411     217.057 282.711 269.068  1.00156.55           O
ATOM   2783  ND2 ASN A 411     217.261 280.490 269.265  1.00156.55           N
ATOM   2784  N   ASP A 412     215.999 284.365 266.245  1.00150.98           N
ATOM   2785  CA  ASP A 412     216.969 284.038 265.203  1.00150.98           C
ATOM   2786  C   ASP A 412     218.375 284.072 265.783  1.00150.98           C
ATOM   2787  O   ASP A 412     218.563 284.344 266.968  1.00150.98           O
ATOM   2788  CB  ASP A 412     216.853 284.997 264.017  1.00150.98           C
ATOM   2789  CG  ASP A 412     216.999 286.448 264.421  1.00150.98           C
ATOM   2790  OD1 ASP A 412     216.920 286.743 265.631  1.00150.98           O
ATOM   2791  OD2 ASP A 412     217.198 287.294 263.525  1.00150.98           O
ATOM   2792  N   SER A 413     219.359 283.779 264.948  1.00120.77           N
ATOM   2793  CA  SER A 413     220.743 283.705 265.372  1.00120.77           C
ATOM   2794  C   SER A 413     221.626 284.479 264.406  1.00120.77           C
ATOM   2795  O   SER A 413     221.308 284.638 263.227  1.00120.77           O
ATOM   2796  CB  SER A 413     221.187 282.249 265.453  1.00120.77           C
ATOM   2797  OG  SER A 413     220.685 281.543 264.334  1.00120.77           O
ATOM   2798  N   ILE A 414     222.764 284.932 264.914  1.00 99.34           N
ATOM   2799  CA  ILE A 414     223.729 285.692 264.140  1.00 99.34           C
ATOM   2800  C   ILE A 414     224.732 284.715 263.563  1.00 99.34           C
ATOM   2801  O   ILE A 414     225.272 283.863 264.284  1.00 99.34           O
ATOM   2802  CB  ILE A 414     224.440 286.750 264.987  1.00 99.34           C
ATOM   2803  CG1 ILE A 414     223.427 287.577 265.765  1.00 99.34           C
ATOM   2804  CG2 ILE A 414     225.267 287.638 264.094  1.00 99.34           C
ATOM   2805  CD1 ILE A 414     224.047 288.735 266.508  1.00 99.34           C
ATOM   2806  N   THR A 415     224.960 284.836 262.262  1.00 95.19           N
ATOM   2807  CA  THR A 415     225.918 284.028 261.531  1.00 95.19           C
ATOM   2808  C   THR A 415     227.212 284.795 261.320  1.00 95.19           C
ATOM   2809  O   THR A 415     227.209 285.946 260.881  1.00 95.19           O
ATOM   2810  CB  THR A 415     225.344 283.615 260.179  1.00 95.19           C
ATOM   2811  OG1 THR A 415     224.237 282.730 260.381  1.00 95.19           O
ATOM   2812  CG2 THR A 415     226.394 282.942 259.326  1.00 95.19           C
ATOM   2813  N   LEU A 416     228.322 284.128 261.607  1.00 83.41           N
ATOM   2814  CA  LEU A 416     229.655 284.710 261.512  1.00 83.41           C
ATOM   2815  C   LEU A 416     230.413 283.957 260.440  1.00 83.41           C
ATOM   2816  O   LEU A 416     230.597 282.729 260.573  1.00 83.41           O
ATOM   2817  CB  LEU A 416     230.376 284.609 262.845  1.00 83.41           C
ATOM   2818  CG  LEU A 416     229.849 285.566 263.889  1.00 83.41           C
ATOM   2819  CD1 LEU A 416     229.923 284.913 265.229  1.00 83.41           C
ATOM   2820  CD2 LEU A 416     230.709 286.793 263.873  1.00 83.41           C
ATOM   2821  N   PRO A 417     230.841 284.622 259.392  1.00 81.91           N
ATOM   2822  CA  PRO A 417     231.533 283.943 258.300  1.00 81.91           C
ATOM   2823  C   PRO A 417     233.025 283.902 258.540  1.00 81.91           C
ATOM   2824  O   PRO A 417     233.664 284.955 258.501  1.00 81.91           O
ATOM   2825  CB  PRO A 417     231.208 284.824 257.093  1.00 81.91           C
ATOM   2826  CG  PRO A 417     230.674 286.132 257.681  1.00 81.91           C
ATOM   2827  CD  PRO A 417     230.787 286.065 259.164  1.00 81.91           C
ATOM   2828  N   CYS A 418     233.604 282.727 258.757  1.00 76.56           N
ATOM   2829  CA  CYS A 418     235.007 282.613 259.123  1.00 76.56           C
ATOM   2830  C   CYS A 418     235.798 281.959 258.004  1.00 76.56           C
ATOM   2831  O   CYS A 418     235.259 281.170 257.227  1.00 76.56           O
ATOM   2832  CB  CYS A 418     235.172 281.810 260.405  1.00 76.56           C
ATOM   2833  SG  CYS A 418     233.903 282.151 261.613  1.00 76.56           S
ATOM   2834  N   ARG A 419     237.066 282.317 257.917  1.00 68.36           N
ATOM   2835  CA  ARG A 419     237.997 281.724 256.979  1.00 68.36           C
ATOM   2836  C   ARG A 419     238.980 280.828 257.717  1.00 68.36           C
ATOM   2837  O   ARG A 419     239.167 280.929 258.935  1.00 68.36           O
ATOM   2838  CB  ARG A 419     238.729 282.821 256.222  1.00 68.36           C
ATOM   2839  CG  ARG A 419     237.892 284.058 256.070  1.00 68.36           C
ATOM   2840  CD  ARG A 419     238.734 285.219 255.627  1.00 68.36           C
ATOM   2841  NE  ARG A 419     239.628 284.814 254.558  1.00 68.36           N
ATOM   2842  CZ  ARG A 419     239.305 284.828 253.275  1.00 68.36           C
ATOM   2843  NH1 ARG A 419     238.101 285.228 252.906  1.00 68.36           N
ATOM   2844  NH2 ARG A 419     240.183 284.442 252.362  1.00 68.36           N
ATOM   2845  N   ILE A 420     239.629 279.948 256.955  1.00 61.82           N
ATOM   2846  CA  ILE A 420     240.520 278.941 257.513  1.00 61.82           C
ATOM   2847  C   ILE A 420     241.928 279.169 257.016  1.00 61.82           C
ATOM   2848  O   ILE A 420     242.175 279.213 255.807  1.00 61.82           O
ATOM   2849  CB  ILE A 420     240.090 277.514 257.161  1.00 61.82           C
ATOM   2850  CG1 ILE A 420     238.779 277.223 257.837  1.00 61.82           C
ATOM   2851  CG2 ILE A 420     241.103 276.559 257.673  1.00 61.82           C
ATOM   2852  CD1 ILE A 420     238.733 277.795 259.177  1.00 61.82           C
ATOM   2853  N   LYS A 421     242.857 279.256 257.948  1.00 60.73           N
ATOM   2854  CA  LYS A 421     244.242 279.508 257.626  1.00 60.73           C
ATOM   2855  C   LYS A 421     245.059 278.261 257.921  1.00 60.73           C
ATOM   2856  O   LYS A 421     244.661 277.404 258.712  1.00 60.73           O
ATOM   2857  CB  LYS A 421     244.771 280.691 258.429  1.00 60.73           C
ATOM   2858  CG  LYS A 421     245.907 281.390 257.766  1.00 60.73           C
ATOM   2859  CD  LYS A 421     246.756 282.102 258.769  1.00 60.73           C
ATOM   2860  CE  LYS A 421     247.034 283.523 258.374  1.00 60.73           C
ATOM   2861  NZ  LYS A 421     247.865 284.174 259.420  1.00 60.73           N
ATOM   2862  N   GLN A 422     246.204 278.166 257.272  1.00 54.18           N
ATOM   2863  CA  GLN A 422     247.111 277.056 257.499  1.00 54.18           C
ATOM   2864  C   GLN A 422     248.417 277.467 258.140  1.00 54.18           C
ATOM   2865  O   GLN A 422     248.720 277.029 259.243  1.00 54.18           O
ATOM   2866  CB  GLN A 422     247.404 276.378 256.172  1.00 54.18           C
ATOM   2867  CG  GLN A 422     246.190 275.782 255.571  1.00 54.18           C
ATOM   2868  CD  GLN A 422     245.783 274.535 256.275  1.00 54.18           C
ATOM   2869  OE1 GLN A 422     245.937 273.449 255.734  1.00 54.18           O
ATOM   2870  NE2 GLN A 422     245.287 274.663 257.498  1.00 54.18           N
ATOM   2871  N   ILE A 423     249.182 278.339 257.497  1.00 40.01           N
ATOM   2872  CA  ILE A 423     250.554 278.594 257.898  1.00 40.01           C
ATOM   2873  C   ILE A 423     250.491 279.629 259.008  1.00 40.01           C
ATOM   2874  O   ILE A 423     250.703 280.808 258.785  1.00 40.01           O
ATOM   2875  CB  ILE A 423     251.389 279.075 256.731  1.00 40.01           C
ATOM   2876  CG1 ILE A 423     251.184 278.148 255.549  1.00 40.01           C
ATOM   2877  CG2 ILE A 423     252.814 279.127 257.129  1.00 40.01           C
ATOM   2878  CD1 ILE A 423     252.228 278.290 254.493  1.00 40.01           C
ATOM   2879  N   ILE A 424     250.237 279.197 260.210  1.00 47.50           N
ATOM   2880  CA  ILE A 424     249.924 280.159 261.243  1.00 47.50           C
ATOM   2881  C   ILE A 424     251.220 280.631 261.870  1.00 47.50           C
ATOM   2882  O   ILE A 424     252.149 279.844 262.053  1.00 47.50           O
ATOM   2883  CB  ILE A 424     248.988 279.558 262.285  1.00 47.50           C
ATOM   2884  CG1 ILE A 424     249.753 278.757 263.294  1.00 47.50           C
ATOM   2885  CG2 ILE A 424     248.078 278.603 261.618  1.00 47.50           C
ATOM   2886  CD1 ILE A 424     248.890 278.364 264.402  1.00 47.50           C
ATOM   2887  N   ASN A 425     251.321 281.934 262.110  1.00 41.79           N
ATOM   2888  CA  ASN A 425     252.468 282.526 262.794  1.00 41.79           C
ATOM   2889  C   ASN A 425     252.050 282.812 264.222  1.00 41.79           C
ATOM   2890  O   ASN A 425     251.372 283.798 264.496  1.00 41.79           O
ATOM   2891  CB  ASN A 425     252.922 283.798 262.100  1.00 41.79           C
ATOM   2892  CG  ASN A 425     253.600 283.531 260.792  1.00 41.79           C
ATOM   2893  OD1 ASN A 425     254.486 282.686 260.695  1.00 41.79           O
ATOM   2894  ND2 ASN A 425     253.185 284.252 259.765  1.00 41.79           N
ATOM   2895  N   MET A 426     252.465 281.966 265.136  1.00 38.82           N
ATOM   2896  CA  MET A 426     251.947 282.039 266.482  1.00 38.82           C
ATOM   2897  C   MET A 426     252.699 283.051 267.325  1.00 38.82           C
ATOM   2898  O   MET A 426     253.920 283.170 267.250  1.00 38.82           O
ATOM   2899  CB  MET A 426     252.032 280.670 267.110  1.00 38.82           C
ATOM   2900  CG  MET A 426     251.010 279.784 266.566  1.00 38.82           C
ATOM   2901  SD  MET A 426     249.457 280.624 266.778  1.00 38.82           S
ATOM   2902  CE  MET A 426     249.364 280.564 268.555  1.00 38.82           C
ATOM   2903  N   TRP A 427     251.943 283.777 268.140  1.00 43.29           N
ATOM   2904  CA  TRP A 427     252.479 284.764 269.078  1.00 43.29           C
ATOM   2905  C   TRP A 427     253.157 285.943 268.396  1.00 43.29           C
ATOM   2906  O   TRP A 427     254.074 286.547 268.953  1.00 43.29           O
ATOM   2907  CB  TRP A 427     253.443 284.112 270.048  1.00 43.29           C
ATOM   2908  CG  TRP A 427     252.732 283.420 271.060  1.00 43.29           C
ATOM   2909  CD1 TRP A 427     252.241 283.941 272.197  1.00 43.29           C
ATOM   2910  CD2 TRP A 427     252.356 282.066 271.038  1.00 43.29           C
ATOM   2911  NE1 TRP A 427     251.599 282.980 272.920  1.00 43.29           N
ATOM   2912  CE2 TRP A 427     251.656 281.810 272.219  1.00 43.29           C
ATOM   2913  CE3 TRP A 427     252.564 281.038 270.149  1.00 43.29           C
ATOM   2914  CZ2 TRP A 427     251.156 280.574 272.525  1.00 43.29           C
ATOM   2915  CZ3 TRP A 427     252.068 279.822 270.445  1.00 43.29           C
ATOM   2916  CH2 TRP A 427     251.370 279.590 271.625  1.00 43.29           C
ATOM   2917  N   GLN A 428     252.717 286.285 267.190  1.00 49.41           N
ATOM   2918  CA  GLN A 428     253.243 287.408 266.419  1.00 49.41           C
ATOM   2919  C   GLN A 428     254.733 287.287 266.161  1.00 49.41           C
ATOM   2920  O   GLN A 428     255.332 288.169 265.541  1.00 49.41           O
ATOM   2921  CB  GLN A 428     252.945 288.736 267.112  1.00 49.41           C
ATOM   2922  CG  GLN A 428     251.476 289.010 267.236  1.00 49.41           C
ATOM   2923  CD  GLN A 428     250.785 288.980 265.897  1.00 49.41           C
ATOM   2924  OE1 GLN A 428     251.256 289.573 264.931  1.00 49.41           O
ATOM   2925  NE2 GLN A 428     249.664 288.282 265.828  1.00 49.41           N
ATOM   2926  N   ARG A 429     255.328 286.189 266.582  1.00 50.26           N
ATOM   2927  CA  ARG A 429     256.732 285.933 266.365  1.00 50.26           C
ATOM   2928  C   ARG A 429     256.945 285.722 264.882  1.00 50.26           C
ATOM   2929  O   ARG A 429     256.116 285.099 264.216  1.00 50.26           O
ATOM   2930  CB  ARG A 429     257.120 284.692 267.148  1.00 50.26           C
ATOM   2931  CG  ARG A 429     258.549 284.501 267.496  1.00 50.26           C
ATOM   2932  CD  ARG A 429     258.633 283.062 267.898  1.00 50.26           C
ATOM   2933  NE  ARG A 429     259.445 282.825 269.076  1.00 50.26           N
ATOM   2934  CZ  ARG A 429     259.466 281.668 269.720  1.00 50.26           C
ATOM   2935  NH1 ARG A 429     258.713 280.664 269.300  1.00 50.26           N
ATOM   2936  NH2 ARG A 429     260.225 281.520 270.789  1.00 50.26           N
ATOM   2937  N   ILE A 430     258.018 286.266 264.352  1.00 52.93           N
ATOM   2938  CA  ILE A 430     258.356 286.031 262.962  1.00 52.93           C
ATOM   2939  C   ILE A 430     259.587 285.149 262.918  1.00 52.93           C
ATOM   2940  O   ILE A 430     260.303 284.998 263.911  1.00 52.93           O
ATOM   2941  CB  ILE A 430     258.572 287.345 262.204  1.00 52.93           C
ATOM   2942  CG1 ILE A 430     259.935 287.930 262.542  1.00 52.93           C
ATOM   2943  CG2 ILE A 430     257.481 288.318 262.584  1.00 52.93           C
ATOM   2944  CD1 ILE A 430     260.127 289.330 262.018  1.00 52.93           C
ATOM   2945  N   GLY A 431     259.817 284.540 261.766  1.00 60.13           N
ATOM   2946  CA  GLY A 431     260.863 283.556 261.653  1.00 60.13           C
ATOM   2947  C   GLY A 431     260.473 282.164 262.085  1.00 60.13           C
ATOM   2948  O   GLY A 431     261.309 281.259 262.028  1.00 60.13           O
ATOM   2949  N   GLN A 432     259.225 281.947 262.477  1.00 59.32           N
ATOM   2950  CA  GLN A 432     258.775 280.630 262.891  1.00 59.32           C
ATOM   2951  C   GLN A 432     257.397 280.396 262.313  1.00 59.32           C
ATOM   2952  O   GLN A 432     256.600 281.327 262.205  1.00 59.32           O
ATOM   2953  CB  GLN A 432     258.719 280.509 264.406  1.00 59.32           C
ATOM   2954  CG  GLN A 432     260.056 280.589 265.046  1.00 59.32           C
ATOM   2955  CD  GLN A 432     259.986 280.229 266.493  1.00 59.32           C
ATOM   2956  OE1 GLN A 432     258.904 280.148 267.073  1.00 59.32           O
ATOM   2957  NE2 GLN A 432     261.140 280.003 267.096  1.00 59.32           N
ATOM   2958  N   ALA A 433     257.116 279.157 261.942  1.00 66.86           N
ATOM   2959  CA  ALA A 433     255.851 278.914 261.278  1.00 66.86           C
ATOM   2960  C   ALA A 433     255.486 277.449 261.382  1.00 66.86           C
ATOM   2961  O   ALA A 433     256.133 276.584 260.791  1.00 66.86           O
ATOM   2962  CB  ALA A 433     255.915 279.336 259.812  1.00 66.86           C
ATOM   2963  N   MET A 434     254.379 277.202 262.061  1.00 99.72           N
ATOM   2964  CA  MET A 434     253.823 275.873 262.202  1.00 99.72           C
ATOM   2965  C   MET A 434     252.884 275.659 261.033  1.00 99.72           C
ATOM   2966  O   MET A 434     252.371 276.622 260.464  1.00 99.72           O
ATOM   2967  CB  MET A 434     253.080 275.726 263.518  1.00 99.72           C
ATOM   2968  CG  MET A 434     252.770 274.311 263.862  1.00 99.72           C
ATOM   2969  SD  MET A 434     251.370 273.627 262.996  1.00 99.72           S
ATOM   2970  CE  MET A 434     250.207 273.494 264.333  1.00 99.72           C
ATOM   2971  N   TYR A 435     252.711 274.418 260.629  1.00 99.72           N
ATOM   2972  CA  TYR A 435     251.839 274.087 259.515  1.00 99.72           C
ATOM   2973  C   TYR A 435     250.867 273.028 259.979  1.00 99.72           C
ATOM   2974  O   TYR A 435     251.201 271.847 259.994  1.00 99.72           O
ATOM   2975  CB  TYR A 435     252.637 273.576 258.333  1.00 99.72           C
ATOM   2976  CG  TYR A 435     251.796 273.265 257.152  1.00 99.72           C
ATOM   2977  CD1 TYR A 435     251.561 274.216 256.205  1.00 99.72           C
ATOM   2978  CD2 TYR A 435     251.240 272.030 256.982  1.00 99.72           C
ATOM   2979  CE1 TYR A 435     250.807 273.947 255.119  1.00 99.72           C
ATOM   2980  CE2 TYR A 435     250.481 271.752 255.905  1.00 99.72           C
ATOM   2981  CZ  TYR A 435     250.269 272.714 254.970  1.00 99.72           C
ATOM   2982  OH  TYR A 435     249.501 272.452 253.870  1.00 99.72           O
ATOM   2983  N   ALA A 436     249.691 273.438 260.369  1.00 70.35           N
ATOM   2984  CA  ALA A 436     248.694 272.482 260.795  1.00 70.35           C
ATOM   2985  C   ALA A 436     248.404 271.529 259.652  1.00 70.35           C
ATOM   2986  O   ALA A 436     248.536 271.915 258.487  1.00 70.35           O
ATOM   2987  CB  ALA A 436     247.424 273.187 261.226  1.00 70.35           C
ATOM   2988  N   PRO A 437     248.094 270.271 259.928  1.00 56.31           N
ATOM   2989  CA  PRO A 437     247.775 269.356 258.855  1.00 56.31           C
ATOM   2990  C   PRO A 437     246.287 269.382 258.575  1.00 56.31           C
ATOM   2991  O   PRO A 437     245.483 269.723 259.457  1.00 56.31           O
ATOM   2992  CB  PRO A 437     248.205 267.998 259.422  1.00 56.31           C
ATOM   2993  CG  PRO A 437     247.868 268.152 260.874  1.00 56.31           C
ATOM   2994  CD  PRO A 437     248.044 269.608 261.237  1.00 56.31           C
ATOM   2995  N   PRO A 438     245.869 268.999 257.382  1.00 52.64           N
ATOM   2996  CA  PRO A 438     244.436 268.931 257.108  1.00 52.64           C
ATOM   2997  C   PRO A 438     243.780 267.905 258.006  1.00 52.64           C
ATOM   2998  O   PRO A 438     244.011 266.705 257.868  1.00 52.64           O
ATOM   2999  CB  PRO A 438     244.373 268.494 255.644  1.00 52.64           C
ATOM   3000  CG  PRO A 438     245.732 268.673 255.120  1.00 52.64           C
ATOM   3001  CD  PRO A 438     246.665 268.519 256.254  1.00 52.64           C
ATOM   3002  N   ILE A 439     242.940 268.370 258.914  1.00 61.74           N
ATOM   3003  CA  ILE A 439     242.269 267.472 259.841  1.00 61.74           C
ATOM   3004  C   ILE A 439     241.134 266.792 259.104  1.00 61.74           C
ATOM   3005  O   ILE A 439     240.249 267.455 258.560  1.00 61.74           O
ATOM   3006  CB  ILE A 439     241.748 268.222 261.071  1.00 61.74           C
ATOM   3007  CG1 ILE A 439     242.903 268.888 261.797  1.00 61.74           C
ATOM   3008  CG2 ILE A 439     241.042 267.261 261.992  1.00 61.74           C
ATOM   3009  CD1 ILE A 439     244.094 268.001 261.951  1.00 61.74           C
ATOM   3010  N   GLN A 440     241.159 265.473 259.074  1.00 67.19           N
ATOM   3011  CA  GLN A 440     240.198 264.760 258.263  1.00 67.19           C
ATOM   3012  C   GLN A 440     238.842 264.760 258.938  1.00 67.19           C
ATOM   3013  O   GLN A 440     238.734 264.865 260.160  1.00 67.19           O
ATOM   3014  CB  GLN A 440     240.658 263.332 258.018  1.00 67.19           C
ATOM   3015  CG  GLN A 440     240.027 262.730 256.800  1.00 67.19           C
ATOM   3016  CD  GLN A 440     240.398 261.291 256.597  1.00 67.19           C
ATOM   3017  OE1 GLN A 440     241.085 260.697 257.421  1.00 67.19           O
ATOM   3018  NE2 GLN A 440     239.954 260.718 255.488  1.00 67.19           N
ATOM   3019  N   GLY A 441     237.804 264.643 258.126  1.00 66.10           N
ATOM   3020  CA  GLY A 441     236.456 264.548 258.631  1.00 66.10           C
ATOM   3021  C   GLY A 441     235.772 265.890 258.689  1.00 66.10           C
ATOM   3022  O   GLY A 441     236.226 266.892 258.141  1.00 66.10           O
ATOM   3023  N   VAL A 442     234.655 265.898 259.397  1.00 65.65           N
ATOM   3024  CA  VAL A 442     233.826 267.080 259.585  1.00 65.65           C
ATOM   3025  C   VAL A 442     234.104 267.643 260.967  1.00 65.65           C
ATOM   3026  O   VAL A 442     234.320 266.882 261.916  1.00 65.65           O
ATOM   3027  CB  VAL A 442     232.344 266.722 259.424  1.00 65.65           C
ATOM   3028  CG1 VAL A 442     231.604 267.835 258.747  1.00 65.65           C
ATOM   3029  CG2 VAL A 442     232.227 265.459 258.620  1.00 65.65           C
ATOM   3030  N   ILE A 443     234.100 268.965 261.094  1.00 68.41           N
ATOM   3031  CA  ILE A 443     234.449 269.603 262.356  1.00 68.41           C
ATOM   3032  C   ILE A 443     233.236 270.311 262.922  1.00 68.41           C
ATOM   3033  O   ILE A 443     232.657 271.183 262.266  1.00 68.41           O
ATOM   3034  CB  ILE A 443     235.598 270.594 262.170  1.00 68.41           C
ATOM   3035  CG1 ILE A 443     236.819 269.841 261.704  1.00 68.41           C
ATOM   3036  CG2 ILE A 443     235.904 271.245 263.482  1.00 68.41           C
ATOM   3037  CD1 ILE A 443     237.178 268.737 262.623  1.00 68.41           C
ATOM   3038  N   ARG A 444     232.906 269.997 264.166  1.00 81.44           N
ATOM   3039  CA  ARG A 444     231.773 270.627 264.829  1.00 81.44           C
ATOM   3040  C   ARG A 444     232.172 270.875 266.270  1.00 81.44           C
ATOM   3041  O   ARG A 444     232.534 269.937 266.982  1.00 81.44           O
ATOM   3042  CB  ARG A 444     230.526 269.769 264.750  1.00 81.44           C
ATOM   3043  CG  ARG A 444     229.386 270.449 265.457  1.00 81.44           C
ATOM   3044  CD  ARG A 444     228.011 270.040 264.955  1.00 81.44           C
ATOM   3045  NE  ARG A 444     227.079 271.157 265.096  1.00 81.44           N
ATOM   3046  CZ  ARG A 444     226.613 271.598 266.260  1.00 81.44           C
ATOM   3047  NH1 ARG A 444     226.982 271.007 267.389  1.00 81.44           N
ATOM   3048  NH2 ARG A 444     225.785 272.632 266.297  1.00 81.44           N
ATOM   3049  N   CYS A 445     232.154 272.128 266.680  1.00 78.01           N
ATOM   3050  CA  CYS A 445     232.913 272.545 267.836  1.00 78.01           C
ATOM   3051  C   CYS A 445     232.200 273.690 268.533  1.00 78.01           C
ATOM   3052  O   CYS A 445     231.950 274.742 267.945  1.00 78.01           O
ATOM   3053  CB  CYS A 445     234.301 272.914 267.338  1.00 78.01           C
ATOM   3054  SG  CYS A 445     235.524 273.827 268.235  1.00 78.01           S
ATOM   3055  N   VAL A 446     231.882 273.487 269.799  1.00 78.90           N
ATOM   3056  CA  VAL A 446     230.955 274.351 270.508  1.00 78.90           C
ATOM   3057  C   VAL A 446     231.687 274.944 271.686  1.00 78.90           C
ATOM   3058  O   VAL A 446     232.605 274.319 272.227  1.00 78.90           O
ATOM   3059  CB  VAL A 446     229.710 273.594 270.964  1.00 78.90           C
ATOM   3060  CG1 VAL A 446     229.047 272.956 269.782  1.00 78.90           C
ATOM   3061  CG2 VAL A 446     230.085 272.550 271.985  1.00 78.90           C
ATOM   3062  N   SER A 447     231.311 276.153 272.070  1.00 81.76           N
ATOM   3063  CA  SER A 447     232.111 276.854 273.053  1.00 81.76           C
ATOM   3064  C   SER A 447     231.322 277.980 273.686  1.00 81.76           C
ATOM   3065  O   SER A 447     230.317 278.440 273.151  1.00 81.76           O
ATOM   3066  CB  SER A 447     233.367 277.391 272.398  1.00 81.76           C
ATOM   3067  OG  SER A 447     233.157 277.483 271.005  1.00 81.76           O
ATOM   3068  N   ASN A 448     231.802 278.426 274.835  1.00 91.13           N
ATOM   3069  CA  ASN A 448     231.298 279.624 275.477  1.00 91.13           C
ATOM   3070  C   ASN A 448     232.095 280.813 274.978  1.00 91.13           C
ATOM   3071  O   ASN A 448     233.178 280.645 274.421  1.00 91.13           O
ATOM   3072  CB  ASN A 448     231.423 279.514 276.990  1.00 91.13           C
ATOM   3073  CG  ASN A 448     230.687 278.335 277.533  1.00 91.13           C
ATOM   3074  OD1 ASN A 448     229.917 277.700 276.822  1.00 91.13           O
ATOM   3075  ND2 ASN A 448     230.927 278.013 278.793  1.00 91.13           N
ATOM   3076  N   ILE A 449     231.543 282.005 275.124  1.00 79.47           N
ATOM   3077  CA  ILE A 449     232.350 283.216 275.062  1.00 79.47           C
ATOM   3078  C   ILE A 449     232.140 283.948 276.367  1.00 79.47           C
ATOM   3079  O   ILE A 449     231.044 284.452 276.625  1.00 79.47           O
ATOM   3080  CB  ILE A 449     231.986 284.108 273.876  1.00 79.47           C
ATOM   3081  CG1 ILE A 449     232.082 283.324 272.579  1.00 79.47           C
ATOM   3082  CG2 ILE A 449     232.910 285.294 273.838  1.00 79.47           C
ATOM   3083  CD1 ILE A 449     232.109 284.205 271.359  1.00 79.47           C
ATOM   3084  N   THR A 450     233.169 284.034 277.192  1.00 87.41           N
ATOM   3085  CA  THR A 450     232.937 284.565 278.522  1.00 87.41           C
ATOM   3086  C   THR A 450     233.403 286.001 278.706  1.00 87.41           C
ATOM   3087  O   THR A 450     232.985 286.647 279.672  1.00 87.41           O
ATOM   3088  CB  THR A 450     233.600 283.675 279.570  1.00 87.41           C
ATOM   3089  OG1 THR A 450     235.009 283.615 279.328  1.00 87.41           O
ATOM   3090  CG2 THR A 450     233.016 282.285 279.500  1.00 87.41           C
ATOM   3091  N   GLY A 451     234.217 286.534 277.810  1.00 84.87           N
ATOM   3092  CA  GLY A 451     234.753 287.847 278.068  1.00 84.87           C
ATOM   3093  C   GLY A 451     235.000 288.613 276.794  1.00 84.87           C
ATOM   3094  O   GLY A 451     234.716 288.140 275.694  1.00 84.87           O
ATOM   3095  N   LEU A 452     235.535 289.814 276.968  1.00 90.50           N
ATOM   3096  CA  LEU A 452     235.757 290.733 275.866  1.00 90.50           C
ATOM   3097  C   LEU A 452     237.015 291.551 276.116  1.00 90.50           C
ATOM   3098  O   LEU A 452     237.432 291.760 277.253  1.00 90.50           O
ATOM   3099  CB  LEU A 452     234.550 291.644 275.673  1.00 90.50           C
ATOM   3100  CG  LEU A 452     233.261 290.923 275.301  1.00 90.50           C
ATOM   3101  CD1 LEU A 452     232.094 291.863 275.351  1.00 90.50           C
ATOM   3102  CD2 LEU A 452     233.402 290.346 273.922  1.00 90.50           C
ATOM   3103  N   ILE A 453     237.596 292.042 275.028  1.00 91.23           N
ATOM   3104  CA  ILE A 453     238.858 292.773 275.032  1.00 91.23           C
ATOM   3105  C   ILE A 453     238.701 293.980 274.118  1.00 91.23           C
ATOM   3106  O   ILE A 453     238.814 293.865 272.892  1.00 91.23           O
ATOM   3107  CB  ILE A 453     240.025 291.892 274.588  1.00 91.23           C
ATOM   3108  CG1 ILE A 453     241.224 292.756 274.184  1.00 91.23           C
ATOM   3109  CG2 ILE A 453     239.574 290.922 273.552  1.00 91.23           C
ATOM   3110  CD1 ILE A 453     242.461 291.994 273.828  1.00 91.23           C
ATOM   3111  N   LEU A 454     238.439 295.140 274.701  1.00 93.71           N
ATOM   3112  CA  LEU A 454     238.043 296.281 273.896  1.00 93.71           C
ATOM   3113  C   LEU A 454     239.091 297.386 273.942  1.00 93.71           C
ATOM   3114  O   LEU A 454     239.943 297.442 274.832  1.00 93.71           O
ATOM   3115  CB  LEU A 454     236.682 296.791 274.346  1.00 93.71           C
ATOM   3116  CG  LEU A 454     235.505 296.053 273.710  1.00 93.71           C
ATOM   3117  CD1 LEU A 454     235.583 296.175 272.219  1.00 93.71           C
ATOM   3118  CD2 LEU A 454     235.423 294.603 274.099  1.00 93.71           C
ATOM   3119  N   THR A 455     239.005 298.289 272.964  1.00119.51           N
ATOM   3120  CA  THR A 455     239.941 299.393 272.802  1.00119.51           C
ATOM   3121  C   THR A 455     239.158 300.661 272.485  1.00119.51           C
ATOM   3122  O   THR A 455     238.276 300.661 271.616  1.00119.51           O
ATOM   3123  CB  THR A 455     240.953 299.127 271.681  1.00119.51           C
ATOM   3124  OG1 THR A 455     240.375 299.489 270.424  1.00119.51           O
ATOM   3125  CG2 THR A 455     241.339 297.664 271.632  1.00119.51           C
ATOM   3126  N   ARG A 456     239.493 301.728 273.199  1.00141.23           N
ATOM   3127  CA  ARG A 456     238.834 303.021 273.136  1.00141.23           C
ATOM   3128  C   ARG A 456     239.546 303.935 272.153  1.00141.23           C
ATOM   3129  O   ARG A 456     240.758 303.845 271.953  1.00141.23           O
ATOM   3130  CB  ARG A 456     238.834 303.652 274.524  1.00141.23           C
ATOM   3131  CG  ARG A 456     238.172 304.997 274.642  1.00141.23           C
ATOM   3132  CD  ARG A 456     238.221 305.454 276.083  1.00141.23           C
ATOM   3133  NE  ARG A 456     237.595 306.755 276.250  1.00141.23           N
ATOM   3134  CZ  ARG A 456     238.197 307.905 275.976  1.00141.23           C
ATOM   3135  NH1 ARG A 456     239.438 307.912 275.511  1.00141.23           N
ATOM   3136  NH2 ARG A 456     237.553 309.047 276.158  1.00141.23           N
ATOM   3137  N   ASP A 457     238.781 304.835 271.547  1.00150.44           N
ATOM   3138  CA  ASP A 457     239.346 305.849 270.675  1.00150.44           C
ATOM   3139  C   ASP A 457     238.857 307.253 270.990  1.00150.44           C
ATOM   3140  O   ASP A 457     239.255 308.196 270.299  1.00150.44           O
ATOM   3141  CB  ASP A 457     239.034 305.527 269.206  1.00150.44           C
ATOM   3142  CG  ASP A 457     240.037 306.134 268.254  1.00150.44           C
ATOM   3143  OD1 ASP A 457     241.090 305.507 268.023  1.00150.44           O
ATOM   3144  OD2 ASP A 457     239.777 307.239 267.740  1.00150.44           O
ATOM   3145  N   ALA A 458     238.047 307.419 272.030  1.00164.26           N
ATOM   3146  CA  ALA A 458     237.315 308.643 272.326  1.00164.26           C
ATOM   3147  C   ALA A 458     238.227 309.632 273.056  1.00164.26           C
ATOM   3148  O   ALA A 458     239.454 309.515 272.997  1.00164.26           O
ATOM   3149  CB  ALA A 458     236.049 308.314 273.122  1.00164.26           C
ATOM   3150  N   ALA A 459     237.618 310.614 273.733  1.00174.48           N
ATOM   3151  CA  ALA A 459     238.229 311.800 274.337  1.00174.48           C
ATOM   3152  C   ALA A 459     238.487 312.899 273.313  1.00174.48           C
ATOM   3153  O   ALA A 459     239.358 313.752 273.512  1.00174.48           O
ATOM   3154  CB  ALA A 459     239.525 311.460 275.083  1.00174.48           C
ATOM   3155  N   ALA A 460     237.722 312.897 272.225  1.00183.48           N
ATOM   3156  CA  ALA A 460     237.609 314.039 271.323  1.00183.48           C
ATOM   3157  C   ALA A 460     236.129 314.384 271.226  1.00183.48           C
ATOM   3158  O   ALA A 460     235.335 313.573 270.735  1.00183.48           O
ATOM   3159  CB  ALA A 460     238.201 313.723 269.951  1.00183.48           C
ATOM   3160  N   THR A 461     235.760 315.587 271.680  1.00176.13           N
ATOM   3161  CA  THR A 461     234.356 315.935 271.885  1.00176.13           C
ATOM   3162  C   THR A 461     233.695 314.868 272.747  1.00176.13           C
ATOM   3163  O   THR A 461     232.724 314.228 272.333  1.00176.13           O
ATOM   3164  CB  THR A 461     233.618 316.082 270.555  1.00176.13           C
ATOM   3165  OG1 THR A 461     233.327 314.781 270.026  1.00176.13           O
ATOM   3166  CG2 THR A 461     234.465 316.857 269.559  1.00176.13           C
ATOM   3167  N   ASN A 462     234.213 314.691 273.954  1.00173.35           N
ATOM   3168  CA  ASN A 462     233.936 313.535 274.800  1.00173.35           C
ATOM   3169  C   ASN A 462     232.794 313.875 275.748  1.00173.35           C
ATOM   3170  O   ASN A 462     233.016 314.290 276.886  1.00173.35           O
ATOM   3171  CB  ASN A 462     235.189 313.141 275.569  1.00173.35           C
ATOM   3172  CG  ASN A 462     235.955 314.348 276.083  1.00173.35           C
ATOM   3173  OD1 ASN A 462     235.461 315.473 276.042  1.00173.35           O
ATOM   3174  ND2 ASN A 462     237.170 314.120 276.564  1.00173.35           N
ATOM   3175  N   SER A 463     231.564 313.701 275.278  1.00151.74           N
ATOM   3176  CA  SER A 463     230.443 313.985 276.158  1.00151.74           C
ATOM   3177  C   SER A 463     229.560 312.769 276.389  1.00151.74           C
ATOM   3178  O   SER A 463     229.398 312.317 277.527  1.00151.74           O
ATOM   3179  CB  SER A 463     229.614 315.121 275.567  1.00151.74           C
ATOM   3180  OG  SER A 463     229.454 314.939 274.171  1.00151.74           O
ATOM   3181  N   THR A 464     229.012 312.229 275.335  1.00142.79           N
ATOM   3182  CA  THR A 464     228.079 311.124 275.482  1.00142.79           C
ATOM   3183  C   THR A 464     228.391 309.950 274.576  1.00142.79           C
ATOM   3184  O   THR A 464     228.200 308.811 274.990  1.00142.79           O
ATOM   3185  CB  THR A 464     226.651 311.615 275.234  1.00142.79           C
ATOM   3186  OG1 THR A 464     225.737 310.522 275.358  1.00142.79           O
ATOM   3187  CG2 THR A 464     226.524 312.243 273.859  1.00142.79           C
ATOM   3188  N   THR A 465     228.886 310.201 273.364  1.00141.68           N
ATOM   3189  CA  THR A 465     229.056 309.178 272.335  1.00141.68           C
ATOM   3190  C   THR A 465     230.489 308.656 272.357  1.00141.68           C
ATOM   3191  O   THR A 465     231.402 309.278 271.809  1.00141.68           O
ATOM   3192  CB  THR A 465     228.675 309.724 270.963  1.00141.68           C
ATOM   3193  OG1 THR A 465     228.977 308.752 269.956  1.00141.68           O
ATOM   3194  CG2 THR A 465     229.382 311.039 270.663  1.00141.68           C
ATOM   3195  N   GLU A 466     230.688 307.513 273.006  1.00139.21           N
ATOM   3196  CA  GLU A 466     231.960 306.808 272.978  1.00139.21           C
ATOM   3197  C   GLU A 466     231.860 305.576 272.089  1.00139.21           C
ATOM   3198  O   GLU A 466     230.847 304.871 272.076  1.00139.21           O
ATOM   3199  CB  GLU A 466     232.398 306.403 274.386  1.00139.21           C
ATOM   3200  CG  GLU A 466     233.049 307.524 275.175  1.00139.21           C
ATOM   3201  CD  GLU A 466     233.284 307.164 276.633  1.00139.21           C
ATOM   3202  OE1 GLU A 466     232.675 306.189 277.119  1.00139.21           O
ATOM   3203  OE2 GLU A 466     234.087 307.856 277.292  1.00139.21           O
ATOM   3204  N   THR A 467     232.933 305.318 271.348  1.00130.32           N
ATOM   3205  CA  THR A 467     232.994 304.189 270.432  1.00130.32           C
ATOM   3206  C   THR A 467     234.128 303.261 270.835  1.00130.32           C
ATOM   3207  O   THR A 467     235.261 303.702 271.053  1.00130.32           O
ATOM   3208  CB  THR A 467     233.167 304.647 268.982  1.00130.32           C
ATOM   3209  OG1 THR A 467     231.931 305.190 268.509  1.00130.32           O
ATOM   3210  CG2 THR A 467     233.577 303.490 268.094  1.00130.32           C
ATOM   3211  N   PHE A 468     233.811 301.976 270.927  1.00120.35           N
ATOM   3212  CA  PHE A 468     234.746 300.953 271.357  1.00120.35           C
ATOM   3213  C   PHE A 468     234.867 299.922 270.255  1.00120.35           C
ATOM   3214  O   PHE A 468     233.858 299.516 269.670  1.00120.35           O
ATOM   3215  CB  PHE A 468     234.266 300.298 272.641  1.00120.35           C
ATOM   3216  CG  PHE A 468     234.454 301.143 273.825  1.00120.35           C
ATOM   3217  CD1 PHE A 468     235.335 302.198 273.783  1.00120.35           C
ATOM   3218  CD2 PHE A 468     233.770 300.887 274.982  1.00120.35           C
ATOM   3219  CE1 PHE A 468     235.518 302.984 274.874  1.00120.35           C
ATOM   3220  CE2 PHE A 468     233.955 301.671 276.076  1.00120.35           C
ATOM   3221  CZ  PHE A 468     234.833 302.722 276.027  1.00120.35           C
ATOM   3222  N   ARG A 469     236.089 299.507 269.965  1.00112.01           N
ATOM   3223  CA  ARG A 469     236.190 298.431 269.005  1.00112.01           C
ATOM   3224  C   ARG A 469     237.077 297.317 269.543  1.00112.01           C
ATOM   3225  O   ARG A 469     237.927 297.558 270.402  1.00112.01           O
ATOM   3226  CB  ARG A 469     236.735 298.951 267.675  1.00112.01           C
ATOM   3227  CG  ARG A 469     237.860 299.927 267.808  1.00112.01           C
ATOM   3228  CD  ARG A 469     238.198 300.418 266.433  1.00112.01           C
ATOM   3229  NE  ARG A 469     236.993 300.885 265.767  1.00112.01           N
ATOM   3230  CZ  ARG A 469     236.697 302.162 265.586  1.00112.01           C
ATOM   3231  NH1 ARG A 469     237.531 303.099 266.007  1.00112.01           N
ATOM   3232  NH2 ARG A 469     235.574 302.497 264.977  1.00112.01           N
ATOM   3233  N   PRO A 470     236.897 296.089 269.080  1.00100.04           N
ATOM   3234  CA  PRO A 470     237.662 294.974 269.629  1.00100.04           C
ATOM   3235  C   PRO A 470     238.987 294.810 268.898  1.00100.04           C
ATOM   3236  O   PRO A 470     239.147 295.215 267.748  1.00100.04           O
ATOM   3237  CB  PRO A 470     236.747 293.780 269.370  1.00100.04           C
ATOM   3238  CG  PRO A 470     235.974 294.162 268.156  1.00100.04           C
ATOM   3239  CD  PRO A 470     236.038 295.648 267.972  1.00100.04           C
ATOM   3240  N   GLY A 471     239.939 294.200 269.595  1.00 96.88           N
ATOM   3241  CA  GLY A 471     241.233 293.946 268.982  1.00 96.88           C
ATOM   3242  C   GLY A 471     242.244 293.453 269.991  1.00 96.88           C
ATOM   3243  O   GLY A 471     241.895 292.789 270.971  1.00 96.88           O
ATOM   3244  N   GLY A 472     243.502 293.809 269.746  1.00 99.92           N
ATOM   3245  CA  GLY A 472     244.602 293.356 270.571  1.00 99.92           C
ATOM   3246  C   GLY A 472     245.636 292.556 269.807  1.00 99.92           C
ATOM   3247  O   GLY A 472     246.309 293.085 268.918  1.00 99.92           O
ATOM   3248  N   GLY A 473     245.781 291.283 270.155  1.00 92.92           N
ATOM   3249  CA  GLY A 473     246.789 290.429 269.555  1.00 92.92           C
ATOM   3250  C   GLY A 473     247.815 289.890 270.527  1.00 92.92           C
ATOM   3251  O   GLY A 473     248.614 289.029 270.138  1.00 92.92           O
ATOM   3252  N   ASP A 474     247.863 290.363 271.764  1.00 82.08           N
ATOM   3253  CA  ASP A 474     248.715 289.743 272.762  1.00 82.08           C
ATOM   3254  C   ASP A 474     247.918 288.753 273.579  1.00 82.08           C
ATOM   3255  O   ASP A 474     246.987 289.131 274.292  1.00 82.08           O
ATOM   3256  CB  ASP A 474     249.310 290.775 273.700  1.00 82.08           C
ATOM   3257  CG  ASP A 474     249.884 290.144 274.945  1.00 82.08           C
ATOM   3258  OD1 ASP A 474     250.243 288.948 274.910  1.00 82.08           O
ATOM   3259  OD2 ASP A 474     249.952 290.841 275.973  1.00 82.08           O
ATOM   3260  N   MET A 475     248.335 287.499 273.539  1.00 90.44           N
ATOM   3261  CA  MET A 475     247.673 286.522 274.375  1.00 90.44           C
ATOM   3262  C   MET A 475     247.795 286.864 275.848  1.00 90.44           C
ATOM   3263  O   MET A 475     246.902 286.514 276.629  1.00 90.44           O
ATOM   3264  CB  MET A 475     248.254 285.143 274.108  1.00 90.44           C
ATOM   3265  CG  MET A 475     248.394 284.818 272.644  1.00 90.44           C
ATOM   3266  SD  MET A 475     246.941 285.217 271.675  1.00 90.44           S
ATOM   3267  CE  MET A 475     247.710 286.077 270.316  1.00 90.44           C
ATOM   3268  N   ARG A 476     248.860 287.564 276.247  1.00 80.29           N
ATOM   3269  CA  ARG A 476     249.047 287.810 277.672  1.00 80.29           C
ATOM   3270  C   ARG A 476     247.849 288.510 278.271  1.00 80.29           C
ATOM   3271  O   ARG A 476     247.593 288.368 279.469  1.00 80.29           O
ATOM   3272  CB  ARG A 476     250.326 288.596 277.923  1.00 80.29           C
ATOM   3273  CG  ARG A 476     251.571 287.819 277.557  1.00 80.29           C
ATOM   3274  CD  ARG A 476     252.808 288.562 277.957  1.00 80.29           C
ATOM   3275  NE  ARG A 476     252.815 289.877 277.343  1.00 80.29           N
ATOM   3276  CZ  ARG A 476     253.797 290.754 277.482  1.00 80.29           C
ATOM   3277  NH1 ARG A 476     254.855 290.452 278.218  1.00 80.29           N
ATOM   3278  NH2 ARG A 476     253.717 291.933 276.889  1.00 80.29           N
ATOM   3279  N   ASP A 477     247.067 289.201 277.451  1.00 82.74           N
ATOM   3280  CA  ASP A 477     245.751 289.584 277.922  1.00 82.74           C
ATOM   3281  C   ASP A 477     244.929 288.367 278.290  1.00 82.74           C
ATOM   3282  O   ASP A 477     244.460 288.268 279.431  1.00 82.74           O
ATOM   3283  CB  ASP A 477     245.032 290.405 276.863  1.00 82.74           C
ATOM   3284  CG  ASP A 477     245.126 291.887 277.122  1.00 82.74           C
ATOM   3285  OD1 ASP A 477     245.533 292.258 278.245  1.00 82.74           O
ATOM   3286  OD2 ASP A 477     244.809 292.682 276.215  1.00 82.74           O
ATOM   3287  N   ASN A 478     244.765 287.426 277.356  1.00 74.74           N
ATOM   3288  CA  ASN A 478     244.008 286.225 277.675  1.00 74.74           C
ATOM   3289  C   ASN A 478     244.461 285.669 279.003  1.00 74.74           C
ATOM   3290  O   ASN A 478     243.641 285.371 279.868  1.00 74.74           O
ATOM   3291  CB  ASN A 478     244.185 285.154 276.603  1.00 74.74           C
ATOM   3292  CG  ASN A 478     243.769 285.606 275.237  1.00 74.74           C
ATOM   3293  OD1 ASN A 478     242.726 286.215 275.060  1.00 74.74           O
ATOM   3294  ND2 ASN A 478     244.579 285.288 274.245  1.00 74.74           N
ATOM   3295  N   TRP A 479     245.770 285.606 279.204  1.00 74.80           N
ATOM   3296  CA  TRP A 479     246.289 284.970 280.403  1.00 74.80           C
ATOM   3297  C   TRP A 479     245.986 285.773 281.650  1.00 74.80           C
ATOM   3298  O   TRP A 479     245.726 285.190 282.708  1.00 74.80           O
ATOM   3299  CB  TRP A 479     247.788 284.754 280.268  1.00 74.80           C
ATOM   3300  CG  TRP A 479     248.113 284.118 278.993  1.00 74.80           C
ATOM   3301  CD1 TRP A 479     248.761 284.672 277.952  1.00 74.80           C
ATOM   3302  CD2 TRP A 479     247.771 282.804 278.597  1.00 74.80           C
ATOM   3303  NE1 TRP A 479     248.861 283.785 276.921  1.00 74.80           N
ATOM   3304  CE2 TRP A 479     248.255 282.623 277.297  1.00 74.80           C
ATOM   3305  CE3 TRP A 479     247.107 281.758 279.216  1.00 74.80           C
ATOM   3306  CZ2 TRP A 479     248.098 281.448 276.609  1.00 74.80           C
ATOM   3307  CZ3 TRP A 479     246.952 280.592 278.536  1.00 74.80           C
ATOM   3308  CH2 TRP A 479     247.442 280.440 277.245  1.00 74.80           C
ATOM   3309  N   ARG A 480     246.019 287.099 281.561  1.00 82.22           N
ATOM   3310  CA  ARG A 480     245.735 287.877 282.756  1.00 82.22           C
ATOM   3311  C   ARG A 480     244.286 287.735 283.169  1.00 82.22           C
ATOM   3312  O   ARG A 480     243.944 287.973 284.330  1.00 82.22           O
ATOM   3313  CB  ARG A 480     246.113 289.334 282.542  1.00 82.22           C
ATOM   3314  CG  ARG A 480     247.600 289.526 282.575  1.00 82.22           C
ATOM   3315  CD  ARG A 480     247.934 290.967 282.643  1.00 82.22           C
ATOM   3316  NE  ARG A 480     247.482 291.628 281.441  1.00 82.22           N
ATOM   3317  CZ  ARG A 480     248.245 291.792 280.378  1.00 82.22           C
ATOM   3318  NH1 ARG A 480     249.492 291.368 280.388  1.00 82.22           N
ATOM   3319  NH2 ARG A 480     247.764 292.398 279.312  1.00 82.22           N
ATOM   3320  N   SER A 481     243.432 287.313 282.250  1.00 82.97           N
ATOM   3321  CA  SER A 481     242.020 287.198 282.555  1.00 82.97           C
ATOM   3322  C   SER A 481     241.696 286.061 283.504  1.00 82.97           C
ATOM   3323  O   SER A 481     240.603 286.053 284.074  1.00 82.97           O
ATOM   3324  CB  SER A 481     241.260 287.008 281.265  1.00 82.97           C
ATOM   3325  OG  SER A 481     241.703 285.821 280.644  1.00 82.97           O
ATOM   3326  N   GLU A 482     242.588 285.094 283.677  1.00 90.97           N
ATOM   3327  CA  GLU A 482     242.322 284.001 284.596  1.00 90.97           C
ATOM   3328  C   GLU A 482     243.292 283.953 285.756  1.00 90.97           C
ATOM   3329  O   GLU A 482     243.098 283.147 286.668  1.00 90.97           O
ATOM   3330  CB  GLU A 482     242.370 282.649 283.876  1.00 90.97           C
ATOM   3331  CG  GLU A 482     241.757 282.645 282.509  1.00 90.97           C
ATOM   3332  CD  GLU A 482     242.724 283.143 281.476  1.00 90.97           C
ATOM   3333  OE1 GLU A 482     243.680 283.829 281.876  1.00 90.97           O
ATOM   3334  OE2 GLU A 482     242.540 282.856 280.277  1.00 90.97           O
ATOM   3335  N   LEU A 483     244.342 284.757 285.729  1.00 92.58           N
ATOM   3336  CA  LEU A 483     245.275 284.810 286.836  1.00 92.58           C
ATOM   3337  C   LEU A 483     245.093 286.056 287.679  1.00 92.58           C
ATOM   3338  O   LEU A 483     245.817 286.246 288.659  1.00 92.58           O
ATOM   3339  CB  LEU A 483     246.689 284.716 286.296  1.00 92.58           C
ATOM   3340  CG  LEU A 483     246.740 283.383 285.567  1.00 92.58           C
ATOM   3341  CD1 LEU A 483     248.102 283.131 284.978  1.00 92.58           C
ATOM   3342  CD2 LEU A 483     246.359 282.294 286.541  1.00 92.58           C
ATOM   3343  N   TYR A 484     244.111 286.884 287.334  1.00101.45           N
ATOM   3344  CA  TYR A 484     243.841 288.107 288.073  1.00101.45           C
ATOM   3345  C   TYR A 484     243.569 287.830 289.539  1.00101.45           C
ATOM   3346  O   TYR A 484     243.888 288.661 290.392  1.00101.45           O
ATOM   3347  CB  TYR A 484     242.643 288.808 287.460  1.00101.45           C
ATOM   3348  CG  TYR A 484     241.393 288.000 287.638  1.00101.45           C
ATOM   3349  CD1 TYR A 484     241.191 286.834 286.922  1.00101.45           C
ATOM   3350  CD2 TYR A 484     240.421 288.392 288.533  1.00101.45           C
ATOM   3351  CE1 TYR A 484     240.054 286.086 287.089  1.00101.45           C
ATOM   3352  CE2 TYR A 484     239.275 287.656 288.703  1.00101.45           C
ATOM   3353  CZ  TYR A 484     239.096 286.501 287.981  1.00101.45           C
ATOM   3354  OH  TYR A 484     237.950 285.761 288.151  1.00101.45           O
ATOM   3355  N   LYS A 485     242.984 286.683 289.850  1.00109.95           N
ATOM   3356  CA  LYS A 485     242.719 286.317 291.228  1.00109.95           C
ATOM   3357  C   LYS A 485     243.920 285.695 291.913  1.00109.95           C
ATOM   3358  O   LYS A 485     243.829 285.350 293.090  1.00109.95           O
ATOM   3359  CB  LYS A 485     241.547 285.343 291.300  1.00109.95           C
ATOM   3360  CG  LYS A 485     240.214 285.993 291.531  1.00109.95           C
ATOM   3361  CD  LYS A 485     239.124 284.950 291.630  1.00109.95           C
ATOM   3362  CE  LYS A 485     239.177 283.999 290.462  1.00109.95           C
ATOM   3363  NZ  LYS A 485     238.051 283.043 290.527  1.00109.95           N
ATOM   3364  N   TYR A 486     245.040 285.549 291.220  1.00 97.05           N
ATOM   3365  CA  TYR A 486     246.142 284.760 291.735  1.00 97.05           C
ATOM   3366  C   TYR A 486     247.386 285.603 291.953  1.00 97.05           C
ATOM   3367  O   TYR A 486     247.682 286.526 291.193  1.00 97.05           O
ATOM   3368  CB  TYR A 486     246.466 283.618 290.798  1.00 97.05           C
ATOM   3369  CG  TYR A 486     245.425 282.545 290.827  1.00 97.05           C
ATOM   3370  CD1 TYR A 486     245.066 281.948 292.021  1.00 97.05           C
ATOM   3371  CD2 TYR A 486     244.817 282.112 289.669  1.00 97.05           C
ATOM   3372  CE1 TYR A 486     244.121 280.957 292.062  1.00 97.05           C
ATOM   3373  CE2 TYR A 486     243.870 281.119 289.699  1.00 97.05           C
ATOM   3374  CZ  TYR A 486     243.524 280.544 290.899  1.00 97.05           C
ATOM   3375  OH  TYR A 486     242.576 279.549 290.931  1.00 97.05           O
ATOM   3376  N   LYS A 487     248.123 285.254 292.996  1.00 99.86           N
ATOM   3377  CA  LYS A 487     249.359 285.954 293.295  1.00 99.86           C
ATOM   3378  C   LYS A 487     250.276 285.026 294.075  1.00 99.86           C
ATOM   3379  O   LYS A 487     249.826 284.313 294.972  1.00 99.86           O
ATOM   3380  CB  LYS A 487     249.081 287.220 294.098  1.00 99.86           C
ATOM   3381  CG  LYS A 487     250.280 288.100 294.306  1.00 99.86           C
ATOM   3382  CD  LYS A 487     250.587 288.895 293.066  1.00 99.86           C
ATOM   3383  CE  LYS A 487     251.639 289.937 293.368  1.00 99.86           C
ATOM   3384  NZ  LYS A 487     251.216 290.789 294.507  1.00 99.86           N
ATOM   3385  N   VAL A 488     251.559 285.044 293.740  1.00 94.79           N
ATOM   3386  CA  VAL A 488     252.541 284.178 294.375  1.00 94.79           C
ATOM   3387  C   VAL A 488     253.224 284.956 295.479  1.00 94.79           C
ATOM   3388  O   VAL A 488     253.520 286.144 295.323  1.00 94.79           O
ATOM   3389  CB  VAL A 488     253.564 283.655 293.359  1.00 94.79           C
ATOM   3390  CG1 VAL A 488     252.850 283.008 292.213  1.00 94.79           C
ATOM   3391  CG2 VAL A 488     254.432 284.774 292.851  1.00 94.79           C
ATOM   3392  N   VAL A 489     253.447 284.308 296.610  1.00 96.08           N
ATOM   3393  CA  VAL A 489     254.189 284.950 297.678  1.00 96.08           C
ATOM   3394  C   VAL A 489     255.245 284.006 298.207  1.00 96.08           C
ATOM   3395  O   VAL A 489     255.047 282.791 298.311  1.00 96.08           O
ATOM   3396  CB  VAL A 489     253.291 285.414 298.823  1.00 96.08           C
ATOM   3397  CG1 VAL A 489     252.483 286.594 298.389  1.00 96.08           C
ATOM   3398  CG2 VAL A 489     252.384 284.289 299.215  1.00 96.08           C
ATOM   3399  N   LYS A 490     256.373 284.599 298.566  1.00 94.65           N
ATOM   3400  CA  LYS A 490     257.478 283.877 299.162  1.00 94.65           C
ATOM   3401  C   LYS A 490     257.272 283.856 300.659  1.00 94.65           C
ATOM   3402  O   LYS A 490     256.850 284.850 301.251  1.00 94.65           O
ATOM   3403  CB  LYS A 490     258.819 284.521 298.822  1.00 94.65           C
ATOM   3404  CG  LYS A 490     259.953 284.098 299.733  1.00 94.65           C
ATOM   3405  CD  LYS A 490     261.290 284.616 299.228  1.00 94.65           C
ATOM   3406  CE  LYS A 490     261.379 286.128 299.285  1.00 94.65           C
ATOM   3407  NZ  LYS A 490     262.726 286.622 298.882  1.00 94.65           N
ATOM   3408  N   ILE A 491     257.525 282.748 301.243  1.00 88.14           N
ATOM   3409  CA  ILE A 491     257.334 282.599 302.669  1.00 88.14           C
ATOM   3410  C   ILE A 491     258.666 282.775 303.370  1.00 88.14           C
ATOM   3411  O   ILE A 491     259.709 282.355 302.864  1.00 88.14           O
ATOM   3412  CB  ILE A 491     256.710 281.237 302.965  1.00 88.14           C
ATOM   3413  CG1 ILE A 491     255.516 281.048 302.043  1.00 88.14           C
ATOM   3414  CG2 ILE A 491     256.287 281.176 304.390  1.00 88.14           C
ATOM   3415  CD1 ILE A 491     255.035 279.644 301.985  1.00 88.14           C
ATOM   3416  N   GLU A 492     258.637 283.419 304.530  1.00100.52           N
ATOM   3417  CA  GLU A 492     259.832 283.674 305.329  1.00100.52           C
ATOM   3418  C   GLU A 492     259.614 283.132 306.727  1.00100.52           C
ATOM   3419  O   GLU A 492     259.464 283.896 307.684  1.00100.52           O
ATOM   3420  CB  GLU A 492     260.151 285.161 305.373  1.00100.52           C
ATOM   3421  CG  GLU A 492     260.448 285.732 304.026  1.00100.52           C
ATOM   3422  CD  GLU A 492     260.671 287.212 304.092  1.00100.52           C
ATOM   3423  OE1 GLU A 492     260.162 287.828 305.046  1.00100.52           O
ATOM   3424  OE2 GLU A 492     261.360 287.758 303.207  1.00100.52           O
ATOM   3425  N   PRO A 493     259.656 281.836 306.890  1.00100.13           N
ATOM   3426  CA  PRO A 493     259.267 281.233 308.165  1.00100.13           C
ATOM   3427  C   PRO A 493     260.161 281.641 309.317  1.00100.13           C
ATOM   3428  O   PRO A 493     260.010 281.142 310.433  1.00100.13           O
ATOM   3429  CB  PRO A 493     259.387 279.736 307.885  1.00100.13           C
ATOM   3430  CG  PRO A 493     259.222 279.633 306.435  1.00100.13           C
ATOM   3431  CD  PRO A 493     259.915 280.816 305.872  1.00100.13           C
ATOM   3432  N   LEU A 494     261.100 282.535 309.058  1.00107.75           N
ATOM   3433  CA  LEU A 494     261.924 283.130 310.094  1.00107.75           C
ATOM   3434  C   LEU A 494     261.258 284.402 310.593  1.00107.75           C
ATOM   3435  O   LEU A 494     260.739 285.186 309.795  1.00107.75           O
ATOM   3436  CB  LEU A 494     263.317 283.412 309.543  1.00107.75           C
ATOM   3437  CG  LEU A 494     263.356 284.150 308.202  1.00107.75           C
ATOM   3438  CD1 LEU A 494     263.355 285.658 308.346  1.00107.75           C
ATOM   3439  CD2 LEU A 494     264.565 283.706 307.412  1.00107.75           C
ATOM   3440  N   GLY A 495     261.239 284.596 311.908  1.00126.75           N
ATOM   3441  CA  GLY A 495     260.614 285.800 312.403  1.00126.75           C
ATOM   3442  C   GLY A 495     261.261 286.373 313.639  1.00126.75           C
ATOM   3443  O   GLY A 495     261.602 285.640 314.569  1.00126.75           O
ATOM   3444  N   VAL A 496     261.438 287.677 313.665  1.00137.97           N
ATOM   3445  CA  VAL A 496     261.872 288.362 314.870  1.00137.97           C
ATOM   3446  C   VAL A 496     260.720 289.224 315.351  1.00137.97           C
ATOM   3447  O   VAL A 496     260.020 289.853 314.548  1.00137.97           O
ATOM   3448  CB  VAL A 496     263.142 289.191 314.621  1.00137.97           C
ATOM   3449  CG1 VAL A 496     262.888 290.672 314.843  1.00137.97           C
ATOM   3450  CG2 VAL A 496     264.243 288.698 315.514  1.00137.97           C
ATOM   3451  N   ALA A 497     260.483 289.213 316.656  1.00157.72           N
ATOM   3452  CA  ALA A 497     259.382 289.968 317.229  1.00157.72           C
ATOM   3453  C   ALA A 497     259.641 290.127 318.708  1.00157.72           C
ATOM   3454  O   ALA A 497     260.348 289.322 319.302  1.00157.72           O
ATOM   3455  CB  ALA A 497     258.041 289.264 316.999  1.00157.72           C
ATOM   3456  N   PRO A 498     259.071 291.139 319.333  1.00169.53           N
ATOM   3457  CA  PRO A 498     259.241 291.296 320.775  1.00169.53           C
ATOM   3458  C   PRO A 498     258.140 290.631 321.587  1.00169.53           C
ATOM   3459  O   PRO A 498     256.947 290.718 321.291  1.00169.53           O
ATOM   3460  CB  PRO A 498     259.204 292.819 320.946  1.00169.53           C
ATOM   3461  CG  PRO A 498     258.261 293.251 319.887  1.00169.53           C
ATOM   3462  CD  PRO A 498     258.493 292.337 318.712  1.00169.53           C
ATOM   3463  N   THR A 499     258.587 289.942 322.627  1.00176.19           N
ATOM   3464  CA  THR A 499     257.762 289.488 323.736  1.00176.19           C
ATOM   3465  C   THR A 499     258.690 289.490 324.938  1.00176.19           C
ATOM   3466  O   THR A 499     259.801 290.021 324.870  1.00176.19           O
ATOM   3467  CB  THR A 499     257.157 288.106 323.474  1.00176.19           C
ATOM   3468  OG1 THR A 499     256.801 288.001 322.093  1.00176.19           O
ATOM   3469  CG2 THR A 499     255.893 287.907 324.303  1.00176.19           C
ATOM   3470  N   ARG A 500     258.247 288.892 326.043  1.00182.52           N
ATOM   3471  CA  ARG A 500     259.134 288.892 327.200  1.00182.52           C
ATOM   3472  C   ARG A 500     260.135 287.745 327.123  1.00182.52           C
ATOM   3473  O   ARG A 500     260.360 287.021 328.099  1.00182.52           O
ATOM   3474  CB  ARG A 500     258.344 288.835 328.506  1.00182.52           C
ATOM   3475  CG  ARG A 500     258.860 289.824 329.549  1.00182.52           C
ATOM   3476  CD  ARG A 500     257.914 289.940 330.728  1.00182.52           C
ATOM   3477  NE  ARG A 500     258.453 290.789 331.785  1.00182.52           N
ATOM   3478  CZ  ARG A 500     259.391 290.408 332.645  1.00182.52           C
ATOM   3479  NH1 ARG A 500     259.918 289.194 332.565  1.00182.52           N
ATOM   3480  NH2 ARG A 500     259.815 291.247 333.579  1.00182.52           N
ATOM   3481  N   CYS A 501     260.747 287.598 325.955  1.00187.05           N
ATOM   3482  CA  CYS A 501     262.042 286.965 325.787  1.00187.05           C
ATOM   3483  C   CYS A 501     262.942 288.066 325.249  1.00187.05           C
ATOM   3484  O   CYS A 501     262.458 288.970 324.567  1.00187.05           O
ATOM   3485  CB  CYS A 501     261.968 285.769 324.850  1.00187.05           C
ATOM   3486  SG  CYS A 501     261.237 284.308 325.615  1.00187.05           S
ATOM   3487  N   LYS A 502     264.243 288.003 325.547  1.00175.04           N
ATOM   3488  CA  LYS A 502     264.867 289.218 326.054  1.00175.04           C
ATOM   3489  C   LYS A 502     266.024 289.846 325.274  1.00175.04           C
ATOM   3490  O   LYS A 502     266.160 291.067 325.333  1.00175.04           O
ATOM   3491  CB  LYS A 502     265.320 288.932 327.479  1.00175.04           C
ATOM   3492  CG  LYS A 502     265.105 290.064 328.436  1.00175.04           C
ATOM   3493  CD  LYS A 502     265.777 289.704 329.728  1.00175.04           C
ATOM   3494  CE  LYS A 502     265.870 290.874 330.677  1.00175.04           C
ATOM   3495  NZ  LYS A 502     264.636 290.986 331.497  1.00175.04           N
ATOM   3496  N   ARG A 503     266.825 289.087 324.523  1.00172.53           N
ATOM   3497  CA  ARG A 503     268.184 289.471 324.119  1.00172.53           C
ATOM   3498  C   ARG A 503     268.280 290.907 323.560  1.00172.53           C
ATOM   3499  O   ARG A 503     267.302 291.490 323.086  1.00172.53           O
ATOM   3500  CB  ARG A 503     268.692 288.459 323.093  1.00172.53           C
ATOM   3501  CG  ARG A 503     270.083 288.686 322.587  1.00172.53           C
ATOM   3502  CD  ARG A 503     271.112 288.504 323.664  1.00172.53           C
ATOM   3503  NE  ARG A 503     271.200 287.136 324.166  1.00172.53           N
ATOM   3504  CZ  ARG A 503     272.112 286.758 325.052  1.00172.53           C
ATOM   3505  NH1 ARG A 503     273.009 287.637 325.453  1.00172.53           N
ATOM   3506  NH2 ARG A 503     272.190 285.509 325.484  1.00172.53           N
ATOM   3507  N   ARG A 504     269.488 291.486 323.646  1.00191.08           N
ATOM   3508  CA  ARG A 504     269.822 292.832 323.162  1.00191.08           C
ATOM   3509  C   ARG A 504     270.941 292.798 322.123  1.00191.08           C
ATOM   3510  O   ARG A 504     271.249 291.762 321.527  1.00191.08           O
ATOM   3511  CB  ARG A 504     270.272 293.758 324.296  1.00191.08           C
ATOM   3512  CG  ARG A 504     269.762 295.183 324.172  1.00191.08           C
ATOM   3513  CD  ARG A 504     270.326 296.086 325.254  1.00191.08           C
ATOM   3514  NE  ARG A 504     270.014 297.491 325.002  1.00191.08           N
ATOM   3515  CZ  ARG A 504     270.109 298.450 325.915  1.00191.08           C
ATOM   3516  NH1 ARG A 504     270.504 298.154 327.143  1.00191.08           N
ATOM   3517  NH2 ARG A 504     269.812 299.703 325.599  1.00191.08           N
ATOM   3518  N   VAL A 505     271.538 293.974 321.917  1.00206.27           N
ATOM   3519  CA  VAL A 505     272.763 294.182 321.151  1.00206.27           C
ATOM   3520  C   VAL A 505     274.002 293.715 321.919  1.00206.27           C
ATOM   3521  O   VAL A 505     274.218 294.078 323.078  1.00206.27           O
ATOM   3522  CB  VAL A 505     272.895 295.678 320.747  1.00206.27           C
ATOM   3523  CG1 VAL A 505     272.955 296.568 321.974  1.00206.27           C
ATOM   3524  CG2 VAL A 505     274.142 295.903 319.927  1.00206.27           C
TER
HETATM 3525  C1  NAG A1088     238.993 288.008 312.625  1.00191.92           C
HETATM 3526  C2  NAG A1088     239.308 287.030 313.748  1.00191.92           C
HETATM 3527  C3  NAG A1088     238.396 287.282 314.939  1.00191.92           C
HETATM 3528  C4  NAG A1088     238.488 288.738 315.372  1.00191.92           C
HETATM 3529  C5  NAG A1088     238.202 289.652 314.183  1.00191.92           C
HETATM 3530  C6  NAG A1088     238.430 291.112 314.487  1.00191.92           C
HETATM 3531  C7  NAG A1088     239.808 284.636 313.904  1.00191.92           C
HETATM 3532  C8  NAG A1088     239.579 283.279 313.312  1.00191.92           C
HETATM 3533  N2  NAG A1088     239.190 285.653 313.296  1.00191.92           N
HETATM 3534  O3  NAG A1088     238.780 286.434 316.014  1.00191.92           O
HETATM 3535  O4  NAG A1088     237.566 288.991 316.427  1.00191.92           O
HETATM 3536  O5  NAG A1088     239.093 289.333 313.108  1.00191.92           O
HETATM 3537  O6  NAG A1088     239.629 291.572 313.879  1.00191.92           O
HETATM 3538  O7  NAG A1088     240.519 284.803 314.890  1.00191.92           O
HETATM 3539  C1  NAG A1089     238.314 289.403 317.599  1.00243.53           C
HETATM 3540  C2  NAG A1089     237.342 289.699 318.737  1.00243.53           C
HETATM 3541  C3  NAG A1089     238.112 290.129 319.979  1.00243.53           C
HETATM 3542  C4  NAG A1089     239.186 289.107 320.330  1.00243.53           C
HETATM 3543  C5  NAG A1089     240.046 288.775 319.111  1.00243.53           C
HETATM 3544  C6  NAG A1089     241.008 287.637 319.359  1.00243.53           C
HETATM 3545  C7  NAG A1089     235.140 290.776 318.843  1.00243.53           C
HETATM 3546  C8  NAG A1089     234.282 291.893 318.332  1.00243.53           C
HETATM 3547  N2  NAG A1089     236.382 290.719 318.351  1.00243.53           N
HETATM 3548  O3  NAG A1089     237.204 290.275 321.064  1.00243.53           O
HETATM 3549  O4  NAG A1089     240.040 289.647 321.332  1.00243.53           O
HETATM 3550  O5  NAG A1089     239.221 288.381 318.004  1.00243.53           O
HETATM 3551  O6  NAG A1089     240.318 286.417 319.596  1.00243.53           O
HETATM 3552  O7  NAG A1089     234.729 289.962 319.664  1.00243.53           O
HETATM 3553  C1  BMA A1090     239.828 289.017 322.612  1.00279.91           C
HETATM 3554  C2  BMA A1090     241.108 288.204 322.959  1.00279.91           C
HETATM 3555  C3  BMA A1090     241.105 287.775 324.427  1.00279.91           C
HETATM 3556  C4  BMA A1090     240.758 288.950 325.341  1.00279.91           C
HETATM 3557  C5  BMA A1090     239.399 289.503 324.933  1.00279.91           C
HETATM 3558  C6  BMA A1090     238.940 290.644 325.817  1.00279.91           C
HETATM 3559  O2  BMA A1090     242.278 288.986 322.763  1.00279.91           O
HETATM 3560  O3  BMA A1090     242.354 287.208 324.807  1.00279.91           O
HETATM 3561  O4  BMA A1090     240.711 288.521 326.688  1.00279.91           O
HETATM 3562  O5  BMA A1090     239.525 290.002 323.596  1.00279.91           O
HETATM 3563  O6  BMA A1090     239.659 291.810 325.443  1.00279.91           O
HETATM 3564  C1  NAG A1133     240.108 282.546 239.061  1.00129.32           C
HETATM 3565  C2  NAG A1133     239.115 282.969 238.005  1.00129.32           C
HETATM 3566  C3  NAG A1133     239.163 284.472 237.797  1.00129.32           C
HETATM 3567  C4  NAG A1133     238.996 285.194 239.130  1.00129.32           C
HETATM 3568  C5  NAG A1133     239.957 284.634 240.177  1.00129.32           C
HETATM 3569  C6  NAG A1133     239.699 285.187 241.558  1.00129.32           C
HETATM 3570  C7  NAG A1133     238.586 281.243 236.357  1.00129.32           C
HETATM 3571  C8  NAG A1133     238.951 280.627 235.044  1.00129.32           C
HETATM 3572  N2  NAG A1133     239.345 282.267 236.756  1.00129.32           N
HETATM 3573  O3  NAG A1133     238.080 284.776 236.924  1.00129.32           O
HETATM 3574  O4  NAG A1133     239.222 286.602 239.062  1.00129.32           O
HETATM 3575  O5  NAG A1133     239.820 283.209 240.271  1.00129.32           O
HETATM 3576  O6  NAG A1133     239.082 286.466 241.498  1.00129.32           O
HETATM 3577  O7  NAG A1133     237.647 280.831 237.030  1.00129.32           O
HETATM 3578  C1  NAG A1134     239.311 287.263 237.780  1.00145.12           C
HETATM 3579  C2  NAG A1134     237.940 287.851 237.435  1.00145.12           C
HETATM 3580  C3  NAG A1134     238.011 288.647 236.140  1.00145.12           C
HETATM 3581  C4  NAG A1134     239.112 289.694 236.218  1.00145.12           C
HETATM 3582  C5  NAG A1134     240.434 289.025 236.570  1.00145.12           C
HETATM 3583  C6  NAG A1134     241.565 290.008 236.758  1.00145.12           C
HETATM 3584  C7  NAG A1134     235.763 286.855 237.946  1.00145.12           C
HETATM 3585  C8  NAG A1134     234.856 285.683 237.736  1.00145.12           C
HETATM 3586  N2  NAG A1134     236.943 286.800 237.326  1.00145.12           N
HETATM 3587  O3  NAG A1134     236.754 289.277 235.926  1.00145.12           O
HETATM 3588  O4  NAG A1134     239.244 290.360 234.968  1.00145.12           O
HETATM 3589  O5  NAG A1134     240.293 288.312 237.807  1.00145.12           O
HETATM 3590  O6  NAG A1134     242.501 289.930 235.692  1.00145.12           O
HETATM 3591  O7  NAG A1134     235.442 287.808 238.643  1.00145.12           O
HETATM 3592  C1  NAG A1156     243.788 270.006 240.240  1.00 77.40           C
HETATM 3593  C2  NAG A1156     242.695 268.992 240.489  1.00 77.40           C
HETATM 3594  C3  NAG A1156     243.064 267.649 239.874  1.00 77.40           C
HETATM 3595  C4  NAG A1156     243.536 267.792 238.435  1.00 77.40           C
HETATM 3596  C5  NAG A1156     244.537 268.932 238.302  1.00 77.40           C
HETATM 3597  C6  NAG A1156     244.879 269.255 236.868  1.00 77.40           C
HETATM 3598  C7  NAG A1156     241.257 268.566 242.421  1.00 77.40           C
HETATM 3599  C8  NAG A1156     241.196 268.409 243.906  1.00 77.40           C
HETATM 3600  N2  NAG A1156     242.461 268.834 241.912  1.00 77.40           N
HETATM 3601  O3  NAG A1156     241.927 266.799 239.916  1.00 77.40           O
HETATM 3602  O4  NAG A1156     244.230 266.598 238.094  1.00 77.40           O
HETATM 3603  O5  NAG A1156     244.004 270.127 238.879  1.00 77.40           O
HETATM 3604  O6  NAG A1156     246.081 270.007 236.776  1.00 77.40           O
HETATM 3605  O7  NAG A1156     240.262 268.464 241.714  1.00 77.40           O
HETATM 3606  C1  NAG A1157     243.571 265.781 237.105  1.00101.09           C
HETATM 3607  C2  NAG A1157     244.179 264.405 237.269  1.00101.09           C
HETATM 3608  C3  NAG A1157     243.580 263.441 236.257  1.00101.09           C
HETATM 3609  C4  NAG A1157     242.055 263.490 236.280  1.00101.09           C
HETATM 3610  C5  NAG A1157     241.533 264.928 236.316  1.00101.09           C
HETATM 3611  C6  NAG A1157     240.058 265.010 236.619  1.00101.09           C
HETATM 3612  C7  NAG A1157     246.450 264.260 238.169  1.00101.09           C
HETATM 3613  C8  NAG A1157     247.914 264.344 237.863  1.00101.09           C
HETATM 3614  N2  NAG A1157     245.624 264.451 237.137  1.00101.09           N
HETATM 3615  O3  NAG A1157     244.041 262.143 236.612  1.00101.09           O
HETATM 3616  O4  NAG A1157     241.521 262.927 235.084  1.00101.09           O
HETATM 3617  O5  NAG A1157     242.197 265.705 237.321  1.00101.09           O
HETATM 3618  O6  NAG A1157     239.779 266.123 237.456  1.00101.09           O
HETATM 3619  O7  NAG A1157     246.034 264.033 239.299  1.00101.09           O
HETATM 3620  C1  BMA A1158     241.735 261.515 234.884  1.00123.53           C
HETATM 3621  C2  BMA A1158     240.416 260.893 234.396  1.00123.53           C
HETATM 3622  C3  BMA A1158     240.646 259.457 233.932  1.00123.53           C
HETATM 3623  C4  BMA A1158     241.806 259.393 232.940  1.00123.53           C
HETATM 3624  C5  BMA A1158     243.047 259.943 233.625  1.00123.53           C
HETATM 3625  C6  BMA A1158     244.289 259.873 232.758  1.00123.53           C
HETATM 3626  O2  BMA A1158     239.946 261.595 233.270  1.00123.53           O
HETATM 3627  O3  BMA A1158     239.474 258.893 233.355  1.00123.53           O
HETATM 3628  O4  BMA A1158     242.038 258.055 232.536  1.00123.53           O
HETATM 3629  O5  BMA A1158     242.785 261.317 233.942  1.00123.53           O
HETATM 3630  O6  BMA A1158     244.235 260.935 231.827  1.00123.53           O
HETATM 3631  C1  NAG A1160     258.644 271.123 237.538  1.00103.48           C
HETATM 3632  C2  NAG A1160     259.089 270.324 236.364  1.00103.48           C
HETATM 3633  C3  NAG A1160     259.228 271.234 235.168  1.00103.48           C
HETATM 3634  C4  NAG A1160     257.960 272.060 234.968  1.00103.48           C
HETATM 3635  C5  NAG A1160     257.395 272.596 236.290  1.00103.48           C
HETATM 3636  C6  NAG A1160     255.971 273.076 236.173  1.00103.48           C
HETATM 3637  C7  NAG A1160     260.414 268.355 236.943  1.00103.48           C
HETATM 3638  C8  NAG A1160     261.785 267.813 237.215  1.00103.48           C
HETATM 3639  N2  NAG A1160     260.345 269.654 236.646  1.00103.48           N
HETATM 3640  O3  NAG A1160     259.498 270.420 234.032  1.00103.48           O
HETATM 3641  O4  NAG A1160     258.270 273.203 234.178  1.00103.48           O
HETATM 3642  O5  NAG A1160     257.391 271.594 237.312  1.00103.48           O
HETATM 3643  O6  NAG A1160     255.321 272.995 237.433  1.00103.48           O
HETATM 3644  O7  NAG A1160     259.413 267.648 236.988  1.00103.48           O
HETATM 3645  C1  NAG A1161     258.453 272.875 232.787  1.00145.17           C
HETATM 3646  C2  NAG A1161     258.008 274.063 231.940  1.00145.17           C
HETATM 3647  C3  NAG A1161     258.275 273.792 230.463  1.00145.17           C
HETATM 3648  C4  NAG A1161     259.724 273.380 230.249  1.00145.17           C
HETATM 3649  C5  NAG A1161     260.058 272.204 231.156  1.00145.17           C
HETATM 3650  C6  NAG A1161     261.499 271.765 231.066  1.00145.17           C
HETATM 3651  C7  NAG A1161     256.167 275.306 232.978  1.00145.17           C
HETATM 3652  C8  NAG A1161     254.682 275.454 233.087  1.00145.17           C
HETATM 3653  N2  NAG A1161     256.600 274.345 232.158  1.00145.17           N
HETATM 3654  O3  NAG A1161     257.979 274.960 229.708  1.00145.17           O
HETATM 3655  O4  NAG A1161     259.923 272.993 228.896  1.00145.17           O
HETATM 3656  O5  NAG A1161     259.824 272.580 232.518  1.00145.17           O
HETATM 3657  O6  NAG A1161     261.696 270.523 231.727  1.00145.17           O
HETATM 3658  O7  NAG A1161     256.939 276.024 233.600  1.00145.17           O
HETATM 3659  C1  BMA A1162     260.652 274.031 228.214  1.00189.17           C
HETATM 3660  C2  BMA A1162     261.922 273.396 227.606  1.00189.17           C
HETATM 3661  C3  BMA A1162     262.627 274.384 226.692  1.00189.17           C
HETATM 3662  C4  BMA A1162     261.646 275.024 225.706  1.00189.17           C
HETATM 3663  C5  BMA A1162     260.485 275.657 226.471  1.00189.17           C
HETATM 3664  C6  BMA A1162     259.452 276.284 225.558  1.00189.17           C
HETATM 3665  O2  BMA A1162     261.586 272.285 226.794  1.00189.17           O
HETATM 3666  O3  BMA A1162     263.684 273.753 225.983  1.00189.17           O
HETATM 3667  O4  BMA A1162     262.305 276.022 224.955  1.00189.17           O
HETATM 3668  O5  BMA A1162     259.837 274.624 227.218  1.00189.17           O
HETATM 3669  O6  BMA A1162     258.552 275.265 225.154  1.00189.17           O
HETATM 3670  C1  NAG A1197     257.829 288.329 250.707  1.00 81.59           C
HETATM 3671  C2  NAG A1197     258.019 289.623 251.463  1.00 81.59           C
HETATM 3672  C3  NAG A1197     256.751 290.460 251.392  1.00 81.59           C
HETATM 3673  C4  NAG A1197     256.330 290.682 249.941  1.00 81.59           C
HETATM 3674  C5  NAG A1197     256.326 289.368 249.154  1.00 81.59           C
HETATM 3675  C6  NAG A1197     256.230 289.590 247.663  1.00 81.59           C
HETATM 3676  C7  NAG A1197     259.128 290.269 253.535  1.00 81.59           C
HETATM 3677  C8  NAG A1197     259.421 289.909 254.959  1.00 81.59           C
HETATM 3678  N2  NAG A1197     258.393 289.394 252.845  1.00 81.59           N
HETATM 3679  O3  NAG A1197     257.058 291.695 252.023  1.00 81.59           O
HETATM 3680  O4  NAG A1197     255.004 291.198 249.825  1.00 81.59           O
HETATM 3681  O5  NAG A1197     257.527 288.614 249.368  1.00 81.59           O
HETATM 3682  O6  NAG A1197     255.107 290.390 247.317  1.00 81.59           O
HETATM 3683  O7  NAG A1197     259.545 291.304 253.029  1.00 81.59           O
HETATM 3684  C1  NAG A1198     254.598 292.272 250.708  1.00 98.35           C
HETATM 3685  C2  NAG A1198     253.795 293.320 249.951  1.00 98.35           C
HETATM 3686  C3  NAG A1198     253.357 294.421 250.906  1.00 98.35           C
HETATM 3687  C4  NAG A1198     252.592 293.826 252.079  1.00 98.35           C
HETATM 3688  C5  NAG A1198     253.373 292.689 252.735  1.00 98.35           C
HETATM 3689  C6  NAG A1198     252.535 291.923 253.728  1.00 98.35           C
HETATM 3690  C7  NAG A1198     254.430 293.437 247.588  1.00 98.35           C
HETATM 3691  C8  NAG A1198     255.271 294.133 246.565  1.00 98.35           C
HETATM 3692  N2  NAG A1198     254.551 293.878 248.842  1.00 98.35           N
HETATM 3693  O3  NAG A1198     252.536 295.355 250.214  1.00 98.35           O
HETATM 3694  O4  NAG A1198     252.353 294.834 253.054  1.00 98.35           O
HETATM 3695  O5  NAG A1198     253.801 291.730 251.755  1.00 98.35           O
HETATM 3696  O6  NAG A1198     251.586 291.104 253.059  1.00 98.35           O
HETATM 3697  O7  NAG A1198     253.680 292.512 247.294  1.00 98.35           O
HETATM 3698  C1  NAG A1234     239.506 299.469 291.991  1.00172.82           C
HETATM 3699  C2  NAG A1234     238.905 300.238 290.835  1.00172.82           C
HETATM 3700  C3  NAG A1234     238.500 301.631 291.296  1.00172.82           C
HETATM 3701  C4  NAG A1234     237.693 301.595 292.591  1.00172.82           C
HETATM 3702  C5  NAG A1234     238.259 300.613 293.623  1.00172.82           C
HETATM 3703  C6  NAG A1234     237.287 300.291 294.735  1.00172.82           C
HETATM 3704  C7  NAG A1234     239.440 300.410 288.456  1.00172.82           C
HETATM 3705  C8  NAG A1234     240.525 300.525 287.439  1.00172.82           C
HETATM 3706  N2  NAG A1234     239.838 300.332 289.727  1.00172.82           N
HETATM 3707  O3  NAG A1234     237.755 302.269 290.267  1.00172.82           O
HETATM 3708  O4  NAG A1234     237.647 302.920 293.117  1.00172.82           O
HETATM 3709  O5  NAG A1234     238.568 299.357 293.007  1.00172.82           O
HETATM 3710  O6  NAG A1234     237.479 298.966 295.213  1.00172.82           O
HETATM 3711  O7  NAG A1234     238.257 300.387 288.144  1.00172.82           O
HETATM 3712  C1  NAG A1235     238.607 303.329 294.134  1.00199.20           C
HETATM 3713  C2  NAG A1235     239.935 303.897 293.574  1.00199.20           C
HETATM 3714  C3  NAG A1235     240.774 304.524 294.688  1.00199.20           C
HETATM 3715  C4  NAG A1235     239.951 305.518 295.492  1.00199.20           C
HETATM 3716  C5  NAG A1235     238.714 304.816 296.026  1.00199.20           C
HETATM 3717  C6  NAG A1235     237.809 305.725 296.822  1.00199.20           C
HETATM 3718  C7  NAG A1235     241.552 303.112 291.906  1.00199.20           C
HETATM 3719  C8  NAG A1235     242.241 301.923 291.320  1.00199.20           C
HETATM 3720  N2  NAG A1235     240.697 302.859 292.899  1.00199.20           N
HETATM 3721  O3  NAG A1235     241.904 305.173 294.116  1.00199.20           O
HETATM 3722  O4  NAG A1235     240.714 306.030 296.579  1.00199.20           O
HETATM 3723  O5  NAG A1235     237.947 304.325 294.925  1.00199.20           O
HETATM 3724  O6  NAG A1235     236.957 304.980 297.681  1.00199.20           O
HETATM 3725  O7  NAG A1235     241.762 304.249 291.505  1.00199.20           O
HETATM 3726  C1  NAG A1262     236.071 274.807 274.687  1.00 73.09           C
HETATM 3727  C2  NAG A1262     236.801 274.359 273.450  1.00 73.09           C
HETATM 3728  C3  NAG A1262     236.026 273.246 272.759  1.00 73.09           C
HETATM 3729  C4  NAG A1262     235.650 272.153 273.749  1.00 73.09           C
HETATM 3730  C5  NAG A1262     235.013 272.759 274.987  1.00 73.09           C
HETATM 3731  C6  NAG A1262     234.759 271.752 276.077  1.00 73.09           C
HETATM 3732  C7  NAG A1262     237.657 275.447 271.414  1.00 73.09           C
HETATM 3733  C8  NAG A1262     237.710 276.726 270.642  1.00 73.09           C
HETATM 3734  N2  NAG A1262     236.974 275.491 272.559  1.00 73.09           N
HETATM 3735  O3  NAG A1262     236.830 272.707 271.716  1.00 73.09           O
HETATM 3736  O4  NAG A1262     234.703 271.276 273.160  1.00 73.09           O
HETATM 3737  O5  NAG A1262     235.896 273.738 275.536  1.00 73.09           O
HETATM 3738  O6  NAG A1262     234.590 272.408 277.325  1.00 73.09           O
HETATM 3739  O7  NAG A1262     238.198 274.424 271.014  1.00 73.09           O
HETATM 3740  C1  NAG A1263     235.469 270.182 272.652  1.00 96.49           C
HETATM 3741  C2  NAG A1263     234.669 268.955 272.974  1.00 96.49           C
HETATM 3742  C3  NAG A1263     235.381 267.723 272.442  1.00 96.49           C
HETATM 3743  C4  NAG A1263     235.767 267.883 270.978  1.00 96.49           C
HETATM 3744  C5  NAG A1263     236.398 269.248 270.705  1.00 96.49           C
HETATM 3745  C6  NAG A1263     236.507 269.554 269.234  1.00 96.49           C
HETATM 3746  C7  NAG A1263     233.565 268.046 274.960  1.00 96.49           C
HETATM 3747  C8  NAG A1263     233.508 268.046 276.456  1.00 96.49           C
HETATM 3748  N2  NAG A1263     234.478 268.847 274.409  1.00 96.49           N
HETATM 3749  O3  NAG A1263     234.534 266.592 272.584  1.00 96.49           O
HETATM 3750  O4  NAG A1263     236.760 266.899 270.730  1.00 96.49           O
HETATM 3751  O5  NAG A1263     235.605 270.297 271.270  1.00 96.49           O
HETATM 3752  O6  NAG A1263     235.485 268.882 268.512  1.00 96.49           O
HETATM 3753  O7  NAG A1263     232.818 267.353 274.282  1.00 96.49           O
HETATM 3754  C1  BMA A1264     236.624 266.143 269.514  1.00147.51           C
HETATM 3755  C2  BMA A1264     237.408 264.889 269.791  1.00147.51           C
HETATM 3756  C3  BMA A1264     237.471 264.087 268.519  1.00147.51           C
HETATM 3757  C4  BMA A1264     236.070 263.815 267.970  1.00147.51           C
HETATM 3758  C5  BMA A1264     235.222 265.094 267.954  1.00147.51           C
HETATM 3759  C6  BMA A1264     233.779 264.785 267.686  1.00147.51           C
HETATM 3760  O2  BMA A1264     236.711 264.117 270.732  1.00147.51           O
HETATM 3761  O3  BMA A1264     238.203 262.870 268.703  1.00147.51           O
HETATM 3762  O4  BMA A1264     236.168 263.345 266.642  1.00147.51           O
HETATM 3763  O5  BMA A1264     235.310 265.773 269.220  1.00147.51           O
HETATM 3764  O6  BMA A1264     233.507 263.477 268.172  1.00147.51           O
HETATM 3765  C1  MAN A1265     232.430 263.562 269.129  1.00203.54           C
HETATM 3766  C2  MAN A1265     232.767 262.588 270.280  1.00203.54           C
HETATM 3767  C3  MAN A1265     232.636 261.150 269.808  1.00203.54           C
HETATM 3768  C4  MAN A1265     231.306 260.910 269.079  1.00203.54           C
HETATM 3769  C5  MAN A1265     231.131 261.932 267.953  1.00203.54           C
HETATM 3770  C6  MAN A1265     229.793 261.816 267.260  1.00203.54           C
HETATM 3771  O2  MAN A1265     231.860 262.720 271.383  1.00203.54           O
HETATM 3772  O3  MAN A1265     232.760 260.268 270.905  1.00203.54           O
HETATM 3773  O4  MAN A1265     231.287 259.602 268.528  1.00203.54           O
HETATM 3774  O5  MAN A1265     231.199 263.243 268.516  1.00203.54           O
HETATM 3775  O6  MAN A1265     228.791 262.276 268.152  1.00203.54           O
HETATM 3776  C1  MAN A1266     233.747 259.271 270.587  1.00220.93           C
HETATM 3777  C2  MAN A1266     233.771 258.303 271.785  1.00220.93           C
HETATM 3778  C3  MAN A1266     234.407 258.970 272.993  1.00220.93           C
HETATM 3779  C4  MAN A1266     235.775 259.544 272.633  1.00220.93           C
HETATM 3780  C5  MAN A1266     235.632 260.529 271.482  1.00220.93           C
HETATM 3781  C6  MAN A1266     236.965 261.070 271.018  1.00220.93           C
HETATM 3782  O2  MAN A1266     234.589 257.173 271.512  1.00220.93           O
HETATM 3783  O3  MAN A1266     234.545 258.052 274.073  1.00220.93           O
HETATM 3784  O4  MAN A1266     236.328 260.218 273.754  1.00220.93           O
HETATM 3785  O5  MAN A1266     235.017 259.863 270.354  1.00220.93           O
HETATM 3786  O6  MAN A1266     237.585 260.094 270.196  1.00220.93           O
HETATM 3787  C1  MAN A1267     239.453 263.007 267.986  1.00144.62           C
HETATM 3788  C2  MAN A1267     240.204 261.640 267.941  1.00144.62           C
HETATM 3789  C3  MAN A1267     240.785 261.319 269.299  1.00144.62           C
HETATM 3790  C4  MAN A1267     241.703 262.434 269.700  1.00144.62           C
HETATM 3791  C5  MAN A1267     240.844 263.666 269.878  1.00144.62           C
HETATM 3792  C6  MAN A1267     241.626 264.863 270.329  1.00144.62           C
HETATM 3793  O2  MAN A1267     241.326 261.788 267.083  1.00144.62           O
HETATM 3794  O3  MAN A1267     241.488 260.088 269.332  1.00144.62           O
HETATM 3795  O4  MAN A1267     242.329 262.117 270.920  1.00144.62           O
HETATM 3796  O5  MAN A1267     240.267 264.008 268.598  1.00144.62           O
HETATM 3797  O6  MAN A1267     241.678 265.768 269.234  1.00144.62           O
HETATM 3798  C1  MAN A1268     241.613 260.575 266.352  1.00138.28           C
HETATM 3799  C2  MAN A1268     242.580 260.989 265.210  1.00138.28           C
HETATM 3800  C3  MAN A1268     241.826 261.647 264.081  1.00138.28           C
HETATM 3801  C4  MAN A1268     240.725 260.725 263.596  1.00138.28           C
HETATM 3802  C5  MAN A1268     239.731 260.506 264.733  1.00138.28           C
HETATM 3803  C6  MAN A1268     238.620 259.542 264.385  1.00138.28           C
HETATM 3804  O2  MAN A1268     243.202 259.847 264.636  1.00138.28           O
HETATM 3805  O3  MAN A1268     242.692 261.975 263.006  1.00138.28           O
HETATM 3806  O4  MAN A1268     240.066 261.323 262.503  1.00138.28           O
HETATM 3807  O5  MAN A1268     240.417 259.933 265.871  1.00138.28           O
HETATM 3808  O6  MAN A1268     238.130 259.869 263.100  1.00138.28           O
HETATM 3809  C1  NAG A1276     245.240 307.334 282.991  1.00155.92           C
HETATM 3810  C2  NAG A1276     246.114 308.031 284.024  1.00155.92           C
HETATM 3811  C3  NAG A1276     245.761 309.514 284.094  1.00155.92           C
HETATM 3812  C4  NAG A1276     245.781 310.136 282.704  1.00155.92           C
HETATM 3813  C5  NAG A1276     244.936 309.305 281.741  1.00155.92           C
HETATM 3814  C6  NAG A1276     244.996 309.788 280.310  1.00155.92           C
HETATM 3815  C7  NAG A1276     246.819 307.587 286.333  1.00155.92           C
HETATM 3816  C8  NAG A1276     246.500 306.866 287.607  1.00155.92           C
HETATM 3817  N2  NAG A1276     245.958 307.407 285.328  1.00155.92           N
HETATM 3818  O3  NAG A1276     246.682 310.191 284.942  1.00155.92           O
HETATM 3819  O4  NAG A1276     245.256 311.456 282.775  1.00155.92           O
HETATM 3820  O5  NAG A1276     245.404 307.951 281.740  1.00155.92           O
HETATM 3821  O6  NAG A1276     243.888 309.307 279.561  1.00155.92           O
HETATM 3822  O7  NAG A1276     247.809 308.301 286.221  1.00155.92           O
HETATM 3823  C1  NAG A1277     246.257 312.377 282.314  1.00189.95           C
HETATM 3824  C2  NAG A1277     245.515 313.586 281.766  1.00189.95           C
HETATM 3825  C3  NAG A1277     246.506 314.640 281.295  1.00189.95           C
HETATM 3826  C4  NAG A1277     247.466 314.990 282.423  1.00189.95           C
HETATM 3827  C5  NAG A1277     248.131 313.720 282.950  1.00189.95           C
HETATM 3828  C6  NAG A1277     249.012 313.963 284.151  1.00189.95           C
HETATM 3829  C7  NAG A1277     243.349 312.853 280.889  1.00189.95           C
HETATM 3830  C8  NAG A1277     242.568 312.474 279.669  1.00189.95           C
HETATM 3831  N2  NAG A1277     244.623 313.199 280.687  1.00189.95           N
HETATM 3832  O3  NAG A1277     245.798 315.800 280.875  1.00189.95           O
HETATM 3833  O4  NAG A1277     248.454 315.908 281.968  1.00189.95           O
HETATM 3834  O5  NAG A1277     247.126 312.784 283.365  1.00189.95           O
HETATM 3835  O6  NAG A1277     248.872 312.918 285.103  1.00189.95           O
HETATM 3836  O7  NAG A1277     242.848 312.848 282.008  1.00189.95           O
HETATM 3837  C1  BMA A1278     248.156 317.230 282.469  1.00212.85           C
HETATM 3838  C2  BMA A1278     248.137 318.185 281.256  1.00212.85           C
HETATM 3839  C3  BMA A1278     247.629 319.564 281.666  1.00212.85           C
HETATM 3840  C4  BMA A1278     246.333 319.462 282.471  1.00212.85           C
HETATM 3841  C5  BMA A1278     246.553 318.535 283.673  1.00212.85           C
HETATM 3842  C6  BMA A1278     245.318 318.373 284.545  1.00212.85           C
HETATM 3843  O2  BMA A1278     247.244 317.708 280.267  1.00212.85           O
HETATM 3844  O3  BMA A1278     247.426 320.400 280.536  1.00212.85           O
HETATM 3845  O4  BMA A1278     245.947 320.750 282.920  1.00212.85           O
HETATM 3846  O5  BMA A1278     246.915 317.250 283.169  1.00212.85           O
HETATM 3847  O6  BMA A1278     244.416 317.496 283.893  1.00212.85           O
HETATM 3848  C1  NAG A1295     224.598 274.407 269.022  1.00109.75           C
HETATM 3849  C2  NAG A1295     223.507 275.276 269.603  1.00109.75           C
HETATM 3850  C3  NAG A1295     222.878 274.575 270.791  1.00109.75           C
HETATM 3851  C4  NAG A1295     222.369 273.205 270.370  1.00109.75           C
HETATM 3852  C5  NAG A1295     223.465 272.413 269.657  1.00109.75           C
HETATM 3853  C6  NAG A1295     222.946 271.145 269.026  1.00109.75           C
HETATM 3854  C7  NAG A1295     223.917 277.641 269.177  1.00109.75           C
HETATM 3855  C8  NAG A1295     224.465 278.926 269.714  1.00109.75           C
HETATM 3856  N2  NAG A1295     224.008 276.582 269.984  1.00109.75           N
HETATM 3857  O3  NAG A1295     221.805 275.360 271.293  1.00109.75           O
HETATM 3858  O4  NAG A1295     221.927 272.478 271.510  1.00109.75           O
HETATM 3859  O5  NAG A1295     224.041 273.186 268.592  1.00109.75           O
HETATM 3860  O6  NAG A1295     222.368 271.415 267.757  1.00109.75           O
HETATM 3861  O7  NAG A1295     223.417 277.562 268.059  1.00109.75           O
HETATM 3862  C1  NAG A1296     220.492 272.380 271.379  1.00168.15           C
HETATM 3863  C2  NAG A1296     219.997 271.131 272.101  1.00168.15           C
HETATM 3864  C3  NAG A1296     218.480 271.029 271.977  1.00168.15           C
HETATM 3865  C4  NAG A1296     217.803 272.330 272.392  1.00168.15           C
HETATM 3866  C5  NAG A1296     218.462 273.543 271.734  1.00168.15           C
HETATM 3867  C6  NAG A1296     217.960 274.857 272.283  1.00168.15           C
HETATM 3868  C7  NAG A1296     220.526 268.733 272.142  1.00168.15           C
HETATM 3869  C8  NAG A1296     221.245 267.614 271.455  1.00168.15           C
HETATM 3870  N2  NAG A1296     220.632 269.937 271.569  1.00168.15           N
HETATM 3871  O3  NAG A1296     218.005 269.966 272.796  1.00168.15           O
HETATM 3872  O4  NAG A1296     216.448 272.280 271.959  1.00168.15           O
HETATM 3873  O5  NAG A1296     219.880 273.525 271.947  1.00168.15           O
HETATM 3874  O6  NAG A1296     217.494 274.715 273.617  1.00168.15           O
HETATM 3875  O7  NAG A1296     219.878 268.555 273.169  1.00168.15           O
HETATM 3876  C1  BMA A1297     215.519 272.202 273.059  1.00219.13           C
HETATM 3877  C2  BMA A1297     214.121 272.176 272.436  1.00219.13           C
HETATM 3878  C3  BMA A1297     213.087 272.148 273.537  1.00219.13           C
HETATM 3879  C4  BMA A1297     213.367 271.010 274.527  1.00219.13           C
HETATM 3880  C5  BMA A1297     214.846 271.019 275.001  1.00219.13           C
HETATM 3881  C6  BMA A1297     215.214 269.809 275.843  1.00219.13           C
HETATM 3882  O2  BMA A1297     213.938 270.982 271.692  1.00219.13           O
HETATM 3883  O3  BMA A1297     211.789 271.990 272.993  1.00219.13           O
HETATM 3884  O4  BMA A1297     212.505 271.119 275.651  1.00219.13           O
HETATM 3885  O5  BMA A1297     215.705 271.043 273.852  1.00219.13           O
HETATM 3886  O6  BMA A1297     215.333 268.678 274.990  1.00219.13           O
HETATM 3887  C1  MAN A1298     210.938 273.065 273.435  1.00223.37           C
HETATM 3888  C2  MAN A1298     209.499 272.543 273.326  1.00223.37           C
HETATM 3889  C3  MAN A1298     209.162 272.341 271.858  1.00223.37           C
HETATM 3890  C4  MAN A1298     209.374 273.647 271.086  1.00223.37           C
HETATM 3891  C5  MAN A1298     210.823 274.089 271.238  1.00223.37           C
HETATM 3892  C6  MAN A1298     211.089 275.417 270.572  1.00223.37           C
HETATM 3893  O2  MAN A1298     208.567 273.512 273.800  1.00223.37           O
HETATM 3894  O3  MAN A1298     207.834 271.868 271.678  1.00223.37           O
HETATM 3895  O4  MAN A1298     209.102 273.452 269.714  1.00223.37           O
HETATM 3896  O5  MAN A1298     211.132 274.229 272.646  1.00223.37           O
HETATM 3897  O6  MAN A1298     212.316 275.313 269.869  1.00223.37           O
HETATM 3898  C1  MAN A1299     214.272 267.751 275.303  1.00228.68           C
HETATM 3899  C2  MAN A1299     214.893 266.334 275.440  1.00228.68           C
HETATM 3900  C3  MAN A1299     215.217 265.736 274.063  1.00228.68           C
HETATM 3901  C4  MAN A1299     214.060 265.924 273.080  1.00228.68           C
HETATM 3902  C5  MAN A1299     213.731 267.411 272.996  1.00228.68           C
HETATM 3903  C6  MAN A1299     212.636 267.737 271.994  1.00228.68           C
HETATM 3904  O2  MAN A1299     213.983 265.428 276.058  1.00228.68           O
HETATM 3905  O3  MAN A1299     215.559 264.358 274.151  1.00228.68           O
HETATM 3906  O4  MAN A1299     214.438 265.445 271.804  1.00228.68           O
HETATM 3907  O5  MAN A1299     213.281 267.816 274.292  1.00228.68           O
HETATM 3908  O6  MAN A1299     212.767 269.107 271.618  1.00228.68           O
HETATM 3909  C1  NAG A1301     234.346 260.636 254.388  1.00136.82           C
HETATM 3910  C2  NAG A1301     233.267 259.921 255.197  1.00136.82           C
HETATM 3911  C3  NAG A1301     233.536 258.413 255.241  1.00136.82           C
HETATM 3912  C4  NAG A1301     233.597 257.859 253.822  1.00136.82           C
HETATM 3913  C5  NAG A1301     234.717 258.592 253.091  1.00136.82           C
HETATM 3914  C6  NAG A1301     234.831 258.200 251.638  1.00136.82           C
HETATM 3915  C7  NAG A1301     234.149 260.515 257.418  1.00136.82           C
HETATM 3916  C8  NAG A1301     233.821 261.111 258.748  1.00136.82           C
HETATM 3917  N2  NAG A1301     233.146 260.471 256.537  1.00136.82           N
HETATM 3918  O3  NAG A1301     232.518 257.775 256.001  1.00136.82           O
HETATM 3919  O4  NAG A1301     233.813 256.446 253.746  1.00136.82           O
HETATM 3920  O5  NAG A1301     234.478 260.010 253.101  1.00136.82           O
HETATM 3921  O6  NAG A1301     235.783 259.014 250.967  1.00136.82           O
HETATM 3922  O7  NAG A1301     235.269 260.092 257.156  1.00136.82           O
HETATM 3923  C1  NAG A1302     232.677 255.523 253.867  1.00172.82           C
HETATM 3924  C2  NAG A1302     232.829 254.117 253.125  1.00172.82           C
HETATM 3925  C3  NAG A1302     232.000 252.978 253.760  1.00172.82           C
HETATM 3926  C4  NAG A1302     232.011 253.026 255.269  1.00172.82           C
HETATM 3927  C5  NAG A1302     231.513 254.400 255.625  1.00172.82           C
HETATM 3928  C6  NAG A1302     231.221 254.625 257.094  1.00172.82           C
HETATM 3929  C7  NAG A1302     231.319 254.181 251.159  1.00172.82           C
HETATM 3930  C8  NAG A1302     231.266 254.236 249.666  1.00172.82           C
HETATM 3931  N2  NAG A1302     232.547 254.205 251.698  1.00172.82           N
HETATM 3932  O3  NAG A1302     232.471 251.733 253.281  1.00172.82           O
HETATM 3933  O4  NAG A1302     231.157 252.013 255.775  1.00172.82           O
HETATM 3934  O5  NAG A1302     232.534 255.323 255.258  1.00172.82           O
HETATM 3935  O6  NAG A1302     229.993 255.328 257.232  1.00172.82           O
HETATM 3936  O7  NAG A1302     230.298 254.159 251.840  1.00172.82           O
HETATM 3937  C1  BMA A1303     231.751 251.075 256.715  1.00192.27           C
HETATM 3938  C2  BMA A1303     230.545 250.241 257.304  1.00192.27           C
HETATM 3939  C3  BMA A1303     230.978 248.966 258.032  1.00192.27           C
HETATM 3940  C4  BMA A1303     232.072 248.269 257.304  1.00192.27           C
HETATM 3941  C5  BMA A1303     233.174 249.251 257.119  1.00192.27           C
HETATM 3942  C6  BMA A1303     234.379 248.627 256.593  1.00192.27           C
HETATM 3943  O2  BMA A1303     229.603 249.841 256.272  1.00192.27           O
HETATM 3944  O3  BMA A1303     229.907 248.083 258.115  1.00192.27           O
HETATM 3945  O4  BMA A1303     232.539 247.199 258.090  1.00192.27           O
HETATM 3946  O5  BMA A1303     232.729 250.222 256.157  1.00192.27           O
HETATM 3947  O6  BMA A1303     235.031 249.668 255.976  1.00192.27           O
HETATM 3948  C1  MAN A1304     229.574 247.799 259.481  1.00203.19           C
HETATM 3949  C2  MAN A1304     228.949 246.427 259.411  1.00203.19           C
HETATM 3950  C3  MAN A1304     227.789 246.507 258.432  1.00203.19           C
HETATM 3951  C4  MAN A1304     226.814 247.673 258.787  1.00203.19           C
HETATM 3952  C5  MAN A1304     227.575 248.998 259.064  1.00203.19           C
HETATM 3953  C6  MAN A1304     226.685 250.134 259.605  1.00203.19           C
HETATM 3954  O2  MAN A1304     228.367 246.025 260.660  1.00203.19           O
HETATM 3955  O3  MAN A1304     227.072 245.267 258.348  1.00203.19           O
HETATM 3956  O4  MAN A1304     225.902 247.869 257.708  1.00203.19           O
HETATM 3957  O5  MAN A1304     228.671 248.745 259.970  1.00203.19           O
HETATM 3958  O6  MAN A1304     225.767 250.587 258.567  1.00203.19           O
HETATM 3959  C1  MAN A1305     236.088 249.133 255.186  1.00185.22           C
HETATM 3960  C2  MAN A1305     236.941 250.341 254.892  1.00185.22           C
HETATM 3961  C3  MAN A1305     236.081 251.360 254.154  1.00185.22           C
HETATM 3962  C4  MAN A1305     235.425 250.712 252.888  1.00185.22           C
HETATM 3963  C5  MAN A1305     234.690 249.421 253.254  1.00185.22           C
HETATM 3964  C6  MAN A1305     234.320 248.639 252.028  1.00185.22           C
HETATM 3965  O2  MAN A1305     238.030 250.019 254.026  1.00185.22           O
HETATM 3966  O3  MAN A1305     236.857 252.530 253.845  1.00185.22           O
HETATM 3967  O4  MAN A1305     234.479 251.574 252.275  1.00185.22           O
HETATM 3968  O5  MAN A1305     235.551 248.569 254.031  1.00185.22           O
HETATM 3969  O6  MAN A1305     235.377 248.820 251.085  1.00185.22           O
HETATM 3970  C1  MAN A1306     236.020 253.713 253.906  1.00171.63           C
HETATM 3971  C2  MAN A1306     236.949 254.991 253.755  1.00171.63           C
HETATM 3972  C3  MAN A1306     237.183 255.745 255.040  1.00171.63           C
HETATM 3973  C4  MAN A1306     235.970 255.740 255.913  1.00171.63           C
HETATM 3974  C5  MAN A1306     235.698 254.322 256.266  1.00171.63           C
HETATM 3975  C6  MAN A1306     234.670 254.196 257.353  1.00171.63           C
HETATM 3976  O2  MAN A1306     236.346 255.933 252.917  1.00171.63           O
HETATM 3977  O3  MAN A1306     237.528 257.079 254.756  1.00171.63           O
HETATM 3978  O4  MAN A1306     236.247 256.447 257.096  1.00171.63           O
HETATM 3979  O5  MAN A1306     235.181 253.700 255.105  1.00171.63           O
HETATM 3980  O6  MAN A1306     234.281 252.840 257.418  1.00171.63           O
HETATM 3981  C1  MAN A1308     236.149 247.607 250.949  1.00177.91           C
HETATM 3982  C2  MAN A1308     237.457 247.783 251.734  1.00177.91           C
HETATM 3983  C3  MAN A1308     238.231 248.928 251.140  1.00177.91           C
HETATM 3984  C4  MAN A1308     238.463 248.682 249.654  1.00177.91           C
HETATM 3985  C5  MAN A1308     237.115 248.460 248.954  1.00177.91           C
HETATM 3986  C6  MAN A1308     237.266 248.094 247.499  1.00177.91           C
HETATM 3987  O2  MAN A1308     238.297 246.656 251.574  1.00177.91           O
HETATM 3988  O3  MAN A1308     239.465 249.119 251.811  1.00177.91           O
HETATM 3989  O4  MAN A1308     239.100 249.805 249.084  1.00177.91           O
HETATM 3990  O5  MAN A1308     236.423 247.380 249.597  1.00177.91           O
HETATM 3991  O6  MAN A1308     238.196 249.000 246.914  1.00177.91           O
HETATM 3992  C1  NAG A1332     223.683 277.769 261.936  1.00 94.14           C
HETATM 3993  C2  NAG A1332     223.495 276.268 261.871  1.00 94.14           C
HETATM 3994  C3  NAG A1332     223.110 275.845 260.457  1.00 94.14           C
HETATM 3995  C4  NAG A1332     221.942 276.667 259.933  1.00 94.14           C
HETATM 3996  C5  NAG A1332     222.195 278.152 260.137  1.00 94.14           C
HETATM 3997  C6  NAG A1332     220.985 278.992 259.823  1.00 94.14           C
HETATM 3998  C7  NAG A1332     225.173 275.621 263.547  1.00 94.14           C
HETATM 3999  C8  NAG A1332     226.417 274.834 263.804  1.00 94.14           C
HETATM 4000  N2  NAG A1332     224.699 275.575 262.298  1.00 94.14           N
HETATM 4001  O3  NAG A1332     222.740 274.472 260.470  1.00 94.14           O
HETATM 4002  O4  NAG A1332     221.814 276.460 258.533  1.00 94.14           O
HETATM 4003  O5  NAG A1332     222.515 278.407 261.507  1.00 94.14           O
HETATM 4004  O6  NAG A1332     220.293 279.328 261.016  1.00 94.14           O
HETATM 4005  O7  NAG A1332     224.623 276.271 264.428  1.00 94.14           O
HETATM 4006  C1  NAG A1333     220.726 275.580 258.236  1.00105.74           C
HETATM 4007  C2  NAG A1333     220.681 275.473 256.730  1.00105.74           C
HETATM 4008  C3  NAG A1333     219.609 274.486 256.300  1.00105.74           C
HETATM 4009  C4  NAG A1333     219.749 273.163 257.041  1.00105.74           C
HETATM 4010  C5  NAG A1333     219.936 273.389 258.537  1.00105.74           C
HETATM 4011  C6  NAG A1333     220.329 272.131 259.267  1.00105.74           C
HETATM 4012  C7  NAG A1333     221.419 277.657 255.898  1.00105.74           C
HETATM 4013  C8  NAG A1333     221.002 278.943 255.251  1.00105.74           C
HETATM 4014  N2  NAG A1333     220.446 276.770 256.120  1.00105.74           N
HETATM 4015  O3  NAG A1333     219.768 274.278 254.904  1.00105.74           O
HETATM 4016  O4  NAG A1333     218.555 272.401 256.898  1.00105.74           O
HETATM 4017  O5  NAG A1333     220.982 274.335 258.779  1.00105.74           O
HETATM 4018  O6  NAG A1333     221.742 271.993 259.302  1.00105.74           O
HETATM 4019  O7  NAG A1333     222.583 277.434 256.209  1.00105.74           O
HETATM 4020  C1  BMA A1334     218.448 271.761 255.612  1.00124.89           C
HETATM 4021  C2  BMA A1334     218.511 270.260 255.824  1.00124.89           C
HETATM 4022  C3  BMA A1334     218.169 269.520 254.543  1.00124.89           C
HETATM 4023  C4  BMA A1334     217.134 270.192 253.638  1.00124.89           C
HETATM 4024  C5  BMA A1334     217.147 271.705 253.705  1.00124.89           C
HETATM 4025  C6  BMA A1334     215.896 272.292 253.123  1.00124.89           C
HETATM 4026  O2  BMA A1334     217.561 269.851 256.771  1.00124.89           O
HETATM 4027  O3  BMA A1334     217.646 268.290 254.877  1.00124.89           O
HETATM 4028  O4  BMA A1334     217.407 269.816 252.316  1.00124.89           O
HETATM 4029  O5  BMA A1334     217.223 272.095 255.043  1.00124.89           O
HETATM 4030  O6  BMA A1334     214.788 271.674 253.768  1.00124.89           O
HETATM 4031  C1  MAN A1335     218.436 267.287 254.250  1.00123.48           C
HETATM 4032  C2  MAN A1335     217.437 266.203 253.869  1.00123.48           C
HETATM 4033  C3  MAN A1335     216.884 265.562 255.120  1.00123.48           C
HETATM 4034  C4  MAN A1335     218.010 265.148 255.987  1.00123.48           C
HETATM 4035  C5  MAN A1335     218.706 266.409 256.361  1.00123.48           C
HETATM 4036  C6  MAN A1335     219.734 266.170 257.380  1.00123.48           C
HETATM 4037  O2  MAN A1335     218.021 265.164 253.158  1.00123.48           O
HETATM 4038  O3  MAN A1335     216.056 264.449 254.861  1.00123.48           O
HETATM 4039  O4  MAN A1335     217.512 264.533 257.146  1.00123.48           O
HETATM 4040  O5  MAN A1335     219.339 266.865 255.186  1.00123.48           O
HETATM 4041  O6  MAN A1335     219.087 265.477 258.424  1.00123.48           O
HETATM 4042  C1  MAN A1336     213.594 271.971 253.011  1.00174.46           C
HETATM 4043  C2  MAN A1336     213.009 273.226 253.642  1.00174.46           C
HETATM 4044  C3  MAN A1336     212.450 272.896 255.012  1.00174.46           C
HETATM 4045  C4  MAN A1336     211.476 271.718 254.982  1.00174.46           C
HETATM 4046  C5  MAN A1336     212.125 270.510 254.324  1.00174.46           C
HETATM 4047  C6  MAN A1336     211.139 269.362 254.100  1.00174.46           C
HETATM 4048  O2  MAN A1336     211.916 273.712 252.880  1.00174.46           O
HETATM 4049  O3  MAN A1336     211.805 274.019 255.546  1.00174.46           O
HETATM 4050  O4  MAN A1336     211.122 271.381 256.310  1.00174.46           O
HETATM 4051  O5  MAN A1336     212.654 270.890 253.035  1.00174.46           O
HETATM 4052  O6  MAN A1336     210.026 269.828 253.304  1.00174.46           O
HETATM 4053  C1  MAN A1337     212.822 274.871 256.088  1.00190.74           C
HETATM 4054  C2  MAN A1337     213.192 274.242 257.435  1.00190.74           C
HETATM 4055  C3  MAN A1337     212.016 274.345 258.388  1.00190.74           C
HETATM 4056  C4  MAN A1337     211.470 275.788 258.434  1.00190.74           C
HETATM 4057  C5  MAN A1337     211.126 276.241 257.013  1.00190.74           C
HETATM 4058  C6  MAN A1337     210.577 277.651 256.943  1.00190.74           C
HETATM 4059  O2  MAN A1337     214.240 274.959 258.063  1.00190.74           O
HETATM 4060  O3  MAN A1337     212.376 273.911 259.688  1.00190.74           O
HETATM 4061  O4  MAN A1337     210.308 275.851 259.244  1.00190.74           O
HETATM 4062  O5  MAN A1337     212.323 276.175 256.226  1.00190.74           O
HETATM 4063  O6  MAN A1337     209.238 277.617 257.431  1.00190.74           O
HETATM 4064  C1  MAN A1339     217.235 265.180 251.958  1.00126.48           C
HETATM 4065  C2  MAN A1339     216.416 263.889 251.890  1.00126.48           C
HETATM 4066  C3  MAN A1339     217.379 262.776 251.985  1.00126.48           C
HETATM 4067  C4  MAN A1339     218.203 262.857 250.759  1.00126.48           C
HETATM 4068  C5  MAN A1339     219.028 264.146 250.858  1.00126.48           C
HETATM 4069  C6  MAN A1339     219.912 264.404 249.684  1.00126.48           C
HETATM 4070  O2  MAN A1339     215.842 263.746 250.592  1.00126.48           O
HETATM 4071  O3  MAN A1339     216.742 261.497 252.083  1.00126.48           O
HETATM 4072  O4  MAN A1339     219.024 261.735 250.693  1.00126.48           O
HETATM 4073  O5  MAN A1339     218.119 265.241 250.906  1.00126.48           O
HETATM 4074  O6  MAN A1339     220.531 265.671 249.886  1.00126.48           O
HETATM 4075  C1  MAN A1340     209.774 265.172 251.852  1.00176.61           C
HETATM 4076  C2  MAN A1340     210.597 264.534 253.007  1.00176.61           C
HETATM 4077  C3  MAN A1340     211.145 263.185 252.578  1.00176.61           C
HETATM 4078  C4  MAN A1340     210.020 262.311 251.927  1.00176.61           C
HETATM 4079  C5  MAN A1340     209.238 263.073 250.784  1.00176.61           C
HETATM 4080  C6  MAN A1340     207.997 262.303 250.245  1.00176.61           C
HETATM 4081  O2  MAN A1340     209.768 264.242 254.145  1.00176.61           O
HETATM 4082  O3  MAN A1340     211.727 262.505 253.701  1.00176.61           O
HETATM 4083  O4  MAN A1340     210.514 261.059 251.480  1.00176.61           O
HETATM 4084  O5  MAN A1340     208.756 264.316 251.336  1.00176.61           O
HETATM 4085  O6  MAN A1340     207.084 263.237 249.615  1.00176.61           O
HETATM 4086  C1  MAN A1341     209.379 268.720 252.612  1.00189.47           C
HETATM 4087  C2  MAN A1341     208.246 269.245 251.711  1.00189.47           C
HETATM 4088  C3  MAN A1341     207.275 269.959 252.635  1.00189.47           C
HETATM 4089  C4  MAN A1341     206.586 268.921 253.490  1.00189.47           C
HETATM 4090  C5  MAN A1341     207.656 268.201 254.336  1.00189.47           C
HETATM 4091  C6  MAN A1341     207.098 266.959 255.025  1.00189.47           C
HETATM 4092  O2  MAN A1341     207.516 268.128 251.115  1.00189.47           O
HETATM 4093  O3  MAN A1341     206.341 270.817 251.980  1.00189.47           O
HETATM 4094  O4  MAN A1341     205.649 269.551 254.353  1.00189.47           O
HETATM 4095  O5  MAN A1341     208.831 267.781 253.532  1.00189.47           O
HETATM 4096  O6  MAN A1341     206.799 265.963 254.040  1.00189.47           O
HETATM 4097  C1  MAN A1342     206.960 268.548 249.842  1.00177.64           C
HETATM 4098  C2  MAN A1342     205.892 267.415 249.469  1.00177.64           C
HETATM 4099  C3  MAN A1342     206.493 266.440 248.502  1.00177.64           C
HETATM 4100  C4  MAN A1342     207.260 267.114 247.383  1.00177.64           C
HETATM 4101  C5  MAN A1342     208.434 267.635 248.105  1.00177.64           C
HETATM 4102  C6  MAN A1342     209.700 268.012 247.206  1.00177.64           C
HETATM 4103  O2  MAN A1342     204.843 267.959 248.812  1.00177.64           O
HETATM 4104  O3  MAN A1342     205.520 265.728 247.972  1.00177.64           O
HETATM 4105  O4  MAN A1342     207.739 266.149 246.558  1.00177.64           O
HETATM 4106  O5  MAN A1342     207.990 268.798 248.843  1.00177.64           O
HETATM 4107  O6  MAN A1342     210.986 267.172 247.535  1.00177.64           O
HETATM 4108  C1  NAG A1343     218.530 294.562 271.708  1.00133.38           C
HETATM 4109  C2  NAG A1343     218.197 295.182 270.364  1.00133.38           C
HETATM 4110  C3  NAG A1343     217.912 296.665 270.542  1.00133.38           C
HETATM 4111  C4  NAG A1343     216.818 296.862 271.583  1.00133.38           C
HETATM 4112  C5  NAG A1343     217.164 296.118 272.874  1.00133.38           C
HETATM 4113  C6  NAG A1343     216.049 296.140 273.892  1.00133.38           C
HETATM 4114  C7  NAG A1343     219.091 295.018 268.088  1.00133.38           C
HETATM 4115  C8  NAG A1343     220.308 294.778 267.248  1.00133.38           C
HETATM 4116  N2  NAG A1343     219.274 294.976 269.411  1.00133.38           N
HETATM 4117  O3  NAG A1343     217.521 297.235 269.299  1.00133.38           O
HETATM 4118  O4  NAG A1343     216.661 298.247 271.865  1.00133.38           O
HETATM 4119  O5  NAG A1343     217.438 294.737 272.594  1.00133.38           O
HETATM 4120  O6  NAG A1343     216.121 295.014 274.757  1.00133.38           O
HETATM 4121  O7  NAG A1343     217.994 295.245 267.593  1.00133.38           O
HETATM 4122  C1  NAG A1355     222.867 306.653 287.120  1.00216.75           C
HETATM 4123  C2  NAG A1355     223.903 307.706 287.450  1.00216.75           C
HETATM 4124  C3  NAG A1355     223.559 308.373 288.779  1.00216.75           C
HETATM 4125  C4  NAG A1355     222.099 308.811 288.824  1.00216.75           C
HETATM 4126  C5  NAG A1355     221.142 307.762 288.247  1.00216.75           C
HETATM 4127  C6  NAG A1355     219.754 308.302 287.988  1.00216.75           C
HETATM 4128  C7  NAG A1355     226.218 307.542 286.689  1.00216.75           C
HETATM 4129  C8  NAG A1355     227.540 306.864 286.865  1.00216.75           C
HETATM 4130  N2  NAG A1355     225.238 307.136 287.498  1.00216.75           N
HETATM 4131  O3  NAG A1355     224.410 309.494 288.970  1.00216.75           O
HETATM 4132  O4  NAG A1355     221.724 309.047 290.174  1.00216.75           O
HETATM 4133  O5  NAG A1355     221.619 307.256 286.992  1.00216.75           O
HETATM 4134  O6  NAG A1355     219.410 308.208 286.612  1.00216.75           O
HETATM 4135  O7  NAG A1355     226.040 308.419 285.850  1.00216.75           O
HETATM 4136  C1  NAG A1356     222.294 308.034 291.042  1.00246.28           C
HETATM 4137  C2  NAG A1356     222.573 308.630 292.423  1.00246.28           C
HETATM 4138  C3  NAG A1356     223.146 307.548 293.353  1.00246.28           C
HETATM 4139  C4  NAG A1356     222.233 306.330 293.373  1.00246.28           C
HETATM 4140  C5  NAG A1356     221.986 305.835 291.957  1.00246.28           C
HETATM 4141  C6  NAG A1356     221.021 304.676 291.891  1.00246.28           C
HETATM 4142  C7  NAG A1356     223.141 310.953 291.849  1.00246.28           C
HETATM 4143  C8  NAG A1356     224.212 312.000 291.844  1.00246.28           C
HETATM 4144  N2  NAG A1356     223.486 309.758 292.343  1.00246.28           N
HETATM 4145  O3  NAG A1356     223.292 308.067 294.673  1.00246.28           O
HETATM 4146  O4  NAG A1356     222.824 305.293 294.146  1.00246.28           O
HETATM 4147  O5  NAG A1356     221.426 306.889 291.174  1.00246.28           O
HETATM 4148  O6  NAG A1356     221.619 303.533 291.290  1.00246.28           O
HETATM 4149  O7  NAG A1356     222.013 311.179 291.416  1.00246.28           O
HETATM 4150  C1  NAG A1363     234.242 297.179 259.614  1.00133.51           C
HETATM 4151  C2  NAG A1363     234.903 296.538 258.437  1.00133.51           C
HETATM 4152  C3  NAG A1363     235.365 297.618 257.481  1.00133.51           C
HETATM 4153  C4  NAG A1363     234.202 298.532 257.116  1.00133.51           C
HETATM 4154  C5  NAG A1363     233.349 298.930 258.326  1.00133.51           C
HETATM 4155  C6  NAG A1363     231.996 299.458 257.918  1.00133.51           C
HETATM 4156  C7  NAG A1363     235.835 294.457 259.322  1.00133.51           C
HETATM 4157  C8  NAG A1363     237.077 293.717 259.708  1.00133.51           C
HETATM 4158  N2  NAG A1363     236.011 295.696 258.850  1.00133.51           N
HETATM 4159  O3  NAG A1363     235.887 297.021 256.300  1.00133.51           O
HETATM 4160  O4  NAG A1363     234.737 299.738 256.589  1.00133.51           O
HETATM 4161  O5  NAG A1363     233.094 297.819 259.199  1.00133.51           O
HETATM 4162  O6  NAG A1363     231.246 298.459 257.239  1.00133.51           O
HETATM 4163  O7  NAG A1363     234.720 293.966 259.451  1.00133.51           O
HETATM 4164  C1  NAG A1364     234.503 299.847 255.185  1.00156.45           C
HETATM 4165  C2  NAG A1364     234.748 301.308 254.809  1.00156.45           C
HETATM 4166  C3  NAG A1364     234.644 301.499 253.298  1.00156.45           C
HETATM 4167  C4  NAG A1364     235.543 300.507 252.570  1.00156.45           C
HETATM 4168  C5  NAG A1364     235.222 299.092 253.039  1.00156.45           C
HETATM 4169  C6  NAG A1364     236.125 298.041 252.439  1.00156.45           C
HETATM 4170  C7  NAG A1364     233.946 302.544 256.778  1.00156.45           C
HETATM 4171  C8  NAG A1364     232.890 303.460 257.315  1.00156.45           C
HETATM 4172  N2  NAG A1364     233.816 302.189 255.496  1.00156.45           N
HETATM 4173  O3  NAG A1364     235.016 302.838 252.993  1.00156.45           O
HETATM 4174  O4  NAG A1364     235.345 300.584 251.162  1.00156.45           O
HETATM 4175  O5  NAG A1364     235.384 299.011 254.461  1.00156.45           O
HETATM 4176  O6  NAG A1364     236.092 296.841 253.200  1.00156.45           O
HETATM 4177  O7  NAG A1364     234.870 302.140 257.474  1.00156.45           O
HETATM 4178  C1  BMA A1365     236.224 301.570 250.560  1.00173.67           C
HETATM 4179  C2  BMA A1365     237.713 301.249 250.934  1.00173.67           C
HETATM 4180  C3  BMA A1365     238.676 302.125 250.125  1.00173.67           C
HETATM 4181  C4  BMA A1365     238.301 302.153 248.636  1.00173.67           C
HETATM 4182  C5  BMA A1365     236.859 302.620 248.501  1.00173.67           C
HETATM 4183  C6  BMA A1365     236.414 302.808 247.056  1.00173.67           C
HETATM 4184  O2  BMA A1365     238.039 299.909 250.631  1.00173.67           O
HETATM 4185  O3  BMA A1365     240.018 301.696 250.279  1.00173.67           O
HETATM 4186  O4  BMA A1365     239.145 303.039 247.934  1.00173.67           O
HETATM 4187  O5  BMA A1365     236.037 301.626 249.135  1.00173.67           O
HETATM 4188  O6  BMA A1365     236.570 301.577 246.374  1.00173.67           O
HETATM 4189  C1  NAG A1386     233.493 291.720 257.825  1.00117.84           C
HETATM 4190  C2  NAG A1386     234.226 292.048 256.533  1.00117.84           C
HETATM 4191  C3  NAG A1386     233.700 293.345 255.933  1.00117.84           C
HETATM 4192  C4  NAG A1386     232.183 293.325 255.815  1.00117.84           C
HETATM 4193  C5  NAG A1386     231.563 292.915 257.144  1.00117.84           C
HETATM 4194  C6  NAG A1386     230.070 292.714 257.077  1.00117.84           C
HETATM 4195  C7  NAG A1386     236.434 291.084 256.976  1.00117.84           C
HETATM 4196  C8  NAG A1386     237.887 291.369 257.187  1.00117.84           C
HETATM 4197  N2  NAG A1386     235.656 292.146 256.762  1.00117.84           N
HETATM 4198  O3  NAG A1386     234.282 293.524 254.649  1.00117.84           O
HETATM 4199  O4  NAG A1386     231.741 294.646 255.524  1.00117.84           O
HETATM 4200  O5  NAG A1386     232.115 291.670 257.584  1.00117.84           O
HETATM 4201  O6  NAG A1386     229.612 292.037 258.239  1.00117.84           O
HETATM 4202  O7  NAG A1386     235.984 289.945 257.001  1.00117.84           O
HETATM 4203  C1  NAG A1387     231.063 294.775 254.264  1.00161.69           C
HETATM 4204  C2  NAG A1387     229.986 295.841 254.444  1.00161.69           C
HETATM 4205  C3  NAG A1387     229.269 296.097 253.126  1.00161.69           C
HETATM 4206  C4  NAG A1387     230.276 296.452 252.041  1.00161.69           C
HETATM 4207  C5  NAG A1387     231.322 295.349 251.943  1.00161.69           C
HETATM 4208  C6  NAG A1387     232.422 295.666 250.959  1.00161.69           C
HETATM 4209  C7  NAG A1387     228.819 296.187 256.579  1.00161.69           C
HETATM 4210  C8  NAG A1387     227.803 295.642 257.536  1.00161.69           C
HETATM 4211  N2  NAG A1387     229.036 295.460 255.477  1.00161.69           N
HETATM 4212  O3  NAG A1387     228.343 297.161 253.303  1.00161.69           O
HETATM 4213  O4  NAG A1387     229.625 296.602 250.783  1.00161.69           O
HETATM 4214  O5  NAG A1387     231.953 295.164 253.219  1.00161.69           O
HETATM 4215  O6  NAG A1387     233.321 296.629 251.491  1.00161.69           O
HETATM 4216  O7  NAG A1387     229.416 297.236 256.794  1.00161.69           O
HETATM 4217  C1  BMA A1388     229.448 297.999 250.424  1.00200.47           C
HETATM 4218  C2  BMA A1388     230.540 298.408 249.393  1.00200.47           C
HETATM 4219  C3  BMA A1388     230.259 299.803 248.829  1.00200.47           C
HETATM 4220  C4  BMA A1388     228.824 299.910 248.324  1.00200.47           C
HETATM 4221  C5  BMA A1388     227.867 299.581 249.464  1.00200.47           C
HETATM 4222  C6  BMA A1388     226.408 299.673 249.043  1.00200.47           C
HETATM 4223  O2  BMA A1388     230.541 297.524 248.284  1.00200.47           O
HETATM 4224  O3  BMA A1388     231.156 300.131 247.780  1.00200.47           O
HETATM 4225  O4  BMA A1388     228.568 301.223 247.855  1.00200.47           O
HETATM 4226  O5  BMA A1388     228.130 298.230 249.904  1.00200.47           O
HETATM 4227  O6  BMA A1388     226.159 298.682 248.053  1.00200.47           O
HETATM 4228  C1  NAG A1392     224.952 296.985 260.963  1.00153.26           C
HETATM 4229  C2  NAG A1392     223.970 295.979 260.359  1.00153.26           C
HETATM 4230  C3  NAG A1392     223.240 296.596 259.169  1.00153.26           C
HETATM 4231  C4  NAG A1392     222.623 297.934 259.550  1.00153.26           C
HETATM 4232  C5  NAG A1392     223.672 298.843 260.177  1.00153.26           C
HETATM 4233  C6  NAG A1392     223.090 300.132 260.699  1.00153.26           C
HETATM 4234  C7  NAG A1392     225.209 293.908 260.816  1.00153.26           C
HETATM 4235  C8  NAG A1392     225.874 292.711 260.213  1.00153.26           C
HETATM 4236  N2  NAG A1392     224.656 294.764 259.953  1.00153.26           N
HETATM 4237  O3  NAG A1392     222.220 295.702 258.742  1.00153.26           O
HETATM 4238  O4  NAG A1392     222.031 298.579 258.424  1.00153.26           O
HETATM 4239  O5  NAG A1392     224.264 298.181 261.303  1.00153.26           O
HETATM 4240  O6  NAG A1392     222.229 299.888 261.803  1.00153.26           O
HETATM 4241  O7  NAG A1392     225.182 294.098 262.028  1.00153.26           O
HETATM 4242  C1  NAG A1393     222.765 298.446 257.189  1.00170.49           C
HETATM 4243  C2  NAG A1393     221.758 298.130 256.074  1.00170.49           C
HETATM 4244  C3  NAG A1393     222.459 298.071 254.717  1.00170.49           C
HETATM 4245  C4  NAG A1393     223.265 299.338 254.475  1.00170.49           C
HETATM 4246  C5  NAG A1393     224.232 299.556 255.629  1.00170.49           C
HETATM 4247  C6  NAG A1393     225.021 300.836 255.498  1.00170.49           C
HETATM 4248  C7  NAG A1393     219.924 296.523 255.748  1.00170.49           C
HETATM 4249  C8  NAG A1393     219.361 295.194 256.149  1.00170.49           C
HETATM 4250  N2  NAG A1393     221.066 296.879 256.345  1.00170.49           N
HETATM 4251  O3  NAG A1393     221.495 297.916 253.683  1.00170.49           O
HETATM 4252  O4  NAG A1393     223.998 299.232 253.259  1.00170.49           O
HETATM 4253  O5  NAG A1393     223.497 299.638 256.859  1.00170.49           O
HETATM 4254  O6  NAG A1393     225.262 301.149 254.133  1.00170.49           O
HETATM 4255  O7  NAG A1393     219.372 297.239 254.920  1.00170.49           O
HETATM 4256  C1  NAG A1448     230.258 276.923 279.466  1.00110.43           C
HETATM 4257  C2  NAG A1448     230.408 275.503 278.934  1.00110.43           C
HETATM 4258  C3  NAG A1448     229.433 274.567 279.654  1.00110.43           C
HETATM 4259  C4  NAG A1448     229.478 274.762 281.166  1.00110.43           C
HETATM 4260  C5  NAG A1448     229.449 276.242 281.518  1.00110.43           C
HETATM 4261  C6  NAG A1448     229.625 276.509 282.990  1.00110.43           C
HETATM 4262  C7  NAG A1448     230.431 274.424 276.726  1.00110.43           C
HETATM 4263  C8  NAG A1448     230.131 274.592 275.268  1.00110.43           C
HETATM 4264  N2  NAG A1448     230.171 275.480 277.500  1.00110.43           N
HETATM 4265  O3  NAG A1448     229.753 273.220 279.331  1.00110.43           O
HETATM 4266  O4  NAG A1448     228.302 274.222 281.755  1.00110.43           O
HETATM 4267  O5  NAG A1448     230.497 276.932 280.832  1.00110.43           O
HETATM 4268  O6  NAG A1448     228.384 276.374 283.669  1.00110.43           O
HETATM 4269  O7  NAG A1448     230.887 273.382 277.180  1.00110.43           O
HETATM 4270  C1  NAG A1449     228.453 272.901 282.277  1.00141.24           C
HETATM 4271  C2  NAG A1449     228.187 272.912 283.777  1.00141.24           C
HETATM 4272  C3  NAG A1449     228.218 271.493 284.328  1.00141.24           C
HETATM 4273  C4  NAG A1449     227.229 270.618 283.574  1.00141.24           C
HETATM 4274  C5  NAG A1449     227.511 270.684 282.076  1.00141.24           C
HETATM 4275  C6  NAG A1449     226.462 269.973 281.254  1.00141.24           C
HETATM 4276  C7  NAG A1449     228.874 274.304 285.670  1.00141.24           C
HETATM 4277  C8  NAG A1449     229.965 275.140 286.266  1.00141.24           C
HETATM 4278  N2  NAG A1449     229.139 273.752 284.482  1.00141.24           N
HETATM 4279  O3  NAG A1449     227.893 271.509 285.713  1.00141.24           O
HETATM 4280  O4  NAG A1449     227.339 269.271 284.018  1.00141.24           O
HETATM 4281  O5  NAG A1449     227.518 272.049 281.631  1.00141.24           O
HETATM 4282  O6  NAG A1449     225.492 270.884 280.756  1.00141.24           O
HETATM 4283  O7  NAG A1449     227.799 274.138 286.237  1.00141.24           O
ATOM   4284  N   VAL B 518     243.871 275.375 317.676  1.00193.79           N
ATOM   4285  CA  VAL B 518     242.805 275.369 316.685  1.00193.79           C
ATOM   4286  C   VAL B 518     243.413 275.099 315.316  1.00193.79           C
ATOM   4287  O   VAL B 518     244.401 275.722 314.936  1.00193.79           O
ATOM   4288  CB  VAL B 518     242.023 276.697 316.697  1.00193.79           C
ATOM   4289  CG1 VAL B 518     240.902 276.667 315.671  1.00193.79           C
ATOM   4290  CG2 VAL B 518     241.481 276.984 318.087  1.00193.79           C
ATOM   4291  N   PHE B 519     242.824 274.163 314.573  1.00185.24           N
ATOM   4292  CA  PHE B 519     243.350 273.787 313.263  1.00185.24           C
ATOM   4293  C   PHE B 519     242.957 274.843 312.237  1.00185.24           C
ATOM   4294  O   PHE B 519     241.947 274.740 311.537  1.00185.24           O
ATOM   4295  CB  PHE B 519     242.852 272.413 312.844  1.00185.24           C
ATOM   4296  CG  PHE B 519     243.589 271.852 311.671  1.00185.24           C
ATOM   4297  CD1 PHE B 519     244.829 271.267 311.837  1.00185.24           C
ATOM   4298  CD2 PHE B 519     243.057 271.934 310.397  1.00185.24           C
ATOM   4299  CE1 PHE B 519     245.520 270.756 310.756  1.00185.24           C
ATOM   4300  CE2 PHE B 519     243.743 271.425 309.309  1.00185.24           C
ATOM   4301  CZ  PHE B 519     244.976 270.836 309.490  1.00185.24           C
ATOM   4302  N   LEU B 520     243.783 275.882 312.147  1.00171.32           N
ATOM   4303  CA  LEU B 520     243.625 276.859 311.077  1.00171.32           C
ATOM   4304  C   LEU B 520     244.088 276.278 309.747  1.00171.32           C
ATOM   4305  O   LEU B 520     243.290 276.095 308.824  1.00171.32           O
ATOM   4306  CB  LEU B 520     244.404 278.134 311.405  1.00171.32           C
ATOM   4307  CG  LEU B 520     243.706 279.188 312.260  1.00171.32           C
ATOM   4308  CD1 LEU B 520     242.475 279.684 311.544  1.00171.32           C
ATOM   4309  CD2 LEU B 520     243.344 278.656 313.629  1.00171.32           C
ATOM   4310  N   GLY B 521     245.367 275.949 309.647  1.00156.87           N
ATOM   4311  CA  GLY B 521     245.952 275.440 308.426  1.00156.87           C
ATOM   4312  C   GLY B 521     247.096 276.314 307.950  1.00156.87           C
ATOM   4313  O   GLY B 521     247.544 277.234 308.633  1.00156.87           O
ATOM   4314  N   PHE B 522     247.563 276.001 306.746  1.00132.74           N
ATOM   4315  CA  PHE B 522     248.699 276.703 306.170  1.00132.74           C
ATOM   4316  C   PHE B 522     248.422 278.190 306.092  1.00132.74           C
ATOM   4317  O   PHE B 522     247.495 278.619 305.401  1.00132.74           O
ATOM   4318  CB  PHE B 522     248.994 276.153 304.786  1.00132.74           C
ATOM   4319  CG  PHE B 522     250.321 276.559 304.254  1.00132.74           C
ATOM   4320  CD1 PHE B 522     251.413 276.657 305.096  1.00132.74           C
ATOM   4321  CD2 PHE B 522     250.500 276.773 302.903  1.00132.74           C
ATOM   4322  CE1 PHE B 522     252.651 277.000 304.601  1.00132.74           C
ATOM   4323  CE2 PHE B 522     251.736 277.110 302.405  1.00132.74           C
ATOM   4324  CZ  PHE B 522     252.812 277.227 303.256  1.00132.74           C
ATOM   4325  N   LEU B 523     249.219 278.973 306.814  1.00139.87           N
ATOM   4326  CA  LEU B 523     249.013 280.411 306.940  1.00139.87           C
ATOM   4327  C   LEU B 523     247.679 280.728 307.594  1.00139.87           C
ATOM   4328  O   LEU B 523     247.216 281.870 307.545  1.00139.87           O
ATOM   4329  CB  LEU B 523     249.101 281.105 305.578  1.00139.87           C
ATOM   4330  CG  LEU B 523     250.462 281.450 304.977  1.00139.87           C
ATOM   4331  CD1 LEU B 523     251.098 282.605 305.709  1.00139.87           C
ATOM   4332  CD2 LEU B 523     251.376 280.240 304.996  1.00139.87           C
ATOM   4333  N   GLY B 524     247.062 279.726 308.219  1.00157.51           N
ATOM   4334  CA  GLY B 524     245.702 279.881 308.698  1.00157.51           C
ATOM   4335  C   GLY B 524     245.538 280.995 309.706  1.00157.51           C
ATOM   4336  O   GLY B 524     244.440 281.525 309.876  1.00157.51           O
ATOM   4337  N   ALA B 525     246.616 281.372 310.386  1.00149.85           N
ATOM   4338  CA  ALA B 525     246.559 282.434 311.376  1.00149.85           C
ATOM   4339  C   ALA B 525     247.070 283.756 310.832  1.00149.85           C
ATOM   4340  O   ALA B 525     247.412 284.653 311.607  1.00149.85           O
ATOM   4341  CB  ALA B 525     247.342 282.037 312.618  1.00149.85           C
ATOM   4342  N   ALA B 526     247.120 283.895 309.509  1.00147.71           N
ATOM   4343  CA  ALA B 526     247.576 285.148 308.928  1.00147.71           C
ATOM   4344  C   ALA B 526     246.699 286.305 309.360  1.00147.71           C
ATOM   4345  O   ALA B 526     247.208 287.374 309.715  1.00147.71           O
ATOM   4346  CB  ALA B 526     247.591 285.046 307.407  1.00147.71           C
ATOM   4347  N   GLY B 527     245.391 286.106 309.354  1.00158.35           N
ATOM   4348  CA  GLY B 527     244.483 287.107 309.859  1.00158.35           C
ATOM   4349  C   GLY B 527     244.231 286.904 311.335  1.00158.35           C
ATOM   4350  O   GLY B 527     243.107 286.600 311.742  1.00158.35           O
ATOM   4351  N   SER B 528     245.276 287.048 312.144  1.00150.12           N
ATOM   4352  CA  SER B 528     245.139 286.914 313.583  1.00150.12           C
ATOM   4353  C   SER B 528     246.285 287.650 314.254  1.00150.12           C
ATOM   4354  O   SER B 528     247.361 287.818 313.679  1.00150.12           O
ATOM   4355  CB  SER B 528     245.121 285.446 313.996  1.00150.12           C
ATOM   4356  OG  SER B 528     246.327 284.821 313.610  1.00150.12           O
ATOM   4357  N   THR B 529     246.047 288.074 315.492  1.00148.44           N
ATOM   4358  CA  THR B 529     247.104 288.703 316.264  1.00148.44           C
ATOM   4359  C   THR B 529     248.265 287.735 316.426  1.00148.44           C
ATOM   4360  O   THR B 529     248.116 286.515 316.322  1.00148.44           O
ATOM   4361  CB  THR B 529     246.603 289.140 317.641  1.00148.44           C
ATOM   4362  OG1 THR B 529     247.597 289.961 318.269  1.00148.44           O
ATOM   4363  CG2 THR B 529     246.340 287.928 318.521  1.00148.44           C
ATOM   4364  N   MET B 530     249.443 288.298 316.670  1.00150.36           N
ATOM   4365  CA  MET B 530     250.637 287.469 316.689  1.00150.36           C
ATOM   4366  C   MET B 530     250.549 286.383 317.750  1.00150.36           C
ATOM   4367  O   MET B 530     250.953 285.240 317.506  1.00150.36           O
ATOM   4368  CB  MET B 530     251.861 288.352 316.892  1.00150.36           C
ATOM   4369  CG  MET B 530     252.105 289.275 315.722  1.00150.36           C
ATOM   4370  SD  MET B 530     253.503 290.387 315.929  1.00150.36           S
ATOM   4371  CE  MET B 530     252.629 291.913 316.256  1.00150.36           C
ATOM   4372  N   GLY B 531     249.983 286.700 318.911  1.00138.51           N
ATOM   4373  CA  GLY B 531     249.821 285.685 319.933  1.00138.51           C
ATOM   4374  C   GLY B 531     248.888 284.579 319.503  1.00138.51           C
ATOM   4375  O   GLY B 531     248.979 283.455 319.999  1.00138.51           O
ATOM   4376  N   ALA B 532     247.976 284.877 318.584  1.00142.61           N
ATOM   4377  CA  ALA B 532     247.109 283.831 318.069  1.00142.61           C
ATOM   4378  C   ALA B 532     247.902 282.850 317.222  1.00142.61           C
ATOM   4379  O   ALA B 532     247.908 281.643 317.490  1.00142.61           O
ATOM   4380  CB  ALA B 532     245.969 284.447 317.264  1.00142.61           C
ATOM   4381  N   ALA B 533     248.611 283.360 316.213  1.00144.44           N
ATOM   4382  CA  ALA B 533     249.470 282.512 315.399  1.00144.44           C
ATOM   4383  C   ALA B 533     250.547 281.839 316.226  1.00144.44           C
ATOM   4384  O   ALA B 533     251.145 280.859 315.769  1.00144.44           O
ATOM   4385  CB  ALA B 533     250.117 283.328 314.280  1.00144.44           C
ATOM   4386  N   SER B 534     250.772 282.315 317.449  1.00143.14           N
ATOM   4387  CA  SER B 534     251.821 281.781 318.302  1.00143.14           C
ATOM   4388  C   SER B 534     251.609 280.323 318.658  1.00143.14           C
ATOM   4389  O   SER B 534     252.377 279.783 319.458  1.00143.14           O
ATOM   4390  CB  SER B 534     251.925 282.617 319.577  1.00143.14           C
ATOM   4391  OG  SER B 534     250.796 282.416 320.405  1.00143.14           O
ATOM   4392  N   MET B 535     250.601 279.672 318.093  1.00148.00           N
ATOM   4393  CA  MET B 535     250.354 278.273 318.376  1.00148.00           C
ATOM   4394  C   MET B 535     250.334 277.406 317.126  1.00148.00           C
ATOM   4395  O   MET B 535     250.376 276.178 317.239  1.00148.00           O
ATOM   4396  CB  MET B 535     249.027 278.132 319.130  1.00148.00           C
ATOM   4397  CG  MET B 535     248.920 276.897 320.000  1.00148.00           C
ATOM   4398  SD  MET B 535     250.281 276.726 321.169  1.00148.00           S
ATOM   4399  CE  MET B 535     250.526 278.416 321.711  1.00148.00           C
ATOM   4400  N   THR B 536     250.299 278.006 315.946  1.00143.26           N
ATOM   4401  CA  THR B 536     250.102 277.231 314.734  1.00143.26           C
ATOM   4402  C   THR B 536     251.335 277.284 313.854  1.00143.26           C
ATOM   4403  O   THR B 536     251.231 277.378 312.629  1.00143.26           O
ATOM   4404  CB  THR B 536     248.892 277.755 313.975  1.00143.26           C
ATOM   4405  OG1 THR B 536     248.788 277.080 312.717  1.00143.26           O
ATOM   4406  CG2 THR B 536     249.025 279.250 313.761  1.00143.26           C
ATOM   4407  N   LEU B 537     252.507 277.200 314.464  1.00128.42           N
ATOM   4408  CA  LEU B 537     253.736 277.420 313.722  1.00128.42           C
ATOM   4409  C   LEU B 537     254.060 276.239 312.825  1.00128.42           C
ATOM   4410  O   LEU B 537     254.492 276.424 311.682  1.00128.42           O
ATOM   4411  CB  LEU B 537     254.896 277.653 314.693  1.00128.42           C
ATOM   4412  CG  LEU B 537     254.965 278.919 315.551  1.00128.42           C
ATOM   4413  CD1 LEU B 537     255.103 280.146 314.712  1.00128.42           C
ATOM   4414  CD2 LEU B 537     253.758 279.032 316.478  1.00128.42           C
ATOM   4415  N   THR B 538     253.802 275.032 313.313  1.00115.74           N
ATOM   4416  CA  THR B 538     254.227 273.830 312.619  1.00115.74           C
ATOM   4417  C   THR B 538     253.584 273.710 311.253  1.00115.74           C
ATOM   4418  O   THR B 538     254.167 273.117 310.334  1.00115.74           O
ATOM   4419  CB  THR B 538     253.874 272.627 313.474  1.00115.74           C
ATOM   4420  OG1 THR B 538     254.276 272.886 314.823  1.00115.74           O
ATOM   4421  CG2 THR B 538     254.591 271.414 312.982  1.00115.74           C
ATOM   4422  N   VAL B 539     252.389 274.270 311.100  1.00122.72           N
ATOM   4423  CA  VAL B 539     251.601 273.990 309.911  1.00122.72           C
ATOM   4424  C   VAL B 539     252.300 274.535 308.678  1.00122.72           C
ATOM   4425  O   VAL B 539     252.283 273.914 307.610  1.00122.72           O
ATOM   4426  CB  VAL B 539     250.176 274.550 310.073  1.00122.72           C
ATOM   4427  CG1 VAL B 539     249.534 273.987 311.336  1.00122.72           C
ATOM   4428  CG2 VAL B 539     250.172 276.052 310.100  1.00122.72           C
ATOM   4429  N   GLN B 540     252.955 275.681 308.806  1.00122.50           N
ATOM   4430  CA  GLN B 540     253.742 276.152 307.687  1.00122.50           C
ATOM   4431  C   GLN B 540     254.971 275.302 307.477  1.00122.50           C
ATOM   4432  O   GLN B 540     255.322 275.014 306.328  1.00122.50           O
ATOM   4433  CB  GLN B 540     254.158 277.602 307.899  1.00122.50           C
ATOM   4434  CG  GLN B 540     252.997 278.556 307.932  1.00122.50           C
ATOM   4435  CD  GLN B 540     252.249 278.492 309.233  1.00122.50           C
ATOM   4436  OE1 GLN B 540     252.699 277.863 310.188  1.00122.50           O
ATOM   4437  NE2 GLN B 540     251.080 279.112 309.272  1.00122.50           N
ATOM   4438  N   ALA B 541     255.595 274.854 308.562  1.00118.42           N
ATOM   4439  CA  ALA B 541     256.841 274.119 308.436  1.00118.42           C
ATOM   4440  C   ALA B 541     256.650 272.845 307.641  1.00118.42           C
ATOM   4441  O   ALA B 541     257.495 272.506 306.806  1.00118.42           O
ATOM   4442  CB  ALA B 541     257.398 273.795 309.818  1.00118.42           C
ATOM   4443  N   ARG B 542     255.540 272.148 307.857  1.00120.50           N
ATOM   4444  CA  ARG B 542     255.322 270.931 307.097  1.00120.50           C
ATOM   4445  C   ARG B 542     255.370 271.167 305.603  1.00120.50           C
ATOM   4446  O   ARG B 542     255.938 270.347 304.878  1.00120.50           O
ATOM   4447  CB  ARG B 542     253.972 270.310 307.436  1.00120.50           C
ATOM   4448  CG  ARG B 542     254.017 269.303 308.546  1.00120.50           C
ATOM   4449  CD  ARG B 542     252.676 268.622 308.699  1.00120.50           C
ATOM   4450  NE  ARG B 542     251.557 269.555 308.615  1.00120.50           N
ATOM   4451  CZ  ARG B 542     251.251 270.452 309.547  1.00120.50           C
ATOM   4452  NH1 ARG B 542     251.988 270.567 310.638  1.00120.50           N
ATOM   4453  NH2 ARG B 542     250.206 271.244 309.383  1.00120.50           N
ATOM   4454  N   ASN B 543     254.851 272.288 305.132  1.00115.05           N
ATOM   4455  CA  ASN B 543     254.765 272.507 303.703  1.00115.05           C
ATOM   4456  C   ASN B 543     256.114 272.779 303.071  1.00115.05           C
ATOM   4457  O   ASN B 543     256.176 273.074 301.874  1.00115.05           O
ATOM   4458  CB  ASN B 543     253.809 273.656 303.405  1.00115.05           C
ATOM   4459  CG  ASN B 543     252.403 273.181 303.214  1.00115.05           C
ATOM   4460  OD1 ASN B 543     252.177 272.078 302.729  1.00115.05           O
ATOM   4461  ND2 ASN B 543     251.449 273.998 303.592  1.00115.05           N
ATOM   4462  N   LEU B 544     257.195 272.656 303.826  1.00106.38           N
ATOM   4463  CA  LEU B 544     258.507 272.930 303.275  1.00106.38           C
ATOM   4464  C   LEU B 544     259.090 271.752 302.522  1.00106.38           C
ATOM   4465  O   LEU B 544     260.273 271.784 302.178  1.00106.38           O
ATOM   4466  CB  LEU B 544     259.459 273.371 304.375  1.00106.38           C
ATOM   4467  CG  LEU B 544     259.259 274.852 304.662  1.00106.38           C
ATOM   4468  CD1 LEU B 544     259.974 275.227 305.930  1.00106.38           C
ATOM   4469  CD2 LEU B 544     259.747 275.688 303.491  1.00106.38           C
ATOM   4470  N   LEU B 545     258.323 270.696 302.294  1.00106.83           N
ATOM   4471  CA  LEU B 545     258.767 269.732 301.300  1.00106.83           C
ATOM   4472  C   LEU B 545     257.677 269.186 300.397  1.00106.83           C
ATOM   4473  O   LEU B 545     258.006 268.704 299.309  1.00106.83           O
ATOM   4474  CB  LEU B 545     259.486 268.567 301.966  1.00106.83           C
ATOM   4475  CG  LEU B 545     260.499 267.999 300.984  1.00106.83           C
ATOM   4476  CD1 LEU B 545     261.194 269.133 300.258  1.00106.83           C
ATOM   4477  CD2 LEU B 545     261.495 267.136 301.708  1.00106.83           C
ATOM   4478  N   SER B 546     256.406 269.217 300.797  1.00113.36           N
ATOM   4479  CA  SER B 546     255.291 268.742 299.977  1.00113.36           C
ATOM   4480  C   SER B 546     255.380 267.261 299.612  1.00113.36           C
ATOM   4481  O   SER B 546     254.597 266.786 298.785  1.00113.36           O
ATOM   4482  CB  SER B 546     255.169 269.580 298.698  1.00113.36           C
ATOM   4483  OG  SER B 546     254.469 268.873 297.690  1.00113.36           O
ATOM   4484  N   GLY B 547     256.318 266.525 300.206  1.00116.72           N
ATOM   4485  CA  GLY B 547     256.335 265.077 300.083  1.00116.72           C
ATOM   4486  C   GLY B 547     256.420 264.498 298.681  1.00116.72           C
ATOM   4487  O   GLY B 547     257.461 264.573 298.024  1.00116.72           O
ATOM   4488  N   ILE B 548     255.305 263.925 298.220  1.00114.32           N
ATOM   4489  CA  ILE B 548     255.192 263.123 297.001  1.00114.32           C
ATOM   4490  C   ILE B 548     255.743 263.822 295.764  1.00114.32           C
ATOM   4491  O   ILE B 548     255.909 263.188 294.719  1.00114.32           O
ATOM   4492  CB  ILE B 548     253.726 262.721 296.749  1.00114.32           C
ATOM   4493  CG1 ILE B 548     253.626 261.652 295.652  1.00114.32           C
ATOM   4494  CG2 ILE B 548     252.922 263.936 296.331  1.00114.32           C
ATOM   4495  CD1 ILE B 548     252.767 260.455 295.994  1.00114.32           C
ATOM   4496  N   VAL B 549     256.102 265.099 295.891  1.00109.64           N
ATOM   4497  CA  VAL B 549     256.068 266.084 294.812  1.00109.64           C
ATOM   4498  C   VAL B 549     256.396 265.478 293.454  1.00109.64           C
ATOM   4499  O   VAL B 549     255.757 265.816 292.452  1.00109.64           O
ATOM   4500  CB  VAL B 549     257.048 267.232 295.116  1.00109.64           C
ATOM   4501  CG1 VAL B 549     256.740 268.454 294.265  1.00109.64           C
ATOM   4502  CG2 VAL B 549     257.037 267.558 296.576  1.00109.64           C
ATOM   4503  N   GLN B 550     257.409 264.607 293.402  1.00107.83           N
ATOM   4504  CA  GLN B 550     257.831 263.958 292.161  1.00107.83           C
ATOM   4505  C   GLN B 550     258.316 264.982 291.146  1.00107.83           C
ATOM   4506  O   GLN B 550     258.714 264.620 290.035  1.00107.83           O
ATOM   4507  CB  GLN B 550     256.696 263.133 291.543  1.00107.83           C
ATOM   4508  CG  GLN B 550     256.581 261.710 292.033  1.00107.83           C
ATOM   4509  CD  GLN B 550     257.743 260.853 291.598  1.00107.83           C
ATOM   4510  OE1 GLN B 550     258.301 261.048 290.520  1.00107.83           O
ATOM   4511  NE2 GLN B 550     258.115 259.891 292.433  1.00107.83           N
ATOM   4512  N   ALA B 551     258.286 266.256 291.517  1.00 96.97           N
ATOM   4513  CA  ALA B 551     258.598 267.339 290.601  1.00 96.97           C
ATOM   4514  C   ALA B 551     260.023 267.807 290.784  1.00 96.97           C
ATOM   4515  O   ALA B 551     260.256 268.997 290.960  1.00 96.97           O
ATOM   4516  CB  ALA B 551     257.643 268.493 290.805  1.00 96.97           C
ATOM   4517  N   LEU B 566     263.433 261.028 280.515  1.00 98.10           N
ATOM   4518  CA  LEU B 566     262.928 262.384 280.342  1.00 98.10           C
ATOM   4519  C   LEU B 566     264.072 263.353 280.054  1.00 98.10           C
ATOM   4520  O   LEU B 566     264.933 263.600 280.894  1.00 98.10           O
ATOM   4521  CB  LEU B 566     262.137 262.837 281.574  1.00 98.10           C
ATOM   4522  CG  LEU B 566     260.651 262.449 281.632  1.00 98.10           C
ATOM   4523  CD1 LEU B 566     259.879 263.010 280.446  1.00 98.10           C
ATOM   4524  CD2 LEU B 566     260.452 260.941 281.738  1.00 98.10           C
ATOM   4525  N   LYS B 567     264.020 263.927 278.860  1.00 92.20           N
ATOM   4526  CA  LYS B 567     265.084 264.741 278.298  1.00 92.20           C
ATOM   4527  C   LYS B 567     264.966 266.168 278.872  1.00 92.20           C
ATOM   4528  O   LYS B 567     264.476 266.289 279.997  1.00 92.20           O
ATOM   4529  CB  LYS B 567     265.039 264.641 276.773  1.00 92.20           C
ATOM   4530  CG  LYS B 567     265.424 263.259 276.238  1.00 92.20           C
ATOM   4531  CD  LYS B 567     265.567 263.240 274.713  1.00 92.20           C
ATOM   4532  CE  LYS B 567     266.949 263.686 274.240  1.00 92.20           C
ATOM   4533  NZ  LYS B 567     268.041 262.745 274.612  1.00 92.20           N
ATOM   4534  N   LEU B 568     265.516 267.196 278.223  1.00 86.45           N
ATOM   4535  CA  LEU B 568     265.349 268.580 278.672  1.00 86.45           C
ATOM   4536  C   LEU B 568     263.966 268.820 279.254  1.00 86.45           C
ATOM   4537  O   LEU B 568     263.833 269.253 280.403  1.00 86.45           O
ATOM   4538  CB  LEU B 568     265.589 269.544 277.515  1.00 86.45           C
ATOM   4539  CG  LEU B 568     265.102 270.958 277.840  1.00 86.45           C
ATOM   4540  CD1 LEU B 568     266.229 271.823 278.350  1.00 86.45           C
ATOM   4541  CD2 LEU B 568     264.451 271.595 276.637  1.00 86.45           C
ATOM   4542  N   THR B 569     262.921 268.550 278.469  1.00 83.08           N
ATOM   4543  CA  THR B 569     261.566 268.477 279.001  1.00 83.08           C
ATOM   4544  C   THR B 569     261.167 269.720 279.769  1.00 83.08           C
ATOM   4545  O   THR B 569     261.182 269.706 281.001  1.00 83.08           O
ATOM   4546  CB  THR B 569     261.373 267.250 279.893  1.00 83.08           C
ATOM   4547  OG1 THR B 569     262.339 267.241 280.955  1.00 83.08           O
ATOM   4548  CG2 THR B 569     261.475 265.983 279.069  1.00 83.08           C
ATOM   4549  N   VAL B 570     260.900 270.818 279.062  1.00 63.22           N
ATOM   4550  CA  VAL B 570     260.374 271.996 279.727  1.00 63.22           C
ATOM   4551  C   VAL B 570     259.360 271.548 280.758  1.00 63.22           C
ATOM   4552  O   VAL B 570     258.536 270.662 280.506  1.00 63.22           O
ATOM   4553  CB  VAL B 570     259.736 272.951 278.711  1.00 63.22           C
ATOM   4554  CG1 VAL B 570     259.526 274.276 279.339  1.00 63.22           C
ATOM   4555  CG2 VAL B 570     260.603 273.087 277.512  1.00 63.22           C
ATOM   4556  N   TRP B 571     259.441 272.157 281.931  1.00 60.01           N
ATOM   4557  CA  TRP B 571     258.913 271.673 283.201  1.00 60.01           C
ATOM   4558  C   TRP B 571     259.790 270.611 283.845  1.00 60.01           C
ATOM   4559  O   TRP B 571     259.630 270.338 285.031  1.00 60.01           O
ATOM   4560  CB  TRP B 571     257.506 271.091 283.064  1.00 60.01           C
ATOM   4561  CG  TRP B 571     256.425 272.078 282.896  1.00 60.01           C
ATOM   4562  CD1 TRP B 571     256.165 273.155 283.682  1.00 60.01           C
ATOM   4563  CD2 TRP B 571     255.411 272.051 281.907  1.00 60.01           C
ATOM   4564  NE1 TRP B 571     255.064 273.817 283.223  1.00 60.01           N
ATOM   4565  CE2 TRP B 571     254.587 273.157 282.125  1.00 60.01           C
ATOM   4566  CE3 TRP B 571     255.132 271.206 280.843  1.00 60.01           C
ATOM   4567  CZ2 TRP B 571     253.501 273.429 281.335  1.00 60.01           C
ATOM   4568  CZ3 TRP B 571     254.058 271.480 280.061  1.00 60.01           C
ATOM   4569  CH2 TRP B 571     253.249 272.575 280.311  1.00 60.01           C
ATOM   4570  N   GLY B 572     260.768 270.056 283.142  1.00 63.37           N
ATOM   4571  CA  GLY B 572     261.684 269.165 283.829  1.00 63.37           C
ATOM   4572  C   GLY B 572     262.771 269.952 284.518  1.00 63.37           C
ATOM   4573  O   GLY B 572     262.926 269.892 285.744  1.00 63.37           O
ATOM   4574  N   ILE B 573     263.510 270.731 283.740  1.00 64.74           N
ATOM   4575  CA  ILE B 573     264.413 271.698 284.320  1.00 64.74           C
ATOM   4576  C   ILE B 573     263.683 272.525 285.355  1.00 64.74           C
ATOM   4577  O   ILE B 573     264.226 272.825 286.421  1.00 64.74           O
ATOM   4578  CB  ILE B 573     265.005 272.565 283.209  1.00 64.74           C
ATOM   4579  CG1 ILE B 573     263.885 273.056 282.311  1.00 64.74           C
ATOM   4580  CG2 ILE B 573     265.967 271.761 282.392  1.00 64.74           C
ATOM   4581  CD1 ILE B 573     264.361 273.921 281.189  1.00 64.74           C
ATOM   4582  N   LYS B 574     262.428 272.869 285.081  1.00 61.91           N
ATOM   4583  CA  LYS B 574     261.667 273.636 286.053  1.00 61.91           C
ATOM   4584  C   LYS B 574     261.473 272.845 287.329  1.00 61.91           C
ATOM   4585  O   LYS B 574     261.683 273.365 288.426  1.00 61.91           O
ATOM   4586  CB  LYS B 574     260.322 274.040 285.470  1.00 61.91           C
ATOM   4587  CG  LYS B 574     260.438 274.832 284.199  1.00 61.91           C
ATOM   4588  CD  LYS B 574     259.081 275.211 283.693  1.00 61.91           C
ATOM   4589  CE  LYS B 574     258.323 275.929 284.762  1.00 61.91           C
ATOM   4590  NZ  LYS B 574     258.443 277.388 284.570  1.00 61.91           N
ATOM   4591  N   GLN B 575     261.096 271.581 287.202  1.00 64.46           N
ATOM   4592  CA  GLN B 575     260.918 270.756 288.384  1.00 64.46           C
ATOM   4593  C   GLN B 575     262.168 270.761 289.247  1.00 64.46           C
ATOM   4594  O   GLN B 575     262.118 271.096 290.438  1.00 64.46           O
ATOM   4595  CB  GLN B 575     260.586 269.334 287.957  1.00 64.46           C
ATOM   4596  CG  GLN B 575     259.153 269.097 287.590  1.00 64.46           C
ATOM   4597  CD  GLN B 575     259.021 267.963 286.594  1.00 64.46           C
ATOM   4598  OE1 GLN B 575     259.798 267.013 286.620  1.00 64.46           O
ATOM   4599  NE2 GLN B 575     258.071 268.084 285.677  1.00 64.46           N
ATOM   4600  N   LEU B 576     263.302 270.406 288.655  1.00 61.57           N
ATOM   4601  CA  LEU B 576     264.506 270.246 289.454  1.00 61.57           C
ATOM   4602  C   LEU B 576     264.964 271.578 290.020  1.00 61.57           C
ATOM   4603  O   LEU B 576     265.367 271.660 291.186  1.00 61.57           O
ATOM   4604  CB  LEU B 576     265.596 269.591 288.612  1.00 61.57           C
ATOM   4605  CG  LEU B 576     265.950 270.241 287.277  1.00 61.57           C
ATOM   4606  CD1 LEU B 576     267.021 271.287 287.424  1.00 61.57           C
ATOM   4607  CD2 LEU B 576     266.387 269.191 286.289  1.00 61.57           C
ATOM   4608  N   GLN B 577     264.918 272.626 289.207  1.00 58.77           N
ATOM   4609  CA  GLN B 577     265.337 273.930 289.674  1.00 58.77           C
ATOM   4610  C   GLN B 577     264.437 274.375 290.808  1.00 58.77           C
ATOM   4611  O   GLN B 577     264.893 274.986 291.780  1.00 58.77           O
ATOM   4612  CB  GLN B 577     265.336 274.888 288.484  1.00 58.77           C
ATOM   4613  CG  GLN B 577     265.934 276.243 288.704  1.00 58.77           C
ATOM   4614  CD  GLN B 577     266.254 276.928 287.385  1.00 58.77           C
ATOM   4615  OE1 GLN B 577     266.133 276.331 286.318  1.00 58.77           O
ATOM   4616  NE2 GLN B 577     266.637 278.193 287.452  1.00 58.77           N
ATOM   4617  N   ALA B 578     263.181 273.959 290.760  1.00 59.60           N
ATOM   4618  CA  ALA B 578     262.283 274.221 291.861  1.00 59.60           C
ATOM   4619  C   ALA B 578     262.731 273.515 293.122  1.00 59.60           C
ATOM   4620  O   ALA B 578     262.856 274.151 294.171  1.00 59.60           O
ATOM   4621  CB  ALA B 578     260.881 273.772 291.486  1.00 59.60           C
ATOM   4622  N   ARG B 579     262.977 272.212 293.041  1.00 62.88           N
ATOM   4623  CA  ARG B 579     263.306 271.478 294.258  1.00 62.88           C
ATOM   4624  C   ARG B 579     264.580 272.008 294.882  1.00 62.88           C
ATOM   4625  O   ARG B 579     264.669 272.165 296.108  1.00 62.88           O
ATOM   4626  CB  ARG B 579     263.476 269.997 293.961  1.00 62.88           C
ATOM   4627  CG  ARG B 579     262.472 269.458 293.016  1.00 62.88           C
ATOM   4628  CD  ARG B 579     263.053 268.306 292.261  1.00 62.88           C
ATOM   4629  NE  ARG B 579     262.890 267.071 293.001  1.00 62.88           N
ATOM   4630  CZ  ARG B 579     263.252 265.888 292.536  1.00 62.88           C
ATOM   4631  NH1 ARG B 579     263.797 265.791 291.335  1.00 62.88           N
ATOM   4632  NH2 ARG B 579     263.067 264.806 293.273  1.00 62.88           N
ATOM   4633  N   VAL B 580     265.582 272.259 294.048  1.00 59.06           N
ATOM   4634  CA  VAL B 580     266.825 272.761 294.590  1.00 59.06           C
ATOM   4635  C   VAL B 580     266.599 274.120 295.199  1.00 59.06           C
ATOM   4636  O   VAL B 580     267.163 274.432 296.249  1.00 59.06           O
ATOM   4637  CB  VAL B 580     267.915 272.782 293.511  1.00 59.06           C
ATOM   4638  CG1 VAL B 580     268.009 271.439 292.863  1.00 59.06           C
ATOM   4639  CG2 VAL B 580     267.606 273.805 292.471  1.00 59.06           C
ATOM   4640  N   LEU B 581     265.737 274.935 294.595  1.00 61.96           N
ATOM   4641  CA  LEU B 581     265.450 276.218 295.203  1.00 61.96           C
ATOM   4642  C   LEU B 581     264.820 276.015 296.557  1.00 61.96           C
ATOM   4643  O   LEU B 581     265.122 276.734 297.507  1.00 61.96           O
ATOM   4644  CB  LEU B 581     264.527 277.028 294.308  1.00 61.96           C
ATOM   4645  CG  LEU B 581     264.471 278.513 294.650  1.00 61.96           C
ATOM   4646  CD1 LEU B 581     264.123 279.284 293.400  1.00 61.96           C
ATOM   4647  CD2 LEU B 581     263.498 278.841 295.768  1.00 61.96           C
ATOM   4648  N   ALA B 582     263.947 275.030 296.659  1.00 67.22           N
ATOM   4649  CA  ALA B 582     263.241 274.831 297.909  1.00 67.22           C
ATOM   4650  C   ALA B 582     264.203 274.441 299.011  1.00 67.22           C
ATOM   4651  O   ALA B 582     264.207 275.046 300.085  1.00 67.22           O
ATOM   4652  CB  ALA B 582     262.164 273.770 297.738  1.00 67.22           C
ATOM   4653  N   VAL B 583     265.024 273.429 298.764  1.00 67.46           N
ATOM   4654  CA  VAL B 583     265.934 273.010 299.818  1.00 67.46           C
ATOM   4655  C   VAL B 583     266.948 274.097 300.105  1.00 67.46           C
ATOM   4656  O   VAL B 583     267.354 274.285 301.250  1.00 67.46           O
ATOM   4657  CB  VAL B 583     266.605 271.684 299.449  1.00 67.46           C
ATOM   4658  CG1 VAL B 583     265.599 270.580 299.525  1.00 67.46           C
ATOM   4659  CG2 VAL B 583     267.156 271.766 298.048  1.00 67.46           C
ATOM   4660  N   GLU B 584     267.365 274.836 299.086  1.00 73.72           N
ATOM   4661  CA  GLU B 584     268.286 275.933 299.307  1.00 73.72           C
ATOM   4662  C   GLU B 584     267.663 276.963 300.229  1.00 73.72           C
ATOM   4663  O   GLU B 584     268.285 277.409 301.200  1.00 73.72           O
ATOM   4664  CB  GLU B 584     268.648 276.538 297.955  1.00 73.72           C
ATOM   4665  CG  GLU B 584     269.560 277.732 297.987  1.00 73.72           C
ATOM   4666  CD  GLU B 584     270.136 278.041 296.614  1.00 73.72           C
ATOM   4667  OE1 GLU B 584     270.276 277.104 295.799  1.00 73.72           O
ATOM   4668  OE2 GLU B 584     270.443 279.223 296.348  1.00 73.72           O
ATOM   4669  N   ARG B 585     266.420 277.332 299.943  1.00 88.15           N
ATOM   4670  CA  ARG B 585     265.700 278.258 300.796  1.00 88.15           C
ATOM   4671  C   ARG B 585     265.627 277.725 302.204  1.00 88.15           C
ATOM   4672  O   ARG B 585     265.967 278.425 303.159  1.00 88.15           O
ATOM   4673  CB  ARG B 585     264.292 278.469 300.258  1.00 88.15           C
ATOM   4674  CG  ARG B 585     263.442 279.367 301.112  1.00 88.15           C
ATOM   4675  CD  ARG B 585     263.747 280.801 300.790  1.00 88.15           C
ATOM   4676  NE  ARG B 585     262.896 281.716 301.533  1.00 88.15           N
ATOM   4677  CZ  ARG B 585     263.202 282.202 302.727  1.00 88.15           C
ATOM   4678  NH1 ARG B 585     264.340 281.857 303.309  1.00 88.15           N
ATOM   4679  NH2 ARG B 585     262.371 283.035 303.335  1.00 88.15           N
ATOM   4680  N   TYR B 586     265.229 276.467 302.339  1.00 90.20           N
ATOM   4681  CA  TYR B 586     265.108 275.860 303.652  1.00 90.20           C
ATOM   4682  C   TYR B 586     266.425 275.931 304.397  1.00 90.20           C
ATOM   4683  O   TYR B 586     266.471 276.276 305.583  1.00 90.20           O
ATOM   4684  CB  TYR B 586     264.669 274.408 303.506  1.00 90.20           C
ATOM   4685  CG  TYR B 586     264.772 273.626 304.787  1.00 90.20           C
ATOM   4686  CD1 TYR B 586     263.695 273.516 305.637  1.00 90.20           C
ATOM   4687  CD2 TYR B 586     265.958 273.022 305.158  1.00 90.20           C
ATOM   4688  CE1 TYR B 586     263.792 272.814 306.802  1.00 90.20           C
ATOM   4689  CE2 TYR B 586     266.064 272.328 306.322  1.00 90.20           C
ATOM   4690  CZ  TYR B 586     264.981 272.224 307.138  1.00 90.20           C
ATOM   4691  OH  TYR B 586     265.093 271.521 308.304  1.00 90.20           O
ATOM   4692  N   LEU B 587     267.502 275.597 303.722  1.00 86.91           N
ATOM   4693  CA  LEU B 587     268.765 275.496 304.406  1.00 86.91           C
ATOM   4694  C   LEU B 587     269.321 276.849 304.766  1.00 86.91           C
ATOM   4695  O   LEU B 587     270.013 276.960 305.771  1.00 86.91           O
ATOM   4696  CB  LEU B 587     269.737 274.719 303.539  1.00 86.91           C
ATOM   4697  CG  LEU B 587     269.324 273.260 303.618  1.00 86.91           C
ATOM   4698  CD1 LEU B 587     270.171 272.397 302.720  1.00 86.91           C
ATOM   4699  CD2 LEU B 587     269.443 272.813 305.056  1.00 86.91           C
ATOM   4700  N   ARG B 588     269.009 277.882 303.996  1.00 99.20           N
ATOM   4701  CA  ARG B 588     269.463 279.202 304.392  1.00 99.20           C
ATOM   4702  C   ARG B 588     268.988 279.525 305.792  1.00 99.20           C
ATOM   4703  O   ARG B 588     269.790 279.832 306.681  1.00 99.20           O
ATOM   4704  CB  ARG B 588     268.965 280.247 303.407  1.00 99.20           C
ATOM   4705  CG  ARG B 588     269.356 281.651 303.779  1.00 99.20           C
ATOM   4706  CD  ARG B 588     269.102 282.601 302.630  1.00 99.20           C
ATOM   4707  NE  ARG B 588     269.642 282.063 301.386  1.00 99.20           N
ATOM   4708  CZ  ARG B 588     269.444 282.597 300.185  1.00 99.20           C
ATOM   4709  NH1 ARG B 588     268.728 283.704 300.056  1.00 99.20           N
ATOM   4710  NH2 ARG B 588     269.974 282.027 299.111  1.00 99.20           N
ATOM   4711  N   ASP B 589     267.692 279.408 306.024  1.00 99.54           N
ATOM   4712  CA  ASP B 589     267.178 279.786 307.326  1.00 99.54           C
ATOM   4713  C   ASP B 589     267.539 278.758 308.372  1.00 99.54           C
ATOM   4714  O   ASP B 589     267.771 279.108 309.533  1.00 99.54           O
[truncated: 1,331,199 more chars]
