# Supplementary material for: Functional development of a V3/glycan-specific broadly neutralizing antibody isolated from a case of HIV superinfection
Source: eLife. 2021 Jul 15;10:e68110. doi: 10.7554/eLife.68110 (PMC8376252; doi:10.7554/eLife.68110)
Supplement: Figure 4—source data 2. [file elife-68110-fig4-data2.zip › QA013.2 Dbl Ref_01.28.21/QA013.2_Lineage Replicates_BG505 SOSIP trimer/210128_003.frd]

<?xml version="1.0" encoding="UTF-8" standalone="yes"?>
<ExperimentResults><ExperimentInfo Name="QA013.2_Lineage Replicates_BG505 SOSIP trimer"><ExpDescription></ExpDescription><RTDVersion>2.0</RTDVersion><RunID>4DC7E9FF-8D3C-4B98-A6A1-F295B1DD8D1E</RunID><ExperimentType>KINETICS</ExperimentType><ExperimentSubType>KBASIC</ExperimentSubType><StartDateTime>2021-01-28T16:32:03</StartDateTime><MachineName>886RGX1</MachineName><UserName>Labuser</UserName><LotNumber></LotNumber><PlateName>210128</PlateName><PlateName2></PlateName2><SensorName>C3</SensorName><SensorPlate>1</SensorPlate><SensorType>AHC (Anti-hIgG Fc Capture)</SensorType><SensorRole>LIGAND</SensorRole><SensorInfo></SensorInfo><WritingSW>DataAcquisition.exe 11.1.2.24</WritingSW><InstrumentType>OctetRED96</InstrumentType><InstrumentSerial>FB-50183</InstrumentSerial><InstrumentFW></InstrumentFW><IntegrationTime>3.1</IntegrationTime><DSPType>CPF</DSPType><DSPStitching>1</DSPStitching><HasManifest>1</HasManifest><InfoHash>670666630</InfoHash></ExperimentInfo><AssayParamsInfo/><KineticsData><Step><CommonData><SampleLocation>1</SampleLocation><SampleID></SampleID><SampleGroup></SampleGroup><SampleInfo></SampleInfo><SampleRow>C</SampleRow><SamplePlate>1</SamplePlate><WellType>BUFFER</WellType><Concentration>-1</Concentration><ConcentrationUnits>µg/ml</ConcentrationUnits><MolarConcentration>-1</MolarConcentration><MolarConcUnits>nM</MolarConcUnits><MolecularWeight>-1</MolecularWeight><Temperature>25</Temperature><StartTime>0</StartTime><AssayTime>30</AssayTime></CommonData><FlowRate>1000</FlowRate><StepType>BASELINE</StepType><StepName>Baseline</StepName><StepStatus>OK</StepStatus><ActualTime>30</ActualTime><CycleTime>0.2</CycleTime><AssayXData Points="150">bxKDOqjGSz47388+EFgZP0SLTD93vn8/1XiZP28Ssz/NzMw/okXmP4lBAEBqvAxAN4kZQGZm
JkDRIjNAnu8/QGq8TECamVlAZmZmQNEic0Ce739AZmaGQP7UjEAfhZNAmpmZQDEIoEA1XqZA
nMSsQDMzs0CamblAAADAQDVexkCcxMxAMzPTQGiR2UDP999ANV7mQM3M7EACK/NAy6H5QM/3
/0AbLwNBZmYGQYGVCUG0yAxB5/sPQTMzE0FOYhZBgZUZQbTIHEEAACBBMzMjQU5iJkGBlSlB
tMgsQef7L0EbLzNBTmI2QYGVOUG0yDxB5/s/QRsvQ0FOYkZBgZVJQbTITEHn+09BGy9TQWZm
VkGamVlBzcxcQef7X0EbL2NBZmZmQZqZaUHNzGxB5/tvQTMzc0FmZnZBgZV5QbTIfEHn+39B
ppuBQScxg0HZzoRBZmaGQQAAiEGamYlBMzOLQc3MjEFmZo5B9P2PQZqZkUEzM5NBzcyUQXNo
lkEAAJhBmpmZQTMzm0HNzJxBZmaeQQAAoEGamaFBMzOjQc3MpEFmZqZBAACoQZqZqUEzM6tB
zcysQWZmrkEAALBBmpmxQTMzs0HNzLRBZma2QQAAuEGamblBMzO7Qc3MvEFmZr5BAADAQZqZ
wUFkO8NBzczEQWZmxkEAAMhBmpnJQXE9y0HNzMxBZmbOQQAA0EGamdFBMzPTQc3M1EFmZtZB
AADYQZqZ2UEzM9tBzczcQWZm3kEMAuBBmpnhQTMz40HNzORBZmbmQQAA6EGamelBMzPrQc3M
7EFzaO5B</AssayXData><AssayYData Points="150">AAAAANUIHbtatJu4AMIdOwVQHDvIVqw7wMIbuRz77zqI2bg774jkO9ccFTscBJM7kcOsO9wg
qTthis66GwBTO2P8JztY0QE8OLhpO4gNwjqoY9I7psjsO0sGAjzyBsM7HBrAO6z0IDv7dJM7
CsnsOxiiqDuLvNY7XKYXO/HMrjuIcLI7McUbPE35+jsOZIs7pfWqO2EO2zuCu687/UARPBn6
8zvBa5479RXLO1mvdjsFdJ87pq0YPGCxCDwETAo86VhKO6/tzzs0R+E7AjCmO8Sdkjv8eco7
AI37O5s8LzwqQMA7k4UFPN0D2zsscJk7r4wmPLgGQDw0+BM8a7DCO7YPwTsoPjM8IM/wOyk1
mjs8Yg48DTYePNJ8MzzDWBQ8H68BPHFpwTtcYh48ws3gO5uKoTtE6Lo7E1QsPOWdFDyfsBA8
1LUtPAhzPzyykR08xSb+OwmfNTxlTzg8WVkRPOan7DsRPRI8pXYdPGXQ0TupNwQ8Z3QqPEgc
8TvhqXQ85/V0PEGJMzyrwhc8KQkEPKtqHjzr2yo8TiQVPI2aBDzTfic8bnhJPMgQVjwQbRs8
ZtcWPKauGzxAaRU8L4ojPFqlmjtKlj88V9oRPM5s4zv5Vmg8CF4sPAbBPTwZ1Bk8VKJHPGs6
Qjz38xE8uIIlPJVAMzzyAUw87dEOPPHFSjxs4WE8ujESPN1fIzy9OS88GbQ1PFquPDz0u4I8
nAI6PDYDdTycnUc8gFJRPCO5Azwjz0E89LwSPB4oIzxTuAk8xmPgO1qI+jvXywk8rjVDPIaf
Tjxrlik8</AssayYData></Step><Step><CommonData><SampleLocation>11</SampleLocation><SampleID></SampleID><SampleGroup></SampleGroup><SampleInfo></SampleInfo><SampleRow>C</SampleRow><SamplePlate>1</SamplePlate><WellType>REGENERATION</WellType><Concentration>-1</Concentration><ConcentrationUnits>µg/ml</ConcentrationUnits><MolarConcentration>-1</MolarConcentration><MolarConcUnits>nM</MolarConcUnits><MolecularWeight>-1</MolecularWeight><Temperature>25</Temperature><StartTime>61121</StartTime><AssayTime>5</AssayTime></CommonData><FlowRate>1000</FlowRate><StepType>KREGENERATION</StepType><StepName>Regeneration</StepName><StepStatus>OK</StepStatus><ActualTime>5</ActualTime><CycleTime>0.2</CycleTime><AssayXData Points="25">DQLwQaeb8UFANfNB2s70QXNo9kENAvhBmpn5QUA1+0HazvxBc2j+QQYBAELTzQBCoJoBQm1n
AkI6NANCBgEEQtPNBEKamQVCbWcGQjo0B0IGAQhC080IQqCaCUJtZwpCOjQLQg==</AssayXData><AssayYData Points="25">xCdQwC29YMDkEGvAryFywJUTd8B1P3vAiB9/wJ85gcCktYLAnOqDwP4RhcCwOobANxqHwG4f
iMA81IjA+H+JwKs+isAl9orASqiLwG89jMD904zA3FWNwDHNjcCwMo7AR32OwA==</AssayYData></Step><Step><CommonData><SampleLocation>12</SampleLocation><SampleID></SampleID><SampleGroup></SampleGroup><SampleInfo></SampleInfo><SampleRow>C</SampleRow><SamplePlate>1</SamplePlate><WellType>NEUTRALIZATION</WellType><Concentration>-1</Concentration><ConcentrationUnits>µg/ml</ConcentrationUnits><MolarConcentration>-1</MolarConcentration><MolarConcUnits>nM</MolarConcUnits><MolecularWeight>-1</MolecularWeight><Temperature>25</Temperature><StartTime>77376</StartTime><AssayTime>5</AssayTime></CommonData><FlowRate>1000</FlowRate><StepType>KREGENERATION</StepType><StepName>Regeneration</StepName><StepStatus>OK</StepStatus><ActualTime>4.999</ActualTime><CycleTime>0.2</CycleTime><AssayXData Points="25">BwEMQs7MDEKamQ1CbWcOQk03D0IBABBC1M0QQpqZEUJtZxJCOjQTQgEAFELOzBRCmpkVQmdm
FkKEQBdCBwEYQtTNGEKamRlCZ2YaQjo0G0IBABxCzswcQpqZHUJnZh5CNDMfQg==</AssayXData><AssayYData Points="25">5h0Rv1kCB78kyf6+Zu/vvt/34b62Ndm+4eDOvrjRx76xT8K+pCO9vuM6uL4NdbC+u+uuviZ5
q74NzqW+sBujvnI/oL4Yr5u+YICavhXrmL4ubZO+8lKRvqf3kL7ouo6+AZuMvg==</AssayYData></Step><Step><CommonData><SampleLocation>11</SampleLocation><SampleID></SampleID><SampleGroup></SampleGroup><SampleInfo></SampleInfo><SampleRow>C</SampleRow><SamplePlate>1</SamplePlate><WellType>REGENERATION</WellType><Concentration>-1</Concentration><ConcentrationUnits>µg/ml</ConcentrationUnits><MolarConcentration>-1</MolarConcentration><MolarConcUnits>nM</MolarConcUnits><MolecularWeight>-1</MolecularWeight><Temperature>25</Temperature><StartTime>93505</StartTime><AssayTime>5</AssayTime></CommonData><FlowRate>1000</FlowRate><StepType>KREGENERATION</StepType><StepName>Regeneration</StepName><StepStatus>OK</StepStatus><ActualTime>5</ActualTime><CycleTime>0.2</CycleTime><AssayXData Points="25">AQAgQsjLIEKbmSFCZ2YiQi4yI0L7/iNCyMskQpSYJUJhZSZCLjInQgEAKELOzChCm5kpQmdm
KkI0MytCAQAsQs7MLEKbmS1CZ2YuQjQzL0IBADBCyMswQpuZMUJnZjJCNDMzQg==</AssayXData><AssayYData Points="25">Xix1wF7OgMC+z4PA3OiFwO1Uh8Aed4jAyYeJwBlpisAx6IrA/7+LwIZRjMDz+IzAD3ONwDfR
jcB8X47ADuKOwLwHj8Ajho/ALduPwLlCkMA2h5DAyuWQwJ77kMAHOZHARVyRwA==</AssayYData></Step><Step><CommonData><SampleLocation>12</SampleLocation><SampleID></SampleID><SampleGroup></SampleGroup><SampleInfo></SampleInfo><SampleRow>C</SampleRow><SamplePlate>1</SamplePlate><WellType>NEUTRALIZATION</WellType><Concentration>-1</Concentration><ConcentrationUnits>µg/ml</ConcentrationUnits><MolarConcentration>-1</MolarConcentration><MolarConcUnits>nM</MolarConcUnits><MolecularWeight>-1</MolecularWeight><Temperature>25</Temperature><StartTime>109774</StartTime><AssayTime>5</AssayTime></CommonData><FlowRate>1000</FlowRate><StepType>KREGENERATION</StepType><StepName>Regeneration</StepName><StepStatus>OK</StepStatus><ActualTime>5</ActualTime><CycleTime>0.2</CycleTime><AssayXData Points="25">AQA0Qs7MNEKbmTVCjGw2QjQzN0IBADhCzsw4QpuZOUJnZjpCNDM7QgEAPELOzDxCm5k9Qmdm
PkI0Mz9CAQBAQs7MQEKbmUFCZ2ZCQjQzQ0IBAERCzsxEQpuZRUJnZkZCNDNHQg==</AssayXData><AssayYData Points="25">UawIv2zlAL/svvC+W3Xkvus+1757CM2+dojGvmPwvr5Qybe+97qxvqUDrL4LBKu+sTamvgxW
or40aJ2+jfKZvvoZlr7qv5K+dzuPvmgXj76a74i+HRiIvl38hb6pEoS+3muCvg==</AssayYData></Step><Step><CommonData><SampleLocation>11</SampleLocation><SampleID></SampleID><SampleGroup></SampleGroup><SampleInfo></SampleInfo><SampleRow>C</SampleRow><SamplePlate>1</SamplePlate><WellType>REGENERATION</WellType><Concentration>-1</Concentration><ConcentrationUnits>µg/ml</ConcentrationUnits><MolarConcentration>-1</MolarConcentration><MolarConcUnits>nM</MolarConcUnits><MolecularWeight>-1</MolecularWeight><Temperature>25</Temperature><StartTime>125848</StartTime><AssayTime>5</AssayTime></CommonData><FlowRate>1000</FlowRate><StepType>KREGENERATION</StepType><StepName>Regeneration</StepName><StepStatus>OK</StepStatus><ActualTime>4.999</ActualTime><CycleTime>0.2</CycleTime><AssayXData Points="25">AQBIQs7MSEKUmElCYWVKQjQzS0L7/ktCyMtMQpuZTUJhZU5CNDNPQgEAUELIy1BClJhRQmdm
UkI0M1NC+/5TQtTNVEKbmVVCYWVWQjQzV0IBAFhCyMtYQpSYWUJhZVpCLjJbQg==</AssayXData><AssayYData Points="25">2Ed0wCRSgcDug4TAFXmGwCzgh8Dk8ojAtdOJwLiOisCyb4vAjxaMwP5yjMDmEY3AYYWNwI7d
jcB9O47AxbyOwKrujsA0bY/AcoiPwCnUj8CoBJDAx02QwA2pkMBFuJDAFOmQwA==</AssayYData></Step><Step><CommonData><SampleLocation>12</SampleLocation><SampleID></SampleID><SampleGroup></SampleGroup><SampleInfo></SampleInfo><SampleRow>C</SampleRow><SamplePlate>1</SamplePlate><WellType>NEUTRALIZATION</WellType><Concentration>-1</Concentration><ConcentrationUnits>µg/ml</ConcentrationUnits><MolarConcentration>-1</MolarConcentration><MolarConcUnits>nM</MolarConcUnits><MolecularWeight>-1</MolecularWeight><Temperature>25</Temperature><StartTime>141927</StartTime><AssayTime>5</AssayTime></CommonData><FlowRate>1000</FlowRate><StepType>KREGENERATION</StepType><StepName>Regeneration</StepName><StepStatus>OK</StepStatus><ActualTime>5</ActualTime><CycleTime>0.2</CycleTime><AssayXData Points="25">+/5bQsLKXEKVmF1CaGZeQi4yX0L7/l9CyMtgQpWYYUJhZWJCLjJjQvv+Y0LCymRClZhlQmFl
ZkIoMWdC+/5nQsLKaEKVmGlCsXJqQi4ya0L7/mtCyMtsQpWYbUJbZG5CLjJvQg==</AssayXData><AssayYData Points="25">wq/8vnu56L5+Vtm+gY3Ivqafvb5Y17K+zoKtvgNxpb7eUKC+aYuavha6lr4s34++oXOMvjZW
i742RIe+yXuAvpyZfb6yRHm+dG9yvktybb5sJ2e+yGNhvgLUYL4Bj1y+DedWvg==</AssayYData></Step><Step><CommonData><SampleLocation>1</SampleLocation><SampleID></SampleID><SampleGroup></SampleGroup><SampleInfo></SampleInfo><SampleRow>C</SampleRow><SamplePlate>1</SamplePlate><WellType>BUFFER</WellType><Concentration>-1</Concentration><ConcentrationUnits>µg/ml</ConcentrationUnits><MolarConcentration>-1</MolarConcentration><MolarConcUnits>nM</MolarConcUnits><MolecularWeight>-1</MolecularWeight><Temperature>25</Temperature><StartTime>156629</StartTime><AssayTime>30</AssayTime></CommonData><FlowRate>1000</FlowRate><StepType>BASELINE</StepType><StepName>Baseline</StepName><StepStatus>OK</StepStatus><ActualTime>29.999</ActualTime><CycleTime>0.2</CycleTime><AssayXData Points="150">+/5vQsjLcEKVmHFCW2RyQi4yc0L7/nNCyMt0QpWYdUJhZXZCLjJ3Qvv+d0LIy3hCjpd5Qltk
ekIuMntC+/57QsjLfEKOl31CW2R+Qigxf0L7/n9C5GWAQkrMgEIuMoFClJiBQgEAgkJhZYJC
x8uCQrEyg0KUmINCfv+DQmFlhELHy4RCsTKFQheZhUL6/oVCYWWGQsfLhkIuModCF5mHQn7/
h0JhZYhCx8uIQrEyiUKUmIlCfv+JQmFlikJKzIpCsTKLQheZi0L6/otC5GWMQkrMjEKxMo1C
F5mNQn7/jUJhZY5CSsyOQrEyj0KUmI9Cfv+PQmFlkELHy5BCsTKRQpSYkUL6/pFC5GWSQsfL
kkKxMpNClJiTQvr+k0LkZZRCSsyUQi4ylUKUmJVC+v6VQmFllkJKzJZCLjKXQpSYl0J+/5dC
YWWYQsfLmEIuMplClJiZQn7/mUJhZZpCx8uaQi4ym0IXmZtCfv+bQmFlnELHy5xCLjKdQpSY
nUL6/p1CYWWeQsfLnkIuMp9ClJifQvr+n0JhZaBCx8ugQrEyoUKUmKFCfv+hQmFlokJKzKJC
sTKjQpSYo0L6/qNCYWWkQsfLpEKxMqVClJilQvr+pULkZaZCx8umQrEyp0KUmKdC+v6nQmFl
qELHy6hCLjKpQheZqUL6/qlCYWWqQsfLqkIuMqtClJirQvr+q0LkZaxCSsysQi4yrUKUmK1C
+v6tQmFlrkJKzK5CsTKvQheZr0L6/q9C5GWwQsfLsEKxMrFClJixQvr+sULkZbJCSsyyQrEy
s0KUmLNC</AssayXData><AssayYData Points="150">2FIdvqaQHL6v3ha+Eh8VvoyUE768wBG+bmEPvia5Eb5M1Ae+wm0LvpGwCL6vTAm+DZQGvlye
Bb48pAC+QUj7vd3Z/L2hr/m9omX6vagg8r3KS/a9EZbuvSPu6L0JV+K9A23ovT/V6L2A6tu9
V23mveV+2b2JUdm9u8TfvUv6z71gG9S9a27SvfDF073L/cm98NrMvWFPxr0J98G96WO7vTNH
w708irm9vOO2vZWwuL0ewLe96aC2vTC5ur13HLO9zBasvaEHs71txau9Aa+tvabWpr1Ptai9
jV6YvQm1m71INKO9ML2hvbF9mb1Egpq98CKfvZfFmL3vmpG9F8iYvTIamL2duY29B8iUvSml
iL3tIZC9MlaLvTK+hb0X+oS9GRiHvb4Je73FAYC9xix3vT9Kgr0FFnW9kBBuvZGUeb0yz3G9
Dx9rvSV7Zr2ikGe9/ldavRZ2V709I2W9W6NYvToEX73dHUS9s2xcvZHVRL3hDkW9cbBHvQPr
Tb1IsDq9dStSvW7MTr0IoD+9lz4xvSQwMr2gYTa9CEsrvbHzIb33gzC9MichvfY1Ir36rx+9
6Z4WvVcdKL23OS29np8avcRTJ72HYge9YyYlvYjGIb1+ChW9VlgKvUj5EL3X4wG93f0QvcIs
Ab25wwi9Ty8PvbwR7ryIvvq8hpoEvRn+A73rPOm8adbivNME9bx1x+e8M176vAAjx7xX2Oq8
hEn3vDhDyby7TcK8/3a+vFEqsbxIvrC8KaGuvK06uLy0IZq8SszCvAjUm7zMe4a8/NKQvO6j
prxHAY28</AssayYData></Step><Step><CommonData><SampleLocation>2</SampleLocation><SampleID>BG505.23</SampleID><SampleGroup></SampleGroup><SampleInfo></SampleInfo><SampleRow>C</SampleRow><SamplePlate>1</SamplePlate><WellType>KLOAD</WellType><Concentration>8</Concentration><ConcentrationUnits>µg/ml</ConcentrationUnits><MolarConcentration>-1</MolarConcentration><MolarConcUnits>nM</MolarConcUnits><MolecularWeight>-1</MolecularWeight><Temperature>25</Temperature><StartTime>191958</StartTime><AssayTime>80</AssayTime></CommonData><FlowRate>600</FlowRate><StepType>LOADING</StepType><StepName>Loading</StepName><StepStatus>OK</StepStatus><ActualTime>80</ActualTime><CycleTime>0.2</CycleTime><AssayXData Points="400">+v6zQmBltELHy7RCLTK1QhGYtUL6/rVCYGW2QsfLtkItMrdCEZi3Qnf+t0JgZbhCRMu4Qi0y
uUIRmLlCd/65Qt1kukJQzbpCqjG7QhGYu0L6/rtC3WS8QkTLvEItMr1CEJi9Qvr+vUJgZb5C
RMu+Qqoxv0IQmL9Cd/6/Qt1kwEJEy8BCqjHBQpSYwUJ3/sFC3WTCQkTLwkKqMcNClJjDQvr+
w0LdZMRCRMvEQqoxxUIQmMVCd/7FQt1kxkJEy8ZCqjHHQhCYx0J3/sdCYGXIQvLSyEItMslC
EJjJQnf+yULwZ8pCRMvKQqoxy0IQmMtC+v7LQmBlzEJEy8xCqjHNQpSYzUIGAc5CYGXOQsfL
zkItMs9CEJjPQnf+z0JgZdBCx8vQQqox0UKUmNFC+v7RQt1k0kJEy9JCOjTTQpSY00J3/tNC
YGXUQkTL1EKqMdVCEJjVQnf+1UJgZdZCRMvWQqox10KUmNdCd/7XQt1k2EJEy9hCLTLZQhCY
2UL6/tlC3WTaQkTL2kKqMdtClJjbQqIF3EJgZdxCRMvcQi0y3UIQmN1C+v7dQt1k3kJEy95C
qjHfQhCY30L6/t9CYGXgQkTL4EItMuFCEJjhQvr+4ULdZOJCzcziQqox40IQmONC+v7jQt1k
5ELHy+RCqjHlQhCY5UJ3/uVC3WTmQkTL5kItMudClJjnQnf+50JgZehCRMvoQqox6UIQmOlC
d/7pQt1k6kLHy+pCLTLrQpSY60L6/utC3WTsQsfL7EKqMe1ClJjtQvr+7UJgZe5Cx8vuQqox
70IQmO9C+v7vQt1k8EJEy/BCqjHxQhCY8UKJAfJC3WTyQkTL8kKqMfNClJjzQnf+80JgZfRC
RMv0Qqox9UKUmPVCd/71Qt5k9kJEy/ZCqjH3QhCY90L6/vdCYGX4QsfL+EK2M/lClJj5Qvr+
+UJgZfpCRMv6QrAy+0IQmPtC+v77Qt5k/EJEy/xCqjH9QhCY/UJ3/v1CYGX+QsfL/kKqMf9C
EJj/QkIAAENvMgBD5GUAQ9WYAENKzABDff8AQ28yAUPkZQFDFpkBQwjMAUM8/wFDsDICQ6Jl
AkMvnQJDCMwCQ33/AkNvMgNDomUDQ9WYA0MIzANDff8DQ28yBEPkZQRDFpkEQwjMBEM8/wRD
bzIFQ6JlBUPVmAVDCMwFQzz/BUNvMgZDomUGQ9WYBkMIzAZDPP8GQ28yB0OiZQdD1ZgHQwjM
B0M8/wdDbzIIQ6JlCEMWmQhDSswIQzz/CENvMglD5GUJQ9WYCUMIzAlDPP8JQ7AyCkOiZQpD
1ZgKQwjMCkM8/wpDbzILQ6JlC0PVmAtDCMwLQ33/C0N1MwxD5GUMQ9WYDEMIzAxDPP8MQ7Ay
DUOiZQ1D1ZgNQwjMDUM8/w1DbzIOQ6JlDkPVmA5DCMwOQzz/DkOwMg9DomUPQ9WYD0NKzA9D
PP8PQ28yEEOiZRBD1ZgQQ1DNEEM8/xBDbzIRQ6JlEUPVmBFDCMwRQzz/EUNvMhJDJWYSQ9WY
EkMIzBJDPP8SQzo0E0OiZRND1ZgTQwjME0M8/xNDbzIUQ+RlFEMWmRRDi8wUQ33/FENvMhVD
omUVQ9WYFUNKzBVDff8VQ28yFkOiZRZD1ZgWQwjMFkM8/xZDbzIXQytnF0NemhdDCMwXQzz/
F0NvMhhDomUYQxaZGENKzBhDff8YQ28yGUOiZRlD1ZgZQwjMGUM8/xlDbjIaQ6JlGkPVmBpD
CMwaQzz/GkNuMhtDomUbQ9WYG0MIzBtDBgEcQ24yHEOiZRxD1ZgcQwjMHEN9/xxDsDIdQ6Jl
HUPVmB1DSswdQzz/HUNuMh5DomUeQxaZHkMIzB5DPP8eQ3UzH0PwZx9DFpkfQwjMH0N9/x9D
bjIgQ6JlIEPVmCBDCMwgQzz/IENuMiFDomUhQxaZIUMIzCFDff8hQ7AyIkPkZSJD1ZgiQwjM
IkN9/yJDbjIjQ+RlI0PVmCNDCMwjQ33/I0OwMiRD5GUkQ16aJENKzCRDff8kQ7AyJUPkZSVD
FpklQ0rMJUM8/yVDsDImQ+RlJkMWmSZDjMwmQ33/JkOwMidD5GUnQxaZJ0NKzCdDogUoQ7Ay
KEPkZShDFpkoQ0rMKEN9/yhDsDIpQ+RlKUMWmSlDSswpQw==</AssayXData><AssayYData Points="400">xPZ1vY/Bir2tg529hEOovQ9irb09E6a9EOSmvcodoL25hJC9IKyDvX9Fcb1SIV+9RLoxvdEc
Jr35t928cESLvBPqJrzJGQS77Rn4O2NcQzyP/N88q5EUPfRHQT0Z6lo9nxZ0PRcMkz3icqM9
xCO7PZ8W0T2aDOI9G6nwPUEMAD7POwg+MJkSPsP2Hj4QGCQ+Y0ouPiF1Nz749kI+Zz5NPnUL
Vj5mpF0+oKJlPkapbT6TCnM+qDSAPsInhj4B0Yc+BNmMPvIbkT6JNpU+iCWZPhX6mz7/Tp8+
382lPpEsqj5ykKw+HeqwPjqEtj5qgbk+tMy6PidIwD7sesI+phLHPqeTyj7fAc8+r8PSPuaj
0z4k6dg+liTbPhS73z5zA+Q+rVnlPhSO6T5V5e0+jsfwPuHg9D5Z2fU+6lb8PhOJ/D7IzgA/
aNMBP9hjBD+YXQQ/wQoFP3KrCD+ZRQk/AWgKP6N/DD/PAw0/gFwOP03gDz9hexE/bIcTPy1P
FD8pdBU/zs0XP9WnFz90LRk/tNwZP3j8Gz/6ZBw/XXUePz2kID9iBiA/sUgiPwE6Iz9edSQ/
SE4lPy6RJj/+gCc/NbsoP9m3KT9FXCo/GEIrPyywLT+6SS4/HvYtP9vtMD/H3jE/dyMzP0CF
Mz9FMDU/7t00P5j3NT/aqjc/UOg4PwhIOT8fVTo/JAg8P+qVOz+hTD0/D649P0IoPz9ObkA/
gNNAPwWPQT/UekI/v+ZDP1tHRD9lykQ/V9NFP8SPRj/tBkg/QpBHP5lsST9v70k/B6VJP5x1
Sj82TE0/QDVNP324TT/ink4/fiFPP+6HUD9OMVE/3+pRPwqGUj+MiVI/FYpUP8lLVD+37VQ/
211WP6QdVj8DQFc//6ZWP5ZzWD8syVk/etpZPxKHWj9UVlw/oqpbP+8JXD9sE1w/vOJeP25w
Xj9Im14/2kJfP1jIYT+VW2E/ozhhP282Yj/NGGM/+OxiPx4PZD8qjmQ/ClFlPyOoZT9R/GU/
ufdmP8gBZz8ccWk/I+VoP6KbaT9Fa2k/RYdqP0/saz9x+2o/RnVrP0uibD8BnW0/vgNuP9YG
bj+m2m4/StluP/CMcD+qXXA/UJhxP1XJcT8ZnXE/UCNyP3GqcT9SXnM/4MBzP/Szcj+gS3Q/
QEt1P9YmdT97FXY/xiZ2P+P6dj/T/3Y/Mdd3P3B4eD+XdHg/BUx4P1QceD8cgnk/6gZ6P7pM
ez8LbXs/HxF9PwuKfD9ijXw/VlR9P65kfD9sPn4/qSd9P71Xfj9cI4A/EoF/P5v4fz+TbYA/
0GqAP7L6gD87ZYA/neWAP7sQgj/WUoE/SDaCP6K0gT+NQYI/A3WCPzBtgj+6koI/TtmCP5vt
gj/t5II/GTSDP5g2gz/NBYQ/+K+DPw7ogz8hM4Q/Ut6DPzg4hT+iMIU/C3eFP6pWhT8xeoU/
wxSFP8Uvhj+e/YU/6/WFPw5Ohj9O7YY/VN2GP2aDhj9mRYc/W2WHPzW9hz8lXIc/KAaIP4EN
iD9ykIc/0zqIP24MiD9ce4g/WoqIPxa6iD/2qIg/LwKJP4b0iD+3+4k/CXqJP9BXiT/wXYo/
EzSKP0RRij9ddIo//qWKP1akij/qCIs/x+KLPwASjD9Jmos/jq+LP5GDiz8e8os/WkaMP7o/
jD/n9Is//T+MP4JJjD8H0Yw/hyONP84FjT96N40/EBCNP0rnjT/iLY4/PcSNPyNjjj9lQY4/
SfONP6X+jj9pco4/ssWOP1cajz8+M48/8VqPP2BHjz/lY48/lpOPP3kDkD9ShI8/BmmQPyXl
jz973I8/0AyQP7WOkD+3uZA/TGyQPyYakT9UvpA/bwaRP7QakT/g2ZE/vOmRP/4kkj8qTpE/
3zKSPxu2kT/2lJI/r+GSP7+fkj/HfZI/VTeTP2TKkj/lGpM/eRWTP+eJkz+p7pM/iPKTPzdG
kz/XkZM/DoqTP1CHkz+uF5Q/2yGUPzIwlD81cJQ/CcmUP3GKlD9u6pQ/ga6UPyyhlD/lVZU/
B16VP6p0lT+daZU/4QuWP11vlT9hApY/XP+VPwMtlj8cKJY/cIOWPwCClj+po5Y/P0WXPzy8
lj+7lJc/JAyXP+Gtlz+ih5c/XzSXP5Sllz+hqZc/BAGYPw==</AssayYData></Step><Step><CommonData><SampleLocation>1</SampleLocation><SampleID></SampleID><SampleGroup></SampleGroup><SampleInfo></SampleInfo><SampleRow>C</SampleRow><SamplePlate>1</SamplePlate><WellType>BUFFER</WellType><Concentration>-1</Concentration><ConcentrationUnits>µg/ml</ConcentrationUnits><MolarConcentration>-1</MolarConcentration><MolarConcUnits>nM</MolarConcUnits><MolecularWeight>-1</MolecularWeight><Temperature>25</Temperature><StartTime>277379</StartTime><AssayTime>30</AssayTime></CommonData><FlowRate>1000</FlowRate><StepType>BASELINE</StepType><StepName>Baseline</StepName><StepStatus>OK</StepStatus><ActualTime>29.999</ActualTime><CycleTime>0.2</CycleTime><AssayXData Points="150">ff8pQ28yKkOiZSpDF5kqQwjMKkN9/ypDsDIrQ+pmK0PVmCtDCMwrQzv/K0OwMixDomUsQ9WY
LENKzCxDO/8sQ7AyLUPjZS1D1ZgtQwjMLUN9/y1DsDIuQ6JlLkPVmC5DCMwuQzv/LkOwMi9D
42UvQxeZL0MIzC9DO/8vQ7AyMEOiZTBDF5kwQ0rMMEM7/zBDbzIxQ6JlMUMXmTFDSswxQzv/
MUNvMjJD42UyQ9WYMkMIzDJDO/8yQ7AyM0PjZTNDF5kzQ0rMM0M7/zNDsDI0Q6JlNEPVmDRD
Ssw0Q33/NENvMjVD42U1Q9WYNUMIzDVDO/81Q7AyNkPjZTZD1Zg2Q0rMNkN9/zZDbzI3Q6Jl
N0PVmDdDCMw3Qzv/N0OwMjhD42U4Q9WYOEMIzDhDO/84Q7AyOUOiZTlD1Zg5QwjMOUM7/zlD
bzI6Q6JlOkMXmTpDSsw6Q33/OkOwMjtD42U7Q9WYO0MIzDtDPP87Q28yPEPjZTxDF5k8QwjM
PEM8/zxDbzI9Q6JlPUPVmD1DCMw9Qzz/PUOwMj5DomU+Q9WYPkNKzD5DPP8+Q7AyP0OiZT9D
F5k/Q0rMP0M8/z9DbzJAQ6JlQEMXmUBDCMxAQzz/QEOwMkFD42VBQ9WYQUMIzEFDff9BQ28y
QkPjZUJD1ZhCQwjMQkM8/0JDbzJDQ+NlQ0PVmENDSsxDQzz/Q0NvMkRDomVEQxeZREMIzERD
ff9EQ28yRUOiZUVDF5lFQwjMRUM8/0VDbzJGQ6JlRkMXmUZDCMxGQzz/RkNvMkdDomVHQxeZ
R0MIzEdD</AssayXData><AssayYData Points="150">sx+jP/C7pT9O7Kc/KkyoP3yvqD+ezKk/S/GpP0ADqj81r6k/9liqP5fcqj8YEqo/+SyqP7dE
qj/6eKo/rx6qPzKgqj+6Hqs/O/2qP/rcqj8lkao/VfWqP/vSqj+Hfqs/0JKrP+U7qz916qo/
eCCrP0ZIqz+gW6s/i36rP8Xfqj9tWas/lSSrPz0eqz8qS6s/+nOrPzEJqz9sI6s/oXerP5/w
qz8gSqs/pAyrP01xqz8/hqs/FWyrP5Oeqz8z6as/6J6rP5sSrD/gn6s/XXSrP74ErD+Jy6s/
bh+sP9JLqz805Ks/gnisPwCjqz+QNKw/tFasP2lcqz+Td6s/LdOrP2U+rD95BKw/jLOrP0nY
qz/8Eaw/YqWrPxvwqz/jmqs/DWesP6rKqz/Nr6s/IOOrP+XZqz/HD6w/p+mrP1t+rD8D76s/
9yKsP33xqz9t+6s/gFWsP5JrrD/icqw/ISGsP/IurD8B1aw/jKasP2TvrD/9G6w//JKsP1LM
rD/mMKw/mnisP/+/rD8Ryaw/79OsPwZirD/Lqaw/HW2sP/rqrD9smKw/5ousP8iFrD8Upaw/
G2usP6iSrD/r1Kw/mPCsPxWVrD/P86w/b7GsP7l1rD/r0aw/oeqsP5UarT9lhqw/VZWsPyul
rD+Qjqw/a7CsP1ESrT/d/6w/y2msP81CrT+Mmaw/S0CtP+1trD+hcK0/5RCtP1UYrT9wX60/
WNGsP+S5rD9unqw/ApWsP+DfrD/9Ka0/LVusP90DrT9oFa0/e/usP62hrD+e6aw/XrmsP2/+
rD9Wpqw/</AssayYData></Step><Step><CommonData><SampleLocation>10</SampleLocation><SampleID>BG505 T332N SOSIP</SampleID><SampleGroup></SampleGroup><SampleInfo></SampleInfo><SampleRow>C</SampleRow><SamplePlate>1</SamplePlate><WellType>KSAMPLE</WellType><Concentration>-1</Concentration><ConcentrationUnits>µg/ml</ConcentrationUnits><MolarConcentration>125</MolarConcentration><MolarConcUnits>nM</MolarConcUnits><MolecularWeight>-1</MolecularWeight><Temperature>25</Temperature><StartTime>316608</StartTime><AssayTime>180</AssayTime></CommonData><FlowRate>600</FlowRate><StepType>ASSOC</StepType><StepName>Association</StepName><StepStatus>OK</StepStatus><ActualTime>180</ActualTime><CycleTime>0.2</CycleTime><AssayXData Points="900">O/9HQ24ySEOhZUhD1ZhIQwjMSEM7/0hDbjJJQ6FlSUPVmElDCMxJQzv/SUNuMkpDoWVKQ9WY
SkMIzEpDO/9KQ24yS0OhZUtD1ZhLQwjMS0M7/0tDbjJMQ6FlTEPVmExDCMxMQ/n+TENuMk1D
YGVNQ9WYTUMIzE1DO/9NQy0yTkOhZU5D1ZhOQwjMTkP5/k5DbjJPQ6FlT0OTmE9DCMxPQzv/
T0NuMlBDoWVQQ9WYUEMIzFBDO/9QQ24yUUNgZVFD1ZhRQwjMUUM7/1FDbjJSQ6FlUkPVmFJD
CMxSQ/n+UkNuMlNDoWVTQ9WYU0PGy1NDO/9TQ24yVEOhZVRD1ZhUQwjMVEM7/1RDbjJVQ6Fl
VUPVmFVDCMxVQ/n+VUNuMlZDYGVWQ5OYVkMIzFZDO/9WQ24yV0OhZVdDk5hXQwjMV0M7/1dD
LTJYQ6FlWEPVmFhDxstYQ/r+WENuMllDoWVZQ5OYWUMIzFlDO/9ZQy0yWkOhZVpD1ZhaQwjM
WkM7/1pDbjJbQ2BlW0OTmFtDCMxbQ/r+W0NuMlxDYGVcQ5OYXEMIzFxDO/9cQ24yXUNgZV1D
1ZhdQ8bLXUP6/l1DbjJeQ2BlXkPVmF5DCMxeQzv/XkNuMl9DoWVfQ9WYX0MIzF9DO/9fQy0y
YEOhZWBDk5hgQ8bLYEP6/mBDbjJhQ6FlYUPVmGFDxsthQzv/YUNuMmJDoWViQ9WYYkPGy2JD
O/9iQy0yY0OhZWNDk5hjQwjMY0M7/2NDLTJkQ6FlZEPVmGRDCMxkQ/r+ZEMtMmVDoWVlQ5OY
ZUPGy2VD+v5lQ24yZkNgZWZD1ZhmQ8bLZkP6/mZDbjJnQ6FlZ0OTmGdDCMxnQzv/Z0NuMmhD
omVoQ5OYaEMIzGhDO/9oQy0yaUOiZWlDk5hpQwjMaUP6/mlDLTJqQ2BlakPUmGpDxstqQ/r+
akNuMmtDYGVrQ5OYa0PGy2tDO/9rQ24ybEOiZWxDk5hsQwjMbEP6/mxDbjJtQ2BlbUMWmW1D
xsttQzv/bUNuMm5DomVuQ5OYbkPGy25D+v5uQy0yb0OiZW9D1JhvQwjMb0P6/m9DLTJwQ6Jl
cEPUmHBDCMxwQzv/cENuMnFDYGVxQ9SYcUMIzHFDO/9xQ24yckOiZXJD1JhyQ8bLckM7/3JD
bjJzQ2Blc0PUmHNDxstzQ/r+c0MtMnRDYGV0Q9SYdEMIzHRDO/90Q24ydUOiZXVDk5h1QwjM
dUM7/3VDbjJ2Q6JldkPUmHZDxst2Q/r+dkNuMndDYGV3Q5OYd0MIzHdD+v53Qy0yeENgZXhD
k5h4QwjMeEP6/nhDLTJ5Q2BleUOTmHlDCMx5Q/r+eUMtMnpDomV6Q5OYekMIzHpDO/96Q24y
e0OiZXtD1Jh7Q8bLe0M7/3tDLTJ8Q2BlfEOTmHxDCMx8Qzv/fENuMn1DYGV9Q5OYfUMIzH1D
+v59Q24yfkNgZX5D1Jh+QwjMfkP6/n5DLTJ/Q6Jlf0OTmH9DCMx/Q/r+f0MWGYBD0TKAQ2pM
gEPjZYBDfX+AQzeZgEOwsoBDasyAQwTmgEN9/4BDNxmBQ9EygUNKTIFD42WBQ55/gUM3mYFD
0bKBQ2rMgUME5oFDQQCCQxYZgkOwMoJDakyCQwRmgkPff4JDFpmCQ9GygkNKzIJDBOaCQ33/
gkMWGYND0TKDQ2pMg0PjZYNDnn+DQxaZg0PRsoNDSsyDQ+Plg0N9/4NDNxmEQzMzhENKTIRD
42WEQ75/hEMWmYRDsLKEQ2rMhEPj5YRDff+EQxYZhUOwMoVDakyFQ+NlhUOef4VDN5mFQ7Cy
hUNKzIVD4+WFQ33/hUMWGYZDsDKGQ2pMhkMEZoZDfX+GQzeZhkPRsoZDasyGQ+PlhkN9/4ZD
FhmHQ9Eyh0NqTIdDBGaHQ55/h0MWmYdDObSHQ0rMh0Pj5YdDff+HQzcZiEMzM4hDSkyIQwRm
iEN9f4hDFpmIQ7CyiENKzIhD4+WIQ57/iEM3GYlDsDKJQ0pMiUPjZYlDfX+JQxaZiUOwsolD
asyJQ+PliUN9/4lDFhmKQ9EyikNqTIpD42WKQ55/ikMWmYpD0bKKQ0rMikPj5YpDff+KQxYZ
i0PRMotDSkyLQ+Nli0Oef4tDFpmLQ7Cyi0NKzItD4+WLQxgEjEP8GYxD0TKMQ2pMjEPjZYxD
fX+MQzeZjEOwsoxDasyMQwTmjEN9/4xDFhmNQ7AyjUNKTI1DBGaNQ55/jUM3mY1DsLKNQ2rM
jUME5o1Dff+NQxYZjkOwMo5DSkyOQwRmjkN9f45DN5mOQ7CyjkNKzI5D4+WOQ57/jkM3GY9D
sDKPQ2pMj0PjZY9DfX+PQ2Sbj0Owso9DSsyPQwTmj0MgAJBDNxmQQ7AykENKTJBD42WQQ31/
kEMWmZBD0bKQQ2rMkEPj5ZBDff+QQxYZkUOwMpFDakyRQ+NlkUOef5FDFpmRQ7CykUNqzJFD
4+WRQ33/kUMWGZJDsDKSQ0pMkkPjZZJDnn+SQxaZkkOwspJDSsySQ+PlkkN9/5JDFhmTQ7Ay
k0NKTJNDBGaTQ55/k0M3mZNDsLKTQ0rMk0ME5pNDff+TQxYZlEOwMpRDSkyUQ41nlEN9f5RD
FpmUQ7CylENKzJRD4+WUQ33/lEMWGZVDsDKVQ0pMlUMEZpVDfX+VQzeZlUNatJVDasyVQ+Pl
lUN9/5VDFhmWQ7AylkNKTJZD42WWQ55/lkMWmZZD8rKWQ0rMlkPj5ZZDff+WQxYZl0OwMpdD
SkyXQwRml0N9f5dDFpmXQ7Cyl0NKzJdDBOaXQ57/l0MWGZhDsDKYQ0pMmEMEZphDfX+YQxaZ
mEPRsphDSsyYQ+PlmEN9/5hDFhmZQ7AymUNKTJlD42WZQ31/mUMWmZlDsLKZQ0rMmUPj5ZlD
ff+ZQxYZmkOwMppDSkyaQ+NlmkN9f5pDFpmaQ7CymkNKzJpD4+WaQ33/mkMWGZtD0TKbQ0pM
m0PjZZtDnn+bQxaZm0PRsptDSsybQ+nmm0N9/5tDFhmcQ9EynENqTJxD42WcQ31/nEM3mZxD
sLKcQ0rMnEPj5ZxDff+cQxYZnUOwMp1DSkydQ+NlnUOkgJ1DN5mdQ7CynUNqzJ1D4+WdQ33/
nUM3GZ5DsDKeQ0pMnkMEZp5DfX+eQxaZnkOwsp5DSsyeQ+PlnkN9/55DFhmfQ7Ayn0NqTJ9D
42WfQ31/n0MWmZ9D0bKfQ0rMn0Pj5Z9Dff+fQxYZoEOwMqBDSkygQ+NloEN9f6BDFpmgQ7Cy
oENKzKBD4+WgQ33/oEMWGaFDsDKhQ0pMoUPjZaFDnn+hQxaZoUPRsqFDasyhQwTmoUOe/6FD
FhmiQ7AyokNKTKJDBGaiQ31/okMWmaJDsLKiQ0rMokPj5aJDff+iQzcZo0PRMqNDSkyjQ+Nl
o0N9f6NDFpmjQ9Gyo0NKzKND4+WjQ33/o0M3GaRD0DKkQ2pMpEPjZaRDnn+kQzeZpEOwsqRD
SsykQwTmpEOe/6RDFhmlQ7AypUNKTKVDBGalQ3x/pUMWmaVDsLKlQ2rMpUPj5aVDnv+lQxYZ
pkPQMqZDrEymQ+NlpkN8f6ZDFpmmQ9CypkNqzKZDBOamQ3z/pkM3GadD0DKnQ2pMp0PjZadD
nn+nQzeZp0OwsqdDSsynQyTmp0Oe/6dDNxmoQ9AyqENKTKhDJGaoQ55/qEM3mahD0LKoQ2rM
qEME5qhDnv+oQzcZqUPQMqlDakypQwRmqUOef6lDN5mpQ9CyqUNqzKlDBOapQ57/qUM3GapD
0DKqQ4tMqkMEZqpDnn+qQzeZqkPQsqpDasyqQwTmqkOe/6pDNxmrQ9Ayq0NqTKtDBGarQ55/
q0M3matD0LKrQ2rMq0ME5qtDnv+rQzcZrEPQMqxDakysQwRmrEOef6xDN5msQ9CyrENqzKxD
BOasQ57/rEM3Ga1D0DKtQ2pMrUMEZq1Dnn+tQzeZrUPQsq1DasytQwTmrUOe/61DNxmuQ9Ay
rkNqTK5DBGauQ55/rkM3ma5DsLKuQ2rMrkME5q5Dnv+uQzcZr0PQMq9DSkyvQwRmr0Oef69D
N5mvQ9Cyr0NqzK9DBOavQ57/r0M3GbBD0DKwQ2pMsEMEZrBDnn+wQzeZsEPQsrBDasywQwTm
sEOe/7BDNxmxQ9AysUNqTLFDBGaxQ55/sUM3mbFD0LKxQ2rMsUPj5bFDnv+xQzcZskPQMrJD
akyyQwRmskOef7JDN5myQ7CyskNqzLJD4+WyQ57/skM3GbND0DKzQ2pMs0MEZrNDnn+zQzeZ
s0PQsrNDasyzQwTms0Oe/7NDNxm0Q9AytENqTLRDBGa0Q55/tEM3mbRD0LK0Q2rMtEME5rRD
nv+0QzcZtUOwMrVDSky1QwRmtUOef7VDN5m1Q7CytUNqzLVDBOa1Q57/tUMWGbZD0DK2Q2pM
tkMEZrZDnn+2QxaZtkPQsrZDasy2QwTmtkOe/7ZDNxm3Q7Ayt0NqTLdDBGa3Q55/t0M3mbdD
sLK3Q2rMt0Pj5bdDnv+3QzcZuEOwMrhDaky4QwRmuEOef7hDN5m4Q7CyuENqzLhD4+W4Q57/
uEMWGblD0DK5Q2pMuUPjZblDnn+5QzeZuUPQsrlDasy5QwTmuUOe/7lDFhm6Q9AyukNqTLpD
BGa6Q55/ukM3mbpD0LK6Q2rMukME5rpDpAC7QzcZu0PQMrtDaky7Q+Nlu0N8f7tDN5m7Q7Cy
u0NqzLtDBOa7Q3z/u0M3GbxD0DK8Q2pMvEMEZrxDnn+8QzeZvEPQsrxDasy8Q+PlvEN8/7xD
Nxm9Q7AyvUNqTL1DBGa9Q55/vUM3mb1DsLK9Q0rMvUME5r1D</AssayXData><AssayYData Points="900">S2isP76cqj9bNqo/F06pP43NqD/Wx6c/WiWnPwbRpj9QZaY/gjSmP0S7pT+816U/gxmlP74p
pT9AH6U/LE2lP13WpD+qtqQ/ZRulP4NipD//taQ/y4SkP4FspD9t0KQ/Z1SkP24MpD98eKQ/
MwWlPz2NpD93zKQ/KaykP8ROpD+A8aQ/7zekP8UmpD8nk6Q/8dCkP8uopD+VP6Q/YWWkP/vH
pD9k/KQ/H5SkP4BQpT+NqaU/SI2kPwjrpD8uS6Q/JXekP3whpT/+oaQ/+tqkP03BpD+A76Q/
ChOlP2xCpT9XuqQ/uFGlPzfwpD+ko6Q/2I+kP6F9pT9NG6U/oM6lP/dNpT91BKU/FhSlP59i
pT+IHaU/ceKkP34UpT9xT6U/XTqlPztKpT8SqqU/ZSalPxlfpT9nHaU/FE6lP2O1pT9wSaU/
Ah+lP1umpT/MjqU/bdSlP0qdpT8n3KU/tlmmP/CBpT8Nt6U/Oq6lP90mpT80uaU/NFOmP1PG
pT/YSKU/Q9ulP2u8pT8BLKY/HaelP3Yspj+mJqY/U/WlPyzXpT+4DaY/Wv6lP5ODpT8oHaY/
5aqlP1L5pT+ADKY/coqmP4X3pT97fqU/To+mP/tdpj+fZqY/HrSmP85opj8DVKY/UGSmP4at
pj9nUKY/oSWmP7ZUpj+ujaY/RYmmP56Cpj8uW6Y/ze2mPx3xpj++mqY/Cg2nP2Ynpj/XkKY/
MW+mP5ZJpj9RUqY/vOKmPw5qpj/e/6Y/B0GnP1Hupj81MKc/D8imP+G4pj/oyaY/DtymPyj5
pj//36Y/suWmP9FTpz+e06Y/TXKnP+Japz967qY/jXSmPxzQpj+g1aY/GHWnP9tnpz/JPac/
1yCnP24rpz+KAqc/oJWmP41Lpz9+gac/wpGnP2SJpz8+/qY/LnenP3t5pz/PS6c/LqKnP973
pj9DHKc/+simPw6ypz+Klac/gXynP1nkpj/6WKc//ZunPyYupz841qc/g/anP62Cpz958qc/
T9anP8rLpz8V1ac/4hCoP/v5pz+Muqc/rl6nP0zdpz9D1Kc/hQeoP7GuqD9GSac/9CWoP1PX
pz+Ci6c/gCSoP9+zpz9/0Kc/K4mnP2MKqD80Lag/CumnP8ECqD9YEqg/iZSoPwi8pz9b4Kc/
VPGnP9oFqD9j6ac/nGioPzINqD/mEKg/nTmoP9JeqD8u9qc/YCSoP2jVpz/Ow6g/8BWoP7fZ
pz8H2Kc/4S6oP95DqD/akqg/zXWoP8GDqD/HJ6g/N4SoPzy0qD+rpKg/IXuoPx6EqD8trqg/
LJanPwPPqD89pqg/gtKoPy9oqD/ewKg/SZmoPxaIqD+Y/6g/hu+oPz60qD8BVqg/+KioP72y
qD/H06g/Y8WoP6VkqD85mKg/VMWoPwyAqD8U4ag/ac2oP1B9qD/xUqk//m2oP0LDqD+KHak/
D6GoPzvcqD/856g/khKpPzvaqD+0lak/zA6pP/vZqD8Ys6g/84CpPzGcqD9+QKk/6DqpP3C9
qD8a+ag/YuqoPw3tqD9dWqk/OSGpP0T+qD90KKk/fSipPx/qqD9fgqk/v9SpP6eTqD8yyqk/
oF+pPx5MqT9eIKk/loSpP+F2qT+496g/jqqoPxNfqT8/aak/IwSqP2KPqT/wg6k/PrKpP1sp
qT9eLqk/zWKpPyZFqT9e+Kk/o6upP9GiqT8Sxqk/xbipP36UqT+h66k/vp+pPySFqT/kBqo/
Ab6pP1AOqj/KEKo/whaqPxOhqT8HtKk/GzGqP0rbqT9DC6o/d5CpP2mKqj+l8Kk/xkSqP7gL
qj+xVKo/8OOpP5LQqT+rEao/ntapP7fOqT80g6o/NpWpPwk8qj/4dao/3+CpP0hxqj/Z/6k/
+JeqPwj+qT+ltqk/zjOqP7iNqT8pKqo/1zeqPz00qj8diKk/C5mqP9qXqj+1jao/ZLGqP26S
qj+7V6o/NOapP39fqj8Pyqk/oXeqP8Yqqj+dBao/5qSqPyWHqj9cVKo/w2OqP7xbqj+VN6o/
w6aqP1Siqj8kjao/XAeqPxiUqj9Vzao/mzqqP6C/qj+1s6o/0zyrP5xyqj8WX6o/LdOqP5cy
qj8yq6o/DIGqP5lsqj9eoKo/qLOqP9jHqj/hpKo/9XmqP2soqz8Vtao/bOaqP2ubqj+k/Ko/
CnqqP8Dfqj+73Ko/5qCqPxTpqj+7TKs/QlyrPwugqj/6IKo/zjKrP0vbqj+s5Ko/6LmqPwYE
qz9mFas/usSrPyxvqz9tf6s/MwSrP3Btqz98r6s/XHarP3dsqz+1KKs/lfOqP5Ylqz9hR6s/
ZvqqP7J/qz86PKs/ObKrP/hZqz8F/ao/+iWrPz8+qz8vZ6s/uj2rPyNsqz+vdKs/0dOrPzig
qz8TbKs/Z9uqP0JCqz8M06s/aaGrP72qqz8Fdas/mwirP6diqz+YIqw/3h2sP1KYqz9r8Ks/
BIyrP3GMqz99mKs/Iy+rPx3Yqz/6las/N8irP2IAqz8pVqs/ZM+rP83Nqz8d/6s/KM2rPxVu
qz8tuqs/4CasPxXjqz81Fqw/3OarP9pQrD+4iqs/FMyrP2S0qz805qs/p/2rP48qrD9UEaw/
/KqrP6jsqz8FL6w//VqsPyIorD/616s/TxSsP4RKrD/87as/LnarPxY9rD/Iyas/7MKrP7ws
rD9h36s/yQGsP+qBqz96Z6w/QCCsP5rxqz+L/qs/MDasP/JNrD8WLqw/WEasPxkxrD8HeKw/
yPOrP/klrD947Ks/+zOsP3qRrD/Ydqw/R16sP54zrT886Kw/QI+sP3Z8rD/Isqw/hh2tPysx
rD9YS6w/a0asP6nhrD+gM6w/C+SrP4s5rD+fjaw/XhGsPzGyrD/gpaw/uYesP96vrD/dpaw/
tE2sP6nJrD/PbK0/2oKsP+dcrD+6Ca0/gaKsP0fsrD9YnKw/9NGsP8ybrD+mlqw/x+WsP4IG
rT8Yiqw/NMasP4zQrD8cu6w/BgStPxDtrD8k2qw/6uKsP+XCrD8hF60/u36sPytXrT8XnKw/
F/asP4tirT8tlaw/vu+sP8oVrT+Jba0/mSStP3oprT/oDK0/ShCtP2MSrT+GOa0/s0WtP5hw
rT+Ka60/EdisPznlrD8+T60/WwutPwlyrT+MFq0/RkCtPy9NrT+iZK0/L96sP/hwrT96LK0/
CjutP0tOrT+8q6w/ehqtP45RrT8TDK0/NQStP2NhrT/7iq0/T5ytPzVIrT8R4aw/a2OtP/wr
rT+5DK0/adesPyoCrT/+uqw/yEKtPxRqrT9ES60/7OWsP2c5rT/XKq0/6gGtP2rGrT/06a0/
AEWtP/QerT+jfq0/5MysPzMcrj+hVa0/VtmtP4utrT8Wva0/MKatP6utrT8iwq0/pOOtP8jB
rT9XN64/5NCtP0Uzrj+Xu60/+v2tPy37rT+33q0/4sStP4Z3rT8g/q0/wbetPyt7rT+dMa4/
oYCtP8EJrj82Sq0/xHOuP2TMrT8cDa4/3rutPwNWrj99N64/ZtWtP+XBrT9Z560/kfGtP5yt
rT/2Oq4/o2ytP6jvrT/1Wa4/Ky6uPwJOrj8EC64/8iauP4qArj+iOq4/QLKtP7n4rT8s7K0/
avutPxj+rT+Ama4/6yeuP3YCrj+o/K0/NJauP+P2rj8b1q0/zxyuP9MMrj9dPa4/2CauP4YI
rj+wZ64/xz6uP3xFrz9jZK4/q/CtP5kvrj+CiK4/oICuP22Mrj/Mna4/D6CuP8gVrz/emK4/
U32uP1HvrT9Raa4/6cSuP2yHrj9fpK4/DViuP96jrj/4N64/JACuP0B5rj+Hiq4/MtWuP7vI
rj8qRa4/ERevP5V/rj8gja4/iRCuP+rurj+hka4/OnquP9Cfrj/GZq4/ux6vP0v6rj+zC68/
ZT+uP/CIrj93V64/Yc+uP2AIrz/m3a4/pCyvP2GCrj8pA68/egmvP3m6rj+cYa8/UR6uP97t
rj9Fnq8/QCSvP/p2rj+Mo64/huWuPxtfrz+W1q4/eMiuP5lurj8f3K4/mVOvPztQrz+hDq8/
MTmvP5+Zrz8Yqa8/y26vP4Ilrz8aqK4/zR6vP5yLrj860K8/gt2uP8carz+Fpq4/eSevP072
rj/RX68/tPCuP5dNrz9REq8/gx2vP0c9rz9IJrA/ldKvP/yxrz+hy68/BVOvP49srz8va68/
6yOvP16Hrz+FBa8/lXCvP7oMrz+MXa8/r3SvP8Gprz+5ua8/TtKvP9a3rz8FYq8/pYmvP7tD
rz9Lea8/PIOvP/6Yrz/hza8/4/uvPzrqrj/KP7A/zEyvPx8TsD+XGrA/LI6vP29rrz895a8/
nG6vP/byrz/Vqq8/meWvP9Xmrz8t7q8/F+ivP3l3rz9ggq8/vxmwP71/rz+dU68/udivP+SG
rz83ja8/5mCvPzXLrz/ilq8/q+yvP5nDrz94zK8/XYmvP97Yrz+Koq8/LASwP9k4sD8LvLA/
S9CvP4Curz+osq8/Cc2vP5tLsD/r9a8/W3KwP56Jrz/8p68/tp6vP2Cnrz9GFrA/UPmvP8Mn
sD9F9K8/fBGwP3q8rz85h7A/7zCwP1VnsD92S7A/x6+vP1GcsD/qmrA/H/GvP1NPsD8D2q8/
jpOwP+JhsD+I2a8/2hOwP7AQsD/Iy68/WeOvP9CksD9x8rA/mI6wP/6qsD83X7A/FDKwP1d2
sD/6tLA/v+GvP9EBsD+zR7A/PD6wPy9XsD9gkLA/X4KwP6YisD8nPbA/avqvP7trsD+nKbA/
t7qwPzKZsD/JnLA/+mCwP59xsD99XLA/iFSwPykBsD+9ZrA/</AssayYData></Step><Step><CommonData><SampleLocation>1</SampleLocation><SampleID></SampleID><SampleGroup></SampleGroup><SampleInfo></SampleInfo><SampleRow>C</SampleRow><SamplePlate>1</SamplePlate><WellType>BUFFER</WellType><Concentration>-1</Concentration><ConcentrationUnits>µg/ml</ConcentrationUnits><MolarConcentration>-1</MolarConcentration><MolarConcUnits>nM</MolarConcUnits><MolecularWeight>-1</MolecularWeight><Temperature>25</Temperature><StartTime>505596</StartTime><AssayTime>180</AssayTime></CommonData><FlowRate>600</FlowRate><StepType>DISASSOC</StepType><StepName>Dissociation</StepName><StepStatus>OK</StepStatus><ActualTime>179.999</ActualTime><CycleTime>0.2</CycleTime><AssayXData Points="900">nv+9QzgZvkOwMr5DSky+Q+RlvkN9f75DF5m+Q7CyvkNKzL5DBOa+Q33/vkO7Gb9DsDK/Q0pM
v0PkZb9DfX+/QxeZv0Owsr9DSsy/Q+Tlv0N9/79DOBnAQ7AywENKTMBD5GXAQ31/wEMXmcBD
sLLAQy/NwEPk5cBDff/AQxcZwUOwMsFD7kzBQ+RlwUN9f8FDF5nBQ7CywUNKzMFD5OXBQ33/
wUMXGcJD0TLCQ1BNwkNYacJDfX/CQxeZwkPRssJDSszCQwTmwkOe/8JDFxnDQ7Ayw0NrTMND
BGbDQ31/w0MXmcNDsLLDQ0rMw0OU6MNDff/DQxcZxEPRMsRDSkzEQ+RlxEOef8RDF5nEQ7Cy
xENrzMRDBObEQ57/xEPiGsVDVDPFQ2tMxUMEZsVDfX/FQxeZxUPRssVDSszFQ+TlxUN9/8VD
FxnGQ7AyxkNKTMZD5GXGQ31/xkM4mcZD0bLGQ0rMxkNG5sZDnv/GQzgZx0PRMsdDSkzHQ2dm
x0N9f8dDOJnHQ7Cyx0NKzMdDBObHQ33/x0P8GchD0TLIQ2tMyEMEZshDnn/IQ7uZyEPRsshD
a8zIQwTmyEOe/8hDOBnJQ9EyyUOMTMlDJWbJQ55/yUM4mclD0bLJQ2vMyUME5slDnv/JQzgZ
ykPRMspDa0zKQwRmykOef8pDOJnKQ9GyykNrzMpDBObKQ57/ykM4GctD8jLLQ4xMy0MEZstD
nn/LQziZy0PRsstDa8zLQwTmy0Oe/8tDOBnMQ9EyzENrTMxDBGbMQ55/zEM4mcxD0bLMQ2vM
zEME5sxDv//MQzgZzUPRMs1Da0zNQwRmzUOef81DOJnNQ9GyzUNrzM1DBObNQ57/zUM4Gc5D
0TLOQ2tMzkMEZs5Dnn/OQziZzkPRss5Da8zOQwTmzkOe/85DOBnPQ9Eyz0NrTM9DBGbPQ0KA
z0M4mc9D0bLPQ2vMz0ME5s9Dff/PQzgZ0EPRMtBDa0zQQwRm0EOef9BDOJnQQ9Gy0ENrzNBD
BObQQ57/0EM4GdFD0TLRQ2tM0UMEZtFDnn/RQziZ0UPRstFDa8zRQwTm0UOe/9FDOBnSQ9Ey
0kNrTNJDBGbSQ55/0kM4mdJD0bLSQ2vM0kME5tJDnv/SQzgZ00PRMtNDSkzTQwRm00Oef9ND
OJnTQ9Gy00NrzNNDBObTQ57/00M4GdRD0TLUQ2tM1EMEZtRDnn/UQziZ1EPRstRDjMzUQwTm
1EOe/9RDOBnVQ7Ay1UNrTNVDBGbVQ31/1UM4mdVD0bLVQ2vM1UME5tVDnv/VQzgZ1kPRMtZD
a0zWQwRm1kOef9ZDOJnWQ9Gy1kNrzNZDBObWQ57/1kMXGddD0TLXQ2tM10MEZtdDnn/XQziZ
10PRstdDa8zXQwrn10Oe/9dDOBnYQ9Ey2ENrTNhDBGbYQ55/2EM4mdhD0bLYQ2vM2EPk5dhD
nv/YQ9wZ2UPRMtlDa0zZQwRm2UOef9lDOJnZQ9Gy2UNrzNlDBObZQ57/2UM4GdpD0TLaQ0pM
2kMEZtpDfX/aQziZ2kPRstpDL83aQ0bm2kOe/9pDOBnbQ7Ay20NrTNtDBGbbQ55/20M4mdtD
0bLbQ0rM20ME5ttDnv/bQzgZ3EPRMtxDa0zcQwRm3EOef9xDOJncQ9Gy3ENrzNxDBObcQ57/
3EM4Gd1D0TLdQ0pM3UPkZd1Dnn/dQxeZ3UPRst1Da8zdQwTm3UN9/91DOBneQ9Ey3kOsTN5D
eWneQ55/3kM4md5D0bLeQ2vM3kMl5t5Dff/eQzgZ30PRMt9Da0zfQwRm30Oef99DOJnfQ9Gy
30NrzN9DBObfQ57/30M4GeBD0TLgQ0pM4EPkZeBDnn/gQxeZ4EPRsuBDSszgQwTm4EOe/+BD
FxnhQ9Ey4UNrTOFD5GXhQ55/4UM4meFD0bLhQ2vM4UME5uFDff/hQxcZ4kMTM+JDa0ziQwRm
4kOef+JDF5niQzSz4kNrzOJD5OXiQ57/4kMXGeND0TLjQ81M40MEZuNDfX/jQziZ40PRsuND
a8zjQ+Tl40N9/+NDFxnkQ7Ay5ENrTORD5GXkQ+B/5EM4meRDsLLkQ2vM5EPk5eRDnv/kQxcZ
5UPRMuVDa0zlQwRm5UN9f+VDOJnlQ9Gy5UNrzOVDBOblQ57/5UMXGeZDNDPmQ0pM5kMEZuZD
nn/mQziZ5kPRsuZDa8zmQwTm5kN9/+ZDFxnnQ9Ey50NrTOdDBGbnQ31/50MXmedDsLLnQ2vM
50ME5udDff/nQzgZ6EPRMuhDa0zoQ+Rl6EOef+hDOJnoQ7Cy6ENrzOhDBOboQ57/6EM4GelD
0TLpQ0pM6UPkZelDnn/pQziZ6UOwsulDa8zpQ+Tl6UO//+lDuxnqQ7Ay6kNrTOpDBGbqQ55/
6kMXmepDsLLqQ0rM6kPk5epDnv/qQzgZ60PRMutDa0zrQ+Rl60N9f+tDOJnrQ9Gy60NrzOtD
BObrQ57/60MXGexD0TLsQ2tM7EMEZuxDnn/sQziZ7EPRsuxDSszsQ+Tl7EOe/+xDOBntQ7Ay
7UNrTO1D5GXtQ31/7UMXme1D0bLtQ0rM7UME5u1Dnv/tQzgZ7kPRMu5Da0zuQ2dm7kOef+5D
OJnuQ7Cy7kNrzO5DBObuQ33/7kMXGe9D0TLvQ0pM70MEZu9DfX/vQziZ70PRsu9Da8zvQwTm
70Oe/+9DOBnwQ7Ay8ENKTPBDBGbwQ55/8EMXmfBDsLLwQ0rM8EPk5fBDff/wQzgZ8UOwMvFD
a0zxQwRm8UN9f/FDF5nxQ9Gy8UNKzPFD5OXxQ57/8UM4GfJDsDLyQ0pM8kPkZfJDnn/yQxeZ
8kPRsvJDSszyQ+Tl8kOe//JDuxnzQ7Ay80NrTPND5GXzQ31/80MXmfND0bLzQ2vM80Pk5fND
ff/zQ1gZ9EOwMvRDSkz0Q+Rl9EOef/RDOJn0Q7Cy9ENKzPRD5OX0Q33/9EM4GfVD0TL1Q+5M
9UPkZfVDnn/1QziZ9UPRsvVDSsz1Q+Tl9UN9//VDOBn2Q7Ay9kNrTPZDBGb2Q55/9kMCm/ZD
0bL2Q2vM9kPk5fZDff/2QxcZ90OwMvdDSkz3Q+Rl90N9f/dDOJn3Q7Cy90NKzPdDBOb3Q33/
90MXGfhDsDL4Q0pM+EMEZvhDfX/4QziZ+EPRsvhDSsz4QwTm+EN9//hDOBn5Q9Ey+UNrTPlD
BGb5Q55/+UM4mflD0bL5Q0rM+UPk5flDff/5QxcZ+kOwMvpDSkz6Q+Rl+kOef/pDF5n6Q7Cy
+kNrzPpDBOb6Q33/+kNYGftD0TL7Q2tM+0PPZ/tDfX/7QxeZ+0OwsvtDSsz7Q0bm+0Oe//tD
OBn8Q7Ay/ENKTPxD5GX8Q55//EMXmfxDsLL8Q0rM/EPk5fxDff/8QzgZ/UOwMv1Da0z9QwRm
/UOef/1DF5n9Q9Gy/UNKzP1D5OX9Q57//UMXGf5D0TL+Q0pM/kPkZf5Dnn/+QxeZ/kPRsv5D
a8z+Q+Tl/kN9//5DOBn/Q9Ey/0NKTP9D5GX/Q31//0MXmf9D2LP/Q0rM/0ME5v9Dff//Q4wM
AERYGQBEJSYARPIyAES+PwBEjEwARGhZAEQlZgBE8nIARM9/AESMjABEaJkARDamAEQCswBE
vr8ARIzMAERY2QBENuYARPLyAETP/wBEjAwBRGgZAUQ2JgFEAjMBRL4/AUSMTAFEWFkBRCVm
AUTycgFEvn8BRIyMAUSJmQFEJaYBRPKyAUS+vwFEjMwBRGjZAUQ25gFE8vIBRL7/AUScDAJE
aBkCRCUmAkTyMgJE1UACRJxMAkRYWQJEJWYCRPJyAkTPfwJEjIwCRFiZAkQlpgJEArMCRL6/
AkSMzAJEaNkCRCXmAkTy8gJEvv8CRIwMA0RoGQNEJSYDRPIyA0S+PwNEjEwDRFhZA0Q2ZgNE
AnMDRL5/A0ScjANEWJkDRDamA0TysgNEvr8DRIzMA0RY2QNENuYDRPLyA0S+/wNEjAwERFgZ
BEQlJgRE8jIERL4/BESMTAREWFkERDZmBETycgREvn8ERIyMBERYmQRE2aYERPKyBES+vwRE
jMwERGjZBEQ25gRE8vIERL7/BESMDAVEWBkFRDYmBUQCMwVEzz8FRJxMBURYWQVEJWYFRPJy
BUTPfwVEjIwFRFiZBUQlpgVEArMFRL6/BUSMzAVEWNkFRDbmBUQC8wVEvv8FRKwMBkRYGQZE
JSYGRPIyBkTPPwZEjEwGRIlZBkQlZgZEAnMGRL5/BkSMjAZEWJkGRDamBkQCswZEvr8GRJzM
BkRY2QZENuYGRPLyBkS+/wZEjAwHRFgZB0QlJgdEEjMHRL4/B0SMTAdEaFkHRCVmB0TycgdE
vn8HRIyMB0RYmQdENqYHRAKzB0TPvwdEjMwHRFjZB0Ql5gdE8vIHRL7/B0ScDAhEaBkIRCUm
CETyMghEvj8IRIxMCERYWQhENmYIRPJyCES+fwhEjIwIRFiZCEQlpghEErMIRL6/CESMzAhE
WNkIRCXmCETy8ghEvv8IRIwMCURYGQlEJSYJROgzCUS+PwlEjEwJRFhZCUQlZglE8nIJRL5/
CUSMjAlEWJkJRCWmCUQSswlEvr8JRIzMCURY2QlEJeYJRPLyCUTP/wlEjAwKRGgZCkQlJgpE
AjMKRL4/CkSMTApEWFkKRCVmCkQScwpEvn8KRJyMCkRomQpENqYKRPKyCkS+vwpEjMwKRGjZ
CkQl5gpE8vIKROD/CkScDAtEWBkLRGYmC0QCMwtEzz8LRJxMC0RYWQtEJWYLRAJzC0TgfwtE
jIwLRG+aC0Q2pgtE8rILRM+/C0SMzAtEaNkLRCXmC0Ty8gtE</AssayXData><AssayYData Points="900">mpmuP9hkrz/bXrA/1nexPy6Asj9ziLM/z2C0P7XhtD+Y2bU/K562PyOwtj+7NLc/gmu3P/Va
tz+r7bc/gjG4P/5fuD8Jh7c/sWu4P22MuD/Cibg//NO4P46VuD/+Mbg/ohW5P9Q2uT9GoLk/
RgS5P9BauT8IlLk/0Q+5PxXfuT/Tsbk/P9a5P3JpuT/+jrk/z5m5PzWYuT8Zcrk/ja25PyBR
uT/zdrk/EIK5P6r1uD9W9bg/aVe5P4bcuT++Trk/G+S5PzOAuT/FFbo/tYq5P4jKuT+Vj7k/
15q5P5nduT+yjrk/Fpy5P8q8uT+JFbo/XC+5PwFRuT+uvLo/xAa6PxDouT9raLo/cZS5P4Cc
uT8Rtbk/E3a6P1GcuT+II7k/7WK6P7qjuT8V6bk/JmS6P4UYuj82srk/VZS5PwPGuT8nvLk/
SOi5Pxu5uT/hDbo/Ymi6PyfsuT9K37k/f765P0fQuT80ALo/xUu6P3RWuT8+e7k/QQK6P4Ak
uj9u37k/FNm5P4PcuT+pTro/7zC5P9LXuT/dm7k/aRi6PwAtuj+c+rk/sZi6P8PMuT/sxrk/
ET25P8h4uj9CELo//qy5P4pSuj/Xjbk/NWK5Pxm5uT8wXbk/bzS5P27VuT89+7k/4pq5P38H
uj/5Rro/f8C5P5tguj97Vbo/JbG5P7L9uT9zUrk/utO5P6D2uT8h8Lk/Che6P/D6uT9a8rk/
heu5P0WxuT9pOLo/CkO6P35tuT+HRrk/qYe5PxkKuj8VjLo/f+a5PwjKuT/F4Lk/YQ66Pw0E
uj+KZbk/Toi6P5ZEuj9+ILo/2X26P5vPuT+wnbk/Vai5P9GRuj92Kbo/b7y5P5kIuj/7Cbo/
qzq6P4z1uT9K/7k/d9W5P4XsuT9YG7o/HJ65P34Nuj/JEbo/a+G5Pxn0uT+0ero/8jS6P80k
uj/PLbo/hbu5Pz43uj+s/bk/mE26P5oTuj88uro/MEm6P7ktuj9vjbk/7cG5PwJyuj/FJbo/
cRC6P+w2uj9hAro/RBW6PxUVuj9BJLo/AlO6P349uj+M2rk/iwG6P71fuj9DQbo/sA66P/ek
uT9tAbo/Svu5PygAuj9NrLk/5qe5P8mCuj+Inrk/T5S5P5qKuj/CNro/Udy6P9Mxuj+OPbo/
G++5PwbsuT+zAbo/mfW5Pzl8uT9QCLo/mXG6P0sSuj/PPro/aW+6P9PKuT9x77k/OB+6P+7R
uj/Aw7o/SwG6P/Izuj8Agbo/WkS6P/kCuj91Kbo/fbC5P8B1uj9X/7k/5625P2F6uj9A57k/
+6m5P7u8uT8IGLo/UlS6P1R7uj8lSbo/Zk26P9w4uj9dTro/UDK6P4kQuj8d+7k/kEG6P3/K
uT/m8rk/yMO5Pxy3uT9IR7o/VPK5P6Mvuj+umro/Dwe6P6BLuj/hiLo/Txi6P+ERuj9clbo/
Lkm6P31muj/Ob7o/i0q6PyG8uT9e+7k/XWC6P1Equj8OEbo/eHS6Px+Guj+YoLk/w0+6P0/1
uT/tubo/giq6PxCLuj+XlLo/3Ea6Pxh0uj9WmLk/haq6Pyunuj+hcLo/sVG6P137uT/FZLo/
ZPy5P8MTuj9iG7o/tUy6PzPSuj9B77o/kIi6P600uj/ey7o/rB26PxZYuj8wf7o/kYy6P09X
uj+xd7o/M2a6P5imuj+/tbo/s+q6P/fAuj/hcLk/D866PwB6uj+5MLo//Ju6P97Ouj/yZbo/
tSe7P1PIuj+fTro/Qpa6P5scuj/1iro/KPK6P0KSuj+TFro/ISy6P8vpuT+gcLo/w2i6P4EV
uj8poLo/Xbe6Pxenuj+Pwbo/DHa6P74Vuj/XsLo/yru6P3pNuj9LD7o/Ys66P9Uduj/CI7o/
8O26P+xeuj9C3Lk/LJy6P2VZuj875bo/jKS6P0fEuj9JYLo/8/q6P2F9uj+Vubo/Wrm6P9ni
uj85R7o/rvO6Pz9juj8pR7o/L5i6P77buj9bRbo/W6S6P/1/uj9QOro/kWK6P9eOuj+K3Lo/
pJu6P3Lluj/3t7o/2sC6P/Cyuj8yEbs/R6S6P43vuj8cqLo/yGu6P4dcuj9gd7o/MaS6P/BN
uj8s47o/YPK6P0rquj8/0ro/zuW6P3r9uj+snro/gQe7P0fiuj/VDrs/6uW6P6e0uj8IBLs/
1rG6P7g5uz9b0Lo/Fzy6Pw97uj98kLo/NRG7P1rQuj9xlro/TNW6P6KHuj+pJLs/7466P85O
uj+JDbs/xH66P4POuj80i7o/Gn+6PxQtuz9+a7o/4Bi7P7Sjuj+fhLo/MkW7P4k6uz84/Lo/
86S6P/2Nuz9zHrs/jCq7P9y9uj8+/bo/vJu6P2Lauj9ZPLs/GWK6P8y2uj9lxLo/7Pm6PxRp
uz9h1Lo/Ysq6P/iiuj+Xabo/yDG7P105uz/KG7s/tru6P6BPuz8ovro/s9C6P0ajuj/Fsro/
tH+6Pzm/uj/k0Lo/xhq7Pwjhuj8dKrs/wQK7P9zcuj9NH7s/Xba6Pz9luz/yTbs/Oh67P4QG
uz8CZro/JUW7PyW1uj/hQ7s/XAa7Pxrsuj9EO7s/Nyy7P0eZuj/SULs/YkC7P70Iuz8rxbo/
gvG6PyWCuz9E17s/yfC6P8Eyuz/rers/xcS6P5yyuj9Xbbs/lAa7Py2Xuj+GfLo/vEK7P3Eo
uz/1oro/djm7P5nnuj/pxLo/iyS7Px7Vuj/7Frs/WES7P6f/uj/L+bo/poy7P3AXuz8R/bo/
IS67P0vVuj8w0bo/jwu7P26Buz/QpLs//gG7PwkAuz+/sLs/Qm27PwSruz/KN7s/l6a6PzDZ
uj8+obs/nRi7P4Jauz9gSLs/biq7P9ACuz9W8bo/cHS7P9Nyuz/NKbs/jVm7PxLxuj9tebs/
iDS7P52Guz/eQ7s/5Ga7P6ZBuz+7Tbs/wgS7P+j7uj99Irs/T+27PwvSuj/FNrs/2j67P7Ep
uz8ajLs/rYe7Py5Tuz80H7w/Bhe7PyYEuz+m97o/LGi7P3kyuz/zHrs/H+q7P+lguz9cv7s/
47S7P7knuz8Wm7s//Ei7PyzJuz9/s7s/Mka7P0zCuz+xprs/iKG7P3NJuz+4abs/PtS7P2V4
uz+HR7s/YdS7P/3Muz/ltLs/wga8P7lyuz9Gk7s/Qbi7P8OHuz9fzrs/dWq7P08Suz9Fmbs/
N9W7PzBeuz+Ys7s/EnO7P2KIuz9AwLs/yxi8P8+luz9Yors/e8W7PyQuuz8b17s/0hW7P8lm
uz+1Jrs/6x68P4YivD9gfrs/oaW7PyaHuz86Obs/fHO7Pxosuz/SMbs/wmW7P/PNuz/KX7s/
k5+7Pz/Puz8PY7s/toW7P/qLuz9vjLs/tqq7P+K+uz93lbo/U8y7P1G5uz+0RLw/BUy7Pzc5
vD84V7s/Zke7P7ztuz+Gvrs/pJi7P+K7uz8Msrs/dbS7P4VFvD94Kbs/V8K7Pz7Auz8Oubs/
5fK7P0Eluz/fh7s/TdS7Pwafuz+ghLs/pAi8P1lNuz+hALs/3/G7PxWvuz/qGLs/SlC8P0OJ
uz8FU7w/j7a7P7F2vD++mrs/QuK7P30WvD9oirs/dba7P4aPuz/kVbw/2g28P7vUuz97Kbw/
K4K7Pz4OvD/n6bs/omG7P/quuz/X+Ls/AsO7PyVEvD+mK7w/mlW7Pz/xuz9Lc7s/9e67P84f
vD9UB7w/NEe7PzQ8vD/yRbw/7QO8Pzz3uz+SOrw/XJ+7Pyf8uz+I6Ls/Zeu7P9IhvD9Ldrs/
q228PxHmuz8HCbw/2sK7P4o1vD8e3bs/Mgq8P3tkvD/0y7s/8b+7P3kIvD9Tfbs/g/y7P3Ab
vD/+Erw/Yc+7P0Tmuz8nP7w/dOW7P6tHvD91Hbw/3d27PycRvD8J27s/ZTO8P2pfvD/asbs/
E9e7P7JYvD8tOrw/n/i7P8qNvD+VPLw/OV28P8IBvD9evLs/yga8P6civD85HLw/zEK8P7d1
vD8VHLw/x1C8P3pPvD9Bqrs/OSm8P/FvvD/uKrw/dwq8P1ggvD+i5Ls/E1y8P6OsvD8zj7w/
LXa8PznwvD8vrrw/f0i8P4KJvD80G7w/5im8P0EOvD9Tjrw/6ci8P0eYvD9GHLw/h0+8P5tu
vD/2KLw/w7G8P9SDvD+hVrw/BAK8P9PQuz/FQLw/TmK8P/xWvD/w+Lw/1+u7P9o+vD+Rt7w/
YRu8P2wuvD9RdLw/1Zu8P+apvD+0Ubw/rSq8PyudvD944bw/4we8P+UQvD/Vybs/8tO7P55d
vD9feLw/6RK8P/urvD+iKbw/BOq8P1CfvD+9T7w/hRO8PwduvD9Lg7w/yVW8P0Xduz92Lbw/
bSO8P7jUvD/T47w/DqK8P4vavD+G2bw/C/q8P7kTvT8ZGrw/d+u7PyuSvD/MW7w/S+a7P3DX
vD/JB70/okK8P7R+vD9/Srw/YvW7P+1mvD/0Wbw/9Y28PzJrvD+fp7w/pEW8P+pjvD+iwbw/
ixi8PwvNvD9Mv7w/NJW8PzNfvD857bs/ap68P32FvD/xUrw/CbC8Py6VvD/H8Lw/Sn28P8jw
vD/hg7w/vna8P1WRvD/Pybw/7Oy8P3FzvD9Dprw/5oS8P6dmvD9rnLw/S0i9P0iCvD/iU7w/
iKG8P+i1vD/eJ7w/iqK8P6tdvT/y6bw/0X+8P1agvD+KY7w/yDK9P825vD9wxLw/h7i8Pzzn
vD8J3rw/Rwu9P6XHvD9Hrbw/0KO8P8AIvT+ybrw/B5W8P4NCvD+Wkrw/rGu8P9BhvT8d5Lw/
aqm8P5CrvD8qeLw/Nma8PyFHvD9rbbw/YBW9PwwxvD+px7w/</AssayYData></Step><Step><CommonData><SampleLocation>11</SampleLocation><SampleID></SampleID><SampleGroup></SampleGroup><SampleInfo></SampleInfo><SampleRow>C</SampleRow><SamplePlate>1</SamplePlate><WellType>REGENERATION</WellType><Concentration>-1</Concentration><ConcentrationUnits>µg/ml</ConcentrationUnits><MolarConcentration>-1</MolarConcentration><MolarConcUnits>nM</MolarConcUnits><MolecularWeight>-1</MolecularWeight><Temperature>25</Temperature><StartTime>694976</StartTime><AssayTime>5</AssayTime></CommonData><FlowRate>1000</FlowRate><StepType>KREGENERATION</StepType><StepName>Regeneration</StepName><StepStatus>OK</StepStatus><ActualTime>4.99999</ActualTime><CycleTime>0.2</CycleTime><AssayXData Points="25">v/8LRHsMDERZGQxEJSYMROIyDESvPwxEjEwMRFlZDEQVZgxEKXQMRK9/DER7jAxEWZkMRBWm
DETysgxEv78MRIzMDERZ2QxEJeYMROLyDES//wxEjAwNREgZDUQVJg1E8jINRA==</AssayXData><AssayYData Points="25">aiE6wPl3TMDwUFbAxuxcwODAYcCNDWbA01dpwGIcbMDpgm7A7lFxwK8ac8Ax43TA6HR2wPEE
eMABi3nAYcZ6wFAKfMA8M33AzSB+wD8nf8CD+n/Ap3SAwNvmgMD7N4HAv2+BwA==</AssayYData></Step><Step><CommonData><SampleLocation>12</SampleLocation><SampleID></SampleID><SampleGroup></SampleGroup><SampleInfo></SampleInfo><SampleRow>C</SampleRow><SamplePlate>1</SamplePlate><WellType>NEUTRALIZATION</WellType><Concentration>-1</Concentration><ConcentrationUnits>µg/ml</ConcentrationUnits><MolarConcentration>-1</MolarConcentration><MolarConcUnits>nM</MolarConcUnits><MolecularWeight>-1</MolecularWeight><Temperature>25</Temperature><StartTime>711392</StartTime><AssayTime>5</AssayTime></CommonData><FlowRate>1000</FlowRate><StepType>KREGENERATION</StepType><StepName>Regeneration</StepName><StepStatus>OK</StepStatus><ActualTime>4.99901</ActualTime><CycleTime>0.2</CycleTime><AssayXData Points="25">vz8NRHtMDURIWQ1EFWYNROJyDUSvfw1Ee4wNREiZDUQVpg1E4rINRL+/DUR7zA1ESNkNRBXm
DUTi8g1Ev/8NRHsMDkRIGQ5EJSYOROIyDkSvPw5Ee0wOREhZDkQVZg5E4nIORA==</AssayXData><AssayYData Points="25">Y6AYvvjy1r0i5pW9h/U/vRTvw7yGzoa7AX2HPH/QpjxYLB49qoY8PWhXVD2d04I9LCqgPdlx
oj0q1Kw99Jy4PdMWxz2Bztc9NRHcPbCR6T09Cf09LmT8PYxbBT4lKwY+HnEHPg==</AssayYData></Step><Step><CommonData><SampleLocation>11</SampleLocation><SampleID></SampleID><SampleGroup></SampleGroup><SampleInfo></SampleInfo><SampleRow>C</SampleRow><SamplePlate>1</SamplePlate><WellType>REGENERATION</WellType><Concentration>-1</Concentration><ConcentrationUnits>µg/ml</ConcentrationUnits><MolarConcentration>-1</MolarConcentration><MolarConcUnits>nM</MolarConcUnits><MolecularWeight>-1</MolecularWeight><Temperature>25</Temperature><StartTime>727464</StartTime><AssayTime>5</AssayTime></CommonData><FlowRate>1000</FlowRate><StepType>KREGENERATION</StepType><StepName>Regeneration</StepName><StepStatus>OK</StepStatus><ActualTime>4.99901</ActualTime><CycleTime>0.2</CycleTime><AssayXData Points="25">r38ORHyMDkQ4mQ5EBaYORNKyDkTxvw5Ea8wORDjZDkQF5g5E0vIORJ//DkRrDA9EOBkPRBUm
D0TiMg9Enz8PRGtMD0RJWQ9EBWYPRNJyD0Svfw9EfIwPRDiZD0QFpg9E0rIPRA==</AssayXData><AssayYData Points="25">rcNcwDaPasCIwHDAG9N0wJ+ld8CxiHnAxX57wGILfcDBSX7ADat/wC93gMDe84DARWyBwG/W
gcBTQ4LAV46CwM0Fg8A3N4PAbpODwIDsg8DlHoTA7TqEwH+UhMBd3YTAV/iEwA==</AssayYData></Step><Step><CommonData><SampleLocation>12</SampleLocation><SampleID></SampleID><SampleGroup></SampleGroup><SampleInfo></SampleInfo><SampleRow>C</SampleRow><SamplePlate>1</SamplePlate><WellType>NEUTRALIZATION</WellType><Concentration>-1</Concentration><ConcentrationUnits>µg/ml</ConcentrationUnits><MolarConcentration>-1</MolarConcentration><MolarConcUnits>nM</MolarConcUnits><MolecularWeight>-1</MolecularWeight><Temperature>25</Temperature><StartTime>743531</StartTime><AssayTime>5</AssayTime></CommonData><FlowRate>1000</FlowRate><StepType>KREGENERATION</StepType><StepName>Regeneration</StepName><StepStatus>OK</StepStatus><ActualTime>4.99999</ActualTime><CycleTime>0.2</CycleTime><AssayXData Points="25">n78PRFvMD0Qo2Q9E9eUPRMLyD0Sf/w9EWwwQRCgZEET1JRBEwjIQRI8/EERbTBBEKFkQRPVl
EETSchBEj38QRGyMEEQomRBE9aUQRMKyEESPvxBEW8wQRCjZEET15RBE0vIQRA==</AssayXData><AssayYData Points="25">nLcbvql3+73mUr+9PHqHvQuOL72bBby8pkcEvE18lTsenrA8RlHiPI/BFz2dmTM9lutWPa8j
bj1KCIg9x2OZPXt9pz2JTbY9HeHBPedkxz0aHNI92cLXPeiN5j2Ftus9CzrwPQ==</AssayYData></Step><Step><CommonData><SampleLocation>11</SampleLocation><SampleID></SampleID><SampleGroup></SampleGroup><SampleInfo></SampleInfo><SampleRow>C</SampleRow><SamplePlate>1</SamplePlate><WellType>REGENERATION</WellType><Concentration>-1</Concentration><ConcentrationUnits>µg/ml</ConcentrationUnits><MolarConcentration>-1</MolarConcentration><MolarConcUnits>nM</MolarConcUnits><MolecularWeight>-1</MolecularWeight><Temperature>25</Temperature><StartTime>759600</StartTime><AssayTime>5</AssayTime></CommonData><FlowRate>1000</FlowRate><StepType>KREGENERATION</StepType><StepName>Regeneration</StepName><StepStatus>OK</StepStatus><ActualTime>4.99901</ActualTime><CycleTime>0.2</CycleTime><AssayXData Points="25">n/8QRFsMEUQ5GRFE9SURRMIyEUSfPxFEW0wRRChZEUQFZhFEwnIRRI9/EURsjBFEKJkRRAWm
EUTSshFEj78RRFvMEUQo2RFEBeYRROPyEUSP/xFEWwwSRCgZEkQFJhJEwjISRA==</AssayXData><AssayYData Points="25">WNlfwBlLbMBGZHLA0mF2wDTJeMDwxHrAkWp8wNIGfsDuZn/ASsl/wMbEgMCAKIHAT4GBwM3x
gcCmH4LAVYKCwErJgsBPCYPA6H+DwCeWg8AtBoTAOi6EwHZUhMDFe4TAmp2EwA==</AssayYData></Step><Step><CommonData><SampleLocation>12</SampleLocation><SampleID></SampleID><SampleGroup></SampleGroup><SampleInfo></SampleInfo><SampleRow>C</SampleRow><SamplePlate>1</SamplePlate><WellType>NEUTRALIZATION</WellType><Concentration>-1</Concentration><ConcentrationUnits>µg/ml</ConcentrationUnits><MolarConcentration>-1</MolarConcentration><MolarConcUnits>nM</MolarConcUnits><MolecularWeight>-1</MolecularWeight><Temperature>25</Temperature><StartTime>775687</StartTime><AssayTime>5</AssayTime></CommonData><FlowRate>1000</FlowRate><StepType>KREGENERATION</StepType><StepName>Regeneration</StepName><StepStatus>OK</StepStatus><ActualTime>4.99999</ActualTime><CycleTime>0.2</CycleTime><AssayXData Points="25">jz8SRFxMEkQpWRJE9WUSRLJyEkSPfxJEXIwSRBiZEkT1pRJEsrISRI+/EkRLzBJErNkSROXl
EkTC8hJEj/8SREsME0QpGRNE9SUTRMIyE0R/PxNEXEwTRClZE0TlZRNEwnITRA==</AssayXData><AssayYData Points="25">TVLuvUapp70tRT+9JeTPvO0xkLuOtYo8lmr2PD3XKT0OhE89+vqAPRhYkD0Dk6k9us62PVuS
vz0VP9M9RXvfPQm18D2LFQA+aRsCPohXBz4kaAk+KJgMPiU1ED6Gsxc+CHwaPg==</AssayYData></Step><Step><CommonData><SampleLocation>1</SampleLocation><SampleID></SampleID><SampleGroup></SampleGroup><SampleInfo></SampleInfo><SampleRow>C</SampleRow><SamplePlate>1</SamplePlate><WellType>BUFFER</WellType><Concentration>-1</Concentration><ConcentrationUnits>µg/ml</ConcentrationUnits><MolarConcentration>-1</MolarConcentration><MolarConcUnits>nM</MolarConcUnits><MolecularWeight>-1</MolecularWeight><Temperature>25</Temperature><StartTime>790524</StartTime><AssayTime>30</AssayTime></CommonData><FlowRate>1000</FlowRate><StepType>BASELINE</StepType><StepName>Baseline</StepName><StepStatus>OK</StepStatus><ActualTime>29.999</ActualTime><CycleTime>0.2</CycleTime><AssayXData Points="150">j38TRFyME0QpmRNE9aUTRLKyE0SPvxNEXMwTRCnZE0Q35hNEsvITRH//E0RcDBREORkURPUl
FETCMhREfz8URFxMFEQpWRRE9WUURLJyFESmgBREXIwURCmZFETlpRREwrIURH+/FERLzBRE
KdkUROXlFETj8hREf/8URFwMFUQpGRVE5SUVRMIyFUR/PxVES0wVRBhZFUTlZRVEwnIVRH9/
FURLjBVEKZkVROWlFUTCshVEj78VRFzMFUQY2RVE9eUVRLLyFUR//xVESwwWRCkZFkT1JRZE
wjIWRI8/FkRLTBZEGFkWROVlFkTCchZEj38WRFyMFkQpmRZE9aUWRCSzFkR/vxZES8wWRCnZ
FkQM5xZEsvIWRI//FkRLDBdEGBkXRPUlF0TCMhdEfz8XREtMF0QpWRdE9WUXRLJyF0R/fxdE
rowXRBiZF0TlpRdEwrIXRI+/F0RczBdEGNkXRPXlF0TC8hdEj/8XREsMGEQYGRhE9SUYRLIy
GESPPxhES0wYRClZGET1ZRhEwnIYRI9/GERLjBhEKZkYRFimGESyshhEf78YRFzMGEQp2RhE
5eUYRMLyGESP/xhEXAwZRCkZGUTlJRlEwjIZRH8/GURiTRlEKVkZRPVlGUTCchlE4X8ZREuM
GUQYmRlE9aUZRLKyGUTAvxlES8wZRBjZGUTl5RlEwvIZRH//GURcDBpEKRkaROUlGkTCMhpE
jz8aRFxMGkQYWRpE9WUaRMJyGkSPfxpES4waRBiZGkT1pRpEwrIaRI+/GkRczBpEKdkaRPXl
GkSy8hpE</AssayXData><AssayYData Points="150">t5dJPoNrTj7u7k4+/ERSPlAyVD6k4Fg+XjxXPsWCXT7laFo+erxfPp+mZD78CGE+ptFiPvN7
Zj6qvWU+cydqPlL+bD7KS2o+0jZxPjDSbD4/q28+5pdzPjFhdj5yVnM+BE13PkgWej4ceHQ+
WbF5PvNlfD5uNH4+YUF/PkKaeD6mwYA+8W+APgnsgT5uzoA+H/uCPvY0gT6s74I+1H+EPrq8
gT5FIIM+SLaEPpCghD7ZoYU+t66FPhCKhT6/z4Y+D/6IPjb+hj7VV4Y+cKiHPtf6iD7m94c+
fDGLPnSCiz4W8Yk+D3GLPhYojD5v2Yw+bsOLPkmQjD5KRo4+waaNPn/ljT5Bnow+z5aNPl5A
jj4/Q5E+8UGOPv5TkT4AfJA+wr6OPo52kT48xI8+f0yRPswSkT4NspQ+3ZqRPvUTkz7PiZM+
G2KTPg2zlD5HXpI+Af+WPhXklD7exJY+fNKWPlSJlT7g45k+OduWPjMrmT6mW5c+NtyVPtwp
mD7fDpU+evKXPh9rmD4Xv5c+vJeYPs63mT4DYpg+sXOYPgT0nD4Dp5o+TbCaPi/1mz4UXJk+
NdebPs8xnj4Hipw+ZViePgqHnT7abZw+zjmdPoMWnz7Y/J0+j8uePu+Gnz6Qy54+ZIyfPkDx
nz6ItKA+JeahPhbCnj6yfaE+dbigPkFRoD7QgZ8+mm6hPtr7nz4jw6A+J+mgPi/ioj5G9aE+
TZKhPl6QoD4jP6I+hX6kPrn1oz6FvaQ+8n6kPhG5pD4ym6I+2nemPkJApz5HQaU+8GekPpQe
pz6cNqU+</AssayYData></Step><Step><CommonData><SampleLocation>3</SampleLocation><SampleID>QA013 G0/Lmat</SampleID><SampleGroup></SampleGroup><SampleInfo></SampleInfo><SampleRow>C</SampleRow><SamplePlate>1</SamplePlate><WellType>KLOAD</WellType><Concentration>10</Concentration><ConcentrationUnits>µg/ml</ConcentrationUnits><MolarConcentration>-1</MolarConcentration><MolarConcUnits>nM</MolarConcUnits><MolecularWeight>-1</MolecularWeight><Temperature>25</Temperature><StartTime>826398</StartTime><AssayTime>80</AssayTime></CommonData><FlowRate>600</FlowRate><StepType>LOADING</StepType><StepName>Loading</StepName><StepStatus>OK</StepStatus><ActualTime>79.999</ActualTime><CycleTime>0.2</CycleTime><AssayXData Points="400">f/8aRDsMG0QZGRtE5SUbRLIyG0R/PxtETEwbRAhZG0TVZRtEsnIbRG9/G0Q7jBtEGZkbRNWl
G0SyshtEf78bRDvMG0QZ2RtE1eUbRKLyG0R//xtETAwcRBkZHETlJRxEsjIcRG8/HERMTBxE
GVkcROVlHESychxEb38cREyMHEQZmRxE5aUcRKKyHERvvxxETMwcRAjZHETl5RxEovIcRH//
HEQ7DB1EGRkdRNUlHUSyMh1Ebz8dRDtMHUQIWR1E5WUdRLJyHURvfx1EO4wdRAiZHUTlpR1E
orIdRG+/HUQ7zB1ECNkdRNXlHUSi8h1Ef/8dRH0MHkQZGR5E5SUeRKIyHkRvPx5ETEweRBlZ
HkTlZR5EsnIeRH9/HkRMjB5EGZkeRNWlHkSysh5Ef78eREzMHkQZ2R5E5eUeRLLyHkR//x5E
TAwfRAgZH0TlJR9EojIfRG8/H0Q7TB9ECFkfRNVlH0Sych9Ef38fREyMH0QZmR9E5aUfRLKy
H0Rvvx9ETMwfRBnZH0Tl5R9EsvIfRG//H0RMDCBECBkgRNUlIESiMiBEfz8gRExMIEQIWSBE
1WUgRKJyIER/fyBETIwgRBmZIETVpSBEsrIgRG+/IERMzCBEGdkgROXlIESy8iBEf/8gREwM
IUQZGSFE1SUhRKIyIUR/PyFEO0whRBlZIUTVZSFEonIhRG9/IUQ7jCFEGZkhROWlIUSysiFE
f78hREzMIUQI2SFE1eUhRLLyIUR//yFETAwiRAgZIkTlJSJEojIiRG8/IkRMTCJECFkiRNVl
IkSiciJEf38iREyMIkQImSJE5aUiRLKyIkRvvyJEO8wiRAjZIkTV5SJEsvIiRG//IkRMDCNE
CBkjRNUlI0SiMiNEbz8jRExMI0QIWSNE5WUjRKJyI0RvfyNETIwjRBmZI0TVpSNEorIjRG+/
I0RMzCNEGdkjRNXlI0Si8iNEb/8jRDsMJEQZGSRE5SUkRLIyJERvPyREO0wkRAhZJETVZSRE
snIkRH9/JERMjCREGZkkROWlJESisiREb78kREzMJEQI2SRE1eUkRKLyJETy/yREOwwlRAgZ
JUTVJSVEojIlRG8/JUQ7TCVEGVklROVlJUSiciVEf38lRDuMJUQImSVE1aUlRKKyJUR/vyVE
O8wlRBnZJUTV5SVEsvIlRH//JUQ7DCZEGRkmRNUlJkSyMiZEbz8mRExMJkQIWSZE1WUmRKJy
JkRvfyZEO4wmRBmZJkTlpSZEsrImRH+/JkRMzCZECNkmRNXlJkSy8iZEb/8mRDsMJ0QZGSdE
5SUnRKIyJ0RvPydEO0wnRAhZJ0TlZSdEonInRH9/J0RMjCdECJknROWlJ0SisidEb78nRDvM
J0QI2SdE1eUnRLLyJ0R//ydEOwwoRAgZKET2JShEojIoRH8/KEQ7TChECFkoRNVlKESicihE
b38oRDuMKEQImShE5aUoRKKyKEREwChEO8woRAjZKETV5ShEovIoRG//KERMDClECBkpRNUl
KUSiMilEbz8pRExMKUQIWSlE1WUpRLJyKUR/fylETIwpRAiZKUTVpSlEorIpRH+/KURMzClE
CNkpRNXlKUSi8ilEf/8pRDsMKkQZGSpE5SUqRLIyKkR/PypETEwqRAhZKkTlZSpEonIqRG9/
KkQ7jCpECJkqRNWlKkSisipEf78qRDvMKkQZ2SpEBuYqRLLyKkRv/ypEOwwrRBkZK0TVJStE
ojIrRG8/K0RMTCtECFkrROVlK0SicitEb38rREyMK0QImStE1aUrRKKyK0RvvytEO8wrRAjZ
K0TV5StEovIrRG//K0Q7DCxECBksROUlLETTMixEfz8sRDtMLEQIWSxE1WUsRKJyLERvfyxE
O4wsRAiZLETVpSxEsrIsRG+/LEQ7zCxECNksRNXlLESi8ixEb/8sRDsMLUQIGS1E1SUtRKIy
LURvPy1ETEwtRAhZLUTVZS1EsnItRG9/LUQ7jC1ECJktROWlLUSysi1Eb78tRDvMLUQI2S1E
5eUtRKLyLURv/y1EBg4uRAgZLkTVJS5EojIuRG8/LkQ7TC5EOVkuRNVlLkSici5Eb38uREyM
LkQImS5E1aUuRKKyLkRvvy5EO8wuRAjZLkTl5S5EovIuRA==</AssayXData><AssayYData Points="400">CvmZPoialz4gN5s+GOKbPuGFnD7YzJ8+0x2kPr0upD4ofKg+DauoPu8PrD6xWK4+nNWyPkM7
tD5tzrU+vPi4PpLPuj5dub8+o2jBPslEwz77AMc+m0jMPnNazz7KddA+gwDTPnDn1z6gUNg+
BKXcPusB3j78HuA+q7jhPg3M5j6SNOk+l1vrPqWa8D6ALfE+iIj0Pp9o9D7pJ/o+Bzf/Pvsz
AD8HRgA/HIUBP7JfAz/vwgQ/mL4FP+SCBz/bRgk//B8KP+ZjCz9HCA0/f0INP/6fDz9yahE/
4lASPw7VEj8GVBU/mmgVP8UVFz940Rg/SLIaP51dGj/24xw//yIeP+SXHj/FUiA/gcYgPzYV
Iz+jriM/pDklP7PQJT8amCY/JA4pPzTCKj9h3Cs/HY4sPz7jLT8ZHC8/46gvP6MYMT+Y2TI/
hvczPwdUNT/LlTU/Ms83Pw/GOD/Y4Tk/T8w6P6+iOz+Stzw/uT4+P9SlPj8tdkA/Q7FBP58G
Qj8b5EQ/W79DP2WTRT/+Nkc/vsRGP9JnST/KTEo/5w5MP8YpTD/GhU0/Vj1OP8YmUD9ko08/
t+dRP8AGUz+C+VQ/teVTP3efVT92tlY/b8dXP4igVz+Wtlk/oJFaP5GvWz9mPV0/iQdeP29f
XT+cKGA/LWthP0YCYT/uvmI/ExBkP8PnYz/GIGY/InFmPwJJZz8xp2g/QfVpP5L7aT9BxWs/
5VdrP0oXbD+LxW0/STtvP6tfbz9HDXA/LhBxP1a+cT/tn3M/1Ch0P/a/dD9PLXY/c/h1P2gW
eD8pmHc/UOp4P03UeD8Gj3k/1Td7P+lEez/J+nw/g7B8P6Q7fj+hb38/8BOAPwOigD+xaoA/
MceBPzzxgD+T5IE/L56BPxg2gj/BO4M/+XaDP9DYgz/4bYQ/NLCEP7MnhT+d3oQ/vBCGPycV
hj+dPoY/pKWGP6bohj/yeIc/2auHPxdwiD9eY4g/BRCJP/seiT8lCIk/2xGKP7Ewij95X4o/
RUGKP3Doij9ok4s/B62LP4/uiz/Ub4w/S9SMP+YojT9XaI0/ueGNP1ULjj/9So4/spSOP4GZ
jj8ZqI8/H8CPPw0fkD91RZA/p1SQP4XCkD94D5E/nNKQPzywkT/H05E//A2SPz9tkj9MiJI/
HQ6TP9S6kz8jq5M/RgOUP+YelD9SPZQ/4KGUPwFGlT8e3pQ/VlKVPxi8lT9wFpY/IYeWPzLT
lj/62pY/856XPwVelz+0lpc/gUCXPzqtlz+fkJg/K8+YPx6RmD8WRpk/0BmaPy+TmT++V5o/
tDaaP/t5mj/kUpo/xrCaP9YKmz/1dJs/ceabP2i6mz9mJpw/7xmcPyfdnD+baJw/1vicP5dV
nj90uZ0/AtadP0T4nT8iiZ4/AtKeP8iHnj97ip4/1KueP4OHnz+bIJ8/RLWfP9/xnz+sK6A/
GHegP2KOoD+gqqA/TJGgPy3ooD/GbaE/8Y6hP37woT+UL6I/hPuhPx8poj9yWKI/xpyiP7bK
oj/BWKM/IsyjP+Zwoz9gwKM/03SkPx00pD9pI6Q/FsmkP5v/pD+7uqU/KKulP+eipD8dM6U/
Qv2lP0Mopj/tUKY/2iqmP7dlpj+Ig6Y/3hanP0RBpz8YBac/tiGnP8t3pz/l26c/7tenP5Kb
qD+2bqg/XLGoPxC/qD+dq6g/IsWpP4ZBqT/SYqk/JLmpP8rCqT+QHKo/ugeqPxP4qT+TaKo/
eXGqP1i1qj/bEas/qtmqP+11qz+rmKs/B4arP8PLqz/MSaw/CACsP3dKrD8Rx6w/1DGsP8Or
rD9BSK0/5+asP5FSrT+kf60/7QuuPzt1rT8JZq4/C8+uPz5Qrj+UL64/Mu+uP5SWrj/Eh64/
PwGvPwyErz/OFK8/9ZOvPz1orz+z7a8/1P6vP6VfsD8iNrA/uMewP5S1sD+VhrA/BMOwP4d4
sT/ZQrE/NSOxP47vsT+ug7E/HLCxP+btsT8zU7I/bkOyPw1Ksj9IrLI/wH2yP7oxsj9dp7I/
U/2yPzeAsz+o/bI/h4izP5BEsz8MxrM/XlK0P/lXtD+EirQ/D2C0P8K1tD9dgrQ/tKa0P9ow
tT8FGbU/Veu0P/FgtT9WirU/lzi1P9m/tT+i9LU/MyG2Pw==</AssayYData></Step><Step><CommonData><SampleLocation>1</SampleLocation><SampleID></SampleID><SampleGroup></SampleGroup><SampleInfo></SampleInfo><SampleRow>C</SampleRow><SamplePlate>1</SamplePlate><WellType>BUFFER</WellType><Concentration>-1</Concentration><ConcentrationUnits>µg/ml</ConcentrationUnits><MolarConcentration>-1</MolarConcentration><MolarConcUnits>nM</MolarConcUnits><MolecularWeight>-1</MolecularWeight><Temperature>25</Temperature><StartTime>912298</StartTime><AssayTime>30</AssayTime></CommonData><FlowRate>1000</FlowRate><StepType>BASELINE</StepType><StepName>Baseline</StepName><StepStatus>OK</StepStatus><ActualTime>30</ActualTime><CycleTime>0.2</CycleTime><AssayXData Points="150">b/8uRDwML0QJGS9E1SUvRKIyL0TRPy9EPEwvRAlZL0TVZS9EonIvRNF/L0Q8jC9ECZkvRNWl
L0Sisi9Eb78vRDzML0QJ2S9E1eUvRKLyL0Rv/y9EPAwwRAkZMESQJzBEojIwRG8/MEQ8TDBE
CVkwRNVlMESicjBEb38wRDyMMEQJmTBE1aUwRKKyMERvvzBEPMwwRAnZMETV5TBEovIwRG//
MEQ8DDFECRkxRPYlMUSiMjFEbz8xRCtMMUQJWTFExWUxRJJyMURvfzFEPIwxRAmZMUTFpTFE
krIxRG+/MUQ8zDFECdkxRNXlMUSi8jFEb/8xRDwMMkQJGTJE1SUyRKIyMkRvPzJEPEwyRAlZ
MkTVZTJEonIyRG9/MkQ8jDJECZkyRNWlMkSisjJEb78yRDzMMkQJ2TJE1eUyRKLyMkRv/zJE
KwwzRAkZM0TVJTNEojIzRF8/M0RMTDNECVkzRNVlM0SicjNEX38zRDyMM0QJmTNE1aUzRKKy
M0RvvzNEPMwzRAnZM0TV5TNEovIzRG//M0Q8DDRE+Bg0RNUlNESSMjREbz80RDxMNEQJWTRE
xWU0RKJyNERvfzREPIw0RAmZNETVpTREorI0RG+/NEQrzDRECdk0RMXlNESS8jREb/80RDwM
NUQJGTVE1SU1RKIyNURvPzVEPEw1RAlZNUTVZTVEs3I1RKB/NUQ8jDVECZk1RNWlNUSisjVE
X781RCvMNUQJ2TVExeU1RJLyNURv/zVEPAw2RAkZNkTVJTZEojI2RF8/NkQ8TDZECVk2RNVl
NkSicjZE</AssayXData><AssayYData Points="150">hHa7P92tuz9s/bs/pGm8P3+evD/d1Lw/CAi9P5cWvT9XKr0/iAS9P+D5vD/pA74/G4q9P751
vT9eQr0/FYC9P8AtvT/q2r0/8PG9Pw7rvT/Fjb0/xya+P4R8vj8h7b0/1cO9P7PLvT/1xr0/
YAC+P1S1vT8u5b0/9bS9P8PXvT97Qb4/Re+9P96FvT810r0/zo+9Pxk7vj+la74/tFy+P5pu
vj9deb4/TiG+P/NUvj87Zb4/CYW+P9pvvj8bOb4/yz++P7Klvj/qZb4/Coe+PwBuvj8+e74/
UHe+P9k+vz99wr8/F+29P0/Ivj9ivL4/ET++P9Gbvj8C574/tO2+P5iqvj+IP78/oe++Pw8r
vz+a6L4/2eK+P0ynvj9yzL4/1r++P1/Kvz+Bxr4/Kt2+P1iPvj8oGb8/1Ce/P3S1vz+LQr8/
hsK+P2Uivz9UgL8/4Yy/P2Owvz/7vL8/J3O/P76svz8FSb8/+Le/P0qgvz//Mb8/Rdi+P/TC
vz/lpr4/Xp6/P44Yvz97Wr8/yzW/P7Sovz9LD78/jnG/P37ivz9ijr8/uXy/P1glwD9iQMA/
ZD+/P1Vbvz+eub8/BQ2/PyAAwD8qvL8/21a/P+wRwD89078/Nai/P9n4vz/wbb8/FgfAPzMl
wD+Jt78/mBPAP3grwD8BML8/7W2/P0r8vj+CCcA/xUbAP3OWwD+l2L8//ybAPxTFvz/Vq78/
YSrAP1YOwD9/7b8/vGrAP90SwD9Fq78/iATAPztpwD+PVcA/EyfAP9nwvz+hIMA/RQfAPzMR
wD9B0r8/</AssayYData></Step><Step><CommonData><SampleLocation>10</SampleLocation><SampleID>BG505 T332N SOSIP</SampleID><SampleGroup></SampleGroup><SampleInfo></SampleInfo><SampleRow>C</SampleRow><SamplePlate>1</SamplePlate><WellType>KSAMPLE</WellType><Concentration>-1</Concentration><ConcentrationUnits>µg/ml</ConcentrationUnits><MolarConcentration>125</MolarConcentration><MolarConcUnits>nM</MolarConcUnits><MolecularWeight>-1</MolecularWeight><Temperature>25</Temperature><StartTime>951340</StartTime><AssayTime>180</AssayTime></CommonData><FlowRate>600</FlowRate><StepType>ASSOC</StepType><StepName>Association</StepName><StepStatus>OK</StepStatus><ActualTime>180</ActualTime><CycleTime>0.2</CycleTime><AssayXData Points="900">b382RDyMNkQJmTZE1aU2RKKyNkRvvzZEPMw2RAnZNkTV5TZEovI2RG//NkQ8DDdECRk3RNUl
N0SiMjdEbz83RDxMN0QJWTdE1WU3RIhzN0RvfzdEPIw3RAmZN0TVpTdEw7I3RG+/N0Q8zDdE
Cdk3RJrmN0Si8jdEb/83RDwMOEQJGThE1SU4RKIyOERvPzhEPEw4RPhYOETVZThEonI4RG9/
OEQ8jDhECZk4RNWlOESisjhEb784RDzMOEQJ2ThE1eU4RKLyOERv/zhEPAw5RAkZOUTVJTlE
ojI5RG8/OUQ8TDlECVk5RNVlOUSicjlEb385RDyMOUQJmTlE1aU5RKKyOURvvzlEPMw5RN7Z
OUTV5TlEovI5RG//OUQ8DDpECRk6RNUlOkSiMjpEbz86RH1MOkQJWTpE1WU6RKJyOkRvfzpE
PIw6RPiYOkTVpTpEorI6RG+/OkQ8zDpECdk6RNXlOkSi8jpEb/86RDwMO0QJGTtE1SU7RKIy
O0R/PztEPEw7RAlZO0TFZTtEonI7RG9/O0Q8jDtEW5k7RNWlO0SSsjtE4r87RDzMO0QJ2TtE
1eU7RKLyO0Rv/ztEPAw8RAkZPETVJTxEojI8RG8/PEQ8TDxECVk8RNVlPESicjxEb388RDyM
PEQJmTxExaU8RKKyPERvvzxEPMw8RAnZPERv5zxEovI8RG//PEQrDD1ECRk9RNUlPUSiMj1E
bz89RDxMPUQJWT1E1WU9RJJyPURvfz1EPIw9RAmZPUTVpT1EorI9RG+/PUQ8zD1ECdk9RObl
PUSi8j1Eb/89RDwMPkQJGT5E1SU+RKIyPkRvPz5EPEw+RPhYPkTVZT5EonI+RG9/PkQ8jD5E
CZk+RNWlPkSisj5Eb78+RDzMPkQJ2T5E1eU+RJLyPkRv/z5EPAw/RAkZP0TVJT9EojI/RG8/
P0QrTD9ECVk/RMVlP0Sicj9EX38/RDyMP0T4mD9E1aU/RJKyP0Rfvz9EPMw/RAnZP0TF5T9E
ovI/RG//P0Q8DEBECRlARAcmQESiMkBEbz9ARDxMQET4WEBExWVARKJyQERvf0BEPIxARPiY
QETVpUBEorJARG+/QEQ8zEBECdlARMXlQESi8kBEb/9ARDwMQUQJGUFE1SVBRKIyQURvP0FE
PExBRAlZQUTVZUFEknJBRG9/QUQ8jEFECZlBRNWlQUSiskFEb79BRDzMQUQJ2UFEPudBRGfz
QURv/0FEPAxCRPgYQkTFJUJEojJCRG8/QkQrTEJECVlCRMVlQkSSckJEX39CRDyMQkQJmUJE
1aVCRKKyQkRfv0JEPMxCRAnZQkTF5UJEs/JCRG//QkQrDENE+BhDRNUlQ0SSMkNEXz9DRDxM
Q0QJWUNE9mVDRJJyQ0Rvf0NEK4xDRAmZQ0TVpUNEorJDRF+/Q0Q8zENE+NhDRMXlQ0SS8kNE
b/9DRCsMREQJGURExSVERJIyRERvP0REK0xERAlZRETFZUREknJERG9/REQ8jERECZlERMWl
RESSskREb79ERDzMREQJ2URExeVERKLyRERv/0REPAxFRAkZRUTVJUVEkjJFRF8/RUQ8TEVE
CVlFRNVlRUSickVEb39FRCuMRUQJmUVExaVFRKKyRURfv0VEK8xFRAnZRUTV5UVEkvJFRG//
RUQrDEZECRlGRNUlRkSiMkZEbz9GRCtMRkQJWUZE1WVGRKJyRkSQf0ZEPIxGRAmZRkQnpkZE
orJGRG+/RkQ8zEZECdlGRMXlRkSS8kZEX/9GRDwMR0QJGUdExSVHRJIyR0RvP0dEK0xHRPhY
R0TVZUdEonJHRF9/R0QrjEdECZlHRNWlR0SSskdEX79HRDzMR0QJ2UdE1eVHRJLyR0Rf/0dE
KwxIRAkZSETFJUhEkjJIRF8/SEQ8TEhECVlIRNVlSESickhEb39IRCuMSET4mEhExaVIRJKy
SERfv0hEK8xIRAnZSETV5UhEovJIRF//SEQrDElECRlJRMUlSUSiMklEXz9JRCtMSUQJWUlE
xWVJRKJySURvf0lEK4xJRAmZSUTVpUlEkrJJRG+/SUQ8zElECdlJRNXlSUSi8klEX/9JRCsM
SkQJGUpE1SVKRJIySkRfP0pEK0xKRAlZSkTVZUpEonJKRF9/SkQrjEpECZlKRMWlSkSiskpE
X79KRDzMSkQJ2UpExeVKRKLySkRf/0pEPAxLRPgYS0TFJUtEkjJLRF8/S0Q8TEtE+FhLRMVl
S0SScktEb39LRDyMS0T4mEtE1aVLRJKyS0Rvv0tEK8xLRPjYS0TF5UtEovJLRF//S0Q8DExE
CRlMRMUlTESSMkxEbz9MRDxMTEQJWUxExWVMRKJyTERvf0xEPIxMRAmZTETVpUxEorJMRG+/
TEQrzExE+NhMRNXlTESi8kxEX/9MRCsMTUT4GE1EsCdNRKIyTURfP01EK0xNRAlZTUTVZU1E
knJNRG9/TUQ8jE1ECZlNRMWlTUSSsk1E4r9NRCvMTUQJ2U1E1eVNRKLyTURv/01EKwxORAkZ
TkTFJU5EkjJORF8/TkQrTE5E+FhORNVlTkSick5EX39ORDyMTkT4mE5ExaVORKKyTkRfv05E
K8xORAnZTkTV5U5EkvJORG//TkQrDE9ECRlPRMUlT0SSMk9EXz9PRDxMT0QJWU9E1WVPRKJy
T0Rff09EBo5PRPiYT0TVpU9EorJPRF+/T0Q8zE9E+NhPRMXlT0SS8k9EX/9PRDwMUET4GFBE
xSVQRKIyUERfP1BEK0xQRAlZUETFZVBEonJQRF9/UEQrjFBE+JhQRNWlUESSslBEb79QRCvM
UET42FBExeVQRJLyUERv/1BEKwxRRPgYUUTVJVFEojJRRF8/UUQ8TFFE+FhRRNVlUUSSclFE
X39RRDyMUUQJmVFExaVRRCWzUURfv1FEK8xRRAnZUUTV5VFEkvJRRF//UUQrDFJE+BhSRNUl
UkSSMlJEXz9SRCtMUkQJWVJExWVSRJJyUkRff1JEPIxSRPiYUkTFpVJEkrJSRF+/UkQrzFJE
+NhSRMXlUkSS8lJEX/9SRCsMU0T4GFNE1SVTRJIyU0RfP1NEK0xTRPhYU0TFZVNEonJTRF9/
U0Q8jFNECZlTRNWlU0SSslNEX79TRDzMU0QJ2VNExeVTRJLyU0Rv/1NEPAxURPgYVETFJVRE
ojJURF8/VEQrTFRE+FhURNVlVESSclREb39URCuMVET4mFRE1aVURJKyVERfv1REPMxURPjY
VETF5VREkvJURF//VEQrDFVE+BhVRMUlVUSSMlVEXz9VRDxMVUQJWVVEJ2ZVRJJyVURff1VE
K4xVRPiYVUTVpVVEkrJVRF+/VUQrzFVE+NhVRMXlVUSi8lVEX/9VRCsMVkT4GFZExSVWRKIy
VkR1QFZEK0xWRPhYVkTFZVZEknJWRF9/VkQ8jFZE+JhWRMWlVkSSslZEXr9WRDzMVkQI2VZE
xeVWRJLyVkRe/1ZEPAxXRPgYV0TFJVdEkjJXRF4/V0QsTFdE+FhXRMVlV0SicldEXn9XRCyM
V0QImVdExaVXRJKyV0Rev1dELMxXRPjYV0TF5VdEkvJXRF7/V0QsDFhE+BhYRNYlWESSMlhE
bz9YRCxMWET4WFhExWVYRJJyWERef1hEPIxYRPiYWETFpVhEorJYRF6/WEQszFhE+NhYRNbl
WESS8lhEXv9YRCwMWUT4GFlE1iVZRJIyWUReP1lEPExZRPhYWUTFZVlEknJZRF5/WUQsjFlE
+JhZRMWlWUSSsllEXr9ZREzMWUT42FlExeVZRJLyWURe/1lELAxaRPgYWkTFJVpEkjJaRG8/
WkQsTFpE+FhaRMVlWkSSclpEXn9aRDyMWkQImVpExaVaRJKyWkRev1pELMxaRBnZWkTF5VpE
kvJaRF7/WkQsDFtECBlbRMUlW0SSMltEXj9bRExMW0T4WFtE1mVbRJJyW0Rvf1tELIxbRPiY
W0TFpVtEorJbRF6/W0QszFtE+NhbRMXlW0SS8ltEXv9bRCwMXET4GFxE1iVcRJIyXEReP1xE
LExcRPhYXETWZVxEonJcRF5/XEQsjFxE+JhcRMWlXETDslxEXr9cRDzMXET42FxExeVcRJLy
XERv/1xEPAxdRAgZXUTWJV1EPDRdRF4/XUQ8TF1ECFldRMVlXUSScl1EXn9dRCyMXUT4mF1E
xaVdRJKyXURvv11ELMxdRPjYXUTW5V1EovJdRF7/XUQ8DF5ECBleROYlXkSiMl5EXj9eRDxM
XkT4WF5ExWVeRKJyXkRef15EPIxeRAiZXkTWpV5EorJeRG+/XkQ8zF5ECNleRNblXkSi8l5E
b/9eRDwMX0QIGV9E1iVfRKIyX0RvP19EPExfRAhZX0TWZV9EonJfRG9/X0Q8jF9ECJlfRNal
X0Sisl9Eb79fRDzMX0QI2V9E1uVfRKLyX0Rv/19EPAxgRAgZYETWJWBEojJgRG8/YEQ8TGBE
CFlgRNZlYESicmBEb39gRDyMYEQImWBE1qVgRKKyYERvv2BEPMxgRAjZYETW5WBEovJgRG//
YEQ8DGFECBlhRNYlYUSiMmFEbz9hRDxMYUQIWWFE1mVhRKJyYUQZgWFEPIxhRAiZYUTWpWFE
orJhRG+/YUQ8zGFECNlhRNblYUSi8mFEb/9hRDwMYkQIGWJE1iViRKIyYkRvP2JEPExiRAhZ
YkTWZWJEonJiRG9/YkQ8jGJECJliRMWlYkSismJEb79iRDzMYkQI2WJE1uViRKLyYkRv/2JE
LAxjRAgZY0TWJWNEojJjRG8/Y0Q8TGNECFljRNZlY0SicmNE</AssayXData><AssayYData Points="900">htS/P7Mhvj8Yi70/7m28Pzr3uz83+Lo/Qm66P6uPuT/3w7g/y0q5Pz5nuD8pdLg/11S4PwjZ
tz/Ku7c/L8q3P219tz8dyLc/VSe3P2R5tz8vHbc/bJq3P2q7tj+Trrc/Q+S2P92dtz/4aLc/
kvK2P3/4tj9cMbc/AUW3P8lqtz/GULc/Wby3P7bhtj8M9rY/8ne3PyDCtj9Ds7c/fPu2P+wI
tz86Rbc//jS3PxOntj9Fdbc/9Za3P92Ttz+qQbc/NYy3P/Autz+BWrc/mTK3P+Ehtz9Aqbc/
W5y3P9gFtz8OP7c/rHW3PwWPtz90mLc/0K23P4w6tz8Yorc/j1G3P1pVtz9i3rc/BS+4P4Xc
tj8uLrg/9AC4P42Itz9Mv7c/uxe4P+T2tz/Vjrc/g3C3PwA9uD/ik7g/9/y3P91iuD8hyrc/
Ofe3P3mxtz/PyLc/Seu3P+IMuD+RErg/3Ke3P3yjtz+IX7g/Iru4P2hFuD+Y4rc/PI64P5c1
uD/EUrg/8Uq4P/RYuD8u2bc/EiW4P1lSuD+ad7g/+iS4P5V5uD8Ambg/Bk+4Pw3FuD8R2bg/
YjW4P7+wuD/ldLg/j5S4PwXUuD8Ly7g/ICK5P1rJuD+S87g/oQ65P3WuuD+1o7g/gI24P1hT
uD8OH7k/Shm5P5I8uD/6H7k/vpC4P3nYuD+mO7g/Fom5PzDduD9EJrk/1gu5P5gduT/dark/
ECG5P2+HuD+a77g/See4P8beuD+Cxbg/2kK5PwyLuT9HBrk/FLG4P5IxuT//1bg/PWu5P6SY
uT9t5bg/4Cy5P4wsuT+8KLk/PJu5P7PWuT/P2bk/pti4P2ObuT84TLk/ZSa5P6k4uT9UK7k/
nkm5P7ZsuT+pJLo/mMC5P0OUuT+hDLo/pTq5P2FUuT9Uqrk/5ii5P8GluT8vLrk/U5O5P5UY
uj+f57k/kA26P0oXuj/yirk/tA+6PyGSuT95/bk/2R26Pze0uT9Jmbo/pxW6P2+juT+Q3bk/
j8q6P5Zxuj+E77k/vhS6Pzovuj/xqbk/IVW6P6nXuT+Y+7k/3ju6PzfRuT9Owrk/bVW6P2w2
uj/kCbo/3iO6P0WCuj+agro/EUW6P9Myuj8hObo/S1u6P54Duj++SLo/fUS6P/gNuj+M0bk/
YNy5P0tjuj/477o/IVO6P802uj8eoLo/+dC5P9C6uj+dNLo/M4e6P65puj8Kkro/Gay6PxJz
uj8Rlro/wK26P3Q5uz+7LLo/bcm6P8dOuj9We7o/LQW6P0VGuj8xmbo/BnW6P2myuj/EV7s/
Rre6P+Pjuj9f07o/MM26P+HQuj8SB7s/oHq6PzrGuj98C7s/jWa6P2Wduj+pCLs/1eu6P2EH
uz8q3ro/kdu6P0XIuj/MYLo/Zx67P+Dsuj9Shbs/6gu7P52luz8ce7s/OhG7Pwlauz9x5ro/
Pu26PyMYuz8WjLs/ysC6P09+uz/C6ro/IMK7Py0Buz+adLs/J2q7PzsMuz8jJLs/xq67Px5/
uz9Vi7s/Bzm7P6qiuj9USLs/8WK7P9tHuz8onLs/LIy7P8XYuz+7ors/z167P6vXuj+wqrs/
L467P0Cguz9TXLs/6GK7P6R2uz9ysLs/IvO7P/qquz91obs/w6S7P8vvuz+rSbs/0/u7P9f4
uz8xx7s/qTq7P3Fnuz+hMbw/F8q7PyvWuz801rs/+1C8P/Wouz+3b7s/fIu7P5T/uz8el7s/
cvO7PxWguz/a/bs/BIi7P5N9uz9Rr7s/SsG7P9PHuz+zj7s/CsW7P1hHvD9yIrw/2gm8P+s1
vD8UVbw/rva7P+RXvD/mOrw/vt27P/oZvD8d1bs/CRO8PyDBuz/wJ7w/UWq8P2+Nuz/L1bs/
KxW8P+FmvD90Drw/o/27P0qOvD8/JLw/syC8P6SovD8EHLw/4pa8P0EXvD/XRrw/vy68P1fb
vD8oB7w/4Q68P6X2uz8q+rs/5WG8P+kEvD9wUrw/Ts28P5A/vD8tDLw/oOq7P1i5uz/Azbs/
FDy8P00+vD/yXrw/YZG8PyuHvD+isrw/VIm8PwiWvD/ciLw/QoO8P0oKvT+ud7w/k168PxqZ
vD/647w/M8K8P0zfuz/SKbw/B3y8P/9kvD+yTLw/i3a9P/3kvD80zrw/eae8PzWdvD+Df7w/
qpS8P2qUvD8HzLw/AQC9P0fQvD/36Lw/68m8P8bBvD9gr7w/HPy7P84IvT+8t7w/lx29P5zE
vD/kMr0/4ES9PxVrvD/oWbw/xwi9P7oovT/D07w/rWW8P9LnvD96y7w/Ozy9PwbrvD9gHr0/
GAq9P0MovT9zFL0/TJy8Pw5zvT/KGL0/8rO9P8DPvD+y7Lw/6Tm9P5LbvD9V+bw/X269P2Qo
vT+pEb0/ugS9P0PlvD/xnb0/zQO9PyCTvT9cHr0/+4G9P/x3vT/4o70/CmK9P++2vT/qfb0/
awa9P4F7vT+LLb0/RnG9PyQrvT89BL4/uMq9PzZwvT9kub0/aQm9P0SrvT+/Ir0/u5q9P43X
vT9gSL0/v3m9P2sZvT89Rr0//Wq9P0SpvT8Lxb0/aZS9P9HzvT+nFL4/G029P+V+vT/AV70/
FMK9Pyn/vT+9dL0/UbO9P4QTvj8Ukb0/k3u9P3l/vT8eir0/u+i9P7g7vj9/8L0/7aS9Pxub
vT8nHb0/umC9P+uUvT/cx70/PvW9P8dgvj+RVb4/Awy+P8MKvj+K470/Ixa+PxbkvT8Sk70/
4Wi+PxXlvT9POL4/v4m9PxrivT/AIL4/o3i+Pzd8vj+kEL4/Pnu+P2ERvj/55L0/pnS+P6op
vj/p8r0/inm+P0rFvT+ORr4/1Ru+P9zPvT+UZ74/2Ka+P4zkvT9jJb4/CX++P3MZvj8Zp74/
kMG+PxR/vj+Gdb4/Qau+P0aFvj/cTr4/W3y+P6lOvj8M+b0/L569Pzwdvj9H774/A2S+PwxV
vj+bIL4/zJy+PyOVvj8ZJr4/4le+P7rSvj9Vbb4/cny+P9scvj+vOb4/DYm+P09Wvj9zn74/
jEq/P4vTvj9eRL4/e6G+P11/vj8BAb4/OIG+PwDhvj/pdL4/x96+P9c6vj/v0L4/dXu+P9Ch
vj8gQr4/PKy+P7wFvz8rjr4/YZu+P8hMvz86Y74//fS+Pxwvvj/m3b0/7+W+Px6Rvj925r4/
8NC+P0oWvz9mx74/H6y+P8KDvj+QI78/i02/P4+5vj9zf74/+s++P0bnvj9DCr8//e++PwEY
vz8wXb8/uoi+P5auvj/iM74/An++P4Pbvj841b4/x/K+P32Uvj/Z3b4/w9C+PykKvz9XP78/
sSq/P8Sxvz8S474/Xe++P6Gmvj99Db8/1HC/P3ogvj8Q6L4/Rcy/P4zJvj/dYr8/vbO+P2kz
vz/M3r4/zzC/P/0cvz8XFb8/dxa/PyTKvz8aJ78/oTC/P0VOvz/Ag78/gmm/Pw2ovz9zoL4/
3EO/PyM2vz/rkr8/02a/Pxldvz/jdL8/DGS/P+Bhvz+2+r4/TgC/PyaEvz+gOb8/e5+/P+Io
vz+Ohr8/GgXAP5MOvz9qmL8/9ZS/Pyjuvj/Cw74/06m/P9MYvz8AFL8/4qW/P1Odvz+I8r8/
qCe/P7zLvz9PN78/7ES/PxYVvz9+bL8/3Hi/PzZWvz+UkL8/BHq/P76fvz/yrb8/xXC/P8qc
vz+Npb8/0ZW/PyNwvz91u78/q76/P0Q6vz940b4/ihq/P8gZvz+sEL8/r4a/P8IcwD8Ahb8/
ko+/Pyqgvz+Spr8/YGW/P4bjvz9Uzr8/ksa/P4NMwD936b8/Tnu/P0upvz8+Z78/tOS/Pzlh
vz9a3b8/3K2/PzcowD+hFsA/et2/P6MfwD/zC8A/sqG/P3J3vz82eb8/5UDAPxCbvz/RA8A/
vgvAP+yRvz/9NcA/Rz7AP4Pcvz/UdL8/XIO/P8SDwD/eZMA/f17AP1jrvz9BBsA/cdLAPyRE
wD/YHMA/wDbAPwLkvz/HgcA/g27AP0x9wD+wYMA/DM+/P2A8wD8HNsA/DwDAP4NxwD9IN8A/
ZHLAP2X1vz/6EMA/m2PAP9RxwD8Ksb8/1tu/P24UwD+JnMA/9JbAP0dhwD+mZMA/WLu/P7Uz
wD+poMA/Zva/PwxswD/lyMA/1X7AP1QhwD/FPcA/4HXAP0VqwD+qEcA/upjAP0UcwD/7LcA/
vjzAP8ZzwD8JO8A/w/LAPydgwD9rqcA/N73AP0tnwD9+YsA/b6vAP3XLwD8RasA/UzXAP2Bi
wD+uasA/qxrAP6mIwD8cZ8A/h6nAP+c7wD9YdsA/KNLAP3HAwD//TMA/ltTAP/ezwD/VBcE/
3JzAP01FwD+s3sA/cZ3APwdMwD9A9MA/ofTAP7BmwD/4msA/K4HAP65bwD86tsA/HxDBPxEe
wD+tU8A/Jt3AP7fFwD+OncA/23/AP2izwD8f7sA/mOrAP5hewT99IcE/BLy/P00RwT+1fMA/
fYjAP4LiwD/2zcA/UMLAPxVtwD+EmcA/iZ7AP90zwT9QycA/Ev/AP4h1wD9mv8A/0sTAP5wY
wT/H/MA/y/TAP4IrwT+rDcE/AITAP4bkwD9/isE/q8jAP80xwT+9bcA/TfbAP4aXwD/o68A/
9bPAP5oDwT+sgsA/hPHAP38HwT9XrsA/3fLAP7pLwT+6ucA/PjfBP8tFwT/MNcE/d2DBP7Tq
wD8sg8E/xufAP7KuwD9N18A/f97APxE+wT8KGcE/jYLBP7wswT94/MA/1OjAP833wD9tRsE/
0aPBP0nNwT+ve8E/OczBP931wD9Y5sA/VSTBPwxiwT+WB8E/</AssayYData></Step><Step><CommonData><SampleLocation>1</SampleLocation><SampleID></SampleID><SampleGroup></SampleGroup><SampleInfo></SampleInfo><SampleRow>C</SampleRow><SamplePlate>1</SamplePlate><WellType>BUFFER</WellType><Concentration>-1</Concentration><ConcentrationUnits>µg/ml</ConcentrationUnits><MolarConcentration>-1</MolarConcentration><MolarConcUnits>nM</MolarConcUnits><MolecularWeight>-1</MolecularWeight><Temperature>25</Temperature><StartTime>1140050</StartTime><AssayTime>180</AssayTime></CommonData><FlowRate>600</FlowRate><StepType>DISASSOC</StepType><StepName>Dissociation</StepName><StepStatus>OK</StepStatus><ActualTime>179.999</ActualTime><CycleTime>0.2</CycleTime><AssayXData Points="900">b39jRDyMY0T4mGNExaVjRKKyY0Rvv2NEK8xjRPjYY0TF5WNEkvJjRF//Y0QrDGRE+BhkRMUl
ZESSMmREVEBkRCtMZEQJWWRExWVkRJJyZERff2REK4xkRPiYZETFpWREkrJkRF+/ZEQrzGRE
CdlkRNXlZESS8mREX/9kRCsMZUT4GGVExSVlRJIyZURfP2VEK0xlRPhYZUTFZWVEknJlRG9/
ZUQrjGVE+JhlRNWlZUSismVEX79lRCvMZUT42GVExeVlRMPyZURf/2VEKwxmRAkZZkTFJWZE
ojJmRF8/ZkQrTGZE+FhmRMVlZkSicmZEX39mRCuMZkQ6mWZExaVmRKKyZkRfv2ZETMxmRPjY
ZkTF5WZEkvJmRF//ZkQ8DGdE+BhnRMUlZ0SSMmdEXz9nRCtMZ0T4WGdE1WVnRKJyZ0SQf2dE
K4xnRPiYZ0TFpWdEkrJnRKC/Z0QrzGdE+NhnRMXlZ0Si8mdEX/9nRDwMaET4GGhExSVoRJIy
aERfP2hEPExoRPhYaETFZWhEknJoRF9/aEQrjGhECZloRMWlaESismhEX79oRDzMaET42GhE
xeVoRJLyaEQ6AWlEPAxpRPgYaUTFJWlEojJpRG8/aUQrTGlE+FhpRMVlaUSScmlEX39pREyM
aUQJmWlEOKZpRJKyaURfv2lEK8xpRPjYaUTV5WlEkvJpRF//aUQrDGpE+BhqRMUlakSSMmpE
Xz9qRCtMakT4WGpExWVqRJJyakRff2pEK4xqRPiYakTFpWpEkrJqRF+/akQrzGpE+NhqRMXl
akSS8mpEX/9qRCsMa0T4GGtExSVrRJIya0RfP2tEPExrRAlZa0TFZWtEknJrRG9/a0QrjGtE
+JhrRMWla0SzsmtEX79rRG3Ma0QJ2WtE1eVrRKLya0Rf/2tEKwxsRPgYbETVJWxEojJsRF8/
bEQ8TGxECVlsRNVlbESScmxEb39sRCuMbEQJmWxE1aVsRJKybER1wGxEPMxsRAnZbETF5WxE
kvJsRG//bERMDG1E+BhtRNUlbUSiMm1EXz9tRCtMbUT4WG1E1WVtRJJybURvf21EK4xtRAmZ
bUTVpW1EorJtRG+/bUQrzG1ECdltRNXlbUSi8m1EX/9tRCsMbkQJGW5ExSVuRJIybkRvP25E
PExuRAlZbkTFZW5EonJuRF9/bkQ8jG5E+JhuRNWlbkSism5Eb79uRDzMbkT42G5E1eVuRKLy
bkRv/25EPAxvRBkZb0TVJW9EojJvRG8/b0Q8TG9ECVlvRNVlb0Sicm9EI4BvRDyMb0QJmW9E
1aVvRKKyb0Rvv29EPMxvRAnZb0TV5W9EPPRvRG//b0Q8DHBECRlwRNUlcESiMnBEbz9wRDxM
cEQJWXBE1WVwRKJycERvf3BEPIxwRAmZcETVpXBEorJwRG+/cEQ8zHBECdlwRNXlcESi8nBE
b/9wRDwMcUQJGXFE1SVxRKIycURvP3FEPExxRAlZcUTVZXFE03JxRG9/cUQ8jHFECZlxRNWl
cUSisnFEWsFxRDzMcUQJ2XFE1eVxRKLycUR//3FEPAxyRAkZckTVJXJEojJyRG8/ckQ8THJE
CVlyRMVlckSicnJEb39yRH2MckQJmXJE1aVyRKKyckRvv3JEPMxyRAnZckTV5XJEovJyRG//
ckQ8DHNECRlzRNUlc0SiMnNEbz9zRDxMc0QJWXNEF2ZzRKJyc0Rff3NEPIxzRAmZc0TVpXNE
orJzRG+/c0Q8zHNECdlzRNXlc0Si8nNEb/9zRDwMdEQJGXRE1SV0RKIydERvP3REPEx0RAlZ
dETVZXREonJ0RG9/dEQ8jHRECZl0RNWldESisnREb790RDzMdEQJ2XRE1eV0RKLydERv/3RE
PAx1RAkZdUTVJXVEojJ1RG8/dUQ8THVECVl1RNVldUSicnVEb391RDyMdUQJmXVExaV1RKKy
dURvv3VEPMx1RAnZdUTV5XVEovJ1RG//dUQ8DHZE+Bh2RNUldkSSMnZEbz92RDxMdkT4WHZE
xWV2RKJydkRff3ZEPIx2RAmZdkTVpXZEorJ2RCnBdkQ8zHZECdl2RMXldkSi8nZEb/92RDwM
d0QJGXdE1SV3RJIyd0RvP3dEPEx3RAlZd0TVZXdEonJ3RG9/d0Q8jHdECZl3RNWld0SisndE
b793RDzMd0QJ2XdE1eV3RKLyd0Rv/3dEPAx4RAkZeETVJXhEojJ4RG8/eEQ8THhECVl4RMVl
eESicnhEb394RDyMeET4mHhExaV4RKKyeERvv3hEPMx4RAnZeETV5XhEkvJ4RG//eEQ8DHlE
+Bh5RNUleUSiMnlEoD95RDxMeUT4WHlE1WV5RKJyeURvf3lEPIx5RPiYeUTVpXlEkrJ5RG+/
eUQrzHlECdl5RNXleUSi8nlEb/95RDwMekQJGXpE1SV6RNMyekRvP3pEPEx6RBlZekTVZXpE
onJ6RF9/ekQ8jHpECZl6RNWlekSzsnpEb796RDzMekQJ2XpE1eV6RKLyekRf/3pEPAx7RAkZ
e0TVJXtEJTN7RG8/e0Q8THtECVl7RNVle0SicntEb397RDyMe0QJmXtExaV7RKKye0Rvv3tE
PMx7RAnZe0TV5XtEovJ7RG//e0Q8DHxECRl8RNUlfESSMnxEXz98RCtMfEQJWXxE1WV8RKJy
fERff3xEPIx8RAmZfETFpXxEorJ8RG+/fEQ8zHxE+Nh8RNXlfESi8nxEb/98RDwMfUQJGX1E
1SV9RJIyfURvP31EK0x9RGtZfUTFZX1EonJ9RG9/fUQ8jH1ECZl9RMWlfUSisn1EX799RDzM
fUQJ2X1E1eV9RKLyfUSg/31Ejgx+RPgYfkTVJX5EojJ+RG8/fkQrTH5ECVl+RNVlfkRnc35E
X39+RDyMfkQJmX5ExaV+RKKyfkRfv35EPMx+RAnZfkTV5X5EkvJ+RG//fkQ8DH9EGRl/RNUl
f0SSMn9Efz9/RDxMf0QJWX9ExWV/RKJyf0Rvf39EPIx/RAmZf0TVpX9EkrJ/RG+/f0QrzH9E
Cdl/RNXlf0Si8n9Eb/9/RBYGgESEDIBE4hKAREkZgET5H4BEHiaARHwsgETrMoBESTmARLg/
gEQeRoBEhEyAROJSgERRWYBEr1+ARBZmgESdbIBE4nKARFF5gES4f4BEHoaARKWMgEQkk4BE
SZmARK+fgEQupoBEhKyARBSzgERRuYBEr7+ARB7GgER8zIBE4tKAREnZgES434BEHuaARHzs
gETi8oBEcvmARK//gEQeBoFEhAyBROsSgURRGYFErx+BRBYmgUR8LIFE4jKBREk5gUSvP4FE
HkaBRIRMgUTiUoFEUVmBRK9fgUQeZoFEfGyBROJygURReYFE8X+BRB6GgUR8jIFE4pKBREmZ
gUS4n4FELqaBRISsgUTrsoFEUbmBRK+/gUQexoFEfMyBROvSgURR2YFEuN+BRB7mgUSV7IFE
LPOBRFH5gUSv/4FEHgaCRIQMgkTrEoJEURmCRLgfgkQWJoJEfCyCROsygkRROYJErz+CRB5G
gkR8TIJE4lKCRElZgkTgX4JEFmaCRIRsgkTicoJEUXmCRK9/gkQWhoJEhIyCROuSgkRJmYJE
uJ+CRB6mgkR8rIJEn7OCRFG5gkS4v4JEFsaCRHzMgkTr0oJEUdmCRK/fgkQW5oJEhOyCROvy
gkTc+YJEuP+CRB4Gg0SEDINE4hKDREkZg0S4H4NEFiaDRIQsg0TiMoNESTmDRK8/g0QWRoNE
fEyDROtSg0RRWYNEr1+DRB5mg0SEbINE63KDREl5g0S4f4NEHoaDRISMg0TikoNEUZmDRLif
g0QepoNEfKyDROuyg0RJuYNEr7+DRB7Gg0R8zINE4tKDREnZg0Sv34NET+aDRHzsg0Ti8oNE
SfmDRMD/g0QWBoREjAyEROsShERRGYRErx+ERBYmhER8LIRE4jKEREk5hESvP4REFkaERHxM
hETiUoRESVmERLhfhEQWZoREhGyEROJyhERJeYREuH+ERBaGhESEjIRE4pKEREmZhESvn4RE
HqaERISshETisoRESbmERK+/hEQWxoREfMyEROLShERR2YREuN+ERB7mhER87IRE4vKERGL5
hES4/4REFgaFRHwMhUTrEoVEURmFRK8fhUQWJoVEfCyFROsyhURJOYVEwD+FRBZGhUSdTIVE
4lKFRElZhUSvX4VEFmaFRHxshUTrcoVEUXmFRLh/hUQWhoVEfIyFROKShURJmYVEuJ+FRB6m
hUR8rIVE4rKFRFG5hUS4v4VEHsaFRHzMhUTi0oVESdmFRK/fhUQW5oVEfOyFROvyhURJ+YVE
uP+FRB4GhkSEDIZE6xKGREkZhkSvH4ZEFiaGRJUshkTiMoZESTmGRK8/hkQWRoZEfEyGROtS
hkRJWYZEr1+GRCZmhkR8bIZE4nKGRGJ5hkSvf4ZEHoaGRHyMhkTikoZESZmGRK+fhkQWpoZE
fKyGROKyhkRJuYZEuL+GRBbGhkR8zIZE89KGREnZhkSv34ZEFuaGRHzshkTi8oZESfmGRK//
hkQWBodEhAyHRLgTh0RJGYdEuB+HRBYmh0R8LIdE4jKHRFE5h0SvP4dEFkaHRHxMh0TiUodE
UVmHRK9fh0QWZodEfGyHROtyh0RJeYdEr3+HRBaGh0R8jIdE4pKHRFGZh0Svn4dEFqaHRHys
h0TisodESbmHRK+/h0QWxodEfMyHROLSh0RJ2YdEr9+HRBbmh0R87IdE4vKHREn5h0Sv/4dE
FgaIRHwMiEQsE4hESRmIRK8fiEQWJohEfCyIROIyiERJOYhE</AssayXData><AssayYData Points="900">Dru/P3FwwD9L1sE/zBHDP6Ldwz+y8MM/jBHFP8Izxj/u9sY/QSHHP+rcxz/Mksc/jSzIPza8
yD/9lMg/VqLIPxJPyT+mlMk/RJLJP5aayT/LOso/pjjKP3WiyT/aTck/q/zJPzZuyj/7nck/
SFXKPz5Eyj+LHMo/d3TKP8j0yj9U7so/JfrJP+g9yj9ohMo/oU3KP4keyz+5q8o/FO7KP6k7
yj8cIso/9fPKP8jlyj8P5so/1f3KP1tvyj+XE8s/927KP3GZyj9N8co/dUDKP7h7yj9s3so/
UUDLP3SFyj8DTMs/+L3KPwXRyj/ZqMo/vIrKP7/ayj+K7co/NlLKPxy3yj/Gsso/FaXKP0+J
yj/Iqco/ScvKP1zhyj/myso/JufKP1T9yj8p1Mo/W8TKP8sPyz9Obss/b/XKP7/Zyj858so/
1tLKP2g2yj8o4so/CdnKP7Skyj/3mco/SOPKP52ayj/JYcs/xBfLP1FSyj+BuMo/NLbKP+Li
yj8yTso/ZKzKP3zWyj9cF8s/j1TKP0vryj8G1co/QAHLP8s7yz9738o/NQ7LP47nyj8zhso/
nATLP6+5yj+Utso/M8bKP5XQyj+I2co/wwrLP3Bxyz8MLco/Dt/KP9quyj96EMs/vLHKP/QX
yz9EPMs/dmfKP1kZyz8aDcs/5/3KP50gyz8/3co/yMbKP/6uyj938Mo/oIfKP2pHyz/qIss/
MBnLP48Yyz+Cvso/PO3KP9zmyj8238o/1BbLP+NRyz83hss/5g7LP/zqyj/12co/CLvKPzdg
yz+Nwco/A6nKPzBLyj8s1so/OCfLPz+byj9uJss/NwvLP5Wlyj8YE8s/66nKP9glyz9uPMs/
dCjKP3cvyz8q2so/c/TKP1b1yj+5/8o/M1PLP+lWyz/tIss/sqXKP2Zcyj9hyso/oj3LPy7F
yj/lLcs/7YHKP2layz83Fss/sjDLPzbryj8p9so/+irLPyYWyz/oDcs/wOvKPzDoyz88KMs/
IFvLPynnyj8a3Mo/8e7KPyEMyz/YBss/AQjLP9cLyz/veMo/bmvKPxdEyz/At8s/q0fLP6hn
yz+DHss/WfbKPxaNyj9KM8s/+lLLPwdpyz9o58o/zhfLP7Feyz/FW8s/mRjLPxKUyj/L28o/
3nfKP4M6yz/y0Mo/BQLLP5eayj/dv8o/7uzKPxXSyj+Rrco/nMLKP7Ndyz/lsMs/TvvKP6Rj
yz9GCcs/zG7LP0jKyj9lX8s/dorLP7zsyj8EpMs/3rjKP1Aayz/6Wcs/rqDLP0VFyz+WIMs/
qcDLP5dsyz8VYcs/hKjLP+sCyz823co/AojLP0YGyz/Rf8s/mK/LP7IEyz9XQ8s/u0rLP/c+
yz/nqcs/ZxDLPxFIyz+Tccs/TSfLP8kJyz+za8s/1+bKPzDtyj+ybss/v4PLP+s8yz9nCcs/
ePnLPyqDyz90a8s/3AbMP5JRyz/gvss/geHKP5CXyz/chMs/3+LLPwaWyz8xzso/+GnLP/O+
yz9HZ8s/9THLPxbsyz+vfMs/Oh7LP855yz/Y3cs/N4fLP0djyz9nRss/3M7LPxOUyz8cWcs/
ZpfLPxauyz9bZss/K6/LP2lIzD9ye8s/7lvLPx9pyz8EAss/LCDLPxwRyz+waMs/H1jLPxMz
yz/Tncs/JIfLP9Ukyz+/PMs/JvvLP4WYyz9oJ8s/IPHKP65ryz929Ms/i6vLP0+4yz8npss/
YJLLP/g3yz+Bl8s/5I7LPzKqyz+Gdss/eBvMPwZGzD+z0ss/1SvLP2Iryz+Ccss/AI/LPxMc
zD9M4ss/llHLP4V0yz+DPMw/wiXLP8Ffyz+igcs/rJnLP5lYyz/4Wss/4VDLPzfuyz9z98s/
UtzLP6EAzD+bS8s/quTLP4a3yz+KC8w/WSfMP5QNzD9Il8s/qpTLP3r2yz+5R8w/j67LP3uy
yz99Qss/4CDLP+oDzD/ipcs/6bnLP/Hpyz+zRcs/gdjLP1oNyz+Llcs/ZA/MPxQ4yz+mGcw/
0vvLP8rCyz+JWMs/HGHLP92+yz/p2Ms/qUzMP82hyz+No8s/W6zLPyjYyz/Jn8s/hJvLPxXh
yz8L+cs/UvHLP86iyz9RRMw/Xd7LP6D2yz/Mycs/0MfLP3Wnyz+a28s/aiPMP4tWyz/a+Ms/
tTzMP+agyz8UJMw/fxzMP1Thyz/KbMs/SejLPywLzD9z6Ms/uLfLP5qayz+1K8w/wxzMP6co
zD/S+cs/Mu3LP0WZyz9Bi8s/fUrLPzqnyz+LGsw/JYfLP4UUyz/w7Ms/5b3LPxiuzD+UYMw/
vC7MP/mgzD+hCMw/rxvMP8ICzD8xics/IyXMPxMSzD8Lfcw/ShLMP5wjzD97Pcw/LVTMP0DU
yz/nRMw/Y+HLP9b7yz8zP8w//17MP0uPzD9Bisw/sjXMP9MtzD+I5ss/PPPLPyodzD+bXsw/
PDPMP376yz/FW8w/96rLP4A5zD99Pcw/VlbMP+1hzD/Ircw/TA/MPyIYzD/7Esw/bh/MPwFK
zD9RIcw/+jDMP4WWzD/Q+Ms/fk3MPz7pzD89jcs/F/PLPzFIzD9n58w/9FHMP/+XzD+Ee8w/
+xbMP8ETzD8+sMs/omTMP+nLzD9+RMw/kWDMPxYIzD8lUMw/eZzMPwVXzD/4Asw/2oTMP1Um
zD/vQ8w/wMHMP00NzD89Lcw/4nXMP3xPzD/JNMw/YerLP9N9zD9LAMw/LGrMP9gpzD/0j8w/
zWnMP2SazD+RFcw/VObMP9ZtzD8fWsw/qYjMP23yyz8ZQsw/nF3MP3ULzT92N8w/it7LPyxP
zD9SLMw/Mx7MP2hezD8Z48s/E4rMP2CZzD+fQMw/ExHNPyOjzD+v68w/zV/MP0yezD9Zgsw/
5TzMP3ZZzD9Wy8w/HofMP/QzzD+Le8w/V5zMP468zD/eFsw/2GfMPxJ0zD9eWcw/EDnMP77o
zD+IzMw/ZFbMPwd7zD/FoMw/cBnMP1pkzD9gL8w/1lTMP36XzD+ktsw/lE/MP1AOzT+8wMw/
wFnMPwQ8zD9Pt8w/mkTMP7G7zD9xh8w/a0/MP5XAzD/cUMw/2YfMP9vPzD8mmcw/PpTMP++G
zD/Fs8w/q7DMP9nVzD8BYcw/WenMP3tuzD8amsw/b9PMP5N8zD+ON80/6gLNP+bIzD8sJc0/
oHDMP9wfzD+P98w/hUjMP6kJzT8ok8w/oNfMPzjBzD//Psw/R+fMP1vHzD9Slcw/TG7MPy61
zD9sBM0/WaHMP7eQzD8mBs0/iXnMP2/OzD9Uq8w/vtvMP3PWzD85Gc0/3rvMP6KyzD/hMs0/
GrPMP6BmzT/PIcw/6efMP7dlzD+m6cs/pkjNPwKkzD82zsw/EpPMP3T3zD+AGc0/qp3MPxiO
zD8GEc0/e5/MP5X+zD/Smcw/GYzMP0S3zD+54Mw/YjvNP4cwzT+TZcw/PlfNP/JgzT/OOM0/
TfnMP639zD8gNs0/Q3bNP/BEzT8VOc0/z/DMPyIHzT9xd80/18vMP5y4zD/t2Mw/b/XMP04f
zT/JwMw/NfLMPwY3zT8Ltsw/RGDNP6vxzD/nvsw/9jPNP1L5zD8Ppcw/TSfNP+j7zD/NOc0/
bwvNP8S3zD8/gsw/Uq/MPxj3zD+NKM0/wxLNP8YezT8UaM0/YZrNP7ukzD9rgc0/qg/NP91e
zT+rCc0/0TbNP9sQzT/3fM0/EwfNP+9AzT/SIM0/b2bNP9IhzT8IQM0//Q/NPz8xzT/H3sw/
6vjMP2STzT/J4s0/DJLNP3+ezD8G+c0/TO/MPzZdzT+pIc0/FKbNP+1izT8lhcw/3k/NPyTu
zD9Tf80/1U3NPyGRzT9fAM0/SBTNP0aczD+Nks0/4jfNP2YwzT+0IM0/Si3NPx+EzT8qM80/
s2rNP/dfzT/eMs0/103NP3dhzT8wec0/CRPOP3s1zT/Iic0/9PXMPw24zT+ASM0/bHrNP75V
zT93Tc0/8VHNP5hbzT+o280/nAzNP6FDzT+huc0/S8jNP+JPzT/QCs0/+VHNP9MszT/gic0/
uT3NPwJwzT++qsw/oXDNP6ePzT+apM0/RwrOP0ZwzT/Bb80/+Y3NP4K6zT8QKc0//UTNPzhv
zT/3pcw/MgfNP1i/zT+uoc0/63zNP5NYzT86ys0/euDMP8myzT+AkM0/iH/NP0IUzT+TO80/
OKvNP2ZGzT+/kM0/O6bNP+0MzT97hc0/XpPNP4PIzT9Occ0/Qt/NP7JPzT9p780/tt/NP869
zT9ug80/ATPNP57izT8BLs0/S/bNP8rYzT/Q3s0/UqzNP5lrzT9k7sw/q9jNP+KxzT+IDs0/
6TPNP72IzT937M0/jzjNP/VizT9ECc4/E2nNP2W+zT/+e80/TVrNP0yzzT8np80/OXjNPzXy
zT8j+c0/BmXNP/vSzT9moM0/4vPNPyyWzT9HA84/Tl/NP+lozT+okM0/BKXNP1lXzT+h7c0/
B0vNPyfFzT+nv80/RivNPwcFzj90Ks4/j2rNP/WozT8Hn80/e9PNP3IPzj/Qqc0/xC/OP2Pn
zT/diM0/xqDNPxorzT9eU80/I5bNP8Uazj+Tms0/dmnNPyvOzT9ANs4/QY/NP9ujzT8mNc0/
65rNP0UDzj9zz80/r83NP4jJzT9zDc4/t4rNP3nSzT+Dxs0/VBnOPzM5zj/r6c0/JjPOPy3Q
zT/vDM4/6PPNP4r5zT9Vxs0/VtnNP64szj+B980/RLLNP41dzj+RyM0/FS/OPxrFzT/kec4/
Hr/NP4GWzT8FR84/qWfOP9PHzT82Cs4/AOnNPwoKzj8HMM4/</AssayYData></Step><Step><CommonData><SampleLocation>11</SampleLocation><SampleID></SampleID><SampleGroup></SampleGroup><SampleInfo></SampleInfo><SampleRow>C</SampleRow><SamplePlate>1</SamplePlate><WellType>REGENERATION</WellType><Concentration>-1</Concentration><ConcentrationUnits>µg/ml</ConcentrationUnits><MolarConcentration>-1</MolarConcentration><MolarConcUnits>nM</MolarConcUnits><MolecularWeight>-1</MolecularWeight><Temperature>25</Temperature><StartTime>1329224</StartTime><AssayTime>5</AssayTime></CommonData><FlowRate>1000</FlowRate><StepType>KREGENERATION</StepType><StepName>Regeneration</StepName><StepStatus>OK</StepStatus><ActualTime>5.00005</ActualTime><CycleTime>0.2</CycleTime><AssayXData Points="25">rz+IRBVGiER8TIhE4lKIRElZiESvX4hEDWaIRHxsiETicohEQHmIRK9/iEQVhohEfIyIRNqS
iERJmYhEr5+IRA2miER8rIhE4rKIREm5iESvv4hEDcaIRHTMiETi0ohESdmIRA==</AssayXData><AssayYData Points="25">qOYowP9bOsBLjEPAsX9JwM+OTsB6G1LAKJ1VwEk8WMCimVrAdbhcwOyoXsDdimDAOyFiwO9x
Y8DpsGTA4y9mwCYSZ8BKO2jAbCJpwE4iasCs42rAd7JrwAPRbMBEZG3AzMFtwA==</AssayYData></Step><Step><CommonData><SampleLocation>12</SampleLocation><SampleID></SampleID><SampleGroup></SampleGroup><SampleInfo></SampleInfo><SampleRow>C</SampleRow><SamplePlate>1</SamplePlate><WellType>NEUTRALIZATION</WellType><Concentration>-1</Concentration><ConcentrationUnits>µg/ml</ConcentrationUnits><MolarConcentration>-1</MolarConcentration><MolarConcUnits>nM</MolarConcUnits><MolecularWeight>-1</MolecularWeight><Temperature>25</Temperature><StartTime>1345453</StartTime><AssayTime>5</AssayTime></CommonData><FlowRate>1000</FlowRate><StepType>KREGENERATION</StepType><StepName>Regeneration</StepName><StepStatus>OK</StepStatus><ActualTime>5.00005</ActualTime><CycleTime>0.2</CycleTime><AssayXData Points="25">r9+IRBXmiER87IhE4vKIREn5iESv/4hEFQaJRHwMiUTaEolESRmJRK8fiUQNJolEfCyJRNoy
iURAOYlErz+JRA1GiUR8TIlE4lKJRElZiUSlYIlEDWaJRHxsiUTacolESXmJRA==</AssayXData><AssayYData Points="25">7+ElPnLZSz7kX20+hXmEPpRKkD53XZs+hi+hPoKrpz4Pkq0+i/W0Pg2euD5dh70+eje/PiTI
wT7oMMU+0h/KPgn3yz53rs8+NJLRPjDY1D4I2NU+tBvaPshw2T5G7Nk+v0/dPg==</AssayYData></Step><Step><CommonData><SampleLocation>11</SampleLocation><SampleID></SampleID><SampleGroup></SampleGroup><SampleInfo></SampleInfo><SampleRow>C</SampleRow><SamplePlate>1</SamplePlate><WellType>REGENERATION</WellType><Concentration>-1</Concentration><ConcentrationUnits>µg/ml</ConcentrationUnits><MolarConcentration>-1</MolarConcentration><MolarConcUnits>nM</MolarConcUnits><MolecularWeight>-1</MolecularWeight><Temperature>25</Temperature><StartTime>1361533</StartTime><AssayTime>5</AssayTime></CommonData><FlowRate>1000</FlowRate><StepType>KREGENERATION</StepType><StepName>Regeneration</StepName><StepStatus>OK</StepStatus><ActualTime>5.00005</ActualTime><CycleTime>0.2</CycleTime><AssayXData Points="25">r3+JRBWGiUR8jIlE2pKJREmZiUSvn4lEFaaJRHysiUTisolEQLmJRK+/iUQVxolEdMyJROLS
iURJ2YlEp9+JRBXmiUR87IlE4vKJRED5iUSv/4lEDQaKRHQMikTaEopESRmKRA==</AssayXData><AssayYData Points="25">WAFKwO6IVsBaiFzA+OBfwJOaYsDFimTAtLVmwHYEaMDpGWnAclNqwFbOa8D1umzAY11twJlS
bsCBCG/Ae8BvwDR1cMBx8HDAA55xwMk9csC7nXLAnStzwIOXc8AB+3PA7m10wA==</AssayYData></Step><Step><CommonData><SampleLocation>12</SampleLocation><SampleID></SampleID><SampleGroup></SampleGroup><SampleInfo></SampleInfo><SampleRow>C</SampleRow><SamplePlate>1</SamplePlate><WellType>NEUTRALIZATION</WellType><Concentration>-1</Concentration><ConcentrationUnits>µg/ml</ConcentrationUnits><MolarConcentration>-1</MolarConcentration><MolarConcUnits>nM</MolarConcUnits><MolecularWeight>-1</MolecularWeight><Temperature>25</Temperature><StartTime>1377781</StartTime><AssayTime>5</AssayTime></CommonData><FlowRate>1000</FlowRate><StepType>KREGENERATION</StepType><StepName>Regeneration</StepName><StepStatus>OK</StepStatus><ActualTime>5.00005</ActualTime><CycleTime>0.2</CycleTime><AssayXData Points="25">rx+KRBUmikR0LIpE4jKKREk5ikSnP4pEFUaKRHRMikTiUopEQFmKRK9fikQVZopEdGyKROJy
ikRJeYpEr3+KRBWGikR8jIpE4pKKREmZikSvn4pEDaaKRHysikTisopESbmKRA==</AssayXData><AssayYData Points="25">9BQiPjjSPj6djmA+TIp/Pilbij7SspI+NnybPpWkoj5gZ6Y+ZpywPgzEsT7mQ7g+3vW6Pn56
vj6fUcI+JYXEPgI1xj6UNsw+nyTMPnXazz6+M9M+bXLSPiyp1T57v9g+HqbYPg==</AssayYData></Step><Step><CommonData><SampleLocation>11</SampleLocation><SampleID></SampleID><SampleGroup></SampleGroup><SampleInfo></SampleInfo><SampleRow>C</SampleRow><SamplePlate>1</SamplePlate><WellType>REGENERATION</WellType><Concentration>-1</Concentration><ConcentrationUnits>µg/ml</ConcentrationUnits><MolarConcentration>-1</MolarConcentration><MolarConcUnits>nM</MolarConcUnits><MolecularWeight>-1</MolecularWeight><Temperature>25</Temperature><StartTime>1393872</StartTime><AssayTime>5</AssayTime></CommonData><FlowRate>1000</FlowRate><StepType>KREGENERATION</StepType><StepName>Regeneration</StepName><StepStatus>OK</StepStatus><ActualTime>5.00005</ActualTime><CycleTime>0.2</CycleTime><AssayXData Points="25">r7+KRA3GikR0zIpE2tKKREnZikSn34pEDeaKRHTsikTi8opEQPmKRKf/ikQNBotEdAyLRNoS
i0RAGYtEpx+LRA0mi0R0LItE4jKLREA5i0S3P4tEDUaLRHRMi0TaUotESVmLRA==</AssayXData><AssayYData Points="25">YHFMwPLIWMBfUV7AZ9thwCiCZMDuO2bAQNZnwA/5aMA8omrABU1rwBhwbMBjEG3ApgRuwACC
bsCsUm/AjChwwFubcMBQA3HAAU9xwHwscsD1pXLAN8ZywGePc8D8vXPANw10wA==</AssayYData></Step><Step><CommonData><SampleLocation>12</SampleLocation><SampleID></SampleID><SampleGroup></SampleGroup><SampleInfo></SampleInfo><SampleRow>C</SampleRow><SamplePlate>1</SamplePlate><WellType>NEUTRALIZATION</WellType><Concentration>-1</Concentration><ConcentrationUnits>µg/ml</ConcentrationUnits><MolarConcentration>-1</MolarConcentration><MolarConcUnits>nM</MolarConcUnits><MolecularWeight>-1</MolecularWeight><Temperature>25</Temperature><StartTime>1409986</StartTime><AssayTime>5</AssayTime></CommonData><FlowRate>1000</FlowRate><StepType>KREGENERATION</StepType><StepName>Regeneration</StepName><StepStatus>OK</StepStatus><ActualTime>4.99895</ActualTime><CycleTime>0.2</CycleTime><AssayXData Points="25">r1+LRA1mi0R0bItEPHOLREl5i0Snf4tEFYaLRHSMi0TakotEQJmLRKefi0QNpotEdKyLRNqy
i0RAuYtEp7+LRBXGi0R8zItE2tKLREDZi0Sv34tEDeaLRHTsi0Ta8otEQPmLRA==</AssayXData><AssayYData Points="25">xEBGPoNhbT6OKIc+WyeUPgfRnj5ttac+ah6wPhMDtj6DSrw+/gXDPhOlwz4iPMk+A5PNPr2w
1D7lnNQ+11LWPi1I2z7f0Ns+Pa3gPnG04T4Zp+M+SYvnPjCZ6j46VOk+75frPg==</AssayYData></Step><Step><CommonData><SampleLocation>1</SampleLocation><SampleID></SampleID><SampleGroup></SampleGroup><SampleInfo></SampleInfo><SampleRow>C</SampleRow><SamplePlate>1</SamplePlate><WellType>BUFFER</WellType><Concentration>-1</Concentration><ConcentrationUnits>µg/ml</ConcentrationUnits><MolarConcentration>-1</MolarConcentration><MolarConcUnits>nM</MolarConcUnits><MolecularWeight>-1</MolecularWeight><Temperature>25</Temperature><StartTime>1424702</StartTime><AssayTime>30</AssayTime></CommonData><FlowRate>1000</FlowRate><StepType>BASELINE</StepType><StepName>Baseline</StepName><StepStatus>OK</StepStatus><ActualTime>30</ActualTime><CycleTime>0.2</CycleTime><AssayXData Points="150">pv+LRAwGjERzDIxE2RKMRDcZjESmH4xEBCaMRHMsjETZMoxEQDmMRKY/jEQERoxEa0yMRNlS
jERAWYxEnl+MRARmjERrbIxE0XKMRDd5jESef4xEBIaMRGuMjETZkoxEQJmMRKafjEQMpoxE
a6yMRNGyjERAuYxEpr+MRATGjERrzIxE2dKMREDZjESm34xEBOaMRHPsjETR8oxEN/mMRKb/
jEQMBo1EawyNRNkSjUQ3GY1Enh+NRAQmjURzLI1E0TKNRDc5jUSeP41EDEaNRHNMjUTZUo1E
QFmNRJ5fjUQMZo1Ec2yNRNFyjURAeY1Enn+NRASGjURrjI1E2ZKNRECZjUSmn41EDKaNRGus
jUTRso1EQLmNRKa/jUQExo1Ec8yNRNHSjURA2Y1Ent+NRAzmjURz7I1E2fKNRDf5jUSe/41E
DAaORHMMjkTREo5ENxmORJ4fjkQMJo5EayyORNEyjkQ3OY5Enj+ORARGjkRrTI5E0VKORDdZ
jkSeX45EDGaORHNsjkTRco5EQHmORKZ/jkQMho5Ea4yORNGSjkQ3mY5Epp+ORASmjkRrrI5E
2bKOREC5jkSev45EDMaORHPMjkTR0o5EN9mORLbfjkQM5o5Ea+yORNnyjkRA+Y5Env+ORAwG
j0RrDI9E0RKPRDcZj0SeH49EBCaPRGssj0TRMo9EQDmPRKY/j0QMRo9Ec0yPRNlSj0RAWY9E
nl+PRARmj0RrbI9E0XKPREB5j0Sef49EBIaPRGuMj0TRko9EN5mPRJ6fj0QMpo9Ea6yPRNmy
j0RAuY9E</AssayXData><AssayYData Points="150">bMv/Pp2AAT8PQQI/IXgDP4MOBD/ulgM/CpkFP6PyBT+9sQQ/5CMHP7qyBT9bnwY/7QAHP9Bc
Bz9+0Ac/2MkHP3vHCT//Wgg//hEJP3ziCT88fQo/dFQKP0F/Cj8sDAs/yx0LPzA6DD9O9Qo/
+30MP2SgDD+/+ww/hd0MP9CUDT9Rww0/aDoNP1cyDz/9nA4/J2oPP0sPDz+cfQ8/cZkPP2t8
ED+A5RA/CSYQP08cET/JshA/ncMQP0N8ET/NxBE/QcIQP72oET8sKBI/MvgRP3r6Ej/xphE/
Sd0RP6NhEz//qxI/sQ8TP9+wEz+kdBM/pM4TP7RFFD83cRQ/x0EVP0cnFT9cgBQ/QXQUP2u7
FT9pYBU/mN0VPyzHFD86wRU/BM0VP0KZFT+XHRY/+/sVP6DhFz9IpRc/AQwXP/mLFz/AXhc/
1jIWP1nnFz8XOBc/csUYPxOqFz8cdRg/KSQZPzoDGD/gehk/RVAZPyp9GT/zxhk/MLsZPzIs
GT8PVRk/XY8ZP/JYGT/LKRo/ISEZP1niGT8lZho/ARIaP3XcGj80Vxw/hcQaP0nyGz94IBw/
FuQbP/0KHD/A2Bs/KBEcP7NjHD8gVBs/Ca4bP/RjHD+0kxs/PaobP8W+HD8oEh0/QDwdP2cW
HT8koR0/Y8sdP7VqHj+2UB0/4JAeP0hIHj8npR0/tZUdPx5oHj+mOR4/H5oeP6rgHj9f9h4/
o6ceP9LrHT/och8/ce0ePxEEHz+51x4/86QfP31bHz/hOx8/GuwdP+/QHz+KcCA/JfAfP3v5
ID9vRiA/</AssayYData></Step><Step><CommonData><SampleLocation>4</SampleLocation><SampleID>QA013 delta CDRH1</SampleID><SampleGroup></SampleGroup><SampleInfo></SampleInfo><SampleRow>C</SampleRow><SamplePlate>1</SamplePlate><WellType>KLOAD</WellType><Concentration>10</Concentration><ConcentrationUnits>µg/ml</ConcentrationUnits><MolarConcentration>-1</MolarConcentration><MolarConcUnits>nM</MolarConcUnits><MolecularWeight>-1</MolecularWeight><Temperature>25</Temperature><StartTime>1461045</StartTime><AssayTime>80</AssayTime></CommonData><FlowRate>600</FlowRate><StepType>LOADING</StepType><StepName>Loading</StepName><StepStatus>OK</StepStatus><ActualTime>80</ActualTime><CycleTime>0.2</CycleTime><AssayXData Points="400">pr+PRBXGj0RzzI9E0dKPRDfZj0Se349EBOaPRHPsj0TZ8o9EQPmPRJ7/j0QEBpBEawyQRNkS
kEQ3GZBEnh+QRAwmkERrLJBE0TKQRFg5kESeP5BEBEaQRHNMkETZUpBEQFmQRKZfkEQMZpBE
a2yQRNFykEQ3eZBEpn+QRASGkERrjJBE2ZKQRECZkESen5BEBKaQRGuskET6spBEQLmQRKa/
kEQExpBEi8yQRNHSkERA2ZBEnt+QRAzmkERr7JBE2fKQRDf5kESm/5BEBAaRRGsMkUTREpFE
NxmRRJ4fkUQEJpFEcyyRRNEykUQ3OZFEpj+RRAxGkURrTJFE2VKRRDdZkUSeX5FEDGaRRGts
kUTRcpFEN3mRRACAkUQEhpFEc4yRRNGSkURAmZFEnp+RRASmkURrrJFE0bKRRDe5kUSev5FE
DMaRRGvMkUTR0pFEN9mRRJ7fkUQE5pFEa+yRRNHykUQ3+ZFEpv+RRAQGkkRzDJJE0RKSRDcZ
kkSeH5JEBCaSRHMskkTRMpJENzmSRJ4/kkS4RpJEa0ySRNFSkkQ3WZJEnl+SRARmkkRrbJJE
0XKSREB5kkSmf5JEBIaSRHOMkkQzk5JEQJmSRJ6fkkQEppJEa6ySRDOzkkQ3uZJEnr+SRATG
kkRzzJJE0dKSRDfZkkSe35JEBOaSRGvskkTR8pJEN/mSRJ7/kkQVBpNEawyTRNkSk0Q3GZNE
nh+TRCUmk0RrLJNE0TKTRDc5k0SeP5NEBEaTRGtMk0TRUpNEN1mTRKZfk0QMZpNEc2yTRNFy
k0SBeZNEnn+TRASGk0RrjJNE0ZKTRECZk0Sen5NEBKaTRHOsk0TRspNEN7mTRJ6/k0SYxpNE
a8yTRNHSk0Q32ZNEnt+TRATmk0Rr7JNE2fKTRED5k0Sm/5NEDAaURGsMlETZEpRENxmURK4f
lEQEJpREayyURNEylEQ3OZREpj+URB1GlERzTJRE0VKUREBZlESeX5REBGaURGtslETRcpRE
N3mURJ5/lEQVhpREc4yURNmSlEQ3mZREnp+URASmlERrrJRE2bKURDe5lESev5REBMaURGvM
lETR0pREN9mURKbflEQE5pREa+yURNHylETs+ZREpv+URAQGlURrDJVE0RKVRDcZlUSeH5VE
BCaVRGsslUTZMpVENzmVRKY/lUQERpVEa0yVRNlSlUQ3WZVEpl+VRARmlURrbJVE0XKVRDd5
lUSef5VEBIaVRHOMlUTRkpVEN5mVRJ6flUQEppVEa6yVRNGylUQ3uZVEnr+VRATGlURrzJVE
0dKVRDfZlUSe35VEDOaVRGvslUTy8pVEN/mVRKb/lUQMBpZEzQyWRNESlkQ3GZZEph+WRAwm
lkQXLZZE0TKWRDc5lkSeP5ZEDEaWRHNMlkTZUpZEN1mWRJ5flkQMZpZEc2yWRNlylkQ3eZZE
tn+WRASGlkRrjJZE0ZKWRDeZlkSen5ZEDKaWRHOslkTRspZEQLmWRJ6/lkSPxpZEa8yWRNHS
lkRA2ZZEpt+WRATmlkSU7JZE2fKWRED5lkSm/5ZEDAaXRHMMl0TZEpdENxmXRJ4fl0QMJpdE
cyyXROEyl0RAOZdEpj+XRAxGl0RzTJdE2VKXRFhZl0SmX5dEDGaXRHNsl0TZcpdEQHmXRKZ/
l0QMhpdEc4yXRNmSl0RAmZdEpp+XRAyml0RzrJdE2bKXREC5l0Smv5dEDMaXRHPMl0TZ0pdE
QNmXRKbfl0Q+5pdEc+yXRNnyl0RA+ZdEpv+XRB0GmERzDJhE2RKYREAZmESmH5hEDCaYRHMs
mETZMphEQDmYRKY/mEQMRphEc0yYRNlSmERAWZhEpl+YRAxmmERzbJhEv3OYREB5mESmf5hE
DIaYRHOMmETZkphEQJmYRKafmEQMpphEc6yYRNmymERAuZhEpr+YRAzGmERzzJhE2dKYREDZ
mESm35hEDOaYRHPsmETZ8phEQPmYRKb/mEQMBplEcwyZRNkSmURAGZlEph+ZRAwmmURzLJlE
2TKZREA5mUSmP5lE+kaZRKxMmUTZUplEQFmZRKZfmUQMZplEc2yZRNlymURAeZlEpn+ZRAyG
mURzjJlE2ZKZRECZmUSmn5lEDKaZRHOsmUTZsplEQLmZRA==</AssayXData><AssayYData Points="400">AsAdP/vmHT92Ph0/hPgdP8aWHj+sayA/0V4gPxKGID8ltCE/iGwjP9YXJD9GgyU/ORAnP45E
KD8zOig/fsQoP1rTKj++xCs/sMksP5oRLj/8Ci8//lQvPx1yMD+YzTE/bB0zP9arND9W4jQ/
QpI2P9EdNz/Gyzc/BLU5P8u9OT+Ovzs/vnQ9P9e4PT+oHz8/n2k+P99WQj8srkE/hopDP8AK
RT+JuUQ/kRdHP27mRz/mGkk/GoRJP/FmSz+hU0s/IMxMP1uHTj8DP1A/7bhQP1GFUD/yUVQ/
Z1JTP0hFVT95olU/XWVVP7MEWD9hu1c/8ghaP2DhWT/7HVw/HYldP5ILXj/9mV8/HxhgP6KB
YT+1PWE/OFZiP2quYz+EZWQ/aeZmP0egZz+8pWc/sYxpP1anaj8//mk/84xrP2HzbD9vuG0/
4q5uPyA3cD+HBXA/gbNwP5EDcz9Nt3M/eoJ1P++LdD+CqXY/HqZ2P23Pdz+EjHk/ZYJ6P/Tz
ej/YFnw/jvR8P3rVfT/pWX8/2VWAP6kjgD8S+4A/4aSBP38Pgj8lBII/+fGCP39bgz+TdoM/
eeKDP1bwhD8wF4U/+4iFPzaMhT/X4IY/TK+GP7zjhj+sdYc/iuOHP3mViD9G/Yg/xR+JP/rB
iT9yGYo/WbGKPxrgij8uUos/gQKMP2cojD9qlIw/lnmNP9VnjT+Ibo4/G3KOPzIyjz+bXI8/
ElyPP0idjz/Gl5A/q7uQP4wekT9zxpE/dVCSP/9kkj8icZI/T/uSP3mVkz81SJQ/Gr+TP3fO
lD+wOJU/SMOVP/UXlj/AIZY/veqWP6mQlj+onZc/yZGXP3t1mD9BhJg/ktiYP3kFmT/hJ5k/
/ByaP9gTmj/eeZo/9w6bPw3jmz9blps//2ybP+TZmz8n0Zw/X1icPxnwnT/M/Z0/URGeP4ik
nj+5n54/ujWfP5aRnz9JDKA/UGCgP+R/oD+C66A/bOOgP006oT8pyqE/oDuiP3o3oj/O/aI/
tYyjP56Qoz+sOKM/HYukPyZ8pD9SaqQ/U7ykPyV4pT8iNKU/6FGlP+UZpT/sGKY/JWamP9EC
pz/+Eac/f5KnPwLLpz8C6ac/nimoP8fcqD9gy6g/H8WoPw1OqT8FZ6o/CbqpP0Vqqj9G06o/
BpyqPz5oqz+Glqs/1g+sP2nxqz9eD6w/C+GsP54RrT/sX60/YpytP3fhrT+GQq4/rUuuP26n
rj/j3q4/xXmuP10Lrz9eIa8/lcOvP0dbsD+4sa8/atywP2mUsD+xLbE/vymxP15ssT+w47E/
Z+uxP0YHsj9QirI/FceyP7vksj9ZN7M/kk6zP0HGsz83m7M/9RG0P/NxtD9jMbQ/o/20P7j+
tD+1TLU/Ga21P/bZtT/2KLY/Rwm2P7QPtj9mxbY/hMC2P/uwtz8RU7c/5kC3P8MQuD86frg/
MBy4P2gJuD/Rx7g/V9e4P9/tuD+qfLk/1fC5P/bfuT8icro/aOK5Px9fuj8JVLo/YlO6P1Vq
uz9lRbs/HRW7P93Juz8iirs/aOa7Pxi9vD+nCr0/Z/e8P7q8vD8ZGr0/CgG9P0ghvj8CaL0/
Iyi+P6tFvj/JJr4/Tk++PwiFvj/zGr8/YUq/P1MYvz8Eo78/bK2/P8WEvz8UM8A/DX3AP7p4
wD8jtcA/N0XAP3o9wT8P5sA//a3BP0NZwT8dIcI/JYPBP3Rawj8KNcI/uoHCP2nKwj+9RcI/
yebCP46Qwz8M4cI/1LPDPydJwz/XwMM/sLTDPzifwz/4wMQ/u8/EPym/xD8VkcQ/8GPEP4It
xT+jJsU//VjFP8E8xT+qC8Y/TF3FP+wNxj+b0sY/+n/GP8rYxj8O4cY/qPXGP/yQxz/VaMc/
34fHPzDTxz8zxcc/2hvIP8Lzxz9eDcg/69rHPxJ3yD/EKsk/hybJP9gkyT86a8k/rC7JP7EG
yj+7RMk/hsrJP3ntyT/ysMk/H2DKP88kyj8rQMo/ZsDJP46fyj+ZVcs/+NHKPz32yj+iW8s/
z2bLP3Siyz+WC8w/Jg7MP4w4zD9BF8w/H4zMP2LXzD9yl8w/S1vNP9wTzT+2Ns0/jnHNP3gy
zT/Mlc0/w57NP90czj8SP84/0V/OP/+Wzj+FmM4/h5DOPw==</AssayYData></Step><Step><CommonData><SampleLocation>1</SampleLocation><SampleID></SampleID><SampleGroup></SampleGroup><SampleInfo></SampleInfo><SampleRow>C</SampleRow><SamplePlate>1</SamplePlate><WellType>BUFFER</WellType><Concentration>-1</Concentration><ConcentrationUnits>µg/ml</ConcentrationUnits><MolarConcentration>-1</MolarConcentration><MolarConcUnits>nM</MolarConcUnits><MolecularWeight>-1</MolecularWeight><Temperature>25</Temperature><StartTime>1547029</StartTime><AssayTime>30</AssayTime></CommonData><FlowRate>1000</FlowRate><StepType>BASELINE</StepType><StepName>Baseline</StepName><StepStatus>OK</StepStatus><ActualTime>29.9991</ActualTime><CycleTime>0.2</CycleTime><AssayXData Points="150">rr+ZRATGmURrzJlE0dKZRDfZmUSe35lEBOaZRGvsmUTR8plEN/mZRJ7/mUQEBppEawyaRNES
mkRIGZpErh+aRAwmmkRzLJpE0TKaREA5mkSmP5pEVkaaRGtMmkTRUppESFmaRJ5fmkQEZppE
c2yaRNFymkQ3eZpEnn+aRASGmkR7jJpE0ZKaRDeZmkSen5pEDKaaRHOsmkTZsppEQLmaRJ6/
mkQExppEa8yaRNHSmkRA2ZpEnt+aRATmmkRr7JpE0fKaRED5mkSm/5pEDAabRGsMm0TZEptE
QBmbRKYfm0QEJptEcyybRNEym0RAOZtEpj+bRAxGm0RzTJtE4VKbRDdZm0SeX5tEDGabRHNs
m0TZcptESHmbRKZ/m0QEhptEc4ybRNmSm0RAmZtEpp+bRAymm0RzrJtE2bKbREC5m0Suv5tE
DMabRHPMm0TZ0ptEQNmbRKbfm0QM5ptEc+ybRNnym0RA+ZtEpv+bRAwGnERzDJxE2RKcREAZ
nESmH5xEDCacRHMsnETZMpxEQDmcRKY/nEQMRpxEc0ycRNlSnERAWZxEpl+cRAxmnERzbJxE
2XKcREB5nESmf5xEDIacRHOMnETZkpxEQJmcRKafnEQMppxEc6ycRNmynERAuZxEpr+cRAzG
nERzzJxE2dKcREDZnESm35xEDOacRHPsnETZ8pxEQPmcRKb/nEQMBp1EcwydRNkSnURAGZ1E
ph+dRAwmnURzLJ1E2TKdREA5nUSmP51EDEadRHNMnUT6Up1EQFmdRKZfnUQMZp1Ec2ydRNly
nURAeZ1E</AssayXData><AssayYData Points="150">ShfSP7tz0j+HA9M//fjSPxAG0z+qOdQ/HK7TP7q20z8jitM/n6zTP+/R0z+jk9M/gEHUP2Ua
1D+qRNQ/SkbUP6l81D+FIdQ/E6rUP2Cn0z81ltQ/6ebTP1LT0z8bM9Q/SijUP/wn1D/oM9Q/
xY7UP26q1D9XUNQ/O6DUP95L1D/HbNQ/cHbUPwUC1T/80NQ/s1DUP82+1D9EvNQ/zLLUP5WV
1D+8edU/CVTUP+jC1D80uNQ/6q/UP1EA1T81WdU/ZVLVP4wd1T8189Q/n57UP4T31D+godQ/
8NrUP4iW1D9i8NQ/7ajVPzAm1T82idU/bMjUP7RB1D8t4NQ/LlzVPy921T89b9U/ooLUPzxr
1T/heNU/3ujUPwUJ1T/P9NU/eEHVPweb1T//adU/IDnVP/JO1T/wqNU/8PrUP7oU1T8UdtU/
pmHVP+H31T9lUNU/ZXPVPzqW1T8dptU/4GbVP3RP1T9mY9U/WuvVPwQm1T8v1dU/jevUPwmB
1T8wDdY/F+fVP6FU1j+XXtU/9rDVP/0k1T8gjNU/h4fVP9No1T8KntU//AjWPzkk1j/7rdU/
hQLWP1RS1j9wLdY/yjXWP7W41T8j/tU/Uf3VP+qO1T+ARNY/AbbVPzie1T9wKdY/PEXWP6o3
1j+4EtY/SDzWP5GQ1j8Nw9Y/ewLWP85a1j+R3dU/oGjWP9qp1T9WktY/kxnWP80w1j91TNY/
w5jWPyyR1j8LRdY/SZzWP1Qu1j9IEdY/obTWP1uP1j9IltY/zi7WP/VG1j+Qe9Y/KHPWP3Qv
1j9JsNY/</AssayYData></Step><Step><CommonData><SampleLocation>10</SampleLocation><SampleID>BG505 T332N SOSIP</SampleID><SampleGroup></SampleGroup><SampleInfo></SampleInfo><SampleRow>C</SampleRow><SamplePlate>1</SamplePlate><WellType>KSAMPLE</WellType><Concentration>-1</Concentration><ConcentrationUnits>µg/ml</ConcentrationUnits><MolarConcentration>125</MolarConcentration><MolarConcUnits>nM</MolarConcUnits><MolecularWeight>-1</MolecularWeight><Temperature>25</Temperature><StartTime>1585802</StartTime><AssayTime>180</AssayTime></CommonData><FlowRate>600</FlowRate><StepType>ASSOC</StepType><StepName>Association</StepName><StepStatus>OK</StepStatus><ActualTime>180</ActualTime><CycleTime>0.2</CycleTime><AssayXData Points="900">pn+dRAyGnURzjJ1E2ZKdRECZnUSmn51EBKadRHOsnUTZsp1EQLmdRKa/nUQMxp1Ec8ydRNnS
nURA2Z1Ept+dRAzmnURz7J1E2fKdRED5nUSm/51EDAaeRHMMnkTZEp5ENxmeRKYfnkQEJp5E
cyyeRNEynkRAOZ5Epj+eRARGnkRrTJ5E2VKeREBZnkSeX55EBGaeRGtsnkTZcp5EWHmeRKZ/
nkQMhp5Ec4yeRNmSnkRAmZ5Epp+eRASmnkRzrJ5E0bKeREC5nkSev55EDMaeRHPMnkTR0p5E
N9meRJ7fnkQE5p5Ec+yeRArznkRA+Z5Epv+eRAwGn0RrDJ9E2RKfREAZn0SeH59EBCafRGss
n0TZMp9EQDmfRJ4/n0QERp9Ea0yfRNFSn0RAWZ9Enl+fRAxmn0RrbJ9E0XKfRDd5n0Smf59E
BIafRGuMn0TZkp9EN5mfRKafn0QEpp9Ec6yfRNmyn0Q3uZ9Enr+fRAzGn0RrzJ9E2dKfREDZ
n0Sm359EDOafRGvsn0TZ8p9EQPmfRJ7/n0QEBqBEawygRNESoERAGaBEnh+gRAwmoERzLKBE
2TKgREA5oESmP6BEBEagRHNMoETRUqBEQFmgRJ5foEQEZqBEa2ygRNlyoEQ3eaBEnn+gRAyG
oERrjKBE2ZKgRECZoESen6BEBKagRHOsoETRsqBEQLmgRJ6/oEQExqBEa8ygRNnSoEQ32aBE
pt+gRAzmoERr7KBE2fKgRDf5oESm/6BEBAahRGsMoUTREqFEQBmhRKYfoUQMJqFEcyyhRNky
oUQ3OaFEnj+hRAxGoURzTKFE0VKhRDdZoUSeX6FEDGahRHNsoUTRcqFEUHmhRJ5/oUQMhqFE
a4yhRNGSoUQ3maFEpp+hRAymoURzrKFE2bKhRDe5oUSmv6FEBMahRGvMoUTZ0qFEQNmhRKbf
oUQM5qFEa+yhROHyoURA+aFEnv+hRAQGokRrDKJE0RKiRDcZokSmH6JEBCaiRHMsokTRMqJE
QDmiRJ4/okQMRqJEa0yiRNFSokQ3WaJEpl+iRAxmokRrbKJE2XKiREB5okSef6JEDIaiRGuM
okTRkqJEN5miRKafokQEpqJEc6yiRNmyokQ3uaJEpr+iRATGokRrzKJE0dKiRDfZokSe36JE
DOaiRGvsokTR8qJEQPmiRKb/okQMBqNEawyjRNESo0RAGaNEph+jRAwmo0RrLKNE0TKjRDc5
o0SeP6NEBEajRGtMo0TZUqNEN1mjRJ5fo0QMZqNEa2yjRNFyo0Q3eaNEnn+jRASGo0RzjKNE
0ZKjRFiZo0Sen6NEBKajRGuso0TRsqNEQLmjRJ6/o0QExqNEa8yjRNHSo0RA2aNEnt+jRAzm
o0Rr7KNE0fKjRED5o0S2/6NEBAakRGsMpETREqRENxmkRJ4fpEQEJqREcyykRNEypERAOaRE
nj+kRAxGpERrTKRE0VKkREBZpESmX6REBGakRGtspETRcqREN3mkRKZ/pEQEhqREa4ykRNGS
pEQ3maREpp+kRAympERzrKRE0bKkRDe5pESmv6REBMakRHPMpETR0qREQNmkRJ7fpEQE5qRE
a+ykRNnypERA+aREpv+kRB0GpURrDKVE0RKlREAZpUSeH6VEBCalRGsspUTRMqVEQDmlRJ4/
pUQERqVEc0ylRNFSpURAWaVEnl+lRAxmpURzbKVE0XKlREB5pUSef6VEDIalRGuMpUTRkqVE
N5mlRK6fpUQMpqVEa6ylRNGypUQ3uaVEpr+lRATGpURzzKVE0dKlREDZpUR74KVEDOalRGvs
pUTZ8qVEN/mlRJ7/pUQEBqZEawymRNkSpkRAGaZEph+mRAQmpkRzLKZE0TKmRDc5pkSeP6ZE
BEamRGtMpkTRUqZEN1mmRJ5fpkQEZqZEa2ymRNFypkQ3eaZEnn+mRAyGpkRzjKZE0ZKmRECZ
pkSen6ZEBKamRGuspkTRsqZEQLmmRJ6/pkQExqZEa8ymRNHSpkQ32aZEpt+mRAzmpkRr7KZE
AvOmRDf5pkSm/6ZEBAanRGsMp0TREqdEQBmnRJ4fp0QEJqdEayynRNEyp0Q3OadEnj+nRARG
p0RrTKdE2VKnREBZp0SeX6dEBGanRGtsp0TZcqdEQHmnRJ5/p0QEhqdEa4ynRNmSp0Q3madE
np+nRASmp0RzrKdE0bKnRDe5p0Sev6dEBManRGvMp0TR0qdEN9mnRKbfp0QE5qdEa+ynRNHy
p0RA+adEnv+nRAQGqERrDKhE0RKoRDcZqESeH6hEBCaoRGssqETRMqhENzmoRJ4/qEQERqhE
c0yoRNFSqEQ3WahEnl+oRARmqERrbKhE0XKoREB5qESef6hEDIaoRHOMqETRkqhEN5moRKaf
qEQEpqhEa6yoRNGyqEQ3uahEpr+oRATGqERzzKhE2dKoRDfZqESe36hEBOaoRGvsqETR8qhE
QPmoRJ7/qEQMBqlEawypRNESqUQ3GalEnh+pRAQmqURrLKlE0TKpRLI5qUSeP6lEBEapRGtM
qUTRUqlEN1mpRJ5fqUQEZqlEa2ypRNFyqUQ3ealEnn+pRAyGqURzjKlE0ZKpRDeZqUSen6lE
BKapRGusqUTRsqlEN7mpRJ6/qUQExqlEa8ypRNHSqURA2alEnt+pRATmqURr7KlE0fKpRDf5
qUSe/6lEBAaqRGsMqkTREqpEQBmqRJ4fqkQEJqpEayyqRNEyqkRAOapEnj+qRARGqkRrTKpE
0VKqRDdZqkSeX6pEBGaqRGtsqkTRcqpEN3mqRJ5/qkQEhqpEa4yqRNmSqkQ3mapEnp+qRASm
qkRrrKpE0bKqRDe5qkSev6pEBMaqRHvMqkTZ0qpEN9mqRJ7fqkQE5qpEa+yqRNHyqkRA+apE
rv+qRAQGq0RrDKtE0RKrRDcZq0SeH6tEBCarRGssq0TRMqtENzmrRJ4/q0QERqtEa0yrRNFS
q0RAWatEz1+rRARmq0RrbKtE0XKrRDd5q0Sef6tEDIarRGuMq0TZkqtEQJmrRKafq0QMpqtE
c6yrRNmyq0RAuatEpr+rRBXGq0RzzKtE2dKrREDZq0Sm36tEDOarRGvsq0TZ8qtEQPmrRKb/
q0QMBqxEcwysRNkSrERAGaxEph+sRAwmrERzLKxE4TKsRFg5rESmP6xEDEasRHNMrETZUqxE
QFmsRKZfrEQMZqxEc2ysROFyrERAeaxEpn+sRAyGrERzjKxE2ZKsRGCZrESmn6xEDKasRHOs
rETZsqxEQLmsRKa/rEQMxqxEc8ysRNnSrERA2axEpt+sRAzmrERz7KxE2fKsRED5rESm/6xE
DAatRHMMrUTZEq1EQBmtRKYfrUQMJq1EcyytRNkyrURAOa1Epj+tRAxGrURzTK1E2VKtREBZ
rUSmX61EDGatRGtsrUTZcq1EQHmtRKZ/rUQMhq1Ec4ytRNmSrURAma1Epp+tRHemrURzrK1E
2bKtREC5rUSmv61EDMatRHPMrUTZ0q1EQNmtRKbfrUQM5q1Ec+ytRNnyrURA+a1Epv+tRAwG
rkRzDK5E2RKuREAZrkSmH65EDCauRHMsrkTZMq5EQDmuRKY/rkQMRq5Ec0yuRNlSrkRAWa5E
pl+uRAxmrkRzbK5E0XKuRIl5rkSmf65EBIauRHOMrkTZkq5ESJmuRJ6frkQMpq5Ec6yuRNmy
rkRAua5Epr+uRAzGrkRzzK5E2dKuREDZrkSm365EDOauRGvsrkTZ8q5EUPmuRKb/rkQEBq9E
awyvRNkSr0Q3Ga9Enh+vRAwmr0RzLK9E2TKvREA5r0SmP69EDEavRHNMr0TZUq9EQFmvRJ5f
r0QMZq9Ec2yvRNlyr0RAea9Epn+vRASGr0RzjK9E2ZKvRECZr0Smn69EDKavRHOsr0TZsq9E
QLmvRKa/r0QMxq9Ec8yvRNHSr0RA2a9Ept+vRAzmr0Rz7K9E+vKvRED5r0Sm/69EDAawRHMM
sETRErBEQBmwRKYfsEQEJrBEcyywRNkysEQ3ObBEnj+wRAxGsERzTLBE2VKwREBZsESmX7BE
DGawRHNssETZcrBEQHmwRKZ/sEQMhrBEc4ywRNGSsEQ3mbBEpp+wRAymsERrrLBE2bKwREC5
sESmv7BEDMawRHPMsETZ0rBEQNmwRKbfsEQM5rBEc+ywRNHysERA+bBEpv+wRAwGsURzDLFE
2RKxREAZsUSmH7FEDCaxRHMssUTZMrFEQDmxRKY/sUQMRrFEa0yxRNlSsURAWbFEnl+xRAxm
sURzbLFE0XKxREB5sUSmf7FEDIaxRHOMsUTZkrFEQJmxRKafsUQMprFEc6yxRNmysURAubFE
pr+xRAzGsURzzLFE0dKxRDfZsUSm37FEBOaxRHPssUTZ8rFEN/mxRKb/sUQMBrJEcwyyRNkS
skRAGbJEnh+yRAwmskRzLLJE0TKyREA5skSmP7JEDEayRGtMskTZUrJEQFmyRKZfskQMZrJE
c2yyRERzskQ3ebJEpn+yRASGskRzjLJE0ZKyRECZskSmn7JEDKayRHOsskTRsrJEQLmyRKa/
skQMxrJEc8yyRNnSskRA2bJEpt+yRAzmskRz7LJE2fKyRDf5skSm/7JEBAazRHMMs0TZErNE
NxmzRJ4fs0QMJrNEcyyzRNkys0RAObNEnj+zRAxGs0RrTLNE2VKzREBZs0SmX7NEBGazRHNs
s0TZcrNEQHmzRKZ/s0QEhrNEa4yzRNmSs0Q3mbNEpp+zRAyms0RzrLNE0bKzREC5s0Smv7NE
DMazRGvMs0TR0rNEN9mzRKbfs0QM5rNEc+yzRNHys0RA+bNE</AssayXData><AssayYData Points="900">OErWP7Xo1D/5yNM/serSP7iK0j+2ldE/8vjQP0n9zz9H3c8/tc7PP4zNzj+5L88/mq/OPwK8
zj821s0/rc7NP5XbzT9pgc4/oL7OP2lizj9bnc0/yZbOP0zizT8VB84/GPfNP6Q1zj/Ezs0/
3UPOP+Awzj/d080/94vNP6QVzj/6FM4/HFzNP3HhzT9tW84/MYnNP42Kzj+6Ac4//g/OP5QX
zj/zJc4/IZXOP5NWzj81xs0/SlXOP9ZGzj/a5c0/48vNP7qezj+Ok84/LsHOPzuEzj8ufc4/
9A3PPwADzz+DiM4/76XOP2Pszj+Yac4/q5TOPxPVzj+lpM4/nCfOP91Ezj+Jvs4/RvjOP0Gt
zj8RAc8/lKfPP4vozj/pks4/3VbPP4ifzz81Oc8/4OPOPzejzj/+Ec8/bM3PPzrfzj/Kgc4/
1SjPP+sPzz+dns8/gJzPP5Qgzz8V3s4/SYDPP+5Ezz87PtA/j5HPP/Jdzz+xgc8//5nPP35j
zz8+5s8/gp/PP8PUzz9U588/C1bQPwOMzz/r8c8/GMzPPwsi0D9ppM8/6WfQP8Qc0D91f88/
uvrPP2I40D/KUNA/R33PPxI80D+2qdA/81HQP+j3zz9S788/eHvQP4lH0D94lNA/efzPP2if
0D8h5c8/6MHQP9J70D+kHtA/HvrQP4uV0D+FLdA/LKXQPxvp0D//3tA/izzQP1k00T/Y7tA/
Na3QP7tI0T/dLNE/L8nQP1Mr0T/DsNA/q9jQPybc0D91GdE/7ePQP1IN0T/T99A/nW3RP8VO
0T+rXNE/20DRP5wV0T8WKNE/R23RPykN0T+2mNE/AtTRP5T30D/0odE/wzrRP3eQ0T8CddE/
yRnRP5wV0T8QL9E/O4jRPwk00T9u4NE/KwLSPyOT0T/XnNE/A5DRP08X0j/MEtI/p8DRP/CF
0T+ltdE/Ey7RP44U0j/nH9I/8szRPyNF0T9BiNE/2eTRP9vr0T9sI9I/vkTSP3Rh0j+99tE/
q0LSP2RZ0j9hxtE/CmzSP9YO0j+VcNI/MPXRPya60j+2Y9I/TBTSP3Qb0j960NI/HQPSP1q2
0j+Ia9I/qrvSP+XJ0j8/XNI/6FfSP3M50j9Wr9I/Hj7TP/5+0j+jg9I/8avSPx430z8P0dI/
7wrTP3FX0j9CVtI/B5nSP76X0j+XrtI/TgbTPyoE0z+UttI/RnfSP+Vk0j8K5dI/BCjTP5vk
0j9rqNI/mQ7TP4hF0z/RP9M/Q3jTP4X10j91YdM/Y+3SP7240j8QdNM/bPvSPxVu0z+aG9M/
kgXTPyTi0j/V/NI/TtnSPwR40z+jTdM/g4vTP+CC0z+C59M/z07TPyh60z+OP9M/0UTTP0xs
0z9KetM/cJjTP2NO0z8X29M/8YnTPwKQ1D/MSdQ/0tnTP4ME1D8Hl9M/m/fTPzcW1D9ev9M/
IaDTP9gA1D9cCtQ/8gDUPycw1D/d5NM/P0HUP5531D+kD9Q/f3rUP3rx0z8Y/NM/jTbUP9VR
1D+x09M/7srTP72w0z+sP9Q/ulbUP56B1D9MwdQ/rfbTPy241D/8dtQ/nOrTPyR01D9Wq9Q/
E5HUP02O1D+TjtQ/c7LUPz6j1D94nNQ/xonUP4+I1D+e0tQ/OybVPyeW1D9+xNQ/9V3UP8qp
1D+Ia9Q/6tzUPzV21D/8oNQ/CwDVP9Bs1T9EMNU/IczUPwkH1T/PVtU/9T/UP8DF1D+7ltQ/
9QvVP0YG1T+jx9Q/BfrUPwDQ1D/n/dQ/LgrVP3Xy1D8Z9dQ/glbVP6lv1T9KJNU/tTjVP3oH
1T/zHNU/BEvVPxBi1T+o6NQ/NPPUP8Zs1T+JOtU/aWXVP3qy1T/IYdU/2lPVP2VD1T/6WNU/
03vVP5Qk1j+fJtU/XQbVP5Vt1T8BItU/HXjVPzem1T9gRNU/EbHVPwKI1T9V9tU/OrjVP8Gz
1T/57NU/KvjVP8jb1T+t49U/jo/VP0Hx1T/BuNU/sMjVPzZT1j8pKNU/KW3VP8C/1T/W/NU/
5OrVPztf1j9dW9Y/FXHWP8uD1T/oBtY/9PrVP1i91T9zMdY/MejVP9Ig1j/83tU/1a3VP78P
1j8ahNY/9bvVP6n81T+AuNY/nbTWP2iQ1j9JPNY/ZrvVPxPn1T9iBtc/NkfWP0+21T8A0tY/
iybWP65F1j9Dc9Y/cpTWP7M01j9OJdc/p1HWP0at1j+v+tY/7mzWP/lG1z8MU9Y/98bWP5Ut
1z8esNY/cyzXP2vq1j9A+9Y/HOPWP5DF1j/qydY/36zWPwXT1j/Oy9Y//uzWP5vk1j+Df9Y/
hljXP/OW1j8h2dY/rFHXP9AL1z+8J9c/gWjXP/BF1z80cNc/n4fXP/Zq1z936dY/twzXPzMD
1z89Hdc/d1bXP0w81z8+htc/t5rXP+UE1z/ACdc/8QLXPzY71z8bKtc/1CfXP7xo1z+3Tdc/
mk7XP7WZ1z/dZNc/rV/XP/nc1z9ALNc/sl3XPwqL1z8yo9c/oSzYPxCv1z8oktc/V97XP/iB
1z/Yw9c/+fzXP+ai1z+gidc/Im7XP65Z2D/ud9c/4vzXP6Cf1z9CFtg/BFHXP5c32D+UI9g/
iPXXP4jM1z9wX9g/JkfYP4Az2D+RKNg/NhnYP+BP2D/dHtg/TkTXPyo42D83R9g/dWzYP1z4
1z/3mdg/O8HXP1MV2D+/Fdg/p//XP1yF2D9iEdg/r3DYP7M52D/voNc/eVnYP0RX2D9CtNg/
kdnXP2Bp2D+ns9g/akvYP6hu2D+Zjdg/R2XYP9tU2D8U3Nc/tsXYP/fu1z9WZNg/GO/XPxBU
2D/Rvdg/OWzYP6652D9wbtg/iqbYP8MQ2T+ef9g/jMvYP4wb2T+06Ng/RuzYP7iz2D9fstg/
4FvYP8S52D+/R9g/LdzYP97X2D+FENk/0KTYP1y72D9n5dg/znTYP3/e2D8KDNk/S/DYP/Ae
2T9O1tg/kXnYP7V22T+zvtk/hOvYP8i12D9w09g/tjPZPzRH2T8Qntk/j4nZP7tx2T+zH9k/
BqXYPxAz2T/qBdk/tdDYP1gX2T/Dv9g//HXZP4Zz2T+ws9k/KLfYPzbT2D9fldk/hjvZPx2h
2T94r9k/AkXZP7pV2T+HxNk/F8HYP/Q52T8Sbdk//rrZPxxo2T9pktk/qMHZP9t02T9la9k/
KkXZP9aV2T/YYNk/+ezZP4zP2T8N4dk/SKHZP9yz2T9Rudk/UtzZP08d2j+bI9o/T7nZP138
2T9rvtk/gkHaP1zs2T8Autk/50LaP+zo2T/uxtk/QQXaPwwh2j9BXtk/oSLaP1Vf2j+l9do/
i8nZP1CI2j+sh9o/k8HZPwuL2j+g9tk/qy3aP8Ec2j/kito/Y6faP86q2j8wkNo/lwHaPwyO
2j+HOto/J0baP9Z42j+PYto/5onaP+dy2j+ri9o/1FzaP5tj2j+kBNo/nvvZP6Uc2j+hTNo/
+ojaPx+B2j9peto/z+PaP0yi2j82ANo/ISXbP9qy2j8C29k/CHvaP32N2j/endo/1LraPwsX
2j8iu9o/juLaP39j2j9Ooto/Q7XaP+032z+zpto/VfLaP/Qh2z9Rzto/zJXbP4/i2j8+v9o/
u/XaP9ja2j9t99o/Dx7bP2QI2z8weNo/rYvaPx9c2z+Q0do/UTzbP+Qj2z/xB9s/sxXbP8Z4
2z8OMts/SfXaP94G2z+/Gds/dObaPzr82j9KQ9s/HmzbPwL/2j9lDts/+xzbPxro2j+4bds/
N9PaPw/w2j/q2to/EDTbP8pf2z+TTNs/bTfbP7eA2z8BA9w/ACPbPz/f2j/HJNs/bnbbP0pq
2z/7x9s/nNTbP+1C2z9gYNs/EyrcP4Or2z8W89s/HfvbP14t3D+zGNw/CN3aPxjA2z+JPts/
iNDbPwt42z/3sNs/70rbP9Pt2z9Pm9s/nfPbP52Q2z/V5ds/ENfbPxAj3D+2ENw/aijbPwo3
3D/Sk9w/bGTcP5rH2z/6i9s/MJjbPwnh2z8BG9w/3N/bP5Ew3D9qgds/JqbbP+tJ3D/P9ts/
hQLcP/xy3D/FUNw/8B/cP/QF3D/3+ds/XyTcPw9h3D/OJtw/MvPbPwJT3D+bfNs/SobcP8r8
2z9VoNw/EfnbP4//2z+DBNw/9WTcP5KP3D9zf9w/epLcP+aB3D/Dldw/nT7cPw792z9qr9w/
JvHcP3b53D8Z8dw/eELcPzmV3D8aC9w/7dbcP9yK3D/9ZN0/Y73cP7HA3D8E4dw/P87cP5la
3D/jrNw/wBTdP2O+3D+vvNw/UYvcP64A3T+WXtw/DsvcP2sM3T+Wmtw/xl7dP41N3D8LGN0/
FMjcPwHy3D93o9w/VVHdP50R3T9sadw/vKLcP59S3T8NBt0/2IndP5YN3T+uXN0/rz7dPxlX
3T+evNw/arncPyoj3T96wNw/lfPcP2oq3T91Qt0/9QvdP6ra3D9eWd0/m+vcP+943D+vFN0/
FSTdPwbS3T+Pctw/2w7dP5af3T9HF94/E4jdP15J3T8Dh90/5tDdP/Pn3D93L90/sLXdP1xI
3T9et90/ZjXdP2xT3T90gt0/sazdPwAW3j+Mft0/5UDdP7mQ3T+K4d0/VPzdPz+h3T/0tt0/
mIPdPxwS3j9wvN0/KZfdP8QN3j/FDt4/873dPy413T+el90/1uLdPzg43T/det0/w4DdP4sl
3j/+4t0/kzLePw5L3T/H9t0/qUTdPz5C3j+enN0/R53dPxGK3T9i0t0/377dPxEl3j8BhN0/
I/jdP+wE3j9dwt4/WxXeP4sk3j8s7N0/umHeP8nV3T9WQ94/</AssayYData></Step><Step><CommonData><SampleLocation>1</SampleLocation><SampleID></SampleID><SampleGroup></SampleGroup><SampleInfo></SampleInfo><SampleRow>C</SampleRow><SamplePlate>1</SamplePlate><WellType>BUFFER</WellType><Concentration>-1</Concentration><ConcentrationUnits>µg/ml</ConcentrationUnits><MolarConcentration>-1</MolarConcentration><MolarConcUnits>nM</MolarConcUnits><MolecularWeight>-1</MolecularWeight><Temperature>25</Temperature><StartTime>1774568</StartTime><AssayTime>180</AssayTime></CommonData><FlowRate>600</FlowRate><StepType>DISASSOC</StepType><StepName>Dissociation</StepName><StepStatus>OK</StepStatus><ActualTime>179.999</ActualTime><CycleTime>0.2</CycleTime><AssayXData Points="900">rv+zRAwGtERzDLRE2RK0REAZtESeH7REDCa0RGsstETZMrREQDm0RKY/tEQMRrREc0y0RNlS
tETTWbREpl+0RAxmtERzbLRE2XK0REB5tESmf7REDIa0RHOMtETZkrREN5m0RKaftEQMprRE
c6y0RNmytERAubREtr+0RAzGtERzzLRE2dK0REDZtESm37REDOa0RHPstETZ8rREQPm0RJ7/
tEQMBrVEcwy1RNkStURAGbVEph+1RAQmtURzLLVE2TK1RDc5tUSmP7VEDEa1RGtMtUTZUrVE
N1m1RKZftUQMZrVEc2y1RNlytURAebVEnn+1RAyGtURzjLVE2ZK1RECZtUSmn7VEDKa1RHOs
tUTZsrVEQLm1RJ6/tUQMxrVEc8y1RNnStUQ32bVEpt+1RAzmtURz7LVE0fK1RED5tUSm/7VE
DAa2RHMMtkTRErZEQBm2RKYftkQEJrZEayy2RNkytkQ3ObZEpj+2RAxGtkRzTLZEjVO2RDdZ
tkSmX7ZEDGa2RHNstkTZcrZEQHm2RJ5/tkQMhrZEa4y2RNGStkRAmbZEnp+2RAymtkRrrLZE
0bK2REC5tkSmv7ZEDMa2RHPMtkTZ0rZEN9m2RKbftkQM5rZEc+y2RNHytkQ3+bZEpv+2RAwG
t0RzDLdE2RK3REAZt0SmH7dEDCa3RHMst0TRMrdEQDm3RKY/t0QMRrdEc0y3RNFSt0Q3WbdE
pl+3RAxmt0RrbLdE2XK3REB5t0Sef7dEDIa3RGuMt0TZkrdEN5m3RJ6ft0QMprdEc6y3RNmy
t0RAubdEpr+3RATGt0RzzLdE0dK3RDfZt0Sm37dEBOa3RHPst0TR8rdEN/m3RKb/t0QEBrhE
awy4RNkSuERAGbhEph+4RAwmuERzLLhE2TK4REA5uESeP7hEBEa4RGtMuETZUrhEUFm4RKZf
uEQMZrhEa2y4RNlyuEQ3ebhEpn+4RAyGuERrjLhE2ZK4RD6auESen7hEBKa4RHOsuETRsrhE
QLm4RJ6/uEQMxrhEa8y4RNHSuERA2bhEnt+4RATmuERr7LhE0fK4RDf5uESm/7hEDAa5RGsM
uUTRErlEQBm5RJ4fuUQEJrlEcyy5RNkyuURAOblEnj+5RARGuURzTLlE0VK5REBZuUSmX7lE
DGa5RGtsuUTRcrlEN3m5RJ5/uUQMhrlEa4y5RNmSuUQ3mblEpp+5RAymuURrrLlE2bK5RDe5
uUSmv7lEDMa5RHPMuUTR0rlEN9m5RKbfuUQE5rlEc+y5RNHyuURA+blEpv+5RAQGukRrDLpE
0RK6REAZukSmH7pEBCa6RHMsukRMM7pENzm6RKY/ukQMRrpEa0y6RNlSukQ3WbpEpl+6RAxm
ukRzbLpE2XK6RDd5ukTff7pEDIa6RGuMukTZkrpEN5m6RKafukQMprpEa6y6RNGyukQ3ubpE
nr+6RATGukRzzLpE0dK6RDfZukSm37pEDOa6RHPsukTR8rpEN/m6RKb/ukQMBrtEawy7RNkS
u0RAGbtEph+7RAwmu0RrLLtE2TK7REA5u0SmP7tEDEa7RHNMu0TZUrtEQFm7RKZfu0QEZrtE
c2y7RNlyu0RAebtEpn+7RASGu0RzjLtE2ZK7RDeZu0Sen7tEDKa7RHOsu0TZsrtEQLm7RJ6/
u0QMxrtEa8y7RNHSu0RA2btEpt+7RAzmu0Rr7LtE0fK7RED5u0Sm/7tEDAa8RGsMvETRErxE
QBm8RJ4fvEQEJrxEcyy8RNkyvERAObxEnj+8RARGvERzTLxE2VK8RDdZvESeX7xEDGa8RHNs
vETRcrxEQHm8RKZ/vEQMhrxEa4y8RNmSvEQ3mbxEpp+8RASmvERzrLxE0bK8REC5vESmv7xE
DMa8RGvMvETZ0rxEQNm8RJ7fvEQM5rxEa+y8RNHyvEQ3+bxEnv+8RAQGvURrDL1E0RK9RDcZ
vUSeH71EBCa9RHMsvUTZMr1ENzm9RJ4/vUQERr1Ea0y9RNFSvURAWb1Enl+9RARmvURzbL1E
2XK9REB5vUSef71EBIa9RGuMvUTZkr1EQJm9RKafvUQMpr1Ec6y9RNmyvUQ3ub1Enr+9RAzG
vURrzL1E2dK9RDfZvUSe371EBOa9RGvsvUTR8r1EUPm9RJ7/vUQEBr5Eawy+RNkSvkQ3Gb5E
nh++RAQmvkRrLL5E0TK+RDc5vkSeP75EDEa+RGtMvkTZUr5EQFm+RJ5fvkQEZr5Ea2y+RNFy
vkQ3eb5Enn++RASGvkRrjL5E0ZK+RDeZvkSen75EBKa+RGusvkTRsr5EQLm+RJ6/vkQExr5E
a8y+RNnSvkQ32b5Ent++RAzmvkRr7L5E0fK+RDf5vkSm/75EBAa/RHMMv0TREr9ENxm/RKYf
v0QEJr9Ecyy/RNkyv0RAOb9Enj+/RAxGv0RrTL9E0VK/RDdZv0SeX79EDGa/RGtsv0TRcr9E
N3m/RJ5/v0QEhr9Ea4y/RNmSv0RAmb9Epp+/RASmv0RrrL9E0bK/RDe5v0Sev79EBMa/RHPM
v0TR0r9EN9m/RJ7fv0QM5r9Ec+y/RNHyv0Q3+b9Env+/RAQGwERrDMBE0RLARDcZwESeH8BE
BCbARGsswETZMsBENznARKY/wEQERsBEa0zARNFSwEQ3WcBEnl/ARAxmwERzbMBE0XLARDd5
wESef8BEDIbARGuMwETRksBEN5nARJ6fwEQEpsBEa6zARNGywEQ3ucBEnr/ARATGwESDzMBE
0dLARDfZwESm38BEBObARGvswETZ8sBEN/nARJ7/wEQMBsFEawzBRNESwUQ3GcFEnh/BRAQm
wURrLMFE2TLBRDc5wUSeP8FEBEbBRHNMwUTRUsFEQFnBRJ5fwUQEZsFEa2zBRNlywUQ3ecFE
nn/BRASGwURrjMFE0ZLBRECZwUSen8FEBKbBRGuswUTZssFEN7nBRJ6/wUQExsFEa8zBRNnS
wURA2cFEx9/BRATmwURr7MFE0fLBRDf5wUSm/8FEBAbCRGsMwkTREsJENxnCRJ4fwkQEJsJE
ayzCRNkywkQ3OcJEnj/CRCVGwkRrTMJE0VLCRDdZwkSeX8JEBGbCRGtswkTRcsJEN3nCRKZ/
wkQEhsJEc4zCRNGSwkRAmcJEnp/CRASmwkRzrMJE0bLCREC5wkSmv8JEBMbCRGvMwkTR0sJE
QNnCRJ7fwkQE5sJEc+zCRNHywkQ3+cJEnv/CRAQGw0RrDMNE0RLDRDcZw0SeH8NEBCbDRGss
w0TRMsNENznDRKY/w0QMRsNEa0zDRNFSw0Q3WcNEnl/DRARmw0RrbMNE2XLDRDd5w0Sef8NE
BIbDRGuMw0TRksNEN5nDRJ6fw0QEpsNEc6zDROGyw0RIucNEnr/DRAzGw0RzzMNE0dLDRDfZ
w0Se38NEDObDRGvsw0TR8sNEN/nDRKb/w0SHBsREawzERNESxERAGcREph/ERAwmxERrLMRE
2TLERDc5xESmP8REDEbERGtMxETRUsREQFnERJ5fxEQdZsREc2zERNFyxERAecREnn/EROqG
xERzjMRE0ZLERECZxESmn8REDKbERHOsxETRssREN7nERKa/xEQVxsREc8zERNHSxERA2cRE
pt/ERAzmxERz7MRE2fLERED5xESm/8REDAbFRHMMxUTZEsVEQBnFRKYfxUQMJsVEiyzFRNky
xURAOcVEpj/FRAxGxURzTMVE2VLFREBZxUSmX8VEDGbFRHNsxUTZcsVEeXnFRKZ/xUQMhsVE
c4zFRNmSxURxmcVEpp/FRAymxURzrMVE2bLFREC5xUSmv8VEDMbFRHPMxUTZ0sVEQNnFRKbf
xUQM5sVEc+zFRNnyxURA+cVEpv/FRAwGxkRzDMZE2RLGREAZxkSmH8ZEDCbGRJQsxkTZMsZE
QDnGRKY/xkQMRsZEc0zGRNlSxkRAWcZEpl/GRAxmxkRzbMZE2XLGREB5xkSmf8ZEDIbGRHOM
xkTZksZEQJnGRKafxkQMpsZEc6zGRNmyxkRAucZEnr/GRAzGxkQnzcZE2dLGREDZxkSm38ZE
DObGRHPsxkTZ8sZEQPnGRKb/xkQMBsdEcwzHRNkSx0RAGcdEph/HRAwmx0RzLMdE2TLHREA5
x0SmP8dEDEbHRHNMx0TZUsdEQFnHRKZfx0QMZsdEc2zHRNFyx0RAecdEpn/HRAyGx0RzjMdE
2ZLHRECZx0Sen8dEDKbHRHOsx0TZssdEQLnHRKa/x0QMxsdEc8zHRNnSx0RA2cdEIeDHRATm
x0Rz7MdE2fLHRED5x0Sm/8dEDAbIRHMMyETZEshEQBnIRKYfyEQMJshEcyzIRNkyyERAOchE
nj/IRARGyERzTMhE0VLIREBZyESmX8hEDGbIRGtsyETZcshEQHnIRKZ/yEQMhshEc4zIRNmS
yERAmchEpp/IRAymyERzrMhE2bLIREC5yESmv8hEDMbIRHPMyEQC08hEQNnIRJ7fyEQM5shE
c+zIRNnyyERA+chEpv/IRAwGyURzDMlEVBPJREAZyUSmH8lEDCbJRHMsyUTZMslEQDnJRKY/
yUQERslEc0zJRNlSyURAWclEpl/JRARmyURzbMlE2XLJREB5yUSmf8lEDIbJRHOMyUTZkslE
QJnJRJ6fyUQMpslEc6zJRNmyyURAuclEpr/JRAzGyURzzMlE2dLJREDZyUSm38lEDObJRGvs
yUTZ8slEQPnJRKb/yUQEBspEcwzKRNkSykRAGcpEph/KRAQmykRrLMpE2TLKREA5ykSeP8pE
BEbKRGtMykTZUspEQFnKRKZfykQMZspEa2zKRNlyykRAecpE</AssayXData><AssayYData Points="900">2nPcP0iS3T9APN4/GS7fP2Z34D80wuE/mWHiP9J14j9opeM/Ms/kP3qh5D8oYuU/tCblPxIt
5T8Rr+U/OLbmP9En5j/AMeY/krnmPxmF5j+Z5+Y/wADnPzVp5z8h0OY/hlXnP4BX5z9+FOc/
WFTnPwBB5z+Bl+c/nKvnP1x55z882ec/I7nnP8+05z/hnec/QrPnP3Pd5z/FmOc/Y1LnP+n/
5z9Is+c/G93nPzko6D/j0uc/uKXnP6LL5z+CAec/FpDnPx7E5z/7OOg/OxHoPyw96D/Q6Oc/
5AXoPygv5z+a5ec/+bjnPxRO5z9dpec/j+vnPxy95z+Npuc/3/jnPzSO5z9QLOg/NyzoPzWc
5z8S7+c/MqbnP5mt5z+/mOc/pVrnP7PN5z9+qec/mlPoP4i35z/X3ec/7NHnP2wM6D9aPOg/
itHnPzd85z+vrec/cFnoP2x25z9Cmec/9uznPzB75z+t9+c/+dLnP8IO6D+plec/UwPoP6Em
6D8EEug/hSnoP42g5z9Q9+c/xNTnPyKN5z8bLOg/6lHoP87Z5z/jfuc/KprnP9Xm5z/R2uc/
UhzoP0Kt5z8Ltec/gmLoP9Fi5z8wvec/1+7nP5Yh6D/fROg/8wHoPyLd5z91K+g/MTvoP8cJ
6D9SXec/6PrnP2P05z/Igeg/+PfnP40E6D+Wpec/eMHnP7o16D8NSug/aRToP9Da5z+Gfuc/
CkXoP2iL6D9q3ec/yUroP1eV6D+Fyec/0/bnP3cX6D9c2ec/U47nPz3V5z/Bnec/A97nP5Rq
6D+jhuc/BBnoP/c26D+IHug/Op/oP7Px5z9nEOg/+33nP3556D/Cqec/wRHoPy/85z9Hyuc/
QP3nP2+95z8pN+g/oevnP1zb5z/JCOg/6a3oPw+Y5z81xec/dm3oPxkx6D+ybOg/i3/oP+M7
6D/fNug/XEroP3xj6D/uF+g/1g3oP/wN6D+wE+g/JrvnP78g6D+O0Oc/GW7oPzki6D83pug/
CRvoP0y46D9pwOc/6RLoP6+U5z/ZIOg/iWXoP9556D/jheg/s+foP/H15z+Qpeg/DuPnP8/5
5z9hb+g/XR/oPyFX6D+vD+g/SjboPz8+6D/cieg/s0joPwz15z81T+g/LBboPzZ56D8lLOg/
gzXoP1ll6D8Oh+g/YtDnP0FU6D9KU+g/N8bnP20h6D+axeg/odTnP2HN5z+8T+g/db7nP5Od
6D9Pwug/whnoPzo76D/ihug/1hroP4Tt5z9CEOg/FJjoP9eA6D9p2+c/2S/oP+MJ6D8e3ug/
DDToP1k/6D/H0Og/6sTnPw1/6D/Clug/5EPoP5xP6D+gYeg/pGToP5Ln6D/x2+c/LLToP0dJ
6D/wk+g//63oP/ur6D88Qug/hxToP1EV6D8hR+g/R2zoPwxV6D/xA+g/GvjnPyEn6D/+oeg/
ug3oP0xY6T+Lqug/wZToP0x36D/16ug/xmLoP3426D84nug/ujjpP3Dg5z9HgOg/xyboPwOf
6D/IIug/b+PnPw+Y6D8lpug/1rjoP1jD6D8Mh+g/LbvoP9IZ6D/R1eg/Wr/oP/eD6D+J8+g/
E5XoP7Mu6D9+I+g/O+ToPwg56T90rug/4qroP3+46D95POk/YRLpP2RE6D/JyOg/0cboP54l
6T/Ajeg/McvoP4zF6D9w1ug/krHoP/0+6D+OCuk/wvHoPx2I6D8Zp+g/J9joPxlw6D/wWeg/
uI/oP72x6D/Gleg/tXXoP1uD6D8iiOg/60joP9W76D8U7Og/29XoP1u+6D+lo+g/zq7oP8Cx
6D8LnOg/5cnoPwP/6D9MCek/7gnpP8Po6D+CMek/sOPoP4IL6T8O7Og/oNnoPxm26D/XyOg/
38zoP6Wk6D/xuug/96joPyKP6D9qPuk/e9boP2M16D+yyug/JdjoPzqd6D8dKOk/wLfoP5a7
6D+7+ug/f1DoP7nA6D+eBOg/OJfoPxip6D/xVOk/3uPoPzpP6D+l3ug/zX3oP6YT6T+i5eg/
8wXpP9/86D+26eg/2ZvoP3ps6D8cZOg/DpboP6MF6T838eg/kHDpP8Gy6D9xqeg/7d/oP5nw
6D+VT+k/l9noPzsD6T9KNOk/B8/oPwXD6D8Udug/WJroP1xa6T9+Wug/oeLoP/Ac6T8Y/ug/
gpzoP8Zc6T/G4eg/K0TpP59/6T9vp+g/PHfpP5nA6D98weg/BejoPyWM6D98fuk/qAnpP0bu
6D/Yqek/nWjpPx4D6T9T0Og/xx3pP67l6D/tiOk/PR7pPzrt6D9oJOk/keroP9wg6T+Xiuk/
aCTpP+oA6T+3Huk/BKzoP5126T/dN+k//NToP6WL6T9gCuk/OwnpPyo66T/vQOk/tkPpP6YJ
6T8E1eg/kb3oP3Bw6T9Tneg/fyfpP8qx6D/g/Og/29PoP9qn6T9uZek/k6HoP66P6T+/fuk/
AhPpP1Zt6T/ZQek/c23pPzhn6T8Q4ug/uzDpP8g06T9Deek/qHfpPxBE6T+2dOk/9yTpP3zw
6D/XXuk/tT7pP/Tt6D+w5+g/033pPzcT6T8Cwug/rzHpPy506T/2v+g//TLpP6BR6T8tauk/
81rpP6eR6T/zyug/0FXpPyNu6T/0ROk/OGfpP8T86D8HwOg/eTbpPzBf6T+CL+k//iXpP9Jo
6T8RLOk/A7LpPwA16T9pw+k/R27pP0f26D/AJek//NPpP+tj6T+U/+k/9RHpPwZ36T8cgek/
lwnqP4Qt6T8/cek/AGXpPxPf6T+SWOk/hJHpPyod6T8qV+k/czDqP4UK6j+KQOk/3QPqPzUx
6T+6Tuk//2HpP5OL6T91X+k/zEfpP4Rf6T9zl+k/zGTpP+dt6T+jiek/aWfpP4QW6T+nJOk/
ZO3pP8mp6T9eDeo/VRjqP5Zg6T9ZROk/WZzpP0SG6T84++k/cRbqP6kz6T80M+k/PfPpP4A2
6j8NFuo/AXrpP3np6T9Xsuk/0m7pPxvQ6T8DX+k/UafpP0dI6T9uY+k/cLPpP+hQ6T+BS+k/
whfqP0lv6T/Nrek/x4DpP2yO6T/tw+k/urTpP4XS6T/Jauk/OrnpP3Cz6T8QiOk/i/vpPwqs
6T+qIOo/9frpP1Ke6T+bE+k/kd3pP0FK6j/L/uk/gNbpPzz36T9QQek/aofpP1xo6T/OEuo/
QlHqP5BO6j8ngOk/GZLpPy056j/3+uk/Um/pP9XQ6T9SReo/ob/pP5fF6T9nIOo/SAjqPxYA
6j/15uk/IbbpPySr6T8Z7uk/xzfqP0bh6T+v++k/esnpP6rB6T9Jguk/G6vpPyqm6T/O3+k/
VOLpPxcg6j/Rvek/OMDpP3726T+9y+k/1RDqPxC86T+snuk/e/jpP3gp6j9n3uk/RUPqP8Jd
6j/Gyuk/LN3pPzF36T9jEeo/WETqP+5X6j8sz+k/UMzpP65+6j+iH+o/tlTqPzol6j8Muuk/
LjjqP8W46T+Mruo/7+bpPy6q6T8Amek/CbnpP9d66j9K4ek/xqXqPxwg6j+BBeo/MTTqPxgc
6j/1M+o/SZrqP4gE6j+aKOo/vNHpPyxl6j/A6Ok/MYvqP2Jb6T/lGeo/tpDqP/6w6T8da+o/
2w/qPzhQ6j+uPuo/KDnqP1YI6j+YFeo/BMPpP1Ez6j8afuo/yY3qP4B26j+WnOo/bz3qP61L
6j+MROo/rNjpP4dm6j/RXeo/pxDqP9oD6j8nJuo/+4fqP5+N6T8P+uk/RmrqP0O26j/mSeo/
7sLqPxOV6j8Bk+o/X4HqP+VL6j8fY+o/b4TqP89J6j/jKeo/Vy3qP1Qn6j8Y6+k/l6XqPwmu
6j+y6+k/iWfqP9v56T90B+o/2gbqP75A6j8cYuo/npDqP72U6j+Dwuo/QeLpPyBS6j8KPeo/
ikDqP7ji6T8vw+o/Z8jqP38B6j9+fuo/fyzqP7Ae6j/r5uk/wq3qP4l76j+MG+o/Kz3qP3hq
6j/Fb+o/NX3qPzdq6j/qY+o/rnjqPw5D6j+4T+o/lTLqPxS76j8Zb+o/mbfqPySH6j/RQOo/
2KHqP3cw6j+TL+o/TK7qP4Zm6j/Fqeo/ZGHqP5js6j90Beo/a5HqP1GV6j81V+o/JDvqP0FJ
6j+qq+o/k2/qPyqz6j8+xuk/KxvqP9DA6j9d8uo/bRjqPwHK6j/+kOo/3ETqP+2h6j8scuo/
D8HqP8mK6j/6H+s/MwnrP/6+6j+kE+s/mjHrP52u6j/cpuo/iGHqP4OE6j/hZ+o/NZPqPwfE
6j/QW+o/LDrrPzs06z/GiOo/xlfrPzBd6j+22Oo/gcDqP5C86j/IuOo/dGLqP33V6j8un+o/
sH/qP8o76z8E+Oo/01PqP0C56j/w1Oo/sYnqPyoJ6j9zv+o/lFHrP7376j/zP+s/hgHrP31Y
6j+wm+o/CvXqP6e66j99qeo/JtnqPz6D6j/sc+o/9KLqP0+76j8tQes/GwzrP/Kd6j/p7+o/
8IfqP2316j+vfeo/81rqP/bl6j9pxOo/NufqPx5y6z9Q3+o/RtvqP8zh6j8lu+o/KjrrPy1K
6z8vyOo/QxjrP2be6j/yx+o/ltvqP6jf6j9SFes/ISbrP0Ce6j//KOs/BhfrP/t06z9k3+o/
42rrP8eX6j++Qes/qEzrPz566z92t+o/yMDqP61s6z+FgOs/05nqP9uI6j+wQOs/rkzrP61z
6j9tVes/zQTrP5uS6z/NlOs/xlLrP9vg6j+AsOo/JejqP+Jr6z9BHus/wgfrP8oJ6z8USOs/
JwPrP1LK6j8q+eo/lcLqP3tm6z96WOs/a97qP6pd6z/L6+o/</AssayYData></Step><Step><CommonData><SampleLocation>11</SampleLocation><SampleID></SampleID><SampleGroup></SampleGroup><SampleInfo></SampleInfo><SampleRow>C</SampleRow><SamplePlate>1</SamplePlate><WellType>REGENERATION</WellType><Concentration>-1</Concentration><ConcentrationUnits>µg/ml</ConcentrationUnits><MolarConcentration>-1</MolarConcentration><MolarConcUnits>nM</MolarConcUnits><MolecularWeight>-1</MolecularWeight><Temperature>25</Temperature><StartTime>1963805</StartTime><AssayTime>5</AssayTime></CommonData><FlowRate>1000</FlowRate><StepType>KREGENERATION</StepType><StepName>Regeneration</StepName><StepStatus>OK</StepStatus><ActualTime>5.00005</ActualTime><CycleTime>0.2</CycleTime><AssayXData Points="25">pn/KRASGykRrjMpE2ZLKRDeZykSmn8pEBKbKRGusykTZsspEN7nKRJ6/ykQExspEa8zKRNHS
ykQ32cpEnt/KRAzmykRz7MpE0fLKRDf5ykSe/8pEBAbLRGsMy0TREstEQBnLRA==</AssayXData><AssayYData Points="25">S88YwBzYKMCQYTHATW03wN4RO8CM6z7A32ZCwMWfRMA/wEbAevNIwE3oSsDraEzAIEBOwMpu
T8Cv0VDAHRlSwMwcU8BdL1TAV1NVwDgcVsBnllbAWqNXwEF2WMBZLVnAaIhZwA==</AssayYData></Step><Step><CommonData><SampleLocation>12</SampleLocation><SampleID></SampleID><SampleGroup></SampleGroup><SampleInfo></SampleInfo><SampleRow>C</SampleRow><SamplePlate>1</SamplePlate><WellType>NEUTRALIZATION</WellType><Concentration>-1</Concentration><ConcentrationUnits>µg/ml</ConcentrationUnits><MolarConcentration>-1</MolarConcentration><MolarConcUnits>nM</MolarConcUnits><MolecularWeight>-1</MolecularWeight><Temperature>25</Temperature><StartTime>1980079</StartTime><AssayTime>5</AssayTime></CommonData><FlowRate>1000</FlowRate><StepType>KREGENERATION</StepType><StepName>Regeneration</StepName><StepStatus>OK</StepStatus><ActualTime>4.99895</ActualTime><CycleTime>0.2</CycleTime><AssayXData Points="25">ph/LRAwmy0RrLMtE0TLLRDc5y0SeP8tEBEbLRHNMy0TRUstEN1nLRJ5fy0QVZstEa2zLRNFy
y0Q3ectEnn/LRAyGy0RrjMtE0ZLLRECZy0Smn8tEBKbLRHOsy0TRsstEN7nLRA==</AssayXData><AssayYData Points="25">zOjoPts8/D5IHgY/xTsNP5SJET9XthU/KFIbPwlSHD88oyA/ZT4jP1RrJD+Msyc/XlAqPwmZ
Kj9iRy0/GLUtP800MD+FgDA/ANIwPzyqMj9VijQ/4hQ2P1ftNT8nvTc/emc3Pw==</AssayYData></Step><Step><CommonData><SampleLocation>11</SampleLocation><SampleID></SampleID><SampleGroup></SampleGroup><SampleInfo></SampleInfo><SampleRow>C</SampleRow><SamplePlate>1</SamplePlate><WellType>REGENERATION</WellType><Concentration>-1</Concentration><ConcentrationUnits>µg/ml</ConcentrationUnits><MolarConcentration>-1</MolarConcentration><MolarConcUnits>nM</MolarConcUnits><MolecularWeight>-1</MolecularWeight><Temperature>25</Temperature><StartTime>1996147</StartTime><AssayTime>5</AssayTime></CommonData><FlowRate>1000</FlowRate><StepType>KREGENERATION</StepType><StepName>Regeneration</StepName><StepStatus>OK</StepStatus><ActualTime>5.00005</ActualTime><CycleTime>0.2</CycleTime><AssayXData Points="25">nb/LRAPGy0RqzMtEO9PLRDfZy0SV38tEA+bLRGrsy0TI8stEN/nLRJX/y0QDBsxEagzMRNAS
zEQ3GcxEnR/MRAMmzERiLMxE0DLMRC45zESdP8xEA0bMRGJMzETQUsxEN1nMRA==</AssayXData><AssayYData Points="25">eBw5wD/cQ8Ame0nAkANNwGp1T8A4S1HAgwRTwMdNVMCG4FXA1OtWwC7LV8C2aFjALsRZwE6B
WsAaJFvAx/RbwOVoXMA54VzArXldwHMRXsAQk17AQS1fwLiwX8A7qV/AugNgwA==</AssayYData></Step><Step><CommonData><SampleLocation>12</SampleLocation><SampleID></SampleID><SampleGroup></SampleGroup><SampleInfo></SampleInfo><SampleRow>C</SampleRow><SamplePlate>1</SamplePlate><WellType>NEUTRALIZATION</WellType><Concentration>-1</Concentration><ConcentrationUnits>µg/ml</ConcentrationUnits><MolarConcentration>-1</MolarConcentration><MolarConcUnits>nM</MolarConcUnits><MolecularWeight>-1</MolecularWeight><Temperature>25</Temperature><StartTime>2012409</StartTime><AssayTime>5</AssayTime></CommonData><FlowRate>1000</FlowRate><StepType>KREGENERATION</StepType><StepName>Regeneration</StepName><StepStatus>OK</StepStatus><ActualTime>5.00005</ActualTime><CycleTime>0.2</CycleTime><AssayXData Points="25">nV/MRANmzERqbMxEyHLMRC55zESdf8xE+4XMRGKMzETIksxEN5nMRJWfzET7pcxEaqzMRNCy
zEQ3ucxEnb/MRAPGzERqzMxE0NLMRDfZzESl38xE++XMRGLszETI8sxEN/nMRA==</AssayXData><AssayYData Points="25">ymjjPpV39D6z6wQ/l7MKP6AUED+mihQ/1rcYP4NgGz9RKB4/WQghP6KiIj+f2iU/888mP7BE
KT9Zpio/moIsP68mLj+ZIy8/nRwwP/0kMj/brTI/wtQzP618ND8q9jU/D1s2Pw==</AssayYData></Step><Step><CommonData><SampleLocation>11</SampleLocation><SampleID></SampleID><SampleGroup></SampleGroup><SampleInfo></SampleInfo><SampleRow>C</SampleRow><SamplePlate>1</SamplePlate><WellType>REGENERATION</WellType><Concentration>-1</Concentration><ConcentrationUnits>µg/ml</ConcentrationUnits><MolarConcentration>-1</MolarConcentration><MolarConcUnits>nM</MolarConcUnits><MolecularWeight>-1</MolecularWeight><Temperature>25</Temperature><StartTime>2028471</StartTime><AssayTime>5</AssayTime></CommonData><FlowRate>1000</FlowRate><StepType>KREGENERATION</StepType><StepName>Regeneration</StepName><StepStatus>OK</StepStatus><ActualTime>5.00005</ActualTime><CycleTime>0.2</CycleTime><AssayXData Points="25">nf/MRAMGzURqDM1E0BLNRDcZzUSlH81EAybNRGoszUTQMs1EaDnNRJ0/zUQDRs1EakzNRNhS
zUQ3Wc1EnV/NRANmzURqbM1EKnPNRC55zUSdf81E+4XNRGqMzUTQks1EN5nNRA==</AssayXData><AssayYData Points="25">ANU5wKAlRcAggUrAtzZOwAUaUMAlPlLANrtTwGcrVcDzRVbAnXtXwGsAWMD3RlnA3+NZwOj9
WsAvZ1vAa+VbwLxpXMDGMV3ALFxdwBnbXcA+NV7A3qFewHM5X8DaUF/AUONfwA==</AssayYData></Step><Step><CommonData><SampleLocation>12</SampleLocation><SampleID></SampleID><SampleGroup></SampleGroup><SampleInfo></SampleInfo><SampleRow>C</SampleRow><SamplePlate>1</SamplePlate><WellType>NEUTRALIZATION</WellType><Concentration>-1</Concentration><ConcentrationUnits>µg/ml</ConcentrationUnits><MolarConcentration>-1</MolarConcentration><MolarConcUnits>nM</MolarConcUnits><MolecularWeight>-1</MolecularWeight><Temperature>25</Temperature><StartTime>2044540</StartTime><AssayTime>5</AssayTime></CommonData><FlowRate>1000</FlowRate><StepType>KREGENERATION</StepType><StepName>Regeneration</StepName><StepStatus>OK</StepStatus><ActualTime>4.99895</ActualTime><CycleTime>0.2</CycleTime><AssayXData Points="25">nZ/NRAOmzURqrM1E0LLNRDe5zUSdv81EA8bNRGrMzUTQ0s1ELtnNRJ3fzUQD5s1EauzNRNDy
zUQu+c1Elf/NRAMGzkRiDM5E0BLORDcZzkSdH85EAybORGoszkTQMs5ELjnORA==</AssayXData><AssayYData Points="25">kun3Pu44Aj8ZEAs/E+ERP7CBGD/u6xw/Zn4gPy1/JD9xEic/4X0qP1ehLD8PNS4/QSgwP6RO
Mj/gZzI/+eo0Pz24Nj8KADg/fog4P496OT8pUz0/5C88P/VvPT+TkT4/YGI+Pw==</AssayYData></Step><Step><CommonData><SampleLocation>1</SampleLocation><SampleID></SampleID><SampleGroup></SampleGroup><SampleInfo></SampleInfo><SampleRow>C</SampleRow><SamplePlate>1</SamplePlate><WellType>BUFFER</WellType><Concentration>-1</Concentration><ConcentrationUnits>µg/ml</ConcentrationUnits><MolarConcentration>-1</MolarConcentration><MolarConcUnits>nM</MolarConcUnits><MolecularWeight>-1</MolecularWeight><Temperature>25</Temperature><StartTime>2059228</StartTime><AssayTime>30</AssayTime></CommonData><FlowRate>1000</FlowRate><StepType>BASELINE</StepType><StepName>Baseline</StepName><StepStatus>OK</StepStatus><ActualTime>30</ActualTime><CycleTime>0.2</CycleTime><AssayXData Points="150">lD/ORPJFzkRhTM5Ex1LORCVZzkSUX85EA2bORGFszkTHcs5EJXnORJR/zkT6hc5EWYzORL+S
zkQumc5ElJ/ORPKlzkRhrM5Ex7LORC65zkSMv85E+sXORGHMzkTH0s5ELtnORIzfzkT65c5E
YezORErzzkQu+c5ElP/ORPIFz0RZDM9ExxLPRC4Zz0SUH89E+iXPRFksz0S/Ms9EJTnPRJQ/
z0TyRc9EWUzPRMdSz0QuWc9ElF/PRPplz0RhbM9Ex3LPRCV5z0SUf89E8oXPRGGMz0THks9E
LpnPRJSfz0Typc9EYazPRMeyz0Quuc9ElL/PRPrFz0RhzM9Ex9LPRC7Zz0SU389E+uXPRGHs
z0TH8s9EJfnPRJT/z0TyBdBEYQzQRL8S0EQlGdBEjB/QRPol0ERhLNBExzLQRC450ESUP9BE
+kXQRGFM0ES/UtBELlnQRIxf0ETyZdBEWWzQRMdy0EQledBElH/QRPqF0ERhjNBEx5LQRC6Z
0ESMn9BE+qXQRFms0ETHstBEJbnQRJS/0ETyxdBEWczQRL/S0EQu2dBElN/QREzm0ERZ7NBE
x/LQRC750ESU/9BE+gXRRFkM0US/EtFELhnRRJQf0UT6JdFEWSzRRMcy0UQuOdFElD/RRPpF
0URhTNFEv1LRRC5Z0USMX9FE8mXRRFls0US/ctFEJXnRRIx/0UT6hdFEWYzRRMeS0UQlmdFE
jJ/RRPKl0URZrNFEx7LRRF+50USMv9FE8sXRRFnM0US/0tFEJdnRRJTf0UTy5dFEYezRRL/y
0UQu+dFE</AssayXData><AssayYData Points="150">UKNJPz5CSj+1IEo/h1BMP4A4TD9oBUw/zpJMP+A1Tz+pfk0/kgBPP3QqTj/SNk8/60RQP/xv
UD8ZUFA/1vVQPyvHUT/VXlE/KyFSP6C9Uj/McFI/ZGNSPz6pUz9s+1I/noZUPxXgVD+clFQ/
QJpUP1QVVT/VclQ/yEtVP03wVT+Qz1U/9FVWP/skVj8Z0VY/TR9WP3KxVj+mhVc/pANXP5Bn
WD9GAFg/HRJYP/+MWD+8TFg/ejVZP++kWD9wl1k/V8VZP73PWT9Ia1o/V3ZZP84mWz+8uFs/
/PlaPyQCWz+eslo/BTJcP+pTWz+0G1w/VXNcP578XD8XFlw/omFcP8PBXD9yj1w/52BcP3s3
Xj+8iF0/P69cPwX0XT+96l0/5wReP4QkXj9a810/lFJePz9KYD8N2l4/RkFfP4KVXz8/010/
z4RfP4E8Xz91rF8/1YVfP9kdYD/RAmA/iTliP5w2YT+8qGA/Wg5gP33fYD/LhGE/mMliP1A+
YT8UamI/En9hPxKpYT/s0GE/dnhiP7fFYT9dH2M/6yBjPyzDYj8fF2I/fPdiP7q+Yz8n3mM/
6QlkP43aYj9jFWM/UK5jP0z6Yj91g2M/endkPxSrYz8rtmQ/dNljP2B1ZD9lr2U/ik9kP7+k
ZD8OkGU/QahkP/sGZT+J5WM/rYNlP3HBZz9iQmU/nT9mP6ojZz9YiGY/uotmP8A1Zj+w6WY/
K8FnPx1hZj///mY/XhdnP/aEZz+dsWY/j1ZnP95+Zz8M52Y/d7tnP97iZj+te2c/z6RnP5tT
Zz81+2c/</AssayYData></Step><Step><CommonData><SampleLocation>5</SampleLocation><SampleID>QA013 delta CDRH3</SampleID><SampleGroup></SampleGroup><SampleInfo></SampleInfo><SampleRow>C</SampleRow><SamplePlate>1</SamplePlate><WellType>KLOAD</WellType><Concentration>10</Concentration><ConcentrationUnits>µg/ml</ConcentrationUnits><MolarConcentration>-1</MolarConcentration><MolarConcUnits>nM</MolarConcUnits><MolecularWeight>-1</MolecularWeight><Temperature>25</Temperature><StartTime>2096071</StartTime><AssayTime>80</AssayTime></CommonData><FlowRate>600</FlowRate><StepType>LOADING</StepType><StepName>Loading</StepName><StepStatus>OK</StepStatus><ActualTime>79.999</ActualTime><CycleTime>0.2</CycleTime><AssayXData Points="400">lP/RRPoF0kRhDNJExxLSRC4Z0kSUH9JE+iXSRGEs0kTHMtJEJTnSRJQ/0kT6RdJEYUzSRMdS
0kQuWdJElF/SRPpl0kRhbNJEx3LSRC550kSUf9JE+oXSRGGM0kS/ktJELpnSRJSf0kT6pdJE
kqzSRMey0kRGudJElL/SRPrF0kRZzNJEx9LSRCXZ0kSU39JE+uXSRGHs0kTH8tJELvnSRJT/
0kT6BdNE0wzTRMcS00QuGdNEjB/TRPol00RhLNNExzLTRC4500SMP9NE+kXTRGFM00THUtNE
LlnTRJRf00T6ZdNEYWzTRL9y00QledNElH/TRPqF00RhjNNEx5LTRC6Z00SUn9NE8qXTRGGs
00S/stNELrnTRIy/00T6xdNEWczTRMfS00Ql2dNElN/TRPrl00Rh7NNEKvPTRC7500SU/9NE
+gXURGEM1ETHEtRELhnURJQf1ETyJdREWSzURMcy1EQuOdRElD/URPpF1ERhTNREx1LURCVZ
1ESMX9RE+mXURGFs1ETHctREJXnURJR/1ERMhtREWYzURMeS1EQlmdRElJ/URPKl1ERhrNRE
x7LURCW51ESUv9RE8sXURGHM1ETH0tRELtnURIzf1ET65dREYezURMfy1EQu+dRElP/URPIF
1URhDNVExxLVRC4Z1USUH9VE+iXVRFks1UTHMtVELjnVRJQ/1UTyRdVEYUzVRL9S1UQuWdVE
lF/VRPJl1URhbNVEx3LVRCV51USMf9VE+oXVRGGM1UTHktVELpnVRJSf1UT6pdVEYazVRMey
1UQuudVEnL/VRPrF1URZzNVEv9LVRCXZ1USU39VE+uXVRKLs1US/8tVELvnVRJT/1UTyBdZE
YQzWRMcS1kQuGdZEjB/WRPol1kRZLNZExzLWRC451kSUP9ZE8kXWRFlM1kTHUtZELlnWRJRf
1kQTZtZEYWzWRL9y1kQledZElH/WRPqF1kRhjNZEx5LWRC6Z1kSUn9ZE+qXWRFms1kTHstZE
LrnWRJS/1kT6xdZEYczWRMfS1kQu2dZEjN/WRPrl1kRh7NZEx/LWRCX51kSM/9ZE8gXXRGEM
10S/EtdELhnXRJQf10TyJddEYSzXRMcy10QuOddElD/XRPpF10RZTNdEx1LXRC5Z10SUX9dE
8mXXRGFs10THctdEJXnXRIx/10TyhddEYYzXRL+S10QumddElJ/XRPKl10RZrNdEx7LXRC65
10SMv9dE+sXXRGHM10S/0tdEJdnXRLXf10T65ddEYezXRMfy10Qu+ddElP/XRN4H2EQuDdhE
jBPYRC4Z2ESUH9hE8iXYRGEs2ETHMthELjnYRJQ/2ET6RdhEYUzYRMdS2EQlWdhEjF/YRPpl
2ERZbNhEx3LYRC552ESUf9hE+oXYRFmM2ETHkthEJZnYRIyf2ETypdhEYazYRMey2EQuudhE
jL/YRPrF2ERhzNhEv9LYRCXZ2ESM39hE+uXYRFns2ETH8thEJfnYRIz/2ETyBdlEWQzZRMcS
2UQlGdlElB/ZRPIl2URhLNlEvzLZRC452USMP9lE+kXZRGFM2US/UtlELlnZRJRf2UT6ZdlE
YWzZRMdy2UQuedlEjH/ZRPqF2URhjNlEx5LZRC6Z2USMn9lE8qXZRFms2UTHstlELrnZRIy/
2UT6xdlEYczZRL/S2UQu2dlElN/ZRPrl2URZ7NlEx/LZRCX52USU/9lE+gXaRFkM2kTHEtpE
JRnaRIwf2kTyJdpEWSzaRMcy2kQlOdpEjD/aRPJF2kRhTNpEx1LaRC5Z2kSMX9pE8mXaRGFs
2kS/ctpEJXnaRIx/2kTyhdpEWYzaRL+S2kQlmdpElJ/aRPKl2kRZrNpEv7LaRCW52kSUv9pE
+sXaRGHM2kS/0tpEJdnaRJTf2kTy5dpEYezaRL/y2kQu+dpEjP/aRJ4G20RZDNtEvxLbRCUZ
20SMH9tE+iXbRFks20S/MttELjnbRIw/20TyRdtEYUzbRL9S20QuWdtElF/bRPJl20RhbNtE
x3LbRC5520SMf9tE+oXbRFmM20THkttEJZnbRJSf20T6pdtEWazbRL+y20QludtElL/bRPrF
20RhzNtEv9LbRCXZ20SM39tE8uXbRGHs20S/8ttEJfnbRA==</AssayXData><AssayYData Points="400">jYpkP0baZD+M72Q/uRVmP7skZj/9V2g/WbJpP5rDaj9zLWw/z9xtP+x1bj9k2HA/y/VxP44F
cz8BnXQ/AQB0P/B+dz+FmXg/bg16PzIFfD/UpH0/QxF/P5WngD/tsoA/07CBP40Qgz+6pYM/
mtqDP+YkhT+3M4U//6SGP6drhj/pUYc/zBeIP10/iT/teok/du2JPyGMiz9P/Is/LeiMP9bn
jD+IqI0/3cKOP65ljz+WT5A/RFqRP31EkT+1hpI/9M6SP8TPkz/KtpQ/O+uUPzNNlj99O5Y/
a7WWPxJ4lz+XLJg/glKZPwoCmT/Dxpo/uf2aP9+9mz+4A5w/DoicP+O6nT/Hb54/n5aeP5P0
nz9tyZ8/z4agPwcqoT8nAaI/aBWiP5D+oj+0zaM/wfqkPyQwpT9KjKU/ahCmP/R+pj/QWac/
GAWoPwJbqD/+06g/JAWqP559qj8Ts6o/IQGrP2VErD8OJa0/MU2tP7Zurj+AEq4/Kt+uP35R
rz84PbA/2jywP0W9sD+YNrI/3AuyP0VZsj9Zy7I/eW+zP+dgtD9Q07Q/x7C1P+oZtj8WabY/
5SG3P2yMtz/G+7c/8yK4P4GcuD/ggrk/8+O5P9pZuj+nbbo/gqC7P1PWuz+/Sbw/w2+8P1OR
vD/Vo70/M9+9P4gbvj8qL78/6Fa/Py4SwD8Zy8A/6rHAP7BFwT+42ME/yavBP37hwj+rIMM/
zfLDPzYkxD+2EsQ/X0DEP6bvxD+aC8U/tAzFPwtixj9GncY/Mg7HP43fxj9IQ8g/5SzIP3xU
yD/n78g/iEnJP3KZyT9Drck/aBPKP0TYyj/15so/+bHLP+3qyz8TN8w/hXnMPx0vzT9umM0/
9nPNP3OfzT8di84/7mrOP8b7zj9AbM8/JnDPP5v8zz+efNA/ddHQP2a/0T+WdNE/lK3RPwDB
0T+S5NE/9IHSP8IE0z9xBNM/TCDTPyGD0z+3VdQ/fobUPxP31D+nNNU/Y8TVP6qM1T8rx9U/
EvTWP2Ne1j8tCtc/QLfXP1d61z8Sy9c/hlzYP8ib2D9pBNg/pizZPxAP2T81Ptk/UU7ZP2Fu
2j8+pto/Nu7ZP1ST2j+lVds/bTfbPwNo2z/ny9s/avrbP36S3D+N+Nw/SYfcPyd73D+8H90/
cc7dP+4i3j9b3t0/nTneP4In3j9MZ94/7YnePyTo3j/tr98/U/jfP3gi4D+zneA/qMngP16u
4D8rfeE/fnvhPzf74D/we+E/gObhP1Z/4T8QieI/TMTiP1Xw4j+n6OI/4PziPwwp4z/vSOM/
S9HjP60q5D+vOeQ/UWfkPws/5D9MBeU/gGDkP+e15D/ckuU/jWTlP6Ey5j+UTuY/32jmP+mT
5j9jtOY/usTmP4wS5z//euc/obHnP5Y96D/fT+g/xSjoP4Vv6D+rNug/Li/oPzAu6T+TCOk/
UOnoP/lk6D+1++k//frpP6Uv6j9pHOo/Ak/qP4as6j9lcuo/mRXrP6iF6z9jC+s/lMLrPxm7
6z8b7es/uhHsP9KS7D/73Os/SJ/sP6PX7D9OzOw/M1zsP2A/7T/YOu0/NsftP1jk7T8O5e0/
EoDuPzIo7j8TVe4/dZHvP6SU7j9R+O4/9vDuP6Mm7z80ie8/sm3vP2dZ7z/3NvA/Lq/vP9h6
8D/cE/A/W7DwP48S8D9nofA/aAHxPzqG8D+J8vA/AgLyP1d08T+ez/E/kQ3yPzpD8j+LOvI/
jUryP/Bd8j8anPI/pyXzP2vT8j+ETPI/mWDzP2vn8z8kRPM/Qw30P7bi8z+TZvM/pgr0P6sA
9D9sXfQ/n7X0PyOL9D9ERvU/Hur0Pwuy9D8aOvU/AlL1P+a79T+eEPU/UXv1P1029j+29vU/
E2j2P7fe9T+XAfY/0T32P65E9j8v5vY/xTL2PzUn9z+9P/c/pIr3P4LA9z9hXvc/hkH3P2L+
9z/OFPg/c2X4P/xQ+D9LkPg/8MD4PwHI+D/rL/k/X7f4P0vu+D+RPvk/BND4Pz7++D8tPvk/
CYD5P8r3+T8izfk/87P5P6TQ+T+lWPo/rYr6Pz9g+j+JTvo/UNX6PxRv+j+LgPo/f+f6P0Fu
+z80MPs/XVD7P1Yt+z+Gpvs/j2D7PzQB/D8F8vs/a+/7Pw==</AssayYData></Step><Step><CommonData><SampleLocation>1</SampleLocation><SampleID></SampleID><SampleGroup></SampleGroup><SampleInfo></SampleInfo><SampleRow>C</SampleRow><SamplePlate>1</SamplePlate><WellType>BUFFER</WellType><Concentration>-1</Concentration><ConcentrationUnits>µg/ml</ConcentrationUnits><MolarConcentration>-1</MolarConcentration><MolarConcUnits>nM</MolarConcUnits><MolecularWeight>-1</MolecularWeight><Temperature>25</Temperature><StartTime>2182907</StartTime><AssayTime>30</AssayTime></CommonData><FlowRate>1000</FlowRate><StepType>BASELINE</StepType><StepName>Baseline</StepName><StepStatus>OK</StepStatus><ActualTime>30</ActualTime><CycleTime>0.2</CycleTime><AssayXData Points="150">i//bROkF3ERYDNxEthLcRBwZ3ESDH9xE6SXcRFAs3ES2MtxEJTncRIM/3ETxRdxEWEzcRLZS
3EQcWdxEg1/cRPFl3ERYbNxEvnLcRBx53ESDf9xE6YXcRFiM3ES2ktxEHJncRIOf3EQCptxE
WKzcRLay3EQcudxEi7/cROnF3ERQzNxEttLcRBzZ3ESZ4NxE8eXcRFDs3ES28txEHPncRIP/
3ETpBd1EUAzdRLYS3UQcGd1Egx/dROkl3URQLN1EzzLdRBw53USLP91E6UXdRFhM3US2Ut1E
JVndRINf3UTxZd1EUGzdRLZy3UQced1Eg3/dRPGF3URQjN1EtpLdRByZ3USDn91E6aXdRFis
3US2st1EHLndRJu/3UTpxd1EUMzdRLbS3UQc2d1ErN/dRPHl3URQ7N1EtvLdRBz53USD/91E
6QXeRFAM3kS2Et5EHBneRIMf3kTpJd5EaCzeRAgz3kQlOd5Egz/eRPFF3kRYTN5EtlLeRC1Z
3kSDX95E6WXeRFhs3kS+ct5EHHneRIN/3kTxhd5EUIzeRLaS3kQtmd5Eg5/eROml3kRQrN5E
vrLeRBy53kSDv95E6cXeRFjM3kS+0t5EHNneRIPf3kTp5d5EWOzeRLby3kQl+d5Eg//eROkF
30RQDN9EvhLfRCUZ30SDH99E6SXfRHAs30S+Mt9EJTnfRIM/30QgR99EUEzfRLZS30QtWd9E
g1/fRPFl30RQbN9EvnLfRBx530SDf99E6YXfRFCM30S2kt9ERZnfRIOf30Txpd9EWKzfRLay
30Qlud9E</AssayXData><AssayYData Points="150">qsb/PxECAEDzRwBAVzYAQFGAAEBingBAk3cAQE0ZAUAkvgBAkrMAQBuEAECUnwBA5pAAQFCv
AED01QBAFs8AQPXjAEB22gBAeLoAQDgNAUAl/ABArfIAQJzhAEA90wBAONYAQHAMAUC1pQBA
YO8AQGD1AECX2ABAHSsBQK8MAUAs+ABAdRQBQJYoAUAr2wBAFv4AQMrwAEDF6gBA6dwAQDMo
AUCCMQFAtvAAQNPvAEB4RgFAQkABQCwhAUC2AwFAhCcBQCINAUDRJAFAotcAQK4mAUDcvQBA
Rk0BQPf6AECYDAFAtnMBQIQ1AUC+KgFAtV8BQFVhAUCWMwFAai4BQAkcAUCiUgFA21MBQEcx
AUCLIgFAMlQBQKviAEB7HAFAnVwBQEtWAUCulgFASxUBQOllAUDraAFAVhsBQNpnAUBOfQFA
7nUBQIp2AUDfMgFA/Y8BQD03AUC0RQFAOr0BQC9zAUBhXQFAD0wBQBdgAUAYgAFAoEwBQOxe
AUCNmAFA/XoBQHeJAUBynAFACmoBQJ5qAUB3agFAKmIBQApQAUBGbwFAyGwBQKqLAUDtTwFA
KV0BQGLFAUCaowFAIqYBQMVbAUCghwFAiIMBQGxrAUAzkwFAcm8BQGegAUBuwgFAzVgBQNF5
AUBOiAFAj4wBQJ2FAUDHXwFABXoBQEiuAUDMuwFANrcBQPp2AUA8WAFA5pEBQIeMAUD0ogFA
3rgBQNWxAUD3dgFArZwBQAs7AUCP0gFAZaQBQJrrAUDkigFAdNUBQG2UAUAdsAFAMX0BQCqa
AUCWwgFA</AssayYData></Step><Step><CommonData><SampleLocation>10</SampleLocation><SampleID>BG505 T332N SOSIP</SampleID><SampleGroup></SampleGroup><SampleInfo></SampleInfo><SampleRow>C</SampleRow><SamplePlate>1</SamplePlate><WellType>KSAMPLE</WellType><Concentration>-1</Concentration><ConcentrationUnits>µg/ml</ConcentrationUnits><MolarConcentration>125</MolarConcentration><MolarConcUnits>nM</MolarConcUnits><MolecularWeight>-1</MolecularWeight><Temperature>25</Temperature><StartTime>2221664</StartTime><AssayTime>180</AssayTime></CommonData><FlowRate>600</FlowRate><StepType>ASSOC</StepType><StepName>Association</StepName><StepStatus>OK</StepStatus><ActualTime>179.999</ActualTime><CycleTime>0.2</CycleTime><AssayXData Points="900">i7/fRPHF30RYzN9EttLfRCXZ30SL399E8eXfRFjs30S+8t9EJfnfRIv/30TpBeBEWAzgRL4S
4EQlGeBEix/gRPEl4ERYLOBEvjLgRBw54ESLP+BE8UXgRFhM4ES+UuBEJVngRItf4ETxZeBE
WGzgRL5y4EQleeBEi3/gRPGF4ERYjOBEvpLgRCWZ4ESLn+BE6aXgRFis4ES+suBEJbngRIO/
4ETxxeBEWMzgRL7S4EQl2eBEi9/gRDvm4ERY7OBEvvLgRCX54ESD/+BE6QXhRFgM4US+EuFE
HBnhRIMf4UR0JuFEWCzhRL4y4UQlOeFEiz/hROlF4USiTOFEvlLhRCVZ4USLX+FE8WXhRFhs
4US+cuFEJXnhRIt/4UTxheFEUIzhRL6S4UQlmeFEi5/hRPGl4URQrOFEvrLhRCW54UQewOFE
8cXhRGDM4US+0uFEJdnhRIvf4UTp5eFEWOzhRL7y4UQl+eFEi//hRPEF4kRYDOJEvhLiRCUZ
4kSDH+JE8SXiRFgs4kS+MuJEJTniRIs/4kTpReJEWEziRL5S4kQlWeJEg1/iRPFl4kRYbOJE
tnLiRCV54kSLf+JE6YXiRFCM4kS+kuJE4ZniRIuf4kTppeJEWKziRL6y4kQlueJEi7/iROnF
4kRYzOJEvtLiRBzZ4kSL3+JE6eXiRFDs4kS28uJEJfniRIv/4kTxBeNEWAzjRL4S40QlGeNE
ix/jRPEl40RYLONEvjLjRCU540SDP+NE6UXjRFhM40S+UuNEHFnjRItf40TxZeNEWGzjRL5y
40QleeNEg3/jROmF40RYjONEtpLjRByZ40SLn+NE8aXjRFCs40S2suNEJbnjRIO/40TxxeNE
WMzjRL7S40Ql2eNEi9/jROnl40RQ7ONECPPjRCX540SD/+NE6QXkRFgM5ES+EuREhxnkRIMf
5ETpJeREWCzkRLYy5EQcOeREiz/kROlF5ERYTOREvlLkRCVZ5ESLX+RE6WXkRFhs5ES2cuRE
JXnkRIt/5ETpheREUIzkRLaS5EQcmeREi5/kRPGl5ERYrOREvrLkRCW55ESLv+RE8cXkRFjM
5ES+0uREHNnkRIPf5ETx5eREWOzkRLby5EQc+eREi//kRPEF5URYDOVEvhLlRCUZ5USLH+VE
8SXlRFAs5US2MuVEJTnlRIM/5UTxReVEWEzlRLZS5UQlWeVEi1/lROll5URYbOVEvnLlRCV5
5USLf+VE8YXlRFCM5US2kuVEHJnlRIuf5URcpuVEWKzlRL6y5UQlueVEi7/lRPHF5URQzOVE
xtLlRCXZ5USL3+VE8eXlRFjs5US28uVEJfnlRIP/5UTxBeZEWAzmRL4S5kQlGeZEgx/mRPEl
5kRQLOZEvjLmRBw55kSLP+ZE8UXmRFBM5kS2UuZEHFnmRINf5kTpZeZEWGzmRL5y5kQleeZE
i3/mRPGF5kRYjOZEtpLmRByZ5kSDn+ZE6aXmRFis5kS2suZEJbnmRO2/5kTxxeZEUMzmRL7S
5kQl2eZEi9/mRPHl5kRY7OZEvvLmRBz55kSD/+ZE6QXnRFAM50S2EudEHBnnRIMf50RMJudE
WCznRLYy50QcOedEgz/nRPFF50RQTOdEtlLnRCVZ50SDX+dE6WXnRFhs50S2cudEJXnnRIN/
50TxhedEWIznRL6S50QcmedEi5/nRPGl50RQrOdEvrLnRCW550SDv+dE8cXnRFDM50S20udE
HNnnRIvf50Tx5edEUOznRL7y50Qc+edEg//nROkF6ERQDOhEthLoRCUZ6ESDH+hE6SXoRFgs
6ES2MuhEHDnoRIM/6ETpRehEWEzoRLZS6EQlWehEg1/oROll6ERYbOhEvnLoRCV56ESLf+hE
8YXoRFCM6EQIk+hEJZnoRIOf6ETppehEUKzoRLay6EQluehEg7/oRPHF6ERYzOhEttLoRBzZ
6ESL3+hE8eXoRHns6ES+8uhEHPnoRIP/6ETxBelEUAzpRLYS6UQcGelEix/pROkl6URQLOlE
tjLpRBw56USDP+lE8UXpRFhM6US2UulEHFnpRINf6UTxZelE/GzpRL5y6UQceelEg3/pROmF
6USgjelEtpLpRByZ6USLn+lE6aXpRFCs6US2sulEJbnpRIu/6UTxxelEUMzpRLbS6UQl2elE
g9/pROnl6URQ7OlEtvLpRBz56USL/+lE6QXqRFAM6kS2EupEHBnqRNUf6kTxJepEUCzqRLYy
6kQlOepEiz/qROlF6kRQTOpEtlLqRCVZ6kTVX+pE6WXqRFBs6kS2cupEHHnqRIN/6kTphepE
UIzqRLaS6kQcmepEL6DqRPGl6kRQrOpEtrLqRCW56kSDv+pE6cXqRFDM6kS20upEHNnqRIPf
6kTp5epEUOzqRLby6kQl+epEg//qROkF60RQDOtEthLrRBwZ60SDH+tE6SXrRFgs60S+MutE
JTnrRIM/60TxRetEUEzrRLZS60QcWetEi1/rROll60RQbOtEtnLrRBx560SDf+tE6YXrRFCM
60Qxk+tEJZnrRIuf60TxpetEWKzrRLay60QluetEi7/rROnF60RQzOtEttLrRCXZ60SD3+tE
6eXrRFDs60S+8utEHPnrRIP/60TpBexEUAzsRLYS7EQcGexEgx/sROkl7ERQLOxEtjLsRBw5
7ESDP+xE6UXsRFhM7ES+UuxEPVnsRINf7ER9ZuxEUGzsRLZy7EQceexEg3/sROmF7ERYjOxE
tpLsRByZ7ESDn+xE6aXsRFis7ES2suxEHLnsRIO/7ET6xexEWMzsRLbS7EQc2exEg9/sROnl
7ERQ7OxEvvLsRCX57ESD/+xE8QXtRFAM7US+Eu1EHBntRIMf7UTxJe1EUCztRLYy7UQcOe1E
gz/tROlF7URYTO1EtlLtRBxZ7USDX+1E6WXtRFhs7US+cu1EHHntRIN/7UTphe1EUIztRLaS
7UQlme1Eg5/tROml7URQrO1EtrLtREW57USDv+1E6cXtRFDM7US+0u1EHNntRIPf7UTp5e1E
UOztRL7y7UQl+e1Eg//tRPEF7kRQDO5EthLuRBwZ7kSDH+5E6SXuRFgs7kS2Mu5EHDnuRIM/
7kTpRe5EUEzuRLZS7kQcWe5Eg1/uROll7kRQbO5EtnLuRBx57kSDf+5E6YXuRFCM7kS2ku5E
HJnuRIOf7kTxpe5EUKzuRL6y7kQcue5Eg7/uROnF7kRQzO5EttLuRBzZ7kSD3+5E8eXuRFDs
7kS28u5EHPnuRIv/7kTxBe9EUAzvRLYS70QlGe9Egx/vRPEl70RQLO9EtjLvRBw570SDP+9E
6UXvRFBM70S2Uu9EHFnvRItf70TxZe9EUGzvRL5y70Qlee9Eg3/vROmF70RojO9EtpLvRCWZ
70SDn+9E8aXvRFCs70S2su9EHLnvRIu/70Txxe9EWMzvRLbS70Ql2e9Ei9/vROnl70RQ7O9E
tvLvRBz570SL/+9E6QXwRFgM8ES2EvBEJRnwRIMf8ETpJfBEWCzwRL4y8EQlOfBEgz/wROlF
8ERQTPBEtlLwRBxZ8ESDX/BE6WXwRFBs8ES2cvBEHHnwRIN/8ETphfBEUIzwRMaS8EQcmfBE
g5/wROml8ERYrPBEvrLwRCW58ESDv/BE6cXwRFjM8ES+0vBEHNnwRIvf8ETx5fBEWOzwRL7y
8ET4+vBEAgLxRNEJ8USbD/FEmRTxRI8Z8USLH/FE8SXxRFgs8US+MvFEJTnxRIs/8UTxRfFE
WEzxRMZS8UQlWfFEi1/xRPFl8URYbPFEvnLxRCV58USLf/FE8YXxRFiM8US+kvFEJZnxRIuf
8UTxpfFEWKzxRL6y8UQlufFEi7/xRPHF8URYzPFEvtLxRCXZ8USL3/FE8eXxRFjs8US+8vFE
JfnxRIv/8UTxBfJEWAzyRL4S8kQlGfJEix/yRPEl8kRYLPJEvjLyRCU58kSLP/JEGkbyRFhM
8kS+UvJEJVnyRItf8kTxZfJEWGzyRL5y8kQlefJEi3/yRPGF8kRYjPJEvpLyRCWZ8kSLn/JE
8aXyRFis8kS+svJEJbnyRIu/8kTxxfJEWMzyRL7S8kQl2fJEi9/yRPHl8kRY7PJEtvLyRCX5
8kSL//JE8QXzRFgM80S+EvNEJRnzRIsf80TxJfNEUCzzRJsz80QlOfNEiz/zRPFF80RQTPNE
vlLzRCVZ80SLX/NE8WXzRFhs80S+cvNEJXnzRIt/80TxhfNEWIzzRL6S80QcmfNEi5/zRPGl
80RYrPNEvrLzRCW580SLv/NE8cXzRFjM80S+0vNEJdnzRIvf80Tx5fNEWOzzRL7y80Ql+fNE
i//zRPEF9ERYDPREvhL0RCUZ9ESLH/RE8SX0RFgs9ES+MvREHDn0RIs/9ETpRfREWEz0RL5S
9EQcWfREi1/0ROll9ERYbPREvnL0RCV59ESLf/RE8YX0RFiM9ES+kvREJZn0RIOf9ETxpfRE
UKz0RL6y9EQlufREi7/0RPHF9ERYzPREvtL0RCXZ9ESL3/RE8eX0RFjs9ES28vREJfn0RIv/
9ETxBfVEWAz1RL4S9UQtGfVEix/1RFQm9URYLPVEvjL1RAo69USLP/VE8UX1RFhM9US+UvVE
JVn1RItf9UTxZfVEWGz1RLZy9URuefVEi3/1RPGF9URYjPVEvpL1RCWZ9USLn/VE8aX1RFis
9US+svVEHLn1RIu/9UTpxfVEWMz1RL7S9UQl2fVEg9/1RPHl9URY7PVEvvL1RCX59USD//VE
8QX2RFgM9kS+EvZEJRn2RIMf9kTxJfZEcCz2RL4y9kQcOfZE</AssayXData><AssayYData Points="900">eHkBQB8AAUDvlwBAVKX/P+ps/z+idP4/UoH9P90R/T8jyfw/N2D8P5bx+z+1V/s/AMn7PzV+
+z+Gffs/9xj7P/oS+z/ZPfo//2j6P/q5+j8ZtPo/xl/6P9rZ+j8Bg/o/PfH6P3RM+j8xpfo/
t9D6P6uk+j/Ixfo/HGn6P3im+j/5j/o/G8z6P5Zt+j8Vpvo/15L7P9d0+j/PCfs/Z9X6P38l
+z9x+Po/o036P6Bi+z95H/s/KeT6Px4R+z/4sfo/uXr7P3dP+z9EKvs/G2j7P6h7+j8jnfs/
HxL7P0lm+z/9+vo/nv/6P39e+z+zL/s/QDL7P5kV+z/YN/s/uIn7P1hX+z//afs/Q6T7P6Lg
+z9aj/s/HI/7P0Pd+z9p2Ps/VLP7P2Wo+z86b/s/nxH8P3OC+z/edPs/ywb8P6qM+z+OAvw/
/bH8Pyu6+z8Pqvs/iNf7P+h//D9nUvw/j6P7PzHb+z9R1Ps/AZb8P7tA/D8vGvw/vzP8P05c
/D+z+fs/9h78PzeB/D8J+vs/TLn8Py76+z9TzPw/PEX8P+O//D+F7/w/B0D8P2Z0/D/TuPw/
xZL8P7sn/T9gyvw/Vj/8P6TB/D/9T/w/Iwr9P2bG/D9CsPw/d/b8P5uf/D/xxfw/WHH9PzFE
/T8s1fw/VPz8P8/F/D//6Pw/VDj9P2XJ/D+JWf0/F2L9P9pa/T/c4fw/11b9P02T/T8bkf0/
Gwr9PxIn/T+4m/w/wJ39Px72/D9xh/0/gvL8PxNk/T93b/0/qNn9P/Ga/T/oDP0/7f/8P9vH
/T+Imv0/pZr9P/f8/T/8/v0/jgb+P0jU/T/eYf0/sKv9P4qZ/T9i4P0/Voz9PwWv/j8s4P0/
t7f9PzT+/T/9f/0/qiv+Pzyz/T+vWv4/eQP+P5Nh/j+qmv4/8Sz+P791/j8hYf4/YCn+Py39
/T92Nv4/da7+PzlV/j+2aP4/Ty3+P/yY/j+2wP4/RZv+P/RZ/j/7xP4/3xb/PzCp/j83MP4/
3FD+P1XS/j8Em/4/ZUP+PyR2/j8X+f4/c5v+P05P/j/YOP8/MuD+P+Z6/j+KEP8/l6T/P42X
/z/B5v4/6ij/P11L/z9Y4f4/TMb+P1kC/z8eof4/t03/PxcQ/z9BlP8/Edr+PyI1/z/tYv8/
sin/P5KL/z+00/8/xPT/P2UD/z8rFP8/U8L/PzgE/z9cCP8/79D/P9+T/z/adf8/SSD/P0KZ
/z+PPf8/qmj/P6ul/z87mP8/p1T/P2EkAEBBwf8/IY3/P7bV/z9YWP8/N4v/P1s2/z/x7P8/
p17/P2+G/z+9LABA2L//P+Hu/z8Btf8/Yd7/Pw/J/z8uAwBAyQgAQNbw/z/Ihf8/uggAQCN0
/z+kAwBAwhgAQNsdAEDfCQBAIy0AQEcVAEAAGABAZr//P6NIAEDDEABA3AIAQFcLAEAbIgBA
CvX/PyEjAEA7NgBAuhwAQO8WAECWRQBAnnUAQOdcAEBdWABA4IIAQJswAEDDPgBAozwAQCUh
AEAWWQBA8Y0AQE4WAEA4bgBA7WoAQFMpAEA1TABAlHsAQORpAEAodABAk3IAQKNoAEB0ngBA
rrcAQOaWAEDYXQBAk70AQOWUAEDQoABAHl8AQDh4AEADagBAtkAAQBx9AEBSXABAs4sAQO5p
AEDFtABA43gAQF+JAEAR2ABAuKoAQA/FAEBdsABAkeEAQFtQAEBEvwBAfbcAQCyrAEA60wBA
CYsAQELvAEDRvQBAOckAQOjAAEB31QBAHOEAQNSaAEAtkQBAuuIAQHzFAEBO0QBAURgBQKa1
AECKjgBAM+sAQC6PAEDfGQFA98sAQKD8AECcDQFA/ioBQOqzAEDoxgBAf60AQOzQAEAaGwFA
XNsAQCIwAUCEygBAJRABQFDqAEBg+gBAodIAQERbAUBM8wBA4D8BQFoZAUCvBAFAHNoAQPYg
AUA8QgFAIA0BQNAPAUAURgFAjjIBQGtLAUBPSAFAFW0BQKMPAUBFGgFAskoBQDdnAUDMagFA
uWIBQOk2AUBOJwFAjmMBQGQ7AUB+MAFAyy4BQBg6AUAMWAFAk2wBQHBmAUDVHAFAQ3UBQD9c
AUARnQFA1G8BQIt8AUCxmgFAl1QBQMN2AUDrpgFAzlUBQDCkAUB3iAFA9akBQLCiAUDubwFA
AW4BQM8/AUDnZAFA1asBQMe6AUAp3AFA3IMBQKI6AUCBggFAynEBQDNYAUCoZwFAIZ8BQOyj
AUD7ugFAd5cBQJiZAUDTZQFA+KsBQI9nAUBkvgFAO4oBQBAQAkDQrwFAZNwBQHCsAUCL/QFA
brkBQFGqAUD/2gFA/cMBQArvAUBM6AFAs+0BQIeMAUC77gFAv7gBQHXuAUA92QFAdOYBQITa
AUAyBQJAVeYBQB4JAkBK+QFAer0BQJfDAUDf9QFAsvYBQPzOAUCOKQJA7t4BQOTyAUAV+gFA
U8EBQIr+AUCPOwJAQg4CQJDyAUATDAJAWx4CQK7hAUDS0wFAmDICQO0hAkCUVAJAJwkCQLU3
AkBEUgJAOxsCQJHfAUCoSAJAWh8CQLn9AUC29gFA0RkCQIARAkD6KQJAc34CQDA5AkB8IwJA
0k8CQItDAkAvHgJApS8CQGY/AkBKPQJA/mICQHReAkCHVgJAYXoCQINuAkC1IAJASAECQENg
AkBVZQJAbBwCQI+PAkBqaQJAoCcCQFg/AkAegwJAQFgCQLlcAkCIVgJAnWACQNk/AkDZagJA
oKYCQFtJAkAhegJAEaoCQEufAkDjxQJA9oYCQPBgAkDPWAJAwWoCQIV+AkCcjwJAHoYCQKuP
AkAdPwJAWIMCQC+FAkD+lwJA3bUCQFCKAkCrwwJAAoUCQBreAkB7sgJATZkCQCFxAkCXpwJA
vJUCQHB9AkA6ugJAAM0CQDG8AkCFsQJA17ICQJd5AkAv1QJAQ+YCQCevAkAV9gJAC8wCQLfW
AkDq9wJAkKgCQJfJAkBolAJAB7cCQHvBAkCntgJAhr4CQBXNAkDXqAJAgbICQG/XAkD/4gJA
GuQCQJ/kAkBnkwJAM+kCQBvhAkA1+AJA+NUCQAXEAkCi9AJA6DwDQAgIA0CM5AJAYO0CQAzT
AkAwFQNA5gADQARXA0BRHgNALAIDQDknA0AC5gJAPR8DQM5CA0CxBgNACSADQCUvA0DU/AJA
REIDQAjyAkASFANA338DQNFrA0AvcgNAKw0DQPcYA0ATJANAiSADQNpFA0DYWQNA62ADQJ5h
A0D4LQNACEEDQPaHA0AEQwNAZAYDQC5qA0DYRQNAr0kDQKgIA0CLVANAs1UDQB5rA0DjeANA
1V8DQKg8A0DiNgNArosDQJk9A0BGrQNALIcDQO2nA0AggANAwZUDQMluA0BTqQNAEDoDQG1Y
A0BaaQNAxoYDQOeUA0BBfANAMXgDQJx6A0DplwNADKADQAiUA0B9UQNAZngDQG2kA0A2pANA
VKoDQJDJA0CzUgNAidkDQPWvA0C/lgNAHIQDQCdKA0BW2QNApIkDQHmSA0BIvQNAZ7IDQLHG
A0BYqQNAg4ADQBiMA0Af1gNArMYDQA61A0AB0gNAIeEDQH3TA0Bw4QNAqBAEQNSbA0DPwwNA
j8sDQLWzA0Cl1wNA06IDQEu4A0AJDQRATQgEQOWBA0AQtgNADfcDQBXMA0Ao1ANACN0DQHIS
BECGvQNALswDQBYBBED+9QNAUcMDQNorBEBcJARA8bIDQE+7A0Dn1gNAPskDQLLpA0D06ANA
jfMDQJcQBEDXIwRAzSoEQAXvA0CzFARAWP8DQM3rA0DwCQRAtx0EQG0YBEDk1ANAb/YDQO5A
BEBYSQRAfBUEQKsUBEBCUgRAeB0EQMroA0AQQARALe8DQH5FBECfDQRAuyIEQI9DBEC1WQRA
RSkEQGxZBEAELwRAt38EQPBVBEDsIgRA5EAEQHdDBEBY+QNAjnQEQGdgBECkNwRAXlAEQINV
BEByawRAM3gEQJU4BEAgcQRABVgEQJMkBEB/cARAekoEQA86BED+JwRAlD4EQDkUBEBEbgRA
7UgEQNPnA0CyaARAsUcEQH9jBEC2YARABlYEQDywBEBtagRAVIEEQEU8BEA3fwRA3oMEQCqq
BECQcARAdmsEQL6cBEBuogRATYEEQAmXBEBahQRAp3sEQPx2BEDFowRAr2kEQO+DBEDHsgRA
gaQEQNGeBEDA1gRAgpYEQLmCBEDXzwRAsM8EQH2DBEAprgRAm5gEQI/CBECigARAhdgEQJ7b
BEASiARA/7AEQKnfBECntwRA3tQEQAWzBEDKtQRAqs8EQPLFBECTxARAws8EQFjpBECy6gRA
XTcFQNK+BECqpwRA7dwEQPbeBECdKwVABMYEQHi/BEAq3wRAK8oEQNfLBEAQ7QRAabQEQMPQ
BEAUvARAKCoFQOjkBEDm+wRA7K8EQJLdBEAV3gRAsxgFQHfWBEA9JwVArNkEQK4tBUCI3ARA
wgEFQGr4BEBP0ARAoOAEQHPSBEB70ARAqs0EQI4WBUBO2gRAUAsFQMvABEAVCwVAm1gFQE8w
BUAfMgVAoCIFQHdHBUCU8gRA+gIFQBw2BUDzBgVAxe8EQEYvBUBtEwVAekUFQOBTBUCdGgVA
/ugEQFVLBUDpFwVAmkQFQLJ8BUA5EAVAD6YFQFA2BUBUKAVAwzEFQH9dBUARfgVAbSsFQCEh
BUBtJwVArEoFQPhBBUCVXAVAhjQFQDlKBUD1bAVAu1MFQGJ7BUBAngVAnYIFQPR7BUAIiwVA
fXEFQDknBUA4VwVAL7YFQAhwBUAeNgVAkDIFQNd0BUAYTAVA</AssayYData></Step><Step><CommonData><SampleLocation>1</SampleLocation><SampleID></SampleID><SampleGroup></SampleGroup><SampleInfo></SampleInfo><SampleRow>C</SampleRow><SamplePlate>1</SamplePlate><WellType>BUFFER</WellType><Concentration>-1</Concentration><ConcentrationUnits>µg/ml</ConcentrationUnits><MolarConcentration>-1</MolarConcentration><MolarConcUnits>nM</MolarConcUnits><MolecularWeight>-1</MolecularWeight><Temperature>25</Temperature><StartTime>2410506</StartTime><AssayTime>180</AssayTime></CommonData><FlowRate>600</FlowRate><StepType>DISASSOC</StepType><StepName>Dissociation</StepName><StepStatus>OK</StepStatus><ActualTime>180</ActualTime><CycleTime>0.2</CycleTime><AssayXData Points="900">gj/2ROBF9kRPTPZErVL2RBxZ9kSCX/ZE4GX2REds9kS1cvZEE3n2RHp/9kTghfZER4z2RK2S
9kQcmfZEep/2RPGl9kRPrPZEtbL2RBO59kSCv/ZEY8b2RE/M9kS10vZEHNn2RHrf9kTo5fZE
R+z2RK3y9kQT+fZEgv/2ROAF90RHDPdEtRL3RBMZ90SCH/dE6CX3REcs90S1MvdEEzn3RII/
90TgRfdER0z3RLVS90QTWfdEgl/3ROBl90RPbPdErXL3RBN590R6f/dE6IX3RE+M90StkvdE
HJn3RHqf90TgpfdER6z3RK2y90QcufdEer/3RODF90RPzPdErdL3RBPZ90SC3/dE6OX3REfs
90S18vdEE/n3RHr/90ToBfhERwz4RK0S+EQcGfhEgh/4ROgl+ERPLPhErTL4RBw5+ESCP/hE
6EX4RE9M+ES1UvhEHFn4RIJf+EToZfhET2z4RK1y+EQcefhEgn/4ROCF+ERPjPhErZL4RBOZ
+ER6n/hE6KX4REes+EStsvhEHLn4RIK/+EToxfhER8z4RK3S+EQB2vhEweD4ROjl+ERH7PhE
tfL4RBP5+ER6//hE6AX5REcM+US1EvlEExn5RHof+UTgJflETyz5RK0y+UQTOflEej/5ROhF
+URPTPlEtVL5RBNZ+UR6X/lE4GX5REds+UStcvlEHHn5RIJ/+UTghflER4z5RK2S+UQTmflE
ep/5ROCl+URHrPlErbL5RBO5+UR6v/lE4MX5RE/M+US10vlEE9n5RILf+UTo5flER+z5RK3y
+UQc+flEev/5ROAF+kRPDPpEtRL6RBMZ+kR6H/pE4CX6REcs+kS1MvpEHDn6RHo/+kToRfpE
T0z6RK1S+kQTWfpEel/6ROhl+kRHbPpErXL6RBx5+kR6f/pE6IX6REeM+kStkvpEHJn6RHqf
+kTopfpET6z6RLWy+kQcufpEgr/6RODF+kRHzPpEtdL6RBzZ+kR63/pE4OX6RE/s+kSt8vpE
HPn6RHr/+kToBftERwz7RLUS+0QTGftEgh/7ROAl+0RHLPtErTL7RBM5+0R6P/tE6EX7REdM
+0StUvtEE1n7RHpf+0ToZftER2z7RK1y+0QTeftEgn/7ROCF+0RPjPtErZL7RBOZ+0R6n/tE
4KX7RE+s+0StsvtEE7n7RHq/+0ToxftET8z7RK3S+0QT2ftEgt/7RODl+0RH7PtErfL7RBP5
+0R6//tE4AX8REcM/EStEvxEExn8RIIf/EToJfxERyz8RK0y/EQTOfxEgj/8ROBF/ERPTPxE
rVL8RBNZ/ESCX/xE4GX8REds/EStcvxEE3n8RIJ//EQRhvxET4z8RK2S/EQTmfxEgp/8ROCl
/ERHrPxEMLP8RBO5/ER6v/xE4MX8REfM/ESt0vxEE9n8RHrf/ETg5fxER+z8RK3y/EQT+fxE
ev/8ROAF/URHDP1ErRL9RBMZ/UR6H/1E4CX9REcs/UStMv1EHDn9RHo//UTgRf1ET0z9RK1S
/UQTWf1Eel/9ROBl/URHbP1EtXL9RBN5/UR6f/1E4IX9REeM/UStkv1EHJn9RHqf/UTgpf1E
R6z9RK2y/UQTuf1Eer/9RODF/URHzP1ErdL9RBPZ/UR63/1E6OX9REfs/UTG8v1EE/n9RIL/
/UTgBf5ERwz+RK0S/kQcGf5Eeh/+ROAl/kRPLP5ErTL+RBM5/kR6P/5E4EX+REdM/kStUv5E
E1n+RHpf/kTgZf5ET2z+RK1y/kQTef5Een/+ROiF/kRHjP5ErZL+RByZ/kR6n/5E4KX+REes
/kS1sv5EJLn+RHq//kTgxf5ER8z+RK3S/kQT2f5Eet/+RODl/kRH7P5ErfL+RBP5/kR6//5E
4AX/REcM/0StEv9EExn/RHof/0TgJf9ERyz/RLUy/0QTOf9Eej//ROBF/0RHTP9ErVL/RBNZ
/0SCX/9E4GX/REds/0Stcv9EHHn/RIJ//0Tghf9ER4z/RK2S/0QTmf9Egp//ROCl/0RHrP9E
rbL/RBO5/0R6v/9E6MX/REfM/0St0v9EE9n/RHrf/0Tg5f9ET+z/RLXy/0QT+f9Eev//RPAC
AEUjBgBFVgkARYoMAEW9DwBF8BIARSMWAEVWGQBFjhwARb0fAEXwIgBFIyYARVspAEWKLABF
vS8ARfQyAEXDNgBFVjkARY48AEXFPwBF8EIARSNGAEVbSQBFjkwARb1PAEX0UgBFJ1YARVtZ
AEWKXABFvV8ARfRiAEUjZgBFW2kARYpsAEXBbwBF8HIARSd2AEVWeQBFjnwARQOAAEXwggBF
J4YARVaJAEWOjABFvY8ARfSSAEUnlgBFW5kARY6cAEXBnwBF9KIARSemAEVbqQBFjqwARcGv
AEXwsgBFJ7YARVu5AEWOvABF2r8ARfTCAEUnxgBFW8kARY7MAEXBzwBF9NIARSfWAEVb2QBF
jtwARcHfAEX04gBFJ+YARVvpAEWO7ABFwe8ARfTyAEUn9gBFW/kARY78AEXB/wBF9AIBRScG
AUVbCQFFjgwBRcEPAUX0EgFFJxYBRVsZAUWOHAFFwR8BRfQiAUUnJgFFXykBRY4sAUXNLwFF
9DIBRSc2AUVbOQFFjjwBRcE/AUX0QgFFJ0YBRVtJAUWOTAFFwU8BRfRSAUUnVgFFW1kBRY5c
AUXBXwFF9GIBRSdmAUVbaQFFjmwBRcFvAUX0cgFFJ3YBRVt5AUWOfAFFwX8BRfSCAUUnhgFF
W4kBRY6MAUXBjwFF9JIBRSeWAUVbmQFFjpwBRcGfAUX0ogFFJ6YBRVupAUWOrAFFwa8BRfSy
AUUntgFFW7kBRY68AUW9vwFF9MIBRSfGAUVbyQFFjswBRcHPAUX00gFFJ9YBRVvZAUWK3AFF
wd8BRfTiAUUn5gFFW+kBRY7sAUXB7wFF9PIBRSf2AUVb+QFFjvwBRcH/AUX0AgJFJwYCRVsJ
AkWODAJFwQ8CRfQSAkUnFgJFWxkCRY4cAkU0IAJF9CICRScmAkVbKQJFjiwCRcEvAkXwMgJF
JzYCRVs5AkXPPAJFwT8CRfBCAkUnRgJFW0kCRY5MAkXBTwJF9FICRSdWAkVbWQJFjlwCRcFf
AkX0YgJFJ2YCRVtpAkWKbAJFwW8CRfRyAkUndgJFW3kCRct8AkXBfwJF9IICRSOGAkVviQJF
jowCRcGPAkX0kgJFI5YCRVuZAkWKnAJFwZ8CRfCiAkUjpgJFW6kCRYqsAkXBrwJF9LICRSO2
AkVbuQJFjrwCRcG/AkX0wgJFJ8YCRVvJAkWKzAJFwc8CRfTSAkUw1gJFW9kCRY7cAkXB3wJF
9OICRSfmAkVb6QJFiuwCRebvAkX08gJFJ/YCRVv5AkWO/AJFwf8CRfQCA0UnBgNFWwkDRY4M
A0XBDwNF9BIDRScWA0VbGQNFohwDRcEfA0X0IgNFJyYDRVspA0WOLANFvS8DRfQyA0UnNgNF
WzkDRYo8A0W9PwNF9EIDRSdGA0VbSQNFikwDRcFPA0X0UgNFJ1YDRVtZA0WOXANFwV8DRfRi
A0UnZgNFVmkDRY5sA0XBbwNF9HIDRSd2A0VWeQNFjnwDRb1/A0X0ggNFI4YDRVuJA0WOjANF
wY8DRfSSA0UnlgNFW5kDRY6cA0XBnwNF9KIDRSemA0VbqQNFiqwDRcGvA0X0sgNFI7YDRVu5
A0WOvANFwb8DRfTCA0UjxgNFW8kDRY7MA0XBzwNF9NIDRSfWA0VW2QNFitwDRcHfA0X04gNF
I+YDRVvpA0WK7ANFwe8DRfTyA0Uj9gNFW/kDRY78A0XB/wNF9AIERSMGBEVbCQRFjgwERcEP
BEX0EgRFJxYERVsZBEWKHARFwR8ERfQiBEUjJgRFWykERYosBEXBLwRF9DIERSc2BEVWOQRF
ijwERb0/BEX0QgRFJ0YERVtJBEWOTARFwU8ERfRSBEUjVgRFW1kERY5cBEXBXwRF9GIERSNm
BEVbaQRFjmwERb1vBEX0cgRFI3YERVt5BEWKfARFwX8ERfSCBEUnhgRFW4kERY6MBEXBjwRF
9JIERSeWBEVWmQRFipwERb2fBEX0ogRFI6YERVupBEWOrARFva8ERfSyBEUntgRFW7kERY68
BEXBvwRF8MIERSfGBEVbyQRFiswERcHPBEX00gRFJ9YERZTZBEWO3ARFvd8ERfDiBEUn5gRF
VukERYrsBEXB7wRF9PIERSf2BEVW+QRFjvwERcH/BEX0AgVFIwYFRVsJBUWKDAVFvQ8FRfAS
BUUjFgVFWxkFRY4cBUXBHwVF9CIFRScmBUVbKQVFjiwFRb0vBUUNMwVFJzYFRVs5BUWOPAVF
vT8FRWdDBUUnRgVFW0kFRYpMBUXBTwVF+FIFRSNWBUVWWQVFjlwFRcFfBUXwYgVFI2YFRVZp
BUWObAVFwW8FRTJzBUUndgVFVnkFRY58BUXBfwVF8IIFRSOGBUVWiQVFjowFRb2PBUUFkwVF
I5YFRVaZBUWKnAVFwZ8FRfSiBUUjpgVFW6kFRY6sBUW9rwVF8LIFRSO2BUVWuQVFirwFRcG/
BUX0wgVFJ8YFRVbJBUWOzAVFvc8FRfTSBUVI1gVFW9kFRY7cBUXB3wVF9OIFRXnmBUVW6QVF
0+wFRcHvBUXw8gVFJ/YFRYz5BUWi/AVFvf8FRfACBkUjBgZFWwkGRZIMBkW9DwZF9BIGRScW
BkVbGQZFihwGRb0fBkX0IgZFJyYGRVYpBkXoLAZFvS8GRfAyBkUjNgZFWzkGRYo8BkW9PwZF
9EIGRSNGBkVWSQZFikwGRcFPBkXwUgZFI1YGRVZZBkWOXAZF</AssayXData><AssayYData Points="900">DGgEQBBkBUCKzwVANl0GQLifBkCdPgdAHxYIQBHcB0DATghAS5sIQFm1CEDZAglA9CsJQGI9
CUBgUAlAjrAJQC6sCUBLyAlAQo4JQOmeCUBk/wlAiNUJQIS4CUAsxwlANggKQAfnCUCO1AlA
tBcKQF8ICkCRUgpA1vAJQNIJCkB4LgpAywcKQOo4CkCUxwlA4SQKQN5GCkDmPwpAnEoKQCot
CkChGwpA7ToKQEQmCkBBSApAI3wKQDBPCkDsPApAx5UKQMw8CkAvVQpAmlgKQPb2CUDdJQpA
ci8KQBoiCkDIXApA3lkKQHU8CkApbgpAsEEKQClFCkBV9wlA6yoKQDzVCUDzNgpAH24KQEAr
CkDZPwpAIE4KQKlECkCJNwpAGSYKQPFZCkC1YApAJlIKQCpXCkCBKgpAQT8KQHFeCkAQYApA
LzcKQAFwCkAIhwpAVzIKQJtKCkAYMwpAoo0KQBpoCkCUaApAH0kKQHd/CkANIgpAxGsKQGFB
CkBx7QlAyTEKQHZGCkB/IgpAA2oKQOCzCkBmfApAqC8KQBR2CkBcYQpAi1IKQMpdCkBmKwpA
MzoKQIujCkDRdgpAkzcKQP2QCkCRawpA24kKQPpUCkCElApA5EoKQFg/CkA0dQpASE4KQJBV
CkApgApAeBAKQIRpCkCBRwpAYwYKQKRsCkDQWApAxmwKQJV0CkAtWApA02MKQKxoCkBhagpA
i2kKQNtsCkAZlApAgUwKQOGgCkBTeQpAMV0KQPlsCkA7LApAAnwKQNgnCkDKeApAKksKQD9M
CkAUagpARj8KQKBPCkD9lgpAS18KQCohCkCufgpASnEKQPsoCkA6XwpAOEwKQJKVCkDrOQpA
KXsKQPWVCkB2YwpAdmgKQNtRCkDJhApApo8KQFGPCkBNRQpAf70KQGZZCkAAMwpApWcKQAyh
CkCNUgpANQoKQMUtCkDBnApAfVkKQMVVCkAIpQpAHGsKQKZRCkBVegpAgJQKQFqzCkB/agpA
W5kKQIerCkBqeApAEjoKQDx6CkCogwpABmAKQC46CkCshgpA4WMKQJ+vCkCNiwpA76oKQKd1
CkBqkwpAGIMKQMJ9CkDdhQpAezQKQOulCkAtRApApMkKQGTbCkDFeQpANZIKQEVfCkC4VQpA
fH0KQGaXCkAYsQpAepEKQOuBCkAavApAf3UKQHdlCkD7rgpAxn4KQJSwCkDDSwpAzLUKQHGg
CkCkWQpAZHUKQOmpCkDLmQpAoHkKQJ+TCkAuYQpAL5EKQJ6bCkDuigpAqrYKQAlfCkBmnwpA
8agKQJRECkCZkQpA74AKQEOICkC1awpAwp8KQFC3CkC+tgpA9GEKQDWnCkCcewpA0LYKQJSN
CkAGVwpA+WoKQIW6CkCH0ApAYxULQLO/CkAsYQpAF1cKQJVtCkByhApAT6AKQGO3CkC/cgpA
+8cKQF6BCkCOigpAc9cKQAl6CkCmmApA36QKQMKECkAImwpA/roKQDGtCkC0vwpA7bgKQHN1
CkAZrApAYZMKQJGjCkBXrgpAvsgKQH+aCkBfaApAbrwKQNdhCkA+XQpAvq8KQEh4CkC9iApA
GGwKQKNtCkDo6QpALc0KQHF/CkArwgpAY6YKQKK5CkAyvgpA7KYKQMCxCkBEtgpA8ccKQIK3
CkCCqwpAVfMKQDy6CkApjQpAYZsKQBenCkBl1QpAT+AKQJ6bCkCrkgpAmewKQA9UCkDCjQpA
tbMKQF+CCkCT6gpAQ4UKQC+7CkD2pwpAIqwKQNWQCkBmiApAPbEKQPG3CkBuwQpADawKQKjG
CkBsXQpAGbMKQLGjCkBguApAjdsKQCWDCkBxoQpATuIKQB+6CkDS8wpAw7YKQDbWCkB1xwpA
aswKQAGbCkCpbwpAAKAKQG68CkCk2QpAJMoKQNB9CkCyxwpADcwKQG6LCkBfyQpAzboKQE+N
CkBfsApAmboKQHrJCkBZ6wpAyewKQE64CkA9qQpA3+AKQHy7CkA/wgpAyqUKQGLECkDCvApA
GtUKQBELC0Dp2gpAdNUKQLN5CkA00wpAIL4KQNShCkBwoQpAszsLQK3JCkBKyApAp/kKQBGh
CkCV2gpAttQKQHcjC0CCYgpAkbMKQOGKCkDAjApA+6gKQLGNCkDa5QpAbKcKQPL1CkCErwpA
Uu0KQKUZC0B60wpAMq8KQN37CkC03gpAGgYLQLXmCkDjvwpAQ6MKQJHDCkDs6QpAzeEKQNiq
CkDj3gpAVNwKQI2oCkDFwQpAV8sKQG+7CkDq7QpAwMsKQEboCkDyrApAjewKQOW/CkAG8gpA
acwKQKL3CkD44ApAt90KQMbfCkAf1wpA37AKQDAOC0Cd1QpAq/cKQP0BC0AW6QpA38MKQOjV
CkDk2ApAZcEKQHFWC0CfKgtAsfIKQFDPCkDYkApAuesKQMzTCkCR+ApABdkKQHoYC0COPwtA
0AgLQKwCC0B5KgtA6v0KQATTCkDqEwtAFxsLQAnqCkDQxgpANtkKQFDfCkAK0QpA9wgLQCPi
CkAD6wpARPcKQNTzCkDmwQpAygkLQNrwCkAN8QpAmVILQEjUCkD7ywpANQwLQFbOCkCiHgtA
eeEKQEOoCkApGwtALwELQLgxC0CH2ApAYF0LQGH7CkAXCwtAzA4LQAQ9C0BX3ApA0RgLQPrQ
CkCaSwtAaycLQB7DCkDzAAtAUN4KQB0QC0AIRQtAORwLQBLfCkD6GQtAFv8KQPcTC0CE9QpA
m/sKQJXqCkDV7ApAqu4KQC4mC0B0GAtAzhkLQNrtCkDlSgtA/gkLQCPMCkDYPwtAAh0LQKYP
C0BI/gpAowoLQLYKC0BiUAtAqEMLQE0HC0AM0ApAcg4LQAnqCkDPEgtAZ9UKQAoTC0CIIQtA
cCALQK5UC0BKDAtAxM0KQH3JCkDZAQtAxk0LQGElC0CFzwpASPgKQKYuC0Ap8ApAKRgLQAAK
C0Da0ApAtt4KQMPxCkBvGQtAYQoLQGk9C0CR5ApAtlYLQLLqCkCBNQtAlzYLQNP7CkCrNgtA
au8KQHckC0Bo6ApAlz4LQBU1C0DLKAtAZhMLQHQ3C0BRBAtAjyALQO0CC0AGFwtABVILQJtF
C0CIXQtASeoKQBc5C0A25gpAnEgLQGY/C0BiHQtAqzoLQFFWC0CrOQtAheUKQO8/C0ClVAtA
DmcLQBIOC0Cs8gpARFsLQPYiC0A4NQtAQkQLQCiGC0CN+ApALRcLQDI3C0BWTQtArCwLQA1f
C0B0MQtAJ0sLQAfaCkAZFwtACSoLQDnXCkDOPgtAZuQKQNorC0BsKQtADTULQMUdC0CqgQtA
NncLQHJ+C0BdWAtAZGALQHQaC0DXOQtAzE8LQF01C0ARFAtAkVMLQOBuC0AlCAtAJCwLQGHu
CkCfJwtA9jwLQPl3C0DDUAtA3GQLQMhoC0CzHgtAti8LQPkwC0APQgtAK1QLQP5gC0ByKgtA
GHELQNVqC0BN2wpAkSALQGMzC0AsaQtAP5MLQGhWC0AAdgtADqULQE1JC0BljwtApVoLQHI/
C0C9BQtA9A8LQAdFC0DyeQtA2xsLQCg3C0BaSAtAvxwLQNI6C0BBOgtAgDsLQMUcC0DHeAtA
ZTsLQJheC0B3dgtAiJALQIwtC0DTjgtAckALQPl+C0CrMAtA1E4LQDA8C0AXbQtAJHgLQPyL
C0AYaQtALHELQKWEC0BOaAtA9UYLQGNtC0BzgwtAiFsLQCZ2C0AGaAtARYkLQOhYC0B4XwtA
BIoLQHdeC0B1mgtAJWALQIQmC0D1lQtAaXYLQCFwC0DxfQtAPq4LQK5lC0AMfwtAwVYLQAxP
C0BnIQtAaoULQGJrC0ClfQtAUUkLQNaAC0BcdAtAQ4ULQG+JC0BozAtAj3MLQIbxCkBPUgtA
VXoLQF2dC0AOhAtAw2kLQN1ZC0A9HwtAljELQI04C0CbiQtAeXULQKBYC0ClaAtAZYgLQGJJ
C0CMagtARJMLQLs+C0AfPAtAaYILQANXC0BoxAtAE9YLQA5QC0AqpQtAZ2ALQCXFC0BMcQtA
TYELQOKXC0B5fAtALnILQMZTC0AaUgtAdn4LQOZXC0DoeAtAGX8LQKeKC0C2kQtAVWALQEU4
C0D+eAtANZULQLudC0B2pAtA0bALQMBiC0AxhwtAsqMLQFmwC0CaogtAc/YLQIyxC0A5mAtA
77ILQJqSC0BjuQtAYcILQJywC0D4fQtA4JkLQOCiC0AHMgtAI1ALQBShC0APiwtAoHwLQECD
C0BGiAtAOrkLQH2NC0A9rAtAVcMLQNLnC0AsXQtAt1kLQOCVC0CqnwtAyL0LQN+EC0CUuAtA
4XsLQAt+C0AsoAtA0cELQByJC0CugwtA3X0LQOlLC0CUhgtAU78LQOzeC0AFsgtATcELQC91
C0BJjAtAOpILQGitC0DPrQtApbcLQGxpC0CFnQtA1JMLQPx0C0C2iAtA7bALQED1C0BSnAtA
H50LQMCsC0ArBwxAJ6oLQPN+C0AFjAtAEWQLQHuBC0DKvgtAvYILQLCQC0DItQtAbpELQFac
C0C2pwtAtaMLQLaMC0Cp4AtA0cILQDH1C0AIFAxA0sQLQPjPC0B16gtAMQEMQH7IC0BfvQtA
waQLQDSkC0Ci0AtA5JALQGq3C0CAdAtAPFsLQAXFC0D11AtAhbILQGOZC0BJpwtA+MILQL6y
C0B31wtAOwMMQJWOC0DszAtAA9QLQIqcC0DetwtAV7YLQBGwC0Bl/AtAE5ELQESqC0BOyQtA
9/ALQJLhC0DaggtAot4LQHiXC0DTpwtAq6sLQE29C0BW3AtA</AssayYData></Step><Step><CommonData><SampleLocation>11</SampleLocation><SampleID></SampleID><SampleGroup></SampleGroup><SampleInfo></SampleInfo><SampleRow>C</SampleRow><SamplePlate>1</SamplePlate><WellType>REGENERATION</WellType><Concentration>-1</Concentration><ConcentrationUnits>µg/ml</ConcentrationUnits><MolarConcentration>-1</MolarConcentration><MolarConcUnits>nM</MolarConcUnits><MolecularWeight>-1</MolecularWeight><Temperature>25</Temperature><StartTime>2599624</StartTime><AssayTime>5</AssayTime></CommonData><FlowRate>1000</FlowRate><StepType>KREGENERATION</StepType><StepName>Regeneration</StepName><StepStatus>OK</StepStatus><ActualTime>4.99907</ActualTime><CycleTime>0.2</CycleTime><AssayXData Points="25">wV8GRfBiBkUnZgZFV2kGRYpsBkXBbwZF9HIGRSN2BkVXeQZFjnwGRb1/BkXwggZFI4YGRVuJ
BkWOjAZFvY8GRfSSBkUjlgZFW5kGRfScBkXBnwZF8KIGRSOmBkVXqQZFiqwGRQ==</AssayXData><AssayYData Points="25">Uw8DwEuwFMBTFR7ADwcjwBWfJ8B5eCvAXXsuwLVQMcDyjjPAVNs1wPacN8C0FDnAebE6wNkc
PMA/KD3AxWk+wBNcP8A65EDAvYpBwFrBQsCjV0PAIiZEwCwVRcA2fEXAoDlGwA==</AssayYData></Step><Step><CommonData><SampleLocation>12</SampleLocation><SampleID></SampleID><SampleGroup></SampleGroup><SampleInfo></SampleInfo><SampleRow>C</SampleRow><SamplePlate>1</SamplePlate><WellType>NEUTRALIZATION</WellType><Concentration>-1</Concentration><ConcentrationUnits>µg/ml</ConcentrationUnits><MolarConcentration>-1</MolarConcentration><MolarConcUnits>nM</MolarConcUnits><MolecularWeight>-1</MolecularWeight><Temperature>25</Temperature><StartTime>2615861</StartTime><AssayTime>5</AssayTime></CommonData><FlowRate>1000</FlowRate><StepType>KREGENERATION</StepType><StepName>Regeneration</StepName><StepStatus>OK</StepStatus><ActualTime>4.99907</ActualTime><CycleTime>0.2</CycleTime><AssayXData Points="25">va8GReyyBkUftgZFU7kGRYa8BkW5vwZF8MIGRTDGBkVzyQZFhswGRc3PBkXs0gZFI9YGRVPZ
BkWG3AZFud8GReziBkUf5gZFU+kGRYrsBkW97wZF7PIGRSP2BkVT+QZFhvwGRQ==</AssayXData><AssayYData Points="25">31U9P3XDRT8QDE8/PrtVP6SiWz8G/WA/OCVlP3r7Zz/lkWo/GelsP9mobz989G8/SNNzP9mW
cz97Unc/oMx3P28jej8baHs/B3F7PymQfT/Xw30/R6x+P4RNgD8qEYE/U9GAPw==</AssayYData></Step><Step><CommonData><SampleLocation>11</SampleLocation><SampleID></SampleID><SampleGroup></SampleGroup><SampleInfo></SampleInfo><SampleRow>C</SampleRow><SamplePlate>1</SamplePlate><WellType>REGENERATION</WellType><Concentration>-1</Concentration><ConcentrationUnits>µg/ml</ConcentrationUnits><MolarConcentration>-1</MolarConcentration><MolarConcUnits>nM</MolarConcUnits><MolecularWeight>-1</MolecularWeight><Temperature>25</Temperature><StartTime>2632080</StartTime><AssayTime>5</AssayTime></CommonData><FlowRate>1000</FlowRate><StepType>KREGENERATION</StepType><StepName>Regeneration</StepName><StepStatus>OK</StepStatus><ActualTime>4.99907</ActualTime><CycleTime>0.2</CycleTime><AssayXData Points="25">uf8GRegCB0UbBgdFTwkHRYIMB0W1DwdF7BIHRRsWB0VPGQdFghwHRbUfB0XoIgdFGyYHRU8p
B0WGLAdFtS8HRegyB0UbNgdFTzkHRYI8B0W1PwdF6EIHRShGB0VPSQdFgkwHRQ==</AssayXData><AssayYData Points="25">ZnQlwJo8MMD4AjbAY145wMylO8C1uD3AiIw/wB2eQMCCV0LAbVVDwG9IRMCzP0XANx5GwOrD
RsBUQ0fA1g5IwCqjSMAzJknAe9tJwHB+SsCD2ErAmmRLwNi8S8BYIkzAE4RMwA==</AssayYData></Step><Step><CommonData><SampleLocation>12</SampleLocation><SampleID></SampleID><SampleGroup></SampleGroup><SampleInfo></SampleInfo><SampleRow>C</SampleRow><SamplePlate>1</SamplePlate><WellType>NEUTRALIZATION</WellType><Concentration>-1</Concentration><ConcentrationUnits>µg/ml</ConcentrationUnits><MolarConcentration>-1</MolarConcentration><MolarConcUnits>nM</MolarConcUnits><MolecularWeight>-1</MolecularWeight><Temperature>25</Temperature><StartTime>2648203</StartTime><AssayTime>5</AssayTime></CommonData><FlowRate>1000</FlowRate><StepType>KREGENERATION</StepType><StepName>Regeneration</StepName><StepStatus>OK</StepStatus><ActualTime>4.99907</ActualTime><CycleTime>0.2</CycleTime><AssayXData Points="25">tU8HReRSB0UXVgdFS1kHRX5cB0WxXwdF5GIHRRdmB0VLaQdFfmwHRbFvB0XkcgdFF3YHRUt5
B0V+fAdFsX8HReSCB0UXhgdFS4kHRX6MB0W1jwdF5JIHRReWB0VLmQdFfpwHRQ==</AssayXData><AssayYData Points="25">iYE9P7lnRD9eYk4/lJdVPy5lWz9WHF8/Xu5jP7ULZz8h+2k/aXpsP89XbT9GrHA/xKRxP3Z5
dD/9VnY/CDh2P1sPeT9Pa3o/1L57P+p8fD8ilXw/4Pl+P/VNfz++3H8/sG+APw==</AssayYData></Step><Step><CommonData><SampleLocation>11</SampleLocation><SampleID></SampleID><SampleGroup></SampleGroup><SampleInfo></SampleInfo><SampleRow>C</SampleRow><SamplePlate>1</SamplePlate><WellType>REGENERATION</WellType><Concentration>-1</Concentration><ConcentrationUnits>µg/ml</ConcentrationUnits><MolarConcentration>-1</MolarConcentration><MolarConcUnits>nM</MolarConcUnits><MolecularWeight>-1</MolecularWeight><Temperature>25</Temperature><StartTime>2664296</StartTime><AssayTime>5</AssayTime></CommonData><FlowRate>1000</FlowRate><StepType>KREGENERATION</StepType><StepName>Regeneration</StepName><StepStatus>OK</StepStatus><ActualTime>4.99907</ActualTime><CycleTime>0.2</CycleTime><AssayXData Points="25">sZ8HReSiB0UXpgdFS6kHRX6sB0WxrwdF4LIHRRe2B0VHuQdFfrwHRbG/B0XkwgdFF8YHRUvJ
B0V+zAdFrc8HReTSB0UT1gdFS9kHRX7cB0Wx3wdF5OIHRRfmB0VL6QdFeuwHRQ==</AssayXData><AssayYData Points="25">nK8lwKziMcB3QjfAWRU6wLHRPMBvfz7AeUpAwGGkQcDGhELAnqJDwBDERMDYTkXA/DlGwNfO
RsDi00fAiyJIwJqnSMCh9UjA4M5JwFDhScBEhkrAuQlLwPpQS8DYlUvAHtxLwA==</AssayYData></Step><Step><CommonData><SampleLocation>12</SampleLocation><SampleID></SampleID><SampleGroup></SampleGroup><SampleInfo></SampleInfo><SampleRow>C</SampleRow><SamplePlate>1</SamplePlate><WellType>NEUTRALIZATION</WellType><Concentration>-1</Concentration><ConcentrationUnits>µg/ml</ConcentrationUnits><MolarConcentration>-1</MolarConcentration><MolarConcUnits>nM</MolarConcUnits><MolecularWeight>-1</MolecularWeight><Temperature>25</Temperature><StartTime>2680365</StartTime><AssayTime>5</AssayTime></CommonData><FlowRate>1000</FlowRate><StepType>KREGENERATION</StepType><StepName>Regeneration</StepName><StepStatus>OK</StepStatus><ActualTime>5.00396</ActualTime><CycleTime>0.2</CycleTime><AssayXData Points="25">re8HReDyB0UP9gdFR/kHRXr8B0Wt/wdF4AIIRRMGCEVHCQhFegwIRakPCEXgEghFJBYIRUcZ
CEV6HAhFrR8IRfkiCEUPJghFRykIRXYsCEXGLwhF4DIIRRM2CEVHOQhFijwIRQ==</AssayXData><AssayYData Points="25">bqJFP5zkSz/hPFQ/jSRcPwy7YT95XmY/RWJrP31Ubj+Wx3E/TKJzP3mPdj9gVHg/Iw57P71V
fD/T1H4/4LV/PwyYgD/KUIE/Fm+BP3Evgj+hHoM/i+WDP6kKhD/sloQ/OeiEPw==</AssayYData></Step><Step><CommonData><SampleLocation>1</SampleLocation><SampleID></SampleID><SampleGroup></SampleGroup><SampleInfo></SampleInfo><SampleRow>C</SampleRow><SamplePlate>1</SamplePlate><WellType>BUFFER</WellType><Concentration>-1</Concentration><ConcentrationUnits>µg/ml</ConcentrationUnits><MolarConcentration>-1</MolarConcentration><MolarConcUnits>nM</MolarConcUnits><MolecularWeight>-1</MolecularWeight><Temperature>25</Temperature><StartTime>2695215</StartTime><AssayTime>30</AssayTime></CommonData><FlowRate>1000</FlowRate><StepType>BASELINE</StepType><StepName>Baseline</StepName><StepStatus>OK</StepStatus><ActualTime>29.9991</ActualTime><CycleTime>0.2</CycleTime><AssayXData Points="150">vT8IRexCCEUfRghFV0kIRYZMCEW5TwhF7FIIRSNWCEVXWQhFhlwIRb1fCEXwYghFH2YIRVNp
CEWGbAhFuW8IRfByCEUfdghFU3kIRYZ8CEW5fwhF7IIIRSOGCEVTiQhFhowIRbmPCEXskghF
H5YIRVOZCEWKnAhFuZ8IReyiCEUfpghFV6kIRYasCEW5rwhF7LIIRSO2CEVXuQhFhrwIRbm/
CEXswghFH8YIRVPJCEWGzAhFvc8IRfDSCEUf1ghFW9kIRYbcCEW53whF7OIIRR/mCEVX6QhF
huwIRbnvCEXs8ghFI/YIRVf5CEWK/AhFuf8IRewCCUUfBglFVwkJRYYMCUW9DwlF7BIJRSMW
CUVTGQlFhhwJRbkfCUXsIglFHyYJRVMpCUWGLAlFuS8JRfAyCUUfNglFUzkJRYY8CUW9PwlF
GUMJRR9GCUVTSQlFhkwJRblPCUXsUglFH1YJRVdZCUWKXAlFvV8JRexiCUUfZglFV2kJRYZs
CUW9bwlF7HIJRR92CUVTeQlFhnwJRbl/CUXwgglFH4YJRVOJCUWKjAlFuY8JReySCUUflglF
U5kJRYqcCUW9nwlF7KIJRR+mCUVXqQlFiqwJRbmvCUXssglFH7YJRVe5CUWGvAlFub8JRezC
CUUfxglFV8kJRa/MCUW9zwlF7NIJRR/WCUVT2QlFhtwJRb3fCUXs4glFH+YJRVPpCUWK7AlF
ve8JRezyCUUf9glFU/kJRYr8CUW5/wlF7AIKRSMGCkVTCQpFhgwKRbkPCkXsEgpFIxYKRVMZ
CkWGHApF</AssayXData><AssayYData Points="150">vS2KP1rNij9C2Io/r+KKPynyij/HMIw/JtKLPzufiz9g1Is/5nKMPwU3jT/Bbo0/mR+NP24I
jT/vpow/uiyNP710jT/rzY0/ojWOP16Ajj9XU44/ZVeOP2U/jz8V2o4/M9SOPyYujz/bzY4/
TP+OP9eOjz96148/0HmPP2bZjz/+8I8/GYqQP75IkD/6SJA/BMKQP+4LkD9PqJA/MWiQPzXM
kD+gN5E/rKiRPwxkkT+pSJE/CnWRP03JkT88TZI/Wp6RP1PzkT81M5I/UpKSPxH1kT+JepI/
G6aSP+5Jkj/izJI/MwCTP98Vkz/j2ZI/YcWSP0Rfkj/db5M/34OTP6ljkz8XRZM/gyuTPwUb
lD8Y05M/2e2TP1O4kz/EA5Q/3U6UP/XKkz8AOZQ/IUOUP/A/lD8HM5Q/4teUP4OolD/wOZQ/
JfSUPxGPlD8popQ/dwyVP/wglT8xYJU/4m6VP9y1lT+j1ZQ/O46VPyiflT/HcJU/gp+VP5Uu
lT/q8ZU/G6qVPxH5lT+DpJU/8GmWP5rslT/CupY/fQCWP1V+lj97nJY/qraWP+LIlT+CspY/
jM2WPwfalj/i2pY/SPuWP2Belz9VgJc/ub2WP5/Zlj91hZc/JweXP1lBlz9k6JY/SVKXP3vN
lz+R0Jc/lkmXPwx0lz9qvJc/qsSXP9e2lz9x/Jc/dE2YPwGClz/HUpg/6DqYPzedmD/R+pc/
V0qYP7c0mD+NDZg/CA2YP/tImD/eZ5g/xUOYP+2PmD+3v5g/vJOYP5BomD/5+5g/mouYP7SP
mD+T0pg/</AssayYData></Step><Step><CommonData><SampleLocation>6</SampleLocation><SampleID>QA013 delta CDRL2</SampleID><SampleGroup></SampleGroup><SampleInfo></SampleInfo><SampleRow>C</SampleRow><SamplePlate>1</SamplePlate><WellType>KLOAD</WellType><Concentration>10</Concentration><ConcentrationUnits>µg/ml</ConcentrationUnits><MolarConcentration>-1</MolarConcentration><MolarConcUnits>nM</MolarConcUnits><MolecularWeight>-1</MolecularWeight><Temperature>25</Temperature><StartTime>2732484</StartTime><AssayTime>80</AssayTime></CommonData><FlowRate>600</FlowRate><StepType>LOADING</StepType><StepName>Loading</StepName><StepStatus>OK</StepStatus><ActualTime>80</ActualTime><CycleTime>0.2</CycleTime><AssayXData Points="400">uR8KRegiCkUfJgpFTykKRYIsCkW1LwpF7DIKRRs2CkVPOQpFgjwKRbU/CkXsQgpFG0YKRU9J
CkWCTApFtU8KRehSCkUbVgpFU1kKRYZcCkW1XwpF6GIKRRtmCkVPaQpFgmwKRbVvCkXocgpF
H3YKRU95CkWCfApFuX8KReyCCkUfhgpFT4kKRYKMCkW1jwpF6JIKRR+WCkVTmQpFhpwKRbmf
CkXoogpFH6YKRU+pCkWCrApFta8KReiyCkUbtgpFT7kKRYK8CkW1vwpF7MIKRRvGCkVTyQpF
hswKRbnPCkXo0gpFH9YKRU/ZCkWC3ApFtd8KRejiCkUf5gpFT+kKRYLsCkW57wpF7PIKRRv2
CkVP+QpFgvwKRbX/CkXoAgtFGwYLRU8JC0WCDAtFtQ8LRegSC0UbFgtFUxkLRYYcC0W1HwtF
MiMLRRsmC0VPKQtFhiwLRbUvC0XoMgtFGzYLRU85C0WCPAtFtT8LRehCC0UfRgtFT0kLRYJM
C0W1TwtF6FILRRtWC0VPWQtFglwLRblfC0XoYgtFG2YLRU9pC0WGbAtFtW8LRehyC0UbdgtF
T3kLRYZ8C0W1fwtF6IILRRuGC0VPiQtFhowLRbWPC0XokgtFH5YLRU+ZC0WinAtFuZ8LReyi
C0UbpgtFT6kLRYasC0W1rwtF6LILRRu2C0VPuQtFgrwLRbW/C0XowgtFH8YLRVPJC0WGzAtF
uc8LRejSC0Uf1gtFU9kLRYLcC0W13wtF7OILRRvmC0VP6QtFhuwLRbXvC0Xo8gtFH/YLRU/5
C0WC/AtFtf8LRewCDEUbBgxFTwkMRYIMDEW1DwxF7BIMRRsWDEVPGQxFhhwMRbUfDEXsIgxF
GyYMRU4pDEWGLAxFtS8MRegyDEUbNgxFTjkMRYI8DEW1PwxF6EIMRRtGDEVOSQxFgkwMRbVP
DEXsUgxFG1YMRU5ZDEWCXAxFtV8MRehiDEUbZgxFU2kMRYJsDEW1bwxF7HIMRRt2DEVTeQxF
gnwMRbV/DEXoggxFH4YMRU6JDEWCjAxFtY8MReiSDEUblgxFTpkMRYacDEW5nwxF7KIMRRum
DEVOqQxFgqwMRbWvDEXosgxFG7YMRVO5DEWCvAxFtb8MRejCDEUbxgxFTskMRYbMDEW1zwxF
7NIMRRvWDEVO2QxFgtwMRbXfDEXs4gxFG+YMRVPpDEWC7AxFte8MRejyDEUb9gxFU/kMRYL8
DEW1/wxF7AINRRsGDUVOCQ1FhgwNRbUPDUXoEg1FGxYNRU4ZDUWCHA1FtR8NRegiDUUfJg1F
pSkNRYIsDUW5Lw1F6DINRR82DUVOOQ1FgjwNRbU/DUXoQg1FG0YNRU5JDUWCTA1FtU8NRehS
DUUbVg1FTlkNRYJcDUW1Xw1F7GINRR9mDUVTaQ1FgmwNRblvDUXocg1FG3YNRVN5DUWCfA1F
tX8NReiCDUUbhg1FTokNRYKMDUW1jw1F6JINRRuWDUVOmQ1FgpwNRbWfDUXoog1FG6YNRU6p
DUWCrA1Fua8NRRGzDUUbtg1FTrkNRYa8DUW5vw1F6MINRRvGDUVOyQ1FhswNRbnPDUXo0g1F
G9YNRU7ZDUWC3A1Ftd8NRejiDUUb5g1FU+kNRYLsDUW57w1F6PINRR/2DUVT+Q1FivwNRbX/
DUXoAg5FHwYORWcJDkWCDA5FtQ8ORegSDkUfFg5FUxkORYIcDkW5Hw5F7CIORRsmDkVOKQ5F
hiwORbkvDkXsMg5FHzYORU45DkWGPA5FuT8ORexCDkUbRg5FU0kORYZMDkW1Tw5F7FIORR9W
DkVTWQ5FhlwORblfDkXsYg5FH2YORVNpDkWCbA5FuW8ORexyDkUfdg5FU3kORYZ8DkW5fw5F
7IIORR+GDkVXiQ5FkowORbmPDkXskg5FH5YORVOZDkWGnA5FuZ8OReyiDkUfpg5FU6kORYas
DkW5rw5F7LIORR+2DkVTuQ5FhrwORbm/DkXswg5FH8YORVPJDkWGzA5Fuc8ORezSDkUf1g5F
U9kORYbcDkW53w5F7OIORR/mDkVT6Q5FhuwORbnvDkXs8g5FH/YORVP5DkWG/A5Fuf8ORewC
D0UfBg9FUwkPRYYMD0W5Dw9F7BIPRR8WD0VTGQ9FhhwPRQ==</AssayXData><AssayYData Points="400">LyaZP7gXmT9EOpk/ajGZP3iJmT8+t5k/EnWaP2zWmj81lJs/QjycPyZnnD+IH50/ooOdP0YH
nj/L754/yqSfPwxuoD9TA6A/sIyhP9K4oT/zDaI/aSejP5Buoz9cV6Q/CTOkPyIIpT+ZV6U/
VTamPwfLpj+WaKc/rByoP87qqD+YLqk/7qCpP0wsqj/mvao/V0CrPw2IrD9Dnqw/7ZusP4lo
rT95o60/l+utP2T6rj+mhq8/p9mwP7A0sT8nTLE/M0iyP5iisj8t2LI/to6zP4pMtD8WLbQ/
ZbO0P3B4tT9PCrY/mf+2P9PLtj/lZLc/pce3PwvMuD/3Crk/X9K5P1yDuT+YF7o/JKy6P9lf
uz/8i7w/tTm8P+tRvT9Bnb0/BiG+PwE0vj80ir4/EIK/PxqTvz+aXMA/iXzAP/s1wT8wccE/
g3LCP6Uzwj+wacM/RjnDP8QixD91l8Q/qfvEP3lvxT8BksU/9fXFPwTvxj9yDcc/lFzHP+oW
xz+9usc/zyXIPydayT+lLsk/IeTJP0oHyj8Ft8o/tbHLP5XAyz+uw8s/k4/MPxBwzD+XTM0/
aqDNP8ajzT9f8s0/8p/OP6wMzz+ms88/XOjPP+b5zz87wNA/rTrRP91H0T8YmdE/YDrSPzNP
0j/+itI/dzbTP+Cc0z959dM/u/jTPzCt1D/ISdQ/2wXVP4w91T/rXtU/kuzVP7al1j94ndY/
UmDXPxdp1z9Tmdc/ldLXP9t/2D+cNdk/AAHZPzqk2T84kNk/9UTaP0Cq2T9gZto/3LHaP/P8
2j/bVts/F+TbP8YP3D/yk9w/IgXdP9WO3T9fk90/WD/dP+2m3T90Ft4/6WzePy2T3j91U98/
tGTfPx7z3j9utd8/u3XgP8mV4D81JeE/YA3hP4sV4T94YOE/Ds3hPwFq4j9IWeI/KQjjP34F
4z+hE+M/Zm7jP6x04z/SpOM/Zk7kP2xg5D9S1OQ/BkflP3eu5T8eqeU/Zy7mP0PZ5T+BEOY/
Z0nmP7ZH5j9/veY/bwznP2Tp5j9/wuc/D+fnPxSu5z+td+g/mU7oP9ny6D8Eo+g/nRLpP4Yh
6T+/3ek/kQzqP4Gf6T+ASuo/6/vpPyJz6j9bpOo/yBrrPw6g6z9Npes/IfjrP+tt7D8Yz+s/
5RLsPwdt7D9yPew/6qDsP1KQ7T8KUu0/vUbtP8aC7T+T++0/twjuPxC57j8hme4//8vuP0NH
7z+uEu8/iM7vP2Gc7z/1ru8/CXbvP7Nj8D/rtu8/bLbwP3gx8D9hhfA/+ejwP0N18D+lO/E/
bqrxP3vF8T/0WfE/75TyPzd18j+XofI/31/yP4Vq8j9+1/I/jD3zPylv8z+ZuPI/WpnzP0dZ
8z/EZPQ/19fzP+Jm9D/HffQ/4XT0P2KQ9D/A8PQ/i5r1P+Uk9T/vqfU/fOL1PyKR9T9RSPY/
/o31PxnF9j9uEfY/cG32P+jh9j++oPY/jnf3P8eA9z9bT/c/hkT3P0bN9z85z/c/B9b3P3w6
+D8dH/g/cjL4P5er+D9fwfg/VaD4P7kl+T/SDPk/Ni35PxxB+T/9mPk/0335PwhT+j9WKfo/
X+D5P/fM+T+Mc/o/6pv6Pzj++j/Wvfo/1Ab7P7j/+j+UBvs/4iH7Pyt4+z9FRfs/far7P+bg
+z/6bfw/61f8PyhI/D8fFfw/xe78P3eu/D+gePw//ij8P3fh/D8DMv0/Xj/9P5kY/T8Sff0/
2qX9P+bK/T8K6P0/FL/+Py94/T9g/v0/kBf+P72i/j8tK/4/vJf+P6Kw/j+r2/4/P2j+P9E+
/z/Jq/8/DGX/P8Sb/z8t3/8/gjIAQDIUAEBKMgBAA8L/Py/g/z8VSwBAdQoAQDVhAEA7gABA
M2MAQGBRAEBsfgBAh8AAQLTYAEAgnwBAHNkAQFStAEBuxwBAtP0AQJXxAEC0PgFAIzMBQGdJ
AUAvQwFA+SQBQDs7AUDVSgFA9WUBQMupAUBOpAFAzKkBQD3NAUA3zwFAJIoBQH2zAUCStQFA
lhwCQIIhAkBI4QFAUA0CQLsmAkA2WwJAKxoCQCxTAkBkYQJAkmUCQOSdAkDOfwJAmZMCQNWW
AkDBiAJAHH0CQJizAkD48wJAYeICQH7gAkDLmgJAjgEDQA==</AssayYData></Step><Step><CommonData><SampleLocation>1</SampleLocation><SampleID></SampleID><SampleGroup></SampleGroup><SampleInfo></SampleInfo><SampleRow>C</SampleRow><SamplePlate>1</SamplePlate><WellType>BUFFER</WellType><Concentration>-1</Concentration><ConcentrationUnits>µg/ml</ConcentrationUnits><MolarConcentration>-1</MolarConcentration><MolarConcUnits>nM</MolarConcUnits><MolecularWeight>-1</MolecularWeight><Temperature>25</Temperature><StartTime>2819711</StartTime><AssayTime>30</AssayTime></CommonData><FlowRate>1000</FlowRate><StepType>BASELINE</StepType><StepName>Baseline</StepName><StepStatus>OK</StepStatus><ActualTime>29.9991</ActualTime><CycleTime>0.2</CycleTime><AssayXData Points="150">uR8PRegiD0UbJg9FUykPRYIsD0W1Lw9F7DIPRRs2D0VPOQ9FgjwPRbk/D0XoQg9FG0YPRVNJ
D0WCTA9FtU8PRehSD0UbVg9FT1kPRYZcD0W1Xw9F6GIPRRtmD0VPaQ9FhmwPRbVvD0Xscg9F
G3YPRU95D0WCfA9FtX8PRQWDD0Ubhg9FT4kPRYKMD0W1jw9FZ5MPRRuWD0VPmQ9FgpwPRbWf
D0Xsog9FH6YPRVOpD0WCrA9Fta8PReyyD0Uftg9FU7kPRYK8D0W5vw9F7MIPRRvGD0VPyQ9F
gswPRbXPD0Xo0g9FG9YPRU/ZD0WC3A9Ftd8PRejiD0Uf5g9FT+kPRYbsD0W17w9F7PIPRRv2
D0VP+Q9FgvwPRbX/D0XsAhBFGwYQRVMJEEWCDBBFtQ8QRegSEEUbFhBFUxkQRYIcEEW1HxBF
6CIQRRsmEEVPKRBFhiwQRbkvEEXoMhBFGzYQRVM5EEWCPBBFtT8QRehCEEUbRhBFT0kQRYJM
EEW1TxBF6FIQRRtWEEVPWRBFglwQRblfEEXoYhBFI2YQRU9pEEWGbBBFuW8QRehyEEUbdhBF
T3kQRYJ8EEW1fxBF6IIQRRuGEEVTiRBFgowQRbWPEEXokhBFRJYQRU+ZEEWCnBBFtZ8QReyi
EEUbphBFU6kQRYKsEEW1rxBF7LIQRR+2EEVPuRBFgrwQRbW/EEXowhBFG8YQRU/JEEWGzBBF
tc8QRezSEEUb1hBFT9kQRYLcEEW13xBF7OIQRRvmEEVP6RBFguwQRbXvEEXo8hBFG/YQRVP5
EEWC/BBF</AssayXData><AssayYData Points="150">HXgDQJrpA0AdZwRAOVAEQCQ4BEBeWQRAmz4EQEy+BED7ggRAabsEQNfWBEBckQRAx8AEQNXi
BEAR7ARAVa8EQCOdBEDMFAVAoe4EQGnoBEDs+QRAYwgFQG7TBEDeHQVAQxwFQOzpBECZ9gRA
vrYEQBMRBUAYAgVA5fAEQIXUBEBJJAVAGiQFQBolBUA8GQVAjgAFQHroBECAFwVATjsFQHEY
BUCnPgVAH/wEQHgxBUBtCQVAgoUFQJdlBUBDSAVAthoFQJ9qBUA0jgVAA+sEQJ89BUD8WwVA
3l0FQNtdBUC/bQVAy4IFQPx2BUDSewVAgRwFQBIVBUDIawVAv4QFQENyBUDoZQVA+38FQJ1P
BUDJVwVAX1AFQP6jBUB6fQVAwKAFQHGPBUDmYwVA6WAFQKQzBUDxoQVAoJoFQA+WBUCHXQVA
qIsFQKy/BUCXnwVAKrMFQHiiBUCmwwVALoMFQF5vBUD8tgVAi4cFQBuhBUD0wgVAsogFQHKx
BUDPBgZAL8oFQCR6BUDXjgVAK7IFQEiLBUATfgVAO7QFQBA+BUDmsgVAB7wFQDytBUA7hgVA
XscFQPmwBUDQcQVAm8cFQOiXBUBsfAVAossFQHqlBUCgqQVArMYFQKbHBUDQjwVAos8FQKKx
BUDmvQVAf90FQILqBUDxyQVA+xEGQEKtBUA2DgZAes0FQJ7mBUAb5wVADQ0GQAygBUDNFwZA
PKAFQBzqBUB96AVAMBIGQFzhBUAzzAVAmhoGQNW+BUBf8wVA6u8FQKq8BUDpRQZAHJ8FQHH2
BUBN8QVA</AssayYData></Step><Step><CommonData><SampleLocation>10</SampleLocation><SampleID>BG505 T332N SOSIP</SampleID><SampleGroup></SampleGroup><SampleInfo></SampleInfo><SampleRow>C</SampleRow><SamplePlate>1</SamplePlate><WellType>KSAMPLE</WellType><Concentration>-1</Concentration><ConcentrationUnits>µg/ml</ConcentrationUnits><MolarConcentration>125</MolarConcentration><MolarConcUnits>nM</MolarConcUnits><MolecularWeight>-1</MolecularWeight><Temperature>25</Temperature><StartTime>2858943</StartTime><AssayTime>180</AssayTime></CommonData><FlowRate>600</FlowRate><StepType>ASSOC</StepType><StepName>Association</StepName><StepStatus>OK</StepStatus><ActualTime>179.999</ActualTime><CycleTime>0.2</CycleTime><AssayXData Points="900">tf8QRf0CEUUbBhFFTwkRRYIMEUW1DxFF6BIRRRsWEUVPGRFFghwRRbUfEUXkIhFFGyYRRV8p
EUWCLBFFtS8RRegyEUUbNhFFTzkRRYI8EUW1PxFF6EIRRRtGEUVPSRFFgkwRRbVPEUXoUhFF
G1YRRUtZEUWCXBFFtV8RRehiEUUbZhFFT2kRRYJsEUW1bxFF6HIRRRt2EUVPeRFFjnwRRbV/
EUXoghFFG4YRRU+JEUXgjBFFtY8RReSSEUUblhFFT5kRRYKcEUXWnxFF6KIRRRumEUVLqRFF
gqwRRbWvEUXoshFFKLYRRU+5EUWCvBFFtb8RRejCEUUXxhFFT8kRRYLMEUW1zxFF6NIRRRvW
EUVP2RFFgtwRRcHfEUXo4hFFG+YRRU/pEUWO7BFFte8RRejyEUUb9hFFT/kRRYL8EUW1/xFF
6AISRRsGEkVPCRJFggwSRbUPEkXoEhJFJBYSRU8ZEkWCHBJFtR8SRegiEkUbJhJFUykSRYIs
EkW1LxJF9DISRRs2EkVPORJFgjwSRbE/EkXoQhJFG0YSRU9JEkWCTBJFtU8SRehSEkUbVhJF
T1kSRYJcEkW1XxJF6GISRRtmEkVPaRJFgmwSRbVvEkXochJFG3YSRU95EkWCfBJFvX8SReiC
EkUbhhJFT4kSRYKMEkXSjxJF6JISRRuWEkVPmRJFgpwSRbWfEkXoohJFG6YSRU+pEkWCrBJF
sa8SReiyEkUbthJFT7kSRX68EkWxvxJF6MISRRvGEkVPyRJFgswSRbXPEkXk0hJFG9YSRUvZ
EkWC3BJFtd8SRejiEkUX5hJFT+kSRYLsEkW17xJF5PISRRv2EkVP+RJFgvwSRbX/EkX0AhNF
FwYTRU8JE0WCDBNFsQ8TReQSE0UbFhNFUxkTRYIcE0W1HxNF6CITRRsmE0VKKRNFgiwTRbUv
E0XoMhNFGzYTRU85E0WCPBNFtT8TRehCE0UXRhNFT0kTRYJME0WxTxNF9FITRRtWE0VKWRNF
glwTRbFfE0XkYhNFG2YTRUppE0WCbBNFtW8TRehyE0UbdhNFT3kTRYJ8E0W1fxNF5IITRRuG
E0VPiRNFgowTRbWPE0XokhNFG5YTRUqZE0WjnBNFtZ8TReiiE0UbphNFV6kTRYKsE0W1rxNF
6LITRRu2E0VKuRNFfrwTRbG/E0XowhNFG8YTRU/JE0V+zBNFtc8TRejSE0Ub1hNFT9kTRX7c
E0Wx3xNF6OITRRvmE0VK6RNFfuwTRbXvE0Xk8hNFG/YTRU/5E0WC/BNFtf8TRegCFEUbBhRF
TwkURYIMFEWxDxRF6BIURSgWFEVjGRRFghwURbUfFEXoIhRFGyYURU8pFEV+LBRFtS8URegy
FEUXNhRFSjkURX48FEWxPxRF6EIURRtGFEVPSRRFkkwURbVPFEXkUhRFG1YURUpZFEV+XBRF
sV8URehiFEUbZhRFSmkURX5sFEWxbxRF6HIURRd2FEVPeRRFgnwURbV/FEXkghRFG4YURU+J
FEV+jBRFtY8UReSSFEUslhRFT5kURYKcFEW1nxRF7KIURRemFEVPqRRFgqwURbGvFEXoshRF
F7YURU+5FEV+vBRFtb8URejCFEUXxhRFT8kURX7MFEWxzxRF6NIURTTWFEVP2RRFgtwURbXf
FEXo4hRFG+YURUrpFEWC7BRFse8URejyFEVV9hRFT/kURX78FEWx/xRF5AIVRRsGFUVPCRVF
ggwVRbUPFUX5EhVFGxYVRU8ZFUWCHBVFsR8VRegiFUUbJhVFSikVRYIsFUW1LxVF5DIVRRc2
FUVKORVFgjwVRbU/FUXoQhVFG0YVRWNJFUWCTBVFsU8VReRSFUUkVhVFT1kVRYJcFUW1XxVF
5GIVRRtmFUVPaRVFfmwVRbFvFUXochVFG3YVRUp5FUV+fBVFtX8VReiCFUUbhhVFT4kVRX6M
FUW1jxVF6JIVRReWFUVKmRVFhpwVRbGfFUXkohVFG6YVRU+pFUV+rBVFta8VReiyFUUXthVF
SrkVRYK8FUW1vxVF5MIVRRvGFUVPyRVFgswVRbHPFUXs0hVFF9YVRUrZFUV+3BVFtd8VReji
FUUX5hVFT+kVRX7sFUW17xVF6PIVRRf2FUVK+RVFfvwVRbX/FUXkAhZFGwYWRUoJFkWCDBZF
tQ8WReQSFkUXFhZFVxkWRYIcFkWxHxZF5CIWRRcmFkVPKRZFgiwWRbUvFkXkMhZFFzYWRUo5
FkWCPBZFtT8WReRCFkUbRhZFT0kWRYJMFkXiTxZF6FIWRRdWFkVKWRZFglwWRbVfFkXoYhZF
G2YWRUppFkWCbBZFtW8WRehyFkUXdhZFY3kWRX58FkW1fxZF5IIWRRuGFkVfiRZFfowWRbGP
FkXokhZFG5YWRUqZFkV+nBZFsZ8WReSiFkUXphZFSqkWRYKsFkWxrxZF6LIWRRe2FkVKuRZF
frwWRbW/FkXowhZFG8YWRWvJFkWCzBZFsc8WRejSFkUb1hZFT9kWRX7cFkW13xZF6OIWRRvm
FkVK6RZFfuwWRbXvFkXo8hZFF/YWRU/5FkV+/BZFsf8WRegCF0UkBhdFSgkXRYYMF0WxDxdF
7BIXRRcWF0VPGRdFfhwXRbEfF0XkIhdFGyYXRUopF0V+LBdFtS8XRegyF0UXNhdFTzkXRZI8
F0WxPxdF6EIXRRdGF0VTSRdFfkwXRbFPF0XoUhdFF1YXRU9ZF0V+XBdFsV8XRehiF0UbZhdF
T2kXRX5sF0WxbxdF7HIXRRd2F0VPeRdFgnwXRbF/F0XkghdFF4YXRUqJF0V+jBdFsY8XReSS
F0UXlhdFSpkXRX6cF0WxnxdF5KIXRRumF0VKqRdFfqwXRbGvF0XkshdFF7YXRUq5F0V+vBdF
tb8XReTCF0UgxhdFSskXRYLMF0W1zxdF5NIXRRvWF0VP2RdFftwXRbHfF0Xo4hdFF+YXRUrp
F0XQ7BdFte8XReTyF0UX9hdFSvkXRX78F0W1/xdF5AIYRRcGGEVKCRhFggwYRbUPGEXkEhhF
FxYYRUoZGEWCHBhFsR8YReQiGEUXJhhFSikYRX4sGEWxLxhF6DIYRSg2GEVPORhFfjwYRbE/
GEXoQhhFKEYYRU9JGEV+TBhFsU8YReRSGEUXVhhFSlkYRX5cGEWxXxhF5GIYRRdmGEVKaRhF
fmwYRbVvGEXkchhFinYYRV95GEWCfBhFsX8YReiCGEUbhhhFT4kYRX6MGEWxjxhF5JIYRRuW
GEVKmRhFgpwYRbWfGEXkohhFF6YYRXOpGEV+rBhFsa8YRf2yGEUbthhFSrkYRYK8GEWxvxhF
6MIYRRfGGEVPyRhFfswYRbHPGEXk0hhFF9YYRUrZGEV+3BhFsd8YReTiGEUX5hhFT+kYRX7s
GEWx7xhF6PIYRRf2GEVK+RhFgvwYRb3/GEXoAhlFFwYZRUoJGUWCDBlFtQ8ZReQSGUUXFhlF
ShkZRYIcGUXuHxlF5CIZRRcmGUVKKRlFfiwZRbEvGUXkMhlFFzYZRUo5GUV+PBlFsT8ZReRC
GUUXRhlFSkkZRX5MGUWxTxlF5FIZRRdWGUVKWRlFflwZRbFfGUXkYhlFTWYZRUppGUWCbBlF
sW8ZReRyGUUXdhlFSnkZRX58GUWxfxlF5IIZRReGGUVKiRlFfowZRcGPGUURkxlFF5YZRUqZ
GUV+nBlFtZ8ZReSiGUUXphlFSqkZRX6sGUW1rxlF5LIZRRe2GUVKuRlFgrwZRbG/GUXkwhlF
F8YZRUrJGUV+zBlFsc8ZReTSGUUb1hlFStkZRX7cGUWx3xlF5OIZRSzmGUVP6RlFguwZRbHv
GUXs8hlFF/YZRU/5GUWC/BlFsf8ZRegCGkUXBhpFSgkaRX4MGkWxDxpF5BIaRRcWGkVKGRpF
ghwaRbUfGkXoIhpFGyYaRVMpGkWCLBpFtS8aReQyGkUXNhpFXzkaRX48GkW1PxpF6EIaRRdG
GkVPSRpFgkwaRbFPGkXkUhpFF1YaRU9ZGkV+XBpFvV8aReRiGkUbZhpFSmkaRX5sGkWxbxpF
6HIaRRt2GkVKeRpFfnwaRbV/GkXsghpFG4YaRUqJGkV+jBpFsY8aReSSGkUblhpFSpkaRX6c
GkW1nxpF6KIaRRemGkVKqRpFgqwaRbWvGkXkshpFF7YaRU+5GkWCvBpFtb8aReTCGkUXxhpF
U8kaRYLMGkW1zxpF6NIaRRvWGkVP2RpFgtwaRbXfGkXo4hpFG+YaRU/pGkWC7BpFte8aRejy
GkUb9hpFT/kaRYL8GkW1/xpF6AIbRRsGG0VPCRtFggwbRbUPG0XoEhtFGxYbRU8ZG0WCHBtF
tR8bRegiG0UbJhtFTykbRYIsG0W1LxtF6DIbRRs2G0VPORtFgjwbRbU/G0XoQhtFG0YbRU9J
G0WCTBtFtU8bRehSG0UbVhtFT1kbRYJcG0W1XxtF6GIbRRtmG0VPaRtFgmwbRbVvG0XochtF
G3YbRU95G0WCfBtFtX8bReiCG0UbhhtFT4kbRYKMG0W1jxtF6JIbRRuWG0VPmRtFgpwbRbWf
G0XoohtFG6YbRU+pG0WCrBtFxa8bReiyG0UbthtFT7kbRYK8G0W1vxtF6MIbRRvGG0VPyRtF
gswbRb3PG0Xo0htFJNYbRU/ZG0WC3BtFtd8bRejiG0Ub5htFT+kbRYLsG0W17xtF6PIbRRv2
G0VP+RtFgvwbRbX/G0XoAhxFGwYcRU8JHEWCDBxFtQ8cRegSHEUbFhxFTxkcRYYcHEW1HxxF
6CIcRRsmHEVPKRxFgiwcRbUvHEXkMhxFGzYcRU85HEV+PBxF</AssayXData><AssayYData Points="900">RywGQPCMBUDfDAVAHNwEQH7sA0AUwANAjbADQMgdA0A1uQJAjawCQGOoAkCp9gFA800CQFIq
AkAZ6QFALOwBQIn9AUD/IQJAAmECQNjgAUAi5gFAO7oBQMqkAUAqzQFA598BQF/xAUAL2wFA
/XwBQA2fAUAsygFAv9wBQAPOAUCV8AFAt9YBQA7/AUAU4wFArNoBQMPwAUAnzQFArQwCQGTc
AUADvAFAwg4CQHvcAUCw+QFAsxsCQCQOAkBo4wFAKuUBQJfQAUDD9AFAPeoBQEv7AUA9PQJA
0+QBQAARAkAB+wFAvx8CQAcjAkDYAAJAgAMCQJ8UAkAOJAJA0yECQFT/AUCq3wFAFP0BQH8H
AkByNQJA0+wBQHEFAkBmvwFAkDwCQHEkAkAzEQJAdo0CQCf8AUBBiwJAdg0CQGwTAkCPWAJA
gg4CQCdxAkBHNAJAJVICQHJEAkC8IQJA/oECQNpKAkAqJQJABQoCQGZ+AkDkSwJAQV4CQPle
AkA5eQJABpsCQCKOAkAPjQJAQlYCQGxjAkCbiQJAGaQCQJiRAkBffQJAz1gCQERPAkAOdAJA
mL8CQKxvAkBfjAJARW8CQIqKAkDBdQJAj6ICQCOuAkD0rAJA8ZkCQAmtAkCXsAJA/PICQP/V
AkAZ3AJAXJECQAaPAkDmtQJAeZ4CQJy0AkAo2wJA/pICQDTQAkDbqwJAE9MCQH/GAkDE+AJA
ab0CQELUAkArwgJAW74CQCILA0CMngJAxwADQLuxAkCjCQNAKd0CQOPcAkDyGQNAyPwCQA3L
AkBIBgNA+EADQOM6A0Dy1QJAFAsDQBTlAkAqtAJAQMgCQJUeA0BqCQNA0QQDQF4AA0C2EgNA
ursCQH0rA0AfBANASygDQFnrAkBiDQNAqDADQCkIA0A4TwNA7gQDQK4dA0CIIgNAhzEDQCYf
A0ADMANARl8DQBZwA0AUhgNA/k0DQAAYA0BqOANAmFkDQL1rA0CdJQNAVkoDQFRRA0DYQANA
+xYDQJMiA0CCTANATToDQJKTA0CTAgNAXUoDQFMwA0BHeQNArVMDQDuZA0DJgwNACFgDQNZC
A0CaWANAGpQDQF2WA0D1NQNAKHIDQAeFA0DgTgNA/TEDQMVPA0CSiANAD5kDQB6CA0AwkgNA
a+IDQPC1A0CZmgNANG0DQEMRA0AxfANAiogDQGJrA0AFxQNAZXcDQBidA0CZdgNA9HgDQIFp
A0B2nQNAPI8DQJqAA0CF/ANA730DQEduA0DYngNA9bwDQMG0A0C+gwNAGnwDQIerA0DvxwNA
H7IDQLyCA0AbvANAT6oDQIjOA0CxeANAC7cDQJOLA0DrmgNAnKgDQOKKA0CW6gNAsQcEQKSq
A0DU7gNAluYDQK3DA0DIvANAqdkDQBPTA0DZ8QNAdiMEQEfiA0CoswNAaCIEQCDIA0B9yQNA
a9QDQCvJA0BpKwRAzwMEQLQxBEDBnANAuSIEQED6A0AxIwRA/LEDQO//A0CRHgRAgPADQL0d
BEDqAARAMtQDQOgXBEDNBQRACgoEQKELBEAuEwRA3xsEQJQYBED1OgRAfQAEQAP4A0A/SgRA
izkEQNcABEDC4wNA5CMEQEwoBEBeIARAXggEQFYzBEAC/ANA0jgEQEnzA0AiHgRAXOwDQC09
BECVIwRA3v8DQFlpBEC3JQRAtwkEQIctBEBMNwRAjA0EQI9MBECtDQRAUSgEQNbyA0CvXwRA
RRgEQOg0BEBfXARAQjYEQFxDBEDacQRAti8EQPNEBEDNEQRA5k4EQHqIBEA0hARAtVcEQK5K
BEAxRwRAoVUEQENDBECfeARAcqoEQJVjBEAMJARAYFgEQBlFBEDXSwRAw3EEQBKIBEDJiwRA
GFkEQEB8BEBChwRArX8EQIN2BECfrARAs4EEQPFTBECQfARAELIEQLyTBEDFdgRAuagEQK06
BECHXwRAh4QEQPhyBECh0ARA/a8EQPhnBEC+zARAcLQEQKG3BECv/QRAMMIEQH0ABUDxagRA
y5MEQOSxBECxYgRAjuUEQHacBEDwjQRApboEQNdjBEAqiwRAUAAFQEzEBECHvgRA+cMEQDQE
BUDR1wRA7pcEQGdJBECamARA4Y0EQPzABEDvzARAzKUEQDy8BEDV8QRAWr0EQJihBECV8QRA
XbwEQEeqBED0qgRAKg4FQOHGBEDQ8gRAUqYEQKChBEBq3wRAIM0EQDzZBECj5gRAu/0EQDf0
BEAptARAJtwEQOfTBECPywRATL0EQIbgBECK4gRA1esEQDsyBUC85wRAD+MEQDblBECv1ARA
LCsFQMLaBEBU9gRA1ugEQPYfBUAWQgVAvAQFQN0TBUAg/QRAsRUFQLsfBUBOLQVAyyIFQL7z
BEBjCQVAKwUFQHHmBEAm6ARAohgFQH7gBEAFEwVADO8EQHYYBUBO+wRARy4FQDISBUAgAAVA
wEYFQOvLBECO9QRATgsFQBRCBUCfFgVA8DoFQEPtBECqFgVA+igFQIJDBUBEPgVAYAAFQDFL
BUAiagVAUi0FQLU0BUDsLQVAKBUFQLlPBUCXZwVAul8FQJwvBUCAIAVAAU8FQNEsBUDYNAVA
w24FQBJeBUDtUAVAii4FQIkUBUB0aAVA+v4EQOXtBEBOSAVAZrsFQPsyBUC8cAVAQywFQHBq
BUBrYgVASlgFQP9lBUBHTgVA6HIFQLVJBUDgcAVAbVAFQC/hBUDPdQVAkTgFQMeIBUD5kQVA
XWkFQLOSBUCtcwVAxZIFQL5UBUDyXQVAB6QFQFpiBUCsfAVA5KgFQKSLBUDlnQVAtJQFQPRQ
BUAXhQVAtZoFQPZLBUC9iAVAC6oFQPxyBUA0wwVA7sYFQJjVBUDueAVAHdcFQBOCBUB2gwVA
gHcFQJ+zBUA+vAVA190FQOSTBUAGiAVAO9IFQNLPBUBsUAVAIX0FQHCmBUD3sgVA4IsFQH+6
BUAb1AVAZakFQGfLBUCzzAVAgMsFQCu+BUDsxAVA098FQNCZBUDAvgVA8MgFQFqVBUBl7QVA
XXgFQMCMBUBnlQVANAoGQBvMBUClaQVAercFQEDgBUAQtAVASc0FQL0HBkCF7gVAuRkGQIbN
BUB6sQVAaFgFQKPHBUDHzAVAyfQFQBXeBUA0zwVAYcsFQMTtBUDWqAVAdrIFQLjIBUBlwwVA
lsMFQO/TBUCc8wVAhvEFQADeBUD5+AVARf0FQHYSBkCUvAVAoxMGQMgIBkD/LQZApNcFQL/z
BUA9KgZAIuIFQExXBkC1zwVAQscFQN0EBkDh8gVAiR8GQK7KBUBl+wVAwvMFQBw9BkCvKgZA
GM8FQI0LBkCGHAZA3uwFQG0fBkCG/AVAGTgGQCMgBkDlPQZAUxQGQEk/BkDvPwZA4SkGQBDP
BUCuHwZAzwgGQMEYBkAryQVAE84FQOpIBkDNNQZABHsGQGYeBkDQAgZA1RwGQFpcBkClCAZA
gQQGQNpTBkB9dAZAlTgGQOY0BkCaaQZAhTQGQFBkBkArxAVA+ToGQFgDBkAncQZAtmoGQOUO
BkB3OQZAqjIGQM1dBkDOZAZAd0UGQPMsBkArPgZAU4MGQIEJBkAeMQZAyGAGQO+FBkA3qAZA
fVEGQKZOBkASHgZApD8GQIFwBkD5rAZAmSsGQK9EBkARTQZAazUGQKMyBkD5HgZAE04GQGux
BkBOdAZA53sGQN92BkAOEAZA/iAGQBKrBkCcZwZAx0kGQCyCBkDSXAZAKGUGQKE7BkC2WwZA
KW4GQBt5BkDTPwZAXpcGQFmVBkCLdwZAUFUGQGZrBkCrYQZANosGQNu2BkDkjQZAfcYGQK/W
BkA1MwZAknIGQJO8BkAxawZAXIEGQACqBkBKRAZArYoGQMCiBkCHpgZA0JEGQHBsBkCOpgZA
4lkGQMGPBkA8lQZAsrIGQEuOBkD+wQZAC6EGQJ7iBkCpYQZAppIGQMSbBkAhuwZAp7QGQKh1
BkB+tQZATqcGQPm8BkDNrAZA2aYGQD6oBkAMmQZAmMYGQIbCBkCvrAZAlsEGQAHCBkD4CQdA
+6YGQE7UBkCSpAZAzpgGQPquBkCrrgZAkswGQGeuBkA41QZAmpcGQOCJBkDgmQZAo8oGQLGR
BkC4iAZAqrUGQOf4BkDpxAZA/hAHQH/oBkCi2gZAot8GQL/QBkB2pAZAasAGQD/7BkDB8AZA
K8EGQNnRBkCU+wZAN9EGQOgYB0CD+gZAxfYGQJPgBkC8ygZAGfUGQHj8BkAWEAdAyw8HQBbi
BkDIFQdAvvwGQDHiBkBeHQdALb0GQBIqB0D0FwdA0psGQPNAB0AeAwdAFiMHQHLwBkCG4wZA
1SMHQJw9B0BXDAdAUbkGQEBCB0A6KAdAK/0GQJ1FB0C35wZA+fgGQIQJB0CfwgZAqQsHQA7z
BkAc0wZASRMHQG0dB0Cp3wZAvs8GQJwUB0DUDAdApRUHQKw4B0Cd/wZAtv4GQCYwB0C78gZA
dA8HQLs2B0DhSwdAojEHQGk2B0AMHAdA9VcHQIEDB0B5OwdAFzEHQEECB0ClEgdA8zwHQJtg
B0CVVwdAdxMHQDBNB0DzLgdANyUHQPZGB0CxDQdAuvkGQC00B0BSDgdAeOQGQHM+B0C4WAdA
GO4GQKGJB0C3PwdANWYHQOJjB0BfIwdAuVUHQK2QB0BtJAdAklIHQLdpB0AuFgdAKlwHQAhu
B0DnagdAAxIHQBYvB0BReQdApEsHQFo3B0ALfwdAdjIHQMB1B0CBYAdASk8HQFtcB0BEcgdA
BJYHQLw/B0B5RQdAoI0HQIEIB0CPZQdA37AHQH+iB0ABRAdA</AssayYData></Step><Step><CommonData><SampleLocation>1</SampleLocation><SampleID></SampleID><SampleGroup></SampleGroup><SampleInfo></SampleInfo><SampleRow>C</SampleRow><SamplePlate>1</SamplePlate><WellType>BUFFER</WellType><Concentration>-1</Concentration><ConcentrationUnits>µg/ml</ConcentrationUnits><MolarConcentration>-1</MolarConcentration><MolarConcUnits>nM</MolarConcUnits><MolecularWeight>-1</MolecularWeight><Temperature>25</Temperature><StartTime>3047834</StartTime><AssayTime>180</AssayTime></CommonData><FlowRate>600</FlowRate><StepType>DISASSOC</StepType><StepName>Dissociation</StepName><StepStatus>OK</StepStatus><ActualTime>180</ActualTime><CycleTime>0.2</CycleTime><AssayXData Points="900">sT8cReRCHEUXRhxFS0kcRX5MHEWxTxxF4FIcRRdWHEVLWRxFflwcRbFfHEXkYhxFF2YcRUtp
HEV+bBxFsW8cReRyHEUXdhxFS3kcRX58HEWxfxxFkIMcRReGHEVLiRxFfowcRbGPHEXkkhxF
F5YcRUuZHEWKnBxFrZ8cReSiHEUXphxFS6kcRX6sHEWtrxxF5LIcRRe2HEVLuRxFfrwcRbG/
HEXkwhxFE8YcRUfJHEV+zBxFsc8cReTSHEUX1hxFS9kcRX7cHEWx3xxF4OIcRRfmHEVH6RxF
fuwcRbHvHEXk8hxFF/YcRUv5HEV+/BxFsf8cReACHUUXBh1FSwkdRX4MHUWxDx1F5BIdRRcW
HUVLGR1FfhwdRbEfHUXgIh1FFyYdRUspHUV+LB1FrS8dReQyHUUTNh1FSzkdRX48HUWxPx1F
5EIdRRNGHUVLSR1FekwdRa1PHUXkUh1FF1YdRUtZHUV+XB1FsV8dReRiHUUTZh1FS2kdRX5s
HUWxbx1F5HIdRZp2HUVLeR1FenwdRbF/HUXkgh1FE4YdRUuJHUV+jB1FsY8dReSSHUU4lh1F
S5kdRX6cHUWtnx1F5KIdRW2mHUVLqR1FeqwdRbGvHUXksh1FF7YdRVO5HUV+vB1Fsb8dReTC
HUUTxh1FS8kdRX7MHUWtzx1F5NIdRRfWHUVH2R1FftwdRbHfHUXk4h1FF+YdRUfpHUV67B1F
re8dReTyHUUX9h1FR/kdRX78HUWx/x1F5AIeRRcGHkVLCR5FegweRbEPHkXkEh5FFxYeRUcZ
HkV6HB5F0h8eReAiHkUXJh5FSykeRX4sHkW1Lx5F4DIeRRc2HkVHOR5FfjweRbE/HkXkQh5F
F0YeRUZJHkV6TB5FrU8eReRSHkUXVh5FS1keRXpcHkWxXx5F5GIeRRNmHkVLaR5FfmweRbFv
HkXkch5FPHYeRUt5HkV+fB5FrX8eReCCHkUXhh5FS4keRXqMHkWxjx5F5JIeRReWHkVGmR5F
fpweRbGfHkXkoh5FF6YeRUupHkV+rB5Fra8eReSyHkUXth5FRrkeRX68HkWtvx5F5MIeRRfG
HkVLyR5FesweRbHPHkXk0h5FF9YeRUvZHkV+3B5Fsd8eReTiHkUX5h5FS+keRX7sHkWx7x5F
4PIeRRf2HkVL+R5FevweRa3/HkXkAh9FFwYfRUYJH0V+DB9FsQ8fRT4TH0UXFh9FRhkfRX4c
H0WtHx9F5CIfRRMmH0VLKR9FeiwfRbEvH0UBMx9FFzYfRUs5H0V+PB9FsT8fReBCH0UXRh9F
RkkfRX5MH0WxTx9FCVMfRRdWH0VGWR9FelwfRa1fH0XkYh9FF2YfRUtpH0V6bB9FsW8fReBy
H0UTdh9FS3kfRX58H0Wxfx9F5IIfRReGH0VGiR9FfowfRbGPH0Xgkh9FE5YfRUaZH0V6nB9F
rZ8fReSiH0UTph9FRqkfRXqsH0Wtrx9F4LIfRRO2H0VLuR9FfrwfRbG/H0X5wh9FE8YfRUvJ
H0V+zB9Fsc8fReDSH0UT1h9FS9kfRXrcH0Wx3x9F4OIfRRPmH0VG6R9Fo+wfRbHvH0Xg8h9F
E/YfRUv5H0V+/B9Fsf8fReACIEUXBiBFSwkgRXoMIEWxDyBF5BIgRRcWIEVLGSBFfhwgRbEf
IEXkIiBFEyYgRUYpIEV+LCBFrS8gReQyIEVRNiBFSzkgRXo8IEWtPyBF4EIgRRdGIEVLSSBF
fkwgRa1PIEXkUiBFE1YgRUZZIEV+XCBFrV8gReBiIEUXZiBFRmkgRXpsIEWxbyBF4HIgRRN2
IEVGeSBFfnwgRa1/IEXkgiBFE4YgRUuJIEV+jCBFsY8gReSSIEUXliBFS5kgRXqcIEWxnyBF
4KIgRROmIEVGqSBFfqwgRbGvIEXksiBFF7YgRUu5IEV6vCBFrb8gReTCIEUTxiBFRskgRXrM
IEWxzyBF4NIgRRPWIEVL2SBFftwgRa3fIEXg4iBFF+YgRUbpIEV67CBFte8gReDyIEUX9iBF
RvkgRX78IEWt/yBF5AIhRRcGIUVLCSFFfgwhRa0PIUXgEiFFFxYhRUYZIUV6HCFFrR8hReQi
IUUTJiFFSykhRXosIUWxLyFF5DIhRRM2IUVGOSFFejwhRbE/IUXgQiFFF0YhRUZJIUV6TCFF
sU8hReBSIUUTViFFRlkhRXpcIUWtXyFF5GIhRRdmIUVGaSFFemwhRbFvIUXkciFFF3YhRUZ5
IUV6fCFFrX8hReCCIUUThiFFS4khRX6MIUWxjyFF4JIhRROWIUVGmSFFepwhRa2fIUXgoiFF
E6YhRUupIUV6rCFFsa8hReCyIUUTtiFFRrkhRX68IUW9vyFF4MIhRRPGIUVLySFFfswhRbHP
IUXg0iFFE9YhRUbZIUV63CFFrd8hReTiIUUX5iFFRukhRXrsIUWt7yFF5PIhRRP2IUVL+SFF
evwhRbH/IUUZAyJFEwYiRUsJIkV+DCJFsQ8iReASIkUXFiJFSxkiRXocIkWxHyJF4CIiRRMm
IkVGKSJFfiwiRa0vIkXkMiJFEzYiRUY5IkV+PCJFrT8iReBCIkUXRiJFRkkiRXpMIkWtTyJF
4FIiRRNWIkVGWSJFelwiRa1fIkXgYiJFF2YiRUtpIkV6bCJFsW8iReByIkUXdiJFHHoiRZp8
IkWtfyJF4IIiRROGIkVGiSJFfowiRa2PIkXgkiJFE5YiRUaZIkV6nCJF1p8iReSiIkUXpiJF
RqkiRX6sIkWtryJF4LIiRRO2IkVGuSJFerwiRa2/IkXgwiJFE8YiRUbJIkV+zCJFrc8iReDS
IkUT1iJFRtkiRXrcIkWx3yJF4OIiRRfmIkVL6SJFeuwiRa3vIkXg8iJFF/YiRUb5IkV+/CJF
rf8iReACI0UTBiNFRgkjRXoMI0WtDyNF5BIjRRMWI0VGGSNFehwjRa0fI0XgIiNFFyYjRUYp
I0V6LCNFsS8jReQyI0UXNiNFSzkjRX48I0WtPyNF4EIjRRdGI0VGSSNFfkwjRa1PI0XgUiNF
F1YjRUtZI0WGXCNFrV8jReBiI0UXZiNFRmkjRXpsI0WtbyNF6HIjRRN2I0VGeSNFfnwjRbF/
I0XggiNFE4YjRUaJI0V6jCNFrY8jReCSI0UXliNFS5kjRXqcI0WtnyNF4KIjRROmI0VGqSNF
eqwjRa2vI0XgsiNFE7YjRUa5I0V6vCNFrb8jReDCI0UTxiNFRskjRXrMI0WtzyNF4NIjRRPW
I0VG2SNFetwjRa3fI0Xg4iNFE+YjRUvpI0V67CNFre8jReTyI0UT9iNFRvkjRXr8I0Wt/yNF
4AIkRRMGJEVGCSRFegwkRa0PJEXgEiRFExYkRUYZJEV+HCRFrR8kReAiJEUTJiRFRikkRXos
JEWxLyRF4DIkRRM2JEVGOSRFfjwkRa0/JEXgQiRFF0YkRUZJJEV6TCRFrU8kReRSJEUXViRF
RlkkRXpcJEWtXyRF4GIkRRdmJEVLaSRFemwkRa1vJEXgciRFE3YkRUZ5JEV+fCRFsX8kReCC
JEUThiRFRokkRX6MJEWxjyRF4JIkRROWJEVLmSRFepwkRa2fJEXgoiRFE6YkRUapJEV6rCRF
ra8kReSyJEUTtiRFRrkkRXq8JEWtvyRF5MIkRRfGJEVGySRFfswkRbXPJEXk0iRFE9YkRUbZ
JEV+3CRFsd8kReTiJEUT5iRFRukkRX7sJEWx7yRF4PIkRRP2JEVG+SRFevwkRbH/JEXgAiVF
FwYlRUsJJUV6DCVFsQ8lReASJUUXFiVFSxklRX4cJUWtHyVF5CIlRRcmJUVLKSVFeiwlRbEv
JUXkMiVFFzYlRUY5JUV+PCVFsT8lReRCJUUXRiVFX0klRX5MJUW1TyVF5FIlRSBWJUVLWSVF
flwlRbFfJUXkYiVFF2YlRUtpJUV+bCVFrW8lReRyJUUXdiVFS3klRYJ8JUWxfyVF5IIlRReG
JUVLiSVFfowlRbGPJUXkkiVFF5YlRUuZJUV+nCVFsZ8lReSiJUUXpiVFS6klRX6sJUWxryVF
5LIlRRe2JUVLuSVFfrwlRbG/JUXkwiVFF8YlRUvJJUV+zCVFsc8lReTSJUUX1iVFS9klRX7c
JUWx3yVF5OIlRRfmJUVL6SVFfuwlRbHvJUXk8iVFF/YlRUv5JUV+/CVFsf8lReQCJkUXBiZF
SwkmRX4MJkWxDyZF5BImRRcWJkVLGSZFfhwmRbEfJkXkIiZFFyYmRUspJkV+LCZFsS8mReQy
JkUXNiZFSzkmRX48JkWxPyZF5EImRRdGJkVLSSZFfkwmRbFPJkXkUiZFF1YmRUtZJkWWXCZF
sV8mReRiJkUXZiZFS2kmRX5sJkWtbyZF5HImRRd2JkVLeSZFfnwmRbF/JkXkgiZFF4YmRUuJ
JkV+jCZFsY8mReSSJkUXliZFS5kmRXqcJkWxnyZF5KImRRemJkVLqSZFfqwmRbGvJkXksiZF
F7YmRUu5JkV+vCZFrb8mReTCJkVyxiZFS8kmRX7MJkWxzyZF5NImRRfWJkVL2SZFftwmRbHf
JkXk4iZFOOYmRUvpJkV+7CZFse8mReTyJkUT9iZFS/kmRX78JkWx/yZF5AInRRMGJ0VLCSdF
fgwnRbEPJ0XkEidFFxYnRUsZJ0V+HCdFsR8nReQiJ0UXJidFRiknRX4sJ0WxLydF5DInRRc2
J0VLOSdFfjwnRbE/J0XkQidFF0YnRUtJJ0V+TCdFsU8nReRSJ0UTVidFS1knRX5cJ0WxXydF
5GInRRdmJ0VLaSdFfmwnRdpvJ0XgcidFF3YnRUt5J0V+fCdF</AssayXData><AssayYData Points="900">bUkGQGFrBkAJ2wZAYngHQGYaCEAg7QhA2DwJQKywCUBvaAlAMwcKQJs6CkDaTgpA8A0LQAwi
C0Bz8ApAlxkLQKRFC0CsWAtAMogLQDh5C0DcVwtAkXcLQJR/C0BRawtAXKELQP3MC0Ba4QtA
RbALQIfzC0ArwAtAnN0LQOkfDEC6xAtA2K8LQD+yC0B3mwtA5dgLQIy0C0BDyQtAWPoLQKPk
C0Dr+wtA+fkLQKfgC0DM1AtAiQ4MQE46DEBwjAtArhkMQK4uDEAjCgxAgc8LQK3JC0C82AtA
aPALQCPLC0Ao4AtAXP0LQEkJDECzzAtADBEMQNX0C0DTFQxAejcMQO7vC0CaOwxAb/ALQIqp
C0DixQtApx0MQHn9C0CKJAxAreALQCTKC0DjGQxAsgsMQG70C0CDrgtAyNsLQMYSDEDKIQxA
hPwLQC8BDEBOCgxAISsMQMkqDEA/FQxAn/4LQJwdDEA20QtAve0LQN0YDEB98AtA5eMLQL3o
C0CdOAxAUBYMQHOwC0Dd7AtAtu4LQHfOC0CY6AtA+eMLQBbnC0AK6wtA4/ELQLbVC0Dy3AtA
zywMQDi6C0AGEgxA/uQLQPTuC0D7+AtA6/4LQColDEBq7gtA0QkMQBM9DEAi6QtAwqsLQPXk
C0CUZAxAvuMLQD7SC0AsIAxAlwgMQDtVDECv9wtA4McLQJgaDEC8MQxARwAMQO0aDECYxgtA
3NMLQNA1DEA7+QtA7uALQIstDEDM/wtAZPgLQAPnC0Aj0wtAPOALQBruC0B6GQxAIM0LQHBA
DECqHAxA1woMQJ7rC0AWMgxAQx0MQJ4zDEDV4AtAoeILQJe1C0AyIAxAIR8MQAkdDEDgDwxA
kvgLQN/kC0DG+AtA29cLQBPyC0BfIQxAli0MQFMpDEBpJQxAH6sLQFL/C0AxzgtAkOELQFTy
C0BqBwxAYSwMQPgTDEAE+gtA9rkLQBIODEAgTAxAEBIMQN/+C0DtHgxAhdYLQHdLDEAP8gtA
gQYMQFYfDEB5IQxA1vULQP3UC0DgxAtA2RAMQDIYDECXrgtAeHAMQINuDEDf7wtA7O4LQEU4
DEBZ9QtAqzAMQH5JDEBsHAxAlRkMQDgjDEAsrgtAWB4MQF3qC0Dl/QtAnkAMQN/pC0DCQQxA
mFMMQO4tDECpOwxAmwoMQEIuDEChMQxAfioMQBIJDEAeXwxARE0MQG0pDECv8QtAClkMQIsY
DEAeHAxAFjcMQM34C0BIAAxABS8MQIBNDEAHCgxAHCsMQB0BDEBcGQxAwjgMQK3wC0ChMAxA
wM0LQMUxDEADSAxAe04MQIUqDEBUBAxAJCwMQHYVDEBSGwxAvGIMQN9PDEDrhQxAlvsLQEYT
DEB8GAxAFiUMQIM2DEDBQwxAzS0MQMI9DEDlGAxAVxUMQBZUDEBBRQxAZSoMQM0gDEA9/AtA
jjwMQJcdDEBIKQxA8UoMQD8cDECDOQxA3ywMQNwODEDBOwxA5HcMQN4oDEAKLgxAAA0MQGxQ
DEDgPwxAXmYMQAdyDEBOUAxASRAMQDpvDEDlLwxAjTAMQOUbDEBXYgxAuF4MQKZuDECedgxA
7kAMQMInDEBlZAxAHE8MQCteDEBUVAxASIwMQOhaDECLTgxA2lIMQBZ5DECoUAxALSIMQLoE
DECR8QtAIFQMQI4GDECMEAxAfCwMQIM8DEDYOwxAjVsMQD0sDEASKgxAaygMQJpdDECiMQxA
OXYMQLtKDEA/RQxAXysMQEY8DEA2RwxAZVwMQN5vDEDkXwxAlyMMQMw7DEDJpAxAPHIMQHRy
DEAdUAxA2TcMQCFkDEByigxANGkMQLFLDEDXDwxASB4MQG1FDEDadQxANyEMQE9TDEC7bwxA
jVUMQPZ/DEBzQQxAsGAMQOVODEDjKQxA62YMQP9qDEADdgxAQSsMQGZyDEDXHQxAgjYMQJQr
DECZaAxA/2wMQJEtDEBONgxAJ4YMQNSHDEA2PQxAj3EMQN1qDECvdAxAxWEMQGSDDEDWdAxA
YTcMQEsQDEBONgxAgWQMQMZGDEA/qAxAW3AMQNtMDEDXHgxAJWAMQOM+DEAJXQxAmGsMQOF6
DEBEHgxAXooMQNV9DEC8dQxAin4MQLiQDEB7igxApEoMQIJKDEB7hgxAk7gMQMM+DECPbwxA
dC0MQORPDEC3RwxAF48MQNNpDEBtVgxAL0kMQNRfDECLTAxAppYMQFKSDEBwkAxArHIMQGJe
DEDQdAxA5FcMQBKQDECthwxAfXIMQNdODED1LQxApnUMQJKDDEAyUAxA5EEMQECzDEC3agxA
BIsMQD9mDECynwxA0VMMQIlNDECRhQxAy3oMQAB1DEAhrQxAYlsMQAmBDEC+pgxAbhwMQAlT
DEDifwxAyokMQIOIDEDagwxAZYAMQNuCDEA+bQxAL0UMQGByDEA9egxAxGsMQKWeDED+cAxA
LpUMQIp2DEALYQxAxHIMQA6GDEBikQxAFIUMQK2RDECAtgxAUYYMQBt3DEDrmwxAAQQNQK9x
DEBGiwxAPYMMQKV2DEDdjgxAgIkMQPptDEDHnAxA9YAMQBy4DECTnAxAMrMMQFN1DEDWfwxA
G48MQN+sDEB/ZAxASH8MQNJ+DEDVRgxA4ZIMQIxqDEC9bgxAu7cMQALuDEBN3QxAc40MQJbE
DEBsmgxAyWgMQFHFDEBHoAxAmZoMQPutDEAw3wxA7YQMQMGvDECc2wxAlkwMQCC7DEBffAxA
yqMMQGyqDEA+Mw1AapQMQBjJDEBr2AxA764MQHafDEBQjAxA9pgMQN+lDEC/wgxAiIYMQGTW
DEAwjAxAjJQMQEisDEDrpgxAD7gMQCywDEDAiAxALbEMQJiNDECsmwxAq14MQD54DEDB0QxA
zs0MQMDCDEDp0AxALqMMQNJzDEB/ywxArJgMQOO3DECctgxA1rIMQOmwDEBYxwxAmMoMQIG3
DEC6tgxA1sQMQJLjDEB26QxAPqoMQP/xDEATYgxA6YMMQBnBDECHiQxAQ8AMQDSoDECzogxA
e+kMQITnDEA/rwxAa98MQH6ODEAZ8gxA4cUMQMXLDECw4QxADpYMQFWDDEC9lgxAM/gMQGub
DEDvlAxA7NUMQHbUDECJygxAx9AMQDX/DEDXdwxAzJ4MQFfVDECStQxAiLAMQEfnDEBADw1A
7qsMQH+VDECGrwxAws4MQK+pDEAx2wxAXAsNQHXtDEBikgxAh9EMQH33DEAWtQxAs58MQJXT
DEBd3gxAM9UMQGcBDUAeGg1AsYgMQLETDUCRzQxASeUMQErbDEDGxAxAUL4MQOjRDEDVrQxA
0uAMQKXqDEBbpgxAHccMQPexDEDvHw1AOaMMQIauDEBnsgxAv+cMQAStDEBY4AxAQ7AMQMXE
DECM7QxAGfgMQL8CDUDb/AxAYAINQOaVDEBF1wxAWcMMQKHYDECs4QxANYgMQH/JDEDo8QxA
f9gMQFnHDEC4CA1AJ2kMQEDBDED9Sw1A0fQMQFr9DED8BQ1Aqq8MQOMDDUCt6AxAdAMNQOHt
DEC+tgxALuAMQJYfDUBDDA1AJaMMQE4UDUAUAw1At8cMQN7nDECTCg1AxcgMQLnwDEDf5gxA
UaYMQJK0DECgEw1Aw8gMQEDJDED2zAxA1N0MQIHtDEAZ3wxAH8MMQIzkDECxGw1ATw8NQCMT
DUBoOQ1A/f8MQAP9DEDnCw1AQ9kMQI/bDEAnAA1Ah+EMQOE2DUCoMg1AFPUMQFsQDUCPpwxA
NvgMQFreDEAX3wxAU80MQGUlDUA88wxA6dQMQAf7DEDvtwxAnPEMQCoBDUDw/wxAqesMQAzT
DEBu7gxAPj4NQAn1DEAsGA1AQTMNQIXMDEDYFw1AX70MQNceDUBJrgxAfxsNQGkVDUAc3AxA
NuYMQJTvDECS4gxAKhMNQG7pDEBTeg1AKB4NQGj6DEDz0AxAKxgNQJAdDUC6Eg1A+MIMQCvV
DEDqEA1ArPMMQCXLDEDD9QxAkAsNQFkWDUCxFg1AZQENQPEsDUDrDA1AYwINQHMEDUDG8gxA
tfsMQDUwDUB2AQ1ArjkNQG8HDUArHQ1A3/cMQFAMDUCPVw1Auk8NQCBHDUCQ6AxAWOsMQBj6
DEC0Lw1AaM8MQDI0DUBQgA1A1ewMQO3yDECSCA1AER8NQBpKDUDkFQ1AtD4NQB4NDUBZ2AxA
VBYNQNgHDUCBAw1A+/UMQPfSDEB7Ng1AHx0NQGVeDUChGw1As1ANQLfsDECxFg1ASywNQGDx
DECvLQ1AnDMNQDkbDUBgSQ1AMR0NQMw5DUBNPQ1AvmINQAUuDUACOQ1ALywNQJkWDUBm+QxA
xgwNQB9DDUACPA1ApmUNQK8dDUDJMQ1AJXQNQPY1DUCEGQ1Aq14NQDgJDUDRXg1AMjwNQMts
DUDtIA1AAUcNQCtxDUBh/wxAqlUNQIVPDUAYEA1ABtIMQGkSDUB0Pg1ATUMNQJJHDUAzLQ1A
aRoNQFCGDUBVDg1ADQINQCuMDUCYQQ1AfE4NQPOYDUA0cA1AS0INQGcEDUBvdA1AqRgNQCUw
DUD28gxAgUANQMBEDUAQNA1AJVUNQJw5DUCqWg1AtUsNQJkMDUBrVg1AfJ0NQOdhDUCVMw1A
8F8NQN4xDUCNMw1AFUkNQDJSDUAWOA1AM1ANQL9yDUDFLg1AQyQNQCFiDUCjZg1AyxUNQI0w
DUC4dA1AP2ENQHlADUBXGA1AsFANQKc+DUCcUg1Am2cNQAZHDUDnXQ1AiFQNQIZzDUBofg1A
T40NQCByDUDeMg1A70cNQExKDUBZTA1AOP4MQFI5DUBweg1A</AssayYData></Step><Step><CommonData><SampleLocation>11</SampleLocation><SampleID></SampleID><SampleGroup></SampleGroup><SampleInfo></SampleInfo><SampleRow>C</SampleRow><SamplePlate>1</SamplePlate><WellType>REGENERATION</WellType><Concentration>-1</Concentration><ConcentrationUnits>µg/ml</ConcentrationUnits><MolarConcentration>-1</MolarConcentration><MolarConcUnits>nM</MolarConcUnits><MolecularWeight>-1</MolecularWeight><Temperature>25</Temperature><StartTime>3237044</StartTime><AssayTime>5</AssayTime></CommonData><FlowRate>1000</FlowRate><StepType>KREGENERATION</StepType><StepName>Regeneration</StepName><StepStatus>OK</StepStatus><ActualTime>4.99907</ActualTime><CycleTime>0.2</CycleTime><AssayXData Points="25">sX8nReSCJ0UXhidFS4knRXqMJ0WtjydF5JInRReWJ0VLmSdFepwnRa2fJ0XkoidFE6YnRUup
J0V+rCdFsa8nReCyJ0UXtidFS7knRX68J0WtvydF5MInRRfGJ0VLySdFeswnRQ==</AssayXData><AssayYData Points="25">8uPlv5ZXAsAzrwrA32EQwA/zFMAMehjAhZobwBA6HsC/ciDAqlwiwGJPJMC6/yXAjFonwIQo
KcBV+ynARRcrwAUXLMBEli3ArjEuwDxRL8AHITDASPAwwBSbMcBeLzLAGJ0ywA==</AssayYData></Step><Step><CommonData><SampleLocation>12</SampleLocation><SampleID></SampleID><SampleGroup></SampleGroup><SampleInfo></SampleInfo><SampleRow>C</SampleRow><SamplePlate>1</SamplePlate><WellType>NEUTRALIZATION</WellType><Concentration>-1</Concentration><ConcentrationUnits>µg/ml</ConcentrationUnits><MolarConcentration>-1</MolarConcentration><MolarConcUnits>nM</MolarConcUnits><MolecularWeight>-1</MolecularWeight><Temperature>25</Temperature><StartTime>3253268</StartTime><AssayTime>5</AssayTime></CommonData><FlowRate>1000</FlowRate><StepType>KREGENERATION</StepType><StepName>Regeneration</StepName><StepStatus>OK</StepStatus><ActualTime>5.00005</ActualTime><CycleTime>0.2</CycleTime><AssayXData Points="25">rc8nReDSJ0UT1idFR9knRXrcJ0Wt3ydF4OInRRPmJ0VH6SdFeuwnRa3vJ0Xg8idFE/YnRUf5
J0V6/CdFrf8nReACKEUTBihFRwkoRXoMKEWtDyhF4BIoRRMWKEVHGShFehwoRQ==</AssayXData><AssayYData Points="25">em58P2XPgT/1iYU/Kl6JPzL8iz8tro4/TkWQP0hjkT+IYZM/t8KUP6jGlT9GTJY/Th6XP0aj
mD+vfpk/4dmZP9SCmj/l1Zo/3hecP8qMnD9i85w/XoWdP2agnT/ol54/GV+ePw==</AssayYData></Step><Step><CommonData><SampleLocation>11</SampleLocation><SampleID></SampleID><SampleGroup></SampleGroup><SampleInfo></SampleInfo><SampleRow>C</SampleRow><SamplePlate>1</SamplePlate><WellType>REGENERATION</WellType><Concentration>-1</Concentration><ConcentrationUnits>µg/ml</ConcentrationUnits><MolarConcentration>-1</MolarConcentration><MolarConcUnits>nM</MolarConcUnits><MolecularWeight>-1</MolecularWeight><Temperature>25</Temperature><StartTime>3269492</StartTime><AssayTime>5</AssayTime></CommonData><FlowRate>1000</FlowRate><StepType>KREGENERATION</StepType><StepName>Regeneration</StepName><StepStatus>OK</StepStatus><ActualTime>4.99907</ActualTime><CycleTime>0.2</CycleTime><AssayXData Points="25">rR8oRdwiKEUPJihFRykoRXYsKEWtLyhF8TIoRQ82KEVDOShFdjwoRa0/KEXcQihFE0YoRUdJ
KEV6TChFrU8oReBSKEUTVihFQ1koRXZcKEWpXyhF4GIoRQ9mKEVDaShFdmwoRQ==</AssayXData><AssayYData Points="25">sMkRwOjvHcAJQCPAL9MmwE0eKcBTHSvAHLsswEQ+LsCOsC/AY3UwwDCuMcCvmDLA0VgzwAb8
M8BOWzTAYnQ1wCDXNcCBqDbAdjI3wN2oN8CaPDjAl8k4wBLKOMAFTjnA8rk5wA==</AssayYData></Step><Step><CommonData><SampleLocation>12</SampleLocation><SampleID></SampleID><SampleGroup></SampleGroup><SampleInfo></SampleInfo><SampleRow>C</SampleRow><SamplePlate>1</SamplePlate><WellType>NEUTRALIZATION</WellType><Concentration>-1</Concentration><ConcentrationUnits>µg/ml</ConcentrationUnits><MolarConcentration>-1</MolarConcentration><MolarConcUnits>nM</MolarConcUnits><MolecularWeight>-1</MolecularWeight><Temperature>25</Temperature><StartTime>3285565</StartTime><AssayTime>5</AssayTime></CommonData><FlowRate>1000</FlowRate><StepType>KREGENERATION</StepType><StepName>Regeneration</StepName><StepStatus>OK</StepStatus><ActualTime>4.99907</ActualTime><CycleTime>0.2</CycleTime><AssayXData Points="25">qW8oRdhyKEULdihFP3koRXZ8KEWpfyhF9YIoRQ+GKEVDiShFdowoRaWPKEXckihFD5YoRT+Z
KEVynChFqZ8oRdyiKEUPpihFQ6koRXKsKEWlryhF2LIoRQ+2KEU/uShFcrwoRQ==</AssayXData><AssayYData Points="25">wbJ8P67tgj+ADIY/cpSJPx/XjD8jPI8/4KiQPwnIkj8tBJQ/B12VP9njlT9SFZc/xWKYP74X
mT/g2pk/jvyaPwTPmz/jq5s/F7GcP3JXnT8e8J0/8ICeP/rPnj+/ep8/OamfPw==</AssayYData></Step><Step><CommonData><SampleLocation>11</SampleLocation><SampleID></SampleID><SampleGroup></SampleGroup><SampleInfo></SampleInfo><SampleRow>C</SampleRow><SamplePlate>1</SamplePlate><WellType>REGENERATION</WellType><Concentration>-1</Concentration><ConcentrationUnits>µg/ml</ConcentrationUnits><MolarConcentration>-1</MolarConcentration><MolarConcUnits>nM</MolarConcUnits><MolecularWeight>-1</MolecularWeight><Temperature>25</Temperature><StartTime>3301650</StartTime><AssayTime>5</AssayTime></CommonData><FlowRate>1000</FlowRate><StepType>KREGENERATION</StepType><StepName>Regeneration</StepName><StepStatus>OK</StepStatus><ActualTime>4.99907</ActualTime><CycleTime>0.2</CycleTime><AssayXData Points="25">pb8oRenCKEUHxihFP8koRW7MKEWlzyhF2NIoRQfWKEU72ShFbtwoRaHfKEXU4ihFC+YoRTvp
KEVu7ChFpe8oRdTyKEUH9ihFW/koRW78KEWl/yhF1AIpRQ8GKUU7CSlFbgwpRQ==</AssayXData><AssayYData Points="25">lbwSwKlDH8BCciTAjqInwGoTKsCJoivA0ostwD3eLsDtzi/ANM8wwLbBMcBgvjLAnUszwOjm
M8DwnzTA5RA1wKKSNcAI3zXASYM2wDwmN8CPbDfAtxI4wJlJOMCUuDjAZwA5wA==</AssayYData></Step><Step><CommonData><SampleLocation>12</SampleLocation><SampleID></SampleID><SampleGroup></SampleGroup><SampleInfo></SampleInfo><SampleRow>C</SampleRow><SamplePlate>1</SamplePlate><WellType>NEUTRALIZATION</WellType><Concentration>-1</Concentration><ConcentrationUnits>µg/ml</ConcentrationUnits><MolarConcentration>-1</MolarConcentration><MolarConcUnits>nM</MolarConcUnits><MolecularWeight>-1</MolecularWeight><Temperature>25</Temperature><StartTime>3317789</StartTime><AssayTime>5</AssayTime></CommonData><FlowRate>1000</FlowRate><StepType>KREGENERATION</StepType><StepName>Regeneration</StepName><StepStatus>OK</StepStatus><ActualTime>5.00005</ActualTime><CycleTime>0.2</CycleTime><AssayXData Points="25">oQ8pRdQSKUUHFilFOxkpRW4cKUWhHylF1CIpRQcmKUU7KSlFbiwpRaEvKUXUMilFBzYpRTs5
KUVuPClFoT8pRdRCKUULRilFO0kpRW5MKUWhTylF1FIpRQdWKUU7WSlFblwpRQ==</AssayXData><AssayYData Points="25">ICSDP8Hihj+6H4w/Z9OOP9/akT8V+pM/xnSVP0GAlz9A05g/aRWaPzgwmz+mdJw/eTCdP14o
nj8Df58/FHegP6XGoD8iNqE/5t+hP7OZoj/aTKM/ibejP1Tgoz/msaQ/TpekPw==</AssayYData></Step><Step><CommonData><SampleLocation>1</SampleLocation><SampleID></SampleID><SampleGroup></SampleGroup><SampleInfo></SampleInfo><SampleRow>C</SampleRow><SamplePlate>1</SamplePlate><WellType>BUFFER</WellType><Concentration>-1</Concentration><ConcentrationUnits>µg/ml</ConcentrationUnits><MolarConcentration>-1</MolarConcentration><MolarConcUnits>nM</MolarConcUnits><MolecularWeight>-1</MolecularWeight><Temperature>25</Temperature><StartTime>3332638</StartTime><AssayTime>30</AssayTime></CommonData><FlowRate>1000</FlowRate><StepType>BASELINE</StepType><StepName>Baseline</StepName><StepStatus>OK</StepStatus><ActualTime>30</ActualTime><CycleTime>0.2</CycleTime><AssayXData Points="150">oV8pRdBiKUUDZilFN2kpRWpsKUWdbylF1HIpRQd2KUU3eSlFanwpRZ1/KUXUgilFB4YpRTeJ
KUVqjClFnY8pRdSSKUUDlilFN5kpRW6cKUWdnylF0KIpRQemKUU3qSlFcqwpRaGvKUXQsilF
B7YpRRS6KUWTvClFnb8pRdDCKUUDxilFO8kpRW7MKUWdzylF1NIpRQfWKUU72SlFatwpRZ3f
KUXQ4ilFA+YpRTfpKUVu7ClFne8pRdTyKUUD9ilFN/kpRWr8KUWh/ylF2AIqRQMGKkU/CSpF
agwqRaEPKkXUEipFBxYqRTcZKkVqHCpFnR8qRdQiKkUDJipFOykqRW4sKkWhLypF0DIqRQM2
KkU7OSpFbjwqRZ0/KkXQQipFB0YqRTtJKkVuTCpFnU8qRdRSKkUDVipFN1kqRWpcKkWdXypF
1GIqRQdmKkU7aSpFamwqRaFvKkXUcipFA3YqRTt5KkVufCpFnX8qRdSCKkUHhipFO4kqRW6M
KkWhjypF1JIqRQeWKkU/mSpFbpwqRaGfKkXYoipFB6YqRTupKkVurCpFoa8qRdSyKkUHtipF
O7kqRW68KkWhvypF1MIqRQfGKkU7ySpFbswqRaHPKkXU0ipFB9YqRTvZKkVu3CpFod8qRdTi
KkUH5ipFO+kqRW7sKkWh7ypF1PIqRQf2KkU7+SpFbvwqRaH/KkXUAitFKAYrRTsJK0VuDCtF
oQ8rRdQSK0UHFitFOxkrRW4cK0WhHytF1CIrRQcmK0U7KStFbiwrRaEvK0XUMitFBzYrRTs5
K0VuPCtF</AssayXData><AssayYData Points="150">ZnipP2sQqj9u+ak/1uapP4m/qj90VKs/zDqrP+6bqz+v4qs/wderP+q6qz9EBaw/zlasP4gy
rD8/wqw/UgytP5UZrT9jLa0//pusPyh2rT9NlK0/C1WtP93vrT96+K0/a8OuPwd9rj/oN64/
2SWuP5TYrj/YLa4/O3uuPxHTrj84qq8/QpavP0Jyrz8nlq8/+myvP0durz8PCLA/rBGwP4vB
rz+jO7A/dYuwPxNbsD/nQrA/ZhOxPz5ssT8dpbA/vBexP8BVsT/zF7E/gyqxPy1bsT/IULE/
9cixP+JjsT/8mbE/ONCxP2xwsT8C47E/4z+yP+TgsT/+5rE/JQWyP38Hsj+9P7I/1gKzP2wZ
sz8TLLI/pGKyP8iksj+1IbM/foqzP1+lsj+bvbM/ao+zP3mGsz9/0bM/ugO0P/zLsz9j7rM/
eL6zP4fBsz+BTrM/hka0PxQVtD/kYbQ/7KG0PwzXsz99ArQ/NVu0P3JVtD8WoLQ/JWu0P8rD
tD9pCrU/35C0PzkQtT8XS7U//Ce1P2oVtT+a4rQ/xou1PxpHtT9ZirU/NHu1P0pMtT9uqbU/
nlm1P2eetT9k7LU/+Vi1PwOgtT+i47U/mM21P1wltj/AV7Y/JzK2P59atj8hULY/dXy2P7La
tj8/crY/v6e2P5lltj8ARLY/4oy2PyKZtj8s9bY/MAK3P1bZtj9d77Y/NfS2P0GFtz+OS7c/
+KG3PwhKtz85kLc/YVm3PyXctj/cerc/SCW3P0UQuD8cMbc/eHO3Pz7ltz+Go7c/LCm4PyN9
tz+TK7g/</AssayYData></Step><Step><CommonData><SampleLocation>7</SampleLocation><SampleID>QA013 delta CDRL3</SampleID><SampleGroup></SampleGroup><SampleInfo></SampleInfo><SampleRow>C</SampleRow><SamplePlate>1</SamplePlate><WellType>KLOAD</WellType><Concentration>10</Concentration><ConcentrationUnits>µg/ml</ConcentrationUnits><MolarConcentration>-1</MolarConcentration><MolarConcUnits>nM</MolarConcUnits><MolecularWeight>-1</MolecularWeight><Temperature>25</Temperature><StartTime>3370334</StartTime><AssayTime>80</AssayTime></CommonData><FlowRate>600</FlowRate><StepType>LOADING</StepType><StepName>Loading</StepName><StepStatus>OK</StepStatus><ActualTime>79.9991</ActualTime><CycleTime>0.2</CycleTime><AssayXData Points="400">oT8rRdBCK0UDRitFN0krRW5MK0WhTytF1FIrRQdWK0U7WStFblwrRZ1fK0XQYitFA2YrRTtp
K0VqbCtFoW8rRdRyK0UHditFO3krRW58K0WhfytF1IIrRQOGK0U7iStFbowrRZ2PK0XUkitF
B5YrRTuZK0VunCtFnZ8rRdCiK0UHpitFO6krRW6sK0WhrytF0LIrRQO2K0U7uStFbrwrRaG/
K0XQwitFB8YrRTvJK0VqzCtFoc8rRdTSK0UH1itFO9krRW7cK0Wh3ytF1OIrRQfmK0U76StF
buwrRaHvK0XU8itFB/YrRTv5K0Vu/CtFof8rRdQCLEUHBixFOwksRWoMLEWhDyxF0BIsRQMW
LEU3GSxFbhwsRaEfLEXQIixFByYsRTcpLEVuLCxFoS8sRdAyLEUHNixFOzksRW48LEWhPyxF
1EIsRQdGLEU7SSxFbkwsRaFPLEXUUixFB1YsRTdZLEVuXCxFnV8sRdBiLEUDZixFN2ksRW5s
LEWhbyxF1HIsRQd2LEU3eSxFbnwsRaF/LEXQgixFA4YsRTeJLEVqjCxFoY8sRdSSLEUHlixF
O5ksRWqcLEWhnyxF1KIsRQemLEVPqSxFbqwsRaGvLEXQsixFB7YsRTe5LEVuvCxFnb8sRdTC
LEUHxixFN8ksRW7MLEWdzyxF1NIsRQPWLEV02SxFatwsRZ3fLEXU4ixFB+YsRTvpLEVq7CxF
oe8sRdDyLEUD9ixFN/ksRW78LEWh/yxF1AItRQcGLUU3CS1FbgwtRaEPLUXQEi1FBxYtRTcZ
LUVuHC1FoR8tRdQiLUUDJi1FNyktRWosLUWdLy1F2DItRQc2LUU7OS1FajwtRZ0/LUX5Qi1F
B0YtRTZJLUVuTC1FoU8tRdBSLUUHVi1FO1ktRW5cLUWdXy1F0GItRQdmLUU7aS1FamwtRaFv
LUXUci1FA3YtRTZ5LUVufC1FoX8tRdSCLUUDhi1FO4ktRW6MLUWdjy1F0JItRQOWLUU7mS1F
bpwtRaGfLUXUoi1FA6YtRTupLUVurC1Foa8tRdCyLUUDti1FNrktRWq8LUWhvy1F0MItRQPG
LUU7yS1FbswtRaHPLUXQ0i1FA9YtRTbZLUVq3C1Fnd8tRdDiLUUD5i1FO+ktRW7sLUWh7y1F
1PItRQP2LUU7+S1FavwtRaH/LUXQAi5FBwYuRTYJLkVuDC5FnQ8uRdASLkUHFi5FNhkuRWoc
LkWhHy5F0CIuRQMmLkU2KS5FbiwuRZ0vLkUJMy5FAzYuRTs5LkVuPC5FoT8uRdRCLkUQRi5F
O0kuRW5MLkWhTy5F0FIuRQdWLkVsWS5FalwuRZ1fLkXUYi5FEGYuRTtpLkVubC5FoW8uRdBy
LkUHdi5FNnkuRWp8LkWdfy5F0IIuRQOGLkU7iS5FaowuRZ2PLkXQki5FB5YuRTaZLkVunC5F
nZ8uRdCiLkUDpi5FNqkuRWqsLkWdry5F0LIuRQO2LkU2uS5FbrwuRaG/LkXUwi5FA8YuRTvJ
LkUazS5Fnc8uRdTSLkUD1i5FO9kuRW7cLkWd3y5F0OIuRQPmLkU76S5FauwuRZ3vLkXQ8i5F
A/YuRTb5LkVu/C5Fnf8uRdQCL0UHBi9FNgkvRW4ML0WhDy9F0BIvRQMWL0U7GS9FahwvRaEf
L0XUIi9FAyYvRTYpL0VqLC9FnS8vRdQyL0UDNi9FNjkvRWo8L0WdPy9F0EIvRQdGL0U2SS9F
akwvRaFPL0XQUi9FA1YvRTZZL0VuXC9FnV8vRdBiL0UDZi9FNmkvRWpsL0Wdby9F0HIvRQd2
L0U7eS9FanwvRZ1/L0XUgi9FA4YvRTuJL0VqjC9FnY8vRdSSL0UHli9FNpkvRW6cL0Wdny9F
0KIvRQOmL0U7qS9FaqwvRZ2vL0XQsi9FB7YvRTu5L0VqvC9F1r8vRdTCL0UHxi9FNskvRWrM
L0Whzy9F1NIvRQPWL0U22S9FbtwvRcLfL0XU4i9FB+YvRTvpL0Vq7C9F9+8vRdTyL0UD9i9F
NvkvRWr8L0Wd/y9F1AIwRQcGMEU2CTBFagwwRaEPMEXQEjBFBxYwRTYZMEVqHDBFnR8wRdQi
MEUDJjBFOykwRW4sMEWdLzBF0DIwRQM2MEVLOTBFajwwRQ==</AssayXData><AssayYData Points="400">GeG3P33rtz/HLbg/cWG4P/+JuD8WC7k/CGm5P6m4uj/Y2ro/qI+7P60nvD9lDL0/24W9P4Ww
vj8kIL8/ThK/P0gywD+aYMA/YjbBP4cKwj/jdMI/P7TDP0v8wz+/dcQ/2knFP5U9xj8F88Y/
yqvGP0SXxz9Z5sg/R2/JPyHryT9EBcs/3XDLP8V/yz/bTMw/Ux/NP9J/zT9Rks4/c5DOP+0x
zz+bss8/aXTQP9cW0T+XJdI/qlzSP9fe0j91itM/ukvUP04P1T+Xv9U/V0nWP7XG1j8wd9c/
gL7XPwoC2D8IJNk/iTfZPz032j+kydo/ocjaP9H52z/rZNw/yk/dP/9X3T9a5N4/5YXeP00/
3z8Cyd8/SLngP0c34T9fTOE/lvjhP7Dc4T982OI/5QbjP8jw4z/BfOQ/jvbkP8sm5T8uNuY/
K/bmP7/V5j8KOuc/qgXoP9ZS6D+4weg/GG7pP83Y6T9hguo/46HqP6k76z8b1us/B8jsP4OI
7D90Ee0/J6HtPw/J7j8NZe4/U6LuPxRq7z+S1e8/c1fwP+lT8D/TI/E/zYDxPzjU8T8sVvI/
e6ryP76X8z+3RfM/Pa/0Pw4R9T+NT/Q/YVz1P/vq9T8cn/Y/sEX2P8zh9j9nSvc/GgP4P0ZW
+D+DePg/87z4P+R++T/BEPk/Qaz5PyHT+T+tb/o/4Hn6P7U++z/7ofs/C6z7P7W8/D9Vc/w/
+qD9P/UP/T/Yc/0/VCP+P+th/j9Wq/4/0H7/P/Pa/j8gpf8/gmQAQGkJAEBoUABAI58AQIBl
AEBBtQBAK/8AQHIoAUBDcwFAbVkBQNueAUBaAgJAkcABQNoJAkBzaQJASIkCQOZzAkDIdAJA
yPMCQAfZAkDUKANA4kQDQFqVA0AseQNAgrADQJDsA0BgNgRAQgYEQON8BEAYTwRAxXYEQPSX
BECgtgRAP+sEQK0aBUD0KwVA0UcFQM5lBUCwnQVA0X8FQHCtBUAgAAZAKQQGQBAFBkDcEAZA
lWgGQH94BkC04gZAwOMGQIadBkDmGwdA00EHQDBWB0AEWQdAJW8HQP5+B0CKqwdAbegHQJfe
B0BCFAhAlDUIQAQ2CEDZlAhAgIQIQBLSCEDlwQhAuwcJQG33CEDPIwlApAkJQM0+CUAiewlA
pGUJQESxCUDPrQlAIZIJQKK2CUCNAQpAaTYKQHoICkB0dApA62IKQGiACkBAmQpAUOMKQN39
CkAA1QpAZ/0KQMtVC0DAIwtAgDULQK9bC0BxVQtAPHsLQKG5C0B7uQtANxUMQJgTDECTBwxA
IUEMQO5bDEAKAwxA31kMQCFuDECvggxA+a0MQKC7DEA9AQ1ATtUMQFLzDEALLg1AT+EMQLBi
DUDIeQ1AtHkNQKCiDUCSsA1At7UNQEmGDUDd+g1Ae+8NQNcqDkA/FQ5A/hMOQKU8DkBbSQ5A
cn4OQHeDDkCLlQ5AtmQOQPHcDkAJ4Q5AZg4PQMcyD0B9JQ9ABWAPQCVAD0CNTw9AKaMPQM+O
D0CoZw9A4o8PQMXOD0DDrw9ABqsPQG4OEECF3g9AhAQQQEcHEEBaehBAzV0QQAUvEEDBiBBA
upwQQFmMEECBuxBABc4QQLDWEEBl5RBAY6gQQPskEUDNRBFAdxsRQJOPEUASFBFAWIMRQLBI
EUDocxFAtp4RQHKmEUDS0BFAW+4RQOoGEkDK3RFAMQ8SQFUjEkAYPRJAPwoSQD9PEkDgcRJA
nUISQFOZEkBthxJA06gSQMSsEkA/ixJApPcSQHH4EkC1HBNAGtsSQEVIE0AIBBNAHwkTQLwa
E0AuHhNAjhYTQIlQE0A6ahNAyJgTQBhYE0BimxNA7IUTQPnsE0C80RNA6SYUQCsOFEBGyBNA
u+UTQKcxFEDVWRRASv8TQKxMFEAOhhRA1YYUQKdyFEA1nBRAInwUQCCOFEBj/BRA9aYUQFLi
FEDTyxRADtUUQGbdFEAl7hRATQQVQAZmFUBiOxVAPUYVQOEQFUDMTxVALlsVQFBHFUDvThVA
pMgVQNG4FUA+vxVA064VQMuwFUAjqxVASxUWQNvTFUB4FRZAG9EVQKcDFkDsGhZAnEwWQIwm
FkCP/RVA6z8WQLZdFkDFhBZAdYwWQHlvFkCcmxZAi4wWQA==</AssayYData></Step><Step><CommonData><SampleLocation>1</SampleLocation><SampleID></SampleID><SampleGroup></SampleGroup><SampleInfo></SampleInfo><SampleRow>C</SampleRow><SamplePlate>1</SamplePlate><WellType>BUFFER</WellType><Concentration>-1</Concentration><ConcentrationUnits>µg/ml</ConcentrationUnits><MolarConcentration>-1</MolarConcentration><MolarConcUnits>nM</MolarConcUnits><MolecularWeight>-1</MolecularWeight><Temperature>25</Temperature><StartTime>3457897</StartTime><AssayTime>30</AssayTime></CommonData><FlowRate>1000</FlowRate><StepType>BASELINE</StepType><StepName>Baseline</StepName><StepStatus>OK</StepStatus><ActualTime>30</ActualTime><CycleTime>0.2</CycleTime><AssayXData Points="150">nT8wRcxCMEWCRjBFqUkwRWZMMEWdTzBFzFIwRf9VMEU3WTBFZlwwRZlfMEXMYjBFA2YwRTNp
MEVmbDBFnW8wRdByMEUDdjBFfHkwRWZ8MEWdfzBF0IIwRf+FMEV8iTBFaowwRZmPMEXQkjBF
/5UwRTeZMEVynDBFmZ8wRcyiMEUDpjBFN6kwRWqsMEWZrzBFzLIwRQO2MEU3uTBFarwwRZm/
MEXMwjBF/8UwRTvJMEVqzDBFnc8wRdDSMEUD1jBFM9kwRWrcMEWd3zBF0OIwRQPmMEU76TBF
auwwRZ3vMEXQ8jBF//UwRTf5MEVq/DBFnf8wRdACMUUDBjFFNwkxRWoMMUWdDzFF0BIxRQMW
MUU3GTFFahwxRZ0fMUXQIjFFAyYxRTcpMUVqLDFFnS8xRdAyMUUDNjFFNzkxRWo8MUWdPzFF
0EIxRQNGMUU3STFFakwxRZ1PMUXQUjFFA1YxRTdZMUVqXDFFnV8xRdBiMUUDZjFFN2kxRWps
MUWdbzFF0HIxRQN2MUU3eTFFanwxRZ1/MUXQgjFFA4YxRTeJMUVqjDFFmY8xRdCSMUUDljFF
N5kxRWqcMUWdnzFF0KIxRQOmMUU3qTFF2KwxRZ2vMUXQsjFFA7YxRTe5MUVqvDFFnb8xRdDC
MUUDxjFFN8kxRWrMMUWZzzFF0NIxRQPWMUU32TFFatwxRZ3fMUXQ4jFFA+YxRTfpMUVq7DFF
ne8xRczyMUUD9jFFN/kxRWr8MUWd/zFF0AIyRf8FMkU3CTJFagwyRZ0PMkXQEjJFAxYyRTcZ
MkVqHDJF</AssayXData><AssayYData Points="150">9isXQLgbGEBYIBhAPhoYQCUfGEDpQBhAlUkYQE1oGED1XRhAucIYQJGxGEC1eRhAuqsYQOKu
GEAY1hhAftUYQBucGECQjBhAwhIZQBbVGEA9xhhAz5YYQNDhGEAo5xhALOUYQCThGEAJ5xhA
m8oYQM6+GEBwwhhA4XwYQM79GEAh3hhAb/oYQD7vGEDnFxlA6fsYQHXwGECz+hhABS8ZQMNG
GUBd1xhAdSoZQLw/GUBXKhlAF+IYQEhLGUAVNhlAbB4ZQPQrGUBxJhlAowkZQN5ZGUCPSxlA
3SEZQAswGUDXVRlAYS4ZQOhgGUAdqxlAMFAZQMNmGUDQHhlAv1IZQB4JGUDfJRlALRIZQNsG
GUA3DhlAgl0ZQMRDGUAA+xhAJVAZQHKAGUDQVBlAsiAZQHQ/GUDwaRlA90EZQK1LGUC7IxlA
gl4ZQEhPGUCjaRlA7jcZQOZVGUDGXhlAMn0ZQIFpGUCwhhlAAFMZQIxtGUAwiRlAAZEZQGF+
GUAIaRlAOHYZQHKQGUDafhlAxq0ZQC2AGUDWphlAvnIZQHtxGUCxyhlAoLgZQOVWGUArRhlA
V4YZQKNGGUCUWBlAMnQZQDuUGUB4jxlA0YEZQDBtGUAiaxlAE30ZQHldGUDLqBlAdbsZQA73
GUCXxxlA7K8ZQNisGUAWhRlAPZ4ZQI6kGUBpyhlAMbIZQEe0GUDplRlAc74ZQFrkGUB8fhlA
oYQZQIurGUBNqxlAU9gZQLB5GUDqzhlA2ekZQALVGUC8mhlAhJ4ZQOWhGUCY1hlAfNsZQE+n
GUCU3hlA</AssayYData></Step><Step><CommonData><SampleLocation>10</SampleLocation><SampleID>BG505 T332N SOSIP</SampleID><SampleGroup></SampleGroup><SampleInfo></SampleInfo><SampleRow>C</SampleRow><SamplePlate>1</SamplePlate><WellType>KSAMPLE</WellType><Concentration>-1</Concentration><ConcentrationUnits>µg/ml</ConcentrationUnits><MolarConcentration>125</MolarConcentration><MolarConcUnits>nM</MolarConcUnits><MolecularWeight>-1</MolecularWeight><Temperature>25</Temperature><StartTime>3496823</StartTime><AssayTime>180</AssayTime></CommonData><FlowRate>600</FlowRate><StepType>ASSOC</StepType><StepName>Association</StepName><StepStatus>OK</StepStatus><ActualTime>179.999</ActualTime><CycleTime>0.2</CycleTime><AssayXData Points="900">nR8yRcwiMkUDJjJFMykyRWYsMkWdLzJFzDIyRQM2MkU3OTJFZjwyRZ0/MkXMQjJFA0YyRTNJ
MkVmTDJFmU8yRdBSMkUDVjJFM1kyRWZcMkWdXzJF0GIyRQNmMkU3aTJFZmwyRZlvMkXMcjJF
/3UyRTN5MkVqfDJFmX8yRcyCMkX/hTJFM4kyRWqMMkWZjzJFzJIyRf+VMkUzmTJFapwyRZmf
MkXQojJFA6YyRTOpMkVmrDJFma8yRcyyMkX/tTJF1rkyRWa8MkWdvzJFzMIyRf/FMkUzyTJF
ZswyRZ3PMkXM0jJF/9UyRTPZMkVm3DJFmd8yRcziMkX/5TJFN+kyRWrsMkWd7zJFzPIyRf/1
MkU3+TJFZvwyRZn/MkXMAjNFAwYzRTMJM0VmDDNFmQ8zRdASM0UDFjNFMxkzRWocM0WZHzNF
zCIzRQMmM0UzKTNFaiwzRZkvM0XQMjNF/zUzRTM5M0VmPDNFmT8zRcxCM0X/RTNFM0kzRWZM
M0WZTzNFzFIzRQNWM0UzWTNFZlwzRZlfM0XMYjNFDGYzRTNpM0VmbDNFnW8zRcxyM0VVdjNF
N3kzRWZ8M0WdfzNFzIIzRf+FM0UziTNFZowzRZmPM0XMkjNF/5UzRTOZM0VmnDNFmZ8zRcyi
M0X/pTNFN6kzRWasM0WZrzNFzLIzRf+1M0UzuTNFZrwzRZm/M0XMwjNF/8UzRTfJM0VmzDNF
mc8zRczSM0X/1TNFM9kzRWbcM0Wd3zNFzOIzRQPmM0Uz6TNFZuwzRZnvM0XM8jNF//UzRTf5
M0Vm/DNFmf8zRcwCNEX/BTRFMwk0RWYMNEWdDzRFzBI0Rf8VNEU3GTRFZhw0RZkfNEXMIjRF
/yU0RTIpNEVmLDRFmS80RcwyNEX/NTRFNzk0RWY8NEWZPzRFzEI0Rf9FNEU3STRFakw0RZlP
NEXQUjRF/1U0RTJZNEVqXDRFnV80RdBiNEUQZjRFMmk0RWZsNEWdbzRFzHI0Rf91NEUyeTRF
anw0RZl/NEXMgjRF/4U0RTKJNEVmjDRFnY80RdCSNEUIljRFN5k0RWacNEWZnzRF0KI0RQOm
NEUyqTRFZqw0RZmvNEXMsjRFA7Y0RTK5NEVqvDRFnb80RczCNEX/xTRFN8k0RWrMNEWZzzRF
zNI0Rf/VNEUy2TRFatw0RZnfNEXM4jRFA+Y0RTfpNEVq7DRFme80RdDyNEUD9jRFMvk0RWr8
NEWZ/zRF0AI1RQMGNUU3CTVFagw1RZ0PNUXQEjVFAxY1RTcZNUVqHDVFnR81RdAiNUUcJjVF
Nyk1RWosNUWdLzVF0DI1RQM2NUU3OTVFajw1RZ0/NUXQQjVFA0Y1RTdJNUVqTDVFnU81RdBS
NUUDVjVFN1k1RWpcNUWdXzVF0GI1RQNmNUU3aTVFamw1RZ1vNUXQcjVFA3Y1RTd5NUVqfDVF
nX81RdCCNUUDhjVFbIk1RWqMNUWdjzVF0JI1RQOWNUWpmTVFapw1RZ2fNUXQojVFA6Y1RTep
NUVqrDVFna81RdCyNUUDtjVFN7k1RWq8NUWdvzVF0MI1RQPGNUU3yTVFZsw1RZ3PNUXM0jVF
A9Y1RTfZNUVq3DVFnd81RdDiNUUD5jVFN+k1RWrsNUWd7zVF0PI1RQP2NUU3+TVFavw1RZ3/
NUXQAjZFAwY2RTcJNkVqDDZFnQ82RdASNkUDFjZFNxk2RWocNkWdHzZF0CI2RQMmNkU3KTZF
aiw2RZ0vNkXQMjZFAzY2RTI5NkVqPDZFnT82RdBCNkUDRjZFN0k2RWZMNkWdTzZF0FI2RQNW
NkU3WTZFZlw2RZ1fNkXQYjZFA2Y2RTdpNkVqbDZFmW82RdByNkUDdjZFN3k2RWZ8NkWdfzZF
0II2RQOGNkU3iTZFaow2RZ2PNkXQkjZFA5Y2RTeZNkVqnDZFnZ82RdCiNkUDpjZFN6k2RWqs
NkWdrzZFzLI2Rf+1NkU3uTZFZrw2RZ2/NkXQwjZFA8Y2RTfJNkVqzDZFnc82RdDSNkUD1jZF
N9k2RWrcNkWd3zZF0OI2RQPmNkUy6TZFauw2RZ3vNkXQ8jZF//U2RTf5NkVq/DZFnf82RdAC
N0UDBjdFNwk3RWoMN0WdDzdF0BI3RQMWN0U3GTdFahw3RZ0fN0XQIjdFAyY3RTcpN0VmLDdF
nS83RcwyN0UDNjdFNzk3RWo8N0WdPzdF0EI3RQNGN0U3STdFZkw3RZlPN0XMUjdF/1U3RTdZ
N0VmXDdFnV83RcxiN0UDZjdFN2k3RWpsN0WdbzdFzHI3RQN2N0U3eTdFanw3RZ1/N0XQgjdF
A4Y3RTeJN0XUjDdFnY83RdCSN0UDljdFN5k3RWacN0WdnzdF0KI3Rf+lN0U3qTdFaqw3RZ2v
N0XMsjdFA7Y3RTe5N0VqvDdFnb83RczCN0UDxjdFN8k3RWrMN0WdzzdFzNI3Rf/VN0U32TdF
atw3RZ3fN0XQ4jdF/+U3RTfpN0Vq7DdFne83RdDyN0X/9TdFMvk3RWr8N0Wd/zdF0AI4RWIG
OEU3CThFZgw4RZ0POEXQEjhFAxY4RTcZOEVmHDhFmR84RdAiOEUDJjhFPyk4RWosOEWdLzhF
zDI4RQM2OEU3OThFajw4RZ0/OEXMQjhFA0Y4RTdJOEVqTDhFnU84RdBSOEUDVjhFN1k4RWpc
OEWdXzhFzGI4RQNmOEUyaThFZmw4RZlvOEXQcjhFA3Y4RTJ5OEVufDhFmX84RdCCOEUDhjhF
N4k4RWaMOEWdjzhF0JI4RQOWOEU3mThFapw4RZ2fOEXMojhFA6Y4RTepOEVqrDhFna84RdCy
OEUDtjhFN7k4RWq8OEWZvzhF0MI4RQPGOEU3yThFasw4RZnPOEXQ0jhF/9U4RTfZOEVm3DhF
nd84RdDiOEUD5jhFMuk4RWrsOEWd7zhFzPI4Rf/1OEU3+ThFavw4RZn/OEXQAjlF/wU5RTcJ
OUVqDDlFmQ85RdASOUUDFjlFNxk5RWYcOUWZHzlFzCI5RQMmOUU3KTlFaiw5RZ0vOUXMMjlF
AzY5RTI5OUVmPDlFnT85RdBCOUX/RTlFMkk5RWpMOUWdTzlF0FI5RQNWOUU3WTlFalw5RZlf
OUXQYjlFA2Y5RTJpOUVmbDlFmW85RdByOUX/dTlFN3k5RWZ8OUWdfzlF0II5RQOGOUU3iTlF
aow5RZ2POUXQkjlF/5U5RTKZOUVmnDlFnZ85RcyiOUX/pTlFN6k5RWqsOUWZrzlFzLI5Rf+1
OUU3uTlFZrw5RZm/OUX1wjlF/8U5RTfJOUVqzDlFnc85RQrTOUUD1jlFN9k5RWbcOUWd3zlF
0OI5RRDmOUUy6TlFZuw5RZ3vOUXM8jlF//U5RTf5OUVm/DlFmf85RdACOkUDBjpFMgk6RWoM
OkWZDzpF0BI6Rf8VOkU3GTpFZhw6RZ0fOkXMIjpFAyY6RTcpOkVmLDpFnS86RcwyOkX/NTpF
Nzk6RWY8OkWZPzpFzEI6RQNGOkUySTpFi0w6RZlPOkXQUjpFA1Y6RTJZOkVqXDpFnV86RdBi
OkUDZjpFN2k6RRptOkWdbzpF0HI6RQN2OkUyeTpFZnw6RZl/OkXMgjpF/4U6RTeJOkVmjDpF
mY86RdCSOkUDljpFN5k6RWqcOkWZnzpFzKI6Rf+lOkUyqTpFaqw6RZ2vOkXQsjpFA7Y6RTe5
OkVqvDpFmb86RdDCOkUDxjpFMsk6RWbMOkWdzzpFzNI6RQPWOkU32TpFatw6RZ3fOkXQ4jpF
TeY6RTfpOkVm7DpFme86RdDyOkUD9jpFW/k6RWb8OkWZ/zpFzAI7RQMGO0UyCTtFZgw7RZkP
O0XMEjtF/xU7RTcZO0VqHDtFmR87RcwiO0UDJjtFMik7RWYsO0WdLztFzDI7Rf81O0U3OTtF
ajw7Res/O0XMQjtF/0U7RTJJO0VqTDtFmU87RcxSO0UDVjtFMlk7RWZcO0W6XztFzGI7Rf9l
O0U3aTtFZmw7RZlvO0XQcjtF/3U7RTJ5O0VmfDtFpX87RcyCO0UDhjtFMok7RWaMO0WZjztF
0JI7Rf+VO0UymTtFZpw7RZmfO0XMojtF/6U7RTKpO0VqrDtFma87RcyyO0UDtjtFMrk7RWa8
O0WdvztF0MI7Rf/FO0UyyTtFZsw7RZnPO0XQ0jtFA9Y7RTfZO0Vm3DtFnd87RcziO0UD5jtF
N+k7RWrsO0Wd7ztFzPI7RQP2O0Uy+TtFavw7RZ3/O0XMAjxF/wU8RTsJPEVqDDxFmQ88RcwS
PEUDFjxFMhk8RWocPEWZHzxF0CI8RQMmPEU3KTxFaiw8RZ0vPEXMMjxFAzY8RU85PEVmPDxF
mT88RcxCPEX/RTxFMkk8RWZMPEWdTzxF0FI8Rf9VPEUyWTxFZlw8RaVfPEXMYjxF/2U8RTJp
PEVmbDxFnW88RflyPEX/dTxFMnk8RWZ8PEWZfzxFzII8Rf+FPEUyiTxFZow8RZ2PPEXQkjxF
/5U8RTKZPEVmnDxFmZ88RdCiPEX/pTxFMqk8RWqsPEWdrzxFzLI8Rf+1PEUyuTxFZrw8RZ2/
PEXMwjxF/8U8RTLJPEVmzDxFmc88RdDSPEX/1TxFMtk8RWbcPEWZ3zxFzOI8Rf/lPEU36TxF
auw8RZnvPEXQ8jxFA/Y8RTL5PEVm/DxFmf88RcwCPUUDBj1FMgk9RWYMPUWdDz1FzBI9Rf8V
PUU3GT1Fchw9RZkfPUXMIj1F/yU9RTIpPUVqLD1FmS89RdAyPUX/NT1FNzk9RWY8PUWZPz1F
zEI9RQNGPUUyST1Fakw9RZlPPUXMUj1FA1Y9RTJZPUVmXD1F</AssayXData><AssayYData Points="900">uRoZQDOuGEAC+xdA2mMXQDTyFkAd7RZAfagWQNpXFkAxIhZA3dQVQMPyFUDv+hVA+8UVQKnD
FUAsnBVA3IMVQCGOFUCxyhVAPpEVQNC7FUBEXBVA48wVQHeLFUC5UhVAGbkVQGFTFUA+dRVA
I34VQBaCFUBiVxVA12UVQFN3FUAofBVAeX4VQMeJFUAanBVA/WAVQLdXFUAWVBVASaYVQD9H
FUD0ghVAZc0VQIKZFUDTihVAHs8VQDu+FUAKahVAgp0VQIWaFUCP5hVA3rkVQLSwFUBiqBVA
mNEVQBPEFUAOXxVAs7sVQN+6FUCsmRVAJr8VQHisFUCeDBZA58gVQMzYFUDx1hVAybIVQK3f
FUDC/xVA1qUVQLwkFkBDwxVArKoVQJDBFUAM7RVAM/QVQJYeFkAy8xVArA0WQB/iFUAv8xVA
s5wVQBP7FUBL/xVANyMWQL7yFUB7CxZAw/wVQCQyFkAE+xVA8UcWQKokFkDi3hVA3A0WQPoG
FkBYKBZAzScWQLYRFkDUSBZALTkWQBEpFkBFOxZACTgWQCAyFkDOIRZAqzIWQAphFkD1RRZA
dEoWQPxvFkDJUxZAiFsWQAGUFkBpHBZA3FcWQJBwFkAlJRZAKZwWQDV0FkDMfxZA+4EWQKwX
FkC4mRZAblkWQICXFkAgjhZAkbQWQMJsFkA7URZA8bQWQCUaFkDcoxZA85kWQAezFkDI5hZA
YJMWQKeRFkBDoxZArY8WQCjsFkDrYRZAE3wWQDmlFkCUkRZADpoWQGnQFkDVgxZAzqIWQEmf
FkAtiBZAJccWQLx4FkB8tBZA2JgWQPCjFkCpohZAd2kWQFK4FkDikRZAmYsWQOzEFkDfjBZA
iO8WQC/aFkCcvhZAiPMWQPnSFkCN9RZAt64WQGLIFkDPBRdA9VQXQLgBF0AhyhZAF8AWQLHQ
FkD46xZAoR0XQJTxFkD+GBdAlAEXQFrqFkBX7BZAMMMWQBbkFkCRyRZAwEIXQLwPF0BbUxdA
ixEXQG5NF0APFBdATQMXQOYtF0DHRhdAEDEXQCGCF0CLHxdA5GEXQAjgFkCh6hZAzvoWQLIq
F0DZPRdAwTYXQEUcF0CDbhdAOTcXQO4zF0DbDRdAnIEXQOUfF0ADURdAjHsXQKtDF0CxLxdA
FGIXQAiNF0BvdhdAwj4XQLQ2F0DjMhdAkh0XQMtdF0DEZBdAv2gXQBSrF0CJbhdAqrkXQPti
F0CebBdA7SQXQFFWF0DdlRdAvlYXQPBiF0CLahdAsWkXQAxCF0B3mhdAZVkXQKMpF0BRvhdA
E4YXQEGXF0C2eBdADJEXQCG5F0C6SxdAVFoXQBSfF0BNgRdAknsXQK2KF0AxlRdAbmIXQDtu
F0AQuxdAhdUXQEHyF0AlthdAqYcXQPC1F0D1khdA8KIXQF6XF0CwzxdAdOQXQKepF0CEmRdA
PycYQMGYF0BZthdAfsIXQLmeF0BXyhdAEb0XQP7TF0CDtxdApr8XQJPWF0DOrBdA4tUXQNWd
F0AV5BdA3wkYQFC5F0AsAhhARxIYQPmcF0B7sBdAhugXQGbFF0DX/xdAVPwXQEH6F0Cq8hdA
fuAXQIjWF0C7IxhAD2AYQJX+F0DIGRhAsxwYQIowGEDUBhhAZiQYQJRMGED5/BdA++IXQE0t
GEC7EhhAdPkXQA/fF0CrDhhAst0XQLXkF0BNXBhAPysYQIIbGEB17RdARysYQCsrGEBXGRhA
JRcYQA4kGEBiKhhACR4YQO9dGEDfEhhAwGMYQOw6GEAZSxhAFDsYQIJJGEBvFRhAH1kYQJ6m
GEDvWhhA3UgYQI16GEDRKBhAYV8YQLxQGEAFbxhAf2gYQOk4GEDzcBhA2GwYQNE1GECdcRhA
9UQYQNpxGEBgXRhAO2AYQJRAGEDZqxhAEHEYQKeQGEDFfxhA/YMYQEZMGEBJkhhA95YYQJt8
GEDxoRhA6m8YQJZfGECPVBhAg30YQKBdGEDWZRhAt1AYQCVWGECkpxhAoJMYQAJzGEDJvBhA
99cYQIJrGEAbTRhAXMAYQOtAGECoohhAe7MYQIOWGEBFthhA8tAYQMaeGEDkmhhA22MYQBiO
GEDKrBhAHbgYQA2qGED/qRhAfJkYQHGjGECe3xhAyOoYQMbdGEBvmxhAE4wYQCnsGEAYyxhA
vNcYQI22GEDtrxhAmvEYQDraGECPwxhA6d0YQPbVGECCwhhAJesYQF5rGECr4BhA+esYQA2s
GEBCrRhA7LUYQH8PGUBrJBlA7CQZQJXnGEB8jRhAkx8ZQBe+GEC/6xhA7/QYQJ4UGUCDARlA
ufIYQDgQGUATQRlAAQwZQHkdGUB3AhlAVh4ZQEfYGEDwrBhAjRsZQA/7GECE4hhAiC8ZQGZf
GUCE+RhAHAQZQM0OGUA5PhlA7FwZQDhTGUBGGRlAFNEYQOAzGUCr8RhAdtAYQHoEGUDzLhlA
jygZQMRCGUBq8RhAlTwZQLkNGUDPHBlAj0QZQDtHGUDwGxlAqjEZQPknGUC48hhAFggZQNpg
GUD3VBlAliAZQAQZGUB4JxlA7UYZQAFSGUD9sxlA6WsZQPtCGUA2ZhlAb1sZQIRXGUAmehlA
pUIZQOcyGUAJTRlAnWEZQPFbGUB2ThlA7UcZQGhhGUCdYBlA6ncZQL89GUA5ShlAYkoZQM5K
GUCYQxlAeHMZQBNiGUDzbhlAxbcZQLJ6GUAmZRlAY1gZQIecGUAfVRlAIGMZQFZKGUBKPhlA
lF4ZQPdtGUBlSBlAzlcZQPiQGUAWYxlA1U8ZQAzSGUDYlBlAgGgZQJFAGUCZbhlA9bAZQFOw
GUAgiBlArqsZQGOXGUABYRlAL6gZQLzKGUChUxlAInQZQKnHGUCqiRlAgcsZQHCPGUB6lhlA
eogZQCdrGUAY0RlAKnoZQOPCGUDKqhlAJa8ZQIiYGUCc3RlApN4ZQKDXGUALnBlACckZQES1
GUBeoRlAGdQZQBn6GUDU5RlA/bUZQLvDGUDx1RlAcfQZQCvPGUDEpRlAnMwZQPwaGkCv6RlA
m/4ZQGrPGUB5IhpASfIZQKLDGUC53BlA9NcZQPD4GUApwRlAvuMZQBjfGUCI/xlAfcwZQCca
GkDo/hlA8uEZQCvhGUB0JhpAwcUZQOfaGUDkERpAyhUaQH4dGkDsEhpAUQ8aQA78GUD78xlA
ywEaQKk8GkCo4hlAfy0aQHMOGkDSFhpAyv0ZQOkRGkD8ORpApxYaQFD0GUADMBpAjt8ZQF4K
GkCLMBpAcSQaQJMCGkDOdRpAIisaQCtAGkCIPRpAplAaQEdhGkC9MBpAhj4aQL1zGkAHNxpA
9kUaQDs0GkAdQhpAQg8aQIoBGkD2HhpAoR0aQBdTGkB0QhpAE1UaQDx5GkA7QxpAbUgaQOx9
GkBKTBpAhRgaQMRfGkDSEhpAlmEaQBs8GkDHYRpA2zcaQB9RGkBINxpAr5gaQLpjGkCqTRpA
UV4aQFGBGkCGghpAN4QaQD81GkDGYBpA8DgaQENgGkDaOBpAOFUaQP6cGkCrfBpATG0aQESd
GkARnRpARVIaQFcvGkA6YxpA4JYaQDFuGkA0uRpACJEaQP1uGkBafBpAVJIaQKxQGkCVeRpA
XlwaQGGwGkCOjxpAaF4aQLxiGkCetBpA6M8aQN9bGkAMnBpAobkaQPe9GkBmIRpARY0aQPKp
GkCshBpAS6YaQCHNGkAmaBpAaJMaQNxvGkCitxpAwYcaQFGxGkAC3RpA/n8aQNGrGkDnuxpA
6sAaQGrZGkAXABtA3MEaQAfQGkCKxRpAMLcaQObZGkD5uxpAJNcaQBX3GkD0oRpAXsAaQLqh
GkBq2hpAIREbQCO8GkD75BpAjNIaQJHyGkAdHxtAJaEaQJvmGkDz/hpAbuMaQPvEGkCdzRpA
KugaQLmtGkARxxpA/PAaQMvQGkDc2hpA1fUaQNHQGkAG4hpAD8EaQC6zGkA7rBpA4QYbQNzk
GkDEDhtA5KwaQEb7GkB1pRpA9wYbQDDeGkBTOBtA/ikbQPw7G0A2wxpA1iobQNLLGkBU9RpA
X+4aQPraGkBnGBtAaR0bQOIXG0AuKhtA2zcbQGsDG0DhNBtAiREbQCLtGkCP4hpAozobQBgE
G0AfVRtA8C8bQLBOG0CIBBtAhbQaQCdcG0An0xpAKO4aQCIXG0AtERtAlQ8bQEr9GkBpMxtA
HCcbQMUQG0BEPhtApSwbQO9fG0CYKBtAIBEbQJA6G0Ca9xpAHzkbQKkUG0B9axtAFaEbQHpV
G0AcTRtAVFobQB4lG0CkMRtAomwbQLqAG0BIWhtA3BkbQD46G0CLDxtAJ2MbQEknG0BDVBtA
xiYbQC5vG0D3aRtAWX4bQItRG0BBVBtA/58bQMhhG0BEcBtA+ZIbQB59G0DVhxtAbl4bQKlh
G0BEpRtA61gbQDhVG0DwrRtAN2obQPrMG0A+mBtAWHsbQBemG0BmtRtAMCwbQB9gG0CEwhtA
25obQN/kG0BTkBtAfJ8bQKmlG0CIeBtApa0bQM3FG0D8xBtAU40bQJBlG0CEvxtADcEbQEex
G0DwahtA3cwbQFl6G0C5rRtAxs0bQCWbG0CziRtA4nYbQEjFG0CoohtAKJEbQJLJG0ClkhtA
KpMbQNbPG0C2jRtAgp0bQM+GG0DtjxtAWuYbQOqlG0CrwxtAbIsbQNmuG0C+oxtAF5MbQLDQ
G0DDkBtApL4bQJfZG0Cs1xtASoUbQCYCHEB0vhtAj+IbQHYTHEBbmBtAOM0bQBrHG0BhRxxA
st8bQFPjG0CF1RtA3L8bQArxG0Cv4htAkL8bQCTSG0CDyBtA</AssayYData></Step><Step><CommonData><SampleLocation>1</SampleLocation><SampleID></SampleID><SampleGroup></SampleGroup><SampleInfo></SampleInfo><SampleRow>C</SampleRow><SamplePlate>1</SamplePlate><WellType>BUFFER</WellType><Concentration>-1</Concentration><ConcentrationUnits>µg/ml</ConcentrationUnits><MolarConcentration>-1</MolarConcentration><MolarConcUnits>nM</MolarConcUnits><MolecularWeight>-1</MolecularWeight><Temperature>25</Temperature><StartTime>3685785</StartTime><AssayTime>180</AssayTime></CommonData><FlowRate>600</FlowRate><StepType>DISASSOC</StepType><StepName>Dissociation</StepName><StepStatus>OK</StepStatus><ActualTime>180</ActualTime><CycleTime>0.2</CycleTime><AssayXData Points="900">mV89RcxiPUX/ZT1FM2k9RWZsPUWZbz1FzHI9Rf91PUUzeT1FZnw9RZl/PUXMgj1FA4Y9RTOJ
PUVmjD1FmY89RcySPUUDlj1FM5k9RWacPUWZnz1FzKI9Rf+lPUUzqT1FZqw9RZmvPUXMsj1F
/7U9RTO5PUVmvD1Ftr89RczCPUX/xT1FM8k9RWbMPUWZzz1FzNI9Rf/VPUUz2T1FZtw9RZnf
PUXM4j1F/+U9RTPpPUVm7D1Fme89RczyPUX/9T1FM/k9RWb8PUWZ/z1FzAI+Rf8FPkUzCT5F
Zgw+RZkPPkXMEj5F/xU+RTMZPkVmHD5FmR8+RcwiPkX/JT5FMyk+RWYsPkWZLz5FzDI+Rf81
PkUzOT5FZjw+RZk/PkXMQj5F/0U+RTNJPkVmTD5FmU8+RcxSPkX/VT5FM1k+RWZcPkWZXz5F
zGI+Rf9lPkUzaT5FYmw+RZlvPkXhcj5F/3U+RTN5PkVmfD5FmX8+RcyCPkX/hT5FM4k+RWaM
PkWZjz5FzJI+Rf+VPkUzmT5FZpw+RZmfPkXMoj5F+6U+RTOpPkVmrD5Fma8+RcyyPkX/tT5F
M7k+RWa8PkWZvz5FzMI+Rf/FPkVXyT5FZsw+RZnPPkXM0j5F/9U+RTPZPkVm3D5Fmd8+Rczi
PkX75T5FM+k+RWbsPkWZ7z5FzPI+Rf/1PkUz+T5FZvw+RaX/PkXMAj9F/wU/RTMJP0VmDD9F
mQ8/RcwSP0X/FT9FMxk/RWYcP0WZHz9FzCI/Rf8lP0UzKT9FZiw/RZkvP0XMMj9F+zU/RTM5
P0VmPD9FmT8/RcxCP0X7RT9FM0k/RWZMP0WZTz9FzFI/RftVP0UvWT9FZlw/RZlfP0XMYj9F
+2U/RTNpP0VibD9FmW8/RcxyP0X/dT9FM3k/RWZ8P0WZfz9FzII/Rf+FP0UuiT9FZow/RZmP
P0XMkj9F/5U/RTOZP0VinD9FmZ8/RcyiP0X/pT9FM6k/RWasP0WZrz9FzLI/Rf+1P0UzuT9F
Yrw/RZW/P0Xpwj9F/8U/RTPJP0VizD9Foc8/RczSP0X71T9FM9k/RWbcP0WZ3z9FzOI/Rfvl
P0Uu6T9FZuw/RZXvP0XI8j9F//U/RTP5P0Vm/D9Flf8/RcwCQEX/BUBFMwlARWYMQEWZD0BF
yBJARfsVQEUzGUBFpxxARZkfQEXMIkBF+yVARTMpQEVmLEBFmS9ARcgyQEX/NUBFLjlARWY8
QEWZP0BFzEJARf9FQEUzSUBF+UxARZlPQEXIUkBF/1VARTNZQEViXEBFlV9ARcxiQEX/ZUBF
M2lARWZsQEWyb0BFyHJARf91QEUzeUBFZnxARZV/QEXMgkBF/4VARS6JQEVijEBFmY9ARcyS
QEX/lUBFM5lARWacQEUEoEBFzKJARfulQEUzqUBFcqxARZWvQEXMskBFVbZARTO5QEVivEBF
lb9ARczCQEX/xUBFM8lARWLMQEWZz0BFzNJARf/VQEUz2UBFZtxARZnfQEXU4kBF/+VARS7p
QEVi7EBFle9ARcjyQEX/9UBFLvlARWb8QEWV/0BFzAJBRfsFQUUzCUFFYgxBRZkPQUXMEkFF
+xVBRS4ZQUViHEFFmR9BRcgiQUX/JUFFLilBRWYsQUWZL0FFzDJBRf81QUUzOUFFYjxBRds/
QUXIQkFF+0VBRS5JQUVmTEFFmU9BRcxSQUX/VUFFM1lBRWJcQUWVX0FFyGJBRf9lQUUzaUFF
ZmxBRZVvQUXIckFF+3VBRTN5QUVifEFFmX9BRcyCQUX/hUFFM4lBRWaMQUWZj0FFzJJBRf+V
QUUzmUFFYpxBRZmfQUXIokFF+6VBRS6pQUVmrEFFma9BRcyyQUX/tUFFM7lBRWK8QUWVv0FF
yMJBRf/FQUUzyUFFZsxBRZXPQUXI0kFF/9VBRS7ZQUVi3EFFvt9BRcjiQUX/5UFFLulBRWbs
QUWZ70FFyPJBRfv1QUUz+UFFZvxBRZX/QUXMAkJF/wVCRTMJQkVmDEJFlQ9CRcwSQkUUFkJF
MxlCRWIcQkWZH0JF0CJCRf8lQkUzKUJFYixCRZkvQkXIMkJF/zVCRTM5QkViPEJFmT9CRchC
QkX7RUJFM0lCRX5MQkWZT0JFyFJCRftVQkUzWUJFZlxCRZlfQkXMYkJF/2VCRTNpQkVmbEJF
mW9CRcxyQkX/dUJFLnlCRWZ8QkWZf0JFzIJCRf+FQkUziUJFYoxCRZWPQkXMkkJF/5VCRS6Z
QkVmnEJFnZ9CRcyiQkX/pUJFM6lCRWasQkWVr0JFyLJCRf+1QkUzuUJFZrxCRZm/QkXMwkJF
+8VCRS7JQkVizEJFlc9CRczSQkX/1UJFLtlCRWLcQkWZ30JFzOJCRfvlQkUu6UJFZuxCRZXv
QkXI8kJF//VCRTP5QkVi/EJFlf9CRcwCQ0X7BUNFMwlDRWYMQ0WVD0NFyBJDRfsVQ0UzGUNF
ZhxDRZkfQ0XMIkNF+yVDRS4pQ0ViLENFlS9DRcwyQ0X7NUNFLjlDRWY8Q0WVP0NFyEJDRf9F
Q0UuSUNFZkxDRZVPQ0XIUkNFEFZDRTNZQ0ViXENFlV9DRchiQ0X7ZUNFM2lDRWZsQ0WVb0NF
zHJDRf91Q0UueUNFYnxDRZl/Q0XMgkNF+4VDRS6JQ0VijENFlY9DRcySQ0X/lUNFLplDRWac
Q0WZn0NFzKJDRfulQ0UuqUNFYqxDRZmvQ0XIskNFDLZDRS65Q0VmvENFmb9DRcjCQ0X7xUNF
P8lDRWbMQ0WZz0NFzNJDRf/VQ0Uu2UNFYtxDRZXfQ0XM4kNF++VDRTPpQ0Vi7ENFme9DRcjy
Q0X/9UNFLvlDRWL8Q0WV/0NFyAJERfsFREU7CURFZgxERZUPREXIEkRF/xVERS4ZREVmHERF
mR9ERcwiREX7JURFMylERWIsREWZL0RFyDJERfs1REUuOURFYjxERZU/REXIQkRF+0VERS5J
REViTERFlU9ERchSREX/VURFLllERWZcREWVX0RFzGJERftlREUzaURF6WxERbZvREXMckRF
+3VERS55REVmfERFlX9ERciCREX/hURFLolERWKMREWVj0RFyJJERfuVREUzmURFYpxERZmf
REXIokRF+6VERS6pREVmrERFla9ERciyREX7tURFLrlERWK8REWVv0RFyMJERf/FREU3yURF
YsxERZXPREXI0kRF/9VERS7ZREVi3ERFld9ERcjiREX/5URFLulERWbsREWV70RFyPJERfv1
REUu+URFYvxERZX/REXIAkVF+wVFRS4JRUViDEVFmQ9FRcgSRUX7FUVFLhlFRWIcRUWZH0VF
zCJFRfslRUUuKUVFYixFRZUvRUXIMkVF+zVFRTM5RUViPEVFlT9FRchCRUX7RUVFT0lFRWZM
RUWVT0VFyFJFRf9VRUUzWUVFYlxFRZVfRUXIYkVF+2VFRS5pRUVibEVFlW9FRflyRUX7dUVF
LnlFRWJ8RUWhf0VFyIJFRfuFRUUuiUVFYoxFRZWPRUXMkkVF+5VFRS6ZRUVinEVFmZ9FRcii
RUX7pUVFsqlFRWKsRUWVr0VFyLJFRfu1RUUuuUVFYrxFRZW/RUXIwkVFCMZFRS7JRUVizEVF
lc9FRcjSRUX71UVFLtlFRWbcRUWV30VFyOJFRfvlRUUu6UVFYuxFRZXvRUXI8kVF+/VFRS75
RUVi/EVFlf9FRcgCRkX7BUZFLglGRf0MRkWVD0ZFyBJGRfsVRkUuGUZFYhxGRZUfRkXMIkZF
+yVGRS4pRkViLEZFlS9GRcgyRkX7NUZFLjlGRWY8RkWVP0ZFS0NGRftFRkUuSUZFYkxGRZVP
RkXIUkZF+1VGRS5ZRkViXEZFlV9GRcxiRkUMZkZFLmlGRWJsRkWVb0ZFyHJGRft1RkUzeUZF
YnxGRZV/RkXIgkZF+4VGRS6JRkVijEZFlY9GRcySRkVRlkZFLplGRWKcRkWVn0ZFzKJGRful
RkUuqUZFYqxGRZWvRkXMskZF+7VGRS65RkVivEZFlb9GRcjCRkX/xUZFLslGRY/MRkWVz0ZF
yNJGRf/VRkUu2UZFYtxGRZXfRkXI4kZF++VGRS7pRkVi7EZFle9GRcjyRkUI9kZFM/lGRWb8
RkWV/0ZFyAJHRTEGR0UuCUdFYgxHRZ0PR0XIEkdF/xVHRS4ZR0VmHEdFmR9HRcwiR0X/JUdF
MylHRWIsR0WVL0dFzDJHRfs1R0UzOUdFajxHRZU/R0XMQkdFQUZHRS5JR0VmTEdFlU9HRchS
R0X7VUdFN1lHRWJcR0WZX0dFyGJHRSxmR0UzaUdFZmxHRZlvR0XUckdF/3VHRTt5R0VifEdF
lX9HRciCR0X/hUdFM4lHRWKMR0WVj0dFyJJHRf+VR0UumUdFYpxHRZmfR0XIokdF/6VHRS6p
R0VirEdFma9HRcyyR0X/tUdFM7lHRWa8R0WZv0dFzMJHRf/FR0UzyUdFZsxHRdLPR0XM0kdF
/9VHRTPZR0Vq3EdFmd9HRcziR0X/5UdFM+lHRWbsR0WZ70dF0PJHRf/1R0Uz+UdFZvxHRZn/
R0XMAkhF/wVIRTMJSEVmDEhFmQ9IRcwSSEX/FUhFMxlIRWYcSEWZH0hFzCJIRf8lSEVHKUhF
ZixIRZkvSEXMMkhF/zVIRTM5SEVmPEhFmT9IRcxCSEX/RUhFM0lIRWZMSEWZT0hF8VJIRf9V
SEUzWUhFZlxIRZVfSEXMYkhF/2VIRTNpSEVmbEhFmW9IRcxySEX/dUhFM3lIRWZ8SEWZf0hF
zIJIRf+FSEUziUhFZoxIRZmPSEXMkkhF/5VIRTOZSEVmnEhF</AssayXData><AssayYData Points="900">FdUaQDf2GkDeqxtAFjccQPOeHEDzXB1A92odQC4aHkDBVh5A5UYeQJe7HkC+1h5AbSwfQPaD
H0CFeh9ASKQfQA9cH0BB9h9AjAQgQHYLIECXOyBA3RAgQLsXIEBzLiBAFvwfQJ8iIECmUCBA
0CsgQHZ5IEAfiCBApRcgQDtkIEAroyBAanwgQD8QIECCWSBAmWQgQGp5IECroCBAI6sgQBJx
IEA4QSBAeqogQKtgIEDoyCBAxT4gQH5yIEC9SyBA0qEgQLJkIEAcgSBAn3kgQIyXIECUaCBA
uK0gQE6aIEACjCBAK48gQBybIECKlyBAOXMgQBqaIEDqiCBArWggQPaLIEA06yBAYbUgQAYq
IEBEiyBAy7ggQFdAIEDooiBAv8AgQMaJIEDgsSBAMaUgQACAIEC1gSBAkpwgQB+IIED2lSBA
t20gQLtsIEBfmCBAQJQgQFydIECciiBAyLwgQOp6IEAdWyBAtWYgQNtUIED6ziBA1Y0gQLRa
IEAhmCBAJ3YgQJBJIED8lSBAOoUgQE90IEAWXiBAgpggQO+gIEApsSBA/WIgQL+hIEBMtiBA
42YgQJCRIECpqyBAnnsgQFCKIECZmiBAwksgQHN+IEB1liBAG3cgQH3KIECjeiBAkHsgQJK3
IECIvSBAA5AgQHWeIEAKmyBAOYkgQDOFIECYyCBAwZogQHB7IEBepyBArYQgQNKoIECtniBA
z8cgQP59IEBHPiBA2GggQPhNIEDRaSBASI8gQKaOIECbcCBA2NYgQOeVIEBTnyBAEFMgQMeu
IEAyhiBAac4gQJviIEAMtiBAEbkgQIe/IEA+giBA8ssgQKmTIEBqtCBAepcgQD/FIEAZjCBA
lMogQK+5IEAVkCBA17AgQAFgIEASzCBA7nAgQNq9IEC0eyBA054gQL64IECHiSBANlggQPiE
IECGhCBA1aogQO68IEAY4yBA3aIgQFGGIEACiyBAXKUgQLK/IEDlviBAOaQgQAy5IECLiiBA
4akgQO3DIECr9CBAsH4gQErHIEBWpyBAoV4gQGyoIECutSBAsK4gQOeSIECFsyBAwZ0gQNe4
IEDnByFA/5cgQO5xIECouyBAoJsgQNJJIECedyBAI6wgQDmeIEAefiBA/ZsgQKWzIEBjqyBA
DOggQA6iIECduCBANdQgQLOyIED9piBAmMcgQHGpIEC6yCBAxrMgQHSqIEAUgiBAhZYgQGq5
IEAS4CBAyPUgQHGYIEDuiSBAW7kgQM15IEBuoSBAYakgQI3fIED4sCBAPKsgQLWMIEB+1SBA
+9ogQBtsIEDJySBAMcggQMqqIEBytyBAaM4gQIexIEBBiyBArBYhQBWaIEBFzSBA+f8gQHWh
IEDksCBAFJggQOzJIEAGwCBAKO4gQD6rIED5rCBA+rsgQM+cIECHtSBA6tYgQF6UIECOwSBA
QLogQF3AIECdxyBAE9ogQGyxIECM/SBAsNogQPHZIEA87iBANL8gQByTIECz6SBAg7wgQE2/
IEACZiBATLcgQNDPIEDMuyBAr5wgQI/gIEDO5CBAI6sgQK/nIEBYiCBAVgshQMHfIEDbniBA
ibcgQN7JIEB0xyBAV+MgQDvAIEAqyiBArOcgQLQGIUCw3SBAW7QgQL7ZIEAToSBABLMgQBeN
IEBn3yBATO8gQHmaIEBmuCBAzdEgQAQFIUA51CBA4ewgQJzQIEAkmyBAchEhQDYaIUAnwiBA
x9UgQKOrIEBSBiFANqsgQF8DIUCz1SBAu/4gQF/4IEDh5SBAeLUgQIDMIEBf/SBACNMgQE4d
IUAgIiFARLcgQOz7IEA52iBAlvogQOwbIUA1CiFA8w8hQB3kIEATxiBA0c4gQHzjIEB87iBA
B8ggQBnCIEAw0iBAtdYgQEA1IUDLsSBAQxEhQMchIUDk7SBAmQYhQIEXIUDg4yBAJBohQCTY
IECr5iBAp+QgQE3tIEDZAiFAyP4gQAnOIEDdBCFAXAMhQD24IED20yBAXLUgQBbVIEBbJiFA
zuggQG3MIEDa9yBAAfAgQELeIEBq+iBAXhwhQCdCIUC4ICFAVxEhQC7+IEDPwSBAMjQhQPsF
IUBHrCBATAIhQDoiIUDkxiBAHuggQLQDIUDG5SBANbkgQLvPIECLMiFAIJsgQJIYIUD76SBA
QS8hQKLSIEAyPiFAXhMhQAzVIEBnHiFAgB8hQIP+IEDK4CBAV90gQJ1FIUBksSBADzshQJMO
IUC+tSBAItkgQEomIUCnNCFApOMgQFQcIUAy6yBAYtMgQA3qIEAaxiBAKQQhQDMKIUAw1SBA
fNcgQMz7IED79SBAQxchQCrLIEDRwiBAvgchQAfsIECA6CBAH/8gQO3fIECpGyFAezYhQOIE
IUB2LSFAFx0hQBYkIUDw9CBA9xAhQIfeIEAn3SBAVTAhQOfXIEDaQiFA4uQgQPNEIUBZGCFA
T/MgQAnsIEAoQSFACRchQFvFIECoVyFAr84gQJAVIUB5aiFAWi4hQJfxIEDbASFA+uEgQLzy
IECzHyFAlAAhQIrYIEB4BCFAK/AgQJo3IUBn5SBASDohQJNXIUCwPCFABy4hQM3iIEAURSFA
qe4gQOgcIUB5FiFAg/UgQNfwIEBmAiFAWTchQHHjIECePiFAQVUhQMNyIUBZ/SBAUTUhQJkx
IUBYHCFAPgghQCI1IUBILyFAqSAhQFT5IEDxMiFAZyIhQBzwIEAiFCFA6uIgQAgaIUAdSyFA
BQghQFPyIEDcQSFAEU0hQKD5IECBNSFAYfggQPpiIUAtXCFAWfYgQHg4IUC1CCFAXhQhQM4Y
IUDxHSFAoE8hQJRGIUCFHCFALzUhQP0RIUAYGiFAMz8hQD4oIUDIWCFAxAshQBsLIUA3AiFA
3WohQEYBIUCeJCFAdVkhQC9MIUCyQyFA8RIhQJhXIUChHCFAkxQhQIUuIUBXHyFA4j8hQFk8
IUBNPSFAAlEhQPVvIUDCWSFALTchQAUqIUAwPSFA2SIhQPVPIUAObSFAXXohQHweIUA/EiFA
uhohQP5GIUCpVCFAHRQhQJBlIUADPCFAFUUhQMwjIUAfRSFAR20hQH8xIUBYcSFAU0chQLxJ
IUDSMSFAz1ohQJ5DIUBZRiFApWIhQNFIIUBqOiFA2CUhQJcnIUClQSFANGQhQE1ZIUDqiCFA
kiEhQDslIUBCRSFAjIEhQG5VIUC3giFAgI4hQBjzIED4RCFAhFIhQMM7IUBbUSFA2xwhQKYn
IUAMSCFAm08hQEMCIUBgeyFAhmghQEoyIUDYnCFAzHMhQE1HIUBaPCFA6nohQOYkIUCpcCFA
cm4hQFFnIUCXSSFAx3ohQM06IUB+cSFAgYUhQDVhIUCWhiFAoIMhQIJHIUAqECFAXFohQDg0
IUAdTyFAmUwhQLSAIUCLOyFATHYhQOitIUDBTSFAm1ghQBmOIUBSmiFAXlEhQPZ3IUBwgyFA
9pQhQJiSIUCbTyFAzUIhQGxwIUB6QyFArbkhQJdrIUAZdCFA32IhQD57IUAhliFAkT4hQN9z
IUDBYSFAM1QhQIeCIUB2siFApEshQE2kIUBakCFACxghQJFbIUDYfyFA7IUhQFaYIUD0cSFA
JTQhQOagIUDrXyFALpkhQFh/IUA2WiFAZk4hQEKiIUCHJiFAEYkhQJh3IUAcSyFACmMhQCpr
IUBiWCFANmchQJlOIUD4PSFAr5YhQAuWIUC/nSFA73AhQPOLIUAvSSFAenwhQEldIUCkMSFA
P3shQL9tIUDHmCFA/bUhQLKYIUBMaCFAI44hQIKHIUCpmiFAHXMhQDBQIUCIvCFAOYIhQPqC
IUDxiCFAP2ghQOKeIUB2fCFAwIMhQLBuIUC+miFAs/UhQF6uIUBTmCFAsqkhQLSUIUACiCFA
KGMhQCOIIUDgliFA7zwhQE6RIUDqTSFAV3chQNGqIUAslCFAGYwhQLjVIUCexCFAn6YhQGa3
IUD3pyFAus4hQD+8IUAdpyFADKchQKaYIUCdiCFAeoQhQGONIUA2kiFAzqIhQCGpIUCWsyFA
e4MhQPSFIUCzrSFAB5khQGhwIUBkeyFAFmwhQBebIUB6tCFAC2YhQGKfIUCZyCFAreMhQGCo
IUCsZyFA97AhQJNpIUDDnCFAK6QhQP6JIUCjZCFARnIhQEjHIUBFhyFAlIchQOHXIUAOyCFA
abshQIGjIUCZxCFATKghQI7HIUBEGSJAqushQHFgIUCazCFARqQhQO5yIUDWsSFAbuQhQFmk
IUDz7CFAbM8hQCuuIUASryFAvKohQNCeIUDFqyFAfJ8hQNrZIUAz7yFAAZAhQKK8IUCRniFA
oW0hQG2bIUDpoCFAvcMhQMHyIUCbvyFA6MAhQHrcIUC1vyFAjXshQCHQIUDYtSFARLQhQGfK
IUC0yiFAFuIhQH2TIUApyiFAjughQCHQIUA3tiFAOs0hQDW0IUA9hCFAswAiQLOkIUAXrSFA
9dYhQBXcIUDcniFA+qIhQBlKIUD0qCFAHpYhQHmuIUDFoSFAbdUhQJuBIUAevCFAYMQhQB67
IUAWuyFATbMhQAgSIkCyaSFAia4hQL/bIUB/3CFAiN4hQInGIUDw2SFAXKYhQH/7IUDpyyFA
tl8hQP/lIUD07iFAucEhQC7GIUA16iFAw88hQMu1IUBf7CFADs4hQCzgIUCJDiJAFsshQCrO
IUAgvyFAw6ohQLrjIUBVACJAnughQCO/IUDp3CFAvrshQJ3PIUDS4CFAdP4hQAomIkD+1iFA
U7shQDPNIUAY2yFAjs0hQAnWIUD+qCFAy7EhQKS9IUCt3SFA</AssayYData></Step><Step><CommonData><SampleLocation>11</SampleLocation><SampleID></SampleID><SampleGroup></SampleGroup><SampleInfo></SampleInfo><SampleRow>C</SampleRow><SamplePlate>1</SamplePlate><WellType>REGENERATION</WellType><Concentration>-1</Concentration><ConcentrationUnits>µg/ml</ConcentrationUnits><MolarConcentration>-1</MolarConcentration><MolarConcUnits>nM</MolarConcUnits><MolecularWeight>-1</MolecularWeight><Temperature>25</Temperature><StartTime>3874994</StartTime><AssayTime>5</AssayTime></CommonData><FlowRate>1000</FlowRate><StepType>KREGENERATION</StepType><StepName>Regeneration</StepName><StepStatus>OK</StepStatus><ActualTime>4.99907</ActualTime><CycleTime>0.2</CycleTime><AssayXData Points="25">nZ9IRcyiSEX/pUhFM6lIRWasSEWZr0hFzLJIRf+1SEUzuUhFYrxIRZm/SEXMwkhF/8VIRTPJ
SEVmzEhFmc9IRczSSEX/1UhFM9lIRWbcSEWZ30hFzOJIRf/lSEUz6UhFZuxIRQ==</AssayXData><AssayYData Points="25">8kHIvwPw5L88N/S/mCX/v04hBMDGjAfAh+IKwBo8DcCLcA/AIoIRwN7YEsAj6hTAelQWwOFl
F8DzrRjANbsZwNHzGsC16hvARswcwHdhHcBgiR7A9ngfwPvKH8DGTyDAyuQgwA==</AssayYData></Step><Step><CommonData><SampleLocation>12</SampleLocation><SampleID></SampleID><SampleGroup></SampleGroup><SampleInfo></SampleInfo><SampleRow>C</SampleRow><SamplePlate>1</SamplePlate><WellType>NEUTRALIZATION</WellType><Concentration>-1</Concentration><ConcentrationUnits>µg/ml</ConcentrationUnits><MolarConcentration>-1</MolarConcentration><MolarConcUnits>nM</MolarConcUnits><MolecularWeight>-1</MolecularWeight><Temperature>25</Temperature><StartTime>3891005</StartTime><AssayTime>5</AssayTime></CommonData><FlowRate>1000</FlowRate><StepType>KREGENERATION</StepType><StepName>Regeneration</StepName><StepStatus>OK</StepStatus><ActualTime>4.9981</ActualTime><CycleTime>0.2</CycleTime><AssayXData Points="25">ne9IRdTySEX79UhFL/lIRWL8SEWV/0hF6QJJRfsFSUUvCUlFZgxJRZUPSUU7E0lF/xVJRS8Z
SUViHElFlR9JRcgiSUX/JUlFLylJRWIsSUWVL0lFyDJJRfs1SUUvOUlFYjxJRQ==</AssayXData><AssayYData Points="25">KyagP1sbpD925Kc/gJOrP9Nhrj/Py7A/TXiyPy21sz+PEbU/YfW2PygtuD/H4rk/LfG5P0+j
uj9FjLs/Bii8P0ofvT9Dub0/riO+P+2wvj/7Pb8/uOS/P/gywD/QpsA/DybBPw==</AssayYData></Step><Step><CommonData><SampleLocation>11</SampleLocation><SampleID></SampleID><SampleGroup></SampleGroup><SampleInfo></SampleInfo><SampleRow>C</SampleRow><SamplePlate>1</SamplePlate><WellType>REGENERATION</WellType><Concentration>-1</Concentration><ConcentrationUnits>µg/ml</ConcentrationUnits><MolarConcentration>-1</MolarConcentration><MolarConcUnits>nM</MolarConcUnits><MolecularWeight>-1</MolecularWeight><Temperature>25</Temperature><StartTime>3907128</StartTime><AssayTime>5</AssayTime></CommonData><FlowRate>1000</FlowRate><StepType>KREGENERATION</StepType><StepName>Regeneration</StepName><StepStatus>OK</StepStatus><ActualTime>5.00005</ActualTime><CycleTime>0.2</CycleTime><AssayXData Points="25">lT9JRchCSUX7RUlFL0lJRWJMSUWRT0lFyFJJRftVSUUvWUlFYlxJRZVfSUXIYklF+2VJRStp
SUVibElFlW9JRchySUX7dUlFL3lJRV58SUWVf0lFxIJJRfeFSUUriUlFYoxJRQ==</AssayXData><AssayYData Points="25">TQsBwEYTDMAIaRHA5HIUwJ8NF8AeEBnAL4QawMsQHMA2IB3AzV4ewEocH8BvEyDAo7ogwHHF
IcAIVCLAVtoiwL6WI8B+GiTA5I4kwEHcJMDuSiXAGv8lwHQYJsBGwSbADdgmwA==</AssayYData></Step><Step><CommonData><SampleLocation>12</SampleLocation><SampleID></SampleID><SampleGroup></SampleGroup><SampleInfo></SampleInfo><SampleRow>C</SampleRow><SamplePlate>1</SamplePlate><WellType>NEUTRALIZATION</WellType><Concentration>-1</Concentration><ConcentrationUnits>µg/ml</ConcentrationUnits><MolarConcentration>-1</MolarConcentration><MolarConcUnits>nM</MolarConcUnits><MolecularWeight>-1</MolecularWeight><Temperature>25</Temperature><StartTime>3923312</StartTime><AssayTime>5</AssayTime></CommonData><FlowRate>1000</FlowRate><StepType>KREGENERATION</StepType><StepName>Regeneration</StepName><StepStatus>OK</StepStatus><ActualTime>4.99907</ActualTime><CycleTime>0.2</CycleTime><AssayXData Points="25">mY9JRciSSUX3lUlFL5lJRWKcSUWVn0lFxKJJRfulSUUvqUlFYqxJRZWvSUXIsklF+7VJRS+5
SUVivElFlb9JRcjCSUX7xUlFK8lJRWLMSUWVz0lFyNJJRfvVSUUv2UlFYtxJRQ==</AssayXData><AssayYData Points="25">Pk6fP2IJoz/tGac/oXuqP04Wrj8c9a8/W8+xPxWOsz8Z0rQ/JVC2P1H/tz+Mr7g/8cO5P5uS
uj+3fbs/dea7PwVZvD+b+70/v/+9P0Dovj8fQL8/1ay/P3GwwD8H8MA/5xPBPw==</AssayYData></Step><Step><CommonData><SampleLocation>11</SampleLocation><SampleID></SampleID><SampleGroup></SampleGroup><SampleInfo></SampleInfo><SampleRow>C</SampleRow><SamplePlate>1</SamplePlate><WellType>REGENERATION</WellType><Concentration>-1</Concentration><ConcentrationUnits>µg/ml</ConcentrationUnits><MolarConcentration>-1</MolarConcentration><MolarConcUnits>nM</MolarConcUnits><MolecularWeight>-1</MolecularWeight><Temperature>25</Temperature><StartTime>3939402</StartTime><AssayTime>5</AssayTime></CommonData><FlowRate>1000</FlowRate><StepType>KREGENERATION</StepType><StepName>Regeneration</StepName><StepStatus>OK</StepStatus><ActualTime>4.99907</ActualTime><CycleTime>0.2</CycleTime><AssayXData Points="25">ld9JRcTiSUX75UlFK+lJRV7sSUWV70lFxPJJRfv1SUUv+UlFYvxJRZX/SUXIAkpF+wVKRS8J
SkViDEpFkQ9KRcgSSkX3FUpFLxlKRV4cSkWRH0pFyCJKRfslSkUvKUpFXixKRQ==</AssayXData><AssayYData Points="25">25gDwIlEDsCxURPA4hEWwNskGMDJaxrA5VwbwP63HMDINx7A1tQewPCZH8CjoyDAqzchwOE5
IsCiiSLAWwYjwLzKI8DOCCTAxrckwBTYJMDrYyXAYJUlwCf1JcCBoCbAnoAmwA==</AssayYData></Step><Step><CommonData><SampleLocation>12</SampleLocation><SampleID></SampleID><SampleGroup></SampleGroup><SampleInfo></SampleInfo><SampleRow>C</SampleRow><SamplePlate>1</SamplePlate><WellType>NEUTRALIZATION</WellType><Concentration>-1</Concentration><ConcentrationUnits>µg/ml</ConcentrationUnits><MolarConcentration>-1</MolarConcentration><MolarConcUnits>nM</MolarConcUnits><MolecularWeight>-1</MolecularWeight><Temperature>25</Temperature><StartTime>3955338</StartTime><AssayTime>5</AssayTime></CommonData><FlowRate>1000</FlowRate><StepType>KREGENERATION</StepType><StepName>Regeneration</StepName><StepStatus>OK</StepStatus><ActualTime>5.00005</ActualTime><CycleTime>0.2</CycleTime><AssayXData Points="25">kS9KRcQySkX3NUpFKzlKRV48SkWNP0pFxEJKRfdFSkUrSUpFXkxKRZFPSkXEUkpF91VKRStZ
SkVeXEpFkV9KRcRiSkX3ZUpFhWlKRV5sSkWRb0pFxHJKRfN1SkUreUpFXnxKRQ==</AssayXData><AssayYData Points="25">oNKkP8bXpz+vhas/1TavP7Wssj8B9bQ/OfO2P5R8uD+pVro/kNC6P16BvD/1jr0/hg2+Pyql
vj+U878/AS7BP0D2wT/c58I/8u/CP0gtwz+aE8Q/21vEPyf8xD+RBcY/0B/GPw==</AssayYData></Step><Step><CommonData><SampleLocation>1</SampleLocation><SampleID></SampleID><SampleGroup></SampleGroup><SampleInfo></SampleInfo><SampleRow>C</SampleRow><SamplePlate>1</SamplePlate><WellType>BUFFER</WellType><Concentration>-1</Concentration><ConcentrationUnits>µg/ml</ConcentrationUnits><MolarConcentration>-1</MolarConcentration><MolarConcUnits>nM</MolarConcUnits><MolecularWeight>-1</MolecularWeight><Temperature>25</Temperature><StartTime>3970236</StartTime><AssayTime>30</AssayTime></CommonData><FlowRate>1000</FlowRate><StepType>BASELINE</StepType><StepName>Baseline</StepName><StepStatus>OK</StepStatus><ActualTime>29.9991</ActualTime><CycleTime>0.2</CycleTime><AssayXData Points="150">kX9KRcCCSkX3hUpFO4lKRV6MSkWNj0pFxJJKRfuVSkUrmUpFWpxKRZGfSkXEokpF96VKRSup
SkVerEpFka9KRcSySkX3tUpFK7lKRV68SkWRv0pFxMJKRffFSkUvyUpFXsxKRZHPSkXE0kpF
99VKRSvZSkVe3EpFkd9KRcTiSkX35UpFK+lKRV7sSkWR70pFxPJKRff1SkUr+UpFXvxKRZH/
SkXEAktF9wVLRSsJS0VeDEtFkQ9LRcQSS0X3FUtFKxlLRV4cS0WRH0tFxCJLRfclS0UrKUtF
XixLRZEvS0XEMktF9zVLRSs5S0VePEtFkT9LRcRCS0X3RUtFK0lLRV5MS0WRT0tFwFJLRfdV
S0UrWUtFXlxLRZFfS0XEYktF92VLRStpS0VebEtFkW9LRcRyS0X3dUtFK3lLRV58S0WRf0tF
xIJLRfeFS0UriUtFXoxLRZGPS0XEkktFAJZLRSuZS0VenEtFkZ9LRcSiS0X3pUtFK6lLRV6s
S0WRr0tFxLJLRfe1S0UruUtFXrxLRZG/S0XEwktF98VLRS/JS0VezEtFkc9LRcTSS0X31UtF
K9lLRV7cS0WR30tFxOJLRfflS0Ur6UtFXuxLRZHvS0XE8ktF9/VLRSv5S0Ve/EtFkf9LRcQC
TEX3BUxFJwlMRV4MTEWRD0xFxBJMRfcVTEUrGUxFXhxMRZEfTEXEIkxF9yVMRSspTEVeLExF
kS9MRcQyTEX3NUxFKzlMRVo8TEWRP0xFxEJMRQhGTEUrSUxFXkxMRZFPTEXEUkxF+1VMRStZ
TEVaXExF</AssayXData><AssayYData Points="150">o0LKP8WNyj/kwco/dmXLP5IWyz9ZxMs/jRbMP3U1zD+Hv8w/PpHMP4YrzD9kQM0/BlHNP2xE
zT8AEs4/VtPNPxs1zj+hPs4/GOfNPyQhzj8mO84/e+3NP97Fzj9F/c4/uorPP3sUzz9qX88/
e2XPP/IW0D8yF88/BGrPP+7Mzz/FrM8/5BDQPzVo0D+EWdA/k9rQPx6n0D9edNA/pQjRP/Qa
0T+7oNA/Gl/RP2J20T+7LdE/WabRP0vo0T+ohNE/l3TRP17k0T+9g9E/ojvSP7T+0T86aNI/
vpTSP48m0j+8m9I/urDSP1x/0j/2IdM/nGzTP1GG0j/VtNI/kNXSP+K10j/rc9M/iVvTP3uC
0z+VK9M/VnDTP1L40z8eVtQ/FLzTPyN20z+T1dM/1MTTP3BS1D9PRtQ/1UrUP4kg1D9Tf9Q/
GRbUPwya1D94jNQ/BMrUP0mq1D8V1NQ/icfUP7fM1D8pL9U/a1jVP3341D+yxtQ//prVP8V3
1T9IGdU/CcrVP0HI1T8NhdU/td3VP4201T/Ab9U/4gjWPz0E1j/1KdY/ON3VP3/o1T/5pNU/
KoHWPzPp1j8jJNY/MX/WPyOd1j+StNY/pMzWP25h1j9P4dY/tN/WPxyp1j91ZNY/9P3WP6uq
1j9FONc/wObWP8uh1z8sWdc/AYnXP3Qd1z9Hrdc/IFjXP1hd1z+bztc/P7PXPwOL1z/3zNc/
WdrXP9XM1z8Qt9c/OXXXP13p1z8kn9c/ZknYP1o42D8NHNg/tTHYP4P+2D9ERdg/ViHYP9Pk
2D8oyNg/</AssayYData></Step><Step><CommonData><SampleLocation>8</SampleLocation><SampleID>QA013 E32G</SampleID><SampleGroup></SampleGroup><SampleInfo></SampleInfo><SampleRow>C</SampleRow><SamplePlate>1</SamplePlate><WellType>KLOAD</WellType><Concentration>10</Concentration><ConcentrationUnits>µg/ml</ConcentrationUnits><MolarConcentration>-1</MolarConcentration><MolarConcUnits>nM</MolarConcUnits><MolecularWeight>-1</MolecularWeight><Temperature>25</Temperature><StartTime>4008286</StartTime><AssayTime>80</AssayTime></CommonData><FlowRate>600</FlowRate><StepType>LOADING</StepType><StepName>Loading</StepName><StepStatus>OK</StepStatus><ActualTime>79.9991</ActualTime><CycleTime>0.2</CycleTime><AssayXData Points="400">jV9MRcBiTEXvZUxFJ2lMRVpsTEWNb0xFvHJMRfN1TEUneUxFVnxMRY1/TEW8gkxF84VMRSOJ
TEVajExFjY9MRcCSTEXvlUxFI5lMRVqcTEW6n0xFwKJMRfOlTEUnqUxFVqxMRYmvTEXEskxF
87VMRSe5TEVavExFib9MRcDCTEXvxUxFJ8lMRVbMTEWNz0xFwNJMRfPVTEUn2UxFWtxMRY3f
TEXA4kxF8+VMRSfpTEVW7ExFje9MRcDyTEXz9UxFJ/lMRVr8TEWN/0xFvAJNRfMFTUUjCU1F
WgxNRY0PTUW8Ek1F8xVNRScZTUVWHE1FjR9NRcAiTUXzJU1FIylNRVosTUWJL01FwDJNRe81
TUUnOU1FWjxNRY0/TUW8Qk1F90VNRSNJTUVWTE1FiU9NRcBSTUXzVU1FJ1lNRVpcTUWJX01F
vGJNRfNlTUUnaU1FVmxNRY1vTUXAck1F83VNRSN5TUVWfE1FiX9NRcCCTUXzhU1FI4lNRaiM
TUWNj01FvJJNRfOVTUUjmU1FVpxNRYmfTUUOo01F76VNRSOpTUVarE1Fja9NRcCyTUXvtU1F
J7lNRVa8TUWNv01FvMJNRfPFTUUjyU1FVsxNRY3PTUXA0k1F89VNRSfZTUVe3E1Fid9NRcDi
TUXz5U1FI+lNRV7sTUWN701FvPJNRfP1TUUn+U1FVvxNRYn/TUXAAk5F7wVORScJTkVWDE5F
jQ9ORcASTkXvFU5FIxlORVYcTkWNH05FxCJORfMlTkUnKU5FXixORYkvTkXAMk5F7zVORSM5
TkVWPE5FiT9ORcBCTkXzRU5FJ0lORVpMTkWNT05FvFJORfNVTkUrWU5FqFxORYlfTkW8Yk5F
72VORSJpTkVabE5FiW9ORcByTkXvdU5FJ3lORVp8TkWZf05FwIJORe+FTkUiiU5FWoxORY2P
TkXIkk5F85VORSeZTkVWnE5FkZ9ORcCiTkXzpU5FIqlORVasTkWJr05FwLJORe+1TkUiuU5F
WrxORYm/TkXAwk5F78VORSLJTkVazE5Fic9ORbzSTkXv1U5FJ9lORVrcTkWN305FvOJORfPl
TkUn6U5FVuxORY3vTkXA8k5F7/VORSL5TkVW/E5Fjf9ORbwCT0XzBU9FIglPRVoMT0WyD09F
wBJPRe8VT0UnGU9FVhxPRYkfT0XAIk9F8yVPRScpT0VaLE9FjS9PRcAyT0XvNU9FIjlPRVY8
T0XTP09FvEJPRe9FT0UiSU9FVkxPRY1PT0W8Uk9FBFZPRSJZT0VaXE9FjV9PRcBiT0XvZU9F
ImlPRVpsT0WJb09FvHJPRfN1T0UneU9FWnxPRQCAT0W8gk9F74VPRSeJT0VWjE9FiY9PRcSS
T0XvlU9FJ5lPRVacT0WJn09FvKJPRfOlT0UiqU9Ff6xPRYmvT0W8sk9F77VPRSK5T0VWvE9F
jb9PRdXCT0XzxU9FIslPRVbMT0WNz09FyNJPRe/VT0Ui2U9FWtxPRYnfT0XA4k9F7+VPRSvp
T0Va7E9Fie9PRcDyT0Xz9U9FJ/lPRVb8T0WJ/09FvAJQRfMFUEUiCVBFVgxQRY0PUEXAElBF
7xVQRSIZUEVWHFBFiR9QRcAiUEXzJVBFIilQRVosUEWJL1BFvDJQRfM1UEUiOVBFVjxQRYk/
UEXAQlBF70VQRSJJUEVaTFBFiU9QRbxSUEXvVVBFIllQRVpcUEWNX1BFvGJQRe9lUEUiaVBF
VmxQRYlvUEXAclBF73VQRSd5UEVafFBFiX9QRbyCUEXvhVBFIolQRVqMUEWJj1BFvJJQRfOV
UEUnmVBFVpxQRYmfUEW8olBF86VQRSepUEVarFBFja9QRcCyUEXztVBFIrlQRWa8UEWJv1BF
vMJQRe/FUEUnyVBFZsxQRYnPUEW80lBF79VQRSLZUEVW3FBFjd9QRbziUEXz5VBFIulQRVbs
UEWJ71BFvPJQRfP1UEUi+VBFYvxQRY3/UEXIAlFF7wVRRSIJUUVWDFFFiQ9RRbwSUUXvFVFF
JxlRRVYcUUWJH1FFvCJRRe8lUUUiKVFFVixRRY0vUUXAMlFF7zVRRTs5UUVWPFFFiT9RRbxC
UUXvRVFFIklRRVZMUUWJT1FFvFJRRfNVUUUiWVFFVlxRRQ==</AssayXData><AssayYData Points="400">/kbWP0kl1T/CfdQ/wgbUPyq+0z/LPNM/AG/TP4xp0z+QEdM/kdjSP1zx0z+TPdQ/aWPUP00B
1T9RONU/IW3VP0oi1j+8B9c/tXLXPyRu1z8CStg/23rYP4MZ2T8Gr9k/+BLaP8zk2j9pSds/
k//bP5zY3D87cd0//s3dP43J3j/akd8/yKjfP+Pw3z9yHOE/cmzhP5Ld4T/nAeM/gIfiP8uT
4z9dDuQ/BKzkPx8k5T854OU/QevmP8I65z/Hu+c/8UPoPwE16T/WKuo/gkXqP+Nv6j+EL+s/
PbbrP0MD7D/MAu0/NmbtP49b7T+lOO4/69TuPwCy7z8dyu8/BY3wP2qT8D8RtPE/w7vxP56d
8j+eXPM/CzrzPyOd9D9YWfQ/WDD1P+iu9T+pOvY/uWf2P7ua9z8P7Pc/szX4P3nX+D/10/g/
V3X5P68i+j/Bf/o/0If6P7rf+z8kkfw/TIn8P3Y4/T+fk/0/ZLj9P5SZ/j96Q/8/0T7/P84B
AED2JwBAmKcAQDOUAEC1rgBA7vcAQKoSAUDzsAFAFqsBQEwLAkBHOwJAjEUCQInNAkDG3QJA
dv8CQN1RA0ALYQNAxMkDQCwABEDOIARAT1sEQAqMBED7swRAwwMFQBZBBUB2VAVAuIAFQNPQ
BUD05AVA1kcGQI5rBkBpjgZAiBcHQMMVB0DRKAdAIWIHQA7HB0CNzgdAQEIIQOTGB0D4cAhA
XGgIQEiwCEB1uwhAtwgJQBosCUCfoAlAOJ4JQCXDCUA/+AlAdCsKQPJCCkAtOApAP7UKQJ7O
CkCXAQtAhMUKQK6BC0AYewtAj3oLQBepC0BYHAxAafALQMCBDECLvgxAt5kMQLKbDEDf1wxA
q+gMQCI3DUC8aA1AQqANQBK2DUB92Q1AtuINQMw4DkAITg5AvGcOQOTVDkB/9Q5ALQgPQNzb
DkACUQ9Al04PQOm/D0C7mw9AV4MPQFvHD0B7CBBAGhUQQHJBEECFXRBA8nQQQNO6EEAT2hBA
swoRQKnxEEChRxFAXTARQNPlEUA56hFAlC0SQGcWEkDoZxJAVpMSQIczEkDZkxJAKOUSQOqQ
EkCGAhNA+kUTQO0+E0BCPRNAY04TQCVsE0DK0xNAgZITQHfEE0B8+hNALVIUQEw+FEDweRRA
AHAUQO9SFEBl9xRAN94UQALqFEDBLxVAoWoVQI41FUCMZRVA51QVQE2eFUC7pBVAcOcVQGDO
FUDDGRZA61cWQJ07FkCfOxZAE5IWQJNsFkCtixZANtwWQP/XFkCczhZAfWQXQIhLF0ChLhdA
YmQXQF/hF0AifBdASe8XQLHhF0BdDxhAHT0YQN4uGECwUxhA+yAYQJo2GEB1QxhAEdgYQMd9
GEAyhhhA8CAZQLU7GUAwyxhADhMZQLuQGUD8OxlAn6sZQMaZGUCtshlAZrMZQNHmGUBkChpA
jDUaQL1eGkCGfRpA01waQKFeGkCKfRpAproaQGfyGkDjsBpALfUaQMEiG0AEIBtA3BcbQD4+
G0DQgxtAlTcbQB6nG0CychtApb4bQGbnG0CAEBxAdM8bQNMtHEBk+htAzT0cQLYiHEBVIBxA
z1IcQIeLHEDzXBxAxHYcQOnIHECg4BxAo+ccQLkqHUB5JB1AyUYdQE0rHUA4SR1A/w0dQPGG
HUDq0R1A43kdQDuSHUC4kx1AkrcdQHPkHUCqAx5A6cQdQL0zHkDJEh5AWUgeQJheHkAsXB5A
xn0eQJh8HkDejh5AnMoeQJH6HkBoyB5AUgkfQDIdH0D9Ih9A0yMfQFX1HkDiOh9AW5sfQF1a
H0DDMx9AfJUfQMOyH0DFrR9AC8kfQC63H0Dm1x9AxLwfQOkLIEBSMCBAhlsgQJBZIEA9WiBA
3jwgQME1IED0MSBA20wgQO6ZIECooiBAIbwgQEmvIEAXxyBA+s0gQHQHIUCCQCFA0bIgQG9V
IUCyKiFARmIhQO00IUB8aSFADHMhQCiXIUDYgSFAXbshQDyVIUACzCFAmtchQNe8IUC9AiJA
uw4iQAwfIkAAMyJA1D0iQOwdIkC5ZSJAJ2IiQO+7IkAtniJALnciQEegIkDb5SJAPtAiQAia
IkDr0CJADwUjQEAAI0CnLiNAObkiQEwuI0DCUCNANCkjQA==</AssayYData></Step><Step><CommonData><SampleLocation>1</SampleLocation><SampleID></SampleID><SampleGroup></SampleGroup><SampleInfo></SampleInfo><SampleRow>C</SampleRow><SamplePlate>1</SamplePlate><WellType>BUFFER</WellType><Concentration>-1</Concentration><ConcentrationUnits>µg/ml</ConcentrationUnits><MolarConcentration>-1</MolarConcentration><MolarConcUnits>nM</MolarConcUnits><MolecularWeight>-1</MolecularWeight><Temperature>25</Temperature><StartTime>4096143</StartTime><AssayTime>30</AssayTime></CommonData><FlowRate>1000</FlowRate><StepType>BASELINE</StepType><StepName>Baseline</StepName><StepStatus>OK</StepStatus><ActualTime>29.9991</ActualTime><CycleTime>0.2</CycleTime><AssayXData Points="150">iV9RRbxiUUXvZVFFH2lRRVZsUUWFb1FFvHJRRe91UUUjeVFFVnxRRYl/UUW8glFF74VRRR+J
UUVWjFFFiY9RRbySUUXvlVFFH5lRRVacUUXXn1FFuKJRRe+lUUUjqVFFUqxRRYmvUUW8slFF
77VRRR+5UUVWvFFFib9RRbjCUUXvxVFFH8lRRVLMUUWFz1FFvNJRRe/VUUUj2VFFVtxRRYXf
UUW84lFF7+VRRSPpUUVW7FFFie9RRbzyUUXv9VFFH/lRRVb8UUWF/1FFvAJSResFUkUjCVJF
VgxSRYUPUkW8ElJF7xVSRSMZUkVSHFJFiR9SRbwiUkXvJVJFLylSRVIsUkWJL1JFuDJSRe81
UkVwOVJFUjxSRYU/UkW4QlJF70VSRSNJUkVWTFJFhU9SRbxSUkXvVVJFI1lSRVJcUkWJX1JF
zWJSRe9lUkUfaVJFVmxSRYlvUkW4clJF63VSRR95UkVWfFJFiX9SRbyCUkXvhVJFH4lSRVaM
UkWFj1JFuJJSRe+VUkU3mVJFUpxSRYmfUkW8olJF76VSRSOpUkVWrFJFia9SRbiyUkXvtVJF
I7lSRVa8UkWJv1JFvMJSRe/FUkUfyVJFUsxSRYnPUkW80lJF69VSRSPZUkVW3FJFhd9SRbji
UkXv5VJFI+lSRVbsUkWF71JFuPJSRev1UkUj+VJFUvxSRYn/UkW8AlNF7wVTRR8JU0VSDFNF
hQ9TRbwSU0XvFVNFHxlTRVYcU0WJH1NFvCJTReslU0UjKVNFXixTRYkvU0W4MlNF6zVTRSM5
U0VSPFNF</AssayXData><AssayYData Points="150">eoomQCXhJ0CioShAUCYpQGlQKUCqhilA16gpQLMQKkDQzylAlBkqQAX0KUBs1ClAjv0pQPca
KkCg+ylALTMqQAZHKkDTTCpALHEqQGNHKkC9ICpAazAqQAwuKkA5LCpAuSoqQL81KkDZcCpA
nWgqQClQKkC1dipAoUkqQOxHKkA4kipA2GgqQOSbKkBTQCpA/REqQB5OKkBrWCpAC0UqQGpm
KkAAvipAan4qQLpnKkCXXCpAN2kqQLuZKkAdfSpAZI0qQDBrKkAyaCpA7XUqQDl+KkDEeypA
nFkqQNlBKkClaCpABX8qQKGOKkD4fSpApcAqQHWFKkBeoSpAoXoqQNxZKkC6mypA3rEqQI9e
KkDaqCpAZ30qQA1CKkBVjCpA0Y8qQIilKkDhfypAwokqQMBUKkB9tipA0a0qQCmrKkCGjCpA
HpUqQEKRKkBLlSpAWIkqQN+ZKkCudypAS6UqQNO+KkAyxSpArrMqQMlmKkBeqCpA9KsqQEiy
KkBGqipAG7EqQBXDKkBSzCpAorwqQH15KkD7zCpAQrgqQCyeKkAAZypA69gqQNbfKkCWsSpA
DKwqQAWiKkC19ipA2cwqQCPNKkCd8CpA+ZoqQJXNKkB8qipABqQqQLKyKkAtjSpAhbIqQMGq
KkCa9ypANqsqQP7qKkAoqipAOsAqQAKrKkBX4SpAggMrQIHlKkBUxSpA+9UqQMH1KkAg8CpA
dMgqQEqYKkB7yipAtPgqQFSQKkATtCpArfYqQEa7KkCK3SpAKOIqQFXaKkBExCpALOcqQET0
KkAt7ipA</AssayYData></Step><Step><CommonData><SampleLocation>10</SampleLocation><SampleID>BG505 T332N SOSIP</SampleID><SampleGroup></SampleGroup><SampleInfo></SampleInfo><SampleRow>C</SampleRow><SamplePlate>1</SamplePlate><WellType>KSAMPLE</WellType><Concentration>-1</Concentration><ConcentrationUnits>µg/ml</ConcentrationUnits><MolarConcentration>125</MolarConcentration><MolarConcUnits>nM</MolarConcUnits><MolecularWeight>-1</MolecularWeight><Temperature>25</Temperature><StartTime>4135112</StartTime><AssayTime>180</AssayTime></CommonData><FlowRate>600</FlowRate><StepType>ASSOC</StepType><StepName>Association</StepName><StepStatus>OK</StepStatus><ActualTime>180</ActualTime><CycleTime>0.2</CycleTime><AssayXData Points="900">hT9TRbhCU0XrRVNFH0lTRU5MU0WBT1NFuFJTRedVU0UbWVNFTlxTRYFfU0W4YlNF62VTRR9p
U0VSbFNFhW9TRbhyU0XrdVNFH3lTRU58U0WBf1NFtIJTReuFU0UfiVNFUoxTRYGPU0W4klNF
65VTRSeZU0VSnFNFhZ9TRbSiU0XrpVNFG6lTRVKsU0WBr1NFuLJTReu1U0UbuVNFUrxTRYG/
U0W4wlNF58VTRRvJU0VSzFNFgc9TRbjSU0Xn1VNFG9lTRVLcU0WF31NFuOJTRevlU0Uf6VNF
TuxTRYHvU0W48lNF5/VTRR/5U0VO/FNFgf9TRbgCVEXrBVRFGwlURU4MVEWFD1RFuBJUResV
VEUbGVRFThxURYEfVEW4IlRF5yVURRspVEVOLFRFhS9URbQyVEXrNVRFGzlURVI8VEWBP1RF
uEJURetFVEUfSVRFUkxURYFPVEW4UlRF51VURRtZVEVOXFRFhV9URbRiVEXrZVRFH2lURU5s
VEWFb1RFuHJURed1VEUbeVRFTnxURYF/VEW4glRF54VURR+JVEVOjFRFgY9URbiSVEXnlVRF
G5lURU6cVEWBn1RFuKJUReulVEUfqVRFUqxURYWvVEW4slRF57VURSe5VEVOvFRFgb9URbjC
VEXnxVRFG8lURVLMVEWBz1RFuNJURefVVEUf2VRFTtxURYXfVEW04lRF5+VURR/pVEVO7FRF
he9URbTyVEXn9VRFH/lURVL8VEWB/1RFtAJVResFVUUbCVVFUgxVRYEPVUW0ElVF6xVVRRsZ
VUVOHFVFhR9VRbgiVUXnJVVFHylVRVosVUWBL1VFuDJVRec1VUUbOVVFTjxVRYU/VUW4QlVF
60VVRRpJVUVOTFVFhU9VRbhSVUXrVVVFH1lVRahcVUWFX1VFuGJVRedlVUUaaVVFUmxVRYFv
VUW4clVF53VVRRp5VUVSfFVFhX9VRbiCVUXnhVVFGolVRU6MVUWFj1VFtJJVReeVVUUfmVVF
UpxVRYGfVUW0olVF56VVRRqpVUVSrFVFga9VRbiyVUXrtVVFGrlVRU68VUWFv1VFuMJVRefF
VUUayVVFUsxVRYHPVUW00lVF59VVRRrZVUVO3FVFgd9VRbTiVUXr5VVFH+lVRVLsVUWF71VF
tPJVRev1VUVg+VVFTvxVRYH/VUW0AlZF8AVWRRoJVkVODFZFgQ9WRbQSVkXnFVZFGhlWRU4c
VkWFH1ZFtCJWReclVkUaKVZFTixWRYUvVkW0MlZF6zVWRRo5VkVOPFZFgT9WRbRCVkXnRVZF
GklWRU5MVkWBT1ZFtFJWRedVVkUaWVZFUlxWRYFfVkW4YlZF52VWRRppVkVObFZFgW9WRbRy
VkXndVZFGnlWRU58VkWBf1ZFvIJWReuFVkUfiVZFToxWRYWPVkW0klZF55VWRRqZVkVSnFZF
gZ9WRbSiVkXrpVZFGqlWRU6sVkWBr1ZFuLJWRee1VkUfuVZFTrxWRYG/VkW0wlZF58VWRR/J
VkVOzFZFhc9WRbTSVkXr1VZFH9lWRVLcVkWB31ZFtOJWReflVkUa6VZFUuxWRYHvVkW48lZF
5/VWRR/5VkVO/FZFgf9WRbQCV0XnBVdFHwlXRU4MV0WBD1dFtBJXRecVV0UfGVdFUhxXRYEf
V0W0IldF5yVXRR8pV0VSLFdFgS9XRbQyV0XnNVdFHzlXRU48V0WBP1dFtEJXRedFV0UfSVdF
TkxXRYFPV0W0UldF51VXRRpZV0VSXFdFgV9XRbRiV0XrZVdFGmlXRU5sV0WBb1dFuHJXRed1
V0UaeVdFTnxXRYF/V0W4gldF54VXRRqJV0VOjFdFhY9XRbSSV0XnlVdFH5lXRU6cV0WFn1dF
tKJXReulV0UaqVdFTqxXRYGvV0W0sldF67VXRSO5V0VOvFdFgb9XRbjCV0XnxVdFGslXRVLM
V0WBz1dFtNJXRefVV0Ua2VdFTtxXRYHfV0W04ldF5+VXRRrpV0VO7FdFge9XRbTyV0Xn9VdF
GvlXRU78V0WB/1dFtAJYRecFWEUaCVhFUgxYRYEPWEW0ElhF5xVYRRoZWEVOHFhFgR9YRbgi
WEXnJVhFHylYRV4sWEWFL1hFtDJYRec1WEUfOVhFTjxYRZE/WEW0QlhF50VYRRpJWEVOTFhF
gU9YRbRSWEXnVVhFGllYRVZcWEWBX1hFtGJYRedlWEUaaVhFTmxYRYFvWEW0clhF63VYRRp5
WEVOfFhFhX9YRd2CWEXnhVhFGolYRU6MWEWFj1hFtJJYReeVWEUamVhFTpxYRYGfWEW0olhF
56VYRR+pWEVSrFhFga9YRTuzWEXwtVhFGrlYRU68WEWBv1hFvMJYRefFWEUayVhFTsxYRYXP
WEW40lhF69VYRR/ZWEVm3FhFgd9YRbjiWEXr5VhFGulYRVLsWEWB71hFuPJYRef1WEUf+VhF
VvxYRYH/WEW0AllF5wVZRR8JWUVODFlFgQ9ZRbQSWUXnFVlFHxlZRVIcWUWFH1lFuCJZResl
WUUfKVlFTixZRYUvWUW4MllF6zVZRR85WUVePFlFhT9ZRbhCWUXrRVlFH0lZRaBMWUWFT1lF
uFJZRetVWUUfWVlFVlxZRYVfWUW4YllF62VZRR9pWUVSbFlFhW9ZRbhyWUXrdVlFH3lZRVJ8
WUWFf1lFuIJZReuFWUUfiVlFUoxZRYWPWUW4kllF65VZRR+ZWUVSnFlFhZ9ZRbiiWUXrpVlF
H6lZRVKsWUWFr1lFuLJZReu1WUUfuVlFUrxZRYW/WUW4wllF8MVZRR/JWUVSzFlFhc9ZRbjS
WUXr1VlFH9lZRVLcWUWF31lFuOJZRevlWUUf6VlFTuxZRYXvWUW48llF6/VZRR/5WUVO/FlF
hf9ZRbgCWkXrBVpFHwlaRVIMWkWFD1pFuBJaResVWkUfGVpFUhxaRYUfWkW4IlpF6yVaRR8p
WkVSLFpFhS9aRbgyWkXnNVpFHzlaRVI8WkWFP1pFtEJaRetFWkUfSVpFUkxaRYVPWkW4UlpF
61VaRR9ZWkVSXFpFhV9aRbhiWkXrZVpFH2laRVJsWkWFb1pFuHJaRet1WkUaeVpFUnxaRYV/
WkXAglpF64VaRR+JWkVSjFpFgY9aRbSSWkXrlVpFH5laRU6cWkWFn1pFuKJaReulWkUfqVpF
UqxaRYWvWkW4slpF67VaRR+5WkVSvFpFhb9aRbjCWkXrxVpFH8laRVLMWkWiz1pFuNJaRevV
WkUf2VpFUtxaRYHfWkW44lpF6+VaRR/pWkVS7FpFhe9aRbjyWkXr9VpFGvlaRVL8WkWF/1pF
uAJbResFW0UfCVtFWgxbRYUPW0W4EltF6xVbRR8ZW0VSHFtFhR9bRbQiW0XrJVtFHylbRVIs
W0WFL1tFtDJbRes1W0UfOVtFUjxbRYE/W0W4QltF60VbRR9JW0VSTFtFhU9bRbhSW0XrVVtF
H1lbRVJcW0WBX1tFuGJbRetlW0UaaVtFUmxbRYVvW0W0cltF63VbRR95W0VSfFtFgX9bRbiC
W0XrhVtFH4lbRVKMW0WFj1tFEpNbReuVW0UfmVtFUpxbRYWfW0W4oltF56VbRR+pW0VSrFtF
ha9bRbiyW0XrtVtFH7lbRVa8W0WFv1tFtMJbRevFW0UayVtFUsxbRYXPW0W40ltF69VbRR/Z
W0VS3FtFgd9bRbjiW0Xr5VtFH+lbRU7sW0WF71tFuPJbRev1W0Uf+VtFTvxbRYX/W0W4AlxF
6wVcRR8JXEVSDFxFhQ9cRbgSXEXnFVxFGhlcRVIcXEWFH1xFuCJcReclXEUfKVxFUixcRYUv
XEW4MlxF6zVcRR85XEVSPFxFhT9cRbhCXEXrRVxFH0lcRVJMXEWFT1xFtFJcRetVXEUfWVxF
TlxcRYVfXEW4YlxF52VcRR9pXEVSbFxFhW9cRbhyXEXndVxFH3lcRU58XEWBf1xFtIJcReuF
XEUfiVxFUoxcRYWPXEW4klxF65VcRRqZXEVSnFxFhZ9cRbiiXEXrpVxFH6lcRVKsXEWFr1xF
uLJcRee1XEUfuVxFTrxcRYW/XEW4wlxF58VcRR/JXEVOzFxFgc9cRbTSXEXr1VxFH9lcRVLc
XEWF31xFtOJcRevlXEUf6VxFTuxcRYXvXEW08lxF5/VcRR/5XEVS/FxFhf9cRbgCXUXrBV1F
HwldRVIMXUWFD11F9hJdResVXUUfGV1FThxdRYEfXUW4Il1F6yVdRR8pXUVSLF1FhS9dRbgy
XUXrNV1FHzldRVI8XUWuP11FtEJdRetFXUUaSV1FUkxdRYVPXUW4Ul1F61VdRR9ZXUVqXF1F
hV9dRbhiXUXnZV1FGmldRVJsXUWFb11FuHJdRet1XUUfeV1FTnxdRYF/XUW0gl1F54VdRR+J
XUVOjF1FgY9dRbiSXUXnlV1FH5ldRU6cXUWFn11FuKJdReelXUUfqV1FUqxdRYGvXUW0sl1F
57VdRRq5XUVSvF1Fgb9dRbjCXUXrxV1FGsldRVLMXUWFz11FtNJdRevVXUUa2V1FTtxdRYHf
XUW04l1F5+VdRR/pXUVO7F1Ftu9dRbjyXUXr9V1FH/ldRU78XUWF/11FtAJeRecFXkUaCV5F
UgxeRYUPXkW4El5F6xVeRRoZXkVSHF5FgR9eRbgiXkXrJV5FHyleRU4sXkWBL15FuDJeRec1
XkUfOV5FTjxeRYE/XkW4Ql5F60VeRR9JXkVSTF5FgU9eRbRSXkXnVV5FGlleRU5cXkWBX15F
tGJeRedlXkUaaV5FUmxeRYVvXkW0cl5F63VeRR95XkVSfF5F</AssayXData><AssayYData Points="900">qNQqQMwsKkAnzClABk8pQGa3KECVgihAVwwoQGKiJ0BSSidAiHsnQF4bJ0CoCydAO/omQPuU
JkDqjyZAQpYmQCS1JkDfnCZAOacmQMBbJkDmhCZABG8mQJyPJkAzZSZAck8mQFfuJkCoOiZA
nFcmQDqZJkCFeyZAMp0mQBc8JkDYcSZAd4omQFKEJkD5liZAOJEmQNWJJkBFnCZAC0smQFWY
JkBmbCZAwKAmQJFcJkDBfSZAsLgmQCOrJkBtsyZA44omQOXTJkBM7iZArocmQM/kJkBzeSZA
IGkmQB+oJkCGpyZAnYcmQLOFJkBnrCZAkTwmQAuZJkDmiiZAT8UmQBTCJkDOnCZAn7cmQErl
JkC2qCZAEaQmQBXXJkAgqSZAXdgmQFGRJkDUuSZA0bwmQOnTJkBWgyZApg4nQHD8JkDJpSZA
25wmQDPFJkAyHSdAWNgmQD3CJkARGidAd90mQJj7JkBO2SZAObQmQHrKJkALGCdAaAcnQMNy
J0BZ+iZAjBsnQNIxJ0Cs9yZA5R4nQM0PJ0CW4iZARtkmQHPrJkDyFSdAivomQIMhJ0CoxCZA
ETQnQIArJ0DX6SZAtDYnQB1ZJ0AbIidAUEcnQOkwJ0AKWCdAPPkmQKPzJkDMVydA2yInQCI/
J0Dz2yZAlhMnQCg7J0AbbidAAEMnQJofJ0AGJidA4h0nQBobJ0DtWSdAOTsnQB80J0C/fidA
hCknQD1FJ0A9aSdAbkInQNwtJ0CGeCdAlmUnQP5jJ0AdQidAYFonQBROJ0AORydAoCUnQI9M
J0DlaidACVEnQKupJ0B9QSdAhzQnQIOVJ0AjeCdAt1EnQAqqJ0AKTCdAo7UnQE6JJ0CGyCdA
IyknQBeaJ0AGLSdAE4onQLVaJ0C2fydAwWknQDO6J0AljydANaAnQAyKJ0DEsCdALHEnQFnp
J0CbyydADJUnQEaaJ0CcZSdAC4gnQI+eJ0BArCdAsawnQJrNJ0CleydAhs0nQBOsJ0CJsSdA
DsgnQFd1J0AYnidAVq0nQLDbJ0CppSdACZUnQGd5J0AmmSdAp/AnQI6pJ0Az9idAmrQnQHf/
J0Cd1idANpgnQG0EKEDpEShAd7knQIv/J0DLDyhAleInQFehJ0CSxCdAT+MnQA+xJ0Dg6idA
LbAnQH7NJ0Aj0idAbPAnQMswKED+oCdAFQkoQGDNJ0B/1idAkfonQHbRJ0CW+SdA3+InQMDh
J0A8WihAEE4oQAIRKEA48CdAtRcoQJgEKEAVOChAsigoQLcuKEDwCihAHC0oQBhCKEBaGChA
TxIoQJE0KEDZGChARVsoQMXzJ0C9AShAQAooQCf4J0CW/ydAPyEoQD9DKEDh5SdAu1soQIoc
KEBiEihAH0EoQFMpKEBS3ydAihIoQA8eKEDWKShAeD4oQCYkKECzWShAIVYoQAtNKECy8ydA
xYUoQNIlKEDtQShA5DEoQNJQKEC9PChAjFYoQJQ0KEAhSyhAcyooQCU1KEAVkShAGEcoQEpZ
KEC+byhANmcoQEZaKED0SihAUUUoQDiFKEDmLChAcIEoQLR/KEDASChAz3koQFVsKECuiyhA
jo8oQKDDKEAuUihAjGkoQGaDKEBOlShAVHMoQLxJKEDcXChAo3coQNp9KEDFcShAkKYoQHdz
KECVqChAjcQoQJGSKEDLfShAKHUoQHFUKEA0YihA0n4oQO98KECCaihA3F4oQKWjKEAqeShA
ovMoQHiOKEBeXShAxqYoQAJ6KEDLsShAz4QoQE65KECNgShAfOMoQHapKEAfmShAgbkoQDHN
KEBEyyhA+pcoQCzPKEDBpShAupMoQAZoKECcoihAJq0oQGOyKEBvrShADKQoQMqDKEASxChA
hNYoQIKpKEBqzChAcvMoQLqYKEAaqyhAINAoQIGRKEBg3ChA/BkpQJ27KECo6ihA1fEoQNzv
KEBI3yhAvfwoQPDCKEBWnihAbSApQFHgKECIyyhAVcooQLTzKEDuvihAWLooQDVFKUCl8ihA
YKgoQK+yKEDq1ChAHgspQObdKEAEFilA89QoQMHRKEAgESlAg74oQLwsKUBSxShAyz0pQJcF
KUD8IylAYAQpQFEzKUAJHClAdAgpQGwTKUC0NClAPO4oQJQmKUAgxyhA6jApQE8nKUAhEClA
lPMoQO3aKEAaTSlARPcoQNviKEC+GylAeNwoQEAHKUCDBilADpspQIjuKEAaFylAFzYpQL9e
KUDtCilAuk4pQFQ0KUB0OSlAxwYpQK4vKUB7HylANi4pQKk9KUCwDClA0jwpQJMiKUCOYClA
wD8pQM0qKUCGVSlA6CUpQOwRKUDhMSlAOJopQOJZKUCGKylA3C8pQBM1KUD7JSlAKIEpQFQz
KUAFcClAX0kpQNw2KUDGiClAzkYpQFpmKUApVylAw6opQJ09KUAGbilAzSwpQHRCKUCipylA
46EpQA+UKUARfilA/6EpQFyiKUAUbilA7lkpQPttKUBmoilAppcpQJV3KUBUeSlA9V8pQK8q
KUAS0ylACH4pQAhqKUBOmylAmIUpQCdSKUBWgClAqH0pQESXKUCFWSlAwn4pQNaNKUAzhylA
vGcpQDCJKUDdKilAG7cpQPZPKUBUtClA2X8pQIK6KUC7mylAx3ApQAaOKUBniClA2sQpQGJ2
KUBIiClAwJcpQLqaKUCPRylAmYIpQCJxKUAMwSlAEb8pQOC5KUBwsilATJQpQFYDKkAwtylA
+mMpQF++KUCc1ClAINApQP3xKUD3lylAMrMpQMHVKUAtQSpA5agpQMS8KUAxpylAwtQpQKe9
KUBDrylA/84pQPbuKUBngylALrspQFX0KUClsClAyBQqQGK0KUBqyilA6IUpQOYTKkBM+ilA
xcApQLW1KUC2nClA1akpQHoWKkAHKipA/rYpQJHeKUCF5ylAzskpQOLAKUCEySlAWO8pQHqx
KUAL+ilA1aspQFzwKUB5ACpAGagpQLjvKUDlHCpAQvMpQK03KkBC0SlAOwIqQGwfKkCmvClA
NccpQHUKKkCv2ylADtopQAHzKUCl7ylAPekpQFUdKkBR7ilARdgpQCzjKUCJCypA4KEpQDD/
KUA+4ilAT/cpQG7WKUCXSSpAuw0qQA0RKkBozilApBYqQAENKkDGFypAQfUpQPQiKkCpASpA
mQAqQG4GKkDcESpATOspQK0SKkCzFypANDwqQM8CKkARAipACiIqQO0hKkBaNipAMyYqQA4B
KkBW6ClAHHIqQOtfKkDdPipAEUIqQIM0KkAb8ilA7EQqQHxGKkB6IipA9CoqQFT8KUDG6ClA
KjEqQH3yKUBMZypANhQqQJguKkDpQipAul8qQBwrKkAPTCpASVcqQGs8KkAHPypAwnYqQAsX
KkBmSipA1E0qQItvKkBoKCpAGoYqQIwxKkApJypAej8qQBxkKkCFaSpAbXMqQFMRKkByXCpA
nHEqQLJJKkAbOCpAt+spQDFCKkDNZCpAtEAqQCIwKkCWFCpAKPUpQDNyKkDvWCpAHk4qQBY7
KkDQfypATWoqQMtAKkD4ripAAGEqQEQ0KkDZuipAB1wqQG+fKkCufCpAU1sqQIiZKkBFYCpA
06QqQG61KkDnoipATiwqQGy8KkC7nSpAAIwqQD+QKkAMtipAiLIqQOB/KkD4pypA98wqQNE3
KkATpipA/4wqQG+UKkDLPSpAPHEqQNGmKkBevipA6vgqQFvEKkDWnypATcQqQM10KkDKsypA
+YgqQHyXKkB4sypAP4sqQCXhKkCiuSpA56QqQLNpKkBM0ipACYwqQFmUKkD73CpAZ5gqQDPN
KkAFkCpAP9YqQAXIKkDJsypAXLAqQBPDKkBUbipAj30qQA1uKkA+bypA5qEqQAePKkDLrCpA
AcoqQKffKkCosypA2AArQJ/QKkB+wipAkpsqQKj2KkB+3ypAPcoqQC2yKkB85SpASr4qQCsk
K0CcgSpAFSMrQAyWKkD1xypAPuYqQKPEKkCmripAhOQqQG3XKkDS0CpA8KkqQB14KkDh1ypA
IT0rQG6EKkCu1ipAjswqQDP2KkB85CpA3AIrQIrbKkD1tCpAVdAqQIbuKkBluypAMgErQMSJ
KkDVsCpAP/EqQNkbK0BEBytAxgIrQFa9KkAoJCtAqKgqQLvDKkCEripAgsgqQNnMKkCn7ypA
ytYqQKzbKkC7sCpAF/4qQI8mK0CN4ypAI+wqQAW6KkDZGCtA+yIrQIFUK0CJ/CpA8s8qQN3y
KkAdAytAMEMrQF/lKkDrAStAvWUrQFU2K0C1DytAsUgrQKDyKkCYSCtA0AArQILzKkDFEytA
MQIrQMHOKkDTMytA4mQrQFUiK0CoCytAtkMrQFJFK0AaLytA0g8rQDUvK0Bj4SpAYfYqQANB
K0AnJitANDErQPkjK0BHSCtAIQQrQGQuK0AgRCtA1QsrQBg2K0DCICtABeQqQMEuK0AkSytA
n1YrQJQbK0DdQitAz+8qQKJXK0CFMitA4hYrQDEpK0BtYCtAYmMrQEIeK0DVWitAOfkqQL8k
K0ChYytA9y8rQHBIK0BxJCtA9iErQL2TK0C4WCtAJ2UrQDULK0CQbitASz0rQJRwK0CBcStA
TmwrQKKPK0CUDytAckorQDNLK0CSZCtAlGYrQIVSK0AQpitAK4UrQO1qK0DHnitAjWErQMSK
K0B6FCtAHTgrQHqkK0BHeytAmlMrQPx3K0DNMitASEwrQBZKK0CYZCtAzocrQDR7K0B+pStA
l3krQGyMK0DWfitAw5IrQNN3K0BTUitA8nYrQENYK0CubStA</AssayYData></Step><Step><CommonData><SampleLocation>1</SampleLocation><SampleID></SampleID><SampleGroup></SampleGroup><SampleInfo></SampleInfo><SampleRow>C</SampleRow><SamplePlate>1</SamplePlate><WellType>BUFFER</WellType><Concentration>-1</Concentration><ConcentrationUnits>µg/ml</ConcentrationUnits><MolarConcentration>-1</MolarConcentration><MolarConcUnits>nM</MolarConcUnits><MolecularWeight>-1</MolecularWeight><Temperature>25</Temperature><StartTime>4323921</StartTime><AssayTime>180</AssayTime></CommonData><FlowRate>600</FlowRate><StepType>DISASSOC</StepType><StepName>Dissociation</StepName><StepStatus>OK</StepStatus><ActualTime>180</ActualTime><CycleTime>0.2</CycleTime><AssayXData Points="900">hX9eRbiCXkXrhV5FG4leRVKMXkWBj15FuJJeReuVXkUfmV5FUpxeRYGfXkW4ol5F66VeRR+p
XkVOrF5Fga9eRbiyXkXrtV5FG7leRU68XkWFv15FuMJeRefFXkUbyV5FTsxeRYXPXkW40l5F
59VeRR/ZXkVS3F5Frt9eRbjiXkXr5V5FH+leRVLsXkWB715FuPJeRev1XkUf+V5FTvxeRYH/
XkW4Al9F5wVfRTMJX0VSDF9FhQ9fRbgSX0XrFV9FHxlfRVIcX0WFH19FuCJfReclX0UfKV9F
TixfRYUvX0W0Ml9F5zVfRRs5X0VSPF9FhT9fRbRCX0XrRV9FH0lfRU5MX0WFT19FtFJfRetV
X0UbWV9FUlxfRYVfX0W0Yl9F52VfRRtpX0VObF9FhW9fRbhyX0XndV9FH3lfRVJ8X0WFf19F
uIJfReeFX0UfiV9FUoxfRYGPX0W4kl9F55VfRR+ZX0VOnF9FgZ9fRbiiX0XnpV9FH6lfRVKs
X0WFr19FtLJfRee1X0UfuV9FUrxfRYW/X0W4wl9F58VfRR/JX0VSzF9Fgc9fRbTSX0Xr1V9F
N9lfRU7cX0WB319FtOJfReflX0Ub6V9FTuxfRYHvX0W08l9F6/VfRR/5X0VS/F9Fgf9fRbQC
YEXrBWBFHwlgRU4MYEWFD2BFuBJgRecVYEUfGWBFUhxgRYEfYEW0ImBF5yVgRRspYEVSLGBF
gS9gRbQyYEXnNWBFGzlgRVI8YEWBP2BFtEJgRetFYEUfSWBFUkxgRYVPYEW4UmBF61VgRRtZ
YEVSXGBFgV9gRbRiYEXrZWBFG2lgRU5sYEWFb2BFtHJgRfR1YEUbeWBFUnxgRYV/YEW4gmBF
54VgRR+JYEVSjGBFhY9gRbiSYEXrlWBFH5lgRVKcYEWBn2BFuKJgReelYEUfqWBFTqxgRYWv
YEW4smBF67VgRRq5YEVuvGBFgb9gRbTCYEXrxWBFGslgRVbMYEWFz2BFuNJgRevVYEUf2WBF
UtxgRYXfYEW04mBF6+VgRRrpYEVS7GBFhe9gRbTyYEXr9WBFH/lgRW78YEWF/2BFtAJhResF
YUUaCWFFTgxhRYEPYUW4EmFF5xVhRRoZYUVOHGFFgR9hRbgiYUXrJWFFGilhRU4sYUWBL2FF
tDJhRes1YUUaOWFFTjxhRYU/YUW0QmFF50VhRR9JYUVOTGFFhU9hRbRSYUXnVWFFGllhRVJc
YUWBX2FFtGJhRedlYUUaaWFFTmxhRYFvYUW4cmFF53VhRRp5YUVSfGFFhX9hRbiCYUXnhWFF
H4lhRVKMYUWBj2FFtJJhReeVYUUfmWFFUpxhRYGfYUW4omFF56VhRSOpYUVOrGFFga9hRbSy
YUXrtWFFH7lhRVK8YUWBv2FFtMJhRefFYUUfyWFFUsxhRYHPYUW40mFF69VhRRrZYUVS3GFF
gd9hRbTiYUXr5WFFGulhRU7sYUWB72FFtPJhRev1YUUa+WFFTvxhRYH/YUW0AmJF6wViRRoJ
YkVSDGJFhQ9iRbgSYkXnFWJFGhliRU4cYkWFH2JFuCJiReclYkUaKWJFTixiRYEvYkW0MmJF
6zViRRo5YkVOPGJFgT9iRbhCYkXrRWJFGkliRU5MYkWBT2JFtFJiRedVYkUaWWJFTlxiRYFf
YkW4YmJF52ViRRppYkVObGJFhW9iRbhyYkXrdWJFGnliRVJ8YkWFf2JFuIJiReeFYkUaiWJF
UoxiRYGPYkW4kmJF65ViRRqZYkVOnGJFgZ9iRbSiYkXrpWJFGqliRVKsYkWBr2JFuLJiRee1
YkUauWJFTrxiRY2/YkW0wmJF58ViRRrJYkVOzGJFhc9iRbjSYkXr1WJFGtliRU7cYkWB32JF
tOJiReflYkUa6WJFUuxiRYHvYkW08mJF6/ViRR/5YkVO/GJFgf9iRbgCY0XnBWNFHwljRU4M
Y0WBD2NFvBJjResVY0UaGWNFThxjRYUfY0W0ImNF5yVjRRopY0VSLGNFgS9jRbQyY0XnNWNF
GjljRVI8Y0WBP2NFtEJjRedFY0UfSWNFUkxjRYFPY0W4UmNF51VjRRpZY0VOXGNFgV9jRbRi
Y0XnZWNFGmljRU5sY0WFb2NFtHJjRed1Y0UaeWNFTnxjRYF/Y0W0gmNF54VjRRqJY0VOjGNF
gY9jRbiSY0XnlWNFGpljRU6cY0WBn2NFtKJjReelY0UaqWNFTqxjRYGvY0W0smNF57VjRRq5
Y0VOvGNFhb9jRbjCY0XnxWNFGsljRU7MY0WBz2NFtNJjRefVY0Ua2WNFUtxjRYXfY0W44mNF
5+VjRRrpY0VS7GNFhe9jRbTyY0Xn9WNFGvljRU78Y0WB/2NFtAJkRecFZEUaCWRFUgxkRYEP
ZEW0EmRF5xVkRRoZZEVOHGRFgR9kRbQiZEXnJWRFGilkRU4sZEWBL2RFtDJkRec1ZEUaOWRF
UjxkRYE/ZEW0QmRF50VkRRpJZEVOTGRFgU9kRbRSZEXnVWRFGllkRU5cZEWBX2RFtGJkRedl
ZEUaaWRFTmxkRYFvZEW4cmRF53VkRRp5ZEXNfGRFgX9kRbSCZEXnhWRFH4lkRV6MZEWBj2RF
tJJkReeVZEUamWRFUpxkRYGfZEW0omRF56VkRRqpZEUGrWRFia9kRbSyZEXntWRFGrlkRU68
ZEWBv2RFuMJkRefFZEUayWRFTsxkRYXPZEW00mRF59VkRR/ZZEVS3GRFhd9kRbTiZEXr5WRF
GulkRU7sZEWB72RFuPJkRev1ZEUa+WRFUvxkRbL/ZEW4AmVF5wVlRRoJZUVODGVFhQ9lRbgS
ZUX8FWVFGhllRVIcZUWBH2VFtCJlReclZUUaKWVFTixlRYkvZUW0MmVFTjZlRRo5ZUVSPGVF
hT9lRbRCZUXrRWVFGkllRU5MZUWBT2VFtFJlRetVZUUfWWVFTlxlRYFfZUW0YmVF62VlRR9p
ZUVObGVFhW9lRbRyZUXrdWVFGnllRU58ZUWFf2VFuIJlReuFZUUaiWVFUoxlRYWPZUW4kmVF
65VlRRqZZUVSnGVFhZ9lRbiiZUXnpWVFH6llRVKsZUWFr2VFuLJlReu1ZUUfuWVFUrxlRYW/
ZUW4wmVF68VlRR/JZUVSzGVFhc9lRbjSZUXr1WVFH9llRVLcZUWF32VFuOJlRevlZUUf6WVF
UuxlRYXvZUW48mVF6/VlRR/5ZUVS/GVFhf9lRbgCZkXrBWZFHwlmRVIMZkWFD2ZFuBJmResV
ZkUfGWZFUhxmRYUfZkW4ImZF6yVmRSMpZkVSLGZFgS9mRbgyZkXrNWZFHzlmRVI8ZkWFP2ZF
uEJmRetFZkUjSWZFUkxmRYVPZkW4UmZF61VmRR9ZZkVSXGZFhV9mRbhiZkXrZWZFH2lmRVJs
ZkWFb2ZFuHJmRet1ZkUfeWZFUnxmRYV/ZkW4gmZF64VmRRqJZkVSjGZFhY9mRbiSZkXrlWZF
H5lmRVKcZkWFn2ZFuKJmReulZkUfqWZFUqxmRYWvZkW4smZF67VmRRq5ZkVSvGZFhb9mRbjC
ZkXrxWZFGslmRVLMZkWFz2ZFuNJmRevVZkUf2WZFUtxmRYXfZkW44mZF5+VmRR/pZkVS7GZF
he9mRd3yZkXr9WZFGvlmRVL8ZkWF/2ZFuAJnResFZ0UfCWdFUgxnRYUPZ0W4EmdF6xVnRR8Z
Z0VSHGdFhR9nRbgiZ0XrJWdFHylnRVIsZ0WFL2dFtDJnRes1Z0UfOWdFUjxnRYU/Z0W4QmdF
60VnRRpJZ0VSTGdFhU9nRbhSZ0XrVWdFH1lnRVJcZ0WFX2dFuGJnRetlZ0UaaWdFUmxnRYVv
Z0W4cmdF63VnRR95Z0VOfGdFhX9nRbiCZ0XrhWdFH4lnRVKMZ0WBj2dFuJJnReeVZ0UfmWdF
UpxnRYWfZ0W0omdF66VnRR+pZ0VSrGdFha9nRbiyZ0XrtWdFGrlnRU68Z0WFv2dFuMJnRevF
Z0UfyWdFUsxnRYHPZ0W40mdF69VnRR/ZZ0VS3GdFhd9nRbjiZ0Xr5WdFH+lnRVLsZ0WB72dF
uPJnRev1Z0Uf+WdFUvxnRYX/Z0W4AmhF6wVoRRoJaEVSDGhFhQ9oRbQSaEUdFmhFHxloRU4c
aEWFH2hFuCJoReslaEUaKWhFUixoRYEvaEW4MmhF6zVoRR85aEVSPGhFhT9oRbhCaEXrRWhF
GkloRVJMaEWFT2hFuFJoRetVaEUfWWhFUlxoRYVfaEW4YmhF62VoRR9paEVSbGhFhW9oRbhy
aEXndWhFH3loRVJ8aEWFf2hFuIJoReuFaEUfiWhFUoxoRYGPaEW4kmhF65VoRR+ZaEVOnGhF
gZ9oRbiiaEXrpWhFH6loRVKsaEWFr2hFuLJoRee1aEUfuWhFUrxoRYW/aEW4wmhF68VoRR/J
aEVSzGhFhc9oRbTSaEXr1WhFGtloRVLcaEWF32hFuOJoRevlaEUf6WhFTuxoRYXvaEW48mhF
6/VoRR/5aEVS/GhFhf9oRbQCaUXrBWlFHwlpRU4MaUWFD2lFuBJpResVaUUfGWlFUhxpRYEf
aUW0ImlF6yVpRR8paUVSLGlFgS9pRbQyaUXrNWlFHzlpRU48aUWFP2lFtEJpRetFaUUfSWlF
TkxpRYVPaUW4UmlF51VpRR9ZaUVSXGlFhV9pRbRiaUXrZWlFGmlpRU5saUWBb2lFtHJpRet1
aUUfeWlFUnxpRYV/aUW0gmlF64VpRR+JaUVOjGlFhY9pRbiSaUXrlWlFGplpRVKcaUWFn2lF
uKJpReulaUUaqWlFUqxpRYGvaUW0smlF57VpRR+5aUVSvGlF</AssayXData><AssayYData Points="900">Z08qQLHWKkDGOytAKaQrQLthLECw+ixAfj4tQLWrLUBGEy5AyjwuQKyKLkAQ4i5A0dkuQIIQ
L0DIIy9A8EQvQNiXL0D02y9AlasvQC19L0BbuC9A+5gvQDreL0Bp/S9AjdEvQKvuL0CL1C9A
nIAvQNcuMEATNDBA7+ovQN8WMEDcDTBAvFUwQCjgL0CH9y9ArAUwQO8VMEBfKTBAgzIwQMPt
L0DtPTBAQA8wQEAnMECd7S9AzEAwQIYZMEBkMzBA6/IvQP8vMEBhBTBAtOUvQGkYMECtAjBA
GAYwQHVIMEAXJjBAHUUwQBMTMEBQMzBA4+MvQD4OMEB0GDBARRUwQFxEMECXbjBA9TMwQAQk
MECwYTBA2AAwQO8vMEC6HjBAmhcwQO1yMEC8JzBAZkYwQKlHMEAwHzBAu34wQGMWMEACUTBA
evgvQAMPMEAXVTBATiwwQKoAMECxDjBA82QwQNbrL0DqHjBAFv0vQMo/MEDTBzBAK/EvQAIo
MEAHEDBAlxowQHLqL0BF6S9AdUowQIPnL0CPJzBAFiUwQAoEMEBNazBACUgwQN4jMEAC/C9A
u0gwQKT3L0ACYDBAiFcwQKAgMEAAKzBAC58wQMvlL0CxYDBAFHAwQGg+MEC78C9AM/AvQHoQ
MEDJti9AeiYwQGQfMEC4IzBA4CwwQJMvMEBrJDBAkiUwQLYfMECeNzBA3g4wQCn7L0CPLzBA
MgMwQH93MECb2C9ApScwQBcaMEBW3C9AyywwQMQpMEBE1i9AR0UwQI0oMEAzFzBArg0wQHpG
MECpKzBABRswQMP4L0AYQDBAlT8wQOBxMECrKjBAQDIwQOhXMEBGOTBAySQwQBHoL0A+VDBA
FB4wQC9JMEC7LDBAUy4wQEIjMEANGzBAnTAwQHIAMEAeIzBAuFswQM52MECNYzBA5RIwQE89
MECGGDBA6FowQANLMEClFDBAmAowQAsvMEDwNDBARUcwQH7JL0AtODBAB2QwQH5BMECPKzBA
YBIwQKpXMECIATBAATowQHQXMEA2XzBAVgEwQOg1MECzPzBA6S4wQGpOMEBMKTBAcSEwQL5K
MEBSMjBAOEswQDInMECfQDBAilcwQDohMEDYZDBAcUYwQJECMEA9OjBAn5AwQA1UMEAGXTBA
/u4vQLg6MEAzMTBAh1IwQEhiMEAa/y9Aan0wQBFmMECETzBAlC8wQPcgMEAUGzBAyWcwQCYT
MEArHzBAhI4wQCI/MEBy9y9A+CYwQMd3MEA/ETBAHm8wQJRIMECtVjBAA/MvQPk7MEDDfTBA
iFIwQJtRMEBZYzBAu4UwQIc4MED6GTBATHIwQJx1MED+YDBADOcvQLlEMEA/PDBA91YwQENZ
MEDoVDBADFwwQI0XMECuaDBAdDEwQImXMEAMTTBAGCswQOFEMEBnaTBAuzUwQEU8MEAxQjBA
OmcwQIR3MECcRTBAyEwwQCRVMEBtpzBAWC8wQBJ1MED1MzBA0yMwQMZaMEAVbjBAw1wwQMEc
MEDdEzBArEowQI59MEDKbDBALX4wQLR6MEA+bzBArHMwQBZZMECKWzBAfUAwQIIuMEDYWTBA
coMwQACHMEA+eTBArFIwQC53MEBkbTBAoTIwQCOFMEDsTTBAO4owQMH/L0BUTjBAnSMwQKpD
MECZkTBAiiAwQG2XMECeaTBA3H8wQIpZMEBSXTBA5pAwQEFeMEB5gDBAXHIwQNCFMEAgczBA
8VcwQPIXMEBDcDBARlUwQH6FMEDsJDBALmwwQC2HMEBwqTBAulwwQBp1MEAXJjBAHbkwQN1c
MEAndTBA6GMwQI2wMEDheTBAK1UwQMF5MEDraDBAW3gwQEJUMED6HzBAqz0wQM2WMEB1sTBA
d7MwQKlHMEAlTzBA+FAwQCSNMEDsTzBAKF4wQHVRMECygTBAET8wQJheMEDYkjBAya4wQB09
MEBPrDBAkYQwQNiPMEBuZjBAKkwwQMh0MEAoZTBAcWMwQOaiMEBZ1DBAbXAwQDF2MEAbUTBA
WHYwQN2GMECKdzBAVIIwQE2xMEAcoDBAodwwQOSiMEBiOzBA234wQIqRMEBrezBAsZkwQNRp
MECOXDBAtmwwQCWZMEC+TDBAsJcwQGmoMEDqlTBAglYwQJugMEAShDBAtYwwQMrWMEB4mzBA
YX4wQAFfMEBajjBAOnAwQGeJMEDrjzBAxNAwQFymMEC+gzBAeXYwQNaHMEAUhzBAXr0wQDlU
MEAWjjBALmgwQA6fMEBsfjBAeZIwQE2qMEBadzBAHYgwQM9ZMEAQkTBAfnQwQGaIMEBXdzBA
9bgwQAdQMEDwkzBAb2swQDfMMEAPWjBAKzwwQAp0MED41TBAC5UwQOaXMEBeljBASMQwQLqy
MEDHqDBAGngwQNFzMEAgvDBAu7wwQDGeMEBByTBAVmcwQB9WMECwkjBALYwwQMlCMECDsDBA
/3UwQNXAMED8hjBAfYowQMulMECqozBAB7owQPbGMEBWnTBA7KUwQN2hMED7lDBAvt8wQEhW
MEApgjBAJlwwQJWVMED7hzBAXHwwQFyqMECH1TBAVAQxQGUCMUDFcjBAjq0wQAl2MECznzBA
CnQwQICaMEDHwTBADL0wQOKDMEAosTBAHdAwQN/sMEBLpzBAtsQwQAmbMECppjBAdFkwQC9p
MEAulzBASr4wQHXvMEDFsTBAFMowQKLkMECKpTBAJNcwQIasMEB0sDBAdbQwQHOBMEB/yDBA
m4EwQPPFMEA7mTBAp54wQM7KMEDP4zBAotswQICUMECS/DBAjrcwQP+sMED8qDBAabQwQKiw
MEATpDBAMsQwQGjjMEA5oTBAErQwQEC6MECWjzBATdIwQPq4MEC0szBAz74wQAmzMEA7qjBA
45UwQNyuMECZmDBAleAwQBTYMEAHjDBA1/AwQFm4MEBKrjBAYOAwQADiMED8jTBAa70wQNvB
MEDKpTBAJLMwQErtMEB33TBA0oowQOauMEBhwzBAws0wQC2gMEA5rzBAYqwwQP6lMEDm3zBA
ZOgwQHkEMUC9xTBAJfYwQAB8MEDasTBAML4wQN3fMEDHojBAeOIwQGR+MEAykzBAvNQwQPPG
MEBWpzBA17gwQJDaMEBfMjFAJrEwQLXXMEAsvzBA/K4wQI7UMECy/jBAs88wQDMEMUClsjBA
i8AwQLW/MEDjwDBA9sowQAkCMUC65jBAmBExQFnGMEAgjzBACAgxQP0UMUAGGTFAx9wwQNLM
MECCxzBAxOowQLDkMEAIjTBAATMxQInkMECq8TBA0tIwQHfWMEAEDDFAi+0wQLiSMEAQpTBA
CQsxQBkGMUCb6zBAtA4xQKrDMEApojBADPMwQALaMEDEvDBARtQwQAcJMUC1sDBA9e8wQNLY
MEDB3DBAAi8xQKHhMEC9jTBAy+8wQGDsMEDgKzFAhjIxQIoAMUB6BTFAKdYwQCLOMEAu3DBA
WKIwQDEmMUC+JzFAJD8xQNEyMUArtDBA3JUwQJNWMUA7HDFAMxIxQL8TMUBr+DBAa9YwQOm3
MEDN7zBAyWsxQEqTMEBC9jBA0/4wQJDDMEDqyDBAJP4wQInSMEDi5TBAsfcwQGzPMEA6/DBA
GA8xQPXHMEC4/zBAPekwQA0vMUCv6TBAcOYwQIrvMEAYIzFAiBIxQHY0MUAoyTBAUk8xQGoV
MUAuGjFAFVcxQJMPMUBh1jBA3CwxQOyxMEAQ0DBA2rMwQAXUMEC3CDFAUfswQLsPMUDoEjFA
8t0wQM/XMEBjFzFAsu8wQF5HMUC9ADFAzeYwQKP0MEDyADFALlYxQPgbMUCsHjFAnSExQO76
MECi5jBAdwQxQB0DMUBJczFASw8xQHXXMEBCSTFA8k4xQCoTMUDXJjFAMJQxQEghMUDkNDFA
fikxQIDpMEBK/TBAKwwxQP0tMUDIFTFAKDoxQMM6MUAmAjFA71AxQD9qMUB//DBA6wIxQAI7
MUATETFA+PswQDTpMEBk9TBA88wwQOD0MED7eDFAmekwQGUdMUAcNzFA/HYxQMkWMUCkBjFA
YvkwQINIMUB5FDFAlvUwQARRMUAnIjFA+xIxQB9bMUBmPjFAgxkxQHxZMUBH/jBAOCoxQM1G
MUDr0zBAYgAxQHIfMUBAGjFAVSsxQJs4MUDyJTFA0xExQJ4IMUCi4zBA/d4wQGGHMUAzZTFA
Fh0xQFo9MUBA+DBA3jQxQJUhMUAlLTFAJiQxQOs+MUDuEzFA0CAxQDn2MEB9/DBAyvUwQB0v
MUCIUzFAwFAxQMFfMUCRODFAFFAxQAj7MECRCjFAqcMwQAJmMUAcVjFAwAExQC4+MUDcLjFA
pR8xQC1rMUCcHjFAnHIxQJlKMUBw/TBAK0sxQE0ZMUC/0zBAzGIxQDpMMUDkczFAsU4xQPQH
MUCMSzFAIT0xQEFnMUCVUTFAskkxQM4qMUCjMzFAG1sxQC5VMUDWODFAjwsxQANLMUBRUjFA
ITMxQKg7MUBgQjFAx2kxQAJ0MUA+UDFA/lUxQIM7MUBRTTFAPxExQAtHMUAtGjFAKk4xQMEO
MUCi/TBAuVAxQB5XMUDyNTFAuzExQPEeMUDASjFAlHExQF5kMUDqezFAxzoxQD5IMUBRAzFA
vlwxQKEoMUCpKDFAk1UxQCRnMUDdJzFAVkUxQMJgMUBfQjFAEecwQGZPMUAELjFALToxQF8n
MUAckDFAXUUxQJh5MUDkgTFAFRQxQA5aMUDmQDFAA20xQNx4MUBqKDFAWmExQL57MUDJTTFA
24sxQCU7MUDucTFAn14xQO18MUD8VDFA9zwxQEFLMUDvXTFA</AssayYData></Step><Step><CommonData><SampleLocation>11</SampleLocation><SampleID></SampleID><SampleGroup></SampleGroup><SampleInfo></SampleInfo><SampleRow>C</SampleRow><SamplePlate>1</SamplePlate><WellType>REGENERATION</WellType><Concentration>-1</Concentration><ConcentrationUnits>µg/ml</ConcentrationUnits><MolarConcentration>-1</MolarConcentration><MolarConcUnits>nM</MolarConcUnits><MolecularWeight>-1</MolecularWeight><Temperature>25</Temperature><StartTime>4513274</StartTime><AssayTime>5</AssayTime></CommonData><FlowRate>1000</FlowRate><StepType>KREGENERATION</StepType><StepName>Regeneration</StepName><StepStatus>OK</StepStatus><ActualTime>4.99907</ActualTime><CycleTime>0.2</CycleTime><AssayXData Points="25">hb9pRbTCaUXrxWlFH8lpRVLMaUWRz2lFuNJpRefVaUUf2WlFUtxpRYXfaUW04mlF6+VpRRvp
aUVe7GlFge9pRbTyaUXn9WlFH/lpRU78aUWB/2lFuAJqResFakUbCWpFTgxqRQ==</AssayXData><AssayYData Points="25">yAKmv9Ctwr9AotK/FL3cvxvq5b/bW+y/aS/yv5wV97+o2/q/A+H+v9RDAcAlsQLAdk8EwE6b
BcDK3QbAigoIwLkwCcBc+wnAvvQKwC6uC8D0wAzA3DsNwOn/DcCCUw7ArqQOwA==</AssayYData></Step><Step><CommonData><SampleLocation>12</SampleLocation><SampleID></SampleID><SampleGroup></SampleGroup><SampleInfo></SampleInfo><SampleRow>C</SampleRow><SamplePlate>1</SamplePlate><WellType>NEUTRALIZATION</WellType><Concentration>-1</Concentration><ConcentrationUnits>µg/ml</ConcentrationUnits><MolarConcentration>-1</MolarConcentration><MolarConcUnits>nM</MolarConcUnits><MolecularWeight>-1</MolecularWeight><Temperature>25</Temperature><StartTime>4529407</StartTime><AssayTime>5</AssayTime></CommonData><FlowRate>1000</FlowRate><StepType>KREGENERATION</StepType><StepName>Regeneration</StepName><StepStatus>OK</StepStatus><ActualTime>5.00103</ActualTime><CycleTime>0.2</CycleTime><AssayXData Points="25">gQ9qRbASakXjFWpFFxlqRUocakV9H2pFsCJqReclakUXKWpFSixqRX0vakWwMmpF4zVqRRc5
akVKPGpFfT9qRbBCakXjRWpFF0lqRUpMakV9T2pFsFJqReNVakUbWWpFUlxqRQ==</AssayXData><AssayYData Points="25">H6jAP8NIwz9kRMc/orLKPy+6zT9jEtA/cDfSP1fP0z+vONU/1DjWP4JW1z/a/9g/F/PZP0Xx
2j+TLts/qF/cP7id3T8hvd0/3wDeP8LN3j+mFt8/HXTfP+hV4D+VoOA/gwvhPw==</AssayYData></Step><Step><CommonData><SampleLocation>11</SampleLocation><SampleID></SampleID><SampleGroup></SampleGroup><SampleInfo></SampleInfo><SampleRow>C</SampleRow><SamplePlate>1</SamplePlate><WellType>REGENERATION</WellType><Concentration>-1</Concentration><ConcentrationUnits>µg/ml</ConcentrationUnits><MolarConcentration>-1</MolarConcentration><MolarConcUnits>nM</MolarConcUnits><MolecularWeight>-1</MolecularWeight><Temperature>25</Temperature><StartTime>4545322</StartTime><AssayTime>5</AssayTime></CommonData><FlowRate>1000</FlowRate><StepType>KREGENERATION</StepType><StepName>Regeneration</StepName><StepStatus>OK</StepStatus><ActualTime>4.99907</ActualTime><CycleTime>0.2</CycleTime><AssayXData Points="25">hV9qRbRiakXnZWpFH2lqRVJsakWFb2pFtHJqRed1akUfeWpFUnxqRYF/akW4gmpF64VqRRuJ
akVOjGpFgY9qRbiSakXrlWpFG5lqRVKcakWFn2pFtKJqReulakUbqWpFTqxqRQ==</AssayXData><AssayYData Points="25">M3Tdvz1L9b/KwP+/YXgDwLBRBcCpZQfA3s4IwCJjCsB+mwvA+2gMwDSGDcCHIw7AX/0OwJfQ
D8DCehDAhvgQwCqrEcBn7xHAA54SwAQsE8DhzRPAbkYUwMCCFMAS2RTAkjgVwA==</AssayYData></Step><Step><CommonData><SampleLocation>12</SampleLocation><SampleID></SampleID><SampleGroup></SampleGroup><SampleInfo></SampleInfo><SampleRow>C</SampleRow><SamplePlate>1</SamplePlate><WellType>NEUTRALIZATION</WellType><Concentration>-1</Concentration><ConcentrationUnits>µg/ml</ConcentrationUnits><MolarConcentration>-1</MolarConcentration><MolarConcUnits>nM</MolarConcUnits><MolecularWeight>-1</MolecularWeight><Temperature>25</Temperature><StartTime>4561650</StartTime><AssayTime>5</AssayTime></CommonData><FlowRate>1000</FlowRate><StepType>KREGENERATION</StepType><StepName>Regeneration</StepName><StepStatus>OK</StepStatus><ActualTime>5.00005</ActualTime><CycleTime>0.2</CycleTime><AssayXData Points="25">ga9qRbSyakXjtWpFG7lqRU68akWBv2pFtMJqRefFakUfyWpFTsxqRYHPakW00mpF59VqRRfZ
akVO3GpFgd9qRbTiakXj5WpFG+lqRU7sakWB72pFtPJqRef1akUf+WpFTvxqRQ==</AssayXData><AssayYData Points="25">8pLAPyA+xD9B3Mc/p3TLPzU6zj8m8NA/pZrSPxAE1D8tj9U/Cp3WP0kw2D/QGNk/vu/ZPwum
2j+ej9s/2ZbcP/723D+uCt0/5eLePy5/3j8jbt8/reTfPwjO4D+AB+E/UPLgPw==</AssayYData></Step><Step><CommonData><SampleLocation>11</SampleLocation><SampleID></SampleID><SampleGroup></SampleGroup><SampleInfo></SampleInfo><SampleRow>C</SampleRow><SamplePlate>1</SamplePlate><WellType>REGENERATION</WellType><Concentration>-1</Concentration><ConcentrationUnits>µg/ml</ConcentrationUnits><MolarConcentration>-1</MolarConcentration><MolarConcUnits>nM</MolarConcUnits><MolecularWeight>-1</MolecularWeight><Temperature>25</Temperature><StartTime>4577557</StartTime><AssayTime>5</AssayTime></CommonData><FlowRate>1000</FlowRate><StepType>KREGENERATION</StepType><StepName>Regeneration</StepName><StepStatus>OK</StepStatus><ActualTime>4.99907</ActualTime><CycleTime>0.2</CycleTime><AssayXData Points="25">gf9qRbQCa0XjBWtFGwlrRU4Ma0V9D2tFtBJrRecVa0UbGWtFShxrRYEfa0W0ImtF5yVrRRsp
a0VOLGtFfS9rRbAya0XjNWtFFzlrRU48a0V9P2tFtEJrRedFa0UXSWtFSkxrRQ==</AssayXData><AssayYData Points="25">dQHiv1Uc+b8YgAHAp14EwJZ3BsAfngjACvUJwF/nCsAbKAzA/jUNwBX8DcAEqQ7AuUcPwGD4
D8CCmBDAswkRwOO0EcAECBLALJsSwIpdE8AOFRPAke8TwNwxFMCeXBTAJKcUwA==</AssayYData></Step><Step><CommonData><SampleLocation>12</SampleLocation><SampleID></SampleID><SampleGroup></SampleGroup><SampleInfo></SampleInfo><SampleRow>C</SampleRow><SamplePlate>1</SamplePlate><WellType>NEUTRALIZATION</WellType><Concentration>-1</Concentration><ConcentrationUnits>µg/ml</ConcentrationUnits><MolarConcentration>-1</MolarConcentration><MolarConcUnits>nM</MolarConcUnits><MolecularWeight>-1</MolecularWeight><Temperature>25</Temperature><StartTime>4593791</StartTime><AssayTime>5</AssayTime></CommonData><FlowRate>1000</FlowRate><StepType>KREGENERATION</StepType><StepName>Regeneration</StepName><StepStatus>OK</StepStatus><ActualTime>5.00005</ActualTime><CycleTime>0.2</CycleTime><AssayXData Points="25">fU9rRbBSa0XjVWtFF1lrRUpca0V5X2tFsGJrReNla0UXaWtFSmxrRX1va0WwcmtF43VrRRd5
a0VGfGtFfX9rRbCCa0XjhWtFF4lrRUqMa0V5j2tFrJJrReOVa0UXmWtFSpxrRQ==</AssayXData><AssayYData Points="25">YHzEPyi1xz/0x8s/6a3PP/MF0z/iXNU/ey3XP1M32D8zTNo/aP/bPzLC3D+xpt0/ftTePzaS
3z8wNeA/MmfhPyf84T+p/+I/cxTjP/WH4z/aneQ/f8LkP8LD5T8Aw+U/CiXmPw==</AssayYData></Step><Step><CommonData><SampleLocation>1</SampleLocation><SampleID></SampleID><SampleGroup></SampleGroup><SampleInfo></SampleInfo><SampleRow>C</SampleRow><SamplePlate>1</SamplePlate><WellType>BUFFER</WellType><Concentration>-1</Concentration><ConcentrationUnits>µg/ml</ConcentrationUnits><MolarConcentration>-1</MolarConcentration><MolarConcUnits>nM</MolarConcUnits><MolecularWeight>-1</MolecularWeight><Temperature>25</Temperature><StartTime>4608502</StartTime><AssayTime>30</AssayTime></CommonData><FlowRate>1000</FlowRate><StepType>BASELINE</StepType><StepName>Baseline</StepName><StepStatus>OK</StepStatus><ActualTime>29.9991</ActualTime><CycleTime>0.2</CycleTime><AssayXData Points="150">fZ9rRbCia0XfpWtFE6lrRUasa0V9r2tFrLJrReO1a0UXuWtFRrxrRX2/a0WwwmtF38VrRRPJ
a0VGzGtFec9rRbDSa0Xj1WtFF9lrRUrca0V932tFrOJrRePla0UT6WtFSuxrRXnva0Ws8mtF
3/VrRRP5a0VG/GtFef9rRbACbEXjBWxFEwlsRUYMbEV9D2xFrBJsReMVbEUTGWxFShxsRX0f
bEWwImxF4yVsRRMpbEVGLGxFfS9sRbAybEXfNWxFFzlsRUo8bEV5P2xFrEJsRd9FbEUXSWxF
SkxsRX1PbEWsUmxF41VsRRNZbEVGXGxFeV9sRaxibEXjZWxFE2lsRUpsbEV9b2xFsHJsReN1
bEUTeWxFSnxsRX1/bEWwgmxF44VsRROJbEVGjGxFeY9sRaySbEXjlWxFF5lsRUacbEV5n2xF
waJsRd+lbEUXqWxFSqxsRXmvbEWssmxF47VsRRO5bEVKvGxFfb9sRbDCbEXjxWxFE8lsRUbM
bEV5z2xFrNJsRePVbEUX2WxFRtxsRXnfbEWw4mxF4+VsRRfpbEVK7GxFfe9sRbDybEXf9WxF
E/lsRUr8bEV5/2xFrAJtRd8FbUUTCW1FSgxtRXkPbUWwEm1F4xVtRRMZbUVGHG1FfR9tRbAi
bUXfJW1FEyltRU4sbUV5L21FrDJtRd81bUUTOW1FSjxtRX0/bUWsQm1F40VtRRdJbUVGTG1F
fU9tRbBSbUXjVW1FE1ltRUZcbUV5X21FsGJtReNlbUUXaW1FRmxtRXlvbUWscm1F33VtRRN5
bUVGfG1F</AssayXData><AssayYData Points="150">uVjqPySX6j8g0Oo/AN/qP4fy6j82y+s/Xe/rPxzP6z/DW+w/Y3jsPzgx7D8Hguw/6d3sP4g/
7T8Xeu0/aM7tP9eN7T85rO0/SVvuP3V27j8pmO4/XZ/uP34x7j9NZe4/cdvuP7/V7j9bwe4/
9GDvP1Q77z80sO8/vGXvP6uR7z92v+8/tOXvP1ov8D8xKvA/J6bwP1F+8D+JGfA/IzzwP2Uc
8T+puPA/gzHxPyCy8D9mfPE/crHxP+Yb8T/qbvE/u3LxPyB48T9gGPI/FtHxPwQt8j85SvI/
PGTyP0HN8T9/5/I/w6/yP2kG8j8erPI/SxfzP9x28j8AX/M/fwjzP3Kb8j+jQPM/zTTzP+HN
8j/WefM/tr3zPzsq8z/on/M/VqjzP3XK8z/VO/Q/I7PzP/Ui9D+8C/Q/d130P4Ht8z+YFPQ/
Qpj0P/qF9D9G5fQ/FUn1P+IE9T8vDPU/SKb0P96z9D+FIvU/tmT1P9d19T/4d/U/QBT1P+VK
9T/GHfU/HD71Pw+t9T/O4vU/kcD1P9xu9T/GqPU/q+D1Pzq89T/iV/Y/iKz1P59Y9j8tJfY/
EGv2P5hG9j/P6PU/qjX2P2ox9j9y6PY/TuP2P3vd9j+4Ovc/Al72P/IR9z+OufY/VkD3P0As
9z+uXPc/I4j3Pz1Z9z+nmPc/VhL3Pxmt9z8ZmPc/wJ33P33s9z9GWPc/MOn3P6Z29z+HoPc/
zIj3PzUr+D+G3Pc/Zcb3PwQB+D94g/c/J0P4PxoZ+D+xgPg/qTr4Pwwg+D9G0vg/Lk74P2nx
+D9GjPg/</AssayYData></Step><Step><CommonData><SampleLocation>9</SampleLocation><SampleID>QA013 D106V</SampleID><SampleGroup></SampleGroup><SampleInfo></SampleInfo><SampleRow>C</SampleRow><SamplePlate>1</SamplePlate><WellType>KLOAD</WellType><Concentration>10</Concentration><ConcentrationUnits>µg/ml</ConcentrationUnits><MolarConcentration>-1</MolarConcentration><MolarConcUnits>nM</MolarConcUnits><MolecularWeight>-1</MolecularWeight><Temperature>25</Temperature><StartTime>4647194</StartTime><AssayTime>80</AssayTime></CommonData><FlowRate>600</FlowRate><StepType>LOADING</StepType><StepName>Loading</StepName><StepStatus>OK</StepStatus><ActualTime>79.9991</ActualTime><CycleTime>0.2</CycleTime><AssayXData Points="400">eX9tRaiCbUXfhW1FE4ltRUaMbUV5j21FrJJtRd+VbUUTmW1FRpxtRXmfbUWsom1F36VtRROp
bUVGrG1Fea9tRayybUXftW1FE7ltRUa8bUV5v21FrMJtRd/FbUUTyW1FRsxtRXnPbUWs0m1F
39VtRRPZbUVG3G1Fed9tRazibUXf5W1FD+ltRUbsbUV5721FrPJtRdv1bUUT+W1FRvxtRXn/
bUWoAm5F3wVuRQ8JbkVGDG5FeQ9uRawSbkXfFW5FExluRUYcbkV5H25FrCJuRd8lbkUTKW5F
RixuRXkvbkWsMm5F2zVuRRM5bkVaPG5FeT9uRaxCbkXfRW5FD0luRUZMbkV5T25FrFJuRd9V
bkUPWW5FRlxuRXlfbkWsYm5F22VuRRNpbkVGbG5FeW9uRaxybkXfdW5FD3luRUZ8bkV5f25F
rIJuRd+FbkUTiW5FRoxuRXmPbkWskm5F35VuRROZbkVGnG5FeZ9uRayibkXfpW5FE6luRUas
bkV5r25FrLJuRd+1bkUTuW5FRrxuRXW/bkWswm5F38VuRRPJbkVGzG5Fec9uRazSbkXf1W5F
E9luRUbcbkV1325FrOJuRd/lbkUT6W5FRuxuRfDvbkWs8m5F2/VuRQ/5bkVG/G5Fef9uRawC
b0XfBW9FEwlvRUYMb0V5D29FrBJvRd8Vb0UPGW9FRhxvRXUfb0WsIm9F3yVvRQ8pb0VGLG9F
eS9vRbAyb0XbNW9FDzlvRUY8b0V5P29FrEJvRd9Fb0UTSW9FQkxvRXlPb0WsUm9F31VvRQ9Z
b0VGXG9FeV9vRaxib0XfZW9FE2lvRUZsb0V5b29FrHJvRd91b0UTeW9FUnxvRXl/b0Wsgm9F
34VvRROJb0VGjG9FeY9vRaySb0XflW9FDplvRUacb0V5n29FrKJvRd+lb0UTqW9FRqxvRXWv
b0Wssm9F37VvRRO5b0VGvG9Fdb9vRajCb0XfxW9FE8lvRULMb0V5z29FqNJvRd/Vb0UT2W9F
QtxvRXXfb0XN4m9F3+VvRRPpb0VG7G9Fde9vRazyb0Xb9W9FDvlvRUb8b0V1/29FrAJwRd8F
cEUTCXBFRgxwRXkPcEWoEnBF3xVwRTwZcEVCHHBFdR9wRagicEXfJXBFEylwRUIscEV1L3BF
qDJwRd81cEUTOXBFRjxwRXk/cEWsQnBF30VwRQ5JcEVCTHBFeU9wRaxScEXbVXBFE1lwRUZc
cEV1X3BFrGJwRd9lcEUTaXBFQmxwRXVvcEWscnBF23VwRRN5cEVGfHBFdX9wRayCcEXbhXBF
E4lwRUaMcEV5j3BFrJJwRduVcEUOmXBFQpxwRXmfcEWoonBF26VwRROpcEVGrHBFda9wRayy
cEXbtXBFE7lwRYe8cEV5v3BFL8NwRd/FcEUOyXBFRsxwRXXPcEWs0nBF39VwRQ7ZcEVG3HBF
ed9wRazicEXf5XBFE+lwRULscEV573BFqPJwRd/1cEUT+XBFRvxwRXn/cEWoAnFF3wVxRRMJ
cUVGDHFFdQ9xRawScUXbFXFFDhlxRUYccUV5H3FFrCJxRd8lcUUTKXFFQixxRXkvcUWsMnFF
3zVxRQ45cUVCPHFFdT9xRaxCcUXbRXFFDklxRUZMcUV1T3FFrFJxRdtVcUUOWXFFRlxxRXlf
cUWsYnFF32VxRQ5pcUVGbHFFeW9xRaxycUXfdXFFE3lxRUJ8cUV5f3FFqIJxRduFcUUOiXFF
RoxxRXWPcUWsknFF35VxRROZcUVGnHFFop9xRaiicUXbpXFFDqlxRUascUV1r3FFqLJxRdu1
cUUOuXFFRrxxRXm/cUWownFF38VxRQ7JcUVCzHFFec9xRajScUXb1XFFDtlxRULccUV133FF
rOJxRdvlcUUT6XFFRuxxRXnvcUWo8nFF3/VxRQ75cUVC/HFFef9xRagCckX4BXJFDglyRUYM
ckV1D3JFrBJyRd8VckUTGXJFRhxyRXUfckWoInJF3yVyRQ4pckVGLHJFdS9yRagyckXbNXJF
DjlyRUI8ckV5P3JFrEJyRd9FckUTSXJFQkxyRXlPckWsUnJF21VyRRNZckVGXHJFeV9yRaxi
ckXfZXJFE2lyRUZsckV5b3JFqHJyRdt1ckUTeXJFQnxyRQ==</AssayXData><AssayYData Points="400">sfn1P+VV9T/jBfQ/FujzP19i8z/JL/M/vPjyP2sn9D9mNvQ/6d/0P5jy9D8/sPU/xc31P9Cb
9j+UEvc/OLb3P9KD+D+dbfk/maP5P7kz+j8YK/s/EoT7P0HJ+z9sjfw/JOP9Py65/T/gTf8/
gQcAQDkZAEDbdABAWJUAQEdGAUBGNQFA8dUBQN4eAkAjQAJAo7MCQLsFA0BCjwNAPeIDQNca
BEC0gwRAkpsEQN8oBUC8EgVAjXIFQHXOBUDVKAZARosGQLGcBkDoPAdAcmIHQHPcB0DNMwhA
x5kIQO7HCEBl1QhAKj0JQC4CCkCUYgpA9lcKQKzMCkCCGgtAXDULQKBFC0DDuQtAbz0MQOMk
DED2lAxAQQgNQOT9DEDdsg1ALagNQGQ/DkA8Ug5AeO0OQLGIDkB7bA9AjIIPQMuoD0AFuQ9A
xjQQQOFUEEAP7hBAMUMRQMpTEUAHVRFAQ6wRQARCEkBcRBJA/noSQKzLEkDjABNAGIMTQBy6
E0BiQxRAm9ITQDtUFEBlphRAQ8MUQNYeFUA8WhVAd1sVQF6jFUC+LxZA62EWQPiwFkAg3hZA
4BIXQHNmF0AmhBdAXbsXQGodGEDjYRhA6k0YQIKVGEBTphhAY/cYQBMFGUC6lRlALfEZQD3Z
GUAC9RlAQ1UaQNN2GkDRXBpAc9waQNHoGkA6XhtAVJAbQKq0G0ADERxATiIcQNEiHECvpxxA
17YcQOIRHUAUBB1A3TodQOtRHUAPkR1Ah/IdQEDTHUAOUB5AeyUeQGdAHkBc3R5AdtUeQP1T
H0C3VB9An60fQN13H0Durx9Ay+8fQLQaIEBzVCBAPlogQGphIED1pSBAWf4gQJ/yIEBUKyFA
GUUhQJGXIUCnDiJA0QkiQHknIkDMSiJAyIsiQIm1IkAwNiJAX7EiQInGIkCEECNAeWUjQLGR
I0BEeCNAVmUjQB3rI0DMFSRATRgkQMBRJEAddyRANXskQLprJEDBMyVA0ewkQOQeJUBeIyVA
K0olQEaiJUB26iVAPNYlQM4qJkCPPyZA8m0mQHeAJkAIjyZA0bsmQI68JkDfuyZAtfQmQLn0
JkDUISdAoW8nQIZBJ0AtfidAH64nQLC8J0B/IyhAEgYoQEdIKEBqSChAZ7QoQHuHKECosihA
NsEoQNfbKEDw3ihAxzgpQGePKUAtHilAV5UpQBCTKUAclClAi+4pQAXUKUD6PypAoFcqQKwb
KkDNiypAHDQqQPm2KkAfuypAbqkqQDXsKkB+7SpAExcrQHAiK0BEaStA7lMrQAjDK0B0yitA
JtUrQMnaK0BkDCxAcvIrQBcJLEBCByxAaycsQNtCLECqXCxA65UsQA2rLEB92SxAvtksQGUS
LUDsFy1ASDgtQN9gLUCSQS1A0rEtQPaJLUChny1Ar70tQLSzLUDH3C1AoAguQGgyLkA4Ky5A
y2MuQLEuLkDdsC5Aa5UuQEOxLkB+5y5AstEuQBXuLkCk4S5AshsvQP5iL0BEWC9AHmIvQPxl
L0AWbC9AdYgvQPjrL0ChAzBAAwIwQAzmL0AYATBAuuUvQPwaMED1LTBArjcwQNVhMED7dzBA
GmswQC51MEB/pzBA9mMwQD+QMEBlADFAZf0wQFgeMUCC2DBAzj0xQGxnMUD/UDFA2FIxQBpF
MUAWZTFA8JcxQOO/MUAu4DFAJdwxQGWaMUDsFDJARzAyQLHoMUDYKTJAjkYyQDlEMkDKUDJA
PpkyQMyyMkDRnzJAXJ4yQOrsMkBDujJAeeEyQNHWMkDnAjNASOgyQMU3M0DeUjNAP0MzQGOX
M0BPcTNASJAzQE/HM0D7hDNAs9QzQKGcM0B1nDNA5OczQGH5M0Bx4DNAivgzQCz/M0BUzTNA
P0g0QAtSNEAvKTRACm00QFylNEBawDRAi840QP61NECK8jRAfP40QPrTNECG4TRAwOM0QKgz
NUDfETVAWzc1QGdWNUAdJTVA1ig1QEksNUASyTVADlU1QG+xNUCCfzVAItU1QIr7NUCf1jVA
8RI2QMPfNUAFKjZA9SI2QNYxNkC3SzZAozU2QMuZNkAkdzZAZjM2QKpqNkC5pDZAR5s2QBqL
NkCRqjZAcfw2QMvPNkDztTZA1fY2QN/ZNkBE+TZAGug2QA==</AssayYData></Step><Step><CommonData><SampleLocation>1</SampleLocation><SampleID></SampleID><SampleGroup></SampleGroup><SampleInfo></SampleInfo><SampleRow>C</SampleRow><SamplePlate>1</SamplePlate><WellType>BUFFER</WellType><Concentration>-1</Concentration><ConcentrationUnits>µg/ml</ConcentrationUnits><MolarConcentration>-1</MolarConcentration><MolarConcUnits>nM</MolarConcUnits><MolecularWeight>-1</MolecularWeight><Temperature>25</Temperature><StartTime>4735679</StartTime><AssayTime>30</AssayTime></CommonData><FlowRate>1000</FlowRate><StepType>BASELINE</StepType><StepName>Baseline</StepName><StepStatus>OK</StepStatus><ActualTime>30</ActualTime><CycleTime>0.2</CycleTime><AssayXData Points="150">dX9yRaiCckXbhXJFC4lyRUKMckV1j3JFqJJyRfSVckUPmXJFPpxyRXWfckWoonJF26VyRQ+p
ckVCrHJFda9yRaiyckXXtXJFD7lyRUK8ckV1v3JFqMJyRdvFckUPyXJFQsxyRXXPckWk0nJF
29VyRQvZckVC3HJFid9yRaTickXb5XJFD+lyRU7sckV173JFqPJyRdf1ckUP+XJFQvxyRXX/
ckWoAnNF2wVzRQ8Jc0VCDHNFdQ9zRaQSc0XbFXNFDxlzRUIcc0V1H3NFqCJzRdslc0UPKXNF
RixzRXUvc0WoMnNF2zVzRQ85c0VCPHNFdT9zRahCc0XXRXNFD0lzRUJMc0V1T3NFpFJzRdtV
c0UfWXNFvVxzRXVfc0WoYnNF22VzRQ9pc0VCbHNFdW9zRaRyc0XbdXNFD3lzRUJ8c0V1f3NF
qIJzRduFc0ULiXNFQoxzRXWPc0X6knNF15VzRQuZc0VCnHNFdZ9zRaiic0XbpXNFD6lzRT6s
c0V1r3NFpLJzRdu1c0UPuXNFQrxzRXG/c0WownNF28VzRQvJc0VCzHNFdc9zRaTSc0XX1XNF
D9lzRULcc0V133NFqOJzRdvlc0UP6XNFPuxzRXXvc0Wk8nNF2/VzRQ/5c0VC/HNFdf9zRagC
dEXXBXRFDwl0RUIMdEV1D3RFpBJ0RdcVdEUPGXRFQhx0RXUfdEWoInRF1yV0RQspdEWQLHRF
dS90RagydEXbNXRFCzl0RUI8dEVxP3RFqEJ0RdtFdEUPSXRFQkx0RXVPdEWoUnRF7FV0RQtZ
dEVCXHRF</AssayXData><AssayYData Points="150">E/85QGxHO0DACTxAb+U8QDYIPUDSLz1ADxY9QHyEPUDLdT1Alo49QAWYPUDWtD1AtJU9QNeh
PUC4uz1AGXk9QCvePUAE6z1AnOI9QKTyPUDvzz1AvUE9QIihPUB/qz1A0QM+QJzLPUBq/z1A
tuM9QEnPPUBU7D1Aw8Y9QGb5PUC9zz1AGZA9QGPXPUBD4T1Ai8U9QFu0PUBDmD1ANL49QODs
PUAPFj5AMPU9QCnWPUBc+j1A6QA+QGbBPUAF2z1Asr09QOMQPkC9NT5ASk8+QEVrPkBWCj5A
IDA+QPPfPUB4TT5ALO49QJzUPUC5Dz5A4M89QP3pPUAgFz5A68o9QOvbPUC86j1AdhQ+QLvh
PUD38j1AyPY9QGXxPUDv+T1Al/c9QHySPUBJPD5Afgg+QPvPPUDhyD1AEsM9QMr5PUCP9z1A
/Ko9QEz4PUAb+z1Angk+QBMgPkDK4j1AVuc9QMMJPkDVFT5Ahvs9QAgPPkDrID5AZ8k9QHDG
PUDyFD5AkgM+QNz7PUBiJD5AsSo+QOHqPUDZIT5Apec9QAIcPkDIFz5AlLc9QDUEPkBzIT5A
yd09QC1JPkBOAj5AvC4+QEzbPUDYMD5AD789QDk+PkAvAj5AdOU9QAs/PkB8Ez5AWNo9QN3u
PUDcND5AAQk+QJI+PkD2PD5AiBE+QM4sPkC42j1AlzQ+QHgJPkB2TD5AgSE+QBsBPkDnQz5A
Cx0+QHMdPkDFSz5AcBI+QBcaPkCePz5A+1E+QPE4PkBdVT5AbQA+QPwLPkBxSz5AU1s+QEBV
PkALbT5A</AssayYData></Step><Step><CommonData><SampleLocation>10</SampleLocation><SampleID>BG505 T332N SOSIP</SampleID><SampleGroup></SampleGroup><SampleInfo></SampleInfo><SampleRow>C</SampleRow><SamplePlate>1</SamplePlate><WellType>KSAMPLE</WellType><Concentration>-1</Concentration><ConcentrationUnits>µg/ml</ConcentrationUnits><MolarConcentration>125</MolarConcentration><MolarConcUnits>nM</MolarConcUnits><MolecularWeight>-1</MolecularWeight><Temperature>25</Temperature><StartTime>4774433</StartTime><AssayTime>180</AssayTime></CommonData><FlowRate>600</FlowRate><StepType>ASSOC</StepType><StepName>Association</StepName><StepStatus>OK</StepStatus><ActualTime>179.999</ActualTime><CycleTime>0.2</CycleTime><AssayXData Points="900">dV90RahidEXbZXRFD2l0RUJsdEV1b3RFqHJ0Rdd1dEULeXRFPnx0RXF/dEWognRF14V0RQ+J
dEVCjHRFcY90RaSSdEXXlXRFC5l0RT6cdEVxn3RFpKJ0RduldEWJqXRFQqx0RXWvdEWksnRF
27V0RQu5dEU+vHRFcb90RaTCdEXXxXRFC8l0RT7MdEVxz3RFqNJ0RdvVdEUP2XRFPtx0RXHf
dEWo4nRF1+V0RQvpdEU+7HRFce90RaTydEXX9XRFC/l0RUL8dEV1/3RFqAJ1RdcFdUULCXVF
Pgx1RXUPdUWkEnVF1xV1RQsZdUWYHHVFcR91RagidUXXJXVFDyl1RT4sdUVxL3VFqDJ1Rdc1
dUULOXVFPjx1RXE/dUWoQnVF10V1RQtJdUU+THVFfU91RaRSdUXXVXVFC1l1RT5cdUV1X3VF
pGJ1RddldUULaXVFPmx1RXVvdUWkcnVF13V1RQ95dUU+fHVFdX91RaSCdUXXhXVFD4l1RUKM
dUVxj3VFpJJ1RdeVdUULmXVFPpx1RXGfdUWkonVF16V1RQupdUU+rHVFda91RaSydUXXtXVF
D7l1RT68dUVxv3VFpMJ1RdfFdUUPyXVFPsx1RXHPdUWo0nVFY9Z1RQvZdUU+3HVFdd91RaTi
dUXX5XVFC+l1RT7sdUVx73VFpPJ1Rdf1dUUL+XVFQvx1RXX/dUWkAnZF1wV2RQ8JdkU+DHZF
cQ92RaQSdkXXFXZFCxl2RT4cdkVxH3ZFpCJ2RdcldkULKXZFPix2RXUvdkWkMnZF2zV2RQs5
dkU+PHZFcT92RaRCdkXbRXZFC0l2RT5MdkV1T3ZFpFJ2RddVdkULWXZFPlx2RXVfdkWoYnZF
12V2RQppdkU+bHZFdW92RaRydkXXdXZFCnl2RT58dkV1f3ZFsIJ2RdeFdkUKiXZFPox2RXWP
dkWsknZF25V2RQ+ZdkU+nHZFeZ92RaSidkXbpXZFD6l2RUKsdkV1r3ZFpLJ2Rde1dkUPuXZF
Prx2RXG/dkWkwnZF4MV2RQ/JdkU+zHZFcc92RaTSdkXb1XZFD9l2RT7cdkV133ZFqOJ2Rdvl
dkUP6XZFPux2RXXvdkWo8nZF1/V2RUT5dkVC/HZFcf92RagCd0XXBXdFDwl3RT4Md0VxD3dF
qBJ3RdsVd0UPGXdFQhx3RXEfd0WoIndF2yV3RQ8pd0VCLHdFdS93Ragyd0XbNXdFDzl3RUI8
d0V1P3dFH0N3RdtFd0UPSXdFQkx3RXVPd0WoUndF21V3RQ9Zd0VCXHdFdV93Rahid0XbZXdF
D2l3RUJsd0V1b3dFsHJ3Rdt1d0UPeXdFQnx3RXV/d0WogndF24V3RQ+Jd0VCjHdFdY93RaiS
d0XblXdFD5l3RUKcd0V1n3dFqKJ3Rduld0UPqXdFSqx3RXWvd0WosndF27V3RQ+5d0VCvHdF
db93RajCd0XbxXdFD8l3RULMd0V1z3dFqNJ3RdvVd0UP2XdFQtx3RXXfd0Wo4ndF2+V3RQ/p
d0VC7HdFde93RaTyd0Xb9XdFD/l3Raj8d0V1/3dFqAJ4RdsFeEUPCXhFQgx4RXUPeEWoEnhF
2xV4RQ8ZeEVCHHhFdR94RagieEXbJXhFDyl4RUIseEV1L3hFqDJ4Rds1eEUPOXhFQjx4RXU/
eEWoQnhF20V4RQ9JeEVCTHhFdU94RahSeEXbVXhFD1l4RT5ceEV1X3hFqGJ4RdtleEUPaXhF
Qmx4RXVveEWocnhF23V4RQ95eEVCfHhFdX94RaiCeEXkhXhFD4l4RUKMeEV1j3hFqJJ4RduV
eEUPmXhFQpx4RXGfeEWoonhF4KV4RQ+peEVCrHhFda94RaiyeEUxtnhFD7l4RUK8eEV1v3hF
qMJ4RdvFeEUPyXhFQsx4RXXPeEWo0nhF29V4RQ/ZeEVC3HhFdd94RaTieEXb5XhFD+l4RULs
eEV173hFqPJ4Rdv1eEUP+XhFQvx4RXX/eEWoAnlF1wV5RQ8JeUVCDHlFcQ95RagSeUXbFXlF
Chl5RUIceUV1H3lFpCJ5RdsleUUPKXlFQix5RXEveUWoMnlF2zV5RQ85eUVCPHlFdT95RahC
eUXbRXlFD0l5RUJMeUV1T3lFqFJ5RdtVeUUKWXlFQlx5RXFfeUWoYnlF22V5RQ9peUVCbHlF
dW95RahyeUXbdXlFCnl5RUJ8eUV1f3lFqIJ5RduFeUUPiXlFQox5RXWPeUWoknlF25V5RQ+Z
eUU+nHlFdZ95RaiieUXbpXlFD6l5RT6seUV1r3lFqLJ5Rdu1eUUPuXlFPrx5RXG/eUWownlF
28V5RQ/JeUVCzHlFdc95RajSeUXb1XlFD9l5RULceUV133lFqOJ5RdvleUUK6XlFPux5RXHv
eUWo8nlF2/V5RQ/5eUVC/HlFdf95RaQCekXbBXpFDwl6RT4MekV1D3pFqBJ6RdcVekUKGXpF
Qhx6RXUfekWoInpF2yV6RQ8pekVCLHpFdS96RagyekXXNXpFDzl6RUI8ekV1P3pFpEJ6RdtF
ekUKSXpFQkx6RXFPekWoUnpF21V6RQpZekU+XHpFdV96RahiekXXZXpFCml6RUJsekV1b3pF
qHJ6Rdd1ekUPeXpFQnx6RXV/ekWognpF24V6RQqJekVCjHpFdY96RaSSekXblXpFCpl6RUKc
ekV1n3pFqKJ6RdelekUPqXpFQqx6RXWvekWosnpF17V6RQ+5ekU+vHpFdb96RajCekXbxXpF
D8l6RULMekVxz3pFpNJ6RdvVekUK2XpFQtx6RXXfekWk4npF2+V6RQ/pekVC7HpFce96Rajy
ekXX9XpFD/l6RT78ekVx/3pFpAJ7RdsFe0UKCXtFPgx7RXUPe0WoEntF2xV7RQ8Ze0VCHHtF
cR97RaQie0XXJXtFDyl7RT4se0VxL3tFpDJ7Rdc1e0UKOXtFQjx7RXE/e0WkQntF20V7RQ9J
e0U+THtFcU97RaRSe0XXVXtFD1l7RUJce0XXX3tFqGJ7Rddle0UPaXtFQmx7RXFve0WocntF
23V7RQp5e0VCfHtFdX97RaSCe0XXhXtFD4l7RUKMe0Vxj3tFqJJ7RdeVe0UKmXtFPpx7RXWf
e0WoontF16V7RQqpe0U+rHtFda97RaSye0XXtXtFCrl7RT68e0V1v3tFpMJ7RdfFe0UPyXtF
Qsx7RXXPe0Wk0ntF19V7RQ/Ze0VC3HtFdd97RaTie0XX5XtFCul7RT7se0V173tF1fJ7Rdv1
e0UP+XtFQvx7RXH/e0WkAnxF1wV8RQ8JfEU+DHxFdQ98RagSfEXXFXxFDxl8RT4cfEVxH3xF
qCJ8RdclfEUPKXxFQix8RXUvfEWkMnxF1zV8RQ85fEU+PHxFcT98RaRCfEXbRXxFD0l8RUJM
fEV1T3xFqFJ8RddVfEUKWXxFQlx8RXVffEWkYnxF12V8RQppfEU+bHxFcW98RahyfEXXdXxF
D3l8RUJ8fEV1f3xFpIJ8RduFfEUKiXxFPox8RXGPfEWkknxF15V8RQqZfEVCnHxFdZ98Raii
fEXXpXxFCql8RT6sfEV1r3xFpLJ8Rde1fEUKuXxFQrx8RXW/fEWownxF18V8RQrJfEU+zHxF
cc98RaTSfEXX1XxFCtl8RULcfEV133xFqOJ8RdvlfEUP6XxFQux8RZLvfEWo8nxF2/V8RQr5
fEU+/HxFcf98RaQCfUXXBX1FCgl9RUIMfUVxD31FqBJ9RdcVfUUPGX1FPhx9RXUffUWkIn1F
1yV9RQ8pfUVCLH1FdS99RaQyfUXbNX1FCjl9RUI8fUV1P31FpEJ9RddFfUUKSX1FQkx9RXFP
fUWoUn1F11V9RQ9ZfUU+XH1FcV99RaRifUXbZX1FCml9RUJsfUV1b31FpHJ9Rdd1fUUPeX1F
Pnx9RXF/fUWkgn1F24V9RaaJfUVCjH1FcY99RaSSfUXblX1FD5l9RUKcfUVxn31FqKJ9Rdel
fUUKqX1FQqx9RXWvfUWosn1F17V9RQq5fUU+vH1Fdb99RaTCfUXXxX1FCsl9RULMfUVxz31F
pNJ9RdfVfUUP2X1FQtx9RXHffUWo4n1F1+V9RQrpfUU+7H1Fde99RajyfUXb9X1FD/l9RT78
fUVx/31FpAJ+RdsFfkUKCX5FQgx+RXUPfkWoEn5F1xV+RQoZfkU+HH5FdR9+RaQifkXbJX5F
Dyl+RUIsfkVxL35FpDJ+Rds1fkUKOX5FPjx+RXU/fkWoQn5F10V+RQpJfkVCTH5FdU9+RaRS
fkXXVX5FD1l+RT5cfkV1X35FpGJ+RddlfkUKaX5FQmx+RXFvfkWkcn5F23V+RQp5fkU+fH5F
cX9+RaSCfkXbhX5FCol+RT6MfkVxj35FqJJ+RduVfkUPmX5FPpx+RXWffkWkon5F26V+RQqp
fkU+rH5Fca9+RaSyfkXXtX5FCrl+RT68fkV1v35FpMJ+RdfFfkUKyX5FPsx+RXHPfkWk0n5F
19V+RQ/ZfkU+3H5Fcd9+RaTifkXX5X5FD+l+RT7sfkVx735FqPJ+RRn2fkUK+X5FPvx+RXH/
fkWkAn9F1wV/RQoJf0U+DH9FcQ9/RaQSf0XXFX9FChl/RUIcf0VxH39FqCJ/Rdclf0UKKX9F
Pix/RXUvf0WkMn9F1zV/RQo5f0VCPH9FcT9/RaRCf0XXRX9FCkl/RT5Mf0VxT39FpFJ/RdtV
f0UTWX9FPlx/RXFff0WkYn9F12V/RQppf0U+bH9FcW9/RaRyf0XXdX9FD3l/RUJ8f0V9f39F
qIJ/RdeFf0UKiX9FPox/RXGPf0Wokn9F15V/RQqZf0U+nH9F</AssayXData><AssayYData Points="900">wDs+QPWbPUBmGz1A2Fg8QA8IPEADTTtA0gY7QKMEO0DqtTpA3I06QBQjOkAqPzpAVhY6QKs3
OkDYGzpAMBE6QLMOOkCo8DlAAxg6QAbjOUAkAjpAQqs5QJHLOUCZwTlAiL05QAn+OUBetTlA
QLo5QEa/OUDKDDpAaPE5QFzVOUCAyDlAQ9Y5QLTBOUC7ADpA4c05QAKmOUD8vTlAHeg5QNMv
OkB2CjpAnd45QKW+OUCMuzlA4PE5QPf9OUBc8zlAeew5QNQPOkCOGzpAIe45QNYWOkCbAjpA
4B86QDtAOkDQFTpArxE6QGIYOkCXQzpAeWI6QCBgOkC9KjpA/VA6QPRbOkDsLjpA8jc6QAJ2
OkDTNTpAY4c6QOM7OkAWGzpAa2E6QGqlOkD4XjpASqo6QLtuOkBGjjpAI5E6QAKcOkBYZzpA
jnA6QDNdOkClXDpAfXs6QMGmOkAVtDpAwrM6QOJAOkD8mjpACMs6QIjgOkB9zDpAxoc6QDuM
OkDl0jpAA3k6QK+QOkBF2jpAFfA6QOnWOkAh7DpAvK46QK3POkAWLjtARqA6QH/FOkBo5zpA
Ev06QBHSOkB70DpAcfk6QKHyOkCRFTtASTk7QMoKO0DvDztAPf06QHpAO0DoLDtAWCY7QP4p
O0A19TpAgPY6QH75OkANTztAJm07QI49O0CnUTtAXRA7QJpmO0BJTztAFlI7QPF5O0BnNjtA
BY87QMWBO0B+pDtAnDw7QNRbO0C4EztA9h87QLVTO0C6gDtA1GA7QAdKO0AsiDtAUVU7QPic
O0BkYDtA6XU7QD5vO0AAajtA+sU7QN1RO0CG7jtAxco7QEBvO0BS2ztAbqs7QAVIO0AjhztA
2Mk7QFzLO0AYBzxA/Vw7QDbXO0C8uTtADqU7QDCrO0BGqjtAbt47QGmRO0BP8jtAXAs8QHvK
O0AN9TtAzPM7QCMCPEDgtTtAvK47QNsePEBp/ztA6ek7QI8IPEDiGzxAcS88QOX7O0Ay6ztA
OcY7QMr/O0DuSDxAF/M7QNMSPECT/ztAEQM8QJ3aO0DINDxAKAc8QDBfPECSCDxAyF48QKAj
PEC5ZjxA2pI8QMRmPED2RDxAAZA8QP01PEARjDxAWTg8QCGJPECthjxAJlg8QICQPED/ZTxA
0Ac8QK5zPEA0gDxAMLI8QGqdPEDbzjxACqs8QEd3PEACaTxAtY48QJNHPEA1dzxAmpI8QLSB
PEBrazxAS3Q8QHzRPEB64DxAK588QDK9PEAGxjxAlVE8QNN2PEC0yDxAKsE8QNKVPEBjjDxA
bqU8QHyTPEDBuzxAxto8QICfPEADzDxATbI8QEqiPEB+yzxAr5w8QHnUPED4xTxAjtE8QH+7
PECiGj1AIeI8QOTVPEBF+zxAsOk8QGfpPEDSCD1ATik9QGcKPUAMED1A3tE8QKrbPEAyPj1A
I/08QGo3PUBCvjxAZPo8QHUnPUAKMT1Ar+48QNotPUC1/DxAdxo9QM3zPEAYAT1Amyc9QCwn
PUC3ET1AEE89QEhwPUDsOz1AZ2E9QC1RPUALOj1AIEc9QCMzPUBkjz1Avi89QBo0PUC3Wj1A
SFc9QK6BPUDDMj1A64k9QOxcPUAGRj1A+lQ9QMxiPUCZgT1AY5U9QDJdPUD+UD1A4Gk9QGiG
PUAYoj1A92M9QATJPUAtcD1Ai3M9QBeXPUCT0D1Ap6E9QPfAPUCPpD1AXMs9QIeNPUCNnD1A
2OQ9QH6tPUCynj1Aq3g9QJzXPUBI5j1Awg4+QIj3PUDl5T1AJQM+QNKgPUD1CD5Ass89QF3E
PUApGj5Ao7Q9QKodPkAunj1AhAk+QM3lPUBP+D1Axfc9QBm0PUCmBD5AYws+QJz5PUAm8z1A
Zyw+QB8DPkCyBj5AhS4+QMsQPkBRGT5A3+Q9QNEbPkAF1j1A2Fc+QNoCPkBeDz5ACDg+QAUs
PkBmEj5AByc+QJYwPkAHFz5A1GI+QKf9PUDWaD5A5Uk+QDZhPkDJHz5AOB4+QDNbPkDkGD5A
RFM+QCoFPkBPcj5ARl0+QD9RPkCdSz5AEWE+QOBgPkBThj5Acjc+QMCtPkB5WT5A9hE+QIao
PkABBz5A7Sk+QEAuPkDLVT5AVEY+QPBNPkAvtz5A51s+QAR/PkB5nD5A9X0+QHFRPkAXCT5A
Dsg+QN6LPkCEez5AsG4+QB61PkD1hj5A9sc+QNLIPkDiqD5AvN8+QH60PkCfsT5ABbE+QCOs
PkBFcT5AEbs+QLfKPkDFvj5AQtI+QG3YPkDz2j5A6MQ+QB2cPkBH3j5AV8E+QKb2PkCS/z5A
2Lk+QMW2PkDm3D5AESE/QLcNP0CW5D5AtPU+QBYjP0CGCj9Afc8+QAUVP0AEvT5Atgw/QIz1
PkAzCj9AMto+QLslP0Dy0z5AtzQ/QGgIP0Cj4T5ApRo/QD3fPkDV4z5ALEU/QMHkPkDwMj9A
61w/QDhNP0BdZz9AjQI/QE1UP0ACTT9AhiM/QGExP0CSZz9Avi8/QFNzP0DbJj9A89o+QINs
P0DPKT9AwUw/QPRXP0ACXD9AoFk/QNf7PkBcLj9AVn0/QEJXP0B8NT9A31o/QIpPP0A9Jz9A
zmE/QH6cP0D8Nj9AOnM/QG/aP0DJoD9AYGY/QHttP0BMWj9AIbc/QLhiP0D0cT9AwYY/QH6e
P0DfiT9A1q4/QD1XP0AWiz9AUJE/QMmJP0Cmaz9A4YA/QNOPP0CqiT9AVXk/QNydP0CrxT9A
+tE/QCT0P0Bg4T9AnYk/QAyvP0Bt2z9Au64/QKjaP0Dqnz9AvMg/QGOyP0BGzj9A25E/QGfI
P0Dksj9A2NI/QNrvP0BVvT9A6aU/QFHTP0Avvj9A4bw/QLbuP0Astj9Ai90/QJsKQEDEzT9A
rcc/QKjfP0BfF0BASmVAQBotQEBxHUBASLg/QMvpP0Bgqz9AW0dAQFwPQECsMkBAGSJAQAMi
QEDTH0BA9BNAQNJZQEBWQEBAry5AQPvxP0CdEUBAA0JAQDQWQEAFJEBAF/Q/QA4fQECz+D9A
8P0/QB/eP0CfBkBAIR1AQGFCQEA4FkBAFTBAQMw2QECHQkBA2VdAQKEnQEDhU0BAaT9AQOQ+
QEA0C0BAbXJAQOElQEBGdEBA5ixAQKdLQEBGN0BAQoNAQCZMQED9cUBAhYRAQAJ0QEBKZUBA
IiJAQNyMQED3Y0BAWYRAQLSnQEAQc0BA+mlAQAieQECjXkBAcW5AQMiTQED8tkBA5ndAQKNw
QEDyLEBAH49AQEWbQEAgjUBAuMlAQDB1QEAzq0BA1uhAQEmLQEDZjkBAZrpAQJe0QEDN4kBA
1KlAQMexQECJpkBAYnVAQP2UQEB4nEBA8dxAQH6/QED+7kBA7e5AQH+vQEDRtkBAo6BAQDG1
QEA94EBAhrNAQFYGQUDPf0BANZBAQB3EQECkmkBAD8pAQFC4QECguUBA6cVAQInKQEDy8EBA
yclAQCblQECyu0BA7M5AQMHJQEDV90BAGrZAQDI8QUDEOEFAjOxAQBT8QEAQ/EBAZNVAQFPf
QEDvSkFAr/BAQA3TQEBnKkFA6idBQGTnQEAsKkFAKgJBQJb2QED580BA7iFBQJMkQUByzEBA
XeZAQOBNQUBfCUFAJyFBQCUcQUAd7kBAVhVBQFDmQEBFEEFAajxBQL82QUA0J0FAKTlBQFVG
QUDFDUFADkhBQIRTQUAHVkFAiD9BQMUeQUAeNUFAgTBBQAckQUCvSEFARQBBQNlAQUCoaEFA
ELFBQMFSQUDsJkFAHGJBQOVLQUCSRUFAyl9BQBhxQUBNhEFAhZJBQAEnQUB6bUFA6oBBQMdU
QUCJkEFAG2pBQLJIQUBfmUFAtkpBQLSZQUA+a0FAf41BQOZ3QUDAq0FAlB9BQGCSQUD/NEFA
l4dBQHOYQUCUsEFAdalBQI6CQUCCmEFAHNdBQIbvQED1pkFAVrhBQO+iQUALrEFAv6dBQFeY
QUB0ZkFA+LhBQBKpQUDcmUFA0LZBQK24QUDb4EFAXIVBQHfZQUAitkFAkPFBQDXZQUB8wkFA
bn9BQKutQUAf2kFAE+xBQMfEQUDcikFAUthBQA24QUBxrEFAedJBQFCiQUBMA0JA9s9BQCfl
QUCFv0FAO/NBQFXEQUB+vEFA//JBQAPDQUBB1kFAOepBQDz6QUB7zEFAhwBCQJFAQkA13kFA
GSRCQIHPQUCN5EFA5BZCQPsdQkCLyUFAofVBQCDxQUBbBUJAZ/JBQOMNQkBmKkJATR5CQK9E
QkDyFEJAzBNCQJzkQUDZ9UFARflBQO80QkCO3UFACOlBQMQ0QkD9bEJA09VBQA8PQkBMLEJA
AXBCQIgxQkAOTEJA+dtBQNMWQkBIZUJA1yFCQKl0QkCCYkJAuQ1CQN4xQkDjREJAFUpCQKtK
QkA9JkJAjUtCQDg5QkBnaUJAEWtCQCQsQkCMSEJAgmRCQEt/QkBZTUJAiFVCQGRJQkCRXEJA
OmtCQCZcQkBAoEJA57VCQDN2QkDvjkJA7kdCQOFsQkBljEJAGk5CQF+YQkBWh0JA9plCQIaU
QkAHfUJAyGtCQAWsQkCsq0JA7XRCQNO7QkACxUJAybNCQPiPQkBPtUJAcWBCQEiYQkAky0JA
a3tCQMGcQkCy3UJAPp5CQOHnQkD+gUJAL9FCQFO6QkC2tEJAcoRCQFWiQkBrnkJAzctCQKef
QkCfykJAV5xCQF+pQkBL3kJADPdCQCnEQkDgoUJAuOVCQCt+QkBlrEJAZcJCQIPmQkDCk0JA
L9hCQIbzQkC5xUJAOEpDQFe4QkBODkNAedNCQHryQkDp1UJA</AssayYData></Step><Step><CommonData><SampleLocation>1</SampleLocation><SampleID></SampleID><SampleGroup></SampleGroup><SampleInfo></SampleInfo><SampleRow>C</SampleRow><SamplePlate>1</SamplePlate><WellType>BUFFER</WellType><Concentration>-1</Concentration><ConcentrationUnits>µg/ml</ConcentrationUnits><MolarConcentration>-1</MolarConcentration><MolarConcUnits>nM</MolarConcUnits><MolecularWeight>-1</MolecularWeight><Temperature>25</Temperature><StartTime>4963233</StartTime><AssayTime>180</AssayTime></CommonData><FlowRate>600</FlowRate><StepType>DISASSOC</StepType><StepName>Dissociation</StepName><StepStatus>OK</StepStatus><ActualTime>179.999</ActualTime><CycleTime>0.2</CycleTime><AssayXData Points="900">cZ9/RaCif0XXpX9FC6l/RT6sf0Vtr39FoLJ/Rde1f0UHuX9FOrx/RW2/f0Wgwn9F18V/RQfJ
f0U6zH9Fcc9/RaTSf0XT1X9FB9l/RT7cf0Vt339FoOJ/Rdflf0UH6X9FPux/RXHvf0Wg8n9F
0/V/RQf5f0U6/H9Fbf9/RVIBgEXsAoBFgwSARR8GgEW4B4BFUAmAReoKgEWFDIBFHw6ARbYP
gEVSEYBF7BKARYUUgEUdFoBFuBeARVAZgEXqGoBFgxyARR0egEW2H4BFUiGARewigEWDJIBF
HSaARbYngEVSKYBF6iqARYUsgEUfLoBFti+ARVAxgEXqMoBFgzSARR02gEW4N4BFUDmAReo6
gEWFPIBFHT6ARbg/gEVQQYBF7EKARYNEgEUdRoBFtkeARVBJgEXqSoBFhUyARR1OgEW2T4BF
UFGARepSgEWDVIBFH1aARbZXgEVSWYBF6lqARYNcgEUdXoBFtl+ARVBhgEXqYoBFg2SARR1m
gEW2Z4BFUmmARepqgEWFbIBFHW6ARbhvgEVScYBF6nKARYN0gEUddoBFtneARVJ5gEXseoBF
hXyARR1+gEX8f4BFUIGAReqCgEWFhIBFHYaARbaHgEVQiYBF6oqARYWMgEUfjoBFto+ARVCR
gEXqkoBFg5SARR2WgEW2l4BFUpmARRubgEWDnIBFH56ARbafgEVSoYBF6qKARYekgEUdpoBF
uKeARVKpgEXqqoBFhayARR+ugEW2r4BFUrGAReqygEWDtIBFH7aARba3gEVQuYBF6rqARYO8
gEUdvoBFtr+ARVLBgEXqwoBFg8SARR3GgEW2x4BFUMmARerKgEWDzIBFHc6ARbbPgEVQ0YBF
6tKARYPUgEUf1oBFuNeARVDZgEXq2oBFhdyARR3egEW434BFUuGARerigEWD5IBFHeaARbbn
gEVS6YBF6uqARYPsgEUd7oBFtu+ARVDxgEXq8oBFg/SARR32gEW294BFUPmARez6gEWD/IBF
Hf6ARbb/gEVQAYFF6gKBRYMEgUUfBoFFtgeBRVAJgUXqCoFFgwyBRR0OgUW2D4FFUBGBReoS
gUWDFIFFHRaBRbYXgUVQGYFF6hqBRYMcgUUdHoFFth+BRVAhgUXqIoFFgySBRR8mgUW2J4FF
UimBReoqgUW0LIFFHy6BRbYvgUVQMYFF6jKBRYM0gUUdNoFFtjeBRVI5gUXqOoFFhTyBRR0+
gUW2P4FFUEGBRepCgUWDRIFFI0aBRbZHgUVQSYFF6kqBRYVMgUUdToFFuE+BRVJRgUXqUoFF
g1SBRR1WgUW2V4FFUFmBRepagUWDXIFFHV6BRbZfgUVQYYFF6mKBRYNkgUUdZoFFtmeBRVBp
gUXqaoFFg2yBRR1ugUW2b4FFUHGBRepygUWDdIFFHXaBRbZ3gUVneYFF6nqBRYN8gUUffoFF
tn+BRVKBgUXugoFFg4SBRR+GgUW2h4FFUImBReqKgUWDjIFFIY6BRbaPgUVSkYFF6pKBRYOU
gUUfloFFtpeBRVKZgUXqmoFFhZyBRR+egUW4n4FFUKGBReqigUWFpIFFHaaBRbangUVQqYFF
6qqBRYWsgUUfroFFuK+BRVKxgUXssoFFhbSBRR+2gUW2t4FFUrmBRey6gUWFvIFFN76BRbi/
gUVSwYFF7MKBRYXEgUUfxoFFuMeBRVLJgUXsyoFFhcyBRR/OgUW4z4FFZ9GBRezSgUWF1IFF
H9aBRbjXgUVS2YFF7NqBRYXcgUUf3oFFuN+BRVLhgUXs4oFFheSBRR/mgUW454FFUumBRezq
gUWF7IFFH+6BRbjvgUVS8YFF7PKBRYX0gUUf9oFFuPeBRVL5gUXu+oFFhfyBRR/+gUW4/4FF
UgGCRewCgkWFBIJFHwaCRbgHgkVSCYJFQguCRYUMgkUfDoJFuA+CRVIRgkXsEoJFhRSCRR8W
gkW4F4JFUhmCRewagkWFHIJFHx6CRbgfgkVSIYJF7CKCRYUkgkUfJoJFuCeCRVIpgkXsKoJF
hSyCRR8ugkW4L4JFUjGCRewygkWDNIJFHzaCRbg3gkVSOYJF7DqCRYU8gkUfPoJFuD+CRVJB
gkXsQoJFhUSCRR9GgkXZR4JFUkmCRexKgkWFTIJFH06CRbhPgkVSUYJF7FKCRYVUgkUfVoJF
uFeCRVJZgkXsWoJFhVyCRR9egkW2X4JFUGGCRepigkWFZIJFH2aCRbhngkVSaYJF6mqCRYNs
gkUfboJFuG+CRVJxgkXscoJFhXSCRR92gkW4d4JFUnmCRex6gkWDfIJFH36CRbh/gkVSgYJF
7IKCRYmEgkUfhoJFuIeCRVKJgkXsioJFg4yCRR+OgkW4j4JFUpGCReySgkWFlIJFHZaCRbiX
gkVSmYJF7JqCRYOcgkUfnoJFuJ+CRVKhgkXsooJFhaSCRR+mgkW4p4JFUqmCReqqgkWDrIJF
H66CRbivgkVQsYJF7LKCRYW0gkUftoJFuLeCRVK5gkXsuoJFhbyCRR++gkW4v4JFUMGCRezC
gkWFxIJFH8aCRbjHgkVSyYJF7MqCRYXMgkUfzoJFuM+CRVLRgkXs0oJFhdSCRR/WgkW414JF
UtmCRezagkWF3IJFH96CRbjfgkVS4YJF7OKCRYXkgkUd5oJFveeCRVDpgkXs6oJFheyCRR/u
gkW474JFUvGCRezygkWF9IJFH/aCRbj3gkVQ+YJF7PqCRYX8gkUf/oJFuP+CRVIBg0XsAoNF
hQSDRR8Gg0W4B4NFUgmDRewKg0WFDINFHw6DRbYPg0VQEYNF7BKDRYUUg0UfFoNFuBeDRVIZ
g0XsGoNFhRyDRR8eg0W4H4NFUCGDRewig0WFJINFHyaDRbgng0VSKYNF7CqDRYUsg0UdLoNF
ti+DRVIxg0XsMoNFhTSDRR82g0W4N4NFUjmDRew6g0WDPINFHz6DRbg/g0VQQYNF6kKDRYNE
g0UfRoNFuEeDRVJJg0XqSoNFhUyDRR9Og0W2T4NFUlGDRepSg0WFVINFH1aDRbZXg0VSWYNF
7FqDRYNcg0UdXoNFuF+DRVJhg0XsYoNFg2SDRR1mg0W4Z4NFUmmDRexqg0WDbINFHW6DRbhv
g0VQcYNF7HKDRYV0g0UddoNFtneDRVB5g0XseoNFg3yDRR9+g0W4f4NFUoGDReyCg0WFhINF
H4aDRbiHg0VSiYNF7IqDRYWMg0UfjoNFuI+DRVKRg0XqkoNFg5SDRR+Wg0W4l4NFUJmDReya
g0WFnINFHZ6DReqfg0VQoYNF7KKDRYWkg0UdpoNFyaeDRVKpg0XsqoNFg6yDRR2ug0W4r4NF
UrGDReqyg0WFtINFH7aDRba3g0VSuYNF7LqDRYW8g0UfvoNFyb+DRVLBg0XqwoNFhcSDRR/G
g0W2x4NFUsmDRezKg0WFzINFH86DRbjPg0VS0YNF7NKDRYXUg0Uf1oNFuNeDRVLZg0Xs2oNF
hdyDRR3eg0W234NFUuGDRezig0WD5INFHeaDRbbng0VQ6YNF7OqDRYXsg0Uf7oNFuO+DRVDx
g0Xs8oNFg/SDRR/2g0W494NFUPmDRez6g0WF/INFHf6DRbj/g0VSAYRF7AKERYUEhEUdBoRF
uAeERVAJhEXqCoRFhQyERR0OhEXPD4RFUhGERewShEWFFIRFHxaERbYXhEVQGYRF7BqERYMc
hEUdHoRFuB+ERVIhhEXqIoRFhSSERR8mhEW2J4RFUimEReoqhEWFLIRFHS6ERbYvhEVSMYRF
6jKERYU0hEUdNoRFuDeERVI5hEUjO4RFmDyERR8+hEW2P4RFUkGERexChEWFRIRFH0aERbhH
hEVQSYRF6kqERYVMhEUdToRFtk+ERVBRhEXsUoRFg1SERR9WhEW4V4RFUlmERepahEWFXIRF
H16ERbhfhEVQYYRF6mKERYVkhEUdZoRFuGeERVBphEXsaoRFg2yERR9uhEW4b4RFUnGERepy
hEWFdIRFH3aERbZ3hEVSeYRF6nqERYN8hEUjfoRFuH+ERVCBhEXsgoRFhYSERR+GhEW4h4RF
UImEReqKhEWFjIRFH46ERbiPhEVSkYRF6pKERYOUhEUfloRFtpeERVCZhEXqmoRFg5yERR2e
hEW4n4RFUKGEReqihEWFpIRFHaaERbanhEVSqYRF7KqERYOshEUdroRFy6+ERVCxhEXqsoRF
g7SERR22hEW4t4RFULmEReq6hEWDvIRFH76ERbi/hEVSwYRF6sKERYXEhEUfxoRFtseERVDJ
hEXqyoRFg8yERR3OhEW2z4RFUNGERezShEWD1IRFH9aERbjXhEVQ2YRF7tqERYPchEUf3oRF
tt+ERVDhhEXq4oRFg+SERR3mhEW254RFUOmERezqhEWF7IRFHe6ERbbvhEVQ8YRF7PKERYP0
hEUd9oRFtveERVD5hEXq+oRFg/yERR/+hEW2/4RFUgGFRewChUWFBIVFHQaFRbgHhUVSCYVF
7AqFRYUMhUUdDoVFuA+FRVARhUXqEoVFhRSFRR0WhUW4F4VFUBmFReoahUWDHIVFHx6FRbgf
hUVSIYVF7CKFRYUkhUUdJoVFtieFRVAphUXqKoVFgyyFRR8uhUW2L4VFUjGFReoyhUWDNIVF
HTaFRbY3hUVSOYVF6jqFRYM8hUUdPoVFtj+FRVBBhUXsQoVFg0SFRR1GhUW2R4VFUEmFRepK
hUWDTIVFHU6FReZPhUVQUYVF6lKFRYNUhUUfVoVFtleFRVBZhUXqWoVFg1yFRR1ehUW4X4VF
UGGFRepihUWDZIVFHWaFRbZnhUVQaYVF7GqFRYNshUUdboVF</AssayXData><AssayYData Points="900">6/BBQKNjQkDgwUJAwENDQKE8REAxZ0RA3DBFQORLRUBjh0VA9+RFQDUORkACjEZA8IRGQL+p
RkDDz0ZADexGQDEbR0DuL0dAuiVHQCJHR0BdOEdADJFHQLVtR0AiM0dAs9pHQHvWR0AXtEdA
uVxHQA+7R0DHf0dATeFHQGfIR0B1gUdAma9HQPK4R0D4nEdA8rJHQBaZR0DVxUdACbxHQHm+
R0DCmUdAU+hHQCnfR0BWBEhApKhHQPG2R0DDBUhAO89HQHbMR0DqzEdA8NZHQL7HR0DeykdA
vKZHQPDsR0B1y0dA2dhHQPYmSEC2kUdAG8dHQD/1R0Bv40dAr81HQMn/R0BACUhAmxNIQN/k
R0AnpEdADrlHQB/zR0CzDUhAW6BHQIneR0Br0kdAKSRIQMPwR0AC4EdAl/FHQBXPR0ATxUdA
M0dIQOXhR0DlDkhA+ONHQNDFR0AjHUhAQfpHQIr8R0A13UdAmuFHQF/yR0DsMkhAyeVHQMPo
R0DkwEdAi/RHQNDeR0AS20dA/gFIQOn9R0Ba/0dAz69HQMPUR0CcPUhASPxHQH0LSEDMsUdA
8+BHQBImSECjBkhA+yFIQMutR0BPxEdAVu5HQLUESECg80dAzvNHQKfcR0A+GUhAiM9HQEkp
SEDX7UdAi6xHQMkDSED+u0dA1ftHQE8FSEBY0UdACutHQMIMSEA0tUdAxeZHQBIxSED5AkhA
KQBIQGMWSEB3zUdA8wBIQLwLSEBmBUhAbfxHQPFdSEBo0kdAwOpHQGQHSECGBUhAMe5HQHDF
R0Ad5UdACxZIQJgpSECTHUhADxFIQPwxSEAnzkdAHQJIQOsoSEAG7EdAiw9IQEG3R0A21kdA
5s9HQHsISEBT3kdAe/JHQI8USECyQEhAc/hHQJcPSED8/EdA2elHQMrwR0Az7UdA9NtHQG/y
R0BRBEhAVh9IQIEESEC7TEhAAPhHQF8FSEDNHEhAO95HQK0kSEDT+kdAyQFIQOn5R0BZHUhA
BAtIQELCR0D69UdA1/NHQEPOR0C7EEhAFsFHQBDrR0Aj80dAzMpHQIU0SECm3kdASTlIQEke
SEBN50dApxBIQBHIR0A9EkhAwQFIQGFPSEBq/EdAa/FHQFXnR0D260dAGrlHQA0LSEBiQ0hA
B+dHQNX2R0CrGUhARA1IQEApSEClzEdAH9ZHQCQuSECs6EdAXPBHQLL+R0Ai1EdAjSNIQN0H
SEB4EkhAOtxHQD3rR0Cv20dAP/9HQPr9R0DR50dACRBIQP/7R0Di+EdA2cdHQHUqSEDeWUhA
biNIQBPBR0AH4UdAqhVIQJsgSEDN6UdA6ipIQIIwSED2DEhAIStIQI03SEBYAEhAYhhIQKAE
SECyCUhAuQtIQJQXSEBVPEhASRdIQM88SEDzMkhAXwpIQPoJSED2TEhAyFlIQOsMSEDvAkhA
rgFIQO8ESEDuYUhAg09IQH9hSEDxPUhAP+BHQHjtR0AvKkhA0bpHQIcOSEDAHkhAqxZIQOsB
SEC/4kdAW/xHQEATSEA0OEhAVkhIQJzpR0BhKUhAREBIQGokSECXGEhASQFIQEBbSEBpQ0hA
c+ZHQOEwSECaHUhAbzBIQHQnSEBjIkhACBZIQHs1SEAtH0hAdyJIQCs0SEAX2kdAIx5IQBcJ
SEDtPEhABwdIQDtOSEDIOEhA4BFIQChWSEDCHkhAqelHQNZASECXPEhANlRIQJzDR0AVBEhA
yypIQAYMSECkIkhAOB9IQLw9SEBU+0dAyVhIQHUbSEDOMUhASV5IQL4bSEDUNUhAyAdIQBs8
SECiAUhAZGBIQL47SEBCAkhAiRxIQNhBSEBFGUhAMGpIQEMmSEBKf0hAs2JIQCsTSEAqIkhA
SxhIQOAySEA6dEhAu3lIQEFASEDG+kdAfSFIQL00SEB7U0hApjBIQNcfSEAlCkhALDdIQLsK
SEDUR0hAA31IQKstSEBxNUhALzhIQAY8SEDBY0hAOk9IQE0ySEC7TUhAklRIQKc1SEAFMUhA
mQlIQKv/R0BHUkhAqRFIQD9iSECPAUhAa2FIQPxXSEBzcUhASg9IQDomSEBnZkhANVhIQOQ+
SEB8g0hArUdIQO4vSECZ/0dAuYlIQNFLSEDuZEhADGhIQEYVSEAqUEhA7oJIQJdGSEBEDUhA
Oy5IQNccSECzZ0hAVWBIQNQtSEBodEhA3UlIQJElSEDTNEhAJFpIQHlxSEBdHkhAi3BIQFqM
SEB9tEhAajlIQBxhSEA3YkhAWF9IQFCRSEDldEhA4o9IQEhHSEBcKkhAv5lIQJBvSEA3REhA
E3tIQGZtSED/UkhAxnhIQCVtSEDbYkhAxstIQBR5SED7ZkhAYmRIQAtkSEDlQEhAZTlIQDdW
SECzN0hA9Y9IQNdHSEBDuEhAmVRIQI+JSEDAWkhAgXFIQMlHSEAVfUhAKH5IQOFVSECRUEhA
1I9IQDNvSECnZkhASIxIQHZxSECsYUhACrpIQNpaSEBhe0hAXlFIQNY0SEB0eEhACIdIQIea
SECtTUhArx1IQNdrSEAgHEhAWVxIQMysSEAoqUhA/3lIQBauSEAlmkhAQeBIQKV6SECCOUhA
yI1IQEnASEDxVkhASjlIQN49SEA5a0hAAWdIQOBASEDyx0hAVWxIQA9PSEApj0hAG8BIQGB9
SEBqdUhA44pIQP52SEAqzUhAKHVIQLl6SECpZ0hAeJVIQKF4SEAfskhAVWxIQJ/LSECmj0hA
oFRIQGNMSECPVkhA8klIQF1vSECll0hAeaVIQGeCSEB3S0hAGsdIQAmbSEA3N0hAjLZIQH5r
SECXfEhAhi9IQLpzSEApWkhA5ktIQPqjSEAUg0hAwq1IQOtvSEBkoUhAT6JIQBZVSEA8kEhA
5ldIQBelSEB7nUhA6sdIQOFySEBcaUhAVFpIQEawSEAgcEhAF5NIQIV+SEDLmUhAsXJIQC09
SECP00hALKFIQC13SEAPbkhApHZIQPdQSECcy0hAc75IQPCaSECGiUhAqH1IQEOBSEB2ZkhA
OJVIQK+SSECjf0hAyK5IQIOdSEAZqEhAz7RIQOJySEByn0hAxK5IQCiTSECHuEhAPNJIQNuB
SEDRtUhAkN1IQMh3SEDOdEhAMqlIQFJrSECBf0hA76tIQFezSEBFwEhAsqFIQBulSEDwrEhA
1tZIQObiSEBmzUhA4rFIQGqlSEArv0hA4KpIQAZ5SEBUY0hA07RIQGF+SEDkj0hAbvZIQKXQ
SEDcuUhAh79IQCXaSEDpjUhA/cxIQI2sSEDHx0hAQJBIQFvMSEAb1khAHLtIQN/MSEC2ikhA
oXVIQCChSECwxEhAn4lIQN67SEBQZkhA3ZBIQCquSEDe0khAbK1IQDOKSEBNfEhAcNxIQDqI
SEBhhEhAAsVIQHvMSECfw0hAuqFIQCLaSEDNlUhA06FIQCXYSECUz0hA7apIQHCtSEDurUhA
vL9IQF+xSEAPwUhABrZIQEOnSEBD1EhA3HtIQCyhSEAqnUhA5a9IQEWySEDR4EhAm5xIQOr5
SEDM00hAl/VIQKsDSUDCqUhA6uFIQOv/SEBgr0hAJ79IQNoGSUBxmUhAyHRIQAtbSEDqvUhA
dPtIQAK9SEAL+EhAURRJQDS1SECB4EhAqJBIQPb9SEDNw0hAgbtIQIHpSECr+UhAkbdIQDWT
SEC7vEhAmeJIQPPASEAX8UhAOspIQLzLSEA1yUhAlt5IQBT7SEAc7UhAbuFIQPuvSEAsqUhA
Pq1IQGz0SEBMBUlA3eNIQLTGSEDx6khAtrFIQNHbSEAMJUlAGMRIQMfxSEBPv0hAGNdIQAbS
SECJ8EhAse1IQH/jSEAO7khAnu5IQGzrSEDF4khA7cRIQOf2SECaBklAw9dIQEzBSEBPB0lA
L7xIQKrnSEC9CUlAuyRJQB/GSED6ykhA4+lIQCS4SED12khAjbtIQNTlSEBSrEhAXJ5IQKGO
SECg0UhAjvBIQHS5SEBP/EhAvAVJQO+0SECa/EhACfxIQMjYSEBSrUhAKu9IQCzjSEAwDUlA
usZIQO8iSUApA0lAmAlJQF7dSEAdKElAFuFIQNgrSUAK8khAI9VIQCtESUB+9khAAL5IQI//
SEB7BklA/w5JQBdRSUCK7khAix1JQAL+SED2RUlABLRIQFoESUBCCElAwa5IQCwlSUAMIElA
+P5IQLsfSUA2CUlAbAdJQBEASUBZ/0hAG/NIQHgQSUBWI0lAhSFJQC/dSEBlO0lAxGlJQLIW
SUCVMElA7sNIQPnVSEAG60hAPOVIQADsSEACCUlA1i9JQNf2SECwEklAy/hIQOcPSUCu5EhA
4AFJQBsESUBzNUlAuSBJQL8PSUBAGUlARMtIQDQFSUDJMElAMBtJQLgLSUDJGElAFwdJQEX4
SEDnFUlALdBIQEAoSUBc50hAUQ5JQFkFSUBTBElA/R5JQMDzSECfD0lAlmVJQNCySEDZ+khA
9uFIQEkOSUCjFklA7FVJQGgWSUDt10hAzC9JQJPBSEBOJUlAGx1JQGr3SEDCEUlAixhJQGMd
SUDJM0lAcuxIQOMQSUDrIUlAfvRIQDheSUB8I0lA8h1JQGhUSUCRL0lAajtJQErzSEDCCklA
7ypJQE7qSEBLOklALCxJQL1jSUBUUUlAkO5IQK8NSUDR3EhAXVBJQL8iSUBPQ0lAbhVJQKV1
SUBuD0lADfNIQAwrSUD9AklA1EhJQEtGSUC+5EhApyNJQHoFSUDtcElAT1RJQAl8SUA4HElA
RxNJQOVDSUC4UUlAlyxJQPQ8SUA9NUlARV1JQJMsSUC+NUlA</AssayYData></Step><Step><CommonData><SampleLocation>11</SampleLocation><SampleID></SampleID><SampleGroup></SampleGroup><SampleInfo></SampleInfo><SampleRow>C</SampleRow><SamplePlate>1</SamplePlate><WellType>REGENERATION</WellType><Concentration>-1</Concentration><ConcentrationUnits>µg/ml</ConcentrationUnits><MolarConcentration>-1</MolarConcentration><MolarConcUnits>nM</MolarConcUnits><MolecularWeight>-1</MolecularWeight><Temperature>25</Temperature><StartTime>5152344</StartTime><AssayTime>5</AssayTime></CommonData><FlowRate>1000</FlowRate><StepType>KREGENERATION</StepType><StepName>Regeneration</StepName><StepStatus>OK</StepStatus><ActualTime>4.9998</ActualTime><CycleTime>0.2</CycleTime><AssayXData Points="25">t2+FRVFxhUXqcoVFhHSFRR12hUW3d4VFUXmFRep6hUWEfIVFHX6FRbd/hUVPgYVF6oKFRYSE
hUUdhoVFt4eFRVGJhUXoioVFhIyFRR2OhUW3j4VFUZGFReqShUWElIVFHZaFRQ==</AssayXData><AssayYData Points="25">x410v29ym7+dVqy/Q623vxLrwL91Cse/rBXNv6lQ0r9yhda/A43av1523b+5+uG/dkLkvxG2
5r/wOum/MpHrv6RF7b9gd++/kUPxv6E1879K2vO/0zv2v46N979sBPm/vU35vw==</AssayYData></Step><Step><CommonData><SampleLocation>12</SampleLocation><SampleID></SampleID><SampleGroup></SampleGroup><SampleInfo></SampleInfo><SampleRow>C</SampleRow><SamplePlate>1</SamplePlate><WellType>NEUTRALIZATION</WellType><Concentration>-1</Concentration><ConcentrationUnits>µg/ml</ConcentrationUnits><MolarConcentration>-1</MolarConcentration><MolarConcUnits>nM</MolarConcUnits><MolecularWeight>-1</MolecularWeight><Temperature>25</Temperature><StartTime>5168306</StartTime><AssayTime>5</AssayTime></CommonData><FlowRate>1000</FlowRate><StepType>KREGENERATION</StepType><StepName>Regeneration</StepName><StepStatus>OK</StepStatus><ActualTime>5.00078</ActualTime><CycleTime>0.2</CycleTime><AssayXData Points="25">uZeFRXyZhUXqmoVFhJyFRR2ehUW3n4VFUaGFReqihUW/pIVFHaaFRbWnhUVPqYVF6qqFRYSs
hUUbroVFt6+FRU+xhUXqsoVFhLSFRRu2hUW3t4VFT7mFRfK6hUWEvIVFIb6FRQ==</AssayXData><AssayYData Points="25">dELjP9Q75j92nuk/LMPtP8Eg8D+ljvI/oYT0P4ME9j9RK/c/hOP4P5N7+j+ZB/s/l677P7Ln
/D+SQf0/UrX+P4f+/j8C3f8/AfH/P6aFAEDH2wBAcdwAQFUBAUDpZAFARVYBQA==</AssayYData></Step><Step><CommonData><SampleLocation>11</SampleLocation><SampleID></SampleID><SampleGroup></SampleGroup><SampleInfo></SampleInfo><SampleRow>C</SampleRow><SamplePlate>1</SamplePlate><WellType>REGENERATION</WellType><Concentration>-1</Concentration><ConcentrationUnits>µg/ml</ConcentrationUnits><MolarConcentration>-1</MolarConcentration><MolarConcUnits>nM</MolarConcUnits><MolecularWeight>-1</MolecularWeight><Temperature>25</Temperature><StartTime>5184414</StartTime><AssayTime>5</AssayTime></CommonData><FlowRate>1000</FlowRate><StepType>KREGENERATION</StepType><StepName>Regeneration</StepName><StepStatus>OK</StepStatus><ActualTime>4.9998</ActualTime><CycleTime>0.2</CycleTime><AssayXData Points="25">u7+FRVXBhUXuwoVFiMSFRSHGhUW7x4VFVcmFRe7KhUWIzIVFIc6FRbvPhUVV0YVF7tKFRYjU
hUUh1oVFu9eFRVXZhUXu2oVFiNyFRSHehUW734VFVeGFRe7ihUWI5IVFIeaFRQ==</AssayXData><AssayYData Points="25">fyC9v7z30b+U3tu/JObhv9jK5r+d4Oq/lqXtv4k98L95vfK/KKv0v5EA9r9iOPi/MK35v0aK
+r+fSvy/agr9v9WV/r+VFADAOUgAwNsZAcAKjAHA3J4BwO0lAsCciALAXdMCwA==</AssayYData></Step><Step><CommonData><SampleLocation>12</SampleLocation><SampleID></SampleID><SampleGroup></SampleGroup><SampleInfo></SampleInfo><SampleRow>C</SampleRow><SamplePlate>1</SamplePlate><WellType>NEUTRALIZATION</WellType><Concentration>-1</Concentration><ConcentrationUnits>µg/ml</ConcentrationUnits><MolarConcentration>-1</MolarConcentration><MolarConcUnits>nM</MolarConcUnits><MolecularWeight>-1</MolecularWeight><Temperature>25</Temperature><StartTime>5200587</StartTime><AssayTime>5</AssayTime></CommonData><FlowRate>1000</FlowRate><StepType>KREGENERATION</StepType><StepName>Regeneration</StepName><StepStatus>OK</StepStatus><ActualTime>4.99883</ActualTime><CycleTime>0.2</CycleTime><AssayXData Points="25">u+eFRVXphUXu6oVFiOyFRSHuhUW774VFZ/GFRe7yhUWI9IVFIfaFRbv3hUVV+YVF7vqFRYj8
hUUs/oVFu/+FRVUBhkXuAoZFmgSGRSEGhkW7B4ZFVQmGRe4KhkWIDIZFHw6GRQ==</AssayXData><AssayYData Points="25">1D/jP7LZ5j++yOo/SjruP2d08D8b3vI/G5D1Pwsy9z95T/c/BAb5P3SF+j/VWPs/vKn8Pz6l
/D8S+P0/eOz+P002/z965/8/Gdn/P8ifAEBCsQBAjBABQAdAAUDZeAFACrUBQA==</AssayYData></Step><Step><CommonData><SampleLocation>11</SampleLocation><SampleID></SampleID><SampleGroup></SampleGroup><SampleInfo></SampleInfo><SampleRow>C</SampleRow><SamplePlate>1</SamplePlate><WellType>REGENERATION</WellType><Concentration>-1</Concentration><ConcentrationUnits>µg/ml</ConcentrationUnits><MolarConcentration>-1</MolarConcentration><MolarConcUnits>nM</MolarConcUnits><MolecularWeight>-1</MolecularWeight><Temperature>25</Temperature><StartTime>5216685</StartTime><AssayTime>5</AssayTime></CommonData><FlowRate>1000</FlowRate><StepType>KREGENERATION</StepType><StepName>Regeneration</StepName><StepStatus>OK</StepStatus><ActualTime>4.99883</ActualTime><CycleTime>0.2</CycleTime><AssayXData Points="25">uQ+GRVERhkXqEoZFhBSGRR0WhkW3F4ZFURmGReoahkWEHIZFHR6GRbcfhkVRIYZF6iKGRbUk
hkUdJoZFtyeGRVEphkXqKoZFhiyGRR0uhkW3L4ZFUTGGReoyhkWGNIZFHTaGRQ==</AssayXData><AssayYData Points="25">Ucq7v6gm1L+cbt6/pJLkv9B26b/Tr+y/hNTvv2iX8b9i9fO/Zbv1v7fJ97/+Rfm/Ar/6v9Yc
+78J9Py/vJb+v2OY/79S2/+/YmIAwO2tAMD9fAHAtH0BwGWsAcBdLQLA1oICwA==</AssayYData></Step><Step><CommonData><SampleLocation>12</SampleLocation><SampleID></SampleID><SampleGroup></SampleGroup><SampleInfo></SampleInfo><SampleRow>C</SampleRow><SamplePlate>1</SamplePlate><WellType>NEUTRALIZATION</WellType><Concentration>-1</Concentration><ConcentrationUnits>µg/ml</ConcentrationUnits><MolarConcentration>-1</MolarConcentration><MolarConcUnits>nM</MolarConcUnits><MolecularWeight>-1</MolecularWeight><Temperature>25</Temperature><StartTime>5232772</StartTime><AssayTime>5</AssayTime></CommonData><FlowRate>1000</FlowRate><StepType>KREGENERATION</StepType><StepName>Regeneration</StepName><StepStatus>OK</StepStatus><ActualTime>4.99883</ActualTime><CycleTime>0.2</CycleTime><AssayXData Points="25">tzeGRU85hkXoOoZFgjyGRRs+hkW1P4ZFUUGGRehChkWCRIZFG0aGRbVHhkVPSYZF6EqGRYJM
hkUbToZFtU+GRVFRhkXoUoZFglSGRR1WhkW1V4ZFUVmGRehahkWCXIZFG16GRQ==</AssayXData><AssayYData Points="25">wWvmP6LV6T+vVu4/IUDxP7cG9D9o8PY/QFn4P1lm+j/PtPs/F739P6Wi/T9jJP8/dRMAQDiH
AEDY8gBALmcBQLqmAUDXBAJAkoICQPGYAkBuygJAqskCQImZA0ALqQNAzacDQA==</AssayYData></Step></KineticsData></ExperimentResults>
