# Supplementary material for: Functional development of a V3/glycan-specific broadly neutralizing antibody isolated from a case of HIV superinfection
Source: eLife. 2021 Jul 15;10:e68110. doi: 10.7554/eLife.68110 (PMC8376252; doi:10.7554/eLife.68110)
Supplement: Figure 4—source data 2. [file elife-68110-fig4-data2.zip › QA013.2 Dbl Ref_01.28.21/QA013.2_Lineage Replicates_BG505 SOSIP trimer/210128_007.frd]

<?xml version="1.0" encoding="UTF-8" standalone="yes"?>
<ExperimentResults><ExperimentInfo Name="QA013.2_Lineage Replicates_BG505 SOSIP trimer"><ExpDescription></ExpDescription><RTDVersion>2.0</RTDVersion><RunID>4DC7E9FF-8D3C-4B98-A6A1-F295B1DD8D1E</RunID><ExperimentType>KINETICS</ExperimentType><ExperimentSubType>KBASIC</ExperimentSubType><StartDateTime>2021-01-28T16:32:03</StartDateTime><MachineName>886RGX1</MachineName><UserName>Labuser</UserName><LotNumber></LotNumber><PlateName>210128</PlateName><PlateName2></PlateName2><SensorName>G3</SensorName><SensorPlate>1</SensorPlate><SensorType>AHC (Anti-hIgG Fc Capture)</SensorType><SensorRole>LIGAND</SensorRole><SensorInfo></SensorInfo><WritingSW>DataAcquisition.exe 11.1.2.24</WritingSW><InstrumentType>OctetRED96</InstrumentType><InstrumentSerial>FB-50183</InstrumentSerial><InstrumentFW></InstrumentFW><IntegrationTime>3.5</IntegrationTime><DSPType>CPF</DSPType><DSPStitching>1</DSPStitching><HasManifest>1</HasManifest><InfoHash>670666630</InfoHash></ExperimentInfo><AssayParamsInfo/><KineticsData><Step><CommonData><SampleLocation>1</SampleLocation><SampleID></SampleID><SampleGroup></SampleGroup><SampleInfo></SampleInfo><SampleRow>G</SampleRow><SamplePlate>1</SamplePlate><WellType>BUFFER</WellType><Concentration>-1</Concentration><ConcentrationUnits>µg/ml</ConcentrationUnits><MolarConcentration>-1</MolarConcentration><MolarConcUnits>nM</MolarConcUnits><MolecularWeight>-1</MolecularWeight><Temperature>25</Temperature><StartTime>0</StartTime><AssayTime>30</AssayTime></CommonData><FlowRate>1000</FlowRate><StepType>BASELINE</StepType><StepName>Baseline</StepName><StepStatus>OK</StepStatus><ActualTime>30</ActualTime><CycleTime>0.2</CycleTime><AssayXData Points="150">bxKDOqjGSz47388+EFgZP0SLTD93vn8/1XiZP28Ssz/NzMw/okXmP4lBAEBqvAxAN4kZQGZm
JkDRIjNAnu8/QGq8TECamVlAZmZmQNEic0Ce739AZmaGQP7UjEAfhZNAmpmZQDEIoEA1XqZA
nMSsQDMzs0CamblAAADAQDVexkCcxMxAMzPTQGiR2UDP999ANV7mQM3M7EACK/NAy6H5QM/3
/0AbLwNBZmYGQYGVCUG0yAxB5/sPQTMzE0FOYhZBgZUZQbTIHEEAACBBMzMjQU5iJkGBlSlB
tMgsQef7L0EbLzNBTmI2QYGVOUG0yDxB5/s/QRsvQ0FOYkZBgZVJQbTITEHn+09BGy9TQWZm
VkGamVlBzcxcQef7X0EbL2NBZmZmQZqZaUHNzGxB5/tvQTMzc0FmZnZBgZV5QbTIfEHn+39B
ppuBQScxg0HZzoRBZmaGQQAAiEGamYlBMzOLQc3MjEFmZo5B9P2PQZqZkUEzM5NBzcyUQXNo
lkEAAJhBmpmZQTMzm0HNzJxBZmaeQQAAoEGamaFBMzOjQc3MpEFmZqZBAACoQZqZqUEzM6tB
zcysQWZmrkEAALBBmpmxQTMzs0HNzLRBZma2QQAAuEGamblBMzO7Qc3MvEFmZr5BAADAQZqZ
wUFkO8NBzczEQWZmxkEAAMhBmpnJQXE9y0HNzMxBZmbOQQAA0EGamdFBMzPTQc3M1EFmZtZB
AADYQZqZ2UEzM9tBzczcQWZm3kEMAuBBmpnhQTMz40HNzORBZmbmQQAA6EGamelBMzPrQc3M
7EFzaO5B</AssayXData><AssayYData Points="150">AAAAAH8NOzvZt8o7xv7rOzFExzuGxQc8h445PGo9RzwXilc8pEIWPJoXFzwNQU883q9SPIaz
QTzkOCg8Qx41PNfNTDydBBc8KoZVPNsogjwX/zU8bxRCPECiZDymzYM8pbeCPCo8lTxNvlc8
RzKIPFCPRzxtWzs8etM/PK+pcDyLEog8ytFqPB5yXzxfLG48x9GCPHMIVjymUnY8hR0gPG8K
ajwLyVE8q5FTPOJ6Hjy0hH88JMeJPDQlSjx/8YE8MTGWPBrzUzx0vUM8kvF0PKI+hjwGG3E8
KoZ/PC+Bhjzb1oQ8U4qFPAk8lDyVsE48DhCePL3ehTyU34g8DIaVPAB4oDznM688UyeAPDxw
hTz/hoI89oOaPBGKiTxRLoc8IK+OPIF6oDz4zZU8t5e6PKc6hTza3Kc8ygGpPMaifjyNPIM8
ymadPHQOkzz80Jw8xN+wPNjDpjwCFJQ87TqQPMnJjjynx5k8W62hPGXJiTykDJI81UaBPMDb
sTyl5as8jIWePJeAcDxOH7c8ttS6PE9W1jxSGXw8pyLePDRWiDyCvZE8Q02tPBOWszyXsLQ8
2b6kPOdmlzzYeJw8XiZ+PF+KlDw5n4M8Cv/JPMAXqjyAMqc8UHiRPD3GiDxUBJM8tdypPKhQ
rTxOa5E86FiuPE0RlzzW65Q8zOajPGsMqTwdLLA8G9W6PCZxozxZpLU8r/OGPBsTrDwHt6I8
KvTRPEbzuTz62po8VMG5PP4WszwAvpw8NZvUPMfkwzwovZs8BZjEPNocujzbqMc8FjTEPBSl
pzypgL88</AssayYData></Step><Step><CommonData><SampleLocation>11</SampleLocation><SampleID></SampleID><SampleGroup></SampleGroup><SampleInfo></SampleInfo><SampleRow>G</SampleRow><SamplePlate>1</SamplePlate><WellType>REGENERATION</WellType><Concentration>-1</Concentration><ConcentrationUnits>µg/ml</ConcentrationUnits><MolarConcentration>-1</MolarConcentration><MolarConcUnits>nM</MolarConcUnits><MolecularWeight>-1</MolecularWeight><Temperature>25</Temperature><StartTime>61121</StartTime><AssayTime>5</AssayTime></CommonData><FlowRate>1000</FlowRate><StepType>KREGENERATION</StepType><StepName>Regeneration</StepName><StepStatus>OK</StepStatus><ActualTime>5</ActualTime><CycleTime>0.2</CycleTime><AssayXData Points="25">DQLwQaeb8UFANfNB2s70QXNo9kENAvhBmpn5QUA1+0HazvxBc2j+QQYBAELTzQBCoJoBQm1n
AkI6NANCBgEEQtPNBEKamQVCbWcGQjo0B0IGAQhC080IQqCaCUJtZwpCOjQLQg==</AssayXData><AssayYData Points="25">oFRRwA5kZMCrO2/AV6l2wAmCfMCYY4DApFmCwEftg8CkfoXAbASHwL8+iMAAUInAg1GKwORA
i8DBEIzAZveMwE6ejcBlNo7AdOeOwPOCj8C8SZDAHJyQwHo2kcBXnJHAFeeRwA==</AssayYData></Step><Step><CommonData><SampleLocation>12</SampleLocation><SampleID></SampleID><SampleGroup></SampleGroup><SampleInfo></SampleInfo><SampleRow>G</SampleRow><SamplePlate>1</SamplePlate><WellType>NEUTRALIZATION</WellType><Concentration>-1</Concentration><ConcentrationUnits>µg/ml</ConcentrationUnits><MolarConcentration>-1</MolarConcentration><MolarConcUnits>nM</MolarConcUnits><MolecularWeight>-1</MolecularWeight><Temperature>25</Temperature><StartTime>77376</StartTime><AssayTime>5</AssayTime></CommonData><FlowRate>1000</FlowRate><StepType>KREGENERATION</StepType><StepName>Regeneration</StepName><StepStatus>OK</StepStatus><ActualTime>4.999</ActualTime><CycleTime>0.2</CycleTime><AssayXData Points="25">BwEMQs7MDEKamQ1CbWcOQk03D0IBABBC1M0QQpqZEUJtZxJCOjQTQgEAFELOzBRCmpkVQmdm
FkKEQBdCBwEYQtTNGEKamRlCZ2YaQjo0G0IBABxCzswcQpqZHUJnZh5CNDMfQg==</AssayXData><AssayYData Points="25">IP0ZvzG1D7+r0we/068Bv3Xy9L6heei+wZDgvhwn2r5HzdO+pzzOvg8rx75aIcS+K9O+voz8
ub7oZbe+q1iyvmKrr77S5Ky+MVqqvvjxpL4gdaW+Bb6jviODoL5LLp++8rOcvg==</AssayYData></Step><Step><CommonData><SampleLocation>11</SampleLocation><SampleID></SampleID><SampleGroup></SampleGroup><SampleInfo></SampleInfo><SampleRow>G</SampleRow><SamplePlate>1</SamplePlate><WellType>REGENERATION</WellType><Concentration>-1</Concentration><ConcentrationUnits>µg/ml</ConcentrationUnits><MolarConcentration>-1</MolarConcentration><MolarConcUnits>nM</MolarConcUnits><MolecularWeight>-1</MolecularWeight><Temperature>25</Temperature><StartTime>93505</StartTime><AssayTime>5</AssayTime></CommonData><FlowRate>1000</FlowRate><StepType>KREGENERATION</StepType><StepName>Regeneration</StepName><StepStatus>OK</StepStatus><ActualTime>5</ActualTime><CycleTime>0.2</CycleTime><AssayXData Points="25">AQAgQsjLIEKbmSFCZ2YiQi4yI0L7/iNCyMskQpSYJUJhZSZCLjInQgEAKELOzChCm5kpQmdm
KkI0MytCAQAsQs7MLEKbmS1CZ2YuQjQzL0IBADBCyMswQpuZMUJnZjJCNDMzQg==</AssayXData><AssayYData Points="25">esZ1wAf+gsCdbobAgquIwPg9isB8n4vAAYeMwCWWjcBLWo7ADROPwFOOj8BHPJDAeruQwGko
kcDFsJHA6xKSwAGRksDEw5LA6ReTwAlrk8AgvJPAwxyUwOphlMAvl5TAF9KUwA==</AssayYData></Step><Step><CommonData><SampleLocation>12</SampleLocation><SampleID></SampleID><SampleGroup></SampleGroup><SampleInfo></SampleInfo><SampleRow>G</SampleRow><SamplePlate>1</SamplePlate><WellType>NEUTRALIZATION</WellType><Concentration>-1</Concentration><ConcentrationUnits>µg/ml</ConcentrationUnits><MolarConcentration>-1</MolarConcentration><MolarConcUnits>nM</MolarConcUnits><MolecularWeight>-1</MolecularWeight><Temperature>25</Temperature><StartTime>109774</StartTime><AssayTime>5</AssayTime></CommonData><FlowRate>1000</FlowRate><StepType>KREGENERATION</StepType><StepName>Regeneration</StepName><StepStatus>OK</StepStatus><ActualTime>5</ActualTime><CycleTime>0.2</CycleTime><AssayXData Points="25">AQA0Qs7MNEKbmTVCjGw2QjQzN0IBADhCzsw4QpuZOUJnZjpCNDM7QgEAPELOzDxCm5k9Qmdm
PkI0Mz9CAQBAQs7MQEKbmUFCZ2ZCQjQzQ0IBAERCzsxEQpuZRUJnZkZCNDNHQg==</AssayXData><AssayYData Points="25">Zd8Tv2hQCr8+8wK/JnL3vmJw6r7DB+G+6evXvnrk0b7HY82+B1bGvuqjvb4Vzby+/kK5vh2m
sb4XSq2+0EOrvuDxpr602qe+G8SgvgOPnr7Nzpu+f2qZvvh0mL5nR5e+s42Uvg==</AssayYData></Step><Step><CommonData><SampleLocation>11</SampleLocation><SampleID></SampleID><SampleGroup></SampleGroup><SampleInfo></SampleInfo><SampleRow>G</SampleRow><SamplePlate>1</SamplePlate><WellType>REGENERATION</WellType><Concentration>-1</Concentration><ConcentrationUnits>µg/ml</ConcentrationUnits><MolarConcentration>-1</MolarConcentration><MolarConcUnits>nM</MolarConcUnits><MolecularWeight>-1</MolecularWeight><Temperature>25</Temperature><StartTime>125848</StartTime><AssayTime>5</AssayTime></CommonData><FlowRate>1000</FlowRate><StepType>KREGENERATION</StepType><StepName>Regeneration</StepName><StepStatus>OK</StepStatus><ActualTime>4.999</ActualTime><CycleTime>0.2</CycleTime><AssayXData Points="25">AQBIQs7MSEKUmElCYWVKQjQzS0L7/ktCyMtMQpuZTUJhZU5CNDNPQgEAUELIy1BClJhRQmdm
UkI0M1NC+/5TQtTNVEKbmVVCYWVWQjQzV0IBAFhCyMtYQpSYWUJhZVpCLjJbQg==</AssayXData><AssayYData Points="25">VBJ4wFcdhMBDlYfAaZmJwMJYi8D7TYzAGomNwIInjsDC3Y7ALYmPwFXoj8CYlpDARfGQwBZh
kcAevJHAxxmSwH1xksAc1pLAfDGTwDBZk8Aul5PA1MmTwB0llMC+XpTAH4+UwA==</AssayYData></Step><Step><CommonData><SampleLocation>12</SampleLocation><SampleID></SampleID><SampleGroup></SampleGroup><SampleInfo></SampleInfo><SampleRow>G</SampleRow><SamplePlate>1</SamplePlate><WellType>NEUTRALIZATION</WellType><Concentration>-1</Concentration><ConcentrationUnits>µg/ml</ConcentrationUnits><MolarConcentration>-1</MolarConcentration><MolarConcUnits>nM</MolarConcUnits><MolecularWeight>-1</MolecularWeight><Temperature>25</Temperature><StartTime>141927</StartTime><AssayTime>5</AssayTime></CommonData><FlowRate>1000</FlowRate><StepType>KREGENERATION</StepType><StepName>Regeneration</StepName><StepStatus>OK</StepStatus><ActualTime>5</ActualTime><CycleTime>0.2</CycleTime><AssayXData Points="25">+/5bQsLKXEKVmF1CaGZeQi4yX0L7/l9CyMtgQpWYYUJhZWJCLjJjQvv+Y0LCymRClZhlQmFl
ZkIoMWdC+/5nQsLKaEKVmGlCsXJqQi4ya0L7/mtCyMtsQpWYbUJbZG5CLjJvQg==</AssayXData><AssayYData Points="25">FNIFv19I/b7nVe++yLjbvv5X0r6G1cu+aZ3Avjdqu75Eo7O+9mOtvrHRqr6krqK+JVSbvmfG
nL6OYpe+njuWvurRkb5Cn42+jIqMvvaaib6IHYa+bI2Hvrnhgr4yRYC++D99vg==</AssayYData></Step><Step><CommonData><SampleLocation>1</SampleLocation><SampleID></SampleID><SampleGroup></SampleGroup><SampleInfo></SampleInfo><SampleRow>G</SampleRow><SamplePlate>1</SamplePlate><WellType>BUFFER</WellType><Concentration>-1</Concentration><ConcentrationUnits>µg/ml</ConcentrationUnits><MolarConcentration>-1</MolarConcentration><MolarConcUnits>nM</MolarConcUnits><MolecularWeight>-1</MolecularWeight><Temperature>25</Temperature><StartTime>156629</StartTime><AssayTime>30</AssayTime></CommonData><FlowRate>1000</FlowRate><StepType>BASELINE</StepType><StepName>Baseline</StepName><StepStatus>OK</StepStatus><ActualTime>29.999</ActualTime><CycleTime>0.2</CycleTime><AssayXData Points="150">+/5vQsjLcEKVmHFCW2RyQi4yc0L7/nNCyMt0QpWYdUJhZXZCLjJ3Qvv+d0LIy3hCjpd5Qltk
ekIuMntC+/57QsjLfEKOl31CW2R+Qigxf0L7/n9C5GWAQkrMgEIuMoFClJiBQgEAgkJhZYJC
x8uCQrEyg0KUmINCfv+DQmFlhELHy4RCsTKFQheZhUL6/oVCYWWGQsfLhkIuModCF5mHQn7/
h0JhZYhCx8uIQrEyiUKUmIlCfv+JQmFlikJKzIpCsTKLQheZi0L6/otC5GWMQkrMjEKxMo1C
F5mNQn7/jUJhZY5CSsyOQrEyj0KUmI9Cfv+PQmFlkELHy5BCsTKRQpSYkUL6/pFC5GWSQsfL
kkKxMpNClJiTQvr+k0LkZZRCSsyUQi4ylUKUmJVC+v6VQmFllkJKzJZCLjKXQpSYl0J+/5dC
YWWYQsfLmEIuMplClJiZQn7/mUJhZZpCx8uaQi4ym0IXmZtCfv+bQmFlnELHy5xCLjKdQpSY
nUL6/p1CYWWeQsfLnkIuMp9ClJifQvr+n0JhZaBCx8ugQrEyoUKUmKFCfv+hQmFlokJKzKJC
sTKjQpSYo0L6/qNCYWWkQsfLpEKxMqVClJilQvr+pULkZaZCx8umQrEyp0KUmKdC+v6nQmFl
qELHy6hCLjKpQheZqUL6/qlCYWWqQsfLqkIuMqtClJirQvr+q0LkZaxCSsysQi4yrUKUmK1C
+v6tQmFlrkJKzK5CsTKvQheZr0L6/q9C5GWwQsfLsEKxMrFClJixQvr+sULkZbJCSsyyQrEy
s0KUmLNC</AssayXData><AssayYData Points="150">xJJCvkhrOr5b4j2+5HI7vqWiNL4eCjS+k9QyvmRxL76NuSm+ezArvuGXJ76ybCi+UZwmvsjn
Jb6gQya+8uIgvnTQH75EDR2+tZIeviD4Hr6poBu+ed0XvoOFGL5dFxS+CwcSvnZtEb6UuxG+
Uo8SvjUzDr5GJRG+kfkKviKnEL587Q2+yHkKvudiBr4O+AW+fiIKvqGVBL5FxgW+Ge4GvuVq
Ab6pmfe9Dm8Bvvxn/72PFf29y7T4vdEU+r3HT/S9imT3vbin9r3kJfK92uvzvago471fTui9
QNvmvWJi670IyOe9vSnlvR5v3r1Va9e9DQ3cvTNP471rrt29Q4Hova7u4b1vDtq9xnDUvYGL
1r3G6ta9npPOvf4vzL2fxsu9e9zRvUQwx70PHsy9eBHFvdBMyr3kUcG93gLGvaRjv71Gfr+9
XuC/vThGvb0fOLu9O1y5vVHxv72W37i9LFynvQMytL0MZra9k/CsvfwVsr1mrrS9qGCnveoj
sr3xraa9suimvQ11qr1Cb6i9+Xuovbdkor3Q0Ki9DQiovQ/WnL3R1J29tf6ovUtAl73mwpu9
17KVvaqHnb3YWJu95sqavQlTmr31V5m9vJSOvc7fjr3KoYq9zfuYvR8Ykr3dtIa9NbGSvQau
j70hboa99gSOvUFihr1bsYi9gOWKvdHCg73Ftoi9g9l5vbLTkL2h24S9eGSDvZnIe71dyoO9
FE5/vQOMd706qne9MwJxvT0cbb2NE3W9V91xvQbFYL0Jz3C93ht5vciLZb0p0GS9gWp1vcyE
Zb3b3Gq9</AssayYData></Step><Step><CommonData><SampleLocation>2</SampleLocation><SampleID>BG505.23</SampleID><SampleGroup></SampleGroup><SampleInfo></SampleInfo><SampleRow>G</SampleRow><SamplePlate>1</SamplePlate><WellType>KLOAD</WellType><Concentration>8</Concentration><ConcentrationUnits>µg/ml</ConcentrationUnits><MolarConcentration>-1</MolarConcentration><MolarConcUnits>nM</MolarConcUnits><MolecularWeight>-1</MolecularWeight><Temperature>25</Temperature><StartTime>191958</StartTime><AssayTime>80</AssayTime></CommonData><FlowRate>600</FlowRate><StepType>LOADING</StepType><StepName>Loading</StepName><StepStatus>OK</StepStatus><ActualTime>80</ActualTime><CycleTime>0.2</CycleTime><AssayXData Points="400">+v6zQmBltELHy7RCLTK1QhGYtUL6/rVCYGW2QsfLtkItMrdCEZi3Qnf+t0JgZbhCRMu4Qi0y
uUIRmLlCd/65Qt1kukJQzbpCqjG7QhGYu0L6/rtC3WS8QkTLvEItMr1CEJi9Qvr+vUJgZb5C
RMu+Qqoxv0IQmL9Cd/6/Qt1kwEJEy8BCqjHBQpSYwUJ3/sFC3WTCQkTLwkKqMcNClJjDQvr+
w0LdZMRCRMvEQqoxxUIQmMVCd/7FQt1kxkJEy8ZCqjHHQhCYx0J3/sdCYGXIQvLSyEItMslC
EJjJQnf+yULwZ8pCRMvKQqoxy0IQmMtC+v7LQmBlzEJEy8xCqjHNQpSYzUIGAc5CYGXOQsfL
zkItMs9CEJjPQnf+z0JgZdBCx8vQQqox0UKUmNFC+v7RQt1k0kJEy9JCOjTTQpSY00J3/tNC
YGXUQkTL1EKqMdVCEJjVQnf+1UJgZdZCRMvWQqox10KUmNdCd/7XQt1k2EJEy9hCLTLZQhCY
2UL6/tlC3WTaQkTL2kKqMdtClJjbQqIF3EJgZdxCRMvcQi0y3UIQmN1C+v7dQt1k3kJEy95C
qjHfQhCY30L6/t9CYGXgQkTL4EItMuFCEJjhQvr+4ULdZOJCzcziQqox40IQmONC+v7jQt1k
5ELHy+RCqjHlQhCY5UJ3/uVC3WTmQkTL5kItMudClJjnQnf+50JgZehCRMvoQqox6UIQmOlC
d/7pQt1k6kLHy+pCLTLrQpSY60L6/utC3WTsQsfL7EKqMe1ClJjtQvr+7UJgZe5Cx8vuQqox
70IQmO9C+v7vQt1k8EJEy/BCqjHxQhCY8UKJAfJC3WTyQkTL8kKqMfNClJjzQnf+80JgZfRC
RMv0Qqox9UKUmPVCd/71Qt5k9kJEy/ZCqjH3QhCY90L6/vdCYGX4QsfL+EK2M/lClJj5Qvr+
+UJgZfpCRMv6QrAy+0IQmPtC+v77Qt5k/EJEy/xCqjH9QhCY/UJ3/v1CYGX+QsfL/kKqMf9C
EJj/QkIAAENvMgBD5GUAQ9WYAENKzABDff8AQ28yAUPkZQFDFpkBQwjMAUM8/wFDsDICQ6Jl
AkMvnQJDCMwCQ33/AkNvMgNDomUDQ9WYA0MIzANDff8DQ28yBEPkZQRDFpkEQwjMBEM8/wRD
bzIFQ6JlBUPVmAVDCMwFQzz/BUNvMgZDomUGQ9WYBkMIzAZDPP8GQ28yB0OiZQdD1ZgHQwjM
B0M8/wdDbzIIQ6JlCEMWmQhDSswIQzz/CENvMglD5GUJQ9WYCUMIzAlDPP8JQ7AyCkOiZQpD
1ZgKQwjMCkM8/wpDbzILQ6JlC0PVmAtDCMwLQ33/C0N1MwxD5GUMQ9WYDEMIzAxDPP8MQ7Ay
DUOiZQ1D1ZgNQwjMDUM8/w1DbzIOQ6JlDkPVmA5DCMwOQzz/DkOwMg9DomUPQ9WYD0NKzA9D
PP8PQ28yEEOiZRBD1ZgQQ1DNEEM8/xBDbzIRQ6JlEUPVmBFDCMwRQzz/EUNvMhJDJWYSQ9WY
EkMIzBJDPP8SQzo0E0OiZRND1ZgTQwjME0M8/xNDbzIUQ+RlFEMWmRRDi8wUQ33/FENvMhVD
omUVQ9WYFUNKzBVDff8VQ28yFkOiZRZD1ZgWQwjMFkM8/xZDbzIXQytnF0NemhdDCMwXQzz/
F0NvMhhDomUYQxaZGENKzBhDff8YQ28yGUOiZRlD1ZgZQwjMGUM8/xlDbjIaQ6JlGkPVmBpD
CMwaQzz/GkNuMhtDomUbQ9WYG0MIzBtDBgEcQ24yHEOiZRxD1ZgcQwjMHEN9/xxDsDIdQ6Jl
HUPVmB1DSswdQzz/HUNuMh5DomUeQxaZHkMIzB5DPP8eQ3UzH0PwZx9DFpkfQwjMH0N9/x9D
bjIgQ6JlIEPVmCBDCMwgQzz/IENuMiFDomUhQxaZIUMIzCFDff8hQ7AyIkPkZSJD1ZgiQwjM
IkN9/yJDbjIjQ+RlI0PVmCNDCMwjQ33/I0OwMiRD5GUkQ16aJENKzCRDff8kQ7AyJUPkZSVD
FpklQ0rMJUM8/yVDsDImQ+RlJkMWmSZDjMwmQ33/JkOwMidD5GUnQxaZJ0NKzCdDogUoQ7Ay
KEPkZShDFpkoQ0rMKEN9/yhDsDIpQ+RlKUMWmSlDSswpQw==</AssayXData><AssayYData Points="400">LX+OvSBVlr2Pu46936ORvTbki73pCpO9luKLvT0Tjr2vlIi9ZA1+vaMdgr2Qh2+9ubplvViU
eL1jMWm9g9lovW4iQL2x/1C9FtIqveMRM71s+RG9GGIbvXsTFL3lAwm9Zjr6vMQVAb1i0+u8
IxrYvLT5oLyWSoq8o7d0vINRerzrLGy8103+u/LZP7xIH4u7w6DhOkIfeDvceGE737fCO3Se
CDx35ys8sDGOPDULoTwYgaA8s0qUPCcm9TwYBeQ8WiDRPJC5AT10ogc9zsAdPYUKKT2/GTI9
OKUoPW5POj0hxz09lfJYPTBbYj3JfWo9cTlkPfZEeT2HGoQ9nzOMPVUyhT1cd5I9OKuSPQqC
mz1j4ps9j/+oPdcSsT0JerM9pIe7PdoGvj139cA9FTbEPYNoyT0+dMs9bSvUPZBX1z0XMt89
uwjpPXCQ4z1K/+o9lfbsPWPV+j2wdv09+/gBPqKoAj47JgY+fG4MPvlMDT7MyAk+ekgOPkKi
Ez75yRY+elgTPrmaFj7i6xw+UCgfPgirHz4OmyE+teYlPp75Jj63dS0+rZ0pPoh9MT4qczM+
toIxPuuvMT5OlTY+it43PtAJQD5X8D8+tNBCPhbkQz4mC0k+UbFNPqIOUD6u6FE+TX9UPlOT
Vj7UglU+YSdZPg7cWD6111w+X4NfPkn5ZD7SWGg+BVdlPq3cZj5tGWk+V09tPplJbj7BeXA+
ovtyPkh/fD6Kc3s+0Yh2PvodgD4vM4A+4tZ/PrQXgj5P4YI+Z5WDPkKohT7DV4Y+wMWGPiIM
hz6Wpos+8LeLPsESjj5A4Y4+7FaNPuM4kD7+aJE+TdOSPgCVkz5os5Y+D/qUPlh0lT4VZ5c+
6CWZPu45lz6HdZs+yiScPmkEnD4iOZ4+un6fPi7FoT7XWaM+pQuiPgAUpD69QaY+W2ejPoiZ
qj5VD6c+3GaoPnlDqD6aNa0+aBqrPkYBrT6TxK8+dVKvPnxbrz6zq7A+HA2zPlTYtD6FsbY+
27S1Pjp7tD6KUbg+b2K6Pmecuz4cnbs+ywC8PkdXvz4c+Lw+Q+O+PpQNvz7kTcA+lb7CPrQm
xT7gW8M+EczFPpagxT7dkcY+G1/IPraYyD4wIs0+KL3HPp1Myj5eK80+V/vMPmsu0D48Ec8+
mF7RPvfF0D7iz9I+ERLVPvaU1j4IMdg+XFbYPmHa1z5OHdk+kNXZPny22j7FLdw+uUrdPjvl
4D6qXN8+srLePnmn3z4kyOM+G9TjPtdl4z45eeU+PRfnPncx5z51jOg+te7oPmpN6z7XIOs+
kNbrPsgh7T7Bd+0+lfXsPi6g7D6GlvE+82rwPuYK8T6lcfI+8vn0Pt0x8z61l/Q+cdb4Pn4a
9j4X9/c+m9j4Pow6+j6yTvs+9NL6Pvyh/D5Cov0+JMwAP9s7AD9ueQE/c1UAP6/dAT8hyQE/
rg0CP22DAj/vvgM/Hy4DPxENBD92mgQ/czQGP3OdBD/fWQY/1vUFP5XtBT+A9Qc/0ucHP7Zw
Bz+qegg/Z0EKP2EACj/pWwk/JXYKP/PmCT8E8Ak/QToMP9GvCz+Mcws/XG8LP/EHDT8rEQ4/
9KcOP2M1DT/RxQ8/SbMOPzpYED9PKA8/4PMPP8IZET/qCxI/0zQRP5L3ED9bOxI/4HITP+Zw
Ej/qORQ/U6wTP0EFFj+pqBQ//O4VP6tbFT8OwRQ/Cf0WP2/yFj8P/hY/v6cWP1G3Fz8amRc/
uowYP1jnGT95pBk/hiEaPwUfGj/XSxo/vJ4bP2JZGz8IpRw/44IcP3RzHT9zSR0/KQUePwkB
Hj+RwR4/giMfP38gHj9cXx4/JsggP98qIT/SdSA/db0gP7+hID8tZiI/2ZghP6kzIj97zSQ/
OwIjP0wnJD8TrSM/B4gkP3kGJj85nCY/jiomP847Jj+R1SU/fDomPwZjJj/imiY/ZAQpP+xa
Jz9vSCg/vR4oP8zXKD+Fxyg/tXMqP55uKT+7Lyk/DVUqPxcGKz8ICSw/DOsrP7NeKz850ys/
pj0tPxOuLT+Rny0/fY8uPzU6LT/6dC4/yXcvP7y2Lj9NhS4/36IwP57uLz+13DE/zUgvP8/w
MT8QCjI/5uAyP897MD+VxTE/oxMzP64gND+LxjI/1GI0Pw==</AssayYData></Step><Step><CommonData><SampleLocation>1</SampleLocation><SampleID></SampleID><SampleGroup></SampleGroup><SampleInfo></SampleInfo><SampleRow>G</SampleRow><SamplePlate>1</SamplePlate><WellType>BUFFER</WellType><Concentration>-1</Concentration><ConcentrationUnits>µg/ml</ConcentrationUnits><MolarConcentration>-1</MolarConcentration><MolarConcUnits>nM</MolarConcUnits><MolecularWeight>-1</MolecularWeight><Temperature>25</Temperature><StartTime>277379</StartTime><AssayTime>30</AssayTime></CommonData><FlowRate>1000</FlowRate><StepType>BASELINE</StepType><StepName>Baseline</StepName><StepStatus>OK</StepStatus><ActualTime>29.999</ActualTime><CycleTime>0.2</CycleTime><AssayXData Points="150">ff8pQ28yKkOiZSpDF5kqQwjMKkN9/ypDsDIrQ+pmK0PVmCtDCMwrQzv/K0OwMixDomUsQ9WY
LENKzCxDO/8sQ7AyLUPjZS1D1ZgtQwjMLUN9/y1DsDIuQ6JlLkPVmC5DCMwuQzv/LkOwMi9D
42UvQxeZL0MIzC9DO/8vQ7AyMEOiZTBDF5kwQ0rMMEM7/zBDbzIxQ6JlMUMXmTFDSswxQzv/
MUNvMjJD42UyQ9WYMkMIzDJDO/8yQ7AyM0PjZTNDF5kzQ0rMM0M7/zNDsDI0Q6JlNEPVmDRD
Ssw0Q33/NENvMjVD42U1Q9WYNUMIzDVDO/81Q7AyNkPjZTZD1Zg2Q0rMNkN9/zZDbzI3Q6Jl
N0PVmDdDCMw3Qzv/N0OwMjhD42U4Q9WYOEMIzDhDO/84Q7AyOUOiZTlD1Zg5QwjMOUM7/zlD
bzI6Q6JlOkMXmTpDSsw6Q33/OkOwMjtD42U7Q9WYO0MIzDtDPP87Q28yPEPjZTxDF5k8QwjM
PEM8/zxDbzI9Q6JlPUPVmD1DCMw9Qzz/PUOwMj5DomU+Q9WYPkNKzD5DPP8+Q7AyP0OiZT9D
F5k/Q0rMP0M8/z9DbzJAQ6JlQEMXmUBDCMxAQzz/QEOwMkFD42VBQ9WYQUMIzEFDff9BQ28y
QkPjZUJD1ZhCQwjMQkM8/0JDbzJDQ+NlQ0PVmENDSsxDQzz/Q0NvMkRDomVEQxeZREMIzERD
ff9EQ28yRUOiZUVDF5lFQwjMRUM8/0VDbzJGQ6JlRkMXmUZDCMxGQzz/RkNvMkdDomVHQxeZ
R0MIzEdD</AssayXData><AssayYData Points="150">JwVAP5JWQT9Y+0I/hY1CP/5PQj9ki0M/litDPz54RD/wbEQ/26ZEPwUNRT+XCEU/4C9FPz2z
Qz9e3EQ/b8REP4SIRD9SnEU/K2BEPwmgRT94VkU/3ElFPx+oRT8vhUQ/n7hGPyvvRT/sEkU/
N6ZEP/EORT93L0Y/cfBGP6OwRT+9r0Y/K4BGP3hQRj9yB0c/9+JGP9BSRz9NBUY/pZpGP+m+
RT9uZUY/rwpHP+UPRz9DXkY/oEdHPyI1Rz8aPUY/4zxHP3BURj9q/EY/5rJGP+5yRj+KD0g/
CHhHPyufRj8qWEY/is9HP5OeRz9onUY/q7dHP+NCST/q80c/rodHPy2ISD+dvUc/FPVGP6oo
Rz/46kg/KjNHP3NQSD/SFEg/n8NIP6xKSD/CBUk/MBVJPwmoRz8YxUg/ItdJP0zXST9dFEk/
tlFIP+/HSD8bYkk/OqxIP//cRz8RMUk/8W9IPwBySD/AwEk/ZUhJPwMWSj8rQ0g/cJhJPycM
Sj+Ph0k//JVJPwSCST8Tv0g/WqpJP/MGST8+r0g/veNJP4WnST9brkg/sEJJP8/aSD/dGEo/
RIBJP1IYSj9Orkk/Z25LP+yVST9iuUo/LoZJP9dwST/dUks/DYFJP0VWSj/jvUk/qdxKP4Z5
Sj+ouko/rRxKP2LLSj/BlEs/KVhKP58+Sj9yXUs/WDRKPxcBSz/LPk0/RJBKPyJxSz8h30o/
17FLP2OwSz9GTks/XuxKP7XTSj+d4Uo/SwNMP4N9Sz+lmEs/UKRKP8zfSz/p1Es/PDlLP/PL
Sj9hdks/</AssayYData></Step><Step><CommonData><SampleLocation>10</SampleLocation><SampleID>BG505 T332N SOSIP</SampleID><SampleGroup></SampleGroup><SampleInfo></SampleInfo><SampleRow>G</SampleRow><SamplePlate>1</SamplePlate><WellType>KSAMPLE</WellType><Concentration>-1</Concentration><ConcentrationUnits>µg/ml</ConcentrationUnits><MolarConcentration>7.81</MolarConcentration><MolarConcUnits>nM</MolarConcUnits><MolecularWeight>-1</MolecularWeight><Temperature>25</Temperature><StartTime>316608</StartTime><AssayTime>180</AssayTime></CommonData><FlowRate>600</FlowRate><StepType>ASSOC</StepType><StepName>Association</StepName><StepStatus>OK</StepStatus><ActualTime>180</ActualTime><CycleTime>0.2</CycleTime><AssayXData Points="900">O/9HQ24ySEOhZUhD1ZhIQwjMSEM7/0hDbjJJQ6FlSUPVmElDCMxJQzv/SUNuMkpDoWVKQ9WY
SkMIzEpDO/9KQ24yS0OhZUtD1ZhLQwjMS0M7/0tDbjJMQ6FlTEPVmExDCMxMQ/n+TENuMk1D
YGVNQ9WYTUMIzE1DO/9NQy0yTkOhZU5D1ZhOQwjMTkP5/k5DbjJPQ6FlT0OTmE9DCMxPQzv/
T0NuMlBDoWVQQ9WYUEMIzFBDO/9QQ24yUUNgZVFD1ZhRQwjMUUM7/1FDbjJSQ6FlUkPVmFJD
CMxSQ/n+UkNuMlNDoWVTQ9WYU0PGy1NDO/9TQ24yVEOhZVRD1ZhUQwjMVEM7/1RDbjJVQ6Fl
VUPVmFVDCMxVQ/n+VUNuMlZDYGVWQ5OYVkMIzFZDO/9WQ24yV0OhZVdDk5hXQwjMV0M7/1dD
LTJYQ6FlWEPVmFhDxstYQ/r+WENuMllDoWVZQ5OYWUMIzFlDO/9ZQy0yWkOhZVpD1ZhaQwjM
WkM7/1pDbjJbQ2BlW0OTmFtDCMxbQ/r+W0NuMlxDYGVcQ5OYXEMIzFxDO/9cQ24yXUNgZV1D
1ZhdQ8bLXUP6/l1DbjJeQ2BlXkPVmF5DCMxeQzv/XkNuMl9DoWVfQ9WYX0MIzF9DO/9fQy0y
YEOhZWBDk5hgQ8bLYEP6/mBDbjJhQ6FlYUPVmGFDxsthQzv/YUNuMmJDoWViQ9WYYkPGy2JD
O/9iQy0yY0OhZWNDk5hjQwjMY0M7/2NDLTJkQ6FlZEPVmGRDCMxkQ/r+ZEMtMmVDoWVlQ5OY
ZUPGy2VD+v5lQ24yZkNgZWZD1ZhmQ8bLZkP6/mZDbjJnQ6FlZ0OTmGdDCMxnQzv/Z0NuMmhD
omVoQ5OYaEMIzGhDO/9oQy0yaUOiZWlDk5hpQwjMaUP6/mlDLTJqQ2BlakPUmGpDxstqQ/r+
akNuMmtDYGVrQ5OYa0PGy2tDO/9rQ24ybEOiZWxDk5hsQwjMbEP6/mxDbjJtQ2BlbUMWmW1D
xsttQzv/bUNuMm5DomVuQ5OYbkPGy25D+v5uQy0yb0OiZW9D1JhvQwjMb0P6/m9DLTJwQ6Jl
cEPUmHBDCMxwQzv/cENuMnFDYGVxQ9SYcUMIzHFDO/9xQ24yckOiZXJD1JhyQ8bLckM7/3JD
bjJzQ2Blc0PUmHNDxstzQ/r+c0MtMnRDYGV0Q9SYdEMIzHRDO/90Q24ydUOiZXVDk5h1QwjM
dUM7/3VDbjJ2Q6JldkPUmHZDxst2Q/r+dkNuMndDYGV3Q5OYd0MIzHdD+v53Qy0yeENgZXhD
k5h4QwjMeEP6/nhDLTJ5Q2BleUOTmHlDCMx5Q/r+eUMtMnpDomV6Q5OYekMIzHpDO/96Q24y
e0OiZXtD1Jh7Q8bLe0M7/3tDLTJ8Q2BlfEOTmHxDCMx8Qzv/fENuMn1DYGV9Q5OYfUMIzH1D
+v59Q24yfkNgZX5D1Jh+QwjMfkP6/n5DLTJ/Q6Jlf0OTmH9DCMx/Q/r+f0MWGYBD0TKAQ2pM
gEPjZYBDfX+AQzeZgEOwsoBDasyAQwTmgEN9/4BDNxmBQ9EygUNKTIFD42WBQ55/gUM3mYFD
0bKBQ2rMgUME5oFDQQCCQxYZgkOwMoJDakyCQwRmgkPff4JDFpmCQ9GygkNKzIJDBOaCQ33/
gkMWGYND0TKDQ2pMg0PjZYNDnn+DQxaZg0PRsoNDSsyDQ+Plg0N9/4NDNxmEQzMzhENKTIRD
42WEQ75/hEMWmYRDsLKEQ2rMhEPj5YRDff+EQxYZhUOwMoVDakyFQ+NlhUOef4VDN5mFQ7Cy
hUNKzIVD4+WFQ33/hUMWGYZDsDKGQ2pMhkMEZoZDfX+GQzeZhkPRsoZDasyGQ+PlhkN9/4ZD
FhmHQ9Eyh0NqTIdDBGaHQ55/h0MWmYdDObSHQ0rMh0Pj5YdDff+HQzcZiEMzM4hDSkyIQwRm
iEN9f4hDFpmIQ7CyiENKzIhD4+WIQ57/iEM3GYlDsDKJQ0pMiUPjZYlDfX+JQxaZiUOwsolD
asyJQ+PliUN9/4lDFhmKQ9EyikNqTIpD42WKQ55/ikMWmYpD0bKKQ0rMikPj5YpDff+KQxYZ
i0PRMotDSkyLQ+Nli0Oef4tDFpmLQ7Cyi0NKzItD4+WLQxgEjEP8GYxD0TKMQ2pMjEPjZYxD
fX+MQzeZjEOwsoxDasyMQwTmjEN9/4xDFhmNQ7AyjUNKTI1DBGaNQ55/jUM3mY1DsLKNQ2rM
jUME5o1Dff+NQxYZjkOwMo5DSkyOQwRmjkN9f45DN5mOQ7CyjkNKzI5D4+WOQ57/jkM3GY9D
sDKPQ2pMj0PjZY9DfX+PQ2Sbj0Owso9DSsyPQwTmj0MgAJBDNxmQQ7AykENKTJBD42WQQ31/
kEMWmZBD0bKQQ2rMkEPj5ZBDff+QQxYZkUOwMpFDakyRQ+NlkUOef5FDFpmRQ7CykUNqzJFD
4+WRQ33/kUMWGZJDsDKSQ0pMkkPjZZJDnn+SQxaZkkOwspJDSsySQ+PlkkN9/5JDFhmTQ7Ay
k0NKTJNDBGaTQ55/k0M3mZNDsLKTQ0rMk0ME5pNDff+TQxYZlEOwMpRDSkyUQ41nlEN9f5RD
FpmUQ7CylENKzJRD4+WUQ33/lEMWGZVDsDKVQ0pMlUMEZpVDfX+VQzeZlUNatJVDasyVQ+Pl
lUN9/5VDFhmWQ7AylkNKTJZD42WWQ55/lkMWmZZD8rKWQ0rMlkPj5ZZDff+WQxYZl0OwMpdD
SkyXQwRml0N9f5dDFpmXQ7Cyl0NKzJdDBOaXQ57/l0MWGZhDsDKYQ0pMmEMEZphDfX+YQxaZ
mEPRsphDSsyYQ+PlmEN9/5hDFhmZQ7AymUNKTJlD42WZQ31/mUMWmZlDsLKZQ0rMmUPj5ZlD
ff+ZQxYZmkOwMppDSkyaQ+NlmkN9f5pDFpmaQ7CymkNKzJpD4+WaQ33/mkMWGZtD0TKbQ0pM
m0PjZZtDnn+bQxaZm0PRsptDSsybQ+nmm0N9/5tDFhmcQ9EynENqTJxD42WcQ31/nEM3mZxD
sLKcQ0rMnEPj5ZxDff+cQxYZnUOwMp1DSkydQ+NlnUOkgJ1DN5mdQ7CynUNqzJ1D4+WdQ33/
nUM3GZ5DsDKeQ0pMnkMEZp5DfX+eQxaZnkOwsp5DSsyeQ+PlnkN9/55DFhmfQ7Ayn0NqTJ9D
42WfQ31/n0MWmZ9D0bKfQ0rMn0Pj5Z9Dff+fQxYZoEOwMqBDSkygQ+NloEN9f6BDFpmgQ7Cy
oENKzKBD4+WgQ33/oEMWGaFDsDKhQ0pMoUPjZaFDnn+hQxaZoUPRsqFDasyhQwTmoUOe/6FD
FhmiQ7AyokNKTKJDBGaiQ31/okMWmaJDsLKiQ0rMokPj5aJDff+iQzcZo0PRMqNDSkyjQ+Nl
o0N9f6NDFpmjQ9Gyo0NKzKND4+WjQ33/o0M3GaRD0DKkQ2pMpEPjZaRDnn+kQzeZpEOwsqRD
SsykQwTmpEOe/6RDFhmlQ7AypUNKTKVDBGalQ3x/pUMWmaVDsLKlQ2rMpUPj5aVDnv+lQxYZ
pkPQMqZDrEymQ+NlpkN8f6ZDFpmmQ9CypkNqzKZDBOamQ3z/pkM3GadD0DKnQ2pMp0PjZadD
nn+nQzeZp0OwsqdDSsynQyTmp0Oe/6dDNxmoQ9AyqENKTKhDJGaoQ55/qEM3mahD0LKoQ2rM
qEME5qhDnv+oQzcZqUPQMqlDakypQwRmqUOef6lDN5mpQ9CyqUNqzKlDBOapQ57/qUM3GapD
0DKqQ4tMqkMEZqpDnn+qQzeZqkPQsqpDasyqQwTmqkOe/6pDNxmrQ9Ayq0NqTKtDBGarQ55/
q0M3matD0LKrQ2rMq0ME5qtDnv+rQzcZrEPQMqxDakysQwRmrEOef6xDN5msQ9CyrENqzKxD
BOasQ57/rEM3Ga1D0DKtQ2pMrUMEZq1Dnn+tQzeZrUPQsq1DasytQwTmrUOe/61DNxmuQ9Ay
rkNqTK5DBGauQ55/rkM3ma5DsLKuQ2rMrkME5q5Dnv+uQzcZr0PQMq9DSkyvQwRmr0Oef69D
N5mvQ9Cyr0NqzK9DBOavQ57/r0M3GbBD0DKwQ2pMsEMEZrBDnn+wQzeZsEPQsrBDasywQwTm
sEOe/7BDNxmxQ9AysUNqTLFDBGaxQ55/sUM3mbFD0LKxQ2rMsUPj5bFDnv+xQzcZskPQMrJD
akyyQwRmskOef7JDN5myQ7CyskNqzLJD4+WyQ57/skM3GbND0DKzQ2pMs0MEZrNDnn+zQzeZ
s0PQsrNDasyzQwTms0Oe/7NDNxm0Q9AytENqTLRDBGa0Q55/tEM3mbRD0LK0Q2rMtEME5rRD
nv+0QzcZtUOwMrVDSky1QwRmtUOef7VDN5m1Q7CytUNqzLVDBOa1Q57/tUMWGbZD0DK2Q2pM
tkMEZrZDnn+2QxaZtkPQsrZDasy2QwTmtkOe/7ZDNxm3Q7Ayt0NqTLdDBGa3Q55/t0M3mbdD
sLK3Q2rMt0Pj5bdDnv+3QzcZuEOwMrhDaky4QwRmuEOef7hDN5m4Q7CyuENqzLhD4+W4Q57/
uEMWGblD0DK5Q2pMuUPjZblDnn+5QzeZuUPQsrlDasy5QwTmuUOe/7lDFhm6Q9AyukNqTLpD
BGa6Q55/ukM3mbpD0LK6Q2rMukME5rpDpAC7QzcZu0PQMrtDaky7Q+Nlu0N8f7tDN5m7Q7Cy
u0NqzLtDBOa7Q3z/u0M3GbxD0DK8Q2pMvEMEZrxDnn+8QzeZvEPQsrxDasy8Q+PlvEN8/7xD
Nxm9Q7AyvUNqTL1DBGa9Q55/vUM3mb1DsLK9Q0rMvUME5r1D</AssayXData><AssayYData Points="900">xohKPx2zSj9Fw0g/Q8VFP9frRD9QxUQ/aedCP/sIQz97DUI/L/RAPwmFPz+Pz0A/Mdc/PxSx
Pj8PdkA/5n4/PwB3Pj9VST4/nDpAP27lPj/2Lj4/3Ro/P1P0PD+xqD4/GQ0+Py5wPj8oCD4/
A7U9PxSrPT+jaj4/7YI9P8l1PT+FfD4/xuk+PxD8Pj+UYD0/cY4+P6D9Pj/ZkT4/gi0+P9vK
Pj+Y3D4/Lug9P2jrPT8hEz8/Ads8P71UPj/zaD4/9sY+P39tPj+hdT8/gr0/P8RtPz9Cej4/
jZI+P1lFPz9+vD4/Q7g+P8nePj9EaD8/v84/P1GBPz8KNz8/B+w/P/MjPz8yPEA/qig/Pz4B
QD+5QD4/2AFAP89mQD88DUE/2BVAPxriPz/vfkE/rXc/PxXUPz+HhD8/LipBPyjyPz86wkA/
43VAP5U6QD/QQkA/lfg/PyROPz/x0kA/M95APwR+QT8jA0E/0utAPxgMQj82wUA/F5NAP6Xb
Qj+zsEA/awtBP6XMQD/uC0I/auNAP7p9QT9kdUI/Zw5CPxFeQT++MEE/g+9BP5xsQj8waEI/
iVtBP62yQj+IV0I/hVBDP7+CQz9etkI/qYlCPxiNQT8hHEI/wU9CP5nlQj+llUE/ZDxDP8t0
Qz8RKkM/C1dEP+rcQj+ZkUI//Y9DPzc8Qz9a6UE/ZhNDP8GtQz/zHkM/Uz1DPxePQz9b2kM/
zghEP4fZQz9Z70I/HHZDP4zGQz/ElkM/vANEP+asQz/yz0M/nMpDPw73Qj/x3kM/EyhEP+di
RD9znkQ/t4REPwmrQz9tD0Q/oGtDPydTRD+8tUQ/3TxDP+ALRT8uYkQ/bUREP6/7RD+sQUQ/
rKlEP/AbRT8pWUQ/2kZGP12DRT/1f0U/M1pFP0feQz9avEU/r31EPyCNRT+4jEU/xghEPy4m
RT9UI0U//yFFPyXgRD8B0EU/g35FP09ART/8n0Y/5WJEP1vMRD8u8UQ/HQ9GPyydRT9u3UY/
1slFP/eMRj/NHUY/KuRFPyY7Rj+LAUc/qv9GP/92RT/sHkY/q+hGP15bRj+dEUY/X/9FP2wR
Rj8VA0Y/JndFP1niRT8KsEY/1LJHP1SsRj/ZyUU/anpGP7eyRj+FCkY/vo1GPyT+RT/4T0Y/
nZNHP9NuRj+vZ0Y/8j1HPwKIRT8OJUc/td9GPzNcRj+5sUY/B6dHP6krRz9G+kY/UJZIPyv/
Rj8BbEg/E/5GP4tWRj+G/0Y/t99HPzunRz/ZCUc/V+xFP38DSD8au0c/ZNdGP4ITRz/EcEg/
L5hIPwjaSD9qYUk/qx5IP0eISD/7Okg/4N9IP0VJSD84t0c/XpFIP7OwRz8g7Eg/mhlJP8qY
SD/dUEg/ohRIP4CfRz/J9kc/uCFIP+qLRz9zwkk/SX1IP27cST9d50g/4J1IPwmhST/fYUg/
qnxIPz32SD9/Lkg/1hxJP45pST/bakk/TyxJP/9jST9vwUk/M1dJP8h6ST9yJ0o/QGlJP2Yc
ST8bFEk/lv9JPxbcSD8Up0o/i3VJP70nSj9Q8kk/pJhJP+GzST9OJko/JoRJPzRkST8hFUg/
3ytLPydVSj+u0kk/ScFJP5xbSj82r0k/m3tJP9wEST+ITko/4TlLP94rSj8wnEo/DCNLP1zO
Sj8JK0o/mYlKP893Sz/eS0k/T7lJP6y0Sj9MEEo/4cZKP2i7ST94Zko/q25LP0PaSj8nA0s/
shlKP0WjSj9NaUs/PupLP6L3Sj/6qEs/FmRJP+NjSz8sGUs/fqlKP9oNSj9iH0o/mMhKP5/0
Sj8Ttkk/VChLPzaPSj+kT0s/jytLP0kDSz+62ko/eCBLPxJDSz8xhUw/u/hKPxpUTD+j9Uo/
bZpLP5eMSz+xZEs/wWBKP5gHSz+5kUs/1tlLPxueSz9tGUs/EYxLP0OsSz9D40w/1HBLPxRr
Sz+tpEw/73hNP+FgTD/g6Es/qFZLP8NWSz/buEs/yS5MPyAQTD+sjks/NkNNP3ZsSz+wiU0/
UO9LP69PTT9gVUw/efFMP0xrTD9huUw/7HlNPzcPTT+AvEw/7lxNPwsvTD/C60w/hrRLP7RR
TD/dCUw/3MJLP4eUTD9x0kw/5cNLP/RuTD8XDE0/woBMP2rYTT/wDEw/mb9MPxAETT+yiU0/
okdNP2KfSz9dQk0/kKZMP+w6TT/E/U0/t3BMPxNRTj+k1kw/uI5MP35WTT9/100/dNVMPxwp
TD/H8kw/YERNPyprTD+9dE4/fQpOP3ZSTT+Akk0/jP5MP1aiTT87Kk0/9kxOP92rTj8J+00/
0UFNP1KMTT/wQE4/EhRNP6xdTT8HLE8/0m5OP4gETj8fzk4/jClOP368Tj9/DU4/rPNNP6fK
TT9KU04/hKhOP99KTj/e5U4/PLFOP/o9Tj8HkU4/jXVNPydjTj++hE4/rj9OPxIlTj8vpk4/
lTJOP8SbTj81F1A/S6lOP3nzTT/Du04/AJBPP6ghTj9rEU8/Yo5NPxlMTj8n8k0/1ilPP5Uu
Tz/lQ04/4mtOP9mWTj91/04/qL1NP8hsTz+KCE8/Kf1PP7XfTT9UGlA/iylPP4e5Tj9t2E4/
UEdOP8SiTz+bUU8/dClOP/tYTj/IJ04/w8hOP/pJTz8j5E4/XhhPP+l2Tz/kPU8/RhlPP57P
Tj+vTE8/1h5RP5QtTz/UVk8/AMxOP6aTTz+HyU8/epRPPz6ATz8NhU8/M8tPP0teTz8L6lA/
V1BPP6BkTz8y5E4/XlxRP95fTz8dcVA/Z55PP1PTTz9q7k4/WuBQP5YcUD9rV1A/ndJPP65w
UD8SG08/7HJPP+eyTz8PR08/1YFQP7MoUD9Ab08/89FPPzYLUD8J508/V4dQP9mhTz8tqU8/
TTFRPw6SUD+nG1A/cF1RP85HUD/s5FA/IsJQP2OyUD8ohVA/k+lPP+rSTz/ebFA/rfhQP1n1
UD/Wh1A/FV5PP35MUD/liFE/hplQP39xUT9k0VE/nOJRP8H0UD++N1A/vf9RPwZ3UT8dKVE/
urZRP+fvUD8Yb1A/VU5QP06+UT8wflE/68BRPw8nUD/EJFE/VTNQPzeWUD/5xVA/H+ZQP7bP
UT/KzFE/SYNSP8SsUj9RoVE/vU9QPzZQUT8T3FE/zkBRPy1/UD9z/1A/l9ZQPxrxUD92D1I/
TfVQP1mLUT+ON1I/hURSP514Uj/5/1A/O2FSPxmEUj/hR1I/cVhRP+26UT8ETVI/AYVSP2ZL
Uz/uvVE/FnpTP6x2Uj8pMlE/v5ZTPy0oUT+prFE/bqFSPzQKUz96MFM/XBdTPzvIVD8GMVI/
NgpRPxkPUz8XwFE/D0FTP7uVUj8Xx1E/sTVTPzBeUz8s8VE/JAVSPzj+Uj+XGFI/BH9SP8nm
Uj/SlFI/xi1TP9FVVD+H+FE/UCFUP3BBUz/6FlI/nIhSP7pvUj+zH1Q/JElTP/OoUT9/jVI/
kI1TP5MoUz8TqlI/TPNTPyx0Uz+EolM/ZJ9TPx6OUj97iFM/1PBSP4t0Uz9AIlM/CpBTP3j4
Uj/DXFQ/9ahUP6okVT+7GFM/n+xTPzBuVT8VNFI/7ldTP7/6Uj8zv1I/BotTP8yrUz9dRFM/
5x5UP3pVUz9dx1M/rcBTP7hYUz8pmlM/x2VUP/aAUz+ywFI/zrZSP4FtVD8JRVM/3+xSP341
VD8GaVQ/OK5TPw2GVD+0d1M/2wtUP476VD+HJ1Q/HZJTP9GcVD+RwlM/uTFUP/tCVD8VXVQ/
qYtUPyRwVD9Hh1U/Mu1TP+d7Uz967VQ/mkZTP7qKVD8gJFM/slJUP3pxVD/ly1U/qGdVP/BB
VD9umFU/JZhVPwGLVD/sjlU/SdpVP21sUz+T41Q/ootUP45rVD9mf1Q/qMdUP0z6Uz/uslM/
gKFUP2FRVD+fB1U/xwFUP6xAVD8hQFQ/8a9UP2pIVT/b9VQ/IZhVP1NIVT8h0VQ/kQFVPwUV
VD9Y5VQ/RQ9UPxvlVD+XK1U/E2lVP2LUVT9ot1M/DHlVP/qwUz9Ui1U/pghVP1wsVT/l0FQ/
iZxVPxA6VT+lNFY/4YJVP/DBVj9golQ/t3ZVP4TNVD9nPVU/9PBVP3a1VT8wC1U/8ntVP+qe
VT8IL1Y/n2BVP7YZVj8WE1Y/mC5VP3yQVj/gVFU/L3tVP95GVj9t9FU/enVVP8v1VT/TdVQ/
U1lVP1gDVj8uuVU/j75UP9VxVz8oElY/nj5WPy3TVj8lHlY/22lWP/BAVj8fRlY/eK5VP1fd
Vj/Af1c/IGdVP1oYVj8lH1c/fhBWP4y9Vj/JslY/D7lVP6NqVj+4zVU/xZ5VP0FzVj/YJFY/
MPZVPzzlVT94nlY/IHRWPzqaVT8u01U/KEhWPzVQVj//slc/EWdVPyvLVj8fuFU/xTFVP6li
Vj9s+FQ/61ZWP8P5VT9fH1Y//V9WP9r+VT/xglU/RcxWP95jVj9f1lY/zcxVP61yVj/qylU/
CDVYP8gBVz97SFc/btBXPwjuVT/tUlY/OJ5WP/AmVj+N1lY/LMhWPz/8VT/0fVU/fSlXPy3c
Vj+9y1Y/gohWPxJEVz/qDFY/719VPzG3Vj96SVc/fgJXP+3IVj/EQlY/LwtWP8cFVz9pHFY/
oP9XP5xXVj9XDlc/sbhWP/x/Vz/rGFc/G8ZWPwsPWD8UV1c/+kVYPzCeVz/wOlY/YJZXP3Oz
Vz+kS1g/jY5XP0NeVz9C71Y/DglXP6trVT9+0lc/fG9XP271Vz/IhFY/49BWPwgzVj/3GFY/
mLZYP6Q9WD+as1c/ZwJXP6DGWD+Vn1c/i7dXP5/oVz+aL1g/</AssayYData></Step><Step><CommonData><SampleLocation>1</SampleLocation><SampleID></SampleID><SampleGroup></SampleGroup><SampleInfo></SampleInfo><SampleRow>G</SampleRow><SamplePlate>1</SamplePlate><WellType>BUFFER</WellType><Concentration>-1</Concentration><ConcentrationUnits>µg/ml</ConcentrationUnits><MolarConcentration>-1</MolarConcentration><MolarConcUnits>nM</MolarConcUnits><MolecularWeight>-1</MolecularWeight><Temperature>25</Temperature><StartTime>505596</StartTime><AssayTime>180</AssayTime></CommonData><FlowRate>600</FlowRate><StepType>DISASSOC</StepType><StepName>Dissociation</StepName><StepStatus>OK</StepStatus><ActualTime>179.999</ActualTime><CycleTime>0.2</CycleTime><AssayXData Points="900">nv+9QzgZvkOwMr5DSky+Q+RlvkN9f75DF5m+Q7CyvkNKzL5DBOa+Q33/vkO7Gb9DsDK/Q0pM
v0PkZb9DfX+/QxeZv0Owsr9DSsy/Q+Tlv0N9/79DOBnAQ7AywENKTMBD5GXAQ31/wEMXmcBD
sLLAQy/NwEPk5cBDff/AQxcZwUOwMsFD7kzBQ+RlwUN9f8FDF5nBQ7CywUNKzMFD5OXBQ33/
wUMXGcJD0TLCQ1BNwkNYacJDfX/CQxeZwkPRssJDSszCQwTmwkOe/8JDFxnDQ7Ayw0NrTMND
BGbDQ31/w0MXmcNDsLLDQ0rMw0OU6MNDff/DQxcZxEPRMsRDSkzEQ+RlxEOef8RDF5nEQ7Cy
xENrzMRDBObEQ57/xEPiGsVDVDPFQ2tMxUMEZsVDfX/FQxeZxUPRssVDSszFQ+TlxUN9/8VD
FxnGQ7AyxkNKTMZD5GXGQ31/xkM4mcZD0bLGQ0rMxkNG5sZDnv/GQzgZx0PRMsdDSkzHQ2dm
x0N9f8dDOJnHQ7Cyx0NKzMdDBObHQ33/x0P8GchD0TLIQ2tMyEMEZshDnn/IQ7uZyEPRsshD
a8zIQwTmyEOe/8hDOBnJQ9EyyUOMTMlDJWbJQ55/yUM4mclD0bLJQ2vMyUME5slDnv/JQzgZ
ykPRMspDa0zKQwRmykOef8pDOJnKQ9GyykNrzMpDBObKQ57/ykM4GctD8jLLQ4xMy0MEZstD
nn/LQziZy0PRsstDa8zLQwTmy0Oe/8tDOBnMQ9EyzENrTMxDBGbMQ55/zEM4mcxD0bLMQ2vM
zEME5sxDv//MQzgZzUPRMs1Da0zNQwRmzUOef81DOJnNQ9GyzUNrzM1DBObNQ57/zUM4Gc5D
0TLOQ2tMzkMEZs5Dnn/OQziZzkPRss5Da8zOQwTmzkOe/85DOBnPQ9Eyz0NrTM9DBGbPQ0KA
z0M4mc9D0bLPQ2vMz0ME5s9Dff/PQzgZ0EPRMtBDa0zQQwRm0EOef9BDOJnQQ9Gy0ENrzNBD
BObQQ57/0EM4GdFD0TLRQ2tM0UMEZtFDnn/RQziZ0UPRstFDa8zRQwTm0UOe/9FDOBnSQ9Ey
0kNrTNJDBGbSQ55/0kM4mdJD0bLSQ2vM0kME5tJDnv/SQzgZ00PRMtNDSkzTQwRm00Oef9ND
OJnTQ9Gy00NrzNNDBObTQ57/00M4GdRD0TLUQ2tM1EMEZtRDnn/UQziZ1EPRstRDjMzUQwTm
1EOe/9RDOBnVQ7Ay1UNrTNVDBGbVQ31/1UM4mdVD0bLVQ2vM1UME5tVDnv/VQzgZ1kPRMtZD
a0zWQwRm1kOef9ZDOJnWQ9Gy1kNrzNZDBObWQ57/1kMXGddD0TLXQ2tM10MEZtdDnn/XQziZ
10PRstdDa8zXQwrn10Oe/9dDOBnYQ9Ey2ENrTNhDBGbYQ55/2EM4mdhD0bLYQ2vM2EPk5dhD
nv/YQ9wZ2UPRMtlDa0zZQwRm2UOef9lDOJnZQ9Gy2UNrzNlDBObZQ57/2UM4GdpD0TLaQ0pM
2kMEZtpDfX/aQziZ2kPRstpDL83aQ0bm2kOe/9pDOBnbQ7Ay20NrTNtDBGbbQ55/20M4mdtD
0bLbQ0rM20ME5ttDnv/bQzgZ3EPRMtxDa0zcQwRm3EOef9xDOJncQ9Gy3ENrzNxDBObcQ57/
3EM4Gd1D0TLdQ0pM3UPkZd1Dnn/dQxeZ3UPRst1Da8zdQwTm3UN9/91DOBneQ9Ey3kOsTN5D
eWneQ55/3kM4md5D0bLeQ2vM3kMl5t5Dff/eQzgZ30PRMt9Da0zfQwRm30Oef99DOJnfQ9Gy
30NrzN9DBObfQ57/30M4GeBD0TLgQ0pM4EPkZeBDnn/gQxeZ4EPRsuBDSszgQwTm4EOe/+BD
FxnhQ9Ey4UNrTOFD5GXhQ55/4UM4meFD0bLhQ2vM4UME5uFDff/hQxcZ4kMTM+JDa0ziQwRm
4kOef+JDF5niQzSz4kNrzOJD5OXiQ57/4kMXGeND0TLjQ81M40MEZuNDfX/jQziZ40PRsuND
a8zjQ+Tl40N9/+NDFxnkQ7Ay5ENrTORD5GXkQ+B/5EM4meRDsLLkQ2vM5EPk5eRDnv/kQxcZ
5UPRMuVDa0zlQwRm5UN9f+VDOJnlQ9Gy5UNrzOVDBOblQ57/5UMXGeZDNDPmQ0pM5kMEZuZD
nn/mQziZ5kPRsuZDa8zmQwTm5kN9/+ZDFxnnQ9Ey50NrTOdDBGbnQ31/50MXmedDsLLnQ2vM
50ME5udDff/nQzgZ6EPRMuhDa0zoQ+Rl6EOef+hDOJnoQ7Cy6ENrzOhDBOboQ57/6EM4GelD
0TLpQ0pM6UPkZelDnn/pQziZ6UOwsulDa8zpQ+Tl6UO//+lDuxnqQ7Ay6kNrTOpDBGbqQ55/
6kMXmepDsLLqQ0rM6kPk5epDnv/qQzgZ60PRMutDa0zrQ+Rl60N9f+tDOJnrQ9Gy60NrzOtD
BObrQ57/60MXGexD0TLsQ2tM7EMEZuxDnn/sQziZ7EPRsuxDSszsQ+Tl7EOe/+xDOBntQ7Ay
7UNrTO1D5GXtQ31/7UMXme1D0bLtQ0rM7UME5u1Dnv/tQzgZ7kPRMu5Da0zuQ2dm7kOef+5D
OJnuQ7Cy7kNrzO5DBObuQ33/7kMXGe9D0TLvQ0pM70MEZu9DfX/vQziZ70PRsu9Da8zvQwTm
70Oe/+9DOBnwQ7Ay8ENKTPBDBGbwQ55/8EMXmfBDsLLwQ0rM8EPk5fBDff/wQzgZ8UOwMvFD
a0zxQwRm8UN9f/FDF5nxQ9Gy8UNKzPFD5OXxQ57/8UM4GfJDsDLyQ0pM8kPkZfJDnn/yQxeZ
8kPRsvJDSszyQ+Tl8kOe//JDuxnzQ7Ay80NrTPND5GXzQ31/80MXmfND0bLzQ2vM80Pk5fND
ff/zQ1gZ9EOwMvRDSkz0Q+Rl9EOef/RDOJn0Q7Cy9ENKzPRD5OX0Q33/9EM4GfVD0TL1Q+5M
9UPkZfVDnn/1QziZ9UPRsvVDSsz1Q+Tl9UN9//VDOBn2Q7Ay9kNrTPZDBGb2Q55/9kMCm/ZD
0bL2Q2vM9kPk5fZDff/2QxcZ90OwMvdDSkz3Q+Rl90N9f/dDOJn3Q7Cy90NKzPdDBOb3Q33/
90MXGfhDsDL4Q0pM+EMEZvhDfX/4QziZ+EPRsvhDSsz4QwTm+EN9//hDOBn5Q9Ey+UNrTPlD
BGb5Q55/+UM4mflD0bL5Q0rM+UPk5flDff/5QxcZ+kOwMvpDSkz6Q+Rl+kOef/pDF5n6Q7Cy
+kNrzPpDBOb6Q33/+kNYGftD0TL7Q2tM+0PPZ/tDfX/7QxeZ+0OwsvtDSsz7Q0bm+0Oe//tD
OBn8Q7Ay/ENKTPxD5GX8Q55//EMXmfxDsLL8Q0rM/EPk5fxDff/8QzgZ/UOwMv1Da0z9QwRm
/UOef/1DF5n9Q9Gy/UNKzP1D5OX9Q57//UMXGf5D0TL+Q0pM/kPkZf5Dnn/+QxeZ/kPRsv5D
a8z+Q+Tl/kN9//5DOBn/Q9Ey/0NKTP9D5GX/Q31//0MXmf9D2LP/Q0rM/0ME5v9Dff//Q4wM
AERYGQBEJSYARPIyAES+PwBEjEwARGhZAEQlZgBE8nIARM9/AESMjABEaJkARDamAEQCswBE
vr8ARIzMAERY2QBENuYARPLyAETP/wBEjAwBRGgZAUQ2JgFEAjMBRL4/AUSMTAFEWFkBRCVm
AUTycgFEvn8BRIyMAUSJmQFEJaYBRPKyAUS+vwFEjMwBRGjZAUQ25gFE8vIBRL7/AUScDAJE
aBkCRCUmAkTyMgJE1UACRJxMAkRYWQJEJWYCRPJyAkTPfwJEjIwCRFiZAkQlpgJEArMCRL6/
AkSMzAJEaNkCRCXmAkTy8gJEvv8CRIwMA0RoGQNEJSYDRPIyA0S+PwNEjEwDRFhZA0Q2ZgNE
AnMDRL5/A0ScjANEWJkDRDamA0TysgNEvr8DRIzMA0RY2QNENuYDRPLyA0S+/wNEjAwERFgZ
BEQlJgRE8jIERL4/BESMTAREWFkERDZmBETycgREvn8ERIyMBERYmQRE2aYERPKyBES+vwRE
jMwERGjZBEQ25gRE8vIERL7/BESMDAVEWBkFRDYmBUQCMwVEzz8FRJxMBURYWQVEJWYFRPJy
BUTPfwVEjIwFRFiZBUQlpgVEArMFRL6/BUSMzAVEWNkFRDbmBUQC8wVEvv8FRKwMBkRYGQZE
JSYGRPIyBkTPPwZEjEwGRIlZBkQlZgZEAnMGRL5/BkSMjAZEWJkGRDamBkQCswZEvr8GRJzM
BkRY2QZENuYGRPLyBkS+/wZEjAwHRFgZB0QlJgdEEjMHRL4/B0SMTAdEaFkHRCVmB0TycgdE
vn8HRIyMB0RYmQdENqYHRAKzB0TPvwdEjMwHRFjZB0Ql5gdE8vIHRL7/B0ScDAhEaBkIRCUm
CETyMghEvj8IRIxMCERYWQhENmYIRPJyCES+fwhEjIwIRFiZCEQlpghEErMIRL6/CESMzAhE
WNkIRCXmCETy8ghEvv8IRIwMCURYGQlEJSYJROgzCUS+PwlEjEwJRFhZCUQlZglE8nIJRL5/
CUSMjAlEWJkJRCWmCUQSswlEvr8JRIzMCURY2QlEJeYJRPLyCUTP/wlEjAwKRGgZCkQlJgpE
AjMKRL4/CkSMTApEWFkKRCVmCkQScwpEvn8KRJyMCkRomQpENqYKRPKyCkS+vwpEjMwKRGjZ
CkQl5gpE8vIKROD/CkScDAtEWBkLRGYmC0QCMwtEzz8LRJxMC0RYWQtEJWYLRAJzC0TgfwtE
jIwLRG+aC0Q2pgtE8rILRM+/C0SMzAtEaNkLRCXmC0Ty8gtE</AssayXData><AssayYData Points="900">xppSP01DVD+E1VY/mzBZP79tWz9ha1w/ISldP8YGXz9mhV8/qpFgP0iFYD9jQmI/IXliP1JO
Yj91v2M/FCNlPzjJYz89UWQ/EqVlP/5wZT+KjGU/2f9lP+RyZT+RHmQ/HLllP7FgZz9puWU/
bVJmP7SOZj/nfGY//3JnP/PsZj8FwWY/BUBmP0SCZz/QJ2g/xRRmPx6VZj8poWY/QjVmP+yc
Zj8R92U/1EtmP5PhZz+3Umc/np1mP8uXZz+AvmY/afRmPxzrZj/yMWc/u7JlP0Q7Zj8npmY/
Q7lnP41bZz+fg2Y/xCBnPzynZz9eG2c/Zr1nP33rZj+UWmY/erJnP4EQZz+BrWY/LeVmP6M/
aD+A42Y/rvtmP+UAZj+0J2c/sWRnP34yZz/Mn2c/UXlmP3IBZz9pz2Y/Zh5mPwgkZz9yEmc/
8jRoP1tfZz8lgmc/PwRmP1pgZj/Cjmc/bBVoP6UHaD97ymc/dmJnP+73Zj/M82Y/17ZmP5Dh
ZT9yT2c/DDlmPyZzaD8TH2c/6ppmP8P7Zj9amWc/zJFoP23rZz/eG2g/+kRoP/MCZz+jbWc/
2D5nPxYjZz8ugWY/2nNoPy7UZj9+82Y/lsJmP+zaZT86Zmc//uZnP8laZz94P2c/o6NoP3gW
Zz/Bj2U/GGBmP/BPZj9UTmg/baBnP9ycZz8d42Y/OflnP0MOaD/iZmY/mXZnP1VqaD9P5GY/
ZVFnP+aQaD/R2GU/XTloPwXHZz9SJ2c/utlmPzipZz89g2c/X5VnPxTVZz/RP2g/DPFnP3Jx
aD+A3mY/hv1mP1k9Zz/Z/2Y/qr1nPy7AZj/WZmY/cdhmP0fvZj9HiGY/JRRoPzLNZz89SGg/
R7BnPzsLZz9lNGc/sC9nPzl0aD9edGc/3VhnP2DeZz+tbGc/hwBoP3TuZz85P2g/2DhnP1rk
ZT8vtmY/PvtnP1VDZz9Vnmc/i9hmP5/FZj+i3Gc/fndnP7A/Zz+402Y/svVnP2A4Zz+qZ2c/
08JmP4MgaT//D2g/VZZnP698Zz9aFmc/Ka9lP9OuZz8d62g/oqlnPyMRaD8IgWc/9clnP4KZ
Zz9lGWg/yPdlP1s9Zz9+r2Y/Xb9nPwocZz/nbWc/e4tnP2iBZz/7wWc/vghoPwhdZz8Wu2c/
OUxoP7n+Zz9KXGg/TNBnP4Y9Zz+4DGc/M/tnP+MaaD/+MGc/9TVnPyzUZT+dTGc/JBxoP4bY
Zz8imGY/0LJnPzdAZz87g2g/UHNoP/eUZz8LK2g/MypoP9lAaD8ZImg/a1RnP5CRZz9dxGc/
T19nP1QcaT/wP2c/cJZnP+i+aD+CLmY/WbtnP9LNaD9/62c/3RFnP8Z5aD+uBmg/jnZnP6o7
aD+INGg/QgFpP4jlZz/lR2g/2vlnP5pBaD8EVGg/45ZoPzvmaD8FwWc/eHVnP7BoaD/Qlmc/
VNhoPzzjaD9pQ2c/ELRmPxk5aD9KrWg/2L5nP+wTaT9BUmg/8/VnPwoYaD99MWg/hNpnP0M3
Zz/ZOmg/WnJoPwDJZz84NGg/0i1oP8EVaT8/72g/el9nP9uwaD82KWk/QshnPyRcaj9AV2c/
sydoP7u9aD8Ix2g/va9nPyuRZz9JSGg/cCtpP0vEaD9VP2k/u5ZoP3RjaD/1ZWg/9EFoP9qo
Zz9sUWk/i6ZnP74RaT9XeWg/WThnP3hgaD/7IWg/SM9oP2pzaT+YlGg/qs9nP7SmZz/+xmg/
UAppP6DXaD+ka2g/HWVnP9yCaD/JhWg/dVlpP6R8Zz8okGg/DsVoP+/eaD+9Q2g/ri9pPzXt
aT/kW2g/MMJoPyC8aD/zuWg/0GxpPzwCaT9gWWg/QaxoPz5YaT85T2g/XEhoP17HZz/trGg/
pCNpP9+MaD8Ngmk/j0BoPz1CaT/symg/3TtpPz/+aT8Je2k/ooNoP+aOaD+DZmg/0uxoP5MZ
aD+6zGk/UEVpP7u9aD8mYmg/1CBoP2+YaT93lmg/P2xpP9ENaj8YnWg/CzZoP98taD9VTGg/
4lBpP73ZaD/fL2k/nUNoP5dLaD+Mh2g/CixpP/RGaT/tTGk/VxlpP6GvaD8WTWk/TKNpP/lG
aj+0+Wg/x4VoP8RpaT+qX2k/j09qP0kIaT+R2Wg/TEJpPyymaT96vGg/ThppPyeZaD8HHGk/
745pPyhfaT9UVmg/eQFqPxyfaj9J82k/kCtqP1MmaT9uzGk/zZtoP46baT+UiGg/tL1pP1Nh
aD9gWWk/oLlqP1EuaT+Ip2o/KzNqP76AaD/+j2k/ZZ5oP2CcaT+mg2k/0BhpP9FWaT9dEGo/
NNRoP2Sraj9mNGo/Xd1pPywVaT+C8Wg/BqJqP40UaT+2A2o/qSpqPyQPaT8mFGk/6thpPzC6
aj9hnmk/F/RpPzkLaj+PLGk/g59oPxlVaj/6/Gk/16ppP8KJaT9N8mg/GUJqPyNWaD/Bo2k/
tPppPz48aj9/tmk/zTxqP7OUaj9r9Wk/HiBqP1nRaT+tjGo/HClpPz0zaT/8lWk/y6RpP7Yz
aj9pk2o/MA5qP+WQaj/jrmk/eMppP9h1aT8vpWk/bFFqPyRnaz9a+Go/T3dqP2J9aT+pN2s/
MMtqP2wlaj/Bnmo/3ZVqPzR4aj/uV2o/5bVpP2nkaT94/mo/mC1qP3zQaj/vp2k/CX1qP00B
az+sJms/1jBqPwTdaT/uKGk/VExqP6u6aj/gJGs/w3FqP3DAaj8L5Go/MrdqP/rfaT+FW2o/
2AJqP0bZaT86BWo/9V1qP946aj8GbWk/PEdqP4ctaz/gdWo/o1ZrP4/eaj9Po2k/QoNqP8e3
aT/z1mk/E5lpP90obD8Kzmo/K+ZqP22saz+Lgmo/8xdrP1w2az/NHWo/j4lqPy/taj+Tmmo/
BOxqP+3Kaj9yumo/w8JrP6ieaz+zy2o/LpBpP8qiaj8Xr2o/LJBqPzjtaj9YyGo/6qdrP6Pg
aj/8Bms/jylrP17laj9/FWs/II9rP4ltaj+3lGo/O71pP8dhaz9XB2s/B6ZqP6pzbD8+8mk/
WChrP6ISaz9JOGs/nsprP/Cyaj8792o/B2JrP7Zoaj9Psmo/0qRrP7Pfaz/MTWs/X31qPyNV
aj/nm2s/xb1qP0pMaz90G2s/q31rP6oTbD+dQms/DmZrP8Akaz9vWWo/WdtqPx/Taj/H0Wo/
/PJrP6dZaz/JbWs/R3BrP6igaj9HM2s/Y1FsP20Oaz+BoWs/HGFqP5NZaz+v7mo/yyprP1sA
aj+/OGw/QxVrP+d6bD/Yk2s/7FVrP2KOaz+fFWw/tuJrP3yLaz/Vn2s/x25rP3c/bD86PGs/
+0dsP6zJaj8Kdms/9aFrPz7Zaz/WAWw/rx5sP0Dpaz8N0Wo/dH5sP5kmaj9js2s/j1RrP0aD
aj9R92o/iABrPw6haz8csGw/jP5sP/hObD9eJWs/il5sP+aNaz/un2s/y+VrP6l/az+immw/
pa1sP926bD9nLG0/n/trP4o4bD8gxGs/iRhrPxjsaj88BWw/N5ZrP8p+az+qimw/h2VqP1Ag
aj/femw/ddprP60zbD9aD2w//eZsP1bGbD/c72w/pNJrP6d7bD/ON2w/cu5rP99HbD9qHmw/
iYtsP2Onaz8u9ms/TNBsP9GJbD+M3Ww/YRhtP6i3az+6tGs/ZfRsP2PNaz8Sp2s/+B9sP6xH
az+hsWw/NlBsP+VWbD8MrGo/mMlsP+JTaz/yiGw/xyFsPweBaz8zdGw/4vVrPxMobT8N52w/
l1VsPztqbD/OIGw/okhsP5L+bD+iZWs/91hsP9fwaz+qv2w/D9VrP6zTaz/bNG0/Y71rPzNm
az9ghGs/qHprPxbibT+TXmw/WapsP2xrbD+qtWw/MWVsP8+ibT+6hWs/8CRsP14ZbD8KUGw/
veJrP9pDbD+TjWw/7mtrPzybbD95v20/u+prP3XJbT9cbW0/gJJrP5LHbD/7pmw/0BNtP0bi
bD9ZW20/v7NsPwNIbD8L6Ws/+FtsP+dqbT8832w/+gNtP4dGbT8B7Gs/jMltPwMFbD+Rq2w/
CORtPyUqbD/eW2w/NgxsP+7TbD8S62s/z3ptP33XbD83mG0/SBttPx00bD+iqWw/OF9tP0FM
bD+b/Gs/NaFtP2Q1bT88Q20/NHFsP7ApbT+Sa20/8GFuPw92bD8H/mw/NjVtPxQ2bT8gD24/
gYVtPzLzbT+OlG0/069tP1LybD9+920/Ki5uPyMkbj/mGW0/xi9tPyRVbj+wrm0/ClBtP3Ix
bT+Vj2w/tTVtPxP+bT+nQG0/7b9sPy+ebT/2im0/QiltPySjbT+jkW0/qgNuPxg1bT+1+2s/
K9VsP7lsbD/u4Gw/lDptP90sbj+ISG0/lottP1pDbT8pBG0/JB9uP17wbD8lKm0/+zdtP1vm
bD+yq20/hDluP9CubT89Z24/A2JuP7+CbT+Tnm0/ce9sP9DHbj+jDm4/0httPxljbj9WDW4/
3YttPw57bT80sW0/8lFuP3u9bj/NT20/kvhtP3s0bj8QtG0/PSFtP2GHbT+qsGw/UrZtP4Xz
bT+5ZW0/hDFvPzJbbj+iOW4/sKltP7SHbj/SfG4/owtuPxhTbj+myG0/7PxsPxIkbj+Vd20/
swRtPyEIbj+ZQG8/7I5uP0RLbj/eCG0/CdVuP+3IbT9OgW0/kOttP5fsbT8IqW4/8ERtP9Nj
bj8lzmw/zXxtP9+qbj/Xhm0/PzBuP3yObj9VXW0/pwBvP93zbj+IB24/QxtuPzo3bT94lG4/
k7htP9U/bj/0YW0/MXluP30vbT9GoW0/ydZtP04Ebj9QyW4/</AssayYData></Step><Step><CommonData><SampleLocation>11</SampleLocation><SampleID></SampleID><SampleGroup></SampleGroup><SampleInfo></SampleInfo><SampleRow>G</SampleRow><SamplePlate>1</SamplePlate><WellType>REGENERATION</WellType><Concentration>-1</Concentration><ConcentrationUnits>µg/ml</ConcentrationUnits><MolarConcentration>-1</MolarConcentration><MolarConcUnits>nM</MolarConcUnits><MolecularWeight>-1</MolecularWeight><Temperature>25</Temperature><StartTime>694976</StartTime><AssayTime>5</AssayTime></CommonData><FlowRate>1000</FlowRate><StepType>KREGENERATION</StepType><StepName>Regeneration</StepName><StepStatus>OK</StepStatus><ActualTime>4.99999</ActualTime><CycleTime>0.2</CycleTime><AssayXData Points="25">v/8LRHsMDERZGQxEJSYMROIyDESvPwxEjEwMRFlZDEQVZgxEKXQMRK9/DER7jAxEWZkMRBWm
DETysgxEv78MRIzMDERZ2QxEJeYMROLyDES//wxEjAwNREgZDUQVJg1E8jINRA==</AssayXData><AssayYData Points="25">Hrc+wIIQUsDJP1zAWt1iwKDAZ8DQnmvAQghvwHMqcsDvh3TApfJ2wPb9eMDqt3rAv1Z8wNzS
fcA4kH/ASlyAwM76gMBwhYHAQf+BwByOgsASQIPAC6yDwIn9g8DJXITA1oOEwA==</AssayYData></Step><Step><CommonData><SampleLocation>12</SampleLocation><SampleID></SampleID><SampleGroup></SampleGroup><SampleInfo></SampleInfo><SampleRow>G</SampleRow><SamplePlate>1</SamplePlate><WellType>NEUTRALIZATION</WellType><Concentration>-1</Concentration><ConcentrationUnits>µg/ml</ConcentrationUnits><MolarConcentration>-1</MolarConcentration><MolarConcUnits>nM</MolarConcUnits><MolecularWeight>-1</MolecularWeight><Temperature>25</Temperature><StartTime>711392</StartTime><AssayTime>5</AssayTime></CommonData><FlowRate>1000</FlowRate><StepType>KREGENERATION</StepType><StepName>Regeneration</StepName><StepStatus>OK</StepStatus><ActualTime>4.99901</ActualTime><CycleTime>0.2</CycleTime><AssayXData Points="25">vz8NRHtMDURIWQ1EFWYNROJyDUSvfw1Ee4wNREiZDUQVpg1E4rINRL+/DUR7zA1ESNkNRBXm
DUTi8g1Ev/8NRHsMDkRIGQ5EJSYOROIyDkSvPw5Ee0wOREhZDkQVZg5E4nIORA==</AssayXData><AssayYData Points="25">pmFtvmOhUr4oIS++WMsPvkOw+L3Yj8q9CwKzvdehnL2tknS9UgdHvcyPL71KNBW9x4aovNGL
nrxVnK27VdD7u+DfhbqGK4w7XIB3PLCLbjxjxJ08UXS4PPwW3zwGcAo9S00KPQ==</AssayYData></Step><Step><CommonData><SampleLocation>11</SampleLocation><SampleID></SampleID><SampleGroup></SampleGroup><SampleInfo></SampleInfo><SampleRow>G</SampleRow><SamplePlate>1</SamplePlate><WellType>REGENERATION</WellType><Concentration>-1</Concentration><ConcentrationUnits>µg/ml</ConcentrationUnits><MolarConcentration>-1</MolarConcentration><MolarConcUnits>nM</MolarConcUnits><MolecularWeight>-1</MolecularWeight><Temperature>25</Temperature><StartTime>727464</StartTime><AssayTime>5</AssayTime></CommonData><FlowRate>1000</FlowRate><StepType>KREGENERATION</StepType><StepName>Regeneration</StepName><StepStatus>OK</StepStatus><ActualTime>4.99901</ActualTime><CycleTime>0.2</CycleTime><AssayXData Points="25">r38ORHyMDkQ4mQ5EBaYORNKyDkTxvw5Ea8wORDjZDkQF5g5E0vIORJ//DkRrDA9EOBkPRBUm
D0TiMg9Enz8PRGtMD0RJWQ9EBWYPRNJyD0Svfw9EfIwPRDiZD0QFpg9E0rIPRA==</AssayXData><AssayYData Points="25">gtJgwIU6cMAlbnfAzkN7wLr0fcBoEYDAtAuBwLbggcAEh4LAphmDwI23g8BbOYTAhsGEwJUd
hcDbiIXAh/uFwO44hsAkrobANweHwB1Uh8CGfYfAscyHwEITiMDtLIjAyFWIwA==</AssayYData></Step><Step><CommonData><SampleLocation>12</SampleLocation><SampleID></SampleID><SampleGroup></SampleGroup><SampleInfo></SampleInfo><SampleRow>G</SampleRow><SamplePlate>1</SamplePlate><WellType>NEUTRALIZATION</WellType><Concentration>-1</Concentration><ConcentrationUnits>µg/ml</ConcentrationUnits><MolarConcentration>-1</MolarConcentration><MolarConcUnits>nM</MolarConcUnits><MolecularWeight>-1</MolecularWeight><Temperature>25</Temperature><StartTime>743531</StartTime><AssayTime>5</AssayTime></CommonData><FlowRate>1000</FlowRate><StepType>KREGENERATION</StepType><StepName>Regeneration</StepName><StepStatus>OK</StepStatus><ActualTime>4.99999</ActualTime><CycleTime>0.2</CycleTime><AssayXData Points="25">n78PRFvMD0Qo2Q9E9eUPRMLyD0Sf/w9EWwwQRCgZEET1JRBEwjIQRI8/EERbTBBEKFkQRPVl
EETSchBEj38QRGyMEEQomRBE9aUQRMKyEESPvxBEW8wQRCjZEET15RBE0vIQRA==</AssayXData><AssayYData Points="25">BzNnvpM8Rb4Spim+AXkSvqkU8L10yM29a8ytvQD4i73OHGy9jBdKvcJ6Jr1N5wC9Rq7DvLms
qLxyuoG8ZZPPu3vHA7qOAQM7QvASPO+uHTwIOKI8TFHNPPU65DwXAPQ8MM4JPQ==</AssayYData></Step><Step><CommonData><SampleLocation>11</SampleLocation><SampleID></SampleID><SampleGroup></SampleGroup><SampleInfo></SampleInfo><SampleRow>G</SampleRow><SamplePlate>1</SamplePlate><WellType>REGENERATION</WellType><Concentration>-1</Concentration><ConcentrationUnits>µg/ml</ConcentrationUnits><MolarConcentration>-1</MolarConcentration><MolarConcUnits>nM</MolarConcUnits><MolecularWeight>-1</MolecularWeight><Temperature>25</Temperature><StartTime>759600</StartTime><AssayTime>5</AssayTime></CommonData><FlowRate>1000</FlowRate><StepType>KREGENERATION</StepType><StepName>Regeneration</StepName><StepStatus>OK</StepStatus><ActualTime>4.99901</ActualTime><CycleTime>0.2</CycleTime><AssayXData Points="25">n/8QRFsMEUQ5GRFE9SURRMIyEUSfPxFEW0wRRChZEUQFZhFEwnIRRI9/EURsjBFEKJkRRAWm
EUTSshFEj78RRFvMEUQo2RFEBeYRROPyEUSP/xFEWwwSRCgZEkQFJhJEwjISRA==</AssayXData><AssayYData Points="25">6ytjwLoccsAxbnnA/6N8wEpYf8B34YDAoc6BwN1/gsCKFoPAKYODwKAdhMDxwoTAQBuFwKln
hcB314XAVyCGwDR2hsCItYbA5BOHwFlOh8Doe4fAmaSHwCnth8A0T4jA50mIwA==</AssayYData></Step><Step><CommonData><SampleLocation>12</SampleLocation><SampleID></SampleID><SampleGroup></SampleGroup><SampleInfo></SampleInfo><SampleRow>G</SampleRow><SamplePlate>1</SamplePlate><WellType>NEUTRALIZATION</WellType><Concentration>-1</Concentration><ConcentrationUnits>µg/ml</ConcentrationUnits><MolarConcentration>-1</MolarConcentration><MolarConcUnits>nM</MolarConcUnits><MolecularWeight>-1</MolecularWeight><Temperature>25</Temperature><StartTime>775687</StartTime><AssayTime>5</AssayTime></CommonData><FlowRate>1000</FlowRate><StepType>KREGENERATION</StepType><StepName>Regeneration</StepName><StepStatus>OK</StepStatus><ActualTime>4.99999</ActualTime><CycleTime>0.2</CycleTime><AssayXData Points="25">jz8SRFxMEkQpWRJE9WUSRLJyEkSPfxJEXIwSRBiZEkT1pRJEsrISRI+/EkRLzBJErNkSROXl
EkTC8hJEj/8SREsME0QpGRNE9SUTRMIyE0R/PxNEXEwTRClZE0TlZRNEwnITRA==</AssayXData><AssayYData Points="25">sKpAvnH1Jb738we+Iv7NvRIvp73hUIG9nTdGvTl/C73uW++8D9CLvESdJ7vOCAw71AwrPJXc
djxzCLA8ghYNPaKKGD2kmS89EpU+PYCaQz29zlk90H5/PWlaiT2VBYs90P+PPQ==</AssayYData></Step><Step><CommonData><SampleLocation>1</SampleLocation><SampleID></SampleID><SampleGroup></SampleGroup><SampleInfo></SampleInfo><SampleRow>G</SampleRow><SamplePlate>1</SamplePlate><WellType>BUFFER</WellType><Concentration>-1</Concentration><ConcentrationUnits>µg/ml</ConcentrationUnits><MolarConcentration>-1</MolarConcentration><MolarConcUnits>nM</MolarConcUnits><MolecularWeight>-1</MolecularWeight><Temperature>25</Temperature><StartTime>790524</StartTime><AssayTime>30</AssayTime></CommonData><FlowRate>1000</FlowRate><StepType>BASELINE</StepType><StepName>Baseline</StepName><StepStatus>OK</StepStatus><ActualTime>29.999</ActualTime><CycleTime>0.2</CycleTime><AssayXData Points="150">j38TRFyME0QpmRNE9aUTRLKyE0SPvxNEXMwTRCnZE0Q35hNEsvITRH//E0RcDBREORkURPUl
FETCMhREfz8URFxMFEQpWRRE9WUURLJyFESmgBREXIwURCmZFETlpRREwrIURH+/FERLzBRE
KdkUROXlFETj8hREf/8URFwMFUQpGRVE5SUVRMIyFUR/PxVES0wVRBhZFUTlZRVEwnIVRH9/
FURLjBVEKZkVROWlFUTCshVEj78VRFzMFUQY2RVE9eUVRLLyFUR//xVESwwWRCkZFkT1JRZE
wjIWRI8/FkRLTBZEGFkWROVlFkTCchZEj38WRFyMFkQpmRZE9aUWRCSzFkR/vxZES8wWRCnZ
FkQM5xZEsvIWRI//FkRLDBdEGBkXRPUlF0TCMhdEfz8XREtMF0QpWRdE9WUXRLJyF0R/fxdE
rowXRBiZF0TlpRdEwrIXRI+/F0RczBdEGNkXRPXlF0TC8hdEj/8XREsMGEQYGRhE9SUYRLIy
GESPPxhES0wYRClZGET1ZRhEwnIYRI9/GERLjBhEKZkYRFimGESyshhEf78YRFzMGEQp2RhE
5eUYRMLyGESP/xhEXAwZRCkZGUTlJRlEwjIZRH8/GURiTRlEKVkZRPVlGUTCchlE4X8ZREuM
GUQYmRlE9aUZRLKyGUTAvxlES8wZRBjZGUTl5RlEwvIZRH//GURcDBpEKRkaROUlGkTCMhpE
jz8aRFxMGkQYWRpE9WUaRMJyGkSPfxpES4waRBiZGkT1pRpEwrIaRI+/GkRczBpEKdkaRPXl
GkSy8hpE</AssayXData><AssayYData Points="150">W3fzPQY59T0J6P89slkCPs/ZBz62EQo+EqMIPuIHCD5kNQo++nUMPvh9Dz6+ABI++m0UPj5b
FT6FhxU+UYMYPo7oGT5PcRw+fAMcPn9mID7TXR0+k8IcPnSHIz55rSI+8o4gPtgfIz4oHSs+
HE0kPp1LJz5FiyQ+ZqsqPhMYJz7gWSs+860vPrCPLD5fPi0+IqkvPui4Lj4jrDM+eVYzPo5o
ND63rzI+oYkzPlklNT5EAjg+GNM2PpuMOj4uJzk++ZE7PjJFPT4BmDo+l4w7PimLOz6QvT8+
KNk+Pq9VQT4s6D8+Ixs8PphoQz4AoUc+V4xCPhcuRD56IkQ+uM5FPrF5Rz797EU+SKZJPiRE
ST4dPUs+mWtJPg8uST4sn04+BthMPlbpTD6+Ako+DgJRPuTqVT7LGE8+y/1OPnK0UD5t0U8+
WedSPtg4Uz6/ClQ+ljNPPpYYVj5fMFc+8qtUPkImVT70TFM+zMhWPiUXVj4oZFo+lc5YPmOA
Wz6nDFk+dgxbPtkaWT49Xls+8oxdPpXfXT6mk1o+7K5aPh5KYD4iv14+JL5bPhe2XD7NI14+
AS9fPmOBZj65Y2Y+UBJfPpqcXz75PWQ+G2xjPnXkYz6ylWU+HPJfPrg2aD5+yGM+oI5oPk/W
aT5sNmY+kRxmPs7cZT6almk+EaNnPiQLZz4BY2o+Z7poPqY4Zz7KeGo+J65sPoMBcD5t3m0+
MOVpPtk4cz5RFm4+7BVvPvtwcD5mlG0+bxVuPhEicj6gKW8+lB50Pm6nbT5K5XA+wb5sPqcq
bD5T73I+</AssayYData></Step><Step><CommonData><SampleLocation>3</SampleLocation><SampleID>QA013 G0/Lmat</SampleID><SampleGroup></SampleGroup><SampleInfo></SampleInfo><SampleRow>G</SampleRow><SamplePlate>1</SamplePlate><WellType>KLOAD</WellType><Concentration>10</Concentration><ConcentrationUnits>µg/ml</ConcentrationUnits><MolarConcentration>-1</MolarConcentration><MolarConcUnits>nM</MolarConcUnits><MolecularWeight>-1</MolecularWeight><Temperature>25</Temperature><StartTime>826398</StartTime><AssayTime>80</AssayTime></CommonData><FlowRate>600</FlowRate><StepType>LOADING</StepType><StepName>Loading</StepName><StepStatus>OK</StepStatus><ActualTime>79.999</ActualTime><CycleTime>0.2</CycleTime><AssayXData Points="400">f/8aRDsMG0QZGRtE5SUbRLIyG0R/PxtETEwbRAhZG0TVZRtEsnIbRG9/G0Q7jBtEGZkbRNWl
G0SyshtEf78bRDvMG0QZ2RtE1eUbRKLyG0R//xtETAwcRBkZHETlJRxEsjIcRG8/HERMTBxE
GVkcROVlHESychxEb38cREyMHEQZmRxE5aUcRKKyHERvvxxETMwcRAjZHETl5RxEovIcRH//
HEQ7DB1EGRkdRNUlHUSyMh1Ebz8dRDtMHUQIWR1E5WUdRLJyHURvfx1EO4wdRAiZHUTlpR1E
orIdRG+/HUQ7zB1ECNkdRNXlHUSi8h1Ef/8dRH0MHkQZGR5E5SUeRKIyHkRvPx5ETEweRBlZ
HkTlZR5EsnIeRH9/HkRMjB5EGZkeRNWlHkSysh5Ef78eREzMHkQZ2R5E5eUeRLLyHkR//x5E
TAwfRAgZH0TlJR9EojIfRG8/H0Q7TB9ECFkfRNVlH0Sych9Ef38fREyMH0QZmR9E5aUfRLKy
H0Rvvx9ETMwfRBnZH0Tl5R9EsvIfRG//H0RMDCBECBkgRNUlIESiMiBEfz8gRExMIEQIWSBE
1WUgRKJyIER/fyBETIwgRBmZIETVpSBEsrIgRG+/IERMzCBEGdkgROXlIESy8iBEf/8gREwM
IUQZGSFE1SUhRKIyIUR/PyFEO0whRBlZIUTVZSFEonIhRG9/IUQ7jCFEGZkhROWlIUSysiFE
f78hREzMIUQI2SFE1eUhRLLyIUR//yFETAwiRAgZIkTlJSJEojIiRG8/IkRMTCJECFkiRNVl
IkSiciJEf38iREyMIkQImSJE5aUiRLKyIkRvvyJEO8wiRAjZIkTV5SJEsvIiRG//IkRMDCNE
CBkjRNUlI0SiMiNEbz8jRExMI0QIWSNE5WUjRKJyI0RvfyNETIwjRBmZI0TVpSNEorIjRG+/
I0RMzCNEGdkjRNXlI0Si8iNEb/8jRDsMJEQZGSRE5SUkRLIyJERvPyREO0wkRAhZJETVZSRE
snIkRH9/JERMjCREGZkkROWlJESisiREb78kREzMJEQI2SRE1eUkRKLyJETy/yREOwwlRAgZ
JUTVJSVEojIlRG8/JUQ7TCVEGVklROVlJUSiciVEf38lRDuMJUQImSVE1aUlRKKyJUR/vyVE
O8wlRBnZJUTV5SVEsvIlRH//JUQ7DCZEGRkmRNUlJkSyMiZEbz8mRExMJkQIWSZE1WUmRKJy
JkRvfyZEO4wmRBmZJkTlpSZEsrImRH+/JkRMzCZECNkmRNXlJkSy8iZEb/8mRDsMJ0QZGSdE
5SUnRKIyJ0RvPydEO0wnRAhZJ0TlZSdEonInRH9/J0RMjCdECJknROWlJ0SisidEb78nRDvM
J0QI2SdE1eUnRLLyJ0R//ydEOwwoRAgZKET2JShEojIoRH8/KEQ7TChECFkoRNVlKESicihE
b38oRDuMKEQImShE5aUoRKKyKEREwChEO8woRAjZKETV5ShEovIoRG//KERMDClECBkpRNUl
KUSiMilEbz8pRExMKUQIWSlE1WUpRLJyKUR/fylETIwpRAiZKUTVpSlEorIpRH+/KURMzClE
CNkpRNXlKUSi8ilEf/8pRDsMKkQZGSpE5SUqRLIyKkR/PypETEwqRAhZKkTlZSpEonIqRG9/
KkQ7jCpECJkqRNWlKkSisipEf78qRDvMKkQZ2SpEBuYqRLLyKkRv/ypEOwwrRBkZK0TVJStE
ojIrRG8/K0RMTCtECFkrROVlK0SicitEb38rREyMK0QImStE1aUrRKKyK0RvvytEO8wrRAjZ
K0TV5StEovIrRG//K0Q7DCxECBksROUlLETTMixEfz8sRDtMLEQIWSxE1WUsRKJyLERvfyxE
O4wsRAiZLETVpSxEsrIsRG+/LEQ7zCxECNksRNXlLESi8ixEb/8sRDsMLUQIGS1E1SUtRKIy
LURvPy1ETEwtRAhZLUTVZS1EsnItRG9/LUQ7jC1ECJktROWlLUSysi1Eb78tRDvMLUQI2S1E
5eUtRKLyLURv/y1EBg4uRAgZLkTVJS5EojIuRG8/LkQ7TC5EOVkuRNVlLkSici5Eb38uREyM
LkQImS5E1aUuRKKyLkRvvy5EO8wuRAjZLkTl5S5EovIuRA==</AssayXData><AssayYData Points="400">TLNaPnjoXD55PFQ+i91aPoOKXz52JmE+6x9oPsrYbT76snE+XGdwPkXZeT5nGX8+EUaBPmiJ
gz7pxIQ+yRiJPiAzjT5sMJA+cS6QPorelD6oE5c+QwiaPsQ3nj6J+p0+WVOiPskPpD6kx6k+
Ec+qPvFbrj7uWa8+o5OyPoL2tD7iVLc++265Pv/dvz4YisA+4APDPmjqxD4zmMg+15nMPnF5
0D42lM8+JavQPlHE1j74Stc+t7HbPjZ03D6AEOE+9ZriPs5S5j4K9ek+MSftPpt57D7gte8+
hNvyPsT09z65gfk+8J/7Pjfi/T59FgA/XFEBP4DjAj8wUQQ/z+8FPzOnBz8tNQg/7WIJP3gP
Cj80+Ao/4I0NP2lUDj/Q6A4/jEsRP4TXET/b1BM/lFgUPxLsFD8G6RU/6VQXP6d3GT+c0xk/
KjgbP/qmHD+qKxw/UVseP4B7IT82QyE/NU8jPwQiIz/GYiQ/Le4lP9wXJj/uOyg/PkYoP8tO
KT/kxyo/360sP7JpLj9E3y4/qEMxP33rMD/7aTE/wgszPxXHMz/lfjU/qWM2P30VOD9cXDg/
ooY5P9CmOT8zyjo/GYo8P5eLPD9Zkz0/S15AP66XQD/7aUI/rN9BPzoBQz84bEQ/xGlFP+Fv
Rj8L1kY/KkZIP2HuST9bJEo/ce9LPxDXTD8uVkw/jmFNP1RLUD97gFA/PcFQP365UD+wzVI/
wBNTP+WEUz8XfVQ/GydVPxOYVz/0Olc/wulYP1NoWD/Ke1o/g7NcP08JXD9qzFw/ZXhePwOz
Xj+7oV8/lnFgP/o5YD/TCGI/u19jP2b7Yz99ZGU/wZdkPzrYZT8x7WY/RbdnP1jZaD8Uq2k/
ET5qP2F2aj8uPGw/EXxsP/QkbD93uWw/pnxvP2Oubz+lxm8/yGVwP2IxcT+HanI/O5ZyPxdZ
dD/QGXU/g0F1P3lYdT/uiXY/6FV3P9jOeD83WHg/GPZ4P2nZeT8n7Xk/4KJ6P0oLez9rJHw/
GG59P8K3fT87TX8/ck1+P43Jfz9TaIA/SG+AP3McgT8w6YA/ZFOBPwhBgj9UzoE/PiaCPwiH
gj+VKYM/N6SDP5bLgz9v1IQ/R2GEP0gYhT8e8YQ/5faEPzcnhj+64YU/6ieGP5Hbhj8XEYc/
OK2GP982hz/yWoc/XlmHP88PiD+MK4g/tDeIP7UhiT8EkIk/yJOIP+xniT++i4k/thyKP55j
ij+1hIo/z0uLP0sAiz+rUos/BMCLPy2viz8yf4w/mwaNP8M2jT9CqIw/GUqNPwTxjT83oI0/
0LGNP5Yrjj82kY4/m9aOP2lVjz8MdY4/xnGPP97vjj/J548/kTGQP5n4jz+IuZA/J/OQP+Am
kT9tm5E/AT+SP5vhkT9ooZE/o7GSP6Bkkj90EZM/luOSPw/okj8735M/iSyTP0Wxkz9LSpQ/
qZyUP33Ekz8eV5Q/HpGVP4D1lD90eZU/BJ6VP4uglT9ImpU/l0WWPwKFlj8tlpY/H8KWPwju
lz+1Jpc/KhSXP5DJlz9DKZg/0l2YP/dymD84+pc/3HeYPxcSmT+e2Jg/zUyZP4R/mT9dOpk/
KuuZPy0/mj/hLpo/wC2aP8S5mj8ZVpo/oDebPzJNmj+3J5s/FcWbP6h/mz+2bps/XJybPzvQ
mz+SoJw/teicPwxCnD+Vr5w/CEudPzvtnD/SF50/JfecP58Knj+VhJ4/8RyeP4PqnT/aoZ4/
qwOfP5cBnz8C7Z4/nBqfP0+Znj9ePp8/nVqfPxQioD8SJ6A/2wSgP9gHoD9UdqA/8iSgP5/8
oD+FCaE/mp6hP99IoT/pPaE/xNygP4MFoj/aqqE/NSmiP9SFoj+fNaI/BQuiP7s+oj8feKM/
QwKjPwqvoj82RqM/y4SjP46Voz/k5KM/95WjP7chpD+au6M//pakP4aBpD+zhKQ/4pCkP9cw
pD9s6qQ/AgulP16ypT/UqKU/rk+mP5hbpT8EsaU/bNClPxcppj8lSqY/nKOmP8TYpj/QcKY/
JOymP8aUpj++bac/EMKnP0ESqD+Ndqc/yYGnP5bqpz+nBag/SAqoP6cRqT8MO6g/66CoPwke
qT8jz6g/Me6oPwPlqD/QEKk/AHKpP/mOqT/j7qk/ps2pPw==</AssayYData></Step><Step><CommonData><SampleLocation>1</SampleLocation><SampleID></SampleID><SampleGroup></SampleGroup><SampleInfo></SampleInfo><SampleRow>G</SampleRow><SamplePlate>1</SamplePlate><WellType>BUFFER</WellType><Concentration>-1</Concentration><ConcentrationUnits>µg/ml</ConcentrationUnits><MolarConcentration>-1</MolarConcentration><MolarConcUnits>nM</MolarConcUnits><MolecularWeight>-1</MolecularWeight><Temperature>25</Temperature><StartTime>912298</StartTime><AssayTime>30</AssayTime></CommonData><FlowRate>1000</FlowRate><StepType>BASELINE</StepType><StepName>Baseline</StepName><StepStatus>OK</StepStatus><ActualTime>30</ActualTime><CycleTime>0.2</CycleTime><AssayXData Points="150">b/8uRDwML0QJGS9E1SUvRKIyL0TRPy9EPEwvRAlZL0TVZS9EonIvRNF/L0Q8jC9ECZkvRNWl
L0Sisi9Eb78vRDzML0QJ2S9E1eUvRKLyL0Rv/y9EPAwwRAkZMESQJzBEojIwRG8/MEQ8TDBE
CVkwRNVlMESicjBEb38wRDyMMEQJmTBE1aUwRKKyMERvvzBEPMwwRAnZMETV5TBEovIwRG//
MEQ8DDFECRkxRPYlMUSiMjFEbz8xRCtMMUQJWTFExWUxRJJyMURvfzFEPIwxRAmZMUTFpTFE
krIxRG+/MUQ8zDFECdkxRNXlMUSi8jFEb/8xRDwMMkQJGTJE1SUyRKIyMkRvPzJEPEwyRAlZ
MkTVZTJEonIyRG9/MkQ8jDJECZkyRNWlMkSisjJEb78yRDzMMkQJ2TJE1eUyRKLyMkRv/zJE
KwwzRAkZM0TVJTNEojIzRF8/M0RMTDNECVkzRNVlM0SicjNEX38zRDyMM0QJmTNE1aUzRKKy
M0RvvzNEPMwzRAnZM0TV5TNEovIzRG//M0Q8DDRE+Bg0RNUlNESSMjREbz80RDxMNEQJWTRE
xWU0RKJyNERvfzREPIw0RAmZNETVpTREorI0RG+/NEQrzDRECdk0RMXlNESS8jREb/80RDwM
NUQJGTVE1SU1RKIyNURvPzVEPEw1RAlZNUTVZTVEs3I1RKB/NUQ8jDVECZk1RNWlNUSisjVE
X781RCvMNUQJ2TVExeU1RJLyNURv/zVEPAw2RAkZNkTVJTZEojI2RF8/NkQ8TDZECVk2RNVl
NkSicjZE</AssayXData><AssayYData Points="150">QI2vP37crz89+LA/9uKwP0HCsD8R8rA/yhSxP7tDsT9Gf7E/GZWxP0FGsT+F+LE/wbuxP8ce
sT8ef7E/IyKyPwGvsT8dX7E/5tqxPxEusj8DjLI/3A+yPw6Csj+p5bE/L7OxP8G8sT+5mLI/
aSqyP0Fhsj+6ZLI/G8uxPw6Tsj8udbI/Qy+yPy2Fsj/n2bI/BGKzPzqEsj+diLI/PlCzP0ag
sj9shbI/x8GyP7DAsj/hJbM/VtiyP65Msz/rAbM//7iyPzuasj+5p7I/rJOyP/Xosj9gXrM/
6smyPyYssz8NP7M/EI+yP/btsj8YuLM/uUqzPy1Gsz+yN7M/6EyzP/Nrsj/9o7M/fZuyPwF3
sz+uSrM/sGSzP19Rsz+ORrM/eduyPxjrsj+3X7M/eUmzPwFUsz/5H7M/y6GzP+FFsz+2VrM/
Dn6zP3hAtD+ah7M/cLuzP76Fsz8X9LI/mmuzP8XZsz/Ui7M/uy60P5FSsz//RLM/SGyzPwYZ
tD8wDrQ/Di6zP4s1sz9rHrQ/ElazPwQftD/rDbQ/4mSzP5Zlsz9h8bM/NIyzPxN2sz9brbM/
UbGzPyKZsz81CLM/2lW0PxK2sz9NNrQ/Ika0P3bxsz8kBLQ/sa+0P7rOsz+lrbM/X32zP8oa
tD9NcrQ/veizP4yYtD8c9rM/bEW0P1A5tD8NF7Q/TBe0PxYNtD+Xx7M/Qxe0P2zHtD8a+7M/
kpi0P6d3tD/9yrM/9BG0P4HZsz+1M7Q/xRq0P8GstD+idrQ/BoG0P9gptD9N4bQ/uny0P4Jh
tD/bO7Q/</AssayYData></Step><Step><CommonData><SampleLocation>10</SampleLocation><SampleID>BG505 T332N SOSIP</SampleID><SampleGroup></SampleGroup><SampleInfo></SampleInfo><SampleRow>G</SampleRow><SamplePlate>1</SamplePlate><WellType>KSAMPLE</WellType><Concentration>-1</Concentration><ConcentrationUnits>µg/ml</ConcentrationUnits><MolarConcentration>7.81</MolarConcentration><MolarConcUnits>nM</MolarConcUnits><MolecularWeight>-1</MolecularWeight><Temperature>25</Temperature><StartTime>951340</StartTime><AssayTime>180</AssayTime></CommonData><FlowRate>600</FlowRate><StepType>ASSOC</StepType><StepName>Association</StepName><StepStatus>OK</StepStatus><ActualTime>180</ActualTime><CycleTime>0.2</CycleTime><AssayXData Points="900">b382RDyMNkQJmTZE1aU2RKKyNkRvvzZEPMw2RAnZNkTV5TZEovI2RG//NkQ8DDdECRk3RNUl
N0SiMjdEbz83RDxMN0QJWTdE1WU3RIhzN0RvfzdEPIw3RAmZN0TVpTdEw7I3RG+/N0Q8zDdE
Cdk3RJrmN0Si8jdEb/83RDwMOEQJGThE1SU4RKIyOERvPzhEPEw4RPhYOETVZThEonI4RG9/
OEQ8jDhECZk4RNWlOESisjhEb784RDzMOEQJ2ThE1eU4RKLyOERv/zhEPAw5RAkZOUTVJTlE
ojI5RG8/OUQ8TDlECVk5RNVlOUSicjlEb385RDyMOUQJmTlE1aU5RKKyOURvvzlEPMw5RN7Z
OUTV5TlEovI5RG//OUQ8DDpECRk6RNUlOkSiMjpEbz86RH1MOkQJWTpE1WU6RKJyOkRvfzpE
PIw6RPiYOkTVpTpEorI6RG+/OkQ8zDpECdk6RNXlOkSi8jpEb/86RDwMO0QJGTtE1SU7RKIy
O0R/PztEPEw7RAlZO0TFZTtEonI7RG9/O0Q8jDtEW5k7RNWlO0SSsjtE4r87RDzMO0QJ2TtE
1eU7RKLyO0Rv/ztEPAw8RAkZPETVJTxEojI8RG8/PEQ8TDxECVk8RNVlPESicjxEb388RDyM
PEQJmTxExaU8RKKyPERvvzxEPMw8RAnZPERv5zxEovI8RG//PEQrDD1ECRk9RNUlPUSiMj1E
bz89RDxMPUQJWT1E1WU9RJJyPURvfz1EPIw9RAmZPUTVpT1EorI9RG+/PUQ8zD1ECdk9RObl
PUSi8j1Eb/89RDwMPkQJGT5E1SU+RKIyPkRvPz5EPEw+RPhYPkTVZT5EonI+RG9/PkQ8jD5E
CZk+RNWlPkSisj5Eb78+RDzMPkQJ2T5E1eU+RJLyPkRv/z5EPAw/RAkZP0TVJT9EojI/RG8/
P0QrTD9ECVk/RMVlP0Sicj9EX38/RDyMP0T4mD9E1aU/RJKyP0Rfvz9EPMw/RAnZP0TF5T9E
ovI/RG//P0Q8DEBECRlARAcmQESiMkBEbz9ARDxMQET4WEBExWVARKJyQERvf0BEPIxARPiY
QETVpUBEorJARG+/QEQ8zEBECdlARMXlQESi8kBEb/9ARDwMQUQJGUFE1SVBRKIyQURvP0FE
PExBRAlZQUTVZUFEknJBRG9/QUQ8jEFECZlBRNWlQUSiskFEb79BRDzMQUQJ2UFEPudBRGfz
QURv/0FEPAxCRPgYQkTFJUJEojJCRG8/QkQrTEJECVlCRMVlQkSSckJEX39CRDyMQkQJmUJE
1aVCRKKyQkRfv0JEPMxCRAnZQkTF5UJEs/JCRG//QkQrDENE+BhDRNUlQ0SSMkNEXz9DRDxM
Q0QJWUNE9mVDRJJyQ0Rvf0NEK4xDRAmZQ0TVpUNEorJDRF+/Q0Q8zENE+NhDRMXlQ0SS8kNE
b/9DRCsMREQJGURExSVERJIyRERvP0REK0xERAlZRETFZUREknJERG9/REQ8jERECZlERMWl
RESSskREb79ERDzMREQJ2URExeVERKLyRERv/0REPAxFRAkZRUTVJUVEkjJFRF8/RUQ8TEVE
CVlFRNVlRUSickVEb39FRCuMRUQJmUVExaVFRKKyRURfv0VEK8xFRAnZRUTV5UVEkvJFRG//
RUQrDEZECRlGRNUlRkSiMkZEbz9GRCtMRkQJWUZE1WVGRKJyRkSQf0ZEPIxGRAmZRkQnpkZE
orJGRG+/RkQ8zEZECdlGRMXlRkSS8kZEX/9GRDwMR0QJGUdExSVHRJIyR0RvP0dEK0xHRPhY
R0TVZUdEonJHRF9/R0QrjEdECZlHRNWlR0SSskdEX79HRDzMR0QJ2UdE1eVHRJLyR0Rf/0dE
KwxIRAkZSETFJUhEkjJIRF8/SEQ8TEhECVlIRNVlSESickhEb39IRCuMSET4mEhExaVIRJKy
SERfv0hEK8xIRAnZSETV5UhEovJIRF//SEQrDElECRlJRMUlSUSiMklEXz9JRCtMSUQJWUlE
xWVJRKJySURvf0lEK4xJRAmZSUTVpUlEkrJJRG+/SUQ8zElECdlJRNXlSUSi8klEX/9JRCsM
SkQJGUpE1SVKRJIySkRfP0pEK0xKRAlZSkTVZUpEonJKRF9/SkQrjEpECZlKRMWlSkSiskpE
X79KRDzMSkQJ2UpExeVKRKLySkRf/0pEPAxLRPgYS0TFJUtEkjJLRF8/S0Q8TEtE+FhLRMVl
S0SScktEb39LRDyMS0T4mEtE1aVLRJKyS0Rvv0tEK8xLRPjYS0TF5UtEovJLRF//S0Q8DExE
CRlMRMUlTESSMkxEbz9MRDxMTEQJWUxExWVMRKJyTERvf0xEPIxMRAmZTETVpUxEorJMRG+/
TEQrzExE+NhMRNXlTESi8kxEX/9MRCsMTUT4GE1EsCdNRKIyTURfP01EK0xNRAlZTUTVZU1E
knJNRG9/TUQ8jE1ECZlNRMWlTUSSsk1E4r9NRCvMTUQJ2U1E1eVNRKLyTURv/01EKwxORAkZ
TkTFJU5EkjJORF8/TkQrTE5E+FhORNVlTkSick5EX39ORDyMTkT4mE5ExaVORKKyTkRfv05E
K8xORAnZTkTV5U5EkvJORG//TkQrDE9ECRlPRMUlT0SSMk9EXz9PRDxMT0QJWU9E1WVPRKJy
T0Rff09EBo5PRPiYT0TVpU9EorJPRF+/T0Q8zE9E+NhPRMXlT0SS8k9EX/9PRDwMUET4GFBE
xSVQRKIyUERfP1BEK0xQRAlZUETFZVBEonJQRF9/UEQrjFBE+JhQRNWlUESSslBEb79QRCvM
UET42FBExeVQRJLyUERv/1BEKwxRRPgYUUTVJVFEojJRRF8/UUQ8TFFE+FhRRNVlUUSSclFE
X39RRDyMUUQJmVFExaVRRCWzUURfv1FEK8xRRAnZUUTV5VFEkvJRRF//UUQrDFJE+BhSRNUl
UkSSMlJEXz9SRCtMUkQJWVJExWVSRJJyUkRff1JEPIxSRPiYUkTFpVJEkrJSRF+/UkQrzFJE
+NhSRMXlUkSS8lJEX/9SRCsMU0T4GFNE1SVTRJIyU0RfP1NEK0xTRPhYU0TFZVNEonJTRF9/
U0Q8jFNECZlTRNWlU0SSslNEX79TRDzMU0QJ2VNExeVTRJLyU0Rv/1NEPAxURPgYVETFJVRE
ojJURF8/VEQrTFRE+FhURNVlVESSclREb39URCuMVET4mFRE1aVURJKyVERfv1REPMxURPjY
VETF5VREkvJURF//VEQrDFVE+BhVRMUlVUSSMlVEXz9VRDxMVUQJWVVEJ2ZVRJJyVURff1VE
K4xVRPiYVUTVpVVEkrJVRF+/VUQrzFVE+NhVRMXlVUSi8lVEX/9VRCsMVkT4GFZExSVWRKIy
VkR1QFZEK0xWRPhYVkTFZVZEknJWRF9/VkQ8jFZE+JhWRMWlVkSSslZEXr9WRDzMVkQI2VZE
xeVWRJLyVkRe/1ZEPAxXRPgYV0TFJVdEkjJXRF4/V0QsTFdE+FhXRMVlV0SicldEXn9XRCyM
V0QImVdExaVXRJKyV0Rev1dELMxXRPjYV0TF5VdEkvJXRF7/V0QsDFhE+BhYRNYlWESSMlhE
bz9YRCxMWET4WFhExWVYRJJyWERef1hEPIxYRPiYWETFpVhEorJYRF6/WEQszFhE+NhYRNbl
WESS8lhEXv9YRCwMWUT4GFlE1iVZRJIyWUReP1lEPExZRPhYWUTFZVlEknJZRF5/WUQsjFlE
+JhZRMWlWUSSsllEXr9ZREzMWUT42FlExeVZRJLyWURe/1lELAxaRPgYWkTFJVpEkjJaRG8/
WkQsTFpE+FhaRMVlWkSSclpEXn9aRDyMWkQImVpExaVaRJKyWkRev1pELMxaRBnZWkTF5VpE
kvJaRF7/WkQsDFtECBlbRMUlW0SSMltEXj9bRExMW0T4WFtE1mVbRJJyW0Rvf1tELIxbRPiY
W0TFpVtEorJbRF6/W0QszFtE+NhbRMXlW0SS8ltEXv9bRCwMXET4GFxE1iVcRJIyXEReP1xE
LExcRPhYXETWZVxEonJcRF5/XEQsjFxE+JhcRMWlXETDslxEXr9cRDzMXET42FxExeVcRJLy
XERv/1xEPAxdRAgZXUTWJV1EPDRdRF4/XUQ8TF1ECFldRMVlXUSScl1EXn9dRCyMXUT4mF1E
xaVdRJKyXURvv11ELMxdRPjYXUTW5V1EovJdRF7/XUQ8DF5ECBleROYlXkSiMl5EXj9eRDxM
XkT4WF5ExWVeRKJyXkRef15EPIxeRAiZXkTWpV5EorJeRG+/XkQ8zF5ECNleRNblXkSi8l5E
b/9eRDwMX0QIGV9E1iVfRKIyX0RvP19EPExfRAhZX0TWZV9EonJfRG9/X0Q8jF9ECJlfRNal
X0Sisl9Eb79fRDzMX0QI2V9E1uVfRKLyX0Rv/19EPAxgRAgZYETWJWBEojJgRG8/YEQ8TGBE
CFlgRNZlYESicmBEb39gRDyMYEQImWBE1qVgRKKyYERvv2BEPMxgRAjZYETW5WBEovJgRG//
YEQ8DGFECBlhRNYlYUSiMmFEbz9hRDxMYUQIWWFE1mVhRKJyYUQZgWFEPIxhRAiZYUTWpWFE
orJhRG+/YUQ8zGFECNlhRNblYUSi8mFEb/9hRDwMYkQIGWJE1iViRKIyYkRvP2JEPExiRAhZ
YkTWZWJEonJiRG9/YkQ8jGJECJliRMWlYkSismJEb79iRDzMYkQI2WJE1uViRKLyYkRv/2JE
LAxjRAgZY0TWJWNEojJjRG8/Y0Q8TGNECFljRNZlY0SicmNE</AssayXData><AssayYData Points="900">kMGzPwIUsz8s+bE/UMixP63bsD9x27A/TKWvP/bdrj+gJ68/wJWuPwlcrj/M160/PH6tP8UG
rj90W60/NxStP86MrT/p5qw/hNusP8QgrT9bwKw/4a+tP3TcrD/tPq0/CeesP5TqrD9PRK0/
3WmtP5elrD+l/qw/6iqtPyCbrD+spqw/xMqsP3hqrD9P8aw/d2asP9B2rT/DvKw/qYSsP6ip
rD/XW6w/KbytP+/PrD+8Vq0/6gutP+r4rD+InKw/joysP6eirD9GXa0/cTatP3nFrD8LK60/
hC+tPw4TrT/Aja0/7gWtP6SPrT+nP60/tQmtP6uyrD+QJK0/XTStP0TKrT8wWK0/7KGtP/Ma
rT/CrK0/sj6tP/DJrT9IDq4/S22tP5owrT9fDa0/O2etP3BhrT9zwK0/E1etP0iUrT9iV60/
cHWtP1MErj+8eq0/WzatP8GWrT/yPq4/6AeuP2NrrT/cYK4/RHCuP3TsrT/D0q0/dhSuP1rU
rT/m+60/aRSuP+/yrT+JJK4/Ms2tP7qUrj88Rq4/xoSuPynJrj/OTK4/mEquP2uerj9Ltq4/
U2yuP6mQrj9BhK4/2+WuP4vSrj/VYK4/QkeuPx/Krj+3Wq4/1POtP/wCrz9ux64/1uauPypv
rj/0q64/8NKuP5jhrT980a4/VyWvP0Knrj8Osq4/FLKuP0LIrj9gO64/OmWuP663rj+hzK4/
DcyuP0vPrj/Ra64/f8euP2T5rj/Kiq4/WBOvP5Lerj+1Hq8/cz2vP+jbrj/LzK4/xc+uP867
rz9ECa8/rXquP3WCrz+6aq8/HF6vP/wbrz8u7a4/ZSCvP/L5rj/JTa8/KrWvP2FVrz/wSK8/
wAewP5Ijrz89Uq8/X8KvP26xrz840a8/f1+vP3Ncrz/Fcq8/r86vP323rz8NUa8/Sh2wP+yO
rz8aZ68/83uvP0Mhrz/VOrA/srCvP2/orz+uua8/vVmwP8yYrz8Wna8/u0+vP1E5sD8P668/
psqvPxXWrz8pZ7A/q9yvP6tAsD/yALA/KWSvP/eerz/+OK8/YHCwP3Y+sD9HGrA/V0CwPyFo
sD/mUbA/3iewPwTosD/jdq8/WoWwPxf4rz/xp7A/MsOwP3I2sD9WO7A/nSGwP0gtsD9PKLA/
yyywP56bsD+YKLA/JlCwP1VpsD+ymrA/5ZqwP0qCsD/FWbA/R7ywP8aKsD/Id7A/P5iwPy5x
sD8po7A/ecCwP/0CsT+LIbA/AYywP8GrsD/gUbA/SeewPwigsD+Vv7A/BKSwPzuasD+RJbA/
IaywP0MtsT/OorA/7M+wP/nYsD+5IbE/pKCwPyTYsD+YCrE/NQ+wPzq/sD9yx7A/59GwP4f6
sD8iuLA/zzWxP3fysD+iuLA/puWwPziosD/xwbA/tvWwPxRAsT8pTrE/cSWxP5ZVsT8dLrE/
VQqxP/FRsT92M7E/wXKxP6S3sT9EprE/aSOxP2JJsT8RKrE/nfCwP2lqsT+rTLE//pexP5tb
sT9kOLE/jJexP0hGsT+vd7E/kcywP60HsT/MJrE//XWxP/uusT/qpbE/oH6xP1casT/av7E/
tWqxP7EjsT9m6LE/OHuxP0dasT/noLE/C5qxP3WrsT8QMbE/9HixP/8tsT8/6LE/T8GxP7QF
sj/YlLE/7TuxPxfRsT9DprA/cwGyP3Iwsj+AnbE/ovuxP3jQsT8En7E/mIGxP+4qsj/2brE/
2MexPzKksT+x17E/27axP6nbsT+o6LE/icyxP9w+sj/L6bE/mM2xPyYmsj/Hd7E/50GyP47Z
sT+iV7I/sySyP7mFsj+3NLI/60qxP2jwsT98iLI/ojyyP8DXsT+ugLE/sM+xP/T8sT8OA7I/
eVayP21gsj+HbrI/4KuyP2kAsj8a7rE/4j+yP7ydsj/M2bE/p4uyP+Cssj9OSrI/RNKxP5Zw
sj9ht7E/YUayP35psj/Wq7I/p0OyP2AGsj8DmrI/UrayP2y5sj814bI/JaKyP/I7sj8b8rI/
Yf2yP1oYsz9JrLI/kuCyP/nqsj/QHbI/xLyyP/QDsj+ZO7M/X5eyP7M4sj8CU7I/szKyP/iD
sj9umrI/vFSyPzKGsj94gbI/BxWzP1Udsz+AJrM/MX6zP4qVsz+Oa7I/mO+yP1kisz9E2rI/
WhyzP59msj8dC7M/nP+yPzudsj/FILM/qomyP52zsj/49LI/NO+yP2J8sj/kurI/36myP5Q/
sz839bI/mcmyP9p/sj9jPbM/bs2yP15rsj/r0bI/4iKzP3w2sz+s77I/gYWzP/Ptsj/ImbM/
8EmzP1aOsz90srI/KFKzP4dosz8HurM/YqizPw9bsz8WC7M/cq+zP6J6sz9ynbM/qBOzPwfw
sj//gbM/0/yyP+sRsz+0YLM/ybCzP2PXsj86+LI/k6SzP/sHsz/Lh7M/ldOzP9A0tD/tmbM/
s5WzP+Nxsz9RZrM/4O6zP5KTsz9vjbM/bK6zP4Tmsj/57rM/qmWzP5l/sz+oobM/L96zP+yd
sz90NLQ/UHW0P6kesz+hsrM/QNazPzLHsz/osLM/OK6zPwb7sz87J7Q/cj20P9Rzsz9vorM/
IJezP1yfsz+6OLM/B7uzP7yHsz/1q7M/AZuzP/ADtD8lvrM/R/izPyz4sz8vsLM/wDSzP+XS
sz9q47M/bPOzP0C1sz8zm7M/Dym0P119sz9OBLQ/vge0P/w5tD+YtrM/rcyzP+Kssz9/F7Q/
SrK0PzzGsz9IO7Q/cBa0P/lCtD/pgrQ/NWy0P5kitD/EHrQ/CBO0P6Y4tD9E/bM/zz20P7DN
sz/1G7Q/IAu0P6/Tsz8YMrQ/aQe0Px87tD81X7Q/Wwa0P4ojtD/PZLQ/uo6zP55gtD/1/rM/
iD20P9I3tD+OArQ/b3i0PwxAtD+S/bM/S+q0P7hYtD+Ek7Q/She0P+tGtT++d7Q/fHu0P+gH
tD9cQLQ/U2m0P87RtD9h+bQ/utG0PzpVtD/uy7Q/HoG0P/2ytD/GPLQ/c5a0P5tPtD8CrLQ/
Qda0P7OstD/zRbQ/yry0P7GztD9FXrU/yoO0Px+HtD9VprQ/Kw60P41htD+387M/PO20P/uh
tD+bdLQ/O1S0P29stD8YS7Q/lpG0P1m/tD8iXLQ/JnS1P/5ltD8O2bQ/Im21P48GtD8enrQ/
JVK1P0pstD8htbQ/KLC0P/p/tD9CvbQ/XtS0PxtYtD+Qk7Q/pt+0P5tQtD8Av7Q/EfC0PwQw
tT+duLQ//1a1P1fxtD9upLQ/ZeW0P59otD/rcLU/A0y1Pyn3tD9DI7U/g220P3qOtD/cRrU/
0Qi1P1SktD/Mn7Q/bAW1Pw71tD8gtLQ/Cu60P831tD/78bQ/V3q1P+TPtD94SLU/DvG0P2Uc
tT/+R7U/AVy1P7+CtD/BfbQ/Tjm1P7D6tD+54bU/NTO1P73itD+WUrU/bxi1P5zItD/X7rQ/
sYG1P7jCtD/bVrU/JFG1P91ktT9BYbU/lkW1Pxg9tT8GMLU/jYq0P4ZFtT8N5bQ/wNW0P1q2
tD8/HbU/liG1P50Btj/P2LU/uGG1P2ldtT9Sn7U/fKO1PybytT9LBLU/0ju1PxF/tT9torU/
sF21P2CDtT/nl7U/cSe1P3pKtT+LULU/9Yq1PyRutT9hV7U/N061P55dtT82wbU/WZ+0PwmC
tT9p27Q/54q1PwSytT9aHbY//EW1PzJbtT91ArU/8lW2P9o2tT9VsLU/nMC1P8nxtT+buLU/
IHe1P7w4tT+KcrU/QMC1P37WtT/7crU/HjS1PxeTtT/7S7Y/W/q1P/ZUtT+Sr7U/JdG1P5SE
tT9sFLU/J761P1fFtT96P7U/SUe1PzxFtj9pVLU/vqi1P/m/tD+5u7U/UOq1P9kDtj/JDrY/
5Sy1Pyhttj+/U7U/HGa1PxmytT8rVLU/BYm1P8JetT9HMrU/tz+2PyQLtj92p7U/RP61P9/r
tT/ytbU/fxy2PxO1tT9eHbY/Kl61P5ZRtj+80bU/E6q1P7bMtT+m+bU/MPG1P9Bwtj9yY7Y/
3cK1P3CPtj/qCbY/fhm2P6xrtj/dbLY/bu+1P7ZRtj/nI7Y/4Ym1P8hItj9IJbY/XRa2P1/6
tT8tX7Y/f2K2P1PJtT+s97U/X622PyiDtT9NH7Y/9te1P6LctT/kDLc/a0O2P1tbtj9XLLY/
vti1P7Zitj+Fi7Y/VXa2P7Qstj8yzLY/jvO1P9d5tj+cZbY/OV62P01Jtj/sKrY/NtK1PzAm
tj/SVrY/0dm2Py8mtj9drLY/T6G2P8F4tj8bp7Y//222P5eftj+ek7Y/2PC1PyOAtj8G5rY/
s7S2P7mYtj/9BLY/BdC2P+Zttj90LbY/zEa2PyNbtj/LZLY/GqK2P9R1tj/zkLY/PmC2P9mb
tj+wWrY/V8C2P2o8tj+B+rY/Un62Py8wtj8+gLY/gZW2PynAtj/sTrc/q2u2P1Awtj9Yi7Y/
hz22P5/Qtj8Ho7Y/3Fq2P6X/tj84d7Y/phe2PzGUtj8a+LY/8Aa3PzQztz99Bbc/Q+S2PyKh
tj+jf7Y/cTu3PxrOtj8KhrY/e3u2PxzMtj8crrY/xEu2Pxintj8aj7Y/UYq2PzBZtz/YAbc/
nMm2P9lotz9W6bY/i2e3P8THtj+6trY/sm+3P0j8tj/G6rY/UDC3P5hWtj/hO7Y/mse2P+qR
tj/9zrY/pK22P6wTtz9QL7c/iSC3P6PCtz/7prY/6HC3P9vDtj+MBLc/Ave2PyM6tz+Nabc/
TSC3P9qstj/Eo7Y/k622P87Vtj/tFbc/O8W2P2/Vtj/MNrc/</AssayYData></Step><Step><CommonData><SampleLocation>1</SampleLocation><SampleID></SampleID><SampleGroup></SampleGroup><SampleInfo></SampleInfo><SampleRow>G</SampleRow><SamplePlate>1</SamplePlate><WellType>BUFFER</WellType><Concentration>-1</Concentration><ConcentrationUnits>µg/ml</ConcentrationUnits><MolarConcentration>-1</MolarConcentration><MolarConcUnits>nM</MolarConcUnits><MolecularWeight>-1</MolecularWeight><Temperature>25</Temperature><StartTime>1140050</StartTime><AssayTime>180</AssayTime></CommonData><FlowRate>600</FlowRate><StepType>DISASSOC</StepType><StepName>Dissociation</StepName><StepStatus>OK</StepStatus><ActualTime>179.999</ActualTime><CycleTime>0.2</CycleTime><AssayXData Points="900">b39jRDyMY0T4mGNExaVjRKKyY0Rvv2NEK8xjRPjYY0TF5WNEkvJjRF//Y0QrDGRE+BhkRMUl
ZESSMmREVEBkRCtMZEQJWWRExWVkRJJyZERff2REK4xkRPiYZETFpWREkrJkRF+/ZEQrzGRE
CdlkRNXlZESS8mREX/9kRCsMZUT4GGVExSVlRJIyZURfP2VEK0xlRPhYZUTFZWVEknJlRG9/
ZUQrjGVE+JhlRNWlZUSismVEX79lRCvMZUT42GVExeVlRMPyZURf/2VEKwxmRAkZZkTFJWZE
ojJmRF8/ZkQrTGZE+FhmRMVlZkSicmZEX39mRCuMZkQ6mWZExaVmRKKyZkRfv2ZETMxmRPjY
ZkTF5WZEkvJmRF//ZkQ8DGdE+BhnRMUlZ0SSMmdEXz9nRCtMZ0T4WGdE1WVnRKJyZ0SQf2dE
K4xnRPiYZ0TFpWdEkrJnRKC/Z0QrzGdE+NhnRMXlZ0Si8mdEX/9nRDwMaET4GGhExSVoRJIy
aERfP2hEPExoRPhYaETFZWhEknJoRF9/aEQrjGhECZloRMWlaESismhEX79oRDzMaET42GhE
xeVoRJLyaEQ6AWlEPAxpRPgYaUTFJWlEojJpRG8/aUQrTGlE+FhpRMVlaUSScmlEX39pREyM
aUQJmWlEOKZpRJKyaURfv2lEK8xpRPjYaUTV5WlEkvJpRF//aUQrDGpE+BhqRMUlakSSMmpE
Xz9qRCtMakT4WGpExWVqRJJyakRff2pEK4xqRPiYakTFpWpEkrJqRF+/akQrzGpE+NhqRMXl
akSS8mpEX/9qRCsMa0T4GGtExSVrRJIya0RfP2tEPExrRAlZa0TFZWtEknJrRG9/a0QrjGtE
+JhrRMWla0SzsmtEX79rRG3Ma0QJ2WtE1eVrRKLya0Rf/2tEKwxsRPgYbETVJWxEojJsRF8/
bEQ8TGxECVlsRNVlbESScmxEb39sRCuMbEQJmWxE1aVsRJKybER1wGxEPMxsRAnZbETF5WxE
kvJsRG//bERMDG1E+BhtRNUlbUSiMm1EXz9tRCtMbUT4WG1E1WVtRJJybURvf21EK4xtRAmZ
bUTVpW1EorJtRG+/bUQrzG1ECdltRNXlbUSi8m1EX/9tRCsMbkQJGW5ExSVuRJIybkRvP25E
PExuRAlZbkTFZW5EonJuRF9/bkQ8jG5E+JhuRNWlbkSism5Eb79uRDzMbkT42G5E1eVuRKLy
bkRv/25EPAxvRBkZb0TVJW9EojJvRG8/b0Q8TG9ECVlvRNVlb0Sicm9EI4BvRDyMb0QJmW9E
1aVvRKKyb0Rvv29EPMxvRAnZb0TV5W9EPPRvRG//b0Q8DHBECRlwRNUlcESiMnBEbz9wRDxM
cEQJWXBE1WVwRKJycERvf3BEPIxwRAmZcETVpXBEorJwRG+/cEQ8zHBECdlwRNXlcESi8nBE
b/9wRDwMcUQJGXFE1SVxRKIycURvP3FEPExxRAlZcUTVZXFE03JxRG9/cUQ8jHFECZlxRNWl
cUSisnFEWsFxRDzMcUQJ2XFE1eVxRKLycUR//3FEPAxyRAkZckTVJXJEojJyRG8/ckQ8THJE
CVlyRMVlckSicnJEb39yRH2MckQJmXJE1aVyRKKyckRvv3JEPMxyRAnZckTV5XJEovJyRG//
ckQ8DHNECRlzRNUlc0SiMnNEbz9zRDxMc0QJWXNEF2ZzRKJyc0Rff3NEPIxzRAmZc0TVpXNE
orJzRG+/c0Q8zHNECdlzRNXlc0Si8nNEb/9zRDwMdEQJGXRE1SV0RKIydERvP3REPEx0RAlZ
dETVZXREonJ0RG9/dEQ8jHRECZl0RNWldESisnREb790RDzMdEQJ2XRE1eV0RKLydERv/3RE
PAx1RAkZdUTVJXVEojJ1RG8/dUQ8THVECVl1RNVldUSicnVEb391RDyMdUQJmXVExaV1RKKy
dURvv3VEPMx1RAnZdUTV5XVEovJ1RG//dUQ8DHZE+Bh2RNUldkSSMnZEbz92RDxMdkT4WHZE
xWV2RKJydkRff3ZEPIx2RAmZdkTVpXZEorJ2RCnBdkQ8zHZECdl2RMXldkSi8nZEb/92RDwM
d0QJGXdE1SV3RJIyd0RvP3dEPEx3RAlZd0TVZXdEonJ3RG9/d0Q8jHdECZl3RNWld0SisndE
b793RDzMd0QJ2XdE1eV3RKLyd0Rv/3dEPAx4RAkZeETVJXhEojJ4RG8/eEQ8THhECVl4RMVl
eESicnhEb394RDyMeET4mHhExaV4RKKyeERvv3hEPMx4RAnZeETV5XhEkvJ4RG//eEQ8DHlE
+Bh5RNUleUSiMnlEoD95RDxMeUT4WHlE1WV5RKJyeURvf3lEPIx5RPiYeUTVpXlEkrJ5RG+/
eUQrzHlECdl5RNXleUSi8nlEb/95RDwMekQJGXpE1SV6RNMyekRvP3pEPEx6RBlZekTVZXpE
onJ6RF9/ekQ8jHpECZl6RNWlekSzsnpEb796RDzMekQJ2XpE1eV6RKLyekRf/3pEPAx7RAkZ
e0TVJXtEJTN7RG8/e0Q8THtECVl7RNVle0SicntEb397RDyMe0QJmXtExaV7RKKye0Rvv3tE
PMx7RAnZe0TV5XtEovJ7RG//e0Q8DHxECRl8RNUlfESSMnxEXz98RCtMfEQJWXxE1WV8RKJy
fERff3xEPIx8RAmZfETFpXxEorJ8RG+/fEQ8zHxE+Nh8RNXlfESi8nxEb/98RDwMfUQJGX1E
1SV9RJIyfURvP31EK0x9RGtZfUTFZX1EonJ9RG9/fUQ8jH1ECZl9RMWlfUSisn1EX799RDzM
fUQJ2X1E1eV9RKLyfUSg/31Ejgx+RPgYfkTVJX5EojJ+RG8/fkQrTH5ECVl+RNVlfkRnc35E
X39+RDyMfkQJmX5ExaV+RKKyfkRfv35EPMx+RAnZfkTV5X5EkvJ+RG//fkQ8DH9EGRl/RNUl
f0SSMn9Efz9/RDxMf0QJWX9ExWV/RKJyf0Rvf39EPIx/RAmZf0TVpX9EkrJ/RG+/f0QrzH9E
Cdl/RNXlf0Si8n9Eb/9/RBYGgESEDIBE4hKAREkZgET5H4BEHiaARHwsgETrMoBESTmARLg/
gEQeRoBEhEyAROJSgERRWYBEr1+ARBZmgESdbIBE4nKARFF5gES4f4BEHoaARKWMgEQkk4BE
SZmARK+fgEQupoBEhKyARBSzgERRuYBEr7+ARB7GgER8zIBE4tKAREnZgES434BEHuaARHzs
gETi8oBEcvmARK//gEQeBoFEhAyBROsSgURRGYFErx+BRBYmgUR8LIFE4jKBREk5gUSvP4FE
HkaBRIRMgUTiUoFEUVmBRK9fgUQeZoFEfGyBROJygURReYFE8X+BRB6GgUR8jIFE4pKBREmZ
gUS4n4FELqaBRISsgUTrsoFEUbmBRK+/gUQexoFEfMyBROvSgURR2YFEuN+BRB7mgUSV7IFE
LPOBRFH5gUSv/4FEHgaCRIQMgkTrEoJEURmCRLgfgkQWJoJEfCyCROsygkRROYJErz+CRB5G
gkR8TIJE4lKCRElZgkTgX4JEFmaCRIRsgkTicoJEUXmCRK9/gkQWhoJEhIyCROuSgkRJmYJE
uJ+CRB6mgkR8rIJEn7OCRFG5gkS4v4JEFsaCRHzMgkTr0oJEUdmCRK/fgkQW5oJEhOyCROvy
gkTc+YJEuP+CRB4Gg0SEDINE4hKDREkZg0S4H4NEFiaDRIQsg0TiMoNESTmDRK8/g0QWRoNE
fEyDROtSg0RRWYNEr1+DRB5mg0SEbINE63KDREl5g0S4f4NEHoaDRISMg0TikoNEUZmDRLif
g0QepoNEfKyDROuyg0RJuYNEr7+DRB7Gg0R8zINE4tKDREnZg0Sv34NET+aDRHzsg0Ti8oNE
SfmDRMD/g0QWBoREjAyEROsShERRGYRErx+ERBYmhER8LIRE4jKEREk5hESvP4REFkaERHxM
hETiUoRESVmERLhfhEQWZoREhGyEROJyhERJeYREuH+ERBaGhESEjIRE4pKEREmZhESvn4RE
HqaERISshETisoRESbmERK+/hEQWxoREfMyEROLShERR2YREuN+ERB7mhER87IRE4vKERGL5
hES4/4REFgaFRHwMhUTrEoVEURmFRK8fhUQWJoVEfCyFROsyhURJOYVEwD+FRBZGhUSdTIVE
4lKFRElZhUSvX4VEFmaFRHxshUTrcoVEUXmFRLh/hUQWhoVEfIyFROKShURJmYVEuJ+FRB6m
hUR8rIVE4rKFRFG5hUS4v4VEHsaFRHzMhUTi0oVESdmFRK/fhUQW5oVEfOyFROvyhURJ+YVE
uP+FRB4GhkSEDIZE6xKGREkZhkSvH4ZEFiaGRJUshkTiMoZESTmGRK8/hkQWRoZEfEyGROtS
hkRJWYZEr1+GRCZmhkR8bIZE4nKGRGJ5hkSvf4ZEHoaGRHyMhkTikoZESZmGRK+fhkQWpoZE
fKyGROKyhkRJuYZEuL+GRBbGhkR8zIZE89KGREnZhkSv34ZEFuaGRHzshkTi8oZESfmGRK//
hkQWBodEhAyHRLgTh0RJGYdEuB+HRBYmh0R8LIdE4jKHRFE5h0SvP4dEFkaHRHxMh0TiUodE
UVmHRK9fh0QWZodEfGyHROtyh0RJeYdEr3+HRBaGh0R8jIdE4pKHRFGZh0Svn4dEFqaHRHys
h0TisodESbmHRK+/h0QWxodEfMyHROLSh0RJ2YdEr9+HRBbmh0R87IdE4vKHREn5h0Sv/4dE
FgaIRHwMiEQsE4hESRmIRK8fiEQWJohEfCyIROIyiERJOYhE</AssayXData><AssayYData Points="900">wUm1P4YVtj/+r7Y/bPK3P3H8uD/Zlrk/dyO6P0f1uj/jprs/0lK8P95ivD+fw7w/wAK9P9jm
vD8Vdb0/6Zq+P8m5vT/GuL0/1jG+PyoPvj+gkr4/PtC9P0dFvj+jXL4/VIi+P1h6vj8phL4/
Vhi+P1D7vj9ar74/6jq/P4ZPvz+JMr8/9GK/P0jhvj/VQ78/mrW+P62yvj/7ur4/TsK/P6s2
vz+2Bb8/hVi/PxDwvj9MgL8/2Ne+PwIGvz8Ztr4/Pbe+P+3svj8u474/j42+P2NHvz9qO78/
Ljq/Pxzsvj/P8r4/LZK/P5Mhvz9Kdr4/3N6+P0Uvvz/GY78/DES/P9k9vz/Iqr8/7Iy/P1vp
vj9DNL8/S4K/P7fxvj8shb8/HNS+P5aUvz8GF78/TlO/Pz1zvz/a9L4/dTO/P1Zdvz9arb8/
VHu/PyEDvz8JhL8/WES/P1msvz/QRr8//jW/P0u6vz+NUb8/GJS/PxLlvj9HXL8/w4+/P9R5
vz/fKr8/WDe/P/42vz90X78/uB+/P4OTvz8iOL8/szy/PzgQvz/cOr8/+T+/P+IAvz8vYr8/
1fO+PztTvz8wK78/tR2/P/ECvz+Y/b4/ePi+P+f1vz9+Fb8/cEW/Pxhavz/K/b4/mXq/PyOm
vj83R78/Q8G+P4P0vj9fib8/scq+PwzUvz+Pcr8/0W+/P8hevz/DsL4/bXm/P2pXvz8qWL8/
1hy/PzQ1vz++Lr8/WAG/P4zjvj+gXL8/b5+/P4javj/dVL8/Pv++P+gJvz8cLL8/By2/P8eq
vz/5Fb8/nQS/P6Wfvj+Vvb4/elq/P9A8vz+B8b4/JAy/P9FNvz8G6b4/u4a/P59qvz8zdL8/
zJ++P5VIvz8Kur4/wB2/Pwcjvz/NJr8/Fmq/P6gfvz/1db8/o7i/Py0xvz/YWL8/S2C/P4ae
vz8CIL8/gci/P0eGvz9zGr8/+KC/P6OEvz/7574/lDS/P2BTvz/VFb8/gbe/P/U5vz8OHb8/
J6e+P53Dvz9jjb8/xWK/PztRvz8/bL8/Gfq/P6E+vz/1c78/122/P4lDvz+O274/19q+Pwb/
vj+GXb8/HkG/P/L0vj8ZUL8/OXa/P+E9vz8RXr8/zfa+P94Lvz/K9r4/fGi/P2gtvz98Qr8/
/5K/P3Scvz/PmL8/Bj6/PyaUvz/8dL8/50O/P8Upvz9Bar8/yGa/PzRcvz9xWr8/vh2/P2pq
vz+odL8/m/O+P5umvz/sPr8/xne/P0Wgvz+PJL8/ctS+P0Jjvz8lk78/KkW/P/1dvz95/L4/
Mvu/Pwb4vj+Cjr8/UOi/P/avvz/ebb8/XrG/P6Covz8npb8/HavAP/Klvz/Upb8/J2e/P8eH
vz9d/b8/hCC/P8whvz83478/3z+/P2YFvz9IMb8/j+q/P1Xyvz8lzb8/60y/P+YSvz9A/b4/
QFK/Pyehvz8aR78/twrAP0IZvz8jU78/Ik+/P/nlvz/Pq78/hje/P+PJvz9Wc78/hni/P6RN
vz+H1L4/qOm/P3dQvz9i4r8/Mou/P8tmvz94fL8/enu/P6/Kvz9ojL8/tZW/P/IfwD8Rwb8/
Gru/P0i+vz+ds8A/U6W/P0xfvz9v878/q6S/P7vLvz+2SL8/diTAP/HEvz+cn78/q/i/P06M
wD/dS78/AZW/PzAMwD9seL8/sxjAPxiOvz9ESr8/svS/PwBnvz++3L8/RJy/P/Ofvz/qvL8/
uUm/P1aZvz/dccA/ZoK/P0J6vz8pU78//se/P1P3vz8ljr8/3EzAP0fAvz8I4L8/MbrAP6LB
vz944L8/LAPAPwEswD/zJ8A/U+C/P/e0vz/Vc8A/mJa/P6xMwD/E9r8/UPO/P6iUvz80t78/
mS/AP7M2wD8uDcA/Asu/P8G0vz+CSr8/wWa/PzLhvz8qEcA/59W/P6FlwD+g5b8/6vm/P5bZ
vz8h7r8/oWa/PyCbvz/GCcA/cB7AP4WDwD/EF8A/t7e/P2rhvz9abL8/GK+/PymVvz+4OMA/
1Ny/P0EWwD8XqL8/4EHAP+qdvz/Ov78/xNi/P/AHwD/+TcA/l07AP/KZvz983b8/ckjAP9YJ
wD8sQMA/WrS/P9m5wD8wZ8A/VpvAPy/Tvz+IX8A/jnjAP8oMwD+iEcA/UZG/P+FbwD94yb8/
hp2/P7zjvz9WvL8/lpy/P/dUwD8vS8A/taLAP4FFwD9xrL8/44W/P7zSvz+n/8A/Tg3AP9Tw
vz8vYsA/vbHAP7YbwT9NNcA/t/m/P8V9wD+fJMA/x1nAPwkxwD9iXMA/bWTAP+kfwD/rocA/
rGnAP267vz9Ry8A/VULAP30ewD+lVMA/cEjAP4BtwD+iQcA/F07APxU0wD/Q5r8/IyPAP9Vh
wD+b7b8/4tK/P7S4wD+8hsA/JjTAP1gwwT8drcA/HkXAP5IuwD/p9L8/RjLAPzU1wD9g3MA/
cKLAP8Z3wD8vTsA/YkTAP2hawD+JRcA/2ZfAP06DwD9mV8A/JJ/AP/0CwT9qVMA/8eK/P+cl
wD8hdsA/t4XAP2l1wD9gccA/zca/PxO6wD9UEMA/QkvAP8q9wD+ExcA/jrvAPyJrwD97S8A/
px7AP3sdwT+khMA/QVXAPxriwD/18cA/ZxvAP+qewD+AEsA/S6vAP9MXwD/Ie8A/AyrAP1GQ
wD9QNsA/iXHAP/eUwD/ZncA/JEXAP8c4wD/lbsA/sJfAP7kEwD++BsE/YirAP1C4wD9cf8A/
IcPAP9u+wD9aSsA/WZTAP7wqwD+XPMA/ocjAP2nfwD8KZ8A/PLHAP+q0wD9XtcA/pXrAPwU6
wT8yA8E/3IHAPxHRwD8VycA/uuTAP6wNwT86N8E/ccrAPzOmwD+5WMA/pkTAP76BwD+VpsA/
+2bAP/OqwD+RAME/9fPAP9SiwD+9jcA/YHbAP0gRwT8wDME/oJjAP+WQwD/kecA/emDAP4N+
wD/VZsA/I5vAPyegwD/wncA/mcfAPwb5wD+BZ8E/jxTBPxSWwD/55cA/NMPAP3b+vz/tmsA/
1grBP0rrwD/+vcA/l03BP1CwwD/h6MA/FULAP5juwD+Jt8A/XJnAP145wT/1h8A/VlzAP2A3
wD8918A/jYPAP9blwD+p6MA/7r/AP5WkwD/FtsA/w7LBP9WywD/WdMA/n9fAP6x2wD+s18A/
36zAP6/EwT+M+sA/N0zAPz8mwT/QwMA/iHnAP+1LwT/Q2sA/c/fAP7cFwT8LiMA/0KvAP0sk
wT9eOsE/ecfAP/EFwT9d7cA/+t7AP/HRwD/3DcI/ETjBP12jwD8TyMA/VGvAP6JOwT/0C8E/
OiHBP7ntwD8djcE/7eLAP5oGwT8lksA/xGrBP0NkwT9jLME/2GPBP6F/wD/6xsA//uTAP1ID
wT8jEME/jp3AP2oVwT+xrcA/7JnBP+HpwD8M2cA/QMDAP/k3wT+00sA/EifBP/yuwD/CH8E/
XWbBP084wT/SisE/+QvBP/vDwD8e1sA/mBXBP2Y2wD+c5sA/s2/BP2I8wT9vgsE/LWzBP3XU
wD9cMcE/myjBP0ttwT8dwcE/KvPAP4HHwD+fDME/CBPBP2nMwD8mKsE/JXLBP0FHwT8RdsE/
/FjBP2fLwD9IG8E/XqzBP+rxwD8Oa8E/NJ7BP0lvwT/fdcE/tq7BPziHwT87msE/LvTBPy2A
wT9xBcA/CoHBP1SQwT8tXsE/+W/BPxnWwD+pF8E/GUPBPy8KwT8ek8E/EhzBP8ynwD+OM8E/
IEfBP7FTwT9GW8E/jtbBP8FgwT9cOsE/HRHBP8u0wD8vg8E/0pbBPy1SwT+0MsE/EaHBP/m3
wT8QBcE/wAPBP4j8wD8lIMI/UsfBP1hvwT8jU8E/nfnAPxVJwT9td8E/LQvBPw5mwT845cE/
HCjBP6Z0wD+hQME/+4zBP1gJwT+9lsE/crPBPwqUwT9+t8E/ZfbBP21owT99qcE/sqDBP7rC
wT9JecE/N4bBP7RZwT8UVME/c27BPwnDwT9g4cE/w7jBP5W0wT8HecE/eu7BP1R1wT/fKcE/
XDLBP5v8wT/WZcE/s77BPyecwT82i8E/mIHBP5C+wT9C2sE/GeLBP+JawT9S8cE/oIbBPz5n
wT/SVsE/YqnBP+KWwT+jGsE/Q/zBP9tdwT91lsE/WlvBP2v8wT/qfME/0PLBPyHIwT9CeME/
jVvBP2XiwT9SPcE/HdHBPy1ywT8+0ME/FbPBP5SIwT9x9sE/BDLCP1z9wT8oasE/gTzBP/SI
wT/h3sE/A7jBP4NuwT8zsME/9LPBP6i2wT+kYMI//cvBP8g8wT9vQ8E/NMDBP7nWwT/m6ME/
kVDBP56kwT/0ncE/l2zBPwuqwT972ME/2N/BP/DJwT9D+cE/hyPCP5Epwj+ol8E/4cjBP9Ul
wT/SiME/oADCP1XzwT/rpcE/07XBP/iNwT+eW8I/hVbBP8aKwT8NRcI/5SLCP0DwwT+G78E/
rIPBP3hrwT9Ll8E/Ik3BP87CwT9w5ME/qRLCP+HiwT+yTME/DrzBP+wQwj9z7ME/gFjBP9Wp
wT+O5cE/aEfCP3Zpwj8hSsE/v8LBPyKKwT91ssE/0wfCP6RFwj+u4sE/9QjCP0tMwj9kAMI/
MTbCPyVMwj+z7ME/7w7CP6kCwj91t8E/OPjBP1OSwj9jt8I/rbzBP/7hwT8aW8I/2AXCP0xK
wj88XMI/QyPCPwPQwT/bLcI/sA/CPyrSwT9R8ME/Li3CP8sCwj8AOMI/Dn3BPx9bwj/sYMI/
uNTCPxFAwj98zcI/uOrBP/M5wj9uL8I/nZ7BP1/UwT90IMI/</AssayYData></Step><Step><CommonData><SampleLocation>11</SampleLocation><SampleID></SampleID><SampleGroup></SampleGroup><SampleInfo></SampleInfo><SampleRow>G</SampleRow><SamplePlate>1</SamplePlate><WellType>REGENERATION</WellType><Concentration>-1</Concentration><ConcentrationUnits>µg/ml</ConcentrationUnits><MolarConcentration>-1</MolarConcentration><MolarConcUnits>nM</MolarConcUnits><MolecularWeight>-1</MolecularWeight><Temperature>25</Temperature><StartTime>1329224</StartTime><AssayTime>5</AssayTime></CommonData><FlowRate>1000</FlowRate><StepType>KREGENERATION</StepType><StepName>Regeneration</StepName><StepStatus>OK</StepStatus><ActualTime>5.00005</ActualTime><CycleTime>0.2</CycleTime><AssayXData Points="25">rz+IRBVGiER8TIhE4lKIRElZiESvX4hEDWaIRHxsiETicohEQHmIRK9/iEQVhohEfIyIRNqS
iERJmYhEr5+IRA2miER8rIhE4rKIREm5iESvv4hEDcaIRHTMiETi0ohESdmIRA==</AssayXData><AssayYData Points="25">PdQswHDbQMD4t0rAfONQwIqCVcCTl1nAdABdwC/fX8DhDGLApCNkwCZLZsAWDmjApsNpwEcp
a8CHTGzA271twCPxbsAjLXDAcepwwAkecsCq4HLAcMJzwMJFdMDavHTAKph1wA==</AssayYData></Step><Step><CommonData><SampleLocation>12</SampleLocation><SampleID></SampleID><SampleGroup></SampleGroup><SampleInfo></SampleInfo><SampleRow>G</SampleRow><SamplePlate>1</SamplePlate><WellType>NEUTRALIZATION</WellType><Concentration>-1</Concentration><ConcentrationUnits>µg/ml</ConcentrationUnits><MolarConcentration>-1</MolarConcentration><MolarConcUnits>nM</MolarConcUnits><MolecularWeight>-1</MolecularWeight><Temperature>25</Temperature><StartTime>1345453</StartTime><AssayTime>5</AssayTime></CommonData><FlowRate>1000</FlowRate><StepType>KREGENERATION</StepType><StepName>Regeneration</StepName><StepStatus>OK</StepStatus><ActualTime>5.00005</ActualTime><CycleTime>0.2</CycleTime><AssayXData Points="25">r9+IRBXmiER87IhE4vKIREn5iESv/4hEFQaJRHwMiUTaEolESRmJRK8fiUQNJolEfCyJRNoy
iURAOYlErz+JRA1GiUR8TIlE4lKJRElZiUSlYIlEDWaJRHxsiUTacolESXmJRA==</AssayXData><AssayYData Points="25">JfCxPQ2C6z04fh4+eII0PnmYTD4FFF8+MJNuPsUXez4KFYY+HFCKPmEMjj7nKJI+zCOYPgLb
mT45RJ4+FdugPlqBoj5iOKk+6hupPoyAqT4RTK8+rHmzPiubsj70/7I+pxq0Pg==</AssayYData></Step><Step><CommonData><SampleLocation>11</SampleLocation><SampleID></SampleID><SampleGroup></SampleGroup><SampleInfo></SampleInfo><SampleRow>G</SampleRow><SamplePlate>1</SamplePlate><WellType>REGENERATION</WellType><Concentration>-1</Concentration><ConcentrationUnits>µg/ml</ConcentrationUnits><MolarConcentration>-1</MolarConcentration><MolarConcUnits>nM</MolarConcUnits><MolecularWeight>-1</MolecularWeight><Temperature>25</Temperature><StartTime>1361533</StartTime><AssayTime>5</AssayTime></CommonData><FlowRate>1000</FlowRate><StepType>KREGENERATION</StepType><StepName>Regeneration</StepName><StepStatus>OK</StepStatus><ActualTime>5.00005</ActualTime><CycleTime>0.2</CycleTime><AssayXData Points="25">r3+JRBWGiUR8jIlE2pKJREmZiUSvn4lEFaaJRHysiUTisolEQLmJRK+/iUQVxolEdMyJROLS
iURJ2YlEp9+JRBXmiUR87IlE4vKJRED5iUSv/4lEDQaKRHQMikTaEopESRmKRA==</AssayXData><AssayYData Points="25">fjtPwDFtXcBx7mPA7vNnwMFtasBZn2zAl3tuwCvvb8CCU3HAHXdywLujc8D5TXTAMXp1wGVX
dsAjanfAiq93wNBdeMDbvHjABqB5wN33ecCfyHrAJDR7wBR3e8DNEnzAZhh8wA==</AssayYData></Step><Step><CommonData><SampleLocation>12</SampleLocation><SampleID></SampleID><SampleGroup></SampleGroup><SampleInfo></SampleInfo><SampleRow>G</SampleRow><SamplePlate>1</SamplePlate><WellType>NEUTRALIZATION</WellType><Concentration>-1</Concentration><ConcentrationUnits>µg/ml</ConcentrationUnits><MolarConcentration>-1</MolarConcentration><MolarConcUnits>nM</MolarConcUnits><MolecularWeight>-1</MolecularWeight><Temperature>25</Temperature><StartTime>1377781</StartTime><AssayTime>5</AssayTime></CommonData><FlowRate>1000</FlowRate><StepType>KREGENERATION</StepType><StepName>Regeneration</StepName><StepStatus>OK</StepStatus><ActualTime>5.00005</ActualTime><CycleTime>0.2</CycleTime><AssayXData Points="25">rx+KRBUmikR0LIpE4jKKREk5ikSnP4pEFUaKRHRMikTiUopEQFmKRK9fikQVZopEdGyKROJy
ikRJeYpEr3+KRBWGikR8jIpE4pKKREmZikSvn4pEDaaKRHysikTisopESbmKRA==</AssayXData><AssayYData Points="25">AKK6PYU6/T2SCSE+Fpo3Prz4ST5zKmc+KQJtPl83eT6kg4Y+qoCJPrnJkD63TJE+fL+YPuUg
mz5XcZs+bnSfPtC7oT53hqY+HPioPrK/rT5Dq6w+OYqtPn4Csj7M9rM+jL20Pg==</AssayYData></Step><Step><CommonData><SampleLocation>11</SampleLocation><SampleID></SampleID><SampleGroup></SampleGroup><SampleInfo></SampleInfo><SampleRow>G</SampleRow><SamplePlate>1</SamplePlate><WellType>REGENERATION</WellType><Concentration>-1</Concentration><ConcentrationUnits>µg/ml</ConcentrationUnits><MolarConcentration>-1</MolarConcentration><MolarConcUnits>nM</MolarConcUnits><MolecularWeight>-1</MolecularWeight><Temperature>25</Temperature><StartTime>1393872</StartTime><AssayTime>5</AssayTime></CommonData><FlowRate>1000</FlowRate><StepType>KREGENERATION</StepType><StepName>Regeneration</StepName><StepStatus>OK</StepStatus><ActualTime>5.00005</ActualTime><CycleTime>0.2</CycleTime><AssayXData Points="25">r7+KRA3GikR0zIpE2tKKREnZikSn34pEDeaKRHTsikTi8opEQPmKRKf/ikQNBotEdAyLRNoS
i0RAGYtEpx+LRA0mi0R0LItE4jKLREA5i0S3P4tEDUaLRHRMi0TaUotESVmLRA==</AssayXData><AssayYData Points="25">o9BSwKbyX8A4n2XAqGVpwEXxa8Cp0m3ANZJvwPCscMDsMnLAnEZzwEU6dMAHLXXA8M91wNll
dsBoLHfAi+V3wDxleMCD/XjALJ55wOk6esAlvHrAi8J6wHsee8A4jnvAcw58wA==</AssayYData></Step><Step><CommonData><SampleLocation>12</SampleLocation><SampleID></SampleID><SampleGroup></SampleGroup><SampleInfo></SampleInfo><SampleRow>G</SampleRow><SamplePlate>1</SamplePlate><WellType>NEUTRALIZATION</WellType><Concentration>-1</Concentration><ConcentrationUnits>µg/ml</ConcentrationUnits><MolarConcentration>-1</MolarConcentration><MolarConcUnits>nM</MolarConcUnits><MolecularWeight>-1</MolecularWeight><Temperature>25</Temperature><StartTime>1409986</StartTime><AssayTime>5</AssayTime></CommonData><FlowRate>1000</FlowRate><StepType>KREGENERATION</StepType><StepName>Regeneration</StepName><StepStatus>OK</StepStatus><ActualTime>4.99895</ActualTime><CycleTime>0.2</CycleTime><AssayXData Points="25">r1+LRA1mi0R0bItEPHOLREl5i0Snf4tEFYaLRHSMi0TakotEQJmLRKefi0QNpotEdKyLRNqy
i0RAuYtEp7+LRBXGi0R8zItE2tKLREDZi0Sv34tEDeaLRHTsi0Ta8otEQPmLRA==</AssayXData><AssayYData Points="25">oigGPjXvHT4kNUA+gDZePj5AcD5fmIA+I9OHPsJHkD6GXJY+VreZPncaoj6HqqM+9VKoPvW7
rD6gL60+MiGzPmX9tD5prrc+TBi7PiCauz7UWr8+FIvBPnPXwj7XkMU+7k/FPg==</AssayYData></Step><Step><CommonData><SampleLocation>1</SampleLocation><SampleID></SampleID><SampleGroup></SampleGroup><SampleInfo></SampleInfo><SampleRow>G</SampleRow><SamplePlate>1</SamplePlate><WellType>BUFFER</WellType><Concentration>-1</Concentration><ConcentrationUnits>µg/ml</ConcentrationUnits><MolarConcentration>-1</MolarConcentration><MolarConcUnits>nM</MolarConcUnits><MolecularWeight>-1</MolecularWeight><Temperature>25</Temperature><StartTime>1424702</StartTime><AssayTime>30</AssayTime></CommonData><FlowRate>1000</FlowRate><StepType>BASELINE</StepType><StepName>Baseline</StepName><StepStatus>OK</StepStatus><ActualTime>30</ActualTime><CycleTime>0.2</CycleTime><AssayXData Points="150">pv+LRAwGjERzDIxE2RKMRDcZjESmH4xEBCaMRHMsjETZMoxEQDmMRKY/jEQERoxEa0yMRNlS
jERAWYxEnl+MRARmjERrbIxE0XKMRDd5jESef4xEBIaMRGuMjETZkoxEQJmMRKafjEQMpoxE
a6yMRNGyjERAuYxEpr+MRATGjERrzIxE2dKMREDZjESm34xEBOaMRHPsjETR8oxEN/mMRKb/
jEQMBo1EawyNRNkSjUQ3GY1Enh+NRAQmjURzLI1E0TKNRDc5jUSeP41EDEaNRHNMjUTZUo1E
QFmNRJ5fjUQMZo1Ec2yNRNFyjURAeY1Enn+NRASGjURrjI1E2ZKNRECZjUSmn41EDKaNRGus
jUTRso1EQLmNRKa/jUQExo1Ec8yNRNHSjURA2Y1Ent+NRAzmjURz7I1E2fKNRDf5jUSe/41E
DAaORHMMjkTREo5ENxmORJ4fjkQMJo5EayyORNEyjkQ3OY5Enj+ORARGjkRrTI5E0VKORDdZ
jkSeX45EDGaORHNsjkTRco5EQHmORKZ/jkQMho5Ea4yORNGSjkQ3mY5Epp+ORASmjkRrrI5E
2bKOREC5jkSev45EDMaORHPMjkTR0o5EN9mORLbfjkQM5o5Ea+yORNnyjkRA+Y5Env+ORAwG
j0RrDI9E0RKPRDcZj0SeH49EBCaPRGssj0TRMo9EQDmPRKY/j0QMRo9Ec0yPRNlSj0RAWY9E
nl+PRARmj0RrbI9E0XKPREB5j0Sef49EBIaPRGuMj0TRko9EN5mPRJ6fj0QMpo9Ea6yPRNmy
j0RAuY9E</AssayXData><AssayYData Points="150">S9XfPgB54j7v7OA+Y37kPlcB5T5qB+U+SrjnPmUr5z7FA+o+MM3oPlXd6D5Qw+k+MjrrPhWZ
7T5MtO0+B8nrPhRA6z7KfO4+PxDvPvOZ7z6sq+8+a5/yPmAN8j7Z4PE+16L0PuKq8j7VHvU+
FP7zPnlY9D5fXfQ++mr1Pncy9j4YnfY+4S73PtX89z7cxfg+3wj4Ph2h+D7YZPo+44j6PhV/
+j4X+vo+IGP7PmEk/T4jX/s+IKz8Ploc/D4SB/0+6K3/Puj6/T6yEwA/8AEAP9txAD/Xcv4+
kmD+Pqnn/D5RDgE/7Df/Pqc1AD9okQA/DYkBP2g0AT8CfQA/ECwBPwLzAj8wigE/h1ACP2iw
Aj92twE/do4CP9RkAj+UmgM/ivsDP4ohAz+OxAI/fpoDP9wQBD+MVAQ/3PMEP4vNAz/hmgQ/
1sMFP5x/BT/E8gQ/XqwEP9RzBD/PyAU/3IEGP3s3BT+pEAY/E34GPz+KBT/nIwc/JkMHPyDS
Bj8c+AU/GBAHPzfpBj9M6wY/FKcHP44sBj+j2QY/EmoHP20kCD8EBgc/SpMIPw36Bj80tQg/
d9sIP29JBz9Wkgg/xMsJP9AyCT8vQAk/bPEIP4TTCD+VFAg/p7cIPxodCj930Ag/PO4JP4w0
Cj9ReAk/Kc8JPypICj8b4Qg/biALP6FSCz+SmAs/M74JP4UUCz/faAo/bv0KP1YxCj8Ojgs/
n/oJP/NQCz9xdQo/fKQLP2RCCz8SKgs/nw8MP0a7Cz/yTQw/cEcMPxSZCz9Gnw0/9VQMP/dg
DD8urAw/</AssayYData></Step><Step><CommonData><SampleLocation>4</SampleLocation><SampleID>QA013 delta CDRH1</SampleID><SampleGroup></SampleGroup><SampleInfo></SampleInfo><SampleRow>G</SampleRow><SamplePlate>1</SamplePlate><WellType>KLOAD</WellType><Concentration>10</Concentration><ConcentrationUnits>µg/ml</ConcentrationUnits><MolarConcentration>-1</MolarConcentration><MolarConcUnits>nM</MolarConcUnits><MolecularWeight>-1</MolecularWeight><Temperature>25</Temperature><StartTime>1461045</StartTime><AssayTime>80</AssayTime></CommonData><FlowRate>600</FlowRate><StepType>LOADING</StepType><StepName>Loading</StepName><StepStatus>OK</StepStatus><ActualTime>80</ActualTime><CycleTime>0.2</CycleTime><AssayXData Points="400">pr+PRBXGj0RzzI9E0dKPRDfZj0Se349EBOaPRHPsj0TZ8o9EQPmPRJ7/j0QEBpBEawyQRNkS
kEQ3GZBEnh+QRAwmkERrLJBE0TKQRFg5kESeP5BEBEaQRHNMkETZUpBEQFmQRKZfkEQMZpBE
a2yQRNFykEQ3eZBEpn+QRASGkERrjJBE2ZKQRECZkESen5BEBKaQRGuskET6spBEQLmQRKa/
kEQExpBEi8yQRNHSkERA2ZBEnt+QRAzmkERr7JBE2fKQRDf5kESm/5BEBAaRRGsMkUTREpFE
NxmRRJ4fkUQEJpFEcyyRRNEykUQ3OZFEpj+RRAxGkURrTJFE2VKRRDdZkUSeX5FEDGaRRGts
kUTRcpFEN3mRRACAkUQEhpFEc4yRRNGSkURAmZFEnp+RRASmkURrrJFE0bKRRDe5kUSev5FE
DMaRRGvMkUTR0pFEN9mRRJ7fkUQE5pFEa+yRRNHykUQ3+ZFEpv+RRAQGkkRzDJJE0RKSRDcZ
kkSeH5JEBCaSRHMskkTRMpJENzmSRJ4/kkS4RpJEa0ySRNFSkkQ3WZJEnl+SRARmkkRrbJJE
0XKSREB5kkSmf5JEBIaSRHOMkkQzk5JEQJmSRJ6fkkQEppJEa6ySRDOzkkQ3uZJEnr+SRATG
kkRzzJJE0dKSRDfZkkSe35JEBOaSRGvskkTR8pJEN/mSRJ7/kkQVBpNEawyTRNkSk0Q3GZNE
nh+TRCUmk0RrLJNE0TKTRDc5k0SeP5NEBEaTRGtMk0TRUpNEN1mTRKZfk0QMZpNEc2yTRNFy
k0SBeZNEnn+TRASGk0RrjJNE0ZKTRECZk0Sen5NEBKaTRHOsk0TRspNEN7mTRJ6/k0SYxpNE
a8yTRNHSk0Q32ZNEnt+TRATmk0Rr7JNE2fKTRED5k0Sm/5NEDAaURGsMlETZEpRENxmURK4f
lEQEJpREayyURNEylEQ3OZREpj+URB1GlERzTJRE0VKUREBZlESeX5REBGaURGtslETRcpRE
N3mURJ5/lEQVhpREc4yURNmSlEQ3mZREnp+URASmlERrrJRE2bKURDe5lESev5REBMaURGvM
lETR0pREN9mURKbflEQE5pREa+yURNHylETs+ZREpv+URAQGlURrDJVE0RKVRDcZlUSeH5VE
BCaVRGsslUTZMpVENzmVRKY/lUQERpVEa0yVRNlSlUQ3WZVEpl+VRARmlURrbJVE0XKVRDd5
lUSef5VEBIaVRHOMlUTRkpVEN5mVRJ6flUQEppVEa6yVRNGylUQ3uZVEnr+VRATGlURrzJVE
0dKVRDfZlUSe35VEDOaVRGvslUTy8pVEN/mVRKb/lUQMBpZEzQyWRNESlkQ3GZZEph+WRAwm
lkQXLZZE0TKWRDc5lkSeP5ZEDEaWRHNMlkTZUpZEN1mWRJ5flkQMZpZEc2yWRNlylkQ3eZZE
tn+WRASGlkRrjJZE0ZKWRDeZlkSen5ZEDKaWRHOslkTRspZEQLmWRJ6/lkSPxpZEa8yWRNHS
lkRA2ZZEpt+WRATmlkSU7JZE2fKWRED5lkSm/5ZEDAaXRHMMl0TZEpdENxmXRJ4fl0QMJpdE
cyyXROEyl0RAOZdEpj+XRAxGl0RzTJdE2VKXRFhZl0SmX5dEDGaXRHNsl0TZcpdEQHmXRKZ/
l0QMhpdEc4yXRNmSl0RAmZdEpp+XRAyml0RzrJdE2bKXREC5l0Smv5dEDMaXRHPMl0TZ0pdE
QNmXRKbfl0Q+5pdEc+yXRNnyl0RA+ZdEpv+XRB0GmERzDJhE2RKYREAZmESmH5hEDCaYRHMs
mETZMphEQDmYRKY/mEQMRphEc0yYRNlSmERAWZhEpl+YRAxmmERzbJhEv3OYREB5mESmf5hE
DIaYRHOMmETZkphEQJmYRKafmEQMpphEc6yYRNmymERAuZhEpr+YRAzGmERzzJhE2dKYREDZ
mESm35hEDOaYRHPsmETZ8phEQPmYRKb/mEQMBplEcwyZRNkSmURAGZlEph+ZRAwmmURzLJlE
2TKZREA5mUSmP5lE+kaZRKxMmUTZUplEQFmZRKZfmUQMZplEc2yZRNlymURAeZlEpn+ZRAyG
mURzjJlE2ZKZRECZmUSmn5lEDKaZRHOsmUTZsplEQLmZRA==</AssayXData><AssayYData Points="400">OYYLP71ZCj8VYgk/kWMLPwqyCj/cuws/J7ALP7+YDT94xA0/1V4PP1oSED/DzxA/hGcRPwz4
Ej/p8hQ/KcgVPxhuFz+MeRg/s8IYP+sEGT+BCxo/MSAbP9ttHD8JgB4/u7wfP5pXID+osSA/
WAwiP+DSIz8ZzyM/z2glP9/nJj8CgyY/hLEoP/JdKj/q2io/gxIrP+1dLD8CvC4/dIwtPwvy
Lj8UOzE/3VYyP8JGMz83zTQ/GOY0PxBwNj/qczY/xKU4P6aKOT8tXTs/oXs7P5uAPT9ZVT4/
PHQ+P1fBPz/e7UA/DudBP2FxQj983UI/g3lEP5LwRT9P9Ec/tIVHP+w9ST9pHEo/lB1LP8tx
TD95HE0/OUZOPxdnTj9pylA/ADJRP6MPUj8htlI/JrZUP7a3VT/ublY/0ERYP6BfWD8gc1k/
4WxaP6ESXD9931s/VA9eP4iRXD+VDV8/PHxgPxA3YT9xLWA/FiBjP88fZT/ldWQ/wtFkPyEa
Zj9+62c/VehnPw6gaT+2uWk/quVpP+u6aj/vmW0/1/1sPy3Ybz9bjG8/DplwP28bcT/xeXI/
D4JzP9Z1dD85CHU/iHl2P3cjdz9dL3g/OFp4Pz28eD/t8Hk/ZCF7P9IRfD/FFnw/ItN8P1IY
fz+kbX4/RwOAP31pgD8woIA/40mBP65RgT9bpoE/BbuCP7i7gj8OEoM/zquDP/h4hD/i3IQ/
3sOEP0yBhT/TKoY/SP+FPzfuhT/YUIc/FBWHP1bWhz8sN4g/yImIP/GjiD8JEok/sLeJP2D6
iT8SL4o/2QuLP5mqij+hEos/7CmMP3xQjD/IgYw/mJqMP0sWjT+1lo0/FQmOPz/qjT+Jqo4/
4PaOP55tjz+Lto8/4vSPP/CZkD8Q0ZA/IHKQP6gAkj99gZE/JCCSP7ODkj/lIpM/q1aTP2Rs
kz/UoZM/9JyUP43MlD+UvZQ/9iGVP0smlj8bl5Y/ghOWP+RBlj//CpY/EViXP9FLlz/shpc/
8zuYP6UZmD8jWJg/3WqZPxghmT8ro5k/6oCaP00kmj9Ki5o/D2qaP2vCmz98NZs/ub+bPwAB
nD85TJw/nl6cP3y4nD99q50/YDWdP5nonT9k2Z0/YL2eP66hnj9DN54/HDefP6RUnz8Bxp8/
oBWgP9vInz/ma6A/OZegP/JToT+vaKE/+JyhP1JzoT85MaI/X1iiP5tMoj+uqKI/uZuiPwKI
oz8M7aM/sT6kP0Dcoz9q8qQ/U1akPz2opD8AMqU/J+mkPyaypT/t/aU/uL+lP4eGpj/A86U/
fW2nP6kjpz/9KKc/M4CnP1h3pz9QHag/6iKoPyQsqD9DHak//BepP71SqT9fO6k/H/OpPzIJ
qj/LEao/Gt6qP8Huqj8oZqs/4U+rPyfiqz8Nn6s/pACsP67Pqz+uQqw/OC6sP7T1rD9Imqw/
IH+tP79grT/tHa4/WvmtPzn4rT+0Q64/CJCuP/Werj+Dfq4/tOmuP2EDrz8wkq8/mGuvP/Ow
rz8Z868/3q2wP3SysD9yW7E/3IuwP7MWsT/BGLE/UCyxP0DnsT9Ij7E/9H6xPwAosz9627I/
GbyyP7Ijsj+wj7M/Hj6zPz9bsz+9trM/yoqzPzF5tD9sFrQ/m360P383tD8g37Q/Exa1Py8q
tT+I9bQ/ZJS1P0nOtT846bU/HiK2P7HDtT8DgLY/n8C2PwPLtj8e1rY/tSy3P/CGtz+sDrc/
xUC3PxuPtz+gArg/cBW4PzExuD8Dmbg/pXa4P7DHuD8Idrg/yp25PyV0uT9cirk/BLy5P1LK
uT9tA7o/k1W5P2l9uj+ruLk/55q6P7MSuz+axLo/2zG7Px4cuz9c3Ls/Lli7P9ewuz/55rw/
ypG7P51ivD9xubw/iTW8P+NmvD/pzrw/V+i8P/F8vT+s/7w/3c69P7k9vT8dlb0/Zfq9P1dU
vj+qd74/Rhy+PxeRvj+cpr4/1Pm+PxsAvz+UYr8/dSO/P8KPvz9smL8/V6G/P8PLvz+iDcA/
1fW/P+nIwD/wMcA/o17BP1fAwD9SHsE/GUXBP35EwT8+7MA/2k/BPyHhwT+FwME/bR3CPwtp
wT+6hsI/j97CP8eawj9TUcI/NorCP/28wj82QMI/4yzDPw==</AssayYData></Step><Step><CommonData><SampleLocation>1</SampleLocation><SampleID></SampleID><SampleGroup></SampleGroup><SampleInfo></SampleInfo><SampleRow>G</SampleRow><SamplePlate>1</SamplePlate><WellType>BUFFER</WellType><Concentration>-1</Concentration><ConcentrationUnits>µg/ml</ConcentrationUnits><MolarConcentration>-1</MolarConcentration><MolarConcUnits>nM</MolarConcUnits><MolecularWeight>-1</MolecularWeight><Temperature>25</Temperature><StartTime>1547029</StartTime><AssayTime>30</AssayTime></CommonData><FlowRate>1000</FlowRate><StepType>BASELINE</StepType><StepName>Baseline</StepName><StepStatus>OK</StepStatus><ActualTime>29.9991</ActualTime><CycleTime>0.2</CycleTime><AssayXData Points="150">rr+ZRATGmURrzJlE0dKZRDfZmUSe35lEBOaZRGvsmUTR8plEN/mZRJ7/mUQEBppEawyaRNES
mkRIGZpErh+aRAwmmkRzLJpE0TKaREA5mkSmP5pEVkaaRGtMmkTRUppESFmaRJ5fmkQEZppE
c2yaRNFymkQ3eZpEnn+aRASGmkR7jJpE0ZKaRDeZmkSen5pEDKaaRHOsmkTZsppEQLmaRJ6/
mkQExppEa8yaRNHSmkRA2ZpEnt+aRATmmkRr7JpE0fKaRED5mkSm/5pEDAabRGsMm0TZEptE
QBmbRKYfm0QEJptEcyybRNEym0RAOZtEpj+bRAxGm0RzTJtE4VKbRDdZm0SeX5tEDGabRHNs
m0TZcptESHmbRKZ/m0QEhptEc4ybRNmSm0RAmZtEpp+bRAymm0RzrJtE2bKbREC5m0Suv5tE
DMabRHPMm0TZ0ptEQNmbRKbfm0QM5ptEc+ybRNnym0RA+ZtEpv+bRAwGnERzDJxE2RKcREAZ
nESmH5xEDCacRHMsnETZMpxEQDmcRKY/nEQMRpxEc0ycRNlSnERAWZxEpl+cRAxmnERzbJxE
2XKcREB5nESmf5xEDIacRHOMnETZkpxEQJmcRKafnEQMppxEc6ycRNmynERAuZxEpr+cRAzG
nERzzJxE2dKcREDZnESm35xEDOacRHPsnETZ8pxEQPmcRKb/nEQMBp1EcwydRNkSnURAGZ1E
ph+dRAwmnURzLJ1E2TKdREA5nUSmP51EDEadRHNMnUT6Up1EQFmdRKZfnUQMZp1Ec2ydRNly
nURAeZ1E</AssayXData><AssayYData Points="150">86TGP1zgxj+eJMc/CIHHP1tsxz/gPMg/g0bIP0ivyD821cc/JhLIP+Wixz/Tbsg/dqLIP1z6
yD8BX8g/2jvIP85QyD9V1Mg/iDbIP6wfyD8298g/Eq3IPwcGyT92dck/q4jIP4r2xz/O8Mg/
2czIPz44yD+E4sg/RePIP0fmyD+b0Mg/Zo3JP84AyT+D5Mg/BIPJPwk/yT8zoMg/8xvJPzqm
yT9Pucg/0dLIP60PyT8vFsk/zt3IP1WfyT/vP8k/RhrJPwCJyT9nz8g/e2HJP3uRyT+Uwsk/
suvJP1/1yT/K3ck/1QDJP6rpyT/kiMk/rzXJP6GmyT+8nck/jbfJPzm2yT9Plck/lXzJP9Wg
yT+9rck/557JPxUvyT/fMco/dJPJPx85yT/wWco/V9vJP1OuyT9NQ8o/GwTKPw4Pyj8Issk/
i3/KP+oKyj9718k/dKXJPwc+yj8uock/kmDJP5e0yT8Acco/qlHKPyEuyj9d+Mk/GMPKP7ZI
yj+iwMo/U1PKP80lyj8sC8o/e1TKP2N4yj+EV8o//DjKP/hwyj8BJco/BgvKP9sZyj/5nMo/
DVfKP39Dyj/3WMo/5wLKP9TByj8Bjck/BMXKPzC5yj+O08o/wS7KPy9byj/6T8o/YjPKPxI8
yj9U28k/XTjLP0Klyj+A78o/FrvKP13Byj9iwco/Cs7JP5E0yj/zEMs/O0vKP5p/yj/H0so/
p0nLP1REyz8/tMo/XN3KP5v2yj+GCMs//v/KP67Wyz/su8o/wBrLP7j4yj9Zbco/wUPKP9X2
yj/NJss/</AssayYData></Step><Step><CommonData><SampleLocation>10</SampleLocation><SampleID>BG505 T332N SOSIP</SampleID><SampleGroup></SampleGroup><SampleInfo></SampleInfo><SampleRow>G</SampleRow><SamplePlate>1</SamplePlate><WellType>KSAMPLE</WellType><Concentration>-1</Concentration><ConcentrationUnits>µg/ml</ConcentrationUnits><MolarConcentration>7.81</MolarConcentration><MolarConcUnits>nM</MolarConcUnits><MolecularWeight>-1</MolecularWeight><Temperature>25</Temperature><StartTime>1585802</StartTime><AssayTime>180</AssayTime></CommonData><FlowRate>600</FlowRate><StepType>ASSOC</StepType><StepName>Association</StepName><StepStatus>OK</StepStatus><ActualTime>180</ActualTime><CycleTime>0.2</CycleTime><AssayXData Points="900">pn+dRAyGnURzjJ1E2ZKdRECZnUSmn51EBKadRHOsnUTZsp1EQLmdRKa/nUQMxp1Ec8ydRNnS
nURA2Z1Ept+dRAzmnURz7J1E2fKdRED5nUSm/51EDAaeRHMMnkTZEp5ENxmeRKYfnkQEJp5E
cyyeRNEynkRAOZ5Epj+eRARGnkRrTJ5E2VKeREBZnkSeX55EBGaeRGtsnkTZcp5EWHmeRKZ/
nkQMhp5Ec4yeRNmSnkRAmZ5Epp+eRASmnkRzrJ5E0bKeREC5nkSev55EDMaeRHPMnkTR0p5E
N9meRJ7fnkQE5p5Ec+yeRArznkRA+Z5Epv+eRAwGn0RrDJ9E2RKfREAZn0SeH59EBCafRGss
n0TZMp9EQDmfRJ4/n0QERp9Ea0yfRNFSn0RAWZ9Enl+fRAxmn0RrbJ9E0XKfRDd5n0Smf59E
BIafRGuMn0TZkp9EN5mfRKafn0QEpp9Ec6yfRNmyn0Q3uZ9Enr+fRAzGn0RrzJ9E2dKfREDZ
n0Sm359EDOafRGvsn0TZ8p9EQPmfRJ7/n0QEBqBEawygRNESoERAGaBEnh+gRAwmoERzLKBE
2TKgREA5oESmP6BEBEagRHNMoETRUqBEQFmgRJ5foEQEZqBEa2ygRNlyoEQ3eaBEnn+gRAyG
oERrjKBE2ZKgRECZoESen6BEBKagRHOsoETRsqBEQLmgRJ6/oEQExqBEa8ygRNnSoEQ32aBE
pt+gRAzmoERr7KBE2fKgRDf5oESm/6BEBAahRGsMoUTREqFEQBmhRKYfoUQMJqFEcyyhRNky
oUQ3OaFEnj+hRAxGoURzTKFE0VKhRDdZoUSeX6FEDGahRHNsoUTRcqFEUHmhRJ5/oUQMhqFE
a4yhRNGSoUQ3maFEpp+hRAymoURzrKFE2bKhRDe5oUSmv6FEBMahRGvMoUTZ0qFEQNmhRKbf
oUQM5qFEa+yhROHyoURA+aFEnv+hRAQGokRrDKJE0RKiRDcZokSmH6JEBCaiRHMsokTRMqJE
QDmiRJ4/okQMRqJEa0yiRNFSokQ3WaJEpl+iRAxmokRrbKJE2XKiREB5okSef6JEDIaiRGuM
okTRkqJEN5miRKafokQEpqJEc6yiRNmyokQ3uaJEpr+iRATGokRrzKJE0dKiRDfZokSe36JE
DOaiRGvsokTR8qJEQPmiRKb/okQMBqNEawyjRNESo0RAGaNEph+jRAwmo0RrLKNE0TKjRDc5
o0SeP6NEBEajRGtMo0TZUqNEN1mjRJ5fo0QMZqNEa2yjRNFyo0Q3eaNEnn+jRASGo0RzjKNE
0ZKjRFiZo0Sen6NEBKajRGuso0TRsqNEQLmjRJ6/o0QExqNEa8yjRNHSo0RA2aNEnt+jRAzm
o0Rr7KNE0fKjRED5o0S2/6NEBAakRGsMpETREqRENxmkRJ4fpEQEJqREcyykRNEypERAOaRE
nj+kRAxGpERrTKRE0VKkREBZpESmX6REBGakRGtspETRcqREN3mkRKZ/pEQEhqREa4ykRNGS
pEQ3maREpp+kRAympERzrKRE0bKkRDe5pESmv6REBMakRHPMpETR0qREQNmkRJ7fpEQE5qRE
a+ykRNnypERA+aREpv+kRB0GpURrDKVE0RKlREAZpUSeH6VEBCalRGsspUTRMqVEQDmlRJ4/
pUQERqVEc0ylRNFSpURAWaVEnl+lRAxmpURzbKVE0XKlREB5pUSef6VEDIalRGuMpUTRkqVE
N5mlRK6fpUQMpqVEa6ylRNGypUQ3uaVEpr+lRATGpURzzKVE0dKlREDZpUR74KVEDOalRGvs
pUTZ8qVEN/mlRJ7/pUQEBqZEawymRNkSpkRAGaZEph+mRAQmpkRzLKZE0TKmRDc5pkSeP6ZE
BEamRGtMpkTRUqZEN1mmRJ5fpkQEZqZEa2ymRNFypkQ3eaZEnn+mRAyGpkRzjKZE0ZKmRECZ
pkSen6ZEBKamRGuspkTRsqZEQLmmRJ6/pkQExqZEa8ymRNHSpkQ32aZEpt+mRAzmpkRr7KZE
AvOmRDf5pkSm/6ZEBAanRGsMp0TREqdEQBmnRJ4fp0QEJqdEayynRNEyp0Q3OadEnj+nRARG
p0RrTKdE2VKnREBZp0SeX6dEBGanRGtsp0TZcqdEQHmnRJ5/p0QEhqdEa4ynRNmSp0Q3madE
np+nRASmp0RzrKdE0bKnRDe5p0Sev6dEBManRGvMp0TR0qdEN9mnRKbfp0QE5qdEa+ynRNHy
p0RA+adEnv+nRAQGqERrDKhE0RKoRDcZqESeH6hEBCaoRGssqETRMqhENzmoRJ4/qEQERqhE
c0yoRNFSqEQ3WahEnl+oRARmqERrbKhE0XKoREB5qESef6hEDIaoRHOMqETRkqhEN5moRKaf
qEQEpqhEa6yoRNGyqEQ3uahEpr+oRATGqERzzKhE2dKoRDfZqESe36hEBOaoRGvsqETR8qhE
QPmoRJ7/qEQMBqlEawypRNESqUQ3GalEnh+pRAQmqURrLKlE0TKpRLI5qUSeP6lEBEapRGtM
qUTRUqlEN1mpRJ5fqUQEZqlEa2ypRNFyqUQ3ealEnn+pRAyGqURzjKlE0ZKpRDeZqUSen6lE
BKapRGusqUTRsqlEN7mpRJ6/qUQExqlEa8ypRNHSqURA2alEnt+pRATmqURr7KlE0fKpRDf5
qUSe/6lEBAaqRGsMqkTREqpEQBmqRJ4fqkQEJqpEayyqRNEyqkRAOapEnj+qRARGqkRrTKpE
0VKqRDdZqkSeX6pEBGaqRGtsqkTRcqpEN3mqRJ5/qkQEhqpEa4yqRNmSqkQ3mapEnp+qRASm
qkRrrKpE0bKqRDe5qkSev6pEBMaqRHvMqkTZ0qpEN9mqRJ7fqkQE5qpEa+yqRNHyqkRA+apE
rv+qRAQGq0RrDKtE0RKrRDcZq0SeH6tEBCarRGssq0TRMqtENzmrRJ4/q0QERqtEa0yrRNFS
q0RAWatEz1+rRARmq0RrbKtE0XKrRDd5q0Sef6tEDIarRGuMq0TZkqtEQJmrRKafq0QMpqtE
c6yrRNmyq0RAuatEpr+rRBXGq0RzzKtE2dKrREDZq0Sm36tEDOarRGvsq0TZ8qtEQPmrRKb/
q0QMBqxEcwysRNkSrERAGaxEph+sRAwmrERzLKxE4TKsRFg5rESmP6xEDEasRHNMrETZUqxE
QFmsRKZfrEQMZqxEc2ysROFyrERAeaxEpn+sRAyGrERzjKxE2ZKsRGCZrESmn6xEDKasRHOs
rETZsqxEQLmsRKa/rEQMxqxEc8ysRNnSrERA2axEpt+sRAzmrERz7KxE2fKsRED5rESm/6xE
DAatRHMMrUTZEq1EQBmtRKYfrUQMJq1EcyytRNkyrURAOa1Epj+tRAxGrURzTK1E2VKtREBZ
rUSmX61EDGatRGtsrUTZcq1EQHmtRKZ/rUQMhq1Ec4ytRNmSrURAma1Epp+tRHemrURzrK1E
2bKtREC5rUSmv61EDMatRHPMrUTZ0q1EQNmtRKbfrUQM5q1Ec+ytRNnyrURA+a1Epv+tRAwG
rkRzDK5E2RKuREAZrkSmH65EDCauRHMsrkTZMq5EQDmuRKY/rkQMRq5Ec0yuRNlSrkRAWa5E
pl+uRAxmrkRzbK5E0XKuRIl5rkSmf65EBIauRHOMrkTZkq5ESJmuRJ6frkQMpq5Ec6yuRNmy
rkRAua5Epr+uRAzGrkRzzK5E2dKuREDZrkSm365EDOauRGvsrkTZ8q5EUPmuRKb/rkQEBq9E
awyvRNkSr0Q3Ga9Enh+vRAwmr0RzLK9E2TKvREA5r0SmP69EDEavRHNMr0TZUq9EQFmvRJ5f
r0QMZq9Ec2yvRNlyr0RAea9Epn+vRASGr0RzjK9E2ZKvRECZr0Smn69EDKavRHOsr0TZsq9E
QLmvRKa/r0QMxq9Ec8yvRNHSr0RA2a9Ept+vRAzmr0Rz7K9E+vKvRED5r0Sm/69EDAawRHMM
sETRErBEQBmwRKYfsEQEJrBEcyywRNkysEQ3ObBEnj+wRAxGsERzTLBE2VKwREBZsESmX7BE
DGawRHNssETZcrBEQHmwRKZ/sEQMhrBEc4ywRNGSsEQ3mbBEpp+wRAymsERrrLBE2bKwREC5
sESmv7BEDMawRHPMsETZ0rBEQNmwRKbfsEQM5rBEc+ywRNHysERA+bBEpv+wRAwGsURzDLFE
2RKxREAZsUSmH7FEDCaxRHMssUTZMrFEQDmxRKY/sUQMRrFEa0yxRNlSsURAWbFEnl+xRAxm
sURzbLFE0XKxREB5sUSmf7FEDIaxRHOMsUTZkrFEQJmxRKafsUQMprFEc6yxRNmysURAubFE
pr+xRAzGsURzzLFE0dKxRDfZsUSm37FEBOaxRHPssUTZ8rFEN/mxRKb/sUQMBrJEcwyyRNkS
skRAGbJEnh+yRAwmskRzLLJE0TKyREA5skSmP7JEDEayRGtMskTZUrJEQFmyRKZfskQMZrJE
c2yyRERzskQ3ebJEpn+yRASGskRzjLJE0ZKyRECZskSmn7JEDKayRHOsskTRsrJEQLmyRKa/
skQMxrJEc8yyRNnSskRA2bJEpt+yRAzmskRz7LJE2fKyRDf5skSm/7JEBAazRHMMs0TZErNE
NxmzRJ4fs0QMJrNEcyyzRNkys0RAObNEnj+zRAxGs0RrTLNE2VKzREBZs0SmX7NEBGazRHNs
s0TZcrNEQHmzRKZ/s0QEhrNEa4yzRNmSs0Q3mbNEpp+zRAyms0RzrLNE0bKzREC5s0Smv7NE
DMazRGvMs0TR0rNEN9mzRKbfs0QM5rNEc+yzRNHys0RA+bNE</AssayXData><AssayYData Points="900">Wp3KPxh1yj8T+sg/JJDIPzsxyD/GTcc/elbHP4sQxj9tAMY/8P7EP/6wxD/8+cQ/TYrEPydW
xT9jkMQ/PiDEPy3twz/zzcM/rbHDP3L3wz/0NcQ/LwTEPzXewz+/R8Q/QOLDP8Lswz/XjMM/
ManDPzSewz+gU8M/HunDP/ldwz8wwMM/zKPDP4wSwz9abcM/+lXEP7MSxD+tDMQ/NejDP9Ky
wz/9+cM/LaHEPyPwwz+zqsM/ZUrEP3KOwz8x4MM/00TDP11wxD/Ch8M/GF/EPwIWxD9168M/
c7rDPzs7xD9I8sM//0PEP3kqxD/0AsQ/gbfDP3CrxD84SMQ/IwLEPxGFxD/3hMQ/KKTDP9fh
wz+PKsQ/mP3DPyDRxD/aGMQ/jI7EP6rgwz8opcQ/Ka3EP85jxD+xe8Q/377EP6vUxD9XusQ/
XrHEP6cqxT88W8U/LLTEP1bDxD98UsU/qGbFP3exxD9z3sQ/Y7bEP0DxxD8xdsQ/ynjEPwmd
xD9p18Q/j3rEP67MxD/pwsQ/M5HFP9JXxT8qgcU/corFP8xRxT/pqMU/7UvFPy+FxT/J/cQ/
+CfFPxVXxT+6dcU/DOLEP68fxT8zg8U/oBLFPxjOxD9gAMU/pvfFP1YyxT9Tw8U/h87FP66w
xT8VoMU/8FrGP/7ixT+Dt8U/EdfFP4vlxT9iksU/dCrGP8Z9xT8F8sU/y/TFPzJHxT8768U/
ZIrFP4XKxT99A8Y/xtzFP0HfxT8IScU/4OXFP+9Uxj+0BsY/zJXFP4Bixj97QMY/OcrFP5VH
xj/oTMY/jJvGP/tzxj/pVcU/JU/GP23XxT9BEcY/3+vFP268xT/jGMY/cL7FP45kxj9NJ8c/
oFXGP4v3xT+YB8c/FQLHP9wCxz8BecY/3n/GP62kxj9n6cY/cyPGP5k0xj+glsY/TqnGP+L0
xj/slsY/c9/GP6lYxj9GUMY/ir3GPz8Xxz9p0MY/6C/GPwcFxz9eBMc/oZ/GP5YBxz/t8cY/
yUDHP2jwxj8djcY/xbDGP5Dfxj/CvMY/NhrHP+3Exj9xIsc/QxXHP4wrxz+GhMc/DQHHPzaC
xz+0GMc/dF3HP7c/xz8C78Y/HBjHP9iYxj/Y2MY/8q3HP+5exz/DXsc/c1nHP24Ixz8G5sY/
BpbHP125xj/P98Y/iy/HPzRMxz9JZ8c/+aXHP7Wgxz+R5Mc/9grHP6SGxz/Bm8c/NjXHP2eU
xz+p08c/uUHHP+bQxj9fDMg/ib/HP2dnxz95nsc/ceLHPxmrxz9ajsc/TTXHPxo8yD+hHsg/
nVnHP+07xz/Fusc/BtnHP/Vdxz9EF8g/3wrHP6Zuxz9byMc/R4nHP+j4xz+trMc/qd3HP57b
xz8/S8g/ijnIP34eyD+aOsg/3RjIP/vqxz/CXMg/X+7IP7o9yD/pssg/Z1HIP7+FyD9cBsg/
o5PIP66lyD/tQcg/zfzHP5nOyD/Hysc/+VjIP2lAyD/O8Mg/fr7IP/6iyD+cHcg/UzPIP0WM
yD9+Q8g/ybnIP8IzyD9cB8g/NYzIPz3NyD/qZcg/EuvHP2YxyD/4lcg/sWvIP5RoyD/fg8g/
4BXIP39HyD/Fasg/3bTIP2yjyD8jLMg/LtDJP23WyD+Fzsg/VuXIPzvTyD/IHck/eGvIP3Mp
yD8V78g/dpLIP3POyD+8nMg/GKDIPxq0yD8Njsg/s8fIP00qyT+138g/m/bIP/3TyD8HVck/
r7/IP8mdyD+O9sg/4qvIP+acyD+d1cg/4cnIP8oOyT+b3cg/K5PIPwgIyT+O7sg/pSXJP09o
yT9COsk/Q+zIP49OyT92w8g/WcjIP3hPyT99O8k/mUTJP8kXyT8Igck/HyzJPwizyD/KOMk/
tsvIP9s6yT9qtMk/yrPJPzGSyT/Afck/J7zJP4Q9yT8RAsk/fADJP5bJyD/VjMk/m2jJPxaB
yT/WFsk/M+jJP8mJyT9qyck/XtLJPwAXyT/ixck/+BXJP8uWyT8Smck/heHIP6xOyT9Tm8k/
x7vJP8dVyT+DY8k/5D/JP6J5yT/Ltsk/Zd/JP8aCyT+LNMo/ItzJPyvIyT+dYMk/rdDJP4Do
yT9n/cg//P3JPy/NyT/dLco/7o3JP8fNyT+FJso/Si3KP8GiyT+R9Mk/wcPJP1+SyT+ENso/
RtHJP/PuyT9VDco/gFvJPxkUyj/a/sk/dqfJPw4Nyj8Utsk/xEbKP6zuyT/6x8k/hsfJP7lG
yj/7Vso/FKvJP9Z/yj9F1Mk/8tfJPxefyT+utsk/CxXKP3dSyj+b6sk/TzzKP+90yT9dOco/
aVnKP+tzyj8aYco/ZRnKP/7nyT9AOco/o8TKPxwIyj9ggMo/Y8XKP2vXyT8tfMo/NjrKPzr6
yT/f58k/MDXKP+Gkyj8Qt8o/4avKP0wcyz+pNco/aeTJP9Gfyj9FLMs/q8TKP2yjyj+VCco/
hn/KP3tJyz/NF8s/CSvKP9PzyT+TE8o/8L/KP0tSyj+pc8o/ezPLP9XLyj8wpso/DF7KPzTJ
yj9vqMo/s7jKP83tyj8xqMo/PmjKP6Mbyz9fBcs/NLvKPz0gyz/5fco/z27KPy5Qyj9K38o/
CN7KP3Thyj8L08o/m+DKPxMOyz/drMo/CxzLPwQ8yz9oBMs/nEjLP2+0yz/BQMs/tQHLP9f2
yj+y/so/6hfLP2hnyz/zBcs/6vvKP2tAyz8XUcs/QvXKPxrfyj/JWcs/6Y3KP3h8yj9pDcs/
6a7LP+86yz8ODcs/1QvLPwJFyz8oPcs/2HbLP9Vlyz/qsss/fTbLP+cOyz8Cycs/3LHKP3+1
yz8UcMs/38bLP05hyz+shMs/YVbLP7f7yj+tv8s/57XLP51Zyz+1qcs//b7LP2bayz8ness/
SS7MP4zdyj850ss/xAXMP7+Byz+55cs/GdzLP5Wxyz93gMs/CcfLP3eayz9TGMw/81bLP1Qt
zD9DFcw/JNfLP7HNyz/6lcs/xpDLP0Sdyz9xNMw//eHLP/21yz8f4ss/LBnMPyIizD9Owss/
9qLLP8J6yz8Z/8s/8y/MPzDwyz+OX8w/OBTMP1b5yz+MN8w/s0XMP22hyz/OC8w/lBLMP8Qj
zD8wFsw/8OHLPwUfzD9yyMs/1HPMPzmezD+sW8w/Eh/MP5CRzD/CV8w/vkDMP/hCzD/mxss/
koDMP7dvzD8/ksw/hwbMP6yszD+ncsw/1YvMP5M7zD8rfsw/p8vLP5VhzD80S8w/+6bMP9MD
zD8BJMw/QhvMP5xwzD+iNMw/IRvMPwIrzT9zTsw/oEzMPzxHzD8/ssw/J1PMP/ByzD/DSMw/
dmXMP9yKzD8Ba8w/EgnMP07wyz/9ycw/gebMP6axzD/AMcw/pS3NPxz1yz9lgsw/nwjNPwks
zT+CX8w/LafMP4n9zT/At8w/j6rMP9c9zT8b6Mw/FTPMPzPJzD+YXcw/0J7MP+HIzD+ANcw/
IL/MP2VlzD94gM0/ElfMPwoBzT9M0sw/nBzNP0bRzD87Gs0/5zfNP1rWzD/1OM0/I6bMP4xC
zD9Y88w/9wfNP9ZuzT/TR80/MyHMP22mzD+ifMw/TCbNP+p+zT8NM80/wN3MP9TSzT9Ca80/
DOnMP480zT+iK80/rzTNP6k5zT8rR80/mjnNP/HnzD+lrMw/1OLMP9hczT+8FM0/YkDNP0Rp
zD9irc0/xAzNP6iXzT8sPc0/kVDNP/dKzT8Fms0/ZU7NPyVUzT+gGM0/1YbNP6NQzT/GBs0/
qf3MPwBMzT+xOs0/0njNP6r9zD9B6M0/TDrNP4OgzT+9V80/VQbOP3mmzT8m7Mw/HU7NP2yF
zT/QWs0/75XNP1dCzT99VM0/wzzNPxhzzT/40cw/pFrNP2tSzT/LYcw/9zfNPxsnzT+2P80/
3zrNP6I+zT8INM0/UpTNP9xJzT8YE80/aczNP1yKzT8Pss0/ArTNPxx+zD+k/sw/SobNP3nk
zD+rbs0/jDnNPzLazT8mis0/35bNPzvwzT9G0s0/LIzOP4PPzT9tpM0/gAzNP9ohzj8rjs0/
sLnNP9OZzT8p5M0/kTrNPyeyzT/cQM4/++jNP+nXzT/Uc80/fsPNP3olzj9Kk80/LQrOPwfl
zT8rCc4/74PNP/rRzT8PLM4/ZVTNPzCazT/vGc4/4NDNP1w1zj/g5s0/kQHOP4D7zT9IQc0/
/7PNPzLLzT9Bvc0/2wPOP0L/zT88iM4/XvbNP+z5zT9/Ts4/Kw3OP24Mzj8wx80/GULOP6mU
zj+MWM4/mgzOPwsvzj+StM0/QbrNP4UUzj/cW84/QgjOP5J/zj/Th84/TzPOPz2/zT+Gns4/
AEPOP0nCzT+IAs4/80bOP6ICzj+sWc4/q4TOPwptzj93XM4/LVjOP5Ztzj8F5c0/YWjOP58x
zj8C6M0/l6vNP5mGzj9h180/W4rOP2jlzj/Ol84/iRjPP2KXzj8OMs4/XB3OP46Yzj+1cs4/
P+HOP+VAzj/gEc4/5mjOP1K8zT9Vw84/36/OP9Ftzj9ddM4/4y7OP4y+zj+x8s4//lvOP8Rn
zj8AhM4/MszOPzjDzj9Pes8/e6fOP2tZzz81qM4/AWzOP4Qczj+w5M4/quLNPxpdzj9Nbs8/
fJjOPxLdzj/i/s4/wmPOP+oHzz8+Ws4/ivzOP3BYzz+5ks4/+VLPP30yzj+r9M4/3d3OPwqM
zj+5jM4/6RTPP+/Pzj8QCc8/m//OP+20zj8rwM4/sjbPP1/fzj+y5s4/horOPxGmzj8z5s4/
0r/OPz2/zj/HrM4/V5fOP2Mmzz8uec4/ZtvOP74ezz+7yM4/</AssayYData></Step><Step><CommonData><SampleLocation>1</SampleLocation><SampleID></SampleID><SampleGroup></SampleGroup><SampleInfo></SampleInfo><SampleRow>G</SampleRow><SamplePlate>1</SamplePlate><WellType>BUFFER</WellType><Concentration>-1</Concentration><ConcentrationUnits>µg/ml</ConcentrationUnits><MolarConcentration>-1</MolarConcentration><MolarConcUnits>nM</MolarConcUnits><MolecularWeight>-1</MolecularWeight><Temperature>25</Temperature><StartTime>1774568</StartTime><AssayTime>180</AssayTime></CommonData><FlowRate>600</FlowRate><StepType>DISASSOC</StepType><StepName>Dissociation</StepName><StepStatus>OK</StepStatus><ActualTime>179.999</ActualTime><CycleTime>0.2</CycleTime><AssayXData Points="900">rv+zRAwGtERzDLRE2RK0REAZtESeH7REDCa0RGsstETZMrREQDm0RKY/tEQMRrREc0y0RNlS
tETTWbREpl+0RAxmtERzbLRE2XK0REB5tESmf7REDIa0RHOMtETZkrREN5m0RKaftEQMprRE
c6y0RNmytERAubREtr+0RAzGtERzzLRE2dK0REDZtESm37REDOa0RHPstETZ8rREQPm0RJ7/
tEQMBrVEcwy1RNkStURAGbVEph+1RAQmtURzLLVE2TK1RDc5tUSmP7VEDEa1RGtMtUTZUrVE
N1m1RKZftUQMZrVEc2y1RNlytURAebVEnn+1RAyGtURzjLVE2ZK1RECZtUSmn7VEDKa1RHOs
tUTZsrVEQLm1RJ6/tUQMxrVEc8y1RNnStUQ32bVEpt+1RAzmtURz7LVE0fK1RED5tUSm/7VE
DAa2RHMMtkTRErZEQBm2RKYftkQEJrZEayy2RNkytkQ3ObZEpj+2RAxGtkRzTLZEjVO2RDdZ
tkSmX7ZEDGa2RHNstkTZcrZEQHm2RJ5/tkQMhrZEa4y2RNGStkRAmbZEnp+2RAymtkRrrLZE
0bK2REC5tkSmv7ZEDMa2RHPMtkTZ0rZEN9m2RKbftkQM5rZEc+y2RNHytkQ3+bZEpv+2RAwG
t0RzDLdE2RK3REAZt0SmH7dEDCa3RHMst0TRMrdEQDm3RKY/t0QMRrdEc0y3RNFSt0Q3WbdE
pl+3RAxmt0RrbLdE2XK3REB5t0Sef7dEDIa3RGuMt0TZkrdEN5m3RJ6ft0QMprdEc6y3RNmy
t0RAubdEpr+3RATGt0RzzLdE0dK3RDfZt0Sm37dEBOa3RHPst0TR8rdEN/m3RKb/t0QEBrhE
awy4RNkSuERAGbhEph+4RAwmuERzLLhE2TK4REA5uESeP7hEBEa4RGtMuETZUrhEUFm4RKZf
uEQMZrhEa2y4RNlyuEQ3ebhEpn+4RAyGuERrjLhE2ZK4RD6auESen7hEBKa4RHOsuETRsrhE
QLm4RJ6/uEQMxrhEa8y4RNHSuERA2bhEnt+4RATmuERr7LhE0fK4RDf5uESm/7hEDAa5RGsM
uUTRErlEQBm5RJ4fuUQEJrlEcyy5RNkyuURAOblEnj+5RARGuURzTLlE0VK5REBZuUSmX7lE
DGa5RGtsuUTRcrlEN3m5RJ5/uUQMhrlEa4y5RNmSuUQ3mblEpp+5RAymuURrrLlE2bK5RDe5
uUSmv7lEDMa5RHPMuUTR0rlEN9m5RKbfuUQE5rlEc+y5RNHyuURA+blEpv+5RAQGukRrDLpE
0RK6REAZukSmH7pEBCa6RHMsukRMM7pENzm6RKY/ukQMRrpEa0y6RNlSukQ3WbpEpl+6RAxm
ukRzbLpE2XK6RDd5ukTff7pEDIa6RGuMukTZkrpEN5m6RKafukQMprpEa6y6RNGyukQ3ubpE
nr+6RATGukRzzLpE0dK6RDfZukSm37pEDOa6RHPsukTR8rpEN/m6RKb/ukQMBrtEawy7RNkS
u0RAGbtEph+7RAwmu0RrLLtE2TK7REA5u0SmP7tEDEa7RHNMu0TZUrtEQFm7RKZfu0QEZrtE
c2y7RNlyu0RAebtEpn+7RASGu0RzjLtE2ZK7RDeZu0Sen7tEDKa7RHOsu0TZsrtEQLm7RJ6/
u0QMxrtEa8y7RNHSu0RA2btEpt+7RAzmu0Rr7LtE0fK7RED5u0Sm/7tEDAa8RGsMvETRErxE
QBm8RJ4fvEQEJrxEcyy8RNkyvERAObxEnj+8RARGvERzTLxE2VK8RDdZvESeX7xEDGa8RHNs
vETRcrxEQHm8RKZ/vEQMhrxEa4y8RNmSvEQ3mbxEpp+8RASmvERzrLxE0bK8REC5vESmv7xE
DMa8RGvMvETZ0rxEQNm8RJ7fvEQM5rxEa+y8RNHyvEQ3+bxEnv+8RAQGvURrDL1E0RK9RDcZ
vUSeH71EBCa9RHMsvUTZMr1ENzm9RJ4/vUQERr1Ea0y9RNFSvURAWb1Enl+9RARmvURzbL1E
2XK9REB5vUSef71EBIa9RGuMvUTZkr1EQJm9RKafvUQMpr1Ec6y9RNmyvUQ3ub1Enr+9RAzG
vURrzL1E2dK9RDfZvUSe371EBOa9RGvsvUTR8r1EUPm9RJ7/vUQEBr5Eawy+RNkSvkQ3Gb5E
nh++RAQmvkRrLL5E0TK+RDc5vkSeP75EDEa+RGtMvkTZUr5EQFm+RJ5fvkQEZr5Ea2y+RNFy
vkQ3eb5Enn++RASGvkRrjL5E0ZK+RDeZvkSen75EBKa+RGusvkTRsr5EQLm+RJ6/vkQExr5E
a8y+RNnSvkQ32b5Ent++RAzmvkRr7L5E0fK+RDf5vkSm/75EBAa/RHMMv0TREr9ENxm/RKYf
v0QEJr9Ecyy/RNkyv0RAOb9Enj+/RAxGv0RrTL9E0VK/RDdZv0SeX79EDGa/RGtsv0TRcr9E
N3m/RJ5/v0QEhr9Ea4y/RNmSv0RAmb9Epp+/RASmv0RrrL9E0bK/RDe5v0Sev79EBMa/RHPM
v0TR0r9EN9m/RJ7fv0QM5r9Ec+y/RNHyv0Q3+b9Env+/RAQGwERrDMBE0RLARDcZwESeH8BE
BCbARGsswETZMsBENznARKY/wEQERsBEa0zARNFSwEQ3WcBEnl/ARAxmwERzbMBE0XLARDd5
wESef8BEDIbARGuMwETRksBEN5nARJ6fwEQEpsBEa6zARNGywEQ3ucBEnr/ARATGwESDzMBE
0dLARDfZwESm38BEBObARGvswETZ8sBEN/nARJ7/wEQMBsFEawzBRNESwUQ3GcFEnh/BRAQm
wURrLMFE2TLBRDc5wUSeP8FEBEbBRHNMwUTRUsFEQFnBRJ5fwUQEZsFEa2zBRNlywUQ3ecFE
nn/BRASGwURrjMFE0ZLBRECZwUSen8FEBKbBRGuswUTZssFEN7nBRJ6/wUQExsFEa8zBRNnS
wURA2cFEx9/BRATmwURr7MFE0fLBRDf5wUSm/8FEBAbCRGsMwkTREsJENxnCRJ4fwkQEJsJE
ayzCRNkywkQ3OcJEnj/CRCVGwkRrTMJE0VLCRDdZwkSeX8JEBGbCRGtswkTRcsJEN3nCRKZ/
wkQEhsJEc4zCRNGSwkRAmcJEnp/CRASmwkRzrMJE0bLCREC5wkSmv8JEBMbCRGvMwkTR0sJE
QNnCRJ7fwkQE5sJEc+zCRNHywkQ3+cJEnv/CRAQGw0RrDMNE0RLDRDcZw0SeH8NEBCbDRGss
w0TRMsNENznDRKY/w0QMRsNEa0zDRNFSw0Q3WcNEnl/DRARmw0RrbMNE2XLDRDd5w0Sef8NE
BIbDRGuMw0TRksNEN5nDRJ6fw0QEpsNEc6zDROGyw0RIucNEnr/DRAzGw0RzzMNE0dLDRDfZ
w0Se38NEDObDRGvsw0TR8sNEN/nDRKb/w0SHBsREawzERNESxERAGcREph/ERAwmxERrLMRE
2TLERDc5xESmP8REDEbERGtMxETRUsREQFnERJ5fxEQdZsREc2zERNFyxERAecREnn/EROqG
xERzjMRE0ZLERECZxESmn8REDKbERHOsxETRssREN7nERKa/xEQVxsREc8zERNHSxERA2cRE
pt/ERAzmxERz7MRE2fLERED5xESm/8REDAbFRHMMxUTZEsVEQBnFRKYfxUQMJsVEiyzFRNky
xURAOcVEpj/FRAxGxURzTMVE2VLFREBZxUSmX8VEDGbFRHNsxUTZcsVEeXnFRKZ/xUQMhsVE
c4zFRNmSxURxmcVEpp/FRAymxURzrMVE2bLFREC5xUSmv8VEDMbFRHPMxUTZ0sVEQNnFRKbf
xUQM5sVEc+zFRNnyxURA+cVEpv/FRAwGxkRzDMZE2RLGREAZxkSmH8ZEDCbGRJQsxkTZMsZE
QDnGRKY/xkQMRsZEc0zGRNlSxkRAWcZEpl/GRAxmxkRzbMZE2XLGREB5xkSmf8ZEDIbGRHOM
xkTZksZEQJnGRKafxkQMpsZEc6zGRNmyxkRAucZEnr/GRAzGxkQnzcZE2dLGREDZxkSm38ZE
DObGRHPsxkTZ8sZEQPnGRKb/xkQMBsdEcwzHRNkSx0RAGcdEph/HRAwmx0RzLMdE2TLHREA5
x0SmP8dEDEbHRHNMx0TZUsdEQFnHRKZfx0QMZsdEc2zHRNFyx0RAecdEpn/HRAyGx0RzjMdE
2ZLHRECZx0Sen8dEDKbHRHOsx0TZssdEQLnHRKa/x0QMxsdEc8zHRNnSx0RA2cdEIeDHRATm
x0Rz7MdE2fLHRED5x0Sm/8dEDAbIRHMMyETZEshEQBnIRKYfyEQMJshEcyzIRNkyyERAOchE
nj/IRARGyERzTMhE0VLIREBZyESmX8hEDGbIRGtsyETZcshEQHnIRKZ/yEQMhshEc4zIRNmS
yERAmchEpp/IRAymyERzrMhE2bLIREC5yESmv8hEDMbIRHPMyEQC08hEQNnIRJ7fyEQM5shE
c+zIRNnyyERA+chEpv/IRAwGyURzDMlEVBPJREAZyUSmH8lEDCbJRHMsyUTZMslEQDnJRKY/
yUQERslEc0zJRNlSyURAWclEpl/JRARmyURzbMlE2XLJREB5yUSmf8lEDIbJRHOMyUTZkslE
QJnJRJ6fyUQMpslEc6zJRNmyyURAuclEpr/JRAzGyURzzMlE2dLJREDZyUSm38lEDObJRGvs
yUTZ8slEQPnJRKb/yUQEBspEcwzKRNkSykRAGcpEph/KRAQmykRrLMpE2TLKREA5ykSeP8pE
BEbKRGtMykTZUspEQFnKRKZfykQMZspEa2zKRNlyykRAecpE</AssayXData><AssayYData Points="900">rWrNPzFszT+M5s4/02XPP71V0D95LdE/mCPSP2PG0j9LkdM/Zo3TP6UP1D85oNQ/KcbUPya5
1D9njdU/6bPVP3Bh1T8hytU/UAXWP/5l1j+nMdY/WuPVP/eD1j/ZQNY/4yXWP4PB1j/prdY/
t4nWP9+z1j8x49Y/IYnWPxIE1z+4Sdc/5MrWP2w81z9bZNY/fHjWP+wo1z+zoNY/L0PXP0T3
1j8KK9c/tLfWP4po1z8QRNc/TErXP07x1j9TC9c/hJTWP/Ug1z9z9tY/EgPXPwP01j+/t9Y/
+p3XP2By1z+Nj9Y/PBfXPyht1z9bcdc/+bHWP5xw1z+IvNY/48XWP1jZ1j/Sadc/9VXXPwe1
1j9COtc/keDWPxfl1j+6U9c/5nDXP2Mj1z9ArtY/EPnWP92s1j9istY/UcrWP7mM1j/9KNc/
MB7XP0681j/po9Y/jw7XP8sU1z+jwdc/0GHXP0xX1z9bYtc/UA3XPx1R1z+hVtc/aL7WPygI
1z9xrdY/EtjWP8xn1j+Z4tY/PnXXP2U51z9zZNY/VtHWPyJc1z+lftY/mKbWPwfC1j/lVNY/
ZP7WP2Lc1j9iKNc/Ta7WPyx51z8xIdc/mlfXPxVM1z/mpNY/jnPWPxqW1j83vdY/MQrXP+yw
1j+KrtY/zvrWP0/C1j9IEtc/vsvWP7fS1j/U7tY/fBHXP7AF1z9wAdc/xtHWPyfC1j8/r9Y/
iwvXP+1E1z/QMtc/KMrWP0Vs1j8VxdY/t97WP2zh1j9cRNc/iwTXP89S1z9bxtY/aVzXPzPo
1j+9pdY/NQfXPx1u1z+oGtc/61DXPzsY1z+/v9Y/MEXXP0aO1z96Btc/ojXXP/is1j9L6dY/
YAPXP30r1z/zENc/TsTWPxwr1z8UtNY/rpPWPx0b1z9PW9c/Q9XWPzq71j/vpNY/SO7WP7fd
1j/bx9Y/YBnXP9fJ1j9zw9Y/TevWP8rc1j9Az9Y/Te/WP1bm1j8/ldc/xonWP6S/1j9jiNc/
GAfXP8nK1j+UEdc/xyHXP/PC1j/FRNc/X+DWP5Pi1j/YYtc/bU/XP8Jg1z8BbNc/dHnXP6Ak
1z9HZ9c/NEHXPyuT1z+yqdY/rn/WPznT1j9PzdY/FyDXPy+j1j97KtY/R0TXP73I1j+KvtY/
TejWP/0M1z+Whtc/3eXWPwKe1j/JHdc/2WfXPzdo1z/GNdc/UoPXP8Vt1z/Sfdc/2w3XPxrN
1j/q8NY/9GjWP5Uu1z/uR9c/R7TWP9dG1z/hGtc/rb7WP8vR1j/LgdY/BzTXP3B71j8B29Y/
IdTWPxWZ1j+DRdc/a5nXP4N31z9cb9c/uE3XP14w1z/e/NY/6PfWP+Kx1j9N2Nc/fNzWP3/W
1j+FsdY/HfnWP2Ti1j80G9c/0/DWP2PU1j9ETdc/49jWP6hC1z8nK9c/7v/WP9xP1z8tEdc/
qabWP5aQ1j+MttY/TQjXP1m31j9tKNc/1UbXPzEK1z/oqtc/EdvWP+7u1j9De9c/aSPXP830
1j8URNc/yhDXP8kx1z+RA9c/vAbXPzUT1z9/dtc/fxbXPz961z91gdc/iSPXP51R1z9iTtc/
gzTXP2n41j8SudY/AjfXP+vh1j/bBtc/aVLXP4pE1z/3mtc/doHXP8Ri1z9s9NY/ZsrXPyUU
1z+cvtc/sTbXPyfM1j/GcNc/2ILXP5Xw1j/lv9Y/rf3WP/RJ1z8cIdc/xyLXP/ZM1z9AUNc/
VbfXP34H1z9Mbtc/lFbXP4Yc1z9zUNc/Al3XPxte1z/Hh9c/J0LXP1yW1z9Sxtc//7HXP0GV
1z8YYtc/zGTXP5x12D+Ua9c/eg3XPyvu1j+PP9c/G1zXP7T51j95Ztc/8kXXP3Pr1j/1btc/
juLWPzh21z9pONc/5GrXP/4v1z/FS9c/yufXP70+1z/KLNc/Q5/XP3YL1z/3adc/IYHXP0Z/
1z+wFtc/nhzXP5411z8lBtc/y8HXP2+S1z/ogdY/7EjXP4Ly1z+Z/dc/MFPXP0Gd1z/o0dY/
grzXP+TN1z8lTdc/KfTXPwQ91z/7Atc/gyfXP0ZZ1z+q0tc/3UrXPwho1z9b8tc/uMXXP0QB
2D8gzdY/K2fXP2ej1z/i4NY/LmPXP++V1z9fWNc/kM7WP3ZL1z9pydc/I+nXPwko2D9ey9c/
AZvXP9nr1z83A9g/zlDXP+Fz1z/cYNc/frPXP0mA1z8DpNc/UxvXP07N1z/cydc/mH7XP6pM
1z+BZ9c/GFTXP0kb1z8gi9c/KHjXPy2V1z8SO9c/3F/XP8ez1z+fGNg/eKjXP8YG2D85ndc/
FNfXP0Q21z8RpNc/7rjXPwrL1z9C8dc/IRrYPw3d1z9BC9c/VJ7XP19L1z/4idc/ZSfYP6zs
1z8K3tc/1UDYP1XU1z9lr9c/aZ3XP2t+1z+Uotc/Q8/XP0v51z9EQtg/VuPXP/OK1z8CAtg/
G8zXPz4k2D+sttc/48rXP3mK1z/mLdg/rcjXP+Do1z+MBNg/Pn/XPxst2D+f5dc/+qrXP+4W
2D98C9g/9OPXP2mn1z+tydc/6lHYP+3i1z9Mtdc/2rzXP8El2D98Sdg/4ijYP5/t1z+N+Nc/
AGrXP9QZ2D+LRNc/OqHXP5vo1z+L4Nc/d87XP7La1z+GWdg/+5LXPza51z96K9g/PUDXPyD8
1z9Mc9g/IBzYP4bY1z9lG9g/4zvYP8Op1z/rQ9g/P9PXP9oq2D96Fdg//InYP4Tn1z98L9g/
P7fYPw/q1z/gMNg/ZDLYPw4l2D8/Bdg/nAjYP+7G1z+52tc/esrXPwZT2D8bvNc/gqXXP0tH
2D+VVdg/qKfYPyQV2D+DEdg/bwPYP/T01z+Gi9g/BQTZP7Dx1z+uCtg/oCHYP8Uz2D+UH9g/
yRPYPyiZ2D8w2Nc/YDfYP8Eq2D+pMNg/yIHYP7cj2D9on9c/BBHYP+Zf2D8BANg/fqnYPz7j
1z82btg/lDrYP7vz1z/matg/6VnYP42b2D8O+9c/vCDYP7932D/3Ftg/+iXYP1Kj2D9cKtg/
PYPYP4rZ1z/F9tc/3xHYP/G82D+kTNg/3OjXPxgz2D/5Wtg/+Z7YP0T41z+ZN9g/JHXYPxof
2D8ErNg/f8PYPwz21z+LXNg/K1zXP/502D9fXNg/jQrYP/iU2D+xIdg/bP3YPxOK2D/kwdg/
dinZPxSd2D/yl9g/BhjYP25z2D9FbNg/YMjYP+RR2D8OMdg/bOzXPwqu2D/2mNg/V43YP+XG
2D8mSNg/tWnYPyac2D++h9g/+fjYP0j+2D8tJdg/f6bYP1bp2D9bAtg/9jbYP1CK2D+Xv9g/
q6LYP0l32D8ZpNg/g53YP1ia2D+X39g/njTYP/M02D8qHdg/vE/YP0e/2D8w/tg/9ajYPx9O
2T+9GNg/MoXYPxqo2D+Ikdg/zUfYP/al2D8IDNg/GHnYP/bn2D9F3tg/94rZPwPS2D/FH9k/
nibYP3i32D8MEdk/lo7YP7At2D9xrdg/0tHXP0qT2D/pjtg/2T7YP9U42T//xNc/SivZPzMd
2D88cdg/69LYP9xf2T94m9g/IpHYPzbU2D+J19g/IhrZP7632D/fRNg/ACfYP6Hl2D8m+9g/
QU3YP4Jr2D/RANk/J6bYPyM62T/X4tg/6rzYP3Ym2T9+zdg/0qDYP7BG2D9+Edk/FAzZP9PA
2D9Xr9g/ni7YPyqo2D9z3tg/OQvZP7k/2D94oNg/jjvYP4DC2D9FXdg/ERfZP3A+2T8J7tg/
r9fYP63d2D+wlNg/98zYP6Gq2D/YANk/vfrYP/8j2D8NFNk/JBzZP5YY2T/vOtg/HLHYP3jt
2D+oQtk/szXZP1q92D8ofdg/FJfYP06s2D9nmdg/QgnZP+Pa2D/SNNk/ryTZP3ID2T8T2Ng/
ypvYPy5e2D++ANk/H+PYPz8G2T+/6Ng/E9HYP3S12D80nNg/WrLYPxK32D9989g/wo/YP6mC
2T9jxNg/lYHZP7x12D9hB9k/dPDYP9q+2D9V0tg//Y3YP8HL2D/MJdk/NfXYPzm92T/4xtg/
hsbYP7f12D/0Gtk/DvTYPzfF2D9F89g/KnPZP5KV2T81ONk/KKHYP3Bg2D/JxNg/jObYP/oe
2T+k/tg/Fd7YP3dH2T9iA9k/8PXYP8YX2T+gfNk/sdrYP02y2D+YY9g/UdTYP0pQ2T/jWdk/
+7XZP3kQ2T+Vqdg/vlXZPxLT2D9y0Ng/PKLZP0UF2T/Ywdg/Hx/ZP94X2T+2a9k/DGLZP1nC
2T+aS9k/Ns7YP8Im2T8oY9k/yYDYP6+M2D83P9k/Y2jZP5sX2T8BCdk/5H/YP0l52T/GJ9k/
KhzZPzIJ2T8c+Ng/QPnYP06w2D+yONk/aTPZP4ZR2T9bUNk/QKPYP4sV2T9cetk/zyLZPwgo
2T+Fcdk/CnLYP/6O2T8jZtk/iT3ZP6dU2T9jLdk/TwXZP4312D9n99k/8QHZP9BB2T8OrNg/
viTZP6gW2T9be9k/tTnZP3UR2T8Sjdk/SYPZP8+f2T+K3Ng/DTPZP9dU2T+IHNk/XmjZP63l
2T8X+dk/6WjZPy1O2T9MYtk/+8jZP6B12T8Oqtk/V/bYP6Kc2T+YKtk/gaDZP4U82T+ajdk/
5GvZP05L2T8XaNk/aFnZP3/+2T/cJNk/eyjZPyRD2T9qOdk/85zZP8pF2T/Bbdk/XIbZP6RP
2T/8dtk/u/HZP37V2T+7Xdk//rLZP4sw2T8oidk/nfPYP1iQ2T8pZdk/qCDZP2VS2T+hO9k/
ryfZP01Q2T9qAto/cn7ZP3B42T/nJtk/eXPZP3ha2T9G5dg/</AssayYData></Step><Step><CommonData><SampleLocation>11</SampleLocation><SampleID></SampleID><SampleGroup></SampleGroup><SampleInfo></SampleInfo><SampleRow>G</SampleRow><SamplePlate>1</SamplePlate><WellType>REGENERATION</WellType><Concentration>-1</Concentration><ConcentrationUnits>µg/ml</ConcentrationUnits><MolarConcentration>-1</MolarConcentration><MolarConcUnits>nM</MolarConcUnits><MolecularWeight>-1</MolecularWeight><Temperature>25</Temperature><StartTime>1963805</StartTime><AssayTime>5</AssayTime></CommonData><FlowRate>1000</FlowRate><StepType>KREGENERATION</StepType><StepName>Regeneration</StepName><StepStatus>OK</StepStatus><ActualTime>5.00005</ActualTime><CycleTime>0.2</CycleTime><AssayXData Points="25">pn/KRASGykRrjMpE2ZLKRDeZykSmn8pEBKbKRGusykTZsspEN7nKRJ6/ykQExspEa8zKRNHS
ykQ32cpEnt/KRAzmykRz7MpE0fLKRDf5ykSe/8pEBAbLRGsMy0TREstEQBnLRA==</AssayXData><AssayYData Points="25">77EdwE/3LsA+QTjAIaQ+wOkjQ8AB7kbAMc1JwFSBTMAnPE/AM0ZRwBT3UsDCj1TAcD1WwLbg
V8A81VjAz95ZwH09W8BbYVzAJGddwIEeXsAS9F7A1cJfwOOdYMAOLmHAebhhwA==</AssayYData></Step><Step><CommonData><SampleLocation>12</SampleLocation><SampleID></SampleID><SampleGroup></SampleGroup><SampleInfo></SampleInfo><SampleRow>G</SampleRow><SamplePlate>1</SamplePlate><WellType>NEUTRALIZATION</WellType><Concentration>-1</Concentration><ConcentrationUnits>µg/ml</ConcentrationUnits><MolarConcentration>-1</MolarConcentration><MolarConcUnits>nM</MolarConcUnits><MolecularWeight>-1</MolecularWeight><Temperature>25</Temperature><StartTime>1980079</StartTime><AssayTime>5</AssayTime></CommonData><FlowRate>1000</FlowRate><StepType>KREGENERATION</StepType><StepName>Regeneration</StepName><StepStatus>OK</StepStatus><ActualTime>4.99895</ActualTime><CycleTime>0.2</CycleTime><AssayXData Points="25">ph/LRAwmy0RrLMtE0TLLRDc5y0SeP8tEBEbLRHNMy0TRUstEN1nLRJ5fy0QVZstEa2zLRNFy
y0Q3ectEnn/LRAyGy0RrjMtE0ZLLRECZy0Smn8tEBKbLRHOsy0TRsstEN7nLRA==</AssayXData><AssayYData Points="25">PP3DPmKI1D5Z6+I+iNzwPtUG+z4GfwE/EbcGP0+yCD9KUgw/T3UOPzJyET918BE/f5gTP8gi
Fz9NvBg/CJEaP7kvGz+DBRw/SuUdP/J0Hj/tYSA/nQYhP5j9IT8omSM/DkcjPw==</AssayYData></Step><Step><CommonData><SampleLocation>11</SampleLocation><SampleID></SampleID><SampleGroup></SampleGroup><SampleInfo></SampleInfo><SampleRow>G</SampleRow><SamplePlate>1</SamplePlate><WellType>REGENERATION</WellType><Concentration>-1</Concentration><ConcentrationUnits>µg/ml</ConcentrationUnits><MolarConcentration>-1</MolarConcentration><MolarConcUnits>nM</MolarConcUnits><MolecularWeight>-1</MolecularWeight><Temperature>25</Temperature><StartTime>1996147</StartTime><AssayTime>5</AssayTime></CommonData><FlowRate>1000</FlowRate><StepType>KREGENERATION</StepType><StepName>Regeneration</StepName><StepStatus>OK</StepStatus><ActualTime>5.00005</ActualTime><CycleTime>0.2</CycleTime><AssayXData Points="25">nb/LRAPGy0RqzMtEO9PLRDfZy0SV38tEA+bLRGrsy0TI8stEN/nLRJX/y0QDBsxEagzMRNAS
zEQ3GcxEnR/MRAMmzERiLMxE0DLMRC45zESdP8xEA0bMRGJMzETQUsxEN1nMRA==</AssayXData><AssayYData Points="25">BNg6wBjZScD1r1DAOwRUwEBWVsCWKFnAnq1awMkHXMBIoV3AxflewAjQX8AbjGDAnL5hwPLE
YsDIYmPAufljwMKWZMCMPmXAe4hlwD3xZcBDwmbA7DhnwM/WZ8Do+mfAKW5owA==</AssayYData></Step><Step><CommonData><SampleLocation>12</SampleLocation><SampleID></SampleID><SampleGroup></SampleGroup><SampleInfo></SampleInfo><SampleRow>G</SampleRow><SamplePlate>1</SamplePlate><WellType>NEUTRALIZATION</WellType><Concentration>-1</Concentration><ConcentrationUnits>µg/ml</ConcentrationUnits><MolarConcentration>-1</MolarConcentration><MolarConcUnits>nM</MolarConcUnits><MolecularWeight>-1</MolecularWeight><Temperature>25</Temperature><StartTime>2012409</StartTime><AssayTime>5</AssayTime></CommonData><FlowRate>1000</FlowRate><StepType>KREGENERATION</StepType><StepName>Regeneration</StepName><StepStatus>OK</StepStatus><ActualTime>5.00005</ActualTime><CycleTime>0.2</CycleTime><AssayXData Points="25">nV/MRANmzERqbMxEyHLMRC55zESdf8xE+4XMRGKMzETIksxEN5nMRJWfzET7pcxEaqzMRNCy
zEQ3ucxEnb/MRAPGzERqzMxE0NLMRDfZzESl38xE++XMRGLszETI8sxEN/nMRA==</AssayXData><AssayYData Points="25">YI3BPrWHzj7+lN4+bJ/oPoD89T61cgA/FYYEP23+Bz8mtws/2AINP3ljED/fmhE/YB4UP9Up
Fj9Apxc/tIEYP+5PGj/erhs/qy4cP7tSHT8qFx8/SycgP76zIT94jyE/Kd0iPw==</AssayYData></Step><Step><CommonData><SampleLocation>11</SampleLocation><SampleID></SampleID><SampleGroup></SampleGroup><SampleInfo></SampleInfo><SampleRow>G</SampleRow><SamplePlate>1</SamplePlate><WellType>REGENERATION</WellType><Concentration>-1</Concentration><ConcentrationUnits>µg/ml</ConcentrationUnits><MolarConcentration>-1</MolarConcentration><MolarConcUnits>nM</MolarConcUnits><MolecularWeight>-1</MolecularWeight><Temperature>25</Temperature><StartTime>2028471</StartTime><AssayTime>5</AssayTime></CommonData><FlowRate>1000</FlowRate><StepType>KREGENERATION</StepType><StepName>Regeneration</StepName><StepStatus>OK</StepStatus><ActualTime>5.00005</ActualTime><CycleTime>0.2</CycleTime><AssayXData Points="25">nf/MRAMGzURqDM1E0BLNRDcZzUSlH81EAybNRGoszUTQMs1EaDnNRJ0/zUQDRs1EakzNRNhS
zUQ3Wc1EnV/NRANmzURqbM1EKnPNRC55zUSdf81E+4XNRGqMzUTQks1EN5nNRA==</AssayXData><AssayYData Points="25">8NE7wDRhS8Dh+lHAxzdVwPszWMDa9FnAO81bwJpgXcC6fF7A6KtfwGV8YMA/ZWHAQBBiwB/K
YsCTgGPAHR9kwAO2ZMCEOWXA7ZJlwHdaZsCfaWbAOutmwPtyZ8D5+mfAEBNowA==</AssayYData></Step><Step><CommonData><SampleLocation>12</SampleLocation><SampleID></SampleID><SampleGroup></SampleGroup><SampleInfo></SampleInfo><SampleRow>G</SampleRow><SamplePlate>1</SamplePlate><WellType>NEUTRALIZATION</WellType><Concentration>-1</Concentration><ConcentrationUnits>µg/ml</ConcentrationUnits><MolarConcentration>-1</MolarConcentration><MolarConcUnits>nM</MolarConcUnits><MolecularWeight>-1</MolecularWeight><Temperature>25</Temperature><StartTime>2044540</StartTime><AssayTime>5</AssayTime></CommonData><FlowRate>1000</FlowRate><StepType>KREGENERATION</StepType><StepName>Regeneration</StepName><StepStatus>OK</StepStatus><ActualTime>4.99895</ActualTime><CycleTime>0.2</CycleTime><AssayXData Points="25">nZ/NRAOmzURqrM1E0LLNRDe5zUSdv81EA8bNRGrMzUTQ0s1ELtnNRJ3fzUQD5s1EauzNRNDy
zUQu+c1Elf/NRAMGzkRiDM5E0BLORDcZzkSdH85EAybORGoszkTQMs5ELjnORA==</AssayXData><AssayYData Points="25">7dTUPsCr5D7tyPQ+LAABPyTABT/71Qo/y6YOPzCKET+lZRU/FGkXPw6JGD+YTxs/DhseP4CK
Hj/kaCA/vjsiP3wEIz+l7iQ/+V8mP+EZJz+KNSk/JbIpP6iHKj+s0ys/eU0sPw==</AssayYData></Step><Step><CommonData><SampleLocation>1</SampleLocation><SampleID></SampleID><SampleGroup></SampleGroup><SampleInfo></SampleInfo><SampleRow>G</SampleRow><SamplePlate>1</SamplePlate><WellType>BUFFER</WellType><Concentration>-1</Concentration><ConcentrationUnits>µg/ml</ConcentrationUnits><MolarConcentration>-1</MolarConcentration><MolarConcUnits>nM</MolarConcUnits><MolecularWeight>-1</MolecularWeight><Temperature>25</Temperature><StartTime>2059228</StartTime><AssayTime>30</AssayTime></CommonData><FlowRate>1000</FlowRate><StepType>BASELINE</StepType><StepName>Baseline</StepName><StepStatus>OK</StepStatus><ActualTime>30</ActualTime><CycleTime>0.2</CycleTime><AssayXData Points="150">lD/ORPJFzkRhTM5Ex1LORCVZzkSUX85EA2bORGFszkTHcs5EJXnORJR/zkT6hc5EWYzORL+S
zkQumc5ElJ/ORPKlzkRhrM5Ex7LORC65zkSMv85E+sXORGHMzkTH0s5ELtnORIzfzkT65c5E
YezORErzzkQu+c5ElP/ORPIFz0RZDM9ExxLPRC4Zz0SUH89E+iXPRFksz0S/Ms9EJTnPRJQ/
z0TyRc9EWUzPRMdSz0QuWc9ElF/PRPplz0RhbM9Ex3LPRCV5z0SUf89E8oXPRGGMz0THks9E
LpnPRJSfz0Typc9EYazPRMeyz0Quuc9ElL/PRPrFz0RhzM9Ex9LPRC7Zz0SU389E+uXPRGHs
z0TH8s9EJfnPRJT/z0TyBdBEYQzQRL8S0EQlGdBEjB/QRPol0ERhLNBExzLQRC450ESUP9BE
+kXQRGFM0ES/UtBELlnQRIxf0ETyZdBEWWzQRMdy0EQledBElH/QRPqF0ERhjNBEx5LQRC6Z
0ESMn9BE+qXQRFms0ETHstBEJbnQRJS/0ETyxdBEWczQRL/S0EQu2dBElN/QREzm0ERZ7NBE
x/LQRC750ESU/9BE+gXRRFkM0US/EtFELhnRRJQf0UT6JdFEWSzRRMcy0UQuOdFElD/RRPpF
0URhTNFEv1LRRC5Z0USMX9FE8mXRRFls0US/ctFEJXnRRIx/0UT6hdFEWYzRRMeS0UQlmdFE
jJ/RRPKl0URZrNFEx7LRRF+50USMv9FE8sXRRFnM0US/0tFEJdnRRJTf0UTy5dFEYezRRL/y
0UQu+dFE</AssayXData><AssayYData Points="150">Ivc3P7s4Nz/i8jg/Nm04P82GOT/H9Dg/jyo5P/7pOj+nRzs/oL86P0AoOz9/Dz0//608P5AE
PT9+uT0/Tk49P9g5Pj+2kD4/eBQ+PyuePj/q3T0/ifw/P1dTPz+sOj8/cQRAP6MtQD/lYUA/
g2VAPx3kQT8UKkE/F4FBP2J2Qz9iEUM/1StCP/T6QT99WkM/osZDP8ZoQz8BQEQ/QHlEPy1S
RD8mSEQ/4hxEP7TIRT9zIkQ/FgtGP/wsRT8Mh0U/bDdGP2gORz+yokY/v4lGP9/LRT/VPEc/
ml5GP/gHRz8+ZEg/8VhHP+dmRz+lS0c/gVJIP4rFRz8HRUg/9NZHP0RVST/pjkg/KvtIP0Sc
ST8xnkk/wm5KPxt7ST9MREs/IoRJP1I+Sj/6uUo/3LFKP86ASj93hks/GaVLP/ZuTD8LFkw/
HBFLP8GVSz+g+0o/ncdMP93GTD+t1Uw/lBFNP+iATD/EM0w/GHlNPw7vSz9BH00/Zz9MPz/K
TT/WlUw/jYVNPzzcTT+JQE0/CzZOP2TqTT//f08/7yhOPxtFTj+R404/PBJPP9reTT9sEE4/
TE5PP5KiTj8H2k8/IBtPPwZDTz+GNU8/GYROP6UoUD+Svk8/JZdQPxzrUD91mE8/zOFPP80l
UD+65VA/0lFQP52ZUD9ytlA/u5xQPyyfUD+eQ1E/orlRP8+ZUT9C71E/37RQP42dUT+Jh1I/
37dSP470UT9pulE/SOpSP/JwUj/bHlM/mq1TPwv0UT/oqFI/JudSP2uDUj9w21I/MK1SPyxG
Uz93tFI/</AssayYData></Step><Step><CommonData><SampleLocation>5</SampleLocation><SampleID>QA013 delta CDRH3</SampleID><SampleGroup></SampleGroup><SampleInfo></SampleInfo><SampleRow>G</SampleRow><SamplePlate>1</SamplePlate><WellType>KLOAD</WellType><Concentration>10</Concentration><ConcentrationUnits>µg/ml</ConcentrationUnits><MolarConcentration>-1</MolarConcentration><MolarConcUnits>nM</MolarConcUnits><MolecularWeight>-1</MolecularWeight><Temperature>25</Temperature><StartTime>2096071</StartTime><AssayTime>80</AssayTime></CommonData><FlowRate>600</FlowRate><StepType>LOADING</StepType><StepName>Loading</StepName><StepStatus>OK</StepStatus><ActualTime>79.999</ActualTime><CycleTime>0.2</CycleTime><AssayXData Points="400">lP/RRPoF0kRhDNJExxLSRC4Z0kSUH9JE+iXSRGEs0kTHMtJEJTnSRJQ/0kT6RdJEYUzSRMdS
0kQuWdJElF/SRPpl0kRhbNJEx3LSRC550kSUf9JE+oXSRGGM0kS/ktJELpnSRJSf0kT6pdJE
kqzSRMey0kRGudJElL/SRPrF0kRZzNJEx9LSRCXZ0kSU39JE+uXSRGHs0kTH8tJELvnSRJT/
0kT6BdNE0wzTRMcS00QuGdNEjB/TRPol00RhLNNExzLTRC4500SMP9NE+kXTRGFM00THUtNE
LlnTRJRf00T6ZdNEYWzTRL9y00QledNElH/TRPqF00RhjNNEx5LTRC6Z00SUn9NE8qXTRGGs
00S/stNELrnTRIy/00T6xdNEWczTRMfS00Ql2dNElN/TRPrl00Rh7NNEKvPTRC7500SU/9NE
+gXURGEM1ETHEtRELhnURJQf1ETyJdREWSzURMcy1EQuOdRElD/URPpF1ERhTNREx1LURCVZ
1ESMX9RE+mXURGFs1ETHctREJXnURJR/1ERMhtREWYzURMeS1EQlmdRElJ/URPKl1ERhrNRE
x7LURCW51ESUv9RE8sXURGHM1ETH0tRELtnURIzf1ET65dREYezURMfy1EQu+dRElP/URPIF
1URhDNVExxLVRC4Z1USUH9VE+iXVRFks1UTHMtVELjnVRJQ/1UTyRdVEYUzVRL9S1UQuWdVE
lF/VRPJl1URhbNVEx3LVRCV51USMf9VE+oXVRGGM1UTHktVELpnVRJSf1UT6pdVEYazVRMey
1UQuudVEnL/VRPrF1URZzNVEv9LVRCXZ1USU39VE+uXVRKLs1US/8tVELvnVRJT/1UTyBdZE
YQzWRMcS1kQuGdZEjB/WRPol1kRZLNZExzLWRC451kSUP9ZE8kXWRFlM1kTHUtZELlnWRJRf
1kQTZtZEYWzWRL9y1kQledZElH/WRPqF1kRhjNZEx5LWRC6Z1kSUn9ZE+qXWRFms1kTHstZE
LrnWRJS/1kT6xdZEYczWRMfS1kQu2dZEjN/WRPrl1kRh7NZEx/LWRCX51kSM/9ZE8gXXRGEM
10S/EtdELhnXRJQf10TyJddEYSzXRMcy10QuOddElD/XRPpF10RZTNdEx1LXRC5Z10SUX9dE
8mXXRGFs10THctdEJXnXRIx/10TyhddEYYzXRL+S10QumddElJ/XRPKl10RZrNdEx7LXRC65
10SMv9dE+sXXRGHM10S/0tdEJdnXRLXf10T65ddEYezXRMfy10Qu+ddElP/XRN4H2EQuDdhE
jBPYRC4Z2ESUH9hE8iXYRGEs2ETHMthELjnYRJQ/2ET6RdhEYUzYRMdS2EQlWdhEjF/YRPpl
2ERZbNhEx3LYRC552ESUf9hE+oXYRFmM2ETHkthEJZnYRIyf2ETypdhEYazYRMey2EQuudhE
jL/YRPrF2ERhzNhEv9LYRCXZ2ESM39hE+uXYRFns2ETH8thEJfnYRIz/2ETyBdlEWQzZRMcS
2UQlGdlElB/ZRPIl2URhLNlEvzLZRC452USMP9lE+kXZRGFM2US/UtlELlnZRJRf2UT6ZdlE
YWzZRMdy2UQuedlEjH/ZRPqF2URhjNlEx5LZRC6Z2USMn9lE8qXZRFms2UTHstlELrnZRIy/
2UT6xdlEYczZRL/S2UQu2dlElN/ZRPrl2URZ7NlEx/LZRCX52USU/9lE+gXaRFkM2kTHEtpE
JRnaRIwf2kTyJdpEWSzaRMcy2kQlOdpEjD/aRPJF2kRhTNpEx1LaRC5Z2kSMX9pE8mXaRGFs
2kS/ctpEJXnaRIx/2kTyhdpEWYzaRL+S2kQlmdpElJ/aRPKl2kRZrNpEv7LaRCW52kSUv9pE
+sXaRGHM2kS/0tpEJdnaRJTf2kTy5dpEYezaRL/y2kQu+dpEjP/aRJ4G20RZDNtEvxLbRCUZ
20SMH9tE+iXbRFks20S/MttELjnbRIw/20TyRdtEYUzbRL9S20QuWdtElF/bRPJl20RhbNtE
x3LbRC5520SMf9tE+oXbRFmM20THkttEJZnbRJSf20T6pdtEWazbRL+y20QludtElL/bRPrF
20RhzNtEv9LbRCXZ20SM39tE8uXbRGHs20S/8ttEJfnbRA==</AssayXData><AssayYData Points="400">JWRQP26VUD/jTFA/lN1QP7oNUj/3lVM/u31UP/soVT9TIFc/wW1ZPwnYWj9/G10/DRVdP/cX
Xj/wumA/PoBhP+dEYj+MPmU/oudlPz91Zz/7PGg/Q9BqP/elbD8nM24/8c5vP7GhcT/yX3E/
d4hyP3M6dT/H4HY/Y0N3Px5GeT/Zrns/8wt8PySYfj+wc34/TtuAPx0pgT9Lu4E/xbmCP22/
gz+TDYQ/S7WEP+ZrhT+2Y4Y/zIqGPxYCiD9Usoc/FDuJPzy8iT9zdYo/BXGLP1Gjiz8lXYw/
+umMP+FZjj9AX44/sc6OP8/njz8Cj5A/2XqRPwTxkT8A2JI/cO2SPx9Pkz+9M5Q/8s2UP2iV
lT8cNZY/vxCXP+xWlz/xXpg/A+qYP32emT9rK5o//FaaP4xxmz+4GZw/fQqcP6eZnD/kw50/
rEWeP17xnj/0o58/KrCfP0OJoD/DQ6E/q6OhPy6soj8Rg6I/XeqiP3xFpD/0waM/KA+lPwhs
pT9u5aU/2EKmP0ZVpz8WkKc/7ReoP+TyqD9+o6k/UbmpPw9Xqj9+86o/F1yrP+sfrD9ttaw/
80qsPyUArT/Qxq0/uFGuPz6Hrj+IFq8/Wk6vP8QnsD92z7A/bYqxP3V1sT/WibE/ecyyP285
sz9taLM/twW0P3GUtD9CJrU/q/u0P26XtT/GSLY/TTC2P96rtz9QBLg/Ww24P2QUuD+94rg/
uYO5P/3cuT8VFLo/MQm7P1rTuj9yfbs//Mm7P/J2uz9iFrw/oZm9PypNvT95N70/ug6+P8lS
vj+5f74/0la/Pwztvj9qBMA/PDLAP9H+wD/14cA/f2DBPwmHwT8evsE/u7PCP00Gwz9fScM/
GEzDP1CVwz81q8M/WUvEP2wRxT+AhcQ/8UzFP78Ixj894MU/DfjFP8Ymxz/ud8c/2+/GPz9q
xz+3OMg/pEHIP7zkyD/MZck/mDDJP6qpyT/Crck/FSHKP13Byj9h8so/VhDLPzCAyz+ANcw/
EkrMP3SzzD+2Ycw/Kf3MP4ZHzT96sM0/stbNPxymzT9dNs4/nI7OP9n9zj8P784/ka/PP2hQ
zz9hSNA/ByXQP0Wn0D8A0tA/E9DQP84x0T+dctE/CZzRP9UU0j8bVtI/5wTSP07U0j+oP9M/
E6nTPweH0z9FQdQ/mkPUP+Rk1D9WAtQ/KTDVP/yx1D/SJdU/VYDVP7t21T8LkNU/n8fWP1ga
1j8//dY/81fXP5E01z8Sktc//sHXP9sv2D/BNNg/UBnYP2sQ2D97v9g/NkDZP27b2D86ENk/
MonZP55g2T9U+tk/ZP3ZP9ox2j/Xa9o/4jbaPywu2z+Vm9o/3M3aPxeb2z9myNs/kDHcP8NO
3D/GStw/s4nbP5Ly3D/L7Nw/dPTcP7uF3T9E3d0/etLdP7hV3j9z6t0/b7bePxqB3j/I3N4/
ev3ePyQI3z+BmN4/Za3fP02d3z/HbN8/dDLgP+W83z/M1N8/2F/gP3kk4T/A0uA/j/DgPyj3
4D9T9OA/UpnhPwfo4T8XEOI/PHziPx1Q4j/b9eI/YGniP9il4j+UE+M/F6bjPxQ14z9XluM/
pEPjP3M25D8j1uM/cCzkPzBI5D8/fOQ/697kP2uk5D+bo+Q/P7jkP/Ra5T/j+OQ/G+HkP+l7
5T+Qp+U/nu7lP7PM5T+aJeY/3eTmP4Fy5j911OY/xNvmP1g/5z8rfec/pbHnP9KJ5z8OVuc/
A4LnP3zr5z8JSug/YOToP7dt6D9Eueg/5jHoP86M6D8db+g/Tg7pP0866T/cSek/9cjpP10h
6T8YCeo/AlDpPzzx6j8RGes/9rDqP1tj6j+Wleo/UJ7qPytx6z+M9Os/bDbrP5eJ6z+On+o/
6UjrP98F7D/XKew/VOjrP/EB7D++/us/lujsP/GN7D8U/+w/XlDtP2od7T/2o+w/uBntP7Id
7T+qde0/u2DtP+2K7T/UA+4/raTtP5CL7j8GYe4/QmbuPxPW7T/xfe4/D9TuP05j7j8sde8/
f8vuP4wN7z+DgO8/B1PvP6TL7z++g+8/Lc/vP7jv7z8qUu8/4vTvPyS47z+/ne8/4HbwP/uD
8D+YTfA/wb7wP+fx8D/zSPA/lxzxPwg/8T+St/E/pFTxPw==</AssayYData></Step><Step><CommonData><SampleLocation>1</SampleLocation><SampleID></SampleID><SampleGroup></SampleGroup><SampleInfo></SampleInfo><SampleRow>G</SampleRow><SamplePlate>1</SamplePlate><WellType>BUFFER</WellType><Concentration>-1</Concentration><ConcentrationUnits>µg/ml</ConcentrationUnits><MolarConcentration>-1</MolarConcentration><MolarConcUnits>nM</MolarConcUnits><MolecularWeight>-1</MolecularWeight><Temperature>25</Temperature><StartTime>2182907</StartTime><AssayTime>30</AssayTime></CommonData><FlowRate>1000</FlowRate><StepType>BASELINE</StepType><StepName>Baseline</StepName><StepStatus>OK</StepStatus><ActualTime>30</ActualTime><CycleTime>0.2</CycleTime><AssayXData Points="150">i//bROkF3ERYDNxEthLcRBwZ3ESDH9xE6SXcRFAs3ES2MtxEJTncRIM/3ETxRdxEWEzcRLZS
3EQcWdxEg1/cRPFl3ERYbNxEvnLcRBx53ESDf9xE6YXcRFiM3ES2ktxEHJncRIOf3EQCptxE
WKzcRLay3EQcudxEi7/cROnF3ERQzNxEttLcRBzZ3ESZ4NxE8eXcRFDs3ES28txEHPncRIP/
3ETpBd1EUAzdRLYS3UQcGd1Egx/dROkl3URQLN1EzzLdRBw53USLP91E6UXdRFhM3US2Ut1E
JVndRINf3UTxZd1EUGzdRLZy3UQced1Eg3/dRPGF3URQjN1EtpLdRByZ3USDn91E6aXdRFis
3US2st1EHLndRJu/3UTpxd1EUMzdRLbS3UQc2d1ErN/dRPHl3URQ7N1EtvLdRBz53USD/91E
6QXeRFAM3kS2Et5EHBneRIMf3kTpJd5EaCzeRAgz3kQlOd5Egz/eRPFF3kRYTN5EtlLeRC1Z
3kSDX95E6WXeRFhs3kS+ct5EHHneRIN/3kTxhd5EUIzeRLaS3kQtmd5Eg5/eROml3kRQrN5E
vrLeRBy53kSDv95E6cXeRFjM3kS+0t5EHNneRIPf3kTp5d5EWOzeRLby3kQl+d5Eg//eROkF
30RQDN9EvhLfRCUZ30SDH99E6SXfRHAs30S+Mt9EJTnfRIM/30QgR99EUEzfRLZS30QtWd9E
g1/fRPFl30RQbN9EvnLfRBx530SDf99E6YXfRFCM30S2kt9ERZnfRIOf30Txpd9EWKzfRLay
30Qlud9E</AssayXData><AssayYData Points="150">9Yn0P9P39D/XBvY/cRX2Pzp29j/kHPY/Tp/1PxDh9j/NqfY/qUj2PziA9j9O9/U/GCv2Pxy5
9j+O1fY/iZz2P95T9j9WBvc/7oT2P7Ff9j+98/Y/Dw/3Pyua9j/HEvc/9ZT2P7DV9j/e5/Y/
faP2P1ei9j9VQfY/D/P2P8lS9j9TbfY/vuz2P93X9j/SwfY/VM/2P6zq9j9d1PY/MpL2P7vu
9j9GJfc/yRX3P0Jg9z87VPc/CCH3P0Cn9j943/Y/oln3P11J9z+r+PY/KVv3P0BK9z/lJfc/
/hH3P0UW9z9HvPY/4Jr3PxTh9j+Ijvc/A0b3P5Vs9j+2wfc/Thf3P5WH9z+mIfc/shH3P7j2
9j9H6Pc/EgD3P1oL9z9O7PY/IJr3P7dK9z/s2PY/bFv3P3qz9z/S4vY/gVj3P+lx9z/xTPc/
zv32PxpV9z+9CPc/qEj4P//Q9z/ahPc/mr33P2zW9z/Uzfc/7p73P9pc9z9twfc/HbH3P+qv
9z/EPfc/Fp73P8RB9z+yYfc/CMf3P7a89z/fNfc/wYn3P/tK9z+w2vc/Owb4PwyA9z9Fk/c/
def3P1lx+D/T6/c/ttT3PyQZ+D+OfPc/FtX3P/+39z8eJPg/Bx74PxgG+D/1NPg/hbP3P8hM
9z/Gpfc/srT3P5kT+D8Tuvc/gOH3P2DI9z8q3/c/M//3P0r19z+e6/c/zRr4P9/L9z9s2vc/
jgr4Pyze9z8ab/c/y6/4Pyhh+D+3IPg/DR/4Py4F+D8yp/c/Y9H3P6KZ9z+TK/g//2v4P+1O
+D8pXfg/</AssayYData></Step><Step><CommonData><SampleLocation>10</SampleLocation><SampleID>BG505 T332N SOSIP</SampleID><SampleGroup></SampleGroup><SampleInfo></SampleInfo><SampleRow>G</SampleRow><SamplePlate>1</SamplePlate><WellType>KSAMPLE</WellType><Concentration>-1</Concentration><ConcentrationUnits>µg/ml</ConcentrationUnits><MolarConcentration>7.81</MolarConcentration><MolarConcUnits>nM</MolarConcUnits><MolecularWeight>-1</MolecularWeight><Temperature>25</Temperature><StartTime>2221664</StartTime><AssayTime>180</AssayTime></CommonData><FlowRate>600</FlowRate><StepType>ASSOC</StepType><StepName>Association</StepName><StepStatus>OK</StepStatus><ActualTime>179.999</ActualTime><CycleTime>0.2</CycleTime><AssayXData Points="900">i7/fRPHF30RYzN9EttLfRCXZ30SL399E8eXfRFjs30S+8t9EJfnfRIv/30TpBeBEWAzgRL4S
4EQlGeBEix/gRPEl4ERYLOBEvjLgRBw54ESLP+BE8UXgRFhM4ES+UuBEJVngRItf4ETxZeBE
WGzgRL5y4EQleeBEi3/gRPGF4ERYjOBEvpLgRCWZ4ESLn+BE6aXgRFis4ES+suBEJbngRIO/
4ETxxeBEWMzgRL7S4EQl2eBEi9/gRDvm4ERY7OBEvvLgRCX54ESD/+BE6QXhRFgM4US+EuFE
HBnhRIMf4UR0JuFEWCzhRL4y4UQlOeFEiz/hROlF4USiTOFEvlLhRCVZ4USLX+FE8WXhRFhs
4US+cuFEJXnhRIt/4UTxheFEUIzhRL6S4UQlmeFEi5/hRPGl4URQrOFEvrLhRCW54UQewOFE
8cXhRGDM4US+0uFEJdnhRIvf4UTp5eFEWOzhRL7y4UQl+eFEi//hRPEF4kRYDOJEvhLiRCUZ
4kSDH+JE8SXiRFgs4kS+MuJEJTniRIs/4kTpReJEWEziRL5S4kQlWeJEg1/iRPFl4kRYbOJE
tnLiRCV54kSLf+JE6YXiRFCM4kS+kuJE4ZniRIuf4kTppeJEWKziRL6y4kQlueJEi7/iROnF
4kRYzOJEvtLiRBzZ4kSL3+JE6eXiRFDs4kS28uJEJfniRIv/4kTxBeNEWAzjRL4S40QlGeNE
ix/jRPEl40RYLONEvjLjRCU540SDP+NE6UXjRFhM40S+UuNEHFnjRItf40TxZeNEWGzjRL5y
40QleeNEg3/jROmF40RYjONEtpLjRByZ40SLn+NE8aXjRFCs40S2suNEJbnjRIO/40TxxeNE
WMzjRL7S40Ql2eNEi9/jROnl40RQ7ONECPPjRCX540SD/+NE6QXkRFgM5ES+EuREhxnkRIMf
5ETpJeREWCzkRLYy5EQcOeREiz/kROlF5ERYTOREvlLkRCVZ5ESLX+RE6WXkRFhs5ES2cuRE
JXnkRIt/5ETpheREUIzkRLaS5EQcmeREi5/kRPGl5ERYrOREvrLkRCW55ESLv+RE8cXkRFjM
5ES+0uREHNnkRIPf5ETx5eREWOzkRLby5EQc+eREi//kRPEF5URYDOVEvhLlRCUZ5USLH+VE
8SXlRFAs5US2MuVEJTnlRIM/5UTxReVEWEzlRLZS5UQlWeVEi1/lROll5URYbOVEvnLlRCV5
5USLf+VE8YXlRFCM5US2kuVEHJnlRIuf5URcpuVEWKzlRL6y5UQlueVEi7/lRPHF5URQzOVE
xtLlRCXZ5USL3+VE8eXlRFjs5US28uVEJfnlRIP/5UTxBeZEWAzmRL4S5kQlGeZEgx/mRPEl
5kRQLOZEvjLmRBw55kSLP+ZE8UXmRFBM5kS2UuZEHFnmRINf5kTpZeZEWGzmRL5y5kQleeZE
i3/mRPGF5kRYjOZEtpLmRByZ5kSDn+ZE6aXmRFis5kS2suZEJbnmRO2/5kTxxeZEUMzmRL7S
5kQl2eZEi9/mRPHl5kRY7OZEvvLmRBz55kSD/+ZE6QXnRFAM50S2EudEHBnnRIMf50RMJudE
WCznRLYy50QcOedEgz/nRPFF50RQTOdEtlLnRCVZ50SDX+dE6WXnRFhs50S2cudEJXnnRIN/
50TxhedEWIznRL6S50QcmedEi5/nRPGl50RQrOdEvrLnRCW550SDv+dE8cXnRFDM50S20udE
HNnnRIvf50Tx5edEUOznRL7y50Qc+edEg//nROkF6ERQDOhEthLoRCUZ6ESDH+hE6SXoRFgs
6ES2MuhEHDnoRIM/6ETpRehEWEzoRLZS6EQlWehEg1/oROll6ERYbOhEvnLoRCV56ESLf+hE
8YXoRFCM6EQIk+hEJZnoRIOf6ETppehEUKzoRLay6EQluehEg7/oRPHF6ERYzOhEttLoRBzZ
6ESL3+hE8eXoRHns6ES+8uhEHPnoRIP/6ETxBelEUAzpRLYS6UQcGelEix/pROkl6URQLOlE
tjLpRBw56USDP+lE8UXpRFhM6US2UulEHFnpRINf6UTxZelE/GzpRL5y6UQceelEg3/pROmF
6USgjelEtpLpRByZ6USLn+lE6aXpRFCs6US2sulEJbnpRIu/6UTxxelEUMzpRLbS6UQl2elE
g9/pROnl6URQ7OlEtvLpRBz56USL/+lE6QXqRFAM6kS2EupEHBnqRNUf6kTxJepEUCzqRLYy
6kQlOepEiz/qROlF6kRQTOpEtlLqRCVZ6kTVX+pE6WXqRFBs6kS2cupEHHnqRIN/6kTphepE
UIzqRLaS6kQcmepEL6DqRPGl6kRQrOpEtrLqRCW56kSDv+pE6cXqRFDM6kS20upEHNnqRIPf
6kTp5epEUOzqRLby6kQl+epEg//qROkF60RQDOtEthLrRBwZ60SDH+tE6SXrRFgs60S+MutE
JTnrRIM/60TxRetEUEzrRLZS60QcWetEi1/rROll60RQbOtEtnLrRBx560SDf+tE6YXrRFCM
60Qxk+tEJZnrRIuf60TxpetEWKzrRLay60QluetEi7/rROnF60RQzOtEttLrRCXZ60SD3+tE
6eXrRFDs60S+8utEHPnrRIP/60TpBexEUAzsRLYS7EQcGexEgx/sROkl7ERQLOxEtjLsRBw5
7ESDP+xE6UXsRFhM7ES+UuxEPVnsRINf7ER9ZuxEUGzsRLZy7EQceexEg3/sROmF7ERYjOxE
tpLsRByZ7ESDn+xE6aXsRFis7ES2suxEHLnsRIO/7ET6xexEWMzsRLbS7EQc2exEg9/sROnl
7ERQ7OxEvvLsRCX57ESD/+xE8QXtRFAM7US+Eu1EHBntRIMf7UTxJe1EUCztRLYy7UQcOe1E
gz/tROlF7URYTO1EtlLtRBxZ7USDX+1E6WXtRFhs7US+cu1EHHntRIN/7UTphe1EUIztRLaS
7UQlme1Eg5/tROml7URQrO1EtrLtREW57USDv+1E6cXtRFDM7US+0u1EHNntRIPf7UTp5e1E
UOztRL7y7UQl+e1Eg//tRPEF7kRQDO5EthLuRBwZ7kSDH+5E6SXuRFgs7kS2Mu5EHDnuRIM/
7kTpRe5EUEzuRLZS7kQcWe5Eg1/uROll7kRQbO5EtnLuRBx57kSDf+5E6YXuRFCM7kS2ku5E
HJnuRIOf7kTxpe5EUKzuRL6y7kQcue5Eg7/uROnF7kRQzO5EttLuRBzZ7kSD3+5E8eXuRFDs
7kS28u5EHPnuRIv/7kTxBe9EUAzvRLYS70QlGe9Egx/vRPEl70RQLO9EtjLvRBw570SDP+9E
6UXvRFBM70S2Uu9EHFnvRItf70TxZe9EUGzvRL5y70Qlee9Eg3/vROmF70RojO9EtpLvRCWZ
70SDn+9E8aXvRFCs70S2su9EHLnvRIu/70Txxe9EWMzvRLbS70Ql2e9Ei9/vROnl70RQ7O9E
tvLvRBz570SL/+9E6QXwRFgM8ES2EvBEJRnwRIMf8ETpJfBEWCzwRL4y8EQlOfBEgz/wROlF
8ERQTPBEtlLwRBxZ8ESDX/BE6WXwRFBs8ES2cvBEHHnwRIN/8ETphfBEUIzwRMaS8EQcmfBE
g5/wROml8ERYrPBEvrLwRCW58ESDv/BE6cXwRFjM8ES+0vBEHNnwRIvf8ETx5fBEWOzwRL7y
8ET4+vBEAgLxRNEJ8USbD/FEmRTxRI8Z8USLH/FE8SXxRFgs8US+MvFEJTnxRIs/8UTxRfFE
WEzxRMZS8UQlWfFEi1/xRPFl8URYbPFEvnLxRCV58USLf/FE8YXxRFiM8US+kvFEJZnxRIuf
8UTxpfFEWKzxRL6y8UQlufFEi7/xRPHF8URYzPFEvtLxRCXZ8USL3/FE8eXxRFjs8US+8vFE
JfnxRIv/8UTxBfJEWAzyRL4S8kQlGfJEix/yRPEl8kRYLPJEvjLyRCU58kSLP/JEGkbyRFhM
8kS+UvJEJVnyRItf8kTxZfJEWGzyRL5y8kQlefJEi3/yRPGF8kRYjPJEvpLyRCWZ8kSLn/JE
8aXyRFis8kS+svJEJbnyRIu/8kTxxfJEWMzyRL7S8kQl2fJEi9/yRPHl8kRY7PJEtvLyRCX5
8kSL//JE8QXzRFgM80S+EvNEJRnzRIsf80TxJfNEUCzzRJsz80QlOfNEiz/zRPFF80RQTPNE
vlLzRCVZ80SLX/NE8WXzRFhs80S+cvNEJXnzRIt/80TxhfNEWIzzRL6S80QcmfNEi5/zRPGl
80RYrPNEvrLzRCW580SLv/NE8cXzRFjM80S+0vNEJdnzRIvf80Tx5fNEWOzzRL7y80Ql+fNE
i//zRPEF9ERYDPREvhL0RCUZ9ESLH/RE8SX0RFgs9ES+MvREHDn0RIs/9ETpRfREWEz0RL5S
9EQcWfREi1/0ROll9ERYbPREvnL0RCV59ESLf/RE8YX0RFiM9ES+kvREJZn0RIOf9ETxpfRE
UKz0RL6y9EQlufREi7/0RPHF9ERYzPREvtL0RCXZ9ESL3/RE8eX0RFjs9ES28vREJfn0RIv/
9ETxBfVEWAz1RL4S9UQtGfVEix/1RFQm9URYLPVEvjL1RAo69USLP/VE8UX1RFhM9US+UvVE
JVn1RItf9UTxZfVEWGz1RLZy9URuefVEi3/1RPGF9URYjPVEvpL1RCWZ9USLn/VE8aX1RFis
9US+svVEHLn1RIu/9UTpxfVEWMz1RL7S9UQl2fVEg9/1RPHl9URY7PVEvvL1RCX59USD//VE
8QX2RFgM9kS+EvZEJRn2RIMf9kTxJfZEcCz2RL4y9kQcOfZE</AssayXData><AssayYData Points="900">ZSb4PxFO9z+hDfY/rPf0P+LO9T85T/Q/gnXzP3/b8j9u0vI/SurxP8cC8j8amvE/hy7xP/xr
8T8fOfE/w83wP1+r8T+vSvA/zbTwPy/n8D//2vA/aM7wPyHH8D82v/A/uePwP/aN8D9ZxPA/
Od3wPwl98D8nMfA/15HwP2em8D9Ft/A/1zXwPxFn8D+i3/A/HgzxP30m8T8Vs/A/G97wPxHm
8D9OcPE/X7LwP7F28D/SrPA/bunwP3pK8T/YnfA/L7fwP1qg8D+5nvA/jArxPzDN8D87vfA/
kP3wP6Kb8D+dsPA/5AfxP/5d8T/K7PE/hhbxPxLl8D9na/E//bTwP+JG8T8XLfE/QknxP0gy
8T8xO/E/M57wPzIp8T968PA/EE3xP3BF8j/TfPE/v4vwP0LO8T93HfE/2MDxP4VR8T+fc/E/
EhHxP0d68T9mUvE//V3xP1cB8T+rn/E/SobxP4jZ8T9VyPE//SfxP9q08T8qUPE/1rvxP+8X
8T+It/E/WDHyP+8V8j/vF/I/wJrxP03E8T9b0vE/twryPwXg8T/60/E/pebxP7gC8j8d7PE/
eMfxP1gB8j8mEfI/jgDyP5Jy8T+awPE/2gjyP8P28T+NifI/+T3yP/5l8j81M/I/RDbyPz8X
8j9UZfI/JQnzP2Yz8j+76/E/jjvyP7fB8j/lDPI/JHjyP1MT8j9azPE/1tHxP3kU8j/WgPI/
tSjyPx0N8z90ZPI/PEfyP1e28j+aXPI/4KfyP8kw8z+8OfI/61/yPyWL8j88EvI/cx/yP9RO
8j8zsfI/82vyP35K8z/To/E/ogvzP4HG8j/W5vI/7ZbyP3/M8j/qyPI/MWjzP3Nl8z9mE/M/
rfXyP19/8j+GsPI/vPnyPzjL8j9YpvI/TF/yPx4e8z+AWfM/IPDyP/Rd8j+2wvI/hqbyP/Ud
8z9Pa/M/QJryP8FC8z9MS/M/61PzP4k88z+8kPM/LTjzP7ZJ8z9NLPM/11vzP/d48z8XlfI/
kFHzP7eq8z8fF/M/Oj3zP10v8z+qmfM/ylzzPxxr8z8+B/Q/MOHyP3468z86zPM/VS70P1K6
8z+nQfM/3LbzP+C28z9gt/M/dZbzP9nR8z9Yf/M/3XLzP+Sh8z9KS/M/qyzzP6K78z948vM/
sbbzPy5C8z+cLvM/G7bzP0648z9rrvM/tInzP9r18z9TyvM/IuvzP8z98z9XrPM/Do/zPyRe
8z8u+PI/0r3zPxnv8z/apPM/3/LzP4y48z9L5/M/9x/0P3dF9D/58/M/3J7zPwEt9D/bGvQ/
6hL0P+mR8z9sr/M/fN7zP+3e8z+axvM/hvfzP65G9D8gZPQ/4w30PzUa9D9e8vM/Xjz0P3VC
9D9m+/M/PR/0PxDe9D+Ok/M/9Un0P3lI9D834/M/b+7zP2Jk9D88ePQ/EDH0P9NL9D8ZefQ/
CAL0P9VY9D8sevM/x3r0PyYt9D9W4fQ/gM70P9/C9D9DwfQ/rtn0Pwpe9D+gQPQ/raj0P702
9D8PbfQ/rOj0PwRr9D8MMPQ/hwL0PyFv9D+nifQ/CrX0P2F99D866/Q/AZ70P3jU9D+N0vQ/
x1z1P1tR9T+2YfQ/eGb0Pzoq9T8p1PQ/xaL0P65Y9D88tPQ/GuT0P7Hm9D9HTfU/2oH0P+CW
9D/R4vQ/nnH0P9lk9T+r9vQ/4L/0P8Ue9T9qOPU/hYb1P5lG9T8JpfU/Cuv0P9x49D/XTPU/
6xP1P3AB9T+aS/U/diT1P6Or9T+sYvU/vgD1P1C69D/CK/U//F31P6AY9T8Zo/U/Gw32P/3O
9T8Qz/Q/1e/0Pz509T+8RPU/t2/1P35I9T8HnPU/N5b1P6e19T9b+fU/PbD1P/qQ9T/KlfU/
E7z0Py8B9T/MXfU/+Lz1P1ME9T9+q/U/8sf0PyTe9T/90fU/cz/1P0qt9T/WqvQ/p2v1PxGX
9T+0qPU/vrj1P6jl9T/sVPY/54H1P6tZ9T8FlfU/SXn1P3o89j/1APY/TBz1P87b9T+YZvU/
oPT1PzsJ9j9uY/Y/8wz2P1kC9j9xmPU/dl32PwVC9j8y6/U/zhv2PzH79T90iPU/98n1P78/
9j8UZvU/MvL1P1sF9j8ICfY/xqz1P4889j9RKfY/wBn2P1GY9T8u6vU/1zf2P6NZ9j8FDvY/
Fjb2P/mM9T/SEPY/ka32P5pY9j977fU/+9v1P2EO9j/WaPY/F9n2PyIa9j93YfY/upL2Pw1d
9j/CL/Y/GWz2P6tu9j+y6/U/rgv2P3v09T+GD/Y/n3f2PzYZ9j+H5PY/onX2Pz1A9j/brPY/
4mj2P9zR9j/Oa/Y/pSr2P56c9j9iUPY/vIL2P4t09j933/Y/N7z1PyMr9j/2+/Y/8J72PxP/
9T+YhvY/fxH2PxsX9j8mvPY/FWn2P5W89j+m9vY/EHT2P5T+9j8ZhvY/DBb2PxzP9j9jyPY/
ozT2P16F9j/wrvY/IUP3P5fL9j9lRvc/4zn2P35k9j9fR/Y/dpz2P5FM9j+dxPY/9432P47q
9j8/6PY/VUr3P/ji9j9rX/c/ZQr2P5Oo9j+zofY/d4f3P50i9z+Y7PY/U8j2Pw8y9z8w2fY/
nLz2P9Nx9j/8p/Y/FGX3P6iS9j9Q1fY/laf2P2S+9j8kX/c/+R/3Pzhv9z+BVPc/fk/3P/Xa
9j/2BvY/uX73PxUY9z8GyfY/Qt72P7nR9j+Vg/c/L2v2P/VH9z/8tPY/+K/2Pw7q9j+jAPc/
FYP3P16e9z/yyfY/yUD3P+Ms9z+tTfc/9ST3PwbG9z/y4PY/0j73P2FN9z99Yfc/i4T3Pyo7
9z/Xsfc/0LD2P1G69j8lCvc/Ql/3P+Ua9z+Bjvc/Vf72P15c9z/ljvY/Fkr3P4Dk9j9JCfc/
Gdj2P2gW9z+ErPc/OVf3P+sV9z9Ddvc/Cyb3P6429z+jbPc/Y+72P2W99z+yFvc/SyP3P94/
9z+Dafc/cdD3P+iT9z8I/fY/PSv3PwqN9z/xS/c/aen3P+9c9z8kFvc/i4L3P+3Q9z+G9fc/
GrL3PzjM9j83Lfc/qCv4P084+D+w5fc/Ljz4P2kM9z/dj/c/8Kb3P9Wx9z894fc/kjf3P0zP
9z+Atfc/tnr3P8y29z8z2Pc/oIH3P7+k9z8QA/g/acr3P0yp9z8+7fc/zeL3P0xK+D8w0/c/
ehX4Pz/+9z+sUvc/7bL3PyUo+D+RW/g/vaL3P0Ck9z8Zyvc/ykz4P7yI9z8s5vc/y/j3P6CX
9z9gYvg/uOD3PxhF+D/yR/c/AP33P/Uw+D8NgPg/lgj4P5i99z9upfc/snv3P6BH+D9YZvg/
09T3P/T49z+vaPg/s873P/x/+D/AJ/g/N3H4P0Dp9z90OPg/IBb4P1y+9z+Xg/g/QIz4PylC
+D+t/fc/YQr4PwNi+D+lafg/Ji34P+Md+D+zEPg/vjP4P+U++D+6gfg/1Mn3PyY1+D/zivg/
onX4P2+f+D9xDvg/E834PxpK+D8Xi/g/94T4P1q5+D9G9fc/f6b4P7sm+D/zMvg/uBj4P/tH
+D/5gPg/TXf3P/mv+D8uOPg/75/4P3qT+D8vdfg/2VT4P2S8+D/vp/g/10f4P4Ze+D+8b/g/
1nj4P27K+D8Ls/g/CE74PzuW+D84Wvg/yTj4Py12+D/PF/k/2ir5P0dq+D/Ugvg/SpL4P8zZ
+D9RqPg/knT4P/Fl+D9lUvk/0af4P78r+T+UvPg/7bD4P5Aa+T9x6Pg/uCX5P9F8+D9KD/k/
Gfj4Pxcd+T8cxPg/KRH5P4W9+D9wZPk/7A/5Pyt1+D9Fv/g/6AD5P0I/+T/X2/g/CTX5P0H5
+D814vg/LNH4P7Yp+T+qdvg/eUf5P51l+D9B4fg/4cf4PyI2+D+HI/k/oxn5P7oS+T+S5fg/
Ptv4P9Ob+D/A4/g/dgT5Pyag+D8JVfg/F5b5P3Yq+T+5FPk/EKz4PzE2+T+wpvk/kMf4PxtI
+T9KJfk/kYH4PxBr+T92BPk/N834P5sK+T947vg/nG35P1Iv+T/p0Pg/t874P9pR+T8KMPk/
IiL5PySu+D82+vg/wVn5PxzV+D9dxPg/iAP5P7xl+T/XHfk/SID5P50G+j/2T/k/kzf5P2+f
+T/Icfk/PRf6PwRN+T8w+fg/vZH5P5X5+T8gEPo/pZ35PxWr+T/hPPk/skn5P5Pl+D8d4Pg/
N2X5P450+T+Ccvk/udv5P7Nj+T+Ycvk/t5f5P6Cn+T/LHvk/Uqz5P1Xv+T8zjPk/Jfj5P5ad
+T/RZvk/UeH5P2ik+T/u9Pk/F9r5PxZW+T+YUfk/Z9H5PxKk+T+z4Pk/kk75P37Y+T8Bvfk/
Q5z5P6ov+j8hmPk/+xj6P7S4+T+qh/k/oBL6P0Oi+T8H4Pk//qv5PwDD+T9T8Pk/56j5P04z
+j/KlPk/h1D6P4Jt+T8yMPk/8UH6P7qU+j/k8Pk/snD6PzgP+j/1dfo/0yP6P8ej+T/n+Pk/
m736PygM+j+Iz/k/+Qv6PxKG+T/RMPk/Imb6PxCX+j8+g/o/E1j6P9VK+j9du/k/CkP6P38/
+j/4j/k/S8f5P8dr+T8pPvo/0+T5PwWF+j80efo/MXP6P5Zu+j8m2fk/tlL6P44x+j8Jpvk/
wVD6Pw9d+j8IzPk/ggD6P8Vs+j/SUPo/Vtb6Py3I+j89bvk/vSP6P4VO+j8yXfo/jLT6P93i
+T/fwPk/DEb6P25O+j9eEfo/cWb6PyAs+j+jzPk/4EL6P6Zu+j8r0/k/msb5P28Z+z8xCPs/
KtL5Pwuk+j88Qvo/YvT5P6VK+j8Oh/o/DTb7P7aO+j/ecfo/</AssayYData></Step><Step><CommonData><SampleLocation>1</SampleLocation><SampleID></SampleID><SampleGroup></SampleGroup><SampleInfo></SampleInfo><SampleRow>G</SampleRow><SamplePlate>1</SamplePlate><WellType>BUFFER</WellType><Concentration>-1</Concentration><ConcentrationUnits>µg/ml</ConcentrationUnits><MolarConcentration>-1</MolarConcentration><MolarConcUnits>nM</MolarConcUnits><MolecularWeight>-1</MolecularWeight><Temperature>25</Temperature><StartTime>2410506</StartTime><AssayTime>180</AssayTime></CommonData><FlowRate>600</FlowRate><StepType>DISASSOC</StepType><StepName>Dissociation</StepName><StepStatus>OK</StepStatus><ActualTime>180</ActualTime><CycleTime>0.2</CycleTime><AssayXData Points="900">gj/2ROBF9kRPTPZErVL2RBxZ9kSCX/ZE4GX2REds9kS1cvZEE3n2RHp/9kTghfZER4z2RK2S
9kQcmfZEep/2RPGl9kRPrPZEtbL2RBO59kSCv/ZEY8b2RE/M9kS10vZEHNn2RHrf9kTo5fZE
R+z2RK3y9kQT+fZEgv/2ROAF90RHDPdEtRL3RBMZ90SCH/dE6CX3REcs90S1MvdEEzn3RII/
90TgRfdER0z3RLVS90QTWfdEgl/3ROBl90RPbPdErXL3RBN590R6f/dE6IX3RE+M90StkvdE
HJn3RHqf90TgpfdER6z3RK2y90QcufdEer/3RODF90RPzPdErdL3RBPZ90SC3/dE6OX3REfs
90S18vdEE/n3RHr/90ToBfhERwz4RK0S+EQcGfhEgh/4ROgl+ERPLPhErTL4RBw5+ESCP/hE
6EX4RE9M+ES1UvhEHFn4RIJf+EToZfhET2z4RK1y+EQcefhEgn/4ROCF+ERPjPhErZL4RBOZ
+ER6n/hE6KX4REes+EStsvhEHLn4RIK/+EToxfhER8z4RK3S+EQB2vhEweD4ROjl+ERH7PhE
tfL4RBP5+ER6//hE6AX5REcM+US1EvlEExn5RHof+UTgJflETyz5RK0y+UQTOflEej/5ROhF
+URPTPlEtVL5RBNZ+UR6X/lE4GX5REds+UStcvlEHHn5RIJ/+UTghflER4z5RK2S+UQTmflE
ep/5ROCl+URHrPlErbL5RBO5+UR6v/lE4MX5RE/M+US10vlEE9n5RILf+UTo5flER+z5RK3y
+UQc+flEev/5ROAF+kRPDPpEtRL6RBMZ+kR6H/pE4CX6REcs+kS1MvpEHDn6RHo/+kToRfpE
T0z6RK1S+kQTWfpEel/6ROhl+kRHbPpErXL6RBx5+kR6f/pE6IX6REeM+kStkvpEHJn6RHqf
+kTopfpET6z6RLWy+kQcufpEgr/6RODF+kRHzPpEtdL6RBzZ+kR63/pE4OX6RE/s+kSt8vpE
HPn6RHr/+kToBftERwz7RLUS+0QTGftEgh/7ROAl+0RHLPtErTL7RBM5+0R6P/tE6EX7REdM
+0StUvtEE1n7RHpf+0ToZftER2z7RK1y+0QTeftEgn/7ROCF+0RPjPtErZL7RBOZ+0R6n/tE
4KX7RE+s+0StsvtEE7n7RHq/+0ToxftET8z7RK3S+0QT2ftEgt/7RODl+0RH7PtErfL7RBP5
+0R6//tE4AX8REcM/EStEvxEExn8RIIf/EToJfxERyz8RK0y/EQTOfxEgj/8ROBF/ERPTPxE
rVL8RBNZ/ESCX/xE4GX8REds/EStcvxEE3n8RIJ//EQRhvxET4z8RK2S/EQTmfxEgp/8ROCl
/ERHrPxEMLP8RBO5/ER6v/xE4MX8REfM/ESt0vxEE9n8RHrf/ETg5fxER+z8RK3y/EQT+fxE
ev/8ROAF/URHDP1ErRL9RBMZ/UR6H/1E4CX9REcs/UStMv1EHDn9RHo//UTgRf1ET0z9RK1S
/UQTWf1Eel/9ROBl/URHbP1EtXL9RBN5/UR6f/1E4IX9REeM/UStkv1EHJn9RHqf/UTgpf1E
R6z9RK2y/UQTuf1Eer/9RODF/URHzP1ErdL9RBPZ/UR63/1E6OX9REfs/UTG8v1EE/n9RIL/
/UTgBf5ERwz+RK0S/kQcGf5Eeh/+ROAl/kRPLP5ErTL+RBM5/kR6P/5E4EX+REdM/kStUv5E
E1n+RHpf/kTgZf5ET2z+RK1y/kQTef5Een/+ROiF/kRHjP5ErZL+RByZ/kR6n/5E4KX+REes
/kS1sv5EJLn+RHq//kTgxf5ER8z+RK3S/kQT2f5Eet/+RODl/kRH7P5ErfL+RBP5/kR6//5E
4AX/REcM/0StEv9EExn/RHof/0TgJf9ERyz/RLUy/0QTOf9Eej//ROBF/0RHTP9ErVL/RBNZ
/0SCX/9E4GX/REds/0Stcv9EHHn/RIJ//0Tghf9ER4z/RK2S/0QTmf9Egp//ROCl/0RHrP9E
rbL/RBO5/0R6v/9E6MX/REfM/0St0v9EE9n/RHrf/0Tg5f9ET+z/RLXy/0QT+f9Eev//RPAC
AEUjBgBFVgkARYoMAEW9DwBF8BIARSMWAEVWGQBFjhwARb0fAEXwIgBFIyYARVspAEWKLABF
vS8ARfQyAEXDNgBFVjkARY48AEXFPwBF8EIARSNGAEVbSQBFjkwARb1PAEX0UgBFJ1YARVtZ
AEWKXABFvV8ARfRiAEUjZgBFW2kARYpsAEXBbwBF8HIARSd2AEVWeQBFjnwARQOAAEXwggBF
J4YARVaJAEWOjABFvY8ARfSSAEUnlgBFW5kARY6cAEXBnwBF9KIARSemAEVbqQBFjqwARcGv
AEXwsgBFJ7YARVu5AEWOvABF2r8ARfTCAEUnxgBFW8kARY7MAEXBzwBF9NIARSfWAEVb2QBF
jtwARcHfAEX04gBFJ+YARVvpAEWO7ABFwe8ARfTyAEUn9gBFW/kARY78AEXB/wBF9AIBRScG
AUVbCQFFjgwBRcEPAUX0EgFFJxYBRVsZAUWOHAFFwR8BRfQiAUUnJgFFXykBRY4sAUXNLwFF
9DIBRSc2AUVbOQFFjjwBRcE/AUX0QgFFJ0YBRVtJAUWOTAFFwU8BRfRSAUUnVgFFW1kBRY5c
AUXBXwFF9GIBRSdmAUVbaQFFjmwBRcFvAUX0cgFFJ3YBRVt5AUWOfAFFwX8BRfSCAUUnhgFF
W4kBRY6MAUXBjwFF9JIBRSeWAUVbmQFFjpwBRcGfAUX0ogFFJ6YBRVupAUWOrAFFwa8BRfSy
AUUntgFFW7kBRY68AUW9vwFF9MIBRSfGAUVbyQFFjswBRcHPAUX00gFFJ9YBRVvZAUWK3AFF
wd8BRfTiAUUn5gFFW+kBRY7sAUXB7wFF9PIBRSf2AUVb+QFFjvwBRcH/AUX0AgJFJwYCRVsJ
AkWODAJFwQ8CRfQSAkUnFgJFWxkCRY4cAkU0IAJF9CICRScmAkVbKQJFjiwCRcEvAkXwMgJF
JzYCRVs5AkXPPAJFwT8CRfBCAkUnRgJFW0kCRY5MAkXBTwJF9FICRSdWAkVbWQJFjlwCRcFf
AkX0YgJFJ2YCRVtpAkWKbAJFwW8CRfRyAkUndgJFW3kCRct8AkXBfwJF9IICRSOGAkVviQJF
jowCRcGPAkX0kgJFI5YCRVuZAkWKnAJFwZ8CRfCiAkUjpgJFW6kCRYqsAkXBrwJF9LICRSO2
AkVbuQJFjrwCRcG/AkX0wgJFJ8YCRVvJAkWKzAJFwc8CRfTSAkUw1gJFW9kCRY7cAkXB3wJF
9OICRSfmAkVb6QJFiuwCRebvAkX08gJFJ/YCRVv5AkWO/AJFwf8CRfQCA0UnBgNFWwkDRY4M
A0XBDwNF9BIDRScWA0VbGQNFohwDRcEfA0X0IgNFJyYDRVspA0WOLANFvS8DRfQyA0UnNgNF
WzkDRYo8A0W9PwNF9EIDRSdGA0VbSQNFikwDRcFPA0X0UgNFJ1YDRVtZA0WOXANFwV8DRfRi
A0UnZgNFVmkDRY5sA0XBbwNF9HIDRSd2A0VWeQNFjnwDRb1/A0X0ggNFI4YDRVuJA0WOjANF
wY8DRfSSA0UnlgNFW5kDRY6cA0XBnwNF9KIDRSemA0VbqQNFiqwDRcGvA0X0sgNFI7YDRVu5
A0WOvANFwb8DRfTCA0UjxgNFW8kDRY7MA0XBzwNF9NIDRSfWA0VW2QNFitwDRcHfA0X04gNF
I+YDRVvpA0WK7ANFwe8DRfTyA0Uj9gNFW/kDRY78A0XB/wNF9AIERSMGBEVbCQRFjgwERcEP
BEX0EgRFJxYERVsZBEWKHARFwR8ERfQiBEUjJgRFWykERYosBEXBLwRF9DIERSc2BEVWOQRF
ijwERb0/BEX0QgRFJ0YERVtJBEWOTARFwU8ERfRSBEUjVgRFW1kERY5cBEXBXwRF9GIERSNm
BEVbaQRFjmwERb1vBEX0cgRFI3YERVt5BEWKfARFwX8ERfSCBEUnhgRFW4kERY6MBEXBjwRF
9JIERSeWBEVWmQRFipwERb2fBEX0ogRFI6YERVupBEWOrARFva8ERfSyBEUntgRFW7kERY68
BEXBvwRF8MIERSfGBEVbyQRFiswERcHPBEX00gRFJ9YERZTZBEWO3ARFvd8ERfDiBEUn5gRF
VukERYrsBEXB7wRF9PIERSf2BEVW+QRFjvwERcH/BEX0AgVFIwYFRVsJBUWKDAVFvQ8FRfAS
BUUjFgVFWxkFRY4cBUXBHwVF9CIFRScmBUVbKQVFjiwFRb0vBUUNMwVFJzYFRVs5BUWOPAVF
vT8FRWdDBUUnRgVFW0kFRYpMBUXBTwVF+FIFRSNWBUVWWQVFjlwFRcFfBUXwYgVFI2YFRVZp
BUWObAVFwW8FRTJzBUUndgVFVnkFRY58BUXBfwVF8IIFRSOGBUVWiQVFjowFRb2PBUUFkwVF
I5YFRVaZBUWKnAVFwZ8FRfSiBUUjpgVFW6kFRY6sBUW9rwVF8LIFRSO2BUVWuQVFirwFRcG/
BUX0wgVFJ8YFRVbJBUWOzAVFvc8FRfTSBUVI1gVFW9kFRY7cBUXB3wVF9OIFRXnmBUVW6QVF
0+wFRcHvBUXw8gVFJ/YFRYz5BUWi/AVFvf8FRfACBkUjBgZFWwkGRZIMBkW9DwZF9BIGRScW
BkVbGQZFihwGRb0fBkX0IgZFJyYGRVYpBkXoLAZFvS8GRfAyBkUjNgZFWzkGRYo8BkW9PwZF
9EIGRSNGBkVWSQZFikwGRcFPBkXwUgZFI1YGRVZZBkWOXAZF</AssayXData><AssayYData Points="900">Waf4P69K+T8l8vk/2y/7P3kg/D/YKv0/6eP9P5jC/j/C9P4/czD/P2SS/z93LwBAMZIAQFeI
AEDDtQBAhXEAQLMFAUDNqQBAkewAQHTIAEDvmABAWOUAQBPBAEBY5gBAfxoBQNoyAUCG9ABA
kXoBQFDkAEDxGwFAejUBQJBhAUAvegFAoz8BQLsIAUAzQAFARyEBQJYNAUDRXwFAmxYBQEIo
AUA6SAFA0kMBQP0xAUD4HQFAEjsBQABEAUBKLwFA7BUBQIZTAUAZEwFAKKgBQKY2AUDYYAFA
0F4BQGMRAUDKTQFAK0oBQAzkAEBw4gBAnjYBQKVdAUCQZQFAhQkBQLNDAUBKSQFAOW8BQCc0
AUA2rABAcloBQFDYAECxtwBAU2wBQGhRAUCzKgFA/TABQJIzAUBLKQFAYwQBQBU1AUDRCAFA
/jQBQEBVAUANUgFAgPAAQHp3AUDwUgFAZE4BQAsqAUBBDwFAjBoBQFlLAUBnDgFAHBUBQLmT
AUArUwFAVkoBQNo4AUD2XQFAIO0AQNZSAUA3SwFAbXYBQAToAEB01gBASBEBQMdrAUAGIQFA
PjIBQKyMAUD4EAFAOXgBQFgNAUBhEgFAVEoBQMsGAUBkbQFAWg8BQF09AUCXJQFAeDgBQH0v
AUC5zwBAUPkAQAvrAEDcHAFAPU8BQMdmAUBCMwFAjz0BQHjbAEB7CwFAlhUBQI5MAUAcKAFA
p+kAQEMeAUA7HAFAW0kBQAkJAUB2UQFAOQgBQO0vAUCRWwFAaBUBQNJTAUB2YgFAoCMBQIoL
AUBF+ABANH0BQGk3AUCuAAFACQIBQEcMAUBCTwFAGi4BQHohAUAJMQFAWgEBQLgtAUCIHQFA
51EBQLTcAECiQQFAhlcBQDowAUCqVgFA9wgBQGhiAUBnXgFARvsAQF1SAUBtQAFAlksBQBVu
AUDhFgFAjYUBQAkaAUDT+ABAuycBQP45AUADLwFAxeQAQHyJAUC/QAFAnD8BQC8VAUCrYQFA
oBEBQHPtAEDm9ABASfgAQMHqAEDq8ABAKO0AQHgjAUB/KwFA4YoBQDE6AUBANgFAwikBQBQ8
AUAEGAFAke0AQGsdAUCmGAFACfwAQPtaAUBCPQFAISABQN07AUB7PgFAhlgBQGM4AUBhDQFA
CvcAQA4xAUD39gBAEB8BQD47AUD0PQFAXikBQFZhAUDA/QBAzAwBQGI/AUA2QQFA8GcBQDjl
AEDMOAFAAiQBQJMbAUDCLgFA0SgBQFNnAUBBGQFAxmsBQLUvAUCAIQFAcEcBQK9DAUDcMwFA
ABEBQGYlAUClDwFAmRoBQC5BAUAALwFAIkUBQC0iAUDHIwFAUEcBQI4gAUCnEAFApSABQLFh
AUAXTAFAe3kBQDktAUAN9wBAmhMBQFM+AUBR8wBArecAQCsKAUBmZgFAvB4BQAHTAED78QBA
b0YBQC4RAUALLAFAoIkBQCpaAUDS7QBAzvkAQBEcAUDCNgFAO1gBQBc1AUASHAFAZVQBQKQz
AUBgNwFAWmQBQD5qAUCYDQFAVCIBQF18AUDrPAFAyBoBQAM9AUDeMAFAtjkBQKYgAUA8OQFA
ODIBQOB3AUDDQQFAWBYBQGZlAUDsJQFABiABQEAMAUAYGAFAOHgBQDH+AECtLwFAs2gBQMRD
AUDjbAFA9tYAQCgOAUCUNQFAA1YBQNMVAUDocAFAUVUBQOLqAEDzSAFAsRUBQDE/AUB1OAFA
rmcBQE9SAUCrcwFA2zEBQDxmAUDBRAFAiTQBQAMVAUCRjwFADRUBQDdjAUCMOAFAAksBQKtL
AUCRhAFAHFABQOoVAUCkKwFATBIBQPxaAUD2agFA1k4BQE9ZAUBjlQFA+R4BQItbAUBVIwFA
vi4BQM9IAUA3egFACwYBQIwZAUAEcQFAux8BQA5GAUCJHQFAMS0BQM05AUAgzABAfygBQDYs
AUDzZgFA9voAQLstAUCUDAFAOVABQH2OAUDSWQFAvX0BQKA3AUCuVAFAMHIBQGwMAUDPMQFA
jR8BQE92AUDOZgFA+gIBQCsxAUB2ewFACzABQEo5AUClKQFAKVMBQG9PAUCduQFA9nMBQH5A
AUD0dgFADDYBQIqPAUARSAFAfUMBQIAfAUCcPwFAqjEBQA1tAUBZkwFAfWUBQDM6AUAfLgFA
pEgBQHE1AUAJqgFA/GIBQGFtAUBfbQFAS20BQPdoAUDbSwFAiXUBQIpGAUBDIgFAdC4BQOpD
AUBYvgFAUmsBQK1QAUA8QwFAmUQBQB17AUDBWgFA4lsBQGViAUCCWQFAgG8BQCdtAUCaWwFA
M2cBQJxkAUDmFQFAiHwBQIqiAUALawFA/4IBQJGGAUBecAFANF8BQEmLAUApigFAQ3YBQCBg
AUDl6QFAHJkBQFNEAUA4eQFABR8BQKVlAUB8jQFAwkcBQBdOAUBmSwFAxY8BQPHJAUBbiAFA
P1sBQBxhAUDacgFATGoBQFUPAUD/eAFAG1YBQFOfAUCDfwFAIJEBQGhWAUBzlwFA428BQHiM
AUCGkgFA2X0BQI24AUDcbwFAOV4BQHmzAUASRAFAl64BQCCkAUCNaAFAzGgBQOW8AUC9TwFA
e34BQElbAUBvSgFAJIoBQKElAUDoRQFAmHkBQCZOAUCnYQFA8k8BQGNLAUAsegFAfHcBQFlB
AUAAgAFA3YMBQIagAUC3fwFAjmEBQJ9bAUAH5AFAroMBQB2xAUCyOAFAe3oBQNWMAUAkoAFA
VroBQIhVAUCkYQFAVpYBQKG7AUBvdgFAIaYBQBZ8AUAyYgFA+LoBQJpGAUAimgFAhbMBQMaP
AUDzegFAaT4BQGGTAUCjXgFApXMBQBzQAUBGdwFAa2UBQGVxAUAQjgFAe1sBQOuSAUDRqAFA
FaEBQFm6AUBLlAFA9E0BQKJWAUB3eQFABosBQPDiAUB6pAFAbLoBQASKAUBViQFAoXQBQB3m
AUBKsQFAEfEBQPVyAUAUvQFAU60BQAewAUB7mwFASosBQNSUAUD/RQFAh98BQCmMAUCHfgFA
D7kBQFTHAUCD1AFAGsgBQEvaAUDOeQFAQLgBQMoSAkCS2AFAE3QBQD69AUDOuAFAA6sBQIHk
AUBYfQFA5MIBQLuHAUBWjwFAzX4BQGbMAUD1ugFABLUBQDK6AUAgpAFA9KgBQLpuAUBIeAFA
5cQBQObMAUCvrAFAqYUBQMVkAUD5qgFAPpgBQKPTAUDzuAFAEXsBQDtxAUAHoAFAH8kBQDjq
AUDt5AFAtagBQErBAUAWkgFADZkBQDLwAUAc6QFAl34BQMCnAUAy/AFALawBQCK0AUDsvgFA
dPEBQJaTAUB2ngFAw9MBQNduAUAP3gFAYYgBQJioAUA4iwFAetkBQDzZAUAWywFADakBQLq/
AUAd3QFAitkBQO/bAUDu3AFAvqoBQLPFAUAm3wFAZzkCQIPGAUBC3gFAydsBQJGUAUDE6gFA
X94BQMSsAUDquAFA7ZQBQPauAUC3pwFAM9IBQF6zAUBQ3AFAMs0BQL7NAUCX6AFAEiMCQA2r
AUA70gFA9boBQKAGAkC/lgFAjo8BQMfrAUCWxgFAysABQNAgAkBd6gFAS8wBQFLZAUBsrwFA
1vABQNIWAkCZvQFAmtYBQIOtAUA79QFATqMBQNHmAUDeDwJAt9wBQAD0AUAU8AFAlLgBQBS6
AUA+owFAuMsBQErFAUCGAwJAwLsBQNTtAUCtpAFAxsQBQDjeAUCk3gFAcuABQLC6AUDxygFA
uaYBQGcTAkDPCAJAe5cBQLHHAUDr0wFAT/sBQFsaAkDVxwFASQUCQCLaAUDErwFA8wsCQHIE
AkAcvQFALegBQIDtAUBGIQJAJr0BQJPRAUB/HgJA+v8BQOL+AUBZwwFA5/ABQIilAUCY6gFA
ltIBQDHqAUD+8AFAu9sBQCujAUDYbAJAj9IBQGcrAkAzHwJArvABQJXFAUAN3AFAvLIBQIb2
AUDntwFA4vcBQCnOAUDnEgJACOABQOUpAkCH2gFAPdUBQI0PAkBK+QFAbiACQD7vAUDZQQJA
W8ABQGIVAkAVxgFAjC8CQFf8AUCkLQJAEPoBQGHNAUCLTQJAsegBQJndAUD18gFAsb0BQMwQ
AkDYwQFANCACQBFIAkDL9AFA0AICQI/nAUDqpAFAXOYBQKzNAUBMBgJAHAECQPQXAkDEAwJA
UfQBQGFbAkCKAwJAsRQCQNsbAkCbMQJACD4CQJThAUDm3gFAFM0BQD8NAkCd+AFAs98BQOrl
AUCPJQJAVQwCQMwnAkBSCwJAg0MCQBLnAUAv7gFA9A4CQGrdAUBGUQJAfPMBQIADAkA85AFA
UEcCQALSAUDU6gFAVSMCQJkbAkDlEQJAteYBQF46AkDqOQJAnh8CQMYpAkD/uwFAGPkBQOpU
AkB5FAJAsgoCQCJKAkBaKAJASVQCQIc4AkCM+AFADygCQJ8YAkBAAgJAS/0BQFf0AUAr9AFA
SzkCQFIlAkAHDwJA8c4BQPY8AkA8SAJA9y4CQNjbAUAhPwJA02ICQC3hAUDm4QFATQACQMQU
AkDP/wFAFjcCQAtFAkBQGAJAMhgCQEMVAkDqVwJAsRoCQBtyAkDLeQJA1y4CQIYhAkDqOwJA
+RUCQIdLAkAoEAJAsfQBQEsLAkAgEAJAuh8CQBg6AkCkUQJACTUCQN40AkCPBgJAZdMBQFmk
AkC7NAJAxEwCQMwcAkBKZAJAmiUCQEVUAkB5jQJAezgCQAANAkAsSAJAKhMCQAAeAkALHQJA
e3ECQL0VAkBhEAJAkTYCQABmAkCfWQJANF8CQGtAAkD/LgJA</AssayYData></Step><Step><CommonData><SampleLocation>11</SampleLocation><SampleID></SampleID><SampleGroup></SampleGroup><SampleInfo></SampleInfo><SampleRow>G</SampleRow><SamplePlate>1</SamplePlate><WellType>REGENERATION</WellType><Concentration>-1</Concentration><ConcentrationUnits>µg/ml</ConcentrationUnits><MolarConcentration>-1</MolarConcentration><MolarConcUnits>nM</MolarConcUnits><MolecularWeight>-1</MolecularWeight><Temperature>25</Temperature><StartTime>2599624</StartTime><AssayTime>5</AssayTime></CommonData><FlowRate>1000</FlowRate><StepType>KREGENERATION</StepType><StepName>Regeneration</StepName><StepStatus>OK</StepStatus><ActualTime>4.99907</ActualTime><CycleTime>0.2</CycleTime><AssayXData Points="25">wV8GRfBiBkUnZgZFV2kGRYpsBkXBbwZF9HIGRSN2BkVXeQZFjnwGRb1/BkXwggZFI4YGRVuJ
BkWOjAZFvY8GRfSSBkUjlgZFW5kGRfScBkXBnwZF8KIGRSOmBkVXqQZFiqwGRQ==</AssayXData><AssayYData Points="25">+LIJwDLwHMDgDSbAPSErwBr/L8DV0TPAxiE3wAnIOcBAPzzA+iQ+wJwaQMD3xkHA349DwEG9
RMBiEUbAJEhHwAJUSMAhN0nA1FZKwLw9S8APF0zA3p1MwD+5TcA6QU7AVhBPwA==</AssayYData></Step><Step><CommonData><SampleLocation>12</SampleLocation><SampleID></SampleID><SampleGroup></SampleGroup><SampleInfo></SampleInfo><SampleRow>G</SampleRow><SamplePlate>1</SamplePlate><WellType>NEUTRALIZATION</WellType><Concentration>-1</Concentration><ConcentrationUnits>µg/ml</ConcentrationUnits><MolarConcentration>-1</MolarConcentration><MolarConcUnits>nM</MolarConcUnits><MolecularWeight>-1</MolecularWeight><Temperature>25</Temperature><StartTime>2615861</StartTime><AssayTime>5</AssayTime></CommonData><FlowRate>1000</FlowRate><StepType>KREGENERATION</StepType><StepName>Regeneration</StepName><StepStatus>OK</StepStatus><ActualTime>4.99907</ActualTime><CycleTime>0.2</CycleTime><AssayXData Points="25">va8GReyyBkUftgZFU7kGRYa8BkW5vwZF8MIGRTDGBkVzyQZFhswGRc3PBkXs0gZFI9YGRVPZ
BkWG3AZFud8GReziBkUf5gZFU+kGRYrsBkW97wZF7PIGRSP2BkVT+QZFhvwGRQ==</AssayXData><AssayYData Points="25">ttopPxAjMT8UMTk/KRBBPzjYRD9Ky0o/zQxOP0o7Uj8GiVQ/UnNXP5RgWj9pV1w/mpZdP2Ao
YD/VfmE/ihNjP5QNYz+2QWU/0+NlP35YaD8TZWg/m0hpP61Qaz83qms/ZdFsPw==</AssayYData></Step><Step><CommonData><SampleLocation>11</SampleLocation><SampleID></SampleID><SampleGroup></SampleGroup><SampleInfo></SampleInfo><SampleRow>G</SampleRow><SamplePlate>1</SamplePlate><WellType>REGENERATION</WellType><Concentration>-1</Concentration><ConcentrationUnits>µg/ml</ConcentrationUnits><MolarConcentration>-1</MolarConcentration><MolarConcUnits>nM</MolarConcUnits><MolecularWeight>-1</MolecularWeight><Temperature>25</Temperature><StartTime>2632080</StartTime><AssayTime>5</AssayTime></CommonData><FlowRate>1000</FlowRate><StepType>KREGENERATION</StepType><StepName>Regeneration</StepName><StepStatus>OK</StepStatus><ActualTime>4.99907</ActualTime><CycleTime>0.2</CycleTime><AssayXData Points="25">uf8GRegCB0UbBgdFTwkHRYIMB0W1DwdF7BIHRRsWB0VPGQdFghwHRbUfB0XoIgdFGyYHRU8p
B0WGLAdFtS8HRegyB0UbNgdFTzkHRYI8B0W1PwdF6EIHRShGB0VPSQdFgkwHRQ==</AssayXData><AssayYData Points="25">rJQpwE7GN8DetT3AUjlBwLElRMBzBUbAa69HwEx/ScCEeErAtgBMwDMFTcAlm03AFHZOwGdD
T8ChRVDADvNQwMGZUcBEClLAZoNSwEbHUsAqlVPAwQJUwLiwVMA971TAI0FVwA==</AssayYData></Step><Step><CommonData><SampleLocation>12</SampleLocation><SampleID></SampleID><SampleGroup></SampleGroup><SampleInfo></SampleInfo><SampleRow>G</SampleRow><SamplePlate>1</SamplePlate><WellType>NEUTRALIZATION</WellType><Concentration>-1</Concentration><ConcentrationUnits>µg/ml</ConcentrationUnits><MolarConcentration>-1</MolarConcentration><MolarConcUnits>nM</MolarConcUnits><MolecularWeight>-1</MolecularWeight><Temperature>25</Temperature><StartTime>2648203</StartTime><AssayTime>5</AssayTime></CommonData><FlowRate>1000</FlowRate><StepType>KREGENERATION</StepType><StepName>Regeneration</StepName><StepStatus>OK</StepStatus><ActualTime>4.99907</ActualTime><CycleTime>0.2</CycleTime><AssayXData Points="25">tU8HReRSB0UXVgdFS1kHRX5cB0WxXwdF5GIHRRdmB0VLaQdFfmwHRbFvB0XkcgdFF3YHRUt5
B0V+fAdFsX8HReSCB0UXhgdFS4kHRX6MB0W1jwdF5JIHRReWB0VLmQdFfpwHRQ==</AssayXData><AssayYData Points="25">mQErP1zQMz9c2jo/tRdCP9asRj8M5ks/wJNOP8OiUT8r6VY/BulXP5uMWT9/8Vs/yTdfPzp3
Xz8noGA/LQ9jPytKZj98EWY/hklnPxCZZz892mg/Lg5qP3l8aj/Cj2w/UGBsPw==</AssayYData></Step><Step><CommonData><SampleLocation>11</SampleLocation><SampleID></SampleID><SampleGroup></SampleGroup><SampleInfo></SampleInfo><SampleRow>G</SampleRow><SamplePlate>1</SamplePlate><WellType>REGENERATION</WellType><Concentration>-1</Concentration><ConcentrationUnits>µg/ml</ConcentrationUnits><MolarConcentration>-1</MolarConcentration><MolarConcUnits>nM</MolarConcUnits><MolecularWeight>-1</MolecularWeight><Temperature>25</Temperature><StartTime>2664296</StartTime><AssayTime>5</AssayTime></CommonData><FlowRate>1000</FlowRate><StepType>KREGENERATION</StepType><StepName>Regeneration</StepName><StepStatus>OK</StepStatus><ActualTime>4.99907</ActualTime><CycleTime>0.2</CycleTime><AssayXData Points="25">sZ8HReSiB0UXpgdFS6kHRX6sB0WxrwdF4LIHRRe2B0VHuQdFfrwHRbG/B0XkwgdFF8YHRUvJ
B0V+zAdFrc8HReTSB0UT1gdFS9kHRX7cB0Wx3wdF5OIHRRfmB0VL6QdFeuwHRQ==</AssayXData><AssayYData Points="25">hfoswCelOcC4ZD/A9JJCwF4TRcAyGkfAEBRJwIvUScA5LkvATyFMwEs+TcDOHE7AqjhPwFeI
T8DHP1DAop1QwLI1UcD3ylHA8GtSwATDUsCjOFPAl81TwNJOVMALMFTAJ6pUwA==</AssayYData></Step><Step><CommonData><SampleLocation>12</SampleLocation><SampleID></SampleID><SampleGroup></SampleGroup><SampleInfo></SampleInfo><SampleRow>G</SampleRow><SamplePlate>1</SamplePlate><WellType>NEUTRALIZATION</WellType><Concentration>-1</Concentration><ConcentrationUnits>µg/ml</ConcentrationUnits><MolarConcentration>-1</MolarConcentration><MolarConcUnits>nM</MolarConcUnits><MolecularWeight>-1</MolecularWeight><Temperature>25</Temperature><StartTime>2680365</StartTime><AssayTime>5</AssayTime></CommonData><FlowRate>1000</FlowRate><StepType>KREGENERATION</StepType><StepName>Regeneration</StepName><StepStatus>OK</StepStatus><ActualTime>5.00396</ActualTime><CycleTime>0.2</CycleTime><AssayXData Points="25">re8HReDyB0UP9gdFR/kHRXr8B0Wt/wdF4AIIRRMGCEVHCQhFegwIRakPCEXgEghFJBYIRUcZ
CEV6HAhFrR8IRfkiCEUPJghFRykIRXYsCEXGLwhF4DIIRRM2CEVHOQhFijwIRQ==</AssayXData><AssayYData Points="25">5VE0Px+nOT+mtEE/PwNJP8r3TT89/lI/FvlWP5EZWj+Irl0/LPtgP07zYT9De2Q/rI1mPwJA
aD92KGo/3PFsP6V+bD8jD24/IGVvP6ndcT+xNXI/pfByP67Kcz/kA3U/liJ1Pw==</AssayYData></Step><Step><CommonData><SampleLocation>1</SampleLocation><SampleID></SampleID><SampleGroup></SampleGroup><SampleInfo></SampleInfo><SampleRow>G</SampleRow><SamplePlate>1</SamplePlate><WellType>BUFFER</WellType><Concentration>-1</Concentration><ConcentrationUnits>µg/ml</ConcentrationUnits><MolarConcentration>-1</MolarConcentration><MolarConcUnits>nM</MolarConcUnits><MolecularWeight>-1</MolecularWeight><Temperature>25</Temperature><StartTime>2695215</StartTime><AssayTime>30</AssayTime></CommonData><FlowRate>1000</FlowRate><StepType>BASELINE</StepType><StepName>Baseline</StepName><StepStatus>OK</StepStatus><ActualTime>29.9991</ActualTime><CycleTime>0.2</CycleTime><AssayXData Points="150">vT8IRexCCEUfRghFV0kIRYZMCEW5TwhF7FIIRSNWCEVXWQhFhlwIRb1fCEXwYghFH2YIRVNp
CEWGbAhFuW8IRfByCEUfdghFU3kIRYZ8CEW5fwhF7IIIRSOGCEVTiQhFhowIRbmPCEXskghF
H5YIRVOZCEWKnAhFuZ8IReyiCEUfpghFV6kIRYasCEW5rwhF7LIIRSO2CEVXuQhFhrwIRbm/
CEXswghFH8YIRVPJCEWGzAhFvc8IRfDSCEUf1ghFW9kIRYbcCEW53whF7OIIRR/mCEVX6QhF
huwIRbnvCEXs8ghFI/YIRVf5CEWK/AhFuf8IRewCCUUfBglFVwkJRYYMCUW9DwlF7BIJRSMW
CUVTGQlFhhwJRbkfCUXsIglFHyYJRVMpCUWGLAlFuS8JRfAyCUUfNglFUzkJRYY8CUW9PwlF
GUMJRR9GCUVTSQlFhkwJRblPCUXsUglFH1YJRVdZCUWKXAlFvV8JRexiCUUfZglFV2kJRYZs
CUW9bwlF7HIJRR92CUVTeQlFhnwJRbl/CUXwgglFH4YJRVOJCUWKjAlFuY8JReySCUUflglF
U5kJRYqcCUW9nwlF7KIJRR+mCUVXqQlFiqwJRbmvCUXssglFH7YJRVe5CUWGvAlFub8JRezC
CUUfxglFV8kJRa/MCUW9zwlF7NIJRR/WCUVT2QlFhtwJRb3fCUXs4glFH+YJRVPpCUWK7AlF
ve8JRezyCUUf9glFU/kJRYr8CUW5/wlF7AIKRSMGCkVTCQpFhgwKRbkPCkXsEgpFIxYKRVMZ
CkWGHApF</AssayXData><AssayYData Points="150">4YiAPyVzgD/FLYE/LIOBP2wpgT9u0oE/jCuCP6wvgj+9oYI/IeCCP6cHgz8m8YI/O9+CPyNJ
gz89GYQ/UFqDPwfHgz9ZF4Q/Ws6DP05ehD9NYoQ/U8mEPyidhD81ioQ/CwqFP5p5hT92U4U/
omKFP1M+hT8siYU/VdmFP08Jhj9rI4Y/dMGFP+I1hj9VTYY/q4eGP5dyhj8874Y/EzaGP5Ip
hz8lhIY/QWuHP4rdhz9AzIY/sF2HP2U+iD+fpIc/l6WHPyeKhz/5AIg/g42IPwfFhz/8Iog/
YguIPzuEiD/MeIg/K7iIP0ZhiD+1E4k/POKIP3tIiT9IrIg/61eJPzX9iD+ENIk/hJ+JP7jM
iT+6Hok//7KIP66NiT+Znok/PE2KP/v8iT+d4ok/n6CJP91dij+p0Yk/LEWKP2gYij/XT4o/
jo6KPwPwiT+3ooo/JpGKPxLfij9VfYo/INSKPxPFij+DHYs/DWiLP/SJiz+ibos/2laLP4NP
iz8Fa4s/fx2LP6BSiz/5eIs/3NSLP1Jwiz+m+os/KZmLP5hSiz/9BIw/GeSLPy9CjD9SX4w/
H2mMP6psjD850Ys/DCuMP5U3jT8eKIw/8VqMP+psjD/8mow/C/KLP373jD+WTYw/UyGNP4vE
jD/E64w/FPCMP4CjjD9VeIw/Mu6MP8F7jT/M4Yw/O3qNP3MljT+UIo4/MKqNP+3CjD96eY0/
oqWNP1jPjT/Hio0/deWNPx84jT9YpI0/2AyOP3Qrjj8bVo0/fr2NP0PnjT9E3I0/yf2NP58n
jj/GBY4/</AssayYData></Step><Step><CommonData><SampleLocation>6</SampleLocation><SampleID>QA013 delta CDRL2</SampleID><SampleGroup></SampleGroup><SampleInfo></SampleInfo><SampleRow>G</SampleRow><SamplePlate>1</SamplePlate><WellType>KLOAD</WellType><Concentration>10</Concentration><ConcentrationUnits>µg/ml</ConcentrationUnits><MolarConcentration>-1</MolarConcentration><MolarConcUnits>nM</MolarConcUnits><MolecularWeight>-1</MolecularWeight><Temperature>25</Temperature><StartTime>2732484</StartTime><AssayTime>80</AssayTime></CommonData><FlowRate>600</FlowRate><StepType>LOADING</StepType><StepName>Loading</StepName><StepStatus>OK</StepStatus><ActualTime>80</ActualTime><CycleTime>0.2</CycleTime><AssayXData Points="400">uR8KRegiCkUfJgpFTykKRYIsCkW1LwpF7DIKRRs2CkVPOQpFgjwKRbU/CkXsQgpFG0YKRU9J
CkWCTApFtU8KRehSCkUbVgpFU1kKRYZcCkW1XwpF6GIKRRtmCkVPaQpFgmwKRbVvCkXocgpF
H3YKRU95CkWCfApFuX8KReyCCkUfhgpFT4kKRYKMCkW1jwpF6JIKRR+WCkVTmQpFhpwKRbmf
CkXoogpFH6YKRU+pCkWCrApFta8KReiyCkUbtgpFT7kKRYK8CkW1vwpF7MIKRRvGCkVTyQpF
hswKRbnPCkXo0gpFH9YKRU/ZCkWC3ApFtd8KRejiCkUf5gpFT+kKRYLsCkW57wpF7PIKRRv2
CkVP+QpFgvwKRbX/CkXoAgtFGwYLRU8JC0WCDAtFtQ8LRegSC0UbFgtFUxkLRYYcC0W1HwtF
MiMLRRsmC0VPKQtFhiwLRbUvC0XoMgtFGzYLRU85C0WCPAtFtT8LRehCC0UfRgtFT0kLRYJM
C0W1TwtF6FILRRtWC0VPWQtFglwLRblfC0XoYgtFG2YLRU9pC0WGbAtFtW8LRehyC0UbdgtF
T3kLRYZ8C0W1fwtF6IILRRuGC0VPiQtFhowLRbWPC0XokgtFH5YLRU+ZC0WinAtFuZ8LReyi
C0UbpgtFT6kLRYasC0W1rwtF6LILRRu2C0VPuQtFgrwLRbW/C0XowgtFH8YLRVPJC0WGzAtF
uc8LRejSC0Uf1gtFU9kLRYLcC0W13wtF7OILRRvmC0VP6QtFhuwLRbXvC0Xo8gtFH/YLRU/5
C0WC/AtFtf8LRewCDEUbBgxFTwkMRYIMDEW1DwxF7BIMRRsWDEVPGQxFhhwMRbUfDEXsIgxF
GyYMRU4pDEWGLAxFtS8MRegyDEUbNgxFTjkMRYI8DEW1PwxF6EIMRRtGDEVOSQxFgkwMRbVP
DEXsUgxFG1YMRU5ZDEWCXAxFtV8MRehiDEUbZgxFU2kMRYJsDEW1bwxF7HIMRRt2DEVTeQxF
gnwMRbV/DEXoggxFH4YMRU6JDEWCjAxFtY8MReiSDEUblgxFTpkMRYacDEW5nwxF7KIMRRum
DEVOqQxFgqwMRbWvDEXosgxFG7YMRVO5DEWCvAxFtb8MRejCDEUbxgxFTskMRYbMDEW1zwxF
7NIMRRvWDEVO2QxFgtwMRbXfDEXs4gxFG+YMRVPpDEWC7AxFte8MRejyDEUb9gxFU/kMRYL8
DEW1/wxF7AINRRsGDUVOCQ1FhgwNRbUPDUXoEg1FGxYNRU4ZDUWCHA1FtR8NRegiDUUfJg1F
pSkNRYIsDUW5Lw1F6DINRR82DUVOOQ1FgjwNRbU/DUXoQg1FG0YNRU5JDUWCTA1FtU8NRehS
DUUbVg1FTlkNRYJcDUW1Xw1F7GINRR9mDUVTaQ1FgmwNRblvDUXocg1FG3YNRVN5DUWCfA1F
tX8NReiCDUUbhg1FTokNRYKMDUW1jw1F6JINRRuWDUVOmQ1FgpwNRbWfDUXoog1FG6YNRU6p
DUWCrA1Fua8NRRGzDUUbtg1FTrkNRYa8DUW5vw1F6MINRRvGDUVOyQ1FhswNRbnPDUXo0g1F
G9YNRU7ZDUWC3A1Ftd8NRejiDUUb5g1FU+kNRYLsDUW57w1F6PINRR/2DUVT+Q1FivwNRbX/
DUXoAg5FHwYORWcJDkWCDA5FtQ8ORegSDkUfFg5FUxkORYIcDkW5Hw5F7CIORRsmDkVOKQ5F
hiwORbkvDkXsMg5FHzYORU45DkWGPA5FuT8ORexCDkUbRg5FU0kORYZMDkW1Tw5F7FIORR9W
DkVTWQ5FhlwORblfDkXsYg5FH2YORVNpDkWCbA5FuW8ORexyDkUfdg5FU3kORYZ8DkW5fw5F
7IIORR+GDkVXiQ5FkowORbmPDkXskg5FH5YORVOZDkWGnA5FuZ8OReyiDkUfpg5FU6kORYas
DkW5rw5F7LIORR+2DkVTuQ5FhrwORbm/DkXswg5FH8YORVPJDkWGzA5Fuc8ORezSDkUf1g5F
U9kORYbcDkW53w5F7OIORR/mDkVT6Q5FhuwORbnvDkXs8g5FH/YORVP5DkWG/A5Fuf8ORewC
D0UfBg9FUwkPRYYMD0W5Dw9F7BIPRR8WD0VTGQ9FhhwPRQ==</AssayXData><AssayYData Points="400">gfKNP00njj+ljY4/JXWOP+T6jj9Gc44/gUePP1KJjz/vBpA/+mGRP3ctkT+ueJE/54SSPwCn
kj/ze5M/kO2TP3XilD98vZQ/MISVP19plj/PdJc/R8eXP+3xlz+vi5g/52uZP1WQmT9nQpo/
QIaaPxHumj/k75s/NaOcP38YnT8if50/hJmeP/7Tnj+ANJ8/4uSfPylJoD+yEaE/+k2hP/67
oT9hiKI/LRejPw9soz+cQKQ/DY6kP7o6pT88kqU/nJamPxW1pj8H+aY/nsqnP+qwqD+zdag/
xfCoPw0Xqj8RL6o/+e2qP7c+qz+3z6s/yaOsP7i/rD88g60/cvOtP7WPrj+EUa8/WEivP59L
sD+EDLA/OmWwPxK7sT/zobE/X/ixP80Osz9W7bI/652zP/CWtD9fD7Q/LYO0P1i7tT+/CbY/
6xC2P+dMtj/KHbc/sCu4PzoyuD8AqLg/cUS4P4+auT9EM7k/upG5P79muj+18bo/ZJ+7P7Sc
uz/0Vrw/cwO9PxIZvT/Qeb0/yUS+P7k9vj/A/L4/+o2/P5mJvz+FXcA/odnAPxTCwD8eKME/
FDvCP9xRwT++hcI/dc/CP4A7wz9j1MM/CtTDPwFgxD9yP8Q/IOPFP/TLxD+VXsU/ERTGPwYo
xj/epMY/3dHGP5EExz9X1Mc/8zTIP7M1yD/K2sg/gbTIP+uRyT9Omsk/x73JP0yCyj/F0Mo/
50HLP+1Hyz+PE8s/y/XLP+24zD9I+Mw/Dz/NP+xSzT8SZs0/nDbOP4dWzj/w184/6tjOP6TH
zj9NG88/JafPPyxizz+JutA/c5TQP2BG0T+6NtE/NgnRP5g10j/VhNI/sNDSPyU90z/+4dI/
90TTP3L+0j+YFtQ/9RfUP5151D/QAdQ/C4LUP5NH1T9AadU/H7zVPxHq1T+U/dU/9hLWP073
1j+o4dY//BvXP6c21z/4ddc/IoDYPy+z1z93qdg/EfbXP5W22D8U49g/0IbZP+ek2T81ndk/
7iTaPxiG2j9eZdo/N7vaP63+2j8Al9s/KFXbP6V52z8io9s/bibcPwox3T+ZF9w/PHXdP29+
3D+jiN0/OLLdP7hY3j/+y90/gIDdPw2B3j/s6t4/+/HdP7ks3z+t894/JjLfP0mr3z/HFOA/
4gzgP8im4D9vgOA/lrXgP+vS4D/0F+E/s6ThP3Ev4T9CBeE/MpfhP17u4T/xCeI/FfHiPzyI
4j8MuuI/o/HiP2Yk4z+aGuM/TrDjP6dE5D+qDeQ/OPjjP30v5D976eM/9BnlPzUP5T+M0eQ/
Wi3lPyln5T897uU/6RblP4rK5T8mGOU/rpzlPxXk5T+NpOY/9mLmP/LR5j+h+OY/EwnnPzf2
5j8inuc/oELnPwPx5z/UJOg/pLTnP6E26D88jOg/uiDpP1K86D+Jkug/rkDpP29S6T8xsOk/
3frpP3wy6T/Jzek/pprpP2By6j94/Ok/3RvqPzCA6j8zxuo/HrfqP5ZB6z/RM+s/CDHrPyfu
6z+vKuw/POfrPyVv7D+7COw/pebrPwZm7D8tg+w/kpztPwJI7T99wew/mS7tP70P7T8qze0/
24ntP1gl7j+U/u0/7MLtP4xk7j9cGe4/H13uP4Fz7z85Pe4/TNzuP3/l7j+GCu8/n9nvP2h8
7z/pRO8/9ITvP/9C8D+99u8/m9vwP2c/8D/fBfA/lSrwP/vA8D+uivA/gdbwP3a68D9MMPE/
6fPwP3Qg8T9iRfE/Cp7xP14b8T80e/E/BBPyP6+X8T8yxvE/cu7xP5Jz8j/0F/M/KHHyPzZp
8j8jFPM/NNbyP6ic8z9KN/M/MVDzP5218z9b2fM/BNrzP2Ww8z+x+PM/KsfzP3Ks8z/gCvQ/
dWf0P8Eo9D+tZvQ/ldj0P2ur9D8szPQ/PST1P1519T/ZAfU/4MT1P0DY9T+WkvU/cnr1Pxqb
9T+Oq/U/yff0P/MU9j/eXvY/FH/2P8Y19j8l//U/Nz/2PytE9j+hvPY/B3j3P1sM9z8tUPc/
wCr3Pzao9z/Vy/c/BOL3P2hs9z8O6Pc/6qD3P/HP9z+Dm/g/NxT4P0Gr+D++Rvg/LW34P26Q
+D85nvg/cib5P2qz+D8mJPk/RwT5P9fh+D/MlPk/hcr5Pw==</AssayYData></Step><Step><CommonData><SampleLocation>1</SampleLocation><SampleID></SampleID><SampleGroup></SampleGroup><SampleInfo></SampleInfo><SampleRow>G</SampleRow><SamplePlate>1</SamplePlate><WellType>BUFFER</WellType><Concentration>-1</Concentration><ConcentrationUnits>µg/ml</ConcentrationUnits><MolarConcentration>-1</MolarConcentration><MolarConcUnits>nM</MolarConcUnits><MolecularWeight>-1</MolecularWeight><Temperature>25</Temperature><StartTime>2819711</StartTime><AssayTime>30</AssayTime></CommonData><FlowRate>1000</FlowRate><StepType>BASELINE</StepType><StepName>Baseline</StepName><StepStatus>OK</StepStatus><ActualTime>29.9991</ActualTime><CycleTime>0.2</CycleTime><AssayXData Points="150">uR8PRegiD0UbJg9FUykPRYIsD0W1Lw9F7DIPRRs2D0VPOQ9FgjwPRbk/D0XoQg9FG0YPRVNJ
D0WCTA9FtU8PRehSD0UbVg9FT1kPRYZcD0W1Xw9F6GIPRRtmD0VPaQ9FhmwPRbVvD0Xscg9F
G3YPRU95D0WCfA9FtX8PRQWDD0Ubhg9FT4kPRYKMD0W1jw9FZ5MPRRuWD0VPmQ9FgpwPRbWf
D0Xsog9FH6YPRVOpD0WCrA9Fta8PReyyD0Uftg9FU7kPRYK8D0W5vw9F7MIPRRvGD0VPyQ9F
gswPRbXPD0Xo0g9FG9YPRU/ZD0WC3A9Ftd8PRejiD0Uf5g9FT+kPRYbsD0W17w9F7PIPRRv2
D0VP+Q9FgvwPRbX/D0XsAhBFGwYQRVMJEEWCDBBFtQ8QRegSEEUbFhBFUxkQRYIcEEW1HxBF
6CIQRRsmEEVPKRBFhiwQRbkvEEXoMhBFGzYQRVM5EEWCPBBFtT8QRehCEEUbRhBFT0kQRYJM
EEW1TxBF6FIQRRtWEEVPWRBFglwQRblfEEXoYhBFI2YQRU9pEEWGbBBFuW8QRehyEEUbdhBF
T3kQRYJ8EEW1fxBF6IIQRRuGEEVTiRBFgowQRbWPEEXokhBFRJYQRU+ZEEWCnBBFtZ8QReyi
EEUbphBFU6kQRYKsEEW1rxBF7LIQRR+2EEVPuRBFgrwQRbW/EEXowhBFG8YQRU/JEEWGzBBF
tc8QRezSEEUb1hBFT9kQRYLcEEW13xBF7OIQRRvmEEVP6RBFguwQRbXvEEXo8hBFG/YQRVP5
EEWC/BBF</AssayXData><AssayYData Points="150">iVD7P8VP+z+p2/s/4GX8PyuT/D/xMv0/E7f8P4kZ/T9kqvw/PVP8P/3G/D86VP0/DHP9P1fR
/D91DP0/yxX+P8LU/T9aYv0/qTL9P9uC/T91tv0/iBD9P3pt/T9vzf0/+mb9Px7i/T8Hlv0/
3kT+P4yA/T8oZ/4/2p39P5nt/T/WE/4/3hL+P9IS/j8p/f0/hBT+P1NN/T83JP4/GAT+P0BD
/j9nev4/nCH+P/l5/j+H2/0/g/b9P3Lo/T9txv0/mzD+PxMG/j/UI/4/1mr+P3zB/T8nRf4/
6FD+PzUo/j/o0/0/Bkz+P/3v/j9/SP4/Jvf9P8T9/T8SRP4/b4n+Pz7Q/j8cW/4/wbz+P5Vy
/j/KJ/4/3b7+Pw7C/j/vx/4/dsH+Pyxi/j/cy/4/STz+P3b8/T/bZ/4/Emf+P03X/j9u0P4/
mGL+PzhT/j8aYf4/qGn+Pynr/j8bsP4/5nb+P4JL/j/GmP4/QOX+P4Sm/j/9EP8/vA//P/9a
/j9P4v4/lar+P+aQ/j/b9P4/RWb+P/hT/z9e1/4/fh//P8Y3/z9Z5f4/u/r+P7PU/j8BMv8/
7Uz/P+pi/z9HSP8/g/n+Pxl9/z+QQv8/yeT+P9sk/z9vVv8/+HP/P/9P/z/FfP8/UIz/P7dt
/z9jzv4/aiX/P3So/z+AF/8/cnP/P901/z8qJP8/8Rz/P2ta/z8oA/8/eTf/P/Xn/z8KiP8/
UZX/P09a/z8GWf8/FH3/P/nn/j/xOf8/xj//PyCe/z8+u/4/VnP/P1Wz/z/+t/8/ZGb/P33x
/z/n0P8/</AssayYData></Step><Step><CommonData><SampleLocation>10</SampleLocation><SampleID>BG505 T332N SOSIP</SampleID><SampleGroup></SampleGroup><SampleInfo></SampleInfo><SampleRow>G</SampleRow><SamplePlate>1</SamplePlate><WellType>KSAMPLE</WellType><Concentration>-1</Concentration><ConcentrationUnits>µg/ml</ConcentrationUnits><MolarConcentration>7.81</MolarConcentration><MolarConcUnits>nM</MolarConcUnits><MolecularWeight>-1</MolecularWeight><Temperature>25</Temperature><StartTime>2858943</StartTime><AssayTime>180</AssayTime></CommonData><FlowRate>600</FlowRate><StepType>ASSOC</StepType><StepName>Association</StepName><StepStatus>OK</StepStatus><ActualTime>179.999</ActualTime><CycleTime>0.2</CycleTime><AssayXData Points="900">tf8QRf0CEUUbBhFFTwkRRYIMEUW1DxFF6BIRRRsWEUVPGRFFghwRRbUfEUXkIhFFGyYRRV8p
EUWCLBFFtS8RRegyEUUbNhFFTzkRRYI8EUW1PxFF6EIRRRtGEUVPSRFFgkwRRbVPEUXoUhFF
G1YRRUtZEUWCXBFFtV8RRehiEUUbZhFFT2kRRYJsEUW1bxFF6HIRRRt2EUVPeRFFjnwRRbV/
EUXoghFFG4YRRU+JEUXgjBFFtY8RReSSEUUblhFFT5kRRYKcEUXWnxFF6KIRRRumEUVLqRFF
gqwRRbWvEUXoshFFKLYRRU+5EUWCvBFFtb8RRejCEUUXxhFFT8kRRYLMEUW1zxFF6NIRRRvW
EUVP2RFFgtwRRcHfEUXo4hFFG+YRRU/pEUWO7BFFte8RRejyEUUb9hFFT/kRRYL8EUW1/xFF
6AISRRsGEkVPCRJFggwSRbUPEkXoEhJFJBYSRU8ZEkWCHBJFtR8SRegiEkUbJhJFUykSRYIs
EkW1LxJF9DISRRs2EkVPORJFgjwSRbE/EkXoQhJFG0YSRU9JEkWCTBJFtU8SRehSEkUbVhJF
T1kSRYJcEkW1XxJF6GISRRtmEkVPaRJFgmwSRbVvEkXochJFG3YSRU95EkWCfBJFvX8SReiC
EkUbhhJFT4kSRYKMEkXSjxJF6JISRRuWEkVPmRJFgpwSRbWfEkXoohJFG6YSRU+pEkWCrBJF
sa8SReiyEkUbthJFT7kSRX68EkWxvxJF6MISRRvGEkVPyRJFgswSRbXPEkXk0hJFG9YSRUvZ
EkWC3BJFtd8SRejiEkUX5hJFT+kSRYLsEkW17xJF5PISRRv2EkVP+RJFgvwSRbX/EkX0AhNF
FwYTRU8JE0WCDBNFsQ8TReQSE0UbFhNFUxkTRYIcE0W1HxNF6CITRRsmE0VKKRNFgiwTRbUv
E0XoMhNFGzYTRU85E0WCPBNFtT8TRehCE0UXRhNFT0kTRYJME0WxTxNF9FITRRtWE0VKWRNF
glwTRbFfE0XkYhNFG2YTRUppE0WCbBNFtW8TRehyE0UbdhNFT3kTRYJ8E0W1fxNF5IITRRuG
E0VPiRNFgowTRbWPE0XokhNFG5YTRUqZE0WjnBNFtZ8TReiiE0UbphNFV6kTRYKsE0W1rxNF
6LITRRu2E0VKuRNFfrwTRbG/E0XowhNFG8YTRU/JE0V+zBNFtc8TRejSE0Ub1hNFT9kTRX7c
E0Wx3xNF6OITRRvmE0VK6RNFfuwTRbXvE0Xk8hNFG/YTRU/5E0WC/BNFtf8TRegCFEUbBhRF
TwkURYIMFEWxDxRF6BIURSgWFEVjGRRFghwURbUfFEXoIhRFGyYURU8pFEV+LBRFtS8URegy
FEUXNhRFSjkURX48FEWxPxRF6EIURRtGFEVPSRRFkkwURbVPFEXkUhRFG1YURUpZFEV+XBRF
sV8URehiFEUbZhRFSmkURX5sFEWxbxRF6HIURRd2FEVPeRRFgnwURbV/FEXkghRFG4YURU+J
FEV+jBRFtY8UReSSFEUslhRFT5kURYKcFEW1nxRF7KIURRemFEVPqRRFgqwURbGvFEXoshRF
F7YURU+5FEV+vBRFtb8URejCFEUXxhRFT8kURX7MFEWxzxRF6NIURTTWFEVP2RRFgtwURbXf
FEXo4hRFG+YURUrpFEWC7BRFse8URejyFEVV9hRFT/kURX78FEWx/xRF5AIVRRsGFUVPCRVF
ggwVRbUPFUX5EhVFGxYVRU8ZFUWCHBVFsR8VRegiFUUbJhVFSikVRYIsFUW1LxVF5DIVRRc2
FUVKORVFgjwVRbU/FUXoQhVFG0YVRWNJFUWCTBVFsU8VReRSFUUkVhVFT1kVRYJcFUW1XxVF
5GIVRRtmFUVPaRVFfmwVRbFvFUXochVFG3YVRUp5FUV+fBVFtX8VReiCFUUbhhVFT4kVRX6M
FUW1jxVF6JIVRReWFUVKmRVFhpwVRbGfFUXkohVFG6YVRU+pFUV+rBVFta8VReiyFUUXthVF
SrkVRYK8FUW1vxVF5MIVRRvGFUVPyRVFgswVRbHPFUXs0hVFF9YVRUrZFUV+3BVFtd8VReji
FUUX5hVFT+kVRX7sFUW17xVF6PIVRRf2FUVK+RVFfvwVRbX/FUXkAhZFGwYWRUoJFkWCDBZF
tQ8WReQSFkUXFhZFVxkWRYIcFkWxHxZF5CIWRRcmFkVPKRZFgiwWRbUvFkXkMhZFFzYWRUo5
FkWCPBZFtT8WReRCFkUbRhZFT0kWRYJMFkXiTxZF6FIWRRdWFkVKWRZFglwWRbVfFkXoYhZF
G2YWRUppFkWCbBZFtW8WRehyFkUXdhZFY3kWRX58FkW1fxZF5IIWRRuGFkVfiRZFfowWRbGP
FkXokhZFG5YWRUqZFkV+nBZFsZ8WReSiFkUXphZFSqkWRYKsFkWxrxZF6LIWRRe2FkVKuRZF
frwWRbW/FkXowhZFG8YWRWvJFkWCzBZFsc8WRejSFkUb1hZFT9kWRX7cFkW13xZF6OIWRRvm
FkVK6RZFfuwWRbXvFkXo8hZFF/YWRU/5FkV+/BZFsf8WRegCF0UkBhdFSgkXRYYMF0WxDxdF
7BIXRRcWF0VPGRdFfhwXRbEfF0XkIhdFGyYXRUopF0V+LBdFtS8XRegyF0UXNhdFTzkXRZI8
F0WxPxdF6EIXRRdGF0VTSRdFfkwXRbFPF0XoUhdFF1YXRU9ZF0V+XBdFsV8XRehiF0UbZhdF
T2kXRX5sF0WxbxdF7HIXRRd2F0VPeRdFgnwXRbF/F0XkghdFF4YXRUqJF0V+jBdFsY8XReSS
F0UXlhdFSpkXRX6cF0WxnxdF5KIXRRumF0VKqRdFfqwXRbGvF0XkshdFF7YXRUq5F0V+vBdF
tb8XReTCF0UgxhdFSskXRYLMF0W1zxdF5NIXRRvWF0VP2RdFftwXRbHfF0Xo4hdFF+YXRUrp
F0XQ7BdFte8XReTyF0UX9hdFSvkXRX78F0W1/xdF5AIYRRcGGEVKCRhFggwYRbUPGEXkEhhF
FxYYRUoZGEWCHBhFsR8YReQiGEUXJhhFSikYRX4sGEWxLxhF6DIYRSg2GEVPORhFfjwYRbE/
GEXoQhhFKEYYRU9JGEV+TBhFsU8YReRSGEUXVhhFSlkYRX5cGEWxXxhF5GIYRRdmGEVKaRhF
fmwYRbVvGEXkchhFinYYRV95GEWCfBhFsX8YReiCGEUbhhhFT4kYRX6MGEWxjxhF5JIYRRuW
GEVKmRhFgpwYRbWfGEXkohhFF6YYRXOpGEV+rBhFsa8YRf2yGEUbthhFSrkYRYK8GEWxvxhF
6MIYRRfGGEVPyRhFfswYRbHPGEXk0hhFF9YYRUrZGEV+3BhFsd8YReTiGEUX5hhFT+kYRX7s
GEWx7xhF6PIYRRf2GEVK+RhFgvwYRb3/GEXoAhlFFwYZRUoJGUWCDBlFtQ8ZReQSGUUXFhlF
ShkZRYIcGUXuHxlF5CIZRRcmGUVKKRlFfiwZRbEvGUXkMhlFFzYZRUo5GUV+PBlFsT8ZReRC
GUUXRhlFSkkZRX5MGUWxTxlF5FIZRRdWGUVKWRlFflwZRbFfGUXkYhlFTWYZRUppGUWCbBlF
sW8ZReRyGUUXdhlFSnkZRX58GUWxfxlF5IIZRReGGUVKiRlFfowZRcGPGUURkxlFF5YZRUqZ
GUV+nBlFtZ8ZReSiGUUXphlFSqkZRX6sGUW1rxlF5LIZRRe2GUVKuRlFgrwZRbG/GUXkwhlF
F8YZRUrJGUV+zBlFsc8ZReTSGUUb1hlFStkZRX7cGUWx3xlF5OIZRSzmGUVP6RlFguwZRbHv
GUXs8hlFF/YZRU/5GUWC/BlFsf8ZRegCGkUXBhpFSgkaRX4MGkWxDxpF5BIaRRcWGkVKGRpF
ghwaRbUfGkXoIhpFGyYaRVMpGkWCLBpFtS8aReQyGkUXNhpFXzkaRX48GkW1PxpF6EIaRRdG
GkVPSRpFgkwaRbFPGkXkUhpFF1YaRU9ZGkV+XBpFvV8aReRiGkUbZhpFSmkaRX5sGkWxbxpF
6HIaRRt2GkVKeRpFfnwaRbV/GkXsghpFG4YaRUqJGkV+jBpFsY8aReSSGkUblhpFSpkaRX6c
GkW1nxpF6KIaRRemGkVKqRpFgqwaRbWvGkXkshpFF7YaRU+5GkWCvBpFtb8aReTCGkUXxhpF
U8kaRYLMGkW1zxpF6NIaRRvWGkVP2RpFgtwaRbXfGkXo4hpFG+YaRU/pGkWC7BpFte8aRejy
GkUb9hpFT/kaRYL8GkW1/xpF6AIbRRsGG0VPCRtFggwbRbUPG0XoEhtFGxYbRU8ZG0WCHBtF
tR8bRegiG0UbJhtFTykbRYIsG0W1LxtF6DIbRRs2G0VPORtFgjwbRbU/G0XoQhtFG0YbRU9J
G0WCTBtFtU8bRehSG0UbVhtFT1kbRYJcG0W1XxtF6GIbRRtmG0VPaRtFgmwbRbVvG0XochtF
G3YbRU95G0WCfBtFtX8bReiCG0UbhhtFT4kbRYKMG0W1jxtF6JIbRRuWG0VPmRtFgpwbRbWf
G0XoohtFG6YbRU+pG0WCrBtFxa8bReiyG0UbthtFT7kbRYK8G0W1vxtF6MIbRRvGG0VPyRtF
gswbRb3PG0Xo0htFJNYbRU/ZG0WC3BtFtd8bRejiG0Ub5htFT+kbRYLsG0W17xtF6PIbRRv2
G0VP+RtFgvwbRbX/G0XoAhxFGwYcRU8JHEWCDBxFtQ8cRegSHEUbFhxFTxkcRYYcHEW1HxxF
6CIcRRsmHEVPKRxFgiwcRbUvHEXkMhxFGzYcRU85HEV+PBxF</AssayXData><AssayYData Points="900">dYX/P0Cs/j/Bcv4/YCH9P/9z/D956fs/cd76P1Zm+j/Sivo/rOn6P0uS+j+74fk/Vxn5P0VC
+T8S/fg/K/z4PynZ+D+NlPg/PNb4P/RM+T/yOfg/y5L4P25v+D8aafg/JvP4P5g7+D/xPPg/
t973P0jh+D+2mPg/SrT4P8CV+D/zo/g/uFr4P6fb+D8Db/g/hVD4P7Yu+D9xOfg//bv4P9TR
+D9Q5/c/g7L4P5MI+D+0+vc/mej3Pz3y+D+0X/g/70b4P8so+T+kNvg/0l74Px8a+T8+yfg/
9hT5P5Y++T+ukPg/5K74Pwkf+T975fg/y1j4P8jb+D9vq/g/D7v4P8j7+D/MQPk/7I/5P+uZ
+D8C+fg/qtf4P6js+D+r5Pg/PVn5P7gw+T8S3Pg/P2H5P4d7+T9QPPk/2xP5P5vP+T80jfk/
8mj5P+I0+T/n8/g//Ur5P1Ec+T+icPk/AGT5PxzN+T+aVvk/kr35PyKZ+T8wq/k/VY35P7Ui
+T8u8fk/yNf5P73T+T8E0Pk/Lfv5P/jZ+T+QQ/o/7A76P2Z0+T+Wkfk/84v5Pyo8+j/0mfk/
JOP5PzAS+j8csPo/mkT6P3e9+T/KCvo/jwH6P5fm+T+2d/o/b835P/Cu+j/xvfk/3CH6Pw7q
+T9YNvo/v+H5P+33+T/dGfo/Lb76P9lR+j9ibfo/Db76P1ay+j84j/o/B676Py4e+j8wk/o/
N5X6P7Bv+j9KQPo/uGz6P2xX+j/kPfo/17/6Pydo+j+3z/o/Hpf6PwrL+j9w+Po/M4L6PzQP
+z97+fo/fq/6Pzo++z+E4Po/tQn6PwMj+z/iQfs/WCj7Pyoc+z/rUvo/r9z6P8oC+z+UbPs/
eqr6P+Io+z/O6Po/O8r6P0kM+z+Ervo/L3D7P5Bw+z8nk/s/Dl37PyGv+z+H5vo/5d/6P4sF
+z9givs/DUD7P/aV+z/TV/s/xBL7P9vF+j9QEPs/5jT7P1c9+z86aPs/rPT6P7bp+z/zE/w/
PjD7P+WE+z/SV/s/0rH7Pwqe+z92Uvs/l4T7PyaM+z+ccPs/Zmb7P1FO+z/NBPs/OLX7Pylv
+z/xfvs/DqL7P+Wc+z/NGPs/Z4T7Pwes+z/Uqfs/XDP7P7iv+z9vkvs/1qn7P3uA+z87p/s/
/6v7P05n+z/IFfw/u+T7P4mH+z+Yb/s/9oz7Pw+1+z8prfs//d/7P79K+z+va/w/mVb7P4J7
+z96u/s/JW77P+St+z+l5Ps/eiX8Pxmd+z/O2fs/d9r7P4bF+z+cZvs/k/37PxCN+z+T3fs/
fur7P4ni+z9f7vs/2Pv7P0jd+z8v5fs/b/z7P4Vo/D8rYPw/t9/7P/kE/D+H/fs/riP8P8Te
+z9It/w/oIL8PzIV/D/E1fs/toL8P93++z/48Ps/fNb7P6BA/D8VSPw/Ty78P8/2+z+YNfw/
1xX8P055/D8imvw/ICz8P/yr+z/bw/w/grb8P9Ay/D/hi/w/FoX8P/pA/D8rPfw/Q378Pzuv
+z+oVvw/a9H8Px8s/D97WPw/CV/8P4Av/D90jfw/Ke/8P2dv/D+gqvw/Rcf8P9m3/D8l+Ps/
wIP8P1dV/D+eb/w/CZ78P+FA/D9ia/w/1nj8P5DJ/D9uHvw/kgr9P8ck/D/Pmvw/fr/8PynJ
/D+s6Pw/i2j9PyxL/T/s6/w/Lf78P8Fm/T/qNP0/Nbn8P8aA/D9HZfw/rkD8P4lV/D+ma/0/
hXT8P4UV/T/tBv0/nAr9P3Y9/T8MTv0/hrv8P5iF/T908Pw/IDj9P4C1/D+LZv0//V39P+gi
/T+kSf0/7RL+P9AS/T8hb/0/C2f9P1Aw/T+7Lf0/TWP9PwNW/T9pMf0/jm/9PwRP/T8DMP0/
xiz9P/6o/T9MZv0/IIz9PwKm/T/p2/0/C1D9Pz3q/T+Aav0/xqj9Pxpg/T9D8/0/C7j9P73n
/D9Sp/w/V1D9P5VX/T/Rvv0/KkX9P07V/T/ZmP0/Y7n9P22y/T8USP4/5Nn9P+cj/j8lZv0/
4Z/9P1tW/T/GDP0/hxf9P3dJ/T/7Zf4/i2D+P3Ng/T/WtP0/6Dj9P/6R/T/fFf0/IbL9P8UF
/j+4sv0/DP39P2EP/j8Py/0/Ksb9Pwzn/T+lsv4/NC/+Pz/A/T9zjP0/PhP+P9YT/T9c6v0/
FJX9P8no/T+JAP4/x1P+P9iM/j91Ef4/l+L9P8VP/j/HZP4/mUP+P0wF/j/0nv0/kZP+P/Ll
/T/eTP4/0E/+P62B/j824/0/yun9P0PS/T9CFv4/Efz9P9SC/j8Zkf4/lRL+P7dh/j9dhv4/
+m/+P5Kz/T9Lxf4/ukr+P2BR/j8MXP4/Yzj+PxSx/T+g9/0/ntL9P7q7/j//Df4/skL+P4Dm
/j8zyP0/Onn+P8Je/j+P0f4/htH+P5C4/j9q2/0/QV/+P9pK/j/jff4/hfP9P/ov/j+eHv4/
tP39P3p6/j9KY/4/Vuf+PwHI/j/t6v4/yVj+P2sB/j/Ji/4/jJz+PyfH/j8GIv8/cvz+P+zQ
/j8v8f0/59n+P+8T/z8Gbv4/3Lj+P18d/z8a9v4/TET+Py/I/j/Xq/4/4Dz/P9Lj/j+RKf8/
gMn+P9xv/z+6YP4/URj/P0LL/j+gCf8/LFH/P3PR/j+u9f4/vMH+Pwax/j8X8/4/x9r+P9Ci
/j/ZKv4/HbX+P3St/j9bUf8/XNX+P9Vs/z//7f4/Kzf/P7BY/j93CP8/ADX/P0ZL/z9hVf8/
Z3//PxjB/j/68f4/FwP/P7Lo/j/EYP8/SQv/PzEd/z/O9/4/Gn/+Pzp+/z+YDP8/pu//P1EP
/z+GQf8/eUr/PyC3/z/6kf8/G6v/PyZI/z8LCf8/2dz+P3Vb/z/Ni/4/X0b/P3pB/z8hNv8/
yBD/P8tt/z+9EP8/3WL/P4Ql/z/jz/4/Con/P4Rf/z9s2/8/Ua//P5Zw/z+tOf8/LcT/P0tz
/z9Z5v4/+vr/P2k9/z+Jm/8/6KT/P+so/z9kg/8//RH/P/Fi/z+xrv8/s8v/Pwm1/z/PZv8/
bQYAQJzT/z/Bz/8/Vlb/PyqX/z+qc/8/Q3P/P+ey/z/jDP8/U+r/P7rX/z/CmP8/MwwAQEvc
/z+46v8/CVz/Pwoj/z/g6v8/DsX/PyfU/z8chf8/huD/P8FQ/z/elv8/nOv+P3Cv/z+y0/8/
IY7/P+z3/z8KbP8/NggAQLCH/z/VFf8/wJn/P7/m/z/aov8/i4f/PzECAECnmv8/MhYAQD3v
/z+G5f8/rrn/P0q1/z94yv8/zgIAQNvR/z+StP8/hAgAQATb/z+Jrv8/Dl3/P3IOAEBfVf8/
bbX/P3eH/z9N1v8/rVP/P9gHAEAlCQBAHaL/P5QfAECC/P8/nof/P3ji/z9iTABAKvz/P1gM
AEAOGwBA6v3/Pweg/z8DBQBA/Hj/P0Kj/z/Y8/8/2/P/PyFg/z/LPgBA4dz/P8LK/z9A1v8/
pdz/P8FLAEApTwBAxab/PyorAECF3/8/2gAAQF13/z/TJgBA5xcAQNrQ/z+Luf8/zj8AQFvZ
/z8uIQBAIaz/P05KAECfAgBAAfj/P601AEAwNABAZygAQMlKAED+3v8/QCwAQFwyAECwGQBA
oCkAQGwXAEB57P8/CTEAQCI8AEDEQQBAjSIAQA5OAECZbABAGhAAQIcGAEBaZABAliIAQM55
AEAfKgBAOQwAQM02AECwZwBA6jEAQFcqAEDRKgBAoqD/PyIqAECZUwBAUp7/PxEnAECGKABA
tSMAQJ0KAEBmCABAnxsAQF6YAEA2OQBAkDQAQNxCAEAXUwBAODEAQPkzAECSOQBA7AUAQIQQ
AEBfJABADnIAQF1DAEDoHABADjoAQJZdAECfbQBAyzUAQMxHAEB5UQBA+kIAQLKFAEBgLwBA
mWQAQHNKAECDUgBAqi0AQEqgAEDcawBAWrEAQFZaAEDcAwBAtzMAQFtBAECNOgBAJVsAQMNb
AECcUwBAPkAAQPBhAEDSbwBAJpgAQHJnAECzWABAIn0AQJFIAEC+WwBAiyoAQNpaAEAePwBA
wrsAQNpTAEDKyQBAIIYAQDZ0AEBWYQBAtn0AQG5+AED7kABAaGgAQIRkAECRqgBA4jgAQKfC
AECtYgBAZMwAQB6lAEAXjQBAtrYAQM1VAEDrvQBAcsUAQNqXAECqhQBA5ogAQPeJAECChQBA
Y2oAQFeqAEAZiwBAS40AQBS/AEDTpwBA/FsAQPSTAEDArABAybYAQC11AECjvgBAQYkAQGl7
AEB+oQBAxH0AQPdrAEDvbwBA2cIAQLqtAECDhwBAN4AAQGuJAECpowBA1uAAQKmCAEDh6QBA
m5EAQISpAEDsgABA390AQHCFAEC/jQBA8c8AQIJxAEBCgABAxzgAQEe/AEDCvQBAboYAQMGX
AEB1vABA1LUAQBuOAEBigQBArbUAQOxzAEBznABA/oUAQA8AAUDWoABAs54AQDeVAEDsqQBA
Do4AQMSAAEBhpgBAOrEAQEJpAED+uwBAFuIAQIR9AECavABAeMEAQOieAEDKqQBAttYAQEaK
AEB2qgBAan4AQJjJAEAbxQBAdNEAQNPRAECOkwBAtdgAQOXSAEChlgBAIIEAQA3HAED9uwBA
RKwAQMfTAECjZgBAd9oAQObsAEAHyABAHfsAQHL1AEDruQBAuewAQPfGAEBAXABA8Z8AQH/b
AED4vQBAHhABQI+jAEAfiABA66cAQHWYAEB/zgBAOP4AQHvoAEDGiwBAoKkAQC4DAUAdpABA
7+wAQA3IAEA6swBAGcgAQIXzAEB64QBAF7EAQDfHAEAo1QBA</AssayYData></Step><Step><CommonData><SampleLocation>1</SampleLocation><SampleID></SampleID><SampleGroup></SampleGroup><SampleInfo></SampleInfo><SampleRow>G</SampleRow><SamplePlate>1</SamplePlate><WellType>BUFFER</WellType><Concentration>-1</Concentration><ConcentrationUnits>µg/ml</ConcentrationUnits><MolarConcentration>-1</MolarConcentration><MolarConcUnits>nM</MolarConcUnits><MolecularWeight>-1</MolecularWeight><Temperature>25</Temperature><StartTime>3047834</StartTime><AssayTime>180</AssayTime></CommonData><FlowRate>600</FlowRate><StepType>DISASSOC</StepType><StepName>Dissociation</StepName><StepStatus>OK</StepStatus><ActualTime>180</ActualTime><CycleTime>0.2</CycleTime><AssayXData Points="900">sT8cReRCHEUXRhxFS0kcRX5MHEWxTxxF4FIcRRdWHEVLWRxFflwcRbFfHEXkYhxFF2YcRUtp
HEV+bBxFsW8cReRyHEUXdhxFS3kcRX58HEWxfxxFkIMcRReGHEVLiRxFfowcRbGPHEXkkhxF
F5YcRUuZHEWKnBxFrZ8cReSiHEUXphxFS6kcRX6sHEWtrxxF5LIcRRe2HEVLuRxFfrwcRbG/
HEXkwhxFE8YcRUfJHEV+zBxFsc8cReTSHEUX1hxFS9kcRX7cHEWx3xxF4OIcRRfmHEVH6RxF
fuwcRbHvHEXk8hxFF/YcRUv5HEV+/BxFsf8cReACHUUXBh1FSwkdRX4MHUWxDx1F5BIdRRcW
HUVLGR1FfhwdRbEfHUXgIh1FFyYdRUspHUV+LB1FrS8dReQyHUUTNh1FSzkdRX48HUWxPx1F
5EIdRRNGHUVLSR1FekwdRa1PHUXkUh1FF1YdRUtZHUV+XB1FsV8dReRiHUUTZh1FS2kdRX5s
HUWxbx1F5HIdRZp2HUVLeR1FenwdRbF/HUXkgh1FE4YdRUuJHUV+jB1FsY8dReSSHUU4lh1F
S5kdRX6cHUWtnx1F5KIdRW2mHUVLqR1FeqwdRbGvHUXksh1FF7YdRVO5HUV+vB1Fsb8dReTC
HUUTxh1FS8kdRX7MHUWtzx1F5NIdRRfWHUVH2R1FftwdRbHfHUXk4h1FF+YdRUfpHUV67B1F
re8dReTyHUUX9h1FR/kdRX78HUWx/x1F5AIeRRcGHkVLCR5FegweRbEPHkXkEh5FFxYeRUcZ
HkV6HB5F0h8eReAiHkUXJh5FSykeRX4sHkW1Lx5F4DIeRRc2HkVHOR5FfjweRbE/HkXkQh5F
F0YeRUZJHkV6TB5FrU8eReRSHkUXVh5FS1keRXpcHkWxXx5F5GIeRRNmHkVLaR5FfmweRbFv
HkXkch5FPHYeRUt5HkV+fB5FrX8eReCCHkUXhh5FS4keRXqMHkWxjx5F5JIeRReWHkVGmR5F
fpweRbGfHkXkoh5FF6YeRUupHkV+rB5Fra8eReSyHkUXth5FRrkeRX68HkWtvx5F5MIeRRfG
HkVLyR5FesweRbHPHkXk0h5FF9YeRUvZHkV+3B5Fsd8eReTiHkUX5h5FS+keRX7sHkWx7x5F
4PIeRRf2HkVL+R5FevweRa3/HkXkAh9FFwYfRUYJH0V+DB9FsQ8fRT4TH0UXFh9FRhkfRX4c
H0WtHx9F5CIfRRMmH0VLKR9FeiwfRbEvH0UBMx9FFzYfRUs5H0V+PB9FsT8fReBCH0UXRh9F
RkkfRX5MH0WxTx9FCVMfRRdWH0VGWR9FelwfRa1fH0XkYh9FF2YfRUtpH0V6bB9FsW8fReBy
H0UTdh9FS3kfRX58H0Wxfx9F5IIfRReGH0VGiR9FfowfRbGPH0Xgkh9FE5YfRUaZH0V6nB9F
rZ8fReSiH0UTph9FRqkfRXqsH0Wtrx9F4LIfRRO2H0VLuR9FfrwfRbG/H0X5wh9FE8YfRUvJ
H0V+zB9Fsc8fReDSH0UT1h9FS9kfRXrcH0Wx3x9F4OIfRRPmH0VG6R9Fo+wfRbHvH0Xg8h9F
E/YfRUv5H0V+/B9Fsf8fReACIEUXBiBFSwkgRXoMIEWxDyBF5BIgRRcWIEVLGSBFfhwgRbEf
IEXkIiBFEyYgRUYpIEV+LCBFrS8gReQyIEVRNiBFSzkgRXo8IEWtPyBF4EIgRRdGIEVLSSBF
fkwgRa1PIEXkUiBFE1YgRUZZIEV+XCBFrV8gReBiIEUXZiBFRmkgRXpsIEWxbyBF4HIgRRN2
IEVGeSBFfnwgRa1/IEXkgiBFE4YgRUuJIEV+jCBFsY8gReSSIEUXliBFS5kgRXqcIEWxnyBF
4KIgRROmIEVGqSBFfqwgRbGvIEXksiBFF7YgRUu5IEV6vCBFrb8gReTCIEUTxiBFRskgRXrM
IEWxzyBF4NIgRRPWIEVL2SBFftwgRa3fIEXg4iBFF+YgRUbpIEV67CBFte8gReDyIEUX9iBF
RvkgRX78IEWt/yBF5AIhRRcGIUVLCSFFfgwhRa0PIUXgEiFFFxYhRUYZIUV6HCFFrR8hReQi
IUUTJiFFSykhRXosIUWxLyFF5DIhRRM2IUVGOSFFejwhRbE/IUXgQiFFF0YhRUZJIUV6TCFF
sU8hReBSIUUTViFFRlkhRXpcIUWtXyFF5GIhRRdmIUVGaSFFemwhRbFvIUXkciFFF3YhRUZ5
IUV6fCFFrX8hReCCIUUThiFFS4khRX6MIUWxjyFF4JIhRROWIUVGmSFFepwhRa2fIUXgoiFF
E6YhRUupIUV6rCFFsa8hReCyIUUTtiFFRrkhRX68IUW9vyFF4MIhRRPGIUVLySFFfswhRbHP
IUXg0iFFE9YhRUbZIUV63CFFrd8hReTiIUUX5iFFRukhRXrsIUWt7yFF5PIhRRP2IUVL+SFF
evwhRbH/IUUZAyJFEwYiRUsJIkV+DCJFsQ8iReASIkUXFiJFSxkiRXocIkWxHyJF4CIiRRMm
IkVGKSJFfiwiRa0vIkXkMiJFEzYiRUY5IkV+PCJFrT8iReBCIkUXRiJFRkkiRXpMIkWtTyJF
4FIiRRNWIkVGWSJFelwiRa1fIkXgYiJFF2YiRUtpIkV6bCJFsW8iReByIkUXdiJFHHoiRZp8
IkWtfyJF4IIiRROGIkVGiSJFfowiRa2PIkXgkiJFE5YiRUaZIkV6nCJF1p8iReSiIkUXpiJF
RqkiRX6sIkWtryJF4LIiRRO2IkVGuSJFerwiRa2/IkXgwiJFE8YiRUbJIkV+zCJFrc8iReDS
IkUT1iJFRtkiRXrcIkWx3yJF4OIiRRfmIkVL6SJFeuwiRa3vIkXg8iJFF/YiRUb5IkV+/CJF
rf8iReACI0UTBiNFRgkjRXoMI0WtDyNF5BIjRRMWI0VGGSNFehwjRa0fI0XgIiNFFyYjRUYp
I0V6LCNFsS8jReQyI0UXNiNFSzkjRX48I0WtPyNF4EIjRRdGI0VGSSNFfkwjRa1PI0XgUiNF
F1YjRUtZI0WGXCNFrV8jReBiI0UXZiNFRmkjRXpsI0WtbyNF6HIjRRN2I0VGeSNFfnwjRbF/
I0XggiNFE4YjRUaJI0V6jCNFrY8jReCSI0UXliNFS5kjRXqcI0WtnyNF4KIjRROmI0VGqSNF
eqwjRa2vI0XgsiNFE7YjRUa5I0V6vCNFrb8jReDCI0UTxiNFRskjRXrMI0WtzyNF4NIjRRPW
I0VG2SNFetwjRa3fI0Xg4iNFE+YjRUvpI0V67CNFre8jReTyI0UT9iNFRvkjRXr8I0Wt/yNF
4AIkRRMGJEVGCSRFegwkRa0PJEXgEiRFExYkRUYZJEV+HCRFrR8kReAiJEUTJiRFRikkRXos
JEWxLyRF4DIkRRM2JEVGOSRFfjwkRa0/JEXgQiRFF0YkRUZJJEV6TCRFrU8kReRSJEUXViRF
RlkkRXpcJEWtXyRF4GIkRRdmJEVLaSRFemwkRa1vJEXgciRFE3YkRUZ5JEV+fCRFsX8kReCC
JEUThiRFRokkRX6MJEWxjyRF4JIkRROWJEVLmSRFepwkRa2fJEXgoiRFE6YkRUapJEV6rCRF
ra8kReSyJEUTtiRFRrkkRXq8JEWtvyRF5MIkRRfGJEVGySRFfswkRbXPJEXk0iRFE9YkRUbZ
JEV+3CRFsd8kReTiJEUT5iRFRukkRX7sJEWx7yRF4PIkRRP2JEVG+SRFevwkRbH/JEXgAiVF
FwYlRUsJJUV6DCVFsQ8lReASJUUXFiVFSxklRX4cJUWtHyVF5CIlRRcmJUVLKSVFeiwlRbEv
JUXkMiVFFzYlRUY5JUV+PCVFsT8lReRCJUUXRiVFX0klRX5MJUW1TyVF5FIlRSBWJUVLWSVF
flwlRbFfJUXkYiVFF2YlRUtpJUV+bCVFrW8lReRyJUUXdiVFS3klRYJ8JUWxfyVF5IIlRReG
JUVLiSVFfowlRbGPJUXkkiVFF5YlRUuZJUV+nCVFsZ8lReSiJUUXpiVFS6klRX6sJUWxryVF
5LIlRRe2JUVLuSVFfrwlRbG/JUXkwiVFF8YlRUvJJUV+zCVFsc8lReTSJUUX1iVFS9klRX7c
JUWx3yVF5OIlRRfmJUVL6SVFfuwlRbHvJUXk8iVFF/YlRUv5JUV+/CVFsf8lReQCJkUXBiZF
SwkmRX4MJkWxDyZF5BImRRcWJkVLGSZFfhwmRbEfJkXkIiZFFyYmRUspJkV+LCZFsS8mReQy
JkUXNiZFSzkmRX48JkWxPyZF5EImRRdGJkVLSSZFfkwmRbFPJkXkUiZFF1YmRUtZJkWWXCZF
sV8mReRiJkUXZiZFS2kmRX5sJkWtbyZF5HImRRd2JkVLeSZFfnwmRbF/JkXkgiZFF4YmRUuJ
JkV+jCZFsY8mReSSJkUXliZFS5kmRXqcJkWxnyZF5KImRRemJkVLqSZFfqwmRbGvJkXksiZF
F7YmRUu5JkV+vCZFrb8mReTCJkVyxiZFS8kmRX7MJkWxzyZF5NImRRfWJkVL2SZFftwmRbHf
JkXk4iZFOOYmRUvpJkV+7CZFse8mReTyJkUT9iZFS/kmRX78JkWx/yZF5AInRRMGJ0VLCSdF
fgwnRbEPJ0XkEidFFxYnRUsZJ0V+HCdFsR8nReQiJ0UXJidFRiknRX4sJ0WxLydF5DInRRc2
J0VLOSdFfjwnRbE/J0XkQidFF0YnRUtJJ0V+TCdFsU8nReRSJ0UTVidFS1knRX5cJ0WxXydF
5GInRRdmJ0VLaSdFfmwnRdpvJ0XgcidFF3YnRUt5J0V+fCdF</AssayXData><AssayYData Points="900">A6//P6ZEAED1bABAiyABQIniAUA42gFAIJUCQJVIAkAPDQNA0VUDQFlyA0DkeQNAhlADQAOZ
A0BD0QNAseUDQATvA0Cv4QNA0g8EQEBNBEBjIgRAM/8DQJ9EBEAPQARApkIEQImfBED0mwRA
umUEQDxtBECBVARAS60EQHG/BECRuQRAwdcEQB6HBEAQxQRA7IUEQAKQBECinARAw7MEQFKS
BEA8vgRA5XsEQISKBEAf2wRAU7wEQGtvBECkkgRAo5YEQH7hBECzOwRAl7AEQPCOBEBaeARA
uLsEQIikBEBJogRAgYkEQGGIBEBoeARAfW0EQK2eBEC0qwRAyjYEQI6aBEBkgwRA03EEQJym
BEAutARAs2kEQB2LBECjbQRADZwEQK92BEBvXwRAFNEEQD6/BECJOQRA/ocEQNq8BEAonQRA
ZrYEQHCzBEBNvwRAK4EEQIKeBEA2YARA8IYEQMBzBECskwRA5aUEQHaGBEAzcQRAcHsEQPeC
BEDUjgRAQbAEQNmsBEAIkgRAX+wEQMZeBEDHqgRAWLsEQOSUBEBjhARAU6UEQNt9BEAjUgRA
w+IEQNqPBEAAewRAqGUEQBSJBECFlARAJY8EQCp3BEDVbARAgokEQP61BEAVjQRAUeEEQDDV
BEBQgQRA0asEQGO/BECvhwRAJKUEQGfCBECwWwRAzHMEQPyjBEAAUQRA330EQAt3BECtlgRA
qYUEQPuUBEDVbARAP9gEQGeRBEA8wQRAOnEEQCNpBECVYQRAeGYEQGJkBED6YQRANmIEQGiP
BEBMoQRAXrcEQHSUBEBCawRAXqsEQM7eBECOswRAhmwEQJyZBEDyogRA87EEQNmIBEBTdwRA
55QEQJ6oBECLmQRApHUEQP+ZBEC/4ARAKHAEQJp+BEDZMwRAZYgEQHOiBEAFWgRA/zwEQEnJ
BEBfhgRAYTYEQCakBEAfYARABpYEQHPYBEAKtQRAe28EQKN4BECkcQRAgG8EQDKHBEAAXARA
ErsEQOSpBEBPvARAB5IEQJptBECVewRAqIIEQP+YBECDdwRARqUEQDtuBECfgARAL24EQPVv
BEDGlwRAprAEQFugBECwyARALz4EQC59BEA9mgRAqD0EQE+gBEA2fARAHpwEQFaNBEAEjwRA
XI0EQOx/BEDBZgRAlswEQNy4BEBshQRAgIoEQJ1oBECOhQRAj3YEQA58BECgtQRAd4sEQLWV
BEDSigRAEeIEQO2dBEA0jQRAx8UEQAfMBEDqbARA7mYEQOiOBECWigRAu5sEQBVSBEBxqQRA
XMsEQCPTBECQtQRA+4IEQF6mBEDargRA6LYEQBB8BEALeQRAvacEQHPSBED8wQRAqfsEQLqP
BECn6ARA/l8EQL7MBEBQowRAO3kEQAhvBEAqiARA5NsEQBmcBEB4pgRANWgEQICTBEA+rARA
ENYEQIayBEA1hwRAgqkEQMjABEARfARAzKoEQBXPBEC8PwRA5pUEQEe+BEAZ0wRA07AEQPjU
BECTvARAkXoEQGNkBECA2wRA5qUEQM2JBEA4hwRAJ54EQMuzBEC1eQRAcn0EQNpmBEALxQRA
iIIEQLibBEC/lQRATa4EQP/eBEBPrQRASsMEQHVWBEDzgwRA7XgEQLmiBECfogRACqAEQOGn
BEBVkgRA+9wEQE16BECZzARApl8EQBlOBEBzvQRAu6kEQMW4BEDlrwRAUaYEQB3RBEC0kARA
h7IEQNLfBEAOqQRA2MQEQHaSBEDipwRAYp4EQOXyBEB/iQRASZQEQJ5/BEDcwQRAFpEEQByC
BED45QRAeagEQPKJBEBHkQRAKHkEQFexBEDGugRA5fEEQBrSBEBwtwRA4qQEQECFBEBZyQRA
avoEQAi0BEB7nwRAV9EEQD7VBECPvwRAGp0EQODKBEBI1gRAvs8EQFnUBEDC2ARATcAEQO7R
BEAdogRATbsEQMiZBEAKDgVA3f8EQPrnBEDd8wRAEc0EQLCOBECf6ARA34gEQBa6BEAH9gRA
2NAEQMfFBECAAQVAVfIEQCWUBEAy/gRAirkEQHmxBEA15ARAj/4EQN0GBUDdIAVA270EQIUO
BUDuBgVAEd4EQCgKBUBchgRAxdEEQAGXBEAesARA//kEQN6sBEC+pgRAznAEQDPABEBE3wRA
E8EEQAiHBECU3QRAMtcEQEG7BED5GgVARt4EQDydBEBJtARAjaAEQNbtBEAu3ARAceQEQLHS
BEAUQAVAY/EEQLu8BEASygRADdAEQJ4UBUAa7wRAXfkEQI0RBUCOwQRA1rIEQDUmBUAFpQRA
s6sEQIyXBECdswRArfUEQLLIBEChjgRAfsMEQDzwBEAp0QRA3u8EQOa1BEBxsgRA8isFQPft
BEAhqgRAByQFQIivBED1AAVA1AAFQNEHBUDDzgRAECIFQKvxBEBHzwRAJd0EQFjKBEBuFwVA
Q80EQBDrBEB64ARAkvgEQIPiBECCwgRAYuMEQOm/BEAf5QRAAxMFQFABBUBzxwRAqvMEQN4W
BUBW9QRApg8FQLQBBUARBwVAIOgEQN7/BECi/QRAFusEQEw3BUC9GQVACAAFQE6pBEA7BQVA
xPEEQC0LBUDz/ARAe88EQG7LBECT1QRAlcoEQMzlBEDZKwVAB+IEQJI3BUCqDwVAwZkEQFo7
BUCi8gRAtvAEQFIQBUD1KAVAMQQFQHAUBUA+6gRA2DIFQL8BBUADAwVAvgYFQHndBEDUIQVA
0cQEQGYOBUDOzARA/PwEQKroBECVtwRAGrcEQMUtBUAm3wRAHD8FQPRZBUD79ARAHMUEQF7u
BED32QRAPh4FQMj0BEDD2QRAEuoEQHY5BUA6XwVAMg0FQF/4BEC1AgVATvcEQDICBUBQHwVA
baYEQOD3BEAsCwVAngUFQKQJBUDB1QRA0x4FQMXNBEC1EwVAcbUEQFYyBUCnCgVA8+wEQGLG
BEBiJQVA4/8EQIMoBUCKJQVAMR8FQJ0ZBUDkQwVAD/gEQPkuBUD4NQVAwlAFQGIGBUAFGgVA
K/UEQKklBUAIMQVAgAQFQObqBEAuLQVAWtUEQDU5BUBG5wRA0/MEQOYFBUADKAVAi/MEQNNB
BUBHAQVA6vQEQPpnBUCtUwVA3usEQA4PBUAoEQVAr/AEQA5ABUA1HgVAuxcFQN8OBUAyWwVA
egIFQFlCBUAF4QRAJvwEQAn9BECDMAVAJgwFQKDnBEBbPgVAovIEQEjvBECNRgVATGEFQOob
BUDLYAVAIEgFQEorBUBjdgVAAnMFQLGDBUDzWQVA5lkFQNlABUBuEgVAtkUFQFQHBUDSFgVA
+koFQJNuBUDcPwVA1ZwEQBwYBUB+UwVAMTEFQIk2BUDBKQVAyxEFQJYaBUCcIgVAlzgFQK9c
BUDn6ARAWw0FQJwzBUD9FwVAQI0FQBQ7BUCI6gRABzUFQMUwBUBdFgVANR4FQPACBUCZWgVA
WlIFQKE+BUCggAVAv00FQJ9RBUB+JAVAuZMFQM4bBUCeEgVAZ04FQMVlBUBzOAVA8EAFQOQX
BUCvZQVAwDAFQIstBUAm+gRAdDsFQMBPBUDXbQVA0lsFQLg1BUBDSgVAoFQFQAH/BEBOHQVA
624FQHh0BUBkOQVAhl8FQAJBBUAjUQVA5y4FQK4MBUCFJAVAmegEQMItBUDtXQVAHA0FQMw2
BUD8rQRAc4sFQHM4BUDVDgVAEDYFQBwsBUDoUgVAyGEFQEg8BUBGiAVA4GoFQAdBBUCSLQVA
kUwFQMlSBUCITwVA6E0FQEsABUAjbwVA+TcFQFGIBUCqTwVAHVwFQMJdBUCzJwVAY0wFQLos
BUAcEgVAYxgFQAX7BEC+dgVAiEgFQGotBUChKAVA2V0FQLlfBUBqcgVAiFwFQN5nBUDbxQVA
AFwFQPtdBUDIowVAQXQFQBZ/BUDbGgVAJ5gFQHBWBUCWXQVAsVwFQOJGBUBXkwVAtTUFQByK
BUBSPQVAGWcFQOlhBUCTcgVA78EFQHhVBUCbTgVAcIwFQFEyBUA9dgVA3o4FQCKFBUBIWgVA
1KkFQFx/BUB60wVAtlUFQBiuBUAsbAVAiJcFQCJKBUBsVAVAamIFQJNnBUDYeAVAV5QFQPeW
BUCAgAVA8mYFQJyABUB/bgVAsmMFQFA7BUARRwVAsVwFQJJpBUATbwVAE44FQK4/BUBegQVA
L9EFQD+IBUAsXwVAZqMFQICXBUDyYQVAFJkFQHG7BUDnjAVAqccFQMqrBUCsgwVAHYYFQDZx
BUBwdgVAu5gFQLHYBUCtlgVA2p8FQHJxBUAZYQVACMEFQHrZBUDEkgVAqLcFQJCMBUArtAVA
l4AFQI5wBUCasAVAZ4IFQPCfBUAHuQVA52wFQJA7BUDHswVApqEFQKtyBUA7yQVASscFQJuq
BUABtgVAp64FQML0BUDMiQVACbgFQI+CBUB4XQVAI7AFQCi5BUAR0gVAtmsFQIZ6BUBBsQVA
fsIFQFOdBUBozwVAyJIFQFy4BUCYpgVATfYFQLmjBUCDtgVAlbEFQNidBUBEogVAdKgFQObh
BUB00QVATN0FQOLBBUBISAVAgngFQFyGBUDktQVAE8sFQCzwBUBnkAVADbUFQLfFBUDZ8QVA
66QFQOajBUD0vAVAxNYFQLqxBUDHuwVAq3EFQBm6BUD+mAVAR7IFQBRkBUD64QVAHs0FQD2z
BUDxrQVADpYFQJX5BUDxbgVAq6EFQFXkBUC50QVAcuUFQA7FBUB1sQVAIogFQNWLBUByqwVA
xjIFQFC9BUDK1wVANrYFQPyVBUCW3QVAq6oFQHfBBUBy8AVA</AssayYData></Step><Step><CommonData><SampleLocation>11</SampleLocation><SampleID></SampleID><SampleGroup></SampleGroup><SampleInfo></SampleInfo><SampleRow>G</SampleRow><SamplePlate>1</SamplePlate><WellType>REGENERATION</WellType><Concentration>-1</Concentration><ConcentrationUnits>µg/ml</ConcentrationUnits><MolarConcentration>-1</MolarConcentration><MolarConcUnits>nM</MolarConcUnits><MolecularWeight>-1</MolecularWeight><Temperature>25</Temperature><StartTime>3237044</StartTime><AssayTime>5</AssayTime></CommonData><FlowRate>1000</FlowRate><StepType>KREGENERATION</StepType><StepName>Regeneration</StepName><StepStatus>OK</StepStatus><ActualTime>4.99907</ActualTime><CycleTime>0.2</CycleTime><AssayXData Points="25">sX8nReSCJ0UXhidFS4knRXqMJ0WtjydF5JInRReWJ0VLmSdFepwnRa2fJ0XkoidFE6YnRUup
J0V+rCdFsa8nReCyJ0UXtidFS7knRX68J0WtvydF5MInRRfGJ0VLySdFeswnRQ==</AssayXData><AssayYData Points="25">AUvwvwrLCcDbkBLAqpYYwGVJHcBMKCHAoVQkwJH0JsBjPynAvlsrwIYqLcCLtC7An5wwwK/9
McA6IjPAxkI0wH90NcCRijbAhGc3wLygOMA0LDnANB86wKi/OsAMXjvATeU7wA==</AssayYData></Step><Step><CommonData><SampleLocation>12</SampleLocation><SampleID></SampleID><SampleGroup></SampleGroup><SampleInfo></SampleInfo><SampleRow>G</SampleRow><SamplePlate>1</SamplePlate><WellType>NEUTRALIZATION</WellType><Concentration>-1</Concentration><ConcentrationUnits>µg/ml</ConcentrationUnits><MolarConcentration>-1</MolarConcentration><MolarConcUnits>nM</MolarConcUnits><MolecularWeight>-1</MolecularWeight><Temperature>25</Temperature><StartTime>3253268</StartTime><AssayTime>5</AssayTime></CommonData><FlowRate>1000</FlowRate><StepType>KREGENERATION</StepType><StepName>Regeneration</StepName><StepStatus>OK</StepStatus><ActualTime>5.00005</ActualTime><CycleTime>0.2</CycleTime><AssayXData Points="25">rc8nReDSJ0UT1idFR9knRXrcJ0Wt3ydF4OInRRPmJ0VH6SdFeuwnRa3vJ0Xg8idFE/YnRUf5
J0V6/CdFrf8nReACKEUTBihFRwkoRXoMKEWtDyhF4BIoRRMWKEVHGShFehwoRQ==</AssayXData><AssayYData Points="25">TRNnP2lnbD/SAHM/3Bh6Pznsfz+rIoM/pr6EP5n3hT+EFYg/aRWJP1Eaij9Mo4s/pmCMP+9B
jT/YIo4/VRiPP9s7jz/L948/z8GQP4trkT+xN5I/rkOSP3igkj8XRpM/R+iTPw==</AssayYData></Step><Step><CommonData><SampleLocation>11</SampleLocation><SampleID></SampleID><SampleGroup></SampleGroup><SampleInfo></SampleInfo><SampleRow>G</SampleRow><SamplePlate>1</SamplePlate><WellType>REGENERATION</WellType><Concentration>-1</Concentration><ConcentrationUnits>µg/ml</ConcentrationUnits><MolarConcentration>-1</MolarConcentration><MolarConcUnits>nM</MolarConcUnits><MolecularWeight>-1</MolecularWeight><Temperature>25</Temperature><StartTime>3269492</StartTime><AssayTime>5</AssayTime></CommonData><FlowRate>1000</FlowRate><StepType>KREGENERATION</StepType><StepName>Regeneration</StepName><StepStatus>OK</StepStatus><ActualTime>4.99907</ActualTime><CycleTime>0.2</CycleTime><AssayXData Points="25">rR8oRdwiKEUPJihFRykoRXYsKEWtLyhF8TIoRQ82KEVDOShFdjwoRa0/KEXcQihFE0YoRUdJ
KEV6TChFrU8oReBSKEUTVihFQ1koRXZcKEWpXyhF4GIoRQ9mKEVDaShFdmwoRQ==</AssayXData><AssayYData Points="25">WMIYwIIZJsDlxyvAc1EvwBEiMsCCHzTAHYE1wJ0dN8BbPDjAjYc5wP+KOsCaPzvA5lE8wM7Q
PMDmcT3Ayjw+wEfDPsCPej/AnwhAwLKZQMCjNkHAgapBwHZIQsBjQELAKoVCwA==</AssayYData></Step><Step><CommonData><SampleLocation>12</SampleLocation><SampleID></SampleID><SampleGroup></SampleGroup><SampleInfo></SampleInfo><SampleRow>G</SampleRow><SamplePlate>1</SamplePlate><WellType>NEUTRALIZATION</WellType><Concentration>-1</Concentration><ConcentrationUnits>µg/ml</ConcentrationUnits><MolarConcentration>-1</MolarConcentration><MolarConcUnits>nM</MolarConcUnits><MolecularWeight>-1</MolecularWeight><Temperature>25</Temperature><StartTime>3285565</StartTime><AssayTime>5</AssayTime></CommonData><FlowRate>1000</FlowRate><StepType>KREGENERATION</StepType><StepName>Regeneration</StepName><StepStatus>OK</StepStatus><ActualTime>4.99907</ActualTime><CycleTime>0.2</CycleTime><AssayXData Points="25">qW8oRdhyKEULdihFP3koRXZ8KEWpfyhF9YIoRQ+GKEVDiShFdowoRaWPKEXckihFD5YoRT+Z
KEVynChFqZ8oRdyiKEUPpihFQ6koRXKsKEWlryhF2LIoRQ+2KEU/uShFcrwoRQ==</AssayXData><AssayYData Points="25">k4RoP3P2bT+Ry3U/pHF7P3cQgT8+CYM/RiyFP828hz+seIg/IfuJP50/iz8i1Iw/4Q6NP2Uv
jj8Mgo4/cYGPP1iokD+PbJE/eROSP3DKkj/YzZI/JX+TP+q9kz/uPpQ/7u2UPw==</AssayYData></Step><Step><CommonData><SampleLocation>11</SampleLocation><SampleID></SampleID><SampleGroup></SampleGroup><SampleInfo></SampleInfo><SampleRow>G</SampleRow><SamplePlate>1</SamplePlate><WellType>REGENERATION</WellType><Concentration>-1</Concentration><ConcentrationUnits>µg/ml</ConcentrationUnits><MolarConcentration>-1</MolarConcentration><MolarConcUnits>nM</MolarConcUnits><MolecularWeight>-1</MolecularWeight><Temperature>25</Temperature><StartTime>3301650</StartTime><AssayTime>5</AssayTime></CommonData><FlowRate>1000</FlowRate><StepType>KREGENERATION</StepType><StepName>Regeneration</StepName><StepStatus>OK</StepStatus><ActualTime>4.99907</ActualTime><CycleTime>0.2</CycleTime><AssayXData Points="25">pb8oRenCKEUHxihFP8koRW7MKEWlzyhF2NIoRQfWKEU72ShFbtwoRaHfKEXU4ihFC+YoRTvp
KEVu7ChFpe8oRdTyKEUH9ihFW/koRW78KEWl/yhF1AIpRQ8GKUU7CSlFbgwpRQ==</AssayXData><AssayYData Points="25">H3YbwPAgKMD4fC3Ane4wwB46M8B39zTA9XM2wH37N8AoLjnAfwE6wJ0eO8DLzTvAT6s8wNAT
PcDHgz3AdoQ+wNv1PsCHeT/AZy5AwBhQQMCiu0DAmSNBwDmvQcA1x0HA2BpCwA==</AssayYData></Step><Step><CommonData><SampleLocation>12</SampleLocation><SampleID></SampleID><SampleGroup></SampleGroup><SampleInfo></SampleInfo><SampleRow>G</SampleRow><SamplePlate>1</SamplePlate><WellType>NEUTRALIZATION</WellType><Concentration>-1</Concentration><ConcentrationUnits>µg/ml</ConcentrationUnits><MolarConcentration>-1</MolarConcentration><MolarConcUnits>nM</MolarConcUnits><MolecularWeight>-1</MolecularWeight><Temperature>25</Temperature><StartTime>3317789</StartTime><AssayTime>5</AssayTime></CommonData><FlowRate>1000</FlowRate><StepType>KREGENERATION</StepType><StepName>Regeneration</StepName><StepStatus>OK</StepStatus><ActualTime>5.00005</ActualTime><CycleTime>0.2</CycleTime><AssayXData Points="25">oQ8pRdQSKUUHFilFOxkpRW4cKUWhHylF1CIpRQcmKUU7KSlFbiwpRaEvKUXUMilFBzYpRTs5
KUVuPClFoT8pRdRCKUULRilFO0kpRW5MKUWhTylF1FIpRQdWKUU7WSlFblwpRQ==</AssayXData><AssayYData Points="25">bLtwPzNqdz/sTn8/vcyCP0BMhT+Dgog/P+eJP/Vniz/7XY0/sY2OP4/ijz/Y8o8/XcKRP5hZ
kj/pgZM/MGqUP5uOlD9mUZY/eyuWP5qXlj8OSJc/z5WXP5IYmD+47pg/Yl2ZPw==</AssayYData></Step><Step><CommonData><SampleLocation>1</SampleLocation><SampleID></SampleID><SampleGroup></SampleGroup><SampleInfo></SampleInfo><SampleRow>G</SampleRow><SamplePlate>1</SamplePlate><WellType>BUFFER</WellType><Concentration>-1</Concentration><ConcentrationUnits>µg/ml</ConcentrationUnits><MolarConcentration>-1</MolarConcentration><MolarConcUnits>nM</MolarConcUnits><MolecularWeight>-1</MolecularWeight><Temperature>25</Temperature><StartTime>3332638</StartTime><AssayTime>30</AssayTime></CommonData><FlowRate>1000</FlowRate><StepType>BASELINE</StepType><StepName>Baseline</StepName><StepStatus>OK</StepStatus><ActualTime>30</ActualTime><CycleTime>0.2</CycleTime><AssayXData Points="150">oV8pRdBiKUUDZilFN2kpRWpsKUWdbylF1HIpRQd2KUU3eSlFanwpRZ1/KUXUgilFB4YpRTeJ
KUVqjClFnY8pRdSSKUUDlilFN5kpRW6cKUWdnylF0KIpRQemKUU3qSlFcqwpRaGvKUXQsilF
B7YpRRS6KUWTvClFnb8pRdDCKUUDxilFO8kpRW7MKUWdzylF1NIpRQfWKUU72SlFatwpRZ3f
KUXQ4ilFA+YpRTfpKUVu7ClFne8pRdTyKUUD9ilFN/kpRWr8KUWh/ylF2AIqRQMGKkU/CSpF
agwqRaEPKkXUEipFBxYqRTcZKkVqHCpFnR8qRdQiKkUDJipFOykqRW4sKkWhLypF0DIqRQM2
KkU7OSpFbjwqRZ0/KkXQQipFB0YqRTtJKkVuTCpFnU8qRdRSKkUDVipFN1kqRWpcKkWdXypF
1GIqRQdmKkU7aSpFamwqRaFvKkXUcipFA3YqRTt5KkVufCpFnX8qRdSCKkUHhipFO4kqRW6M
KkWhjypF1JIqRQeWKkU/mSpFbpwqRaGfKkXYoipFB6YqRTupKkVurCpFoa8qRdSyKkUHtipF
O7kqRW68KkWhvypF1MIqRQfGKkU7ySpFbswqRaHPKkXU0ipFB9YqRTvZKkVu3CpFod8qRdTi
KkUH5ipFO+kqRW7sKkWh7ypF1PIqRQf2KkU7+SpFbvwqRaH/KkXUAitFKAYrRTsJK0VuDCtF
oQ8rRdQSK0UHFitFOxkrRW4cK0WhHytF1CIrRQcmK0U7KStFbiwrRaEvK0XUMitFBzYrRTs5
K0VuPCtF</AssayXData><AssayYData Points="150">JHWeP2Btnj96wJ4/hAifP+B4nz9vYZ8/EpagP31moD9RsKA/hSOhP9TVoD/juaA/5C6hP8ed
oT8tq6E/Rp2hP1Ecoj8AIqI/sPKhP1F0oj+Do6I/i66iP5/roj+XH6M/+e2iP8Yuoz9+ZqM/
qJejPw2roz+rmaM/jJijPxtApD+NTKQ/ETikP9qcpD/FJaQ/wiqkP8rHpD91uKQ/SGKlP0oK
pT9yE6U/+SGlP3MMpT9zzKU/YDKlPweppT9o6aU/ZqKlP9r2pT/B5KU/w/2lP3mjpT8YNaY/
xDemP0mLpj95v6U/VPylPy/kpj9dAqY/3G6mP/+Opj/F/KY/dbimP24Wpz/nwKY/xWumP6bm
pj9GXKc/vKCnP7X8pj+4ZKc/5ZmnPxmppz/1Kag/ACqoPzrgpz/FFqc/mp6nP4PFpz+J4qc/
K3CoP1agqD+1W6g/p0moP7rfqD/yTqg/3+aoP24mqT+Vdak/PwKpP+4jqT+etqg/IYmoP3ge
qT/+Oak/+xCpP7JaqT/gZak/zaOpPyOkqT9Ieao/kGapP73UqT/cYao/7LipP9LjqT9jAqo/
Au2pP575qT/1bqo/mASqPxppqj/2Vqo/XZyqP6pyqj8vm6o/xDmqP/4Qqz+FRqo/ZHGqPw/1
qT/bW6o/nKyqPw0Wqz9qgKs/SFyrP6y3qj+89qo/ybCqP/Lsqj+xnKs/OvmqP37zqz88+Ko/
1oerP5Jnqz/RY6s/BqKrP4cnrD8eWas/sSesP5NUqz8uhqs/dG2rP0vjqz9YZaw/hpqsP/1o
rD+zEqw/</AssayYData></Step><Step><CommonData><SampleLocation>7</SampleLocation><SampleID>QA013 delta CDRL3</SampleID><SampleGroup></SampleGroup><SampleInfo></SampleInfo><SampleRow>G</SampleRow><SamplePlate>1</SamplePlate><WellType>KLOAD</WellType><Concentration>10</Concentration><ConcentrationUnits>µg/ml</ConcentrationUnits><MolarConcentration>-1</MolarConcentration><MolarConcUnits>nM</MolarConcUnits><MolecularWeight>-1</MolecularWeight><Temperature>25</Temperature><StartTime>3370334</StartTime><AssayTime>80</AssayTime></CommonData><FlowRate>600</FlowRate><StepType>LOADING</StepType><StepName>Loading</StepName><StepStatus>OK</StepStatus><ActualTime>79.9991</ActualTime><CycleTime>0.2</CycleTime><AssayXData Points="400">oT8rRdBCK0UDRitFN0krRW5MK0WhTytF1FIrRQdWK0U7WStFblwrRZ1fK0XQYitFA2YrRTtp
K0VqbCtFoW8rRdRyK0UHditFO3krRW58K0WhfytF1IIrRQOGK0U7iStFbowrRZ2PK0XUkitF
B5YrRTuZK0VunCtFnZ8rRdCiK0UHpitFO6krRW6sK0WhrytF0LIrRQO2K0U7uStFbrwrRaG/
K0XQwitFB8YrRTvJK0VqzCtFoc8rRdTSK0UH1itFO9krRW7cK0Wh3ytF1OIrRQfmK0U76StF
buwrRaHvK0XU8itFB/YrRTv5K0Vu/CtFof8rRdQCLEUHBixFOwksRWoMLEWhDyxF0BIsRQMW
LEU3GSxFbhwsRaEfLEXQIixFByYsRTcpLEVuLCxFoS8sRdAyLEUHNixFOzksRW48LEWhPyxF
1EIsRQdGLEU7SSxFbkwsRaFPLEXUUixFB1YsRTdZLEVuXCxFnV8sRdBiLEUDZixFN2ksRW5s
LEWhbyxF1HIsRQd2LEU3eSxFbnwsRaF/LEXQgixFA4YsRTeJLEVqjCxFoY8sRdSSLEUHlixF
O5ksRWqcLEWhnyxF1KIsRQemLEVPqSxFbqwsRaGvLEXQsixFB7YsRTe5LEVuvCxFnb8sRdTC
LEUHxixFN8ksRW7MLEWdzyxF1NIsRQPWLEV02SxFatwsRZ3fLEXU4ixFB+YsRTvpLEVq7CxF
oe8sRdDyLEUD9ixFN/ksRW78LEWh/yxF1AItRQcGLUU3CS1FbgwtRaEPLUXQEi1FBxYtRTcZ
LUVuHC1FoR8tRdQiLUUDJi1FNyktRWosLUWdLy1F2DItRQc2LUU7OS1FajwtRZ0/LUX5Qi1F
B0YtRTZJLUVuTC1FoU8tRdBSLUUHVi1FO1ktRW5cLUWdXy1F0GItRQdmLUU7aS1FamwtRaFv
LUXUci1FA3YtRTZ5LUVufC1FoX8tRdSCLUUDhi1FO4ktRW6MLUWdjy1F0JItRQOWLUU7mS1F
bpwtRaGfLUXUoi1FA6YtRTupLUVurC1Foa8tRdCyLUUDti1FNrktRWq8LUWhvy1F0MItRQPG
LUU7yS1FbswtRaHPLUXQ0i1FA9YtRTbZLUVq3C1Fnd8tRdDiLUUD5i1FO+ktRW7sLUWh7y1F
1PItRQP2LUU7+S1FavwtRaH/LUXQAi5FBwYuRTYJLkVuDC5FnQ8uRdASLkUHFi5FNhkuRWoc
LkWhHy5F0CIuRQMmLkU2KS5FbiwuRZ0vLkUJMy5FAzYuRTs5LkVuPC5FoT8uRdRCLkUQRi5F
O0kuRW5MLkWhTy5F0FIuRQdWLkVsWS5FalwuRZ1fLkXUYi5FEGYuRTtpLkVubC5FoW8uRdBy
LkUHdi5FNnkuRWp8LkWdfy5F0IIuRQOGLkU7iS5FaowuRZ2PLkXQki5FB5YuRTaZLkVunC5F
nZ8uRdCiLkUDpi5FNqkuRWqsLkWdry5F0LIuRQO2LkU2uS5FbrwuRaG/LkXUwi5FA8YuRTvJ
LkUazS5Fnc8uRdTSLkUD1i5FO9kuRW7cLkWd3y5F0OIuRQPmLkU76S5FauwuRZ3vLkXQ8i5F
A/YuRTb5LkVu/C5Fnf8uRdQCL0UHBi9FNgkvRW4ML0WhDy9F0BIvRQMWL0U7GS9FahwvRaEf
L0XUIi9FAyYvRTYpL0VqLC9FnS8vRdQyL0UDNi9FNjkvRWo8L0WdPy9F0EIvRQdGL0U2SS9F
akwvRaFPL0XQUi9FA1YvRTZZL0VuXC9FnV8vRdBiL0UDZi9FNmkvRWpsL0Wdby9F0HIvRQd2
L0U7eS9FanwvRZ1/L0XUgi9FA4YvRTuJL0VqjC9FnY8vRdSSL0UHli9FNpkvRW6cL0Wdny9F
0KIvRQOmL0U7qS9FaqwvRZ2vL0XQsi9FB7YvRTu5L0VqvC9F1r8vRdTCL0UHxi9FNskvRWrM
L0Whzy9F1NIvRQPWL0U22S9FbtwvRcLfL0XU4i9FB+YvRTvpL0Vq7C9F9+8vRdTyL0UD9i9F
NvkvRWr8L0Wd/y9F1AIwRQcGMEU2CTBFagwwRaEPMEXQEjBFBxYwRTYZMEVqHDBFnR8wRdQi
MEUDJjBFOykwRW4sMEWdLzBF0DIwRQM2MEVLOTBFajwwRQ==</AssayXData><AssayYData Points="400">6yWrP66Aqz9JC6w/04WsPzHfrD/Zmq0/vNOtP8U6rj/6Gq8/Tm+vPwlorz+qgrA/eYyxP3VR
sj//9bI/hgqzP/yhsz8aI7Q/W8S0P4bWtT+hiLY/yx+3P8XCuD/g5Lg/dvK4P0ULuj+Asro/
M1G7Py21uz+qOLw/3+O8Px1jvT+I1r0/5my/PzCnvz9AYL8/v8XAP3iFwT/qE8I/BqPCPy8y
wz8ZtMM/e0LEP+IIxT8uOsU/DJXGP3Ngxj+8zcc/i//IP0jYyD/AzMk/z8/JP5P1yj+1+8o/
XUnLP5wWzD9zbcw/Az7NP7lnzT9P4c0/dVjPP5LUzz8VgNA/rnXRP5l00T9xUdI/LnfSP0m/
0j9039M/R83TPyXX1D8G0NU/007VPykR1j88idY/ZknXP5jX1z+eJNg/Q7/YPwHM2T/DE9o/
7AbaP9Po2j8At9o/E/vbPzwu3D8ud9w/mdzcP9H53T9pnt0/WafeP4xH3z/rcd8/ebnfPy83
4D96huA/2n7hP6Nd4j87QeI/I1PiP6MC4z9edOM/HWLkP9h55D93f+Q/9ZvkPzTn5T+ZXeY/
tU/mPyiS5z/HkOc/4ZfoP0+66D+b6Oc/pdXoP/GW6T9PRuk/Nx3qP9c66j9cDeo/iorrP9Ii
6z8DGew/asrrP7r97D/kiu0/1D/uP9mJ7T/iWu4/3YbuP+Tk7j97re8/yHHvP3Tq7z9Q1O8/
ASrwPw+u8D9MefE/SIHxPz2+8T/G//I/cIvyPy7T8j826PM/Fa7zP9SB8z8UhfQ/2qb0P3KZ
9D90JfU/35b1P6OV9T/dDvY/E872P/TW9j8eAPc/CSf3P+bW9z9uTvc/0VD4P6NV+D+y6vg/
4QD5Py48+T8Y8Pk/cTX6P7PK+T/0f/o/CeH6PwEA+z/EJfs/86f7P4da+z9s8Ps/Cf78P3zH
/D+nwfw/dHT8P5Ko/T8v8f0/GWb+P10i/j+JRf4/NfT+PzXQ/j9J8f4/14v/PwoaAECeEABA
ArP/P0FhAECdYQBArZoAQLVbAEDG+wBANIoAQAEKAUBAGgFACFEBQCUtAUDnQQFAR10BQGFu
AUBGrgFAPsIBQHYOAkDGKAJAgjcCQP0yAkACEQJAczICQKu/AkAMswJAtNYCQCflAkDIEwNA
cQMDQLo9A0D3QgNA+nYDQH87A0BgjwNAG/4DQG7uA0DOEARADf8DQIkIBEA8dwRAiUAEQDeF
BEArWQRAYbcEQCDGBEDYqQRAp/YEQKHsBEDF/gRApw0FQE3LBUAZhQVAcEEFQE3XBUCnkwVA
FNYFQDg3BkBt7wVAt0gGQDI0BkAnQwZApnwGQDc1BkDrXwZAJ5IGQIp0BkBkqwZA/7MGQELn
BkD47AZAqd8GQAwSB0AkGwdA0nAHQFqdB0CJhAdAwdAHQPaQB0A/tAdApMwHQDa8B0C8EQhA
ofwHQBbIB0BzRwhAFSQIQAFOCEADcghA92sIQAetCEDrrghAaaYIQHLPCED89whAzf4IQP3k
CEBS+ghAJTcJQKKRCUDTawlAsG8JQN99CUDJaglANn8JQOisCUBPmwlA5NAJQHLgCUD91wlA
3eAJQMgWCkBL8glA3TwKQJ0ICkAJEQpAkWMKQC15CkCLjQpA+osKQCi1CkBhjgpA8NEKQLXC
CkBXDgtAn0ULQN84C0BdGwtADzULQDEXC0CBoAtAGlgLQOyKC0A4ewtA4tcLQFq1C0Ag2gtA
Kd8LQFLqC0A/BgxA+NkLQInJC0AtFAxANf0LQIERDEC5jgxAcZcMQFpUDEBlcAxAaXYMQG58
DEAkvQxAfKoMQDbuDEBCCA1A8isNQDrYDEDaTg1AUT0NQG8/DUAaCg1AMDwNQNM3DUCJqw1A
0asNQLdxDUDfiA1AHI0NQH+zDUA6pA1APoMNQOjEDUDl7A1Afs4NQPTeDUCHGA5Au1gOQChB
DkApSQ5AJF4OQPsrDkCPaw5Ao4kOQHxIDkApng5As9MOQKmVDkAEpA5AK7UOQOD+DkA1wg5A
q8oOQEARD0ChFg9ARgUPQMRFD0DsTA9Abk0PQKs/D0DvDg9Ab5cPQJJ1D0CUdA9AAJ0PQCTk
D0DppA9A14gPQHzaD0AN3A9Au6YPQCAREEABNhBAIgYQQA==</AssayYData></Step><Step><CommonData><SampleLocation>1</SampleLocation><SampleID></SampleID><SampleGroup></SampleGroup><SampleInfo></SampleInfo><SampleRow>G</SampleRow><SamplePlate>1</SamplePlate><WellType>BUFFER</WellType><Concentration>-1</Concentration><ConcentrationUnits>µg/ml</ConcentrationUnits><MolarConcentration>-1</MolarConcentration><MolarConcUnits>nM</MolarConcUnits><MolecularWeight>-1</MolecularWeight><Temperature>25</Temperature><StartTime>3457897</StartTime><AssayTime>30</AssayTime></CommonData><FlowRate>1000</FlowRate><StepType>BASELINE</StepType><StepName>Baseline</StepName><StepStatus>OK</StepStatus><ActualTime>30</ActualTime><CycleTime>0.2</CycleTime><AssayXData Points="150">nT8wRcxCMEWCRjBFqUkwRWZMMEWdTzBFzFIwRf9VMEU3WTBFZlwwRZlfMEXMYjBFA2YwRTNp
MEVmbDBFnW8wRdByMEUDdjBFfHkwRWZ8MEWdfzBF0IIwRf+FMEV8iTBFaowwRZmPMEXQkjBF
/5UwRTeZMEVynDBFmZ8wRcyiMEUDpjBFN6kwRWqsMEWZrzBFzLIwRQO2MEU3uTBFarwwRZm/
MEXMwjBF/8UwRTvJMEVqzDBFnc8wRdDSMEUD1jBFM9kwRWrcMEWd3zBF0OIwRQPmMEU76TBF
auwwRZ3vMEXQ8jBF//UwRTf5MEVq/DBFnf8wRdACMUUDBjFFNwkxRWoMMUWdDzFF0BIxRQMW
MUU3GTFFahwxRZ0fMUXQIjFFAyYxRTcpMUVqLDFFnS8xRdAyMUUDNjFFNzkxRWo8MUWdPzFF
0EIxRQNGMUU3STFFakwxRZ1PMUXQUjFFA1YxRTdZMUVqXDFFnV8xRdBiMUUDZjFFN2kxRWps
MUWdbzFF0HIxRQN2MUU3eTFFanwxRZ1/MUXQgjFFA4YxRTeJMUVqjDFFmY8xRdCSMUUDljFF
N5kxRWqcMUWdnzFF0KIxRQOmMUU3qTFF2KwxRZ2vMUXQsjFFA7YxRTe5MUVqvDFFnb8xRdDC
MUUDxjFFN8kxRWrMMUWZzzFF0NIxRQPWMUU32TFFatwxRZ3fMUXQ4jFFA+YxRTfpMUVq7DFF
ne8xRczyMUUD9jFFN/kxRWr8MUWd/zFF0AIyRf8FMkU3CTJFagwyRZ0PMkXQEjJFAxYyRTcZ
MkVqHDJF</AssayXData><AssayYData Points="150">cYsQQGUtEUCTkhFA8LIRQNiPEUBB0RFA/qYRQK3gEUB3yhFAq98RQPv8EUDtFxJAqeIRQJko
EkCS9hFACSoSQIDoEUAuHhJACBYSQKvMEUAnRxJA3yMSQKs1EkDEJhJAgS8SQGV3EkDtHhJA
4xISQOZlEkBrmxJAbj0SQMAfEkC7HxJAvDASQOZ5EkBVWxJATiQSQOOEEkCfLhJAPjkSQNt0
EkCkMxJA8IwSQBgJEkBbKRJAF40SQMy7EkC3ixJAx4MSQLFpEkCnjBJAk4MSQKVKEkBbjhJA
pG8SQM9bEkDvmRJA4qESQBtbEkAVgxJAt40SQKuqEkCprRJALHwSQCopEkDqjBJAkZESQHKI
EkDYSRJADGsSQDntEkCUvxJAWMgSQFJqEkAIqhJAN/cSQM5rEkA+oRJAtsASQAh/EkBKbxJA
cNwSQKkYE0AksxJA38ISQMGXEkDkyxJAFS8TQBeKEkDGihJAU7USQFCnEkBs6BJAS7sSQITA
EkCTuBJAlugSQIyKEkCiGxNAm/cSQOPvEkCouxJAnOgSQOu5EkDL3hJA3uwSQOrcEkDtxxJA
4uESQLPdEkBivRJA7RsTQAoZE0DN1hJAutsSQATwEkCu8RJA4awSQPfkEkAP1xJA+RUTQIi/
EkBRCRNArfASQAESE0C0uBJAPgQTQOHVEkATGBNAjBMTQHkBE0A7IxNA1wgTQMDmEkC2ABNA
wPcSQDXoEkCHERNAQhATQJrcEkBdGhNAmOkSQDIQE0AhCRNAayETQBEuE0BACxNAZ/QSQLMh
E0C5SxNA</AssayYData></Step><Step><CommonData><SampleLocation>10</SampleLocation><SampleID>BG505 T332N SOSIP</SampleID><SampleGroup></SampleGroup><SampleInfo></SampleInfo><SampleRow>G</SampleRow><SamplePlate>1</SamplePlate><WellType>KSAMPLE</WellType><Concentration>-1</Concentration><ConcentrationUnits>µg/ml</ConcentrationUnits><MolarConcentration>7.81</MolarConcentration><MolarConcUnits>nM</MolarConcUnits><MolecularWeight>-1</MolecularWeight><Temperature>25</Temperature><StartTime>3496823</StartTime><AssayTime>180</AssayTime></CommonData><FlowRate>600</FlowRate><StepType>ASSOC</StepType><StepName>Association</StepName><StepStatus>OK</StepStatus><ActualTime>179.999</ActualTime><CycleTime>0.2</CycleTime><AssayXData Points="900">nR8yRcwiMkUDJjJFMykyRWYsMkWdLzJFzDIyRQM2MkU3OTJFZjwyRZ0/MkXMQjJFA0YyRTNJ
MkVmTDJFmU8yRdBSMkUDVjJFM1kyRWZcMkWdXzJF0GIyRQNmMkU3aTJFZmwyRZlvMkXMcjJF
/3UyRTN5MkVqfDJFmX8yRcyCMkX/hTJFM4kyRWqMMkWZjzJFzJIyRf+VMkUzmTJFapwyRZmf
MkXQojJFA6YyRTOpMkVmrDJFma8yRcyyMkX/tTJF1rkyRWa8MkWdvzJFzMIyRf/FMkUzyTJF
ZswyRZ3PMkXM0jJF/9UyRTPZMkVm3DJFmd8yRcziMkX/5TJFN+kyRWrsMkWd7zJFzPIyRf/1
MkU3+TJFZvwyRZn/MkXMAjNFAwYzRTMJM0VmDDNFmQ8zRdASM0UDFjNFMxkzRWocM0WZHzNF
zCIzRQMmM0UzKTNFaiwzRZkvM0XQMjNF/zUzRTM5M0VmPDNFmT8zRcxCM0X/RTNFM0kzRWZM
M0WZTzNFzFIzRQNWM0UzWTNFZlwzRZlfM0XMYjNFDGYzRTNpM0VmbDNFnW8zRcxyM0VVdjNF
N3kzRWZ8M0WdfzNFzIIzRf+FM0UziTNFZowzRZmPM0XMkjNF/5UzRTOZM0VmnDNFmZ8zRcyi
M0X/pTNFN6kzRWasM0WZrzNFzLIzRf+1M0UzuTNFZrwzRZm/M0XMwjNF/8UzRTfJM0VmzDNF
mc8zRczSM0X/1TNFM9kzRWbcM0Wd3zNFzOIzRQPmM0Uz6TNFZuwzRZnvM0XM8jNF//UzRTf5
M0Vm/DNFmf8zRcwCNEX/BTRFMwk0RWYMNEWdDzRFzBI0Rf8VNEU3GTRFZhw0RZkfNEXMIjRF
/yU0RTIpNEVmLDRFmS80RcwyNEX/NTRFNzk0RWY8NEWZPzRFzEI0Rf9FNEU3STRFakw0RZlP
NEXQUjRF/1U0RTJZNEVqXDRFnV80RdBiNEUQZjRFMmk0RWZsNEWdbzRFzHI0Rf91NEUyeTRF
anw0RZl/NEXMgjRF/4U0RTKJNEVmjDRFnY80RdCSNEUIljRFN5k0RWacNEWZnzRF0KI0RQOm
NEUyqTRFZqw0RZmvNEXMsjRFA7Y0RTK5NEVqvDRFnb80RczCNEX/xTRFN8k0RWrMNEWZzzRF
zNI0Rf/VNEUy2TRFatw0RZnfNEXM4jRFA+Y0RTfpNEVq7DRFme80RdDyNEUD9jRFMvk0RWr8
NEWZ/zRF0AI1RQMGNUU3CTVFagw1RZ0PNUXQEjVFAxY1RTcZNUVqHDVFnR81RdAiNUUcJjVF
Nyk1RWosNUWdLzVF0DI1RQM2NUU3OTVFajw1RZ0/NUXQQjVFA0Y1RTdJNUVqTDVFnU81RdBS
NUUDVjVFN1k1RWpcNUWdXzVF0GI1RQNmNUU3aTVFamw1RZ1vNUXQcjVFA3Y1RTd5NUVqfDVF
nX81RdCCNUUDhjVFbIk1RWqMNUWdjzVF0JI1RQOWNUWpmTVFapw1RZ2fNUXQojVFA6Y1RTep
NUVqrDVFna81RdCyNUUDtjVFN7k1RWq8NUWdvzVF0MI1RQPGNUU3yTVFZsw1RZ3PNUXM0jVF
A9Y1RTfZNUVq3DVFnd81RdDiNUUD5jVFN+k1RWrsNUWd7zVF0PI1RQP2NUU3+TVFavw1RZ3/
NUXQAjZFAwY2RTcJNkVqDDZFnQ82RdASNkUDFjZFNxk2RWocNkWdHzZF0CI2RQMmNkU3KTZF
aiw2RZ0vNkXQMjZFAzY2RTI5NkVqPDZFnT82RdBCNkUDRjZFN0k2RWZMNkWdTzZF0FI2RQNW
NkU3WTZFZlw2RZ1fNkXQYjZFA2Y2RTdpNkVqbDZFmW82RdByNkUDdjZFN3k2RWZ8NkWdfzZF
0II2RQOGNkU3iTZFaow2RZ2PNkXQkjZFA5Y2RTeZNkVqnDZFnZ82RdCiNkUDpjZFN6k2RWqs
NkWdrzZFzLI2Rf+1NkU3uTZFZrw2RZ2/NkXQwjZFA8Y2RTfJNkVqzDZFnc82RdDSNkUD1jZF
N9k2RWrcNkWd3zZF0OI2RQPmNkUy6TZFauw2RZ3vNkXQ8jZF//U2RTf5NkVq/DZFnf82RdAC
N0UDBjdFNwk3RWoMN0WdDzdF0BI3RQMWN0U3GTdFahw3RZ0fN0XQIjdFAyY3RTcpN0VmLDdF
nS83RcwyN0UDNjdFNzk3RWo8N0WdPzdF0EI3RQNGN0U3STdFZkw3RZlPN0XMUjdF/1U3RTdZ
N0VmXDdFnV83RcxiN0UDZjdFN2k3RWpsN0WdbzdFzHI3RQN2N0U3eTdFanw3RZ1/N0XQgjdF
A4Y3RTeJN0XUjDdFnY83RdCSN0UDljdFN5k3RWacN0WdnzdF0KI3Rf+lN0U3qTdFaqw3RZ2v
N0XMsjdFA7Y3RTe5N0VqvDdFnb83RczCN0UDxjdFN8k3RWrMN0WdzzdFzNI3Rf/VN0U32TdF
atw3RZ3fN0XQ4jdF/+U3RTfpN0Vq7DdFne83RdDyN0X/9TdFMvk3RWr8N0Wd/zdF0AI4RWIG
OEU3CThFZgw4RZ0POEXQEjhFAxY4RTcZOEVmHDhFmR84RdAiOEUDJjhFPyk4RWosOEWdLzhF
zDI4RQM2OEU3OThFajw4RZ0/OEXMQjhFA0Y4RTdJOEVqTDhFnU84RdBSOEUDVjhFN1k4RWpc
OEWdXzhFzGI4RQNmOEUyaThFZmw4RZlvOEXQcjhFA3Y4RTJ5OEVufDhFmX84RdCCOEUDhjhF
N4k4RWaMOEWdjzhF0JI4RQOWOEU3mThFapw4RZ2fOEXMojhFA6Y4RTepOEVqrDhFna84RdCy
OEUDtjhFN7k4RWq8OEWZvzhF0MI4RQPGOEU3yThFasw4RZnPOEXQ0jhF/9U4RTfZOEVm3DhF
nd84RdDiOEUD5jhFMuk4RWrsOEWd7zhFzPI4Rf/1OEU3+ThFavw4RZn/OEXQAjlF/wU5RTcJ
OUVqDDlFmQ85RdASOUUDFjlFNxk5RWYcOUWZHzlFzCI5RQMmOUU3KTlFaiw5RZ0vOUXMMjlF
AzY5RTI5OUVmPDlFnT85RdBCOUX/RTlFMkk5RWpMOUWdTzlF0FI5RQNWOUU3WTlFalw5RZlf
OUXQYjlFA2Y5RTJpOUVmbDlFmW85RdByOUX/dTlFN3k5RWZ8OUWdfzlF0II5RQOGOUU3iTlF
aow5RZ2POUXQkjlF/5U5RTKZOUVmnDlFnZ85RcyiOUX/pTlFN6k5RWqsOUWZrzlFzLI5Rf+1
OUU3uTlFZrw5RZm/OUX1wjlF/8U5RTfJOUVqzDlFnc85RQrTOUUD1jlFN9k5RWbcOUWd3zlF
0OI5RRDmOUUy6TlFZuw5RZ3vOUXM8jlF//U5RTf5OUVm/DlFmf85RdACOkUDBjpFMgk6RWoM
OkWZDzpF0BI6Rf8VOkU3GTpFZhw6RZ0fOkXMIjpFAyY6RTcpOkVmLDpFnS86RcwyOkX/NTpF
Nzk6RWY8OkWZPzpFzEI6RQNGOkUySTpFi0w6RZlPOkXQUjpFA1Y6RTJZOkVqXDpFnV86RdBi
OkUDZjpFN2k6RRptOkWdbzpF0HI6RQN2OkUyeTpFZnw6RZl/OkXMgjpF/4U6RTeJOkVmjDpF
mY86RdCSOkUDljpFN5k6RWqcOkWZnzpFzKI6Rf+lOkUyqTpFaqw6RZ2vOkXQsjpFA7Y6RTe5
OkVqvDpFmb86RdDCOkUDxjpFMsk6RWbMOkWdzzpFzNI6RQPWOkU32TpFatw6RZ3fOkXQ4jpF
TeY6RTfpOkVm7DpFme86RdDyOkUD9jpFW/k6RWb8OkWZ/zpFzAI7RQMGO0UyCTtFZgw7RZkP
O0XMEjtF/xU7RTcZO0VqHDtFmR87RcwiO0UDJjtFMik7RWYsO0WdLztFzDI7Rf81O0U3OTtF
ajw7Res/O0XMQjtF/0U7RTJJO0VqTDtFmU87RcxSO0UDVjtFMlk7RWZcO0W6XztFzGI7Rf9l
O0U3aTtFZmw7RZlvO0XQcjtF/3U7RTJ5O0VmfDtFpX87RcyCO0UDhjtFMok7RWaMO0WZjztF
0JI7Rf+VO0UymTtFZpw7RZmfO0XMojtF/6U7RTKpO0VqrDtFma87RcyyO0UDtjtFMrk7RWa8
O0WdvztF0MI7Rf/FO0UyyTtFZsw7RZnPO0XQ0jtFA9Y7RTfZO0Vm3DtFnd87RcziO0UD5jtF
N+k7RWrsO0Wd7ztFzPI7RQP2O0Uy+TtFavw7RZ3/O0XMAjxF/wU8RTsJPEVqDDxFmQ88RcwS
PEUDFjxFMhk8RWocPEWZHzxF0CI8RQMmPEU3KTxFaiw8RZ0vPEXMMjxFAzY8RU85PEVmPDxF
mT88RcxCPEX/RTxFMkk8RWZMPEWdTzxF0FI8Rf9VPEUyWTxFZlw8RaVfPEXMYjxF/2U8RTJp
PEVmbDxFnW88RflyPEX/dTxFMnk8RWZ8PEWZfzxFzII8Rf+FPEUyiTxFZow8RZ2PPEXQkjxF
/5U8RTKZPEVmnDxFmZ88RdCiPEX/pTxFMqk8RWqsPEWdrzxFzLI8Rf+1PEUyuTxFZrw8RZ2/
PEXMwjxF/8U8RTLJPEVmzDxFmc88RdDSPEX/1TxFMtk8RWbcPEWZ3zxFzOI8Rf/lPEU36TxF
auw8RZnvPEXQ8jxFA/Y8RTL5PEVm/DxFmf88RcwCPUUDBj1FMgk9RWYMPUWdDz1FzBI9Rf8V
PUU3GT1Fchw9RZkfPUXMIj1F/yU9RTIpPUVqLD1FmS89RdAyPUX/NT1FNzk9RWY8PUWZPz1F
zEI9RQNGPUUyST1Fakw9RZlPPUXMUj1FA1Y9RTJZPUVmXD1F</AssayXData><AssayYData Points="900">X/4SQGF5EkAiFRJAR20RQMsqEUBuBxFAQdEQQFx8EEArThBA1jUQQN84EEBStQ9AeOcPQMn1
D0DZng9A8dIPQK6uD0AHxw9AS5MPQAKLD0AJjg9A0jwPQPhfD0AAfA9A4TEPQDhsD0DARw9A
IHEPQLZWD0Cvaw9A78EPQF14D0DbIw9AZnsPQNk1D0DEYg9A24cPQKNPD0CIfg9A7WkPQL58
D0DLLQ9Ad1MPQPBXD0CtVA9AcJ4PQNKuD0BFhQ9AoEsPQPd6D0Aljw9AiE0PQGerD0AuZw9A
bH8PQP9SD0BUVg9Ad6EPQJ+6D0Bgng9Ay3sPQIGdD0DiwQ9AYoEPQMJ/D0D+IxBAC70PQBOt
D0B+hQ9Ah+8PQCPxD0DXmg9AnIAPQEqdD0Diqg9AqHYPQMvjD0DQrw9AOPcPQEzAD0DSrQ9A
C4APQAG9D0ApkQ9A2noPQMOuD0D7xA9ARtgPQLrTD0CSGRBAWtYPQFjKD0C+ug9A+poPQNbu
D0DPyQ9A8/IPQIUPEECE2g9AhfEPQL+cD0DBwg9A4dgPQB3rD0BX9g9ApUsQQNciEEA5+g9A
yOwPQHbeD0CBJxBAuEcQQLY4EECTERBARUcQQFphEECVKxBAHAIQQJs0EED8EhBAHBAQQB5V
EEDGJhBA7GIQQAIgEEBiPRBA9SUQQAIaEECUExBA6mQQQOgsEEALXxBAskUQQMTJD0AnYxBA
iTMQQGc1EEDqSxBAVTgQQI0sEEDCKBBA7jsQQPVeEEB/SRBAr6kQQFzjEEBkihBAp64QQCuF
EECHmRBA5bYQQJKXEED4ZhBAS2sQQFPGEEANThBAD3IQQMs5EEBSohBAs2kQQCOaEECqJhBA
bB0QQEtpEEAtpxBA/00QQGq3EEAzbRBASosQQAeOEEAxBxFAoZ8QQFzOEEAShhBAgKoQQKSN
EECUgxBAR7AQQIi7EEDzlxBAUN0QQESgEEBzghBAgYwQQBaIEEAP4xBAg64QQOXcEEBQkBBA
RqgQQBOnEEB1qRBAKu0QQMOmEEB22hBAYrgQQLWtEEAo5hBAghARQCjrEEC8shBA58AQQLbq
EEBUvBBAPTERQNcOEUDKBhFAFuYQQAXUEEBRGBFA3e8QQM6rEEDoFBFARg0RQN6pEEDQ/BBA
8bkQQLmWEECC6xBA7dsQQHUKEUDM8RBAqAoRQKsLEUAzGhFAMOYQQJbBEEDHExFAPj4RQJ4s
EUC69hBABDIRQNICEUA0AxFAOwIRQM0CEUCT5BBACMYQQHC+EEA9BRFAwv0QQHUFEUCUXRFA
liURQDnKEEBEUxFAHlYRQAB1EUBjlxFA3RMRQOk0EUDWnhFAvvwQQGpCEUDa7xBASwgRQIdD
EUAPUxFAc0kRQIIwEUAKIBFAKWQRQKDiEEB2TxFA2IgRQLx0EUA0ThFA53MRQN9FEUCadRFA
gEoRQLl6EUBCTxFAHGIRQDwPEUAWPxFAPFcRQFctEUA3bxFAtyQRQPtlEUBrYRFAZ08RQFdj
EUBmNRFAxq0RQJ16EUDPohFAkoQRQLxVEUCIRxFAW1QRQDOUEUD+dhFAM7YRQNAnEUBWZBFA
e1URQFkmEUDdTxFA5XcRQCqBEUBXkhFAuqoRQGJBEUCBlxFACpoRQHOWEUA1ixFA65URQK2G
EUAHexFAz2ERQMCjEUCAjBFAqpwRQPBxEUBzTxFAR6sRQKFvEUAFjxFAV7kRQGV6EUA3pRFA
ToYRQEfSEUAbyRFAHcARQKqDEUBrwBFAS5QRQIW6EUBwgxFAGtkRQHp/EUCKzxFAnNoRQAiG
EUCvdxFA7EwRQFbsEUBw9hFAoqERQPKQEUCpqxFAwI8RQOm8EUDXphFAet0RQIGTEUCzohFA
iqYRQOC9EUDgfxFAAKgRQETYEUCNehFAK+ARQGL6EUCHrhFAwbYRQBDDEUCv2xFAsiASQGx4
EUA8wRFAudYRQDD/EUD1xhFAOeoRQKTaEUAtyxFAMxgSQLoDEkDG9hFAKAASQNSEEUBXdBFA
4qoRQK0JEkCf1RFArugRQHKTEUCuIBJAcDMSQCsfEkAbFxJAyPERQCkjEkClxhFAj+QRQJOv
EUDdvhFAS88RQGHcEUCdQBJAh9ARQOCoEUCNChJAFd8RQED4EUCk6xFAnvERQOwyEkBL7xFA
KgMSQIxGEkBZ7xFAH+URQGEiEkDi6BFAyMURQEvbEUBwzBFAqWUSQDpCEkD38RFAdd8RQM8s
EkBoKRJAd+IRQNYsEkB2GxJAoQMSQB0wEkAiAxJAXx4SQBiHEkBXSRJAkAsSQDYXEkCH6BFA
ATgSQPcgEkBKPxJAthgSQJwNEkBIERJAte0RQLVeEkB7PxJAf/QRQBlaEkAWJxJAERYSQFsi
EkC4ChJA2DASQDMpEkAzPBJA3PoRQL8UEkD3NBJAu04SQHEqEkAmORJAihcSQNwIEkB0WRJA
yJsSQB05EkBEYxJA6loSQI9bEkBPchJA2oMSQHFVEkCiSxJAfBkSQGJ1EkB6ZRJATWUSQJcn
EkDaaBJAUB4SQBBIEkAIgBJAliwSQJknEkAdRhJAqUISQL4jEkBRaBJA0FESQDZHEkBpcBJA
RHoSQFheEkB9fBJAXW8SQNU5EkC2TBJAyWQSQBJwEkBAdRJAQkgSQGBJEkDuWhJAOEMSQMs3
EkAtkhJAv8sSQDlTEkBHsBJA7VgSQJpwEkBNbBJAQLgSQPdxEkANnxJAjEkSQHx+EkDfgxJA
m5MSQMsyEkAwHhJAVJgSQAaGEkAROxJA3j4SQNhtEkCDrRJAzrASQJmHEkBdaxJA8HUSQH7Z
EkD2nBJA8pkSQI6zEkAYdhJAD5ASQIttEkAErRJANdISQECxEkDkoBJANlsSQHu3EkCmiRJA
Y8cSQH6/EkBqkxJA+qESQCW2EkD4jxJAJ40SQPutEkBIthJA44QSQD/GEkCCQBJA4KkSQNKX
EkCSWxJAXaMSQDLhEkA+oRJA1YESQPqTEkAighJAsLQSQLX0EkAOYRJA5rMSQBaQEkCAThJA
Oa8SQDdaEkDYxhJAicQSQG7EEkAH+BJA4YcSQJOqEkAR7xJAXsgSQG7UEkD33xJA44ESQK3O
EkBU9hJAJrISQOC4EkCl8hJAEdISQFewEkC9ahJAFsESQAQKE0D0xBJA3J8SQFe/EkCl/BJA
E8YSQPK4EkCTjhJAv9gSQE4OE0Be+hJAcAwTQHneEkC7+BJAxPoSQLn+EkDjphJAKfoSQDTB
EkCX4hJAkC4TQLr2EkCh3hJAO8kSQAfvEkDh3RJAZAYTQIlFE0CA5xJADuYSQJgGE0AuuRJA
dScTQHoPE0CbKRNAzioTQHMwE0DF7hJAyLISQET8EkCM/RJAouASQHcxE0Cv9BJAP+USQK/7
EkC0ChNADSUTQBQqE0Bt4BJAzyATQHIKE0CkRhNAfNoSQIsXE0D3DBNALvYSQK0KE0DI8xJA
EtsSQPE/E0AUJRNAdeMSQMsXE0BLUxNA4fsSQJ0JE0C7IBNAib8SQPFOE0AW4xJATvwSQO0g
E0AxZhNAghMTQKgqE0DqKRNAnC0TQNLvEkCSQBNA5TkTQLMIE0BT8RJA6DQTQJnwEkDw2RJA
DvwSQPAsE0C8ERNAczATQPDuEkCnVBNA9DoTQA1KE0DABBNACEcTQNkmE0CjdxNABfwSQE/x
EkCiHRNAjFATQLJKE0AC9xJAQ1wTQA1hE0CNJxNA33YTQBkSE0BoXRNAN2kTQAIzE0BwlhNA
LCQTQBtlE0CFJxNAMCcTQEIuE0CHFRNAFnQTQFo9E0BFkRNA/SQTQLt2E0AU2xJAnR8TQN6L
E0DcWhNAq0gTQMl0E0AHsxNAfGUTQF0+E0AhhRNAbC8TQKFNE0B3cxNAwlETQGxPE0DsRBNA
Lz4TQEaHE0ASOhNACFYTQC5kE0AscBNAYQ8TQMZSE0DkjBNApl8TQEzoE0B0rRNAmFsTQI+z
E0B5cBNAAjoTQLkxE0AbchNASC0TQFUcE0DWNRNAmVUTQKNVE0A5NxNA42ITQE5DE0BBWxNA
D1ATQISVE0BljxNAXZoTQD40E0AybBNAz3ATQNJtE0CGcBNAHHMTQH2QE0CTNBNAhnMTQHWi
E0C6lBNAOGITQH9JE0ADPBNA3p4TQDTKE0CnRRNAZ4sTQFV+E0DQdxNAnJMTQIqeE0B1uBNA
1MQTQLt1E0BTcRNAyIMTQKpRE0BBihNAPYQTQNOTE0AUgxNA7pITQMDTE0DoShNAiNwTQAyX
E0CGtRNAB5YTQJqJE0D9gRNAGH8TQKSGE0DRtRNA4NcTQOyfE0CxRRNAhJETQGuOE0A9XxNA
fbUTQFbFE0BlgBNAzt0TQEwVFEDXuxNAcIUTQGK/E0DNxBNAo74TQNtlE0BI2hNAF/kTQAXV
E0D0zxNAHNETQOroE0CJrRNA0iITQGekE0DJlBNAMJwTQAvFE0A1nxNAJdkTQFvnE0DR0xNA
V8ETQN2SE0AKzxNAAB0UQAvgE0Ax6BNAFJ4TQJqjE0A48RNA2eoTQImeE0Db8RNAUf0TQBvI
E0A7oxNAeeQTQPusE0CqIRRAZfcTQLX7E0AG3BNAlfYTQIP0E0ANnRNAYdYTQFT/E0AD8xNA
7BsUQKiiE0A0vRNAWfsTQMSXE0DjrxNA3hwUQDvhE0Ck9RNA+8oTQHkkFEAvxBNAPP4TQAQl
FEB1CxRAYAcUQMlYFEBiEhRAMdMTQPwnFEDX6hNA1OoTQO3VE0D/JhRA28UTQLTrE0AD1BNA
bdYTQG7DE0Ao0hNAtDEUQF/TE0Av3BNAxB0UQL20E0Dt0xNA</AssayYData></Step><Step><CommonData><SampleLocation>1</SampleLocation><SampleID></SampleID><SampleGroup></SampleGroup><SampleInfo></SampleInfo><SampleRow>G</SampleRow><SamplePlate>1</SamplePlate><WellType>BUFFER</WellType><Concentration>-1</Concentration><ConcentrationUnits>µg/ml</ConcentrationUnits><MolarConcentration>-1</MolarConcentration><MolarConcUnits>nM</MolarConcUnits><MolecularWeight>-1</MolecularWeight><Temperature>25</Temperature><StartTime>3685785</StartTime><AssayTime>180</AssayTime></CommonData><FlowRate>600</FlowRate><StepType>DISASSOC</StepType><StepName>Dissociation</StepName><StepStatus>OK</StepStatus><ActualTime>180</ActualTime><CycleTime>0.2</CycleTime><AssayXData Points="900">mV89RcxiPUX/ZT1FM2k9RWZsPUWZbz1FzHI9Rf91PUUzeT1FZnw9RZl/PUXMgj1FA4Y9RTOJ
PUVmjD1FmY89RcySPUUDlj1FM5k9RWacPUWZnz1FzKI9Rf+lPUUzqT1FZqw9RZmvPUXMsj1F
/7U9RTO5PUVmvD1Ftr89RczCPUX/xT1FM8k9RWbMPUWZzz1FzNI9Rf/VPUUz2T1FZtw9RZnf
PUXM4j1F/+U9RTPpPUVm7D1Fme89RczyPUX/9T1FM/k9RWb8PUWZ/z1FzAI+Rf8FPkUzCT5F
Zgw+RZkPPkXMEj5F/xU+RTMZPkVmHD5FmR8+RcwiPkX/JT5FMyk+RWYsPkWZLz5FzDI+Rf81
PkUzOT5FZjw+RZk/PkXMQj5F/0U+RTNJPkVmTD5FmU8+RcxSPkX/VT5FM1k+RWZcPkWZXz5F
zGI+Rf9lPkUzaT5FYmw+RZlvPkXhcj5F/3U+RTN5PkVmfD5FmX8+RcyCPkX/hT5FM4k+RWaM
PkWZjz5FzJI+Rf+VPkUzmT5FZpw+RZmfPkXMoj5F+6U+RTOpPkVmrD5Fma8+RcyyPkX/tT5F
M7k+RWa8PkWZvz5FzMI+Rf/FPkVXyT5FZsw+RZnPPkXM0j5F/9U+RTPZPkVm3D5Fmd8+Rczi
PkX75T5FM+k+RWbsPkWZ7z5FzPI+Rf/1PkUz+T5FZvw+RaX/PkXMAj9F/wU/RTMJP0VmDD9F
mQ8/RcwSP0X/FT9FMxk/RWYcP0WZHz9FzCI/Rf8lP0UzKT9FZiw/RZkvP0XMMj9F+zU/RTM5
P0VmPD9FmT8/RcxCP0X7RT9FM0k/RWZMP0WZTz9FzFI/RftVP0UvWT9FZlw/RZlfP0XMYj9F
+2U/RTNpP0VibD9FmW8/RcxyP0X/dT9FM3k/RWZ8P0WZfz9FzII/Rf+FP0UuiT9FZow/RZmP
P0XMkj9F/5U/RTOZP0VinD9FmZ8/RcyiP0X/pT9FM6k/RWasP0WZrz9FzLI/Rf+1P0UzuT9F
Yrw/RZW/P0Xpwj9F/8U/RTPJP0VizD9Foc8/RczSP0X71T9FM9k/RWbcP0WZ3z9FzOI/Rfvl
P0Uu6T9FZuw/RZXvP0XI8j9F//U/RTP5P0Vm/D9Flf8/RcwCQEX/BUBFMwlARWYMQEWZD0BF
yBJARfsVQEUzGUBFpxxARZkfQEXMIkBF+yVARTMpQEVmLEBFmS9ARcgyQEX/NUBFLjlARWY8
QEWZP0BFzEJARf9FQEUzSUBF+UxARZlPQEXIUkBF/1VARTNZQEViXEBFlV9ARcxiQEX/ZUBF
M2lARWZsQEWyb0BFyHJARf91QEUzeUBFZnxARZV/QEXMgkBF/4VARS6JQEVijEBFmY9ARcyS
QEX/lUBFM5lARWacQEUEoEBFzKJARfulQEUzqUBFcqxARZWvQEXMskBFVbZARTO5QEVivEBF
lb9ARczCQEX/xUBFM8lARWLMQEWZz0BFzNJARf/VQEUz2UBFZtxARZnfQEXU4kBF/+VARS7p
QEVi7EBFle9ARcjyQEX/9UBFLvlARWb8QEWV/0BFzAJBRfsFQUUzCUFFYgxBRZkPQUXMEkFF
+xVBRS4ZQUViHEFFmR9BRcgiQUX/JUFFLilBRWYsQUWZL0FFzDJBRf81QUUzOUFFYjxBRds/
QUXIQkFF+0VBRS5JQUVmTEFFmU9BRcxSQUX/VUFFM1lBRWJcQUWVX0FFyGJBRf9lQUUzaUFF
ZmxBRZVvQUXIckFF+3VBRTN5QUVifEFFmX9BRcyCQUX/hUFFM4lBRWaMQUWZj0FFzJJBRf+V
QUUzmUFFYpxBRZmfQUXIokFF+6VBRS6pQUVmrEFFma9BRcyyQUX/tUFFM7lBRWK8QUWVv0FF
yMJBRf/FQUUzyUFFZsxBRZXPQUXI0kFF/9VBRS7ZQUVi3EFFvt9BRcjiQUX/5UFFLulBRWbs
QUWZ70FFyPJBRfv1QUUz+UFFZvxBRZX/QUXMAkJF/wVCRTMJQkVmDEJFlQ9CRcwSQkUUFkJF
MxlCRWIcQkWZH0JF0CJCRf8lQkUzKUJFYixCRZkvQkXIMkJF/zVCRTM5QkViPEJFmT9CRchC
QkX7RUJFM0lCRX5MQkWZT0JFyFJCRftVQkUzWUJFZlxCRZlfQkXMYkJF/2VCRTNpQkVmbEJF
mW9CRcxyQkX/dUJFLnlCRWZ8QkWZf0JFzIJCRf+FQkUziUJFYoxCRZWPQkXMkkJF/5VCRS6Z
QkVmnEJFnZ9CRcyiQkX/pUJFM6lCRWasQkWVr0JFyLJCRf+1QkUzuUJFZrxCRZm/QkXMwkJF
+8VCRS7JQkVizEJFlc9CRczSQkX/1UJFLtlCRWLcQkWZ30JFzOJCRfvlQkUu6UJFZuxCRZXv
QkXI8kJF//VCRTP5QkVi/EJFlf9CRcwCQ0X7BUNFMwlDRWYMQ0WVD0NFyBJDRfsVQ0UzGUNF
ZhxDRZkfQ0XMIkNF+yVDRS4pQ0ViLENFlS9DRcwyQ0X7NUNFLjlDRWY8Q0WVP0NFyEJDRf9F
Q0UuSUNFZkxDRZVPQ0XIUkNFEFZDRTNZQ0ViXENFlV9DRchiQ0X7ZUNFM2lDRWZsQ0WVb0NF
zHJDRf91Q0UueUNFYnxDRZl/Q0XMgkNF+4VDRS6JQ0VijENFlY9DRcySQ0X/lUNFLplDRWac
Q0WZn0NFzKJDRfulQ0UuqUNFYqxDRZmvQ0XIskNFDLZDRS65Q0VmvENFmb9DRcjCQ0X7xUNF
P8lDRWbMQ0WZz0NFzNJDRf/VQ0Uu2UNFYtxDRZXfQ0XM4kNF++VDRTPpQ0Vi7ENFme9DRcjy
Q0X/9UNFLvlDRWL8Q0WV/0NFyAJERfsFREU7CURFZgxERZUPREXIEkRF/xVERS4ZREVmHERF
mR9ERcwiREX7JURFMylERWIsREWZL0RFyDJERfs1REUuOURFYjxERZU/REXIQkRF+0VERS5J
REViTERFlU9ERchSREX/VURFLllERWZcREWVX0RFzGJERftlREUzaURF6WxERbZvREXMckRF
+3VERS55REVmfERFlX9ERciCREX/hURFLolERWKMREWVj0RFyJJERfuVREUzmURFYpxERZmf
REXIokRF+6VERS6pREVmrERFla9ERciyREX7tURFLrlERWK8REWVv0RFyMJERf/FREU3yURF
YsxERZXPREXI0kRF/9VERS7ZREVi3ERFld9ERcjiREX/5URFLulERWbsREWV70RFyPJERfv1
REUu+URFYvxERZX/REXIAkVF+wVFRS4JRUViDEVFmQ9FRcgSRUX7FUVFLhlFRWIcRUWZH0VF
zCJFRfslRUUuKUVFYixFRZUvRUXIMkVF+zVFRTM5RUViPEVFlT9FRchCRUX7RUVFT0lFRWZM
RUWVT0VFyFJFRf9VRUUzWUVFYlxFRZVfRUXIYkVF+2VFRS5pRUVibEVFlW9FRflyRUX7dUVF
LnlFRWJ8RUWhf0VFyIJFRfuFRUUuiUVFYoxFRZWPRUXMkkVF+5VFRS6ZRUVinEVFmZ9FRcii
RUX7pUVFsqlFRWKsRUWVr0VFyLJFRfu1RUUuuUVFYrxFRZW/RUXIwkVFCMZFRS7JRUVizEVF
lc9FRcjSRUX71UVFLtlFRWbcRUWV30VFyOJFRfvlRUUu6UVFYuxFRZXvRUXI8kVF+/VFRS75
RUVi/EVFlf9FRcgCRkX7BUZFLglGRf0MRkWVD0ZFyBJGRfsVRkUuGUZFYhxGRZUfRkXMIkZF
+yVGRS4pRkViLEZFlS9GRcgyRkX7NUZFLjlGRWY8RkWVP0ZFS0NGRftFRkUuSUZFYkxGRZVP
RkXIUkZF+1VGRS5ZRkViXEZFlV9GRcxiRkUMZkZFLmlGRWJsRkWVb0ZFyHJGRft1RkUzeUZF
YnxGRZV/RkXIgkZF+4VGRS6JRkVijEZFlY9GRcySRkVRlkZFLplGRWKcRkWVn0ZFzKJGRful
RkUuqUZFYqxGRZWvRkXMskZF+7VGRS65RkVivEZFlb9GRcjCRkX/xUZFLslGRY/MRkWVz0ZF
yNJGRf/VRkUu2UZFYtxGRZXfRkXI4kZF++VGRS7pRkVi7EZFle9GRcjyRkUI9kZFM/lGRWb8
RkWV/0ZFyAJHRTEGR0UuCUdFYgxHRZ0PR0XIEkdF/xVHRS4ZR0VmHEdFmR9HRcwiR0X/JUdF
MylHRWIsR0WVL0dFzDJHRfs1R0UzOUdFajxHRZU/R0XMQkdFQUZHRS5JR0VmTEdFlU9HRchS
R0X7VUdFN1lHRWJcR0WZX0dFyGJHRSxmR0UzaUdFZmxHRZlvR0XUckdF/3VHRTt5R0VifEdF
lX9HRciCR0X/hUdFM4lHRWKMR0WVj0dFyJJHRf+VR0UumUdFYpxHRZmfR0XIokdF/6VHRS6p
R0VirEdFma9HRcyyR0X/tUdFM7lHRWa8R0WZv0dFzMJHRf/FR0UzyUdFZsxHRdLPR0XM0kdF
/9VHRTPZR0Vq3EdFmd9HRcziR0X/5UdFM+lHRWbsR0WZ70dF0PJHRf/1R0Uz+UdFZvxHRZn/
R0XMAkhF/wVIRTMJSEVmDEhFmQ9IRcwSSEX/FUhFMxlIRWYcSEWZH0hFzCJIRf8lSEVHKUhF
ZixIRZkvSEXMMkhF/zVIRTM5SEVmPEhFmT9IRcxCSEX/RUhFM0lIRWZMSEWZT0hF8VJIRf9V
SEUzWUhFZlxIRZVfSEXMYkhF/2VIRTNpSEVmbEhFmW9IRcxySEX/dUhFM3lIRWZ8SEWZf0hF
zIJIRf+FSEUziUhFZoxIRZmPSEXMkkhF/5VIRTOZSEVmnEhF</AssayXData><AssayYData Points="900">IAATQO3+EkDRwhNApksUQPC5FEDxJRVABngVQDSCFUDx8BVAakYWQFFtFkBIoRZAptUWQErm
FkBL/xZAfhYXQL1wF0CSOxdAtJsXQDiOF0B2fBdA3cgXQEOjF0B5iRdAavcXQDDVF0CiZxdA
wIoXQNW2F0BliRdACA4YQJ8MGEBQ4BdA+aEXQPurF0CHqhdALbQXQIarF0DA4xdAS7oXQPev
F0By2xdAUasXQPDXF0C3yxdAENoXQOGyF0DE1RdAytUXQAaiF0DR0hdAStwXQEnQF0CcNxhA
k5IXQN7VF0A46hdAleQXQFPZF0BtuhdAu+YXQObGF0BnFRhAuh0YQIcTGEBnyBdAS58XQN7M
F0A07RdAbfMXQGLoF0Ad9hdAqu4XQNi/F0DJ9BdA+qkXQAvYF0B1sBdAJJEXQIzxF0Al+RdA
qgUYQIwKGEBNwBdAAhIYQBXpF0Bo3RdAW6EXQAKyF0CM9RdAbuAXQCjIF0DIexdAV94XQPfR
F0AT8BdA6+YXQMKjF0BZ3xdAfMEXQNedF0C94BdAgg8YQMOXF0Au2hdAkBYYQC+sF0A5/RdA
JecXQLGVF0DAABhAZ88XQPz7F0BpXhdA7+wXQJepF0CzzhdAsMwXQK6lF0AP2BdAEO8XQIik
F0DvuhdAra8XQPbJF0Dn2hdA2qoXQLWYF0DJ2BdA5MsXQC7bF0DUyhdAwO4XQKyTF0Ak1hdA
bbIXQMGJF0A0nxdAO6EXQKj+F0AvrRdAtKMXQAH8F0A8ghdAkdEXQKfIF0AdnRdAWNwXQIer
F0D2CxhAit8XQGzFF0C4vxdA0tEXQG3vF0CxvxdAW8UXQOc+GECS3BdA3LwXQBJqF0CQqRdA
GScYQIvtF0B8vBdAFcIXQGaxF0DUmRdAh6cXQNrSF0Bo1hdAX9gXQL4JGEBytBdABIEXQO8y
GEBwpBdAy8sXQMDLF0Bl2hdALtcXQNy2F0Ae3RdA77MXQA3ZF0AE7BdAs7oXQMm7F0AKjxdA
89AXQNXtF0C/sxdA2swXQD+nF0Ar3hdAYdsXQMjrF0D13RdASe4XQHC+F0AnyBdAeNQXQPUl
GEBanBdAYpgXQATMF0D1zhdA274XQPSqF0CTjRdA3skXQE+qF0AkfRdAMr4XQPPBF0BH4hdA
QtIXQGFmF0BErRdAe98XQCJ2F0CYrBdA0J0XQI6lF0CDpBdA65UXQKHyF0D8vRdAI8AXQNeM
F0D4pRdAW88XQAe/F0C1xhdAkcUXQBjUF0DglBdAa+4XQPW9F0AxpBdAqeIXQNjGF0AT7xdA
yKYXQEO6F0C24BdAz8oXQGzpF0DiGRhAOL0XQD7cF0Bi4BdAaZ8XQNjIF0DIvhdAtZ0XQOqJ
F0Ab4BdA6LkXQLfhF0CZvhdANMgXQP2RF0C0shdAi8IXQKn9F0Bv1xdAK7cXQK3cF0CnlBdA
5qgXQBPiF0B26RdApfMXQDXZF0A+DhhAvhAYQM0EGEBNqRdAi5sXQBPEF0A5vhdAj6cXQMif
F0ABxBdAzckXQJnOF0BvvhdADJsXQKC9F0CPhRdACPAXQOywF0BeFhhADAsYQKzSF0BnsxdA
qh8YQN0dGECP9hdAUukXQM/XF0BsrRdAJcMXQD/0F0D8zxdAhN4XQEqbF0BerBdAgO0XQFfd
F0BZmRdAVsQXQKLpF0AvqBdAQ98XQFULGEAY7BdADNwXQF0DGEA2lhdAqO4XQJbTF0DcFBhA
F+gXQIbXF0Bc3hdAhgsYQFj3F0Cc2hdA6vwXQMX4F0Bo+RdA9dcXQKDuF0ByIhhAAysYQBrB
F0CTKxhAU5wXQOTjF0Bn9xdAbNYXQAC7F0BlDxhAjNgXQA8BGEC98xdA/d0XQIsGGEA5zxdA
y90XQIu1F0AKqRdAXTwYQOIpGEBM3RdA5BgYQNkBGEDXDRhAGs8XQNHUF0BU3hdAGNMXQK2V
F0CE9BdAbfkXQBz/F0BLyBdAaMEXQOgLGEAK1hdACOkXQHm4F0BcFhhAciMYQH2fF0CxFhhA
EPcXQOTtF0CD3RdADgQYQJPOF0BrKhhA/qMXQKD6F0AABRhA4ikYQAq6F0DR9xdAVPoXQEuH
F0D3uxdAoPwXQNnMF0D40hdAIPwXQNe1F0ACrRdAgv4XQL3HF0DyxRdAe/EXQI4jGEAzzhdA
yAgYQDYYGEDvvBdAYK8XQNcmGEC68xdAUPYXQEjGF0CRsRdAXwMYQB3dF0CI2hdAVPYXQNvr
F0C8/RdAazEYQLzIF0A6IxhAwbQXQIa2F0BtIRhAS+sXQG/cF0CX1BdAT/AXQMkXGECALhhA
MbcXQBAtGEAo9RdA3PwXQOsXGEC17xdA9+UXQDzpF0Ba5RdAikMYQFrXF0DgzBdAsOIXQOgF
GEDhGxhAb+8XQF/dF0B68RdAJw4YQIxNGEBAFBhAVQcYQNn8F0Cd1xdAkvcXQEIrGEDV+hdA
9P0XQG71F0C8GhhAlSkYQFs1GEB6EhhAOPMXQNw3GED5GhhApigYQO4GGEBe5RdAEhUYQETd
F0B3FhhAHjIYQJz4F0BcCxhA/vMXQGJaGEC4MBhA1UEYQNxFGEDaExhAHxYYQKUoGED5xRdA
UioYQN3zF0B8CBhAXCgYQDn/F0Ck3xdA7zEYQJwJGECEQxhAvAAYQEsjGEDeahhAQvgXQE81
GECbQhhAiSsYQO0jGEAQxhdAxPYXQPr9F0A/ERhADAkYQI/7F0Da3hdAfgIYQKbiF0BvKhhA
D3UYQEM9GEAu7BdAZ10YQAvQF0AbShhAwy4YQAZBGEDKJxhAIyEYQGCrF0CXABhAjegXQGsc
GEAB5hdACv8XQMUYGECrLxhAdP8XQASOGECoGBhAIiQYQLsnGEChORhAeB4YQCQQGEChKhhA
M4QYQCUOGEDL/xdASiUYQDhUGEDGERhAM9EXQIouGEC3FxhA+DIYQE4UGEB/EhhAQj0YQIX8
F0DRFRhAsy0YQOQzGEAAWBhADtUXQHNRGECoOxhATUgYQA/oF0DXShhArUkYQKztF0BHFxhA
KC4YQEcCGEAgIRhAD3UYQFMmGEDCIRhAcv0XQF7tF0A3IxhAb0wYQH8GGEDORBhAlyMYQFpN
GEA+MxhAHfIXQM8LGECHQxhAKAMYQBomGEC2ORhATEMYQJ02GED6JxhATSMYQOjUF0D4NBhA
b1wYQC0xGEAATRhA4T8YQKBTGED4MxhArhcYQFIoGEByTRhAmWgYQAAfGEBQShhAYmEYQKQ2
GEAOWBhA2xQYQJpAGEANOBhAKqcYQD9wGED4HRhAcl8YQBpXGEB6AhhAtxUYQG2PGEAjohhA
RqkYQDD7F0AdaxhAqFMYQH5rGEAhTBhAITIYQJNSGECVQhhAtFYYQGxoGEAjbBhAj2QYQKg7
GECXAhhANUsYQC8mGEDaJxhAkzkYQGSLGEApURhAbmAYQMkgGEAAoRhAPioYQOJjGEDdDxhA
GVsYQOgyGEAsMhhAaTEYQElAGEC5SxhAeU4YQLCTGEDxUhhAZHIYQJBSGEA9XxhA8S4YQK82
GEBfRhhAvGUYQFBiGED9dxhArEMYQIVcGEB5PRhANmwYQKNBGEClShhAzCIYQDciGECo/hdA
DF0YQKlvGEC3XRhAbX0YQIBgGEB4KRhAlFcYQMdZGEBkORhARyIYQEFRGEDScBhAWTcYQPvQ
GEDTcRhAqlwYQD9RGEC4dhhAAH0YQEljGEDgLhhABI0YQH1rGEAORhhAJ2YYQE5iGEBHOxhA
WmMYQMRjGEDihBhAzl4YQOZmGEDulBhAGm0YQIuAGECXVRhAMDYYQPKTGEDsahhA5GoYQO1V
GEDgWhhAApAYQMWUGEB4gxhAJoAYQF/UGEDFpRhArKcYQCV9GECTaRhA278YQKN+GEA8YBhA
XDIYQBWVGEAOmhhAE5MYQKMlGEARZBhAHGcYQGtaGEChhRhA/2EYQKdiGEA0sxhAAXUYQKlT
GECJbxhArIMYQMm9GEBdtRhA0KgYQEsaGEA7UBhAyEUYQJJYGEDXhxhAqfgXQBaeGEDtgBhA
c28YQN+dGECUXBhA7MoYQMh5GEBsPhhAf34YQPSeGEDJfRhAXYYYQBttGECvghhAjnEYQKip
GEDpWRhAwcMYQEZFGEBwbBhAZJ8YQM6cGEC5hRhAaIYYQFtrGEB1rRhAhnEYQAWmGEDsWhhA
y18YQIOpGECueBhA8KsYQFk0GEAAXxhACFkYQMl4GEBcaRhAf5QYQNQkGECMtBhA0NkYQMlz
GECjghhAEDoYQB95GEAFjhhA/e8YQOWbGEBdkhhAb6sYQFm/GEBgthhABbIYQF5aGEA0gxhA
w3UYQGbKGEA/nRhAdbwYQFt+GEBSXhhAeMQYQE2hGED+mBhAx2AYQKmkGEBNjBhAE78YQLGs
GEDU2RhAq4cYQA9ZGEA6iBhApKIYQES/GEAcgBhAPswYQN28GEBsmRhAeIYYQDtOGEChnhhA
l7QYQKDXGEAGPxhAtuIYQPF7GECYexhAmnkYQK3fGEA/vBhAfnIYQOTDGEDIoxhApJEYQOOx
GEDJoxhAAbEYQDKdGECluxhA234YQDoLGUA3mBhA0YMYQGrAGEDupRhAvtgYQOCmGEBybhhA
DcQYQFLKGEAUixhAfQUZQHSVGEB0pBhAIbEYQPC3GECOmxhAV9sYQLmuGEC/jRhAJfoYQBNo
GEC4tRhApekYQNS6GEB3xxhAOYQYQDXYGECZqxhA4qIYQMW9GEB5mRhAxKAYQOXDGECF2xhA
Ja0YQA/cGEAkmxhAAmwYQLHOGEAGtBhACgoZQK6OGEA2yhhA</AssayYData></Step><Step><CommonData><SampleLocation>11</SampleLocation><SampleID></SampleID><SampleGroup></SampleGroup><SampleInfo></SampleInfo><SampleRow>G</SampleRow><SamplePlate>1</SamplePlate><WellType>REGENERATION</WellType><Concentration>-1</Concentration><ConcentrationUnits>µg/ml</ConcentrationUnits><MolarConcentration>-1</MolarConcentration><MolarConcUnits>nM</MolarConcUnits><MolecularWeight>-1</MolecularWeight><Temperature>25</Temperature><StartTime>3874994</StartTime><AssayTime>5</AssayTime></CommonData><FlowRate>1000</FlowRate><StepType>KREGENERATION</StepType><StepName>Regeneration</StepName><StepStatus>OK</StepStatus><ActualTime>4.99907</ActualTime><CycleTime>0.2</CycleTime><AssayXData Points="25">nZ9IRcyiSEX/pUhFM6lIRWasSEWZr0hFzLJIRf+1SEUzuUhFYrxIRZm/SEXMwkhF/8VIRTPJ
SEVmzEhFmc9IRczSSEX/1UhFM9lIRWbcSEWZ30hFzOJIRf/lSEUz6UhFZuxIRQ==</AssayXData><AssayYData Points="25">rNvRv3TP9L9qvwLAepoIwCyhDcBCMhHAYwcUwEqpFsDQABnAJ4kawCe5HMD2iB7AJtsfwHfD
IMBLCiLAu6EjwAiBJMCbmCXA05YmwJ1VJ8AvHyjA4fgowB+6KcAIQSrAo6QqwA==</AssayYData></Step><Step><CommonData><SampleLocation>12</SampleLocation><SampleID></SampleID><SampleGroup></SampleGroup><SampleInfo></SampleInfo><SampleRow>G</SampleRow><SamplePlate>1</SamplePlate><WellType>NEUTRALIZATION</WellType><Concentration>-1</Concentration><ConcentrationUnits>µg/ml</ConcentrationUnits><MolarConcentration>-1</MolarConcentration><MolarConcUnits>nM</MolarConcUnits><MolecularWeight>-1</MolecularWeight><Temperature>25</Temperature><StartTime>3891005</StartTime><AssayTime>5</AssayTime></CommonData><FlowRate>1000</FlowRate><StepType>KREGENERATION</StepType><StepName>Regeneration</StepName><StepStatus>OK</StepStatus><ActualTime>4.9981</ActualTime><CycleTime>0.2</CycleTime><AssayXData Points="25">ne9IRdTySEX79UhFL/lIRWL8SEWV/0hF6QJJRfsFSUUvCUlFZgxJRZUPSUU7E0lF/xVJRS8Z
SUViHElFlR9JRcgiSUX/JUlFLylJRWIsSUWVL0lFyDJJRfs1SUUvOUlFYjxJRQ==</AssayXData><AssayYData Points="25">nOuUP6KomD+Ohp0/Q12fPwEsoj8BK6Q/xgSmP8mIpz8atqg/SGmqP6C5qz8B56w/lyytP4z9
rT9NQq8/AESvP8LCsD/qS7E/86yxPzolsj97irI/ytmyP7hisz9ChLM/SlO0Pw==</AssayYData></Step><Step><CommonData><SampleLocation>11</SampleLocation><SampleID></SampleID><SampleGroup></SampleGroup><SampleInfo></SampleInfo><SampleRow>G</SampleRow><SamplePlate>1</SamplePlate><WellType>REGENERATION</WellType><Concentration>-1</Concentration><ConcentrationUnits>µg/ml</ConcentrationUnits><MolarConcentration>-1</MolarConcentration><MolarConcUnits>nM</MolarConcUnits><MolecularWeight>-1</MolecularWeight><Temperature>25</Temperature><StartTime>3907128</StartTime><AssayTime>5</AssayTime></CommonData><FlowRate>1000</FlowRate><StepType>KREGENERATION</StepType><StepName>Regeneration</StepName><StepStatus>OK</StepStatus><ActualTime>5.00005</ActualTime><CycleTime>0.2</CycleTime><AssayXData Points="25">lT9JRchCSUX7RUlFL0lJRWJMSUWRT0lFyFJJRftVSUUvWUlFYlxJRZVfSUXIYklF+2VJRStp
SUVibElFlW9JRchySUX7dUlFL3lJRV58SUWVf0lFxIJJRfeFSUUriUlFYoxJRQ==</AssayXData><AssayYData Points="25">tBoHwIaWFMCCwxrAZRMewCr/H8DRYiLAfsgjwJ5oJcBS5CbAVKQnwJK+KMB76inAH48qwG43
K8CtACzAhYoswG9vLcCRES7AHyouwLW2LsCmKy/AkdUvwOQaMMDIijDAmOEwwA==</AssayYData></Step><Step><CommonData><SampleLocation>12</SampleLocation><SampleID></SampleID><SampleGroup></SampleGroup><SampleInfo></SampleInfo><SampleRow>G</SampleRow><SamplePlate>1</SamplePlate><WellType>NEUTRALIZATION</WellType><Concentration>-1</Concentration><ConcentrationUnits>µg/ml</ConcentrationUnits><MolarConcentration>-1</MolarConcentration><MolarConcUnits>nM</MolarConcUnits><MolecularWeight>-1</MolecularWeight><Temperature>25</Temperature><StartTime>3923312</StartTime><AssayTime>5</AssayTime></CommonData><FlowRate>1000</FlowRate><StepType>KREGENERATION</StepType><StepName>Regeneration</StepName><StepStatus>OK</StepStatus><ActualTime>4.99907</ActualTime><CycleTime>0.2</CycleTime><AssayXData Points="25">mY9JRciSSUX3lUlFL5lJRWKcSUWVn0lFxKJJRfulSUUvqUlFYqxJRZWvSUXIsklF+7VJRS+5
SUVivElFlb9JRcjCSUX7xUlFK8lJRWLMSUWVz0lFyNJJRfvVSUUv2UlFYtxJRQ==</AssayXData><AssayYData Points="25">tqeUP39tmD+BZJs/6MOeP9n8oT9pT6Q/UommP5/Wpz8Uh6k//8aqPzqAqz+vtaw/wYatP5NW
rj8rKK8/Ar2wP7r2sD8H5LA/px2yP8KHsj+43LI/lNCyP7b/sz9aTLQ/BBy0Pw==</AssayYData></Step><Step><CommonData><SampleLocation>11</SampleLocation><SampleID></SampleID><SampleGroup></SampleGroup><SampleInfo></SampleInfo><SampleRow>G</SampleRow><SamplePlate>1</SamplePlate><WellType>REGENERATION</WellType><Concentration>-1</Concentration><ConcentrationUnits>µg/ml</ConcentrationUnits><MolarConcentration>-1</MolarConcentration><MolarConcUnits>nM</MolarConcUnits><MolecularWeight>-1</MolecularWeight><Temperature>25</Temperature><StartTime>3939402</StartTime><AssayTime>5</AssayTime></CommonData><FlowRate>1000</FlowRate><StepType>KREGENERATION</StepType><StepName>Regeneration</StepName><StepStatus>OK</StepStatus><ActualTime>4.99907</ActualTime><CycleTime>0.2</CycleTime><AssayXData Points="25">ld9JRcTiSUX75UlFK+lJRV7sSUWV70lFxPJJRfv1SUUv+UlFYvxJRZX/SUXIAkpF+wVKRS8J
SkViDEpFkQ9KRcgSSkX3FUpFLxlKRV4cSkWRH0pFyCJKRfslSkUvKUpFXixKRQ==</AssayXData><AssayYData Points="25">XegKwBBGF8ANWBzAoHEfwDK5IcBVeSPADy0lwCRjJsA9gyfA9kEowIZLKcApHSrAF+AqwJpg
K8CEGSzAl+EswGRlLcA23S3ANk4uwIz/LsCeWC/AR5gvwJzQL8DM+y/A7JswwA==</AssayYData></Step><Step><CommonData><SampleLocation>12</SampleLocation><SampleID></SampleID><SampleGroup></SampleGroup><SampleInfo></SampleInfo><SampleRow>G</SampleRow><SamplePlate>1</SamplePlate><WellType>NEUTRALIZATION</WellType><Concentration>-1</Concentration><ConcentrationUnits>µg/ml</ConcentrationUnits><MolarConcentration>-1</MolarConcentration><MolarConcUnits>nM</MolarConcUnits><MolecularWeight>-1</MolecularWeight><Temperature>25</Temperature><StartTime>3955338</StartTime><AssayTime>5</AssayTime></CommonData><FlowRate>1000</FlowRate><StepType>KREGENERATION</StepType><StepName>Regeneration</StepName><StepStatus>OK</StepStatus><ActualTime>5.00005</ActualTime><CycleTime>0.2</CycleTime><AssayXData Points="25">kS9KRcQySkX3NUpFKzlKRV48SkWNP0pFxEJKRfdFSkUrSUpFXkxKRZFPSkXEUkpF91VKRStZ
SkVeXEpFkV9KRcRiSkX3ZUpFhWlKRV5sSkWRb0pFxHJKRfN1SkUreUpFXnxKRQ==</AssayXData><AssayYData Points="25">dL+ZP7V9mz/hC58/iKuiP+4xpT+946c/RgOqP/Gaqz/xMq0/wrquP1AEsD/0DrE/OXWxPwQo
sz9VPLM/EKq0P4rutD+f37U/T7q2PzmQtj/OeLc/jmm4PxhiuD+ANrk/3bm4Pw==</AssayYData></Step><Step><CommonData><SampleLocation>1</SampleLocation><SampleID></SampleID><SampleGroup></SampleGroup><SampleInfo></SampleInfo><SampleRow>G</SampleRow><SamplePlate>1</SamplePlate><WellType>BUFFER</WellType><Concentration>-1</Concentration><ConcentrationUnits>µg/ml</ConcentrationUnits><MolarConcentration>-1</MolarConcentration><MolarConcUnits>nM</MolarConcUnits><MolecularWeight>-1</MolecularWeight><Temperature>25</Temperature><StartTime>3970236</StartTime><AssayTime>30</AssayTime></CommonData><FlowRate>1000</FlowRate><StepType>BASELINE</StepType><StepName>Baseline</StepName><StepStatus>OK</StepStatus><ActualTime>29.9991</ActualTime><CycleTime>0.2</CycleTime><AssayXData Points="150">kX9KRcCCSkX3hUpFO4lKRV6MSkWNj0pFxJJKRfuVSkUrmUpFWpxKRZGfSkXEokpF96VKRSup
SkVerEpFka9KRcSySkX3tUpFK7lKRV68SkWRv0pFxMJKRffFSkUvyUpFXsxKRZHPSkXE0kpF
99VKRSvZSkVe3EpFkd9KRcTiSkX35UpFK+lKRV7sSkWR70pFxPJKRff1SkUr+UpFXvxKRZH/
SkXEAktF9wVLRSsJS0VeDEtFkQ9LRcQSS0X3FUtFKxlLRV4cS0WRH0tFxCJLRfclS0UrKUtF
XixLRZEvS0XEMktF9zVLRSs5S0VePEtFkT9LRcRCS0X3RUtFK0lLRV5MS0WRT0tFwFJLRfdV
S0UrWUtFXlxLRZFfS0XEYktF92VLRStpS0VebEtFkW9LRcRyS0X3dUtFK3lLRV58S0WRf0tF
xIJLRfeFS0UriUtFXoxLRZGPS0XEkktFAJZLRSuZS0VenEtFkZ9LRcSiS0X3pUtFK6lLRV6s
S0WRr0tFxLJLRfe1S0UruUtFXrxLRZG/S0XEwktF98VLRS/JS0VezEtFkc9LRcTSS0X31UtF
K9lLRV7cS0WR30tFxOJLRfflS0Ur6UtFXuxLRZHvS0XE8ktF9/VLRSv5S0Ve/EtFkf9LRcQC
TEX3BUxFJwlMRV4MTEWRD0xFxBJMRfcVTEUrGUxFXhxMRZEfTEXEIkxF9yVMRSspTEVeLExF
kS9MRcQyTEX3NUxFKzlMRVo8TEWRP0xFxEJMRQhGTEUrSUxFXkxMRZFPTEXEUkxF+1VMRStZ
TEVaXExF</AssayXData><AssayYData Points="150">2zO+PxxFvj+oB78/+eO+P4BBvz/uXsA/HsW/P8EAwD9KQcA/jrTAP69OwD/eiMA/osnAP5e4
wD8j/8A/hxvBP/xKwT9p48E/Z8fBP50zwj/+1ME/B2nCP+WEwj+5S8I/U1jCP3fJwj9fdsI/
PdLCP6Mhwz/7HsM/nH/DPzCTwz+WY8M/x3fDP0B9wz9j48M/i+XDPzfbwz9qNcQ/OoLEP62B
xD8h3sQ/Be3EP9dbxD/ousQ/xF7FP0X5xD84SMU/7tnFP/nuxD9HycQ/IjrFP9ODxT8oq8U/
8wzGPxCRxj8COcY/mIvGP7IYxj8jb8U/DrjGP0z5xT/S98U/WmvGPxnWxj9ck8Y/em/GP5qR
xj/pmsY/8izHPwkRxz8SLcc/eibHPwN7xz9lWMc/RXrHP9t1xz8nb8c/LH3HP2Obxz8858c/
l4fHPzywxz/SFMg/VhjIP1sQyD9EmMg/t+jHP2wUyD9nosg/XI7IP5MGyD/NiMg/WFrIP7Dv
xz+s/Mg/333IPxq+yD9c7Mg/HIPIP9Y3yT970Mg/qDrJP9QKyT9K/sg/JTrJPwhlyT8Ynsg/
H0nJPwv0yT+A38k/h6rJPxygyT8+Aco/7fDJP0L3yT8Xtck/bL3JP5jnyT8Fu8o/UZXKPwQp
yj+Pzsk/wB/KPwzCyT+Osco/nUfKP9dkyj9WVco/SIfKP/o1yz9PZss/yg7LP9OOyj8m18o/
HxDLP4nbyj9+Gss/f+bKP79gyz8N0co/ogjLP4r2yj+MY8s/XH/LP/Zkyz/Ew8o/OkDLP+8q
yz+9MMs/</AssayYData></Step><Step><CommonData><SampleLocation>8</SampleLocation><SampleID>QA013 E32G</SampleID><SampleGroup></SampleGroup><SampleInfo></SampleInfo><SampleRow>G</SampleRow><SamplePlate>1</SamplePlate><WellType>KLOAD</WellType><Concentration>10</Concentration><ConcentrationUnits>µg/ml</ConcentrationUnits><MolarConcentration>-1</MolarConcentration><MolarConcUnits>nM</MolarConcUnits><MolecularWeight>-1</MolecularWeight><Temperature>25</Temperature><StartTime>4008286</StartTime><AssayTime>80</AssayTime></CommonData><FlowRate>600</FlowRate><StepType>LOADING</StepType><StepName>Loading</StepName><StepStatus>OK</StepStatus><ActualTime>79.9991</ActualTime><CycleTime>0.2</CycleTime><AssayXData Points="400">jV9MRcBiTEXvZUxFJ2lMRVpsTEWNb0xFvHJMRfN1TEUneUxFVnxMRY1/TEW8gkxF84VMRSOJ
TEVajExFjY9MRcCSTEXvlUxFI5lMRVqcTEW6n0xFwKJMRfOlTEUnqUxFVqxMRYmvTEXEskxF
87VMRSe5TEVavExFib9MRcDCTEXvxUxFJ8lMRVbMTEWNz0xFwNJMRfPVTEUn2UxFWtxMRY3f
TEXA4kxF8+VMRSfpTEVW7ExFje9MRcDyTEXz9UxFJ/lMRVr8TEWN/0xFvAJNRfMFTUUjCU1F
WgxNRY0PTUW8Ek1F8xVNRScZTUVWHE1FjR9NRcAiTUXzJU1FIylNRVosTUWJL01FwDJNRe81
TUUnOU1FWjxNRY0/TUW8Qk1F90VNRSNJTUVWTE1FiU9NRcBSTUXzVU1FJ1lNRVpcTUWJX01F
vGJNRfNlTUUnaU1FVmxNRY1vTUXAck1F83VNRSN5TUVWfE1FiX9NRcCCTUXzhU1FI4lNRaiM
TUWNj01FvJJNRfOVTUUjmU1FVpxNRYmfTUUOo01F76VNRSOpTUVarE1Fja9NRcCyTUXvtU1F
J7lNRVa8TUWNv01FvMJNRfPFTUUjyU1FVsxNRY3PTUXA0k1F89VNRSfZTUVe3E1Fid9NRcDi
TUXz5U1FI+lNRV7sTUWN701FvPJNRfP1TUUn+U1FVvxNRYn/TUXAAk5F7wVORScJTkVWDE5F
jQ9ORcASTkXvFU5FIxlORVYcTkWNH05FxCJORfMlTkUnKU5FXixORYkvTkXAMk5F7zVORSM5
TkVWPE5FiT9ORcBCTkXzRU5FJ0lORVpMTkWNT05FvFJORfNVTkUrWU5FqFxORYlfTkW8Yk5F
72VORSJpTkVabE5FiW9ORcByTkXvdU5FJ3lORVp8TkWZf05FwIJORe+FTkUiiU5FWoxORY2P
TkXIkk5F85VORSeZTkVWnE5FkZ9ORcCiTkXzpU5FIqlORVasTkWJr05FwLJORe+1TkUiuU5F
WrxORYm/TkXAwk5F78VORSLJTkVazE5Fic9ORbzSTkXv1U5FJ9lORVrcTkWN305FvOJORfPl
TkUn6U5FVuxORY3vTkXA8k5F7/VORSL5TkVW/E5Fjf9ORbwCT0XzBU9FIglPRVoMT0WyD09F
wBJPRe8VT0UnGU9FVhxPRYkfT0XAIk9F8yVPRScpT0VaLE9FjS9PRcAyT0XvNU9FIjlPRVY8
T0XTP09FvEJPRe9FT0UiSU9FVkxPRY1PT0W8Uk9FBFZPRSJZT0VaXE9FjV9PRcBiT0XvZU9F
ImlPRVpsT0WJb09FvHJPRfN1T0UneU9FWnxPRQCAT0W8gk9F74VPRSeJT0VWjE9FiY9PRcSS
T0XvlU9FJ5lPRVacT0WJn09FvKJPRfOlT0UiqU9Ff6xPRYmvT0W8sk9F77VPRSK5T0VWvE9F
jb9PRdXCT0XzxU9FIslPRVbMT0WNz09FyNJPRe/VT0Ui2U9FWtxPRYnfT0XA4k9F7+VPRSvp
T0Va7E9Fie9PRcDyT0Xz9U9FJ/lPRVb8T0WJ/09FvAJQRfMFUEUiCVBFVgxQRY0PUEXAElBF
7xVQRSIZUEVWHFBFiR9QRcAiUEXzJVBFIilQRVosUEWJL1BFvDJQRfM1UEUiOVBFVjxQRYk/
UEXAQlBF70VQRSJJUEVaTFBFiU9QRbxSUEXvVVBFIllQRVpcUEWNX1BFvGJQRe9lUEUiaVBF
VmxQRYlvUEXAclBF73VQRSd5UEVafFBFiX9QRbyCUEXvhVBFIolQRVqMUEWJj1BFvJJQRfOV
UEUnmVBFVpxQRYmfUEW8olBF86VQRSepUEVarFBFja9QRcCyUEXztVBFIrlQRWa8UEWJv1BF
vMJQRe/FUEUnyVBFZsxQRYnPUEW80lBF79VQRSLZUEVW3FBFjd9QRbziUEXz5VBFIulQRVbs
UEWJ71BFvPJQRfP1UEUi+VBFYvxQRY3/UEXIAlFF7wVRRSIJUUVWDFFFiQ9RRbwSUUXvFVFF
JxlRRVYcUUWJH1FFvCJRRe8lUUUiKVFFVixRRY0vUUXAMlFF7zVRRTs5UUVWPFFFiT9RRbxC
UUXvRVFFIklRRVZMUUWJT1FFvFJRRfNVUUUiWVFFVlxRRQ==</AssayXData><AssayYData Points="400">S+jJP/gTyT/6Q8g/qTzHPwLOxj9qs8U/TUPGP0v6xT+V1MU//HbFP0nfxT8fvsU/kefFP2pE
xj8y8MU/bDfGPycfxz+K8MY/QxfHP059xz+sasc/7r/HP+EXyD8IKMg/znfIP8D7yD9JA8k/
kCzJPxmmyT+i+ck/2IPJP8Fiyj9wtMo/0C/LPyZeyz/hRcs/gJbLP/Ptyz+aUsw/3a/MP2Cy
zD+WO80/g7zNP9ekzT+v5c0/PcvNPzx5zj+Hsc4/mZzOP/ZPzz+6HM8/5HTPP6xR0D/l0M8/
iL/QP6WJ0T8wIdE/w5LRPxGW0T/RJ9I/1MvRPyUn0j/IbtM/SvHSP4f70j94ZtM/DpLTP49W
1D+WONQ/+1jUP4s71T+J89U/wOzVPx621T9lw9U/oCzWP0Zi1j9IPdY/L3DWPwVg1z+XEdc/
WIbXPwlL2D+gwNg/6KbYPyIC2D8yX9g/gAvZP/Iu2j8P2Nk/qSjaPyqB2j/uvNo/CmjaP3mL
2z9SHdw/CDjbP4S72z8+ktw/4wHcPyXq3D/USN0/HyjdP0eb3T+j4d0/zMfdP7Qp3j93nt4/
OLreP/ts3z+7vt8/odPfP0ZB4D+NbuA/vPrgP6+S4D8G9+A/TWThP49X4T9pNeI/f5rhP91X
4j+2o+E/U2LiPzfJ4j+78uI/eWnjP69a4z9jveM/bSbkP79o5D948OQ/8PbkPzSa5D+dAuU/
ZiblPzpd5T+d9eU/KuzlP2V05j8yJOY/aT/nPy4U5z/qmOc/eXroP/WZ5z+QReg/iGzoP37F
6D9asuk/UALpP3cy6T+ejek/Uw7qPzn36T/2M+o/fQPqP9N/6j/vA+s/+BnrP1Do6z9y0+s/
eeXrP1sA7D9zY+w/Wt/sPy7B7D/Xq+w/24PtPy/o7T/qB+4/eEPuP9fV7T/Yee4/ry3uP7rn
7j9Oze4/Vw7vP7TZ7z+5ee8/StzvPyHb7z/QcfA/l5HwPxW98D9y6/A/nUnxP4uw8T/a3fE/
XdzxP3Sy8T8gD/I/Al7yPwKQ8j/+tPI/i5rzPxRi8z+hiPM/Qc3zP4I29D9x0PQ/bv3zP6lx
9D8/zPQ/0mr0Pw1G9T9gbvU/62j1P6LT9T8kNPY/OHP1P2Ui9j9Ga/c/1pb2P/NP9z/Uv/c/
4cf3P11P9z+Ro/c/T1L4P9Dw9z+Qlvg/Y9P4P9vT+D+O7vk/NEr5Pz2U+T8W7/k/Zij6P+9t
+T/sgPo/xvb6PzkY+z/CLPs/UFb7P0pb+z8y6fs/GMj7P8EO/D8qtvs/iSX8P7Ky+z/49vw/
gyH9P4iw/D9MXv0/fGb9P8ya/T+RVf4/aHT+PzdF/j8Saf4/Qhv/P2Pg/j9F5/4/NkL/P52c
/z8hqP8/jN3/P1u6/z9JCABAVRoAQA1RAEA/LwBACyAAQFzLAEBThgBAva0AQEjQAEDHwQBA
ISoBQHzjAEBLRgFAAWQBQEpFAUA9UQFA+XcBQKjBAUDqtQFAfr0BQJUhAkBVEAJAxQUCQIeB
AkCGdQJAZmACQAB4AkBjdQJAN1gCQL2vAkBl2wJApQkDQODrAkBgKQNANOECQEUXA0DWRQNA
aEsDQAFiA0BeuANAsJYDQBT9A0B/7wNAXOcDQLETBEC40gNA8/8DQNUKBEAcdARAtk4EQFBw
BEB7vQRA9XMEQOjJBEA19gRAw7UEQB0IBUDVFgVAPzYFQLZ/BUDdOwVAqVAFQOpQBUBJyQVA
jKAFQP+XBUD0ugVANLkFQJLRBUC0FQZA7RYGQEk7BkAaUgZAxhoGQKYVBkCYZwZAL5oGQDnf
BkB1mAZAYI0GQL/5BkBbBgdAuBcHQEDxBkDFTQdA+mMHQPaCB0C1PQdAPVUHQEhGB0AomQdA
+WsHQIbUB0BnyQdAvO8HQC/2B0BTHghAZB4IQA4zCEDDZghAfE4IQECHCEBFzwhAU3AIQF0E
CUCziwhAltgIQHjyCECIAwlARRMJQAjlCEAc3QhAbggJQOO7CUDbZQlAMW0JQP2LCUAhgQlA
ycgJQFGnCUAexQlAt6kJQNL1CUAj9QlA4e4JQBIhCkAGGwpAZU8KQLNKCkCWbApAJWYKQChz
CkDmpApA3s4KQE2TCkDIngpANekKQInTCkDy9ApAtCALQA==</AssayYData></Step><Step><CommonData><SampleLocation>1</SampleLocation><SampleID></SampleID><SampleGroup></SampleGroup><SampleInfo></SampleInfo><SampleRow>G</SampleRow><SamplePlate>1</SamplePlate><WellType>BUFFER</WellType><Concentration>-1</Concentration><ConcentrationUnits>µg/ml</ConcentrationUnits><MolarConcentration>-1</MolarConcentration><MolarConcUnits>nM</MolarConcUnits><MolecularWeight>-1</MolecularWeight><Temperature>25</Temperature><StartTime>4096143</StartTime><AssayTime>30</AssayTime></CommonData><FlowRate>1000</FlowRate><StepType>BASELINE</StepType><StepName>Baseline</StepName><StepStatus>OK</StepStatus><ActualTime>29.9991</ActualTime><CycleTime>0.2</CycleTime><AssayXData Points="150">iV9RRbxiUUXvZVFFH2lRRVZsUUWFb1FFvHJRRe91UUUjeVFFVnxRRYl/UUW8glFF74VRRR+J
UUVWjFFFiY9RRbySUUXvlVFFH5lRRVacUUXXn1FFuKJRRe+lUUUjqVFFUqxRRYmvUUW8slFF
77VRRR+5UUVWvFFFib9RRbjCUUXvxVFFH8lRRVLMUUWFz1FFvNJRRe/VUUUj2VFFVtxRRYXf
UUW84lFF7+VRRSPpUUVW7FFFie9RRbzyUUXv9VFFH/lRRVb8UUWF/1FFvAJSResFUkUjCVJF
VgxSRYUPUkW8ElJF7xVSRSMZUkVSHFJFiR9SRbwiUkXvJVJFLylSRVIsUkWJL1JFuDJSRe81
UkVwOVJFUjxSRYU/UkW4QlJF70VSRSNJUkVWTFJFhU9SRbxSUkXvVVJFI1lSRVJcUkWJX1JF
zWJSRe9lUkUfaVJFVmxSRYlvUkW4clJF63VSRR95UkVWfFJFiX9SRbyCUkXvhVJFH4lSRVaM
UkWFj1JFuJJSRe+VUkU3mVJFUpxSRYmfUkW8olJF76VSRSOpUkVWrFJFia9SRbiyUkXvtVJF
I7lSRVa8UkWJv1JFvMJSRe/FUkUfyVJFUsxSRYnPUkW80lJF69VSRSPZUkVW3FJFhd9SRbji
UkXv5VJFI+lSRVbsUkWF71JFuPJSRev1UkUj+VJFUvxSRYn/UkW8AlNF7wVTRR8JU0VSDFNF
hQ9TRbwSU0XvFVNFHxlTRVYcU0WJH1NFvCJTReslU0UjKVNFXixTRYkvU0W4MlNF6zVTRSM5
U0VSPFNF</AssayXData><AssayYData Points="150">qMoNQLDyDkDXyw9AvD0QQETsEEBmAhFAdQwRQOQpEUCWGhFAOi4RQM8yEUCDVxFABpIRQHSe
EUAltRFAlsERQFmJEUDl0RFAPXURQLuEEUAFhhFAv6QRQI6rEUCZsBFAEckRQI1UEUBC8BFA
CL4RQNWQEUAXmxFAErURQJ56EUAmpBFA+tIRQJukEUDe2hFAldIRQPKcEUDRyBFA6cYRQMW+
EUAS3hFAPfARQDrhEUB/yRFAdOARQEyrEUBuzhFAmecRQHnFEUD27hFAXq0RQCa8EUCwwBFA
7P8RQIbmEUD7oBFA8dcRQKnZEUAn4BFAIJYRQOAbEkDmExJALP0RQLE3EkAY7hFA2x8SQBEC
EkAbBhJA4AESQJpCEkAQtBFAsQcSQNDrEUAwJhJA5wwSQOLkEUBj4BFAr/YRQMgJEkAV4RFA
QOkRQPgPEkD09xFAhvkRQHgfEkCzvhFAa/kRQOInEkB5AhJA3RMSQA0aEkBA/hFAb8kRQEdY
EkCCGhJAb3kSQPsREkCC9RFAGxQSQF0oEkDjAxJA2PURQN8MEkDABRJAYtURQNs/EkApAhJA
EDUSQPrqEUBFUhJATsURQEptEkD99hFACi8SQG9wEkBQZxJA00USQCtaEkCTCBJAqe0RQFA2
EkAFXBJAVTcSQPVPEkDHWhJA7U4SQDwXEkDWNxJA0zASQKJXEkCeHxJA7TcSQFokEkDLHRJA
TBYSQCA2EkAkYxJA2GoSQFADEkD9VxJAP1QSQGJqEkBGXBJArjwSQKlSEkA/gxJAjFwSQPXI
EkBygRJA</AssayYData></Step><Step><CommonData><SampleLocation>10</SampleLocation><SampleID>BG505 T332N SOSIP</SampleID><SampleGroup></SampleGroup><SampleInfo></SampleInfo><SampleRow>G</SampleRow><SamplePlate>1</SamplePlate><WellType>KSAMPLE</WellType><Concentration>-1</Concentration><ConcentrationUnits>µg/ml</ConcentrationUnits><MolarConcentration>7.81</MolarConcentration><MolarConcUnits>nM</MolarConcUnits><MolecularWeight>-1</MolecularWeight><Temperature>25</Temperature><StartTime>4135112</StartTime><AssayTime>180</AssayTime></CommonData><FlowRate>600</FlowRate><StepType>ASSOC</StepType><StepName>Association</StepName><StepStatus>OK</StepStatus><ActualTime>180</ActualTime><CycleTime>0.2</CycleTime><AssayXData Points="900">hT9TRbhCU0XrRVNFH0lTRU5MU0WBT1NFuFJTRedVU0UbWVNFTlxTRYFfU0W4YlNF62VTRR9p
U0VSbFNFhW9TRbhyU0XrdVNFH3lTRU58U0WBf1NFtIJTReuFU0UfiVNFUoxTRYGPU0W4klNF
65VTRSeZU0VSnFNFhZ9TRbSiU0XrpVNFG6lTRVKsU0WBr1NFuLJTReu1U0UbuVNFUrxTRYG/
U0W4wlNF58VTRRvJU0VSzFNFgc9TRbjSU0Xn1VNFG9lTRVLcU0WF31NFuOJTRevlU0Uf6VNF
TuxTRYHvU0W48lNF5/VTRR/5U0VO/FNFgf9TRbgCVEXrBVRFGwlURU4MVEWFD1RFuBJUResV
VEUbGVRFThxURYEfVEW4IlRF5yVURRspVEVOLFRFhS9URbQyVEXrNVRFGzlURVI8VEWBP1RF
uEJURetFVEUfSVRFUkxURYFPVEW4UlRF51VURRtZVEVOXFRFhV9URbRiVEXrZVRFH2lURU5s
VEWFb1RFuHJURed1VEUbeVRFTnxURYF/VEW4glRF54VURR+JVEVOjFRFgY9URbiSVEXnlVRF
G5lURU6cVEWBn1RFuKJUReulVEUfqVRFUqxURYWvVEW4slRF57VURSe5VEVOvFRFgb9URbjC
VEXnxVRFG8lURVLMVEWBz1RFuNJURefVVEUf2VRFTtxURYXfVEW04lRF5+VURR/pVEVO7FRF
he9URbTyVEXn9VRFH/lURVL8VEWB/1RFtAJVResFVUUbCVVFUgxVRYEPVUW0ElVF6xVVRRsZ
VUVOHFVFhR9VRbgiVUXnJVVFHylVRVosVUWBL1VFuDJVRec1VUUbOVVFTjxVRYU/VUW4QlVF
60VVRRpJVUVOTFVFhU9VRbhSVUXrVVVFH1lVRahcVUWFX1VFuGJVRedlVUUaaVVFUmxVRYFv
VUW4clVF53VVRRp5VUVSfFVFhX9VRbiCVUXnhVVFGolVRU6MVUWFj1VFtJJVReeVVUUfmVVF
UpxVRYGfVUW0olVF56VVRRqpVUVSrFVFga9VRbiyVUXrtVVFGrlVRU68VUWFv1VFuMJVRefF
VUUayVVFUsxVRYHPVUW00lVF59VVRRrZVUVO3FVFgd9VRbTiVUXr5VVFH+lVRVLsVUWF71VF
tPJVRev1VUVg+VVFTvxVRYH/VUW0AlZF8AVWRRoJVkVODFZFgQ9WRbQSVkXnFVZFGhlWRU4c
VkWFH1ZFtCJWReclVkUaKVZFTixWRYUvVkW0MlZF6zVWRRo5VkVOPFZFgT9WRbRCVkXnRVZF
GklWRU5MVkWBT1ZFtFJWRedVVkUaWVZFUlxWRYFfVkW4YlZF52VWRRppVkVObFZFgW9WRbRy
VkXndVZFGnlWRU58VkWBf1ZFvIJWReuFVkUfiVZFToxWRYWPVkW0klZF55VWRRqZVkVSnFZF
gZ9WRbSiVkXrpVZFGqlWRU6sVkWBr1ZFuLJWRee1VkUfuVZFTrxWRYG/VkW0wlZF58VWRR/J
VkVOzFZFhc9WRbTSVkXr1VZFH9lWRVLcVkWB31ZFtOJWReflVkUa6VZFUuxWRYHvVkW48lZF
5/VWRR/5VkVO/FZFgf9WRbQCV0XnBVdFHwlXRU4MV0WBD1dFtBJXRecVV0UfGVdFUhxXRYEf
V0W0IldF5yVXRR8pV0VSLFdFgS9XRbQyV0XnNVdFHzlXRU48V0WBP1dFtEJXRedFV0UfSVdF
TkxXRYFPV0W0UldF51VXRRpZV0VSXFdFgV9XRbRiV0XrZVdFGmlXRU5sV0WBb1dFuHJXRed1
V0UaeVdFTnxXRYF/V0W4gldF54VXRRqJV0VOjFdFhY9XRbSSV0XnlVdFH5lXRU6cV0WFn1dF
tKJXReulV0UaqVdFTqxXRYGvV0W0sldF67VXRSO5V0VOvFdFgb9XRbjCV0XnxVdFGslXRVLM
V0WBz1dFtNJXRefVV0Ua2VdFTtxXRYHfV0W04ldF5+VXRRrpV0VO7FdFge9XRbTyV0Xn9VdF
GvlXRU78V0WB/1dFtAJYRecFWEUaCVhFUgxYRYEPWEW0ElhF5xVYRRoZWEVOHFhFgR9YRbgi
WEXnJVhFHylYRV4sWEWFL1hFtDJYRec1WEUfOVhFTjxYRZE/WEW0QlhF50VYRRpJWEVOTFhF
gU9YRbRSWEXnVVhFGllYRVZcWEWBX1hFtGJYRedlWEUaaVhFTmxYRYFvWEW0clhF63VYRRp5
WEVOfFhFhX9YRd2CWEXnhVhFGolYRU6MWEWFj1hFtJJYReeVWEUamVhFTpxYRYGfWEW0olhF
56VYRR+pWEVSrFhFga9YRTuzWEXwtVhFGrlYRU68WEWBv1hFvMJYRefFWEUayVhFTsxYRYXP
WEW40lhF69VYRR/ZWEVm3FhFgd9YRbjiWEXr5VhFGulYRVLsWEWB71hFuPJYRef1WEUf+VhF
VvxYRYH/WEW0AllF5wVZRR8JWUVODFlFgQ9ZRbQSWUXnFVlFHxlZRVIcWUWFH1lFuCJZResl
WUUfKVlFTixZRYUvWUW4MllF6zVZRR85WUVePFlFhT9ZRbhCWUXrRVlFH0lZRaBMWUWFT1lF
uFJZRetVWUUfWVlFVlxZRYVfWUW4YllF62VZRR9pWUVSbFlFhW9ZRbhyWUXrdVlFH3lZRVJ8
WUWFf1lFuIJZReuFWUUfiVlFUoxZRYWPWUW4kllF65VZRR+ZWUVSnFlFhZ9ZRbiiWUXrpVlF
H6lZRVKsWUWFr1lFuLJZReu1WUUfuVlFUrxZRYW/WUW4wllF8MVZRR/JWUVSzFlFhc9ZRbjS
WUXr1VlFH9lZRVLcWUWF31lFuOJZRevlWUUf6VlFTuxZRYXvWUW48llF6/VZRR/5WUVO/FlF
hf9ZRbgCWkXrBVpFHwlaRVIMWkWFD1pFuBJaResVWkUfGVpFUhxaRYUfWkW4IlpF6yVaRR8p
WkVSLFpFhS9aRbgyWkXnNVpFHzlaRVI8WkWFP1pFtEJaRetFWkUfSVpFUkxaRYVPWkW4UlpF
61VaRR9ZWkVSXFpFhV9aRbhiWkXrZVpFH2laRVJsWkWFb1pFuHJaRet1WkUaeVpFUnxaRYV/
WkXAglpF64VaRR+JWkVSjFpFgY9aRbSSWkXrlVpFH5laRU6cWkWFn1pFuKJaReulWkUfqVpF
UqxaRYWvWkW4slpF67VaRR+5WkVSvFpFhb9aRbjCWkXrxVpFH8laRVLMWkWiz1pFuNJaRevV
WkUf2VpFUtxaRYHfWkW44lpF6+VaRR/pWkVS7FpFhe9aRbjyWkXr9VpFGvlaRVL8WkWF/1pF
uAJbResFW0UfCVtFWgxbRYUPW0W4EltF6xVbRR8ZW0VSHFtFhR9bRbQiW0XrJVtFHylbRVIs
W0WFL1tFtDJbRes1W0UfOVtFUjxbRYE/W0W4QltF60VbRR9JW0VSTFtFhU9bRbhSW0XrVVtF
H1lbRVJcW0WBX1tFuGJbRetlW0UaaVtFUmxbRYVvW0W0cltF63VbRR95W0VSfFtFgX9bRbiC
W0XrhVtFH4lbRVKMW0WFj1tFEpNbReuVW0UfmVtFUpxbRYWfW0W4oltF56VbRR+pW0VSrFtF
ha9bRbiyW0XrtVtFH7lbRVa8W0WFv1tFtMJbRevFW0UayVtFUsxbRYXPW0W40ltF69VbRR/Z
W0VS3FtFgd9bRbjiW0Xr5VtFH+lbRU7sW0WF71tFuPJbRev1W0Uf+VtFTvxbRYX/W0W4AlxF
6wVcRR8JXEVSDFxFhQ9cRbgSXEXnFVxFGhlcRVIcXEWFH1xFuCJcReclXEUfKVxFUixcRYUv
XEW4MlxF6zVcRR85XEVSPFxFhT9cRbhCXEXrRVxFH0lcRVJMXEWFT1xFtFJcRetVXEUfWVxF
TlxcRYVfXEW4YlxF52VcRR9pXEVSbFxFhW9cRbhyXEXndVxFH3lcRU58XEWBf1xFtIJcReuF
XEUfiVxFUoxcRYWPXEW4klxF65VcRRqZXEVSnFxFhZ9cRbiiXEXrpVxFH6lcRVKsXEWFr1xF
uLJcRee1XEUfuVxFTrxcRYW/XEW4wlxF58VcRR/JXEVOzFxFgc9cRbTSXEXr1VxFH9lcRVLc
XEWF31xFtOJcRevlXEUf6VxFTuxcRYXvXEW08lxF5/VcRR/5XEVS/FxFhf9cRbgCXUXrBV1F
HwldRVIMXUWFD11F9hJdResVXUUfGV1FThxdRYEfXUW4Il1F6yVdRR8pXUVSLF1FhS9dRbgy
XUXrNV1FHzldRVI8XUWuP11FtEJdRetFXUUaSV1FUkxdRYVPXUW4Ul1F61VdRR9ZXUVqXF1F
hV9dRbhiXUXnZV1FGmldRVJsXUWFb11FuHJdRet1XUUfeV1FTnxdRYF/XUW0gl1F54VdRR+J
XUVOjF1FgY9dRbiSXUXnlV1FH5ldRU6cXUWFn11FuKJdReelXUUfqV1FUqxdRYGvXUW0sl1F
57VdRRq5XUVSvF1Fgb9dRbjCXUXrxV1FGsldRVLMXUWFz11FtNJdRevVXUUa2V1FTtxdRYHf
XUW04l1F5+VdRR/pXUVO7F1Ftu9dRbjyXUXr9V1FH/ldRU78XUWF/11FtAJeRecFXkUaCV5F
UgxeRYUPXkW4El5F6xVeRRoZXkVSHF5FgR9eRbgiXkXrJV5FHyleRU4sXkWBL15FuDJeRec1
XkUfOV5FTjxeRYE/XkW4Ql5F60VeRR9JXkVSTF5FgU9eRbRSXkXnVV5FGlleRU5cXkWBX15F
tGJeRedlXkUaaV5FUmxeRYVvXkW0cl5F63VeRR95XkVSfF5F</AssayXData><AssayYData Points="900">sUwSQI7pEUDKkBFAdw0RQOi0EEAZkRBAcBAQQIbID0BLnw9AFHYPQK5CD0AqOg9ASSQPQKAn
D0A7Cw9AxAQPQOoED0B1CQ9AxrIOQIoCD0BnxA5A7cgOQOnIDkB7sA5APOkOQCSoDkDGzQ5A
xa0OQLERD0BLqA5ABs4OQKWuDkDhhA5A09EOQIfLDkCefg5Avq4OQHbCDkCO/A5AdiYPQHTg
DkAa5g5AeJMOQD90DkAL8Q5AG+sOQMHKDkBatg5APpcOQOvQDkD41A5ABvkOQPkRD0Dp1g5A
wNgOQHbNDkBbwA5A7foOQAHEDkAVAA9AVe8OQARCD0CJ9g5AE1sPQOAyD0Ay8A5AzU4PQGfa
DkC5Fw9AYukOQAD3DkCvFw9AX8cOQBsBD0AIVQ9A0CQPQPZCD0Blzw5AsDcPQIh2D0BWdw9A
CkoPQOJXD0Czag9At20PQByRD0B9/w5AVCsPQEocD0BILg9AyDoPQNJ+D0DMdA9AJlAPQEyU
D0CcZg9AdF4PQLZgD0CrXQ9AyiIPQGGuD0BIdg9AC6oPQOe2D0Becg9AFV0PQOlVD0D5IQ9A
EXEPQHaLD0AUVw9Ano0PQHyjD0CesA9AzrUPQGWkD0Celw9Apt8PQLajD0DMyQ9AuqEPQCum
D0DPsg9A8KYPQPOAD0Dk0Q9AMYMPQAiWD0A+PA9AJaIPQMS2D0B8ow9AJOIPQK4HEEAH0Q9A
D7APQOHFD0CC+Q9AeLMPQLuoD0DN3A9ATMEPQNUJEEDy6g9AlZkPQNzND0Bo6Q9AgecPQGoP
EEDWlA9Ai8EPQLPGD0Bv+A9AZb8PQLUHEEAs1w9AezUQQC7hD0CLTBBALhQQQFjwD0CC+w9A
NQYQQM7TD0BzABBAiNIPQPT1D0CK2A9ADzwQQMRCEEBr6Q9Av+8PQIgnEECi7A9A8TUQQMCI
EECSWhBAqyoQQGvnD0DpSBBACUgQQILSD0BX4A9AwMsPQKkdEEBFQRBASPcPQH4rEECbOxBA
nwAQQKxeEEBuOhBA8y4QQKM8EEDUThBA72wQQJhtEEBSWBBAmXkQQJhXEEB7MhBADUUQQMYu
EEDsKhBAEigQQCEyEEDfTRBAmg8QQChmEEBZcBBA8l0QQF51EEDOfhBAnUAQQPduEEAEJBBA
eJUQQB+NEEDJlRBAeT8QQCJMEEAtjhBA6yUQQDWnEECOcRBARDoQQOo4EEBIlBBAYH4QQJL5
D0CehBBA7mkQQMySEEBzvhBA5MIQQCyaEEAwORBA65AQQI5gEEDNfRBAi90QQA5SEEDdhhBA
K6cQQAGYEECaiBBAVJgQQF2nEEAIsxBAc7IQQCa/EEAWnxBADfAQQPSlEEB1hBBANO8QQFfG
EED4yhBAm/kQQBC0EEDNZxBA7Z4QQEWhEEAQ7RBAM28QQIbrEEDFexBAe6AQQJyhEEB60hBA
F5kQQHenEECFzBBAn4AQQHqcEEA3CBFAnrQQQEvYEEBOzRBAGO4QQDrQEEBArhBAN64QQD7H
EEDouBBAf7wQQKC2EEA0vRBA8N0QQDnBEECPwBBAucsQQMkhEUCDnBBAbwwRQOkVEUBA9hBA
Hr4QQD+wEEBEyhBAINsQQGjqEEAa3RBAqMwQQBYJEUCA1RBAMwARQPX0EEBSzBBAEQMRQKzc
EEC3qBBAeM8QQH/PEECu5hBAOB8RQHrmEECk8RBA+8YQQMTuEEC10hBAENoQQOv+EEB2xBBA
kf0QQMUgEUDE6hBAORwRQPEUEUAz9RBA19MQQEPvEECI/RBAMAERQD4NEUDpMRFAnuUQQO7y
EED9RBFAXfsQQJwjEUDEIRFAFzcRQPcGEUBfBxFAcSkRQO0kEUBHAxFAq1oRQBRpEUABvRBA
JVMRQMDXEECCMhFAO0sRQABEEUBkHxFAiTcRQEd6EUBSRxFAhjsRQPFgEUD5XBFA2xERQOz0
EECNRhFAYzMRQIFDEUA6BhFARVkRQANCEUDjZRFAsFERQJROEUDASRFAfGgRQOeEEUBleBFA
qjsRQItDEUCTGxFAvkcRQNMWEUCoLhFAtZ4RQLICEUCMLhFARiERQBf/EEBiUxFAoFYRQH8j
EUBcmBFAXngRQDFNEUCWXxFAbWsRQL9WEUC9NBFA6lsRQAyVEUAAShFARhARQJM4EUBVNxFA
xGkRQOBSEUAAQhFAr48RQPmiEUDmKRFAr1gRQNKWEUCashFARRcRQGZYEUAaaxFAQ3gRQF2s
EUDfZBFAmWQRQB6REUC9aBFA0zgRQN2MEUBWKRFA16kRQDM4EUBEhhFA00cRQM5zEUBlkRFA
BpQRQB9mEUAwchFAmWIRQFyFEUCBshFAuI0RQDlkEUCLBxJAZN4RQE+nEUAOkhFAL18RQLpF
EUCYfBFAs88RQEq2EUCXtBFACKwRQNXxEUBe0RFAEd8RQJf5EUD2DBJAv8IRQKviEUAW3hFA
1MoRQBwDEkCZqBFA9doRQD3XEUDZxxFAMrERQK7CEUBl1BFApckRQFzCEUAJ1hFA/RwSQJ3Z
EUAlohFAKPoRQDusEUCP6hFAMRISQEkVEkCPKhJABgISQIoMEkCW5xFA36URQMIHEkDGpBFA
MMMRQLLREUDJIhJAPskRQGvGEUDX5hFA79cRQMRgEkAW0xFAw8cRQALOEUCI4hFAo9ERQAAB
EkCk4BFALxoSQIW1EUA58BFAUtkRQAk9EkDfwhFAr84RQGL0EUCq4RFA2hcSQKjrEUBgRxJA
8zMSQAg4EkCS9RFApQQSQO9PEkBHIBJAEHASQCDlEUClBhJA5AoSQGjfEUCEKRJAA8ARQMXv
EUAi6RFA/joSQKorEkB7LBJAAt4RQKA/EkD9PhJA6FASQNMKEkDk8hFAOgwSQEtjEkCnNRJA
yz8SQEo9EkCnURJAYCMSQPo8EkDdThJASB8SQAwiEkDTGhJA3i0SQKs3EkBGQRJAQxgSQGiI
EkCwVxJAVCUSQPM1EkC9WRJAnzQSQGuLEkDiGRJA4UMSQKFYEkChihJAA0sSQH5sEkBweBJA
STkSQBEdEkCGMBJABz8SQCxjEkD9XBJAUU0SQBpaEkBUTBJAzlISQLokEkD2SxJAlUASQNRh
EkBwMRJAWZASQDiGEkB6UxJAbKQSQNA5EkDuKhJAoiUSQO8dEkDcOxJAhi8SQASDEkAsnRJA
uHYSQBAqEkB9hBJARzgSQHqLEkAfJBJAcHASQO0oEkBZfxJAnE8SQO2MEkDGTRJAOXASQFol
EkDbfBJAwksSQAlJEkBoThJA8VoSQMCJEkC7ZRJAKGwSQPR7EkBUaRJAdTESQD2VEkBJaBJA
RY0SQKSzEkBpTRJAOlwSQAI/EkC0kBJAO2ASQI5tEkDESxJArHYSQAi8EkBNbBJATaUSQJZ8
EkADxBJAHcESQBPeEkDvlxJAGswSQBJpEkB24xJAW48SQC+tEkCAcRJA42YSQJRaEkBF6xFA
b2sSQP9/EkB8ZhJAK1ASQFGBEkAFjhJAl8ISQMJsEkBUjhJA/rISQBC8EkBWoxJACdESQMx9
EkDrVxJAcaESQHh9EkAugxJAiL0SQFqLEkCglxJAWq8SQJH9EkA60BJAMDYSQA+vEkCdnRJA
i70SQOWREkC4oRJAyL0SQA24EkBPxRJAJXUSQPmpEkDCvxJAt54SQNeeEkBYuhJAk5ESQA9T
EkCsfRJAlpgSQPitEkDYwBJAwMsSQM6pEkDy8hJAqRATQIeUEkCtgBJAUBMTQDnKEkCRqhJA
BrMSQLWzEkBLnRJAKowSQGxsEkDqpxJAdZgSQDTMEkBvaRJActkSQImlEkCSiBJAjJgSQO3g
EkBHHBNAibcSQBUTE0C+thJA87kSQETCEkBgxBJAFu4SQHLBEkBTmxJAnY4SQBTmEkD42BJA
7P4SQJa6EkDTRBNAKNUSQCGEEkBaIhNATRYTQOT1EkCEQhNAEOMSQPz7EkBSyxJAjOkSQC6T
EkDJzhJAT+ISQIAzE0DwtRJAYwcTQIcBE0BCzxJALdsSQK/REkBa2xJAfLASQP4HE0Dt1RJA
jIgSQFTYEkBG/RJAj9gSQArFEkDEyxJAav4SQDDlEkBwAxNAxLISQNgOE0C6uhJA7yITQMP6
EkCCtBJA3OYSQN7sEkDcAhNA6eQSQFsaE0BXFxNA498SQF3nEkDQtBJArzUTQDwkE0At5RJA
vxETQFQxE0BlARNADfMSQF3UEkAP1RJARu4SQFU/E0BD4hJAfeISQLjxEkAp4BJAguwSQCf9
EkDzEhNAkxoTQAq3EkAR8RJAY1gTQKogE0AAqxJAVhgTQCEFE0CGHxNAqRQTQC4PE0BgRBNA
Hc8SQBgeE0COGxNAcp0TQM3gEkDPLRNAgk4TQFkvE0BFNBNAhRsTQBH7EkD+/RJA/mMTQCz5
EkCtKRNAfSwTQEgFE0DoBxNA+BYTQGr6EkBkaBNAIDcTQATTEkDgTxNAu00TQMxFE0AmXhNA
GgsTQAInE0A1FRNAoC8TQP06E0A8ERNAKkMTQMlBE0Cc/hJAOR4TQCs+E0BsTxNANGQTQEBg
E0BPOhNAtz0TQKo0E0BfUBNAPTsTQDj2EkDvQBNA9hoTQDwwE0DkQBNA+gcTQAFGE0DUaxNA
WhkTQEMpE0BM/BJAxlcTQGVrE0ADaRNAJ0oTQPdUE0AvWhNADEETQHJAE0AqHBNAM3wTQARK
E0B3MRNA91ATQMUmE0AFYRNAayATQD9IE0C8QBNAZEsTQCdAE0BBdxNAiR8TQGVQE0CBEBNA
PqMTQDhIE0ClWBNAJkITQB+SE0D2exNAU0QTQBBTE0BzMxNA</AssayYData></Step><Step><CommonData><SampleLocation>1</SampleLocation><SampleID></SampleID><SampleGroup></SampleGroup><SampleInfo></SampleInfo><SampleRow>G</SampleRow><SamplePlate>1</SamplePlate><WellType>BUFFER</WellType><Concentration>-1</Concentration><ConcentrationUnits>µg/ml</ConcentrationUnits><MolarConcentration>-1</MolarConcentration><MolarConcUnits>nM</MolarConcUnits><MolecularWeight>-1</MolecularWeight><Temperature>25</Temperature><StartTime>4323921</StartTime><AssayTime>180</AssayTime></CommonData><FlowRate>600</FlowRate><StepType>DISASSOC</StepType><StepName>Dissociation</StepName><StepStatus>OK</StepStatus><ActualTime>180</ActualTime><CycleTime>0.2</CycleTime><AssayXData Points="900">hX9eRbiCXkXrhV5FG4leRVKMXkWBj15FuJJeReuVXkUfmV5FUpxeRYGfXkW4ol5F66VeRR+p
XkVOrF5Fga9eRbiyXkXrtV5FG7leRU68XkWFv15FuMJeRefFXkUbyV5FTsxeRYXPXkW40l5F
59VeRR/ZXkVS3F5Frt9eRbjiXkXr5V5FH+leRVLsXkWB715FuPJeRev1XkUf+V5FTvxeRYH/
XkW4Al9F5wVfRTMJX0VSDF9FhQ9fRbgSX0XrFV9FHxlfRVIcX0WFH19FuCJfReclX0UfKV9F
TixfRYUvX0W0Ml9F5zVfRRs5X0VSPF9FhT9fRbRCX0XrRV9FH0lfRU5MX0WFT19FtFJfRetV
X0UbWV9FUlxfRYVfX0W0Yl9F52VfRRtpX0VObF9FhW9fRbhyX0XndV9FH3lfRVJ8X0WFf19F
uIJfReeFX0UfiV9FUoxfRYGPX0W4kl9F55VfRR+ZX0VOnF9FgZ9fRbiiX0XnpV9FH6lfRVKs
X0WFr19FtLJfRee1X0UfuV9FUrxfRYW/X0W4wl9F58VfRR/JX0VSzF9Fgc9fRbTSX0Xr1V9F
N9lfRU7cX0WB319FtOJfReflX0Ub6V9FTuxfRYHvX0W08l9F6/VfRR/5X0VS/F9Fgf9fRbQC
YEXrBWBFHwlgRU4MYEWFD2BFuBJgRecVYEUfGWBFUhxgRYEfYEW0ImBF5yVgRRspYEVSLGBF
gS9gRbQyYEXnNWBFGzlgRVI8YEWBP2BFtEJgRetFYEUfSWBFUkxgRYVPYEW4UmBF61VgRRtZ
YEVSXGBFgV9gRbRiYEXrZWBFG2lgRU5sYEWFb2BFtHJgRfR1YEUbeWBFUnxgRYV/YEW4gmBF
54VgRR+JYEVSjGBFhY9gRbiSYEXrlWBFH5lgRVKcYEWBn2BFuKJgReelYEUfqWBFTqxgRYWv
YEW4smBF67VgRRq5YEVuvGBFgb9gRbTCYEXrxWBFGslgRVbMYEWFz2BFuNJgRevVYEUf2WBF
UtxgRYXfYEW04mBF6+VgRRrpYEVS7GBFhe9gRbTyYEXr9WBFH/lgRW78YEWF/2BFtAJhResF
YUUaCWFFTgxhRYEPYUW4EmFF5xVhRRoZYUVOHGFFgR9hRbgiYUXrJWFFGilhRU4sYUWBL2FF
tDJhRes1YUUaOWFFTjxhRYU/YUW0QmFF50VhRR9JYUVOTGFFhU9hRbRSYUXnVWFFGllhRVJc
YUWBX2FFtGJhRedlYUUaaWFFTmxhRYFvYUW4cmFF53VhRRp5YUVSfGFFhX9hRbiCYUXnhWFF
H4lhRVKMYUWBj2FFtJJhReeVYUUfmWFFUpxhRYGfYUW4omFF56VhRSOpYUVOrGFFga9hRbSy
YUXrtWFFH7lhRVK8YUWBv2FFtMJhRefFYUUfyWFFUsxhRYHPYUW40mFF69VhRRrZYUVS3GFF
gd9hRbTiYUXr5WFFGulhRU7sYUWB72FFtPJhRev1YUUa+WFFTvxhRYH/YUW0AmJF6wViRRoJ
YkVSDGJFhQ9iRbgSYkXnFWJFGhliRU4cYkWFH2JFuCJiReclYkUaKWJFTixiRYEvYkW0MmJF
6zViRRo5YkVOPGJFgT9iRbhCYkXrRWJFGkliRU5MYkWBT2JFtFJiRedVYkUaWWJFTlxiRYFf
YkW4YmJF52ViRRppYkVObGJFhW9iRbhyYkXrdWJFGnliRVJ8YkWFf2JFuIJiReeFYkUaiWJF
UoxiRYGPYkW4kmJF65ViRRqZYkVOnGJFgZ9iRbSiYkXrpWJFGqliRVKsYkWBr2JFuLJiRee1
YkUauWJFTrxiRY2/YkW0wmJF58ViRRrJYkVOzGJFhc9iRbjSYkXr1WJFGtliRU7cYkWB32JF
tOJiReflYkUa6WJFUuxiRYHvYkW08mJF6/ViRR/5YkVO/GJFgf9iRbgCY0XnBWNFHwljRU4M
Y0WBD2NFvBJjResVY0UaGWNFThxjRYUfY0W0ImNF5yVjRRopY0VSLGNFgS9jRbQyY0XnNWNF
GjljRVI8Y0WBP2NFtEJjRedFY0UfSWNFUkxjRYFPY0W4UmNF51VjRRpZY0VOXGNFgV9jRbRi
Y0XnZWNFGmljRU5sY0WFb2NFtHJjRed1Y0UaeWNFTnxjRYF/Y0W0gmNF54VjRRqJY0VOjGNF
gY9jRbiSY0XnlWNFGpljRU6cY0WBn2NFtKJjReelY0UaqWNFTqxjRYGvY0W0smNF57VjRRq5
Y0VOvGNFhb9jRbjCY0XnxWNFGsljRU7MY0WBz2NFtNJjRefVY0Ua2WNFUtxjRYXfY0W44mNF
5+VjRRrpY0VS7GNFhe9jRbTyY0Xn9WNFGvljRU78Y0WB/2NFtAJkRecFZEUaCWRFUgxkRYEP
ZEW0EmRF5xVkRRoZZEVOHGRFgR9kRbQiZEXnJWRFGilkRU4sZEWBL2RFtDJkRec1ZEUaOWRF
UjxkRYE/ZEW0QmRF50VkRRpJZEVOTGRFgU9kRbRSZEXnVWRFGllkRU5cZEWBX2RFtGJkRedl
ZEUaaWRFTmxkRYFvZEW4cmRF53VkRRp5ZEXNfGRFgX9kRbSCZEXnhWRFH4lkRV6MZEWBj2RF
tJJkReeVZEUamWRFUpxkRYGfZEW0omRF56VkRRqpZEUGrWRFia9kRbSyZEXntWRFGrlkRU68
ZEWBv2RFuMJkRefFZEUayWRFTsxkRYXPZEW00mRF59VkRR/ZZEVS3GRFhd9kRbTiZEXr5WRF
GulkRU7sZEWB72RFuPJkRev1ZEUa+WRFUvxkRbL/ZEW4AmVF5wVlRRoJZUVODGVFhQ9lRbgS
ZUX8FWVFGhllRVIcZUWBH2VFtCJlReclZUUaKWVFTixlRYkvZUW0MmVFTjZlRRo5ZUVSPGVF
hT9lRbRCZUXrRWVFGkllRU5MZUWBT2VFtFJlRetVZUUfWWVFTlxlRYFfZUW0YmVF62VlRR9p
ZUVObGVFhW9lRbRyZUXrdWVFGnllRU58ZUWFf2VFuIJlReuFZUUaiWVFUoxlRYWPZUW4kmVF
65VlRRqZZUVSnGVFhZ9lRbiiZUXnpWVFH6llRVKsZUWFr2VFuLJlReu1ZUUfuWVFUrxlRYW/
ZUW4wmVF68VlRR/JZUVSzGVFhc9lRbjSZUXr1WVFH9llRVLcZUWF32VFuOJlRevlZUUf6WVF
UuxlRYXvZUW48mVF6/VlRR/5ZUVS/GVFhf9lRbgCZkXrBWZFHwlmRVIMZkWFD2ZFuBJmResV
ZkUfGWZFUhxmRYUfZkW4ImZF6yVmRSMpZkVSLGZFgS9mRbgyZkXrNWZFHzlmRVI8ZkWFP2ZF
uEJmRetFZkUjSWZFUkxmRYVPZkW4UmZF61VmRR9ZZkVSXGZFhV9mRbhiZkXrZWZFH2lmRVJs
ZkWFb2ZFuHJmRet1ZkUfeWZFUnxmRYV/ZkW4gmZF64VmRRqJZkVSjGZFhY9mRbiSZkXrlWZF
H5lmRVKcZkWFn2ZFuKJmReulZkUfqWZFUqxmRYWvZkW4smZF67VmRRq5ZkVSvGZFhb9mRbjC
ZkXrxWZFGslmRVLMZkWFz2ZFuNJmRevVZkUf2WZFUtxmRYXfZkW44mZF5+VmRR/pZkVS7GZF
he9mRd3yZkXr9WZFGvlmRVL8ZkWF/2ZFuAJnResFZ0UfCWdFUgxnRYUPZ0W4EmdF6xVnRR8Z
Z0VSHGdFhR9nRbgiZ0XrJWdFHylnRVIsZ0WFL2dFtDJnRes1Z0UfOWdFUjxnRYU/Z0W4QmdF
60VnRRpJZ0VSTGdFhU9nRbhSZ0XrVWdFH1lnRVJcZ0WFX2dFuGJnRetlZ0UaaWdFUmxnRYVv
Z0W4cmdF63VnRR95Z0VOfGdFhX9nRbiCZ0XrhWdFH4lnRVKMZ0WBj2dFuJJnReeVZ0UfmWdF
UpxnRYWfZ0W0omdF66VnRR+pZ0VSrGdFha9nRbiyZ0XrtWdFGrlnRU68Z0WFv2dFuMJnRevF
Z0UfyWdFUsxnRYHPZ0W40mdF69VnRR/ZZ0VS3GdFhd9nRbjiZ0Xr5WdFH+lnRVLsZ0WB72dF
uPJnRev1Z0Uf+WdFUvxnRYX/Z0W4AmhF6wVoRRoJaEVSDGhFhQ9oRbQSaEUdFmhFHxloRU4c
aEWFH2hFuCJoReslaEUaKWhFUixoRYEvaEW4MmhF6zVoRR85aEVSPGhFhT9oRbhCaEXrRWhF
GkloRVJMaEWFT2hFuFJoRetVaEUfWWhFUlxoRYVfaEW4YmhF62VoRR9paEVSbGhFhW9oRbhy
aEXndWhFH3loRVJ8aEWFf2hFuIJoReuFaEUfiWhFUoxoRYGPaEW4kmhF65VoRR+ZaEVOnGhF
gZ9oRbiiaEXrpWhFH6loRVKsaEWFr2hFuLJoRee1aEUfuWhFUrxoRYW/aEW4wmhF68VoRR/J
aEVSzGhFhc9oRbTSaEXr1WhFGtloRVLcaEWF32hFuOJoRevlaEUf6WhFTuxoRYXvaEW48mhF
6/VoRR/5aEVS/GhFhf9oRbQCaUXrBWlFHwlpRU4MaUWFD2lFuBJpResVaUUfGWlFUhxpRYEf
aUW0ImlF6yVpRR8paUVSLGlFgS9pRbQyaUXrNWlFHzlpRU48aUWFP2lFtEJpRetFaUUfSWlF
TkxpRYVPaUW4UmlF51VpRR9ZaUVSXGlFhV9pRbRiaUXrZWlFGmlpRU5saUWBb2lFtHJpRet1
aUUfeWlFUnxpRYV/aUW0gmlF64VpRR+JaUVOjGlFhY9pRbiSaUXrlWlFGplpRVKcaUWFn2lF
uKJpReulaUUaqWlFUqxpRYGvaUW0smlF57VpRR+5aUVSvGlF</AssayXData><AssayYData Points="900">3ikSQHZzEkD/CRNARZoTQA1NFECfcxRAULcUQKIHFUA8kxVASuAVQKHdFUDh2BVAAWcWQJ9u
FkCzOxZAUZAWQCHUFkBPrRZAI8kWQG3aFkD7pxZAgXIXQKzyFkBCMxdA/PcWQD6jFkC/KRdA
HTYXQGUmF0AJShdA2AsXQLtLF0ACORdAyGMXQArYFkBSDBdAjT0XQCFQF0BXMxdATV8XQO2E
F0CyaxdAojoXQHdVF0AYGBdAY0wXQGhIF0DrDBdA9w4XQPM0F0BfSRdAfj8XQCArF0CHARdA
Y1oXQFA9F0AJDRdAhi4XQCQpF0BdJRdAIgIXQJZPF0BqDxdAs2oXQIkBF0DDWBdARJ8XQE9o
F0DtMRdA82MXQHM+F0DqNhdAXj0XQCcTF0BvaBdAdVgXQNldF0BGJRdAnTUXQMVJF0DXARdA
ZB0XQLVRF0B0eBdAauMWQHYPF0DHLRdAm6EXQFwaF0ASXBdA4iIXQOIxF0D4JBdAK1oXQPMq
F0AZjxdAFqQXQCcAF0ArJBdAR0gXQFxWF0BPKRdAtksXQFweF0CWIhdAtT4XQFtwF0DbFhdA
UUgXQFLXFkB5iRdAn0wXQDabF0DfIxdAImIXQAxZF0BlhRdAXxYXQIkiF0B9QxdAdwwXQDUE
F0BgQhdASjkXQCVJF0CjQxdAiFUXQFZBF0C6KxdAIPwWQBHaFkD5GhdA/yYXQAaKF0CNABdA
dEsXQCVrF0A0VhdAJiMXQMpDF0ASLRdA8ScXQMg4F0Au+xZA//8WQJuUF0C63xZA4zkXQA8A
F0A3QxdAbnUXQBEhF0BYYRdAuA8XQAj4FkCcDRdAASAXQJjgFkBxHhdAoUMXQEcoF0CpPBdA
dRcXQLdPF0BmQhdAMCAXQH5JF0BO8xZAJDEXQPRXF0D7YhdAQTUXQO0iF0B0PBdAAY0XQMon
F0AKYhdAH1MXQFEUF0D3YxdA/iAXQLXvFkA3LBdAtE4XQNklF0DEIRdA0AwXQDmOF0AHRBdA
t1QXQB5QF0AOSBdAAogXQDdMF0AMPRdA1SEXQEEvF0CPNhdAgi4XQAJTF0D6TRdAG1oXQBR4
F0DSABdA/FkXQEgTF0CIOhdATl0XQLFvF0CJIBdAyVwXQMEwF0DzJRdAYUAXQIR6F0AGahdA
AFwXQJ1BF0BFOxdA1jQXQPf9FkBSNxdA23QXQHYlF0DXFhdA/AwXQOM8F0CVTBdAG00XQDo5
F0A7GBdAX1UXQOw7F0CeQRdADE0XQFQiF0CwXBdANTgXQCBfF0CYXBdAohUXQHEiF0CByRdA
mVMXQClRF0DaNRdAVloXQJhYF0BFcRdAnTcXQE1VF0DBIBdAf2kXQJ5XF0DMNRdAY2UXQA9P
F0ApbRdAlU8XQJ9hF0BCRhdAjG4XQGOeF0CzYhdAamEXQCRqF0BYAxdAGkoXQF0eF0D1RBdA
FFIXQA9gF0AgMRdAIH8XQND3FkClfRdA2VEXQJZKF0AcdBdAfVsXQBpAF0AKXxdATH4XQKxW
F0AmLRdAcDgXQMiYF0C3OBdA1UoXQKNrF0A8ZhdAC1sXQFKFF0AeSRdAxmAXQKJGF0CfQhdA
N3IXQGaKF0DfWRdArmcXQCVzF0BKFRdAo4YXQKB8F0CQnRdAsGsXQExwF0DpOxdAiLoXQJVK
F0CmSRdAZI8XQPpoF0DobRdAVXQXQMs9F0CDGBdAkUgXQBRqF0BZNRdAmHcXQH6OF0ABfRdA
3HsXQPnDF0B1fRdAcj4XQKJUF0AvhRdAqYEXQH6fF0DMfxdAhF4XQO1UF0ALLRdALnAXQElw
F0CKpxdABH8XQH52F0CYUxdAQUwXQNYoF0BokRdA3F0XQCB8F0AdYxdA+CYXQNeSF0BNbRdA
uZ4XQAt/F0B6fxdAJIMXQOeRF0DBnBdADawXQDKMF0AkpBdAuFQXQMAoF0BgOBdABnkXQPFR
F0AAgBdA1kAXQNCQF0DOvhdAG3IXQOlzF0BSexdAsrIXQHx4F0CVnxdA8TQXQB1rF0AC2RdA
/pcXQJhVF0C6dhdAB4EXQGRrF0C8dBdAK5cXQNWLF0BbVhdAbEQXQKh1F0AmihdAGYwXQNxc
F0AHqxdAtwEXQAemF0CXlBdAyHQXQHWLF0DFWxdAJoMXQM5hF0CFYxdAB38XQDhuF0BxjBdA
N0QXQNhxF0CcmBdAYmQXQMRmF0A6mBdAf4sXQIdJF0DfcRdAr7oXQCmmF0BLXhdA7oYXQAhr
F0B5ZhdASVwXQKuTF0BCphdAjn4XQNliF0D/iRdAX30XQLp8F0AArxdAgJwXQOHjF0BXfBdA
dW4XQG2WF0AmmhdAsG0XQAxqF0DujBdA+LEXQM6YF0BSZRdAx3kXQF+CF0BaphdAno0XQNO4
F0AJfBdAvrcXQIOnF0CHChhAgsIXQD9/F0CJkRdA5UwXQG5bF0A4dRdAW18XQPLwF0DGrRdA
VGAXQI2jF0ASfxdAni8YQGO1F0D7rRdAYo4XQBh1F0Bq3xdAV5QXQKrnF0AUXhdAAmcXQFe/
F0AtuRdAZYkXQBJ/F0CGthdAvesXQN54F0DChxdAcJYXQHgAGEAfrhdAgokXQHlXF0BxmRdA
ZukXQLS9F0AJvxdA/MQXQCmQF0DUyxdAs54XQJ2mF0BvrhdAw5QXQLfOF0DE3RdARqAXQOEB
GED9txdAlZMXQOuaF0DyqBdAVtoXQEjlF0CBxxdAPqEXQPmvF0A3thdAFLEXQInLF0BG1BdA
qtIXQFTiF0C8phdAtWAXQJCvF0CeqhdAlcgXQDHWF0A7UxdAQb4XQFbkF0AxzBdAldkXQFTq
F0AHpxdAndsXQC2iF0AnyxdAhpIXQCWkF0B/4xdAfAAYQA/cF0CFAxhA7akXQOXAF0A8OBhA
V8wXQFu8F0CjphdAyc0XQHO5F0Dx9hdAfeYXQKiWF0AEzRdAupoXQIO6F0COEBhAs+UXQB8G
GEDa9xdAO8oXQLXRF0A1DRhAbwMYQKvvF0C64xdAC8gXQLd0F0BNoxdAQgoYQA2vF0ApwhdA
KvYXQIvKF0C4AhhAedkXQPh8F0DB0BdATq8XQLrKF0AL2xdAVxIYQHLhF0B1tBdAv6QXQDKX
F0Ac+xdAPpsXQCQAGEAAxRdACQ4YQGn1F0D50hdA7wAYQDg5GEBMBxhA++sXQNynF0B68xdA
IAMYQK71F0CVDRhAVO4XQFLJF0Cm6hdA/+0XQGcBGECX2xdAbOEXQNzDF0BdKhhAQ8MXQC/f
F0BKqBdAUMUXQOQ6GEBb/hdA+9AXQHXrF0C+JBhAutcXQFXjF0CwQxhAd9QXQMfuF0CMgRdA
vcgXQMIFGEC4/BdAyBAYQGkLGEBw8BdAjxcYQGUNGEB42BdAn8wXQCrRF0Do5BdAhQAYQIsI
GEBr5xdALdEXQNzuF0DSGRhA//sXQHr2F0DeEhhAO+kXQHlRGECAlhdAO+0XQNJoGECi9xdA
Sw0YQHEhGEBMyxdAlzEYQEW6F0A4GxhAFzsYQAwiGED+BRhAb/YXQErmF0BT0RdA5RoYQLsu
GED4ARhAiyQYQHziF0CVHBhAdvYXQIkEGED+GRhAIf8XQCL4F0BquRdAns4XQApFGEB5RhhA
aTQYQFs4GEASORhApx4YQKpQGEANRRhAOgYYQFg7GEDJwhdANCsYQIERGEC/8xdAL/QXQMUJ
GED0PxhA+gcYQIEyGEC+CBhAjTkYQAAAGEBVChhAZ0QYQC7UF0DRyBdAcAIYQPo7GEBq9xdA
pfcXQPQVGEA+chhAVFcYQJP+F0DCNRhAwhMYQOQvGEAMLRhAlVkYQOU3GECANRhAZzYYQPbf
F0C6DhhA9gUYQKJLGECGARhAECMYQKIkGEB2/BdAk8QXQNVEGEATChhAo+UXQA3UF0AaMhhA
QEkYQOQQGECdBBhAoAEYQNZxGEAS7xdA+wYYQKomGEBj1hdA+igYQL5gGEDHYxhAPQ8YQNz3
F0C5CRhAL+sXQJ0nGECRABhAwTQYQBwoGED+/xdAHygYQHaRGEBTGRhA+h0YQFYMGEDrEBhA
Yx0YQKl0GEBzRBhA4TwYQFJcGEDFPhhA5T0YQB1yGEAaSBhASQkYQJE3GEC+HhhAmWsYQFMi
GECkdxhAeEMYQNcUGEB9PRhA0hkYQIc/GECyQhhAQgYYQEFNGEB5ShhAdRQYQEFZGEAsMxhA
0iwYQPY3GEBrNhhAak4YQP1EGEA0ZRhA9CUYQNJWGEC8QRhAAlAYQJ52GEA6pRhAKyoYQHl3
GEDWIRhACGYYQGY5GECWbRhAwSoYQCVSGEA7LBhATTgYQIiOGECWBRhA3TIYQIlZGEAeVRhA
mi0YQEhfGECzdRhAV2kYQG9mGEDDWRhAb2IYQPRoGEBEVBhANXAYQJUYGEAoRBhAdwYYQJub
GECjihhA6KkYQB5gGECPhRhARBoYQAxCGEBYWBhAqIsYQJ5HGEC/SxhAQzwYQA4+GECtWBhA
i3AYQMxXGEAlPxhAJkkYQJFKGEA4ZhhAmUoYQF9WGEBhcBhA3XEYQIVFGEBblRhARXAYQESy
GEB3YxhAFoUYQIccGECdihhA53sYQHWNGEDEcxhA8CAYQLW+GECazxhATGwYQMWcGEC4gxhA
BIQYQFaaGEB7fBhARIAYQIBVGECrQBhAOVgYQKOeGEBiPhhAd6gYQFK9GEDOCxhAQlwYQNZy
GED/jhhAyZQYQB2WGEDrWRhA11cYQM90GEADfRhAAJoYQHk6GEDYaRhATycYQOJTGEAdvRhA
AnMYQHh4GEDYrBhAQ1kYQFJ0GEDgkRhAfnQYQG1yGEDgahhA</AssayYData></Step><Step><CommonData><SampleLocation>11</SampleLocation><SampleID></SampleID><SampleGroup></SampleGroup><SampleInfo></SampleInfo><SampleRow>G</SampleRow><SamplePlate>1</SamplePlate><WellType>REGENERATION</WellType><Concentration>-1</Concentration><ConcentrationUnits>µg/ml</ConcentrationUnits><MolarConcentration>-1</MolarConcentration><MolarConcUnits>nM</MolarConcUnits><MolecularWeight>-1</MolecularWeight><Temperature>25</Temperature><StartTime>4513274</StartTime><AssayTime>5</AssayTime></CommonData><FlowRate>1000</FlowRate><StepType>KREGENERATION</StepType><StepName>Regeneration</StepName><StepStatus>OK</StepStatus><ActualTime>4.99907</ActualTime><CycleTime>0.2</CycleTime><AssayXData Points="25">hb9pRbTCaUXrxWlFH8lpRVLMaUWRz2lFuNJpRefVaUUf2WlFUtxpRYXfaUW04mlF6+VpRRvp
aUVe7GlFge9pRbTyaUXn9WlFH/lpRU78aUWB/2lFuAJqResFakUbCWpFTgxqRQ==</AssayXData><AssayYData Points="25">Uj6wv8Fi0r8xLeS/1ALvv7W5978NtP6/Lm4CwFEkBcCtSwfAu3cJwCH7CsBJyAzANP8NwBdV
D8CcjhDALxASwAogE8DoDBTA/c8UwMXpFcDKcxbAfXMXwAojGMDzvxjA0QUZwA==</AssayYData></Step><Step><CommonData><SampleLocation>12</SampleLocation><SampleID></SampleID><SampleGroup></SampleGroup><SampleInfo></SampleInfo><SampleRow>G</SampleRow><SamplePlate>1</SamplePlate><WellType>NEUTRALIZATION</WellType><Concentration>-1</Concentration><ConcentrationUnits>µg/ml</ConcentrationUnits><MolarConcentration>-1</MolarConcentration><MolarConcUnits>nM</MolarConcUnits><MolecularWeight>-1</MolecularWeight><Temperature>25</Temperature><StartTime>4529407</StartTime><AssayTime>5</AssayTime></CommonData><FlowRate>1000</FlowRate><StepType>KREGENERATION</StepType><StepName>Regeneration</StepName><StepStatus>OK</StepStatus><ActualTime>5.00103</ActualTime><CycleTime>0.2</CycleTime><AssayXData Points="25">gQ9qRbASakXjFWpFFxlqRUocakV9H2pFsCJqReclakUXKWpFSixqRX0vakWwMmpF4zVqRRc5
akVKPGpFfT9qRbBCakXjRWpFF0lqRUpMakV9T2pFsFJqReNVakUbWWpFUlxqRQ==</AssayXData><AssayYData Points="25">Pb+wP0vtsz+r8bc/TVS6P0lzvT8iqr8/0PrBP3QMwz8tFcQ/vA7GP6rgxj8bOcg/HtbIP2fm
yT+F4so/FPnKP0KQyz83z8w/Y/3MP7L6zT+mNc4/FdvOP0Ehzz+7Ps8/qaDPPw==</AssayYData></Step><Step><CommonData><SampleLocation>11</SampleLocation><SampleID></SampleID><SampleGroup></SampleGroup><SampleInfo></SampleInfo><SampleRow>G</SampleRow><SamplePlate>1</SamplePlate><WellType>REGENERATION</WellType><Concentration>-1</Concentration><ConcentrationUnits>µg/ml</ConcentrationUnits><MolarConcentration>-1</MolarConcentration><MolarConcUnits>nM</MolarConcUnits><MolecularWeight>-1</MolecularWeight><Temperature>25</Temperature><StartTime>4545322</StartTime><AssayTime>5</AssayTime></CommonData><FlowRate>1000</FlowRate><StepType>KREGENERATION</StepType><StepName>Regeneration</StepName><StepStatus>OK</StepStatus><ActualTime>4.99907</ActualTime><CycleTime>0.2</CycleTime><AssayXData Points="25">hV9qRbRiakXnZWpFH2lqRVJsakWFb2pFtHJqRed1akUfeWpFUnxqRYF/akW4gmpF64VqRRuJ
akVOjGpFgY9qRbiSakXrlWpFG5lqRVKcakWFn2pFtKJqReulakUbqWpFTqxqRQ==</AssayXData><AssayYData Points="25">+U3uv3I2BMCIzQnA3kENwK6hD8DK+hHASvMSwJawFMBT+RXA+pMWwHniF8Bv5RjAaV4ZwBFl
GsBR/RrAV2kbwFELHMB/8hzAFgsdwP3bHcCSaB7AceUewBAnH8CHjB/AjcofwA==</AssayYData></Step><Step><CommonData><SampleLocation>12</SampleLocation><SampleID></SampleID><SampleGroup></SampleGroup><SampleInfo></SampleInfo><SampleRow>G</SampleRow><SamplePlate>1</SamplePlate><WellType>NEUTRALIZATION</WellType><Concentration>-1</Concentration><ConcentrationUnits>µg/ml</ConcentrationUnits><MolarConcentration>-1</MolarConcentration><MolarConcUnits>nM</MolarConcUnits><MolecularWeight>-1</MolecularWeight><Temperature>25</Temperature><StartTime>4561650</StartTime><AssayTime>5</AssayTime></CommonData><FlowRate>1000</FlowRate><StepType>KREGENERATION</StepType><StepName>Regeneration</StepName><StepStatus>OK</StepStatus><ActualTime>5.00005</ActualTime><CycleTime>0.2</CycleTime><AssayXData Points="25">ga9qRbSyakXjtWpFG7lqRU68akWBv2pFtMJqRefFakUfyWpFTsxqRYHPakW00mpF59VqRRfZ
akVO3GpFgd9qRbTiakXj5WpFG+lqRU7sakWB72pFtPJqRef1akUf+WpFTvxqRQ==</AssayXData><AssayYData Points="25">ui+xP9U1sz8/hrc/6Ni6PxlivT81Qb8/a6rBPz22wz9QlsQ/Yb3FP+INxz/TN8g/63bJP/AR
yj960so/ro7LP2I1zD/8b80/GQLOP5guzj9oEM8/LObPPyzszz93mtA/tLfQPw==</AssayYData></Step><Step><CommonData><SampleLocation>11</SampleLocation><SampleID></SampleID><SampleGroup></SampleGroup><SampleInfo></SampleInfo><SampleRow>G</SampleRow><SamplePlate>1</SamplePlate><WellType>REGENERATION</WellType><Concentration>-1</Concentration><ConcentrationUnits>µg/ml</ConcentrationUnits><MolarConcentration>-1</MolarConcentration><MolarConcUnits>nM</MolarConcUnits><MolecularWeight>-1</MolecularWeight><Temperature>25</Temperature><StartTime>4577557</StartTime><AssayTime>5</AssayTime></CommonData><FlowRate>1000</FlowRate><StepType>KREGENERATION</StepType><StepName>Regeneration</StepName><StepStatus>OK</StepStatus><ActualTime>4.99907</ActualTime><CycleTime>0.2</CycleTime><AssayXData Points="25">gf9qRbQCa0XjBWtFGwlrRU4Ma0V9D2tFtBJrRecVa0UbGWtFShxrRYEfa0W0ImtF5yVrRRsp
a0VOLGtFfS9rRbAya0XjNWtFFzlrRU48a0V9P2tFtEJrRedFa0UXSWtFSkxrRQ==</AssayXData><AssayYData Points="25">WnHxv0EgBsCcIwvAq40OwMqaEMB61BLATNQTwDhRFcB1kRbA39UXwEQ5GMDuFRnAPooZwFBn
GsAMCxvAWJgbwIeBHMBAURzABD8dwJaKHcC9EB7Ai6gewLWYHsCgIx/A8jEfwA==</AssayYData></Step><Step><CommonData><SampleLocation>12</SampleLocation><SampleID></SampleID><SampleGroup></SampleGroup><SampleInfo></SampleInfo><SampleRow>G</SampleRow><SamplePlate>1</SamplePlate><WellType>NEUTRALIZATION</WellType><Concentration>-1</Concentration><ConcentrationUnits>µg/ml</ConcentrationUnits><MolarConcentration>-1</MolarConcentration><MolarConcUnits>nM</MolarConcUnits><MolecularWeight>-1</MolecularWeight><Temperature>25</Temperature><StartTime>4593791</StartTime><AssayTime>5</AssayTime></CommonData><FlowRate>1000</FlowRate><StepType>KREGENERATION</StepType><StepName>Regeneration</StepName><StepStatus>OK</StepStatus><ActualTime>5.00005</ActualTime><CycleTime>0.2</CycleTime><AssayXData Points="25">fU9rRbBSa0XjVWtFF1lrRUpca0V5X2tFsGJrReNla0UXaWtFSmxrRX1va0WwcmtF43VrRRd5
a0VGfGtFfX9rRbCCa0XjhWtFF4lrRUqMa0V5j2tFrJJrReOVa0UXmWtFSpxrRQ==</AssayXData><AssayYData Points="25">GSW2P9obuT/Xt70/t0nAP1m9wj+3JcU/H+rHP2ZPyT+lUso/7I7LP9VzzD9Nps0/IkzOP3G9
zz96G9A/3vvQPzTE0T+C79E/wNPTP2f/0z+ccdQ/uvbUP3FJ1T8AoNU/NjzWPw==</AssayYData></Step><Step><CommonData><SampleLocation>1</SampleLocation><SampleID></SampleID><SampleGroup></SampleGroup><SampleInfo></SampleInfo><SampleRow>G</SampleRow><SamplePlate>1</SamplePlate><WellType>BUFFER</WellType><Concentration>-1</Concentration><ConcentrationUnits>µg/ml</ConcentrationUnits><MolarConcentration>-1</MolarConcentration><MolarConcUnits>nM</MolarConcUnits><MolecularWeight>-1</MolecularWeight><Temperature>25</Temperature><StartTime>4608502</StartTime><AssayTime>30</AssayTime></CommonData><FlowRate>1000</FlowRate><StepType>BASELINE</StepType><StepName>Baseline</StepName><StepStatus>OK</StepStatus><ActualTime>29.9991</ActualTime><CycleTime>0.2</CycleTime><AssayXData Points="150">fZ9rRbCia0XfpWtFE6lrRUasa0V9r2tFrLJrReO1a0UXuWtFRrxrRX2/a0WwwmtF38VrRRPJ
a0VGzGtFec9rRbDSa0Xj1WtFF9lrRUrca0V932tFrOJrRePla0UT6WtFSuxrRXnva0Ws8mtF
3/VrRRP5a0VG/GtFef9rRbACbEXjBWxFEwlsRUYMbEV9D2xFrBJsReMVbEUTGWxFShxsRX0f
bEWwImxF4yVsRRMpbEVGLGxFfS9sRbAybEXfNWxFFzlsRUo8bEV5P2xFrEJsRd9FbEUXSWxF
SkxsRX1PbEWsUmxF41VsRRNZbEVGXGxFeV9sRaxibEXjZWxFE2lsRUpsbEV9b2xFsHJsReN1
bEUTeWxFSnxsRX1/bEWwgmxF44VsRROJbEVGjGxFeY9sRaySbEXjlWxFF5lsRUacbEV5n2xF
waJsRd+lbEUXqWxFSqxsRXmvbEWssmxF47VsRRO5bEVKvGxFfb9sRbDCbEXjxWxFE8lsRUbM
bEV5z2xFrNJsRePVbEUX2WxFRtxsRXnfbEWw4mxF4+VsRRfpbEVK7GxFfe9sRbDybEXf9WxF
E/lsRUr8bEV5/2xFrAJtRd8FbUUTCW1FSgxtRXkPbUWwEm1F4xVtRRMZbUVGHG1FfR9tRbAi
bUXfJW1FEyltRU4sbUV5L21FrDJtRd81bUUTOW1FSjxtRX0/bUWsQm1F40VtRRdJbUVGTG1F
fU9tRbBSbUXjVW1FE1ltRUZcbUV5X21FsGJtReNlbUUXaW1FRmxtRXlvbUWscm1F33VtRRN5
bUVGfG1F</AssayXData><AssayYData Points="150">sR/aP71h2j+GRts/QPbaP6dL2z8bSds/lp3bP7f12z/pAdw/eCjcP2513D8Qs9w/UG/cP14a
3T+Al9w/Fb3cPxj03T8/QN0/vebdPwi33T8r190/6b7dPxcG3j+D9d0/oZjeP3jx3j+Mv94/
987eP3pJ3z+Fw98/TzPfP9Ac3z8QmN8/ImjfP7343z8H6d8/1u3fP8Ly3z9dmN8/i6TfP582
4D+4W+A/9UnhP3M14T8I3+A/1JvgPzSx4D/NTeA/yd/gP0+c4D8oquE/NE/hP4RZ4T+nCOE/
5/PgPwda4j/mmeE/CKfhP9Gi4T/skuE/LtjhPy+G4j/HMuI/WE7iP8ZE4j9iWuI/yiXiP/34
4j9NcuI/eS7jP/x04j8/7OI/SZHiPyh24j/2KOM/guPiP95/4z8Rm+M/DY7jP6ra4z/1puM/
yqDjP3PH4z+WsOM/l/XjP42L4z8MzuM/bxTkP26w4z+0GOQ/BYjkP30f5D9vwOQ/HKnkP0fc
4z9NJuU/VZblP/6V5D9JPuQ/KRvlP1y85D9g++Q/eBnlP/cZ5T8mk+U/Kw7lP91a5T9+LuU/
Fx7lP4b95D81PuU/l4LlP0Q15T8sVuU/eq7lPxuq5T8kLuY/q5flPyXV5T/fGOY/qw3mPw7U
5T9VMeY/kf7lPw6A5j9i5eU/XZTmP/8r5j8a/eU/hXbmPwuZ5j9UT+Y/CHnmP55L5j97S+c/
OuTmPzLF5j9cXuY/p4zmP9pM5z/8y+Y/I5jnP2I65z+rIOg/ODfnP8RB5z9Ohuc/zhnnP7s9
5z/Gauc/</AssayYData></Step><Step><CommonData><SampleLocation>9</SampleLocation><SampleID>QA013 D106V</SampleID><SampleGroup></SampleGroup><SampleInfo></SampleInfo><SampleRow>G</SampleRow><SamplePlate>1</SamplePlate><WellType>KLOAD</WellType><Concentration>10</Concentration><ConcentrationUnits>µg/ml</ConcentrationUnits><MolarConcentration>-1</MolarConcentration><MolarConcUnits>nM</MolarConcUnits><MolecularWeight>-1</MolecularWeight><Temperature>25</Temperature><StartTime>4647194</StartTime><AssayTime>80</AssayTime></CommonData><FlowRate>600</FlowRate><StepType>LOADING</StepType><StepName>Loading</StepName><StepStatus>OK</StepStatus><ActualTime>79.9991</ActualTime><CycleTime>0.2</CycleTime><AssayXData Points="400">eX9tRaiCbUXfhW1FE4ltRUaMbUV5j21FrJJtRd+VbUUTmW1FRpxtRXmfbUWsom1F36VtRROp
bUVGrG1Fea9tRayybUXftW1FE7ltRUa8bUV5v21FrMJtRd/FbUUTyW1FRsxtRXnPbUWs0m1F
39VtRRPZbUVG3G1Fed9tRazibUXf5W1FD+ltRUbsbUV5721FrPJtRdv1bUUT+W1FRvxtRXn/
bUWoAm5F3wVuRQ8JbkVGDG5FeQ9uRawSbkXfFW5FExluRUYcbkV5H25FrCJuRd8lbkUTKW5F
RixuRXkvbkWsMm5F2zVuRRM5bkVaPG5FeT9uRaxCbkXfRW5FD0luRUZMbkV5T25FrFJuRd9V
bkUPWW5FRlxuRXlfbkWsYm5F22VuRRNpbkVGbG5FeW9uRaxybkXfdW5FD3luRUZ8bkV5f25F
rIJuRd+FbkUTiW5FRoxuRXmPbkWskm5F35VuRROZbkVGnG5FeZ9uRayibkXfpW5FE6luRUas
bkV5r25FrLJuRd+1bkUTuW5FRrxuRXW/bkWswm5F38VuRRPJbkVGzG5Fec9uRazSbkXf1W5F
E9luRUbcbkV1325FrOJuRd/lbkUT6W5FRuxuRfDvbkWs8m5F2/VuRQ/5bkVG/G5Fef9uRawC
b0XfBW9FEwlvRUYMb0V5D29FrBJvRd8Vb0UPGW9FRhxvRXUfb0WsIm9F3yVvRQ8pb0VGLG9F
eS9vRbAyb0XbNW9FDzlvRUY8b0V5P29FrEJvRd9Fb0UTSW9FQkxvRXlPb0WsUm9F31VvRQ9Z
b0VGXG9FeV9vRaxib0XfZW9FE2lvRUZsb0V5b29FrHJvRd91b0UTeW9FUnxvRXl/b0Wsgm9F
34VvRROJb0VGjG9FeY9vRaySb0XflW9FDplvRUacb0V5n29FrKJvRd+lb0UTqW9FRqxvRXWv
b0Wssm9F37VvRRO5b0VGvG9Fdb9vRajCb0XfxW9FE8lvRULMb0V5z29FqNJvRd/Vb0UT2W9F
QtxvRXXfb0XN4m9F3+VvRRPpb0VG7G9Fde9vRazyb0Xb9W9FDvlvRUb8b0V1/29FrAJwRd8F
cEUTCXBFRgxwRXkPcEWoEnBF3xVwRTwZcEVCHHBFdR9wRagicEXfJXBFEylwRUIscEV1L3BF
qDJwRd81cEUTOXBFRjxwRXk/cEWsQnBF30VwRQ5JcEVCTHBFeU9wRaxScEXbVXBFE1lwRUZc
cEV1X3BFrGJwRd9lcEUTaXBFQmxwRXVvcEWscnBF23VwRRN5cEVGfHBFdX9wRayCcEXbhXBF
E4lwRUaMcEV5j3BFrJJwRduVcEUOmXBFQpxwRXmfcEWoonBF26VwRROpcEVGrHBFda9wRayy
cEXbtXBFE7lwRYe8cEV5v3BFL8NwRd/FcEUOyXBFRsxwRXXPcEWs0nBF39VwRQ7ZcEVG3HBF
ed9wRazicEXf5XBFE+lwRULscEV573BFqPJwRd/1cEUT+XBFRvxwRXn/cEWoAnFF3wVxRRMJ
cUVGDHFFdQ9xRawScUXbFXFFDhlxRUYccUV5H3FFrCJxRd8lcUUTKXFFQixxRXkvcUWsMnFF
3zVxRQ45cUVCPHFFdT9xRaxCcUXbRXFFDklxRUZMcUV1T3FFrFJxRdtVcUUOWXFFRlxxRXlf
cUWsYnFF32VxRQ5pcUVGbHFFeW9xRaxycUXfdXFFE3lxRUJ8cUV5f3FFqIJxRduFcUUOiXFF
RoxxRXWPcUWsknFF35VxRROZcUVGnHFFop9xRaiicUXbpXFFDqlxRUascUV1r3FFqLJxRdu1
cUUOuXFFRrxxRXm/cUWownFF38VxRQ7JcUVCzHFFec9xRajScUXb1XFFDtlxRULccUV133FF
rOJxRdvlcUUT6XFFRuxxRXnvcUWo8nFF3/VxRQ75cUVC/HFFef9xRagCckX4BXJFDglyRUYM
ckV1D3JFrBJyRd8VckUTGXJFRhxyRXUfckWoInJF3yVyRQ4pckVGLHJFdS9yRagyckXbNXJF
DjlyRUI8ckV5P3JFrEJyRd9FckUTSXJFQkxyRXlPckWsUnJF21VyRRNZckVGXHJFeV9yRaxi
ckXfZXJFE2lyRUZsckV5b3JFqHJyRdt1ckUTeXJFQnxyRQ==</AssayXData><AssayYData Points="400">8t7kP/Sl4z85EOM/NtviPwB24j+LDeI/d2/iP0En4j++AOM/0+HiP7wj4z+M+OM/t5rkP96s
5D87PuY/OFvmP9xZ5z83kec/P0/oPyYK6T8bYek/4Z7qPxrN6j8NWOs/vinsPyR/7D9JKe4/
vO3tP/jR7j/+jO8/vDPwP5zI8D8SRPE/sy/yP4ct8z9IZfM/+Az0Pzdj9D8V3vU/QV/2P9SN
9j+yUvc/Rpj3P0hN+D+7Xvk/Byf6P5d3+j9bwvo/L777PzgX/D+J7vw/D3T9P6GV/T9ypP4/
85f/Pz2S/z/KKQBAkaYAQF8JAUC0AgFAHJQBQI/SAUB65wFAJE8CQDWkAkCLsgJAUVYDQPfI
A0D8zANAPVUEQCZjBEC06ARAJAIFQF6pBUBdyAVAgzAGQIMzBkDDWQZAWa0GQKMSB0DpEgdA
RWMHQFORB0AO9gdAkW8IQPeECEAi8ghAsQMJQBtSCUAHxwlAY8UJQPVHCkBwkgpAM60KQJbY
CkDLGwtApFILQJaJC0ACBwxAAzgMQJtSDEBlyAxAZaAMQPE8DUAgOw1AT4UNQM5fDUB/CQ5A
tDsOQMdNDkAcqQ5A+xMPQMoED0C/pg9AK34PQHLHD0AQMBBASzgQQAtqEECCaBBAossQQAz4
EEDyHBFAoqoRQEl0EUAK7hFAyEcSQG4OEkC3bhJAFLESQL/TEkBmQBNAnQoTQDFgE0CD5RNA
YNMTQHIIFEDV2RNAXbsUQNBPFEDh2hRAJgQVQDMYFUCZQhVAjF4VQM95FUCA5hVAxBUWQJwp
FkA5qxZAso0WQG69FkAZ6xZAISUXQIIoF0DJkhdAwrQXQA66F0Dj7xdAge0XQE/bF0ALpxhA
CJwYQAeFGECJvxhArvEYQF8jGUCUZxlAXlYZQMt1GUDkBxpATscZQLYlGkDqIBpAdRkaQAGB
GkBE9xpATBEbQDVgG0BfDBtACkYbQBovG0BOkRtAw5kbQC7SG0Cm7RtAIhgcQPIxHEC6dBxA
n6IcQJxfHEBavBxAkbIcQMHWHEAecx1AHmodQClSHUAbuB1AmrcdQODzHUAz+B1ADVceQF4g
HkDIHR5A6kgeQGxQHkCJsB5ABbweQM/WHkCv4h5AUwsfQKcPH0AeRR9ARjkfQDGIH0BSoB9A
5+0fQEgtIEB9NCBAXiYgQJASIEBzmiBAr3QgQPJyIED6ySBAOf8gQGgYIUBhCCFAoj4hQLpb
IUABjCFAgn0hQA92IUD3ViFAcdMhQIsaIkAlCiJARUsiQAjwIUDtWyJA9VsiQDakIkD3fiJA
GMUiQG7YIkBiwSJAmQAjQKEeI0A58yJAKO0iQJ83I0B8dyNAdaQjQEeUI0AntyNA/egjQGge
JEBV8yNAmi8kQE8kJEDfHyRAGkUkQCaHJEB3OSRAiSslQKzDJEAQjCRAjEwlQA2oJEAXKiVA
pyQlQEZZJUBeUSVA0DUlQHlLJUCDziVAXuolQI7dJUBr9yVAnuslQIIeJkAsLSZAJD8mQONY
JkB/EyZAhiwmQJ+FJkB6uCZAF+UmQGrbJkDnKSdA/T8nQB4gJ0AK7yZAfycnQByFJ0AFgidA
h4onQFGfJ0AofSdAqI0nQOqZJ0Cl5CdAUvknQCkUKEB69SdAmycoQFpGKEC1iShAGz4oQE4z
KEDOUChAPQcpQHC+KEDNnChAbq4oQD7RKEBq6yhA7gopQL1RKUDdRilAOz0pQKozKUBv+ihA
EH8pQJ5qKUDxqClAhM8pQP13KUB70SlA33opQAfnKUDFACpAhecpQH3LKUDcBypAA0gqQAMt
KkA8FSpAVi0qQM+BKkCJUipArX0qQBpfKkDAbipAEWIqQBnpKkD8sypAg+QqQA/6KkB38ypA
YCUrQPppK0C5PStAH1krQKQoK0ClVStAPWgrQAHmK0AplitAdJYrQKqnK0BpdCtA8NArQD7E
K0Ae6itAogcsQDlmLEDzRCxA5C0sQHHrK0AGUSxAREksQD1bLEAkvixAQn8sQK3PLEDH4SxA
kcEsQDSkLEDL0ixAa9gsQJoJLUAoAS1AB90sQJQvLUCIQS1AgSktQP6ZLUCnDy1AYHUtQFmo
LUDJaS1ABnMtQNBpLUCYli1AtoctQEydLUD3xC1AU7MtQA==</AssayYData></Step><Step><CommonData><SampleLocation>1</SampleLocation><SampleID></SampleID><SampleGroup></SampleGroup><SampleInfo></SampleInfo><SampleRow>G</SampleRow><SamplePlate>1</SamplePlate><WellType>BUFFER</WellType><Concentration>-1</Concentration><ConcentrationUnits>µg/ml</ConcentrationUnits><MolarConcentration>-1</MolarConcentration><MolarConcUnits>nM</MolarConcUnits><MolecularWeight>-1</MolecularWeight><Temperature>25</Temperature><StartTime>4735679</StartTime><AssayTime>30</AssayTime></CommonData><FlowRate>1000</FlowRate><StepType>BASELINE</StepType><StepName>Baseline</StepName><StepStatus>OK</StepStatus><ActualTime>30</ActualTime><CycleTime>0.2</CycleTime><AssayXData Points="150">dX9yRaiCckXbhXJFC4lyRUKMckV1j3JFqJJyRfSVckUPmXJFPpxyRXWfckWoonJF26VyRQ+p
ckVCrHJFda9yRaiyckXXtXJFD7lyRUK8ckV1v3JFqMJyRdvFckUPyXJFQsxyRXXPckWk0nJF
29VyRQvZckVC3HJFid9yRaTickXb5XJFD+lyRU7sckV173JFqPJyRdf1ckUP+XJFQvxyRXX/
ckWoAnNF2wVzRQ8Jc0VCDHNFdQ9zRaQSc0XbFXNFDxlzRUIcc0V1H3NFqCJzRdslc0UPKXNF
RixzRXUvc0WoMnNF2zVzRQ85c0VCPHNFdT9zRahCc0XXRXNFD0lzRUJMc0V1T3NFpFJzRdtV
c0UfWXNFvVxzRXVfc0WoYnNF22VzRQ9pc0VCbHNFdW9zRaRyc0XbdXNFD3lzRUJ8c0V1f3NF
qIJzRduFc0ULiXNFQoxzRXWPc0X6knNF15VzRQuZc0VCnHNFdZ9zRaiic0XbpXNFD6lzRT6s
c0V1r3NFpLJzRdu1c0UPuXNFQrxzRXG/c0WownNF28VzRQvJc0VCzHNFdc9zRaTSc0XX1XNF
D9lzRULcc0V133NFqOJzRdvlc0UP6XNFPuxzRXXvc0Wk8nNF2/VzRQ/5c0VC/HNFdf9zRagC
dEXXBXRFDwl0RUIMdEV1D3RFpBJ0RdcVdEUPGXRFQhx0RXUfdEWoInRF1yV0RQspdEWQLHRF
dS90RagydEXbNXRFCzl0RUI8dEVxP3RFqEJ0RdtFdEUPSXRFQkx0RXVPdEWoUnRF7FV0RQtZ
dEVCXHRF</AssayXData><AssayYData Points="150">yLowQG4ZMkAPbjNAQ18zQBIbNEDzWTRATSQ0QJZUNEBtjTRAN0Y0QCYqNED4tTRAOL40QIS4
NEAQwDRA4a40QEaMNEAxoDRAU4w0QKGiNEC4wjRAuZ80QOOZNEDglTRAwMg0QM3uNEBgmjRA
Yps0QFvMNEAJvTRA3tk0QCb/NEA58DRAvP80QHHINEBCxzRAhuY0QMSFNEBTqTRAAAA1QHsA
NUCV8DRAZyI1QJbZNEDsdjRAWBQ1QI68NEBGFDVAUcg0QB8ANUC30TRAkM00QO/qNEAc2jRA
4OM0QNwzNUCO+zRAcx01QJPaNEAW/jRAJss0QL3fNEC06DRAGN40QMYINUCRyjRAq+g0QA7L
NEC12TRA68M0QMDHNECH9zRAGyM1QFu+NECN4jRAJQI1QNTWNECrEDVAgu40QF/LNECvJzVA
qBA1QNTvNEA4CjVA3Mw0QAYLNUDuCTVAwuk0QKO1NEA1HDVAQzg1QA4fNUA25DRA9fA0QMYX
NUAPBTVAa8k0QH4aNUC+QTVAL2I1QEQ+NUCxOjVADOs0QG8hNUAl9DRAWhs1QEEVNUApPTVA
jy01QJYdNUCbDDVA4ic1QEUGNUAW7zRA21I1QJcuNUD+UTVAuUU1QFvTNEBW6DRAWtU0QE7g
NEAaCzVA6281QAUINUAGBDVA+vk0QBEvNUDQ8TRAUhU1QAcFNUAvNzVAj1o1QAwZNUC1KTVA
ljY1QC4uNUDcHDVA/BI1QNswNUD+JDVAfgU1QJhLNUD+HjVAYSg1QAEENUCzCDVABho1QAn+
NEAODDVA</AssayYData></Step><Step><CommonData><SampleLocation>10</SampleLocation><SampleID>BG505 T332N SOSIP</SampleID><SampleGroup></SampleGroup><SampleInfo></SampleInfo><SampleRow>G</SampleRow><SamplePlate>1</SamplePlate><WellType>KSAMPLE</WellType><Concentration>-1</Concentration><ConcentrationUnits>µg/ml</ConcentrationUnits><MolarConcentration>7.81</MolarConcentration><MolarConcUnits>nM</MolarConcUnits><MolecularWeight>-1</MolecularWeight><Temperature>25</Temperature><StartTime>4774433</StartTime><AssayTime>180</AssayTime></CommonData><FlowRate>600</FlowRate><StepType>ASSOC</StepType><StepName>Association</StepName><StepStatus>OK</StepStatus><ActualTime>179.999</ActualTime><CycleTime>0.2</CycleTime><AssayXData Points="900">dV90RahidEXbZXRFD2l0RUJsdEV1b3RFqHJ0Rdd1dEULeXRFPnx0RXF/dEWognRF14V0RQ+J
dEVCjHRFcY90RaSSdEXXlXRFC5l0RT6cdEVxn3RFpKJ0RduldEWJqXRFQqx0RXWvdEWksnRF
27V0RQu5dEU+vHRFcb90RaTCdEXXxXRFC8l0RT7MdEVxz3RFqNJ0RdvVdEUP2XRFPtx0RXHf
dEWo4nRF1+V0RQvpdEU+7HRFce90RaTydEXX9XRFC/l0RUL8dEV1/3RFqAJ1RdcFdUULCXVF
Pgx1RXUPdUWkEnVF1xV1RQsZdUWYHHVFcR91RagidUXXJXVFDyl1RT4sdUVxL3VFqDJ1Rdc1
dUULOXVFPjx1RXE/dUWoQnVF10V1RQtJdUU+THVFfU91RaRSdUXXVXVFC1l1RT5cdUV1X3VF
pGJ1RddldUULaXVFPmx1RXVvdUWkcnVF13V1RQ95dUU+fHVFdX91RaSCdUXXhXVFD4l1RUKM
dUVxj3VFpJJ1RdeVdUULmXVFPpx1RXGfdUWkonVF16V1RQupdUU+rHVFda91RaSydUXXtXVF
D7l1RT68dUVxv3VFpMJ1RdfFdUUPyXVFPsx1RXHPdUWo0nVFY9Z1RQvZdUU+3HVFdd91RaTi
dUXX5XVFC+l1RT7sdUVx73VFpPJ1Rdf1dUUL+XVFQvx1RXX/dUWkAnZF1wV2RQ8JdkU+DHZF
cQ92RaQSdkXXFXZFCxl2RT4cdkVxH3ZFpCJ2RdcldkULKXZFPix2RXUvdkWkMnZF2zV2RQs5
dkU+PHZFcT92RaRCdkXbRXZFC0l2RT5MdkV1T3ZFpFJ2RddVdkULWXZFPlx2RXVfdkWoYnZF
12V2RQppdkU+bHZFdW92RaRydkXXdXZFCnl2RT58dkV1f3ZFsIJ2RdeFdkUKiXZFPox2RXWP
dkWsknZF25V2RQ+ZdkU+nHZFeZ92RaSidkXbpXZFD6l2RUKsdkV1r3ZFpLJ2Rde1dkUPuXZF
Prx2RXG/dkWkwnZF4MV2RQ/JdkU+zHZFcc92RaTSdkXb1XZFD9l2RT7cdkV133ZFqOJ2Rdvl
dkUP6XZFPux2RXXvdkWo8nZF1/V2RUT5dkVC/HZFcf92RagCd0XXBXdFDwl3RT4Md0VxD3dF
qBJ3RdsVd0UPGXdFQhx3RXEfd0WoIndF2yV3RQ8pd0VCLHdFdS93Ragyd0XbNXdFDzl3RUI8
d0V1P3dFH0N3RdtFd0UPSXdFQkx3RXVPd0WoUndF21V3RQ9Zd0VCXHdFdV93Rahid0XbZXdF
D2l3RUJsd0V1b3dFsHJ3Rdt1d0UPeXdFQnx3RXV/d0WogndF24V3RQ+Jd0VCjHdFdY93RaiS
d0XblXdFD5l3RUKcd0V1n3dFqKJ3Rduld0UPqXdFSqx3RXWvd0WosndF27V3RQ+5d0VCvHdF
db93RajCd0XbxXdFD8l3RULMd0V1z3dFqNJ3RdvVd0UP2XdFQtx3RXXfd0Wo4ndF2+V3RQ/p
d0VC7HdFde93RaTyd0Xb9XdFD/l3Raj8d0V1/3dFqAJ4RdsFeEUPCXhFQgx4RXUPeEWoEnhF
2xV4RQ8ZeEVCHHhFdR94RagieEXbJXhFDyl4RUIseEV1L3hFqDJ4Rds1eEUPOXhFQjx4RXU/
eEWoQnhF20V4RQ9JeEVCTHhFdU94RahSeEXbVXhFD1l4RT5ceEV1X3hFqGJ4RdtleEUPaXhF
Qmx4RXVveEWocnhF23V4RQ95eEVCfHhFdX94RaiCeEXkhXhFD4l4RUKMeEV1j3hFqJJ4RduV
eEUPmXhFQpx4RXGfeEWoonhF4KV4RQ+peEVCrHhFda94RaiyeEUxtnhFD7l4RUK8eEV1v3hF
qMJ4RdvFeEUPyXhFQsx4RXXPeEWo0nhF29V4RQ/ZeEVC3HhFdd94RaTieEXb5XhFD+l4RULs
eEV173hFqPJ4Rdv1eEUP+XhFQvx4RXX/eEWoAnlF1wV5RQ8JeUVCDHlFcQ95RagSeUXbFXlF
Chl5RUIceUV1H3lFpCJ5RdsleUUPKXlFQix5RXEveUWoMnlF2zV5RQ85eUVCPHlFdT95RahC
eUXbRXlFD0l5RUJMeUV1T3lFqFJ5RdtVeUUKWXlFQlx5RXFfeUWoYnlF22V5RQ9peUVCbHlF
dW95RahyeUXbdXlFCnl5RUJ8eUV1f3lFqIJ5RduFeUUPiXlFQox5RXWPeUWoknlF25V5RQ+Z
eUU+nHlFdZ95RaiieUXbpXlFD6l5RT6seUV1r3lFqLJ5Rdu1eUUPuXlFPrx5RXG/eUWownlF
28V5RQ/JeUVCzHlFdc95RajSeUXb1XlFD9l5RULceUV133lFqOJ5RdvleUUK6XlFPux5RXHv
eUWo8nlF2/V5RQ/5eUVC/HlFdf95RaQCekXbBXpFDwl6RT4MekV1D3pFqBJ6RdcVekUKGXpF
Qhx6RXUfekWoInpF2yV6RQ8pekVCLHpFdS96RagyekXXNXpFDzl6RUI8ekV1P3pFpEJ6RdtF
ekUKSXpFQkx6RXFPekWoUnpF21V6RQpZekU+XHpFdV96RahiekXXZXpFCml6RUJsekV1b3pF
qHJ6Rdd1ekUPeXpFQnx6RXV/ekWognpF24V6RQqJekVCjHpFdY96RaSSekXblXpFCpl6RUKc
ekV1n3pFqKJ6RdelekUPqXpFQqx6RXWvekWosnpF17V6RQ+5ekU+vHpFdb96RajCekXbxXpF
D8l6RULMekVxz3pFpNJ6RdvVekUK2XpFQtx6RXXfekWk4npF2+V6RQ/pekVC7HpFce96Rajy
ekXX9XpFD/l6RT78ekVx/3pFpAJ7RdsFe0UKCXtFPgx7RXUPe0WoEntF2xV7RQ8Ze0VCHHtF
cR97RaQie0XXJXtFDyl7RT4se0VxL3tFpDJ7Rdc1e0UKOXtFQjx7RXE/e0WkQntF20V7RQ9J
e0U+THtFcU97RaRSe0XXVXtFD1l7RUJce0XXX3tFqGJ7Rddle0UPaXtFQmx7RXFve0WocntF
23V7RQp5e0VCfHtFdX97RaSCe0XXhXtFD4l7RUKMe0Vxj3tFqJJ7RdeVe0UKmXtFPpx7RXWf
e0WoontF16V7RQqpe0U+rHtFda97RaSye0XXtXtFCrl7RT68e0V1v3tFpMJ7RdfFe0UPyXtF
Qsx7RXXPe0Wk0ntF19V7RQ/Ze0VC3HtFdd97RaTie0XX5XtFCul7RT7se0V173tF1fJ7Rdv1
e0UP+XtFQvx7RXH/e0WkAnxF1wV8RQ8JfEU+DHxFdQ98RagSfEXXFXxFDxl8RT4cfEVxH3xF
qCJ8RdclfEUPKXxFQix8RXUvfEWkMnxF1zV8RQ85fEU+PHxFcT98RaRCfEXbRXxFD0l8RUJM
fEV1T3xFqFJ8RddVfEUKWXxFQlx8RXVffEWkYnxF12V8RQppfEU+bHxFcW98RahyfEXXdXxF
D3l8RUJ8fEV1f3xFpIJ8RduFfEUKiXxFPox8RXGPfEWkknxF15V8RQqZfEVCnHxFdZ98Raii
fEXXpXxFCql8RT6sfEV1r3xFpLJ8Rde1fEUKuXxFQrx8RXW/fEWownxF18V8RQrJfEU+zHxF
cc98RaTSfEXX1XxFCtl8RULcfEV133xFqOJ8RdvlfEUP6XxFQux8RZLvfEWo8nxF2/V8RQr5
fEU+/HxFcf98RaQCfUXXBX1FCgl9RUIMfUVxD31FqBJ9RdcVfUUPGX1FPhx9RXUffUWkIn1F
1yV9RQ8pfUVCLH1FdS99RaQyfUXbNX1FCjl9RUI8fUV1P31FpEJ9RddFfUUKSX1FQkx9RXFP
fUWoUn1F11V9RQ9ZfUU+XH1FcV99RaRifUXbZX1FCml9RUJsfUV1b31FpHJ9Rdd1fUUPeX1F
Pnx9RXF/fUWkgn1F24V9RaaJfUVCjH1FcY99RaSSfUXblX1FD5l9RUKcfUVxn31FqKJ9Rdel
fUUKqX1FQqx9RXWvfUWosn1F17V9RQq5fUU+vH1Fdb99RaTCfUXXxX1FCsl9RULMfUVxz31F
pNJ9RdfVfUUP2X1FQtx9RXHffUWo4n1F1+V9RQrpfUU+7H1Fde99RajyfUXb9X1FD/l9RT78
fUVx/31FpAJ+RdsFfkUKCX5FQgx+RXUPfkWoEn5F1xV+RQoZfkU+HH5FdR9+RaQifkXbJX5F
Dyl+RUIsfkVxL35FpDJ+Rds1fkUKOX5FPjx+RXU/fkWoQn5F10V+RQpJfkVCTH5FdU9+RaRS
fkXXVX5FD1l+RT5cfkV1X35FpGJ+RddlfkUKaX5FQmx+RXFvfkWkcn5F23V+RQp5fkU+fH5F
cX9+RaSCfkXbhX5FCol+RT6MfkVxj35FqJJ+RduVfkUPmX5FPpx+RXWffkWkon5F26V+RQqp
fkU+rH5Fca9+RaSyfkXXtX5FCrl+RT68fkV1v35FpMJ+RdfFfkUKyX5FPsx+RXHPfkWk0n5F
19V+RQ/ZfkU+3H5Fcd9+RaTifkXX5X5FD+l+RT7sfkVx735FqPJ+RRn2fkUK+X5FPvx+RXH/
fkWkAn9F1wV/RQoJf0U+DH9FcQ9/RaQSf0XXFX9FChl/RUIcf0VxH39FqCJ/Rdclf0UKKX9F
Pix/RXUvf0WkMn9F1zV/RQo5f0VCPH9FcT9/RaRCf0XXRX9FCkl/RT5Mf0VxT39FpFJ/RdtV
f0UTWX9FPlx/RXFff0WkYn9F12V/RQppf0U+bH9FcW9/RaRyf0XXdX9FD3l/RUJ8f0V9f39F
qIJ/RdeFf0UKiX9FPox/RXGPf0Wokn9F15V/RQqZf0U+nH9F</AssayXData><AssayYData Points="900">XA81QLi7NEC1GzRATaMzQGZOM0C0vjJAOosyQHyTMkD7CTJAoAEyQLfmMUCu6DFAnrUxQJjl
MUAupTFAnTkxQAyfMUCjhjFA1o4xQH1dMUDbTDFAbS0xQDFOMUAOPjFAXBUxQA4SMUDTDjFA
IkMxQCQ3MUCxITFAgPkwQLghMUA/BDFAFmMxQENXMUC1UDFABGoxQIsoMUCoQjFATVwxQLwl
MUDybDFAHV0xQHlbMUBUMjFAWwcxQCBPMUDvSjFATSsxQNo1MUBgUDFAuF4xQAhxMUDlEjFA
wKExQDlfMUAXOjFAEWcxQElxMUD+oDFAGV0xQGQcMUC9ejFAQWQxQAxJMUDzTTFA8ycxQEts
MUDkyDFAnWkxQCCLMUD/mjFA+0oxQPuoMUCcaDFA2YMxQLWwMUAHXzFAee0xQMi7MUC+dTFA
n60xQEtaMUBFOTJAupMxQEuEMUAUUjFA8sIxQO6mMUCwwTFAmcsxQAvQMUCmmTFA6c0xQNy4
MUC2pDFASaUxQNTQMUCSkTFA6GUxQIm1MUDj1zFAWqsxQI7UMUBZozFAqqsxQO7sMUC9qjFA
wtAxQA3hMUBDmjFAjcQxQD3zMUBptTFALgsyQKI6MkDNHDJAq+oxQJkRMkDtyDFAgDAyQE7e
MUDVOjJA+/ExQLztMUBWGDJAT/8xQHgEMkBCJDJACgIyQAf1MUCh4jFAzlwyQGkXMkCs8jFA
/ysyQDnqMUCdGjJAY+cxQMYqMkAUKzJAB+QxQN4yMkDxUDJAiQoyQKJVMkDuHzJAveoxQLsN
MkDwfDJAmUUyQHpnMkDPPDJAWfUxQMqwMkBpVjJAME0yQI0IMkAecDJAjhEyQGF2MkAXGjJA
HYQyQGlFMkAZKzJAzAoyQFA9MkAhGDJA92MyQO83MkDJFjJAbo4yQLUvMkA+djJALo8yQJpi
MkCEnjJAqksyQHFvMkD6ZzJA41QyQEOXMkBQVDJA/lkyQE83MkDaSzJAcl8yQBNfMkDCwzJA
ahkyQP6MMkBQtDJA78syQEFyMkCYrTJAp3YyQHeUMkAFQDJA+mQyQGJaMkAeNzJAI8kyQKO5
MkBlmzJAHXwyQC1lMkDVgzJAs24yQLVOMkDsrzJAIcIyQH2LMkDFnTJAMHMyQLW3MkCs0DJA
E5gyQASYMkDdtTJAxqEyQLyVMkBNyjJAls0yQFnGMkAK3zJAu7QyQH7EMkDx1TJAWt0yQL22
MkDIgTJA5rAyQBKrMkA5uTJA99AyQFe5MkAK3zJApKsyQAXPMkDu1zJAB5IyQB3CMkBiwTJA
+cQyQF72MkDezTJAXtgyQDqlMkBsyDJA8OAyQO7OMkDgtjJAdkkzQKe5MkDI/TJA2vkyQGut
MkDP8DJAM/kyQMrwMkBKqzJAHQ0zQFfaMkBDxjJA1dsyQOfgMkCPCDNApgczQP0VM0A23zJA
XvgyQBoEM0Cp9zJA0g4zQPGyMkAhYDNA+e8yQFAaM0AOEjNACAIzQIZCM0AxSDNA/9AyQNhN
M0Af/jJAHyMzQFPwMkBMJDNA7jMzQEsEM0DBYjNAnRUzQAfvMkAUKTNAAeEyQAAPM0BZ3zJA
+UwzQEHwMkA01zJAjQAzQAPqMkA0OjNAkCczQKouM0DdJTNA8CwzQFs0M0CygTNAVB4zQNUy
M0C/ZjNA2oQzQEgvM0CuKjNADiozQLBcM0CPCjNAcUwzQNUxM0BtRDNAPCAzQAxaM0AyKzNA
CBEzQGN6M0B2MTNA7DUzQH5dM0B69TJAc4wzQLA6M0BuezNAkz0zQDwmM0CtRzNAg3IzQIkv
M0CjDjNA5xwzQA1gM0BQfDNAJ2gzQDNvM0D0VzNAO3gzQC9mM0C5LDNADmwzQNB9M0B6SDNA
JpEzQOtcM0BXZjNA+dMzQJaeM0DNeDNAsXczQBlkM0AIVjNAcG8zQAZqM0D9QDNA+YozQDC4
M0BnizNAGpEzQFlqM0DvHjNAXGozQEmWM0AOijNARqAzQJ6LM0DfsDNAW1szQAyeM0BEpDNA
hnszQEF5M0D3uzNA7lQzQMB2M0CBgTNATp8zQGjJM0BD3jNASb0zQICXM0CD1DNAMuEzQOj9
M0DFpDNALZ8zQOXNM0DTljNAjUszQCuQM0AgfzNAk5ozQAHOM0DU2TNALp8zQHe8M0BcmTNA
+/MzQOzCM0CYoTNAQww0QLLXM0B/1jNA2QI0QHDKM0AikTNAvEk0QFS2M0C36DNANOozQMG6
M0CUyTNAu7MzQFK2M0DilDNAcq0zQD/kM0ChPDRAFLYzQBkSNECz6jNAvuIzQKrYM0BpzzNA
4fIzQKPzM0Ay3zNAq9czQAejM0AcAzRAV9AzQMF2M0AXxjNAqx80QCYMNEB3AjRA9fgzQPke
NEBX3TNAcQU0QD7ZM0A14zNAuOczQCzPM0AoXjRAh/wzQGTeM0B8JDRAkg80QAwiNED1FzRA
3iY0QIoANECT7zNABA80QCHcM0A98TNAVV40QKsXNED8HTRAYQk0QKYJNEBT5zNAQSM0QGxE
NECuMjRA0Tc0QHMeNEDHFjRAdzk0QJgVNEA7JTRA7+ozQGwsNEAnITRAox00QKprNEC5BjRA
gVo0QKBkNEATQzRAWjs0QFpWNEBZ5zNAMDc0QNY1NEB48zNAmYU0QIlsNEC8ZTRAHWg0QH1L
NEA/STRAWig0QFU7NEChITRAvGw0QGn7M0CEHjRA8Wo0QPhTNEAdcTRAxTM0QEBcNEADnjRA
IVk0QFQ2NEDbYTRA/lU0QNqhNEDUUDRAvnI0QDlSNEDviTRAGog0QA2BNED8TjRANk40QOeb
NEAoADRA5zc0QKlmNECpQDRAzlc0QIGdNEBvnjRAAYM0QJ9hNEBmqDRAGXY0QBNwNEB9OTRA
jxE0QEMINEDMMDRAujs0QIZ6NEBSVTRA1380QC6VNECVXTRADWc0QGugNEDrajRAEsE0QPlQ
NEAiaDRAQ6s0QAJANED3ljRAFZo0QDyQNECpsjRA1Is0QHnINEBlbTRA2Z80QLrPNEDKmDRA
lXg0QAF2NEA7jDRAFn80QHCbNEAxoDRAcYo0QPB4NEATpTRAa3k0QA1CNEBBgTRAvpQ0QExt
NEAEfjRAxrk0QI4wNEBKYDRAxFo0QGNvNECo9DRAVcE0QLGxNEA1hTRA97A0QNqLNECVcjRA
log0QFSFNEBsdDRAUX00QBCHNEBGfzRA/4s0QPx9NECz4TRACIE0QGJkNEAcujRAWnk0QObK
NEA7cTRADZQ0QD9uNEANbzRAgL80QKGINECPmzRAOJ80QASFNEDqkDRAW7g0QBXGNEDiujRA
fZY0QEzMNEB6ZTRAVL80QLuKNEBe1DRA2OM0QB6eNECuZDRAbpw0QNqoNEB8qTRAZtc0QL+9
NEA7yzRA4Ks0QGCFNEBoujRA/NQ0QIORNEB/sTRA1sY0QFtyNEC2lDRAANM0QK+WNECJmTRA
+s80QKDANEBb2TRA7Yc0QGTyNEAvtTRAves0QPrANEC6djRANos0QKzLNEC6xjRActU0QIjX
NEC+eDRAS+Q0QN74NEBg3zRAPTA1QBinNEBE6TRAhvA0QImqNEDCxTRARPU0QCvSNEAMAzVA
bus0QI+2NEB0szRAzt80QMCrNECzxTRA47s0QD8rNUDbrTRAdSo1QIPhNECKIjVActY0QBb4
NEAI4TRALBA1QJi1NECu6zRANbg0QADJNED2szRARNE0QJrpNEBTyzRA9IE0QGX/NEB7EzVA
Ytc0QL3zNEDw2DRAGQw1QEwfNUCWxTRALAo1QK8dNUCMozRAnLA0QKbdNEAQLTVALxk1QBjz
NEBzKzVAx+I0QIkFNUAP3TRAn/Q0QC4aNUBjFDVAB980QOL0NEC26jRAzQs1QIgNNUAc/TRA
fNo0QOnqNEAdTjVACO80QP1ZNUAPrDRA+h01QFYtNUB8BzVAtv00QDbfNEB4CDVAfB01QJE3
NUAeFjVAhRs1QOrSNECAADVATCk1QOk1NUB3FDVAjDQ1QLtBNUC+WTVAEOc0QMUnNUCiSjVA
gCk1QJHhNEDoFzVABSw1QHcfNUBFCDVAFCU1QMz6NEAyVzVA3Tk1QEdRNUANFzVAcBw1QOEj
NUCDNjVAuTU1QNPdNECMOzVAtVI1QKpHNUC+hjVACA01QNAHNUCMODVAEwo1QKk9NUClTTVA
aTk1QEmYNUCXHTVA6m81QPIUNUCQOzVAdmc1QOAfNUDKUTVAR1I1QMYfNUDdBzVARkE1QNkm
NUAOWDVAH+c0QPtyNUAxMDVAmh01QMATNUBbZDVAheQ0QA9jNUAsRDVAw4w1QA8+NUD8RzVA
IXQ1QN2HNUAzWjVA1lY1QOlBNUASWzVAviM1QPtYNUBGYDVAyFI1QIszNUBzUzVA8y41QLxK
NUAFLzVAy8w1QBNyNUBEczVAjXw1QA9INUAKeTVANaE1QEhnNUB/QTVAlHI1QKxdNUDiYjVA
YiE1QMR+NUCfizVA9mM1QH1qNUACZjVALWY1QD+kNUCWZTVAwG41QNGPNUA6szVA7nU1QNqC
NUCdgzVAyGY1QHhzNUABSzVA+EQ1QPJJNUDncjVAJEc1QNRvNUAIpzVA/rI1QIqTNUDLhTVA
m281QH2iNUD3aTVAf241QFq9NUARnzVAHEQ1QLGCNUCgpDVA1cI1QBheNUBLXTVA8EQ1QCy3
NUBUyDVAXas1QNyDNUCSZjVAYo41QINkNUB8bDVAn101QBCNNUBwbTVA4JE1QAh1NUDMkTVA
bJg1QHKbNUDmqjVAcXs1QMt6NUBUjjVAw6Y1QB6GNUAmpTVA</AssayYData></Step><Step><CommonData><SampleLocation>1</SampleLocation><SampleID></SampleID><SampleGroup></SampleGroup><SampleInfo></SampleInfo><SampleRow>G</SampleRow><SamplePlate>1</SamplePlate><WellType>BUFFER</WellType><Concentration>-1</Concentration><ConcentrationUnits>µg/ml</ConcentrationUnits><MolarConcentration>-1</MolarConcentration><MolarConcUnits>nM</MolarConcUnits><MolecularWeight>-1</MolecularWeight><Temperature>25</Temperature><StartTime>4963233</StartTime><AssayTime>180</AssayTime></CommonData><FlowRate>600</FlowRate><StepType>DISASSOC</StepType><StepName>Dissociation</StepName><StepStatus>OK</StepStatus><ActualTime>179.999</ActualTime><CycleTime>0.2</CycleTime><AssayXData Points="900">cZ9/RaCif0XXpX9FC6l/RT6sf0Vtr39FoLJ/Rde1f0UHuX9FOrx/RW2/f0Wgwn9F18V/RQfJ
f0U6zH9Fcc9/RaTSf0XT1X9FB9l/RT7cf0Vt339FoOJ/Rdflf0UH6X9FPux/RXHvf0Wg8n9F
0/V/RQf5f0U6/H9Fbf9/RVIBgEXsAoBFgwSARR8GgEW4B4BFUAmAReoKgEWFDIBFHw6ARbYP
gEVSEYBF7BKARYUUgEUdFoBFuBeARVAZgEXqGoBFgxyARR0egEW2H4BFUiGARewigEWDJIBF
HSaARbYngEVSKYBF6iqARYUsgEUfLoBFti+ARVAxgEXqMoBFgzSARR02gEW4N4BFUDmAReo6
gEWFPIBFHT6ARbg/gEVQQYBF7EKARYNEgEUdRoBFtkeARVBJgEXqSoBFhUyARR1OgEW2T4BF
UFGARepSgEWDVIBFH1aARbZXgEVSWYBF6lqARYNcgEUdXoBFtl+ARVBhgEXqYoBFg2SARR1m
gEW2Z4BFUmmARepqgEWFbIBFHW6ARbhvgEVScYBF6nKARYN0gEUddoBFtneARVJ5gEXseoBF
hXyARR1+gEX8f4BFUIGAReqCgEWFhIBFHYaARbaHgEVQiYBF6oqARYWMgEUfjoBFto+ARVCR
gEXqkoBFg5SARR2WgEW2l4BFUpmARRubgEWDnIBFH56ARbafgEVSoYBF6qKARYekgEUdpoBF
uKeARVKpgEXqqoBFhayARR+ugEW2r4BFUrGAReqygEWDtIBFH7aARba3gEVQuYBF6rqARYO8
gEUdvoBFtr+ARVLBgEXqwoBFg8SARR3GgEW2x4BFUMmARerKgEWDzIBFHc6ARbbPgEVQ0YBF
6tKARYPUgEUf1oBFuNeARVDZgEXq2oBFhdyARR3egEW434BFUuGARerigEWD5IBFHeaARbbn
gEVS6YBF6uqARYPsgEUd7oBFtu+ARVDxgEXq8oBFg/SARR32gEW294BFUPmARez6gEWD/IBF
Hf6ARbb/gEVQAYFF6gKBRYMEgUUfBoFFtgeBRVAJgUXqCoFFgwyBRR0OgUW2D4FFUBGBReoS
gUWDFIFFHRaBRbYXgUVQGYFF6hqBRYMcgUUdHoFFth+BRVAhgUXqIoFFgySBRR8mgUW2J4FF
UimBReoqgUW0LIFFHy6BRbYvgUVQMYFF6jKBRYM0gUUdNoFFtjeBRVI5gUXqOoFFhTyBRR0+
gUW2P4FFUEGBRepCgUWDRIFFI0aBRbZHgUVQSYFF6kqBRYVMgUUdToFFuE+BRVJRgUXqUoFF
g1SBRR1WgUW2V4FFUFmBRepagUWDXIFFHV6BRbZfgUVQYYFF6mKBRYNkgUUdZoFFtmeBRVBp
gUXqaoFFg2yBRR1ugUW2b4FFUHGBRepygUWDdIFFHXaBRbZ3gUVneYFF6nqBRYN8gUUffoFF
tn+BRVKBgUXugoFFg4SBRR+GgUW2h4FFUImBReqKgUWDjIFFIY6BRbaPgUVSkYFF6pKBRYOU
gUUfloFFtpeBRVKZgUXqmoFFhZyBRR+egUW4n4FFUKGBReqigUWFpIFFHaaBRbangUVQqYFF
6qqBRYWsgUUfroFFuK+BRVKxgUXssoFFhbSBRR+2gUW2t4FFUrmBRey6gUWFvIFFN76BRbi/
gUVSwYFF7MKBRYXEgUUfxoFFuMeBRVLJgUXsyoFFhcyBRR/OgUW4z4FFZ9GBRezSgUWF1IFF
H9aBRbjXgUVS2YFF7NqBRYXcgUUf3oFFuN+BRVLhgUXs4oFFheSBRR/mgUW454FFUumBRezq
gUWF7IFFH+6BRbjvgUVS8YFF7PKBRYX0gUUf9oFFuPeBRVL5gUXu+oFFhfyBRR/+gUW4/4FF
UgGCRewCgkWFBIJFHwaCRbgHgkVSCYJFQguCRYUMgkUfDoJFuA+CRVIRgkXsEoJFhRSCRR8W
gkW4F4JFUhmCRewagkWFHIJFHx6CRbgfgkVSIYJF7CKCRYUkgkUfJoJFuCeCRVIpgkXsKoJF
hSyCRR8ugkW4L4JFUjGCRewygkWDNIJFHzaCRbg3gkVSOYJF7DqCRYU8gkUfPoJFuD+CRVJB
gkXsQoJFhUSCRR9GgkXZR4JFUkmCRexKgkWFTIJFH06CRbhPgkVSUYJF7FKCRYVUgkUfVoJF
uFeCRVJZgkXsWoJFhVyCRR9egkW2X4JFUGGCRepigkWFZIJFH2aCRbhngkVSaYJF6mqCRYNs
gkUfboJFuG+CRVJxgkXscoJFhXSCRR92gkW4d4JFUnmCRex6gkWDfIJFH36CRbh/gkVSgYJF
7IKCRYmEgkUfhoJFuIeCRVKJgkXsioJFg4yCRR+OgkW4j4JFUpGCReySgkWFlIJFHZaCRbiX
gkVSmYJF7JqCRYOcgkUfnoJFuJ+CRVKhgkXsooJFhaSCRR+mgkW4p4JFUqmCReqqgkWDrIJF
H66CRbivgkVQsYJF7LKCRYW0gkUftoJFuLeCRVK5gkXsuoJFhbyCRR++gkW4v4JFUMGCRezC
gkWFxIJFH8aCRbjHgkVSyYJF7MqCRYXMgkUfzoJFuM+CRVLRgkXs0oJFhdSCRR/WgkW414JF
UtmCRezagkWF3IJFH96CRbjfgkVS4YJF7OKCRYXkgkUd5oJFveeCRVDpgkXs6oJFheyCRR/u
gkW474JFUvGCRezygkWF9IJFH/aCRbj3gkVQ+YJF7PqCRYX8gkUf/oJFuP+CRVIBg0XsAoNF
hQSDRR8Gg0W4B4NFUgmDRewKg0WFDINFHw6DRbYPg0VQEYNF7BKDRYUUg0UfFoNFuBeDRVIZ
g0XsGoNFhRyDRR8eg0W4H4NFUCGDRewig0WFJINFHyaDRbgng0VSKYNF7CqDRYUsg0UdLoNF
ti+DRVIxg0XsMoNFhTSDRR82g0W4N4NFUjmDRew6g0WDPINFHz6DRbg/g0VQQYNF6kKDRYNE
g0UfRoNFuEeDRVJJg0XqSoNFhUyDRR9Og0W2T4NFUlGDRepSg0WFVINFH1aDRbZXg0VSWYNF
7FqDRYNcg0UdXoNFuF+DRVJhg0XsYoNFg2SDRR1mg0W4Z4NFUmmDRexqg0WDbINFHW6DRbhv
g0VQcYNF7HKDRYV0g0UddoNFtneDRVB5g0XseoNFg3yDRR9+g0W4f4NFUoGDReyCg0WFhINF
H4aDRbiHg0VSiYNF7IqDRYWMg0UfjoNFuI+DRVKRg0XqkoNFg5SDRR+Wg0W4l4NFUJmDReya
g0WFnINFHZ6DReqfg0VQoYNF7KKDRYWkg0UdpoNFyaeDRVKpg0XsqoNFg6yDRR2ug0W4r4NF
UrGDReqyg0WFtINFH7aDRba3g0VSuYNF7LqDRYW8g0UfvoNFyb+DRVLBg0XqwoNFhcSDRR/G
g0W2x4NFUsmDRezKg0WFzINFH86DRbjPg0VS0YNF7NKDRYXUg0Uf1oNFuNeDRVLZg0Xs2oNF
hdyDRR3eg0W234NFUuGDRezig0WD5INFHeaDRbbng0VQ6YNF7OqDRYXsg0Uf7oNFuO+DRVDx
g0Xs8oNFg/SDRR/2g0W494NFUPmDRez6g0WF/INFHf6DRbj/g0VSAYRF7AKERYUEhEUdBoRF
uAeERVAJhEXqCoRFhQyERR0OhEXPD4RFUhGERewShEWFFIRFHxaERbYXhEVQGYRF7BqERYMc
hEUdHoRFuB+ERVIhhEXqIoRFhSSERR8mhEW2J4RFUimEReoqhEWFLIRFHS6ERbYvhEVSMYRF
6jKERYU0hEUdNoRFuDeERVI5hEUjO4RFmDyERR8+hEW2P4RFUkGERexChEWFRIRFH0aERbhH
hEVQSYRF6kqERYVMhEUdToRFtk+ERVBRhEXsUoRFg1SERR9WhEW4V4RFUlmERepahEWFXIRF
H16ERbhfhEVQYYRF6mKERYVkhEUdZoRFuGeERVBphEXsaoRFg2yERR9uhEW4b4RFUnGERepy
hEWFdIRFH3aERbZ3hEVSeYRF6nqERYN8hEUjfoRFuH+ERVCBhEXsgoRFhYSERR+GhEW4h4RF
UImEReqKhEWFjIRFH46ERbiPhEVSkYRF6pKERYOUhEUfloRFtpeERVCZhEXqmoRFg5yERR2e
hEW4n4RFUKGEReqihEWFpIRFHaaERbanhEVSqYRF7KqERYOshEUdroRFy6+ERVCxhEXqsoRF
g7SERR22hEW4t4RFULmEReq6hEWDvIRFH76ERbi/hEVSwYRF6sKERYXEhEUfxoRFtseERVDJ
hEXqyoRFg8yERR3OhEW2z4RFUNGERezShEWD1IRFH9aERbjXhEVQ2YRF7tqERYPchEUf3oRF
tt+ERVDhhEXq4oRFg+SERR3mhEW254RFUOmERezqhEWF7IRFHe6ERbbvhEVQ8YRF7PKERYP0
hEUd9oRFtveERVD5hEXq+oRFg/yERR/+hEW2/4RFUgGFRewChUWFBIVFHQaFRbgHhUVSCYVF
7AqFRYUMhUUdDoVFuA+FRVARhUXqEoVFhRSFRR0WhUW4F4VFUBmFReoahUWDHIVFHx6FRbgf
hUVSIYVF7CKFRYUkhUUdJoVFtieFRVAphUXqKoVFgyyFRR8uhUW2L4VFUjGFReoyhUWDNIVF
HTaFRbY3hUVSOYVF6jqFRYM8hUUdPoVFtj+FRVBBhUXsQoVFg0SFRR1GhUW2R4VFUEmFRepK
hUWDTIVFHU6FReZPhUVQUYVF6lKFRYNUhUUfVoVFtleFRVBZhUXqWoVFg1yFRR1ehUW4X4VF
UGGFRepihUWDZIVFHWaFRbZnhUVQaYVF7GqFRYNshUUdboVF</AssayXData><AssayYData Points="900">pXU0QGPQNED5QDVArg02QBhCNkAX0zZABF43QAqGN0AA6jdAxj04QDUqOEAbtzhALIA4QCzD
OEC88jhAqOI4QLPzOECQDzlAekA5QIThOEDqbTlAXVk5QDAZOUDZHTlAaXA5QH6WOUCLHDlA
Z205QLhzOUCSizlAg7Q5QG18OUDRaDlAHng5QMJuOUAYdjlAOpo5QKOROUBwfDlApoc5QCZx
OUCn1zlA4p05QBSIOUBqjjlAdEE5QBPHOUCV0jlA5J05QHGWOUAKoDlAky85QAw0OUBYozlA
DWM5QIaBOUAIvTlAqLE5QIuSOUAKmTlAacs5QHbGOUBZmzlAyNA5QMRpOUDMvjlA2m85QE1c
OUDrrjlA38w5QO2KOUC1mjlA0ps5QJGqOUCwvDlA8IM5QICeOUB2dzlAE2M5QCafOUARvDlA
Zqc5QDJcOUDwdTlAl4s5QJNSOUBAlzlAd5U5QOubOUC3ozlAa6E5QBzGOUDvszlAk4g5QGFb
OUDXazlAL3E5QAmIOUAMqDlAJMk5QMN+OUB26zlAYo45QNaUOUB+sDlAkvM5QGrhOUCkSjlA
XXE5QAy3OUAbjjlAW3U5QOiJOUBkijlABXk5QEt/OUAgbTlAbYQ5QKGhOUCisTlAKGs5QKFs
OUDVUDlA/2s5QFNsOUAmQzlALjg5QA9JOUDidTlA+WE5QABpOUALmDlAhGg5QJF2OUC0czlA
WHU5QIzBOUBkhTlApPg5QBChOUBKkTlA5Xo5QPB/OUCwnDlA6kU5QIp8OUAZkzlAqFE5QNop
OUB6cTlAN5w5QLRyOUAhxzlAG6M5QBHXOUAcUzlA/1c5QM2GOUA2WzlAFmQ5QPl9OUB0WDlA
DlQ5QMhnOUAjWDlACKw5QLZQOUDEFjlA1WQ5QMFHOUCSlTlAfpA5QO5ROUB+MTlAFGg5QBKW
OUAtbjlA0GQ5QN9KOUB/JDlAv2E5QABXOUDKpzlAeXw5QLCrOUCTZTlAjGk5QBbUOUAmjDlA
xYk5QEJ3OUCdgjlAnYg5QJhtOUDdXTlAWUs5QHclOUBzWTlAFDY5QAnlOUAnfzlAUIw5QKFx
OUA2nDlACmw5QGl1OUDYXDlAKbg5QHuaOUCVhzlAI5w5QLdiOUBnnjlAz3w5QMOjOUAgMTlA
LZg5QJJYOUDHkTlA8YA5QLheOUC6SjlAgmE5QOSTOUCPczlADec5QNy1OUB0hTlAkWI5QBWc
OUCoSTlAhlk5QNKFOUB8VDlAYJo5QHd3OUBH6zlAva45QFBIOUDHcjlAPzY5QOlLOUDZmzlA
AME5QP5sOUCbsDlA2ag5QCGFOUAOoDlAbL05QOuGOUATlzlA93w5QGRsOUBs4DlA7HU5QF2T
OUA+czlAcPw5QPZnOUCZiTlAc2Q5QE5XOUAznDlAhX85QMF2OUB1mTlA/GA5QB6nOUC+kTlA
PGg5QJesOUDshTlADKc5QMxxOUDVdDlAyXg5QH+XOUB6QTlA5ZY5QFp1OUD81DlAkUI5QDSz
OUBWgTlAyJ45QOZ/OUBknjlA8pw5QPSqOUAtgzlAQ3I5QG3FOUCn8jlA3n05QMVnOUDBUzlA
fq05QJfQOUD8wDlAvag5QP21OUBnmTlAM7M5QPzgOUDerjlAKa45QOK4OUBaXjlATp85QPZc
OUDqrDlAFFw5QDZYOUD/ODlAf285QP2QOUAmlTlAqn45QMtgOUBfbTlAmJo5QD/cOUCWiTlA
eHw5QE2eOUBG1DlAp1A5QDtVOUBRjDlAX8A5QFN/OUCoojlAl7g5QNSmOUBDsTlAQMU5QFHT
OUBljTlACHk5QIPSOUASvTlAlFI5QJuXOUAvgDlAL3A5QKKBOUB7lTlAHJk5QARROUCdyjlA
8m05QNS/OUAboDlAspY5QP20OUCdeTlAxqo5QHbKOUBzZTlArnI5QDyzOUADhDlA0GI5QDG3
OUCtcDlAKFQ5QEPvOUBmwDlAt3E5QNWwOUDGXjlAGFc5QD7FOUDRezlAj505QIW/OUCprzlA
n6U5QLuWOUApqTlAkZg5QP2qOUBYnzlAb705QIGpOUDD2jlATXk5QI3OOUD31DlAsNU5QD93
OUCvpTlAV5o5QHOyOUD5xzlAwIc5QCnUOUBzgjlAxXg5QI5pOUCMjzlAC9A5QPyqOUCxRTlA
Ns45QDuzOUDrjDlA4v45QBxkOUARfzlAA7I5QK7KOUC63jlAn685QP17OUDpljlA+bw5QHmE
OUBjzTlAzdo5QGNrOUAR2jlAoMk5QMHAOUAH4DlA2bM5QNXDOUBoljlAyqg5QOyROUA9ejlA
Jok5QAGkOUCbojlAHvI5QK26OUDLxDlAUZ45QPEvOkAtBTpAE605QDvXOUDo2TlAHLw5QIzQ
OUB7tzlAROE5QG7SOUCPyDlAt6A5QBC3OUAw3zlAwag5QP/qOUCBXjlAF8c5QE+OOUA8gzlA
Vso5QFPJOUC91jlAHcE5QI97OUCSlTlAFa85QJWqOUDCFjpAlus5QEAfOkBbtDlA/Mo5QImG
OUA2vzlAhqc5QDS2OUBQrjlAoNA5QFrjOUDPJzpAQYg5QDUEOkBjvTlA8w06QNOsOUBWxDlA
wYk5QAi9OUD7pDlAmes5QHLyOUCQzTlA1gM6QO+lOUAStTlANQs6QDHDOUDjuTlABKQ5QJET
OkCpJjpA1cM5QBeoOUBavzlApfQ5QNrnOUBRrzlAD+o5QIbrOUD3+DlAZ8Y5QC8QOkBPCjpA
y5U5QLPKOUCfhjlAkAA6QCfrOUBV+DlARpQ5QHqnOUBwFzpAlbY5QKjfOUDWsjlA79w5QIbZ
OUAd5zlAOcQ5QI7SOUAD9jlAidw5QASOOUBarTlAy+E5QFfjOUD05jlANOA5QPLrOUCB2jlA
57o5QOTGOUC57zlAZc45QGv3OUCZ/TlAghE6QA6+OUBP/zlA0+05QPnhOUCp8zlAUsw5QBHA
OUAYyDlAiaw5QPHQOUB6DDpAO+Y5QLbHOUD47jlAr7k5QFOzOUB10TlAg6Q5QPCrOUBT0DlA
TvI5QIXVOUAt2DlAyQc6QFTKOUDU1TlAyAg6QIDEOUCuxTlAZPg5QBDDOUCBwDlA/hw6QCPf
OUDwwDlANfs5QHm6OUDgETpAyOU5QGgKOkCptjlAyNw5QMHwOUB4yTlAWKU5QCjdOUCfOjpA
jNA5QKwvOkD46TlAddI5QEbFOUCC3DlAJiI6QHIJOkCivDlAK+Q5QMXcOUCDCzpAebw5QHvu
OUCg0jlAj+A5QKUAOkCB5jlAmfE5QPHjOUDBGzpAROs5QDHrOUDrBzpAfbs5QC39OUCjJjpA
ShY6QFMMOkC97DlA8pY5QJ3zOUCR0jlA1EA6QBQXOkD2CzpAJ+Y5QC7OOUBZ3zlAPBQ6QBsd
OkAi/DlAIvQ5QJgJOkAjtDlAlhY6QHwGOkAL+zlAFPU5QO3gOUBILzpA6+o5QKg2OkCy3zlA
+S06QHm+OUAC6jlAprY5QBYLOkD/OjpAxl86QINCOkDc8TlA7+05QMrpOUBavzlAiOo5QDUU
OkAR6jlAxSs6QBYgOkDl5zlAxVI6QCYMOkDPJTpAJ0c6QLQROkBaJzpARQ86QCxROkCQ3DlA
avQ5QALIOUCk+TlAGEw6QCUOOkCePzpAefY5QCYxOkA00jlAJPg5QGPtOUBeazpA1gM6QJQu
OkBREzpAYkw6QI8+OkA6SjpAwK05QOQaOkBGdDpA/Rc6QB35OUC70DlARvM5QKUEOkDW/jlA
R/o5QBD9OUClLzpAxyk6QMJjOkAWGDpANB06QG3ROUC7LzpATi86QHNSOkCc5TlA/gQ6QHYJ
OkB0PzpAmhs6QG8sOkAK7TlAUUM6QAf+OUAvDjpA+Sg6QFtiOkD68jlAj/k5QKsmOkCAGTpA
/QI6QLzoOUDUBTpAjRw6QBAwOkBpSzpAFUI6QAUYOkCfCjpAfUE6QBZUOkAwVDpAiTQ6QAwl
OkCXQDpAlhA6QPUbOkCP/DlAUSo6QNI7OkA+MjpAwWQ6QKItOkCJRjpAcVg6QIiVOkDmLzpA
lyI6QK06OkAtGTpA7AA6QPwmOkBaAjpAjE06QEcyOkDvBjpAZWE6QFINOkBHDTpA9m86QIll
OkCeUzpAvdY5QId7OkAMazpAeXg6QN0KOkDuHzpAVDA6QOdDOkAhazpALDk6QPpQOkCpKTpA
D+45QLtTOkD7JDpACCE6QG4bOkDMWzpAYVM6QF5eOkA2QDpAcz86QFpjOkBnKjpAu0I6QF9N
OkCjYzpA2yE6QNtAOkB/KzpAJpw6QIJGOkDGlTpAq0M6QCwCOkDZVTpAiis6QFG6OkB+UDpA
tWo6QHFdOkDUVDpAaiw6QACTOkCbmzpAYCE6QAdBOkBelDpA7y06QKQ8OkAqJjpAQ1k6QPgf
OkBCjDpAiXA6QKBZOkBOSTpA8FA6QCRgOkBYdjpAZRQ6QPl6OkAdFDpAO0k6QBGJOkCKQDpA
nIA6QHa7OkCZMjpAm0E6QA86OkDuZjpAZVQ6QMdoOkAIPzpAhRY6QJ9POkA/bDpALzM6QKha
OkCKRzpANpk6QPaMOkCMPTpAIaE6QHR1OkBAfTpAjnM6QPJzOkBOZzpAh2A6QG2cOkCJRTpA
koI6QMGUOkBuSjpAJFQ6QLcNOkBdNDpAC3c6QEePOkAzSzpAt0k6QGo+OkCDWTpAXps6QFw1
OkDjrDpAnHk6QBiROkBFlzpAc606QHAfOkBEdDpAUgc6QJ5eOkBEfzpAak46QCdqOkAHUTpA
l3Q6QBJoOkANWTpAm206QOl4OkD5WjpAcEw6QLByOkDhWDpA</AssayYData></Step><Step><CommonData><SampleLocation>11</SampleLocation><SampleID></SampleID><SampleGroup></SampleGroup><SampleInfo></SampleInfo><SampleRow>G</SampleRow><SamplePlate>1</SamplePlate><WellType>REGENERATION</WellType><Concentration>-1</Concentration><ConcentrationUnits>µg/ml</ConcentrationUnits><MolarConcentration>-1</MolarConcentration><MolarConcUnits>nM</MolarConcUnits><MolecularWeight>-1</MolecularWeight><Temperature>25</Temperature><StartTime>5152344</StartTime><AssayTime>5</AssayTime></CommonData><FlowRate>1000</FlowRate><StepType>KREGENERATION</StepType><StepName>Regeneration</StepName><StepStatus>OK</StepStatus><ActualTime>4.9998</ActualTime><CycleTime>0.2</CycleTime><AssayXData Points="25">t2+FRVFxhUXqcoVFhHSFRR12hUW3d4VFUXmFRep6hUWEfIVFHX6FRbd/hUVPgYVF6oKFRYSE
hUUdhoVFt4eFRVGJhUXoioVFhIyFRR2OhUW3j4VFUZGFReqShUWElIVFHZaFRQ==</AssayXData><AssayYData Points="25">rZuLvy4lsL8TosK/vhzOv9OE1r+iZt2/j8Xjv/EX6L8UTO2/9d/wv/8t9b8RTPe/3yj7v1cn
/b88o/+/UnMBwOwBAsBRHAPAeOQDwOyDBMC9iwXA6XgGwF5xB8CflwfAriQIwA==</AssayYData></Step><Step><CommonData><SampleLocation>12</SampleLocation><SampleID></SampleID><SampleGroup></SampleGroup><SampleInfo></SampleInfo><SampleRow>G</SampleRow><SamplePlate>1</SamplePlate><WellType>NEUTRALIZATION</WellType><Concentration>-1</Concentration><ConcentrationUnits>µg/ml</ConcentrationUnits><MolarConcentration>-1</MolarConcentration><MolarConcUnits>nM</MolarConcUnits><MolecularWeight>-1</MolecularWeight><Temperature>25</Temperature><StartTime>5168306</StartTime><AssayTime>5</AssayTime></CommonData><FlowRate>1000</FlowRate><StepType>KREGENERATION</StepType><StepName>Regeneration</StepName><StepStatus>OK</StepStatus><ActualTime>5.00078</ActualTime><CycleTime>0.2</CycleTime><AssayXData Points="25">uZeFRXyZhUXqmoVFhJyFRR2ehUW3n4VFUaGFReqihUW/pIVFHaaFRbWnhUVPqYVF6qqFRYSs
hUUbroVFt6+FRU+xhUXqsoVFhLSFRRu2hUW3t4VFT7mFRfK6hUWEvIVFIb6FRQ==</AssayXData><AssayYData Points="25">Yf7RP2nE1T+ICNk/oW3cP5sN3z/qD+E/g0DjP96k5D+St+Y/0xfnPykE6D8eruk/bIHqP7N6
6z+E5us/flPtPx9/7T9ZG+4/8kbuP7Rr7z9KqO8/OnLwPzmy8D87pfE/V+PxPw==</AssayYData></Step><Step><CommonData><SampleLocation>11</SampleLocation><SampleID></SampleID><SampleGroup></SampleGroup><SampleInfo></SampleInfo><SampleRow>G</SampleRow><SamplePlate>1</SamplePlate><WellType>REGENERATION</WellType><Concentration>-1</Concentration><ConcentrationUnits>µg/ml</ConcentrationUnits><MolarConcentration>-1</MolarConcentration><MolarConcUnits>nM</MolarConcUnits><MolecularWeight>-1</MolecularWeight><Temperature>25</Temperature><StartTime>5184414</StartTime><AssayTime>5</AssayTime></CommonData><FlowRate>1000</FlowRate><StepType>KREGENERATION</StepType><StepName>Regeneration</StepName><StepStatus>OK</StepStatus><ActualTime>4.9998</ActualTime><CycleTime>0.2</CycleTime><AssayXData Points="25">u7+FRVXBhUXuwoVFiMSFRSHGhUW7x4VFVcmFRe7KhUWIzIVFIc6FRbvPhUVV0YVF7tKFRYjU
hUUh1oVFu9eFRVXZhUXu2oVFiNyFRSHehUW734VFVeGFRe7ihUWI5IVFIeaFRQ==</AssayXData><AssayYData Points="25">lqnMv4dM578S0fG/54P4v/5k/L+QQgDA49MBwAFJA8BrjgTA3jkFwIiPBsBshQfAXZQIwGgZ
CcDxnQnA1pcKwOXWCsBoYAvAmxMMwNFiDMD70wzA4y4NwFnzDcAaSQ7AaEkOwA==</AssayYData></Step><Step><CommonData><SampleLocation>12</SampleLocation><SampleID></SampleID><SampleGroup></SampleGroup><SampleInfo></SampleInfo><SampleRow>G</SampleRow><SamplePlate>1</SamplePlate><WellType>NEUTRALIZATION</WellType><Concentration>-1</Concentration><ConcentrationUnits>µg/ml</ConcentrationUnits><MolarConcentration>-1</MolarConcentration><MolarConcUnits>nM</MolarConcUnits><MolecularWeight>-1</MolecularWeight><Temperature>25</Temperature><StartTime>5200587</StartTime><AssayTime>5</AssayTime></CommonData><FlowRate>1000</FlowRate><StepType>KREGENERATION</StepType><StepName>Regeneration</StepName><StepStatus>OK</StepStatus><ActualTime>4.99883</ActualTime><CycleTime>0.2</CycleTime><AssayXData Points="25">u+eFRVXphUXu6oVFiOyFRSHuhUW774VFZ/GFRe7yhUWI9IVFIfaFRbv3hUVV+YVF7vqFRYj8
hUUs/oVFu/+FRVUBhkXuAoZFmgSGRSEGhkW7B4ZFVQmGRe4KhkWIDIZFHw6GRQ==</AssayXData><AssayYData Points="25">H5bRP/zN1T8L+Nc/ClvbPzN53j8FwuA/MnjiP/nK5D/G2+Y/AJLnPwST6D8cy+k/QCvqPxQ0
6z9OQ+w/L/nsPxak7T9AeO4/GwruP8BN7z95TfA/AcvvP1rU8D96SfE/CVPxPw==</AssayYData></Step><Step><CommonData><SampleLocation>11</SampleLocation><SampleID></SampleID><SampleGroup></SampleGroup><SampleInfo></SampleInfo><SampleRow>G</SampleRow><SamplePlate>1</SamplePlate><WellType>REGENERATION</WellType><Concentration>-1</Concentration><ConcentrationUnits>µg/ml</ConcentrationUnits><MolarConcentration>-1</MolarConcentration><MolarConcUnits>nM</MolarConcUnits><MolecularWeight>-1</MolecularWeight><Temperature>25</Temperature><StartTime>5216685</StartTime><AssayTime>5</AssayTime></CommonData><FlowRate>1000</FlowRate><StepType>KREGENERATION</StepType><StepName>Regeneration</StepName><StepStatus>OK</StepStatus><ActualTime>4.99883</ActualTime><CycleTime>0.2</CycleTime><AssayXData Points="25">uQ+GRVERhkXqEoZFhBSGRR0WhkW3F4ZFURmGReoahkWEHIZFHR6GRbcfhkVRIYZF6iKGRbUk
hkUdJoZFtyeGRVEphkXqKoZFhiyGRR0uhkW3L4ZFUTGGReoyhkWGNIZFHTaGRQ==</AssayXData><AssayYData Points="25">Gn7Nv4mt6b9JqvS/NKn6v3Fa/7/rUgHAqDADwGcRBMDpSgXA+gEGwPRaB8CBOgjAr+wIwGJY
CcAHBQrAHjwKwALNCsDEbwvAkOgLwMF2DMAGzwzAE08NwCy5DcCqlA3Arv0NwA==</AssayYData></Step><Step><CommonData><SampleLocation>12</SampleLocation><SampleID></SampleID><SampleGroup></SampleGroup><SampleInfo></SampleInfo><SampleRow>G</SampleRow><SamplePlate>1</SamplePlate><WellType>NEUTRALIZATION</WellType><Concentration>-1</Concentration><ConcentrationUnits>µg/ml</ConcentrationUnits><MolarConcentration>-1</MolarConcentration><MolarConcUnits>nM</MolarConcUnits><MolecularWeight>-1</MolecularWeight><Temperature>25</Temperature><StartTime>5232772</StartTime><AssayTime>5</AssayTime></CommonData><FlowRate>1000</FlowRate><StepType>KREGENERATION</StepType><StepName>Regeneration</StepName><StepStatus>OK</StepStatus><ActualTime>4.99883</ActualTime><CycleTime>0.2</CycleTime><AssayXData Points="25">tzeGRU85hkXoOoZFgjyGRRs+hkW1P4ZFUUGGRehChkWCRIZFG0aGRbVHhkVPSYZF6EqGRYJM
hkUbToZFtU+GRVFRhkXoUoZFglSGRR1WhkW1V4ZFUVmGRehahkWCXIZFG16GRQ==</AssayXData><AssayYData Points="25">FZ7WP1nx2T96z90/s1fhP0GE4z8HO+Y/Yi/oP5tR6T/FC+s/X+rrP17K7D+fiO4/nSXvPwDM
8D/Q5PA/xgbyP7gC8z9OHvM/1if0P4fl8z8/JvU/pJf1P06E9T/+jfY/lRz2Pw==</AssayYData></Step></KineticsData></ExperimentResults>
