# Supplementary material for: Functional development of a V3/glycan-specific broadly neutralizing antibody isolated from a case of HIV superinfection
Source: eLife. 2021 Jul 15;10:e68110. doi: 10.7554/eLife.68110 (PMC8376252; doi:10.7554/eLife.68110)
Supplement: Figure 4—source data 2. [file elife-68110-fig4-data2.zip › QA013.2 Dbl Ref_01.28.21/QA013.2_Lineage Replicates_BG505 SOSIP trimer/210128_015.frd]

<?xml version="1.0" encoding="UTF-8" standalone="yes"?>
<ExperimentResults><ExperimentInfo Name="QA013.2_Lineage Replicates_BG505 SOSIP trimer"><ExpDescription></ExpDescription><RTDVersion>2.0</RTDVersion><RunID>4DC7E9FF-8D3C-4B98-A6A1-F295B1DD8D1E</RunID><ExperimentType>KINETICS</ExperimentType><ExperimentSubType>KBASIC</ExperimentSubType><StartDateTime>2021-01-28T17:58:13</StartDateTime><MachineName>886RGX1</MachineName><UserName>Labuser</UserName><LotNumber></LotNumber><PlateName>210128</PlateName><PlateName2></PlateName2><SensorName>G4</SensorName><SensorPlate>1</SensorPlate><SensorType>AHC (Anti-hIgG Fc Capture)</SensorType><SensorRole>LIGAND</SensorRole><SensorInfo></SensorInfo><WritingSW>DataAcquisition.exe 11.1.2.24</WritingSW><InstrumentType>OctetRED96</InstrumentType><InstrumentSerial>FB-50183</InstrumentSerial><InstrumentFW></InstrumentFW><IntegrationTime>3.4</IntegrationTime><DSPType>CPF</DSPType><DSPStitching>1</DSPStitching><HasManifest>1</HasManifest><InfoHash>980545781</InfoHash></ExperimentInfo><AssayParamsInfo/><KineticsData><Step><CommonData><SampleLocation>1</SampleLocation><SampleID></SampleID><SampleGroup></SampleGroup><SampleInfo></SampleInfo><SampleRow>G</SampleRow><SamplePlate>1</SamplePlate><WellType>BUFFER</WellType><Concentration>-1</Concentration><ConcentrationUnits>µg/ml</ConcentrationUnits><MolarConcentration>-1</MolarConcentration><MolarConcUnits>nM</MolarConcUnits><MolecularWeight>-1</MolecularWeight><Temperature>25</Temperature><StartTime>5232772</StartTime><AssayTime>30</AssayTime></CommonData><FlowRate>1000</FlowRate><StepType>BASELINE</StepType><StepName>Baseline</StepName><StepStatus>OK</StepStatus><ActualTime>30</ActualTime><CycleTime>0.2</CycleTime><AssayXData Points="150">AAAAAM3MTD7NzMw+d74fP83MTD8AAIA/mpmZPzMzsz/NzMw/ZmbmPwAAAEDNzAxAmpkZQGZm
JkAzMzNAAABAQM3MTECamVlAZmZmQDMzc0AAAIBAZmaGQM3MjEAzM5NAmpmZQAAAoEBmZqZA
zcysQDMzs0CamblAAADAQGZmxkDNzMxAMzPTQPLS2UAAAOBAZmbmQM3M7EAzM/NAmpn5QM/3
/0AbLwNBZmYGQYGVCUHNzAxBAAAQQTMzE0FmZhZBmpkZQc3MHEFYOSBBMzMjQWZmJkGamSlB
zcwsQQAAMEEzMzNBZmY2QZqZOUHNzDxBAABAQTMzQ0FmZkZBmplJQS/dTEEAAFBBMzNTQWZm
VkGamVlBtMhcQef7X0EbL2NBZmZmQZqZaUG0yGxBAABwQRsvc0F/anZBgZV5Qc3MfEEAAIBB
16OBQTMzg0HNzIRBZmaGQQAAiEGamYlBMzOLQc3MjEFmZo5B9P2PQY2XkUEzM5NBzcyUQWZm
lkH0/ZdBmpmZQTMzm0HNzJxBWmSeQQAAoEGamaFBMzOjQc3MpEFmZqZBAACoQZqZqUEzM6tB
wcqsQWZmrkEZBLBBmpmxQTMzs0HNzLRBWmS2QfT9t0GamblBMzO7Qc3MvEFmZr5BAADAQZqZ
wUEzM8NBzczEQWZmxkH0/cdBmpnJQTMzy0HNzMxBZmbOQfT9z0GamdFBMzPTQc3M1EFmZtZB
AADYQZqZ2UEzM9tBzczcQWZm3kH0/d9BmpnhQTMz40HNzORBZmbmQQAA6EGamelBJzHrQc3M
7EFmZu5B</AssayXData><AssayYData Points="150">AAAAACTd/DsXPQg8VK8OPNDPFTwRRBU8Am/RO5l1QTxdFmE88dEMPBw9GzzTaEM8kIgjPJ7X
azzOqBA8sNyKPMK8MjzRplE8eR8VPNdnLjybk0s8Tsx8PCedszveER08/TGCPM8OczyU42k8
yWQ3PFJASDyml2s8zIZpPLizOzy1fGE87G1XPLlUMTytozQ8dkJnPIsmazwhDGA8hD4EPICd
TjxzbFQ8ZGZkPOaLcjyz1EE84J9tPGusjDziEU08PatSPFsBhTyjWUk8oS5JPJnLbDxanJY8
hYtqPJxINzwnE208umtYPJJjfDy8BIQ8BWuAPIcWWjxBhHE8e2CQPLg2ojwSzE08v0ppPN2G
UTy8j4I8uxthPI30WzylQHc8RkJlPL1DXjwhjFM8JmhhPLGtajzVZGQ8C651PL9glzyZP4I8
RceDPA2LiDwwWZc8zr57PNSzVTwoW4M8y4KEPNc6aDwE5K48Y1V2PEsFbDwSQHQ8oSKuPDIl
mDwJRYc8tXhsPMTldzwdhIU8zmiAPGVMnDw4dHU8t8CqPBaohjz24l08HJtxPL7RgjxA1ok8
qVqgPGyFcjwmJIo8/SSgPC41hzxHqH0816GcPDgCgDzPzaQ8xZ6IPCl0oTwSjFc8AhycPPP0
lDw+vlY8QcyMPGp7ljyiP5c8djSxPODFsDwUBFw8Uk+IPIFahTyuSnw8xraOPF9PeDwzyJI8
zJydPNhIiTzdS5M8VK6oPM1mkzxePZg8JoyOPOo+iTxpVZw8hLK3PGLAijx6/o48762jPBjs
pDz/L7Y8</AssayYData></Step><Step><CommonData><SampleLocation>11</SampleLocation><SampleID></SampleID><SampleGroup></SampleGroup><SampleInfo></SampleInfo><SampleRow>G</SampleRow><SamplePlate>1</SamplePlate><WellType>REGENERATION</WellType><Concentration>-1</Concentration><ConcentrationUnits>µg/ml</ConcentrationUnits><MolarConcentration>-1</MolarConcentration><MolarConcUnits>nM</MolarConcUnits><MolecularWeight>-1</MolecularWeight><Temperature>25</Temperature><StartTime>5328571</StartTime><AssayTime>5</AssayTime></CommonData><FlowRate>1000</FlowRate><StepType>KREGENERATION</StepType><StepName>Regeneration</StepName><StepStatus>OK</StepStatus><ActualTime>4.999</ActualTime><CycleTime>0.2</CycleTime><AssayXData Points="25">AADwQZqZ8UEzM/NBzcz0QVpk9kH0/fdBjZf5QScx+0HAyvxBZmb+QQAAAELNzABCk5gBQmZm
AkIzMwNC+v4DQs3MBEKamQVCZmYGQi0yB0IAAAhCx8sIQpSYCUJmZgpCLTILQg==</AssayXData><AssayYData Points="25">tlJKwIm9XMAXsWbArpFtwGn+csD/oHfAtB57wGQ+fsCFkIDAQwmCwFH4gsB2FoTAkxeFwNC8
hcCNoIbA022HwMz+h8CrsYjAtlKJwLriicClborAmdWKwNtii8Coq4vAuPGLwA==</AssayYData></Step><Step><CommonData><SampleLocation>12</SampleLocation><SampleID></SampleID><SampleGroup></SampleGroup><SampleInfo></SampleInfo><SampleRow>G</SampleRow><SamplePlate>1</SamplePlate><WellType>NEUTRALIZATION</WellType><Concentration>-1</Concentration><ConcentrationUnits>µg/ml</ConcentrationUnits><MolarConcentration>-1</MolarConcentration><MolarConcUnits>nM</MolarConcUnits><MolecularWeight>-1</MolecularWeight><Temperature>25</Temperature><StartTime>5344648</StartTime><AssayTime>5</AssayTime></CommonData><FlowRate>1000</FlowRate><StepType>KREGENERATION</StepType><StepName>Regeneration</StepName><StepStatus>OK</StepStatus><ActualTime>4.998</ActualTime><CycleTime>0.2</CycleTime><AssayXData Points="25">AAAMQsHKDEKNlw1CYGUOQjMzD0IAABBCwcoQQo2XEUJaZBJCJzETQvT9E0LByhRCjZcVQmdm
FkItMhdC9P0XQsfLGEKNlxlCYGUaQicxG0J1ExxCwcocQo6XHUJaZB5CJzEfQg==</AssayXData><AssayYData Points="25">8PQRv9VQD7/S/Ae/t9j9vuaU8L5zpOa+qRHcvvAb1b57Ps++JcfIvhCPw74H27y+OSW3vjBa
sr51p66+lPitvkhRqL5epqS+Z+KgvoEaoL7r55u+aIqavgnelr453pS+eY+Tvg==</AssayYData></Step><Step><CommonData><SampleLocation>11</SampleLocation><SampleID></SampleID><SampleGroup></SampleGroup><SampleInfo></SampleInfo><SampleRow>G</SampleRow><SamplePlate>1</SamplePlate><WellType>REGENERATION</WellType><Concentration>-1</Concentration><ConcentrationUnits>µg/ml</ConcentrationUnits><MolarConcentration>-1</MolarConcentration><MolarConcUnits>nM</MolarConcUnits><MolecularWeight>-1</MolecularWeight><Temperature>25</Temperature><StartTime>5360718</StartTime><AssayTime>5</AssayTime></CommonData><FlowRate>1000</FlowRate><StepType>KREGENERATION</StepType><StepName>Regeneration</StepName><StepStatus>OK</StepStatus><ActualTime>5</ActualTime><CycleTime>0.2</CycleTime><AssayXData Points="25">9P0fQsHKIEKOlyFCWmQiQicxI0L0/SNCwcokQo6XJUJaZCZCJzEnQvT9J0K7yShCjpcpQlRj
KkInMStC9P0rQsHKLEKOly1CWmQuQi0yL0Lu/C9CwcowQoiWMUJaZDJCJzEzQg==</AssayXData><AssayYData Points="25">B+1qwOUee8Cg2IDA9NmCwAFzhMCUjoXAxJiGwIhjh8C2HIjAabiIwEuAicAS1onAnYKKwL7h
isD7aYvALNiLwPQkjMCkZYzAO+KMwHgYjcDaV43AlZ6NwEzOjcALEI7AKSOOwA==</AssayYData></Step><Step><CommonData><SampleLocation>12</SampleLocation><SampleID></SampleID><SampleGroup></SampleGroup><SampleInfo></SampleInfo><SampleRow>G</SampleRow><SamplePlate>1</SamplePlate><WellType>NEUTRALIZATION</WellType><Concentration>-1</Concentration><ConcentrationUnits>µg/ml</ConcentrationUnits><MolarConcentration>-1</MolarConcentration><MolarConcUnits>nM</MolarConcUnits><MolecularWeight>-1</MolecularWeight><Temperature>25</Temperature><StartTime>5376792</StartTime><AssayTime>5</AssayTime></CommonData><FlowRate>1000</FlowRate><StepType>KREGENERATION</StepType><StepName>Regeneration</StepName><StepStatus>OK</StepStatus><ActualTime>5</ActualTime><CycleTime>0.2</CycleTime><AssayXData Points="25">9P0zQsHKNEKOlzVCWmQ2QicxN0L0/TdCu8k4QoeWOUJaZDpCJzE7QvT9O0K7yTxCh5Y9QoVr
PkInMT9C7vw/QsHKQEKOl0FCWmRCQiEwQ0L0/UNC+NNEQoiWRUJUY0ZCJzFHQg==</AssayXData><AssayYData Points="25">4jwKvzsJCb8ifgG/wQ7zvsrh575X29m+jW3TvuxfzL5bM8W+xkm/vnRVuL60RbW++Zivvr/r
qb5whKe+LTGkvh5ooL74J5y+vtOZvrRGl75AJZO+sqSSvjxnkb7xwY2++auNvg==</AssayYData></Step><Step><CommonData><SampleLocation>11</SampleLocation><SampleID></SampleID><SampleGroup></SampleGroup><SampleInfo></SampleInfo><SampleRow>G</SampleRow><SamplePlate>1</SamplePlate><WellType>REGENERATION</WellType><Concentration>-1</Concentration><ConcentrationUnits>µg/ml</ConcentrationUnits><MolarConcentration>-1</MolarConcentration><MolarConcUnits>nM</MolarConcUnits><MolecularWeight>-1</MolecularWeight><Temperature>25</Temperature><StartTime>5393022</StartTime><AssayTime>5</AssayTime></CommonData><FlowRate>1000</FlowRate><StepType>KREGENERATION</StepType><StepName>Regeneration</StepName><StepStatus>OK</StepStatus><ActualTime>5</ActualTime><CycleTime>0.2</CycleTime><AssayXData Points="25">9P1HQsHKSEKHlklCWmRKQiEwS0Lu/EtCu8lMQoeWTUJUY05CITBPQu78T0K7yVBCh5ZRQlRj
UkInMVNC9P1TQrvJVEKHllVCWmRWQicxV0Lu/FdCu8lYQoiWWUJaZFpCJzFbQg==</AssayXData><AssayYData Points="25">7DNtwDI0fMCkVIHA6kyDwPZ7hMAlwIXAhJOGwGdJh8DBCYjAhJiIwO0hicD/p4nAJCKKwPmO
isDE2IrAexuLwJCgi8Du3IvA4QuMwE2EjMDgj4zAYdCMwNsdjcCFW43AEVqNwA==</AssayYData></Step><Step><CommonData><SampleLocation>12</SampleLocation><SampleID></SampleID><SampleGroup></SampleGroup><SampleInfo></SampleInfo><SampleRow>G</SampleRow><SamplePlate>1</SamplePlate><WellType>NEUTRALIZATION</WellType><Concentration>-1</Concentration><ConcentrationUnits>µg/ml</ConcentrationUnits><MolarConcentration>-1</MolarConcentration><MolarConcUnits>nM</MolarConcUnits><MolecularWeight>-1</MolecularWeight><Temperature>25</Temperature><StartTime>5409098</StartTime><AssayTime>5</AssayTime></CommonData><FlowRate>1000</FlowRate><StepType>KREGENERATION</StepType><StepName>Regeneration</StepName><StepStatus>OK</StepStatus><ActualTime>4.999</ActualTime><CycleTime>0.2</CycleTime><AssayXData Points="25">9P1bQrvJXEKHll1CVGNeQiEwX0L0/V9Cu8lgQoeWYUJUY2JCJzFjQu78Y0K7yWRCh5ZlQlpk
ZkInMWdC9P1nQsHKaEKHlmlCVGNqQicxa0Lu/GtCu8lsQoiWbUJaZG5CITBvQg==</AssayXData><AssayYData Points="25">14v6vvgV+L7FXOm+jtLbvlK4zb6xtcS+o+K9vkXktb5Dhay++JGmvk+xoL4PtJu+Bu6Wvg/F
lb4VvZG+khyNvtahiL5EyYa+jheCvt14f744O3u+uSd4vuSidL6Vbm6+Kgduvg==</AssayYData></Step><Step><CommonData><SampleLocation>1</SampleLocation><SampleID></SampleID><SampleGroup></SampleGroup><SampleInfo></SampleInfo><SampleRow>G</SampleRow><SamplePlate>1</SamplePlate><WellType>BUFFER</WellType><Concentration>-1</Concentration><ConcentrationUnits>µg/ml</ConcentrationUnits><MolarConcentration>-1</MolarConcentration><MolarConcUnits>nM</MolarConcUnits><MolecularWeight>-1</MolecularWeight><Temperature>25</Temperature><StartTime>5423799</StartTime><AssayTime>30</AssayTime></CommonData><FlowRate>1000</FlowRate><StepType>BASELINE</StepType><StepName>Baseline</StepName><StepStatus>OK</StepStatus><ActualTime>30</ActualTime><CycleTime>0.2</CycleTime><AssayXData Points="150">7vxvQrvJcEKIlnFCVGNyQiEwc0Lu/HNCu8l0QoiWdUJtZ3ZCITB3Qu78d0K7yXhCiJZ5Qltk
ekIhMHtC7vx7QrvJfEKIln1CVGN+QiEwf0Lu/H9C3WSAQkTLgEKqMYFCEZiBQnf+gULdZIJC
wcqCQqoxg0IRmINCff+DQt1khEJEy4RCqjGFQhGYhUJ3/oVCWmSGQkTLhkKqMYdCjpeHQnf+
h0LdZIhCRMuIQqoxiUKOl4lCd/6JQt1kikLNzIpCqjGLQhGYi0J3/otC3WSMQkTLjEKqMY1C
EZiNQvT9jULdZI5CRMuOQqoxj0IRmI9Cd/6PQt1kkELBypBCqjGRQhGYkUL0/ZFCWmSSQkTL
kkInMZNClJiTQnf+k0LdZJRCwcqUQicxlUIRmJVC9P2VQt1klkJEy5ZCqjGXQhGYl0J3/pdC
3mSYQkTLmEInMZlCEJiZQnf+mULeZJpCRMuaQqoxm0IQmJtCd/6bQt5knEJEy5xCJzGdQhCY
nUJ3/p1C3mSeQkTLnkKqMZ9CEJifQnf+n0LeZKBCRMugQqoxoUIQmKFCd/6hQt5kokJEy6JC
JzGjQo6Xo0J3/qNC3mSkQkTLpEKqMaVCEJilQnf+pULeZKZCRMumQicxp0KOl6dC9P2nQt5k
qEJEy6hCqjGpQhCYqUJ3/qlCf2qqQkTLqkInMatCEJirQvT9q0JaZKxCwcqsQqoxrUIQmK1C
d/6tQt5krkJEy65CqjGvQsuhr0L0/a9CWmSwQkTLsEKqMbFCjpexQnf+sULeZLJCx8uyQkY2
s0IQmLNC</AssayXData><AssayYData Points="150">Mg44vhpJO74PeTq+1gk4vqlrNL43WzW+lAMvvkOoMb5Duyq+5XEqvpLAKL5+6Cq+/ywlvjK2
I74psSW+h9khvmM/Hr6AWh++sI8fvtpZHr5nlh6+GpMcvt4eGr5yGxO+pdcWvkmbF77Gjha+
v9gRvrDoEb7+ywy+ot4Svi2vDb5+DhG+SAAJvpKzC744kA2+ROMEvhofCL5+4AK+OaYJvo+K
B773gAW+IJsEvjB//r320vy9kpT5vYaM970Of/y9qnv5vT+r970Ex+y9lUXyvcPh6r0F2fO9
q6zovTrt5718ovC938nsvSi/7L2Pvua9PNHmvcne4L3nb+O9a/TfvZg1370Nm9y9dm/XvTsk
0r3JXNi9REHVvVa41L3SF9W93A/avfXez70U99G9XiDPvZYgy71Jncu9ZtPFvZURw71An8S9
Ij/CvUeJxL3plMm9uBLGvZ7gvL1j5bm9uRO3vTYnvL0JrbG9EBG1vZZXrL06SrW9Fjq1vXQY
s70ksa29vDitvd0dqr32GbG9nYipvdH6sL2xn6q9J+apvaGPnL0KDKK9QL6mvXI6p7015pu9
aEucvSoVob0CsJ697MmZvZ1fmb3N6pa9AE+evewnm72bmZS9Se6Zvb/im73rV4m9CsGLvYnH
k724V5e9nweRvVu1hb30mom9YpmPvbsajb2ZHIu9zu2Mvc+ShL03UYa95uWIvW2Wj72WQIS9
w0yJvVD5eL2Bzom9IFKBvYIXgb3ssIS915t/vUkUer2JTmW9NCpxvd60ab1ICHa9RPppvV64
c71iwWC9</AssayYData></Step><Step><CommonData><SampleLocation>1</SampleLocation><SampleID></SampleID><SampleGroup></SampleGroup><SampleInfo></SampleInfo><SampleRow>G</SampleRow><SamplePlate>1</SamplePlate><WellType>BUFFER</WellType><Concentration>-1</Concentration><ConcentrationUnits>µg/ml</ConcentrationUnits><MolarConcentration>-1</MolarConcentration><MolarConcUnits>nM</MolarConcUnits><MolecularWeight>-1</MolecularWeight><Temperature>25</Temperature><StartTime>5454899</StartTime><AssayTime>80</AssayTime></CommonData><FlowRate>600</FlowRate><StepType>LOADING</StepType><StepName>Loading</StepName><StepStatus>OK</StepStatus><ActualTime>79.999</ActualTime><CycleTime>0.2</CycleTime><AssayXData Points="400">dv6zQllktELAyrRCqTG1Qo2XtULz/bVCWWS2QsDKtkImMbdCEJi3Qnb+t0JZZLhCwMq4QiYx
uUIQmLlC8/25QllkukLAyrpCJjG7QhCYu0Lz/btCWWS8QsDKvEImMb1CjJe9QvP9vUJZZL5C
Q8u+QiYxv0KMl79Cdv6/QllkwEJVzsBCqTHBQoyXwULz/cFCWWTCQsDKwkImMcNCjJfDQvP9
w0JZZMRCYtDEQqkxxUKMl8VCdv7FQllkxkLAysZCqTHHQoyXx0Lz/cdCWWTIQkPLyEImMclC
n5rJQvP9yULcZMpCQ8vKQqkxy0KMl8tC8/3LQllkzEJDy8xCJjHNQhCYzULz/c1CWWTOQsDK
zkIyM89CEJjPQvP9z0JZZNBCwMrQQqkx0UIQmNFC8/3RQtxk0kJDy9JCLDLTQoyX00Lz/dNC
3GTUQkPL1EKpMdVCk5jVQnb+1ULcZNZCQ8vWQqkx10KMl9dC8/3XQtxk2EJDy9hCqTHZQhCY
2UJ2/tlC3GTaQsbL2kKpMdtCEJjbQnb+20LcZNxCQ8vcQqkx3UIQmN1Cdv7dQtxk3kJDy95C
qTHfQhCY30J2/t9C3GTgQkPL4EKpMeFCEJjhQnb+4ULcZOJCQ8viQqkx40IQmONCdv7jQtxk
5EJDy+RCqTHlQhCY5UJ2/uVC3GTmQkPL5kKpMedCEJjnQnb+50LcZOhCQ8voQqkx6UIQmOlC
dv7pQtxk6kJDy+pCqTHrQhCY60J2/utC3GTsQkPL7EKpMe1CEJjtQnb+7ULcZO5CQ8vuQqkx
70IQmO9Cdv7vQtxk8EJDy/BCJjHxQhCY8UJ2/vFC3GTyQkPL8kKpMfNCEJjzQnb+80LcZPRC
Q8v0Qqkx9UIQmPVCdv71QmBl9kJDy/ZCqTH3QhCY90J2/vdC3GT4QsDK+EKpMflCEJj5Qnb+
+ULcZPpCQ8v6QsI1+0IQmPtCdv77Qtxk/ELAyvxCqTH9QhCY/UJ2/v1CWmT+QkPL/kImMf9C
EJj/QvP9/0JuMgBDomUAQ9SYAEMIzABDO/8AQ24yAUNgZQFD1JgBQwjMAUM7/wFDbjICQ6Jl
AkOTmAJDCMwCQzv/AkNuMgNDomUDQ9SYA0NJzANDO/8DQ24yBEOiZQRD1JgEQwjMBEM7/wRD
bjIFQ6JlBUPUmAVDCMwFQzv/BUNuMgZDomUGQ9SYBkMIzAZDO/8GQ24yB0OiZQdD1JgHQwjM
B0M7/wdDbjIIQ6JlCEPUmAhDCMwIQzv/CENuMglDomUJQ9SYCUMIzAlDO/8JQ24yCkOiZQpD
1JgKQwjMCkM7/wpDRTYLQ6JlC0PUmAtDCMwLQzv/C0NuMgxDomUMQ9SYDEMIzAxDO/8MQ24y
DUOiZQ1Dk5gNQwjMDUM7/w1DbjIOQ6JlDkOTmA5DCMwOQzv/DkNuMg9DomUPQ9SYD0NWzg9D
O/8PQ24yEEOiZRBD1JgQQwjMEEM7/xBDLTIRQ6JlEUPUmBFDkc0RQzv/EUNuMhJDomUSQ9SY
EkMIzBJDO/8SQ24yE0OiZRND1JgTQwjME0P6/hNDbjIUQ6JlFEPUmBRDCMwUQzv/FENuMhVD
YGUVQ9SYFUPGyxVDO/8VQy0yFkOiZRZD1JgWQ8bLFkM7/xZDbjIXQ2BlF0PUmBdDCMwXQzv/
F0NuMhhDomUYQ5OYGEMIzBhDO/8YQ24yGUNgZRlD1JgZQ8bLGUP6/hlDbjIaQyRmGkPUmBpD
xssaQzv/GkNuMhtDYGUbQ5OYG0MIzBtDO/8bQ24yHEOiZRxDk5gcQwjMHEP6/hxDLDIdQ4Rr
HUOTmB1DCMwdQzv/HUOwMh5DomUeQ9SYHkMIzB5DO/8eQ24yH0OiZR9D1JgfQ8bLH0P6/h9D
bjIgQ6JlIEPUmCBDCMwgQzv/IENuMiFDomUhQ5OYIUMIzCFDO/8hQ24yIkOiZSJDk5giQwjM
IkPKASNDbjIjQ6JlI0PUmCNDCMwjQzv/I0NuMiRDomUkQ9SYJEMIzCRD+v4kQ24yJUOiZSVD
k5glQwjMJUP6/iVDbjImQ6JlJkOTmCZDxssmQzv/JkMsMidDomUnQ9SYJ0PGyydDO/8nQ24y
KEOiZShD1JgoQwjMKEM7/yhDbjIpQ6JlKUPUmClDxsspQw==</AssayXData><AssayYData Points="400">zY9cvZIbVb1HnV69hDFWvQSbW736m1G9oz9QvdCIS71QT1e9IlZWveKjSL3ZTlW98HZVvRi2
Pb0hrkK9hcdEvcCIP70KbUa9VzVBvZRhOr1q7je9jtEwvX1FOr0brSa9iMwxvSB1Jb2vWjS9
H3oqvX0rPb3teii9OVQuvQ/CI73EqSe9arwwvbfhNL2mwyu9qQI0vTqZJr22IB+9vUgdvVZz
Gb3R4h+9HbALvc16Jb0HSRW9U3cPvZTcEb3vQRO9yxAJvUXEF72Cux69gacGvWrLEb1rcfq8
gGn9vDCSEL35pgK9ATsAvYSZBr09nge9VuIEvT574rwDJ9q8mGDxvEpy47w0PgC9OQoAvQ/I
2LymPOe8SoHevBcu+LwQtta81ILGvEBN+rwfiQK92/fCvOUdxbz/VMa8yQC9vO7iybxFS9+8
i3i+vEXDyLzKjLC8HHSpvNib2Lxemsu8zS+6vNPTzbzHbJ28HHXDvI9MqbxYdcO8Aj+bvLuA
vryAzZK8RPzOvMH3jLzogaO8rjSvvD6tlbyo0aC8WqqTvKDcS7zSj5K8jKqsvFlEfbzGkoi8
CzGHvJkPhLziF2W8n7F4vKqDr7w4a4C8cniFvJiGJ7xhxY68Mg6AvDW9jrx6xT28P/mLvE1D
Urz9VlK8aHwvvD5uebyHZHa8IzMrvEzpTbyOtEm8cSIVvNBJQbxs7zK88/dFvCHpFLwohUW8
o3L0u1tKKrwVd5m7T8sDvLK8zbsetyW8biUSvMxIArxXFAC8hCr6u7TLmrt885a7tuzQus0c
oLukIMS7stpxuoy4vbrn/826HU0JvIIj9bs7mrm7Or6muz4wA7v9GKu47yHZup1w5bobxpu7
dyy6u/P7ArtjnjO667DhukPtQ7uSkD47jCoZOWbyMbq6p2+7jDZdO4A0zTqg2e66Sph4Ongu
XTsUIXs7AdDnOqYIlbosRWc7Q834OTFu4zqhlt+5hrAHOmnlOzvKQVc5j/L3O4pJELpLX6k7
P8EzO6FeHjztTSE8EFZmOyGtpzu2kIM7/X/eOwoE3Tvhw7M7aJbmO+eKnjuJ0QE8vFfsO8+0
uzu3sww8fXBgOyHZvjubrgo8v6ARPKGf9zuTDjY8jBgaPIKAEDwegFs8WNoiPJOlCjxr1R48
RiQbPPJOWTwZx0A855n/OzxNZjxtMRU8JdowPMMbUTyucd87gFU/PIA3CTziQ5M8DrJYPAfO
KzwNEX08IgFkPGT1RDyYy2c81EWZPKuLSDwSVFI8S6F8PPgDXDzZgzs8gtdlPKN9RjztKnw8
wdWjPDNrZTwTiXE8WjCaPGSljzyNm5M8/lyoPKXZoTzr/aE8hlZ1PLNdlDwHuJM8fRKePD3+
bzyqIJg8byapPF/RpjwP87U8AkHIPNu0qTwvkJ481teyPCmGrzzpOI48XXeaPFwY1DyxC8Y8
p5C7PMRxsTykFn88/nDCPChOvzyl3uQ886zGPGtTwzxgP5s8ZC+WPDIwwjxJD7Y8pF65PBrJ
vzxBZc88KH2zPHD3uTy49dg8IffYPH8FzTw3Dt889Tz1PF5y5zwfS788mU/yPCMy1zz8k+E8
Y4HnPCVw8Tyl8tQ8rNTwPNUa7DxgBf48+VbPPGo49zxv1uY8wAgAPYGC+jyeqfo8SXXtPOxB
6TzPiOY8dFwAPUh1/jwEUuY8Z4EHPU/y3Tzi2fQ8hSIEPXDSAD3gTwA9sp0KPYuaAD1sv/U8
vgMQPQVqAT3SCgk99WD6PEIUCT0CCw89FkEAPQWrAz3mzQM9GEsBPV3yHj3qsQY9vOYaPfZq
Bz0BGAg9rtYBPbNEBz0b6xY9f58TPbsZCz2W6QU9mLgOPcluGz0dkxo9Db8WPR/2Gj0hsBo9
t3EkPfs/Bz36mR89D0oIPUYXCT2xrRI9W/gVPUWFFT2QlBk97WwYPbhVGz3CXBE9b6sTPSLr
Fj2nTSk9XjsSPauQMz0shBo9ATgyPejrID3aNRc9IaIhPePfNz0IiSs9U9wuPRi4IT3RfSg9
JdUcPUBRRz12qSM9tWM8PcZiLD0mIDg9KI02PZPQLz3xchc9EYZCPeczPz2MrTk9CrQ8PVQ4
Kj11by49hM00PZdhQz2sGTA9oX4wPdwBKD08fUI9d3Q0PQ==</AssayYData></Step><Step><CommonData><SampleLocation>1</SampleLocation><SampleID></SampleID><SampleGroup></SampleGroup><SampleInfo></SampleInfo><SampleRow>G</SampleRow><SamplePlate>1</SamplePlate><WellType>BUFFER</WellType><Concentration>-1</Concentration><ConcentrationUnits>µg/ml</ConcentrationUnits><MolarConcentration>-1</MolarConcentration><MolarConcUnits>nM</MolarConcUnits><MolecularWeight>-1</MolecularWeight><Temperature>25</Temperature><StartTime>5535897</StartTime><AssayTime>30</AssayTime></CommonData><FlowRate>1000</FlowRate><StepType>BASELINE</StepType><StepName>Baseline</StepName><StepStatus>OK</StepStatus><ActualTime>30</ActualTime><CycleTime>0.2</CycleTime><AssayXData Points="150">+f4pQ+sxKkNfZSpDUZgqQ8bLKkP5/ipDLDIrQx5lK0OTmCtDxssrQ7f+K0MsMixDX2UsQ5OY
LEPGyyxDt/4sQ+sxLUMeZS1Dt54tQ4TLLUP5/i1D6zEuQx5lLkMcmi5DxssuQ/n+LkPrMS9D
HmUvQ5OYL0PGyy9D+f4vQ+sxMENfZTBDk5gwQ4TLMEO3/jBDLDIxQ19lMUOTmDFDxssxQ/n+
MUPrMTJDX2UyQ5OYMkOEyzJDt/4yQ24yM0NfZTNDk5gzQ8bLM0P5/jND6zE0Qx5lNENRmDRD
hMs0Q/n+NEMsMjVDHmU1Q5OYNUPGyzVD+f41Q68yNkMeZTZDUZg2Q8bLNkP5/jZDLDI3Q19l
N0OTmDdDxss3Q/n+N0PrMThDX2U4Q5OYOEPGyzhD+f44Q+sxOUNfZTlDk5g5Q8bLOUP5/jlD
6zE6Qx5lOkOTmDpDxss6Q7j+OkPrMTtDHmU7Q5OYO0OEyztDuP47Q+sxPENfZTxDUZg8Q8bL
PEO4/jxDLDI9Qx5lPUNRmD1Dxss9Q/n+PUMsMj5DX2U+Q5OYPkNJzD5DuP4+QywyP0OhZT9D
k5g/Q4TLP0O4/j9D6zFAQ19lQEOTmEBDxstAQ7j+QEMsMkFDX2VBQ76fQUPGy0FD+f5BQ+sx
QkNfZUJDk5hCQ8bLQkO4/kJDLDJDQ19lQ0NRmENDxstDQ7j+Q0PrMURDX2VEQ1GYREPGy0RD
uP5EQywyRUOhZUVDUZhFQ4TLRUO4/kVDLDJGQ19lRkNRmEZDhMtGQ7j+RkPrMUdDX2VHQ1GY
R0PGy0dD</AssayXData><AssayYData Points="150">BvA4PRGCMz3GZUs9CqFJPcNeSz1bN009GAc6PdzAOD0gR009eaVRPTs4Sj0A+Eg9eu89PWnD
Qz3asVQ9ZE5MPbHYOD2STT89Xr0lPTy9VD1kyUg9NypPPcn3Sj21dj09ATVEPWffUT3b0VE9
7h9MPbTuTz3ZtlM9YVFRPZhmTD32ZVU9pP5ZPY1SST0qAFc9dlRNPfzZZD2DEFE9a4xmPUU1
VT2jjEs9JQ1hPWuWZT0N/ls9WsNPPTvNXD2GSFk9G61WPcpSZj3+GWo9Ga1ePbCLYD0lCFY9
e1ZvPc7YXj0w0VU9/VljPWVFaj05N1k9WM9aPZfRaD076mw95CRkPRLAbz0AWmE92ZNuPc1E
XT2JwG49Iu1mPbPAZj1zhmk93IpuPTYWcD3XSXc9ilF4PWoPZz3uXmI9ja5xPaGcbz3ivIA9
jVV/PUIrdT2waHA9j9ZwPVXObT1Im3A9j5FxPTSObD0LkIE9dhB9PShZbD1w8ls97jaJPTIn
fT2f5Hs9y8t8PYdTdz3llWk9MCt/PXtieT2NCIA9+C+BPTLggD09+YA9kuqCPYhOiD1JfnA9
j+Z2PeHIdj02wnE90Sd6PYongz1Vu4M9PvJxPd4lgj1B24E98EWIPUBsgj3Le4U9FBJ3Pb+9
hD3MG4I9DJmCPZbCbT1Vpos9jwmIPaW7iT3pH4w9ruiCPaYDez3mxYU9awqFPTsCgj22bYs9
4CCFPexUgj1/iow9xUGHPRjFjj3UfIY9Z5SOPWHfjT0I+Yg94lyVPaIyiD1YGZE9I7uHPYLD
kj2J1489</AssayYData></Step><Step><CommonData><SampleLocation>10</SampleLocation><SampleID>BG505 T332N SOSIP</SampleID><SampleGroup></SampleGroup><SampleInfo></SampleInfo><SampleRow>G</SampleRow><SamplePlate>1</SamplePlate><WellType>KSAMPLE</WellType><Concentration>-1</Concentration><ConcentrationUnits>µg/ml</ConcentrationUnits><MolarConcentration>7.81</MolarConcentration><MolarConcUnits>nM</MolarConcUnits><MolecularWeight>-1</MolecularWeight><Temperature>25</Temperature><StartTime>5574803</StartTime><AssayTime>180</AssayTime></CommonData><FlowRate>600</FlowRate><StepType>ASSOC</StepType><StepName>Association</StepName><StepStatus>OK</StepStatus><ActualTime>179.999</ActualTime><CycleTime>0.2</CycleTime><AssayXData Points="900">+f5HQywySENfZUhDUZhIQ4TLSEP5/khD6zFJQ19lSUOTmElDxstJQ/n+SUMsMkpDX2VKQ1GY
SkPGy0pDt/5KQ+sxS0MeZUtDUZhLQ4TLS0O3/ktD6zFMQx5lTENRmExDhMtMQ/n+TEPrMU1D
X2VNQ1GYTUOEy01Dt/5NQ+sxTkMeZU5Dk5hOQ4TLTkP5/k5DLDJPQx5lT0OTmE9DhMtPQ7f+
T0PrMVBDX2VQQ1GYUEOEy1BDt/5QQ+sxUUMeZVFDk5hRQ8bLUUO3/lFDLDJSQ19lUkOTmFJD
hMtSQ/n+UkMsMlNDX2VTQ5OYU0OEy1ND+f5TQywyVENfZVRDk5hUQ8bLVEP5/lRD6zFVQx5l
VUOTmFVDxstVQ/n+VUPrMVZDX2VWQ5OYVkPGy1ZDt/5WQ+sxV0NfZVdDUZhXQ4TLV0O3/ldD
LDJYQx5lWENRmFhDhMtYQ7j+WEPrMVlDX2VZQ1GYWUPGy1lDuP5ZQ+sxWkNfZVpDk5haQ8bL
WkP5/lpD6zFbQx5lW0NRmFtDhMtbQ/n+W0MsMlxDHmVcQ1GYXEOEy1xDuP5cQywyXUNfZV1D
k5hdQ4TLXUP5/l1D6zFeQx5lXkOTmF5DhMteQ/n+XkPrMV9DHmVfQ5OYX0OEy19DuP5fQywy
YENfZWBDk5hgQ8bLYEP5/mBD6zFhQ19lYUOTmGFDhMthQ7j+YUPrMWJDHmViQ1GYYkOEy2JD
uP5iQywyY0MeZWNDUZhjQ8bLY0O+/2NDLDJkQ19lZEOTmGRDhMtkQ/n+ZEPrMWVDHmVlQ1GY
ZUPGy2VDuP5lQywyZkMeZWZDk5hmQ8bLZkP5/mZD6zFnQx5lZ0OTmGdDxstnQ7j+Z0PrMWhD
YGVoQ1GYaEOEy2hD+f5oQ+sxaUMeZWlDUZhpQ8bLaUO4/mlD6zFqQx5lakNRmGpDhMtqQ7j+
akMsMmtDYGVrQ1GYa0OEy2tDuP5rQ+sxbEMeZWxDUZhsQ8bLbEO4/mxD6zFtQx5lbUNRmG1D
hMttQ7j+bUMsMm5DYGVuQ1GYbkOEy25DuP5uQ+sxb0NgZW9DUZhvQ8bLb0O4/m9D6zFwQx5l
cENRmHBDhMtwQ/n+cEPrMXFDHmVxQ5KYcUOEy3FDuP5xQ+sxckMeZXJDUZhyQ4TLckO4/nJD
6zFzQx5lc0NRmHNDhMtzQ7j+c0PrMXRDHmV0Q1GYdEPGy3RDuP50Q+sxdUMeZXVDUZh1Q4TL
dUP5/nVD6zF2Qx5ldkOSmHZDhMt2Q7j+dkPrMXdDbGd3Q1GYd0OEy3dD+f53Q+sxeENgZXhD
kph4Q4TLeEO4/nhD6zF5Q2BleUOSmHlDxst5Q7j+eUPrMXpDYGV6Q1GYekOEy3pDuP56Q+sx
e0NgZXtDUZh7Q4TLe0O4/ntDLDJ8Qx5lfENRmHxDxst8Q7j+fEMsMn1DHmV9Q5KYfUOEy31D
uP59Q+sxfkMeZX5DUZh+Q4TLfkO4/n5D6zF/Qx5lf0NRmH9DhMt/Q/n+f0MWGYBDjzKAQyhM
gEPCZYBDfH+AQ/WYgEOwsoBDKMyAQ8LlgENc/4BD9RiBQ7AygUMoTIFDwmWBQ1x/gUMWmYFD
j7KBQyjMgUPC5YFDXP+BQ/UYgkOPMoJDKEyCQ8JlgkN8f4JD9ZiCQ7CygkNJzIJDwuWCQ3z/
gkP1GINDjzKDQ0lMg0PCZYNDXH+DQ/WYg0OPsoNDKMyDQ8Llg0Nc/4NDFhmEQ48yhEMoTIRD
wmWEQ1x/hEP1mIRDj7KEQyjMhEPC5YRDfP+EQ/UYhUOwMoVDSUyFQ8JlhUN8f4VD9ZiFQ7Cy
hUMozIVD4+WFQ1z/hUMWGYZDjzKGQ0lMhkPCZYZDXH+GQ/WYhkOPsoZDScyGQ8LlhkNc/4ZD
9RiHQ7Ayh0NJTIdDwmWHQ1x/h0P1mIdDsLKHQyjMh0PC5YdDfP+HQzcZiEOPMohDSUyIQ8Jl
iEN8f4hD/JmIQ7CyiEMozIhDwuWIQ3z/iEP1GIlDsDKJQ7JNiUPCZYlDXH+JQ/WYiUOwsolD
ScyJQ+PliUN8/4lD9RiKQ7AyikMoTIpDwmWKQ1x/ikMWmYpDsLKKQ0nMikPj5YpDXP+KQxYZ
i0OPMotDKEyLQ8Jli0N8f4tDFpmLQ9Cyi0NJzItDwuWLQ3z/i0P1GIxDsDKMQ0lMjEPjZYxD
XH+MQxaZjEOPsoxDScyMQ+PljEN8/4xDFhmNQ7AyjUNJTI1D42WNQ3x/jUMWmY1DsLKNQ0nM
jUPj5Y1DfP+NQxYZjkOwMo5DSUyOQ5NojkN8f45DFpmOQ7CyjkNJzI5D4+WOQ3z/jkMWGY9D
sDKPQ0lMj0PjZY9DfH+PQxaZj0Owso9DScyPQ+Plj0N8/49DFhmQQ7AykENJTJBD42WQQ3x/
kEMWmZBDsLKQQ0nMkEPj5ZBDXP+QQxYZkUMSM5FDSUyRQ+NlkUN8f5FDFpmRQ7CykUNJzJFD
4+WRQ3z/kUMWGZJDsDKSQ0lMkkPjZZJDfH+SQxaZkkNUs5JDScySQ+PlkkN8/5JDFhmTQxIz
k0NJTJND42WTQ3x/k0MWmZNDHrWTQ0nMk0Pj5ZNDfP+TQxYZlEOwMpRDSUyUQ+NllEN8f5RD
FpmUQ7CylENJzJRD4+WUQ3z/lEMWGZVDsDKVQ0lMlUPjZZVDfH+VQxaZlUOwspVDScyVQ+Pl
lUOkAJZDFhmWQ7AylkNJTJZD42WWQ3x/lkMWmZZDsLKWQ0nMlkPj5ZZDXP+WQxYZl0OwMpdD
SUyXQ+Nll0N8f5dDFpmXQ7Cyl0NJzJdD4+WXQ3z/l0P1GJhDsDKYQ0lMmEPjZZhDXH+YQxaZ
mEOwsphDScyYQ8LlmEN8/5hDFhmZQ7AymUNJTJlD42WZQ3x/mUMWmZlDsLKZQ0nMmUPC5ZlD
fP+ZQxYZmkOPMppDSUyaQ+NlmkN8f5pDFpmaQ7CymkNJzJpDwuWaQ1z/mkMWGZtDsDKbQ0lM
m0PjZZtDfH+bQxaZm0OPsptDScybQ+Plm0N8/5tDFhmcQ7AynENJTJxDwmWcQ3x/nEMWmZxD
j7KcQ9/PnEPC5ZxDfP+cQxYZnUOwMp1DSUydQ8JlnUN8f51DFpmdQ7CynUNJzJ1D4+WdQ3z/
nUMWGZ5DsDKeQ0lMnkPjZZ5DXH+eQxaZnkOwsp5DScyeQ8LlnkN8/55DFhmfQ48yn0NJTJ9D
42WfQ3x/n0P1mJ9DsLKfQ0nMn0Pj5Z9DfP+fQ/UYoEOwMqBDKEygQ+NloENcf6BDFpmgQ4+y
oENJzKBD4+WgQ3z/oEMcGqFDjzKhQ0lMoUPjZaFDfH+hQxaZoUOwsqFDScyhQ+PloUN8/6FD
FhmiQ7AyokNJTKJDCmeiQ3x/okMWmaJDsLKiQ0nMokPj5aJDfP+iQxYZo0OwMqNDSUyjQ+Nl
o0Ncf6NDFpmjQ7Cyo0MozKNDwuWjQ3z/o0MWGaRDsDKkQ0pMpEPjZaRDfH+kQxaZpEOwsqRD
SsykQ+PlpEN8/6RD9hilQ7AypUMoTKVDwmWlQ3x/pUMWmaVDsLKlQ0rMpUPI5qVDXP+lQxYZ
pkOwMqZDSkymQ+NlpkNcf6ZDN5mmQ7CypkNKzKZD4+WmQ1z/pkMWGadDsDKnQyhMp0PjZadD
fH+nQxaZp0OwsqdDSsynQ8Llp0Nc/6dD9hioQ7AyqENKTKhD42WoQ3x/qEMWmahDsLKoQyjM
qEPC5ahDfP+oQ/YYqUOPMqlDKEypQ8JlqUN8f6lDFpmpQ7CyqUMozKlDwuWpQ3z/qUMWGapD
sDKqQ0pMqkPjZapDfH+qQxaZqkOwsqpDSsyqQ+PlqkN8/6pDFhmrQ7Ayq0MoTKtD42WrQ3x/
q0MWmatDsLKrQ0rMq0PC5atDfP+rQxYZrEOPMqxDSkysQ7RorEPEgKxD9pisQ4+yrENKzKxD
4+WsQ3z/rEMWGa1DsDKtQ0pMrUPjZa1DfH+tQ/aYrUOwsq1DSsytQ8LlrUOe/61DFhmuQ7Ay
rkMoTK5D42WuQ3x/rkMWma5DsLKuQ0rMrkPC5a5D5QCvQ/YYr0OPMq9DSkyvQ8Jlr0N8f69D
FpmvQ4+yr0MozK9DwuWvQ3z/r0MWGbBDsDKwQyhMsEPjZbBDXH+wQ/aYsEOPsrBDKMywQ8Ll
sEN8/7BDFhmxQ7AysUNKTLFD42WxQ3x/sUP2mLFDsLKxQ0rMsUPC5bFDfP+xQxYZskOPMrJD
KEyyQ+NlskNcf7JDFpmyQ7CyskMozLJD4+WyQ1z/skMWGbNDsDKzQ0pMs0PCZbNDXH+zQ/aY
s0OPsrNDSsyzQ+Pls0O+/7NDFhm0Q48ytEMoTLRD42W0Q1x/tEP2mLRDj7K0QyjMtEPC5bRD
fP+0QxYZtUOwMrVDKEy1Q+NltUNcf7VD9pi1Q4+ytUNKzLVDwuW1Q3z/tUP2GLZDjzK2Q0pM
tkNYabZDfH+2Q/aYtkOwsrZDSsy2Q+PltkNc/7ZDFhm3Q48yt0MoTLdD42W3Q3x/t0MWmbdD
j7K3Q0rMt0PC5bdDXP+3QxYZuEOPMrhDKEy4Q8JluEN8f7hD9pi4Q7CyuENKzLhD4+W4Q3z/
uEP2GLlDjzK5Q6xMuUPCZblDXH+5Q/aYuUOwsrlDSsy5Q+PluUNc/7lDFhm6Q48yukNKTLpD
42W6Q1x/ukMWmbpDj7K6Q0rMukPj5bpDfP+6QxYZu0OPMrtDSky7Q+Nlu0Ncf7tD9pi7Q7Cy
u0NKzLtD4+W7Q1z/u0P2GLxDjzK8QyhMvEPjZbxDXH+8QxaZvEOwsrxDKMy8Q8LlvEN8/7xD
9hi9Q7AyvUNKTL1D42W9Q3x/vUP2mL1DsLK9QyjMvUPC5b1D</AssayXData><AssayYData Points="900">PxuPPc0Whj1F8mU9ee5HPWUtQz2s6x09sCgIPQHA7zwCZ/Q8shPvPC+CtzwnfK48lZOgPCT+
oTx4OqM8SuCJPADQkjzEupo8tNdIPCn2jDxW92o8HnCBPO1ilzzhqIE8g5SrPOOcXzzbDo88
gSIJPOlGbjyXeWs8QtGKPK22ZjzkuWM8OqpiPBv9azxi7Yo8812HPGHafjx1Q5Q8nq+YPFSg
gzzDGII82/xtPHbSjDzUoJU8j4WTPHM5mTySFpU8y8OTPMSefTwWKYM8mebPPPoolzznrKA8
eDSmPMxHnjytF5o8KaGZPI5YjjwBA708p5DEPAisujxs26w8VdqgPHfNqTxopZ08gOuFPK7V
0zx/Lro8zJq6PGUp4DzTLK483cfGPCcuxjxop8g8A7a8PECm0jwlHrM87rrfPAVJtjx+OLM8
cRijPJzzsjwcotI8En+rPGXbyzy4X888MmXPPHfhzzxq/cA80DHhPAtm3TyL2e08WzTSPNqG
0zxi2tc879jKPO4i1DwXVPk8mWcAPfP48Dzinb88yZLxPHla+jyXJOk84sbiPAll3Dy0Rek8
ezb/PFx/+zzVUeo83wPfPL8Y5zwqmgQ96HUCPYmF+jz+KwA9JDf2PKG1FD3ZqvA8eSMKPaCC
Aj1B7gU9sVnuPFUKBD0UVgk9WEEIPe3f8Dx6jhQ948ILPRge7zwwRg09KE4CPW42Aj3suhI9
BoMKPXWO+DyNKAY9J0j+PKn6Bz1yeg09u87+PCE+Ij0QigE9whESPVSSCT1ZMxo9ay4ePUPM
ET00hRo9BTAXPSYTFD1LmQY9mvoYPb0LIj3NIxM92tEDPWK9ED35ORc9HSL1PEIzFz3XihQ9
vWUVPTQzFj2rkSA9Vt0YPX+MFT0wmB09BxEoPckjIj2OLyU978UgPa9MGT10RRg9XGUgPeAd
Iz2UJR09EnoVPZOXIz06ays9qRgZPbzVHj253zA9Lj8UPRJuGj1tah49YO8xPW5pMT0FZiQ9
g5wmPcOLGT1XdCg910MtPa96Mj3Zyzg9rK8pPepHMj00Zyk9VJVEPcM8Kz1ApDI9SkEoPYhG
Gj3Lwjc9Eyc+PY75QT3PXy89nu8rPdyAND3w9EE9U58uPZP+LD1DdCw9ri9DPZXPPz1qwDI9
dIozPSz7OT3cCyg90jY9PXxdOz3x3zw9VvwwPS5IQz0u3zg9GQQ4PQ34Nz2ljUM9QnVAPZV5
Nz2duEA9OT5HPa4KNz3Xu0s90tI+PcRHSz3gHzY9SJVBPaMPPj1/P0Q9qvREPUh8Vz1JFE09
V106PRisTT0A/D093YNLPUAhPD12rzM9P1tbPd9cSz3VNEw9wmxTPfVgRz30y0U9JVVQPSu1
UT1DXlI9MOdJPeQTTT2cjTY9flxLPV6JSz15plA9LsREPd4xSz2l6lA9L6RGPZ6WZz0w+1A9
NL1NPUDKQz050lM9xzZRPad+WD2MBlk9lyFYPT00TT3QLFk92jhBPcDjVj0k1Ws9v1pkPfCB
Sj1VBmA9uHBPPZKiVT1rtFQ9RCBVPQwjVj13K049Q7hhPUX+dj37cF891j1PPfT9Xj1O3VU9
lidUPTWMVz004Vw9abNTPf99WT165Fw9PglcPTdIXz1FLmQ9VlxqPf9gVT024mY92PtjPctZ
ZT2aI3U94ldpPQs4ZT1V+XE9DC1oPf7HYj10Nms9fMVkPfRXYz0d+Xg9pYxfPQMBUz0+h2k9
tFVmPeA1cz3cbm89WgBjPVjxcD3iKGE9qtiBPaVbbT1DYWY90rZpPSrqdD3fl289b8dqPcJ6
dj3TiWc9+VhgPQqXfD1WoWI9WjpoPcIlXT0O4HE9CLZzPRoUdT3FlnY90NaBPRxIeT19zWk9
nHZ1PX9gez0A/Gs906JjPQSleD3JeXw9ihJ1PdGXgT0NboI9c8KCPekdZT3YSXo9yWOEPW7V
ZD3dpX89vyCCPZDwaD0O33k9T/98PQZcgj0bO3U9lkOGPew9ej2+YHI90TZyPZe+gz0/zHM9
4qyEPW29fT017YQ9yYuAPfMidz0euoE9cq+FPdQ5gD0AKn09KWaBPeDtfj0YuII9nx6EPdJO
hT0NKoM9wDuAPUfZiD1TW3g9RE+CPaFKhz30DYA932SDPa9SgD0Hp4M9USJ2PSRxij35yYA9
LU2IPYmbgj2MLoQ9KyyDPUvHiD1Pk4I95ROIPWjyiD0OEog9wEeEPcsUhz0oo4095+mDPQe+
gT14v409P1KBPUjRhD1oC4Q9VcOOPX2lgz3+Y4Q9fDyDPViLiT2nD449vLqKPSW6kD3Cz4g9
jgSKPQZpjz1x7IA9mIeIPUK+jT3seo89olSNPStiiz1+XY099D6HPd4iiz3kMpA9PUaKPUNh
gT0VuIw9ICWNPW3djz2gF5M9P7iPPVPCkT2NvIc9+n+JPXmPjz00GYs9nnaNPTVEkj0lYZc9
Kp2RPeoykD2k1ow9AcCJPeeKiD0+I48935uUPYX4jz0EmZI9VTmPPesRjD0Gz5A9ekSXPTEn
jD0+1pc9wh+WPWukjz1RMJE9DcKLPcHglD2dFY09DOmQPTIhlD0hVo49TRiPPdEhkT05Oo09
+MeRPZu8lT03opE9TlObPXEwlD1iaZA9ECqWPeB7iT374pA9a4eYPVTfkz1sEpU9JYmUPb0N
nz21tZA9ThWhPWdsmz1/4pA9c5yUPWrPlz1f5449c0OYPWZMlz0oQ6A93+qbPSSNmz3NQJY9
c3iSPcTkkj2CnJk9zm2XPUblkz1Eu5Y9Q16SPYFaoT1yNJw92/iXPZYymD2Wo509eACbPU9V
oT2LsJg94TOYPejjoT09Q6A9RriePZzHmz3J0KI9c3+jPQy6nD1Yj5s9TLGbPVTAnj0aHqA9
qR+dPbpDnT0y/pc9r72pPQ0UoT15r6A9892jPUicnT0KBZ89dL+mPfMnmj1MX6I93HmkPYAO
pD3gG6E9Rx+sPY2wlj2K4Z09RaCfPWl1nT1fJaQ9g0yrPbPgmj1txZw9v1adPWWApT3u2KU9
d9SgPWyCoD3IwJ89/bKePZUOoz2aaas9LZarPSTLnz3QOKg9qvOhPURRnz1D16Y9j1uePWGZ
oT0Ra6M93qylPUUIpz2H4J49WyehPapToz0NbqY9MzCpPZJhqT38e6U9TumlPfhqoD2VOaw9
5fipPTj/nz3n4a49hBKePU/Qoj3kHaQ9852oPUSDpT3PoKk9RNWpPWRZqj1G0K09c1CfPcKP
pz2pSK09mOuwPYCPpj3xnaU9zqGoPSdwqz0e8qk9xGalPcpVqj08oqw9S7SmPfDgoz3D6qY9
kkioPa0ssD1eYKc9rfevPYyFtD3KQa09G/SxPbkksD2Zh7k9GIiiPeWxoj1GdKk9CwKxPSLU
pj2Tja49ABCwPXcUrj2QXaY9V7u3PUa1sz0Iu7U9WEq3PWtXsj149LI9bOG1PbLqrD3Fpqs9
x4yxPZnsoD3Zu609pdetPabcqz1+dLM9VU6xPa9dqz2ALLI9T5usPTGctj0xKq49ap2sPRwL
rz3SwLE9BlirPQbrqz0Drrc9qfK5Pc3qtD2NpLQ9lKm0PVVRsT3o+b49iWG6PcPWrz11ObI9
z0uvPVPXtD37gbM96/u2PYKSsz0ixLQ9vWC1PVGltD01sbk9Jsy1PaxUtD1eNbs9VI25PRX9
rT3E4LE96sOrPf1Guz3A+bU9uFetPa8xuD0oh7s9yjaxPerbsj1o77E9dZG0PWDgtz1yuLU9
Eie5PeZIrD3bz7U9tVK1PZnssD1HJME9iRK9PQD2uz3qqb898Hi1PSuCtz3RRqw9GmW0PZts
sz1Nfr09t3i+PXkctT1JkLc9A5u7Pe3Nuz394rc9pAC3PUWYtD0Z47c9R1O2Pewevz1Tmbs9
aNLHPWtZvD0atbw9LLW1PUTptD0airc9C4m5PcoRuz0tL789Bk7APflJwj0D/bk9UnbCPQ2Q
uz0aH8M92abAPU2Yvz2aor89CMLEPX7Nuz3ZWsc9BGm6PYloxD35JMY9p6TLPWTVxT15ubo9
/4O7PchSwj2bLMQ9dQjMPVQLuD31kr89MLu2PUpvwj3mfsA9353BPe1Ivz0Dbcg9eIS2PcL8
xT281cc9hm7FPVitxD2uSMY9toS/PZeAvT0mubk9r8O/Pc5OvD3ceL49tu6/Pe4Zwz194sA9
S9TFPVm4vT2vI8U9i+3GPRDsxD1Q6Lo9WSXDPXXTxz2+eL891/DBPQ5Lwj1Ayck9PB3EPTkL
vz0BiMo9KRq+PUL7wT1busI9B+bGPS9vwj2PgcQ9oYvKPWO1yj25GcE9177CPZp0yT0dhsA9
k7PMPft0yD1/I8Y9Ww3LPVMixj0jdcY9B3rFPellyz3zbcY9aO6/PaUVxj0K2sE9cJjRPbJI
xT3hVtI9hhzCPWmxxT0rbcM9yaLLPR5xyD1UPc49LRnLPV/oyj2xmMI9kcjIPQtzyj0pU8k9
a/TPPUwLyj2JEcc9Rm7DPWNhxj0k18o9j23HPTq10D0Ofc89SLXQPcaaxz0ztc89xwfWPYn5
xz0HgcQ9rAXHPQWAzz3km8o9GfXBPcRQwD3Jf8s9Ln/WPWYJ0z1dzco9Xj/JPeub1T0akso9
ofjKPY/zzz3pLMk91S7MPZKBxj0owdE9hGrJPQejyz2WGc09UfvXPSgVzD1s5s09BeLXPWk4
yT1aB8o9tUnFPQwi1j1y88w9i7TTPd512D1ioM89pb3LPcCLzz0I9so9i9zOPeeTzD1lMdM9
0lHQPTng0j3WDtE9UzPXPapJzT3RDNM9ieXLPVqx0D2PBM49</AssayYData></Step><Step><CommonData><SampleLocation>1</SampleLocation><SampleID></SampleID><SampleGroup></SampleGroup><SampleInfo></SampleInfo><SampleRow>G</SampleRow><SamplePlate>1</SamplePlate><WellType>BUFFER</WellType><Concentration>-1</Concentration><ConcentrationUnits>µg/ml</ConcentrationUnits><MolarConcentration>-1</MolarConcentration><MolarConcUnits>nM</MolarConcUnits><MolecularWeight>-1</MolecularWeight><Temperature>25</Temperature><StartTime>5763822</StartTime><AssayTime>180</AssayTime></CommonData><FlowRate>600</FlowRate><StepType>DISASSOC</StepType><StepName>Dissociation</StepName><StepStatus>OK</StepStatus><ActualTime>180</ActualTime><CycleTime>0.2</CycleTime><AssayXData Points="900">XP+9Q/YYvkOPMr5DCEy+Q8JlvkNcf75D9pi+Q26yvkMpzL5DJea+Qzv/vkP2GL9DbjK/QylM
v0PCZb9DXH+/Q/aYv0OPsr9DKcy/Q6Llv0Nc/79D1RjAQ24ywEMpTMBDwmXAQ1x/wEMWmcBD
brLAQwjMwEPC5cBDXP/AQ/YYwUNuMsFDKUzBQ2ZmwUNcf8FD9pjBQ4+ywUMpzMFDouXBQzv/
wUPVGMJDbjLCQwhMwkNFZsJDXH/CQ/aYwkNussJDKczCQ6LlwkNc/8JD1RjDQ24yw0MITMND
wmXDQ1x/w0P2mMNDj7LDQwjMw0Oi5cNDXP/DQ9UYxEOPMsRDCEzEQ8JlxEM7f8RD9pjEQ26y
xEMIzMRDEOjEQ1z/xEPVGMVDjzLFQylMxUPCZcVDXH/FQ/aYxUNussVDCMzFQ6LlxUM7/8VD
9hjGQ9EyxkOsTMZDomXGQzt/xkPVmMZDj7LGQwjMxkOi5cZDO//GQ9UYx0OPMsdDCEzHQ6Jl
x0Ncf8dD9pjHQ4+yx0MpzMdDwuXHQ9//x0PVGMhDbjLIQwhMyEPjZchDXH/IQ9WYyENusshD
KczIQ6LlyENc/8hD9hjJQ24yyUMpTMlDwmXJQ1x/yUPVmMlDorXJQwjMyUOi5clDXP/JQ/YY
ykO2M8pDCEzKQ6JlykM7f8pD1ZjKQ4+yykMIzMpDwuXKQ1z/ykPVGMtDjzLLQylMy0OiZctD
O3/LQ/aYy0NusstDCMzLQ8Lly0Nc/8tD9hjMQ48yzEMITMxDwmXMQzt/zEPVmMxDj7LMQ4vM
zEPC5cxDO//MQ/YYzUOPMs1DKUzNQ6JlzUNcf81DFpnNQ4+yzUMIzM1DouXNQ1z/zUOaGc5D
bjLOQwhMzkPCZc5DO3/OQ9WYzkNuss5DKczOQ6LlzkNc/85D1RjPQ24yz0MITM9DwmXPQzt/
z0M3mc9DbrLPQ83Mz0Oi5c9DXP/PQ/YY0ENuMtBDCEzQQ8Jl0ENcf9BD9pjQQ26y0EMpzNBD
ouXQQ1z/0EPVGNFDbjLRQwhM0UOiZdFDAIDRQ9WY0UNustFDKczRQ6Ll0UNc/9FD1RjSQ24y
0kMITNJDomXSQ1x/0kPVmNJDj7LSQ57P0kOi5dJDXP/SQ9UY00MzM9NDCEzTQ6Jl00Ncf9ND
9pjTQ/Ky00MIzNNDouXTQ1z/00PVGNRD0TLUQwhM1EPCZdRDO3/UQ/aY1ENustRDKczUQ6Ll
1EM7/9RD1RjVQ48y1UMITNVDwmXVQzt/1UP2mNVDbrLVQwjM1UNM59VDO//VQ9UY1kNuMtZD
CEzWQ6Jl1kM7f9ZD1ZjWQ4+y1kMIzNZDwuXWQ1z/1kP2GNdDbjLXQylM10OiZddDO3/XQw6d
10NustdDCMzXQ6Ll10Nc/9dD9hjYQ24y2EMITNhDomXYQzt/2EPVmNhDj7LYQwjM2EOi5dhD
O//YQ9UY2UNuMtlDCEzZQ6Jl2UM7f9lD1ZjZQ4+y2UMpzNlDwuXZQzv/2UPVGNpDbjLaQylM
2kPCZdpDO3/aQ9WY2kOPstpDCMzaQ6Ll2kM7/9pD1RjbQ24y20MITNtDomXbQzt/20PVmNtD
brLbQwjM20NM59tDO//bQ9UY3EOPMtxDCEzcQ6Jl3EM7f9xD1ZjcQ4+y3EMIzNxDouXcQzv/
3EP2GN1D8jLdQylM3UPCZd1DO3/dQ9WY3UOPst1DCMzdQ6Ll3UM7/91D1RjeQ24y3kMITN5D
omXeQzt/3kPVmN5DbrLeQwjM3kOi5d5Dff/eQ9UY30NuMt9DKUzfQ6Jl30M7f99D1ZjfQ26y
30MIzN9DouXfQzv/30PVGOBDbjLgQwhM4EOiZeBDO3/gQ/aY4EP4s+BDCMzgQ8Ll4EM7/+BD
eRnhQ24y4UMITOFDomXhQzt/4UM3meFDj7LhQwjM4UOi5eFDO//hQ/YY4kNuMuJDCEziQ6Jl
4kM7f+JD1ZjiQ26y4kPNzOJDwuXiQzv/4kPVGONDjzLjQ0pM40OiZeNDO3/jQ9WY40NusuND
2c7jQ6Ll40M7/+ND1RjkQ24y5EMITORDwmXkQzt/5EPVmORDbrLkQwjM5EOi5eRDXP/kQ/YY
5UNuMuVDCEzlQ6Jl5UM7f+VD1ZjlQ26y5UMIzOVDwuXlQzv/5UM3GeZDbjLmQwhM5kOiZeZD
O3/mQ9WY5kNusuZDCMzmQ8Ll5kM7/+ZD1RjnQ24y50MITOdDomXnQzt/50PVmOdDbrLnQwjM
50Oi5edDO//nQ/YY6ENuMuhDCEzoQ6Jl6EM7f+hD1ZjoQ4+y6EMIzOhDwuXoQ1z/6EPVGOlD
bjLpQwhM6UOiZelDXH/pQ9WY6UNusulDuM7pQ6Ll6UNc/+lD9hjqQ24y6kNqTOpDomXqQzt/
6kPVmOpDbrLqQynM6kOi5epDAADrQ1gZ60OPMutDCEzrQ+Nl60Ncf+tD1ZjrQ26y60NKzOtD
ouXrQzv/60PVGOxDbjLsQylM7EOiZexDXH/sQxaZ7ENusuxDKczsQ2bm7ENc/+xD9hjtQ24y
7UMITO1DwmXtQ1x/7UP2mO1DbrLtQynM7UPC5e1DXP/tQ/YY7kNuMu5DKUzuQ8Jl7kNcf+5D
ZJvuQ4+y7kMpzO5DouXuQ77/7kP2GO9DjzLvQwhM70OiZe9DXH/vQ/aY70Nusu9DCMzvQ8Ll
70Nc/+9D9hjwQ24y8EMITPBDomXwQ1x/8EP2mPBD8rLwQynM8EPC5fBDff/wQ/YY8UOPMvFD
KUzxQ89n8UNcf/FD9pjxQ4+y8UMpzPFDwuXxQ1z/8UP2GPJDjzLyQylM8kPCZfJDXH/yQ/aY
8kOPsvJDKczyQ8Ll8kNc//JD9hjzQ48y80MpTPNDwmXzQ1x/80P2mPNDj7LzQynM80PC5fND
ff/zQ/YY9EOPMvRDKUz0Q8Jl9EOkgPRDhZv0Q4+y9EMpzPRDwuX0Q1z/9EP2GPVDjzL1QylM
9UPCZfVDXH/1Q/aY9UOPsvVDKcz1Q8Ll9UNOAvZD9hj2Q48y9kMpTPZDZmb2Q1x/9kP2mPZD
0bL2QynM9kPC5fZDXP/2Q/YY90OPMvdDKUz3Q8Jl90Ncf/dD9pj3Q4+y90MpzPdDwuX3Qzv/
90P2GPhDjzL4QylM+EPCZfhDXH/4Q/aY+EOPsvhDKcz4Q8Ll+ENc//hD9hj5Q48y+UMpTPlD
wmX5Q1x/+UP2mPlDj7L5QynM+UPC5flDAAD6Q/YY+kOPMvpDKUz6Q8Jl+kNcf/pD9pj6Q7Cy
+kMpzPpDwuX6Q1z/+kP2GPtDjzL7QylM+0PCZftDXH/7Q/aY+0OPsvtDKcz7Q8Ll+0Nc//tD
9hj8Q48y/EMpTPxDwmX8Qzt//EPVmPxDj7L8QynM/EPC5fxDXP/8Q/YY/UOPMv1DKUz9Q8Jl
/UNcf/1D9pj9Q4+y/UMIzP1DouX9Q1z//UP2GP5DEjP+QylM/kPCZf5DXH/+Q/aY/kOPsv5D
Kcz+Q8Ll/kNc//5D1Rj/Q48y/0MpTP9DwmX/Q1x//0P2mP9Dj7L/Q0rM/0PC5f9DXP//Q3sM
AEQ3GQBEFCYAROEyAESuPwBEe0wARDdZAESYZgBE4XIARK5/AER7jABESJkARBSmAEThsgBE
rr8ARHvMAERI2QBEFOYAROHyAESu/wBEewwBRDcZAUQUJgFE0TIBRHlBAURqTAFESFkBRBRm
AUThcgFErn8BRGqMAURImQFEFKYBROGyAUSuvwFEe8wBRDfZAURm5gFE4fIBRJ7/AUR7DAJE
SBkCRAQmAkThMgJErj8CRHtMAkRIWQJEFGYCRNFyAkSufwJEe4wCREiZAkQEpgJE4bICRK6/
AkR7zAJESNkCRBTmAkTh8gJE8P8CRHsMA0RIGQNEFCYDROEyA0SuPwNEe0wDREhZA0SYZgNE
4XIDRJ5/A0RqjANESJkDRBSmA0ThsgNEnr8DRHvMA0RI2QNEBOYDROHyA0Su/wNEagwERHkZ
BEQUJgRE4TIERK4/BERqTARESFkERBRmBETRcgREnn8ERGqMBERImQREFKYERAKzBESuvwRE
e8wERDfZBEQE5gRE0fIERK7/BER7DAVESBkFRBQmBUThMgVErj8FRHtMBURIWQVEFGYFROFy
BUSufwVEe4wFREiZBUQEpgVE4bIFRK6/BUR7zAVEN9kFRATmBUTh8gVErv8FRHsMBkRIGQZE
FCYGROEyBkSePwZEe0wGREhZBkQUZgZE4XIGRK5/BkR7jAZESJkGRBSmBkThsgZEnr8GRHvM
BkRo2QZEBOYGROHyBkSu/wZEagwHREgZB0QUJgdE4TIHRK4/B0R7TAdEHFoHRBRmB0ThcgdE
nn8HRHuMB0RImQdEBKYHROGyB0SuvwdEe8wHRDfZB0QU5gdE0fIHRK7/B0RqDAhESBkIRAQm
CERANQhErj8IRHtMCERIWQhEFGYIROFyCESufwhEe4wIRDeZCEQUpghE0bIIRK6/CER7zAhE
SNkIRBTmCETh8ghErv8IRGoMCURIGQlEFCYJROEyCUSuPwlEe0wJREhZCUQUZglE0XIJRK5/
CURqjAlEN5kJRBSmCUQSswlEnr8JRHvMCUQ32QlEFOYJRNHyCUSu/wlEewwKRDcZCkQUJgpE
4TIKRK4/CkR7TApESFkKRARmCkThcgpEnn8KRLyMCkRImQpEFKYKROGyCkSevwpErMwKREjZ
CkQU5gpE4fIKRK7/CkRqDAtESBkLRBQmC0TRMgtErj8LRHtMC0Q3WQtEqGYLROFyC0SefwtE
e4wLRDeZC0QUpgtE4bILRJ6/C0R7zAtESNkLRFbmC0Th8gtE</AssayXData><AssayYData Points="900">/121PXf0wj0LTc49fqzTPbCp6j2p5PA9k2gBPsA4CT78RAc+ugANPuEUEz6leBQ+sggTPgSa
Fz7GpRs+RYAcPsHRHD4QvSA+RRsePmj4HT5q/SA+BP8dPiMcIj436yE+8UkiPmj/Ij5KRyA+
ISgjPrsWJT6MxCQ+KIMoPkiTJD6cQSQ+z8ckPrzHJT644iM+5FcoPmfcJj4WPyY+wDwjPh73
Ij6hCCI+RZolPi3vIz7lJCU+0l0jPoYgIj7Bpyc+GowjPlzoIj5tHCQ+200lPpATIz4ZfCY+
pKYoPni4KT6fwik+iLkoPqeXJj6EGiA+rLUjPhqVJj70iCU+c3UoPrF2Jz6Q2Co+380mPog9
Iz45fiQ+ITEmPgY1JT6v6SU+69wlPjbCJj6cCCw+k5ciPmWNJj7iZSE+MackPoOpJT7dxyc+
2k8mPgDKJD4+yyg+KPQnPkRLKj6IKSQ+qSMoPuPWIz6/FyU+4OwlPmEvJT7oYiE+Lz0oPnDM
JT5GfSc+s6UoPuYAJz6nGig+BMMmPvyqJz4soio+SqYkPqtFJj6qpSU+sU8mPl4+Kz5nUSU+
T7QoPrdcJT6MFSQ+sfwnPpKYJT5NFCU+lV4jPv9KKT5e3SU+tDUkPuU7Kz5fzCU+5gkoPuPv
Jz7EJyY+KzsrPv9ZJT4XbyQ+cqonPm0vIj6yGyg+vUEmPvZUJT6aLSY+8i4mPjg2KD5IESU+
JNEpPnOLJD4+Vik+WyImPghDKD4XbiU+r/koPnKSJT65Kik+NCkhPjtcIz4cASY+3IEpPmi7
KT4qxyk+bLcmPs8IJT6APys+ACsoPijYKz7+oCY+mt4oPsxUKD5w9Cc+72gmPmvzJj6EZyg+
eQEjPph2KD6Voic+8oYpPtIOJj55QSc+xx4rPvU8Jz5SdiY+ZcklPnUtKD469yc+WicnPijd
KT4P1Cc+mvsnPtXCJD5M6Ss+kpcoPrIDKz7ARSk+H0koPtWEJD5pFSk+i7gnPsNZKD6YPC0+
ZVQrPo8EJT6KGik+Z2YnPjHBKj45pCk+DIsmPsBPJT6fYig+azIrPowgKD6c6ys+kKUkPm4O
Jj5AHSo+RLUlPjikKz6i4CU+PuEoPgeNLT6TfCU+gkomPr+VKz6scyo+8RIrPlvBKj4S7ic+
9e4rPkmTKT64/ig+1OklPnh/KD7bLCo+thEpPupSKT7Xjyg+hiYiPhKfKD5AdSg+qjopPqu7
JT5EpSs+gVElPgUPKT5vXys+Gt0oPjwMKz4EHyo+n0krPnCDKT7e4Cc+ICojPkUnLT7eYSg+
21soPqcLKD4rjSs+iEErPskGKD52PSU+HtkrPjbQKz7qzyw+M9UoPghfKT5eSiM+1E8oPqOi
Jz6D0ig+2RwoPnN3Kj4O2SY+oaolPjv+Jz7ZTys+1XUnPsYjLD7Phis+PAErPpTgKD7SHSg+
j8YpPv5XKT54XCg+tTInPhByKz6Azys+tbstPsGtJz4ezio+NRMuPuTKJj53pCs+0QwuPvAs
LD7G8ys+hfQpPqI1LT4o9Ck+j1ItPuGBLj5aviw+EwgnPhxMLT515is+46AnPuDMKj4mCC8+
MPQpPritKz6UCSo+aPwnPuZlLD56xCc+sb4qPk+tKj6Unis+6DopPrRVKj7lzTA+ojYsPsX2
LT7XPCw+E1otPldeMD6iTys+Q98uPtTtKz5Ixy0+9DAvPuWKKz7AFSo+hXwpPhWpKT7qzis+
ys8vPpZbKj7cVC0+kmQuPhEdLT6X+Sw+LpIkPsOjLj7RlCk+ao8tPqNbLD6kjSs+IisrPmp0
KT4xPzA+T2QrPoTJLD4RUiw+bWQqPmnmLD5twys+wjssPiyVLj47QSw+YK4vPmm5LT7GjDE+
Kc4yPjQPLT7AmSs+ENkuPhuVLj7i9Sw+PoMtPlKnLz7TwSs+hFQsPlZpLT4Syis+e2gtPtsv
MD6f6y0+Lv0pPgB1Lj5M+ys+z1UsPsPtLT49CDA+qKYwPl2XLz6wrTE+j7ExPjB7MD6RBSs+
cEQuPlt8LT5r8DA+BqctPv12LT7H3Sw+4r8vPoO4Kz6jrDE+j5MvPv0tLz5afDI+axEzPgMA
MT7JiDI+S9cvPtzuLj7XkDM+Lx8vPvA6LD4VyzA+i80wPpa6MT5AZTA+INAuPjxXLT7mWyg+
UlM0PlrhLj6u1TA++T4vPkztLz6ImC4+yYs0PleFNT7p3y4+zkktPuzvLD5c2DE+UUYxPjq3
MT4gyjI+MXs0PmnJMj4s+TI++ZEzPnj4Lz4/FS8+0B8zPg4END7Q8i0++QwzPrdVLz4Y/zE+
ilo1Ppk2Mj5U5jI+EUUxPhmAMD7xQDM+ZtgvPsIvMz7jpDM+j04zPp1oMz575i8+Q3sxPiVy
ND7UQDE+mLY1PlPxMT5svi8+plwzPljuLT5DsDI+/YM1PnOKMT4KbjE+M/YxPk76NT5uBjU+
88QyPiSsMD651jA+PbMwPh1tMT6zMTA+ZGc0PkjqMz6jODY+Hpk1PjTrMD6soi8+XVwxPlbt
MD7TBDc+bh4yPmSTMT4VfTM+LVwzPtGcNz4THTU+ZS8yPkczMz6Sfzo+0XM0PmQ0ND4KyzY+
TVY3PkSZND6RMTQ+dZ8xPmEjNT5gHTM+Itc0Ps1gNz7BtjY+xgA5PgYuMj7I8zE+jaY2PsCL
ND7GsDc+C/s0PnorNz5SVzQ+EVM0PoIeNz5QtTc+Iv00PiEWNj7v8zM+Jtw3Po6sMz4jbzI+
6+8xPrBeNT7TyDY+XgwzPtKwMT4jTTM+s3k2PuojOD4qADc+FxY4PsCjNT7MATk+FWAzPv5g
OD6muzo+UJgzPm+IND4Zfjc+hWQ2Pp4CNj4jrjU++CQ3Pti4OD5x4zQ+FiM4PnvfOD7stjc+
zN44PuClPD5MMzQ+CWM1PphfOD7fLjo+npk3Pg3pMz7aHzg+cdI2PpOjNz4bgDc+GTA2PiOr
OT4v9zo+4LY0PtpfOT5OYjY+JTI0Pmf9Nz5RIzs+bhE2PtuIOD48BDo+zTo3Pth/Oj7oDDY+
xVU3PuMBNz7zEDU+sC85PtM2NT5VWDo+85Y0PrEZOj73VDg+7dQ2PlCCOD7d8Dc+9rI2PoBH
OD6Dfjo+L7M4PiVJNj5+WDU+Uas3Pn+IOD7UwDs+X0Q2PoqAOT4ORDs+fcE2PqyyND7h9jY+
gp81PioePD62Iz4+IN87PtM8ND59dDg+CBs6PnODOD6GjTs+TfA9PtK4PD6E3zk+OUs9PkmP
Oj63dD0+G3w3PkqHNz4w7Do+tMg5PricOz7gBTk+7Jg5PtFQPT6hmDc+rlo7PsEaPD7oGTk+
53FAPsaQNj5GNzs+/Is7PmHJQD49pzo+tG04PlpHPj5Uqzs+ri06PrfaOj5gCzw+kbU9Pl2P
OT5wKjg+S/g6PlIJPD7lBzg+biA7Plf0PT5T1jw+R5E9PjgQOT4qEzo++e06PjRSOj6jkTk+
ccI8Ppg0OT5boz0+PyBAPqUkOz4RTz8+M6Y4PutBPD4axz0+RCg7PiM6PT6gFTs+nJU+PnB/
PD56bD8+/Ws6PtIcQT6JZTg+kg5BPllRPj7gwTs+T0M4Po+7OT5hRzw+vyk7Pv7oPT47Ljk+
r5c+Pg1ePT7D1j4+u9A9Pkw4Pz70wz8+tblEPu+kPT626EE+VsY8PpdwOz6B1Tw+r8k8Pu4i
PD603z0+tQFDPg+XPT41rD8+Xl08PpR8PT5S8jw+6Lo+PlfWPT4OaUI+v7Q/PtjbPj7WcD0+
lLVAPsC6QT5Th0E+FOU9PqAYPz7E/j8+HH1APqfDQT6eOT4+2tY7PpQoQT4nYD4+vQQ/Ptxr
QD79DkA+QdVBPsLMOz4XCUI+9NZAPu22QT5rUkE+n0VGPlSdQz5pFD4+r3FBPi4nQT7QaEM+
cz9BPvB7Pj5SmkA+uK5CPoYNQj5CcUA+dJc+PnuiQT49XUE+vHM+PiNMQz5AOUI+wrhAPuhn
Pz5NGD8+G2FBPoVFPz5pTzs+5dNCPqI6Pz7dF0I+WRBEPohHRT5ytkI+Av88PhG5QT5eKj8+
mE9EPrCEQj5QK0c+b4pBPpgxQD40u0M+dwQ9PhXZQT4c1EA+Qt9FPqN6QT4xskI+gnVAPqmB
Qj57GUQ+uadDPiRrQD4kekM+vj9DPl/QQz7FDUI+2OhDPlEjQz73IUM+90hCPqZuRD7PqUM+
okpEPqA1Qz6oCUM+1ypAPluUQj6jXUQ+keVEPqqWRD6eYkA+Pes/PrhYQj48NUY+p91CPnM7
Rj5mmkg+m4VDPoDoQz7Xq0U+SKxGPhXORD7D/kU+qTxHPo8LQT6tAEU+RstDPjTURD4uk0c+
o0hFPn0USD5n8UQ+0cFDPtFBSD4MsUQ+Kr9JPnhsRD6OW0U+XBdAPud1Qz5rvEU+QxJJPlSa
RD60DkU+CeNJPpQDRT6pREU+oCBCPoD+SD7gNEM+dGZDPmgsRT4sjEU+vBhFPnJtQj6jXkA+
7TFEPvDJRz7H90Q+vJxGPkgART6tBkc+oFlEPpxiRD409UQ+t5ZEPga5SD5TRUU+9ANFPqjI
RD5t0kI+cORHPlSbSz4/AUg+QjFHPuZfSj6eKEQ+owxHPjkRST6QskM+2ZdDPt9mSD6d1Eg+
qVtKPiLpSD7Ho0U+lzVHPjFhRT5bD0Y+L9lIPmHBTD6s90c+VMRFPsVURD6TuUk+yJ1HPq2l
RT41E0g+/B5IPt+3Rz4BFkU+1DhOPt2ZRz5JHUg+p81HPneMRj4XwEY+JWtIPuswSD5/kkc+
ZuVJPkBPST5YuUg+EatLPpNgRj58eEs+bzJKPkJrSj4DmUg+</AssayYData></Step><Step><CommonData><SampleLocation>11</SampleLocation><SampleID></SampleID><SampleGroup></SampleGroup><SampleInfo></SampleInfo><SampleRow>G</SampleRow><SamplePlate>1</SamplePlate><WellType>REGENERATION</WellType><Concentration>-1</Concentration><ConcentrationUnits>µg/ml</ConcentrationUnits><MolarConcentration>-1</MolarConcentration><MolarConcUnits>nM</MolarConcUnits><MolecularWeight>-1</MolecularWeight><Temperature>25</Temperature><StartTime>5952992</StartTime><AssayTime>5</AssayTime></CommonData><FlowRate>1000</FlowRate><StepType>KREGENERATION</StepType><StepName>Regeneration</StepName><StepStatus>OK</StepStatus><ActualTime>4.99901</ActualTime><CycleTime>0.2</CycleTime><AssayXData Points="25">rv8LRGoMDEQ3GQxEFCYMRNEyDESuPwxEe0wMRDdZDEQUZgxE0XIMRJ5/DERqjAxESJkMRASm
DETRsgxEnr8MRGrMDERI2QxEBOYMRNHyDESe/wxEewwNRDcZDUQEJg1E0TINRA==</AssayXData><AssayYData Points="25">AJQywBUARcDnp03AvIhTwAETWMCI/lvAbkZfwJK7YcClWGTAx5VmwFbBaMCVoWrA8lJswK+b
bcCi4G7ApBxwwJiQccDQYHLAyHFzwJd9dMAdL3XA8DF2wEjLdsDbqXfAazB4wA==</AssayYData></Step><Step><CommonData><SampleLocation>12</SampleLocation><SampleID></SampleID><SampleGroup></SampleGroup><SampleInfo></SampleInfo><SampleRow>G</SampleRow><SamplePlate>1</SamplePlate><WellType>NEUTRALIZATION</WellType><Concentration>-1</Concentration><ConcentrationUnits>µg/ml</ConcentrationUnits><MolarConcentration>-1</MolarConcentration><MolarConcUnits>nM</MolarConcUnits><MolecularWeight>-1</MolecularWeight><Temperature>25</Temperature><StartTime>5969219</StartTime><AssayTime>5</AssayTime></CommonData><FlowRate>1000</FlowRate><StepType>KREGENERATION</StepType><StepName>Regeneration</StepName><StepStatus>OK</StepStatus><ActualTime>4.99999</ActualTime><CycleTime>0.2</CycleTime><AssayXData Points="25">nj8NRFpMDUQ4WQ1E9GUNRMFyDUSOfw1EWowNRDiZDUQVpg1EwbINRI6/DURrzA1ESNkNRPTl
DUTB8g1Ejv8NRFoMDkQ4GQ5E9CUORMEyDkSePw5EWkwORCdZDkT0ZQ5E0XIORA==</AssayXData><AssayYData Points="25">fjyKvvPmjL5sOYC+tklmvn3ZTb72XkK+fT8rvtwZIb6jhRS+7q8LvjaX/L2OZ/G9T7nfvbI8
0b1RzsS9haK3vRDOqr1GVqG94PGSvc4tj70qCoq9GEd2ve1pcr1plmm9pFhivQ==</AssayYData></Step><Step><CommonData><SampleLocation>11</SampleLocation><SampleID></SampleID><SampleGroup></SampleGroup><SampleInfo></SampleInfo><SampleRow>G</SampleRow><SamplePlate>1</SamplePlate><WellType>REGENERATION</WellType><Concentration>-1</Concentration><ConcentrationUnits>µg/ml</ConcentrationUnits><MolarConcentration>-1</MolarConcentration><MolarConcUnits>nM</MolarConcUnits><MolecularWeight>-1</MolecularWeight><Temperature>25</Temperature><StartTime>5985288</StartTime><AssayTime>5</AssayTime></CommonData><FlowRate>1000</FlowRate><StepType>KREGENERATION</StepType><StepName>Regeneration</StepName><StepStatus>OK</StepStatus><ActualTime>4.99901</ActualTime><CycleTime>0.2</CycleTime><AssayXData Points="25">nn8ORGuMDkQ4mQ5EBKYORMGyDkSOvw5Ea8wORDjZDkQE5g5EwfIORI7/DkRrDA9EOBkPRPQl
D0TRMg9Enj8PRGtMD0Q4WQ9EBGYPRMFyD0SOfw9Ea4wPRDiZD0T0pQ9EwbIPRA==</AssayXData><AssayYData Points="25">T+BUwG3+YsDMe2jA5S5swML8bsCUDHHAH3dywI6CdMCylnXAZOB2wBvbd8B333jAloN5wK0u
esAqSHvAeax7wF+kfMAVRn3ACZB9wPswfsCM+n7Ah/5+wAN+f8AIEYDALCGAwA==</AssayYData></Step><Step><CommonData><SampleLocation>12</SampleLocation><SampleID></SampleID><SampleGroup></SampleGroup><SampleInfo></SampleInfo><SampleRow>G</SampleRow><SamplePlate>1</SamplePlate><WellType>NEUTRALIZATION</WellType><Concentration>-1</Concentration><ConcentrationUnits>µg/ml</ConcentrationUnits><MolarConcentration>-1</MolarConcentration><MolarConcUnits>nM</MolarConcUnits><MolecularWeight>-1</MolecularWeight><Temperature>25</Temperature><StartTime>6001512</StartTime><AssayTime>5</AssayTime></CommonData><FlowRate>1000</FlowRate><StepType>KREGENERATION</StepType><StepName>Regeneration</StepName><StepStatus>OK</StepStatus><ActualTime>4.99999</ActualTime><CycleTime>0.2</CycleTime><AssayXData Points="25">jr8PRFvMD0QX2Q9E9OUPRMHyD0SO/w9EWwwQRCgZEETkJRBEwTIQRI4/EERbTBBEKFkQRPRl
EETBchBEjn8QRFuMEEQomRBE9KUQRMGyEESOvxBESswQRBfZEET05RBEwfIQRA==</AssayXData><AssayYData Points="25">9r6Dvrx+hb4r23G+hxZZvkJDRL4zljO+BFIfvq6ME76/vQS+OnvsvWm34L38S8m9VAC7vSwn
s71yRKG9ASOWvVzbfb3yZXi983BuvYwfYb2GwkK9oKY3vUnVLL38aBy9vusZvQ==</AssayYData></Step><Step><CommonData><SampleLocation>11</SampleLocation><SampleID></SampleID><SampleGroup></SampleGroup><SampleInfo></SampleInfo><SampleRow>G</SampleRow><SamplePlate>1</SamplePlate><WellType>REGENERATION</WellType><Concentration>-1</Concentration><ConcentrationUnits>µg/ml</ConcentrationUnits><MolarConcentration>-1</MolarConcentration><MolarConcUnits>nM</MolarConcUnits><MolecularWeight>-1</MolecularWeight><Temperature>25</Temperature><StartTime>6017590</StartTime><AssayTime>5</AssayTime></CommonData><FlowRate>1000</FlowRate><StepType>KREGENERATION</StepType><StepName>Regeneration</StepName><StepStatus>OK</StepStatus><ActualTime>4.99901</ActualTime><CycleTime>0.2</CycleTime><AssayXData Points="25">nv8QRFsMEUQoGRFE9CURRMEyEUSOPxFEW0wRRChZEUT0ZRFEwXIRRI5/EUSMjBFEKJkRRPSl
EUTBshFEjr8RRFvMEUQo2RFE9OURRMHyEUSO/xFEWwwSRCgZEkT0JRJEwTISRA==</AssayXData><AssayYData Points="25">ZLpXwDNLZcCFy2rAcHVuwKPscMCBNnPAFXd0wOj2dcBHMHfALqJ4wE+3ecAuT3rACUN7wOKd
e8CMSXzAiPh8wBGcfcBWJ37ASIF+wK0df8D/an/A3AeAwKMcgMDWRYDAFW6AwA==</AssayYData></Step><Step><CommonData><SampleLocation>12</SampleLocation><SampleID></SampleID><SampleGroup></SampleGroup><SampleInfo></SampleInfo><SampleRow>G</SampleRow><SamplePlate>1</SamplePlate><WellType>NEUTRALIZATION</WellType><Concentration>-1</Concentration><ConcentrationUnits>µg/ml</ConcentrationUnits><MolarConcentration>-1</MolarConcentration><MolarConcUnits>nM</MolarConcUnits><MolecularWeight>-1</MolecularWeight><Temperature>25</Temperature><StartTime>6033662</StartTime><AssayTime>5</AssayTime></CommonData><FlowRate>1000</FlowRate><StepType>KREGENERATION</StepType><StepName>Regeneration</StepName><StepStatus>OK</StepStatus><ActualTime>4.99999</ActualTime><CycleTime>0.2</CycleTime><AssayXData Points="25">jj8SRFtMEkQoWRJE9GUSRMFyEkR+fxJEW4wSRCiZEkT0pRJEwbISRH6/EkRKzBJEF9kSRPTl
EkSx8hJEfv8SREoME0QXGRNE9CUTRMEyE0SOPxNESkwTRChZE0TkZRNEwXITRA==</AssayXData><AssayYData Points="25">wCBevqsRZL7TwE6+EeYxvh0LGL46eAe+ijrrvWms0L1amLa9ns6kvRHHlb3HioC9DRVVveel
Ub2vKyC9BmwDvZ0+4LwqTay82bRkvI00JLyQPUG8vESJu5dVVjhMYG472wYXPA==</AssayYData></Step><Step><CommonData><SampleLocation>1</SampleLocation><SampleID></SampleID><SampleGroup></SampleGroup><SampleInfo></SampleInfo><SampleRow>G</SampleRow><SamplePlate>1</SamplePlate><WellType>BUFFER</WellType><Concentration>-1</Concentration><ConcentrationUnits>µg/ml</ConcentrationUnits><MolarConcentration>-1</MolarConcentration><MolarConcUnits>nM</MolarConcUnits><MolecularWeight>-1</MolecularWeight><Temperature>25</Temperature><StartTime>6048508</StartTime><AssayTime>30</AssayTime></CommonData><FlowRate>1000</FlowRate><StepType>BASELINE</StepType><StepName>Baseline</StepName><StepStatus>OK</StepStatus><ActualTime>29.999</ActualTime><CycleTime>0.2</CycleTime><AssayXData Points="150">jn8TRFuME0QomRNE9KUTRMGyE0SOvxNEW8wTRCjZE0T05RNEwfITRI7/E0RbDBREKBkURPQl
FETBMhREjj8URFtMFEQoWRRE9GUURMFyFER+fxREW4wURCiZFET0pRREsbIURI6/FERbzBRE
sdoURPTlFETB8hREjv8UREoMFUT4GxVE9CUVRMEyFUSOPxVEW0wVRChZFUTkZRVEwXIVRI5/
FURKjBVEKJkVROSlFUTBshVEjr8VRFvMFUQo2RVE5OUVRLHyFUSO/xVEWwwWRCgZFkT0JRZE
sTIWRI4/FkRbTBZEKFkWRPRlFkTBchZEfn8WREqMFkQXmRZE5KUWRMGyFkSOvxZEW8wWRCjZ
FkT05RZEwfIWRDIAF0RbDBdEKBkXRPQlF0TBMhdEF0EXRFtMF0QoWRdE9GUXRLFyF0SOfxdE
W4wXRCiZF0T0pRdEsbIXRI6/F0RbzBdEKNkXROTlF0TB8hdEjv8XREoMGEQXGRhE5CUYRMEy
GESOPxhEW0wYRChZGET0ZRhEwXIYRI5/GERbjBhEKJkYRPSlGESxshhEjr8YRFvMGEQo2RhE
9OUYRMHyGESO/xhESgwZRBcZGUT0JRlEwTIZRI4/GURbTBlEF1kZRPRlGUTBchlEjn8ZRFuM
GUQXmRlE9KUZRMGyGUSOvxlEW8wZRCjZGUTk5RlEsfIZRI7/GURbDBpEFxkaROQlGkTBMhpE
fj8aREpMGkQoWRpE5GUaRMFyGkSOfxpEW4waRBeZGkTkpRpEwbIaRI6/GkRbzBpEF9kaRPTl
GkSx8hpE</AssayXData><AssayYData Points="150">vLQoPdFZPD3k9y893zwqPcMKSj17ckI9Qa9WPbkmXz0hf1Q97JpgPYhHbz2FaWo9BvJrPZJx
Zz1A+3o9aTqCPYP+eT3zUoM99FqDPZ7mgz1KqoQ9yJaNPXiblj2bCos9pfWVPdJAkz12kJ49
hP+WPTVEnD0V1Z89DWiePWITpD2EUaU9JgWfPZdFqz1JxKg9z7eoPS25rT0EprU9x0WwPeeb
tT1FCbU9TFOuPdibsD19+bc9f1m1PVaFuz2YmMA9Tty7PdKsuj1Zprs9R6vAPYYVyj2dks89
TArHPdBixD2z5sw9yTHDPXefwj03OM09jGbMPYo80j0iNdo9mdDMPTm81D0C09U9xg7XPT8/
1z18Qd89wavaPd1d4D0DDtg9s8bgPaYw6D0e5uI9AUviPd/f5T2jIOY9J0bfPTZA5D1NGeU9
L77qPT3R7T3aEN09/gzqPafi7D2rS+w9jIvyPWiO8j3Mdu89mXb1PUcY/j1fC/o9eVDwPZs3
9T3ZRAA+7G/uPTB4/D18lgE+vPv0PREEAD60m/09/h38PV5t/T2NEwA+uGr8PaPgAT5BXv89
GkUAPjekAz4QEgM+fFsGPp9KAT7htQM+PpkGPpMNBD6DagM+AP8FPl4jBj5YLwg+oL0JPvvW
CD5u6Ak+PD0GPqDqBz7Llwg+sq0LPrNxDT629wk+sboJPiqbDj4Mkgw+s3gLPm0ODD7YQA4+
UM8NPqzDDj7+oAs+vcIOPvcMEj4LTww+3mATPtrOET4g3xA+2aUUPrtqDz4wzRA+aWwQPhmT
Ej7fRg8+</AssayYData></Step><Step><CommonData><SampleLocation>1</SampleLocation><SampleID></SampleID><SampleGroup></SampleGroup><SampleInfo></SampleInfo><SampleRow>G</SampleRow><SamplePlate>1</SamplePlate><WellType>BUFFER</WellType><Concentration>-1</Concentration><ConcentrationUnits>µg/ml</ConcentrationUnits><MolarConcentration>-1</MolarConcentration><MolarConcUnits>nM</MolarConcUnits><MolecularWeight>-1</MolecularWeight><Temperature>25</Temperature><StartTime>6079568</StartTime><AssayTime>80</AssayTime></CommonData><FlowRate>600</FlowRate><StepType>LOADING</StepType><StepName>Loading</StepName><StepStatus>OK</StepStatus><ActualTime>79.999</ActualTime><CycleTime>0.2</CycleTime><AssayXData Points="400">fv8aREsMG0QYGRtE1CUbRLEyG0R+PxtES0wbRBhZG0TkZRtEsXIbRH5/G0SdjBtEGJkbROSl
G0SxshtEn78bREvMG0QY2RtE5OUbRLHyG0R+/xtEDw0cRBgZHETkJRxEsTIcRH4/HERLTBxE
GFkcRORlHESxchxEfn8cREuMHEQYmRxEiKYcRLGyHER+vxxES8wcRBjZHEQB6BxEsfIcRH7/
HERLDB1EGBkdROQlHUSxMh1Efj8dREtMHUQYWR1E5GUdRLFyHUR+fx1ES4wdRBiZHUTkpR1E
sbIdRH6/HURLzB1EGNkdROTlHUSx8h1Efv8dREsMHkQYGR5E5CUeRLEyHkR+Px5ES0weRAdZ
HkTUZR5EsXIeRH5/HkQ6jB5EWZkeROSlHkShsh5Ebr8eREvMHkQY2R5E5OUeRLHyHkRu/x5E
Dw0fRBgZH0TkJR9EoTIfRH4/H0R8TB9EGFkfRORlH0QDcx9Efn8fREuMH0QomR9E5KUfRPOy
H0R+vx9EOswfRBjZH0Tk5R9EsfIfRH7/H0RLDCBEGBkgROQlIESxMiBEbj8gREtMIEQYWSBE
5GUgRCRzIER+fyBES4wgRAeZIETkpSBEsbIgRH6/IERLzCBEGNkgROTlIEQD8yBEfv8gREsM
IUQYGSFE5CUhRLEyIUR+PyFEOkwhRBhZIUTkZSFEdnMhRH5/IURLjCFEGJkhROSlIUSxsiFE
fr8hREvMIUQY2SFE5OUhRLHyIUR+/yFEOgwiRBgZIkTkJSJEsTIiRH4/IkRLTCJEB1kiRORl
IkSxciJEbn8iREuMIkQYmSJE5KUiRKGyIkR+vyJEOswiRBjZIkTk5SJEsfIiRH7/IkQ6DCNE
DRojROQlI0SxMiNEfj8jREtMI0RqWSNE5GUjRLFyI0R+fyNEOowjRBiZI0TkpSNEsbIjRH6/
I0RLzCNEGNkjROTlI0Sx8iNEfv8jRDoMJEQHGSRE5CUkRLEyJER+PyRES0wkRBhZJETUZSRE
oXIkRG5/JEQ6jCREGJkkROSlJESxsiREfr8kRDrMJEQY2SRE5OUkRLHyJERu/yRESwwlRAcZ
JUTkJSVEoTIlRH4/JUQ6TCVEGFklRORlJUSxciVEfn8lREuMJUQYmSVE5KUlRLGyJUR+vyVE
S8wlRBjZJUTk5SVEsfIlRG7/JURLDCZEBxkmROQlJkShMiZEfj8mREtMJkQHWSZEJmYmRKFy
JkRufyZES4wmRBiZJkQFpiZEsbImRH6/JkRLzCZEGNkmROTlJkSx8iZEfv8mREsMJ0QYGSdE
5CUnRLEyJ0RuPydES0wnRAdZJ0RHZidEsXInRH5/J0RLjCdEGJknRPWlJ0ShsidE4L8nREvM
J0QY2SdE5OUnRLHyJ0Ru/ydESwwoRBgZKETkJShEoTIoRG4/KEQ6TChEOFkoRNRlKEShcihE
fn8oRDqMKEQHmShE5KUoRLGyKER+vyhEOswoRAfZKETk5ShEsfIoRH7/KERLDClEBxkpROQl
KUShMilEbj8pREtMKUQYWSlE1GUpRLFyKUR+fylEOowpRAeZKUTkpSlEsbIpRH6/KUQ6zClE
B9kpRNTlKUSh8ilEfv8pREsMKkQYGSpE5CUqRKEyKkRuPypES0wqRAdZKkTUZSpEoXIqRH5/
KkRLjCpEGJkqRNSlKkShsipEbr8qRDrMKkQH2SpE5OUqRLHyKkR+/ypEOgwrRCgZK0TkJStE
sTIrRH4/K0RLTCtEGFkrRNRlK0SxcitEfn8rRDqMK0QHmStE1KUrRLGyK0RuvytES8wrRBjZ
K0Tk5StEsfIrRH7/K0RLDCxEBxksRNQlLEShMixEfj8sRDpMLEQYWSxE5GUsRKFyLER+fyxE
OowsRBiZLETkpSxEobIsRG6/LERLzCxEGNksRNTlLESh8ixEbv8sRDoMLUQHGS1E1CUtRKEy
LURuPy1EOkwtRBhZLUQmZi1EsXItRH5/LUQ6jC1EGJktROSlLUShsi1Efr8tREvMLUQY2S1E
1OUtRKHyLUR+/y1ESwwuRAcZLkTUJS5E0jIuRG4/LkQ6TC5EB1kuRORlLkTSci5Ebn8uRDqM
LkQHmS5E5KUuRKGyLkR+vy5ES8wuRAfZLkTU5S5EofIuRA==</AssayXData><AssayYData Points="400">qD0XPmTAFT4TZhs+A0EcPtQKGj7kPBw+eewWPkp4FT6nDRw+MPcbPqntFz4sMxs+SRscPrl8
HD7uhx4+ViQaPrL4HD6A6R8+MoIbPhw8HT5mgR0+k40gPmdCGj495B0+dOAZPoaSHj5S3h8+
SLofPmyCIj5aByI+orQkPpRJIT4RaSA+rtEjPr0lJD7lsh0+kA8kPrXeID50wyI+DJQlPjLP
Iz4EniI+GqIiPjwaIj67KyQ+MQ4mPjdAJj5E+Ck+0f0jPmyEKj5xPSU+MMYpPk2cLD7RCSs+
83EoPk1MJz62Kyg+zxMtPlQ/Kz4QlC0+/X0mPtE5LD6HJSg+QzgqPjbWJz6GsCo+Xm4sPq49
Kj6BPCk+w2kqPnlBLD4I2is+ngszPphkLz6J5C0+9xAwPko5Lj5NOS4+Xl0uPhxnMz7MLzI+
w78uPmMpLT54oS0+hQoxPoDJMj5UuTA+zHcyPtoBND5i6TM+uKY4Pj9OMD77jjU+YQY0Pkvd
MT7YIjQ+a4YxPuoMNT7b+TM+2KoyPg6kMz6C9DE+RHk2PlhNNz4zQjU+nh42Pvy5NT47vzY+
VMk0PmjpOj7Eqzk+UuA0PpBFNj7WZjk+nds7PhwROT49aTo+s+k4PmhQOz5O3zc+EBc5Pp4p
OT4otT0+kAI5PtU2Oj458jo+18o7Pqc/PT5qwT0+tsU9PgfXOj4svjw+z0E7PpkRPT6lsz0+
t8E6PgGyPT42cj4+d3I9Pu1iPD4STTw+w25APnL+Pj4PWDw+zXE5PinbOj5cCD0+QetEPmIm
QT5L2kA+cSc+PuRJQD6fDz4+rBZCPpJ0Rz4OaEI+G/BCPvJRQT6LL0M+OHVEPpaORj70Lkg+
IgNEPnZ3Qz5L00E+ZM08PsE/RT58u0I+/ylCPo7cRz5woUU+9k1EPsiJQj65Ckk+2a1EPqKI
Rz7k90Q+rUBFPvrMSD6Q8kU+b/pHPr/URT6qfkc+er9FPlzYRj7lsEY+a9tBPjFFSz573Ug+
Yf5IPuSuST6ZMUY+aSFMPidCSD7nK0g+MFBKPuoxSz4b+0c+MztNPp7dSD7lyU0+lqNJPjfJ
ST6GmUo+MZtMPpWTSj401kY+MftKPkgnSD7NaUs+LwJPPhwHRz5uvUo+j0VLPhEZUT66D04+
RipJPqdCST5TMlE+5UxMPpk1Uj75SE8+Na9NPsycTT4tjU0+6JZNPjRuTj5DJE8+y7ZSPobu
Tz47NlA+bP5KPpJfUD5g008+VTxVPrr/UD5XpE4+fDBRPtT7Tj5BZU0+0WdPPiAtVD58slQ+
YKBQPjkTVj491lU+mZ5VPmRYVD53KVI+ipJTPomZVz41RVY+J9xSPq6aVz619lQ+Ep5VPgHM
Tz7gh1Y+ORtTPhQeVD6KUlQ+OBFaPkjXWT53oFc+O81XPuFWWT6eHlU+03hWPizRWD6ggFc+
/TlXPgjqVT71YFc+ckFWPgEmVD5G4FY+JXhVPmshWz6niVY+59hWPtkiXD67zFg+SEhUPrAC
Wj7BY14+o9laPgFvWT5cFV4+kLhaPh4fWT54N1s+uF1aPq6tWz5Jxlo+rGldPgLlXT5m41w+
0GRWPlu4XD4nulw+WDVaPvqQWz4Pm10+vh1gPrgxYD74HV0+NRpdPvHdXD6W4F4+3dVdPjyy
YT59C14+UktdPk/xYT70WVs+PZNhPsCgXT5NVF0+mZhcPgemWz5TVlw+pRxdPq9RXj6lo1o+
0yFdPm2cYj5OsV4+KVxhPj9XZT6C6V8+UMVhPmpAXj7WImE+4phlPuW+Xz6gIWE+WjlePkaY
Yz4ei2I+S+JgPgn7YT4doWU+019fPvEVZT5mpWY+NgllPghtZD4af18+1tRiPhzBYT5d1WM+
nxtiPsu9YT7lIWM+15xhPrHnYz4Hr2E+jpdkPo8cZj7ca2c+98lgPiJ5Zz5iVWQ+MqplPs1o
Zz7J+mg+Ap9lPlDAZj78RGU+xK9mPviqaj5ZhmI+6WxmPgIHaT50iGg+qWhsPuwtaz5xM2k+
Sw5oPjadaD7kxmo+y6FkPv1oaD6TWWg+9L1mPkB6aj6AFWg+fiBnPmajaD7fB20+XUBnPt8a
aD4LT2s+21lpPkzzaj4jgms+TqNpPk01aj4FLmg+7dlrPg==</AssayYData></Step><Step><CommonData><SampleLocation>1</SampleLocation><SampleID></SampleID><SampleGroup></SampleGroup><SampleInfo></SampleInfo><SampleRow>G</SampleRow><SamplePlate>1</SamplePlate><WellType>BUFFER</WellType><Concentration>-1</Concentration><ConcentrationUnits>µg/ml</ConcentrationUnits><MolarConcentration>-1</MolarConcentration><MolarConcUnits>nM</MolarConcUnits><MolecularWeight>-1</MolecularWeight><Temperature>25</Temperature><StartTime>6160597</StartTime><AssayTime>30</AssayTime></CommonData><FlowRate>1000</FlowRate><StepType>BASELINE</StepType><StepName>Baseline</StepName><StepStatus>OK</StepStatus><ActualTime>29.999</ActualTime><CycleTime>0.2</CycleTime><AssayXData Points="150">bv8uRDsML0QIGS9E1CUvRKEyL0RuPy9ES0wvRAhZL0TUZS9EoXIvRF5/L0Q7jC9E95gvRMSl
L0Shsi9Ebr8vRDvML0QI2S9ExOUvRKHyL0Ru/y9EOwwwRAgZMETUJTBEoTIwRG4/MEQqTDBE
CFkwRNRlMEShcjBEbn8wRDuMMEQImTBE1KUwRJGyMERuvzBEO8wwRAjZMETU5TBEofIwRG7/
MEQ7DDFECBkxRNQlMUSRMjFEsD8xRDtMMUQIWTFE1GUxRKFyMURufzFEO4wxRAiZMUTUpTFE
obIxRG6/MUQ7zDFEzNkxRNTlMUSh8jFEbv8xRDsMMkQIGTJE1CUyRKEyMkRuPzJEO0wyRAhZ
MkTUZTJEoXIyRG5/MkQ7jDJECJkyROWlMkShsjJEbr8yRDvMMkT32DJE1OUyRKHyMkRu/zJE
OwwzRAgZM0TUJTNEoTIzRG4/M0QqTDNE91gzRNRlM0ShcjNEbn8zRDuMM0QImTNEJqYzRKGy
M0RuvzNEO8wzRAjZM0TU5TNEkfIzRG7/M0Q7DDRE9xg0RNQlNEShMjREbj80RCpMNEQIWTRE
1GU0RKFyNERufzREKow0RAiZNETUpTREobI0RF6/NEQ7zDRECNk0RMTlNESh8jREbv80RDsM
NUT3GDVE1CU1RJEyNURuPzVEKkw1RAhZNUTUZTVEoXI1RG5/NUQ7jDVECJk1RNSlNUShsjVE
br81RDvMNUQI2TVE1OU1RJHyNURu/zVEOww2RAgZNkTUJTZEoTI2RG4/NkQ7TDZECFk2RGhm
NkSRcjZE</AssayXData><AssayYData Points="150">gRBsPrN5az6BYWg+ID9uPsk1bD6HhWc+matrPih3bj50RHE+C1xvPrb6bT6scGw+T7FvPvEu
cT68Qms+k45uPlNNbT5vlWs+7NhpPptNcT5IdnA+R51sPputbT4GVW4+RhZuPs0Bcj5NiW8+
WzNvPlLFbz69g2o+etRvPnmkbD4jm24+RutwPjzddT7nV3E+4ZhvPu8lbD5Z4W0+CndzPua8
bz5Bt3Y+o0l4PlZNcT7U+3E+nGhzPul9bz7v8nI+o9R1PijTcT51iHc+J71wPiUhcj4Ql3U+
NR92Pnk8dz7J1HE+cNFzPpn3cT4R43Y+kgVzPiYCcz7mCnU++CN0Pkv2eD4b4HQ+fjhxPpia
dj6hQ3o+wXlzPuQydj6nAXc+dZd1PhyWcT5QsHY+86h5PuV3eD5gn3k+Ib14PtOiej7VnXo+
cXZ3PqwEdz4auHQ+oQN1PjnFeD4B9ng+gGZ3PqT8dj64MXg+yUF7PmCceD53g3c+2LZ9Prgo
fT7tq3w+t754PpdvfD5hjXc+Eql7PlfreD4/ZXc+6fh6Pho6eT6L33s+9wB8PtqLeT7gtXo+
3sR9PnnMez5NoHw+xmN8Pizhez5S53g+0uJ7PilJej6FtXs+gtp8PstVfT6ZN3s+ceF9PpcZ
gD5KfYA+6qR6PizFfT7U0H0+PpqAPv+8gD4bT3k+NRd9PseTfD6S0n8+tqF7Pll9gT7yTYE+
x3qAPs36ej4e1n0+o1WAPo2Ofz75BX8+lb+APmb5fD48Y38+bLt9PqI3fz5cyYA+JgSCPgOl
gD50DoA+</AssayYData></Step><Step><CommonData><SampleLocation>10</SampleLocation><SampleID>BG505 T332N SOSIP</SampleID><SampleGroup></SampleGroup><SampleInfo></SampleInfo><SampleRow>G</SampleRow><SamplePlate>1</SamplePlate><WellType>KSAMPLE</WellType><Concentration>-1</Concentration><ConcentrationUnits>µg/ml</ConcentrationUnits><MolarConcentration>7.81</MolarConcentration><MolarConcUnits>nM</MolarConcUnits><MolecularWeight>-1</MolecularWeight><Temperature>25</Temperature><StartTime>6199224</StartTime><AssayTime>180</AssayTime></CommonData><FlowRate>600</FlowRate><StepType>ASSOC</StepType><StepName>Association</StepName><StepStatus>OK</StepStatus><ActualTime>180</ActualTime><CycleTime>0.2</CycleTime><AssayXData Points="900">Xn82RCuMNkTnmDZExKU2RIGyNkRevzZEK8w2RPjYNkTE5TZEkfI2RF7/NkQaDDdE5xg3RMQl
N0SBMjdEXj83RCtMN0T4WDdE22Y3RJFyN0RefzdEK4w3RPiYN0TEpTdEgbI3RF6/N0QrzDdE
+Ng3RLTlN0SR8jdETv83RCsMOET4GDhEtCU4RIEyOERePzhEK0w4RPhYOETEZThEkXI4RF5/
OEQrjDhE+Jg4RMSlOESBsjhETr84RCvMOETn2DhExOU4RJHyOERO/zhEKww5ROcYOUTEJTlE
kTI5RF4/OUQrTDlE51g5RMRlOUSRcjlETn85RCuMOUTnmDlExKU5RJGyOURevzlEK8w5RN3Z
OUS05TlEkfI5RKD/OUQrDDpE+Bg6RMQlOkSBMjpETj86RCtMOkTnWDpExGU6RIFyOkROfzpE
Gow6RPiYOkTEpTpEkbI6RF6/OkQrzDpE59g6RMTlOkSR8jpEXv86RBoMO0TnGDtEtCU7RKIy
O0ROPztEK0w7RPhYO0S0ZTtEgXI7RF5/O0QrjDtE+Jg7RLSlO0SBsjtEXr87RBrMO0T42DtE
xOU7RGz0O0Re/ztEKww8RPgYPES0JTxEgTI8RF4/PEQrTDxE51g8RMRlPESRcjxEXn88RCuM
PET4mDxExKU8RJGyPEROvzxEK8w8RPjYPES05TxEkfI8RF7/PEQaDD1E+Bg9RLQlPUSBMj1E
Xj89RBpMPUT4WD1ExGU9RIFyPUROfz1EGow9RPiYPUS0pT1EgbI9RE6/PUQrzD1E+Ng9RLTl
PUSR8j1EXv89RBoMPkT4GD5EtCU+RIEyPkRePz5EGkw+ROdYPkTEZT5EkXI+RE5/PkQrjD5E
55g+RLSlPkSRsj5ETr8+RCvMPkTn2D5ExOU+RIHyPkRO/z5EKww/RPgYP0S0JT9EgTI/RE4/
P0QrTD9E51g/RLRlP0SBcj9E4X8/RBqMP0T4mD9EtKU/RIGyP0Ruvz9EK8w/RPjYP0S05T9E
kfI/RF7/P0QrDEBE5xhARLQlQESRMkBEXj9ARBpMQET4WEBEtGVARJFyQEThf0BEGoxARPiY
QES0pUBEgbJARE6/QEQazEBE+NhARLTlQESR8kBEXv9ARBoMQUT4GEFEtCVBRIEyQUReP0FE
K0xBROdYQUTEZUFEkXJBRF5/QUQajEFE+JhBROWlQUSBskFETr9BRBrMQUT42EFExOVBRIHy
QURO/0FEKwxCROcYQkS0JUJEgTJCRF4/QkQaTEJE51hCRNVlQkSBckJETn9CRBqMQkT4mEJE
tKVCRIGyQkROv0JEK8xCROfYQkS05UJEkfJCRF7/QkQrDENE+BhDRMQlQ0SRMkNETj9DRCtM
Q0TnWENExGVDRJFyQ0ROf0NEK4xDROeYQ0S0pUNEgbJDRF6/Q0QazENE59hDRMTlQ0SR8kNE
Tv9DRBoMRET4GEREtCVERJEyREReP0REGkxEROdYRES0ZUREgXJERF5/RERMjERE55hERMSl
RESBskRETr9ERCvMRET42ERExOVERIHyRERO/0REGgxFRPgYRUTEJUVEgTJFRF4/RUQaTEVE
+FhFRLRlRUSRckVETn9FRBqMRUTnmEVExKVFRIGyRUROv0VEGsxFROfYRUTE5UVEgfJFRE7/
RUQaDEZE5xhGRLQlRkSRMkZETj9GRBpMRkTnWEZExGVGRIFyRkRef0ZEGoxGRPiYRkTEpUZE
kbJGRE6/RkS+zEZE59hGRMTlRkSB8kZEXv9GRCsMR0T4GEdEtCVHRIEyR0ROP0dEjUxHROdY
R0S0ZUdEgXJHRE5/R0QajEdE+JhHRLSlR0SBskdEXr9HRBrMR0Tn2EdExOVHRJHyR0RO/0dE
GgxIRPgYSES0JUhEgTJIRE4/SEQrTEhE51hIRLRlSESBckhETn9IRBqMSETnmEhEtKVIRIGy
SERev0hEGsxIRPjYSES05UhEgfJIRE7/SEQaDElE+BhJRLQlSUSBMklEXj9JRBpMSUTnWElE
tGVJRJFySUROf0lEGoxJRPiYSUS0pUlEgbJJRE6/SUQazElE59hJRLTlSUSo80lETv9JRBoM
SkT4GEpEtCVKRLIySkROP0pEK0xKROdYSkS0ZUpEgXJKRF5/SkQajEpE55hKRLSlSkSRskpE
Tr9KRBrMSkTn2EpEtOVKRIHySkRO/0pEGgxLROcYS0TEJUtEgTJLRF4/S0QaTEtE51hLRLRl
S0SBcktETn9LRBqMS0TnmEtEtKVLRIGyS0ROv0tEK8xLROfYS0S05UtEgfJLRF7/S0QrDExE
5xhMRLQlTESRMkxETj9MRBpMTESsWUxExGVMRIFyTEROf0xEK4xMROeYTES0pUxEgbJMRF6/
TEQrzExE/tlMRLTlTESB8kxETv9MRBoMTUT4GE1EtCVNRIEyTUROP01EK0xNROdYTUS0ZU1E
kXJNRE5/TUQajE1E55hNRLSlTUSRsk1EXr9NRCvMTUTn2E1EtOVNRIHyTURe/01EKwxOROcY
TkTEJU5EgTJORE4/TkQaTE5E51hORLRlTkSBck5EwH9ORBqMTkTnmE5EtKVORIGyTkROv05E
GsxOROfYTkS05U5EgfJORE7/TkQrDE9E5xhPRLQlT0SBMk9EXj9PRDtMT0TnWE9EtGVPRIFy
T0ROf09EK4xPROeYT0S0pU9EgbJPRE6/T0QazE9E59hPRLTlT0SB8k9ETv9PRCsMUETnGFBE
tCVQRJEyUEROP1BEGkxQROdYUES0ZVBEkXJQRF5/UERMjFBE55hQRMSlUESBslBETr9QRBrM
UETn2FBE9uVQRJHyUERO/1BEGgxRROcYUUS0JVFEgTJRRF4/UUQaTFFECFlRRLRlUUSRclFE
Tn9RRCuMUUTnmFFExKVRRIGyUUROv1FEGsxRROfYUUTE5VFEgfJRRE7/UUQaDFJE+BhSRMQl
UkSBMlJETj9SRCtMUkTnWFJE1WVSRIFyUkRef1JEK4xSROeYUkS0pVJEgbJSRF6/UkQazFJE
59hSRLTlUkSB8lJEXv9SRCsMU0TnGFNExCVTRIEyU0ReP1NEGkxTRPhYU0TEZVNEkXJTRF5/
U0R9jFNE55hTRMSlU0SRslNEXr9TRCvMU0T42FNExOVTRIHyU0Re/1NEKwxURPgYVES0JVRE
kTJURG4/VEQrTFRE+FhURMRlVESRclREXn9URCuMVET4mFRExKVURJGyVERev1REK8xURPjY
VETE5VREkfJURF7/VEQrDFVE+BhVRMQlVUSRMlVEXj9VRCtMVUT4WFVExGVVRJFyVURef1VE
K4xVRPiYVUTEpVVEorJVRF6/VUQrzFVE+NhVRMTlVUSR8lVEXv9VRCsMVkT4GFZExCVWRJEy
VkReP1ZEK0xWRPhYVkTEZVZEkXJWRF5/VkQ7jFZE+JhWRLSlVkSRslZEXr9WRCvMVkT42FZE
xOVWRJHyVkRe/1ZEKwxXRBgZV0TEJVdEkTJXRF4/V0QrTFdE+FhXRLRlV0SRcldEXn9XRCuM
V0T4mFdExKVXRJGyV0Rev1dEK8xXRPjYV0TE5VdEkfJXRF7/V0QrDFhE+BhYRMQlWESRMlhE
Xj9YRCtMWET4WFhExGVYRJFyWERef1hEK4xYRPiYWETEpVhEkbJYRE6/WEQrzFhE+NhYRMTl
WESR8lhEXv9YRCsMWUT4GFlExCVZRJEyWUReP1lEK0xZROdYWUTEZVlEkXJZRF5/WUQrjFlE
+JhZRMSlWUSRsllEXr9ZRCvMWURK2VlExOVZRIHyWURu/1lEKwxaRPgYWkTEJVpEkTJaRF4/
WkQrTFpE+FhaRLRlWkSRclpEXn9aRCuMWkT4mFpExKVaRJGyWkRev1pEK8xaRPjYWkTV5VpE
kfJaRF7/WkQrDFtE+BhbRMQlW0SRMltEXj9bRBpMW0T4WFtExGVbRJFyW0ROf1tEK4xbRPiY
W0TEpVtEkbJbRF6/W0QrzFtE+NhbRMTlW0SR8ltETv9bRBoMXET4GFxExCVcRJEyXEReP1xE
K0xcRPhYXETEZVxEkXJcRF5/XEQrjFxE+JhcRMSlXESRslxEXr9cRCvMXET42FxE4edcRJHy
XERe/1xEKwxdRPgYXUTEJV1EkTJdRE4/XUQrTF1E51hdRMRlXUSRcl1EEoBdRBqMXUT4mF1E
xKVdRJGyXUROv11EK8xdROfYXUTE5V1EkfJdRE7/XUQrDF5E+BheRMQlXkSRMl5ETj9eRCtM
XkT4WF5ExGVeRJFyXkRef15EK4xeRPiYXkS0pV5EgbJeRE6/XkQrzF5E+NheRMTlXkSR8l5E
Xv9eRCsMX0T4GF9ExCVfRJEyX0ReP19EGkxfRPhYX0TEZV9EkXJfRF5/X0QrjF9E+JhfRLSl
X0SBsl9EXr9fRBrMX0T42F9ExOVfRJHyX0Re/19EGgxgROcYYETEJWBEkTJgRF4/YEQaTGBE
+FhgRMRlYESRcmBEXn9gRCuMYET4mGBExKVgRIGyYERev2BEK8xgRPjYYETE5WBEkfJgRF7/
YEQrDGFE5xhhRMQlYUSBMmFEXj9hRCtMYUT4WGFEtGVhRJFyYURef2FEK4xhRPiYYUTEpWFE
kbJhRE6/YUQazGFE+NhhRMTlYUSR8mFEXv9hRMQNYkTnGGJExCViRJEyYkReP2JEK0xiROdY
YkTEZWJEkXJiRF5/YkQajGJE55hiRLSlYkSRsmJETr9iRCvMYkT42GJExOViRJHyYkRe/2JE
GgxjRPgYY0TEJWNEgTJjRF4/Y0QrTGNE+FhjRLRlY0SRcmNE</AssayXData><AssayYData Points="900">0hR/PsNtfD4a5nE+FzFuPsE+aD6IQWM+xWhePkOQXz7Wllo+JTBVPtyEVT5v01A+KHNQPm3c
Tz4lwVA+lnZOPmkUTT7WaEw+np9GPn4KTT7eVUs+OrFLPty4Sj4CEUo+IQ5HPi79Rz6rPUQ+
gwdKPqi4Sz7scUk+GnlLPu5xTz4lz0c+DqtPPiV9Rz46lEo+vJxNPlCeSz5Ryko+f/ZIPjKG
TD5Mkkc+QVBFPiPzRj73wEo+lvdKPocsTD4K7ks+NMtEPoXeSz5wiko+wgRNPj3OTT6hJEw+
8rRNPtbATz5JLU4+XS5PPo6xSz46oE4+r3NNPr1pUT4viEw+1D9SPjF7TT7nmFE+931SPq9x
Uj6FXE4+7FZXPo2nTT5boVA+zEVTPjzKTD6yNFM+hElVPhO1UT5cH1I+yu9RPmUwUj4UMFI+
dflRPgr9TT4a8FM++b1SPvCsTz6sN1M+1kFRPkzRUj6/k1E+c+NUPhTyVz57TVE+0u9ZPjHw
WD7PGVg+V35VPsgtVz5vHFI+T7RVPuR9WD6Ydlg+/tZWPg0aVj4iG1c+bf9VPpSBVT6M3lg+
bbZUPp4RWT5p9Fc+9ZBZPmZvVz5qzlU+LpdaPrrLVT4O/Fo+5a1aPo69Vj7D01o+7bFYPgNl
Wj6I8FQ+MT9ZPjOFWD4th1o+C/daPnhHWz6ga1k+IlZZPkHrWD7kuFc+b4VgPv/GWj61e1w+
D4dZPkpgYD7/x14+c2FaPqXFWj6AcVo+qg1bPqXLVz6aO1s+Tj1aPqr/Xj4hfVo+mVZePsJi
XT6ltV4+d/xWPnU9Xj4U+l4+yk9ePp07Wz6y5mE+wlxePuVNYj7MXl4+svtfPtE1Xz5OSF8+
tSpfPoLXXj4U+F8+qYtgPmDbYj4vdWA+1CldPqLKWT7+MmA+fmlePu/OYD6FPlw+fGdgPsy4
Xj6oZmM+KkNjPiGoYz6Zo18+DdpiPtIiZD4G0V4+tj9hPtsPYT6TgGA+4H9gPjFdZD4X1mA+
JVpiPnO3Xj4iMWI+PJFlPg6gYj7mi2M+HyJiPlttZT5IC2M+t+phPlnkYT5sIWQ+H81gPkTb
ZT4lfGQ+9hJjPoWaYT6nIV8+wDhlPm+0ZT4MBWQ+3uNkPntCYj5VfmE+BihjPpfjZT6hzl0+
KK1kPrE4YT57n2M+sBFoPogfZj5APWg+76JmPhflZD6BM2c++rJoPjFeZz5ZyWc+C+9mPkx2
aD6OAWQ+WNJiPgu2ZD59XGk+X0JnPtHoZD5IZGk+pudqPpZYZz7nsGk+Je9kPrdSYz7vBWw+
p+VlPlGkaz41fGc+obpoPl3SaT5a72o+qJ1rPqe4Yz7ud2k+EbJqPiiaaT5ZD20+iMhpPutp
Zz6MQGg+QYNpPj4vaj6+Smo+VyFpPr4Aaj6222g+9wBrPnuQbj7Ij2g+B4xnPhMmbj4htmc+
NxFrPsj0aj7vMWk+3F5nPggcaT7zVXA+pBNxPnenaj4eG2w+mE5qPnbMaz5jeW4+PQxsPrg9
bj7en3I+CkFsPm3Paj64FGw+/EJsPqfdbD7C62g+MwNvPuclaj7Xz2c+jkRvPkJebT7osmk+
KzdvPrZXbD5B3m8+mfhuPjDubz4Er3E+bw1oPtmqbD4fEmw+QoF1Pod1bz6Lcm8+0D5tPvlA
bT7t52w+IYpvPsarbT5i9m0+heltPqm+aT623XM+DBdsPjHQcT76eHI+AVRxPts0cj4WQ3I+
0GFwPjk6bT5DVHA+fxVzPns9bj5IEXM+OGx2PjuicT4aInI+djBzPqN7bj7k12s+peZwPgPo
dD4LI3I+wM9xPnmMdz5MO3A+jiB4PghIcj5pVGw+iVhxPrGycz5d3nQ+7IZuPr7acj6cKnM+
sJh4PtrNcz6n724+V/xzPkpwdz7PqHU+gmhyPmqzcD6EgG8+9Zt4Pojecj6XUnc+TuB0PruW
dT61pXQ+b/91PmLncz5eiXM+Tg94PiJZdj7E0nU+8QB1Prs3dD6WFnU+QKxzPhjUdj5WqXc+
Z1tzPgrzdz6zVHY+wkN4PncBeD5spnM+Y9B0Ppd2dD5CZnc+N2hxPtTzeT7m6Hc+vyZ4PveP
dT6BmXg+EfZ5Pivdcz5CqHQ+TSRzPvfWeD7XOno+J/93PoQBdz72HXU+IJ56PjgQeD5bWnU+
3b17PhuNeD4PEHo+RpV1PtXYeD4D/3c+bzl5Pq0BeD4tC3g+um52PlTmeD6YBHs+JEN1PnTx
ej4D+Xg+j/19PsQvez7PlH0+Br98PtsGez7WqXc+cZt2PrgDdj6uN3k+uWZ2PhdDfD4Yr3c+
wPV4PquyeT59AX0+RlJ7PhSseD602nk+eCt4PjHFeT4iynw+IDt6PjfJfj74iHo+fYl6Pof+
fT5msX0+QfR6Pl2TeT54hHo+fmZ5PlD0ez5SFHs+iHt3Pp/+ez5N03s+bLB4PpnMez7Cs3o+
+956PsOrej50BIA+Kgx5PvyNfD6u8nc+2w99Pvnodz5T830+cCZ5PnPVfD4NbYE+MFV6Pjed
gT4yOno+w199PjlLfT6Ijnw+zCJ9PokGfz7PT3w+XXd9Pl3tez6844A+5Bp+PljBgj5nJX0+
dqh8PjuPgD6NwX0+vl2APnTlfz7hYn8+YKN+PgEKfD47+X0+S3h+PqzyfT75n38+gcGBPhas
fz7x9oA+3Yp/Pp2vgD47O30+DFZ/PoJIfj5O330+pq9/Pudpfz6ZI34+D9GAPiO5gD6shHw+
OymBPkPhfz73mYE+AL2APmwCgT7KIXs+cwGDPliugD67on0+B3iAPhTdfz7C54A+V2CBPjRA
gD5nT4E+XYaAPmHnfz5nUYE+EJZ9PqCtgT7Yrno+vOh/Pg45gD6lRoA++SB/PpekgD4olYA+
SE1+PvIQgT7eM4E+bPuAPuuwgD75F4I+abeCPoMcgD7Tj4A+IvWBPiVJgT5LRYA+9n2BPk0G
gj55DYE+lpSAPho6gz6GEYI+VSKDPg1Rgj6wz4I+nCGBPr32gT5iyIA+MUGCPh58fT7WHoI+
toSCPtKbgj7/cYE+cSWAPoNjgj5p+oE+0SaEPjrPgj44AoA+WNqBPuxFgT65OYQ+8Y2CPjuE
gj6Ui4A+C7+CPlN6gT4bUoI+ZI2DPsthgT6mkoE+zGyDPiD8gD5bJ4M+syCCPhLWgz6PD4M+
Mb2CPmrRgz5A9IM+fiKDPk84gz4y5YE+ouWCPj3ngz4dgoI+umeAPpwkgj5JfoM+dNGEPpiN
gj6tOII+bQeDPqzehT59RII+VB+DPuE3hD7QmoM++s6DPhZdgj7sOII+HFeDPiMogz5qUIQ+
zvOBPpvPhj4vXIY+J52CPuGNhT4TaoQ+j1+EPliLhD7eroQ+HuKEPlqdgz6LF4U+WBuEPqXw
gz7DkIM+3GiCPgbqhD4WI4Q+YHGFPvp6gT6ZDoQ+yvaCPt1GhT74b4Y+mnWEPssEhz6ut4M+
bw+FPkLbhD5+noU+AUSDPmYnhD6qAoc+CMmEPkPhhD7s2YI+zteGPnmhgz6oeYU+HD+EPuQF
hj6fq4Q+3XeFPrwihT7fQYU+9meEPtBlhT5+4IU+1GuGPuxPhT43HYY+RYiGPr+5gz6cWYU+
CFSFPkRHhT6Q6ok+QR+EPhi1hj4d0oU+mPKDPh1Nhj6qkoY+nD2GPiLHhj4pLoY+vaSFPjeC
hj4G44M+9hWGPssIhz7YhIY+7iiEPvC8hj5imoY+8JOFPm+ghz4EnYU+lqKHPp6ehj5VI4Y+
/TOGPhUJhz7q5Yc+xgOGPsZMhz7LwIg+e9GGPlHihz5Fxoc+RSuFPtf4hz7kQIQ+552FPkkz
hj7E7Ic+dBGEPpKThj5p7Ic+UyiIPrXehT7cZIc+RdGHPm7shT7Ul4g+LO6HPk0Khz6tY4c+
dVuIPu5XhT7gsoc+AbmHPgHhhz6jVoM+hfqFPkF9hj4Ij4g+rR+LPrQTiT7Yq4c+EvOIPmNP
iD6AkYY+8cWJPheviD7zcIg+14WGPmyjiD6tlYc+AS+JPpk3ij4E/Ic+A/OHPvxMhj503og+
lu+GPrZoiT6Ds4g+B2SHPrQIiD4IbIk++iOJPmq5iT5ucYg+KMiIPsIRiT7xdIY+4TWLPkCU
iD4wdIc+/+KIPh2/iD5B84g+e0iJPrEpiD6DPYo+n7eLPv1+hz4YJ4k+GpuKPmlmiD61VIg+
PfWJPvGHij6Vq4c+Qm+KPt/QiT4njYk+q4OJPst6ij6KRoo+xfWIPmOphz6azoo+1neIPv7B
ij4RZIw+iZeHPr+EiT6XXYk+uLyIPrU1ij45z4k+pFqLPvJ5iz6uE4g+I/yJPi8xij6p44c+
czmJPoj7ij6MuIg++XmHPl4ajT7qGos+/3KJPu2liz76fIo+NQyLPj+Oij73HIk+xHWJPri0
iT6R9og+GwOLPtMUiz68rYg+uWWLPpZ5ij5MwIw+NB6LPsN1jD648oo+AV+KPvMliz5w/Is+
UI2LPk6eiz7/cos++N2JPp/djD4yS4s+v/6JPsjviz5nZ4k+7yKLPtX3iT7vh4w+DQ6LPtnK
iz6ksIk+H8iLPtAdiz7Qpo0+Qe2KPh2Jij5nj40+5vOJPlqCjD5D9os+IWGLPjDfij4Qk4w+
w7eKPqU7jT7h0Yo+elaNPkQNjT5KAYw+jVmMPkDVij6RD4w+7eSKPhRhjT72KIw+qN2KPg+N
iz66bo0+aaqMPspqjD5N2o0+F1WMPsQFjD4W8Ik+ky6MPkfEjT4qs40+1JiKPneUjT7zcY0+
HJyJPrS1iz7+yYw+OLuNPuuxjD7yd4s+34iNPtoZjT7zsIw+</AssayYData></Step><Step><CommonData><SampleLocation>1</SampleLocation><SampleID></SampleID><SampleGroup></SampleGroup><SampleInfo></SampleInfo><SampleRow>G</SampleRow><SamplePlate>1</SamplePlate><WellType>BUFFER</WellType><Concentration>-1</Concentration><ConcentrationUnits>µg/ml</ConcentrationUnits><MolarConcentration>-1</MolarConcentration><MolarConcUnits>nM</MolarConcUnits><MolecularWeight>-1</MolecularWeight><Temperature>25</Temperature><StartTime>6388069</StartTime><AssayTime>180</AssayTime></CommonData><FlowRate>600</FlowRate><StepType>DISASSOC</StepType><StepName>Dissociation</StepName><StepStatus>OK</StepStatus><ActualTime>179.999</ActualTime><CycleTime>0.2</CycleTime><AssayXData Points="900">Xn9jRCuMY0T4mGNEtKVjRIGyY0Rev2NEGsxjROfYY0S05WNEkfJjRF7/Y0QaDGRE5xhkRLQl
ZESRMmREXj9kRBpMZET4WGRE5WVkRJFyZEROf2REK4xkRPiYZETEpWREgbJkRE6/ZEQrzGRE
59hkRMTlZESR8mREXv9kRBoMZUTnGGVEuiZlRJEyZUROP2VEGkxlROdYZUTEZWVEgXJlRE5/
ZUQrjGVE55hlRLSlZUSRsmVEXr9lRBrMZUT42GVEtOVlRJHyZURe/2VEGgxmROcYZkTEJWZE
gTJmRE4/ZkQrTGZE+FhmRMRlZkSRcmZEXn9mRCuMZkTnmGZEtKVmRIGyZkRev2ZEGsxmRPjY
ZkS05WZEgfJmRE7/ZkQaDGdE5xhnRLQlZ0SBMmdETj9nRBpMZ0T4WGdExGVnRJFyZ0ROf2dE
K4xnRPiYZ0S0pWdEkbJnRE6/Z0QrzGdE59hnRLTlZ0SR8mdEXv9nRBoMaET4GGhEtCVoRIEy
aEReP2hEGkxoROdYaES0ZWhEgXJoRE5/aEQajGhE+JhoRLSlaESBsmhETr9oRBrMaETn2GhE
tOVoRIHyaERO/2hEGgxpRPgYaUS0JWlEgTJpRE4/aUQrTGlE51hpRLRlaUSBcmlETn9pRBqM
aUT4mGlExKVpRJezaUROv2lEGsxpRPjYaUS05WlEkfJpRF7/aUQaDGpE+BhqRLQlakSBMmpE
Xj9qRBpMakT4WGpEtGVqRIFyakROf2pEGoxqRPiYakS0pWpEgbJqRE6/akQazGpE59hqRLTl
akSB8mpETv9qRCsMa0TnGGtEtCVrRJEya0ROP2tEGkxrRPhYa0S0ZWtEgXJrRE5/a0QajGtE
55hrRMSla0SBsmtETr9rRBrMa0Tn2GtEtOVrRJHya0RO/2tEGgxsRPgYbES0JWxEkTJsRE4/
bEQaTGxE51hsRLRlbESBcmxETn9sRCuMbET4mGxEtKVsRIGybERev2xEGsxsROfYbETE5WxE
kfJsRE7/bEQaDG1E+BhtRLQlbUSBMm1EdEBtRBpMbUTnWG1E9mVtRIFybUROf21EGoxtRPiY
bUS0pW1EgbJtRE6/bUQazG1E59htRLTlbUSR8m1ETv9tRCsMbkTnGG5EtCVuRIEybkROP25E
GkxuRItZbkS0ZW5EgXJuRE5/bkQajG5E55huRMSlbkSBsm5ETr9uRBrMbkTn2G5ExOVuRIHy
bkRO/25EGgxvROcYb0S0JW9EgTJvRE4/b0QaTG9E51hvRLRlb0SBcm9ETn9vRBqMb0TnmG9E
tKVvRJGyb0ROv29EGsxvROfYb0S05W9EgfJvRF7/b0QaDHBE5xhwRNUlcESBMnBETj9wRCtM
cETnWHBEtGVwRIFycEROf3BEGoxwROeYcES0pXBEgbJwRF6/cEQrzHBE59hwRMTlcESB8nBE
bv9wRBoMcUT4GHFEtCVxRIEycUROP3FEK0xxROdYcUS0ZXFEgXJxRE5/cURMjHFE55hxRLSl
cUSBsnFEXr9xRDvMcUTn2HFEtOVxRJHycURe/3FEGgxyROcYckS0JXJEgTJyRE4/ckQaTHJE
51hyRLRlckSBcnJEXn9yRBqMckTnmHJEtKVyRIGyckROv3JEAM1yRAjZckTE5XJEgfJyRE7/
ckQrDHNE+BhzRDcmc0SBMnNETj9zRCtMc0T4WHNEtGVzRIFyc0Ref3NEK4xzROeYc0S0pXNE
kbJzRF6/c0QazHNE59hzRMTlc0SR8nNETv9zRBoMdETnGHRExCV0RJEydEROP3REGkx0RPhY
dETEZXREkXJ0RE5/dEQajHRE55h0RMSldESRsnREXr90RCvMdET42HRExOV0RJHydERe/3RE
Kwx1RPgYdUTEJXVEkTJ1RF4/dURMTHVE+Fh1RNVldUSRcnVEXn91RCuMdUT4mHVExKV1RJGy
dURev3VEK8x1RPjYdUTE5XVEkfJ1RF7/dUQrDHZE+Bh2RMQldkSRMnZEXj92RCtMdkT4WHZE
xGV2RJFydkRef3ZEK4x2RBiZdkTEpXZEkbJ2RF6/dkQrzHZE+Nh2RMTldkSR8nZEXv92RCsM
d0T4GHdExCV3RJEyd0ReP3dEK0x3RPhYd0TEZXdEkXJ3RF5/d0QrjHdE+Jh3RMSld0SRsndE
Xr93RCvMd0T42HdExOV3RPTyd0Re/3dEKwx4RPgYeETEJXhEkTJ4RF4/eEQrTHhE+Fh4RMRl
eESRcnhEXn94RCuMeET4mHhExKV4RJGyeER/v3hEK8x4RPjYeETE5XhEkfJ4RF7/eEQrDHlE
+Bh5RMQleUSRMnlEXj95RCtMeUT4WHlExGV5RJFyeURef3lEGox5RPiYeUTEpXlEkbJ5RF6/
eUQrzHlE+Nh5RLTleUSR8nlEXv95RCsMekT4GHpExCV6RJEyekReP3pEK0x6RPhYekTEZXpE
kXJ6RF5/ekQajHpE+Jh6RMSlekSRsnpEXr96RCvMekTn2HpE1eV6RJHyekRe/3pEGgx7RPgY
e0TEJXtEkTJ7RF4/e0QrTHtE+Fh7RMRle0SRcntEXn97RCuMe0T4mHtExKV7RJGye0ROv3tE
K8x7RPjYe0TE5XtEkfJ7RF7/e0QrDHxE+Bh8RMQlfESRMnxEXj98RCtMfET4WHxExGV8RJFy
fERef3xEK4x8RPiYfETEpXxEgbJ8RF6/fEQrzHxE+Nh8RMTlfESR8nxE/gF9RBoMfUT4GH1E
xCV9RJEyfUROP31EK0x9RPhYfUS0ZX1EkXJ9RF5/fUQrjH1E+Jh9RMSlfUSRsn1EXr99RCvM
fUT42H1EtOV9RIHyfURe/31EGgx+RPgYfkTEJX5EgTJ+RE4/fkQrTH5E+Fh+RMRlfkSRcn5E
Xn9+RCuMfkT4mH5ExKV+RJGyfkROv35EK8x+RPjYfkTE5X5EkfJ+RF7/fkQrDH9E+Bh/RMQl
f0SBMn9EXj9/RCtMf0T4WH9ExGV/RJFyf0QjgH9EK4x/RPiYf0TEpX9EkbJ/RE6/f0QrzH9E
+Nh/RLTlf0SR8n9EXv9/RBUGgER8DIBE4hKAREkZgESvH4BEFSaARHQsgETiMoBESTmARK8/
gEQVRoBEfEyAROJSgERJWYBEr1+ARB5mgER8bIBE4nKAREl5gESvf4BEFYaARHSMgETikoBE
SZmARK+fgEQVpoBEfKyARNqygERJuYBEr7+ARBXGgER8zIBE4tKAREnZgESv34BEFeaARHzs
gETi8oBESfmARK//gEQVBoFEdAyBROISgURAGYFErx+BRBUmgUR8LIFE2jKBREA5gUSvP4FE
FUaBRHxMgUTiUoFESVmBRK9fgUQVZoFEfGyBROJygURJeYFEr3+BRBWGgUR0jIFE4pKBREmZ
gUSvn4FEFaaBRHysgUTisoFEQLmBRK+/gUQVxoFEfMyBROLSgURJ2YFEr9+BRA3mgUR87IFE
2vKBRED5gUSv/4FEFQaCRHwMgkTiEoJESRmCRPkfgkQVJoJEdCyCROIygkRJOYJEfECCRBVG
gkR0TIJE4lKCRElZgkSvX4JEDWaCRHRsgkTicoJEQHmCRK9/gkQNhoJEfIyCROKSgkRAmYJE
r5+CRBWmgkR8rIJE2rKCREC5gkSnv4JEDcaCRHTMgkTa0oJESdmCRK/fgkQN5oJEdOyCRNry
gkRA+YJEr/+CRBUGg0QYDYNE2hKDREAZg0SnH4NEDSaDRHQsg0TiMoNESTmDRKc/g0QVRoNE
fEyDROJSg0RJWYNEp1+DRA1mg0R0bINE4nKDREB5g0Svf4NEFYaDRHSMg0TikoNESZmDRKef
g0QNpoNEfKyDROKyg0RJuYNEr7+DRBXGg0R0zINE4tKDREnZg0S/34NEDeaDRHzsg0Ta8oNE
SfmDRKf/g0QVBoREfAyEROIShERJGYRE0B+ERA0mhER8LIRE4jKEREA5hETeQIREFUaERHxM
hETiUoREQFmERK9fhEQVZoREdGyEROJyhERAeYREp3+ERBWGhER0jIRE4pKERECZhESnn4RE
DaaERHyshETasoRESbmERK+/hEQVxoREdMyERNrShERJ2YREp9+ERBXmhER87IRE4vKEREn5
hESv/4REDQaFRHwMhUTiEoVESRmFRKcfhUQNJoVEfCyFRNoyhURAOYVErz+FRBVGhUR8TIVE
2lKFRElZhUSvX4VEFWaFRHRshUTacoVEQHmFRKd/hUQVhoVEdIyFRNqShURJmYVEp5+FRBWm
hUR0rIVE4rKFREm5hUSvv4VEDcaFRHzMhUTa0oVEQNmFRK/fhUQV5oVEdOyFROLyhURA+YVE
p/+FRA0GhkR0DIZE4hKGREAZhkSnH4ZEDSaGRHwshkTaMoZEQDmGRK8/hkQNRoZEdEyGROJS
hkRJWYZEr1+GRBVmhkR8bIZE4nKGREB5hkSnf4ZEDYaGRHyMhkTikoZEQJmGRKefhkQNpoZE
dKyGRNqyhkRAuYZEp7+GRA3GhkR0zIZE2tKGREnZhkSn34ZEDeaGRHTshkTa8oZESfmGRK//
hkQNBodEdAyHRNoSh0RAGYdEpx+HRBUmh0R0LIdE2jKHREA5h0SnP4dEDUaHRHxMh0TaUodE
SVmHRK9fh0QVZodEfGyHROJyh0RAeYdEp3+HRA2Gh0R8jIdE4pKHRHKZh0Snn4dEDaaHRHSs
h0TisodEQLmHRK+/h0SIxodEdMyHRNrSh0RJ2YdEp9+HRA3mh0R87IdE4vKHRED5h0Sv/4dE
DQaIRHQMiETaEohEQBmIRKcfiEQVJohEfCyIRNoyiERAOYhE</AssayXData><AssayYData Points="900">FrCCPofBhT7ESYg+1l+NPvWnkT5AKpU+HeqZPujRmT4Dz5s+uqqePv8fnz4gyp8+f3aiPjo/
oj4TEKU+6y2lPrsmpT4VsaQ+vnGnPhooqD76waY+Y0aoPldoqz50dKg+mSGoPoeKqD5/Hqg+
UgWnPu89qz6d+Kk+ATmoPk1UqD6qs6g+7A+oPi8dqz5R7ak+gDurPgH9qz626ao+yHaqPiW3
pz7h2as+QOmnPvgSqj7LN6k+pyiqPuS/pj4iCKo+6TuqPjpiqj76K6o+mZOoPiPkqj5+Xak+
5vyoProhqj48cao+6U6rPvKuqD6g7ao+lomqPjGEqj6Ptao+jVWrPkM0qz7fHqo+38SpPh8B
rD5QQqw+or2pPqlEqT4nMKw+0sKoPt/hqT5TaK0+74KsPgS1qD5kk6k+Ry2rPr2vqT6lT6s+
G7GrPv9mrD6tcqg+OxyqPjgRqj7hd6o+9EWqPhOcqz6ln6k+37+rPnV5qz71f6o+qp6qPms+
qz4z1as+gByqPupdqz536ag+59eoPgyOqT6NVKs+s+SpPpgdqD7opKo+oqWrPsGBqj48sag+
s2WpPkYFqj6yaao+CUaqPuV/qj5N5qs+0dOrPvZMqz76Gao+meeqPgXeqz7Wuak+MXqpPoqT
qD59QKg+1lGrPrHMqD6BN6k+IQuqPmWbqj5pnqo+liiqPkj+qj5Fbqk+5jurPk2kqT5vpqs+
4s+pPkTeqj5Xtak+fvyoPv+oqT73Vqs+DueoPsdOqj5IDas+fZOqPgWuqz4kW6w+1tKrPpEo
qT4LhKw+kO6pPmvwqT7Snas+ws6pPn/rqT6jpas+tvqqPsNJqz4oFqs+4Q6sPvGDqz7wbKk+
QtSpPoPJqj4dyas+rWOsPpMSqT6z5ao+YmarPoRKqz6+M6w+oJeqPlFLrD6WVKo+6EirPisW
rD52/6s+9h6sPvZzqT58Aq0+8GmpPnuYqj4ruqk+y+2qPgo7qz59E6s+euCrPoKKqz5o6a0+
JJirPmKwrD5j0ao+zI+rPs0Eqj6ZLq0+CP+rPjoTqz7+Zqo+GxasPu40qj4Wu6w+ZumqPkOu
qj4rTKs+wdaqPkYUrD6Xq6w+ZgirPhCLrD5DM60+b6arPgUYqj7pm6w+T+WtPiFTrD6ztas+
n1arPhKIqj7ykq0+40ytPgK/qj5tDK0+0eKrPtlVrD7YpKo+EmSrPnmprD4sY6o+VQStPskE
rj6q26w+ZeysPt5WrT6YYas+LRurPhBurj685qs+b6uqPtwJrT6NPK0+c36qPgrVqz59Aq4+
NNKrPgc4qz74+6s+S9mrPgrDqz7TFK0+mnqrPlQwrj5Cq6w+qTerPhmuqz6gv60+k8qsPu0o
rT7IJqw+5YOsPq6rrT4AfKw+a1urPjdcrT7WM6w+Xx6sPs5mrz4b96w+ISqsPpBwqz7atKw+
lb6tPg2Crj7O8Kw+AoSsPq9Nrj5PVK0+9CytPuSQqz6vc6s+ilWuPnHVrj7mHq4+GCuuPqQI
rT4vt64+xCOsPtOkqz4KE68+izutPhN+rT7bPK4+fWWsPtbjrj6nVq4+xOqtPhxerT4XmK0+
bQOwPuYFsD4Ez64+hnerPk76rD4wla4+wJKtPihkrj49O64+oPytPg/RrD4Mxq4+XziuPu2G
rj5oFa0++NSuPoLurj66Ga0+OrGtPmBJrD6zyK0+bgOtPjxnrj4hVq8+Ut+sPhXtrj45VKw+
ZWysPsxorT4UeKw+QOOsPifirj6SJK0+FbStPlwBrz49ca0+Mx+uPhuZrT4oQaw+xPOuPmN9
rz5cuK0+Ls2sPvKzrj64s64+TlasPtFJrz5uaaw+OpOwPl/crT674K8+XvCuPidgsD4Txq4+
aqOtPlI8rj45Oq4+xWmvPlZxrj4LRK4+/YSuPjGRrz4kx60+g8OvPjturj6E7K8+FoKuPp7J
rj6xYq4+ey+uPj6GrT6gBK8+yNWuPqSqsT7LOrA+ITauPijarT6Hiq8+U0+vPtEisD4/Gq4+
oQCvPlgfrz5m9q0+jHivPjr8rz7VQrA+xtquPug9rz4qpK8+WJetPgwnrj4qhq4+CXSvPgsf
rj5Oma8+PlqxPmcdrj5NTK4+XHavPkl7rz53wa4+SFuuPoN+rj47Wa0+3vitPjoPsD6oJK8+
aBewPoJ9rj4pi68+/JavPvufsD4e9q4+tLOvPvEosD6Y7a4+sM2yPmmKsD79r7E+fbmwPlhx
rz4svLA+U2+vPsYZrj6Oua4+VkmxPt/Hrj5jD7A+SOCvPrt5rz7ExK8+cd+yPhBksD4wObE+
rwOvPv9VsD5PgrA+dlOwPtpwrz73Bq8+tmCvPiy1rz54XbE+ykavPmtWsT7F+60+VSOwPmrl
sz4spbI+FDGxPn1irz4uk64+wy+zPj1zsD7cSbA+qU2vPq85rz5rfrE+rE+xPk/8rj4HVrA+
f66xPkfQrz7zOa8+29mxPpB+sj7sZrA+zl2wPn91sD7EjrE+hFixPht0sD5Sv7A+NQewPv8K
sz4Gt7A+xBewPmKVsT6Dtq8+itKwPgXzrz5tkLA+tTOwPr0lsD4zN7A+BOSvPgq5rz53mbE+
T3qxPpaTsj7HSLE+7zmxPnIisD4bq7A+Z5exPqEFsD5XjrA+ap+wPq3CsD6JYrA+zPuwPnTG
sD6daLI+hNiwPthJsT5lsbA+RUexPqwvsT7ZB7I+McqxPqNGsz4APrI+nMOwPtO8sj68D7Q+
im2wPupfsj6j5LE+fqqxPmAzsz7nKrE+CxWzPl7ssT6hr7E+46+yPnJSsT78XLM+pCaxPuDe
sj7G8a8+dEWyPtbLsz5KMrA+pBKzPppDtD4bUbI+L3CxPmBhsj4Lo7E+NVKyPvpMtD6HobE+
3dCxPveIsz52K7I+4QazPqG7sj5HG7M+G1KxPuMjtD7r4rA+fAa0Pr0Qsj6O8bE+qpOxPpFa
sz409LA+P8q0PrpBsz7iJbI+TQ6zPjxMtD4rHrQ+hNSzPouzsj4pybI+t3+zPohIsT5xqbI+
Ly2zPjMCtD4UQ7I+DOuyPkO6sT6hjLI+GAyyPlz8sT7Ga7I+AqKwPh7/sT63NbQ+bJKyPujI
sz5DR7I+ituzPqM/tT5arrQ+21CzPiqLsz4MjrI+2UqyPjgdsj7XHbQ+PlSzPuY1sz5I4bM+
Kcu0PpiQtD7PWbU+0nS0Pr47sz5hVLQ+Fxe0Pp0jtT7v27I+qT2yPhfdtD778LM+KKCzPuLW
tT7FE7Q+1Me1PrzktT43fbQ+vneyPqjLsT6tp7Q+I2G0PinrtD64GbY+nXW0PuoAtT7h2bM+
nsSzPspJtD6wcLI+Apu1Ph+RtD5hyrM+MvS0PlcctT7uwLY+B7q1PuTwtT5Lm7Q+en20Plf+
sz4FerM+Lwa2PpwatD7RbLU+D9WyPqZntD5F/bQ+nQO1Pg4DtD7eAbU+Ay61PvOntD6+PLQ+
r3S1PtyptD54gLQ+uk21PuYNtz5n87M+MHe1PuzJtj5om7U+eGy1PtfatD5lq7Q+tqyzPl1T
tj5DyLU+MjG0PtHrtT5VRrU+Rwm1Pq0ytD6x/LU+1R23PhmYtT7HDrQ+PRWzPhvwtD6kb7c+
6V21Pt8ftz4l8rU+TkW2PnXetT7/NrY+iqq2PtkctD5zibQ+yGy2Pt+JuD6NgLY+ode1PvSD
tj72oLQ+j+q5Pnf3tT4VVbU+ZQm5PvuBtT5KRLY+rIa4Pn8usz5E27c+ofG2PtIVtj54e7Y+
yq62PmMntz5lmrY+Zz+3PnlOtT7Cc7Y+5mK3Pgxmtj7wuLQ+y+q3PlK3tz5H/bY+DxK4PiOb
tj7uj7Y+m/61PnCmtj6buLU+ZCG3PlDStT70aLY+QMi3PiRwuD5gcLU+wvK4PrdXtz5Y6rU+
VdO3PvA0tj6NSrc+Moy3PmEFuD7ebrY+EMu3Pq2gtT7LOLc+8Qm2Pr5Otj7rr7I+iEq1PkJ9
tz5fxrk+mGG5PsFntj7rbLc+0yO5PuJ3uD5E27c+Btm3PhtOtj7i5bY+DEq1PlzGuD4DXLY+
GJq3PhHstj6m8Lc+2r20Pj4Ptj5qP7c+1My5PkjmuD6oM7g+Uay4PtjnuD5f37c+uYS4Phvj
tz6GWLg+bMK4Pm7gtz4/e7c+tn23Pr4nuT4+v7U+46i4PquwtD5gGrg+Jna3Pov4tT7Rvrc+
XQO6Pv1+uD60y7g+eY25PhSJuT7z4Lk+qeK3PvJQtz6EYLk+1xu4Pg3Ltz6Lhbk+pju5PvK3
uD4SqLg+ype6Ps/Ftz7zMLY+DnK5Poffuj4EnLk+Qii3PhxluD7AV7g+fD25PgZ9uD6C+bg+
ceO5PiDruT7TQrc+aoa1PjbtuT6KDLo+5aG7PgzvuD5+6rY+n6i4PliPuD4rwbk+SJ25PgAK
tz5to7s+n6u7PlMUuT7TK7c+s0a4PuGluT5/M7k+Yv23PhcRuT4VGLg+4Zi7PmD3uD5rKLo+
5fu3PhPNuT49C7c+WKm5Pof8uD5vero+vWe5PpD4uD5zy7Y+53u4PlC5tz5nibo+Ata6Prp0
uT4C47g+znm9PsyGuD7g0ro+KpC8PjN0vD5AULk+aq+6PiAduT7xCLs+xGG6PuSwuj6uMLk+
+0O7PmnQuj6Ozbo+KUu4Pn9ovD4QMrk+FQy5PknNuD4e7Lc+VJC5Pu3LuT5r1Ls+pbG5Pm/D
uj6E/bk+74m6PkcCuj7z57g+2sW7PoEeuz5Gzbg+F4G7PlNXuD6Qirw+eWy5PmqVuD7P/7k+
G/i5Pqjeuj5TF7g+grC5PpB2uT7QQbw+CyG7PvU8vD7t6Lo+</AssayYData></Step><Step><CommonData><SampleLocation>11</SampleLocation><SampleID></SampleID><SampleGroup></SampleGroup><SampleInfo></SampleInfo><SampleRow>G</SampleRow><SamplePlate>1</SamplePlate><WellType>REGENERATION</WellType><Concentration>-1</Concentration><ConcentrationUnits>µg/ml</ConcentrationUnits><MolarConcentration>-1</MolarConcentration><MolarConcUnits>nM</MolarConcUnits><MolecularWeight>-1</MolecularWeight><Temperature>25</Temperature><StartTime>6577261</StartTime><AssayTime>5</AssayTime></CommonData><FlowRate>1000</FlowRate><StepType>KREGENERATION</StepType><StepName>Regeneration</StepName><StepStatus>OK</StepStatus><ActualTime>4.99895</ActualTime><CycleTime>0.2</CycleTime><AssayXData Points="25">pj+IRARGiERrTIhE0VKIRDdZiESmX4hEBGaIRGtsiETRcohEQHmIRKZ/iEQEhohEa4yIRNGS
iERImYhEnp+IRASmiERrrIhE0bKIRDe5iESmv4hETsaIRGvMiETR0ohEN9mIRA==</AssayXData><AssayYData Points="25">cvskwBCJNcBhrT3AcutCwPppR8A9YUrADRNOwJZwUMAmoVLAY6hUwJRgVsB0JFjAk49ZwDyw
WsCCRVzAR2ZdwMm+XsDFrF/A85NgwMKQYcBfaWLAtExjwBfbY8BngmTA2CllwA==</AssayYData></Step><Step><CommonData><SampleLocation>12</SampleLocation><SampleID></SampleID><SampleGroup></SampleGroup><SampleInfo></SampleInfo><SampleRow>G</SampleRow><SamplePlate>1</SamplePlate><WellType>NEUTRALIZATION</WellType><Concentration>-1</Concentration><ConcentrationUnits>µg/ml</ConcentrationUnits><MolarConcentration>-1</MolarConcentration><MolarConcUnits>nM</MolarConcUnits><MolecularWeight>-1</MolecularWeight><Temperature>25</Temperature><StartTime>6593545</StartTime><AssayTime>5</AssayTime></CommonData><FlowRate>1000</FlowRate><StepType>KREGENERATION</StepType><StepName>Regeneration</StepName><StepStatus>OK</StepStatus><ActualTime>4.99797</ActualTime><CycleTime>0.2</CycleTime><AssayXData Points="25">pd+IRAPmiERq7IhE0PKIRDf5iESd/4hEAwaJRGIMiUTIEolELhmJRJUfiUT7JYlEYiyJRNAy
iUQ3OYlEnT+JRPtFiURqTIlEyFKJRDdZiUSdX4lE+2WJRGpsiUTQcolELnmJRA==</AssayXData><AssayYData Points="25">YAOCvY+0W71iZRC94IwLvAxp+Dv8Gus8Q/woPTzvVz15K309vISVPeofpT1oDa49s9PAPa5C
2D3WvNg9SaLtPQGq7z0umvo9Eo8DPo0DCD47Igo+RgsNPin6ED6ePxY+6FoUPg==</AssayYData></Step><Step><CommonData><SampleLocation>11</SampleLocation><SampleID></SampleID><SampleGroup></SampleGroup><SampleInfo></SampleInfo><SampleRow>G</SampleRow><SamplePlate>1</SamplePlate><WellType>REGENERATION</WellType><Concentration>-1</Concentration><ConcentrationUnits>µg/ml</ConcentrationUnits><MolarConcentration>-1</MolarConcentration><MolarConcUnits>nM</MolarConcUnits><MolecularWeight>-1</MolecularWeight><Temperature>25</Temperature><StartTime>6609592</StartTime><AssayTime>5</AssayTime></CommonData><FlowRate>1000</FlowRate><StepType>KREGENERATION</StepType><StepName>Regeneration</StepName><StepStatus>OK</StepStatus><ActualTime>5.00005</ActualTime><CycleTime>0.2</CycleTime><AssayXData Points="25">lH+JRPqFiURhjIlEv5KJRCWZiUSMn4lE8qWJRFmsiUS/solELrmJRIy/iUT6xYlEYcyJRMfS
iUQl2YlEjN+JRPrliURZ7IlEv/KJRCX5iUSM/4lE+gWKRGEMikTHEopELhmKRA==</AssayXData><AssayYData Points="25">MRVCwMFoUMDfJ1bAGGxZwDIxXMDTcF7ARMlfwLF4YcCNrGLA4qFjwADdZMDGvGXAwmpmwH5H
Z8ABFGjAaYxowFn5aMBomWnAl4FqwPvJasBV+2rARdBrwJwkbMBGZGzAut9swA==</AssayYData></Step><Step><CommonData><SampleLocation>12</SampleLocation><SampleID></SampleID><SampleGroup></SampleGroup><SampleInfo></SampleInfo><SampleRow>G</SampleRow><SamplePlate>1</SamplePlate><WellType>NEUTRALIZATION</WellType><Concentration>-1</Concentration><ConcentrationUnits>µg/ml</ConcentrationUnits><MolarConcentration>-1</MolarConcentration><MolarConcUnits>nM</MolarConcUnits><MolecularWeight>-1</MolecularWeight><Temperature>25</Temperature><StartTime>6625696</StartTime><AssayTime>5</AssayTime></CommonData><FlowRate>1000</FlowRate><StepType>KREGENERATION</StepType><StepName>Regeneration</StepName><StepStatus>OK</StepStatus><ActualTime>5.00103</ActualTime><CycleTime>0.2</CycleTime><AssayXData Points="25">lB+KRPIlikRhLIpEvzKKRCU5ikSMP4pE8kWKRGFMikS/UopEJVmKRIxfikTyZYpEWWyKRL9y
ikQleYpEjH+KRPKFikRZjIpEv5KKRC6ZikSMn4pE8qWKRFmsikS/sopENrmKRA==</AssayXData><AssayYData Points="25">bHs5vU3ELr1huIu8vjEmPB8MxzzLUSo9RctuPcgAkz18CKc9kQXAPTkYxz0nvdo9x8jrPQ5J
AD6rLwI+36sJPmYoDT6WdxQ+fQ4WPpXuHj47YB4+chUkPrefJz7+ESo+ZAcrPg==</AssayYData></Step><Step><CommonData><SampleLocation>11</SampleLocation><SampleID></SampleID><SampleGroup></SampleGroup><SampleInfo></SampleInfo><SampleRow>G</SampleRow><SamplePlate>1</SamplePlate><WellType>REGENERATION</WellType><Concentration>-1</Concentration><ConcentrationUnits>µg/ml</ConcentrationUnits><MolarConcentration>-1</MolarConcentration><MolarConcUnits>nM</MolarConcUnits><MolecularWeight>-1</MolecularWeight><Temperature>25</Temperature><StartTime>6641912</StartTime><AssayTime>5</AssayTime></CommonData><FlowRate>1000</FlowRate><StepType>KREGENERATION</StepType><StepName>Regeneration</StepName><StepStatus>OK</StepStatus><ActualTime>4.99895</ActualTime><CycleTime>0.2</CycleTime><AssayXData Points="25">nL+KRPrFikRhzIpEIdOKRC3ZikTF34pEAuaKRGHsikTH8opENvmKRJT/ikQCBotEaQyLRM8S
i0QtGYtElB+LRPoli0RhLItEITOLRC05i0ScP4tE+kWLRGlMi0THUotELVmLRA==</AssayXData><AssayYData Points="25">9aRFwPdYU8D801jAJQ9cwG9FXsDtMGDA7sVhwJZVY8CpKWTA1sFlwBx4ZsA+LWfACelnwBaX
aMBGVWnAlRNqwE2RasCD7WrAB6NrwMh1a8DKWGzAL25swKLcbMD0fm3A3GFtwA==</AssayYData></Step><Step><CommonData><SampleLocation>12</SampleLocation><SampleID></SampleID><SampleGroup></SampleGroup><SampleInfo></SampleInfo><SampleRow>G</SampleRow><SamplePlate>1</SamplePlate><WellType>NEUTRALIZATION</WellType><Concentration>-1</Concentration><ConcentrationUnits>µg/ml</ConcentrationUnits><MolarConcentration>-1</MolarConcentration><MolarConcUnits>nM</MolarConcUnits><MolecularWeight>-1</MolecularWeight><Temperature>25</Temperature><StartTime>6657970</StartTime><AssayTime>5</AssayTime></CommonData><FlowRate>1000</FlowRate><StepType>KREGENERATION</StepType><StepName>Regeneration</StepName><StepStatus>OK</StepStatus><ActualTime>5.00005</ActualTime><CycleTime>0.2</CycleTime><AssayXData Points="25">k1+LRPlli0RYbItEvnKLRCR5i0STf4tE8YWLRFiMi0S+kotEJJmLRIufi0SFpotEWKyLRMay
i0QkuYtEi7+LRPHFi0RYzItEvtKLRCTZi0SL34tE8eWLRGDsi0S+8otELfmLRA==</AssayXData><AssayYData Points="25">UFfBu0obF7zkT488Sa8sPcmldz07I5g9RILCPYBO1z1kkec9xBIIPj5jCj4MrBc+o90cPt5f
JD6RaCs+MUYwPgy/Mj6neTk+bHRBPqmiRT4pDUg+KblKPnFhUD6nzFQ+bCZVPg==</AssayYData></Step><Step><CommonData><SampleLocation>1</SampleLocation><SampleID></SampleID><SampleGroup></SampleGroup><SampleInfo></SampleInfo><SampleRow>G</SampleRow><SamplePlate>1</SamplePlate><WellType>BUFFER</WellType><Concentration>-1</Concentration><ConcentrationUnits>µg/ml</ConcentrationUnits><MolarConcentration>-1</MolarConcentration><MolarConcUnits>nM</MolarConcUnits><MolecularWeight>-1</MolecularWeight><Temperature>25</Temperature><StartTime>6672824</StartTime><AssayTime>30</AssayTime></CommonData><FlowRate>1000</FlowRate><StepType>BASELINE</StepType><StepName>Baseline</StepName><StepStatus>OK</StepStatus><ActualTime>30</ActualTime><CycleTime>0.2</CycleTime><AssayXData Points="150">k/+LRAIGjERgDIxE1xKMRCQZjESLH4xE8SWMRFgsjES+MoxEnzmMRIs/jET5RYxEWEyMRL5S
jEQkWYxEk1+MRPlljERYbIxExnKMRCR5jESbf4xE8YWMRGCMjETGkoxELZmMRIufjETxpYxE
YKyMRMayjEQkuYxEi7+MRPnFjERgzIxExtKMRCTZjESL34xE+eWMRFjsjES+8oxEJPmMRJP/
jET5BY1EWAyNRMYSjUQtGY1Ekx+NRAomjURgLI1ExjKNRCQ5jUSTP41E+UWNRGBMjUTGUo1E
LVmNRJNfjUT5ZY1EYGyNRMZyjUQteY1Ek3+NRPmFjURgjI1ExpKNRC2ZjUSTn41E+aWNRGCs
jUTGso1ELbmNRJO/jUT5xY1EYMyNRMbSjUQt2Y1Ek9+NRPnljURg7I1ExvKNRC35jUST/41E
+QWORGAMjkTGEo5ELRmORJMfjkT5JY5EYCyORMYyjkQtOY5Ekz+ORPlFjkRgTI5ExlKORC1Z
jkSTX45E+WWORGBsjkTGco5ELXmORIt/jkT5hY5EYIyORMaSjkR/mY5Ek5+ORPmljkRgrI5E
xrKORC25jkSTv45E+cWORGDMjkTG0o5ELdmORJPfjkT55Y5EYOyORMbyjkQt+Y5Ek/+ORPkF
j0RgDI9ExhKPRC0Zj0STH49E8SWPRGAsj0TGMo9ELTmPRIs/j0T5RY9EYEyPRMZSj0QtWY9E
k1+PRPllj0RgbI9ExnKPRC15j0STf49E+YWPRGCMj0TGko9ELZmPRJOfj0T5pY9EYKyPRMay
j0QtuY9E</AssayXData><AssayYData Points="150">Ft11Pjf2dj49E3g+RuR3PhvpfD4oDXs+gS59Pu0mfT6MTX4+E1eBPlpmgj4b+IE+zcOBPm80
gT4YV4M+vNyDPiE5hD7764I+ePWFPimnhj7964c+n2eHPmg9iD58x4g+NDSIPns2iD6UlYk+
yu+JPjb7iD4/Nos+Eh6NPihkij4kLYs+2G2LPl+djD6F3Y0+BgWPPlW1jT4Kao4+5C2QPm4E
jj7lX48+izmRPg0akT6IqpA+om2QPqhJkD7ogpI+3bCRPtZnkj6EZZI+Xj+TPu2ykT5yQ5Q+
UmOUPnyQkz4ObJU+pXWVPoQulj7mjJY+d2qTPm/alD4DH5Y++R6XPhPUlT4ropg+5B2aPlIb
mT5VXZg+m+aYPmKdmj5Dp5k+PIeaPo7Gmj53ZJo+o8ibPvMRnT58MZw+SxObPnMAnz6Ckpw+
5v+cPh/Bmz6zV50+qK6cPuzpmz6vUp8+Q7+cPuFvmz4Ec6A+TsqePp50nz625Z0+ijmdPl3A
nz596p0+GRWfPrnroD7CBaA+O6ygPgS4oD6fXZ8+eFqhPv88oT48QaE+M8ifPuHJoT4hiKQ+
DfOiPtk7pD7qjaQ+NX2jPp+joz7cHqU+EB+mPvREpj7doqY+QxCkPhSXpT65JKI+h9GkPtVN
pT4+vqY+RvilPviPpz7yTqQ+m+mkPkYtpj7Ox6U+EpioPoWlpz7frqg+tKKnPuaEqT7B3KY+
FhOqPok5qD4RXag+veCrPilmqT56Wao+aMipPrTXqj7Oxak+psuoPjSVqD4oYKo+7+yqPtmM
qT4u0qk+</AssayYData></Step><Step><CommonData><SampleLocation>1</SampleLocation><SampleID></SampleID><SampleGroup></SampleGroup><SampleInfo></SampleInfo><SampleRow>G</SampleRow><SamplePlate>1</SamplePlate><WellType>BUFFER</WellType><Concentration>-1</Concentration><ConcentrationUnits>µg/ml</ConcentrationUnits><MolarConcentration>-1</MolarConcentration><MolarConcUnits>nM</MolarConcUnits><MolecularWeight>-1</MolecularWeight><Temperature>25</Temperature><StartTime>6703820</StartTime><AssayTime>80</AssayTime></CommonData><FlowRate>600</FlowRate><StepType>LOADING</StepType><StepName>Loading</StepName><StepStatus>OK</StepStatus><ActualTime>79.999</ActualTime><CycleTime>0.2</CycleTime><AssayXData Points="400">k7+PRPnFj0RgzI9ExtKPRC3Zj0SL349E8eWPRGDsj0S+8o9ELfmPRJP/j0T5BZBEYAyQRMYS
kEQtGZBEix+QRPElkERgLJBExjKQRC05kESLP5BE8UWQRGBMkES+UpBEJFmQRItfkET5ZZBE
WGyQRL5ykEQteZBEk3+QRPGFkERYjJBExpKQRCSZkESLn5BE8aWQRFiskES+spBEJLmQRIu/
kETxxZBEYMyQRMbSkEQk2ZBEi9+QRPHlkERo7JBExvKQRCT5kEST/5BE+QWRRFgMkUS+EpFE
LRmRRIsfkUTxJZFEYCyRRMYykUQkOZFEiz+RRPFFkURYTJFEvlKRRC1ZkUSTX5FE8WWRRFhs
kUS+cpFELXmRRJN/kUTxhZFEYIyRRL6SkUQtmZFEi5+RRPmlkURgrJFEvrKRRCS5kUSTv5FE
8cWRRJnMkUTG0pFEJNmRRIvfkUTx5ZFEWOyRRMbykUQt+ZFEi/+RRPEFkkRgDJJExhKSRC0Z
kkSLH5JE8SWSRFgskkS+MpJELTmSRJM/kkT5RZJEWEySRL5SkkQkWZJEk1+SRPllkkRYbJJE
vnKSRCR5kkSLf5JE8YWSRFiMkkTGkpJELZmSRJOfkkT5pZJEWKySRMaykkQkuZJEk7+SRPHF
kkRYzJJEvtKSRC3ZkkST35JE+eWSRFjskkTG8pJELfmSRIv/kkT5BZNEYAyTRL4Sk0QkGZNE
kx+TRPklk0RgLJNEvjKTRC05k0STP5NE8UWTRGBMk0S+UpNEJFmTRItfk0TxZZNEWGyTRL5y
k0QkeZNEi3+TRPmFk0RYjJNEo5OTRCSZk0STn5NE8aWTRGCsk0TGspNELbmTRIu/k0TxxZNE
WMyTRL7Sk0Qk2ZNEBuCTRPnlk0RY7JNExvKTRCT5k0ST/5NE8QWURFgMlES+EpREJBmURIsf
lETxJZREYCyURL4ylEQkOZREkz+URPlFlESJTJREvlKURCRZlESTX5RE8WWURFhslES+cpRE
JHmURJN/lET5hZREWIyURL6SlEQtmZREi5+URCumlERgrJRExrKURCS5lESTv5RE8cWURGDM
lETG0pREJNmURJPflETx5ZREWOyURL7ylEQk+ZREk/+URPkFlURYDJVEvhKVRCQZlUSTH5VE
+SWVRFgslUS+MpVEJDmVRJM/lUTxRZVEWEyVRL5SlURFWZVEi1+VRPFllURgbJVExnKVRCR5
lUSLf5VE+YWVRFiMlUS+kpVELZmVRIuflUT5pZVEWKyVRL6ylUQkuZVEi7+VRPnFlURgzJVE
vtKVRF7ZlUSL35VE8eWVRFjslUS+8pVEJPmVRIv/lUTxBZZEYAyWRL4SlkQkGZZEix+WRPEl
lkRYLJZExjKWRCQ5lkSLP5ZE8UWWRFhMlkS+UpZEJFmWRItflkT5ZZZEWGyWRMZylkQkeZZE
k3+WRPGFlkRgjJZEvpKWRC2ZlkSLn5ZE8aWWRFislkS+spZEJLmWRJO/lkTxxZZEds2WRL7S
lkQk2ZZEi9+WRPHllkRY7JZEvvKWRCT5lkSL/5ZE8QWXRFgMl0S+EpdEJBmXRIsfl0TxJZdE
WCyXRL4yl0QkOZdEiz+XRPFFl0RYTJdEvlKXRCRZl0SLX5dE8WWXRGBsl0TGcpdEJHmXRIt/
l0T5hZdEWIyXRL6Sl0QkmZdEi5+XRPGll0RYrJdEvrKXRCS5l0STv5dE8cWXRGDMl0S+0pdE
JNmXRIvfl0T55ZdEYOyXRL7yl0Qk+ZdEi/+XRPEFmERYDJhEvhKYRC0ZmEQOIJhE8SWYRFgs
mETGMphEJDmYRJM/mETxRZhEWEyYRL5SmEQkWZhEk1+YRPFlmERYbJhEvnKYRCR5mESLf5hE
8YWYRFiMmES+kphELZmYRJOfmET5pZhEWKyYRMaymEQkuZhEi7+YRPHFmERYzJhEztKYRCTZ
mESL35hE8eWYRFjsmES+8phEJPmYRJP/mETxBZlEWAyZRL4SmUQkGZlEkx+ZRPElmURYLJlE
xjKZRCQ5mUSLP5lE+UWZRFhMmUS+UplEJFmZRItfmUTxZZlEWGyZRMZymUQkeZlEi3+ZRPmF
mURYjJlEvpKZRC2ZmUSLn5lE8aWZRGCsmUTGsplEJLmZRA==</AssayXData><AssayYData Points="400">2uirPoOjrj4CVKw+5bitPozDrT4zJqo+ZoStPjNtrD4xGa4+HFeuPgIpqz6f6Kw+r5CtPuGP
rj5Vza4+VNCuPnqNrj6Aq6w+UnCtPj6crj7GPLA+24CtPkjprj4yKbE+S/yuPlLxsD6OW7E+
mtGwPvJSsD5ILbA+H0yyPnNcsD5xrLE+EHawPoitrz56LLE+eTOwPuwEsD4/aLQ+ubWyPhIz
sD7rdrI+ZzeyPpUvsD4GDLE+JSKyPvPGsj5tZrQ+A6WzPmhpsz40mLM+glW0Pmz2tD5m3LM+
Ram0PiTatT76YrM+diG0PrbwtD5/sbY+YyS1PqW5sz5afbQ+qKO1PvR9tj5vF7Y+94C2PjmJ
tD5pw7Y+Rua2Pl3itD7bVLY+RqyzPvvbtT5h+bY+Tw63Pjd/tz6GJLg+Cbi4PoBmuT5iqLg+
YmC5PpXCtj74WbY+mTm3PksJuT7zbLY+PYq4Psqeuj4Ywrk+b+G6PsMGuj5gErg+ary6Pj9U
uz7gibg+cfS6PsREuz6qT7o+GA64PvlZuz5MCLk+D+q3Pn+EuT5Kir0+xvG6PiPQvD5sjLo+
52y6PtWruz4Oq7k+leC6Pvutuz4qJrs+vBe7Pua7uz4wwbs+msK6PqpdvD6WBr4+K666Ppqf
uz7/vrs+Q6+7PsqevT570bw+/529Pubtvj5zK7w+qpS9PlvovT4Avr4+2768PnaLuz40jrw+
sB69PotZvT6m9Lw+LHC9PsVivT5dRr4+Qbe9PsaJvz4Rob0+7yW9PuFAwD6iob4+c/O+PqAo
vz60rb0+e7i/PkYUvj6t+L8+DMnAPmdfwj5rWL8+wVi/PgDsvj5XGcE+noHAPkSiwD7R6r8+
x+XCPheUwD79Y8M+8dLAPm/XwD4qNcI+NYjDPrpewj4thsM+pOnCPieGwj5eDcI+ZGbBPvxs
wz4vb8Q+hhLEPt8QxD7nucA+S+DBPpT2wT6zXMI+A3TDPpLGwz4ZM8M+mXLDProwxD7U08Q+
nfnDPhngwj49hMM+YhrCPjO4wj7LHsQ+X0zGPqj+xD4hmMM+nXrEPqosxD4DiMQ+D+rEPii1
xD6PnsQ+0k7FPuvBwj5s48Q+3DfFPt2fxT6ONcU+99bDPr1dxj5R/MQ+fu7FPuJFxD4hwcY+
SZ3FPuPBxz59M8U+EXzFPgAFxz52tsY+8iXGPr5uxT6Ttcc+YpLFPjcuxT6g/sY+7UHIPsoa
xT7aZsU+lMjHPqRAxj6AQMg+4gHFPlljxz7ZHcY+Q2rGPkpRyj4x4sc+U9TIPnjyyD73gMg+
yOTHPsrnyT4KUMc+HonIPo91xj4CfMY+0DXHPiYayj5maMc+hzXGPsV9xj4bLcg+y9LIPpsk
yT6y4ck+rt3GPgZtyD7K2cg+llzJPgeuyT5IC8k+kUnJPsCcxT5pNss+ojzLPonxyj5pVMs+
ACDJPk/byT5bIMo+i2nLPli+yT6DKMs+zDLJPsuHyz4j1ck+DZzLPuzqzD6+Vss+j5zLPmny
yD54YMw+dCjMPkNZzD41Wss+X0bLPmXTyz768cs+GMzLPrOGzT6vas4+KhTMPr4JzD7L6cs+
lMzMPr52zT6JVcs+jfjJPkJ6zD4zEss+N8rNPsbOzT7yS84+cvTLPg5CzD6H6c4+z/nOPkLo
yz7JhMw+0KbPPmHAzj4Tucw+UaLKPj0dzz5yms0+kezOPpkvzj5+jc8+WmLNPhnAzj4S180+
zenMPqJAzz7ekM0+xRrOPn2h0T49wMw+KObMPmG4zT4jHc8+cV/QPtq1zj5ooM0+f0nPPhrw
0D5xx84+0MLRPs850T6gYM4+psnOPlqh0D6EAc8+lCvQPjbI0D4E39A+rUvRPreQ0D5ZSs4+
UAPPPhBu0D6Ppc8+zYHQPs7c0z58btA+9V7OPtPFzz5kcdI+UvjQPkTn0D715dE+QyDRPnxZ
0T6y084+zULQPiU80j79edE+2OHQPua50D5tFNE+jpzUPvaA0D7EOtE+XS/RPnRW0T7RWtI+
sV3SPuqezz7ruNE+sy7SPhgj0z7tD9A+U2jTPrEQ0T6KE9I+MEjSPunE0z7wotI+1JHRPixr
0z7N5NA+ywbSPhGk0j6lu9A+wIfTPv6J0j4eg9Q+QPfSPg==</AssayYData></Step><Step><CommonData><SampleLocation>1</SampleLocation><SampleID></SampleID><SampleGroup></SampleGroup><SampleInfo></SampleInfo><SampleRow>G</SampleRow><SamplePlate>1</SamplePlate><WellType>BUFFER</WellType><Concentration>-1</Concentration><ConcentrationUnits>µg/ml</ConcentrationUnits><MolarConcentration>-1</MolarConcentration><MolarConcUnits>nM</MolarConcUnits><MolecularWeight>-1</MolecularWeight><Temperature>25</Temperature><StartTime>6784801</StartTime><AssayTime>30</AssayTime></CommonData><FlowRate>1000</FlowRate><StepType>BASELINE</StepType><StepName>Baseline</StepName><StepStatus>OK</StepStatus><ActualTime>30</ActualTime><CycleTime>0.2</CycleTime><AssayXData Points="150">ir+ZRPDFmURXzJlEvdKZRCTZmUSK35lE8OWZRE/smUS98plEJPmZRIL/mUTwBZpEgAyaRL0S
mkQbGZpEih+aRPAlmkRXLJpEtTKaRBs5mkSKP5pEW0aaRFdMmkS9UppEG1maRIJfmkTwZZpE
V2yaRL1ymkREeZpEin+aRPCFmkRPjJpEKJOaRCSZmkSCn5pE6KWaRE+smkS9sppEJLmaRIq/
mkTwxZpEV8yaRL3SmkRt2ZpEgt+aRPDlmkRX7JpEvfKaRCT5mkSK/5pEGQabRGcMm0S9EptE
GxmbRIofm0ToJZtEVyybRL0ym0QsOZtEij+bRPBFm0RPTJtEvVKbRBtZm0SKX5tE6GWbRFds
m0TmcptEG3mbRIp/m0TohZtET4ybRLWSm0QbmZtEip+bROilm0RPrJtEvbKbRCS5m0SKv5tE
W8abRE/Mm0S90ptEG9mbRJrfm0To5ZtEZ+ybRL3ym0Qk+ZtEq/+bROgFnERXDJxEtRKcRCQZ
nESCH5xE8CWcRE8snES1MpxEJDmcRII/nETwRZxEV0ycRL1SnEQkWZxEgl+cRPBlnERPbJxE
vXKcRBt5nESKf5xE6IWcRFeMnES9kpxEG5mcRIqfnETwpZxEV6ycRLWynEQkuZxEgr+cRPDF
nERXzJxEtdKcRBvZnESK35xE6OWcRE/snES98pxEG/mcRIr/nEToBZ1EVwydRL0SnUQbGZ1E
1B+dRPAlnURPLJ1EvTKdRCQ5nUSKP51E8EWdRFdMnUS9Up1EJFmdRIJfnUQRZp1EV2ydRLVy
nUQkeZ1E</AssayXData><AssayYData Points="150">N7fUPmHG1D6jQdM+l37RPsLX0z71Z9U+S3DTPiF41T55PtQ+Cc7UPhgP1T4CvNQ+CXjTPi7d
1T4i7NQ+sEnVPuZj1D472tU+K2vWPr0M1T5nY9U+5LHUPgQe1j6gCtY+4XvWPlfU0z6A79Q+
mZDUPgLU1j4vzNU+LZLVPl9w0z63NtU+xTLWPiSR1z7vi9U+nqrWPg5s1T7Zb9c+rKDXPllg
1j7VBNY+5Z/UPiKV2T7Drdc+uKXVPtM/1j7pItc+y5bXPqir1T68bNc+4mTYPt221j5xj9g+
ABDYPhUA2D77stk+sDTZPin91z4UL9c+WmnWPkYa1j4Tg9Y+76fWPj5Z2j4I3tc+rVjXPg1N
2T7HxtU+lmzZPvcW1z54lNc+3yXYPiU52T70Ldg++/7YPoGw2T66ttc+5QHZPq7J1z7+Eto+
27XXPkWH2T7pYdk+bEHYPpgn2j7DCtg+JKXZPtig2j5k/9g+yCzZPosP2j7xONo+9vzaPvET
3D7oOto+WEDcPqAx2T5pAdk+AP3aPhj92T7UIds+LT/bPkaF2z4dbNo+c0ncPrwN2z5eTds+
luHcPtqa2T66rtk+Sh3bPiu02z7+C9o+7LjaPgJf3D4WSNw+cbzcPg/L3D5kUNs+58TYPsEe
3T5nDNs+YJLbPiS42z6pSNw+Ls3bPu/s2z6OzNs+snPbPpqN2z6Dz9w+99rbPg8a3j6kP9o+
HGjcPjF13j5Mptw+juvbPqcp3D6RANw+Ob3dPpm12z7RvNw+YknePkPG3T5/Gd0+ilHdPsD0
3D4AXt4+</AssayYData></Step><Step><CommonData><SampleLocation>10</SampleLocation><SampleID>BG505 T332N SOSIP</SampleID><SampleGroup></SampleGroup><SampleInfo></SampleInfo><SampleRow>G</SampleRow><SamplePlate>1</SamplePlate><WellType>KSAMPLE</WellType><Concentration>-1</Concentration><ConcentrationUnits>µg/ml</ConcentrationUnits><MolarConcentration>7.81</MolarConcentration><MolarConcUnits>nM</MolarConcUnits><MolecularWeight>-1</MolecularWeight><Temperature>25</Temperature><StartTime>6823897</StartTime><AssayTime>180</AssayTime></CommonData><FlowRate>600</FlowRate><StepType>ASSOC</StepType><StepName>Association</StepName><StepStatus>OK</StepStatus><ActualTime>180</ActualTime><CycleTime>0.2</CycleTime><AssayXData Points="900">in+dRPCFnURXjJ1EvZKdRCSZnUSKn51E8KWdRFesnUS9sp1EG7mdRIq/nUTwxZ1EV8ydRL3S
nUQk2Z1Eit+dRPDlnURX7J1EvfKdRCT5nUSK/51E8AWeRFcMnkS9Ep5EJBmeRIofnkTwJZ5E
VyyeRL0ynkQkOZ5Egj+eRPBFnkRXTJ5EvVKeRCRZnkSKX55E8GWeRFdsnkS9cp5EJHmeRIp/
nkTwhZ5EV4yeRL2SnkQkmZ5Eip+eRPClnkRXrJ5EvbKeRCS5nkSKv55E8MWeRFfMnkS90p5E
JNmeRIrfnkTo5Z5EV+yeRL3ynkQk+Z5Eiv+eROgFn0RPDJ9EvRKfRCQZn0SKH59E8CWfRFcs
n0S9Mp9EJDmfRII/n0ToRZ9EV0yfRL1Sn0QkWZ9Egl+fRPBln0RPbJ9EvXKfRCR5n0SKf59E
8IWfRFeMn0S1kp9EJJmfRIqfn0TopZ9EV6yfRL2yn0QbuZ9Eir+fROjFn0RXzJ9EvdKfRCTZ
n0SK359E8OWfRE/sn0S98p9EG/mfRIr/n0TwBaBETwygRL0SoEQkGaBEgh+gRPAloERXLKBE
vTKgRCQ5oESKP6BE8EWgRFdMoES9UqBEG1mgRIpfoETwZaBET2ygRL1yoEQkeaBEgn+gRPCF
oERXjKBEvZKgRCSZoESKn6BE8KWgRFesoES1sqBEJLmgRIq/oES1xqBEV8ygRL3SoEQb2aBE
it+gRPDloERP7KBEtfKgRCT5oESC/6BE8AWhRE8MoUS9EqFEJBmhRIofoUTwJaFEVyyhRL0y
oUQkOaFEij+hRPBFoURXTKFEtVKhRCRZoUSKX6FE8GWhRFdsoUS9cqFEJHmhRIp/oUTwhaFE
V4yhRL2SoUQkmaFEgp+hRPCloURXrKFEvbKhRCS5oUSKv6FE6MWhRFfMoUS90qFERNmhRIrf
oUTw5aFEV+yhRL3yoUQk+aFEiv+hROgFokSYDKJEvRKiRCQZokSKH6JE8CWiRFcsokS9MqJE
JDmiRIo/okTwRaJEV0yiRL1SokQkWaJEil+iRPBlokRXbKJEvXKiRCR5okSCf6JE6IWiRE+M
okS1kqJEG5miRIKfokTwpaJEZ6yiRL2yokQbuaJEir+iRPDFokRXzKJEvdKiRCTZokSK36JE
8OWiRFfsokS18qJEJPmiRIr/okToBaNEVwyjRLUSo0QkGaNEgh+jRPAlo0RXLKNEvTKjRCQ5
o0SKP6NE8EWjRE9Mo0S1UqNEJFmjRIpfo0TwZaNEV2yjRL1yo0QkeaNEgn+jRPCFo0RPjKNE
tZKjRBuZo0SKn6NE8KWjRE+so0S9sqNEJLmjRJK/o0TwxaNET8yjRLXSo0Qk2aNEit+jRPDl
o0RX7KNEvfKjRBv5o0SC/6NE8AWkRFcMpES9EqREGxmkRIIfpEToJaRETyykRLUypEQbOaRE
ij+kRPBFpERXTKREtVKkRBtZpESCX6RE8GWkRFdspES9cqREJHmkRIp/pETohaREV4ykRL2S
pEQbmaREip+kRPClpERPrKREvbKkRBu5pESKv6RE8MWkRFfMpES90qREJNmkRIrfpETw5aRE
T+ykRL3ypEQk+aREiv+kRPAFpURPDKVEtRKlRBsZpUSCH6VE8CWlRE8spUS9MqVEJDmlRII/
pUTwRaVEV0ylRL1SpUQkWaVEil+lRPBlpURPbKVEtXKlRBt5pUSKf6VE8IWlRE+MpUS1kqVE
G5mlRIKfpUTwpaVET6ylRLWypUQkuaVEir+lROjFpURPzKVEvdKlRCTZpUSC36VE8OWlRE/s
pUS18qVEG/mlRIL/pUTwBaZEVwymRL0SpkQkGaZEgh+mROglpkRPLKZEtTKmRCQ5pkSKP6ZE
8EWmRFdMpkS1UqZEJFmmRIpfpkTwZaZET2ymRL1ypkQkeaZEgn+mRPCFpkRPjKZEtZKmRBuZ
pkSCn6ZE8KWmRFespkS9sqZEJLmmRIK/pkToxaZET8ymRLXSpkQb2aZEgt+mRPDlpkRX7KZE
tfKmRBv5pkSK/6ZE6AWnRE8Mp0S9EqdEJBmnRIofp0ToJadEVyynRLUyp0QbOadEgj+nROhF
p0RXTKdEtVKnRCRZp0SCX6dE6GWnRE9sp0S9cqdEJHmnRIJ/p0TwhadET4ynRL2Sp0QkmadE
gp+nRPClp0RPrKdEvbKnRBu5p0SKv6dE8MWnRE/Mp0S90qdEG9mnRILfp0To5adET+ynRL3y
p0Qb+adEiv+nROgFqERPDKhEtRKoRCQZqESCH6hE7iaoRE8sqES9MqhEJDmoRIo/qEToRahE
T0yoRLVSqEQkWahEil+oROhlqERXbKhEtXKoRBt5qESCf6hE8IWoRE+MqES9kqhEG5moRIKf
qETopahET6yoRL2yqEQkuahEgr+oRPDFqERXzKhEtdKoRBvZqESK36hE6OWoRE/sqES18qhE
G/moRIL/qEToBalETwypRLUSqUQbGalEgh+pROglqURPLKlEtTKpRBs5qUSCP6lE6EWpRE9M
qUS1UqlEJFmpRMNfqUTwZalEZ2ypRL1yqUQbealEgn+pRPCFqURfjKlEtZKpRBuZqUSCn6lE
6KWpRFesqUS9sqlEJLmpRIK/qUToxalEV8ypRL3SqUQb2alEgt+pROjlqURX7KlEvfKpRCT5
qUSC/6lE8AWqRFcMqkS1EqpEGxmqRIofqkTwJapETyyqRL0yqkQbOapEgj+qROhFqkRPTKpE
tVKqRCRZqkSCX6pE6GWqRE9sqkS1cqpEG3mqRIJ/qkTohapEV4yqRL2SqkQbmapEgp+qROil
qkRPrKpEtbKqRBu5qkSCv6pE6MWqRE/MqkS10qpEG9mqRILfqkTo5apET+yqRLXyqkQk+apE
gv+qRPAFq0RXDKtEtRKrRBsZq0SKH6tE6CWrRE8sq0S1MqtEGzmrRII/q0ToRatEV0yrRLVS
q0QbWatEgl+rROhlq0RPbKtEtXKrRBt5q0SCf6tE8IWrRFeMq0S9kqtEG5mrRIKfq0TwpatE
T6yrRLWyq0QbuatEgr+rROjFq0RPzKtEtdKrRBvZq0SK36tE6OWrRE/sq0S18qtEG/mrRIL/
q0ToBaxETwysRN4SrEQbGaxEgh+sROglrERPLKxEtTKsRBs5rESCP6xE6EWsRE9MrES1UqxE
NFmsRIpfrEToZaxET2ysRLVyrEQbeaxEin+sRPCFrERPjKxEtZKsRBuZrESCn6xE6KWsRE+s
rES9sqxEG7msRIK/rEToxaxET8ysRLXSrEQk2axEgt+sRPDlrERP7KxEtfKsRBv5rESK/6xE
8AWtRE8MrUS9Eq1EGxmtRIofrUTwJa1ETyytRLUyrUQbOa1Egj+tROhFrURPTK1EtVKtRBtZ
rUSCX61E6GWtRFdsrUS9cq1EG3mtRIJ/rUToha1ET4ytRLWSrUQbma1Eip+tROilrURPrK1E
tbKtRBu5rUSCv61E+cWtRE/MrUS90q1EG9mtRILfrUTo5a1ET+ytRLXyrUQb+a1Egv+tROgF
rkRPDK5EtRKuRCQZrkSKH65E6CWuRE8srkS9Mq5EJDmuRII/rkToRa5EV0yuRLVSrkQbWa5E
gl+uRPllrkRPbK5ExXKuRBt5rkSCf65E6IWuRE+MrkS1kq5EG5muRIKfrkTopa5EV6yuRL2y
rkQkua5Egr+uROjFrkRPzK5EvdKuRCTZrkSC365E8OWuRE/srkS98q5E4PmuRIL/rkTwBa9E
TwyvRLUSr0QkGa9Egh+vRPAlr0RPLK9EvTKvRCQ5r0SKP69ECUavRE9Mr0S9Uq9EJFmvRIJf
r0ToZa9EV2yvRLVyr0Qkea9Egn+vRPmFr0RPjK9EtZKvRCSZr0SCn69E+aWvRFesr0S1sq9E
JLmvRIq/r0Twxa9EV8yvRLXSr0Qb2a9Egt+vRPDlr0RP7K9EtfKvRBv5r0SK/69E8AWwRFcM
sETFErBELBmwRIofsEToJbBEVyywRL0ysEQkObBEij+wROhFsERXTLBEvVKwRCRZsESKX7BE
8GWwRFdssES9crBEG3mwRIp/sETwhbBEV4ywRL2SsEQkmbBEip+wRPClsERXrLBEvbKwRCS5
sESKv7BE8MWwRFfMsES90rBEJNmwRIrfsETw5bBEV+ywRL3ysEQk+bBEiv+wRPAFsURXDLFE
vRKxRCQZsUSKH7FE8CWxRFcssUS9MrFEJDmxRMM/sUTwRbFEV0yxRL1SsUQkWbFEil+xRPBl
sURXbLFEvXKxRCR5sUSKf7FE8IWxRFeMsUS9krFEJJmxRIqfsUTwpbFEV6yxRL2ysUQkubFE
ir+xRPDFsURXzLFEvdKxRCTZsUSK37FE8OWxRFfssUS98rFEJPmxRIr/sUTwBbJETwyyRL0S
skQkGbJEih+yRPAlskRXLLJEvTKyRCQ5skSKP7JE8EWyRFdMskS9UrJEJFmyRIpfskTwZbJE
V2yyRL1yskQkebJEin+yRPCFskRXjLJEvZKyRCSZskSKn7JE8KWyRFesskS9srJEJLmyRIq/
skTwxbJET8yyRL3SskQk2bJEZ+CyROjlskRX7LJEvfKyRCT5skSK/7JE8AWzRFcMs0S9ErNE
JBmzRIIfs0TwJbNEVyyzRL0ys0QkObNEij+zRPBFs0RPTLNEvVKzRBtZs0SKX7NE6GWzRFds
s0S9crNEJHmzRIp/s0TwhbNET4yzRCCTs0QbmbNEip+zROils0RXrLNEvbKzRCS5s0TMv7NE
8MWzRE/Ms0S90rNEJNmzRIrfs0To5bNEV+yzRL3ys0Qk+bNE</AssayXData><AssayYData Points="900">YqncPkjR2j5Mx9g+5DXWPpTo0D7bpM0+Pg/MPjCTyj4z1ck+6/jGPszVyD6NY8U+1tnDPoYF
wz7olMY+rFvEPsR1wz4+k8I+/KLEPl8/wD4t5sM+eqzDPnxgwj5R7sE+0pbBPqXQvz6LMME+
Z7TDPrN7vz70NcE+EDjDPkgkwT5Ee78+df/APviuwT6FLMA+yF/CPs31wj4SAMI+FGDCPsoL
wz5EL8M+qZDBPiGswj6x1ME++GnDPq3ywj7AgcA+OnfCPmVEwz5O0cI+9t3CPgpYwz6Jy8A+
s1rDPoVWxD5nH8M+fJHEPpUyxT6y78E+yHXCPuzZwj5ObsM+rfTFPqwhwz4LjcI+ARzFPiBC
wz5nlcE+x4vDPvFXxj5z4sM+diHCPihsxT5al8U+5C/EPhJJxD6VesY+fpjFPo6OxT4cQcU+
f9rFPiO/wz44L8c+AUzFPt2pxT5BnsY+GQ3HPm3GxT4rEcU+20HGPjSSxD6zMMc+w2bEPuVf
xT5CKMg+b8jFPhIqyD6U1sY+olXIPvUBxT4Du8Y+8OfFPnAKxj4K38Q+gNDHPmZ3xT5sFsc+
1L/IPnSdxz4Bi8c+q4HIPk8+yD4DnMg+bAHHPuRRyz64bMk+3bzHPiuNyD4WlMg+yBvIPjmg
yD74lMo+NljIPqAjyT5FFck+RnLJPrFnxz4JScg+ZsPGPkrUxz5NMcg+QgXLPpDUyD6Ps8c+
NJvHPoLzyD7ch8g+fgbKPmNDyj4uvso+0LfIPumRxz6c7cg+Z4PLPpxzyz45Ess+wNrJPopV
yj7A4ck+867KPlQsyz4Q38k+3+XJPkXPyT6cFMo+4rfJPhJtyj5knso+/zPKPjpFyz7ucco+
4cDJPlTIyT5B98o+CYzKPjN/yz4UDMo+nxLLPoeTzD46Hcs+XTHKPkTFyj4XScs+ErnNPgwN
zD7erMw+bcvJPg38yj6MMss+IzzMPnUjzD5Xgsw+5azMPh2eyj69Mcw+NEPLPksYzT4eIMo+
jinLPnGazD7thMs+S8PLPpMRzT5P9s4+wfbOPu3H0D44+c0+PavLPnQIzT4Xwsw+eyrPPoeQ
zT7ABsw+QCPOPm6gzj4qvss+GWDMPsr3zD5kP88+GIDNPpIUzT7RM80+kY/PPkHMzD6ybc0+
IT3OPpLlzT4rpc4+H67OPi+szT5nLM4+XbLNPrK+zD41nc8+RQ3PPkBIzj7ujdA+X0HPPtUd
0D47q84+wP7NPgtwzz5EKs4+v9LMPqBBzT4xOs4+NSLPPstV0D68WM4+F8jRPmq4zz49WdA+
1gTRPgp3zj7c+M0++e3PPq2C0T7fcM8+9UbPPvfa0D56IdA+V8zQPvof0T6l/s4+eQvPPshH
0T4rGtA+k7DOPtG10T6W3tA+sTLOPgcezj5EbdE+gpjQPjwc0T7tqdA+/r3SPiBJ0D48Bc8+
sVPQPiSn0j7aL9I+P3nQPrUczz6LzNA+qFnSPtA90z7VldE+YMzQPmN50T4cm9I+ZwTRPmjB
0T43kNA+RoTSPjXK0j4rytA+b+HRPlZx0T5A5dA+bVjRPk/h0T4CstQ+uUzTPrne0T4ZEdM+
nNvRPmzm0z50LtE+xHXTPmqb0D6EGdE+s4fTPiMj0D5z7NI+Q5nSPpJH0j4vfdI+acbTPrT9
0j7SUtM+g4XRPqMu0D4uAdE+ifDSPir10z61W9M+rS/TPpYk0z7r4dI++TDRPtzr0j5W5NI+
nmLVPgN80T623dM+idrRPrlY1D5WV9M+JF/UPv9/1T6k8dI+j/3SPuY21D4FXtE+2qnUPkLm
1D4BrNQ+oI/UPj8X0j7X9tI+wZHUPsWJ0T4evdM+O9LUPkOq1T5HvtU+LErVPt0i1T5wX9U+
r5/UPoWB0j5PAdY+F13VPusT1D6UltU+ldfVPp270z5lrNI+4j/VPvpM1z6YINM+bZ/UPoVQ
1T5oRtY+iKjXPmoc1j5zEdI+pJ/UPjew1T6zqNM+VTzXPkl21z57N9Q+C/HUPiD01D4EJ9Y+
21LTPvE61D7o/9U+xbPVPthk1T57LNU+f8jTPqEL1z4cedY+iq/XPlhu1j7Ku9g+hF7XPiOu
1T7zONc+SGLUPtwV1T6fudU+E/PTPhRo1j5T9Nc+mljWPuZR1j5lYNc+vU7XPvXw1z46y9g+
NCfXPhxo1j7qJ9U+tlPXPlLR1z4a8tc+A1XXPqlY1j76M9o+8AbVPpPC1D5mA9o+VmbWPhtw
1j5ZsNY+vrvWPoic2D7T4tY+NrXXPjP81j6+uNc+yOHXPkQy1T53pNc+gXTWPsr01z7F2Nc+
MSTYPkVK1j73Btc+OAjYPnjs2D63ydY+gD3YPhrL1z63vdg+8xzZPiKD2j7Pgdg+RbLWPlTJ
1j7fDdk+w07WPgd42T6vKdc+HqPXPkoj2D719dg++j/YPuZV2j5WK9g+x27YPpuM1z55cNc+
z+LYPkfA1z5NSdk+U3HYPp+E2z42F9c+393ZPsXI2D7dsdk+TSLZPgNK1z7XUtg+IcfZPiXm
2D4zE9o+XdXYPi8w2T6updk+fPXYPnoT2z6bMtk+/4vZPpO02T7+odg+5l3bPkaN2j4lBts+
jDnaPkq02T7lqto+MeXYPqdV2j4ea9s+o8TZPlgp2z69Lds+ZSHcPimh2z7+Adk+taXcPlXT
2j4As9o+mnTZPlXV2D4olNk+lU7ZPq322T6Fato+zA/aPitL2T4FAdw+1CjbPtYK3T6Mots+
yBTaPhi42T4o7tk+cErbPh7R2z6KE90+YeLaPmJN2j4o5do+8LncPoAL2z7tbNs+o/3aPovf
3D4y5to++uDdPuVk3T7Bb9s+MEXZPp6S2z4NQdw+LiXaPsil2j5/Cd0+wnDbPloU2z7u/do+
z7LZPkmD2z6Cz94+gNfdPjZJ2z5vwdo+iFjaPqoh3T6dE90+aiDcPu+F3D7xHNw+9B3dPkkZ
2z55dt4+wqbdPvYC3j4Dyts+FyXcPtWu2z5jKN4+VIDbPlD83D64F90+qEvaPomo2j5xLt4+
0QbdPqU83T5Fb9w+ad/dPvwY3z54od4+kB/cPo1o3z4od9w+4vDcPged3T50i9w+UzTbPr7r
3D6uI9w+ZvXaPvDD3T4M294++27dPhzw2T4Zits+u33aPsa53T62/94++WzdPqTp3D5zfd0+
MeHdPluY3T7D9N8+sarcPq/h3z55N9w+74LbPik/3j5Ejd4+JofbPmJn3j64Q90+t/XdPiVS
3z5f390+iaPgPkrq3j5Wtd4+Y3LePqI33j7j1N0+fAzgPiSs4D4yN94+9XzfPpR03T50tN4+
l4jfPlEW3j5c/N0+cwjdPi1+3T6+ft8+KzzePo+93j6Lb94+Kv/dPg0I3z7BiN0+s6beProw
4D63od4+YNbdPppM4D7kd94+UvXdPqAe3j5iPt4+mgnhPsrI3j6wot4+pZfgPgIt4D6BLuE+
QHPfPplm3z5t5uA+O0LfPpaq3z4ukt4+LCvgPinp3z4dyt8+IpbfPhmR3z6YZd8+F23gPrj/
3j5Jr98+8PDfPjV24D4ZDt8+DyzgPlGk4T4Ubt4+Bt/ePkTL3z5flt8+XtbfPng34D5Fn94+
x3HePuZR4T47mOA+fdPgPvhf3T7ucuA+xOLePlVX4T5/h+E+3M7fPhtB3T40it8+osfiPtby
3z7XhOA+5b3hPjr13z4V798+aWPfPubw4D4qXeA+PJ/jPjR64j4mdd8+LaHhPhgc3j4c0eI+
ttnfPrOu4D7ezOA+0l7gPoJN4j4Gjt8+Y87hPvb74j5d0OE+voPiPiF44j6iJOE+mlvgPiIm
4T4Ln+I+RKbfPv4J4j6qIeI+ob/gPlqB4T4/aeA+j7TgPoxp5D5TSuM+sCrhPktP5D7KnOA+
lCfhPgh84D4KPuM+zZjjPhsN4j668uE+EgDiPpI/4j6eqeI+XvrhPpPS4T5X0eQ+9GvjPgaF
4T522+E+p3XiPu/J4z4dpOE+UNXiPugr5D5pjuM+yzfjPkcy4j6ywuQ+yaTkPmUX4j7LKOU+
pDXkPjgq4z6M2+E+xcDhPqaE5D4DWuM+6vrgPrqt4j75yuM+aQHkPvVF5D6KeuU+H9HkPqwB
5D5eWuU+XpPiPk7E4T4l9eQ+wQ3jPlZZ4z73BOM+3bnkPnAr4j7gY+M+wS7fPghr4z6ZN+M+
W5rjPivz4z5tp+U+7CvkPrz+4j4Ju+I+YPXjPtO54z4HveI+WxPoPjrW5D5MduM+8cvjPs7Q
4j7CfuQ+BQXjPixt5D5BDeM+tGjkPhGa5D5LuuQ+gl3jPt5K5T6VbOQ+kVPkPhX45D7Nm+M+
k73jPhfj5D6BJuY+oTXnPpmd5T7y3+U+B1HjPkV/5T7bUOQ+4WzkPkfi5D56QOU+z0HjPt5t
5T65VeM+SL3kPp2a5D5jhOM+diDmPg7D4z5dIOQ+gPLkPhKB5D6oc+Q+/G/lPpir5j5EBuY+
4pbkPsMk5T78h+U+U8nkPkSN5T76NeY+UAPlPprt5j6HtOY++1nmPhS45j4lbeY+Xo3nPiLc
5D6Nz+I+Zq3jPt/25T7sWOY+KD3lPsmX4z4WZuY+fPzjPvQD5j5fWuU+AOPmPqWL5j5nluY+
WezkPrFD5j6XdeY+revmPvsz5j5K1OY+et/mPiAt5j7QuOQ+V5jmPjAE5j5PqOU+aFflPlXL
6T4K4uU+GALmPqlp5j4rfOY+1erlPoWo5D70B+c+b2bkPnEG5T7BWeU+SJHnPpVc6D5emuc+
lSHnPmt35z4h2OY+r9XoPtym5z6Ls+c+kKjmPilX5z4Kq+U+</AssayYData></Step><Step><CommonData><SampleLocation>1</SampleLocation><SampleID></SampleID><SampleGroup></SampleGroup><SampleInfo></SampleInfo><SampleRow>G</SampleRow><SamplePlate>1</SamplePlate><WellType>BUFFER</WellType><Concentration>-1</Concentration><ConcentrationUnits>µg/ml</ConcentrationUnits><MolarConcentration>-1</MolarConcentration><MolarConcUnits>nM</MolarConcUnits><MolecularWeight>-1</MolecularWeight><Temperature>25</Temperature><StartTime>7012742</StartTime><AssayTime>180</AssayTime></CommonData><FlowRate>600</FlowRate><StepType>DISASSOC</StepType><StepName>Dissociation</StepName><StepStatus>OK</StepStatus><ActualTime>179.999</ActualTime><CycleTime>0.2</CycleTime><AssayXData Points="900">iv+zROgFtERXDLREvRK0RBsZtESCH7RE6CW0RFcstES1MrREGzm0RII/tEToRbRET0y0RL1S
tEQbWbREgl+0RPBltERPbLREtXK0RCR5tESCf7RE8IW0RFeMtES1krRECZq0RIKftETopbRE
T6y0RLWytEQbubREgr+0ROjFtERXzLREtdK0RCTZtESC37RE6OW0RE/stES18rREG/m0RIL/
tEToBbVETwy1RLUStUQbGbVEgh+1ROgltURPLLVEtTK1RCQ5tUSjP7VE6EW1RE9MtUS1UrVE
G1m1RNxftUToZbVEV2y1RL1ytUQkebVEgn+1ROiFtURPjLVEvZK1RBuZtUSKn7VE6KW1RE+s
tUS1srVEG7m1RIq/tUToxbVEV8y1RLXStUQb2bVEit+1ROjltURP7LVEtfK1RBv5tUSK/7VE
8AW2RFcMtkS1ErZEGxm2RIIftkToJbZETyy2RL0ytkQbObZEij+2RPBFtkRPTLZEvVK2RBtZ
tkSKX7ZE8GW2RE9stkS1crZEG3m2RIJ/tkTohbZET4y2RLWStkQbmbZEgp+2RPCltkRPrLZE
tbK2RBu5tkSCv7ZE6MW2RE/MtkS10rZEG9m2RIrftkTw5bZET+y2RLXytkQb+bZEgv+2RPAF
t0RPDLdEvRK3RCQZt0SCH7dE6CW3RE8st0S1MrdEGzm3RII/t0ToRbdET0y3RL1St0QbWbdE
gl+3RPBlt0RPbLdEtXK3RBt5t0SCf7dE8IW3RE+Mt0S1krdEG5m3RIqft0TwpbdET6y3RLWy
t0QbubdEgr+3ROjFt0RPzLdEtdK3RCTZt0SC37dE6OW3RE/st0S18rdEG/m3RIr/t0TwBbhE
Vwy4RL0SuEQkGbhEgh+4ROgluERXLLhEtTK4RBs5uESCP7hE6EW4RFdMuES1UrhEG1m4RIJf
uEToZbhET2y4RLVyuEQsebhEgn+4ROiFuERPjLhEtZK4RBuZuESCn7hE6KW4RFesuES1srhE
G7m4RIK/uEToxbhET8y4RLXSuEQb2bhEgt+4RPDluERP7LhEtfK4RBv5uESC/7hE8AW5RE8M
uUS9ErlEJBm5RIIfuUToJblETyy5RLUyuUQbOblEgj+5ROhFuURPTLlEtVK5RBtZuUSCX7lE
6GW5RFdsuUS1crlEG3m5RIJ/uUTohblET4y5RLWSuUQbmblEgp+5ROiluURPrLlEtbK5RCS5
uUSKv7lE6MW5RE/MuUS90rlEG9m5RILfuUTw5blET+y5RL3yuUQb+blEgv+5RPAFukRPDLpE
tRK6RBsZukSCH7pE6CW6RE8sukS1MrpEGzm6RII/ukToRbpEV0y6RLVSukQbWbpEgl+6ROhl
ukRPbLpEtXK6RBt5ukSCf7pE6IW6RE+MukS1krpEG5m6RIqfukTopbpET6y6RL2yukQkubpE
gr+6ROjFukRPzLpEtdK6RBvZukSK37pE6OW6RFfsukS18rpEG/m6RIL/ukToBbtETwy7RL0S
u0QkGbtEgh+7ROglu0RXLLtEvTK7RBs5u0SCP7tE6EW7RF9Mu0S1UrtEG1m7RIpfu0TwZbtE
T2y7RLVyu0QkebtEin+7ROiFu0RPjLtExZK7RBuZu0SKn7tE6KW7RE+su0TFsrtEG7m7RIK/
u0ToxbtEV8y7RLXSu0Qb2btEgt+7RPDlu0RX7LtEvfK7RBv5u0SK/7tE6AW8RFcMvES9ErxE
Gxm8RIofvETwJbxEVyy8RLUyvEQkObxEij+8ROhFvERPTLxEtVK8RCRZvESSX7xE6GW8RE9s
vES9crxEJHm8RIp/vETohbxET4y8RLWSvEQkmbxEgp+8RPClvERXrLxExbK8RCS5vESKv7xE
8MW8RFfMvES10rxEJNm8RIrfvEQ65rxET+y8RL3yvEQk+bxEiv+8RPAFvURXDL1EvRK9RCQZ
vUSKH71E8CW9RFcsvUS9Mr1EJDm9RIo/vUTwRb1EV0y9RL1SvUQkWb1Eil+9RPBlvURXbL1E
vXK9RCR5vUSKf71E8IW9RFeMvUS9kr1EJJm9RIqfvUTwpb1EV6y9RL2yvUQkub1Eir+9RPDF
vURXzL1EvdK9RCTZvUSK371E8OW9RFfsvUS98r1EJPm9RIr/vUTwBb5EVwy+RL0SvkQkGb5E
ih++RPAlvkRXLL5EvTK+RCQ5vkSKP75E8EW+RFdMvkS9Ur5EJFm+RIpfvkTwZb5EV2y+RL1y
vkQkeb5Ein++RPCFvkRXjL5EvZK+RCSZvkSKn75E8KW+RE+svkS9sr5EJLm+RIK/vkTwxb5E
V8y+RL3SvkQk2b5Eit++ROjlvkRP7L5EvfK+RCT5vkSK/75E8AW/RFcMv0S9Er9EGxm/RIof
v0TwJb9ETyy/RL0yv0QkOb9Eij+/RPBFv0RXTL9EvVK/RCRZv0SKX79E8GW/RFdsv0S1cr9E
JHm/RIp/v0Twhb9EV4y/RL2Sv0Qkmb9Eip+/RPClv0RXrL9EvbK/RBu5v0SKv79E8MW/RFfM
v0S90r9EJNm/RILfv0Tw5b9EV+y/RL3yv0Qk+b9Eiv+/RPAFwERXDMBEvRLARFUZwESKH8BE
8CXARFcswES1MsBE+TnARIo/wETwRcBEV0zARL1SwEQkWcBEil/ARPBlwERXbMBEvXLARBt5
wESCf8BE8IXARE+MwES9ksBEJJnARIqfwETwpcBEV6zARLWywEQkucBEir/ARPDFwERXzMBE
tdLARCTZwESK38BE8OXARFfswES98sBEJPnARIr/wETwBcFEVwzBRLUSwUQbGcFEgh/BRPAl
wURXLMFEvTLBRCQ5wUSKP8FE8EXBRIhMwUS9UsFEJFnBRIpfwUTwZcFET2zBRL1ywUQkecFE
in/BRPCFwURXjMFEtZLBRCSZwUSKn8FE8KXBRE+swUS9ssFEJLnBRIK/wUToxcFEV8zBRLXS
wUQk2cFEit/BROjlwURX7MFEvfLBRCT5wUSC/8FE8AXCRFcMwkS9EsJEJBnCRIofwkTwJcJE
TyzCRL0ywkQkOcJEij/CRPBFwkRXTMJEvVLCRCRZwkSKX8JE8GXCRFdswkS9csJEG3nCRIJ/
wkTwhcJEV4zCRL2SwkQkmcJEip/CRPClwkRXrMJEvbLCRCS5wkSKv8JE8MXCRFfMwkS10sJE
JNnCRIrfwkTw5cJEV+zCRL3ywkQk+cJEiv/CRPAFw0RXDMNEvRLDRCQZw0SKH8NE6CXDRFcs
w0TFMsNEJDnDRII/w0TwRcNEV0zDRL1Sw0QbWcNEgl/DRPBlw0RXbMNEvXLDRCR5w0SKf8NE
8IXDRE+Mw0Q4k8NEJJnDRIqfw0TwpcNEV6zDRL2yw0QkucNEgr/DRPDFw0RPzMNEvdLDRCTZ
w0SC38NE8OXDRFfsw0S98sNEJPnDRIr/w0TwBcREVwzERL0SxEQkGcREih/ERPAlxERPLMRE
tTLERCQ5xESKP8RE8EXERFdMxES1UsREJFnERIJfxETwZcRET2zERLVyxEQkecREin/ERPCF
xERXjMREvZLERCSZxESCn8RE8KXERE+sxES1ssREG7nERIK/xERjxsREV8zERLXSxEQk2cRE
it/ERPDlxERP7MREvfLERCT5xESC/8RE8AXFRE8MxUS9EsVEGxnFRIIfxUToJcVETyzFRLUy
xUQkOcVEij/FRPBFxURPTMVEtVLFRCRZxUSKX8VE8GXFRFdsxUS9csVELHnFRIJ/xUTwhcVE
V4zFRLWSxUQkmcVEip/FRPClxURPrMVEvbLFRCS5xUSKv8VE6MXFRE/MxUS90sVE6NnFRIrf
xUTo5cVEV+zFRL3yxUQb+cVEgv/FRPAFxkRXDMZEtRLGRBsZxkSCH8ZE8CXGRE8sxkS9MsZE
JDnGRIo/xkToRcZET0zGRL1SxkQbWcZEgl/GROhlxkRXbMZEvXLGRCR5xkSCf8ZE6IXGRFeM
xkS1ksZEJJnGRIKfxkTwpcZEV6zGRL2yxkQbucZEgr/GROjFxkRXzMZEvdLGRBvZxkSK38ZE
8OXGRE/sxkS18sZEG/nGRIL/xkToBcdEVwzHRLUSx0QkGcdEih/HROglx0RPLMdEvTLHRCQ5
x0SCP8dE6EXHRFdMx0S9UsdEJFnHRIJfx0TwZcdET2zHRLVyx0QbecdEgn/HROiFx0RPjMdE
vZLHRCSZx0SKn8dE6KXHRFesx0S1ssdEJLnHRIq/x0ToxcdEV8zHRL3Sx0Qb2cdEgt/HRPDl
x0RX7MdEtfLHRBv5x0SK/8dE6AXIRFcMyES9EshEGxnIRIofyEToJchETyzIRLUyyEQbOchE
gj/IRPBFyERXTMhEtVLIRCRZyESCX8hE8GXIRE9syES9cshEJHnIRIp/yETwhchET4zIRLWS
yEQbmchEgp/IRPClyERPrMhEvbLIRBu5yESCv8hE6MXIRFfMyES10shEG9nIRILfyETo5chE
V+zIRNbyyERl+chEgv/IRPAFyURPDMlEtRLJRCQZyUSCH8lE6CXJRE8syUS9MslEGznJRIo/
yUTwRclEV0zJRLVSyUQbWclEkl/JROhlyURXbMlEtXLJRCR5yUSCf8lE8IXJRE+MyUS1kslE
G5nJRIKfyUTopclET6zJRLWyyUQbuclEir/JROjFyURXzMlEtdLJRBvZyUSK38lE6OXJRE/s
yUS98slEG/nJRIr/yUTwBcpEVwzKRLUSykQbGcpEih/KRPAlykRPLMpEtTLKRCQ5ykSCP8pE
6EXKRE9MykS9UspEJFnKRIJfykToZcpEV2zKRL1yykQbecpE</AssayXData><AssayYData Points="900">L+7dPizL3j7Bm+Q+0gboPnGp7D6n0e0+lhbzPslw8j5WFfo+XNv3Pt5V+T5z7/w+K1n7Pj5f
/T6wR/8+Ui0AP2sLAD9OGAA/uZf/Pv37AD8x2gA/MY4BP2i6AT+diAI/nBMAP2XiAT/YAwI/
PeECP1DpAT9TtAE/kHwBP/B/Aj+ffAI/EzwCP7iWAD/oqgI/KlACP5giAj9JbwE/q+wBPxa9
AT+nGgI/MV8CPz6KAT8W+wI/4u0BP5U4Az/+xwI/2rkCP8/jAz8XCAI/mcMBP+BkAT/4oAI/
ZGIBP5UHAz9hoQE/J50BP6QtAj87AQI/kZ0CP5D6AT9nxQI/PjsCP3jtAT8/XgM/6Q0CP9Q2
Aj+K/QE/u/QCP5AEAj8uiwI/Lv8BP3FlAj/OggI/AxACP/YwAj/FPAI/9U0CP/ETAj8vhgM/
TzcBP1vKAj/DcgM/vscCP63xAj+2FgI/1O0BP7MXAz8cRAI/HugBP5CJAj8WnwI/gY8BP2QD
Az+VmwI/VAcCP4ZLAj+q5AE/sw4BP6XqAT+qhwI/8YEBP6qSAT+m6QE/6fICP6j4AT/52QE/
kwgCP44DAj9FCgI//zIDP/v3AT+NqwI//2EDPxdVAj8fuQE/PzUCP/xJAz90TwI/jwsCPzIt
Az/mGgM/kwMCP75EAj/ddAE/B34BP7dTAz8gaAI/CscCP6wAAj9Z0gI/wl4CP4j4Aj9qvAE/
CuwCP1obAz/4FgM/g28CP3+JAj8omAI/qwYCP1e5Aj+yTQI/nNkCP+clAj9oGQM/WMQCP58M
Az88tAM/+nQBP7N4Aj/etwI/nxMCP4D0Aj+YFQM/ZwECP1mCAj/gFQM/uQsCP25+Aj/1yAI/
WRwCP0qiAj85PQI/Zt0CP7q4AT+3awI/DNQBP9RVAj8xkAQ/7wQDP3ASAz++CAI/8TMDP0ri
Aj/tyQE/PX4DP2PUAj/bPAI/oQIDP+dqAj/cdwI/+dICP6+OAT/KJwM/aXACP5UVAz8ghgE/
/goCP4xdAj856QE/YoICP8tpAj/r9gE/QhUCP5/vAj8Z8wI/d2sCP4HbAj8dgAI/qgEDP4Qa
Az/NYAI/KfICP8uTAj/gJgE/eiUDP+rAAj/WdQM/c7wDP5qXAj/8LwI/98ADPzvKAj/6UQI/
IUoDPwxUAz/iIwM/CeoCPxJVAj+sdAI/K/IDP4ZoAj+oQQI/1gIDP/0lAz8A0wI/KKsCP3tU
BD8PNwM/HaYDP2X7Aj+rVwI/mxEDP7gTAz/o+AM/KTYCP+O1Az9+cwM/DvUCP9ayAj8ptAI/
pbICP9UfAz8enAM/+AcEP5QBAz9x4AM/LbYCPzuBBD+vtgM/dTkDPxoPAz+l0AI/CfICPyqh
Aj+7jwM/EqICP/X8Aj8K3wI/uNkDPzAEAz9LdQM/HCcDP3nQAj9d/QI/bHIDPylEAz+gRwQ/
9KUCP2veAj9UYwI//pMCP1KLAj8HYwI/gJADPy+FAz8bKwM/6KcDP6vKAz+B7AI/+RADP5A4
Az/egAM/f0YDP4e6Az+SnQM/VpwDP6nPAz/OWgQ/vz4EP0M7Az8fgwM/D6wCPxieAz+OMgM/
RR8EP65oAz9RmAM/mTMDP8EUAz8Z1wI/i2cDP64SBD/PkAQ/dvsDP3+7Aj93wAM/9W4EPzTl
Az+NSgQ/WiQEPxeTBD+QDQQ/QesCPwLcAz+h7AM/g+YDPxa4BD/vZQQ/9tUCP4LiBD/thgM/
1eIDPzlsBD9EKAQ/vikEP/iMAj976gM/fvwCP7SFBD/pggM/oPsCP8qyAz9BQgM/Mt8DP0+d
Az8F4AM/hhQEP0gZBD9qEAQ/ZwkFP8EVBD9CRAQ/nHMEP/71Az/b+AM/ZZQDP6IQBD/KnwM/
0hMEP/YhBD9fMQQ/0xAEP1qRBD8yhwQ/Y6cDP/TiAz83WQQ/LaEEP+GTAz/qTQM/AuADP6ko
BD9fkAU/U8oDPziKBT9AlAM/cIUEP+ggBD+G3QQ/ejIDP2i7BD8Q8gQ/Q2AEP0anAz+ZqgQ/
ab8FP7rmAz9d2QM/Xd0DP9I2BD8uXgQ/8hUEPyahBT8FDgQ/2C8FP7a7Aj9b1gM/DGEEP13W
Az81ygM/NxIEP97zBD+LYwQ/lv4EP6FwBT/CYAU/GmMEP8sZBD9d7wM/MqcDPyjwAz+qAQQ/
lPwDP4uSAz/UfgU/wqwDPznABD9DQAQ/nksDP41kBD/JhwM/rscDP3qqBD83owQ/QtAEPxFr
BD9YWAU/gdIEP4/6BT+OGQU/fz4EP2UwBT/SGAY/LYIEP68aBT89rwU/NFIEP9jnAz/RUAQ/
NgAGP5KgAz/PFAU/xlgEP2AiBD/RzQQ/R00EP++KBD9UEgU/2hAGP5zGBD8j2AM/y7UEPwqi
BT+rqwU/YT4FPwAwBT/85AQ/vQEEP+K0BD9zGAQ/qlcEP3OuBD9fmQM/+vwEPzqABD/JKQU/
LNcCP5AXBj9cNgU/lbMFP3OvBT9mqQU/hh0FPwvuAz8IWgU/+BsFP3TwBD+BBgU/MD0EPwUE
BT+3ZAU/lNwFP9ISBT9dswU/dIMFP2l+BT8s5gM/pmcFP3ZiBD//IAU/QsYFPzHSBD9w8wQ/
rKAEP6OWBD9Z7AQ/BhcFP1dwBj9KFQU/IC0FP9BSBj+HUAU/jv4EPxa1BT+1HAQ/qf0EP9A/
BT+kjAU/aFYEPxwJBT+Q/gQ/EEsFPwxDBj+eRQU/H7kEPxryBD+GYgU/VokFP5IVBT9qVAU/
uUEFP8iVBT/mhgQ/v5EEP6OJBT97TwU/0OUFP3uoBj/r2gQ/GJsFP2arBj8BaAU/QdUFPygD
BT8/7QQ/BtkFP32NBT/FWAY/awgFPy5vBT+4KQc/rKkFP8vZBD9uuQY/BdAGPwtaBj/ujAU/
KJIFP8S+BT/RrgU/5B0FPz/rBD/4+AU/MYkFPyfsBT9IYgY/UHQGPxTaBT8/7gU/mOUFP9Nj
BT+tKAU/neEGP9NVBT8UQQU/m1MGP0pGBT8s9AY/wKMGPyx1BT8fQgU/wDcFP3/kBD/19gU/
rTgGP5FnBj8WFQY/c3wGP576BD8Q5QQ/FgUHP5knBj/BfQU/bSMGP9VvBz9XNAU/3EkGPx90
BT+X+AU/31YFP+pRBj8VOQY/UsQGPwogBj+f+QU/C2QGP+1IBj/KYAU/vqsGP9kNBz8xcAY/
uogFPxXRBj9S3AU/ah0GPzR5Bj/SGQY/2s8EP8huBT/RpAU/OCgGP2CZBT8OpgU/AQMGP9y+
Bj/1hgY/qH8GP7UdBz8K1AY/dUkGP6nkBT/wKwc/bagGP0u2BT/BkgY/gEkGP2obBz9lpQY/
taAGP6y9Bz+5igY/lg8GP7EKBz9NEwc/Vp8HP+JKBj8yRAY/qZAHP1U7Bj9RLwY/qUUGP5Yb
Bj/LsgY/fx0HP2PyBj9EzAY/Yo0HPy5lBj8mTAY/j2cHP415Bz9S4QY/JK8GP8a7Bz+3CAc/
0N8GPzkABz8d+gc/Fw0HPy3xCD9GFAY/qEkHP8xhBz9z7wY/HycHPy40Bz+wTwc/Yo0HP17E
Bz8dBgc/ttAGP65HBz937gY/vagHP3DLBz9p8QY/5oEHP+znBj/PKwg/fCwIP3M0Bz+AmwY/
EZQGP7o/Bz8VcwY/NKsGP9QgCD8DgAc/MyMHP4WOBz/3LgY/RlAHPyQ+Bz+3KAc/O3IIP5+t
Bz8IggY/YjYHPzuzBz+JoQY/ZuYHP34BBz9OrwY//M4IP75qBz8OUwc/nj8HPzUUCT/VcQc/
OaAIPxdRBz/02gc/qHUHP10UCD9mHAc/n2EHP71MBz9vvAc/UmQHP2TQBz+0Dwg/GyIIP1jS
Bz/ilwc/h3MHPwb9Bj9xkQg/TEQHP5JlBz/AkAg/4bUIPzx9CD+fAgc/0eoGP942Bz/w4Ac/
+XsHP4nGBz8XbAY/05UHP3peBz999Ac/QuYGPz++Bz8Lpwc/GtQHPyxcCD+TsAc/3GMIP/dg
Bz+QQAg/JiUHP/fbBj+yGAg/nHsIP3kmBz+2TQc/jzUIPyB4CD+SGgk/AskIP3UlBz98gwc/
F0cIPyDMCD/ZjAc/rkEIPxEWCT9qrQg/B5kHP06UCD/JNAk/knQIPwJzCD+7RAg/BkQIP1su
CT8ZoQc/81oIPyh9CT/1PQg/4xMIP2xZCD/sJgc/p1gIPxr+Bz//0wg/dv4HPx1hBz+Vrgc/
e7oIP3HrCD/c6wc/llYJP+3CCD/s+gg/7KoHP1nbCD8L2wg/sd0HP9mHCT9Hagg/P7sIPyB8
CD9u6Ac/8PkIP160Bz9WTAg/80UJP0aLCD/wrQg/8GMIP/9UCD/7qQg/Y+0IP/FtCD8tDQg/
uS8JP5DTCD9ZuQc/feIJP6+gCT9J8Ag/CvYIPzj/Bz9eqQg/CE8JP1V0CT/k9Qk/rrYIP+6Z
Bz9n/Ag/qrsIP88gCj9g6gY/QHQIPylKCj8qdAk/TrsIP2TICD/N8Qg/6dAIP8wQCT9kyQg/
/7oIP+d/CD/vvQk/dQIIP33DCD++wgk/YoUIP/D4CD/4ZAk/nU0JP8/2CT95MAk/aXkIP4U9
CD9v2gg/M44IP+2YCD+FAQk/A2UJPwyVCT/oWgg/PcAHP6dRCT8xewk/MPkHP13BCT8FTQg/
uLAIPxhOCT8NBgs/fKoJP4z4CD+8Kgk/+TcJP1V3CD8ZGwo/1ysJP91dCj9PxQg/ZB8JP4jC
CD9bYwg/MocIP4qyCT8TFAg/yGkJP3CrCD9sXgk/D7cJP0ofCT9Z8wg/gqIJPxI4CT8HRgk/
3IMJPw+rCD+lIwk/XrYJPwQBCT+kiQk/lmEKPxwaCj/E/Ag/</AssayYData></Step><Step><CommonData><SampleLocation>11</SampleLocation><SampleID></SampleID><SampleGroup></SampleGroup><SampleInfo></SampleInfo><SampleRow>G</SampleRow><SamplePlate>1</SamplePlate><WellType>REGENERATION</WellType><Concentration>-1</Concentration><ConcentrationUnits>µg/ml</ConcentrationUnits><MolarConcentration>-1</MolarConcentration><MolarConcUnits>nM</MolarConcUnits><MolecularWeight>-1</MolecularWeight><Temperature>25</Temperature><StartTime>7201714</StartTime><AssayTime>5</AssayTime></CommonData><FlowRate>1000</FlowRate><StepType>KREGENERATION</StepType><StepName>Regeneration</StepName><StepStatus>OK</StepStatus><ActualTime>5.00005</ActualTime><CycleTime>0.2</CycleTime><AssayXData Points="25">gX/KROeFykROjMpEtJLKRBuZykSBn8pE56XKRE6sykS0sspEG7nKRIG/ykTnxcpETszKRLTS
ykQb2cpEgd/KROflykRO7MpEtPLKRBv5ykSB/8pE5wXLRE4My0S0EstEGxnLRA==</AssayXData><AssayYData Points="25">4f8VwM4UJsB7uC3Aj2YzwJ+cN8B/5jrAfs09wGtsQMAuS0LAK49EwOkoRsC/1kfAUk9JwJ2Q
SsCV2kvAAglNwLkSTsAD6E7AAftPwEv0UMCC+FHA/FRSwPM6U8D+0FPA7XNUwA==</AssayYData></Step><Step><CommonData><SampleLocation>12</SampleLocation><SampleID></SampleID><SampleGroup></SampleGroup><SampleInfo></SampleInfo><SampleRow>G</SampleRow><SamplePlate>1</SamplePlate><WellType>NEUTRALIZATION</WellType><Concentration>-1</Concentration><ConcentrationUnits>µg/ml</ConcentrationUnits><MolarConcentration>-1</MolarConcentration><MolarConcUnits>nM</MolarConcUnits><MolecularWeight>-1</MolecularWeight><Temperature>25</Temperature><StartTime>7217810</StartTime><AssayTime>5</AssayTime></CommonData><FlowRate>1000</FlowRate><StepType>KREGENERATION</StepType><StepName>Regeneration</StepName><StepStatus>OK</StepStatus><ActualTime>5.00005</ActualTime><CycleTime>0.2</CycleTime><AssayXData Points="25">gR/LROcly0RGLMtEtDLLRBs5y0SBP8tE50XLRI9My0S0UstEG1nLRHlfy0QAZstETmzLRLRy
y0QbectEgX/LROeFy0ROjMtEtJLLRDuZy0R5n8tE56XLRE6sy0S0sstEG7nLRA==</AssayXData><AssayYData Points="25">2I4PPq9GCj7D2iM+Jew5PqV+Sj5g8WA+qdNtPppqeD5C0YE+NoCFPjDEiz7kBY4+C8iQPvuC
lD4KK5g+LICbPkhqnD5Exp8+6dugPrCcoj5KOqM+lZCmPqnJqD7suKk+w5aqPg==</AssayYData></Step><Step><CommonData><SampleLocation>11</SampleLocation><SampleID></SampleID><SampleGroup></SampleGroup><SampleInfo></SampleInfo><SampleRow>G</SampleRow><SamplePlate>1</SamplePlate><WellType>REGENERATION</WellType><Concentration>-1</Concentration><ConcentrationUnits>µg/ml</ConcentrationUnits><MolarConcentration>-1</MolarConcentration><MolarConcUnits>nM</MolarConcUnits><MolecularWeight>-1</MolecularWeight><Temperature>25</Temperature><StartTime>7233887</StartTime><AssayTime>5</AssayTime></CommonData><FlowRate>1000</FlowRate><StepType>KREGENERATION</StepType><StepName>Regeneration</StepName><StepStatus>OK</StepStatus><ActualTime>5.00005</ActualTime><CycleTime>0.2</CycleTime><AssayXData Points="25">gb/LROfFy0ROzMtEtNLLRBvZy0SB38tE3+XLREbsy0S08stEG/nLRIH/y0TnBcxETgzMRLQS
zEQbGcxEqh/MRN8lzEROLMxErDLMRBs5zESBP8xE30XMRE5MzES0UsxEG1nMRA==</AssayXData><AssayYData Points="25">L1o0wCF3QcDqwEbAMr9JwO/ES8DbnU3Alr1PwHObUMBfHFLA2hpTwNQPVMCX/FTAU95VwCLl
VsBlGFfAktZXwNuuWMD89ljAwLNZwO7yWcCAfVrADexawCtEW8DxvFvABfxbwA==</AssayYData></Step><Step><CommonData><SampleLocation>12</SampleLocation><SampleID></SampleID><SampleGroup></SampleGroup><SampleInfo></SampleInfo><SampleRow>G</SampleRow><SamplePlate>1</SamplePlate><WellType>NEUTRALIZATION</WellType><Concentration>-1</Concentration><ConcentrationUnits>µg/ml</ConcentrationUnits><MolarConcentration>-1</MolarConcentration><MolarConcUnits>nM</MolarConcUnits><MolecularWeight>-1</MolecularWeight><Temperature>25</Temperature><StartTime>7250002</StartTime><AssayTime>5</AssayTime></CommonData><FlowRate>1000</FlowRate><StepType>KREGENERATION</StepType><StepName>Regeneration</StepName><StepStatus>OK</StepStatus><ActualTime>5.00005</ActualTime><CycleTime>0.2</CycleTime><AssayXData Points="25">gV/MROdlzERObMxEtHLMRBt5zESBf8xE54XMRE6MzESsksxEEpnMRIGfzETfpcxERqzMRKyy
zEQbucxEeb/MROfFzEROzMxEtNLMRBvZzER538xE5+XMRE7szES08sxEG/nMRA==</AssayXData><AssayYData Points="25">otIPPvFYGD6dTi8+s9BMPkm4YD7smHA+rel7Pgj7hj46mow+6PKRPt9Rlz46bZk+5QycPmIs
oT4O76M+In+lPmwVqT59gKs+DxyrPmaZsT5pMrE+zXqzPmAHtT7uz7Q+1F63Pg==</AssayYData></Step><Step><CommonData><SampleLocation>11</SampleLocation><SampleID></SampleID><SampleGroup></SampleGroup><SampleInfo></SampleInfo><SampleRow>G</SampleRow><SamplePlate>1</SamplePlate><WellType>REGENERATION</WellType><Concentration>-1</Concentration><ConcentrationUnits>µg/ml</ConcentrationUnits><MolarConcentration>-1</MolarConcentration><MolarConcUnits>nM</MolarConcUnits><MolecularWeight>-1</MolecularWeight><Temperature>25</Temperature><StartTime>7266085</StartTime><AssayTime>5</AssayTime></CommonData><FlowRate>1000</FlowRate><StepType>KREGENERATION</StepType><StepName>Regeneration</StepName><StepStatus>OK</StepStatus><ActualTime>5.00005</ActualTime><CycleTime>0.2</CycleTime><AssayXData Points="25">gf/MRN8FzURODM1ErBLNRBsZzUR5H81E5yXNRE4szUS0Ms1EGznNRIE/zUTfRc1ETkzNRLRS
zUQbWc1EgV/NROdlzURGbM1ErHLNRBt5zUSBf81E54XNRE6MzUSsks1EG5nNRA==</AssayXData><AssayYData Points="25">iJk0wMESQ8Bzf0jAFLBLwDPpTcBf7E/ALIhRwP6oUsBxl1PAnJlUwLNqVcCgdFbAH5NXwKm/
V8B8D1jAmelYwFtkWcAI6FnAvDRawCWwWsCkOlvA8sxbwBcWXMBhSlzAJWtcwA==</AssayYData></Step><Step><CommonData><SampleLocation>12</SampleLocation><SampleID></SampleID><SampleGroup></SampleGroup><SampleInfo></SampleInfo><SampleRow>G</SampleRow><SamplePlate>1</SamplePlate><WellType>NEUTRALIZATION</WellType><Concentration>-1</Concentration><ConcentrationUnits>µg/ml</ConcentrationUnits><MolarConcentration>-1</MolarConcentration><MolarConcUnits>nM</MolarConcUnits><MolecularWeight>-1</MolecularWeight><Temperature>25</Temperature><StartTime>7282229</StartTime><AssayTime>5</AssayTime></CommonData><FlowRate>1000</FlowRate><StepType>KREGENERATION</StepType><StepName>Regeneration</StepName><StepStatus>OK</StepStatus><ActualTime>5.00005</ActualTime><CycleTime>0.2</CycleTime><AssayXData Points="25">gZ/NROelzURGrM1ErLLNRBK5zUR5v81E38XNREbMzUS00s1EEtnNRHnfzUTf5c1ETuzNRKzy
zUQb+c1Egf/NRN8FzkRGDM5ErBLORBIZzkR5H85E3yXORE4szkSsMs5EGznORA==</AssayXData><AssayYData Points="25">ieM5PqA+Qj6h31c+dK1yPi5fhT4Tqo0+Z/OTPj9kmj7WlKE+UBykPq5lqT4sxq4+aomvPjde
tD6Qvbc+XXy4PhzSuj7fEL8+w+bCPpQUwj5ik8Y+xtPHPoaXyj5rEss+1W3NPg==</AssayYData></Step><Step><CommonData><SampleLocation>1</SampleLocation><SampleID></SampleID><SampleGroup></SampleGroup><SampleInfo></SampleInfo><SampleRow>G</SampleRow><SamplePlate>1</SamplePlate><WellType>BUFFER</WellType><Concentration>-1</Concentration><ConcentrationUnits>µg/ml</ConcentrationUnits><MolarConcentration>-1</MolarConcentration><MolarConcUnits>nM</MolarConcUnits><MolecularWeight>-1</MolecularWeight><Temperature>25</Temperature><StartTime>7296969</StartTime><AssayTime>30</AssayTime></CommonData><FlowRate>1000</FlowRate><StepType>BASELINE</StepType><StepName>Baseline</StepName><StepStatus>OK</StepStatus><ActualTime>29.999</ActualTime><CycleTime>0.2</CycleTime><AssayXData Points="150">gT/ORN9FzkRGTM5EtFLORBJZzkSaX85E32XOREZszkS0cs5EEnnORHl/zkTfhc5ERozORLSS
zkQbmc5EeZ/ORN+lzkRGrM5EtLLORBK5zkR5v85E38XOROnMzkSs0s5EEtnORIHfzkTf5c5E
RuzORKzyzkQS+c5Eef/ORN8Fz0RGDM9EtBLPRBIZz0R5H89E3yXPREYsz0SsMs9EEjnPRHk/
z0TnRc9ERkzPRKxSz0QbWc9EeV/PROdlz0RGbM9ErHLPRBJ5z0S6f89E34XPREaMz0S0ks9E
EpnPRHmfz0Tfpc9ERqzPRKyyz0QSuc9Eeb/PRN/Fz0RGzM9ErNLPRBLZz0Sa389E3+XPREbs
z0Ss8s9EEvnPRB0A0ETfBdBERgzQRLQS0EQSGdBEeR/QRN8l0ERGLNBErDLQRBs50ER5P9BE
30XQREZM0ESsUtBEElnQRHlf0ETfZdBERmzQRKxy0EQSedBEeX/QRN+F0ERGjNBErJLQRBuZ
0ER5n9BE36XQRE6s0ESsstBEErnQRHm/0ETfxdBERszQRKzS0EQS2dBEgd/QROfl0ERG7NBE
rPLQRBL50ESB/9BE5wXRREYM0UTNEtFEGxnRRHkf0UTfJdFERizRRKwy0UQSOdFEgT/RRN9F
0URGTNFErFLRRBJZ0UR5X9FE32XRREZs0USsctFEEnnRRHl/0UTnhdFETozRRLSS0UQSmdFE
eZ/RROel0URGrNFErLLRRBK50UR5v9FE38XRREbM0USs0tFEG9nRRIHf0UT45dFERuzRRKzy
0UQS+dFE</AssayXData><AssayYData Points="150">ai3XPuze2T64GNo+tejYPnn62j7Xk9s+qJbaPnbv3j6/Nd4+6AzgPuwy3j4Git8+yPnfPiv3
4D51KeE+izriPgar5D5B5eQ+1/fgPmNI5D7K+OY+nB/lPu0t5j6JqeU+Ia/jPgIM5j6PXuU+
4FDoPsFy5j448ec+wBvoPvY26j7f+ug+k9rpPpoM7D4/Tug+3pvrPoEQ6z7guO0+tpbsPoSr
6z4LYuw+TZLtPkvy7T7WDu4+Rt3uPnYL7z775+0+GYfuPiQZ8D45kfA+e6juPlXP8T4C8fE+
D1DwPrlG8j5rV/M+yFzyPjhV8j78VPM+UR/0PnRa8z6iV/Y+JZH1Pj7s8j7HGfQ+QJz2PqEN
9T5ovfU+TY/2Pkbu9D5ApPY+Ner1PvQq9z5SmPU+/QP3PsVh9j5GGfg+LLz5PgDU+T4u3fY+
bvT4Pi1m+T6UEvc+ecj5Pn3G+D6kdfk+an/7PoaS+z60Jvo+HXH8Po5S/D7xL/w+xd77Phou
/D6x9f0+0WP9Pnli/j7Uq/0+44n9PhWP+z68xfw+1Xv8PlhZ/T52X/8+kGz+PiYM/T4lXP4+
dJ/+PkK6AD8EW/8+3gz/PtrfAD8WzgA/NJIAP0IjAT/l9AA/um8AP+p4AT9xAwE/ON0AP3ee
AD/+ewA/BI/+Ps6AAT/jWQE/eCsBP3OeAT8h6wA/k64BP2s7AT9hugE/688CPxIYAj+I4QI/
wzcCP5BQAj86ewE/x8EDP1FyAj9M1gI/PeUDPxUpAz99SQM/N3sCP3BZAz+u7gM/oBQDP4sx
Aj8dywI/</AssayYData></Step><Step><CommonData><SampleLocation>1</SampleLocation><SampleID></SampleID><SampleGroup></SampleGroup><SampleInfo></SampleInfo><SampleRow>G</SampleRow><SamplePlate>1</SamplePlate><WellType>BUFFER</WellType><Concentration>-1</Concentration><ConcentrationUnits>µg/ml</ConcentrationUnits><MolarConcentration>-1</MolarConcentration><MolarConcUnits>nM</MolarConcUnits><MolecularWeight>-1</MolecularWeight><Temperature>25</Temperature><StartTime>7327785</StartTime><AssayTime>80</AssayTime></CommonData><FlowRate>600</FlowRate><StepType>LOADING</StepType><StepName>Loading</StepName><StepStatus>OK</StepStatus><ActualTime>80</ActualTime><CycleTime>0.2</CycleTime><AssayXData Points="400">eP/RRN4F0kQ9DNJEoxLSRBIZ0kRwH9JE1iXSREUs0kSrMtJECTnSRHA/0kTWRdJEPUzSRKNS
0kQJWdJEcF/SRNZl0kQ9bNJEo3LSRAl50kRwf9JE3oXSRD2M0kSjktJEEpnSRHCf0kTWpdJE
RazSRKOy0kQSudJEeL/SRNbF0kQ9zNJEo9LSRBLZ0kSI39JE1uXSRD3s0kSj8tJECfnSRHD/
0kTWBdNERQzTRKMS00QJGdNEcB/TRNYl00Q9LNNEqzLTRAk500RwP9NE1kXTRD1M00SjUtNE
ElnTRNJf00TWZdNERWzTRKNy00QSedNEcH/TRNaF00Q9jNNEo5LTRBKZ00Rwn9NE1qXTRD2s
00SjstNEErnTRHC/00TWxdNERczTRKvS00QJ2dNEeN/TRN7l00Q97NNEo/LTRAn500Rw/9NE
1gXUREUM1ESjEtRECRnURHAf1ETWJdRERSzURKMy1EQSOdREcD/URNZF1EQ9TNREo1LURBJZ
1ERwX9RE1mXUREVs1ESjctRECXnURHB/1ETWhdREPYzURKuS1EQJmdREcJ/URNal1EQ9rNRE
o7LURAm51ERwv9RE1sXURD3M1ESj0tREEtnURHDf1ETW5dREPezURKvy1EQJ+dREcP/URNYF
1UQ9DNVEoxLVRAkZ1URwH9VE1iXVREUs1USjMtVECTnVRHA/1UTWRdVEPUzVRKNS1UQJWdVE
cF/VRNZl1UQ9bNVEo3LVRAl51URwf9VE1oXVRD2M1USjktVECZnVRHif1UTWpdVEPazVRKOy
1UQJudVEcL/VRN7F1URFzNVEo9LVRAnZ1URw39VE1uXVRD3s1USj8tVECfnVRHD/1UTWBdZE
PQzWRKMS1kQJGdZEeB/WRN4l1kQ9LNZEozLWRAk51kRwP9ZE1kXWRD1M1kSjUtZECVnWRHhf
1kTWZdZEPWzWRKNy1kQaedZEcH/WRNaF1kQ9jNZEs5LWRBKZ1kRwn9ZE1qXWRD2s1kSrstZE
CbnWRHi/1kTWxdZEPczWRKPS1kQJ2dZEeN/WRNbl1kQ97NZEo/LWRAn51kR4/9ZE1gXXRD0M
10SjEtdEEhnXRHAf10TWJddEPSzXRKMy10QSOddEcD/XRN5F10Q9TNdEo1LXRAlZ10RwX9dE
52XXREVs10SjctdECXnXRHh/10TWhddEVYzXRKOS10QJmddEcJ/XRN6l10RFrNdEo7LXRAm5
10Rwv9dE3sXXRD3M10Sr0tdEEtnXRHjf10TW5ddEPezXRKvy10QS+ddEeP/XRNYF2EQ9DNhE
qxLYRBIZ2ERwH9hE3iXYREUs2ESjMthECTnYRHg/2ETeRdhERUzYRKNS2EQSWdhEeF/YRN5l
2ERFbNhEq3LYRBJ52ER4f9hE3oXYREWM2ESrkthEEpnYRHif2ETepdhERazYRKuy2EQSudhE
eL/YRN7F2ERFzNhEq9LYRBLZ2ER439hE3uXYREXs2ESr8thEEvnYRHj/2ETeBdlERQzZRKsS
2UQSGdlEeB/ZRN4l2URFLNlEqzLZRBI52UR4P9lE3kXZREVM2USrUtlEElnZRHhf2UTeZdlE
RWzZRKty2UQSedlEeH/ZRN6F2URFjNlEq5LZRBKZ2UR4n9lE3qXZREWs2USzstlEErnZRHi/
2UTexdlERczZRKvS2UQS2dlEeN/ZRN7l2URF7NlEq/LZRBL52UR4/9lE3gXaREUM2kSrEtpE
EhnaRHgf2kTeJdpERSzaRLwy2kQSOdpEeD/aRNZF2kRFTNpEq1LaRBJZ2kSIX9pE3mXaREVs
2kSrctpEEnnaRHh/2kTehdpERYzaRKuS2kQSmdpEeJ/aRN6l2kQ9rNpEq7LaRBK52kR4v9pE
3sXaREXM2kSr0tpEEtnaRHjf2kTe5dpERezaRKvy2kQS+dpEeP/aRN4F20RFDNtEoxLbRBIZ
20R4H9tE3iXbREUs20SrMttEEjnbRHg/20TeRdtEPUzbRKtS20QSWdtEeF/bRPdl20RFbNtE
q3LbRBJ520R4f9tE3oXbREWM20SzkttEEpnbRHif20TepdtERazbRKuy20QJudtEeL/bRN7F
20RFzNtEkdPbRBLZ20R439tE1uXbREXs20Sr8ttEEvnbRA==</AssayXData><AssayYData Points="400">1FoDPzASBD/FiwQ/LKYDP/S7BD938QQ/pWQEP4RlBT+yQgQ/KYYEP5mBBD9W3wQ/pPsEPxXT
BD/QXwU/yP4FP12zBT8K1wU/vcAEP+IfBj99rgU/ekAGP80ZBT9j0AU/wl4GPy+mBD+gYwY/
24wFP3EtBj9lXgY/XEIGP7L9BT+1pwc/hCgGP1OSBj+5CAY/vMQGP+PoBT9KeQY/WhYHP820
Bj+G5QY/DNcGPyaKBz9rnQc/P+8GPzwyBz/yuQY/q20HP6BfBz9dfAc/dtIGP9BPCD/i9wY/
0CoHP5K3Bz/6+AY/5pkIPwF3Bz/lpAg/4k4HP0jACD9/Ewc/TxcIP5WQBz+d1QY/erwIPyLD
Bz/KDQk/9jIJP9AvCT+2Rgg/WUMIP0sZCD9TjQg/3b0IP/hCCD/e3gk/BTYJP0iNCT/3Jgk/
ukgJPwLSCT/kIAo/yHUJP9n0CD+LOQo/nv8JP+voCT9PTQo//tUJP5YaCT9gNAk/TUEKP2gv
Cj8kdwo/4BAJPzXICT+xyQg/K/MJPzhnCj/aSwo/vQUJPw94Cj+nPws/2ccKP/TbCj+ATQo/
Jn0KP3BFCT8Jiws/sloLP8DUCz9pJws/0/UKP+66Cj+r4gs/C9gKP/0KCz/OPws/vb4LPzAJ
Cz94DQw/hOsLP1VGDD8i4As/hjgMP02zCj/02Qs/Wx4MPxg8Cz+SmQs/ljwMP01yCz8PNgw/
rKoLP8XMCz+TsQw/+CQMPyAqDT+Dows/4F8MP1QeDD89dw0/8WENPxChDD+C7Aw/gzsMPwoo
DD+g6Qw/Y0QNP+uQDT9DZg0/rB4NPxXNDD8SFQ0/yjsMPyT8DD9U6gw/fd0NPxSFDT8FbQw/
K0oNPyAHDj9KLA0/rhgNP23kDT++ZQ0/qS4NPw6eDD+XWQ4/2XINP4rZDT99lA4/bhAOP/5F
Dj/5BA4/OdEOPyuCDT9P7A4/RWQNP7k4Dz83YA4/OM0NP1o3Dj8eRQ4/dM4OP6KmDT/mnQ0/
fmcOPyQdDz9doQ4/WnQOP8MuDz8Kgw8/sPUPPwGhDj+b9w0/lyMOP3hCED8fCg4/7IAPP1PN
Dj+Xkg8/EVEPP0ocED86Gw8/lqEPPxHJED/sOw8/qvIQP1jSDz9lDRA/HAYPPw6mDj/EZxA/
0IkPP01vDz9DjhA/z1MPP4H9Dz9ZXA8/Oz8QP82SDz8nhQ8/ay0RP9N6Dz/mbhA/6cIPP52b
ED9v/w8/ZbsQP3s3ET/ong8/bqwQP06gED8OohA/dd4PP+owDz/n7xA/qtQRP28kET9FDRE/
W1ASP8yTED87lBE/uoIRP0glEj9ETBE/2mkRP6wXET++HhI/z7AQPxUuEj+ajBI/5MkRP68H
ET/DFRI/aIAQP3zvED9YIRE/JrYRP5qkEj8K2xI/EUMSPwZAEj80ThE/lw0RP3CWET/P5BE/
ljUSP587Ej/LhxI/SsURP52/Ez/+XhE/htQRP2+cEj/FdBI/8o8RPy1eET9RZRE/eo0SPyV4
ET8P8hI/m40SP5goEj+6HhI/GkMSPyGyEj+fQxI/mZ0SP8GlEj/wGRM/zSgSP9MnEj9kaBM/
+FwSP4WuEj9y9RI/87YTPwHCEz/HaBM/U8YSPxVUEj9IlhM/T4cSPwgPEz8FGxM/ep4SP1OL
Ez+6NxM/ZIoTPwohEz8FqRM/hQgTP6WBEj91uxM/ElkUPwhZEz+4FRQ/du8SP1XEEz+e5RM/
jwMTP9OREz8N2RM/KYsTP7CnFD+A8BM/7qITP/3IEz/bEBQ/JZoTP+ovFT9w8xU/igcUP3YA
FT9YQhQ/SJAUP5tjFT+gXRQ/N8IUP1qdFD/vhxU/cy8VP6S4FD/1JRU/n1AVPw7NFD/zIhQ/
4E8UP/X6FD/wihU/4NsVP3LOFD/17BU//KoVP0PjFT8UKBU/hhAVPxpaFD8mvhQ/MsMUP72/
FT+STRU/f58VP9JLFD8ipRQ/M5AUP9ovFT+gBBU/P34VP7RyFT9aFhY/aU4VP4aAFT/xgBU/
HFkUPwVlFT/kjBU/q1MWPxlOFT9rMxc/UEUVP0BnFj+mBBY/LxwVPwwAFj+SVBY/hacVP8wt
FT9EKRU/Oy8WPzR6FT8H5xU/QTsWP0yNFT8+ZxY/lh8WPw==</AssayYData></Step><Step><CommonData><SampleLocation>1</SampleLocation><SampleID></SampleID><SampleGroup></SampleGroup><SampleInfo></SampleInfo><SampleRow>G</SampleRow><SamplePlate>1</SamplePlate><WellType>BUFFER</WellType><Concentration>-1</Concentration><ConcentrationUnits>µg/ml</ConcentrationUnits><MolarConcentration>-1</MolarConcentration><MolarConcUnits>nM</MolarConcUnits><MolecularWeight>-1</MolecularWeight><Temperature>25</Temperature><StartTime>7408781</StartTime><AssayTime>30</AssayTime></CommonData><FlowRate>1000</FlowRate><StepType>BASELINE</StepType><StepName>Baseline</StepName><StepStatus>OK</StepStatus><ActualTime>30</ActualTime><CycleTime>0.2</CycleTime><AssayXData Points="150">eP/bRN4F3ERFDNxEqxLcRAkZ3ER4H9xE3iXcREUs3ESrMtxEEjncRHg/3ETeRdxERUzcRKtS
3EQSWdxEeF/cRN5l3ERFbNxEo3LcRBJ53ER4f9xE3oXcREWM3ESrktxEEpncRHCf3ETepdxE
PazcRKuy3EQSudxEeL/cRN7F3ERFzNxEq9LcRBLZ3ER439xE5ebcREXs3ESr8txEEvncRHj/
3ETeBd1ERQzdRKsS3UQSGd1EeB/dRN4l3UQ9LN1EqzLdRBI53UR4P91E3kXdREVM3USjUt1E
ElndRHBf3UTeZd1ERWzdRKNy3UQJed1EeH/dRN6F3URFjN1Eq5LdRBKZ3UR4n91E3qXdREWs
3USrst1EErndRHi/3UTexd1ERczdRKvS3UQS2d1EeN/dRN7l3URF7N1Eq/LdRGz53UR4/91E
3gXeREUM3kSrEt5EEhneRIgf3kTWJd5ERSzeRKMy3kQSOd5EeD/eRN5F3kQ9TN5Eq1LeRBJZ
3kR4X95E3mXeRD1s3kSrct5EEnneRHh/3kTehd5EPYzeRKuS3kQSmd5EeJ/eRN6l3kRFrN5E
o7LeRBK53kR4v95E1sXeREXM3kSr0t5EEtneRHjf3kTW5d5ERezeRKPy3kQS+d5EeP/eRNYF
30RFDN9EqxLfRAkZ30R4H99E3iXfRD0s30SjMt9EEjnfRHg/30TWRd9ERUzfRLNS30QSWd9E
eF/fRN5l30RFbN9Eq3LfRBJ530Rwf99E3oXfREWM30Srkt9EEpnfRHif30Tepd9EPazfRKuy
30QSud9E</AssayXData><AssayYData Points="150">IYYXP4kUFz/NNhc/Mi8WP3nIFj+UHxY/fW8XP98GFz9MDhc/F5EWP7EoFz9KKhc/63cWPz2B
Fj+5XRY/jXgWP7/LFj88ihY/re8XPybyFT/4nhc/+SYWPwotFj/6RBU/vXYXP2mbFz+mqBY/
fd0WPyv7Fj8KrxY/qPEXPyFrFz9NbRc/xr4WP4ObFz+2JRg/WOEXP5mIFz/MYBc/CrMXP60T
GD9STRc/2QcYP/leFz/vihc/ZQUYP/SuGD9aCxg/N/QXP+c4GD/GmBg/MG0YP+qoFz9aqRc/
qRUYP3sJGD/ORxc/U+wYP838Fz8IeBg/rvQXP5WNGD/5gBg/MdEYP+7tGD/yYBg/KVIZP7ga
GD8othg/ljIYP6pZGT8qbxg/gy0YP7MyGT/dLxg/AsQZPzEFGT9OGBk/g+0YP92DGD+dYhk/
NuMYPwNvFz+Ogxg/jgoZP0wyGT9KPhk/nP0YP+VDGT+3hBg/yXcZP1HCGT8X3hk//qMZP85F
GT/rMxk/u1oZP6+/GD/jJxk/cqgZPxcQGj9amRk/+AIaP1H5GT8tlBo/FooYP6D7GD+QNxo/
RbYZP65MGT8FTRk/QAQaPxzxGT9wVhk/AQ8aPx9yGT9ethg/WRIZP9sNGj/sOxs/FXwZP9UU
Gj9/nho/3RMaPwNFGz/lixo/LRIaP+giGj+8/Ro/CtgaP4d5GT/5wRo//9IaP1FHGz+UVxo/
ZAkbP2HnGj96fBk/yC8ZP+ngGz8e+Rk/8NIZP+49Gz+IRhs/uCcbP3FlGz+vCho/RrEaP3jH
Gj8Eths/</AssayYData></Step><Step><CommonData><SampleLocation>10</SampleLocation><SampleID>BG505 T332N SOSIP</SampleID><SampleGroup></SampleGroup><SampleInfo></SampleInfo><SampleRow>G</SampleRow><SamplePlate>1</SamplePlate><WellType>KSAMPLE</WellType><Concentration>-1</Concentration><ConcentrationUnits>µg/ml</ConcentrationUnits><MolarConcentration>7.81</MolarConcentration><MolarConcUnits>nM</MolarConcUnits><MolecularWeight>-1</MolecularWeight><Temperature>25</Temperature><StartTime>7447894</StartTime><AssayTime>180</AssayTime></CommonData><FlowRate>600</FlowRate><StepType>ASSOC</StepType><StepName>Association</StepName><StepStatus>OK</StepStatus><ActualTime>179.999</ActualTime><CycleTime>0.2</CycleTime><AssayXData Points="900">eL/fRN7F30Q9zN9Eq9LfRBLZ30R4399E3uXfREXs30Sj8t9ECfnfRHD/30T3BeBEPQzgRKsS
4EQSGeBEcB/gRPcl4ERFLOBEozLgRAk54ER4P+BE1kXgREVM4ESjUuBECVngRHhf4ETWZeBE
RWzgRKty4EQSeeBEcH/gRNaF4ERFjOBEvJLgRAmZ4ERwn+BE1qXgRD2s4ETcsuBEErngRHi/
4ETexeBEPczgRKvS4EQJ2eBEeN/gRNbl4EQ97OBEq/LgRAn54ESI/+BE1gXhRD0M4USjEuFE
EhnhRHAf4UTWJeFERSzhRKMy4UQSOeFEcD/hROdF4URFTOFEo1LhRL5Z4URwX+FE3mXhREVs
4USrcuFECXnhRHB/4UTWheFEPYzhRKOS4UQJmeFEcJ/hRNal4UR+rOFEvLLhRAm54UR4v+FE
1sXhRD3M4USr0uFECdnhRHDf4UTW5eFEPezhRKPy4UQJ+eFEeP/hRN4F4kQ9DOJEqxLiRAkZ
4kR4H+JE1iXiRD0s4kSjMuJECTniRHA/4kTWReJEPUziRKNS4kQSWeJEcF/iRNZl4kRFbOJE
o3LiRBJ54kRwf+JE74XiRD2M4kSjkuJECZniRHif4kTepeJERaziRKOy4kQJueJEcL/iRNbF
4kQ9zOJEo9LiRBLZ4kR43+JE3uXiRD3s4kSj8uJECfniRHj/4kTWBeNEPQzjRKsS40QJGeNE
cB/jRN4l40Q9LONEqzLjRAk540RwP+NE1kXjREVM40SjUuNECVnjRHBf40TWZeNEPWzjRKNy
40QJeeNEiH/jRNaF40Q9jONEo5LjRBKZ40Rwn+NE1qXjRD2s40SrsuNECbnjRHi/40TWxeNE
RczjRKvS40Q42uNEeN/jRNbl40RN7ONE1PLjRAn540Rw/+NE3gXkRD0M5ESjEuREEhnkRHgf
5ETWJeRERSzkRKMy5EQJOeREcD/kRNZF5EQ9TOREo1LkRAlZ5ERwX+RE1mXkREVs5ESrcuRE
Q3nkRHB/5ETeheREPYzkRKOS5EQJmeREcJ/kRNal5ERFrOREo7LkRBK55ERwv+RE1sXkRD3M
5ESj0uREEtnkRHDf5ETW5eREPezkRKPy5EQJ+eREcP/kRN4F5UQ9DOVEqxLlRAkZ5URwH+VE
3iXlREUs5USjMuVECTnlRHA/5UTWReVERUzlRKNS5UQJWeVEcF/lRNZl5UQ9bOVEo3LlRBJ5
5URwf+VE1oXlRD2M5USjkuVECZnlRHCf5UTWpeVEPazlRKuy5UQJueVEcL/lRNbF5UQ9zOVE
o9LlRAnZ5URw3+VE1uXlREXs5USj8uVEEvnlRHD/5UTWBeZERQzmRKMS5kQYGuZEcB/mRN4l
5kRFLOZEszLmRBI55kRwP+ZE1kXmRD1M5kSrUuZECVnmRHBf5kTWZeZEPWzmRKNy5kQJeeZE
cH/mRNaF5kRmjOZEo5LmRBKZ5kRwn+ZE1qXmRD2s5kSrsuZECbnmRHC/5kTWxeZEPczmRKPS
5kQJ2eZEcN/mRNbl5kQ97OZEo/LmRBL55kR4/+ZE1gXnRD0M50SjEudECRnnRHAf50TWJedE
PSznRKMy50QJOedEeD/nRNZF50QBTedEo1LnRAlZ50RwX+dE1mXnRD1s50SjcudECXnnRHB/
50TWhedERYznRKuS50QJmedEeJ/nRNal50Q9rOdEo7LnRBK550Rwv+dE3sXnRD3M50Sj0udE
CdnnRHjf50TW5edEPeznRKvy50QJ+edEcP/nRN4F6EQ9DOhEoxLoRAkZ6ERwH+hE1iXoRD0s
6ESrMuhEGjnoRHA/6ETWRehERUzoRKtS6EQJWehEkV/oRN5l6EQ9bOhEq3LoRBJ56ERwf+hE
1oXoRD2M6ESrkuhECZnoRHif6ETnpehEPazoRKOy6EQJuehEeL/oRN7F6EQ9zOhEzNLoRAnZ
6ER43+hE3uXoRD3s6ESr8uhECfnoRHj/6ETeBelETQzpRKsS6UQSGelEeB/pRNYl6URFLOlE
qzLpRAk56USZP+lE3kXpREVM6USjUulECVnpRHBf6UTWZelERWzpRKNy6UQJeelEcH/pRNaF
6UQ9jOlExJLpRBKZ6UR4n+lE1qXpRD2s6USrsulEErnpRHC/6UTWxelEPczpRKvS6UQS2elE
eN/pRN7l6URF7OlEq/LpRBL56UR4/+lE3gXqRE0M6kSrEupEEhnqRHgf6kTeJepERSzqRKsy
6kQSOepEeD/qRN5F6kRFTOpEq1LqRBJZ6kR4X+pE3mXqREVs6kSrcupEEnnqRHh/6kTehepE
RYzqRKuS6kQSmepEeJ/qRN6l6kRFrOpEq7LqRBK56kR4v+pE7cbqREXM6kSr0upEEtnqRHjf
6kTe5epERezqRKvy6kQS+epEeP/qRN4F60RFDOtEqxLrRBIZ60R4H+tE3iXrREUs60SrMutE
CTnrRHg/60TeRetERUzrRKtS60QSWetEeF/rRN5l60RFbOtEq3LrRBJ560R4f+tE3oXrREWM
60SrkutEEpnrRKmf60TepetERazrRKuy60QSuetEeL/rRN7F60RFzOtEq9LrRHTZ60R43+tE
3uXrREXs60Sr8utEEvnrRHj/60TeBexERQzsRKMS7EQJGexEeB/sRN4l7ERdLOxEozLsRBI5
7ERwP+xE3kXsREVM7ESrUuxEElnsRHhf7ETeZexERWzsRKty7EQSeexEeH/sRN6F7ERFjOxE
q5LsRDKZ7ER4n+xE3qXsREWs7ESrsuxEErnsRHi/7ETexexEbszsRKvS7EQS2exEeN/sRN7l
7ERF7OxEq/LsRBL57ERw/+xE3gXtREUM7USrEu1ECRntRHAf7UTvJe1ERSztRKsy7UQSOe1E
eD/tRN5F7URFTO1Eo1LtRBJZ7URwX+1E3mXtREVs7USrcu1EEnntRHh/7UTehe1ERYztRMyS
7UQSme1EgJ/tRN6l7URFrO1Eq7LtRBK57UR4v+1E3sXtREXM7USr0u1EEtntRHjf7UTW5e1E
ReztRKvy7UQS+e1EeP/tRN4F7kRFDO5EoxLuRBIZ7kR4H+5E3iXuREUs7kSjMu5EEjnuRHg/
7kTeRe5ERUzuRKtS7kQSWe5EeF/uRN5l7kRFbO5Eq3LuRBJ57kR4f+5E3oXuRD2M7kQFk+5E
EpnuRHif7kTepe5EXazuRKuy7kQSue5EcL/uRN7F7kQ9zO5Eq9LuRAnZ7kR43+5E3uXuREXs
7kSr8u5EEvnuRHD/7kTWBe9ERQzvRKsS70QSGe9EcB/vRN4l70Q9LO9EqzLvRBI570R4P+9E
3kXvREVM70SrUu9ECVnvRHhf70TeZe9ERWzvRKty70QSee9EeH/vRN6F70RFjO9Eq5LvRAmZ
70R4n+9E3qXvREWs70Srsu9ECbnvRHC/70TWxe9ERczvRKPS70QS2e9EeN/vRN7l70RF7O9E
o/LvRBL570R4/+9E3gXwRD0M8ESrEvBEEhnwRHgf8ETeJfBERSzwRKsy8EQSOfBEcD/wRN5F
8ERFTPBEq1LwRBJZ8ERwX/BE1mXwREVs8ESrcvBECXnwRHh/8ETehfBEPYzwRKuS8EQSmfBE
eJ/wRNal8ERFrPBEo7LwRDK58ER4v/BE1sXwREXM8ESr0vBEEtnwRHjf8ETe5fBERezwRKvy
8EQJ+fBEcP/wRNYF8URVDPFEqxLxRBIZ8UR4H/FE3iXxREUs8USjMvFEEjnxRHg/8UTeRfFE
RUzxRKNS8UQSWfFEeF/xRNZl8URFbPFEq3LxRAl58UR4f/FE1oXxREWM8USrkvFECZnxRHif
8UTWpfFEPazxRKuy8UQSufFEcL/xRN7F8UQ9zPFEo9LxRAnZ8UR43/FE3uXxREXs8USr8vFE
EvnxRHj/8URqBvJERQzyRKMS8kQSGfJEeB/yRN4l8kRFLPJEqzLyRBI58kR4P/JE3kXyRD1M
8kSrUvJEElnyRHBf8kTWZfJEPWzyRKty8kQSefJEcH/yRN6F8kRFjPJEo5LyRAmZ8kR4n/JE
3qXyRD2s8kSjsvJECbnyRHi/8kTexfJERczyRKvS8kQJ2fJEeN/yRNbl8kRF7PJEs/LyRAn5
8kSA//JE1gXzRD0M80SrEvNECRnzRHAf80TWJfNERSzzRKMy80QJOfNEeD/zRN5F80Q9TPNE
1FLzRAlZ80R4X/NE3mXzRD1s80TEcvNEEnnzRHh/80TWhfNEZozzRKOS80QSmfNEgJ/zRN6l
80Q9rPNEo7LzRAm580Rwv/NE3sXzREXM80Sr0vNEEtnzRLrf80TW5fNERezzRKPy80QJ+fNE
cP/zRN4F9ERFDPREqxL0RBIZ9ER4H/RE3iX0RD0s9ESrMvRECTn0RHA/9ETeRfREKk30RKNS
9EQJWfREeF/0RN5l9ERFbPREo3L0RBJ59ER4f/RE3oX0RD2M9ESjkvRECZn0RHCf9ETWpfRE
Raz0RLyy9EQJufREeL/0RNbF9EQ9zPREq9L0RAnZ9ERw3/RE3uX0RD3s9ESr8vREEvn0RHj/
9ETeBfVEPQz1RGgT9UQSGfVEeB/1RNYl9URFLPVEozL1RBI59UQkQPVE/0X1RD1M9USjUvVE
Eln1RAxg9UTeZfVEPWz1RKNy9UQJefVEXYD1RN6F9UQ9jPVEq5L1RBKZ9URwn/VE1qX1REWs
9USrsvVECbn1RHC/9UTexfVERcz1RKvS9UQJ2fVEcN/1RN7l9URF7PVEo/L1RBL59UR4//VE
1gX2REUM9kSrEvZEEhn2RHgf9kTeJfZERSz2RKsy9kQJOfZE</AssayXData><AssayYData Points="900">CxkZP+H4GT/uwRc/sSEWPypDFD+UEhM/I1YRPx4mET9DIRA/qlsPP0CuED8vow8/6oUOP35d
DT8L4A0/FN8MP0KyDT+zOA0/Z1cNP6UhDD8aTw4/aMsNPyesDT8zngw/VtYNP7zlDD8MlQ0/
wckNPz9QDT9HKA4/2aUMPzSKDT/c5Qs/tL0MP5JGDD9Viww/1bQNPwvmDT8ymg0/sncMP5O8
DD+YSw0/g6YNP8YwDT+/ZQ0/K2AMP/m3DD9XCA0/FP0NP0BjDD/PVA4/qBsOP89IDD8zjgw/
k18NP8XoDT8rPQ0/V+oNP8eRDT9x3Q0/3DcPP/9mDj8CBA4/+YgOP6T1DT9NWg8/s1YOP7iX
Dj8ovQ4/ofMOP4DcDj8EDA4/oUEOP/lJDz9XnQ8/IGQPP5wkDz+YPA4/BEQPP+sGDz8Xaw8/
Xc0PP9c+Dz9/nA4/8hAPP4jMDz++SQ8/7uEPP+mcDT97HA8/cjgOPw29Dj9z/w4/xfEPP8k2
Dz+UYg8/9p0OP1RzED+nNA8/9RQPP5x8Dz+vGRA/WJUPP9lKDz94nw8/Mi0PPxb3Dz/04A8/
sC0QPzTjDz/j1w4/uRgPP7CWDz964hA/ZRIQP8EhED9AAxE/YlcQP21vED+aFRE/Wy4PP5tF
Ej+A5hE/TRYQP1OkET9UDhE/iCkRP//YED/7BxE/dAgRPz1TED/3hxA/4fcQP5glET/7ExE/
MfwQP7hCET/uUhE/BR4RPzJ+ED+hihI/P6ERPyXGET8gShI/WSkSP0bHET8IjRE/zpMQP94x
ET8GERE/gGcQP5DlED8rvxA/sAARP9LIED9olRE/xyESPxk0Ej+aLxI/Z2sRP9MGEj/DWRE/
lTcSP0HwED9kNBI/9ssQP263ED+PyxE/fPQQP60JEj8I6xE/590RP0z2ET/C5RE/PVQSP3co
Ej9fJBI/3LcRP8NEET+v5BE/3ZgSP5EEEj9vJhI/MAMSP8JfEz/fuhE/DzATPzdyEj/ktBM/
2u4TP/BzEj+0MhI/0mcSP2uNEj8F1xE/TTcSP7ekEj8mRRI/XxkSP4S8Ej+L8BI/zGISP1Dp
Ej/7SxI/6kkTP+TaEj+TmhI/GisTPybuEj/xcRM/9DgTP46fEz97qBM/jEkTP0gAEz+EBxM/
IkQTP/ZKEz8K/hM/hw0TPyIDFD/iyxI/kyUSP633Ej/u5RM/ScYSP4w2Ej+HwhQ/q1gTP8+T
FD8duhI/iAsTP6ViEz+RsBM/mHYSP+v8Ej8l4xI/wRMUP3dtEz/cLhM/3vMSPzDSEz+c/xM/
GKITP1N6Ez8OXRQ/m3UTP9PUEz9RwRQ/vs8TP08JEz9iEBM/3r0TP//oEz+J3BM/Q9sTPzPb
Ez8gEBQ/eQgVPyH9FD/aOhQ/rOATPxD3Ez/GIhM/ywIUP1tPFT9+zhM/1T4UPwL4FD+dzhM/
e0YUP3sBFD9O8BM/pwQUPyiUEz8RVxU/jfATP69VFD9nhhQ/+SQVP0jvFD/JuxQ/HD8UPy9w
FD8pYhQ/hvMSP1YOFT/h6RQ/ROYUP2/NFD+X2xQ/QJQUP2bDEz/MPBQ/iWYVPyfzFD/WahQ/
1l8VPxW/Ez8+bRU/1MkUPwr1FT9p0BQ/dz8VP1wlFT88mBQ/a24VP+47FT/VzRQ/VnwVP3tL
FT9NixQ/UO4VP6GDFD/0chY/s8EUP0iDFj9KGxY/XlcWP1+vFT81kxY/zrQVP4OVFT9C8BU/
i5oWP7tNFT/biBU/MUgWP/4QFj/mERU/GQ4WP+VPFj8auRU/wj4VPzBxFD8Y7RU/n3YVP+ZR
Fj+fBRY/USkWP/yTFT+kKBY/xusVP7Z0Fj+HERU/JXAWP/TyFT/iDRY/G3sWPxLyFT/TphY/
MQ0WP2ncFj9MkxY/YnYWP9YRFj8lyxY/lrwVPweqFT9vORY/6KgVP0VDFj8SNhc/mCQXP0A0
FT+QpRU/hv4VPxm9Fj/cfhY/ySYXPy/aFT/vJxY/VHsWP09KFj8J0hU/JWAWP9htFj+2rRY/
ivIWPwvMFT+BqRY/4V8WPym3Fj9v0xY/9lYWPwNbFj/xBhc/UVoWP9uNFj+XIBc/RzQXP6Si
Fj8MMBg/X8UXP3kKFz9OHxc/94MXPydvFT/TJBY/P6AXPx4AFz+0ihY/6LwWPx5bFz/N4RY/
1sgXP6bGFj9n7RY/8y4YP/yTFT+RqBY/VIEWPwI4Fz90shc/hl0XPy57Fz/20hY/Yn0WP2pi
Fz8Gphc/+xsXP408Fz/KGBg/XwIXP2uHFz+REhg/jcUXPxOgFz9RDBg/N78WP2JoGD95ZBg/
xAUXP75mGD8lXRg/K5EXP0biGD8VMBg/K4AYP2xoGD/HoRg/sLMXPwHEFz+I0Bg/KLwYPwhS
Fz9tABc/l5QXP9rtFz8u6Bc/mdAXP3KeFz8zaxg/51IXP/YJGD9TyBc/2NwXPynlGD+MfBk/
WtAYP4cEGD+NQRc/9KUYP5+jGT/FXBg/gBkYPw5BFz+BnRc/bDcYP6cKGT+zBxg/YkQYP0oz
GD/31Rc/xlwXP6/6Fz84Qxk/lO8YP31/GT9mRRk/ycwXP3wVGT8ZVBg/x6sYP7k+GT/qkhg/
PcgYP9f4GD8xiRc/prgYP7DqFz/lrxg/znMYP4LWGD8PhRg/xuEYP1vOGD8PHBg/9GUZP0zy
Fz+xNRg/o5IZP8VXGT+8wRg/dvgZP4QSGD9Eexc/yqgZP0jSFz+Xuhg/XOkYPy9CGT9t9Rg/
ZhsaP9dOGT9IVhk//RcZPwjNFz9q6Rk/WtMZP2KQGT9M/Rk/1VkaP+tGGT+/9Rg/LM8ZP/UJ
GT/jtRg/P80YP15aGD8+0hc/2tAYP/KVGT9iVRk/Ei0YP17uGT/atRg/vVQZP+2qGT/Dthg/
FAsZPwBVGT9yghk/7a0YPwk0GT+j6Bg/2LMZPz8tGT+Caho/SRIaP3cxGT8JmBk/wbEZP8PV
GD+4Xxk/VLwZP7WAGj8ilxg/1gQaP720GD9qBho/ABgaP6lxGT/iqxk/iuIZPyvNGT9mfhk/
OpIaP4TZGj/k7Rk/NAgbP7aLGj9mHho/iEQZP3/MGT9RAho/7HsZP9nPGT/puRk/oJsaP7WY
GT+cthk/FBQaP7BIGj8/axk/IPEYPwidGj+G3hk/t8kYP5w9Gj8h2xo/BSEaPw5xGT9OqBk/
Eu0ZP6WhGj/G8Rk/jOcYPxNMGj/sIRk/Mv0ZPys1Gj/Rxxo/jJcZP9ALGj+odxk/5J0aP6xv
GT+fkRo/JRIaPyMhGj/TPBs/pXIaP01DGj/8vxk/6YUaP3hYGj9sHho/u7YZP17lGj/N7hk/
D7obP6iKGj8Cnho/cZUZP5jOGT8M/xo//xMaPxJOGj+mMBs/3fkZP34uGj+Roxo/zb4aP+R0
Gj+nsBo/Y40aPzE/Gj8RIBo/pFobP+YTGz8iHBs/BlIbP3YSGz+Ijho/zTAbPx79Gj8Fohs/
VD0bP2ADHD8hdxo/JV4bP15MGz8brxs/XqwbPzxlGz+CeBs/e3caP9tiHD+gtRo/3E0bP+gH
Gz9UZRs/8HwbP80fGz+WPxs/phIbP0W/Gz/Rbhs/n6MbPyAuGz/XjBs/rS4bPw1sGz+AIxs/
K7QbP7fLGz+79xo/Dk4bPwwBGz90ORs/780aP0MRGz8oHhs/1x0bP1GLGj8cDxs//IwaPy5W
Gz+l9Bs/MaEbP7yMGj8O8xo/uUUbP6UYGz9ccBs/UecbP7uoGz9SHBs/dVocP4GMGz+WtRs/
pusbP0Z9HD9j2hw/qWcbPw/5Gz8B2Bo/vf0aP2wYHD+CSBw/De8aPzF8HD8Uhhw/e7IbP4J3
Gz/EiBw/Rl0cP4x7HD/FKRw/RqYcP+/wGz87ghw/mwQbPxd/Gz/sYRw/YpEaPyf8Gz9OBRs/
uqIbP/O2Gz8rERw/ud8cP0qtHD8F+hw/gJIbPxTfGz+CUBw/ThEdPyHlGz+Dnxs/lKocP/5r
Gz+y9Bw/SbMbP4JmHD9lRhw/xfMbPwlDGz/WNx0/Q5kcP6BIHT/a3Rw/vj0dPxGYHT/Jlxw/
RhYdP4NBHT8jFR0/jwocP1xcHD9JCB0/9egcP7UmHD8UkB0/ZqQdP7a8HD9ekBs/rZ0cP5Kj
HD+FEhw/hRYdP37yHD89oxw/QwgdP7wtHD8p2Bw/7ZMbP5ihHD/BDR0/6aEePzZtHT8BCh4/
IyUeP641Hj9B/hw/z7IcP95AHT9UQB0/JgAdP3nCHD+78Rs/9asdP8MwHT+Iwxw/fY0dP1CQ
HT/luxs/0BEdPxF8HD9tFx0/x/8bP3poHD+B5Bs/JSkcP7AtHT/8hxw/GvMdP3rDHT/efBw/
HAgdP0CKHT9E9hw/s/UcP7HwGz/HqB0/s+UbP/i9HD9bAR4/Q6QcPwheHT+Kdh0/MGodP+Jw
Hj+Nzx0/5b8dP7MzHT/f0B0/fl0cPxAPHT+iaB0/8eIcP1yHHT8uLx4/XtcdP7+DHD9ywh0/
IegcP7uhHD8Dgx0/20keP9wBHj+bTx0/I8YcP0+WHT8zrh4/+9wcPwb5HT85Hx0/BoseP1Ob
HD+L7x4/e24dP/RPHT88+B0/MiYfP0nfHD9hrx0/lxoeP/KPHj/sHR0/oWQdP2BZHT/+hR0/
SUcdP0vSHT8rlB4/F/odP7x4HT+t0xw/4MgeP+Z3Hj9Cvx4/kygfP6HKHT+q1B4/O8EdP+9j
Hj9Ukx4/RRsfP863Hj8fYh4/lV0eP99sHj9KUh8/pZQeP08UHT8+9R0/rn0ePzDGHz9hHh4/
fxYeP0+dHj87wB4/c1UeP9QIHz8nXx4/++odP10PHz9P/R0/</AssayYData></Step><Step><CommonData><SampleLocation>1</SampleLocation><SampleID></SampleID><SampleGroup></SampleGroup><SampleInfo></SampleInfo><SampleRow>G</SampleRow><SamplePlate>1</SamplePlate><WellType>BUFFER</WellType><Concentration>-1</Concentration><ConcentrationUnits>µg/ml</ConcentrationUnits><MolarConcentration>-1</MolarConcentration><MolarConcUnits>nM</MolarConcUnits><MolecularWeight>-1</MolecularWeight><Temperature>25</Temperature><StartTime>7636876</StartTime><AssayTime>180</AssayTime></CommonData><FlowRate>600</FlowRate><StepType>DISASSOC</StepType><StepName>Dissociation</StepName><StepStatus>OK</StepStatus><ActualTime>180</ActualTime><CycleTime>0.2</CycleTime><AssayXData Points="900">bz/2RM1F9kQ8TPZEmlL2RAlZ9kRnX/ZEzWX2RDxs9kSicvZEAHn2RG9/9kTVhfZEPIz2RJqS
9kQJmfZEb5/2RM2l9kQ8rPZEorL2RAC59kRnv/ZE1cX2RDzM9kSi0vZEANn2RGff9kTV5fZE
POz2RJry9kQA+fZEb//2RM0F90Q8DPdEohL3RAkZ90RnH/dE1SX3RDQs90SiMvdEADn3RG8/
90TVRfdEPEz3RJpS90QAWfdEb1/3RNVl90Q8bPdEonL3RAB590Rvf/dEzYX3RDSM90SakvdE
AJn3RGef90TNpfdENKz3RJqy90QAufdEb7/3RNXF90Q8zPdEotL3RAnZ90Rn3/dEzeX3RDTs
90Sa8vdEAPn3RG//90TVBfhEPAz4RJoS+EQAGfhEZx/4RM0l+EQ0LPhEojL4RAk5+ERnP/hE
zUX4RDRM+ESaUvhECVn4RGdf+ETNZfhEPGz4RKJy+EQJefhEb3/4RM2F+EQ8jPhEopL4RAmZ
+ERnn/hEzaX4RLes+ESasvhECbn4RGe/+ETVxfhEPMz4RJrS+EQA2fhEb9/4RNXl+EQ07PhE
ovL4RAn5+ERv//hE1QX5RDQM+USaEvlEABn5RGcf+UTNJflEPCz5RLMy+UQAOflEbz/5RNVF
+UQ8TPlEmlL5RABZ+URvX/lEzWX5RDRs+USicvlECXn5RG9/+UTVhflEPIz5RJqS+UQJmflE
Z5/5RM2l+UQ8rPlEorL5RAC5+URnv/lEzcX5RDzM+USa0vlECdn5RG/f+UTV5flEPOz5RJry
+UQJ+flEZ//5RM0F+kQ0DPpEmhL6RAAZ+kR9IPpEzSX6RDQs+kSiMvpEADn6RGc/+kTVRfpE
PEz6RJpS+kQJWfpEZ1/6RNVl+kQ0bPpEonL6RAB5+kRvf/pE1YX6RDSM+kSakvpEAJn6RG+f
+kTNpfpEPKz6RKKy+kQJufpEZ7/6RM3F+kQ8zPpEmtL6RAnZ+kRn3/pEzeX6RDzs+kSa8vpE
Cfn6RGf/+kTNBftEPAz7RJoS+0QJGftEZx/7RNUl+0Q0LPtEDTP7RAk5+0RnP/tE1UX7RDxM
+0SiUvtECVn7RGdf+0TNZftENGz7RKJy+0QAeftEb3/7RNWF+0Q0jPtEmpL7RAmZ+0Rnn/tE
zaX7RDSs+0SisvtEALn7RG+/+0TNxftENMz7RJrS+0QA2ftEZ9/7RM3l+0Q87PtEovL7RAD5
+0Rn//tE1QX8RDwM/ESaEvxEABn8RGcf/ETVJfxENCz8RJoy/EQAOfxEZz/8RNVF/EQ0TPxE
olL8RABZ/ERnX/xEzWX8RDRs/ESacvxEAHn8RGd//ETVhfxENIz8RJqS/EQJmfxEZ5/8RM2l
/EQ8rPxEmrL8RAC5/ERnv/xE1cX8RDTM/ESa0vxECdn8RG/f/ETN5fxENOz8RJry/EQJ+fxE
Z//8RM0F/UQ0DP1EohL9RAAZ/URnH/1EzSX9RDws/USaMv1EADn9RGc//UTNRf1ENEz9RJpS
/UQAWf1EZ1/9RM1l/UQ0bP1EonL9RAB5/URvf/1EzYX9RDSM/USakv1ECZn9RGef/UTNpf1E
PKz9RKKy/UQAuf1EZ7/9RM3F/UQ0zP1EmtL9RAnZ/URv3/1EzeX9RDzs/USa8v1ECfn9RGf/
/UTVBf5ENAz+RKIS/kQAGf5Ebx/+RM0l/kQ8LP5EmjL+RAA5/kRnP/5EzUX+RDRM/kSaUv5E
CVn+RGdf/kTNZf5ENGz+RJpy/kQAef5EZ3/+RM2F/kQ0jP5EmpL+RACZ/kRnn/5EzaX+RLes
/kSasv5ECbn+RGe//kTNxf5ENMz+RJrS/kQA2f5EZ9/+RM3l/kQ07P5EovL+RAD5/kRv//5E
zQX/RDQM/0SaEv9EABn/RGcf/0TVJf9ENCz/RJoy/0QAOf9EZz//RM1F/0Q0TP9EmlL/RAlZ
/0RnX/9E1WX/RDRs/0Sacv9EAHn/RGd//0TNhf9ENIz/RJqS/0QAmf9EZ5//RM2l/0Q0rP9E
mrL/RAC5/0Rnv/9EzcX/RDTM/0Si0v9EANn/RGff/0TN5f9ENOz/RKLy/0QA+f9EZ///ROcC
AEUaBgBFTQkARYAMAEWzDwBF5xIARRoWAEVNGQBFgBwARbMfAEXrIgBFGiYARVEpAEWALABF
sy8ARecyAEUaNgBFVTkARYA8AEWzPwBF70IARRpGAEVRSQBFgEwARbNPAEXnUgBFGlYARU1Z
AEWAXABFuF8ARetiAEUaZgBFTWkARYBsAEW4bwBF53IARRp2AEXMeQBFgHwARbN/AEXnggBF
GoYARU2JAEWAjABFs48AReeSAEUalgBFTZkARYCcAEWznwBF56IARRqmAEVNqQBFgKwARQmw
AEXnsgBFGrYARU25AEWAvABFs78ARevCAEUexgBFUckARYDMAEWzzwBF89IARR7WAEVN2QBF
gNwARbPfAEXn4gBFGuYARU3pAEWA7ABFuO8ARe/yAEUa9gBFVfkARYT8AEW4/wBF5wIBRRoG
AUVNCQFFhAwBRbMPAUXnEgFFGhYBRVEZAUWEHAFFsx8BResiAUUaJgFFUSkBRYAsAUWzLwFF
5zIBRR42AUVNOQFFhDwBRbM/AUXnQgFFHkYBRU1JAUWETAFFs08BRetSAUUeVgFFUVkBRYBc
AUW4XwFF62IBRTJmAUVRaQFFhGwBRbhvAUXrcgFFHnYBRVF5AUWEfAFFuH8BReuCAUUehgFF
UYkBRYSMAUW4jwFF65IBRR6WAUVRmQFFhJwBRbifAUXrogFFHqYBRVGpAUWErAFFuK8BReuy
AUUetgFFUbkBRYS8AUW4vwFF68IBRR7GAUVRyQFFhMwBRbjPAUXr0gFFHtYBRVHZAUWE3AFF
uN8BReviAUUe5gFFUekBRYTsAUW47wFF6/IBRR72AUVR+QFFhPwBRbj/AUXrAgJFHgYCRVEJ
AkWEDAJFuA8CResSAkUeFgJFURkCRYQcAkW4HwJF6yICRR4mAkVRKQJFhCwCRbgvAkXrMgJF
qTYCRVE5AkWEPAJFuD8CRetCAkUeRgJFUUkCRYRMAkW4TwJF61ICRR5WAkVRWQJFhFwCRbhf
AkXrYgJFHmYCRVFpAkWEbAJFuG8CRetyAkUedgJFUXkCRYR8AkW4fwJF64ICRR6GAkVRiQJF
hIwCRcCPAkXrkgJFHpYCRVGZAkWEnAJFs58CReuiAkUepgJFUakCRYSsAkW4rwJF67ICRR62
AkVRuQJFhLwCRbi/AkXrwgJFHsYCRVHJAkWEzAJFuM8CRevSAkUe1gJFUdkCRYTcAkW43wJF
6+ICRR7mAkVR6QJFhOwCRbjvAkXn8gJFHvYCRVH5AkWE/AJFs/8CResCA0UeBgNFUQkDRYAM
A0W4DwNF6xIDRR4WA0VRGQNFhBwDRbgfA0XrIgNFHiYDRVEpA0WELANFuC8DResyA0UaNgNF
UTkDRYQ8A0W4PwNF60IDRR5GA0VNSQNFhEwDRbhPA0XrUgNFHlYDRVFZA0WEXANFuF8DRedi
A0UeZgNFUWkDRYBsA0W4bwNF53IDRR52A0VReQNFhHwDRbh/A0XrggNFHoYDRVGJA0WEjANF
uI8DReuSA0UelgNFUZkDRYScA0WznwNF76IDRR6mA0VRqQNFhKwDRbivA0XrsgNFHrYDRVG5
A0WEvANFuL8DRefCA0UaxgNFTckDRYDMA0WzzwNF59IDRR7WA0VR2QNFhNwDRbjfA0Xn4gNF
HuYDRVHpA0WE7ANFuO8DRevyA0Ue9gNFUfkDRYT8A0Wz/wNF6wIERR4GBEVRCQRFhAwERbgP
BEXnEgRFGhYERVEZBEWEHARF3B8EResiBEUeJgRF7SkERYQsBEW4LwRF6zIERR42BEVROQRF
gDwERbg/BEXrQgRFHkYERVFJBEWETARFuE8ERetSBEUeVgRFTVkERYRcBEW4XwRF62IERRpm
BEVNaQRFhGwERbhvBEXrcgRFGnYERU15BEWEfARFuH8EReuCBEUehgRFUYkERYSMBEW4jwRF
65IERR6WBEVRmQRFhJwERbOfBEXrogRFHqYERU2pBEWErARFuK8ERTCzBEUatgRFUbkERYS8
BEW4vwRF58IERR7GBEVRyQRFhMwERbjPBEXr0gRFHtYERVHZBEWE3ARFs98EReviBEUe5gRF
TekERYTsBEW47wRF5/IERR72BEVN+QRFhPwERbP/BEXrAgVFHgYFRVEJBUWMDAVFsw8FRecS
BUUeFgVFURkFRYQcBUWzHwVF5yIFRR4mBUVRKQVFgCwFRbgvBUXnMgVFGjYFRVE5BUWEPAVF
uD8FRetCBUUaRgVFTUkFRcpMBUW4TwVF61IFRR5WBUVRWQVFgFwFRRZgBUXrYgVFHmYFRU1p
BUWAbAVFuG8FRedyBUUedgVFTXkFRYB8BUWzfwVF64IFRRqGBUVRiQVFgIwFRbOPBUXrkgVF
HpYFRU2ZBUWEnAVFs58FReuiBUVHpgVFUakFRYCsBUW4rwVF67IFRRq2BUVRuQVFhLwFRbO/
BUXrwgVFJsYFRVHJBUWEzAVFuM8FRefSBUUe1gVFTdkFRYTcBUWz3wVF6+IFRR7mBUVN6QVF
gOwFRbPvBUXn8gVFGvYFRVH5BUWE/AVFuP8FResCBkUaBgZFTQkGRYAMBkW4DwZF5xIGRRoW
BkVNGQZFhBwGRbwfBkXrIgZFGiYGRVEpBkWELAZFuC8GRecyBkUaNgZFTTkGRYQ8BkWzPwZF
50IGRR5GBkVRSQZFhEwGRbxPBkXnUgZFHlYGRVFZBkWEXAZF</AssayXData><AssayYData Points="900">RykZP/odGj888xs/d9AdP7BuID/ixSI/6N8jP7GHJD8YGic/HV4nPy82KD9DASg/o5UoPyNq
KT+RrSk/q4kpPxVvKj9QZCo/l3YrPzliKz/s7ys/jpYsP0YBLD9uBiw/GZ8tPzi6Kz+Yuiw/
bxMtP5TtKz8saiw/Qw4sP5BCLD9nLCw/1SMsPyCyLT/MES0/YscsP5p+Kz9hui0/qYItPwAi
Lj/EBS0/neIsP6FLLD/o5Sw/gKUsPxhCLj/0Oy0/rPssP0lbLT+dGi0/qj8tP1roLD+VBi0/
DQUtP2hwLT+MiC0/k8YtPzaYLD8YGCw/WPMtP0R7Lj9KoC4/O3gtPw+ZLD/tIS0/19wtP5qn
LD+nTiw/LrEtPyzuLT+Iwy0/NKssP2KTLD8gDC0/srMsP0NZLj9tIC0/vtMsP/ujLD/o6Sw/
HhstP3KWLj+//iw/reMsP9XeLD8owSw/SGAtP2QILT9tzC0/m5UtP2OcLD8Nhi0/3g0tP5EU
LT9dpy0/6tItPwo+LT+Toiw/ij4uPzLALD9eUy4/S+UrP6wyLT/0EC0/8rwsP5o5LD+9VS0/
O9wtP+dHLT+w4iw/1YcrP1hELT9snS0/29MsP777LT86By0/H8ktP5ddLj+Ijyw/h3MtP06/
LD/uny0/+t8sP0j+LD/kBC0/IaktPyKoLD8OWi0/2TMtP3yULT98Dy0/3wItP/BzLT/+eiw/
GIAtP8BdLT/KTy0/YNssP92LLT+dQiw/oS8sPxtJLj/8xSw/ImstP8GULT8+uS0//lQtP5Sr
LD8RIS4/KP4sP6IjLT+ifi0/hRAtP+n1LD/6ay0/H6ctP6ylLD+oDi0/iIotP2IxLj9Bai0/
quYtP2DxLT84FS0/SgwtP6ClLT8dEC4/veYtP/l6LT+WXC0//5IuP84xLT+c7Ss/exMuP5+Z
LT8eiS4/f1MtP3KYLT/fIS0/LTktP2nSLT+pdy4/cYsuP97KLT/JhS4/9JktP1DeLT/Dti0/
McctP11zLT+m4i0/VBctP+n/LD+GFi0/s40tPwL5LD+6RS0/f8otPzOnLT9peS0/B1cuP39C
LT8liS0/+WAsP8vDLD/i2S0/alktP8usLT+D2C0/OaUtP1vXLj9I9C0/OXItP51qLT/CpS4/
10kuP803Lj/yCi4/9TMtP/0VLj+KGS4/A8UtP2DBLD/jMC0/+zouPyk6LT+Fzi4/99YtP/Iw
LT/r2C4/rsgtP1eZLT9Xli4/C3cuPyZgLT9Pti0/4youPwOILD+cEi8/C3ItP/MdLj+CGy4/
AQwvP0DmLj9day4/400uP7WJLT8nsy0/SGEuP2DJLT/7gy4/d+EtP2DhLT9/xi0/EjEtP+l0
LT/FoC0/hM8uP0prLj+tIi4/OT4uP+1sLT9fYi0/MrMtPxHoLT8Axy0/w3QuP6j8Lj+dwiw/
onAtP8LbLj9hzC0/VEguP5JzLj+3zC4/aBIuPxFrLj8Tki4/wlMuP/lHLj+gsy0/E6IuPwjq
Lj989C4/ykkuP4xULj/VeS4/SwwtP6CoLj+wSi4/5votP4fkLj+ghi4/MxkuP3UyLj+6aS4/
sn4uPxQBLj+5zi0/EnQuP0DbLj8GCi4/93csP4xpLj+SlS4/NIwuP+gLLj/9oS0//cgvP/Ri
Lz9/Ei4/jZ4tP1SVLj90GTA/7gUuP1AeLz9xlS8/g1guP8cHLz9Sni4/b7cuP1n0Lj8UDC8/
W0QvP5mVLj8oFi8/HOcuP6BbLT+Ipy4/yIcuP1GwLj+ecC4/XXovPyjyLz8obS8/twkvP2jl
LT9dMS8/wPsuPxW5Lj+Gji4/iq0uP4zHLj+FSi4/Sc4uP4GULj+Z/C0/Qy0vP/qqLT9Edy4/
r90uP6VULz/uoi8//7gvPwANLz+UUS4/bAQvP+gKLz+LPS8/hRQvPy3ZLz+kcy8/KEQuP3bX
Lj9iuy8/b20uP0nSLz81QjA/qMAvP4RqLj/cES8/W74vP0t6Lz+UOi4/m2IuPyIrLz8bvi4/
6MsuP5JtLj/A6y4/CYYvP3TJLj+aji8/v/0tP+V5Lj8zmS4/nOgvP1YrLj/gpC8/BWAuP7KY
Lj/ifS8/7dovPxrTLz+NtC8/d/YuPzpvMD80+y8/oVkuP/3uLz+vKC8/nasvP31QLj/eRS4/
o4cuP09WLz+QEC4/sIovP/dILz9f8S8/7r4vPzy6Lj9vCDA/H8svP81cMD9r7S4/wV8vP/NT
Lz9FYy8/tf8uP4l9Lz8dAi8/t/QvP3dvLz8qLS8/drguP9OHLz+92i4/nIMvP3e1Lz8F4i8/
IOsvPx9eLj+BvS8/hxwvP/7MLj9Pfy8/x7wwPxeCLz/SdTA/dAUvP/EAMD8kUDA/LCwwP3nR
MD8LFDA/He0wP6KlLz81/S8/oIgvPytsLz8eaS8/8QUvP+EpMD9InC8/mKMwPy5qLz9p+S8/
ZN8vP7PkLz8/qi4/GA8wP682Lz99gC8/cNQvP7WVLz/0ey8/D9UvP26HMD+hoy8/ON8wPxAy
Lz+JTjA/EK8wP83lMD+/LTA/0DAwP+rZLj+LczA/KUowPyeRLz+I9S8/CYswPyn+Lz83fjA/
M1svPxpVLz/DDTE/qmAwPyr+Lj9LYzA/cm0wP5T0MD9AFjA/D7UuP0HFMD/J0y8/atYwP+yH
MD9t4S8/+/gvP2AJMT+vpzA/3fowP0qyLz/ecjA/3qQvP1M0MD+y8C8/zmEwPyczMD98Yi8/
JfEwPypRMT/3BTA/tKAwP3E9Mj8k1jA/Xq4wP0qqLz+8fjA/5A8wP8GZMD8J1jA/6okxP+92
MD822jA/W6wwPwZFMT+ovzA/oJUwP0EzMD/MHDE/YY8wP0ACMT8rwDA/bG0wP7yIMD+rqC8/
+nswP1vWMT/m3DA/OTQxPx+sMD/EBTA/Iy4xPxbvMT8DQjA/GpwyP+IeMT8kWDA/CF8wP+Qv
MD/mpzA/kGowP5fiMT90ITA/xlEwP50nMT9APDE/2/UvP3IrMT+j9jA/3goxP459MD9j9C8/
r70wP1feMD/DuzE/BFgxP5TsMD+e2DA/uP8wP5hBMT+uazA/Z0cwP2+hMD/T/TE/Sd0wP/FP
MT85rTA/ifAxP36hMT+rXzI/kokwPzvDMT98KTA/iMowP0UjMT896DE/GHUyP4HYMD9UCDE/
KzsxP/rEMT+DuDA/bp8wPw2JMD+EeTE/URYyP1qtMD9+jTE/gJgxPzp3MT/xSTA/LOAwP3HU
MT8jaDA/ZLQxP3XYMT9MbTE/wP8xPyGVMT9MmjE/BIgxP7YRMT8O2DE/qjIyP5mHMD+SRTI/
yIAxP6VnMj+p3zI/DugwP/dYMT/+sDE/1tEwP0DLMT+C4zE/igIyP59rMD8JJzI/dIQxP+7g
MD851DE/uRkyP2CYMT+/2TA/n/UxP0YxMT+ItTE/6KoxPwm7MT/CADI/bKYwP98oMj9ZzDE/
2PAxPzOoMT+r3DE/WKMwPyCgMD+bDzE/ql4xP6fsMD9+5zE/+TQyP+QxMj9MMzI/rWAxP37E
MD8smDE/ongyP1pDMT/ZrzI/frYxP821MT9jjjI/Y2wxP73TMj+tNTI//F4yP9Z6MT8XOjI/
JtoxP2c7Mj/ZVzI/CV4xPwLbMj+SOTE/emwxPyRzMj8/kjI/9CYxP4u5Mj+1JDI/cTgyP/Nr
Mj+UNTI/qjEyP4yxMj9E1TE/1NIxPyoNMT/s6TE/tvUxP7AMMj86JDI/P/cxP9JYMT8MRzE/
t1YxP/gLMj/OzjA/oTIyPwW2MT/DpjI/rDExPxg8Mj/aDDI/Mp8xP1+5Mj+60DI/oVAyP2F3
Mj+TgzI/BtsyP0iyMT/1QDI/QEUyPySbMj/xuTI/6nExP70YMz+psjI/NnwxP6eYMT8rTDI/
wugxP0JNMz+MtTI/eLIyPyVbMj+94DE/Hf0xP09EMj+DBTI/uowxP0t7Mj/+JDI//CIyP4I/
Mj/DNzM/RuAyPzU8ND8B1DE/e/kxP8IoMj8yxTM/qx4yPzL4Mj+yHTM/Rp0yPybzMT/QNzI/
TJMyP/7vMj89dDI/CkcyPyceMz+5KzI/yYIyP6CNMz8a7zI/oPUyP6+EMT9v6zI/GO0yP2oB
Mj8PNDM/DroyPzrgMj/zJDQ/07IyP3boMz/vgDI/Jz0yPxGpMj/DgTM/t4syP8x5Mz/6gzM/
Sz0yP5x8Mj8IJDM/5VwzP8/dMj+T6TE/yucyP9qVMj/6yDI/AmwzPzqbMT87XDI/1qUyP7Ye
Mj8hZTI/2tsyP8HPMT+TQDM/RMExP2tXND9cxDI/OnwzP6xXMj8pBDM/GQMzP/R8Mz81azI/
OgIzP8i/Mj9PXTM/AJAyP9abMz804zI/RtgzP2TwMj9SfzI/84kyP9JnMz8JOjM/6nUzP9z1
Mz9GATQ/fJkzP29AMz/GyjM/HCszPyj4Mz/ZyjI/2NgzP8hwMz9EeDI/QzYzP3SKMz95WDI/
YFEzP/NgMj8+hjM/tAIzP0CSMz8ZbjQ/qGAyP7ovND+STzI/t4IzPxWMMz9d5DM/G7EyP7Nc
Mz8P3zM/0UkyP2JEMz9oljM/EX0zP9izMz+kkjM/q50zP8pqMz+8xjM/beszPzlDND8przM/
QkYzP+fyMz+PljM/1xQ0P+lGMz90DDQ/+uQzPwAbND/C1TI/w0w0P/stND8OGDQ/ygg0P7GK
Mj9ywTM/bOMzP8EmMz+FpjQ/R5UzP5O3Mz9QBDM/fuk0P+BENT8bNDQ/c9EzP03UMz9ppzM/
oSU0P3IxMz+fXTQ/hPEzP6UeMz/6SjQ/Q4U0PyZ7ND+CNjQ/</AssayYData></Step><Step><CommonData><SampleLocation>11</SampleLocation><SampleID></SampleID><SampleGroup></SampleGroup><SampleInfo></SampleInfo><SampleRow>G</SampleRow><SamplePlate>1</SamplePlate><WellType>REGENERATION</WellType><Concentration>-1</Concentration><ConcentrationUnits>µg/ml</ConcentrationUnits><MolarConcentration>-1</MolarConcentration><MolarConcUnits>nM</MolarConcUnits><MolecularWeight>-1</MolecularWeight><Temperature>25</Temperature><StartTime>7826056</StartTime><AssayTime>5</AssayTime></CommonData><FlowRate>1000</FlowRate><StepType>KREGENERATION</StepType><StepName>Regeneration</StepName><StepStatus>OK</StepStatus><ActualTime>5.00005</ActualTime><CycleTime>0.2</CycleTime><AssayXData Points="25">t18GRepiBkUZZgZFTWkGRYRsBkW3bwZF6nIGRR12BkVReQZFhHwGRbd/BkXqggZFHYYGRU2J
BkWEjAZFs48GReqSBkUdlgZFUZkGRYScBkW3nwZF5qIGRR2mBkVRqQZFhKwGRQ==</AssayXData><AssayYData Points="25">QVkFwHnYFsBy4R7AlbskwC2uKMAJLyzA8AkvwO6CMcDRcTPANXw1wDNCN8Dy0TjAJEw6wIB6
O8CQqjzAOsg9wAnyPsCI9z/A7ZtAwMx1QcByRULADxlDwP8KRMDghETAH6xEwA==</AssayYData></Step><Step><CommonData><SampleLocation>12</SampleLocation><SampleID></SampleID><SampleGroup></SampleGroup><SampleInfo></SampleInfo><SampleRow>G</SampleRow><SamplePlate>1</SamplePlate><WellType>NEUTRALIZATION</WellType><Concentration>-1</Concentration><ConcentrationUnits>µg/ml</ConcentrationUnits><MolarConcentration>-1</MolarConcentration><MolarConcUnits>nM</MolarConcUnits><MolecularWeight>-1</MolecularWeight><Temperature>25</Temperature><StartTime>7842282</StartTime><AssayTime>5</AssayTime></CommonData><FlowRate>1000</FlowRate><StepType>KREGENERATION</StepType><StepName>Regeneration</StepName><StepStatus>OK</StepStatus><ActualTime>4.99907</ActualTime><CycleTime>0.2</CycleTime><AssayXData Points="25">t68GReqyBkUdtgZFUbkGRYC8BkW3vwZF5sIGRRnGBkVNyQZFgMwGRbPPBkXq0gZFGdYGRU3Z
BkWE3AZFt98GRebiBkUd5gZFTekGRYDsBkWz7wZF5vIGRRn2BkVN+QZFgPwGRQ==</AssayXData><AssayYData Points="25">fVarPmQ7oD51/Kg+MYO4PhvrwD5h+8o+jkTQPtoJ2D4XMdo+KcjhPlQT5z6oSOg+ZETsPvFz
8T5UePM++O/0Pmdz9z5fg/s+aw3+Pp07/j5cvf8+ah0BP7huAT/E3QE//WoDPw==</AssayYData></Step><Step><CommonData><SampleLocation>11</SampleLocation><SampleID></SampleID><SampleGroup></SampleGroup><SampleInfo></SampleInfo><SampleRow>G</SampleRow><SamplePlate>1</SamplePlate><WellType>REGENERATION</WellType><Concentration>-1</Concentration><ConcentrationUnits>µg/ml</ConcentrationUnits><MolarConcentration>-1</MolarConcentration><MolarConcUnits>nM</MolarConcUnits><MolecularWeight>-1</MolecularWeight><Temperature>25</Temperature><StartTime>7858365</StartTime><AssayTime>5</AssayTime></CommonData><FlowRate>1000</FlowRate><StepType>KREGENERATION</StepType><StepName>Regeneration</StepName><StepStatus>OK</StepStatus><ActualTime>4.99907</ActualTime><CycleTime>0.2</CycleTime><AssayXData Points="25">s/8GReYCB0UVBgdFTQkHRXwMB0WzDwdF5hIHRSYWB0VJGQdFgBwHRbMfB0XmIgdFGSYHRUkp
B0WALAdFry8HReIyB0UZNgdFSTkHRYA8B0WvPwdF5kIHRRlGB0VNSQdFfEwHRQ==</AssayXData><AssayYData Points="25">IusjwGNHMsBbgjfAG9M6wPkyPcBKxz7AsIlAwDD2QcCaPEPADElEwHHyRMCh4UXAVZRGwBU8
R8D6+kfAt6JIwAARScC45knAO3RKwNi3SsBRYUvAM5NLwDIRTMAQIEzAhndMwA==</AssayYData></Step><Step><CommonData><SampleLocation>12</SampleLocation><SampleID></SampleID><SampleGroup></SampleGroup><SampleInfo></SampleInfo><SampleRow>G</SampleRow><SamplePlate>1</SamplePlate><WellType>NEUTRALIZATION</WellType><Concentration>-1</Concentration><ConcentrationUnits>µg/ml</ConcentrationUnits><MolarConcentration>-1</MolarConcentration><MolarConcUnits>nM</MolarConcUnits><MolecularWeight>-1</MolecularWeight><Temperature>25</Temperature><StartTime>7874591</StartTime><AssayTime>5</AssayTime></CommonData><FlowRate>1000</FlowRate><StepType>KREGENERATION</StepType><StepName>Regeneration</StepName><StepStatus>OK</StepStatus><ActualTime>5.00005</ActualTime><CycleTime>0.2</CycleTime><AssayXData Points="25">r08HRd5SB0URVgdFRVkHRXhcB0WrXwdF4mIHRRFmB0VFaQdFfGwHRatvB0XecgdFEXYHRUl5
B0V4fAdFq38HRd6CB0URhgdFRYkHRXyMB0WrjwdF4pIHRRGWB0VFmQdFfJwHRQ==</AssayXData><AssayYData Points="25">BkWmPr0Fpz760bI+M5y+Pnahyj7/RdE+WrvaPmYh3j5TROY+a/fqPkwW8D7l9vI+cBP0Pnhf
+D6Bd/s+3Kj+PhQoAT9CQwI/1aoCP5xuAz8zqQQ/wEgHPymcBz+aYwg/4/oHPw==</AssayYData></Step><Step><CommonData><SampleLocation>11</SampleLocation><SampleID></SampleID><SampleGroup></SampleGroup><SampleInfo></SampleInfo><SampleRow>G</SampleRow><SamplePlate>1</SamplePlate><WellType>REGENERATION</WellType><Concentration>-1</Concentration><ConcentrationUnits>µg/ml</ConcentrationUnits><MolarConcentration>-1</MolarConcentration><MolarConcUnits>nM</MolarConcUnits><MolecularWeight>-1</MolecularWeight><Temperature>25</Temperature><StartTime>7890675</StartTime><AssayTime>5</AssayTime></CommonData><FlowRate>1000</FlowRate><StepType>KREGENERATION</StepType><StepName>Regeneration</StepName><StepStatus>OK</StepStatus><ActualTime>4.99907</ActualTime><CycleTime>0.2</CycleTime><AssayXData Points="25">r58HRd6iB0URpgdFRakHRXisB0WrrwdF4rIHRRW2B0VFuQdFfLwHRau/B0XewgdFEcYHRUXJ
B0V4zAdFr88HRd7SB0UR1gdFRdkHRXzcB0Wr3wdF3uIHRRHmB0VJ6QdFeOwHRQ==</AssayXData><AssayYData Points="25">ivUlwKALNMABijnAAc48wETgPsBR7kDAtn1CwA5zQ8C+ikTA+L9FwOuARsCAbUfA2ypIwNNa
SMDjHknAWrVJwM79ScBjrErA6AtLwO0RTMBfKEzAEk5MwJWgTMDK2EzAGB9NwA==</AssayYData></Step><Step><CommonData><SampleLocation>12</SampleLocation><SampleID></SampleID><SampleGroup></SampleGroup><SampleInfo></SampleInfo><SampleRow>G</SampleRow><SamplePlate>1</SamplePlate><WellType>NEUTRALIZATION</WellType><Concentration>-1</Concentration><ConcentrationUnits>µg/ml</ConcentrationUnits><MolarConcentration>-1</MolarConcentration><MolarConcUnits>nM</MolarConcUnits><MolecularWeight>-1</MolecularWeight><Temperature>25</Temperature><StartTime>7906897</StartTime><AssayTime>5</AssayTime></CommonData><FlowRate>1000</FlowRate><StepType>KREGENERATION</StepType><StepName>Regeneration</StepName><StepStatus>OK</StepStatus><ActualTime>4.99907</ActualTime><CycleTime>0.2</CycleTime><AssayXData Points="25">q+8HRd7yB0UR9gdFQfkHRXj8B0Wr/wdF3gIIRQ0GCEVBCQhFdAwIRasPCEXeEghFDRYIRUEZ
CEV0HAhFpx8IRdoiCEURJghFRSkIRXgsCEWrLwhF3jIIRRE2CEVBOQhFdDwIRQ==</AssayXData><AssayYData Points="25">AkLCPmMPuD5Ta8Q+4ofPPri/2z5HxOQ+Wk/qPr0R8j5mHPg+sMf8PsMAAD8U7QI/8AUEPzxs
BT8ZbAc/JXUJPw2pCT+Mvgw/erMNP4F0Dj9czQ4/GKcQP2h7ET8XqRE//fcRPw==</AssayYData></Step><Step><CommonData><SampleLocation>1</SampleLocation><SampleID></SampleID><SampleGroup></SampleGroup><SampleInfo></SampleInfo><SampleRow>G</SampleRow><SamplePlate>1</SamplePlate><WellType>BUFFER</WellType><Concentration>-1</Concentration><ConcentrationUnits>µg/ml</ConcentrationUnits><MolarConcentration>-1</MolarConcentration><MolarConcUnits>nM</MolarConcUnits><MolecularWeight>-1</MolecularWeight><Temperature>25</Temperature><StartTime>7921632</StartTime><AssayTime>30</AssayTime></CommonData><FlowRate>1000</FlowRate><StepType>BASELINE</StepType><StepName>Baseline</StepName><StepStatus>OK</StepStatus><ActualTime>30</ActualTime><CycleTime>0.2</CycleTime><AssayXData Points="150">pz8IRdZCCEUJRghFQUkIRXBMCEWnTwhF1lIIRQlWCEU9WQhFcFwIRaNfCEXWYghFCWYIRWFp
CEVwbAhFp28IRdZyCEUNdghFPXkIRXB8CEWnfwhF1oIIRQmGCEU9iQhFcIwIRaePCEXWkghF
CZYIRT2ZCEVwnAhFo58IRdqiCEUJpghFPakIRXCsCEWjrwhF2rIIRQm2CEU9uQhFhLwIRbO/
CEXWwghFCcYIRT3JCEVwzAhFo88IRdbSCEUJ1ghFPdkIRXDcCEWj3whF1uIIRQnmCEU96QhF
dOwIRaPvCEXa8ghFHvYIRT35CEVw/AhFo/8IRdYCCUUJBglFPQkJRXQMCUWjDwlF1hIJRQkW
CUU9GQlFcBwJRaMfCUXWIglFCSYJRUEpCUWILAlFoy8JRdYyCUUJNglFPTkJRXA8CUWjPwlF
1kIJRQlGCUU9SQlFcEwJRadPCUXWUglFCVYJRT1ZCUV0XAlFo18JRdpiCUUJZglFQWkJRXBs
CUWjbwlF63IJRQl2CUU9eQlFcHwJRad/CUXagglFCYYJRUWJCUVwjAlFp48JRdaSCUUJlglF
PZkJRXCcCUWjnwlF1qIJRQmmCUU9qQlFdKwJRaevCUXasglFCbYJRZO5CUVwvAlFo78JRdbC
CUUNxglFPckJRXDMCUWjzwlF1tIJRQ3WCUU92QlFcNwJRavfCUXW4glFDeYJRUHpCUVw7AlF
IvAJRdbyCUUJ9glFPfkJRXD8CUWj/wlF1gIKRQkGCkU9CQpFdAwKRacPCkXaEgpFCRYKRUEZ
CkV0HApF</AssayXData><AssayYData Points="150">6IcYP2LtFj/s2xg/RpgZP5pkGT9BLBk/IBwbP90gGz9VlRo/nY0aP8C0Gj+cTRs/VJAbP4UI
HD8Ruxo/z4UcP4kmHT+GLh0/rtkbP57eHD+k3Rw/kjseP61fHj/mQx4/I/8dPx+6Hz80Hx4/
diQeP3npHj8etR8/+V8fP9ZkID8QWx8/V14hP+A4ID+9uCA/xZUhP0U+IT+I6yA/YishP65O
Ij+NsiE/yxchP0YSIz8n7SI/irIiP+1uIj/unCM/eKchP50CIz/e6yI/EVwiPyG+Iz+E1iM/
7l4jP0xjIz9IOSQ/lXAkP7NxJD8+VSM/UlEkP2l8JD/TRCQ/cQ8lPwKiJT85TyU/sIAmP6BU
JT/zECY/KAYmP3JwJz/lTSU/cpImPxeiJz/0zyU/N60mP4ruJz/BpCY/PqQmP1EQJz9+2SY/
1QwoP8GRJj+yNyc/36onPzzlJz8yoSc/c+0oPxhTKD/itig/13soP9JeKD8Xqyc/OvYoP21Y
KT8Y0Cg/rqUpP9DAKD9xoyg/36cpP+mqKD+YVCk/GToqP9+BKT9GYyk/C6oqP3wdKT8DUyk/
tbEqP3XCKT8HJSs/444qPxkrKj8Qiio/vMIoP0GSKj+WWio/ym8qP2KmKT+QESw/tEksPyaA
LD/7tio/ZaorPyZeKz8ZbCs/F8MsP0UjLD+saCw/7ywsP3ZFLD8pbyw/H58sPw+2LT8mDyw/
yKYtP15XLT/xviw/i4otP83vLT/v7Sw/22stPx7hLj+9Ti4/yvosPzZxLj9OTy0/15EtP61y
Lj8a+S0/</AssayYData></Step><Step><CommonData><SampleLocation>1</SampleLocation><SampleID></SampleID><SampleGroup></SampleGroup><SampleInfo></SampleInfo><SampleRow>G</SampleRow><SamplePlate>1</SamplePlate><WellType>BUFFER</WellType><Concentration>-1</Concentration><ConcentrationUnits>µg/ml</ConcentrationUnits><MolarConcentration>-1</MolarConcentration><MolarConcUnits>nM</MolarConcUnits><MolecularWeight>-1</MolecularWeight><Temperature>25</Temperature><StartTime>7952741</StartTime><AssayTime>80</AssayTime></CommonData><FlowRate>600</FlowRate><StepType>LOADING</StepType><StepName>Loading</StepName><StepStatus>OK</StepStatus><ActualTime>79.9991</ActualTime><CycleTime>0.2</CycleTime><AssayXData Points="400">px8KRdoiCkUNJgpFQSkKRXQsCkWnLwpF2jIKRQ02CkU9OQpFdDwKRac/CkXaQgpFDUYKRUFJ
CkV0TApFp08KRdpSCkUNVgpFQVkKRXRcCkWnXwpF1mIKRQ1mCkVBaQpFdGwKRadvCkXacgpF
DXYKRUF5CkV0fApFp38KRdqCCkUNhgpFQYkKRXSMCkWnjwpF2pIKRQ2WCkVBmQpFdJwKRaef
CkXaogpFDaYKRUGpCkV0rApFp68KRdqyCkUNtgpFQbkKRXS8CkWjvwpF2sIKRQnGCkVByQpF
dMwKRafPCkXa0gpFDdYKRUHZCkV03ApFp98KRdriCkUN5gpFPekKRXTsCkWn7wpF2vIKRQ32
CkVB+QpFcPwKRaf/CkXaAgtFDQYLRUEJC0V0DAtFpw8LRdoSC0UNFgtFQRkLRXQcC0WnHwtF
2iILRQ0mC0VBKQtFdCwLRacvC0XaMgtFDTYLRUE5C0V0PAtFpz8LRdpCC0UNRgtFQUkLRXRM
C0WnTwtF1lILRQ1WC0VBWQtFdFwLRadfC0XaYgtFDWYLRfFpC0WEbAtFp28LRdpyC0UJdgtF
QXkLRXR8C0WnfwtF1oILRQ2GC0VBiQtFdIwLRaePC0XakgtFDZYLRUGZC0V0nAtFp58LRdqi
C0UJpgtFPakLRXSsC0WjrwtF2rILRQ22C0U9uQtFpbwLRae/C0UDwwtFDcYLRUHJC0V0zAtF
p88LRdbSC0UJ1gtFQdkLRXTcC0Wn3wtF2uILRQ3mC0VB6QtFdOwLRafvC0Xa8gtFDfYLRUH5
C0V0/AtFo/8LRdYCDEUNBgxFQQkMRXAMDEWnDwxF2hIMRQ0WDEVBGQxFcBwMRacfDEXaIgxF
DSYMRTwpDEV0LAxFpy8MRdoyDEUNNgxFQTkMRXQ8DEWnPwxF2kIMRQlGDEVBSQxFdEwMRadP
DEXaUgxFDVYMRTxZDEVwXAxFp18MRdZiDEUNZgxFPGkMRXRsDEWnbwxF1nIMRQ12DEVBeQxF
dHwMRaN/DEXaggxFCYYMRTyJDEXOjAxFp48MRdaSDEUJlgxFTZkMRXScDEWnnwxF2qIMRQmm
DEVBqQxFdKwMRaOvDEXasgxFDbYMRUG5DEVwvAxFp78MRdrCDEUNxgxFPMkMRXTMDEWnzwxF
2tIMRR7YDEWd2gxFFN0MRaPfDEXa4gxFCeYMRUHpDEV07AxFo+8MRdryDEUJ9gxFQfkMRXD8
DEWn/wxF2gINRQkGDUVBCQ1FdAwNRacPDUXaEg1FDRYNRUEZDUVwHA1Fox8NRdoiDUUJJg1F
QSkNRXQsDUWnLw1F1jINRQk2DUVBOQ1FdDwNRac/DUXWQg1FDUYNRUFJDUVFTQ1FyE8NRdZS
DUUNVg1FPFkNRXRcDUWnXw1F3mINRQ1mDUU8aQ1FdGwNRadvDUXacg1FDXYNRUF5DUV0fA1F
p38NRdaCDUUNhg1FPIkNRXSMDUWjjw1F2pINRQ2WDUVBmQ1FdJwNRaOfDUXaog1FCaYNRUGp
DUVwrA1Fp68NRdqyDUUNtg1FPLkNRXC8DUWjvw1F2sINRQ3GDUU8yQ1FdMwNRaPPDUXW0g1F
CdYNRTzZDUWZ3A1Fo98NRdbiDUUJ5g1FQekNRXTsDUWj7w1F2vINRQn2DUVB+Q1FdPwNRaf/
DUXWAg5FDQYORTwJDkV0DA5Fow8ORdoSDkUNFg5FQRkORXQcDkWjHw5F1iIORQkmDkVBKQ5F
dCwORaMvDkXWMg5FCTYORTw5DkVwPA5Fpz8ORdZCDkUNRg5FQUkORXRMDkWnTw5F1lIORQlW
DkVBWQ5FdFwORadfDkXWYg5FCWYORUFpDkV0bA5Fp28ORdZyDkUJdg5FPHkORXR8DkWnfw5F
2oIORQmGDkU8iQ5FdIwORaePDkXakg5FiJYORTyZDkVwnA5Fp58ORdaiDkUJpg5FPKkORXCs
DkWjrw5F2rIORQm2DkU8uQ5FcLwORae/DkXawg5FDcYORTzJDkVwzA5Fo88ORdbSDkUJ1g5F
QdkORXTcDkWj3w5F2uIORQ3mDkU86Q5FcOwORafvDkXa8g5FCfYORUH5DkV0/A5Fo/8ORdYC
D0UNBg9FPAkPRXAMD0WnDw9F1hIPRQ0WD0U8GQ9FcBwPRQ==</AssayXData><AssayYData Points="400">+yQuPwNoLj+uui0/VMguP7cWLz9v+i4/YJkuP9AyLz/psS8/h4kuP+X3Lj+mFC8/hm4vP2KM
MD/1Yi8/FvUuP8jELz/FxDA/U0kwP0AMMD8Uki8/kCExP/FpMT/aWi8/0w4xP33mMD/uQTA/
+dwvP0A6MT9ZTTA/rcMwP5ipMD9upjA//GAwP2n6MD9HvjA/71QxP20/MT/T1jA/0AUxP1Ux
MT/0IjI/44ExPxkkMj806jE/3wkxPwqLMj965DE/tisxP9KAMj8FljE/qaoxP4u7MT/dGTI/
irkyPz5dMT8g3zE/uuUxP/y1Mj8wjTI/YEAzPyKCMj8LaDI/U5gyP8dcMT+AmTM/T+szPxQd
Mz/2ZzI/jVUzP+WwMz94JjQ/prkzP5YlND8ywTM/8ZAzPzukMz+HvzI/7Rs0P4NlND8LdTM/
KskzP4wRMz+QtzM/36IzPyOTMz8p/TM/sCQ0P6L1Mj9MsDQ/qqg0P6AbMz+fiTQ/HAEzP3WY
ND9aujQ/O4w0P48TMz8UrDM/Bgs0P4glNT8wSDU/DA81PxvFND/eODM/Jz40P+2ENT+a/TM/
E5o1PxkeNT+0/jQ/VV81Py3cND+2hDU/hS41P35XND8XLjU/Eyk2Pwb/ND/5bTU/INE1PzGm
NT+gCzY/yB03PyyQNT85sjY/qro2PwqzNT/o6TU/hM01P0CtNT+8uDU/KMc2P0WTNj8pYTU/
pt42Px27Nj9LBDY/YVY2P6A+Nj/p9zY/xzM2P442Nz+K8jY/ip83P2/jNj+OETc/Hh43P+p3
Nz9xPTc/18Y2Pwx7Nz+89zc/uL43P85XNz9avzY/0RA3P3X/Nz9dQjc/mCc2P5VqNj++7Tc/
m0I4P1HCNz/Qezg/mgc4P8HYNj+nLzc/Nis3P+nzNz9/jDc/kBM5P5aRNz+Scjc/RVE4P6E0
OT/rUDg/be44P4SSOD8QWDg/e/I3P1LqOD8MCzg/SDk4P6r0Nz+C8jc/yBo6PzH/OD/5Xzg/
o9c4P7wMOD9eXzg/V3A5P+etNz/KUjg/VcQ5P4IMOT9NnTg/iSU6P1DHNz+G1jk//S06P/Qj
OT/HSDo/0+I4PzHIOD+i6Tg/af05Pz0mOj/AkTk/Wqo5P8o6OT+gHDo/2bY5P9GsOj/iAjo/
U3Q5Px2yOT+1lDk/N7c6P7LUOT8EDzs/9cI6P5foOT8O8Do/mAI6P+PPOT/S4zk/cuY5P2fv
Oj8rDTo/c3I5P/jlOT8zzjo/I1c6P1+lOj+FSjo/8Z86P/UjPD+lETs/yvg5P8mnOz8vBDo/
C5s6PzfFOz+aMzs/fCQ7P23dOj/HGjw/Cx48P6EuOz8aVTs/UIs6PwANOz/bkTs/NP86P5J6
Oz9sqDs/1OE6P5euOz/5fTs/QVA7PwaHOz90wjo/ZX07PzxTOz9M+zs/Nys7P44pPD9KUTw/
rYU8Pyv8Oj+qkzs/kCc7Pw0SPD+4lTw/ZEw8Px8iPD94Vjw/zsM7P6wMOz8OeDw/JVQ8P+Ir
PT/2RTw/0mU8P1icPD9uujw/dJY8P0MRPT9Vcjw/X587PwShPD+vETw/xd08P+f/PD9Tjjw/
pMQ8P/dePD9p5Ds/RA49Pwq/PD9Qnzw/D+I8P4GFPD/8wTs/p6c9P5mLPD8eRD0/jb48P3NJ
PD9zHT0/lZo9P7jIPD81qjw/KSY9P96NPj/xTj4/Sh09P/QzPT9bJT4/ObY9PwDhPT9HPD8/
k2c9PytOPT9Bcj4/HiI9P1LSPT9zAj4/xps9P7l6PT/SLT4/l+A8P2M+Pj9c0z0/QtM+P3L1
PT9UXz4/c9c+P3IXPj+eZz8/Uno9Pyl1PT/Swz4/Nuc9P1MKPj8R4D4/jsE9P3J5Pj+pcj4/
yjY+P8DTPj8xjj4/21U+P6PYPj/5Aj4/tvk+P97VPj9NKz8/dQE/P/elPj9nPD4/zjs/P5GT
Pj/qST8/+EI+P+A4Pz/TM0A/Q9g+P+cVPz9Y0T4/mxs/P/DLPz9w8T4/aps/PwPOPj9xuj8/
1ak/PzZxPj9mmT8/rx1AP+EUQD9LUT8/qx9APxW9PT/5gz8/zWNAP/w/QD9k8z8/0zQ/P/+h
Pz8sREE/QS8/P+SEQD/xl0A/IvY+P6dVPz9PU0A/M3RAPw==</AssayYData></Step><Step><CommonData><SampleLocation>1</SampleLocation><SampleID></SampleID><SampleGroup></SampleGroup><SampleInfo></SampleInfo><SampleRow>G</SampleRow><SamplePlate>1</SamplePlate><WellType>BUFFER</WellType><Concentration>-1</Concentration><ConcentrationUnits>µg/ml</ConcentrationUnits><MolarConcentration>-1</MolarConcentration><MolarConcUnits>nM</MolarConcUnits><MolecularWeight>-1</MolecularWeight><Temperature>25</Temperature><StartTime>8033722</StartTime><AssayTime>30</AssayTime></CommonData><FlowRate>1000</FlowRate><StepType>BASELINE</StepType><StepName>Baseline</StepName><StepStatus>OK</StepStatus><ActualTime>30</ActualTime><CycleTime>0.2</CycleTime><AssayXData Points="150">ox8PRdYiD0UFJg9FPSkPRWwsD0WjLw9F1jIPRQU2D0U5OQ9FbDwPRZ8/D0XSQg9FBUYPRTlJ
D0VsTA9Fn08PRdJSD0UJVg9FOVkPRWxcD0WfXw9F0mIPRQVmD0U9aQ9FbGwPRZ9vD0XScg9F
CXYPRT15D0VsfA9Fn38PRdKCD0UFhg9FOYkPRWyMD0Wfjw9F0pIPRQWWD0U5mQ9FbJwPRaOf
D0XWog9FBaYPRa+pD0VwrA9Fo68PRdayD0UFtg9FObkPRXC8D0Wfvw9F0sIPRQnGD0U5yQ9F
bMwPRZ/PD0XW0g9FBdYPRT3ZD0Vw3A9Fo98PRdriD0UJ5g9FOekPRWzsD0Wj7w9F1vIPRQn2
D0U5+Q9FbPwPRaP/D0XWAhBFCQYQRT0JEEVsDBBFow8QRdYSEEUFFhBFPRkQRXAcEEWjHxBF
1iIQRQkmEEU9KRBFcCwQRaMvEEX3MhBFCTYQRT05EEVwPBBFoz8QRdZCEEUJRhBFPUkQRXBM
EEWjTxBF1lIQRQlWEEU9WRBFcFwQRaNfEEXWYhBFCWYQRT1pEEVwbBBFo28QRdZyEEUJdhBF
PXkQRXB8EEWjfxBF1oIQRQmGEEU9iRBFcIwQRaOPEEXWkhBFCZYQRT2ZEEVwnBBFo58QRdai
EEUJphBFPakQRXCsEEWjrxBF1rIQRQm2EEU9uRBFcLwQRaO/EEXWwhBFCcYQRT3JEEVwzBBF
o88QRdbSEEUF1hBFPdkQRXDcEEWj3xBF1uIQRQnmEEU96RBFcOwQRaPvEEXW8hBFCfYQRT35
EEVw/BBF</AssayXData><AssayYData Points="150">djBBPwt0Pz8LXj8/k44/PxlEQT+wnz8/dXg/P8EbPz8jh0A/VqI/P9rvPz+G/j8/PVdAP1wg
QD+RVkA/Of5BPwPjQD/grUA/qxlAPyxSQD9FFEE/qIBAPzpKQD+pFkE/DxtAP5iDQT8SgkA/
DHBAP89jQT/uM0E/6NBAP10HQD/O20A/bMpAP5RgQT9Fx0I/NtVAP+UsQT+jDkE/1K5BP+To
QD8BiUE/M6pAP6EaQT97M0I/bHNBPzEmQT8/TUE/t5pBPxI5Qj98bkE/s0xCPwQEQT9sY0E/
2LlCP/hIQT8aREI/ze5BPxJcQT8LMEI/fFBBPyLNQT83l0E/NMlCP1KkQj+Ch0E/SgxDP3w7
Qj9UtkI/SslBP5S+Qj+lckI/hHdCP922Qj9rVEE/xpVBP6nmQT9kcEM/vQVBP0puQz+GokI/
0KxCP7OaQj9KBkM/V+hBPyYiQz+h7EI/h3RCP1tYQz+DH0I/7ddCP5cGQz/uW0I/T/NBP2fw
Qz/nLkM/xzlDP0QsRD8aLUM/4b1CP+0NQj9E9EM/AplEP6HjQT/dfEI/nhFEPyiSQj8UGUI/
7h1DP1IHQz+lJ0M/cp1CP+DdQz9mokM/11NDP08ZRD/ynUM/xHlDP3e5Qz9BckM/+lpDP5j1
Qz9QF0U/e7dCP8RPRD+WwUI/YAVEP9gvRD+wkEQ/SSBEPxtIQz9o0EM/LxdDP13uQz9mwEI/
M9tEP6J9RD+h/0M/P/xDP01JQz884kM/a5BEPzA5RD/4lUQ/HyNEP6NoRD9FlUQ/PatEP4+u
RD8Sc0Q/</AssayYData></Step><Step><CommonData><SampleLocation>10</SampleLocation><SampleID>BG505 T332N SOSIP</SampleID><SampleGroup></SampleGroup><SampleInfo></SampleInfo><SampleRow>G</SampleRow><SamplePlate>1</SamplePlate><WellType>KSAMPLE</WellType><Concentration>-1</Concentration><ConcentrationUnits>µg/ml</ConcentrationUnits><MolarConcentration>7.81</MolarConcentration><MolarConcUnits>nM</MolarConcUnits><MolecularWeight>-1</MolecularWeight><Temperature>25</Temperature><StartTime>8072600</StartTime><AssayTime>180</AssayTime></CommonData><FlowRate>600</FlowRate><StepType>ASSOC</StepType><StepName>Association</StepName><StepStatus>OK</StepStatus><ActualTime>180</ActualTime><CycleTime>0.2</CycleTime><AssayXData Points="900">o/8QRdYCEUUJBhFFPQkRRXAMEUWfDxFF1hIRRQkWEUU9GRFFcBwRRaMfEUXWIhFFBSYRRTkp
EUVwLBFFny8RRdIyEUUJNhFFPTkRRXA8EUWjPxFF0kIRRQVGEUU9SRFFcEwRRaNPEUXSUhFF
BVYRRUlZEUVsXBFFn18RRdZiEUUFZhFFPWkRRWxsEUWjbxFF1nIRRQl2EUU9eRFFcHwRRaN/
EUX3ghFFCYYRRT2JEUVwjBFFn48RRdaSEUUFlhFFPZkRRXCcEUWjnxFF0qIRRQmmEUU9qRFF
bKwRRZ+vEUXSshFFCbYRRTm5EUVwvBFFo78RRdbCEUUJxhFFPckRRWzMEUWjzxFF1tIRRQnW
EUU92RFFcNwRRZ/fEUXS4hFFCeYRRTnpEUVw7BFFo+8RRdbyEUUF9hFFPfkRRWz8EUWj/xFF
0gISRQUGEkU5CRJFcAwSRaMPEkXWEhJFBRYSRT0ZEkVwHBJFox8SRdIiEkUJJhJFSSkSRWws
EkWfLxJF8zISRQU2EkU9ORJFcDwSRaM/EkXSQhJFBUYSRT1JEkVwTBJFn08SRUlTEkUFVhJF
PVkSRXBcEkWjXxJF1mISRRZmEkU5aRJFcGwSRaNvEkXWchJFBXYSRTl5EkVwfBJFo38SRdaC
EkUJhhJFPYkSRXCMEkWjjxJF0pISRQWWEkU9mRJFbJwSRaOfEkXSohJFBaYSRTmpEkVsrBJF
n68SRdayEkUJthJFPbkSRXi8EkWjvxJF1sISRQnGEkU9yRJFcMwSRaPPEkXS0hJFCdYSRT3Z
EkVw3BJFo98SRdLiEkUF5hJFPekSRXDsEkW37xJF1vISRQn2EkU5+RJFcPwSRaP/EkXWAhNF
BQYTRT0JE0VwDBNFow8TRdYSE0UFFhNFOBkTRXAcE0WfHxNF1iITRQkmE0U9KRNFcCwTRZ8v
E0XSMhNFCTYTRTg5E0VwPBNFnz8TRdZCE0UJRhNFOEkTRWxME0WfTxNF0lITRQVWE0U9WRNF
cFwTRZ9fE0XWYhNFCWYTRT1pE0VsbBNFo28TRdJyE0WddhNFPXkTRXB8E0WjfxNF0oITRQWG
E0U9iRNFcIwTRZ+PE0XWkhNFCZYTRUWZE0VwnBNFo58TRdKiE0UJphNFPakTRWysE0WjrxNF
0rITRQm2E0U4uRNFcLwTRaO/E0XWwhNFCcYTRTjJE0VwzBNFo88TRdLSE0UF1hNFPdkTRWzc
E0Wf3xNF0uITRQXmE0U46RNFbOwTRaPvE0XS8hNFCfYTRTj5E0Vs/BNFo/8TRdYCFEUJBhRF
PQkURXAMFEWjDxRF0hIURQUWFEU4GRRFcBwURaMfFEXSIhRFBSYURTgpFEVsLBRFoy8URdYy
FEUFNhRFODkURc48FEWjPxRF1kIURQlGFEU4SRRFbEwURZ9PFEXSUhRFBVYURThZFEVsXBRF
n18URdZiFEUFZhRFbmkURWxsFEWjbxRF1nIURQV2FEU4eRRFbHwURZ9/FEXWghRFBYYURUWJ
FEVwjBRFn48URdaSFEUJlhRFOJkURWycFEWjnxRF0qIURQmmFEU4qRRFbKwURZ+vFEXSshRF
BbYURT25FEVsvBRFq78URdLCFEUFxhRFPckURXDMFEWfzxRF0tIURTvWFEVJ2RRFbNwURZ/f
FEXS4hRFBeYURT3pFEVw7BRFn+8URdLyFEUF9hRFPfkURWz8FEWf/xRF0gIVRQUGFUU9CRVF
bAwVRZ8PFUXWEhVFBRYVRTgZFUVsHBVFnx8VRdIiFUUFJhVFOCkVRWwsFUW3LxVF0jIVRQU2
FUU4ORVFcDwVRc5AFUXlQxVFZEYVRT1JFUVwTBVFo08VRdJSFUUFVhVFPVkVRWxcFUWfXxVF
1mIVRQlmFUU9aRVFbGwVRZ9vFUXSchVFBXYVRTh5FUVsfBVFn38VRdKCFUUFhhVFOIkVRXCM
FUWfjxVF0pIVRQWWFUU4mRVFbJwVRZ+fFUXSohVFBaYVRT2pFUVwrBVFn68VRdKyFUUJthVF
OLkVRWy8FUWfvxVF0sIVRQnGFUU4yRVFcMwVRZ/PFUXW0hVFBdYVRTjZFUVs3BVFn98VRdLi
FUUF5hVFOOkVRXDsFUWf7xVF1vIVRQX2FUU9+RVFbPwVRZ//FUXSAhZFBQYWRT0JFkVsDBZF
nw8WRdISFkUFFhZFOBkWRWwcFkWfHxZF0iIWRQUmFkU4KRZFcCwWRZ8vFkXSMhZFCTYWRT05
FkVsPBZFnz8WRdJCFkUFRhZFOEkWRWxMFkWfTxZF0lIWRQVWFkU4WRZFbFwWRZ9fFkXSYhZF
BWYWRThpFkVsbBZFn28WRdZyFkUFdhZFOHkWRWx8FkWffxZF0oIWRQWGFkU9iRZFbIwWRaOP
FkXSkhZFCZYWRTiZFkVsnBZFn58WRdKiFkUJphZFPakWRWysFkWfrxZF0rIWRQm2FkU4uRZF
cLwWRZ+/FkXSwhZFBcYWRTjJFkVszBZFn88WRdLSFkUF1hZFONkWRWzcFkWf3xZF0uIWRQXm
FkU46RZFbOwWRZ/vFkXS8hZFBfYWRT35FkVs/BZFn/8WRdICF0UJBhdFOAkXRWwMF0WfDxdF
0hIXRQUWF0U4GRdFbBwXRZ8fF0XSIhdFBSYXRT0pF0VsLBdFny8XRdIyF0UFNhdFODkXRWw8
F0XcPxdF1kIXRQVGF0U9SRdFbEwXRaNPF0XWUhdFBVYXRThZF0VsXBdFn18XRdZiF0UFZhdF
OGkXRWxsF0WfbxdF0nIXRQl2F0U4eRdFbHwXRZ9/F0XSghdFBYYXRTiJF0VsjBdFo48XRdKS
F0UFlhdFPZkXRWycF0WjnxdF0qIXRQmmF0U4qRdFbKwXRZ+vF0XeshdFBbYXRT25F0VsvBdF
n78XRdLCF0UJxhdFOMkXRWzMF0WjzxdF0tIXRQXWF0U42RdFbNwXRaPfF0XW4hdFCeYXRT3p
F0Vs7BdFo+8XRdbyF0UF9hdFk/kXRWz8F0Wj/xdF0gIYRQUGGEU4CRhFbAwYRZ8PGEXSEhhF
CRYYRT0ZGEVwHBhFnx8YRdYiGEUJJhhFPSkYRWwsGEWfLxhF1jIYRQk2GEU9ORhFbDwYRZ8/
GEXWQhhFCUYYRT1JGEVwTBhFo08YRd5SGEUJVhhFPVkYRXBcGEWjXxhF1mIYRQlmGEU9aRhF
cGwYRaNvGEXWchhFCXYYRT15GEVwfBhFo38YRdaCGEUJhhhFPYkYRXCMGEWjjxhF1pIYRQmW
GEU9mRhFcJwYRaOfGEXWohhFCaYYRT2pGEVwrBhFo68YRdayGEUJthhFPbkYRXC8GEWjvxhF
1sIYRQnGGEU4yRhFcMwYRaPPGEXW0hhFCdYYRT3ZGEV43BhFo98YRdbiGEUJ5hhFPekYRXDs
GEWj7xhF1vIYRQn2GEU9+RhFbPwYRaP/GEXWAhlFCQYZRT0JGUVwDBlFow8ZRdYSGUUJFhlF
PRkZRXAcGUWjHxlF1iIZRQkmGUU9KRlFcCwZRaMvGUXWMhlFCTYZRT05GUVwPBlFoz8ZRdZC
GUUJRhlFPUkZRXBMGUWjTxlF1lIZRQlWGUU9WRlFcFwZRaNfGUXSYhlFCWYZRT1pGUVwbBlF
p28ZRdZyGUUJdhlFOHkZRXB8GUWjfxlF1oIZRQmGGUU9iRlFcIwZRaOPGUXWkhlFBZYZRT2Z
GUVwnBlFo58ZRdaiGUUJphlFPakZRXCsGUWjrxlF1rIZRQm2GUU4uRlFcLwZRZ+/GUXWwhlF
CcYZRT3JGUVwzBlFo88ZRdbSGUUJ1hlFPdkZRXDcGUWj3xlF0uIZRQnmGUU96RlFcOwZRcjv
GUXW8hlFCfYZRT35GUVw/BlFo/8ZRdICGkUJBhpFOAkaRXAMGkWjDxpF1hIaRQkWGkU9GRpF
cBwaRaMfGkXWIhpFCSYaRT0pGkVwLBpFoy8aRdIyGkUJNhpFPTkaRXA8GkWjPxpF1kIaRQlG
GkU9SRpFcEwaRaNPGkXSUhpFCVYaRT1ZGkVwXBpFo18aRdZiGkUFZhpFPWkaRXBsGkWjbxpF
1nIaRQl2GkU9eRpFcHwaRaN/GkXSghpFCYYaRT2JGkVsjBpFo48aRdaSGkUJlhpFPZkaRXCc
GkWfnxpF1qIaRQmmGkU9qRpFcKwaRZ+vGkXWshpFBbYaRT25GkVsvBpFo78aRdbCGkUJxhpF
OMkaRXDMGkXAzxpF1tIaRQXWGkU42RpFcNwaRaPfGkXW4hpFCeYaRT3pGkVw7BpFo+8aRdLy
GkUJ9hpFOPkaRWz8GkWj/xpF1gIbRQUGG0U9CRtFcAwbRfkPG0XWEhtFBRYbRT0ZG0VwHBtF
ox8bRdYiG0UJJhtFOCkbRXAsG0WjLxtF0jIbRQU2G0U4ORtFcDwbRZ8/G0XWQhtFCUYbRT1J
G0VwTBtFo08bRdZSG0UFVhtFPVkbRWxcG0WjXxtF1mIbRQVmG0VRaRtFbGwbRaNvG0XWchtF
CXYbRT15G0VsfBtFo38bRdaCG0UFhhtFOIkbRXCMG0WfjxtF0pIbRQmWG0U9mRtFbJwbRaOf
G0XWohtFBaYbRT2pG0VwrBtFn68bRdKyG0UJthtFPbkbRWy8G0WfvxtF1sIbRQnGG0U9yRtF
bMwbRaPPG0XW0htFCdYbRT3ZG0Vs3BtFo98bRdbiG0UF5htFPekbRXDsG0Wj7xtF7/IbRQX2
G0U9+RtFcPwbRaP/G0XWAhxFCQYcRTgJHEVsDBxFnw8cRdoSHEUJFhxFPRkcRXAcHEWjHxxF
0iIcRQkmHEU4KRxFbCwcRaMvHEVRMxxFCTYcRT05HEVwPBxF</AssayXData><AssayYData Points="900">gupEPwryQT/yxEA/GwU/P+47Pj/w9Dw/DiE7P/zOOj8m4Tg/Zlg5Pxb7OD+5WTg/qDY4P42C
Nz8lkTc/9N44PxpjNz9YEzc/UzM2P3wdNz+iIDY/gd82P9pINT/NcDY/94U1P9oGNj/0sTU/
Jks3P2FMNj+3oTU/O4A1P48kNj/E6TY/QRQ2P3KBNj+Z+DY/4wo3PxFiNT/9Yjg/1NE2P5nY
Nj9YaDY/Hgw3P5awNj/OPDY/VYA3P8XtNj/2ujc/uJo2P51NNj/MzTY/heU1P537Nj9Lnjc/
8Z83Px1JOD9y1zc/Vzs4PzCoNz/8czc/8+41P49SNz9vbTg/i3E4Pz1ANj/jODg/s5U3P6u9
Nz+gaTg/ZM04P9N4OD83zzg/C9w2P/ZxNz+5xDg/ktw4P2ZHOD9tUTg/hOM4PxWbOD/aGDk/
SnI5P3uLNz8YWDg/56E4P2zEOD9tijg/sb83P27IOD99bzg/IDI5P/OPOD+wWzg/HZc5P1wB
OT+M0Dk/eH04Pzm2OD++Jzo/uEA5P8AUOT86tjk/WGc4P+f6OD+Wpzk/tO04PxKgOT8u9jk/
jEY5P4jEOT/dczk/cho6P0b1OD+ZkTg/6PI4PzkrOj94aTo/v286P1xvOT9wrDg/D/U5Py/2
OT/bxDk/fVQ6PzEnOT9+Jjo/7Do4P+sqOj935jk/74A6P/RgOj+1yTo//4s5P1pJOj/39jo/
zdI5P8WWOj85eTo/gJ06P/XnOj/tRTo/LSs7P6VUOz92QDs/TF07P2GEOz/9TTo/xhY7P4J1
Oj8ZBjw/eJo7PzaJOj/yOzs/9fc6P2UyOz8mnTo/ilg8P/8ZOj8mIjs/vGY8P78NOz/78Ds/
09U6P5qaOj/3QTs/2+I6P4pxOz8AuTs/0+o6P3KHOj8nRDo/IQI7P5IhPT+g3To/jsM6P7GS
Oz+18Ts/9ZE7P0uBOz8CwDs/N1k7P4QkPT+EiTs/mTk7P3TWOz+AyDs/Gt86P14iOz+T5Ts/
h4s7P/dvOz9egDs/oec8P5+bOz/+Sjs/or87P8aSOz/qdDw/G587Pz/qPD9DoDs/N/o7P9e+
Oz9M7Tw/gwc8P3vkOj9wMDw/nAs+P8MEPD8rdjw/6uE8Pz2aPT+8izs/6QI8P7JhPT9qGj0/
1J47P0BFPD/JlDs/b4I8PznpPD9/Aj0/7Pw7P/HUPD/9Qz0/aP47P8dWPD+SrTs/nP88PyTX
PD/ezDw/Ou46P9yaPT+VrTw/Ty49P9v7PD8r2jw/W2s8P6ikPD+FMTw/8608P2VcPD/6fz0/
gy89P20GPT/1VT0/3lM9P1McPD/76Ds/cZM8P8myPT+i9zw/wnU8P/TpPT+/Uj0/5oY8P2dM
PT8oJD0/RxY+P5WwPT83Mz0/m0Q9P+fsOz/VQz4/8lo9P4uuPD+xRj0/8c49P2E5Pj/vRj0/
Yyo8P782PT9Ttz0/n5I9P6w6Pj+C5T0/jiI9PwebPT9J8z0/HuA+P4eYPT8yNT0/LEs9P8dn
PT+6gD0/h8Y9P42UPT8iSz0/yqE8P+GdPT8piz4/HgM/P6+nPT9IeT0/85U9P5kWPj9E8T0/
ERQ+P37SPT/QPT4/Pjk9P/GePT9vMj4/yKo+P2/yPD+gMT0/4Lw9PypSPj+B6T4/O9k+Pwl1
Pj+JPD4/vNE+P7MVPj9xdz4/Cak+P8UsPj/QvT4/al8+PylKPz9wnj0/C00+P4poPj9bYT0/
GNQ9P4RAPj9W5T0/I4A8P2R5Pj9DSD0/vdM9Pz/mQD/HaT4//lM/PxaWPz91Bz4/ObM/P9EH
Pz/cuj8/lCU+PzavPj+Poz8/k7U+PxkuPz+/9D4/VEU+Pzx6Pz/xKj8/l+k/P31wQD86DD8/
JPU+P+vrPj/uNz8/bs0+P16GPj/egj8/o2Y+PzIRPz/lyj4/K4E/P5hvPj/+hj8/g74+PxmF
QD/0gT8/pF4/P2jyPj8ISD8/3Vw/P7qYPz81H0A/LIY/PwgqPz/o5z8/+J4/P/U2Pz/t8j8/
bUI/Px6OPz/iWT8/Ay1AP+t8Pj/7P0A/YGM/P6TDPz9BO0A/+pZAP4PLPz/HrT8/rdU/Pyw0
QD/kbkA/+ZtAP8knPz8E4UA/6MVAPx89QD+UpEA/PeVAP8vfPz/jdEA/+u5APwbAQD93HkA/
Psw/P9IHQD/akUA//FJAP5qAQD8ksUA/adZAP71TPz8+HUA/Ls5AP4OyPz8mwUA/WChAP9ZN
QT9TNkE/LZhAP2fRQD9/SkA/sUFBP3GEQD+Xf0A/2oM/P54aQT894kA/wNtBPyPbQT8W6UE/
A4FAP06CQT9zcUE/LOtAP+QBQT8Ut0A/j3tAPzmQQD8UUEA//19AP3nMPz+z2EA/NDdAP0oB
QT+6PkA/LVFBP5OPQT8g70A/OPhAP1cKQj9S1EA/G/ZAPwc8QT/C0kA/z0ZAP9BuQD/Mv0A/
ictAP5LGQT/ayUA/tHZBP1LNQD/pj0A/lBNAP8BsQT8M5UE/XCdBPy2rQT+A8kE/UuRCP8z5
QT/nW0I/bgBCP/AEQT+7H0I/CU5BPxaYQT/g+kE/G5ZBPxRUQT8UOUA/TWhBP1UbQj/CDkM/
QEdBP5qAQj9tbkE/AsRCP0KLQj/k4kE/biVCP9wcQj/ETkE/I1ZBP+/ZQT8FlUI/UV1CP19Z
Qj+0tEE/ejRCP9K/QT9eq0I/RA1CP67bQj8hbEM/DnBBP4Q5Qj/vEUE/GxNCP0hQQj8WskI/
GEhCP61sQj9eqUI/oktCP6RdQz/sfkI/dWhCP8xBQj8+ZUI/VMFBP2SYQT+ixUE/A99BPyxS
Qj8+m0M/QC1CP6ChQj+dv0M/+fdBP7fvQT/PIEM/HHhCPyfrQj8sc0I/lUFDPzbFQz8EV0I/
VB5DPw5EQj8j30I/ETxDP3JJQj+waUM/4j1DP/meQj8fx0I/igBDP+g4Qz9F9kE/na9CP7UV
Qj/DXEI/dbxCP/MfQj9ZTkM/CkdDP+hlQz9Y/kI/ZHVDPxnXQj8Ur0M/KH9DP0VKQz/Ar0I/
7sVDP6VoQz8I/UE/rqJDP1pdQj8e0kI/HpVCPzOmQj+zmUM/qVJCPyvtQj+NTkQ/xyZDP+81
Qz+CMkQ/5TFDP+U3Qj/iSUM/xPRCP8cTQz+bEkM/j8pCP4d6Qz/0jkM/OwRDP0XQQz/a7EI/
LuZBP1tRQz8J1UI/M2NDP6EQRD8cl0I/XqpDP6T2RD8MuUM/DXVCP1XOQz+9XUI/0HZDP5wx
RD9A3UM/ukZDP1CvQz+EMUQ/XNlDPyhAQz82PUM/1IBCP6ALQz8T60M/jUlDP7NuRD+j8kQ/
3QlDP9xVQz/jAUQ/S8RDPx6kQz+jbUM/LsBDP96qQz/+b0M/6xlEP0OLQz8otEM/QelEP6Yc
RD//s0M/bc1CP0ANRD9iJkU/2hFEP3W1Qz9dPkM/sWpDP7p4Qz+XykM/gCRDP4jHQj/PBkQ/
ZktEPwxcRD+VE0U/qv1DP4lOQz9CBkQ/ZFBEP56jRT+M40M/BjpEP1+pRD9AQEQ/piJEP2Mb
RD9fl0Q/HbFDP1JDRD+IrEU/zQREP6cnQz/w8UQ/kbZDP1YzRD/aCUU/BS9EP7erRD9Eq0Q/
oQ1EP90XRD9AMEU/O6tDP3ITRT8BkEQ/rnpEP84LRT/UakQ/BKVFP8nwQz+GF0U/DsVDP4pq
RD/dp0Q/MPxEPzKoRD/snUQ/0xxEP2QRRT9VT0U/0ABFP9g7RT/wvkQ/CGZFP8K4Qz9WhUQ/
22BEPzZcRD+BNkQ/O9REP+H9RD+hUEU/WqtEP5uxRD8tDUQ/EOREP+xZRD+sSUU/rLZFPxkK
Rz8GmkQ/nsVEP0NQRD9R2EQ/s4xEP9HlQz9u9kQ/qeBEP92jRD9vQkQ/Y6JEP1slRD/Zf0U/
V4JFPxVJRT+MgUU/jlNFP51RRj/AyUQ/UqxFPxiBRT8nekU/WmJEP84lRT9MzkU/veNEP8Uh
RT/pnkU/fd9EP5yHRT8ppkQ/l6pFP5/URT9VGUU/DBNGP8q/RD9IQEY/KsxEPzP9RD9Yg0U/
I5hGP8tkRT+OikU//3FFPzCrRT+Wu0Y/we1EPz89RT/r+UU/LlRFP3k+RT80ekU/UY1EPzlu
RT/vnEY/kQ9GP0AhRj/I0EU/BLdFP7+9RT/fR0U/knhFP5fyRT/epUU/Z9tEPzptRT8crkQ/
dbRFPzseRj8cDEU/BJRGP89ERT+4t0Q/ghhGP9++RT8GYEY/8wRHP5FaRT+jtEU/VmpFP1QR
RT8OVEU/e75FP6MvRT9HGUU/mHRGP2DKRT8Cd0c/Z1pGP1H1RT85W0Y/uSpFP/Y1RT/GpkY/
/bhGP4BMRj/T1EU/mMtGP7c5RT+BEkY/ImJFPwTxRT/fikY/bplGP1AVRj+lTkY/rcFGPxWA
Rj80OkY/etRGP1TfRj86y0Y/w5lGP5smRj+tlkU/N8VGP9IFRj8J/kU/U71GP6LVRT/H8kQ/
zlBGP1gCRz8lY0Y/TWFFP03ORT9Kokc/x7ZFPwJfRj+sRUc/GPJGP8xsRj8zhEU/Wa5GP/g4
Rz8pjEY/fzVHPwnKRz9QQkY/KTlHP54lRj9NoEY/TmdGP1BLRz9k6kc/jZlGP3hURz931kY/
OhdHPyOPRj8Pf0Y/8UhGP1UmRz+BiEY/ibdHP8qiRj+RUkc/rmZGP0GJRz+9Fkc/7J5HP0IC
Rz+ASkc/SCBHPwqMRz8aYUc/HdtGP1m3Rz97jEY/TaJGP4BgRz/iRUc/6oVGP69CRz+zh0c/
p5JIPzp1Rz9sMEg/F1xIPxx6Rz8VVUg/OmRHPx+gRz/fIkc/</AssayYData></Step><Step><CommonData><SampleLocation>1</SampleLocation><SampleID></SampleID><SampleGroup></SampleGroup><SampleInfo></SampleInfo><SampleRow>G</SampleRow><SamplePlate>1</SamplePlate><WellType>BUFFER</WellType><Concentration>-1</Concentration><ConcentrationUnits>µg/ml</ConcentrationUnits><MolarConcentration>-1</MolarConcentration><MolarConcUnits>nM</MolarConcUnits><MolecularWeight>-1</MolecularWeight><Temperature>25</Temperature><StartTime>8261364</StartTime><AssayTime>180</AssayTime></CommonData><FlowRate>600</FlowRate><StepType>DISASSOC</StepType><StepName>Dissociation</StepName><StepStatus>OK</StepStatus><ActualTime>180.005</ActualTime><CycleTime>0.2</CycleTime><AssayXData Points="900">oz8cRdJCHEUFRhxFOUkcRXBMHEWfTxxF1lIcRQVWHEVBWRxFbFwcRZ9fHEXSYhxFBWYcRTlp
HEVsbBxFo28cRdJyHEUJdhxFPXkcRWx8HEWffxxF1oIcRQWGHEU5iRxFbIwcRZ+PHEXSkhxF
CZYcRTmZHEVsnBxFn58cRdKiHEUFphxFOakcRWysHEWjrxxF0rIcRQW2HEU5uRxFbLwcRZ+/
HEXSwhxFBcYcRT3JHEVszBxFn88cRdbSHEUF1hxFOdkcRWzcHEWf3xxF0uIcRQXmHEU96RxF
bOwcRafvHEXS8hxFBfYcRT35HEVs/BxFn/8cRdYCHUUNBh1FOQkdRWwMHUWfDx1F0hIdRQUW
HUU5GR1FbBwdRYYhHUVwJB1F6yYdRWYpHUVsLB1Fny8dRdIyHUUFNh1FOTkdRXA8HUWfPx1F
0kIdRQVGHUU5SR1FcEwdRZ9PHUXWUh1FBVYdRTlZHUVsXB1Fn18dRdJiHUUFZh1FPWkdRWxs
HUWfbx1F0nIdRQl2HUU5eR1FiHwdRZ9/HUXSgh1FBYYdRT2JHUVwjB1Fn48dRdaSHUUFlh1F
OZkdRWycHUWjnx1F86IdRQWmHUU5qR1FcKwdRZ+vHUXSsh1FBbYdRUG5HUVsvB1Fn78dRdLC
HUUFxh1FOckdRWzMHUWjzx1F1tIdRQnWHUU52R1FbNwdRZ/fHUXW4h1FBeYdRTnpHUVw7B1F
o+8dRdLyHUUJ9h1FOfkdRXD8HUWf/x1F0gIeRQUGHkU5CR5FbAweRaMPHkXSEh5FCRYeRT0Z
HkVwHB5Fnx8eRdYiHkUJJh5FOSkeRWwsHkWfLx5F1jIeRQk2HkU9OR5FbDweRZ8/HkXWQh5F
CUYeRThJHkVwTB5Fn08eRdZSHkUFVh5FPVkeRXBcHkWjXx5F0mIeRUNmHkU9aR5FcGweRaNv
HkXWch5FCXYeRT15HkVsfB5Fn38eRfOCHkUFhh5FOIkeRXCMHkWjjx5F0pIeRQmWHkU9mR5F
tZweRaOfHkXWoh5FCaYeRT2pHkVwrB5Fo68eRdayHkUJth5FPbkeRXy8HkWjvx5F1sIeRQnG
HkU9yR5FcMweRaPPHkXW0h5FCdYeRT3ZHkVw3B5Fo98eRdbiHkUJ5h5FPekeRXDsHkWj7x5F
0vIeRQn2HkU9+R5FcPweRUMAH0XWAh9FCQYfRT0JH0VwDB9Fow8fRdYSH0UJFh9FSRkfRXAc
H0WjHx9F1iIfRQkmH0U9KR9FcCwfRaMvH0XWMh9FCTYfRT05H0VwPB9Foz8fRdZCH0UJRh9F
QUkfRXBMH0WzTx9F1lIfRQlWH0U9WR9FcFwfRaNfH0XWYh9FCWYfRT1pH0VwbB9Fo28fRdZy
H0UFdh9FPXkfRWx8H0Wjfx9F1oIfRQmGH0U4iR9FcIwfRaOPH0XWkh9FFpYfRT2ZH0VwnB9F
o58fRdaiH0UJph9FOKkfRXCsH0Wjrx9F1rIfRQm2H0U9uR9FcLwfRaO/H0XWwh9FCcYfRT3J
H0VwzB9Fn88fRdbSH0UJ1h9FPdkfRXDcH0Wn3x9F1uIfRQnmH0U96R9FcOwfRaPvH0XW8h9F
CfYfRT35H0Vw/B9Fo/8fRdoCIEUJBiBFPQkgRXAMIEWjDyBF1hIgRQkWIEU9GSBFcBwgRaMf
IEXWIiBFCSYgRT0pIEVwLCBFqy8gRdYyIEUJNiBFPTkgRXA8IEWfPyBF1kIgRQlGIEU9SSBF
bEwgRaNPIEXSUiBFCVYgRW5ZIEVwXCBFo18gRdZiIEUJZiBFPWkgRXBsIEWjbyBF1nIgRQV2
IEU4eSBFcHwgRaN/IEXWgiBFCYYgRTiJIEVwjCBFo48gRdaSIEUqliBFPZkgRXCcIEWnnyBF
1qIgRQmmIEU9qSBFuqwgRaOvIEXSsiBFCbYgRT25IEVwvCBFo78gRdbCIEUJxiBFOMkgRXDM
IEWjzyBF2tIgRQXWIEU92SBFbNwgRaPfIEXW4iBFCeYgRT3pIEVs7CBFo+8gRdLyIEUy9iBF
OPkgRWz8IEWj/yBF1gIhRS4GIUU9CSFFfAwhRaMPIUXSEiFFLhYhRT0ZIUWEHCFFox8hRdYi
IUUJJiFFPSkhRWwsIUWjLyFF1jIhRQk2IUU9OSFFcDwhRaM/IUXiQiFFFkYhRT1JIUVwTCFF
o08hRdZSIUUJViFFPVkhRZFcIUWfXyFF1mIhRQlmIUU9aSFFdGwhRaNvIUXWciFFCXYhRT15
IUXGfCFFo38hRdaCIUVohiFFcokhRXCMIUWjjyFF1pIhRQmWIUU4mSFFcJwhRbyfIUXSoiFF
CaYhRT2pIUVwrCFFs68hRdayIUUFtiFFQbkhRWy8IUXQwSFF4sQhRWHHIUXYySFFkcwhRaPP
IUUs0yFFCdYhRT3ZIUVs3CFFo98hRdLiIUUF5iFFOOkhRXDsIUWf7yFF1vIhRQn2IUU4+SFF
ofwhRaP/IUXSAiJFBQYiRT0JIkVsDCJFow8iRdYSIkUFFiJFOBkiRWwcIkWjHyJF0iIiRQkm
IkU9KSJFcCwiRaMvIkXWMiJFCTYiRT05IkVsPCJFnz8iRdZCIkUFRiJFOEkiRWxMIkWjTyJF
1lIiRQVWIkU9WSJFbFwiRaNfIkXWYiJFBWYiRT1pIkXCbCJFo28iRdZyIkUFdiJFPXkiRWx8
IkWffyJF1oIiRQWGIkU9iSJFbIwiRZ+PIkXSkiJFBZYiRT2ZIkVwnCJFn58iRdaiIkUJpiJF
PakiRXCsIkWfryJF0rIiRQW2IkU4uSJFcLwiRaO/IkXSwiJFCcYiRT3JIkWEzCJFo88iRdbS
IkUF1iJFONkiRXDcIkWj3yJF1uIiRQnmIkU96SJFbOwiRZ/vIkXW8iJFBfYiRT35IkVs/CJF
n/8iRdYCI0UJBiNFPQkjRWwMI0WjDyNF4hIjRQUWI0U9GSNFmRwjRaMfI0XWIiNFCSYjRT0p
I0W+LCNFoy8jRdYyI0UJNiNFPTkjRWw8I0WjPyNF0kIjRQVGI0U9SSNFbEwjRaNPI0XSUiNF
CVYjRT1ZI0VwXCNFn18jRdZiI0UWZiNFOGkjRXBsI0XEbyNF0nIjRQV2I0U9eSNFcHwjRaN/
I0XSgiNFCYYjRT2JI0VwjCNFo48jRdKSI0UFliNFPZkjRWycI0WfnyNF1qIjRQmmI0U9qSNF
cKwjRZ+vI0XWsiNFBbYjRT25I0VwvCNFo78jRdbCI0UFxiNFPckjRWzMI0WfzyNF1tIjRQXW
I0U92SNFbNwjRZ/fI0XS4iNFBeYjRTjpI0Vw7CNFn+8jRdbyI0UF9iNFPfkjRXD8I0Wf/yNF
2gIkRQUGJEU9CSRFdAwkRZ8PJEXSEiRFCRYkRT0ZJEVwHCRFox8kRdYiJEUJJiRFPSkkRWws
JEWfLyRF1jIkRQU2JEU4OSRFcDwkRZ8/JEXWQiRFCUYkRThJJEVwTCRFo08kRdJSJEUFViRF
PVkkRXxcJEWfXyRF0mIkRQVmJEU9aSRFbGwkRaNvJEXSciRFCXYkRT15JEVsfCRFn38kRdKC
JEUFhiRFQYkkRXCMJEWjjyRF0pIkRQWWJEU9mSRFcJwkRaOfJEXeoiRFBaYkRT2pJEVsrCRF
n68kRdayJEUFtiRFPbkkRWy8JEWjvyRF1sIkRQXGJEU4ySRFbMwkRZ/PJEXS0iRFCdYkRTjZ
JEVw3CRFo98kRdLiJEUF5iRFfukkRWzsJEWj7yRF1vIkRRL2JEU9+SRFcPwkRaP/JEXSAiVF
BQYlRT0JJUWRDCVFnw8lRdISJUUFFiVFOBklRWwcJUWfHyVF0iIlRQkmJUU9KSVFcCwlRaMv
JUXWMiVFBTYlRTg5JUVsPCVFoz8lRdJCJUUJRiVFPUklRWxMJUWjTyVF0lIlRQVWJUU9WSVF
bFwlRZ9fJUXSYiVFBWYlRThpJUVwbCVFn28lRdZyJUUFdiVFPXklRWx8JUWffyVFC4MlRQmG
JUU9iSVFcIwlRZ+PJUXWkiVFDpYlRT2ZJUVwnCVFn58lRdKiJUUFpiVFPaklRYCsJUWfryVF
1rIlRQm2JUU4uSVFbLwlRZ+/JUXSwiVFBcYlRTjJJUVwzCVFo88lRdbSJUUF1iVFONklRWzc
JUWf3yVF0uIlRQnmJUU96SVFbOwlRaPvJUXS8iVFCfYlRTj5JUVs/CVFn/8lRdoCJkUFBiZF
OAkmRYgMJkWfDyZF1hImRQkWJkU4GSZFbBwmRaMfJkXSIiZFBSYmRT0pJkVsLCZFny8mRdIy
JkUJNiZFODkmRWw8JkWfPyZF0kImRQVGJkU9SSZFbEwmRZ9PJkXWUiZFBVYmRT1ZJkVsXCZF
oWAmRSBjJkUFZiZFPWkmRWxsJkWfbyZF1nImRQV2JkU9eSZFbHwmRaN/JkXWgiZFCYYmRTiJ
JkVsjCZFn48mRdKSJkUFliZFOJkmRWycJkWfnyZF0qImRQWmJkU9qSZFcKwmRZ+vJkXWsiZF
BbYmRTi5JkVsvCZFn78mRdLCJkUFxiZFcskmRWzMJkWfzyZF1tImRQnWJkU42SZFbNwmRZ/f
JkXS4iZFBeYmRTjpJkVw7CZFn+8mRdLyJkUF9iZFOPkmRWz8JkWj/yZF1gInRQUGJ0U4CSdF
lQwnRaMPJ0XSEidFBRYnRTgZJ0VsHCdFnx8nRdIiJ0UFJidFOCknRWwsJ0WfLydF0jInRQU2
J0U4OSdFbDwnRZ8/J0XSQidFCUYnRThJJ0VsTCdFo08nRd5SJ0UFVidFOFknRWxcJ0WfXydF
MGMnRQVmJ0U9aSdFbGwnRZ9vJ0XScidFBXYnRTh5J0WEfCdF</AssayXData><AssayYData Points="900">WbNDP/U4Qz+vKUU/9zZIP+L4SD+y7Us/gTBNP4azTj/ml04/K7NQP+vJUT8yuVA/VbpRP7ee
Uj8YRFM/SjVUPzzsUz+RE1Q/cfpTP+a1VD8rX1U/9WhUP0F3VD8yulQ/gzdVP7sPVT+DG1U/
K5tUP/+9VT8NglY/mElVP+q/VD+VQlU/VShVPyOYVj+cN1Q/z/tVPxroVD/nP1U/LoNVPyEz
Vj/k8VU/szhWP6fDVT/bbFY/OcdWP3hrVj9FqFU/3NhUP65XVT+ELlY/n9xVP82YVT8KKFc/
MbJVPzWQVT/jrVU/ER9XP57jVD/vpVU/n/pUP0KKVj8xQlY/FkdWPzLiVT88zlY/AtRVP8O9
VT8AAFY/rfZUP5r3VT95NFY/ieRVP3LgVT+MaVU/nv1TP5znVT/AsFU/NSJWP5LCVj9m71Q/
5ydWPx3wVT+ZL1c/QhxWP7v/VT+UMFQ/RWFVP9XKVT9q+1U/NxJWP4jpVz+9PlY/7LNVP1H8
VT8yOFY/y6RWP7ZDVj/4s1Y/82pVP1kbVT8LC1U/kF5WP8qGVT/Me1U/ZodVP+AlVz9DrlU/
41ZWP7hcVj9ctVY/Qj9XPwgKVj/6/lY/7sJWP/Y+Vj8s4VU/R+5UPxZEVj97IFY/30xVPzLD
Vj++rFY/hFFWP3VRVj9b8lU/7mVVP82QVj+ZKFU/MG9VP34XVj8JQVY/2I9WPyfoVT/4UVY/
G+JVP8+bVj+owlU/riFWP5HBVT/vxlU/uzRXP51BVj9FfFU/AddUPxJ7VT/XSlY/4QBWPw1v
Vj9EI1U/aMpVP9EBVj8mjlY/oaNVP4JgVT8mZVY/Vq5VP7EPVz8HJlY/AcNWP0BcVj8ZSFU/
mKhVP3GhVj9xVlY/9BFWP7wyVj+MwlQ/Vq1VP+T9Vj/pxlU/qllWPwtmVj/uAlc/H+FVP0Gm
Vj/hkVY/a6RVP469VT/Yb1c/JTRWP9HYVT9wl1Y/yntWP4/lVT/GHVY/bXFWP+KwVj/dOlY/
QW9WP78aVz9+K1Y/AVFWP0JQVT/ZpFY/PcpUPw8BVT+7sVU/R0FVP4yfVT/nOVY/UG9VP6RB
VT/Nh1U/239WP/SnVj+Lt1Y/KENWP27bVj/y51U/O+dWPxYYVz+6B1Y/bOZVP9T1Vj8KTlY/
Jj1WP+nxVT/1L1Y/yXpVP5/OVj8xN1Y/gFtWP58fVz8MlVY/9mpWP3h6Vz84rlY/wahVP3tN
Vz+QU1U/5GRXP52iVj8+NlY/RZxWPyg4Vj8FiFY/XotWP8yiVT9+6FY/IDdWP+0XVz8nJlc/
ELtWP/TAVj/FgFY/avFVP5fMVT+mEVc/rjFWP2mqVT+bT1Y/Bz1WP7pHVz8AM1Y/759WP6Fd
Vj8ER1Y/vIpWP65CVT/9o1Y/o9BWP3sdVz9DU1c/m2tXPxBIVj/XSlY/Ce5XPwUgVz9jVFc/
j1RWP8bcVj+U31Y/t69WP/UXVz8yh1Y/RrlXP+PJVT9DLVY/FXZXP6B8Vz9PR1g/QYVXP0CR
Vj8jKlY/vHZXP6pCVz/2Glc/NSVWP0O/Vj9FFFY/JJhWP4JqVj+MpVY/dhBXP8ouVz/Palc/
rcZXP6xBVj+Oelc/OY5WP10UVz9onFc/+A5XP0yWVj8Cu1Y/PCRWP1DCVj/GwVY/vDlXP0y7
Vz99cFY/pXhXP6kzVz/wllc/kHhWP8VvVz8xv1Y/zJRWP+ZGVj89f1Y/Hu1XP6kvVz81RlY/
Qv1XP8D9Vj8cfVk/AeBWPx13Vj/qmlc/zKVXP2LEVz989Vg/AfBWP2G0Vj/61Fc/pklYPxBQ
WD+tr1Y/RsRXP3PmVj+VfFc/ubtXPyyvVT9nRFc/WFRXP1NiVj/IeFc/cAtXP8ByVj9d6lc/
siRXP1wwVz/BHVg/bR1YP0xvVz8HRVc/oMZXP+2jWD/lWlc/viNZP1vRVj9xolc/NCNYPxzV
WD9kzVY/h8hXP/2iVz/UWlc/PyJYP/jlVz9QIFc/Y15YP1YWVz/6YFc/T1tXP+PuVz+RsVc/
jidYP3N/Vz9I/Vc/WqdXPzYgVz98Plg/K4JXPxuWVz9Oe1c/DuRXP3nqVz9TQ1c/oNFXP2yv
Vz9GMlg/eDFXP6v7Vz+U0lc/E9ZXP6FdWD8HCFg/iuFXP5pFWD9CeVc/An9XPx0JVz/U9VY/
XL5XP8e4Vz8zylY/ftdWP24xWD8UNVc/e09YP17jVj/DAVg/GUdYPxc3WD9RgVg/JnlXP9Vp
Vz++pVc/mQRZPxXpVj+Ohlg/pRRXP70WWD/qxFc/aZtXP8hHVz/JrFg/tTVYP0YBWD+UCVg/
pZ1WPza+WD+F6Vg/5uFYP0PVVz9NlVc/8wlYP3UGWD8puVg/zuNXPykJWD9tuFg/YUFYP4/9
Vz8ZUFc/lBpYP/CaVz/VuFg//ZdXP8UNWD+Z0Fc/aBBYP2uJVz8aJFk//9xYP+cuWD8CKlg/
34ZXP+VjWD9PrVg/mURXP2qSWD/7Jlk/d89WP5/6Vz8pMVg/fPBXPxDrWD+xa1g/WtVXP1iF
WT8CHFk/v85YP1r0WD+VIlg/KTVZP9imVz9PFlg/jkVZP5iAWD9jflc/l5ZYPyXUVz8cbVo/
VP1XP+4xWD9MNFg/1jZYP5iQWD9NuFg/qKNZP32zWD+1SVg/xh5YP+HeVz8+Elk/xTNYP5Wm
WD+oMVc/gbNYP3qeWT+5RFg/pHlYPx9NWD9X61g/cSpYP0NuWT/QcFg/JQtZPxyvWT9JjFk/
vo1YPwdhWD85o1k/7VRYP2V3WD80oFc/9GNYP7jKVz/3BVg/sbRYP+5PWD9lIVk/2jVYP/98
Vz+fx1g/kTxYP/Z8WD9ub1k/qNxYPwJ0WD9w61k/eJVYP3jAWD8IPVk/BIhZPxjcWD+lglk/
k5dZP6CQWD9JYVk/L2FZP3gTWD+RDlk/Bh5ZP37jVz+rulk/UglYP+G3Vz8l1Fg/FuVYP9zf
WD8CgFk/McNYP2lLWT/DnFo/0btZP+y3WD/AbVg//5tYP59LWT+fKFg/P6pYP8W9WD+1QVk/
jClZP6DgWD/WDFo/4ylZP41/Wj8e1Fk/bw9ZPywKWj/aplg/bhBaP5gQWT9KL1k/86VZP67d
WD//alk/TGxZP9PqWD/6d1g/QYlYP7XwWD/ZwFg/B0FZPwqNWj+QGFo/uktZP/EiWT+SpVg/
uc5ZP+zrWD/cUFk/ChZZP8qJWT/X8lk/qUhZPy2EWT93eFo/2YRaP7o3WD8cg1k/pb5ZPzzy
WT/fxFo/ErlZPyf1WT+hWVk/lq9ZPxOpWD90u1k/VpdYP4frWT+MbVk/cfZZP7ocWj/m7Fk/
tTxaP4BiWj+1plk/j5dZPx23WT8oJVk/biFaP8JaWj8UEFk/NY5aPzsDWj/MGVo/IVFaP0uo
Wj9CuFk/++hZPwBdWj+wwFo/9mRaP9y9WT85qVk/D3ZZPzaXWT80F1o/3ONYPyTtWT+VzVo/
aF5ZP/INWj8dpVk/cttZPwbrWj/kZ1k/WCFaP00yWj9rblo/LsZZPyxaWj/MQVo/w4JaP6Ok
WT9AJ1o/pVtZP73IWT9JnVk/EJ9aP2EVWj9U4Vo/kdZZP2JgWz/hels/lplaP3BIWj+lCls/
rOxaP6TaWj9aR1o/gIpZP5qbWT8ydFo/6vNZP1U9Wj/Ctlo/ZiZaP2gmWj8lPlo//RFaP1Gn
WT/wvFk/jTFaPwu3WT87eFo/cVxbP0gaWz8IPVo/guNaP2iYWj/20lk/TFZaP1VrWT/Xflo/
TWhaPx51WT8evVo/GfNYP4peWj/Ak1s/veBZPz4cWz+jvFg/ZzFaP0OhWj8x41o/wZxZP1/V
Wj+wd1o/tfxZP4ILWj+681k/r09aP7rIWz9Vlls/pLRaP2+DWj8WZFo/RHNbP1DcWT9kEVs/
NylaP0vAWT/1fVs/Yb1aPxtdWj+ZEFs/4l5bP2AaWz9gg1k/qtJbPxC9Wj991Vo/HhhbP291
Wj8y5Vk/JfpaP3XMWj/SWVs/rwpbP4gTWz+/l1o/NjpbP4zAWj9X91s/DxFbP0ijWj/G6lo/
LIhaP5k3Wz8OdFo/F5JbP4QiWj93CVw/tCJbP2TBWj9UCFs/7PlZP16lWj+LNls/EMpaP0ON
Wz+ERVs/J0hbP/rAWj+3SVo/YKBbP1PtWj8/XVs/Q55bP2ZXWz8SZVs/WmZcP06iXD/0JVs/
ko5aP4c6Wz9GpFs/UThbP5qhWz+3tls/JzZbP+8vWz/w41k//D5bP3fKWz+rxFs/HYxbPyEx
XD/5KVw/uiRbP2rvWz8N+Fs/1DhbP5iyWj/SrVs/BLtcP29AWz/dkVo/gUVcP76DWz/MVlw/
NBFbP10PWz+UKls/72JbP8o8Wj+/nVw/MlxcPzfEWz8yj1w/a+dbPwInWz/VcFs/poVbP82U
Wz/7r1o/jQtcP+CtWz/WHFw/B75bP77yWj+yFFw/vmJbPyhPWz+kiFs/so5bP7vLWj+pdls/
sRFbPymfWz/id1s/TfZbPxFRWz8j3Vw/OcNbPxyyWz97RVs/uUZcP2MwWz/42ls/nA1cP/EE
Wz/GZ1s/kz1aP8fTWz/lRFs/VR1cP3TpWz/+4Vs/98lbP3nKXD9+cVs/ZJJbP36NXD/ujls/
SUlcP5n7Wz8yC1w/ai5cP6jFWz+HRVw/x6NcP3N+Wz/0K1w/Ou9bP3XxWz9ksls/h41cP+/r
Wz/1NF0/6FZcP24gXD+wOlw/y11cPxxKXD9A21w/W15cPxzkWz97K1w/ZZhcPwTpWz9P2lw/
4nFbP030Wz/wWFw/PIBbP4O8XD8kgFw/ee1bP1yyWz/6AF0/</AssayYData></Step><Step><CommonData><SampleLocation>11</SampleLocation><SampleID></SampleID><SampleGroup></SampleGroup><SampleInfo></SampleInfo><SampleRow>G</SampleRow><SamplePlate>1</SamplePlate><WellType>REGENERATION</WellType><Concentration>-1</Concentration><ConcentrationUnits>µg/ml</ConcentrationUnits><MolarConcentration>-1</MolarConcentration><MolarConcUnits>nM</MolarConcUnits><MolecularWeight>-1</MolecularWeight><Temperature>25</Temperature><StartTime>8450458</StartTime><AssayTime>5</AssayTime></CommonData><FlowRate>1000</FlowRate><StepType>KREGENERATION</StepType><StepName>Regeneration</StepName><StepStatus>OK</StepStatus><ActualTime>5.00005</ActualTime><CycleTime>0.2</CycleTime><AssayXData Points="25">t38nReaCJ0UZhidFTYknRYCMJ0WzjydF5pInRRmWJ0VNmSdFgJwnRbefJ0XmoidFGaYnRU2p
J0WArCdFt68nReqyJ0UZtidFTbknRYS8J0W3vydF6sInRRnGJ0VRySdFhMwnRQ==</AssayXData><AssayYData Points="25">oyfwvyszCsBBIBLAB1UXwBY6G8C+nh7A1oohwDcCJMD42SXAp9cnwOuBKcBNySrAwWgswNew
LcC96C7ACeEvwA/oMMBdxzHA4e8ywHLQM8D4WzTADiM1wH7QNcBjejbAua02wA==</AssayYData></Step><Step><CommonData><SampleLocation>12</SampleLocation><SampleID></SampleID><SampleGroup></SampleGroup><SampleInfo></SampleInfo><SampleRow>G</SampleRow><SamplePlate>1</SamplePlate><WellType>NEUTRALIZATION</WellType><Concentration>-1</Concentration><ConcentrationUnits>µg/ml</ConcentrationUnits><MolarConcentration>-1</MolarConcentration><MolarConcUnits>nM</MolarConcUnits><MolecularWeight>-1</MolecularWeight><Temperature>25</Temperature><StartTime>8466526</StartTime><AssayTime>5</AssayTime></CommonData><FlowRate>1000</FlowRate><StepType>KREGENERATION</StepType><StepName>Regeneration</StepName><StepStatus>OK</StepStatus><ActualTime>4.99907</ActualTime><CycleTime>0.2</CycleTime><AssayXData Points="25">t88nRebSJ0Ud1idFTdknRYDcJ0Wz3ydF5uInRR3mJ0VN6SdFgOwnRbPvJ0Xq8idFGfYnRVH5
J0WA/CdFt/8nReoCKEUhBihFTQkoRYAMKEW3DyhF8hIoRR0WKEVNGShFgBwoRQ==</AssayXData><AssayYData Points="25">EC39PkLG9j44JQA/jHUGP8umCj8tvw8/mHkTP1y+FT9erRg/Y8UaP6KkHT8zmR4/OqofP3dE
IT8x3CM/TJskPyiZJj8oYiY/2OEnPzrwKD+S1Co/tNMqPz0XKz/gXCw/YJAsPw==</AssayYData></Step><Step><CommonData><SampleLocation>11</SampleLocation><SampleID></SampleID><SampleGroup></SampleGroup><SampleInfo></SampleInfo><SampleRow>G</SampleRow><SamplePlate>1</SamplePlate><WellType>REGENERATION</WellType><Concentration>-1</Concentration><ConcentrationUnits>µg/ml</ConcentrationUnits><MolarConcentration>-1</MolarConcentration><MolarConcUnits>nM</MolarConcUnits><MolecularWeight>-1</MolecularWeight><Temperature>25</Temperature><StartTime>8482747</StartTime><AssayTime>5</AssayTime></CommonData><FlowRate>1000</FlowRate><StepType>KREGENERATION</StepType><StepName>Regeneration</StepName><StepStatus>OK</StepStatus><ActualTime>4.99907</ActualTime><CycleTime>0.2</CycleTime><AssayXData Points="25">sx8oReIiKEUVJihFSSkoRXwsKEWvLyhF4jIoRRU2KEVJOShFgDwoRbM/KEXiQihFFUYoRU1J
KEV8TChFr08oReJSKEUVVihFSVkoRXxcKEWvXyhF4mIoRRVmKEVJaShFfGwoRQ==</AssayXData><AssayYData Points="25">DKUUwPPXI8COXCnAWlUswND1LsD+lTDAqf8xwC6BM8CHujTAcpo1wOeeNsA7dTfAlj04wGe8
OMDmhjnAOPk5wO2/OsB2KDvAcpI7wJuZO8AfgjzAhe48wDlnPcD9pD3AUtI9wA==</AssayYData></Step><Step><CommonData><SampleLocation>12</SampleLocation><SampleID></SampleID><SampleGroup></SampleGroup><SampleInfo></SampleInfo><SampleRow>G</SampleRow><SamplePlate>1</SamplePlate><WellType>NEUTRALIZATION</WellType><Concentration>-1</Concentration><ConcentrationUnits>µg/ml</ConcentrationUnits><MolarConcentration>-1</MolarConcentration><MolarConcUnits>nM</MolarConcUnits><MolecularWeight>-1</MolecularWeight><Temperature>25</Temperature><StartTime>8498847</StartTime><AssayTime>5</AssayTime></CommonData><FlowRate>1000</FlowRate><StepType>KREGENERATION</StepType><StepName>Regeneration</StepName><StepStatus>OK</StepStatus><ActualTime>4.99907</ActualTime><CycleTime>0.2</CycleTime><AssayXData Points="25">r28oRd5yKEURdihFbXkoRXh8KEWrfyhF3oIoRRGGKEVFiShFeIwoRauPKEXekihFEZYoReSZ
KEWEnChFr58oRd6iKEURpihFRakoRXysKEWrryhF3rIoRRG2KEVFuShFeLwoRQ==</AssayXData><AssayYData Points="25">IGcEP2He/j6iTQM/ZEcKPw4tED9E6hM/b2AXP79lGj+EAR0/GIUfP74RIj+DKiM/lh4mP62V
Jz+gKSg/OWopP0B6Kj/dwSw/SnctP94DLj+gOi8/r1wwP4TVMD8Y+DE/338yPw==</AssayYData></Step><Step><CommonData><SampleLocation>11</SampleLocation><SampleID></SampleID><SampleGroup></SampleGroup><SampleInfo></SampleInfo><SampleRow>G</SampleRow><SamplePlate>1</SamplePlate><WellType>REGENERATION</WellType><Concentration>-1</Concentration><ConcentrationUnits>µg/ml</ConcentrationUnits><MolarConcentration>-1</MolarConcentration><MolarConcUnits>nM</MolarConcUnits><MolecularWeight>-1</MolecularWeight><Temperature>25</Temperature><StartTime>8515073</StartTime><AssayTime>5</AssayTime></CommonData><FlowRate>1000</FlowRate><StepType>KREGENERATION</StepType><StepName>Regeneration</StepName><StepStatus>OK</StepStatus><ActualTime>5.00005</ActualTime><CycleTime>0.2</CycleTime><AssayXData Points="25">q78oRdrCKEUNxihFQckoRXTMKEWrzyhF3tIoRRHWKEVB2ShFdNwoRaffKEXe4ihFDeYoRUHp
KEWU7ChFq+8oRdryKEUN9ihFQfkoRXT8KEWn/yhF2gIpRQ0GKUVFCSlFeAwpRQ==</AssayXData><AssayYData Points="25">wZEWwA89JsAS7yvAX8kuwA2oMMAn+TLAiho0wK49NcCUEzbAGU83wLo6OMCe/jjAu2k5wAwR
OsANpzrAqk07wC7vO8AHbTzA0bs8wNhEPcCKmz3A2Jg9wLecPcBVTz7AIpM+wA==</AssayYData></Step><Step><CommonData><SampleLocation>12</SampleLocation><SampleID></SampleID><SampleGroup></SampleGroup><SampleInfo></SampleInfo><SampleRow>G</SampleRow><SamplePlate>1</SamplePlate><WellType>NEUTRALIZATION</WellType><Concentration>-1</Concentration><ConcentrationUnits>µg/ml</ConcentrationUnits><MolarConcentration>-1</MolarConcentration><MolarConcUnits>nM</MolarConcUnits><MolecularWeight>-1</MolecularWeight><Temperature>25</Temperature><StartTime>8531158</StartTime><AssayTime>5</AssayTime></CommonData><FlowRate>1000</FlowRate><StepType>KREGENERATION</StepType><StepName>Regeneration</StepName><StepStatus>OK</StepStatus><ActualTime>5.00005</ActualTime><CycleTime>0.2</CycleTime><AssayXData Points="25">qw8pRd4SKUUNFilFRRkpRXQcKUWnHylF3iIpRREmKUVBKSlFeCwpRacvKUXaMilFDTYpRUU5
KUV4PClFpz8pRdpCKUUNRilFRUkpRXRMKUWrTylF3lIpRUNWKUVBWSlFeFwpRQ==</AssayXData><AssayYData Points="25">zF8LP+CBCD+xBw4/sPISPzK4GD8BNxw/aqohPxqdIz8QfiY/3vwnP8IlKj9Fpy0/mtEuP5If
MD/VbzI/qG0yP5nqND9XgjY/2ec1PxBpOD+LYzk/ako5P5T6Oj9Qyjs/DXA7Pw==</AssayYData></Step><Step><CommonData><SampleLocation>1</SampleLocation><SampleID></SampleID><SampleGroup></SampleGroup><SampleInfo></SampleInfo><SampleRow>G</SampleRow><SamplePlate>1</SamplePlate><WellType>BUFFER</WellType><Concentration>-1</Concentration><ConcentrationUnits>µg/ml</ConcentrationUnits><MolarConcentration>-1</MolarConcentration><MolarConcUnits>nM</MolarConcUnits><MolecularWeight>-1</MolecularWeight><Temperature>25</Temperature><StartTime>8545853</StartTime><AssayTime>30</AssayTime></CommonData><FlowRate>1000</FlowRate><StepType>BASELINE</StepType><StepName>Baseline</StepName><StepStatus>OK</StepStatus><ActualTime>29.9991</ActualTime><CycleTime>0.2</CycleTime><AssayXData Points="150">q18pRdpiKUUNZilFRWkpRXRsKUWnbylF3nIpRRF2KUVFeSlFdHwpRat/KUXagilFEYYpRUGJ
KUV0jClFp48pRdqSKUUNlilFQZkpRXicKUWnnylF2qIpRQ2mKUVFqSlFzqwpRaevKUXesilF
EbYpRUW5KUUgvSlFq78pRd7CKUURxilFQckpRXTMKUWnzylF2tIpRRHWKUVB2SlFdNwpRaff
KUXe4ilFEeYpRUHpKUV47ClFp+8pRdryKUUN9ilFQfkpRXT8KUWn/ylF3gIqRQ0GKkVBCSpF
eAwqRacPKkXaEipFERYqRUEZKkV0HCpFpx8qRd4iKkURJipFQSkqRXQsKkWrLypF2jIqRRE2
KkVBOSpFeDwqRac/KkXeQipFY0YqRUFJKkV0TCpFp08qRdpSKkUNVipFQVkqRXRcKkWnXypF
3mIqRRFmKkVBaSpFdGwqRadvKkXecipFEXYqRUV5KkV4fCpFq38qRdqCKkURhipFQYkqRXiM
KkWnjypF3pIqRRGWKkVFmSpFdJwqRaefKkXaoipFEaYqRUGpKkV4rCpFp68qRdqyKkURtipF
RbkqRXS8KkWnvypF2sIqRRHGKkVBySpFdMwqRafPKkXe0ipFDdYqRUHZKkV03CpFp98qRdri
KkUN5ipFQekqRXTsKkWn7ypF3vIqRQ32KkVF+SpFePwqRaf/KkXeAitFDQYrRUEJK0V0DCtF
pw8rRdoSK0URFitFQRkrRXgcK0WrHytF3iIrRREmK0VBKStFdCwrRacvK0XaMitFDTYrRUE5
K0V0PCtF</AssayXData><AssayYData Points="150">0rFBP42PPz//J0E/f0NBPyFKQT9gK0I/9rVBP2/SQz82u0I/dgFEP+W9Qz9GC0U/cyZDP1ir
Qz8WpEQ/6KlFP5FRRT8P7UQ/lX5FPzv1RT/vK0Y/In5GPyGURj8B10Y/xQlHP2SQRz9HIEg/
K3VHP1UvRz+4J0g/T69HP74rSD+lc0g/ul1JP14tSD/hCEk/GuNIP/KhSj8zqko/TBBKP4ah
Sj+Yskk/UjhKP5ayST8Bf0s/0hRLPztHTD/JTUs/afBKPzDSSj+6XUw/1DtLP8cGSz+HoEw/
W15MP9tpTD+Tuks/PFVMP99CTD9CZE0/glBMP70jTj9ctk4/lLpNP2auTT91Jk8/AIpOP1SX
Tj9IRk8/9wRPP/7ETT9maU8/oAtPP8FRTj9bXU8/0NBOP1yATz9qWE8/GVBPP28xUT8CTVA/
pqhPPzCWTz/sFVA/talPPwgpUT+auk8/jsdQP9GHUD8sfVA/nCtRP4kPUT8QfFE/P+1QP8pO
UD8uAlI/1DBSP9U/Uj/pflE/mJ9SP40+Uj9T/VE/tvhSP1tyUj8+8FI/Fi9TP4TRUj/QalM/
tB9TP+4bUz+PXVM//qhSP0CJUz+I3FE/gxRUPyzIUz+XylM/RZFTP1UDVD9FzlI/U1VTPzwJ
VD9fXVQ/vctTP5MdVD8hNFQ/2xlVPw8xVT8a9lQ/N5pTP3tMVT+vKlU/IsRTPxPEVT8qa1U/
tmJVP9NRVT++sVU/e0BWPx7xVT96YlU/0WdVP/S4VT8MrlU/M6JVP5u4Vj8i3lY/FTRWP1LP
Vj+7vlY/</AssayYData></Step><Step><CommonData><SampleLocation>1</SampleLocation><SampleID></SampleID><SampleGroup></SampleGroup><SampleInfo></SampleInfo><SampleRow>G</SampleRow><SamplePlate>1</SamplePlate><WellType>BUFFER</WellType><Concentration>-1</Concentration><ConcentrationUnits>µg/ml</ConcentrationUnits><MolarConcentration>-1</MolarConcentration><MolarConcUnits>nM</MolarConcUnits><MolecularWeight>-1</MolecularWeight><Temperature>25</Temperature><StartTime>8576658</StartTime><AssayTime>80</AssayTime></CommonData><FlowRate>600</FlowRate><StepType>LOADING</StepType><StepName>Loading</StepName><StepStatus>OK</StepStatus><ActualTime>79.9991</ActualTime><CycleTime>0.2</CycleTime><AssayXData Points="400">pz8rRdZCK0UNRitFPUkrRXBMK0WnTytF2lIrRQ1WK0U9WStFcFwrRaNfK0XWYitFDWYrRT1p
K0VwbCtFo28rRdpyK0UJditFQXkrRXB8K0WnfytF2oIrRSKGK0U9iStFdIwrRaOPK0UUkytF
CZYrRUGZK0V0nCtFp58rRdqiK0UNpitFPakrRXSsK0WjrytF1rIrRQ22K0VFuStFcLwrRaO/
K0XWwitFDcYrRT3JK0VwzCtFo88rRdbSK0UN1itFQdkrRaXcK0Wn3ytF1uIrRQ3mK0VB6StF
cOwrRafvK0XW8itFCfYrRUH5K0V0/CtFp/8rRdYCLEUNBixFQQksRRgNLEUmECxF2hIsRQ0W
LEU9GSxFeBwsRaMfLEXWIixFDSYsRUEpLEVwLCxFpy8sRdYyLEUJNixFUTksRXA8LEWjPyxF
1kIsRQ1GLEVJSSxFcEwsRadPLEXWUixFCVYsRT1ZLEV0XCxFo18sRdpiLEUJZixFPWksRXRs
LEWvbyxF2nIsRQl2LEU9eSxFcHwsRbd/LEXWgixFCYYsRUGJLEV0jCxFo48sRdaSLEUJlixF
PZksRXScLEWjnyxF2qIsRQ2mLEU9qSxFdKwsRaevLEXWsixFbLYsRT25LEVwvCxFo78sRdrC
LEUNxixFPcksRXDMLEWjzyxF2tIsRQnWLEU92SxFdNwsRaPfLEXW4ixFDeYsRT3pLEVw7CxF
o+8sRdbyLEUN9ixFPfksRXD8LEWn/yxF2gItRQkGLUU9CS1FcAwtRacPLUXWEi1FCRYtRWEZ
LUVwHC1Fpx8tRdoiLUUJJi1FPSktRXAsLUWjLy1F2jItRQ02LUVBOS1FdDwtRaM/LUXWQi1F
CUYtRTxJLUV0TC1FBVAtRdZSLUUNVi1FQVktRXBcLUWnXy1F1mItRQlmLUVBaS1FdGwtRaNv
LUXWci1FDXYtRU15LUVwfC1Fo38tRdaCLUUJhi1FPIktRXCMLUWnjy1F1pItRQmWLUVBmS1F
dJwtRaefLUXaoi1FCaYtRTypLUVwrC1Fo68tRdayLUUJti1FQbktRXS8LUWjvy1F1sItRQ3G
LUU8yS1FcMwtRaPPLUXW0i1FDdYtRUnZLUV03C1Fo98tRdbiLUUJ5i1FPOktRXTsLUWn7y1F
2vItRQn2LUU8+S1FdPwtRaP/LUXWAi5FCQYuRTwJLkVwDC5Fow8uRdYSLkUNFi5FPBkuRXAc
LkWjHy5F2iIuRQkmLkU8KS5FcCwuRaMvLkXWMi5FCTYuRTw5LkVwPC5Foz8uRdpCLkUJRi5F
QUkuRXRMLkWnTy5F1lIuRQlWLkU8WS5FcFwuRaNfLkXWYi5FCWYuRUFpLkVwbC5Fo28uRdZy
LkUJdi5FQXkuRXB8LkWjfy5F1oIuRQmGLkU8iS5FdIwuRaOPLkXWki5FDZYuRTyZLkVwnC5F
p58uRdqiLkUJpi5FPKkuRYysLkWjry5F1rIuRQm2LkVBuS5FcLwuRaO/LkXawi5FCcYuRTzJ
LkVwzC5Fo88uRdbSLkUJ1i5FPNkuRXDcLkWv3y5F1uIuRQ3mLkU86S5FdOwuRafvLkXW8i5F
CfYuRUH5LkVw/C5Fo/8uRdYCL0UJBi9FPAkvRfMML0WjDy9F1hIvRQkWL0U8GS9FcBwvRaMf
L0XWIi9FGiYvRUEpL0VwLC9Foy8vRdYyL0UJNi9FPDkvRXA8L0WjPy9F1kIvRQlGL0U8SS9F
cEwvRaNPL0XWUi9FCVYvRTxZL0VwXC9FyF8vRdZiL0UJZi9FPGkvRXBsL0Wjby9F1nIvRQl2
L0U8eS9FeHwvRaN/L0XWgi9FCYYvRUGJL0V0jC9Fo48vRdaSL0U/li9FPJkvRXCcL0Wnny9F
4qIvRQ2mL0U8qS9FcKwvRaOvL0Xesi9FCbYvRTy5L0VwvC9Fo78vRdbCL0UNxi9FQckvRXDM
L0Wjzy9F2tIvRQnWL0U82S9FcNwvRaffL0XW4i9FDeYvRUXpL0V07C9FwO8vRdryL0UJ9i9F
PPkvRXD8L0Wj/y9F1gIwRQkGMEU8CTBFcAwwRaMPMEXWEjBFDRYwRUEZMEVwHDBFox8wRZMl
MEXOKDBFTSswRfktMEWtMDBFWTMwRQ02MEU8OTBFcDwwRQ==</AssayXData><AssayYData Points="400">hBlWP6DuVT8r4VU/NFJXP8p0WD8zuVc/NDhXP4hrVj/eVlc/i65XP6anVj8ho1k/GZJXP76z
Vz/3xVc/6pVXPwLOVz9a9Fc/PWRXP9jfVz/w1lc/DJhXP6F4WD8YDlg/eAtZPyykVz8d41c/
0clYPzvkWD8OG1k/OLpYP2yAWD9hC1k/3jZZP15zWT+CAlo/vOVZP4R0WT+OAVk/uo1ZP+FR
WD8LA1k/fSNZP3XVWT81OFs/4RxaP+8mWT+R/1g/bnVZP7xYWj9kqFk/YQNaP+LuWT9R7lg/
OHBaP/EaWj+QjFo/l4JZP2a7Wj/9gVo/ko5ZP0pUWj9E/lk/WqpbPxGHWj/vHFs/jPRbPwwc
Wz9ofVs/KmVbP781Wj/uYls/fcdbP4arWj9ecVo/rEhbP49PXD9W3Vo/63RbP8u/Wj90b1s/
X5RbP0B6Wz/Iqlo/oA1bP0SfWj8Mals/iV5cP6QHXD/Nmls/fCBcP3kwXD98HVw/WmBdP4DP
XD/ElVw/flJcP2y6XD+lC14//6BcP091XD9GH1w/qChcP1xQXT8/rF0/WMtcP4ZqXT9t4V0/
2v1cP800Xj+hzF0/ybddP3MOXj9L81w/B0ddP17RXT9wLl0/4RNdPyY8XT+05F4/NF5cP7O7
XT88QF4/x/FdPys1Xj8O+l0/PZxdP3oxXj//fl4/ttheP0vqXj+6SF0/X4pdP3BDXj8DOV4/
+71eP6ipXj8U7V0/BTBePxJlXj8RIV8/ik1fP+GzXj+sOF4/aEhfP9VQXj8Jk14/br9ePyyt
Xz9fvF4/ygFfP+fcXj/t9l4/5vlePyNzXz9kll4/mBBfP4WSXz/2IV8/pjZfP76kXj8YEl8/
0F1gP9tTYD8W818/L7JfPwxwXz8MC2A/hrtfPx6dXz8A0F8/+5VgP8xcXz9bhV8/mf9gP7eX
YD/OAGE/pYVfP6jVYD+bamA/YPVgP6kVYT9SZGA/VcdgP5aiYD93t2A/axVhP2eZYD+qZ2A/
tDdhP/08YD8E/F8/FE1hP4g9YD/1ZGA/AgZhPxPkYD+6tmA/QuBgPxHmYT86oGA/KmBgP+6N
YT8dfmE/QfxgP7mRYD+RemE/62hgPxYbYT9HOGE/2qhgP1JnYT8e6GA/lghiP32xYT9Y1WE/
DEthPyTXYD8tnmE//s5gP2qNYj/aamE/KgRjP8LnYT/Ls2A/kMFhP7l7Yj8ReWI/g1tiP7CC
YT+v0mE/q/RhP1VzYj/P62I/fr9gP8gOYz9Ak2I/0nRiP4W9Yj8+tGM/kYNjP1RWYj+u92I/
M/5iP60xYj/2MGM/Qp9iP6oNYz+6NmM/fy9iP+peYj8qJGI/o4ViP/Y/Yj+/kmI/8qliP3HT
Yz+p92I/0aFjP1oeYz+dXmM/DCBkPy1lYz/El2M/6YpiP9p9YT/TXGM/2kJjPyrmYz8EGmQ/
ji9kP0RuYz+0l2Q/F3pjP5DUYz9G3mQ/ha9jPwYuZD8Z+WM/JR5lPwarYj9XmGM/FoZkPwhe
ZD8KSmQ/fn5kPz3JZD9JtGU/G+hjP8+aYz/3SGU/jv1jPzfDYz8UjmQ/nfVkPzjHZT8m3mM/
SYVkP+jKZD/3KWQ/9c9kPx2kZD+7CmQ/rTRkP7qCZD+2cGU/QlBkP9xgZD81RmU/WXtkP8fL
ZD/JmmU/bmBkPyEBZj9qtGQ/r/tlP3X/ZD/SS2Q/VHVlP+HUZD9UxGU/8dpkPzooZT+0+GU/
b7pkPxbHZT+KRmU/gpllPz73ZD+ZEWU/MOBkP6XlZD+fZGU/dvhlPwHmZT/z+WU/oAJlP0xM
ZT/LlGU/yaRkP6fBZT97WGY/kxpmP4etZT95G2Q/NCRnP7Q2Zz9mCGY/TrdmP+ABZj80O2Y/
ZJVlPy+xZT8KlWU/zY5lP780Zj/Jb2Y/GL9mP1H3ZT/cv2U/ThNmP09BZz9GBGc/HBxmP2rl
ZT+s6mU/m+xlP7EfZz9MU2c/hB9nP3YEZz8GnmY/gkxnP5vBZj8gZ2Y/m8tmP9NJZj/ezGc/
BFVmP1vqZj95KWc/TAVnP/feZz+riGY/AENmP+P4Zz+H5Gc/u7ZnP+QfZz+j/mY/widoPwCs
Zz+dzWc/s9VnPy8aZz8R7WY/nK1nP3OxZz937Gc/oudnPw==</AssayYData></Step><Step><CommonData><SampleLocation>1</SampleLocation><SampleID></SampleID><SampleGroup></SampleGroup><SampleInfo></SampleInfo><SampleRow>G</SampleRow><SamplePlate>1</SamplePlate><WellType>BUFFER</WellType><Concentration>-1</Concentration><ConcentrationUnits>µg/ml</ConcentrationUnits><MolarConcentration>-1</MolarConcentration><MolarConcUnits>nM</MolarConcUnits><MolecularWeight>-1</MolecularWeight><Temperature>25</Temperature><StartTime>8657782</StartTime><AssayTime>30</AssayTime></CommonData><FlowRate>1000</FlowRate><StepType>BASELINE</StepType><StepName>Baseline</StepName><StepStatus>OK</StepStatus><ActualTime>29.9991</ActualTime><CycleTime>0.2</CycleTime><AssayXData Points="150">oz8wRdJCMEUFRjBFOUkwRXBMMEWfTzBF0lIwRQVWMEU9WTBFcFwwRZ9fMEXSYjBFCWYwRTlp
MEVsbDBFn28wRdJyMEUNdjBFOXkwRal8MEWffzBF0oIwRQWGMEU5iTBFbIwwRaOPMEXSkjBF
BZYwRTmZMEVsnDBFn58wRdKiMEUJpjBFOakwRXCsMEWfrzBF1rIwRQW2MEU5uTBFcLwwRci/
MEXSwjBFBcYwRTnJMEVwzDBFn88wRdLSMEUF1jBFOdkwRWzcMEW83zBF0uIwRQXmMEU56TBF
bOwwRaPvMEXS8jBFBfYwRTn5MEVs/DBFo/8wRdICMUUJBjFFOQkxRWwMMUWfDzFF1hIxRQUW
MUU5GTFFbBwxRZ8fMUXSIjFFBSYxRTkpMUVsLDFFny8xRdIyMUUFNjFFOTkxRXA8MUWfPzFF
0kIxRQVGMUU9STFFbEwxRaNPMUXSUjFFCVYxRTlZMUVsXDFFn18xRdJiMUUFZjFFQWkxRXBs
MUWjbzFF0nIxRQl2MUU5eTFFbHwxRZ9/MUXSgjFFBYYxRTmJMUVwjDFFo48xRdKSMUUFljFF
OZkxRWycMUWfnzFF0qIxRQmmMUU5qTFFbKwxRZ+vMUXSsjFFBbYxRTm5MUXrvDFFn78xRdLC
MUUFxjFFOckxRWzMMUWjzzFF4tIxRQXWMUU52TFFbNwxRZ/fMUXS4jFFBeYxRT3pMUVs7DFF
n+8xRdLyMUUF9jFFPfkxRWz8MUWf/zFF0gIyRQkGMkU5CTJFcAwyRZ8PMkXSEjJFBRYyRTkZ
MkVsHDJF</AssayXData><AssayYData Points="150">KfFmP/QNZj8i1WY/rUpnP5sTaD97a2c/VidoP6ckZz8yX2c/CmNnP24KaD9l2Wc/HldoPzRe
aT8QUmc/s2NnP77naD+/9Gc/7LRnPy26Zz8/Kmg/pnZnP2U6aD9uE2g/y6BoP1U0aD8b6Gg/
wKtoP/JwaD88iWg/xHxoPw2PaT+Kl2g/qyFpP06DaD9032g/XgdpPwXUZz9/i2g/Hm1pP1S+
aD+L2Gg/MNBoP1jZaD8A6Gg/Ps5pP0oSaT9y0mk/bYZoPyz+aD9GDGk/d3BqPxI+aT+Icmk/
DgZpP8jxaT+rW2k/ORNpP+anaD+UB2o/aRNpP6wHaD8/Bmo/2HtoPw3naT/miGk/s19pP8Li
aD8522g/SexpPy2PaT9bomk/eABqP3mAaT8G0mg/E0ZqPzcjaj9p+mk/YiBpP13aaT+7WWk/
9MRqP6bSaT9XJ2k/6iJqP8MNaT946Gk//0BpP9XCaT+dGWo/cAdqP94daz87d2o/6OZqP1Z8
az8xZGo/L8pqP1ZSaz/exmg/ipVpP4n+aj9Rmmk/9uBqP2r0aj+RB2o/4uJqP7BAaz+dmGo/
qutrPwBXaj9Z82o/54pqP7wyaz8zGWs/bo9qP1/Faj8qUWs/EiFrP/Nxaz+Qt2o/zlhqPwe1
az9jUWo/09dqPw8Maz8xlWw/DatrP1X2aj8qdmo/43BrPwUCaz8UzWs/lKhsP987bD+GzGs/
aY5rP9d5az+vVGw//ztrP8PCaj8vdGs/ELhrP2Pwaj8+pmw/CKxrP0z2az+jF2w/595rP7FY
az/rKm0/</AssayYData></Step><Step><CommonData><SampleLocation>10</SampleLocation><SampleID>BG505 T332N SOSIP</SampleID><SampleGroup></SampleGroup><SampleInfo></SampleInfo><SampleRow>G</SampleRow><SamplePlate>1</SamplePlate><WellType>KSAMPLE</WellType><Concentration>-1</Concentration><ConcentrationUnits>µg/ml</ConcentrationUnits><MolarConcentration>7.81</MolarConcentration><MolarConcUnits>nM</MolarConcUnits><MolecularWeight>-1</MolecularWeight><Temperature>25</Temperature><StartTime>8696793</StartTime><AssayTime>180</AssayTime></CommonData><FlowRate>600</FlowRate><StepType>ASSOC</StepType><StepName>Association</StepName><StepStatus>OK</StepStatus><ActualTime>180</ActualTime><CycleTime>0.2</CycleTime><AssayXData Points="900">nx8yRdIiMkUFJjJFOSkyRWwsMkWbLzJFzjIyRQU2MkU5OTJFbDwyRZs/MkXSQjJFBUYyRTlJ
MkVsTDJFn08yRdJSMkUFVjJFOVkyRWxcMkWfXzJFzmIyRQVmMkU5aTJF82wyRZ9vMkXOcjJF
AXYyRTl5MkVsfDJFm38yRdKCMkUFhjJFOYkyRWiMMkWfjzJF0pIyRQWWMkU5mTJFaJwyRZ+f
MkXSojJFBaYyRTWpMkVsrDJFn68yRdKyMkUFtjJFObkyRWy8MkWfvzJFzsIyRQHGMkU5yTJF
bMwyRZvPMkXO0jJFBdYyRTnZMkXK3DJFm98yRdLiMkUF5jJFTekyRWjsMkWf7zJF0vIyRQH2
MkU1+TJFbPwyRaf/MkXSAjNFAQYzRTkJM0VsDDNFnw8zRdISM0UFFjNFNRkzRWgcM0WfHzNF
ziIzRQUmM0U1KTNFbCwzRZsvM0XOMjNFATYzRTU5M0VsPDNFnz8zRdJCM0UFRjNFOUkzRWhM
M0WfTzNF0lIzRQVWM0U1WTNFaFwzRZ9fM0XOYjNFBWYzRTlpM0VobDNFn28zRdJyM0UBdjNF
NXkzRWx8M0WbfzNFzoIzRQGGM0U5iTNFaIwzRZ+PM0XSkjNFBZYzRTmZM0VonDNFn58zRc6i
M0UFpjNFOakzRWysM0WfrzNF0rIzRQW2M0U5uTNFbLwzRZu/M0XSwjNFAcYzRTXJM0VozDNF
m88zRc7SM0UB1jNFNdkzRWzcM0Wf3zNFzuIzRQXmM0U56TNFbOwzRZ/vM0XS8jNFBfYzRTn5
M0Vs/DNFn/8zRdICNEUFBjRFNQk0RWwMNEWbDzRFzhI0RQEWNEU1GTRFaBw0RZsfNEXOIjRF
ASY0RTkpNEVsLDRFny80RdIyNEUFNjRFOTk0RWw8NEWfPzRF0kI0RQVGNEU0STRFaEw0RZ9P
NEXSUjRFAVY0RTRZNEVsXDRFn180RTljNEUFZjRFNGk0RWhsNEWbbzRF0nI0RQV2NEU5eTRF
aHw0RZ9/NEXOgjRFBYY0RTSJNEVojDRFn480RdKSNEUBljRFm5k0RWicNEWfnzRF0qI0RQGm
NEU0qTRFaKw0RZuvNEXOsjRFAbY0RTS5NEVovDRFm780Rc7CNEVsxjRFOck0RanMNEWfzzRF
ztI0RQXWNEU52TRFbNw0RZ/fNEXO4jRFAeY0RTTpNEVo7DRFm+80Rc7yNEUF9jRFNPk0RWj8
NEWf/zRF0gI1RQUGNUU5CTVFaAw1RZsPNUXOEjVFBRY1RTQZNUVoHDVFmx81Rc4iNUUFJjVF
NCk1RWwsNUWbLzVFUTM1RQE2NUU0OTVFbDw1RZs/NUXOQjVFAUY1RTRJNUVoTDVFm081RdJS
NUUFVjVFNFk1RWxcNUXIXzVFzmI1RQVmNUU0aTVFbGw1RZtvNUXOcjVFAXY1RTR5NUVsfDVF
m381Rc6CNUUFhjVFNIk1RWiMNUWbjzVF0pI1RQWWNUU0mTVFaJw1RZufNUXOojVFAaY1RTSp
NUVorDVFn681Rc6yNUUBtjVFObk1RZm8NUWbvzVFzsI1RQXGNUU0yTVFhMw1RZ/PNUXO0jVF
BdY1Re3ZNUVw3DVFm981Rc7iNUUB5jVFNOk1RWjsNUWb7zVFzvI1RQX2NUU5+TVFaPw1RZv/
NUXSAjZFAQY2RTQJNkVoDDZFmw82RdISNkUBFjZFORk2RWwcNkWbHzZF0iI2RQEmNkU5KTZF
aCw2RZsvNkXOMjZFATY2RTk5NkVsPDZFnz82Rc5CNkUFRjZFOUk2RWhMNkWfTzZF0lI2RQVW
NkU5WTZFaFw2RZtfNkXOYjZFAWY2RTlpNkVsbDZFm282RdJyNkUFdjZFNHk2RWh8NkWbfzZF
0oI2RQGGNkU0iTZFaIw2RbyPNkXOkjZFBZY2RTmZNkVonDZFm582Rc6iNkUBpjZFNKk2RWys
NkWbrzZFzrI2RQG2NkU0uTZFaLw2RZu/NkXSwjZFAcY2RTTJNkVozDZFm882Rc7SNkUB1jZF
Odk2RWjcNkWb3zZFzuI2RQXmNkU06TZFaOw2RZ/vNkXO8jZFAfY2RTT5NkVo/DZFm/82Rc4C
N0UeBjdFOQk3RWwMN0WbDzdFzhI3RQEWN0U0GTdFaBw3RZsfN0XOIjdFASY3RTQpN0V8LDdF
my83Rc4yN0UBNjdFNDk3RWg8N0WbPzdFzkI3RQFGN0VdSTdFaEw3RZtPN0XOUjdFAVY3RTRZ
N0VsXDdFm183Rc5iN0UBZjdFNGk3RWhsN0WbbzdF0nI3RQF2N0U0eTdFaHw3RZ9/N0XOgjdF
AYY3RTSJN0VsjDdFm483Rc6SN0UBljdFNJk3RWycN0WbnzdFzqI3RQGmN0U5qTdFaKw3RZuv
N0XOsjdFAbY3RTS5N0VovDdFm783Rc7CN0UBxjdFOck3RWzMN0WbzzdF0tI3RQHWN0U52TdF
aNw3RZvfN0XO4jdFAeY3RTTpN0Vo7DdFm+83RdLyN0UF9jdFNPk3RWj8N0Wb/zdF1gI4RQEG
OEU0CThFaAw4RZ8POEXOEjhFARY4RTQZOEVoHDhFnx84Rc4iOEUFJjhFNCk4RWgsOEWbLzhF
0jI4RQE2OEU0OThFaDw4RZs/OEXOQjhFAUY4RTRJOEVoTDhFm084Rc5SOEUBVjhFNFk4RWhc
OEWbXzhFzmI4RQFmOEU5aThFaGw4RZ9vOEXOcjhFAXY4RTR5OEVofDhFm384Rc6COEUBhjhF
NIk4RWiMOEWfjzhF0pI4RQGWOEU0mThFiJw4RZ+fOEXOojhFAaY4RTSpOEVorDhFm684Rc6y
OEUBtjhFNLk4RXC8OEWbvzhFzsI4RQHGOEU5yThFaMw4RZvPOEXO0jhFBdY4RTTZOEVo3DhF
m984Rc7iOEUB5jhFNOk4RWjsOEWb7zhFzvI4RQH2OEU0+ThFbPw4RZ//OEXSAjlFAQY5RTQJ
OUVoDDlFmw85RdISOUUBFjlFNBk5RWwcOUWbHzlFziI5RQEmOUU5KTlFbCw5RZ8vOUXOMjlF
ATY5RTk5OUVsPDlFmz85Rc5COUUKRjlFOUk5RWxMOUWbTzlF0lI5RQVWOUU5WTlFaFw5RZ9f
OUXSYjlFBWY5RTRpOUW2bDlFn285RdJyOUUFdjlFNHk5RWx8OUWffzlFzoI5RQWGOUU5iTlF
bIw5RZ+POUXSkjlFBZY5RTmZOUVsnDlFn585RdKiOUUFpjlFOak5RWysOUWfrzlF0rI5RQW2
OUU5uTlFbLw5RZ+/OUXSwjlFBcY5RTnJOUVszDlFn885RdLSOUUF1jlFOdk5RWzcOUWf3zlF
0uI5RQXmOUU56TlFbOw5RZ/vOUXS8jlFBfY5RTn5OUVo/DlFn/85RdICOkXKBjpFXQk6RWwM
OkWfDzpF0hI6RQUWOkU5GTpFbBw6RZ8fOkXSIjpFBSY6RTkpOkVsLDpFny86RdIyOkUFNjpF
OTk6RWg8OkWfPzpF0kI6RQVGOkU5STpFbEw6RZ9POkXSUjpFBVY6RTlZOkVsXDpFn186RdJi
OkUFZjpFOWk6RWxsOkWfbzpFznI6RQV2OkU5eTpFbHw6RZ9/OkXSgjpFBYY6RTSJOkVsjDpF
DpA6RdKSOkUFljpFOZk6RWycOkWfnzpF0qI6RQWmOkU5qTpFbKw6RZ+vOkXSsjpFBbY6RTm5
OkVsvDpFn786RdLCOkUFxjpFOck6RWzMOkWfzzpF0tI6RQXWOkU52TpFbNw6RZ/fOkXS4jpF
BeY6RTnpOkVs7DpFn+86RdLyOkUF9jpFOfk6RWj8OkWf/zpF0gI7RQUGO0U5CTtFbAw7RZsP
O0XSEjtFBRY7RTkZO0VsHDtFnx87Rc4iO0UFJjtFOSk7RWwsO0WbLztF0jI7RQU2O0U5OTtF
bDw7RZ8/O0XSQjtFBUY7RTlJO0VsTDtFn087RdJSO0UFVjtFNFk7RWxcO0WfXztF0mI7RQVm
O0U5aTtFbGw7RZ9vO0XOcjtFBXY7RTl5O0VsfDtFn387RdKCO0UFhjtFOYk7RWyMO0WfjztF
zpI7RQWWO0U5mTtFbJw7RZ+fO0XWojtFBaY7RTSpO0VsrDtFn687ReuyO0UBtjtFObk7RWy8
O0WfvztF0sI7RQrGO0U5yTtFbMw7RZ/PO0XS0jtFBdY7RTnZO0Vs3DtFm987RdLiO0UF5jtF
NOk7RWjsO0Wf7ztF0vI7RQX2O0U5+TtFbPw7RZ//O0XOAjxFBQY8RTkJPEWRDDxFmw88RdIS
PEUBFjxFORk8RWwcPEWfHzxF0iI8RQUmPEU5KTxFkSw8RZ8vPEXSMjxFBTY8RTk5PEVsPDxF
nz88RdJCPEUBRjxFOUk8Rf9MPEWfTzxF0lI8RQVWPEU0WTxFbFw8RZ9fPEXSYjxFBWY8RTlp
PEVsbDxFm288Rc5yPEUFdjxFOXk8RWx8PEWffzxFzoI8RQWGPEU5iTxFbIw8RZ+PPEXOkjxF
AZY8RTSZPEVonDxFn588Rc6iPEUFpjxFNKk8RWysPEWfrzxFzrI8RSa2PEU5uTxFbLw8RZ+/
PEXSwjxFAcY8RTnJPEVszDxFm888Rc7SPEUF1jxFOdk8RWzcPEWb3zxF0uI8RQHmPEU56TxF
bOw8RZ/vPEXS8jxFBfY8RTn5PEVs/DxFm/88RdICPUUFBj1FOQk9RWgMPUWfDz1F0hI9RQEW
PUU5GT1FbBw9ReUfPUXSIj1FBSY9RTkpPUVsLD1Fmy89Rc4yPUUFNj1FOTk9RWw8PUW4Pz1F
0kI9RQVGPUU0ST1FaEw9RZ9PPUXSUj1FAVY9RTlZPUVsXD1F</AssayXData><AssayYData Points="900">dCdrP08AaD8yu2c/jk5mPwC2Yz/dMGM/HC9iPyESYj9iK2A/kFlgP1fIXz9coV8/1K5fP1MY
Xj/t214//FFeP/0zXz+/Xl4/rtVdP3PtXT9LDl4/T7ldP+x0XT9OBV4/i7NdPwl6Xj/p4Vw/
lmpdP2a+XT+Wql0/OANePxuzXT+FXV0/wh9eP224XT+zkV4/Dx9ePxE1Xz8DG1w/ThhdP1rq
Xj8BHV4/SXReP7GqXT96VF0/PnhfP6qhXj9TZl8/9zJeP49JXT/NRF4/ep9eP7DxXT92XF4/
JOBeP5Q2Xj+EGV8/whBePwkjXz+qiV0/irRePyfuXj9De14/M8xfP15bXj8Fc2A/OUtgP9nt
Xz9QbV4/SzFfP79GXz8ed14/sppeP/KoXz89+18/jQFgP2YjXz9eKGA/jhNfPymaYD8JGl8/
S5BfPxgqYD8Q2l8/vRdgP8WkYD8mcmA/6WdfP+yfXz9NrmA/iy9fP1IXYD+dCGA/fFRfPwwi
Yj9KFWE/3IpgP9scYD+d+GA/hxBhP2ylXz+qCmA/sY5gP1Z2Xz9iR2A/5K9fPz9RYD/xVGA/
VjFgP2aEYD/AUWE/T9BgP2H2Xz/FYGE/qBZhP95mYT+gQGE/5x5gP9h7YD+kZWE/YfRgP+dy
YT8hImE/6oxhPx7hYD8R82E/iIFgPxGgYT8Er2A/86pgPzGNYT8bQ2E/0FxhP8PpYT8MHGI/
3CxhPzrPYT9+ZGI/Be5hP6VtYj/DRWI/J49iP86mYT/P0WA/B+pgPypIYj9orGI/ZFdiPxUj
YT9OXGE/FAJiP0v8YT+JFWI/kSJhPxvqYT+OFGE/UdNiP/KvYT916mI/OkFiP7cIYj9+v2E/
FexiPzkEYz+hWGI/UbpjP/QAYj9E3WI/Iw9jP0BwYj+1pGM/NUNiP5unYj8CyWI/HdJhP6CT
Yj80OmI/ZL1jP3khYz9wPGI/4pxiP8Q4Yz/PKGI/BvphPz35YT+ZOGM/VE9iP54PYz8IxWI/
tipjPyz4Yj+a02I/xYRjPzIcYz+vZmM/mYtiP7InYz9gcWM/tT5kP8SEZD+WOWQ/zdVkP22k
Yz+Lc2Q/sDtjP9VNYz/9RGM/NFBkP3vgYz8SwmM/JnJjP6ddYz9BlWI/tTNjPwKNZD8UO2Q/
MdxkP3ZYZT9fCWQ/4qxjP017Yz8TzGQ/y49jPzayZD8kLGM/LHxjP+7wYz/LaGQ/WyZjPxTa
Yz9CzGQ/wE1kP4JaZD8cymM/5k9kPyN0ZD8EB2Q/X6BlP627ZD96BWQ/MZtlP9CQZD/ncWM/
rSNlP3MIZT9mBWU/maVkP8P5Yz/+mWM/c0tjP0RXYz+GnGM/skFlPy1WZD/qlWU/V0VlPxla
ZT8S7WQ//SdlP9gGZT9ltWU/NiBlP3HUZD8cXGQ/cahkPwO6ZD+1MGQ/bAplPxnpZD/+xmQ/
EWRkPxOUYz/37mQ/XhNlP6SxZj/RgmU/gCplPzZSZD9kI2Y/aHVlPwitZT+fI2Y/qnlkP6ZS
ZT+E6WU/AKNlP+JOZT+na2U/N1NlPwitZT9TsGU/s5VkP4mRZT8wsmU/gp5kP+VsZj+TqmU/
BI9mPylvZT9FwmU/BgdmPxUhZj9bfWU/ShdmP90DZj/uE2Y/4M9lP1FPZT+XImU/HXhlP49o
ZT+SSmY/xHZmP64oZj9DJ2Y/8lBmPxZOZj+YZGY/3sVlP5s0Zj+TIWc/Fy9mP9OHZj8gJmc/
cHlmPyq7ZT//IGc/AyBmP1POZj/gq2Y/4pplP65sZj8dEGY/IdpmP6IFZj/IcWQ/LlJmP2eY
Zj+zxGU/I7dnP98cZj/M6WU/2ENnP9zrZT8vDmg/4EhlP/i0Zj+P1mY/5DhmP68VZj8z1WY/
d41mP3EKZz8Qz2c/7GpnPxQ+Zz8WDWc/JJRmP77nZj/W1Wc/EM1mP29FZz9dd2c/+l9nP6aT
Zj+Dh2Y/2F5mP0UwZz/cGWg/LzpmP4U2aD+3C2Y/NmhnPwatZj9ZUmg/4EtnP1AUaD+J8WY/
RFlnP6M/Zz8zLWc/zgFoP7NwaD/GF2g/72RoP5SOZz9FzWY/SRVnP5dUZz8gsWY/r3FmP4lF
Zz/ZHmc/RRhoP3l5Zz8j5Gc/VjZoP/a8aD+sD2c/+FFmP5X6Zz/YaGc/aFVoP7QhaD//tGc/
UaxmPyEOZz9RCWg//DJnP8g9Zz9fgGc/8EhoP6M7Zz/wMmg/pCZnP416Zz+AkGc/9oJmP0oC
aD955mc/0bhnP3ftZz88c2g/HHhoPwZKZz84lWc/X8toP1PeZz+wGGg/zCJnPyDTZz/pG2g/
fK1nP47+Zz/wxmc/4ppoP88NaT+XuWg/haJoPzo7aD8XRmc/ns5mP040Zz8O+2c/omFoP2ek
Zz9gb2g//NpnP8HTaD9LCWg/L2VnPx37aD9rAGo/vFNoPw17aD+USmg/S5loP4ygaD+86Gk/
hBhpP+wMaD+uJWg/+PdoP4dAaT84omk/+fJnPyglaD9f2mg/QHxnP8YyaT/Oy2g/8wdpP3tn
aT8RyGk/Z+toP9ydaD9CWWg/IqppP7QNaT9NRWg/94dpP3vhaD8hIGk/oAdpPw6maD/i/mg/
/6doP4PHZz/k1mg/XQdpPynBaD9dVGk/ODpoP4rSaD9+SWo/OrlpP93AaD/nhGk/1AtpP+RI
aD9io2g/0UtpP0d7aD9r1mg/7zdpP/0qaD8Nqmg/VtNpPxs5aT8+vWg/FP9pP6JaaT9wjWo/
QNtoP2GZaT+l7Gk/F4FoP9UCaT+U9Wk/E0NpP8slaT8Cz2k/H+VoPz7xaD/Zd2o/I7VpP0Oz
aT9pRWg/vmppP4vOaT/baWg/QuhpP4qkaT9eBmo/vZJqPwQUaj9LZ2o/+6NpP9asaT8+mWo/
sz1pP6fMaT84qWo/EPtpP+qXaT8s42k/cRJrPzthaj82Umo//xxqP5o5az/qZGo/A8pqPxqU
aj+khmo/kKxpP8B6aj/0KGo/JD5qP5Praj81H2o/1gtqPwpPaj+uMmo/brRqP992aj8ESWo/
l/RpPzQbbD8UgWo/mfdpP4SQaj819mo/HCxqPz5gaj89YWo/MwhrP3Aoaz/hgWk/thhrP7Dh
aj86qmo/lDJqP/KkaT8Esmo/KXdqP0kQaz+KgWo/C6VrP6RVaj/Qlms/adVqP3aMaj/uVmk/
FthqPyVLaj8wamo/bAhrP44aaz/ukWw/JvFqP67/aj8dJGw/ypVqP5pvaj/PwGo/z29qP2Ik
bD+KkGo/yZFqP60Raz+FVWs/if1rP/SCaz9Be2o/9ddrP68gaz8VRWo/fERrP7uVaj+bims/
vDRrP49HbD9EwGs/oxJrP90Laz8MT2o/hTNrP92uaj+damo/x41rP6eFaz+PAms/GTlqP8up
aj8UEmo/fJJqP2J8az9zAGs/lWhqPzXbbD8hRWo/YalrP4uFaz/Kd2o/sG1rP8n/aj9hlGs/
O6NrP6Lqaz+JpWo/XABrP7VWaz8Cx2w/ea1rPwMmbD+uDGw/TT1rP55JbD+bV2s/zjNsPwzk
az9d0mw/XjxqP9dWbD/eAGw/XBlrPzS1az8jM2s/0lZrP5nvaz/sXGw/PoBrP6r7az9qZmw/
4ORrPxTgbD/iV2o/LXlrP1DzbD+Y/Go/P5psP7ETbD/bnms/oilsP5lHaz9XwGw/p6trPySk
bD8Vy2s/qWlrP0hCbD8QKWs/BNxsPwMRbD+ap2w/j+hsPwgybD9LjWs/w7JrP3qCbT9Mv2s/
9ctsP7pFbT91hmw/WVlsP4q1bD/0UGw/SpxsP2gvbD+hO2w/dAptP5LYbD/Lwmw/+ttsP/3s
bD/0v2w/+ZdsP2dzbD+7m20/uOVsP/2GbD+Z3Ww/9lJtPw7Uaz/RyWw/KJhtPyj8bD//rWw/
TF5sP4TNbD+zfWw/AxBuP8OqbD9sT20/vHpsP76bbT8B62s/DqRsP47pbT/mnms/pT1tPy28
bT+q6Gw/ArJsP3+mbD9L2Ww/dzRtP9tWbT9lE2w/tS1uP1FlbT8VF20/71FtP0qLbD+fBG0/
FSdtP/X9az+7JW4/XTdtP1B/bD/VSm0/v3psP4aXbT/dnmw/BRhtP1+abT9NO20/pghtP0XD
bT9dzGw/iYFrP0Mtbj9uFG4/VT1tP97MbT/nJG4/hsBtP5pjbj+1mWw/G41sP60Gbj+/sW0/
xUVuP5P4bD+uyG0/B5FtPxQbbT/JIW0/AshtPyhVbT+5QG0/JWhtP48ebj9qWG4/YnJtP3Yb
bT9+vW0/kYhuP6UPbj9+m20/Gm1tP43sbT+G5m0/J5ptP07zbD/BRW4/NYdtP4BYbT8/aG0/
BpVtP0E9bj+FqGw/xcZuP2ohbT/WX24/I+ltP7odbj+0lW4/8gRuP/2Gbj/O120/Mw9uP9K/
bT+R8G0/2p9uP+yubj9FJW4/suRtPytLbj9CcG4/oVdvPxyLbj/WEG8/OHRtP1lMbj9XWW4/
u7luP0Flbj/w0W0/vf5tP9kAbj/gn24/m/huP0GJbj+h8G4/UL5tP6nNbj9ot24/c7hsP2MH
bj/CW24/bVxvP9Cxbj+TEG8/w5huPxnFbj8apG4/9DluP0lJbj8L920/DLhuP8T7bj/gw24/
UtptP5Mebj96Wm0/QjVuP45vbj8ixG4/1oNvP4Ekbz+RrW0/DlVuPx8tbz9KKW4/5y1vP5Dr
bT/xB28/MUZvPxITbj8ZIm8/MF5uP45zbj+lDW8/taxuP/lCcD9YlG4/aGJuP0AHbz929G8/
Rw5uP6tsbj+09m4/6+1uPwM3bj/9+m0/ZMxvP68fbj87T28/</AssayYData></Step><Step><CommonData><SampleLocation>1</SampleLocation><SampleID></SampleID><SampleGroup></SampleGroup><SampleInfo></SampleInfo><SampleRow>G</SampleRow><SamplePlate>1</SamplePlate><WellType>BUFFER</WellType><Concentration>-1</Concentration><ConcentrationUnits>µg/ml</ConcentrationUnits><MolarConcentration>-1</MolarConcentration><MolarConcUnits>nM</MolarConcUnits><MolecularWeight>-1</MolecularWeight><Temperature>25</Temperature><StartTime>8885691</StartTime><AssayTime>180</AssayTime></CommonData><FlowRate>600</FlowRate><StepType>DISASSOC</StepType><StepName>Dissociation</StepName><StepStatus>OK</StepStatus><ActualTime>180</ActualTime><CycleTime>0.2</CycleTime><AssayXData Points="900">n189RdJiPUUFZj1FNWk9RWxsPUWfbz1F0nI9RQV2PUU5eT1FbHw9RZ9/PUXSgj1FBYY9RTmJ
PUVsjD1Fn489RdKSPUUFlj1FOZk9RZWcPUWfnz1F86I9RQWmPUU5qT1FbKw9RZ+vPUXOsj1F
BbY9RTm5PUVsvD1Fm789RfPCPUUFxj1FOck9RWzMPUWfzz1F69I9RQXWPUU52T1FbNw9RZ/f
PUXO4j1FAeY9RTnpPUVo7D1Fn+89RdLyPUUB9j1FOfk9RWz8PUWb/z1F0gI+RQEGPkU5CT5F
bAw+RZ8PPkXSEj5FBRY+RTkZPkVsHD5Fnx8+RdIiPkUFJj5FNSk+RWwsPkWfLz5FzjI+RQU2
PkU5OT5FbDw+RZ8/PkXSQj5FBUY+RTVJPkVsTD5Fm08+RdJSPkUFVj5FOVk+RWhcPkWfXz5F
zmI+RQVmPkU5aT5F42w+RZtvPkXScj5FBXY+RTl5PkVofD5Fn38+Rc6CPkUBhj5FOYk+RWyM
PkWfjz5FzpI+RQWWPkU5mT5FaJw+RZufPkXSoj5FBaY+RTWpPkVsrD5Fn68+RdKyPkUBtj5F
Obk+RWy8PkWfvz5F0sI+RQXGPkU5yT5FaMw+RZ/PPkXS0j5FDtY+RTnZPkVs3D5Fn98+RdLi
PkUF5j5FOek+RWjsPkWf7z5F0vI+RQX2PkU5+T5FbPw+RZ//PkXOAj9FBQY/RTUJP0VsDD9F
nw8/Rc4SP0UFFj9FORk/RWgcP0WfHz9FziI/RQUmP0U1KT9FbCw/RZ8vP0XSMj9FBTY/RTk5
P0VsPD9Fmz8/RdJCP0UFRj9FOUk/RWhMP0WbTz9FzlI/RQVWP0U5WT9FbFw/RZ9fP0XSYj9F
AWY/RTRpP0VobD9Fm28/RdJyP0UFdj9FNHk/RWx8P0Wffz9FzoI/RQWGP0U5iT9FbIw/RZ+P
P0XSkj9FBZY/RTSZP0VonD9Fm58/Rc6iP0UFpj9FOak/RWysP0Wbrz9FzrI/RQG2P0U0uT9F
bLw/RZ+/P0XOwj9FBcY/RTnJP0VszD9Fm88/RdLSP0UB1j9FOdk/RWzcP0Wb3z9FzuI/RQHm
P0U56T9FaOw/RZ/vP0XO8j9FBfY/RTT5P0Vo/D9Fm/8/RdICQEUFBkBFOQlARWwMQEWfD0BF
zhJARQEWQEU0GUBFbBxARZ8fQEXSIkBFASZARTkpQEVsLEBFny9ARdIyQEUFNkBFNDlARWw8
QEW8P0BF0kJARQVGQEU5SUBFbExARZtPQEXOUkBFAVZARTlZQEVoXEBFn19ARc5iQEUFZkBF
NGlARWhsQEWbb0BF0nJARQF2QEU5eUBFbHxARZ9/QEXOgkBFBYZARTmJQEVsjEBFm49ARdKS
QEUFlkBFNJlARWicQEWfn0BF0qJARQWmQEU5qUBFaKxARZ+vQEXOskBFBbZARTS5QEVovEBF
n79ARdLCQEUFxkBFOclARWzMQEWfz0BFztJARQXWQEU02UBFbNxARZ/fQEXO4kBFAeZARTTp
QEVo7EBFn+9ARdLyQEUF9kBFOflARWz8QEWf/0BF0gJBRQEGQUU5CUFFaAxBRZ8PQUXSEkFF
BRZBRTkZQUVsHEFFmx9BRc4iQUUFJkFFOSlBRWwsQUWfL0FF0jJBRQU2QUU0OUFFaDxBRZs/
QUXOQkFFBUZBRTlJQUWVTEFFm09BRc5SQUUBVkFFOVlBRWhcQUWbX0FF0mJBRQFmQUU5aUFF
bGxBRZ9vQUXOckFFBXZBRTR5QUVofEFFn39BRc6CQUUBhkFFNIlBRWyMQUWbj0FF0pJBRQWW
QUU5mUFFaJxBRZufQUXSokFFAaZBRTSpQUVsrEFFn69BRdKyQUUFtkFFOblBRWi8QUWbv0FF
0sJBRQXGQUU5yUFFaMxBRZvPQUXO0kFFDtZBRTTZQUVs3EFFm99BRc7iQUUB5kFFOelBRWjs
QUWb70FFzvJBRQH2QUU0+UFFaPxBRZ//QUXSAkJFAQZCRTkJQkVoDEJFnw9CRc4SQkUBFkJF
ORlCRWgcQkWfH0JFziJCRQEmQkU0KUJFbCxCRZsvQkXSMkJFATZCRTQ5QkVsPEJFnz9CRc5C
QkUFRkJFOUlCRWhMQkWfT0JF0lJCRQVWQkU0WUJFaFxCRZ9fQkXOYkJFBWZCRTRpQkVobEJF
m29CRc5yQkUFdkJFOXlCRWx8QkWff0JFzoJCRQGGQkU0iUJFaIxCRZuPQkXOkkJFAZZCRTSZ
QkVonEJFm59CRc6iQkUSpkJFNKlCRWisQkWfr0JFzrJCRQG2QkU0uUJFaLxCRZu/QkXOwkJF
AcZCRTTJQkVszEJFm89CRc7SQkUF1kJFNNlCRWzcQkWb30JFzuJCRQHmQkU06UJFaOxCRZ/v
QkXS8kJFAfZCRTT5QkVs/EJFm/9CRc4CQ0UFBkNFNAlDRWgMQ0WbD0NF0hJDRQEWQ0U0GUNF
aBxDRZsfQ0XOIkNFASZDRTkpQ0VoLENFpy9DRc4yQ0UBNkNFOTlDRWg8Q0X1P0NFzkJDRQVG
Q0U0SUNFaExDRZtPQ0XSUkNFAVZDRTRZQ0VsXENFm19DRc5iQ0UFZkNFOWlDRWhsQ0Wbb0NF
znJDRQF2Q0U0eUNFaHxDRZt/Q0XOgkNFAYZDRTmJQ0VojENFn49DRc6SQ0UFlkNFNJlDRWic
Q0Wbn0NFzqJDRQGmQ0VZqUNFaKxDRZuvQ0XSskNFAbZDRTS5Q0VovENFn79DRc7CQ0UFxkNF
NMlDRWjMQ0Wfz0NFztJDRQHWQ0U02UNFbNxDRZvfQ0XO4kNFBeZDRTTpQ0WI7ENFn+9DRdLy
Q0UF9kNFNPlDRWj8Q0Wb/0NF0gJERQEGREU0CURFaAxERZsPREXOEkRFARZERTkZREVoHERF
mx9ERc4iREUBJkRFNClERWgsREWbL0RFzjJERQE2REU0OURFaDxERZs/REXSQkRFAUZERTRJ
REVoTERFm09ERc5SREUFVkRFOVlERWhcREWbX0RFzmJERQFmREU0aURFaGxERZtvREXOckRF
BXZERTR5REVofERFm39ERc6CREUBhkRFNIlERWiMREWfj0RFzpJERQGWREU0mURFaJxERZuf
REXOokRFAaZERTSpREVwrERFm69ERc6yREUFtkRFNLlERWi8REWbv0RFzsJERQHGREU5yURF
aMxERZvPREXO0kRFAdZERTTZREVo3ERFm99ERc7iREUB5kRFOelERWjsREWb70RFzvJERQX2
REU0+URFaPxERZ//REXOAkVFAQZFRTQJRUVsDEVFnw9FRc4SRUUBFkVFNBlFRWgcRUWbH0VF
ziJFRQEmRUU5KUVFbCxFRZ8vRUXOMkVFBTZFRTQ5RUVoPEVFmz9FRc5CRUUBRkVFNElFRWhM
RUWbT0VF0lJFRQFWRUU0WUVFaFxFRZtfRUXOYkVFAWZFRTlpRUVobEVFm29FRc5yRUUOdkVF
OXlFRWx8RUWff0VFzoJFRSqGRUU5iUVFbIxFRZuPRUXOkkVFAZZFRTmZRUVonEVFm59FRdKi
RUUFpkVFOalFRWisRUWbr0VF0rJFRQW2RUU0uUVFaLxFRZ+/RUXOwkVFBcZFRTTJRUVozEVF
n89FRc7SRUUK1kVFOdlFRWzcRUWf30VF0uJFRQXmRUU06UVFbOxFRZ/vRUXS8kVFBfZFRTn5
RUVs/EVFr/9FRdICRkUFBkZFOQlGRWwMRkWfD0ZF0hJGRQUWRkU5GUZFbBxGRZ8fRkXSIkZF
BSZGRTkpRkVsLEZFny9GRdIyRkUFNkZFOTlGRWw8RkWfP0ZF0kJGRQVGRkU5SUZFbExGRZ9P
RkXSUkZFBVZGRTlZRkVsXEZFn19GRdJiRkUFZkZFOWlGRWxsRkWfb0ZF0nJGRQV2RkU5eUZF
bHxGRZ9/RkXSgkZFBYZGRTmJRkVojEZFn49GRdKSRkUFlkZFOZlGRWycRkWfn0ZF0qJGRQWm
RkU0qUZFbKxGRZ+vRkXSskZFBbZGRTm5RkVsvEZFn79GRdLCRkUFxkZFOclGRWzMRkWfz0ZF
0tJGRQXWRkU52UZFbNxGRZvfRkXS4kZFBeZGRTnpRkVs7EZFn+9GRdLyRkUF9kZFOflGRWz8
RkWf/0ZF0gJHRQUGR0U5CUdFbAxHRZ8PR0XzEkdFBRZHRTkZR0VsHEdFmx9HRdIiR0UFJkdF
OSlHRWwsR0WfL0dF0jJHRQU2R0U5OUdFbDxHRZs/R0XSQkdFBUZHRVVJR0VsTEdFn09HRdJS
R0UFVkdFOVlHRWxcR0WfX0dF0mJHRQVmR0U5aUdFbGxHRZ9vR0XSckdFBXZHRTl5R0VsfEdF
n39HRdKCR0UFhkdFOYlHRWyMR0Wfj0dF0pJHRQWWR0U5mUdFaJxHRZ+fR0XSokdFAaZHRTmp
R0VsrEdFn69HRdKyR0UFtkdFOblHRWy8R0Wfv0dF0sJHRQXGR0U5yUdFbMxHRZ/PR0XO0kdF
BdZHRTTZR0Vs3EdFn99HRdLiR0UF5kdFOelHRWzsR0Wb70dFzvJHRQX2R0U5+UdFbPxHRZ//
R0XSAkhFBQZIRTkJSEVoDEhFnw9IRdISSEUFFkhFNBlIRWgcSEWfH0hF0iJIRQUmSEU5KUhF
aCxIRZ8vSEXOMkhFBTZIRTk5SEVsPEhFnz9IRdJCSEUFRkhFOUlIRWhMSEWfT0hF0lJIRQVW
SEU0WUhFbFxIRZ9fSEXOYkhFAWZIRTlpSEVsbEhFm29IRc5ySEUFdkhFOXlIRWx8SEWbf0hF
0oJIRQWGSEU5iUhFaIxIRZuPSEXSkkhFBZZIRTmZSEVsnEhF</AssayXData><AssayYData Points="900">jn5qP0x/aj/hf2w/kytvPxLCcD/SVHM/j+xzP9Ebdj/KCXY/ydd3P/0eeT+rxng/QaJ6Pz3g
eT/taXo/HXR7P0MVez/vyXs/urt7P8ARez+j1nw/pIZ8P4lgfD9+Pnw/wkx8P50+fj/gN30/
8Q99PzZTez+V13s/Z2J9P3a+fT/kIn0/CjV9P3JJfT/VD30/5XZ+P7aufT+oIX0/abB8P87h
fT9men0/aqp9PxmDfT/l/Xw/0x9+P88GfT9ezXw/PcB+P8BgfT9Vr34/Oot9PyYUfj91wnw/
ZJd+PyuEfT/zLX0/tdt8P0BRfT8wt30/t659P8+GfT/7Qn0/MDp+P7w/fT93/nw/I4l9P8tR
fT/EUX4/M1x9P27QfD+BJX0/PXl9P72HfT/cd30/bD99PyMafj8Ojn0/R2B8P2mGfD9YQn0/
jSp9P3rAfT8b2Xw/1OR9PwBYfT+Wwn0/0Lh9P1mZfT8jxnw/1sl9P/6OfT/4F34/Wdl7P7C8
fT+eYn0/xW99P9OWfT8LSX4/qUN+PzEafj+OH30/2PR9PwuZfT+Afn0/AQF+P/Umfj9M/H0/
h1t8PxXLez/OVn0/PIh9P74qfj9WdH0//8N8Pz+sfj8Nu30/dDV8P65hfj8Oo30/AlB8Pw0/
fT8PvXw/Cop9P1H/fT9+rXw/Clt9P7kWfT8tsX0/EuR9PzYofT/UU34/FmB9P6/LfD8Fdn0/
OcB9PwQEfT867H0/8+99P7T7fD+WG3w/ckR+PzfSfD+Rg30/Qxp+P63OfT8PMn0/RtB9Pz71
fT/Du34/AjR+P32dfT89NX4/xcR8Pxo7fj/foH0/Bjt9PwhtfT8S63w/cY58P8pXfT90SH0/
eJR9P1IBfj8C8n0/9x1+P8DLfT+din4/Jk19PzekfT9W83w/CCB+P5sefT+qJX0/ENl9P4cd
fT/WkX0/cP19PwvufD8ktn0/54Z9P05Pfj8UY30/k7J9P8FWfT+0PH0/QUF9P/4Wfj9vFH0/
Nl19PwWAfj/lqn0/QJl+P9PqfT9NE30/lXZ9P1g5fT8/Dn4/MW1+P2zRfT879H0/Vz9+P382
fj/v1n0/JP19P3uMfT/9iHw/aCV+P9QWfT+OPn0/rQl+P3yGfT+fsH0/Yo1+P1mnfD+BDn0/
gcF9Py69fD8Bo30/2x9+Pz3YfD/Tn3w/xwp8Pycofj+ME30/pDh9P/+xfT92xH0/4Op9P6Du
fD/qE34/HzR+P6JufT/Mv3w/gNp9PwmHfj/l+Xw/83p+P+WefT8BvX4/liV+P4mTfj+OTXw/
WdF9P0HofT+CRX0/xrd9P9tlfT/paX0/rrJ9P7zYfD/KDn0/9/J9P0hcfz//U30/H/58P12Y
fj+MIH4/rXl+P9LZfD9aGX4/GL59P0+Pfj8gSX4/nyB+P6/pfD+jk34/vVR9PwXSfT/Iln0/
FSh+P5m2fj+w0X0/QBh+Px4Yfj8TvXs/MGF+P9uWfj+gv30/E6J9P13YfT/4Un4/7Xp9P6IH
fj8pt30/sid/Py5qfT/Ha34/ZzF+P3h0fT+dsn4/LzN+P6KufT9UH34/Uix+P2nhfj+iZX0/
Q4x8P3UBfj/3DX4/jD5+P+n9fD9SuH4/0jB+P/GHfj+ZkX4/THp+P7+FfT8IgH4/Wqd9P5ej
fj/UuX0/ggp+P+6afj9X5X0/7/p9P2/4fj/3gX4/uOR9P/lgfj+sU38/r7x+P5ErfT8edX8/
+C9/P4zCfT8LhH0/vfV9P1JWfj9DV34/D9V9P3Hpfj/40H0/he99P9HXfj93tH0/Qfp+P5xn
fj9IKX8/P/1+P32+fj8IA34/kV5+PwImfT8KIn4/zDt9P+8kfj8M2Hw/T+p+P9uufj+JPX4/
iDx+PzvGfT/BGH8/+YZ+P3sqfj8dZ34/01J/PwLHfj/0mn4/bHt/P+GtfT9QdX4/vcV+P8bQ
fj81V34/0BiAP7ftfT/9bH0/IXN/P+ATfj9qU34/Cit/P1kkfz/AlH4/heF9PxB/fj8j2H0/
m0B+PzCqfj+9un0/ySx9P4yJfj81N38/PmB+P/4Yfj9seH4/SNV9Pxgffz/vHX8/mHd+P8tV
fz8wBn8/rBh/P1pCfj+cRX8/HX5/P7L5fj+b234/68R+P+6Yfj/MoH8/ugZ/P2oVfz+Ht34/
8KN+P9eKfj/4S34/udR+PxPxfT/xy34/x7x+PwgQfz+VNn8/kWd+P/rYfj+i3X8/nCB/PxNR
fz8mhX8/e6p/Pwalfj94/34/PSB/Pw/pfz8gJ34/8wx/P29gfz/iXX4/lNF+P+8yfj+Irn4/
ORt/P3GZfj8P3n4/7Bd+P0Yefz+MmH8/wNt+P/Cnfz+i3X4/K71/P/vpfj8nCn4/Uw5/P10y
fz8ZMn8/bw9/P/Crfz+5WH8/B1N/P50Sfz+C+H8/ZzWAPxicfj+DD38/nMR/PzjHfj+a1H8/
80CAPxDgfz+djH4/XR6AP+UhgD91Zn8/KAaAP/9Ofz+XSH8/BBmAP59Mfz+eJYA/eaF+P91A
fz/xy34/rs5/P4iYfj/hnn8/W5x/P6JGfz/UA38/zo5/P9aAgD/CGYA/jw1/P48UgD9ZHX8/
dLp+Pxcpfz+fj34/+W5/P60lgD8WLYA/uNB/P870fz9gHoA/y/d/P+UdgD/EWoA/jHSAP39h
gD8HKoA/rK1/P67gfj9n538/n1B/P4v0fz/1GIA/yzKAP4infz90/H8/WxCAP3oqfz/Lf4A/
00CAP6/Efz/caX8/vZB/P5cgfz8CQYA/tf1/PyA7gD+sFoA/HZl/PyZEgD/oU38//QuAP1al
fz8iSX8/N4OAP/XGfz8nJH8/6pV/P8OGfz9EAYA/r7p/PwUSgD8m5X8/k2+AP+9SgD8dtn8/
Z+V/P0Tpfz8N0n8/tDyAPyEkgD8f5IA/XQGAP97+fz8D3X8/C2aAP4/Hfj9tsIA/y89/PyAQ
gD9yUoA/Wgl/P3WJgD//hoA/lC9/PzIXgD+Sc4A/YBWBP40fgD+7rH8/UGWAPw5fgD8CroA/
0WZ/P+Bhfz92DIA/SuJ/PzdOfz+ybIA/wn9/P3EdgD8TeYA/eqqAP+PGfz+Em4A/d2OAP92S
gD8pDoA/f2mAPzpDgD+/RYA/KxKAPxJ5fz/nlIA/OWmAP8xagD/Zr4A/f++AP91ugD+bhIA/
pUeAPzAagD9tfH8/QZyAP6iKgD/c0YA/64d/Pyexfz/CgYA/D3iAP9FegD8j9X8/jOKAP4WI
gD80e4A/dL6APxp9gT9Y2n8/+XqAP8d6gD+li4A/HUCAP2xrgD8siIA/H4GAP9WbgD/OFIA/
Q1qAP/WxgD8UkYA/OFOAPxZQgD/DHIA/R0yAP5iMgD/ZcH8/eouAPzsTgD/u3YA/e4WAPwxq
gD874YA/PreAP13KgD9OmYA/HhOBP1FDgD9nfIA/0+6AP0RXgD8yoIA/VnOAP2bcgD94SYA/
AHOAPw5+gD/aMYA/q1mAPxrFgD8rfoA/pKCAP3t2gD8pnIA/+0uBP5pYgD9cq4A/kFWAP+TD
gD929oA/Gk2AP7oSgT8YfoA/1UWAP5DOgD9NdYA/1mmAP+rUgD+xZIA/osGAP7WXgD9ZXYA/
VW2AP1efgD9L/4A/0s2APwh3gD+YSYE/O22AP2uOgD/xaoA/HbaAP6HugD/LvYA/476AP35a
gD8jfoA/LoCAP21igD+IiIA/BtaAP9xtgD84doA/yxKBP67rgD8P1oA/ltiAP8OtgD8Gq4A/
g5iAPzO4gD9IpYA/j0SBP8eSgD9p1oA/aDmBP7PAgD/5moA/tjuBP2MtgT+gjoA/RJSBP6qk
gD8h2IA/kiOBP0qJgD+XC4E/vQWBP6GlgD/MiIA/KBeBPzMhgT9P7IA/M6GAP+tDgT+tfIA/
laqAP1vegD/VkIA/f/+AP2UjgT+TTYA/eOGAP37JgT9U84A/8puAP3I9gT8UqoA/T4KAPyfF
gD8Lt4A/DpeAP1gHgT/LAIE/us6APzgfgT8kwIA/grWAP6dSgT9MjYE/wceAP1yWgD/YoIA/
zPiAP/DQgD+4L4E/JuKAP0MrgD+OM4E/lkeBP2wDgT/OoYE/fcyAP1DEgD+OMYE/2f+AP4zt
gD+LcYE/6r+AP6OIgT8p5IA/OGOBP6SXgT8KG4E/+jmBP2xhgT+Qr4E/XzCBP/sygT+TloA/
FEyBP9YxgT99A4E/OEWBP2ytgD/ZgoE/NKmBP5XFgD9qHIE/+BOBP1qGgT89NoE/QtaAP0Ay
gT9n8IA/GrOBP3/ogD9KfIE/njKBPxGsgT8AZIE/RnOBP7PygD+AlYE//liBP5fvgD+1OoE/
YMWBP0IvgT/HZYE/wNaAPzzYgD8f+IA/HOuAP5CMgT+QXoE/qP2APzlAgT8gtoE//8SBP8TV
gD901YA/yB2BP4h3gT9z44E/GRSBP0EfgT90oYE/3kmBP9iOgT8Wj4E/Tl2BPy6FgT9nIIE/
nsSBP/95gT+dSYE/+PmAP9+6gT/PX4E/m7WBP76mgT9qkoE/D/SAP35LgT838YA/NGKBP6HS
gT8pXYE/HleBP5GggT+FQIE//HGBP1VjgT9V4oE/QZKBP35igT+2eYE/ySWCP61AgT/UT4E/
uliBPy5MgT+KsoE/b4KBP1mIgT8GS4E/n5mBP0xtgT86XYE/dyaBPypfgT/K74E/fDGBP4u3
gD9kNIE/LpqBPzz/gD+RdYE/2tiBP5FlgT8eS4E/BGmBP8KugT8LLoE/m/GBP17HgT9we4E/
GnyBPyTjgT+NS4E/ZkCBP83wgT+mtoE/YT2BPy+ngT9Oh4E/</AssayYData></Step><Step><CommonData><SampleLocation>11</SampleLocation><SampleID></SampleID><SampleGroup></SampleGroup><SampleInfo></SampleInfo><SampleRow>G</SampleRow><SamplePlate>1</SamplePlate><WellType>REGENERATION</WellType><Concentration>-1</Concentration><ConcentrationUnits>µg/ml</ConcentrationUnits><MolarConcentration>-1</MolarConcentration><MolarConcUnits>nM</MolarConcUnits><MolecularWeight>-1</MolecularWeight><Temperature>25</Temperature><StartTime>9074750</StartTime><AssayTime>5</AssayTime></CommonData><FlowRate>1000</FlowRate><StepType>KREGENERATION</StepType><StepName>Regeneration</StepName><StepStatus>OK</StepStatus><ActualTime>5.00005</ActualTime><CycleTime>0.2</CycleTime><AssayXData Points="25">n59IRdKiSEUFpkhFOalIRWisSEWfr0hF0rJIRRK2SEU5uUhFbLxIRZ+/SEXSwkhFBcZIRTXJ
SEVszEhFm89IRdLSSEUF1khFNdlIRWzcSEWf30hF0uJIRQHmSEU56UhFbOxIRQ==</AssayXData><AssayYData Points="25">hFzUv0sC+7/6VwXAxHMKwEM3DsDuzhHAQkcUwB3eFsA/wRjAtMIawLvkG8Bsrx3AAH8fwIxR
IMAQrSHAAlEiwHQwI8ACgyTA20slwJ0DJsA3tSbAjaAnwHxNKMC7BSnAWTspwA==</AssayYData></Step><Step><CommonData><SampleLocation>12</SampleLocation><SampleID></SampleID><SampleGroup></SampleGroup><SampleInfo></SampleInfo><SampleRow>G</SampleRow><SamplePlate>1</SamplePlate><WellType>NEUTRALIZATION</WellType><Concentration>-1</Concentration><ConcentrationUnits>µg/ml</ConcentrationUnits><MolarConcentration>-1</MolarConcentration><MolarConcUnits>nM</MolarConcUnits><MolecularWeight>-1</MolecularWeight><Temperature>25</Temperature><StartTime>9090663</StartTime><AssayTime>5</AssayTime></CommonData><FlowRate>1000</FlowRate><StepType>KREGENERATION</StepType><StepName>Regeneration</StepName><StepStatus>OK</StepStatus><ActualTime>4.99907</ActualTime><CycleTime>0.2</CycleTime><AssayXData Points="25">n+9IRc7ySEUB9khFNflIRWj8SEWf/0hFzgJJRQEGSUU1CUlFaAxJRZsPSUXOEklFBRZJRTkZ
SUVoHElFmx9JRdIiSUUFJklFOSlJRWgsSUWbL0lF0jJJRQE2SUU5OUlFaDxJRQ==</AssayXData><AssayYData Points="25">fO4sPx/SJD/layo/EcQvPx/jND9c9zk/O8k8P8TDPz90YEE/DRNFP4tdRz9DrEc/nT1KP2T3
TD8EDk0/zixNP3/UTz/FdlA/JGxRP03eUT/kMFM/2KpSPw1eVD8pfVQ/5AFWPw==</AssayYData></Step><Step><CommonData><SampleLocation>11</SampleLocation><SampleID></SampleID><SampleGroup></SampleGroup><SampleInfo></SampleInfo><SampleRow>G</SampleRow><SamplePlate>1</SamplePlate><WellType>REGENERATION</WellType><Concentration>-1</Concentration><ConcentrationUnits>µg/ml</ConcentrationUnits><MolarConcentration>-1</MolarConcentration><MolarConcUnits>nM</MolarConcUnits><MolecularWeight>-1</MolecularWeight><Temperature>25</Temperature><StartTime>9106907</StartTime><AssayTime>5</AssayTime></CommonData><FlowRate>1000</FlowRate><StepType>KREGENERATION</StepType><StepName>Regeneration</StepName><StepStatus>OK</StepStatus><ActualTime>4.99907</ActualTime><CycleTime>0.2</CycleTime><AssayXData Points="25">mz9JRcpCSUX9RUlFMUlJRWhMSUWXT0lFylJJRf1VSUUxWUlFaFxJRZdfSUXOYklF/WVJRTFp
SUVkbElFm29JRcpySUUBdklFMXlJRWR8SUWbf0lFzoJJRQGGSUUxiUlFZIxJRQ==</AssayXData><AssayYData Points="25">SNsJwIEyF8DzPRzA9QgfwPRvIcAcLSPACH4kwIyLJcDmACfAHjQowEw3KcDVoynA8WMqwNQT
K8ACrivAOQIswAh/LMAyRi3AMu8twI8nLsB7qi7ACuQuwCp8L8B+DDDAgvkvwA==</AssayYData></Step><Step><CommonData><SampleLocation>12</SampleLocation><SampleID></SampleID><SampleGroup></SampleGroup><SampleInfo></SampleInfo><SampleRow>G</SampleRow><SamplePlate>1</SamplePlate><WellType>NEUTRALIZATION</WellType><Concentration>-1</Concentration><ConcentrationUnits>µg/ml</ConcentrationUnits><MolarConcentration>-1</MolarConcentration><MolarConcUnits>nM</MolarConcUnits><MolecularWeight>-1</MolecularWeight><Temperature>25</Temperature><StartTime>9123010</StartTime><AssayTime>5</AssayTime></CommonData><FlowRate>1000</FlowRate><StepType>KREGENERATION</StepType><StepName>Regeneration</StepName><StepStatus>OK</StepStatus><ActualTime>5.00005</ActualTime><CycleTime>0.2</CycleTime><AssayXData Points="25">l49JRcaSSUX5lUlFLZlJRWScSUWXn0lFxqJJRf2lSUViqUlFZKxJRZevSUXKsklF/bVJRS25
SUVkvElFl79JRcrCSUX5xUlFLclJRWTMSUWXz0lFxtJJRfnVSUUx2UlFZNxJRQ==</AssayXData><AssayYData Points="25">eScwP0mgKD9OZC4/rdQzP97PNz85ZDw/OLZAPwovQz/Lo0Y/BW5IP1tzSj8xkkw/zZZNP4ta
UD+v3VA/OzJTP9NlVD9auFU/WJpWP0yNVj+VD1g/a7tYPxTYWT95olk/lMJbPw==</AssayYData></Step><Step><CommonData><SampleLocation>11</SampleLocation><SampleID></SampleID><SampleGroup></SampleGroup><SampleInfo></SampleInfo><SampleRow>G</SampleRow><SamplePlate>1</SamplePlate><WellType>REGENERATION</WellType><Concentration>-1</Concentration><ConcentrationUnits>µg/ml</ConcentrationUnits><MolarConcentration>-1</MolarConcentration><MolarConcUnits>nM</MolarConcUnits><MolecularWeight>-1</MolecularWeight><Temperature>25</Temperature><StartTime>9139095</StartTime><AssayTime>5</AssayTime></CommonData><FlowRate>1000</FlowRate><StepType>KREGENERATION</StepType><StepName>Regeneration</StepName><StepStatus>OK</StepStatus><ActualTime>4.99907</ActualTime><CycleTime>0.2</CycleTime><AssayXData Points="25">l99JRcbiSUX55UlFMelJRWDsSUWT70lFxvJJRfn1SUUt+UlFZPxJRZP/SUXGAkpF/QVKRS0J
SkVgDEpFkw9KRcYSSkUBFkpFoxlKRWAcSkWTH0pFxiJKRQEmSkUtKUpFYCxKRQ==</AssayXData><AssayYData Points="25">QyELwGJpGcBkcR7ACiUhwFwZI8C+9yTA1p0mwO2xJ8AScijAp3cpwBFbKsBgICvAxmMrwH0u
LMDG4izA/lktwAnYLcBa7C3A27guwF4SL8DQpS/AqOUvwNdHMMA8UjDAoI8wwA==</AssayYData></Step><Step><CommonData><SampleLocation>12</SampleLocation><SampleID></SampleID><SampleGroup></SampleGroup><SampleInfo></SampleInfo><SampleRow>G</SampleRow><SamplePlate>1</SamplePlate><WellType>NEUTRALIZATION</WellType><Concentration>-1</Concentration><ConcentrationUnits>µg/ml</ConcentrationUnits><MolarConcentration>-1</MolarConcentration><MolarConcUnits>nM</MolarConcUnits><MolecularWeight>-1</MolecularWeight><Temperature>25</Temperature><StartTime>9155164</StartTime><AssayTime>5</AssayTime></CommonData><FlowRate>1000</FlowRate><StepType>KREGENERATION</StepType><StepName>Regeneration</StepName><StepStatus>OK</StepStatus><ActualTime>4.99907</ActualTime><CycleTime>0.2</CycleTime><AssayXData Points="25">ky9KRcIySkX1NUpFKTlKRVw8SkWTP0pFwkJKRfVFSkUpSUpFYExKRY9PSkXCUkpF9VVKRSlZ
SkVcXEpFj19KRcJiSkX5ZUpFLWlKRWBsSkWPb0pFwnJKRfV1SkUteUpFXHxKRQ==</AssayXData><AssayYData Points="25">XnM5Pyw5Mz+UJDc/9vo7P/2QQj91JUY/vq5JP1XqSz+ItE8/8IRRP6ZCVT+CR1U/z+ZXP6D/
WT86UVs/YLJcPzOnXT/aN2A/8sRfPw9xXz/Ui2I/pVRjP73aYz/H4WQ/LQJlPw==</AssayYData></Step><Step><CommonData><SampleLocation>1</SampleLocation><SampleID></SampleID><SampleGroup></SampleGroup><SampleInfo></SampleInfo><SampleRow>G</SampleRow><SamplePlate>1</SamplePlate><WellType>BUFFER</WellType><Concentration>-1</Concentration><ConcentrationUnits>µg/ml</ConcentrationUnits><MolarConcentration>-1</MolarConcentration><MolarConcUnits>nM</MolarConcUnits><MolecularWeight>-1</MolecularWeight><Temperature>25</Temperature><StartTime>9169990</StartTime><AssayTime>30</AssayTime></CommonData><FlowRate>1000</FlowRate><StepType>BASELINE</StepType><StepName>Baseline</StepName><StepStatus>OK</StepStatus><ActualTime>29.9991</ActualTime><CycleTime>0.2</CycleTime><AssayXData Points="150">j39KRcKCSkX1hUpFKYlKRVyMSkWPj0pFwpJKRfGVSkUpmUpFXJxKRY+fSkXCokpF9aVKRSmp
SkVcrEpFj69KRcKySkX1tUpFJblKRVi8SkWLv0pFwsJKRfXFSkUlyUpFXMxKRY/PSkW+0kpF
9dVKRSnZSkVc3EpFj99KRb7iSkX15UpFJelKRVjsSkWL70pFwvJKRfX1SkUp+UpFXPxKRY//
SkXCAktF8QVLRSkJS0VcDEtFjw9LRcISS0X1FUtFKRlLRVwcS0WPH0tFwiJLRfUlS0UpKUtF
XCxLRY8vS0XCMktF9TVLRSk5S0VcPEtFiz9LRcJCS0X1RUtFKUlLRVxMS0WPT0tFwlJLRfVV
S0UpWUtFXFxLRY9fS0XCYktF9WVLRSlpS0VYbEtFj29LRcJyS0XxdUtFJXlLRVx8S0WPf0tF
woJLRfWFS0UpiUtFWIxLRY+PS0XCkktF9ZVLRSmZS0VcnEtFj59LRcKiS0XxpUtFKalLRVys
S0WPr0tFwrJLRfG1S0UpuUtFXLxLRY+/S0W+wktF8cVLRSnJS0VczEtFi89LRcLSS0Xx1UtF
JdlLRVzcS0WP30tFwuJLRfXlS0Up6UtFXOxLRY/vS0XC8ktF9fVLRSn5S0Vc/EtFi/9LRcIC
TEXxBUxFKQlMRVwMTEWLD0xFvhJMRfUVTEUpGUxFWBxMRYsfTEXCIkxF8SVMRSkpTEVYLExF
iy9MRcIyTEX1NUxFKTlMRVw8TEWPP0xFwkJMRfVFTEUpSUxFXExMRYtPTEXCUkxF9VVMRSlZ
TEVYXExF</AssayXData><AssayYData Points="150">GnZpPyKMaT9A8mc/JvVoP/WIaz+hGWs/iTVqP9Fraz/SDGs/vyttP+RUaz/2QWw/Yz9sP4xj
bD+Jp2w/GvhsP6A1bT/wPG4/GrttP5r1bT9rk20/1xZwP0Evbj88aG8/0xtvP++Gbz8buXA/
UwFvPyt1cT/RE3A/jhhwP2gacT/9NHA/bpBxP5OXcD8xFXI/YZJxP2iUcT9QqHE/6RhyP1RE
cj8IFXI/QpFyP8Aocz8iUHM/+59zP/iIcj+aanM/1fhyP+7acz/xh3M/ESZ0P73fcz+yI3Q/
Rmh0P82rdD+7lnQ/oSd1P/0PdT/nw3M/Ecp1P/6ZdT+6inU/EG12P2JXdj81uXU/EEB1P7bz
dT/XTnc/2H11P1EWdj+pNHY/lRJ3P6Krdj9winY/uNR2P1xQdj82bnY/akF3P4pidz/JPng/
ftt3P+DmeD9gjHc/XAR5PyGPeD+hn3g/Xnd3P8wWeT9FU3k//Rx5P+5UeT9TVXk/zxt5P3Q+
eT9G6nk/ToJ5PzBXeT8uY3s/aUZ6P/C1eT+kfno/FvV5P7KCeD/fwns/IGV6P4orez8jRXs/
WhB7P3ZCej+M43o/JyZ7P1P9eT+5Y3s/tKV7Pxzaej8qQXs/py57P0OVfD/ZOHw/vol8P/kS
ez9NdHw/Fx58P020ez+inns/U657P/lEez/K93s/oUB9PzkwfD89+ns/IoV8P7pvfD8AAX4/
TCp9Py7UfD8wB30/ko1+P92kfD+o/nw/HEN9P2ocfT+n/H0/34N9P7HefD/e+nw/Ao9+P/bj
fD/9nX0/</AssayYData></Step><Step><CommonData><SampleLocation>1</SampleLocation><SampleID></SampleID><SampleGroup></SampleGroup><SampleInfo></SampleInfo><SampleRow>G</SampleRow><SamplePlate>1</SamplePlate><WellType>BUFFER</WellType><Concentration>-1</Concentration><ConcentrationUnits>µg/ml</ConcentrationUnits><MolarConcentration>-1</MolarConcentration><MolarConcUnits>nM</MolarConcUnits><MolecularWeight>-1</MolecularWeight><Temperature>25</Temperature><StartTime>9200989</StartTime><AssayTime>80</AssayTime></CommonData><FlowRate>600</FlowRate><StepType>LOADING</StepType><StepName>Loading</StepName><StepStatus>OK</StepStatus><ActualTime>80</ActualTime><CycleTime>0.2</CycleTime><AssayXData Points="400">i19MRb5iTEXtZUxFIWlMRVRsTEWHb0xFunJMRe11TEUheUxFVHxMRYt/TEW6gkxF8YVMRSGJ
TEVUjExFh49MRb6STEXtlUxFIZlMRVicTEWLn0xFuqJMRfGlTEUhqUxFWKxMRYuvTEW6skxF
7bVMRSG5TEVYvExFh79MRb7CTEXxxUxFJclMRVTMTEWHz0xFutJMRe3VTEUh2UxFVNxMRYff
TEW+4kxF7eVMRSHpTEVU7ExFh+9MRb7yTEXt9UxFIflMRVj8TEWH/0xFugJNRe0FTUUhCU1F
VAxNRYcPTUW+Ek1F7RVNRSEZTUVUHE1Fhx9NRboiTUXxJU1FJSlNRVQsTUWHL01FujJNRe01
TUUhOU1FWDxNRYc/TUW6Qk1F7UVNRSVJTUVYTE1Fh09NRbpSTUXtVU1FJVlNRVRcTUWLX01F
vmJNRe1lTUUhaU1FVGxNRYdvTUW+ck1F7XVNRSV5TUVUfE1Fh39NRbqCTUXthU1FIYlNRViM
TUWHj01FupJNRe2VTUUhmU1FVJxNRcCfTUW6ok1F7aVNRSGpTUVUrE1Fh69NRbqyTUXxtU1F
JblNRVS8TUWHv01FusJNRfHFTUUhyU1FVMxNRYfPTUW60k1F7dVNRSXZTUVY3E1Fh99NRbri
TUXt5U1FJelNRVjsTUWH701FuvJNRe31TUUl+U1FVPxNRYv/TUW6Ak5F7QVORSEJTkVUDE5F
iw9ORboSTkXtFU5FIRlORVgcTkWHH05FuiJORe0lTkUlKU5FVCxORYsvTkW6Mk5F7TVORSU5
TkVUPE5Fhz9ORbpCTkXtRU5FIUlORVRMTkWHT05FulJORe1VTkUhWU5FgVxORYdfTkW6Yk5F
7WVORSBpTkVUbE5Fh29ORb5yTkXtdU5FIHlORVR8TkWLf05FuoJORe2FTkUgiU5FVIxORYuP
TkW6kk5F7ZVORSCZTkVUnE5Fh59ORbqiTkX2pU5FIKlORVSsTkWHr05FurJORe21TkUguU5F
VLxORYe/TkW6wk5F7cVORSDJTkVUzE5Fh89ORbrSTkXx1U5FINlORVjcTkWH305FVuNORe3l
TkUg6U5FWOxORYfvTkW68k5F8fVORSD5TkVU/E5Fi/9ORboCT0XtBU9FIAlPRVgMT0WHD09F
uhJPRe0VT0UgGU9FWBxPRYcfT0W+Ik9F7SVPRSApT0VYLE9Fiy9PRboyT0XtNU9FIDlPRVQ8
T0WHP09FukJPRe1FT0UgSU9FVExPRYdPT0W+Uk9F8VVPRSBZT0VUXE9Fh19PRb5iT0XxZU9F
JWlPRaJsT0WPb09FunJPRfZ1T0UleU9FWHxPRYt/T0W+gk9F8YVPRSWJT0VYjE9Fi49PRb6S
T0XtlU9FJZlPRVicT0WLn09FvqJPRfGlT0UgqU9FWKxPRYuvT0W+sk9F8bVPRSW5T0VYvE9F
i79PRb7CT0XxxU9FJclPRVjMT0WLz09FvtJPRfbVT0Ul2U9FWNxPRYvfT0W+4k9F8eVPRSXp
T0VY7E9Fi+9PRb7yT0UW9k9FJflPRVj8T0WL/09FvgJQRS8GUEUlCVBFWAxQRYsPUEW+ElBF
8RVQRS0ZUEVYHFBFix9QRb4iUEXxJVBFJSlQRVgsUEWLL1BFvjJQRfE1UEUlOVBFWDxQRYs/
UEW+QlBF7UVQRSVJUEVYTFBFi09QRb5SUEXxVVBFJVlQRVhcUEWPX1BFvmJQRfFlUEUlaVBF
WGxQRYtvUEW+clBF8XVQRSV5UEVYfFBFi39QRb6CUEXxhVBFJYlQRViMUEWkj1BFvpJQRfGV
UEUlmVBFWJxQRYufUEW+olBF8aVQRSWpUEVYrFBFi69QRb6yUEXttVBFJblQRVi8UEWLv1BF
vsJQRfHFUEUlyVBFWMxQRYvPUEW+0lBF8dVQRSXZUEVY3FBFi99QRb7iUEXx5VBFJelQRVjs
UEWH71BFvvJQRfH1UEUl+VBFWPxQRYv/UEW+AlFF8QVRRSUJUUVYDFFFiw9RRb4SUUXxFVFF
JRlRRVgcUUWLH1FFviJRRe0lUUUlKVFFWCxRRYsvUUW+MlFF8TVRRSU5UUVYPFFFhz9RRbpC
UUXxRVFFJUlRRTVNUUWRUFFFDFNRRfFVUUUlWVFFWFxRRQ==</AssayXData><AssayYData Points="400">OM59P3oDfj8gU34/1MB+P2Itfz/KPH8/da9/P2zmfj+xv34/FAWAPzp8fz+7PX8/s2N/P1sq
fz9tCoA/a0J/Pxcjfj+sbH8/LQ6APx6IgD/UK38/H1N/P/zkfz9ufoA/BDmAPw1Tfz8+j4A/
vP1/Px6RgD8x8n8/NpmAP2RRgD+ZeYA/uFaAP8fwfz/rh4A/P4eAP5m7gD9+UIA/roWAP+2m
gD8rpIA/TIGAP/CXgD8/OoA/HPyAP3slgD+JvIA/tP2AP+LpgD8gK4E/chSBP7ABgT/T6oA/
zxaBPxQDgT9G/IA//92AP/lAgT8pIoE/yR6BP4oEgT+rZIE/m5yBP2o6gT9XJoE/pFeBPwka
gT/3d4E/SmWBP09DgT/GX4E/N2mBP261gT/HmoE/vbWBP4sxgj+1gIE/dtGBP+RogT/4/IE/
63mBP/Uqgj/9aIE/itaBP+T/gT+E/YE/NbeBP/LZgT8z/IE/GqWCPxCqgT/8QYI/v66BP6qs
gT+/J4I/AXWCP0W4gT8Wn4I/YceBP4Ftgj8JH4I/FyuCP++Bgj9e1II/cHKCP3VGgj/awYI/
WxyCPyIUgj+O0II/dxeCP9wNgj/5EIM/byaCPyQ+gj9XgoI/M/uCP/vQgj+NEoI/6R+DPwQn
gz9K6oI/MK6CP0SOgj8NFIM//cCCP5jsgj9l3YI/jOGCP8bygj8k1oI/27uCP0vggj9Rm4I/
vUWDP9/Ygj/iqII/OVWDPxWCgj/+NoM/NY6DPwH8gj9uPoM/KZCDP775gj8AgIM/ueCCPytm
gz+fIIM/nRWDP6L5gj/Z5oI/dEiDP3FHgz8J/4M/wjaDPxKYgz8Bs4M/onmDPypJgz9seIM/
Dr6DP7K+gz/3tIM/RKiDP0AjhD/7U4Q/376DP99JhD+cKoM/LeODPyH5gz+u8YM/ztKDP3Tz
gz+LoYM/5tWDP7xChD8964M/AVqEP2E1hD9P4IM/f06EPxPwgz9T+IM/QauDP3Djgz93EIQ/
hhKEP5Dbgz+CJYQ/GnWEP0Xtgz+CzoM/hdGEP5qghD+fZ4Q/ZcWDP8ExhD/BiYQ/d42EP1+f
gz+GboQ/B6GEPziVhD8gDYQ/YlWEP1FDhD/sQIQ/VTmEP9gShT+DkYQ/bBqEP9T/hD8U2IQ/
iNSEP2U0hD8IB4U/4U+FP4HmhD/GYIQ/qw2FP/TlhD/Lt4Q/AWKEP4iZhD8DiIQ/ra2EP14D
hT9mrYQ/qLGEP4sShT8ihoQ/3L6EP3w3hT9n+IQ/rPKEP+FUhT+ProQ/7tOEPyBwhT/RO4U/
Rz6FP68XhT82+4Q/Kd6EPxYVhT8TR4U/vSeFP5GNhT8d4YQ/0YeFP80+hT+iPYU/n2+FP0Ne
hT8ONIU/vFmFPyHDhT85Q4U/dEOFPx3IhT9yO4U/e2aFP8t1hT9aIYU/FJSFP3VhhT85hIU/
sh6GP7XghT8yooU/P7qFP2zDhT9sqoU/s5iFP32JhT9Bw4U/LqGFP78Bhj/yb4U//sOFP0zm
hT9TwIU/P82FPy0Ehj8F4YU/5eiFP+nIhT9KJ4Y/vdaFPzpuhj+AboY/OfuFP2NfhT+KaoY/
vQOGP9tDhj9vkoU/iWGGP0r1hT+weoY/OD6GP/TphT83/oU/kCGGP51chj+g8oU/bkaGP2+l
hT/UT4Y/766GP5Jmhj/LuoU/itGFPy1jhj+yaoY/vReGP1Dmhj/vJYY/ZECGP7GZhj9ahYY/
XiGGPy8ihj+mrIY/EqyGPxi2hj9tQoY/VciFP2ndhT8EqoY/bFuGP0GThj9xC4c/p8OGP9Cq
hj+nOIY/c1mGPx38hT+gv4Y/VYSGP60Zhz9wMoY/FqaGP52Lhz/n94Y/rn+GP0+5hj9eqoY/
3h2HP1/vhj9W/IY/h1qGP5/Uhj/xIYc/Ic2GP9F+hz/F/YY/TY2GP98nhz/i44Y/huOGP6/y
hj+67oY/oC2HPxY9hz8W2YY/xDaHPxBFhz9jL4c/gjmHP8vMhz+zH4c/UxaHP2Ikhz8yRYc/
+pyGP6s/hz/kR4c/sWWHP3Zqhz8yWoc/MUmHP8Q3hz/4Yoc/6zKHP4DWhz/I0Ic/x1SHP07g
hj/4Hoc/wu2GP0Hwhj/bkYc/PzyHPwrEhz91a4c/xuiHPw==</AssayYData></Step><Step><CommonData><SampleLocation>1</SampleLocation><SampleID></SampleID><SampleGroup></SampleGroup><SampleInfo></SampleInfo><SampleRow>G</SampleRow><SamplePlate>1</SamplePlate><WellType>BUFFER</WellType><Concentration>-1</Concentration><ConcentrationUnits>µg/ml</ConcentrationUnits><MolarConcentration>-1</MolarConcentration><MolarConcUnits>nM</MolarConcUnits><MolecularWeight>-1</MolecularWeight><Temperature>25</Temperature><StartTime>9281906</StartTime><AssayTime>30</AssayTime></CommonData><FlowRate>1000</FlowRate><StepType>BASELINE</StepType><StepName>Baseline</StepName><StepStatus>OK</StepStatus><ActualTime>30</ActualTime><CycleTime>0.2</CycleTime><AssayXData Points="150">i19RRbpiUUXxZVFFIWlRRVRsUUWLb1FFunJRRe11UUUheVFFVHxRRYd/UUW+glFFDoZRRSWJ
UUVYjFFFi49RRbqSUUXtlVFFIZlRRVScUUWHn1FFuqJRRfGlUUUpqVFFWKxRRYevUUW+slFF
7bVRRSm5UUVUvFFFh79RRbrCUUXxxVFFIclRRVTMUUWLz1FFvtJRRfHVUUUp2VFFWNxRRYvf
UUW+4lFF7eVRRSHpUUVY7FFFi+9RRb7yUUXx9VFFJflRRVj8UUWH/1FFvgJSRfEFUkUlCVJF
WAxSRYcPUkXKElJF8RVSRSUZUkVYHFJFix9SRb4iUkXxJVJFJSlSRVgsUkWLL1JFvjJSRfE1
UkU5OVJFWDxSRYs/UkW+QlJF8UVSRSVJUkVYTFJFi09SRb5SUkXxVVJFJVlSRVhcUkWLX1JF
02JSRfFlUkUlaVJFWGxSRYtvUkW+clJF8XVSRSV5UkVYfFJFi39SRb6CUkXxhVJFJYlSRViM
UkWbj1JFvpJSRfGVUkUlmVJFWJxSRYufUkW+olJF8aVSRSWpUkVYrFJFi69SRb6yUkXxtVJF
JblSRVi8UkWLv1JFvsJSRfHFUkUlyVJFWMxSRYvPUkW+0lJF8dVSRSXZUkVY3FJFi99SRb7i
UkXt5VJFJelSRX3sUkWL71JFvvJSRfH1UkUl+VJFWPxSRYv/UkW+AlNF8QVTRSUJU0VgDFNF
iw9TRb4SU0XxFVNFJRlTRVgcU0WLH1NFviJTRfElU0UlKVNFWCxTRYsvU0W6MlNF7TVTRSU5
U0VYPFNF</AssayXData><AssayYData Points="150">E3KHP17Ihz8I74c/+kyHP+BLhz+224c/ugGHP0rQhz8XJYg/BRiHP1uAhz+1bYc/jhOIP+C4
hz+w4Ic/jk6IP4nmhz+hQog/KriHP4fEhz8htoc/Q1SHPxVHiD/xzIc/OriHP1O6hz+x9oc/
6x+IP5Lyhz+xCog/Wj2IP67ihz/5I4g/UPOHP6n6hz8FNog/21GIP/+Zhz+tYog/91iHP+FC
iD8O24c/7RaIPylqiD8/HIg/meyHPzOyhz/PW4c/X1qIP/Pjhz8KPYg/dziIP7DGiD8Wfog/
dbyIP2GBiD96log/0XKIP67qiD+8d4g/lD+IP/ZWiD+T/4c/SqGIPyB3iD9m3og/cNeIP1Ue
iD89S4g/R0yIP0tciD9Pr4g/4CWIPxVviD+dF4g//baIP65kiD9lTog/dsGIP9eviD/JqIg/
RcaIP9dniD8Ziog/7NaIP5MoiT9A7Yg/dOyIP4diiT+jcIk/f/yIP+ZyiT+WAok/WdeIPz+W
iD8Kqog/SSSJP6DZiD8yzYg/UfKIP5q4iD+Tx4g/ppOIPxe7iT9Z2og/dpmJP/HDiD+tN4k/
PcOIPxdbiT/Y4Yg/GKGIP8M3iT/v44k/oHSJP71niT9074g/opmIPx5kiT9rcIk/yDCJP4wi
iT/d/4g/yFmJP0SGiT/8K4k/bQSJP7iFiT9+Nok/pTiJPybyiD/Ybok/zkqJP/suiT/SS4k/
7feJPyjiiD8eeok/+g+JP43jiT+aTYk/ecuJP8HKiD9lNYk/T/6JPwNYiT+6bIk/il6JPwOt
iT+mhYk/</AssayYData></Step><Step><CommonData><SampleLocation>10</SampleLocation><SampleID>BG505 T332N SOSIP</SampleID><SampleGroup></SampleGroup><SampleInfo></SampleInfo><SampleRow>G</SampleRow><SamplePlate>1</SamplePlate><WellType>KSAMPLE</WellType><Concentration>-1</Concentration><ConcentrationUnits>µg/ml</ConcentrationUnits><MolarConcentration>7.81</MolarConcentration><MolarConcUnits>nM</MolarConcUnits><MolecularWeight>-1</MolecularWeight><Temperature>25</Temperature><StartTime>9320747</StartTime><AssayTime>180</AssayTime></CommonData><FlowRate>600</FlowRate><StepType>ASSOC</StepType><StepName>Association</StepName><StepStatus>OK</StepStatus><ActualTime>180</ActualTime><CycleTime>0.2</CycleTime><AssayXData Points="900">iz9TRbpCU0XtRVNFJUlTRVhMU0WLT1NFMVNTRfFVU0UlWVNFWFxTRYtfU0W+YlNF8WVTRSVp
U0VYbFNFi29TRb5yU0XxdVNFJXlTRVh8U0WLf1NFvoJTRTuGU0UliVNFWIxTRYuPU0W+klNF
7ZVTRSWZU0VYnFNFi59TRb6iU0XxpVNFJalTRVisU0WLr1NFvrJTRfG1U0UluVNFWLxTRYe/
U0W+wlNF7cVTRSXJU0VUzFNFi89TRb7SU0Xx1VNFJdlTRVTcU0WH31NFvuJTRfHlU0Ul6VNF
WOxTRYvvU0W+8lNF8fVTRSX5U0Vk/FNFh/9TRb4CVEXxBVRFIQlURVgMVEWHD1RFvhJURfEV
VEUlGVRFWBxURYsfVEW+IlRF8SVURSUpVEVULFRFiy9URb4yVEXxNVRFJTlURVg8VEWLP1RF
vkJURfFFVEUlSVRFWExURYtPVEW+UlRF8VVURSFZVEVYXFRFi19URbpiVEXxZVRFJWlURVhs
VEWLb1RFvnJURe11VEUleVRFWHxURYt/VEW6glRF8YVURSWJVEVYjFRFi49URbqSVEXxlVRF
JZlURVicVEWLn1RFvqJURfGlVEUhqVRFWKxURYuvVEW+slRF8bVURSW5VEVYvFRFi79URb7C
VEXxxVRFIclURVjMVEWLz1RFutJURfHVVEUh2VRFWNxURYffVEW+4lRF8eVURSHpVEVY7FRF
i+9URb7yVEXx9VRFJflURVj8VEWL/1RFvgJVRfEFVUUlCVVFWAxVRYsPVUW6ElVF7RVVRSUZ
VUVYHFVFix9VRb4iVUXxJVVFJSlVRVgsVUWfL1VFvjJVRfE1VUUlOVVFWDxVRYs/VUW+QlVF
7UVVRSVJVUVYTFVFi09VRb5SVUXxVVVFJVlVRVhcVUWLX1VFvmJVRe1lVUUlaVVFWGxVRYdv
VUW+clVF8XVVRSV5VUVUfFVFi39VRb6CVUXxhVVFJYlVRVSMVUWHj1VFvpJVRfGVVUUlmVVF
VJxVRYefVUW+olVFM6ZVRSWpVUVUrFVFh69VRb6yVUXxtVVFJblVRVi8VUWLv1VFvsJVRe3F
VUUlyVVFVMxVRYvPVUW+0lVF7dVVRSXZVUVY3FVFh99VRbriVUXx5VVFIOlVRVjsVUWL71VF
uvJVRe31VUUl+VVFVPxVRYf/VUW6AlZF7QVWRSUJVkVYDFZFiw9WRboSVkXtFVZFJRlWRVgc
VkWPH1ZFviJWRfElVkUgKVZFWCxWRYcvVkW+MlZF7TVWRSA5VkVUPFZFmz9WRb5CVkXxRVZF
JUlWRVRMVkWHT1ZFvlJWRfFVVkUlWVZFWFxWRYtfVkW6YlZF8WVWRSVpVkVYbFZFi29WRb5y
VkXtdVZFIHlWRVh8VkWHf1ZFuoJWRfGFVkUliVZFVIxWRYuPVkW+klZF7ZVWRSWZVkVUnFZF
i59WRb6iVkXtpVZFOalWRVSsVkWLr1ZFvrJWRfG1VkUluVZFWLxWRYe/VkW+wlZF8cVWRSXJ
VkVYzFZFh89WRb7SVkXx1VZFINlWRVjcVkWH31ZFz+JWRe3lVkUl6VZFWOxWRYfvVkW+8lZF
7fVWRSX5VkVY/FZFh/9WRboCV0XxBVdFIAlXRVQMV0WHD1dFuhJXRfEVV0UgGVdFWBxXRYcf
V0W+IldF8SVXRSApV0VULFdFhy9XRb4yV0XtNVdFJTlXRVQ8V0WHP1dFukJXRfFFV0UlSVdF
VExXRYdPV0W+UldF7VVXRSVZV0VYXFdFh19XRRxjV0XxZVdFJWlXRVhsV0WHb1dFvnJXRe11
V0UleVdFWHxXRYd/V0W+gldF8YVXRSCJV0VYjFdFi49XRbqSV0XxlVdFIJlXRVScV0WHn1dF
uqJXRe2lV0UgqVdFVKxXRYevV0W6sldF9rVXRSW5V0VYvFdFi79XRbrCV0XxxVdFJclXRVTM
V0WHz1dFvtJXRe3VV0Ul2VdFWNxXRYvfV0W+4ldF7eVXRSDpV0Vo7FdFh+9XRb7yV0Xt9VdF
IPlXRVT8V0WH/1dFugJYRe0FWEUgCVhFWAxYRYcPWEW+ElhF8RVYRSAZWEVUHFhFix9YRboi
WEXtJVhFIClYRVgsWEWHL1hFujJYRfE1WEUgOVhFVDxYRYc/WEW6QlhF8UVYRSBJWEVYTFhF
i09YRbpSWEXxVVhFIFlYRVRcWEWLX1hFvmJYRe1lWEUgaVhFVGxYRYtvWEW+clhF7XVYRSV5
WEVYfFhFh39YRbqCWEXthVhFJYlYRVSMWEWHj1hFupJYRe2VWEUgmVhFVJxYRYefWEW6olhF
7aVYRSWpWEVUrFhFpK9YRbqyWEXttVhFILlYRVi8WEWHv1hFusJYRfHFWEUgyVhFWMxYRYfP
WEW60lhF7dVYRSXZWEVU3FhFh99YRbriWEXx5VhFJelYRVTsWEWH71hFuvJYRfH1WEUg+VhF
WPxYRYf/WEW6AllF8QVZRSUJWUVUDFlFhw9ZRboSWUXtFVlFJRlZRVQcWUX2H1lFviJZRfEl
WUUgKVlFVCxZRbwvWUW6MllFEjZZRSA5WUVUPFlFiz9ZRbpCWUXtRVlFIElZRVhMWUWHT1lF
ulJZRe1VWUU5WVlFVFxZRYtfWUW6YllF7WVZRSVpWUVUbFlFi29ZRb5yWUXtdVlFIHlZRVR8
WUWHf1lFuoJZRe2FWUUgiVlFWIxZRYuPWUW6kllF7ZVZRSCZWUVUnFlFh59ZRbqiWUXtpVlF
IKlZRVSsWUWHr1lFvrJZRfG1WUUluVlFWLxZRbi/WUW+wllF7cVZRSDJWUVUzFlFh89ZRbrS
WUXt1VlFINlZRVTcWUWL31lFuuJZRe3lWUUg6VlFVOxZRYvvWUW68llF7fVZRSX5WUVU/FlF
i/9ZRb4CWkXxBVpFJQlaRVgMWkWHD1pFuhJaRfEVWkUgGVpFiRxaRYcfWkXjIlpF7SVaRSUp
WkVYLFpFhy9aRb4yWkXtNVpFIDlaRVQ8WkWHP1pFvkJaRe1FWkUgSVpFVExaRYdPWkW+UlpF
7VVaRSBZWkVUXFpFh19aRb5iWkXtZVpFIGlaRVRsWkWHb1pFvnJaRfF1WkUgeVpFWHxaRYd/
WkW6glpF7YVaRSWJWkVUjFpFh49aRbqSWkXtlVpFIJlaRVScWkWHn1pFuqJaRe2lWkUgqVpF
WKxaRYevWkW6slpF7bVaRSC5WkVUvFpFh79aRbrCWkXtxVpFIMlaRVjMWkWHz1pFutJaRe3V
WkUg2VpFVNxaRYffWkW64lpF7eVaRSXpWkVY7FpFh+9aRbryWkXt9VpFJflaRVj8WkWH/1pF
6wJbRfEFW0UgCVtFVAxbRYcPW0W6EltF7RVbRSAZW0VUHFtFhx9bRboiW0XtJVtFIClbRVQs
W0WHL1tFvjJbRe01W0UgOVtFVDxbRYc/W0W+QltF7UVbRSBJW0VUTFtFh09bRbpSW0XxVVtF
IFlbRVhcW0WHX1tFumJbRfFlW0UgaVtFWGxbRYdvW0W6cltF7XVbRSB5W0VUfFtFh39bRb6C
W0XthVtFIIlbRVSMW0WHj1tFupJbRfGVW0UgmVtFWJxbRYufW0W6oltF7aVbRSCpW0VYrFtF
h69bRbqyW0XttVtFILlbRVS8W0WHv1tFvsJbRe3FW0UgyVtFWMxbRYfPW0W60ltF7dVbRSDZ
W0VU3FtFh99bRbriW0Xx5VtFIOlbRVTsW0WL71tFvvJbRe31W0Ug+VtFVPxbRYf/W0W+AlxF
EgZcRSAJXEVYDFxFhw9cRboSXEXtFVxFJRlcRVgcXEWHH1xFviJcRfElXEUgKVxFWCxcRYsv
XEW6MlxF8TVcRSU5XEVYPFxFhz9cRb5CXEXxRVxFJUlcRVRMXEWLT1xFulJcRe1VXEUgWVxF
VFxcRYtfXEW+YlxF8WVcRSVpXEVYbFxFi29cRc9yXEXtdVxFJXlcRVh8XEXRf1xFvoJcRfaF
XEUliVxFWIxcRZePXEW+klxF8ZVcRSWZXEVYnFxFi59cRb6iXEXxpVxFJalcRVisXEWLr1xF
vrJcRfG1XEUluVxFWLxcRYu/XEW+wlxF8cVcRSXJXEVYzFxFi89cRb7SXEXx1VxFJdlcRVjc
XEWL31xFvuJcRfHlXEUl6VxFWOxcRYvvXEW+8lxF8fVcRSX5XEVY/FxFi/9cRb4CXUXxBV1F
JQldRVgMXUWLD11FvhJdRfEVXUVOGV1FWBxdRYsfXUW+Il1F8SVdRSUpXUVYLF1Fiy9dRb4y
XUXxNV1FJTldRVg8XUWLP11FvkJdRfFFXUUlSV1FWExdRYtPXUW+Ul1F8VVdRSVZXUVYXF1F
i19dRb5iXUXxZV1FIGldRVhsXUWLb11FvnJdRfF1XUUleV1FWHxdRYt/XUW+gl1F8YVdRSWJ
XUVYjF1Fi49dRb6SXUXxlV1FJZldRVicXUWLn11F36JdRfGlXUU5qV1FWKxdRYuvXUW+sl1F
8bVdRSW5XUVYvF1Fi79dRb7CXUXxxV1FJcldRVjMXUWLz11FvtJdRfHVXUUl2V1FWNxdRYff
XUW+4l1F8eVdRSXpXUVY7F1Fi+9dRb7yXUXx9V1FJfldRVT8XUWL/11FugJeRe0FXkUgCV5F
VAxeRYsPXkW6El5F8RVeRSAZXkVYHF5Fix9eRb4iXkXxJV5FICleRVgsXkWLL15FvjJeRfE1
XkUlOV5FWDxeRYs/XkW+Ql5F8UVeRSBJXkVcTF5Fi09eRb5SXkXxVV5FIFleRVhcXkWLX15F
vmJeRfFlXkUlaV5FWGxeRYtvXkW+cl5F8XVeRSV5XkVYfF5F</AssayXData><AssayYData Points="900">sdSIP2S0iD8d5oc/0ZuGPxn8hT/vI4U/6R2FP/LChD+vXYQ/M+eEP+g/gz/Xf4M/6dGCP39R
gz8G/oI/4i6CP3Fdgz+e/4I/2WSDP+iZgj/oxoI/lfKCP7nCgj+Cw4I/XGGCP+Bggj/pfYI/
sgWCP/E8gj/JkYI/hS6CPwZXgj/Wm4I/Kk6CP1wugj+8KoM/v++CPzS6gj/+m4I/7c6CP5ZK
gj/Io4I/PbeCP7QSgj/SF4I/Dv+CP8dqgj+iZII/uHaCP4Cogj/0pII/iXSCP9nFgj8l6II/
OteCP9llgz/DHoM/qVCDP6EBgz8T0oI/T96DP639gj//xYI/ufGCP/xagz9w1YI/reaCP1hw
gz8XfoM/gpGCP49ugz8m1oM/YDyDP0yFgz9FmoM/+ZaDP2zJgz+RcYM/ilqDP4yPgz9DjIM/
y6CDPxLdgz9EdIM/YLyDP6WTgz+VtYM/LXqDPyXvgz8KrYM/tbODPx5Pgz8tyoM/9MqDP8AK
hD9nmoM/6AyEP06mgz//NoQ/sm6EP6Svgz8SEYQ/jbmDP/IVhD8gdYQ/AgmEP8fKgz9RB4Q/
E2KEP0dNhD8/34M/hXiDP76shD8I+IM/CaWEP3Lpgz/3qIM/HyWEP9kdhD96ZoQ/Mr+DP2Bv
hD9aG4U/TW6EP1qbhD9aGoQ/0eGDP1gchD+dTYQ/eIuEP2BWhD8Id4Q/KpSEP7sLhD+Xh4Q/
0ROEPwOvhD/iRYQ/k5GEPyBZhD+D44Q/3VmEPyENhD9jVoQ//2KEP4SehD+m4IQ/m3GEP2d0
hD/AMIQ/kpuEP+OShD91WoQ/bISEP5hAhT9nzoQ/t9eEP6LshD8qYYQ/lBiFP6hShD+EqoQ/
R4uEPy6vhD+0j4Q/+IyEPyBMhT+O9IQ/acaEP7AGhT8vlIQ/kH+EP9tthD/2P4U/K+eEPzdR
hT97+YQ/B0CFP9RfhT+EG4U/1K+EPzXbhD/syYQ/AxGFP1NUhT8eiYU/8TOFP4H2hD/kvoQ/
Q8aEP31XhT9OW4U/QJaEP5AnhT876YQ/PfaEPxTEhT9FxYU/5SKFPwqohT9jXIU/foyFPzTI
hD9ymYU/em6FP5KLhT81voU/rUuFPzxahT9DTIU/iRCFP1cehT8jCoU/ytmEP9RUhT+DIYU/
QmaFP7p+hT8AioU/tV+FP1L6hT/zaoU/o5SFP3YAhT99UoU/uuOFP+JrhT/0dIU/FV2FP0wr
hj/SWYU/v7qFP/nehT+ZuoU/AHOFP7iXhT9fkYU/JFCGP4cIhj/68oU/lqqFP1tshT9ofoY/
A4eFP4u8hT9o+IU/HK6FP+FohT/GS4U/tziGP8oAhj/kr4U/nSOGP0zxhT+gLIY/xg+GPynR
hT/EcIY/UjqGP79shj9f1IU/xVyFP8Yihj/ICIY/f4yFPyU8hj+JhIU/euiFP0xihj8kfoY/
avCFPy9fhj/uzIU/KSGGP6Y1hj9uEYY/1FiGP9zQhT+kf4Y/BziGP1wNhj9v8IU/TIyGP/Qa
hj8CdYY/IIWGPxTBhT8YX4Y/TraFP3XWhj/ObIY/+P6FP68Whj+x3YU/4syGPzQLhj9O8IY/
oZOGP3M2hj+HhIY/M6CGP4B3hj9fTIY/BMyGP2SPhj9bvYY/O5WGP8gJhz/dgYY/5ZOGP56T
hj8V1oY/GpmGP7zVhj+fzoY/kJ+GPxMJhz90ToY/EsKGP92ehj/izIY/MeSGPx5hhj8XGYc/
lOiGP3Rdhj9zsYY/1WyGP8Yvhj+sx4U/W6KGP0mxhj///IY/KJ+GPzzqhj9FD4c/pQiHP2zV
hj+1L4c/QSKHP2gPhz9FmoY/E/mGPxCzhj947oY/Ne6GP4AEhz/7iYY/3PWGP8/Mhj+wxYY/
rMqGPyHbhj+eWYc/TfCGP6czhz/6nIY/ktOGP8xzhz8/WIc/6HCHP4Hfhj/Ck4Y/xdeGP5a3
hj/XtYY/g6iGPyEYhz86LIc/gSGHP1Sjhz8L84Y/oS6HP6a7hz/Rs4Y/3ViHPwoKhz/eNIc/
+BOHPzv+hj+YIYc/Y4GHP0ZHhz9dbIc/s/WGP/GJhz8uXoc/Q9yHP5Iehz9P5oc/XMuGP5Ns
hz/f1IY/WO+GP66Chz84fYc/Gk6HP9Mrhz8IOIc/sAyHP28Qhz9+foc/G3SHP+NBhz/sEYg/
FWmHP1z4hj81x4c/q+2HP3xthz+0a4c/qqaHP5q5hz87SIc/SzGHP8f3hj9yloc/34SHP4dR
hz+ie4c/PL6HPyahhz8cDoc/q6SHP0Twhz+HHoc/sdOHP7kKhz8jnIc/C9KHP66Ohz9/r4c/
8FCHPwfXhz95m4c/U1eHP8nDhz8PcYc/j6SHP7Kihz/ckoc/tPGGP2xnhz/zv4c/mIKHP+11
hz+bZIc/0X2IP0Kchz/7PYc/WQ+IP/yZhz9xzYc/yViHP7Rbhz8o9oc/ckqIP19shz+3rYc/
vFWIP8Bvhz8l24c/ioWHP7F/iD+yOIg/e1yIP+G2hz9Fyoc/XKWHPwlRhz9KzYc/KBqIP4/0
hz9mFIg/g8+HP8h0hz/L+Yc/t92HPxlJhz8AOIg/oPiHP+q4hz++D4g/NfCHP041iD97Cog/
1bqHP2ZMiD+/poc/ROKHP9z/hz8XMYg/5rCHP0i5hz8OxIc/EAyIP5Dlhz+H64c/giOIPwQe
iD9dVIg/ewqIP6jKhz/1ZIg/7kSIP4E9iD/rRog//LaHP7Oohz8uwYc/qgOIPzm4hz8nn4g/
7P6HP3UIiD8MZog/3UCIP1kGiD+zvoc/PZOIPxiXiD9S3Ic/ZF+IP6wWiD+DxYg/ikeIP1oL
iD/xQIg/M+mHPwRziD9T9og/B2iIP5DFhz8ePIg/YGKIP7atiD8JgIg/O6yIP1rAiD/axYg/
XiOJPy2KiD9LTYg/UDeIP3L3hz+574c/qciIPw8iiD85JYg/QImIP/daiD8aWIg/PayIPw8D
iT+KD4g/CKuIPzZsiD/Ihog/j4GIP2xqiD8Mp4g/YkeIPxApiD/nlog/K/aIP31oiD8zWYg/
QuyIP094iD8nZog/0OOIP4I3iD+FGIk/2Y2IP11BiD+vyIg/LrCIP+HpiD+xzIg/QKqIPwK9
iD8Wcog/mcGIP0r+iD/5gYg/GeGIPw/JiD+5yIg/CCeIP+gNiT89xYg/VHaIP8dhiD/N1Ig/
q+6IP0pWiD9q7Yg/YcOIP1QJiT80mIg/aJeIP/S3iD/N74g/79+IPxhAiT8zq4k/ziWJP4Lc
iD+VeIg/+GSIP+RPiT9MRok/adWIP+kLiT8ffog/0+iIP3hviD9JT4k/N+uIP4tSiT8bq4g/
+KeIPzKziD9nOok/X+uIP6EeiT+aL4k/T1qJP1CciT/JzYg/ld+IPzkbiT/t4Ig/N42JPwtB
iT+CtIg/fKyIPyb9iD97LYk/gfOIP6AviT95Y4k/giaJP9SRiD+QxIg/tQOJP+DMiD+Yf4k/
ebWIPwYDiT84k4g/MFqJP+XriD8q3Ig/uyqJP+NOiT/VnYg/3diIP0GBiT8ivIg/VAaJP2T5
iD8hBIk/ioeJP058iT/Alok/A/eIPyKZiT9gv4k/TgeJP9q+iT8Tg4k/ZxKJP7huiT+yU4k/
raiJP9qDiT//a4k/Z8eJP1lSiT/oW4k/WouJP/BqiT9xxIk/XCmJP4bYiT9mQ4k/nxuJP4qQ
iT/VSIk/0uWJP79giT8dRok/QaWJPwxOiT/8fIk/2JuJP3p5iT94Sok/t6iJPxqJiT9x1Yk/
2VmJP/hyiT/tNYk/99mJP8BgiT93fIk/1yGJP2xxiT/E1Yk/PImJP9mUiT/zaok/UdWJP3wQ
ij+eyIk/NpmJP9pZiT+9NYo/NOeJPwmuiT9h8Ik/3/OJP/6qiT8W24k/wjeKP7tfiT9ii4k/
E6GJPx59iT+vyYk/zBeKP0WviT+fxIk/7dKJP/vTiT9Cb4k/N9OJP6bViT+nA4o/+XiJP97y
iT9OmYk/FQWKPwyOiT+FM4o/C7SJPycGij8j1ok/JZCJPysoij+pmYk/BOOJPxx/iT/b2Ik/
I0+KP3bwiT9UwIk/y/WJPwx6iT+ceIk/z/SJP7FwiT/aK4o/p9+JPziMiT8HA4o/3jmKP9dv
iT9EF4o/74+JP6nOiT9024k/SSGKP62Jij+D54k/uxGKP5/MiT9VEoo/XjqKP9oMij+68ok/
nz2KP6f1iT8XIoo/OxuKP/GRij8+kYo/LD+KP1dEij9Sw4k/4LaJP3Idij9o6Ik/Q3OJP0FV
ij8bpIo/AGeKP7qQiT9TMIo//S+KP1olij98t4o/ci2KP57hiT962ok/NLmJPzzmiT93LYo/
QRSKPxtYij++jIo/siqKPwAYij8xAoo/cIeKP7k+ij8rhoo/W++JP8C1iT8XA4o/ws6JP0sn
ij8C2Yk/r3qKP/xXij+YNYo/4BaKP/8Oij8Sw4k/uxyKPzohij9sHoo/60OKP8j3iT/KpYo/
BxKKPy/iiT9gMIo/C2+KPztwij8iCYo/c06KP+uIij/Ouoo/wvqJP6Giij/eh4o/jmWKP6Uf
ij9/vIo/xWaKP3gBiz/RoYo/fsmKPxg9ij8vpoo/Jo+KP27cij93+Yk/etiKPzhrij+CX4o/
+VmKP1B9ij+qe4o/nYiKP4nMij/cO4o/nzWKP6e2ij9I8oo/fP+KP6FJiz9O44k/CZuKP0eP
iz99f4o/fKaKPwDbij+VeYo/7KWJP06Rij8GBIs/qVaKP2lVij/v1Io/OveKPypOiz8Ngoo/
FbaKP9aCiz8arIo/nvWKP3B8ij/Qmoo/W/WKPzNyij8toYo/</AssayYData></Step><Step><CommonData><SampleLocation>1</SampleLocation><SampleID></SampleID><SampleGroup></SampleGroup><SampleInfo></SampleInfo><SampleRow>G</SampleRow><SamplePlate>1</SamplePlate><WellType>BUFFER</WellType><Concentration>-1</Concentration><ConcentrationUnits>µg/ml</ConcentrationUnits><MolarConcentration>-1</MolarConcentration><MolarConcUnits>nM</MolarConcUnits><MolecularWeight>-1</MolecularWeight><Temperature>25</Temperature><StartTime>9509646</StartTime><AssayTime>180</AssayTime></CommonData><FlowRate>600</FlowRate><StepType>DISASSOC</StepType><StepName>Dissociation</StepName><StepStatus>OK</StepStatus><ActualTime>180.002</ActualTime><CycleTime>0.2</CycleTime><AssayXData Points="900">i39eRb6CXkXthV5FJYleRViMXkWHj15FvpJeRfGVXkUhmV5FWJxeRYufXkW+ol5F7aVeRSWp
XkVYrF5Fi69eRb6yXkXxtV5FJbleRVi8XkXRv15FvsJeRfHFXkUlyV5FWMxeRYvPXkW+0l5F
7dVeRSXZXkVU3F5F2d9eRbriXkXt5V5FIeleRVjsXkWL715FuvJeRfH1XkUl+V5FWPxeRYv/
XkW+Al9F8QVfRSUJX0VUDF9Fiw9fRb4SX0XxFV9FJRlfRVgcX0WLH19FviJfRfElX0UlKV9F
VCxfRYsvX0W6Ml9F8TVfRU45X0VYPF9Fhz9fRb5CX0XxRV9FIUlfRVRMX0WLT19FulJfRe1V
X0UlWV9FWFxfRYtfX0W+Yl9F8WVfRSVpX0VYbF9Fi29fRbpyX0XxdV9FJXlfRVR8X0WLf19F
voJfRfGFX0UhiV9FWIxfRYuPX0W+kl9F8ZVfRSWZX0VYnF9Fi59fRbqiX0XxpV9FJalfRVis
X0WLr19FvrJfRfG1X0UluV9FVLxfRYu/X0XTwl9F8cVfRSXJX0VYzF9Fh89fRbrSX0Xt1V9F
IdlfRVTcX0WL319FuuJfRe3lX0Ul6V9FVOxfRYfvX0W68l9F7fVfRSX5X0VU/F9Fi/9fRb4C
YEXxBWBFJQlgRVQMYEWLD2BFuhJgRfEVYEUhGWBFVBxgRYsfYEW+ImBF8SVgRSUpYEVYLGBF
hy9gRb4yYEXxNWBFJTlgRVQ8YEWLP2BFukJgRfFFYEUlSWBFVExgRYtPYEW6UmBF8VVgRSVZ
YEVUXGBFi19gRbpiYEXxZWBFJWlgRWBsYEWHb2BFvnJgRfF1YEUleWBFVHxgRYt/YEW+gmBF
8YVgRSCJYEVUjGBFh49gRbqSYEXxlWBFJZlgRVicYEWLn2BFuqJgRfGlYEUgqWBFWKxgRYev
YEW6smBF8bVgRSW5YEVUvGBFh79gRb7CYEXtxWBFIMlgRVTMYEWLz2BFvtJgRe3VYEUl2WBF
WNxgRYvfYEW+4mBF9uVgRSXpYEVY7GBFh+9gRbryYEXt9WBFJflgRVj8YEWH/2BFvgJhRfEF
YUUlCWFFWAxhRYcPYUW+EmFF8RVhRSUZYUVYHGFFix9hRb4iYUUCJmFFIClhRVgsYUWLL2FF
vjJhRe01YUUlOWFFWDxhRYc/YUW6QmFF7UVhRSVJYUVYTGFFh09hRb5SYUXtVWFFIFlhRVRc
YUWHX2FFvmJhRe1lYUUlaWFFVGxhRYtvYUW+cmFF7XVhRSB5YUVUfGFFk39hRbqCYUXxhWFF
IIlhRViMYUWLj2FFupJhRfGVYUUlmWFFWJxhRYufYUW+omFF7aVhRSCpYUVYrGFFh69hRbqy
YUXxtWFFILlhRVi8YUWLv2FFusJhRfHFYUUgyWFFVMxhRYfPYUW60mFF8dVhRSDZYUVY3GFF
h99hRbriYUXt5WFFIOlhRVjsYUWH72FFuvJhRe31YUUg+WFFVPxhRYf/YUW+AmJF7QViRSAJ
YkVUDGJFhw9iRboSYkXxFWJFJRliRWAcYkWHH2JFuiJiRfElYkUgKWJFWCxiRYcvYkW+MmJF
7TViRSA5YkVYPGJFhz9iRb5CYkXtRWJFJUliRVhMYkWHT2JFvlJiRe1VYkUgWWJFWFxiRYtf
YkW6YmJF7WViRSBpYkVUbGJFh29iRbpyYkXxdWJFJXliRVh8YkWTf2JFvoJiRe2FYkUliWJF
VIxiRfaPYkW6kmJF7ZViRSCZYkVYnGJFi59iRbqiYkXxpWJFJaliRVSsYkWHr2JFurJiRe21
YkUguWJFVLxiRYu/YkW+wmJF7cViRSXJYkVUzGJFh89iRbrSYkXt1WJFINliRVTcYkWH32JF
uuJiRfHlYkUg6WJFWOxiRYvvYkW68mJF7fViRSD5YkVY/GJFh/9iRboCY0XtBWNFXgljRVQM
Y0WHD2NFvhJjRfEVY0WoGWNFVBxjRYcfY0W6ImNF7SVjRSApY0VULGNFhy9jRboyY0XxNWNF
JTljRVQ8Y0WHP2NFukJjRe1FY0UgSWNFVExjRYdPY0W6UmNF7VVjRSVZY0VUXGNFh19jRRhj
Y0XtZWNFIGljRVRsY0WHb2NFvnJjRe11Y0UgeWNFVHxjRYd/Y0W6gmNF7YVjRSWJY0VUjGNF
h49jRbqSY0XtlWNFIJljRVScY0WHn2NFuqJjRe2lY0UgqWNFVKxjRYuvY0X4smNF7bVjRSC5
Y0VUvGNFh79jRb7CY0XxxWNFIMljRVTMY0WHz2NFvtJjRe3VY0Ul2WNFVNxjRYffY0W+4mNF
7eVjRSXpY0VY7GNFi+9jRb7yY0Xt9WNFIPljRVT8Y0WH/2NFvgJkRe0FZEUgCWRFWAxkRYcP
ZEW+EmRF7RVkRSAZZEVUHGRFix9kRboiZEXtJWRFIClkRVQsZEWHL2RFujJkRe01ZEUgOWRF
kTxkRYc/ZEW+QmRF8UVkRSBJZEVUTGRFi09kRbpSZEXtVWRFIFlkRVRcZEWHX2RFumJkRe1l
ZEUgaWRFVGxkRYdvZEW6cmRF7XVkRSV5ZEVUfGRFi39kRbqCZEXthWRFIIlkRViMZEWHj2RF
upJkRe2VZEUlmWRFVJxkRYefZEW6omRF7aVkRSCpZEVUrGRFh69kRb6yZEXttWRFJblkRVi8
ZEWLv2RFusJkRfHFZEUgyWRFVMxkRYfPZEW60mRFJ9ZkRSDZZEVU3GRFh99kRbriZEXt5WRF
JelkRVTsZEWH72RFuvJkRe31ZEUg+WRFVPxkRYf/ZEW+AmVF7QVlRSAJZUVUDGVFhw9lRboS
ZUXxFWVFIBllRVQcZUWHH2VFuiJlRe0lZUUlKWVFVCxlRYsvZUW6MmVF7TVlRSA5ZUVUPGVF
hz9lRbpCZUXtRWVFJUllRVhMZUWHT2VFulJlRfFVZUUlWWVFVFxlRYdfZUW6YmVF7WVlRSBp
ZUVYbGVFj29lRbpyZUXtdWVFIHllRVh8ZUWHf2VFuoJlRe2FZUUgiWVFVIxlRYePZUW6kmVF
7ZVlRSCZZUVUnGVFh59lRbqiZUXtpWVFIKllRVSsZUWHr2VFurJlRe21ZUUpuWVFVLxlRYu/
ZUW6wmVF7cVlRSDJZUVUzGVFh89lRbrSZUXt1WVFINllRVTcZUWH32VFuuJlRe3lZUUg6WVF
XOxlRY/vZUW68mVF7fVlRSD5ZUVU/GVFh/9lRboCZkXtBWZFIAlmRVgMZkWHD2ZFuhJmRe0V
ZkUgGWZFVBxmRYcfZkW6ImZF7SVmRSUpZkVULGZFhy9mRboyZkXtNWZFIDlmRVQ8ZkWHP2ZF
vkJmRe1FZkUgSWZFVExmRYtPZkW+UmZF7VVmRSVZZkVUXGZFh19mRcZiZkXtZWZFIGlmRVRs
ZkWLb2ZFunJmRfF1ZkUleWZFVHxmRYd/ZkW6gmZF8YVmRSWJZkVcjGZFi49mRbqSZkXxlWZF
JZlmRVicZkWPn2ZFvqJmRfGlZkUgqWZFWKxmRYuvZkW+smZF8bVmRSm5ZkVYvGZFi79mRb7C
ZkXtxWZFJclmRVjMZkWLz2ZFvtJmRfHVZkUl2WZFWNxmRYvfZkW+4mZF8eVmRSXpZkVY7GZF
i+9mRb7yZkXx9WZFJflmRVj8ZkWL/2ZFvgJnRfEFZ0UlCWdFWAxnRYsPZ0W+EmdF8RVnRSUZ
Z0VYHGdFix9nRb4iZ0XxJWdFJSlnRVgsZ0WLL2dFvjJnRfE1Z0UlOWdFWDxnRYs/Z0W+QmdF
8UVnRSVJZ0VYTGdFi09nRb5SZ0XxVWdFJVlnRVhcZ0WLX2dFvmJnRfFlZ0UlaWdFWGxnRYtv
Z0W+cmdF8XVnRSV5Z0VYfGdFi39nRb6CZ0XxhWdFJYlnRViMZ0WLj2dFvpJnRfGVZ0UlmWdF
WJxnRYufZ0W+omdF8aVnRSWpZ0VYrGdFi69nRb6yZ0XxtWdFILlnRVi8Z0WLv2dFusJnRfHF
Z0UlyWdFWMxnRYvPZ0W+0mdF8dVnRSDZZ0VY3GdFi99nRb7iZ0Xx5WdFJelnRbLsZ0WL72dF
vvJnRfH1Z0Ul+WdFWPxnRaT/Z0W+AmhF8QVoRSUJaEVYDGhFhw9oRb4SaEXxFWhFJRloRVgc
aEWLH2hFuiJoRfElaEUlKWhFWCxoRYsvaEW+MmhF8TVoRSU5aEVYPGhFiz9oRbpCaEXxRWhF
JUloRVhMaEWLT2hFvlJoRfFVaEUlWWhFWFxoRYtfaEW+YmhF8WVoRSVpaEVYbGhFi29oRb5y
aEXxdWhFJXloRVh8aEWLf2hFvoJoRcKGaEVFiWhFWIxoRYuPaEW+kmhF7ZVoRSWZaEVYnGhF
i59oRbqiaEXxpWhFKaloRVSsaEWHr2hFvrJoRe21aEUluWhFWLxoRYu/aEW+wmhF7cVoRSXJ
aEVUzGhFh89oRb7SaEXt1WhFJdloRVjcaEWL32hFvuJoRfHlaEUl6WhFWOxoRYvvaEW+8mhF
8fVoRSX5aEVU/GhFh/9oRb4CaUXxBWlFJQlpRVgMaUW4D2lFvhJpRfEVaUUlGWlFWBxpRYsf
aUW+ImlF8SVpRSUpaUVYLGlFiy9pRb4yaUXxNWlFJTlpRZ08aUWHP2lFvkJpRfFFaUUlSWlF
VExpRYtPaUW+UmlF8VVpRSVZaUVUXGlFh19pRb5iaUXxZWlFJWlpRVhsaUWLb2lFunJpRe11
aUUleWlFWHxpRYt/aUW+gmlF8YVpRSWJaUVYjGlFi49pRb6SaUXxlWlFIJlpRVScaUWHn2lF
uqJpRe2laUUlqWlFWKxpRYuvaUW6smlF7bVpRSW5aUVgvGlF</AssayXData><AssayYData Points="900">AJaIP9OjiD/yT4k/VoSKP4XUiz8IKY0/zOaMP5Fkjj9tl44/OxWPPwHdjz/PCZA/qauQP1dm
kD/D9ZA/C2SQP8+UkD9AMZE/8wuRP/VakT89nJE/pmyRP3dEkT9lc5E/4mmRP0cKkT8ek5E/
ys6RP7/KkT+WEJI/H3WRP36IkT8koJE/zNqRPymAkT/DoJE/302RP9ThkT9zR5I/TRSSP6E3
kj86EpI/z/iRP/Qakj/2TpI/IPCRP0/skT8G65E/Z4CSPwg5kj/paZE/gsWSP4TEkT8ejZE/
tmCSP9H1kT/ldJE/ChKSP8PtkT/Q+5E/HUuSP1okkj/8zZE/0B6SPzXhkT8q+5E/0nSSPwKR
kT8xnpE/luiRPwCVkT885JE/R/eRPwN/kj8895E/rdORP9TdkT9Tz5E/nj2SPynikT+Qv5E/
btmRP7XtkT+hbJE/cUuSPw4Zkj/nNZI/TO6RP6ogkj+izZE/hq2RP5sGkj/Q35E/i8ORP9DX
kT8/05E/NMmRP9tvkT+33JE/tPiRP7sykj8UrpE/9HSRP6M2kj/CyJE/h/6RP2P7kT8Z+ZE/
vcCRP0wykj9d+pE/AmeRP7uVkT/GRZI/ldeRP03PkT/NxZE/v6aRPx7/kT8H3pE/yDiSP/T7
kT8OPZI/iZWRP2fhkT/wBJI/m2ySP/XFkT/zjJE/IS+SPz9xkT8j4JE/6+SRPyzjkT9JzJE/
9siRP/UJkj9oK5I/jtmRP0elkT+o7JE/dhaSPw20kT+Dz5I/GjySP3ftkT/1MpI/pXeRP46I
kT8bVpI/q3OSPycbkj+jR5I/izCSP9X4kT/s6JE/GWiSP8kdkj/HC5I/vzySP0WxkT8gYJI/
mhCSP0Mqkj8dLpI/hruRP88Nkj+1eJE/FwySPyJRkj+125E/7jCSP04nkj9zNpI/OMuRPxtE
kj+W7pE/hmWRP1fykT/GbpI/L7iRP8JEkT8RuJE/l3eRP4R9kT+BYZI/MfmRP82skT+u1JE/
At2RP4Iokj9FoJE/mtmRPwZ7kT87WZI//WCSPxkgkj/MUpI/+zKSP8xlkj+lBJI/00iSP58e
kj+9DpI/FtORP0gQkj+aC5I/gSaSP6sykj96jZI/6e+RPw8Ekj/ay5I/lk6SP2J3kT+Q/ZE/
1GqSPw0Ukj+JqpE/zZaSP/jakT+OJJI/yzmSP7mikT95x5E/4tuRP28okj8FzJE/ukOSP5Jd
kj8J/JE/RniSP74Vkj8alpE/mSmSP9twkj84dpI/0feRP3Cakj+ZYJI/N0KSP9PckT+Qv5E/
roWSP4udkj9ZdJI/g4mSP5JMkj+6spI/dfGRP3eykT/C4ZE/skqSPwbrkT+7KJI/IjqSPyp/
kj/LX5I/Ow+SP6fCkT+UiJI/XzeSP0MUkj+885E/Y3GSP9/jkT+70pE/T1WSPyBvkj+Jm5I/
90GSP7mEkT/AqpE/m+aRP9kUkj+Xq5E/whCSP/tekj9hPZI/MoKSPzdUkj99VJI/GmKSPwyB
kj+4LJI/AASSPx8xkj+LNZI/1lOSP0BJkj/iIZI/ij2SPx3nkT/7m5I/VQ2TP5aekj/l1JI/
pF2SP3Jykj/RDZI/YgySP4RRkj9kc5I/d2iSP24rkj8D4pE/ezCSP80Hkj86NZI/RxSSP0xd
kj+6ZpI//m2SP0mFkj8MoJE/XKOSP9s7kj/UgJI/376SPySFkj/ZH5I/oJ+SP+sGkj+FVZI/
fGCSP9lWkj+nUpI/9l2SP/f+kT98PpI/rEeSPwKNkj8H05I/tZySPwhvkj/1QJI/MaaSP7Z6
kj+YSJI/POSSP2UKkj/9uZI/os2SPwvakj92aZI/PYiSP7takj8MQZI/poGSPyf7kj9DfZI/
ihqSP82ukj9iopI/zFySP2arkj/HZZI/wNGSP5drkj9dppI/bkeSP8PJkj+mWpI/EH+SP1vg
kT9WkJI/sJqSP7epkj9R3ZI/BXCSP4Rekj/WopE/2hGSP8dgkj+fw5I/5aWSP8W1kj+O5JI/
YkqSP9TGkj91U5M/2naSPx8Ykj+ZdZI/E+ySP+OBkj/0BpM/f6iSP/rOkj+QkJI/EqeSPyOc
kj+3+ZI/RvaRPzWYkj9ZUpI/yRqSP9+Okj/M+ZI/pZqSP/Uwkj/wKJI/Ne6SPwT7kj9kWpI/
q3eSP2rJkj/1i5I/sW6SP2Zvkj+fopI/gnuSPz+vkj+iR5I/MbWSP/ehkj8sE5M/cp6SPzWR
kj/efZI/QMiSP5xtkj9+aZI/vguTP/d7kj8YeZI/UHiSP+RQkz+/r5I/iEuTP+igkj/+K5M/
TTeTPxf3kj9zzZI/dvSSPxQGkz+dvZI/nCGTP/YXkz8VgZI/keqSP8Udkz9Uv5I/k6+SP8vL
kj8N5pI/8tqSPxl0kz9NJpM/CsSSP671kj9TCpM/p4aSPyTlkj8zz5I/z+ySP5R9kz8+vpI/
h3CSP56Jkj/mlJI/dWWSP1ZJkj8oJZM/fNmSPzTokj8WMJM/S3OSPzaLkj9X4JI/cKyTP+6z
kj9gv5I/vS2TP+sCkz+jTpM/DC6TPyX1kj/3mJM/DBKTP0oukz93BpM/OZqSP5wUkz+7EJM/
qnmSP3qNkj/q+5I/Os2SPyDzkj8Bi5I/3a+SPxbjkj9T2ZI/H0OTP1P2kj/CPpM/Jw6TP7Pr
kj8ENJM/nuSSP+NMkz9r3JI/iz+TP/uOkj/VoZI/IR+TPwFDkz9N7ZI/H6KSPzrukj/iM5M/
1JqTP+fOkj+FLZM/MPCSP6gklD/E95I/2omTP/DTkj/wK5M/1pOTP/Bykj8PJ5M/9OaSP81g
kz+FCZM/T/WSP9QWkz8vYZM/ddGSP6p6kz8zrpI/8AmTPwdtkz/XBpM/zXiTP84Jkz8/zpI/
zqySPzKvkz96J5M/NzqTP7xokz9KepM/sSaTP8pLkz8KwpI/qlWTP4zGkz+EiJM/GC+TP2X2
kj+pbZI/Kg2UP5ZOkz/I6pI/FjqTPw1Pkz89/pI/DByTP5kskz/UOpM/CRyTP4Q2kz9NKZM/
eaCTPzBBkz9SdpM/65yTPy7ikz+qO5M/3fqSPyBFkz+HQJM/jo2TP3qfkz/CcZM/QW2TP4og
kz+cQZM/Y1eTP0Ookz+JaZM//myTP7tVkz8tpZM/p2mTP/VXkz+9LpM/M1GTP180kz8EgJM/
tUCTP8Kakz8OK5M/HiOUP7eHkz/+uJM/lmaTP1tRkz/DTpM/7BiTP7zikz/7apM/pp+TPwN8
kz8H5ZM/IIuTP+Ndkz9+45M/1lSTP8CZkz+k0pM/xDmTP5tNkz9xzJM/2kaTPxd+kz+W85I/
2fKSP8tXkz+cIpM/FrqTP1ZVkz8EgJM/TDaTP8dGkz/2c5M/DPGTPz9ckz/XBpQ/0tuTP4m4
kz8ewZM/ubKTP2tskz/RGZQ/r+mTP4w7kz9aOpM/7qGTPzv3kz80EZQ/p4CTP+ytkz9VAZQ/
qJ6TP8m3kz9jrZM/LQeUP2FIkz9w5pM/K9eTP9hTkz97w5M/Xq6TP8LQkz+l4JM/9q6TP0GJ
kz/0k5M/OwmUP8zRkz/2xZM/NtGTP7eRkz+Nh5M//SmUP+alkz+l7ZM/qryTP1+Gkz9bFZQ/
dZCTPy82kz/pZpM/4t6TP59ZlD+2HZQ/lLqTP6r3kz+u7pM/ecGTP7Kekz878pM/fguUPwDp
kz+CC5Q/kAaUP4uKkz8+gpM/iCGUP1Lkkz8cvpM/qEuTP8UJlD+CcJM/oOmTP3tZlD/LH5Q/
yvOTP9zokz9wdZQ/IsWTP40zlD8/1ZM/JrGTP/BJlD8Go5M/5KuTP0DQkz/caZM/YfeTP6ZC
lD9GOpQ/qyeUP0xHkz/sFZQ/bkKUP3hBlD8QXpM/DcaTPyHMkz+ONZQ/qYyTP8dblD9lJJQ/
XjiUPx3Okz/KEJQ/NEWUP6GRkz9aipQ/HI2UP6AwlD/xGpQ/bU2UPxsXlD849JM/hRWUP6Wk
lD+CSZQ/H7yTP2VdlD8Zc5M/5dmTP2ABlD8Nn5Q/KcyTP5gqlD+U75M/ZyyUP07qkz+xvJM/
pjeUP027lD+HOpQ/GmKUP0cJlD/eHpQ/7VmUP2fbkz9LIZQ/2JuUP4QvlD9rXpQ/MWmUP003
lD8oXJQ/ICeUPxUblD/1dpQ/egCUPxxblD/KKpQ/W3SUP60AlD+LCZQ/DzqUP8lwlD+LKpQ/
sfCTP2EwlD9We5Q/RteTP0zskz+QYpQ/YPOTP2DulD8yM5Q/Rk2UP3XnlD/1dZQ/pa2UP/HF
lD9/CZQ/ylaUPzNLlD+tIZQ/yIOUPyNtlD88SJQ/bzGUP2+tlD/YRpQ/OkKUPz+TlD8DBpQ/
0FmUP052lD/Mt5Q/EI+UPweVlD+hKZQ/FpCUPx8TlD9jqJQ/u3GUP679lD/7QJQ//dGUP8uT
lD+2h5Q/ViOUP9LolD/M45Q/6KyUPwFplD/sb5Q/pmOUP3DelD+vuJQ/m/qUP2kYlD/cgZQ/
5LuUPxhWlD/b5JQ/ZkSUPwjrlD9HWpQ/Zi6UP9VjlD8LfJQ/4c6UPxwrlD/LE5Q/p4GUPySV
lD8odZQ/54yUP+PZlD8GYZQ/IGCUPy1+lD8R95Q/cLaUP+vVlD/SnpQ/5LeUPzYUlT8965Q/
StSUP5oFlT/hXpQ/ji6UP71jlD/PApU/uP2TPyYIlT8BSpQ/pIqUPzyOlD+NUJQ/l5CUP3dj
lD8ARZQ/A1uUP4BBlD9eiJQ/1+mUP6mSlD88DZU/KLeUP/2NlD8iSZU/B5GUP0Z4lD97j5Q/
1q2UP4PdlD8pOZQ/wwuVP1eplD/blZQ/ixqVP0S9lD8IypQ/</AssayYData></Step><Step><CommonData><SampleLocation>11</SampleLocation><SampleID></SampleID><SampleGroup></SampleGroup><SampleInfo></SampleInfo><SampleRow>G</SampleRow><SamplePlate>1</SamplePlate><WellType>REGENERATION</WellType><Concentration>-1</Concentration><ConcentrationUnits>µg/ml</ConcentrationUnits><MolarConcentration>-1</MolarConcentration><MolarConcUnits>nM</MolarConcUnits><MolecularWeight>-1</MolecularWeight><Temperature>25</Temperature><StartTime>9698838</StartTime><AssayTime>5</AssayTime></CommonData><FlowRate>1000</FlowRate><StepType>KREGENERATION</StepType><StepName>Regeneration</StepName><StepStatus>OK</StepStatus><ActualTime>4.99907</ActualTime><CycleTime>0.2</CycleTime><AssayXData Points="25">k79pRcLCaUX1xWlFKclpRVzMaUWPz2lFwtJpRfXVaUUt2WlFXNxpRY/faUXC4mlF9eVpRSnp
aUVc7GlFj+9pRcLyaUX19WlFKflpRVz8aUWP/2lFxgJqRfUFakUpCWpFXAxqRQ==</AssayXData><AssayYData Points="25">8By8vwGk4b+QT/G/Qv/7v86tAcCCxgTA0XkHwCEfCsAn4wvArGsNwJDEDsA0oBDA1ggSwIpS
E8AgXxTA/Y0VwOghFsBPFRfATwkYwHj7GMBe2xnArXUawDcAG8B8RxvAANQbwA==</AssayYData></Step><Step><CommonData><SampleLocation>12</SampleLocation><SampleID></SampleID><SampleGroup></SampleGroup><SampleInfo></SampleInfo><SampleRow>G</SampleRow><SamplePlate>1</SamplePlate><WellType>NEUTRALIZATION</WellType><Concentration>-1</Concentration><ConcentrationUnits>µg/ml</ConcentrationUnits><MolarConcentration>-1</MolarConcentration><MolarConcUnits>nM</MolarConcUnits><MolecularWeight>-1</MolecularWeight><Temperature>25</Temperature><StartTime>9714866</StartTime><AssayTime>5</AssayTime></CommonData><FlowRate>1000</FlowRate><StepType>KREGENERATION</StepType><StepName>Regeneration</StepName><StepStatus>OK</StepStatus><ActualTime>5.00005</ActualTime><CycleTime>0.2</CycleTime><AssayXData Points="25">jw9qRcISakX1FWpFKRlqRVwcakWLH2pFECNqRfUlakUpKWpFWCxqRY8vakXCMmpF9TVqRSU5
akVcPGpFjz9qRcJCakX1RWpFKUlqRVhMakWPT2pFwlJqRfVVakXEWWpFXFxqRQ==</AssayXData><AssayYData Points="25">5BdQP1f9UD/d61Y/m4daP1u3Xz8kwmI/4t5mP2AoaT8xrGs/rShuP5GRbj93OXE/Zf9yP6c+
cz/QVXU/WWp3P04+eD/vwXg/20N6P0sWej+BSXs/2g18P9CGfT9waHw/Vx5/Pw==</AssayYData></Step><Step><CommonData><SampleLocation>11</SampleLocation><SampleID></SampleID><SampleGroup></SampleGroup><SampleInfo></SampleInfo><SampleRow>G</SampleRow><SamplePlate>1</SamplePlate><WellType>REGENERATION</WellType><Concentration>-1</Concentration><ConcentrationUnits>µg/ml</ConcentrationUnits><MolarConcentration>-1</MolarConcentration><MolarConcUnits>nM</MolarConcUnits><MolecularWeight>-1</MolecularWeight><Temperature>25</Temperature><StartTime>9730930</StartTime><AssayTime>5</AssayTime></CommonData><FlowRate>1000</FlowRate><StepType>KREGENERATION</StepType><StepName>Regeneration</StepName><StepStatus>OK</StepStatus><ActualTime>5.00005</ActualTime><CycleTime>0.2</CycleTime><AssayXData Points="25">j19qRcJiakX1ZWpFKWlqRVxsakWPb2pFwnJqRfV1akUpeWpFXHxqRY9/akXCgmpF9YVqRSmJ
akVcjGpFj49qRcKSakX1lWpFKZlqRVycakWPn2pFwqJqRfWlakUpqWpFXKxqRQ==</AssayXData><AssayYData Points="25">b/Xuv5j2CMBuxQ7A+pYRwGjsE8Cx8hXARwUXwLF2GMB/oBnARc8awJpfG8BsChzA6KscwB+f
HcDtTB7AMfYewCAbH8BQ6x/AT2YgwGL6IMCMPSHAhrghwOjjIcAhHyLAjn8iwA==</AssayYData></Step><Step><CommonData><SampleLocation>12</SampleLocation><SampleID></SampleID><SampleGroup></SampleGroup><SampleInfo></SampleInfo><SampleRow>G</SampleRow><SamplePlate>1</SamplePlate><WellType>NEUTRALIZATION</WellType><Concentration>-1</Concentration><ConcentrationUnits>µg/ml</ConcentrationUnits><MolarConcentration>-1</MolarConcentration><MolarConcUnits>nM</MolarConcUnits><MolecularWeight>-1</MolecularWeight><Temperature>25</Temperature><StartTime>9747208</StartTime><AssayTime>5</AssayTime></CommonData><FlowRate>1000</FlowRate><StepType>KREGENERATION</StepType><StepName>Regeneration</StepName><StepStatus>OK</StepStatus><ActualTime>5.00005</ActualTime><CycleTime>0.2</CycleTime><AssayXData Points="25">j69qRb6yakX1tWpFJblqRVi8akWPv2pFvsJqRfHFakUpyWpFWMxqRY/PakW+0mpF9dVqRSXZ
akVc3GpFi99qRcLiakXx5WpFJelqRVjsakWL72pFvvJqRfH1akUl+WpFXPxqRQ==</AssayXData><AssayYData Points="25">CzJWP9O6UT8LA1Y/ADlcP/btYD99uWU/Vu9pPx8kbD+pRG8/CuNwPx07cz+PnHQ/fPl2P+gZ
eD9sgXk/vHx6P7AtfT9rgH0/YlB9P6Jbfz8hr38/WpaAP53egD/XBIE/RnyBPw==</AssayYData></Step><Step><CommonData><SampleLocation>11</SampleLocation><SampleID></SampleID><SampleGroup></SampleGroup><SampleInfo></SampleInfo><SampleRow>G</SampleRow><SamplePlate>1</SamplePlate><WellType>REGENERATION</WellType><Concentration>-1</Concentration><ConcentrationUnits>µg/ml</ConcentrationUnits><MolarConcentration>-1</MolarConcentration><MolarConcUnits>nM</MolarConcUnits><MolecularWeight>-1</MolecularWeight><Temperature>25</Temperature><StartTime>9763137</StartTime><AssayTime>5</AssayTime></CommonData><FlowRate>1000</FlowRate><StepType>KREGENERATION</StepType><StepName>Regeneration</StepName><StepStatus>OK</StepStatus><ActualTime>4.99907</ActualTime><CycleTime>0.2</CycleTime><AssayXData Points="25">j/9qRb4Ca0XxBWtFJQlrRVwMa0WLD2tFvhJrRfEVa0UlGWtFXBxrRYsfa0W+ImtF8SVrRSkp
a0VcLGtFiy9rRb4ya0XxNWtFKTlrRVg8a0WLP2tFvkJrRQ5Ga0UpSWtFWExrRQ==</AssayXData><AssayYData Points="25">axn4vy4ODMDmJBHAzSIUwJlKFsDJ3RfAfBsZwL5xGsALqRvAI5ocwKI4HcAM4x3Av34ewI5B
H8Cb8R/AU+AfwKh5IMBQ+SDAtGghwCCLIcD6FiLAdGgiwFrcIsDPJiPAKi0jwA==</AssayYData></Step><Step><CommonData><SampleLocation>12</SampleLocation><SampleID></SampleID><SampleGroup></SampleGroup><SampleInfo></SampleInfo><SampleRow>G</SampleRow><SamplePlate>1</SamplePlate><WellType>NEUTRALIZATION</WellType><Concentration>-1</Concentration><ConcentrationUnits>µg/ml</ConcentrationUnits><MolarConcentration>-1</MolarConcentration><MolarConcUnits>nM</MolarConcUnits><MolecularWeight>-1</MolecularWeight><Temperature>25</Temperature><StartTime>9779051</StartTime><AssayTime>5</AssayTime></CommonData><FlowRate>1000</FlowRate><StepType>KREGENERATION</StepType><StepName>Regeneration</StepName><StepStatus>OK</StepStatus><ActualTime>5.00005</ActualTime><CycleTime>0.2</CycleTime><AssayXData Points="25">i09rRbpSa0XxVWtFJVlrRVRca0WHX2tFvmJrRfFla0UpaWtFVGxrRYtva0W+cmtF8XVrRSF5
a0VYfGtFh39rRb6Ca0XxhWtFJYlrRVSMa0WLj2tFupJrRQ6Wa0UlmWtFWJxrRQ==</AssayXData><AssayYData Points="25">X65gP0enWj/cVF4/9fJkP1l4aD8Udm0/atdxP2A/dT84qXY/1Rx6Pz1Sej8lb30/DDWAP1y4
gD/HPIE/FV+BP9sogj8R5oI/SYuDP7A3hD9JCoQ/yCuFP7MQhj/FaIY/8VaGPw==</AssayYData></Step><Step><CommonData><SampleLocation>1</SampleLocation><SampleID></SampleID><SampleGroup></SampleGroup><SampleInfo></SampleInfo><SampleRow>G</SampleRow><SamplePlate>1</SamplePlate><WellType>BUFFER</WellType><Concentration>-1</Concentration><ConcentrationUnits>µg/ml</ConcentrationUnits><MolarConcentration>-1</MolarConcentration><MolarConcUnits>nM</MolarConcUnits><MolecularWeight>-1</MolecularWeight><Temperature>25</Temperature><StartTime>9793742</StartTime><AssayTime>30</AssayTime></CommonData><FlowRate>1000</FlowRate><StepType>BASELINE</StepType><StepName>Baseline</StepName><StepStatus>OK</StepStatus><ActualTime>30</ActualTime><CycleTime>0.2</CycleTime><AssayXData Points="150">i59rRbqia0XxpWtFIalrRVSsa0WHr2tFurJrRfG1a0UluWtFWLxrRYe/a0W6wmtF7cVrRSHJ
a0VUzGtFh89rRbrSa0Xt1WtFIdlrRVTca0WL32tFuuJrRe3la0Uh6WtFVOxrRYfva0W68mtF
7fVrRSH5a0VU/GtFh/9rResCbEXtBWxFJQlsRVQMbEWHD2xFvhJsRe0VbEUhGWxFVBxsRYcf
bEW+ImxF8SVsRSEpbEVULGxFhy9sRb4ybEXtNWxFJTlsRVQ8bEWHP2xFukJsRe1FbEUhSWxF
WExsRYdPbEW6UmxF7VVsRSFZbEVUXGxFh19sRb5ibEXtZWxFIWlsRVhsbEWLb2xFunJsRfF1
bEUleWxFWHxsRYd/bEW6gmxF7YVsRSGJbEVUjGxFh49sRbqSbEXtlWxFIZlsRVScbEWHn2xF
uqJsRe2lbEUhqWxFVKxsRYevbEW6smxF7bVsRSW5bEVUvGxFh79sRb7CbEXtxWxFIclsRVTM
bEWLz2xFvtJsRe3VbEUh2WxFVNxsRYvfbEW64mxF7eVsRSHpbEVU7GxFh+9sRbrybEXt9WxF
JflsRVj8bEWH/2xFugJtRe0FbUUlCW1FVAxtRYcPbUW6Em1F8RVtRSEZbUVUHG1Fhx9tRboi
bUXtJW1FISltRVQsbUWLL21FujJtRRI2bUUlOW1FVDxtRYc/bUW6Qm1F8UVtRSFJbUVYTG1F
h09tRbpSbUXtVW1FIVltRVhcbUWHX21FvmJtRe1lbUUlaW1FWGxtRYdvbUW6cm1F7XVtRSV5
bUVYfG1F</AssayXData><AssayYData Points="150">nkyIP3Kphz+D2Yc/cIGIP7HbiD/gnog/8dKIP4kFiT8gNIk/+xOJP9RmiT95IIk/vF2JP8cH
ij8DVok/imOKPy8aij/CGoo/XiyKP6NLiz/7s4o/c46KP458ij9lwIo/RAmLPxHUij/yzYo/
iMaKP43Miz9FVos/KuGLP+itiz/Vros/ygqMP4Z4iz8W8Ys/VmWMP2CSjD/uZ4w/rZCMP16U
jD8NUow/QXqMP+GMjD8ty4w/drGNPwgOjT+myYw/3SeNP+gdjT+UHo0/uxGNP7pMjT9rH40/
R/+NP9SdjT80Qo0/4omNP8hrjT8LPo4/J8iNP0sBjj855Y0/iV+OP+Asjj/bBo4/E2SOP8bQ
jT9M444/VC2OP56Rjj/H640/COGOP6Mvjz896Y4/n8COP+ULjz/u844/S1SPP2rijj9ocI4/
bIGPP5Acjz8vAZA/lw6PP1tPjz9dvI8/y9GPPz65jz/N/I8/RX+PPzCRjz+ZFJA/2PqPPxn/
jz/4i5A/EUaPP+YFkD/pEpA/y0qQP9JYkD9Mj5A/V0eQP2xekD9wGpE/3cmQP/6nkD9DV5A/
A1aQPxcckD+HepA/PWqRP0V3kD9TZJA/WAKRP2WikD97MJE/GziRP5D5kD890ZA/UOiQP6Lz
kD9j2pA/nmmRP2uBkT+0xZE/aPCQPy0ikT/3tpE/GJCRP2U0kT8RN5E/ZIqRP731kT/aK5I/
96qRP3WwkT/JOpE/lauRP73LkT/+HZI/NveRP+PrkT8R0JE/hGaSPyg1kj+QypI/pECSP85B
kj+Zl5I/</AssayYData></Step><Step><CommonData><SampleLocation>1</SampleLocation><SampleID></SampleID><SampleGroup></SampleGroup><SampleInfo></SampleInfo><SampleRow>G</SampleRow><SamplePlate>1</SamplePlate><WellType>BUFFER</WellType><Concentration>-1</Concentration><ConcentrationUnits>µg/ml</ConcentrationUnits><MolarConcentration>-1</MolarConcentration><MolarConcUnits>nM</MolarConcUnits><MolecularWeight>-1</MolecularWeight><Temperature>25</Temperature><StartTime>9824867</StartTime><AssayTime>80</AssayTime></CommonData><FlowRate>600</FlowRate><StepType>LOADING</StepType><StepName>Loading</StepName><StepStatus>OK</StepStatus><ActualTime>80</ActualTime><CycleTime>0.2</CycleTime><AssayXData Points="400">i39tRb6CbUXxhW1FJYltRVSMbUWLj21FvpJtRe2VbUUlmW1FWJxtRYufbUW6om1F8aVtRSGp
bUVYrG1Fi69tRb6ybUXttW1FJbltRVi8bUWHv21FusJtRe3FbUUhyW1FrsxtRYfPbUW60m1F
8dVtRSHZbUVU3G1Fi99tRb7ibUXx5W1FOeltRVjsbUWL721FvvJtRe31bUUl+W1FWPxtRYv/
bUW6Am5F7QVuRSUJbkVYDG5Fiw9uRb4SbkXxFW5FJRluRVQcbkWfH25FuiJuRfElbkUhKW5F
VCxuRYcvbkW+Mm5F+jVuRSU5bkVUPG5Fhz9uRb5CbkXtRW5FIUluRVhMbkWLT25FvlJuRfFV
bkUhWW5FVFxuRYtfbkW+Ym5F8WVuRSVpbkVYbG5Fh29uRb5ybkXtdW5FJXluRVh8bkWHf25F
uoJuRe2FbkUhiW5FVIxuRYePbkW+km5F7ZVuRSWZbkVYnG5Fi59uRb6ibkXxpW5FIaluRVis
bkWLr25FurJuRfG1bkUluW5FWLxuRai/bkW+wm5FFsZuRSXJbkVYzG5Fh89uRbrSbkXx1W5F
JdluRVTcbkWH325FvuJuRe3lbkUh6W5FVOxuRY/vbkW68m5F7fVuRSX5bkVU/G5Fh/9uRb4C
b0XtBW9FIQlvRVgMb0WLD29FvhJvRe0Vb0UlGW9FWBxvRYsfb0W+Im9FQyZvRSUpb0VYLG9F
iy9vRb4yb0XxNW9FITlvRVQ8b0WLP29FvkJvRfFFb0U9SW9FVExvRYtPb0W6Um9F8VVvRSFZ
b0VYXG9Fi19vRbpib0XxZW9FJWlvRVhsb0WHb29FvnJvRe11b0UleW9FVHxvRYt/b0W6gm9F
7YVvRSCJb0VUjG9Fi49vRbqSb0XxlW9FJZlvRVScb0WHn29FvqJvRe2lb0UgqW9FWKxvRYuv
b0W+sm9F7bVvRSC5b0VUvG9Fh79vRbrCb0XxxW9FIMlvRVTMb0WLz29FvtJvRe3Vb0Ug2W9F
YNxvRYffb0W+4m9F8eVvRSDpb0VU7G9Fi+9vRcbyb0Xx9W9FIPlvRVj8b0WH/29FvgJwRe0F
cEUlCXBFWAxwRYsPcEW+EnBF7RVwRSUZcEVYHHBFhx9wRboicEXtJXBFIClwRVgscEWHL3BF
ujJwRfE1cEUgOXBFWDxwRYs/cEW+QnBF7UVwRSBJcEVUTHBFh09wRbpScEXtVXBFl1lwRWBc
cEWHX3BFumJwRe1lcEUgaXBFVGxwRYtvcEW6cnBF8XVwRSV5cEVUfHBFh39wRbqCcEXxhXBF
IIlwRViMcEWHj3BFvpJwRe2VcEUlmXBFVJxwRYufcEW+onBF7aVwRSCpcEVUrHBFi69wRb6y
cEXttXBFJblwRVi8cEWHv3BFusJwRe3FcEUgyXBFVMxwRYvPcEW60nBF7dVwRSDZcEVU3HBF
h99wRfzicEXt5XBFJelwRVTscEWH73BFuvJwRe31cEUg+XBFVPxwRYf/cEW6AnFF7QVxRSAJ
cUVYDHFFiw9xRboScUU3FnFFIBlxRVgccUWHH3FFuiJxRe0lcUUlKXFFVCxxRYsvcUW6MnFF
7TVxRSU5cUVYPHFFhz9xRb5CcUXtRXFFIElxRVRMcUWHT3FFulJxRfFVcUUlWXFFWFxxRYdf
cUW6YnFF7WVxRSBpcUVUbHFFi29xRb5ycUXxdXFFIHlxRcp8cUWHf3FFvoJxRe2FcUUgiXFF
WIxxRYePcUW+knFF8ZVxRSWZcUVYnHFFh59xRbqicUXtpXFFIKlxRVSscUWLr3FFvrJxRe21
cUUguXFFWLxxRZu/cUW6wnFF8cVxRSXJcUVUzHFFh89xRbrScUXt1XFFINlxRVTccUWL33FF
uuJxRfHlcUUg6XFFVOxxRYvvcUW68nFF8fVxRSD5cUVU/HFFi/9xRboCckVoBnJFIAlyRVQM
ckWHD3JFuhJyRe0VckUlGXJFVBxyRYcfckW6InJF7SVyRSApckVULHJFiy9yRboyckXtNXJF
JTlyRVQ8ckWLP3JFvkJyRe1FckUlSXJFWExyRYtPckW6UnJF7VVyRSBZckVUXHJFh19yRb5i
ckXxZXJFIGlyRVhsckWHb3JFunJyRe11ckUgeXJFWHxyRQ==</AssayXData><AssayYData Points="400">NVSSP4j1kT8vjJI/8ICSP4zikj9LjZI/xtuSP/kikz9ZEJM/iHCSPxd3kj8ex5I/jeKSP+R/
kj+ZoJI/U0eTP+dJkz+HZpM/wOCTP/gvkz/645I/kKGSP8dzkz9MOZM/zoSTPwZHkz+LMJM/
Z6uTP8ozkz8cJJM/s6STP/KFkz9xmZM/FIuTPyu4kz/1HJM/K6STP6lmkz+enJM/oO6TPwSS
kz/6WZM/UkiUPyxpkz9tQJM/Ru6TP/o3lD+TFpQ/s/yTP+3skz/I5ZM/15GTP5f4lD/g85M/
V3uUP4oXlD9sp5Q/5K2TPyR3lD/vL5Q/wDSUPzSilD+FI5Q/i36UP8SIlD+rgZQ/LrKUP0kN
lD+z2ZQ/PV2UP8dElD/RypQ/rzeVP6SAlD85tZQ/i3uUP0culD9dapQ/puWUP6m7lD+n2JQ/
h3GUPyWHlD/uY5U/PRGVPw4glT+CY5U/4gaVP7TVlD8SAJU/wTSVP56plT/4GpU/v1aVPyKd
lT/wM5U/pWyVPxgilT+OwpU/npWVP/oplT8kaJU/H1CVP/2HlT/nA5Y/iL2VP9G9lT/jo5U/
sNGVP2J0lT+f3JU/9PSVP4FklT/0yJU/B4qVP59PlT9vtpU/9XyVP5+HlT/Bs5U/EL+VPw82
lj8veJU/qOWVPyC3lT913pU/g2eVP2pplT9HXJY/ni+WP3AXlj9nG5Y/gQqWP9kxlj8tkZY/
uGKWP3ydlT8laZY/es2VPxlYlj9BX5Y/wtOVP0Vplj8ii5Y/e8KWP4felT+xcZY/dTSWPx5W
lj86kpY/6juWP8FKlj8wkpY/uk+WP2mKlj+yj5Y/eumWPzN6lj/AcpY/k0GWP8T7lT/FHJY/
VX2WP/fPlj/VuZY/z02XP5jPlj+oGpc/YCiXP8Tllj963JY/6B+XPxnplj/4sZY/5OqWPx4i
lz8poJY/wIWWP3Yglz/W3pY/ziSXP8Zslz9V25Y/xQ2XP40glz8ztpY/a2uXP7STlz84rJc/
hzqXP6b9lj9Jo5c/XhWXPxGUlz+KaJc/vzWXPwJ2lz8bH5c/psOXP9qFlz8mi5c/2pWXP7Lu
lj9icpc/vWOXP/yQlz/hbZc/I3GXP9R1lz/2gZc/5H+XPxbXlz8OAZc/x3WXPxs8lz+R7Zc/
y+aXP+iqlz+qUpg/7/mXP9CXlz/R5Jc/OquXP15wlz8nLJg/9JGXP2n7lz+vx5c/s/GXPyxB
mD88aJc/yEeYP9UImD8nIZg/9fGXP4Y8mD+z0Jc/qUmYP61amD+HLJg/7TqYPyU5mD/m75c/
sTKYP+f1mD/jp5g/omKYP/2LmD97kJg/+YKYP7MLmD8pEpg/j0GYP+eMmD/6BZg/UlKYP8hU
mD/xxZg/6ZWYP8asmD98Vpg/mF2YPzXImD/zX5g/4oGYP4X7mD+ahZg/qsyYP5bFmD+W+pg/
BgaZPwvpmD8JZJg/gLiYP4qXmD9H1Zg/ECyZP7OGmD8RHZk/S6GYP0IlmT99Upk/C5WYP+Rx
mT/24Jg/Ya2YP5HtmD8H+5k/F7eYP0AnmT+9qZk/OPeYPwDnmD9iApk/dO+YPy7+mD+jUpk/
4gCZP1mmmD8/MJk/CSmZPwfQmD/2qJg/v/uYP203mT/ixJg/qO2YP20VmT/98Zg/8COZP1WB
mT9sLZk/fsOYP2IEmT8llZk/ApqZPwuimT8jSJk/fSKaPxI+mT9PQZk/61iZPx9UmT8m2Jk/
x7CZP2N+mT+zWpk/B8eZP7VbmT+2J5k/WDqZP9SamT+ykJk/qG2ZP5GfmT/2yZk/hVOZPxy8
mT/AnZk/M5WZP1OImT+epJk/v0yZP30lmj/1t5g/n5+ZPymHmT+2VJo/B+uZP0DDmT9j4pk/
L0CaP45DmT+275k/agGaP78zmj8RhZk/KzKaP4hGmj8EWZo/vjmaPwdWmj92uZk/w6SZP8/f
mT94s5k/hr2ZP4DZmT8kx5k/K1aaPwQ0mj9tBpo/Tk+aP0J2mj8DBJo/3WmaP6OHmj/c2Zk/
Nn+aP00Jmj/BUZo/WxyaP1Hmmj8eDJo/gX2aPz7Fmj+CF5s/XmWaP2t8mj+dN5o/Vc+aP5MD
mj/2gJo/A6CaP0Mkmz8/BJo/YZmZP2d1mj95L5o/28uZPw==</AssayYData></Step><Step><CommonData><SampleLocation>1</SampleLocation><SampleID></SampleID><SampleGroup></SampleGroup><SampleInfo></SampleInfo><SampleRow>G</SampleRow><SamplePlate>1</SamplePlate><WellType>BUFFER</WellType><Concentration>-1</Concentration><ConcentrationUnits>µg/ml</ConcentrationUnits><MolarConcentration>-1</MolarConcentration><MolarConcUnits>nM</MolarConcUnits><MolecularWeight>-1</MolecularWeight><Temperature>25</Temperature><StartTime>9905807</StartTime><AssayTime>30</AssayTime></CommonData><FlowRate>1000</FlowRate><StepType>BASELINE</StepType><StepName>Baseline</StepName><StepStatus>OK</StepStatus><ActualTime>29.9981</ActualTime><CycleTime>0.2</CycleTime><AssayXData Points="150">j39yRb6CckXthXJFJYlyRViMckWLj3JFvpJyRe2VckUlmXJFWJxyRYufckW+onJF8aVyRSGp
ckVYrHJFi69yRb6yckXxtXJFJblyRVi8ckWLv3JFvsJyRe3FckUlyXJFWMxyRYvPckW+0nJF
7dVyRSHZckVY3HJFi99yRb7ickXx5XJFJelyRVjsckWH73JFvvJyRfH1ckUl+XJFVPxyRYv/
ckW+AnNF8QVzRW4Jc0VYDHNFiw9zRboSc0XtFXNFIRlzRVgcc0WLH3NFviJzRe0lc0UlKXNF
WCxzRYsvc0W6MnNF8TVzRSU5c0VYPHNFhz9zRbpCc0XtRXNFJUlzRVhMc0WHT3NFvlJzRfFV
c0UlWXNFWFxzRYtfc0W+YnNF7WVzRSFpc0VYbHNFi29zRb5yc0XxdXNFJXlzRVR8c0WHf3NF
voJzRe2Fc0UliXNFVIxzRYuPc0XbknNF8ZVzRSWZc0VYnHNFi59zRb6ic0XxpXNFJalzRVis
c0WHr3NFvrJzRfG1c0UluXNFWLxzRYu/c0W+wnNF8cVzRSHJc0VYzHNFi89zRbrSc0Xx1XNF
JdlzRVjcc0WL33NFuuJzRe3lc0Ul6XNFVOxzRYfvc0W+8nNF7fVzRSX5c0VY/HNFi/9zRboC
dEXxBXRFJQl0RVgMdEWLD3RFvhJ0RfEVdEUlGXRFVBx0RYsfdEW+InRF8SV0RSUpdEW6LHRF
iy90Rb4ydEXtNXRFJTl0RVg8dEWHP3RFvkJ0Re1FdEUlSXRFVEx0RYtPdEW6UnRF8VV0RSVZ
dEVUXHRF</AssayXData><AssayYData Points="150">+FSaP0nDmj8HRZs/ayebPwXymj/na5o/Lw6aP0Pcmj/VEJs/08SaP4Remj9Oppo/aMyaP4pt
mz8Q1po/W8aaPzM4mz8Tx5o/DSebP3skmz+kVJs/fjebP4ZQmz/z5Jo/EFqbP+cUmz9055o/
qSibP0r0mj+KTZs/C3SaP24zmj88bJs/ZAWbP3TWmj8UpJo/ZrebP7IWmz9aYJs/RfaaP2by
mj8iEZs/VRGbP28Wmz8c0Js/oyubPxtFmz8ZnJo/Hq2bP5fNmz/jb5s/mdmbP6ZUmz8Wl5s/
gDGbP+WBmz/mvps/7i6bP6Gtmz9Fq5s/HqKbPyRXmz/9Pps/OeabP72Dmz+XA5s/N3SbP/rH
mz/SF5w/JsObP5+Fmz9I2Zs/nOubPwQumz8x7Zs/+KibP1U+mz8paZs/HombP4n1mz93aJs/
grmbP8xrmz+yl5s/JJibP/Xxmz8VG5w/qMWbPz85mz8ByJs/aLObP6Dgmz+24Js/IGubPyxT
nD892ps/E3ubP1jtmz/vnps/6uqbP9bVmz9IaJw/TY2bP+lSmz/yL5w/BgicPz6xmz/nG5w/
tP+bP/mymz+esZs/vDOcP9btmz/NaZw/AFOcP27rmz/V+Zs/lcebPz9onD+3SZw/d1acP5P2
mz/7+Js/hgKcPytpnD8xkpw/eWCcP6WVnD/WUpw/on6cP1BhnD9L7ps/IdGcP1BFnD/SbZw/
WgqcP9mHnD9TUpw/4uGcP2mWnD+NT5w/SkycP0j8mz+oeZw/27KcPxdInD+2bZw/TTucPzvX
nD/mtJw/</AssayYData></Step><Step><CommonData><SampleLocation>10</SampleLocation><SampleID>BG505 T332N SOSIP</SampleID><SampleGroup></SampleGroup><SampleInfo></SampleInfo><SampleRow>G</SampleRow><SamplePlate>1</SamplePlate><WellType>KSAMPLE</WellType><Concentration>-1</Concentration><ConcentrationUnits>µg/ml</ConcentrationUnits><MolarConcentration>7.81</MolarConcentration><MolarConcUnits>nM</MolarConcUnits><MolecularWeight>-1</MolecularWeight><Temperature>25</Temperature><StartTime>9944674</StartTime><AssayTime>180</AssayTime></CommonData><FlowRate>600</FlowRate><StepType>ASSOC</StepType><StepName>Association</StepName><StepStatus>OK</StepStatus><ActualTime>180</ActualTime><CycleTime>0.2</CycleTime><AssayXData Points="900">h190RctidEXtZXRFIWl0RVRsdEWHb3RFz3J0Rel1dEUheXRFUHx0RYd/dEW6gnRF7YV0RSGJ
dEVQjHRFh490RbqSdEXtlXRFHZl0RVCcdEWHn3RFtqJ0Re2ldEUxqXRFUKx0RYOvdEW6snRF
9rV0RR25dEVQvHRFh790RbrCdEXpxXRFHcl0RVTMdEWHz3RFvtJ0Re3VdEUh2XRFVNx0RZPf
dEUh43RF6eV0RU7pdEVU7HRFg+90RbrydEXt9XRFIfl0RVT8dEWH/3RFtgJ1Re0FdUUhCXVF
UAx1RYcPdUW2EnVF6RV1RR0ZdUVQHHVFhx91RboidUX+JXVFHSl1RVAsdUWHL3VFujJ1Rek1
dUUdOXVFVDx1RYM/dUW6QnVF6UV1RSFJdUVUTHVFg091RbpSdUXtVXVFHVl1RVBcdUWHX3VF
tmJ1Re1ldUUdaXVFVGx1RYdvdUW2cnVF7XV1RSF5dUVUfHVFg391RbaCdUXthXVFHYl1RVCM
dUWDj3VFtpJ1RemVdUUdmXVFUJx1RYefdUW6onVF6aV1RSGpdUVUrHVFh691RbaydUXttXVF
Hbl1RVC8dUWHv3VFusJ1Re3FdUUdyXVFVMx1RYfPdUW20nVF6dV1RR3ZdUVU3HVFg991Rbri
dUXt5XVFIel1RVDsdUWH73VFtvJ1Ren1dUUh+XVFUPx1RYP/dUW6AnZFNwZ2RR0JdkVQDHZF
hw92RboSdkXpFXZFIRl2RVAcdkWDH3ZFtiJ2RekldkUdKXZFUCx2RYMvdkW2MnZF7TV2RSE5
dkWZPHZFhz92RbZCdkXpRXZFIUl2RVBMdkWDT3ZFtlJ2RelVdkUdWXZFUFx2RYNfdkW2YnZF
7WV2RRxpdkVQbHZFh292RbpydkXpdXZFIXl2RVR8dkWDf3ZFtoJ2RemFdkUhiXZFVIx2RZOP
dkW2knZF7ZV2RRyZdkVQnHZFg592RbaidkXtpXZFHKl2RVSsdkWHr3ZFurJ2Re21dkUcuXZF
VLx2RYO/dkW2wnZF9sV2RSHJdkVUzHZFh892RbbSdkXt1XZFHNl2RVDcdkWD33ZFtuJ2Renl
dkUc6XZFUOx2RYPvdkW28nZF7fV2RRz5dkVQ/HZFi/92RbYCd0XpBXdFIQl3RVAMd0WDD3dF
thJ3RekVd0UcGXdFUBx3RYMfd0W6IndF6SV3RTkpd0VQLHdFhy93RbYyd0XtNXdFITl3RVA8
d0WHP3dFtkJ3Re1Fd0UcSXdFUEx3RYNPd0W6UndF6VV3RRxZd0VQXHdFg193RbZid0XpZXdF
IWl3RVBsd0WDb3dFunJ3Rel1d0UheXdFUHx3RYd/d0W2gndF7YV3RRyJd0VQjHdFg493RbqS
d0XplXdFNZl3RVCcd0WDn3dFtqJ3Remld0UhqXdFUKx3RYevd0W6sndF6bV3RRy5d0VQvHdF
g793RbbCd0XtxXdFHMl3RVTMd0WDz3dFttJ3RenVd0Uc2XdFVNx3RYPfd0W24ndF6eV3RRzp
d0VU7HdFg+93Rbbyd0Xp9XdFi/l3RVD8d0WD/3dFvgJ4Re0FeEUcCXhFVAx4RYMPeEW6EnhF
/hV4RRwZeEVQHHhFgx94RbYieEXpJXhFHCl4RVAseEWDL3hFtjJ4Re01eEUhOXhFUDx4RYM/
eEW2QnhF7UV4RRxJeEVQTHhFg094RbZSeEXpVXhFIVl4RVBceEWDX3hFvmJ4Re1leEU1aXhF
VGx4RYdveEW2cnhF6XV4RRx5eEVUfHhFh394ReeCeEXphXhFIYl4RVSMeEWPj3hFtpJ4RemV
eEUcmXhFUJx4RYefeEW6onhF6aV4RRypeEVUrHhFh694RbayeEXptXhFHLl4RVS8eEWDv3hF
tsJ4RenFeEUcyXhFVMx4RYPPeEW60nhF6dV4RRzZeEVQ3HhFg994RbbieEXt5XhFHOl4RVDs
eEWD73hFtvJ4Ren1eEUh+XhFVPx4RYP/eEW2AnlF7QV5RSEJeUV5DHlFhw95RbYSeUXtFXlF
HBl5RWQceUWDH3lFtiJ5RekleUUhKXlFUCx5RYMveUW2MnlF/jV5RRw5eUVQPHlFgz95RbpC
eUXtRXlFIUl5RVBMeUWDT3lFtlJ5RelVeUUcWXlFUFx5RYNfeUW6YnlF7WV5RRxpeUVUbHlF
i295RbZyeUXpdXlFHHl5RVB8eUWDf3lFtoJ5Re2FeUUciXlFVIx5RYOPeUW2knlFDpZ5RRyZ
eUVQnHlFg595RbaieUXppXlFHKl5RVCseUWHr3lFz7J5Rem1eUUcuXlFULx5RYO/eUXjwnlF
6cV5RRzJeUVQzHlFg895RbbSeUXp1XlFHNl5RVDceUWD33lFtuJ5RenleUUc6XlFUOx5RYfv
eUW28nlF7fV5RRz5eUVU/HlFh/95RbYCekXtBXpFMQl6RVQMekWDD3pFuhJ6RekVekUcGXpF
VBx6RbAfekW2InpF7SV6RRwpekVQLHpFgy96RbYyekXpNXpFHDl6RVA8ekW8P3pFtkJ6Re1F
ekUhSXpFUEx6RYNPekW2UnpF6VV6RRxZekVQXHpFh196RbZiekXpZXpFHGl6RVhsekWLb3pF
tnJ6Rel1ekUheXpFUHx6RYd/ekW2gnpF8oV6RSmJekVQjHpFh496RbaSekXtlXpFHJl6RVCc
ekWDn3pFtqJ6Re2lekU9qXpFUKx6RYOvekW2snpF7bV6RRy5ekVQvHpFh796RbrCekXtxXpF
Jcl6RVTMekWHz3pFutJ6Re3VekUh2XpFVNx6RYffekW64npF7eV6RSHpekVU7HpFh+96Rbry
ekXt9XpFIfl6RVT8ekWH/3pFvgJ7Re0Fe0UhCXtFVAx7RYcPe0W6EntF7RV7RSEZe0VUHHtF
hx97Rboie0XtJXtFISl7RVQse0WHL3tF3zJ7Re01e0UhOXtFVDx7RYc/e0W6QntF7UV7RSFJ
e0VUTHtFh097RbpSe0XtVXtFIVl7RVRce0WHX3tFumJ7Re1le0UhaXtFVGx7RZtve0W6cntF
7XV7RSF5e0VUfHtFh397RbqCe0XyhXtFIYl7RVSMe0WHj3tFupJ7Re2Ve0VWmXtFVJx7RYef
e0W6ontF7aV7RSGpe0VUrHtFh697Rbqye0XttXtFIbl7RYm8e0WDv3tFusJ7Re3Fe0UcyXtF
VMx7RYfPe0W60ntF7dV7RSHZe0VU3HtFh997Rbrie0Xt5XtFIel7RVTse0WH73tFuvJ7Re31
e0Uh+XtFVPx7RYf/e0W6AnxF7QV8RSEJfEVUDHxFhw98RboSfEXtFXxFIRl8RVQcfEWHH3xF
uiJ8Re0lfEUhKXxFVCx8RYcvfEXvMnxF7TV8RSE5fEVUPHxFhz98RbpCfEUWRnxFIUl8RVRM
fEWHT3xFulJ8Re1VfEUhWXxFVFx8RYdffEW6YnxF8mV8RSFpfEVUbHxFh298RbpyfEXtdXxF
IXl8RVR8fEWHf3xFuoJ8RfaFfEUhiXxFVIx8RYOPfEW6knxF7ZV8RSGZfEVUnHxFh598Rbqi
fEXtpXxFIal8RVSsfEWLr3xFtrJ8Re21fEUhuXxFVLx8RYe/fEW6wnxF7cV8RSHJfEVUzHxF
h898RbrSfEXt1XxFHNl8RVTcfEWH33xFuuJ8RfLlfEUh6XxFVOx8RY/vfEW68nxF7fV8RSH5
fEVU/HxFh/98RbYCfUXtBX1FIQl9RVQMfUWLD31FuhJ9Re0VfUUcGX1FVBx9RYcffUW6In1F
7SV9RSEpfUVULH1Fhy99RboyfUXtNX1FHDl9RVQ8fUWHP31FukJ9Re1FfUUhSX1FVEx9RYdP
fUW6Un1F7VV9RSFZfUVUXH1Fh199RbpifUXtZX1FIWl9RVRsfUWHb31FunJ9Rel1fUUheX1F
VHx9RYN/fUW6gn1F7YV9RSGJfUVUjH1Fh499RbqSfUXtlX1FIZl9RVCcfUWHn31FuqJ9Reml
fUU9qX1FUKx9RYOvfUW6sn1F7bV9RSG5fUVUvH1Fl799RbbCfUXtxX1FIcl9RVDMfUWHz31F
utJ9Re3VfUUh2X1FUNx9RYvffUW24n1F6eV9RSHpfUVQ7H1Fg+99RbryfUXp9X1FIfl9RVT8
fUWH/31FugJ+Re0FfkUhCX5FVAx+RYcPfkW6En5F6RV+RTEZfkVQHH5Fhx9+RboifkXtJX5F
HCl+RVQsfkWDL35FtjJ+Re01fkUhOX5FVDx+RYc/fkW2Qn5F6UV+RSFJfkVQTH5Fh09+RbZS
fkXpVX5FHFl+RVRcfkWTX35FumJ+Re1lfkUhaX5FVGx+RYNvfkW2cn5F7XV+RSV5fkVQfH5F
h39+RbqCfkXphX5FIYl+RWCMfkWHj35FwpJ+Rf6VfkUcmX5FVJx+RYeffkW2on5F7aV+RSGp
fkVUrH5Fg69+RbqyfkXttX5FIbl+RVC8fkWDv35FusJ+RenFfkUhyX5FUMx+RYfPfkW60n5F
6dV+RSHZfkVQ3H5Fg99+RbrifkXt5X5FIel+RVTsfkWD735FuvJ+Ren1fkUc+X5FVPx+RYP/
fkW2An9F7QV/RSEJf0VUDH9Fhw9/RTUTf0XpFX9FIRl/RVQcf0WHH39FuiJ/Re0lf0UcKX9F
UCx/RYcvf0W6Mn9F8jV/RRw5f0VUPH9Fhz9/RbZCf0XtRX9FHEl/RVRMf0WHT39FulJ/Re1V
f0UhWX9FVFx/RYdff0W6Yn9F7WV/RSFpf0VQbH9Fh29/Rbpyf0XtdX9FIXl/RVB8f0WDf39F
toJ/Re2Ff0UhiX9FUIx/RYOPf0W6kn9F6ZV/RRyZf0VUnH9F</AssayXData><AssayYData Points="900">zyKcP30jnD+HVZs/l+iZPz6KmT96F5k/v2OYP8pDlz98WJc/gDuXP+sAlz99G5c/1zOWP9lf
lj/K8JU/fP2VP03JlT/UAZY/D9iVP7eYlT/fy5U/BQCWP3xOlT+e9JU/4EKVP0eDlT/w4pU/
7ACVPy0Hlj8JT5U/iDOWP154lT9ZYZU/SEqVP74slT8B/5U/Kr6VP+2BlT8dg5U/XJGVP/mS
lT/iSJU/nOSVPyq0lT/RGpY/pwqWP7nllT8eypU/e0aVP+sGlj/Im5U/0CCVP/Z4lT8OdZU/
9cyVP8qslT+E95U/KceVP6S4lT/ilpU/TrWVP8Mplj+Y8JU/O2qWP57slT9Tp5U/CPKVP4qf
lj8yPpY/nUGVPzD/lT+m25U/F+2VP96/lj/GrJU/kiWWPxyOlj/5p5Y/5O6WP4zLlT+AEpc/
TLmVP+rBlj9lppY/jhaXP+eGlj+8ZJY/9KWWP9gXlz+NNJY/eD+WP2l6lj9HLJc/dLSWP3Ll
lj8bwJY/R42WPyLhlj9Tc5c/5UqWP+mLlj/6rJY/t/SWP0WClz/cmJY/KcKWP1p7lj8XoJY/
6S6XP6sPlj+1W5c/AOCWP6Y8lz+sSpc/hgeXP0xdlz+r4ZY/5BWXPzD4lj/xJpc/wLyXPzEm
lz8ke5c/70aXP0lNlz8rqJc/pouXP1M8lz8fKZc/P3WXP73Plj+WQpc/aRaXPy2blz+uQJc/
BLyWP8xLlz9cAZc/gLGXP3SOlz95R5c/pGOXP3b0lz82sJc/5w6YP0qSlz8iqZc/a3GXP0UU
lz/U/5c/0GSXP2EPmD/fWpc/p1+XP2tNlz8+7Jc/zc+XP07glz9DvZc/VJGXP9J9lz85ZZc/
Z9SXPzBBlz8nrZc/SDqYP8rflz9nopc/yvSXP8trlz9Sw5c/4ISYP07blz+Y8Zc/J9iXP+g6
mD+JMJg/lfKXP4ckmD9Bu5g/WtaXP/gimD/8ppg/NEeYP4eYmD8YiZg/YFGYPw8ImD+D45c/
V+aXP9QOmD+0QJg//7OXP62gmD97hZg/e3WYPywcmD+WHJg/mFiYP+yMmD+XSZg/ukqYPwYo
mD+pkpg/6LiYP7qNmD8jeZg/mj+YPxCqmD9rZZg/aPWXP3VnmD/3hJg/HG2YPzRfmD/FoJg/
KH+YPxFomD/Ee5g/382YP6vUmD/lQJg/Bg6YP4COmD8AJpg/4YKYPzKvmD8lbJg/xLGYP0uq
mD9aMZg/7W+YP3mKmD+BJJk/fLKYP0cDmT/Ow5g/n86YP62EmD8x55g/LvOYP553mD96apk/
ZqyYPxJamT+Zypg/MPiYP8UymD90w5g/UHCZPxDamD9Snpg/wx2ZPzbmmD9okZg/o9OYP6a8
mD/RoJg/O+mYP9rxmD9ISpk/UGqYP8DHmD9Mxpg/0UiZP4c6mT8yH5k/WfOYP+YbmT9GnJk/
oRmZP55TmT+1Q5k/o1uZP3mBmD+Kcpk/n7OYPxDmmD8Kapk/uCWZP2trmT9JxZk/m3GZPwx6
mT8njpk/5pOZPwRVmT8aKpk/9NeZPxxrmT/I/5g/tFaZP3FgmT8KBJk/quuZPxTfmD8bcZk/
gGuZP/zXmT9WxJk/bE6ZP2bWmT+uAZo/3GOZP+hamT84tpk/zeiZPyvumT/chZk/OyeZPyM2
mT+Wd5k/h4+ZPxQMmj+p4pk/MHCZP5NvmT9P1Jk/vDuZP5olmT8kDJo/LuyZPzQXmj8wp5k/
uCmaPyoImj+bNpo/U+qZP+e0mT+v55k/kMKZP9O6mT8cmZo/08KZP6n1mT/wVZk/5H+ZP+WF
mT98Kpo/KK6ZP6DNmT8LJpo/n4yaPxifmT9wn5k/XeiZP8mbmT/CdZk/g1SaP24Umj91DJo/
ydqZP1Iamj9h9Zk/xN2ZP8vwmT/J7Jk/mESaP8dDmj+gaZk/p96aP0M0mj+nAZo/rA2aP8VH
mj8cCpo/aKWZP0xVmT8jhpo/5myaP1Njmj8xWZo//wmaP4Demj9cIpo/cxWaPz34mT8L+Zk/
+dSaP+CGmj8OJZo/dOmaP9Qomj87OZo/KVGZP5Nimj9D1Zk/eU6aP36Dmj/qnZk/OlSaP55M
mj+mRZo/O2OaPzY0mj/Ft5o/PlmaP+Jgmj+Eo5o/YLGaP6ZTmj/E15o/p2OaP8Flmj854po/
pj+aP7rnmj+vSJo/R9KZPwGhmj+vSpo/6r+aP35cmj+GQ5s/TDGaP8mamj+ueZo/XI2aPxiv
mj/4mJo/05yaP6Jkmj8YcJo/UL+aP6S6mj+llpo/XX2aP8aTmj+AXpo/DW6aP0Tjmj8wt5o/
tD+aP67Xmj++0Jo/HKyaP1Vgmj87Dps/+tSaP3/Omj8+opo/xF6aP4I/mz/n1Zo/4ZaaP0WP
mj+dRps/u4uaP/t+mj9niZo/EnSbP/YCmz/SHpo/1CebPwGAmj+fzJo/u9uaP90bmz8i65o/
qw6bP/A5mj8cxZo/USGbP6vbmj8pOZs/hA6bP7cYmz9cgZo/wAqbPxTjmj9YaZs/XD2aP73f
mj8eoJo/Mq+aP02xmj+5O5s/wVSbPzuEmj/yzpo/nSObP6m5mj9zm5s/wc+aP84Lmz+j75o/
dnubP00qmz8DZZs/pYmaP6hFmz+4N5o/1CSbP1r0mj8Z9po/7e2aPzGjmj9YGps/z1mbP5gK
mz+3YZs/Uv6aP0BYmz99R5s/6GibP6+Gmz+IUZs/h1qbP0Szmj/+rJo/hvWaPwySmz9tB5s/
ZQGbP90zmz/gMZs/IuGaP5humz+rcps/GVmbP/sJmz/NL5s/bG+bPxnZmj8y5Jo/KxqbP18e
mz9eL5s/XwSbP7Hmmj82Cps/KJWbP7Jfmz+TjJs/TjGbP+qtmz+afJs/GwObP/otmz9QMps/
hf6aP2D2mz/NN5s/NLmbP5GQmz+ejJs/z4CbP+aimj8vRps/K1CbP2V8mz8fK5s/g6GbP7Ql
mz9Vcps/WaCbPx+nmz/to5s/FmObP16qmz/Vbps/xR+cP07imz8H+Js/Ws6bP/nDmz/3wps/
EXmbP9ovmz+rXJs/o1WbPyjNmz/A7Zs/qwGcP7AknD8c1Zs/XIWbP2Tmmz+0Wps/oZybP/pJ
mz/WyJs/GyicP9eJmz/q6Js/WGibPyVwmz+oIpw/ZgicP35CnD+MFpw/Er2bP19/mz+qsJs/
rZmbP7lTnD+Hg5s/tYabPwginD8I1Js/4uWcP07ymz/v+ps/iuibP91anD9NRJs/pNWbP+Pz
mz+gCZw/PhKcP00JnD+y25s/d/WbPxfRmz/lXZs/YP+bP5blmz/CHZw/j56cP9QvnD87VZw/
GCScP7EknD/gnJs/JSqcPzHZmz+mwZw/X4SbP/MlnD/nB5w/+3OcP6k3nD8+jJw/Cm2cP4Pk
mz9IHpw//DmcPy5LnD+s0Zs/67ebP+9EnD9EMpw/q2GcP/CVnD+nXZw/+jicP9ztmz+adpw/
pQOcPxhUnD+fTJw/PP2bP9KqnD95WJw/DhqcP6qLnD+tW5w/xrCcP12bnD+zmpw/9RicPysF
nD8+jpw/WGScP0ESnD8yMZw/8PKbP+MPnD91UZw/DNGbP66+nD8WVZw/aWOcP0mVnD8mRZw/
O1ecPwcvnD98GZ0/GnGcP6A6nD+T2Zw/bH2cP9/XnD9ENZw/hZWcP2vsnD8gupw/a66cP87w
nD/sVZw/+YGcP4lHnD+evpw/edWcP+xBnT9Xrpw/gd+cPxV7nD/IxJw/+EOcP9I9nD94QJw/
ZkycP3FInT+3AZ0/6ficP6+gnD+OTJw/lyCcP0DfnD/wWZw/KJOcPyEenD/GB5w/S4WcPx4e
nD+EDZ0/lMScP6uYnD8QTp0/MgidPzP0nD9Ihpw/B8icP3PjnD8vmpw/T6mcP6TUnD/3bZ0/
/46dP9rNnD+/nZ0/3wadPy3cnD+nQJ0/jV2dP2aInD/zUp0/9wqdPz0ynT88SZw/4CudP5gI
nT/Zi5w/FAudP+/DnD+sA50/GM+cP5jAnT9Ya5w/0XucP/cdnT9ItJw/GKWcP1lRnT9/25w/
+OucP/XInD+W6Zw/PuucP1BunT+v/Jw/qLecP/cXnT8X/Jw/OficPzL4nD+dtp0/ugidP09e
nD+k6Jw/2/WcPyKnnD8rv5w/qzGdP1IgnT8beZ0/NnmdP0C7nD+rKJ0/D+ScPxuZnT/rH50/
NB2dP+I8nT+6Ip0/1UGdP35anT9EEJ0/G7OdP6IBnT83KJ0/8UGdP5rDnD8F7Jw/n/ScPygv
nT9tXp0/GvGcPxGxnD+rJJ0/RyacP5UFnT8pBp0/KfecPwxqnD8SbJ0/Yg2eP+/7nD/i7Jw/
mPCcP+oknT/RaJ0/O82cP5hpnT9tbZ0/tz2dPz6LnT+4qp0/cZ+cP38tnT+qhZ0/ZGOdP4oQ
nT8jOp0/0oSdP1KFnT/oAZ0/xMedP2r+nD8i4Zw/RTSdP5RGnT8tG50/tpedPyWanT+Drp0/
+CmdPz1AnT/ZeJ0/WT6dPwxvnT8AnJ0/eSWdP91nnT/P2J0/9D+dP4winT+uNJ0/30adPxl6
nT+KqZ0/EH6dP6+dnT9WQJ0/UnCdPyhPnT+KuZ0/68GdPypanT8kyJ0/Ov6cP7GhnD/l8Zw/
5S6dP6Q3nj8LNJ0/bVSdP4mLnT80350/JBudP1XFnT+L+J0/F+GdP1YlnT+kxZ0/uNedP1d7
nT/ZTZ4/QX2dP8m+nT+Pn50/D1idP/2NnT8imJ0/O1CdP23lnT/PiZ0//gWeP0CinT9vmJ0/
D1CdPxLPnT9Fsp0/vLOdP1zrnT9QTZ4/JG+ePxHnnT8/x50/</AssayYData></Step><Step><CommonData><SampleLocation>1</SampleLocation><SampleID></SampleID><SampleGroup></SampleGroup><SampleInfo></SampleInfo><SampleRow>G</SampleRow><SamplePlate>1</SamplePlate><WellType>BUFFER</WellType><Concentration>-1</Concentration><ConcentrationUnits>µg/ml</ConcentrationUnits><MolarConcentration>-1</MolarConcentration><MolarConcUnits>nM</MolarConcUnits><MolecularWeight>-1</MolecularWeight><Temperature>25</Temperature><StartTime>10133283</StartTime><AssayTime>180</AssayTime></CommonData><FlowRate>600</FlowRate><StepType>DISASSOC</StepType><StepName>Dissociation</StepName><StepStatus>OK</StepStatus><ActualTime>180</ActualTime><CycleTime>0.2</CycleTime><AssayXData Points="900">h59/Rbqif0XtpX9FHal/RVCsf0WHr39FurJ/Re21f0UduX9FVLx/RYe/f0W2wn9F7cV/RSHJ
f0VQzH9Fh89/RbrSf0Xt1X9FIdl/RVTcf0WH339FtuJ/Re3lf0Uh6X9FUOx/RYfvf0W68n9F
6fV/RR35f0VQ/H9Fh/9/RVsBgEX3AoBFkASARSoGgEXEB4BFXQmARfUKgEWQDIBFKA6ARcQP
gEVdEYBF9xKARY4UgEUqFoBFxBeARV0ZgEX1GoBFkByARSoegEXEH4BFWyGARfcigEWOJIBF
KiaARcQngEVdKYBF9yqARY4sgEUoLoBFxC+ARV0xgEX1MoBFjjSARSg2gEXEN4BFWzmARfc6
gEWOPIBFKj6ARcE/gEVdQYBF90KARY5EgEUqRoBFxEeARV1JgEX3SoBFkEyARShOgEXET4BF
XVGARfVSgEWOVIBFKFaARcFXgEVbWYBF91qARZBcgEUoXoBFxF+ARV1hgEX3YoBFjmSARSpm
gEXBZ4BFXWmARfdqgEWObIBFKm6ARf9vgEVdcYBF9XKARY50gEUqdoBFxHeARVt5gEX1eoBF
kHyARSh+gEXEf4BFXYGARfeCgEWOhIBFKIaARcGHgEVdiYBF94qARY6MgEUqjoBFxI+ARV2R
gEX3koBFjpSARSiWgEXBl4BFXZmARfeagEWOnIBFKp6ARcSfgEVdoYBF96KARaOkgEUqpoBF
xqeARV2pgEX1qoBFjqyARSqugEXBr4BFXbGARfeygEWQtIBFKLaARcG3gEVduYBF97qARZC8
gEUqvoBFwb+ARV3BgEX1woBFkMSARSjGgEXEx4BFW8mARfXKgEWQzIBFKM6ARcTPgEVb0YBF
99KARY7UgEUq1oBFwdeARVvZgEX12oBFkNyARSregEXB34BFfuGARfXigEWQ5IBFKuaARcTn
gEVb6YBF9+qARZDsgEUo7oBFwe+ARV3xgEX38oBFkPSARSr2gEXE94BFW/mARfX6gEWO/IBF
KP6ARcH/gEVdAYFF9QKBRZAEgUUqBoFFwQeBRV0JgUX3CoFFkAyBRSgOgUXED4FFWxGBRfcS
gUWOFIFFKhaBRcQXgUVdGYFF9RqBRZAcgUUqHoFFxB+BRVshgUX1IoFFkCSBRSgmgUXBJ4FF
XSmBRfUqgUWQLIFFKC6BRcQvgUVdMYFF9zKBRZA0gUUoNoFFxDeBRV05gUX3OoFFkDyBRSg+
gUXEP4FFW0GBRfdCgUWQRIFFKEaBRcFHgUVdSYFF9UqBRY5MgUUqToFFwU+BRV1RgUX1UoFF
kFSBRSpWgUXBV4FFXVmBRfVagUWQXIFFKl6BRcRfgUVbYYFF92KBRZBkgUUoZoFFwWeBRV1p
gUX3aoFFkGyBRShugUXBb4FFW3GBRfVygUWOdIFFKnaBRcR3gUVdeYFF9XqBRZ18gUV2foFF
4H+BRVuBgUX1goFFkISBRSiGgUXBh4FFW4mBRfeKgUWOjIFFKI6BRcGPgUVdkYFF95KBRZCU
gUUqloFFwZeBRV2ZgUX3moFFkJyBRSiegUXBn4FFXaGBRfeigUWQpIFFKqaBRcSngUVbqYFF
9aqBRZCsgUUqroFFwa+BRVuxgUX1soFFjrSBRSi2gUXBt4FFW7mBRfW6gUWOvIFFKr6BRcG/
gUVbwYFF98KBRY7EgUUoxoFFxMeBRV3JgUX3yoFFjsyBRSjOgUXBz4FFW9GBRffSgUWQ1IFF
KtaBRcTXgUVb2YFF9dqBRY7cgUUo3oFFxN+BRV3hgUX34oFFjuSBRSjmgUXE54FFXemBRffq
gUWQ7IFFKu6BRcHvgUVd8YFF9/KBRY70gUUq9oFFxPeBRVv5gUX3+oFFjvyBRSj+gUXE/4FF
WwGCRfUCgkWWBIJFKgaCRcEHgkVbCYJF9wqCRZAMgkUoDoJFyA+CRV0RgkX1EoJFjhSCRSgW
gkXBF4JFWxmCRfUagkWxHIJFKB6CRcQfgkVdIYJF9SKCRY4kgkUqJoJF0CeCRV0pgkX1KoJF
jiyCRSgugkXBL4JFWzGCRfcygkWQNIJFKDaCRdA3gkVbOYJF9TqCRZg9gkUqP4JFZ0CCRadB
gkX3QoJFjkSCRShGgkXER4JFXUmCRfVKgkWQTIJFKE6CRcFPgkVbUYJF9VKCRY5UgkUoVoJF
xFeCRVtZgkX1WoJFjlyCRShegkXBX4JFXWGCRfVigkWQZIJFKGaCRcFngkVbaYJF9WqCRY5s
gkUqboJFxG+CRVtxgkX1coJFjnSCRSh2gkXBd4JFXXmCRfV6gkWOfIJFKH6CRcF/gkVbgYJF
+YKCRY6EgkUohoJFwYeCRVuJgkX3ioJFkIyCRSiOgkXBj4JFW5GCRfeSgkWOlIJFKJaCRcGX
gkVbmYJF9ZqCRY6cgkUsnoJFxJ+CRV2hgkX1ooJFkKSCRSimgkXBp4JFW6mCRfWqgkWQrIJF
KK6CRcGvgkVbsYJF9bKCRY60gkUotoJFxLeCRVu5gkX1uoJFjryCRSi+gkXBv4JFW8GCRfXC
gkWOxIJFKMaCRcTHgkVbyYJF9cqCRY7MgkUozoJFwc+CRV3RgkX30oJFkNSCRSrWgkXB14JF
XdmCRfXagkWO3IJFKt6CRcHfgkVb4YJF9eKCRY7kgkUq5oJFweeCRVvpgkX16oJFjuyCRSju
gkXB74JFZfGCRfXygkWQ9IJFKPaCRcH3gkWU+YJF9fqCRav8gkUo/oJFwf+CRVsBg0X1AoNF
ygSDRTgGg0XBB4NFWwmDRfUKg0WUDINFKA6DRcEPg0VbEYNF9xKDRY4Ug0UoFoNFwReDRVsZ
g0X1GoNFjhyDRSgeg0XBH4NFWyGDRfUig0WOJINFKCaDRcEng0VbKYNF9SqDRZAsg0UoLoNF
wS+DRV8xg0X1MoNFjjSDRSo2g0XBN4NFXzmDRfc6g0WOPINFKD6DRfU/g0VbQYNF9UKDRY5E
g0UoRoNFxEeDRVtJg0X1SoNFjkyDRShOg0XBT4NFW1GDRfdSg0WOVINFKFaDRcFXg0VbWYNF
9VqDRZBcg0UoXoNFwV+DRVthg0X1YoNFkGSDRShmg0XBZ4NFW2mDRfVqg0WObINFKG6DRcFv
g0VbcYNF9XKDRZB0g0UodoNFwXeDRV15g0X1eoNFjnyDRSh+g0XEf4NFXYGDRfWCg0WOhINF
KoaDRcSHg0VdiYNF+4qDRb+Mg0UqjoNFwY+DRV2Rg0X1koNFkJSDRSyWg0XBl4NFW5mDRfWa
g0WQnINFKp6DRcSfg0VboYNF9aKDRZCkg0UopoNFxKeDRV2pg0X1qoNFkKyDRSiug0XEr4NF
XbGDRfeyg0WQtINFKraDRcS3g0VduYNF97qDRZC8g0UqvoNFxL+DRV3Bg0X3woNFkMSDRSrG
g0XEx4NFXcmDRffKg0WQzINFKs6DRcTPg0Vd0YNF99KDRZDUg0Uq1oNFxNeDRWnZg0X32oNF
kNyDRSreg0XE34NFXeGDRffig0WQ5INFKuaDRcTng0Vd6YNFIuuDRZDsg0Uq7oNFxO+DRV3x
g0X38oNFkPSDRSr2g0XE94NFXfmDRff6g0WQ/INFKv6DRcT/g0VdAYRF9wKERZAEhEUqBoRF
xAeERV0JhEX3CoRFjgyERSoOhEXED4RFXRGERfcShEWQFIRFKhaERcQXhEVdGYRF9xqERZAc
hEUwHoRFxB+ERV0hhEX3IoRFliSERSomhEXiJ4RFWymERfcqhEWQLIRFKi6ERcQvhEVdMYRF
9zKERZA0hEUqNoRFwTeERV05hEX3OoRFkDyERSo+hEXEP4RFXUGERfdChEWQRIRFKkaERcRH
hEVdSYRF90qERZBMhEUqToRFzE+ERV1RhEX7UoRFkFSERSpWhEXEV4RFXVmERfdahEWQXIRF
KF6ERcRfhEVdYYRFEWOERZBkhEUqZoRFxGeERV1phEU6a4RFkGyERSpuhEXEb4RFXXGERfdy
hEWUdIRFKHaERcR3hEWEeYRF93qERZB8hEUqfoRFwX+ERV2BhEX3goRFjoSERSqGhEXEh4RF
XYmERfeKhEWOjIRFKI6ERcSPhEVdkYRF95KERZCUhEUqloRFxJeERV2ZhEX3moRFkJyERSqe
hEXEn4RFW6GERfeihEWQpIRFKqaERcSnhEVdqYRF96qERZCshEUqroRFxK+ERV2xhEX3soRF
kLSERSq2hEXEt4RFXbmERfe6hEWQvIRFKL6ERcS/hEVwwYRF98KERZDEhEUqxoRFxMeERWHJ
hEX3yoRFkMyERSrOhEXEz4RFYdGERffShEWQ1IRFKtaERcTXhEVd2YRF9dqERZDchEUo3oRF
xN+ERV3hhEX34oRFkOSERSrmhEXE54RFW+mERffqhEWO7IRFKu6ERcTvhEVd8YRF//KERZD0
hEUo9oRFxPeERVv5hEUF+4RFkPyERS7+hEXB/4RFXQGFRfcChUWQBIVFKAaFRcQHhUVdCYVF
9wqFRZAMhUUqDoVFwQ+FRV8RhUX3EoVFkBSFRSoWhUXEF4VFXRmFRfcahUWOHIVFKh6FRcQf
hUVdIYVF9SKFRZAkhUUoJoVFxCeFRV0phUX3KoVFkCyFRSouhUXBL4VFbTGFRfcyhUWQNIVF
KDaFRcE3hUVdOYVF9zqFRZA8hUUqPoVFwT+FRV1BhUX1QoVFkESFRSpGhUXER4VFXUmFRfVK
hUWOTIVFKk6FRcRPhUVdUYVF91KFRZBUhUUqVoVFxFeFRVtZhUX3WoVFkFyFRSpehUXEX4VF
XWGFRfdihUWQZIVFKGaFRcRnhUVdaYVF9WqFRY5shUUqboVF</AssayXData><AssayYData Points="900">xAOcP/xWmz84BJ0/WgGeP5dDnz9eZJ8/nzOgP9UUoT/FMqI/ylSiP3mkoj94B6M/88GjP2jW
oz9W2qM/1F2kP9yZoz+JgaQ/8W2kP3nPpD+zWKU/IFqkP43WpD85X6Q/th6kP6/zpD845aQ/
j0ClP43jpD8t3qQ/cOSkPyTupD/IMqU/AuykP40LpT9bf6U/AiqkP1hMpT/h+KQ/RvKkP3sF
pT/gzaQ/+1ClP0DjpD9ycqU/9WqlP8ccpT9MeaU/wTGlP+cRpT+ubaU/cvikP8wepT9DSqU/
z4mlPx+hpT8IDaU/2g6lP4fnpD90gaU/inGlP3Q4pT/bfKU/R7ekP1sQpT+XOqU/aDmlP3tL
pT/TbKU/nU2lP+JJpT/FZaU/PhClP11SpT/p86Q/t8qkP0xkpT8J2qQ/4aqkP9wUpT9ILaU/
SxOlPyurpD8vSKU/wm2kP5JapT/cAaU/ShylPzNMpT+4/qQ/9OqkP1MupT+rHaU/YIelP2lH
pT+O76Q/gRmlPyjjpD9MB6U/7w+lP9h9pT+CO6U/xPakP170pD/RTaU/T0+lP7O7pD/yEKU/
xOSkP16wpD/HdqU/kpylP4xxpT8nIaU/x4WlP5VBpT+jvKQ/3KulP/Q4pT9uL6U/MEWlP+6M
pD9gkqU/0Z+kP+QXpT+66qQ/z5ykP7eepT8XnKQ/KhOlP6UXpT/sxqQ/4TWlPzELpT/NMqU/
oPGkP0ktpT+MKKU/6tKkP9J6pT9QUqU/efikP/8CpT8YsaQ/sdqkPwAcpT+v8qQ/x/ykPwPU
pD8LKKU/Ii2lP9LTpD/t/KQ/dRGlPwH8pD8yGaU/Dx2lP+JwpT8b3aQ/fuqkP0zypD8QS6U/
inKlP2LSpD/zyqQ/KNekP8JlpT+o4KQ/vGalP+popT/oJKU/rEWlP4dWpT+mIKU/C6elP60i
pT9SSKU/otmkP0GGpT9mIaU/sq+kPy7VpT89SaU/AjelP4DipD/786Q/mg6lP7BlpT8A4qQ/
y4qlP9zwpD9bEqU/biGlPzvxpD/x0KQ/UWWlP/lFpT+3UqU/5jqlPypapT9uHKU/fz2lP+sZ
pT/J/aQ/ovGkP1xEpT8O5qQ/zzGlP39MpT9V8KQ/XQ+lP0z1pD+/daQ/cCilP46rpD9UAaU/
MS+lP+QRpT9C46Q/gxqlP1wepT8ovaQ/zTulP76hpD/P16Q/TCmlP+hBpT8WEaU/7AilP0Ju
pT/T6aQ/XkSlP9kspT8kMaU/GP2kP0gtpT/hsqU/QEylP5LQpD8A46Q/AaSlP0m3pD+FV6U/
T1WlP+k7pT+RJ6U/RROlP26FpT9upqU/qJWlPzvFpD88JKU/D/CkPwCRpT+yDKU/ZlulPwFZ
pT+0A6U/TW2kP5lCpT9hPqU/SqelP9/mpD/oPKU/u0ClP7VbpT87O6U/71alP0dtpT8t+KQ/
tDqlP/pGpT8lLqU/NIelPyD2pD9aIqU/6tqkP4RXpT9GAqU//4WlPwMypT+4pKU/bwSlP3RL
pT9296Q/OM2lPxdKpT+usKQ/Hh2lP+8BpT+JcaU/o2GlP8zRpD8GOaU/Z+GkP8R4pT8NjaU/
6AumP7FFpT/xj6U/AsikP/atpD8QfaU/+q6lP14Hpj8oV6U/tS2lP8wQpT+BeqU/pAKlPyIs
pT9hDqU/0/WkPy4hpT8udqU/KqilPz7BpT/h0KQ/WCOlP7DRpT9ys6U/ktqlP/aCpT9jNKU/
Qo+lP6P5pD+7OaU/iZekP+EfpT9ZiKU/YO+lP+mSpT9nJaU/PkqlP33opD8uJaU/fISlP0o4
pT8EA6U/YcekP23lpD99x6U/vXmlP8iupT8zWqU/IoGlP0b+pT/Zf6U/Wp6lP3JdpT8XYaU/
+XulP4cXpT/9UaU/dOulPxyhpT+FdqU/EwmmP9eZpT+FbKU/vamlP9FYpT8ef6U/veOlPzvE
pT+uM6U/RVWlP1mPpT+kcaU/RJ6lP0SnpT+Ip6U/9BGlPyxBpT/TyaU/mrGlP6KjpT/iL6U/
55GlP4pnpj8oi6U/M1alP6GGpT/zbKU/t4ClP8fQpT8/06Q/SNWlP5PepT9V7aU/NRCmP/Kn
pT/2RKU/LP6lPyi4pT/TnKU/VGWlP0ixpj/NTaU/yHSlPx5WpT9ueaU/D5qlP3/kpT+tAaY/
ZeKlP4HCpT+ay6U/9qClPxh9pT/0E6Y/weWlP4YQpT+xqKU/7dSlPzjepT+O3aU/7k6mPwqr
pT9feKU/pJ6lP9SOpT9L6qU/kEamP/cepj/dcKY/Z/alPwftpT/XJaY/q3KlP5r+pT8f0KU/
AwumP9hxpT9fy6U/WLalP1eDpj84p6U/McClPyaupT8HGqY/zvKlP6/spT+33aU/F6OlP60L
pj9h5aU/0uilP5QEpj/rb6U/DwymPzvGpT/pgKU/iMKlPySjpT/1sqU/MAmmP1sapj/5pqU/
VEWlPyqXpj++9qU/HESmP1QZpj9DIKY/FOGlPzyvpT/yuaU/NzimP01Kpj8IGaY/GkWmP26U
pT/a0aU/5O2lPzDJpT8bsKY/+eGlP7CZpT8RHqY/jUGmP0a1pT/MaaU/LQOmP5zfpT+EoaU/
dSqmPxYSpj8ZD6Y/bPWlP4G3pT9lRKY/5yumPwe+pT/F6aU/Xw+mP3sppj8/LqY/226mP0J/
pj8ScqY/s6KmPysFpj9nMKY/SmemP0rtpT/By6U/NIumP78Kpj8kfKY/pQSmP34spj9AOqY/
ZPulP6DIpT8LWaY/pWGmP7oVpj+f/qU/24amP4w+pj8CT6Y/L4qmP6L7pT+mXqY/qAemPz83
pj+9s6Y/SR+mP37DpT/7AqY/ryGmP7Enpj8xAaY/n1amP5IBpj8CCqY/IDamP2cLpz8YYaY/
hg2mP66vpj9vP6Y/qealP+U1pj+CQ6Y/5s+mP1FYpj/NpKY/CYemPwrbpT+HWqY/zPqlP3yN
pj8zq6Y/nOqlP78Hpj8QNaY/XDOmP/5Mpj8m8aU/f/mlP5R+pj9uT6Y/QmymP4e9pj87b6Y/
a+2lPw9upj8Ks6Y/7EumP9PlpT8tqqY/eKmmP8dkpj/KOKY/MmamP9Kepj9XfaY/MIOmP/qZ
pj9dS6Y/zjumP8F9pj/9EKc/YzWmPyj9pT+QXaY/GaCmPwC4pj+fP6Y/cnumP7Phpj9Wk6Y/
B12mPx9Apj+0VKY/3gKnP4Vlpj+Ny6Y/ccGmPyQLpj+tnaY/CuamP76Opj+5GKY/QY2mP1/3
pj9Mn6Y/smOmP2trpj8JlqY/wLemP9Wqpj9+FKc/e7umP4+Mpj+e+aY/X0unP1OHpj+M9aY/
j4qmP8OFpj9MnKY/bZ+mPx5Lpj8Leac/MxGnPzeRpj9oKKc/m22mP9Ekpz9zt6Y/TsWmP3jM
pj+vmKY/MNWmPzCLpj9NsaY/UvemP8HBpj85fqY/68amPxalpj9Pq6Y/TdemP2IIpz98dKY/
Z96mP06vpj/RlKc/q7emP+BOpz8JjaY/Ks+mP5H+pj9sxqY/ChanP4rZpj/rzqY/OsqmP3w2
pj9sraY/fHmnP7hepz+w56Y/2PCmP3b+pj/D26Y/LAunP/m3pj9tF6c/gtumP7Q3pz+LDac/
WzKnP8nNpj9DBqc/GPSmP5ZJpz+Sm6Y/GXumP5ropj+vwaY/uKCmP46zpz/Wi6Y/ETKnP2s5
pz8Xn6Y/PeqmP3nCpj8Zbqc//8WmP6Q1pz8Jtqc/gdmmP9E2pz+9/KY/2bamP/9+pz9PFac/
drCmP7Jwpz832qY/qw2nPyg7pz+p2aY/WZ2mPxpBpz8MFKc/yrumP4W2pj//cac/EPimP8WE
pz9y0aY/NPGmP7URpz9ZtKY/WG+nP3vepz/AA6c/hkSnPyIipz/lpqc/x56mP5V0pz8hNKc/
AwynPzF+pj/F+aY/uPqmPzY8pz/o1qY/TZ2nPx7Tpj+0Yac/mfamP8Erpz/cvqY/3eGmP+tb
pz/016c/ssamP9J3pz/ooqc/0hynP9fVpz9CQqc/a0GnP/Ibpz9i16Y/dVSnP8omqD/sVac/
+F+nPz+wpz9zGac//TWnP3UIpz8EvKc/PjKnP6+cpz9lZqc/ZvmmP/ZDpz8Abqc/YGinP9J9
pz943KY/lWGnP8Repz+AIKc/wZCnP/Elpz9vUKc/CXOnP/1Opz8PrKc/3wynPzErpz/1Zac/
rE2nP8dEpz+ezqc/ddCmP+55pz8qUqc/hqmnPy7opj8Hcac/8hSnP8FAqD9EWac/mRenP2B9
pz8Gsqc/N1enP0cZpz9SOqc/w66nPyRFpz+Le6c/DnWnPzFgpz9Ciac/Y/mnPzw1pz+cxqY/
xvqnPwFzpz8RVqc/k/qmP212pz/lcqc/1kGnP6Tepz93CKg/zE6nP2h/pz9Izqc/vz+nPxBC
pz9W8KY/Gq2nPwNHpz/fWKc/m0inP24Ypz8cn6c/NOWmPxBFpz9vpqc/TgCoP8/Fpz+NIKg/
MY2nP0+bpz+HTKc/yh6oP9s9qD9pCqc/E3CnP76jpz8L8qc/A9CnP0WXpz8txKc/C3enP8Xz
pz9CdKc/eYSnP9XNpz+ykac/VqKnP3kEqD+T8KY/gs6nP5zOpz9Cwac/AbWnP1HKpz82E6g/
77SnP+S2pz9at6c/SeynPx/Epz8pi6c/fuqnPy+Xpz/BzKc/ksanP0OfqD/z16c/et6nPzP7
pz/jDKg/X+unP6m5pz/B1Kc/UB+nP/u6pz/o7qc/b4mnP0EXqD9tFKg/xqynP5HPpz8WMac/
gaunP2jhpz/Etqc/zWanP8eCpz8mNag/YqOnP3U8qD+3I6g/</AssayYData></Step><Step><CommonData><SampleLocation>11</SampleLocation><SampleID></SampleID><SampleGroup></SampleGroup><SampleInfo></SampleInfo><SampleRow>G</SampleRow><SamplePlate>1</SamplePlate><WellType>REGENERATION</WellType><Concentration>-1</Concentration><ConcentrationUnits>µg/ml</ConcentrationUnits><MolarConcentration>-1</MolarConcentration><MolarConcUnits>nM</MolarConcUnits><MolecularWeight>-1</MolecularWeight><Temperature>25</Temperature><StartTime>10322493</StartTime><AssayTime>5</AssayTime></CommonData><FlowRate>1000</FlowRate><StepType>KREGENERATION</StepType><StepName>Regeneration</StepName><StepStatus>OK</StepStatus><ActualTime>4.9998</ActualTime><CycleTime>0.2</CycleTime><AssayXData Points="25">xG+FRVxxhUX1coVFj3SFRSp2hUXEd4VFXnmFRfd6hUWRfIVFKn6FRcR/hUVegYVF9YKFRZGE
hUUqhoVFwoeFRV6JhUX1ioVFkYyFRSiOhUXEj4VFXJGFRfeShUWPlIVFKpaFRQ==</AssayXData><AssayYData Points="25">fFilv2/kyb+xMtm/5vLiv4JB67/iQfG/PeT2v2ea+79cPv+/eXMBwIToAsA6HQTAzKwFwPrD
BsDf4QfAfp0IwMtxCcCnwArA42ULwCszDMAK/wzAkK4NwOogDsBdpQ7AJ9QOwA==</AssayYData></Step><Step><CommonData><SampleLocation>12</SampleLocation><SampleID></SampleID><SampleGroup></SampleGroup><SampleInfo></SampleInfo><SampleRow>G</SampleRow><SamplePlate>1</SamplePlate><WellType>NEUTRALIZATION</WellType><Concentration>-1</Concentration><ConcentrationUnits>µg/ml</ConcentrationUnits><MolarConcentration>-1</MolarConcentration><MolarConcUnits>nM</MolarConcUnits><MolecularWeight>-1</MolecularWeight><Temperature>25</Temperature><StartTime>10338423</StartTime><AssayTime>5</AssayTime></CommonData><FlowRate>1000</FlowRate><StepType>KREGENERATION</StepType><StepName>Regeneration</StepName><StepStatus>OK</StepStatus><ActualTime>4.99883</ActualTime><CycleTime>0.2</CycleTime><AssayXData Points="25">xpeFRVyZhUX3moVFj5yFRSqehUXEn4VFXqGFRUOjhUWRpIVFKqaFRcSnhUVeqYVF96qFRZGs
hUUqroVFxK+FRV6xhUX3soVFkbSFRSq2hUXEt4VFXrmFRfe6hUWRvIVFKr6FRQ==</AssayXData><AssayYData Points="25">5C18P7DUdz/VXns/SIuAP1+Ngj/jHYQ/RYGGPywiiD8oEYk/GkuKP+v6iz8moIw/nS+NP8qZ
jT/nso4/4PaOP8Qejz9MtI8/H7qQP9bfkD+g/JA/3dmRP1MMkj8BjZI/D2aSPw==</AssayYData></Step><Step><CommonData><SampleLocation>11</SampleLocation><SampleID></SampleID><SampleGroup></SampleGroup><SampleInfo></SampleInfo><SampleRow>G</SampleRow><SamplePlate>1</SamplePlate><WellType>REGENERATION</WellType><Concentration>-1</Concentration><ConcentrationUnits>µg/ml</ConcentrationUnits><MolarConcentration>-1</MolarConcentration><MolarConcUnits>nM</MolarConcUnits><MolecularWeight>-1</MolecularWeight><Temperature>25</Temperature><StartTime>10354640</StartTime><AssayTime>5</AssayTime></CommonData><FlowRate>1000</FlowRate><StepType>KREGENERATION</StepType><StepName>Regeneration</StepName><StepStatus>OK</StepStatus><ActualTime>4.9998</ActualTime><CycleTime>0.2</CycleTime><AssayXData Points="25">xL+FRV7BhUX3woVFkcSFRSrGhUXEx4VFasmFRffKhUWRzIVFKs6FRcTPhUVe0YVF99KFRZHU
hUUq1oVFxNeFRV7ZhUX32oVFkdyFRSrehUXE34VFXuGFRffihUWR5IVFKuaFRQ==</AssayXData><AssayYData Points="25">xkfUv28C+L+38gHAVeYEwMdOB8DoWwnAa4wKwCXqC8AhKA3AwfQNwFnGDsDFfA/ApysQwMu9
EMAwTBHAku4RwKKCEsBhJBPAk1sTwBrsE8D9WhTAAq8UwG8mFcA6SxXAQZEVwA==</AssayYData></Step><Step><CommonData><SampleLocation>12</SampleLocation><SampleID></SampleID><SampleGroup></SampleGroup><SampleInfo></SampleInfo><SampleRow>G</SampleRow><SamplePlate>1</SamplePlate><WellType>NEUTRALIZATION</WellType><Concentration>-1</Concentration><ConcentrationUnits>µg/ml</ConcentrationUnits><MolarConcentration>-1</MolarConcentration><MolarConcUnits>nM</MolarConcUnits><MolecularWeight>-1</MolecularWeight><Temperature>25</Temperature><StartTime>10370789</StartTime><AssayTime>5</AssayTime></CommonData><FlowRate>1000</FlowRate><StepType>KREGENERATION</StepType><StepName>Regeneration</StepName><StepStatus>OK</StepStatus><ActualTime>4.99883</ActualTime><CycleTime>0.2</CycleTime><AssayXData Points="25">xOeFRV7phUX36oVFj+yFRSruhUXC74VFXvGFRfXyhUWR9IVFKvaFRcT3hUVe+YVF9fqFRZH8
hUUq/oVFxP+FRV4BhkX3AoZFkQSGRSgGhkXCB4ZFXgmGRfcKhkWRDIZFKA6GRQ==</AssayXData><AssayYData Points="25">+3h4P+jNej8qwIA/lPmCP/puhT+spYY/RNWIP2Qdij+NlYs/NgyNP5ybjT+mK48/HcKPPw/8
jz/qAZE/tqeRPyXlkT9/0pI/2feSP7GLkz/ARJQ/7HqUP3iwlD9v1pQ/BtqVPw==</AssayYData></Step><Step><CommonData><SampleLocation>11</SampleLocation><SampleID></SampleID><SampleGroup></SampleGroup><SampleInfo></SampleInfo><SampleRow>G</SampleRow><SamplePlate>1</SamplePlate><WellType>REGENERATION</WellType><Concentration>-1</Concentration><ConcentrationUnits>µg/ml</ConcentrationUnits><MolarConcentration>-1</MolarConcentration><MolarConcUnits>nM</MolarConcUnits><MolecularWeight>-1</MolecularWeight><Temperature>25</Temperature><StartTime>10386916</StartTime><AssayTime>5</AssayTime></CommonData><FlowRate>1000</FlowRate><StepType>KREGENERATION</StepType><StepName>Regeneration</StepName><StepStatus>OK</StepStatus><ActualTime>5.00322</ActualTime><CycleTime>0.2</CycleTime><AssayXData Points="25">wg+GRVwRhkX1EoZFjRSGRSYWhkXCF4ZFWhmGRfMahkWNHIZFKB6GRcIfhkVcIYZF9SKGRY0k
hkUmJoZFwCeGRVwphkXzKoZFjSyGRSguhkXAL4ZFXDGGRfMyhkWPNIZFLzaGRQ==</AssayXData><AssayYData Points="25">TPbfv8UH/78wrwTAg14HwIt3CcCLJAvAjYoMwIWvDcADww7A1pkPwMVSEMBmSBHAJqoRwIb2
EcAKjRLASRUTwJAKFMAIABTAZDgUwGbEFMBphRXAzZsVwHx1FcBt2BXATGYWwA==</AssayYData></Step><Step><CommonData><SampleLocation>12</SampleLocation><SampleID></SampleID><SampleGroup></SampleGroup><SampleInfo></SampleInfo><SampleRow>G</SampleRow><SamplePlate>1</SamplePlate><WellType>NEUTRALIZATION</WellType><Concentration>-1</Concentration><ConcentrationUnits>µg/ml</ConcentrationUnits><MolarConcentration>-1</MolarConcentration><MolarConcUnits>nM</MolarConcUnits><MolecularWeight>-1</MolecularWeight><Temperature>25</Temperature><StartTime>10403035</StartTime><AssayTime>5</AssayTime></CommonData><FlowRate>1000</FlowRate><StepType>KREGENERATION</StepType><StepName>Regeneration</StepName><StepStatus>OK</StepStatus><ActualTime>4.9998</ActualTime><CycleTime>0.2</CycleTime><AssayXData Points="25">yTeGRWM5hkX6OoZFljyGRS8+hkXPP4ZFY0GGRfxChkWWRIZFL0aGRclHhkVjSYZF/EqGRZZM
hkUvToZFzU+GRWNRhkX8UoZFllSGRS9WhkXJV4ZFY1mGRfpahkWWXIZFL16GRQ==</AssayXData><AssayYData Points="25">QuCBP4vVgT8qJIQ/tlyGP1cbiT+ZVYs/c+GMPwRPjj/gr48/DfOQPyz4kT+zgJM/saWTP/kf
lD/hg5U/3PSVP7qOlj+on5Y/fr6XP0T1lz/ncZg/Gk2YPy7zmT90H5o/Y9qZPw==</AssayYData></Step></KineticsData></ExperimentResults>
