# Supplementary material for: Functional development of a V3/glycan-specific broadly neutralizing antibody isolated from a case of HIV superinfection
Source: eLife. 2021 Jul 15;10:e68110. doi: 10.7554/eLife.68110 (PMC8376252; doi:10.7554/eLife.68110)
Supplement: Figure 4—source data 2. [file elife-68110-fig4-data2.zip › QA013.2 Dbl Ref_01.28.21/QA013.2_Lineage Replicates_BG505 SOSIP trimer/TemperatureLog.csv]

Temperature Log
Time (s)	Plate
2021/01/28 15:04:49	25.0000
2021/01/28 15:04:50	25.0000
2021/01/28 15:05:42	25.0000
2021/01/28 15:05:57	25.0000
2021/01/28 15:06:13	25.0000
2021/01/28 15:06:29	25.0000
2021/01/28 15:06:45	25.0000
2021/01/28 15:07:01	25.0000
2021/01/28 15:07:17	25.0000
2021/01/28 15:07:57	25.0000
2021/01/28 15:08:57	25.0000
2021/01/28 15:09:22	25.0000
2021/01/28 15:09:58	25.0000
2021/01/28 15:10:58	25.0000
2021/01/28 15:11:58	25.0000
2021/01/28 15:12:58	25.0000
2021/01/28 15:13:07	25.0000
2021/01/28 15:14:07	25.0000
2021/01/28 15:15:07	25.0000
2021/01/28 15:16:07	25.0000
2021/01/28 15:16:16	25.0000
2021/01/28 15:16:30	25.0000
2021/01/28 15:16:47	25.0000
2021/01/28 15:17:03	25.0000
2021/01/28 15:17:19	25.0000
2021/01/28 15:17:35	25.0000
2021/01/28 15:17:51	25.0000
2021/01/28 15:18:31	25.0000
2021/01/28 15:19:31	25.0000
2021/01/28 15:19:57	25.0000
2021/01/28 15:20:33	25.0000
2021/01/28 15:21:33	25.0000
2021/01/28 15:22:33	25.0000
2021/01/28 15:23:33	25.0000
2021/01/28 15:23:41	25.0000
2021/01/28 15:24:42	25.0000
2021/01/28 15:25:42	25.0000
2021/01/28 15:26:42	25.0000
2021/01/28 15:26:50	25.0000
2021/01/28 15:27:05	25.0000
2021/01/28 15:27:21	25.0000
2021/01/28 15:27:37	25.0000
2021/01/28 15:27:53	25.0000
2021/01/28 15:28:09	25.0000
2021/01/28 15:28:25	25.0000
2021/01/28 15:29:05	25.0000
2021/01/28 15:30:05	25.0000
2021/01/28 15:30:31	25.0000
2021/01/28 15:31:07	25.0000
2021/01/28 15:32:07	25.0000
2021/01/28 15:33:07	25.0000
2021/01/28 15:34:07	25.0000
2021/01/28 15:34:16	25.0000
2021/01/28 15:35:16	25.0000
2021/01/28 15:36:16	25.0000
2021/01/28 15:37:16	25.0000
2021/01/28 15:37:25	25.0000
2021/01/28 15:37:39	25.0000
2021/01/28 15:37:55	25.0000
2021/01/28 15:38:11	25.0000
2021/01/28 15:38:28	25.0000
2021/01/28 15:38:44	25.0000
2021/01/28 15:39:00	25.0000
2021/01/28 15:39:40	25.0000
2021/01/28 15:40:40	25.0000
2021/01/28 15:41:07	25.0000
2021/01/28 15:41:43	25.0000
2021/01/28 15:42:43	25.0000
2021/01/28 15:43:43	25.0000
2021/01/28 15:44:43	25.0000
2021/01/28 15:44:52	25.0000
2021/01/28 15:45:52	25.0000
2021/01/28 15:46:52	25.0000
2021/01/28 15:47:52	25.0000
2021/01/28 15:48:01	25.0000
2021/01/28 15:48:15	25.0000
2021/01/28 15:48:31	25.0000
2021/01/28 15:48:47	25.0000
2021/01/28 15:49:04	25.0000
2021/01/28 15:49:20	25.0000
2021/01/28 15:49:36	25.0000
2021/01/28 15:50:16	25.0000
2021/01/28 15:51:16	25.0000
2021/01/28 15:51:43	25.0000
2021/01/28 15:52:20	25.0000
2021/01/28 15:53:20	25.0000
2021/01/28 15:54:20	25.0000
2021/01/28 15:55:20	25.0000
2021/01/28 15:55:29	25.0000
2021/01/28 15:56:29	25.0000
2021/01/28 15:57:29	25.0000
2021/01/28 15:58:30	25.0000
2021/01/28 15:58:38	25.0000
2021/01/28 15:58:53	25.0000
2021/01/28 15:59:09	25.0000
2021/01/28 15:59:25	25.0000
2021/01/28 15:59:41	25.0000
2021/01/28 15:59:57	25.0000
2021/01/28 16:00:13	25.0000
2021/01/28 16:00:53	25.0000
2021/01/28 16:01:53	25.0000
2021/01/28 16:02:21	25.0000
2021/01/28 16:02:58	25.0000
2021/01/28 16:03:58	25.0000
2021/01/28 16:04:58	25.0000
2021/01/28 16:05:58	25.0000
2021/01/28 16:06:07	25.0000
2021/01/28 16:07:07	25.0000
2021/01/28 16:08:08	25.0000
2021/01/28 16:09:08	25.0000
2021/01/28 16:09:16	25.0000
2021/01/28 16:09:30	25.0000
2021/01/28 16:09:46	25.0000
2021/01/28 16:10:02	25.0000
2021/01/28 16:10:19	25.0000
2021/01/28 16:10:35	25.0000
2021/01/28 16:10:51	25.0000
2021/01/28 16:11:31	25.0000
2021/01/28 16:12:31	25.0000
2021/01/28 16:12:59	25.0000
2021/01/28 16:13:37	25.0000
2021/01/28 16:14:37	25.0000
2021/01/28 16:15:37	25.0000
2021/01/28 16:16:37	25.0000
2021/01/28 16:16:45	25.0000
2021/01/28 16:17:45	25.0000
2021/01/28 16:18:46	25.0000
2021/01/28 16:19:46	25.0000
2021/01/28 16:19:54	25.0000
2021/01/28 16:20:09	25.0000
2021/01/28 16:20:25	25.0000
2021/01/28 16:20:41	25.0000
2021/01/28 16:20:57	25.0000
2021/01/28 16:21:13	25.0000
2021/01/28 16:21:29	25.0000
2021/01/28 16:22:09	25.0000
2021/01/28 16:23:09	25.0000
2021/01/28 16:23:38	25.0000
2021/01/28 16:24:16	25.0000
2021/01/28 16:25:16	25.0000
2021/01/28 16:26:16	25.0000
2021/01/28 16:27:16	25.0000
2021/01/28 16:27:25	25.0000
2021/01/28 16:28:25	25.0000
2021/01/28 16:29:25	25.0000
2021/01/28 16:30:25	25.0000
2021/01/28 16:30:34	25.0000
2021/01/28 16:30:48	25.0000
2021/01/28 16:31:04	25.0000
2021/01/28 16:31:20	25.0000
2021/01/28 16:31:36	25.0000
2021/01/28 16:31:52	25.0000
2021/01/28 16:32:37	25.0000
2021/01/28 16:33:30	25.0000
2021/01/28 16:33:44	25.0000
2021/01/28 16:34:00	25.0000
2021/01/28 16:34:16	25.0000
2021/01/28 16:34:32	25.0000
2021/01/28 16:34:49	25.0000
2021/01/28 16:35:05	25.0000
2021/01/28 16:35:44	25.0000
2021/01/28 16:36:45	25.0000
2021/01/28 16:37:05	25.0000
2021/01/28 16:37:36	25.0000
2021/01/28 16:38:36	25.0000
2021/01/28 16:39:36	25.0000
2021/01/28 16:40:37	25.0000
2021/01/28 16:40:45	25.0000
2021/01/28 16:41:46	25.0000
2021/01/28 16:42:46	25.0000
2021/01/28 16:43:46	25.0000
2021/01/28 16:43:54	25.0000
2021/01/28 16:44:09	25.0000
2021/01/28 16:44:25	25.0000
2021/01/28 16:44:41	25.0000
2021/01/28 16:44:57	25.0000
2021/01/28 16:45:13	25.0000
2021/01/28 16:45:29	25.0000
2021/01/28 16:46:09	25.0000
2021/01/28 16:47:09	25.0000
2021/01/28 16:47:30	25.0000
2021/01/28 16:48:01	25.0000
2021/01/28 16:49:01	25.0000
2021/01/28 16:50:01	25.0000
2021/01/28 16:51:01	25.0000
2021/01/28 16:51:10	25.0000
2021/01/28 16:52:10	25.0000
2021/01/28 16:53:10	25.0000
2021/01/28 16:54:10	25.0000
2021/01/28 16:54:18	25.0000
2021/01/28 16:54:33	25.0000
2021/01/28 16:54:49	25.0000
2021/01/28 16:55:05	25.0000
2021/01/28 16:55:21	25.0000
2021/01/28 16:55:37	25.0000
2021/01/28 16:55:54	25.0000
2021/01/28 16:56:33	25.0000
2021/01/28 16:57:33	25.0000
2021/01/28 16:57:54	25.0000
2021/01/28 16:58:25	25.0000
2021/01/28 16:59:25	25.0000
2021/01/28 17:00:25	25.0000
2021/01/28 17:01:25	25.0000
2021/01/28 17:01:34	25.0000
2021/01/28 17:02:34	25.0000
2021/01/28 17:03:35	25.0000
2021/01/28 17:04:35	25.0000
2021/01/28 17:04:43	25.0000
2021/01/28 17:04:57	25.0000
2021/01/28 17:05:13	25.0000
2021/01/28 17:05:29	25.0000
2021/01/28 17:05:46	25.0000
2021/01/28 17:06:02	25.0000
2021/01/28 17:06:18	25.0000
2021/01/28 17:06:57	25.0000
2021/01/28 17:07:57	25.0000
2021/01/28 17:08:18	25.0000
2021/01/28 17:08:50	25.0000
2021/01/28 17:09:50	25.0000
2021/01/28 17:10:50	25.0000
2021/01/28 17:11:50	25.0000
2021/01/28 17:11:58	25.0000
2021/01/28 17:12:58	25.0000
2021/01/28 17:13:58	25.0000
2021/01/28 17:14:59	25.0000
2021/01/28 17:15:07	25.0000
2021/01/28 17:15:22	25.0000
2021/01/28 17:15:38	25.0000
2021/01/28 17:15:54	25.0000
2021/01/28 17:16:10	25.0000
2021/01/28 17:16:26	25.0000
2021/01/28 17:16:42	25.0000
2021/01/28 17:17:22	25.0000
2021/01/28 17:18:22	25.0000
2021/01/28 17:18:43	25.0000
2021/01/28 17:19:14	25.0000
2021/01/28 17:20:14	25.0000
2021/01/28 17:21:14	25.0000
2021/01/28 17:22:15	25.0000
2021/01/28 17:22:23	25.0000
2021/01/28 17:23:23	25.0000
2021/01/28 17:24:24	25.0000
2021/01/28 17:25:24	25.0000
2021/01/28 17:25:32	25.0000
2021/01/28 17:25:46	25.0000
2021/01/28 17:26:02	25.0000
2021/01/28 17:26:18	25.0000
2021/01/28 17:26:35	25.0000
2021/01/28 17:26:51	25.0000
2021/01/28 17:27:07	25.0000
2021/01/28 17:27:46	25.0000
2021/01/28 17:28:46	25.0000
2021/01/28 17:29:07	25.0000
2021/01/28 17:29:39	25.0000
2021/01/28 17:30:39	25.0000
2021/01/28 17:31:39	25.0000
2021/01/28 17:32:39	25.0000
2021/01/28 17:32:47	25.0000
2021/01/28 17:33:47	25.0000
2021/01/28 17:34:48	25.0000
2021/01/28 17:35:48	25.0000
2021/01/28 17:35:56	25.0000
2021/01/28 17:36:10	25.0000
2021/01/28 17:36:26	25.0000
2021/01/28 17:36:43	25.0000
2021/01/28 17:36:59	25.0000
2021/01/28 17:37:15	25.0000
2021/01/28 17:37:31	25.0000
2021/01/28 17:38:11	25.0000
2021/01/28 17:39:11	25.0000
2021/01/28 17:39:32	25.0000
2021/01/28 17:40:02	25.0000
2021/01/28 17:41:03	25.0000
2021/01/28 17:42:03	25.0000
2021/01/28 17:43:03	25.0000
2021/01/28 17:43:11	25.0000
2021/01/28 17:44:11	25.0000
2021/01/28 17:45:11	25.0000
2021/01/28 17:46:11	25.0000
2021/01/28 17:46:20	25.0000
2021/01/28 17:46:34	25.0000
2021/01/28 17:46:50	25.0000
2021/01/28 17:47:07	25.0000
2021/01/28 17:47:23	25.0000
2021/01/28 17:47:39	25.0000
2021/01/28 17:47:55	25.0000
2021/01/28 17:48:34	25.0000
2021/01/28 17:49:35	25.0000
2021/01/28 17:49:55	25.0000
2021/01/28 17:50:26	25.0000
2021/01/28 17:51:26	25.0000
2021/01/28 17:52:27	25.0000
2021/01/28 17:53:27	25.0000
2021/01/28 17:53:35	25.0000
2021/01/28 17:54:35	25.0000
2021/01/28 17:55:35	25.0000
2021/01/28 17:56:35	25.0000
2021/01/28 17:56:44	25.0000
2021/01/28 17:56:58	25.0000
2021/01/28 17:57:14	25.0000
2021/01/28 17:57:30	25.0000
2021/01/28 17:57:46	25.0000
2021/01/28 17:58:03	25.0000
2021/01/28 17:58:48	25.0000
Signature=0x44FAAD9A
