# Supplementary material for: Functional development of a V3/glycan-specific broadly neutralizing antibody isolated from a case of HIV superinfection
Source: eLife. 2021 Jul 15;10:e68110. doi: 10.7554/eLife.68110 (PMC8376252; doi:10.7554/eLife.68110)
Supplement: Figure 4—source data 2. [file elife-68110-fig4-data2.zip › QA013.2 Dbl Ref_01.28.21/QA013.2_Lineage Replicates_BG505 SOSIP trimer/210128_Manifest.fmx]

<?xml version="1.0" encoding="UTF-8" standalone="yes"?>
<ManifestData><Version>1.0</Version><RunID>4DC7E9FF-8D3C-4B98-A6A1-F295B1DD8D1E</RunID><WritingSW>DataAcquisition.exe 11.1.2.24</WritingSW><MethodFile>210128_ExpMethod.fmf</MethodFile><SettingsFile></SettingsFile><DataFile>210128_001.frd</DataFile><DataFile>210128_002.frd</DataFile><DataFile>210128_003.frd</DataFile><DataFile>210128_004.frd</DataFile><DataFile>210128_005.frd</DataFile><DataFile>210128_006.frd</DataFile><DataFile>210128_007.frd</DataFile><DataFile>210128_008.frd</DataFile><DataFile>210128_009.frd</DataFile><DataFile>210128_010.frd</DataFile><DataFile>210128_011.frd</DataFile><DataFile>210128_012.frd</DataFile><DataFile>210128_013.frd</DataFile><DataFile>210128_014.frd</DataFile><DataFile>210128_015.frd</DataFile><DataFile>210128_016.frd</DataFile></ManifestData>
