# Supplementary material for: Functional development of a V3/glycan-specific broadly neutralizing antibody isolated from a case of HIV superinfection
Source: eLife. 2021 Jul 15;10:e68110. doi: 10.7554/eLife.68110 (PMC8376252; doi:10.7554/eLife.68110)
Supplement: Figure 4—source data 2. [file elife-68110-fig4-data2.zip › QA013.2 Dbl Ref_01.28.21/QA013.2_Lineage Replicates_BG505 SOSIP trimer/Results/D3Results.txt]

Conc1	6.25E-08	6.25E-08	6.25E-08	6.25E-08	6.25E-08	6.25E-08	6.25E-08	6.25E-08	
Start1	200	729.99	1259.99	1789.99	2319.98	2849.98	3379.97	3909.97	
Stop1	559.8	1089.79	1619.79	2149.78	2679.78	3209.77	3739.77	4269.77	
Kobs	0.00179646699250741	0.0185774648965271	0.000653224995022749	0.000253228138746399		0.000245653423366404	0.000503183857129015	0.000184032722001788	
Error Kobs	0.000163074656094731	0.00103961559080703	2.34185044379063E-05	2.17521476220685E-05		3.01084343190197E-05	5.12974711999079E-05	1.88906171755307E-05	
Koff	0	0	0	0		0	0	0	
Error Koff	0	0	0	0		0	0	0	
Time1	Data1	Fit1	Time2	Data2	Fit2	Time3	Data3	Fit3	Time4	Data4	Fit4	Time5	Data5	Fit5	Time6	Data6	Fit6	Time7	Data7	Fit7	Time8	Data8	Fit8	
200	-0.00141947	0	729.99	0.00565129	0	1259.99	0.00088838	0	1789.99	0.00079723	0	2319.98	-0.00255862		2849.98	-0.00453302	0	3379.97	-0.00652824	0	3909.97	-0.00499964	0	
200.2	-0.00116927	0	730.19	0.00536341	0.00022672	1260.19	-0.00020881	0.00003504	1790.19	0.00061931	0.00003224	2320.18	-0.00266595		2850.18	-0.00546468	0.00001284	3380.17	-0.00513549	0.00000038	3910.17	-0.00460237	0.00005295	
200.4	-0.00138527	0	730.39	0.00595433	0.00044677	1260.39	-0.00087981	0.00007007	1790.39	0.0008292	0.00006448	2320.38	-0.00226232		2850.38	-0.0061552	0.00002569	3380.37	-0.00415134	0.00000076	3910.37	-0.00463908	0.00010589	
200.6	-0.00123321	0	730.59	0.00679178	0.00066033	1260.59	-0.00128327	0.00010509	1790.59	0.00046825	0.0000967	2320.58	-0.0019999		2850.58	-0.00671992	0.00003853	3380.57	-0.00286966	0.00000113	3910.57	-0.00438158	0.00015882	
200.8	-0.00037667	0	730.79	0.00740189	0.00086759	1260.79	-0.00156403	0.0001401	1790.79	0.00048558	0.00012892	2320.78	-0.00161113		2850.78	-0.0077691	0.00005137	3380.77	-0.00157078	0.00000151	3910.77	-0.0047975	0.00021173	
201	-0.00021202	0	730.99	0.0080282	0.00106875	1260.99	-0.00147454	0.0001751	1790.99	0.00061931	0.00016113	2320.98	-0.00156503		2850.98	-0.00706951	0.00006421	3380.97	-0.00048754	0.00000189	3910.97	-0.00476061	0.00026463	
201.2	-0.00017166	0	731.19	0.0082031	0.00126398	1261.19	-0.00118972	0.00021008	1791.19	0.00122838	0.00019333	2321.18	-0.00143052		2851.18	-0.00670209	0.00007705	3381.17	-0.00010252	0.00000227	3911.17	-0.00483932	0.00031752	
201.4	-0.00023598	0	731.39	0.00864574	0.00145346	1261.39	-0.00104638	0.00024505	1791.39	0.00130567	0.00022552	2321.38	-0.00199852		2851.38	-0.00652564	0.00008989	3381.37	0.00047475	0.00000264	3911.37	-0.00505083	0.0003704	
201.6	0.00003589	0	731.59	0.00890074	0.00163735	1261.59	0.00003307	0.00028002	1791.59	0.00177141	0.00025771	2321.58	-0.00240233		2851.58	-0.00626315	0.00010273	3381.57	0.00108318	0.00000302	3911.57	-0.00536779	0.00042327	
201.8	0.00021574	0	731.79	0.00944014	0.00181582	1261.79	-0.00008304	0.00031496	1791.79	0.00174538	0.00028989	2321.78	-0.00287467		2851.78	-0.00558155	0.00011557	3381.77	0.00103592	0.0000034	3911.77	-0.00568938	0.00047612	
202	0.00009789	0	731.99	0.0095057	0.00198904	1261.99	0.00068902	0.0003499	1791.99	0.00119956	0.00032205	2321.98	-0.00381483		2851.98	-0.0049339	0.0001284	3381.97	0.00059437	0.00000378	3911.97	-0.00567825	0.00052896	
202.2	0.00008071	0	732.19	0.01003116	0.00215715	1262.19	0.00138455	0.00038483	1792.19	0.00103681	0.00035421	2322.18	-0.00381588		2852.18	-0.00347201	0.00014124	3382.17	-0.00070042	0.00000415	3912.17	-0.00523653	0.00058179	
202.4	0.00040717	0	732.39	0.01023035	0.00232031	1262.39	0.00062817	0.00041974	1792.39	0.00081388	0.00038637	2322.38	-0.00485565		2852.38	-0.00251273	0.00015407	3382.37	-0.00094569	0.00000453	3912.37	-0.00566229	0.0006346	
202.6	0.00077868	0	732.59	0.01041919	0.00247865	1262.59	0.00035946	0.00045464	1792.59	0.00073179	0.00041851	2322.58	-0.00466822		2852.58	-0.00225583	0.0001669	3382.57	-0.00245895	0.00000491	3912.57	-0.0061822	0.00068741	
202.8	-0.00005209	0	732.79	0.00922658	0.00263234	1262.79	0.00084371	0.00048953	1792.79	0.00048312	0.00045065	2322.78	-0.00468419		2852.78	-0.00213826	0.00017974	3382.77	-0.00372727	0.00000528	3912.77	-0.0061565	0.0007402	
203	-0.00060231	0	732.99	0.00880579	0.00278149	1262.99	0.00126744	0.00052441	1792.99	0.00014776	0.00048277	2322.98	-0.00335912		2852.98	-0.00150662	0.00019257	3382.97	-0.00447328	0.00000566	3912.97	-0.00599295	0.00079298	
203.2	-0.00145192	0	733.19	0.00690555	0.00292625	1263.19	0.00136611	0.00055928	1793.19	0.00011974	0.00051489	2323.18	-0.00363348		2853.18	-0.00184428	0.0002054	3383.17	-0.00457208	0.00000604	3913.17	-0.0058738	0.00084574	
203.4	-0.00136094	0	733.39	0.00630854	0.00306674	1263.39	0.00111278	0.00059414	1793.39	0.00028975	0.00054701	2323.38	-0.00364395		2853.38	-0.0027327	0.00021823	3383.37	-0.00498548	0.00000642	3913.37	-0.00590322	0.00089849	
203.6	-0.00096137	0	733.59	0.00621846	0.00320309	1263.59	0.00083308	0.00062898	1793.59	-0.000066	0.00057911	2323.58	-0.00339673		2853.58	-0.00423942	0.00023105	3383.57	-0.00483179	0.00000679	3913.57	-0.00603927	0.00095124	
203.8	-0.00104777	0	733.79	0.00564907	0.00333542	1263.79	-0.00002107	0.00066381	1793.79	-0.00007817	0.0006112	2323.78	-0.00384881		2853.78	-0.00587824	0.00024388	3383.77	-0.00438001	0.00000717	3913.77	-0.00541568	0.00100396	
204	-0.00063407	0	733.99	0.00579589	0.00346386	1263.99	-0.00018706	0.00069863	1793.99	0.00097742	0.00064329	2323.98	-0.00320852		2853.98	-0.00646331	0.00025671	3383.97	-0.00366296	0.00000755	3913.97	-0.00526532	0.00105668	
204.2	-0.00155929	0	734.19	0.00570131	0.00358851	1264.19	-0.00019242	0.00073344	1794.19	0.00044103	0.00067537	2324.18	-0.00494828		2854.18	-0.00685223	0.00026953	3384.17	-0.00304976	0.00000792	3914.17	-0.00541709	0.00110939	
204.4	-0.00180757	0	734.39	0.00614762	0.00370948	1264.39	0.00043564	0.00076824	1794.39	0.00108398	0.00070744	2324.38	-0.00467925		2854.38	-0.00683033	0.00028236	3384.37	-0.00240847	0.0000083	3914.37	-0.00515837	0.00116208	
204.6	-0.00180853	0	734.59	0.00591946	0.00382689	1264.59	0.00069132	0.00080302	1794.59	0.00126791	0.0007395	2324.58	-0.00435487		2854.58	-0.00752588	0.00029518	3384.57	-0.00218521	0.00000868	3914.57	-0.00508941	0.00121476	
204.8	-0.00192302	0	734.79	0.00585246	0.00394084	1264.79	0.00128811	0.0008378	1794.79	0.00188879	0.00077156	2324.78	-0.0043107		2854.78	-0.007607	0.000308	3384.77	-0.00254785	0.00000905	3914.77	-0.00537595	0.00126742	
205	-0.00272019	0	734.99	0.00531747	0.00405144	1264.99	0.00199243	0.00087256	1794.99	0.00291499	0.0008036	2324.98	-0.0055225		2854.98	-0.00671636	0.00032082	3384.97	-0.00240846	0.00000943	3914.97	-0.005122	0.00132008	
205.2	-0.00278503	0	735.19	0.00517394	0.00415877	1265.19	0.0020554	0.00090731	1795.19	0.00256641	0.00083564	2325.18	-0.00595628		2855.18	-0.00690901	0.00033364	3385.17	-0.00260326	0.00000981	3915.17	-0.00470274	0.00137272	
205.4	-0.0024978	0	735.39	0.00515943	0.00426294	1265.39	0.00190769	0.00094205	1795.39	0.00229532	0.00086767	2325.38	-0.00724336		2855.38	-0.00678271	0.00034646	3385.37	-0.00217209	0.00001018	3915.37	-0.00491933	0.00142535	
205.6	-0.00248498	0	735.59	0.00553375	0.00436404	1265.59	0.00273344	0.00097677	1795.59	0.00255985	0.00089969	2325.58	-0.00755883		2855.58	-0.00646022	0.00035928	3385.57	-0.00274094	0.00001056	3915.57	-0.00523896	0.00147797	
205.8	-0.00230424	0	735.79	0.00525164	0.00446216	1265.79	0.00149118	0.00101149	1795.79	0.00088303	0.00093171	2325.78	-0.0074284		2855.78	-0.00612897	0.0003721	3385.77	-0.00353656	0.00001093	3915.77	-0.00522238	0.00153057	
206	-0.00231345	0	735.99	0.00489416	0.00455739	1265.99	0.00086529	0.00104619	1795.99	0.00041507	0.00096371	2325.98	-0.00726627		2855.98	-0.00565385	0.00038491	3385.97	-0.004811	0.00001131	3915.97	-0.00498449	0.00158317	
206.2	-0.00097982	0	736.19	0.00528524	0.00464982	1266.19	0.00009781	0.00108088	1796.19	0.00019649	0.00099571	2326.18	-0.00719453		2856.18	-0.0044824	0.00039773	3386.17	-0.00584704	0.00001169	3916.17	-0.00455151	0.00163575	
206.4	-0.00064791	0	736.39	0.00610167	0.00473952	1266.39	0.00004684	0.00111556	1796.39	-0.00034923	0.0010277	2326.38	-0.00765939		2856.38	-0.00440778	0.00041054	3386.37	-0.00640782	0.00001206	3916.37	-0.00481388	0.00168832	
206.6	-0.00070189	0	736.59	0.00514994	0.00482657	1266.59	0.0002806	0.00115023	1796.59	-0.00136281	0.00105968	2326.58	-0.00747733		2856.58	-0.0045112	0.00042336	3386.57	-0.00766443	0.00001244	3916.57	-0.0047334	0.00174087	
206.8	-0.00129572	0	736.79	0.0045846	0.00491106	1266.79	0.00032371	0.00118489	1796.79	-0.00112112	0.00109166	2326.78	-0.00740766		2856.78	-0.00474509	0.00043617	3386.77	-0.00774546	0.00001281	3916.77	-0.00423817	0.00179342	
207	-0.00128244	0	736.99	0.00436659	0.00499307	1266.99	0.00012833	0.00121954	1796.99	-0.00128575	0.00112362	2326.98	-0.00718986		2856.98	-0.00470901	0.00044898	3386.97	-0.0074544	0.00001319	3916.97	-0.00430176	0.00184595	
207.2	-0.00113809	0	737.19	0.00466015	0.00507265	1267.19	0.00054381	0.00125417	1797.19	-0.00128058	0.00115558	2327.18	-0.00745106		2857.18	-0.00446002	0.00046179	3387.17	-0.0071678	0.00001357	3917.17	-0.00386517	0.00189847	
207.4	-0.00068516	0	737.39	0.0052099	0.00514989	1267.39	0.00020373	0.00128879	1797.39	-0.00108967	0.00118753	2327.38	-0.00783501		2857.38	-0.00549519	0.0004746	3387.37	-0.00651748	0.00001394	3917.37	-0.00415619	0.00195097	
207.6	0.00008982	0	737.59	0.00543767	0.00522485	1267.59	-0.0000828	0.0013234	1797.59	-0.00011411	0.00121947	2327.58	-0.00815839		2857.58	-0.00600307	0.00048741	3387.57	-0.00580714	0.00001432	3917.57	-0.00365336	0.00200347	
207.8	0.00013155	0	737.79	0.00484754	0.00529761	1267.79	-0.0012221	0.001358	1797.79	0.00047709	0.0012514	2327.78	-0.00883238		2857.78	-0.0063101	0.00050021	3387.77	-0.00546081	0.00001469	3917.77	-0.00412112	0.00205595	
208	-0.00014294	0	737.99	0.0052407	0.00536822	1267.99	-0.00128959	0.00139259	1797.99	0.00150449	0.00128333	2327.98	-0.00820199		2857.98	-0.00597492	0.00051302	3387.97	-0.00511322	0.00001507	3917.97	-0.00401043	0.00210842	
208.2	-0.00055407	0	738.19	0.00569202	0.00543675	1268.19	-0.00068538	0.00142716	1798.19	0.00107055	0.00131524	2328.18	-0.00817432		2858.18	-0.00596654	0.00052583	3388.17	-0.00510448	0.00001544	3918.17	-0.00424131	0.00216088	
208.4	-0.00065369	0	738.39	0.00553592	0.00550326	1268.39	-0.00066286	0.00146173	1798.39	0.0021246	0.00134715	2328.38	-0.00716088		2858.38	-0.00631511	0.00053863	3388.37	-0.00471698	0.00001582	3918.37	-0.00379657	0.00221332	
208.6	-0.0004409	0	738.59	0.00531745	0.00556781	1268.59	-0.00022325	0.00149628	1798.59	0.00241445	0.00137905	2328.58	-0.00665059		2858.58	-0.00685134	0.00055143	3388.57	-0.0055262	0.0000162	3918.57	-0.0044094	0.00226576	
208.8	-0.00026147	0	738.79	0.005558	0.00563046	1268.79	0.00000817	0.00153082	1798.79	0.00193297	0.00141094	2328.78	-0.00757023		2858.78	-0.0061097	0.00056424	3388.77	-0.00543951	0.00001657	3918.77	-0.00456035	0.00231818	
209	-0.00036681	0	738.99	0.00497637	0.00569126	1268.99	-0.00012219	0.00156535	1798.99	0.0014641	0.00144283	2328.98	-0.00786704		2858.98	-0.00607939	0.00057704	3388.97	-0.00537437	0.00001695	3918.97	-0.00513027	0.00237059	
209.2	0.00001655	0	739.19	0.00553908	0.00575027	1269.19	-0.00096281	0.00159987	1799.19	0.00034605	0.0014747	2329.18	-0.00750062		2859.18	-0.00536363	0.00058984	3389.17	-0.00552873	0.00001732	3919.17	-0.00494189	0.00242298	
209.4	-0.00069201	0	739.39	0.00517077	0.00580754	1269.39	-0.00082144	0.00163438	1799.39	0.00085694	0.00150657	2329.38	-0.0075999		2859.38	-0.0046961	0.00060264	3389.37	-0.00601106	0.0000177	3919.37	-0.00650367	0.00247537	
209.6	-0.00092916	0	739.59	0.00506782	0.00586312	1269.59	-0.00062131	0.00166887	1799.59	0.00110331	0.00153843	2329.58	-0.00671545		2859.58	-0.00426683	0.00061544	3389.57	-0.00671959	0.00001807	3919.57	-0.00720193	0.00252774	
209.8	-0.00111283	0	739.79	0.00454468	0.00591707	1269.79	-0.00114303	0.00170335	1799.79	0.00043102	0.00157028	2329.78	-0.0057987		2859.78	-0.00378279	0.00062823	3389.77	-0.00679304	0.00001845	3919.77	-0.00687027	0.0025801	
210	-0.00092263	0	739.99	0.00461861	0.00596942	1269.99	-0.00138365	0.00173782	1799.99	0.00093442	0.00160213	2329.98	-0.00603123		2859.98	-0.002986	0.00064103	3389.97	-0.00800017	0.00001882	3919.97	-0.00623631	0.00263244	
210.2	0.00000068	0	740.19	0.00529959	0.00602024	1270.19	-0.00132094	0.00177228	1800.19	-0.00021698	0.00163396	2330.18	-0.00628317		2860.18	-0.0026075	0.00065383	3390.17	-0.00804129	0.0000192	3920.17	-0.00512154	0.00268478	
210.4	-0.00086582	0	740.39	0.00598006	0.00606955	1270.39	-0.0007233	0.00180673	1800.39	-0.00104779	0.00166579	2330.38	-0.00544122		2860.38	-0.00295384	0.00066662	3390.37	-0.00836188	0.00001957	3920.37	-0.00460605	0.0027371	
210.6	-0.00114278	0	740.59	0.00485318	0.00611741	1270.59	-0.00093299	0.00184117	1800.59	-0.00170959	0.00169761	2330.58	-0.00475018		2860.58	-0.00214601	0.00067942	3390.57	-0.0085661	0.00001995	3920.57	-0.00466418	0.00278941	
210.8	-0.00201122	0	740.79	0.00576007	0.00616387	1270.79	-0.00072408	0.00187559	1800.79	-0.00152737	0.00172942	2330.78	-0.0052057		2860.78	-0.00234619	0.00069221	3390.77	-0.00813386	0.00002032	3920.77	-0.00338171	0.00284171	
211	-0.00193016	0	740.99	0.00658166	0.00620895	1270.99	-0.0008396	0.00191001	1800.99	-0.00206527	0.00176122	2330.98	-0.00527914		2860.98	-0.00188682	0.000705	3390.97	-0.0084958	0.0000207	3920.97	-0.00247695	0.002894	
211.2	-0.00252615	0	741.19	0.00722331	0.0062527	1271.19	-0.00100411	0.00194441	1801.19	-0.00228528	0.00179302	2331.18	-0.00564511		2861.18	-0.00270034	0.00071779	3391.17	-0.0081228	0.00002107	3921.17	-0.00124067	0.00294627	
211.4	-0.00258473	0	741.39	0.00681837	0.00629517	1271.39	-0.00131739	0.0019788	1801.39	-0.00183307	0.0018248	2331.38	-0.00564149		2861.38	-0.00340253	0.00073058	3391.37	-0.00847777	0.00002145	3921.37	-0.0018079	0.00299853	
211.6	-0.00269167	0	741.59	0.00675612	0.00633638	1271.59	-0.00144744	0.00201318	1801.59	-0.00174407	0.00185658	2331.58	-0.00618981		2861.58	-0.00356315	0.00074337	3391.57	-0.00896089	0.00002182	3921.57	-0.00079549	0.00305078	
211.8	-0.00335907	0	741.79	0.00682217	0.00637638	1271.79	-0.00150846	0.00204755	1801.79	-0.0019056	0.00188835	2331.78	-0.00615826		2861.78	-0.00392023	0.00075616	3391.77	-0.00849167	0.00002219	3921.77	-0.00081886	0.00310302	
212	-0.00339266	0	741.99	0.00775236	0.0064152	1271.99	-0.00163678	0.0020819	1801.99	-0.00147516	0.00192012	2331.98	-0.00579703		2861.98	-0.00402868	0.00076894	3391.97	-0.00843316	0.00002257	3921.97	0.00010764	0.00315524	
212.2	-0.00297304	0	742.19	0.0083342	0.00645288	1272.19	-0.00052568	0.00211625	1802.19	-0.00216496	0.00195187	2332.18	-0.00552566		2862.18	-0.00434035	0.00078173	3392.17	-0.00734377	0.00002294	3922.17	-0.00083062	0.00320745	
212.4	-0.00200015	0	742.39	0.00855979	0.00648944	1272.39	-0.001067	0.00215058	1802.39	-0.00195488	0.00198362	2332.38	-0.0058126		2862.38	-0.00493339	0.00079451	3392.37	-0.00696576	0.00002332	3922.37	-0.00094701	0.00325965	
212.6	-0.00092601	0	742.59	0.00785662	0.00652493	1272.59	-0.00160357	0.0021849	1802.59	-0.00251686	0.00201536	2332.58	-0.0062629		2862.58	-0.0043776	0.0008073	3392.57	-0.00676993	0.00002369	3922.57	-0.00138364	0.00331184	
212.8	-0.00063748	0	742.79	0.00850567	0.00655937	1272.79	-0.00150464	0.00221921	1802.79	-0.00306481	0.00204709	2332.78	-0.00707064		2862.78	-0.00444592	0.00082008	3392.77	-0.00649752	0.00002407	3922.77	-0.00237277	0.00336402	
213	-0.00088907	0	742.99	0.00834321	0.0065928	1272.99	-0.00101347	0.00225351	1802.99	-0.00276149	0.00207881	2332.98	-0.00653054		2862.98	-0.00446772	0.00083286	3392.97	-0.00653291	0.00002444	3922.97	-0.00292321	0.00341618	
213.2	-0.00016422	0	743.19	0.00806604	0.00662524	1273.19	-0.0007874	0.0022878	1803.19	-0.00162234	0.00211053	2333.18	-0.0074767		2863.18	-0.00392094	0.00084564	3393.17	-0.00570217	0.00002481	3923.17	-0.00368343	0.00346833	
213.4	0.00003777	0	743.39	0.00712663	0.00665673	1273.39	-0.00031671	0.00232207	1803.39	-0.00074043	0.00214223	2333.38	-0.00798481		2863.38	-0.00345825	0.00085842	3393.37	-0.00550548	0.00002519	3923.37	-0.0050144	0.00352047	
213.6	0.00065247	0	743.59	0.0070928	0.00668729	1273.59	0.00015773	0.00235634	1803.59	0.00030036	0.00217393	2333.58	-0.00799534		2863.58	-0.00304026	0.0008712	3393.57	-0.0049414	0.00002556	3923.57	-0.00530057	0.0035726	
213.8	0.00118714	0	743.79	0.00697502	0.00671695	1273.79	0.00045373	0.00239059	1803.79	-0.00009099	0.00220562	2333.78	-0.0085397		2863.78	-0.00238806	0.00088398	3393.77	-0.00448947	0.00002594	3923.77	-0.00546038	0.00362471	
214	0.00197185	0	743.99	0.00659512	0.00674573	1273.99	0.00031204	0.00242483	1803.99	-0.00040441	0.0022373	2333.98	-0.0084611		2863.98	-0.00267029	0.00089676	3393.97	-0.0043725	0.00002631	3923.97	-0.00571625	0.00367681	
214.2	0.00208189	0	744.19	0.00654216	0.00677367	1274.19	-0.00001101	0.00245906	1804.19	-0.00035154	0.00226898	2334.18	-0.00811029		2864.18	-0.00306438	0.00090953	3394.17	-0.00350872	0.00002668	3924.17	-0.00616404	0.0037289	
214.4	0.00198756	0	744.39	0.00598928	0.00680078	1274.39	-0.00018944	0.00249328	1804.39	-0.00079289	0.00230064	2334.38	-0.00798383		2864.38	-0.00346693	0.00092231	3394.37	-0.00341701	0.00002706	3924.37	-0.00657693	0.00378098	
214.6	0.00140306	0	744.59	0.00566017	0.00682709	1274.59	0.00022659	0.00252748	1804.59	-0.00021797	0.0023323	2334.58	-0.00777408		2864.58	-0.00328162	0.00093508	3394.57	-0.00285094	0.00002743	3924.57	-0.00705817	0.00383305	
214.8	0.00118062	0	744.79	0.0054042	0.00685263	1274.79	0.00031797	0.00256168	1804.79	-0.00050103	0.00236395	2334.78	-0.00791921		2864.78	-0.00399569	0.00094786	3394.77	-0.00254628	0.00002781	3924.77	-0.00671168	0.0038851	
215	0.00058603	0	744.99	0.00489841	0.00687742	1274.99	0.00052403	0.00259586	1804.99	0.0000222	0.0023956	2334.98	-0.00716684		2864.98	-0.00405015	0.00096063	3394.97	-0.00348856	0.00002818	3924.97	-0.00632515	0.00393714	
215.2	0.00049742	0	745.19	0.00467767	0.00690147	1275.19	0.00052452	0.00263003	1805.19	0.00090173	0.00242723	2335.18	-0.00656598		2865.18	-0.00522402	0.0009734	3395.17	-0.00410648	0.00002855	3925.17	-0.00552763	0.00398917	
215.4	0.00026199	0	745.39	0.00435688	0.00692482	1275.39	0.00087203	0.00266419	1805.39	0.00126941	0.00245886	2335.38	-0.00574927		2865.38	-0.0049459	0.00098617	3395.37	-0.00445321	0.00002893	3925.37	-0.00648908	0.00404119	
215.6	-0.00019186	0	745.59	0.0039825	0.00694748	1275.59	0.001093	0.00269834	1805.59	0.00139535	0.00249047	2335.58	-0.00538919		2865.58	-0.00516274	0.00099894	3395.57	-0.00519516	0.0000293	3925.57	-0.00639323	0.00409319	
215.8	-0.00017461	0	745.79	0.00450962	0.00696947	1275.79	0.00071337	0.00273248	1805.79	0.00183918	0.00252208	2335.78	-0.00447488		2865.78	-0.00577734	0.00101171	3395.77	-0.00525926	0.00002967	3925.77	-0.00640648	0.00414518	
216	-0.00013366	0	745.99	0.00458105	0.00699081	1275.99	0.00093234	0.0027666	1805.99	0.00246362	0.00255369	2335.98	-0.0030111		2865.98	-0.00626181	0.00102447	3395.97	-0.00570302	0.00003005	3925.97	-0.00615063	0.00419717	
216.2	-0.00058933	0	746.19	0.00500645	0.00701153	1276.19	0.00148207	0.00280072	1806.19	0.00286907	0.00258528	2336.18	-0.00337453		2866.18	-0.00626687	0.00103724	3396.17	-0.00591111	0.00003042	3926.17	-0.00586495	0.00424913	
216.4	-0.00109395	0	746.39	0.00563842	0.00703163	1276.39	0.00114608	0.00283482	1806.39	0.00420787	0.00261687	2336.38	-0.00358771		2866.38	-0.00604247	0.00105001	3396.37	-0.00721019	0.00003079	3926.37	-0.00460867	0.00430109	
216.6	-0.00115721	0	746.59	0.00530542	0.00705114	1276.59	0.00051033	0.00286891	1806.59	0.00475877	0.00264844	2336.58	-0.0038782		2866.58	-0.00599422	0.00106277	3396.57	-0.0077389	0.00003117	3926.57	-0.00385232	0.00435303	
216.8	-0.00141533	0	746.79	0.00606116	0.00707008	1276.79	0.00246868	0.00290299	1806.79	0.00556147	0.00268001	2336.78	-0.00452139		2866.78	-0.00600418	0.00107553	3396.77	-0.00842095	0.00003154	3926.77	-0.00350983	0.00440496	
217	-0.00159228	0	746.99	0.00617949	0.00708845	1276.99	0.00333656	0.00293706	1806.99	0.00619109	0.00271158	2336.98	-0.00510533		2866.98	-0.00564294	0.0010883	3396.97	-0.00828894	0.00003191	3926.97	-0.00283962	0.00445688	
217.2	-0.00129713	0	747.19	0.00593976	0.00710629	1277.19	0.00394693	0.00297112	1807.19	0.00638458	0.00274313	2337.18	-0.0066953		2867.18	-0.00575646	0.00110106	3397.17	-0.00800569	0.00003229	3927.17	-0.00332799	0.00450879	
217.4	-0.00121241	0	747.39	0.00603894	0.0071236	1277.39	0.00384582	0.00300517	1807.39	0.00581536	0.00277468	2337.38	-0.00674412		2867.38	-0.00526409	0.00111382	3397.37	-0.00805616	0.00003266	3927.37	-0.00255897	0.00456069	
217.6	-0.0013655	0	747.59	0.00634606	0.0071404	1277.59	0.00364236	0.0030392	1807.59	0.00573644	0.00280621	2337.58	-0.00719812		2867.58	-0.00460047	0.00112658	3397.57	-0.0074357	0.00003303	3927.57	-0.00235329	0.00461257	
217.8	-0.00144663	0	747.79	0.00614734	0.00715671	1277.79	0.0030048	0.00307322	1807.79	0.00484313	0.00283774	2337.78	-0.00833523		2867.78	-0.00398584	0.00113934	3397.77	-0.00779803	0.0000334	3927.77	-0.00184806	0.00466444	
218	-0.00160696	0	747.99	0.00585717	0.00717253	1277.99	0.00292724	0.00310724	1807.99	0.00448479	0.00286927	2337.98	-0.00860909		2867.98	-0.00404226	0.00115209	3397.97	-0.00713313	0.00003378	3927.97	-0.00107409	0.0047163	
218.2	-0.00149523	0	748.19	0.0055499	0.00718789	1278.19	0.00335024	0.00314124	1808.19	0.00414648	0.00290078	2338.18	-0.00931812		2868.18	-0.00329048	0.00116485	3398.17	-0.00632813	0.00003415	3928.17	-0.00086178	0.00476814	
218.4	-0.00178987	0	748.39	0.00474728	0.0072028	1278.39	0.00275901	0.00317523	1808.39	0.00331701	0.00293229	2338.38	-0.00924325		2868.38	-0.00287992	0.00117761	3398.37	-0.00568651	0.00003452	3928.37	-0.0003186	0.00481998	
218.6	-0.00180766	0	748.59	0.00402975	0.00721726	1278.59	0.00321845	0.0032092	1808.59	0.00306287	0.00296378	2338.58	-0.00824741		2868.58	-0.0028669	0.00119036	3398.57	-0.00516093	0.00003489	3928.57	-0.00037081	0.0048718	
218.8	-0.00148991	0	748.79	0.0033855	0.0072313	1278.79	0.00284777	0.00324317	1808.79	0.00172908	0.00299527	2338.78	-0.00692193		2868.78	-0.00293901	0.00120311	3398.77	-0.00504792	0.00003527	3928.77	-0.00006471	0.00492361	
219	-0.00092281	0	748.99	0.00352363	0.00724493	1278.99	0.00288215	0.00327712	1808.99	0.00119534	0.00302676	2338.98	-0.00613537		2868.98	-0.00349113	0.00121587	3398.97	-0.00536284	0.00003564	3928.97	-0.00001913	0.00497541	
219.2	-0.00069512	0	749.19	0.00421126	0.00725816	1279.19	0.00219486	0.00331107	1809.19	0.00086179	0.00305823	2339.18	-0.00525335		2869.18	-0.00412992	0.00122862	3399.17	-0.00593313	0.00003601	3929.17	-0.00027315	0.00502719	
219.4	-0.00093875	0	749.39	0.00411932	0.00727099	1279.39	0.00238177	0.003345	1809.39	0.00009304	0.0030897	2339.38	-0.00428311		2869.38	-0.00444192	0.00124137	3399.37	-0.00548179	0.00003638	3929.37	-0.00098208	0.00507897	
219.6	-0.00135419	0	749.59	0.00366182	0.00728345	1279.59	0.00220718	0.00337892	1809.59	0.00014632	0.00312115	2339.58	-0.00410458		2869.58	-0.00584862	0.00125412	3399.57	-0.00587799	0.00003676	3929.57	-0.00140002	0.00513073	
219.8	-0.0020036	0	749.79	0.0042211	0.00729554	1279.79	0.00167044	0.00341283	1809.79	0.00044132	0.0031526	2339.78	-0.00385401		2869.78	-0.00634904	0.00126687	3399.77	-0.00579929	0.00003713	3929.77	-0.00199465	0.00518248	
220	-0.00212503	0	749.99	0.00516023	0.00730727	1279.99	0.00214377	0.00344673	1809.99	0.00151796	0.00318405	2339.98	-0.0035171		2869.98	-0.00667139	0.00127961	3399.97	-0.00612687	0.0000375	3929.97	-0.0022894	0.00523422	
220.2	-0.00277018	0	750.19	0.00620146	0.00731866	1280.19	0.00171351	0.00348061	1810.19	0.00185562	0.00321548	2340.18	-0.00385436		2870.18	-0.00599111	0.00129236	3400.17	-0.00704441	0.00003787	3930.17	-0.00200798	0.00528594	
220.4	-0.00411689	0	750.39	0.00691255	0.00732971	1280.39	0.00136581	0.00351449	1810.39	0.0027844	0.00324691	2340.38	-0.00324353		2870.38	-0.00595231	0.00130511	3400.37	-0.00658584	0.00003825	3930.37	-0.00194537	0.00533765	
220.6	-0.00320324	0	750.59	0.00695452	0.00734044	1280.59	0.00092443	0.00354835	1810.59	0.00215901	0.00327832	2340.58	-0.00297529		2870.58	-0.0061279	0.00131785	3400.57	-0.00614001	0.00003862	3930.57	-0.00322182	0.00538936	
220.8	-0.00312813	0	750.79	0.00686136	0.00735085	1280.79	0.00162005	0.0035822	1810.79	0.00186957	0.00330973	2340.78	-0.00281669		2870.78	-0.00579354	0.0013306	3400.77	-0.00616843	0.00003899	3930.77	-0.00369108	0.00544104	
221	-0.00290848	0	750.99	0.00682631	0.00736095	1280.99	0.00210409	0.00361604	1810.99	0.00162727	0.00334114	2340.98	-0.00283337		2870.98	-0.00602963	0.00134334	3400.97	-0.00584048	0.00003936	3930.97	-0.00449028	0.00549272	
221.2	-0.00323041	0	751.19	0.00719028	0.00737076	1281.19	0.00199299	0.00364987	1811.19	0.00078911	0.00337253	2341.18	-0.00342591		2871.18	-0.00585494	0.00135608	3401.17	-0.00589287	0.00003973	3931.17	-0.0041869	0.00554438	
221.4	-0.00303329	0	751.39	0.00804202	0.00738028	1281.39	0.00097511	0.00368369	1811.39	0.0002691	0.00340392	2341.38	-0.0037463		2871.38	-0.00446475	0.00136882	3401.37	-0.00569282	0.0000401	3931.37	-0.00349078	0.00559604	
221.6	-0.00391281	0	751.59	0.00817146	0.00738951	1281.59	0.00137243	0.0037175	1811.59	0.00098885	0.00343529	2341.58	-0.00440309		2871.58	-0.00287259	0.00138156	3401.57	-0.005308	0.00004048	3931.57	-0.0027462	0.00564768	
221.8	-0.00400185	0	751.79	0.00768522	0.00739848	1281.79	0.00214582	0.00375129	1811.79	0.00071473	0.00346666	2341.78	-0.00528867		2871.78	-0.00184316	0.0013943	3401.77	-0.00620682	0.00004085	3931.77	-0.00166686	0.00569931	
222	-0.00408896	0	751.99	0.00691463	0.00740718	1281.99	0.00281142	0.00378508	1811.99	-0.00046244	0.00349803	2341.98	-0.00532706		2871.98	-0.00093781	0.00140704	3401.97	-0.00502272	0.00004122	3931.97	-0.00126699	0.00575092	
222.2	-0.00395051	0	752.19	0.00586737	0.00741562	1282.19	0.00317419	0.00381885	1812.19	-0.00019453	0.00352938	2342.18	-0.00607628		2872.18	-0.00023674	0.00141978	3402.17	-0.00450604	0.00004159	3932.17	-0.00079423	0.00580253	
222.4	-0.00449125	0	752.39	0.00502061	0.00742382	1282.39	0.00245747	0.00385261	1812.39	-0.00042829	0.00356073	2342.38	-0.00631521		2872.38	-0.00053706	0.00143251	3402.37	-0.00419919	0.00004196	3932.37	0.00001319	0.00585412	
222.6	-0.00349141	0	752.59	0.00486615	0.00743177	1282.59	0.00187633	0.00388636	1812.59	-0.00092814	0.00359207	2342.58	-0.00569783		2872.58	-0.00057237	0.00144525	3402.57	-0.00464691	0.00004233	3932.57	0.00089813	0.0059057	
222.8	-0.00359851	0	752.79	0.004958	0.00743949	1282.79	0.00184691	0.0039201	1812.79	-0.00091598	0.0036234	2342.78	-0.0058286		2872.78	-0.0008776	0.00145798	3402.77	-0.004211	0.00004271	3932.77	0.00181291	0.00595726	
223	-0.00325335	0	752.99	0.00524786	0.00744698	1282.99	0.00214826	0.00395383	1812.99	-0.00095459	0.00365472	2342.98	-0.00650157		2872.98	-0.00166502	0.00147071	3402.97	-0.00431491	0.00004308	3932.97	0.0017849	0.00600882	
223.2	-0.00369811	0	753.19	0.00516969	0.00745425	1283.19	0.00319887	0.00398754	1813.19	-0.00004663	0.00368603	2343.18	-0.0057523		2873.18	-0.00183462	0.00148345	3403.17	-0.00460039	0.00004345	3933.17	0.00140236	0.00606036	
223.4	-0.00358306	0	753.39	0.00441234	0.00746131	1283.39	0.00365735	0.00402125	1813.39	0.00025228	0.00371734	2343.38	-0.00558266		2873.38	-0.0019586	0.00149618	3403.37	-0.00365563	0.00004382	3933.37	0.0009171	0.0061119	
223.6	-0.0029898	0	753.59	0.00456824	0.00746816	1283.59	0.00321851	0.00405494	1813.59	0.00126672	0.00374864	2343.58	-0.00501575		2873.58	-0.0024192	0.00150891	3403.57	-0.00381555	0.00004419	3933.57	-0.00013341	0.00616341	
223.8	-0.00354304	0	753.79	0.00575082	0.0074748	1283.79	0.00341928	0.00408863	1813.79	0.00248821	0.00377993	2343.78	-0.0044419		2873.78	-0.00232945	0.00152164	3403.77	-0.00428449	0.00004456	3933.77	-0.00119287	0.00621492	
224	-0.00353227	0	753.99	0.00643486	0.00748126	1283.99	0.00350806	0.0041223	1813.99	0.00339281	0.00381121	2343.98	-0.00393468		2873.98	-0.00186384	0.00153436	3403.97	-0.00456958	0.00004493	3933.97	-0.00166273	0.00626642	
224.2	-0.00405807	0	754.19	0.00654156	0.00748752	1284.19	0.00291821	0.00415596	1814.19	0.003153	0.00384249	2344.18	-0.00333973		2874.18	-0.00273217	0.00154709	3404.17	-0.0041261	0.0000453	3934.17	-0.00213645	0.0063179	
224.4	-0.00416638	0	754.39	0.00718123	0.00749359	1284.39	0.00302509	0.0041896	1814.39	0.00344932	0.00387375	2344.38	-0.00277743		2874.38	-0.00283343	0.00155982	3404.37	-0.00298007	0.00004568	3934.37	-0.00313955	0.00636937	
224.6	-0.00260783	0	754.59	0.00697177	0.00749949	1284.59	0.00322039	0.00422324	1814.59	0.00378913	0.00390501	2344.58	-0.00219776		2874.58	-0.00332633	0.00157254	3404.57	-0.00268758	0.00004605	3934.57	-0.0048897	0.00642083	
224.8	-0.00269603	0	754.79	0.00623309	0.00750521	1284.79	0.00271854	0.00425687	1814.79	0.00449143	0.00393626	2344.78	-0.00187965		2874.78	-0.00345448	0.00158527	3404.77	-0.00337217	0.00004642	3934.77	-0.0053307	0.00647228	
225	-0.0026598	0	754.99	0.00712365	0.00751077	1284.99	0.00332306	0.00429048	1814.99	0.0056411	0.00396751	2344.98	-0.00199959		2874.98	-0.00347221	0.00159799	3404.97	-0.00264886	0.00004679	3934.97	-0.0059148	0.00652371	
225.2	-0.00257597	0	755.19	0.00845108	0.00751616	1285.19	0.0033329	0.00432408	1815.19	0.00560195	0.00399874	2345.18	-0.00199058		2875.18	-0.00327198	0.00161071	3405.17	-0.00261493	0.00004716	3935.17	-0.00576399	0.00657513	
225.4	-0.00240656	0	755.39	0.00876619	0.00752139	1285.39	0.00333601	0.00435768	1815.39	0.00624041	0.00402997	2345.38	-0.00186592		2875.38	-0.00211482	0.00162344	3405.37	-0.00243658	0.00004753	3935.37	-0.00570464	0.00662655	
225.6	-0.00219224	0	755.59	0.00851916	0.00752647	1285.59	0.00475109	0.00439126	1815.59	0.00679079	0.00406119	2345.58	-0.0023239		2875.58	-0.00096696	0.00163616	3405.57	-0.00283619	0.0000479	3935.57	-0.00485062	0.00667794	
225.8	-0.00137767	0	755.79	0.00813269	0.0075314	1285.79	0.00511096	0.00442483	1815.79	0.00624821	0.0040924	2345.78	-0.00280444		2875.78	-0.0009193	0.00164888	3405.77	-0.00336675	0.00004827	3935.77	-0.00469784	0.00672933	
226	-0.00108584	0	755.99	0.0079009	0.00753618	1285.99	0.00435881	0.00445838	1815.99	0.00537066	0.0041236	2345.98	-0.00341531		2875.98	-0.0001853	0.00166159	3405.97	-0.00322177	0.00004864	3935.97	-0.00389493	0.00678071	
226.2	-0.00001541	0	756.19	0.00757678	0.00754082	1286.19	0.00349851	0.00449193	1816.19	0.00635519	0.0041548	2346.18	-0.00350797		2876.18	-0.00021797	0.00167431	3406.17	-0.00382367	0.00004901	3936.17	-0.00299222	0.00683207	
226.4	0.00061786	0	756.39	0.00799996	0.00754533	1286.39	0.00284428	0.00452547	1816.39	0.00629952	0.00418599	2346.38	-0.00306039		2876.38	-0.00131865	0.00168703	3406.37	-0.00377338	0.00004938	3936.37	-0.00104168	0.00688342	
226.6	0.0009274	0	756.59	0.00831539	0.0075497	1286.59	0.00179357	0.00455899	1816.59	0.00579523	0.00421717	2346.58	-0.00233122		2876.58	-0.00057128	0.00169974	3406.57	-0.00430538	0.00004975	3936.57	0.00103026	0.00693476	
226.8	0.00046474	0	756.79	0.00885364	0.00755395	1286.79	0.0028083	0.0045925	1816.79	0.00554503	0.00424834	2346.78	-0.00198057		2876.78	-0.00113152	0.00171246	3406.77	-0.00400932	0.00005012	3936.77	0.00192175	0.00698608	
227	0.00035031	0	756.99	0.00857533	0.00755807	1286.99	0.00351236	0.00462601	1816.99	0.00444196	0.0042795	2346.98	-0.00090903		2876.98	-0.00152884	0.00172517	3406.97	-0.00434318	0.00005049	3936.97	0.00203632	0.0070374	
227.2	0.00060547	0	757.19	0.00811243	0.00756206	1287.19	0.00349739	0.0046595	1817.19	0.00442149	0.00431066	2347.18	0.00019081		2877.18	-0.00168228	0.00173788	3407.17	-0.00487463	0.00005086	3937.17	0.00280852	0.0070887	
227.4	0.00054242	0	757.39	0.00790154	0.00756594	1287.39	0.0031162	0.00469298	1817.39	0.00424545	0.00434181	2347.38	0.00015915		2877.38	-0.00191994	0.0017506	3407.37	-0.0048885	0.00005123	3937.37	0.00333038	0.00713999	
227.6	0.00042333	0	757.59	0.00888392	0.00756971	1287.59	0.00354639	0.00472644	1817.59	0.00468407	0.00437295	2347.58	0.00098408		2877.58	-0.00204705	0.00176331	3407.57	-0.00552749	0.0000516	3937.57	0.00370673	0.00719127	
227.8	-0.00102677	0	757.79	0.00927222	0.00757336	1287.79	0.00417343	0.0047599	1817.79	0.00508426	0.00440408	2347.78	0.00091158		2877.78	-0.00307208	0.00177602	3407.77	-0.00641934	0.00005197	3937.77	0.00389688	0.00724254	
228	-0.00182619	0	757.99	0.00927369	0.00757691	1287.99	0.00461344	0.00479335	1817.99	0.00472521	0.0044352	2347.98	0.00126522		2877.98	-0.00320001	0.00178873	3407.97	-0.00632362	0.00005234	3937.97	0.00473311	0.00729379	
228.2	-0.0021759	0	758.19	0.00968227	0.00758035	1288.19	0.00557302	0.00482678	1818.19	0.00401491	0.00446632	2348.18	0.00181256		2878.18	-0.00394962	0.00180143	3408.17	-0.00543528	0.00005271	3938.17	0.00502333	0.00734503	
228.4	-0.00279287	0	758.39	0.01012423	0.00758369	1288.39	0.00608682	0.0048602	1818.39	0.00452129	0.00449743	2348.38	0.00160932		2878.38	-0.00351239	0.00181414	3408.37	-0.00479827	0.00005308	3938.37	0.00478713	0.00739626	
228.6	-0.00247961	0	758.59	0.00958782	0.00758693	1288.59	0.00651701	0.00489362	1818.59	0.00449261	0.00452853	2348.58	0.00156691		2878.58	-0.00330102	0.00182685	3408.57	-0.00447163	0.00005345	3938.57	0.00388555	0.00744748	
228.8	-0.00311731	0	758.79	0.0090607	0.00759008	1288.79	0.0070559	0.00492702	1818.79	0.00467254	0.00455962	2348.78	0.00092552		2878.78	-0.00334705	0.00183955	3408.77	-0.00473533	0.00005382	3938.77	0.003148	0.00749869	
229	-0.00358458	0	758.99	0.00955458	0.00759313	1288.99	0.00769196	0.00496041	1818.99	0.00510176	0.00459071	2348.98	0.0003392		2878.98	-0.00256238	0.00185225	3408.97	-0.00415625	0.00005419	3938.97	0.00287125	0.00754988	
229.2	-0.00234138	0	759.19	0.00906231	0.0075961	1289.19	0.00857649	0.00499379	1819.19	0.00491239	0.00462178	2349.18	-0.00020895		2879.18	-0.00130202	0.00186496	3409.17	-0.00449046	0.00005456	3939.17	0.00214455	0.00760106	
229.4	-0.00172766	0	759.39	0.00846905	0.00759898	1289.39	0.00836151	0.00502715	1819.39	0.00509384	0.00465285	2349.38	-0.00119523		2879.38	-0.00020058	0.00187766	3409.37	-0.00468639	0.00005493	3939.37	0.00208573	0.00765223	
229.6	-0.00130355	0	759.59	0.00834912	0.00760177	1289.59	0.0087149	0.00506051	1819.59	0.00557431	0.00468391	2349.58	-0.00308263		2879.58	0.00058175	0.00189036	3409.57	-0.00476338	0.0000553	3939.57	0.00160017	0.00770339	
229.8	-0.00115591	0	759.79	0.00746166	0.00760448	1289.79	0.00814748	0.00509385	1819.79	0.00610522	0.00471497	2349.78	-0.00369697		2879.78	0.00078844	0.00190306	3409.77	-0.00475996	0.00005567	3939.77	0.00068871	0.00775454	
230	-0.00062965	0	759.99	0.00695016	0.00760711	1289.99	0.00729366	0.00512719	1819.99	0.00566007	0.00474601	2349.98	-0.00463655		2879.98	0.00054831	0.00191576	3409.97	-0.00577763	0.00005604	3939.97	0.00024253	0.00780567	
230.2	0.00014458	0	760.19	0.00572151	0.00760966	1290.19	0.00697626	0.00516051	1820.19	0.00571384	0.00477705	2350.18	-0.00452646		2880.18	0.00011039	0.00192846	3410.17	-0.0057343	0.00005641	3940.17	-0.00053723	0.0078568	
230.4	0.00062468	0	760.39	0.0062042	0.00761214	1290.39	0.00637814	0.00519382	1820.39	0.0049459	0.00480808	2350.38	-0.00519949		2880.38	-0.00011186	0.00194116	3410.37	-0.00544325	0.00005678	3940.37	0.000641	0.00790791	
230.6	-0.00004649	0	760.59	0.00645679	0.00761454	1290.59	0.00608774	0.00522712	1820.59	0.00404026	0.0048391	2350.58	-0.00506009		2880.58	0.00003656	0.00195385	3410.57	-0.00582938	0.00005715	3940.57	0.00146622	0.007959	
230.8	-0.00015305	0	760.79	0.00622551	0.00761687	1290.79	0.00626464	0.00526041	1820.79	0.00385465	0.00487012	2350.78	-0.00487263		2880.78	-0.00128118	0.00196655	3410.77	-0.00612569	0.00005752	3940.77	0.00116279	0.00801009	
231	-0.00058445	0	760.99	0.0058932	0.00761914	1290.99	0.00555284	0.00529369	1820.99	0.00341289	0.00490112	2350.98	-0.00444673		2880.98	-0.00192765	0.00197924	3410.97	-0.00603943	0.00005789	3940.97	0.00081242	0.00806117	
231.2	-0.00067318	0	761.19	0.00608949	0.00762133	1291.19	0.00505603	0.00532695	1821.19	0.00312461	0.00493212	2351.18	-0.00424239		2881.18	-0.00218322	0.00199193	3411.17	-0.0059989	0.00005825	3941.17	0.00115198	0.00811223	
231.4	-0.00144148	0	761.39	0.00588364	0.00762347	1291.39	0.00539771	0.00536021	1821.39	0.00356101	0.00496311	2351.38	-0.00344521		2881.38	-0.00342916	0.00200463	3411.37	-0.00527106	0.00005862	3941.37	0.00188778	0.00816328	
231.6	-0.00147766	0	761.59	0.00616403	0.00762554	1291.59	0.00503666	0.00539345	1821.59	0.00404061	0.00499409	2351.58	-0.00259454		2881.58	-0.00365569	0.00201732	3411.57	-0.00552251	0.00005899	3941.57	0.0021453	0.00821432	
231.8	-0.00220613	0	761.79	0.00628805	0.00762755	1291.79	0.00432227	0.00542669	1821.79	0.00454484	0.00502507	2351.78	-0.00156559		2881.78	-0.0046924	0.00203001	3411.77	-0.00619305	0.00005936	3941.77	0.00339302	0.00826534	
232	-0.00279042	0	761.99	0.00642586	0.0076295	1291.99	0.00477133	0.00545991	1821.99	0.00461617	0.00505603	2351.98	-0.00050626		2881.98	-0.00444043	0.0020427	3411.97	-0.00562334	0.00005973	3941.97	0.00396854	0.00831636	
232.2	-0.00299717	0	762.19	0.00684614	0.00763139	1292.19	0.00534816	0.00549312	1822.19	0.00386651	0.00508699	2352.18	-0.00046389		2882.18	-0.00415326	0.00205539	3412.17	-0.00450576	0.0000601	3942.17	0.00382419	0.00836736	
232.4	-0.00347125	0	762.39	0.00711998	0.00763323	1292.39	0.00458063	0.00552632	1822.39	0.00363441	0.00511794	2352.38	-0.00096794		2882.38	-0.00399389	0.00206807	3412.37	-0.00447868	0.00006047	3942.37	0.00434237	0.00841835	
232.6	-0.00279158	0	762.59	0.00628538	0.00763501	1292.59	0.00532585	0.00555951	1822.59	0.00282683	0.00514889	2352.58	-0.0003463		2882.58	-0.00363123	0.00208076	3412.57	-0.00461153	0.00006084	3942.57	0.00445878	0.00846933	
232.8	-0.00300387	0	762.79	0.00619964	0.00763674	1292.79	0.00538289	0.00559268	1822.79	0.00352364	0.00517982	2352.78	-0.00115429		2882.78	-0.00380131	0.00209345	3412.77	-0.00412164	0.00006121	3942.77	0.00470418	0.0085203	
233	-0.00291436	0	762.99	0.00625017	0.00763842	1292.99	0.00510261	0.00562585	1822.99	0.0035653	0.00521075	2352.98	-0.00085344		2882.98	-0.00300867	0.00210613	3412.97	-0.0046171	0.00006157	3942.97	0.00427887	0.00857125	
233.2	-0.00236574	0	763.19	0.00597209	0.00764005	1293.19	0.00591343	0.005659	1823.19	0.00415573	0.00524167	2353.18	-0.00160542		2883.18	-0.00239305	0.00211881	3413.17	-0.00515225	0.00006194	3943.17	0.00379103	0.0086222	
233.4	-0.00266876	0	763.39	0.00622023	0.00764163	1293.39	0.00565478	0.00569215	1823.39	0.00469836	0.00527258	2353.38	-0.00220847		2883.38	-0.00238575	0.0021315	3413.37	-0.0054535	0.00006231	3943.37	0.00348829	0.00867313	
233.6	-0.00273021	0	763.59	0.00619191	0.00764316	1293.59	0.00626634	0.00572528	1823.59	0.00547815	0.00530349	2353.58	-0.00361063		2883.58	-0.00165923	0.00214418	3413.57	-0.00517172	0.00006268	3943.57	0.00333606	0.00872405	
233.8	-0.00211432	0	763.79	0.00564842	0.00764465	1293.79	0.00638464	0.0057584	1823.79	0.00585108	0.00533438	2353.78	-0.00400018		2883.78	-0.00160466	0.00215686	3413.77	-0.00488356	0.00006305	3943.77	0.00328079	0.00877495	
234	-0.00219642	0	763.99	0.00571884	0.0076461	1293.99	0.00716908	0.00579151	1823.99	0.00542962	0.00536527	2353.98	-0.00478972		2883.98	-0.00136047	0.00216954	3413.97	-0.0049343	0.00006342	3943.97	0.00363095	0.00882585	
234.2	-0.00148911	0	764.19	0.00584215	0.0076475	1294.19	0.0069358	0.00582461	1824.19	0.00552164	0.00539615	2354.18	-0.00569106		2884.18	-0.00123795	0.00218222	3414.17	-0.00430404	0.00006378	3944.17	0.00430103	0.00887673	
234.4	-0.00135866	0	764.39	0.00720535	0.00764886	1294.39	0.00741773	0.0058577	1824.39	0.00546222	0.00542702	2354.38	-0.00593129		2884.38	-0.00116421	0.00219489	3414.37	-0.00454963	0.00006415	3944.37	0.00499381	0.0089276	
234.6	-0.00191439	0	764.59	0.00733656	0.00765019	1294.59	0.00756188	0.00589078	1824.59	0.00583431	0.00545789	2354.58	-0.00604406		2884.58	-0.00131725	0.00220757	3414.57	-0.00394867	0.00006452	3944.57	0.00582812	0.00897846	
234.8	-0.00212091	0	764.79	0.0077898	0.00765147	1294.79	0.00716925	0.00592384	1824.79	0.00606882	0.00548875	2354.78	-0.00586578		2884.78	-0.00129936	0.00222025	3414.77	-0.00379084	0.00006489	3944.77	0.00547753	0.00902931	
235	-0.00191338	0	764.99	0.00803661	0.00765271	1294.99	0.00607834	0.0059569	1824.99	0.00660134	0.00551959	2354.98	-0.00500794		2884.98	-0.00085	0.00223292	3414.97	-0.003312	0.00006526	3944.97	0.00576805	0.00908014	
235.2	-0.00245101	0	765.19	0.00775351	0.00765392	1295.19	0.00690134	0.00598994	1825.19	0.00712685	0.00555044	2355.18	-0.00499021		2885.18	-0.00124013	0.0022456	3415.17	-0.00312376	0.00006562	3945.17	0.00597858	0.00913097	
235.4	-0.00203567	0	765.39	0.00775181	0.00765509	1295.39	0.00652216	0.00602298	1825.39	0.00775333	0.00558127	2355.38	-0.0048573		2885.38	-0.00234361	0.00225827	3415.37	-0.00252643	0.00006599	3945.37	0.00611642	0.00918178	
235.6	-0.00109783	0	765.59	0.00817045	0.00765623	1295.59	0.00584677	0.006056	1825.59	0.00778989	0.00561209	2355.58	-0.0042644		2885.58	-0.00156554	0.00227094	3415.57	-0.0036586	0.00006636	3945.57	0.00540054	0.00923258	
235.8	-0.00165821	0	765.79	0.00817607	0.00765734	1295.79	0.00603001	0.00608901	1825.79	0.00816908	0.00564291	2355.78	-0.00343811		2885.78	-0.00244259	0.00228361	3415.77	-0.00405946	0.00006673	3945.77	0.00587812	0.00928337	
236	-0.00196139	0	765.99	0.00843948	0.00765841	1295.99	0.00670984	0.00612201	1825.99	0.00704426	0.00567372	2355.98	-0.00390925		2885.98	-0.00284066	0.00229628	3415.97	-0.00345453	0.0000671	3945.97	0.00401999	0.00933414	
236.2	-0.00175197	0	766.19	0.00887873	0.00765945	1296.19	0.00664067	0.006155	1826.19	0.00541237	0.00570452	2356.18	-0.00348611		2886.18	-0.00347352	0.00230895	3416.17	-0.0030371	0.00006746	3946.17	0.004193	0.00938491	
236.4	-0.00118003	0	766.39	0.00842182	0.00766046	1296.39	0.00595575	0.00618797	1826.39	0.00503315	0.00573532	2356.38	-0.00362269		2886.38	-0.00333047	0.00232162	3416.37	-0.0027023	0.00006783	3946.37	0.00428333	0.00943566	
236.6	-0.00082112	0	766.59	0.00681595	0.00766144	1296.59	0.00701585	0.00622094	1826.59	0.00485762	0.00576611	2356.58	-0.00355982		2886.58	-0.00377812	0.00233428	3416.57	-0.00239958	0.0000682	3946.57	0.00313498	0.0094864	
236.8	-0.000705	0	766.79	0.00696012	0.00766239	1296.79	0.00709601	0.0062539	1826.79	0.00523875	0.00579688	2356.78	-0.00377323		2886.78	-0.00315887	0.00234695	3416.77	-0.00188479	0.00006857	3946.77	0.00211605	0.00953713	
237	-0.00078278	0	766.99	0.00665963	0.00766331	1296.99	0.00786696	0.00628684	1826.99	0.00511821	0.00582765	2356.98	-0.0027717		2886.98	-0.00324	0.00235962	3416.97	-0.00203946	0.00006893	3946.97	0.00080091	0.00958785	
237.2	-0.00122519	0	767.19	0.00701748	0.00766421	1297.19	0.00870583	0.00631977	1827.19	0.00510834	0.00585842	2357.18	-0.00342506		2887.18	-0.00273824	0.00237228	3417.17	-0.00215446	0.0000693	3947.17	0.00059092	0.00963855	
237.4	-0.00138963	0	767.39	0.00724008	0.00766508	1297.39	0.00950174	0.0063527	1827.39	0.00464038	0.00588917	2357.38	-0.00361017		2887.38	-0.00335363	0.00238494	3417.37	-0.00224001	0.00006967	3947.37	0.00063361	0.00968924	
237.6	-0.00096105	0	767.59	0.00661756	0.00766592	1297.59	0.00940072	0.00638561	1827.59	0.00454524	0.00591992	2357.58	-0.00343305		2887.58	-0.0031167	0.00239761	3417.57	-0.00246187	0.00007003	3947.57	0.00088341	0.00973992	
237.8	-0.00137972	0	767.79	0.00667763	0.00766674	1297.79	0.00926917	0.00641851	1827.79	0.00402653	0.00595066	2357.78	-0.0025716		2887.78	-0.00352946	0.00241027	3417.77	-0.00281849	0.0000704	3947.77	0.00148385	0.00979059	
238	-0.00053948	0	767.99	0.00706695	0.00766754	1297.99	0.00979954	0.0064514	1827.99	0.00398088	0.00598139	2357.98	-0.00251051		2887.98	-0.00334982	0.00242293	3417.97	-0.00364853	0.00007077	3947.97	0.00230456	0.00984125	
238.2	-0.00084455	0	768.19	0.00716817	0.00766831	1298.19	0.00980117	0.00648427	1828.19	0.00502706	0.00601212	2358.18	-0.00212869		2888.18	-0.00338262	0.00243559	3418.17	-0.0043371	0.00007114	3948.17	0.00276041	0.0098919	
238.4	-0.00081084	0	768.39	0.00675041	0.00766906	1298.39	0.00975735	0.00651714	1828.39	0.00625753	0.00604283	2358.38	-0.00128249		2888.38	-0.00271981	0.00244824	3418.37	-0.00458697	0.0000715	3948.37	0.00268171	0.00994253	
238.6	-0.0010974	0	768.59	0.00678784	0.00766978	1298.59	0.00927621	0.00655	1828.59	0.00669289	0.00607354	2358.58	-0.00069011		2888.58	-0.00199034	0.0024609	3418.57	-0.00479774	0.00007187	3948.57	0.00349186	0.00999315	
238.8	-0.00136661	0	768.79	0.00687525	0.00767049	1298.79	0.00900518	0.00658284	1828.79	0.0067476	0.00610424	2358.78	0.00029201		2888.78	-0.00197479	0.00247356	3418.77	-0.00526787	0.00007224	3948.77	0.00340555	0.01004376	
239	-0.00083197	0	768.99	0.00626534	0.00767117	1298.99	0.00876739	0.00661568	1828.99	0.00706592	0.00613493	2358.98	0.00042373		2888.98	-0.00238836	0.00248621	3418.97	-0.00517161	0.0000726	3948.97	0.00360187	0.01009436	
239.2	-0.00123858	0	769.19	0.00713149	0.00767184	1299.19	0.00963545	0.0066485	1829.19	0.00760316	0.00616562	2359.18	0.000938		2889.18	-0.00251077	0.00249887	3419.17	-0.0050245	0.00007297	3949.17	0.0038537	0.01014494	
239.4	0.00000088	0	769.39	0.0072136	0.00767248	1299.39	0.00831917	0.00668131	1829.39	0.00694579	0.0061963	2359.38	0.00153847		2889.38	-0.00330184	0.00251152	3419.37	-0.00518587	0.00007334	3949.37	0.00414309	0.01019552	
239.6	-0.00004479	0	769.59	0.00767118	0.00767311	1299.59	0.00767829	0.00671411	1829.59	0.00784216	0.00622697	2359.58	0.00217416		2889.58	-0.00365814	0.00252417	3419.57	-0.00615155	0.0000737	3949.57	0.00451269	0.01024608	
239.8	-0.0007947	0	769.79	0.00724829	0.00767371	1299.79	0.00838605	0.0067469	1829.79	0.00818764	0.00625763	2359.78	0.0017637		2889.78	-0.00513293	0.00253683	3419.77	-0.00576391	0.00007407	3949.77	0.004721	0.01029663	
240	-0.00106266	0	769.99	0.00674763	0.0076743	1299.99	0.00785056	0.00677968	1829.99	0.00786008	0.00628828	2359.98	0.00088468		2889.98	-0.00538684	0.00254948	3419.97	-0.00490737	0.00007444	3949.97	0.00400615	0.01034717	
240.2	-0.00041479	0	770.19	0.00672365	0.00767488	1300.19	0.00806328	0.00681245	1830.19	0.00754853	0.00631893	2360.18	0.00097064		2890.18	-0.00552843	0.00256213	3420.17	-0.00500196	0.0000748	3950.17	0.00429942	0.0103977	
240.4	0.00050077	0	770.39	0.00630156	0.00767543	1300.39	0.0084772	0.0068452	1830.39	0.00801512	0.00634957	2360.38	-0.00050155		2890.38	-0.00518643	0.00257477	3420.37	-0.00393529	0.00007517	3950.37	0.00351368	0.01044821	
240.6	0.0008777	0	770.59	0.00487856	0.00767597	1300.59	0.00948687	0.00687795	1830.59	0.00827915	0.0063802	2360.58	-0.00083376		2890.58	-0.00453887	0.00258742	3420.57	-0.00367667	0.00007554	3950.57	0.00285476	0.01049871	
240.8	0.00014538	0	770.79	0.00487593	0.00767649	1300.79	0.00958923	0.00691068	1830.79	0.00782796	0.00641082	2360.78	-0.0008501		2890.78	-0.00392196	0.00260007	3420.77	-0.00368862	0.0000759	3950.77	0.00291143	0.01054921	
241	0.00010206	0	770.99	0.00466921	0.007677	1300.99	0.00982885	0.00694341	1830.99	0.00701145	0.00644143	2360.98	-0.00187847		2890.98	-0.00347216	0.00261271	3420.97	-0.00454633	0.00007627	3950.97	0.00275568	0.01059968	
241.2	0.00001149	0	771.19	0.00490495	0.00767749	1301.19	0.00981016	0.00697612	1831.19	0.00615209	0.00647204	2361.18	-0.0031121		2891.18	-0.00349981	0.00262536	3421.17	-0.00544667	0.00007664	3951.17	0.00306634	0.01065015	
241.4	-0.0001861	0	771.39	0.00491919	0.00767797	1301.39	0.01054452	0.00700882	1831.39	0.00484965	0.00650264	2361.38	-0.00317649		2891.38	-0.00358061	0.002638	3421.37	-0.00602697	0.000077	3951.37	0.00331865	0.01070061	
241.6	-0.00052635	0	771.59	0.00515746	0.00767844	1301.59	0.01038066	0.00704151	1831.59	0.00390012	0.00653323	2361.58	-0.00268172		2891.58	-0.00311116	0.00265065	3421.57	-0.00638831	0.00007737	3951.57	0.00373246	0.01075105	
241.8	-0.00079589	0	771.79	0.00505345	0.00767889	1301.79	0.01078034	0.00707419	1831.79	0.00375562	0.00656382	2361.78	-0.00248647		2891.78	-0.0028198	0.00266329	3421.77	-0.00579532	0.00007773	3951.77	0.00396955	0.01080148	
242	0.00066625	0	771.99	0.00493561	0.00767932	1301.99	0.01145192	0.00710686	1831.99	0.00522895	0.00659439	2361.98	-0.0030389		2891.98	-0.00294343	0.00267593	3421.97	-0.00578984	0.0000781	3951.97	0.00510942	0.0108519	
242.2	-0.00016085	0	772.19	0.00404692	0.00767975	1302.19	0.01155077	0.00713952	1832.19	0.0054498	0.00662496	2362.18	-0.00263606		2892.18	-0.00182782	0.00268857	3422.17	-0.00554395	0.00007847	3952.17	0.00585333	0.01090231	
242.4	0.00033702	0	772.39	0.00426196	0.00768016	1302.39	0.01045001	0.00717217	1832.39	0.00565746	0.00665552	2362.38	-0.00224632		2892.38	-0.00123834	0.00270121	3422.37	-0.00547402	0.00007883	3952.37	0.00622495	0.01095271	
242.6	0.00073599	0	772.59	0.00466257	0.00768056	1302.59	0.01071594	0.0072048	1832.59	0.0051031	0.00668608	2362.58	-0.00124437		2892.58	-0.00097037	0.00271385	3422.57	-0.00515624	0.0000792	3952.57	0.00652547	0.01100309	
242.8	0.0004495	0	772.79	0.00432542	0.00768095	1302.79	0.01014321	0.00723743	1832.79	0.00535329	0.00671662	2362.78	-0.00036952		2892.78	-0.00088755	0.00272648	3422.77	-0.00468316	0.00007956	3952.77	0.00680682	0.01105347	
243	0.0003818	0	772.99	0.00439109	0.00768132	1302.99	0.01012446	0.00727004	1832.99	0.00600147	0.00674716	2362.98	-0.00054122		2892.98	-0.00195703	0.00273912	3422.97	-0.00386565	0.00007993	3952.97	0.00712459	0.01110383	
243.2	-0.00011127	0	773.19	0.0051272	0.00768169	1303.19	0.0095641	0.00730265	1833.19	0.00719956	0.00677769	2363.18	-0.00036672		2893.18	-0.00182916	0.00275175	3423.17	-0.00465654	0.0000803	3953.17	0.00738404	0.01115418	
243.4	-0.00098787	0	773.39	0.00586442	0.00768204	1303.39	0.00875861	0.00733524	1833.39	0.00830796	0.00680821	2363.38	-0.00106855		2893.38	-0.0021349	0.00276439	3423.37	-0.00483979	0.00008066	3953.37	0.00697606	0.01120451	
243.6	-0.00091591	0	773.59	0.00677393	0.00768239	1303.59	0.00864213	0.00736782	1833.59	0.00932147	0.00683872	2363.58	-0.00088755		2893.58	-0.00189969	0.00277702	3423.57	-0.00534425	0.00008103	3953.57	0.00637562	0.01125484	
243.8	-0.00127192	0	773.79	0.00658858	0.00768272	1303.79	0.00914074	0.00740039	1833.79	0.00975162	0.00686923	2363.78	-0.00113283		2893.78	-0.00191776	0.00278965	3423.77	-0.00518592	0.00008139	3953.77	0.00511639	0.01130515	
244	-0.00098907	0	773.99	0.00698856	0.00768304	1303.99	0.00888945	0.00743295	1833.99	0.00995708	0.00689973	2363.98	-0.00169371		2893.98	-0.0014344	0.00280228	3423.97	-0.00465811	0.00008176	3953.97	0.00383368	0.01135546	
244.2	-0.00055418	0	774.19	0.00773787	0.00768336	1304.19	0.00962903	0.0074655	1834.19	0.01060554	0.00693022	2364.18	-0.00278897		2894.18	-0.00177927	0.00281492	3424.17	-0.00440541	0.00008212	3954.17	0.00269772	0.01140575	
244.4	-0.00035469	0	774.39	0.0076045	0.00768366	1304.39	0.01005982	0.00749804	1834.39	0.01128777	0.0069607	2364.38	-0.00234896		2894.38	-0.00201259	0.00282754	3424.37	-0.00405473	0.00008249	3954.37	0.00224643	0.01145603	
244.6	-0.00016886	0	774.59	0.00782515	0.00768396	1304.59	0.01056781	0.00753056	1834.59	0.0108055	0.00699118	2364.58	-0.00221536		2894.58	-0.00123957	0.00284017	3424.57	-0.00432127	0.00008285	3954.57	0.00166562	0.01150629	
244.8	-0.00100923	0	774.79	0.00747408	0.00768425	1304.79	0.01059523	0.00756308	1834.79	0.01046637	0.00702165	2364.78	-0.00240447		2894.78	-0.00107284	0.0028528	3424.77	-0.00504038	0.00008322	3954.77	0.00134448	0.01155655	
245	0.00033856	0	774.99	0.00792377	0.00768453	1304.99	0.01078111	0.00759558	1834.99	0.01052647	0.00705211	2364.98	-0.00313109		2894.98	0.00005177	0.00286543	3424.97	-0.00485284	0.00008358	3954.97	0.00140735	0.01160679	
245.2	0.00007354	0	775.19	0.00828607	0.0076848	1305.19	0.01113079	0.00762808	1835.19	0.00998644	0.00708256	2365.18	-0.00317025		2895.18	-0.00045608	0.00287805	3425.17	-0.00437314	0.00008395	3955.17	0.00209108	0.01165702	
245.4	-0.00096859	0	775.39	0.00827011	0.00768506	1305.39	0.01166223	0.00766056	1835.39	0.00910821	0.007113	2365.38	-0.00308562		2895.38	-0.0004306	0.00289068	3425.37	-0.00420198	0.00008431	3955.37	0.00274367	0.01170724	
245.6	-0.0005699	0	775.59	0.00812569	0.00768531	1305.59	0.01151985	0.00769303	1835.59	0.00859511	0.00714344	2365.58	-0.00363729		2895.58	-0.00050707	0.0029033	3425.57	-0.00371989	0.00008468	3955.57	0.0034042	0.01175745	
245.8	0.00026868	0	775.79	0.00758983	0.00768556	1305.79	0.01172271	0.00772549	1835.79	0.00873025	0.00717387	2365.78	-0.00383942		2895.78	-0.00031674	0.00291592	3425.77	-0.00403654	0.00008505	3955.77	0.00364443	0.01180765	
246	0.00173928	0	775.99	0.00748055	0.0076858	1305.99	0.01147746	0.00775794	1835.99	0.00817688	0.00720429	2365.98	-0.00386773		2895.98	-0.00003722	0.00292854	3425.97	-0.0039885	0.00008541	3955.97	0.00528101	0.01185783	
246.2	0.00197906	0	776.19	0.00722129	0.00768604	1306.19	0.01065064	0.00779038	1836.19	0.00738877	0.0072347	2366.18	-0.0027265		2896.18	0.00096318	0.00294116	3426.17	-0.00421145	0.00008577	3956.17	0.00529972	0.011908	
246.4	0.00221554	0	776.39	0.0075717	0.00768626	1306.39	0.00948129	0.00782281	1836.39	0.00770741	0.00726511	2366.38	-0.00169465		2896.38	0.00113855	0.00295378	3426.37	-0.00376513	0.00008614	3956.37	0.00528533	0.01195816	
246.6	0.00305041	0	776.59	0.00684476	0.00768648	1306.59	0.00980166	0.00785523	1836.59	0.00761009	0.00729551	2366.58	-0.00092677		2896.58	0.00100892	0.0029664	3426.57	-0.00367396	0.0000865	3956.57	0.00568932	0.01200831	
246.8	0.0018959	0	776.79	0.00642059	0.00768669	1306.79	0.00974951	0.00788764	1836.79	0.00830415	0.0073259	2366.78	-0.00013992		2896.78	0.00110692	0.00297902	3426.77	-0.00407285	0.00008687	3956.77	0.00638853	0.01205845	
247	0.00065721	0	776.99	0.00683129	0.0076869	1306.99	0.00990757	0.00792003	1836.99	0.00822259	0.00735628	2366.98	-0.00060586		2896.98	0.00038958	0.00299164	3426.97	-0.00378667	0.00008723	3956.97	0.00690161	0.01210858	
247.2	-0.0002126	0	777.19	0.00797966	0.0076871	1307.19	0.00919772	0.00795242	1837.19	0.00811344	0.00738666	2367.18	-0.00069654		2897.18	0.00170287	0.00300425	3427.17	-0.00458979	0.0000876	3957.17	0.00709974	0.01215869	
247.4	-0.00051635	0	777.39	0.00882521	0.0076873	1307.39	0.0083949	0.00798479	1837.39	0.00846961	0.00741702	2367.38	0.00008016		2897.38	0.00200996	0.00301687	3427.37	-0.00462309	0.00008796	3957.37	0.00664121	0.01220879	
247.6	-0.00018212	0	777.59	0.00832625	0.00768749	1307.59	0.00820841	0.00801716	1837.59	0.00809249	0.00744738	2367.58	0.00102459		2897.58	0.00179997	0.00302948	3427.57	-0.00492341	0.00008833	3957.57	0.00608799	0.01225888	
247.8	-0.00038279	0	777.79	0.00859681	0.00768767	1307.79	0.00829848	0.00804951	1837.79	0.00818308	0.00747774	2367.78	0.00124434		2897.78	0.002631	0.00304209	3427.77	-0.00486621	0.00008869	3957.77	0.00521919	0.01230896	
248	0.00020225	0	777.99	0.00874526	0.00768785	1307.99	0.00919186	0.00808185	1837.99	0.00806167	0.00750808	2367.98	0.00192188		2897.98	0.00299127	0.00305471	3427.97	-0.00416277	0.00008906	3957.97	0.00481611	0.01235903	
248.2	-0.00046543	0	778.19	0.00803927	0.00768802	1308.19	0.00971833	0.00811418	1838.19	0.00823889	0.00753842	2368.18	0.00237723		2898.18	0.00227356	0.00306732	3428.17	-0.00390327	0.00008942	3958.17	0.00486238	0.01240908	
248.4	-0.00029196	0	778.39	0.0084006	0.00768819	1308.39	0.01027779	0.0081465	1838.39	0.00795467	0.00756874	2368.38	0.00328368		2898.38	0.00228119	0.00307993	3428.37	-0.00407397	0.00008978	3958.37	0.00451002	0.01245913	
248.6	-0.00079468	0	778.59	0.00874808	0.00768835	1308.59	0.01039876	0.00817881	1838.59	0.00720716	0.00759907	2368.58	0.00271806		2898.58	0.0023783	0.00309254	3428.57	-0.00429951	0.00009015	3958.57	0.00398897	0.01250916	
248.8	-0.00115067	0	778.79	0.00857788	0.00768851	1308.79	0.01063326	0.00821111	1838.79	0.00790848	0.00762938	2368.78	0.00194251		2898.78	0.00171051	0.00310514	3428.77	-0.00390878	0.00009051	3958.77	0.00411799	0.01255918	
249	0.00005855	0	778.99	0.00867463	0.00768866	1308.99	0.01063784	0.00824339	1838.99	0.00810218	0.00765969	2368.98	0.00107389		2898.98	0.00104511	0.00311775	3428.97	-0.00388848	0.00009088	3958.97	0.00423014	0.01260919	
249.2	-0.00030788	0	779.19	0.00840273	0.00768881	1309.19	0.0107146	0.00827567	1839.19	0.00787359	0.00768998	2369.18	0.00026438		2899.18	0.00031929	0.00313036	3429.17	-0.00414667	0.00009124	3959.17	0.00506263	0.01265918	
249.4	-0.00014781	0	779.39	0.00869555	0.00768896	1309.39	0.01075214	0.00830794	1839.39	0.00766992	0.00772027	2369.38	-0.00106931		2899.38	0.00034949	0.00314296	3429.37	-0.00420955	0.00009161	3959.37	0.0049966	0.01270917	
249.6	0.00120236	0	779.59	0.00912114	0.0076891	1309.59	0.01053546	0.00834019	1839.59	0.0072277	0.00775056	2369.58	-0.00128061		2899.58	-0.00023401	0.00315557	3429.57	-0.00447039	0.00009197	3959.57	0.00511422	0.01275914	
249.8	0.0018422	0	779.79	0.00919677	0.00768923	1309.79	0.01062552	0.00837244	1839.79	0.00753597	0.00778083	2369.78	-0.00208162		2899.78	0.00016899	0.00316817	3429.77	-0.00516577	0.00009233	3959.77	0.00532806	0.0128091	
250	0.00254594	0	779.99	0.00840257	0.00768936	1309.99	0.01066447	0.00840467	1839.99	0.00712348	0.0078111	2369.98	-0.00219893		2899.98	0.00029883	0.00318077	3429.97	-0.00485044	0.0000927	3959.97	0.00574432	0.01285905	
250.2	0.00268391	0	780.19	0.00799267	0.00768949	1310.19	0.01013332	0.00843689	1840.19	0.00769306	0.00784136	2370.18	-0.0020637		2900.18	0.00003695	0.00319337	3430.17	-0.00447575	0.00009306	3960.17	0.00610854	0.01290899	
250.4	0.00265066	0	780.39	0.00712178	0.00768962	1310.39	0.01007182	0.0084691	1840.39	0.00815497	0.00787161	2370.38	-0.00194406		2900.38	0.00045934	0.00320597	3430.37	-0.00405485	0.00009342	3960.37	0.00719925	0.01295892	
250.6	0.00177276	0	780.59	0.00659161	0.00768974	1310.59	0.00928857	0.0085013	1840.59	0.008819	0.00790185	2370.58	-0.00255491		2900.58	0.00084131	0.00321857	3430.57	-0.0042047	0.00009379	3960.57	0.00847096	0.01300883	
250.8	0.00056936	0	780.79	0.00690595	0.00768985	1310.79	0.00933533	0.00853349	1840.79	0.00920369	0.00793209	2370.78	-0.00204837		2900.78	0.00017014	0.00323117	3430.77	-0.00357628	0.00009415	3960.77	0.00844945	0.01305873	
251	-0.00060317	0	780.99	0.00660876	0.00768997	1310.99	0.00864135	0.00856567	1840.99	0.00915489	0.00796232	2370.98	-0.00176048		2900.98	-0.00024571	0.00324377	3430.97	-0.00312443	0.00009452	3960.97	0.00925068	0.01310863	
251.2	-0.00079415	0	781.19	0.00696488	0.00769008	1311.19	0.00781224	0.00859784	1841.19	0.0099787	0.00799254	2371.18	-0.00069632		2901.18	0.00039243	0.00325637	3431.17	-0.00297385	0.00009488	3961.17	0.00937214	0.0131585	
251.4	-0.00029228	0	781.39	0.00682021	0.00769019	1311.39	0.00734521	0.00863	1841.39	0.01076452	0.00802275	2371.38	0.00050314		2901.38	-0.00022013	0.00326896	3431.37	-0.00280649	0.00009524	3961.37	0.00928033	0.01320837	
251.6	-0.0005338	0	781.59	0.00601421	0.00769029	1311.59	0.00750105	0.00866215	1841.59	0.01112268	0.00805296	2371.58	0.00130103		2901.58	-0.00030875	0.00328156	3431.57	-0.00221493	0.00009561	3961.57	0.00905238	0.01325823	
251.8	-0.00001413	0	781.79	0.00640572	0.00769039	1311.79	0.0087181	0.00869428	1841.79	0.01038242	0.00808316	2371.78	0.00106893		2901.78	0.00076612	0.00329415	3431.77	-0.00166991	0.00009597	3961.77	0.0090005	0.01330807	
252	0.0000038	0	781.99	0.00620022	0.00769049	1311.99	0.00934333	0.00872641	1841.99	0.00943087	0.00811335	2371.98	0.00137107		2901.98	0.00029293	0.00330674	3431.97	-0.00148823	0.00009633	3961.97	0.00860054	0.01335791	
252.2	-0.0013304	0	782.19	0.00635049	0.00769058	1312.19	0.00961995	0.00875852	1842.19	0.00960227	0.00814353	2372.18	0.00059947		2902.18	-0.00054568	0.00331933	3432.17	-0.00176537	0.0000967	3962.17	0.00875092	0.01340773	
252.4	-0.00115578	0	782.39	0.00724162	0.00769068	1312.39	0.01031391	0.00879063	1842.39	0.01029909	0.00817371	2372.38	0.00006722		2902.38	-0.00126088	0.00333193	3432.37	-0.0022666	0.00009706	3962.37	0.00828548	0.01345754	
252.6	-0.00172337	0	782.59	0.00807017	0.00769077	1312.59	0.01026778	0.00882272	1842.59	0.01011618	0.00820388	2372.58	-0.00064518		2902.58	-0.00227967	0.00334452	3432.57	-0.00329276	0.00009742	3962.57	0.0081554	0.01350733	
252.8	-0.0011987	0	782.79	0.00899199	0.00769085	1312.79	0.01056193	0.0088548	1842.79	0.01123483	0.00823404	2372.78	-0.00082668		2902.78	-0.00290674	0.0033571	3432.77	-0.0033811	0.00009778	3962.77	0.00823668	0.01355712	
253	-0.00024242	0	782.99	0.00857821	0.00769094	1312.99	0.01035526	0.00888687	1842.99	0.01126542	0.00826419	2372.98	-0.00090242		2902.98	-0.00306003	0.00336969	3432.97	-0.00448739	0.00009815	3962.97	0.0078357	0.01360689	
253.2	-0.00063229	0	783.19	0.00968459	0.00769102	1313.19	0.01074866	0.00891893	1843.19	0.01129149	0.00829433	2373.18	-0.00156862		2903.18	-0.00299039	0.00338228	3433.17	-0.004147	0.00009851	3963.17	0.00822972	0.01365666	
253.4	-0.00083332	0	783.39	0.01010189	0.0076911	1313.39	0.01062118	0.00895098	1843.39	0.01038394	0.00832447	2373.38	-0.002535		2903.38	-0.00252986	0.00339486	3433.37	-0.00438495	0.00009887	3963.37	0.00790873	0.01370641	
253.6	-0.00038365	0	783.59	0.0103175	0.00769118	1313.59	0.0102035	0.00898302	1843.59	0.00963184	0.0083546	2373.58	-0.00165283		2903.58	-0.00248351	0.00340745	3433.57	-0.00499625	0.00009924	3963.57	0.00812685	0.01375615	
253.8	-0.00069377	0	783.79	0.00961816	0.00769125	1313.79	0.00999194	0.00901505	1843.79	0.00897757	0.00838472	2373.78	-0.00285829		2903.78	-0.00081413	0.00342003	3433.77	-0.00509432	0.0000996	3963.77	0.00897342	0.01380588	
254	-0.0004423	0	783.99	0.00860691	0.00769132	1313.99	0.0103925	0.00904707	1843.99	0.00824597	0.00841483	2373.98	-0.00201006		2903.98	-0.00062429	0.00343262	3433.97	-0.00526629	0.00009996	3963.97	0.00955732	0.01385559	
254.2	-0.00056729	0	784.19	0.00838156	0.00769139	1314.19	0.00923754	0.00907907	1844.19	0.00822068	0.00844494	2374.18	-0.00222204		2904.18	0.0002154	0.0034452	3434.17	-0.00456715	0.00010032	3964.17	0.01009025	0.0139053	
254.4	-0.00111151	0	784.39	0.00778504	0.00769146	1314.39	0.00900069	0.00911107	1844.39	0.00776967	0.00847504	2374.38	-0.00190168		2904.38	0.00073279	0.00345778	3434.37	-0.005173	0.00010069	3964.37	0.00982142	0.01395499	
254.6	-0.0020101	0	784.59	0.00760109	0.00769153	1314.59	0.00802664	0.00914306	1844.59	0.00778371	0.00850513	2374.58	-0.00141966		2904.58	0.00155948	0.00347036	3434.57	-0.00491719	0.00010105	3964.57	0.00964461	0.01400467	
254.8	-0.00185131	0	784.79	0.00734926	0.00769159	1314.79	0.00879692	0.00917503	1844.79	0.00741313	0.00853521	2374.78	0.00038563		2904.78	0.00140206	0.00348294	3434.77	-0.00433132	0.00010141	3964.77	0.00932652	0.01405434	
255	-0.00193055	0	784.99	0.00698151	0.00769166	1314.99	0.00779104	0.00920699	1844.99	0.00774946	0.00856529	2374.98	0.00153697		2904.98	0.0014874	0.00349552	3434.97	-0.00410551	0.00010177	3964.97	0.00941168	0.014104	
255.2	-0.00131868	0	785.19	0.0065762	0.00769172	1315.19	0.00721645	0.00923895	1845.19	0.00688939	0.00859536	2375.18	0.00223511		2905.18	0.00173356	0.00350809	3435.17	-0.00347898	0.00010214	3965.17	0.00897192	0.01415364	
255.4	-0.00146285	0	785.39	0.0062507	0.00769177	1315.39	0.0068426	0.00927089	1845.39	0.00596505	0.00862542	2375.38	0.00244805		2905.38	0.00154629	0.00352067	3435.37	-0.00312107	0.0001025	3965.37	0.00858173	0.01420328	
255.6	-0.00118989	0	785.59	0.00572404	0.00769183	1315.59	0.00688757	0.00930282	1845.59	0.00524652	0.00865547	2375.58	0.00230088		2905.58	0.0013228	0.00353325	3435.57	-0.00283073	0.00010286	3965.57	0.0078717	0.0142529	
255.8	-0.00092978	0	785.79	0.00722203	0.00769189	1315.79	0.00763691	0.00933474	1845.79	0.00387177	0.00868552	2375.78	0.00092473		2905.78	0.00209016	0.00354582	3435.77	-0.0028138	0.00010322	3965.77	0.00810819	0.01430251	
256	-0.00212437	0	785.99	0.00828416	0.00769194	1315.99	0.00733839	0.00936665	1845.99	0.00431112	0.00871555	2375.98	0.00051187		2905.98	0.00239595	0.00355839	3435.97	-0.00390519	0.00010359	3965.97	0.00733366	0.01435211	
256.2	-0.0025477	0	786.19	0.00927363	0.00769199	1316.19	0.00876227	0.00939855	1846.19	0.00449179	0.00874558	2376.18	-0.00003454		2906.18	0.00226327	0.00357097	3436.17	-0.00408492	0.00010395	3966.17	0.0073629	0.0144017	
256.4	-0.00205594	0	786.39	0.00974053	0.00769204	1316.39	0.00949128	0.00943044	1846.39	0.00475766	0.00877561	2376.38	-0.00062765		2906.38	0.00172997	0.00358354	3436.37	-0.00506285	0.00010431	3966.37	0.00757331	0.01445128	
256.6	-0.00305475	0	786.59	0.01068514	0.00769209	1316.59	0.00969313	0.00946232	1846.59	0.00472948	0.00880562	2376.58	-0.00115863		2906.58	0.00267251	0.00359611	3436.57	-0.00474328	0.00010467	3966.57	0.00729904	0.01450084	
256.8	-0.00306926	0	786.79	0.01137433	0.00769214	1316.79	0.009839	0.00949419	1846.79	0.0053289	0.00883563	2376.78	-0.00078379		2906.78	0.00312224	0.00360868	3436.77	-0.00499196	0.00010503	3966.77	0.0067608	0.01455039	
257	-0.0031571	0	786.99	0.01104519	0.00769219	1316.99	0.01027113	0.00952604	1846.99	0.00495333	0.00886563	2376.98	-0.00126406		2906.98	0.00381122	0.00362125	3436.97	-0.00546571	0.0001054	3966.97	0.00679374	0.01459994	
257.2	-0.00369509	0	787.19	0.01121718	0.00769223	1317.19	0.01059253	0.00955789	1847.19	0.00516578	0.00889562	2377.18	-0.00221591		2907.18	0.00454653	0.00363381	3437.17	-0.00519607	0.00010576	3967.17	0.00764856	0.01464947	
257.4	-0.00393477	0	787.39	0.01048959	0.00769228	1317.39	0.01011808	0.00958973	1847.39	0.00589745	0.0089256	2377.38	-0.00253823		2907.38	0.00497393	0.00364638	3437.37	-0.00581154	0.00010612	3967.37	0.00841911	0.01469898	
257.6	-0.00357953	0	787.59	0.00983301	0.00769232	1317.59	0.00920753	0.00962155	1847.59	0.00692488	0.00895558	2377.58	-0.00259364		2907.58	0.00466963	0.00365895	3437.57	-0.00663799	0.00010648	3967.57	0.0094254	0.01474849	
257.8	-0.0027785	0	787.79	0.00933402	0.00769236	1317.79	0.00993193	0.00965336	1847.79	0.00857438	0.00898555	2377.78	-0.00218125		2907.78	0.00444916	0.00367151	3437.77	-0.00710729	0.00010684	3967.77	0.00984293	0.01479799	
258	-0.00227916	0	787.99	0.00836416	0.0076924	1317.99	0.01026505	0.00968517	1847.99	0.00952848	0.00901551	2377.98	-0.00155354		2907.98	0.00371209	0.00368407	3437.97	-0.00758304	0.00010721	3967.97	0.01033813	0.01484747	
258.2	-0.00270568	0	788.19	0.0080705	0.00769244	1318.19	0.01074464	0.00971696	1848.19	0.01005632	0.00904547	2378.18	-0.00231282		2908.18	0.00330142	0.00369664	3438.17	-0.00743615	0.00010757	3968.17	0.01064533	0.01489694	
258.4	-0.002649	0	788.39	0.00744598	0.00769248	1318.39	0.01225142	0.00974874	1848.39	0.01043713	0.00907541	2378.38	-0.00145661		2908.38	0.00298403	0.0037092	3438.37	-0.00762442	0.00010793	3968.37	0.01109726	0.0149464	
258.6	-0.00289356	0	788.59	0.00715739	0.00769251	1318.59	0.01187593	0.00978051	1848.59	0.01156596	0.00910535	2378.58	-0.00040635		2908.58	0.00359588	0.00372176	3438.57	-0.00737661	0.00010829	3968.57	0.01185454	0.01499585	
258.8	-0.0026284	0	788.79	0.00641833	0.00769255	1318.79	0.01227248	0.00981227	1848.79	0.01175366	0.00913528	2378.78	0.00078719		2908.78	0.00245873	0.00373432	3438.77	-0.00665262	0.00010865	3968.77	0.01166669	0.01504529	
259	-0.00200068	0	788.99	0.00657598	0.00769258	1318.99	0.01149379	0.00984402	1848.99	0.01154074	0.00916521	2378.98	0.00111356		2908.98	0.00119972	0.00374688	3438.97	-0.00653601	0.00010901	3968.97	0.01150919	0.01509471	
259.2	-0.0023485	0	789.19	0.00643547	0.00769262	1319.19	0.01138287	0.00987576	1849.19	0.0116251	0.00919512	2379.18	0.00143618		2909.18	0.00065125	0.00375944	3439.17	-0.0061983	0.00010937	3969.17	0.01181094	0.01514413	
259.4	-0.00235674	0	789.39	0.00793394	0.00769265	1319.39	0.01189759	0.00990749	1849.39	0.01189331	0.00922503	2379.38	0.00173364		2909.38	0.00017317	0.00377199	3439.37	-0.00646409	0.00010974	3969.37	0.01167528	0.01519353	
259.6	-0.00210085	0	789.59	0.008587	0.00769268	1319.59	0.01271241	0.00993921	1849.59	0.01154928	0.00925493	2379.58	0.00155352		2909.58	-0.0003837	0.00378455	3439.57	-0.00462622	0.0001101	3969.57	0.01203516	0.01524292	
259.8	-0.00268065	0	789.79	0.00947802	0.00769271	1319.79	0.01309775	0.00997092	1849.79	0.01070025	0.00928482	2379.78	0.00099199		2909.78	-0.00023784	0.00379711	3439.77	-0.00350542	0.00011046	3969.77	0.01240093	0.0152923	
260	-0.0035708	0	789.99	0.0100787	0.00769274	1319.99	0.01437806	0.01000261	1849.99	0.01123571	0.00931471	2379.98	0.0003905		2909.98	0.00100954	0.00380966	3439.97	-0.00337821	0.00011082	3969.97	0.01155105	0.01534167	
260.2	-0.00217181	0	790.19	0.01008127	0.00769277	1320.19	0.01533012	0.0100343	1850.19	0.00935842	0.00934459	2380.18	0.00055717		2910.18	0.00044895	0.00382221	3440.17	-0.00227549	0.00011118	3970.17	0.01174628	0.01539102	
260.4	-0.00151211	0	790.39	0.01028711	0.0076928	1320.39	0.01498282	0.01006598	1850.39	0.00855327	0.00937446	2380.38	0.00047505		2910.38	0.00053768	0.00383476	3440.37	-0.00166089	0.00011154	3970.37	0.01188046	0.01544037	
260.6	-0.00139538	0	790.59	0.01066786	0.00769282	1320.59	0.01479882	0.01009764	1850.59	0.00720216	0.00940432	2380.58	0.00092351		2910.58	0.00232284	0.00384732	3440.57	-0.00087813	0.0001119	3970.57	0.01175374	0.0154897	
260.8	-0.00128302	0	790.79	0.01073117	0.00769285	1320.79	0.01367145	0.0101293	1850.79	0.0065472	0.00943418	2380.78	0.0005337		2910.78	0.00314291	0.00385987	3440.77	-0.00161171	0.00011226	3970.77	0.0126877	0.01553902	
261	-0.00078511	0	790.99	0.01041025	0.00769288	1320.99	0.0139988	0.01016094	1850.99	0.00631913	0.00946402	2380.98	-0.00028028		2910.98	0.00416775	0.00387242	3440.97	-0.00164153	0.00011262	3970.97	0.0138119	0.01558833	
261.2	-0.00017387	0	791.19	0.00988906	0.0076929	1321.19	0.01341987	0.01019257	1851.19	0.0076236	0.00949386	2381.18	-0.00099952		2911.18	0.0048804	0.00388496	3441.17	-0.00248318	0.00011298	3971.17	0.01418769	0.01563763	
261.4	0.00089347	0	791.39	0.00891375	0.00769292	1321.39	0.01235659	0.01022419	1851.39	0.00807103	0.0095237	2381.38	-0.00142472		2911.38	0.00486159	0.00389751	3441.37	-0.00245734	0.00011334	3971.37	0.01407542	0.01568692	
261.6	0.00165303	0	791.59	0.00799495	0.00769295	1321.59	0.01219022	0.01025581	1851.59	0.00869536	0.00955352	2381.58	-0.00203473		2911.58	0.00557625	0.00391006	3441.57	-0.00346526	0.00011371	3971.57	0.01350169	0.01573619	
261.8	0.00175594	0	791.79	0.00854986	0.00769297	1321.79	0.01286978	0.01028741	1851.79	0.00866171	0.00958334	2381.78	-0.00218878		2911.78	0.00558877	0.0039226	3441.77	-0.00481706	0.00011407	3971.77	0.01309997	0.01578546	
262	0.00078645	0	791.99	0.00787454	0.00769299	1321.99	0.01269665	0.010319	1851.99	0.00825022	0.00961315	2381.98	-0.00252297		2911.98	0.00606867	0.00393515	3441.97	-0.00546647	0.00011443	3971.97	0.0133785	0.01583471	
262.2	0.0004771	0	792.19	0.00787062	0.00769301	1322.19	0.01300243	0.01035058	1852.19	0.00766645	0.00964295	2382.18	-0.00269021		2912.18	0.00566291	0.00394769	3442.17	-0.00590209	0.00011479	3972.17	0.01359622	0.01588395	
262.4	-0.00066098	0	792.39	0.00765705	0.00769303	1322.39	0.01297148	0.01038215	1852.39	0.00779364	0.00967275	2382.38	-0.00175878		2912.38	0.00573622	0.00396023	3442.37	-0.00648507	0.00011515	3972.37	0.01394279	0.01593318	
262.6	-0.00145892	0	792.59	0.00761019	0.00769305	1322.59	0.01142967	0.01041371	1852.59	0.00835229	0.00970253	2382.58	-0.00203935		2912.58	0.00542316	0.00397278	3442.57	-0.00733268	0.00011551	3972.57	0.01343838	0.0159824	
262.8	-0.00176748	0	792.79	0.00707332	0.00769307	1322.79	0.0117143	0.01044525	1852.79	0.00909821	0.00973231	2382.78	-0.00107708		2912.78	0.00416642	0.00398532	3442.77	-0.00751018	0.00011587	3972.77	0.01280791	0.0160316	
263	-0.00135047	0	792.99	0.00762335	0.00769309	1322.99	0.01188412	0.01047679	1852.99	0.00961991	0.00976208	2382.98	-0.00103832		2912.98	0.00297926	0.00399786	3442.97	-0.00844937	0.00011623	3972.97	0.0122526	0.0160808	
263.2	-0.00275651	0	793.19	0.00790451	0.00769311	1323.19	0.01187367	0.01050832	1853.19	0.00975992	0.00979185	2383.18	-0.00179186		2913.18	0.00152802	0.0040104	3443.17	-0.00820625	0.00011659	3973.17	0.01237252	0.01612998	
263.4	-0.00325102	0	793.39	0.00826146	0.00769313	1323.39	0.01140511	0.01053984	1853.39	0.00889995	0.00982161	2383.38	-0.0021388		2913.38	0.00059038	0.00402293	3443.37	-0.00801658	0.00011695	3973.37	0.01194769	0.01617915	
263.6	-0.00411186	0	793.59	0.00786639	0.00769315	1323.59	0.0114551	0.01057134	1853.59	0.00968542	0.00985135	2383.58	-0.00272555		2913.58	-0.00078383	0.00403547	3443.57	-0.00627591	0.00011731	3973.57	0.01162199	0.01622831	
263.8	-0.00459614	0	793.79	0.00855653	0.00769316	1323.79	0.01147707	0.01060284	1853.79	0.00930779	0.0098811	2383.78	-0.00315656		2913.78	-0.00143901	0.00404801	3443.77	-0.00646669	0.00011767	3973.77	0.01070029	0.01627746	
264	-0.00459385	0	793.99	0.00949054	0.00769318	1323.99	0.01253793	0.01063432	1853.99	0.00936032	0.00991083	2383.98	-0.00300067		2913.98	-0.00191311	0.00406054	3443.97	-0.00554808	0.00011803	3973.97	0.00992838	0.0163266	
264.2	-0.00453927	0	794.19	0.01081667	0.00769319	1324.19	0.01249091	0.0106658	1854.19	0.0085425	0.00994056	2384.18	-0.00277586		2914.18	-0.00269713	0.00407308	3444.17	-0.00447733	0.00011839	3974.17	0.00980297	0.01637572	
264.4	-0.00426992	0	794.39	0.01212372	0.00769321	1324.39	0.01252474	0.01069726	1854.39	0.0086251	0.00997028	2384.38	-0.00286456		2914.38	-0.00230199	0.00408561	3444.37	-0.00364983	0.00011875	3974.37	0.01020673	0.01642484	
264.6	-0.00530838	0	794.59	0.01237885	0.00769322	1324.59	0.01311934	0.01072871	1854.59	0.00897421	0.00999999	2384.58	-0.00287789		2914.58	-0.00160863	0.00409814	3444.57	-0.00386957	0.00011911	3974.57	0.01133071	0.01647394	
264.8	-0.00616385	0	794.79	0.01228518	0.00769324	1324.79	0.01271682	0.01076015	1854.79	0.01050279	0.01002969	2384.78	-0.00358188		2914.78	-0.0016982	0.00411067	3444.77	-0.00346954	0.00011947	3974.77	0.01204326	0.01652303	
265	-0.00503967	0	794.99	0.01242116	0.00769325	1324.99	0.01368143	0.01079159	1854.99	0.01199726	0.01005939	2384.98	-0.00392317		2914.98	-0.00141064	0.0041232	3444.97	-0.00308927	0.00011983	3974.97	0.0121478	0.01657211	
265.2	-0.00401003	0	795.19	0.01152327	0.00769327	1325.19	0.01348513	0.01082301	1855.19	0.01317019	0.01008908	2385.18	-0.00333042		2915.18	-0.00103981	0.00413573	3445.17	-0.00263827	0.00012019	3975.17	0.0119177	0.01662118	
265.4	-0.00271397	0	795.39	0.01142373	0.00769328	1325.39	0.01343986	0.01085442	1855.39	0.01353167	0.01011876	2385.38	-0.00340401		2915.38	-0.00056204	0.00414826	3445.37	-0.00200748	0.00012055	3975.37	0.01236061	0.01667023	
265.6	-0.00338945	0	795.59	0.01157037	0.00769329	1325.59	0.01440158	0.01088582	1855.59	0.01378852	0.01014843	2385.58	-0.00312632		2915.58	0.00051912	0.00416079	3445.57	-0.00286626	0.00012091	3975.57	0.01277662	0.01671928	
265.8	-0.00325333	0	795.79	0.01240671	0.00769331	1325.79	0.01440151	0.01091721	1855.79	0.01285594	0.0101781	2385.78	-0.00270844		2915.78	0.00063847	0.00417331	3445.77	-0.00368705	0.00012127	3975.77	0.01364965	0.01676831	
266	-0.00327998	0	795.99	0.0119108	0.00769332	1325.99	0.01485948	0.01094859	1855.99	0.01331696	0.01020776	2385.98	-0.00096507		2915.98	0.00113509	0.00418584	3445.97	-0.00342351	0.00012163	3975.97	0.0138493	0.01681733	
266.2	-0.00292595	0	796.19	0.01163162	0.00769333	1326.19	0.01449352	0.01097996	1856.19	0.01264526	0.01023741	2386.18	-0.00035671		2916.18	0.00157047	0.00419836	3446.17	-0.00312573	0.00012198	3976.17	0.01429259	0.01686634	
266.4	-0.00392126	0	796.39	0.01111584	0.00769334	1326.39	0.01463351	0.01101132	1856.39	0.01325558	0.01026705	2386.38	0.00049569		2916.38	0.00248883	0.00421089	3446.37	-0.00328664	0.00012234	3976.37	0.01447494	0.01691534	
266.6	-0.00314532	0	796.59	0.0105227	0.00769335	1326.59	0.01475116	0.01104266	1856.59	0.01331906	0.01029669	2386.58	0.00052193		2916.58	0.00318013	0.00422341	3446.57	-0.00375884	0.0001227	3976.57	0.01458817	0.01696433	
266.8	-0.00297204	0	796.79	0.00998523	0.00769336	1326.79	0.01442995	0.011074	1856.79	0.01336973	0.01032632	2386.78	0.00164766		2916.78	0.0027732	0.00423593	3446.77	-0.00427814	0.00012306	3976.77	0.01426097	0.0170133	
267	-0.00236773	0	796.99	0.00965714	0.00769337	1326.99	0.01461681	0.01110533	1856.99	0.01224365	0.01035594	2386.98	0.00089837		2916.98	0.00272979	0.00424845	3446.97	-0.00489355	0.00012342	3976.97	0.01343197	0.01706227	
267.2	-0.00295408	0	797.19	0.00918896	0.00769338	1327.19	0.01403198	0.01113664	1857.19	0.01174766	0.01038555	2387.18	0.00021639		2917.18	0.00282725	0.00426097	3447.17	-0.00465757	0.00012378	3977.17	0.01423799	0.01711122	
267.4	-0.00355595	0	797.39	0.00867189	0.00769339	1327.39	0.01337706	0.01116795	1857.39	0.01170665	0.01041516	2387.38	0.00073116		2917.38	0.00330399	0.00427349	3447.37	-0.00539055	0.00012414	3977.37	0.01355863	0.01716016	
267.6	-0.00381411	0	797.59	0.00860374	0.0076934	1327.59	0.01383351	0.01119924	1857.59	0.01258892	0.01044476	2387.58	0.00076373		2917.58	0.00289359	0.00428601	3447.57	-0.0052011	0.0001245	3977.57	0.01336623	0.01720909	
267.8	-0.00341277	0	797.79	0.0095231	0.00769341	1327.79	0.01465563	0.01123053	1857.79	0.01217233	0.01047435	2387.78	0.0004055		2917.78	0.00384171	0.00429852	3447.77	-0.00490595	0.00012486	3977.77	0.01392569	0.01725801	
268	-0.00325032	0	797.99	0.00921565	0.00769342	1327.99	0.01502928	0.0112618	1857.99	0.01239032	0.01050393	2387.98	0.00052866		2917.98	0.00376588	0.00431104	3447.97	-0.00406067	0.00012522	3977.97	0.01324254	0.01730692	
268.2	-0.00331934	0	798.19	0.01033467	0.00769343	1328.19	0.01554325	0.01129307	1858.19	0.01267491	0.01053351	2388.18	0.0000482		2918.18	0.00418717	0.00432355	3448.17	-0.00421576	0.00012558	3978.17	0.01311836	0.01735581	
268.4	-0.0026012	0	798.39	0.00990168	0.00769344	1328.39	0.01560245	0.01132432	1858.39	0.01289633	0.01056308	2388.38	0.00008616		2918.38	0.00371315	0.00433607	3448.37	-0.00455922	0.00012593	3978.37	0.01403994	0.0174047	
268.6	-0.00299955	0	798.59	0.0096183	0.00769345	1328.59	0.01579645	0.01135556	1858.59	0.01361117	0.01059264	2388.58	-0.00019972		2918.58	0.0039351	0.00434858	3448.57	-0.00511859	0.00012629	3978.57	0.01416462	0.01745357	
268.8	-0.00189044	0	798.79	0.00912938	0.00769345	1328.79	0.01582241	0.01138679	1858.79	0.01454454	0.01062219	2388.78	-0.00020253		2918.78	0.00338766	0.00436109	3448.77	-0.00436567	0.00012665	3978.77	0.01365478	0.01750243	
269	-0.00097896	0	798.99	0.00955507	0.00769346	1328.99	0.01594531	0.01141801	1858.99	0.01509868	0.01065174	2388.98	-0.00020707		2918.98	0.00397795	0.0043736	3448.97	-0.00387572	0.00012701	3978.97	0.01363314	0.01755128	
269.2	-0.00060236	0	799.19	0.00990725	0.00769347	1329.19	0.01536837	0.01144923	1859.19	0.01479932	0.01068128	2389.18	-0.0000851		2919.18	0.00366512	0.00438611	3449.17	-0.0037355	0.00012737	3979.17	0.01389742	0.01760012	
269.4	-0.00077682	0	799.39	0.01025294	0.00769348	1329.39	0.01568137	0.01148043	1859.39	0.01526109	0.01071081	2389.38	-0.00069235		2919.38	0.00327497	0.00439862	3449.37	-0.00361248	0.00012773	3979.37	0.01481121	0.01764895	
269.6	-0.00216362	0	799.59	0.01040512	0.00769348	1329.59	0.01621666	0.01151162	1859.59	0.01475883	0.01074033	2389.58	-0.0011091		2919.58	0.00328298	0.00441113	3449.57	-0.0044831	0.00012809	3979.57	0.01396508	0.01769776	
269.8	-0.00182796	0	799.79	0.01110344	0.00769349	1329.79	0.01574922	0.0115428	1859.79	0.01450328	0.01076985	2389.78	-0.0007185		2919.78	0.00281206	0.00442364	3449.77	-0.00376103	0.00012844	3979.77	0.01378193	0.01774657	
270	-0.00224027	0	799.99	0.01047307	0.0076935	1329.99	0.01582158	0.01157397	1859.99	0.01433427	0.01079936	2389.98	0.00029504		2919.98	0.0024002	0.00443614	3449.97	-0.00364465	0.0001288	3979.97	0.01383661	0.01779536	
270.2	-0.00262517	0	800.19	0.0106803	0.0076935	1330.19	0.01550207	0.01160512	1860.19	0.01357348	0.01082886	2390.18	0.00013092		2920.18	0.00238839	0.00444865	3450.17	-0.00381344	0.00012916	3980.17	0.0137087	0.01784414	
270.4	-0.00354951	0	800.39	0.01042931	0.00769351	1330.39	0.01481943	0.01163627	1860.39	0.01325927	0.01085835	2390.38	-0.00022357		2920.38	0.00170399	0.00446115	3450.37	-0.00372197	0.00012952	3980.37	0.01390489	0.01789291	
270.6	-0.00309826	0	800.59	0.00994931	0.00769351	1330.59	0.01411017	0.01166741	1860.59	0.01288279	0.01088784	2390.58	-0.00005511		2920.58	0.0017709	0.00447366	3450.57	-0.0040203	0.00012988	3980.57	0.01386565	0.01794167	
270.8	-0.00338866	0	800.79	0.00944585	0.00769352	1330.79	0.01366076	0.01169854	1860.79	0.01217568	0.01091732	2390.78	0.00033095		2920.78	0.00104218	0.00448616	3450.77	-0.00361529	0.00013024	3980.77	0.01297432	0.01799041	
271	-0.0036633	0	800.99	0.0098989	0.00769353	1330.99	0.01402278	0.01172966	1860.99	0.01162371	0.01094679	2390.98	0.00066559		2920.98	0.00109105	0.00449866	3450.97	-0.0035278	0.00013059	3980.97	0.01283603	0.01803915	
271.2	-0.00451652	0	801.19	0.00999824	0.00769353	1331.19	0.01418447	0.01176076	1861.19	0.01112502	0.01097625	2391.18	0.00042286		2921.18	0.00115509	0.00451116	3451.17	-0.00357664	0.00013095	3981.17	0.0128655	0.01808787	
271.4	-0.00536252	0	801.39	0.00982993	0.00769354	1331.39	0.01370521	0.01179186	1861.39	0.01130718	0.01100571	2391.38	0.00066736		2921.38	0.00085811	0.00452366	3451.37	-0.00439072	0.00013131	3981.37	0.0125694	0.01813659	
271.6	-0.00497636	0	801.59	0.01022087	0.00769354	1331.59	0.01366252	0.01182294	1861.59	0.01198327	0.01103516	2391.58	0.00105189		2921.58	0.00009802	0.00453616	3451.57	-0.00422432	0.00013167	3981.57	0.01311698	0.01818529	
271.8	-0.0037571	0	801.79	0.01114943	0.00769355	1331.79	0.01361902	0.01185402	1861.79	0.01211562	0.0110646	2391.78	0.00024078		2921.78	0.00127415	0.00454866	3451.77	-0.00400245	0.00013203	3981.77	0.01313699	0.01823398	
272	-0.00391616	0	801.99	0.0109886	0.00769355	1331.99	0.012979	0.01188508	1861.99	0.01164691	0.01109403	2391.98	-0.00041294		2921.98	0.00066653	0.00456115	3451.97	-0.00493109	0.00013238	3981.97	0.0124942	0.01828265	
272.2	-0.00347555	0	802.19	0.01174659	0.00769356	1332.19	0.01303977	0.01191614	1862.19	0.01071623	0.01112346	2392.18	-0.00044954		2922.18	0.00074421	0.00457365	3452.17	-0.00489456	0.00013274	3982.17	0.01321116	0.01833132	
272.4	-0.00361495	0	802.39	0.0116693	0.00769356	1332.39	0.01350454	0.01194718	1862.39	0.01092243	0.01115288	2392.38	-0.00039904		2922.38	0.00157489	0.00458614	3452.37	-0.00481988	0.0001331	3982.37	0.01325948	0.01837998	
272.6	-0.00295993	0	802.59	0.0116668	0.00769357	1332.59	0.01352102	0.01197822	1862.59	0.01121635	0.01118229	2392.58	-0.00094426		2922.58	0.00256599	0.00459864	3452.57	-0.00485895	0.00013346	3982.57	0.01262877	0.01842862	
272.8	-0.00267901	0	802.79	0.01186911	0.00769357	1332.79	0.01387476	0.01200924	1862.79	0.01117244	0.01121169	2392.78	-0.00128909		2922.78	0.00333463	0.00461113	3452.77	-0.00473957	0.00013381	3982.77	0.01276523	0.01847725	
273	-0.00233579	0	802.99	0.01198043	0.00769358	1332.99	0.0135117	0.01204025	1862.99	0.01100563	0.01124109	2392.98	-0.00204226		2922.98	0.00403031	0.00462362	3452.97	-0.00428482	0.00013417	3982.97	0.01301754	0.01852587	
273.2	-0.0017955	0	803.19	0.01186397	0.00769358	1333.19	0.01331198	0.01207125	1863.19	0.01117283	0.01127048	2393.18	-0.00205242		2923.18	0.00455915	0.00463611	3453.17	-0.00476407	0.00013453	3983.17	0.0128364	0.01857448	
273.4	-0.00180334	0	803.39	0.01121787	0.00769358	1333.39	0.01387132	0.01210225	1863.39	0.0120581	0.01129986	2393.38	-0.00261791		2923.38	0.00498932	0.0046486	3453.37	-0.00494847	0.00013489	3983.37	0.0130346	0.01862308	
273.6	-0.00183091	0	803.59	0.01085961	0.00769359	1333.59	0.01411411	0.01213323	1863.59	0.01226961	0.01132923	2393.58	-0.0028945		2923.58	0.00617445	0.00466109	3453.57	-0.00525053	0.00013524	3983.57	0.01224748	0.01867167	
273.8	-0.00166813	0	803.79	0.01042263	0.00769359	1333.79	0.01337512	0.0121642	1863.79	0.01193397	0.0113586	2393.78	-0.00225112		2923.78	0.00620307	0.00467358	3453.77	-0.00476953	0.0001356	3983.77	0.0128131	0.01872025	
274	-0.00150971	0	803.99	0.00904673	0.00769359	1333.99	0.01381353	0.01219516	1863.99	0.01194625	0.01138796	2393.98	-0.00145556		2923.98	0.00629805	0.00468607	3453.97	-0.00563414	0.00013596	3983.97	0.01340037	0.01876881	
274.2	-0.00218992	0	804.19	0.00898695	0.0076936	1334.19	0.01352159	0.01222611	1864.19	0.01210074	0.01141731	2394.18	-0.00181824		2924.18	0.0069492	0.00469855	3454.17	-0.00588259	0.00013632	3984.17	0.0136435	0.01881736	
274.4	-0.00197317	0	804.39	0.00851967	0.0076936	1334.39	0.01379961	0.01225705	1864.39	0.01180339	0.01144666	2394.38	-0.00159091		2924.38	0.00756257	0.00471104	3454.37	-0.00500344	0.00013667	3984.37	0.01416179	0.0188659	
274.6	-0.00220161	0	804.59	0.00879439	0.0076936	1334.59	0.01440579	0.01228798	1864.59	0.01261042	0.01147599	2394.58	-0.00079424		2924.58	0.0082298	0.00472352	3454.57	-0.00514584	0.00013703	3984.57	0.01410818	0.01891443	
274.8	-0.00319546	0	804.79	0.0091301	0.00769361	1334.79	0.01553627	0.0123189	1864.79	0.01262478	0.01150532	2394.78	-0.0013636		2924.78	0.00714459	0.00473601	3454.77	-0.00454283	0.00013739	3984.77	0.01336871	0.01896295	
275	-0.00460874	0	804.99	0.01002525	0.00769361	1334.99	0.01614636	0.01234981	1864.99	0.01299413	0.01153464	2394.98	-0.00114758		2924.98	0.0067241	0.00474849	3454.97	-0.0054845	0.00013774	3984.97	0.01376042	0.01901146	
275.2	-0.00517723	0	805.19	0.00998518	0.00769361	1335.19	0.01595317	0.01238071	1865.19	0.01292842	0.01156396	2395.18	-0.00126599		2925.18	0.00650873	0.00476097	3455.17	-0.00593594	0.0001381	3985.17	0.01363297	0.01905996	
275.4	-0.00547027	0	805.39	0.01038008	0.00769362	1335.39	0.015395	0.01241159	1865.39	0.01380444	0.01159327	2395.38	-0.00059023		2925.38	0.00565091	0.00477345	3455.37	-0.00621192	0.00013846	3985.37	0.01449575	0.01910844	
275.6	-0.00515548	0	805.59	0.0113409	0.00769362	1335.59	0.01551527	0.01244247	1865.59	0.01365645	0.01162257	2395.58	0.00016955		2925.58	0.00443373	0.00478593	3455.57	-0.00657336	0.00013881	3985.57	0.01476341	0.01915691	
275.8	-0.00566418	0	805.79	0.01197864	0.00769362	1335.79	0.01527729	0.01247334	1865.79	0.01309302	0.01165186	2395.78	-0.00108024		2925.78	0.00433795	0.00479841	3455.77	-0.00620273	0.00013917	3985.77	0.01494456	0.01920538	
276	-0.00677681	0	805.99	0.0118145	0.00769363	1335.99	0.01552002	0.0125042	1865.99	0.01217074	0.01168114	2395.98	-0.00165775		2925.98	0.0033237	0.00481089	3455.97	-0.00582359	0.00013953	3985.97	0.01514685	0.01925383	
276.2	-0.00623373	0	806.19	0.01259087	0.00769363	1336.19	0.01532118	0.01253504	1866.19	0.01175414	0.01171042	2396.18	-0.00111076		2926.18	0.00285296	0.00482336	3456.17	-0.0039531	0.00013989	3986.17	0.01479338	0.01930227	
276.4	-0.0070461	0	806.39	0.01262613	0.00769363	1336.39	0.01574509	0.01256588	1866.39	0.01196635	0.01173969	2396.38	-0.00082666		2926.38	0.00216139	0.00483584	3456.37	-0.00305403	0.00014024	3986.37	0.01472468	0.01935069	
276.6	-0.00601739	0	806.59	0.01295801	0.00769363	1336.59	0.01569314	0.0125967	1866.59	0.01110293	0.01176895	2396.58	-0.00101127		2926.58	0.00152627	0.00484831	3456.57	-0.0028038	0.0001406	3986.57	0.01423353	0.01939911	
276.8	-0.00523404	0	806.79	0.01302003	0.00769364	1336.79	0.01506657	0.01262752	1866.79	0.01094224	0.01179821	2396.78	-0.000593		2926.78	0.00124246	0.00486079	3456.77	-0.00212773	0.00014095	3986.77	0.0132355	0.01944752	
277	-0.00385223	0	806.99	0.01209472	0.00769364	1336.99	0.01395412	0.01265833	1866.99	0.01048059	0.01182746	2396.98	0.00022253		2926.98	0.00145352	0.00487326	3456.97	-0.00141085	0.00014131	3986.97	0.01275479	0.01949591	
277.2	-0.00400209	0	807.19	0.01108825	0.00769364	1337.19	0.01329376	0.01268912	1867.19	0.01029437	0.0118567	2397.18	0.00026189		2927.18	0.00246244	0.00488573	3457.17	-0.00147945	0.00014167	3987.17	0.01305168	0.01954429	
277.4	-0.00348225	0	807.39	0.01060568	0.00769364	1337.39	0.01323032	0.0127199	1867.39	0.01028312	0.01188593	2397.38	-0.00050095		2927.38	0.00201369	0.0048982	3457.37	-0.00121648	0.00014202	3987.37	0.01292287	0.01959266	
277.6	-0.003289	0	807.59	0.00971564	0.00769364	1337.59	0.01217263	0.01275068	1867.59	0.01079855	0.01191515	2397.58	-0.00027328		2927.58	0.00236335	0.00491067	3457.57	-0.00083781	0.00014238	3987.57	0.0123799	0.01964102	
277.8	-0.0029527	0	807.79	0.01000123	0.00769365	1337.79	0.01234663	0.01278144	1867.79	0.01055986	0.01194437	2397.78	0.00043722		2927.78	0.0022244	0.00492314	3457.77	-0.00123394	0.00014274	3987.77	0.01257446	0.01968937	
278	-0.00265474	0	807.99	0.01004342	0.00769365	1337.99	0.01308402	0.0128122	1867.99	0.01016067	0.01197358	2397.98	-0.0001064		2927.98	0.00319135	0.00493561	3457.97	-0.00121707	0.00014309	3987.97	0.01300393	0.01973771	
278.2	-0.00322863	0	808.19	0.00987721	0.00769365	1338.19	0.01269806	0.01284294	1868.19	0.01046319	0.01200279	2398.18	-0.00070916		2928.18	0.00415304	0.00494808	3458.17	-0.00145254	0.00014345	3988.17	0.01343348	0.01978603	
278.4	-0.00236772	0	808.39	0.01003669	0.00769365	1338.39	0.01288589	0.01287367	1868.39	0.01054576	0.01203198	2398.38	-0.00118176		2928.38	0.00502627	0.00496054	3458.37	-0.00211307	0.00014381	3988.37	0.0137074	0.01983435	
278.6	-0.00283085	0	808.59	0.00986661	0.00769365	1338.59	0.01245186	0.0129044	1868.59	0.01126059	0.01206117	2398.58	-0.00162893		2928.58	0.00547383	0.00497301	3458.57	-0.00303586	0.00014416	3988.57	0.01416125	0.01988265	
278.8	-0.00348823	0	808.79	0.00953569	0.00769366	1338.79	0.01193154	0.01293511	1868.79	0.01108917	0.01209035	2398.78	-0.00185587		2928.78	0.00472795	0.00498547	3458.77	-0.00301061	0.00014452	3988.77	0.01469614	0.01993094	
279	-0.0033498	0	808.99	0.00928846	0.00769366	1338.99	0.01176644	0.01296581	1868.99	0.01070458	0.01211952	2398.98	-0.00177722		2928.98	0.00511522	0.00499794	3458.97	-0.00390578	0.00014487	3988.97	0.01537485	0.01997922	
279.2	-0.0026755	0	809.19	0.00914697	0.00769366	1339.19	0.01126894	0.0129965	1869.19	0.0109271	0.01214869	2399.18	-0.00189772		2929.18	0.00526108	0.0050104	3459.17	-0.00414929	0.00014523	3989.17	0.01493171	0.02002749	
279.4	-0.00300529	0	809.39	0.00968877	0.00769366	1339.39	0.01163896	0.01302718	1869.39	0.01159018	0.01217785	2399.38	-0.00252221		2929.38	0.00502149	0.00502286	3459.37	-0.00408384	0.00014558	3989.37	0.01572546	0.02007575	
279.6	-0.00267996	0	809.59	0.01009745	0.00769366	1339.59	0.01248629	0.01305785	1869.59	0.01216597	0.012207	2399.58	-0.00287173		2929.58	0.00453785	0.00503532	3459.57	-0.00443412	0.00014594	3989.57	0.01560136	0.020124	
279.8	-0.00329308	0	809.79	0.00973963	0.00769366	1339.79	0.01312095	0.01308851	1869.79	0.0125638	0.01223614	2399.78	-0.00325496		2929.78	0.00568167	0.00504778	3459.77	-0.0039482	0.0001463	3989.77	0.01554586	0.02017223	
280	-0.00283278	0	809.99	0.00947092	0.00769367	1339.99	0.01336223	0.01311916	1869.99	0.01303049	0.01226528	2399.98	-0.0029173		2929.98	0.00561159	0.00506024	3459.97	-0.00410961	0.00014665	3989.97	0.01567937	0.02022046	
280.2	-0.00180012	0	810.19	0.01051168	0.00769367	1340.19	0.01408009	0.01314981	1870.19	0.01354592	0.01229441	2400.18	-0.00265704		2930.18	0.00536428	0.00507269	3460.17	-0.00347654	0.00014701	3990.17	0.01460166	0.02026867	
280.4	-0.00256481	0	810.39	0.01016273	0.00769367	1340.39	0.01505194	0.01318044	1870.39	0.0139187	0.01232353	2400.38	-0.00235651		2930.38	0.00486133	0.00508515	3460.37	-0.00349396	0.00014736	3990.37	0.01448247	0.02031687	
280.6	-0.00174193	0	810.59	0.01073244	0.00769367	1340.59	0.01496688	0.01321105	1870.59	0.01382948	0.01235265	2400.58	-0.00237746		2930.58	0.00467435	0.00509761	3460.57	-0.00369681	0.00014772	3990.57	0.01384923	0.02036506	
280.8	-0.00188372	0	810.79	0.01090773	0.00769367	1340.79	0.01408787	0.01324166	1870.79	0.01384734	0.01238175	2400.78	-0.00242027		2930.78	0.00493416	0.00511006	3460.77	-0.00362441	0.00014807	3990.77	0.0140404	0.02041324	
281	-0.00206246	0	810.99	0.01085731	0.00769367	1340.99	0.01388487	0.01327226	1870.99	0.01342962	0.01241085	2400.98	-0.00266083		2930.98	0.00593498	0.00512252	3460.97	-0.0030197	0.00014843	3990.97	0.01428265	0.02046141	
281.2	-0.00307999	0	811.19	0.01127175	0.00769367	1341.19	0.01380651	0.01330285	1871.19	0.0132608	0.01243994	2401.18	-0.00293062		2931.18	0.00588693	0.00513497	3461.17	-0.00385239	0.00014878	3991.17	0.013666	0.02050956	
281.4	-0.00238914	0	811.39	0.01187242	0.00769367	1341.39	0.01387238	0.01333343	1871.39	0.0135081	0.01246903	2401.38	-0.00264545		2931.38	0.00592171	0.00514742	3461.37	-0.0038502	0.00014914	3991.37	0.01288407	0.02055771	
281.6	-0.00271155	0	811.59	0.01170215	0.00769368	1341.59	0.01379677	0.013364	1871.59	0.01457776	0.01249811	2401.58	-0.00216378		2931.58	0.00583052	0.00515987	3461.57	-0.00418513	0.00014949	3991.57	0.01338523	0.02060584	
281.8	-0.00296902	0	811.79	0.01278967	0.00769368	1341.79	0.01492975	0.01339456	1871.79	0.01340973	0.01252718	2401.78	-0.00163887		2931.78	0.00652723	0.00517232	3461.77	-0.00456836	0.00014985	3991.77	0.01399074	0.02065397	
282	-0.00357534	0	811.99	0.01246107	0.00769368	1341.99	0.01438108	0.01342511	1871.99	0.01302818	0.01255624	2401.98	-0.00190611		2931.98	0.00680444	0.00518477	3461.97	-0.00497496	0.00015021	3991.97	0.01379914	0.02070208	
282.2	-0.0041158	0	812.19	0.01126449	0.00769368	1342.19	0.0137808	0.01345564	1872.19	0.0133047	0.01258529	2402.18	-0.00141331		2932.18	0.00649191	0.00519722	3462.17	-0.00548326	0.00015056	3992.17	0.01412781	0.02075018	
282.4	-0.00298633	0	812.39	0.01194354	0.00769368	1342.39	0.01334114	0.01348617	1872.39	0.01231069	0.01261434	2402.38	-0.00190342		2932.38	0.00618477	0.00520966	3462.37	-0.00592252	0.00015092	3992.37	0.01413455	0.02079826	
282.6	-0.00395831	0	812.59	0.01149596	0.00769368	1342.59	0.01282951	0.01351669	1872.59	0.01192178	0.01264338	2402.58	-0.00195359		2932.58	0.00534095	0.00522211	3462.57	-0.00519374	0.00015127	3992.57	0.01475653	0.02084634	
282.8	-0.00375139	0	812.79	0.01165704	0.00769368	1342.79	0.01204611	0.01354719	1872.79	0.01191038	0.01267242	2402.78	-0.00174429		2932.78	0.00448465	0.00523456	3462.77	-0.00460177	0.00015163	3992.77	0.01456689	0.02089441	
283	-0.00323628	0	812.99	0.01073489	0.00769368	1342.99	0.01258008	0.01357769	1872.99	0.01171865	0.01270144	2402.98	-0.0021413		2932.98	0.00483048	0.005247	3462.97	-0.00453666	0.00015198	3992.97	0.01421954	0.02094246	
283.2	-0.00322829	0	813.19	0.01014855	0.00769368	1343.19	0.01240498	0.01360818	1873.19	0.01160269	0.01273046	2403.18	-0.00170893		2933.18	0.00480157	0.00525944	3463.17	-0.00417202	0.00015233	3993.17	0.01408067	0.02099051	
283.4	-0.00347618	0	813.39	0.00978936	0.00769369	1343.39	0.01216633	0.01363865	1873.39	0.01166318	0.01275947	2403.38	-0.00157277		2933.38	0.00413145	0.00527189	3463.37	-0.00412104	0.00015269	3993.37	0.01517567	0.02103854	
283.6	-0.00272666	0	813.59	0.00959469	0.00769369	1343.59	0.01241563	0.01366912	1873.59	0.01181482	0.01278847	2403.58	-0.00124417		2933.58	0.00407444	0.00528433	3463.57	-0.00398506	0.00015304	3993.57	0.01516114	0.02108656	
283.8	-0.0024419	0	813.79	0.00907952	0.00769369	1343.79	0.01228361	0.01369957	1873.79	0.01149996	0.01281747	2403.78	-0.00061967		2933.78	0.00489396	0.00529677	3463.77	-0.00410546	0.0001534	3993.77	0.01505086	0.02113457	
284	-0.00182901	0	813.99	0.0086666	0.00769369	1343.99	0.0120011	0.01373002	1873.99	0.0121074	0.01284646	2403.98	-0.00064374		2933.98	0.00334639	0.00530921	3463.97	-0.00380782	0.00015375	3993.97	0.0154999	0.02118257	
284.2	-0.00254732	0	814.19	0.00911712	0.00769369	1344.19	0.0132092	0.01376046	1874.19	0.01238815	0.01287544	2404.18	-0.00048691		2934.18	0.00296735	0.00532165	3464.17	-0.00344982	0.00015411	3994.17	0.01473041	0.02123055	
284.4	-0.00370196	0	814.39	0.00896037	0.00769369	1344.39	0.01278538	0.01379088	1874.39	0.0130955	0.01290441	2404.38	-0.00062737		2934.38	0.00302197	0.00533408	3464.37	-0.00320821	0.00015446	3994.37	0.01598443	0.02127853	
284.6	-0.00358201	0	814.59	0.00857306	0.00769369	1344.59	0.01340306	0.01382129	1874.59	0.01261229	0.01293338	2404.58	-0.00037115		2934.58	0.00361222	0.00534652	3464.57	-0.0030517	0.00015482	3994.57	0.01585704	0.0213265	
284.8	-0.00478889	0	814.79	0.0085953	0.00769369	1344.79	0.01360291	0.0138517	1874.79	0.01187955	0.01296234	2404.78	-0.00067405		2934.78	0.00484489	0.00535896	3464.77	-0.00247829	0.00015517	3994.77	0.01557116	0.02137445	
285	-0.00492716	0	814.99	0.0078348	0.00769369	1344.99	0.01382691	0.01388209	1874.99	0.01217453	0.01299129	2404.98	-0.00084689		2934.98	0.00562435	0.00537139	3464.97	-0.00216291	0.00015553	3994.97	0.0150574	0.02142239	
285.2	-0.00555266	0	815.19	0.00786416	0.00769369	1345.19	0.01365784	0.01391248	1875.19	0.01210064	0.01302024	2405.18	-0.00072687		2935.18	0.00612818	0.00538382	3465.17	-0.00299117	0.00015588	3995.17	0.01475965	0.02147032	
285.4	-0.00484097	0	815.39	0.00791751	0.00769369	1345.39	0.01426939	0.01394285	1875.39	0.01197326	0.01304918	2405.38	-0.0000398		2935.38	0.00656159	0.00539626	3465.37	-0.00293203	0.00015623	3995.37	0.01472179	0.02151824	
285.6	-0.00535782	0	815.59	0.00737887	0.00769369	1345.59	0.01548809	0.01397322	1875.59	0.01226108	0.01307811	2405.58	0.00054218		2935.58	0.00702304	0.00540869	3465.57	-0.003545	0.00015659	3995.57	0.01478813	0.02156615	
285.8	-0.0063991	0	815.79	0.00754267	0.00769369	1345.79	0.01535937	0.01400357	1875.79	0.01118693	0.01310703	2405.78	0.00106931		2935.78	0.00800095	0.00542112	3465.77	-0.0034099	0.00015694	3995.77	0.01398841	0.02161405	
286	-0.00638932	0	815.99	0.00685851	0.00769369	1345.99	0.01576939	0.01403391	1875.99	0.01209878	0.01313594	2405.98	0.000295		2935.98	0.00799828	0.00543355	3465.97	-0.0036698	0.0001573	3995.97	0.01369616	0.02166193	
286.2	-0.00696079	0	816.19	0.00675088	0.0076937	1346.19	0.01601122	0.01406425	1876.19	0.01200029	0.01316485	2406.18	0.00003095		2936.18	0.00799401	0.00544598	3466.17	-0.00389373	0.00015765	3996.17	0.01385292	0.02170981	
286.4	-0.00570762	0	816.39	0.00794835	0.0076937	1346.39	0.01652589	0.01409457	1876.39	0.01195282	0.01319375	2406.38	-0.00017718		2936.38	0.00745412	0.00545841	3466.37	-0.00403797	0.000158	3996.37	0.0137472	0.02175767	
286.6	-0.00593265	0	816.59	0.00789781	0.0076937	1346.59	0.016681	0.01412488	1876.59	0.01246565	0.01322265	2406.58	0.00063568		2936.58	0.00742861	0.00547083	3466.57	-0.00395226	0.00015836	3996.57	0.01470127	0.02180552	
286.8	-0.00550745	0	816.79	0.00872315	0.0076937	1346.79	0.01610994	0.01415518	1876.79	0.01273162	0.01325153	2406.78	0.00156802		2936.78	0.00763993	0.00548326	3466.77	-0.00383529	0.00015871	3996.77	0.01440459	0.02185337	
287	-0.00525419	0	816.99	0.00880297	0.0076937	1346.99	0.01588691	0.01418548	1876.99	0.01298905	0.01328041	2406.98	0.00182465		2936.98	0.00629815	0.00549568	3466.97	-0.00347604	0.00015907	3996.97	0.0142217	0.0219012	
287.2	-0.00472745	0	817.19	0.00927253	0.0076937	1347.19	0.01569665	0.01421576	1877.19	0.01223786	0.01330928	2407.18	0.00190534		2937.18	0.00485682	0.00550811	3467.17	-0.00331573	0.00015942	3997.17	0.01476661	0.02194901	
287.4	-0.00370481	0	817.39	0.01020292	0.0076937	1347.39	0.01528212	0.01424603	1877.39	0.01279378	0.01333815	2407.38	0.00229393		2937.38	0.00371096	0.00552053	3467.37	-0.00300223	0.00015977	3997.37	0.01506697	0.02199682	
287.6	-0.00284435	0	817.59	0.01027129	0.0076937	1347.59	0.01440383	0.01427629	1877.59	0.01291229	0.013367	2407.58	0.0021606		2937.58	0.00361063	0.00553295	3467.57	-0.00243807	0.00016013	3997.57	0.0150922	0.02204462	
287.8	-0.00201647	0	817.79	0.00984351	0.0076937	1347.79	0.01356527	0.01430655	1877.79	0.01298251	0.01339585	2407.78	0.00213053		2937.78	0.00368744	0.00554538	3467.77	-0.00223921	0.00016048	3997.77	0.01561023	0.0220924	
288	-0.00135361	0	817.99	0.009562	0.0076937	1347.99	0.01350681	0.01433679	1877.99	0.01370638	0.0134247	2407.98	0.00267176		2937.98	0.00319882	0.0055578	3467.97	-0.00162808	0.00016083	3997.97	0.01573096	0.02214018	
288.2	-0.00165744	0	818.19	0.00991694	0.0076937	1348.19	0.01399349	0.01436702	1878.19	0.01382978	0.01345353	2408.18	0.00329891		2938.18	0.00292101	0.00557022	3468.17	-0.00149135	0.00016119	3998.17	0.01618896	0.02218794	
288.4	-0.0016713	0	818.39	0.01005497	0.0076937	1348.39	0.0133865	0.01439724	1878.39	0.01378146	0.01348236	2408.38	0.00230539		2938.38	0.00347397	0.00558263	3468.37	-0.00061771	0.00016154	3998.37	0.0165804	0.02223569	
288.6	-0.0004467	0	818.59	0.00887127	0.0076937	1348.59	0.01394553	0.01442745	1878.59	0.01323869	0.01351118	2408.58	0.00263418		2938.58	0.00410518	0.00559505	3468.57	-0.00031539	0.00016189	3998.57	0.01635349	0.02228343	
288.8	-0.00034512	0	818.79	0.00925027	0.0076937	1348.79	0.01349077	0.01445765	1878.79	0.01330941	0.01353999	2408.78	0.00203576		2938.78	0.00432287	0.00560747	3468.77	0.00065948	0.00016225	3998.77	0.01723887	0.02233116	
289	0.00006375	0	818.99	0.00837053	0.0076937	1348.99	0.01364725	0.01448784	1878.99	0.01363101	0.0135688	2408.98	0.00176915		2938.98	0.00441171	0.00561988	3468.97	0.00077651	0.0001626	3998.97	0.01822255	0.02237888	
289.2	0.00009636	0	819.19	0.00837775	0.0076937	1349.19	0.01368842	0.01451803	1879.19	0.01368976	0.01359759	2409.18	0.00168063		2939.18	0.00481689	0.0056323	3469.17	-0.00053138	0.00016295	3999.17	0.01829719	0.02242659	
289.4	0.00097377	0	819.39	0.00809842	0.0076937	1349.39	0.01450997	0.0145482	1879.39	0.01333921	0.01362639	2409.38	0.00269725		2939.38	0.00533009	0.00564471	3469.37	-0.00173737	0.00016331	3999.37	0.0179939	0.02247428	
289.6	-0.00011746	0	819.59	0.00734523	0.0076937	1349.59	0.01471797	0.01457836	1879.59	0.01410744	0.01365517	2409.58	0.00267806		2939.58	0.00628382	0.00565712	3469.57	-0.00180383	0.00016366	3999.57	0.01827774	0.02252197	
289.8	-0.00075431	0	819.79	0.00694668	0.0076937	1349.79	0.01436004	0.01460851	1879.79	0.01459862	0.01368395	2409.78	0.00253944		2939.78	0.00618449	0.00566954	3469.77	-0.00286275	0.00016401	3999.77	0.01906743	0.02256964	
290	-0.00125633	0	819.99	0.00728949	0.0076937	1349.99	0.01518845	0.01463865	1879.99	0.01460106	0.01371271	2409.98	0.00195355		2939.98	0.00571491	0.00568195	3469.97	-0.00376707	0.00016437	3999.97	0.01948143	0.0226173	
290.2	-0.00184331	0	820.19	0.00758708	0.0076937	1350.19	0.01493636	0.01466878	1880.19	0.01396604	0.01374148	2410.18	0.00148277		2940.18	0.00552817	0.00569436	3470.17	-0.00435292	0.00016472	4000.17	0.01972925	0.02266495	
290.4	-0.00188314	0	820.39	0.00825699	0.0076937	1350.39	0.01521392	0.0146989	1880.39	0.01447218	0.01377023	2410.38	0.00118953		2940.38	0.00494003	0.00570677	3470.37	-0.0047308	0.00016507	4000.37	0.02027709	0.02271259	
290.6	-0.00313535	0	820.59	0.00916032	0.0076937	1350.59	0.0150934	0.01472901	1880.59	0.01510883	0.01379898	2410.58	0.00075818		2940.58	0.00505388	0.00571917	3470.57	-0.0047886	0.00016542	4000.57	0.02058819	0.02276022	
290.8	-0.00376787	0	820.79	0.00983493	0.0076937	1350.79	0.01469919	0.01475911	1880.79	0.01520574	0.01382772	2410.78	0.00063579		2940.78	0.00447819	0.00573158	3470.77	-0.00407837	0.00016578	4000.77	0.01951238	0.02280784	
291	-0.00362546	0	820.99	0.00935827	0.00769371	1350.99	0.01493544	0.0147892	1880.99	0.01507656	0.01385645	2410.98	-0.00067001		2940.98	0.00354105	0.00574399	3470.97	-0.00411151	0.00016613	4000.97	0.01914098	0.02285544	
291.2	-0.00378875	0	821.19	0.00920746	0.00769371	1351.19	0.01543148	0.01481928	1881.19	0.01417486	0.01388518	2411.18	-0.00161394		2941.18	0.00395026	0.00575639	3471.17	-0.00354201	0.00016648	4001.17	0.0188373	0.02290304	
291.4	-0.00413489	0	821.39	0.00888222	0.00769371	1351.39	0.01455261	0.01484935	1881.39	0.01376771	0.01391389	2411.38	-0.00218469		2941.38	0.004558	0.0057688	3471.37	-0.00279793	0.00016683	4001.37	0.01765686	0.02295062	
291.6	-0.00376801	0	821.59	0.00768045	0.00769371	1351.59	0.01373873	0.01487941	1881.59	0.01352214	0.0139426	2411.58	-0.00194826		2941.58	0.00471479	0.0057812	3471.57	-0.00221952	0.00016719	4001.57	0.01792823	0.0229982	
291.8	-0.00356051	0	821.79	0.00750679	0.00769371	1351.79	0.01387304	0.01490946	1881.79	0.01365068	0.01397131	2411.78	-0.00203036		2941.78	0.00518702	0.0057936	3471.77	-0.00153411	0.00016754	4001.77	0.01766556	0.02304576	
292	-0.00375024	0	821.99	0.00817592	0.00769371	1351.99	0.01465406	0.0149395	1881.99	0.01421939	0.014	2411.98	-0.00154567		2941.98	0.00563925	0.005806	3471.97	-0.00033106	0.00016789	4001.97	0.01640081	0.02309331	
292.2	-0.00391789	0	822.19	0.00887751	0.00769371	1352.19	0.01521159	0.01496952	1882.19	0.01408238	0.01402869	2412.18	-0.00221111		2942.18	0.00487318	0.0058184	3472.17	0.00005364	0.00016824	4002.17	0.01670596	0.02314085	
292.4	-0.00421756	0	822.39	0.00846289	0.00769371	1352.39	0.01550895	0.01499954	1882.39	0.01467648	0.01405737	2412.38	-0.00249211		2942.38	0.00503295	0.0058308	3472.37	0.00023644	0.0001686	4002.37	0.0160174	0.02318838	
292.6	-0.00326243	0	822.59	0.0073693	0.00769371	1352.59	0.01626295	0.01502955	1882.59	0.01445006	0.01408605	2412.58	-0.00184731		2942.58	0.00514538	0.0058432	3472.57	0.00035001	0.00016895	4002.57	0.01668819	0.02323589	
292.8	-0.00296886	0	822.79	0.00754591	0.00769371	1352.79	0.01684314	0.01505955	1882.79	0.01502715	0.01411471	2412.78	-0.00151038		2942.78	0.00468745	0.0058556	3472.77	0.00074404	0.0001693	4002.77	0.01634034	0.0232834	
293	-0.00339398	0	822.99	0.00623604	0.00769371	1352.99	0.01724367	0.01508954	1882.99	0.01484601	0.01414337	2412.98	-0.00086559		2942.98	0.00506245	0.005868	3472.97	0.00038693	0.00016965	4002.97	0.01627934	0.02333089	
293.2	-0.00308945	0	823.19	0.00557487	0.00769371	1353.19	0.0170595	0.01511952	1883.19	0.01510996	0.01417203	2413.18	0.00018918		2943.18	0.00544069	0.00588039	3473.17	-0.00041718	0.00017001	4003.17	0.01621118	0.02337838	
293.4	-0.00317635	0	823.39	0.00560315	0.00769371	1353.39	0.01720884	0.01514949	1883.39	0.01492124	0.01420067	2413.38	0.00186404		2943.38	0.00597406	0.00589279	3473.37	-0.00077066	0.00017036	4003.37	0.01588178	0.02342585	
293.6	-0.00363254	0	823.59	0.0047625	0.00769371	1353.59	0.01561177	0.01517945	1883.59	0.01591622	0.01422931	2413.58	0.00287908		2943.58	0.00599817	0.00590518	3473.57	-0.00132929	0.00017071	4003.57	0.01663083	0.02347331	
293.8	-0.00353806	0	823.79	0.00503428	0.00769371	1353.79	0.01622872	0.0152094	1883.79	0.01570148	0.01425794	2413.78	0.00406135		2943.78	0.00620002	0.00591757	3473.77	-0.00258016	0.00017106	4003.77	0.0167767	0.02352076	
294	-0.00292439	0	823.99	0.00567319	0.00769371	1353.99	0.01623788	0.01523934	1883.99	0.01597809	0.01428656	2413.98	0.00395025		2943.98	0.0060927	0.00592997	3473.97	-0.00261376	0.00017141	4003.97	0.0172916	0.0235682	
294.2	-0.00284361	0	824.19	0.00569131	0.00769371	1354.19	0.01648126	0.01526926	1884.19	0.01644096	0.01431518	2414.18	0.00392295		2944.18	0.0064151	0.00594236	3474.17	-0.00254329	0.00017177	4004.17	0.0182647	0.02361563	
294.4	-0.00306725	0	824.39	0.0062482	0.00769371	1354.39	0.01642197	0.01529918	1884.39	0.01731833	0.01434379	2414.38	0.00404129		2944.38	0.00656101	0.00595475	3474.37	-0.00218411	0.00017212	4004.37	0.01883258	0.02366305	
294.6	-0.00322609	0	824.59	0.00686346	0.00769371	1354.59	0.0170299	0.01532909	1884.59	0.01804257	0.01437239	2414.58	0.00298263		2944.58	0.00653789	0.00596714	3474.57	-0.00293023	0.00017247	4004.57	0.01890378	0.02371045	
294.8	-0.00350155	0	824.79	0.00701887	0.00769371	1354.79	0.01623835	0.01535899	1884.79	0.01742877	0.01440098	2414.78	0.00203912		2944.78	0.00580651	0.00597952	3474.77	-0.00259862	0.00017282	4004.77	0.01884541	0.02375785	
295	-0.00335634	0	824.99	0.00717555	0.00769371	1354.99	0.01635344	0.01538888	1884.99	0.01749762	0.01442957	2414.98	0.0009449		2944.98	0.00624673	0.00599191	3474.97	-0.00316253	0.00017317	4004.97	0.01897515	0.02380523	
295.2	-0.00356922	0	825.19	0.00871139	0.00769371	1355.19	0.01690463	0.01541876	1885.19	0.01740992	0.01445815	2415.18	0.00090168		2945.18	0.00620831	0.0060043	3475.17	-0.00176944	0.00017352	4005.17	0.01847347	0.0238526	
295.4	-0.0038257	0	825.39	0.00899479	0.00769371	1355.39	0.01655009	0.01544863	1885.39	0.01713179	0.01448672	2415.38	0.0006719		2945.38	0.00586533	0.00601668	3475.37	-0.00186241	0.00017388	4005.37	0.01792109	0.02389996	
295.6	-0.00294747	0	825.59	0.00938919	0.00769371	1355.59	0.01683443	0.01547848	1885.59	0.01835428	0.01451529	2415.58	0.0011548		2945.58	0.00540953	0.00602907	3475.57	-0.00128988	0.00017423	4005.57	0.01861211	0.02394731	
295.8	-0.00357596	0	825.79	0.01016786	0.00769371	1355.79	0.01796468	0.01550833	1885.79	0.01883542	0.01454385	2415.78	0.00026791		2945.78	0.0057994	0.00604145	3475.77	-0.00063584	0.00017458	4005.77	0.0184114	0.02399465	
296	-0.00387419	0	825.99	0.01119378	0.00769371	1355.99	0.0183351	0.01553817	1885.99	0.0193174	0.0145724	2415.98	0.00043755		2945.98	0.0049372	0.00605383	3475.97	0.00009089	0.00017493	4005.97	0.01813561	0.02404198	
296.2	-0.00381036	0	826.19	0.01181334	0.00769371	1356.19	0.01813713	0.015568	1886.19	0.0193467	0.01460094	2416.18	-0.00035727		2946.18	0.00413294	0.00606621	3476.17	-0.0004038	0.00017528	4006.17	0.01849097	0.0240893	
296.4	-0.00304145	0	826.39	0.01127315	0.00769371	1356.39	0.01870265	0.01559782	1886.39	0.01967835	0.01462948	2416.38	-0.00017096		2946.38	0.00376411	0.0060786	3476.37	-0.000751	0.00017563	4006.37	0.01851847	0.0241366	
296.6	-0.00228024	0	826.59	0.01127337	0.00769371	1356.59	0.01854755	0.01562763	1886.59	0.01892529	0.01465801	2416.58	-0.00014847		2946.58	0.00452703	0.00609098	3476.57	-0.00096235	0.00017598	4006.57	0.01895795	0.0241839	
296.8	-0.00214071	0	826.79	0.01154622	0.00769371	1356.79	0.01799357	0.01565742	1886.79	0.0188737	0.01468653	2416.78	0.00024188		2946.78	0.0048432	0.00610335	3476.77	-0.00111264	0.00017633	4006.77	0.01831586	0.02423118	
297	-0.00281831	0	826.99	0.01092521	0.00769371	1356.99	0.01807661	0.01568721	1886.99	0.01798523	0.01471504	2416.98	0.00103105		2946.98	0.00496803	0.00611573	3476.97	-0.00087907	0.00017669	4006.97	0.01834298	0.02427846	
297.2	-0.00241799	0	827.19	0.01043072	0.00769371	1357.19	0.01699849	0.01571699	1887.19	0.01817023	0.01474355	2417.18	0.00208334		2947.18	0.00547296	0.00612811	3477.17	-0.00116832	0.00017704	4007.17	0.01872849	0.02432572	
297.4	-0.00290161	0	827.39	0.00964584	0.00769371	1357.39	0.01686403	0.01574676	1887.39	0.01747971	0.01477205	2417.38	0.00322568		2947.38	0.00597546	0.00614048	3477.37	-0.00247506	0.00017739	4007.37	0.01932049	0.02437297	
297.6	-0.00214109	0	827.59	0.0086191	0.00769371	1357.59	0.01619152	0.01577652	1887.59	0.01793399	0.01480054	2417.58	0.00305254		2947.58	0.00554739	0.00615286	3477.57	-0.00323389	0.00017774	4007.57	0.01984466	0.02442021	
297.8	-0.00246425	0	827.79	0.00911579	0.00769371	1357.79	0.01739778	0.01580627	1887.79	0.01790077	0.01482903	2417.78	0.00356573		2947.78	0.00603146	0.00616523	3477.77	-0.00400532	0.00017809	4007.77	0.02040665	0.02446744	
298	-0.00171098	0	827.99	0.00827968	0.00769371	1357.99	0.01711729	0.01583601	1887.99	0.01856315	0.01485751	2417.98	0.00315942		2947.98	0.00624154	0.00617761	3477.97	-0.00399291	0.00017844	4007.97	0.02134121	0.02451465	
298.2	-0.00286108	0	828.19	0.0073473	0.00769371	1358.19	0.01806019	0.01586573	1888.19	0.0185961	0.01488598	2418.18	0.00348455		2948.18	0.00647657	0.00618998	3478.17	-0.0029178	0.00017879	4008.17	0.02121531	0.02456186	
298.4	-0.00332153	0	828.39	0.00749137	0.00769371	1358.39	0.01818029	0.01589545	1888.39	0.01869864	0.01491444	2418.38	0.00262712		2948.38	0.00646035	0.00620235	3478.37	-0.00307438	0.00017914	4008.37	0.02124887	0.02460905	
298.6	-0.00374299	0	828.59	0.00826516	0.00769371	1358.59	0.01899322	0.01592516	1888.59	0.01827798	0.0149429	2418.58	0.00190197		2948.58	0.00538456	0.00621472	3478.57	-0.00371274	0.00017949	4008.57	0.02110387	0.02465624	
298.8	-0.00441359	0	828.79	0.00885238	0.00769371	1358.79	0.01915865	0.01595486	1888.79	0.01735193	0.01497135	2418.78	0.00145016		2948.78	0.00470815	0.00622709	3478.77	-0.00343591	0.00017984	4008.77	0.02079668	0.02470341	
299	-0.00377815	0	828.99	0.00916043	0.00769371	1358.99	0.02094731	0.01598455	1888.99	0.01712008	0.01499979	2418.98	0.00191909		2948.98	0.00422279	0.00623946	3478.97	-0.00344453	0.00018019	4008.97	0.02088807	0.02475057	
299.2	-0.00415808	0	829.19	0.00930687	0.00769371	1359.19	0.02094254	0.01601423	1889.19	0.01598431	0.01502823	2419.18	0.00168705		2949.18	0.00373067	0.00625182	3479.17	-0.00232611	0.00018054	4009.17	0.01992457	0.02479772	
299.4	-0.0046453	0	829.39	0.00873619	0.00769371	1359.39	0.02004334	0.01604389	1889.39	0.01631272	0.01505665	2419.38	0.00154817		2949.38	0.00334987	0.00626419	3479.37	-0.00195973	0.00018089	4009.37	0.01904726	0.02484486	
299.6	-0.00469058	0	829.59	0.008819	0.00769371	1359.59	0.02018877	0.01607355	1889.59	0.0168284	0.01508507	2419.58	0.00149796		2949.58	0.00314638	0.00627656	3479.57	-0.00089143	0.00018124	4009.57	0.01916625	0.02489199	
299.8	-0.00567862	0	829.79	0.0084716	0.00769371	1359.79	0.02033198	0.0161032	1889.79	0.016492	0.01511349	2419.78	0.00119117		2949.78	0.003465	0.00628892	3479.77	-0.00057745	0.0001816	4009.77	0.01884094	0.02493911	
300	-0.00500627	0	829.99	0.00847555	0.00769371	1359.99	0.01925967	0.01613284	1889.99	0.01603743	0.01514189	2419.98	0.00159143		2949.98	0.00243767	0.00630128	3479.97	-0.00037351	0.00018195	4009.97	0.01912144	0.02498622	
300.2	-0.00450289	0	830.19	0.00814392	0.00769371	1360.19	0.01903753	0.01616247	1890.19	0.01486661	0.01517029	2420.18	0.00101889		2950.18	0.00298136	0.00631365	3480.17	-0.00099277	0.0001823	4010.17	0.01952241	0.02503331	
300.4	-0.00312451	0	830.39	0.00845271	0.00769371	1360.39	0.01936888	0.01619209	1890.39	0.01425057	0.01519868	2420.38	0.0012427		2950.38	0.0036139	0.00632601	3480.37	-0.00118401	0.00018265	4010.37	0.02003621	0.0250804	
300.6	-0.00276057	0	830.59	0.00869917	0.00769371	1360.59	0.01905524	0.0162217	1890.59	0.01327805	0.01522707	2420.58	0.00190129		2950.58	0.00496708	0.00633837	3480.57	-0.00190912	0.000183	4010.57	0.01924659	0.02512747	
300.8	-0.00257909	0	830.79	0.00838656	0.00769371	1360.79	0.01840788	0.0162513	1890.79	0.01275647	0.01525545	2420.78	0.00276976		2950.78	0.00497503	0.00635073	3480.77	-0.00196969	0.00018335	4010.77	0.01872184	0.02517453	
301	-0.00294779	0	830.99	0.00812816	0.00769371	1360.99	0.01831891	0.01628089	1890.99	0.01280792	0.01528382	2420.98	0.0031565		2950.98	0.0046887	0.00636309	3480.97	-0.00161003	0.0001837	4010.97	0.01833318	0.02522159	
301.2	-0.00281867	0	831.19	0.00744688	0.00769371	1361.19	0.01717274	0.01631046	1891.19	0.01362954	0.01531218	2421.18	0.00360058		2951.18	0.00604658	0.00637544	3481.17	-0.00236544	0.00018405	4011.17	0.01915763	0.02526863	
301.4	-0.00283052	0	831.39	0.00679511	0.00769371	1361.39	0.01633118	0.01634003	1891.39	0.0133889	0.01534053	2421.38	0.00337743		2951.38	0.0065154	0.0063878	3481.37	-0.00297356	0.0001844	4011.37	0.02019263	0.02531566	
301.6	-0.00190538	0	831.59	0.00749595	0.00769371	1361.59	0.01539938	0.01636959	1891.59	0.01387771	0.01536888	2421.58	0.00291783		2951.58	0.006655	0.00640016	3481.57	-0.00300026	0.00018475	4011.57	0.02030288	0.02536267	
301.8	-0.00247187	0	831.79	0.00738514	0.00769371	1361.79	0.01525391	0.01639914	1891.79	0.01492244	0.01539722	2421.78	0.00412831		2951.78	0.00734473	0.00641251	3481.77	-0.00368503	0.0001851	4011.77	0.02148521	0.02540968	
302	-0.00187527	0	831.99	0.00789264	0.00769371	1361.99	0.01545394	0.01642868	1891.99	0.01655236	0.01542556	2421.98	0.00396924		2951.98	0.00807068	0.00642487	3481.97	-0.00371572	0.00018545	4011.97	0.02201076	0.02545668	
302.2	-0.0016102	0	832.19	0.00781189	0.00769371	1362.19	0.01585192	0.01645821	1892.19	0.0173872	0.01545389	2422.18	0.00421192		2952.18	0.00766508	0.00643722	3482.17	-0.00370793	0.0001858	4012.17	0.02219891	0.02550366	
302.4	-0.00108031	0	832.39	0.00913353	0.00769371	1362.39	0.01591495	0.01648773	1892.39	0.01778844	0.01548221	2422.38	0.00451872		2952.38	0.0063408	0.00644957	3482.37	-0.00447262	0.00018615	4012.37	0.02238318	0.02555064	
302.6	-0.00155304	0	832.59	0.01075677	0.00769371	1362.59	0.01602316	0.01651724	1892.59	0.01805739	0.01551052	2422.58	0.00505214		2952.58	0.0051893	0.00646192	3482.57	-0.00431269	0.00018649	4012.57	0.02300744	0.0255976	
302.8	-0.00260897	0	832.79	0.01077362	0.00769371	1362.79	0.01629882	0.01654674	1892.79	0.01830737	0.01553882	2422.78	0.00498896		2952.78	0.00386944	0.00647427	3482.77	-0.00429898	0.00018684	4012.77	0.0229753	0.02564455	
303	-0.00270352	0	832.99	0.0106047	0.00769371	1362.99	0.01636171	0.01657623	1892.99	0.01880387	0.01556712	2422.98	0.00474969		2952.98	0.00376052	0.00648662	3482.97	-0.00379543	0.00018719	4012.97	0.02325105	0.0256915	
303.2	-0.00368048	0	833.19	0.01087263	0.00769371	1363.19	0.0155194	0.01660571	1893.19	0.0195316	0.01559541	2423.18	0.00474224		2953.18	0.00446124	0.00649897	3483.17	-0.00260537	0.00018754	4013.17	0.0234533	0.02573843	
303.4	-0.00399295	0	833.39	0.0109452	0.00769371	1363.39	0.01647102	0.01663518	1893.39	0.02052089	0.0156237	2423.38	0.00501646		2953.38	0.00405562	0.00651132	3483.37	-0.00248382	0.00018789	4013.37	0.02323878	0.02578535	
303.6	-0.00448644	0	833.59	0.01108964	0.00769371	1363.59	0.01634996	0.01666464	1893.59	0.02009837	0.01565197	2423.58	0.00466227		2953.58	0.0040113	0.00652367	3483.57	-0.00197947	0.00018824	4013.57	0.02365337	0.02583225	
303.8	-0.0048533	0	833.79	0.01021322	0.00769371	1363.79	0.01574912	0.01669409	1893.79	0.01995162	0.01568024	2423.78	0.00455619		2953.78	0.0041382	0.00653601	3483.77	-0.00200901	0.00018859	4013.77	0.02357965	0.02587915	
304	-0.00409771	0	833.99	0.01000273	0.00769371	1363.99	0.01522022	0.01672353	1893.99	0.01936203	0.01570851	2423.98	0.00416049		2953.98	0.00374275	0.00654836	3483.97	-0.00254946	0.00018894	4013.97	0.02395327	0.02592604	
304.2	-0.00434906	0	834.19	0.00974098	0.00769371	1364.19	0.0152043	0.01675296	1894.19	0.01810913	0.01573676	2424.18	0.00375065		2954.18	0.00336941	0.0065607	3484.17	-0.00318231	0.00018929	4014.17	0.02318741	0.02597291	
304.4	-0.00425317	0	834.39	0.01003069	0.00769371	1364.39	0.01581574	0.01678238	1894.39	0.01794688	0.01576501	2424.38	0.00407572		2954.38	0.00416456	0.00657304	3484.37	-0.00261308	0.00018964	4014.37	0.02248545	0.02601978	
304.6	-0.00439055	0	834.59	0.00975868	0.00769371	1364.59	0.0158964	0.01681179	1894.59	0.0175007	0.01579325	2424.58	0.00445759		2954.58	0.00419538	0.00658538	3484.57	-0.0027248	0.00018999	4014.57	0.02118737	0.02606663	
304.8	-0.00471369	0	834.79	0.00967637	0.00769371	1364.79	0.01497663	0.0168412	1894.79	0.01840047	0.01582148	2424.78	0.00484306		2954.78	0.00500222	0.00659772	3484.77	-0.00210329	0.00019034	4014.77	0.02133365	0.02611347	
305	-0.00537087	0	834.99	0.0092644	0.00769371	1364.99	0.01467813	0.01687059	1894.99	0.01818634	0.01584971	2424.98	0.0051156		2954.98	0.00568111	0.00661006	3484.97	-0.00165941	0.00019069	4014.97	0.02105664	0.02616031	
305.2	-0.00490649	0	835.19	0.00809593	0.00769371	1365.19	0.01458356	0.01689997	1895.19	0.01790478	0.01587793	2425.18	0.00499518		2955.18	0.00645261	0.0066224	3485.17	-0.00236307	0.00019103	4015.17	0.02166688	0.02620713	
305.4	-0.00348431	0	835.39	0.00901648	0.00769371	1365.39	0.01424511	0.01692934	1895.39	0.01709702	0.01590614	2425.38	0.00431602		2955.38	0.0063905	0.00663474	3485.37	-0.00177839	0.00019138	4015.37	0.02171198	0.02625394	
305.6	-0.00285228	0	835.59	0.00969901	0.00769371	1365.59	0.01435369	0.0169587	1895.59	0.0172716	0.01593435	2425.58	0.00469759		2955.58	0.00565568	0.00664708	3485.57	-0.00255907	0.00019173	4015.57	0.02202411	0.02630073	
305.8	-0.00252062	0	835.79	0.00981431	0.00769371	1365.79	0.01479781	0.01698805	1895.79	0.01860776	0.01596254	2425.78	0.00493245		2955.78	0.00598392	0.00665941	3485.77	-0.00346106	0.00019208	4015.77	0.0226759	0.02634752	
306	-0.00063366	0	835.99	0.01051118	0.00769371	1365.99	0.01461611	0.01701739	1895.99	0.01901801	0.01599073	2425.98	0.00461842		2955.98	0.00549771	0.00667175	3485.97	-0.0042142	0.00019243	4015.97	0.02289569	0.0263943	
306.2	-0.00033275	0	836.19	0.01078508	0.00769371	1366.19	0.01507366	0.01704673	1896.19	0.0191176	0.01601892	2426.18	0.00532763		2956.18	0.00500278	0.00668408	3486.17	-0.00457773	0.00019278	4016.17	0.02260083	0.02644106	
306.4	-0.00110687	0	836.39	0.01170979	0.00769371	1366.39	0.01532098	0.01707605	1896.39	0.01855124	0.01604709	2426.38	0.00503732		2956.38	0.00479269	0.00669642	3486.37	-0.00385659	0.00019313	4016.37	0.02267041	0.02648782	
306.6	-0.00156736	0	836.59	0.01276252	0.00769371	1366.59	0.01641005	0.01710536	1896.59	0.01791393	0.01607526	2426.58	0.00459699		2956.58	0.00532881	0.00670875	3486.57	-0.00311979	0.00019348	4016.57	0.0232587	0.02653456	
306.8	-0.00159979	0	836.79	0.0117898	0.00769371	1366.79	0.01759415	0.01713466	1896.79	0.0170863	0.01610343	2426.78	0.00392937		2956.78	0.00463001	0.00672108	3486.77	-0.00278943	0.00019382	4016.77	0.02384522	0.0265813	
307	-0.00130309	0	836.99	0.01174567	0.00769371	1366.99	0.01835207	0.01716396	1896.99	0.01722879	0.01613158	2426.98	0.0033809		2956.98	0.00585171	0.00673341	3486.97	-0.00231751	0.00019417	4016.97	0.02421704	0.02662802	
307.2	-0.00141878	0	837.19	0.01226565	0.00769371	1367.19	0.01940776	0.01719324	1897.19	0.01665556	0.01615973	2427.18	0.00431208		2957.18	0.00667389	0.00674574	3487.17	-0.00204942	0.00019452	4017.17	0.0243683	0.02667473	
307.4	-0.00126476	0	837.39	0.0121015	0.00769371	1367.39	0.0202972	0.01722251	1897.39	0.01583229	0.01618787	2427.38	0.00433505		2957.38	0.00694492	0.00675807	3487.37	-0.00273025	0.00019487	4017.37	0.02345585	0.02672143	
307.6	-0.00071887	0	837.59	0.0127664	0.00769371	1367.59	0.01938986	0.01725177	1897.59	0.01555917	0.016216	2427.58	0.00397809		2957.58	0.00714027	0.0067704	3487.57	-0.0024256	0.00019522	4017.57	0.02285416	0.02676812	
307.8	-0.00009809	0	837.79	0.01149836	0.00769371	1367.79	0.0200791	0.01728103	1897.79	0.01504571	0.01624413	2427.78	0.00360658		2957.78	0.00680546	0.00678272	3487.77	-0.00319335	0.00019557	4017.77	0.02262166	0.0268148	
308	-0.00042484	0	837.99	0.01140523	0.00769371	1367.99	0.01964901	0.01731027	1897.99	0.01451885	0.01627225	2427.98	0.00250357		2957.98	0.00696596	0.00679505	3487.97	-0.00319507	0.00019591	4017.97	0.02301474	0.02686146	
308.2	-0.00182317	0	838.19	0.01151401	0.00769371	1368.19	0.01909532	0.0173395	1898.19	0.01348408	0.01630036	2428.18	0.00209901		2958.18	0.00651173	0.00680737	3488.17	-0.00281227	0.00019626	4018.17	0.02247523	0.02690812	
308.4	-0.00281298	0	838.39	0.01137265	0.00769371	1368.39	0.01898898	0.01736873	1898.39	0.01318438	0.01632846	2428.38	0.00197299		2958.38	0.00779683	0.0068197	3488.37	-0.00214413	0.00019661	4018.37	0.0230473	0.02695476	
308.6	-0.00291152	0	838.59	0.01180853	0.00769371	1368.59	0.01800568	0.01739794	1898.59	0.01336348	0.01635656	2428.58	0.00234055		2958.58	0.0081786	0.00683202	3488.57	-0.00192284	0.00019696	4018.57	0.02270496	0.0270014	
308.8	-0.00404564	0	838.79	0.01104286	0.00769371	1368.79	0.01666105	0.01742715	1898.79	0.01368119	0.01638465	2428.78	0.00283244		2958.78	0.00881591	0.00684434	3488.77	-0.0021801	0.00019731	4018.77	0.02283633	0.02704802	
309	-0.00491036	0	838.99	0.00975035	0.00769371	1368.99	0.01625079	0.01745634	1898.99	0.01262727	0.01641274	2428.98	0.00317899		2958.98	0.00873871	0.00685666	3488.97	-0.00248197	0.00019765	4018.97	0.02321503	0.02709463	
309.2	-0.00469744	0	839.19	0.01090924	0.00769371	1369.19	0.01618348	0.01748553	1899.19	0.01220261	0.01644081	2429.18	0.00200358		2959.18	0.0084749	0.00686898	3489.17	-0.00278204	0.000198	4019.17	0.02310686	0.02714124	
309.4	-0.00445996	0	839.39	0.01201248	0.00769371	1369.39	0.01517606	0.0175147	1899.39	0.0133978	0.01646888	2429.38	0.0020769		2959.38	0.00745165	0.0068813	3489.37	-0.00234008	0.00019835	4019.37	0.023881	0.02718783	
309.6	-0.0046237	0	839.59	0.0125866	0.00769371	1369.59	0.01408364	0.01754387	1899.59	0.01493041	0.01649694	2429.58	0.00221941		2959.58	0.00584434	0.00689362	3489.57	-0.00280159	0.0001987	4019.57	0.02399541	0.02723441	
309.8	-0.00401486	0	839.79	0.01255477	0.00769371	1369.79	0.01353836	0.01757302	1899.79	0.01615276	0.016525	2429.78	0.00195353		2959.78	0.00599292	0.00690594	3489.77	-0.00307519	0.00019905	4019.77	0.02337551	0.02728098	
310	-0.00347181	0	839.99	0.01235847	0.00769371	1369.99	0.01355901	0.01760217	1899.99	0.01634608	0.01655305	2429.98	0.00224543		2959.98	0.00497847	0.00691826	3489.97	-0.00351596	0.00019939	4019.97	0.02355541	0.02732753	
310.2	-0.00469628	0	840.19	0.01197296	0.00769371	1370.19	0.01431089	0.0176313	1900.19	0.01597578	0.01658109	2430.18	0.00190236		2960.18	0.00385012	0.00693057	3490.17	-0.00279662	0.00019974	4020.17	0.0229771	0.02737408	
310.4	-0.00452255	0	840.39	0.01235237	0.00769371	1370.39	0.01412716	0.01766043	1900.39	0.01621323	0.01660912	2430.38	0.00067632		2960.38	0.00300948	0.00694288	3490.37	-0.00258295	0.00020009	4020.37	0.02342725	0.02742062	
310.6	-0.0045404	0	840.59	0.01232163	0.00769371	1370.59	0.01437395	0.01768954	1900.59	0.01631531	0.01663715	2430.58	0.00087202		2960.58	0.00242719	0.0069552	3490.57	-0.00290795	0.00020044	4020.57	0.023795	0.02746714	
310.8	-0.00464339	0	840.79	0.0115419	0.00769371	1370.79	0.01472187	0.01771865	1900.79	0.01695389	0.01666517	2430.78	0.0008592		2960.78	0.00159025	0.00696751	3490.77	-0.00360296	0.00020078	4020.77	0.0243771	0.02751366	
311	-0.00389985	0	840.99	0.01138986	0.00769371	1370.99	0.01553155	0.01774775	1900.99	0.01846465	0.01669318	2430.98	0.00059276		2960.98	0.00206367	0.00697982	3490.97	-0.00339585	0.00020113	4020.97	0.02330359	0.02756016	
311.2	-0.00377409	0	841.19	0.01084254	0.00769371	1371.19	0.01612348	0.01777683	1901.19	0.01855502	0.01672119	2431.18	0.00184125		2961.18	0.00210127	0.00699213	3491.17	-0.00402407	0.00020148	4021.17	0.02315069	0.02760665	
311.4	-0.00290661	0	841.39	0.01087906	0.00769371	1371.39	0.0171657	0.01780591	1901.39	0.01946134	0.01674918	2431.38	0.00098683		2961.38	0.00245332	0.00700444	3491.37	-0.00399495	0.00020182	4021.37	0.02327626	0.02765313	
311.6	-0.00118256	0	841.59	0.01020741	0.00769371	1371.59	0.01799488	0.01783498	1901.59	0.02005365	0.01677717	2431.58	0.00076945		2961.58	0.00227918	0.00701675	3491.57	-0.00327685	0.00020217	4021.57	0.02326445	0.0276996	
311.8	-0.0007482	0	841.79	0.00855712	0.00769371	1371.79	0.01843313	0.01786404	1901.79	0.01910134	0.01680516	2431.78	0.00103374		2961.78	0.00248837	0.00702906	3491.77	-0.00207728	0.00020252	4021.77	0.02351964	0.02774606	
312	-0.00123643	0	841.99	0.00791752	0.00769371	1371.99	0.01876451	0.01789308	1901.99	0.0193303	0.01683314	2431.98	0.00087921		2961.98	0.00324584	0.00704137	3491.97	-0.00173083	0.00020287	4021.97	0.02344303	0.02779251	
312.2	-0.00095185	0	842.19	0.00706801	0.00769371	1372.19	0.01932298	0.01792212	1902.19	0.01921428	0.01686111	2432.18	0.00106558		2962.18	0.00404514	0.00705367	3492.17	-0.00086944	0.00020321	4022.17	0.02264278	0.02783895	
312.4	-0.00026203	0	842.39	0.00687911	0.00769371	1372.39	0.01977318	0.01795115	1902.39	0.01830544	0.01688907	2432.38	0.0017463		2962.38	0.00566068	0.00706598	3492.37	-0.00058921	0.00020356	4022.37	0.02284977	0.02788538	
312.6	0.00037223	0	842.59	0.00635217	0.00769371	1372.59	0.01941243	0.01798017	1902.59	0.01819755	0.01691702	2432.58	0.00230592		2962.58	0.006784	0.00707828	3492.57	-0.00033131	0.00020391	4022.57	0.0219694	0.02793179	
312.8	-0.00048335	0	842.79	0.0060445	0.00769371	1372.79	0.01966627	0.01800918	1902.79	0.01763322	0.01694497	2432.78	0.00210861		2962.78	0.00775298	0.00709058	3492.77	-0.00087002	0.00020425	4022.77	0.02270739	0.0279782	
313	0.00007325	0	842.99	0.00689775	0.00769371	1372.99	0.01968922	0.01803818	1902.99	0.01760453	0.01697291	2432.98	0.00189409		2962.98	0.00826789	0.00710289	3492.97	-0.00026347	0.0002046	4022.97	0.02338939	0.02802459	
313.2	0.00010294	0	843.19	0.00786801	0.00769371	1373.19	0.01982601	0.01806717	1903.19	0.01770731	0.01700085	2433.18	0.00150853		2963.18	0.00835976	0.00711519	3493.17	0.00032592	0.00020495	4023.17	0.0231707	0.02807098	
313.4	0.00054715	0	843.39	0.00769431	0.00769371	1373.39	0.01904663	0.01809615	1903.39	0.01905797	0.01702877	2433.38	0.00195851		2963.38	0.00782835	0.00712749	3493.37	0.0006694	0.00020529	4023.37	0.02355196	0.02811735	
313.6	0.00094971	0	843.59	0.00854545	0.00769371	1373.59	0.01932691	0.01812512	1903.59	0.01994074	0.01705669	2433.58	0.00153454		2963.58	0.00788136	0.00713979	3493.57	0.00039436	0.00020564	4023.57	0.02283273	0.02816371	
313.8	0.00003739	0	843.79	0.00846534	0.00769371	1373.79	0.01884428	0.01815408	1903.79	0.01940305	0.01708461	2433.78	0.00169971		2963.78	0.00814056	0.00715209	3493.77	-0.00006099	0.00020599	4023.77	0.02279421	0.02821006	
314	-0.00126983	0	843.99	0.00845249	0.00769371	1373.99	0.01877963	0.01818303	1903.99	0.01812468	0.01711251	2433.98	0.00230019		2963.98	0.00756826	0.00716438	3493.97	-0.00042166	0.00020633	4023.97	0.02356005	0.0282564	
314.2	-0.00205852	0	844.19	0.00897543	0.00769371	1374.19	0.01847849	0.01821197	1904.19	0.01777341	0.01714041	2434.18	0.00264105		2964.18	0.00650221	0.00717668	3494.17	-0.00058741	0.00020668	4024.17	0.02360509	0.02830273	
314.4	-0.00228475	0	844.39	0.0105075	0.00769371	1374.39	0.01854974	0.0182409	1904.39	0.01860322	0.0171683	2434.38	0.00302486		2964.38	0.00647894	0.00718898	3494.37	-0.00156375	0.00020703	4024.37	0.02428639	0.02834905	
314.6	-0.00393254	0	844.59	0.0102472	0.00769371	1374.59	0.0185903	0.01826982	1904.59	0.01897476	0.01719619	2434.58	0.00359965		2964.58	0.00649926	0.00720127	3494.57	-0.00244633	0.00020737	4024.57	0.02448861	0.02839536	
314.8	-0.00424829	0	844.79	0.01013488	0.00769371	1374.79	0.01956135	0.01829873	1904.79	0.01926994	0.01722407	2434.78	0.00376326		2964.78	0.00661888	0.00721356	3494.77	-0.00261561	0.00020772	4024.77	0.02507027	0.02844165	
315	-0.0042634	0	844.99	0.01017943	0.00769371	1374.99	0.0197164	0.01832763	1904.99	0.01876397	0.01725194	2434.98	0.00242721		2964.98	0.00623651	0.00722586	3494.97	-0.00246767	0.00020807	4024.97	0.0248834	0.02848794	
315.2	-0.00422031	0	845.19	0.00981486	0.00769371	1375.19	0.01984867	0.01835653	1905.19	0.01889878	0.0172798	2435.18	0.00344284		2965.18	0.00599853	0.00723815	3495.17	-0.00251424	0.00020841	4025.17	0.02498204	0.02853422	
315.4	-0.00427671	0	845.39	0.01063901	0.00769371	1375.39	0.02134638	0.01838541	1905.39	0.01855521	0.01730766	2435.38	0.00266431		2965.38	0.00688506	0.00725044	3495.37	-0.00211081	0.00020876	4025.37	0.02526831	0.02858048	
315.6	-0.00392742	0	845.59	0.00983712	0.00769371	1375.59	0.02235388	0.01841428	1905.59	0.0182999	0.01733551	2435.58	0.00311646		2965.58	0.00725569	0.00726273	3495.57	-0.00171498	0.00020911	4025.57	0.02521334	0.02862673	
315.8	-0.00339788	0	845.79	0.00980161	0.00769371	1375.79	0.02191289	0.01844314	1905.79	0.01816824	0.01736335	2435.78	0.00371955		2965.78	0.00783029	0.00727502	3495.77	-0.00074522	0.00020945	4025.77	0.02495772	0.02867298	
316	-0.00254875	0	845.99	0.00917574	0.00769371	1375.99	0.02326445	0.018472	1905.99	0.01850273	0.01739118	2435.98	0.00430636		2965.98	0.00845653	0.00728731	3495.97	-0.00131397	0.0002098	4025.97	0.02527501	0.02871921	
316.2	-0.00170075	0	846.19	0.00944162	0.00769371	1376.19	0.02315202	0.01850084	1906.19	0.01815146	0.01741901	2436.18	0.00426485		2966.18	0.00930084	0.00729959	3496.17	-0.00042782	0.00021014	4026.17	0.02552596	0.02876543	
316.4	-0.00168389	0	846.39	0.00932086	0.00769371	1376.39	0.02329293	0.01852968	1906.39	0.01794006	0.01744683	2436.38	0.00405683		2966.38	0.01024079	0.00731188	3496.37	-0.00031541	0.00021049	4026.37	0.02550057	0.02881164	
316.6	-0.00190911	0	846.59	0.00812452	0.00769371	1376.59	0.0223174	0.0185585	1906.59	0.01851524	0.01747465	2436.58	0.00374619		2966.58	0.01089169	0.00732417	3496.57	0.00013955	0.00021084	4026.57	0.02634915	0.02885784	
316.8	-0.00265493	0	846.79	0.00856509	0.00769371	1376.79	0.02274629	0.01858732	1906.79	0.01835136	0.01750245	2436.78	0.00324803		2966.78	0.01123193	0.00733645	3496.77	0.00005136	0.00021118	4026.77	0.02713072	0.02890403	
317	-0.0028815	0	846.99	0.0084907	0.00769371	1376.99	0.02193942	0.01861612	1906.99	0.01876342	0.01753025	2436.98	0.00288746		2966.98	0.01094438	0.00734873	3496.97	-0.00010542	0.00021153	4026.97	0.02749281	0.0289502	
317.2	-0.00369488	0	847.19	0.00780379	0.00769371	1377.19	0.02205945	0.01864492	1907.19	0.01910031	0.01755805	2437.18	0.00382235		2967.18	0.01128927	0.00736102	3497.17	-0.0002078	0.00021187	4027.17	0.02788552	0.02899637	
317.4	-0.00389308	0	847.39	0.00872039	0.00769371	1377.39	0.02196399	0.0186737	1907.39	0.01948698	0.01758583	2437.38	0.00381434		2967.38	0.0106164	0.0073733	3497.37	-0.00049499	0.00021222	4027.37	0.02849645	0.02904253	
317.6	-0.00461298	0	847.59	0.00936695	0.00769371	1377.59	0.02161824	0.01870248	1907.59	0.01944276	0.01761361	2437.58	0.0044831		2967.58	0.01050744	0.00738558	3497.57	-0.00137978	0.00021256	4027.57	0.02903463	0.02908867	
317.8	-0.0062617	0	847.79	0.00937927	0.00769371	1377.79	0.02074213	0.01873124	1907.79	0.01854309	0.01764138	2437.78	0.0051828		2967.78	0.00947393	0.00739786	3497.77	-0.00252207	0.00021291	4027.77	0.02932501	0.0291348	
318	-0.00712465	0	847.99	0.00947367	0.00769371	1377.99	0.02111321	0.01876	1907.99	0.01823697	0.01766915	2437.98	0.00595039		2967.98	0.00875532	0.00741014	3497.97	-0.00345824	0.00021326	4027.97	0.02935479	0.02918093	
318.2	-0.00718916	0	848.19	0.01008876	0.00769371	1378.19	0.02172698	0.01878875	1908.19	0.01823276	0.0176969	2438.18	0.00703733		2968.18	0.00821941	0.00742241	3498.17	-0.00391744	0.0002136	4028.17	0.02889851	0.02922704	
318.4	-0.00777883	0	848.39	0.0104889	0.00769371	1378.39	0.0217655	0.01881749	1908.39	0.01874281	0.01772465	2438.38	0.00683628		2968.38	0.00743895	0.00743469	3498.37	-0.00389009	0.00021395	4028.37	0.02913117	0.02927314	
318.6	-0.00792962	0	848.59	0.00997947	0.00769371	1378.59	0.02212821	0.01884621	1908.59	0.0195044	0.0177524	2438.58	0.00577966		2968.58	0.00658426	0.00744697	3498.57	-0.00463975	0.00021429	4028.57	0.02918623	0.02931923	
318.8	-0.00812847	0	848.79	0.00979708	0.00769371	1378.79	0.02223537	0.01887493	1908.79	0.0184705	0.01778013	2438.78	0.00487368		2968.78	0.0056376	0.00745924	3498.77	-0.00498175	0.00021464	4028.77	0.02833824	0.02936531	
319	-0.00770526	0	848.99	0.0101995	0.00769371	1378.99	0.02222565	0.01890364	1908.99	0.01849576	0.01780786	2438.98	0.00392018		2968.98	0.00459362	0.00747152	3498.97	-0.0047329	0.00021498	4028.97	0.02734708	0.02941138	
319.2	-0.00714286	0	849.19	0.00973417	0.00769371	1379.19	0.02288364	0.01893234	1909.19	0.01993056	0.01783559	2439.18	0.00486794		2969.18	0.00435736	0.00748379	3499.17	-0.00439768	0.00021533	4029.17	0.0262722	0.02945744	
319.4	-0.00694166	0	849.39	0.01040825	0.00769371	1379.39	0.02372111	0.01896103	1909.39	0.01912007	0.0178633	2439.38	0.00450537		2969.38	0.00459754	0.00749606	3499.37	-0.00481454	0.00021567	4029.37	0.02633421	0.02950349	
319.6	-0.0052203	0	849.59	0.01021382	0.00769371	1379.59	0.02357919	0.01898971	1909.59	0.02092041	0.01789101	2439.58	0.0040814		2969.58	0.00493427	0.00750833	3499.57	-0.00449916	0.00021602	4029.57	0.02562893	0.02954953	
319.8	-0.00390742	0	849.79	0.01079231	0.00769371	1379.79	0.02257016	0.01901838	1909.79	0.02141365	0.01791871	2439.78	0.00341843		2969.78	0.00489749	0.0075206	3499.77	-0.00321739	0.00021636	4029.77	0.02529382	0.02959555	
320	-0.00325878	0	849.99	0.01032738	0.00769371	1379.99	0.02305004	0.01904704	1909.99	0.02081775	0.0179464	2439.98	0.00303388		2969.98	0.0047725	0.00753287	3499.97	-0.00282608	0.00021671	4029.97	0.02502085	0.02964157	
320.2	-0.0031223	0	850.19	0.00988729	0.00769371	1380.19	0.02220287	0.01907569	1910.19	0.021041	0.01797409	2440.18	0.00199157		2970.18	0.00474024	0.00754514	3500.17	-0.00220999	0.00021705	4030.17	0.02522163	0.02968757	
320.4	-0.00304688	0	850.39	0.00905458	0.00769371	1380.39	0.02231843	0.01910433	1910.39	0.02105755	0.01800177	2440.38	0.00179977		2970.38	0.00587406	0.00755741	3500.37	-0.00095368	0.0002174	4030.37	0.0250009	0.02973357	
320.6	-0.00334868	0	850.59	0.00830933	0.00769371	1380.59	0.02140537	0.01913296	1910.59	0.01981613	0.01802944	2440.58	0.00217046		2970.58	0.00693591	0.00756967	3500.57	-0.00017501	0.00021774	4030.57	0.02570644	0.02977955	
320.8	-0.00355519	0	850.79	0.00861215	0.00769371	1380.79	0.02147508	0.01916158	1910.79	0.01891611	0.01805711	2440.78	0.00229021		2970.78	0.00745738	0.00758194	3500.77	-0.0002613	0.00021809	4030.77	0.02569693	0.02982552	
321	-0.0036457	0	850.99	0.00908249	0.00769371	1380.99	0.0215997	0.0191902	1910.99	0.01854683	0.01808477	2440.98	0.00279722		2970.98	0.00805423	0.0075942	3500.97	0.00042784	0.00021843	4030.97	0.02584451	0.02987148	
321.2	-0.004223	0	851.19	0.0093847	0.00769371	1381.19	0.0214575	0.0192188	1911.19	0.01830009	0.01811242	2441.18	0.00285133		2971.18	0.00844174	0.00760647	3501.17	0.00049287	0.00021878	4031.17	0.0264198	0.02991743	
321.4	-0.00461962	0	851.39	0.01044577	0.00769371	1381.39	0.02004757	0.01924739	1911.39	0.01744225	0.01814007	2441.38	0.00257287		2971.38	0.00852503	0.00761873	3501.37	-0.00029974	0.00021912	4031.37	0.02700679	0.02996337	
321.6	-0.00451994	0	851.59	0.01142543	0.00769371	1381.59	0.01960639	0.01927598	1911.59	0.01759684	0.0181677	2441.58	0.00286326		2971.58	0.00882837	0.00763099	3501.57	0.00030656	0.00021947	4031.57	0.02729321	0.0300093	
321.8	-0.00533197	0	851.79	0.01121882	0.00769371	1381.79	0.01954639	0.01930455	1911.79	0.01744967	0.01819534	2441.78	0.0028023		2971.78	0.0079773	0.00764325	3501.77	-0.00105656	0.00021981	4031.77	0.0278762	0.03005522	
322	-0.00632674	0	851.99	0.01125279	0.00769371	1381.99	0.01954384	0.01933311	1911.99	0.01807679	0.01822296	2441.98	0.00328147		2971.98	0.00766954	0.00765551	3501.97	-0.00086478	0.00022016	4031.97	0.02768547	0.03010113	
322.2	-0.0067044	0	852.19	0.01119296	0.00769371	1382.19	0.01899807	0.01936167	1912.19	0.01788702	0.01825058	2442.18	0.00366734		2972.18	0.00704991	0.00766777	3502.17	-0.0005604	0.0002205	4032.17	0.02807132	0.03014703	
322.4	-0.00679227	0	852.39	0.01103076	0.00769371	1382.39	0.01873256	0.01939021	1912.39	0.01893059	0.01827819	2442.38	0.00282075		2972.38	0.00579957	0.00768003	3502.37	-0.00062208	0.00022084	4032.37	0.02894054	0.03019291	
322.6	-0.00574334	0	852.59	0.01101779	0.00769371	1382.59	0.01932905	0.01941875	1912.59	0.01979021	0.01830579	2442.58	0.00305437		2972.58	0.00477695	0.00769229	3502.57	-0.00195496	0.00022119	4032.57	0.02854664	0.03023879	
322.8	-0.00578011	0	852.79	0.01125366	0.00769371	1382.79	0.01965202	0.01944728	1912.79	0.01945379	0.01833339	2442.78	0.0032841		2972.78	0.00464838	0.00770454	3502.77	-0.00181467	0.00022153	4032.77	0.02782523	0.03028465	
323	-0.00442372	0	852.99	0.01161899	0.00769371	1382.99	0.01987667	0.01947579	1912.99	0.01991729	0.01836097	2442.98	0.00460506		2972.98	0.00400875	0.0077168	3502.97	-0.00144483	0.00022188	4032.97	0.02782759	0.03033051	
323.2	-0.00344829	0	853.19	0.01133048	0.00769371	1383.19	0.02057423	0.0195043	1913.19	0.0195229	0.01838856	2443.18	0.00433006		2973.18	0.00439517	0.00772905	3503.17	-0.00189362	0.00022222	4033.17	0.02773192	0.03037635	
323.4	-0.00194261	0	853.39	0.01172613	0.00769371	1383.39	0.02120822	0.0195328	1913.39	0.01966809	0.01841613	2443.38	0.00390935		2973.38	0.00511783	0.00774131	3503.37	-0.00175513	0.00022257	4033.37	0.02745907	0.03042218	
323.6	-0.0008943	0	853.59	0.0117125	0.00769371	1383.59	0.02138239	0.01956128	1913.59	0.01991817	0.0184437	2443.58	0.00289457		2973.58	0.00550963	0.00775356	3503.57	-0.00181154	0.00022291	4033.57	0.02804115	0.030468	
323.8	-0.00042087	0	853.79	0.01175961	0.00769371	1383.79	0.02167674	0.01958976	1913.79	0.01873385	0.01847126	2443.78	0.00268288		2973.78	0.00557521	0.00776581	3503.77	-0.00167818	0.00022325	4033.77	0.02857755	0.03051381	
324	-0.00016644	0	853.99	0.01018327	0.00769371	1383.99	0.02216271	0.01961823	1913.99	0.01801023	0.01849881	2443.98	0.00226454		2973.98	0.00647034	0.00777806	3503.97	-0.00152888	0.0002236	4033.97	0.02859949	0.03055962	
324.2	0.00008588	0	854.19	0.00915518	0.00769371	1384.19	0.0215064	0.01964669	1914.19	0.01814797	0.01852636	2444.18	0.00256783		2974.18	0.0080111	0.00779031	3504.17	-0.0022341	0.00022394	4034.17	0.02833227	0.0306054	
324.4	0.00017342	0	854.39	0.00836906	0.00769371	1384.39	0.02199618	0.01967514	1914.39	0.01713828	0.0185539	2444.38	0.0035398		2974.38	0.00888849	0.00780256	3504.37	-0.00201534	0.00022429	4034.37	0.02821714	0.03065118	
324.6	-0.00055617	0	854.59	0.00821625	0.00769371	1384.59	0.02172881	0.01970358	1914.59	0.01613763	0.01858143	2444.58	0.00430119		2974.58	0.00937631	0.00781481	3504.57	-0.00254544	0.00022463	4034.57	0.02769972	0.03069695	
324.8	-0.00079383	0	854.79	0.00742221	0.00769371	1384.79	0.0221542	0.01973201	1914.79	0.01541417	0.01860896	2444.78	0.0045691		2974.78	0.01034012	0.00782705	3504.77	-0.00356275	0.00022497	4034.77	0.02735357	0.03074271	
325	-0.00118447	0	854.99	0.00783749	0.00769371	1384.99	0.02259377	0.01976043	1914.99	0.01519323	0.01863648	2444.98	0.00443942		2974.98	0.01066455	0.0078393	3504.97	-0.00438009	0.00022532	4034.97	0.02640018	0.03078846	
325.2	-0.0017621	0	855.19	0.00766797	0.00769371	1385.19	0.021262	0.01978884	1915.19	0.01531213	0.01866399	2445.18	0.00420577		2975.18	0.01062402	0.00785154	3505.17	-0.00498144	0.00022566	4035.17	0.02803979	0.03083419	
325.4	-0.00235732	0	855.39	0.00803731	0.00769371	1385.39	0.02066725	0.01981725	1915.39	0.01561176	0.0186915	2445.38	0.00518626		2975.38	0.01072334	0.00786379	3505.37	-0.00526002	0.000226	4035.37	0.02848443	0.03087992	
325.6	-0.00361416	0	855.59	0.00822375	0.00769371	1385.59	0.02126703	0.01984564	1915.59	0.01623061	0.01871899	2445.58	0.00457784		2975.58	0.0100799	0.00787603	3505.57	-0.00447426	0.00022635	4035.57	0.02934894	0.03092563	
325.8	-0.00514096	0	855.79	0.00755364	0.00769371	1385.79	0.01998733	0.01987402	1915.79	0.01623193	0.01874648	2445.78	0.00481694		2975.78	0.0089789	0.00788827	3505.77	-0.00567477	0.00022669	4035.77	0.02939234	0.03097133	
326	-0.00686505	0	855.99	0.00817077	0.00769371	1385.99	0.01934863	0.01990239	1915.99	0.01677816	0.01877397	2445.98	0.00447845		2975.98	0.00825709	0.00790051	3505.97	-0.0054488	0.00022703	4035.97	0.02972042	0.03101703	
326.2	-0.00780286	0	856.19	0.00801301	0.00769371	1386.19	0.01928215	0.01993076	1916.19	0.01668386	0.01880145	2446.18	0.00485401		2976.18	0.00797218	0.00791275	3506.17	-0.00569842	0.00022738	4036.17	0.02997784	0.03106271	
326.4	-0.0078236	0	856.39	0.00809999	0.00769371	1386.39	0.01990297	0.01995911	1916.39	0.01740657	0.01882892	2446.38	0.00485847		2976.38	0.00699757	0.00792499	3506.37	-0.00554608	0.00022772	4036.37	0.02987647	0.03110838	
326.6	-0.00699578	0	856.59	0.00854286	0.00769371	1386.59	0.02006148	0.01998746	1916.59	0.0182075	0.01885638	2446.58	0.00488461		2976.58	0.00669666	0.00793723	3506.57	-0.00626638	0.00022806	4036.57	0.02967183	0.03115404	
326.8	-0.00673939	0	856.79	0.00819963	0.00769371	1386.79	0.01982438	0.02001579	1916.79	0.01797365	0.01888384	2446.78	0.00396553		2976.78	0.0063482	0.00794947	3506.77	-0.00517784	0.00022841	4036.77	0.02989438	0.03119969	
327	-0.00648323	0	856.99	0.0085075	0.00769371	1386.99	0.01957268	0.02004412	1916.99	0.01842777	0.01891128	2446.98	0.00356002		2976.98	0.00606658	0.0079617	3506.97	-0.00437425	0.00022875	4036.97	0.02986979	0.03124533	
327.2	-0.00672879	0	857.19	0.00851869	0.00769371	1387.19	0.01957579	0.02007243	1917.19	0.01864703	0.01893873	2447.18	0.00199623		2977.18	0.00717915	0.00797394	3507.17	-0.00376677	0.00022909	4037.17	0.03036393	0.03129096	
327.4	-0.00648473	0	857.39	0.00799795	0.00769371	1387.39	0.0192702	0.02010074	1917.39	0.02001159	0.01896616	2447.38	0.00169648		2977.38	0.00763647	0.00798618	3507.37	-0.00265677	0.00022944	4037.37	0.03037471	0.03133658	
327.6	-0.00607099	0	857.59	0.0077384	0.00769371	1387.59	0.02006707	0.02012904	1917.59	0.01934914	0.01899359	2447.58	0.00082328		2977.58	0.00788208	0.00799841	3507.57	-0.00279923	0.00022978	4037.57	0.03072448	0.03138219	
327.8	-0.00492555	0	857.79	0.0080756	0.00769371	1387.79	0.02028452	0.02015732	1917.79	0.01998006	0.01902101	2447.78	0.00085117		2977.78	0.00824646	0.00801064	3507.77	-0.00223983	0.00023012	4037.77	0.03029087	0.03142778	
328	-0.00481754	0	857.99	0.00727571	0.00769371	1387.99	0.02050605	0.0201856	1917.99	0.02055471	0.01904843	2447.98	0.00016096		2977.98	0.0091889	0.00802287	3507.97	-0.00159035	0.00023047	4037.97	0.03050209	0.03147337	
328.2	-0.00414929	0	858.19	0.00733819	0.00769371	1388.19	0.02037659	0.02021387	1918.19	0.02113011	0.01907583	2448.18	0.00038029		2978.18	0.0100986	0.0080351	3508.17	-0.00251953	0.00023081	4038.17	0.02972295	0.03151894	
328.4	-0.00340306	0	858.39	0.00714351	0.00769371	1388.39	0.02106168	0.02024213	1918.39	0.02087539	0.01910323	2448.38	0.00078408		2978.38	0.00911426	0.00804733	3508.37	-0.00268944	0.00023115	4038.37	0.03016813	0.03156451	
328.6	-0.00389394	0	858.59	0.00868454	0.00769371	1388.59	0.02212074	0.02027038	1918.59	0.02053187	0.01913063	2448.58	0.00121883		2978.58	0.00981497	0.00805956	3508.57	-0.00295521	0.0002315	4038.57	0.02983306	0.03161006	
328.8	-0.00307276	0	858.79	0.00798953	0.00769371	1388.79	0.02265336	0.02029862	1918.79	0.0201748	0.01915801	2448.78	0.00157896		2978.78	0.01122016	0.00807179	3508.77	-0.00217384	0.00023184	4038.77	0.02978104	0.03165561	
329	-0.00244938	0	858.99	0.00915621	0.00769371	1388.99	0.02308581	0.02032685	1918.99	0.02106099	0.01918539	2448.98	0.00198955		2978.98	0.01107469	0.00808402	3508.97	-0.00220819	0.00023218	4038.97	0.03037104	0.03170114	
329.2	-0.0019179	0	859.19	0.01001502	0.00769371	1389.19	0.02276474	0.02035507	1919.19	0.02254187	0.01921277	2449.18	0.00344046		2979.18	0.01161785	0.00809624	3509.17	-0.00095282	0.00023252	4039.17	0.03148292	0.03174666	
329.4	-0.00227547	0	859.39	0.01074085	0.00769371	1389.39	0.02376698	0.02038328	1919.39	0.02307049	0.01924013	2449.38	0.00369995		2979.38	0.01222847	0.00810847	3509.37	-0.00099464	0.00023287	4039.37	0.0308848	0.03179217	
329.6	-0.00296432	0	859.59	0.01155294	0.00769371	1389.59	0.02426289	0.02041149	1919.59	0.02252917	0.01926749	2449.58	0.00431742		2979.58	0.01102218	0.00812069	3509.57	-0.00041057	0.00023321	4039.57	0.03065211	0.03183767	
329.8	-0.00346406	0	859.79	0.01232235	0.00769371	1389.79	0.0244146	0.02043968	1919.79	0.02271694	0.01929484	2449.78	0.00476047		2979.78	0.00992363	0.00813292	3509.77	-0.0007013	0.00023355	4039.77	0.02996145	0.03188316	
330	-0.00380127	0	859.99	0.01325215	0.00769371	1389.99	0.02444055	0.02046786	1919.99	0.02229413	0.01932219	2449.98	0.00486576		2979.98	0.01016128	0.00814514	3509.97	-0.00152756	0.00023389	4039.97	0.0294581	0.03192864	
330.2	-0.00391745	0	860.19	0.01263779	0.00769371	1390.19	0.02524422	0.02049604	1920.19	0.02246055	0.01934953	2450.18	0.0061606		2980.18	0.00980567	0.00815736	3510.17	-0.00184544	0.00023424	4040.17	0.02883804	0.03197411	
330.4	-0.00419761	0	860.39	0.01332507	0.00769371	1390.39	0.02528538	0.0205242	1920.39	0.02256351	0.01937686	2450.38	0.00609957		2980.38	0.00957697	0.00816958	3510.37	-0.00149413	0.00023458	4040.37	0.02876951	0.03201957	
330.6	-0.00353247	0	860.59	0.01370278	0.00769371	1390.59	0.0245451	0.02055236	1920.59	0.02319563	0.01940418	2450.58	0.00609346		2980.58	0.00989556	0.0081818	3510.57	-0.00135481	0.00023492	4040.57	0.02921375	0.03206501	
330.8	-0.00388946	0	860.79	0.01329161	0.00769371	1390.79	0.02399665	0.0205805	1920.79	0.02287897	0.0194315	2450.78	0.00657641		2980.78	0.00983726	0.00819402	3510.77	-0.00097634	0.00023526	4040.77	0.02879883	0.03211045	
331	-0.00501757	0	860.99	0.01265655	0.00769371	1390.99	0.02421848	0.02060864	1920.99	0.02292985	0.01945881	2450.98	0.00687612		2980.98	0.01042919	0.00820624	3510.97	-0.00117071	0.0002356	4040.97	0.02842705	0.03215588	
331.2	-0.00490158	0	861.19	0.01150325	0.00769371	1391.19	0.02438978	0.02063677	1921.19	0.02250453	0.01948611	2451.18	0.00646295		2981.18	0.0101656	0.00821845	3511.17	-0.00120523	0.00023595	4041.17	0.0281452	0.03220129	
331.4	-0.00424135	0	861.39	0.00974148	0.00769371	1391.39	0.02392134	0.02066488	1921.39	0.0214905	0.01951341	2451.38	0.00618839		2981.38	0.00963486	0.00823067	3511.37	-0.00056462	0.00023629	4041.37	0.02774603	0.0322467	
331.6	-0.00351832	0	861.59	0.00973936	0.00769371	1391.59	0.02493094	0.02069299	1921.59	0.02020028	0.0195407	2451.58	0.00557984		2981.58	0.00920166	0.00824289	3511.57	-0.00088237	0.00023663	4041.57	0.0277763	0.03229209	
331.8	-0.00251296	0	861.79	0.0101939	0.00769371	1391.79	0.02453067	0.02072109	1921.79	0.01980996	0.01956798	2451.78	0.00499311		2981.78	0.00917286	0.0082551	3511.77	-0.00128177	0.00023697	4041.77	0.02864016	0.03233748	
332	-0.00309066	0	861.99	0.00942068	0.00769371	1391.99	0.02422094	0.02074918	1921.99	0.01898634	0.01959526	2451.98	0.0043794		2981.98	0.00959576	0.00826731	3511.97	-0.00112386	0.00023731	4041.97	0.02981215	0.03238285	
332.2	-0.00240739	0	862.19	0.00963724	0.00769371	1392.19	0.02406426	0.02077726	1922.19	0.0184582	0.01962252	2452.18	0.00393731		2982.18	0.00979937	0.00827952	3512.17	-0.00162015	0.00023766	4042.17	0.02988624	0.03242821	
332.4	-0.00255726	0	862.39	0.00941951	0.00769371	1392.39	0.02326574	0.02080533	1922.39	0.0178144	0.01964979	2452.38	0.00357588		2982.38	0.00964097	0.00829174	3512.37	-0.0015287	0.000238	4042.37	0.03090011	0.03247356	
332.6	-0.00234899	0	862.59	0.01039986	0.00769371	1392.59	0.02243348	0.02083339	1922.59	0.01694001	0.01967704	2452.58	0.00277832		2982.58	0.01037024	0.00830395	3512.57	-0.00120913	0.00023834	4042.57	0.03105664	0.0325189	
332.8	-0.00148116	0	862.79	0.00948018	0.00769371	1392.79	0.02166045	0.02086144	1922.79	0.0167374	0.01970429	2452.78	0.00264429		2982.78	0.01057245	0.00831616	3512.77	-0.00036231	0.00023868	4042.77	0.03099676	0.03256423	
333	-0.00150331	0	862.99	0.00999847	0.00769371	1392.99	0.02171794	0.02088948	1922.99	0.01770429	0.01973153	2452.98	0.00307933		2982.98	0.01041371	0.00832836	3512.97	-0.00135396	0.00023902	4042.97	0.03099613	0.03260955	
333.2	-0.00186862	0	863.19	0.01026108	0.00769371	1393.19	0.02160029	0.02091751	1923.19	0.01804934	0.01975876	2453.18	0.00305771		2983.18	0.01070809	0.00834057	3513.17	-0.00152087	0.00023936	4043.17	0.03035091	0.03265486	
333.4	-0.00284628	0	863.39	0.01032557	0.00769371	1393.39	0.02199019	0.02094554	1923.39	0.01818371	0.01978599	2453.38	0.00297399		2983.38	0.00944464	0.00835278	3513.37	-0.0018579	0.00023971	4043.37	0.03010405	0.03270016	
333.6	-0.00365114	0	863.59	0.01138831	0.00769371	1393.59	0.0217549	0.02097355	1923.59	0.01830075	0.01981321	2453.58	0.00308632		2983.58	0.00755342	0.00836498	3513.57	-0.00172031	0.00024005	4043.57	0.02994085	0.03274545	
333.8	-0.00424007	0	863.79	0.01235605	0.00769371	1393.79	0.02222737	0.02100156	1923.79	0.01981391	0.01984042	2453.78	0.00299974		2983.78	0.00767172	0.00837719	3513.77	-0.00227119	0.00024039	4043.77	0.02982263	0.03279072	
334	-0.00442237	0	863.99	0.01308559	0.00769371	1393.99	0.02217043	0.02102955	1923.99	0.02012879	0.01986763	2453.98	0.0037672		2983.98	0.00804796	0.00838939	3513.97	-0.0024124	0.00024073	4043.97	0.029738	0.03283599	
334.2	-0.00540899	0	864.19	0.01310284	0.00769371	1394.19	0.02271697	0.02105754	1924.19	0.02130551	0.01989483	2454.18	0.00442898		2984.18	0.008024	0.0084016	3514.17	-0.00159385	0.00024107	4044.17	0.03023557	0.03288125	
334.4	-0.00596687	0	864.39	0.01349272	0.00769371	1394.39	0.02363615	0.02108551	1924.39	0.02233784	0.01992202	2454.38	0.00478341		2984.38	0.00883113	0.0084138	3514.37	-0.00079128	0.00024141	4044.37	0.03036062	0.03292649	
334.6	-0.00623775	0	864.59	0.0132862	0.00769371	1394.59	0.02409518	0.02111348	1924.59	0.02217841	0.01994921	2454.58	0.00562444		2984.58	0.00860618	0.008426	3514.57	-0.0002061	0.00024175	4044.57	0.0315733	0.03297173	
334.8	-0.00724404	0	864.79	0.01228551	0.00769371	1394.79	0.02489105	0.02114144	1924.79	0.02222069	0.01997639	2454.78	0.00623086		2984.78	0.00814071	0.0084382	3514.77	-0.00050481	0.0002421	4044.77	0.03135573	0.03301695	
335	-0.00775441	0	864.99	0.01095945	0.00769371	1394.99	0.0255066	0.02116938	1924.99	0.02264014	0.02000356	2454.98	0.00520137		2984.98	0.00821118	0.0084504	3514.97	-0.00044963	0.00024244	4044.97	0.03140876	0.03306216	
335.2	-0.00702236	0	865.19	0.01084801	0.00769371	1395.19	0.0258498	0.02119732	1925.19	0.02204369	0.02003072	2455.18	0.00435366		2985.18	0.00700101	0.0084626	3515.17	0.00027163	0.00024278	4045.17	0.03143852	0.03310737	
335.4	-0.00677913	0	865.39	0.01038294	0.00769371	1395.39	0.02547236	0.02122525	1925.39	0.02232922	0.02005788	2455.38	0.00460801		2985.38	0.00684185	0.00847479	3515.37	0.00080937	0.00024312	4045.37	0.03085748	0.03315256	
335.6	-0.00610744	0	865.59	0.01036738	0.00769371	1395.59	0.0263292	0.02125317	1925.59	0.02236511	0.02008503	2455.58	0.00494245		2985.58	0.00732332	0.00848699	3515.57	0.0003042	0.00024346	4045.57	0.03041144	0.03319774	
335.8	-0.00536131	0	865.79	0.01059447	0.00769371	1395.79	0.02621417	0.02128108	1925.79	0.0219653	0.02011218	2455.78	0.00421986		2985.78	0.00858378	0.00849918	3515.77	0.00053005	0.0002438	4045.77	0.03007453	0.03324291	
336	-0.0046414	0	865.99	0.0091241	0.00769371	1395.99	0.02542821	0.02130898	1925.99	0.02158581	0.02013931	2455.98	0.00437966		2985.98	0.00948392	0.00851138	3515.97	0.00039223	0.00024414	4045.97	0.03004729	0.03328807	
336.2	-0.00412474	0	866.19	0.00921962	0.00769371	1396.19	0.02459019	0.02133687	1926.19	0.02221982	0.02016645	2456.18	0.00387717		2986.18	0.01013964	0.00852357	3516.17	-0.00063749	0.00024448	4046.17	0.02946354	0.03333322	
336.4	-0.00270376	0	866.39	0.00856553	0.00769371	1396.39	0.02358169	0.02136476	1926.39	0.02198414	0.02019357	2456.38	0.0036429		2986.38	0.01066834	0.00853576	3516.37	-0.00049818	0.00024482	4046.37	0.0294565	0.03337836	
336.6	-0.00127473	0	866.59	0.00799082	0.00769371	1396.59	0.02351006	0.02139263	1926.59	0.0222624	0.02022069	2456.58	0.00274715		2986.58	0.01037437	0.00854796	3516.57	-0.00016886	0.00024516	4046.57	0.02918841	0.03342349	
336.8	-0.00102555	0	866.79	0.00728504	0.00769371	1396.79	0.02328868	0.02142049	1926.79	0.02263992	0.0202478	2456.78	0.00390931		2986.78	0.01059399	0.00856015	3516.77	-0.00019768	0.0002455	4046.77	0.02880064	0.03346861	
337	-0.00141137	0	866.99	0.00675054	0.00769371	1396.99	0.02288605	0.02144835	1926.99	0.0225166	0.0202749	2456.98	0.00353812		2986.98	0.01056094	0.00857234	3516.97	-0.00050059	0.00024585	4046.97	0.02902457	0.03351372	
337.2	-0.00143339	0	867.19	0.006465	0.00769371	1397.19	0.0223067	0.02147619	1927.19	0.0222852	0.02030199	2457.18	0.00360758		2987.18	0.01001627	0.00858453	3517.17	-0.00130095	0.00024619	4047.17	0.02910464	0.03355881	
337.4	-0.00104998	0	867.39	0.0069871	0.00769371	1397.39	0.02150463	0.02150403	1927.39	0.02281065	0.02032908	2457.38	0.00462422		2987.38	0.00896972	0.00859671	3517.37	-0.00114961	0.00024653	4047.37	0.02985501	0.0336039	
337.6	-0.00144024	0	867.59	0.00743154	0.00769371	1397.59	0.0221063	0.02153185	1927.59	0.02339781	0.02035617	2457.58	0.00512027		2987.58	0.00904859	0.0086089	3517.57	-0.00118537	0.00024687	4047.57	0.03077857	0.03364898	
337.8	-0.00219196	0	867.79	0.00824338	0.00769371	1397.79	0.02297692	0.02155967	1927.79	0.02398823	0.02038324	2457.78	0.0062946		2987.78	0.00907644	0.00862109	3517.77	-0.00063163	0.00024721	4047.77	0.03133744	0.03369404	
338	-0.00292773	0	867.99	0.00855635	0.00769371	1397.99	0.02326165	0.02158748	1927.99	0.02353109	0.02041031	2457.98	0.0068665		2987.98	0.00913434	0.00863327	3517.97	-0.00003965	0.00024755	4047.97	0.03166677	0.0337391	
338.2	-0.00363972	0	868.19	0.0089442	0.00769371	1398.19	0.02336162	0.02161528	1928.19	0.02383054	0.02043737	2458.18	0.00618325		2988.18	0.00941651	0.00864546	3518.17	0.00005721	0.00024789	4048.17	0.03269612	0.03378414	
338.4	-0.00457128	0	868.39	0.00909167	0.00769371	1398.39	0.02466951	0.02164307	1928.39	0.02403817	0.02046443	2458.38	0.00633569		2988.38	0.00901496	0.00865764	3518.37	0.00027676	0.00024823	4048.37	0.03389915	0.03382918	
338.6	-0.00516843	0	868.59	0.00952324	0.00769371	1398.59	0.02450826	0.02167085	1928.59	0.0228829	0.02049148	2458.58	0.00667968		2988.58	0.00844681	0.00866982	3518.57	0.00057813	0.00024857	4048.57	0.03534201	0.0338742	
338.8	-0.00475644	0	868.79	0.00933427	0.00769371	1398.79	0.02458095	0.02169862	1928.79	0.02355665	0.02051852	2458.78	0.00662443		2988.78	0.00803244	0.008682	3518.77	0.0006885	0.00024891	4048.77	0.03495807	0.03391921	
339	-0.00455372	0	868.99	0.00978525	0.00769371	1398.99	0.02473457	0.02172638	1928.99	0.02253646	0.02054555	2458.98	0.00559891		2988.98	0.00876359	0.00869418	3518.97	0.00035624	0.00024925	4048.97	0.03519913	0.03396421	
339.2	-0.00381482	0	869.19	0.01131231	0.00769371	1399.19	0.0260176	0.02175413	1929.19	0.02166001	0.02057258	2459.18	0.00536322		2989.18	0.00832648	0.00870636	3519.17	0.00046485	0.00024959	4049.17	0.03470842	0.03400921	
339.4	-0.00371074	0	869.39	0.01048635	0.00769371	1399.39	0.02591112	0.02178187	1929.39	0.02054333	0.0205996	2459.38	0.00611302		2989.38	0.00888631	0.00871854	3519.37	0.00074295	0.00024993	4049.37	0.03317523	0.03405419	
339.6	-0.00198338	0	869.59	0.01057711	0.00769371	1399.59	0.02630279	0.0218096	1929.59	0.01948385	0.02062661	2459.58	0.00628286		2989.58	0.00945643	0.00873072	3519.57	0.00030008	0.00025027	4049.57	0.03269281	0.03409916	
339.8	-0.00092066	0	869.79	0.01056108	0.00769371	1399.79	0.02679463	0.02183733	1929.79	0.0191497	0.02065362	2459.78	0.00550259		2989.78	0.00923507	0.0087429	3519.77	0.00003417	0.00025061	4049.77	0.03163226	0.03414412	
340	-0.0001774	0	869.99	0.00970786	0.00769371	1399.99	0.02618322	0.02186504	1929.99	0.01912832	0.02068062	2459.98	0.00561612		2989.98	0.00964081	0.00875507	3519.97	-0.00135144	0.00025095	4049.97	0.030838	0.03418907	
340.2	0.00029216	0	870.19	0.01022299	0.00769371	1400.19	0.0263328	0.02189275	1930.19	0.01984405	0.02070761	2460.18	0.00525986		2990.18	0.01003618	0.00876725	3520.17	-0.00141268	0.00025129	4050.17	0.0302178	0.034234	
340.4	0.0016551	0	870.39	0.00976924	0.00769371	1400.39	0.02690754	0.02192044	1930.39	0.02031764	0.0207346	2460.38	0.00504568		2990.38	0.00994018	0.00877942	3520.37	-0.0015232	0.00025163	4050.37	0.03050711	0.03427893	
340.6	0.00202557	0	870.59	0.00943742	0.00769371	1400.59	0.0275692	0.02194813	1930.59	0.02059126	0.02076158	2460.58	0.00453799		2990.58	0.01058439	0.00879159	3520.57	-0.00109917	0.00025197	4050.57	0.02986925	0.03432385	
340.8	0.00158436	0	870.79	0.00960236	0.00769371	1400.79	0.02694066	0.02197581	1930.79	0.0199467	0.02078855	2460.78	0.0057294		2990.78	0.01055144	0.00880376	3520.77	-0.00138195	0.00025231	4050.77	0.02959488	0.03436876	
341	0.0013912	0	870.99	0.00984173	0.00769371	1400.99	0.02625818	0.02200347	1930.99	0.01964941	0.02081552	2460.98	0.00492224		2990.98	0.01019897	0.00881594	3520.97	-0.00145803	0.00025265	4050.97	0.03005917	0.03441365	
341.2	0.00131138	0	871.19	0.01019484	0.00769371	1401.19	0.02570221	0.02203113	1931.19	0.02095197	0.02084248	2461.18	0.00523055		2991.18	0.00991029	0.00882811	3521.17	-0.00255978	0.00025299	4051.17	0.02953439	0.03445854	
341.4	0.00089446	0	871.39	0.01057457	0.00769371	1401.39	0.0258357	0.02205878	1931.39	0.02216206	0.02086943	2461.38	0.00577593		2991.38	0.00988945	0.00884028	3521.37	-0.00214261	0.00025333	4051.37	0.02980799	0.03450342	
341.6	-0.00085789	0	871.59	0.01085127	0.00769371	1401.59	0.02642401	0.02208642	1931.59	0.02372822	0.02089637	2461.58	0.0061678		2991.58	0.01003542	0.00885244	3521.57	-0.00188601	0.00025366	4051.57	0.02942159	0.03454828	
341.8	-0.00140663	0	871.79	0.01207918	0.00769371	1401.79	0.02619437	0.02211405	1931.79	0.02460498	0.02092331	2461.78	0.00536786		2991.78	0.00978343	0.00886461	3521.77	-0.00106822	0.000254	4051.77	0.02901019	0.03459314	
342	-0.00211894	0	871.99	0.01284588	0.00769371	1401.99	0.02589108	0.02214167	1931.99	0.02609436	0.02095024	2461.98	0.00459713		2991.98	0.00961219	0.00887678	3521.97	-0.00071252	0.00025434	4051.97	0.02865317	0.03463798	
342.2	-0.00274382	0	872.19	0.0125499	0.00769371	1402.19	0.02575072	0.02216929	1932.19	0.0273525	0.02097717	2462.18	0.00320902		2992.18	0.0093911	0.00888894	3522.17	-0.00022929	0.00025468	4052.17	0.02885913	0.03468281	
342.4	-0.00318319	0	872.39	0.0125984	0.00769371	1402.39	0.02615363	0.02219689	1932.39	0.02793002	0.02100409	2462.38	0.00304244		2992.38	0.00844388	0.00890111	3522.37	0.00041695	0.00025502	4052.37	0.02896144	0.03472764	
342.6	-0.0029893	0	872.59	0.01368773	0.00769371	1402.59	0.02615175	0.02222448	1932.59	0.02844308	0.021031	2462.58	0.00332889		2992.58	0.00772024	0.00891327	3522.57	0.00048205	0.00025536	4052.57	0.02916506	0.03477245	
342.8	-0.00301888	0	872.79	0.01277512	0.00769371	1402.79	0.02665364	0.02225207	1932.79	0.02829228	0.0210579	2462.78	0.00351591		2992.78	0.00752844	0.00892543	3522.77	0.0012365	0.0002557	4052.77	0.02893748	0.03481725	
343	-0.00349562	0	872.99	0.01275678	0.00769371	1402.99	0.02688387	0.02227964	1932.99	0.02729029	0.0210848	2462.98	0.00340791		2992.98	0.00788996	0.0089376	3522.97	0.00105107	0.00025604	4052.97	0.02907271	0.03486204	
343.2	-0.00278799	0	873.19	0.01293515	0.00769371	1403.19	0.02746104	0.02230721	1933.19	0.02785501	0.02111169	2463.18	0.00409815		2993.18	0.00699322	0.00894976	3523.17	0.00057998	0.00025638	4053.17	0.02909142	0.03490682	
343.4	-0.00274073	0	873.39	0.01164306	0.00769371	1403.39	0.02673705	0.02233477	1933.39	0.02715897	0.02113857	2463.38	0.00474949		2993.38	0.00661195	0.00896192	3523.37	0.00050408	0.00025672	4053.37	0.02915985	0.0349516	
343.6	-0.00152316	0	873.59	0.01116316	0.00769371	1403.59	0.02692884	0.02236231	1933.59	0.0275113	0.02116545	2463.58	0.00465581		2993.58	0.00677081	0.00897408	3523.57	0.00006	0.00025706	4053.57	0.02958083	0.03499636	
343.8	-0.00205518	0	873.79	0.00992436	0.00769371	1403.79	0.02758187	0.02238985	1933.79	0.02690742	0.02119232	2463.78	0.0040007		2993.78	0.00699606	0.00898623	3523.77	-0.0007014	0.00025739	4053.77	0.03033548	0.0350411	
344	-0.00292225	0	873.99	0.00922663	0.00769371	1403.99	0.0268408	0.02241738	1933.99	0.02626204	0.02121918	2463.98	0.00436072		2993.98	0.00781567	0.00899839	3523.97	-0.00146698	0.00025773	4053.97	0.0310279	0.03508584	
344.2	-0.00258059	0	874.19	0.00916966	0.00769371	1404.19	0.02694661	0.0224449	1934.19	0.0260024	0.02124604	2464.18	0.00430823		2994.18	0.00793892	0.00901055	3524.17	-0.00189377	0.00025807	4054.17	0.03161938	0.03513057	
344.4	-0.00317858	0	874.39	0.00848963	0.00769371	1404.39	0.02695857	0.02247241	1934.39	0.02572607	0.02127289	2464.38	0.00390438		2994.38	0.00832836	0.0090227	3524.37	-0.00292504	0.00025841	4054.37	0.03220984	0.03517529	
344.6	-0.00320927	0	874.59	0.00780184	0.00769371	1404.59	0.02711251	0.02249991	1934.59	0.0243714	0.02129973	2464.58	0.00421403		2994.58	0.00916629	0.00903486	3524.57	-0.00325497	0.00025875	4054.57	0.03288509	0.03522	
344.8	-0.00392406	0	874.79	0.00730708	0.00769371	1404.79	0.02580512	0.0225274	1934.79	0.02435697	0.02132657	2464.78	0.00391306		2994.78	0.00926888	0.00904701	3524.77	-0.00368093	0.00025909	4054.77	0.03339119	0.0352647	
345	-0.00341488	0	874.99	0.0075124	0.00769371	1404.99	0.02492187	0.02255489	1934.99	0.02465136	0.0213534	2464.98	0.00401495		2994.98	0.01047466	0.00905916	3524.97	-0.00461689	0.00025943	4054.97	0.03352002	0.03530938	
345.2	-0.0041203	0	875.19	0.00659424	0.00769371	1405.19	0.02487258	0.02258236	1935.19	0.02503094	0.02138022	2465.18	0.00470756		2995.18	0.01079237	0.00907131	3525.17	-0.00541335	0.00025977	4055.17	0.0330291	0.03535406	
345.4	-0.00402428	0	875.39	0.00673934	0.00769371	1405.39	0.02521224	0.02260982	1935.39	0.02554368	0.02140703	2465.38	0.00550812		2995.38	0.01130415	0.00908346	3525.37	-0.00517255	0.0002601	4055.37	0.03315774	0.03539872	
345.6	-0.00428636	0	875.59	0.00719061	0.00769371	1405.59	0.02484477	0.02263728	1935.59	0.02589675	0.02143384	2465.58	0.00500361		2995.58	0.0116449	0.00909561	3525.57	-0.00468908	0.00026044	4055.57	0.03299586	0.03544338	
345.8	-0.00388413	0	875.79	0.00816628	0.00769371	1405.79	0.02441795	0.02266473	1935.79	0.02574789	0.02146065	2465.78	0.00467736		2995.78	0.01143671	0.00910776	3525.77	-0.00351471	0.00026078	4055.77	0.03318553	0.03548802	
346	-0.0038688	0	875.99	0.00856342	0.00769371	1405.99	0.0244621	0.02269216	1935.99	0.02676576	0.02148744	2465.98	0.0043185		2995.98	0.01107101	0.00911991	3525.97	-0.00266105	0.00026112	4055.97	0.03289272	0.03553266	
346.2	-0.00322791	0	876.19	0.0081176	0.00769371	1406.19	0.02494218	0.02271959	1936.19	0.02658278	0.02151423	2466.18	0.00379405		2996.18	0.01084365	0.00913206	3526.17	-0.00213639	0.00026146	4056.17	0.03306815	0.03557728	
346.4	-0.00196334	0	876.39	0.00916689	0.00769371	1406.39	0.02564045	0.02274701	1936.39	0.02645905	0.02154101	2466.38	0.00428775		2996.38	0.01012557	0.0091442	3526.37	-0.00166049	0.0002618	4056.37	0.03371814	0.0356219	
346.6	-0.00191989	0	876.59	0.00987561	0.00769371	1406.59	0.02553675	0.02277442	1936.59	0.0271555	0.02156779	2466.58	0.00422887		2996.58	0.00991297	0.00915635	3526.57	-0.00080191	0.00026213	4056.57	0.03295567	0.0356665	
346.8	-0.0009666	0	876.79	0.00913181	0.00769371	1406.79	0.02525316	0.02280182	1936.79	0.02621862	0.02159455	2466.78	0.0044869		2996.78	0.01006834	0.00916849	3526.77	0.00008665	0.00026247	4056.77	0.03246031	0.03571109	
347	-0.00103687	0	876.99	0.00974301	0.00769371	1406.99	0.02422176	0.02282921	1936.99	0.0262972	0.02162131	2466.98	0.0042319		2996.98	0.0101754	0.00918064	3526.97	0.00051553	0.00026281	4056.97	0.03217063	0.03575567	
347.2	0.00019095	0	877.19	0.00984898	0.00769371	1407.19	0.02480815	0.02285659	1937.19	0.0264145	0.02164807	2467.18	0.00375775		2997.18	0.00982351	0.00919278	3527.17	0.00005289	0.00026315	4057.17	0.03176474	0.03580025	
347.4	0.00018711	0	877.39	0.00980337	0.00769371	1407.39	0.02533784	0.02288396	1937.39	0.02614233	0.02167482	2467.38	0.00283179		2997.38	0.009874	0.00920492	3527.37	0.00082221	0.00026349	4057.37	0.03147939	0.03584481	
347.6	0.00053144	0	877.59	0.00959792	0.00769371	1407.59	0.02694305	0.02291132	1937.59	0.02523386	0.02170156	2467.58	0.00285537		2997.58	0.00974014	0.00921706	3527.57	0.00143911	0.00026382	4057.57	0.03196573	0.03588936	
347.8	-0.00035169	0	877.79	0.009202	0.00769371	1407.79	0.02748716	0.02293868	1937.79	0.02512186	0.02172829	2467.78	0.0025051		2997.78	0.00982536	0.0092292	3527.77	0.00171524	0.00026416	4057.77	0.03212781	0.0359339	
348	-0.00118199	0	877.99	0.00901002	0.00769371	1407.99	0.02716045	0.02296602	1937.99	0.02462044	0.02175502	2467.98	0.0028033		2997.98	0.00957972	0.00924134	3527.97	0.00164956	0.0002645	4057.97	0.03162706	0.03597843	
348.2	-0.00133761	0	878.19	0.00941418	0.00769371	1408.19	0.02751298	0.02299336	1938.19	0.02431215	0.02178174	2468.18	0.00282099		2998.18	0.00937151	0.00925348	3528.17	0.00039123	0.00026484	4058.17	0.03160971	0.03602295	
348.4	-0.00212391	0	878.39	0.00893007	0.00769371	1408.39	0.02761419	0.02302069	1938.39	0.02433558	0.02180845	2468.38	0.00281136		2998.38	0.00994931	0.00926561	3528.37	-0.00064568	0.00026517	4058.37	0.03140121	0.03606746	
348.6	-0.00163644	0	878.59	0.00900716	0.00769371	1408.59	0.02765461	0.023048	1938.59	0.02410222	0.02183516	2468.58	0.00358154		2998.58	0.01070198	0.00927775	3528.57	-0.00152647	0.00026551	4058.57	0.03173441	0.03611195	
348.8	-0.00261819	0	878.79	0.00943892	0.00769371	1408.79	0.02685874	0.02307531	1938.79	0.02377119	0.02186186	2468.78	0.00364328		2998.78	0.01049431	0.00928988	3528.77	-0.00126783	0.00026585	4058.77	0.031098	0.03615644	
349	-0.00257299	0	878.99	0.01039111	0.00769371	1408.99	0.02698435	0.02310261	1938.99	0.02336023	0.02188855	2468.98	0.0052358		2998.98	0.01046255	0.00930202	3528.97	-0.00242188	0.00026619	4058.97	0.03097044	0.03620092	
349.2	-0.00327982	0	879.19	0.01042876	0.00769371	1409.19	0.02713854	0.0231299	1939.19	0.02350636	0.02191524	2469.18	0.00592375		2999.18	0.00943883	0.00931415	3529.17	-0.00286654	0.00026652	4059.17	0.03021286	0.03624539	
349.4	-0.00414649	0	879.39	0.01114875	0.00769371	1409.39	0.02755466	0.02315718	1939.39	0.02386729	0.02194192	2469.38	0.00622314		2999.38	0.00945317	0.00932628	3529.37	-0.0028043	0.00026686	4059.37	0.02995029	0.03628984	
349.6	-0.00491432	0	879.59	0.01126657	0.00769371	1409.59	0.02754877	0.02318445	1939.59	0.02388873	0.02196859	2469.58	0.0066598		2999.58	0.00872423	0.00933841	3529.57	-0.00212192	0.0002672	4059.57	0.03009286	0.03633429	
349.8	-0.00459143	0	879.79	0.01155268	0.00769371	1409.79	0.02749329	0.02321171	1939.79	0.02425606	0.02199526	2469.78	0.00739455		2999.78	0.0080564	0.00935054	3529.77	-0.00164114	0.00026754	4059.77	0.02992583	0.03637873	
350	-0.00460232	0	879.99	0.01067651	0.00769371	1409.99	0.02804889	0.02323897	1939.99	0.02512557	0.02202192	2469.98	0.0075771		2999.98	0.00759292	0.00936267	3529.97	-0.00178433	0.00026787	4059.97	0.02970072	0.03642315	
350.2	-0.00432189	0	880.19	0.00996587	0.00769371	1410.19	0.02838248	0.02326621	1940.19	0.02531112	0.02204857	2470.18	0.00735316		3000.18	0.00774378	0.0093748	3530.17	-0.00132728	0.00026821	4060.17	0.03080186	0.03646757	
350.4	-0.0039665	0	880.39	0.01006512	0.00769371	1410.39	0.02850961	0.02329345	1940.39	0.0251292	0.02207522	2470.38	0.00747551		3000.38	0.0079606	0.00938693	3530.37	-0.00090261	0.00026855	4060.37	0.0310817	0.03651197	
350.6	-0.00390878	0	880.59	0.00948119	0.00769371	1410.59	0.0287116	0.02332067	1940.59	0.02568182	0.02210186	2470.58	0.00572667		3000.58	0.00844463	0.00939906	3530.57	-0.00013702	0.00026889	4060.57	0.03088176	0.03655637	
350.8	-0.00352438	0	880.79	0.00878785	0.00769371	1410.79	0.02887957	0.02334789	1940.79	0.02592746	0.02212849	2470.78	0.00579624		3000.78	0.00827101	0.00941118	3530.77	0.00021596	0.00026922	4060.77	0.03116086	0.03660075	
351	-0.0037369	0	880.99	0.00845839	0.00769371	1410.99	0.02878982	0.0233751	1940.99	0.02555309	0.02215511	2470.98	0.00558343		3000.98	0.00848082	0.00942331	3530.97	0.00065552	0.00026956	4060.97	0.03139036	0.03664513	
351.2	-0.00257203	0	881.19	0.00780826	0.00769371	1411.19	0.02983613	0.02340229	1941.19	0.02563307	0.02218173	2471.18	0.00521996		3001.18	0.00830499	0.00943543	3531.17	0.00031533	0.0002699	4061.17	0.03162414	0.03668949	
351.4	-0.00246784	0	881.39	0.00722124	0.00769371	1411.39	0.03004534	0.02342948	1941.39	0.02617268	0.02220835	2471.38	0.00572087		3001.38	0.00803083	0.00944755	3531.37	0.00106788	0.00027023	4061.37	0.03223208	0.03673384	
351.6	-0.00197916	0	881.59	0.00684198	0.00769371	1411.59	0.03077016	0.02345666	1941.59	0.02536911	0.02223495	2471.58	0.00541355		3001.58	0.00792835	0.00945967	3531.57	0.00166819	0.00027057	4061.57	0.03242009	0.03677818	
351.8	-0.00177497	0	881.79	0.00696567	0.00769371	1411.79	0.03005771	0.02348383	1941.79	0.0261231	0.02226155	2471.78	0.00517998		3001.78	0.00919202	0.0094718	3531.77	0.00186519	0.00027091	4061.77	0.0326597	0.03682252	
352	-0.00231	0	881.99	0.0082664	0.00769371	1411.99	0.02938061	0.023511	1941.99	0.02520425	0.02228814	2471.98	0.00500073		3001.98	0.00937842	0.00948392	3531.97	0.00102587	0.00027124	4061.97	0.03189809	0.03686684	
352.2	-0.00188577	0	882.19	0.00970206	0.00769371	1412.19	0.0289075	0.02353815	1942.19	0.02496977	0.02231473	2472.18	0.00569155		3002.18	0.00978717	0.00949603	3532.17	-0.00047778	0.00027158	4062.17	0.03165424	0.03691115	
352.4	-0.00177139	0	882.39	0.01046792	0.00769371	1412.39	0.02788607	0.02356529	1942.39	0.02421422	0.02234131	2472.38	0.0059833		3002.38	0.01034241	0.00950815	3532.37	-0.0009382	0.00027192	4062.37	0.03172908	0.03695545	
352.6	-0.00196707	0	882.59	0.01131721	0.00769371	1412.59	0.02783191	0.02359243	1942.59	0.02252774	0.02236788	2472.58	0.00608851		3002.58	0.01046744	0.00952027	3532.57	-0.00150516	0.00027225	4062.57	0.03283839	0.03699974	
352.8	-0.00262543	0	882.79	0.01181835	0.00769371	1412.79	0.02704607	0.02361955	1942.79	0.0221405	0.02239444	2472.78	0.00614785		3002.78	0.00977844	0.00953239	3532.77	-0.00208407	0.00027259	4062.77	0.0327876	0.03704402	
353	-0.00318145	0	882.99	0.01282603	0.00769371	1412.99	0.02668535	0.02364667	1942.99	0.02222713	0.022421	2472.98	0.00673025		3002.98	0.00995689	0.0095445	3532.97	-0.0030759	0.00027293	4062.97	0.03284954	0.03708829	
353.2	-0.00427717	0	883.19	0.01236912	0.00769371	1413.19	0.02588991	0.02367378	1943.19	0.02228351	0.02244755	2473.18	0.00701857		3003.18	0.00950218	0.00955662	3533.17	-0.0032371	0.00027326	4063.17	0.03201175	0.03713255	
353.4	-0.0063437	0	883.39	0.01249457	0.00769371	1413.39	0.0253359	0.02370087	1943.39	0.02251728	0.0224741	2473.38	0.00696409		3003.38	0.01023651	0.00956873	3533.37	-0.00293471	0.0002736	4063.37	0.03199351	0.0371768	
353.6	-0.00667676	0	883.59	0.01232231	0.00769371	1413.59	0.02495833	0.02372796	1943.59	0.02284638	0.02250063	2473.58	0.00806894		3003.58	0.01058389	0.00958084	3533.57	-0.00260377	0.00027394	4063.57	0.03185411	0.03722104	
353.8	-0.00647383	0	883.79	0.01192922	0.00769371	1413.79	0.02470219	0.02375504	1943.79	0.02329682	0.02252717	2473.78	0.00774799		3003.78	0.01070359	0.00959295	3533.77	-0.0023751	0.00027427	4063.77	0.03202513	0.03726526	
354	-0.0074538	0	883.99	0.01105155	0.00769371	1413.99	0.02462085	0.02378211	1943.99	0.02374896	0.02255369	2473.98	0.00840365		3003.98	0.01061746	0.00960506	3533.97	-0.00255678	0.00027461	4063.97	0.0324489	0.03730948	
354.2	-0.00732493	0	884.19	0.01017494	0.00769371	1414.19	0.0251442	0.02380917	1944.19	0.02391917	0.02258021	2474.18	0.0078049		3004.18	0.01080778	0.00961717	3534.17	-0.00221963	0.00027494	4064.17	0.03363088	0.03735369	
354.4	-0.0070256	0	884.39	0.00981201	0.00769371	1414.39	0.02537927	0.02383623	1944.39	0.02425933	0.02260672	2474.38	0.00735453		3004.38	0.01095417	0.00962928	3534.37	-0.00216864	0.00027528	4064.37	0.03416746	0.03739789	
354.6	-0.00629485	0	884.59	0.00853044	0.00769371	1414.59	0.02608383	0.02386327	1944.59	0.02504287	0.02263322	2474.58	0.00669692		3004.58	0.01051191	0.00964139	3534.57	-0.0016809	0.00027562	4064.57	0.03521312	0.03744207	
354.8	-0.00566195	0	884.79	0.00789258	0.00769371	1414.79	0.02541557	0.02389031	1944.79	0.02549366	0.02265972	2474.78	0.00778971		3004.78	0.00994492	0.0096535	3534.77	-0.00131503	0.00027595	4064.77	0.03582132	0.03748625	
355	-0.00465164	0	884.99	0.00760852	0.00769371	1414.99	0.02516489	0.02391733	1944.99	0.02507713	0.02268621	2474.98	0.00764459		3004.98	0.00948581	0.0096656	3534.97	-0.00131529	0.00027629	4064.97	0.03669001	0.03753042	
355.2	-0.00385303	0	885.19	0.006193	0.00769371	1415.19	0.02498846	0.02394435	1945.19	0.02515456	0.0227127	2475.18	0.00739809		3005.18	0.00881788	0.00967771	3535.17	-0.00123045	0.00027662	4065.17	0.03644456	0.03757457	
355.4	-0.00328821	0	885.39	0.00547218	0.00769371	1415.39	0.02472424	0.02397135	1945.39	0.02532539	0.02273917	2475.38	0.00678815		3005.38	0.00917212	0.00968981	3535.37	-0.00096402	0.00027696	4065.37	0.03578199	0.03761872	
355.6	-0.00197514	0	885.59	0.00565959	0.00769371	1415.59	0.0248114	0.02399835	1945.59	0.02497494	0.02276564	2475.58	0.00534182		3005.58	0.0096907	0.00970192	3535.57	-0.00064574	0.0002773	4065.57	0.03509015	0.03766285	
355.8	-0.00152916	0	885.79	0.00600779	0.00769371	1415.79	0.02497629	0.02402534	1945.79	0.02489732	0.02279211	2475.78	0.00527314		3005.78	0.01051217	0.00971402	3535.77	-0.00063205	0.00027763	4065.77	0.03523108	0.03770698	
356	-0.00049427	0	885.99	0.00628214	0.00769371	1415.99	0.02443143	0.02405232	1945.99	0.02389667	0.02281856	2475.98	0.00511478		3005.98	0.01042192	0.00972612	3535.97	-0.0009542	0.00027797	4065.97	0.03401193	0.03775109	
356.2	0.0004827	0	886.19	0.00683605	0.00769371	1416.19	0.02544609	0.02407929	1946.19	0.02338782	0.02284501	2476.18	0.00595323		3006.18	0.01045139	0.00973822	3536.17	-0.00127308	0.0002783	4066.17	0.03400198	0.0377952	
356.4	0.00061765	0	886.39	0.0068224	0.00769371	1416.39	0.026483	0.02410625	1946.39	0.02302235	0.02287146	2476.38	0.00533396		3006.38	0.01018675	0.00975032	3536.37	-0.00135144	0.00027864	4066.37	0.03437333	0.03783929	
356.6	0.00058506	0	886.59	0.00723857	0.00769371	1416.59	0.02745807	0.02413321	1946.59	0.02355699	0.0228979	2476.58	0.00485937		3006.58	0.01132647	0.00976242	3536.57	-0.00129605	0.00027898	4066.57	0.03464606	0.03788337	
356.8	0.00060492	0	886.79	0.00725114	0.00769371	1416.79	0.02808496	0.02416015	1946.79	0.02404677	0.02292433	2476.78	0.00462511		3006.78	0.01207033	0.00977452	3536.77	-0.00121214	0.00027931	4066.77	0.03440644	0.03792745	
357	-0.00100362	0	886.99	0.00785221	0.00769371	1416.99	0.02828374	0.02418709	1946.99	0.02399632	0.02295075	2476.98	0.00470192		3006.98	0.01237721	0.00978661	3536.97	-0.0009735	0.00027965	4066.97	0.03455652	0.03797151	
357.2	-0.00214019	0	887.19	0.00816787	0.00769371	1417.19	0.02806495	0.02421401	1947.19	0.02459805	0.02297717	2477.18	0.00517448		3007.18	0.01203857	0.00979871	3537.17	-0.00007799	0.00027998	4067.17	0.0345229	0.03801556	
357.4	-0.00338146	0	887.39	0.00922131	0.00769371	1417.39	0.02855351	0.02424093	1947.39	0.02561466	0.02300358	2477.38	0.00572492		3007.38	0.01261903	0.0098108	3537.37	0.00048564	0.00028032	4067.37	0.03494064	0.0380596	
357.6	-0.00378936	0	887.59	0.00952904	0.00769371	1417.59	0.02886826	0.02426784	1947.59	0.02630246	0.02302998	2477.58	0.00655541		3007.58	0.01275037	0.0098229	3537.57	0.00073182	0.00028065	4067.57	0.03486856	0.03810363	
357.8	-0.00443885	0	887.79	0.01065213	0.00769371	1417.79	0.02882952	0.02429474	1947.79	0.02738213	0.02305638	2477.78	0.00579748		3007.78	0.01168275	0.00983499	3537.77	0.00134948	0.00028099	4067.77	0.03593495	0.03814766	
358	-0.00440289	0	887.99	0.01109922	0.00769371	1417.99	0.02842843	0.02432162	1947.99	0.0282366	0.02308277	2477.98	0.00644541		3007.98	0.01184868	0.00984708	3537.97	0.00067393	0.00028132	4067.97	0.035557	0.03819167	
358.2	-0.00434171	0	888.19	0.0116762	0.00769371	1418.19	0.02871006	0.02434851	1948.19	0.02826475	0.02310915	2478.18	0.00619238		3008.18	0.0114684	0.00985918	3538.17	0.00074526	0.00028166	4068.17	0.03620868	0.03823567	
358.4	-0.00395918	0	888.39	0.01204598	0.00769371	1418.39	0.02823405	0.02437538	1948.39	0.02828969	0.02313553	2478.38	0.00583544		3008.38	0.01116712	0.00987127	3538.37	-0.00015781	0.00028199	4068.37	0.03705181	0.03827966	
358.6	-0.00347382	0	888.59	0.01188156	0.00769371	1418.59	0.0276198	0.02440224	1948.59	0.02833591	0.0231619	2478.58	0.00676437		3008.58	0.01009614	0.00988336	3538.57	-0.00012113	0.00028233	4068.57	0.03675708	0.03832364	
358.8	-0.00309186	0	888.79	0.01138774	0.00769371	1418.79	0.02634373	0.02442909	1948.79	0.02769767	0.02318826	2478.78	0.00680088		3008.78	0.00989834	0.00989544	3538.77	-0.00035685	0.00028266	4068.77	0.03658628	0.03836761	
359	-0.0020697	0	888.99	0.01133734	0.00769371	1418.99	0.02649642	0.02445594	1948.99	0.02688716	0.02321462	2478.98	0.00634955		3008.98	0.00967083	0.00990753	3538.97	-0.00107284	0.000283	4068.97	0.03512459	0.03841157	
359.2	-0.00122234	0	889.19	0.01008829	0.00769371	1419.19	0.0252846	0.02448277	1949.19	0.02605451	0.02324097	2479.18	0.00654325		3009.18	0.00961931	0.00991962	3539.17	-0.00145653	0.00028333	4069.17	0.03331729	0.03845552	
359.4	-0.0001545	0	889.39	0.00934218	0.00769371	1419.39	0.02433577	0.0245096	1949.39	0.02572407	0.02326731	2479.38	0.00587642		3009.38	0.00994252	0.0099317	3539.37	-0.0012559	0.00028367	4069.37	0.0329162	0.03849945	
359.6	0.00052237	0	889.59	0.00861995	0.00769371	1419.59	0.02375435	0.02453642	1949.59	0.02360367	0.02329365	2479.58	0.00563774		3009.58	0.0098903	0.00994379	3539.57	-0.00111277	0.000284	4069.57	0.03256502	0.03854338	
359.8	0.00091871	0	889.79	0.00851019	0.00769371	1419.79	0.02433495	0.02456323	1949.79	0.02301148	0.02331998	2479.78	0.00564013		3009.78	0.01006157	0.00995587	3539.77	-0.00194624	0.00028434	4069.77	0.0319967	0.0385873	
360	0.0022584	0	889.99	0.00851416	0.00769371	1419.99	0.02391503	0.02459003	1949.99	0.02247601	0.0233463	2479.98	0.00587374		3009.98	0.00934039	0.00996796	3539.97	-0.00224047	0.00028467	4069.97	0.03078359	0.03863121	
360.2	0.0017545	0	890.19	0.00885766	0.00769371	1420.19	0.02433431	0.02461682	1950.19	0.02183711	0.02337262	2480.18	0.00621583		3010.18	0.0083334	0.00998004	3540.17	-0.00242143	0.00028501	4070.17	0.03088294	0.03867511	
360.4	0.0024243	0	890.39	0.00842127	0.00769371	1420.39	0.02464612	0.0246436	1950.39	0.02112393	0.02339893	2480.38	0.00535751		3010.38	0.0091056	0.00999212	3540.37	-0.00246031	0.00028534	4070.37	0.03135205	0.03871899	
360.6	0.00216788	0	890.59	0.00809845	0.00769371	1420.59	0.02479772	0.02467037	1950.59	0.02053365	0.02342523	2480.58	0.00510422		3010.58	0.00996457	0.0100042	3540.57	-0.00233882	0.00028568	4070.57	0.03242287	0.03876287	
360.8	0.00120619	0	890.79	0.00809173	0.00769371	1420.79	0.0252208	0.02469713	1950.79	0.01991357	0.02345153	2480.78	0.00541365		3010.78	0.0103336	0.01001628	3540.77	-0.00230059	0.00028601	4070.77	0.03364217	0.03880674	
361	0.00029023	0	890.99	0.00798928	0.00769371	1420.99	0.02487248	0.02472389	1950.99	0.02091708	0.02347782	2480.98	0.00529409		3010.98	0.01047501	0.01002836	3540.97	-0.00186031	0.00028634	4070.97	0.03451329	0.0388506	
361.2	-0.00048018	0	891.19	0.00845352	0.00769371	1421.19	0.02541793	0.02475063	1951.19	0.02174352	0.0235041	2481.18	0.00578304		3011.18	0.01016571	0.01004043	3541.17	-0.00090749	0.00028668	4071.17	0.0347886	0.03889444	
361.4	-0.00081447	0	891.39	0.00901388	0.00769371	1421.39	0.02592247	0.02477737	1951.39	0.02268207	0.02353038	2481.38	0.00563181		3011.38	0.01133146	0.01005251	3541.37	-0.00048443	0.00028701	4071.37	0.03503837	0.03893828	
361.6	-0.00106335	0	891.59	0.00878366	0.00769371	1421.59	0.02555259	0.0248041	1951.59	0.02324395	0.02355665	2481.58	0.00609917		3011.58	0.01144317	0.01006459	3541.57	-0.00024276	0.00028735	4071.57	0.03534759	0.0389821	
361.8	-0.00191313	0	891.79	0.00995938	0.00769371	1421.79	0.02579125	0.02483082	1951.79	0.02422389	0.02358291	2481.78	0.00612295		3011.78	0.01212359	0.01007666	3541.77	0.00019507	0.00028768	4071.77	0.03612139	0.03902592	
362	-0.00144832	0	891.99	0.00928947	0.00769371	1421.99	0.02640477	0.02485753	1951.99	0.0242208	0.02360917	2481.98	0.00641688		3011.98	0.01235527	0.01008873	3541.97	0.00004885	0.00028802	4071.97	0.03569668	0.03906972	
362.2	-0.001724	0	892.19	0.00995745	0.00769371	1422.19	0.02745564	0.02488423	1952.19	0.02426589	0.02363542	2482.18	0.00632899		3012.18	0.01163674	0.01010081	3542.17	0.00080667	0.00028835	4072.17	0.03671178	0.03911352	
362.4	-0.00196539	0	892.39	0.0092936	0.00769371	1422.39	0.02764934	0.02491092	1952.39	0.02448315	0.02366166	2482.38	0.00543096		3012.38	0.01169106	0.01011288	3542.37	0.00071897	0.00028868	4072.37	0.03683158	0.0391573	
362.6	-0.00153833	0	892.59	0.00854936	0.00769371	1422.59	0.02792287	0.0249376	1952.59	0.02480872	0.0236879	2482.58	0.00616244		3012.58	0.01053982	0.01012495	3542.57	0.00205877	0.00028902	4072.57	0.03566466	0.03920108	
362.8	-0.00103861	0	892.79	0.00812726	0.00769371	1422.79	0.02851678	0.02496428	1952.79	0.02443495	0.02371413	2482.78	0.00606293		3012.78	0.01071136	0.01013702	3542.77	0.00274574	0.00028935	4072.77	0.03568078	0.03924484	
363	-0.00016503	0	892.99	0.00767107	0.00769371	1422.99	0.02814112	0.02499094	1952.99	0.02482516	0.02374035	2482.98	0.00611041		3012.98	0.01056739	0.01014909	3542.97	0.00302294	0.00028969	4072.97	0.03411257	0.0392886	
363.2	-0.00114059	0	893.19	0.00610083	0.00769371	1423.19	0.02732865	0.0250176	1953.19	0.02455993	0.02376657	2483.18	0.00664898		3013.18	0.01010439	0.01016116	3543.17	0.0033392	0.00029002	4073.17	0.03454269	0.03933234	
363.4	-0.00124627	0	893.39	0.00538355	0.00769371	1423.39	0.02761425	0.02504424	1953.39	0.02399523	0.02379278	2483.38	0.00575582		3013.38	0.00989547	0.01017322	3543.37	0.00331108	0.00029035	4073.37	0.03582698	0.03937607	
363.6	-0.0018894	0	893.59	0.00575161	0.00769371	1423.59	0.02790947	0.02507088	1953.59	0.02343686	0.02381898	2483.58	0.00476168		3013.58	0.01013231	0.01018529	3543.57	0.00226074	0.00029069	4073.57	0.0355394	0.0394198	
363.8	-0.00254407	0	893.79	0.00635701	0.00769371	1423.79	0.0284106	0.02509751	1953.79	0.0249029	0.02384518	2483.78	0.00451657		3013.78	0.01009028	0.01019736	3543.77	0.00142741	0.00029102	4073.77	0.03567618	0.03946351	
364	-0.00246317	0	893.99	0.00632315	0.00769371	1423.99	0.02839665	0.02512413	1953.99	0.02465923	0.02387137	2483.98	0.00472454		3013.98	0.00937695	0.01020942	3543.97	0.00088297	0.00029136	4073.97	0.03646992	0.03950721	
364.2	-0.00205229	0	894.19	0.00698314	0.00769371	1424.19	0.02769524	0.02515074	1954.19	0.02490174	0.02389755	2484.18	0.00450886		3014.18	0.00960246	0.01022148	3544.17	0.00043831	0.00029169	4074.17	0.03765075	0.0395509	
364.4	-0.00234974	0	894.39	0.0073653	0.00769371	1424.39	0.02744406	0.02517735	1954.39	0.02502597	0.02392373	2484.38	0.00483315		3014.38	0.01057707	0.01023355	3544.37	0.00007001	0.00029202	4074.37	0.03783296	0.03959459	
364.6	-0.0032356	0	894.59	0.00772821	0.00769371	1424.59	0.0270436	0.02520394	1954.59	0.02514687	0.0239499	2484.58	0.00496902		3014.58	0.01036988	0.01024561	3544.57	0.00004066	0.00029236	4074.57	0.03796003	0.03963826	
364.8	-0.00357705	0	894.79	0.00916172	0.00769371	1424.79	0.02732936	0.02523052	1954.79	0.02570126	0.02397606	2484.78	0.00573067		3014.78	0.01154834	0.01025767	3544.77	0.00002065	0.00029269	4074.77	0.03819481	0.03968192	
365	-0.00365858	0	894.99	0.01031654	0.00769371	1424.99	0.02727328	0.0252571	1954.99	0.02588925	0.02400222	2484.98	0.0050778		3014.98	0.01228359	0.01026973	3544.97	-0.00025502	0.00029302	4074.97	0.03841246	0.03972557	
365.2	-0.00384402	0	895.19	0.01150833	0.00769371	1425.19	0.02770126	0.02528367	1955.19	0.0261113	0.02402837	2485.18	0.00539637		3015.18	0.01260944	0.01028179	3545.17	-0.00070095	0.00029336	4075.17	0.03754019	0.03976921	
365.4	-0.00329499	0	895.39	0.01283911	0.00769371	1425.39	0.02714539	0.02531022	1955.39	0.02661642	0.02405451	2485.38	0.00544112		3015.38	0.01355702	0.01029385	3545.37	-0.00123409	0.00029369	4075.37	0.03853466	0.03981284	
365.6	-0.00347843	0	895.59	0.01322197	0.00769371	1425.59	0.02641128	0.02533677	1955.59	0.02647191	0.02408065	2485.58	0.00604495		3015.58	0.01362305	0.0103059	3545.57	-0.00196477	0.00029402	4075.57	0.03940112	0.03985646	
365.8	-0.0040374	0	895.79	0.01458546	0.00769371	1425.79	0.02624068	0.02536331	1955.79	0.02647076	0.02410678	2485.78	0.00561433		3015.78	0.01430998	0.01031796	3545.77	-0.00152637	0.00029436	4075.77	0.03915179	0.03990007	
366	-0.00336824	0	895.99	0.01357669	0.00769371	1425.99	0.02661429	0.02538984	1955.99	0.02637281	0.0241329	2485.98	0.00517434		3015.98	0.01403128	0.01033002	3545.97	-0.00073179	0.00029469	4075.97	0.03914453	0.03994368	
366.2	-0.00270215	0	896.19	0.01430123	0.00769371	1426.19	0.02688697	0.02541637	1956.19	0.02708303	0.02415902	2486.18	0.00499759		3016.18	0.01418844	0.01034207	3546.17	-0.00007213	0.00029502	4076.17	0.03966835	0.03998727	
366.4	-0.00222612	0	896.39	0.01310955	0.00769371	1426.39	0.02666136	0.02544288	1956.39	0.0273863	0.02418513	2486.38	0.00486928		3016.38	0.01422515	0.01035412	3546.37	0.00064963	0.00029536	4076.37	0.0387074	0.04003085	
366.6	-0.00095661	0	896.59	0.01264483	0.00769371	1426.59	0.02726854	0.02546938	1956.59	0.02647718	0.02421123	2486.58	0.00510892		3016.58	0.01289595	0.01036618	3546.57	0.00153523	0.00029569	4076.57	0.03823549	0.04007441	
366.8	-0.00170447	0	896.79	0.01230731	0.00769371	1426.79	0.02742528	0.02549588	1956.79	0.02622894	0.02423733	2486.78	0.00496805		3016.78	0.01344424	0.01037823	3546.77	0.00220974	0.00029602	4076.77	0.03768748	0.04011797	
367	-0.00149766	0	896.99	0.01029357	0.00769371	1426.99	0.02678097	0.02552237	1956.99	0.02576623	0.02426342	2486.98	0.00477637		3016.98	0.01296728	0.01039028	3546.97	0.00210811	0.00029636	4076.97	0.03731572	0.04016152	
367.2	-0.00208204	0	897.19	0.00950456	0.00769371	1427.19	0.02714398	0.02554884	1957.19	0.02428642	0.0242895	2487.18	0.0052672		3017.18	0.01203238	0.01040233	3547.17	0.00211564	0.00029669	4077.17	0.03799862	0.04020506	
367.4	-0.00091931	0	897.39	0.00879432	0.00769371	1427.39	0.02758183	0.02557531	1957.39	0.0233039	0.02431558	2487.38	0.00456938		3017.38	0.01225762	0.01041438	3547.37	0.00160414	0.00029702	4077.37	0.03785978	0.04024859	
367.6	-0.00170953	0	897.59	0.00832103	0.00769371	1427.59	0.02773852	0.02560177	1957.59	0.02379805	0.02434165	2487.58	0.00456343		3017.58	0.01244948	0.01042642	3547.57	0.00132347	0.00029735	4077.57	0.03710096	0.04029211	
367.8	-0.00237248	0	897.79	0.00761102	0.00769371	1427.79	0.02780021	0.02562822	1957.79	0.02379958	0.02436771	2487.78	0.00548927		3017.78	0.0119245	0.01043847	3547.77	0.00162623	0.00029769	4077.77	0.0369453	0.04033562	
368	-0.00147467	0	897.99	0.00737543	0.00769371	1427.99	0.02819516	0.02565466	1957.99	0.02449411	0.02439377	2487.98	0.00596864		3017.98	0.01206092	0.01045052	3547.97	0.00126301	0.00029802	4077.97	0.03638671	0.04037912	
368.2	-0.0013918	0	898.19	0.00660691	0.00769371	1428.19	0.02772864	0.0256811	1958.19	0.02472679	0.02441982	2488.18	0.00622645		3018.18	0.01143261	0.01046256	3548.17	0.00185006	0.00029835	4078.17	0.03523403	0.0404226	
368.4	-0.00238189	0	898.39	0.00659465	0.00769371	1428.39	0.02772938	0.02570752	1958.39	0.02506852	0.02444587	2488.38	0.007268		3018.38	0.0108866	0.01047461	3548.37	0.00163728	0.00029868	4078.37	0.03413723	0.04046608	
368.6	-0.00226803	0	898.59	0.00710347	0.00769371	1428.59	0.02805656	0.02573394	1958.59	0.02514389	0.0244719	2488.58	0.00742953		3018.58	0.00951838	0.01048665	3548.57	0.00186302	0.00029902	4078.57	0.03359427	0.04050955	
368.8	-0.00246158	0	898.79	0.00845462	0.00769371	1428.79	0.02923418	0.02576034	1958.79	0.02557334	0.02449793	2488.78	0.00781241		3018.78	0.00919291	0.01049869	3548.77	0.00169371	0.00029935	4078.77	0.03431127	0.04055301	
369	-0.00324656	0	898.99	0.00931899	0.00769371	1428.99	0.02889487	0.02578674	1958.99	0.02578995	0.02452396	2488.98	0.00700579		3018.98	0.00853774	0.01051073	3548.97	0.00097081	0.00029968	4078.97	0.03493341	0.04059646	
369.2	-0.0029799	0	899.19	0.0101014	0.00769371	1429.19	0.02897398	0.02581313	1959.19	0.02640292	0.02454998	2489.18	0.00675877		3019.18	0.00789928	0.01052277	3549.17	0.00015475	0.00030001	4079.17	0.03510023	0.04063989	
369.4	-0.00271948	0	899.39	0.0111292	0.00769371	1429.39	0.02840077	0.02583951	1959.39	0.0267756	0.02457599	2489.38	0.00577596		3019.38	0.00750641	0.01053481	3549.37	-0.00068664	0.00030035	4079.37	0.03666197	0.04068332	
369.6	-0.00239102	0	899.59	0.01089284	0.00769371	1429.59	0.02837083	0.02586588	1959.59	0.02642219	0.02460199	2489.58	0.00575086		3019.58	0.00775077	0.01054685	3549.57	-0.00071384	0.00030068	4079.57	0.03750871	0.04072674	
369.8	-0.00161146	0	899.79	0.01091397	0.00769371	1429.79	0.02844252	0.02589225	1959.79	0.02703526	0.02462799	2489.78	0.00524189		3019.78	0.00714888	0.01055889	3549.77	-0.00010196	0.00030101	4079.77	0.0373962	0.04077014	
370	-0.0007513	0	899.99	0.01064899	0.00769371	1429.99	0.02901448	0.0259186	1959.99	0.02822294	0.02465398	2489.98	0.00466672		3019.98	0.00700908	0.01057093	3549.97	0.00044856	0.00030134	4079.97	0.03770751	0.04081354	
370.2	0.00000794	0	900.19	0.01100626	0.00769371	1430.19	0.02914315	0.02594494	1960.19	0.02843002	0.02467996	2490.18	0.00420423		3020.18	0.00659501	0.01058296	3550.17	0.00038776	0.00030168	4080.17	0.03773516	0.04085693	
370.4	0.00076611	0	900.39	0.01032241	0.00769371	1430.39	0.02922468	0.02597128	1960.39	0.02858371	0.02470594	2490.38	0.00432513		3020.38	0.00613518	0.010595	3550.37	-0.00000293	0.00030201	4080.37	0.03741433	0.0409003	
370.6	0.00107561	0	900.59	0.01043485	0.00769371	1430.59	0.02977977	0.02599761	1960.59	0.0281063	0.02473191	2490.58	0.00339806		3020.58	0.00625187	0.01060703	3550.57	-0.00040129	0.00030234	4080.57	0.037613	0.04094367	
370.8	0.00070878	0	900.79	0.01079608	0.00769371	1430.79	0.02964257	0.02602392	1960.79	0.02864181	0.02475788	2490.78	0.00321435		3020.78	0.00690441	0.01061907	3550.77	-0.00006289	0.00030267	4080.77	0.03804658	0.04098702	
371	0.00186224	0	900.99	0.00966249	0.00769371	1430.99	0.02975139	0.02605023	1960.99	0.02784242	0.02478384	2490.98	0.00417031		3020.98	0.0072302	0.0106311	3550.97	-0.00040704	0.000303	4080.97	0.03858479	0.04103037	
371.2	0.00242317	0	901.19	0.00979757	0.00769371	1431.19	0.0295621	0.02607653	1961.19	0.02696985	0.02480979	2491.18	0.00493993		3021.18	0.00808749	0.01064313	3551.17	-0.00025734	0.00030334	4081.17	0.03834154	0.0410737	
371.4	0.00288356	0	901.39	0.00894885	0.00769371	1431.39	0.02915204	0.02610283	1961.39	0.02646644	0.02483573	2491.38	0.00481453		3021.38	0.0104313	0.01065516	3551.37	-0.00046961	0.00030367	4081.37	0.03859394	0.04111703	
371.6	0.00170191	0	901.59	0.0084405	0.00769371	1431.59	0.0287431	0.02612911	1961.59	0.02659074	0.02486167	2491.58	0.00443433		3021.58	0.01133888	0.01066719	3551.57	0.00067849	0.000304	4081.57	0.03895751	0.04116034	
371.8	0.00158541	0	901.79	0.008468	0.00769371	1431.79	0.02939235	0.02615538	1961.79	0.02684825	0.0248876	2491.78	0.00526782		3021.78	0.01181865	0.01067922	3551.77	0.00162295	0.00030433	4081.77	0.03840198	0.04120365	
372	0.00181472	0	901.99	0.00786045	0.00769371	1431.99	0.02939844	0.02618165	1961.99	0.02799886	0.02491353	2491.98	0.00561863		3021.98	0.01177558	0.01069124	3551.97	0.00238101	0.00030466	4081.97	0.03783183	0.04124694	
372.2	0.00061216	0	902.19	0.006732	0.00769371	1432.19	0.02897074	0.0262079	1962.19	0.02796836	0.02493945	2492.18	0.00583525		3022.18	0.01156468	0.01070327	3552.17	0.00219542	0.00030499	4082.17	0.03747935	0.04129023	
372.4	-0.00019514	0	902.39	0.00704594	0.00769371	1432.39	0.02893637	0.02623415	1962.39	0.02869317	0.02496536	2492.38	0.00649688		3022.38	0.01252302	0.0107153	3552.37	0.00199457	0.00030533	4082.37	0.03710172	0.0413335	
372.6	-0.00081101	0	902.59	0.00751199	0.00769371	1432.59	0.02897271	0.02626039	1962.59	0.02950057	0.02499127	2492.58	0.00657162		3022.58	0.01193353	0.01072732	3552.57	0.00218193	0.00030566	4082.57	0.03727316	0.04137677	
372.8	-0.00239615	0	902.79	0.00780613	0.00769371	1432.79	0.02970801	0.02628662	1962.79	0.02937693	0.02501717	2492.78	0.00690807		3022.78	0.01225835	0.01073935	3552.77	0.00182313	0.00030599	4082.77	0.03785932	0.04142002	
373	-0.0028212	0	902.99	0.0086278	0.00769371	1432.99	0.02898042	0.02631284	1962.99	0.029071	0.02504306	2492.98	0.00621181		3022.98	0.01285845	0.01075137	3552.97	0.00136721	0.00030632	4082.97	0.03772546	0.04146327	
373.2	-0.00299993	0	903.19	0.00928989	0.00769371	1433.19	0.0290585	0.02633905	1963.19	0.02880299	0.02506894	2493.18	0.00628339		3023.18	0.01257952	0.01076339	3553.17	-0.00003961	0.00030665	4083.17	0.03802514	0.0415065	
373.4	-0.00258868	0	903.39	0.00924231	0.00769371	1433.39	0.02962846	0.02636526	1963.39	0.02854531	0.02509482	2493.38	0.00596774		3023.38	0.011943	0.01077541	3553.37	-0.0002863	0.00030698	4083.37	0.03895174	0.04154972	
373.6	-0.00240037	0	903.59	0.00882806	0.00769371	1433.59	0.02987863	0.02639145	1963.59	0.02827228	0.0251207	2493.58	0.00646256		3023.58	0.01157807	0.01078743	3553.57	-0.00070201	0.00030731	4083.57	0.03957485	0.04159294	
373.8	-0.00263246	0	903.79	0.00959148	0.00769371	1433.79	0.02985498	0.02641764	1963.79	0.02863641	0.02514656	2493.78	0.00663856		3023.78	0.01077242	0.01079945	3553.77	-0.0005392	0.00030765	4083.77	0.03934715	0.04163614	
374	-0.00344086	0	903.99	0.01034763	0.00769371	1433.99	0.02995072	0.02644382	1963.99	0.02868854	0.02517242	2493.98	0.00658149		3023.98	0.01029987	0.01081147	3553.97	-0.00027479	0.00030798	4083.97	0.04021041	0.04167933	
374.2	-0.0038279	0	904.19	0.01033338	0.00769371	1434.19	0.02989468	0.02646998	1964.19	0.02802784	0.02519828	2494.18	0.00682651		3024.18	0.01022099	0.01082349	3554.17	-0.00129286	0.00030831	4084.17	0.04143171	0.04172252	
374.4	-0.0038135	0	904.39	0.01019175	0.00769371	1434.39	0.02987231	0.02649614	1964.39	0.02822394	0.02522412	2494.38	0.00696522		3024.38	0.00965247	0.0108355	3554.37	-0.0015335	0.00030864	4084.37	0.04171319	0.04176569	
374.6	-0.00384034	0	904.59	0.010595	0.00769371	1434.59	0.03007741	0.0265223	1964.59	0.02800315	0.02524996	2494.58	0.00587794		3024.58	0.00973077	0.01084752	3554.57	-0.00186683	0.00030897	4084.57	0.04169241	0.04180885	
374.8	-0.0040452	0	904.79	0.01045368	0.00769371	1434.79	0.03043793	0.02654844	1964.79	0.02803254	0.0252758	2494.78	0.00640483		3024.78	0.00977145	0.01085953	3554.77	-0.00177305	0.0003093	4084.77	0.04231242	0.04185201	
375	-0.00306556	0	904.99	0.00891481	0.00769371	1434.99	0.03029474	0.02657457	1964.99	0.0277167	0.02530162	2494.98	0.00636539		3024.98	0.00997182	0.01087155	3554.97	-0.00096793	0.00030963	4084.97	0.04166091	0.04189515	
375.2	-0.00306521	0	905.19	0.0087266	0.00769371	1435.19	0.02948905	0.0266007	1965.19	0.02754611	0.02532744	2495.18	0.00586862		3025.18	0.01071393	0.01088356	3555.17	-0.00027518	0.00030996	4085.17	0.04137803	0.04193828	
375.4	-0.00367004	0	905.39	0.00837705	0.00769371	1435.39	0.02856512	0.02662681	1965.39	0.02707785	0.02535326	2495.38	0.00538408		3025.38	0.01104081	0.01089557	3555.37	0.00062823	0.00031029	4085.37	0.04180744	0.0419814	
375.6	-0.00480012	0	905.59	0.00822213	0.00769371	1435.59	0.02876191	0.02665292	1965.59	0.02719776	0.02537906	2495.58	0.00498995		3025.58	0.01091725	0.01090758	3555.57	0.00098312	0.00031062	4085.57	0.04180924	0.04202452	
375.8	-0.00430384	0	905.79	0.00843862	0.00769371	1435.79	0.02956865	0.02667902	1965.79	0.0277077	0.02540486	2495.78	0.00555904		3025.78	0.01041404	0.01091959	3555.77	0.00109934	0.00031096	4085.77	0.04082469	0.04206762	
376	-0.00444881	0	905.99	0.00804367	0.00769371	1435.99	0.02899332	0.02670511	1965.99	0.02822682	0.02543066	2495.98	0.00567354		3025.98	0.00965409	0.0109316	3555.97	0.00089883	0.00031129	4085.97	0.04116142	0.04211071	
376.2	-0.00450907	0	906.19	0.00786204	0.00769371	1436.19	0.02838744	0.02673119	1966.19	0.02938672	0.02545645	2496.18	0.0055399		3026.18	0.01070862	0.01094361	3556.17	0.00061386	0.00031162	4086.17	0.0412154	0.04215379	
376.4	-0.00460582	0	906.39	0.00818889	0.00769371	1436.39	0.02875651	0.02675726	1966.39	0.03011719	0.02548223	2496.38	0.00532962		3026.38	0.01050999	0.01095562	3556.37	0.00099407	0.00031195	4086.37	0.04073583	0.04219687	
376.6	-0.00474917	0	906.59	0.00945451	0.00769371	1436.59	0.02766702	0.02678332	1966.59	0.03078061	0.025508	2496.58	0.00486479		3026.58	0.0097978	0.01096763	3556.57	0.00129666	0.00031228	4086.57	0.04139632	0.04223993	
376.8	-0.00483366	0	906.79	0.00950208	0.00769371	1436.79	0.02747105	0.02680938	1966.79	0.02987769	0.02553377	2496.78	0.00483698		3026.78	0.00994768	0.01097963	3556.77	0.00086365	0.00031261	4086.77	0.04207169	0.04228298	
377	-0.00450317	0	906.99	0.01047659	0.00769371	1436.99	0.02697562	0.02683542	1966.99	0.02960567	0.02555953	2496.98	0.00450981		3026.98	0.00992636	0.01099164	3556.97	0.00104921	0.00031294	4086.97	0.04228823	0.04232602	
377.2	-0.00411346	0	907.19	0.01041523	0.00769371	1437.19	0.02776099	0.02686146	1967.19	0.02937776	0.02558528	2497.18	0.00498769		3027.18	0.00916717	0.01100364	3557.17	0.0011901	0.00031327	4087.17	0.04246057	0.04236905	
377.4	-0.00312828	0	907.39	0.01018323	0.00769371	1437.39	0.02871091	0.02688749	1967.39	0.02886869	0.02561103	2497.38	0.00463747		3027.38	0.00941304	0.01101564	3557.37	0.00186473	0.0003136	4087.37	0.04304837	0.04241208	
377.6	-0.0033382	0	907.59	0.01046987	0.00769371	1437.59	0.02833295	0.02691351	1967.59	0.0293904	0.02563677	2497.58	0.00494607		3027.58	0.00943278	0.01102764	3557.57	0.00201029	0.00031393	4087.57	0.04288189	0.04245509	
377.8	-0.00340006	0	907.79	0.01077461	0.00769371	1437.79	0.02883442	0.02693952	1967.79	0.02913397	0.02566251	2497.78	0.00584803		3027.78	0.01016181	0.01103965	3557.77	0.00248326	0.00031426	4087.77	0.042943	0.04249809	
378	-0.0034141	0	907.99	0.01050913	0.00769371	1437.99	0.02937588	0.02696552	1967.99	0.02859438	0.02568824	2497.98	0.00593815		3027.98	0.01070602	0.01105165	3557.97	0.00227634	0.00031459	4087.97	0.04357466	0.04254108	
378.2	-0.00289784	0	908.19	0.01006151	0.00769371	1438.19	0.02984768	0.02699151	1968.19	0.02785884	0.02571396	2498.18	0.00605204		3028.18	0.01150214	0.01106365	3558.17	0.00189554	0.00031492	4088.17	0.04362168	0.04258406	
378.4	-0.00227676	0	908.39	0.00950708	0.00769371	1438.39	0.03028916	0.0270175	1968.39	0.02738317	0.02573968	2498.38	0.00586455		3028.38	0.011463	0.01107564	3558.37	0.0022652	0.00031525	4088.37	0.04306612	0.04262703	
378.6	-0.00145972	0	908.59	0.00929554	0.00769371	1438.59	0.03095727	0.02704347	1968.59	0.02701087	0.02576539	2498.58	0.00580356		3028.58	0.01210065	0.01108764	3558.57	0.00194595	0.00031558	4088.57	0.04302802	0.04266999	
378.8	-0.00064828	0	908.79	0.00881904	0.00769371	1438.79	0.03144161	0.02706944	1968.79	0.02675224	0.02579109	2498.78	0.00615155		3028.78	0.01285549	0.01109964	3558.77	0.0026357	0.00031591	4088.77	0.04328733	0.04271294	
379	0.00050307	0	908.99	0.00875615	0.00769371	1438.99	0.03133723	0.0270954	1968.99	0.02630325	0.02581678	2498.98	0.00545367		3028.98	0.01329624	0.01111163	3558.97	0.00347442	0.00031624	4088.97	0.04325513	0.04275589	
379.2	0.00068121	0	909.19	0.00944581	0.00769371	1439.19	0.03152608	0.02712135	1969.19	0.02564893	0.02584247	2499.18	0.00577051		3029.18	0.01387281	0.01112363	3559.17	0.0033286	0.00031657	4089.17	0.04363607	0.04279882	
379.4	0.00135676	0	909.39	0.01017062	0.00769371	1439.39	0.03184677	0.02714729	1969.39	0.02505282	0.02586816	2499.38	0.00578243		3029.38	0.01391045	0.01113562	3559.37	0.00336531	0.0003169	4089.37	0.04449149	0.04284174	
379.6	0.00205692	0	909.59	0.01095752	0.00769371	1439.59	0.03249852	0.02717322	1969.59	0.02481645	0.02589383	2499.58	0.00544747		3029.58	0.01411914	0.01114761	3559.57	0.00279124	0.00031723	4089.57	0.04532597	0.04288465	
379.8	0.00349619	0	909.79	0.0118326	0.00769371	1439.79	0.03303517	0.02719915	1969.79	0.02453521	0.0259195	2499.78	0.00530955		3029.78	0.01367108	0.01115961	3559.77	0.00331177	0.00031756	4089.77	0.04608576	0.04292755	
380	0.00349619	0	909.99	0.0118326	0.00769371	1439.99	0.03303517	0.02722519	1969.98	0.02453521	0.02594503	2499.98	0.00530955		3029.97	0.01367108	0.01117154	3559.97	0.00331177	0.00031789	4089.97	0.04608576	0.04297023	
380.2	0.00393636	0	910.19	0.01064861	0.00766518	1440.19	0.03314007	0.02722163	1970.18	0.0243238	0.02594371	2500.18	0.0063334		3030.17	0.01352108	0.01117099	3560.17	0.00356148	0.00031786	4090.17	0.04568822	0.04296865	
380.4	0.00439035	0	910.39	0.01060951	0.00763675	1440.39	0.03395096	0.02721807	1970.38	0.02500339	0.0259424	2500.38	0.00687901		3030.37	0.01402397	0.01117044	3560.37	0.00400966	0.00031782	4090.37	0.04540805	0.04296707	
380.6	0.00384954	0	910.59	0.00923753	0.00760843	1440.59	0.03470552	0.02721452	1970.58	0.02570315	0.02594108	2500.58	0.00763078		3030.57	0.01425251	0.01116989	3560.57	0.00418055	0.00031779	4090.57	0.04552246	0.04296549	
380.8	0.00397877	0	910.79	0.00795211	0.00758022	1440.79	0.03469815	0.02721096	1970.78	0.02732812	0.02593977	2500.78	0.00798789		3030.77	0.01542234	0.01116934	3560.77	0.00465457	0.00031776	4090.77	0.04580906	0.04296391	
381	0.00320952	0	910.99	0.00723262	0.0075521	1440.99	0.03476341	0.02720741	1970.98	0.02798519	0.02593846	2500.98	0.00804753		3030.97	0.01607935	0.01116879	3560.97	0.00550154	0.00031773	4090.97	0.04545472	0.04296232	
381.2	0.00255783	0	911.19	0.00683603	0.0075241	1441.19	0.03526066	0.02720385	1971.18	0.02850495	0.02593714	2501.18	0.00887708		3031.17	0.01614813	0.01116824	3561.17	0.00558594	0.0003177	4091.17	0.04508168	0.04296074	
381.4	0.00153213	0	911.39	0.00672846	0.00749619	1441.39	0.03465445	0.0272003	1971.38	0.02940192	0.02593583	2501.38	0.00917263		3031.37	0.01660313	0.0111677	3561.37	0.00598165	0.00031766	4091.37	0.04530626	0.04295916	
381.6	0.00063526	0	911.59	0.0062683	0.00746839	1441.59	0.03515614	0.02719675	1971.58	0.02984803	0.02593452	2501.58	0.00916094		3031.57	0.01682446	0.01116715	3561.57	0.00616075	0.00031763	4091.57	0.0456328	0.04295758	
381.8	-0.00015672	0	911.79	0.00589313	0.0074407	1441.79	0.03547207	0.02719319	1971.78	0.03022613	0.0259332	2501.78	0.00861599		3031.77	0.01759096	0.0111666	3561.77	0.00662464	0.0003176	4091.77	0.0466492	0.042956	
382	-0.00099247	0	911.99	0.00557298	0.0074131	1441.99	0.03525662	0.02718964	1971.98	0.03101872	0.02593189	2501.98	0.00838402		3031.97	0.01784746	0.01116605	3561.97	0.00668817	0.00031757	4091.97	0.04708919	0.04295442	
382.2	-0.00295326	0	912.19	0.00549148	0.00738561	1442.19	0.03576256	0.02718609	1972.18	0.03170876	0.02593058	2502.18	0.00833243		3032.17	0.01822777	0.0111655	3562.17	0.00622349	0.00031754	4092.17	0.04793403	0.04295284	
382.4	-0.00417115	0	912.39	0.00529373	0.00735822	1442.39	0.03475906	0.02718254	1972.38	0.03065121	0.02592926	2502.38	0.00769029		3032.37	0.01736631	0.01116495	3562.37	0.00681591	0.00031751	4092.37	0.04857136	0.04295126	
382.6	-0.00528756	0	912.59	0.00543778	0.00733093	1442.59	0.03424018	0.02717899	1972.58	0.03061541	0.02592795	2502.58	0.00708545		3032.57	0.01742455	0.0111644	3562.57	0.00681806	0.00031747	4092.57	0.04916671	0.04294968	
382.8	-0.00500484	0	912.79	0.00653453	0.00730374	1442.79	0.03395655	0.02717544	1972.78	0.03109321	0.02592664	2502.78	0.00712962		3032.77	0.01731265	0.01116386	3562.77	0.00671385	0.00031744	4092.77	0.05048418	0.04294809	
383	-0.00499392	0	912.99	0.00609385	0.00727666	1442.99	0.03458947	0.02717189	1972.98	0.03145432	0.02592532	2502.98	0.00701016		3032.97	0.01776207	0.01116331	3562.97	0.00692787	0.00031741	4092.97	0.05128848	0.04294651	
383.2	-0.00437102	0	913.19	0.00658116	0.00724967	1443.19	0.03396997	0.02716834	1973.18	0.03105107	0.02592401	2503.18	0.00694525		3033.17	0.01828905	0.01116276	3563.17	0.00710014	0.00031738	4093.17	0.05245469	0.04294493	
383.4	-0.00301079	0	913.39	0.00587753	0.00722278	1443.39	0.03428899	0.02716479	1973.38	0.03124851	0.0259227	2503.38	0.00735789		3033.37	0.01903816	0.01116221	3563.37	0.00720589	0.00031735	4093.37	0.05258606	0.04294335	
383.6	-0.00214178	0	913.59	0.00550269	0.007196	1443.59	0.03375548	0.02716124	1973.58	0.03074963	0.02592138	2503.58	0.00701142		3033.57	0.01991687	0.01116166	3563.57	0.0068684	0.00031731	4093.57	0.0523579	0.04294177	
383.8	-0.00162894	0	913.79	0.00483152	0.00716931	1443.79	0.03302098	0.02715769	1973.78	0.03015986	0.02592007	2503.78	0.00572999		3033.77	0.01999172	0.01116111	3563.77	0.00731882	0.00031728	4093.77	0.05191783	0.04294019	
384	-0.00112486	0	913.99	0.00485842	0.00714272	1443.99	0.03265016	0.02715414	1973.98	0.03050494	0.02591876	2503.98	0.00655064		3033.97	0.01931919	0.01116057	3563.97	0.00770256	0.00031725	4093.97	0.05173073	0.04293861	
384.2	-0.00037178	0	914.19	0.00500085	0.00711623	1444.19	0.033155	0.0271506	1974.18	0.02953516	0.02591745	2504.18	0.00701915		3034.17	0.01900841	0.01116002	3564.17	0.00769754	0.00031722	4094.17	0.05137105	0.04293703	
384.4	0.00008851	0	914.39	0.00546942	0.00708984	1444.39	0.0335832	0.02714705	1974.38	0.02975482	0.02591613	2504.38	0.00672133		3034.37	0.01927733	0.01115947	3564.37	0.00829313	0.00031719	4094.37	0.05151444	0.04293545	
384.6	0.00020344	0	914.59	0.00472948	0.00706355	1444.59	0.03258753	0.0271435	1974.58	0.03015586	0.02591482	2504.58	0.00620353		3034.57	0.01878864	0.01115892	3564.57	0.00834385	0.00031715	4094.57	0.0514092	0.04293387	
384.8	0.0007505	0	914.79	0.00420194	0.00703735	1444.79	0.03195756	0.02713996	1974.78	0.03063576	0.02591351	2504.78	0.00658984		3034.77	0.01887882	0.01115837	3564.77	0.00867195	0.00031712	4094.77	0.05034673	0.04293229	
385	0.00046461	0	914.99	0.00531561	0.00701125	1444.99	0.03170176	0.02713641	1974.98	0.0299142	0.0259122	2504.98	0.00683271		3034.97	0.01769995	0.01115782	3564.97	0.00877624	0.00031709	4094.97	0.04885527	0.04293071	
385.2	0.0008138	0	915.19	0.00548766	0.00698525	1445.19	0.03177259	0.02713287	1975.18	0.02981337	0.02591088	2505.18	0.00779452		3035.17	0.01676694	0.01115728	3565.17	0.0085947	0.00031706	4095.17	0.04852598	0.04292913	
385.4	0.00132673	0	915.39	0.00582599	0.00695935	1445.39	0.03074573	0.02712932	1975.38	0.03088519	0.02590957	2505.38	0.00810312		3035.37	0.0165078	0.01115673	3565.37	0.00914303	0.00031703	4095.37	0.04794368	0.04292755	
385.6	0.00148259	0	915.59	0.00527073	0.00693354	1445.59	0.0313231	0.02712578	1975.58	0.03125743	0.02590826	2505.58	0.00758764		3035.57	0.01628985	0.01115618	3565.57	0.00910641	0.00031699	4095.57	0.04800123	0.04292597	
385.8	0.00141439	0	915.79	0.00494198	0.00690782	1445.79	0.03151617	0.02712223	1975.78	0.0321477	0.02590695	2505.78	0.00850162		3035.77	0.01621084	0.01115563	3565.77	0.00956771	0.00031696	4095.77	0.04822534	0.04292439	
386	0.00131128	0	915.99	0.00461851	0.0068822	1445.99	0.03205185	0.02711869	1975.98	0.03270768	0.02590564	2505.98	0.00904183		3035.97	0.01532861	0.01115508	3565.97	0.00944659	0.00031693	4095.97	0.04847093	0.04292281	
386.2	-0.00018964	0	916.19	0.00472124	0.00685668	1446.19	0.03272998	0.02711515	1976.18	0.03375179	0.02590432	2506.18	0.00899584		3036.17	0.01601545	0.01115454	3566.17	0.00902794	0.0003169	4096.17	0.04915572	0.04292123	
386.4	-0.00004059	0	916.39	0.00487307	0.00683125	1446.39	0.03248481	0.02711161	1976.38	0.03385342	0.02590301	2506.38	0.00832672		3036.37	0.01547173	0.01115399	3566.37	0.00814138	0.00031687	4096.37	0.049523	0.04291965	
386.6	0.00022729	0	916.59	0.00555477	0.00680592	1446.59	0.03174931	0.02710806	1976.58	0.0344001	0.0259017	2506.58	0.007481		3036.57	0.01623798	0.01115344	3566.57	0.00780291	0.00031683	4096.57	0.05020508	0.04291807	
386.8	0.00065927	0	916.79	0.00565626	0.00678068	1446.79	0.03187688	0.02710452	1976.78	0.0351689	0.02590039	2506.78	0.00711079		3036.77	0.01634392	0.01115289	3566.77	0.00706377	0.0003168	4096.77	0.05148955	0.04291649	
387	0.00050648	0	916.99	0.00500953	0.00675553	1446.99	0.03245395	0.02710098	1976.98	0.03592992	0.02589908	2506.98	0.00620779		3036.97	0.01704204	0.01115234	3566.97	0.00678592	0.00031677	4096.97	0.05206992	0.04291491	
387.2	0.00045414	0	917.19	0.00498469	0.00673048	1447.19	0.03276503	0.02709744	1977.18	0.03572386	0.02589776	2507.18	0.0063522		3037.17	0.01814795	0.0111518	3567.17	0.00613255	0.00031674	4097.17	0.05205856	0.04291333	
387.4	0.0010022	0	917.39	0.00467853	0.00670552	1447.39	0.03332413	0.0270939	1977.38	0.03655571	0.02589645	2507.38	0.00654261		3037.37	0.0192448	0.01115125	3567.37	0.00574661	0.00031671	4097.37	0.0515227	0.04291175	
387.6	0.00039343	0	917.59	0.00443294	0.00668065	1447.59	0.03276384	0.02709036	1977.58	0.0360352	0.02589514	2507.58	0.00599795		3037.57	0.01951869	0.0111507	3567.57	0.00559045	0.00031668	4097.57	0.05184783	0.04291017	
387.8	-0.00015002	0	917.79	0.00366111	0.00665587	1447.79	0.03255742	0.02708682	1977.78	0.03582255	0.02589383	2507.78	0.0066553		3037.77	0.01938635	0.01115015	3567.77	0.00594024	0.00031664	4097.77	0.05155547	0.04290859	
388	-0.00028862	0	917.99	0.00316116	0.00663119	1447.99	0.03311483	0.02708328	1977.98	0.03477917	0.02589252	2507.98	0.0076442		3037.97	0.01939903	0.0111496	3567.97	0.00612462	0.00031661	4097.97	0.05144597	0.04290701	
388.2	-0.0005094	0	918.19	0.00289637	0.0066066	1448.19	0.03365925	0.02707975	1978.18	0.03362157	0.02589121	2508.18	0.00746868		3038.17	0.01987401	0.01114906	3568.17	0.00654784	0.00031658	4098.17	0.05217199	0.04290543	
388.4	-0.00116742	0	918.39	0.00273563	0.00658209	1448.39	0.0334017	0.02707621	1978.38	0.03292656	0.0258899	2508.38	0.0072421		3038.37	0.02030611	0.01114851	3568.37	0.00704914	0.00031655	4098.37	0.05213878	0.04290386	
388.6	-0.00168418	0	918.59	0.00259168	0.00655768	1448.59	0.03343706	0.02707267	1978.58	0.03277687	0.02588859	2508.58	0.007582		3038.57	0.02029837	0.01114796	3568.57	0.00711257	0.00031652	4098.57	0.05126034	0.04290228	
388.8	-0.00300509	0	918.79	0.00259666	0.00653336	1448.79	0.03429223	0.02706914	1978.78	0.03180945	0.02588727	2508.78	0.00872088		3038.77	0.01973737	0.01114741	3568.77	0.00748637	0.00031648	4098.77	0.05108854	0.0429007	
389	-0.00279609	0	918.99	0.00412046	0.00650913	1448.99	0.0342199	0.0270656	1978.98	0.03142178	0.02588596	2508.98	0.00884115		3038.97	0.01906644	0.01114687	3568.97	0.00780911	0.00031645	4098.97	0.05092332	0.04289912	
389.2	-0.00330087	0	919.19	0.00312958	0.00648499	1449.19	0.03480804	0.02706206	1979.18	0.03156982	0.02588465	2509.18	0.00881173		3039.17	0.01876145	0.01114632	3569.17	0.00844665	0.00031642	4099.17	0.05025463	0.04289754	
389.4	-0.00284312	0	919.39	0.00348919	0.00646094	1449.39	0.0350728	0.02705853	1979.38	0.0319107	0.02588334	2509.38	0.0087537		3039.37	0.01824503	0.01114577	3569.37	0.00787755	0.00031639	4099.37	0.04929842	0.04289596	
389.6	-0.00301745	0	919.59	0.00371244	0.00643698	1449.59	0.03617623	0.02705499	1979.58	0.03078144	0.02588203	2509.58	0.00833095		3039.57	0.01851712	0.01114522	3569.57	0.0083274	0.00031636	4099.57	0.05040213	0.04289438	
389.8	-0.00291637	0	919.79	0.00424083	0.00641311	1449.79	0.03625842	0.02705146	1979.78	0.03059836	0.02588072	2509.78	0.00865096		3039.77	0.01801433	0.01114468	3569.77	0.00927917	0.00031633	4099.77	0.05074574	0.0428928	
390	-0.0021212	0	919.99	0.00464527	0.00638933	1449.99	0.03714887	0.02704792	1979.98	0.02935612	0.02587941	2509.98	0.00807223		3039.97	0.01808804	0.01114413	3569.97	0.00941655	0.00031629	4099.97	0.0511291	0.04289122	
390.2	-0.00237839	0	920.19	0.0047229	0.00636563	1450.19	0.037216	0.02704439	1980.18	0.02968291	0.0258781	2510.18	0.00816334		3040.17	0.01830276	0.01114358	3570.17	0.0094267	0.00031626	4100.17	0.0504041	0.04288965	
390.4	-0.0018596	0	920.39	0.00538459	0.00634202	1450.39	0.03701818	0.02704086	1980.38	0.02955169	0.02587679	2510.38	0.00784596		3040.37	0.01786051	0.01114303	3570.37	0.00977479	0.00031623	4100.37	0.05001184	0.04288807	
390.6	-0.0016407	0	920.59	0.00563684	0.0063185	1450.59	0.03646254	0.02703733	1980.58	0.02965127	0.02587548	2510.58	0.00685178		3040.57	0.01837259	0.01114249	3570.57	0.01006462	0.0003162	4100.57	0.05037274	0.04288649	
390.8	-0.00147316	0	920.79	0.00569478	0.00629507	1450.79	0.03604401	0.02703379	1980.78	0.03073288	0.02587417	2510.78	0.00686213		3040.77	0.01801724	0.01114194	3570.77	0.00955656	0.00031617	4100.77	0.04978937	0.04288491	
391	-0.00107458	0	920.99	0.00564641	0.00627173	1450.99	0.03651777	0.02703026	1980.98	0.03113188	0.02587286	2510.98	0.00696709		3040.97	0.01894854	0.01114139	3570.97	0.00979625	0.00031613	4100.97	0.05008281	0.04288333	
391.2	-0.00008987	0	921.19	0.00551504	0.00624847	1451.19	0.03609666	0.02702673	1981.18	0.03154273	0.02587155	2511.18	0.00801271		3041.17	0.01935377	0.01114084	3571.17	0.00910691	0.0003161	4101.17	0.05023284	0.04288175	
391.4	0.00094508	0	921.39	0.00541755	0.00622529	1451.39	0.03535422	0.0270232	1981.38	0.03241882	0.02587024	2511.38	0.0078242		3041.37	0.01999968	0.0111403	3571.37	0.00892873	0.00031607	4101.37	0.0507546	0.04288018	
391.6	0.00105927	0	921.59	0.00459349	0.00620221	1451.59	0.03466079	0.02701967	1981.58	0.03174461	0.02586893	2511.58	0.00825891		3041.57	0.01993919	0.01113975	3571.57	0.00839386	0.00031604	4101.57	0.0513397	0.0428786	
391.8	0.00078145	0	921.79	0.00375649	0.0061792	1451.79	0.03393622	0.02701614	1981.78	0.03226011	0.02586762	2511.78	0.00928727		3041.77	0.02044963	0.0111392	3571.77	0.00910554	0.00031601	4101.77	0.05142468	0.04287702	
392	0.000685	0	921.99	0.00357499	0.00615629	1451.99	0.03328729	0.02701261	1981.98	0.03263268	0.02586631	2511.98	0.00929255		3041.97	0.02051381	0.01113865	3571.97	0.00945782	0.00031598	4101.97	0.05237837	0.04287544	
392.2	0.00124124	0	922.19	0.00397521	0.00613346	1452.19	0.03328543	0.02700908	1982.18	0.03384412	0.025865	2512.18	0.00938838		3042.17	0.02139594	0.01113811	3572.17	0.00933794	0.00031594	4102.17	0.05226792	0.04287386	
392.4	0.00015969	0	922.39	0.00364984	0.00611071	1452.39	0.0336153	0.02700555	1982.38	0.03460287	0.02586369	2512.38	0.01040799		3042.37	0.02156494	0.01113756	3572.37	0.00923965	0.00031591	4102.37	0.05175599	0.04287228	
392.6	0.00056265	0	922.59	0.00416804	0.00608805	1452.59	0.03423863	0.02700203	1982.58	0.0348675	0.02586238	2512.58	0.01123203		3042.57	0.02077066	0.01113701	3572.57	0.00889216	0.00031588	4102.57	0.05183643	0.04287071	
392.8	-0.00054208	0	922.79	0.00443723	0.00606547	1452.79	0.03431467	0.0269985	1982.78	0.03502657	0.02586107	2512.78	0.0108291		3042.77	0.02000033	0.01113647	3572.77	0.00857008	0.00031585	4102.77	0.05244472	0.04286913	
393	-0.00070151	0	922.99	0.00430241	0.00604298	1452.99	0.03430612	0.02699497	1982.98	0.03522757	0.02585976	2512.98	0.01031121		3042.97	0.02047498	0.01113592	3572.97	0.0079693	0.00031582	4102.97	0.05180406	0.04286755	
393.2	-0.00122789	0	923.19	0.00300682	0.00602057	1453.19	0.03428977	0.02699145	1983.18	0.03453213	0.02585845	2513.18	0.01001454		3043.17	0.02030656	0.01113537	3573.17	0.00710722	0.00031578	4103.17	0.05106165	0.04286597	
393.4	-0.00099179	0	923.39	0.00332194	0.00599824	1453.39	0.0340307	0.02698792	1983.38	0.03341786	0.02585714	2513.38	0.00975267		3043.37	0.01988711	0.01113482	3573.37	0.00657583	0.00031575	4103.37	0.05208621	0.0428644	
393.6	-0.00171081	0	923.59	0.00339553	0.00597599	1453.59	0.03356241	0.02698439	1983.58	0.03300804	0.02585583	2513.58	0.00908496		3043.57	0.01990037	0.01113428	3573.57	0.0074996	0.00031572	4103.57	0.05290804	0.04286282	
393.8	-0.00232569	0	923.79	0.00340381	0.00595383	1453.79	0.03334928	0.02698087	1983.78	0.03236821	0.02585452	2513.78	0.00877627		3043.77	0.01857083	0.01113373	3573.77	0.00728698	0.00031569	4103.77	0.05197817	0.04286124	
394	-0.00268489	0	923.99	0.00248353	0.00593175	1453.99	0.03382669	0.02697734	1983.98	0.03074766	0.02585321	2513.98	0.0091924		3043.97	0.01854382	0.01113318	3573.97	0.00726924	0.00031566	4103.97	0.05112042	0.04285966	
394.2	-0.00344196	0	924.19	0.0019479	0.00590975	1454.19	0.03315673	0.02697382	1984.18	0.03086584	0.0258519	2514.18	0.00965383		3044.17	0.01763526	0.01113264	3574.17	0.00802524	0.00031563	4104.17	0.05132849	0.04285808	
394.4	-0.00388789	0	924.39	0.00196489	0.00588783	1454.39	0.03281185	0.0269703	1984.38	0.03055463	0.02585059	2514.38	0.00830535		3044.37	0.01757734	0.01113209	3574.37	0.0088105	0.00031559	4104.37	0.05132271	0.04285651	
394.6	-0.00435684	0	924.59	0.00219687	0.005866	1454.59	0.03208212	0.02696677	1984.58	0.03008373	0.02584928	2514.58	0.00792703		3044.57	0.0168554	0.01113154	3574.57	0.0091831	0.00031556	4104.57	0.05113546	0.04285493	
394.8	-0.00458455	0	924.79	0.00251733	0.00584424	1454.79	0.03170772	0.02696325	1984.78	0.03043102	0.02584797	2514.78	0.00822843		3044.77	0.01683794	0.011131	3574.77	0.01022794	0.00031553	4104.77	0.05060656	0.04285335	
395	-0.00470279	0	924.99	0.0021962	0.00582257	1454.99	0.03185412	0.02695973	1984.98	0.03011666	0.02584666	2514.98	0.00813557		3044.97	0.01700646	0.01113045	3574.97	0.0107064	0.0003155	4104.97	0.0518202	0.04285178	
395.2	-0.00473347	0	925.19	0.00301042	0.00580098	1455.19	0.0307222	0.02695621	1985.18	0.0298443	0.02584535	2515.18	0.00750209		3045.17	0.01679203	0.0111299	3575.17	0.00992992	0.00031547	4105.17	0.05209035	0.0428502	
395.4	-0.00410379	0	925.39	0.00385818	0.00577946	1455.39	0.03029879	0.02695268	1985.38	0.02991936	0.02584404	2515.38	0.00733673		3045.37	0.01727266	0.01112935	3575.37	0.01023727	0.00031544	4105.37	0.05180981	0.04284862	
395.6	-0.003877	0	925.59	0.00434765	0.00575803	1455.59	0.02945947	0.02694916	1985.58	0.02931929	0.02584274	2515.58	0.00686727		3045.57	0.01748384	0.01112881	3575.57	0.0097462	0.0003154	4105.57	0.05165032	0.04284704	
395.8	-0.00399732	0	925.79	0.00463911	0.00573667	1455.79	0.02915252	0.02694564	1985.78	0.03035939	0.02584143	2515.78	0.00715976		3045.77	0.01727524	0.01112826	3575.77	0.01032042	0.00031537	4105.77	0.05082247	0.04284547	
396	-0.00340754	0	925.99	0.005574	0.0057154	1455.99	0.03028975	0.02694212	1985.98	0.03106448	0.02584012	2515.98	0.00735082		3045.97	0.01766154	0.01112771	3575.97	0.00979313	0.00031534	4105.97	0.05110175	0.04284389	
396.2	-0.00238232	0	926.19	0.00602454	0.0056942	1456.19	0.03156462	0.0269386	1986.18	0.03120951	0.02583881	2516.18	0.00762492		3046.17	0.01757335	0.01112717	3576.17	0.00902836	0.00031531	4106.17	0.05047608	0.04284231	
396.4	-0.00285713	0	926.39	0.00604252	0.00567309	1456.39	0.0323891	0.02693508	1986.38	0.03191027	0.0258375	2516.38	0.00773132		3046.37	0.01761854	0.01112662	3576.37	0.008536	0.00031528	4106.37	0.05077809	0.04284074	
396.6	-0.00146638	0	926.59	0.00682932	0.00565205	1456.59	0.03320204	0.02693156	1986.58	0.03181398	0.02583619	2516.58	0.00755154		3046.57	0.01777321	0.01112607	3576.57	0.00785272	0.00031524	4106.57	0.05097521	0.04283916	
396.8	-0.00197103	0	926.79	0.00654754	0.00563109	1456.79	0.03340017	0.02692805	1986.78	0.03233432	0.02583488	2516.78	0.00697917		3046.77	0.01803963	0.01112553	3576.77	0.00706486	0.00031521	4106.77	0.05146881	0.04283758	
397	-0.00205516	0	926.99	0.00574937	0.0056102	1456.99	0.03398473	0.02692453	1986.98	0.03304788	0.02583358	2516.98	0.00691751		3046.97	0.01833386	0.01112498	3576.97	0.00698333	0.00031518	4106.97	0.05147669	0.04283601	
397.2	-0.00218972	0	927.19	0.00505036	0.0055894	1457.19	0.03387779	0.02692101	1987.18	0.03308746	0.02583227	2517.18	0.00747927		3047.17	0.01773665	0.01112443	3577.17	0.00664141	0.00031515	4107.17	0.05086302	0.04283443	
397.4	-0.00304799	0	927.39	0.00517566	0.00556867	1457.39	0.03405175	0.02691749	1987.38	0.03370628	0.02583096	2517.38	0.00722538		3047.37	0.01760147	0.01112389	3577.37	0.00624292	0.00031512	4107.37	0.0510894	0.04283285	
397.6	-0.00391652	0	927.59	0.00563533	0.00554802	1457.59	0.03517736	0.02691398	1987.58	0.03419371	0.02582965	2517.58	0.00675786		3047.57	0.01833324	0.01112334	3577.57	0.00528054	0.00031509	4107.57	0.05116956	0.04283128	
397.8	-0.00451745	0	927.79	0.00574943	0.00552744	1457.79	0.03660359	0.02691046	1987.78	0.03352745	0.02582834	2517.78	0.00686516		3047.77	0.01931126	0.0111228	3577.77	0.00489427	0.00031505	4107.77	0.05101694	0.0428297	
398	-0.00530039	0	927.99	0.00516429	0.00550694	1457.99	0.03596862	0.02690695	1987.98	0.03281737	0.02582703	2517.98	0.0074304		3047.97	0.02045026	0.01112225	3577.97	0.0052007	0.00031502	4107.97	0.05160946	0.04282812	
398.2	-0.00585511	0	928.19	0.00480798	0.00548652	1458.19	0.03592756	0.02690343	1988.18	0.0330436	0.02582573	2518.18	0.00801112		3048.17	0.02060559	0.0111217	3578.17	0.00515014	0.00031499	4108.17	0.05204606	0.04282655	
398.4	-0.006393	0	928.39	0.00453651	0.00546617	1458.39	0.03605771	0.02689992	1988.38	0.03311606	0.02582442	2518.38	0.0067723		3048.37	0.0213024	0.01112116	3578.37	0.00630163	0.00031496	4108.37	0.05119323	0.04282497	
398.6	-0.007315	0	928.59	0.00487072	0.0054459	1458.59	0.03578261	0.0268964	1988.58	0.03287273	0.02582311	2518.58	0.00681879		3048.57	0.02132485	0.01112061	3578.57	0.00686188	0.00031493	4108.57	0.05070418	0.04282339	
398.8	-0.00752088	0	928.79	0.00427719	0.0054257	1458.79	0.03590284	0.02689289	1988.78	0.03293723	0.0258218	2518.78	0.00668102		3048.77	0.02136665	0.01112006	3578.77	0.0074555	0.0003149	4108.77	0.05043424	0.04282182	
399	-0.00701912	0	928.99	0.0045653	0.00540558	1458.99	0.03538442	0.02688938	1988.98	0.03198279	0.0258205	2518.98	0.00678595		3048.97	0.02168993	0.01111952	3578.97	0.00684341	0.00031486	4108.97	0.04991918	0.04282024	
399.2	-0.00676858	0	929.19	0.00496553	0.00538553	1459.19	0.03429868	0.02688586	1989.18	0.03108525	0.02581919	2519.18	0.006222		3049.17	0.0213771	0.01111897	3579.17	0.0069079	0.00031483	4109.17	0.04947532	0.04281867	
399.4	-0.00628026	0	929.39	0.0048788	0.00536556	1459.39	0.03390747	0.02688235	1989.38	0.0308657	0.02581788	2519.38	0.00693387		3049.37	0.02159817	0.01111842	3579.37	0.00687051	0.0003148	4109.37	0.04898387	0.04281709	
399.6	-0.00548419	0	929.59	0.00406091	0.00534566	1459.59	0.03269446	0.02687884	1989.58	0.0296309	0.02581657	2519.58	0.00666076		3049.57	0.02163148	0.01111788	3579.57	0.00602694	0.00031477	4109.57	0.04846527	0.04281551	
399.8	-0.00491659	0	929.79	0.00343418	0.00532584	1459.79	0.03280242	0.02687533	1989.78	0.02939423	0.02581527	2519.78	0.00736558		3049.77	0.02102598	0.01111733	3579.77	0.00611809	0.00031474	4109.77	0.04816825	0.04281394	
400	-0.00379024	0	929.99	0.00365598	0.00530609	1459.99	0.03260767	0.02687182	1989.98	0.02940144	0.02581396	2519.98	0.00752669		3049.97	0.02064089	0.01111679	3579.97	0.00602878	0.00031471	4109.97	0.04826504	0.04281236	
400.2	-0.00292426	0	930.19	0.00395859	0.00528641	1460.19	0.03149371	0.02686831	1990.18	0.02889494	0.02581265	2520.18	0.00822508		3050.17	0.01926224	0.01111624	3580.17	0.00559039	0.00031467	4110.17	0.04819268	0.04281079	
400.4	-0.00218671	0	930.39	0.00378385	0.0052668	1460.39	0.03099297	0.0268648	1990.38	0.02908291	0.02581134	2520.38	0.00826798		3050.37	0.01889068	0.01111569	3580.37	0.00553663	0.00031464	4110.37	0.04774362	0.04280921	
400.6	-0.00112975	0	930.59	0.00397065	0.00524727	1460.59	0.03071584	0.02686129	1990.58	0.028769	0.02581004	2520.58	0.0082683		3050.57	0.01757836	0.01111515	3580.57	0.00517584	0.00031461	4110.57	0.04772235	0.04280764	
400.8	-0.00121322	0	930.79	0.00401682	0.00522781	1460.79	0.02981841	0.02685778	1990.78	0.02960338	0.02580873	2520.78	0.00888031		3050.77	0.01631296	0.0111146	3580.77	0.00537719	0.00031458	4110.77	0.04828631	0.04280606	
401	-0.00147887	0	930.99	0.00369078	0.00520842	1460.99	0.02996556	0.02685427	1990.98	0.03043434	0.02580742	2520.98	0.00897057		3050.97	0.01604604	0.01111405	3580.97	0.00624692	0.00031455	4110.97	0.04831042	0.04280448	
401.2	-0.00211045	0	931.19	0.00395445	0.00518911	1461.19	0.02986741	0.02685076	1991.18	0.03065684	0.02580611	2521.18	0.0091278		3051.17	0.01605694	0.01111351	3581.17	0.00659343	0.00031452	4111.17	0.04794146	0.04280291	
401.4	-0.00223369	0	931.39	0.00407808	0.00516986	1461.39	0.0304725	0.02684725	1991.38	0.03106501	0.02580481	2521.38	0.00961588		3051.37	0.01665452	0.01111296	3581.37	0.00584163	0.00031448	4111.37	0.04882206	0.04280133	
401.6	-0.00240089	0	931.59	0.00425839	0.00515069	1461.59	0.03111906	0.02684375	1991.58	0.03114902	0.0258035	2521.58	0.0100998		3051.57	0.01756677	0.01111242	3581.57	0.0064332	0.00031445	4111.57	0.05013494	0.04279976	
401.8	-0.00230047	0	931.79	0.00359881	0.00513159	1461.79	0.03087819	0.02684024	1991.78	0.03192264	0.02580219	2521.78	0.00988377		3051.77	0.01784744	0.01111187	3581.77	0.00680813	0.00031442	4111.77	0.05096261	0.04279818	
402	-0.00282651	0	931.99	0.00293356	0.00511256	1461.99	0.02955222	0.02683673	1991.98	0.03219535	0.02580089	2521.98	0.01043241		3051.97	0.01749867	0.01111133	3581.97	0.00679663	0.00031439	4111.97	0.0518671	0.04279661	
402.2	-0.00360902	0	932.19	0.00212218	0.0050936	1462.19	0.03003327	0.02683323	1992.18	0.032676	0.02579958	2522.18	0.01001715		3052.17	0.01747033	0.01111078	3582.17	0.00644117	0.00031436	4112.17	0.05194081	0.04279503	
402.4	-0.00410013	0	932.39	0.00173165	0.00507471	1462.39	0.02976784	0.02682972	1992.38	0.0331207	0.02579827	2522.38	0.00882351		3052.37	0.01670763	0.01111023	3582.37	0.00725032	0.00031433	4112.37	0.05250602	0.04279346	
402.6	-0.00491396	0	932.59	0.00180229	0.00505589	1462.59	0.03035086	0.02682622	1992.58	0.03357059	0.02579697	2522.58	0.0075624		3052.57	0.01668223	0.01110969	3582.57	0.00727755	0.00031429	4112.57	0.05283299	0.04279188	
402.8	-0.00445392	0	932.79	0.00106436	0.00503714	1462.79	0.03115899	0.02682271	1992.78	0.03339016	0.02579566	2522.78	0.00709561		3052.77	0.01682508	0.01110914	3582.77	0.00777583	0.00031426	4112.77	0.05262944	0.04279031	
403	-0.00450669	0	932.99	-0.00003796	0.00501845	1462.99	0.03235672	0.02681921	1992.98	0.03289825	0.02579435	2522.98	0.00686026		3052.97	0.01718954	0.0111086	3582.97	0.0076242	0.00031423	4112.97	0.05275208	0.04278873	
403.2	-0.00420236	0	933.19	-0.00051903	0.00499984	1463.19	0.03232483	0.0268157	1993.18	0.03265019	0.02579305	2523.18	0.00599909		3053.17	0.01652176	0.01110805	3583.17	0.00734821	0.0003142	4113.17	0.05381748	0.04278716	
403.4	-0.00378254	0	933.39	-0.00070034	0.0049813	1463.39	0.03350336	0.0268122	1993.38	0.0328061	0.02579174	2523.38	0.0063793		3053.37	0.01681407	0.0111075	3583.37	0.00641378	0.00031417	4113.37	0.05400509	0.04278558	
403.6	-0.0031485	0	933.59	-0.00163344	0.00496283	1463.59	0.03261924	0.0268087	1993.58	0.03199379	0.02579044	2523.58	0.00682127		3053.57	0.01683883	0.01110696	3583.57	0.00476658	0.00031414	4113.57	0.05367644	0.04278401	
403.8	-0.00308427	0	933.79	-0.00145714	0.00494442	1463.79	0.03263189	0.0268052	1993.78	0.03244022	0.02578913	2523.78	0.0072904		3053.77	0.0166384	0.01110641	3583.77	0.0044574	0.0003141	4113.77	0.05361087	0.04278243	
404	-0.00331031	0	933.99	0.00024834	0.00492608	1463.99	0.03243077	0.0268017	1993.98	0.03202563	0.02578782	2523.98	0.00734383		3053.97	0.01622817	0.01110587	3583.97	0.00381102	0.00031407	4113.97	0.0528281	0.04278086	
404.2	-0.00322464	0	934.19	0.00114763	0.00490782	1464.19	0.03180573	0.02679819	1994.18	0.03063778	0.02578652	2524.18	0.0078383		3054.17	0.01625275	0.01110532	3584.17	0.00282683	0.00031404	4114.17	0.05163148	0.04277928	
404.4	-0.00283265	0	934.39	0.00145551	0.00488961	1464.39	0.03162321	0.02679469	1994.38	0.03053293	0.02578521	2524.38	0.00739592		3054.37	0.01568518	0.01110478	3584.37	0.00233874	0.00031401	4114.37	0.05080936	0.04277771	
404.6	-0.00239772	0	934.59	0.00268771	0.00487148	1464.59	0.03164032	0.02679119	1994.58	0.03081983	0.02578391	2524.58	0.00757148		3054.57	0.01518904	0.01110423	3584.57	0.00234445	0.00031398	4114.57	0.05111442	0.04277614	
404.8	-0.00296649	0	934.79	0.00364706	0.00485341	1464.79	0.03151923	0.02678769	1994.78	0.03156539	0.0257826	2524.78	0.00753176		3054.77	0.01577258	0.01110369	3584.77	0.00248115	0.00031395	4114.77	0.05133872	0.04277456	
405	-0.0034916	0	934.99	0.00383627	0.00483542	1464.99	0.03237019	0.02678419	1994.98	0.0318454	0.02578129	2524.98	0.00692857		3054.97	0.01642941	0.01110314	3584.97	0.003341	0.00031391	4114.97	0.0509891	0.04277299	
405.2	-0.00323289	0	935.19	0.00330817	0.00481748	1465.19	0.03176426	0.02678069	1995.18	0.03191921	0.02577999	2525.18	0.00685451		3055.17	0.01693931	0.01110259	3585.17	0.00384643	0.00031388	4115.17	0.05043532	0.04277141	
405.4	-0.00287853	0	935.39	0.00359313	0.00479962	1465.39	0.03153774	0.0267772	1995.38	0.03123065	0.02577868	2525.38	0.00746206		3055.37	0.01779268	0.01110205	3585.37	0.00397949	0.00031385	4115.37	0.05021144	0.04276984	
405.6	-0.00326318	0	935.59	0.00398409	0.00478182	1465.59	0.03040705	0.0267737	1995.58	0.0319925	0.02577738	2525.58	0.00699983		3055.57	0.01759709	0.0111015	3585.57	0.00478592	0.00031382	4115.57	0.05036212	0.04276826	
405.8	-0.0040496	0	935.79	0.00454183	0.00476408	1465.79	0.02962064	0.0267702	1995.78	0.03152488	0.02577607	2525.78	0.00716744		3055.77	0.01835491	0.01110096	3585.77	0.00477098	0.00031379	4115.77	0.05103437	0.04276669	
406	-0.00533883	0	935.99	0.00441916	0.00474642	1465.99	0.02829865	0.0267667	1995.98	0.03078901	0.02577477	2525.98	0.00754891		3055.97	0.01874359	0.01110041	3585.97	0.00577058	0.00031376	4115.97	0.0513238	0.04276512	
406.2	-0.00608868	0	936.19	0.00415599	0.00472881	1466.19	0.02812488	0.02676321	1996.18	0.03041653	0.02577346	2526.18	0.00729416		3056.17	0.01866958	0.01109987	3586.17	0.00585023	0.00031373	4116.17	0.05126538	0.04276354	
406.4	-0.00658332	0	936.39	0.00469093	0.00471128	1466.39	0.02805695	0.02675971	1996.38	0.03073307	0.02577216	2526.38	0.00625452		3056.37	0.01867266	0.01109932	3586.37	0.00646263	0.00031369	4116.37	0.05228005	0.04276197	
406.6	-0.00702673	0	936.59	0.00419601	0.0046938	1466.59	0.02920068	0.02675621	1996.58	0.03078681	0.02577085	2526.58	0.00488524		3056.57	0.01919064	0.01109878	3586.57	0.00699369	0.00031366	4116.57	0.05290618	0.04276039	
406.8	-0.00672789	0	936.79	0.00299263	0.0046764	1466.79	0.03002742	0.02675272	1996.78	0.02973302	0.02576955	2526.78	0.00393552		3056.77	0.01876519	0.01109823	3586.77	0.00736059	0.00031363	4116.77	0.05325784	0.04275882	
407	-0.00745405	0	936.99	0.00278581	0.00465905	1466.99	0.03121493	0.02674922	1996.98	0.0298083	0.02576824	2526.98	0.00331182		3056.97	0.01881893	0.01109769	3586.97	0.00733917	0.0003136	4116.97	0.05364988	0.04275725	
407.2	-0.00611754	0	937.19	0.00277683	0.00464177	1467.19	0.03109405	0.02674573	1997.18	0.02984207	0.02576694	2527.18	0.00366443		3057.17	0.01819514	0.01109714	3587.17	0.00781199	0.00031357	4117.17	0.05345457	0.04275567	
407.4	-0.00607439	0	937.39	0.00298807	0.00462456	1467.39	0.03228803	0.02674224	1997.38	0.03032056	0.02576563	2527.38	0.00438762		3057.37	0.01798676	0.0110966	3587.37	0.00761669	0.00031354	4117.37	0.05252207	0.0427541	
407.6	-0.00631814	0	937.59	0.00257258	0.00460741	1467.59	0.03083638	0.02673874	1997.58	0.03094007	0.02576433	2527.58	0.00518285		3057.57	0.01874491	0.01109605	3587.57	0.00701726	0.0003135	4117.57	0.05249911	0.04275253	
407.8	-0.00637422	0	937.79	0.00231579	0.00459032	1467.79	0.03088878	0.02673525	1997.78	0.03190949	0.02576302	2527.78	0.0057121		3057.77	0.01825206	0.01109551	3587.77	0.0075016	0.00031347	4117.77	0.05229329	0.04275095	
408	-0.0071619	0	937.99	0.00303148	0.0045733	1467.99	0.03092366	0.02673176	1997.98	0.03145988	0.02576172	2527.98	0.00576106		3057.97	0.01802258	0.01109496	3587.97	0.00714206	0.00031344	4117.97	0.05148722	0.04274938	
408.2	-0.00672959	0	938.19	0.00197148	0.00455634	1468.19	0.03038001	0.02672826	1998.18	0.0320284	0.02576041	2528.18	0.00672061		3058.17	0.01794225	0.01109441	3588.17	0.0066366	0.00031341	4118.17	0.05129809	0.04274781	
408.4	-0.00730423	0	938.39	0.00175955	0.00453944	1468.39	0.03103682	0.02672477	1998.38	0.03346806	0.02575911	2528.38	0.00710271		3058.37	0.01666903	0.01109387	3588.37	0.00651256	0.00031338	4118.37	0.05151467	0.04274623	
408.6	-0.00706626	0	938.59	0.00149566	0.00452261	1468.59	0.0314608	0.02672128	1998.58	0.03451439	0.0257578	2528.58	0.00703453		3058.57	0.01617685	0.01109332	3588.57	0.00637511	0.00031335	4118.57	0.05190902	0.04274466	
408.8	-0.00760389	0	938.79	0.00089849	0.00450583	1468.79	0.03069226	0.02671779	1998.78	0.03459025	0.0257565	2528.78	0.0067951		3058.77	0.01662233	0.01109278	3588.77	0.00520351	0.00031332	4118.77	0.05210878	0.04274309	
409	-0.00689996	0	938.99	0.00020561	0.00448912	1468.99	0.03053214	0.0267143	1998.98	0.03419195	0.02575519	2528.98	0.00712138		3058.97	0.01666438	0.01109223	3588.97	0.00556516	0.00031328	4118.97	0.05098097	0.04274151	
409.2	-0.00580703	0	939.19	-0.00021438	0.00447247	1469.19	0.03012379	0.02671081	1999.18	0.03312706	0.02575389	2529.18	0.00698446		3059.17	0.01667524	0.01109169	3589.17	0.00481168	0.00031325	4119.17	0.0502645	0.04273994	
409.4	-0.00619619	0	939.39	-0.00037918	0.00445589	1469.39	0.03017285	0.02670732	1999.38	0.0317233	0.02575258	2529.38	0.00763728		3059.37	0.01609695	0.01109114	3589.37	0.00411116	0.00031322	4119.37	0.05008159	0.04273837	
409.6	-0.00624319	0	939.59	-0.00019336	0.00443936	1469.59	0.029326	0.02670383	1999.58	0.03191089	0.02575128	2529.58	0.00737723		3059.57	0.01581753	0.0110906	3589.57	0.00397494	0.00031319	4119.57	0.050388	0.04273679	
409.8	-0.00678572	0	939.79	-0.00002149	0.0044229	1469.79	0.02883193	0.02670034	1999.78	0.03005331	0.02574998	2529.78	0.00817177		3059.77	0.01663244	0.01109006	3589.77	0.0038655	0.00031316	4119.77	0.0504077	0.04273522	
410	-0.00664145	0	939.99	-0.00110648	0.0044065	1469.99	0.02790828	0.02669686	1999.98	0.0298054	0.02574867	2529.98	0.00715877		3059.97	0.01616074	0.01108951	3589.97	0.00366221	0.00031313	4119.97	0.05069226	0.04273365	
410.2	-0.00631679	0	940.19	-0.00088212	0.00439015	1470.19	0.02845065	0.02669337	2000.18	0.02942425	0.02574737	2530.18	0.00683126		3060.17	0.01513419	0.01108897	3590.17	0.0029593	0.00031309	4120.17	0.05069514	0.04273207	
410.4	-0.00630157	0	940.39	-0.00116257	0.00437387	1470.39	0.02952231	0.02668988	2000.38	0.02894871	0.02574606	2530.38	0.00553673		3060.37	0.0156749	0.01108842	3590.37	0.00266764	0.00031306	4120.37	0.05147095	0.0427305	
410.6	-0.00618875	0	940.59	-0.001998	0.00435765	1470.59	0.02952815	0.02668639	2000.58	0.02798657	0.02574476	2530.58	0.00492083		3060.57	0.01558488	0.01108788	3590.57	0.00292175	0.00031303	4120.57	0.05092403	0.04272893	
410.8	-0.00535147	0	940.79	-0.00185356	0.00434149	1470.79	0.0297463	0.02668291	2000.78	0.02702593	0.02574346	2530.78	0.00427605		3060.77	0.01553795	0.01108733	3590.77	0.00356006	0.000313	4120.77	0.04985411	0.04272736	
411	-0.00409014	0	940.99	-0.00123623	0.00432539	1470.99	0.0304208	0.02667942	2000.98	0.0270765	0.02574215	2530.98	0.0039288		3060.97	0.01680562	0.01108679	3590.97	0.00467526	0.00031297	4120.97	0.04920684	0.04272578	
411.2	-0.00311845	0	941.19	-0.00098898	0.00430935	1471.19	0.03009219	0.02667594	2001.18	0.02680244	0.02574085	2531.18	0.00393753		3061.17	0.01671921	0.01108624	3591.17	0.00530504	0.00031294	4121.17	0.04873165	0.04272421	
411.4	-0.00333708	0	941.39	-0.0004501	0.00429337	1471.39	0.03059448	0.02667245	2001.38	0.02739786	0.02573955	2531.38	0.00432219		3061.37	0.01672485	0.0110857	3591.37	0.0048512	0.00031291	4121.37	0.04842174	0.04272264	
411.6	-0.00402395	0	941.59	-0.00031902	0.00427744	1471.59	0.03046834	0.02666897	2001.58	0.02772627	0.02573824	2531.58	0.00392668		3061.57	0.01741272	0.01108515	3591.57	0.00566086	0.00031287	4121.57	0.04901262	0.04272107	
411.8	-0.00427724	0	941.79	-0.00041279	0.00426158	1471.79	0.03135641	0.02666548	2001.78	0.02792585	0.02573694	2531.78	0.00393213		3061.77	0.0164083	0.01108461	3591.77	0.00676905	0.00031284	4121.77	0.04953794	0.04271949	
412	-0.00509601	0	941.99	0.00020013	0.00424578	1471.99	0.03233854	0.026662	2001.98	0.02824021	0.02573564	2531.98	0.00460309		3061.97	0.01645104	0.01108406	3591.97	0.00755955	0.00031281	4121.97	0.04943911	0.04271792	
412.2	-0.00590965	0	942.19	0.0000004	0.00423003	1472.19	0.03161614	0.02665852	2002.18	0.02875857	0.02573433	2532.18	0.00473919		3062.17	0.01542248	0.01108352	3592.17	0.00817493	0.00031278	4122.17	0.04950177	0.04271635	
412.4	-0.00625226	0	942.39	0.00083725	0.00421434	1472.39	0.03200561	0.02665503	2002.38	0.02959221	0.02573303	2532.38	0.00481377		3062.37	0.014093	0.01108297	3592.37	0.00733961	0.00031275	4122.37	0.04936689	0.04271478	
412.6	-0.00600962	0	942.59	0.00081638	0.00419871	1472.59	0.03162253	0.02665155	2002.58	0.02976708	0.02573173	2532.58	0.00468921		3062.57	0.01341531	0.01108243	3592.57	0.00755122	0.00031272	4122.57	0.05020477	0.0427132	
412.8	-0.00634363	0	942.79	0.00108407	0.00418314	1472.79	0.03050782	0.02664807	2002.78	0.02959987	0.02573042	2532.78	0.00492304		3062.77	0.01310593	0.01108189	3592.77	0.00647407	0.00031269	4122.77	0.05022819	0.04271163	
413	-0.00631571	0	942.99	0.00128778	0.00416763	1472.99	0.03023698	0.02664459	2002.98	0.03026867	0.02572912	2532.98	0.0042281		3062.97	0.01242166	0.01108134	3592.97	0.00681704	0.00031265	4122.97	0.04949957	0.04271006	
413.2	-0.00693963	0	943.19	0.00144595	0.00415217	1473.19	0.02963009	0.02664111	2003.18	0.02994114	0.02572782	2533.18	0.00423383		3063.17	0.01147831	0.0110808	3593.17	0.00597262	0.00031262	4123.17	0.04975476	0.04270849	
413.4	-0.00753256	0	943.39	0.00160949	0.00413677	1473.39	0.02829111	0.02663763	2003.38	0.03007242	0.02572651	2533.38	0.00574118		3063.37	0.01065925	0.01108025	3593.37	0.00505701	0.00031259	4123.37	0.050254	0.04270692	
413.6	-0.00721501	0	943.59	0.00291198	0.00412143	1473.59	0.02744784	0.02663415	2003.58	0.03119643	0.02572521	2533.58	0.00585459		3063.57	0.01128467	0.01107971	3593.57	0.00524282	0.00031256	4123.57	0.04944395	0.04270534	
413.8	-0.00843514	0	943.79	0.00277672	0.00410615	1473.79	0.02638804	0.02663067	2003.78	0.03064419	0.02572391	2533.78	0.00652075		3063.77	0.01169625	0.01107916	3593.77	0.00482241	0.00031253	4123.77	0.04860909	0.04270377	
414	-0.00852812	0	943.99	0.00281931	0.00409092	1473.99	0.02686218	0.02662719	2003.98	0.03117692	0.0257226	2533.98	0.00672651		3063.97	0.01193781	0.01107862	3593.97	0.00475568	0.0003125	4123.97	0.04870353	0.0427022	
414.2	-0.0084029	0	944.19	0.00278779	0.00407575	1474.19	0.02706389	0.02662371	2004.18	0.03125545	0.0257213	2534.18	0.00689529		3064.17	0.01262649	0.01107807	3594.17	0.00430463	0.00031247	4124.17	0.04817854	0.04270063	
414.4	-0.008388	0	944.39	0.00161336	0.00406063	1474.39	0.02730488	0.02662023	2004.38	0.03015664	0.02572	2534.38	0.00682246		3064.37	0.01442131	0.01107753	3594.37	0.00466845	0.00031243	4124.37	0.04772181	0.04269906	
414.6	-0.00797445	0	944.59	0.00159112	0.00404557	1474.59	0.02669146	0.02661676	2004.58	0.03025977	0.0257187	2534.58	0.00667647		3064.57	0.01485966	0.01107699	3594.57	0.00414785	0.0003124	4124.57	0.04725804	0.04269749	
414.8	-0.00745829	0	944.79	0.00170807	0.00403057	1474.79	0.02746137	0.02661328	2004.78	0.03050958	0.02571739	2534.78	0.00600914		3064.77	0.01643483	0.01107644	3594.77	0.0038036	0.00031237	4124.77	0.04616263	0.04269591	
415	-0.00694924	0	944.99	0.00160033	0.00401562	1474.99	0.02786199	0.0266098	2004.98	0.03055016	0.02571609	2534.98	0.00524814		3064.97	0.01804477	0.0110759	3594.97	0.00390707	0.00031234	4124.97	0.04572983	0.04269434	
415.2	-0.0074889	0	945.19	0.0009129	0.00400073	1475.19	0.02797457	0.02660633	2005.18	0.03022058	0.02571479	2535.18	0.00536512		3065.17	0.01811953	0.01107535	3595.17	0.0033667	0.00031231	4125.17	0.04557559	0.04269277	
415.4	-0.00784646	0	945.39	0.00064719	0.00398589	1475.39	0.02859667	0.02660285	2005.38	0.02984024	0.02571349	2535.38	0.00558689		3065.37	0.01894813	0.01107481	3595.37	0.00345631	0.00031228	4125.37	0.04570483	0.0426912	
415.6	-0.00861439	0	945.59	0.00031488	0.00397111	1475.59	0.0287064	0.02659938	2005.58	0.02887201	0.02571218	2535.58	0.00489498		3065.57	0.01990131	0.01107427	3595.57	0.00400009	0.00031225	4125.57	0.04574146	0.04268963	
415.8	-0.0080806	0	945.79	0.00004173	0.00395638	1475.79	0.02906828	0.0265959	2005.78	0.02852315	0.02571088	2535.78	0.00559007		3065.77	0.01980191	0.01107372	3595.77	0.0044401	0.00031221	4125.77	0.04640773	0.04268806	
416	-0.00810222	0	945.99	0.0000139	0.00394171	1475.99	0.0296021	0.02659243	2005.98	0.0280567	0.02570958	2535.98	0.00583028		3065.97	0.01879105	0.01107318	3595.97	0.00388713	0.00031218	4125.97	0.04659836	0.04268649	
416.2	-0.00741904	0	946.19	-0.00060789	0.00392709	1476.19	0.02933361	0.02658895	2006.18	0.0280098	0.02570828	2536.18	0.00554327		3066.17	0.01795859	0.01107263	3596.17	0.00351048	0.00031215	4126.17	0.0464585	0.04268492	
416.4	-0.00666472	0	946.39	-0.00034678	0.00391253	1476.39	0.03019114	0.02658548	2006.38	0.02832484	0.02570698	2536.38	0.00559145		3066.37	0.01720109	0.01107209	3596.37	0.00269775	0.00031212	4126.37	0.04778233	0.04268334	
416.6	-0.00645446	0	946.59	-0.00057674	0.00389802	1476.59	0.02949175	0.02658201	2006.58	0.0281616	0.02570567	2536.58	0.00457888		3066.57	0.01652306	0.01107155	3596.57	0.00342017	0.00031209	4126.57	0.04855049	0.04268177	
416.8	-0.00660186	0	946.79	-0.00041687	0.00388356	1476.79	0.02838588	0.02657853	2006.78	0.02865796	0.02570437	2536.78	0.00415135		3066.77	0.01599799	0.011071	3596.77	0.0025146	0.00031206	4126.77	0.04819484	0.0426802	
417	-0.00683464	0	946.99	-0.0002906	0.00386916	1476.99	0.02799277	0.02657506	2006.98	0.02915546	0.02570307	2536.98	0.00386537		3066.97	0.01523868	0.01107046	3596.97	0.00322197	0.00031203	4126.97	0.04943822	0.04267863	
417.2	-0.00658619	0	947.19	0.00009321	0.00385481	1477.19	0.02714582	0.02657159	2007.18	0.02862764	0.02570177	2537.18	0.00481385		3067.17	0.01506857	0.01106991	3597.17	0.00374031	0.00031199	4127.17	0.05007872	0.04267706	
417.4	-0.00597749	0	947.39	0.00156724	0.00384052	1477.39	0.02755983	0.02656812	2007.38	0.0283558	0.02570047	2537.38	0.00546373		3067.37	0.01451512	0.01106937	3597.37	0.00362634	0.00031196	4127.37	0.05054389	0.04267549	
417.6	-0.00542063	0	947.59	0.00183649	0.00382627	1477.59	0.02769236	0.02656465	2007.58	0.02905994	0.02569917	2537.58	0.00508382		3067.57	0.01467122	0.01106883	3597.57	0.00504979	0.00031193	4127.57	0.05000587	0.04267392	
417.8	-0.00570702	0	947.79	0.00214562	0.00381208	1477.79	0.02801573	0.02656118	2007.78	0.0292023	0.02569786	2537.78	0.00492429		3067.77	0.01417081	0.01106828	3597.77	0.0055905	0.0003119	4127.77	0.05050766	0.04267235	
418	-0.00557342	0	947.99	0.00271693	0.00379794	1477.99	0.02857858	0.02655771	2007.98	0.03011582	0.02569656	2537.98	0.00518425		3067.97	0.01394446	0.01106774	3597.97	0.00612197	0.00031187	4127.97	0.05058522	0.04267078	
418.2	-0.00606646	0	948.19	0.00297589	0.00378386	1478.19	0.02896179	0.02655424	2008.18	0.03025421	0.02569526	2538.18	0.00507848		3068.17	0.0136394	0.01106719	3598.17	0.00652996	0.00031184	4128.17	0.0508505	0.04266921	
418.4	-0.00606131	0	948.39	0.00322146	0.00376983	1478.39	0.02978892	0.02655077	2008.38	0.02995557	0.02569396	2538.38	0.00471302		3068.37	0.0134971	0.01106665	3598.37	0.00725939	0.00031181	4128.37	0.04981477	0.04266764	
418.6	-0.00663473	0	948.59	0.00380785	0.00375585	1478.59	0.03010267	0.0265473	2008.58	0.031845	0.02569266	2538.58	0.00378622		3068.57	0.01309663	0.01106611	3598.57	0.0071132	0.00031177	4128.57	0.0497234	0.04266607	
418.8	-0.00700929	0	948.79	0.00313541	0.00374192	1478.79	0.03117458	0.02654383	2008.78	0.03173188	0.02569136	2538.78	0.0035051		3068.77	0.01413316	0.01106556	3598.77	0.00728384	0.00031174	4128.77	0.04917405	0.0426645	
419	-0.00702742	0	948.99	0.00298144	0.00372804	1478.99	0.03149327	0.02654036	2008.98	0.03103656	0.02569006	2538.98	0.0038954		3068.97	0.01403786	0.01106502	3598.97	0.00747635	0.00031171	4128.97	0.04915224	0.04266293	
419.2	-0.0074595	0	949.19	0.00287601	0.00371421	1479.19	0.03083441	0.0265369	2009.18	0.03040833	0.02568876	2539.18	0.00435973		3069.17	0.01446529	0.01106448	3599.17	0.00792248	0.00031168	4129.17	0.04945855	0.04266136	
419.4	-0.00900373	0	949.39	0.0029668	0.00370044	1479.39	0.03029429	0.02653343	2009.38	0.02992029	0.02568745	2539.38	0.00524666		3069.37	0.01455112	0.01106393	3599.37	0.00799254	0.00031165	4129.37	0.04944424	0.04265979	
419.6	-0.00929428	0	949.59	0.00278752	0.00368672	1479.59	0.02979507	0.02652996	2009.58	0.03002049	0.02568615	2539.58	0.00605493		3069.57	0.01426105	0.01106339	3599.57	0.00697971	0.00031162	4129.57	0.04916619	0.04265822	
419.8	-0.00847566	0	949.79	0.00285553	0.00367304	1479.79	0.02974688	0.0265265	2009.78	0.02991004	0.02568485	2539.78	0.00639506		3069.77	0.01438823	0.01106285	3599.77	0.0074328	0.00031159	4129.77	0.0497559	0.04265665	
420	-0.0083999	0	949.99	0.00219636	0.00365942	1479.99	0.02991903	0.02652303	2009.98	0.02942864	0.02568355	2539.98	0.00689844		3069.97	0.01398708	0.0110623	3599.97	0.00680524	0.00031155	4129.97	0.04904748	0.04265508	
420.2	-0.00807194	0	950.19	0.00142535	0.00364585	1480.19	0.02991905	0.02651957	2010.18	0.03014397	0.02568225	2540.18	0.00640198		3070.17	0.01390361	0.01106176	3600.17	0.00737237	0.00031152	4130.17	0.0489364	0.04265351	
420.4	-0.00826177	0	950.39	0.00113295	0.00363233	1480.39	0.02995617	0.0265161	2010.38	0.03007037	0.02568095	2540.38	0.00560988		3070.37	0.01400995	0.01106122	3600.37	0.00690337	0.00031149	4130.37	0.04920991	0.04265194	
420.6	-0.00782492	0	950.59	0.0015057	0.00361886	1480.59	0.02908687	0.02651264	2010.58	0.0298324	0.02567965	2540.58	0.00475763		3070.57	0.01442292	0.01106067	3600.57	0.00672209	0.00031146	4130.57	0.04861487	0.04265037	
420.8	-0.0080025	0	950.79	0.00178043	0.00360544	1480.79	0.02856131	0.02650918	2010.78	0.02925828	0.02567835	2540.78	0.0050342		3070.77	0.01401614	0.01106013	3600.77	0.00613091	0.00031143	4130.77	0.04909839	0.0426488	
421	-0.00808653	0	950.99	0.00145052	0.00359207	1480.99	0.02818217	0.02650571	2010.98	0.02878827	0.02567705	2540.98	0.00490008		3070.97	0.01366292	0.01105958	3600.97	0.00587333	0.0003114	4130.97	0.04980692	0.04264723	
421.2	-0.00743732	0	951.19	0.0015448	0.00357874	1481.19	0.02790519	0.02650225	2011.18	0.02801106	0.02567575	2541.18	0.00443978		3071.17	0.01384149	0.01105904	3601.17	0.005036	0.00031137	4131.17	0.04993947	0.04264566	
421.4	-0.00793972	0	951.39	0.00166617	0.00356547	1481.39	0.02839602	0.02649879	2011.38	0.02808088	0.02567445	2541.38	0.00379014		3071.37	0.01368905	0.0110585	3601.37	0.00411636	0.00031134	4131.37	0.0495344	0.04264409	
421.6	-0.00811946	0	951.59	0.00106302	0.00355225	1481.59	0.02809641	0.02649533	2011.58	0.02882341	0.02567315	2541.58	0.0031794		3071.57	0.01327166	0.01105795	3601.57	0.00383731	0.0003113	4131.57	0.04890087	0.04264252	
421.8	-0.00816045	0	951.79	0.00134347	0.00353908	1481.79	0.02772867	0.02649187	2011.78	0.029048	0.02567185	2541.78	0.00361177		3071.77	0.01319579	0.01105741	3601.77	0.00325283	0.00031127	4131.77	0.04913549	0.04264095	
422	-0.00901181	0	951.99	0.00103094	0.00352595	1481.99	0.02668474	0.02648841	2011.98	0.0284489	0.02567055	2541.98	0.00366904		3071.97	0.01326676	0.01105687	3601.97	0.00296339	0.00031124	4131.97	0.04870705	0.04263938	
422.2	-0.00905537	0	952.19	0.00098628	0.00351287	1482.19	0.02741931	0.02648494	2012.18	0.02830654	0.02566925	2542.18	0.00347192		3072.17	0.01338611	0.01105633	3602.17	0.00234658	0.00031121	4132.17	0.04906014	0.04263781	
422.4	-0.00867222	0	952.39	0.00064952	0.00349985	1482.39	0.02750866	0.02648148	2012.38	0.02792332	0.02566795	2542.38	0.00304659		3072.37	0.01368532	0.01105578	3602.37	0.00214447	0.00031118	4132.37	0.04846265	0.04263624	
422.6	-0.00928503	0	952.59	0.00043779	0.00348687	1482.59	0.02896204	0.02647803	2012.58	0.02881786	0.02566665	2542.58	0.00332468		3072.57	0.01432266	0.01105524	3602.57	0.00258445	0.00031115	4132.57	0.04910007	0.04263467	
422.8	-0.00927902	0	952.79	0.00002986	0.00347394	1482.79	0.02973336	0.02647457	2012.78	0.02787495	0.02566535	2542.78	0.00408161		3072.77	0.01472912	0.0110547	3602.77	0.0022974	0.00031112	4132.77	0.04935568	0.0426331	
423	-0.00949645	0	952.99	0.00036768	0.00346105	1482.99	0.03007899	0.02647111	2012.98	0.02798367	0.02566405	2542.98	0.00442345		3072.97	0.01508806	0.01105415	3602.97	0.00217204	0.00031108	4132.97	0.04816073	0.04263153	
423.2	-0.00978312	0	953.19	0.00088694	0.00344822	1483.19	0.02998238	0.02646765	2013.18	0.02817849	0.02566275	2543.18	0.00510377		3073.17	0.01611219	0.01105361	3603.17	0.00306208	0.00031105	4133.17	0.04715347	0.04262996	
423.4	-0.01007647	0	953.39	0.00125022	0.00343543	1483.39	0.03008578	0.02646419	2013.38	0.02869126	0.02566145	2543.38	0.0053591		3073.37	0.01616435	0.01105307	3603.37	0.0028486	0.00031102	4133.37	0.04646487	0.04262839	
423.6	-0.00947778	0	953.59	0.00172576	0.00342269	1483.59	0.03028577	0.02646073	2013.58	0.02944729	0.02566015	2543.58	0.00515887		3073.57	0.01739117	0.01105252	3603.57	0.00233876	0.00031099	4133.57	0.04592855	0.04262682	
423.8	-0.00932635	0	953.79	0.00159753	0.00340999	1483.79	0.03039691	0.02645728	2013.78	0.02985728	0.02565885	2543.78	0.00455768		3073.77	0.01806241	0.01105198	3603.77	0.00363848	0.00031096	4133.77	0.04598231	0.04262526	
424	-0.00981994	0	953.99	0.00153583	0.00339735	1483.99	0.03098692	0.02645382	2013.98	0.0302936	0.02565755	2543.98	0.00443772		3073.97	0.01780517	0.01105144	3603.97	0.00328858	0.00031093	4133.97	0.0452186	0.04262369	
424.2	-0.00952241	0	954.19	0.00178457	0.00338475	1484.19	0.03161273	0.02645037	2014.18	0.03117923	0.02565625	2544.18	0.00377432		3074.17	0.01825638	0.01105089	3604.17	0.00378829	0.0003109	4134.17	0.04535111	0.04262212	
424.4	-0.00932688	0	954.39	0.00172933	0.0033722	1484.39	0.03118007	0.02644691	2014.38	0.03078192	0.02565495	2544.38	0.00373779		3074.37	0.01778558	0.01105035	3604.37	0.00425038	0.00031087	4134.37	0.04510672	0.04262055	
424.6	-0.00936948	0	954.59	0.00193436	0.00335969	1484.59	0.03017284	0.02644346	2014.58	0.03044202	0.02565365	2544.58	0.00327207		3074.57	0.01766515	0.01104981	3604.57	0.0044319	0.00031083	4134.57	0.04610592	0.04261898	
424.8	-0.00974936	0	954.79	0.00164341	0.00334723	1484.79	0.03002739	0.02644	2014.78	0.02961199	0.02565235	2544.78	0.00426678		3074.77	0.01638331	0.01104927	3604.77	0.00459038	0.0003108	4134.77	0.04641302	0.04261741	
425	-0.0102022	0	954.99	0.00145418	0.00333482	1484.99	0.02999214	0.02643655	2014.98	0.02884714	0.02565105	2544.98	0.00406603		3074.97	0.01599376	0.01104872	3604.97	0.00475658	0.00031077	4134.97	0.04677367	0.04261584	
425.2	-0.01003608	0	955.19	0.00171256	0.00332245	1485.19	0.02977253	0.02643309	2015.18	0.02873708	0.02564975	2545.18	0.00273826		3075.17	0.01597861	0.01104818	3605.17	0.00478594	0.00031074	4135.17	0.04826776	0.04261428	
425.4	-0.01028018	0	955.39	0.00202423	0.00331013	1485.39	0.02922495	0.02642964	2015.38	0.02945136	0.02564846	2545.38	0.00289395		3075.37	0.01589535	0.01104764	3605.37	0.00537019	0.00031071	4135.37	0.04881916	0.04261271	
425.6	-0.00975622	0	955.59	0.00237673	0.00329785	1485.59	0.02873003	0.02642619	2015.58	0.02984575	0.02564716	2545.58	0.00239532		3075.57	0.01509393	0.01104709	3605.57	0.00527689	0.00031068	4135.57	0.04950014	0.04261114	
425.8	-0.00951585	0	955.79	0.00170602	0.00328562	1485.79	0.02762253	0.02642274	2015.78	0.02965297	0.02564586	2545.78	0.00357505		3075.77	0.01528861	0.01104655	3605.77	0.00593312	0.00031065	4135.77	0.05027903	0.04260957	
426	-0.0097481	0	955.99	0.00132621	0.00327344	1485.99	0.02718171	0.02641928	2015.98	0.02886419	0.02564456	2545.98	0.00359545		3075.97	0.01473427	0.01104601	3605.97	0.0057944	0.00031062	4135.97	0.05100215	0.042608	
426.2	-0.00968478	0	956.19	0.00156184	0.0032613	1486.19	0.0277373	0.02641583	2016.18	0.02922993	0.02564326	2546.18	0.00446273		3076.17	0.01449794	0.01104547	3606.17	0.00534838	0.00031058	4136.17	0.0519801	0.04260643	
426.4	-0.00911318	0	956.39	0.0020735	0.0032492	1486.39	0.02871295	0.02641238	2016.38	0.02893561	0.02564196	2546.38	0.00435092		3076.37	0.01456677	0.01104492	3606.37	0.00599886	0.00031055	4136.37	0.05153646	0.04260487	
426.6	-0.00966773	0	956.59	0.00273935	0.00323715	1486.59	0.02996232	0.02640893	2016.58	0.02980184	0.02564066	2546.58	0.0050113		3076.57	0.01561709	0.01104438	3606.57	0.00633404	0.00031052	4136.57	0.05150752	0.0426033	
426.8	-0.00932598	0	956.79	0.00271521	0.00322515	1486.79	0.02949713	0.02640548	2016.78	0.03032234	0.02563936	2546.78	0.00554527		3076.77	0.01510776	0.01104384	3606.77	0.0058062	0.00031049	4136.77	0.05011349	0.04260173	
427	-0.00846478	0	956.99	0.00293278	0.00321319	1486.99	0.02982205	0.02640203	2016.98	0.03120674	0.02563807	2546.98	0.00552015		3076.97	0.01567372	0.0110433	3606.97	0.00511267	0.00031046	4136.97	0.04893842	0.04260016	
427.2	-0.00777538	0	957.19	0.00292368	0.00320127	1487.19	0.02966332	0.02639858	2017.18	0.03137526	0.02563677	2547.18	0.00611051		3077.17	0.01625599	0.01104275	3607.17	0.00544389	0.00031043	4137.17	0.04865813	0.04259859	
427.4	-0.00736983	0	957.39	0.00345856	0.0031894	1487.39	0.02910466	0.02639513	2017.38	0.03180338	0.02563547	2547.38	0.00575582		3077.37	0.01572823	0.01104221	3607.37	0.00480532	0.0003104	4137.37	0.04720504	0.04259703	
427.6	-0.00728925	0	957.59	0.00296513	0.00317757	1487.59	0.02865755	0.02639169	2017.58	0.03202301	0.02563417	2547.58	0.00569252		3077.57	0.01623776	0.01104167	3607.57	0.004751	0.00031037	4137.57	0.04656742	0.04259546	
427.8	-0.00761884	0	957.79	0.00307823	0.00316578	1487.79	0.02879876	0.02638824	2017.78	0.03208572	0.02563287	2547.78	0.0056114		3077.77	0.01560048	0.01104113	3607.77	0.00470104	0.00031033	4137.77	0.0463988	0.04259389	
428	-0.00805165	0	957.99	0.00223971	0.00315404	1487.99	0.02880776	0.02638479	2017.98	0.03213904	0.02563157	2547.98	0.00494128		3077.97	0.01542479	0.01104058	3607.97	0.00436717	0.0003103	4137.97	0.04509154	0.04259232	
428.2	-0.0077519	0	958.19	0.00217546	0.00314235	1488.19	0.02868574	0.02638134	2018.18	0.03177344	0.02563028	2548.18	0.00509257		3078.17	0.01504582	0.01104004	3608.17	0.00478516	0.00031027	4138.17	0.04447403	0.04259075	
428.4	-0.00794232	0	958.39	0.00158357	0.00313069	1488.39	0.02761965	0.0263779	2018.38	0.03104615	0.02562898	2548.38	0.00496554		3078.37	0.01399679	0.0110395	3608.37	0.00488073	0.00031024	4138.37	0.04477709	0.04258919	
428.6	-0.00860444	0	958.59	0.00154173	0.00311908	1488.59	0.02724088	0.02637445	2018.58	0.02999061	0.02562768	2548.58	0.00504385		3078.57	0.01401701	0.01103896	3608.57	0.00377562	0.00031021	4138.57	0.04521928	0.04258762	
428.8	-0.00833995	0	958.79	0.00153491	0.00310752	1488.79	0.02763063	0.02637101	2018.78	0.02865766	0.02562638	2548.78	0.00540537		3078.77	0.01366449	0.01103841	3608.77	0.00397675	0.00031018	4138.77	0.04473248	0.04258605	
429	-0.0083551	0	958.99	0.00150528	0.00309599	1488.99	0.02737874	0.02636756	2018.98	0.0281575	0.02562508	2548.98	0.00497695		3078.97	0.01345511	0.01103787	3608.97	0.00423257	0.00031015	4138.97	0.0457016	0.04258448	
429.2	-0.00885366	0	959.19	0.00107084	0.00308451	1489.19	0.02713549	0.02636412	2019.18	0.02857374	0.02562379	2549.18	0.00424633		3079.17	0.01361875	0.01103733	3609.17	0.00460871	0.00031012	4139.17	0.04676452	0.04258292	
429.4	-0.00989913	0	959.39	0.00129704	0.00307307	1489.39	0.026958	0.02636067	2019.38	0.02894026	0.02562249	2549.38	0.00458253		3079.37	0.01319971	0.01103679	3609.37	0.00485546	0.00031008	4139.37	0.04648735	0.04258135	
429.6	-0.0109899	0	959.59	0.00018259	0.00306167	1489.59	0.02705746	0.02635723	2019.58	0.02766507	0.02562119	2549.58	0.00413961		3079.57	0.01310463	0.01103624	3609.57	0.00474898	0.00031005	4139.57	0.04663005	0.04257978	
429.8	-0.01203858	0	959.79	-0.00070482	0.00305032	1489.79	0.0273467	0.02635379	2019.78	0.02735468	0.02561989	2549.78	0.00516465		3079.77	0.01338424	0.0110357	3609.77	0.00484201	0.00031002	4139.77	0.04696407	0.04257822	
430	-0.01190109	0	959.99	-0.00119986	0.00303901	1489.99	0.02686472	0.02635034	2019.98	0.02682282	0.0256186	2549.98	0.00449667		3079.97	0.01280857	0.01103516	3609.97	0.00367935	0.00030999	4139.97	0.04680483	0.04257665	
430.2	-0.01203068	0	960.19	-0.00118944	0.00302774	1490.19	0.02662936	0.0263469	2020.18	0.02608411	0.0256173	2550.18	0.00369733		3080.17	0.0128255	0.01103462	3610.17	0.00377973	0.00030996	4140.17	0.04702983	0.04257508	
430.4	-0.01121928	0	960.39	-0.00120129	0.00301651	1490.39	0.02680266	0.02634346	2020.38	0.02570719	0.025616	2550.38	0.00289725		3080.37	0.01313543	0.01103408	3610.37	0.00463871	0.00030993	4140.37	0.04702775	0.04257351	
430.6	-0.01180956	0	960.59	-0.0019621	0.00300532	1490.59	0.02697945	0.02634002	2020.58	0.02674407	0.0256147	2550.58	0.00326075		3080.57	0.01328078	0.01103353	3610.57	0.00484936	0.0003099	4140.57	0.0474826	0.04257195	
430.8	-0.01159112	0	960.79	-0.002662	0.00299417	1490.79	0.02605757	0.02633658	2020.78	0.02725217	0.02561341	2550.78	0.00332359		3080.77	0.01212509	0.01103299	3610.77	0.0044708	0.00030987	4140.77	0.04728409	0.04257038	
431	-0.01185194	0	960.99	-0.00267319	0.00298307	1490.99	0.0258717	0.02633314	2020.98	0.02712733	0.02561211	2550.98	0.00249586		3080.97	0.0129309	0.01103245	3610.97	0.00447536	0.00030983	4140.97	0.04787931	0.04256881	
431.2	-0.01169862	0	961.19	-0.00325469	0.00297201	1491.19	0.0252052	0.0263297	2021.18	0.02746796	0.02561081	2551.18	0.00232814		3081.17	0.01265605	0.01103191	3611.17	0.00550409	0.0003098	4141.17	0.04831791	0.04256725	
431.4	-0.01161967	0	961.39	-0.00300459	0.00296099	1491.39	0.02569241	0.02632626	2021.38	0.02789865	0.02560952	2551.38	0.00248435		3081.37	0.01210556	0.01103137	3611.37	0.00506368	0.00030977	4141.37	0.04739245	0.04256568	
431.6	-0.01109219	0	961.59	-0.00322594	0.00295	1491.59	0.02561386	0.02632282	2021.58	0.02805297	0.02560822	2551.58	0.00180792		3081.57	0.01217354	0.01103082	3611.57	0.00464046	0.00030974	4141.57	0.04826514	0.04256411	
431.8	-0.01118322	0	961.79	-0.0028701	0.00293906	1491.79	0.0265248	0.02631938	2021.78	0.02836198	0.02560692	2551.78	0.00135149		3081.77	0.01058334	0.01103028	3611.77	0.00387483	0.00030971	4141.77	0.04814757	0.04256255	
432	-0.01144432	0	961.99	-0.00314218	0.00292816	1491.99	0.02697863	0.02631594	2021.98	0.0286269	0.02560562	2551.98	0.00085009		3081.97	0.01037966	0.01102974	3611.97	0.00434296	0.00030968	4141.97	0.04840507	0.04256098	
432.2	-0.01093078	0	962.19	-0.00191004	0.0029173	1492.19	0.02738248	0.0263125	2022.18	0.02833607	0.02560433	2552.18	0.00145102		3082.17	0.0105828	0.0110292	3612.17	0.00422291	0.00030965	4142.17	0.04899837	0.04255941	
432.4	-0.01082461	0	962.39	-0.00148989	0.00290649	1492.39	0.02764883	0.02630906	2022.38	0.02783583	0.02560303	2552.38	0.00128351		3082.37	0.01133234	0.01102866	3612.37	0.00386751	0.00030962	4142.37	0.05027885	0.04255785	
432.6	-0.01139976	0	962.59	-0.00121642	0.00289571	1492.59	0.02875344	0.02630563	2022.58	0.02731904	0.02560173	2552.58	0.00177165		3082.57	0.01133909	0.01102811	3612.57	0.00381983	0.00030959	4142.57	0.05018849	0.04255628	
432.8	-0.010709	0	962.79	-0.00160295	0.00288497	1492.79	0.02999955	0.02630219	2022.78	0.02715548	0.02560044	2552.78	0.00255363		3082.77	0.01186457	0.01102757	3612.77	0.0033894	0.00030955	4142.77	0.04959503	0.04255471	
433	-0.0115298	0	962.99	-0.00189511	0.00287427	1492.99	0.02993972	0.02629876	2022.98	0.02760684	0.02559914	2552.98	0.00346753		3082.97	0.012288	0.01102703	3612.97	0.00357871	0.00030952	4142.97	0.04978382	0.04255315	
433.2	-0.01144836	0	963.19	-0.00245357	0.00286361	1493.19	0.03070448	0.02629532	2023.18	0.02863095	0.02559785	2553.18	0.00403387		3083.17	0.01188211	0.01102649	3613.17	0.00376379	0.00030949	4143.17	0.04977255	0.04255158	
433.4	-0.01225812	0	963.39	-0.00169352	0.00285299	1493.39	0.03118958	0.02629188	2023.38	0.02890466	0.02559655	2553.38	0.00457372		3083.37	0.01160735	0.01102595	3613.37	0.00335142	0.00030946	4143.37	0.04926769	0.04255002	
433.6	-0.01208402	0	963.59	-0.00231623	0.00284241	1493.59	0.03124838	0.02628845	2023.58	0.02820192	0.02559525	2553.58	0.00469819		3083.57	0.01207618	0.01102541	3613.57	0.00277019	0.00030943	4143.57	0.04960548	0.04254845	
433.8	-0.01172101	0	963.79	-0.00210289	0.00283187	1493.79	0.0311132	0.02628502	2023.78	0.02862802	0.02559396	2553.78	0.00429291		3083.77	0.01168786	0.01102486	3613.77	0.00238814	0.0003094	4143.77	0.04917837	0.04254688	
434	-0.01116022	0	963.99	-0.00231059	0.00282136	1493.99	0.03099086	0.02628158	2023.98	0.02778881	0.02559266	2553.98	0.0033622		3083.97	0.01152569	0.01102432	3613.97	0.00305772	0.00030937	4143.97	0.04823507	0.04254532	
434.2	-0.01064206	0	964.19	-0.00183471	0.0028109	1494.19	0.03086095	0.02627815	2024.18	0.02669327	0.02559136	2554.18	0.00345213		3084.17	0.01210509	0.01102378	3614.17	0.00437516	0.00030934	4144.17	0.04822546	0.04254375	
434.4	-0.01006787	0	964.39	-0.00248301	0.00280048	1494.39	0.03108652	0.02627472	2024.38	0.02657574	0.02559007	2554.38	0.00318001		3084.37	0.01252653	0.01102324	3614.37	0.00459392	0.00030931	4144.37	0.04819034	0.04254219	
434.6	-0.01054426	0	964.59	-0.00258865	0.00279009	1494.59	0.03004897	0.02627128	2024.58	0.02642868	0.02558877	2554.58	0.00348151		3084.57	0.01295724	0.0110227	3614.57	0.00418717	0.00030927	4144.57	0.0479433	0.04254062	
434.8	-0.01124182	0	964.79	-0.00171572	0.00277974	1494.79	0.02887779	0.02626785	2024.78	0.02549121	0.02558748	2554.78	0.0031746		3084.77	0.01304606	0.01102216	3614.77	0.00392752	0.00030924	4144.77	0.0474551	0.04253905	
435	-0.01123079	0	964.99	-0.00140927	0.00276943	1494.99	0.02845336	0.02626442	2024.98	0.0256952	0.02558618	2554.98	0.0026961		3084.97	0.01356567	0.01102161	3614.97	0.00379744	0.00030921	4144.97	0.04730887	0.04253749	
435.2	-0.01107455	0	965.19	-0.00129518	0.00275916	1495.19	0.02758651	0.02626099	2025.18	0.02481765	0.02558488	2555.18	0.00279708		3085.17	0.01261846	0.01102107	3615.17	0.00353478	0.00030918	4145.17	0.04756049	0.04253592	
435.4	-0.01045737	0	965.39	-0.00116801	0.00274893	1495.39	0.02742118	0.02625756	2025.38	0.02512247	0.02558359	2555.38	0.00288631		3085.37	0.01261298	0.01102053	3615.37	0.00249815	0.00030915	4145.37	0.04743759	0.04253436	
435.6	-0.00988137	0	965.59	-0.0007052	0.00273874	1495.59	0.02684561	0.02625413	2025.58	0.02536681	0.02558229	2555.58	0.00219594		3085.57	0.01287097	0.01101999	3615.57	0.00208083	0.00030912	4145.57	0.04804558	0.04253279	
435.8	-0.00957537	0	965.79	-0.00075935	0.00272858	1495.79	0.02685056	0.0262507	2025.78	0.02502485	0.025581	2555.78	0.0029336		3085.77	0.01280864	0.01101945	3615.77	0.00241416	0.00030909	4145.77	0.04744035	0.04253123	
436	-0.00921293	0	965.99	-0.00115493	0.00271846	1495.99	0.02688151	0.02624727	2025.98	0.02509018	0.0255797	2555.98	0.00306999		3085.97	0.0137334	0.01101891	3615.97	0.00292203	0.00030906	4145.97	0.04754932	0.04252966	
436.2	-0.00889568	0	966.19	-0.00042523	0.00270838	1496.19	0.02661485	0.02624384	2026.18	0.02491085	0.02557841	2556.18	0.00243778		3086.17	0.01482235	0.01101837	3616.17	0.00246504	0.00030903	4146.17	0.04719962	0.0425281	
436.4	-0.00962526	0	966.39	0.00015834	0.00269833	1496.39	0.02649074	0.02624041	2026.38	0.02580751	0.02557711	2556.38	0.00186952		3086.37	0.01487406	0.01101782	3616.37	0.00224038	0.00030899	4146.37	0.04763303	0.04252653	
436.6	-0.00985077	0	966.59	-0.00050016	0.00268833	1496.59	0.0263236	0.02623698	2026.58	0.02613162	0.02557582	2556.58	0.00220742		3086.57	0.0154743	0.01101728	3616.57	0.00144126	0.00030896	4146.57	0.04743494	0.04252497	
436.8	-0.00986646	0	966.79	-0.00121754	0.00267836	1496.79	0.0262376	0.02623356	2026.78	0.02728355	0.02557452	2556.78	0.00259807		3086.77	0.01538131	0.01101674	3616.77	0.00079238	0.00030893	4146.77	0.04693175	0.0425234	
437	-0.0106878	0	966.99	-0.0016984	0.00266842	1496.99	0.02563528	0.02623013	2026.98	0.02922951	0.02557322	2556.98	0.00199049		3086.97	0.01508433	0.0110162	3616.97	0.00110241	0.0003089	4146.97	0.04709636	0.04252183	
437.2	-0.01022653	0	967.19	-0.00236079	0.00265853	1497.19	0.02615827	0.0262267	2027.18	0.0298357	0.02557193	2557.18	0.0019804		3087.17	0.01349622	0.01101566	3617.17	0.00139994	0.00030887	4147.17	0.04757536	0.04252027	
437.4	-0.01124115	0	967.39	-0.00173309	0.00264867	1497.39	0.02656521	0.02622328	2027.38	0.03043927	0.02557063	2557.38	0.00107158		3087.37	0.01364418	0.01101512	3617.37	0.00174634	0.00030884	4147.37	0.04733061	0.0425187	
437.6	-0.01092406	0	967.59	-0.00139214	0.00263885	1497.59	0.02640186	0.02621985	2027.58	0.03053649	0.02556934	2557.58	0.00061845		3087.57	0.01427557	0.01101458	3617.57	0.00141127	0.00030881	4147.57	0.04635119	0.04251714	
437.8	-0.01052044	0	967.79	-0.00167128	0.00262906	1497.79	0.02685606	0.02621643	2027.78	0.03056687	0.02556804	2557.78	0.00029533		3087.77	0.0139019	0.01101404	3617.77	0.00245215	0.00030878	4147.77	0.04611262	0.04251558	
438	-0.00997054	0	967.99	-0.00205426	0.00261931	1497.99	0.02720191	0.026213	2027.98	0.03018194	0.02556675	2557.98	0.00071341		3087.97	0.01348937	0.0110135	3617.97	0.00315221	0.00030875	4147.97	0.04541248	0.04251401	
438.2	-0.00950795	0	968.19	-0.00255581	0.0026096	1498.19	0.02657553	0.02620958	2028.18	0.02997853	0.02556546	2558.18	0.00088395		3088.17	0.01408133	0.01101295	3618.17	0.00287417	0.00030871	4148.17	0.0451897	0.04251245	
438.4	-0.00960577	0	968.39	-0.00233692	0.00259992	1498.39	0.02719414	0.02620615	2028.38	0.0305186	0.02556416	2558.38	0.00062483		3088.37	0.01450126	0.01101241	3618.37	0.00273277	0.00030868	4148.37	0.04481068	0.04251088	
438.6	-0.01063702	0	968.59	-0.00128145	0.00259028	1498.59	0.02639225	0.02620273	2028.58	0.03022455	0.02556287	2558.58	0.00091686		3088.57	0.01397004	0.01101187	3618.57	0.00202539	0.00030865	4148.57	0.04511524	0.04250932	
438.8	-0.01163414	0	968.79	-0.00127703	0.00258067	1498.79	0.02699286	0.02619931	2028.78	0.02985005	0.02556157	2558.78	0.00057559		3088.77	0.01359505	0.01101133	3618.77	0.00180547	0.00030862	4148.77	0.04531537	0.04250775	
439	-0.01105058	0	968.99	-0.0015246	0.0025711	1498.99	0.02730934	0.02619588	2028.98	0.03026283	0.02556028	2558.98	0.00071992		3088.97	0.01297076	0.01101079	3618.97	0.00112671	0.00030859	4148.97	0.0458222	0.04250619	
439.2	-0.01169921	0	969.19	-0.00100708	0.00256156	1499.19	0.02718034	0.02619246	2029.18	0.02915865	0.02555898	2559.18	0.00087699		3089.17	0.01265216	0.01101025	3619.17	0.00043582	0.00030856	4149.17	0.04560588	0.04250462	
439.4	-0.01082555	0	969.39	-0.00092452	0.00255206	1499.39	0.02740838	0.02618904	2029.38	0.02989163	0.02555769	2559.38	0.00143759		3089.37	0.0128514	0.01100971	3619.37	-0.00000978	0.00030853	4149.37	0.04635356	0.04250306	
439.6	-0.01104908	0	969.59	-0.00112899	0.0025426	1499.59	0.02750257	0.02618562	2029.58	0.02983198	0.02555639	2559.58	0.00139929		3089.57	0.01289576	0.01100917	3619.57	0.00041306	0.0003085	4149.57	0.04660016	0.04250149	
439.8	-0.01013869	0	969.79	-0.00133464	0.00253317	1499.79	0.02723253	0.0261822	2029.78	0.02904875	0.0255551	2559.78	0.0022983		3089.77	0.0124064	0.01100863	3619.77	0.00045238	0.00030847	4149.77	0.04649248	0.04249993	
440	-0.01057176	0	969.99	-0.00114751	0.00252378	1499.99	0.027655	0.02617878	2029.98	0.02885052	0.0255538	2559.98	0.00145388		3089.97	0.01236961	0.01100809	3619.97	-0.00029544	0.00030843	4149.97	0.04714041	0.04249837	
440.2	-0.01133318	0	970.19	-0.00051469	0.00251442	1500.19	0.02699397	0.02617536	2030.18	0.02886621	0.02555251	2560.18	0.00100199		3090.17	0.01267141	0.01100754	3620.17	-0.00005867	0.0003084	4150.17	0.04794688	0.0424968	
440.4	-0.01222096	0	970.39	-0.00057991	0.00250509	1500.39	0.0265739	0.02617194	2030.38	0.02897025	0.02555122	2560.38	0.00093083		3090.37	0.01306547	0.011007	3620.37	-0.00008993	0.00030837	4150.37	0.04824782	0.04249524	
440.6	-0.01201356	0	970.59	-0.0016844	0.0024958	1500.59	0.02636074	0.02616852	2030.58	0.02824274	0.02554992	2560.58	0.00137687		3090.57	0.01333942	0.01100646	3620.57	-0.00010235	0.00030834	4150.57	0.04840418	0.04249367	
440.8	-0.01313619	0	970.79	-0.00187471	0.00248654	1500.79	0.02632153	0.0261651	2030.78	0.0282979	0.02554863	2560.78	0.00119527		3090.77	0.01245132	0.01100592	3620.77	0.00034711	0.00030831	4150.77	0.04811336	0.04249211	
441	-0.0132068	0	970.99	-0.00165869	0.00247732	1500.99	0.0260202	0.02616168	2030.98	0.02780565	0.02554733	2560.98	0.00145094		3090.97	0.01257625	0.01100538	3620.97	0.00107257	0.00030828	4150.97	0.04833023	0.04249054	
441.2	-0.01280784	0	971.19	-0.0021042	0.00246814	1501.19	0.02607865	0.02615826	2031.18	0.02697755	0.02554604	2561.18	0.00190869		3091.17	0.01241165	0.01100484	3621.17	0.00177021	0.00030825	4151.17	0.0480206	0.04248898	
441.4	-0.0130173	0	971.39	-0.00243844	0.00245898	1501.39	0.02601908	0.02615485	2031.38	0.02717078	0.02554475	2561.38	0.00223164		3091.37	0.01340896	0.0110043	3621.37	0.00231999	0.00030822	4151.37	0.04701695	0.04248742	
441.6	-0.01224672	0	971.59	-0.00227961	0.00244986	1501.59	0.0254797	0.02615143	2031.58	0.02683905	0.02554345	2561.58	0.00294427		3091.57	0.01436781	0.01100376	3621.57	0.00255657	0.00030819	4151.57	0.04676613	0.04248585	
441.8	-0.01230378	0	971.79	-0.00287767	0.00244078	1501.79	0.02553079	0.02614801	2031.78	0.02646727	0.02554216	2561.78	0.00271515		3091.77	0.01403749	0.01100322	3621.77	0.00391302	0.00030816	4151.77	0.04749173	0.04248429	
442	-0.01204323	0	971.99	-0.00360212	0.00243172	1501.99	0.02503715	0.0261446	2031.98	0.02612327	0.02554087	2561.98	0.00256251		3091.97	0.01373878	0.01100268	3621.97	0.00387981	0.00030812	4151.97	0.04610273	0.04248273	
442.2	-0.01205688	0	972.19	-0.00317815	0.00242271	1502.19	0.02518686	0.02614118	2032.18	0.02604805	0.02553957	2562.18	0.00256396		3092.17	0.01440944	0.01100214	3622.17	0.00367537	0.00030809	4152.17	0.04655959	0.04248116	
442.4	-0.01267823	0	972.39	-0.00218859	0.00241372	1502.39	0.02601709	0.02613777	2032.38	0.02605963	0.02553828	2562.38	0.00311567		3092.37	0.01417401	0.0110016	3622.37	0.00416973	0.00030806	4152.37	0.04553836	0.0424796	
442.6	-0.01351837	0	972.59	-0.00212725	0.00240477	1502.59	0.02609377	0.02613435	2032.58	0.02568874	0.02553699	2562.58	0.00297821		3092.57	0.01399812	0.01100106	3622.57	0.00405338	0.00030803	4152.57	0.04630131	0.04247804	
442.8	-0.01406515	0	972.79	-0.00252586	0.00239585	1502.79	0.02659653	0.02613094	2032.78	0.02525211	0.02553569	2562.78	0.00280734		3092.77	0.01460813	0.01100052	3622.77	0.00433807	0.000308	4152.77	0.04653496	0.04247647	
443	-0.01369364	0	972.99	-0.00198614	0.00238697	1502.99	0.02628289	0.02612753	2032.98	0.02501746	0.0255344	2562.98	0.00285778		3092.97	0.01445382	0.01099998	3622.97	0.00399984	0.00030797	4152.97	0.04616843	0.04247491	
443.2	-0.01420035	0	973.19	-0.00185647	0.00237811	1503.19	0.02607826	0.02612411	2033.18	0.02421231	0.02553311	2563.18	0.00287952		3093.17	0.01419612	0.01099944	3623.17	0.00388894	0.00030794	4153.17	0.04580707	0.04247335	
443.4	-0.013378	0	973.39	-0.00230004	0.00236929	1503.39	0.02657917	0.0261207	2033.38	0.02426786	0.02553181	2563.38	0.00294405		3093.37	0.01418086	0.0109989	3623.37	0.0041877	0.00030791	4153.37	0.04621842	0.04247178	
443.6	-0.01362666	0	973.59	-0.00248715	0.00236051	1503.59	0.02712013	0.02611729	2033.58	0.02470556	0.02553052	2563.58	0.00231346		3093.57	0.01383395	0.01099835	3623.57	0.00450435	0.00030788	4153.57	0.04577806	0.04247022	
443.8	-0.01254546	0	973.79	-0.00231072	0.00235175	1503.79	0.0279775	0.02611388	2033.78	0.02409506	0.02552923	2563.78	0.00217907		3093.77	0.01397943	0.01099781	3623.77	0.00387151	0.00030785	4153.77	0.04637644	0.04246866	
444	-0.01287013	0	973.99	-0.00177408	0.00234303	1503.99	0.02878192	0.02611046	2033.98	0.02401849	0.02552793	2563.98	0.00138847		3093.97	0.01435448	0.01099727	3623.97	0.00376177	0.00030781	4153.97	0.04651119	0.04246709	
444.2	-0.01243741	0	974.19	-0.0019879	0.00233434	1504.19	0.02817087	0.02610705	2034.18	0.02421118	0.02552664	2564.18	0.00142411		3094.17	0.01359994	0.01099673	3624.17	0.00426406	0.00030778	4154.17	0.0462297	0.04246553	
444.4	-0.01225497	0	974.39	-0.0016235	0.00232569	1504.39	0.02824089	0.02610364	2034.38	0.02392231	0.02552535	2564.38	0.00077011		3094.37	0.01372317	0.01099619	3624.37	0.00371198	0.00030775	4154.37	0.0454549	0.04246397	
444.6	-0.01245809	0	974.59	-0.00189905	0.00231706	1504.59	0.02814308	0.02610023	2034.58	0.02431604	0.02552406	2564.58	0.00084024		3094.57	0.01276127	0.01099565	3624.57	0.00443086	0.00030772	4154.57	0.04593057	0.0424624	
444.8	-0.01277039	0	974.79	-0.00159125	0.00230847	1504.79	0.02814298	0.02609682	2034.78	0.0244667	0.02552276	2564.78	0.00049835		3094.77	0.01220135	0.01099511	3624.77	0.00457473	0.00030769	4154.77	0.04610995	0.04246084	
445	-0.01189765	0	974.99	-0.00165106	0.00229991	1504.99	0.02776985	0.02609341	2034.98	0.02495663	0.02552147	2564.98	0.00105089		3094.97	0.01167393	0.01099457	3624.97	0.00390817	0.00030766	4154.97	0.04650888	0.04245928	
445.2	-0.01248744	0	975.19	-0.00179553	0.00229138	1505.19	0.02794075	0.02609	2035.18	0.02577618	0.02552018	2565.18	0.00039563		3095.17	0.01171703	0.01099403	3625.17	0.00387642	0.00030763	4155.17	0.04585001	0.04245771	
445.4	-0.01213816	0	975.39	-0.0029902	0.00228288	1505.39	0.02735982	0.0260866	2035.38	0.02676924	0.02551889	2565.38	0.00015329		3095.37	0.0115781	0.01099349	3625.37	0.00326839	0.0003076	4155.37	0.04625469	0.04245615	
445.6	-0.01132194	0	975.59	-0.0028489	0.00227441	1505.59	0.02760532	0.02608319	2035.58	0.02747331	0.02551759	2565.58	-0.0000609		3095.57	0.01147247	0.01099295	3625.57	0.00335323	0.00030757	4155.57	0.04706403	0.04245459	
445.8	-0.01185244	0	975.79	-0.00304937	0.00226598	1505.79	0.02736981	0.02607978	2035.78	0.02770469	0.0255163	2565.78	-0.00067526		3095.77	0.01022706	0.01099241	3625.77	0.00291788	0.00030754	4155.77	0.04697974	0.04245303	
446	-0.01222098	0	975.99	-0.00343585	0.00225757	1505.99	0.02723026	0.02607637	2035.98	0.02796286	0.02551501	2565.98	-0.00030155		3095.97	0.0095012	0.01099187	3625.97	0.00183014	0.00030751	4155.97	0.04680155	0.04245146	
446.2	-0.01231209	0	976.19	-0.00300704	0.0022492	1506.19	0.02790515	0.02607297	2036.18	0.02869852	0.02551372	2566.18	0.00089905		3096.17	0.00954637	0.01099133	3626.17	0.00155724	0.00030747	4156.17	0.04836555	0.0424499	
446.4	-0.01279479	0	976.39	-0.00327852	0.00224086	1506.39	0.02893801	0.02606956	2036.38	0.0289625	0.02551242	2566.38	0.00212433		3096.37	0.00952779	0.01099079	3626.37	0.00192241	0.00030744	4156.37	0.04715064	0.04244834	
446.6	-0.01276874	0	976.59	-0.00325385	0.00223255	1506.59	0.02900641	0.02606616	2036.58	0.02955624	0.02551113	2566.58	0.00203284		3096.57	0.01046545	0.01099025	3626.57	0.00142275	0.00030741	4156.57	0.04744957	0.04244678	
446.8	-0.01269136	0	976.79	-0.00341781	0.00222427	1506.79	0.02827947	0.02606275	2036.78	0.02916665	0.02550984	2566.78	0.00211887		3096.77	0.01024344	0.01098971	3626.77	0.00138461	0.00030738	4156.77	0.04738087	0.04244522	
447	-0.01210211	0	976.99	-0.00318679	0.00221602	1506.99	0.02833266	0.02605935	2036.98	0.02868066	0.02550855	2566.98	0.00246996		3096.97	0.0099852	0.01098917	3626.97	0.00119214	0.00030735	4156.97	0.0469337	0.04244365	
447.2	-0.01273976	0	977.19	-0.0036301	0.0022078	1507.19	0.02813741	0.02605594	2037.18	0.02851801	0.02550726	2567.18	0.00233611		3097.17	0.01039443	0.01098863	3627.17	0.00091161	0.00030732	4157.17	0.04641622	0.04244209	
447.4	-0.01261761	0	977.39	-0.00384008	0.00219962	1507.39	0.02905575	0.02605254	2037.38	0.028891	0.02550596	2567.38	0.00286422		3097.37	0.01098881	0.01098809	3627.37	0.00115399	0.00030729	4157.37	0.04551426	0.04244053	
447.6	-0.01278097	0	977.59	-0.0039993	0.00219146	1507.59	0.02871348	0.02604913	2037.58	0.0282795	0.02550467	2567.58	0.00247607		3097.57	0.01146187	0.01098755	3627.57	0.0012182	0.00030726	4157.57	0.0453853	0.04243897	
447.8	-0.01229658	0	977.79	-0.00385004	0.00218333	1507.79	0.02827021	0.02604573	2037.78	0.02743581	0.02550338	2567.78	0.00303684		3097.77	0.01202571	0.01098701	3627.77	0.00165044	0.00030723	4157.77	0.04565587	0.0424374	
448	-0.01208757	0	977.99	-0.00412075	0.00217523	1507.99	0.02788252	0.02604233	2037.98	0.02737394	0.02550209	2567.98	0.00384293		3097.97	0.0123184	0.01098647	3627.97	0.0017669	0.0003072	4157.97	0.04493722	0.04243584	
448.2	-0.01218006	0	978.19	-0.00508741	0.00216717	1508.19	0.0272176	0.02603893	2038.18	0.02681188	0.0255008	2568.18	0.00381894		3098.17	0.01214661	0.01098593	3628.17	0.00205991	0.00030716	4158.17	0.04447167	0.04243428	
448.4	-0.01280411	0	978.39	-0.0044598	0.00215913	1508.39	0.02710797	0.02603552	2038.38	0.0265841	0.02549951	2568.38	0.00315557		3098.37	0.01271122	0.01098539	3628.37	0.0021124	0.00030713	4158.37	0.04403306	0.04243272	
448.6	-0.01279698	0	978.59	-0.00419126	0.00215112	1508.59	0.02712775	0.02603212	2038.58	0.02630119	0.02549822	2568.58	0.0031328		3098.57	0.01294182	0.01098485	3628.57	0.00320136	0.0003071	4158.57	0.04419554	0.04243116	
448.8	-0.01263099	0	978.79	-0.00413617	0.00214314	1508.79	0.02638233	0.02602872	2038.78	0.02604864	0.02549692	2568.78	0.00275409		3098.77	0.01341811	0.01098431	3628.77	0.00257487	0.00030707	4158.77	0.04411751	0.0424296	
449	-0.01211327	0	978.99	-0.00431336	0.0021352	1508.99	0.02549302	0.02602532	2038.98	0.0259998	0.02549563	2568.98	0.00231344		3098.97	0.01341913	0.01098377	3628.97	0.00224494	0.00030704	4158.97	0.04401801	0.04242803	
449.2	-0.01234933	0	979.19	-0.00419415	0.00212728	1509.19	0.02620502	0.02602192	2039.18	0.02573402	0.02549434	2569.18	0.00092652		3099.17	0.01380122	0.01098324	3629.17	0.00264051	0.00030701	4159.17	0.04374276	0.04242647	
449.4	-0.01117351	0	979.39	-0.00459314	0.00211939	1509.39	0.02675285	0.02601852	2039.38	0.02648925	0.02549305	2569.38	0.00045545		3099.37	0.01329666	0.0109827	3629.37	0.00211635	0.00030698	4159.37	0.04509741	0.04242491	
449.6	-0.01043345	0	979.59	-0.00417883	0.00211153	1509.59	0.02706388	0.02601512	2039.58	0.02608247	0.02549176	2569.58	0.00032995		3099.57	0.01364925	0.01098216	3629.57	0.00240483	0.00030695	4159.57	0.04544732	0.04242335	
449.8	-0.01096679	0	979.79	-0.00358382	0.0021037	1509.79	0.02706302	0.02601173	2039.78	0.02691715	0.02549047	2569.78	0.0010228		3099.77	0.01390454	0.01098162	3629.77	0.00192087	0.00030692	4159.77	0.04585006	0.04242179	
450	-0.01087418	0	979.99	-0.00360701	0.0020959	1509.99	0.02768694	0.02600833	2039.98	0.02756735	0.02548918	2569.98	0.00280185		3099.97	0.01427983	0.01098108	3629.97	0.00103416	0.00030689	4159.97	0.04679381	0.04242023	
450.2	-0.01032869	0	980.19	-0.00398871	0.00208812	1510.19	0.0283724	0.02600493	2040.18	0.02819912	0.02548789	2570.18	0.00390666		3100.17	0.01370714	0.01098054	3630.17	0.0015686	0.00030686	4160.17	0.04711418	0.04241866	
450.4	-0.01003389	0	980.39	-0.00386849	0.00208038	1510.39	0.02876601	0.02600153	2040.38	0.0282102	0.0254866	2570.38	0.00406636		3100.37	0.013903	0.01098	3630.37	0.00095585	0.00030683	4160.37	0.04680533	0.0424171	
450.6	-0.01022597	0	980.59	-0.00340597	0.00207266	1510.59	0.02735583	0.02599814	2040.58	0.02844042	0.0254853	2570.58	0.00319606		3100.57	0.01364393	0.01097946	3630.57	0.00104073	0.00030679	4160.57	0.04706556	0.04241554	
450.8	-0.01018347	0	980.79	-0.00388535	0.00206498	1510.79	0.02802217	0.02599474	2040.78	0.02747505	0.02548401	2570.78	0.00302689		3100.77	0.01306334	0.01097892	3630.77	0.00125622	0.00030676	4160.77	0.04691214	0.04241398	
451	-0.01106008	0	980.99	-0.00404533	0.00205732	1510.99	0.02845944	0.02599134	2040.98	0.0272585	0.02548272	2570.98	0.00298354		3100.97	0.01322526	0.01097838	3630.97	0.00050479	0.00030673	4160.97	0.04721149	0.04241242	
451.2	-0.0122404	0	981.19	-0.00411125	0.00204969	1511.19	0.02839746	0.02598795	2041.18	0.02713814	0.02548143	2571.18	0.00305967		3101.17	0.01342953	0.01097784	3631.17	-0.000813	0.0003067	4161.17	0.04670924	0.04241086	
451.4	-0.0126883	0	981.39	-0.00414166	0.00204209	1511.39	0.02831783	0.02598455	2041.38	0.02742318	0.02548014	2571.38	0.0040438		3101.37	0.01331556	0.0109773	3631.37	-0.00064123	0.00030667	4161.37	0.0466424	0.0424093	
451.6	-0.01339615	0	981.59	-0.00477909	0.00203451	1511.59	0.02727016	0.02598116	2041.58	0.0266294	0.02547885	2571.58	0.00397697		3101.57	0.01393068	0.01097676	3631.57	-0.00044587	0.00030664	4161.57	0.04674764	0.04240774	
451.8	-0.01362006	0	981.79	-0.00505169	0.00202697	1511.79	0.02663702	0.02597777	2041.78	0.02673132	0.02547756	2571.78	0.0046605		3101.77	0.01379655	0.01097622	3631.77	-0.00019881	0.00030661	4161.77	0.04639123	0.04240618	
452	-0.01419952	0	981.99	-0.00587088	0.00201945	1511.99	0.02629205	0.02597437	2041.98	0.02645695	0.02547627	2571.98	0.00460473		3101.97	0.01341854	0.01097568	3631.97	-0.0001067	0.00030658	4161.97	0.04597371	0.04240462	
452.2	-0.01430159	0	982.19	-0.00575941	0.00201196	1512.19	0.02591893	0.02597098	2042.18	0.02563405	0.02547498	2572.18	0.00366065		3102.17	0.01373186	0.01097514	3632.17	0.00021604	0.00030655	4162.17	0.04637224	0.04240305	
452.4	-0.01433524	0	982.39	-0.00563126	0.0020045	1512.39	0.02616552	0.02596759	2042.38	0.02481866	0.02547369	2572.38	0.00337682		3102.37	0.01364712	0.0109746	3632.37	0.0005396	0.00030652	4162.37	0.04591681	0.04240149	
452.6	-0.01424643	0	982.59	-0.00587568	0.00199707	1512.59	0.026227	0.02596419	2042.58	0.02323158	0.0254724	2572.58	0.00259025		3102.57	0.01384268	0.01097407	3632.57	0.00105035	0.00030649	4162.57	0.04574478	0.04239993	
452.8	-0.0144045	0	982.79	-0.00599264	0.00198966	1512.79	0.02520606	0.0259608	2042.78	0.02239648	0.02547111	2572.78	0.00194168		3102.77	0.01322867	0.01097353	3632.77	0.00015621	0.00030645	4162.77	0.04531771	0.04239837	
453	-0.01443727	0	982.99	-0.00500311	0.00198228	1512.99	0.02590427	0.02595741	2042.98	0.02211606	0.02546982	2572.98	0.00078508		3102.97	0.01257735	0.01097299	3632.97	0.00009793	0.00030642	4162.97	0.04573799	0.04239681	
453.2	-0.01491139	0	983.19	-0.00371147	0.00197493	1513.19	0.02665059	0.02595402	2043.18	0.02240401	0.02546853	2573.18	-0.00099762		3103.17	0.01255412	0.01097245	3633.17	-0.00025525	0.00030639	4163.17	0.04636438	0.04239525	
453.4	-0.01415633	0	983.39	-0.00319909	0.00196761	1513.39	0.02636579	0.02595063	2043.38	0.02305247	0.02546724	2573.38	-0.00033303		3103.37	0.01226672	0.01097191	3633.37	0.00006508	0.00030636	4163.37	0.04710954	0.04239369	
453.6	-0.01407956	0	983.59	-0.00317947	0.00196031	1513.59	0.02549487	0.02594724	2043.58	0.02313794	0.02546595	2573.58	-0.00020007		3103.57	0.01217182	0.01097137	3633.57	0.00096414	0.00030633	4163.57	0.04677141	0.04239213	
453.8	-0.01434956	0	983.79	-0.00335276	0.00195304	1513.79	0.02558958	0.02594385	2043.78	0.02375406	0.02546466	2573.78	0.00072582		3103.77	0.01214976	0.01097083	3633.77	0.00073908	0.0003063	4163.77	0.04705589	0.04239057	
454	-0.01400188	0	983.99	-0.00384607	0.0019458	1513.99	0.02473412	0.02594046	2043.98	0.02433101	0.02546337	2573.98	-0.00002099		3103.97	0.01204985	0.01097029	3633.97	0.00093899	0.00030627	4163.97	0.04727133	0.04238901	
454.2	-0.01437702	0	984.19	-0.00367249	0.00193858	1514.19	0.0238932	0.02593707	2044.18	0.02454674	0.02546208	2574.18	-0.00041872		3104.17	0.0116126	0.01096975	3634.17	0.00210777	0.00030624	4164.17	0.04753273	0.04238745	
454.4	-0.01386814	0	984.39	-0.00396429	0.00193139	1514.39	0.02275963	0.02593368	2044.38	0.02495207	0.02546079	2574.38	-0.0011901		3104.37	0.01225051	0.01096921	3634.37	0.0024563	0.00030621	4164.37	0.04804992	0.04238589	
454.6	-0.01341095	0	984.59	-0.00413987	0.00192423	1514.59	0.02182663	0.02593029	2044.58	0.02495559	0.0254595	2574.58	-0.00124682		3104.57	0.01147608	0.01096868	3634.57	0.00329171	0.00030618	4164.57	0.0472421	0.04238433	
454.8	-0.01438298	0	984.79	-0.00523719	0.00191709	1514.79	0.02344365	0.02592691	2044.78	0.02451373	0.02545821	2574.78	-0.00071615		3104.77	0.01163083	0.01096814	3634.77	0.00244759	0.00030615	4164.77	0.04652098	0.04238277	
455	-0.01438392	0	984.99	-0.00459681	0.00190998	1514.99	0.02252275	0.02592352	2044.98	0.02551673	0.02545692	2574.98	0.00021227		3104.97	0.01123348	0.0109676	3634.97	0.00170614	0.00030612	4164.97	0.04690409	0.04238121	
455.2	-0.01494705	0	985.19	-0.00367824	0.0019029	1515.19	0.02218281	0.02592013	2045.18	0.02548471	0.02545564	2575.18	0.00068623		3105.17	0.01096158	0.01096706	3635.17	0.00147248	0.00030608	4165.17	0.04627684	0.04237965	
455.4	-0.01533815	0	985.39	-0.00417075	0.00189584	1515.39	0.02130469	0.02591675	2045.38	0.02608575	0.02545435	2575.38	0.00107479		3105.37	0.01147616	0.01096652	3635.37	0.00299346	0.00030605	4165.37	0.04592365	0.04237809	
455.6	-0.01496556	0	985.59	-0.00428875	0.00188881	1515.59	0.02060263	0.02591336	2045.58	0.02588162	0.02545306	2575.58	0.00135798		3105.57	0.01160321	0.01096598	3635.57	0.00382312	0.00030602	4165.57	0.0456188	0.04237653	
455.8	-0.01514035	0	985.79	-0.00373792	0.00188181	1515.79	0.02008205	0.02590998	2045.78	0.02515943	0.02545177	2575.78	0.00143212		3105.77	0.01105639	0.01096544	3635.77	0.00418805	0.00030599	4165.77	0.04601695	0.04237497	
456	-0.01524753	0	985.99	-0.00367866	0.00187483	1515.99	0.02130385	0.02590659	2045.98	0.02438374	0.02545048	2575.98	0.0016517		3105.97	0.01110276	0.0109649	3635.97	0.00413834	0.00030596	4165.97	0.04590358	0.04237341	
456.2	-0.01477278	0	986.19	-0.00355209	0.00186787	1516.19	0.02158786	0.02590321	2046.18	0.02426295	0.02544919	2576.18	0.00187555		3106.17	0.01232667	0.01096436	3636.17	0.00449614	0.00030593	4166.17	0.04590771	0.04237185	
456.4	-0.01489632	0	986.39	-0.00446178	0.00186095	1516.39	0.02309916	0.02589982	2046.38	0.02344792	0.0254479	2576.38	0.00210742		3106.37	0.01179304	0.01096383	3636.37	0.00407684	0.0003059	4166.37	0.0457093	0.04237029	
456.6	-0.01490379	0	986.59	-0.00409896	0.00185405	1516.59	0.02441089	0.02589644	2046.58	0.02308647	0.02544661	2576.58	0.00169229		3106.57	0.01095342	0.01096329	3636.57	0.0032741	0.00030587	4166.57	0.04563915	0.04236873	
456.8	-0.01509549	0	986.79	-0.00370131	0.00184717	1516.79	0.02467969	0.02589306	2046.78	0.02363625	0.02544532	2576.78	0.00182304		3106.77	0.01024723	0.01096275	3636.77	0.00202818	0.00030584	4166.77	0.04549301	0.04236717	
457	-0.01607307	0	986.99	-0.00311286	0.00184032	1516.99	0.02515124	0.02588967	2046.98	0.02380217	0.02544404	2576.98	0.00124326		3106.97	0.0103262	0.01096221	3636.97	0.001829	0.00030581	4166.97	0.04585457	0.04236561	
457.2	-0.01703741	0	987.19	-0.0027746	0.00183349	1517.19	0.02562629	0.02588629	2047.18	0.02464878	0.02544275	2577.18	0.00064323		3107.17	0.01057079	0.01096167	3637.17	0.00242565	0.00030578	4167.17	0.04590518	0.04236406	
457.4	-0.0170109	0	987.39	-0.00290836	0.00182669	1517.39	0.02611796	0.02588291	2047.38	0.02513824	0.02544146	2577.38	0.00181898		3107.37	0.00985132	0.01096113	3637.37	0.00258167	0.00030575	4167.37	0.04571376	0.0423625	
457.6	-0.01716796	0	987.59	-0.00326929	0.00181992	1517.59	0.02692013	0.02587953	2047.58	0.02594655	0.02544017	2577.58	0.00092062		3107.57	0.0104947	0.01096059	3637.57	0.0023703	0.00030572	4167.57	0.04543743	0.04236094	
457.8	-0.01699397	0	987.79	-0.00419899	0.00181317	1517.79	0.02712605	0.02587615	2047.78	0.02549489	0.02543888	2577.78	0.00047244		3107.77	0.01144147	0.01096006	3637.77	0.00109929	0.00030568	4167.77	0.04567758	0.04235938	
458	-0.01722381	0	987.99	-0.00460335	0.00180645	1517.99	0.02631179	0.02587277	2047.98	0.02573718	0.02543759	2577.98	-0.00019602		3107.97	0.01124997	0.01095952	3637.97	0.00098205	0.00030565	4167.97	0.04534224	0.04235782	
458.2	-0.01692121	0	988.19	-0.0048379	0.00179975	1518.19	0.02611482	0.02586939	2048.18	0.02564773	0.0254363	2578.18	0.00026924		3108.17	0.01105246	0.01095898	3638.17	0.00069232	0.00030562	4168.17	0.04506721	0.04235626	
458.4	-0.01683945	0	988.39	-0.00475103	0.00179307	1518.39	0.02612505	0.02586601	2048.38	0.02524804	0.02543502	2578.38	0.00111333		3108.37	0.01127925	0.01095844	3638.37	0.00032968	0.00030559	4168.37	0.0449491	0.0423547	
458.6	-0.01678162	0	988.59	-0.00433575	0.00178642	1518.59	0.026107	0.02586263	2048.58	0.0245808	0.02543373	2578.58	0.00180035		3108.57	0.01142523	0.0109579	3638.57	0.00020316	0.00030556	4168.57	0.04431942	0.04235314	
458.8	-0.01760696	0	988.79	-0.0044684	0.0017798	1518.79	0.02618709	0.02585925	2048.78	0.02377971	0.02543244	2578.78	0.00235422		3108.77	0.01188258	0.01095736	3638.77	-0.00141422	0.00030553	4168.77	0.04438006	0.04235158	
459	-0.01667307	0	988.99	-0.00368359	0.0017732	1518.99	0.02570006	0.02585587	2048.98	0.02380604	0.02543115	2578.98	0.00228195		3108.97	0.01144791	0.01095683	3638.97	-0.00071191	0.0003055	4168.97	0.04424794	0.04235002	
459.2	-0.01701156	0	989.19	-0.0034034	0.00176662	1519.19	0.02580773	0.0258525	2049.18	0.02306997	0.02542986	2579.18	0.00223935		3109.17	0.01133799	0.01095629	3639.17	-0.00006305	0.00030547	4169.17	0.04379719	0.04234847	
459.4	-0.01618843	0	989.39	-0.00420687	0.00176007	1519.39	0.02536323	0.02584912	2049.38	0.02270952	0.02542858	2579.38	0.00221188		3109.37	0.0117783	0.01095575	3639.37	0.00135475	0.00030544	4169.37	0.04320894	0.04234691	
459.6	-0.01626564	0	989.59	-0.00373974	0.00175354	1519.59	0.0237542	0.02584574	2049.58	0.02257537	0.02542729	2579.58	0.00195783		3109.57	0.0116978	0.01095521	3639.57	0.00150147	0.00030541	4169.57	0.04281617	0.04234535	
459.8	-0.01606354	0	989.79	-0.00309974	0.00174704	1519.79	0.02407944	0.02584236	2049.78	0.02222099	0.025426	2579.78	0.00118519		3109.77	0.01172608	0.01095467	3639.77	0.00150852	0.00030538	4169.77	0.0432042	0.04234379	
460	-0.01578317	0	989.99	-0.00310542	0.00174056	1519.99	0.02474012	0.02583899	2049.98	0.02251341	0.02542471	2579.98	0.00131511		3109.97	0.01161658	0.01095413	3639.97	0.00151755	0.00030535	4169.97	0.04317645	0.04234223	
460.2	-0.01566631	0	990.19	-0.00308232	0.0017341	1520.19	0.02391124	0.02583561	2050.18	0.02295114	0.02542343	2580.18	0.00073633		3110.17	0.01152529	0.0109536	3640.17	0.00247908	0.00030532	4170.17	0.04384207	0.04234067	
460.4	-0.01553335	0	990.39	-0.00289898	0.00172767	1520.39	0.02455184	0.02583224	2050.38	0.02339005	0.02542214	2580.38	-0.00011034		3110.37	0.01027806	0.01095306	3640.37	0.00207549	0.00030528	4170.37	0.04412133	0.04233911	
460.6	-0.01543074	0	990.59	-0.00267426	0.00172127	1520.59	0.02447637	0.02582886	2050.58	0.02399508	0.02542085	2580.58	-0.00087057		3110.57	0.01033448	0.01095252	3640.57	0.00311135	0.00030525	4170.57	0.04421589	0.04233756	
460.8	-0.01584044	0	990.79	-0.00214784	0.00171488	1520.79	0.02385747	0.02582549	2050.78	0.02406134	0.02541956	2580.78	-0.00115119		3110.77	0.01008187	0.01095198	3640.77	0.00268638	0.00030522	4170.77	0.04432864	0.042336	
461	-0.01636957	0	990.99	-0.0025209	0.00170852	1520.99	0.02359782	0.02582212	2050.98	0.02456	0.02541828	2580.98	-0.0015807		3110.97	0.01031638	0.01095144	3640.97	0.00353076	0.00030519	4170.97	0.04494694	0.04233444	
461.2	-0.01604723	0	991.19	-0.00270023	0.00170219	1521.19	0.02404513	0.02581874	2051.18	0.02577071	0.02541699	2581.18	-0.00091564		3111.17	0.01076028	0.01095091	3641.17	0.00443078	0.00030516	4171.17	0.04488585	0.04233288	
461.4	-0.01562324	0	991.39	-0.00255002	0.00169587	1521.39	0.02372151	0.02581537	2051.38	0.02603965	0.0254157	2581.38	-0.00048032		3111.37	0.01089765	0.01095037	3641.37	0.00349048	0.00030513	4171.37	0.0451207	0.04233132	
461.6	-0.0148174	0	991.59	-0.00350546	0.00168958	1521.59	0.02343209	0.025812	2051.58	0.02593763	0.02541441	2581.58	-0.00063313		3111.57	0.01146263	0.01094983	3641.57	0.0025601	0.0003051	4171.57	0.04494187	0.04232976	
461.8	-0.01500303	0	991.79	-0.00478321	0.00168332	1521.79	0.02309225	0.02580862	2051.78	0.02535771	0.02541313	2581.78	-0.00097701		3111.77	0.01196752	0.01094929	3641.77	0.00169904	0.00030507	4171.77	0.04498504	0.04232821	
462	-0.0152464	0	991.99	-0.00544696	0.00167708	1521.99	0.02331688	0.02580525	2051.98	0.02568167	0.02541184	2581.98	-0.00060021		3111.97	0.01145254	0.01094875	3641.97	0.00129783	0.00030504	4171.97	0.04414321	0.04232665	
462.2	-0.01523733	0	992.19	-0.0055925	0.00167086	1522.19	0.02393327	0.02580188	2052.18	0.02623797	0.02541055	2582.18	-0.00055188		3112.17	0.01211526	0.01094822	3642.17	0.00087127	0.00030501	4172.17	0.04421789	0.04232509	
462.4	-0.01537893	0	992.39	-0.00509873	0.00166466	1522.39	0.02436483	0.02579851	2052.38	0.02608815	0.02540927	2582.38	0.00021001		3112.37	0.01282515	0.01094768	3642.37	0.00026094	0.00030498	4172.37	0.04455699	0.04232353	
462.6	-0.01477944	0	992.59	-0.00554578	0.00165849	1522.59	0.02489308	0.02579514	2052.58	0.02630003	0.02540798	2582.58	0.00044426		3112.57	0.01313345	0.01094714	3642.57	0.00009736	0.00030495	4172.57	0.04472114	0.04232198	
462.8	-0.01443005	0	992.79	-0.00533589	0.00165234	1522.79	0.02514298	0.02579177	2052.78	0.026518	0.02540669	2582.78	0.00090255		3112.77	0.01322088	0.0109466	3642.77	-0.0003936	0.00030492	4172.77	0.04445811	0.04232042	
463	-0.01396806	0	992.99	-0.00482511	0.00164621	1522.99	0.02604086	0.0257884	2052.98	0.0270466	0.02540541	2582.98	0.0004247		3112.97	0.01267556	0.01094606	3642.97	-0.00021128	0.00030489	4172.97	0.04361288	0.04231886	
463.2	-0.01347468	0	993.19	-0.00467592	0.0016401	1523.19	0.02573737	0.02578503	2053.18	0.02741385	0.02540412	2583.18	0.0011284		3113.17	0.01277197	0.01094553	3643.17	0.00031403	0.00030486	4173.17	0.04301594	0.0423173	
463.4	-0.01289546	0	993.39	-0.0051523	0.00163402	1523.39	0.02567216	0.02578166	2053.38	0.02810754	0.02540283	2583.38	0.00125388		3113.37	0.01280746	0.01094499	3643.37	0.00036911	0.00030482	4173.37	0.04255572	0.04231575	
463.6	-0.01321777	0	993.59	-0.00444519	0.00162796	1523.59	0.02519251	0.0257783	2053.58	0.02853672	0.02540155	2583.58	0.00027269		3113.57	0.01272362	0.01094445	3643.57	-0.00023689	0.00030479	4173.57	0.04298003	0.04231419	
463.8	-0.01265245	0	993.79	-0.00276484	0.00162192	1523.79	0.02584492	0.02577493	2053.78	0.02821965	0.02540026	2583.78	0.00084893		3113.77	0.01296142	0.01094391	3643.77	-0.00062228	0.00030476	4173.77	0.04385763	0.04231263	
464	-0.01305263	0	993.99	-0.0019774	0.00161591	1523.99	0.02551601	0.02577156	2053.98	0.02874682	0.02539897	2583.98	0.001252		3113.97	0.01265885	0.01094338	3643.97	-0.00123817	0.00030473	4173.97	0.0439318	0.04231107	
464.2	-0.01275506	0	994.19	-0.00103535	0.00160991	1524.19	0.02514181	0.0257682	2054.18	0.02818923	0.02539769	2584.18	0.00114454		3114.17	0.0120224	0.01094284	3644.17	-0.00131579	0.0003047	4174.17	0.04433953	0.04230952	
464.4	-0.01305084	0	994.39	-0.0004855	0.00160394	1524.39	0.02511061	0.02576483	2054.38	0.02819321	0.0253964	2584.38	0.00121734		3114.37	0.01195187	0.0109423	3644.37	-0.00102237	0.00030467	4174.37	0.04454654	0.04230796	
464.6	-0.01342855	0	994.59	-0.00036549	0.001598	1524.59	0.02469761	0.02576146	2054.58	0.02728226	0.02539511	2584.58	0.00143466		3114.57	0.01217248	0.01094176	3644.57	-0.00011087	0.00030464	4174.57	0.04505142	0.0423064	
464.8	-0.01332118	0	994.79	-0.00089509	0.00159207	1524.79	0.02418079	0.0257581	2054.78	0.02661798	0.02539383	2584.78	0.00179354		3114.77	0.01129304	0.01094123	3644.77	-0.00052738	0.00030461	4174.77	0.04498538	0.04230484	
465	-0.01303586	0	994.99	-0.00142902	0.00158617	1524.99	0.02377808	0.02575473	2054.98	0.02589594	0.02539254	2584.98	0.00254634		3114.97	0.0103824	0.01094069	3644.97	0.0003331	0.00030458	4174.97	0.04483712	0.04230329	
465.2	-0.01233343	0	995.19	-0.00133239	0.00158028	1525.19	0.02281615	0.02575137	2055.18	0.02472181	0.02539126	2585.18	0.00304801		3115.17	0.01104886	0.01094015	3645.17	0.00041391	0.00030455	4175.17	0.04468161	0.04230173	
465.4	-0.01225667	0	995.39	-0.00107865	0.00157442	1525.39	0.02225352	0.025748	2055.38	0.02421154	0.02538997	2585.38	0.00240591		3115.37	0.00996848	0.01093961	3645.37	0.00041254	0.00030452	4175.37	0.04440398	0.04230017	
465.6	-0.01198696	0	995.59	-0.00206336	0.00156858	1525.59	0.02219625	0.02574464	2055.58	0.02428981	0.02538868	2585.58	0.00177438		3115.57	0.00887396	0.01093908	3645.57	0.00035115	0.00030449	4175.57	0.04381421	0.04229862	
465.8	-0.01270326	0	995.79	-0.0029909	0.00156277	1525.79	0.02218427	0.02574128	2055.78	0.02353775	0.0253874	2585.78	0.00094051		3115.77	0.00767446	0.01093854	3645.77	0.00059353	0.00030446	4175.77	0.04387611	0.04229706	
466	-0.01411416	0	995.99	-0.00384865	0.00155697	1525.99	0.02225034	0.02573791	2055.98	0.02351968	0.02538611	2585.98	0.0007018		3115.97	0.00688977	0.010938	3645.97	0.00050557	0.00030443	4175.97	0.0434796	0.0422955	
466.2	-0.01474275	0	996.19	-0.00452103	0.0015512	1526.19	0.02258665	0.02573455	2056.18	0.02431741	0.02538483	2586.18	-0.00002904		3116.17	0.00682148	0.01093746	3646.17	0.00031866	0.0003044	4176.17	0.04420625	0.04229395	
466.4	-0.01450885	0	996.39	-0.00473869	0.00154544	1526.39	0.02287787	0.02573119	2056.38	0.02408821	0.02538354	2586.38	-0.00037519		3116.37	0.00682917	0.01093693	3646.37	0.00056038	0.00030436	4176.37	0.04446647	0.04229239	
466.6	-0.01496016	0	996.59	-0.00527837	0.00153971	1526.59	0.02372232	0.02572783	2056.58	0.0242929	0.02538226	2586.58	-0.00084949		3116.57	0.00701513	0.01093639	3646.57	0.00054485	0.00030433	4176.57	0.04464591	0.04229083	
466.8	-0.01574236	0	996.79	-0.0057288	0.001534	1526.79	0.02416177	0.02572447	2056.78	0.0250256	0.02538097	2586.78	-0.00122831		3116.77	0.00772096	0.01093585	3646.77	0.00079402	0.0003043	4176.77	0.04438602	0.04228928	
467	-0.01600083	0	996.99	-0.00655333	0.00152831	1526.99	0.02481563	0.02572111	2056.98	0.02497782	0.02537969	2586.98	-0.00208212		3116.97	0.00848113	0.01093531	3646.97	0.00090288	0.00030427	4176.97	0.0449349	0.04228772	
467.2	-0.01651032	0	997.19	-0.00720745	0.00152264	1527.19	0.02539768	0.02571775	2057.18	0.02540451	0.0253784	2587.18	-0.00222833		3117.17	0.00908526	0.01093478	3647.17	0.0018754	0.00030424	4177.17	0.04546511	0.04228616	
467.4	-0.01723028	0	997.39	-0.00808281	0.001517	1527.39	0.02567301	0.02571439	2057.38	0.02543011	0.02537711	2587.38	-0.00303846		3117.37	0.00941755	0.01093424	3647.37	0.00185276	0.00030421	4177.37	0.04641175	0.04228461	
467.6	-0.01847	0	997.59	-0.00829306	0.00151137	1527.59	0.02554136	0.02571103	2057.58	0.02467149	0.02537583	2587.58	-0.00319024		3117.57	0.01031247	0.0109337	3647.57	0.0027386	0.00030418	4177.57	0.04673499	0.04228305	
467.8	-0.01957967	0	997.79	-0.00873508	0.00150577	1527.79	0.02487021	0.02570767	2057.78	0.02495434	0.02537454	2587.78	-0.00287407		3117.77	0.01212713	0.01093317	3647.77	0.00280017	0.00030415	4177.77	0.04609628	0.04228149	
468	-0.01964614	0	997.99	-0.00922292	0.00150018	1527.99	0.02508229	0.02570431	2057.98	0.02560836	0.02537326	2587.98	-0.00251865		3117.97	0.01201599	0.01093263	3647.97	0.00199973	0.00030412	4177.97	0.04586617	0.04227994	
468.2	-0.02011307	0	998.19	-0.00948515	0.00149462	1528.19	0.02482513	0.02570095	2058.18	0.02474197	0.02537197	2588.18	-0.00218409		3118.17	0.01205782	0.01093209	3648.17	0.00228732	0.00030409	4178.17	0.04655268	0.04227838	
468.4	-0.02110839	0	998.39	-0.00971845	0.00148908	1528.39	0.02480496	0.0256976	2058.38	0.02532167	0.02537069	2588.38	-0.00228575		3118.37	0.01239242	0.01093155	3648.37	0.00245122	0.00030406	4178.37	0.0461719	0.04227683	
468.6	-0.02122155	0	998.59	-0.00951526	0.00148355	1528.59	0.02487735	0.02569424	2058.58	0.02560119	0.0253694	2588.58	-0.00126226		3118.57	0.01254195	0.01093102	3648.57	0.00252327	0.00030403	4178.57	0.045216	0.04227527	
468.8	-0.02061002	0	998.79	-0.00950557	0.00147805	1528.79	0.0245909	0.02569088	2058.78	0.02576233	0.02536812	2588.78	-0.00092044		3118.77	0.01245819	0.01093048	3648.77	0.00255789	0.000304	4178.77	0.04449243	0.04227371	
469	-0.02018546	0	998.99	-0.00871251	0.00147257	1528.99	0.02461159	0.02568753	2058.98	0.02515016	0.02536683	2588.98	0.00082214		3118.97	0.01196613	0.01092994	3648.97	0.00190438	0.00030397	4178.97	0.04401409	0.04227216	
469.2	-0.02006972	0	999.19	-0.00822044	0.00146711	1529.19	0.02422918	0.02568417	2059.18	0.0247927	0.02536555	2589.18	0.00108584		3119.17	0.01282343	0.01092941	3649.17	0.00198584	0.00030394	4179.17	0.04414622	0.0422706	
469.4	-0.0194045	0	999.39	-0.00784036	0.00146167	1529.39	0.02404769	0.02568082	2059.38	0.02515855	0.02536427	2589.38	0.00128443		3119.37	0.01164798	0.01092887	3649.37	0.00217792	0.00030391	4179.37	0.04303504	0.04226905	
469.6	-0.0193569	0	999.59	-0.00706071	0.00145625	1529.59	0.02329813	0.02567746	2059.58	0.02430565	0.02536298	2589.58	0.00129867		3119.57	0.01141292	0.01092833	3649.57	0.00209003	0.00030388	4179.57	0.04312954	0.04226749	
469.8	-0.0191909	0	999.79	-0.00708627	0.00145085	1529.79	0.0222217	0.02567411	2059.78	0.02324534	0.0253617	2589.78	0.0020239		3119.77	0.01007218	0.0109278	3649.77	0.00183631	0.00030384	4179.77	0.04327532	0.04226593	
470	-0.01904013	0	999.99	-0.00698371	0.00144547	1529.99	0.02187987	0.02567075	2059.98	0.02355361	0.02536041	2589.98	0.00251198		3119.97	0.01041065	0.01092726	3649.97	0.00121359	0.00030381	4179.97	0.04384143	0.04226438	
470.2	-0.01832082	0	1000.19	-0.00694873	0.00144011	1530.19	0.02192847	0.0256674	2060.18	0.02354032	0.02535913	2590.18	0.00248705		3120.17	0.01020256	0.01092672	3650.17	0.00141536	0.00030378	4180.17	0.0435688	0.04226282	
470.4	-0.01782854	0	1000.39	-0.00670054	0.00143476	1530.39	0.02233401	0.02566405	2060.38	0.02343891	0.02535784	2590.38	0.00167098		3120.37	0.01010636	0.01092618	3650.37	0.00162751	0.00030375	4180.37	0.04343318	0.04226127	
470.6	-0.01835507	0	1000.59	-0.00635086	0.00142944	1530.59	0.02281655	0.02566069	2060.58	0.02413336	0.02535656	2590.58	0.00139773		3120.57	0.01027038	0.01092565	3650.57	0.00148725	0.00030372	4180.57	0.04329557	0.04225971	
470.8	-0.01759598	0	1000.79	-0.00661915	0.00142414	1530.79	0.02251969	0.02565734	2060.78	0.02362542	0.02535527	2590.78	0.00128429		3120.77	0.01068411	0.01092511	3650.77	0.00239579	0.00030369	4180.77	0.04322939	0.04225816	
471	-0.01659973	0	1000.99	-0.00643486	0.00141886	1530.99	0.02216645	0.02565399	2060.98	0.02298502	0.02535399	2590.98	0.00010453		3120.97	0.01075087	0.01092457	3650.97	0.00217778	0.00030366	4180.97	0.04311971	0.0422566	
471.2	-0.01679687	0	1001.19	-0.00666675	0.0014136	1531.19	0.02207064	0.02565064	2061.18	0.0230332	0.02535271	2591.18	-0.00069268		3121.17	0.01000529	0.01092404	3651.17	0.00209404	0.00030363	4181.17	0.04319648	0.04225505	
471.4	-0.01654861	0	1001.39	-0.00792791	0.00140836	1531.39	0.02227157	0.02564729	2061.38	0.02244894	0.02535142	2591.38	-0.00079382		3121.37	0.00992085	0.0109235	3651.37	0.00282021	0.0003036	4181.37	0.04281747	0.04225349	
471.6	-0.01670137	0	1001.59	-0.00861727	0.00140313	1531.59	0.02204194	0.02564394	2061.58	0.02212855	0.02535014	2591.58	-0.00104576		3121.57	0.01017314	0.01092296	3651.57	0.00278204	0.00030357	4181.57	0.04238516	0.04225194	
471.8	-0.01696351	0	1001.79	-0.0085972	0.00139793	1531.79	0.02188446	0.02564059	2061.78	0.02276954	0.02534886	2591.78	-0.00266319		3121.77	0.01030763	0.01092243	3651.77	0.00231459	0.00030354	4181.77	0.04174782	0.04225038	
472	-0.01673425	0	1001.99	-0.00842156	0.00139275	1531.99	0.0229585	0.02563724	2061.98	0.02303678	0.02534757	2591.98	-0.00216349		3121.97	0.00925588	0.01092189	3651.97	0.00231716	0.00030351	4181.97	0.0423216	0.04224883	
472.2	-0.01763165	0	1002.19	-0.00811147	0.00138758	1532.19	0.02290419	0.02563389	2062.18	0.0242542	0.02534629	2592.18	-0.00204238		3122.17	0.00919875	0.01092135	3652.17	0.00217363	0.00030348	4182.17	0.04254495	0.04224727	
472.4	-0.01776628	0	1002.39	-0.00837486	0.00138243	1532.39	0.0235319	0.02563054	2062.38	0.02485285	0.025345	2592.38	-0.00203275		3122.37	0.00973753	0.01092082	3652.37	0.0018739	0.00030345	4182.37	0.0421858	0.04224572	
472.6	-0.01792855	0	1002.59	-0.00775932	0.00137731	1532.59	0.02330853	0.02562719	2062.58	0.02591423	0.02534372	2592.58	-0.00077402		3122.57	0.01003696	0.01092028	3652.57	0.00177247	0.00030342	4182.57	0.04185746	0.04224416	
472.8	-0.01813549	0	1002.79	-0.0070314	0.0013722	1532.79	0.02317834	0.02562384	2062.78	0.02583951	0.02534244	2592.78	-0.00039697		3122.77	0.00984073	0.01091974	3652.77	0.00203088	0.00030339	4182.77	0.04214772	0.04224261	
473	-0.01789904	0	1002.99	-0.00627859	0.00136711	1532.99	0.02303661	0.02562049	2062.98	0.02572083	0.02534115	2592.98	0.00129358		3122.97	0.01023444	0.01091921	3652.97	0.00084411	0.00030336	4182.97	0.04263492	0.04224105	
473.2	-0.01802723	0	1003.19	-0.00532835	0.00136204	1533.19	0.02241519	0.02561715	2063.18	0.02602284	0.02533987	2593.18	0.00165136		3123.17	0.01111213	0.01091867	3653.17	0.00169357	0.00030333	4183.17	0.0431109	0.0422395	
473.4	-0.01783965	0	1003.39	-0.00522397	0.00135699	1533.39	0.02189849	0.0256138	2063.38	0.0257259	0.02533859	2593.38	0.00263683		3123.37	0.01151125	0.01091814	3653.37	0.00231543	0.00030329	4183.37	0.04300189	0.04223794	
473.6	-0.01832293	0	1003.59	-0.00471221	0.00135196	1533.59	0.02122531	0.02561046	2063.58	0.02520282	0.0253373	2593.58	0.00356257		3123.57	0.01129626	0.0109176	3653.57	0.00188293	0.00030326	4183.57	0.04315656	0.04223639	
473.8	-0.01755754	0	1003.79	-0.00524256	0.00134694	1533.79	0.02088662	0.02560711	2063.78	0.02578476	0.02533602	2593.78	0.00461885		3123.77	0.01063512	0.01091706	3653.77	0.00180388	0.00030323	4183.77	0.04318208	0.04223483	
474	-0.01747087	0	1003.99	-0.00448652	0.00134195	1533.99	0.02134714	0.02560376	2063.98	0.02578337	0.02533474	2593.98	0.00490512		3123.97	0.0111698	0.01091653	3653.97	0.00220382	0.0003032	4183.97	0.04277973	0.04223328	
474.2	-0.01750387	0	1004.19	-0.00520226	0.00133697	1534.19	0.02152771	0.02560042	2064.18	0.02511097	0.02533345	2594.18	0.00438906		3124.17	0.01187356	0.01091599	3654.17	0.00280612	0.00030317	4184.17	0.04189241	0.04223172	
474.4	-0.01737633	0	1004.39	-0.00550252	0.00133201	1534.39	0.02181893	0.02559708	2064.38	0.02509312	0.02533217	2594.38	0.00299172		3124.37	0.01176636	0.01091545	3654.37	0.00251765	0.00030314	4184.37	0.04221984	0.04223017	
474.6	-0.01708928	0	1004.59	-0.00502731	0.00132707	1534.59	0.02152287	0.02559373	2064.58	0.02475086	0.02533089	2594.58	0.00295942		3124.57	0.01199493	0.01091492	3654.57	0.00317487	0.00030311	4184.57	0.04153797	0.04222862	
474.8	-0.01596683	0	1004.79	-0.00615997	0.00132215	1534.79	0.02196508	0.02559039	2064.78	0.02432884	0.02532961	2594.78	0.0022473		3124.77	0.01199666	0.01091438	3654.77	0.00313971	0.00030308	4184.77	0.04187934	0.04222706	
475	-0.01607139	0	1004.99	-0.00635183	0.00131725	1534.99	0.02260568	0.02558704	2064.98	0.02432244	0.02532832	2594.98	0.00138903		3124.97	0.01183683	0.01091385	3654.97	0.00273194	0.00030305	4184.97	0.04187179	0.04222551	
475.2	-0.01605487	0	1005.19	-0.00712397	0.00131236	1535.19	0.02359192	0.0255837	2065.18	0.02381086	0.02532704	2595.18	0.0009278		3125.17	0.01214362	0.01091331	3655.17	0.00320418	0.00030302	4185.17	0.04298478	0.04222395	
475.4	-0.01521266	0	1005.39	-0.00788784	0.0013075	1535.39	0.0242515	0.02558036	2065.38	0.02279212	0.02532576	2595.38	0.00067923		3125.37	0.01193024	0.01091277	3655.37	0.0038284	0.00030299	4185.37	0.04308676	0.0422224	
475.6	-0.01557324	0	1005.59	-0.00854237	0.00130265	1535.59	0.02348899	0.02557702	2065.58	0.02256828	0.02532447	2595.58	-0.00027968		3125.57	0.01131855	0.01091224	3655.57	0.00345643	0.00030296	4185.57	0.04368959	0.04222084	
475.8	-0.01608192	0	1005.79	-0.00880597	0.00129782	1535.79	0.02406	0.02557368	2065.78	0.02272701	0.02532319	2595.78	-0.00086957		3125.77	0.01085515	0.0109117	3655.77	0.0032561	0.00030293	4185.77	0.04343964	0.04221929	
476	-0.01628481	0	1005.99	-0.00944366	0.001293	1535.99	0.02462136	0.02557034	2065.98	0.02241918	0.02532191	2595.98	-0.00031607		3125.97	0.01121443	0.01091116	3655.97	0.00333705	0.0003029	4185.97	0.04365287	0.04221774	
476.2	-0.01651777	0	1006.19	-0.00955574	0.00128821	1536.19	0.02447336	0.025567	2066.18	0.02312565	0.02532063	2596.18	-0.00017279		3126.17	0.01156091	0.01091063	3656.17	0.00259143	0.00030287	4186.17	0.04374434	0.04221618	
476.4	-0.01686419	0	1006.39	-0.00992586	0.00128343	1536.39	0.02408665	0.02556366	2066.38	0.02204495	0.02531934	2596.38	-0.00086456		3126.37	0.01187984	0.01091009	3656.37	0.00184299	0.00030284	4186.37	0.04458676	0.04221463	
476.6	-0.01776979	0	1006.59	-0.00897167	0.00127867	1536.59	0.02352473	0.02556032	2066.58	0.02265302	0.02531806	2596.58	-0.00076278		3126.57	0.01046314	0.01090956	3656.57	0.00162899	0.00030281	4186.57	0.04456235	0.04221308	
476.8	-0.0181471	0	1006.79	-0.00817433	0.00127393	1536.79	0.0232437	0.02555698	2066.78	0.02206608	0.02531678	2596.78	-0.00013685		3126.77	0.00969713	0.01090902	3656.77	0.00186857	0.00030278	4186.77	0.04521938	0.04221152	
477	-0.0186866	0	1006.99	-0.00785306	0.0012692	1536.99	0.02252894	0.02555364	2066.98	0.0230177	0.0253155	2596.98	-0.00008936		3126.97	0.0102304	0.01090848	3656.97	0.00121779	0.00030275	4186.97	0.0453408	0.04220997	
477.2	-0.0199597	0	1007.19	-0.00758125	0.0012645	1537.19	0.02208135	0.0255503	2067.18	0.02283017	0.02531422	2597.18	-0.00040217		3127.17	0.01012592	0.01090795	3657.17	0.00118767	0.00030272	4187.17	0.04491063	0.04220841	
477.4	-0.01996833	0	1007.39	-0.00740841	0.00125981	1537.39	0.02253817	0.02554696	2067.38	0.02308913	0.02531293	2597.38	-0.00045219		3127.37	0.00962613	0.01090741	3657.37	0.00031718	0.00030268	4187.37	0.04492464	0.04220686	
477.6	-0.01935959	0	1007.59	-0.00784037	0.00125513	1537.59	0.02210921	0.02554363	2067.58	0.02414862	0.02531165	2597.58	-0.00088152		3127.57	0.00916986	0.01090688	3657.57	-0.00076111	0.00030265	4187.57	0.04499434	0.04220531	
477.8	-0.01916419	0	1007.79	-0.0076918	0.00125048	1537.79	0.02191544	0.02554029	2067.78	0.02393699	0.02531037	2597.78	-0.00128051		3127.77	0.00939846	0.01090634	3657.77	0.00010287	0.00030262	4187.77	0.04486072	0.04220375	
478	-0.0194367	0	1007.99	-0.00769865	0.00124584	1537.99	0.02164272	0.02553695	2067.98	0.02380077	0.02530909	2597.98	-0.00177763		3127.97	0.00910945	0.0109058	3657.97	-0.00019464	0.00030259	4187.97	0.04519404	0.0422022	
478.2	-0.01965013	0	1008.19	-0.00814243	0.00124122	1538.19	0.02161979	0.02553362	2068.18	0.02408149	0.02530781	2598.18	-0.00275758		3128.17	0.00871412	0.01090527	3658.17	-0.00030249	0.00030256	4188.17	0.04526822	0.04220065	
478.4	-0.01985546	0	1008.39	-0.00814476	0.00123662	1538.39	0.02211308	0.02553028	2068.38	0.02506713	0.02530652	2598.38	-0.00388432		3128.37	0.0085408	0.01090473	3658.37	-0.00054981	0.00030253	4188.37	0.04503137	0.04219909	
478.6	-0.01924063	0	1008.59	-0.00748867	0.00123203	1538.59	0.02246687	0.02552694	2068.58	0.02527742	0.02530524	2598.58	-0.00376205		3128.57	0.0084239	0.0109042	3658.57	-0.000373	0.0003025	4188.57	0.04449925	0.04219754	
478.8	-0.0195688	0	1008.79	-0.00763282	0.00122746	1538.79	0.02279634	0.02552361	2068.78	0.02544068	0.02530396	2598.78	-0.00351362		3128.77	0.00808655	0.01090366	3658.77	-0.00024816	0.00030247	4188.77	0.0447876	0.04219599	
479	-0.01916555	0	1008.99	-0.00642369	0.00122291	1538.99	0.02258301	0.02552028	2068.98	0.02537481	0.02530268	2598.98	-0.00309672		3128.97	0.00913374	0.01090313	3658.97	0.00041573	0.00030244	4188.97	0.04492364	0.04219443	
479.2	-0.0186506	0	1009.19	-0.00628412	0.00121838	1539.19	0.02224281	0.02551694	2069.18	0.02540589	0.0253014	2599.18	-0.00273689		3129.17	0.0095015	0.01090259	3659.17	0.00044848	0.00030241	4189.17	0.04539141	0.04219288	
479.4	-0.01889874	0	1009.39	-0.00695247	0.00121386	1539.39	0.0215235	0.02551361	2069.38	0.02524052	0.02530012	2599.38	-0.00261637		3129.37	0.00901497	0.01090205	3659.37	0.00023615	0.00030238	4189.37	0.04563159	0.04219133	
479.6	-0.02007874	0	1009.59	-0.00716441	0.00120936	1539.59	0.02110505	0.02551028	2069.58	0.02521489	0.02529884	2599.58	-0.0021653		3129.57	0.00877984	0.01090152	3659.57	-0.00024562	0.00030235	4189.57	0.04493065	0.04218978	
479.8	-0.02037527	0	1009.79	-0.00704184	0.00120487	1539.79	0.02152762	0.02550694	2069.78	0.02480751	0.02529755	2599.78	-0.00126016		3129.77	0.00962645	0.01090098	3659.77	-0.00065608	0.00030232	4189.77	0.04519241	0.04218822	
480	-0.0205272	0	1009.99	-0.00685953	0.0012004	1539.99	0.02108465	0.02550361	2069.98	0.02441445	0.02529627	2599.98	-0.00041918		3129.97	0.00990475	0.01090045	3659.97	-0.00054399	0.00030229	4189.97	0.04558946	0.04218667	
480.2	-0.02145691	0	1010.19	-0.00690899	0.00119595	1540.19	0.02098219	0.02550028	2070.18	0.02388098	0.02529499	2600.18	-0.00130182		3130.17	0.00992277	0.01089991	3660.17	-0.0009139	0.00030226	4190.17	0.04553002	0.04218512	
480.4	-0.02266218	0	1010.39	-0.00636148	0.00119152	1540.39	0.02136638	0.02549695	2070.38	0.02265815	0.02529371	2600.38	-0.00135082		3130.37	0.01011382	0.01089938	3660.37	-0.00082274	0.00030223	4190.37	0.04532462	0.04218356	
480.6	-0.02346809	0	1010.59	-0.00694871	0.0011871	1540.59	0.02195557	0.02549362	2070.58	0.02300569	0.02529243	2600.58	-0.0010954		3130.57	0.00950244	0.01089884	3660.57	-0.00067685	0.0003022	4190.57	0.04476442	0.04218201	
480.8	-0.02398457	0	1010.79	-0.00728226	0.00118269	1540.79	0.02181553	0.02549029	2070.78	0.02245346	0.02529115	2600.78	-0.00066164		3130.77	0.0095396	0.01089831	3660.77	-0.00041394	0.00030217	4190.77	0.04437257	0.04218046	
481	-0.02403477	0	1010.99	-0.00796358	0.00117831	1540.99	0.02163486	0.02548696	2070.98	0.02253661	0.02528987	2600.98	-0.00117014		3130.97	0.01067748	0.01089777	3660.97	-0.00104823	0.00030214	4190.97	0.04326523	0.04217891	
481.2	-0.02370118	0	1011.19	-0.00817945	0.00117394	1541.19	0.02114738	0.02548363	2071.18	0.02274275	0.02528859	2601.18	-0.00085942		3131.17	0.01016917	0.01089724	3661.17	-0.00240841	0.00030211	4191.17	0.04277024	0.04217735	
481.4	-0.02245198	0	1011.39	-0.00840494	0.00116958	1541.39	0.02228685	0.0254803	2071.38	0.0231962	0.02528731	2601.38	-0.00095461		3131.37	0.01012976	0.0108967	3661.37	-0.0021732	0.00030208	4191.37	0.04316232	0.0421758	
481.6	-0.02231978	0	1011.59	-0.00903078	0.00116525	1541.59	0.02158639	0.02547697	2071.58	0.0229091	0.02528603	2601.58	-0.00155221		3131.57	0.01065183	0.01089616	3661.57	-0.0023809	0.00030205	4191.57	0.04288479	0.04217425	
481.8	-0.02227228	0	1011.79	-0.0083802	0.00116093	1541.79	0.02137926	0.02547364	2071.78	0.02249563	0.02528475	2601.78	-0.0015205		3131.77	0.01042371	0.01089563	3661.77	-0.00165121	0.00030202	4191.77	0.04208905	0.0421727	
482	-0.02093995	0	1011.99	-0.00853487	0.00115662	1541.99	0.02104441	0.02547031	2071.98	0.02278088	0.02528347	2601.98	-0.0016725		3131.97	0.01016958	0.01089509	3661.97	-0.00217288	0.00030198	4191.97	0.04243283	0.04217115	
482.2	-0.02144122	0	1012.19	-0.0080317	0.00115233	1542.19	0.02173358	0.02546699	2072.18	0.02347639	0.02528218	2602.18	-0.00275054		3132.17	0.00999253	0.01089456	3662.17	-0.00164811	0.00030195	4192.17	0.04178338	0.04216959	
482.4	-0.02048321	0	1012.39	-0.0078694	0.00114806	1542.39	0.02198785	0.02546366	2072.38	0.02324148	0.0252809	2602.38	-0.00240111		3132.37	0.01022975	0.01089402	3662.37	-0.00177402	0.00030192	4192.37	0.04163202	0.04216804	
482.6	-0.01955802	0	1012.59	-0.00737574	0.0011438	1542.59	0.02135036	0.02546033	2072.58	0.0223862	0.02527962	2602.58	-0.00183447		3132.57	0.00990815	0.01089349	3662.57	-0.00175625	0.00030189	4192.57	0.04066911	0.04216649	
482.8	-0.01935718	0	1012.79	-0.0063347	0.00113956	1542.79	0.02121036	0.02545701	2072.78	0.02299725	0.02527834	2602.78	-0.00136505		3132.77	0.01017619	0.01089295	3662.77	-0.00012871	0.00030186	4192.77	0.04177011	0.04216494	
483	-0.01766881	0	1012.99	-0.00583891	0.00113533	1542.99	0.02147663	0.02545368	2072.98	0.02310689	0.02527706	2602.98	-0.00153447		3132.97	0.01059277	0.01089242	3662.97	-0.00004131	0.00030183	4192.97	0.04257617	0.04216339	
483.2	-0.01848611	0	1013.19	-0.00630257	0.00113112	1543.19	0.02071421	0.02545036	2073.18	0.02342966	0.02527578	2603.18	-0.00114898		3133.17	0.00969804	0.01089188	3663.17	0.00070165	0.0003018	4193.17	0.04288218	0.04216183	
483.4	-0.01830583	0	1013.39	-0.00612565	0.00112693	1543.39	0.02111499	0.02544703	2073.38	0.0230542	0.0252745	2603.38	-0.00140326		3133.37	0.00925287	0.01089135	3663.37	0.00148069	0.00030177	4193.37	0.0431152	0.04216028	
483.6	-0.01859671	0	1013.59	-0.00624803	0.00112275	1543.59	0.02185663	0.02544371	2073.58	0.02322438	0.02527322	2603.58	-0.00135921		3133.57	0.009362	0.01089081	3663.57	0.00238704	0.00030174	4193.57	0.0426908	0.04215873	
483.8	-0.01834831	0	1013.79	-0.00637407	0.00111858	1543.79	0.02229097	0.02544038	2073.78	0.02337006	0.02527194	2603.78	-0.0009903		3133.77	0.00992266	0.01089028	3663.77	0.00223592	0.00030171	4193.77	0.04386956	0.04215718	
484	-0.01760162	0	1013.99	-0.00634822	0.00111443	1543.99	0.02296079	0.02543706	2073.98	0.02286769	0.02527066	2603.98	-0.00161689		3133.97	0.00872548	0.01088974	3663.97	0.00228914	0.00030168	4193.97	0.04357292	0.04215563	
484.2	-0.01852404	0	1014.19	-0.00736637	0.0011103	1544.19	0.02485331	0.02543374	2074.18	0.02255072	0.02526938	2604.18	-0.00266683		3134.17	0.00887604	0.01088921	3664.17	0.00209593	0.00030165	4194.17	0.04286693	0.04215408	
484.4	-0.01839175	0	1014.39	-0.00805966	0.00110618	1544.39	0.02568179	0.02543041	2074.38	0.02242064	0.0252681	2604.38	-0.0025402		3134.37	0.0090493	0.01088867	3664.37	0.00236481	0.00030162	4194.37	0.0429865	0.04215252	
484.6	-0.01812462	0	1014.59	-0.00912688	0.00110208	1544.59	0.02510962	0.02542709	2074.58	0.02247247	0.02526682	2604.58	-0.00273758		3134.57	0.00890633	0.01088814	3664.57	0.00241597	0.00030159	4194.57	0.04365924	0.04215097	
484.8	-0.01825571	0	1014.79	-0.00952872	0.00109799	1544.79	0.02424186	0.02542377	2074.78	0.02202903	0.02526554	2604.78	-0.00260377		3134.77	0.00886844	0.0108876	3664.77	0.00317628	0.00030156	4194.77	0.0437975	0.04214942	
485	-0.01777949	0	1014.99	-0.00998873	0.00109392	1544.99	0.02359458	0.02542045	2074.98	0.02236682	0.02526427	2604.98	-0.00204464		3134.97	0.00954743	0.01088707	3664.97	0.00296917	0.00030153	4194.97	0.04386948	0.04214787	
485.2	-0.01804536	0	1015.19	-0.0097397	0.00108987	1545.19	0.02325894	0.02541713	2075.18	0.02273809	0.02526299	2605.18	-0.00187118		3135.17	0.00911597	0.01088653	3665.17	0.00269102	0.0003015	4195.17	0.04341617	0.04214632	
485.4	-0.0180064	0	1015.39	-0.01010526	0.00108582	1545.39	0.02335054	0.02541381	2075.38	0.0214879	0.02526171	2605.38	-0.00175347		3135.37	0.0093172	0.010886	3665.37	0.00326415	0.00030147	4195.37	0.04348821	0.04214477	
485.6	-0.017627	0	1015.59	-0.00991468	0.0010818	1545.59	0.02199512	0.02541049	2075.58	0.02195043	0.02526043	2605.58	-0.00139478		3135.57	0.00918443	0.01088546	3665.57	0.00247595	0.00030144	4195.57	0.043267	0.04214322	
485.8	-0.01796065	0	1015.79	-0.01029016	0.00107778	1545.79	0.02117745	0.02540717	2075.78	0.02227833	0.02525915	2605.78	-0.00116298		3135.77	0.00845182	0.01088493	3665.77	0.00291821	0.00030141	4195.77	0.04260728	0.04214166	
486	-0.01894343	0	1015.99	-0.01085109	0.00107379	1545.99	0.02110139	0.02540385	2075.98	0.02229572	0.02525787	2605.98	-0.00133066		3135.97	0.00911184	0.01088439	3665.97	0.00209306	0.00030138	4195.97	0.04297808	0.04214011	
486.2	-0.02013233	0	1016.19	-0.01093062	0.00106981	1546.19	0.02109454	0.02540053	2076.18	0.02283313	0.02525659	2606.18	-0.00114971		3136.17	0.00868079	0.01088386	3666.17	0.00175572	0.00030135	4196.17	0.04243114	0.04213856	
486.4	-0.01979816	0	1016.39	-0.01056481	0.00106584	1546.39	0.02025978	0.02539721	2076.38	0.02233433	0.02525531	2606.38	-0.00020939		3136.37	0.00823428	0.01088332	3666.37	0.00184401	0.00030132	4196.37	0.04221293	0.04213701	
486.6	-0.02015779	0	1016.59	-0.01064783	0.00106189	1546.59	0.01957126	0.02539389	2076.58	0.02292167	0.02525403	2606.58	-0.0000151		3136.57	0.00795858	0.01088279	3666.57	0.00127037	0.00030129	4196.57	0.04184976	0.04213546	
486.8	-0.02088023	0	1016.79	-0.01004077	0.00105795	1546.79	0.01982585	0.02539058	2076.78	0.02338132	0.02525275	2606.78	-0.00007046		3136.77	0.00790367	0.01088225	3666.77	0.00162304	0.00030126	4196.77	0.04234444	0.04213391	
487	-0.02072835	0	1016.99	-0.00993895	0.00105402	1546.99	0.01964787	0.02538726	2076.98	0.02392992	0.02525147	2606.98	-0.00001784		3136.97	0.0069219	0.01088172	3666.97	0.00129154	0.00030123	4196.97	0.04154814	0.04213236	
487.2	-0.02143888	0	1017.19	-0.00933803	0.00105011	1547.19	0.01963573	0.02538394	2077.18	0.02470588	0.02525019	2607.18	0.00045851		3137.17	0.00743678	0.01088119	3667.17	0.00168611	0.0003012	4197.17	0.0408042	0.04213081	
487.4	-0.0215191	0	1017.39	-0.00949852	0.00104622	1547.39	0.02038198	0.02538063	2077.38	0.02498951	0.02524892	2607.38	0.00023098		3137.37	0.00816612	0.01088065	3667.37	0.00064183	0.00030117	4197.37	0.04101402	0.04212926	
487.6	-0.02142205	0	1017.59	-0.01067963	0.00104234	1547.59	0.0212737	0.02537731	2077.58	0.0263365	0.02524764	2607.58	-0.00030423		3137.57	0.00870418	0.01088012	3667.57	-0.00039048	0.00030114	4197.57	0.04064764	0.04212771	
487.8	-0.0211141	0	1017.79	-0.0102282	0.00103847	1547.79	0.02184095	0.025374	2077.78	0.02628466	0.02524636	2607.78	-0.00042792		3137.77	0.00848907	0.01087958	3667.77	-0.0012501	0.0003011	4197.77	0.04071043	0.04212616	
488	-0.02031417	0	1017.99	-0.01000397	0.00103462	1547.99	0.02253666	0.02537068	2077.98	0.02571317	0.02524508	2607.98	-0.00097337		3137.97	0.00857334	0.01087905	3667.97	-0.00133935	0.00030107	4197.97	0.04073436	0.04212461	
488.2	-0.02061792	0	1018.19	-0.01020216	0.00103079	1548.19	0.02350268	0.02536737	2078.18	0.02608291	0.0252438	2608.18	-0.00140646		3138.17	0.0088581	0.01087851	3668.17	-0.00145678	0.00030104	4198.17	0.04068812	0.04212306	
488.4	-0.02032224	0	1018.39	-0.00917759	0.00102696	1548.39	0.02273269	0.02536405	2078.38	0.02554843	0.02524252	2608.38	-0.00153248		3138.37	0.00978658	0.01087798	3668.37	-0.00093808	0.00030101	4198.37	0.04173178	0.04212151	
488.6	-0.02046795	0	1018.59	-0.00864353	0.00102316	1548.59	0.02223469	0.02536074	2078.58	0.02520336	0.02524124	2608.58	-0.00135851		3138.57	0.01047068	0.01087744	3668.57	0.00016139	0.00030098	4198.57	0.04317599	0.04211996	
488.8	-0.01999689	0	1018.79	-0.00893189	0.00101936	1548.79	0.02221375	0.02535743	2078.78	0.02424903	0.02523997	2608.78	-0.00230803		3138.77	0.01048513	0.01087691	3668.77	0.00023393	0.00030095	4198.77	0.04335653	0.0421184	
489	-0.01987856	0	1018.99	-0.00876494	0.00101558	1548.99	0.02239301	0.02535411	2078.98	0.02388234	0.02523869	2608.98	-0.00209814		3138.97	0.01068431	0.01087638	3668.97	0.00032922	0.00030092	4198.97	0.04299687	0.04211685	
489.2	-0.01955093	0	1019.19	-0.00812898	0.00101181	1549.19	0.02206779	0.0253508	2079.18	0.02353669	0.02523741	2609.18	-0.00277674		3139.17	0.01092607	0.01087584	3669.17	0.00041318	0.00030089	4199.17	0.04296141	0.0421153	
489.4	-0.01908207	0	1019.39	-0.00828875	0.00100806	1549.39	0.0217128	0.02534749	2079.38	0.02347582	0.02523613	2609.38	-0.0018901		3139.37	0.01083071	0.01087531	3669.37	0.00026297	0.00030086	4199.37	0.04386346	0.04211375	
489.6	-0.01947243	0	1019.59	-0.00757237	0.00100432	1549.59	0.0219601	0.02534418	2079.58	0.02362817	0.02523485	2609.58	-0.00152906		3139.57	0.00948733	0.01087477	3669.57	-0.00029218	0.00030083	4199.57	0.04372745	0.0421122	
489.8	-0.02045118	0	1019.79	-0.00688133	0.0010006	1549.79	0.0217384	0.02534087	2079.78	0.02317121	0.02523358	2609.78	-0.00133184		3139.77	0.00921999	0.01087424	3669.77	0.00024148	0.0003008	4199.77	0.04362049	0.04211065	
490	-0.02068303	0	1019.99	-0.00702744	0.00099689	1549.99	0.02216292	0.02533756	2079.98	0.0222373	0.0252323	2609.98	-0.00113798		3139.97	0.0096411	0.0108737	3669.97	0.00046279	0.00030077	4199.97	0.04341949	0.0421091	
490.2	-0.02014075	0	1020.19	-0.00694429	0.00099319	1550.19	0.02172184	0.02533425	2080.18	0.02174784	0.02523102	2610.18	-0.00085935		3140.17	0.0087538	0.01087317	3670.17	0.0008916	0.00030074	4200.17	0.04316012	0.04210755	
490.4	-0.01996978	0	1020.39	-0.00645065	0.00098951	1550.39	0.02086111	0.02533094	2080.38	0.02157253	0.02522974	2610.38	-0.00025593		3140.37	0.00780297	0.01087264	3670.37	0.00142824	0.00030071	4200.37	0.04374812	0.042106	
490.6	-0.01981947	0	1020.59	-0.00633761	0.00098584	1550.59	0.02028005	0.02532763	2080.58	0.02156403	0.02522846	2610.58	0.00046845		3140.57	0.00762083	0.0108721	3670.57	0.00117609	0.00030068	4200.57	0.04355565	0.04210445	
490.8	-0.02026007	0	1020.79	-0.00637061	0.00098218	1550.79	0.02009685	0.02532432	2080.78	0.02142761	0.02522719	2610.78	-0.00011212		3140.77	0.00730905	0.01087157	3670.77	0.00146522	0.00030065	4200.77	0.04370173	0.04210291	
491	-0.02007588	0	1020.99	-0.00586012	0.00097854	1550.99	0.02000449	0.02532101	2080.98	0.02205574	0.02522591	2610.98	-0.00015234		3140.97	0.00702249	0.01087103	3670.97	0.00098054	0.00030062	4200.97	0.04346226	0.04210136	
491.2	-0.02008604	0	1021.19	-0.00681891	0.00097491	1551.19	0.01989131	0.0253177	2081.18	0.02198067	0.02522463	2611.18	0.00038301		3141.17	0.0081298	0.0108705	3671.17	-0.00005228	0.00030059	4201.17	0.04292599	0.04209981	
491.4	-0.02062022	0	1021.39	-0.00844994	0.00097129	1551.39	0.01917185	0.0253144	2081.38	0.02259045	0.02522335	2611.38	0.00028278		3141.37	0.00810825	0.01086996	3671.37	-0.00035995	0.00030056	4201.37	0.04313908	0.04209826	
491.6	-0.02026908	0	1021.59	-0.00822406	0.00096769	1551.59	0.01921904	0.02531109	2081.58	0.0229736	0.02522208	2611.58	0.00074864		3141.57	0.00820588	0.01086943	3671.57	0.00003805	0.00030053	4201.57	0.04288689	0.04209671	
491.8	-0.02079967	0	1021.79	-0.00743008	0.0009641	1551.79	0.01841102	0.02530778	2081.78	0.02229063	0.0252208	2611.78	0.00082885		3141.77	0.00778508	0.0108689	3671.77	0.00066228	0.0003005	4201.77	0.04269005	0.04209516	
492	-0.02077102	0	1021.99	-0.00770126	0.00096053	1551.99	0.01843868	0.02530448	2081.98	0.02154396	0.02521952	2611.98	0.00043277		3141.97	0.00764792	0.01086836	3671.97	0.00055033	0.00030047	4201.97	0.0426986	0.04209361	
492.2	-0.02100734	0	1022.19	-0.00791661	0.00095697	1552.19	0.01873309	0.02530117	2082.18	0.02163338	0.02521824	2612.18	0.00012627		3142.17	0.00750803	0.01086783	3672.17	0.0005741	0.00030044	4202.17	0.04235916	0.04209206	
492.4	-0.021781	0	1022.39	-0.00799531	0.00095342	1552.39	0.01839842	0.02529787	2082.38	0.02181661	0.02521697	2612.38	0.00100916		3142.37	0.00792552	0.01086729	3672.37	0.00059822	0.00030041	4202.37	0.04257495	0.04209051	
492.6	-0.0224715	0	1022.59	-0.00902669	0.00094988	1552.59	0.01862679	0.02529456	2082.58	0.02129266	0.02521569	2612.58	0.00045202		3142.57	0.00837115	0.01086676	3672.57	-0.00004533	0.00030038	4202.57	0.04220696	0.04208896	
492.8	-0.02179541	0	1022.79	-0.00929636	0.00094636	1552.79	0.01880022	0.02529126	2082.78	0.02060408	0.02521441	2612.78	0.00023557		3142.77	0.00856573	0.01086623	3672.77	-0.00120438	0.00030035	4202.77	0.04136791	0.04208741	
493	-0.0223157	0	1022.99	-0.00903581	0.00094285	1552.99	0.01919242	0.02528795	2082.98	0.02189122	0.02521314	2612.98	0.00023561		3142.97	0.00945647	0.01086569	3672.97	-0.00120927	0.00030032	4202.97	0.04069752	0.04208586	
493.2	-0.021811	0	1023.19	-0.0083276	0.00093935	1553.19	0.01975571	0.02528465	2083.18	0.02310854	0.02521186	2613.18	-0.00005349		3143.17	0.00941434	0.01086516	3673.17	-0.0010627	0.00030029	4203.17	0.03995542	0.04208431	
493.4	-0.02211276	0	1023.39	-0.00786881	0.00093587	1553.39	0.02059388	0.02528135	2083.38	0.02360409	0.02521058	2613.38	0.00076642		3143.37	0.00879498	0.01086463	3673.37	-0.00112791	0.00030026	4203.37	0.03954249	0.04208276	
493.6	-0.02267241	0	1023.59	-0.00743702	0.0009324	1553.59	0.02107477	0.02527804	2083.58	0.02404287	0.02520931	2613.58	0.00013608		3143.57	0.00845206	0.01086409	3673.57	-0.0006169	0.00030023	4203.57	0.0385422	0.04208122	
493.8	-0.02185014	0	1023.79	-0.00739626	0.00092894	1553.79	0.02116203	0.02527474	2083.78	0.02502823	0.02520803	2613.78	0.000284		3143.77	0.00939687	0.01086356	3673.77	0.00049503	0.0003002	4203.77	0.03867912	0.04207967	
494	-0.021639	0	1023.99	-0.00810181	0.00092549	1553.99	0.02159267	0.02527144	2083.98	0.02459972	0.02520675	2613.98	-0.00006708		3143.97	0.00948752	0.01086302	3673.97	0.00134852	0.00030017	4203.97	0.03921069	0.04207812	
494.2	-0.02129079	0	1024.19	-0.00769043	0.00092206	1554.19	0.02224901	0.02526814	2084.18	0.0252766	0.02520548	2614.18	-0.00022887		3144.17	0.00871063	0.01086249	3674.17	0.00175982	0.00030014	4204.17	0.03980731	0.04207657	
494.4	-0.02098369	0	1024.39	-0.0064139	0.00091864	1554.39	0.02247169	0.02526484	2084.38	0.02483733	0.0252042	2614.38	-0.00039679		3144.37	0.00853928	0.01086196	3674.37	0.00246412	0.00030011	4204.37	0.04040721	0.04207502	
494.6	-0.0210776	0	1024.59	-0.00673305	0.00091524	1554.59	0.02258762	0.02526154	2084.58	0.0241994	0.02520292	2614.58	-0.00123952		3144.57	0.00842071	0.01086142	3674.57	0.00271939	0.00030008	4204.57	0.04058946	0.04207347	
494.8	-0.02092645	0	1024.79	-0.00656958	0.00091184	1554.79	0.02263753	0.02525824	2084.78	0.02412525	0.02520165	2614.78	-0.00251076		3144.77	0.00828794	0.01086089	3674.77	0.00223783	0.00030005	4204.77	0.04139091	0.04207192	
495	-0.02059606	0	1024.99	-0.00675755	0.00090846	1554.99	0.02214478	0.02525494	2084.98	0.02432275	0.02520037	2614.98	-0.00240947		3144.97	0.0083159	0.01086036	3674.97	0.00269996	0.00030002	4204.97	0.04116036	0.04207037	
495.2	-0.02014781	0	1025.19	-0.00697209	0.00090509	1555.19	0.02148095	0.02525164	2085.18	0.02427635	0.02519909	2615.18	-0.00258964		3145.17	0.00819988	0.01085982	3675.17	0.00305012	0.00029999	4205.17	0.04180232	0.04206883	
495.4	-0.02039898	0	1025.39	-0.00683133	0.00090173	1555.39	0.02026132	0.02524834	2085.38	0.02363491	0.02519782	2615.38	-0.0028507		3145.37	0.00800383	0.01085929	3675.37	0.00302817	0.00029996	4205.37	0.04284146	0.04206728	
495.6	-0.0204571	0	1025.59	-0.00631636	0.00089839	1555.59	0.02008764	0.02524504	2085.58	0.0231103	0.02519654	2615.58	-0.00257725		3145.57	0.00760179	0.01085876	3675.57	0.00294239	0.00029993	4205.57	0.04342461	0.04206573	
495.8	-0.02031842	0	1025.79	-0.00659821	0.00089506	1555.79	0.02009669	0.02524174	2085.78	0.02238795	0.02519527	2615.78	-0.00325434		3145.77	0.00654734	0.01085822	3675.77	0.00242711	0.0002999	4205.77	0.04300786	0.04206418	
496	-0.02008193	0	1025.99	-0.00721897	0.00089174	1555.99	0.01999731	0.02523845	2085.98	0.02143017	0.02519399	2615.98	-0.00386931		3145.97	0.00653572	0.01085769	3675.97	0.00174716	0.00029987	4205.97	0.04327504	0.04206263	
496.2	-0.02050739	0	1026.19	-0.00825505	0.00088843	1556.19	0.01994879	0.02523515	2086.18	0.02117324	0.02519271	2616.18	-0.00341344		3146.17	0.00726462	0.01085716	3676.17	0.00104247	0.00029983	4206.17	0.04316804	0.04206109	
496.4	-0.02185883	0	1026.39	-0.00841772	0.00088514	1556.39	0.02005243	0.02523185	2086.38	0.02018913	0.02519144	2616.38	-0.0025137		3146.37	0.00741458	0.01085662	3676.37	0.00004953	0.0002998	4206.37	0.0434581	0.04205954	
496.6	-0.02196809	0	1026.59	-0.00912892	0.00088185	1556.59	0.01984225	0.02522856	2086.58	0.01895367	0.02519016	2616.58	-0.0030007		3146.57	0.00793599	0.01085609	3676.57	-0.00067373	0.00029977	4206.57	0.04339601	0.04205799	
496.8	-0.02171052	0	1026.79	-0.00941357	0.00087858	1556.79	0.02000353	0.02522526	2086.78	0.01870653	0.02518889	2616.78	-0.00301101		3146.77	0.00831131	0.01085555	3676.77	-0.00113422	0.00029974	4206.77	0.04316846	0.04205644	
497	-0.02172348	0	1026.99	-0.00897057	0.00087533	1556.99	0.02011996	0.02522196	2086.98	0.01940254	0.02518761	2616.98	-0.0035157		3146.97	0.00884826	0.01085502	3676.97	-0.00088564	0.00029971	4206.97	0.04250908	0.04205489	
497.2	-0.02131278	0	1027.19	-0.00973925	0.00087208	1557.19	0.02009126	0.02521867	2087.18	0.01981358	0.02518633	2617.18	-0.00380295		3147.17	0.0087656	0.01085449	3677.17	-0.00101202	0.00029968	4207.17	0.04195647	0.04205335	
497.4	-0.02151956	0	1027.39	-0.01021909	0.00086884	1557.39	0.02029503	0.02521537	2087.38	0.01940668	0.02518506	2617.38	-0.00460285		3147.37	0.00976057	0.01085396	3677.37	-0.00098588	0.00029965	4207.37	0.04187824	0.0420518	
497.6	-0.0214863	0	1027.59	-0.01063994	0.00086562	1557.59	0.02012416	0.02521208	2087.58	0.01950927	0.02518378	2617.58	-0.00470761		3147.57	0.01053711	0.01085342	3677.57	-0.00052535	0.00029962	4207.57	0.04143823	0.04205025	
497.8	-0.02159784	0	1027.79	-0.01077279	0.00086241	1557.79	0.0206996	0.02520879	2087.78	0.01924757	0.02518251	2617.78	-0.00439623		3147.77	0.01102578	0.01085289	3677.77	0.00020395	0.00029959	4207.77	0.04155078	0.0420487	
498	-0.02310522	0	1027.99	-0.01043217	0.00085921	1557.99	0.02095432	0.02520549	2087.98	0.01887583	0.02518123	2617.98	-0.0041186		3147.97	0.01039536	0.01085236	3677.97	-0.00043512	0.00029956	4207.97	0.04229824	0.04204715	
498.2	-0.02339912	0	1028.19	-0.01019447	0.00085603	1558.19	0.02190873	0.0252022	2088.18	0.01941503	0.02517996	2618.18	-0.00335806		3148.17	0.01034494	0.01085182	3678.17	-0.00038061	0.00029953	4208.17	0.04163906	0.04204561	
498.4	-0.02321911	0	1028.39	-0.00972698	0.00085285	1558.39	0.02200432	0.02519891	2088.38	0.0192481	0.02517868	2618.38	-0.00456092		3148.37	0.01037789	0.01085129	3678.37	0.00042488	0.0002995	4208.37	0.04124817	0.04204406	
498.6	-0.02294102	0	1028.59	-0.00948193	0.00084969	1558.59	0.02082614	0.02519562	2088.58	0.01980776	0.02517741	2618.58	-0.00457176		3148.57	0.00953112	0.01085076	3678.57	0.00022359	0.00029947	4208.57	0.04105733	0.04204251	
498.8	-0.0228073	0	1028.79	-0.00885747	0.00084654	1558.79	0.02026028	0.02519233	2088.78	0.02022093	0.02517613	2618.78	-0.0039923		3148.77	0.00906569	0.01085022	3678.77	0.00053545	0.00029944	4208.77	0.04085431	0.04204096	
499	-0.0227481	0	1028.99	-0.00877695	0.0008434	1558.99	0.01976543	0.02518903	2088.98	0.02116517	0.02517486	2618.98	-0.00385391		3148.97	0.00922443	0.01084969	3678.97	0.0011489	0.00029941	4208.97	0.04112905	0.04203942	
499.2	-0.02223795	0	1029.19	-0.00819877	0.00084027	1559.19	0.02003463	0.02518574	2089.18	0.02163763	0.02517358	2619.18	-0.00421837		3149.17	0.00910259	0.01084916	3679.17	0.00102605	0.00029938	4209.17	0.04152581	0.04203787	
499.4	-0.02169614	0	1029.39	-0.00804133	0.00083716	1559.39	0.01924508	0.02518245	2089.38	0.02203234	0.02517231	2619.38	-0.00430409		3149.37	0.00829694	0.01084862	3679.37	0.00037684	0.00029935	4209.37	0.04191363	0.04203632	
499.6	-0.02165631	0	1029.59	-0.0075909	0.00083405	1559.59	0.0202274	0.02517916	2089.58	0.02281446	0.02517103	2619.58	-0.00437338		3149.57	0.00797005	0.01084809	3679.57	0.00062907	0.00029932	4209.57	0.04181499	0.04203478	
499.8	-0.02129234	0	1029.79	-0.00745861	0.00083096	1559.79	0.02019681	0.02517587	2089.78	0.02236906	0.02516976	2619.78	-0.00353416		3149.77	0.00766279	0.01084756	3679.77	0.00054084	0.00029929	4209.77	0.04212312	0.04203323	
500	-0.02033875	0	1029.99	-0.00760792	0.00082788	1559.99	0.01959969	0.02517259	2089.98	0.0224411	0.02516848	2619.98	-0.00360221		3149.97	0.00733554	0.01084702	3679.97	0.00092812	0.00029926	4209.97	0.04263536	0.04203168	
500.2	-0.02040784	0	1030.19	-0.0079168	0.00082481	1560.19	0.02061344	0.0251693	2090.18	0.02290252	0.02516721	2620.18	-0.0031221		3150.17	0.0068191	0.01084649	3680.17	0.00072367	0.00029923	4210.17	0.04261152	0.04203013	
500.4	-0.02066213	0	1030.39	-0.0070944	0.00082175	1560.39	0.02070662	0.02516601	2090.38	0.0211247	0.02516593	2620.38	-0.00318724		3150.37	0.00629542	0.01084596	3680.37	0.00070331	0.0002992	4210.37	0.04277297	0.04202859	
500.6	-0.01980634	0	1030.59	-0.00788179	0.0008187	1560.59	0.02112595	0.02516272	2090.58	0.02104066	0.02516466	2620.58	-0.00295154		3150.57	0.00572519	0.01084543	3680.57	0.00035108	0.00029917	4210.57	0.04252251	0.04202704	
500.8	-0.01992634	0	1030.79	-0.00812435	0.00081566	1560.79	0.02112301	0.02515943	2090.78	0.02078878	0.02516338	2620.78	-0.0027598		3150.77	0.00584327	0.01084489	3680.77	-0.00083073	0.00029914	4210.77	0.04256755	0.04202549	
501	-0.01878519	0	1030.99	-0.00885283	0.00081264	1560.99	0.02108654	0.02515615	2090.98	0.02081627	0.02516211	2620.98	-0.00338387		3150.97	0.00566505	0.01084436	3680.97	-0.00073489	0.00029911	4210.97	0.04260309	0.04202395	
501.2	-0.01843575	0	1031.19	-0.01036815	0.00080962	1561.19	0.02156768	0.02515286	2091.18	0.02007511	0.02516084	2621.18	-0.00396333		3151.17	0.00611866	0.01084383	3681.17	-0.00113419	0.00029908	4211.17	0.04185858	0.0420224	
501.4	-0.01838714	0	1031.39	-0.0103687	0.00080662	1561.39	0.02246707	0.02514958	2091.38	0.01899858	0.02515956	2621.38	-0.00400552		3151.37	0.00649214	0.0108433	3681.37	-0.00128764	0.00029905	4211.37	0.04122327	0.04202085	
501.6	-0.01881716	0	1031.59	-0.01064853	0.00080363	1561.59	0.02312182	0.02514629	2091.58	0.01788865	0.02515829	2621.58	-0.00366481		3151.57	0.00630555	0.01084276	3681.57	-0.00149999	0.00029902	4211.57	0.04145617	0.04201931	
501.8	-0.01919425	0	1031.79	-0.01072668	0.00080065	1561.79	0.02379201	0.02514301	2091.78	0.0174668	0.02515701	2621.78	-0.00418738		3151.77	0.00590357	0.01084223	3681.77	-0.00217376	0.00029899	4211.77	0.04162011	0.04201776	
502	-0.01973161	0	1031.99	-0.01163532	0.00079768	1561.99	0.02383531	0.02513972	2091.98	0.01765	0.02515574	2621.98	-0.00411396		3151.97	0.00583179	0.0108417	3681.97	-0.00301632	0.00029896	4211.97	0.04142769	0.04201621	
502.2	-0.01918671	0	1032.19	-0.011471	0.00079472	1562.19	0.0243618	0.02513644	2092.18	0.01810348	0.02515447	2622.18	-0.00439797		3152.17	0.00641202	0.01084116	3682.17	-0.00296842	0.00029893	4212.17	0.04105131	0.04201467	
502.4	-0.01939777	0	1032.39	-0.01102179	0.00079178	1562.39	0.02406159	0.02513315	2092.38	0.01782706	0.02515319	2622.38	-0.00550197		3152.37	0.00669359	0.01084063	3682.37	-0.00314085	0.0002989	4212.37	0.04078382	0.04201312	
502.6	-0.02003097	0	1032.59	-0.01098821	0.00078884	1562.59	0.02351085	0.02512987	2092.58	0.01840947	0.02515192	2622.58	-0.00504096		3152.57	0.00707691	0.0108401	3682.57	-0.00394959	0.00029887	4212.57	0.04085601	0.04201157	
502.8	-0.02082821	0	1032.79	-0.01140484	0.00078591	1562.79	0.02410352	0.02512659	2092.78	0.01815497	0.02515064	2622.78	-0.00516978		3152.77	0.0085376	0.01083957	3682.77	-0.00313761	0.00029884	4212.77	0.04155906	0.04201003	
503	-0.02080617	0	1032.99	-0.01116946	0.000783	1562.99	0.02426651	0.0251233	2092.98	0.01914238	0.02514937	2622.98	-0.00553455		3152.97	0.00924378	0.01083903	3682.97	-0.00283416	0.00029881	4212.97	0.04179395	0.04200848	
503.2	-0.02144634	0	1033.19	-0.01083107	0.00078009	1563.19	0.02378608	0.02512002	2093.18	0.01950009	0.0251481	2623.18	-0.00538839		3153.17	0.00998517	0.0108385	3683.17	-0.0030562	0.00029878	4213.17	0.04211877	0.04200694	
503.4	-0.02131925	0	1033.39	-0.01003672	0.0007772	1563.39	0.02316809	0.02511674	2093.38	0.01963586	0.02514682	2623.38	-0.00467167		3153.37	0.00999884	0.01083797	3683.37	-0.00352475	0.00029875	4213.37	0.04251622	0.04200539	
503.6	-0.02112322	0	1033.59	-0.00984757	0.00077432	1563.59	0.02344349	0.02511346	2093.58	0.01950558	0.02514555	2623.58	-0.00346738		3153.57	0.01132337	0.01083744	3683.57	-0.00300641	0.00029872	4213.57	0.04262594	0.04200384	
503.8	-0.02109602	0	1033.79	-0.00971499	0.00077145	1563.79	0.02268653	0.02511018	2093.78	0.01861372	0.02514428	2623.78	-0.00255092		3153.77	0.01129228	0.0108369	3683.77	-0.002698	0.00029869	4213.77	0.04266921	0.0420023	
504	-0.02029505	0	1033.99	-0.00877515	0.00076859	1563.99	0.02216628	0.0251069	2093.98	0.0189021	0.025143	2623.98	-0.00246065		3153.97	0.01060366	0.01083637	3683.97	-0.00253617	0.00029866	4213.97	0.04213811	0.04200075	
504.2	-0.02111321	0	1034.19	-0.00808717	0.00076574	1564.19	0.0227625	0.02510362	2094.18	0.01862536	0.02514173	2624.18	-0.00176128		3154.17	0.01047535	0.01083584	3684.17	-0.00306504	0.00029863	4214.17	0.04205566	0.04199921	
504.4	-0.02116293	0	1034.39	-0.00796303	0.0007629	1564.39	0.02228941	0.02510034	2094.38	0.01863568	0.02514046	2624.38	-0.0020592		3154.37	0.00995709	0.01083531	3684.37	-0.00315455	0.0002986	4214.37	0.04190984	0.04199766	
504.6	-0.02072317	0	1034.59	-0.00862197	0.00076007	1564.59	0.02158732	0.02509706	2094.58	0.01979087	0.02513918	2624.58	-0.00156036		3154.57	0.00919248	0.01083477	3684.57	-0.00316444	0.00029857	4214.57	0.04209094	0.04199611	
504.8	-0.02125242	0	1034.79	-0.00906108	0.00075725	1564.79	0.0211527	0.02509378	2094.78	0.02040104	0.02513791	2624.78	-0.00158163		3154.77	0.00830837	0.01083424	3684.77	-0.00296367	0.00029854	4214.77	0.04274659	0.04199457	
505	-0.02083113	0	1034.99	-0.00930773	0.00075444	1564.99	0.02221293	0.0250905	2094.98	0.02064075	0.02513664	2624.98	-0.00243732		3154.97	0.00799873	0.01083371	3684.97	-0.00193505	0.00029851	4214.97	0.04235886	0.04199302	
505.2	-0.02105115	0	1035.19	-0.00928266	0.00075164	1565.19	0.02256907	0.02508723	2095.18	0.01925484	0.02513536	2625.18	-0.00174774		3155.17	0.00769677	0.01083318	3685.17	-0.00129014	0.00029848	4215.17	0.04159443	0.04199148	
505.4	-0.02148608	0	1035.39	-0.00870538	0.00074885	1565.39	0.02247707	0.02508395	2095.38	0.01868311	0.02513409	2625.38	-0.00208364		3155.37	0.00707662	0.01083265	3685.37	-0.00109752	0.00029845	4215.37	0.0422791	0.04198993	
505.6	-0.02209899	0	1035.59	-0.00882206	0.00074608	1565.59	0.02220709	0.02508067	2095.58	0.01817399	0.02513282	2625.58	-0.00329302		3155.57	0.00607176	0.01083211	3685.57	-0.00097572	0.00029842	4215.57	0.04287075	0.04198839	
505.8	-0.02227474	0	1035.79	-0.00851406	0.00074331	1565.79	0.02172687	0.02507739	2095.78	0.01834063	0.02513154	2625.78	-0.00417973		3155.77	0.00538611	0.01083158	3685.77	-0.00081514	0.00029839	4215.77	0.04298565	0.04198684	
506	-0.02210241	0	1035.99	-0.0091552	0.00074055	1565.99	0.02188104	0.02507412	2095.98	0.01899558	0.02513027	2625.98	-0.00528161		3155.97	0.00500997	0.01083105	3685.97	-0.00053398	0.00029836	4215.97	0.04182832	0.0419853	
506.2	-0.02220133	0	1036.19	-0.00802706	0.00073781	1566.19	0.02220389	0.02507084	2096.18	0.01965922	0.025129	2626.18	-0.00509038		3156.17	0.00439206	0.01083052	3686.17	-0.00064145	0.00029833	4216.17	0.04192248	0.04198375	
506.4	-0.02254464	0	1036.39	-0.00918249	0.00073507	1566.39	0.02212264	0.02506757	2096.38	0.01958122	0.02512773	2626.38	-0.00508069		3156.37	0.00401751	0.01082998	3686.37	-0.00078798	0.0002983	4216.37	0.04152858	0.0419822	
506.6	-0.0227464	0	1036.59	-0.00940663	0.00073235	1566.59	0.02276816	0.02506429	2096.58	0.02014362	0.02512645	2626.58	-0.00535674		3156.57	0.00365317	0.01082945	3686.57	-0.00041259	0.00029827	4216.57	0.04211129	0.04198066	
506.8	-0.02319949	0	1036.79	-0.00834554	0.00072963	1566.79	0.0233245	0.02506102	2096.78	0.02022389	0.02512518	2626.78	-0.00560365		3156.77	0.00397544	0.01082892	3686.77	0.00025347	0.00029824	4216.77	0.04295833	0.04197911	
507	-0.02264615	0	1036.99	-0.00755396	0.00072692	1566.99	0.02259489	0.02505775	2096.98	0.02079523	0.02512391	2626.98	-0.004824		3156.97	0.00411782	0.01082839	3686.97	-0.00053572	0.00029821	4216.97	0.04230947	0.04197757	
507.2	-0.02293598	0	1037.19	-0.00724241	0.00072423	1567.19	0.02164402	0.02505447	2097.18	0.02060957	0.02512264	2627.18	-0.0042114		3157.17	0.00485627	0.01082786	3687.17	-0.00044814	0.00029818	4217.17	0.04209034	0.04197602	
507.4	-0.02179593	0	1037.39	-0.00701943	0.00072154	1567.39	0.02086983	0.0250512	2097.38	0.02098472	0.02512136	2627.38	-0.00389441		3157.37	0.00463278	0.01082732	3687.37	-0.00156323	0.00029815	4217.37	0.04130402	0.04197448	
507.6	-0.02125397	0	1037.59	-0.00784411	0.00071887	1567.59	0.02040425	0.02504793	2097.58	0.02112139	0.02512009	2627.58	-0.0029984		3157.57	0.0048992	0.01082679	3687.57	-0.00229583	0.00029812	4217.57	0.04175288	0.04197293	
507.8	-0.02144638	0	1037.79	-0.00824878	0.0007162	1567.79	0.01948739	0.02504465	2097.78	0.02123492	0.02511882	2627.78	-0.00343119		3157.77	0.00444562	0.01082626	3687.77	-0.00299213	0.00029809	4217.77	0.0421329	0.04197139	
508	-0.02062031	0	1037.99	-0.00699779	0.00071354	1567.99	0.01964722	0.02504138	2097.98	0.02190951	0.02511755	2627.98	-0.00248569		3157.97	0.00416323	0.01082573	3687.97	-0.00380679	0.00029806	4217.97	0.04131433	0.04196985	
508.2	-0.02103298	0	1038.19	-0.0067262	0.0007109	1568.19	0.01986959	0.02503811	2098.18	0.02282173	0.02511628	2628.18	-0.00247822		3158.17	0.00503637	0.0108252	3688.17	-0.0041721	0.00029803	4218.17	0.04074056	0.0419683	
508.4	-0.02017406	0	1038.39	-0.00702993	0.00070826	1568.39	0.0192678	0.02503484	2098.38	0.02365734	0.025115	2628.38	-0.00277633		3158.37	0.00484724	0.01082467	3688.37	-0.004306	0.000298	4218.37	0.04043979	0.04196676	
508.6	-0.0201539	0	1038.59	-0.00709938	0.00070563	1568.59	0.01905067	0.02503157	2098.58	0.02362862	0.02511373	2628.58	-0.00256785		3158.57	0.00553945	0.01082413	3688.57	-0.00409146	0.00029797	4218.57	0.04047254	0.04196521	
508.8	-0.02073079	0	1038.79	-0.00778388	0.00070302	1568.79	0.02003221	0.0250283	2098.78	0.02415397	0.02511246	2628.78	-0.00243052		3158.77	0.00550352	0.0108236	3688.77	-0.00346966	0.00029794	4218.77	0.04066097	0.04196367	
509	-0.02106107	0	1038.99	-0.00792471	0.00070041	1568.99	0.01964691	0.02502503	2098.98	0.02361006	0.02511119	2628.98	-0.00257517		3158.97	0.00673464	0.01082307	3688.97	-0.00318771	0.00029791	4218.97	0.04006673	0.04196212	
509.2	-0.02107413	0	1039.19	-0.00852277	0.00069781	1569.19	0.0190724	0.02502176	2099.18	0.02264717	0.02510992	2629.18	-0.00201904		3159.17	0.00742733	0.01082254	3689.17	-0.00300869	0.00029788	4219.17	0.04011035	0.04196058	
509.4	-0.02147876	0	1039.39	-0.00854585	0.00069522	1569.39	0.01861066	0.02501849	2099.38	0.0226436	0.02510864	2629.38	-0.00324602		3159.37	0.00755817	0.01082201	3689.37	-0.0027567	0.00029785	4219.37	0.0405724	0.04195903	
509.6	-0.02235028	0	1039.59	-0.00854892	0.00069265	1569.59	0.01893789	0.02501522	2099.58	0.02278231	0.02510737	2629.58	-0.00415813		3159.57	0.00722124	0.01082147	3689.57	-0.00238031	0.00029782	4219.57	0.04019677	0.04195749	
509.8	-0.02249722	0	1039.79	-0.00845315	0.00069008	1569.79	0.01934728	0.02501196	2099.78	0.02255538	0.0251061	2629.78	-0.00401371		3159.77	0.00769309	0.01082094	3689.77	-0.00157544	0.00029779	4219.77	0.04030377	0.04195594	
510	-0.02193698	0	1039.99	-0.00914726	0.00068752	1569.99	0.01985238	0.02500869	2099.98	0.02244147	0.02510483	2629.98	-0.00458881		3159.97	0.00821914	0.01082041	3689.97	-0.00147687	0.00029776	4219.97	0.03922071	0.0419544	
510.2	-0.02251587	0	1040.19	-0.00924889	0.00068497	1570.19	0.02044971	0.02500542	2100.18	0.02268858	0.02510356	2630.18	-0.00360418		3160.17	0.00777383	0.01081988	3690.17	-0.00116165	0.00029773	4220.17	0.03992676	0.04195286	
510.4	-0.02240032	0	1040.39	-0.0094264	0.00068243	1570.39	0.02050301	0.02500215	2100.38	0.02279164	0.02510229	2630.38	-0.00367988		3160.37	0.0078013	0.01081935	3690.37	-0.00107716	0.0002977	4220.37	0.04089403	0.04195131	
510.6	-0.02308938	0	1040.59	-0.00868434	0.0006799	1570.59	0.021218	0.02499889	2100.58	0.02281192	0.02510102	2630.58	-0.00401969		3160.57	0.00811427	0.01081882	3690.57	-0.00029427	0.00029767	4220.57	0.04212352	0.04194977	
510.8	-0.02350129	0	1040.79	-0.00777792	0.00067738	1570.79	0.02131471	0.02499562	2100.78	0.02313326	0.02509974	2630.78	-0.00385914		3160.77	0.00835575	0.01081829	3690.77	0.00025242	0.00029764	4220.77	0.0425172	0.04194822	
511	-0.02306148	0	1040.99	-0.00771297	0.00067486	1570.99	0.0200132	0.02499236	2100.98	0.02291157	0.02509847	2630.98	-0.00327654		3160.97	0.00846048	0.01081775	3690.97	0.00058457	0.00029761	4220.97	0.04180058	0.04194668	
511.2	-0.02366896	0	1041.19	-0.00797172	0.00067236	1571.19	0.01977884	0.02498909	2101.18	0.02367379	0.0250972	2631.18	-0.00303439		3161.17	0.00749802	0.01081722	3691.17	0.00094285	0.00029758	4221.17	0.0413888	0.04194514	
511.4	-0.02412643	0	1041.39	-0.00883853	0.00066987	1571.39	0.02007924	0.02498583	2101.38	0.02347971	0.02509593	2631.38	-0.00309445		3161.37	0.00705556	0.01081669	3691.37	-0.0000801	0.00029755	4221.37	0.04176103	0.04194359	
511.6	-0.02468862	0	1041.59	-0.0095508	0.00066738	1571.59	0.02027944	0.02498256	2101.58	0.02253686	0.02509466	2631.58	-0.00228799		3161.57	0.00692008	0.01081616	3691.57	0.00001527	0.00029752	4221.57	0.04193323	0.04194205	
511.8	-0.02453074	0	1041.79	-0.0089713	0.00066491	1571.79	0.0205989	0.0249793	2101.78	0.02236954	0.02509339	2631.78	-0.0030556		3161.77	0.00692085	0.01081563	3691.77	-0.00051775	0.00029749	4221.77	0.04124453	0.0419405	
512	-0.02499604	0	1041.99	-0.00798971	0.00066244	1571.99	0.02129409	0.02497604	2101.98	0.02188037	0.02509212	2631.98	-0.00267423		3161.97	0.00663699	0.0108151	3691.97	-0.00101296	0.00029746	4221.97	0.0396876	0.04193896	
512.2	-0.02484595	0	1042.19	-0.00857491	0.00065999	1572.19	0.02019122	0.02497277	2102.18	0.02162426	0.02509085	2632.18	-0.00332088		3162.17	0.00682993	0.01081457	3692.17	-0.00133752	0.00029743	4222.17	0.03871649	0.04193742	
512.4	-0.02476689	0	1042.39	-0.00868963	0.00065754	1572.39	0.01948588	0.02496951	2102.38	0.02113642	0.02508958	2632.38	-0.00345572		3162.37	0.00618941	0.01081403	3692.37	-0.00194643	0.0002974	4222.37	0.03870657	0.04193587	
512.6	-0.02471351	0	1042.59	-0.00891114	0.0006551	1572.59	0.01901223	0.02496625	2102.58	0.02105497	0.02508831	2632.58	-0.00335373		3162.57	0.00566025	0.0108135	3692.57	-0.00216536	0.00029737	4222.57	0.03881374	0.04193433	
512.8	-0.02502829	0	1042.79	-0.00976768	0.00065267	1572.79	0.01778666	0.02496299	2102.78	0.02106736	0.02508704	2632.78	-0.00344431		3162.77	0.00456481	0.01081297	3692.77	-0.00255665	0.00029734	4222.77	0.03944157	0.04193279	
513	-0.02519565	0	1042.99	-0.0094646	0.00065025	1572.99	0.01706783	0.02495973	2102.98	0.02021678	0.02508577	2632.98	-0.00327213		3162.97	0.00511144	0.01081244	3692.97	-0.00336964	0.00029731	4222.97	0.03961148	0.04193124	
513.2	-0.02443569	0	1043.19	-0.00960033	0.00064784	1573.19	0.01745724	0.02495647	2103.18	0.01944444	0.02508449	2633.18	-0.00304356		3163.17	0.00509517	0.01081191	3693.17	-0.00372578	0.00029728	4223.17	0.03920798	0.0419297	
513.4	-0.02441085	0	1043.39	-0.01036825	0.00064544	1573.39	0.01709027	0.02495321	2103.38	0.01899757	0.02508322	2633.38	-0.00374261		3163.37	0.00483107	0.01081138	3693.37	-0.00382256	0.00029725	4223.37	0.03939258	0.04192816	
513.6	-0.02391062	0	1043.59	-0.01051725	0.00064304	1573.59	0.01701372	0.02494995	2103.58	0.01779296	0.02508195	2633.58	-0.00341897		3163.57	0.00559799	0.01081085	3693.57	-0.0041133	0.00029722	4223.57	0.03980409	0.04192661	
513.8	-0.02284451	0	1043.79	-0.01111461	0.00064066	1573.79	0.01653574	0.02494669	2103.78	0.01693049	0.02508068	2633.78	-0.0033658		3163.77	0.00625018	0.01081032	3693.77	-0.00429465	0.00029719	4223.77	0.04047332	0.04192507	
514	-0.02211875	0	1043.99	-0.01086255	0.00063828	1573.99	0.0166067	0.02494343	2103.98	0.01640404	0.02507941	2633.98	-0.00390707		3163.97	0.00634348	0.01080978	3693.97	-0.00432204	0.00029716	4223.97	0.04028872	0.04192353	
514.2	-0.02148368	0	1044.19	-0.0108173	0.00063591	1574.19	0.01718511	0.02494017	2104.18	0.0167674	0.02507814	2634.18	-0.00369025		3164.17	0.0056018	0.01080925	3694.17	-0.00363125	0.00029713	4224.17	0.04109763	0.04192198	
514.4	-0.02093472	0	1044.39	-0.01074355	0.00063356	1574.39	0.01687055	0.02493691	2104.38	0.01644439	0.02507687	2634.38	-0.00365482		3164.37	0.0063962	0.01080872	3694.37	-0.0028872	0.0002971	4224.37	0.04158487	0.04192044	
514.6	-0.02073808	0	1044.59	-0.0108096	0.00063121	1574.59	0.01737504	0.02493365	2104.58	0.01599381	0.0250756	2634.58	-0.00399455		3164.57	0.00649633	0.01080819	3694.57	-0.00198222	0.00029707	4224.57	0.04158864	0.0419189	
514.8	-0.02053864	0	1044.79	-0.01045912	0.00062887	1574.79	0.01710716	0.0249304	2104.78	0.01636057	0.02507433	2634.78	-0.00389468		3164.77	0.00667909	0.01080766	3694.77	-0.00141339	0.00029704	4224.77	0.04146038	0.04191736	
515	-0.02070814	0	1044.99	-0.0108811	0.00062653	1574.99	0.01716849	0.02492714	2104.98	0.01660033	0.02507306	2634.98	-0.00398851		3164.97	0.00713047	0.01080713	3694.97	-0.00102043	0.00029701	4224.97	0.04088913	0.04191581	
515.2	-0.02113421	0	1045.19	-0.01111541	0.00062421	1575.19	0.01811644	0.02492388	2105.18	0.01737524	0.02507179	2635.18	-0.00486269		3165.17	0.00697785	0.0108066	3695.17	-0.00055474	0.00029698	4225.17	0.04051843	0.04191427	
515.4	-0.02171111	0	1045.39	-0.01115699	0.00062189	1575.39	0.0187961	0.02492063	2105.38	0.01662276	0.02507052	2635.38	-0.00561917		3165.37	0.00717936	0.01080607	3695.37	0.00089798	0.00029695	4225.37	0.04060645	0.04191273	
515.6	-0.02194028	0	1045.59	-0.01076679	0.00061959	1575.59	0.01925868	0.02491737	2105.58	0.0160318	0.02506925	2635.58	-0.00546539		3165.57	0.00699966	0.01080554	3695.57	0.00181166	0.00029692	4225.57	0.03969158	0.04191118	
515.8	-0.02205735	0	1045.79	-0.01075084	0.00061729	1575.79	0.02029673	0.02491412	2105.78	0.01682255	0.02506798	2635.78	-0.00571412		3165.77	0.00723343	0.01080501	3695.77	0.00207156	0.00029689	4225.77	0.03899107	0.04190964	
516	-0.02275839	0	1045.99	-0.01110448	0.000615	1575.99	0.01964606	0.02491086	2105.98	0.01736569	0.02506672	2635.98	-0.00539307		3165.97	0.00693204	0.01080447	3695.97	0.00254777	0.00029686	4225.97	0.03822159	0.0419081	
516.2	-0.02327003	0	1046.19	-0.01067007	0.00061272	1576.19	0.0194785	0.02490761	2106.18	0.01792987	0.02506545	2636.18	-0.00541957		3166.17	0.0065185	0.01080394	3696.17	0.00298436	0.00029683	4226.17	0.03742804	0.04190656	
516.4	-0.02420216	0	1046.39	-0.0099014	0.00061045	1576.39	0.01998567	0.02490435	2106.38	0.01851814	0.02506418	2636.38	-0.00450395		3166.37	0.00628013	0.01080341	3696.37	0.00263339	0.0002968	4226.37	0.03707793	0.04190501	
516.6	-0.02511754	0	1046.59	-0.01023386	0.00060818	1576.59	0.02017843	0.0249011	2106.58	0.01924481	0.02506291	2636.58	-0.00353599		3166.57	0.00544087	0.01080288	3696.57	0.00203951	0.00029677	4226.57	0.03705424	0.04190347	
516.8	-0.02655627	0	1046.79	-0.01042505	0.00060593	1576.79	0.01991663	0.02489785	2106.78	0.02015677	0.02506164	2636.78	-0.00413175		3166.77	0.00510792	0.01080235	3696.77	0.0017111	0.00029674	4226.77	0.03717071	0.04190193	
517	-0.02693646	0	1046.99	-0.01034385	0.00060368	1576.99	0.02087131	0.0248946	2106.98	0.02052527	0.02506037	2636.98	-0.00383316		3166.97	0.00604042	0.01080182	3696.97	0.00189612	0.00029671	4226.97	0.03669709	0.04190039	
517.2	-0.02635563	0	1047.19	-0.01043389	0.00060144	1577.19	0.02044418	0.02489134	2107.18	0.02009993	0.0250591	2637.18	-0.00323217		3167.17	0.00604457	0.01080129	3697.17	0.00177681	0.00029668	4227.17	0.03585478	0.04189885	
517.4	-0.02588646	0	1047.39	-0.010989	0.00059921	1577.39	0.01923227	0.02488809	2107.38	0.02000931	0.02505783	2637.38	-0.0031877		3167.37	0.0056022	0.01080076	3697.37	0.00165748	0.00029665	4227.37	0.03624173	0.0418973	
517.6	-0.02476285	0	1047.59	-0.01018119	0.00059699	1577.59	0.01925343	0.02488484	2107.58	0.01959374	0.02505656	2637.58	-0.00262636		3167.57	0.00672919	0.01080023	3697.57	0.00075403	0.00029662	4227.57	0.03582165	0.04189576	
517.8	-0.02412799	0	1047.79	-0.00906322	0.00059478	1577.79	0.01946082	0.02488159	2107.78	0.01938811	0.02505529	2637.78	-0.00269773		3167.77	0.00693221	0.0107997	3697.77	-0.00001237	0.00029659	4227.77	0.0360492	0.04189422	
518	-0.02392151	0	1047.99	-0.0083348	0.00059257	1577.99	0.01942349	0.02487834	2107.98	0.01959013	0.02505402	2637.98	-0.00279869		3167.97	0.00733756	0.01079917	3697.97	-0.00025712	0.00029656	4227.97	0.03628173	0.04189268	
518.2	-0.02408661	0	1048.19	-0.00863703	0.00059037	1578.19	0.01895026	0.02487509	2108.18	0.01977945	0.02505275	2638.18	-0.0026318		3168.17	0.00821907	0.01079864	3698.17	-0.00099427	0.00029653	4228.17	0.03638165	0.04189114	
518.4	-0.02417623	0	1048.39	-0.00874652	0.00058818	1578.39	0.01808829	0.02487184	2108.38	0.01973657	0.02505149	2638.38	-0.00230041		3168.37	0.00882814	0.01079811	3698.37	-0.00172659	0.0002965	4228.37	0.03683993	0.04188959	
518.6	-0.02336911	0	1048.59	-0.00846738	0.000586	1578.59	0.01802442	0.02486859	2108.58	0.02054977	0.02505022	2638.58	-0.00233974		3168.57	0.00860354	0.01079758	3698.57	-0.00241819	0.00029647	4228.57	0.03692969	0.04188805	
518.8	-0.02290345	0	1048.79	-0.00881429	0.00058383	1578.79	0.01744322	0.02486534	2108.78	0.02095363	0.02504895	2638.78	-0.00295352		3168.77	0.00911747	0.01079705	3698.77	-0.00347775	0.00029644	4228.77	0.03768394	0.04188651	
519	-0.02229804	0	1048.99	-0.00894322	0.00058166	1578.99	0.01804985	0.02486209	2108.98	0.02098024	0.02504768	2638.98	-0.00307056		3168.97	0.00972059	0.01079652	3698.97	-0.00301066	0.00029641	4228.97	0.03849795	0.04188497	
519.2	-0.02239668	0	1049.19	-0.00853796	0.00057951	1579.19	0.01817862	0.02485884	2109.18	0.0210404	0.02504641	2639.18	-0.00335556		3169.17	0.0095137	0.01079598	3699.17	-0.00254472	0.00029638	4229.17	0.03950723	0.04188343	
519.4	-0.02259663	0	1049.39	-0.0085765	0.00057736	1579.39	0.01845492	0.0248556	2109.38	0.02131204	0.02504514	2639.38	-0.00339489		3169.37	0.00942993	0.01079545	3699.37	-0.00218453	0.00029635	4229.37	0.04030018	0.04188189	
519.6	-0.02286608	0	1049.59	-0.00868146	0.00057522	1579.59	0.01834226	0.02485235	2109.58	0.02120795	0.02504387	2639.58	-0.00332743		3169.57	0.0096618	0.01079492	3699.57	-0.00222733	0.00029633	4229.57	0.0406219	0.04188034	
519.8	-0.02273486	0	1049.79	-0.00910761	0.00057308	1579.79	0.01823654	0.0248491	2109.78	0.02207259	0.02504261	2639.78	-0.00289157		3169.77	0.00949391	0.01079439	3699.77	-0.00255425	0.0002963	4229.77	0.0403077	0.0418788	
520	-0.02307289	0	1049.99	-0.00925137	0.00057096	1579.99	0.01763641	0.02484586	2109.98	0.0225504	0.02504134	2639.98	-0.00260745		3169.97	0.00904424	0.01079386	3699.97	-0.00274854	0.00029627	4229.97	0.0407735	0.04187726	
520.2	-0.02354605	0	1050.19	-0.00922677	0.00056884	1580.19	0.01844074	0.02484261	2110.18	0.02277565	0.02504007	2640.18	-0.00307816		3170.17	0.00818989	0.01079333	3700.17	-0.00277394	0.00029624	4230.17	0.04058322	0.04187572	
520.4	-0.02307644	0	1050.39	-0.00947798	0.00056673	1580.39	0.01852316	0.02483937	2110.38	0.02318744	0.0250388	2640.38	-0.00310427		3170.37	0.00794763	0.0107928	3700.37	-0.0030603	0.00029621	4230.37	0.04019256	0.04187418	
520.6	-0.0241868	0	1050.59	-0.00962662	0.00056463	1580.59	0.01868466	0.02483612	2110.58	0.02342842	0.02503753	2640.58	-0.00408604		3170.57	0.00738443	0.01079227	3700.57	-0.00299261	0.00029618	4230.57	0.03995908	0.04187264	
520.8	-0.02406721	0	1050.79	-0.00954837	0.00056253	1580.79	0.01824231	0.02483288	2110.78	0.02320421	0.02503627	2640.78	-0.0051889		3170.77	0.00717575	0.01079174	3700.77	-0.00241285	0.00029615	4230.77	0.04002813	0.0418711	
521	-0.0239987	0	1050.99	-0.00910892	0.00056045	1580.99	0.01843601	0.02482963	2110.98	0.02228447	0.025035	2640.98	-0.00482675		3170.97	0.00693588	0.01079121	3700.97	-0.00202521	0.00029612	4230.97	0.0395697	0.04186956	
521.2	-0.02439479	0	1051.19	-0.0081489	0.00055837	1581.19	0.01786553	0.02482639	2111.18	0.02068086	0.02503373	2641.18	-0.00528546		3171.17	0.0061142	0.01079068	3701.17	-0.00244569	0.00029609	4231.17	0.03929731	0.04186801	
521.4	-0.02485633	0	1051.39	-0.0087583	0.0005563	1581.39	0.01813676	0.02482315	2111.38	0.02092582	0.02503246	2641.38	-0.00531689		3171.37	0.00649268	0.01079015	3701.37	-0.00289472	0.00029606	4231.37	0.03958895	0.04186647	
521.6	-0.02475166	0	1051.59	-0.00801895	0.00055424	1581.59	0.01906111	0.0248199	2111.58	0.02038737	0.02503119	2641.58	-0.00525126		3171.57	0.00783729	0.01078962	3701.57	-0.00352453	0.00029603	4231.57	0.03980926	0.04186493	
521.8	-0.02579282	0	1051.79	-0.0076868	0.00055218	1581.79	0.01925698	0.02481666	2111.78	0.01951541	0.02502993	2641.78	-0.00599001		3171.77	0.00724399	0.01078909	3701.77	-0.00401891	0.000296	4231.77	0.04092258	0.04186339	
522	-0.02653224	0	1051.99	-0.00880983	0.00055013	1581.99	0.01965161	0.02481342	2111.98	0.01980211	0.02502866	2641.98	-0.00698006		3171.97	0.00704189	0.01078856	3701.97	-0.00379652	0.00029597	4231.97	0.04043744	0.04186185	
522.2	-0.02704898	0	1052.19	-0.00901775	0.00054809	1582.19	0.01977591	0.02481018	2112.18	0.01945612	0.02502739	2642.18	-0.00696845		3172.17	0.00728707	0.01078803	3702.17	-0.00432817	0.00029594	4232.17	0.0398847	0.04186031	
522.4	-0.0261921	0	1052.39	-0.00922087	0.00054606	1582.39	0.02009063	0.02480694	2112.38	0.01957175	0.02502612	2642.38	-0.00652739		3172.37	0.00721522	0.0107875	3702.37	-0.0042914	0.00029591	4232.37	0.04011369	0.04185877	
522.6	-0.02601269	0	1052.59	-0.01000497	0.00054403	1582.59	0.02039566	0.0248037	2112.58	0.01958207	0.02502486	2642.58	-0.00697806		3172.57	0.00704862	0.01078697	3702.57	-0.00461612	0.00029588	4232.57	0.0397345	0.04185723	
522.8	-0.02628584	0	1052.79	-0.01057045	0.00054202	1582.79	0.020234	0.02480046	2112.78	0.0193115	0.02502359	2642.78	-0.00729838		3172.77	0.00793023	0.01078644	3702.77	-0.0039165	0.00029585	4232.77	0.03958987	0.04185569	
523	-0.02726761	0	1052.99	-0.01084853	0.00054001	1582.99	0.01971533	0.02479722	2112.98	0.01982312	0.02502232	2642.98	-0.00682118		3172.97	0.00780543	0.01078591	3702.97	-0.00207667	0.00029582	4232.97	0.04021088	0.04185415	
523.2	-0.02754752	0	1053.19	-0.01127948	0.000538	1583.19	0.01969156	0.02479398	2113.18	0.02034927	0.02502105	2643.18	-0.00673429		3173.17	0.00771103	0.01078538	3703.17	-0.00211285	0.00029579	4233.17	0.03985082	0.04185261	
523.4	-0.0277864	0	1053.39	-0.01171091	0.00053601	1583.39	0.01906206	0.02479074	2113.38	0.02139231	0.02501979	2643.38	-0.00728802		3173.37	0.00858692	0.01078485	3703.37	-0.00184028	0.00029576	4233.37	0.03985049	0.04185107	
523.6	-0.02736473	0	1053.59	-0.0121077	0.00053402	1583.59	0.01878405	0.0247875	2113.58	0.02111795	0.02501852	2643.58	-0.00723106		3173.57	0.00898007	0.01078432	3703.57	-0.00150751	0.00029573	4233.57	0.03999498	0.04184953	
523.8	-0.02689654	0	1053.79	-0.01263373	0.00053204	1583.79	0.01779772	0.02478426	2113.78	0.02099856	0.02501725	2643.78	-0.00622867		3173.77	0.00858342	0.01078379	3703.77	-0.00105607	0.0002957	4233.77	0.0399782	0.04184799	
524	-0.02718879	0	1053.99	-0.01305718	0.00053007	1583.99	0.01724457	0.02478102	2113.98	0.02112436	0.02501599	2643.98	-0.00656636		3173.97	0.00837484	0.01078326	3703.97	-0.00155383	0.00029567	4233.97	0.04045387	0.04184645	
524.2	-0.0258672	0	1054.19	-0.01338233	0.0005281	1584.19	0.01657802	0.02477779	2114.18	0.02086169	0.02501472	2644.18	-0.00664408		3174.17	0.00701751	0.01078273	3704.17	-0.00118954	0.00029564	4234.17	0.03978084	0.04184491	
524.4	-0.02505878	0	1054.39	-0.01263139	0.00052614	1584.39	0.01613983	0.02477455	2114.38	0.02140018	0.02501345	2644.38	-0.00676375		3174.37	0.00693911	0.0107822	3704.37	-0.00072233	0.00029561	4234.37	0.03954835	0.04184337	
524.6	-0.02537039	0	1054.59	-0.01221423	0.00052419	1584.59	0.01595487	0.02477131	2114.58	0.02113381	0.02501219	2644.58	-0.00621578		3174.57	0.00723829	0.01078167	3704.57	-0.00056434	0.00029558	4234.57	0.03943167	0.04184183	
524.8	-0.02496532	0	1054.79	-0.0121221	0.00052225	1584.79	0.01606581	0.02476808	2114.78	0.02076254	0.02501092	2644.78	-0.00588372		3174.77	0.00635995	0.01078114	3704.77	-0.00082598	0.00029555	4234.77	0.03946374	0.04184029	
525	-0.02501577	0	1054.99	-0.01237948	0.00052031	1584.99	0.01613223	0.02476484	2114.98	0.01936339	0.02500965	2644.98	-0.00504923		3174.97	0.00551197	0.01078061	3704.97	-0.00155644	0.00029552	4234.97	0.03908119	0.04183875	
525.2	-0.02493479	0	1055.19	-0.01237745	0.00051838	1585.19	0.01734496	0.02476161	2115.18	0.01810297	0.02500839	2645.18	-0.00486127		3175.17	0.00579965	0.01078008	3705.17	-0.00267189	0.00029549	4235.17	0.04002482	0.04183721	
525.4	-0.02450261	0	1055.39	-0.01359944	0.00051646	1585.39	0.01811609	0.02475837	2115.38	0.01791445	0.02500712	2645.38	-0.00410082		3175.37	0.00603453	0.01077955	3705.37	-0.0038197	0.00029546	4235.37	0.04073029	0.04183567	
525.6	-0.0232697	0	1055.59	-0.0136158	0.00051454	1585.59	0.0190466	0.02475514	2115.58	0.01640381	0.02500585	2645.58	-0.00420547		3175.57	0.00548399	0.01077902	3705.57	-0.00421105	0.00029543	4235.57	0.04081435	0.04183413	
525.8	-0.02381631	0	1055.79	-0.01437877	0.00051264	1585.79	0.01936207	0.0247519	2115.78	0.01655227	0.02500459	2645.78	-0.00427717		3175.77	0.00468062	0.0107785	3705.77	-0.00457528	0.0002954	4235.77	0.04027013	0.04183259	
526	-0.02433423	0	1055.99	-0.01499977	0.00051073	1585.99	0.02051891	0.02474867	2115.98	0.01679208	0.02500332	2645.98	-0.00415593		3175.97	0.00494239	0.01077797	3705.97	-0.00500967	0.00029537	4235.97	0.03961811	0.04183105	
526.2	-0.02411448	0	1056.19	-0.01495228	0.00050884	1586.19	0.02057429	0.02474544	2116.18	0.01589629	0.02500205	2646.18	-0.00429844		3176.17	0.00488993	0.01077744	3706.17	-0.00595488	0.00029534	4236.17	0.03923522	0.04182951	
526.4	-0.02434508	0	1056.39	-0.01479122	0.00050695	1586.39	0.02112055	0.0247422	2116.38	0.01626528	0.02500079	2646.38	-0.0038232		3176.37	0.0049252	0.01077691	3706.37	-0.00601136	0.00029531	4236.37	0.03913529	0.04182797	
526.6	-0.02522081	0	1056.59	-0.01530381	0.00050507	1586.59	0.0213099	0.02473897	2116.58	0.01639982	0.02499952	2646.58	-0.00444761		3176.57	0.00418187	0.01077638	3706.57	-0.00581212	0.00029528	4236.57	0.03927483	0.04182643	
526.8	-0.02549159	0	1056.79	-0.01497033	0.0005032	1586.79	0.02164898	0.02473574	2116.78	0.01701253	0.02499825	2646.78	-0.00488738		3176.77	0.00393982	0.01077585	3706.77	-0.00482896	0.00029525	4236.77	0.03962149	0.04182489	
527	-0.02566009	0	1056.99	-0.01459469	0.00050133	1586.99	0.0215198	0.02473251	2116.98	0.01747581	0.02499699	2646.98	-0.00387338		3176.97	0.00374562	0.01077532	3706.97	-0.00411955	0.00029522	4236.97	0.04004991	0.04182335	
527.2	-0.02485448	0	1057.19	-0.01424947	0.00049947	1587.19	0.0221888	0.02472928	2117.18	0.01805382	0.02499572	2647.18	-0.00438521		3177.17	0.00440444	0.01077479	3707.17	-0.00388884	0.00029519	4237.17	0.03946248	0.04182181	
527.4	-0.02556562	0	1057.39	-0.01338717	0.00049762	1587.39	0.02285941	0.02472605	2117.38	0.0185263	0.02499446	2647.38	-0.00474821		3177.37	0.00517097	0.01077426	3707.37	-0.00392202	0.00029516	4237.37	0.04001797	0.04182027	
527.6	-0.02551846	0	1057.59	-0.01304312	0.00049578	1587.59	0.02318492	0.02472282	2117.58	0.01875436	0.02499319	2647.58	-0.00557385		3177.57	0.005201	0.01077373	3707.57	-0.00287657	0.00029513	4237.57	0.04008198	0.04181873	
527.8	-0.02556717	0	1057.79	-0.01180025	0.00049394	1587.79	0.02204182	0.02471959	2117.78	0.01977132	0.02499193	2647.78	-0.00565924		3177.77	0.00547206	0.0107732	3707.77	-0.00219173	0.0002951	4237.77	0.04015241	0.04181719	
528	-0.02564105	0	1057.99	-0.01176865	0.00049211	1587.99	0.02204854	0.02471636	2117.98	0.02027821	0.02499066	2647.98	-0.00646709		3177.97	0.00496789	0.01077267	3707.97	-0.00159096	0.00029508	4237.97	0.04024679	0.04181565	
528.2	-0.0251621	0	1058.19	-0.01128104	0.00049028	1588.19	0.02202871	0.02471313	2118.18	0.02040429	0.02498939	2648.18	-0.00573053		3178.17	0.00488852	0.01077214	3708.17	-0.00054884	0.00029505	4238.17	0.04020694	0.04181411	
528.4	-0.02484556	0	1058.39	-0.01053977	0.00048846	1588.39	0.02239084	0.0247099	2118.38	0.02133359	0.02498813	2648.38	-0.00544091		3178.37	0.00591905	0.01077161	3708.37	-0.00068662	0.00029502	4238.37	0.03982262	0.04181257	
528.6	-0.02453577	0	1058.59	-0.01096984	0.00048665	1588.59	0.02269855	0.02470667	2118.58	0.02142509	0.02498686	2648.58	-0.00504392		3178.57	0.00608542	0.01077108	3708.57	-0.00019245	0.00029499	4238.57	0.03980518	0.04181104	
528.8	-0.0246264	0	1058.79	-0.01102562	0.00048485	1588.79	0.0227292	0.02470344	2118.78	0.02084359	0.0249856	2648.78	-0.00536958		3178.77	0.00551992	0.01077055	3708.77	-0.00085565	0.00029496	4238.77	0.03938274	0.0418095	
529	-0.02438363	0	1058.99	-0.01136612	0.00048305	1588.99	0.0224742	0.02470022	2118.98	0.02010183	0.02498433	2648.98	-0.00438972		3178.97	0.00612033	0.01077003	3708.97	-0.00126579	0.00029493	4238.97	0.03949785	0.04180796	
529.2	-0.0245001	0	1059.19	-0.01189839	0.00048126	1589.19	0.02278163	0.02469699	2119.18	0.01983299	0.02498307	2649.18	-0.0045809		3179.17	0.00670674	0.0107695	3709.17	-0.00165486	0.0002949	4239.17	0.03984298	0.04180642	
529.4	-0.02398094	0	1059.39	-0.01233546	0.00047947	1589.39	0.02162294	0.02469376	2119.38	0.01994241	0.0249818	2649.38	-0.0053688		3179.37	0.00625628	0.01076897	3709.37	-0.0014462	0.00029487	4239.37	0.03883804	0.04180488	
529.6	-0.02468847	0	1059.59	-0.01268326	0.00047769	1589.59	0.02109577	0.02469054	2119.58	0.01966436	0.02498054	2649.58	-0.00471274		3179.57	0.00643752	0.01076844	3709.57	-0.00163235	0.00029484	4239.57	0.03796715	0.04180334	
529.8	-0.02596573	0	1059.79	-0.01263785	0.00047592	1589.79	0.01961178	0.02468731	2119.78	0.02002817	0.02497927	2649.78	-0.00339596		3179.77	0.00596941	0.01076791	3709.77	-0.0013679	0.00029481	4239.77	0.03758891	0.0418018	
530	-0.02691504	0	1059.99	-0.0128287	0.00047416	1589.99	0.01960766	0.02468409	2119.98	0.01928182	0.02497801	2649.98	-0.0030595		3179.97	0.00582943	0.01076738	3709.97	-0.00184076	0.00029478	4239.97	0.03687849	0.04180026	
530.2	-0.02636746	0	1060.19	-0.01336618	0.0004724	1590.19	0.01896671	0.02468086	2120.18	0.01884677	0.02497674	2650.18	-0.00286273		3180.17	0.00529149	0.01076685	3710.17	-0.00230708	0.00029475	4240.17	0.03667878	0.04179873	
530.4	-0.02695772	0	1060.39	-0.01261642	0.00047065	1590.39	0.01893119	0.02467764	2120.38	0.01904341	0.02497548	2650.38	-0.00195321		3180.37	0.0049274	0.01076632	3710.37	-0.00297024	0.00029472	4240.37	0.03708405	0.04179719	
530.6	-0.02760623	0	1060.59	-0.01245925	0.0004689	1590.59	0.01828688	0.02467441	2120.58	0.01871215	0.02497421	2650.58	-0.00171249		3180.57	0.00408143	0.01076579	3710.57	-0.00303946	0.00029469	4240.57	0.03746662	0.04179565	
530.8	-0.02857516	0	1060.79	-0.01245538	0.00046716	1590.79	0.01856436	0.02467119	2120.78	0.01817186	0.02497295	2650.78	-0.00142108		3180.77	0.00433849	0.01076526	3710.77	-0.00348109	0.00029466	4240.77	0.03721287	0.04179411	
531	-0.02830223	0	1060.99	-0.01222563	0.00046543	1590.99	0.0184768	0.02466797	2120.98	0.01808079	0.02497168	2650.98	0.00004589		3180.97	0.00515366	0.01076474	3710.97	-0.00359661	0.00029463	4240.97	0.03660289	0.04179257	
531.2	-0.02846796	0	1061.19	-0.01175325	0.0004637	1591.19	0.01841811	0.02466475	2121.18	0.01881352	0.02497042	2651.18	-0.00119907		3181.17	0.00508954	0.01076421	3711.17	-0.00367358	0.0002946	4241.17	0.03625189	0.04179103	
531.4	-0.02878984	0	1061.39	-0.01109352	0.00046198	1591.39	0.01916992	0.02466152	2121.38	0.01898553	0.02496915	2651.38	-0.00230101		3181.37	0.00542586	0.01076368	3711.37	-0.00446442	0.00029457	4241.37	0.03695931	0.0417895	
531.6	-0.02842426	0	1061.59	-0.01023682	0.00046027	1591.59	0.01794322	0.0246583	2121.58	0.01915235	0.02496789	2651.58	-0.00386296		3181.57	0.00582607	0.01076315	3711.57	-0.00414203	0.00029454	4241.57	0.03721284	0.04178796	
531.8	-0.02824147	0	1061.79	-0.00998167	0.00045856	1591.79	0.0176152	0.02465508	2121.78	0.01868911	0.02496662	2651.78	-0.00341438		3181.77	0.00655249	0.01076262	3711.77	-0.00444451	0.00029451	4241.77	0.03833565	0.04178642	
532	-0.02842509	0	1061.99	-0.00994977	0.00045686	1591.99	0.0185944	0.02465186	2121.98	0.01809652	0.02496536	2651.98	-0.00358386		3181.97	0.0065874	0.01076209	3711.97	-0.00483627	0.00029448	4241.97	0.03878338	0.04178488	
532.2	-0.02773314	0	1062.19	-0.00979187	0.00045517	1592.19	0.01913447	0.02464864	2122.18	0.01793465	0.02496409	2652.18	-0.00406078		3182.17	0.00639543	0.01076156	3712.17	-0.00534717	0.00029445	4242.17	0.03890019	0.04178334	
532.4	-0.02746439	0	1062.39	-0.00979038	0.00045348	1592.39	0.01853366	0.02464542	2122.38	0.01814329	0.02496283	2652.38	-0.00480511		3182.37	0.00650245	0.01076103	3712.37	-0.00601597	0.00029442	4242.37	0.03880243	0.04178181	
532.6	-0.02726643	0	1062.59	-0.00995928	0.0004518	1592.59	0.01916626	0.0246422	2122.58	0.01873678	0.02496157	2652.58	-0.0062319		3182.57	0.00659497	0.01076051	3712.57	-0.00586876	0.00029439	4242.57	0.03970891	0.04178027	
532.8	-0.0267607	0	1062.79	-0.0106331	0.00045012	1592.79	0.01959916	0.02463898	2122.78	0.01877024	0.0249603	2652.78	-0.00714643		3182.77	0.00757816	0.01075998	3712.77	-0.00610842	0.00029436	4242.77	0.04016199	0.04177873	
533	-0.02657397	0	1062.99	-0.01064462	0.00044845	1592.99	0.02049029	0.02463576	2122.98	0.01890897	0.02495904	2652.98	-0.0071324		3182.97	0.00731476	0.01075945	3712.97	-0.00567349	0.00029433	4242.97	0.04048421	0.04177719	
533.2	-0.02649463	0	1063.19	-0.01165866	0.00044679	1593.19	0.02072207	0.02463254	2123.18	0.01846238	0.02495777	2653.18	-0.00840521		3183.17	0.00694915	0.01075892	3713.17	-0.00545783	0.0002943	4243.17	0.03957497	0.04177566	
533.4	-0.02619674	0	1063.39	-0.01236198	0.00044513	1593.39	0.02107493	0.02462933	2123.38	0.01870917	0.02495651	2653.38	-0.00828398		3183.37	0.00732041	0.01075839	3713.37	-0.00488042	0.00029427	4243.37	0.03864013	0.04177412	
533.6	-0.02633718	0	1063.59	-0.01276257	0.00044348	1593.59	0.02099718	0.02462611	2123.58	0.01856377	0.02495525	2653.58	-0.00755785		3183.57	0.00737371	0.01075786	3713.57	-0.00490178	0.00029424	4243.57	0.03907303	0.04177258	
533.8	-0.025919	0	1063.79	-0.01276911	0.00044184	1593.79	0.02090835	0.02462289	2123.78	0.01954204	0.02495398	2653.78	-0.00672421		3183.77	0.00669486	0.01075733	3713.77	-0.00416641	0.00029422	4243.77	0.0389341	0.04177104	
534	-0.02621665	0	1063.99	-0.01271169	0.0004402	1593.99	0.02140719	0.02461967	2123.98	0.01975921	0.02495272	2653.98	-0.00639844		3183.97	0.00704924	0.01075681	3713.97	-0.00426585	0.00029419	4243.97	0.03849427	0.04176951	
534.2	-0.02614031	0	1064.19	-0.01242721	0.00043857	1594.19	0.02110729	0.02461646	2124.18	0.01967422	0.02495145	2654.18	-0.00542863		3184.17	0.00730517	0.01075628	3714.17	-0.0050582	0.00029416	4244.17	0.0391443	0.04176797	
534.4	-0.02700422	0	1064.39	-0.01209018	0.00043694	1594.39	0.02091086	0.02461324	2124.38	0.01976434	0.02495019	2654.38	-0.00554086		3184.37	0.0069207	0.01075575	3714.37	-0.00481076	0.00029413	4244.37	0.03886726	0.04176643	
534.6	-0.02775875	0	1064.59	-0.01211403	0.00043532	1594.59	0.02055259	0.02461003	2124.58	0.02024322	0.02494893	2654.58	-0.00484407		3184.57	0.00737465	0.01075522	3714.57	-0.00418373	0.0002941	4244.57	0.03792854	0.04176489	
534.8	-0.02787804	0	1064.79	-0.01251102	0.00043371	1594.79	0.02042137	0.02460681	2124.78	0.02100286	0.02494766	2654.78	-0.00419167		3184.77	0.00803152	0.01075469	3714.77	-0.00282071	0.00029407	4244.77	0.03757523	0.04176336	
535	-0.02721193	0	1064.99	-0.01226284	0.0004321	1594.99	0.01977141	0.0246036	2124.98	0.02181421	0.0249464	2654.98	-0.00343936		3184.97	0.00835081	0.01075416	3714.97	-0.00309864	0.00029404	4244.97	0.03743568	0.04176182	
535.2	-0.02760362	0	1065.19	-0.01222891	0.0004305	1595.19	0.0195544	0.02460038	2125.18	0.02234442	0.02494514	2655.18	-0.00349996		3185.17	0.00777368	0.01075363	3715.17	-0.00243515	0.00029401	4245.17	0.03676813	0.04176028	
535.4	-0.02725757	0	1065.39	-0.01214635	0.0004289	1595.39	0.01949906	0.02459717	2125.38	0.02275612	0.02494387	2655.38	-0.00404483		3185.37	0.00788307	0.01075311	3715.37	-0.0029534	0.00029398	4245.37	0.03731986	0.04175874	
535.6	-0.02740956	0	1065.59	-0.01190466	0.00042731	1595.59	0.01866544	0.02459396	2125.58	0.0222981	0.02494261	2655.58	-0.00390907		3185.57	0.0077216	0.01075258	3715.57	-0.00292565	0.00029395	4245.57	0.03715524	0.04175721	
535.8	-0.02795902	0	1065.79	-0.01130806	0.00042572	1595.79	0.01895745	0.02459074	2125.78	0.02220945	0.02494135	2655.78	-0.00315705		3185.77	0.00773655	0.01075205	3715.77	-0.00260742	0.00029392	4245.77	0.03763457	0.04175567	
536	-0.02811891	0	1065.99	-0.00993236	0.00042414	1595.99	0.01880252	0.02458753	2125.98	0.02205776	0.02494008	2655.98	-0.00340387		3185.97	0.00646324	0.01075152	3715.97	-0.00307326	0.00029389	4245.97	0.03734034	0.04175413	
536.2	-0.02726603	0	1066.19	-0.01026278	0.00042257	1596.19	0.01821332	0.02458432	2126.18	0.02146717	0.02493882	2656.18	-0.0037194		3186.17	0.00589578	0.01075099	3716.17	-0.00254192	0.00029386	4246.17	0.03804506	0.0417526	
536.4	-0.02761963	0	1066.39	-0.00998116	0.000421	1596.39	0.0178533	0.02458111	2126.38	0.02141064	0.02493756	2656.38	-0.00482512		3186.37	0.00600524	0.01075047	3716.37	-0.00293376	0.00029383	4246.37	0.03924667	0.04175106	
536.6	-0.02629616	0	1066.59	-0.01073856	0.00041944	1596.59	0.01808667	0.0245779	2126.58	0.02176521	0.0249363	2656.58	-0.00531806		3186.57	0.00599996	0.01074994	3716.57	-0.0032477	0.0002938	4246.57	0.03968865	0.04174952	
536.8	-0.02580703	0	1066.79	-0.01127249	0.00041789	1596.79	0.01865939	0.02457469	2126.78	0.02072827	0.02493503	2656.78	-0.00586248		3186.77	0.00550554	0.01074941	3716.77	-0.00323104	0.00029377	4246.77	0.03968762	0.04174799	
537	-0.02558108	0	1066.99	-0.0119048	0.00041634	1596.99	0.01946292	0.02457147	2126.98	0.02069163	0.02493377	2656.98	-0.00675172		3186.97	0.00448559	0.01074888	3716.97	-0.00358278	0.00029374	4246.97	0.03944549	0.04174645	
537.2	-0.0247982	0	1067.19	-0.01358657	0.00041479	1597.19	0.01958588	0.02456827	2127.18	0.02036733	0.02493251	2657.18	-0.00715553		3187.17	0.00465772	0.01074835	3717.17	-0.00376717	0.00029371	4247.17	0.0385546	0.04174491	
537.4	-0.0247511	0	1067.39	-0.01493296	0.00041326	1597.39	0.01976662	0.02456506	2127.38	0.02069319	0.02493124	2657.38	-0.00754576		3187.37	0.00510231	0.01074782	3717.37	-0.0037157	0.00029368	4247.37	0.03885984	0.04174338	
537.6	-0.02411835	0	1067.59	-0.01509534	0.00041172	1597.59	0.01971471	0.02456185	2127.58	0.01993472	0.02492998	2657.58	-0.00667959		3187.57	0.00494534	0.0107473	3717.57	-0.00391766	0.00029365	4247.57	0.03968177	0.04174184	
537.8	-0.02428486	0	1067.79	-0.01524708	0.0004102	1597.79	0.01947618	0.02455864	2127.78	0.020099	0.02492872	2657.78	-0.00654698		3187.77	0.00565755	0.01074677	3717.77	-0.00368152	0.00029362	4247.77	0.03995832	0.04174031	
538	-0.02464565	0	1067.99	-0.01531456	0.00040867	1597.99	0.01918538	0.02455543	2127.98	0.01932232	0.02492746	2657.98	-0.00621508		3187.97	0.00606773	0.01074624	3717.97	-0.00433211	0.00029359	4247.97	0.03982604	0.04173877	
538.2	-0.0245189	0	1068.19	-0.01569901	0.00040716	1598.19	0.01834044	0.02455222	2128.18	0.01891779	0.02492619	2658.18	-0.00626869		3188.17	0.00671648	0.01074571	3718.17	-0.00460908	0.00029356	4248.17	0.03995419	0.04173723	
538.4	-0.02437467	0	1068.39	-0.01613409	0.00040565	1598.39	0.01835272	0.02454901	2128.38	0.01904101	0.02492493	2658.38	-0.00647862		3188.37	0.00659767	0.01074518	3718.37	-0.00421926	0.00029354	4248.37	0.03887841	0.0417357	
538.6	-0.02465825	0	1068.59	-0.01583099	0.00040414	1598.59	0.01807723	0.02454581	2128.58	0.01896453	0.02492367	2658.58	-0.0054758		3188.57	0.00779492	0.01074466	3718.57	-0.00406944	0.00029351	4248.57	0.03846869	0.04173416	
538.8	-0.02452289	0	1068.79	-0.01574665	0.00040265	1598.79	0.01801594	0.0245426	2128.78	0.01846471	0.02492241	2658.78	-0.0052602		3188.77	0.00802618	0.01074413	3718.77	-0.00337431	0.00029348	4248.77	0.03807443	0.04173262	
539	-0.02433691	0	1068.99	-0.0153816	0.00040115	1598.99	0.01815911	0.02453939	2128.98	0.01741147	0.02492114	2658.98	-0.00454583		3188.97	0.00818273	0.0107436	3718.97	-0.00378691	0.00029345	4248.97	0.03785436	0.04173109	
539.2	-0.02483308	0	1069.19	-0.01475044	0.00039966	1599.19	0.01919381	0.02453619	2129.18	0.01660817	0.02491988	2659.18	-0.00411047		3189.17	0.00784637	0.01074307	3719.17	-0.00366591	0.00029342	4249.17	0.03725601	0.04172955	
539.4	-0.02548747	0	1069.39	-0.01375071	0.00039818	1599.39	0.01909171	0.02453298	2129.38	0.01622241	0.02491862	2659.38	-0.00440406		3189.37	0.0082623	0.01074255	3719.37	-0.00346305	0.00029339	4249.37	0.03760403	0.04172802	
539.6	-0.02579875	0	1069.59	-0.01241321	0.00039671	1599.59	0.01931852	0.02452978	2129.58	0.01536059	0.02491736	2659.58	-0.00393514		3189.57	0.00782804	0.01074202	3719.57	-0.00313238	0.00029336	4249.57	0.03771654	0.04172648	
539.8	-0.02586633	0	1069.79	-0.01084006	0.00039523	1599.79	0.01929692	0.02452657	2129.78	0.01535177	0.0249161	2659.78	-0.00247724		3189.77	0.00740438	0.01074149	3719.77	-0.00261003	0.00029333	4249.77	0.03848161	0.04172494	
540	-0.02602276	0	1069.99	-0.01048029	0.00039377	1599.99	0.01938921	0.02452337	2129.98	0.01430184	0.02491483	2659.98	-0.002343		3189.97	0.006913	0.01074096	3719.97	-0.0026172	0.0002933	4249.97	0.03848043	0.04172341	
540.2	-0.02540516	0	1070.19	-0.01078572	0.00039231	1600.19	0.01897486	0.02452017	2130.18	0.01443656	0.02491357	2660.18	-0.00320885		3190.17	0.00692946	0.01074043	3720.17	-0.00277462	0.00029327	4250.17	0.03872382	0.04172187	
540.4	-0.02593353	0	1070.39	-0.01013794	0.00039085	1600.39	0.01848758	0.02451696	2130.38	0.01493408	0.02491231	2660.38	-0.00418386		3190.37	0.00644437	0.01073991	3720.37	-0.00278171	0.00029324	4250.37	0.03924004	0.04172034	
540.6	-0.02616758	0	1070.59	-0.01039747	0.0003894	1600.59	0.01827105	0.02451376	2130.58	0.01501102	0.02491105	2660.58	-0.0038816		3190.57	0.00552823	0.01073938	3720.57	-0.00345566	0.00029321	4250.57	0.03885547	0.0417188	
540.8	-0.02560652	0	1070.79	-0.01043661	0.00038796	1600.79	0.01929311	0.02451056	2130.78	0.01519347	0.02490979	2660.78	-0.00413112		3190.77	0.00525492	0.01073885	3720.77	-0.00340942	0.00029318	4250.77	0.03863835	0.04171727	
541	-0.02561353	0	1070.99	-0.01101038	0.00038652	1600.99	0.01898348	0.02450736	2130.98	0.01599162	0.02490853	2660.98	-0.00449141		3190.97	0.00519347	0.01073832	3720.97	-0.00392592	0.00029315	4250.97	0.03866262	0.04171573	
541.2	-0.02625196	0	1071.19	-0.01134619	0.00038509	1601.19	0.01838536	0.02450415	2131.18	0.01576183	0.02490727	2661.18	-0.00439773		3191.17	0.00537048	0.0107378	3721.17	-0.0035712	0.00029312	4251.17	0.03821399	0.0417142	
541.4	-0.02711157	0	1071.39	-0.01147801	0.00038366	1601.39	0.01727673	0.02450095	2131.38	0.01537561	0.024906	2661.38	-0.00455125		3191.37	0.00570189	0.01073727	3721.37	-0.00357273	0.00029309	4251.37	0.03836796	0.04171266	
541.6	-0.02742273	0	1071.59	-0.01136394	0.00038224	1601.59	0.01635891	0.02449775	2131.58	0.01508	0.02490474	2661.58	-0.00362026		3191.57	0.00618532	0.01073674	3721.57	-0.00288796	0.00029306	4251.57	0.03829198	0.04171113	
541.8	-0.02747659	0	1071.79	-0.01064745	0.00038082	1601.79	0.01542457	0.02449455	2131.78	0.01592046	0.02490348	2661.78	-0.00453515		3191.77	0.00661259	0.01073621	3721.77	-0.00251154	0.00029303	4251.77	0.03878366	0.04170959	
542	-0.02782535	0	1071.99	-0.01111129	0.00037941	1601.99	0.01485462	0.02449135	2131.98	0.01710103	0.02490222	2661.98	-0.00426565		3191.97	0.00593338	0.01073569	3721.97	-0.00437152	0.000293	4251.97	0.03844504	0.04170805	
542.2	-0.02748076	0	1072.19	-0.01079622	0.000378	1602.19	0.01460943	0.02448815	2132.18	0.01752547	0.02490096	2662.18	-0.00480319		3192.17	0.00612278	0.01073516	3722.17	-0.00488389	0.00029297	4252.17	0.03912591	0.04170652	
542.4	-0.02718831	0	1072.39	-0.01095291	0.0003766	1602.39	0.01532285	0.02448495	2132.38	0.01741648	0.0248997	2662.38	-0.0050555		3192.37	0.00582256	0.01073463	3722.37	-0.0058414	0.00029294	4252.37	0.03913452	0.04170498	
542.6	-0.0281111	0	1072.59	-0.010243	0.0003752	1602.59	0.01593253	0.02448176	2132.58	0.01751616	0.02489844	2662.58	-0.00486748		3192.57	0.00611758	0.0107341	3722.57	-0.00618502	0.00029292	4252.57	0.03978971	0.04170345	
542.8	-0.02794961	0	1072.79	-0.01007114	0.00037381	1602.79	0.01651999	0.02447856	2132.78	0.01756808	0.02489718	2662.78	-0.00514264		3192.77	0.00591983	0.01073358	3722.77	-0.00596367	0.00029289	4252.77	0.04058086	0.04170191	
543	-0.02776655	0	1072.99	-0.01010297	0.00037242	1602.99	0.01737384	0.02447536	2132.98	0.01804186	0.02489591	2662.98	-0.00480382		3192.97	0.00615464	0.01073305	3722.97	-0.00579171	0.00029286	4252.97	0.04126547	0.04170038	
543.2	-0.02808578	0	1073.19	-0.00989644	0.00037104	1603.19	0.01810194	0.02447216	2133.18	0.01755664	0.02489465	2663.18	-0.00590016		3193.17	0.0064503	0.01073252	3723.17	-0.00567559	0.00029283	4253.17	0.0418888	0.04169885	
543.4	-0.02816026	0	1073.39	-0.01026026	0.00036967	1603.39	0.01810839	0.02446896	2133.38	0.01851628	0.02489339	2663.38	-0.00606666		3193.37	0.00700791	0.010732	3723.37	-0.00401978	0.0002928	4253.37	0.04151441	0.04169731	
543.6	-0.02777901	0	1073.59	-0.01029925	0.0003683	1603.59	0.01944916	0.02446577	2133.58	0.01913	0.02489213	2663.58	-0.00560123		3193.57	0.00751057	0.01073147	3723.57	-0.00349852	0.00029277	4253.57	0.0422224	0.04169578	
543.8	-0.0275029	0	1073.79	-0.01088545	0.00036693	1603.79	0.01972037	0.02446257	2133.78	0.0197399	0.02489087	2663.78	-0.0060205		3193.77	0.00711579	0.01073094	3723.77	-0.00286509	0.00029274	4253.77	0.0422282	0.04169424	
544	-0.02746363	0	1073.99	-0.01190201	0.00036557	1603.99	0.02069461	0.02445938	2133.98	0.01938997	0.02488961	2663.98	-0.00703965		3193.97	0.00708882	0.01073041	3723.97	-0.00257849	0.00029271	4253.97	0.04202446	0.04169271	
544.2	-0.02643925	0	1074.19	-0.01164545	0.00036421	1604.19	0.02114281	0.02445618	2134.18	0.01971461	0.02488835	2664.18	-0.0077832		3194.17	0.00626683	0.01072989	3724.17	-0.00230743	0.00029268	4254.17	0.04239969	0.04169117	
544.4	-0.02606888	0	1074.39	-0.01244493	0.00036286	1604.39	0.02075291	0.02445299	2134.38	0.01948596	0.02488709	2664.38	-0.00757626		3194.37	0.00640478	0.01072936	3724.37	-0.00148763	0.00029265	4254.37	0.04230082	0.04168964	
544.6	-0.02556551	0	1074.59	-0.01304994	0.00036152	1604.59	0.02096854	0.02444979	2134.58	0.01960245	0.02488583	2664.58	-0.00778127		3194.57	0.00612745	0.01072883	3724.57	-0.00145031	0.00029262	4254.57	0.04096025	0.0416881	
544.8	-0.0243796	0	1074.79	-0.01346963	0.00036018	1604.79	0.02088085	0.0244466	2134.78	0.02022707	0.02488457	2664.78	-0.00789222		3194.77	0.0061685	0.0107283	3724.77	-0.00088462	0.00029259	4254.77	0.04038231	0.04168657	
545	-0.02483319	0	1074.99	-0.01335291	0.00035884	1604.99	0.01995367	0.0244434	2134.98	0.02056034	0.02488331	2664.98	-0.00798033		3194.97	0.00606036	0.01072778	3724.97	-0.00038523	0.00029256	4254.97	0.04051967	0.04168503	
545.2	-0.02557532	0	1075.19	-0.01371493	0.00035751	1605.19	0.01896254	0.02444021	2135.18	0.02033617	0.02488205	2665.18	-0.00727776		3195.17	0.00608133	0.01072725	3725.17	0.00045041	0.00029253	4255.17	0.04004703	0.0416835	
545.4	-0.02648883	0	1075.39	-0.01356164	0.00035618	1605.39	0.01787877	0.02443702	2135.38	0.02105565	0.02488079	2665.38	-0.00629927		3195.37	0.00510636	0.01072672	3725.37	0.00081887	0.0002925	4255.37	0.03907945	0.04168197	
545.6	-0.02708881	0	1075.59	-0.01321263	0.00035486	1605.59	0.01729921	0.02443383	2135.58	0.02137864	0.02487953	2665.58	-0.00574106		3195.57	0.00497996	0.0107262	3725.57	0.00117533	0.00029247	4255.57	0.03925799	0.04168043	
545.8	-0.02717003	0	1075.79	-0.0130659	0.00035355	1605.79	0.01688754	0.02443063	2135.78	0.02246726	0.02487827	2665.78	-0.00585209		3195.77	0.00392101	0.01072567	3725.77	-0.00017148	0.00029244	4255.77	0.03956694	0.0416789	
546	-0.02768226	0	1075.99	-0.01346426	0.00035224	1605.99	0.01662212	0.02442744	2135.98	0.02281192	0.02487701	2665.98	-0.00547198		3195.97	0.0037855	0.01072514	3725.97	-0.00210291	0.00029241	4255.97	0.03888698	0.04167736	
546.2	-0.02903184	0	1076.19	-0.01362504	0.00035093	1606.19	0.01654813	0.02442425	2136.18	0.0225878	0.02487575	2666.18	-0.00519991		3196.17	0.00367531	0.01072462	3726.17	-0.00241321	0.00029239	4256.17	0.03849411	0.04167583	
546.4	-0.02920724	0	1076.39	-0.01391688	0.00034963	1606.39	0.01668943	0.02442106	2136.38	0.02275383	0.02487449	2666.38	-0.00445248		3196.37	0.00356259	0.01072409	3726.37	-0.00292684	0.00029236	4256.37	0.03797756	0.0416743	
546.6	-0.03036425	0	1076.59	-0.01327211	0.00034833	1606.59	0.01666413	0.02441787	2136.58	0.02227167	0.02487323	2666.58	-0.00395475		3196.57	0.0034285	0.01072356	3726.57	-0.00342336	0.00029233	4256.57	0.03780736	0.04167276	
546.8	-0.0312501	0	1076.79	-0.01378686	0.00034704	1606.79	0.01633362	0.02441468	2136.78	0.02208467	0.02487197	2666.78	-0.0045504		3196.77	0.00421966	0.01072304	3726.77	-0.00377124	0.0002923	4256.77	0.03842231	0.04167123	
547	-0.03108667	0	1076.99	-0.01375911	0.00034575	1606.99	0.01616946	0.02441149	2136.98	0.0210094	0.02487071	2666.98	-0.00513576		3196.97	0.00523262	0.01072251	3726.97	-0.00422664	0.00029227	4256.97	0.03765113	0.04166969	
547.2	-0.03158287	0	1077.19	-0.01375212	0.00034447	1607.19	0.01640048	0.0244083	2137.18	0.02003255	0.02486945	2667.18	-0.00609826		3197.17	0.00572236	0.01072198	3727.17	-0.0044637	0.00029224	4257.17	0.03787965	0.04166816	
547.4	-0.03089945	0	1077.39	-0.01314728	0.00034319	1607.39	0.01660611	0.02440511	2137.38	0.01986183	0.02486819	2667.38	-0.00559073		3197.37	0.00682876	0.01072145	3727.37	-0.00489113	0.00029221	4257.37	0.03747316	0.04166663	
547.6	-0.03145881	0	1077.59	-0.01315251	0.00034192	1607.59	0.01721169	0.02440193	2137.58	0.01872185	0.02486693	2667.58	-0.00601748		3197.57	0.00729092	0.01072093	3727.57	-0.00484167	0.00029218	4257.57	0.0385362	0.04166509	
547.8	-0.03135064	0	1077.79	-0.01408406	0.00034065	1607.79	0.01746575	0.02439874	2137.78	0.01758664	0.02486567	2667.78	-0.0068063		3197.77	0.00662232	0.0107204	3727.77	-0.00469983	0.00029215	4257.77	0.03815496	0.04166356	
548	-0.03117366	0	1077.99	-0.01443386	0.00033939	1607.99	0.01778255	0.02439555	2137.98	0.01620066	0.02486441	2667.98	-0.00731936		3197.97	0.00711047	0.01071987	3727.97	-0.00505353	0.00029212	4257.97	0.03812952	0.04166203	
548.2	-0.03031921	0	1078.19	-0.01474031	0.00033813	1608.19	0.01727706	0.02439236	2138.18	0.01577554	0.02486315	2668.18	-0.00840257		3198.17	0.00683631	0.01071935	3728.17	-0.00563903	0.00029209	4258.17	0.03884257	0.04166049	
548.4	-0.02916456	0	1078.39	-0.01546119	0.00033688	1608.39	0.01654756	0.02438918	2138.38	0.01492871	0.02486189	2668.38	-0.00850705		3198.37	0.00728806	0.01071882	3728.37	-0.00546718	0.00029206	4258.37	0.03868794	0.04165896	
548.6	-0.02903438	0	1078.59	-0.0164656	0.00033563	1608.59	0.01779981	0.02438599	2138.58	0.01479228	0.02486064	2668.58	-0.00910692		3198.57	0.00687968	0.01071829	3728.57	-0.00498552	0.00029203	4258.57	0.03928786	0.04165743	
548.8	-0.0288682	0	1078.79	-0.01649964	0.00033438	1608.79	0.01862639	0.0243828	2138.78	0.01508244	0.02485938	2668.78	-0.00865923		3198.77	0.00650414	0.01071777	3728.77	-0.0047712	0.000292	4258.77	0.0404714	0.04165589	
549	-0.02923179	0	1078.99	-0.01696926	0.00033314	1608.99	0.01873955	0.02437962	2138.98	0.01546804	0.02485812	2668.98	-0.00832379		3198.97	0.00673251	0.01071724	3728.97	-0.00399328	0.00029197	4258.97	0.04101894	0.04165436	
549.2	-0.02964718	0	1079.19	-0.01700207	0.00033191	1609.19	0.01862385	0.02437643	2139.18	0.01587382	0.02485686	2669.18	-0.00788722		3199.17	0.00646209	0.01071672	3729.17	-0.00388722	0.00029194	4259.17	0.04155492	0.04165283	
549.4	-0.02951584	0	1079.39	-0.01618369	0.00033068	1609.39	0.01822964	0.02437325	2139.38	0.01677504	0.0248556	2669.38	-0.00805237		3199.37	0.00621912	0.01071619	3729.37	-0.00417683	0.00029191	4259.37	0.04092971	0.04165129	
549.6	-0.02970722	0	1079.59	-0.01641256	0.00032945	1609.59	0.01761883	0.02437007	2139.58	0.01650932	0.02485434	2669.58	-0.00798377		3199.57	0.00670367	0.01071566	3729.57	-0.00444523	0.00029189	4259.57	0.04168623	0.04164976	
549.8	-0.029022	0	1079.79	-0.01653781	0.00032823	1609.79	0.01780459	0.02436688	2139.78	0.01721268	0.02485308	2669.78	-0.00824809		3199.77	0.00622591	0.01071514	3729.77	-0.00531787	0.00029186	4259.77	0.04108282	0.04164823	
550	-0.02988611	0	1079.99	-0.01675699	0.00032701	1609.99	0.0181117	0.0243637	2139.98	0.01747139	0.02485182	2669.98	-0.00733088		3199.97	0.00599417	0.01071461	3729.97	-0.00617757	0.00029183	4259.97	0.04013154	0.04164669	
550.2	-0.03038496	0	1080.19	-0.01628958	0.0003258	1610.19	0.01854871	0.02436052	2140.18	0.01818276	0.02485056	2670.18	-0.00715476		3200.17	0.00496411	0.01071408	3730.17	-0.00597132	0.0002918	4260.17	0.03990218	0.04164516	
550.4	-0.0292655	0	1080.39	-0.01603827	0.00032459	1610.39	0.0190784	0.02435733	2140.38	0.01834599	0.02484931	2670.38	-0.00636195		3200.37	0.00428701	0.01071356	3730.37	-0.00580337	0.00029177	4260.37	0.03919913	0.04164363	
550.6	-0.02959578	0	1080.59	-0.01553599	0.00032338	1610.59	0.01895124	0.02435415	2140.58	0.01795947	0.02484805	2670.58	-0.00662082		3200.57	0.00427254	0.01071303	3730.57	-0.00605155	0.00029174	4260.57	0.03913173	0.0416421	
550.8	-0.03046405	0	1080.79	-0.0152591	0.00032219	1610.79	0.01858606	0.02435097	2140.78	0.0182427	0.02484679	2670.78	-0.00652852		3200.77	0.00536459	0.0107125	3730.77	-0.00638042	0.00029171	4260.77	0.03896771	0.04164056	
551	-0.02993637	0	1080.99	-0.01475422	0.00032099	1610.99	0.01812055	0.02434779	2140.98	0.01833786	0.02484553	2670.98	-0.00608572		3200.97	0.00546572	0.01071198	3730.97	-0.00679143	0.00029168	4260.97	0.03830519	0.04163903	
551.2	-0.03021739	0	1081.19	-0.01470121	0.0003198	1611.19	0.01813819	0.02434461	2141.18	0.01940579	0.02484427	2671.18	-0.00508754		3201.17	0.00527645	0.01071145	3731.17	-0.00609213	0.00029165	4261.17	0.03782833	0.0416375	
551.4	-0.03043752	0	1081.39	-0.01411586	0.00031861	1611.39	0.01767545	0.02434143	2141.38	0.01924808	0.02484301	2671.38	-0.00415887		3201.37	0.00573924	0.01071092	3731.37	-0.00562094	0.00029162	4261.37	0.03719903	0.04163597	
551.6	-0.03157075	0	1081.59	-0.0146349	0.00031743	1611.59	0.01773338	0.02433825	2141.58	0.01978743	0.02484176	2671.58	-0.0048315		3201.57	0.00609674	0.0107104	3731.57	-0.00457336	0.00029159	4261.57	0.03674612	0.04163443	
551.8	-0.03132126	0	1081.79	-0.01390885	0.00031626	1611.79	0.01741977	0.02433507	2141.78	0.01975318	0.0248405	2671.78	-0.0050686		3201.77	0.00666115	0.01070987	3731.77	-0.00469919	0.00029156	4261.77	0.0361387	0.0416329	
552	-0.03155616	0	1081.99	-0.01311105	0.00031508	1611.99	0.01656963	0.02433189	2141.98	0.01950305	0.02483924	2671.98	-0.00577644		3201.97	0.00693378	0.01070935	3731.97	-0.00507337	0.00029153	4261.97	0.03617806	0.04163137	
552.2	-0.03161629	0	1082.19	-0.01261525	0.00031391	1612.19	0.0160266	0.02432871	2142.18	0.01908267	0.02483798	2672.18	-0.00502859		3202.17	0.00638911	0.01070882	3732.17	-0.00459326	0.0002915	4262.17	0.03642386	0.04162984	
552.4	-0.03070806	0	1082.39	-0.01226958	0.00031275	1612.39	0.01539569	0.02432553	2142.38	0.0185989	0.02483672	2672.38	-0.00509247		3202.37	0.0073565	0.01070829	3732.37	-0.00365148	0.00029147	4262.37	0.0362997	0.0416283	
552.6	-0.03137476	0	1082.59	-0.01297048	0.00031159	1612.59	0.01491588	0.02432236	2142.58	0.01847098	0.02483547	2672.58	-0.00496044		3202.57	0.00785542	0.01070777	3732.57	-0.00299953	0.00029145	4262.57	0.03682549	0.04162677	
552.8	-0.03092221	0	1082.79	-0.01175322	0.00031043	1612.79	0.01433196	0.02431918	2142.78	0.01876926	0.02483421	2672.78	-0.00471415		3202.77	0.00820578	0.01070724	3732.77	-0.00294781	0.00029142	4262.77	0.03686025	0.04162524	
553	-0.03179436	0	1082.99	-0.01201563	0.00030928	1612.99	0.01379456	0.024316	2142.98	0.01893064	0.02483295	2672.98	-0.00577126		3202.97	0.00882303	0.01070672	3732.97	-0.00266753	0.00029139	4262.97	0.03687662	0.04162371	
553.2	-0.03131827	0	1083.19	-0.01166126	0.00030814	1613.19	0.0135938	0.02431282	2143.18	0.01865587	0.02483169	2673.18	-0.00632056		3203.17	0.01006152	0.01070619	3733.17	-0.00262927	0.00029136	4263.17	0.03724042	0.04162218	
553.4	-0.0304317	0	1083.39	-0.01160924	0.00030699	1613.39	0.01288877	0.02430965	2143.38	0.01785033	0.02483044	2673.38	-0.00681984		3203.37	0.01053203	0.01070566	3733.37	-0.00306649	0.00029133	4263.37	0.03729461	0.04162064	
553.6	-0.03001126	0	1083.59	-0.01314277	0.00030585	1613.59	0.01354991	0.02430647	2143.58	0.01793223	0.02482918	2673.58	-0.00682351		3203.57	0.01029038	0.01070514	3733.57	-0.00323285	0.0002913	4263.57	0.03803313	0.04161911	
553.8	-0.02978288	0	1083.79	-0.01312112	0.00030472	1613.79	0.01471424	0.0243033	2143.78	0.01740534	0.02482792	2673.78	-0.00786574		3203.77	0.00937028	0.01070461	3733.77	-0.00390847	0.00029127	4263.77	0.03833596	0.04161758	
554	-0.0305293	0	1083.99	-0.01451405	0.00030359	1613.99	0.01572017	0.02430012	2143.98	0.01820662	0.02482666	2673.98	-0.00799578		3203.97	0.00855913	0.01070409	3733.97	-0.00522763	0.00029124	4263.97	0.03868864	0.04161605	
554.2	-0.02986632	0	1084.19	-0.01418615	0.00030246	1614.19	0.01687869	0.02429695	2144.18	0.01770751	0.02482541	2674.18	-0.00781372		3204.17	0.00805283	0.01070356	3734.17	-0.00548516	0.00029121	4264.17	0.03995151	0.04161452	
554.4	-0.02991747	0	1084.39	-0.0151693	0.00030134	1614.39	0.01664951	0.02429377	2144.38	0.0178008	0.02482415	2674.38	-0.00786379		3204.37	0.00779034	0.01070303	3734.37	-0.0056575	0.00029118	4264.37	0.03959598	0.04161299	
554.6	-0.02986215	0	1084.59	-0.01519577	0.00030023	1614.59	0.0156234	0.0242906	2144.58	0.01817597	0.02482289	2674.58	-0.00841734		3204.57	0.00753341	0.01070251	3734.57	-0.00620217	0.00029115	4264.57	0.04010481	0.04161145	
554.8	-0.03041842	0	1084.79	-0.01518555	0.00029911	1614.79	0.0157442	0.02428743	2144.78	0.01790281	0.02482163	2674.78	-0.00812857		3204.77	0.00760972	0.01070198	3734.77	-0.00645439	0.00029112	4264.77	0.03909399	0.04160992	
555	-0.03004924	0	1084.99	-0.01574382	0.000298	1614.99	0.01588283	0.02428425	2144.98	0.01812493	0.02482038	2674.98	-0.00736991		3204.97	0.00656663	0.01070146	3734.97	-0.00669721	0.00029109	4264.97	0.03818183	0.04160839	
555.2	-0.03040864	0	1085.19	-0.01595342	0.0002969	1615.19	0.01621431	0.02428108	2145.18	0.01926362	0.02481912	2675.18	-0.00715604		3205.17	0.00575405	0.01070093	3735.17	-0.00598047	0.00029106	4265.17	0.0381227	0.04160686	
555.4	-0.03113405	0	1085.39	-0.01553864	0.0002958	1615.39	0.01706737	0.02427791	2145.38	0.01879201	0.02481786	2675.38	-0.00767082		3205.37	0.00579429	0.01070041	3735.37	-0.00625665	0.00029103	4265.37	0.03760552	0.04160533	
555.6	-0.03075217	0	1085.59	-0.01434216	0.0002947	1615.59	0.0170864	0.02427474	2145.58	0.01894656	0.02481661	2675.58	-0.00823195		3205.57	0.00588888	0.01069988	3735.57	-0.00675899	0.00029101	4265.57	0.03669977	0.0416038	
555.8	-0.03108174	0	1085.79	-0.01347036	0.00029361	1615.79	0.01710719	0.02427157	2145.78	0.01861329	0.02481535	2675.78	-0.00774309		3205.77	0.0052764	0.01069935	3735.77	-0.00717424	0.00029098	4265.77	0.03620551	0.04160227	
556	-0.03061446	0	1085.99	-0.01235822	0.00029252	1615.99	0.01740536	0.0242684	2145.98	0.0171892	0.02481409	2675.98	-0.00780837		3205.97	0.00507253	0.01069883	3735.97	-0.00638851	0.00029095	4265.97	0.03563151	0.04160073	
556.2	-0.03111595	0	1086.19	-0.01249771	0.00029143	1616.19	0.01697021	0.02426523	2146.18	0.0168084	0.02481284	2676.18	-0.0070491		3206.17	0.00457029	0.0106983	3736.17	-0.00574608	0.00029092	4266.17	0.03533382	0.0415992	
556.4	-0.02996187	0	1086.39	-0.01333373	0.00029035	1616.39	0.01607972	0.02426206	2146.38	0.01564692	0.02481158	2676.38	-0.0071434		3206.37	0.00524473	0.01069778	3736.37	-0.00532702	0.00029089	4266.37	0.0353758	0.04159767	
556.6	-0.03057975	0	1086.59	-0.0132535	0.00028928	1616.59	0.01573756	0.02425889	2146.58	0.01463635	0.02481032	2676.58	-0.00699852		3206.57	0.00486883	0.01069725	3736.57	-0.00496667	0.00029086	4266.57	0.03572215	0.04159614	
556.8	-0.03045135	0	1086.79	-0.0130561	0.0002882	1616.79	0.0158209	0.02425572	2146.78	0.01463836	0.02480907	2676.78	-0.00777889		3206.77	0.00508233	0.01069673	3736.77	-0.00480014	0.00029083	4266.77	0.03557509	0.04159461	
557	-0.03115984	0	1086.99	-0.01355062	0.00028713	1616.99	0.01669465	0.02425255	2146.98	0.0141067	0.02480781	2676.98	-0.00790171		3206.97	0.00523045	0.0106962	3736.97	-0.00449654	0.0002908	4266.97	0.03471914	0.04159308	
557.2	-0.03023866	0	1087.19	-0.01347067	0.00028607	1617.19	0.01689314	0.02424938	2147.18	0.01371777	0.02480655	2677.18	-0.00801579		3207.17	0.00598827	0.01069568	3737.17	-0.00394144	0.00029077	4267.17	0.03475964	0.04159155	
557.4	-0.03006854	0	1087.39	-0.01384736	0.00028501	1617.39	0.0170882	0.02424621	2147.38	0.01364169	0.0248053	2677.38	-0.00772183		3207.37	0.00616162	0.01069515	3737.37	-0.00393102	0.00029074	4267.37	0.03525191	0.04159002	
557.6	-0.03067241	0	1087.59	-0.01479199	0.00028395	1617.59	0.01818442	0.02424305	2147.58	0.014956	0.02480404	2677.58	-0.00818923		3207.57	0.00581866	0.01069462	3737.57	-0.00416697	0.00029071	4267.57	0.03470971	0.04158849	
557.8	-0.03134292	0	1087.79	-0.01482982	0.0002829	1617.79	0.01873055	0.02423988	2147.78	0.0150722	0.02480278	2677.78	-0.00852509		3207.77	0.00620716	0.0106941	3737.77	-0.00413625	0.00029068	4267.77	0.03488758	0.04158696	
558	-0.03108506	0	1087.99	-0.01557039	0.00028185	1617.99	0.01911315	0.02423671	2147.98	0.01620775	0.02480153	2677.98	-0.00810207		3207.97	0.00660912	0.01069357	3737.97	-0.00464901	0.00029065	4267.97	0.03514404	0.04158543	
558.2	-0.03113251	0	1088.19	-0.01511791	0.0002808	1618.19	0.01920251	0.02423355	2148.18	0.01632385	0.02480027	2678.18	-0.00779851		3208.17	0.00656335	0.01069305	3738.17	-0.00467683	0.00029063	4268.17	0.03567546	0.04158389	
558.4	-0.03133769	0	1088.39	-0.01549868	0.00027976	1618.39	0.01860565	0.02423038	2148.38	0.01722239	0.02479902	2678.38	-0.00850025		3208.37	0.00652679	0.01069252	3738.37	-0.00468551	0.0002906	4268.37	0.03514772	0.04158236	
558.6	-0.0310396	0	1088.59	-0.0155172	0.00027872	1618.59	0.01863182	0.02422721	2148.58	0.01764047	0.02479776	2678.58	-0.00837242		3208.57	0.00584517	0.010692	3738.57	-0.00495081	0.00029057	4268.57	0.0349561	0.04158083	
558.8	-0.03156548	0	1088.79	-0.01571926	0.00027769	1618.79	0.01928824	0.02422405	2148.78	0.01797468	0.02479651	2678.78	-0.00824377		3208.77	0.00552015	0.01069147	3738.77	-0.00519026	0.00029054	4268.77	0.03432262	0.0415793	
559	-0.03170741	0	1088.99	-0.01617581	0.00027666	1618.99	0.01938951	0.02422088	2148.98	0.01903293	0.02479525	2678.98	-0.00829453		3208.97	0.00460834	0.01069095	3738.97	-0.00589072	0.00029051	4268.97	0.03459096	0.04157777	
559.2	-0.03225481	0	1089.19	-0.01624927	0.00027563	1619.19	0.01945797	0.02421772	2149.18	0.02023075	0.02479399	2679.18	-0.00887881		3209.17	0.00387179	0.01069042	3739.17	-0.00608164	0.00029048	4269.17	0.03506161	0.04157624	
559.4	-0.0324776	0	1089.39	-0.01592627	0.00027461	1619.39	0.01989169	0.02421456	2149.38	0.02028155	0.02479274	2679.38	-0.0089902		3209.37	0.00341465	0.0106899	3739.37	-0.00675682	0.00029045	4269.37	0.03431785	0.04157471	
559.6	-0.03212332	0	1089.59	-0.01552562	0.00027359	1619.59	0.01982156	0.02421139	2149.58	0.02071004	0.02479148	2679.58	-0.0090775		3209.57	0.0024075	0.01068937	3739.57	-0.00741952	0.00029042	4269.57	0.03414566	0.04157318	
559.8	-0.03215258	0	1089.79	-0.01605611	0.00027258	1619.79	0.02025899	0.02420823	2149.78	0.02077619	0.02479023	2679.78	-0.00944567		3209.77	0.00159317	0.01068885	3739.77	-0.00752643	0.00029039	4269.77	0.03452909	0.04157165	
