# Supplementary material for: Functional development of a V3/glycan-specific broadly neutralizing antibody isolated from a case of HIV superinfection
Source: eLife. 2021 Jul 15;10:e68110. doi: 10.7554/eLife.68110 (PMC8376252; doi:10.7554/eLife.68110)
Supplement: Figure 4—source data 2. [file elife-68110-fig4-data2.zip › QA013.2 Dbl Ref_01.28.21/QA013.2_Lineage Replicates_BG505 SOSIP trimer/Results/B3Results.txt]

Conc1	2.5E-07	2.5E-07	2.5E-07	2.5E-07	2.5E-07	2.5E-07	2.5E-07	2.5E-07	
Start1	200	729.99	1259.99	1789.99	2319.98	2849.98	3379.97	3909.97	
Stop1	559.8	1089.79	1619.79	2149.78	2679.78	3209.77	3739.77	4269.77	
Kobs	0.00179646699250741	0.0185774648965271	0.000653224995022749	0.000253228138746399	0.000324449520787311	0.000245653423366404	0.000503183857129015	0.000184032722001788	
Error Kobs	0.000163074656094731	0.00103961559080703	2.34185044379063E-05	2.17521476220685E-05	6.76459520166213E-05	3.01084343190197E-05	5.12974711999079E-05	1.88906171755307E-05	
Koff	0	0	0	0	0	0	0	0	
Error Koff	0	0	0	0	0	0	0	0	
Time1	Data1	Fit1	Time2	Data2	Fit2	Time3	Data3	Fit3	Time4	Data4	Fit4	Time5	Data5	Fit5	Time6	Data6	Fit6	Time7	Data7	Fit7	Time8	Data8	Fit8	
200	0.00114884	0	729.99	0.01144205	0	1259.99	0.00834197	0	1789.99	0.00664644	0	2319.98	-0.00044461	0	2849.98	0.0038768	0	3379.97	0.00169276	0	3909.97	0.00655221	0	
200.2	0.00145499	0.0000355	730.19	0.01214313	0.00247022	1260.19	0.00748197	0.00017124	1790.19	0.00702234	0.00019097	2320.18	-0.00107632	0.00004833	2850.18	0.00286935	0.00009164	3380.17	0.00267238	0.00006177	3910.17	0.00657747	0.00025141	
200.4	0.00120764	0.00007098	730.39	0.01369513	0.00468644	1260.39	0.00716369	0.00034232	1790.39	0.00716578	0.00038178	2320.38	-0.00180067	0.00009665	2850.38	0.00178868	0.00018326	3380.37	0.00370363	0.00012351	3910.37	0.00635167	0.00050261	
200.6	0.00113705	0.00010645	730.59	0.01445805	0.00667479	1260.59	0.0064719	0.00051324	1790.59	0.00691917	0.00057243	2320.58	-0.00221641	0.00014497	2850.58	0.00114944	0.00027487	3380.57	0.00455418	0.00018524	3910.57	0.00649643	0.0007536	
200.8	0.00169297	0.0001419	730.79	0.01586938	0.0084587	1260.79	0.0060338	0.00068399	1790.79	0.00782231	0.00076291	2320.78	-0.00208986	0.00019329	2850.78	0.00000165	0.00036646	3380.77	0.00596844	0.00024695	3910.77	0.00650017	0.00100439	
201	0.00206506	0.00017735	730.99	0.0165759	0.01005918	1260.99	0.00604346	0.00085458	1790.99	0.00836133	0.00095322	2320.98	-0.00192287	0.0002416	2850.98	-0.00001771	0.00045804	3380.97	0.00707079	0.00030865	3910.97	0.00654815	0.00125497	
201.2	0.0020186	0.00021278	731.19	0.0172792	0.01149509	1261.19	0.00646759	0.00102501	1791.19	0.00923643	0.00114337	2321.18	-0.00169162	0.00028991	2851.18	0.00009251	0.00054961	3381.17	0.00821675	0.00037032	3911.17	0.00614166	0.00150534	
201.4	0.00108977	0.00024819	731.39	0.01781603	0.01278336	1261.39	0.00635688	0.00119528	1791.39	0.01025556	0.00133336	2321.38	-0.00213995	0.00033822	2851.38	-0.00023873	0.00064116	3381.37	0.00887459	0.00043197	3911.37	0.0069098	0.0017555	
201.6	0.00127899	0.0002836	731.59	0.01824063	0.01393918	1261.59	0.00727526	0.00136539	1791.59	0.01089361	0.00152318	2321.58	-0.00227121	0.00038652	2851.58	0.00005755	0.00073269	3381.57	0.00979262	0.00049361	3911.57	0.00638245	0.00200546	
201.8	0.00170013	0.00031899	731.79	0.01887581	0.01497614	1261.79	0.00751398	0.00153533	1791.79	0.01050628	0.00171284	2321.78	-0.00228625	0.00043482	2851.78	0.00074324	0.00082421	3381.77	0.01040037	0.00055522	3911.77	0.0061493	0.00225521	
202	0.0013445	0.00035437	731.99	0.01919782	0.01590649	1261.99	0.00799469	0.00170511	1791.99	0.0104754	0.00190234	2321.98	-0.00292308	0.00048311	2851.98	0.00100363	0.00091572	3381.97	0.01038429	0.00061682	3911.97	0.00581247	0.00250475	
202.2	0.00149284	0.00038973	732.19	0.01956898	0.01674118	1262.19	0.0090987	0.00187474	1792.19	0.01075453	0.00209167	2322.18	-0.00221223	0.0005314	2852.18	0.00204693	0.00100721	3382.17	0.01029993	0.0006784	3912.17	0.00574861	0.00275409	
202.4	0.00093194	0.00042508	732.39	0.0199416	0.01749004	1262.39	0.00869462	0.0020442	1792.39	0.01125197	0.00228084	2322.38	-0.00310893	0.00057969	2852.38	0.00329055	0.00109869	3382.37	0.0109963	0.00073996	3912.37	0.00584906	0.00300322	
202.6	0.000854	0.00046042	732.59	0.01936441	0.0181619	1262.59	0.00824468	0.0022135	1792.59	0.01192663	0.00246985	2322.58	-0.00287972	0.00062797	2852.58	0.00374276	0.00119015	3382.57	0.01069034	0.0008015	3912.57	0.00546455	0.00325215	
202.8	0.00006713	0.00049575	732.79	0.01906245	0.01876468	1262.79	0.00878886	0.00238263	1792.79	0.01189403	0.00265869	2322.78	-0.00278367	0.00067625	2852.78	0.00456868	0.0012816	3382.77	0.01109795	0.00086302	3912.77	0.00496918	0.00350087	
203	0.00038555	0.00053106	732.99	0.01850624	0.01930548	1262.99	0.00996174	0.00255161	1792.99	0.01139323	0.00284737	2322.98	-0.0017165	0.00072452	2852.98	0.00593724	0.00137304	3382.97	0.01119284	0.00092453	3912.97	0.0055415	0.00374938	
203.2	0.00026086	0.00056636	733.19	0.01781373	0.01979068	1263.19	0.01027215	0.00272043	1793.19	0.01150626	0.00303588	2323.18	-0.00204249	0.0007728	2853.18	0.00701821	0.00146445	3383.17	0.01151576	0.00098601	3913.17	0.005765	0.00399769	
203.4	0.00060049	0.00060165	733.39	0.01803399	0.02022599	1263.39	0.00968451	0.00288909	1793.39	0.0120344	0.00322424	2323.38	-0.002001	0.00082106	2853.38	0.00659135	0.00155586	3383.37	0.0111354	0.00104748	3913.37	0.00645874	0.00424579	
203.6	0.00091586	0.00063693	733.59	0.0185793	0.02061654	1263.59	0.00999334	0.00305758	1793.59	0.01123089	0.00341243	2323.58	-0.00219163	0.00086933	2853.58	0.00612615	0.00164725	3383.57	0.01088354	0.00110893	3913.57	0.00705381	0.00449369	
203.8	0.00058891	0.00067219	733.79	0.01898498	0.02096693	1263.79	0.01042578	0.00322592	1793.79	0.01126138	0.00360046	2323.78	-0.00189508	0.00091759	2853.78	0.0060154	0.00173863	3383.77	0.01165145	0.00117036	3913.77	0.00738815	0.00474138	
204	0.00065437	0.00070744	733.99	0.0190766	0.02128129	1263.99	0.01049794	0.0033941	1793.99	0.01183942	0.00378832	2323.98	-0.00163997	0.00096585	2853.98	0.00552334	0.00182999	3383.97	0.01244757	0.00123177	3913.97	0.00716658	0.00498887	
204.2	0.00098347	0.00074267	734.19	0.01921985	0.02156333	1264.19	0.01031842	0.00356211	1794.19	0.01208787	0.00397603	2324.18	-0.00247153	0.0010141	2854.18	0.00525415	0.00192134	3384.17	0.01221208	0.00129316	3914.17	0.00789981	0.00523616	
204.4	0.00056973	0.0007779	734.39	0.01952327	0.02181637	1264.39	0.01111373	0.00372997	1794.39	0.01178702	0.00416357	2324.38	-0.00201582	0.00106235	2854.38	0.00501971	0.00201267	3384.37	0.01234266	0.00135453	3914.37	0.00853642	0.00548323	
204.6	0.00057823	0.00081311	734.59	0.01843522	0.02204339	1264.59	0.01108685	0.00389767	1794.59	0.01161255	0.00435095	2324.58	-0.00153268	0.00111059	2854.58	0.00520417	0.00210399	3384.57	0.01196842	0.00141588	3914.57	0.00883265	0.00573011	
204.8	0.00084871	0.0008483	734.79	0.01893158	0.02224707	1264.79	0.01121834	0.0040652	1794.79	0.01197684	0.00453817	2324.78	-0.00101784	0.00115884	2854.78	0.0051977	0.00219529	3384.77	0.01186174	0.00147722	3914.77	0.00858926	0.00597678	
205	0.00066966	0.00088349	734.99	0.01795903	0.02242981	1264.99	0.01121398	0.00423258	1794.99	0.01251299	0.00472523	2324.98	-0.00143981	0.00120707	2854.98	0.00553188	0.00228658	3384.97	0.01154728	0.00153854	3914.97	0.00897524	0.00622325	
205.2	0.00012897	0.00091866	735.19	0.01817422	0.02259376	1265.19	0.01128654	0.0043998	1795.19	0.0123307	0.00491212	2325.18	-0.00172074	0.00125531	2855.18	0.00502226	0.00237785	3385.17	0.01111922	0.00159983	3915.17	0.00958991	0.00646951	
205.4	-0.00000659	0.00095382	735.39	0.01752574	0.02274085	1265.39	0.01119904	0.00456686	1795.39	0.01200114	0.00509886	2325.38	-0.00198128	0.00130354	2855.38	0.00479347	0.00246911	3385.37	0.01098848	0.00166111	3915.37	0.00985839	0.00671557	
205.6	0.00002496	0.00098896	735.59	0.01766556	0.02287281	1265.59	0.01190358	0.00473377	1795.59	0.01194277	0.00528543	2325.58	-0.00188072	0.00135177	2855.58	0.00519906	0.00256036	3385.57	0.01020639	0.00172237	3915.57	0.00917022	0.00696143	
205.8	-0.00028853	0.00102409	735.79	0.01719369	0.02299121	1265.79	0.0112636	0.00490051	1795.79	0.01134764	0.00547184	2325.78	-0.00157765	0.00139999	2855.78	0.00511894	0.00265159	3385.77	0.009668	0.00178362	3915.77	0.00954727	0.00720708	
206	-0.00111979	0.00105921	735.99	0.01644648	0.02309743	1265.99	0.01174323	0.0050671	1795.99	0.01187586	0.00565809	2325.98	-0.00199416	0.00144821	2855.98	0.00480851	0.00274281	3385.97	0.00815834	0.00184484	3915.97	0.00940337	0.00745253	
206.2	-0.00031785	0.00109432	736.19	0.01644878	0.02319274	1266.19	0.01179805	0.00523352	1796.19	0.01224505	0.00584418	2326.18	-0.00189077	0.00149642	2856.18	0.00604638	0.00283401	3386.17	0.00754062	0.00190604	3916.17	0.00994213	0.00769777	
206.4	0.00002206	0.00112941	736.39	0.01662765	0.02327824	1266.39	0.01225947	0.00539979	1796.39	0.01211846	0.00603011	2326.38	-0.00210383	0.00154464	2856.38	0.00645118	0.0029252	3386.37	0.00722017	0.00196723	3916.37	0.01059294	0.00794282	
206.6	0.00005938	0.0011645	736.59	0.01584982	0.02335495	1266.59	0.01201549	0.0055659	1796.59	0.01199376	0.00621588	2326.58	-0.00204077	0.00159284	2856.58	0.00673402	0.00301637	3386.57	0.00645396	0.0020284	3916.57	0.0111043	0.00818766	
206.8	-0.00021619	0.00119956	736.79	0.01540352	0.02342377	1266.79	0.01216688	0.00573185	1796.79	0.012171	0.00640149	2326.78	-0.00254082	0.00164105	2856.78	0.00722028	0.00310753	3386.77	0.0066413	0.00208955	3916.77	0.01158282	0.0084323	
207	0.0006654	0.00123462	736.99	0.01439297	0.02348552	1266.99	0.01229727	0.00589765	1796.99	0.01203774	0.00658694	2326.98	-0.00304062	0.00168925	2856.98	0.00782247	0.00319867	3386.97	0.00692506	0.00215068	3916.97	0.01208623	0.00867673	
207.2	0.00133425	0.00126966	737.19	0.0149883	0.02354092	1267.19	0.01254371	0.00606329	1797.19	0.01180875	0.00677223	2327.18	-0.00355921	0.00173745	2857.18	0.0076185	0.0032898	3387.17	0.0070731	0.00221179	3917.17	0.01292492	0.00892097	
207.4	0.00141222	0.00130469	737.39	0.0161921	0.02359062	1267.39	0.01242078	0.00622877	1797.39	0.01207481	0.00695736	2327.38	-0.00420125	0.00178564	2857.38	0.00672579	0.00338092	3387.37	0.00750593	0.00227288	3917.37	0.01377145	0.009165	
207.6	0.00203218	0.00133971	737.59	0.01612709	0.02363521	1267.59	0.01329654	0.00639409	1797.59	0.01213354	0.00714233	2327.58	-0.00582625	0.00183383	2857.58	0.00650905	0.00347202	3387.57	0.00796885	0.00233396	3917.57	0.01518075	0.00940883	
207.8	0.00257611	0.00137471	737.79	0.01605579	0.02367522	1267.79	0.01401478	0.00655926	1797.79	0.01331284	0.00732714	2327.78	-0.00658329	0.00188202	2857.78	0.0068768	0.00356311	3387.77	0.00857281	0.00239501	3917.77	0.01483657	0.00965246	
208	0.00194596	0.0014097	737.99	0.01678566	0.02371111	1267.99	0.01383533	0.00672426	1797.99	0.01374951	0.00751179	2327.98	-0.00665025	0.0019302	2857.98	0.00697539	0.00365418	3387.97	0.00888785	0.00245605	3917.97	0.01564637	0.00989589	
208.2	0.00183862	0.00144468	738.19	0.0173421	0.02374331	1268.19	0.01430761	0.00688912	1798.19	0.01396615	0.00769628	2328.18	-0.00764954	0.00197838	2858.18	0.00721501	0.00374524	3388.17	0.00871663	0.00251707	3918.17	0.01588154	0.01013911	
208.4	0.00148552	0.00147965	738.39	0.01800208	0.0237722	1268.39	0.0139496	0.00705381	1798.39	0.01382986	0.00788061	2328.38	-0.00742102	0.00202655	2858.38	0.00710079	0.00383628	3388.37	0.00826955	0.00257807	3918.37	0.01587639	0.01038214	
208.6	0.0017727	0.0015146	738.59	0.0178494	0.02379812	1268.59	0.01383359	0.00721835	1798.59	0.01450575	0.00806478	2328.58	-0.00802114	0.00207472	2858.58	0.0078644	0.00392731	3388.57	0.00770118	0.00263905	3918.57	0.01560237	0.01062496	
208.8	0.00236931	0.00154954	738.79	0.01939243	0.02382138	1268.79	0.01315009	0.00738273	1798.79	0.014881	0.0082488	2328.78	-0.00804804	0.00212289	2858.78	0.0077221	0.00401832	3388.77	0.00765756	0.00270001	3918.77	0.01538115	0.01086759	
209	0.00205615	0.00158446	738.99	0.01923817	0.02384224	1268.99	0.01280083	0.00754696	1798.99	0.01516107	0.00843265	2328.98	-0.00809408	0.00217105	2858.98	0.00792043	0.00410932	3388.97	0.0073954	0.00276096	3918.97	0.01524496	0.01111001	
209.2	0.00208335	0.00161938	739.19	0.02004787	0.02386096	1269.19	0.01231104	0.00771103	1799.19	0.01513155	0.00861635	2329.18	-0.00695769	0.00221921	2859.18	0.00814104	0.00420031	3389.17	0.00765013	0.00282188	3919.17	0.01507842	0.01135223	
209.4	0.00100546	0.00165428	739.39	0.02017801	0.02387776	1269.39	0.01208249	0.00787495	1799.39	0.01649301	0.00879988	2329.38	-0.00568967	0.00226737	2859.38	0.00898403	0.00429128	3389.37	0.00774215	0.00288279	3919.37	0.01394634	0.01159426	
209.6	0.00002346	0.00168917	739.59	0.02033499	0.02389282	1269.59	0.01200927	0.0080387	1799.59	0.0178406	0.00898326	2329.58	-0.00439936	0.00231552	2859.58	0.0088966	0.00438224	3389.57	0.0065918	0.00294368	3919.57	0.01327648	0.01183608	
209.8	-0.00101573	0.00172404	739.79	0.02009645	0.02390634	1269.79	0.01223396	0.00820231	1799.79	0.01829362	0.00916648	2329.78	-0.00266401	0.00236367	2859.78	0.00881277	0.00447318	3389.77	0.00613872	0.00300455	3919.77	0.01328624	0.0120777	
210	-0.00043329	0.00175891	739.99	0.01975083	0.02391847	1269.99	0.01307155	0.00836575	1799.99	0.01865669	0.00934955	2329.98	-0.00184728	0.00241181	2859.98	0.00928016	0.00456411	3389.97	0.00527019	0.0030654	3919.97	0.01358702	0.01231912	
210.2	0.00022605	0.00179376	740.19	0.02027332	0.02392935	1270.19	0.01222652	0.00852905	1800.19	0.01817811	0.00953245	2330.18	-0.00101586	0.00245995	2860.18	0.00964036	0.00465502	3390.17	0.00521034	0.00312623	3920.17	0.01389702	0.01256034	
210.4	0.00008164	0.00182859	740.39	0.02050414	0.02393911	1270.39	0.01285242	0.00869218	1800.39	0.01751259	0.0097152	2330.38	0.0000042	0.00250809	2860.38	0.0096239	0.00474592	3390.37	0.00515609	0.00318705	3920.37	0.01390566	0.01280137	
210.6	-0.00012594	0.00186342	740.59	0.01979857	0.02394787	1270.59	0.01247891	0.00885517	1800.59	0.01756939	0.00989779	2330.58	0.00078277	0.00255623	2860.58	0.01050033	0.0048368	3390.57	0.00570936	0.00324784	3920.57	0.0141732	0.01304219	
210.8	-0.00017416	0.00189823	740.79	0.02005226	0.02395573	1270.79	0.01249596	0.00901799	1800.79	0.01718828	0.01008022	2330.78	0.00035523	0.00260436	2860.78	0.01001514	0.00492767	3390.77	0.00668374	0.00330862	3920.77	0.01538461	0.01328282	
211	0.00007843	0.00193303	740.99	0.01998178	0.02396278	1270.99	0.01261215	0.00918067	1800.99	0.01652517	0.01026249	2330.98	0.00032388	0.00265248	2860.98	0.01049818	0.00501853	3390.97	0.00658229	0.00336938	3920.97	0.01646428	0.01352324	
211.2	-0.00000315	0.00196782	741.19	0.02029521	0.02396911	1271.19	0.01184167	0.00934318	1801.19	0.01594919	0.01044461	2331.18	0.0000829	0.0027006	2861.18	0.00992168	0.00510937	3391.17	0.00724115	0.00343012	3921.17	0.01807151	0.01376347	
211.4	0.00005083	0.00200259	741.39	0.02034333	0.02397478	1271.39	0.01249406	0.00950555	1801.39	0.01653865	0.01062657	2331.38	-0.00079805	0.00274872	2861.38	0.0103677	0.0052002	3391.37	0.00705645	0.00349084	3921.37	0.01809628	0.0140035	
211.6	0.0009371	0.00203735	741.59	0.01936429	0.02397987	1271.59	0.01278037	0.00966776	1801.59	0.01616774	0.01080837	2331.58	-0.00147298	0.00279684	2861.58	0.0100262	0.00529101	3391.57	0.00658049	0.00355154	3921.57	0.01903524	0.01424333	
211.8	0.00084837	0.0020721	741.79	0.01961977	0.02398444	1271.79	0.01306362	0.00982981	1801.79	0.01552064	0.01099002	2331.78	-0.00111732	0.00284495	2861.78	0.01051656	0.00538181	3391.77	0.00640234	0.00361223	3921.77	0.0191565	0.01448296	
212	0.00095591	0.00210683	741.99	0.02062556	0.02398854	1271.99	0.01249863	0.00999171	1801.99	0.01446955	0.0111715	2331.98	-0.00178285	0.00289306	2861.98	0.01041893	0.00547259	3391.97	0.00682594	0.00367289	3921.97	0.02108567	0.01472239	
212.2	0.00171867	0.00214156	742.19	0.02051739	0.02399221	1272.19	0.01273542	0.01015346	1802.19	0.01377388	0.01135284	2332.18	-0.00234448	0.00294116	2862.18	0.01078859	0.00556336	3392.17	0.0070604	0.00373354	3922.17	0.02024802	0.01496163	
212.4	0.00195105	0.00217627	742.39	0.02113647	0.02399551	1272.39	0.01245359	0.01031505	1802.39	0.01427841	0.01153401	2332.38	-0.00209892	0.00298926	2862.38	0.01016528	0.00565411	3392.37	0.00688454	0.00379417	3922.37	0.02043903	0.01520067	
212.6	0.00302358	0.00221096	742.59	0.02057051	0.02399847	1272.59	0.01277284	0.01047649	1802.59	0.01468962	0.01171503	2332.58	-0.00270215	0.00303736	2862.58	0.01011211	0.00574486	3392.57	0.00712014	0.00385478	3922.57	0.02054181	0.01543951	
212.8	0.00267907	0.00224565	742.79	0.02164643	0.02400113	1272.79	0.01286641	0.01063778	1802.79	0.01417779	0.01189589	2332.78	-0.00293381	0.00308545	2862.78	0.00938746	0.00583558	3392.77	0.0077932	0.00391537	3922.77	0.02028054	0.01567815	
213	0.00235093	0.00228032	742.99	0.0214077	0.02400351	1272.99	0.01341702	0.01079891	1802.99	0.01458037	0.0120766	2332.98	-0.00257598	0.00313354	2862.98	0.01022545	0.00592629	3392.97	0.00825611	0.00397595	3922.97	0.02001533	0.01591659	
213.2	0.00235987	0.00231498	743.19	0.02152989	0.02400565	1273.19	0.01439976	0.01095989	1803.19	0.01605681	0.01225715	2333.18	-0.00228753	0.00318162	2863.18	0.00993502	0.00601699	3393.17	0.00926764	0.0040365	3923.17	0.02024256	0.01615484	
213.4	0.00194233	0.00234962	743.39	0.02110997	0.02400756	1273.39	0.01486657	0.01112072	1803.39	0.01704583	0.01243755	2333.38	-0.00219098	0.00322971	2863.38	0.01085366	0.00610767	3393.37	0.00911459	0.00409704	3923.37	0.01985637	0.01639289	
213.6	0.00244758	0.00238426	743.59	0.0211705	0.02400929	1273.59	0.01575384	0.01128139	1803.59	0.01803224	0.01261779	2333.58	-0.0015423	0.00327778	2863.58	0.01078254	0.00619834	3393.57	0.00938301	0.00415756	3923.57	0.01875306	0.01663075	
213.8	0.00189637	0.00241888	743.79	0.02140793	0.02401083	1273.79	0.01717068	0.01144192	1803.79	0.01750984	0.01279787	2333.78	-0.00120505	0.00332586	2863.78	0.01055085	0.006289	3393.77	0.00968479	0.00421806	3923.77	0.01944548	0.01686841	
214	0.00286132	0.00245349	743.99	0.02133061	0.02401221	1273.99	0.01774262	0.01160229	1803.99	0.01791931	0.0129778	2333.98	-0.00108366	0.00337393	2863.98	0.01097781	0.00637964	3393.97	0.01056486	0.00427854	3923.97	0.0195787	0.01710587	
214.2	0.00300065	0.00248808	744.19	0.02178997	0.02401346	1274.19	0.01750765	0.0117625	1804.19	0.01789527	0.01315757	2334.18	-0.00091658	0.00342199	2864.18	0.01065908	0.00647026	3394.17	0.01125594	0.00433901	3924.17	0.018704	0.01734313	
214.4	0.0037242	0.00252266	744.39	0.02130953	0.02401457	1274.39	0.01802198	0.01192257	1804.39	0.01831228	0.01333719	2334.38	-0.00145911	0.00347006	2864.38	0.01083252	0.00656087	3394.37	0.01242579	0.00439945	3924.37	0.01881079	0.0175802	
214.6	0.00392764	0.00255723	744.59	0.02110854	0.02401557	1274.59	0.01895134	0.01208248	1804.59	0.01921888	0.01351665	2334.58	-0.00095161	0.00351812	2864.58	0.01125238	0.00665147	3394.57	0.01301801	0.00445988	3924.57	0.01951746	0.01781707	
214.8	0.00409998	0.00259179	744.79	0.02101242	0.02401647	1274.79	0.01849115	0.01224224	1804.79	0.01943261	0.01369596	2334.78	-0.0013503	0.00356617	2864.78	0.01055384	0.00674205	3394.77	0.01353803	0.00452028	3924.77	0.02074438	0.01805375	
215	0.00372467	0.00262633	744.99	0.02008279	0.02401727	1274.99	0.01934869	0.01240185	1804.99	0.02028246	0.01387511	2334.98	-0.00107182	0.00361422	2864.98	0.01078827	0.00683262	3394.97	0.01265281	0.00458067	3924.97	0.0210994	0.01829023	
215.2	0.00483307	0.00266087	745.19	0.0202418	0.02401799	1275.19	0.01886804	0.0125613	1805.19	0.02159338	0.01405411	2335.18	-0.00121602	0.00366227	2865.18	0.01160729	0.00692317	3395.17	0.01277888	0.00464105	3925.17	0.02113725	0.01852652	
215.4	0.00577162	0.00269539	745.39	0.02025612	0.02401864	1275.39	0.01937644	0.01272061	1805.39	0.02242952	0.01423296	2335.38	-0.00094024	0.00371032	2865.38	0.01166034	0.00701371	3395.37	0.01189502	0.0047014	3925.37	0.0206572	0.01876261	
215.6	0.00625333	0.00272989	745.59	0.01947761	0.02401922	1275.59	0.01876189	0.01287976	1805.59	0.02290362	0.01441165	2335.58	-0.00056517	0.00375836	2865.58	0.01151661	0.00710424	3395.57	0.01113098	0.00476173	3925.57	0.02095847	0.0189985	
215.8	0.00691817	0.00276439	745.79	0.01935101	0.02401975	1275.79	0.01840291	0.01303877	1805.79	0.02313289	0.01459018	2335.78	0.00008178	0.00380639	2865.78	0.01227836	0.00719475	3395.77	0.00997353	0.00482205	3925.77	0.0214972	0.0192342	
216	0.00757014	0.00279887	745.99	0.0193466	0.02402021	1275.99	0.01838127	0.01319762	1805.99	0.0235175	0.01476856	2335.98	0.00075419	0.00385443	2865.98	0.01156728	0.00728524	3395.97	0.00991788	0.00488235	3925.97	0.02178613	0.01946971	
216.2	0.00693095	0.00283334	746.19	0.01941621	0.02402063	1276.19	0.01800861	0.01335632	1806.19	0.02430912	0.01494679	2336.18	0.00091055	0.00390246	2866.18	0.01124767	0.00737572	3396.17	0.00898285	0.00494263	3926.17	0.02108557	0.01970502	
216.4	0.00671501	0.00286779	746.39	0.01950487	0.02402101	1276.39	0.01813749	0.01351487	1806.39	0.0264241	0.01512487	2336.38	0.0010449	0.00395048	2866.38	0.01096511	0.00746619	3396.37	0.00767016	0.00500289	3926.37	0.02203971	0.01994013	
216.6	0.00717486	0.00290224	746.59	0.01919827	0.02402135	1276.59	0.01737504	0.01367327	1806.59	0.02696549	0.01530279	2336.58	0.00088906	0.0039985	2866.58	0.01115071	0.00755664	3396.57	0.00727883	0.00506313	3926.57	0.02294463	0.02017505	
216.8	0.00575031	0.00293667	746.79	0.0195174	0.02402165	1276.79	0.0186515	0.01383152	1806.79	0.0273211	0.01548055	2336.78	0.00094072	0.00404652	2866.78	0.01159037	0.00764708	3396.77	0.00689575	0.00512335	3926.77	0.02339855	0.02040978	
217	0.00622838	0.00297108	746.99	0.01918151	0.02402192	1276.99	0.01945634	0.01398962	1806.99	0.02832584	0.01565816	2336.98	0.00133402	0.00409454	2866.98	0.0122392	0.00773751	3396.97	0.00622781	0.00518356	3926.97	0.02359249	0.02064432	
217.2	0.00623578	0.00300549	747.19	0.01927706	0.02402217	1277.19	0.02036066	0.01414756	1807.19	0.02845536	0.01583562	2337.18	0.00091431	0.00414255	2867.18	0.01269008	0.00782792	3397.17	0.00584294	0.00524375	3927.17	0.02413445	0.02087865	
217.4	0.00649193	0.00303988	747.39	0.0192315	0.02402239	1277.39	0.01980826	0.01430536	1807.39	0.02814759	0.01601293	2337.38	0.00133274	0.00419055	2867.38	0.01376356	0.00791831	3397.37	0.00561858	0.00530392	3927.37	0.02470543	0.0211128	
217.6	0.00600128	0.00307426	747.59	0.01978672	0.02402258	1277.59	0.01996235	0.01446301	1807.59	0.02732977	0.01619008	2337.58	0.00127761	0.00423856	2867.58	0.01363176	0.00800869	3397.57	0.00681368	0.00536407	3927.57	0.02397047	0.02134675	
217.8	0.00559651	0.00310863	747.79	0.01986649	0.02402276	1277.79	0.02031055	0.01462051	1807.79	0.02660129	0.01636709	2337.78	0.00043237	0.00428656	2867.78	0.01372142	0.00809906	3397.77	0.00697295	0.0054242	3927.77	0.0250557	0.02158051	
218	0.00544497	0.00314299	747.99	0.02009758	0.02402292	1277.99	0.01985902	0.01477786	1807.99	0.02651001	0.01654393	2337.98	0.00010457	0.00433455	2867.98	0.01428835	0.00818941	3397.97	0.00836614	0.00548432	3927.97	0.02604064	0.02181407	
218.2	0.00624918	0.00317733	748.19	0.01956092	0.02402306	1278.19	0.02031471	0.01493506	1808.19	0.02617731	0.01672063	2338.18	0.000101	0.00438254	2868.18	0.01424982	0.00827975	3398.17	0.00987404	0.00554441	3928.17	0.02681308	0.02204745	
218.4	0.00680779	0.00321166	748.39	0.01896064	0.02402319	1278.39	0.02039267	0.01509211	1808.39	0.02600248	0.01689717	2338.38	-0.0009082	0.00443053	2868.38	0.0141777	0.00837007	3398.37	0.01140146	0.00560449	3928.37	0.0277084	0.02228063	
218.6	0.00712001	0.00324598	748.59	0.01894981	0.0240233	1278.59	0.0215208	0.01524901	1808.59	0.02540359	0.01707356	2338.58	-0.00021675	0.00447852	2868.58	0.01474619	0.00846038	3398.57	0.01215898	0.00566455	3928.57	0.02823721	0.02251361	
218.8	0.00756839	0.00328028	748.79	0.01840938	0.0240234	1278.79	0.02146481	0.01540576	1808.79	0.02540692	0.0172498	2338.78	-0.00027609	0.0045265	2868.78	0.01464434	0.00855068	3398.77	0.01258095	0.00572459	3928.77	0.02889845	0.02274641	
219	0.00816338	0.00331457	748.99	0.01834552	0.02402349	1278.99	0.0224926	0.01556236	1808.99	0.02511919	0.01742589	2338.98	-0.00029861	0.00457448	2868.98	0.01429271	0.00864096	3398.97	0.01225302	0.00578461	3928.97	0.0290613	0.02297901	
219.2	0.00922478	0.00334885	749.19	0.01933237	0.02402358	1279.19	0.0217791	0.01571881	1809.19	0.02543091	0.01760182	2339.18	-0.00013959	0.00462245	2869.18	0.01410862	0.00873123	3399.17	0.01245195	0.00584462	3929.17	0.02913206	0.02321141	
219.4	0.00928831	0.00338312	749.39	0.01966952	0.02402365	1279.39	0.02182513	0.01587512	1809.39	0.02516112	0.0177776	2339.38	-0.00003415	0.00467042	2869.38	0.01292625	0.00882148	3399.37	0.01203953	0.0059046	3929.37	0.02916987	0.02344363	
219.6	0.00934982	0.00341737	749.59	0.01914213	0.02402372	1279.59	0.02195779	0.01603128	1809.59	0.02545854	0.01795323	2339.58	-0.00050477	0.00471839	2869.58	0.01247989	0.00891172	3399.57	0.01154629	0.00596457	3929.57	0.02962671	0.02367566	
219.8	0.00855562	0.00345161	749.79	0.02005467	0.02402378	1279.79	0.02168248	0.01618728	1809.79	0.02536262	0.01812871	2339.78	0.00002006	0.00476635	2869.78	0.01187981	0.00900194	3399.77	0.01065013	0.00602452	3929.77	0.02942037	0.02390749	
220	0.0084406	0.00348584	749.99	0.02082542	0.02402383	1279.99	0.02243067	0.01634314	1809.99	0.02653587	0.01830404	2339.98	0.00005068	0.00481431	2869.98	0.01047294	0.00909215	3399.97	0.01023095	0.00608445	3929.97	0.02918792	0.02413913	
220.2	0.00740331	0.00352006	750.19	0.02145215	0.02402388	1280.19	0.02217142	0.01649886	1810.19	0.02769953	0.01847921	2340.18	-0.00017817	0.00486226	2870.18	0.01085419	0.00918235	3400.17	0.00915204	0.00614437	3930.17	0.0289927	0.02437058	
220.4	0.00672305	0.00355426	750.39	0.02195906	0.02402392	1280.39	0.0222793	0.01665442	1810.39	0.02875558	0.01865424	2340.38	0.00066179	0.00491021	2870.38	0.01118902	0.00927253	3400.37	0.00936664	0.00620426	3930.37	0.02951794	0.02460184	
220.6	0.00689079	0.00358846	750.59	0.02280576	0.02402396	1280.59	0.02193869	0.01680983	1810.59	0.02833096	0.01882911	2340.58	0.00148758	0.00495816	2870.58	0.01084044	0.00936269	3400.57	0.009426	0.00626414	3930.57	0.02849892	0.0248329	
220.8	0.00590458	0.00362263	750.79	0.02303884	0.02402399	1280.79	0.02280372	0.0169651	1810.79	0.02833043	0.01900384	2340.78	0.00184107	0.00500611	2870.78	0.01090484	0.00945284	3400.77	0.00900361	0.006324	3930.77	0.02766976	0.02506378	
221	0.00655376	0.0036568	750.99	0.02281515	0.02402403	1280.99	0.02299301	0.01712022	1810.99	0.02808732	0.01917841	2340.98	0.0020526	0.00505405	2870.98	0.01081218	0.00954298	3400.97	0.00895173	0.00638384	3930.97	0.02764368	0.02529446	
221.2	0.00563631	0.00369096	751.19	0.02303443	0.02402405	1281.19	0.0229629	0.0172752	1811.19	0.02795974	0.01935283	2341.18	0.00222781	0.00510198	2871.18	0.01136645	0.00963311	3401.17	0.00906222	0.00644366	3931.17	0.02801156	0.02552496	
221.4	0.00487808	0.0037251	751.39	0.02236998	0.02402408	1281.39	0.02208211	0.01743002	1811.39	0.02678863	0.0195271	2341.38	0.00234284	0.00514992	2871.38	0.01165918	0.00972322	3401.37	0.01005564	0.00650346	3931.37	0.02795863	0.02575526	
221.6	0.00401857	0.00375923	751.59	0.02236601	0.0240241	1281.59	0.02205932	0.0175847	1811.59	0.02654391	0.01970122	2341.58	0.00215731	0.00519784	2871.58	0.01195279	0.00981331	3401.57	0.01135218	0.00656325	3931.57	0.02810483	0.02598538	
221.8	0.00342808	0.00379334	751.79	0.02202417	0.02402412	1281.79	0.02234044	0.01773923	1811.79	0.02650515	0.01987519	2341.78	0.00134833	0.00524577	2871.78	0.01318522	0.00990339	3401.77	0.01136792	0.00662302	3931.77	0.02938069	0.0262153	
222	0.0026739	0.00382745	751.99	0.02138427	0.02402414	1281.99	0.02230631	0.01789362	1811.99	0.02540884	0.02004901	2341.98	0.00163388	0.00529369	2871.98	0.01309148	0.00999346	3401.97	0.01258463	0.00668276	3931.97	0.0306987	0.02644503	
222.2	0.00303785	0.00386154	752.19	0.02067804	0.02402415	1282.19	0.02238717	0.01804786	1812.19	0.02585724	0.02022268	2342.18	0.00145693	0.00534161	2872.18	0.01380305	0.01008351	3402.17	0.01296333	0.0067425	3932.17	0.03115866	0.02667457	
222.4	0.00298543	0.00389562	752.39	0.02020787	0.02402417	1282.39	0.02204875	0.01820195	1812.39	0.02570403	0.0203962	2342.38	0.00042908	0.00538952	2872.38	0.01403334	0.01017355	3402.37	0.01350942	0.00680221	3932.37	0.0316109	0.02690393	
222.6	0.00375514	0.00392968	752.59	0.01929725	0.02402418	1282.59	0.02225647	0.01835589	1812.59	0.02538084	0.02056957	2342.58	0.00119962	0.00543743	2872.58	0.01483456	0.01026357	3402.57	0.0141752	0.0068619	3932.57	0.03307767	0.02713309	
222.8	0.00410853	0.00396374	752.79	0.01854512	0.02402419	1282.79	0.02240949	0.01850969	1812.79	0.02584916	0.02074279	2342.78	0.0012693	0.00548534	2872.78	0.01451164	0.01035358	3402.77	0.01416373	0.00692158	3932.77	0.03433115	0.02736206	
223	0.00483968	0.00399778	752.99	0.01811494	0.0240242	1282.99	0.02265973	0.01866335	1812.99	0.0253558	0.02091587	2342.98	0.00164216	0.00553324	2872.98	0.01332511	0.01044357	3402.97	0.01447857	0.00698124	3932.97	0.03512646	0.02759085	
223.2	0.00504495	0.00403181	753.19	0.01817796	0.02402421	1283.19	0.02284779	0.01881685	1813.19	0.02610215	0.02108879	2343.18	0.0025247	0.00558114	2873.18	0.01310297	0.01053355	3403.17	0.01483647	0.00704088	3933.17	0.0356682	0.02781945	
223.4	0.00522246	0.00406582	753.39	0.01758715	0.02402422	1283.39	0.02308056	0.01897021	1813.39	0.02649927	0.02126156	2343.38	0.00262718	0.00562904	2873.38	0.0131817	0.01062352	3403.37	0.0152428	0.0071005	3933.37	0.03562821	0.02804785	
223.6	0.00561344	0.00409983	753.59	0.01690833	0.02402423	1283.59	0.02310171	0.01912343	1813.59	0.0277516	0.02143418	2343.58	0.00354463	0.00567693	2873.58	0.01341791	0.01071347	3403.57	0.0144206	0.0071601	3933.57	0.03551678	0.02827607	
223.8	0.00496793	0.00413382	753.79	0.01829055	0.02402424	1283.79	0.02278944	0.0192765	1813.79	0.0291661	0.02160666	2343.78	0.00437173	0.00572482	2873.78	0.01368669	0.01080341	3403.77	0.01381809	0.00721969	3933.77	0.03518591	0.0285041	
224	0.00590906	0.0041678	753.99	0.01846848	0.02402424	1283.99	0.02304641	0.01942942	1813.99	0.02989873	0.02177898	2343.98	0.00508179	0.0057727	2873.98	0.01426693	0.01089333	3403.97	0.013307	0.00727926	3933.97	0.03492875	0.02873194	
224.2	0.00515345	0.00420176	754.19	0.01943034	0.02402425	1284.19	0.0225149	0.0195822	1814.19	0.02988186	0.02195116	2344.18	0.00595248	0.00582058	2874.18	0.01478317	0.01098324	3404.17	0.01395048	0.00733881	3934.17	0.03486671	0.02895959	
224.4	0.00548452	0.00423572	754.39	0.02088455	0.02402425	1284.39	0.02307897	0.01973484	1814.39	0.0300805	0.02212319	2344.38	0.00670238	0.00586846	2874.38	0.01568381	0.01107314	3404.37	0.01477128	0.00739834	3934.37	0.03488381	0.02918705	
224.6	0.0060857	0.00426966	754.59	0.02130421	0.02402426	1284.59	0.02319433	0.01988733	1814.59	0.02990365	0.02229507	2344.58	0.00716219	0.00591634	2874.58	0.01537661	0.01116302	3404.57	0.01466952	0.00745785	3934.57	0.03385852	0.02941433	
224.8	0.00579987	0.00430359	754.79	0.02068175	0.02402426	1284.79	0.02337344	0.02003967	1814.79	0.03025444	0.0224668	2344.78	0.00718771	0.0059642	2874.78	0.01608248	0.01125289	3404.77	0.0141775	0.00751734	3934.77	0.03424792	0.02964142	
225	0.00651962	0.0043375	754.99	0.02079403	0.02402427	1284.99	0.02368272	0.02019187	1814.99	0.03101486	0.02263838	2344.98	0.00698869	0.00601207	2874.98	0.01633665	0.01134274	3404.97	0.01424275	0.00757682	3934.97	0.03397271	0.02986832	
225.2	0.00563076	0.00437141	755.19	0.02133458	0.02402427	1285.19	0.02366097	0.02034392	1815.19	0.03141448	0.02280982	2345.18	0.0065511	0.00605993	2875.18	0.01689038	0.01143258	3405.17	0.01467734	0.00763628	3935.17	0.03295296	0.03009503	
225.4	0.00576147	0.0044053	755.39	0.021608	0.02402427	1285.39	0.02444137	0.02049583	1815.39	0.03059558	0.02298111	2345.38	0.00670613	0.00610779	2875.38	0.01742445	0.0115224	3405.37	0.01578993	0.00769572	3935.37	0.03285137	0.03032155	
225.6	0.00599778	0.00443918	755.59	0.02177536	0.02402427	1285.59	0.02536975	0.0206476	1815.59	0.03148441	0.02315225	2345.58	0.00605215	0.00615565	2875.58	0.0178324	0.01161221	3405.57	0.01618903	0.00775514	3935.57	0.03327338	0.03054789	
225.8	0.00580358	0.00447305	755.79	0.02177193	0.02402428	1285.79	0.0257653	0.02079922	1815.79	0.0312412	0.02332324	2345.78	0.00552874	0.0062035	2875.78	0.01824325	0.011702	3405.77	0.01588106	0.00781455	3935.77	0.03379574	0.03077404	
226	0.00562395	0.0045069	755.99	0.02217267	0.02402428	1285.99	0.02556511	0.0209507	1815.99	0.03123651	0.02349408	2345.98	0.00454157	0.00625135	2875.98	0.01806904	0.01179179	3405.97	0.01617823	0.00787393	3935.97	0.03506749	0.03100001	
226.2	0.00623175	0.00454074	756.19	0.02225755	0.02402428	1286.19	0.02458209	0.02110203	1816.19	0.03211892	0.02366478	2346.18	0.00409329	0.00629919	2876.18	0.01880823	0.01188155	3406.17	0.01567206	0.0079333	3936.17	0.03566843	0.03122578	
226.4	0.00665552	0.00457457	756.39	0.02200081	0.02402428	1286.39	0.02525853	0.02125322	1816.39	0.03218987	0.02383533	2346.38	0.00401914	0.00634703	2876.38	0.01801336	0.01197131	3406.37	0.01660638	0.00799265	3936.37	0.03757786	0.03145137	
226.6	0.00652791	0.00460839	756.59	0.02121397	0.02402428	1286.59	0.0255242	0.02140427	1816.59	0.03184466	0.02400573	2346.58	0.00466377	0.00639487	2876.58	0.017975	0.01206104	3406.57	0.01650091	0.00805198	3936.57	0.03925975	0.03167678	
226.8	0.00665187	0.0046422	756.79	0.02110361	0.02402428	1286.79	0.02601351	0.02155517	1816.79	0.03146345	0.02417599	2346.78	0.00542218	0.0064427	2876.78	0.01707868	0.01215077	3406.77	0.01619954	0.0081113	3936.77	0.04001959	0.03190199	
227	0.00687559	0.00467599	756.99	0.02134186	0.02402429	1286.99	0.0258849	0.02170593	1816.99	0.03160028	0.02434609	2346.98	0.00594939	0.00649053	2876.98	0.01649596	0.01224048	3406.97	0.01593994	0.00817059	3936.97	0.04028126	0.03212702	
227.2	0.00704621	0.00470977	757.19	0.02145984	0.02402429	1287.19	0.02513317	0.02185654	1817.19	0.03199197	0.02451606	2347.18	0.00556057	0.00653835	2877.18	0.01698668	0.01233017	3407.17	0.01557658	0.00822987	3937.17	0.04059782	0.03235187	
227.4	0.00734594	0.00474354	757.39	0.02086318	0.02402429	1287.39	0.02545694	0.02200702	1817.39	0.03182856	0.02468587	2347.38	0.00506081	0.00658617	2877.38	0.01719582	0.01241985	3407.37	0.0148499	0.00828913	3937.37	0.04090319	0.03257653	
227.6	0.00796723	0.00477729	757.59	0.02102261	0.02402429	1287.59	0.02566923	0.02215735	1817.59	0.03166662	0.02485554	2347.58	0.0057226	0.00663399	2877.58	0.01710618	0.01250952	3407.57	0.01393671	0.00834837	3937.57	0.04121728	0.032801	
227.8	0.00749606	0.00481103	757.79	0.02154247	0.02402429	1287.79	0.0261307	0.02230753	1817.79	0.03147082	0.02502506	2347.78	0.00555426	0.00668181	2877.78	0.01732267	0.01259917	3407.77	0.01351026	0.00840759	3937.77	0.04226248	0.03302529	
228	0.00693506	0.00484476	757.99	0.02167197	0.02402429	1287.99	0.02680559	0.02245758	1817.99	0.03045575	0.02519444	2347.98	0.00616613	0.00672962	2877.98	0.01795083	0.01268881	3407.97	0.01367641	0.0084668	3937.97	0.04213272	0.03324939	
228.2	0.00716158	0.00487848	758.19	0.02246025	0.02402429	1288.19	0.02767083	0.02260748	1818.19	0.03014533	0.02536366	2348.18	0.00709342	0.00677742	2878.18	0.01814007	0.01277844	3408.17	0.01407213	0.00852599	3938.17	0.04320632	0.03347331	
228.4	0.00754781	0.00491219	758.39	0.02231629	0.02402429	1288.39	0.02840248	0.02275724	1818.39	0.03008201	0.02553275	2348.38	0.00723642	0.00682523	2878.38	0.01840021	0.01286805	3408.37	0.01398308	0.00858516	3938.37	0.04418766	0.03369704	
228.6	0.00777232	0.00494588	758.59	0.0221398	0.02402429	1288.59	0.02884198	0.02290685	1818.59	0.02887876	0.02570168	2348.58	0.00796422	0.00687303	2878.58	0.01803468	0.01295764	3408.57	0.01431393	0.00864431	3938.57	0.04388113	0.03392059	
228.8	0.00789799	0.00497956	758.79	0.02162656	0.02402429	1288.79	0.02936672	0.02305633	1818.79	0.02927126	0.02587048	2348.78	0.00746373	0.00692082	2878.78	0.01877616	0.01304723	3408.77	0.01395804	0.00870344	3938.77	0.04417856	0.03414395	
229	0.00871636	0.00501323	758.99	0.02234599	0.02402429	1288.99	0.02948163	0.02320566	1818.99	0.03000764	0.02603912	2348.98	0.00721747	0.00696861	2878.98	0.01892223	0.01313679	3408.97	0.01488131	0.00876256	3938.97	0.0439665	0.03436712	
229.2	0.00913803	0.00504689	759.19	0.02217887	0.02402429	1289.19	0.02995598	0.02335485	1819.19	0.0297982	0.02620762	2349.18	0.00654559	0.0070164	2879.18	0.01930694	0.01322635	3409.17	0.016011	0.00882166	3939.17	0.04301967	0.03459012	
229.4	0.00983465	0.00508053	759.39	0.02197564	0.02402429	1289.39	0.03072783	0.0235039	1819.39	0.02975808	0.02637598	2349.38	0.00647608	0.00706419	2879.38	0.01968603	0.01331589	3409.37	0.01654386	0.00888073	3939.37	0.04334372	0.03481293	
229.6	0.01010843	0.00511416	759.59	0.02182111	0.02402429	1289.59	0.03040367	0.02365281	1819.59	0.03059416	0.02654419	2349.58	0.00577724	0.00711197	2879.58	0.0199718	0.01340541	3409.57	0.01749187	0.0089398	3939.57	0.04302409	0.03503555	
229.8	0.00979675	0.00514778	759.79	0.02201417	0.02402429	1289.79	0.02969481	0.02380157	1819.79	0.030854	0.02671225	2349.78	0.00606058	0.00715974	2879.78	0.02035019	0.01349492	3409.77	0.01767872	0.00899884	3939.77	0.04368684	0.03525799	
230	0.00959725	0.00518139	759.99	0.02180531	0.02402429	1289.99	0.02912415	0.0239502	1819.99	0.03181091	0.02688017	2349.98	0.00484537	0.00720752	2879.98	0.0201578	0.01358442	3409.97	0.01699612	0.00905786	3939.97	0.04406025	0.03548024	
230.2	0.00927855	0.00521499	760.19	0.02196999	0.02402429	1290.19	0.02848087	0.02409868	1820.19	0.03234174	0.02704794	2350.18	0.00445276	0.00725529	2880.18	0.01973802	0.0136739	3410.17	0.0164008	0.00911687	3940.17	0.0443492	0.03570232	
230.4	0.00919332	0.00524857	760.39	0.02205871	0.02402429	1290.39	0.0281933	0.02424702	1820.39	0.03168695	0.02721557	2350.38	0.00358133	0.00730305	2880.38	0.01929704	0.01376337	3410.37	0.01655112	0.00917586	3940.37	0.04579439	0.03592421	
230.6	0.00771953	0.00528214	760.59	0.02203904	0.02402429	1290.59	0.02773206	0.02439522	1820.59	0.03188166	0.02738306	2350.58	0.00344251	0.00735082	2880.58	0.01974319	0.01385282	3410.57	0.01607425	0.00923483	3940.57	0.04687821	0.03614591	
230.8	0.00707176	0.0053157	760.79	0.02243571	0.02402429	1290.79	0.02746529	0.02454328	1820.79	0.03220978	0.0275504	2350.78	0.00353564	0.00739857	2880.78	0.01907609	0.01394226	3410.77	0.01596262	0.00929379	3940.77	0.04711775	0.03636743	
231	0.00604267	0.00534924	760.99	0.02270884	0.02402429	1290.99	0.02663957	0.0246912	1820.99	0.03313863	0.02771759	2350.98	0.0029245	0.00744633	2880.98	0.01922215	0.01403169	3410.97	0.01547146	0.00935272	3940.97	0.04691776	0.03658877	
231.2	0.00591867	0.00538277	761.19	0.02201526	0.02402429	1291.19	0.02582813	0.02483898	1821.19	0.03298456	0.02788465	2351.18	0.00263121	0.00749408	2881.18	0.01925968	0.0141211	3411.17	0.01460963	0.00941164	3941.17	0.04697209	0.03680993	
231.4	0.00563307	0.0054163	761.39	0.02089317	0.0240243	1291.39	0.02598003	0.02498662	1821.39	0.03314811	0.02805155	2351.38	0.00342105	0.00754183	2881.38	0.01891377	0.0142105	3411.37	0.01480428	0.00947054	3941.37	0.04732893	0.0370309	
231.6	0.00495284	0.0054498	761.59	0.02008135	0.0240243	1291.59	0.02585174	0.02513412	1821.59	0.03286485	0.02821832	2351.58	0.00443998	0.00758957	2881.58	0.01930747	0.01429988	3411.57	0.01459039	0.00952942	3941.57	0.04712634	0.03725169	
231.8	0.00360558	0.0054833	761.79	0.0201579	0.0240243	1291.79	0.02630072	0.02528148	1821.79	0.0336813	0.02838494	2351.78	0.00523954	0.00763731	2881.78	0.019952	0.01438925	3411.77	0.01390358	0.00958828	3941.77	0.04783162	0.0374723	
232	0.00327631	0.00551678	761.99	0.02032251	0.0240243	1291.99	0.02618913	0.02542869	1821.99	0.0332393	0.02855141	2351.98	0.00621565	0.00768505	2881.98	0.020122	0.0144786	3411.97	0.01431884	0.00964713	3941.97	0.04768208	0.03769272	
232.2	0.00403965	0.00555026	762.19	0.02074635	0.0240243	1292.19	0.0268695	0.02557577	1822.19	0.03278172	0.02871774	2352.18	0.00735618	0.00773278	2882.18	0.02026779	0.01456794	3412.17	0.01388582	0.00970596	3942.17	0.04807722	0.03791297	
232.4	0.00402037	0.00558372	762.39	0.02063583	0.0240243	1292.39	0.02740401	0.02572271	1822.39	0.03277879	0.02888393	2352.38	0.00743258	0.00778051	2882.38	0.01983733	0.01465727	3412.37	0.01375582	0.00976477	3942.37	0.04838634	0.03813303	
232.6	0.00466136	0.00561716	762.59	0.02087877	0.0240243	1292.59	0.02929234	0.02586951	1822.59	0.03223011	0.02904998	2352.58	0.00763899	0.00782824	2882.58	0.02017388	0.01474658	3412.57	0.0142648	0.00982356	3942.57	0.04807702	0.0383529	
232.8	0.00518987	0.0056506	762.79	0.02087666	0.0240243	1292.79	0.0300348	0.02601617	1822.79	0.03290669	0.02921588	2352.78	0.00656253	0.00787596	2882.78	0.01955233	0.01483588	3412.77	0.01455601	0.00988233	3942.77	0.04859569	0.0385726	
233	0.00662442	0.00568402	762.99	0.02130968	0.0240243	1292.99	0.0303406	0.02616269	1822.99	0.03282375	0.02938164	2352.98	0.0073899	0.00792368	2882.98	0.01924923	0.01492516	3412.97	0.01519065	0.00994109	3942.97	0.04822722	0.03879212	
233.2	0.00725077	0.00571743	763.19	0.0209737	0.0240243	1293.19	0.03126392	0.02630907	1823.19	0.03289925	0.02954725	2353.18	0.0080509	0.00797139	2883.18	0.0189251	0.01501443	3413.17	0.01499682	0.00999983	3943.17	0.04747249	0.03901145	
233.4	0.00722812	0.00575083	763.39	0.02125801	0.0240243	1293.39	0.03197369	0.02645531	1823.39	0.03323411	0.02971272	2353.38	0.0086179	0.0080191	2883.38	0.01899904	0.01510369	3413.37	0.01533722	0.01005855	3943.37	0.0473057	0.0392306	
233.6	0.00757521	0.00578421	763.59	0.02160279	0.0240243	1293.59	0.03302183	0.02660141	1823.59	0.03337925	0.02987805	2353.58	0.00844807	0.00806681	2883.58	0.01903333	0.01519293	3413.57	0.01539588	0.01011725	3943.57	0.0471457	0.03944957	
233.8	0.00743071	0.00581759	763.79	0.02157052	0.0240243	1293.79	0.03334125	0.02674738	1823.79	0.03354411	0.03004324	2353.78	0.00832164	0.00811451	2883.78	0.0193898	0.01528216	3413.77	0.01493779	0.01017594	3943.77	0.04749082	0.03966836	
234	0.0071342	0.00585095	763.99	0.02136784	0.0240243	1293.99	0.03445696	0.0268932	1823.99	0.0342552	0.03020828	2353.98	0.00677565	0.00816221	2883.98	0.01997182	0.01537137	3413.97	0.01435379	0.0102346	3943.97	0.04784977	0.03988697	
234.2	0.00675961	0.0058843	764.19	0.02167633	0.0240243	1294.19	0.03473714	0.02703889	1824.19	0.03420781	0.03037319	2354.18	0.00558605	0.00820991	2884.18	0.01972034	0.01546057	3414.17	0.01485763	0.01029325	3944.17	0.04836646	0.0401054	
234.4	0.00652501	0.00591763	764.39	0.02130947	0.0240243	1294.39	0.034928	0.02718444	1824.39	0.0346003	0.03053795	2354.38	0.00544567	0.0082576	2884.38	0.02016336	0.01554975	3414.37	0.01485353	0.01035188	3944.37	0.04905597	0.04032365	
234.6	0.00572734	0.00595096	764.59	0.02149702	0.0240243	1294.59	0.03533966	0.02732985	1824.59	0.03539754	0.03070256	2354.58	0.0058217	0.00830529	2884.58	0.0206803	0.01563892	3414.57	0.0151387	0.0104105	3944.57	0.04967487	0.04054172	
234.8	0.00538874	0.00598427	764.79	0.02146485	0.0240243	1294.79	0.03532126	0.02747512	1824.79	0.03585021	0.03086704	2354.78	0.005832	0.00835297	2884.78	0.02056987	0.01572808	3414.77	0.01511258	0.01046909	3944.77	0.04883798	0.04075961	
235	0.00587015	0.00601757	764.99	0.02114903	0.0240243	1294.99	0.03452778	0.02762025	1824.99	0.03672543	0.03103137	2354.98	0.00600081	0.00840065	2884.98	0.02072063	0.01581722	3414.97	0.01509723	0.01052767	3944.97	0.04925037	0.04097731	
235.2	0.00615964	0.00605086	765.19	0.02043567	0.0240243	1295.19	0.03418668	0.02776525	1825.19	0.03751602	0.03119556	2355.18	0.00548245	0.00844833	2885.18	0.02112088	0.01590635	3415.17	0.01567197	0.01058623	3945.17	0.04863231	0.04119484	
235.4	0.0064105	0.00608414	765.39	0.0206309	0.0240243	1295.39	0.03343853	0.0279101	1825.39	0.03889897	0.03135961	2355.38	0.00532881	0.008496	2885.38	0.02025512	0.01599547	3415.37	0.01679321	0.01064477	3945.37	0.04917699	0.04141219	
235.6	0.00669764	0.0061174	765.59	0.02049673	0.0240243	1295.59	0.03344732	0.02805482	1825.59	0.03954988	0.03152352	2355.58	0.00612463	0.00854367	2885.58	0.020621	0.01608457	3415.57	0.01600004	0.0107033	3945.57	0.04863319	0.04162935	
235.8	0.00710614	0.00615065	765.79	0.02067964	0.0240243	1295.79	0.03348083	0.02819941	1825.79	0.04011994	0.03168729	2355.78	0.00588374	0.00859134	2885.78	0.0203025	0.01617365	3415.77	0.01660453	0.0107618	3945.77	0.04893699	0.04184634	
236	0.00809555	0.00618389	765.99	0.02050486	0.0240243	1295.99	0.03304383	0.02834385	1825.99	0.03963958	0.03185091	2355.98	0.00511334	0.008639	2885.98	0.02009892	0.01626272	3415.97	0.01661103	0.01082029	3945.97	0.04810055	0.04206315	
236.2	0.00852836	0.00621712	766.19	0.02045126	0.0240243	1296.19	0.03363126	0.02848816	1826.19	0.03918611	0.0320144	2356.18	0.00492927	0.00868666	2886.18	0.02002527	0.01635178	3416.17	0.01672631	0.01087876	3946.17	0.04823553	0.04227978	
236.4	0.00949909	0.00625033	766.39	0.01982568	0.0240243	1296.39	0.03321748	0.02863233	1826.39	0.03937848	0.03217774	2356.38	0.00412394	0.00873432	2886.38	0.01974152	0.01644082	3416.37	0.01753443	0.01093721	3946.37	0.04865408	0.04249623	
236.6	0.00966791	0.00628353	766.59	0.019139	0.0240243	1296.59	0.0338868	0.02877637	1826.59	0.03930176	0.03234094	2356.58	0.00379538	0.00878197	2886.58	0.01881281	0.01652985	3416.57	0.01863368	0.01099565	3946.57	0.04812056	0.0427125	
236.8	0.01013736	0.00631673	766.79	0.01916532	0.0240243	1296.79	0.03337604	0.02892026	1826.79	0.03893487	0.032504	2356.78	0.00401437	0.00882962	2886.78	0.01819963	0.01661887	3416.77	0.01880656	0.01105407	3946.77	0.04718708	0.04292859	
237	0.01021645	0.0063499	766.99	0.01983267	0.0240243	1296.99	0.03319384	0.02906402	1826.99	0.03829089	0.03266692	2356.98	0.00508148	0.00887726	2886.98	0.01793884	0.01670787	3416.97	0.01941395	0.01111246	3946.97	0.04664792	0.04314451	
237.2	0.00968308	0.00638307	767.19	0.02011188	0.0240243	1297.19	0.03382238	0.02920765	1827.19	0.03835174	0.0328297	2357.18	0.00530984	0.0089249	2887.18	0.01818625	0.01679686	3417.17	0.01981974	0.01117085	3947.17	0.04688879	0.04336024	
237.4	0.0097336	0.00641622	767.39	0.02104151	0.0240243	1297.39	0.0344171	0.02935113	1827.39	0.03787372	0.03299234	2357.38	0.00502131	0.00897254	2887.38	0.01814329	0.01688583	3417.37	0.02036083	0.01122921	3947.37	0.04738608	0.0435758	
237.6	0.00991773	0.00644937	767.59	0.02126402	0.0240243	1297.59	0.03481938	0.02949448	1827.59	0.03743115	0.03315484	2357.58	0.00558891	0.00902017	2887.58	0.01832482	0.01697479	3417.57	0.0196081	0.01128756	3947.57	0.0477064	0.04379118	
237.8	0.00934729	0.00648249	767.79	0.02145329	0.0240243	1297.79	0.03507771	0.0296377	1827.79	0.03690094	0.0333172	2357.78	0.00628443	0.0090678	2887.78	0.01880873	0.01706373	3417.77	0.01982997	0.01134588	3947.77	0.04870757	0.04400638	
238	0.00957263	0.00651561	767.99	0.02124736	0.0240243	1297.99	0.03573417	0.02978078	1827.99	0.03697047	0.03347942	2357.98	0.00561867	0.00911543	2887.98	0.01899111	0.01715266	3417.97	0.01913378	0.01140419	3947.97	0.04973796	0.0442214	
238.2	0.00916034	0.00654872	768.19	0.02122776	0.0240243	1298.19	0.03622004	0.02992372	1828.19	0.03759391	0.0336415	2358.18	0.00604667	0.00916305	2888.18	0.01863603	0.01724158	3418.17	0.01899422	0.01146249	3948.17	0.05000381	0.04443624	
238.4	0.00947409	0.00658181	768.39	0.02101705	0.0240243	1298.39	0.03570663	0.03006653	1828.39	0.0383637	0.03380344	2358.38	0.00687018	0.00921067	2888.38	0.01952895	0.01733048	3418.37	0.01864674	0.01152076	3948.37	0.05063454	0.04465091	
238.6	0.0100408	0.00661489	768.59	0.0216785	0.0240243	1298.59	0.03599369	0.0302092	1828.59	0.03811116	0.03396524	2358.58	0.00744056	0.00925828	2888.58	0.02054123	0.01741937	3418.57	0.01810773	0.01157902	3948.57	0.05181192	0.0448654	
238.8	0.01001748	0.00664796	768.79	0.02178227	0.0240243	1298.79	0.03610326	0.03035173	1828.79	0.03924473	0.0341269	2358.78	0.00768926	0.00930589	2888.78	0.01999475	0.01750824	3418.77	0.01784142	0.01163726	3948.77	0.05194278	0.04507971	
239	0.01069876	0.00668102	768.99	0.02216129	0.0240243	1298.99	0.03612442	0.03049413	1828.99	0.04011673	0.03428842	2358.98	0.00835821	0.0093535	2888.98	0.0194987	0.0175971	3418.97	0.01799608	0.01169548	3948.97	0.05308611	0.04529385	
239.2	0.01028997	0.00671406	769.19	0.02251622	0.0240243	1299.19	0.03588011	0.0306364	1829.19	0.04125214	0.0344498	2359.18	0.00853369	0.0094011	2889.18	0.01975505	0.01768595	3419.17	0.01771169	0.01175368	3949.17	0.05366484	0.04550781	
239.4	0.01099852	0.00674709	769.39	0.02297467	0.0240243	1299.39	0.03483347	0.03077853	1829.39	0.04122343	0.03461104	2359.38	0.00940885	0.0094487	2889.38	0.01880504	0.01777478	3419.37	0.01647335	0.01181187	3949.37	0.05412767	0.04572159	
239.6	0.01125449	0.00678012	769.59	0.02235248	0.0240243	1299.59	0.03484446	0.03092052	1829.59	0.04073176	0.03477214	2359.58	0.01012645	0.0094963	2889.58	0.01976666	0.0178636	3419.57	0.01512918	0.01187004	3949.57	0.05366782	0.04593519	
239.8	0.01086747	0.00681312	769.79	0.02191915	0.0240243	1299.79	0.03534284	0.03106238	1829.79	0.04065571	0.0349331	2359.78	0.0093744	0.00954389	2889.78	0.02023036	0.0179524	3419.77	0.01530279	0.01192819	3949.77	0.05400742	0.04614862	
240	0.01057629	0.00684612	769.99	0.02143397	0.0240243	1299.99	0.03517346	0.03120411	1829.99	0.04091745	0.03509393	2359.98	0.00853129	0.00959148	2889.98	0.02018952	0.01804119	3419.97	0.01434718	0.01198632	3949.97	0.05312643	0.04636187	
240.2	0.01046278	0.0068791	770.19	0.02047561	0.0240243	1300.19	0.03522881	0.0313457	1830.19	0.04063937	0.03525461	2360.18	0.00884686	0.00963907	2890.18	0.02070344	0.01812997	3420.17	0.01399077	0.01204444	3950.17	0.05270784	0.04657494	
240.4	0.01084657	0.00691208	770.39	0.01958584	0.0240243	1300.39	0.03509525	0.03148715	1830.39	0.04146577	0.03541516	2360.38	0.00784196	0.00968665	2890.38	0.02109943	0.01821873	3420.37	0.01444088	0.01210254	3950.37	0.05191767	0.04678784	
240.6	0.01006437	0.00694504	770.59	0.01879284	0.0240243	1300.59	0.03610824	0.03162847	1830.59	0.04163488	0.03557557	2360.58	0.00809909	0.00973422	2890.58	0.0214997	0.01830748	3420.57	0.01487498	0.01216062	3950.57	0.05109691	0.04700057	
240.8	0.00880055	0.00697798	770.79	0.01907855	0.0240243	1300.79	0.03670958	0.03176966	1830.79	0.04133179	0.03573584	2360.78	0.00831703	0.0097818	2890.78	0.02194421	0.01839621	3420.77	0.01480077	0.01221868	3950.77	0.05085931	0.04721311	
241	0.00824986	0.00701092	770.99	0.01991057	0.0240243	1300.99	0.0380892	0.03191071	1830.99	0.0414909	0.03589597	2360.98	0.00783904	0.00982937	2890.98	0.02262519	0.01848493	3420.97	0.01505798	0.01227672	3950.97	0.05164945	0.04742548	
241.2	0.00796199	0.00704384	771.19	0.01963506	0.0240243	1301.19	0.03924998	0.03205163	1831.19	0.04103882	0.03605596	2361.18	0.00783125	0.00987694	2891.18	0.02258593	0.01857363	3421.17	0.01485674	0.01233475	3951.17	0.05269732	0.04763768	
241.4	0.00756439	0.00707675	771.39	0.01966238	0.0240243	1301.39	0.04010782	0.03219241	1831.39	0.04054735	0.03621581	2361.38	0.00792788	0.0099245	2891.38	0.02204469	0.01866232	3421.37	0.01454411	0.01239276	3951.37	0.05293276	0.0478497	
241.6	0.00695875	0.00710965	771.59	0.01985594	0.0240243	1301.59	0.04042957	0.03233307	1831.59	0.04077326	0.03637553	2361.58	0.00862484	0.00997206	2891.58	0.02175195	0.018751	3421.57	0.01465014	0.01245075	3951.57	0.05302447	0.04806154	
241.8	0.00703654	0.00714254	771.79	0.01970479	0.0240243	1301.79	0.0413699	0.03247358	1831.79	0.03973162	0.03653511	2361.78	0.00805883	0.01001961	2891.78	0.02185591	0.01883966	3421.77	0.01545754	0.01250872	3951.77	0.05315416	0.04827321	
242	0.00805627	0.00717542	771.99	0.01948121	0.0240243	1301.99	0.04266288	0.03261397	1831.99	0.04050647	0.03669455	2361.98	0.00717698	0.01006717	2891.98	0.0220901	0.01892831	3421.97	0.01513981	0.01256668	3951.97	0.05342225	0.04848471	
242.2	0.00827571	0.00720828	772.19	0.01921677	0.0240243	1302.19	0.04286302	0.03275422	1832.19	0.04140933	0.03685386	2362.18	0.00774555	0.01011471	2892.18	0.02290735	0.01901695	3422.17	0.01506426	0.01262462	3952.17	0.05439934	0.04869603	
242.4	0.00868775	0.00724113	772.39	0.01945869	0.0240243	1302.39	0.04208634	0.03289433	1832.39	0.04151025	0.03701302	2362.38	0.00813691	0.01016226	2892.38	0.02350554	0.01910557	3422.37	0.01512064	0.01268254	3952.37	0.05520964	0.04890717	
242.6	0.00923311	0.00727397	772.59	0.02034745	0.0240243	1302.59	0.0427453	0.03303432	1832.59	0.04148666	0.03717205	2362.58	0.00882299	0.0102098	2892.58	0.02417248	0.01919417	3422.57	0.01537839	0.01274044	3952.57	0.05569587	0.04911814	
242.8	0.00875438	0.0073068	772.79	0.02081489	0.0240243	1302.79	0.04176559	0.03317417	1832.79	0.04210333	0.03733094	2362.78	0.00957857	0.01025734	2892.78	0.02381723	0.01928277	3422.77	0.01585676	0.01279833	3952.77	0.05553258	0.04932894	
243	0.00898143	0.00733961	772.99	0.02172234	0.0240243	1302.99	0.04105209	0.03331389	1832.99	0.04173174	0.0374897	2362.98	0.01015036	0.01030487	2892.98	0.02331409	0.01937134	3422.97	0.01641026	0.0128562	3952.97	0.05577618	0.04953956	
243.2	0.00950746	0.00737242	773.19	0.02171467	0.0240243	1303.19	0.03968278	0.03345347	1833.19	0.04169653	0.03764831	2363.18	0.00963933	0.0103524	2893.18	0.02377855	0.01945991	3423.17	0.01481628	0.01291405	3953.17	0.05539106	0.04975001	
243.4	0.00972029	0.00740521	773.39	0.02277405	0.0240243	1303.39	0.03865072	0.03359292	1833.39	0.04218967	0.03780679	2363.38	0.00940588	0.01039993	2893.38	0.02395447	0.01954846	3423.37	0.01381997	0.01297188	3953.37	0.05432443	0.04996028	
243.6	0.01083093	0.00743799	773.59	0.02312722	0.0240243	1303.59	0.03806343	0.03373224	1833.59	0.0423382	0.03796514	2363.58	0.00967602	0.01044745	2893.58	0.02505508	0.01963699	3423.57	0.01377621	0.01302969	3953.57	0.05447836	0.05017038	
243.8	0.01041008	0.00747075	773.79	0.02384251	0.0240243	1303.79	0.03728862	0.03387143	1833.79	0.04346902	0.03812335	2363.78	0.00954032	0.01049497	2893.78	0.0254381	0.01972552	3423.77	0.01352735	0.01308749	3953.77	0.05395368	0.05038031	
244	0.01059035	0.00750351	773.99	0.02325801	0.0240243	1303.99	0.03664295	0.03401049	1833.99	0.04384496	0.03828142	2363.98	0.0084763	0.01054248	2893.98	0.02535679	0.01981403	3423.97	0.01391691	0.01314527	3953.97	0.05262424	0.05059006	
244.2	0.01132767	0.00753625	774.19	0.02277086	0.0240243	1304.19	0.03699395	0.03414941	1834.19	0.04456478	0.03843935	2364.18	0.00829988	0.01059	2894.18	0.02547834	0.01990252	3424.17	0.01407769	0.01320303	3954.17	0.05268643	0.05079964	
244.4	0.01121074	0.00756898	774.39	0.02246433	0.0240243	1304.39	0.03683324	0.0342882	1834.39	0.04556075	0.03859715	2364.38	0.00856393	0.0106375	2894.38	0.02542226	0.019991	3424.37	0.0141888	0.01326078	3954.37	0.05274958	0.05100904	
244.6	0.01061898	0.0076017	774.59	0.02280236	0.0240243	1304.59	0.03692394	0.03442686	1834.59	0.04574619	0.03875481	2364.58	0.00940595	0.01068501	2894.58	0.02544633	0.02007947	3424.57	0.01483447	0.01331851	3954.57	0.05377677	0.05121828	
244.8	0.00927271	0.00763441	774.79	0.02254307	0.0240243	1304.79	0.03745539	0.03456539	1834.79	0.04611643	0.03891233	2364.78	0.00929374	0.01073251	2894.78	0.02486844	0.02016792	3424.77	0.015248	0.01337622	3954.77	0.05424544	0.05142733	
245	0.00941583	0.0076671	774.99	0.02210256	0.0240243	1304.99	0.03841897	0.03470378	1834.99	0.04660497	0.03906972	2364.98	0.00934052	0.01078	2894.98	0.02513421	0.02025636	3424.97	0.01619496	0.01343391	3954.97	0.05443895	0.05163622	
245.2	0.00903747	0.00769979	775.19	0.02142079	0.0240243	1305.19	0.03844026	0.03484205	1835.19	0.04588576	0.03922698	2365.18	0.00960666	0.0108275	2895.18	0.02425351	0.02034478	3425.17	0.01702864	0.01349158	3955.17	0.05481498	0.05184494	
245.4	0.00871504	0.00773246	775.39	0.02073204	0.0240243	1305.39	0.03921129	0.03498018	1835.39	0.04647764	0.0393841	2365.38	0.0095485	0.01087499	2895.38	0.02402041	0.02043319	3425.37	0.01814126	0.01354924	3955.37	0.05575238	0.05205348	
245.6	0.00861794	0.00776512	775.59	0.02072774	0.0240243	1305.59	0.03975823	0.03511818	1835.59	0.04654768	0.03954108	2365.58	0.00933326	0.01092247	2895.58	0.02400558	0.02052159	3425.57	0.01876698	0.01360688	3955.57	0.05641263	0.05226185	
245.8	0.00943551	0.00779776	775.79	0.01981422	0.0240243	1305.79	0.04112503	0.03525605	1835.79	0.04568777	0.03969793	2365.78	0.00897902	0.01096995	2895.78	0.02500783	0.02060997	3425.77	0.01841179	0.0136645	3955.77	0.0576054	0.05247004	
246	0.01027545	0.0078304	775.99	0.01985481	0.0240243	1305.99	0.04222746	0.03539379	1835.99	0.04641405	0.03985464	2365.98	0.00873738	0.01101743	2895.98	0.02513941	0.02069834	3425.97	0.01743692	0.0137221	3955.97	0.05891728	0.05267807	
246.2	0.01015531	0.00786302	776.19	0.01943875	0.0240243	1306.19	0.04210187	0.0355314	1836.19	0.04616486	0.04001121	2366.18	0.00972529	0.01106491	2896.18	0.02635321	0.02078669	3426.17	0.01728569	0.01377969	3956.17	0.06019608	0.05288592	
246.4	0.00996827	0.00789563	776.39	0.01963098	0.0240243	1306.39	0.0424395	0.03566888	1836.39	0.04551046	0.04016765	2366.38	0.01119568	0.01111238	2896.38	0.02718826	0.02087503	3426.37	0.01814824	0.01383726	3956.37	0.06051228	0.0530936	
246.6	0.01041909	0.00792823	776.59	0.01988382	0.0240243	1306.59	0.04313207	0.03580623	1836.59	0.04584017	0.04032396	2366.58	0.01171227	0.01115985	2896.58	0.02720915	0.02096335	3426.57	0.0182908	0.01389481	3956.57	0.0611835	0.05330111	
246.8	0.00971926	0.00796082	776.79	0.0200572	0.0240243	1306.79	0.04278204	0.03594344	1836.79	0.04568705	0.04048013	2366.78	0.0119595	0.01120731	2896.78	0.02687583	0.02105167	3426.77	0.01798022	0.01395234	3956.77	0.06186225	0.05350845	
247	0.0098672	0.00799339	776.99	0.02072112	0.0240243	1306.99	0.04285024	0.03608053	1836.99	0.04490552	0.04063617	2366.98	0.01108835	0.01125477	2896.98	0.02612294	0.02113996	3426.97	0.0175064	0.01400986	3956.97	0.06167755	0.05371561	
247.2	0.00927521	0.00802596	777.19	0.02143353	0.0240243	1307.19	0.04268097	0.03621749	1837.19	0.04500834	0.04079207	2367.18	0.01042387	0.01130223	2897.18	0.02710868	0.02122825	3427.17	0.01664294	0.01406736	3957.17	0.06198978	0.05392261	
247.4	0.00877372	0.00805851	777.39	0.02312015	0.0240243	1307.39	0.04231352	0.03635431	1837.39	0.04588194	0.04094784	2367.38	0.01093864	0.01134968	2897.38	0.02721975	0.02131652	3427.37	0.016191	0.01412484	3957.37	0.0621609	0.05412943	
247.6	0.00937957	0.00809105	777.59	0.02268463	0.0240243	1307.59	0.04284542	0.03649101	1837.59	0.04586276	0.04110347	2367.58	0.01135729	0.01139713	2897.58	0.02709588	0.02140477	3427.57	0.01602903	0.01418231	3957.57	0.06173991	0.05433608	
247.8	0.00795686	0.00812357	777.79	0.02306338	0.0240243	1307.79	0.04290027	0.03662758	1837.79	0.04634455	0.04125897	2367.78	0.01148582	0.01144457	2897.78	0.02708491	0.02149302	3427.77	0.0156761	0.01423975	3957.77	0.06051233	0.05454256	
248	0.00840826	0.00815609	777.99	0.02296118	0.0240243	1307.99	0.04380813	0.03676401	1837.99	0.04618713	0.04141433	2367.98	0.01148844	0.01149202	2897.98	0.02728912	0.02158124	3427.97	0.01656249	0.01429718	3957.97	0.05919762	0.05474887	
248.2	0.00852492	0.00818859	778.19	0.02288423	0.0240243	1308.19	0.04338326	0.03690032	1838.19	0.04711279	0.04156956	2368.18	0.01223269	0.01153945	2898.18	0.02695171	0.02166946	3428.17	0.01690114	0.01435459	3958.17	0.05915626	0.05495501	
248.4	0.0079505	0.00822109	778.39	0.0230933	0.0240243	1308.39	0.04194673	0.0370365	1838.39	0.04688801	0.04172466	2368.38	0.01248191	0.01158689	2898.38	0.02673926	0.02175766	3428.37	0.01757041	0.01441199	3958.37	0.05890483	0.05516098	
248.6	0.00767493	0.00825356	778.59	0.02317119	0.0240243	1308.59	0.04190516	0.03717254	1838.59	0.04638731	0.04187962	2368.58	0.01172916	0.01163432	2898.58	0.02640466	0.02184584	3428.57	0.01847518	0.01446936	3958.57	0.05954751	0.05536678	
248.8	0.00776409	0.00828603	778.79	0.02307807	0.0240243	1308.79	0.04179559	0.03730846	1838.79	0.0466403	0.04203445	2368.78	0.01100551	0.01168175	2898.78	0.02596728	0.02193401	3428.77	0.0193448	0.01452672	3958.77	0.05892608	0.05557241	
249	0.00894755	0.00831849	778.99	0.02263029	0.0240243	1308.99	0.04218862	0.03744425	1838.99	0.04716323	0.04218915	2368.98	0.01181153	0.01172917	2898.98	0.02531521	0.02202217	3428.97	0.02022929	0.01458406	3958.97	0.05825461	0.05577787	
249.2	0.00951706	0.00835093	779.19	0.02232141	0.0240243	1309.19	0.04244316	0.03757991	1839.19	0.0470987	0.04234371	2369.18	0.01146332	0.01177659	2899.18	0.02497467	0.02211032	3429.17	0.02034801	0.01464139	3959.17	0.05941098	0.05598316	
249.4	0.00999206	0.00838336	779.39	0.02277777	0.0240243	1309.39	0.04314137	0.03771544	1839.39	0.04756342	0.04249814	2369.38	0.01047024	0.011824	2899.38	0.02556074	0.02219845	3429.37	0.02036616	0.01469869	3959.37	0.06087641	0.05618828	
249.6	0.0103237	0.00841578	779.59	0.02276022	0.0240243	1309.59	0.04340782	0.03785085	1839.59	0.04735189	0.04265243	2369.58	0.01013295	0.01187142	2899.58	0.02538523	0.02228656	3429.57	0.01983239	0.01475598	3959.57	0.06115755	0.05639323	
249.8	0.01066798	0.00844819	779.79	0.02290965	0.0240243	1309.79	0.04270547	0.03798612	1839.79	0.04769278	0.04280659	2369.78	0.0094093	0.01191883	2899.78	0.02624757	0.02237466	3429.77	0.01913966	0.01481325	3959.77	0.06249895	0.05659801	
250	0.0106591	0.00848059	779.99	0.02291684	0.0240243	1309.99	0.04234285	0.03812126	1839.99	0.04741549	0.04296062	2369.98	0.00941311	0.01196623	2899.98	0.02608466	0.02246275	3429.97	0.01888593	0.01487051	3959.97	0.06277533	0.05680262	
250.2	0.01072001	0.00851297	780.19	0.0230298	0.0240243	1310.19	0.04225889	0.03825628	1840.19	0.04750696	0.04311452	2370.18	0.01044403	0.01201363	2900.18	0.02715044	0.02255083	3430.17	0.01918035	0.01492774	3960.17	0.06363555	0.05700706	
250.4	0.01107124	0.00854535	780.39	0.02278759	0.0240243	1310.39	0.04234712	0.03839117	1840.39	0.04829389	0.04326828	2370.38	0.01051887	0.01206103	2900.38	0.02798636	0.02263889	3430.37	0.0189104	0.01498496	3960.37	0.06457303	0.05721134	
250.6	0.01081627	0.00857771	780.59	0.02251344	0.0240243	1310.59	0.04150774	0.03852593	1840.59	0.0488696	0.04342191	2370.58	0.00976395	0.01210842	2900.58	0.02832173	0.02272693	3430.57	0.01886194	0.01504217	3960.57	0.06617033	0.05741544	
250.8	0.0104069	0.00861006	780.79	0.02257702	0.0240243	1310.79	0.04139825	0.03866056	1840.79	0.0488773	0.04357541	2370.78	0.00972556	0.01215581	2900.78	0.0282063	0.02281496	3430.77	0.01907814	0.01509935	3960.77	0.0664671	0.05761938	
251	0.0097288	0.00864239	780.99	0.02287632	0.0240243	1310.99	0.04181637	0.03879507	1840.99	0.04921535	0.04372877	2370.98	0.00956806	0.0122032	2900.98	0.02787915	0.02290298	3430.97	0.01963187	0.01515652	3960.97	0.06709852	0.05782314	
251.2	0.00910897	0.00867472	781.19	0.02294829	0.0240243	1311.19	0.04226374	0.03892944	1841.19	0.05033846	0.043882	2371.18	0.00967815	0.01225058	2901.18	0.02789208	0.02299099	3431.17	0.01922326	0.01521367	3961.17	0.06789535	0.05802674	
251.4	0.00938248	0.00870703	781.39	0.02343687	0.0240243	1311.39	0.042936	0.03906369	1841.39	0.05037023	0.0440351	2371.38	0.01039024	0.01229796	2901.38	0.02761058	0.02307898	3431.37	0.01892355	0.0152708	3961.37	0.06807422	0.05823017	
251.6	0.00929919	0.00873933	781.59	0.02256758	0.0240243	1311.59	0.0444098	0.03919781	1841.59	0.0508688	0.04418807	2371.58	0.0108559	0.01234534	2901.58	0.02784544	0.02316695	3431.57	0.01955231	0.01532791	3961.57	0.06781022	0.05843343	
251.8	0.00947202	0.00877162	781.79	0.02316904	0.0240243	1311.79	0.04509896	0.03933181	1841.79	0.05074087	0.04434091	2371.78	0.01137794	0.01239271	2901.78	0.02832015	0.02325491	3431.77	0.01995849	0.01538501	3961.77	0.06783346	0.05863653	
252	0.01076078	0.0088039	781.99	0.02277714	0.0240243	1311.99	0.04525122	0.03946568	1841.99	0.05072948	0.04449361	2371.98	0.01186112	0.01244008	2901.98	0.02820002	0.02334286	3431.97	0.02020976	0.01544209	3961.97	0.06751601	0.05883945	
252.2	0.01065939	0.00883617	782.19	0.02272924	0.0240243	1312.19	0.04476139	0.03959941	1842.19	0.05134794	0.04464619	2372.18	0.01171409	0.01248744	2902.18	0.0281569	0.0234308	3432.17	0.01966049	0.01549915	3962.17	0.06789393	0.05904221	
252.4	0.01039687	0.00886842	782.39	0.02304206	0.0240243	1312.39	0.0446059	0.03973303	1842.39	0.05110118	0.04479863	2372.38	0.01142749	0.0125348	2902.38	0.02698991	0.02351872	3432.37	0.01972191	0.0155562	3962.37	0.06831812	0.0592448	
252.6	0.01169842	0.00890066	782.59	0.02349731	0.0240243	1312.59	0.0454116	0.03986651	1842.59	0.05111419	0.04495094	2372.58	0.01097955	0.01258216	2902.58	0.02564151	0.02360662	3432.57	0.01960991	0.01561323	3962.57	0.06827059	0.05944722	
252.8	0.01262552	0.00893289	782.79	0.02404747	0.0240243	1312.79	0.04555474	0.03999987	1842.79	0.05186707	0.04510311	2372.78	0.01123806	0.01262951	2902.78	0.02521194	0.02369452	3432.77	0.02011257	0.01567024	3962.77	0.06835857	0.05964948	
253	0.01328639	0.00896511	782.99	0.02374057	0.0240243	1312.99	0.04628618	0.0401331	1842.99	0.05236668	0.04525516	2372.98	0.01180524	0.01267686	2902.98	0.02460946	0.02378239	3432.97	0.02004522	0.01572723	3962.97	0.0678322	0.05985157	
253.2	0.01329318	0.00899732	783.19	0.02489857	0.0240243	1313.19	0.04747124	0.04026621	1843.19	0.05322217	0.04540708	2373.18	0.01147477	0.01272421	2903.18	0.02474506	0.02387026	3433.17	0.02024059	0.01578421	3963.17	0.0682894	0.06005349	
253.4	0.01308158	0.00902951	783.39	0.0253493	0.0240243	1313.39	0.04697981	0.04039919	1843.39	0.05306152	0.04555886	2373.38	0.01091705	0.01277155	2903.38	0.02477799	0.02395811	3433.37	0.02061796	0.01584116	3963.37	0.06807474	0.06025524	
253.6	0.01291441	0.0090617	783.59	0.02483497	0.0240243	1313.59	0.04643173	0.04053204	1843.59	0.05326926	0.04571051	2373.58	0.01106704	0.01281889	2903.58	0.02450365	0.02404595	3433.57	0.02059441	0.01589811	3963.57	0.06755095	0.06045683	
253.8	0.01279067	0.00909387	783.79	0.02434053	0.0240243	1313.79	0.04565558	0.04066477	1843.79	0.05333681	0.04586203	2373.78	0.01030859	0.01286623	2903.78	0.02565749	0.02413377	3433.77	0.02084108	0.01595503	3963.77	0.06805512	0.06065825	
254	0.01293154	0.00912603	783.99	0.02356384	0.0240243	1313.99	0.04613037	0.04079737	1843.99	0.05314074	0.04601343	2373.98	0.01191993	0.01291356	2903.98	0.02606667	0.02422158	3433.97	0.02058738	0.01601194	3963.97	0.06759284	0.0608595	
254.2	0.01335034	0.00915818	784.19	0.02401168	0.0240243	1314.19	0.04576567	0.04092984	1844.19	0.05368323	0.04616469	2374.18	0.01225122	0.01296089	2904.18	0.02741313	0.02430937	3434.17	0.01994633	0.01606883	3964.17	0.0678812	0.06106059	
254.4	0.01294486	0.00919031	784.39	0.02284595	0.0240243	1314.39	0.04561492	0.04106219	1844.39	0.05290983	0.04631582	2374.38	0.01172583	0.01300821	2904.38	0.02820399	0.02439715	3434.37	0.01927865	0.0161257	3964.37	0.06827375	0.06126151	
254.6	0.01253876	0.00922244	784.59	0.02272778	0.0240243	1314.59	0.04444935	0.04119441	1844.59	0.05198355	0.04646682	2374.58	0.01229656	0.01305553	2904.58	0.02867298	0.02448492	3434.57	0.01975154	0.01618255	3964.57	0.06898007	0.06146227	
254.8	0.01197604	0.00925455	784.79	0.02284242	0.0240243	1314.79	0.04490136	0.04132651	1844.79	0.05217307	0.04661769	2374.78	0.01263821	0.01310285	2904.78	0.0284602	0.02457267	3434.77	0.0204976	0.01623939	3964.77	0.06852758	0.06166286	
255	0.01175618	0.00928665	784.99	0.02278259	0.0240243	1314.99	0.04475589	0.04145848	1844.99	0.05195351	0.04676843	2374.98	0.01236976	0.01315016	2904.98	0.02884361	0.02466041	3434.97	0.02052688	0.01629621	3964.97	0.06895579	0.06186328	
255.2	0.01167865	0.00931874	785.19	0.02301163	0.0240243	1315.19	0.04440053	0.04159032	1845.19	0.0505117	0.04691903	2375.18	0.01270557	0.01319747	2905.18	0.02919868	0.02474814	3435.17	0.01968703	0.01635301	3965.17	0.06883571	0.06206354	
255.4	0.01093656	0.00935082	785.39	0.02340443	0.0240243	1315.39	0.04426296	0.04172204	1845.39	0.04953459	0.04706951	2375.38	0.01269638	0.01324478	2905.38	0.02999705	0.02483585	3435.37	0.02042508	0.0164098	3965.37	0.06845673	0.06226363	
255.6	0.01044293	0.00938288	785.59	0.02304829	0.0240243	1315.59	0.04432994	0.04185364	1845.59	0.04999563	0.04721986	2375.58	0.01291778	0.01329208	2905.58	0.03005399	0.02492355	3435.57	0.02018826	0.01646656	3965.57	0.06804194	0.06246356	
255.8	0.01057517	0.00941494	785.79	0.02440314	0.0240243	1315.79	0.04438745	0.04198511	1845.79	0.04914272	0.04737008	2375.78	0.01309643	0.01333938	2905.78	0.02989502	0.02501123	3435.77	0.01991111	0.01652331	3965.77	0.06784221	0.06266332	
256	0.00987753	0.00944698	785.99	0.02472175	0.0240243	1315.99	0.04345582	0.04211645	1845.99	0.04784725	0.04752017	2375.98	0.01269674	0.01338667	2905.98	0.0303283	0.0250989	3435.97	0.01913296	0.01658005	3965.97	0.06736329	0.06286291	
256.2	0.00898018	0.00947901	786.19	0.02576036	0.0240243	1316.19	0.04352768	0.04224767	1846.19	0.04704952	0.04767013	2376.18	0.0131168	0.01343396	2906.18	0.03060147	0.02518656	3436.17	0.01891074	0.01663676	3966.17	0.0674905	0.06306235	
256.4	0.00900115	0.00951103	786.39	0.02603874	0.0240243	1316.39	0.04331361	0.04237877	1846.39	0.04667764	0.04781996	2376.38	0.01268898	0.01348125	2906.38	0.02953597	0.0252742	3436.37	0.01990735	0.01669346	3966.37	0.06773192	0.06326161	
256.6	0.00898869	0.00954303	786.59	0.02627575	0.0240243	1316.59	0.04385234	0.04250974	1846.59	0.04633636	0.04796967	2376.58	0.01197666	0.01352854	2906.58	0.02975794	0.02536183	3436.57	0.02001997	0.01675014	3966.57	0.06826445	0.06346071	
256.8	0.00860735	0.00957503	786.79	0.02650362	0.0240243	1316.79	0.04378087	0.04264059	1846.79	0.04699534	0.04811924	2376.78	0.01208041	0.01357582	2906.78	0.03033625	0.02544944	3436.77	0.02018487	0.01680681	3966.77	0.06839875	0.06365965	
257	0.00849416	0.00960701	786.99	0.02630645	0.0240243	1316.99	0.04465131	0.04277131	1846.99	0.04732814	0.04826868	2376.98	0.01206353	0.01362309	2906.98	0.03135981	0.02553704	3436.97	0.02032455	0.01686345	3966.97	0.06770306	0.06385842	
257.2	0.00789432	0.00963898	787.19	0.02635013	0.0240243	1317.19	0.04472759	0.04290191	1847.19	0.04778368	0.048418	2377.18	0.01246872	0.01367037	2907.18	0.03151082	0.02562463	3437.17	0.02110198	0.01692008	3967.17	0.06817907	0.06405703	
257.4	0.00764628	0.00967094	787.39	0.02512038	0.0240243	1317.39	0.0444265	0.04303238	1847.39	0.04905222	0.04856718	2377.38	0.01193131	0.01371764	2907.38	0.0313987	0.0257122	3437.37	0.02178346	0.0169767	3967.37	0.06831308	0.06425547	
257.6	0.00811779	0.00970289	787.59	0.02445939	0.0240243	1317.59	0.04490233	0.04316273	1847.59	0.05089132	0.04871624	2377.58	0.01162344	0.0137649	2907.58	0.03128332	0.02579976	3437.57	0.02173063	0.01703329	3967.57	0.06947849	0.06445375	
257.8	0.00906074	0.00973483	787.79	0.02342285	0.0240243	1317.79	0.04638417	0.04329296	1847.79	0.05230627	0.04886517	2377.78	0.01247506	0.01381216	2907.78	0.03151656	0.0258873	3437.77	0.02204957	0.01708987	3967.77	0.07019533	0.06465187	
258	0.0091611	0.00976675	787.99	0.02301168	0.0240243	1317.99	0.04690821	0.04342306	1847.99	0.0531499	0.04901397	2377.98	0.01304915	0.01385942	2907.98	0.03140502	0.02597483	3437.97	0.02135821	0.01714643	3967.97	0.07054423	0.06484982	
258.2	0.00927108	0.00979866	788.19	0.02324046	0.0240243	1318.19	0.04720971	0.04355304	1848.19	0.05371239	0.04916264	2378.18	0.01255702	0.01390668	2908.18	0.03114039	0.02606235	3438.17	0.02045786	0.01720297	3968.17	0.07153401	0.06504761	
258.4	0.00942378	0.00983056	788.39	0.02161044	0.0240243	1318.39	0.04797522	0.0436829	1848.39	0.05367796	0.04931118	2378.38	0.01293675	0.01395393	2908.38	0.03118054	0.02614985	3438.37	0.02035627	0.0172595	3968.37	0.07172985	0.06524524	
258.6	0.01008605	0.00986245	788.59	0.02199342	0.0240243	1318.59	0.0478501	0.04381263	1848.59	0.05465662	0.04945959	2378.58	0.01393578	0.01400117	2908.58	0.03136843	0.02623734	3438.57	0.02090703	0.01731601	3968.57	0.07195343	0.0654427	
258.8	0.01031473	0.00989433	788.79	0.02186684	0.0240243	1318.79	0.04812456	0.04394224	1848.79	0.05560741	0.04960788	2378.78	0.0146554	0.01404842	2908.78	0.03050841	0.02632482	3438.77	0.02089187	0.0173725	3968.77	0.07129954	0.06563999	
259	0.01091777	0.0099262	788.99	0.0219652	0.0240243	1318.99	0.04709513	0.04407172	1848.99	0.0559112	0.04975604	2378.98	0.0144525	0.01409566	2908.98	0.0309392	0.02641228	3438.97	0.02113346	0.01742897	3968.97	0.07120007	0.06583713	
259.2	0.01025799	0.00995805	789.19	0.02213765	0.0240243	1319.19	0.04712529	0.04420109	1849.19	0.05640741	0.04990407	2379.18	0.01550573	0.0141429	2909.18	0.03041594	0.02649972	3439.17	0.02131258	0.01748543	3969.17	0.07128393	0.0660341	
259.4	0.01004641	0.00998989	789.39	0.0234141	0.0240243	1319.39	0.04774672	0.04433032	1849.39	0.05700759	0.05005197	2379.38	0.01503478	0.01419013	2909.38	0.0297826	0.02658716	3439.37	0.0214599	0.01754187	3969.37	0.07079407	0.06623091	
259.6	0.01042356	0.01002172	789.59	0.02398399	0.0240243	1319.59	0.04791804	0.04445944	1849.59	0.0568923	0.05019975	2379.58	0.01536446	0.01423736	2909.58	0.02885459	0.02667458	3439.57	0.02173174	0.01759829	3969.57	0.07113911	0.06642756	
259.8	0.01025726	0.01005354	789.79	0.02497341	0.0240243	1319.79	0.04819998	0.04458844	1849.79	0.0550208	0.0503474	2379.78	0.01521006	0.01428458	2909.78	0.02837048	0.02676198	3439.77	0.02275424	0.0176547	3969.77	0.07188775	0.06662404	
260	0.01001919	0.01008535	789.99	0.0254223	0.0240243	1319.99	0.04866291	0.04471731	1849.99	0.05424444	0.05049492	2379.98	0.01434443	0.0143318	2909.98	0.0291194	0.02684938	3439.97	0.02260523	0.01771109	3969.97	0.07167418	0.06682036	
260.2	0.01108794	0.01011715	790.19	0.02524196	0.0240243	1320.19	0.04908838	0.04484606	1850.19	0.05365496	0.05064231	2380.18	0.0149895	0.01437902	2910.18	0.02870336	0.02693675	3440.17	0.02342494	0.01776746	3970.17	0.07195488	0.06701652	
260.4	0.01139676	0.01014893	790.39	0.02517118	0.0240243	1320.39	0.04900424	0.04497468	1850.39	0.0537334	0.05078957	2380.38	0.01441843	0.01442624	2910.38	0.02877168	0.02702412	3440.37	0.02438144	0.01782381	3970.37	0.07246186	0.06721252	
260.6	0.01135114	0.0101807	790.59	0.02574184	0.0240243	1320.59	0.04918194	0.04510319	1850.59	0.05294378	0.05093671	2380.58	0.01437041	0.01447345	2910.58	0.02972884	0.02711147	3440.57	0.02441453	0.01788015	3970.57	0.07353409	0.06740835	
260.8	0.01132306	0.01021247	790.79	0.02625446	0.0240243	1320.79	0.04914686	0.04523157	1850.79	0.05304416	0.05108372	2380.78	0.01399046	0.01452065	2910.78	0.03097928	0.0271988	3440.77	0.02442736	0.01793647	3970.77	0.07398571	0.06760403	
261	0.01115772	0.01024421	790.99	0.02671863	0.0240243	1320.99	0.05004011	0.04535983	1850.99	0.05307459	0.05123061	2380.98	0.01289153	0.01456786	2910.98	0.03206981	0.02728613	3440.97	0.0250261	0.01799277	3970.97	0.07482549	0.06779954	
261.2	0.01149033	0.01027595	791.19	0.02630371	0.0240243	1321.19	0.05017293	0.04548797	1851.19	0.05337192	0.05137737	2381.18	0.01236839	0.01461506	2911.18	0.03220419	0.02737344	3441.17	0.02507427	0.01804906	3971.17	0.07583127	0.06799489	
261.4	0.01240006	0.01030768	791.39	0.02557753	0.0240243	1321.39	0.05100958	0.04561599	1851.39	0.05525744	0.051524	2381.38	0.0118916	0.01466225	2911.38	0.03233533	0.02746073	3441.37	0.02479209	0.01810533	3971.37	0.07658051	0.06819007	
261.6	0.01284959	0.01033939	791.59	0.02462611	0.0240243	1321.59	0.05178153	0.04574388	1851.59	0.05592525	0.0516705	2381.58	0.01190888	0.01470945	2911.58	0.0329811	0.02754801	3441.57	0.02403953	0.01816158	3971.57	0.07702111	0.0683851	
261.8	0.01311373	0.0103711	791.79	0.02460583	0.0240243	1321.79	0.05324918	0.04587165	1851.79	0.05569574	0.05181688	2381.78	0.01164046	0.01475664	2911.78	0.03387318	0.02763528	3441.77	0.02282454	0.01821781	3971.77	0.07744091	0.06857997	
262	0.01269566	0.01040279	791.99	0.02461718	0.0240243	1321.99	0.05269289	0.04599931	1851.99	0.05593678	0.05196313	2381.98	0.01184952	0.01480382	2911.98	0.03416596	0.02772253	3441.97	0.02208479	0.01827403	3971.97	0.07812329	0.06877467	
262.2	0.01278415	0.01043447	792.19	0.02422709	0.0240243	1322.19	0.0534344	0.04612684	1852.19	0.05596067	0.05210926	2382.18	0.01241238	0.014851	2912.18	0.03429522	0.02780977	3442.17	0.02162821	0.01833023	3972.17	0.07895056	0.06896921	
262.4	0.01245346	0.01046613	792.39	0.02386988	0.0240243	1322.39	0.05446441	0.04625425	1852.39	0.05630384	0.05225526	2382.38	0.0129829	0.01489818	2912.38	0.03510447	0.027897	3442.37	0.02134355	0.01838641	3972.37	0.07948763	0.06916359	
262.6	0.01220291	0.01049779	792.59	0.02428095	0.0240243	1322.59	0.05355859	0.04638153	1852.59	0.0563062	0.05240113	2382.58	0.01320164	0.01494535	2912.58	0.03497433	0.02798421	3442.57	0.02105236	0.01844258	3972.57	0.07921989	0.06935782	
262.8	0.01124106	0.01052943	792.79	0.02401521	0.0240243	1322.79	0.05236561	0.0465087	1852.79	0.05752525	0.05254688	2382.78	0.01358611	0.01499253	2912.78	0.03435832	0.02807141	3442.77	0.02001916	0.01849873	3972.77	0.07876284	0.06955188	
263	0.01071974	0.01056107	792.99	0.02424806	0.0240243	1322.99	0.05174428	0.04663575	1852.99	0.05769305	0.0526925	2382.98	0.01361199	0.01503969	2912.98	0.03421108	0.02815859	3442.97	0.02003173	0.01855486	3972.97	0.07898928	0.06974578	
263.2	0.00972654	0.01059269	793.19	0.02390805	0.0240243	1323.19	0.05196029	0.04676268	1853.19	0.05786029	0.052838	2383.18	0.01362772	0.01508686	2913.18	0.03281113	0.02824576	3443.17	0.02001866	0.01861097	3973.17	0.07970337	0.06993952	
263.4	0.00964651	0.0106243	793.39	0.02399603	0.0240243	1323.39	0.05054081	0.04688948	1853.39	0.05700908	0.05298337	2383.38	0.01341565	0.01513402	2913.38	0.03178738	0.02833292	3443.37	0.02032988	0.01866707	3973.37	0.07968384	0.0701331	
263.6	0.00949226	0.0106559	793.59	0.02331492	0.0240243	1323.59	0.04916311	0.04701617	1853.59	0.05776456	0.05312861	2383.58	0.01342589	0.01518117	2913.58	0.0308101	0.02842006	3443.57	0.02175056	0.01872315	3973.57	0.07981428	0.07032652	
263.8	0.00908855	0.01068748	793.79	0.02331819	0.0240243	1323.79	0.04917907	0.04714273	1853.79	0.05685336	0.05327373	2383.78	0.01325357	0.01522832	2913.78	0.03070826	0.02850719	3443.77	0.02236648	0.01877921	3973.77	0.0794911	0.07051978	
264	0.00957578	0.01071906	793.99	0.02353405	0.0240243	1323.99	0.04989225	0.04726917	1853.99	0.05708941	0.05341873	2383.98	0.0134604	0.01527547	2913.98	0.03084878	0.02859431	3443.97	0.02309431	0.01883526	3973.97	0.07863642	0.07071288	
264.2	0.00986264	0.01075062	794.19	0.02380664	0.0240243	1324.19	0.04955276	0.0473955	1854.19	0.05693406	0.0535636	2384.18	0.01357147	0.01532262	2914.18	0.02976857	0.02868141	3444.17	0.02451897	0.01889129	3974.17	0.07838734	0.07090582	
264.4	0.00928431	0.01078217	794.39	0.02441522	0.0240243	1324.39	0.04966999	0.0475217	1854.39	0.05676008	0.05370834	2384.38	0.01420702	0.01536976	2914.38	0.0300651	0.02876849	3444.37	0.02563548	0.0189473	3974.37	0.0785125	0.0710986	
264.6	0.00872148	0.01081371	794.59	0.02525404	0.0240243	1324.59	0.05001763	0.04764779	1854.59	0.05675988	0.05385296	2384.58	0.01406817	0.0154169	2914.58	0.03051746	0.02885557	3444.57	0.02545812	0.0190033	3974.57	0.07878419	0.07129122	
264.8	0.00870697	0.01084524	794.79	0.02504775	0.0240243	1324.79	0.05028942	0.04777375	1854.79	0.05752599	0.05399746	2384.78	0.01326862	0.01546403	2914.78	0.03117107	0.02894263	3444.77	0.02582914	0.01905927	3974.77	0.07892621	0.07148368	
265	0.00956799	0.01087676	794.99	0.02582947	0.0240243	1324.99	0.05167162	0.0478996	1854.99	0.05847496	0.05414183	2384.98	0.01256705	0.01551116	2914.98	0.03121977	0.02902967	3444.97	0.02593555	0.01911523	3974.97	0.0791525	0.07167599	
265.2	0.01056428	0.01090827	795.19	0.02489186	0.0240243	1325.19	0.0519438	0.04802532	1855.19	0.05866994	0.05428607	2385.18	0.01387476	0.01555829	2915.18	0.03169215	0.02911671	3445.17	0.02605745	0.01917118	3975.17	0.07917392	0.07186813	
265.4	0.01143844	0.01093976	795.39	0.02532097	0.0240243	1325.39	0.05225822	0.04815093	1855.39	0.05966946	0.05443019	2385.38	0.01378374	0.01560541	2915.38	0.03228347	0.02920372	3445.37	0.02559501	0.0192271	3975.37	0.07928178	0.07206012	
265.6	0.01110611	0.01097124	795.59	0.02490968	0.0240243	1325.59	0.05283531	0.04827641	1855.59	0.05999081	0.05457419	2385.58	0.01386976	0.01565253	2915.58	0.03319833	0.02929073	3445.57	0.02477307	0.01928301	3975.57	0.07875138	0.07225194	
265.8	0.01177177	0.01100271	795.79	0.02588515	0.0240243	1325.79	0.0537269	0.04840178	1855.79	0.05972635	0.05471806	2385.78	0.01383955	0.01569965	2915.78	0.03399911	0.02937772	3445.77	0.02389238	0.01933891	3975.77	0.07958508	0.07244361	
266	0.01156074	0.01103417	795.99	0.02637518	0.0240243	1325.99	0.05427549	0.04852703	1855.99	0.06092772	0.05486181	2385.98	0.01480455	0.01574676	2915.98	0.03395893	0.0294647	3445.97	0.02430781	0.01939478	3975.97	0.07969376	0.07263512	
266.2	0.01205074	0.01106562	796.19	0.02611637	0.0240243	1326.19	0.05509757	0.04865216	1856.19	0.06109674	0.05500543	2386.18	0.01422828	0.01579387	2916.18	0.03451041	0.02955166	3446.17	0.02428571	0.01945064	3976.17	0.07964675	0.07282647	
266.4	0.01151703	0.01109706	796.39	0.02666708	0.0240243	1326.39	0.05544184	0.04877717	1856.39	0.06172313	0.05514893	2386.38	0.01449797	0.01584097	2916.38	0.03563703	0.02963861	3446.37	0.02378323	0.01950648	3976.37	0.08041631	0.07301766	
266.6	0.0114833	0.01112848	796.59	0.02571853	0.0240243	1326.59	0.05491666	0.04890206	1856.59	0.06171607	0.05529231	2386.58	0.01394744	0.01588807	2916.58	0.03576897	0.02972554	3446.57	0.02313894	0.01956231	3976.57	0.08030745	0.0732087	
266.8	0.0111937	0.0111599	796.79	0.0255754	0.0240243	1326.79	0.05430208	0.04902683	1856.79	0.06296225	0.05543556	2386.78	0.01435398	0.01593517	2916.78	0.03501266	0.02981247	3446.77	0.02225141	0.01961811	3976.77	0.08131497	0.07339958	
267	0.01249146	0.0111913	796.99	0.02524721	0.0240243	1326.99	0.05424704	0.04915148	1856.99	0.06266379	0.05557869	2386.98	0.01414432	0.01598226	2916.98	0.03484884	0.02989937	3446.97	0.02205894	0.0196739	3976.97	0.0819566	0.07359029	
267.2	0.01230549	0.01122269	797.19	0.02444248	0.0240243	1327.19	0.05262213	0.04927602	1857.19	0.06259757	0.0557217	2387.18	0.01354812	0.01602935	2917.18	0.0354755	0.02998627	3447.17	0.02236094	0.01972968	3977.17	0.08259603	0.07378086	
267.4	0.01202193	0.01125407	797.39	0.02428819	0.0240243	1327.39	0.05159657	0.04940044	1857.39	0.06262543	0.05586458	2387.38	0.01411155	0.01607644	2917.38	0.03601483	0.03007315	3447.37	0.02203422	0.01978543	3977.37	0.08247663	0.07397126	
267.6	0.01255151	0.01128543	797.59	0.02489562	0.0240243	1327.59	0.05135187	0.04952473	1857.59	0.06335132	0.05600734	2387.58	0.0141324	0.01612352	2917.58	0.03631731	0.03016002	3447.57	0.02271171	0.01984117	3977.57	0.08230395	0.07416151	
267.8	0.01288362	0.01131679	797.79	0.02484672	0.0240243	1327.79	0.05275843	0.04964892	1857.79	0.0624732	0.05614997	2387.78	0.01367434	0.0161706	2917.78	0.03693718	0.03024687	3447.77	0.02353219	0.0198969	3977.77	0.08297452	0.0743516	
268	0.01274767	0.01134813	797.99	0.02477657	0.0240243	1327.99	0.05296372	0.04977298	1857.99	0.06271048	0.05629248	2387.98	0.01326013	0.01621768	2917.98	0.03633924	0.03033371	3447.97	0.02432406	0.0199526	3977.97	0.08315802	0.07454153	
268.2	0.01297294	0.01137947	798.19	0.02536219	0.0240243	1328.19	0.05298272	0.04989692	1858.19	0.06191055	0.05643487	2388.18	0.01278013	0.01626475	2918.18	0.03575428	0.03042053	3448.17	0.02469541	0.02000829	3978.17	0.08275997	0.0747313	
268.4	0.01328428	0.01141079	798.39	0.0253886	0.0240243	1328.39	0.05351991	0.05002075	1858.39	0.06121731	0.05657714	2388.38	0.01367145	0.01631182	2918.38	0.03552261	0.03050734	3448.37	0.02448028	0.02006396	3978.37	0.08287925	0.07492092	
268.6	0.01316283	0.0114421	798.59	0.02590007	0.0240243	1328.59	0.05375802	0.05014446	1858.59	0.06140462	0.05671928	2388.58	0.01331228	0.01635889	2918.58	0.03547597	0.03059414	3448.57	0.02381552	0.02011962	3978.57	0.08306389	0.07511038	
268.8	0.01409972	0.0114734	798.79	0.02609624	0.0240243	1328.79	0.05429635	0.05026805	1858.79	0.06067778	0.0568613	2388.78	0.01354107	0.01640595	2918.78	0.03513731	0.03068093	3448.77	0.024215	0.02017526	3978.77	0.08301841	0.07529969	
269	0.01388899	0.01150468	798.99	0.02617814	0.0240243	1328.99	0.05481615	0.05039153	1858.99	0.06053526	0.0570032	2388.98	0.01366952	0.016453	2918.98	0.03470681	0.0307677	3448.97	0.02436608	0.02023088	3978.97	0.0826588	0.07548883	
269.2	0.01450726	0.01153596	799.19	0.02591661	0.0240243	1329.19	0.05422171	0.05051488	1859.19	0.05939399	0.05714498	2389.18	0.01394882	0.01650006	2919.18	0.03439934	0.03085445	3449.17	0.02452694	0.02028648	3979.17	0.08256291	0.07567782	
269.4	0.01427589	0.01156722	799.39	0.02663367	0.0240243	1329.39	0.05486064	0.05063812	1859.39	0.0595577	0.05728663	2389.38	0.01336557	0.01654711	2919.38	0.03472384	0.0309412	3449.37	0.02353521	0.02034207	3979.37	0.08264806	0.07586666	
269.6	0.01367743	0.01159847	799.59	0.02599739	0.0240243	1329.59	0.05497461	0.05076125	1859.59	0.059622	0.05742816	2389.58	0.01406506	0.01659415	2919.58	0.03413485	0.03102792	3449.57	0.02261971	0.02039764	3979.57	0.08236848	0.07605534	
269.8	0.01374649	0.01162972	799.79	0.02659479	0.0240243	1329.79	0.05510452	0.05088425	1859.79	0.05916687	0.05756957	2389.78	0.01395709	0.0166412	2919.78	0.03318355	0.03111464	3449.77	0.02316232	0.02045319	3979.77	0.08256736	0.07624386	
270	0.01356943	0.01166094	799.99	0.02627707	0.0240243	1329.99	0.05551586	0.05100714	1859.99	0.05913052	0.05771086	2389.98	0.01449827	0.01668824	2919.98	0.03244192	0.03120134	3449.97	0.02303465	0.02050873	3979.97	0.08256625	0.07643223	
270.2	0.01336593	0.01169216	800.19	0.02612026	0.0240243	1330.19	0.05558002	0.05112991	1860.19	0.0584157	0.05785202	2390.18	0.01449482	0.01673527	2920.18	0.03315155	0.03128803	3450.17	0.02341052	0.02056424	3980.17	0.0823951	0.07662044	
270.4	0.01230739	0.01172337	800.39	0.02532117	0.0240243	1330.39	0.05557892	0.05125257	1860.39	0.05838583	0.05799307	2390.38	0.01483268	0.0167823	2920.38	0.03251561	0.0313747	3450.37	0.02343344	0.02061975	3980.37	0.08377087	0.0768085	
270.6	0.01213376	0.01175456	800.59	0.02418067	0.0240243	1330.59	0.0546819	0.05137511	1860.59	0.05850625	0.05813399	2390.58	0.01435641	0.01682933	2920.58	0.03233295	0.03146136	3450.57	0.02367121	0.02067523	3980.57	0.08374472	0.0769964	
270.8	0.01247918	0.01178575	800.79	0.02392136	0.0240243	1330.79	0.05384258	0.05149753	1860.79	0.05829799	0.05827479	2390.78	0.01522396	0.01687636	2920.78	0.03240329	0.03154801	3450.77	0.02354595	0.0207307	3980.77	0.08325789	0.07718414	
271	0.01299569	0.01181692	800.99	0.02419621	0.0240243	1330.99	0.05359664	0.05161984	1860.99	0.05852584	0.05841547	2390.98	0.01544069	0.01692338	2920.98	0.03312995	0.03163464	3450.97	0.02342639	0.02078615	3980.97	0.08333908	0.07737173	
271.2	0.01159667	0.01184808	801.19	0.02467413	0.0240243	1331.19	0.05294982	0.05174202	1861.19	0.05868718	0.05855602	2391.18	0.01499916	0.0169704	2921.18	0.03448623	0.03172126	3451.17	0.02386045	0.02084159	3981.17	0.08318577	0.07755917	
271.4	0.0117287	0.01187923	801.39	0.02449224	0.0240243	1331.39	0.05346123	0.0518641	1861.39	0.05931229	0.05869646	2391.38	0.01499506	0.01701741	2921.38	0.03398929	0.03180787	3451.37	0.02395989	0.020897	3981.37	0.08318648	0.07774645	
271.6	0.01214636	0.01191037	801.59	0.0245425	0.0240243	1331.59	0.05341046	0.05198606	1861.59	0.06031052	0.05883677	2391.58	0.01482263	0.01706442	2921.58	0.03376644	0.03189446	3451.57	0.02541658	0.02095241	3981.57	0.08326151	0.07793357	
271.8	0.01221156	0.01194149	801.79	0.02401695	0.0240243	1331.79	0.05380313	0.0521079	1861.79	0.060766	0.05897697	2391.78	0.01399081	0.01711143	2921.78	0.03431938	0.03198103	3451.77	0.02617224	0.02100779	3981.77	0.08363944	0.07812054	
272	0.01189368	0.01197261	801.99	0.02414781	0.0240243	1331.99	0.05304067	0.05222962	1861.99	0.06057674	0.05911704	2391.98	0.01345947	0.01715843	2921.98	0.03469367	0.0320676	3451.97	0.02518773	0.02106316	3981.97	0.08340714	0.07830736	
272.2	0.01179825	0.01200371	802.19	0.02443966	0.0240243	1332.19	0.05384559	0.05235123	1862.19	0.05993055	0.05925699	2392.18	0.01332145	0.01720543	2922.18	0.0347721	0.03215415	3452.17	0.02527887	0.02111851	3982.17	0.08405457	0.07849402	
272.4	0.01129049	0.01203481	802.39	0.02484153	0.0240243	1332.39	0.05532945	0.05247273	1862.39	0.06068988	0.05939682	2392.38	0.01364207	0.01725242	2922.38	0.03523977	0.03224069	3452.37	0.02544771	0.02117384	3982.37	0.08354322	0.07868053	
272.6	0.01115353	0.01206589	802.59	0.02518627	0.0240243	1332.59	0.05574586	0.05259411	1862.59	0.06121734	0.05953653	2392.58	0.013494	0.01729942	2922.58	0.03618967	0.03232721	3452.57	0.02516353	0.02122916	3982.57	0.08288459	0.07886688	
272.8	0.01062421	0.01209696	802.79	0.02565713	0.0240243	1332.79	0.05695278	0.05271537	1862.79	0.06117737	0.05967612	2392.78	0.0133524	0.0173464	2922.78	0.03670065	0.03241372	3452.77	0.02518021	0.02128446	3982.77	0.0821841	0.07905308	
273	0.01028742	0.01212801	802.99	0.02587726	0.0240243	1332.99	0.05716785	0.05283652	1862.99	0.06167348	0.05981559	2392.98	0.01276579	0.01739339	2922.98	0.03711828	0.03250021	3452.97	0.02575081	0.02133974	3982.97	0.08272934	0.07923912	
273.2	0.01108091	0.01215906	803.19	0.02633628	0.0240243	1333.19	0.05724352	0.05295756	1863.19	0.06175185	0.05995494	2393.18	0.01191676	0.01744037	2923.18	0.03780601	0.03258669	3453.17	0.02502446	0.02139501	3983.17	0.08343884	0.07942501	
273.4	0.0106569	0.0121901	803.39	0.02581457	0.0240243	1333.39	0.05809787	0.05307847	1863.39	0.06256099	0.06009417	2393.38	0.01176861	0.01748735	2923.38	0.03887074	0.03267316	3453.37	0.02460635	0.02145025	3983.37	0.08379877	0.07961075	
273.6	0.01126498	0.01222112	803.59	0.025587	0.0240243	1333.59	0.05825784	0.05319928	1863.59	0.0628447	0.06023327	2393.58	0.01140265	0.01753432	2923.58	0.03920832	0.03275962	3453.57	0.02445911	0.02150549	3983.57	0.08410397	0.07979633	
273.8	0.0116388	0.01225213	803.79	0.02563548	0.0240243	1333.79	0.05730887	0.05331997	1863.79	0.06169353	0.06037226	2393.78	0.01112425	0.01758129	2923.78	0.03946639	0.03284606	3453.77	0.02467695	0.0215607	3983.77	0.08437518	0.07998176	
274	0.01206827	0.01228313	803.99	0.02534569	0.0240243	1333.99	0.05817826	0.05344054	1863.99	0.06184979	0.06051113	2393.98	0.01229257	0.01762826	2923.98	0.04035219	0.03293248	3453.97	0.02411515	0.0216159	3983.97	0.0845153	0.08016704	
274.2	0.01242852	0.01231412	804.19	0.02503745	0.0240243	1334.19	0.0580159	0.053561	1864.19	0.061882	0.06064988	2394.18	0.01273784	0.01767522	2924.18	0.04131743	0.0330189	3454.17	0.02540355	0.02167108	3984.17	0.08451543	0.08035216	
274.4	0.01269481	0.0123451	804.39	0.02407308	0.0240243	1334.39	0.0576006	0.05368135	1864.39	0.06187453	0.06078851	2394.38	0.01267933	0.01772218	2924.38	0.0415895	0.0331053	3454.37	0.02524696	0.02172625	3984.37	0.08554932	0.08053713	
274.6	0.01356962	0.01237607	804.59	0.02391621	0.0240243	1334.59	0.05724778	0.05380158	1864.59	0.06212478	0.06092702	2394.58	0.0134094	0.01776914	2924.58	0.04270834	0.03319168	3454.57	0.02572225	0.0217814	3984.57	0.08575277	0.08072195	
274.8	0.01405493	0.01240702	804.79	0.02366099	0.0240243	1334.79	0.05802921	0.05392169	1864.79	0.06226361	0.0610654	2394.78	0.01368604	0.01781609	2924.78	0.0424671	0.03327805	3454.77	0.02518143	0.02183653	3984.77	0.08511777	0.08090661	
275	0.01403583	0.01243797	804.99	0.0240518	0.0240243	1334.99	0.05888132	0.0540417	1864.99	0.06279333	0.06120367	2394.98	0.01407366	0.01786304	2924.98	0.04145961	0.03336441	3454.97	0.02461912	0.02189164	3984.97	0.08608465	0.08109113	
275.2	0.01377476	0.0124689	805.19	0.02399458	0.0240243	1335.19	0.05884803	0.05416158	1865.19	0.06321672	0.06134183	2395.18	0.01445093	0.01790998	2925.18	0.04059564	0.03345076	3455.17	0.02438259	0.02194674	3985.17	0.0861594	0.08127549	
275.4	0.01381448	0.01249982	805.39	0.02361704	0.0240243	1335.39	0.05928523	0.05428136	1865.39	0.06374932	0.06147986	2395.38	0.01503565	0.01795692	2925.38	0.03885703	0.03353709	3455.37	0.02434296	0.02200182	3985.37	0.08622253	0.08145969	
275.6	0.01307314	0.01253073	805.59	0.02367994	0.0240243	1335.59	0.05935875	0.05440102	1865.59	0.06453122	0.06161777	2395.58	0.01590704	0.01800386	2925.58	0.03803809	0.0336234	3455.57	0.02437272	0.02205689	3985.57	0.08662888	0.08164375	
275.8	0.01250922	0.01256163	805.79	0.02347756	0.0240243	1335.79	0.05918911	0.05452057	1865.79	0.06466894	0.06175556	2395.78	0.01618651	0.01805079	2925.78	0.03802405	0.03370971	3455.77	0.024174	0.02211193	3985.77	0.08657471	0.08182765	
276	0.01150722	0.01259252	805.99	0.02408095	0.0240243	1335.99	0.05909087	0.05464	1865.99	0.06488591	0.06189324	2395.98	0.01591602	0.01809772	2925.98	0.03712243	0.033796	3455.97	0.02402621	0.02216696	3985.97	0.08675068	0.0820114	
276.2	0.01086399	0.0126234	806.19	0.02384232	0.0240243	1336.19	0.06052075	0.05475932	1866.19	0.06514254	0.06203079	2396.18	0.01632004	0.01814465	2926.18	0.03585512	0.03388227	3456.17	0.0243264	0.02222198	3986.17	0.08696845	0.082195	
276.4	0.01020122	0.01265426	806.39	0.02395436	0.0240243	1336.39	0.06103499	0.05487853	1866.39	0.06599456	0.06216823	2396.38	0.01711966	0.01819157	2926.38	0.03503837	0.03396854	3456.37	0.02481309	0.02227698	3986.37	0.08615825	0.08237845	
276.6	0.0105254	0.01268512	806.59	0.02462863	0.0240243	1336.59	0.06198306	0.05499762	1866.59	0.0657421	0.06230555	2396.58	0.01695144	0.01823849	2926.58	0.0339574	0.03405478	3456.57	0.02383684	0.02233196	3986.57	0.08636647	0.08256174	
276.8	0.00973962	0.01271596	806.79	0.02476776	0.0240243	1336.79	0.06205699	0.0551166	1866.79	0.06576798	0.06244274	2396.78	0.0172451	0.01828541	2926.78	0.03415932	0.03414102	3456.77	0.02463233	0.02238692	3986.77	0.08644139	0.08274488	
277	0.00976633	0.01274679	806.99	0.02450624	0.0240243	1336.99	0.06018075	0.05523547	1866.99	0.0659702	0.06257983	2396.98	0.01844656	0.01833232	2926.98	0.03443475	0.03422724	3456.97	0.02482612	0.02244187	3986.97	0.08723919	0.08292788	
277.2	0.00950295	0.01277761	807.19	0.02357069	0.0240243	1337.19	0.05912348	0.05535422	1867.19	0.06539053	0.06271679	2397.18	0.01766453	0.01837923	2927.18	0.03538574	0.03431345	3457.17	0.02446953	0.0224968	3987.17	0.08755524	0.08311072	
277.4	0.00929758	0.01280842	807.39	0.02321806	0.0240243	1337.39	0.05890726	0.05547286	1867.39	0.06552627	0.06285363	2397.38	0.01792204	0.01842613	2927.38	0.03569735	0.03439964	3457.37	0.02465489	0.02255171	3987.37	0.08794434	0.08329341	
277.6	0.00957856	0.01283921	807.59	0.02336144	0.0240243	1337.59	0.05793621	0.05559139	1867.59	0.06583371	0.06299036	2397.58	0.01814508	0.01847303	2927.58	0.03663579	0.03448582	3457.57	0.0254443	0.02260661	3987.57	0.0875963	0.08347594	
277.8	0.0096263	0.01287	807.79	0.02347345	0.0240243	1337.79	0.05681005	0.05570981	1867.79	0.0655855	0.06312697	2397.78	0.01872665	0.01851993	2927.78	0.03635454	0.03457199	3457.77	0.02491549	0.02266149	3987.77	0.08839238	0.08365833	
278	0.00985991	0.01290077	807.99	0.02373018	0.0240243	1337.99	0.05690241	0.05582811	1867.99	0.06547796	0.06326346	2397.98	0.01839247	0.01856683	2927.98	0.03762839	0.03465814	3457.97	0.02596845	0.02271635	3987.97	0.08903582	0.08384057	
278.2	0.01038928	0.01293154	808.19	0.02222627	0.0240243	1338.19	0.05618645	0.0559463	1868.19	0.06491317	0.06339983	2398.18	0.01806021	0.01861372	2928.18	0.03810258	0.03474428	3458.17	0.02626876	0.0227712	3988.17	0.08925878	0.08402265	
278.4	0.0103839	0.01296229	808.39	0.02176433	0.0240243	1338.39	0.05589844	0.05606438	1868.39	0.0649509	0.06353609	2398.38	0.017317	0.0186606	2928.38	0.03958797	0.03483041	3458.37	0.02580907	0.02282603	3988.37	0.09012699	0.08420459	
278.6	0.01099132	0.01299303	808.59	0.02095942	0.0240243	1338.59	0.05564738	0.05618235	1868.59	0.06543372	0.06367222	2398.58	0.01843676	0.01870748	2928.58	0.03992647	0.03491652	3458.57	0.02602386	0.02288084	3988.57	0.09045329	0.08438637	
278.8	0.01066604	0.01302376	808.79	0.0213523	0.0240243	1338.79	0.05535382	0.0563002	1868.79	0.06477973	0.06380824	2398.78	0.01841386	0.01875436	2928.78	0.03949426	0.03500262	3458.77	0.02548501	0.02293564	3988.77	0.08992371	0.08456801	
279	0.01082112	0.01305448	808.99	0.02110215	0.0240243	1338.99	0.05542552	0.05641794	1868.99	0.06456225	0.06394415	2398.98	0.0188177	0.01880124	2928.98	0.03882624	0.0350887	3458.97	0.02608829	0.02299042	3988.97	0.09035817	0.08474949	
279.2	0.01111883	0.01308518	809.19	0.02182151	0.0240243	1339.19	0.0552844	0.05653557	1869.19	0.06441625	0.06407993	2399.18	0.01912915	0.01884811	2929.18	0.03923481	0.03517477	3459.17	0.02614419	0.02304518	3989.17	0.08993302	0.08493083	
279.4	0.01087579	0.01311588	809.39	0.02228	0.0240243	1339.39	0.05620364	0.05665309	1869.39	0.06463805	0.0642156	2399.38	0.01844831	0.01889498	2929.38	0.03957375	0.03526083	3459.37	0.02621446	0.02309993	3989.37	0.09027111	0.08511201	
279.6	0.01092645	0.01314656	809.59	0.02259258	0.0240243	1339.59	0.05685492	0.0567705	1869.59	0.06523599	0.06435115	2399.58	0.01782299	0.01894184	2929.58	0.03961558	0.03534687	3459.57	0.02613678	0.02315466	3989.57	0.09027881	0.08529305	
279.8	0.01144494	0.01317724	809.79	0.02231754	0.0240243	1339.79	0.05670792	0.05688779	1869.79	0.06509339	0.06448658	2399.78	0.01724458	0.01898871	2929.78	0.04057107	0.0354329	3459.77	0.02595951	0.02320937	3989.77	0.09003294	0.08547393	
280	0.01140089	0.0132079	809.99	0.02244077	0.0240243	1339.99	0.05736273	0.05700498	1869.99	0.06586862	0.0646219	2399.98	0.01627022	0.01903556	2929.98	0.04077316	0.03551892	3459.97	0.02561963	0.02326407	3989.97	0.09063476	0.08565467	
280.2	0.01180094	0.01323855	810.19	0.02185729	0.0240243	1340.19	0.05882637	0.05712205	1870.19	0.06633161	0.0647571	2400.18	0.01632075	0.01908242	2930.18	0.04136592	0.03560492	3460.17	0.02534957	0.02331875	3990.17	0.09043061	0.08583525	
280.4	0.01140923	0.01326919	810.39	0.02205833	0.0240243	1340.39	0.05876025	0.05723901	1870.39	0.0674457	0.06489219	2400.38	0.01587182	0.01912927	2930.38	0.04124228	0.03569091	3460.37	0.02522399	0.02337341	3990.37	0.09086149	0.08601569	
280.6	0.01170503	0.01329982	810.59	0.02270619	0.0240243	1340.59	0.05970134	0.05735586	1870.59	0.0670929	0.06502715	2400.58	0.01537375	0.01917611	2930.58	0.0412723	0.03577689	3460.57	0.02444659	0.02342806	3990.57	0.09101096	0.08619598	
280.8	0.01085428	0.01333043	810.79	0.02304093	0.0240243	1340.79	0.05858056	0.0574726	1870.79	0.06776686	0.065162	2400.78	0.01501795	0.01922296	2930.78	0.04224303	0.03586285	3460.77	0.02494748	0.02348269	3990.77	0.09101011	0.08637612	
281	0.01121238	0.01336104	810.99	0.02413874	0.0240243	1340.99	0.05770268	0.05758923	1870.99	0.0682158	0.06529674	2400.98	0.01536778	0.0192698	2930.98	0.0433584	0.0359488	3460.97	0.02450536	0.0235373	3990.97	0.090977	0.08655611	
281.2	0.01078546	0.01339163	811.19	0.02493459	0.0240243	1341.19	0.05807652	0.05770575	1871.19	0.06794305	0.06543135	2401.18	0.01452472	0.01931663	2931.18	0.04401145	0.03603473	3461.17	0.02479913	0.0235919	3991.17	0.09093527	0.08673595	
281.4	0.01148817	0.01342222	811.39	0.02549711	0.0240243	1341.39	0.05882611	0.05782215	1871.39	0.06881462	0.06556586	2401.38	0.01454555	0.01936346	2931.38	0.04433875	0.03612065	3461.37	0.02504478	0.02364648	3991.37	0.09058897	0.08691564	
281.6	0.01205535	0.01345279	811.59	0.02502867	0.0240243	1341.59	0.05870597	0.05793845	1871.59	0.06913217	0.06570024	2401.58	0.01456531	0.01941029	2931.58	0.04411791	0.03620656	3461.57	0.02513857	0.02370104	3991.57	0.09049091	0.08709518	
281.8	0.01225601	0.01348335	811.79	0.0257493	0.0240243	1341.79	0.05938729	0.05805464	1871.79	0.06845612	0.06583451	2401.78	0.01529531	0.01945712	2931.78	0.04366014	0.03629245	3461.77	0.0246369	0.02375559	3991.77	0.09157126	0.08727458	
282	0.01222662	0.0135139	811.99	0.02550221	0.0240243	1341.99	0.05943215	0.05817071	1871.99	0.06844265	0.06596866	2401.98	0.01548366	0.01950394	2931.98	0.04437388	0.03637833	3461.97	0.02529727	0.02381012	3991.97	0.09134118	0.08745382	
282.2	0.01178372	0.01354444	812.19	0.02410845	0.0240243	1342.19	0.05910129	0.05828668	1872.19	0.06935183	0.0661027	2402.18	0.01635653	0.01955076	2932.18	0.04375172	0.0364642	3462.17	0.02515719	0.02386463	3992.17	0.09100074	0.08763292	
282.4	0.01263717	0.01357497	812.39	0.02457212	0.0240243	1342.39	0.05902677	0.05840253	1872.39	0.07024321	0.06623663	2402.38	0.01749217	0.01959757	2932.38	0.0444822	0.03655005	3462.37	0.0257487	0.02391913	3992.37	0.09139607	0.08781187	
282.6	0.0120186	0.01360548	812.59	0.02471965	0.0240243	1342.59	0.05872857	0.05851828	1872.59	0.06956375	0.06637043	2402.58	0.01872742	0.01964438	2932.58	0.04318757	0.03663589	3462.57	0.02673065	0.02397361	3992.57	0.09162784	0.08799068	
282.8	0.01261797	0.01363599	812.79	0.02525002	0.0240243	1342.79	0.05822904	0.05863391	1872.79	0.06941037	0.06650412	2402.78	0.01889724	0.01969119	2932.78	0.04282558	0.03672172	3462.77	0.02703956	0.02402807	3992.77	0.09211171	0.08816933	
283	0.01318696	0.01366648	812.99	0.02437009	0.0240243	1342.99	0.05854309	0.05874943	1872.99	0.06924192	0.0666377	2402.98	0.01903485	0.01973799	2932.98	0.04250069	0.03680753	3462.97	0.02827989	0.02408252	3992.97	0.09220777	0.08834784	
283.2	0.01355105	0.01369696	813.19	0.02447185	0.0240243	1343.19	0.05927572	0.05886485	1873.19	0.06866339	0.06677116	2403.18	0.02055995	0.01978479	2933.18	0.04318618	0.03689333	3463.17	0.0283461	0.02413695	3993.17	0.09245606	0.0885262	
283.4	0.01315929	0.01372743	813.39	0.02420312	0.0240243	1343.39	0.05936738	0.05898015	1873.39	0.06912628	0.0669045	2403.38	0.02073022	0.01983159	2933.38	0.04268025	0.03697911	3463.37	0.02771348	0.02419136	3993.37	0.09329555	0.08870441	
283.6	0.01307181	0.01375789	813.59	0.02338436	0.0240243	1343.59	0.05871492	0.05909535	1873.59	0.06953898	0.06703773	2403.58	0.0210312	0.01987838	2933.58	0.04260503	0.03706488	3463.57	0.02741017	0.02424576	3993.57	0.09360452	0.08888247	
283.8	0.01288108	0.01378834	813.79	0.02256448	0.0240243	1343.79	0.05832548	0.05921044	1873.79	0.06960828	0.06717085	2403.78	0.02102725	0.01992517	2933.78	0.04319991	0.03715064	3463.77	0.02677336	0.02430014	3993.77	0.09433965	0.08906039	
284	0.0124199	0.01381878	813.99	0.02197472	0.0240243	1343.99	0.05902964	0.05932541	1873.99	0.07139609	0.06730385	2403.98	0.0211609	0.01997195	2933.98	0.0422147	0.03723639	3463.97	0.02654968	0.0243545	3993.97	0.09486509	0.08923816	
284.2	0.01203895	0.01384921	814.19	0.02152378	0.0240243	1344.19	0.06001836	0.05944028	1874.19	0.07136057	0.06743674	2404.18	0.02129303	0.02001873	2934.18	0.04175449	0.03732212	3464.17	0.02625727	0.02440885	3994.17	0.0953145	0.08941578	
284.4	0.01156707	0.01387962	814.39	0.02140979	0.0240243	1344.39	0.05981576	0.05955504	1874.39	0.0716778	0.06756951	2404.38	0.02059847	0.02006551	2934.38	0.04101531	0.03740783	3464.37	0.02619339	0.02446318	3994.37	0.09646068	0.08959326	
284.6	0.01214891	0.01391003	814.59	0.02159356	0.0240243	1344.59	0.06082145	0.05966969	1874.59	0.07091538	0.06770216	2404.58	0.02006541	0.02011229	2934.58	0.04110675	0.03749354	3464.57	0.02644114	0.0245175	3994.57	0.09549736	0.08977059	
284.8	0.01194747	0.01394042	814.79	0.02158025	0.0240243	1344.79	0.06078416	0.05978423	1874.79	0.07163933	0.0678347	2404.78	0.01968173	0.02015906	2934.78	0.04155004	0.03757922	3464.77	0.02698766	0.02457179	3994.77	0.09528297	0.08994777	
285	0.01274343	0.0139708	814.99	0.02098691	0.0240243	1344.99	0.0610414	0.05989866	1874.99	0.0718553	0.06796713	2404.98	0.01968891	0.02020582	2934.98	0.04268763	0.0376649	3464.97	0.02711953	0.02462608	3994.97	0.09439227	0.09012481	
285.2	0.01253506	0.01400117	815.19	0.0211605	0.0240243	1345.19	0.06156217	0.06001298	1875.19	0.07150734	0.06809944	2405.18	0.0188478	0.02025259	2935.18	0.04324313	0.03775056	3465.17	0.02687337	0.02468034	3995.17	0.09379777	0.0903017	
285.4	0.01304549	0.01403153	815.39	0.02073428	0.0240243	1345.39	0.06201473	0.0601272	1875.39	0.07122018	0.06823164	2405.38	0.01936094	0.02029935	2935.38	0.04312052	0.03783621	3465.37	0.02653147	0.02473459	3995.37	0.09297481	0.09047844	
285.6	0.01259064	0.01406188	815.59	0.01922872	0.0240243	1345.59	0.06210593	0.0602413	1875.59	0.0706387	0.06836373	2405.58	0.01979149	0.0203461	2935.58	0.04294588	0.03792185	3465.57	0.02629318	0.02478882	3995.57	0.09275553	0.09065504	
285.8	0.01207079	0.01409222	815.79	0.0193505	0.0240243	1345.79	0.06225765	0.0603553	1875.79	0.07045322	0.0684957	2405.78	0.02078304	0.02039285	2935.78	0.04435318	0.03800747	3465.77	0.02687523	0.02484304	3995.77	0.09222556	0.09083149	
286	0.0123223	0.01412254	815.99	0.01957403	0.0240243	1345.99	0.06191196	0.06046919	1875.99	0.07183249	0.06862756	2405.98	0.01969125	0.0204396	2935.98	0.04573763	0.03809308	3465.97	0.02652876	0.02489723	3995.97	0.09162512	0.0910078	
286.2	0.01260713	0.01415286	816.19	0.02004409	0.0240243	1346.19	0.06158261	0.06058297	1876.19	0.07234175	0.0687593	2406.18	0.01913307	0.02048635	2936.18	0.04559596	0.03817867	3466.17	0.02644057	0.02495142	3996.17	0.09140217	0.09118396	
286.4	0.01356433	0.01418316	816.39	0.02097248	0.0240243	1346.39	0.06209319	0.06069664	1876.39	0.07196351	0.06889093	2406.38	0.01946048	0.02053309	2936.38	0.04629204	0.03826425	3466.37	0.02593334	0.02500558	3996.37	0.09137576	0.09135997	
286.6	0.01368837	0.01421345	816.59	0.02157165	0.0240243	1346.59	0.06212585	0.06081021	1876.59	0.07146236	0.06902244	2406.58	0.01940229	0.02057983	2936.58	0.04551668	0.03834982	3466.57	0.02581792	0.02505973	3996.57	0.09251969	0.09153584	
286.8	0.01514401	0.01424374	816.79	0.02183052	0.0240243	1346.79	0.06250023	0.06092366	1876.79	0.07259009	0.06915385	2406.78	0.02062752	0.02062656	2936.78	0.04594483	0.03843537	3466.77	0.02520416	0.02511387	3996.77	0.09311256	0.09171156	
287	0.01528469	0.01427401	816.99	0.02232066	0.0240243	1346.99	0.06283884	0.06103701	1876.99	0.07215528	0.06928514	2406.98	0.02140624	0.02067329	2936.98	0.04491356	0.03852091	3466.97	0.02551677	0.02516798	3996.97	0.0927046	0.09188714	
287.2	0.0152542	0.01430427	817.19	0.02229996	0.0240243	1347.19	0.06368076	0.06115025	1877.19	0.0716268	0.06941631	2407.18	0.02182456	0.02072002	2937.18	0.04391533	0.03860644	3467.17	0.02516902	0.02522208	3997.17	0.09259004	0.09206257	
287.4	0.01566667	0.01433452	817.39	0.02293578	0.0240243	1347.39	0.06372421	0.06126339	1877.39	0.07187093	0.06954737	2407.38	0.02187088	0.02076674	2937.38	0.04259917	0.03869195	3467.37	0.02455805	0.02527616	3997.37	0.09293915	0.09223786	
287.6	0.01601235	0.01436475	817.59	0.02162745	0.0240243	1347.59	0.06401166	0.06137641	1877.59	0.07172154	0.06967832	2407.58	0.02219922	0.02081346	2937.58	0.04251932	0.03877745	3467.57	0.02489413	0.02533023	3997.57	0.0941502	0.092413	
287.8	0.01605492	0.01439498	817.79	0.021644	0.0240243	1347.79	0.06470251	0.06148933	1877.79	0.07170309	0.06980916	2407.78	0.02254292	0.02086018	2937.78	0.04217004	0.03886294	3467.77	0.02508708	0.02538428	3997.77	0.09385683	0.092588	
288	0.01686129	0.01442519	817.99	0.02183741	0.0240243	1347.99	0.06586716	0.06160214	1877.99	0.07240684	0.06993988	2407.98	0.02345256	0.02090689	2937.98	0.04089604	0.03894841	3467.97	0.02483437	0.02543832	3997.97	0.09387095	0.09276286	
288.2	0.01664229	0.0144554	818.19	0.02289163	0.0240243	1348.19	0.0673273	0.06171485	1878.19	0.07188039	0.07007049	2408.18	0.02390509	0.0209536	2938.18	0.04090006	0.03903387	3468.17	0.02578783	0.02549233	3998.17	0.09398449	0.09293756	
288.4	0.01705878	0.01448559	818.39	0.02348566	0.0240243	1348.39	0.06695776	0.06182745	1878.39	0.07176748	0.07020099	2408.38	0.0232456	0.02100031	2938.38	0.04109919	0.03911931	3468.37	0.02682603	0.02554633	3998.37	0.09334502	0.09311213	
288.6	0.01786221	0.01451577	818.59	0.02345981	0.0240243	1348.59	0.06799737	0.06193994	1878.59	0.07166666	0.07033138	2408.58	0.02340737	0.02104701	2938.58	0.04184159	0.03920474	3468.57	0.02813812	0.02560032	3998.57	0.09238061	0.09328655	
288.8	0.01759708	0.01454594	818.79	0.02360865	0.0240243	1348.79	0.06781344	0.06205232	1878.79	0.07237664	0.07046165	2408.78	0.02296285	0.02109371	2938.78	0.0418509	0.03929016	3468.77	0.02861807	0.02565429	3998.77	0.0928087	0.09346082	
289	0.01731291	0.0145761	818.99	0.02319775	0.0240243	1348.99	0.06834571	0.06216459	1878.99	0.07190812	0.07059181	2408.98	0.02277362	0.0211404	2938.98	0.04271054	0.03937557	3468.97	0.02910569	0.02570824	3998.97	0.09255343	0.09363496	
289.2	0.01718094	0.01460625	819.19	0.02457127	0.0240243	1349.19	0.06829525	0.06227676	1879.19	0.07163246	0.07072186	2409.18	0.02223873	0.02118709	2939.18	0.04294654	0.03946096	3469.17	0.02925103	0.02576217	3999.17	0.09209478	0.09380894	
289.4	0.01671008	0.01463639	819.39	0.0246303	0.0240243	1349.39	0.06797141	0.06238883	1879.39	0.07074939	0.07085179	2409.38	0.022745	0.02123378	2939.38	0.04331282	0.03954634	3469.37	0.02921198	0.02581609	3999.37	0.09181393	0.09398279	
289.6	0.01623293	0.01466652	819.59	0.02397808	0.0240243	1349.59	0.06727305	0.06250078	1879.59	0.07100735	0.07098161	2409.58	0.02214042	0.02128046	2939.58	0.04486211	0.0396317	3469.57	0.0299348	0.02586999	3999.57	0.09218935	0.09415649	
289.8	0.0159425	0.01469663	819.79	0.02512378	0.0240243	1349.79	0.06683017	0.06261263	1879.79	0.07176541	0.07111133	2409.78	0.02236611	0.02132714	2939.78	0.04587023	0.03971705	3469.77	0.02960178	0.02592388	3999.77	0.09250292	0.09433004	
290	0.01573783	0.01472674	819.99	0.02592555	0.0240243	1349.99	0.06662807	0.06272438	1879.99	0.0720998	0.07124093	2409.98	0.02180537	0.02137382	2939.98	0.04652921	0.03980239	3469.97	0.02865664	0.02597775	3999.97	0.09279763	0.09450346	
290.2	0.01576435	0.01475683	820.19	0.02639009	0.0240243	1350.19	0.06596795	0.06283602	1880.19	0.07209479	0.07137041	2410.18	0.02162462	0.02142049	2940.18	0.04618907	0.03988771	3470.17	0.02794161	0.0260316	4000.17	0.0935177	0.09467673	
290.4	0.01555424	0.01478691	820.39	0.02706233	0.0240243	1350.39	0.06610973	0.06294755	1880.39	0.07254677	0.07149979	2410.38	0.02119236	0.02146716	2940.38	0.04656784	0.03997302	3470.37	0.02707076	0.02608544	4000.37	0.09490198	0.09484985	
290.6	0.01482305	0.01481698	820.59	0.02759843	0.0240243	1350.59	0.06597495	0.06305897	1880.59	0.07342356	0.07162905	2410.58	0.02053674	0.02151383	2940.58	0.04645869	0.04005832	3470.57	0.02678234	0.02613926	4000.57	0.09649343	0.09502284	
290.8	0.01482296	0.01484704	820.79	0.02750034	0.0240243	1350.79	0.06576816	0.06317029	1880.79	0.07391709	0.07175821	2410.78	0.02045832	0.02156049	2940.78	0.04624379	0.0401436	3470.77	0.02646308	0.02619306	4000.77	0.09677437	0.09519568	
291	0.01415695	0.01487709	820.99	0.02749349	0.0240243	1350.99	0.0657384	0.06328151	1880.99	0.0735609	0.07188725	2410.98	0.01880107	0.02160715	2940.98	0.04569894	0.04022887	3470.97	0.02633548	0.02624685	4000.97	0.0970793	0.09536837	
291.2	0.01311059	0.01490713	821.19	0.02657342	0.0240243	1351.19	0.06607967	0.06339262	1881.19	0.07388062	0.07201618	2411.18	0.01745352	0.0216538	2941.18	0.04601039	0.04031412	3471.17	0.02659103	0.02630062	4001.17	0.09788455	0.09554093	
291.4	0.01248676	0.01493716	821.39	0.02544094	0.0240243	1351.39	0.06558674	0.06350362	1881.39	0.07406675	0.07214499	2411.38	0.0167359	0.02170045	2941.38	0.04590062	0.04039936	3471.37	0.02646286	0.02635438	4001.37	0.09862695	0.09571334	
291.6	0.01234358	0.01496718	821.59	0.02381495	0.0240243	1351.59	0.0645576	0.06361452	1881.59	0.0738739	0.0722737	2411.58	0.01714464	0.0217471	2941.58	0.04634472	0.04048459	3471.57	0.02659567	0.02640812	4001.57	0.09981622	0.09588561	
291.8	0.01210597	0.01499718	821.79	0.02404484	0.0240243	1351.79	0.06495512	0.06372531	1881.79	0.07468028	0.0724023	2411.78	0.01772872	0.02179375	2941.78	0.04664197	0.04056981	3471.77	0.02664281	0.02646184	4001.77	0.09914612	0.09605773	
292	0.01218405	0.01502718	821.99	0.02464308	0.0240243	1351.99	0.06606514	0.06383599	1881.99	0.07578769	0.07253078	2411.98	0.01823497	0.02184039	2941.98	0.04627381	0.04065501	3471.97	0.02681075	0.02651554	4001.97	0.0996381	0.09622972	
292.2	0.01202572	0.01505716	822.19	0.02447749	0.0240243	1352.19	0.06719935	0.06394658	1882.19	0.07604201	0.07265916	2412.18	0.01844014	0.02188702	2942.18	0.04589815	0.0407402	3472.17	0.02723338	0.02656923	4002.17	0.10041492	0.09640156	
292.4	0.01229393	0.01508713	822.39	0.02355707	0.0240243	1352.39	0.06718087	0.06405705	1882.39	0.07633846	0.07278742	2412.38	0.01915862	0.02193366	2942.38	0.04598354	0.04082537	3472.37	0.02727385	0.02662291	4002.37	0.10013623	0.09657326	
292.6	0.01302886	0.01511709	822.59	0.02203416	0.0240243	1352.59	0.06796363	0.06416742	1882.59	0.07650321	0.07291557	2412.58	0.01983568	0.02198029	2942.58	0.04546589	0.04091053	3472.57	0.02725691	0.02667656	4002.57	0.09991935	0.09674482	
292.8	0.0133788	0.01514704	822.79	0.02185781	0.0240243	1352.79	0.06820115	0.06427769	1882.79	0.07692431	0.07304362	2412.78	0.01948965	0.02202691	2942.78	0.04443315	0.04099568	3472.77	0.02720064	0.0267302	4002.77	0.10031432	0.09691624	
293	0.01369594	0.01517698	822.99	0.02140132	0.0240243	1352.99	0.06867023	0.06438785	1882.99	0.07641352	0.07317155	2412.98	0.0205254	0.02207353	2942.98	0.04461291	0.04108081	3472.97	0.02774868	0.02678383	4002.97	0.10017924	0.09708751	
293.2	0.01483257	0.01520691	823.19	0.02153745	0.0240243	1353.19	0.06816196	0.06449791	1883.19	0.07638536	0.07329937	2413.18	0.0214634	0.02212015	2943.18	0.04446858	0.04116593	3473.17	0.02707098	0.02683743	4003.17	0.10017432	0.09725864	
293.4	0.0151822	0.01523683	823.39	0.02139455	0.0240243	1353.39	0.06774471	0.06460786	1883.39	0.07562066	0.07342708	2413.38	0.02231242	0.02216677	2943.38	0.04549538	0.04125104	3473.37	0.02625399	0.02689103	4003.37	0.10034572	0.09742963	
293.6	0.01562337	0.01526673	823.59	0.02020862	0.0240243	1353.59	0.06703403	0.06471771	1883.59	0.07629867	0.07355468	2413.58	0.02350867	0.02221338	2943.58	0.04606768	0.04133613	3473.57	0.02629919	0.0269446	4003.57	0.10013945	0.09760048	
293.8	0.01612796	0.01529663	823.79	0.0207046	0.0240243	1353.79	0.0670608	0.06482745	1883.79	0.0762462	0.07368217	2413.78	0.02492619	0.02225999	2943.78	0.04606161	0.04142121	3473.77	0.02585318	0.02699816	4003.77	0.10007406	0.09777119	
294	0.01709547	0.01532651	823.99	0.02128142	0.0240243	1353.99	0.06699979	0.06493709	1883.99	0.07583979	0.07380955	2413.98	0.02486978	0.02230659	2943.98	0.04667215	0.04150628	3473.97	0.02611207	0.0270517	4003.97	0.10024816	0.09794176	
294.2	0.01755867	0.01535639	824.19	0.02157843	0.0240243	1354.19	0.0675891	0.06504663	1884.19	0.07557185	0.07393682	2414.18	0.02465535	0.02235319	2944.18	0.04712032	0.04159133	3474.17	0.02665999	0.02710523	4004.17	0.10047027	0.09811219	
294.4	0.01722686	0.01538625	824.39	0.02186306	0.0240243	1354.39	0.0675737	0.06515606	1884.39	0.07616432	0.07406398	2414.38	0.02458322	0.02239979	2944.38	0.04741385	0.04167637	3474.37	0.02762268	0.02715874	4004.37	0.10097596	0.09828247	
294.6	0.01683413	0.0154161	824.59	0.02233069	0.0240243	1354.59	0.06781969	0.06526538	1884.59	0.07682108	0.07419103	2414.58	0.02368187	0.02244638	2944.58	0.04825955	0.0417614	3474.57	0.0276769	0.02721223	4004.57	0.10129844	0.09845262	
294.8	0.01675703	0.01544594	824.79	0.02191857	0.0240243	1354.79	0.0664264	0.06537461	1884.79	0.07686265	0.07431798	2414.78	0.02223336	0.02249297	2944.78	0.04797956	0.04184641	3474.77	0.02871603	0.02726571	4004.77	0.10101698	0.09862262	
295	0.01608626	0.01547577	824.99	0.02204162	0.0240243	1354.99	0.06602476	0.06548373	1884.99	0.0767979	0.07444481	2414.98	0.02047278	0.02253956	2944.98	0.04846629	0.04193141	3474.97	0.02925847	0.02731917	4004.97	0.10073757	0.09879249	
295.2	0.01498644	0.01550559	825.19	0.0226812	0.0240243	1355.19	0.06635558	0.06559274	1885.19	0.07668213	0.07457153	2415.18	0.01962265	0.02258614	2945.18	0.0488964	0.0420164	3475.17	0.0301368	0.02737261	4005.17	0.10015353	0.09896221	
295.4	0.01462442	0.0155354	825.39	0.02295191	0.0240243	1355.39	0.06556013	0.06570165	1885.39	0.07621567	0.07469814	2415.38	0.01927416	0.02263272	2945.38	0.04827065	0.04210137	3475.37	0.0302869	0.02742604	4005.37	0.10016179	0.09913179	
295.6	0.01512141	0.01556519	825.59	0.02322206	0.0240243	1355.59	0.06494315	0.06581046	1885.59	0.076953	0.07482465	2415.58	0.01946951	0.02267929	2945.58	0.04853012	0.04218633	3475.57	0.03162236	0.02747945	4005.57	0.10033727	0.09930124	
295.8	0.01507175	0.01559498	825.79	0.0233911	0.0240243	1355.79	0.06622009	0.06591917	1885.79	0.07782823	0.07495104	2415.78	0.01969495	0.02272587	2945.78	0.04881837	0.04227127	3475.77	0.0321186	0.02753285	4005.77	0.10015435	0.09947054	
296	0.01503883	0.01562476	825.99	0.02376564	0.0240243	1355.99	0.06651505	0.06602777	1885.99	0.0781823	0.07507733	2415.98	0.02019204	0.02277243	2945.98	0.04714832	0.0423562	3475.97	0.03237782	0.02758623	4005.97	0.0999453	0.0996397	
296.2	0.01503695	0.01565452	826.19	0.02428727	0.0240243	1356.19	0.06691306	0.06613627	1886.19	0.07873621	0.0752035	2416.18	0.01980988	0.022819	2946.18	0.0463961	0.04244112	3476.17	0.03226151	0.02763959	4006.17	0.09970693	0.09980872	
296.4	0.01513629	0.01568427	826.39	0.02448894	0.0240243	1356.39	0.06728471	0.06624466	1886.39	0.0787619	0.07532957	2416.38	0.01949045	0.02286556	2946.38	0.04584956	0.04252603	3476.37	0.03155738	0.02769294	4006.37	0.09956056	0.09997761	
296.6	0.0159163	0.01571401	826.59	0.02427535	0.0240243	1356.59	0.0667272	0.06635296	1886.59	0.07872591	0.07545553	2416.58	0.01902444	0.02291212	2946.58	0.04573081	0.04261092	3476.57	0.03054798	0.02774627	4006.57	0.09927169	0.10014635	
296.8	0.01650167	0.01574375	826.79	0.02506115	0.0240243	1356.79	0.06663386	0.06646115	1886.79	0.0792481	0.07558138	2416.78	0.01886242	0.02295867	2946.78	0.04574476	0.04269579	3476.77	0.03027498	0.02779958	4006.77	0.10007822	0.10031495	
297	0.01751653	0.01577347	826.99	0.02558693	0.0240243	1356.99	0.06665813	0.06656923	1886.99	0.07929195	0.07570712	2416.98	0.02025778	0.02300522	2946.98	0.04612037	0.04278066	3476.97	0.02985103	0.02785288	4006.97	0.0998707	0.10048342	
297.2	0.01826795	0.01580318	827.19	0.02537765	0.0240243	1357.19	0.0659321	0.06667722	1887.19	0.08015642	0.07583275	2417.18	0.02142861	0.02305177	2947.18	0.04633247	0.04286551	3477.17	0.02868643	0.02790616	4007.17	0.10077149	0.10065174	
297.4	0.01855968	0.01583287	827.39	0.02486001	0.0240243	1357.39	0.06640794	0.0667851	1887.39	0.07984928	0.07595828	2417.38	0.0215562	0.02309831	2947.38	0.04685879	0.04295035	3477.37	0.02758818	0.02795943	4007.37	0.10187223	0.10081993	
297.6	0.01910566	0.01586256	827.59	0.02448086	0.0240243	1357.59	0.06675029	0.06689288	1887.59	0.08050843	0.07608369	2417.58	0.0217564	0.02314485	2947.58	0.0463029	0.04303517	3477.57	0.02778299	0.02801268	4007.57	0.10235951	0.10098798	
297.8	0.01867205	0.01589224	827.79	0.02563495	0.0240243	1357.79	0.06786659	0.06700055	1887.79	0.08038011	0.076209	2417.78	0.02274784	0.02319139	2947.78	0.04657647	0.04311998	3477.77	0.02764638	0.02806591	4007.77	0.1035175	0.10115588	
298	0.01870329	0.01592191	827.99	0.02578425	0.0240243	1357.99	0.06852177	0.06710813	1887.99	0.08072238	0.0763342	2417.98	0.02204582	0.02323792	2947.98	0.04738429	0.04320478	3477.97	0.02778213	0.02811913	4007.97	0.10431623	0.10132365	
298.2	0.01756773	0.01595156	828.19	0.02496665	0.0240243	1358.19	0.06990669	0.0672156	1888.19	0.08099181	0.07645929	2418.18	0.0220935	0.02328445	2948.18	0.04738822	0.04328956	3478.17	0.02824519	0.02817233	4008.17	0.10558269	0.10149128	
298.4	0.01736653	0.0159812	828.39	0.02481134	0.0240243	1358.39	0.06934795	0.06732297	1888.39	0.08126171	0.07658428	2418.38	0.02220813	0.02333097	2948.38	0.04699308	0.04337433	3478.37	0.02844309	0.02822551	4008.37	0.10703391	0.10165877	
298.6	0.01693903	0.01601084	828.59	0.02513558	0.0240243	1358.59	0.06980236	0.06743024	1888.59	0.08062006	0.07670915	2418.58	0.0212549	0.02337749	2948.58	0.04649763	0.04345909	3478.57	0.02829801	0.02827868	4008.57	0.10755049	0.10182613	
298.8	0.01612795	0.01604046	828.79	0.02472423	0.0240243	1358.79	0.06959382	0.0675374	1888.79	0.07951425	0.07683392	2418.78	0.02042185	0.02342401	2948.78	0.04615671	0.04354383	3478.77	0.02877286	0.02833184	4008.77	0.10702904	0.10199334	
299	0.0166134	0.01607007	828.99	0.02477636	0.0240243	1358.99	0.07049596	0.06764447	1888.99	0.07889657	0.07695858	2418.98	0.02067809	0.02347052	2948.98	0.04597104	0.04362856	3478.97	0.02895445	0.02838497	4008.97	0.10741715	0.10216042	
299.2	0.01581163	0.01609967	829.19	0.02514791	0.0240243	1359.19	0.07021212	0.06775143	1889.19	0.07809395	0.07708313	2419.18	0.02131312	0.02351703	2949.18	0.04616773	0.04371328	3479.17	0.02932635	0.02843809	4009.17	0.10677942	0.10232736	
299.4	0.01488493	0.01612926	829.39	0.02406574	0.0240243	1359.39	0.06877343	0.06785829	1889.39	0.0784179	0.07720758	2419.38	0.02152368	0.02356354	2949.38	0.04566031	0.04379798	3479.37	0.02972207	0.02849119	4009.37	0.10736097	0.10249416	
299.6	0.01409855	0.01615884	829.59	0.023455	0.0240243	1359.59	0.06838611	0.06796505	1889.59	0.07885777	0.07733192	2419.58	0.0213357	0.02361005	2949.58	0.04563726	0.04388267	3479.57	0.03068576	0.02854428	4009.57	0.1066955	0.10266082	
299.8	0.0134393	0.01618841	829.79	0.0231213	0.0240243	1359.79	0.06868184	0.06807171	1889.79	0.07890226	0.07745615	2419.78	0.02183088	0.02365654	2949.78	0.04562455	0.04396734	3479.77	0.03038322	0.02859735	4009.77	0.10642669	0.10282734	
300	0.01306291	0.01621797	829.99	0.0236449	0.0240243	1359.99	0.06836532	0.06817826	1889.99	0.07862532	0.07758027	2419.98	0.02257685	0.02370304	2949.98	0.04518412	0.04405201	3479.97	0.03002008	0.02865041	4009.97	0.1059907	0.10299373	
300.2	0.01286676	0.01624751	830.19	0.02352926	0.0240243	1360.19	0.06905068	0.06828472	1890.19	0.07788033	0.07770429	2420.18	0.02242611	0.02374953	2950.18	0.04586877	0.04413666	3480.17	0.02976168	0.02870345	4010.17	0.10603775	0.10315998	
300.4	0.01348624	0.01627705	830.39	0.02321399	0.0240243	1360.39	0.0693038	0.06839107	1890.39	0.0774159	0.0778282	2420.38	0.02294867	0.02379602	2950.38	0.04700456	0.04422129	3480.37	0.02895534	0.02875647	4010.37	0.10640964	0.10332609	
300.6	0.01485942	0.01630657	830.59	0.02255983	0.0240243	1360.59	0.06855454	0.06849733	1890.59	0.07740582	0.077952	2420.58	0.02424895	0.02384251	2950.58	0.04804326	0.04430591	3480.57	0.02885557	0.02880948	4010.57	0.10535659	0.10349207	
300.8	0.01566275	0.01633609	830.79	0.0223259	0.0240243	1360.79	0.06902351	0.06860348	1890.79	0.07789178	0.07807569	2420.78	0.02545594	0.02388899	2950.78	0.04840143	0.04439052	3480.77	0.02876389	0.02886247	4010.77	0.10557559	0.10365791	
301	0.01620329	0.01636559	830.99	0.02198084	0.0240243	1360.99	0.06973023	0.06870953	1890.99	0.07882511	0.07819928	2420.98	0.02662737	0.02393547	2950.98	0.0485609	0.04447512	3480.97	0.02902396	0.02891544	4010.97	0.10536632	0.10382361	
301.2	0.0158496	0.01639508	831.19	0.02178025	0.0240243	1361.19	0.0695594	0.06881548	1891.19	0.07978084	0.07832276	2421.18	0.02660779	0.02398194	2951.18	0.04956676	0.0445597	3481.17	0.02843706	0.0289684	4011.17	0.10572919	0.10398917	
301.4	0.0157534	0.01642456	831.39	0.02142847	0.0240243	1361.39	0.06977404	0.06892133	1891.39	0.07933099	0.07844614	2421.38	0.02635902	0.02402841	2951.38	0.05028628	0.04464427	3481.37	0.0284289	0.02902134	4011.37	0.10611857	0.1041546	
301.6	0.01603589	0.01645404	831.59	0.02190685	0.0240243	1361.59	0.06946983	0.06902708	1891.59	0.08008914	0.07856941	2421.58	0.02625424	0.02407488	2951.58	0.05064392	0.04472882	3481.57	0.02845574	0.02907427	4011.57	0.10662725	0.10431989	
301.8	0.01589043	0.0164835	831.79	0.02175673	0.0240243	1361.79	0.06962511	0.06913273	1891.79	0.08118995	0.07869257	2421.78	0.02764691	0.02412134	2951.78	0.05177206	0.04481337	3481.77	0.02808586	0.02912718	4011.77	0.1071015	0.10448504	
302	0.01647875	0.01651294	831.99	0.02251627	0.0240243	1361.99	0.06982329	0.06923828	1891.99	0.08262706	0.07881563	2421.98	0.02697415	0.0241678	2951.98	0.05212944	0.04489789	3481.97	0.02782884	0.02918007	4011.97	0.10800603	0.10465005	
302.2	0.01710437	0.01654238	832.19	0.0221316	0.0240243	1362.19	0.0701064	0.06934372	1892.19	0.08327947	0.07893858	2422.18	0.027014	0.02421426	2952.18	0.0514689	0.04498241	3482.17	0.02707147	0.02923295	4012.17	0.10898028	0.10481493	
302.4	0.01799413	0.01657181	832.39	0.02263607	0.0240243	1362.39	0.0696814	0.06944907	1892.39	0.0839958	0.07906142	2422.38	0.02724664	0.02426071	2952.38	0.05002591	0.04506691	3482.37	0.02749373	0.02928581	4012.37	0.10832757	0.10497968	
302.6	0.01754698	0.01660123	832.59	0.02288381	0.0240243	1362.59	0.06979217	0.06955432	1892.59	0.08411827	0.07918416	2422.58	0.02696636	0.02430716	2952.58	0.04931984	0.0451514	3482.57	0.02789699	0.02933866	4012.57	0.10808645	0.10514429	
302.8	0.01711004	0.01663063	832.79	0.02303476	0.0240243	1362.79	0.06996526	0.06965947	1892.79	0.08451166	0.07930679	2422.78	0.02581627	0.02435361	2952.78	0.04969112	0.04523587	3482.77	0.02848257	0.02939149	4012.77	0.10830094	0.10530876	
303	0.01720315	0.01666003	832.99	0.02358338	0.0240243	1362.99	0.06951231	0.06976451	1892.99	0.08559203	0.07942932	2422.98	0.02531977	0.02440005	2952.98	0.0491597	0.04532033	3482.97	0.02919934	0.0294443	4012.97	0.1082078	0.10547309	
303.2	0.01619919	0.01668941	833.19	0.02346354	0.0240243	1363.19	0.06842388	0.06986946	1893.19	0.08580642	0.07955174	2423.18	0.02491822	0.02444649	2953.18	0.04926236	0.04540478	3483.17	0.02983224	0.0294971	4013.17	0.10825385	0.10563729	
303.4	0.01559848	0.01671879	833.39	0.02309116	0.0240243	1363.39	0.0693366	0.06997431	1893.39	0.08590399	0.07967405	2423.38	0.02432333	0.02449292	2953.38	0.04838338	0.04548922	3483.37	0.03008301	0.02954988	4013.37	0.10822404	0.10580135	
303.6	0.01536966	0.01674815	833.59	0.02358574	0.0240243	1363.59	0.06972396	0.07007906	1893.59	0.08571583	0.07979626	2423.58	0.02335124	0.02453936	2953.58	0.04783761	0.04557364	3483.57	0.03146861	0.02960264	4013.57	0.10813788	0.10596528	
303.8	0.01543966	0.0167775	833.79	0.02331283	0.0240243	1363.79	0.07024426	0.07018371	1893.79	0.08546348	0.07991836	2423.78	0.02307037	0.02458578	2953.78	0.04691453	0.04565805	3483.77	0.03144787	0.02965539	4013.77	0.10801268	0.10612908	
304	0.01623228	0.01680684	833.99	0.02377398	0.0240243	1363.99	0.07089592	0.07028826	1893.99	0.08490905	0.08004036	2423.98	0.02311668	0.02463221	2953.98	0.04681276	0.04574244	3483.97	0.03096916	0.02970812	4013.97	0.1085094	0.10629273	
304.2	0.01700212	0.01683617	834.19	0.02362388	0.0240243	1364.19	0.07163363	0.07039271	1894.19	0.08335183	0.08016226	2424.18	0.02275236	0.02467863	2954.18	0.04620093	0.04582682	3484.17	0.03110228	0.02976084	4014.17	0.1078292	0.10645625	
304.4	0.01790384	0.01686549	834.39	0.02422792	0.0240243	1364.39	0.07197083	0.07049706	1894.39	0.0833483	0.08028404	2424.38	0.02308772	0.02472504	2954.38	0.04716487	0.04591119	3484.37	0.03153702	0.02981354	4014.37	0.10739963	0.10661964	
304.6	0.01819676	0.0168948	834.59	0.02303182	0.0240243	1364.59	0.07240072	0.07060131	1894.59	0.08318659	0.08040573	2424.58	0.02280533	0.02477146	2954.58	0.04673252	0.04599554	3484.57	0.03172429	0.02986623	4014.57	0.10683081	0.10678289	
304.8	0.01844742	0.0169241	834.79	0.0233717	0.0240243	1364.79	0.07240116	0.07070546	1894.79	0.08359448	0.0805273	2424.78	0.02322952	0.02481787	2954.78	0.0476846	0.04607988	3484.77	0.03157807	0.02991889	4014.77	0.10689681	0.10694601	
305	0.01853389	0.01695339	834.99	0.02359989	0.0240243	1364.99	0.07159396	0.07080952	1894.99	0.08334144	0.08064878	2424.98	0.02308374	0.02486427	2954.98	0.0478617	0.04616421	3484.97	0.03181956	0.02997155	4014.97	0.10632204	0.10710899	
305.2	0.01900884	0.01698266	835.19	0.02343852	0.0240243	1365.19	0.07095248	0.07091347	1895.19	0.08292021	0.08077014	2425.18	0.02284134	0.02491068	2955.18	0.0489445	0.04624852	3485.17	0.0319561	0.03002418	4015.17	0.10672494	0.10727184	
305.4	0.02031967	0.01701193	835.39	0.02358987	0.0240243	1365.39	0.07066	0.07101733	1895.39	0.08266731	0.08089141	2425.38	0.02310008	0.02495708	2955.38	0.04881636	0.04633282	3485.37	0.03272686	0.0300768	4015.37	0.10746478	0.10743455	
305.6	0.02083602	0.01704118	835.59	0.02429843	0.0240243	1365.59	0.07068399	0.07112108	1895.59	0.08340341	0.08101257	2425.58	0.02453799	0.02500347	2955.58	0.04927776	0.04641711	3485.57	0.03207507	0.03012941	4015.57	0.10859283	0.10759713	
305.8	0.02068759	0.01707043	835.79	0.02386686	0.0240243	1365.79	0.07084208	0.07122474	1895.79	0.08457924	0.08113362	2425.78	0.02549694	0.02504986	2955.78	0.04899274	0.04650139	3485.77	0.0312089	0.030182	4015.77	0.10924301	0.10775957	
306	0.02110472	0.01709966	835.99	0.02431615	0.0240243	1365.99	0.06974989	0.0713283	1895.99	0.08493309	0.08125457	2425.98	0.02509143	0.02509625	2955.98	0.04866005	0.04658565	3485.97	0.03056159	0.03023457	4015.97	0.10982379	0.10792188	
306.2	0.02126185	0.01712889	836.19	0.02358111	0.0240243	1366.19	0.06952436	0.07143176	1896.19	0.08516326	0.08137541	2426.18	0.02496946	0.02514264	2956.18	0.04859079	0.04666989	3486.17	0.03047933	0.03028713	4016.17	0.10909136	0.10808405	
306.4	0.02012145	0.0171581	836.39	0.0239697	0.0240243	1366.39	0.06905773	0.07153513	1896.39	0.08487102	0.08149615	2426.38	0.02495036	0.02518902	2956.38	0.04886188	0.04675413	3486.37	0.03142052	0.03033967	4016.37	0.1089633	0.10824609	
306.6	0.01970169	0.0171873	836.59	0.02428363	0.0240243	1366.59	0.0691581	0.07163839	1896.59	0.08461447	0.08161679	2426.58	0.02530412	0.02523539	2956.58	0.04971633	0.04683835	3486.57	0.03138819	0.03039219	4016.57	0.11010749	0.108408	
306.8	0.01939573	0.01721649	836.79	0.02407418	0.0240243	1366.79	0.06996044	0.07174156	1896.79	0.08414497	0.08173732	2426.78	0.0246298	0.02528177	2956.78	0.04953039	0.04692255	3486.77	0.03207935	0.0304447	4016.77	0.11129827	0.10856977	
307	0.01874568	0.01724567	836.99	0.02390571	0.0240243	1366.99	0.07064164	0.07184463	1896.99	0.08468706	0.08185775	2426.98	0.02486475	0.02532814	2956.98	0.04978057	0.04700675	3486.97	0.03207103	0.03049719	4016.97	0.11165727	0.10873141	
307.2	0.01774565	0.01727484	837.19	0.02427182	0.0240243	1367.19	0.07113762	0.0719476	1897.19	0.08408922	0.08197808	2427.18	0.02531345	0.0253745	2957.18	0.05075245	0.04709093	3487.17	0.03230878	0.03054967	4017.17	0.11267953	0.10889292	
307.4	0.01758372	0.017304	837.39	0.02455627	0.0240243	1367.39	0.07259517	0.07205047	1897.39	0.08323274	0.0820983	2427.38	0.02543544	0.02542087	2957.38	0.05123331	0.0471751	3487.37	0.0320438	0.03060213	4017.37	0.11247559	0.10905429	
307.6	0.01754118	0.01733315	837.59	0.02510408	0.0240243	1367.59	0.07248636	0.07215325	1897.59	0.08323394	0.08221841	2427.58	0.02538084	0.02546723	2957.58	0.05078183	0.04725925	3487.57	0.03308016	0.03065457	4017.57	0.1128008	0.10921553	
307.8	0.01793411	0.01736229	837.79	0.02487176	0.0240243	1367.79	0.07317545	0.07225593	1897.79	0.08300968	0.08233843	2427.78	0.02547291	0.02551358	2957.78	0.04946586	0.04734339	3487.77	0.03224597	0.030707	4017.77	0.11220002	0.10937663	
308	0.01831794	0.01739141	837.99	0.02519853	0.0240243	1367.99	0.07384363	0.07235851	1897.99	0.08254661	0.08245834	2427.98	0.02508453	0.02555994	2957.98	0.04990208	0.04742752	3487.97	0.03173872	0.03075941	4017.97	0.11293009	0.1095376	
308.2	0.01844323	0.01742053	838.19	0.02550148	0.0240243	1368.19	0.07359492	0.07246099	1898.19	0.0809372	0.08257814	2428.18	0.0251968	0.02560628	2958.18	0.05011872	0.04751163	3488.17	0.03242544	0.03081181	4018.17	0.11215449	0.10969844	
308.4	0.01812108	0.01744963	838.39	0.02550506	0.0240243	1368.39	0.07370174	0.07256338	1898.39	0.08106767	0.08269784	2428.38	0.02566806	0.02565263	2958.38	0.05068949	0.04759573	3488.37	0.03264651	0.03086419	4018.37	0.11210607	0.10985915	
308.6	0.01854351	0.01747873	838.59	0.0251639	0.0240243	1368.59	0.07348355	0.07266566	1898.59	0.08138823	0.08281744	2428.58	0.02613467	0.02569897	2958.58	0.05106221	0.04767982	3488.57	0.03244899	0.03091655	4018.57	0.11187031	0.11001972	
308.8	0.0193563	0.01750781	838.79	0.02565044	0.0240243	1368.79	0.07208046	0.07276785	1898.79	0.08122325	0.08293694	2428.78	0.02726406	0.02574531	2958.78	0.05197521	0.04776389	3488.77	0.03258103	0.0309689	4018.77	0.11183593	0.11018016	
309	0.01896318	0.01753689	838.99	0.02511298	0.0240243	1368.99	0.07094761	0.07286995	1898.99	0.08057438	0.08305633	2428.98	0.02790229	0.02579164	2958.98	0.05201288	0.04784795	3488.97	0.03260382	0.03102124	4018.97	0.11159463	0.11034047	
309.2	0.01966079	0.01756595	839.19	0.02542764	0.0240243	1369.19	0.07112301	0.07297195	1899.19	0.08048193	0.08317562	2429.18	0.02799393	0.02583797	2959.18	0.05276006	0.047932	3489.17	0.03261925	0.03107355	4019.17	0.11142831	0.11050064	
309.4	0.02021521	0.017595	839.39	0.02577633	0.0240243	1369.39	0.0710889	0.07307385	1899.39	0.08117289	0.08329481	2429.38	0.02810507	0.0258843	2959.38	0.05232695	0.04801603	3489.37	0.03282628	0.03112585	4019.37	0.1120811	0.11066069	
309.6	0.01996515	0.01762404	839.59	0.02622001	0.0240243	1369.59	0.06977434	0.07317565	1899.59	0.0821987	0.08341389	2429.58	0.02813602	0.02593062	2959.58	0.05199663	0.04810005	3489.57	0.03187823	0.03117814	4019.57	0.11210429	0.1108206	
309.8	0.01953886	0.01765307	839.79	0.02501857	0.0240243	1369.79	0.06885222	0.07327735	1899.79	0.08277889	0.08353287	2429.78	0.027948	0.02597694	2959.78	0.05166857	0.04818406	3489.77	0.03139694	0.03123041	4019.77	0.11198718	0.11098037	
310	0.02000196	0.01768209	839.99	0.02484236	0.0240243	1369.99	0.06858571	0.07337896	1899.99	0.082684	0.08365175	2429.98	0.02820847	0.02602326	2959.98	0.05143651	0.04826805	3489.97	0.03070736	0.03128266	4019.97	0.11187903	0.11114002	
310.2	0.01910899	0.0177111	840.19	0.02401624	0.0240243	1370.19	0.06920565	0.07348048	1900.19	0.08245024	0.08377053	2430.18	0.02808386	0.02606957	2960.18	0.05110395	0.04835203	3490.17	0.03123478	0.0313349	4020.17	0.11143933	0.11129953	
310.4	0.01846532	0.0177401	840.39	0.02364315	0.0240243	1370.39	0.06893474	0.07358189	1900.39	0.08373664	0.0838892	2430.38	0.02837845	0.02611588	2960.38	0.05046616	0.048436	3490.37	0.03140158	0.03138712	4020.37	0.11277008	0.11145892	
310.6	0.01880395	0.01776909	840.59	0.02313404	0.0240243	1370.59	0.06915095	0.07368321	1900.59	0.08528432	0.08400777	2430.58	0.02817049	0.02616219	2960.58	0.04907798	0.04851995	3490.57	0.03082103	0.03143932	4020.57	0.11310267	0.11161817	
310.8	0.01851702	0.01779807	840.79	0.02253387	0.0240243	1370.79	0.06907509	0.07378444	1900.79	0.08570213	0.08412624	2430.78	0.02757047	0.02620849	2960.78	0.04844348	0.04860389	3490.77	0.03089207	0.03149151	4020.77	0.11422712	0.11177728	
311	0.01871791	0.01782703	840.99	0.02235067	0.0240243	1370.99	0.0693934	0.07388557	1900.99	0.0875135	0.08424461	2430.98	0.02705179	0.02625479	2960.98	0.04938425	0.04868782	3490.97	0.03023567	0.03154369	4020.97	0.11480152	0.11193627	
311.2	0.01805417	0.01785599	841.19	0.02275964	0.0240243	1371.19	0.06958069	0.0739866	1901.19	0.08856267	0.08436287	2431.18	0.02743592	0.02630108	2961.18	0.04958221	0.04877173	3491.17	0.03011094	0.03159584	4021.17	0.11573827	0.11209513	
311.4	0.01872468	0.01788494	841.39	0.022757	0.0240243	1371.39	0.0705049	0.07408753	1901.39	0.0895105	0.08448104	2431.38	0.02711919	0.02634738	2961.38	0.04945586	0.04885563	3491.37	0.03044156	0.03164799	4021.37	0.11628949	0.11225385	
311.6	0.02002086	0.01791387	841.59	0.02263564	0.0240243	1371.59	0.07058227	0.07418837	1901.59	0.09002073	0.0845991	2431.58	0.02701079	0.02639366	2961.58	0.04855621	0.04893952	3491.57	0.03128574	0.03170011	4021.57	0.11601091	0.11241244	
311.8	0.02099279	0.01794279	841.79	0.02227159	0.0240243	1371.79	0.07139823	0.07428912	1901.79	0.08960461	0.08471705	2431.78	0.0260362	0.02643995	2961.78	0.04833931	0.04902339	3491.77	0.03152428	0.03175222	4021.77	0.1156704	0.11257091	
312	0.02067043	0.01797171	841.99	0.02227715	0.0240243	1371.99	0.07248893	0.07438977	1901.99	0.08910464	0.08483491	2431.98	0.02525751	0.02648623	2961.98	0.04886954	0.04910726	3491.97	0.03179595	0.03180432	4021.97	0.11608913	0.11272924	
312.2	0.02127461	0.01800061	842.19	0.02284274	0.0240243	1372.19	0.07302032	0.07449032	1902.19	0.08890418	0.08495267	2432.18	0.02540728	0.02653251	2962.18	0.04963583	0.0491911	3492.17	0.03307167	0.03185639	4022.17	0.1155708	0.11288744	
312.4	0.0211529	0.0180295	842.39	0.02337039	0.0240243	1372.39	0.07339095	0.07459078	1902.39	0.08865875	0.08507032	2432.38	0.02638905	0.02657878	2962.38	0.05020957	0.04927494	3492.37	0.03281246	0.03190846	4022.37	0.1153477	0.11304551	
312.6	0.02160802	0.01805839	842.59	0.02299509	0.0240243	1372.59	0.07318152	0.07469114	1902.59	0.08805689	0.08518787	2432.58	0.02716584	0.02662505	2962.58	0.05257583	0.04935876	3492.57	0.03318678	0.0319605	4022.57	0.11444152	0.11320344	
312.8	0.02099694	0.01808726	842.79	0.02278707	0.0240243	1372.79	0.07311937	0.0747914	1902.79	0.08715064	0.08530532	2432.78	0.02634806	0.02667131	2962.78	0.05419229	0.04944256	3492.77	0.03384058	0.03201253	4022.77	0.11431471	0.11336125	
313	0.02151393	0.01811612	842.99	0.02307206	0.0240243	1372.99	0.07358122	0.07489157	1902.99	0.0863829	0.08542267	2432.98	0.0256012	0.02671758	2962.98	0.05473233	0.04952636	3492.97	0.03438824	0.03206455	4022.97	0.11399441	0.11351893	
313.2	0.02172682	0.01814497	843.19	0.02331831	0.0240243	1373.19	0.07412691	0.07499165	1903.19	0.08628731	0.08553992	2433.18	0.02548993	0.02676384	2963.18	0.05572143	0.04961014	3493.17	0.03480476	0.03211655	4023.17	0.11347621	0.11367647	
313.4	0.02196003	0.01817381	843.39	0.02280822	0.0240243	1373.39	0.07304506	0.07509163	1903.39	0.08695797	0.08565706	2433.38	0.02490763	0.02681009	2963.38	0.05591922	0.04969391	3493.37	0.03546141	0.03216853	4023.37	0.11336836	0.11383389	
313.6	0.02248225	0.01820264	843.59	0.02342947	0.0240243	1373.59	0.07333441	0.07519152	1903.59	0.08771949	0.08577411	2433.58	0.02436691	0.02685634	2963.58	0.05644948	0.04977766	3493.57	0.03505175	0.0322205	4023.57	0.11289432	0.11399118	
313.8	0.02123225	0.01823146	843.79	0.02308523	0.0240243	1373.79	0.07376049	0.07529131	1903.79	0.08679682	0.08589105	2433.78	0.02534412	0.02690259	2963.78	0.05707941	0.0498614	3493.77	0.03462708	0.03227245	4023.77	0.11293678	0.11414833	
314	0.02050275	0.01826026	843.99	0.02266312	0.0240243	1373.99	0.07451007	0.075391	1903.99	0.08601306	0.0860079	2433.98	0.02642107	0.02694884	2963.98	0.0563523	0.04994513	3493.97	0.03371931	0.03232438	4023.97	0.11352923	0.11430536	
314.2	0.01975966	0.01828906	844.19	0.02213671	0.0240243	1374.19	0.07446717	0.0754906	1904.19	0.08649053	0.08612464	2434.18	0.02661296	0.02699508	2964.18	0.05569818	0.05002884	3494.17	0.03438673	0.0323763	4024.17	0.11405055	0.11446226	
314.4	0.01853041	0.01831785	844.39	0.0229388	0.0240243	1374.39	0.07436314	0.07559011	1904.39	0.08790841	0.08624128	2434.38	0.02720934	0.02704132	2964.38	0.05524055	0.05011254	3494.37	0.03403761	0.03242821	4024.37	0.11547937	0.11461902	
314.6	0.01803285	0.01834662	844.59	0.02317447	0.0240243	1374.59	0.07369925	0.07568952	1904.59	0.08816491	0.08635782	2434.58	0.02705038	0.02708755	2964.58	0.05473587	0.05019623	3494.57	0.03247759	0.0324801	4024.57	0.11674536	0.11477566	
314.8	0.01818167	0.01837539	844.79	0.02334892	0.0240243	1374.79	0.07311363	0.07578884	1904.79	0.08821465	0.08647426	2434.78	0.02753671	0.02713378	2964.78	0.05546629	0.0502799	3494.77	0.03253808	0.03253197	4024.77	0.11856112	0.11493217	
315	0.01825622	0.01840415	844.99	0.02302627	0.0240243	1374.99	0.07299728	0.07588806	1904.99	0.08832795	0.0865906	2434.98	0.0270386	0.02718001	2964.98	0.0550452	0.05036357	3494.97	0.03244629	0.03258383	4024.97	0.11954443	0.11508855	
315.2	0.01735689	0.01843289	845.19	0.02338672	0.0240243	1375.19	0.07307297	0.07598719	1905.19	0.08925969	0.08670684	2435.18	0.02825907	0.02722623	2965.18	0.05441559	0.05044721	3495.17	0.0334186	0.03263567	4025.17	0.11996926	0.1152448	
315.4	0.01734547	0.01846162	845.39	0.02397036	0.0240243	1375.39	0.07391378	0.07608623	1905.39	0.0886056	0.08682298	2435.38	0.02795105	0.02727245	2965.38	0.05424475	0.05053085	3495.37	0.0331	0.03268749	4025.37	0.12010551	0.11540092	
315.6	0.01773746	0.01849035	845.59	0.02334198	0.0240243	1375.59	0.0737241	0.07618517	1905.59	0.08889079	0.08693902	2435.58	0.02813829	0.02731867	2965.58	0.05448511	0.05061447	3495.57	0.03288513	0.0327393	4025.57	0.11985487	0.11555691	
315.8	0.01771591	0.01851906	845.79	0.02371084	0.0240243	1375.79	0.07455396	0.07628401	1905.79	0.08833391	0.08705496	2435.78	0.02738696	0.02736488	2965.78	0.05427718	0.05069808	3495.77	0.03399406	0.03279109	4025.77	0.1200053	0.11571277	
316	0.01715577	0.01854776	845.99	0.02344368	0.0240243	1375.99	0.07568165	0.07638277	1905.99	0.08819905	0.0871708	2435.98	0.02802939	0.02741109	2965.98	0.05364787	0.05078167	3495.97	0.03475722	0.03284287	4025.97	0.12039428	0.1158685	
316.2	0.0177398	0.01857645	846.19	0.02333849	0.0240243	1376.19	0.07649513	0.07648143	1906.19	0.08791584	0.08728654	2436.18	0.02813272	0.02745729	2966.18	0.05377606	0.05086525	3496.17	0.03499091	0.03289463	4026.17	0.12078029	0.11602411	
316.4	0.01745951	0.01860514	846.39	0.02326127	0.0240243	1376.39	0.07638568	0.07657999	1906.39	0.08724105	0.08740218	2436.38	0.02903486	0.02750349	2966.38	0.05402144	0.05094882	3496.37	0.03457038	0.03294638	4026.37	0.12024115	0.11617958	
316.6	0.01797752	0.01863381	846.59	0.02182812	0.0240243	1376.59	0.07617232	0.07667846	1906.59	0.08720883	0.08751772	2436.58	0.02859844	0.02754969	2966.58	0.05581048	0.05103238	3496.57	0.03509519	0.03299811	4026.57	0.12060943	0.11633493	
316.8	0.01814312	0.01866247	846.79	0.02113628	0.0240243	1376.79	0.0772503	0.07677684	1906.79	0.08702729	0.08763315	2436.78	0.02780612	0.02759589	2966.78	0.05585362	0.05111592	3496.77	0.03575702	0.03304982	4026.77	0.12039968	0.11649015	
317	0.01890785	0.01869112	846.99	0.02053529	0.0240243	1376.99	0.07744688	0.07687512	1906.99	0.087214	0.08774849	2436.98	0.0276962	0.02764208	2966.98	0.05602926	0.05119945	3496.97	0.03560104	0.03310152	4026.97	0.12048871	0.11664524	
317.2	0.01799861	0.01871976	847.19	0.01968334	0.0240243	1377.19	0.07704261	0.07697332	1907.19	0.08769826	0.08786373	2437.18	0.02871096	0.02768827	2967.18	0.05669951	0.05128296	3497.17	0.03589249	0.03315321	4027.17	0.11939606	0.1168002	
317.4	0.01890555	0.01874839	847.39	0.01950188	0.0240243	1377.39	0.07687418	0.07707141	1907.39	0.08766175	0.08797888	2437.38	0.0278379	0.02773445	2967.38	0.05713659	0.05136646	3497.37	0.0355471	0.03320487	4027.37	0.11891669	0.11695503	
317.6	0.01882882	0.018777	847.59	0.01950617	0.0240243	1377.59	0.07789436	0.07716942	1907.59	0.08765696	0.08809392	2437.58	0.02815372	0.02778063	2967.58	0.05753056	0.05144995	3497.57	0.03430906	0.03325652	4027.57	0.11896391	0.11710974	
317.8	0.01743852	0.01880561	847.79	0.01926349	0.0240243	1377.79	0.07757233	0.07726733	1907.79	0.08685756	0.08820886	2437.78	0.02867848	0.02782681	2967.78	0.05761755	0.05153343	3497.77	0.03412716	0.03330816	4027.77	0.11836947	0.11726432	
318	0.01708858	0.01883421	847.99	0.01969167	0.0240243	1377.99	0.07741895	0.07736515	1907.99	0.08701982	0.0883237	2437.98	0.02986868	0.02787298	2967.98	0.05683638	0.05161689	3497.97	0.03359295	0.03335978	4027.97	0.11841332	0.11741877	
318.2	0.0170133	0.0188628	848.19	0.02039914	0.0240243	1378.19	0.07754238	0.07746287	1908.19	0.08703196	0.08843845	2438.18	0.02967673	0.02791915	2968.18	0.05673749	0.05170034	3498.17	0.03312096	0.03341138	4028.17	0.11856971	0.11757309	
318.4	0.01595265	0.01889137	848.39	0.0214253	0.0240243	1378.39	0.07665509	0.0775605	1908.39	0.0870649	0.08855309	2438.38	0.02893917	0.02796532	2968.38	0.05690775	0.05178378	3498.37	0.03339864	0.03346297	4028.37	0.11940997	0.11772728	
318.6	0.01647447	0.01891994	848.59	0.02188872	0.0240243	1378.59	0.07648476	0.07765804	1908.59	0.0877537	0.08866764	2438.58	0.02775852	0.02801148	2968.58	0.0568026	0.0518672	3498.57	0.03269756	0.03351455	4028.57	0.11990997	0.11788135	
318.8	0.01600883	0.01894849	848.79	0.02150079	0.0240243	1378.79	0.07628688	0.07775549	1908.79	0.08780018	0.08878208	2438.78	0.02636613	0.02805764	2968.78	0.05609204	0.05195061	3498.77	0.03345145	0.0335661	4028.77	0.11936427	0.11803529	
319	0.0159093	0.01897704	848.99	0.02207513	0.0240243	1378.99	0.07627694	0.07785284	1908.99	0.08826447	0.08889643	2438.98	0.0259325	0.02810379	2968.98	0.0556218	0.052034	3498.97	0.03396956	0.03361764	4028.97	0.11884614	0.1181891	
319.2	0.0158343	0.01900557	849.19	0.02288329	0.0240243	1379.19	0.07656033	0.07795011	1909.19	0.08992287	0.08901068	2439.18	0.02693379	0.02814994	2969.18	0.05567646	0.05211739	3499.17	0.03406734	0.03366917	4029.17	0.11867589	0.11834279	
319.4	0.01601816	0.0190341	849.39	0.02415787	0.0240243	1379.39	0.07702623	0.07804728	1909.39	0.08933745	0.08912483	2439.38	0.02633675	0.02819609	2969.38	0.05531021	0.05220076	3499.37	0.03301719	0.03372068	4029.37	0.11904467	0.11849635	
319.6	0.01738928	0.01906261	849.59	0.02468046	0.0240243	1379.59	0.07691925	0.07814435	1909.59	0.09049958	0.08923888	2439.58	0.02628749	0.02824224	2969.58	0.05498389	0.05228411	3499.57	0.03314243	0.03377218	4029.57	0.11925829	0.11864978	
319.8	0.01764746	0.01909111	849.79	0.02573632	0.0240243	1379.79	0.07715153	0.07824134	1909.79	0.08972512	0.08935284	2439.78	0.02659112	0.02828838	2969.78	0.05437777	0.05236746	3499.77	0.03487241	0.03382365	4029.77	0.11898583	0.11880308	
320	0.01781553	0.01911961	849.99	0.02594515	0.0240243	1379.99	0.07756545	0.07833823	1909.99	0.08926939	0.08946669	2439.98	0.02764994	0.02833452	2969.98	0.05409433	0.05245078	3499.97	0.03479157	0.03387512	4029.97	0.11899848	0.11895626	
320.2	0.01811639	0.01914809	850.19	0.02571261	0.0240243	1380.19	0.07775117	0.07843503	1910.19	0.08971727	0.08958045	2440.18	0.02808484	0.02838065	2970.18	0.05459901	0.0525341	3500.17	0.03432712	0.03392656	4030.17	0.11969174	0.11910931	
320.4	0.01801715	0.01917656	850.39	0.02580593	0.0240243	1380.39	0.07725916	0.07853174	1910.39	0.08943995	0.08969411	2440.38	0.0284335	0.02842678	2970.38	0.05549061	0.05261741	3500.37	0.03473112	0.033978	4030.37	0.11996336	0.11926223	
320.6	0.01866498	0.01920502	850.59	0.02509229	0.0240243	1380.59	0.0769694	0.07862836	1910.59	0.08945652	0.08980767	2440.58	0.02899112	0.02847291	2970.58	0.05676632	0.0527007	3500.57	0.03514199	0.03402941	4030.57	0.12092591	0.11941503	
320.8	0.01887235	0.01923347	850.79	0.02420588	0.0240243	1380.79	0.07784488	0.07872488	1910.79	0.08909352	0.08992113	2440.78	0.03008723	0.02851903	2970.78	0.0571084	0.05278397	3500.77	0.03525502	0.03408081	4030.77	0.12009442	0.1195677	
321	0.01907329	0.01926191	850.99	0.02453189	0.0240243	1380.99	0.07820185	0.07882131	1910.99	0.08934913	0.0900345	2440.98	0.03050211	0.02856515	2970.98	0.05813287	0.05286724	3500.97	0.03639267	0.0341322	4030.97	0.120745	0.11972025	
321.2	0.0187106	0.01929034	851.19	0.02433663	0.0240243	1381.19	0.07799684	0.07891766	1911.19	0.0894206	0.09014777	2441.18	0.0307086	0.02861127	2971.18	0.0584385	0.05295049	3501.17	0.03683502	0.03418357	4031.17	0.11998139	0.11987267	
321.4	0.01898754	0.01931876	851.39	0.02461262	0.0240243	1381.39	0.07747089	0.07901391	1911.39	0.08920344	0.09026094	2441.38	0.03068377	0.02865738	2971.38	0.05864106	0.05303372	3501.37	0.03642094	0.03423492	4031.37	0.12038409	0.12002496	
321.6	0.01873066	0.01934717	851.59	0.02511259	0.0240243	1381.59	0.07759493	0.07911006	1911.59	0.08952996	0.09037401	2441.58	0.03166641	0.02870349	2971.58	0.0589795	0.05311695	3501.57	0.03759241	0.03428626	4031.57	0.12042408	0.12017713	
321.8	0.01855197	0.01937557	851.79	0.02537946	0.0240243	1381.79	0.07785395	0.07920613	1911.79	0.08921139	0.09048698	2441.78	0.03191018	0.02874959	2971.78	0.05799914	0.05320016	3501.77	0.0377331	0.03433758	4031.77	0.12073485	0.12032917	
322	0.01899231	0.01940396	851.99	0.02499487	0.0240243	1381.99	0.07809448	0.07930211	1911.99	0.089865	0.09059986	2441.98	0.03251664	0.02879569	2971.98	0.05782166	0.05328336	3501.97	0.037507	0.03438889	4031.97	0.12068936	0.12048109	
322.2	0.01964158	0.01943234	852.19	0.02527133	0.0240243	1382.19	0.07791648	0.07939799	1912.19	0.09040966	0.09071264	2442.18	0.03230825	0.02884179	2972.18	0.05743678	0.05336654	3502.17	0.0379145	0.03444018	4032.17	0.12116186	0.12063288	
322.4	0.01988499	0.0194607	852.39	0.02432714	0.0240243	1382.39	0.0779881	0.07949379	1912.39	0.09164941	0.09082532	2442.38	0.03111801	0.02888789	2972.38	0.05648426	0.05344971	3502.37	0.03863261	0.03449145	4032.37	0.12190423	0.12078454	
322.6	0.02045131	0.01948906	852.59	0.02381244	0.0240243	1382.59	0.07885593	0.07958949	1912.59	0.09294947	0.0909379	2442.58	0.03097286	0.02893398	2972.58	0.05493748	0.05353287	3502.57	0.03828486	0.03454271	4032.57	0.12164782	0.12093608	
322.8	0.02055618	0.01951741	852.79	0.02359533	0.0240243	1382.79	0.07872639	0.0796851	1912.79	0.09267643	0.09105039	2442.78	0.03072246	0.02898007	2972.78	0.05462796	0.05361602	3502.77	0.03822097	0.03459396	4032.77	0.12149863	0.1210875	
323	0.02185654	0.01954574	852.99	0.02469503	0.0240243	1382.99	0.07889338	0.07978062	1912.99	0.09353101	0.09116278	2442.98	0.03197699	0.02902615	2972.98	0.05446887	0.05369915	3502.97	0.03756878	0.03464518	4032.97	0.12166041	0.12123878	
323.2	0.0226341	0.01957407	853.19	0.02507473	0.0240243	1383.19	0.07903839	0.07987605	1913.19	0.09335546	0.09127508	2443.18	0.03268432	0.02907223	2973.18	0.05369494	0.05378227	3503.17	0.03703928	0.0346964	4033.17	0.12200609	0.12138995	
323.4	0.0235805	0.01960238	853.39	0.02555315	0.0240243	1383.39	0.0794491	0.07997139	1913.39	0.09343227	0.09138727	2443.38	0.03210814	0.02911831	2973.38	0.05335476	0.05386537	3503.37	0.03614673	0.03474759	4033.37	0.12255404	0.12154099	
323.6	0.02436893	0.01963069	853.59	0.02497423	0.0240243	1383.59	0.07944531	0.08006664	1913.59	0.09275909	0.09149937	2443.58	0.0317963	0.02916438	2973.58	0.05386448	0.05394846	3503.57	0.03614213	0.03479878	4033.57	0.12282403	0.1216919	
323.8	0.02426359	0.01965898	853.79	0.02489491	0.0240243	1383.79	0.0795019	0.0801618	1913.79	0.0914151	0.09161137	2443.78	0.03254283	0.02921045	2973.78	0.05440566	0.05403154	3503.77	0.03673691	0.03484994	4033.77	0.12262228	0.12184269	
324	0.02417229	0.01968727	853.99	0.02414276	0.0240243	1383.99	0.0796493	0.08025686	1913.99	0.09123992	0.09172328	2443.98	0.03243393	0.02925651	2973.98	0.05555696	0.05411461	3503.97	0.03593245	0.03490109	4033.97	0.1235639	0.12199335	
324.2	0.02394087	0.01971554	854.19	0.02401434	0.0240243	1384.19	0.07938305	0.08035184	1914.19	0.09133072	0.09183509	2444.18	0.03239406	0.02930258	2974.18	0.05628886	0.05419766	3504.17	0.03534942	0.03495223	4034.17	0.12361184	0.12214389	
324.4	0.02402919	0.01974381	854.39	0.02387127	0.0240243	1384.39	0.07888286	0.08044673	1914.39	0.09058245	0.0919468	2444.38	0.03208353	0.02934864	2974.38	0.05627434	0.0542807	3504.37	0.03522187	0.03500335	4034.37	0.12406693	0.12229431	
324.6	0.02392858	0.01977206	854.59	0.02406414	0.0240243	1384.59	0.07881386	0.08054153	1914.59	0.09031061	0.09205842	2444.58	0.03282666	0.02939469	2974.58	0.05681278	0.05436373	3504.57	0.03508474	0.03505445	4034.57	0.12429414	0.1224446	
324.8	0.02296347	0.0198003	854.79	0.02404691	0.0240243	1384.79	0.07966006	0.08063623	1914.79	0.08910657	0.09216994	2444.78	0.03299576	0.02944074	2974.78	0.05774522	0.05444674	3504.77	0.03466522	0.03510554	4034.77	0.12367415	0.12259477	
325	0.02228427	0.01982853	854.99	0.02504312	0.0240243	1384.99	0.08047389	0.08073085	1914.99	0.08966869	0.09228137	2444.98	0.03220909	0.02948679	2974.98	0.05827678	0.05452974	3504.97	0.03450435	0.03515661	4034.97	0.12343494	0.12274481	
325.2	0.02166022	0.01985676	855.19	0.02535709	0.0240243	1385.19	0.07986701	0.08082538	1915.19	0.09034663	0.09239269	2445.18	0.03205675	0.02953284	2975.18	0.05863401	0.05461273	3505.17	0.03336404	0.03520767	4035.17	0.1237298	0.12289473	
325.4	0.020444	0.01988497	855.39	0.02594349	0.0240243	1385.39	0.07970504	0.08091981	1915.39	0.09037676	0.09250393	2445.38	0.032409	0.02957888	2975.38	0.05889689	0.0546957	3505.37	0.03329549	0.03525871	4035.37	0.12425971	0.12304452	
325.6	0.01927591	0.01991317	855.59	0.0258773	0.0240243	1385.59	0.08023496	0.08101416	1915.59	0.0908943	0.09261506	2445.58	0.03193541	0.02962491	2975.58	0.05927996	0.05477866	3505.57	0.0341663	0.03530973	4035.57	0.12513375	0.12319419	
325.8	0.01801474	0.01994136	855.79	0.02521407	0.0240243	1385.79	0.07938332	0.08110842	1915.79	0.09117062	0.0927261	2445.78	0.03218429	0.02967095	2975.78	0.05886893	0.05486161	3505.77	0.03359224	0.03536075	4035.77	0.12531738	0.12334374	
326	0.01722679	0.01996954	855.99	0.0249547	0.0240243	1385.99	0.07880154	0.08120259	1915.99	0.09148426	0.09283705	2445.98	0.03248407	0.02971698	2975.98	0.05941592	0.05494454	3505.97	0.03360071	0.03541174	4035.97	0.12545146	0.12349316	
326.2	0.01606768	0.01999771	856.19	0.02504454	0.0240243	1386.19	0.07825997	0.08129667	1916.19	0.0912684	0.09294789	2446.18	0.03294322	0.02976301	2976.18	0.05877405	0.05502747	3506.17	0.03389176	0.03546272	4036.17	0.12581451	0.12364246	
326.4	0.01574034	0.02002587	856.39	0.02393076	0.0240243	1386.39	0.07916396	0.08139066	1916.39	0.09142397	0.09305865	2446.38	0.03285831	0.02980903	2976.38	0.05837692	0.05511037	3506.37	0.03415594	0.03551368	4036.37	0.12593774	0.12379164	
326.6	0.01662081	0.02005402	856.59	0.02449214	0.0240243	1386.59	0.07859458	0.08148456	1916.59	0.09169086	0.0931693	2446.58	0.03327241	0.02985505	2976.58	0.0584318	0.05519327	3506.57	0.03412566	0.03556463	4036.57	0.12630763	0.12394069	
326.8	0.01710805	0.02008216	856.79	0.02451094	0.0240243	1386.79	0.07751404	0.08157837	1916.79	0.09121782	0.09327987	2446.78	0.03323217	0.02990107	2976.78	0.05873916	0.05527615	3506.77	0.03328876	0.03561556	4036.77	0.12689914	0.12408962	
327	0.01682981	0.02011029	856.99	0.02450876	0.0240243	1386.99	0.0780857	0.08167209	1916.99	0.09170031	0.09339033	2446.98	0.03370339	0.02994708	2976.98	0.05832849	0.05535902	3506.97	0.03284943	0.03566648	4036.97	0.12685146	0.12423843	
327.2	0.01615871	0.02013841	857.19	0.0236518	0.0240243	1387.19	0.07771525	0.08176572	1917.19	0.09194742	0.0935007	2447.18	0.03286087	0.02999309	2977.18	0.05890887	0.05544187	3507.17	0.03336158	0.03571738	4037.17	0.12768196	0.12438711	
327.4	0.01627064	0.02016652	857.39	0.02312626	0.0240243	1387.39	0.07770598	0.08185926	1917.39	0.09251956	0.09361098	2447.38	0.03212566	0.03003909	2977.38	0.05936637	0.05552472	3507.37	0.03379358	0.03576827	4037.37	0.12859174	0.12453567	
327.6	0.01689339	0.02019462	857.59	0.02269322	0.0240243	1387.59	0.07777653	0.08195272	1917.59	0.09164242	0.09372116	2447.58	0.03140755	0.03008509	2977.58	0.05932302	0.05560755	3507.57	0.03454156	0.03581914	4037.57	0.12905407	0.12468411	
327.8	0.01775226	0.0202227	857.79	0.02335021	0.0240243	1387.79	0.07799107	0.08204608	1917.79	0.09197268	0.09383124	2447.78	0.03165372	0.03013109	2977.78	0.05907772	0.05569036	3507.77	0.03473431	0.03586999	4037.77	0.12969289	0.12483243	
328	0.01830127	0.02025078	857.99	0.02301269	0.0240243	1387.99	0.07835518	0.08213936	1917.99	0.09220661	0.09394123	2447.98	0.03115607	0.03017709	2977.98	0.05999875	0.05577316	3507.97	0.03490845	0.03592083	4037.97	0.13036652	0.12498062	
328.2	0.01926759	0.02027885	858.19	0.02358931	0.0240243	1388.19	0.07863676	0.08223255	1918.19	0.09230983	0.09405113	2448.18	0.03137711	0.03022308	2978.18	0.06025253	0.05585595	3508.17	0.03508869	0.03597166	4038.17	0.12951112	0.12512869	
328.4	0.02015284	0.0203069	858.39	0.02375815	0.0240243	1388.39	0.07926554	0.08232565	1918.39	0.09222838	0.09416093	2448.38	0.0310161	0.03026907	2978.38	0.05951257	0.05593873	3508.37	0.03480059	0.03602247	4038.37	0.13062159	0.12527664	
328.6	0.02022718	0.02033495	858.59	0.02556661	0.0240243	1388.59	0.08146739	0.08241866	1918.59	0.09175023	0.09427064	2448.58	0.03129573	0.03031505	2978.58	0.05944974	0.05602149	3508.57	0.0353182	0.03607326	4038.57	0.1305937	0.12542446	
328.8	0.0211055	0.02036299	858.79	0.02591141	0.0240243	1388.79	0.08204401	0.08251158	1918.79	0.0923022	0.09438025	2448.78	0.03130675	0.03036103	2978.78	0.060255	0.05610424	3508.77	0.03512356	0.03612404	4038.77	0.12942653	0.12557216	
329	0.02180423	0.02039101	858.99	0.0265836	0.0240243	1388.99	0.08286708	0.08260442	1918.99	0.09416879	0.09448976	2448.98	0.03067676	0.03040701	2978.98	0.06041338	0.05618698	3508.97	0.03468644	0.0361748	4038.97	0.12970505	0.12571974	
329.2	0.02224797	0.02041903	859.19	0.02734567	0.0240243	1389.19	0.08276165	0.08269717	1919.19	0.09593261	0.09459919	2449.18	0.03086566	0.03045298	2979.18	0.06111866	0.0562697	3509.17	0.03516564	0.03622555	4039.17	0.1297595	0.1258672	
329.4	0.02167693	0.02044704	859.39	0.02767525	0.0240243	1389.39	0.08289012	0.08278982	1919.39	0.09672544	0.09470851	2449.38	0.03058153	0.03049895	2979.38	0.06227264	0.05635242	3509.37	0.03567222	0.03627628	4039.37	0.12958891	0.12601454	
329.6	0.02134419	0.02047503	859.59	0.02794023	0.0240243	1389.59	0.08262935	0.08288239	1919.59	0.09696478	0.09481775	2449.58	0.03101809	0.03054492	2979.58	0.06210227	0.05643511	3509.57	0.03669504	0.03632699	4039.57	0.12862088	0.12616175	
329.8	0.0216697	0.02050302	859.79	0.02848209	0.0240243	1389.79	0.0833652	0.08297488	1919.79	0.0968949	0.09492689	2449.78	0.03216433	0.03059088	2979.78	0.06151593	0.0565178	3509.77	0.03716712	0.0363777	4039.77	0.12760547	0.12630885	
330	0.02193447	0.02053099	859.99	0.02890251	0.0240243	1389.99	0.08335763	0.08306727	1919.99	0.0965742	0.09503593	2449.98	0.032642	0.03063684	2979.98	0.0613332	0.05660047	3509.97	0.03741167	0.03642838	4039.97	0.12708351	0.12645582	
330.2	0.02216604	0.02055895	860.19	0.0286393	0.0240243	1390.19	0.08441953	0.08315958	1920.19	0.09665125	0.09514488	2450.18	0.03347755	0.03068279	2980.18	0.06147403	0.05668313	3510.17	0.03776601	0.03647905	4040.17	0.12614013	0.12660267	
330.4	0.02262173	0.02058691	860.39	0.02893725	0.0240243	1390.39	0.08457748	0.0832518	1920.39	0.09731099	0.09525374	2450.38	0.03380244	0.03072875	2980.38	0.06171614	0.05676577	3510.37	0.03818439	0.0365297	4040.37	0.12534608	0.1267494	
330.6	0.02361825	0.02061485	860.59	0.02938111	0.0240243	1390.59	0.08332451	0.08334393	1920.59	0.09732345	0.0953625	2450.58	0.03471148	0.0307747	2980.58	0.06094662	0.05684841	3510.57	0.03816235	0.03658034	4040.57	0.12533779	0.12689601	
330.8	0.02254998	0.02064279	860.79	0.02859416	0.0240243	1390.79	0.08306498	0.08343597	1920.79	0.09693424	0.09547117	2450.78	0.03486392	0.03082064	2980.78	0.06013456	0.05693102	3510.77	0.03788263	0.03663097	4040.77	0.12463175	0.12704249	
331	0.02162483	0.02067071	860.99	0.02795517	0.0240243	1390.99	0.08419082	0.08352793	1920.99	0.09691893	0.09557974	2450.98	0.03505478	0.03086658	2980.98	0.05971681	0.05701363	3510.97	0.03838535	0.03668157	4040.97	0.12404343	0.12718886	
331.2	0.02163172	0.02069862	861.19	0.02672965	0.0240243	1391.19	0.08396722	0.0836198	1921.19	0.09750737	0.09568822	2451.18	0.03459817	0.03091252	2981.18	0.05968187	0.05709622	3511.17	0.03892358	0.03673217	4041.17	0.12413038	0.1273351	
331.4	0.02175973	0.02072653	861.39	0.02610034	0.0240243	1391.39	0.08389728	0.08371158	1921.39	0.09649823	0.09579661	2451.38	0.03529933	0.03095845	2981.38	0.05934567	0.0571788	3511.37	0.03934678	0.03678274	4041.37	0.12417434	0.12748122	
331.6	0.0220279	0.02075442	861.59	0.02597323	0.0240243	1391.59	0.08430394	0.08380327	1921.59	0.09585778	0.09590491	2451.58	0.03452385	0.03100438	2981.58	0.05926401	0.05726137	3511.57	0.03916011	0.0368333	4041.57	0.12445318	0.12762723	
331.8	0.02288867	0.0207823	861.79	0.02595573	0.0240243	1391.79	0.08427284	0.08389488	1921.79	0.0953524	0.09601311	2451.78	0.0341051	0.03105031	2981.78	0.05977764	0.05734392	3511.77	0.03943555	0.03688385	4041.77	0.12512162	0.12777311	
332	0.02340127	0.02081017	861.99	0.0255323	0.0240243	1391.99	0.08441604	0.0839864	1921.99	0.09437932	0.09612121	2451.98	0.03364475	0.03109624	2981.98	0.06051899	0.05742646	3511.97	0.03997766	0.03693438	4041.97	0.1259961	0.12791887	
332.2	0.02392873	0.02083804	862.19	0.02598551	0.0240243	1392.19	0.08453596	0.08407784	1922.19	0.09421247	0.09622923	2452.18	0.03364826	0.03114216	2982.18	0.06033711	0.05750899	3512.17	0.04033293	0.0369849	4042.17	0.12687692	0.12806451	
332.4	0.02388589	0.02086589	862.39	0.02641346	0.0240243	1392.39	0.08491983	0.08416918	1922.39	0.09344873	0.09633715	2452.38	0.03281717	0.03118807	2982.38	0.05976798	0.05759151	3512.37	0.03982844	0.0370354	4042.37	0.12892365	0.12821003	
332.6	0.02455021	0.02089373	862.59	0.02746245	0.0240243	1392.59	0.08526122	0.08426044	1922.59	0.09290807	0.09644498	2452.58	0.03202404	0.03123398	2982.58	0.06054356	0.05767401	3512.57	0.04063787	0.03708588	4042.57	0.12963981	0.12835543	
332.8	0.02567582	0.02092156	862.79	0.02667966	0.0240243	1392.79	0.08444415	0.08435162	1922.79	0.09354635	0.09655271	2452.78	0.03115456	0.03127989	2982.78	0.0612806	0.05775649	3512.77	0.04024138	0.03713635	4042.77	0.13034991	0.12850071	
333	0.02508073	0.02094938	862.99	0.02684816	0.0240243	1392.99	0.08515007	0.0844427	1922.99	0.09416881	0.09666035	2452.98	0.03072892	0.0313258	2982.98	0.06196002	0.05783897	3512.97	0.03953579	0.0371868	4042.97	0.13111498	0.12864587	
333.2	0.02522444	0.02097719	863.19	0.02672027	0.0240243	1393.19	0.08500286	0.0845337	1923.19	0.09437122	0.0967679	2453.18	0.03056112	0.0313717	2983.18	0.06228487	0.05792143	3513.17	0.03882325	0.03723724	4043.17	0.13140671	0.12879091	
333.4	0.02472758	0.02100499	863.39	0.02678849	0.0240243	1393.39	0.0842495	0.08462461	1923.39	0.09415412	0.09687536	2453.38	0.03087497	0.0314176	2983.38	0.06198259	0.05800388	3513.37	0.03871625	0.03728767	4043.37	0.13198438	0.12893583	
333.6	0.02439553	0.02103278	863.59	0.02711651	0.0240243	1393.59	0.08443776	0.08471544	1923.59	0.09399675	0.09698272	2453.58	0.03106767	0.0314635	2983.58	0.06093743	0.05808632	3513.57	0.03922845	0.03733807	4043.57	0.13117408	0.12908063	
333.8	0.02424246	0.02106056	863.79	0.02824924	0.0240243	1393.79	0.08573256	0.08480618	1923.79	0.09534003	0.09708999	2453.78	0.0313113	0.03150939	2983.78	0.0609235	0.05816874	3513.77	0.03950963	0.03738847	4043.77	0.131858	0.1292253	
334	0.02343488	0.02108833	863.99	0.02829021	0.0240243	1393.99	0.08517983	0.08489684	1923.99	0.09523285	0.09719717	2453.98	0.03130903	0.03155528	2983.98	0.06081762	0.05825115	3513.97	0.04005208	0.03743884	4043.97	0.13232178	0.12936987	
334.2	0.02286729	0.02111609	864.19	0.0286792	0.0240243	1394.19	0.08624017	0.0849874	1924.19	0.09557867	0.09730425	2454.18	0.03124018	0.03160116	2984.18	0.06058895	0.05833354	3514.17	0.04061801	0.03748921	4044.17	0.13179391	0.12951431	
334.4	0.02203925	0.02114384	864.39	0.02888468	0.0240243	1394.39	0.08655899	0.08507789	1924.39	0.09667087	0.09741125	2454.38	0.03138397	0.03164704	2984.38	0.06067969	0.05841593	3514.37	0.04095905	0.03753955	4044.37	0.13171694	0.12965863	
334.6	0.02204052	0.02117158	864.59	0.02868214	0.0240243	1394.59	0.08708101	0.08516828	1924.59	0.09691193	0.09751815	2454.58	0.03210683	0.03169292	2984.58	0.0599255	0.0584983	3514.57	0.04138156	0.03758988	4044.57	0.13211546	0.12980283	
334.8	0.02125808	0.02119931	864.79	0.02725648	0.0240243	1394.79	0.08738939	0.08525859	1924.79	0.09703594	0.09762496	2454.78	0.03237603	0.03173879	2984.78	0.059377	0.05858066	3514.77	0.04174881	0.0376402	4044.77	0.13214002	0.12994691	
335	0.02092067	0.02122703	864.99	0.02644949	0.0240243	1394.99	0.08806501	0.08534882	1924.99	0.09766569	0.09773167	2454.98	0.03282782	0.03178466	2984.98	0.05939725	0.058663	3514.97	0.04193883	0.0376905	4044.97	0.13215748	0.13009087	
335.2	0.02114779	0.02125474	865.19	0.02582384	0.0240243	1395.19	0.08888274	0.08543896	1925.19	0.09789813	0.0978383	2455.18	0.03236913	0.03183053	2985.18	0.0599346	0.05874533	3515.17	0.04202421	0.03774078	4045.17	0.13180343	0.13023472	
335.4	0.0212491	0.02128244	865.39	0.02569675	0.0240243	1395.39	0.08895697	0.08552901	1925.39	0.09799679	0.09794483	2455.38	0.03268519	0.03187639	2985.38	0.06008463	0.05882765	3515.37	0.04299778	0.03779105	4045.37	0.13155119	0.13037844	
335.6	0.02180387	0.02131013	865.59	0.02586828	0.0240243	1395.59	0.08895805	0.08561898	1925.59	0.09814103	0.09805127	2455.58	0.0322585	0.03192225	2985.58	0.06017427	0.05890995	3515.57	0.04238749	0.03784131	4045.57	0.13131312	0.13052205	
335.8	0.02286139	0.02133781	865.79	0.02668107	0.0240243	1395.79	0.08903379	0.08570886	1925.79	0.09843949	0.09815762	2455.78	0.03194804	0.03196811	2985.78	0.060686	0.05899225	3515.77	0.04251763	0.03789155	4045.77	0.13127156	0.13066554	
336	0.02337288	0.02136548	865.99	0.0265424	0.0240243	1395.99	0.08856794	0.08579866	1925.99	0.09879169	0.09826387	2455.98	0.03270992	0.03201396	2985.98	0.06058668	0.05907453	3515.97	0.0420565	0.03794177	4045.97	0.1319738	0.13080891	
336.2	0.02402504	0.02139314	866.19	0.02634327	0.0240243	1396.19	0.08833399	0.08588837	1926.19	0.09925972	0.09837004	2456.18	0.03231453	0.03205981	2986.18	0.06061749	0.05915679	3516.17	0.04165561	0.03799198	4046.17	0.13161738	0.13095216	
336.4	0.02489795	0.02142078	866.39	0.02600099	0.0240243	1396.39	0.08814499	0.08597799	1926.39	0.09871218	0.09847611	2456.38	0.03133711	0.03210565	2986.38	0.06084668	0.05923904	3516.37	0.04099877	0.03804217	4046.37	0.13183133	0.13109529	
336.6	0.02618931	0.02144842	866.59	0.0261551	0.0240243	1396.59	0.08807691	0.08606753	1926.59	0.09863181	0.09858209	2456.58	0.03081695	0.0321515	2986.58	0.06139737	0.05932128	3516.57	0.04145113	0.03809235	4046.57	0.1325521	0.13123831	
336.8	0.0266448	0.02147605	866.79	0.02558617	0.0240243	1396.79	0.08790722	0.08615699	1926.79	0.09849864	0.09868798	2456.78	0.03197932	0.03219734	2986.78	0.06097657	0.05940351	3516.77	0.04089173	0.03814251	4046.77	0.13234597	0.1313812	
337	0.02600777	0.02150367	866.99	0.02466578	0.0240243	1396.99	0.08729447	0.08624636	1926.99	0.0979225	0.09879378	2456.98	0.03197667	0.03224317	2986.98	0.06105005	0.05948572	3516.97	0.04044464	0.03819266	4046.97	0.13200407	0.13152398	
337.2	0.02597986	0.02153128	867.19	0.02428369	0.0240243	1397.19	0.08605992	0.08633565	1927.19	0.09739081	0.09889949	2457.18	0.03294693	0.032289	2987.18	0.06017359	0.05956793	3517.17	0.03921563	0.03824279	4047.17	0.13220968	0.13166664	
337.4	0.02571126	0.02155887	867.39	0.02469601	0.0240243	1397.39	0.08534586	0.08642485	1927.39	0.09755039	0.0990051	2457.38	0.03366651	0.03233483	2987.38	0.06065885	0.05965011	3517.37	0.03980306	0.03829291	4047.37	0.13218183	0.13180918	
337.6	0.0251317	0.02158646	867.59	0.02461457	0.0240243	1397.59	0.08611285	0.08651396	1927.59	0.09815403	0.09911063	2457.58	0.03372513	0.03238065	2987.58	0.06081215	0.05973229	3517.57	0.03913113	0.03834301	4047.57	0.1325866	0.1319516	
337.8	0.02400559	0.02161404	867.79	0.02519643	0.0240243	1397.79	0.08648677	0.08660299	1927.79	0.09867307	0.09921606	2457.78	0.03410762	0.03242647	2987.78	0.06071543	0.05981445	3517.77	0.03916666	0.0383931	4047.77	0.13337507	0.13209391	
338	0.02362709	0.0216416	867.99	0.02434329	0.0240243	1397.99	0.08621404	0.08669194	1927.99	0.09854125	0.0993214	2457.98	0.03473177	0.03247229	2987.98	0.06047634	0.0598966	3517.97	0.03908255	0.03844317	4047.97	0.13326411	0.1322361	
338.2	0.02393571	0.02166916	868.19	0.02438263	0.0240243	1398.19	0.08585151	0.0867808	1928.19	0.09913079	0.09942666	2458.18	0.03488015	0.0325181	2988.18	0.06084325	0.05997873	3518.17	0.03939719	0.03849323	4048.17	0.13360064	0.13237817	
338.4	0.02286601	0.02169671	868.39	0.02387303	0.0240243	1398.39	0.08619341	0.08686958	1928.39	0.10029965	0.09953182	2458.38	0.03548932	0.03256391	2988.38	0.06115038	0.06006086	3518.37	0.03988512	0.03854327	4048.37	0.13473952	0.13252012	
338.6	0.02258388	0.02172425	868.59	0.02392071	0.0240243	1398.59	0.08586175	0.08695828	1928.59	0.10016049	0.09963689	2458.58	0.03549279	0.03260972	2988.58	0.06124783	0.06014297	3518.57	0.0405928	0.03859329	4048.57	0.13579137	0.13266196	
338.8	0.02290505	0.02175177	868.79	0.02366507	0.0240243	1398.79	0.08550123	0.08704689	1928.79	0.10022295	0.09974187	2458.78	0.03580472	0.03265552	2988.78	0.06054095	0.06022506	3518.77	0.04105338	0.0386433	4048.77	0.13624239	0.13280368	
339	0.02297052	0.02177929	868.99	0.02496566	0.0240243	1398.99	0.08616767	0.08713541	1928.99	0.10025839	0.09984676	2458.98	0.03519682	0.03270132	2988.98	0.0611605	0.06030715	3518.97	0.04144538	0.0386933	4048.97	0.13640148	0.13294528	
339.2	0.02381964	0.0218068	869.19	0.02599193	0.0240243	1399.19	0.08729719	0.08722385	1929.19	0.09958672	0.09995155	2459.18	0.0348367	0.03274712	2989.18	0.06102375	0.06038922	3519.17	0.0419608	0.03874328	4049.17	0.13626801	0.13308676	
339.4	0.02450042	0.02183429	869.39	0.02592753	0.0240243	1399.39	0.08735699	0.08731221	1929.39	0.09934705	0.10005626	2459.38	0.03555324	0.03279291	2989.38	0.06136845	0.06047127	3519.37	0.04259284	0.03879324	4049.37	0.13568714	0.13322813	
339.6	0.02468431	0.02186178	869.59	0.02677609	0.0240243	1399.59	0.08767876	0.08740048	1929.59	0.09907591	0.10016088	2459.58	0.03555024	0.0328387	2989.58	0.06153805	0.06055332	3519.57	0.04193304	0.03884319	4049.57	0.13542846	0.13336938	
339.8	0.02547909	0.02188925	869.79	0.02668983	0.0240243	1399.79	0.08832245	0.08748867	1929.79	0.09931747	0.10026541	2459.78	0.03521188	0.03288448	2989.78	0.0612555	0.06063535	3519.77	0.04227914	0.03889312	4049.77	0.13510201	0.13351051	
340	0.02557114	0.02191672	869.99	0.02666538	0.0240243	1399.99	0.0876652	0.08757678	1929.99	0.0992549	0.10036985	2459.98	0.03480492	0.03293027	2989.98	0.06154271	0.06071737	3519.97	0.04163661	0.03894304	4049.97	0.13497482	0.13365153	
340.2	0.02687857	0.02194418	870.19	0.02786663	0.0240243	1400.19	0.08805557	0.0876648	1930.19	0.0985301	0.10047419	2460.18	0.03337423	0.03297604	2990.18	0.06232237	0.06079937	3520.17	0.04108397	0.03899295	4050.17	0.13462606	0.13379243	
340.4	0.02799462	0.02197162	870.39	0.02816416	0.0240243	1400.39	0.08910546	0.08775274	1930.39	0.09829177	0.10057845	2460.38	0.03347851	0.03302182	2990.38	0.06227834	0.06088136	3520.37	0.04109866	0.03904283	4050.37	0.1350261	0.13393322	
340.6	0.02853981	0.02199906	870.59	0.02935239	0.0240243	1400.59	0.08962965	0.08784059	1930.59	0.09789198	0.10068262	2460.58	0.03321608	0.03306759	2990.58	0.06313342	0.06096334	3520.57	0.04203076	0.03909271	4050.57	0.1352641	0.13407388	
340.8	0.02863487	0.02202649	870.79	0.02921987	0.0240243	1400.79	0.0890455	0.08792836	1930.79	0.09684593	0.10078669	2460.78	0.03346391	0.03311336	2990.78	0.06301704	0.06104531	3520.77	0.04180869	0.03914256	4050.77	0.13469457	0.13421443	
341	0.02868735	0.0220539	870.99	0.02978854	0.0240243	1400.99	0.08858826	0.08801605	1930.99	0.09599177	0.10089068	2460.98	0.03275224	0.03315912	2990.98	0.06315113	0.06112726	3520.97	0.04115291	0.03919241	4050.97	0.13515248	0.13435487	
341.2	0.02836001	0.02208131	871.19	0.03031691	0.0240243	1401.19	0.088642	0.08810365	1931.19	0.09648766	0.10099458	2461.18	0.03279354	0.03320488	2991.18	0.06335034	0.0612092	3521.17	0.03996843	0.03924224	4051.17	0.13462285	0.13449519	
341.4	0.02770709	0.0221087	871.39	0.03091001	0.0240243	1401.39	0.08893757	0.08819117	1931.39	0.09717107	0.10109839	2461.38	0.03286204	0.03325064	2991.38	0.06418228	0.06129113	3521.37	0.03957554	0.03929205	4051.37	0.13431302	0.13463539	
341.6	0.02620624	0.02213609	871.59	0.03104727	0.0240243	1401.59	0.08898717	0.08827861	1931.59	0.09810823	0.1012021	2461.58	0.03303844	0.03329639	2991.58	0.06431833	0.06137305	3521.57	0.03817257	0.03934184	4051.57	0.13372619	0.13477548	
341.8	0.0255618	0.02216346	871.79	0.03154049	0.0240243	1401.79	0.08846881	0.08836597	1931.79	0.0984461	0.10130573	2461.78	0.03273817	0.03334214	2991.78	0.06448375	0.06145495	3521.77	0.03814259	0.03939163	4051.77	0.13377388	0.13491545	
342	0.02550933	0.02219083	871.99	0.03181928	0.0240243	1401.99	0.08832849	0.08845324	1931.99	0.1002094	0.10140927	2461.98	0.03302847	0.03338789	2991.98	0.0651154	0.06153683	3521.97	0.037798	0.03944139	4051.97	0.13351448	0.1350553	
342.2	0.02497493	0.02221819	872.19	0.03097718	0.0240243	1402.19	0.08760681	0.08854043	1932.19	0.10128704	0.10151272	2462.18	0.03194575	0.03343363	2992.18	0.06569962	0.06161871	3522.17	0.03868833	0.03949115	4052.17	0.1338086	0.13519504	
342.4	0.02402941	0.02224553	872.39	0.03097162	0.0240243	1402.39	0.08825267	0.08862753	1932.39	0.10187284	0.10161608	2462.38	0.03132427	0.03347937	2992.38	0.06503301	0.06170057	3522.37	0.03956155	0.03954088	4052.37	0.13430228	0.13533467	
342.6	0.02406512	0.02227287	872.59	0.03172169	0.0240243	1402.59	0.0879667	0.08871456	1932.59	0.10285928	0.10171935	2462.58	0.03067809	0.0335251	2992.58	0.06405649	0.06178242	3522.57	0.03964378	0.0395906	4052.57	0.13424755	0.13547418	
342.8	0.02409758	0.02230019	872.79	0.0304226	0.0240243	1402.79	0.0882105	0.0888015	1932.79	0.10285501	0.10182254	2462.78	0.03099432	0.03357084	2992.78	0.06377686	0.06186426	3522.77	0.04028774	0.03964031	4052.77	0.13335953	0.13561357	
343	0.02329585	0.02232751	872.99	0.02990127	0.0240243	1402.99	0.08812662	0.08888835	1932.99	0.10303701	0.10192563	2462.98	0.03130065	0.03361656	2992.98	0.06430752	0.06194608	3522.97	0.04055517	0.03969	4052.97	0.13324901	0.13575285	
343.2	0.02334912	0.02235481	873.19	0.0286428	0.0240243	1403.19	0.08850107	0.08897513	1933.19	0.10364855	0.10202863	2463.18	0.03266254	0.03366229	2993.18	0.06339077	0.06202789	3523.17	0.04030732	0.03973968	4053.17	0.13277297	0.13589201	
343.4	0.02377662	0.02238211	873.39	0.02633215	0.0240243	1403.39	0.08820509	0.08906182	1933.39	0.10499982	0.10213155	2463.38	0.0333634	0.03370801	2993.38	0.06288996	0.06210969	3523.37	0.0403136	0.03978934	4053.37	0.13270306	0.13603106	
343.6	0.02397935	0.02240939	873.59	0.02519323	0.0240243	1403.59	0.08760013	0.08914843	1933.59	0.10532139	0.10223438	2463.58	0.03325741	0.03375373	2993.58	0.06307437	0.06219147	3523.57	0.04060949	0.03983898	4053.57	0.13311803	0.13616999	
343.8	0.02420834	0.02243667	873.79	0.02410421	0.0240243	1403.79	0.08810138	0.08923496	1933.79	0.10518761	0.10233711	2463.78	0.03311567	0.03379944	2993.78	0.06298613	0.06227324	3523.77	0.04048146	0.03988861	4053.77	0.13356154	0.13630881	
344	0.02374374	0.02246394	873.99	0.0236017	0.0240243	1403.99	0.08809766	0.08932141	1933.99	0.10496694	0.10243976	2463.98	0.03327667	0.03384515	2993.98	0.06399865	0.062355	3523.97	0.03947792	0.03993823	4053.97	0.13478418	0.13644751	
344.2	0.0248227	0.02249119	874.19	0.02366014	0.0240243	1404.19	0.08843695	0.08940777	1934.19	0.10466216	0.10254232	2464.18	0.03378587	0.03389086	2994.18	0.06394373	0.06243675	3524.17	0.03951813	0.03998783	4054.17	0.13498992	0.1365861	
344.4	0.02502688	0.02251844	874.39	0.02220514	0.0240243	1404.39	0.08918224	0.08949405	1934.39	0.1049199	0.1026448	2464.38	0.03408592	0.03393656	2994.38	0.06412311	0.06251848	3524.37	0.0398122	0.04003742	4054.37	0.13501137	0.13672458	
344.6	0.02523444	0.02254567	874.59	0.02169454	0.0240243	1404.59	0.0894142	0.08958025	1934.59	0.10397704	0.10274718	2464.58	0.03399468	0.03398226	2994.58	0.06495916	0.0626002	3524.57	0.04072338	0.04008699	4054.57	0.13526748	0.13686294	
344.8	0.02504063	0.0225729	874.79	0.02081312	0.0240243	1404.79	0.08938862	0.08966637	1934.79	0.10319183	0.10284947	2464.78	0.03431068	0.03402796	2994.78	0.06518684	0.06268191	3524.77	0.04024937	0.04013654	4054.77	0.13578788	0.13700118	
345	0.02503061	0.02260011	874.99	0.02199963	0.0240243	1404.99	0.09018415	0.0897524	1934.99	0.10330444	0.10295168	2464.98	0.0346098	0.03407365	2994.98	0.06598932	0.0627636	3524.97	0.03970304	0.04018608	4054.97	0.13617023	0.13713931	
345.2	0.02364102	0.02262732	875.19	0.02166706	0.0240243	1405.19	0.09090503	0.08983836	1935.19	0.10314656	0.1030538	2465.18	0.03461949	0.03411934	2995.18	0.06694022	0.06284528	3525.17	0.03999787	0.04023561	4055.17	0.13563822	0.13727733	
345.4	0.02312428	0.02265451	875.39	0.02209847	0.0240243	1405.39	0.09129142	0.08992423	1935.39	0.10303935	0.10315583	2465.38	0.03531224	0.03416503	2995.38	0.06713842	0.06292695	3525.37	0.04061696	0.04028511	4055.37	0.13594814	0.13741523	
345.6	0.02300629	0.0226817	875.59	0.02265204	0.0240243	1405.59	0.09157058	0.09001002	1935.59	0.10254092	0.10325777	2465.58	0.03446061	0.03421071	2995.58	0.06765667	0.0630086	3525.57	0.04060491	0.04033461	4055.57	0.13631476	0.13755302	
345.8	0.02300391	0.02270887	875.79	0.02379137	0.0240243	1405.79	0.09236635	0.09009573	1935.79	0.10217662	0.10335963	2465.78	0.03429434	0.03425639	2995.78	0.06726473	0.06309025	3525.77	0.04077067	0.04038409	4055.77	0.13756094	0.13769069	
346	0.02341251	0.02273604	875.99	0.024712	0.0240243	1405.99	0.09252185	0.09018136	1935.99	0.10285817	0.10346139	2465.98	0.03409996	0.03430207	2995.98	0.0668318	0.06317188	3525.97	0.04162507	0.04043355	4055.97	0.13776329	0.13782825	
346.2	0.02330905	0.0227632	876.19	0.02444479	0.0240243	1406.19	0.09293552	0.09026691	1936.19	0.1022417	0.10356307	2466.18	0.03331021	0.03434774	2996.18	0.0660807	0.06325349	3526.17	0.04196674	0.040483	4056.17	0.13828111	0.1379657	
346.4	0.02424914	0.02279034	876.39	0.02599413	0.0240243	1406.39	0.09379182	0.09035237	1936.39	0.1016346	0.10366466	2466.38	0.03312044	0.03439341	2996.38	0.06481825	0.06333509	3526.37	0.04190074	0.04053244	4056.37	0.13860436	0.13810303	
346.6	0.02441922	0.02281748	876.59	0.02659492	0.0240243	1406.59	0.09299417	0.09043776	1936.59	0.10295089	0.10376617	2466.58	0.03327607	0.03443907	2996.58	0.06413501	0.06341668	3526.57	0.04175326	0.04058186	4056.57	0.1379444	0.13824025	
346.8	0.0253509	0.0228446	876.79	0.02657537	0.0240243	1406.79	0.09258533	0.09052306	1936.79	0.10331621	0.10386758	2466.78	0.03429333	0.03448473	2996.78	0.06540954	0.06349826	3526.77	0.04142158	0.04063126	4056.77	0.13746655	0.13837736	
347	0.02493798	0.02287172	876.99	0.02698041	0.0240243	1406.99	0.09245193	0.09060828	1936.99	0.10410373	0.10396891	2466.98	0.03448859	0.03453039	2996.98	0.0650522	0.06357983	3526.97	0.04099172	0.04068065	4056.97	0.13735077	0.13851435	
347.2	0.02615896	0.02289882	877.19	0.02703059	0.0240243	1407.19	0.09270979	0.09069342	1937.19	0.1050896	0.10407015	2467.18	0.03484904	0.03457604	2997.18	0.06414914	0.06366138	3527.17	0.03967413	0.04073002	4057.17	0.13743146	0.13865123	
347.4	0.02671158	0.02292592	877.39	0.02712948	0.0240243	1407.39	0.09242445	0.09077848	1937.39	0.10562621	0.10417131	2467.38	0.03429834	0.03462169	2997.38	0.06414841	0.06374291	3527.37	0.03951001	0.04077938	4057.37	0.13790521	0.138788	
347.6	0.02767457	0.02295301	877.59	0.02759007	0.0240243	1407.59	0.0930617	0.09086346	1937.59	0.10530793	0.10427237	2467.58	0.03458516	0.03466734	2997.58	0.06473785	0.06382444	3527.57	0.03949497	0.04082873	4057.57	0.13880129	0.13892465	
347.8	0.02723186	0.02298008	877.79	0.02786681	0.0240243	1407.79	0.09400475	0.09094836	1937.79	0.10648627	0.10437335	2467.78	0.03473408	0.03471298	2997.78	0.06449584	0.06390595	3527.77	0.03927883	0.04087806	4057.77	0.13879334	0.13906119	
348	0.02735543	0.02300715	877.99	0.02736039	0.0240243	1407.99	0.09376887	0.09103318	1937.99	0.10649953	0.10447424	2467.98	0.03521067	0.03475862	2997.98	0.06480597	0.06398745	3527.97	0.03866069	0.04092737	4057.97	0.13870176	0.13919762	
348.2	0.02802421	0.02303421	878.19	0.02713742	0.0240243	1408.19	0.09410853	0.09111791	1938.19	0.10666465	0.10457505	2468.18	0.03551016	0.03480426	2998.18	0.06521377	0.06406894	3528.17	0.03830832	0.04097667	4058.17	0.13798318	0.13933394	
348.4	0.02810482	0.02306125	878.39	0.0253389	0.0240243	1408.39	0.09512246	0.09120257	1938.39	0.10664726	0.10467576	2468.38	0.03519595	0.03484989	2998.38	0.06602726	0.06415041	3528.37	0.03805114	0.04102595	4058.37	0.1377916	0.13947014	
348.6	0.02813142	0.02308829	878.59	0.02538966	0.0240243	1408.59	0.09610052	0.09128715	1938.59	0.10662046	0.10477639	2468.58	0.03582394	0.03489552	2998.58	0.06665794	0.06423187	3528.57	0.03852165	0.04107522	4058.57	0.13797003	0.13960623	
348.8	0.02758588	0.02311531	878.79	0.02560561	0.0240243	1408.79	0.09588942	0.09137164	1938.79	0.10620238	0.10487694	2468.78	0.03520511	0.03494115	2998.78	0.0670175	0.06431332	3528.77	0.03852326	0.04112448	4058.77	0.13834164	0.1397422	
349	0.0274003	0.02314233	878.99	0.02725457	0.0240243	1408.99	0.09526212	0.09145606	1938.99	0.10588356	0.1049774	2468.98	0.03509396	0.03498677	2998.98	0.06736383	0.06439476	3528.97	0.03826676	0.04117372	4058.97	0.13815325	0.13987807	
349.2	0.02662782	0.02316934	879.19	0.02657865	0.0240243	1409.19	0.09494895	0.09154039	1939.19	0.10520589	0.10507777	2469.18	0.03415156	0.03503239	2999.18	0.06671048	0.06447618	3529.17	0.03867949	0.04122294	4059.17	0.13746052	0.14001382	
349.4	0.0257127	0.02319633	879.39	0.02643072	0.0240243	1409.39	0.09518367	0.09162465	1939.39	0.10501596	0.10517805	2469.38	0.03462359	0.03507801	2999.38	0.0661998	0.06455759	3529.37	0.0391342	0.04127215	4059.37	0.13750151	0.14014946	
349.6	0.02550001	0.02322332	879.59	0.02684568	0.0240243	1409.59	0.09542504	0.09170882	1939.59	0.10434027	0.10527825	2469.58	0.03398801	0.03512362	2999.58	0.06545336	0.06463898	3529.57	0.03914848	0.04132134	4059.57	0.13750967	0.14028499	
349.8	0.02573494	0.0232503	879.79	0.02723864	0.0240243	1409.79	0.09514398	0.09179292	1939.79	0.10425352	0.10537836	2469.78	0.03453426	0.03516923	2999.78	0.06509006	0.06472037	3529.77	0.039952	0.04137052	4059.77	0.13779989	0.1404204	
350	0.02596475	0.02327726	879.99	0.02689416	0.0240243	1409.99	0.09383093	0.09187693	1939.99	0.10403052	0.10547838	2469.98	0.03425103	0.03521483	2999.98	0.06478764	0.06480174	3529.97	0.04031436	0.04141969	4059.97	0.13795151	0.14055571	
350.2	0.02579857	0.02330422	880.19	0.02636032	0.0240243	1410.19	0.09426496	0.09196087	1940.19	0.10346771	0.10557832	2470.18	0.03392835	0.03526043	3000.18	0.06591572	0.06488309	3530.17	0.03977506	0.04146884	4060.17	0.13854559	0.1406909	
350.4	0.02628599	0.02333117	880.39	0.02647602	0.0240243	1410.39	0.0936361	0.09204472	1940.39	0.10373864	0.10567817	2470.38	0.03440449	0.03530603	3000.38	0.06612002	0.06496444	3530.37	0.04038796	0.04151797	4060.37	0.13853887	0.14082598	
350.6	0.02593412	0.02335811	880.59	0.02653117	0.0240243	1410.59	0.09280592	0.0921285	1940.59	0.1052777	0.10577794	2470.58	0.03385228	0.03535162	3000.58	0.06645217	0.06504577	3530.57	0.04149446	0.04156709	4060.57	0.13905646	0.14096095	
350.8	0.02611844	0.02338503	880.79	0.02624654	0.0240243	1410.79	0.09334509	0.0922122	1940.79	0.10649223	0.10587762	2470.78	0.03459678	0.03539721	3000.78	0.06675733	0.06512709	3530.77	0.04133171	0.04161619	4060.77	0.13925636	0.1410958	
351	0.02540101	0.02341195	880.99	0.0256941	0.0240243	1410.99	0.09334563	0.09229581	1940.99	0.10581612	0.10597721	2470.98	0.03449564	0.0354428	3000.98	0.0666648	0.06520839	3530.97	0.04156513	0.04166528	4060.97	0.13930159	0.14123055	
351.2	0.02620161	0.02343886	881.19	0.02594519	0.0240243	1411.19	0.09330372	0.09237935	1941.19	0.10621072	0.10607672	2471.18	0.03492847	0.03548838	3001.18	0.0665736	0.06528969	3531.17	0.04123849	0.04171436	4061.17	0.14022706	0.14136518	
351.4	0.02649406	0.02346576	881.39	0.02629435	0.0240243	1411.39	0.09375444	0.09246281	1941.39	0.10685909	0.10617614	2471.38	0.03576784	0.03553396	3001.38	0.06704535	0.06537097	3531.37	0.04165358	0.04176342	4061.37	0.14082483	0.1414997	
351.6	0.0267581	0.02349265	881.59	0.02673101	0.0240243	1411.59	0.09424835	0.09254619	1941.59	0.10738511	0.10627547	2471.58	0.03645395	0.03557954	3001.58	0.06669414	0.06545223	3531.57	0.04211794	0.04181246	4061.57	0.14162375	0.14163412	
351.8	0.02625355	0.02351952	881.79	0.02676196	0.0240243	1411.79	0.09375871	0.09262949	1941.79	0.10761503	0.10637472	2471.78	0.03632509	0.03562511	3001.78	0.06701057	0.06553349	3531.77	0.04240531	0.04186149	4061.77	0.14152638	0.14176842	
352	0.02590601	0.02354639	881.99	0.02745261	0.0240243	1411.99	0.0936402	0.09271271	1941.99	0.10708094	0.10647389	2471.98	0.03642851	0.03567068	3001.98	0.0670922	0.06561473	3531.97	0.04234703	0.0419105	4061.97	0.14143119	0.14190261	
352.2	0.02608079	0.02357325	882.19	0.02779681	0.0240243	1412.19	0.0938356	0.09279585	1942.19	0.1070601	0.10657297	2472.18	0.03716398	0.03571625	3002.18	0.06760159	0.06569596	3532.17	0.04196698	0.0419595	4062.17	0.14120645	0.14203668	
352.4	0.02580497	0.0236001	882.39	0.02762503	0.0240243	1412.39	0.09366456	0.09287891	1942.39	0.10636724	0.10667196	2472.38	0.03709383	0.03576181	3002.38	0.06763536	0.06577717	3532.37	0.04250933	0.04200849	4062.37	0.14161532	0.14217065	
352.6	0.02619863	0.02362694	882.59	0.02876553	0.0240243	1412.59	0.09423825	0.09296189	1942.59	0.10567786	0.10677087	2472.58	0.03699392	0.03580737	3002.58	0.06725511	0.06585838	3532.57	0.0423282	0.04205746	4062.57	0.14228553	0.14230451	
352.8	0.0267034	0.02365377	882.79	0.02857801	0.0240243	1412.79	0.09392221	0.0930448	1942.79	0.10501978	0.10686969	2472.78	0.0364929	0.03585292	3002.78	0.06632564	0.06593957	3532.77	0.041549	0.04210641	4062.77	0.14194693	0.14243825	
353	0.02630434	0.02368058	882.99	0.02876514	0.0240243	1412.99	0.09386798	0.09312762	1942.99	0.10478349	0.10696843	2472.98	0.03686792	0.03589848	3002.98	0.06607538	0.06602074	3532.97	0.04139253	0.04215535	4062.97	0.14095502	0.14257189	
353.2	0.02560646	0.02370739	883.19	0.02759358	0.0240243	1413.19	0.09464	0.09321037	1943.19	0.10427384	0.10706708	2473.18	0.03678543	0.03594402	3003.18	0.06562739	0.06610191	3533.17	0.04150471	0.04220428	4063.17	0.14002794	0.14270541	
353.4	0.0240959	0.02373419	883.39	0.02745482	0.0240243	1413.39	0.09477959	0.09329304	1943.39	0.10423518	0.10716565	2473.38	0.03717518	0.03598957	3003.38	0.06601755	0.06618306	3533.37	0.04171805	0.04225319	4063.37	0.13962882	0.14283883	
353.6	0.0242335	0.02376098	883.59	0.02766496	0.0240243	1413.59	0.0947629	0.09337563	1943.59	0.10417922	0.10726413	2473.58	0.03727197	0.03603511	3003.58	0.0659786	0.0662642	3533.57	0.04236231	0.04230208	4063.57	0.13866415	0.14297213	
353.8	0.02414765	0.02378776	883.79	0.02678917	0.0240243	1413.79	0.09386758	0.09345814	1943.79	0.10484718	0.10736253	2473.78	0.03738829	0.03608065	3003.78	0.06650368	0.06634532	3533.77	0.04260151	0.04235096	4063.77	0.13868178	0.14310532	
354	0.02338844	0.02381453	883.99	0.02601869	0.0240243	1413.99	0.09337319	0.09354057	1943.99	0.10526904	0.10746084	2473.98	0.03756958	0.03612618	3003.98	0.06666768	0.06642643	3533.97	0.04214545	0.04239983	4063.97	0.13877042	0.14323841	
354.2	0.02374807	0.02384129	884.19	0.02481458	0.0240243	1414.19	0.09362319	0.09362293	1944.19	0.10526584	0.10755906	2474.18	0.03699013	0.03617171	3004.18	0.06703552	0.06650753	3534.17	0.04216275	0.04244868	4064.17	0.13983797	0.14337138	
354.4	0.0234105	0.02386804	884.39	0.02481703	0.0240243	1414.39	0.09318575	0.0937052	1944.39	0.10674142	0.10765721	2474.38	0.03707136	0.03621724	3004.38	0.06648952	0.06658862	3534.37	0.04256167	0.04249751	4064.37	0.14010623	0.14350425	
354.6	0.02401197	0.02389478	884.59	0.02399967	0.0240243	1414.59	0.09316108	0.0937874	1944.59	0.10762171	0.10775526	2474.58	0.03650122	0.03626276	3004.58	0.06709687	0.06666969	3534.57	0.04322925	0.04254634	4064.57	0.14061022	0.143637	
354.8	0.02416803	0.02392151	884.79	0.0236702	0.0240243	1414.79	0.09262931	0.09386952	1944.79	0.10807448	0.10785324	2474.78	0.03741334	0.03630828	3004.78	0.06734081	0.06675075	3534.77	0.0428193	0.04259514	4064.77	0.1405992	0.14376964	
355	0.02488656	0.02394823	884.99	0.02399811	0.0240243	1414.99	0.09209605	0.09395156	1944.99	0.10754521	0.10795113	2474.98	0.0370593	0.0363538	3004.98	0.06731925	0.0668318	3534.97	0.04291912	0.04264393	4064.97	0.14098376	0.14390218	
355.2	0.02523207	0.02397495	885.19	0.02353734	0.0240243	1415.19	0.09226751	0.09403353	1945.19	0.10735655	0.10804893	2475.18	0.03680425	0.03639931	3005.18	0.06739478	0.06691284	3535.17	0.04294275	0.04269271	4065.17	0.14144431	0.1440346	
355.4	0.02563865	0.02400165	885.39	0.02327066	0.0240243	1415.39	0.09246479	0.09411541	1945.39	0.10805909	0.10814665	2475.38	0.03614431	0.03644482	3005.38	0.06854236	0.06699386	3535.37	0.04340311	0.04274147	4065.37	0.14083222	0.14416692	
355.6	0.02536477	0.02402834	885.59	0.0237805	0.0240243	1415.59	0.09228768	0.09419722	1945.59	0.10807436	0.10824428	2475.58	0.03532771	0.03649033	3005.58	0.06807938	0.06707487	3535.57	0.0437756	0.04279022	4065.57	0.14115641	0.14429912	
355.8	0.02618781	0.02405502	885.79	0.02441524	0.0240243	1415.79	0.092303	0.09427895	1945.79	0.10815035	0.10834183	2475.78	0.03500095	0.03653583	3005.78	0.06838327	0.06715587	3535.77	0.04335498	0.04283895	4065.77	0.14119122	0.14443122	
356	0.02684487	0.02408169	885.99	0.02469119	0.0240243	1415.99	0.09257565	0.0943606	1945.99	0.10874151	0.1084393	2475.98	0.03470936	0.03658133	3005.98	0.06851186	0.06723685	3535.97	0.04370001	0.04288766	4065.97	0.14123729	0.14456321	
356.2	0.0279428	0.02410835	886.19	0.02438924	0.0240243	1416.19	0.09355799	0.09444218	1946.19	0.1083963	0.10853668	2476.18	0.03531972	0.03662682	3006.18	0.06898591	0.06731782	3536.17	0.04413439	0.04293637	4066.17	0.14166387	0.14469509	
356.4	0.02828767	0.02413501	886.39	0.02374355	0.0240243	1416.39	0.09466888	0.09452368	1946.39	0.10784222	0.10863398	2476.38	0.03482845	0.03667232	3006.38	0.06854688	0.06739878	3536.37	0.04451359	0.04298505	4066.37	0.14300964	0.14482686	
356.6	0.02894572	0.02416165	886.59	0.024318	0.0240243	1416.59	0.09643064	0.0946051	1946.59	0.10766587	0.1087312	2476.58	0.03456245	0.0367178	3006.58	0.06854315	0.06747973	3536.57	0.04428948	0.04303373	4066.57	0.14249938	0.14495852	
356.8	0.02872323	0.02418828	886.79	0.02362912	0.0240243	1416.79	0.09733246	0.09468644	1946.79	0.10760412	0.10882833	2476.78	0.03513761	0.03676329	3006.78	0.06901812	0.06756066	3536.77	0.0440419	0.04308238	4066.77	0.14253397	0.14509007	
357	0.02764758	0.0242149	886.99	0.02376315	0.0240243	1416.99	0.09803867	0.09476771	1946.99	0.10752441	0.10892537	2476.98	0.03556519	0.03680877	3006.98	0.06989562	0.06764158	3536.97	0.04419751	0.04313103	4066.97	0.14180118	0.14522151	
357.2	0.02686457	0.02424152	887.19	0.02369313	0.0240243	1417.19	0.09821933	0.09484889	1947.19	0.10782103	0.10902234	2477.18	0.03636146	0.03685425	3007.18	0.07012067	0.06772248	3537.17	0.04431261	0.04317965	4067.17	0.14163411	0.14535284	
357.4	0.02606076	0.02426812	887.39	0.02401014	0.0240243	1417.39	0.09829079	0.09493001	1947.39	0.10802083	0.10911922	2477.38	0.03722822	0.03689972	3007.38	0.07042345	0.06780338	3537.37	0.0448021	0.04322827	4067.37	0.14185469	0.14548407	
357.6	0.02616279	0.02429471	887.59	0.02436889	0.0240243	1417.59	0.09808773	0.09501104	1947.59	0.10836892	0.10921601	2477.58	0.0384749	0.03694519	3007.58	0.07072151	0.06788426	3537.57	0.04490476	0.04327686	4067.57	0.14183259	0.14561519	
357.8	0.02616457	0.0243213	887.79	0.02423028	0.0240243	1417.79	0.09718907	0.095092	1947.79	0.10921288	0.10931272	2477.78	0.03845287	0.03699066	3007.78	0.07000056	0.06796513	3537.77	0.04422683	0.04332545	4067.77	0.14253165	0.14574619	
358	0.02659593	0.02434787	887.99	0.02492975	0.0240243	1417.99	0.09619763	0.09517288	1947.99	0.10952747	0.10940935	2477.98	0.03941306	0.03703612	3007.98	0.07004597	0.06804598	3537.97	0.04371206	0.04337402	4067.97	0.14220232	0.14587709	
358.2	0.02710478	0.02437444	888.19	0.02527175	0.0240243	1418.19	0.09562687	0.09525368	1948.19	0.10968391	0.1095059	2478.18	0.03918457	0.03708158	3008.18	0.06966775	0.06812683	3538.17	0.04347908	0.04342257	4068.17	0.14304003	0.14600789	
358.4	0.02771816	0.02440099	888.39	0.02616743	0.0240243	1418.39	0.0944971	0.09533441	1948.39	0.11040041	0.10960236	2478.38	0.03978359	0.03712704	3008.38	0.07009592	0.06820766	3538.37	0.04276584	0.04347111	4068.37	0.14307678	0.14613857	
358.6	0.02812524	0.02442754	888.59	0.02613198	0.0240243	1418.59	0.09327182	0.09541506	1948.59	0.10972537	0.10969874	2478.58	0.0400573	0.03717249	3008.58	0.07009543	0.06828847	3538.57	0.04241875	0.04351963	4068.57	0.14258135	0.14626915	
358.8	0.02790675	0.02445407	888.79	0.02611187	0.0240243	1418.79	0.09259932	0.09549563	1948.79	0.10937102	0.10979503	2478.78	0.04001867	0.03721794	3008.78	0.06938067	0.06836928	3538.77	0.04165492	0.04356814	4068.77	0.14248792	0.14639961	
359	0.02926684	0.0244806	888.99	0.02551191	0.0240243	1418.99	0.09298844	0.09557613	1948.99	0.10917604	0.10989125	2478.98	0.03998065	0.03726339	3008.98	0.06873581	0.06845007	3538.97	0.04100776	0.04361664	4068.97	0.14195403	0.14652997	
359.2	0.03012976	0.02450711	889.19	0.02476751	0.0240243	1419.19	0.09280375	0.09565655	1949.19	0.10893628	0.10998738	2479.18	0.04003115	0.03730883	3009.18	0.06877213	0.06853085	3539.17	0.04127917	0.04366512	4069.17	0.14120305	0.14666022	
359.4	0.03124809	0.02453362	889.39	0.02498564	0.0240243	1419.39	0.09248792	0.09573689	1949.39	0.10972457	0.11008342	2479.38	0.04034127	0.03735427	3009.38	0.06916376	0.06861161	3539.37	0.04259777	0.04371358	4069.37	0.1410232	0.14679037	
359.6	0.03137368	0.02456012	889.59	0.02529447	0.0240243	1419.59	0.09196298	0.09581716	1949.59	0.10931577	0.11017938	2479.58	0.04108895	0.03739971	3009.58	0.06844531	0.06869237	3539.57	0.04235593	0.04376203	4069.57	0.1419565	0.14692041	
359.8	0.03247363	0.0245866	889.79	0.0255139	0.0240243	1419.79	0.09293982	0.09589735	1949.79	0.11027497	0.11027527	2479.78	0.04078381	0.03744514	3009.78	0.06850646	0.06877311	3539.77	0.04184027	0.04381047	4069.77	0.14182703	0.14705033	
360	0.03284925	0.02461308	889.99	0.02543313	0.0240243	1419.99	0.09344303	0.09597746	1949.99	0.11046347	0.11037106	2479.98	0.04048681	0.03749057	3009.98	0.06816214	0.06885383	3539.97	0.04255012	0.04385889	4069.97	0.14202318	0.14718016	
360.2	0.03251765	0.02463955	890.19	0.02605248	0.0240243	1420.19	0.09426542	0.0960575	1950.19	0.10987799	0.11046678	2480.18	0.04058171	0.03753599	3010.18	0.06773902	0.06893455	3540.17	0.04316428	0.04390729	4070.17	0.14260396	0.14730987	
360.4	0.03251616	0.024666	890.39	0.02589471	0.0240243	1420.39	0.09472168	0.09613747	1950.39	0.10893365	0.11056241	2480.38	0.03995762	0.03758141	3010.38	0.06756114	0.06901525	3540.37	0.0436678	0.04395569	4070.37	0.14272537	0.14743948	
360.6	0.03221931	0.02469245	890.59	0.02582702	0.0240243	1420.59	0.09540661	0.09621735	1950.59	0.10920787	0.11065796	2480.58	0.0399649	0.03762683	3010.58	0.06828559	0.06909594	3540.57	0.04352264	0.04400406	4070.57	0.14329381	0.14756898	
360.8	0.03201606	0.02471889	890.79	0.02492727	0.0240243	1420.79	0.0964942	0.09629716	1950.79	0.10935583	0.11075343	2480.78	0.04069069	0.03767225	3010.78	0.06908201	0.06917662	3540.77	0.04310467	0.04405242	4070.77	0.14400034	0.14769837	
361	0.03184279	0.02474532	890.99	0.02466345	0.0240243	1420.99	0.09672537	0.0963769	1950.99	0.10931136	0.11084881	2480.98	0.04011312	0.03771766	3010.98	0.06946682	0.06925728	3540.97	0.04376063	0.04410077	4070.97	0.14442227	0.14782766	
361.2	0.03124359	0.02477174	891.19	0.02399159	0.0240243	1421.19	0.09695417	0.09645656	1951.19	0.10919779	0.11094412	2481.18	0.0401921	0.03776306	3011.18	0.07007834	0.06933793	3541.17	0.04439018	0.0441491	4071.17	0.14547577	0.14795684	
361.4	0.03109829	0.02479814	891.39	0.02451053	0.0240243	1421.39	0.09703631	0.09653614	1951.39	0.10876039	0.11103934	2481.38	0.03984338	0.03780847	3011.38	0.07061363	0.06941857	3541.37	0.04502467	0.04419742	4071.37	0.14633928	0.14808591	
361.6	0.03162616	0.02482454	891.59	0.02489541	0.0240243	1421.59	0.09630113	0.09661565	1951.59	0.10959725	0.11113448	2481.58	0.04005057	0.03785387	3011.58	0.07077454	0.06949919	3541.57	0.04496555	0.04424572	4071.57	0.14632408	0.14821487	
361.8	0.0315764	0.02485093	891.79	0.0255891	0.0240243	1421.79	0.09618405	0.09669508	1951.79	0.10967282	0.11122953	2481.78	0.0397949	0.03789926	3011.78	0.07118743	0.0695798	3541.77	0.04454348	0.04429401	4071.77	0.14642291	0.14834373	
362	0.03164919	0.02487731	891.99	0.02629384	0.0240243	1421.99	0.09593225	0.09677444	1951.99	0.10912992	0.11132451	2481.98	0.03958827	0.03794466	3011.98	0.07095999	0.0696604	3541.97	0.04436641	0.04434229	4071.97	0.14661275	0.14847248	
362.2	0.03183562	0.02490368	892.19	0.02737922	0.0240243	1422.19	0.09653354	0.09685372	1952.19	0.10928007	0.1114194	2482.18	0.03883433	0.03799005	3012.18	0.07070139	0.06974099	3542.17	0.04386033	0.04439054	4072.17	0.14791338	0.14860113	
362.4	0.03178847	0.02493004	892.39	0.02696969	0.0240243	1422.39	0.09618552	0.09693293	1952.39	0.10918788	0.11151421	2482.38	0.03812952	0.03803543	3012.38	0.07126032	0.06982156	3542.37	0.04333177	0.04443879	4072.37	0.14793762	0.14872967	
362.6	0.03143079	0.0249564	892.59	0.02576727	0.0240243	1422.59	0.09648908	0.09701206	1952.59	0.10872218	0.11160894	2482.58	0.03771457	0.03808082	3012.58	0.06995716	0.06990212	3542.57	0.04402646	0.04448702	4072.57	0.14742485	0.1488581	
362.8	0.03218329	0.02498274	892.79	0.02559427	0.0240243	1422.79	0.09735756	0.09709111	1952.79	0.10831817	0.11170358	2482.78	0.03806347	0.0381262	3012.78	0.06962538	0.06998267	3542.77	0.04469953	0.04453523	4072.77	0.14820141	0.14898643	
363	0.03326677	0.02500907	892.99	0.02473965	0.0240243	1422.99	0.09741294	0.09717009	1952.99	0.10824324	0.11179815	2482.98	0.03872092	0.03817157	3012.98	0.06961957	0.07006321	3542.97	0.04495203	0.04458343	4072.97	0.14737327	0.14911465	
363.2	0.03304588	0.02503539	893.19	0.02396678	0.0240243	1423.19	0.09669046	0.097249	1953.19	0.10792108	0.11189263	2483.18	0.03884819	0.03821694	3013.18	0.06854054	0.07014373	3543.17	0.04569881	0.04463162	4073.17	0.14784278	0.14924277	
363.4	0.03332525	0.0250617	893.39	0.02372285	0.0240243	1423.39	0.09596036	0.09732783	1953.39	0.10713168	0.11198704	2483.38	0.03890415	0.03826231	3013.38	0.06920921	0.07022424	3543.37	0.04628254	0.04467979	4073.37	0.14855058	0.14937078	
363.6	0.03260287	0.025088	893.59	0.02335265	0.0240243	1423.59	0.09592854	0.09740659	1953.59	0.1069991	0.11208136	2483.58	0.03862925	0.03830768	3013.58	0.06901222	0.07030474	3543.57	0.04546546	0.04472794	4073.57	0.14859082	0.14949868	
363.8	0.03243536	0.0251143	893.79	0.0234347	0.0240243	1423.79	0.09666557	0.09748527	1953.79	0.10873294	0.11217559	2483.78	0.03787899	0.03835304	3013.78	0.0686448	0.07038522	3543.77	0.0458006	0.04477609	4073.77	0.14860862	0.14962648	
364	0.03270977	0.02514058	893.99	0.02351423	0.0240243	1423.99	0.09632137	0.09756387	1953.99	0.10872998	0.11226975	2483.98	0.0387314	0.0383984	3013.98	0.06785636	0.07046569	3543.97	0.04627988	0.04482421	4073.97	0.14874087	0.14975417	
364.2	0.03265633	0.02516685	894.19	0.0232981	0.0240243	1424.19	0.09614936	0.0976424	1954.19	0.1090109	0.11236383	2484.18	0.03956985	0.03844375	3014.18	0.06843449	0.07054615	3544.17	0.04643332	0.04487232	4074.17	0.14880427	0.14988175	
364.4	0.03240727	0.02519312	894.39	0.02245007	0.0240243	1424.39	0.09672142	0.09772086	1954.39	0.10940992	0.11245782	2484.38	0.03997859	0.0384891	3014.38	0.06861937	0.0706266	3544.37	0.04619981	0.04492042	4074.37	0.14828929	0.15000923	
364.6	0.03239528	0.02521937	894.59	0.02222855	0.0240243	1424.59	0.09686132	0.09779924	1954.59	0.11023074	0.11255174	2484.58	0.04109027	0.03853445	3014.58	0.06913056	0.07070703	3544.57	0.04556913	0.0449685	4074.57	0.14910506	0.15013661	
364.8	0.03224197	0.02524562	894.79	0.02234427	0.0240243	1424.79	0.09737928	0.09787755	1954.79	0.1106211	0.11264557	2484.78	0.04224385	0.03857979	3014.78	0.06991381	0.07078745	3544.77	0.04504188	0.04501657	4074.77	0.14923404	0.15026388	
365	0.03289401	0.02527185	894.99	0.02250197	0.0240243	1424.99	0.0970714	0.09795578	1954.99	0.11071861	0.11273932	2484.98	0.04191214	0.03862514	3014.98	0.07109815	0.07086786	3544.97	0.04547154	0.04506463	4074.97	0.14983478	0.15039104	
365.2	0.03269841	0.02529808	895.19	0.02258034	0.0240243	1425.19	0.09729938	0.09803394	1955.19	0.11111061	0.112833	2485.18	0.04222327	0.03867047	3015.18	0.07242394	0.07094826	3545.17	0.04505748	0.04511266	4075.17	0.14946238	0.1505181	
365.4	0.03306763	0.02532429	895.39	0.02421092	0.0240243	1425.39	0.09699041	0.09811203	1955.39	0.11204395	0.11292659	2485.38	0.04260636	0.03871581	3015.38	0.0729096	0.07102864	3545.37	0.04528403	0.04516069	4075.37	0.14997827	0.15064506	
365.6	0.03344687	0.0253505	895.59	0.02477224	0.0240243	1425.59	0.09692343	0.09819004	1955.59	0.11218438	0.1130201	2485.58	0.04318979	0.03876114	3015.58	0.07312171	0.07110901	3545.57	0.04433621	0.0452087	4075.57	0.1502206	0.15077191	
365.8	0.03315876	0.0253767	895.79	0.02636006	0.0240243	1425.79	0.09672156	0.09826797	1955.79	0.11247582	0.11311352	2485.78	0.04253641	0.03880646	3015.78	0.0740678	0.07118936	3545.77	0.04405826	0.04525669	4075.77	0.14985706	0.15089865	
366	0.03282188	0.02540288	895.99	0.02693412	0.0240243	1425.99	0.09688003	0.09834584	1955.99	0.11316045	0.11320687	2485.98	0.04217856	0.03885179	3015.98	0.07396983	0.07126971	3545.97	0.04405777	0.04530467	4075.97	0.15015093	0.15102529	
366.2	0.03268068	0.02542906	896.19	0.02825391	0.0240243	1426.19	0.09754909	0.09842362	1956.19	0.11417307	0.11330014	2486.18	0.04266671	0.0388971	3016.18	0.07479216	0.07135004	3546.17	0.04423144	0.04535264	4076.17	0.15048489	0.15115183	
366.4	0.03268586	0.02545523	896.39	0.02753971	0.0240243	1426.39	0.09784905	0.09850134	1956.39	0.11452097	0.11339333	2486.38	0.0424375	0.03894242	3016.38	0.07467093	0.07143036	3546.37	0.04480643	0.04540059	4076.37	0.14964248	0.15127826	
366.6	0.03328894	0.02548139	896.59	0.02774171	0.0240243	1426.59	0.09895582	0.09857898	1956.59	0.11377225	0.11348643	2486.58	0.04271485	0.03898773	3016.58	0.07331055	0.07151066	3546.57	0.04563191	0.04544853	4076.57	0.15000597	0.15140458	
366.8	0.03277555	0.02550754	896.79	0.02864622	0.0240243	1426.79	0.09849837	0.09865655	1956.79	0.11368621	0.11357946	2486.78	0.04219745	0.03903304	3016.78	0.0731945	0.07159096	3546.77	0.04539121	0.04549645	4076.77	0.15045655	0.15153081	
367	0.03294481	0.02553368	896.99	0.02698538	0.0240243	1426.99	0.09829948	0.09873404	1956.99	0.11402292	0.11367241	2486.98	0.0412515	0.03907835	3016.98	0.07245728	0.07167124	3546.97	0.04498582	0.04554435	4076.97	0.14980822	0.15165692	
367.2	0.03305246	0.0255598	897.19	0.02698533	0.0240243	1427.19	0.09787419	0.09881146	1957.19	0.11358823	0.11376527	2487.18	0.04058616	0.03912365	3017.18	0.07119393	0.07175151	3547.17	0.04529523	0.04559225	4077.17	0.15029162	0.15178294	
367.4	0.03380976	0.02558592	897.39	0.02689183	0.0240243	1427.39	0.0976644	0.0988888	1957.39	0.11324431	0.11385806	2487.38	0.04012371	0.03916895	3017.38	0.07166375	0.07183176	3547.37	0.04542737	0.04564012	4077.37	0.15059829	0.15190884	
367.6	0.03265705	0.02561204	897.59	0.02622005	0.0240243	1427.59	0.09804848	0.09896608	1957.59	0.11354776	0.11395076	2487.58	0.03998898	0.03921424	3017.58	0.07081467	0.071912	3547.57	0.04582199	0.04568799	4077.57	0.15039052	0.15203465	
367.8	0.03249814	0.02563814	897.79	0.02640905	0.0240243	1427.79	0.09806272	0.09904327	1957.79	0.11402894	0.11404339	2487.78	0.04090727	0.03925953	3017.78	0.06979179	0.07199223	3547.77	0.04632559	0.04573584	4077.77	0.15031042	0.15216035	
368	0.03355012	0.02566423	897.99	0.02649874	0.0240243	1427.99	0.09835403	0.0991204	1957.99	0.11473117	0.11413594	2487.98	0.04178761	0.03930482	3017.98	0.0694417	0.07207245	3547.97	0.04590554	0.04578367	4077.97	0.14895285	0.15228595	
368.2	0.03328877	0.02569031	898.19	0.02555502	0.0240243	1428.19	0.09906489	0.09919745	1958.19	0.11471625	0.1142284	2488.18	0.04162807	0.03935011	3018.18	0.06917946	0.07215265	3548.17	0.046482	0.04583149	4078.17	0.14811521	0.15241144	
368.4	0.03268524	0.02571638	898.39	0.02624244	0.0240243	1428.39	0.09980429	0.09927443	1958.39	0.1146265	0.11432079	2488.38	0.04211514	0.03939539	3018.38	0.06895868	0.07223284	3548.37	0.04620108	0.0458793	4078.37	0.14779546	0.15253683	
368.6	0.0333134	0.02574244	898.59	0.02631564	0.0240243	1428.59	0.0996848	0.09935134	1958.59	0.11417189	0.11441309	2488.58	0.04225144	0.03944067	3018.58	0.06840382	0.07231302	3548.57	0.04654481	0.04592709	4078.57	0.14823844	0.15266211	
368.8	0.0333215	0.0257685	898.79	0.02655728	0.0240243	1428.79	0.10043859	0.09942817	1958.79	0.11379657	0.11450532	2488.78	0.04234931	0.03948594	3018.78	0.06822207	0.07239319	3548.77	0.04604276	0.04597486	4078.77	0.14844601	0.15278729	
369	0.03367909	0.02579454	898.99	0.02600094	0.0240243	1428.99	0.10025671	0.09950493	1958.99	0.1136445	0.11459747	2488.98	0.0410568	0.03953121	3018.98	0.0688117	0.07247334	3548.97	0.04701762	0.04602262	4078.97	0.1489932	0.15291237	
369.2	0.03308724	0.02582057	899.19	0.02620856	0.0240243	1429.19	0.10013971	0.09958162	1959.19	0.11331459	0.11468953	2489.18	0.04122547	0.03957648	3019.18	0.06891152	0.07255348	3549.17	0.04657792	0.04607037	4079.17	0.14921413	0.15303735	
369.4	0.03299262	0.0258466	899.39	0.02678454	0.0240243	1429.39	0.09982506	0.09965823	1959.39	0.11313035	0.11478152	2489.38	0.04044404	0.03962174	3019.38	0.06872526	0.07263361	3549.37	0.04630138	0.0461181	4079.37	0.1503732	0.15316222	
369.6	0.03362782	0.02587261	899.59	0.02684123	0.0240243	1429.59	0.10002434	0.09973477	1959.59	0.11235035	0.11487343	2489.58	0.04036844	0.039667	3019.58	0.06931627	0.07271372	3549.57	0.04621435	0.04616582	4079.57	0.150733	0.15328699	
369.8	0.0340875	0.02589862	899.79	0.02669707	0.0240243	1429.79	0.09969393	0.09981124	1959.79	0.11289766	0.11496526	2489.78	0.03997032	0.03971226	3019.78	0.0699405	0.07279383	3549.77	0.04683429	0.04621352	4079.77	0.15017475	0.15341165	
370	0.03389786	0.02592461	899.99	0.02589032	0.0240243	1429.99	0.10021519	0.09988764	1959.99	0.11258209	0.11505701	2489.98	0.0401285	0.03975751	3019.98	0.06984842	0.07287392	3549.97	0.04641365	0.04626121	4079.97	0.1507182	0.15353621	
370.2	0.03396155	0.0259506	900.19	0.02625719	0.0240243	1430.19	0.10048005	0.09996396	1960.19	0.11125651	0.11514868	2490.18	0.04040071	0.03980276	3020.18	0.06883031	0.07295399	3550.17	0.04619058	0.04630889	4080.17	0.15124873	0.15366067	
370.4	0.03490605	0.02597658	900.39	0.02522669	0.0240243	1430.39	0.10094188	0.10004021	1960.39	0.11076701	0.11524027	2490.38	0.03987915	0.039848	3020.38	0.06774474	0.07303406	3550.37	0.04580868	0.04635655	4080.37	0.15107004	0.15378503	
370.6	0.0346224	0.02600254	900.59	0.02509453	0.0240243	1430.59	0.10127156	0.10011639	1960.59	0.11062309	0.11533179	2490.58	0.03901009	0.03989325	3020.58	0.0670368	0.07311411	3550.57	0.04560121	0.04640419	4080.57	0.15175279	0.15390928	
370.8	0.03433285	0.0260285	900.79	0.02484216	0.0240243	1430.79	0.10085703	0.10019249	1960.79	0.11127579	0.11542322	2490.78	0.03847554	0.03993849	3020.78	0.06721277	0.07319415	3550.77	0.04512425	0.04645182	4080.77	0.1521512	0.15403343	
371	0.03512659	0.02605445	900.99	0.0239693	0.0240243	1430.99	0.10142684	0.10026853	1960.99	0.11083934	0.11551457	2490.98	0.03864652	0.03998372	3020.98	0.0679972	0.07327417	3550.97	0.04543429	0.04649944	4080.97	0.15229366	0.15415748	
371.2	0.03528651	0.02608039	901.19	0.02391842	0.0240243	1431.19	0.101155	0.10034449	1961.19	0.11055287	0.11560585	2491.18	0.03893707	0.04002895	3021.18	0.06875949	0.07335419	3551.17	0.04642364	0.04654704	4081.17	0.15274151	0.15428143	
371.4	0.03548982	0.02610632	901.39	0.02337113	0.0240243	1431.39	0.10139292	0.10042038	1961.39	0.11020539	0.11569705	2491.38	0.03953293	0.04007418	3021.38	0.06907145	0.07343419	3551.37	0.04647414	0.04659463	4081.37	0.15400649	0.15440527	
371.6	0.03522092	0.02613223	901.59	0.02308795	0.0240243	1431.59	0.10166189	0.10049619	1961.59	0.11068849	0.11578817	2491.58	0.04029139	0.04011941	3021.58	0.06908981	0.07351417	3551.57	0.04764287	0.0466422	4081.57	0.1539363	0.15452901	
371.8	0.03580571	0.02615814	901.79	0.02351785	0.0240243	1431.79	0.10208182	0.10057194	1961.79	0.11165686	0.11587921	2491.78	0.04129741	0.04016463	3021.78	0.06973289	0.07359415	3551.77	0.04831523	0.04668976	4081.77	0.1537615	0.15465265	
372	0.03625476	0.02618404	901.99	0.02333141	0.0240243	1431.99	0.10215691	0.10064761	1961.99	0.11340774	0.11597017	2491.98	0.04098826	0.04020985	3021.98	0.07007077	0.07367411	3551.97	0.04956411	0.0467373	4081.97	0.15362038	0.15477618	
372.2	0.03498458	0.02620994	902.19	0.02318992	0.0240243	1432.19	0.1018785	0.10072321	1962.19	0.11326975	0.11606105	2492.18	0.04076494	0.04025506	3022.18	0.06992714	0.07375406	3552.17	0.04972921	0.04678483	4082.17	0.15359991	0.15489962	
372.4	0.03431762	0.02623582	902.39	0.02433417	0.0240243	1432.39	0.10225162	0.10079874	1962.39	0.11382738	0.11615185	2492.38	0.04103037	0.04030027	3022.38	0.0713613	0.073834	3552.37	0.04920572	0.04683235	4082.37	0.15338075	0.15502295	
372.6	0.03436142	0.02626169	902.59	0.02378757	0.0240243	1432.59	0.10168422	0.1008742	1962.59	0.11450139	0.11624258	2492.58	0.04134328	0.04034548	3022.58	0.07074251	0.07391392	3552.57	0.04982303	0.04687985	4082.57	0.15379716	0.15514618	
372.8	0.03331132	0.02628755	902.79	0.02366063	0.0240243	1432.79	0.10233492	0.10094959	1962.79	0.115178	0.11633323	2492.78	0.04218029	0.04039068	3022.78	0.07141453	0.07399384	3552.77	0.04943305	0.04692733	4082.77	0.15474483	0.15526931	
373	0.03303902	0.0263134	902.99	0.02381566	0.0240243	1432.99	0.10134318	0.1010249	1962.99	0.11557212	0.1164238	2492.98	0.04200302	0.04043588	3022.98	0.07239839	0.07407373	3552.97	0.0499239	0.0469748	4082.97	0.15491836	0.15539233	
373.2	0.03272212	0.02633925	903.19	0.02431651	0.0240243	1433.19	0.10151197	0.10110014	1963.19	0.1158089	0.11651429	2493.18	0.04261873	0.04048108	3023.18	0.07253325	0.07415362	3553.17	0.04868787	0.04702226	4083.17	0.15496442	0.15551526	
373.4	0.03317356	0.02636508	903.39	0.02458283	0.0240243	1433.39	0.10204729	0.10117531	1963.39	0.11594118	0.1166047	2493.38	0.0425691	0.04052627	3023.38	0.07248399	0.07423349	3553.37	0.04805631	0.0470697	4083.37	0.15508098	0.15563808	
373.6	0.03417192	0.02639091	903.59	0.02446182	0.0240243	1433.59	0.10258591	0.10125041	1963.59	0.11653439	0.11669504	2493.58	0.04335161	0.04057146	3023.58	0.0728818	0.07431336	3553.57	0.0475841	0.04711713	4083.57	0.15481371	0.1557608	
373.8	0.0337819	0.02641672	903.79	0.02452982	0.0240243	1433.79	0.10269065	0.10132544	1963.79	0.11680063	0.11678529	2493.78	0.04358439	0.04061665	3023.78	0.0724875	0.0743932	3553.77	0.04724856	0.04716454	4083.77	0.15458349	0.15588342	
374	0.03350775	0.02644253	903.99	0.02414636	0.0240243	1433.99	0.10290417	0.1014004	1963.99	0.11531364	0.11687547	2493.98	0.04341312	0.04066183	3023.98	0.07215595	0.07447304	3553.97	0.04667227	0.04721194	4083.97	0.15458169	0.15600594	
374.2	0.03383239	0.02646832	904.19	0.0238526	0.0240243	1434.19	0.10238288	0.10147528	1964.19	0.11403449	0.11696557	2494.18	0.04321664	0.04070701	3024.18	0.07127592	0.07455286	3554.17	0.04601084	0.04725933	4084.17	0.15523085	0.15612835	
374.4	0.03335946	0.02649411	904.39	0.02316443	0.0240243	1434.39	0.10275209	0.1015501	1964.39	0.11447056	0.1170556	2494.38	0.04289312	0.04075219	3024.38	0.07090925	0.07463267	3554.37	0.04551621	0.0473067	4084.37	0.15495966	0.15625067	
374.6	0.03259062	0.02651989	904.59	0.02397582	0.0240243	1434.59	0.1027501	0.10162484	1964.59	0.11375386	0.11714554	2494.58	0.04209434	0.04079736	3024.58	0.0711333	0.07471247	3554.57	0.04499552	0.04735405	4084.57	0.15449254	0.15637288	
374.8	0.032533	0.02654565	904.79	0.02363291	0.0240243	1434.79	0.10306386	0.10169951	1964.79	0.11367505	0.11723541	2494.78	0.04279862	0.04084253	3024.78	0.07221108	0.07479226	3554.77	0.04442103	0.04740139	4084.77	0.15470314	0.156495	
375	0.0325459	0.02657141	904.99	0.02329234	0.0240243	1434.99	0.10276421	0.10177411	1964.99	0.11280748	0.1173252	2494.98	0.04239445	0.04088769	3024.98	0.07273951	0.07487203	3554.97	0.04509916	0.04744872	4084.97	0.15458193	0.15661701	
375.2	0.03197822	0.02659716	905.19	0.02347025	0.0240243	1435.19	0.10345523	0.10184864	1965.19	0.11280446	0.11741492	2495.18	0.0414808	0.04093286	3025.18	0.07250369	0.07495179	3555.17	0.04543725	0.04749603	4085.17	0.15448123	0.15673892	
375.4	0.03218031	0.0266229	905.39	0.02387751	0.0240243	1435.39	0.10349622	0.1019231	1965.39	0.11242844	0.11750455	2495.38	0.04128916	0.04097801	3025.38	0.07184566	0.07503154	3555.37	0.04532325	0.04754333	4085.37	0.15532985	0.15686073	
375.6	0.03191392	0.02664863	905.59	0.02431382	0.0240243	1435.59	0.10358097	0.10199749	1965.59	0.1138	0.11759411	2495.58	0.04056549	0.04102317	3025.58	0.0717177	0.07511127	3555.57	0.04563364	0.04759062	4085.57	0.15489044	0.15698244	
375.8	0.03191464	0.02667435	905.79	0.0243507	0.0240243	1435.79	0.10410933	0.10207181	1965.79	0.11402636	0.11768359	2495.78	0.04074825	0.04106832	3025.78	0.07248162	0.07519099	3555.77	0.04532091	0.04763788	4085.77	0.15442127	0.15710405	
376	0.03176655	0.02670006	905.99	0.02437911	0.0240243	1435.99	0.10317483	0.10214606	1965.99	0.11444078	0.117773	2495.98	0.04055735	0.04111347	3025.98	0.07191798	0.0752707	3555.97	0.04463585	0.04768514	4085.97	0.15432023	0.15722556	
376.2	0.0314722	0.02672576	906.19	0.02430018	0.0240243	1436.19	0.10202848	0.10222024	1966.19	0.11525472	0.11786232	2496.18	0.04045465	0.04115861	3026.18	0.07256434	0.0753504	3556.17	0.0438721	0.04773238	4086.17	0.15411874	0.15734697	
376.4	0.03185253	0.02675146	906.39	0.02456818	0.0240243	1436.39	0.10256088	0.10229434	1966.39	0.11622369	0.11795157	2496.38	0.04093257	0.04120375	3026.38	0.07309015	0.07543008	3556.37	0.04433452	0.04777961	4086.37	0.15388387	0.15746828	
376.6	0.03191254	0.02677714	906.59	0.02444101	0.0240243	1436.59	0.1012812	0.10236838	1966.59	0.11707734	0.11804074	2496.58	0.04174368	0.04124889	3026.58	0.0724821	0.07550975	3556.57	0.04470468	0.04782682	4086.57	0.15508753	0.15758949	
376.8	0.03160425	0.02680281	906.79	0.02475693	0.0240243	1436.79	0.10120095	0.10244235	1966.79	0.11696782	0.11812984	2496.78	0.04190808	0.04129402	3026.78	0.07308077	0.07558941	3556.77	0.04405034	0.04787401	4086.77	0.15567337	0.15771059	
377	0.03237965	0.02682848	906.99	0.02503914	0.0240243	1436.99	0.100376	0.10251624	1966.99	0.11700119	0.11821886	2496.98	0.0416905	0.04133915	3026.98	0.07317522	0.07566906	3556.97	0.04457108	0.0479212	4086.97	0.15603967	0.1578316	
377.2	0.03309945	0.02685413	907.19	0.0247642	0.0240243	1437.19	0.10140821	0.10259007	1967.19	0.11788569	0.1183078	2497.18	0.04245463	0.04138428	3027.18	0.0734029	0.07574869	3557.17	0.04466684	0.04796837	4087.17	0.15622398	0.15795251	
377.4	0.03411997	0.02687978	907.39	0.02445694	0.0240243	1437.39	0.10208219	0.10266382	1967.39	0.11805549	0.11839667	2497.38	0.04338111	0.04142941	3027.38	0.07377994	0.07582831	3557.37	0.04522833	0.04801552	4087.37	0.15646819	0.15807332	
377.6	0.03387947	0.02690541	907.59	0.02514503	0.0240243	1437.59	0.10246874	0.10273751	1967.59	0.11858413	0.11848545	2497.58	0.04388631	0.04147453	3027.58	0.07424567	0.07590792	3557.57	0.04585828	0.04806266	4087.57	0.15654875	0.15819402	
377.8	0.03379997	0.02693104	907.79	0.02567153	0.0240243	1437.79	0.10271221	0.10281112	1967.79	0.1179557	0.11857417	2497.78	0.04507573	0.04151964	3027.78	0.07455762	0.07598752	3557.77	0.04709582	0.04810979	4087.77	0.15705394	0.15831463	
378	0.03421664	0.02695666	907.99	0.02483568	0.0240243	1437.99	0.10268142	0.10288467	1967.99	0.1169433	0.1186628	2497.98	0.0454774	0.04156475	3027.98	0.074892	0.0760671	3557.97	0.04782591	0.0481569	4087.97	0.15751411	0.15843514	
378.2	0.0344803	0.02698226	908.19	0.02477097	0.0240243	1438.19	0.10240315	0.10295814	1968.19	0.11672812	0.11875136	2498.18	0.0458312	0.04160986	3028.18	0.07491803	0.07614667	3558.17	0.04830849	0.04820399	4088.17	0.15838682	0.15855555	
378.4	0.03421614	0.02700786	908.39	0.02478885	0.0240243	1438.39	0.10294578	0.10303155	1968.39	0.11679301	0.11883984	2498.38	0.04611505	0.04165497	3028.38	0.07515707	0.07622623	3558.37	0.04912937	0.04825108	4088.37	0.15857639	0.15867586	
378.6	0.03494987	0.02703345	908.59	0.02524994	0.0240243	1438.59	0.10309894	0.10310488	1968.59	0.11614224	0.11892825	2498.58	0.04624905	0.04170007	3028.58	0.07602882	0.07630577	3558.57	0.04974658	0.04829814	4088.57	0.15864104	0.15879607	
378.8	0.03554455	0.02705903	908.79	0.02483628	0.0240243	1438.79	0.10364576	0.10317815	1968.79	0.11646614	0.11901658	2498.78	0.04650355	0.04174517	3028.78	0.07677438	0.0763853	3558.77	0.05046689	0.0483452	4088.77	0.15947471	0.15891618	
379	0.03608766	0.0270846	908.99	0.02532415	0.0240243	1438.99	0.10408063	0.10325134	1968.99	0.11593752	0.11910483	2498.98	0.04546685	0.04179027	3028.98	0.07703015	0.07646482	3558.97	0.05157777	0.04839224	4088.97	0.15996189	0.15903619	
379.2	0.03637386	0.02711016	909.19	0.02583459	0.0240243	1439.19	0.10482159	0.10332447	1969.19	0.11606208	0.11919301	2499.18	0.04454464	0.04183536	3029.18	0.07729556	0.07654433	3559.17	0.0519499	0.04843926	4089.17	0.16048458	0.1591561	
379.4	0.03744868	0.02713571	909.39	0.02603938	0.0240243	1439.39	0.1047949	0.10339753	1969.39	0.11637592	0.11928111	2499.38	0.04425656	0.04188045	3029.38	0.07766305	0.07662383	3559.37	0.05215446	0.04848627	4089.37	0.16144936	0.15927591	
379.6	0.03821006	0.02716125	909.59	0.02616552	0.0240243	1439.59	0.10523845	0.10347052	1969.59	0.11690758	0.11936914	2499.58	0.04378308	0.04192553	3029.58	0.07822492	0.07670331	3559.57	0.05200752	0.04853327	4089.57	0.16160406	0.15939562	
379.8	0.03918393	0.02718678	909.79	0.02593681	0.0240243	1439.79	0.10545734	0.10354344	1969.79	0.11667911	0.11945708	2499.78	0.04382562	0.04197061	3029.78	0.07921848	0.07678278	3559.77	0.05194501	0.04858025	4089.77	0.1620431	0.15951524	
380	0.03918393	0.02721231	909.99	0.02593681	0.0240243	1439.99	0.10545734	0.10361664	1969.98	0.11667911	0.11954448	2499.98	0.04382562	0.04201547	3029.97	0.07921848	0.07686185	3559.97	0.05194501	0.04862722	4089.97	0.1620431	0.15963417	
380.2	0.03929629	0.02720253	910.19	0.02569364	0.0239352	1440.19	0.10582521	0.1036031	1970.18	0.11618177	0.11953842	2500.18	0.04489315	0.04201275	3030.17	0.07927784	0.07685807	3560.17	0.05199192	0.04862233	4090.17	0.16153394	0.15962829	
380.4	0.03947206	0.02719276	910.39	0.02562951	0.02384643	1440.39	0.10652396	0.10358957	1970.38	0.11643588	0.11953237	2500.38	0.04599196	0.04201002	3030.37	0.0797346	0.07685429	3560.37	0.05197183	0.04861743	4090.37	0.16105371	0.15962242	
380.6	0.03917633	0.02718299	910.59	0.02470513	0.023758	1440.59	0.10767084	0.10357604	1970.58	0.11662913	0.11952631	2500.58	0.04764123	0.04200729	3030.57	0.07982432	0.07685052	3560.57	0.05186169	0.04861254	4090.57	0.16128382	0.15961654	
380.8	0.03947501	0.02717323	910.79	0.02484599	0.02366989	1440.79	0.1085733	0.10356251	1970.78	0.11672444	0.11952026	2500.78	0.0487548	0.04200457	3030.77	0.08052772	0.07684674	3560.77	0.05191867	0.04860765	4090.77	0.16118453	0.15961067	
381	0.03921696	0.02716347	910.99	0.02462462	0.02358211	1440.99	0.10949325	0.10354898	1970.98	0.11676933	0.11951421	2500.98	0.04959261	0.04200184	3030.97	0.08082503	0.07684297	3560.97	0.05201938	0.04860276	4090.97	0.16089686	0.15960479	
381.2	0.03903514	0.02715371	911.19	0.02448374	0.02349465	1441.19	0.10960624	0.10353545	1971.18	0.11678041	0.11950815	2501.18	0.05049629	0.04199912	3031.17	0.08005872	0.07683919	3561.17	0.05193483	0.04859787	4091.17	0.16042069	0.15959892	
381.4	0.03865704	0.02714396	911.39	0.02463128	0.02340752	1441.39	0.10976725	0.10352192	1971.38	0.11768652	0.1195021	2501.38	0.05094317	0.04199639	3031.37	0.08001163	0.07683542	3561.37	0.05181128	0.04859298	4091.37	0.16016813	0.15959305	
381.6	0.03867595	0.0271342	911.59	0.02458168	0.02332071	1441.59	0.11055785	0.1035084	1971.58	0.11768015	0.11949605	2501.58	0.05122338	0.04199367	3031.57	0.08023318	0.07683164	3561.57	0.05166732	0.04858809	4091.57	0.16015278	0.15958717	
381.8	0.03855398	0.02712446	911.79	0.02356343	0.02323422	1441.79	0.11072277	0.10349488	1971.78	0.11854458	0.11949	2501.78	0.05077389	0.04199094	3031.77	0.08068504	0.07682787	3561.77	0.0517769	0.0485832	4091.77	0.1607566	0.1595813	
382	0.03850418	0.02711471	911.99	0.02303262	0.02314805	1441.99	0.11034032	0.10348136	1971.98	0.11944158	0.11948395	2501.98	0.0508865	0.04198822	3031.97	0.08079083	0.07682409	3561.97	0.05122063	0.04857831	4091.97	0.16068741	0.15957542	
382.2	0.03717849	0.02710497	912.19	0.02229638	0.02306221	1442.19	0.11010205	0.10346784	1972.18	0.12011894	0.1194779	2502.18	0.05069798	0.04198549	3032.17	0.08119357	0.07682032	3562.17	0.05016906	0.04857342	4092.17	0.160504	0.15956955	
382.4	0.03692373	0.02709524	912.39	0.02099239	0.02297668	1442.39	0.10844684	0.10345432	1972.38	0.11873384	0.11947184	2502.38	0.05060766	0.04198277	3032.37	0.08067918	0.07681654	3562.37	0.04980728	0.04856853	4092.37	0.16044692	0.15956368	
382.6	0.03613535	0.0270855	912.59	0.02061964	0.02289147	1442.59	0.10773605	0.10344081	1972.58	0.11888399	0.11946579	2502.58	0.05015173	0.04198004	3032.57	0.07983668	0.07681277	3562.57	0.05005445	0.04856364	4092.57	0.16045647	0.15955781	
382.8	0.03623354	0.02707577	912.79	0.02137075	0.02280657	1442.79	0.10763222	0.1034273	1972.78	0.11945382	0.11945974	2502.78	0.05048095	0.04197732	3032.77	0.079406	0.076809	3562.77	0.04961102	0.04855876	4092.77	0.16130769	0.15955193	
383	0.03642651	0.02706605	912.99	0.02124132	0.02272199	1442.99	0.10729067	0.10341378	1972.98	0.11959459	0.11945369	2502.98	0.05059349	0.0419746	3032.97	0.07981333	0.07680522	3562.97	0.04932325	0.04855387	4092.97	0.16185143	0.15954606	
383.2	0.03686187	0.02705632	913.19	0.02173728	0.02263773	1443.19	0.10633511	0.10340027	1973.18	0.12002788	0.11944764	2503.18	0.05063349	0.04197187	3033.17	0.08034938	0.07680145	3563.17	0.04969106	0.04854898	4093.17	0.16272597	0.15954019	
383.4	0.03793931	0.0270466	913.39	0.02188198	0.02255377	1443.39	0.10590809	0.10338677	1973.38	0.12058744	0.1194416	2503.38	0.05061431	0.04196915	3033.37	0.08083663	0.07679768	3563.37	0.04938274	0.0485441	4093.37	0.16267871	0.15953432	
383.6	0.03741283	0.02703689	913.59	0.02152831	0.02247013	1443.59	0.10576136	0.10337326	1973.58	0.12060178	0.11943555	2503.58	0.04942214	0.04196643	3033.57	0.08181797	0.0767939	3563.57	0.04952012	0.04853921	4093.57	0.16297258	0.15952844	
383.8	0.03745647	0.02702718	913.79	0.02040008	0.0223868	1443.79	0.10622179	0.10335976	1973.78	0.12023485	0.1194295	2503.78	0.04857032	0.0419637	3033.77	0.08258251	0.07679013	3563.77	0.04969982	0.04853433	4093.77	0.16379344	0.15952257	
384	0.03712699	0.02701747	913.99	0.02023475	0.02230377	1443.99	0.10617502	0.10334625	1973.98	0.12121257	0.11942345	2503.98	0.04965263	0.04196098	3033.97	0.08266302	0.07678636	3563.97	0.05098038	0.04852944	4093.97	0.16363598	0.1595167	
384.2	0.03726049	0.02700776	914.19	0.01925681	0.02222106	1444.19	0.1067419	0.10333275	1974.18	0.1211738	0.1194174	2504.18	0.04937098	0.04195826	3034.17	0.08265005	0.07678258	3564.17	0.0512935	0.04852456	4094.17	0.16357505	0.15951083	
384.4	0.03703483	0.02699806	914.39	0.0191044	0.02213865	1444.39	0.10749797	0.10331925	1974.38	0.12154826	0.11941135	2504.38	0.04959252	0.04195553	3034.37	0.08300998	0.07677881	3564.37	0.05243651	0.04851968	4094.37	0.16433077	0.15950496	
384.6	0.03670197	0.02698836	914.59	0.01857551	0.02205654	1444.59	0.10765377	0.10330576	1974.58	0.12166422	0.11940531	2504.58	0.04944673	0.04195281	3034.57	0.08215067	0.07677504	3564.57	0.05323205	0.04851479	4094.57	0.16481924	0.15949909	
384.8	0.0369212	0.02697867	914.79	0.01871147	0.02197474	1444.79	0.10748953	0.10329226	1974.78	0.12151872	0.11939926	2504.78	0.04923482	0.04195009	3034.77	0.08196612	0.07677127	3564.77	0.05391114	0.04850991	4094.77	0.16473274	0.15949322	
385	0.03698983	0.02696897	914.99	0.0188008	0.02189325	1444.99	0.1074607	0.10327877	1974.98	0.12247502	0.11939321	2504.98	0.04933641	0.04194737	3034.97	0.08079802	0.0767675	3564.97	0.0542484	0.04850503	4094.97	0.1645594	0.15948735	
385.2	0.0374105	0.02695929	915.19	0.01926663	0.02181206	1445.19	0.10745377	0.10326528	1975.18	0.12259264	0.11938716	2505.18	0.0495657	0.04194465	3035.17	0.0796597	0.07676373	3565.17	0.05491106	0.04850015	4095.17	0.16443423	0.15948148	
385.4	0.03775659	0.0269496	915.39	0.01972852	0.02173116	1445.39	0.10765733	0.10325178	1975.38	0.12384079	0.11938112	2505.38	0.0494169	0.04194192	3035.37	0.07974972	0.07675995	3565.37	0.05621777	0.04849527	4095.37	0.1642956	0.15947561	
385.6	0.03786269	0.02693992	915.59	0.01921614	0.02165057	1445.59	0.10827061	0.1032383	1975.58	0.12360545	0.11937507	2505.58	0.04915055	0.0419392	3035.57	0.07980297	0.07675618	3565.57	0.0563337	0.04849039	4095.57	0.16452998	0.15946974	
385.8	0.03835484	0.02693024	915.79	0.01817369	0.02157028	1445.79	0.10828078	0.10322481	1975.78	0.12457049	0.11936903	2505.78	0.04890469	0.04193648	3035.77	0.07988985	0.07675241	3565.77	0.05647657	0.04848551	4095.77	0.16426572	0.15946387	
386	0.03895087	0.02692057	915.99	0.0181342	0.02149028	1445.99	0.10847336	0.10321132	1975.98	0.12457331	0.11936298	2505.98	0.04908184	0.04193376	3035.97	0.07918223	0.07674864	3565.97	0.05585609	0.04848063	4095.97	0.16328476	0.159458	
386.2	0.03830607	0.0269109	916.19	0.01814387	0.02141058	1446.19	0.10861545	0.10319784	1976.18	0.12482652	0.11935694	2506.18	0.04912934	0.04193104	3036.17	0.07903114	0.07674487	3566.17	0.05555228	0.04847575	4096.17	0.16341071	0.15945213	
386.4	0.03867382	0.02690123	916.39	0.01852635	0.02133118	1446.39	0.10820441	0.10318436	1976.38	0.12460415	0.11935089	2506.38	0.04873569	0.04192832	3036.37	0.07844555	0.0767411	3566.37	0.0550218	0.04847087	4096.37	0.16372184	0.15944626	
386.6	0.03819747	0.02689157	916.59	0.01974112	0.02125207	1446.59	0.1079191	0.10317088	1976.58	0.12542112	0.11934485	2506.58	0.04842302	0.0419256	3036.57	0.07862784	0.07673733	3566.57	0.05528029	0.048466	4096.57	0.16335638	0.15944039	
386.8	0.03845848	0.02688191	916.79	0.0195503	0.02117326	1446.79	0.10786214	0.1031574	1976.78	0.12546782	0.1193388	2506.78	0.04791342	0.04192288	3036.77	0.07897787	0.07673356	3566.77	0.05470027	0.04846112	4096.77	0.16441522	0.15943452	
387	0.03909858	0.02687225	916.99	0.01940672	0.02109473	1446.99	0.10756088	0.10314393	1976.98	0.1253426	0.11933276	2506.98	0.04768666	0.04192016	3036.97	0.079825	0.07672979	3566.97	0.05432463	0.04845624	4096.97	0.16427963	0.15942866	
387.2	0.03862715	0.0268626	917.19	0.02013219	0.0210165	1447.19	0.10719263	0.10313045	1977.18	0.12587092	0.11932672	2507.18	0.04792279	0.04191744	3037.17	0.08064209	0.07672602	3567.17	0.05352274	0.04845136	4097.17	0.16336137	0.15942279	
387.4	0.038921	0.02685295	917.39	0.02009999	0.02093856	1447.39	0.10685097	0.10311698	1977.38	0.12633611	0.11932067	2507.38	0.04744696	0.04191472	3037.37	0.08170604	0.07672225	3567.37	0.0533706	0.04844649	4097.37	0.16327597	0.15941692	
387.6	0.03844802	0.0268433	917.59	0.01956811	0.02086091	1447.59	0.10660841	0.10310351	1977.58	0.12644872	0.11931463	2507.58	0.04669267	0.041912	3037.57	0.08238651	0.07671848	3567.57	0.05346381	0.04844161	4097.57	0.16297496	0.15941105	
387.8	0.03815241	0.02683366	917.79	0.01840954	0.02078354	1447.79	0.10686361	0.10309004	1977.78	0.12661387	0.11930859	2507.78	0.04752274	0.04190928	3037.77	0.08340342	0.07671471	3567.77	0.05293895	0.04843674	4097.77	0.16281203	0.15940519	
388	0.03874102	0.02682402	917.99	0.01813491	0.02070646	1447.99	0.10731469	0.10307657	1977.98	0.12545751	0.11930254	2507.98	0.04888651	0.04190656	3037.97	0.08303349	0.07671094	3567.97	0.05336515	0.04843186	4097.97	0.16258654	0.15939932	
388.2	0.03818668	0.02681438	918.19	0.01756766	0.02062967	1448.19	0.10760778	0.10306311	1978.18	0.12433155	0.1192965	2508.18	0.04870853	0.04190384	3038.17	0.08371191	0.07670717	3568.17	0.05346838	0.04842699	4098.17	0.16340392	0.15939345	
388.4	0.03657185	0.02680475	918.39	0.01822992	0.02055317	1448.39	0.10708723	0.10304964	1978.38	0.12361095	0.11929046	2508.38	0.04961573	0.04190112	3038.37	0.08392892	0.07670341	3568.37	0.05352233	0.04842212	4098.37	0.16312966	0.15938759	
388.6	0.03569967	0.02679512	918.59	0.01856267	0.02047694	1448.59	0.10687477	0.10303618	1978.58	0.12318439	0.11928442	2508.58	0.04987756	0.0418984	3038.57	0.08350149	0.07669964	3568.57	0.05351951	0.04841725	4098.57	0.16280543	0.15938172	
388.8	0.03531505	0.0267855	918.79	0.0188293	0.020401	1448.79	0.10757443	0.10302272	1978.78	0.12283117	0.11927838	2508.78	0.05113785	0.04189568	3038.77	0.08365042	0.07669587	3568.77	0.0528677	0.04841237	4098.77	0.16322374	0.15937585	
389	0.03584537	0.02677587	918.99	0.01992938	0.02032534	1448.99	0.10774561	0.10300926	1978.98	0.12324696	0.11927234	2508.98	0.05115901	0.04189296	3038.97	0.08328647	0.0766921	3568.97	0.05239934	0.0484075	4098.97	0.16364405	0.15936999	
389.2	0.03592	0.02676625	919.19	0.01901377	0.02024996	1449.19	0.10822342	0.10299581	1979.18	0.12268388	0.1192663	2509.18	0.05132833	0.04189025	3039.17	0.08386007	0.07668833	3569.17	0.05280731	0.04840263	4099.17	0.16315549	0.15936412	
389.4	0.03612515	0.02675664	919.39	0.01904985	0.02017486	1449.39	0.10857341	0.10298235	1979.38	0.12313433	0.11926026	2509.38	0.05133833	0.04188753	3039.37	0.0829848	0.07668457	3569.37	0.05187908	0.04839776	4099.37	0.16234827	0.15935826	
389.6	0.03620764	0.02674703	919.59	0.01895492	0.02010004	1449.59	0.1094368	0.1029689	1979.58	0.12190075	0.11925422	2509.58	0.05105215	0.04188481	3039.57	0.08294046	0.0766808	3569.57	0.05120188	0.04839289	4099.57	0.16313388	0.15935239	
389.8	0.03685405	0.02673742	919.79	0.01950023	0.0200255	1449.79	0.10992028	0.10295545	1979.78	0.12095046	0.11924818	2509.78	0.05072455	0.04188209	3039.77	0.08261605	0.07667703	3569.77	0.05163291	0.04838802	4099.77	0.16307683	0.15934653	
390	0.03756446	0.02672781	919.99	0.01990331	0.01995123	1449.99	0.1099027	0.102942	1979.98	0.11997439	0.11924214	2509.98	0.05029236	0.04187937	3039.97	0.08184153	0.07667326	3569.97	0.05187551	0.04838315	4099.97	0.16360062	0.15934066	
390.2	0.03755251	0.02671821	920.19	0.02022984	0.01987724	1450.19	0.10986789	0.10292855	1980.18	0.11975965	0.1192361	2510.18	0.05033172	0.04187666	3040.17	0.08100547	0.0766695	3570.17	0.05192139	0.04837828	4100.17	0.16363345	0.1593348	
390.4	0.03741411	0.02670862	920.39	0.02113884	0.01980353	1450.39	0.10911936	0.1029151	1980.38	0.11993055	0.11923006	2510.38	0.05007341	0.04187394	3040.37	0.08103141	0.07666573	3570.37	0.05242005	0.04837341	4100.37	0.16324441	0.15932893	
390.6	0.03757905	0.02669902	920.59	0.02118074	0.01973008	1450.59	0.10817176	0.10290166	1980.58	0.12005626	0.11922402	2510.58	0.04940843	0.04187122	3040.57	0.0823364	0.07666196	3570.57	0.0536765	0.04836854	4100.57	0.16380897	0.15932307	
390.8	0.0382015	0.02668943	920.79	0.02074908	0.01965691	1450.79	0.10758219	0.10288821	1980.78	0.12086054	0.11921798	2510.78	0.04884583	0.0418685	3040.77	0.08202399	0.0766582	3570.77	0.05333493	0.04836368	4100.77	0.16412096	0.1593172	
391	0.03908322	0.02667984	920.99	0.02079494	0.01958401	1450.99	0.1070195	0.10287477	1980.98	0.12125807	0.11921195	2510.98	0.0491673	0.04186579	3040.97	0.08246155	0.07665443	3570.97	0.05338681	0.04835881	4100.97	0.16376854	0.15931134	
391.2	0.03921132	0.02667026	921.19	0.02070696	0.01951138	1451.19	0.1064121	0.10286133	1981.18	0.12124654	0.11920591	2511.18	0.04994263	0.04186307	3041.17	0.08271895	0.07665067	3571.17	0.05350692	0.04835394	4101.17	0.16373358	0.15930548	
391.4	0.04057881	0.02666068	921.39	0.01969704	0.01943902	1451.39	0.10607348	0.1028479	1981.38	0.12158156	0.11919987	2511.38	0.04927389	0.04186036	3041.37	0.08303762	0.0766469	3571.37	0.05386606	0.04834908	4101.37	0.16421207	0.15929961	
391.6	0.04071632	0.0266511	921.59	0.01821423	0.01936693	1451.59	0.10575197	0.10283446	1981.58	0.12111046	0.11919384	2511.58	0.04999095	0.04185764	3041.57	0.08269872	0.07664313	3571.57	0.05335285	0.04834421	4101.57	0.16415632	0.15929375	
391.8	0.04016162	0.02664153	921.79	0.01731477	0.01929511	1451.79	0.10527432	0.10282103	1981.78	0.12058572	0.1191878	2511.78	0.05140703	0.04185492	3041.77	0.08310715	0.07663937	3571.77	0.05335154	0.04833935	4101.77	0.16467786	0.15928789	
392	0.03974833	0.02663196	921.99	0.01781492	0.01922355	1451.99	0.10485683	0.1028076	1981.98	0.12009152	0.11918176	2511.98	0.05216497	0.04185221	3041.97	0.08285606	0.0766356	3571.97	0.05422141	0.04833448	4101.97	0.16516155	0.15928202	
392.2	0.03914726	0.02662239	922.19	0.01799357	0.01915226	1452.19	0.10526397	0.10279416	1982.18	0.12047615	0.11917573	2512.18	0.0530988	0.04184949	3042.17	0.08402057	0.07663184	3572.17	0.05434054	0.04832962	4102.17	0.16427989	0.15927616	
392.4	0.03804061	0.02661283	922.39	0.01824802	0.01908123	1452.39	0.10564475	0.10278074	1982.38	0.12065464	0.11916969	2512.38	0.05419106	0.04184678	3042.37	0.08387032	0.07662807	3572.37	0.05391697	0.04832475	4102.37	0.16371071	0.1592703	
392.6	0.0380862	0.02660327	922.59	0.01861163	0.01901046	1452.59	0.10634222	0.10276731	1982.58	0.12063811	0.11916366	2512.58	0.05406412	0.04184406	3042.57	0.08318123	0.07662431	3572.57	0.05351948	0.04831989	4102.57	0.16399904	0.15926444	
392.8	0.03768821	0.02659371	922.79	0.0190586	0.01893996	1452.79	0.10688361	0.10275388	1982.78	0.1210275	0.11915762	2512.78	0.05402796	0.04184135	3042.77	0.08308404	0.07662054	3572.77	0.05250601	0.04831503	4102.77	0.16472013	0.15925857	
393	0.03717329	0.02658416	922.99	0.01875641	0.01886972	1452.99	0.10691302	0.10274046	1982.98	0.12193879	0.11915159	2512.98	0.05283528	0.04183863	3042.97	0.08336123	0.07661678	3572.97	0.05195777	0.04831017	4102.97	0.16461128	0.15925271	
393.2	0.0370607	0.02657461	923.19	0.01723261	0.01879974	1453.19	0.10726497	0.10272704	1983.18	0.12167334	0.11914555	2513.18	0.05257601	0.04183592	3043.17	0.08358111	0.07661302	3573.17	0.05142587	0.04830531	4103.17	0.16392245	0.15924685	
393.4	0.03649561	0.02656506	923.39	0.01827546	0.01873002	1453.39	0.10718107	0.10271362	1983.38	0.12109783	0.11913952	2513.38	0.05186146	0.0418332	3043.37	0.08292028	0.07660925	3573.37	0.05124102	0.04830044	4103.37	0.16372252	0.15924099	
393.6	0.03594402	0.02655552	923.59	0.0184638	0.01866056	1453.59	0.1072564	0.1027002	1983.58	0.1208676	0.11913348	2513.58	0.05117248	0.04183049	3043.57	0.08371698	0.07660549	3573.57	0.0523188	0.04829558	4103.57	0.16483675	0.15923513	
393.8	0.03498725	0.02654598	923.79	0.01873343	0.01859135	1453.79	0.10732575	0.10268678	1983.78	0.12055346	0.11912745	2513.78	0.05085277	0.04182777	3043.77	0.08298649	0.07660172	3573.77	0.05216763	0.04829072	4103.77	0.16426121	0.15922927	
394	0.03426903	0.02653644	923.99	0.01810749	0.01852241	1453.99	0.10701182	0.10267337	1983.98	0.12031317	0.11912142	2513.98	0.05049465	0.04182506	3043.97	0.08213043	0.07659796	3573.97	0.05311309	0.04828586	4103.97	0.16379055	0.15922341	
394.2	0.03361103	0.02652691	924.19	0.01756	0.01845371	1454.19	0.10719402	0.10265996	1984.18	0.12110113	0.11911538	2514.18	0.05015053	0.04182234	3044.17	0.08157701	0.0765942	3574.17	0.05333616	0.04828101	4104.17	0.16324781	0.15921755	
394.4	0.03266791	0.02651738	924.39	0.01722909	0.01838528	1454.39	0.10700119	0.10264655	1984.38	0.12181738	0.11910935	2514.38	0.04936339	0.04181963	3044.37	0.08215765	0.07659043	3574.37	0.05449328	0.04827615	4104.37	0.16333327	0.15921169	
394.6	0.0323121	0.02650785	924.59	0.01700466	0.01831709	1454.59	0.10590284	0.10263314	1984.58	0.12184046	0.11910332	2514.58	0.04861253	0.04181692	3044.57	0.08195087	0.07658667	3574.57	0.05480475	0.04827129	4104.57	0.16343018	0.15920583	
394.8	0.03280059	0.02649833	924.79	0.01729215	0.01824916	1454.79	0.10557716	0.10261973	1984.78	0.12242341	0.11909729	2514.78	0.04854662	0.0418142	3044.77	0.08101733	0.07658291	3574.77	0.05529224	0.04826643	4104.77	0.16269174	0.15919997	
395	0.03268721	0.02648881	924.99	0.01683015	0.01818148	1454.99	0.10530262	0.10260632	1984.98	0.12174297	0.11909126	2514.98	0.04900027	0.04181149	3044.97	0.08092768	0.07657915	3574.97	0.05517182	0.04826157	4104.97	0.16302435	0.15919411	
395.2	0.03247169	0.0264793	925.19	0.01740867	0.01811406	1455.19	0.10470104	0.10259292	1985.18	0.12059688	0.11908523	2515.18	0.04830594	0.04180878	3045.17	0.08076638	0.07657538	3575.17	0.05476058	0.04825672	4105.17	0.16348054	0.15918825	
395.4	0.03260849	0.02646978	925.39	0.01758322	0.01804688	1455.39	0.10468048	0.10257952	1985.38	0.12099639	0.11907919	2515.38	0.04781507	0.04180606	3045.37	0.08042928	0.07657162	3575.37	0.05459712	0.04825186	4105.37	0.1628191	0.15918239	
395.6	0.03230515	0.02646028	925.59	0.01752567	0.01797995	1455.59	0.10388782	0.10256612	1985.58	0.1205465	0.11907316	2515.58	0.04793637	0.04180335	3045.57	0.08008576	0.07656786	3575.57	0.05425629	0.04824701	4105.57	0.16245407	0.15917653	
395.8	0.03248706	0.02645077	925.79	0.01771004	0.01791327	1455.79	0.10375094	0.10255272	1985.78	0.12104669	0.11906713	2515.78	0.04829284	0.04180064	3045.77	0.07984137	0.0765641	3575.77	0.05437292	0.04824215	4105.77	0.16166458	0.15917067	
396	0.03281804	0.02644127	925.99	0.0183495	0.01784684	1455.99	0.10450033	0.10253932	1985.98	0.1208526	0.1190611	2515.98	0.04866208	0.04179793	3045.97	0.08008296	0.07656034	3575.97	0.05427102	0.0482373	4105.97	0.16184154	0.15916481	
396.2	0.03372409	0.02643177	926.19	0.01807467	0.01778065	1456.19	0.10584527	0.10252592	1986.18	0.12017088	0.11905507	2516.18	0.0488784	0.04179521	3046.17	0.07995954	0.07655658	3576.17	0.05344269	0.04823244	4106.17	0.16098123	0.15915896	
396.4	0.03364484	0.02642227	926.39	0.01830693	0.01771471	1456.39	0.10568765	0.10251253	1986.38	0.11978759	0.11904904	2516.38	0.04780831	0.0417925	3046.37	0.07933052	0.07655281	3576.37	0.0528339	0.04822759	4106.37	0.16167388	0.1591531	
396.6	0.03391016	0.02641278	926.59	0.01851044	0.01764901	1456.59	0.10642983	0.10249914	1986.58	0.1194101	0.11904301	2516.58	0.04750176	0.04178979	3046.57	0.07927882	0.07654905	3576.57	0.05187197	0.04822273	4106.57	0.16242424	0.15914724	
396.8	0.03316242	0.02640329	926.79	0.01825548	0.01758356	1456.79	0.10651947	0.10248575	1986.78	0.11930188	0.11903699	2516.78	0.04724487	0.04178708	3046.77	0.07980128	0.07654529	3576.77	0.0511798	0.04821788	4106.77	0.16332549	0.15914138	
397	0.03330721	0.02639381	926.99	0.01699589	0.01751835	1456.99	0.1068961	0.10247236	1986.98	0.11965899	0.11903096	2516.98	0.04715325	0.04178437	3046.97	0.07979156	0.07654153	3576.97	0.05122084	0.04821303	4106.97	0.16340699	0.15913553	
397.2	0.03436179	0.02638433	927.19	0.016263	0.01745338	1457.19	0.1071406	0.10245897	1987.18	0.11869112	0.11902493	2517.18	0.04725234	0.04178166	3047.17	0.0797779	0.07653777	3577.17	0.0512228	0.04820818	4107.17	0.16346373	0.15912967	
397.4	0.03329166	0.02637485	927.39	0.01640503	0.01738865	1457.39	0.10741771	0.10244559	1987.38	0.11933073	0.1190189	2517.38	0.04776623	0.04177894	3047.37	0.07993073	0.07653401	3577.37	0.05102241	0.04820333	4107.37	0.16351909	0.15912381	
397.6	0.0328608	0.02636538	927.59	0.01621841	0.01732416	1457.59	0.10855095	0.10243221	1987.58	0.1205313	0.11901287	2517.58	0.04818478	0.04177623	3047.57	0.0798231	0.07653025	3577.57	0.05081316	0.04819848	4107.57	0.16422631	0.15911795	
397.8	0.03176438	0.0263559	927.79	0.01656592	0.01725992	1457.79	0.10893461	0.10241882	1987.78	0.12058334	0.11900685	2517.78	0.0486381	0.04177352	3047.77	0.07924143	0.07652649	3577.77	0.05077329	0.04819363	4107.77	0.16420442	0.1591121	
398	0.03137373	0.02634644	927.99	0.01642934	0.01719591	1457.99	0.10868962	0.10240544	1987.98	0.12025593	0.11900082	2517.98	0.04812458	0.04177081	3047.97	0.07909121	0.07652273	3577.97	0.05172177	0.04818878	4107.97	0.16448993	0.15910624	
398.2	0.03137708	0.02633697	928.19	0.01679029	0.01713213	1458.19	0.10862851	0.10239207	1988.18	0.12137886	0.11899479	2518.18	0.04834131	0.0417681	3048.17	0.08032536	0.07651897	3578.17	0.05104443	0.04818393	4108.17	0.16447507	0.15910039	
398.4	0.03094224	0.02632751	928.39	0.01690361	0.0170686	1458.39	0.1085596	0.10237869	1988.38	0.12141958	0.11898877	2518.38	0.04784858	0.04176539	3048.37	0.08102833	0.07651521	3578.37	0.05125484	0.04817908	4108.37	0.16409577	0.15909453	
398.6	0.03142748	0.02631805	928.59	0.01721142	0.0170053	1458.59	0.10713296	0.10236532	1988.58	0.12208903	0.11898274	2518.58	0.04785638	0.04176268	3048.57	0.08178243	0.07651145	3578.57	0.05102346	0.04817423	4108.57	0.16378678	0.15908867	
398.8	0.031854	0.0263086	928.79	0.01752086	0.01694223	1458.79	0.10710185	0.10235194	1988.78	0.1227843	0.11897671	2518.78	0.04779898	0.04175997	3048.77	0.08225602	0.07650769	3578.77	0.05135999	0.04816938	4108.77	0.16261957	0.15908282	
399	0.03112613	0.02629915	928.99	0.01814655	0.0168794	1458.99	0.10706729	0.10233857	1988.98	0.12277355	0.11897069	2518.98	0.0479823	0.04175726	3048.97	0.08286293	0.07650394	3578.97	0.05034967	0.04816453	4108.97	0.16184493	0.15907696	
399.2	0.03078531	0.0262897	929.19	0.01852168	0.0168168	1459.19	0.10622232	0.1023252	1989.18	0.12273128	0.11896466	2519.18	0.04658285	0.04175455	3049.17	0.08306533	0.07650018	3579.17	0.05038477	0.04815969	4109.17	0.16085714	0.15907111	
399.4	0.03094146	0.02628026	929.39	0.01893731	0.01675443	1459.39	0.10641125	0.10231184	1989.38	0.12397678	0.11895864	2519.38	0.04690026	0.04175184	3049.37	0.08317623	0.07649642	3579.37	0.05051298	0.04815484	4109.37	0.15989718	0.15906525	
399.6	0.0308781	0.02627082	929.59	0.01811819	0.0166923	1459.59	0.10530643	0.10229847	1989.58	0.12351825	0.11895261	2519.58	0.04708209	0.04174913	3049.57	0.08324609	0.07649266	3579.57	0.05039174	0.04814999	4109.57	0.15959823	0.1590594	
399.8	0.03186202	0.02626138	929.79	0.01691442	0.01663039	1459.79	0.10521203	0.10228511	1989.78	0.12346872	0.11894659	2519.78	0.04795243	0.04174643	3049.77	0.08326993	0.0764889	3579.77	0.05032855	0.04814515	4109.77	0.15942106	0.15905355	
400	0.0326631	0.02625195	929.99	0.017264	0.01656872	1459.99	0.10499619	0.10227174	1989.98	0.12314449	0.11894057	2519.98	0.04805326	0.04174372	3049.97	0.08363093	0.07648514	3579.97	0.0500114	0.0481403	4109.97	0.15947156	0.15904769	
400.2	0.03350016	0.02624252	930.19	0.01739951	0.01650727	1460.19	0.10514046	0.10225838	1990.18	0.12238177	0.11893454	2520.18	0.04780403	0.04174101	3050.17	0.08309686	0.07648139	3580.17	0.04971667	0.04813546	4110.17	0.15885028	0.15904184	
400.4	0.03445445	0.02623309	930.39	0.01754277	0.01644605	1460.39	0.10475197	0.10224503	1990.38	0.12199306	0.11892852	2520.38	0.04794399	0.0417383	3050.37	0.08272764	0.07647763	3580.37	0.04973636	0.04813062	4110.37	0.15840065	0.15903598	
400.6	0.03467764	0.02622366	930.59	0.0168529	0.01638506	1460.59	0.10550304	0.10223167	1990.58	0.12133861	0.1189225	2520.58	0.04845453	0.04173559	3050.57	0.08230169	0.07647387	3580.57	0.04962778	0.04812577	4110.57	0.15871931	0.15903013	
400.8	0.03430698	0.02621424	930.79	0.01720331	0.01632429	1460.79	0.10505041	0.10221831	1990.78	0.12125148	0.11891647	2520.78	0.04849492	0.04173288	3050.77	0.08158736	0.07647011	3580.77	0.04946607	0.04812093	4110.77	0.15886716	0.15902428	
401	0.03459156	0.02620483	930.99	0.01715308	0.01626375	1460.99	0.10488034	0.10220496	1990.98	0.12174271	0.11891045	2520.98	0.04876825	0.04173017	3050.97	0.08099225	0.07646636	3580.97	0.04984116	0.04811609	4110.97	0.15913444	0.15901842	
401.2	0.03436221	0.02619541	931.19	0.01729631	0.01620344	1461.19	0.10499473	0.10219161	1991.18	0.12180221	0.11890443	2521.18	0.04917027	0.04172747	3051.17	0.08066476	0.0764626	3581.17	0.04970905	0.04811125	4111.17	0.15933845	0.15901257	
401.4	0.03329008	0.026186	931.39	0.01712521	0.01614335	1461.39	0.10514391	0.10217826	1991.38	0.12322598	0.11889841	2521.38	0.0499129	0.04172476	3051.37	0.07976566	0.07645884	3581.37	0.04942407	0.0481064	4111.37	0.15993262	0.15900672	
401.6	0.03272413	0.0261766	931.59	0.01806826	0.01608348	1461.59	0.10438178	0.10216491	1991.58	0.12311451	0.11889239	2521.58	0.0504239	0.04172205	3051.57	0.07974242	0.07645509	3581.57	0.05040263	0.04810156	4111.57	0.16068655	0.15900087	
401.8	0.03226969	0.02616719	931.79	0.01841952	0.01602383	1461.79	0.10351568	0.10215156	1991.78	0.12359611	0.11888636	2521.78	0.04974881	0.04171934	3051.77	0.0794298	0.07645133	3581.77	0.0505764	0.04809672	4111.77	0.16142062	0.15899501	
402	0.03217527	0.02615779	931.99	0.01824936	0.0159644	1461.99	0.10236316	0.10213822	1991.98	0.12353061	0.11888034	2521.98	0.0498253	0.04171664	3051.97	0.07938122	0.07644758	3581.97	0.05022247	0.04809188	4111.97	0.16183155	0.15898916	
402.2	0.03174447	0.0261484	932.19	0.01835296	0.0159052	1462.19	0.10166707	0.10212488	1992.18	0.12434249	0.11887432	2522.18	0.05012572	0.04171393	3052.17	0.08031095	0.07644382	3582.17	0.04980883	0.04808704	4112.17	0.16165748	0.15898331	
402.4	0.03122924	0.026139	932.39	0.0181094	0.01584621	1462.39	0.10145203	0.10211153	1992.38	0.12466165	0.1188683	2522.38	0.04918983	0.04171122	3052.37	0.07969785	0.07644006	3582.37	0.04973143	0.0480822	4112.37	0.16213903	0.15897746	
402.6	0.03097838	0.02612961	932.59	0.01799273	0.01578744	1462.59	0.10094895	0.1020982	1992.58	0.12505138	0.11886228	2522.58	0.04829555	0.04170852	3052.57	0.08025521	0.07643631	3582.57	0.05026752	0.04807736	4112.57	0.16234151	0.15897161	
402.8	0.0308859	0.02612023	932.79	0.01831723	0.01572889	1462.79	0.10144462	0.10208486	1992.78	0.12550854	0.11885626	2522.78	0.04794918	0.04170581	3052.77	0.07957284	0.07643255	3582.77	0.05062681	0.04807253	4112.77	0.16165414	0.15896576	
403	0.03035414	0.02611084	932.99	0.01737173	0.01567056	1462.99	0.10256476	0.10207152	1992.98	0.12521119	0.11885024	2522.98	0.04758113	0.0417031	3052.97	0.07941731	0.0764288	3582.97	0.0510613	0.04806769	4112.97	0.16232305	0.15895991	
403.2	0.03069419	0.02610146	933.19	0.01647941	0.01561245	1463.19	0.10291153	0.10205819	1993.18	0.12489239	0.11884422	2523.18	0.0457183	0.0417004	3053.17	0.07867564	0.07642504	3583.17	0.05085332	0.04806285	4113.17	0.16369216	0.15895406	
403.4	0.03113675	0.02609209	933.39	0.01587625	0.01555455	1463.39	0.10397926	0.10204485	1993.38	0.124455	0.1188382	2523.38	0.04637896	0.04169769	3053.37	0.07789575	0.07642129	3583.37	0.05091987	0.04805802	4113.37	0.16427462	0.1589482	
403.6	0.0317985	0.02608271	933.59	0.0140357	0.01549686	1463.59	0.1037874	0.10203152	1993.58	0.12254276	0.11883219	2523.58	0.04714847	0.04169499	3053.57	0.07731439	0.07641753	3583.57	0.05038198	0.04805318	4113.57	0.16418825	0.15894235	
403.8	0.03242204	0.02607334	933.79	0.01416405	0.01543939	1463.79	0.1042991	0.10201819	1993.78	0.12205989	0.11882617	2523.78	0.04760417	0.04169228	3053.77	0.07689555	0.07641378	3583.77	0.05004095	0.04804834	4113.77	0.16441449	0.1589365	
404	0.0327443	0.02606398	933.99	0.0154404	0.01538213	1463.99	0.10504408	0.10200487	1993.98	0.12085475	0.11882015	2523.98	0.04734295	0.04168958	3053.97	0.07680832	0.07641003	3583.97	0.05019341	0.04804351	4113.97	0.16411412	0.15893065	
404.2	0.03325613	0.02605462	934.19	0.01579248	0.01532508	1464.19	0.10595795	0.10199154	1994.18	0.11961175	0.11881413	2524.18	0.04778642	0.04168687	3054.17	0.07673208	0.07640627	3584.17	0.04992179	0.04803867	4114.17	0.16353006	0.15892481	
404.4	0.03475345	0.02604526	934.39	0.01633646	0.01526825	1464.39	0.10624667	0.10197822	1994.38	0.11956329	0.11880812	2524.38	0.04786261	0.04168417	3054.37	0.07704783	0.07640252	3584.37	0.0494617	0.04803384	4114.37	0.16256975	0.15891896	
404.6	0.03543976	0.0260359	934.59	0.01696186	0.01521163	1464.59	0.10638792	0.1019649	1994.58	0.11960058	0.1188021	2524.58	0.04860652	0.04168146	3054.57	0.07705296	0.07639876	3584.57	0.04996708	0.04802901	4114.57	0.16315991	0.15891311	
404.8	0.03584738	0.02602655	934.79	0.01780341	0.01515521	1464.79	0.10597372	0.10195158	1994.78	0.12053224	0.11879608	2524.78	0.04808498	0.04167876	3054.77	0.07705785	0.07639501	3584.77	0.04956388	0.04802417	4114.77	0.16317632	0.15890726	
405	0.03601863	0.0260172	934.99	0.01695225	0.01509901	1464.99	0.10630165	0.10193826	1994.98	0.12123278	0.11879007	2524.98	0.04803411	0.04167605	3054.97	0.07699621	0.07639126	3584.97	0.05025683	0.04801934	4114.97	0.16280702	0.15890141	
405.2	0.03634956	0.02600785	935.19	0.01645508	0.01504301	1465.19	0.10593137	0.10192494	1995.18	0.12225544	0.11878405	2525.18	0.04774683	0.04167335	3055.17	0.07717932	0.0763875	3585.17	0.05094251	0.04801451	4115.17	0.16231306	0.15889556	
405.4	0.03601744	0.02599851	935.39	0.01602458	0.01498722	1465.39	0.10553011	0.10191163	1995.38	0.12246766	0.11877803	2525.38	0.04805543	0.04167064	3055.37	0.07735832	0.07638375	3585.37	0.05080281	0.04800968	4115.37	0.162015	0.15888971	
405.6	0.03515136	0.02598917	935.59	0.01686279	0.01493164	1465.59	0.10425664	0.10189831	1995.58	0.12221795	0.11877202	2525.58	0.04771751	0.04166794	3055.57	0.07833827	0.07638	3585.57	0.0511743	0.04800484	4115.57	0.16215256	0.15888386	
405.8	0.03489749	0.02597983	935.79	0.01674655	0.01487627	1465.79	0.10348096	0.101885	1995.78	0.12286894	0.118766	2525.78	0.04730262	0.04166524	3055.77	0.0790683	0.07637625	3585.77	0.05044462	0.04800001	4115.77	0.16287959	0.15887802	
406	0.03420949	0.0259705	935.99	0.01692001	0.0148211	1465.99	0.10148816	0.10187169	1995.98	0.12315831	0.11875999	2525.98	0.04786476	0.04166253	3055.97	0.07936625	0.07637249	3585.97	0.05109005	0.04799518	4115.97	0.16323817	0.15887217	
406.2	0.03278818	0.02596117	936.19	0.01661251	0.01476613	1466.19	0.10076202	0.10185838	1996.18	0.12247663	0.11875397	2526.18	0.04776452	0.04165983	3056.17	0.07922839	0.07636874	3586.17	0.05072177	0.04799035	4116.17	0.16354089	0.15886632	
406.4	0.03162361	0.02595185	936.39	0.01728981	0.01471137	1466.39	0.10055856	0.10184508	1996.38	0.12264334	0.11874796	2526.38	0.04721458	0.04165713	3056.37	0.07907907	0.07636499	3586.37	0.05083166	0.04798552	4116.37	0.16409493	0.15886047	
406.6	0.03119925	0.02594252	936.59	0.01682876	0.01465681	1466.59	0.10145657	0.10183177	1996.58	0.12217104	0.11874195	2526.58	0.04680412	0.04165442	3056.57	0.07973645	0.07636124	3586.57	0.05123561	0.0479807	4116.57	0.16372848	0.15885463	
406.8	0.03107594	0.0259332	936.79	0.01644766	0.01460245	1466.79	0.1018227	0.10181847	1996.78	0.12245702	0.11873593	2526.78	0.04626151	0.04165172	3056.77	0.07865838	0.07635749	3586.77	0.05110776	0.04797587	4116.77	0.16416794	0.15884878	
407	0.03053446	0.02592389	936.99	0.01509542	0.0145483	1466.99	0.10256259	0.10180517	1996.98	0.12233396	0.11872992	2526.98	0.04530464	0.04164902	3056.97	0.07829265	0.07635374	3586.97	0.0514838	0.04797104	4116.97	0.16449101	0.15884293	
407.2	0.03084345	0.02591457	937.19	0.01539578	0.01449435	1467.19	0.10262612	0.10179187	1997.18	0.12191739	0.11872391	2527.18	0.04500351	0.04164632	3057.17	0.07768893	0.07634998	3587.17	0.05145239	0.04796621	4117.17	0.16363836	0.15883709	
407.4	0.03069475	0.02590527	937.39	0.01556478	0.01444059	1467.39	0.10330284	0.10177857	1997.38	0.12151703	0.11871789	2527.38	0.04543127	0.04164361	3057.37	0.07797047	0.07634623	3587.37	0.05122827	0.04796138	4117.37	0.16274611	0.15883124	
407.6	0.03036953	0.02589596	937.59	0.01540408	0.01438704	1467.59	0.10240916	0.10176527	1997.58	0.12133772	0.11871188	2527.58	0.0455466	0.04164091	3057.57	0.07771116	0.07634248	3587.57	0.05092429	0.04795656	4117.57	0.16241204	0.1588254	
407.8	0.02994346	0.02588666	937.79	0.01635075	0.01433368	1467.79	0.10274189	0.10175198	1997.78	0.12201869	0.11870587	2527.78	0.04643982	0.04163821	3057.77	0.0779886	0.07633873	3587.77	0.05124683	0.04795173	4117.77	0.16210097	0.15881955	
408	0.02990455	0.02587736	937.99	0.01675358	0.01428052	1467.99	0.10330588	0.10173869	1997.98	0.1222478	0.11869986	2527.98	0.04687531	0.04163551	3057.97	0.07819357	0.07633498	3587.97	0.05140303	0.04794691	4117.97	0.16200772	0.1588137	
408.2	0.03112426	0.02586806	938.19	0.01708326	0.01422756	1468.19	0.10286097	0.1017254	1998.18	0.12373253	0.11869385	2528.18	0.04840568	0.04163281	3058.17	0.07834706	0.07633123	3588.17	0.05102662	0.04794208	4118.17	0.16208848	0.15880786	
408.4	0.03154102	0.02585877	938.39	0.01773816	0.0141748	1468.39	0.10309073	0.10171211	1998.38	0.12474734	0.11868783	2528.38	0.04892258	0.0416301	3058.37	0.07827274	0.07632748	3588.37	0.05116312	0.04793726	4118.37	0.16148781	0.15880201	
408.6	0.03186772	0.02584948	938.59	0.01758095	0.01412223	1468.59	0.1037727	0.10169882	1998.58	0.12569874	0.11868182	2528.58	0.04943305	0.0416274	3058.57	0.07808315	0.07632373	3588.57	0.05208924	0.04793243	4118.57	0.16204832	0.15879617	
408.8	0.03243834	0.02584019	938.79	0.01668587	0.01406986	1468.79	0.10321264	0.10168553	1998.78	0.12619418	0.11867581	2528.78	0.04809431	0.0416247	3058.77	0.07832308	0.07631998	3588.77	0.05102358	0.04792761	4118.77	0.16197685	0.15879032	
409	0.03294083	0.02583091	938.99	0.0161246	0.01401768	1468.99	0.10234681	0.10167225	1998.98	0.12601166	0.1186698	2528.98	0.0481732	0.041622	3058.97	0.07859975	0.07631623	3588.97	0.05117458	0.04792279	4118.97	0.16178031	0.15878448	
409.2	0.03422945	0.02582163	939.19	0.01583462	0.01396569	1469.19	0.10188339	0.10165897	1999.18	0.12506535	0.11866379	2529.18	0.04794881	0.0416193	3059.17	0.07933973	0.07631248	3589.17	0.05063887	0.04791796	4119.17	0.16168325	0.15877864	
409.4	0.0335585	0.02581236	939.39	0.01477761	0.0139139	1469.39	0.10227555	0.10164569	1999.38	0.12381779	0.11865778	2529.38	0.0489794	0.0416166	3059.37	0.07920703	0.07630873	3589.37	0.04997218	0.04791314	4119.37	0.16292472	0.15877279	
409.6	0.03406415	0.02580308	939.59	0.01535224	0.0138623	1469.59	0.10150637	0.10163241	1999.58	0.12341291	0.11865177	2529.58	0.04750975	0.0416139	3059.57	0.07965199	0.07630498	3589.57	0.04985623	0.04790832	4119.57	0.16354653	0.15876695	
409.8	0.03398159	0.02579381	939.79	0.01475462	0.01381089	1469.79	0.1008643	0.10161913	1999.78	0.12278253	0.11864576	2529.78	0.04747737	0.0416112	3059.77	0.07997967	0.07630124	3589.77	0.04963338	0.0479035	4119.77	0.16426672	0.1587611	
410	0.03346059	0.02578455	939.99	0.01406995	0.01375967	1469.99	0.1004408	0.10160586	1999.98	0.12144644	0.11863976	2529.98	0.0464441	0.0416085	3059.97	0.0796828	0.07629749	3589.97	0.05067911	0.04789868	4119.97	0.16522497	0.15875526	
410.2	0.03300774	0.02577529	940.19	0.01320678	0.01370864	1470.19	0.10163923	0.10159258	2000.18	0.11994749	0.11863375	2530.18	0.04651629	0.0416058	3060.17	0.0791267	0.07629374	3590.17	0.05031982	0.04789386	4120.17	0.16475073	0.15874942	
410.4	0.03305027	0.02576603	940.39	0.01380733	0.0136578	1470.39	0.10255923	0.10157931	2000.38	0.12001318	0.11862774	2530.38	0.04564399	0.0416031	3060.37	0.07928413	0.07628999	3590.37	0.05048219	0.04788904	4120.37	0.16436929	0.15874357	
410.6	0.03321514	0.02575677	940.59	0.01292681	0.01360715	1470.59	0.10268098	0.10156604	2000.58	0.11965767	0.11862173	2530.58	0.04529198	0.0416004	3060.57	0.07945973	0.07628624	3590.57	0.05043376	0.04788422	4120.57	0.16269941	0.15873773	
410.8	0.03269379	0.02574752	940.79	0.01233294	0.01355668	1470.79	0.1025953	0.10155277	2000.78	0.11933849	0.11861572	2530.78	0.04468344	0.0415977	3060.77	0.07898662	0.07628249	3590.77	0.05113485	0.0478794	4120.77	0.16167457	0.15873189	
411	0.03288312	0.02573827	940.99	0.01197937	0.01350641	1470.99	0.1033627	0.10153951	2000.98	0.11919176	0.11860972	2530.98	0.04374529	0.041595	3060.97	0.07932793	0.07627875	3590.97	0.05221564	0.04787458	4120.97	0.16030265	0.15872605	
411.2	0.03238623	0.02572902	941.19	0.01291607	0.01345632	1471.19	0.10314968	0.10152624	2001.18	0.1189211	0.11860371	2531.18	0.04379342	0.0415923	3061.17	0.07946118	0.076275	3591.17	0.05247705	0.04786977	4121.17	0.15926536	0.15872021	
411.4	0.03236221	0.02571978	941.39	0.01292693	0.01340641	1471.39	0.10334793	0.10151298	2001.38	0.11932893	0.1185977	2531.38	0.04355021	0.0415896	3061.37	0.07890025	0.07627125	3591.37	0.05165035	0.04786495	4121.37	0.15932844	0.15871436	
411.6	0.0318321	0.02571054	941.59	0.0134509	0.0133567	1471.59	0.1034472	0.10149972	2001.58	0.11974838	0.1185917	2531.58	0.04376943	0.0415869	3061.57	0.07834787	0.0762675	3591.57	0.05235151	0.04786013	4121.57	0.1587589	0.15870852	
411.8	0.03089308	0.02570131	941.79	0.01395817	0.01330716	1471.79	0.10437327	0.10148646	2001.78	0.12110826	0.11858569	2531.78	0.04507442	0.04158421	3061.77	0.07800939	0.07626376	3591.77	0.05316431	0.04785531	4121.77	0.1591429	0.15870268	
412	0.02975321	0.02569207	941.99	0.01427116	0.01325781	1471.99	0.10447497	0.1014732	2001.98	0.12245183	0.11857969	2531.98	0.04500762	0.04158151	3061.97	0.07753565	0.07626001	3591.97	0.053545	0.0478505	4121.97	0.15935692	0.15869684	
412.2	0.02885039	0.02568284	942.19	0.01478674	0.01320864	1472.19	0.10347777	0.10145994	2002.18	0.12296178	0.11857368	2532.18	0.04564683	0.04157881	3062.17	0.07752094	0.07625626	3592.17	0.05428991	0.04784568	4122.17	0.15934166	0.158691	
412.4	0.02828096	0.02567362	942.39	0.01439185	0.01315966	1472.39	0.10380616	0.10144669	2002.38	0.12275732	0.11856767	2532.38	0.04587922	0.04157611	3062.37	0.076873	0.07625252	3592.37	0.05366915	0.04784087	4122.37	0.15903147	0.15868516	
412.6	0.02906224	0.02566439	942.59	0.01362015	0.01311085	1472.59	0.1036779	0.10143344	2002.58	0.12312018	0.11856167	2532.58	0.0456494	0.04157341	3062.57	0.07712666	0.07624877	3592.57	0.05310874	0.04783605	4122.57	0.16014342	0.15867932	
412.8	0.02887507	0.02565518	942.79	0.01375633	0.01306223	1472.79	0.10203471	0.10142019	2002.78	0.12248806	0.11855567	2532.78	0.04591142	0.04157072	3062.77	0.07706055	0.07624503	3592.77	0.0518741	0.04783124	4122.77	0.16021118	0.15867348	
413	0.02926161	0.02564596	942.99	0.01362785	0.01301379	1472.99	0.10177601	0.10140694	2002.98	0.12176838	0.11854966	2532.98	0.04578416	0.04156802	3062.97	0.07710396	0.07624128	3592.97	0.05262403	0.04782643	4122.97	0.16096427	0.15866764	
413.2	0.02955418	0.02563675	943.19	0.01319463	0.01296552	1473.19	0.10187075	0.10139369	2003.18	0.12109492	0.11854366	2533.18	0.04572308	0.04156532	3063.17	0.07686699	0.07623753	3593.17	0.05262501	0.04782161	4123.17	0.16159547	0.1586618	
413.4	0.02927711	0.02562754	943.39	0.01339838	0.01291744	1473.39	0.10137589	0.10138044	2003.38	0.1218096	0.11853765	2533.38	0.04591791	0.04156262	3063.37	0.07648368	0.07623379	3593.37	0.05251595	0.0478168	4123.37	0.16221816	0.15865596	
413.6	0.03052512	0.02561833	943.59	0.01471923	0.01286953	1473.59	0.10110281	0.1013672	2003.58	0.12183676	0.11853165	2533.58	0.04467586	0.04155993	3063.57	0.07685555	0.07623004	3593.57	0.05236617	0.04781199	4123.57	0.16170537	0.15865012	
413.8	0.03044322	0.02560913	943.79	0.01444303	0.01282181	1473.79	0.10109274	0.10135396	2003.78	0.1211187	0.11852565	2533.78	0.04489431	0.04155723	3063.77	0.07694487	0.0762263	3593.77	0.05234388	0.04780718	4123.77	0.16185443	0.15864428	
414	0.03110934	0.02559993	943.99	0.01459354	0.01277426	1473.99	0.10111632	0.10134072	2003.98	0.12023276	0.11851964	2533.98	0.04463814	0.04155453	3063.97	0.07712609	0.07622255	3593.97	0.05271169	0.04780237	4123.97	0.16243121	0.15863844	
414.2	0.03241011	0.02559073	944.19	0.0145355	0.01272688	1474.19	0.10138462	0.10132748	2004.18	0.12056992	0.11851364	2534.18	0.04486687	0.04155184	3064.17	0.07719671	0.07621881	3594.17	0.05158038	0.04779756	4124.17	0.16121858	0.1586326	
414.4	0.03267036	0.02558154	944.39	0.01475061	0.01267968	1474.39	0.10166098	0.10131424	2004.38	0.12022138	0.11850764	2534.38	0.04418111	0.04154914	3064.37	0.0777761	0.07621506	3594.37	0.05144997	0.04779275	4124.37	0.15984135	0.15862676	
414.6	0.03268093	0.02557235	944.59	0.01438443	0.01263266	1474.59	0.10174931	0.10130101	2004.58	0.1200037	0.11850164	2534.58	0.04390824	0.04154645	3064.57	0.07866111	0.07621132	3594.57	0.05092714	0.04778794	4124.57	0.15863686	0.15862092	
414.8	0.03248591	0.02556316	944.79	0.01444848	0.01258581	1474.79	0.10261461	0.10128777	2004.78	0.12066136	0.11849564	2534.78	0.04310793	0.04154375	3064.77	0.07906582	0.07620757	3594.77	0.05133992	0.04778313	4124.77	0.15758349	0.15861509	
415	0.03315667	0.02555398	944.99	0.01519286	0.01253913	1474.99	0.10343952	0.10127454	2004.98	0.12088895	0.11848964	2534.98	0.0422789	0.04154105	3064.97	0.07954547	0.07620383	3594.97	0.05041122	0.04777832	4124.97	0.15758429	0.15860925	
415.2	0.0329392	0.0255448	945.19	0.01519165	0.01249263	1475.19	0.10350101	0.10126131	2005.18	0.12069077	0.11848364	2535.18	0.04289215	0.04153836	3065.17	0.079347	0.07620009	3595.17	0.0492353	0.04777351	4125.17	0.15774032	0.15860341	
415.4	0.03294007	0.02553562	945.39	0.01502318	0.0124463	1475.39	0.10397261	0.10124808	2005.38	0.12057858	0.11847763	2535.38	0.04264773	0.04153566	3065.37	0.0797019	0.07619634	3595.37	0.04881081	0.04776871	4125.37	0.15795716	0.15859757	
415.6	0.03154699	0.02552645	945.59	0.01527764	0.01240014	1475.59	0.10462049	0.10123486	2005.58	0.12054565	0.11847163	2535.58	0.04233873	0.04153297	3065.57	0.08026369	0.0761926	3595.57	0.04878778	0.0477639	4125.57	0.15792133	0.15859173	
415.8	0.03111109	0.02551728	945.79	0.01551633	0.01235415	1475.79	0.10504596	0.10122163	2005.78	0.12166077	0.11846563	2535.78	0.04293046	0.04153027	3065.77	0.08080215	0.07618886	3595.77	0.04833052	0.04775909	4125.77	0.15865724	0.1585859	
416	0.03094246	0.02550811	945.99	0.01509608	0.01230834	1475.99	0.10521882	0.10120841	2005.98	0.12172803	0.11845964	2535.98	0.04301562	0.04152758	3065.97	0.08034176	0.07618511	3595.97	0.04738428	0.04775429	4125.97	0.15867674	0.15858006	
416.2	0.03094512	0.02549895	946.19	0.0151378	0.01226269	1476.19	0.10426913	0.10119519	2006.18	0.12100335	0.11845364	2536.18	0.04346405	0.04152488	3066.17	0.08012764	0.07618137	3596.17	0.04719217	0.04774948	4126.17	0.15902129	0.15857422	
416.4	0.03124539	0.02548979	946.39	0.01436303	0.01221721	1476.39	0.10452195	0.10118197	2006.38	0.12073074	0.11844764	2536.38	0.04405714	0.04152219	3066.37	0.07945502	0.07617763	3596.37	0.04647024	0.04774467	4126.37	0.16029694	0.15856839	
416.6	0.03105067	0.02548063	946.59	0.01452128	0.01217191	1476.59	0.10429357	0.10116875	2006.58	0.12101551	0.11844164	2536.58	0.04382376	0.04151949	3066.57	0.07905301	0.07617388	3596.57	0.04691543	0.04773987	4126.57	0.16112537	0.15856255	
416.8	0.03024985	0.02547148	946.79	0.01461327	0.01212676	1476.79	0.10409349	0.10115553	2006.78	0.12056702	0.11843564	2536.78	0.04427039	0.0415168	3066.77	0.07810156	0.07617014	3596.77	0.04634514	0.04773507	4126.77	0.16087845	0.15855672	
417	0.03033422	0.02546233	946.99	0.01499694	0.01208179	1476.99	0.10320862	0.10114232	2006.98	0.12045237	0.11842964	2536.98	0.04447187	0.04151411	3066.97	0.07737572	0.0761664	3596.97	0.04714189	0.04773026	4126.97	0.16230726	0.15855088	
417.2	0.03047056	0.02545318	947.19	0.01490167	0.01203698	1477.19	0.10215278	0.1011291	2007.18	0.12081529	0.11842364	2537.18	0.04488784	0.04151141	3067.17	0.07691779	0.07616266	3597.17	0.04777692	0.04772546	4127.17	0.16261548	0.15854504	
417.4	0.03010896	0.02544404	947.39	0.01505043	0.01199234	1477.39	0.10198177	0.10111589	2007.38	0.12073221	0.11841765	2537.38	0.04559518	0.04150872	3067.37	0.076614	0.07615892	3597.37	0.04755328	0.04772066	4127.37	0.16301349	0.15853921	
417.6	0.03080155	0.0254349	947.59	0.01530699	0.01194787	1477.59	0.10102564	0.10110268	2007.58	0.12100451	0.11841165	2537.58	0.04508166	0.04150603	3067.57	0.0767638	0.07615517	3597.57	0.04837894	0.04771585	4127.57	0.16351527	0.15853337	
417.8	0.03090179	0.02542576	947.79	0.01538393	0.01190356	1477.79	0.10049378	0.10108948	2007.78	0.1209992	0.11840565	2537.78	0.04525048	0.04150333	3067.77	0.07684535	0.07615143	3597.77	0.048758	0.04771105	4127.77	0.16384111	0.15852754	
418	0.03155692	0.02541663	947.99	0.01574596	0.01185941	1477.99	0.09974074	0.10107627	2007.98	0.1210465	0.11839966	2537.98	0.04556098	0.04150064	3067.97	0.07711617	0.07614769	3597.97	0.04901833	0.04770625	4127.97	0.16381271	0.1585217	
418.2	0.03162439	0.0254075	948.19	0.01599222	0.01181543	1478.19	0.10023848	0.10106307	2008.18	0.12119718	0.11839366	2538.18	0.04515341	0.04149795	3068.17	0.07665844	0.07614395	3598.17	0.04938294	0.04770145	4128.17	0.16236522	0.15851587	
418.4	0.03122155	0.02539837	948.39	0.01621165	0.01177161	1478.39	0.10060504	0.10104986	2008.38	0.12113667	0.11838766	2538.38	0.0440708	0.04149525	3068.37	0.07667958	0.07614021	3598.37	0.05093133	0.04769665	4128.37	0.16133004	0.15851003	
418.6	0.03038313	0.02538925	948.59	0.01583952	0.01172796	1478.59	0.10096081	0.10103666	2008.58	0.12151127	0.11838167	2538.58	0.04299616	0.04149256	3068.57	0.07683666	0.07613647	3598.57	0.05075641	0.04769185	4128.57	0.16052891	0.1585042	
418.8	0.0304257	0.02538013	948.79	0.01534148	0.01168446	1478.79	0.10126911	0.10102346	2008.78	0.12219089	0.11837567	2538.78	0.04246203	0.04148987	3068.77	0.07727797	0.07613273	3598.77	0.05097951	0.04768705	4128.77	0.15946097	0.15849837	
419	0.03024115	0.02537101	948.99	0.0145879	0.01164113	1478.99	0.10207411	0.10101027	2008.98	0.1212533	0.11836968	2538.98	0.04312218	0.04148718	3068.97	0.07718061	0.07612899	3598.97	0.05016192	0.04768225	4128.97	0.1597762	0.15849253	
419.2	0.02995812	0.0253619	949.19	0.01338362	0.01159796	1479.19	0.10250355	0.10099707	2009.18	0.12071716	0.11836368	2539.18	0.04303183	0.04148449	3069.17	0.07744877	0.07612525	3599.17	0.05072113	0.04767745	4129.17	0.15975613	0.1584867	
419.4	0.02863184	0.02535279	949.39	0.01327772	0.01155495	1479.39	0.1023261	0.10098388	2009.38	0.12034921	0.11835769	2539.38	0.0430791	0.04148179	3069.37	0.07768943	0.07612151	3599.37	0.05095579	0.04767266	4129.37	0.1594954	0.15848087	
419.6	0.02771827	0.02534368	949.59	0.01326334	0.01151209	1479.59	0.10252955	0.10097068	2009.58	0.12043863	0.11835169	2539.58	0.04394467	0.0414791	3069.57	0.07683047	0.07611777	3599.57	0.05016071	0.04766786	4129.57	0.15957122	0.15847503	
419.8	0.02849992	0.02533457	949.79	0.01362188	0.0114694	1479.79	0.10255059	0.10095749	2009.78	0.12047916	0.1183457	2539.78	0.044023	0.04147641	3069.77	0.07745244	0.07611403	3599.77	0.05032916	0.04766306	4129.77	0.16022234	0.1584692	
420	0.028203	0.02532547	949.99	0.01312994	0.01142686	1479.99	0.10178176	0.10094431	2009.98	0.11951371	0.11833971	2539.98	0.04474342	0.04147372	3069.97	0.07675174	0.07611029	3599.97	0.05030933	0.04765827	4129.97	0.15965596	0.15846337	
420.2	0.02762912	0.02531638	950.19	0.0131196	0.01138449	1480.19	0.10188604	0.10093112	2010.18	0.11922099	0.11833371	2540.18	0.04407576	0.04147103	3070.17	0.07665386	0.07610655	3600.17	0.05095694	0.04765347	4130.17	0.15964579	0.15845754	
420.4	0.0276799	0.02530728	950.39	0.01276867	0.01134227	1480.39	0.10286379	0.10091793	2010.38	0.11922859	0.11832772	2540.38	0.04403834	0.04146834	3070.37	0.07611031	0.07610281	3600.37	0.05070608	0.04764867	4130.37	0.15942838	0.1584517	
420.6	0.02765583	0.02529819	950.59	0.01320298	0.0113002	1480.59	0.103086	0.10090475	2010.58	0.11929847	0.11832173	2540.58	0.04369096	0.04146565	3070.57	0.07635189	0.07609907	3600.57	0.0507358	0.04764388	4130.57	0.15874275	0.15844587	
420.8	0.02711194	0.0252891	950.79	0.01390932	0.01125829	1480.79	0.1022288	0.10089157	2010.78	0.11877142	0.11831574	2540.78	0.04403595	0.04146296	3070.77	0.07631944	0.07609533	3600.77	0.05021721	0.04763908	4130.77	0.15877137	0.15844004	
421	0.0270861	0.02528002	950.99	0.01394055	0.01121654	1480.99	0.10140709	0.10087839	2010.98	0.11858201	0.11830974	2540.98	0.04424991	0.04146026	3070.97	0.07656446	0.07609159	3600.97	0.05051381	0.04763429	4130.97	0.15878572	0.15843421	
421.2	0.02754759	0.02527094	951.19	0.0134867	0.01117494	1481.19	0.10142069	0.10086521	2011.18	0.11881347	0.11830375	2541.18	0.04360282	0.04145757	3071.17	0.07721588	0.07608786	3601.17	0.05125022	0.0476295	4131.17	0.15918081	0.15842838	
421.4	0.02726219	0.02526186	951.39	0.01377793	0.0111335	1481.39	0.10126408	0.10085203	2011.38	0.11959744	0.11829776	2541.38	0.04382663	0.04145488	3071.37	0.0775992	0.07608412	3601.37	0.05004872	0.0476247	4131.37	0.15925443	0.15842255	
421.6	0.02797477	0.02525278	951.59	0.01497286	0.01109221	1481.59	0.10116424	0.10083886	2011.58	0.12073989	0.11829177	2541.58	0.04357355	0.04145219	3071.57	0.07771606	0.07608038	3601.57	0.04987637	0.04761991	4131.57	0.15907375	0.15841671	
421.8	0.02831429	0.02524371	951.79	0.0162087	0.01105107	1481.79	0.10153145	0.10082568	2011.78	0.12117264	0.11828578	2541.78	0.04428664	0.0414495	3071.77	0.07822982	0.07607664	3601.77	0.04910482	0.04761512	4131.77	0.15890825	0.15841088	
422	0.02883155	0.02523464	951.99	0.01626037	0.01101009	1481.99	0.10057086	0.10081251	2011.98	0.12065914	0.11827979	2541.98	0.04389615	0.04144682	3071.97	0.07790514	0.07607291	3601.97	0.04955471	0.04761033	4131.97	0.15818895	0.15840505	
422.2	0.02872309	0.02522558	952.19	0.01606191	0.01096926	1482.19	0.10167647	0.10079934	2012.18	0.12114511	0.1182738	2542.18	0.0431359	0.04144413	3072.17	0.07731826	0.07606917	3602.17	0.05038844	0.04760554	4132.17	0.15792967	0.15839922	
422.4	0.02904953	0.02521652	952.39	0.01584382	0.01092858	1482.39	0.10241803	0.10078618	2012.38	0.12101544	0.11826781	2542.38	0.04280559	0.04144144	3072.37	0.07819094	0.07606543	3602.37	0.05021194	0.04760075	4132.37	0.15807647	0.15839339	
422.6	0.02850679	0.02520746	952.59	0.01532077	0.01088805	1482.59	0.103797	0.10077301	2012.58	0.12152753	0.11826182	2542.58	0.04279141	0.04143875	3072.57	0.07856758	0.07606169	3602.57	0.04948783	0.04759596	4132.57	0.15802455	0.15838756	
422.8	0.02882641	0.0251984	952.79	0.01508501	0.01084767	1482.79	0.10444709	0.10075984	2012.78	0.12150016	0.11825583	2542.78	0.04356408	0.04143606	3072.77	0.07879168	0.07605796	3602.77	0.04939415	0.04759117	4132.77	0.15887606	0.15838173	
423	0.029001	0.02518935	952.99	0.0147907	0.01080744	1482.99	0.10515515	0.10074668	2012.98	0.1215653	0.11824984	2542.98	0.04406666	0.04143337	3072.97	0.07806331	0.07605422	3602.97	0.04910405	0.04758638	4132.97	0.15906453	0.1583759	
423.2	0.02942137	0.0251803	953.19	0.01480836	0.01076736	1483.19	0.10559004	0.10073352	2013.18	0.12186308	0.11824385	2543.18	0.04335711	0.04143068	3073.17	0.07807996	0.07605048	3603.17	0.04932518	0.04758159	4133.17	0.15886109	0.15837008	
423.4	0.02872438	0.02517126	953.39	0.01547812	0.01072743	1483.39	0.10519185	0.10072036	2013.38	0.12156214	0.11823786	2543.38	0.04356457	0.04142799	3073.37	0.07799594	0.07604675	3603.37	0.04905342	0.0475768	4133.37	0.15864823	0.15836425	
423.6	0.02939255	0.02516222	953.59	0.01547174	0.01068764	1483.59	0.10530603	0.1007072	2013.58	0.12097354	0.11823187	2543.58	0.0440161	0.0414253	3073.57	0.0774783	0.07604301	3603.57	0.04823289	0.04757201	4133.57	0.15950797	0.15835842	
423.8	0.02961053	0.02515318	953.79	0.01502857	0.01064801	1483.79	0.10463087	0.10069405	2013.78	0.12055442	0.11822589	2543.78	0.04339938	0.04142262	3073.77	0.07792948	0.07603927	3603.77	0.04884588	0.04756723	4133.77	0.16008385	0.15835259	
424	0.02882684	0.02514414	953.99	0.01441678	0.01060852	1483.99	0.10437267	0.10068089	2013.98	0.12052586	0.1182199	2543.98	0.04381402	0.04141993	3073.97	0.07797891	0.07603554	3603.97	0.04811248	0.04756244	4133.97	0.15954442	0.15834676	
424.2	0.02889594	0.02513511	954.19	0.01377779	0.01056917	1484.19	0.10446649	0.10066774	2014.18	0.12096144	0.11821391	2544.18	0.04376478	0.04141724	3074.17	0.07808148	0.0760318	3604.17	0.04794555	0.04755765	4134.17	0.15977304	0.15834093	
424.4	0.02956721	0.02512608	954.39	0.01324072	0.01052998	1484.39	0.10378539	0.10065459	2014.38	0.12075614	0.11820793	2544.38	0.0442052	0.04141455	3074.37	0.07739306	0.07602807	3604.37	0.04816353	0.04755287	4134.37	0.15964335	0.15833511	
424.6	0.02854153	0.02511705	954.59	0.01398058	0.01049093	1484.59	0.10263123	0.10064144	2014.58	0.12020289	0.11820194	2544.58	0.04432026	0.04141187	3074.57	0.078665	0.07602433	3604.57	0.04855767	0.04754808	4134.57	0.16039714	0.15832928	
424.8	0.02747352	0.02510803	954.79	0.01442909	0.01045202	1484.79	0.10213356	0.10062829	2014.78	0.119323	0.11819595	2544.78	0.04540247	0.04140918	3074.77	0.07820978	0.0760206	3604.77	0.04875796	0.0475433	4134.77	0.16096621	0.15832345	
425	0.02713278	0.02509901	954.99	0.01415646	0.01041326	1484.99	0.10247724	0.10061515	2014.98	0.11876259	0.11818997	2544.98	0.0455402	0.04140649	3074.97	0.07799795	0.07601686	3604.97	0.04860434	0.04753851	4134.97	0.16135517	0.15831762	
425.2	0.02682241	0.02508999	955.19	0.01453496	0.01037464	1485.19	0.10233175	0.100602	2015.18	0.11824257	0.11818398	2545.18	0.04524914	0.04140381	3075.17	0.07841333	0.07601313	3605.17	0.04932682	0.04753373	4135.17	0.1626396	0.1583118	
425.4	0.02657818	0.02508098	955.39	0.01488758	0.01033616	1485.39	0.10189173	0.10058886	2015.38	0.1189288	0.118178	2545.38	0.04607302	0.04140112	3075.37	0.07871215	0.07600939	3605.37	0.04862085	0.04752894	4135.37	0.16276592	0.15830597	
425.6	0.02664783	0.02507197	955.59	0.01568943	0.01029783	1485.59	0.10193749	0.10057572	2015.58	0.11911717	0.11817201	2545.58	0.04552473	0.04139843	3075.57	0.07864724	0.07600566	3605.57	0.04896723	0.04752416	4135.57	0.16270649	0.15830014	
425.8	0.02612469	0.02506296	955.79	0.01570112	0.01025964	1485.79	0.10082121	0.10056258	2015.78	0.11927082	0.11816603	2545.78	0.04591712	0.04139575	3075.77	0.07909109	0.07600193	3605.77	0.04916883	0.04751938	4135.77	0.16238482	0.15829432	
426	0.02612175	0.02505396	955.99	0.01528021	0.01022159	1485.99	0.10051136	0.10054944	2015.98	0.11875631	0.11816004	2545.98	0.04566873	0.04139306	3075.97	0.07859923	0.07599819	3605.97	0.05023132	0.0475146	4135.97	0.16242372	0.15828849	
426.2	0.02647192	0.02504496	956.19	0.01568386	0.01018368	1486.19	0.10169476	0.10053631	2016.18	0.11866972	0.11815406	2546.18	0.04583499	0.04139037	3076.17	0.07837962	0.07599446	3606.17	0.05002996	0.04750982	4136.17	0.16294648	0.15828266	
426.4	0.02704745	0.02503596	956.39	0.01606345	0.01014592	1486.39	0.10261176	0.10052317	2016.38	0.11797114	0.11814807	2546.38	0.0459038	0.04138769	3076.37	0.07839705	0.07599072	3606.37	0.04976089	0.04750503	4136.37	0.16279799	0.15827684	
426.6	0.02663403	0.02502697	956.59	0.01547801	0.01010829	1486.59	0.10339439	0.10051004	2016.58	0.1187818	0.11814209	2546.58	0.04542635	0.041385	3076.57	0.07832929	0.07598699	3606.57	0.04949997	0.04750025	4136.57	0.16278742	0.15827101	
426.8	0.02733538	0.02501798	956.79	0.01533489	0.0100708	1486.79	0.10353009	0.10049691	2016.78	0.11926989	0.11813611	2546.78	0.04537689	0.04138232	3076.77	0.077447	0.07598326	3606.77	0.04941438	0.04749547	4136.77	0.16242775	0.15826519	
427	0.02865465	0.02500899	956.99	0.01524152	0.01003345	1486.99	0.1044319	0.10048378	2016.98	0.12018472	0.11813012	2546.98	0.0445562	0.04137963	3076.97	0.07695397	0.07597952	3606.97	0.04876048	0.04749069	4136.97	0.16230801	0.15825936	
427.2	0.02932758	0.02500001	957.19	0.01554734	0.00999624	1487.19	0.10447613	0.10047066	2017.18	0.11987211	0.11812414	2547.18	0.04396271	0.04137695	3077.17	0.07733593	0.07597579	3607.17	0.04820443	0.04748592	4137.17	0.16211432	0.15825354	
427.4	0.02927978	0.02499103	957.39	0.01610094	0.00995917	1487.39	0.10427813	0.10045753	2017.38	0.11966339	0.11811816	2547.38	0.0444163	0.04137426	3077.37	0.07742606	0.07597206	3607.37	0.0472298	0.04748114	4137.37	0.16141885	0.15824771	
427.6	0.03002359	0.02498205	957.59	0.01495708	0.00992224	1487.59	0.10395415	0.10044441	2017.58	0.11964573	0.11811218	2547.58	0.04482645	0.04137158	3077.57	0.07730125	0.07596833	3607.57	0.04683906	0.04747636	4137.57	0.16210058	0.15824189	
427.8	0.02997357	0.02497308	957.79	0.01465619	0.00988544	1487.79	0.10375632	0.10043129	2017.78	0.11982151	0.1181062	2547.78	0.04432646	0.04136889	3077.77	0.07683954	0.07596459	3607.77	0.04661821	0.04747158	4137.77	0.16179591	0.15823606	
428	0.03015895	0.02496411	957.99	0.0135779	0.00984878	1487.99	0.10357249	0.10041817	2017.98	0.12028894	0.11810021	2547.98	0.04429366	0.04136621	3077.97	0.07727476	0.07596086	3607.97	0.04598133	0.0474668	4137.97	0.16102769	0.15823024	
428.2	0.03018807	0.02495514	958.19	0.01366921	0.00981225	1488.19	0.10319974	0.10040505	2018.18	0.12008044	0.11809423	2548.18	0.04484378	0.04136353	3078.17	0.07648744	0.07595713	3608.17	0.04684841	0.04746203	4138.17	0.16012231	0.15822442	
428.4	0.02980269	0.02494617	958.39	0.01369941	0.00977586	1488.39	0.1031805	0.10039193	2018.38	0.11944375	0.11808825	2548.38	0.04541496	0.04136084	3078.37	0.07591512	0.0759534	3608.37	0.04716525	0.04745725	4138.37	0.16009221	0.15821859	
428.6	0.02873287	0.02493721	958.59	0.0147903	0.00973961	1488.59	0.10307984	0.10037882	2018.58	0.11899214	0.11808227	2548.58	0.04549302	0.04135816	3078.57	0.07644368	0.07594967	3608.57	0.04716856	0.04745248	4138.57	0.16066739	0.15821277	
428.8	0.02826461	0.02492825	958.79	0.01462173	0.00970349	1488.79	0.1027731	0.1003657	2018.78	0.11805558	0.11807629	2548.78	0.0462716	0.04135547	3078.77	0.0758515	0.07594594	3608.77	0.04783097	0.0474477	4138.77	0.16044159	0.15820695	
429	0.02861187	0.0249193	958.99	0.01493373	0.0096675	1488.99	0.10190165	0.10035259	2018.98	0.11805251	0.11807031	2548.98	0.04602503	0.04135279	3078.97	0.07524576	0.0759422	3608.97	0.04825661	0.04744293	4138.97	0.1609682	0.15820112	
429.2	0.02870178	0.02491035	959.19	0.01457141	0.00963165	1489.19	0.10134941	0.10033948	2019.18	0.11793877	0.11806433	2549.18	0.04511298	0.04135011	3079.17	0.07587805	0.07593847	3609.17	0.0488763	0.04743815	4139.17	0.16108321	0.1581953	
429.4	0.02815569	0.0249014	959.39	0.01492741	0.00959593	1489.39	0.10104727	0.10032637	2019.38	0.11897031	0.11805835	2549.38	0.04427415	0.04134742	3079.37	0.07586851	0.07593474	3609.37	0.04900552	0.04743338	4139.37	0.16047992	0.15818948	
429.6	0.02747236	0.02489245	959.59	0.01474479	0.00956034	1489.59	0.10105613	0.10031327	2019.58	0.1182162	0.11805237	2549.58	0.04356386	0.04134474	3079.57	0.07562191	0.07593101	3609.57	0.04907592	0.0474286	4139.57	0.16031336	0.15818366	
429.8	0.02648863	0.02488351	959.79	0.01456461	0.00952489	1489.79	0.10100527	0.10030016	2019.78	0.11808537	0.11804639	2549.78	0.04399021	0.04134206	3079.77	0.07500277	0.07592728	3609.77	0.04942222	0.04742383	4139.77	0.16065402	0.15817783	
430	0.02758076	0.02487457	959.99	0.01460728	0.00948956	1489.99	0.10111955	0.10028706	2019.98	0.11764705	0.11804042	2549.98	0.04303971	0.04133938	3079.97	0.07445815	0.07592355	3609.97	0.04941942	0.04741906	4139.97	0.16029019	0.15817201	
430.2	0.02791744	0.02486564	960.19	0.01452879	0.00945437	1490.19	0.10069018	0.10027396	2020.18	0.11728348	0.11803444	2550.18	0.04211913	0.04133669	3080.17	0.07412232	0.07591982	3610.17	0.04927871	0.04741429	4140.17	0.1603518	0.15816619	
430.4	0.02756774	0.0248567	960.39	0.01378547	0.00941931	1490.39	0.10101148	0.10026086	2020.38	0.11810544	0.11802846	2550.38	0.04156376	0.04133401	3080.37	0.07384171	0.07591609	3610.37	0.05007148	0.04740952	4140.37	0.16041089	0.15816037	
430.6	0.02743624	0.02484777	960.59	0.01235737	0.00938437	1490.59	0.10149329	0.10024776	2020.58	0.11905273	0.11802248	2550.58	0.04106089	0.04133133	3080.57	0.07398406	0.07591236	3610.57	0.05028952	0.04740475	4140.57	0.16072965	0.15815455	
430.8	0.02793425	0.02483885	960.79	0.01230584	0.00934957	1490.79	0.1011359	0.10023467	2020.78	0.1197166	0.11801651	2550.78	0.04073945	0.04132865	3080.77	0.07410487	0.07590863	3610.77	0.0506766	0.04739997	4140.77	0.16146628	0.15814873	
431	0.02777846	0.02482993	960.99	0.01247086	0.0093149	1490.99	0.10097111	0.10022157	2020.98	0.11951077	0.11801053	2550.98	0.03998837	0.04132597	3080.97	0.07483463	0.0759049	3610.97	0.05126539	0.0473952	4140.97	0.16156425	0.15814291	
431.2	0.02770149	0.02482101	961.19	0.01250428	0.00928035	1491.19	0.10013618	0.10020848	2021.18	0.11918276	0.11800455	2551.18	0.03987707	0.04132328	3081.17	0.07539508	0.07590117	3611.17	0.05083174	0.04739044	4141.17	0.16159334	0.15813708	
431.4	0.0275175	0.02481209	961.39	0.01134694	0.00924593	1491.39	0.10055456	0.10019539	2021.38	0.1202011	0.11799858	2551.38	0.04024244	0.0413206	3081.37	0.07556741	0.07589744	3611.37	0.04980885	0.04738567	4141.37	0.16089399	0.15813126	
431.6	0.02816933	0.02480318	961.59	0.01025272	0.00921165	1491.59	0.1004407	0.1001823	2021.58	0.12039982	0.1179926	2551.58	0.03989622	0.04131792	3081.57	0.0759574	0.07589372	3611.57	0.04973917	0.0473809	4141.57	0.16117552	0.15812544	
431.8	0.02747268	0.02479427	961.79	0.01111546	0.00917748	1491.79	0.10059879	0.10016921	2021.78	0.12000401	0.11798662	2551.78	0.03936147	0.04131524	3081.77	0.07491658	0.07588999	3611.77	0.04903575	0.04737613	4141.77	0.1597497	0.15811962	
432	0.02726908	0.02478536	961.99	0.01057093	0.00914345	1491.99	0.10015164	0.10015613	2021.98	0.11985732	0.11798065	2551.98	0.03988464	0.04131256	3081.97	0.07513823	0.07588626	3611.97	0.04973928	0.04737136	4141.97	0.15865732	0.1581138	
432.2	0.02681509	0.02477646	962.19	0.01218598	0.00910954	1492.19	0.1007947	0.10014304	2022.18	0.11954045	0.11797467	2552.18	0.04097386	0.04130988	3082.17	0.07477227	0.07588253	3612.17	0.04971174	0.0473666	4142.17	0.15791034	0.15810799	
432.4	0.02711017	0.02476756	962.39	0.01254115	0.00907575	1492.39	0.10041708	0.10012996	2022.38	0.1185945	0.1179687	2552.38	0.04185227	0.0413072	3082.37	0.07500346	0.0758788	3612.37	0.04887907	0.04736183	4142.37	0.15872344	0.15810217	
432.6	0.0266712	0.02475866	962.59	0.01301898	0.0090421	1492.59	0.1006367	0.10011688	2022.58	0.11881736	0.11796272	2552.58	0.0423299	0.04130452	3082.57	0.07541838	0.07587507	3612.57	0.04914612	0.04735706	4142.57	0.15854961	0.15809635	
432.8	0.02687652	0.02474976	962.79	0.01203996	0.00900856	1492.79	0.10109621	0.1001038	2022.78	0.11838499	0.11795675	2552.78	0.04300354	0.04130184	3082.77	0.07628742	0.07587135	3612.77	0.04867132	0.0473523	4142.77	0.15768584	0.15809053	
433	0.02687405	0.02474087	962.99	0.01186282	0.00897515	1492.99	0.10135214	0.10009072	2022.98	0.11898147	0.11795078	2552.98	0.04319888	0.04129916	3082.97	0.07596252	0.07586762	3612.97	0.04778949	0.04734753	4142.97	0.15807452	0.15808471	
433.2	0.02808765	0.02473199	963.19	0.01124013	0.00894187	1493.19	0.10220929	0.10007765	2023.18	0.11928626	0.1179448	2553.18	0.0430926	0.04129648	3083.17	0.07658613	0.07586389	3613.17	0.04727735	0.04734277	4143.17	0.15783395	0.15807889	
433.4	0.02710615	0.0247231	963.39	0.01100408	0.00890871	1493.39	0.10226662	0.10006457	2023.38	0.11971677	0.11793883	2553.38	0.0427454	0.0412938	3083.37	0.07570703	0.07586016	3613.37	0.04720111	0.047338	4143.37	0.15745444	0.15807307	
433.6	0.02719039	0.02471422	963.59	0.01063801	0.00887567	1493.59	0.10202009	0.1000515	2023.58	0.11892218	0.11793286	2553.58	0.04290868	0.04129112	3083.57	0.07630742	0.07585644	3613.57	0.04667205	0.04733324	4143.57	0.15796271	0.15806725	
433.8	0.02729624	0.02470534	963.79	0.01063085	0.00884275	1493.79	0.10195719	0.10003843	2023.78	0.11918025	0.11792688	2553.78	0.04254094	0.04128844	3083.77	0.07564903	0.07585271	3613.77	0.04680762	0.04732848	4143.77	0.15751792	0.15806144	
434	0.02814153	0.02469647	963.99	0.01088703	0.00880996	1493.99	0.10222606	0.10002536	2023.98	0.11903964	0.11792091	2553.98	0.04214469	0.04128576	3083.97	0.07587776	0.07584898	3613.97	0.04698261	0.04732371	4143.97	0.15698719	0.15805562	
434.2	0.02849733	0.0246876	964.19	0.01062093	0.00877728	1494.19	0.10254829	0.1000123	2024.18	0.11850236	0.11791494	2554.18	0.04238294	0.04128308	3084.17	0.07628054	0.07584526	3614.17	0.04747014	0.04731895	4144.17	0.15696738	0.1580498	
434.4	0.02839661	0.02467873	964.39	0.00988772	0.00874473	1494.39	0.10322891	0.09999923	2024.38	0.11868943	0.11790897	2554.38	0.04203304	0.0412804	3084.37	0.07667353	0.07584153	3614.37	0.04814897	0.04731419	4144.37	0.15717293	0.15804398	
434.6	0.02834932	0.02466986	964.59	0.00964115	0.0087123	1494.59	0.10252079	0.09998617	2024.58	0.11761442	0.117903	2554.58	0.04281173	0.04127772	3084.57	0.07696761	0.07583781	3614.57	0.04816148	0.04730943	4144.57	0.1573578	0.15803817	
434.8	0.02707482	0.024661	964.79	0.01047329	0.00867999	1494.79	0.10125255	0.09997311	2024.78	0.11678071	0.11789703	2554.78	0.04231646	0.04127505	3084.77	0.07698855	0.07583408	3614.77	0.04820974	0.04730467	4144.77	0.15709215	0.15803235	
435	0.0268513	0.02465214	964.99	0.01088787	0.0086478	1494.99	0.10088203	0.09996005	2024.98	0.11622489	0.11789106	2554.98	0.04256421	0.04127237	3084.97	0.07640285	0.07583035	3614.97	0.04790013	0.04729991	4144.97	0.15674215	0.15802653	
435.2	0.02623584	0.02464329	965.19	0.01097882	0.00861573	1495.19	0.10080078	0.09994699	2025.18	0.11558075	0.11788508	2555.18	0.04254104	0.04126969	3085.17	0.0758892	0.07582663	3615.17	0.04746215	0.04729515	4145.17	0.15785363	0.15802072	
435.4	0.02633085	0.02463443	965.39	0.01118783	0.00858378	1495.39	0.10112371	0.09993393	2025.38	0.11626348	0.11787911	2555.38	0.04269061	0.04126701	3085.37	0.07560926	0.0758229	3615.37	0.04672372	0.04729039	4145.37	0.15716152	0.1580149	
435.6	0.02637626	0.02462558	965.59	0.01284808	0.00855194	1495.59	0.1009861	0.09992088	2025.58	0.11546191	0.11787314	2555.58	0.04253225	0.04126433	3085.57	0.07562503	0.07581918	3615.57	0.04693454	0.04728563	4145.57	0.15739657	0.15800909	
435.8	0.02609566	0.02461674	965.79	0.01457389	0.00852023	1495.79	0.10068855	0.09990782	2025.78	0.11553915	0.11786717	2555.78	0.04253926	0.04126166	3085.77	0.07505123	0.07581545	3615.77	0.04741674	0.04728087	4145.77	0.15704963	0.15800327	
436	0.02613494	0.02460789	965.99	0.01467112	0.00848863	1495.99	0.10130497	0.09989477	2025.98	0.11628608	0.11786121	2555.98	0.04312437	0.04125898	3085.97	0.07531101	0.07581173	3615.97	0.04806894	0.04727611	4145.97	0.15729103	0.15799746	
436.2	0.02569007	0.02459905	966.19	0.01608828	0.00845715	1496.19	0.10184273	0.09988172	2026.18	0.1170869	0.11785524	2556.18	0.04264259	0.0412563	3086.17	0.07536455	0.075808	3616.17	0.04771466	0.04727135	4146.17	0.15805845	0.15799164	
436.4	0.02526078	0.02459022	966.39	0.01659706	0.00842578	1496.39	0.10141129	0.09986867	2026.38	0.11793422	0.11784927	2556.38	0.04283442	0.04125362	3086.37	0.07610549	0.07580428	3616.37	0.04819475	0.0472666	4146.37	0.15924692	0.15798582	
436.6	0.02493145	0.02458138	966.59	0.0162443	0.00839454	1496.59	0.10234384	0.09985563	2026.58	0.11867389	0.1178433	2556.58	0.04300437	0.04125095	3086.57	0.07766069	0.07580056	3616.57	0.04833491	0.04726184	4146.57	0.15865336	0.15798001	
436.8	0.02518665	0.02457255	966.79	0.0152131	0.00836341	1496.79	0.10247911	0.09984258	2026.78	0.11954703	0.11783733	2556.78	0.04278667	0.04124827	3086.77	0.07812543	0.07579683	3616.77	0.04823245	0.04725709	4146.77	0.15890298	0.1579742	
437	0.02484109	0.02456373	966.99	0.01470964	0.00833239	1496.99	0.10146687	0.09982954	2026.98	0.12114876	0.11783136	2556.98	0.04212923	0.04124559	3086.97	0.07779765	0.07579311	3616.97	0.04795649	0.04725233	4146.97	0.15933686	0.15796838	
437.2	0.02538694	0.0245549	967.19	0.01357285	0.00830149	1497.19	0.10108334	0.0998165	2027.18	0.1223266	0.1178254	2557.18	0.04122267	0.04124292	3087.17	0.07820328	0.07578938	3617.17	0.04826337	0.04724757	4147.17	0.15940214	0.15796257	
437.4	0.02420382	0.02454608	967.39	0.0127915	0.0082707	1497.39	0.10018173	0.09980346	2027.38	0.12302819	0.11781943	2557.38	0.04043687	0.04124024	3087.37	0.07756515	0.07578566	3617.37	0.04882057	0.04724282	4147.37	0.15930323	0.15795675	
437.6	0.02524415	0.02453726	967.59	0.0125218	0.00824003	1497.59	0.10018012	0.09979042	2027.58	0.12260554	0.11781346	2557.58	0.04002201	0.04123757	3087.57	0.07879877	0.07578194	3617.57	0.04814823	0.04723807	4147.57	0.1592801	0.15795094	
437.8	0.02583799	0.02452845	967.79	0.01163483	0.00820947	1497.79	0.10055682	0.09977738	2027.78	0.12250639	0.1178075	2557.78	0.03924647	0.04123489	3087.77	0.07806398	0.07577821	3617.77	0.04837932	0.04723331	4147.77	0.15945098	0.15794513	
438	0.0263008	0.02451964	967.99	0.0110619	0.00817902	1497.99	0.10078221	0.09976435	2027.98	0.12232543	0.11780153	2557.98	0.03967361	0.04123221	3087.97	0.07813886	0.07577449	3617.97	0.04898038	0.04722856	4147.97	0.15902994	0.15793931	
438.2	0.02626591	0.02451083	968.19	0.01019627	0.00814869	1498.19	0.10117248	0.09975132	2028.18	0.12190653	0.11779556	2558.18	0.03986314	0.04122954	3088.17	0.07830109	0.07577077	3618.17	0.0482648	0.04722381	4148.17	0.15870191	0.1579335	
438.4	0.02575295	0.02450203	968.39	0.01083792	0.00811847	1498.39	0.10110468	0.09973828	2028.38	0.12207813	0.1177896	2558.38	0.04014467	0.04122686	3088.37	0.07828667	0.07576705	3618.37	0.0478588	0.04721905	4148.37	0.15892	0.15792769	
438.6	0.02446367	0.02449322	968.59	0.01154048	0.00808836	1498.59	0.10101132	0.09972525	2028.58	0.12123642	0.11778363	2558.58	0.04090768	0.04122419	3088.57	0.07762001	0.07576332	3618.57	0.04654307	0.0472143	4148.57	0.15899466	0.15792187	
438.8	0.02381488	0.02448442	968.79	0.01160574	0.00805837	1498.79	0.10134013	0.09971223	2028.78	0.12049227	0.11777767	2558.78	0.0403912	0.04122151	3088.77	0.07699592	0.0757596	3618.77	0.04546909	0.04720955	4148.77	0.15860169	0.15791606	
439	0.02508983	0.02447563	968.99	0.01183067	0.00802848	1498.99	0.10182676	0.0996992	2028.98	0.12060295	0.1177717	2558.98	0.04183573	0.04121884	3088.97	0.0764164	0.07575588	3618.97	0.04521252	0.0472048	4148.97	0.15903141	0.15791025	
439.2	0.02434942	0.02446684	969.19	0.01239487	0.00799871	1499.19	0.10270026	0.09968618	2029.18	0.12062531	0.11776574	2559.18	0.04228328	0.04121616	3089.17	0.07647391	0.07575216	3619.17	0.04509432	0.04720005	4149.17	0.15890071	0.15790444	
439.4	0.02567441	0.02445805	969.39	0.01298905	0.00796904	1499.39	0.1030566	0.09967315	2029.38	0.12120863	0.11775977	2559.38	0.04364059	0.04121349	3089.37	0.07621137	0.07574844	3619.37	0.04385676	0.0471953	4149.37	0.15853442	0.15789863	
439.6	0.02575285	0.02444926	969.59	0.01354853	0.00793949	1499.59	0.10317555	0.09966013	2029.58	0.12080812	0.11775381	2559.58	0.04409646	0.04121082	3089.57	0.07636962	0.07574471	3619.57	0.04428984	0.04719055	4149.57	0.15864654	0.15789281	
439.8	0.02650428	0.02444048	969.79	0.01392083	0.00791004	1499.79	0.10306075	0.09964711	2029.78	0.12080669	0.11774785	2559.78	0.04499787	0.04120814	3089.77	0.07556305	0.07574099	3619.77	0.0442451	0.0471858	4149.77	0.15878942	0.157887	
440	0.02637476	0.0244317	969.99	0.01377522	0.00788071	1499.99	0.10351033	0.0996341	2029.98	0.12060351	0.11774188	2559.98	0.04487873	0.04120547	3089.97	0.07536006	0.07573727	3619.97	0.04439054	0.04718105	4149.97	0.15913729	0.15788119	
440.2	0.02599848	0.02442292	970.19	0.01466479	0.00785148	1500.19	0.10347919	0.09962108	2030.18	0.12040009	0.11773592	2560.18	0.04438263	0.04120279	3090.17	0.07483482	0.07573355	3620.17	0.0446114	0.04717631	4150.17	0.15969544	0.15787538	
440.4	0.02596309	0.02441415	970.39	0.01482163	0.00782236	1500.39	0.10294742	0.09960807	2030.38	0.11977689	0.11772996	2560.38	0.0450346	0.04120012	3090.37	0.07506644	0.07572983	3620.37	0.04483289	0.04717156	4150.37	0.15915703	0.15786957	
440.6	0.02631647	0.02440538	970.59	0.01409793	0.00779335	1500.59	0.10264924	0.09959505	2030.58	0.11881422	0.11772399	2560.58	0.04485967	0.04119745	3090.57	0.07515138	0.07572611	3620.57	0.04427281	0.04716681	4150.57	0.1585606	0.15786376	
440.8	0.02580937	0.02439661	970.79	0.01410115	0.00776445	1500.79	0.10103366	0.09958204	2030.78	0.11947169	0.11771803	2560.78	0.04489975	0.04119477	3090.77	0.07465054	0.07572239	3620.77	0.04510879	0.04716206	4150.77	0.15858623	0.15785795	
441	0.02544348	0.02438785	970.99	0.01368094	0.00773566	1500.99	0.09972759	0.09956903	2030.98	0.11980509	0.11771207	2560.98	0.04411522	0.0411921	3090.97	0.07480949	0.07571867	3620.97	0.04572952	0.04715732	4150.97	0.15879796	0.15785214	
441.2	0.02608152	0.02437909	971.19	0.01337414	0.00770697	1501.19	0.09910148	0.09955603	2031.18	0.11937736	0.11770611	2561.18	0.04438743	0.04118943	3091.17	0.07494231	0.07571495	3621.17	0.04630939	0.04715257	4151.17	0.15866548	0.15784633	
441.4	0.02617394	0.02437033	971.39	0.01315174	0.00767839	1501.39	0.09786638	0.09954302	2031.38	0.11881995	0.11770015	2561.38	0.0444363	0.04118675	3091.37	0.07490039	0.07571123	3621.37	0.04652181	0.04714783	4151.37	0.1584376	0.15784052	
441.6	0.02677611	0.02436157	971.59	0.01324983	0.00764991	1501.59	0.09757281	0.09953002	2031.58	0.11828622	0.11769419	2561.58	0.04406873	0.04118408	3091.57	0.07569216	0.07570751	3621.57	0.04625379	0.04714308	4151.57	0.15921572	0.15783471	
441.8	0.02642855	0.02435282	971.79	0.01296662	0.00762154	1501.79	0.09717886	0.09951701	2031.78	0.1182766	0.11768823	2561.78	0.04325433	0.04118141	3091.77	0.07549744	0.07570379	3621.77	0.04713829	0.04713834	4151.77	0.15992645	0.1578289	
442	0.02586289	0.02434407	971.99	0.01275289	0.00759327	1501.99	0.09683572	0.09950401	2031.98	0.11888801	0.11768227	2561.98	0.04359832	0.04117874	3091.97	0.07509205	0.07570007	3621.97	0.04777487	0.0471336	4151.97	0.15931152	0.15782309	
442.2	0.02533692	0.02433533	972.19	0.01292338	0.00756511	1502.19	0.09745989	0.09949102	2032.18	0.11964455	0.11767631	2562.18	0.04307671	0.04117607	3092.17	0.07538893	0.07569635	3622.17	0.04676002	0.04712885	4152.17	0.16027933	0.15781728	
442.4	0.02452645	0.02432659	972.39	0.01306612	0.00753706	1502.39	0.09720238	0.09947802	2032.38	0.12001377	0.11767035	2562.38	0.04327072	0.04117339	3092.37	0.07599121	0.07569263	3622.37	0.04696709	0.04712411	4152.37	0.15965408	0.15781147	
442.6	0.02304388	0.02431785	972.59	0.01275827	0.00750911	1502.59	0.09740592	0.09946502	2032.58	0.12012756	0.11766439	2562.58	0.0436574	0.04117072	3092.57	0.07665408	0.07568891	3622.57	0.04684972	0.04711937	4152.57	0.15978977	0.15780567	
442.8	0.02319128	0.02430911	972.79	0.01192013	0.00748126	1502.79	0.09771692	0.09945203	2032.78	0.11987258	0.11765843	2562.78	0.0439587	0.04116805	3092.77	0.07800692	0.07568519	3622.77	0.04751296	0.04711463	4152.77	0.15929121	0.15779986	
443	0.02316635	0.02430038	972.99	0.01148028	0.00745351	1502.99	0.09763025	0.09943904	2032.98	0.12017379	0.11765247	2562.98	0.04502975	0.04116538	3092.97	0.07853135	0.07568148	3622.97	0.04801742	0.04710988	4152.97	0.15888935	0.15779405	
443.2	0.02214993	0.02429165	973.19	0.01091064	0.00742587	1503.19	0.09824692	0.09942605	2033.18	0.12009806	0.11764651	2563.18	0.04548939	0.04116271	3093.17	0.07843862	0.07567776	3623.17	0.04831442	0.04710514	4153.17	0.15882889	0.15778824	
443.4	0.02252564	0.02428293	973.39	0.01048586	0.00739833	1503.39	0.09911554	0.09941306	2033.38	0.11995784	0.11764055	2563.38	0.04519947	0.04116004	3093.37	0.07830897	0.07567404	3623.37	0.04816166	0.0471004	4153.37	0.15888107	0.15778243	
443.6	0.02227301	0.0242742	973.59	0.01017755	0.00737089	1503.59	0.10011691	0.09940007	2033.58	0.11939851	0.1176346	2563.58	0.04489114	0.04115737	3093.57	0.07808097	0.07567032	3623.57	0.04890573	0.04709566	4153.57	0.15854582	0.15777663	
443.8	0.02302778	0.02426548	973.79	0.01034583	0.00734356	1503.79	0.10119629	0.09938709	2033.78	0.11782505	0.11762864	2563.78	0.04522239	0.0411547	3093.77	0.07786461	0.0756666	3623.77	0.04863925	0.04709092	4153.77	0.1588823	0.15777082	
444	0.02313586	0.02425677	973.99	0.00966851	0.00731632	1503.99	0.1017072	0.0993741	2033.98	0.11770133	0.11762268	2563.98	0.04428548	0.04115203	3093.97	0.07725738	0.07566289	3623.97	0.04931018	0.04708619	4153.97	0.15845894	0.15776501	
444.2	0.02305942	0.02424805	974.19	0.00947553	0.00728919	1504.19	0.10218058	0.09936112	2034.18	0.11733977	0.11761672	2564.18	0.04427065	0.04114936	3094.17	0.075838	0.07565917	3624.17	0.04926742	0.04708145	4154.17	0.15774696	0.15775921	
444.4	0.02332208	0.02423934	974.39	0.01032534	0.00726216	1504.39	0.102107	0.09934814	2034.38	0.11632719	0.11761077	2564.38	0.04456747	0.04114669	3094.37	0.07514723	0.07565545	3624.37	0.04876686	0.04707671	4154.37	0.1568401	0.1577534	
444.6	0.02367775	0.02423063	974.59	0.01068508	0.00723522	1504.59	0.1023365	0.09933516	2034.58	0.11603759	0.11760481	2564.58	0.04486276	0.04114402	3094.57	0.07434402	0.07565174	3624.57	0.0490545	0.04707197	4154.57	0.15693688	0.15774759	
444.8	0.02405098	0.02422193	974.79	0.0109415	0.00720839	1504.79	0.10222129	0.09932218	2034.78	0.11605835	0.11759886	2564.78	0.04496411	0.04114135	3094.77	0.07379196	0.07564802	3624.77	0.04997992	0.04706724	4154.77	0.15727686	0.15774179	
445	0.0242107	0.02421323	974.99	0.01147452	0.00718166	1504.99	0.10216027	0.09930921	2034.98	0.1156158	0.1175929	2564.98	0.04533297	0.04113868	3094.97	0.07305905	0.0756443	3624.97	0.0503395	0.0470625	4154.97	0.15808419	0.15773598	
445.2	0.02448234	0.02420453	975.19	0.01173922	0.00715503	1505.19	0.10219596	0.09929624	2035.18	0.11512525	0.11758694	2565.18	0.04548795	0.04113601	3095.17	0.07288201	0.07564059	3625.17	0.04956524	0.04705776	4155.17	0.1580984	0.15773018	
445.4	0.0243978	0.02419583	975.39	0.01091842	0.00712849	1505.39	0.10201883	0.09928326	2035.38	0.11563347	0.11758099	2565.38	0.04509051	0.04113334	3095.37	0.07270737	0.07563687	3625.37	0.04860163	0.04705303	4155.37	0.15881372	0.15772437	
445.6	0.02541544	0.02418714	975.59	0.01142302	0.00710205	1505.59	0.10231402	0.09927029	2035.58	0.11588348	0.11757503	2565.58	0.0447852	0.04113067	3095.57	0.07254013	0.07563315	3625.57	0.04823208	0.04704829	4155.57	0.16005622	0.15771857	
445.8	0.02450292	0.02417845	975.79	0.01075017	0.00707571	1505.79	0.1022328	0.09925733	2035.78	0.11623644	0.11756908	2565.78	0.04418979	0.041128	3095.77	0.07135457	0.07562944	3625.77	0.04802833	0.04704356	4155.77	0.16083988	0.15771276	
446	0.02413517	0.02416977	975.99	0.0105883	0.00704947	1505.99	0.10149831	0.09924436	2035.98	0.11725972	0.11756313	2565.98	0.04480001	0.04112533	3095.97	0.07092281	0.07562572	3625.97	0.0471418	0.04703882	4155.97	0.16079029	0.15770696	
446.2	0.02425781	0.02416109	976.19	0.01002447	0.00702333	1506.19	0.10168318	0.09923139	2036.18	0.11773116	0.11755717	2566.18	0.04470598	0.04112266	3096.17	0.07130342	0.07562201	3626.17	0.04706434	0.04703409	4156.17	0.16160997	0.15770115	
446.4	0.02457853	0.02415241	976.39	0.01003612	0.00699728	1506.39	0.10145217	0.09921843	2036.38	0.11798982	0.11755122	2566.38	0.04600223	0.04111999	3096.37	0.07196922	0.07561829	3626.37	0.04762055	0.04702936	4156.37	0.16033503	0.15769535	
446.6	0.02470615	0.02414373	976.59	0.01074793	0.00697133	1506.59	0.10133015	0.09920547	2036.58	0.11814943	0.11754526	2566.58	0.04624719	0.04111733	3096.57	0.07293897	0.07561458	3626.57	0.04687356	0.04702462	4156.57	0.16086282	0.15768954	
446.8	0.02514996	0.02413506	976.79	0.01020348	0.00694548	1506.79	0.10169609	0.09919251	2036.78	0.11771942	0.11753931	2566.78	0.04520859	0.04111466	3096.77	0.07309515	0.07561086	3626.77	0.04727828	0.04701989	4156.77	0.16047703	0.15768374	
447	0.02504881	0.02412639	976.99	0.01025694	0.00691972	1506.99	0.10171497	0.09917955	2036.98	0.11737401	0.11753336	2566.98	0.04508897	0.04111199	3096.97	0.07233635	0.07560715	3626.97	0.04763836	0.04701516	4156.97	0.16047389	0.15767793	
447.2	0.02517059	0.02411772	977.19	0.01025397	0.00689406	1507.19	0.10168771	0.0991666	2037.18	0.11766737	0.11752741	2567.18	0.0451051	0.04110932	3097.17	0.07181177	0.07560343	3627.17	0.04743812	0.04701043	4157.17	0.16011964	0.15767213	
447.4	0.02534643	0.02410906	977.39	0.00977319	0.00686849	1507.39	0.10216553	0.09915364	2037.38	0.11737748	0.11752145	2567.38	0.0442467	0.04110665	3097.37	0.07248235	0.07559972	3627.37	0.04757323	0.0470057	4157.37	0.1586374	0.15766633	
447.6	0.02620277	0.0241004	977.59	0.0099006	0.00684302	1507.59	0.1013362	0.09914069	2037.58	0.11692595	0.1175155	2567.58	0.04457787	0.04110399	3097.57	0.0728629	0.075596	3627.57	0.0476906	0.04700097	4157.57	0.15811123	0.15766053	
447.8	0.02624183	0.02409174	977.79	0.00968046	0.00681764	1507.79	0.10056861	0.09912774	2037.78	0.11657	0.11750955	2567.78	0.04433782	0.04110132	3097.77	0.0729925	0.07559229	3627.77	0.04744903	0.04699624	4157.77	0.15746964	0.15765472	
448	0.02643972	0.02408308	977.99	0.00928558	0.00679236	1507.99	0.09971342	0.09911479	2037.98	0.11708036	0.1175036	2567.98	0.04375132	0.04109865	3097.97	0.07275327	0.07558858	3627.97	0.04760285	0.04699151	4157.97	0.15629789	0.15764892	
448.2	0.02620097	0.02407443	978.19	0.00907211	0.00676717	1508.19	0.09936807	0.09910184	2038.18	0.11671278	0.11749765	2568.18	0.04406117	0.04109599	3098.17	0.07253098	0.07558486	3628.17	0.04724033	0.04698678	4158.17	0.15493125	0.15764312	
448.4	0.02607718	0.02406578	978.39	0.01021627	0.00674207	1508.39	0.09901018	0.09908889	2038.38	0.1162421	0.1174917	2568.38	0.04436816	0.04109332	3098.37	0.07298783	0.07558115	3628.37	0.04680257	0.04698205	4158.37	0.15424512	0.15763731	
448.6	0.02643958	0.02405714	978.59	0.00984135	0.00671707	1508.59	0.09868729	0.09907595	2038.58	0.11653018	0.11748575	2568.58	0.04445994	0.04109065	3098.57	0.07308106	0.07557744	3628.57	0.04716988	0.04697732	4158.57	0.15397873	0.15763151	
448.8	0.02586395	0.0240485	978.79	0.00948965	0.00669216	1508.79	0.09758666	0.099063	2038.78	0.11696296	0.1174798	2568.78	0.04449433	0.04108799	3098.77	0.07299907	0.07557372	3628.77	0.04706721	0.0469726	4158.77	0.15390432	0.15762571	
449	0.02517183	0.02403986	978.99	0.00949372	0.00666734	1508.99	0.09689572	0.09905006	2038.98	0.11742835	0.11747385	2568.98	0.04479831	0.04108532	3098.97	0.07258171	0.07557001	3628.97	0.04706838	0.04696787	4158.97	0.15420578	0.15761991	
449.2	0.02521651	0.02403122	979.19	0.00926951	0.00664261	1509.19	0.09721929	0.09903712	2039.18	0.11746908	0.1174679	2569.18	0.04411691	0.04108266	3099.17	0.07327311	0.0755663	3629.17	0.04654529	0.04696314	4159.17	0.1548201	0.15761411	
449.4	0.02498022	0.02402259	979.39	0.00905843	0.00661798	1509.39	0.09764456	0.09902419	2039.38	0.11844434	0.11746195	2569.38	0.04386246	0.04107999	3099.37	0.0727316	0.07556258	3629.37	0.04602012	0.04695842	4159.37	0.15635365	0.15760831	
449.6	0.02468114	0.02401396	979.59	0.00864012	0.00659343	1509.59	0.09692454	0.09901125	2039.58	0.11825795	0.117456	2569.58	0.04337373	0.04107732	3099.57	0.07322326	0.07555887	3629.57	0.04538401	0.04695369	4159.57	0.15730333	0.15760251	
449.8	0.02398469	0.02400533	979.79	0.00888815	0.00656898	1509.79	0.0973989	0.09899831	2039.78	0.11929262	0.11745005	2569.78	0.04506452	0.04107466	3099.77	0.07337429	0.07555516	3629.77	0.04530643	0.04694897	4159.77	0.15787756	0.15759671	
450	0.02473291	0.02399671	979.99	0.00906092	0.00654462	1509.99	0.09735466	0.09898538	2039.98	0.11965913	0.1174441	2569.98	0.04577717	0.04107199	3099.97	0.07385657	0.07555145	3629.97	0.04442248	0.04694424	4159.97	0.1586232	0.15759091	
450.2	0.02455296	0.02398809	980.19	0.00888187	0.00652035	1510.19	0.0987307	0.09897245	2040.18	0.11998309	0.11743816	2570.18	0.04594792	0.04106933	3100.17	0.07328545	0.07554774	3630.17	0.04541732	0.04693952	4160.17	0.15928012	0.1575851	
450.4	0.02514186	0.02397947	980.39	0.00962439	0.00649617	1510.39	0.09927931	0.09895952	2040.38	0.12041365	0.11743221	2570.38	0.04651081	0.04106666	3100.37	0.07385757	0.07554403	3630.37	0.04541659	0.04693479	4160.37	0.15847546	0.1575793	
450.6	0.02475165	0.02397086	980.59	0.01009226	0.00647207	1510.59	0.09924348	0.09894659	2040.58	0.11998889	0.11742626	2570.58	0.04549517	0.041064	3100.57	0.07360559	0.07554031	3630.57	0.04561528	0.04693007	4160.57	0.15950021	0.1575735	
450.8	0.02445831	0.02396225	980.79	0.00910459	0.00644807	1510.79	0.10088644	0.09893367	2040.78	0.11951299	0.11742031	2570.78	0.04519826	0.04106133	3100.77	0.07298024	0.0755366	3630.77	0.04693867	0.04692535	4160.77	0.15939899	0.15756771	
451	0.02408459	0.02395364	980.99	0.00906002	0.00642416	1510.99	0.10149865	0.09892074	2040.98	0.11923012	0.11741437	2570.98	0.04513017	0.04105867	3100.97	0.07329758	0.07553289	3630.97	0.04674792	0.04692063	4160.97	0.15951361	0.15756191	
451.2	0.02414815	0.02394503	981.19	0.00829028	0.00640033	1511.19	0.1016846	0.09890782	2041.18	0.11953912	0.11740842	2571.18	0.04506654	0.04105601	3101.17	0.07313567	0.07552918	3631.17	0.04577455	0.0469159	4161.17	0.15822298	0.15755611	
451.4	0.02399957	0.02393643	981.39	0.00800828	0.0063766	1511.39	0.10201956	0.0988949	2041.38	0.11963237	0.11740248	2571.38	0.04521611	0.04105334	3101.37	0.07378402	0.07552547	3631.37	0.04645423	0.04691118	4161.37	0.15812436	0.15755031	
451.6	0.02352964	0.02392783	981.59	0.00826347	0.00635295	1511.59	0.10108586	0.09888198	2041.58	0.11937996	0.11739653	2571.58	0.04524319	0.04105068	3101.57	0.07493354	0.07552176	3631.57	0.04600781	0.04690646	4161.57	0.15850309	0.15754451	
451.8	0.02329248	0.02391924	981.79	0.00764025	0.00632939	1511.79	0.10035079	0.09886906	2041.78	0.11916143	0.11739058	2571.78	0.04521753	0.04104801	3101.77	0.07456281	0.07551805	3631.77	0.04546056	0.04690174	4161.77	0.15829351	0.15753871	
452	0.02427198	0.02391065	981.99	0.00734684	0.00630592	1511.99	0.0993428	0.09885615	2041.98	0.11852015	0.11738464	2571.98	0.0446875	0.04104535	3101.97	0.07467405	0.07551434	3631.97	0.04562533	0.04689702	4161.97	0.15781402	0.15753291	
452.2	0.02474691	0.02390206	982.19	0.00661979	0.00628253	1512.19	0.09901464	0.09884323	2042.18	0.11773817	0.11737869	2572.18	0.04424689	0.04104269	3102.17	0.07526935	0.07551063	3632.17	0.04571878	0.0468923	4162.17	0.15801989	0.15752711	
452.4	0.02481216	0.02389347	982.39	0.00713695	0.00625923	1512.39	0.09839212	0.09883032	2042.38	0.11741028	0.11737275	2572.38	0.04362879	0.04104002	3102.37	0.07565768	0.07550692	3632.37	0.04574384	0.04688758	4162.37	0.15849505	0.15752132	
452.6	0.02468285	0.02388489	982.59	0.00645038	0.00623602	1512.59	0.09779489	0.09881741	2042.58	0.11673326	0.11736681	2572.58	0.04249174	0.04103736	3102.57	0.07546335	0.07550321	3632.57	0.04570606	0.04688287	4162.57	0.15863421	0.15751552	
452.8	0.02374329	0.02387631	982.79	0.00583657	0.00621289	1512.79	0.0966059	0.0988045	2042.78	0.11633974	0.11736086	2572.78	0.04167973	0.0410347	3102.77	0.07458462	0.0754995	3632.77	0.04578381	0.04687815	4162.77	0.15884241	0.15750972	
453	0.02379177	0.02386773	982.99	0.00638823	0.00618985	1512.99	0.09695821	0.09879159	2042.98	0.11581276	0.11735492	2572.98	0.04069324	0.04103204	3102.97	0.07390851	0.07549579	3632.97	0.04542515	0.04687343	4162.97	0.15973039	0.15750392	
453.2	0.02387326	0.02385916	983.19	0.00725933	0.00616689	1513.19	0.09700866	0.09877869	2043.18	0.11536985	0.11734897	2573.18	0.03976365	0.04102937	3103.17	0.07428504	0.07549208	3633.17	0.04522879	0.04686871	4163.17	0.16099856	0.15749813	
453.4	0.0242125	0.02385059	983.39	0.00723265	0.00614402	1513.39	0.09683622	0.09876578	2043.38	0.11571367	0.11734303	2573.38	0.0396586	0.04102671	3103.37	0.07359878	0.07548837	3633.37	0.04496832	0.046864	4163.37	0.16177286	0.15749233	
453.6	0.02485699	0.02384202	983.59	0.00682144	0.00612124	1513.59	0.09568008	0.09875288	2043.58	0.11532884	0.11733709	2573.58	0.03965176	0.04102405	3103.57	0.07415023	0.07548466	3633.57	0.04480034	0.04685928	4163.57	0.16178109	0.15748653	
453.8	0.02439606	0.02383345	983.79	0.00805869	0.00609854	1513.79	0.09623717	0.09873998	2043.78	0.11556992	0.11733115	2573.78	0.04112202	0.04102139	3103.77	0.0741812	0.07548096	3633.77	0.0451236	0.04685457	4163.77	0.16154586	0.15748074	
454	0.02441237	0.02382489	983.99	0.00815177	0.00607592	1513.99	0.09595506	0.09872708	2043.98	0.11499328	0.1173252	2573.98	0.03994013	0.04101872	3103.97	0.07397473	0.07547725	3633.97	0.04534028	0.04684985	4163.97	0.16203763	0.15747494	
454.2	0.02367215	0.02381633	984.19	0.0089345	0.00605339	1514.19	0.0964561	0.09871418	2044.18	0.11566276	0.11731926	2574.18	0.03959253	0.04101606	3104.17	0.07303055	0.07547354	3634.17	0.04755675	0.04684514	4164.17	0.16098911	0.15746914	
454.4	0.02408319	0.02380778	984.39	0.00908784	0.00603094	1514.39	0.09640093	0.09870129	2044.38	0.11625457	0.11731332	2574.38	0.03958985	0.0410134	3104.37	0.07317943	0.07546983	3634.37	0.04840981	0.04684042	4164.37	0.16034194	0.15746335	
454.6	0.0242052	0.02379922	984.59	0.00951413	0.00600857	1514.59	0.09621262	0.09868839	2044.58	0.11594527	0.11730738	2574.58	0.03914761	0.04101074	3104.57	0.07205668	0.07546612	3634.57	0.04853724	0.04683571	4164.57	0.15982334	0.15745755	
454.8	0.02346793	0.02379068	984.79	0.00896302	0.00598629	1514.79	0.09768312	0.0986755	2044.78	0.11618081	0.11730144	2574.78	0.04016399	0.04100808	3104.77	0.07250798	0.07546242	3634.77	0.04864291	0.046831	4164.77	0.15851284	0.15745176	
455	0.02345782	0.02378213	984.99	0.00979728	0.00596409	1514.99	0.09807491	0.09866261	2044.98	0.11670612	0.1172955	2574.98	0.04112461	0.04100542	3104.97	0.0726971	0.07545871	3634.97	0.04775929	0.04682628	4164.97	0.15818304	0.15744596	
455.2	0.02375598	0.02377359	985.19	0.01052266	0.00594197	1515.19	0.09809537	0.09864972	2045.18	0.11727968	0.11728956	2575.18	0.04182245	0.04100276	3105.17	0.07252234	0.075455	3635.17	0.04709483	0.04682157	4165.17	0.15652567	0.15744017	
455.4	0.02382145	0.02376505	985.39	0.01140947	0.00591993	1515.39	0.09811033	0.09863683	2045.38	0.11764585	0.11728362	2575.38	0.04211372	0.0410001	3105.37	0.07297855	0.07545129	3635.37	0.04798886	0.04681686	4165.37	0.15649011	0.15743437	
455.6	0.02393545	0.02375651	985.59	0.01188827	0.00589798	1515.59	0.0970172	0.09862395	2045.58	0.11703562	0.11727768	2575.58	0.04198926	0.04099744	3105.57	0.0739647	0.07544759	3635.57	0.04815653	0.04681215	4165.57	0.15561677	0.15742858	
455.8	0.02471581	0.02374797	985.79	0.01191402	0.0058761	1515.79	0.0964362	0.09861107	2045.78	0.11692043	0.11727174	2575.78	0.04189917	0.04099478	3105.77	0.07377376	0.07544388	3635.77	0.04799452	0.04680744	4165.77	0.15535541	0.15742278	
456	0.02535435	0.02373944	985.99	0.0116211	0.00585431	1515.99	0.09651376	0.09859818	2045.98	0.11625228	0.1172658	2575.98	0.04217571	0.04099212	3105.97	0.07455242	0.07544017	3635.97	0.04836539	0.04680273	4165.97	0.1545901	0.15741699	
456.2	0.02460724	0.02373092	986.19	0.01150755	0.0058326	1516.19	0.09699197	0.0985853	2046.18	0.11647242	0.11725986	2576.18	0.04224704	0.04098946	3106.17	0.07553435	0.07543647	3636.17	0.04833868	0.04679802	4166.17	0.15483288	0.1574112	
456.4	0.02413662	0.02372239	986.39	0.0112179	0.00581097	1516.39	0.09736242	0.09857242	2046.38	0.11570936	0.11725392	2576.38	0.04197112	0.0409868	3106.37	0.07511123	0.07543276	3636.37	0.04783058	0.04679331	4166.37	0.15526555	0.1574054	
456.6	0.02413731	0.02371387	986.59	0.01001952	0.00578942	1516.59	0.09745495	0.09855955	2046.58	0.11502015	0.11724798	2576.58	0.04122458	0.04098414	3106.57	0.07437133	0.07542906	3636.57	0.04658577	0.0467886	4166.57	0.15581047	0.15739961	
456.8	0.0238929	0.02370535	986.79	0.00915567	0.00576795	1516.79	0.09708957	0.09854667	2046.78	0.11607904	0.11724205	2576.78	0.04136599	0.04098148	3106.77	0.07379676	0.07542535	3636.77	0.0461563	0.04678389	4166.77	0.15668104	0.15739382	
457	0.023452	0.02369683	986.99	0.00921115	0.00574656	1516.99	0.09663346	0.0985338	2046.98	0.11563509	0.11723611	2576.98	0.04104291	0.04097882	3106.97	0.07351784	0.07542164	3636.97	0.04577931	0.04677918	4166.97	0.15773003	0.15738802	
457.2	0.02295608	0.02368832	987.19	0.0093804	0.00572525	1517.19	0.09637728	0.09852093	2047.18	0.11670213	0.11723017	2577.18	0.04114888	0.04097616	3107.17	0.07351677	0.07541794	3637.17	0.04601742	0.04677447	4167.17	0.15867747	0.15738223	
457.4	0.02352853	0.02367981	987.39	0.00886899	0.00570401	1517.39	0.09705068	0.09850805	2047.38	0.11681214	0.11722423	2577.38	0.04192927	0.0409735	3107.37	0.07299163	0.07541423	3637.37	0.04646277	0.04676977	4167.37	0.15842418	0.15737644	
457.6	0.02284562	0.02367131	987.59	0.00848586	0.00568286	1517.59	0.09714471	0.09849519	2047.58	0.11666527	0.1172183	2577.58	0.04168378	0.04097084	3107.57	0.07377062	0.07541053	3637.57	0.04561723	0.04676506	4167.57	0.15891944	0.15737064	
457.8	0.02198423	0.0236628	987.79	0.00828956	0.00566178	1517.79	0.09793773	0.09848232	2047.78	0.11653551	0.11721236	2577.78	0.04228693	0.04096818	3107.77	0.07380743	0.07540682	3637.77	0.04533292	0.04676036	4167.77	0.15894077	0.15736485	
458	0.02211007	0.0236543	987.99	0.00846939	0.00564079	1517.99	0.09761971	0.09846945	2047.98	0.11609875	0.11720642	2577.98	0.04224336	0.04096553	3107.97	0.07349254	0.07540312	3637.97	0.04558671	0.04675565	4167.97	0.15925071	0.15735906	
458.2	0.02225923	0.02364581	988.19	0.00839123	0.00561987	1518.19	0.09850588	0.09845659	2048.18	0.11660808	0.11720049	2578.18	0.04209552	0.04096287	3108.17	0.07255853	0.07539941	3638.17	0.04591472	0.04675094	4168.17	0.15861769	0.15735327	
458.4	0.02212527	0.02363731	988.39	0.00783741	0.00559902	1518.39	0.09844049	0.09844373	2048.38	0.11628174	0.11719455	2578.38	0.04312012	0.04096021	3108.37	0.07227066	0.07539571	3638.37	0.04465202	0.04674624	4168.37	0.15911923	0.15734748	
458.6	0.02219803	0.02362882	988.59	0.00848374	0.00557826	1518.59	0.09846395	0.09843087	2048.58	0.11551096	0.11718862	2578.58	0.04396541	0.04095755	3108.57	0.07211123	0.07539201	3638.57	0.04404534	0.04674154	4168.57	0.15840708	0.15734169	
458.8	0.02224625	0.02362033	988.79	0.00841408	0.00555757	1518.79	0.09878167	0.09841801	2048.78	0.11493247	0.11718268	2578.78	0.04472838	0.04095489	3108.77	0.07281703	0.0753883	3638.77	0.04324449	0.04673683	4168.77	0.15790002	0.1573359	
459	0.02327839	0.02361185	988.99	0.00883845	0.00553696	1518.99	0.09902584	0.09840515	2048.98	0.11505829	0.11717675	2578.98	0.04478775	0.04095224	3108.97	0.07256032	0.0753846	3638.97	0.04245445	0.04673213	4168.97	0.15758964	0.1573301	
459.2	0.02403481	0.02360336	989.19	0.00914391	0.00551643	1519.19	0.09878486	0.0983923	2049.18	0.11494136	0.11717081	2579.18	0.04454559	0.04094958	3109.17	0.0730333	0.07538089	3639.17	0.04298598	0.04672743	4169.17	0.1566799	0.15732431	
459.4	0.02457864	0.02359489	989.39	0.00852875	0.00549597	1519.39	0.09879516	0.09837944	2049.38	0.11550547	0.11716488	2579.38	0.04410265	0.04094692	3109.37	0.07310374	0.07537719	3639.37	0.04407099	0.04672272	4169.37	0.15643378	0.15731852	
459.6	0.0243342	0.02358641	989.59	0.00865238	0.00547559	1519.59	0.09734064	0.09836659	2049.58	0.11605567	0.11715895	2579.58	0.04400713	0.04094426	3109.57	0.07435067	0.07537349	3639.57	0.04485633	0.04671802	4169.57	0.15563718	0.15731273	
459.8	0.02446642	0.02357794	989.79	0.00865311	0.00545528	1519.79	0.09773405	0.09835374	2049.78	0.11677157	0.11715301	2579.78	0.04364005	0.04094161	3109.77	0.07428148	0.07536978	3639.77	0.04516551	0.04671332	4169.77	0.15557669	0.15730694	
460	0.02475948	0.02356947	989.99	0.00873211	0.00543505	1519.99	0.09717799	0.09834089	2049.98	0.11697678	0.11714708	2579.98	0.04350977	0.04093895	3109.97	0.07403656	0.07536608	3639.97	0.04497459	0.04670862	4169.97	0.15533712	0.15730115	
460.2	0.02399286	0.023561	990.19	0.00951048	0.00541489	1520.19	0.09684599	0.09832805	2050.18	0.11781139	0.11714115	2580.18	0.04247682	0.04093629	3110.17	0.07411958	0.07536238	3640.17	0.04554982	0.04670392	4170.17	0.15594545	0.15729536	
460.4	0.0243195	0.02355254	990.39	0.00902566	0.00539481	1520.39	0.09671166	0.0983152	2050.38	0.1178015	0.11713521	2580.38	0.04146867	0.04093364	3110.37	0.07340914	0.07535868	3640.37	0.04542494	0.04669922	4170.37	0.15658665	0.15728957	
460.6	0.02396837	0.02354408	990.59	0.00869657	0.0053748	1520.59	0.09622315	0.09830236	2050.58	0.11867999	0.11712928	2580.58	0.04045647	0.04093098	3110.57	0.07416152	0.07535497	3640.57	0.04582079	0.04669452	4170.57	0.1565569	0.15728378	
460.8	0.02355284	0.02353562	990.79	0.00938925	0.00535487	1520.79	0.09596011	0.09828951	2050.78	0.11907517	0.11712335	2580.78	0.04004201	0.04092833	3110.77	0.07447052	0.07535127	3640.77	0.04599345	0.04668982	4170.77	0.15659626	0.157278	
461	0.02248294	0.02352716	990.99	0.00877832	0.00533501	1520.99	0.09532061	0.09827667	2050.98	0.11871858	0.11711742	2580.98	0.03928225	0.04092567	3110.97	0.0746914	0.07534757	3640.97	0.0463579	0.04668512	4170.97	0.15647578	0.15727221	
461.2	0.02248828	0.02351871	991.19	0.00878363	0.00531523	1521.19	0.09613795	0.09826384	2051.18	0.11987373	0.11711149	2581.18	0.03944228	0.04092302	3111.17	0.07504317	0.07534387	3641.17	0.04656335	0.04668042	4171.17	0.15608982	0.15726642	
461.4	0.02281896	0.02351026	991.39	0.00821737	0.00529551	1521.39	0.09677407	0.098251	2051.38	0.11882565	0.11710556	2581.38	0.03955569	0.04092036	3111.37	0.07518282	0.07534017	3641.37	0.04618524	0.04667573	4171.37	0.15576009	0.15726063	
461.6	0.02205823	0.02350182	991.59	0.0081908	0.00527587	1521.59	0.09603399	0.09823816	2051.58	0.11838517	0.11709962	2581.58	0.03994073	0.0409177	3111.57	0.07525226	0.07533647	3641.57	0.04532056	0.04667103	4171.57	0.15642331	0.15725484	
461.8	0.02225429	0.02349337	991.79	0.00744166	0.00525631	1521.79	0.09628148	0.09822533	2051.78	0.11826998	0.11709369	2581.78	0.0402146	0.04091505	3111.77	0.07515672	0.07533276	3641.77	0.04509294	0.04666633	4171.77	0.15608016	0.15724905	
462	0.02241521	0.02348493	991.99	0.00804213	0.00523682	1521.99	0.09659903	0.0982125	2051.98	0.11807891	0.11708776	2581.98	0.04046323	0.04091239	3111.97	0.07511242	0.07532906	3641.97	0.04453377	0.04666164	4171.97	0.15580294	0.15724327	
462.2	0.02232562	0.0234765	992.19	0.00730592	0.00521739	1522.19	0.09776588	0.09819967	2052.18	0.11853124	0.11708183	2582.18	0.04075694	0.04090974	3112.17	0.07520031	0.07532536	3642.17	0.04422873	0.04665694	4172.17	0.15568224	0.15723748	
462.4	0.02203357	0.02346806	992.39	0.00725824	0.00519804	1522.39	0.09776129	0.09818684	2052.38	0.11759106	0.11707591	2582.38	0.04200642	0.04090709	3112.37	0.07567202	0.07532166	3642.37	0.04347853	0.04665225	4172.37	0.15659687	0.15723169	
462.6	0.02225067	0.02345963	992.59	0.00699692	0.00517877	1522.59	0.09767702	0.09817401	2052.58	0.11666911	0.11706998	2582.58	0.04237066	0.04090443	3112.57	0.07601375	0.07531796	3642.57	0.04370348	0.04664755	4172.57	0.15594574	0.1572259	
462.8	0.02288557	0.02345121	992.79	0.00607616	0.00515956	1522.79	0.09781768	0.09816119	2052.78	0.11608241	0.11706405	2582.78	0.04253707	0.04090178	3112.77	0.07531428	0.07531426	3642.77	0.04353466	0.04664286	4172.77	0.15580091	0.15722012	
463	0.02318965	0.02344278	992.99	0.00613103	0.00514043	1522.99	0.09827983	0.09814836	2052.98	0.11685741	0.11705812	2582.98	0.04260721	0.04089912	3112.97	0.0749695	0.07531056	3642.97	0.0439986	0.04663816	4172.97	0.15651007	0.15721433	
463.2	0.02354339	0.02343436	993.19	0.00616213	0.00512136	1523.19	0.09817158	0.09813554	2053.18	0.11779271	0.11705219	2583.18	0.04279712	0.04089647	3113.17	0.07518104	0.07530686	3643.17	0.04495135	0.04663347	4173.17	0.15619871	0.15720854	
463.4	0.02392937	0.02342594	993.39	0.00529084	0.00510237	1523.39	0.09822507	0.09812272	2053.38	0.11888089	0.11704626	2583.38	0.04229264	0.04089382	3113.37	0.07468497	0.07530316	3643.37	0.04544067	0.04662878	4173.37	0.15655738	0.15720276	
463.6	0.02350832	0.02341753	993.59	0.00588792	0.00508345	1523.59	0.09789913	0.0981099	2053.58	0.1192647	0.11704033	2583.58	0.04181922	0.04089116	3113.57	0.07445078	0.07529946	3643.57	0.04673269	0.04662409	4173.57	0.15716046	0.15719697	
463.8	0.02383726	0.02340912	993.79	0.00691698	0.00506459	1523.79	0.0975701	0.09809709	2053.78	0.11958656	0.11703441	2583.78	0.04209812	0.04088851	3113.77	0.07337168	0.07529576	3643.77	0.0468814	0.04661939	4173.77	0.1584291	0.15719119	
464	0.02340874	0.02340071	993.99	0.00787684	0.00504581	1523.99	0.09639133	0.09808427	2053.98	0.11966903	0.11702848	2583.98	0.04213824	0.04088586	3113.97	0.07338119	0.07529206	3643.97	0.04651205	0.0466147	4173.97	0.15891133	0.1571854	
464.2	0.02317884	0.0233923	994.19	0.00943967	0.0050271	1524.19	0.09734663	0.09807146	2054.18	0.11978622	0.11702255	2584.18	0.04243699	0.0408832	3114.17	0.07380518	0.07528836	3644.17	0.04729714	0.04661001	4174.17	0.15852102	0.15717962	
464.4	0.02348931	0.0233839	994.39	0.00915877	0.00500846	1524.39	0.0974556	0.09805865	2054.38	0.11978883	0.11701663	2584.38	0.04204147	0.04088055	3114.37	0.07319795	0.07528466	3644.37	0.04737323	0.04660532	4174.37	0.15825893	0.15717383	
464.6	0.02292362	0.0233755	994.59	0.00977948	0.00498988	1524.59	0.0976222	0.09804584	2054.58	0.1191169	0.1170107	2584.58	0.04232588	0.0408779	3114.57	0.07336108	0.07528097	3644.57	0.04784749	0.04660063	4174.57	0.15846175	0.15716805	
464.8	0.02348938	0.0233671	994.79	0.00940047	0.00497138	1524.79	0.0973327	0.09803303	2054.78	0.11816452	0.11700477	2584.78	0.042019	0.04087524	3114.77	0.07282127	0.07527727	3644.77	0.0474596	0.04659594	4174.77	0.15871676	0.15716226	
465	0.02354984	0.02335871	994.99	0.00894894	0.00495294	1524.99	0.09711692	0.09802022	2054.98	0.11771915	0.11699885	2584.98	0.04236934	0.04087259	3114.97	0.07199385	0.07527357	3644.97	0.0474264	0.04659125	4174.97	0.15834524	0.15715648	
465.2	0.02420308	0.02335031	995.19	0.00897844	0.00493457	1525.19	0.0971246	0.09800742	2055.18	0.11711765	0.11699292	2585.18	0.04211917	0.04086994	3115.17	0.07224178	0.07526987	3645.17	0.04699776	0.04658656	4175.17	0.15842917	0.15715069	
465.4	0.0244465	0.02334193	995.39	0.01017466	0.00491627	1525.39	0.09733786	0.09799461	2055.38	0.1164779	0.116987	2585.38	0.04161015	0.04086729	3115.37	0.0712182	0.07526617	3645.37	0.0464501	0.04658188	4175.37	0.15799632	0.15714491	
465.6	0.02449336	0.02333354	995.59	0.010391	0.00489804	1525.59	0.09665938	0.09798181	2055.58	0.11680201	0.11698107	2585.58	0.04193026	0.04086464	3115.57	0.07034435	0.07526247	3645.57	0.04636032	0.04657719	4175.57	0.15756805	0.15713912	
465.8	0.0239375	0.02332516	995.79	0.01007916	0.00487987	1525.79	0.09744856	0.09796901	2055.78	0.11623223	0.11697515	2585.78	0.04159107	0.04086198	3115.77	0.07041809	0.07525878	3645.77	0.04593737	0.0465725	4175.77	0.15731102	0.15713334	
466	0.02329378	0.02331678	995.99	0.01031133	0.00486178	1525.99	0.09730111	0.09795621	2055.98	0.115753	0.11696922	2585.98	0.0419423	0.04085933	3115.97	0.07096519	0.07525508	3645.97	0.04538176	0.04656781	4175.97	0.15671852	0.15712756	
466.2	0.02243583	0.0233084	996.19	0.00938473	0.00484374	1526.19	0.09734305	0.09794342	2056.18	0.11553899	0.1169633	2586.18	0.04221421	0.04085668	3116.17	0.07167568	0.07525138	3646.17	0.04423863	0.04656313	4176.17	0.15668171	0.15712177	
466.4	0.02191664	0.02330003	996.39	0.00933793	0.00482578	1526.39	0.09754579	0.09793062	2056.38	0.11513505	0.11695738	2586.38	0.04150483	0.04085403	3116.37	0.07171534	0.07524769	3646.37	0.04364008	0.04655844	4176.37	0.15643682	0.15711599	
466.6	0.02136534	0.02329166	996.59	0.0089871	0.00480788	1526.59	0.09735452	0.09791783	2056.58	0.11539973	0.11695145	2586.58	0.04144901	0.04085138	3116.57	0.07185622	0.07524399	3646.57	0.04313999	0.04655376	4176.57	0.15553073	0.15711021	
466.8	0.02146042	0.02328329	996.79	0.0082693	0.00479005	1526.79	0.09794436	0.09790504	2056.78	0.11610154	0.11694553	2586.78	0.0418079	0.04084873	3116.77	0.072225	0.07524029	3646.77	0.04286567	0.04654907	4176.77	0.15476875	0.15710443	
467	0.02180173	0.02327493	996.99	0.00800775	0.00477229	1526.99	0.09852649	0.09789225	2056.98	0.11650207	0.11693961	2586.98	0.04102957	0.04084608	3116.97	0.0726526	0.0752366	3646.97	0.04327575	0.04654439	4176.97	0.1542505	0.15709864	
467.2	0.02157188	0.02326657	997.19	0.00714425	0.00475459	1527.19	0.09914012	0.09787946	2057.18	0.11687151	0.11693369	2587.18	0.04104276	0.04084343	3117.17	0.07339219	0.0752329	3647.17	0.0436643	0.0465397	4177.17	0.15360212	0.15709286	
467.4	0.02128214	0.02325821	997.39	0.00545487	0.00473696	1527.39	0.09836158	0.09786667	2057.38	0.11724533	0.11692776	2587.38	0.04162357	0.04084078	3117.37	0.07392944	0.0752292	3647.37	0.04488655	0.04653502	4177.37	0.15436159	0.15708708	
467.6	0.02061659	0.02324986	997.59	0.00472851	0.00471939	1527.59	0.09783311	0.09785389	2057.58	0.11773886	0.11692184	2587.58	0.04166646	0.04083813	3117.57	0.0740885	0.07522551	3647.57	0.04612755	0.04653034	4177.57	0.15444814	0.1570813	
467.8	0.0201749	0.0232415	997.79	0.0041936	0.00470189	1527.79	0.09679543	0.0978411	2057.78	0.11843916	0.11691592	2587.78	0.042672	0.04083548	3117.77	0.07498855	0.07522181	3647.77	0.04586158	0.04652566	4177.77	0.15419844	0.15707552	
468	0.02032139	0.02323315	997.99	0.00417376	0.00468445	1527.99	0.09740765	0.09782832	2057.98	0.11844997	0.11691	2587.98	0.04300555	0.04083283	3117.97	0.07521931	0.07521812	3647.97	0.0457638	0.04652097	4177.97	0.15385938	0.15706973	
468.2	0.0202549	0.02322481	998.19	0.00440764	0.00466708	1528.19	0.0974294	0.09781554	2058.18	0.11863835	0.11690408	2588.18	0.0427168	0.04083018	3118.17	0.0751921	0.07521442	3648.17	0.04653601	0.04651629	4178.17	0.15381544	0.15706395	
468.4	0.02023467	0.02321647	998.39	0.00348298	0.00464977	1528.39	0.09690379	0.09780276	2058.38	0.11945602	0.11689816	2588.38	0.04227842	0.04082753	3118.37	0.07446063	0.07521072	3648.37	0.04686349	0.04651161	4178.37	0.15383633	0.15705817	
468.6	0.02067488	0.02320813	998.59	0.00431645	0.00463253	1528.59	0.09749554	0.09778999	2058.58	0.11901268	0.11689224	2588.58	0.04346576	0.04082488	3118.57	0.07406326	0.07520703	3648.57	0.04693774	0.04650693	4178.57	0.1539941	0.15705239	
468.8	0.02213931	0.02319979	998.79	0.00424789	0.00461535	1528.79	0.09708356	0.09777721	2058.78	0.11851683	0.11688632	2588.78	0.04221518	0.04082223	3118.77	0.07431432	0.07520333	3648.77	0.04729101	0.04650225	4178.77	0.15461851	0.15704661	
469	0.02230021	0.02319145	998.99	0.00535359	0.00459823	1528.99	0.09697382	0.09776444	2058.98	0.11810741	0.1168804	2588.98	0.04200209	0.04081958	3118.97	0.07358656	0.07519964	3648.97	0.04682715	0.04649757	4178.97	0.15495106	0.15704083	
469.2	0.02223084	0.02318312	999.19	0.0055741	0.00458118	1529.19	0.09737174	0.09775167	2059.18	0.11793514	0.11687448	2589.18	0.04097925	0.04081693	3119.17	0.07365031	0.07519595	3649.17	0.04671449	0.04649289	4179.17	0.15580581	0.15703505	
469.4	0.02196885	0.0231748	999.39	0.00685278	0.00456419	1529.39	0.09688999	0.0977389	2059.38	0.11820322	0.11686856	2589.38	0.04058192	0.04081428	3119.37	0.07294547	0.07519225	3649.37	0.04600044	0.04648821	4179.37	0.15560806	0.15702927	
469.6	0.02199357	0.02316647	999.59	0.00712194	0.00454726	1529.59	0.09541192	0.09772613	2059.58	0.11755281	0.11686264	2589.58	0.04038778	0.04081164	3119.57	0.07285203	0.07518856	3649.57	0.04661413	0.04648353	4179.57	0.15611806	0.15702349	
469.8	0.02168557	0.02315815	999.79	0.00776245	0.0045304	1529.79	0.09488744	0.09771336	2059.78	0.11676879	0.11685672	2589.78	0.04022327	0.04080899	3119.77	0.07322756	0.07518486	3649.77	0.04713772	0.04647886	4179.77	0.15640556	0.15701771	
470	0.02229582	0.02314983	999.99	0.00870876	0.00451359	1529.99	0.09364842	0.0977006	2059.98	0.1168768	0.11685081	2589.98	0.04039881	0.04080634	3119.97	0.07427703	0.07518117	3649.97	0.04631776	0.04647418	4179.97	0.1560462	0.15701193	
470.2	0.02202043	0.02314151	1000.19	0.00898767	0.00449686	1530.19	0.09380614	0.09768784	2060.18	0.11670191	0.11684489	2590.18	0.04013601	0.04080369	3120.17	0.07463897	0.07517748	3650.17	0.04565776	0.0464695	4180.17	0.15607625	0.15700615	
470.4	0.02130782	0.0231332	1000.39	0.00900091	0.00448018	1530.39	0.09422231	0.09767507	2060.38	0.11714556	0.11683897	2590.38	0.03968762	0.04080104	3120.37	0.07459288	0.07517378	3650.37	0.04592434	0.04646483	4180.37	0.15555304	0.15700038	
470.6	0.02127183	0.02312489	1000.59	0.00979962	0.00446356	1530.59	0.09452287	0.09766231	2060.58	0.11740394	0.11683305	2590.58	0.04053061	0.0407984	3120.57	0.07513769	0.07517009	3650.57	0.04580122	0.04646015	4180.57	0.15492881	0.1569946	
470.8	0.02217691	0.02311658	1000.79	0.00861798	0.00444701	1530.79	0.09479638	0.09764956	2060.78	0.11677705	0.11682714	2590.78	0.0406856	0.04079575	3120.77	0.07486857	0.0751664	3650.77	0.04615019	0.04645548	4180.77	0.15400431	0.15698882	
471	0.02220647	0.02310828	1000.99	0.00844276	0.00443052	1530.99	0.0945245	0.0976368	2060.98	0.1155406	0.11682122	2590.98	0.04009762	0.0407931	3120.97	0.07500815	0.0751627	3650.97	0.04601863	0.0464508	4180.97	0.15322091	0.15698304	
471.2	0.02131005	0.02309998	1001.19	0.00753712	0.00441409	1531.19	0.09429383	0.09762404	2061.18	0.11599097	0.1168153	2591.18	0.04032904	0.04079046	3121.17	0.07605417	0.07515901	3651.17	0.04649752	0.04644613	4181.17	0.15296991	0.15697726	
471.4	0.02069072	0.02309168	1001.39	0.00683896	0.00439772	1531.39	0.09410982	0.09761129	2061.38	0.11647583	0.11680939	2591.38	0.04134251	0.04078781	3121.37	0.07615913	0.07515532	3651.37	0.04698285	0.04644145	4181.37	0.15242364	0.15697149	
471.6	0.02049	0.02308338	1001.59	0.00610008	0.00438141	1531.59	0.09469025	0.09759854	2061.58	0.1162135	0.11680347	2591.58	0.04129939	0.04078516	3121.57	0.07577635	0.07515163	3651.57	0.04707077	0.04643678	4181.57	0.15211496	0.15696571	
471.8	0.02057489	0.02307509	1001.79	0.00586569	0.00436516	1531.79	0.09509352	0.09758579	2061.78	0.11570896	0.11679756	2591.78	0.04162676	0.04078252	3121.77	0.07600893	0.07514793	3651.77	0.04679266	0.04643211	4181.77	0.15202622	0.15695993	
472	0.02064421	0.0230668	1001.99	0.00629915	0.00434897	1531.99	0.0961837	0.09757304	2061.98	0.11551492	0.11679164	2591.98	0.04143393	0.04077987	3121.97	0.0755046	0.07514424	3651.97	0.04657814	0.04642743	4181.97	0.15223362	0.15695415	
472.2	0.02034806	0.02305852	1002.19	0.0067098	0.00433284	1532.19	0.09606647	0.09756029	2062.18	0.11590969	0.11678573	2592.18	0.04094959	0.04077722	3122.17	0.07560264	0.07514055	3652.17	0.04624274	0.04642276	4182.17	0.15261408	0.15694838	
472.4	0.02068459	0.02305023	1002.39	0.00607348	0.00431677	1532.39	0.09687702	0.09754755	2062.38	0.11603449	0.11677981	2592.38	0.04122118	0.04077458	3122.37	0.07551987	0.07513686	3652.37	0.04537008	0.04641809	4182.37	0.15210569	0.1569426	
472.6	0.02080815	0.02304195	1002.59	0.0068994	0.00430076	1532.59	0.09690441	0.09753481	2062.58	0.11609193	0.1167739	2592.58	0.04230521	0.04077193	3122.57	0.07547902	0.07513317	3652.57	0.04473321	0.04641342	4182.57	0.15218692	0.15693682	
472.8	0.02055635	0.02303368	1002.79	0.00663599	0.00428481	1532.79	0.09655444	0.09752206	2062.78	0.11603241	0.11676798	2592.78	0.04151885	0.04076929	3122.77	0.07467954	0.07512948	3652.77	0.04486153	0.04640875	4182.77	0.15291614	0.15693105	
473	0.02011584	0.0230254	1002.99	0.00660246	0.00426892	1532.99	0.09630055	0.09750932	2062.98	0.11558845	0.11676207	2592.98	0.04225029	0.04076664	3122.97	0.07441013	0.07512578	3652.97	0.04377917	0.04640408	4182.97	0.15288961	0.15692527	
473.2	0.01964131	0.02301713	1003.19	0.00637339	0.00425309	1533.19	0.09659467	0.09749659	2063.18	0.11654836	0.11675616	2593.18	0.04292645	0.040764	3123.17	0.07516005	0.07512209	3653.17	0.04411863	0.04639941	4183.17	0.15278462	0.1569195	
473.4	0.01995956	0.02300886	1003.39	0.00617208	0.00423732	1533.39	0.09517632	0.09748385	2063.38	0.11704413	0.11675024	2593.38	0.04314194	0.04076135	3123.37	0.07513159	0.0751184	3653.37	0.04400542	0.04639474	4183.37	0.1520829	0.15691372	
473.6	0.02009694	0.0230006	1003.59	0.00661527	0.0042216	1533.59	0.09491554	0.09747111	2063.58	0.11673962	0.11674433	2593.58	0.04379111	0.04075871	3123.57	0.07446101	0.07511471	3653.57	0.04538494	0.04639007	4183.57	0.15201398	0.15690794	
473.8	0.02002186	0.02299233	1003.79	0.00684759	0.00420595	1533.79	0.09461714	0.09745838	2063.78	0.11721849	0.11673842	2593.78	0.04450194	0.04075606	3123.77	0.07430343	0.07511102	3653.77	0.04648151	0.0463854	4183.77	0.1516189	0.15690217	
474	0.02024848	0.02298407	1003.99	0.00717418	0.00419035	1533.99	0.09440463	0.09744565	2063.98	0.11763728	0.11673251	2593.98	0.0448206	0.04075342	3123.97	0.07478379	0.07510733	3653.97	0.04709975	0.04638073	4183.97	0.15129398	0.15689639	
474.2	0.01939588	0.02297582	1004.19	0.00541331	0.00417481	1534.19	0.09510179	0.09743292	2064.18	0.11688779	0.11672659	2594.18	0.04477645	0.04075077	3124.17	0.07490385	0.07510364	3654.17	0.04773631	0.04637607	4184.17	0.15120542	0.15689062	
474.4	0.01883019	0.02296756	1004.39	0.0049212	0.00415933	1534.39	0.09580151	0.09742019	2064.38	0.11681826	0.11672068	2594.38	0.04455628	0.04074813	3124.37	0.07389582	0.07509995	3654.37	0.04810747	0.0463714	4184.37	0.15136452	0.15688485	
474.6	0.01863349	0.02295931	1004.59	0.00490079	0.0041439	1534.59	0.09559784	0.09740746	2064.58	0.11629469	0.11671477	2594.58	0.04532908	0.04074548	3124.57	0.07363959	0.07509626	3654.57	0.04874315	0.04636673	4184.57	0.15120793	0.15687907	
474.8	0.0186535	0.02295107	1004.79	0.00410148	0.00412853	1534.79	0.09590176	0.09739474	2064.78	0.1154846	0.11670886	2594.78	0.0445065	0.04074284	3124.77	0.07287446	0.07509257	3654.77	0.04811761	0.04636207	4184.77	0.15153207	0.1568733	
475	0.0173562	0.02294282	1004.99	0.0043498	0.00411322	1534.99	0.09632304	0.09738202	2064.98	0.11540311	0.11670295	2594.98	0.04416099	0.0407402	3124.97	0.07431424	0.07508888	3654.97	0.0470653	0.0463574	4184.97	0.15104476	0.15686752	
475.2	0.01646336	0.02293458	1005.19	0.00356438	0.00409797	1535.19	0.09692707	0.09736929	2065.18	0.11529448	0.11669704	2595.18	0.04383633	0.04073755	3125.17	0.0745177	0.07508519	3655.17	0.04783101	0.04635274	4185.17	0.15159149	0.15686175	
475.4	0.01615164	0.02292634	1005.39	0.00434693	0.00408277	1535.39	0.09767525	0.09735657	2065.38	0.11527445	0.11669113	2595.38	0.04462204	0.04073491	3125.37	0.07386529	0.07508151	3655.37	0.04770831	0.04634807	4185.37	0.1519821	0.15685598	
475.6	0.01645046	0.0229181	1005.59	0.00359478	0.00406763	1535.59	0.0972743	0.09734386	2065.58	0.11484311	0.11668522	2595.58	0.04362849	0.04073227	3125.57	0.0731832	0.07507782	3655.57	0.04779213	0.04634341	4185.57	0.15215431	0.1568502	
475.8	0.01657564	0.02290987	1005.79	0.00348891	0.00405254	1535.79	0.09740465	0.09733114	2065.78	0.11467184	0.11667931	2595.78	0.04262843	0.04072962	3125.77	0.073797	0.07507413	3655.77	0.04720341	0.04633874	4185.77	0.15222164	0.15684443	
476	0.01676736	0.02290164	1005.99	0.00365225	0.00403751	1535.99	0.09728299	0.09731842	2065.98	0.11428757	0.1166734	2595.98	0.04217454	0.04072698	3125.97	0.07448837	0.07507044	3655.97	0.04599899	0.04633408	4185.97	0.15272988	0.15683866	
476.2	0.01742314	0.02289342	1006.19	0.00407516	0.00402254	1536.19	0.09655308	0.09730571	2066.18	0.11458745	0.11666749	2596.18	0.04204592	0.04072434	3126.17	0.07508403	0.07506675	3656.17	0.04519776	0.04632942	4186.17	0.15345001	0.15683288	
476.4	0.01705718	0.02288519	1006.39	0.00340709	0.00400762	1536.39	0.09605407	0.097293	2066.38	0.11473072	0.11666158	2596.38	0.04217843	0.04072169	3126.37	0.07542267	0.07506306	3656.37	0.04423386	0.04632476	4186.37	0.15415441	0.15682711	
476.6	0.01635475	0.02287697	1006.59	0.00354798	0.00399276	1536.59	0.0946083	0.09728029	2066.58	0.11518109	0.11665567	2596.58	0.04211358	0.04071905	3126.57	0.07492993	0.07505938	3656.57	0.043621	0.04632009	4186.57	0.15442369	0.15682134	
476.8	0.01714611	0.02286875	1006.79	0.00445645	0.00397795	1536.79	0.09409195	0.09726758	2066.78	0.11444313	0.11664977	2596.78	0.04192372	0.04071641	3126.77	0.07408342	0.07505569	3656.77	0.04335923	0.04631543	4186.77	0.15518408	0.15681557	
477	0.01742056	0.02286054	1006.99	0.00428982	0.0039632	1536.99	0.092993	0.09725487	2066.98	0.11523744	0.11664386	2596.98	0.04170918	0.04071377	3126.97	0.0747361	0.075052	3656.97	0.04298039	0.04631077	4186.97	0.15601911	0.1568098	
477.2	0.01756582	0.02285232	1007.19	0.00469627	0.0039485	1537.19	0.09253274	0.09724217	2067.18	0.11612677	0.11663795	2597.18	0.0415836	0.04071113	3127.17	0.07455078	0.07504831	3657.17	0.04382514	0.04630611	4187.17	0.15684563	0.15680402	
477.4	0.01890847	0.02284412	1007.39	0.00535018	0.00393386	1537.39	0.09187412	0.09722947	2067.38	0.11594065	0.11663204	2597.38	0.04041598	0.04070848	3127.37	0.07251921	0.07504463	3657.37	0.04352984	0.04630145	4187.37	0.15739759	0.15679825	
477.6	0.01945201	0.02283591	1007.59	0.00569002	0.00391927	1537.59	0.09172285	0.09721676	2067.58	0.1163741	0.11662614	2597.58	0.04041119	0.04070584	3127.57	0.07166088	0.07504094	3657.57	0.04404315	0.04629679	4187.57	0.15841546	0.15679248	
477.8	0.02041394	0.02282771	1007.79	0.00558364	0.00390473	1537.79	0.0911096	0.09720406	2067.78	0.11660209	0.11662023	2597.78	0.03957942	0.0407032	3127.77	0.0716797	0.07503725	3657.77	0.04524971	0.04629213	4187.77	0.15839702	0.15678671	
478	0.02103541	0.02281951	1007.99	0.00553155	0.00389025	1537.99	0.09110658	0.09719137	2067.98	0.11655168	0.11661433	2597.98	0.03867151	0.04070056	3127.97	0.07090165	0.07503357	3657.97	0.04597352	0.04628748	4187.97	0.15887728	0.15678094	
478.2	0.02024599	0.02281131	1008.19	0.00485608	0.00387583	1538.19	0.09107421	0.09717867	2068.18	0.11588966	0.11660842	2598.18	0.03866649	0.04069792	3128.17	0.07005667	0.07502988	3658.17	0.04560504	0.04628282	4188.17	0.15971425	0.15677517	
478.4	0.01996485	0.02280311	1008.39	0.0053702	0.00386145	1538.39	0.09186725	0.09716597	2068.38	0.11624455	0.11660251	2598.38	0.03810792	0.04069528	3128.37	0.06897652	0.07502619	3658.37	0.04611618	0.04627816	4188.37	0.15990078	0.1567694	
478.6	0.01962732	0.02279492	1008.59	0.0057552	0.00384713	1538.59	0.09200828	0.09715328	2068.58	0.11623549	0.11659661	2598.58	0.03711666	0.04069264	3128.57	0.06849252	0.07502251	3658.57	0.04550046	0.0462735	4188.57	0.15939477	0.15676363	
478.8	0.01942217	0.02278673	1008.79	0.0059577	0.00383286	1538.79	0.0936546	0.09714059	2068.78	0.11639154	0.1165907	2598.78	0.0359789	0.04069	3128.77	0.06845313	0.07501882	3658.77	0.04502108	0.04626885	4188.77	0.15898367	0.15675786	
479	0.01884147	0.02277855	1008.99	0.00651958	0.00381865	1538.99	0.09381348	0.0971279	2068.98	0.11636892	0.1165848	2598.98	0.0364725	0.04068736	3128.97	0.06971863	0.07501514	3658.97	0.0448184	0.04626419	4188.97	0.15860501	0.15675209	
479.2	0.0187524	0.02277037	1009.19	0.00631418	0.00380449	1539.19	0.09430573	0.09711521	2069.18	0.11634228	0.11657889	2599.18	0.03603612	0.04068472	3129.17	0.06879121	0.07501145	3659.17	0.04619241	0.04625953	4189.17	0.15834883	0.15674632	
479.4	0.01868528	0.02276219	1009.39	0.0065764	0.00379038	1539.39	0.09490682	0.09710252	2069.38	0.11746332	0.11657299	2599.38	0.03707151	0.04068208	3129.37	0.06797205	0.07500777	3659.37	0.04624344	0.04625488	4189.37	0.15775928	0.15674055	
479.6	0.01806479	0.02275401	1009.59	0.00647091	0.00377632	1539.59	0.09524965	0.09708984	2069.58	0.11683957	0.11656709	2599.58	0.03693343	0.04067944	3129.57	0.0678189	0.07500408	3659.57	0.04587035	0.04625022	4189.57	0.15640673	0.15673478	
479.8	0.01762746	0.02274583	1009.79	0.00682076	0.00376232	1539.79	0.09586669	0.09707716	2069.78	0.11660364	0.11656118	2599.78	0.03775928	0.0406768	3129.77	0.06961632	0.0750004	3659.77	0.04535452	0.04624557	4189.77	0.15635535	0.15672901	
480	0.01712414	0.02273766	1009.99	0.00665189	0.00374836	1539.99	0.09501892	0.09706447	2069.98	0.11637026	0.11655528	2599.98	0.03898918	0.04067416	3129.97	0.07005841	0.07499671	3659.97	0.0449867	0.04624092	4189.97	0.1564639	0.15672325	
480.2	0.01624686	0.0227295	1010.19	0.00634602	0.00373446	1540.19	0.0949758	0.09705179	2070.18	0.11709639	0.11654938	2600.18	0.03926425	0.04067152	3130.17	0.07083467	0.07499303	3660.17	0.04485559	0.04623626	4190.17	0.15537033	0.15671748	
480.4	0.01500557	0.02272133	1010.39	0.00576965	0.00372061	1540.39	0.09518251	0.09703911	2070.38	0.11674186	0.11654347	2600.38	0.03984816	0.04066888	3130.37	0.07209046	0.07498934	3660.37	0.04404908	0.04623161	4190.37	0.1553086	0.15671171	
480.6	0.0147359	0.02271317	1010.59	0.00492267	0.00370681	1540.59	0.0948844	0.09702644	2070.58	0.11727692	0.11653757	2600.58	0.04065991	0.04066624	3130.57	0.07254672	0.07498566	3660.57	0.04416465	0.04622696	4190.57	0.15429324	0.15670594	
480.8	0.01512639	0.02270501	1010.79	0.00505917	0.00369307	1540.79	0.09490282	0.09701376	2070.78	0.11756686	0.11653167	2600.78	0.04155814	0.0406636	3130.77	0.07323428	0.07498197	3660.77	0.04420447	0.04622231	4190.77	0.15465864	0.15670017	
481	0.01479172	0.02269685	1010.99	0.00384953	0.00367937	1540.99	0.09458892	0.09700109	2070.98	0.11797521	0.11652577	2600.98	0.0418269	0.04066096	3130.97	0.07438306	0.07497829	3660.97	0.04413522	0.04621765	4190.97	0.1546002	0.15669441	
481.2	0.0148851	0.0226887	1011.19	0.00405591	0.00366573	1541.19	0.09439712	0.09698842	2071.18	0.1177866	0.11651987	2601.18	0.04254381	0.04065833	3131.17	0.07412833	0.07497461	3661.17	0.04395791	0.046213	4191.17	0.15486531	0.15668864	
481.4	0.01527357	0.02268055	1011.39	0.0042855	0.00365213	1541.39	0.09486202	0.09697575	2071.38	0.11755459	0.11651397	2601.38	0.04225481	0.04065569	3131.37	0.07405248	0.07497092	3661.37	0.04327588	0.04620835	4191.37	0.15434062	0.15668287	
481.6	0.01518788	0.0226724	1011.59	0.00442574	0.00363859	1541.59	0.09440744	0.09696308	2071.58	0.11771112	0.11650807	2601.58	0.04289769	0.04065305	3131.57	0.0741853	0.07496724	3661.57	0.04234691	0.0462037	4191.57	0.15440127	0.15667711	
481.8	0.01497597	0.02266426	1011.79	0.00477964	0.00362509	1541.79	0.0942632	0.09695041	2071.78	0.11631321	0.11650217	2601.78	0.04310713	0.04065041	3131.77	0.0742709	0.07496356	3661.77	0.04247488	0.04619905	4191.77	0.15421897	0.15667134	
482	0.01499276	0.02265612	1011.99	0.00530692	0.00361165	1541.99	0.09432827	0.09693775	2071.98	0.1162691	0.11649627	2601.98	0.04333121	0.04064777	3131.97	0.07420651	0.07495987	3661.97	0.0424867	0.0461944	4191.97	0.15491895	0.15666557	
482.2	0.01449484	0.02264798	1012.19	0.00516069	0.00359825	1542.19	0.09461259	0.09692508	2072.18	0.11588513	0.11649037	2602.18	0.04301366	0.04064514	3132.17	0.07395985	0.07495619	3662.17	0.04226758	0.04618976	4192.17	0.15472504	0.15665981	
482.4	0.01537108	0.02263984	1012.39	0.00559869	0.00358491	1542.39	0.0952487	0.09691242	2072.38	0.11548771	0.11648447	2602.38	0.04209001	0.0406425	3132.37	0.07419068	0.07495251	3662.37	0.0428899	0.04618511	4192.37	0.15444931	0.15665404	
482.6	0.01640165	0.02263171	1012.59	0.00600485	0.00357161	1542.59	0.09467591	0.09689976	2072.58	0.11508479	0.11647857	2602.58	0.04119545	0.04063986	3132.57	0.0740487	0.07494883	3662.57	0.04229252	0.04618046	4192.57	0.15442473	0.15664827	
482.8	0.01789425	0.02262358	1012.79	0.00655335	0.00355837	1542.79	0.09507219	0.0968871	2072.78	0.11513536	0.11647267	2602.78	0.04132534	0.04063722	3132.77	0.07465711	0.07494514	3662.77	0.04378329	0.04617581	4192.77	0.15560857	0.15664251	
483	0.01912816	0.02261545	1012.99	0.00770012	0.00354517	1542.99	0.09487812	0.09687445	2072.98	0.11472465	0.11646677	2602.98	0.04130346	0.04063459	3132.97	0.07393124	0.07494146	3662.97	0.04383677	0.04617117	4192.97	0.15641546	0.15663674	
483.2	0.01917538	0.02260733	1013.19	0.0077743	0.00353202	1543.19	0.09539015	0.09686179	2073.18	0.11488786	0.11646087	2603.18	0.04130133	0.04063195	3133.17	0.07261734	0.07493778	3663.17	0.04484283	0.04616652	4193.17	0.15661201	0.15663098	
483.4	0.01989265	0.02259921	1013.39	0.00833291	0.00351893	1543.39	0.09584775	0.09684914	2073.38	0.11482773	0.11645497	2603.38	0.04128246	0.04062931	3133.37	0.07211475	0.0749341	3663.37	0.04553797	0.04616187	4193.37	0.15708665	0.15662521	
483.6	0.02008152	0.02259109	1013.59	0.00859154	0.00350588	1543.59	0.09635953	0.09683648	2073.58	0.11438383	0.11644907	2603.58	0.04082605	0.04062668	3133.57	0.07235433	0.07493042	3663.57	0.04547608	0.04615723	4193.57	0.1563906	0.15661945	
483.8	0.02092046	0.02258297	1013.79	0.00836625	0.00349287	1543.79	0.09600092	0.09682383	2073.78	0.11496324	0.11644318	2603.78	0.04054754	0.04062404	3133.77	0.07300469	0.07492674	3663.77	0.04469631	0.04615258	4193.77	0.1566281	0.15661368	
484	0.02135044	0.02257486	1013.99	0.00757753	0.00347992	1543.99	0.09497352	0.09681118	2073.98	0.11535558	0.11643728	2603.98	0.03934456	0.04062141	3133.97	0.07253298	0.07492305	3663.97	0.04457534	0.04614794	4193.97	0.15646052	0.15660792	
484.2	0.02095089	0.02256675	1014.19	0.00631673	0.00346701	1544.19	0.0962656	0.09679854	2074.18	0.1162233	0.11643138	2604.18	0.03855953	0.04061877	3134.17	0.07272528	0.07491937	3664.17	0.04422991	0.0461433	4194.17	0.15570629	0.15660216	
484.4	0.02112233	0.02255864	1014.39	0.0059527	0.00345416	1544.39	0.09615396	0.09678589	2074.38	0.11633882	0.11642549	2604.38	0.03894425	0.04061613	3134.37	0.07342107	0.07491569	3664.37	0.04412755	0.04613865	4194.37	0.15580343	0.15659639	
484.6	0.02170693	0.02255054	1014.59	0.00463695	0.00344135	1544.59	0.09590044	0.09677325	2074.58	0.1164138	0.11641959	2604.58	0.03858436	0.0406135	3134.57	0.07292439	0.07491201	3664.57	0.04472167	0.04613401	4194.57	0.15540513	0.15659063	
484.8	0.021354	0.02254244	1014.79	0.00499431	0.00342858	1544.79	0.09526308	0.09676061	2074.78	0.11643494	0.11641369	2604.78	0.03833771	0.04061086	3134.77	0.07305195	0.07490833	3664.77	0.04490695	0.04612937	4194.77	0.15549599	0.15658486	
485	0.0208954	0.02253434	1014.99	0.00547717	0.00341587	1544.99	0.09466402	0.09674797	2074.98	0.11623786	0.1164078	2604.98	0.03848161	0.04060823	3134.97	0.07377085	0.07490465	3664.97	0.0448395	0.04612472	4194.97	0.154564	0.1565791	
485.2	0.01993517	0.02252625	1015.19	0.00594847	0.0034032	1545.19	0.09506781	0.09673533	2075.18	0.11605501	0.1164019	2605.18	0.03884302	0.04060559	3135.17	0.07374028	0.07490097	3665.17	0.04480071	0.04612008	4195.17	0.15372605	0.15657334	
485.4	0.01923857	0.02251815	1015.39	0.00544348	0.00339058	1545.39	0.09473502	0.09672269	2075.38	0.11518122	0.11639601	2605.38	0.03872001	0.04060296	3135.37	0.07413773	0.07489729	3665.37	0.04469288	0.04611544	4195.37	0.15244578	0.15656758	
485.6	0.0189233	0.02251006	1015.59	0.00599579	0.00337801	1545.59	0.09418369	0.09671005	2075.58	0.11489813	0.11639011	2605.58	0.03990167	0.04060032	3135.57	0.07355289	0.07489361	3665.57	0.04434545	0.0461108	4195.57	0.15264163	0.15656181	
485.8	0.0177413	0.02250198	1015.79	0.0052656	0.00336548	1545.79	0.09389667	0.09669742	2075.78	0.11409478	0.11638422	2605.78	0.03989574	0.04059769	3135.77	0.07357403	0.07488993	3665.77	0.04500239	0.04610616	4195.77	0.15179478	0.15655605	
486	0.01735694	0.0224939	1015.99	0.00501002	0.003353	1545.99	0.0938054	0.09668479	2075.98	0.11420045	0.11637832	2605.98	0.03979969	0.04059506	3135.97	0.07439669	0.07488625	3665.97	0.04478163	0.04610152	4195.97	0.15135868	0.15655029	
486.2	0.01710876	0.02248581	1016.19	0.00463237	0.00334056	1546.19	0.09352621	0.09667216	2076.18	0.11375337	0.11637243	2606.18	0.04011618	0.04059242	3136.17	0.07406568	0.07488257	3666.17	0.04432721	0.04609688	4196.17	0.15038662	0.15654453	
486.4	0.01760511	0.02247774	1016.39	0.00507007	0.00332817	1546.39	0.09325443	0.09665953	2076.38	0.11444027	0.11636654	2606.38	0.04025202	0.04058979	3136.37	0.07446229	0.0748789	3666.37	0.04494205	0.04609224	4196.37	0.15009378	0.15653876	
486.6	0.01805829	0.02246966	1016.59	0.00541455	0.00331583	1546.59	0.09345781	0.0966469	2076.58	0.11535844	0.11636064	2606.58	0.04016829	0.04058715	3136.57	0.07420803	0.07487522	3666.57	0.0446176	0.0460876	4196.57	0.15017086	0.156533	
486.8	0.01786052	0.02246159	1016.79	0.00590636	0.00330353	1546.79	0.09355165	0.09663428	2076.78	0.1151543	0.11635475	2606.78	0.04064602	0.04058452	3136.77	0.07413598	0.07487154	3666.77	0.0445757	0.04608297	4196.77	0.15078068	0.15652724	
487	0.01753692	0.02245352	1016.99	0.00645826	0.00329128	1546.99	0.0940329	0.09662165	2076.98	0.11562278	0.11634886	2606.98	0.04157618	0.04058189	3136.97	0.07328649	0.07486786	3666.97	0.04407214	0.04607833	4196.97	0.15047508	0.15652148	
487.2	0.01758349	0.02244546	1017.19	0.00615237	0.00327908	1547.19	0.09389309	0.09660903	2077.18	0.11656187	0.11634297	2607.18	0.04231924	0.04057925	3137.17	0.07327807	0.07486418	3667.17	0.04445656	0.04607369	4197.17	0.15089655	0.15651572	
487.4	0.01790809	0.02243739	1017.39	0.00570512	0.00326691	1547.39	0.09446379	0.09659641	2077.38	0.11653191	0.11633707	2607.38	0.04227096	0.04057662	3137.37	0.07316636	0.0748605	3667.37	0.04486719	0.04606906	4197.37	0.1513259	0.15650996	
487.6	0.01825856	0.02242933	1017.59	0.00492525	0.0032548	1547.59	0.09514475	0.09658379	2077.58	0.11730115	0.11633118	2607.58	0.04178799	0.04057399	3137.57	0.07340692	0.07485683	3667.57	0.04366768	0.04606442	4197.57	0.15104538	0.1565042	
487.8	0.01756675	0.02242128	1017.79	0.00449744	0.00324273	1547.79	0.0945383	0.09657117	2077.78	0.11801099	0.11632529	2607.78	0.04168734	0.04057135	3137.77	0.07283059	0.07485315	3667.77	0.04343504	0.04605978	4197.77	0.15141184	0.15649844	
488	0.01730225	0.02241322	1017.99	0.00459435	0.0032307	1547.99	0.09463805	0.09655856	2077.98	0.11801389	0.1163194	2607.98	0.04154341	0.04056872	3137.97	0.07260637	0.07484947	3667.97	0.04342268	0.04605515	4197.97	0.15249011	0.15649268	
488.2	0.01710359	0.02240517	1018.19	0.00472936	0.00321872	1548.19	0.09518352	0.09654594	2078.18	0.11801125	0.11631351	2608.18	0.04173825	0.04056609	3138.17	0.07236535	0.07484579	3668.17	0.0432747	0.04605051	4198.17	0.15217339	0.15648692	
488.4	0.01720137	0.02239712	1018.39	0.00562261	0.00320678	1548.39	0.09483335	0.09653333	2078.38	0.11737602	0.11630762	2608.38	0.04159138	0.04056346	3138.37	0.07310086	0.07484212	3668.37	0.04353166	0.04604588	4198.37	0.15307839	0.15648116	
488.6	0.01783335	0.02238908	1018.59	0.00541844	0.00319489	1548.59	0.09505101	0.09652072	2078.58	0.11617731	0.11630173	2608.58	0.04071816	0.04056083	3138.57	0.07298669	0.07483844	3668.57	0.04444859	0.04604125	4198.57	0.15414522	0.1564754	
488.8	0.01782027	0.02238103	1018.79	0.00632465	0.00318304	1548.79	0.09425488	0.09650811	2078.78	0.11578925	0.11629584	2608.78	0.04015953	0.04055819	3138.77	0.07323744	0.07483476	3668.77	0.0447949	0.04603661	4198.77	0.1549259	0.15646964	
489	0.01760578	0.02237299	1018.99	0.00623875	0.00317124	1548.99	0.09359671	0.0964955	2078.98	0.11511779	0.11628995	2608.98	0.03964512	0.04055556	3138.97	0.07351301	0.07483109	3668.97	0.04488581	0.04603198	4198.97	0.15494185	0.15646388	
489.2	0.01729045	0.02236496	1019.19	0.00613656	0.00315948	1549.19	0.09304736	0.0964829	2079.18	0.11451164	0.11628406	2609.18	0.03908834	0.04055293	3139.17	0.07364315	0.07482741	3669.17	0.04519882	0.04602735	4199.17	0.15501167	0.15645812	
489.4	0.01697081	0.02235692	1019.39	0.00562947	0.00314776	1549.39	0.09141586	0.09647029	2079.38	0.11383176	0.11627817	2609.38	0.03900966	0.0405503	3139.37	0.07336659	0.07482373	3669.37	0.04514031	0.04602272	4199.37	0.1555853	0.15645236	
489.6	0.01645616	0.02234889	1019.59	0.00651751	0.00313609	1549.59	0.09088721	0.09645769	2079.58	0.11318971	0.11627228	2609.58	0.03943598	0.04054767	3139.57	0.07255818	0.07482006	3669.57	0.04540266	0.04601809	4199.57	0.15576341	0.15644661	
489.8	0.01592435	0.02234086	1019.79	0.0067855	0.00312446	1549.79	0.08983002	0.09644509	2079.78	0.1127261	0.11626639	2609.78	0.03930767	0.04054504	3139.77	0.07244074	0.07481638	3669.77	0.0459605	0.04601345	4199.77	0.15539115	0.15644085	
490	0.01652829	0.02233284	1019.99	0.00711862	0.00311287	1549.99	0.08946525	0.09643249	2079.98	0.11235432	0.1162605	2609.98	0.03979517	0.04054241	3139.97	0.07327448	0.07481271	3669.97	0.04582803	0.04600882	4199.97	0.1551115	0.15643509	
490.2	0.01606304	0.02232481	1020.19	0.00719159	0.00310132	1550.19	0.08909676	0.09641989	2080.18	0.1130638	0.11625462	2610.18	0.03927378	0.04053977	3140.17	0.07346665	0.07480903	3670.17	0.04640582	0.04600419	4200.17	0.154896	0.15642933	
490.4	0.0168762	0.02231679	1020.39	0.0079964	0.00308982	1550.39	0.0893071	0.0964073	2080.38	0.11423649	0.11624873	2610.38	0.03909008	0.04053714	3140.37	0.07357739	0.07480535	3670.37	0.04692898	0.04599956	4200.37	0.15486351	0.15642357	
490.6	0.01692393	0.02230878	1020.59	0.00842796	0.00307836	1550.59	0.08871161	0.0963947	2080.58	0.11442045	0.11624284	2610.58	0.03894734	0.04053451	3140.57	0.07322498	0.07480168	3670.57	0.04657585	0.04599494	4200.57	0.15504434	0.15641782	
490.8	0.01658625	0.02230076	1020.79	0.00810244	0.00306695	1550.79	0.08843809	0.09638211	2080.78	0.11397561	0.11623695	2610.78	0.03959618	0.04053188	3140.77	0.07320744	0.074798	3670.77	0.04609986	0.04599031	4200.77	0.1558062	0.15641206	
491	0.01744226	0.02229275	1020.99	0.00823512	0.00305557	1550.99	0.088753	0.09636952	2080.98	0.11526328	0.11623107	2610.98	0.04016977	0.04052925	3140.97	0.07286175	0.07479433	3670.97	0.04583068	0.04598568	4200.97	0.15564322	0.1564063	
491.2	0.0179924	0.02228474	1021.19	0.0080294	0.00304424	1551.19	0.08934965	0.09635693	2081.18	0.11522646	0.11622518	2611.18	0.04015001	0.04052662	3141.17	0.07339778	0.07479065	3671.17	0.04533271	0.04598105	4201.17	0.15515989	0.15640055	
491.4	0.01751884	0.02227674	1021.39	0.00749288	0.00303295	1551.39	0.08966024	0.09634434	2081.38	0.11524414	0.11621929	2611.38	0.03934978	0.04052399	3141.37	0.07408923	0.07478698	3671.37	0.04582996	0.04597642	4201.37	0.15494211	0.15639479	
491.6	0.01726648	0.02226874	1021.59	0.00793508	0.0030217	1551.59	0.08964026	0.09633176	2081.58	0.11649026	0.11621341	2611.58	0.03902979	0.04052136	3141.57	0.07395808	0.07478331	3671.57	0.04494923	0.0459718	4201.57	0.15468334	0.15638903	
491.8	0.01650592	0.02226074	1021.79	0.00773863	0.0030105	1551.79	0.08963848	0.09631917	2081.78	0.11638668	0.11620752	2611.78	0.0387981	0.04051874	3141.77	0.07367769	0.07477963	3671.77	0.04497879	0.04596717	4201.77	0.15430254	0.15638328	
492	0.01711083	0.02225274	1021.99	0.00852545	0.00299933	1551.99	0.09088424	0.09630659	2081.98	0.11599292	0.11620164	2611.98	0.0387974	0.04051611	3141.97	0.07366344	0.07477596	3671.97	0.04419884	0.04596255	4201.97	0.15411853	0.15637752	
492.2	0.01664423	0.02224475	1022.19	0.00852196	0.00298821	1552.19	0.09158518	0.09629401	2082.18	0.11570107	0.11619575	2612.18	0.03835454	0.04051348	3142.17	0.07327869	0.07477228	3672.17	0.04352966	0.04595792	4202.17	0.15433081	0.15637177	
492.4	0.01562414	0.02223676	1022.39	0.00784118	0.00297713	1552.39	0.0921306	0.09628143	2082.38	0.11499184	0.11618987	2612.38	0.03869651	0.04051085	3142.37	0.07290695	0.07476861	3672.37	0.04359314	0.0459533	4202.37	0.15548677	0.15636601	
492.6	0.01580914	0.02222877	1022.59	0.00705321	0.00296609	1552.59	0.09223737	0.09626885	2082.58	0.11425435	0.11618398	2612.58	0.03799325	0.04050822	3142.57	0.07232	0.07476494	3672.57	0.04264089	0.04594867	4202.57	0.15542989	0.15636026	
492.8	0.01585831	0.02222078	1022.79	0.00783462	0.00295509	1552.79	0.0913447	0.09625627	2082.78	0.11409035	0.1161781	2612.78	0.03821952	0.04050559	3142.77	0.07192022	0.07476126	3672.77	0.04105084	0.04594405	4202.77	0.15581549	0.1563545	
493	0.01524105	0.0222128	1022.99	0.00695471	0.00294413	1552.99	0.09124376	0.0962437	2082.98	0.11425493	0.11617222	2612.98	0.03772986	0.04050296	3142.97	0.07158302	0.07475759	3672.97	0.04116194	0.04593942	4202.97	0.15553775	0.15634875	
493.2	0.01530603	0.02220482	1023.19	0.00733782	0.00293321	1553.19	0.09146651	0.09623113	2083.18	0.11465715	0.11616633	2613.18	0.03791515	0.04050033	3143.17	0.0712583	0.07475392	3673.17	0.04155441	0.0459348	4203.17	0.15444293	0.15634299	
493.4	0.0147216	0.02219684	1023.39	0.00777277	0.00292233	1553.39	0.09153403	0.09621856	2083.38	0.11431659	0.11616045	2613.38	0.03950524	0.04049771	3143.37	0.07106064	0.07475025	3673.37	0.04166071	0.04593018	4203.37	0.15423421	0.15633724	
493.6	0.01398961	0.02218887	1023.59	0.00785054	0.00291149	1553.59	0.09182457	0.09620599	2083.58	0.11435722	0.11615457	2613.58	0.04010516	0.04049508	3143.57	0.07159883	0.07474657	3673.57	0.04259747	0.04592556	4203.57	0.15328712	0.15633148	
493.8	0.01467409	0.0221809	1023.79	0.00826559	0.00290069	1553.79	0.09167059	0.09619342	2083.78	0.11534222	0.11614868	2613.78	0.04024493	0.04049245	3143.77	0.07153182	0.0747429	3673.77	0.04291888	0.04592093	4203.77	0.15303435	0.15632573	
494	0.01395951	0.02217293	1023.99	0.00767183	0.00288994	1553.99	0.0921338	0.09618085	2083.98	0.11560513	0.1161428	2613.98	0.04047836	0.04048982	3143.97	0.07237972	0.07473923	3673.97	0.04336477	0.04591631	4203.97	0.15354323	0.15631997	
494.2	0.01347747	0.02216497	1024.19	0.00798535	0.00287922	1554.19	0.09294416	0.09616829	2084.18	0.11630592	0.11613692	2614.18	0.04001436	0.0404872	3144.17	0.07226789	0.07473556	3674.17	0.04400061	0.04591169	4204.17	0.15327307	0.15631422	
494.4	0.01459304	0.022157	1024.39	0.00838102	0.00286854	1554.39	0.09333537	0.09615572	2084.38	0.11587376	0.11613104	2614.38	0.04006698	0.04048457	3144.37	0.07227178	0.07473189	3674.37	0.04465827	0.04590707	4204.37	0.15284287	0.15630847	
494.6	0.01442664	0.02214904	1024.59	0.00716899	0.0028579	1554.59	0.09272275	0.09614316	2084.58	0.11502313	0.11612516	2614.58	0.03937007	0.04048194	3144.57	0.07191079	0.07472821	3674.57	0.04482747	0.04590245	4204.57	0.15278962	0.15630272	
494.8	0.01533616	0.02214109	1024.79	0.00720724	0.0028473	1554.79	0.09347277	0.0961306	2084.78	0.1142676	0.11611927	2614.78	0.03909641	0.04047932	3144.77	0.07181036	0.07472454	3674.77	0.04490221	0.04589783	4204.77	0.1529244	0.15629696	
495	0.01567864	0.02213313	1024.99	0.00667927	0.00283674	1554.99	0.09382618	0.09611804	2084.98	0.1151593	0.11611339	2614.98	0.03891566	0.04047669	3144.97	0.07247917	0.07472087	3674.97	0.04570869	0.04589322	4204.97	0.15244504	0.15629121	
495.2	0.01578003	0.02212518	1025.19	0.00655636	0.00282622	1555.19	0.09484998	0.09610549	2085.18	0.11497394	0.11610751	2615.18	0.03774248	0.04047406	3145.17	0.07292963	0.0747172	3675.17	0.0460781	0.0458886	4205.17	0.15237242	0.15628546	
495.4	0.01629074	0.02211723	1025.39	0.00644721	0.00281574	1555.39	0.09354641	0.09609293	2085.38	0.11523847	0.11610163	2615.38	0.03710097	0.04047144	3145.37	0.07302994	0.07471353	3675.37	0.0464637	0.04588398	4205.37	0.15322916	0.1562797	
495.6	0.01632665	0.02210929	1025.59	0.00653172	0.0028053	1555.59	0.09352246	0.09608038	2085.58	0.11504773	0.11609575	2615.58	0.0366559	0.04046881	3145.57	0.07240791	0.07470986	3675.57	0.04616716	0.04587936	4205.57	0.15429625	0.15627395	
495.8	0.01641675	0.02210135	1025.79	0.00564361	0.0027949	1555.79	0.09473786	0.09606783	2085.78	0.11439549	0.11608987	2615.78	0.03581228	0.04046618	3145.77	0.07153697	0.07470619	3675.77	0.04597064	0.04587474	4205.77	0.1542591	0.1562682	
496	0.01683701	0.02209341	1025.99	0.00546613	0.00278453	1555.99	0.09488643	0.09605528	2085.98	0.11370667	0.11608399	2615.98	0.03575261	0.04046356	3145.97	0.07120579	0.07470252	3675.97	0.0449156	0.04587013	4205.97	0.15497123	0.15626245	
496.2	0.01645908	0.02208547	1026.19	0.00427485	0.00277421	1556.19	0.09428899	0.09604273	2086.18	0.11297035	0.11607812	2616.18	0.03633419	0.04046093	3146.17	0.07161903	0.07469885	3676.17	0.04386001	0.04586551	4206.17	0.15582741	0.1562567	
496.4	0.01581517	0.02207754	1026.39	0.00374354	0.00276392	1556.39	0.09398667	0.09603018	2086.38	0.11233	0.11607224	2616.38	0.03674939	0.04045831	3146.37	0.07172983	0.07469518	3676.37	0.04385739	0.0458609	4206.37	0.1557643	0.15625095	
496.6	0.01613801	0.02206961	1026.59	0.00366923	0.00275367	1556.59	0.09324363	0.09601764	2086.58	0.11176237	0.11606636	2616.58	0.03630824	0.04045568	3146.57	0.07205351	0.07469151	3676.57	0.04251928	0.04585628	4206.57	0.15554822	0.1562452	
496.8	0.01617407	0.02206168	1026.79	0.00438611	0.00274345	1556.79	0.09233736	0.09600509	2086.78	0.11180111	0.11606048	2616.78	0.03696084	0.04045306	3146.77	0.0725601	0.07468784	3676.77	0.04253862	0.04585167	4206.77	0.15553146	0.15623945	
497	0.01688855	0.02205375	1026.99	0.00387285	0.00273328	1556.99	0.09278184	0.09599255	2086.98	0.11183816	0.1160546	2616.98	0.03692426	0.04045043	3146.97	0.07301707	0.07468417	3676.97	0.04353915	0.04584705	4206.97	0.15442995	0.15623369	
497.2	0.01710596	0.02204583	1027.19	0.0039171	0.00272314	1557.19	0.09267439	0.09598001	2087.18	0.11242644	0.11604873	2617.18	0.03749746	0.04044781	3147.17	0.07320688	0.0746805	3677.17	0.04369084	0.04584244	4207.17	0.15374772	0.15622794	
497.4	0.01690735	0.02203791	1027.39	0.00376161	0.00271304	1557.39	0.09196641	0.09596747	2087.38	0.11240721	0.11604285	2617.38	0.0381533	0.04044518	3147.37	0.07315912	0.07467683	3677.37	0.0435414	0.04583783	4207.37	0.15366068	0.15622219	
497.6	0.0160919	0.02202999	1027.59	0.00302523	0.00270298	1557.59	0.09127901	0.09595494	2087.58	0.11293245	0.11603697	2617.58	0.03766499	0.04044256	3147.57	0.07335651	0.07467316	3677.57	0.04365724	0.04583321	4207.57	0.15322935	0.15621644	
497.8	0.01602485	0.02202208	1027.79	0.00301042	0.00269296	1557.79	0.09132395	0.0959424	2087.78	0.11346139	0.11603109	2617.78	0.03792647	0.04043993	3147.77	0.07307357	0.07466949	3677.77	0.04428899	0.0458286	4207.77	0.15284135	0.15621069	
498	0.01454522	0.02201417	1027.99	0.00315491	0.00268297	1557.99	0.09116827	0.09592987	2087.98	0.11388186	0.11602522	2617.98	0.03868893	0.04043731	3147.97	0.07316693	0.07466583	3677.97	0.04421104	0.04582399	4207.97	0.15304649	0.15620495	
498.2	0.01436028	0.02200626	1028.19	0.00320157	0.00267302	1558.19	0.0913839	0.09591734	2088.18	0.11383042	0.11601934	2618.18	0.03897261	0.04043469	3148.17	0.0723682	0.07466216	3678.17	0.04409368	0.04581938	4208.17	0.15188936	0.1561992	
498.4	0.01454818	0.02199836	1028.39	0.00275302	0.00266311	1558.39	0.09103251	0.09590481	2088.38	0.11310222	0.11601347	2618.38	0.03817068	0.04043206	3148.37	0.07231108	0.07465849	3678.37	0.04461329	0.04581477	4208.37	0.15112487	0.15619345	
498.6	0.01464793	0.02199045	1028.59	0.00311433	0.00265323	1558.59	0.09034252	0.09589228	2088.58	0.11323517	0.11600759	2618.58	0.0382787	0.04042944	3148.57	0.07109423	0.07465482	3678.57	0.04416169	0.04581016	4208.57	0.15071231	0.1561877	
498.8	0.01431866	0.02198255	1028.79	0.00368056	0.00264339	1558.79	0.0909973	0.09587975	2088.78	0.11331868	0.11600172	2618.78	0.03905983	0.04042682	3148.77	0.07046793	0.07465115	3678.77	0.04512748	0.04580555	4208.77	0.15044219	0.15618195	
499	0.01377053	0.02197466	1028.99	0.00373399	0.00263359	1558.99	0.09153053	0.09586722	2088.98	0.11431497	0.11599584	2618.98	0.03965912	0.04042419	3148.97	0.07109566	0.07464749	3678.97	0.04583757	0.04580094	4208.97	0.15125101	0.1561762	
499.2	0.01411105	0.02196676	1029.19	0.00457284	0.00262382	1559.19	0.09229352	0.0958547	2089.18	0.11403984	0.11598997	2619.18	0.03900597	0.04042157	3149.17	0.07056394	0.07464382	3679.17	0.04549647	0.04579633	4209.17	0.15156512	0.15617045	
499.4	0.0146623	0.02195887	1029.39	0.0049533	0.00261409	1559.39	0.09151744	0.09584218	2089.38	0.11468743	0.11598409	2619.38	0.03903205	0.04041895	3149.37	0.0705112	0.07464015	3679.37	0.04466056	0.04579172	4209.37	0.15259743	0.1561647	
499.6	0.01465048	0.02195098	1029.59	0.00542347	0.0026044	1559.59	0.09303196	0.09582966	2089.58	0.11462295	0.11597822	2619.58	0.03850841	0.04041632	3149.57	0.07069132	0.07463648	3679.57	0.04497116	0.04578711	4209.57	0.15373	0.15615896	
499.8	0.01486058	0.0219431	1029.79	0.00583879	0.00259474	1559.79	0.09319185	0.09581714	2089.78	0.11453669	0.11597234	2619.78	0.0393408	0.0404137	3149.77	0.0700434	0.07463282	3679.77	0.04388472	0.0457825	4209.77	0.15394307	0.15615321	
500	0.01616716	0.02193522	1029.99	0.00610047	0.00258511	1559.99	0.09295302	0.09580462	2089.98	0.11430949	0.11596647	2619.98	0.03888699	0.04041108	3149.97	0.06967519	0.07462915	3679.97	0.04399123	0.0457779	4209.97	0.15413531	0.15614746	
500.2	0.01651032	0.02192734	1030.19	0.00656607	0.00257553	1560.19	0.09320608	0.09579211	2090.18	0.11474031	0.1159606	2620.18	0.03883098	0.04040846	3150.17	0.06929678	0.07462548	3680.17	0.04415466	0.04577329	4210.17	0.15409615	0.15614172	
500.4	0.01654647	0.02191946	1030.39	0.00714884	0.00256598	1560.39	0.09377947	0.09577959	2090.38	0.11369921	0.11595473	2620.38	0.03838947	0.04040583	3150.37	0.06903474	0.07462182	3680.37	0.04491239	0.04576868	4210.37	0.15351899	0.15613597	
500.6	0.01760916	0.02191159	1030.59	0.00747465	0.00255646	1560.59	0.09372046	0.09576708	2090.58	0.11272495	0.11594885	2620.58	0.03895889	0.04040321	3150.57	0.06878038	0.07461815	3680.57	0.04423357	0.04576408	4210.57	0.1531796	0.15613022	
500.8	0.01829424	0.02190371	1030.79	0.00741066	0.00254698	1560.79	0.09364895	0.09575457	2090.78	0.11260898	0.11594298	2620.78	0.03971678	0.04040059	3150.77	0.06861537	0.07461449	3680.77	0.04459812	0.04575947	4210.77	0.15254222	0.15612447	
501	0.01940007	0.02189585	1030.99	0.00595697	0.00253753	1560.99	0.09404294	0.09574206	2090.98	0.11227098	0.11593711	2620.98	0.03951711	0.04039797	3150.97	0.0688824	0.07461082	3680.97	0.04455623	0.04575487	4210.97	0.1522186	0.15611873	
501.2	0.01954154	0.02188798	1031.19	0.00506109	0.00252812	1561.19	0.0940079	0.09572955	2091.18	0.11159025	0.11593124	2621.18	0.03883807	0.04039535	3151.17	0.06881118	0.07460715	3681.17	0.04436063	0.04575026	4211.17	0.15193665	0.15611298	
501.4	0.01988669	0.02188012	1031.39	0.00485563	0.00251875	1561.39	0.09378645	0.09571705	2091.38	0.1107852	0.11592537	2621.38	0.0388643	0.04039273	3151.37	0.0691542	0.07460349	3681.37	0.04375529	0.04574566	4211.37	0.15147862	0.15610724	
501.6	0.01967207	0.02187226	1031.59	0.00437765	0.00250941	1561.59	0.09413055	0.09570454	2091.58	0.11042682	0.1159195	2621.58	0.039072	0.04039011	3151.57	0.06990788	0.07459982	3681.57	0.04353762	0.04574106	4211.57	0.15159797	0.15610149	
501.8	0.01988784	0.0218644	1031.79	0.00384221	0.0025001	1561.79	0.09451559	0.09569204	2091.78	0.10994349	0.11591362	2621.78	0.03911842	0.04038749	3151.77	0.06958648	0.07459616	3681.77	0.04345225	0.04573645	4211.77	0.15109099	0.15609575	
502	0.01975164	0.02185655	1031.99	0.00387483	0.00249083	1561.99	0.09386384	0.09567954	2091.98	0.11002187	0.11590775	2621.98	0.03842464	0.04038486	3151.97	0.06892664	0.07459249	3681.97	0.04233104	0.04573185	4211.97	0.15103308	0.15609	
502.2	0.01975266	0.02184869	1032.19	0.00329924	0.00248159	1562.19	0.09480822	0.09566704	2092.18	0.10939284	0.11590188	2622.18	0.03788636	0.04038224	3152.17	0.06913643	0.07458883	3682.17	0.04236999	0.04572725	4212.17	0.15103109	0.15608426	
502.4	0.019444	0.02184085	1032.39	0.00271686	0.00247239	1562.39	0.09484006	0.09565454	2092.38	0.10889557	0.11589601	2622.38	0.03714071	0.04037962	3152.37	0.07035171	0.07458516	3682.37	0.04204105	0.04572265	4212.37	0.15062021	0.15607851	
502.6	0.01887119	0.021833	1032.59	0.00321126	0.00246322	1562.59	0.09484598	0.09564205	2092.58	0.10956046	0.11589014	2622.58	0.03802498	0.040377	3152.57	0.07072303	0.0745815	3682.57	0.04198139	0.04571805	4212.57	0.15052674	0.15607277	
502.8	0.01793541	0.02182516	1032.79	0.00315474	0.00245408	1562.79	0.09532348	0.09562955	2092.78	0.1094408	0.11588428	2622.78	0.03846524	0.04037438	3152.77	0.07197385	0.07457784	3682.77	0.04249587	0.04571344	4212.77	0.15123565	0.15606702	
503	0.01810324	0.02181732	1032.99	0.00335103	0.00244498	1562.99	0.09521019	0.09561706	2092.98	0.1104688	0.11587841	2622.98	0.03780543	0.04037176	3152.97	0.07291687	0.07457417	3682.97	0.0422169	0.04570884	4212.97	0.15172556	0.15606128	
503.2	0.01695688	0.02180948	1033.19	0.00345081	0.00243591	1563.19	0.09485774	0.09560457	2093.18	0.11144065	0.11587254	2623.18	0.03750341	0.04036914	3153.17	0.07413659	0.07457051	3683.17	0.04172661	0.04570424	4213.17	0.15228451	0.15605553	
503.4	0.01660608	0.02180164	1033.39	0.00386965	0.00242688	1563.39	0.09490009	0.09559208	2093.38	0.11201654	0.11586667	2623.38	0.03815142	0.04036653	3153.37	0.07418387	0.07456684	3683.37	0.04103523	0.04569965	4213.37	0.15313113	0.15604979	
503.6	0.01631854	0.02179381	1033.59	0.00465765	0.00241788	1563.59	0.095142	0.09557959	2093.58	0.11195458	0.1158608	2623.58	0.03890906	0.04036391	3153.57	0.07439879	0.07456318	3683.57	0.0414154	0.04569505	4213.57	0.15330088	0.15604405	
503.8	0.01578415	0.02178598	1033.79	0.00442782	0.00240891	1563.79	0.09428673	0.09556711	2093.78	0.11239009	0.11585493	2623.78	0.03953294	0.04036129	3153.77	0.07342184	0.07455952	3683.77	0.04139697	0.04569045	4213.77	0.1531321	0.1560383	
504	0.01585295	0.02177816	1033.99	0.00460731	0.00239998	1563.99	0.09440003	0.09555462	2093.98	0.11233637	0.11584907	2623.98	0.03862186	0.04035867	3153.97	0.07192635	0.07455586	3683.97	0.04110659	0.04568585	4213.97	0.15249383	0.15603256	
504.2	0.01457965	0.02177033	1034.19	0.00446725	0.00239108	1564.19	0.09458688	0.09554214	2094.18	0.11280361	0.1158432	2624.18	0.03847883	0.04035605	3154.17	0.07225894	0.07455219	3684.17	0.04065424	0.04568125	4214.17	0.15275942	0.15602682	
504.4	0.01405882	0.02176251	1034.39	0.0041547	0.00238221	1564.39	0.09458476	0.09552966	2094.38	0.11252459	0.11583733	2624.38	0.03894649	0.04035343	3154.37	0.07195654	0.07454853	3684.37	0.04128137	0.04567666	4214.37	0.15286927	0.15602107	
504.6	0.01407754	0.0217547	1034.59	0.00371267	0.00237338	1564.59	0.09400181	0.09551718	2094.58	0.1124519	0.11583147	2624.58	0.03929492	0.04035081	3154.57	0.07092375	0.07454487	3684.57	0.04114168	0.04567206	4214.57	0.15400994	0.15601533	
504.8	0.0127759	0.02174688	1034.79	0.00287066	0.00236457	1564.79	0.09391546	0.0955047	2094.78	0.11253378	0.1158256	2624.78	0.03922835	0.04034819	3154.77	0.07030059	0.0745412	3684.77	0.04214992	0.04566746	4214.77	0.15413512	0.15600959	
505	0.012415	0.02173907	1034.99	0.00278326	0.00235581	1564.99	0.09458874	0.09549222	2094.98	0.1123929	0.11581973	2624.98	0.03858081	0.04034558	3154.97	0.0709318	0.07453754	3684.97	0.04196201	0.04566287	4214.97	0.15390273	0.15600385	
505.2	0.01284136	0.02173126	1035.19	0.00349395	0.00234707	1565.19	0.09486108	0.09547975	2095.18	0.11078083	0.11581387	2625.18	0.03830749	0.04034296	3155.17	0.07028802	0.07453388	3685.17	0.04260199	0.04565827	4215.17	0.15370227	0.15599811	
505.4	0.01256387	0.02172345	1035.39	0.00422665	0.00233836	1565.39	0.09432294	0.09546728	2095.38	0.11064418	0.115808	2625.38	0.03809546	0.04034034	3155.37	0.06985216	0.07453022	3685.37	0.04305675	0.04565368	4215.37	0.15507935	0.15599236	
505.6	0.01208052	0.02171565	1035.59	0.00390511	0.00232969	1565.59	0.09434654	0.0954548	2095.58	0.11019648	0.11580214	2625.58	0.03743741	0.04033772	3155.57	0.06872198	0.07452656	3685.57	0.0435838	0.04564908	4215.57	0.15591144	0.15598662	
505.8	0.01159707	0.02170785	1035.79	0.0040347	0.00232105	1565.79	0.09351272	0.09544233	2095.78	0.10987433	0.11579627	2625.78	0.0366435	0.0403351	3155.77	0.06765318	0.0745229	3685.77	0.04443265	0.04564449	4215.77	0.15589797	0.15598088	
506	0.01211328	0.02170005	1035.99	0.00401949	0.00231244	1565.99	0.09334365	0.09542987	2095.98	0.11068123	0.11579041	2625.98	0.03477972	0.04033249	3155.97	0.06763641	0.07451923	3685.97	0.04471634	0.0456399	4215.97	0.15502002	0.15597514	
506.2	0.01225422	0.02169226	1036.19	0.00369103	0.00230387	1566.19	0.09381551	0.0954174	2096.18	0.11101619	0.11578454	2626.18	0.03518371	0.04032987	3156.17	0.06742699	0.07451557	3686.17	0.04501957	0.0456353	4216.17	0.15485078	0.1559694	
506.4	0.01291017	0.02168446	1036.39	0.00246363	0.00229532	1566.39	0.09375412	0.09540493	2096.38	0.1115616	0.11577868	2626.38	0.03487896	0.04032725	3156.37	0.06793713	0.07451191	3686.37	0.04427365	0.04563071	4216.37	0.15456788	0.15596366	
506.6	0.01357283	0.02167667	1036.59	0.00225734	0.00228681	1566.59	0.09366509	0.09539247	2096.58	0.11192566	0.11577282	2626.58	0.03471839	0.04032464	3156.57	0.06726005	0.07450825	3686.57	0.04448904	0.04562612	4216.57	0.15467497	0.15595792	
506.8	0.01360455	0.02166889	1036.79	0.00320698	0.00227833	1566.79	0.0940211	0.09538001	2096.78	0.11249586	0.11576695	2626.78	0.03398145	0.04032202	3156.77	0.06716467	0.07450459	3686.77	0.04427292	0.04562153	4216.77	0.15483799	0.15595218	
507	0.01437457	0.0216611	1036.99	0.00368211	0.00226988	1566.99	0.09320281	0.09536755	2096.98	0.11301212	0.11576109	2626.98	0.0336976	0.0403194	3156.97	0.06700602	0.07450093	3686.97	0.04404714	0.04561694	4216.97	0.15383816	0.15594644	
507.2	0.01390874	0.02165332	1037.19	0.00481006	0.00226146	1567.19	0.09289104	0.09535509	2097.18	0.11319935	0.11575523	2627.18	0.0337782	0.04031679	3157.17	0.06755279	0.07449727	3687.17	0.04483574	0.04561235	4217.17	0.15368664	0.1559407	
507.4	0.01498387	0.02164554	1037.39	0.00524304	0.00225308	1567.39	0.09274095	0.09534263	2097.38	0.1125075	0.11574937	2627.38	0.03376689	0.04031417	3157.37	0.06655825	0.07449361	3687.37	0.04429826	0.04560776	4217.37	0.1528625	0.15593496	
507.6	0.01504057	0.02163777	1037.59	0.00494676	0.00224472	1567.59	0.09208833	0.09533018	2097.58	0.11242747	0.1157435	2627.58	0.03457306	0.04031156	3157.57	0.06681784	0.07448995	3687.57	0.04344483	0.04560317	4217.57	0.15262564	0.15592922	
507.8	0.01521933	0.02162999	1037.79	0.00380277	0.0022364	1567.79	0.09165688	0.09531772	2097.78	0.11238071	0.11573764	2627.78	0.03482271	0.04030894	3157.77	0.06668782	0.07448629	3687.77	0.04289544	0.04559858	4217.77	0.15312417	0.15592348	
508	0.01500567	0.02162222	1037.99	0.00418372	0.0022281	1567.99	0.09165246	0.09530527	2097.98	0.11224163	0.11573178	2627.98	0.03525779	0.04030632	3157.97	0.06660335	0.07448263	3687.97	0.04204631	0.04559399	4217.97	0.15250249	0.15591774	
508.2	0.01505992	0.02161446	1038.19	0.00413464	0.00221984	1568.19	0.09177481	0.09529282	2098.18	0.11299414	0.11572592	2628.18	0.03546889	0.04030371	3158.17	0.06744288	0.07447897	3688.17	0.04227002	0.0455894	4218.17	0.15239526	0.155912	
508.4	0.01597124	0.02160669	1038.39	0.00437507	0.00221161	1568.39	0.09121381	0.09528037	2098.38	0.11276838	0.11572006	2628.38	0.03619492	0.04030109	3158.37	0.06691709	0.07447531	3688.37	0.04275376	0.04558481	4218.37	0.15261896	0.15590626	
508.6	0.01502977	0.02159893	1038.59	0.00379061	0.0022034	1568.59	0.09110328	0.09526793	2098.58	0.11164977	0.1157142	2628.58	0.03628663	0.04029848	3158.57	0.06747928	0.07447165	3688.57	0.04291144	0.04558023	4218.57	0.15328168	0.15590053	
508.8	0.01421063	0.02159117	1038.79	0.00423362	0.00219523	1568.79	0.09193608	0.09525548	2098.78	0.11114533	0.11570834	2628.78	0.03711831	0.04029586	3158.77	0.06807441	0.074468	3688.77	0.04331157	0.04557564	4218.77	0.15239167	0.15589479	
509	0.01490562	0.02158342	1038.99	0.00479601	0.00218709	1568.99	0.09144524	0.09524304	2098.98	0.11102221	0.11570248	2628.98	0.03726993	0.04029325	3158.97	0.06894036	0.07446434	3688.97	0.04291148	0.04557105	4218.97	0.15233422	0.15588905	
509.2	0.01478315	0.02157566	1039.19	0.00477039	0.00217898	1569.19	0.09056767	0.09523059	2099.18	0.11049291	0.11569662	2629.18	0.03782785	0.04029063	3159.17	0.06907295	0.07446068	3689.17	0.0429942	0.04556647	4219.17	0.15313135	0.15588331	
509.4	0.01402285	0.02156791	1039.39	0.00514357	0.0021709	1569.39	0.08979371	0.09521815	2099.38	0.11042759	0.11569076	2629.38	0.03789983	0.04028802	3159.37	0.06951217	0.07445702	3689.37	0.04304242	0.04556188	4219.37	0.15422182	0.15587758	
509.6	0.01273971	0.02156016	1039.59	0.00529615	0.00216285	1569.59	0.08982184	0.09520572	2099.58	0.11035247	0.1156849	2629.58	0.03738098	0.04028541	3159.57	0.0696138	0.07445336	3689.57	0.04354477	0.0455573	4219.57	0.15353501	0.15587184	
509.8	0.01287147	0.02155242	1039.79	0.00655923	0.00215483	1569.79	0.08906397	0.09519328	2099.78	0.11049405	0.11567904	2629.78	0.03740652	0.04028279	3159.77	0.06977162	0.0744497	3689.77	0.04352922	0.04555271	4219.77	0.15260813	0.1558661	
510	0.01351362	0.02154468	1039.99	0.00633848	0.00214684	1569.99	0.089645	0.09518084	2099.98	0.11169683	0.11567318	2629.98	0.03669205	0.04028018	3159.97	0.07036806	0.07444605	3689.97	0.04297251	0.04554813	4219.97	0.15214636	0.15586036	
510.2	0.01366234	0.02153694	1040.19	0.00601319	0.00213887	1570.19	0.08981447	0.09516841	2100.18	0.11246758	0.11566732	2630.18	0.03699161	0.04027756	3160.17	0.06991786	0.07444239	3690.17	0.04262757	0.04554354	4220.17	0.15222294	0.15585463	
510.4	0.01456962	0.0215292	1040.39	0.00603575	0.00213094	1570.39	0.09039609	0.09515598	2100.38	0.11370207	0.11566147	2630.38	0.03627503	0.04027495	3160.37	0.07059372	0.07443873	3690.37	0.0419567	0.04553896	4220.37	0.15321286	0.15584889	
510.6	0.01447415	0.02152147	1040.59	0.00622171	0.00212304	1570.59	0.09087136	0.09514354	2100.58	0.11401882	0.11565561	2630.58	0.03522387	0.04027234	3160.57	0.07021939	0.07443507	3690.57	0.04301376	0.04553438	4220.57	0.15364999	0.15584315	
510.8	0.01406019	0.02151373	1040.79	0.007389	0.00211517	1570.79	0.09173401	0.09513112	2100.78	0.11532334	0.11564975	2630.78	0.03542613	0.04026972	3160.77	0.07017154	0.07443142	3690.77	0.04361757	0.0455298	4220.77	0.15345887	0.15583742	
511	0.01470597	0.02150601	1040.99	0.00730603	0.00210732	1570.99	0.09168184	0.09511869	2100.98	0.11563702	0.11564389	2630.98	0.03521001	0.04026711	3160.97	0.07080149	0.07442776	3690.97	0.04445894	0.04552521	4220.97	0.15288241	0.15583168	
511.2	0.01413461	0.02149828	1041.19	0.00792662	0.00209951	1571.19	0.09195267	0.09510626	2101.18	0.11585428	0.11563804	2631.18	0.03563013	0.0402645	3161.17	0.0711266	0.0744241	3691.17	0.04503057	0.04552063	4221.17	0.15277237	0.15582595	
511.4	0.01450717	0.02149056	1041.39	0.00633027	0.00209172	1571.39	0.09262452	0.09509384	2101.38	0.11595497	0.11563218	2631.38	0.03641465	0.04026189	3161.37	0.07152212	0.07442045	3691.37	0.04433576	0.04551605	4221.37	0.15352618	0.15582021	
511.6	0.01369505	0.02148284	1041.59	0.0059108	0.00208396	1571.59	0.09255703	0.09508141	2101.58	0.11559038	0.11562633	2631.58	0.03752866	0.04025927	3161.57	0.07234979	0.07441679	3691.57	0.04334196	0.04551147	4221.57	0.15328178	0.15581448	
511.8	0.01410488	0.02147512	1041.79	0.00596381	0.00207623	1571.79	0.09309733	0.09506899	2101.78	0.11559851	0.11562047	2631.78	0.03781857	0.04025666	3161.77	0.07235723	0.07441314	3691.77	0.04325926	0.04550689	4221.77	0.15333788	0.15580874	
512	0.01412157	0.02146741	1041.99	0.00618299	0.00206853	1571.99	0.09355228	0.09505657	2101.98	0.11464209	0.11561461	2631.98	0.03752612	0.04025405	3161.97	0.07312509	0.07440948	3691.97	0.04344742	0.04550231	4221.97	0.15240525	0.15580301	
512.2	0.01429019	0.02145969	1042.19	0.00537973	0.00206086	1572.19	0.09321666	0.09504416	2102.18	0.11417442	0.11560876	2632.18	0.03723734	0.04025144	3162.17	0.07321321	0.07440582	3692.17	0.04306406	0.04549773	4222.17	0.1523683	0.15579727	
512.4	0.01388098	0.02145199	1042.39	0.00514959	0.00205322	1572.39	0.09328296	0.09503174	2102.38	0.11266927	0.1156029	2632.38	0.03753357	0.04024882	3162.37	0.07275766	0.07440217	3692.37	0.04290151	0.04549316	4222.37	0.15279199	0.15579154	
512.6	0.01299246	0.02144428	1042.59	0.00412756	0.00204561	1572.59	0.09375832	0.09501933	2102.58	0.11213211	0.11559705	2632.58	0.03777581	0.04024621	3162.57	0.07292336	0.07439851	3692.57	0.04232579	0.04548858	4222.57	0.15290697	0.1557858	
512.8	0.0131315	0.02143658	1042.79	0.00346194	0.00203802	1572.79	0.09307438	0.09500691	2102.78	0.11241888	0.1155912	2632.78	0.03830326	0.0402436	3162.77	0.07229379	0.07439486	3692.77	0.04140304	0.045484	4222.77	0.15304588	0.15578007	
513	0.01355705	0.02142888	1042.99	0.00292663	0.00203046	1572.99	0.09245973	0.0949945	2102.98	0.11216429	0.11558534	2632.98	0.03690624	0.04024099	3162.97	0.07245051	0.0743912	3692.97	0.04099289	0.04547942	4222.97	0.15316388	0.15577434	
513.2	0.01294884	0.02142118	1043.19	0.00297732	0.00202293	1573.19	0.09251501	0.09498209	2103.18	0.11170804	0.11557949	2633.18	0.03652423	0.04023838	3163.17	0.07232679	0.07438755	3693.17	0.04066687	0.04547485	4223.17	0.15259265	0.1557686	
513.4	0.01241471	0.02141348	1043.39	0.00297067	0.00201543	1573.39	0.0920648	0.09496968	2103.38	0.11139477	0.11557363	2633.38	0.03572585	0.04023577	3163.37	0.0721194	0.07438389	3693.37	0.04048404	0.04547027	4223.37	0.1527492	0.15576287	
513.6	0.01227677	0.02140579	1043.59	0.00364031	0.00200795	1573.59	0.0919032	0.09495728	2103.58	0.11114196	0.11556778	2633.58	0.03509917	0.04023316	3163.57	0.0716478	0.07438024	3693.57	0.04051602	0.04546569	4223.57	0.15269496	0.15575714	
513.8	0.01230083	0.0213981	1043.79	0.00352612	0.00200051	1573.79	0.09120526	0.09494487	2103.78	0.111232	0.11556193	2633.78	0.03415136	0.04023055	3163.77	0.0715828	0.07437658	3693.77	0.03977077	0.04546112	4223.77	0.15267859	0.15575141	
514	0.01203937	0.02139041	1043.99	0.00380666	0.00199309	1573.99	0.09133652	0.09493247	2103.98	0.11214735	0.11555608	2633.98	0.03281512	0.04022794	3163.97	0.07172811	0.07437293	3693.97	0.03984566	0.04545654	4223.97	0.1528774	0.15574567	
514.2	0.01322812	0.02138273	1044.19	0.00395635	0.0019857	1574.19	0.09101368	0.09492007	2104.18	0.11210012	0.11555022	2634.18	0.03222226	0.04022533	3164.17	0.07091554	0.07436928	3694.17	0.03983982	0.04545197	4224.17	0.15285965	0.15573994	
514.4	0.0139479	0.02137505	1044.39	0.0038923	0.00197833	1574.39	0.09121621	0.09490767	2104.38	0.1126299	0.11554437	2634.38	0.03223788	0.04022272	3164.37	0.07124985	0.07436562	3694.37	0.03991972	0.0454474	4224.37	0.15359087	0.15573421	
514.6	0.01346486	0.02136737	1044.59	0.00340119	0.001971	1574.59	0.09185567	0.09489527	2104.58	0.11189717	0.11553852	2634.58	0.03120953	0.04022011	3164.57	0.07075702	0.07436197	3694.57	0.04102668	0.04544282	4224.57	0.15355985	0.15572848	
514.8	0.01309449	0.02135969	1044.79	0.00298841	0.00196369	1574.79	0.09205335	0.09488287	2104.78	0.11256515	0.11553267	2634.78	0.03199889	0.0402175	3164.77	0.07062796	0.07435832	3694.77	0.04069281	0.04543825	4224.77	0.15294416	0.15572274	
515	0.01352179	0.02135202	1044.99	0.00271491	0.0019564	1574.99	0.09187443	0.09487048	2104.98	0.11229676	0.11552682	2634.98	0.03189896	0.04021489	3164.97	0.07119044	0.07435466	3694.97	0.04041461	0.04543368	4224.97	0.15275653	0.15571701	
515.2	0.01346418	0.02134435	1045.19	0.00349045	0.00194915	1575.19	0.09160791	0.09485808	2105.18	0.11210156	0.11552097	2635.18	0.03218249	0.04021228	3165.17	0.07164017	0.07435101	3695.17	0.04060207	0.0454291	4225.17	0.15322519	0.15571128	
515.4	0.01395785	0.02133668	1045.39	0.00324552	0.00194192	1575.39	0.09116882	0.09484569	2105.38	0.11158595	0.11551512	2635.38	0.03199769	0.04020967	3165.37	0.07185351	0.07434736	3695.37	0.04081272	0.04542453	4225.37	0.15344023	0.15570555	
515.6	0.01354038	0.02132902	1045.59	0.00419454	0.00193472	1575.59	0.09064146	0.0948333	2105.58	0.11076837	0.11550927	2635.58	0.0321599	0.04020706	3165.57	0.07175666	0.0743437	3695.57	0.040287	0.04541996	4225.57	0.15307493	0.15569982	
515.8	0.01432867	0.02132136	1045.79	0.00457964	0.00192754	1575.79	0.09102313	0.09482091	2105.78	0.11036803	0.11550342	2635.78	0.03243445	0.04020445	3165.77	0.07119245	0.07434005	3695.77	0.04079997	0.04541539	4225.77	0.15300375	0.15569409	
516	0.01434472	0.0213137	1045.99	0.00387951	0.00192039	1575.99	0.09057593	0.09480853	2105.98	0.1099592	0.11549757	2635.98	0.03346354	0.04020184	3165.97	0.07126923	0.0743364	3695.97	0.04123634	0.04541082	4225.97	0.15248738	0.15568836	
516.2	0.01383888	0.02130604	1046.19	0.00382647	0.00191327	1576.19	0.09073996	0.09479614	2106.18	0.11034197	0.11549172	2636.18	0.03434375	0.04019923	3166.17	0.07014201	0.07433275	3696.17	0.04111432	0.04540625	4226.17	0.15256832	0.15568263	
516.4	0.01403729	0.02129839	1046.39	0.00423662	0.00190618	1576.39	0.09114946	0.09478376	2106.38	0.11043037	0.11548587	2636.38	0.03565299	0.04019662	3166.37	0.0697098	0.0743291	3696.37	0.04081875	0.04540168	4226.37	0.15252474	0.1556769	
516.6	0.01352138	0.02129074	1046.59	0.0035818	0.00189911	1576.59	0.0908726	0.09477137	2106.58	0.11149076	0.11548002	2636.58	0.03678948	0.04019402	3166.57	0.06918803	0.07432544	3696.57	0.04146992	0.04539711	4226.57	0.15247508	0.15567117	
516.8	0.0130973	0.02128309	1046.79	0.00329821	0.00189206	1576.79	0.09064919	0.09475899	2106.78	0.11203196	0.11547417	2636.78	0.0372552	0.04019141	3166.77	0.06880845	0.07432179	3696.77	0.0418097	0.04539254	4226.77	0.15328371	0.15566544	
517	0.01341445	0.02127544	1046.99	0.00365904	0.00188505	1576.99	0.09180749	0.09474661	2106.98	0.11202487	0.11546832	2636.98	0.03721941	0.0401888	3166.97	0.06925971	0.07431814	3696.97	0.04275481	0.04538798	4226.97	0.15321833	0.15565971	
517.2	0.01360368	0.0212678	1047.19	0.00409507	0.00187806	1577.19	0.09134451	0.09473424	2107.18	0.11232025	0.11546247	2637.18	0.03820432	0.04018619	3167.17	0.0690928	0.07431449	3697.17	0.04317807	0.04538341	4227.17	0.15294958	0.15565398	
517.4	0.01387779	0.02126016	1047.39	0.00337069	0.00187109	1577.39	0.09068031	0.09472186	2107.38	0.11302827	0.11545663	2637.38	0.03939942	0.04018358	3167.37	0.06844409	0.07431084	3697.37	0.04374283	0.04537884	4227.37	0.15458157	0.15564825	
517.6	0.01373455	0.02125252	1047.59	0.0041908	0.00186415	1577.59	0.09111532	0.09470949	2107.58	0.11347307	0.11545078	2637.58	0.03936982	0.04018098	3167.57	0.06899392	0.07430719	3697.57	0.04429937	0.04537428	4227.57	0.15397142	0.15564252	
517.8	0.01268505	0.02124489	1047.79	0.00412651	0.00185724	1577.79	0.09185313	0.09469711	2107.78	0.11366911	0.11544493	2637.78	0.03934706	0.04017837	3167.77	0.06947476	0.07430354	3697.77	0.04393156	0.04536971	4227.77	0.15350797	0.15563679	
518	0.01274069	0.02123726	1047.99	0.00450133	0.00185035	1577.99	0.09201903	0.09468474	2107.98	0.11422395	0.11543909	2637.98	0.03955653	0.04017576	3167.97	0.07031421	0.07429989	3697.97	0.04360582	0.04536514	4227.97	0.15324683	0.15563107	
518.2	0.01276776	0.02122963	1048.19	0.0041527	0.00184349	1578.19	0.09224671	0.09467237	2108.18	0.11417865	0.11543324	2638.18	0.04026677	0.04017316	3168.17	0.07035127	0.07429624	3698.17	0.0428303	0.04536058	4228.17	0.15383364	0.15562534	
518.4	0.01244308	0.021222	1048.39	0.0037928	0.00183665	1578.39	0.09269249	0.09466001	2108.38	0.11442633	0.11542739	2638.38	0.04007461	0.04017055	3168.37	0.07042871	0.07429259	3698.37	0.0422789	0.04535601	4228.37	0.15392584	0.15561961	
518.6	0.01189822	0.02121438	1048.59	0.00340314	0.00182984	1578.59	0.09303369	0.09464764	2108.58	0.11426371	0.11542155	2638.58	0.03905994	0.04016794	3168.57	0.06998599	0.07428894	3698.57	0.04273499	0.04535145	4228.57	0.15322118	0.15561388	
518.8	0.01211591	0.02120676	1048.79	0.00230831	0.00182305	1578.79	0.09215624	0.09463528	2108.78	0.11477586	0.1154157	2638.78	0.03888326	0.04016534	3168.77	0.07033956	0.07428529	3698.77	0.04168743	0.04534689	4228.77	0.15278551	0.15560815	
519	0.01287453	0.02119914	1048.99	0.00257693	0.00181629	1578.99	0.09215664	0.09462291	2108.98	0.11468776	0.11540986	2638.98	0.03856382	0.04016273	3168.97	0.07079171	0.07428164	3698.97	0.04156514	0.04534232	4228.97	0.15330709	0.15560243	
519.2	0.01350958	0.02119152	1049.19	0.00272325	0.00180956	1579.19	0.09174874	0.09461055	2109.18	0.11481672	0.11540401	2639.18	0.0377689	0.04016012	3169.17	0.07096436	0.07427799	3699.17	0.04223016	0.04533776	4229.17	0.153464	0.1555967	
519.4	0.01362946	0.02118391	1049.39	0.00276522	0.00180285	1579.39	0.09190351	0.09459819	2109.38	0.11447912	0.11539817	2639.38	0.03660214	0.04015752	3169.37	0.07087564	0.07427434	3699.37	0.04136415	0.0453332	4229.37	0.1527755	0.15559097	
519.6	0.01371396	0.0211763	1049.59	0.00246249	0.00179616	1579.59	0.09135783	0.09458583	2109.58	0.11529727	0.11539232	2639.58	0.03602863	0.04015491	3169.57	0.07103407	0.07427069	3699.57	0.04104972	0.04532864	4229.57	0.15244153	0.15558525	
519.8	0.01475859	0.02116869	1049.79	0.00249775	0.0017895	1579.79	0.09155718	0.09457348	2109.78	0.11599747	0.11538648	2639.78	0.03600652	0.04015231	3169.77	0.07072558	0.07426704	3699.77	0.04054092	0.04532407	4229.77	0.15110829	0.15557952	
520	0.01499456	0.02116109	1049.99	0.00212489	0.00178286	1579.99	0.09105973	0.09456112	2109.98	0.11645542	0.11538064	2639.98	0.03593573	0.0401497	3169.97	0.07084329	0.07426339	3699.97	0.0396745	0.04531951	4229.97	0.15099444	0.15557379	
520.2	0.01567519	0.02115349	1050.19	0.00248935	0.00177625	1580.19	0.09150824	0.09454877	2110.18	0.11658542	0.11537479	2640.18	0.03504772	0.0401471	3170.17	0.07045191	0.07425974	3700.17	0.03980494	0.04531495	4230.17	0.1506916	0.15556807	
520.4	0.01618155	0.02114589	1050.39	0.00285968	0.00176966	1580.39	0.09118568	0.09453642	2110.38	0.1164964	0.11536895	2640.38	0.03483902	0.04014449	3170.37	0.06974556	0.07425609	3700.37	0.03987322	0.04531039	4230.37	0.15052537	0.15556234	
520.6	0.01565865	0.02113829	1050.59	0.00272534	0.0017631	1580.59	0.09115689	0.09452407	2110.58	0.11635616	0.11536311	2640.58	0.03464989	0.04014189	3170.57	0.06918324	0.07425245	3700.57	0.04099532	0.04530583	4230.57	0.14972968	0.15555662	
520.8	0.0160138	0.0211307	1050.79	0.00311049	0.00175656	1580.79	0.09078064	0.09451172	2110.78	0.11593824	0.11535726	2640.78	0.03455388	0.04013928	3170.77	0.06898808	0.0742488	3700.77	0.04074	0.04530127	4230.77	0.14999741	0.15555089	
521	0.01623898	0.02112311	1050.99	0.00453312	0.00175005	1580.99	0.09070746	0.09449937	2110.98	0.11463499	0.11535142	2640.98	0.03458395	0.04013668	3170.97	0.06935573	0.07424515	3700.97	0.04079537	0.04529671	4230.97	0.14984943	0.15554517	
521.2	0.0156315	0.02111552	1051.19	0.00503313	0.00174356	1581.19	0.09006476	0.09448703	2111.18	0.11388097	0.11534558	2641.18	0.03436585	0.04013407	3171.17	0.06893277	0.0742415	3701.17	0.04097216	0.04529216	4231.17	0.15034417	0.15553944	
521.4	0.01418599	0.02110793	1051.39	0.00457469	0.00173709	1581.39	0.09013684	0.09447469	2111.38	0.11437266	0.11533974	2641.38	0.03437298	0.04013147	3171.37	0.06947485	0.07423786	3701.37	0.04062925	0.0452876	4231.37	0.15112258	0.15553372	
521.6	0.01240156	0.02110035	1051.59	0.00558658	0.00173065	1581.59	0.0915844	0.09446234	2111.58	0.11361044	0.1153339	2641.58	0.03381762	0.04012886	3171.57	0.07036877	0.07423421	3701.57	0.04047001	0.04528304	4231.57	0.15037546	0.15552799	
521.8	0.01139074	0.02109277	1051.79	0.00553808	0.00172423	1581.79	0.09233676	0.09445	2111.78	0.11277092	0.11532806	2641.78	0.03464005	0.04012626	3171.77	0.06972967	0.07423056	3701.77	0.03997458	0.04527848	4231.77	0.15150646	0.15552227	
522	0.01070883	0.02108519	1051.99	0.0059629	0.00171784	1581.99	0.09268394	0.09443766	2111.98	0.11328495	0.11532222	2641.98	0.03405434	0.04012366	3171.97	0.06957116	0.07422691	3701.97	0.04021927	0.04527393	4231.97	0.1518005	0.15551654	
522.2	0.00956011	0.02107762	1052.19	0.00633677	0.00171147	1582.19	0.09255967	0.09442533	2112.18	0.11275638	0.11531638	2642.18	0.03390453	0.04012105	3172.17	0.06914616	0.07422327	3702.17	0.03990715	0.04526937	4232.17	0.15270404	0.15551082	
522.4	0.00983426	0.02107005	1052.39	0.00660189	0.00170512	1582.39	0.09210232	0.09441299	2112.38	0.11278617	0.11531054	2642.38	0.03351919	0.04011845	3172.37	0.06943188	0.07421962	3702.37	0.04053142	0.04526482	4232.37	0.15289909	0.1555051	
522.6	0.00946451	0.02106248	1052.59	0.00629533	0.00169879	1582.59	0.09168174	0.09440066	2112.58	0.11269928	0.1153047	2642.58	0.03344122	0.04011585	3172.57	0.06975185	0.07421597	3702.57	0.04120877	0.04526026	4232.57	0.15263733	0.15549937	
522.8	0.00924177	0.02105491	1052.79	0.0058689	0.00169249	1582.79	0.09124678	0.09438833	2112.78	0.11263858	0.11529886	2642.78	0.03352106	0.04011324	3172.77	0.07014857	0.07421233	3702.77	0.0419002	0.04525571	4232.77	0.15296562	0.15549365	
523	0.00895052	0.02104735	1052.99	0.00611906	0.00168622	1582.99	0.09096931	0.094376	2112.98	0.11299842	0.11529302	2642.98	0.03352897	0.04011064	3172.97	0.06949656	0.07420868	3702.97	0.04257627	0.04525115	4232.97	0.15304979	0.15548793	
523.2	0.00936855	0.02103979	1053.19	0.00540141	0.00167996	1583.19	0.09028098	0.09436367	2113.18	0.11335211	0.11528718	2643.18	0.03278754	0.04010804	3173.17	0.06963133	0.07420504	3703.17	0.0426003	0.0452466	4233.17	0.1530512	0.1554822	
523.4	0.00912028	0.02103223	1053.39	0.00557644	0.00167373	1583.39	0.08964231	0.09435134	2113.38	0.11371038	0.11528134	2643.38	0.03231826	0.04010544	3173.37	0.07032275	0.07420139	3703.37	0.04186992	0.04524205	4233.37	0.15288407	0.15547648	
523.6	0.01038815	0.02102468	1053.59	0.00536952	0.00166753	1583.59	0.08901441	0.09433901	2113.58	0.1139701	0.1152755	2643.58	0.03199086	0.04010283	3173.57	0.07087063	0.07419775	3703.57	0.04185073	0.04523749	4233.57	0.15346718	0.15547076	
523.8	0.01202815	0.02101712	1053.79	0.00480072	0.00166134	1583.79	0.08921477	0.09432669	2113.78	0.11367296	0.11526966	2643.78	0.03185424	0.04010023	3173.77	0.07106823	0.0741941	3703.77	0.0421809	0.04523294	4233.77	0.15364919	0.15546504	
524	0.01230339	0.02100957	1053.99	0.00402747	0.00165518	1583.99	0.08856863	0.09431437	2113.98	0.11289103	0.11526383	2643.98	0.03145009	0.04009763	3173.97	0.07117005	0.07419046	3703.97	0.04199044	0.04522839	4233.97	0.15401102	0.15545931	
524.2	0.01352527	0.02100203	1054.19	0.0040522	0.00164904	1584.19	0.08851764	0.09430205	2114.18	0.11248448	0.11525799	2644.18	0.03209472	0.04009503	3174.17	0.07048391	0.07418681	3704.17	0.04307565	0.04522384	4234.17	0.15332887	0.15545359	
524.4	0.01393655	0.02099448	1054.39	0.00353175	0.00164293	1584.39	0.08836888	0.09428973	2114.38	0.11318596	0.11525215	2644.38	0.03239848	0.04009243	3174.37	0.07019531	0.07418317	3704.37	0.0427033	0.04521929	4234.37	0.15342328	0.15544787	
524.6	0.0139471	0.02098694	1054.59	0.00270774	0.00163683	1584.59	0.08836654	0.09427741	2114.58	0.11364712	0.11524631	2644.58	0.03322535	0.04008982	3174.57	0.07092758	0.07417952	3704.57	0.04280865	0.04521474	4234.57	0.15232367	0.15544215	
524.8	0.01405653	0.0209794	1054.79	0.0026238	0.00163076	1584.79	0.08873851	0.09426509	2114.78	0.11344448	0.11524048	2644.78	0.03359863	0.04008722	3174.77	0.07075215	0.07417588	3704.77	0.04212952	0.04521019	4234.77	0.15229532	0.15543643	
525	0.014292	0.02097186	1054.99	0.00204552	0.00162472	1584.99	0.08933171	0.09425278	2114.98	0.11268707	0.11523464	2644.98	0.03422875	0.04008462	3174.97	0.07079551	0.07417223	3704.97	0.04181268	0.04520564	4234.97	0.15192818	0.15543071	
525.2	0.0138198	0.02096433	1055.19	0.00159724	0.00161869	1585.19	0.09097624	0.09424047	2115.18	0.11285676	0.1152288	2645.18	0.0341598	0.04008202	3175.17	0.07078245	0.07416859	3705.17	0.04130107	0.04520109	4235.17	0.15231801	0.15542499	
525.4	0.01370472	0.0209568	1055.39	0.00000251	0.00161269	1585.39	0.09185717	0.09422815	2115.38	0.11252769	0.11522297	2645.38	0.03366963	0.04007942	3175.37	0.07107341	0.07416494	3705.37	0.04085643	0.04519654	4235.37	0.15243354	0.15541926	
525.6	0.01393962	0.02094927	1055.59	-0.00035797	0.00160671	1585.59	0.09334672	0.09421585	2115.58	0.11121749	0.11521713	2645.58	0.03322898	0.04007682	3175.57	0.07019338	0.0741613	3705.57	0.04088921	0.04519199	4235.57	0.15234723	0.15541354	
525.8	0.0146011	0.02094175	1055.79	-0.00055249	0.00160075	1585.79	0.09364391	0.09420354	2115.78	0.111916	0.1152113	2645.78	0.03388261	0.04007422	3175.77	0.0699162	0.07415766	3705.77	0.04084365	0.04518744	4235.77	0.15209673	0.15540782	
526	0.01360543	0.02093422	1055.99	-0.00056345	0.00159481	1585.99	0.09456641	0.09419123	2115.98	0.11230443	0.11520546	2645.98	0.03389348	0.04007162	3175.97	0.07014042	0.07415401	3705.97	0.04086388	0.0451829	4235.97	0.15175824	0.1554021	
526.2	0.01295611	0.0209267	1056.19	-0.00096165	0.0015889	1586.19	0.09446805	0.09417893	2116.18	0.11152522	0.11519963	2646.18	0.03368891	0.04006902	3176.17	0.0704592	0.07415037	3706.17	0.04061432	0.04517835	4236.17	0.15149742	0.15539638	
526.4	0.01318214	0.02091918	1056.39	-0.00090966	0.001583	1586.39	0.09452372	0.09416662	2116.38	0.11228173	0.1151938	2646.38	0.03355982	0.04006642	3176.37	0.07054191	0.07414673	3706.37	0.04064972	0.0451738	4236.37	0.15073675	0.15539067	
526.6	0.01244199	0.02091167	1056.59	-0.00227411	0.00157713	1586.59	0.09490395	0.09415432	2116.58	0.11184463	0.11518796	2646.58	0.03407866	0.04006382	3176.57	0.06959241	0.07414309	3706.57	0.04065101	0.04516926	4236.57	0.15059589	0.15538495	
526.8	0.01148698	0.02090416	1056.79	-0.00264544	0.00157129	1586.79	0.09450641	0.09414202	2116.78	0.11161436	0.11518213	2646.78	0.03372471	0.04006122	3176.77	0.06849033	0.07413944	3706.77	0.0407032	0.04516471	4236.77	0.15070512	0.15537923	
527	0.01109838	0.02089665	1056.99	-0.00277065	0.00156546	1586.99	0.09349135	0.09412972	2116.98	0.11103456	0.11517629	2646.98	0.03503165	0.04005862	3176.97	0.06844163	0.0741358	3706.97	0.04014302	0.04516017	4236.97	0.15073371	0.15537351	
527.2	0.010696	0.02088914	1057.19	-0.00280827	0.00155965	1587.19	0.09310086	0.09411743	2117.18	0.11127456	0.11517046	2647.18	0.03527408	0.04005602	3177.17	0.06940805	0.07413216	3707.17	0.03952792	0.04515562	4237.17	0.15057272	0.15536779	
527.4	0.01004455	0.02088164	1057.39	-0.00168843	0.00155387	1587.39	0.09258046	0.09410513	2117.38	0.11063731	0.11516463	2647.38	0.03557861	0.04005342	3177.37	0.07004473	0.07412852	3707.37	0.03891643	0.04515108	4237.37	0.15082651	0.15536207	
527.6	0.01011923	0.02087414	1057.59	-0.00170432	0.00154811	1587.59	0.09238317	0.09409284	2117.58	0.11025298	0.1151588	2647.58	0.03462662	0.04005082	3177.57	0.07039489	0.07412487	3707.57	0.03989127	0.04514653	4237.57	0.151776	0.15535635	
527.8	0.00958223	0.02086664	1057.79	-0.00140247	0.00154236	1587.79	0.09146532	0.09408055	2117.78	0.11000514	0.11515296	2647.78	0.03514112	0.04004822	3177.77	0.07073352	0.07412123	3707.77	0.04094408	0.04514199	4237.77	0.15109444	0.15535063	
528	0.00908407	0.02085914	1057.99	-0.00083931	0.00153664	1587.99	0.09108442	0.09406825	2117.98	0.1100371	0.11514713	2647.98	0.03568818	0.04004562	3177.97	0.07035586	0.07411759	3707.97	0.0410123	0.04513745	4237.97	0.15103018	0.15534492	
528.2	0.0092155	0.02085165	1058.19	-0.00014104	0.00153095	1588.19	0.09084934	0.09405597	2118.18	0.11042094	0.1151413	2648.18	0.03709159	0.04004303	3178.17	0.07044289	0.07411395	3708.17	0.04125154	0.04513291	4238.17	0.15120396	0.1553392	
528.4	0.00930126	0.02084416	1058.39	0.00059175	0.00152527	1588.39	0.09102089	0.09404368	2118.38	0.11096697	0.11513547	2648.38	0.03739484	0.04004043	3178.37	0.07087886	0.07411031	3708.37	0.04033658	0.04512836	4238.37	0.15082432	0.15533348	
528.6	0.00996773	0.02083667	1058.59	0.0015357	0.00151961	1588.59	0.09145314	0.09403139	2118.58	0.11104917	0.11512964	2648.58	0.03778161	0.04003783	3178.57	0.07115342	0.07410667	3708.57	0.04077622	0.04512382	4238.57	0.1506795	0.15532776	
528.8	0.01018741	0.02082919	1058.79	0.00235522	0.00151398	1588.79	0.09211297	0.09401911	2118.78	0.11070937	0.11512381	2648.78	0.03774329	0.04003523	3178.77	0.07081101	0.07410303	3708.77	0.04050417	0.04511928	4238.77	0.15033111	0.15532205	
529	0.01057564	0.0208217	1058.99	0.00285616	0.00150836	1588.99	0.0920877	0.09400683	2118.98	0.11046719	0.11511798	2648.98	0.03847568	0.04003263	3178.97	0.07111232	0.07409939	3708.97	0.04040138	0.04511474	4238.97	0.15055721	0.15531633	
529.2	0.0105576	0.02081422	1059.19	0.00348573	0.00150277	1589.19	0.09240426	0.09399455	2119.18	0.10996748	0.11511215	2649.18	0.0379188	0.04003004	3179.17	0.07148118	0.07409575	3709.17	0.04039365	0.0451102	4239.17	0.15087027	0.15531061	
529.4	0.01138882	0.02080675	1059.39	0.0026409	0.00149719	1589.39	0.09164483	0.09398227	2119.38	0.10975812	0.11510632	2649.38	0.03698209	0.04002744	3179.37	0.07108515	0.0740921	3709.37	0.04133007	0.04510566	4239.37	0.15048156	0.1553049	
529.6	0.01128733	0.02079927	1059.59	0.00294461	0.00149164	1589.59	0.09126058	0.09396999	2119.58	0.1100985	0.11510049	2649.58	0.03705449	0.04002484	3179.57	0.07037837	0.07408846	3709.57	0.04109827	0.04510112	4239.57	0.15022801	0.15529918	
529.8	0.01143481	0.0207918	1059.79	0.00350617	0.00148611	1589.79	0.09077093	0.09395771	2119.78	0.11090659	0.11509466	2649.78	0.03830659	0.04002224	3179.77	0.0702656	0.07408482	3709.77	0.04163102	0.04509658	4239.77	0.14932533	0.15529347	
530	0.01036372	0.02078433	1059.99	0.00361527	0.0014806	1589.99	0.09048297	0.09394544	2119.98	0.11041168	0.11508883	2649.98	0.03712611	0.04001965	3179.97	0.06925636	0.07408119	3709.97	0.04202931	0.04509205	4239.97	0.14875812	0.15528775	
530.2	0.01038553	0.02077686	1060.19	0.0036914	0.00147511	1590.19	0.09075821	0.09393317	2120.18	0.11072764	0.115083	2650.18	0.03667595	0.04001705	3180.17	0.06881462	0.07407755	3710.17	0.04247744	0.04508751	4240.17	0.14785351	0.15528203	
530.4	0.01069196	0.0207694	1060.39	0.00353378	0.00146964	1590.39	0.09014357	0.0939209	2120.38	0.11176845	0.11507717	2650.38	0.03626708	0.04001445	3180.37	0.0682905	0.07407391	3710.37	0.04149499	0.04508297	4240.37	0.14794381	0.15527632	
530.6	0.01043313	0.02076194	1060.59	0.00270479	0.00146419	1590.59	0.08965025	0.09390863	2120.58	0.11105211	0.11507134	2650.58	0.03654999	0.04001186	3180.57	0.06771448	0.07407027	3710.57	0.04167542	0.04507843	4240.57	0.14803474	0.1552706	
530.8	0.00970762	0.02075448	1060.79	0.00224145	0.00145876	1590.79	0.089319	0.09389636	2120.78	0.11055724	0.11506552	2650.78	0.03569756	0.04000926	3180.77	0.06753912	0.07406663	3710.77	0.04131104	0.0450739	4240.77	0.14893883	0.15526489	
531	0.00966282	0.02074703	1060.99	0.00144709	0.00145335	1590.99	0.08963581	0.09388409	2120.98	0.11028669	0.11505969	2650.98	0.03677882	0.04000666	3180.97	0.0688713	0.07406299	3710.97	0.04137213	0.04506936	4240.97	0.14854357	0.15525917	
531.2	0.00883773	0.02073957	1061.19	0.00165753	0.00144796	1591.19	0.08917341	0.09387183	2121.18	0.11128049	0.11505386	2651.18	0.03627391	0.04000407	3181.17	0.06904258	0.07405935	3711.17	0.04090745	0.04506483	4241.17	0.1486974	0.15525346	
531.4	0.00875084	0.02073212	1061.39	0.00131967	0.00144259	1591.39	0.08904658	0.09385956	2121.38	0.11115716	0.11504804	2651.38	0.03536819	0.04000147	3181.37	0.06906749	0.07405571	3711.37	0.04023537	0.04506029	4241.37	0.14900102	0.15524775	
531.6	0.00814422	0.02072468	1061.59	0.00102434	0.00143724	1591.59	0.08828625	0.0938473	2121.58	0.11165414	0.11504221	2651.58	0.0342259	0.03999888	3181.57	0.06928065	0.07405207	3711.57	0.0414844	0.04505576	4241.57	0.14889087	0.15524203	
531.8	0.0077503	0.02071723	1061.79	0.00097365	0.00143191	1591.79	0.08842474	0.09383504	2121.78	0.11101765	0.11503638	2651.78	0.03426166	0.03999628	3181.77	0.0691347	0.07404844	3711.77	0.04130447	0.04505122	4241.77	0.14920953	0.15523632	
532	0.00724152	0.02070979	1061.99	0.00145584	0.0014266	1591.99	0.08906166	0.09382278	2121.98	0.11100443	0.11503056	2651.98	0.03379093	0.03999369	3181.97	0.06886929	0.0740448	3711.97	0.04105435	0.04504669	4241.97	0.14956903	0.1552306	
532.2	0.00725987	0.02070235	1062.19	0.00140836	0.00142131	1592.19	0.08942266	0.09381053	2122.18	0.11099881	0.11502473	2652.18	0.03349253	0.03999109	3182.17	0.06933593	0.07404116	3712.17	0.04044744	0.04504216	4242.17	0.14934294	0.15522489	
532.4	0.00741299	0.02069491	1062.39	0.00210657	0.00141603	1592.39	0.08981056	0.09379827	2122.38	0.1111137	0.11501891	2652.38	0.03226384	0.0399885	3182.37	0.06917355	0.07403752	3712.37	0.04012568	0.04503762	4242.37	0.14907752	0.15521918	
532.6	0.00804517	0.02068748	1062.59	0.00222251	0.00141078	1592.59	0.09118137	0.09378602	2122.58	0.11183729	0.11501308	2652.58	0.03138389	0.0399859	3182.57	0.06943719	0.07403388	3712.57	0.04123091	0.04503309	4242.57	0.1501137	0.15521347	
532.8	0.00795105	0.02068005	1062.79	0.00177923	0.00140555	1592.79	0.09158779	0.09377377	2122.78	0.11200629	0.11500726	2652.78	0.03109465	0.03998331	3182.77	0.06985714	0.07403025	3712.77	0.04125681	0.04502856	4242.77	0.15023069	0.15520775	
533	0.00786258	0.02067262	1062.99	0.0011095	0.00140034	1592.99	0.09214313	0.09376152	2122.98	0.11255056	0.11500143	2652.98	0.0311646	0.03998071	3182.97	0.0699392	0.07402661	3712.97	0.04129141	0.04502403	4242.97	0.15105754	0.15520204	
533.2	0.00806806	0.02066519	1063.19	0.00049691	0.00139514	1593.19	0.09214505	0.09374927	2123.18	0.11178915	0.11499561	2653.18	0.0303655	0.03997812	3183.17	0.06991169	0.07402297	3713.17	0.04136487	0.0450195	4243.17	0.15079649	0.15519633	
533.4	0.00854527	0.02065777	1063.39	0.00061131	0.00138997	1593.39	0.0924801	0.09373702	2123.38	0.11228005	0.11498978	2653.38	0.03058422	0.03997552	3183.37	0.07005649	0.07401934	3713.37	0.04173845	0.04501497	4243.37	0.15053064	0.15519062	
533.6	0.00798439	0.02065035	1063.59	0.00100084	0.00138482	1593.59	0.09178781	0.09372478	2123.58	0.11209746	0.11498396	2653.58	0.03056074	0.03997293	3183.57	0.06975796	0.0740157	3713.57	0.04157145	0.04501044	4243.57	0.15122278	0.1551849	
533.8	0.0081234	0.02064293	1063.79	0.00200967	0.00137968	1593.79	0.0910209	0.09371253	2123.78	0.11228421	0.11497814	2653.78	0.03085653	0.03997034	3183.77	0.06920623	0.07401206	3713.77	0.04206473	0.04500591	4243.77	0.15071449	0.15517919	
534	0.00782847	0.02063551	1063.99	0.0028609	0.00137456	1593.99	0.09106225	0.09370029	2123.98	0.11260303	0.11497231	2653.98	0.03028488	0.03996774	3183.97	0.06891979	0.07400843	3713.97	0.0418694	0.04500138	4243.97	0.15097999	0.15517348	
534.2	0.0083803	0.0206281	1064.19	0.00325503	0.00136947	1594.19	0.09121357	0.09368805	2124.18	0.11250969	0.11496649	2654.18	0.03139567	0.03996515	3184.17	0.0697816	0.07400479	3714.17	0.04165097	0.04499685	4244.17	0.15155658	0.15516777	
534.4	0.0090276	0.02062069	1064.39	0.00283117	0.00136439	1594.39	0.09079261	0.09367581	2124.38	0.11216417	0.11496067	2654.38	0.03117282	0.03996256	3184.37	0.06961853	0.07400116	3714.37	0.04113496	0.04499232	4244.37	0.15203269	0.15516206	
534.6	0.00901752	0.02061328	1064.59	0.00291497	0.00135933	1594.59	0.09053077	0.09366357	2124.58	0.1115233	0.11495485	2654.58	0.03197679	0.03995996	3184.57	0.07044471	0.07399752	3714.57	0.04129536	0.04498779	4244.57	0.15181031	0.15515635	
534.8	0.00949131	0.02060588	1064.79	0.00174461	0.00135429	1594.79	0.09027977	0.09365134	2124.78	0.11201715	0.11494902	2654.78	0.03235781	0.03995737	3184.77	0.07094636	0.07399388	3714.77	0.04116779	0.04498327	4244.77	0.15332722	0.15515064	
535	0.01009281	0.02059848	1064.99	0.00190683	0.00134926	1594.99	0.08994513	0.0936391	2124.98	0.11181848	0.1149432	2654.98	0.03351814	0.03995478	3184.97	0.07163486	0.07399025	3714.97	0.04061841	0.04497874	4244.97	0.15293083	0.15514493	
535.2	0.01036073	0.02059108	1065.19	0.00211564	0.00134426	1595.19	0.08927253	0.09362687	2125.18	0.11167006	0.11493738	2655.18	0.03367238	0.03995218	3185.17	0.07136511	0.07398661	3715.17	0.03984731	0.04497421	4245.17	0.15303564	0.15513922	
535.4	0.01033934	0.02058368	1065.39	0.00147593	0.00133927	1595.39	0.08963241	0.09361464	2125.38	0.11150389	0.11493156	2655.38	0.03299091	0.03994959	3185.37	0.07136559	0.07398298	3715.37	0.03893974	0.04496969	4245.37	0.15207439	0.15513351	
535.6	0.0096712	0.02057628	1065.59	0.00158675	0.00133431	1595.59	0.08933106	0.09360241	2125.58	0.11117308	0.11492574	2655.58	0.03304991	0.039947	3185.57	0.07144474	0.07397934	3715.57	0.03937033	0.04496516	4245.57	0.15181768	0.1551278	
535.8	0.00849395	0.02056889	1065.79	0.00114172	0.00132936	1595.79	0.09006774	0.09359018	2125.78	0.11081863	0.11491992	2655.78	0.03284427	0.03994441	3185.77	0.07083362	0.07397571	3715.77	0.03920787	0.04496064	4245.77	0.15189192	0.15512209	
536	0.00798944	0.0205615	1065.99	0.00154774	0.00132443	1595.99	0.0906673	0.09357796	2125.98	0.11099661	0.1149141	2655.98	0.03251978	0.03994182	3185.97	0.06996291	0.07397208	3715.97	0.0388125	0.04495611	4245.97	0.15054889	0.15511638	
536.2	0.00841675	0.02055412	1066.19	0.00069231	0.00131952	1596.19	0.090852	0.09356573	2126.18	0.11118529	0.11490828	2656.18	0.0318968	0.03993922	3186.17	0.0699801	0.07396844	3716.17	0.03873149	0.04495159	4246.17	0.15027489	0.15511067	
536.4	0.00797674	0.02054673	1066.39	0.00085188	0.00131462	1596.39	0.09137989	0.09355351	2126.38	0.11173452	0.11490246	2656.38	0.03068628	0.03993663	3186.37	0.06903941	0.07396481	3716.37	0.0387782	0.04494707	4246.37	0.15047644	0.15510496	
536.6	0.00858409	0.02053935	1066.59	-0.00074536	0.00130975	1596.59	0.09173623	0.09354129	2126.58	0.11155408	0.11489664	2656.58	0.03092655	0.03993404	3186.57	0.06911847	0.07396117	3716.57	0.03969372	0.04494254	4246.57	0.15081868	0.15509925	
536.8	0.00885398	0.02053197	1066.79	-0.00130987	0.00130489	1596.79	0.09176707	0.09352907	2126.78	0.11132382	0.11489082	2656.78	0.03071192	0.03993145	3186.77	0.06834343	0.07395754	3716.77	0.03961506	0.04493802	4246.77	0.15051884	0.15509354	
537	0.00887064	0.0205246	1066.99	-0.00223733	0.00130005	1596.99	0.09231781	0.09351685	2126.98	0.1114672	0.114885	2656.98	0.03062774	0.03992886	3186.97	0.06785521	0.07395391	3716.97	0.04009623	0.0449335	4246.97	0.15061571	0.15508783	
537.2	0.00828431	0.02051723	1067.19	-0.00298156	0.00129523	1597.19	0.09214246	0.09350463	2127.18	0.10996477	0.11487919	2657.18	0.03066873	0.03992627	3187.17	0.06773666	0.07395027	3717.17	0.04050598	0.04492898	4247.17	0.14960453	0.15508212	
537.4	0.00819836	0.02050986	1067.39	-0.00407778	0.00129043	1597.39	0.09205436	0.09349242	2127.38	0.10994594	0.11487337	2657.38	0.03055603	0.03992368	3187.37	0.0679838	0.07394664	3717.37	0.0406433	0.04492445	4247.37	0.14908851	0.15507642	
537.6	0.0081504	0.02050249	1067.59	-0.00426488	0.00128564	1597.59	0.09155127	0.0934802	2127.58	0.10918586	0.11486755	2657.58	0.03067573	0.03992109	3187.57	0.06723735	0.07394301	3717.57	0.04068482	0.04491993	4247.57	0.14927813	0.15507071	
537.8	0.00782314	0.02049512	1067.79	-0.00411599	0.00128087	1597.79	0.0909104	0.09346799	2127.78	0.10923207	0.11486173	2657.78	0.03068834	0.0399185	3187.77	0.06759925	0.07393937	3717.77	0.04076589	0.04491541	4247.77	0.14920535	0.155065	
538	0.00789651	0.02048776	1067.99	-0.00449013	0.00127612	1597.99	0.09076646	0.09345578	2127.98	0.10885775	0.11485592	2657.98	0.03054426	0.03991591	3187.97	0.0686556	0.07393574	3717.97	0.04024572	0.04491089	4247.97	0.14925343	0.15505929	
538.2	0.00818189	0.0204804	1068.19	-0.00517705	0.00127139	1598.19	0.09040357	0.09344357	2128.18	0.10807188	0.1148501	2658.18	0.0310554	0.03991332	3188.17	0.0693366	0.07393211	3718.17	0.04090844	0.04490637	4248.17	0.14861643	0.15505359	
538.4	0.00898989	0.02047304	1068.39	-0.00484609	0.00126667	1598.39	0.09025429	0.09343136	2128.38	0.10799927	0.11484428	2658.38	0.03129517	0.03991073	3188.37	0.06907393	0.07392848	3718.37	0.040929	0.04490186	4248.37	0.14837438	0.15504788	
538.6	0.00880639	0.02046569	1068.59	-0.00393565	0.00126198	1598.59	0.08926228	0.09341916	2128.58	0.10790609	0.11483847	2658.58	0.03218475	0.03990814	3188.57	0.06986464	0.07392484	3718.57	0.04074868	0.04489734	4248.57	0.14824582	0.15504217
[truncated: 25,153 more chars]
