# Supplementary material for: Functional development of a V3/glycan-specific broadly neutralizing antibody isolated from a case of HIV superinfection
Source: eLife. 2021 Jul 15;10:e68110. doi: 10.7554/eLife.68110 (PMC8376252; doi:10.7554/eLife.68110)
Supplement: Figure 4—source data 2. [file elife-68110-fig4-data2.zip › QA013.2 Dbl Ref_01.28.21/QA013.2_Lineage Replicates_BG505 SOSIP trimer/Results/A3Results.txt]

Conc1	5E-07	5E-07	5E-07	5E-07	5E-07	5E-07	5E-07	5E-07	
Start1	200	729.99	1259.99	1789.99	2319.98	2849.98	3379.97	3909.97	
Stop1	559.8	1089.79	1619.79	2149.78	2679.78	3209.77	3739.77	4269.77	
Kobs	0.00179646699250741	0.00489182513147119	0.000653224995022749	0.000253228138746399	0.000324449520787311	0.000245653423366404	0.000503183857129015	0.000184032722001788	
Error Kobs	0.000163074656094731	0.000247426978255063	2.34185044379063E-05	2.17521476220685E-05	6.76459520166213E-05	3.01084343190197E-05	5.12974711999079E-05	1.88906171755307E-05	
Koff	0	0	0	0	0	0	0	0	
Error Koff	0	0	0	0	0	0	0	0	
Time1	Data1	Fit1	Time2	Data2	Fit2	Time3	Data3	Fit3	Time4	Data4	Fit4	Time5	Data5	Fit5	Time6	Data6	Fit6	Time7	Data7	Fit7	Time8	Data8	Fit8	
200	0.00770365	0	729.99	0.01373616	0	1259.99	0.01743664	0	1789.99	0.01754839	0	2319.98	0.00614177	0	2849.98	0.00543653	0	3379.97	0.00995753	0	3909.97	0.01200179	0	
200.2	0.00742005	0.00008603	730.19	0.01406692	0.0036987	1260.19	0.01710615	0.00033752	1790.19	0.01718586	0.0003717	2320.18	0.00483806	0.00008505	2850.18	0.00493289	0.00015452	3380.17	0.01014475	0.00010396	3910.17	0.01109583	0.00045348	
200.4	0.00679673	0.00017202	730.39	0.01491857	0.00695256	1260.39	0.01762787	0.00067445	1790.39	0.01677188	0.00074277	2320.38	0.00378136	0.00017009	2850.38	0.00492141	0.000309	3380.37	0.01068049	0.00020787	3910.37	0.01115295	0.00090622	
200.6	0.00601139	0.00025799	730.59	0.01510599	0.00981508	1260.59	0.01784756	0.00101078	1790.59	0.01594512	0.00111323	2320.58	0.00297781	0.00025512	2850.58	0.00462052	0.00046344	3380.57	0.01047306	0.00031173	3910.57	0.01098429	0.00135823	
200.8	0.00590029	0.00034392	730.79	0.01587165	0.01233334	1260.79	0.0179738	0.00134651	1790.79	0.0157551	0.00148306	2320.78	0.00231006	0.00034014	2850.78	0.00390925	0.00061784	3380.77	0.01105626	0.00041553	3910.77	0.01076571	0.00180952	
201	0.00584182	0.00042982	730.99	0.01657851	0.01454873	1260.99	0.01874893	0.00168165	1790.99	0.01546429	0.00185227	2320.98	0.00120072	0.00042516	2850.98	0.00369049	0.0007722	3380.97	0.01144538	0.00051928	3910.97	0.01063836	0.00226007	
201.2	0.00492194	0.00051568	731.19	0.01733675	0.01649767	1261.19	0.01903572	0.0020162	1791.19	0.0165486	0.00222087	2321.18	0.00093928	0.00051017	2851.18	0.00426977	0.00092652	3381.17	0.01139447	0.00062298	3911.17	0.01020449	0.00270989	
201.4	0.00444162	0.00060152	731.39	0.01822886	0.01821223	1261.39	0.0190684	0.00235015	1791.39	0.01701172	0.00258885	2321.38	-0.00009351	0.00059517	2851.38	0.00362165	0.00108079	3381.37	0.01207145	0.00072663	3911.37	0.010791	0.00315899	
201.6	0.00386178	0.00068732	731.59	0.01896111	0.01972057	1261.59	0.01994692	0.00268352	1791.59	0.01811829	0.00295621	2321.58	-0.00009565	0.00068016	2851.58	0.00379291	0.00123502	3381.57	0.01270482	0.00083022	3911.57	0.01156581	0.00360736	
201.8	0.00393331	0.00077309	731.79	0.01968807	0.02104751	1261.79	0.0195212	0.00301629	1791.79	0.01874768	0.00332296	2321.78	-0.00094198	0.00076515	2851.78	0.00407964	0.00138922	3381.77	0.01350471	0.00093376	3911.77	0.01191164	0.00405501	
202	0.00339998	0.00085883	731.99	0.02053422	0.02221486	1261.99	0.01981816	0.00334848	1791.99	0.0197595	0.00368909	2321.98	-0.00189424	0.00085013	2851.98	0.00522471	0.00154337	3381.97	0.0141153	0.00103725	3911.97	0.0128661	0.00450193	
202.2	0.00341639	0.00094453	732.19	0.02121795	0.02324182	1262.19	0.02023025	0.00368008	1792.19	0.02071283	0.00405461	2322.18	-0.00114081	0.0009351	2852.18	0.00586533	0.00169748	3382.17	0.01455157	0.00114068	3912.17	0.01333804	0.00494814	
202.4	0.00324411	0.00103021	732.39	0.02181709	0.02414526	1262.39	0.02032085	0.00401109	1792.39	0.02190653	0.00441951	2322.38	-0.00165153	0.00102006	2852.38	0.00728658	0.00185154	3382.37	0.01527014	0.00124407	3912.37	0.01374072	0.00539362	
202.6	0.00381415	0.00111585	732.59	0.02194701	0.02494005	1262.59	0.02026247	0.00434151	1792.59	0.02269531	0.00478381	2322.58	-0.00122043	0.00110501	2852.58	0.00743962	0.00200557	3382.57	0.0157513	0.0013474	3912.57	0.01341857	0.00583838	
202.8	0.00365968	0.00120146	732.79	0.0217074	0.02563925	1262.79	0.01981601	0.00467136	1792.79	0.02309393	0.00514749	2322.78	-0.00132064	0.00118996	2852.78	0.00730174	0.00215956	3382.77	0.01478713	0.00145067	3912.77	0.01382531	0.00628242	
203	0.00342587	0.00128703	732.99	0.0214774	0.02625436	1262.99	0.01947838	0.00500061	1792.99	0.02297161	0.00551057	2322.98	-0.00037202	0.0012749	2852.98	0.00821652	0.0023135	3382.97	0.01466394	0.0015539	3912.97	0.01491414	0.00672574	
203.2	0.00298953	0.00137258	733.19	0.02092507	0.02679549	1263.19	0.01893719	0.00532929	1793.19	0.02278409	0.00587304	2323.18	-0.00134583	0.00135983	2853.18	0.00864509	0.0024674	3383.17	0.01527851	0.00165707	3913.17	0.01559375	0.00716835	
203.4	0.00327667	0.00145809	733.39	0.01999607	0.02727154	1263.39	0.01890362	0.00565738	1793.39	0.02325011	0.0062349	2323.38	-0.00187425	0.00144476	2853.38	0.0080287	0.00262126	3383.37	0.01557332	0.00176019	3913.37	0.01618023	0.00761024	
203.6	0.00374838	0.00154358	733.59	0.02008548	0.02769034	1263.59	0.01931832	0.0059849	1793.59	0.02296827	0.00659616	2323.58	-0.00173596	0.00152967	2853.58	0.00747882	0.00277508	3383.57	0.01461399	0.00186326	3913.57	0.01662441	0.00805142	
203.8	0.00371069	0.00162903	733.79	0.0194862	0.02805877	1263.79	0.0191133	0.00631183	1793.79	0.023304	0.00695681	2323.78	-0.00146847	0.00161458	2853.78	0.00723537	0.00292886	3383.77	0.01558228	0.00196627	3913.77	0.01703141	0.00849188	
204	0.00371176	0.00171444	733.99	0.0190611	0.02838289	1263.99	0.01953597	0.00663818	1793.99	0.024009	0.00731685	2323.98	-0.00055584	0.00169949	2853.98	0.00745893	0.0030826	3383.97	0.01487035	0.00206923	3913.97	0.01758629	0.00893163	
204.2	0.00432985	0.00179983	734.19	0.01940522	0.02866803	1264.19	0.02036342	0.00696396	1794.19	0.02438612	0.0076763	2324.18	-0.00160028	0.00178438	2854.18	0.00801811	0.0032363	3384.17	0.0138868	0.00217214	3914.17	0.01785604	0.00937067	
204.4	0.0045735	0.00188518	734.39	0.019124	0.02891887	1264.39	0.02157789	0.00728916	1794.39	0.02472298	0.00803514	2324.38	-0.00163667	0.00186927	2854.38	0.00870904	0.00338995	3384.37	0.01380825	0.002275	3914.37	0.01950991	0.00980901	
204.6	0.00476039	0.0019705	734.59	0.01827273	0.02913955	1264.59	0.02200345	0.00761379	1794.59	0.02420873	0.00839338	2324.58	-0.00122577	0.00195415	2854.58	0.00867192	0.00354357	3384.57	0.01292273	0.00237781	3914.57	0.01932644	0.01024663	
204.8	0.00548703	0.00205579	734.79	0.01882918	0.02933368	1264.79	0.02250694	0.00793784	1794.79	0.02496103	0.00875102	2324.78	-0.00082038	0.00203902	2854.78	0.0079308	0.00369714	3384.77	0.01258819	0.00248056	3914.77	0.01983515	0.01068355	
205	0.00561906	0.00214105	734.99	0.01840486	0.02950447	1264.99	0.02277279	0.00826132	1794.99	0.02530901	0.00910806	2324.98	-0.00166896	0.00212388	2854.98	0.00841462	0.00385067	3384.97	0.01178273	0.00258326	3914.97	0.02002226	0.01111976	
205.2	0.0049678	0.00222628	735.19	0.01856838	0.02965472	1265.19	0.02216858	0.00858423	1795.19	0.02538053	0.0094645	2325.18	-0.00167449	0.00220874	2855.18	0.00857553	0.00400416	3385.17	0.01134773	0.00268591	3915.17	0.02084071	0.01155526	
205.4	0.00502876	0.00231147	735.39	0.01884434	0.02978689	1265.39	0.02211186	0.00890656	1795.39	0.02508441	0.00982035	2325.38	-0.00219484	0.00229358	2855.38	0.00817297	0.00415761	3385.37	0.01230006	0.00278851	3915.37	0.02191465	0.01199006	
205.6	0.00479277	0.00239663	735.59	0.01928232	0.02990317	1265.59	0.02222873	0.00922833	1795.59	0.02554852	0.0101756	2325.58	-0.00182928	0.00237842	2855.58	0.00883459	0.00431102	3385.57	0.0126133	0.00289105	3915.57	0.02226787	0.01242416	
205.8	0.00506358	0.00248176	735.79	0.01952295	0.03000547	1265.79	0.0212699	0.00954952	1795.79	0.02458957	0.01053025	2325.78	-0.00264725	0.00246326	2855.78	0.00925137	0.00446439	3385.77	0.01314873	0.00299354	3915.77	0.02221457	0.01285756	
206	0.00433909	0.00256686	735.99	0.01940011	0.03009546	1265.99	0.02169894	0.00987015	1795.99	0.02462407	0.01088431	2325.98	-0.00273982	0.00254808	2855.98	0.00901997	0.00461771	3385.97	0.01316448	0.00309598	3915.97	0.02307341	0.01329026	
206.2	0.00509278	0.00265193	736.19	0.01996816	0.03017463	1266.19	0.02114544	0.01019021	1796.19	0.02488206	0.01123778	2326.18	-0.00220282	0.0026329	2856.18	0.0090082	0.004771	3386.17	0.01293396	0.00319837	3916.17	0.0226284	0.01372225	
206.4	0.00557853	0.00273696	736.39	0.02096505	0.03024428	1266.39	0.02195307	0.0105097	1796.39	0.02515335	0.01159066	2326.38	-0.00181957	0.00271771	2856.38	0.00916867	0.00492424	3386.37	0.01265588	0.00330071	3916.37	0.02325908	0.01415355	
206.6	0.00580126	0.00282196	736.59	0.02088849	0.03030555	1266.59	0.02161812	0.01082863	1796.59	0.02500795	0.01194294	2326.58	-0.00161044	0.00280251	2856.58	0.00939155	0.00507744	3386.57	0.01196673	0.00340299	3916.57	0.02365361	0.01458415	
206.8	0.00510336	0.00290694	736.79	0.02071004	0.03035945	1266.79	0.02156996	0.011147	1796.79	0.0254933	0.01229464	2326.78	-0.00137515	0.00288731	2856.78	0.00959706	0.00523061	3386.77	0.01204139	0.00350522	3916.77	0.02494421	0.01501406	
207	0.00499156	0.00299187	736.99	0.02110269	0.03040687	1266.99	0.02172589	0.0114648	1796.99	0.02592199	0.01264574	2326.98	-0.00127862	0.00297209	2856.98	0.00991689	0.00538373	3386.97	0.01339323	0.0036074	3916.97	0.02477935	0.01544327	
207.2	0.00457302	0.00307678	737.19	0.02150303	0.03044859	1267.19	0.02225763	0.01178204	1797.19	0.0265134	0.01299626	2327.18	-0.00160554	0.00305687	2857.18	0.00956437	0.00553681	3387.17	0.01301636	0.00370953	3917.17	0.0253536	0.01587179	
207.4	0.00555552	0.00316166	737.39	0.02147144	0.03048529	1267.39	0.02336535	0.01209871	1797.39	0.02677577	0.01334619	2327.38	-0.00202733	0.00314165	2857.38	0.00874146	0.00568984	3387.37	0.0135765	0.00381161	3917.37	0.02543309	0.01629961	
207.6	0.00623685	0.0032465	737.59	0.02141899	0.03051758	1267.59	0.02360852	0.01241483	1797.59	0.02749464	0.01369554	2327.58	-0.00306222	0.00322641	2857.58	0.00817763	0.00584284	3387.57	0.01352255	0.00391363	3917.57	0.02648086	0.01672674	
207.8	0.00584977	0.00333131	737.79	0.02104183	0.03054598	1267.79	0.024661	0.01273039	1797.79	0.02886133	0.0140443	2327.78	-0.00285111	0.00331117	2857.78	0.00830142	0.0059958	3387.77	0.01382773	0.0040156	3917.77	0.0267429	0.01715319	
208	0.00586982	0.00341609	737.99	0.02069769	0.03057096	1267.99	0.02564094	0.01304539	1797.99	0.02958493	0.01439247	2327.98	-0.00295983	0.00339592	2857.98	0.00834632	0.00614871	3387.97	0.01286895	0.00411752	3917.97	0.02792596	0.01757894	
208.2	0.00642654	0.00350084	738.19	0.02074323	0.03059295	1268.19	0.02668221	0.01335983	1798.19	0.03019539	0.01474007	2328.18	-0.00285791	0.00348066	2858.18	0.00843622	0.00630159	3388.17	0.0125232	0.00421939	3918.17	0.02829396	0.01800401	
208.4	0.00694877	0.00358556	738.39	0.02089157	0.03061228	1268.39	0.02659337	0.01367372	1798.39	0.03062246	0.01508708	2328.38	-0.00287087	0.00356539	2858.38	0.00861331	0.00645442	3388.37	0.01243582	0.00432121	3918.37	0.02870508	0.01842839	
208.6	0.00747796	0.00367024	738.59	0.02054119	0.0306293	1268.59	0.02719837	0.01398705	1798.59	0.0308923	0.0154335	2328.58	-0.00281554	0.00365012	2858.58	0.00890462	0.00660721	3388.57	0.01205715	0.00442297	3918.57	0.02846571	0.01885208	
208.8	0.00826662	0.0037549	738.79	0.02100899	0.03064426	1268.79	0.02675365	0.01429983	1798.79	0.03139534	0.01577935	2328.78	-0.00334415	0.00373484	2858.78	0.00902077	0.00675996	3388.77	0.01182428	0.00452469	3918.77	0.02887571	0.01927509	
209	0.00792488	0.00383952	738.99	0.02050434	0.03065743	1268.99	0.02658516	0.01461205	1798.99	0.03106563	0.01612462	2328.98	-0.00348688	0.00381955	2858.98	0.01045081	0.00691267	3388.97	0.01147081	0.00462635	3918.97	0.02853468	0.01969741	
209.2	0.00795659	0.00392411	739.19	0.02151934	0.03066901	1269.19	0.02646172	0.01492372	1799.19	0.03084442	0.01646931	2329.18	-0.00281932	0.00390425	2859.18	0.01120685	0.00706534	3389.17	0.01208164	0.00472796	3919.17	0.02924107	0.02011905	
209.4	0.0069956	0.00400867	739.39	0.02187129	0.0306792	1269.39	0.02688183	0.01523484	1799.39	0.03212926	0.01681343	2329.38	-0.00216957	0.00398895	2859.38	0.01179594	0.00721797	3389.37	0.01272905	0.00482951	3919.37	0.02883463	0.02054001	
209.6	0.00672201	0.00409319	739.59	0.02227791	0.03068817	1269.59	0.02726125	0.01554541	1799.59	0.03216709	0.01715697	2329.58	-0.00192206	0.00407363	2859.58	0.01218708	0.00737056	3389.57	0.01240659	0.00493102	3919.57	0.02814185	0.02096029	
209.8	0.00631094	0.00417769	739.79	0.02223718	0.03069605	1269.79	0.02763743	0.01585543	1799.79	0.0315979	0.01749993	2329.78	-0.00147186	0.00415831	2859.78	0.01230316	0.00752311	3389.77	0.0119664	0.00503247	3919.77	0.02866966	0.02137989	
210	0.00606384	0.00426215	739.99	0.02210218	0.03070299	1269.99	0.02802019	0.0161649	1799.99	0.03253241	0.01784232	2329.98	-0.00113936	0.00424299	2859.98	0.01285303	0.00767561	3389.97	0.01126736	0.00513388	3919.97	0.02961776	0.02179881	
210.2	0.00656294	0.00434658	740.19	0.02307415	0.03070909	1270.19	0.02765367	0.01647382	1800.19	0.03281144	0.01818413	2330.18	-0.00056788	0.00432765	2860.18	0.01397387	0.00782808	3390.17	0.01104924	0.00523523	3920.17	0.02953772	0.02221706	
210.4	0.00597534	0.00443098	740.39	0.02352249	0.03071446	1270.39	0.02884025	0.0167822	1800.39	0.03245298	0.01852537	2330.38	0.00069149	0.00441231	2860.38	0.01423219	0.0079805	3390.37	0.01083256	0.00533653	3920.37	0.02946812	0.02263463	
210.6	0.00525028	0.00451535	740.59	0.02314426	0.03071919	1270.59	0.02905225	0.01709003	1800.59	0.0329466	0.01886604	2330.58	0.00098898	0.00449696	2860.58	0.01538155	0.00813289	3390.57	0.01063597	0.00543778	3920.57	0.02974709	0.02305152	
210.8	0.00442755	0.00459969	740.79	0.02272046	0.03072334	1270.79	0.02935429	0.01739732	1800.79	0.03235021	0.01920614	2330.78	0.00124814	0.0045816	2860.78	0.01491975	0.00828523	3390.77	0.01148968	0.00553897	3920.77	0.03064182	0.02346774	
211	0.00505641	0.004684	740.99	0.02306994	0.030727	1270.99	0.02972336	0.01770406	1800.99	0.03254223	0.01954567	2330.98	0.00140531	0.00466624	2860.98	0.01581897	0.00843753	3390.97	0.01091124	0.00564012	3920.97	0.03108742	0.02388329	
211.2	0.00492999	0.00476827	741.19	0.02286414	0.03073021	1271.19	0.02951968	0.01801026	1801.19	0.03283059	0.01988464	2331.18	0.00155221	0.00475086	2861.18	0.01480798	0.00858979	3391.17	0.01049202	0.00574121	3921.17	0.03261226	0.02429817	
211.4	0.0054679	0.00485251	741.39	0.02204531	0.03073304	1271.39	0.03042812	0.01831592	1801.39	0.03339314	0.02022303	2331.38	0.00146444	0.00483548	2861.38	0.01529927	0.00874201	3391.37	0.01082565	0.00584226	3921.37	0.03187336	0.02471237	
211.6	0.00541486	0.00493672	741.59	0.02116453	0.03073553	1271.59	0.0305424	0.01862104	1801.59	0.03336949	0.02056086	2331.58	0.00161307	0.0049201	2861.58	0.01529684	0.00889419	3391.57	0.01016833	0.00594325	3921.57	0.03329196	0.02512591	
211.8	0.00508957	0.0050209	741.79	0.02067762	0.03073772	1271.79	0.03114218	0.01892561	1801.79	0.03337058	0.02089812	2331.78	0.00290812	0.0050047	2861.78	0.01566672	0.00904633	3391.77	0.0100156	0.00604419	3921.77	0.03388967	0.02553878	
212	0.00564817	0.00510505	741.99	0.02103421	0.03073965	1271.99	0.03062392	0.01922965	1801.99	0.03293864	0.02123482	2331.98	0.00278452	0.0050893	2861.98	0.0157345	0.00919842	3391.97	0.01002495	0.00614508	3921.97	0.03527071	0.02595098	
212.2	0.00657001	0.00518917	742.19	0.02153818	0.03074134	1272.19	0.0308025	0.01953315	1802.19	0.03228256	0.02157095	2332.18	0.00280879	0.00517389	2862.18	0.01570305	0.00935048	3392.17	0.01078322	0.00624591	3922.17	0.03530928	0.02636251	
212.4	0.00743642	0.00527325	742.39	0.02164993	0.03074283	1272.39	0.03013379	0.01983612	1802.39	0.03216219	0.02190652	2332.38	0.00266918	0.00525847	2862.38	0.01562796	0.0095025	3392.37	0.01095536	0.0063467	3922.37	0.03509254	0.02677338	
212.6	0.00877036	0.0053573	742.59	0.0208561	0.03074414	1272.59	0.02975056	0.02013855	1802.59	0.03237681	0.02224152	2332.58	0.0026926	0.00534304	2862.58	0.015679	0.00965447	3392.57	0.01175297	0.00644743	3922.57	0.03563932	0.02718359	
212.8	0.00959881	0.00544133	742.79	0.02166133	0.0307453	1272.79	0.02957773	0.02044044	1802.79	0.03244286	0.02257597	2332.78	0.00280828	0.00542761	2862.78	0.01493834	0.00980641	3392.77	0.01238635	0.00654812	3922.77	0.03575516	0.02759313	
213	0.00949665	0.00552532	742.99	0.02231968	0.03074631	1272.99	0.03000283	0.0207418	1802.99	0.03318994	0.02290986	2332.98	0.0029057	0.00551217	2862.98	0.01472046	0.0099583	3392.97	0.01312425	0.00664875	3922.97	0.03584014	0.02800201	
213.2	0.01018707	0.00560927	743.19	0.02301538	0.0307472	1273.19	0.03076631	0.02104262	1803.19	0.03408845	0.02324318	2333.18	0.00261657	0.00559672	2863.18	0.01408339	0.01011015	3393.17	0.0140216	0.00674933	3923.17	0.03629024	0.02841023	
213.4	0.00957909	0.0056932	743.39	0.02269491	0.03074799	1273.39	0.03103309	0.02134292	1803.39	0.03519342	0.02357595	2333.38	0.00185641	0.00568126	2863.38	0.01401241	0.01026196	3393.37	0.01413024	0.00684986	3923.37	0.03603482	0.02881779	
213.6	0.00982654	0.0057771	743.59	0.02342554	0.03074868	1273.59	0.03189982	0.02164268	1803.59	0.03526911	0.02390817	2333.58	0.00187163	0.0057658	2863.58	0.01399241	0.01041374	3393.57	0.01435577	0.00695034	3923.57	0.03536009	0.02922469	
213.8	0.01014341	0.00586096	743.79	0.0234928	0.03074929	1273.79	0.03225908	0.02194191	1803.79	0.03511599	0.02423982	2333.78	0.00144965	0.00585032	2863.78	0.01365243	0.01056547	3393.77	0.01439666	0.00705077	3923.77	0.03616433	0.02963093	
214	0.01083694	0.0059448	743.99	0.023254	0.03074982	1273.99	0.03248907	0.02224061	1803.99	0.03594402	0.02457092	2333.98	0.00069098	0.00593484	2863.98	0.01374069	0.01071716	3393.97	0.01458786	0.00715114	3923.97	0.03615924	0.03003652	
214.2	0.01092094	0.0060286	744.19	0.02277107	0.03075029	1274.19	0.03247719	0.02253879	1804.19	0.03608645	0.02490147	2334.18	0.00093304	0.00601936	2864.18	0.01277498	0.01086881	3394.17	0.0146641	0.00725147	3924.17	0.03617325	0.03044145	
214.4	0.01067499	0.00611237	744.39	0.02233724	0.03075071	1274.39	0.03220108	0.02283644	1804.39	0.03609527	0.02523146	2334.38	0.00038045	0.00610386	2864.38	0.01241794	0.01102042	3394.37	0.01525198	0.00735174	3924.37	0.03661521	0.03084572	
214.6	0.01019212	0.00619611	744.59	0.02205609	0.03075107	1274.59	0.03281512	0.02313356	1804.59	0.03738436	0.0255609	2334.58	0.00040844	0.00618836	2864.58	0.01305836	0.01117198	3394.57	0.01535017	0.00745197	3924.57	0.03785159	0.03124935	
214.8	0.01027209	0.00627981	744.79	0.02158614	0.03075139	1274.79	0.03253072	0.02343015	1804.79	0.03727539	0.02588978	2334.78	0.00010938	0.00627285	2864.78	0.01269332	0.01132351	3394.77	0.01546347	0.00755214	3924.77	0.03812119	0.03165232	
215	0.01017555	0.00636349	744.99	0.02171176	0.03075167	1274.99	0.03320716	0.02372622	1804.99	0.03840269	0.02621812	2334.98	0.00016104	0.00635733	2864.98	0.01315014	0.011475	3394.97	0.01457159	0.00765226	3924.97	0.03910862	0.03205464	
215.2	0.01081942	0.00644714	745.19	0.02125453	0.03075192	1275.19	0.03319335	0.02402177	1805.19	0.03935231	0.02654591	2335.18	0.00056062	0.00644181	2865.18	0.01336735	0.01162644	3395.17	0.01439398	0.00775233	3925.17	0.03960407	0.03245631	
215.4	0.0107872	0.00653075	745.39	0.02075087	0.03075214	1275.39	0.03372731	0.02431679	1805.39	0.03978544	0.02687314	2335.38	0.0010794	0.00652628	2865.38	0.01421974	0.01177785	3395.37	0.01416314	0.00785235	3925.37	0.03901001	0.03285733	
215.6	0.01075377	0.00661433	745.59	0.02043928	0.03075233	1275.59	0.03425924	0.02461129	1805.59	0.03992503	0.02719983	2335.58	0.00211014	0.00661074	2865.58	0.01431233	0.01192921	3395.57	0.01429465	0.00795232	3925.57	0.0398519	0.0332577	
215.8	0.01107875	0.00669788	745.79	0.02059329	0.0307525	1275.79	0.03454836	0.02490527	1805.79	0.04045957	0.02752597	2335.78	0.00288479	0.00669519	2865.78	0.01499393	0.01208054	3395.77	0.01411949	0.00805224	3925.77	0.04061648	0.03365742	
216	0.01140984	0.0067814	745.99	0.02141058	0.03075265	1275.99	0.03469958	0.02519873	1805.99	0.04070784	0.02785157	2335.98	0.00394826	0.00677963	2865.98	0.01471683	0.01223182	3395.97	0.0142194	0.00815211	3925.97	0.04093828	0.0340565	
216.2	0.01127304	0.00686489	746.19	0.02195793	0.03075278	1276.19	0.03508744	0.02549167	1806.19	0.04126302	0.02817662	2336.18	0.00448443	0.00686407	2866.18	0.01514962	0.01238307	3396.17	0.01373896	0.00825192	3926.17	0.04134893	0.03445494	
216.4	0.01111163	0.00694835	746.39	0.02226243	0.0307529	1276.39	0.03484415	0.02578409	1806.39	0.04317364	0.02850113	2336.38	0.00483103	0.0069485	2866.38	0.01532168	0.01253427	3396.37	0.01313667	0.00835169	3926.37	0.04208337	0.03485273	
216.6	0.01201914	0.00703178	746.59	0.0231892	0.030753	1276.59	0.03454451	0.026076	1806.59	0.04432924	0.02882509	2336.58	0.00527829	0.00703292	2866.58	0.01518104	0.01268543	3396.57	0.01375582	0.0084514	3926.57	0.0433814	0.03524987	
216.8	0.01192269	0.00711517	746.79	0.02399398	0.03075309	1276.79	0.03595589	0.02636739	1806.79	0.04509413	0.02914851	2336.78	0.00547442	0.00711733	2866.78	0.01518552	0.01283655	3396.77	0.0135736	0.00855107	3926.77	0.04420129	0.03564638	
217	0.01202517	0.00719853	746.99	0.02510715	0.03075316	1276.99	0.03677952	0.02665826	1806.99	0.0466154	0.02947139	2336.98	0.0053124	0.00720174	2866.98	0.01582272	0.01298763	3396.97	0.01374844	0.00865068	3926.97	0.04463444	0.03604224	
217.2	0.01204735	0.00728187	747.19	0.02526507	0.03075323	1277.19	0.03768616	0.02694862	1807.19	0.04652068	0.02979372	2337.18	0.00547014	0.00728614	2867.18	0.01621186	0.01313867	3397.17	0.01370574	0.00875024	3927.17	0.04491729	0.03643747	
217.4	0.0125992	0.00736517	747.39	0.02540284	0.03075329	1277.39	0.037653	0.02723846	1807.39	0.04680722	0.03011552	2337.38	0.00583864	0.00737053	2867.38	0.01757486	0.01328967	3397.37	0.01350352	0.00884976	3927.37	0.04563527	0.03683205	
217.6	0.01250327	0.00744844	747.59	0.02566649	0.03075335	1277.59	0.03848383	0.0275278	1807.59	0.04617933	0.03043678	2337.58	0.00600074	0.00745492	2867.58	0.017463	0.01344063	3397.57	0.01436257	0.00894922	3927.57	0.04575152	0.037226	
217.8	0.01268781	0.00753168	747.79	0.02511525	0.03075339	1277.79	0.0387435	0.02781662	1807.79	0.04574204	0.0307575	2337.78	0.0042754	0.00753929	2867.78	0.01783661	0.01359155	3397.77	0.01402689	0.00904863	3927.77	0.04682505	0.03761931	
218	0.01253047	0.00761488	747.99	0.02472405	0.03075343	1277.99	0.03868281	0.02810492	1807.99	0.04518047	0.03107769	2337.98	0.00345602	0.00762366	2867.98	0.01729906	0.01374243	3397.97	0.01478763	0.00914799	3927.97	0.04713544	0.03801199	
218.2	0.01225732	0.00769806	748.19	0.02391185	0.03075347	1278.19	0.0391068	0.02839272	1808.19	0.04476336	0.03139733	2338.18	0.00324038	0.00770802	2868.18	0.01774348	0.01389327	3398.17	0.01523484	0.0092473	3928.17	0.04838325	0.03840403	
218.4	0.01247082	0.00778121	748.39	0.02321027	0.0307535	1278.39	0.03823348	0.02868001	1808.39	0.04471162	0.03171644	2338.38	0.00262943	0.00779237	2868.38	0.01875487	0.01404407	3398.37	0.01596548	0.00934656	3928.37	0.04952633	0.03879543	
218.6	0.01231793	0.00786432	748.59	0.02315087	0.03075353	1278.59	0.03871016	0.02896679	1808.59	0.04474074	0.03203502	2338.58	0.00295141	0.00787672	2868.58	0.01945294	0.01419482	3398.57	0.01562653	0.00944577	3928.57	0.04938017	0.03918621	
218.8	0.01245035	0.0079474	748.79	0.02215281	0.03075356	1278.79	0.03828633	0.02925307	1808.79	0.04376095	0.03235307	2338.78	0.00343464	0.00796106	2868.78	0.01878642	0.01434554	3398.77	0.01538826	0.00954493	3928.77	0.05051492	0.03957635	
219	0.01262541	0.00803046	748.99	0.02183731	0.03075358	1278.99	0.03838137	0.02953884	1808.99	0.04354367	0.03267058	2338.98	0.00322087	0.00804539	2868.98	0.01926256	0.01449622	3398.97	0.01500012	0.00964403	3928.97	0.05169924	0.03996586	
219.2	0.01380702	0.00811348	749.19	0.02224356	0.0307536	1279.19	0.03778478	0.0298241	1809.19	0.04358952	0.03298756	2339.18	0.00332576	0.00812971	2869.18	0.01956562	0.01464685	3399.17	0.01480527	0.00974309	3929.17	0.05116394	0.04035475	
219.4	0.01281937	0.00819647	749.39	0.02229297	0.03075361	1279.39	0.03821308	0.03010886	1809.39	0.04315598	0.03330401	2339.38	0.0034568	0.00821403	2869.38	0.01889504	0.01479745	3399.37	0.01460785	0.0098421	3929.37	0.05102944	0.040743	
219.6	0.01236767	0.00827943	749.59	0.02218059	0.03075363	1279.59	0.03828629	0.03039311	1809.59	0.04341374	0.03361992	2339.58	0.00378147	0.00829834	2869.58	0.01806866	0.01494801	3399.57	0.01449444	0.00994106	3929.57	0.05076084	0.04113063	
219.8	0.01177329	0.00836235	749.79	0.02277187	0.03075364	1279.79	0.03777223	0.03067686	1809.79	0.04379976	0.03393531	2339.78	0.00427152	0.00838264	2869.78	0.01784665	0.01509852	3399.77	0.01384236	0.01003996	3929.77	0.05048017	0.04151763	
220	0.01132739	0.00844525	749.99	0.02398483	0.03075365	1279.99	0.0377476	0.03096011	1809.99	0.04493795	0.03425017	2339.98	0.00459871	0.00846693	2869.98	0.01689765	0.01524899	3399.97	0.01307266	0.01013882	3929.97	0.05038907	0.041904	
220.2	0.01005016	0.00852812	750.19	0.02501126	0.03075366	1280.19	0.0373024	0.03124286	1810.19	0.04587382	0.03456451	2340.18	0.00450239	0.00855121	2870.18	0.01767475	0.01539943	3400.17	0.01198389	0.01023762	3930.17	0.05029965	0.04228975	
220.4	0.00921392	0.00861095	750.39	0.02642674	0.03075367	1280.39	0.03697129	0.0315251	1810.39	0.04611722	0.03487832	2340.38	0.00457815	0.00863549	2870.38	0.01716128	0.01554982	3400.37	0.0127479	0.01033638	3930.37	0.05078088	0.04267488	
220.6	0.00947743	0.00869375	750.59	0.02795569	0.03075368	1280.59	0.03730293	0.03180685	1810.59	0.046257	0.0351916	2340.58	0.00541615	0.00871976	2870.58	0.01723892	0.01570018	3400.57	0.013483	0.01043509	3930.57	0.04995312	0.04305938	
220.8	0.00901942	0.00877653	750.79	0.02822962	0.03075369	1280.79	0.03812298	0.0320881	1810.79	0.04624258	0.03550435	2340.78	0.00630741	0.00880402	2870.78	0.01735312	0.01585049	3400.77	0.01392627	0.01053374	3930.77	0.0497741	0.04344327	
221	0.00979189	0.00885927	750.99	0.02878778	0.03075369	1280.99	0.03858617	0.03236885	1810.99	0.04635721	0.03581659	2340.98	0.00729251	0.00888828	2870.98	0.01751649	0.01600076	3400.97	0.01483642	0.01063235	3930.97	0.04869616	0.04382653	
221.2	0.00961459	0.00894198	751.19	0.02874764	0.0307537	1281.19	0.03867364	0.03264911	1811.19	0.04593406	0.0361283	2341.18	0.00739831	0.00897253	2871.18	0.01772487	0.016151	3401.17	0.01565081	0.0107309	3931.17	0.04813359	0.04420917	
221.4	0.01011544	0.00902466	751.39	0.02882543	0.0307537	1281.39	0.0391768	0.03292887	1811.39	0.04638821	0.03643949	2341.38	0.00723562	0.00905677	2871.38	0.01874748	0.01630119	3401.37	0.01676028	0.01082941	3931.37	0.04786304	0.04459119	
221.6	0.00887412	0.00910731	751.59	0.028863	0.03075371	1281.59	0.03987737	0.03320813	1811.59	0.04638943	0.03675015	2341.58	0.00648713	0.009141	2871.58	0.01891058	0.01645134	3401.57	0.01813019	0.01092786	3931.57	0.04859445	0.0449726	
221.8	0.00824277	0.00918993	751.79	0.02839652	0.03075371	1281.79	0.04047268	0.0334869	1811.79	0.04701374	0.0370603	2341.78	0.00575008	0.00922522	2871.78	0.01910611	0.01660145	3401.77	0.01814467	0.01102627	3931.77	0.04871047	0.04535339	
222	0.00791281	0.00927251	751.99	0.02777145	0.03075371	1281.99	0.04053671	0.03376518	1811.99	0.04671354	0.03736993	2341.98	0.00617128	0.00930944	2871.98	0.01882506	0.01675152	3401.97	0.01903339	0.01112462	3931.97	0.04888244	0.04573357	
222.2	0.00855558	0.00935507	752.19	0.02651185	0.03075372	1282.19	0.0410461	0.03404297	1812.19	0.0475882	0.03767904	2342.18	0.00619251	0.00939365	2872.18	0.02057435	0.01690155	3402.17	0.01930299	0.01122293	3932.17	0.05038146	0.04611313	
222.4	0.0087569	0.00943759	752.39	0.02549098	0.03075372	1282.39	0.04068194	0.03432026	1812.39	0.04809246	0.03798763	2342.38	0.00630229	0.00947785	2872.38	0.02084346	0.01705155	3402.37	0.02007302	0.01132118	3932.37	0.05168231	0.04649208	
222.6	0.00927522	0.00952009	752.59	0.02504865	0.03075372	1282.59	0.04055429	0.03459706	1812.59	0.04808802	0.0382957	2342.58	0.00656698	0.00956204	2872.58	0.02070495	0.0172015	3402.57	0.021177	0.01141938	3932.57	0.05268724	0.04687041	
222.8	0.00936977	0.00960255	752.79	0.02379608	0.03075372	1282.79	0.04134224	0.03487338	1812.79	0.04813981	0.03860326	2342.78	0.00656894	0.00964623	2872.78	0.02045295	0.01735141	3402.77	0.02198869	0.01151754	3932.77	0.05422073	0.04724813	
223	0.01016256	0.00968498	752.99	0.0238642	0.03075372	1282.99	0.04237577	0.0351492	1812.99	0.04801791	0.0389103	2342.98	0.00577563	0.00973041	2872.98	0.02008563	0.01750128	3402.97	0.02257834	0.01161564	3932.97	0.05439141	0.04762525	
223.2	0.01040308	0.00976739	753.19	0.02337287	0.03075373	1283.19	0.04262279	0.03542454	1813.19	0.04851079	0.03921683	2343.18	0.00632734	0.00981458	2873.18	0.01983957	0.01765111	3403.17	0.02253914	0.0117137	3933.17	0.05460792	0.04800175	
223.4	0.01003814	0.00984976	753.39	0.02210837	0.03075373	1283.39	0.04297536	0.03569939	1813.39	0.04873821	0.03952285	2343.38	0.00645196	0.00989875	2873.38	0.01902054	0.0178009	3403.37	0.02268228	0.0118117	3933.37	0.05510274	0.04837764	
223.6	0.01078863	0.0099321	753.59	0.02149626	0.03075373	1283.59	0.04273845	0.03597375	1813.59	0.04972583	0.03982835	2343.58	0.00716163	0.0099829	2873.58	0.01790632	0.01795065	3403.57	0.02268444	0.01190966	3933.57	0.05547929	0.04875293	
223.8	0.01029152	0.01001441	753.79	0.02187908	0.03075373	1283.79	0.04311297	0.03624763	1813.79	0.0509116	0.04013334	2343.78	0.00773677	0.01006705	2873.78	0.01812984	0.01810036	3403.77	0.02224375	0.01200757	3933.77	0.05561113	0.04912761	
224	0.01122172	0.01009668	753.99	0.02242912	0.03075373	1283.99	0.04382197	0.03652102	1813.99	0.05118817	0.04043782	2343.98	0.00748592	0.01015119	2873.98	0.01878797	0.01825003	3403.97	0.02146294	0.01210542	3933.97	0.05697886	0.04950169	
224.2	0.01087747	0.01017893	754.19	0.02259006	0.03075373	1284.19	0.04405559	0.03679393	1814.19	0.05059653	0.04074179	2344.18	0.00799449	0.01023533	2874.18	0.01944492	0.01839966	3404.17	0.02148292	0.01220323	3934.17	0.05656232	0.04987516	
224.4	0.01184977	0.01026115	754.39	0.02375284	0.03075373	1284.39	0.04506867	0.03706636	1814.39	0.05026136	0.04104525	2344.38	0.00798534	0.01031945	2874.38	0.01981315	0.01854925	3404.37	0.02248171	0.01230098	3934.37	0.05736701	0.05024802	
224.6	0.01242198	0.01034333	754.59	0.02423223	0.03075373	1284.59	0.04593816	0.0373383	1814.59	0.05090926	0.04134821	2344.58	0.00798262	0.01040357	2874.58	0.02026683	0.0186988	3404.57	0.02270007	0.01239869	3934.57	0.05641077	0.05062029	
224.8	0.01266754	0.01042549	754.79	0.02401401	0.03075373	1284.79	0.04549316	0.03760976	1814.79	0.05071607	0.04165065	2344.78	0.0081847	0.01048768	2874.78	0.02055167	0.01884831	3404.77	0.02223993	0.01249635	3934.77	0.05683924	0.05099195	
225	0.01400385	0.01050761	754.99	0.02432757	0.03075373	1284.99	0.04595077	0.03788075	1814.99	0.05127303	0.04195259	2344.98	0.00809247	0.01057178	2874.98	0.02169336	0.01899777	3404.97	0.0222031	0.01259395	3934.97	0.05542506	0.05136301	
225.2	0.01362798	0.01058971	755.19	0.02518774	0.03075373	1285.19	0.04649835	0.03815125	1815.19	0.05197418	0.04225402	2345.18	0.00669659	0.01065588	2875.18	0.02170083	0.0191472	3405.17	0.02200543	0.01269151	3935.17	0.05482254	0.05173348	
225.4	0.01338663	0.01067177	755.39	0.02594198	0.03075373	1285.39	0.04702005	0.03842127	1815.39	0.05231374	0.04255495	2345.38	0.00666526	0.01073997	2875.38	0.02273685	0.01929659	3405.37	0.02212226	0.01278902	3935.37	0.05543617	0.05210334	
225.6	0.01321358	0.0107538	755.59	0.02645952	0.03075373	1285.59	0.04761626	0.03869082	1815.59	0.05244695	0.04285538	2345.58	0.00541116	0.01082405	2875.58	0.02294741	0.01944594	3405.57	0.02198492	0.01288648	3935.57	0.0562384	0.0524726	
225.8	0.01304368	0.0108358	755.79	0.02655696	0.03075373	1285.79	0.04753028	0.03895989	1815.79	0.05315005	0.0431553	2345.78	0.00521685	0.01090812	2875.78	0.02292704	0.01959525	3405.77	0.02137972	0.01298388	3935.77	0.05663443	0.05284127	
226	0.01313526	0.01091777	755.99	0.02683029	0.03075373	1285.99	0.04656225	0.03922849	1815.99	0.05274979	0.04345472	2345.98	0.00478023	0.01099219	2875.98	0.02391834	0.01974452	3405.97	0.02165697	0.01308124	3935.97	0.05785951	0.05320935	
226.2	0.01364516	0.01099971	756.19	0.02708675	0.03075373	1286.19	0.04607666	0.03949661	1816.19	0.05345489	0.04375364	2346.18	0.00488657	0.01107625	2876.18	0.02495293	0.01989375	3406.17	0.02178143	0.01317855	3936.17	0.05835167	0.05357682	
226.4	0.01382024	0.01108162	756.39	0.02722509	0.03075374	1286.39	0.04519532	0.03976425	1816.39	0.05393039	0.04405205	2346.38	0.00523823	0.0111603	2876.38	0.02450269	0.02004294	3406.37	0.02260849	0.01327581	3936.37	0.05966853	0.05394371	
226.6	0.01301695	0.0111635	756.59	0.02738741	0.03075374	1286.59	0.04426326	0.04003142	1816.59	0.05353843	0.04434997	2346.58	0.00616785	0.01124434	2876.58	0.02474054	0.02019209	3406.57	0.0230617	0.01337302	3936.57	0.06047256	0.05431	
226.8	0.01257626	0.01124535	756.79	0.02757378	0.03075374	1286.79	0.04494289	0.04029812	1816.79	0.05324296	0.04464739	2346.78	0.00699622	0.01132837	2876.78	0.02389066	0.02034119	3406.77	0.02316898	0.01347019	3936.77	0.06073573	0.0546757	
227	0.0131073	0.01132717	756.99	0.02766552	0.03075374	1286.99	0.0445899	0.04056435	1816.99	0.05303269	0.04494431	2346.98	0.00780786	0.0114124	2876.98	0.02312609	0.02049026	3406.97	0.02343803	0.0135673	3936.97	0.0613286	0.05504081	
227.2	0.01323084	0.01140895	757.19	0.02712059	0.03075374	1287.19	0.04363412	0.0408301	1817.19	0.05359062	0.04524073	2347.18	0.00885702	0.01149642	2877.18	0.02368412	0.02063929	3407.17	0.02319212	0.01366436	3937.17	0.06206176	0.05540532	
227.4	0.01323491	0.01149071	757.39	0.02693619	0.03075374	1287.39	0.04383576	0.04109539	1817.39	0.05340534	0.04553666	2347.38	0.0090045	0.01158043	2877.38	0.02389268	0.02078828	3407.37	0.02356593	0.01376137	3937.37	0.06277661	0.05576925	
227.6	0.01304026	0.01157244	757.59	0.02703004	0.03075374	1287.59	0.04416786	0.04136021	1817.59	0.05386992	0.04583209	2347.58	0.01018096	0.01166444	2877.58	0.0242176	0.02093723	3407.57	0.02374428	0.01385834	3937.57	0.0635785	0.05613259	
227.8	0.0116436	0.01165413	757.79	0.02672544	0.03075374	1287.79	0.04527755	0.04162455	1817.79	0.0543487	0.04612702	2347.78	0.01025334	0.01174844	2877.78	0.02491501	0.02108614	3407.77	0.0227208	0.01395525	3937.77	0.06394246	0.05649535	
228	0.01176136	0.0117358	757.99	0.0268763	0.03075374	1287.99	0.04594004	0.04188843	1817.99	0.05366512	0.04642147	2347.98	0.01132538	0.01183243	2877.98	0.0257847	0.02123501	3407.97	0.02280824	0.01405212	3937.97	0.06505762	0.05685751	
228.2	0.01211771	0.01181743	758.19	0.02684644	0.03075374	1288.19	0.04725625	0.04215185	1818.19	0.05341745	0.04671541	2348.18	0.0120554	0.01191641	2878.18	0.0254117	0.02138384	3408.17	0.02299869	0.01414893	3938.17	0.06454987	0.0572191	
228.4	0.01200624	0.01189903	758.39	0.02734783	0.03075374	1288.39	0.04786864	0.04241479	1818.39	0.05396151	0.04700887	2348.38	0.01227399	0.01200038	2878.38	0.02621089	0.02153263	3408.37	0.02304291	0.0142457	3938.37	0.06529573	0.05758009	
228.6	0.0122654	0.01198061	758.59	0.02734708	0.03075374	1288.59	0.04844142	0.04267728	1818.59	0.05363815	0.04730184	2348.58	0.0126912	0.01208435	2878.58	0.02642923	0.02168138	3408.57	0.0230511	0.01434242	3938.57	0.06459928	0.05794051	
228.8	0.01224905	0.01206215	758.79	0.02672104	0.03075374	1288.79	0.04879954	0.04293929	1818.79	0.05384975	0.04759431	2348.78	0.01236755	0.01216831	2878.78	0.02658142	0.02183009	3408.77	0.02240161	0.01443908	3938.77	0.06431216	0.05830034	
229	0.01264621	0.01214366	758.99	0.02714853	0.03075374	1288.99	0.05028635	0.04320085	1818.99	0.05497859	0.04788629	2348.98	0.01225402	0.01225226	2878.98	0.02751152	0.02197876	3408.97	0.02255306	0.0145357	3938.97	0.06392473	0.05865959	
229.2	0.01309286	0.01222514	759.19	0.02709751	0.03075374	1289.19	0.05124862	0.04346194	1819.19	0.05509126	0.04817779	2349.18	0.01189316	0.01233621	2879.18	0.02741878	0.02212739	3409.17	0.02291714	0.01463227	3939.17	0.0638245	0.05901826	
229.4	0.01372662	0.01230659	759.39	0.02692601	0.03075374	1289.39	0.05161135	0.04372257	1819.39	0.05558902	0.0484688	2349.38	0.01210466	0.01242014	2879.38	0.0277683	0.02227598	3409.37	0.02297448	0.01472879	3939.37	0.06470687	0.05937635	
229.6	0.01389541	0.01238801	759.59	0.02741199	0.03075374	1289.59	0.05272991	0.04398274	1819.59	0.05624614	0.04875932	2349.58	0.01002738	0.01250407	2879.58	0.02747874	0.02242453	3409.57	0.0230024	0.01482526	3939.57	0.06482531	0.05973386	
229.8	0.01377146	0.0124694	759.79	0.02672716	0.03075374	1289.79	0.05187158	0.04424245	1819.79	0.05677768	0.04904935	2349.78	0.01023252	0.012588	2879.78	0.02769217	0.02257304	3409.77	0.02218634	0.01492169	3939.77	0.06638605	0.06009079	
230	0.01386979	0.01255076	759.99	0.02595032	0.03075374	1289.99	0.05151415	0.04450169	1819.99	0.05687856	0.0493389	2349.98	0.00968593	0.01267191	2879.98	0.02800357	0.02272151	3409.97	0.02117745	0.01501806	3939.97	0.06630451	0.06044714	
230.2	0.01428523	0.01263209	760.19	0.02545385	0.03075374	1290.19	0.05163516	0.04476048	1820.19	0.05734718	0.04962796	2350.18	0.0096617	0.01275582	2880.18	0.02757062	0.02286994	3410.17	0.02024721	0.01511439	3940.17	0.06643304	0.06080292	
230.4	0.01435999	0.01271339	760.39	0.02596194	0.03075374	1290.39	0.05100893	0.04501882	1820.39	0.05715229	0.04991654	2350.38	0.0093506	0.01283972	2880.38	0.02724773	0.02301833	3410.37	0.02089635	0.01521066	3940.37	0.06812167	0.06115813	
230.6	0.01313376	0.01279466	760.59	0.02526945	0.03075374	1290.59	0.05105363	0.04527669	1820.59	0.05689879	0.05020463	2350.58	0.00928669	0.01292361	2880.58	0.02741728	0.02316668	3410.57	0.02116617	0.01530689	3940.57	0.06842786	0.06151276	
230.8	0.01374178	0.01287589	760.79	0.02529702	0.03075374	1290.79	0.05100821	0.04553411	1820.79	0.05673306	0.05049225	2350.78	0.00925464	0.01300749	2880.78	0.02698408	0.02331499	3410.77	0.02098108	0.01540306	3940.77	0.0688313	0.06186682	
231	0.01362546	0.0129571	760.99	0.02532733	0.03075374	1290.99	0.05068853	0.04579107	1820.99	0.05668101	0.05077938	2350.98	0.00862152	0.01309137	2880.98	0.02775881	0.02346326	3410.97	0.0212091	0.01549919	3940.97	0.06975521	0.0622203	
231.2	0.01332632	0.01303828	761.19	0.02494063	0.03075374	1291.19	0.04996428	0.04604758	1821.19	0.05587785	0.05106603	2351.18	0.00817841	0.01317524	2881.18	0.02801253	0.02361149	3411.17	0.02101838	0.01559527	3941.17	0.0704559	0.06257322	
231.4	0.01220175	0.01311942	761.39	0.02419816	0.03075374	1291.39	0.05006839	0.04630364	1821.39	0.05613208	0.0513522	2351.38	0.00849166	0.0132591	2881.38	0.02793988	0.02375968	3411.37	0.02151609	0.0156913	3941.37	0.07181661	0.06292556	
231.6	0.01149174	0.01320054	761.59	0.02393103	0.03075374	1291.59	0.05011309	0.04655924	1821.59	0.05698973	0.05163789	2351.58	0.00923932	0.01334295	2881.58	0.02835114	0.02390784	3411.57	0.021407	0.01578729	3941.57	0.07209416	0.06327734	
231.8	0.01033066	0.01328162	761.79	0.02376552	0.03075374	1291.79	0.05017234	0.04681439	1821.79	0.05757615	0.0519231	2351.78	0.0098076	0.0134268	2881.78	0.0280004	0.02405595	3411.77	0.02028511	0.01588322	3941.77	0.07250059	0.06362854	
232	0.01087208	0.01336268	761.99	0.02432491	0.03075374	1291.99	0.0497406	0.04706909	1821.99	0.05808969	0.05220783	2351.98	0.01110748	0.01351064	2881.98	0.02786541	0.02420402	3411.97	0.02084356	0.0159791	3941.97	0.07229249	0.06397918	
232.2	0.01137244	0.0134437	762.19	0.02484942	0.03075374	1292.19	0.05051503	0.04732333	1822.19	0.05819784	0.05249209	2352.18	0.01100794	0.01359447	2882.18	0.02875221	0.02435206	3412.17	0.02090983	0.01607494	3942.17	0.07195718	0.06432925	
232.4	0.01105784	0.0135247	762.39	0.0259329	0.03075374	1292.39	0.05028356	0.04757713	1822.39	0.05857244	0.05277587	2352.38	0.01127475	0.01367829	2882.38	0.02987711	0.02450005	3412.37	0.02025428	0.01617073	3942.37	0.07256693	0.06467876	
232.6	0.01116406	0.01360566	762.59	0.02549762	0.03075374	1292.59	0.05078515	0.04783048	1822.59	0.0584836	0.05305918	2352.58	0.01113263	0.01376211	2882.58	0.03034828	0.024648	3412.57	0.02086431	0.01626647	3942.57	0.07237334	0.0650277	
232.8	0.01124809	0.0136866	762.79	0.02527702	0.03075374	1292.79	0.05160328	0.04808338	1822.79	0.05978443	0.05334201	2352.78	0.01048261	0.01384592	2882.78	0.0302678	0.02479592	3412.77	0.02087885	0.01636216	3942.77	0.07263713	0.06537607	
233	0.01257104	0.0137675	762.99	0.02623529	0.03075374	1292.99	0.05260454	0.04833583	1822.99	0.06036254	0.05362437	2352.98	0.01120147	0.01392972	2882.98	0.03051372	0.02494379	3412.97	0.0211481	0.0164578	3942.97	0.07274831	0.06572389	
233.2	0.01349852	0.01384837	763.19	0.0257856	0.03075374	1293.19	0.05405484	0.04858784	1823.19	0.06022716	0.05390625	2353.18	0.01153305	0.01401351	2883.18	0.03034112	0.02509163	3413.17	0.02167664	0.01655339	3943.17	0.07276433	0.06607114	
233.4	0.01313057	0.01392922	763.39	0.0260685	0.03075374	1293.39	0.05524431	0.0488394	1823.39	0.06028323	0.05418766	2353.38	0.0113586	0.0140973	2883.38	0.02990081	0.02523942	3413.37	0.02154613	0.01664893	3943.37	0.07323239	0.06641783	
233.6	0.013024	0.01401003	763.59	0.02695991	0.03075374	1293.59	0.05636303	0.04909052	1823.59	0.06042151	0.05446861	2353.58	0.01056269	0.01418108	2883.58	0.0301778	0.02538718	3413.57	0.02212676	0.01674443	3943.57	0.07359755	0.06676396	
233.8	0.01356994	0.01409081	763.79	0.02616618	0.03075374	1293.79	0.05616981	0.04934119	1823.79	0.0602032	0.05474908	2353.78	0.01129199	0.01426485	2883.78	0.03067024	0.02553489	3413.77	0.02212955	0.01683987	3943.77	0.07479334	0.06710953	
234	0.01325383	0.01417156	763.99	0.02622915	0.03075374	1293.99	0.05750434	0.04959142	1823.99	0.06049833	0.05502908	2353.98	0.01079715	0.01434861	2883.98	0.03097492	0.02568257	3413.97	0.02224923	0.01693527	3943.97	0.07480964	0.06745454	
234.2	0.01310126	0.01425228	764.19	0.02725513	0.03075374	1294.19	0.05717327	0.0498412	1824.19	0.06047335	0.05530861	2354.18	0.01024003	0.01443237	2884.18	0.02995945	0.02583021	3414.17	0.02263564	0.01703062	3944.17	0.07505138	0.06779899	
234.4	0.01340894	0.01433298	764.39	0.02817505	0.03075374	1294.39	0.05711233	0.05009054	1824.39	0.06101726	0.05558767	2354.38	0.01011669	0.01451612	2884.38	0.02975202	0.0259778	3414.37	0.02369325	0.01712592	3944.37	0.07532549	0.06814289	
234.6	0.01347746	0.01441364	764.59	0.02730929	0.03075374	1294.59	0.05713414	0.05033945	1824.59	0.06150715	0.05586627	2354.58	0.00984441	0.01459986	2884.58	0.02970933	0.02612536	3414.57	0.02401955	0.01722117	3944.57	0.07541201	0.06848623	
234.8	0.0144345	0.01449427	764.79	0.02781261	0.03075374	1294.79	0.0570669	0.05058791	1824.79	0.06085885	0.0561444	2354.78	0.01036161	0.01468359	2884.78	0.02944452	0.02627288	3414.77	0.02403752	0.01731638	3944.77	0.07633274	0.06882902	
235	0.01562346	0.01457487	764.99	0.02729469	0.03075374	1294.99	0.05717071	0.05083593	1824.99	0.06166492	0.05642207	2354.98	0.01037875	0.01476732	2884.98	0.02907631	0.02642036	3414.97	0.02429301	0.01741153	3944.97	0.07729587	0.06917125	
235.2	0.0160853	0.01465544	765.19	0.02682635	0.03075374	1295.19	0.05671569	0.05108351	1825.19	0.06172097	0.05669926	2355.18	0.00965835	0.01485104	2885.18	0.02819498	0.02656779	3415.17	0.02426682	0.01750664	3945.17	0.07735495	0.06951293	
235.4	0.01623382	0.01473598	765.39	0.02698606	0.03075374	1295.39	0.0569355	0.05133066	1825.39	0.0628591	0.056976	2355.38	0.00956013	0.01493475	2885.38	0.02749245	0.02671519	3415.37	0.02452528	0.0176017	3945.37	0.07784538	0.06985406	
235.6	0.01750909	0.01481649	765.59	0.02722996	0.03075374	1295.59	0.05701312	0.05157737	1825.59	0.0636355	0.05725227	2355.58	0.00975046	0.01501845	2885.58	0.02799153	0.02686255	3415.57	0.02374791	0.01769671	3945.57	0.07718956	0.07019464	
235.8	0.01735386	0.01489697	765.79	0.02835845	0.03075374	1295.79	0.05688065	0.05182364	1825.79	0.06424681	0.05752808	2355.78	0.00996145	0.01510214	2885.78	0.0271162	0.02700987	3415.77	0.02368227	0.01779167	3945.77	0.07675633	0.07053466	
236	0.01823526	0.01497742	765.99	0.0293085	0.03075374	1295.99	0.05678177	0.05206947	1825.99	0.06456785	0.05780343	2355.98	0.00932618	0.01518583	2885.98	0.02700487	0.02715715	3415.97	0.02370627	0.01788659	3945.97	0.07637403	0.07087414	
236.2	0.01834424	0.01505784	766.19	0.03021162	0.03075374	1296.19	0.05715802	0.05231488	1826.19	0.06409815	0.05807831	2356.18	0.00937842	0.01526951	2886.18	0.02801469	0.0273044	3416.17	0.02378172	0.01798145	3946.17	0.07708334	0.07121306	
236.4	0.01819076	0.01513823	766.39	0.03026853	0.03075374	1296.39	0.05600134	0.05255984	1826.39	0.06391798	0.05835274	2356.38	0.00888851	0.01535319	2886.38	0.02718618	0.0274516	3416.37	0.0239214	0.01807627	3946.37	0.07735506	0.07155144	
236.6	0.01774977	0.01521859	766.59	0.02843235	0.03075374	1296.59	0.0563308	0.05280438	1826.59	0.0641348	0.0586267	2356.58	0.00888509	0.01543685	2886.58	0.02645178	0.02759876	3416.57	0.02502927	0.01817104	3946.57	0.07588422	0.07188928	
236.8	0.01846513	0.01529892	766.79	0.02819978	0.03075374	1296.79	0.0572167	0.05304848	1826.79	0.06473231	0.05890021	2356.78	0.00892668	0.01552051	2886.78	0.02600877	0.02774588	3416.77	0.02510242	0.01826576	3946.77	0.07497812	0.07222656	
237	0.01786169	0.01537922	766.99	0.02902088	0.03075374	1296.99	0.05819079	0.05329214	1826.99	0.06426212	0.05917326	2356.98	0.00983338	0.01560416	2886.98	0.02591334	0.02789297	3416.97	0.02566161	0.01836043	3946.97	0.07393249	0.07256331	
237.2	0.01649425	0.01545949	767.19	0.02878745	0.03075374	1297.19	0.05896669	0.05353538	1827.19	0.06444383	0.05944585	2357.18	0.01016351	0.0156878	2887.18	0.02684079	0.02804001	3417.17	0.02639259	0.01845506	3947.17	0.073942	0.0728995	
237.4	0.01490792	0.01553973	767.39	0.02981289	0.03075374	1297.39	0.0595173	0.05377819	1827.39	0.06419696	0.05971799	2357.38	0.01044424	0.01577144	2887.38	0.02710755	0.02818702	3417.37	0.02691063	0.01854963	3947.37	0.07386505	0.07323516	
237.6	0.01505564	0.01561994	767.59	0.03004385	0.03075374	1297.59	0.05968169	0.05402057	1827.59	0.0644666	0.05998966	2357.58	0.01188058	0.01585507	2887.58	0.0285061	0.02833398	3417.57	0.02744044	0.01864416	3947.57	0.07367641	0.07357027	
237.8	0.01467714	0.01570012	767.79	0.029888	0.03075374	1297.79	0.06022031	0.05426252	1827.79	0.06455658	0.06026089	2357.78	0.0127375	0.01593869	2887.78	0.02879012	0.02848091	3417.77	0.02755949	0.01873864	3947.77	0.07449187	0.07390484	
238	0.0144404	0.01578027	767.99	0.03021627	0.03075374	1297.99	0.06045713	0.05450404	1827.99	0.06546825	0.06053166	2357.98	0.01269693	0.0160223	2887.98	0.02888575	0.02862779	3417.97	0.02701043	0.01883308	3947.97	0.07497073	0.07423887	
238.2	0.01422938	0.01586039	768.19	0.03009929	0.03075374	1298.19	0.06026868	0.05474513	1828.19	0.06625473	0.06080197	2358.18	0.01296898	0.01610591	2888.18	0.02855475	0.02877464	3418.17	0.02654406	0.01892746	3948.17	0.07485888	0.07457236	
238.4	0.01547747	0.01594048	768.39	0.02861311	0.03075374	1298.39	0.06037503	0.0549858	1828.39	0.06710712	0.06107184	2358.38	0.01369514	0.0161895	2888.38	0.02962157	0.02892145	3418.37	0.02670414	0.0190218	3948.37	0.0752807	0.07490531	
238.6	0.01595088	0.01602054	768.59	0.02732775	0.03075374	1298.59	0.06089153	0.05522604	1828.59	0.06678385	0.06134125	2358.58	0.01389206	0.01627309	2888.58	0.03048287	0.02906821	3418.57	0.02635733	0.01911608	3948.57	0.07669931	0.07523772	
238.8	0.01668021	0.01610057	768.79	0.02666223	0.03075374	1298.79	0.06179981	0.05546586	1828.79	0.06664717	0.06161021	2358.78	0.01453182	0.01635668	2888.78	0.03018609	0.02921494	3418.77	0.02576349	0.01921032	3948.77	0.07750216	0.07556959	
239	0.0172713	0.01618057	768.99	0.02584011	0.03075374	1298.99	0.06256139	0.05570525	1828.99	0.06741767	0.06187872	2358.98	0.01413068	0.01644025	2888.98	0.02973562	0.02936163	3418.97	0.02564378	0.01930452	3948.97	0.07829584	0.07590093	
239.2	0.01743669	0.01626054	769.19	0.02601775	0.03075374	1299.19	0.06242498	0.05594422	1829.19	0.0679348	0.06214678	2359.18	0.01404528	0.01652382	2889.18	0.02971608	0.02950828	3419.17	0.025359	0.01939866	3949.17	0.08001934	0.07623173	
239.4	0.01800411	0.01634048	769.39	0.02608658	0.03075374	1299.39	0.06207767	0.05618276	1829.39	0.06778963	0.06241439	2359.38	0.01465683	0.01660738	2889.38	0.03012104	0.02965489	3419.37	0.02499881	0.01949276	3949.37	0.08120469	0.076562	
239.6	0.01825188	0.01642039	769.59	0.0257444	0.03075374	1299.59	0.06184982	0.05642089	1829.59	0.0677696	0.06268155	2359.58	0.01533145	0.01669093	2889.58	0.03106884	0.02980147	3419.57	0.02440497	0.01958681	3949.57	0.08165544	0.07689174	
239.8	0.01739581	0.01650027	769.79	0.02647963	0.03075374	1299.79	0.06203825	0.05665859	1829.79	0.06792614	0.06294827	2359.78	0.01450731	0.01677448	2889.78	0.03030484	0.029948	3419.77	0.02493558	0.01968081	3949.77	0.08283468	0.07722094	
240	0.01694572	0.01658012	769.99	0.02584469	0.03075374	1299.99	0.06189164	0.05689587	1829.99	0.06760246	0.06321454	2359.98	0.01419244	0.01685802	2889.98	0.03045967	0.03009449	3419.97	0.02472203	0.01977476	3949.97	0.08350607	0.07754961	
240.2	0.01693788	0.01665994	770.19	0.02568551	0.03075374	1300.19	0.06187163	0.05713273	1830.19	0.0671539	0.06348036	2360.18	0.01476257	0.01694155	2890.18	0.03115621	0.03024094	3420.17	0.02439984	0.01986867	3950.17	0.08336618	0.07787774	
240.4	0.01666517	0.01673973	770.39	0.0245296	0.03075374	1300.39	0.06106657	0.05736918	1830.39	0.06735387	0.06374574	2360.38	0.01341987	0.01702507	2890.38	0.03097672	0.03038736	3420.37	0.02458302	0.01996252	3950.37	0.08280137	0.07820535	
240.6	0.01689921	0.01681949	770.59	0.02323381	0.03075374	1300.59	0.06208782	0.0576052	1830.59	0.06724963	0.06401067	2360.58	0.01337011	0.01710858	2890.58	0.03144187	0.03053373	3420.57	0.0242218	0.02005633	3950.57	0.08261843	0.07853243	
240.8	0.01580433	0.01689922	770.79	0.02332466	0.03075374	1300.79	0.06243783	0.05784081	1830.79	0.06739366	0.06427516	2360.78	0.0128944	0.01719209	2890.78	0.03211987	0.03068007	3420.77	0.02431533	0.0201501	3950.77	0.08300142	0.07885898	
241	0.01554244	0.01697892	770.99	0.02400477	0.03075374	1300.99	0.0630388	0.058076	1830.99	0.06719615	0.06453921	2360.98	0.01270639	0.01727559	2890.98	0.03313679	0.03082637	3420.97	0.02384346	0.02024381	3950.97	0.08332952	0.079185	
241.2	0.01461803	0.01705859	771.19	0.02394005	0.03075374	1301.19	0.06376389	0.05831077	1831.19	0.06690394	0.06480281	2361.18	0.01281958	0.01735908	2891.18	0.03416151	0.03097262	3421.17	0.02402864	0.02033748	3951.17	0.08360844	0.0795105	
241.4	0.01417938	0.01713824	771.39	0.02469369	0.03075374	1301.39	0.06480397	0.05854513	1831.39	0.06607356	0.06506598	2361.38	0.0132012	0.01744257	2891.38	0.03433683	0.03111884	3421.37	0.02379502	0.0204311	3951.37	0.08378348	0.07983547	
241.6	0.01477415	0.01721785	771.59	0.02491102	0.03075374	1301.59	0.06531602	0.05877908	1831.59	0.06640737	0.0653287	2361.58	0.01350195	0.01752605	2891.58	0.03538744	0.03126502	3421.57	0.02396495	0.02052467	3951.57	0.08372671	0.08015991	
241.8	0.01503817	0.01729743	771.79	0.02552045	0.03075374	1301.79	0.06663313	0.05901261	1831.79	0.06652617	0.06559098	2361.78	0.01347836	0.01760952	2891.78	0.0356198	0.03141116	3421.77	0.02457325	0.02061819	3951.77	0.08384332	0.08048383	
242	0.01612099	0.01737698	771.99	0.02578959	0.03075374	1301.99	0.06703519	0.05924572	1831.99	0.06766266	0.06585282	2361.98	0.01289631	0.01769298	2891.98	0.03598458	0.03155726	3421.97	0.02482591	0.02071167	3951.97	0.08438538	0.08080722	
242.2	0.01669765	0.0174565	772.19	0.02500813	0.03075374	1302.19	0.06734335	0.05947843	1832.19	0.06836122	0.06611423	2362.18	0.01293064	0.01777643	2892.18	0.03714502	0.03170332	3422.17	0.02540245	0.0208051	3952.17	0.08474934	0.0811301	
242.4	0.01787139	0.01753599	772.39	0.02465823	0.03075374	1302.39	0.06681998	0.05971072	1832.39	0.06875788	0.06637519	2362.38	0.01285646	0.01785988	2892.38	0.03781484	0.03184935	3422.37	0.02506669	0.02089848	3952.37	0.08505848	0.08145245	
242.6	0.01847151	0.01761546	772.59	0.02520554	0.03075374	1302.59	0.06782619	0.0599426	1832.59	0.06900506	0.06663572	2362.58	0.01339744	0.01794332	2892.58	0.03750234	0.03199533	3422.57	0.02589142	0.02099181	3952.57	0.08606274	0.08177428	
242.8	0.0188698	0.01769489	772.79	0.02571989	0.03075374	1302.79	0.06826316	0.06017407	1832.79	0.06994093	0.06689581	2362.78	0.01462115	0.01802675	2892.78	0.03715817	0.03214127	3422.77	0.02575858	0.0210851	3952.77	0.08635702	0.08209559	
243	0.01919907	0.01777429	772.99	0.02614156	0.03075374	1302.99	0.06801967	0.06040514	1832.99	0.07112253	0.06715547	2362.98	0.01463097	0.01811018	2892.98	0.03618431	0.03228718	3422.97	0.02667959	0.02117834	3952.97	0.08723955	0.08241638	
243.2	0.01937969	0.01785367	773.19	0.02683045	0.03075374	1303.19	0.06734008	0.06063579	1833.19	0.07237803	0.06741469	2363.18	0.01549336	0.0181936	2893.18	0.03638717	0.03243304	3423.17	0.0258565	0.02127153	3953.17	0.08749402	0.08273665	
243.4	0.01925199	0.01793301	773.39	0.02800821	0.03075374	1303.39	0.06656854	0.06086604	1833.39	0.07333143	0.06767348	2363.38	0.0152568	0.01827701	2893.38	0.03640388	0.03257887	3423.37	0.02588356	0.02136467	3953.37	0.08728069	0.08305641	
243.6	0.01947265	0.01801232	773.59	0.02847554	0.03075374	1303.59	0.06589166	0.06109587	1833.59	0.07379114	0.06793184	2363.58	0.01603277	0.01836041	2893.58	0.03587518	0.03272466	3423.57	0.02566716	0.02145777	3953.57	0.08694464	0.08337564	
243.8	0.01895453	0.01809161	773.79	0.02887877	0.03075374	1303.79	0.06612049	0.0613253	1833.79	0.07510939	0.06818976	2363.78	0.01594402	0.0184438	2893.78	0.03527856	0.03287041	3423.77	0.02515746	0.02155082	3953.77	0.08699995	0.08369437	
244	0.01884955	0.01817086	773.99	0.02849158	0.03075374	1303.99	0.06495369	0.06155433	1833.99	0.07545639	0.06844725	2363.98	0.01631875	0.01852719	2893.98	0.03546033	0.03301611	3423.97	0.02469886	0.02164382	3953.97	0.08576646	0.08401257	
244.2	0.01946638	0.01825009	774.19	0.02816208	0.03075374	1304.19	0.06433432	0.06178295	1834.19	0.07560331	0.06870431	2364.18	0.01605742	0.01861057	2894.18	0.03477132	0.03316179	3424.17	0.0237589	0.02173678	3954.17	0.08535088	0.08433026	
244.4	0.02001576	0.01832928	774.39	0.02814742	0.03075374	1304.39	0.06386262	0.06201117	1834.39	0.07622232	0.06896094	2364.38	0.01563222	0.01869394	2894.38	0.03381544	0.03330742	3424.37	0.0238771	0.02182968	3954.37	0.08632984	0.08464744	
244.6	0.01966924	0.01840845	774.59	0.02879785	0.03075374	1304.59	0.06387032	0.06223898	1834.59	0.07581167	0.06921713	2364.58	0.01573723	0.01877731	2894.58	0.03384386	0.03345301	3424.57	0.02336686	0.02192254	3954.57	0.0869503	0.08496411	
244.8	0.01837068	0.01848758	774.79	0.02787422	0.03075374	1304.79	0.06344537	0.06246639	1834.79	0.07604683	0.0694729	2364.78	0.01595496	0.01886067	2894.78	0.03375603	0.03359856	3424.77	0.02348337	0.02201536	3954.77	0.08651171	0.08528026	
245	0.01846039	0.01856669	774.99	0.02780634	0.03075374	1304.99	0.06399163	0.06269339	1834.99	0.07587234	0.06972825	2364.98	0.0162294	0.01894402	2894.98	0.03450552	0.03374408	3424.97	0.02358931	0.02210812	3954.97	0.08640974	0.08559591	
245.2	0.01771925	0.01864576	775.19	0.02728775	0.03075374	1305.19	0.06452079	0.06292	1835.19	0.075786	0.06998316	2365.18	0.01647302	0.01902736	2895.18	0.03359656	0.03388955	3425.17	0.02447158	0.02220084	3955.17	0.08600545	0.08591104	
245.4	0.01801119	0.01872481	775.39	0.02725409	0.03075374	1305.39	0.06507639	0.0631462	1835.39	0.075854	0.07023765	2365.38	0.01575702	0.01911069	2895.38	0.03315026	0.03403499	3425.37	0.02419618	0.02229351	3955.37	0.08602139	0.08622566	
245.6	0.0188869	0.01880383	775.59	0.02702924	0.03075374	1305.59	0.06581314	0.06337201	1835.59	0.07593624	0.07049171	2365.58	0.01527127	0.01919402	2895.58	0.03347593	0.03418038	3425.57	0.02487335	0.02238614	3955.57	0.08574504	0.08653978	
245.8	0.01988487	0.01888282	775.79	0.02661606	0.03075374	1305.79	0.06714339	0.06359741	1835.79	0.07537605	0.07074534	2365.78	0.01514182	0.01927734	2895.78	0.03420949	0.03432574	3425.77	0.02500386	0.02247871	3955.77	0.08661641	0.08685339	
246	0.0212918	0.01896177	775.99	0.02544582	0.03075374	1305.99	0.06741982	0.06382242	1835.99	0.0757359	0.07099855	2365.98	0.01395001	0.01936065	2895.98	0.03523948	0.03447106	3425.97	0.02582755	0.02257124	3955.97	0.0887007	0.08716649	
246.2	0.021909	0.0190407	776.19	0.02441517	0.03075374	1306.19	0.06744095	0.06404703	1836.19	0.07510919	0.07125134	2366.18	0.014519	0.01944396	2896.18	0.03707422	0.03461634	3426.17	0.026014	0.02266373	3956.17	0.08988902	0.08747908	
246.4	0.0222806	0.0191196	776.39	0.02408445	0.03075374	1306.39	0.06824481	0.06427124	1836.39	0.07471813	0.0715037	2366.38	0.01449217	0.01952726	2896.38	0.03841005	0.03476158	3426.37	0.02607591	0.02275616	3956.37	0.09008558	0.08779117	
246.6	0.02228487	0.01919847	776.59	0.02383533	0.03075374	1306.59	0.06911843	0.06449505	1836.59	0.07491919	0.07175564	2366.58	0.01530448	0.01961055	2896.58	0.03899816	0.03490678	3426.57	0.02724883	0.02284855	3956.57	0.09168494	0.08810276	
246.8	0.02126941	0.01927731	776.79	0.02360488	0.03075374	1306.79	0.06958525	0.06471847	1836.79	0.07531723	0.07200716	2366.78	0.01586967	0.01969383	2896.78	0.03939763	0.03505195	3426.77	0.02691472	0.02294089	3956.77	0.09241164	0.08841384	
247	0.02017685	0.01935612	776.99	0.02435074	0.03075374	1306.99	0.06973887	0.06494149	1836.99	0.07543333	0.07225825	2366.98	0.01543978	0.0197771	2896.98	0.03870844	0.03519707	3426.97	0.02728459	0.02303319	3956.97	0.09269008	0.08872442	
247.2	0.01925008	0.0194349	777.19	0.02509511	0.03075374	1307.19	0.06925094	0.06516412	1837.19	0.07538159	0.07250893	2367.18	0.01523312	0.01986037	2897.18	0.03977363	0.03534216	3427.17	0.02701663	0.02312544	3957.17	0.09298233	0.0890345	
247.4	0.01948308	0.01951365	777.39	0.02594946	0.03075374	1307.39	0.06785316	0.06538635	1837.39	0.0754334	0.07275918	2367.38	0.01542728	0.01994363	2897.38	0.03989925	0.0354872	3427.37	0.02732552	0.02321764	3957.37	0.09366207	0.08934407	
247.6	0.01914396	0.01959238	777.59	0.02547179	0.03075374	1307.59	0.06776698	0.06560819	1837.59	0.0751359	0.07300902	2367.58	0.01641019	0.02002688	2897.58	0.03972598	0.03563221	3427.57	0.02706569	0.02330979	3957.57	0.09321909	0.08965315	
247.8	0.01838424	0.01967107	777.79	0.02596024	0.03075374	1307.79	0.06772629	0.06582964	1837.79	0.07622597	0.07325844	2367.78	0.01687181	0.02011013	2897.78	0.04014741	0.03577718	3427.77	0.02644644	0.0234019	3957.77	0.09287204	0.08996172	
248	0.01831108	0.01974973	777.99	0.0258737	0.03075374	1307.99	0.06704683	0.0660507	1837.99	0.07602139	0.07350744	2367.98	0.01741914	0.02019337	2897.98	0.03972405	0.03592211	3427.97	0.02669589	0.02349396	3957.97	0.09256612	0.0902698	
248.2	0.01821552	0.01982837	778.19	0.02588073	0.03075374	1308.19	0.0671421	0.06627136	1838.19	0.07599428	0.07375602	2368.18	0.01844508	0.0202766	2898.18	0.03896711	0.036067	3428.17	0.02632202	0.02358597	3958.17	0.0929162	0.09057738	
248.4	0.01802969	0.01990697	778.39	0.02722446	0.03075374	1308.39	0.06666818	0.06649164	1838.39	0.07640806	0.07400419	2368.38	0.01874715	0.02035982	2898.38	0.0388663	0.03621185	3428.37	0.0268	0.02367794	3958.37	0.09321192	0.09088446	
248.6	0.01635209	0.01998554	778.59	0.02656351	0.03075374	1308.59	0.06651225	0.06671152	1838.59	0.07627133	0.07425194	2368.58	0.01900041	0.02044303	2898.58	0.03951778	0.03635667	3428.57	0.02656977	0.02376986	3958.57	0.09348233	0.09119105	
248.8	0.01585481	0.02006409	778.79	0.02582152	0.03075374	1308.79	0.06685759	0.06693102	1838.79	0.07639239	0.07449928	2368.78	0.01916586	0.02052624	2898.78	0.03899348	0.03650144	3428.77	0.02676282	0.02386174	3958.77	0.09378472	0.09149714	
249	0.01655744	0.02014261	778.99	0.02634363	0.03075374	1308.99	0.06784584	0.06715013	1838.99	0.07652363	0.0747462	2368.98	0.0195067	0.02060944	2898.98	0.03811389	0.03664618	3428.97	0.02676012	0.02395356	3958.97	0.09367433	0.09180273	
249.2	0.0171781	0.02022109	779.19	0.02601149	0.03075374	1309.19	0.06808422	0.06736885	1839.19	0.07657062	0.07499271	2369.18	0.01945056	0.02069264	2899.18	0.03704455	0.03679087	3429.17	0.02652064	0.02404534	3959.17	0.09373189	0.09210783	
249.4	0.01752408	0.02029955	779.39	0.02688787	0.03075374	1309.39	0.06868545	0.06758718	1839.39	0.07693673	0.07523881	2369.38	0.0178082	0.02077582	2899.38	0.03755332	0.03693553	3429.37	0.0266604	0.02413708	3959.37	0.09454756	0.09241244	
249.6	0.0185403	0.02037798	779.59	0.02700731	0.03075374	1309.59	0.06962668	0.06780513	1839.59	0.07653144	0.07548449	2369.58	0.01837185	0.020859	2899.58	0.03748216	0.03708015	3429.57	0.02660319	0.02422876	3959.57	0.09528195	0.09271656	
249.8	0.01852747	0.02045638	779.79	0.0269613	0.03075374	1309.79	0.0699599	0.06802269	1839.79	0.0766449	0.07572977	2369.78	0.01693832	0.02094217	2899.78	0.03893251	0.03722473	3429.77	0.0266777	0.0243204	3959.77	0.09687416	0.09302018	
250	0.01902856	0.02053474	779.99	0.02644302	0.03075374	1309.99	0.07030009	0.06823986	1839.99	0.0765537	0.07597463	2369.98	0.0163775	0.02102533	2899.98	0.03984704	0.03736927	3429.97	0.02706456	0.024412	3959.97	0.09819855	0.09332332	
250.2	0.01920195	0.02061308	780.19	0.02702895	0.03075374	1310.19	0.0707701	0.06845666	1840.19	0.07626959	0.07621908	2370.18	0.0170282	0.02110849	2900.18	0.04061199	0.03751378	3430.17	0.02687236	0.02450354	3960.17	0.09855778	0.09362596	
250.4	0.01953884	0.02069139	780.39	0.0267902	0.03075374	1310.39	0.07147073	0.06867307	1840.39	0.07647943	0.07646312	2370.38	0.01670352	0.02119163	2900.38	0.04154025	0.03765824	3430.37	0.02633537	0.02459504	3960.37	0.09904386	0.09392812	
250.6	0.0186132	0.02076968	780.59	0.02657117	0.03075374	1310.59	0.07098539	0.06888909	1840.59	0.07687061	0.07670675	2370.58	0.01613387	0.02127477	2900.58	0.04084777	0.03780267	3430.57	0.02621684	0.0246865	3960.57	0.10050989	0.09422978	
250.8	0.0178935	0.02084793	780.79	0.02703095	0.03075374	1310.79	0.07119856	0.06910473	1840.79	0.07701651	0.07694998	2370.78	0.01585835	0.02135791	2900.78	0.04000615	0.03794705	3430.77	0.02642025	0.0247779	3960.77	0.10050452	0.09453096	
251	0.01765342	0.02092615	780.99	0.02787907	0.03075374	1310.99	0.07185566	0.06932	1840.99	0.0771225	0.0771928	2370.98	0.01550936	0.02144103	2900.98	0.04006191	0.0380914	3430.97	0.02664633	0.02486927	3960.97	0.10067914	0.09483165	
251.2	0.01821478	0.02100434	781.19	0.02772884	0.03075374	1311.19	0.0720206	0.06953488	1841.19	0.07772413	0.07743521	2371.18	0.0155302	0.02152415	2901.18	0.04067884	0.03823571	3431.17	0.02627329	0.02496058	3961.17	0.10111356	0.09513186	
251.4	0.0188642	0.02108251	781.39	0.02764795	0.03075374	1311.39	0.07205379	0.06974938	1841.39	0.07791647	0.07767721	2371.38	0.01599405	0.02160726	2901.38	0.0405167	0.03837998	3431.37	0.02626497	0.02505185	3961.37	0.10131135	0.09543158	
251.6	0.01884903	0.02116064	781.59	0.02728823	0.03075374	1311.59	0.07329383	0.0699635	1841.59	0.07922858	0.07791881	2371.58	0.01606622	0.02169036	2901.58	0.04036357	0.03852421	3431.57	0.02699717	0.02514307	3961.57	0.10070634	0.09573082	
251.8	0.01932572	0.02123875	781.79	0.02721009	0.03075374	1311.79	0.07369022	0.07017724	1841.79	0.08028697	0.07816001	2371.78	0.01633241	0.02177346	2901.78	0.04026297	0.03866841	3431.77	0.02712473	0.02523424	3961.77	0.10084568	0.09602957	
252	0.0197068	0.02131682	781.99	0.02639302	0.03075374	1311.99	0.07354952	0.07039061	1841.99	0.08026562	0.0784008	2371.98	0.01639533	0.02185655	2901.98	0.03935228	0.03881256	3431.97	0.02703072	0.02532537	3961.97	0.1005734	0.09632784	
252.2	0.02013544	0.02139487	782.19	0.02614712	0.03075374	1312.19	0.07367975	0.0706036	1842.19	0.08133516	0.07864119	2372.18	0.01654578	0.02193963	2902.18	0.03909664	0.03895668	3432.17	0.02717072	0.02541646	3962.17	0.1011665	0.09662563	
252.4	0.01986034	0.02147289	782.39	0.02618111	0.03075374	1312.39	0.07395178	0.07081621	1842.39	0.08197526	0.07888118	2372.38	0.01673352	0.0220227	2902.38	0.03851298	0.03910076	3432.37	0.02770267	0.02550749	3962.37	0.10067217	0.09692293	
252.6	0.01957682	0.02155088	782.59	0.02558113	0.03075374	1312.59	0.07396756	0.07102844	1842.59	0.08250822	0.07912076	2372.58	0.01684031	0.02210577	2902.58	0.03778541	0.0392448	3432.57	0.02773314	0.02559848	3962.57	0.10135867	0.09721976	
252.8	0.01992838	0.02162884	782.79	0.02654758	0.03075374	1312.79	0.07435359	0.0712403	1842.79	0.08310457	0.07935994	2372.78	0.01717014	0.02218882	2902.78	0.03740344	0.0393888	3432.77	0.02801596	0.02568942	3962.77	0.10154393	0.09751611	
253	0.02062561	0.02170677	782.99	0.02669762	0.03075374	1312.99	0.07482525	0.07145178	1842.99	0.08431794	0.07959872	2372.98	0.01856069	0.02227187	2902.98	0.03724399	0.03953276	3432.97	0.02855767	0.02578032	3962.97	0.10060442	0.09781197	
253.2	0.01991298	0.02178467	783.19	0.02809072	0.03075374	1313.19	0.07539532	0.07166289	1843.19	0.08521588	0.0798371	2373.18	0.01853137	0.02235492	2903.18	0.03716439	0.03967668	3433.17	0.02921025	0.02587117	3963.17	0.10130276	0.09810736	
253.4	0.0193695	0.02186254	783.39	0.02927073	0.03075374	1313.39	0.0760171	0.07187363	1843.39	0.08579506	0.08007509	2373.38	0.01807651	0.02243795	2903.38	0.03683695	0.03982056	3433.37	0.02989111	0.02596198	3963.37	0.10183645	0.09840227	
253.6	0.01920137	0.02194038	783.59	0.02965985	0.03075374	1313.59	0.07561698	0.07208399	1843.59	0.08533744	0.08031267	2373.58	0.01978896	0.02252098	2903.58	0.03666258	0.03996441	3433.57	0.0297354	0.02605274	3963.57	0.10208595	0.09869671	
253.8	0.01875772	0.02201819	783.79	0.02970018	0.03075374	1313.79	0.07498576	0.07229398	1843.79	0.08488948	0.08054986	2373.78	0.01912238	0.022604	2903.78	0.0376919	0.04010822	3433.77	0.03040378	0.02614345	3963.77	0.10339835	0.09899067	
254	0.0189144	0.02209598	783.99	0.02970624	0.03075374	1313.99	0.07538043	0.0725036	1843.99	0.08460385	0.08078665	2373.98	0.02056571	0.02268701	2903.98	0.03797582	0.04025199	3433.97	0.02988838	0.02623411	3963.97	0.10438866	0.09928415	
254.2	0.01928582	0.02217373	784.19	0.03044451	0.03075374	1314.19	0.0752004	0.07271285	1844.19	0.08436248	0.08102304	2374.18	0.02139553	0.02277002	2904.18	0.03868863	0.04039572	3434.17	0.02974122	0.02632474	3964.17	0.1048158	0.09957716	
254.4	0.01936591	0.02225146	784.39	0.03018218	0.03075374	1314.39	0.07492555	0.07292173	1844.39	0.08391433	0.08125903	2374.38	0.02088744	0.02285302	2904.38	0.03859953	0.04053941	3434.37	0.02888922	0.02641531	3964.37	0.10535756	0.0998697	
254.6	0.01879359	0.02232916	784.59	0.03025999	0.03075374	1314.59	0.07450186	0.07313024	1844.59	0.0833278	0.08149464	2374.58	0.02055926	0.02293601	2904.58	0.03853372	0.04068306	3434.57	0.02918589	0.02650584	3964.57	0.10604118	0.10016176	
254.8	0.01920604	0.02240683	784.79	0.03036074	0.03075374	1314.79	0.07477446	0.07333838	1844.79	0.08309447	0.08172984	2374.78	0.02053961	0.02301899	2904.78	0.03902562	0.04082667	3434.77	0.02969787	0.02659632	3964.77	0.10630792	0.10045335	
255	0.01997172	0.02248446	784.99	0.0298576	0.03075374	1314.99	0.07514215	0.07354615	1844.99	0.08316465	0.08196465	2374.98	0.02125254	0.02310197	2904.98	0.04011529	0.04097025	3434.97	0.02909927	0.02668676	3964.97	0.10701187	0.10074447	
255.2	0.02033968	0.02256207	785.19	0.0293122	0.03075374	1315.19	0.07430138	0.07375356	1845.19	0.08230525	0.08219907	2375.18	0.02151074	0.02318494	2905.18	0.04037583	0.04111379	3435.17	0.02819215	0.02677715	3965.17	0.10740014	0.10103512	
255.4	0.02033519	0.02263966	785.39	0.02898105	0.03075374	1315.39	0.07305615	0.07396059	1845.39	0.08133456	0.0824331	2375.38	0.02011942	0.0232679	2905.38	0.04071541	0.04125729	3435.37	0.02877278	0.02686749	3965.37	0.10719602	0.1013253	
255.6	0.02096321	0.02271721	785.59	0.02857396	0.03075374	1315.59	0.07297085	0.07416726	1845.59	0.08130852	0.08266674	2375.58	0.01946716	0.02335085	2905.58	0.04096107	0.04140075	3435.57	0.02891107	0.02695779	3965.57	0.10636349	0.10161501	
255.8	0.0213535	0.02279473	785.79	0.02885688	0.03075374	1315.79	0.07292179	0.07437357	1845.79	0.08044875	0.08289998	2375.78	0.01886249	0.0234338	2905.78	0.04147497	0.04154417	3435.77	0.02869458	0.02704804	3965.77	0.10632923	0.10190425	
256	0.02062809	0.02287222	785.99	0.02952711	0.03075374	1315.99	0.07209643	0.07457951	1845.99	0.08027691	0.08313283	2375.98	0.0183976	0.02351674	2905.98	0.04220744	0.04168755	3435.97	0.02721327	0.02713825	3965.97	0.10578461	0.10219303	
256.2	0.02033472	0.02294969	786.19	0.02990586	0.03075374	1316.19	0.07206354	0.07478509	1846.19	0.08007433	0.08336529	2376.18	0.01867337	0.02359967	2906.18	0.04254063	0.0418309	3436.17	0.02768706	0.02722841	3966.17	0.10525754	0.10248134	
256.4	0.02020546	0.02302712	786.39	0.03015232	0.03075374	1316.39	0.07205208	0.0749903	1846.39	0.07960421	0.08359737	2376.38	0.01816258	0.02368259	2906.38	0.04158271	0.04197421	3436.37	0.02774305	0.02731852	3966.37	0.10418626	0.10276918	
256.6	0.01986843	0.02310453	786.59	0.03057255	0.03075374	1316.59	0.07197536	0.07519515	1846.59	0.07934469	0.08382905	2376.58	0.0175562	0.02376551	2906.58	0.04251289	0.04211747	3436.57	0.02769069	0.02740859	3966.57	0.10484432	0.10305656	
256.8	0.01974201	0.02318191	786.79	0.03099938	0.03075374	1316.79	0.07261908	0.07539964	1846.79	0.07981383	0.08406035	2376.78	0.0184052	0.02384842	2906.78	0.04332245	0.0422607	3436.77	0.02771678	0.02749861	3966.77	0.10477345	0.10334347	
257	0.01957322	0.02325926	786.99	0.03171791	0.03075374	1316.99	0.07380435	0.07560376	1846.99	0.08045371	0.08429126	2376.98	0.018681	0.02393132	2906.98	0.04397488	0.04240389	3436.97	0.02738712	0.02758859	3966.97	0.10503543	0.10362992	
257.2	0.01793534	0.02333658	787.19	0.03237452	0.03075374	1317.19	0.07412458	0.07580752	1847.19	0.080325	0.08452178	2377.18	0.01783772	0.02401421	2907.18	0.04369783	0.04254705	3437.17	0.02758098	0.02767852	3967.17	0.1058004	0.1039159	
257.4	0.01736352	0.02341387	787.39	0.03187505	0.03075374	1317.39	0.07414365	0.07601093	1847.39	0.08079898	0.08475192	2377.38	0.01829127	0.0240971	2907.38	0.04320407	0.04269016	3437.37	0.02769805	0.02776841	3967.37	0.10596249	0.10420143	
257.6	0.01772004	0.02349113	787.59	0.03164103	0.03075374	1317.59	0.07325983	0.07621397	1847.59	0.08160441	0.08498167	2377.58	0.01885748	0.02417998	2907.58	0.04364128	0.04283324	3437.57	0.02755439	0.02785825	3967.57	0.10626176	0.10448649	
257.8	0.01805113	0.02356836	787.79	0.03045506	0.03075374	1317.79	0.07413568	0.07641666	1847.79	0.0826277	0.08521103	2377.78	0.01934537	0.02426285	2907.78	0.04367146	0.04297628	3437.77	0.02748315	0.02794804	3967.77	0.10694261	0.10477109	
258	0.01836691	0.02364557	787.99	0.03004437	0.03075374	1317.99	0.07483569	0.07661898	1847.99	0.08338054	0.08544002	2377.98	0.02014743	0.02434571	2907.98	0.04352442	0.04311928	3437.97	0.02749417	0.02803779	3967.97	0.10792197	0.10505523	
258.2	0.01857154	0.02372274	788.19	0.03042077	0.03075374	1318.19	0.07494919	0.07682095	1848.19	0.08374385	0.08566861	2378.18	0.02025198	0.02442857	2908.18	0.04368808	0.04326224	3438.17	0.02725811	0.02812749	3968.17	0.10855325	0.10533892	
258.4	0.01835446	0.02379989	788.39	0.02958505	0.03075374	1318.39	0.07596781	0.07702256	1848.39	0.08406365	0.08589683	2378.38	0.02042437	0.02451142	2908.38	0.04410904	0.04340516	3438.37	0.02809442	0.02821715	3968.37	0.10946847	0.10562214	
258.6	0.018929	0.023877	788.59	0.02871343	0.03075374	1318.59	0.07580184	0.07722381	1848.59	0.0846261	0.08612466	2378.58	0.02056051	0.02459426	2908.58	0.04464976	0.04354805	3438.57	0.02885911	0.02830676	3968.57	0.10987568	0.10590491	
258.8	0.01940332	0.02395409	788.79	0.02828134	0.03075374	1318.79	0.07622303	0.07742471	1848.79	0.0854291	0.08635212	2378.78	0.02137922	0.02467709	2908.78	0.04442793	0.04369089	3438.77	0.02940822	0.02839633	3968.77	0.11054119	0.10618721	
259	0.01983874	0.02403115	788.99	0.0275947	0.03075374	1318.99	0.07566177	0.07762525	1848.99	0.08586401	0.08657919	2378.98	0.02146054	0.02475992	2908.98	0.04503341	0.0438337	3438.97	0.02975691	0.02848585	3968.97	0.11124057	0.10646907	
259.2	0.01980179	0.02410818	789.19	0.0276325	0.03075374	1319.19	0.07524728	0.07782544	1849.19	0.08603267	0.08680588	2379.18	0.02155143	0.02484274	2909.18	0.0451675	0.04397647	3439.17	0.03023136	0.02857532	3969.17	0.11148862	0.10675046	
259.4	0.01980532	0.02418519	789.39	0.02831899	0.03075374	1319.39	0.07597624	0.07802528	1849.39	0.0859579	0.08703219	2379.38	0.02044144	0.02492555	2909.38	0.04512847	0.0441192	3439.37	0.03104479	0.02866475	3969.37	0.11119138	0.10703141	
259.6	0.02011118	0.02426216	789.59	0.02837352	0.03075374	1319.59	0.07716463	0.07822476	1849.59	0.08595307	0.08725812	2379.58	0.02091998	0.02500835	2909.58	0.04532033	0.04426189	3439.57	0.03169412	0.02875414	3969.57	0.11195761	0.10731189	
259.8	0.01939603	0.0243391	789.79	0.02880082	0.03075374	1319.79	0.07753104	0.07842388	1849.79	0.08575875	0.08748367	2379.78	0.02113894	0.02509115	2909.78	0.0451948	0.04440455	3439.77	0.03267018	0.02884347	3969.77	0.11239298	0.10759193	
260	0.01813483	0.02441602	789.99	0.02899361	0.03075374	1319.99	0.07855054	0.07862266	1849.99	0.08614829	0.08770885	2379.98	0.02078713	0.02517394	2909.98	0.04601097	0.04454717	3439.97	0.03221581	0.02893277	3969.97	0.11198324	0.10787151	
260.2	0.01922595	0.0244929	790.19	0.02898528	0.03075374	1320.19	0.07886905	0.07882108	1850.19	0.08570775	0.08793365	2380.18	0.02133586	0.02525672	2910.18	0.04526802	0.04468974	3440.17	0.03359245	0.02902202	3970.17	0.11138865	0.10815064	
260.4	0.01969872	0.02456976	790.39	0.0290371	0.03075374	1320.39	0.07939442	0.07901915	1850.39	0.08541497	0.08815807	2380.38	0.02094308	0.0253395	2910.38	0.04514759	0.04483228	3440.37	0.03374692	0.02911122	3970.37	0.11195737	0.10842932	
260.6	0.01979105	0.02464659	790.59	0.02945626	0.03075374	1320.59	0.07989438	0.07921687	1850.59	0.08488074	0.08838212	2380.58	0.02178048	0.02542226	2910.58	0.04671947	0.04497479	3440.57	0.03382684	0.02920037	3970.57	0.11270693	0.10870755	
260.8	0.02024135	0.02472339	790.79	0.02913514	0.03075374	1320.79	0.08061044	0.07941425	1850.79	0.08549129	0.08860579	2380.78	0.02128937	0.02550502	2910.78	0.04763513	0.04511725	3440.77	0.03353851	0.02928949	3970.77	0.11342105	0.10898533	
261	0.0198954	0.02480016	790.99	0.03006791	0.03075374	1320.99	0.08190106	0.07961127	1850.99	0.08640524	0.08882908	2380.98	0.01984722	0.02558778	2910.98	0.04844343	0.04525968	3440.97	0.03281808	0.02937855	3970.97	0.11430789	0.10926266	
261.2	0.01963428	0.02487691	791.19	0.02974174	0.03075374	1321.19	0.08171072	0.07980794	1851.19	0.08788896	0.08905201	2381.18	0.01935858	0.02567052	2911.18	0.04877625	0.04540206	3441.17	0.03183524	0.02946757	3971.17	0.11448042	0.10953954	
261.4	0.02116694	0.02495362	791.39	0.0297902	0.03075374	1321.39	0.0819105	0.08000427	1851.39	0.08900709	0.08927455	2381.38	0.01991456	0.02575326	2911.38	0.04903151	0.04554441	3441.37	0.03134896	0.02955655	3971.37	0.11440023	0.10981598	
261.6	0.02222707	0.02503031	791.59	0.02906437	0.03075374	1321.59	0.08242993	0.08020025	1851.59	0.09002379	0.08949673	2381.58	0.02019589	0.02583599	2911.58	0.05024373	0.04568672	3441.57	0.03039286	0.02964548	3971.57	0.11440071	0.11009196	
261.8	0.02225592	0.02510696	791.79	0.02887109	0.03075374	1321.79	0.0831679	0.08039588	1851.79	0.0899485	0.08971854	2381.78	0.02024285	0.02591871	2911.78	0.0503538	0.045829	3441.77	0.02965704	0.02973436	3971.77	0.11447588	0.11036751	
262	0.0223999	0.02518359	791.99	0.02915398	0.03075374	1321.99	0.0833432	0.08059116	1851.99	0.08966074	0.08993997	2381.98	0.02039143	0.02600142	2911.98	0.05127395	0.04597123	3441.97	0.03001408	0.0298232	3971.97	0.11519145	0.1106426	
262.2	0.02225206	0.02526019	792.19	0.02961742	0.03075374	1322.19	0.0831121	0.0807861	1852.19	0.08907029	0.09016103	2382.18	0.02084934	0.02608413	2912.18	0.05216374	0.04611343	3442.17	0.02948371	0.029912	3972.17	0.11536022	0.11091725	
262.4	0.02204278	0.02533676	792.39	0.02985649	0.03075374	1322.39	0.08409106	0.0809807	1852.39	0.08911052	0.09038172	2382.38	0.02127104	0.02616683	2912.38	0.05288729	0.04625559	3442.37	0.02970729	0.03000075	3972.37	0.11616225	0.11119146	
262.6	0.02187494	0.0254133	792.59	0.03039425	0.03075374	1322.59	0.08300996	0.08117495	1852.59	0.08938561	0.09060204	2382.58	0.0208393	0.02624952	2912.58	0.05236245	0.04639771	3442.57	0.02887153	0.03008945	3972.57	0.11559208	0.11146523	
262.8	0.02064502	0.02548982	792.79	0.03102847	0.03075374	1322.79	0.08291792	0.08136886	1852.79	0.08961288	0.090822	2382.78	0.02117826	0.02633221	2912.78	0.05261163	0.04653979	3442.77	0.02852658	0.03017811	3972.77	0.11590836	0.11173855	
263	0.02018365	0.0255663	792.99	0.03109354	0.03075374	1322.99	0.08312555	0.08156242	1852.99	0.09005726	0.09104158	2382.98	0.02105425	0.02641489	2912.98	0.05231325	0.04668183	3442.97	0.02823145	0.03026673	3972.97	0.11584153	0.11201143	
263.2	0.01929796	0.02564276	793.19	0.0310816	0.03075374	1323.19	0.08341503	0.08175565	1853.19	0.0900368	0.0912608	2383.18	0.02067826	0.02649756	2913.18	0.05139444	0.04682384	3443.17	0.02827936	0.0303553	3973.17	0.11662925	0.11228387	
263.4	0.01833851	0.02571918	793.39	0.03084407	0.03075374	1323.39	0.08284075	0.08194853	1853.39	0.08981861	0.09147965	2383.38	0.0201737	0.02658022	2913.38	0.05040956	0.04696581	3443.37	0.02867407	0.03044382	3973.37	0.11702307	0.11255587	
263.6	0.01828302	0.02579558	793.59	0.0308368	0.03075374	1323.59	0.0825174	0.08214106	1853.59	0.0904464	0.09169813	2383.58	0.02118581	0.02666288	2913.58	0.04981684	0.04710774	3443.57	0.02973266	0.0305323	3973.57	0.11751789	0.11282743	
263.8	0.01740551	0.02587195	793.79	0.03116365	0.03075374	1323.79	0.08221866	0.08233326	1853.79	0.09028737	0.09191625	2383.78	0.02166536	0.02674552	2913.78	0.04917118	0.04724963	3443.77	0.03022083	0.03062073	3973.77	0.11634792	0.11309855	
264	0.01676582	0.02594829	793.99	0.03154924	0.03075374	1323.99	0.08290249	0.08252512	1853.99	0.09050732	0.092134	2383.98	0.02141886	0.02682817	2913.98	0.0494838	0.04739148	3443.97	0.03106249	0.03070912	3973.97	0.1156654	0.11336923	
264.2	0.01723274	0.02602461	794.19	0.03251988	0.03075374	1324.19	0.08170982	0.08271664	1854.19	0.0901984	0.09235139	2384.18	0.02180442	0.0269108	2914.18	0.0477174	0.0475333	3444.17	0.03178977	0.03079747	3974.17	0.11581486	0.11363947	
264.4	0.01637464	0.02610089	794.39	0.03279788	0.03075374	1324.39	0.08131359	0.08290782	1854.39	0.09005901	0.09256841	2384.38	0.02188948	0.02699342	2914.38	0.04769662	0.04767507	3444.37	0.03202169	0.03088577	3974.37	0.1163629	0.11390928	
264.6	0.01618517	0.02617715	794.59	0.03305346	0.03075374	1324.59	0.0817792	0.08309866	1854.59	0.09053505	0.09278507	2384.58	0.02198773	0.02707604	2914.58	0.04754683	0.04781681	3444.57	0.03234223	0.03097402	3974.57	0.11692092	0.11417865	
264.8	0.01542461	0.02625338	794.79	0.03254529	0.03075374	1324.79	0.08176528	0.08328917	1854.79	0.09189342	0.09300137	2384.78	0.02079972	0.02715865	2914.78	0.04777611	0.04795852	3444.77	0.03242074	0.03106223	3974.77	0.11840151	0.11444759	
265	0.01578553	0.02632957	794.99	0.03352086	0.03075374	1324.99	0.08215415	0.08347933	1854.99	0.0932851	0.0932173	2384.98	0.02044334	0.02724126	2914.98	0.04799572	0.04810018	3444.97	0.03199665	0.0311504	3974.97	0.11916748	0.11471609	
265.2	0.017018	0.02640574	795.19	0.03298192	0.03075374	1325.19	0.0815404	0.08366916	1855.19	0.09392742	0.09343287	2385.18	0.02088847	0.02732385	2915.18	0.04835283	0.04824181	3445.17	0.03260688	0.03123852	3975.17	0.11963754	0.11498416	
265.4	0.01819737	0.02648189	795.39	0.03366636	0.03075374	1325.39	0.08194175	0.08385866	1855.39	0.09400597	0.09364808	2385.38	0.0208919	0.02740644	2915.38	0.04892743	0.04838339	3445.37	0.03285114	0.03132659	3975.37	0.11928758	0.11525179	
265.6	0.0180352	0.026558	795.59	0.03318076	0.03075374	1325.59	0.08246017	0.08404782	1855.59	0.09444116	0.09386294	2385.58	0.02039441	0.02748902	2915.58	0.04956873	0.04852494	3445.57	0.03271743	0.03141462	3975.57	0.11969222	0.115519	
265.8	0.01882736	0.02663408	795.79	0.03411308	0.03075374	1325.79	0.08269461	0.08423664	1855.79	0.09356714	0.09407743	2385.78	0.01968033	0.0275716	2915.78	0.04977624	0.04866646	3445.77	0.03245326	0.03150261	3975.77	0.11986703	0.11578577	
266	0.01947997	0.02671014	795.99	0.03399911	0.03075374	1325.99	0.08366631	0.08442513	1855.99	0.09340043	0.09429156	2385.98	0.01970445	0.02765416	2915.98	0.04985596	0.04880793	3445.97	0.0330823	0.03159055	3975.97	0.12026591	0.11605211	
266.2	0.02027804	0.02678617	796.19	0.03434013	0.03075374	1326.19	0.08369182	0.08461329	1856.19	0.09287645	0.09450533	2386.18	0.01972941	0.02773672	2916.18	0.05013029	0.04894936	3446.17	0.03258504	0.03167844	3976.17	0.1202306	0.11631801	
266.4	0.02013657	0.02686217	796.39	0.0346316	0.03075374	1326.39	0.08457851	0.08480111	1856.39	0.0929785	0.09471875	2386.38	0.01982689	0.02781927	2916.38	0.05073145	0.04909076	3446.37	0.03265528	0.0317663	3976.37	0.12058061	0.11658349	
266.6	0.02033419	0.02693814	796.59	0.03445847	0.03075374	1326.59	0.08511451	0.08498861	1856.59	0.09286087	0.09493181	2386.58	0.01951009	0.02790182	2916.58	0.05122495	0.04923212	3446.57	0.03209209	0.0318541	3976.57	0.12041096	0.11684854	
266.8	0.01994576	0.02701408	796.79	0.03422609	0.03075374	1326.79	0.08579169	0.08517577	1856.79	0.0934993	0.09514451	2386.78	0.02025589	0.02798435	2916.78	0.05122245	0.04937345	3446.77	0.03196894	0.03194186	3976.77	0.12113414	0.11711316	
267	0.02088216	0.02709	796.99	0.03386294	0.03075374	1326.99	0.08634234	0.0853626	1856.99	0.09414584	0.09535685	2386.98	0.0207576	0.02806688	2916.98	0.05001792	0.04951473	3446.97	0.03174437	0.03202958	3976.97	0.12137748	0.11737736	
267.2	0.02111793	0.02716588	797.19	0.03277752	0.03075374	1327.19	0.08614024	0.08554909	1857.19	0.09366766	0.09556884	2387.18	0.02029543	0.0281494	2917.18	0.05098918	0.04965598	3447.17	0.03217629	0.03211725	3977.17	0.12165298	0.11764112	
267.4	0.02093158	0.02724174	797.39	0.03273374	0.03075374	1327.39	0.08573583	0.08573526	1857.39	0.09434625	0.09578048	2387.38	0.02210971	0.02823192	2917.38	0.05146983	0.04979718	3447.37	0.03222003	0.03220488	3977.37	0.12110592	0.11790446	
267.6	0.02147699	0.02731757	797.59	0.03308758	0.03075374	1327.59	0.08624783	0.0859211	1857.59	0.09466	0.09599176	2387.58	0.02331799	0.02831442	2917.58	0.05180385	0.04993836	3447.57	0.03281164	0.03229247	3977.57	0.12034427	0.11816738	
267.8	0.02186387	0.02739337	797.79	0.03283754	0.03075374	1327.79	0.08704838	0.08610661	1857.79	0.09415908	0.09620268	2387.78	0.02365735	0.02839692	2917.78	0.0527735	0.05007949	3447.77	0.03328208	0.03238	3977.77	0.12111198	0.11842987	
268	0.02169074	0.02746914	797.99	0.03215166	0.03075374	1327.99	0.086189	0.0862918	1857.99	0.09407009	0.09641325	2387.98	0.02422539	0.02847942	2917.98	0.05241925	0.05022058	3447.97	0.03431685	0.0324675	3977.97	0.12153535	0.11869193	
268.2	0.02240991	0.02754488	798.19	0.03270292	0.03075374	1328.19	0.08613226	0.08647665	1858.19	0.09362901	0.09662347	2388.18	0.02532536	0.0285619	2918.18	0.05165312	0.05036164	3448.17	0.0343295	0.03255495	3978.17	0.12155037	0.11895358	
268.4	0.02255753	0.0276206	798.39	0.03196359	0.03075374	1328.39	0.0858574	0.08666118	1858.39	0.09435377	0.09683334	2388.38	0.0261794	0.02864438	2918.38	0.05146645	0.05050266	3448.37	0.03480419	0.03264235	3978.37	0.12246757	0.1192148	
268.6	0.0226371	0.02769629	798.59	0.03138386	0.03075374	1328.59	0.08599659	0.08684538	1858.59	0.09442684	0.09704286	2388.58	0.02695395	0.02872685	2918.58	0.05148834	0.05064364	3448.57	0.03484744	0.03272972	3978.57	0.12296273	0.11947559	
268.8	0.02253011	0.02777194	798.79	0.03099511	0.03075374	1328.79	0.08581659	0.08702925	1858.79	0.09461651	0.09725202	2388.78	0.02688967	0.02880931	2918.78	0.05097697	0.05078458	3448.77	0.03506065	0.03281703	3978.77	0.12299925	0.11973597	
269	0.02257425	0.02784757	798.99	0.0312958	0.03075374	1328.99	0.08565346	0.0872128	1858.99	0.0953422	0.09746084	2388.98	0.02713314	0.02889176	2918.98	0.05107317	0.05092549	3448.97	0.03514088	0.0329043	3978.97	0.12241977	0.11999592	
269.2	0.02255852	0.02792318	799.19	0.03124459	0.03075374	1329.19	0.08508513	0.08739603	1859.19	0.09541626	0.0976693	2389.18	0.0267027	0.02897421	2919.18	0.05106667	0.05106636	3449.17	0.03549309	0.03299153	3979.17	0.12189301	0.12025546	
269.4	0.02206614	0.02799875	799.39	0.03163316	0.03075374	1329.39	0.08573242	0.08757893	1859.39	0.09606762	0.09787742	2389.38	0.02586463	0.02905665	2919.38	0.05072641	0.05120719	3449.37	0.03469655	0.03307872	3979.37	0.12205034	0.12051457	
269.6	0.02136378	0.0280743	799.59	0.03179308	0.03075374	1329.59	0.08558562	0.08776151	1859.59	0.09566687	0.09808519	2389.58	0.02525109	0.02913908	2919.58	0.05052572	0.05134798	3449.57	0.03460882	0.03316585	3979.57	0.12186236	0.12077327	
269.8	0.02147582	0.02814981	799.79	0.03250953	0.03075374	1329.79	0.08582585	0.08794376	1859.79	0.09516661	0.09829261	2389.78	0.02458691	0.02922151	2919.78	0.04997779	0.05148874	3449.77	0.03447283	0.03325295	3979.77	0.12151585	0.12103155	
270	0.02144054	0.0282253	799.99	0.0320801	0.03075374	1329.99	0.08644226	0.0881257	1859.99	0.0949505	0.09849968	2389.98	0.02493813	0.02930393	2919.98	0.04926604	0.05162945	3449.97	0.03422043	0.03334	3979.97	0.12149188	0.12128941	
270.2	0.02163064	0.02830076	800.19	0.03231121	0.03075374	1330.19	0.08653184	0.08830731	1860.19	0.09438555	0.09870641	2390.18	0.02464147	0.02938634	2920.18	0.04956566	0.05177013	3450.17	0.03342376	0.03342701	3980.17	0.12159629	0.12154685	
270.4	0.0213865	0.02837619	800.39	0.0322018	0.03075374	1330.39	0.08637972	0.08848859	1860.39	0.09476486	0.09891279	2390.38	0.02368117	0.02946874	2920.38	0.04927349	0.05191077	3450.37	0.03363343	0.03351397	3980.37	0.12272991	0.12180388	
270.6	0.02126735	0.0284516	800.59	0.03195583	0.03075374	1330.59	0.08596059	0.08866956	1860.59	0.0954254	0.09911882	2390.58	0.02311286	0.02955114	2920.58	0.04996519	0.05205138	3450.57	0.03289323	0.03360089	3980.57	0.12354312	0.12206049	
270.8	0.02090987	0.02852697	800.79	0.03171746	0.03075374	1330.79	0.08633698	0.08885021	1860.79	0.09527553	0.09932451	2390.78	0.02382757	0.02963352	2920.78	0.04941203	0.05219195	3450.77	0.03291535	0.03368776	3980.77	0.12359265	0.12231669	
271	0.02151919	0.02860232	800.99	0.03267567	0.03075374	1330.99	0.08615539	0.08903054	1860.99	0.09553485	0.09952985	2390.98	0.02419922	0.02971591	2920.98	0.04927634	0.05233247	3450.97	0.03278014	0.03377459	3980.97	0.12368067	0.12257247	
271.2	0.02103999	0.02867764	801.19	0.03220493	0.03075374	1331.19	0.0876178	0.08921055	1861.19	0.09484075	0.09973485	2391.18	0.02392839	0.02979828	2921.18	0.05067257	0.05247296	3451.17	0.03291614	0.03386137	3981.17	0.12356162	0.12282784	
271.4	0.02050139	0.02875293	801.39	0.03196604	0.03075374	1331.39	0.08784802	0.08939024	1861.39	0.09531247	0.09993951	2391.38	0.02442868	0.02988064	2921.38	0.05064827	0.05261342	3451.37	0.03258912	0.03394812	3981.37	0.1236687	0.1230828	
271.6	0.02056697	0.0288282	801.59	0.03207703	0.03075374	1331.59	0.08822292	0.08956961	1861.59	0.09555247	0.10014382	2391.58	0.02482633	0.029963	2921.58	0.0510657	0.05275383	3451.57	0.03401921	0.03403481	3981.57	0.12455017	0.12333734	
271.8	0.02199915	0.02890343	801.79	0.03305854	0.03075374	1331.79	0.08865877	0.08974867	1861.79	0.09592193	0.10034779	2391.78	0.02474784	0.03004535	2921.78	0.05207845	0.05289421	3451.77	0.03497907	0.03412147	3981.77	0.12518972	0.12359148	
272	0.02174265	0.02897864	801.99	0.03340312	0.03075374	1331.99	0.08732896	0.08992741	1861.99	0.09615151	0.10055142	2391.98	0.02538669	0.0301277	2921.98	0.05169276	0.05303455	3451.97	0.03561967	0.03420807	3981.97	0.12456818	0.1238452	
272.2	0.02222934	0.02905382	802.19	0.03445123	0.03075374	1332.19	0.08874008	0.09010583	1862.19	0.09644743	0.10075471	2392.18	0.02572881	0.03021003	2922.18	0.05198844	0.05317485	3452.17	0.03616033	0.03429464	3982.17	0.12506645	0.12409851	
272.4	0.02144759	0.02912897	802.39	0.03493707	0.03075374	1332.39	0.08942239	0.09028394	1862.39	0.09753714	0.10095766	2392.38	0.0265302	0.03029236	2922.38	0.05264474	0.05331512	3452.37	0.03660134	0.03438116	3982.37	0.12498879	0.12435142	
272.6	0.02092344	0.02920409	802.59	0.03449109	0.03075374	1332.59	0.08930008	0.09046173	1862.59	0.0976211	0.10116027	2392.58	0.02659187	0.03037468	2922.58	0.05264513	0.05345535	3452.57	0.03607082	0.03446764	3982.57	0.12463945	0.12460391	
272.8	0.0196325	0.02927918	802.79	0.03498072	0.03075374	1332.79	0.08963571	0.09063921	1862.79	0.09797251	0.10136254	2392.78	0.02623335	0.030457	2922.78	0.05275893	0.05359554	3452.77	0.03614921	0.03455407	3982.77	0.12466665	0.124856	
273	0.01911502	0.02935425	802.99	0.03545028	0.03075374	1332.99	0.08947906	0.09081637	1862.99	0.09854107	0.10156447	2392.98	0.0261876	0.0305393	2922.98	0.05395281	0.05373569	3452.97	0.03654193	0.03464046	3982.97	0.12541089	0.12510768	
273.2	0.01997426	0.02942929	803.19	0.0352257	0.03075374	1333.19	0.08992029	0.09099322	1863.19	0.09891585	0.10176606	2393.18	0.02576279	0.0306216	2923.18	0.05422656	0.0538758	3453.17	0.03624206	0.0347268	3983.17	0.12525088	0.12535895	
273.4	0.01959277	0.0295043	803.39	0.03439656	0.03075374	1333.39	0.09060987	0.09116976	1863.39	0.09862349	0.10196732	2393.38	0.02585997	0.0307039	2923.38	0.05412202	0.05401588	3453.37	0.03567242	0.0348131	3983.37	0.12550539	0.12560982	
273.6	0.01931656	0.02957928	803.59	0.03422749	0.03075374	1333.59	0.09042454	0.09134598	1863.59	0.09850693	0.10216824	2393.58	0.02575061	0.03078618	2923.58	0.05503262	0.05415592	3453.57	0.0355493	0.03489936	3983.57	0.12528654	0.12586028	
273.8	0.0196903	0.02965423	803.79	0.03374551	0.03075374	1333.79	0.09069594	0.09152189	1863.79	0.09825116	0.10236882	2393.78	0.02562762	0.03086846	2923.78	0.05541392	0.05429592	3453.77	0.03536243	0.03498557	3983.77	0.12550057	0.12611033	
274	0.01996607	0.02972916	803.99	0.03264567	0.03075374	1333.99	0.09193882	0.0916975	1863.99	0.0985013	0.10256906	2393.98	0.0260998	0.03095073	2923.98	0.05653331	0.05443589	3453.97	0.03467398	0.03507174	3983.97	0.12649155	0.12635999	
274.2	0.0204011	0.02980405	804.19	0.03181529	0.03075374	1334.19	0.09170472	0.09187279	1864.19	0.09923937	0.10276897	2394.18	0.02544081	0.03103299	2924.18	0.05806924	0.05457581	3454.17	0.0353339	0.03515787	3984.17	0.12692678	0.12660923	
274.4	0.02043489	0.02987892	804.39	0.03114228	0.03075374	1334.39	0.09169499	0.09204777	1864.39	0.0993915	0.10296855	2394.38	0.02490154	0.03111524	2924.38	0.05899685	0.0547157	3454.37	0.03552511	0.03524395	3984.37	0.12830012	0.12685808	
274.6	0.02031865	0.02995377	804.59	0.03052736	0.03075374	1334.59	0.09174594	0.09222244	1864.59	0.0995606	0.10316779	2394.58	0.02549589	0.03119749	2924.58	0.06058802	0.05485555	3454.57	0.03537772	0.03532999	3984.57	0.12846035	0.12710652	
274.8	0.02058466	0.03002858	804.79	0.03041749	0.03075374	1334.79	0.09351463	0.0923968	1864.79	0.09848893	0.1033667	2394.78	0.02593827	0.03127973	2924.78	0.06018594	0.05499537	3454.77	0.03599294	0.03541598	3984.77	0.12757183	0.12735457	
275	0.02092853	0.03010336	804.99	0.03078558	0.03075374	1334.99	0.09442496	0.09257085	1864.99	0.09922919	0.10356527	2394.98	0.02598374	0.03136196	2924.98	0.05972722	0.05513515	3454.97	0.03553991	0.03550193	3984.97	0.12840907	0.12760221	
275.2	0.02071964	0.03017812	805.19	0.02978697	0.03075374	1335.19	0.09531832	0.0927446	1865.19	0.09904581	0.10376351	2395.18	0.02649521	0.03144419	2925.18	0.05939242	0.05527489	3455.17	0.03566905	0.03558784	3985.17	0.12851941	0.12784945	
275.4	0.02060038	0.03025285	805.39	0.02977537	0.03075374	1335.39	0.09531115	0.09291804	1865.39	0.09953188	0.10396142	2395.38	0.02670166	0.03152641	2925.38	0.0587223	0.05541459	3455.37	0.0363842	0.0356737	3985.37	0.12832858	0.12809629	
275.6	0.02075532	0.03032755	805.59	0.03021714	0.03075374	1335.59	0.09583	0.09309117	1865.59	0.10057259	0.104159	2395.58	0.02766779	0.03160862	2925.58	0.05844832	0.05555425	3455.57	0.0375323	0.03575952	3985.57	0.12861932	0.12834273	
275.8	0.02198286	0.03040223	805.79	0.03026593	0.03075374	1335.79	0.09586	0.093264	1865.79	0.10107413	0.10435625	2395.78	0.02772831	0.03169082	2925.78	0.05757891	0.05569388	3455.77	0.0375168	0.0358453	3985.77	0.12779658	0.12858877	
276	0.02145873	0.03047687	805.99	0.03021302	0.03075374	1335.99	0.09551564	0.09343651	1865.99	0.10108134	0.10455316	2395.98	0.02804904	0.03177302	2925.98	0.05647334	0.05583347	3455.97	0.03784139	0.03593103	3985.97	0.12788174	0.12883442	
276.2	0.02182867	0.03055149	806.19	0.03066274	0.03075374	1336.19	0.0967973	0.09360873	1866.19	0.10156266	0.10474975	2396.18	0.02898693	0.0318552	2926.18	0.05550507	0.05597302	3456.17	0.03803135	0.03601672	3986.17	0.12760699	0.12907967	
276.4	0.021403	0.03062608	806.39	0.03099202	0.03075374	1336.39	0.0969906	0.09378064	1866.39	0.10204807	0.10494601	2396.38	0.02941867	0.03193738	2926.38	0.05437374	0.05611253	3456.37	0.0376428	0.03610236	3986.37	0.12713001	0.12932452	
276.6	0.02210625	0.03070064	806.59	0.03034944	0.03075374	1336.59	0.09615102	0.09395224	1866.59	0.10165302	0.10514194	2396.58	0.02881339	0.03201956	2926.58	0.05344508	0.05625201	3456.57	0.03660398	0.03618797	3986.57	0.12825121	0.12956898	
276.8	0.02243326	0.03077518	806.79	0.03108027	0.03075374	1336.79	0.09627491	0.09412355	1866.79	0.10193877	0.10533754	2396.78	0.02830766	0.03210172	2926.78	0.05315486	0.05639145	3456.77	0.03634521	0.03627352	3986.77	0.12753412	0.12981304	
277	0.02447363	0.03084968	806.99	0.03078845	0.03075374	1336.99	0.09562027	0.09429454	1866.99	0.10183615	0.10553281	2396.98	0.02880453	0.03218388	2926.98	0.05294972	0.05653085	3456.97	0.03598507	0.03635904	3986.97	0.12721294	0.13005671	
277.2	0.02478945	0.03092416	807.19	0.02983481	0.03075374	1337.19	0.09465075	0.09446524	1867.19	0.10081684	0.10572776	2397.18	0.02831814	0.03226603	2927.18	0.05323551	0.05667022	3457.17	0.03598021	0.03644451	3987.17	0.12709632	0.13029998	
277.4	0.02434568	0.03099861	807.39	0.0296299	0.03075374	1337.39	0.09363393	0.09463564	1867.39	0.10052842	0.10592238	2397.38	0.02832404	0.03234818	2927.38	0.05350617	0.05680955	3457.37	0.03564984	0.03652994	3987.37	0.12712556	0.13054286	
277.6	0.02482958	0.03107303	807.59	0.02990491	0.03075374	1337.59	0.09238446	0.09480573	1867.59	0.1016198	0.10611667	2397.58	0.02805435	0.03243031	2927.58	0.05507693	0.05694884	3457.57	0.03674295	0.03661532	3987.57	0.12726851	0.13078535	
277.8	0.02541608	0.03114743	807.79	0.030585	0.03075374	1337.79	0.09220143	0.09497552	1867.79	0.10100489	0.10631064	2397.78	0.02814902	0.03251244	2927.78	0.05560058	0.05708809	3457.77	0.03701426	0.03670066	3987.77	0.12735531	0.13102745	
278	0.02535043	0.03122179	807.99	0.03121885	0.03075374	1337.99	0.0920387	0.09514501	1867.99	0.10111341	0.10650428	2397.98	0.02727056	0.03259457	2927.98	0.05677345	0.05722731	3457.97	0.03766349	0.03678596	3987.97	0.12870712	0.13126915	
278.2	0.02532335	0.03129613	808.19	0.03060243	0.03075374	1338.19	0.0912011	0.0953142	1868.19	0.10104045	0.1066976	2398.18	0.02640839	0.03267668	2928.18	0.05784168	0.05736649	3458.17	0.03793254	0.03687121	3988.17	0.12872225	0.13151047	
278.4	0.02538592	0.03137044	808.39	0.0307014	0.03075374	1338.39	0.09110253	0.0954831	1868.39	0.10056372	0.1068906	2398.38	0.02549104	0.03275879	2928.38	0.05845727	0.05750563	3458.37	0.03768696	0.03695642	3988.37	0.12898893	0.13175139	
278.6	0.02561518	0.03144473	808.59	0.03057495	0.03075374	1338.59	0.09017572	0.09565169	1868.59	0.10145669	0.10708327	2398.58	0.02543116	0.03284089	2928.58	0.05956587	0.05764473	3458.57	0.03764809	0.03704159	3988.57	0.12866493	0.13199192	
278.8	0.02501868	0.03151898	808.79	0.03123348	0.03075374	1338.79	0.09018343	0.09581998	1868.79	0.10085068	0.10727562	2398.78	0.02589125	0.03292298	2928.78	0.05933684	0.0577838	3458.77	0.03738365	0.03712671	3988.77	0.12903277	0.13223207	
279	0.02537219	0.03159321	808.99	0.03134637	0.03075374	1338.99	0.09038217	0.09598798	1868.99	0.10096678	0.10746764	2398.98	0.02654888	0.03300506	2928.98	0.05939861	0.05792283	3458.97	0.03675746	0.03721179	3988.97	0.12997979	0.13247183	
279.2	0.02561151	0.03166741	809.19	0.03150708	0.03075374	1339.19	0.0900028	0.09615568	1869.19	0.1013094	0.10765935	2399.18	0.02748873	0.03308714	2929.18	0.05971266	0.05806182	3459.17	0.03726593	0.03729683	3989.17	0.12971604	0.1327112	
279.4	0.02484674	0.03174158	809.39	0.03176683	0.03075374	1339.39	0.09031082	0.09632309	1869.39	0.10159045	0.10785073	2399.38	0.02742522	0.03316921	2929.38	0.06060677	0.05820077	3459.37	0.03722501	0.03738182	3989.37	0.13039046	0.13295018	
279.6	0.02429072	0.03181572	809.59	0.03137959	0.03075374	1339.59	0.09128346	0.09649019	1869.59	0.10256537	0.1080418	2399.58	0.02829459	0.03325127	2929.58	0.06063351	0.05833969	3459.57	0.03715087	0.03746677	3989.57	0.13097327	0.13318878	
279.8	0.02494109	0.03188984	809.79	0.03228306	0.03075374	1339.79	0.09170257	0.096657	1869.79	0.10265732	0.10823254	2399.78	0.02866931	0.03333333	2929.78	0.06084549	0.05847857	3459.77	0.03693085	0.03755168	3989.77	0.13093386	0.13342699	
280	0.02465928	0.03196393	809.99	0.03316536	0.03075374	1339.99	0.09233382	0.09682352	1869.99	0.10345393	0.10842297	2399.98	0.02874083	0.03341538	2929.98	0.06119576	0.05861741	3459.97	0.03700871	0.03763655	3989.97	0.13180362	0.13366482	
280.2	0.02496276	0.03203799	810.19	0.03347909	0.03075374	1340.19	0.09378936	0.09698974	1870.19	0.10447426	0.10861307	2400.18	0.0294691	0.03349742	2930.18	0.06099799	0.05875622	3460.17	0.03671919	0.03772137	3990.17	0.13082215	0.13390226	
280.4	0.02483449	0.03211202	810.39	0.03268909	0.03075374	1340.39	0.09424488	0.09715567	1870.39	0.10538495	0.10880286	2400.38	0.02884086	0.03357945	2930.38	0.06130399	0.05889499	3460.37	0.03619258	0.03780614	3990.37	0.13133333	0.13413932	
280.6	0.024958	0.03218603	810.59	0.03276789	0.03075374	1340.59	0.09444584	0.09732131	1870.59	0.10559683	0.10899233	2400.58	0.02830686	0.03366148	2930.58	0.06172363	0.05903372	3460.57	0.03588621	0.03789088	3990.57	0.13167651	0.13437599	
280.8	0.02563203	0.03226001	810.79	0.0332044	0.03075374	1340.79	0.0947763	0.09748665	1870.79	0.10608334	0.10918148	2400.78	0.0272524	0.03374349	2930.78	0.06157602	0.05917241	3460.77	0.03602385	0.03797557	3990.77	0.13156718	0.13461229	
281	0.02628097	0.03233396	810.99	0.0330861	0.03075374	1340.99	0.09478397	0.0976517	1870.99	0.10602354	0.10937032	2400.98	0.02760634	0.0338255	2930.98	0.06247513	0.05931107	3460.97	0.03670525	0.03806022	3990.97	0.13198851	0.1348482	
281.2	0.02549349	0.03240788	811.19	0.03340043	0.03075374	1341.19	0.0940235	0.09781645	1871.19	0.10591315	0.10955883	2401.18	0.02726756	0.03390751	2931.18	0.06280088	0.05944969	3461.17	0.03728959	0.03814483	3991.17	0.13253833	0.13508373	
281.4	0.0266603	0.03248177	811.39	0.03372998	0.03075374	1341.39	0.09371578	0.09798092	1871.39	0.1066882	0.10974704	2401.38	0.0275341	0.0339895	2931.38	0.06294435	0.05958827	3461.37	0.03783598	0.03822939	3991.37	0.1322923	0.13531887	
281.6	0.02715684	0.03255564	811.59	0.03358441	0.03075374	1341.59	0.09431789	0.09814509	1871.59	0.10701372	0.10993493	2401.58	0.02662797	0.03407149	2931.58	0.06253128	0.05972682	3461.57	0.03850227	0.03831391	3991.57	0.13320875	0.13555364	
281.8	0.02720899	0.03262948	811.79	0.03388643	0.03075374	1341.79	0.09521308	0.09830898	1871.79	0.10627969	0.1101225	2401.78	0.02666932	0.03415347	2931.78	0.06168465	0.05986533	3461.77	0.03854923	0.03839838	3991.77	0.13412079	0.13578803	
282	0.02710319	0.03270329	811.99	0.03411484	0.03075374	1341.99	0.09510713	0.09847257	1871.99	0.10626966	0.11030976	2401.98	0.02613454	0.03423545	2931.98	0.06195074	0.0600038	3461.97	0.03843756	0.03848282	3991.97	0.13508832	0.13602204	
282.2	0.02666998	0.03277708	812.19	0.03232788	0.03075374	1342.19	0.09521449	0.09863587	1872.19	0.10679188	0.1104967	2402.18	0.0260571	0.03431741	2932.18	0.06229582	0.06014223	3462.17	0.03820683	0.03856721	3992.17	0.1347349	0.13625567	
282.4	0.02756872	0.03285083	812.39	0.03270919	0.03075374	1342.39	0.09544303	0.09879889	1872.39	0.1066459	0.11068334	2402.38	0.02639667	0.03439937	2932.38	0.06165528	0.06028063	3462.37	0.03769006	0.03865156	3992.37	0.13489341	0.13648893	
282.6	0.02693201	0.03292456	812.59	0.03308838	0.03075374	1342.59	0.09497142	0.09896162	1872.59	0.10648689	0.11086966	2402.58	0.0266031	0.03448133	2932.58	0.06150283	0.06041899	3462.57	0.03714499	0.03873586	3992.57	0.13523229	0.13672181	
282.8	0.02659804	0.03299826	812.79	0.0335192	0.03075374	1342.79	0.09461538	0.09912406	1872.79	0.1062069	0.11105566	2402.78	0.02766702	0.03456327	2932.78	0.06110581	0.06055731	3462.77	0.03629104	0.03882012	3992.77	0.1358003	0.13695431	
283	0.02685946	0.03307194	812.99	0.0338908	0.03075374	1342.99	0.09507361	0.09928621	1872.99	0.10536284	0.11124136	2402.98	0.02864726	0.03464521	2932.98	0.06113879	0.06069559	3462.97	0.03681451	0.03890434	3992.97	0.13583607	0.13718643	
283.2	0.0263603	0.03314558	813.19	0.03420316	0.03075374	1343.19	0.09512048	0.09944807	1873.19	0.10521317	0.11142674	2403.18	0.03025113	0.03472714	2933.18	0.0612342	0.06083384	3463.17	0.03664993	0.03898852	3993.17	0.13600743	0.13741818	
283.4	0.02549631	0.0332192	813.39	0.03424991	0.03075374	1343.39	0.09445685	0.09960965	1873.39	0.10503472	0.11161182	2403.38	0.03080762	0.03480906	2933.38	0.0608558	0.06097205	3463.37	0.03614102	0.03907265	3993.37	0.13674404	0.13764956	
283.6	0.0257837	0.03329279	813.59	0.03415895	0.03075374	1343.59	0.09431582	0.09977095	1873.59	0.10502427	0.11179658	2403.58	0.0316762	0.03489098	2933.58	0.06093698	0.06111023	3463.57	0.03631096	0.03915674	3993.57	0.13641709	0.13788056	
283.8	0.02590558	0.03336636	813.79	0.03465745	0.03075374	1343.79	0.09400494	0.09993195	1873.79	0.10438102	0.11198104	2403.78	0.03236815	0.03497288	2933.78	0.06226378	0.06124837	3463.77	0.03508559	0.03924079	3993.77	0.13630739	0.13811119	
284	0.02547107	0.03343989	813.99	0.03400852	0.03075374	1343.99	0.09384588	0.10009268	1873.99	0.10580867	0.11216519	2403.98	0.03345436	0.03505478	2933.98	0.06161861	0.06138647	3463.97	0.03472189	0.0393248	3993.97	0.13609433	0.13834145	
284.2	0.02535024	0.0335134	814.19	0.0328174	0.03075374	1344.19	0.09501439	0.10025311	1874.19	0.10705248	0.11234902	2404.18	0.03396705	0.03513668	2934.18	0.06198675	0.06152453	3464.17	0.03481035	0.03940876	3994.17	0.13507776	0.13857133	
284.4	0.02436923	0.03358688	814.39	0.03227412	0.03075374	1344.39	0.09491229	0.10041327	1874.39	0.10790854	0.11253255	2404.38	0.03379989	0.03521856	2934.38	0.06205495	0.06166256	3464.37	0.03497338	0.03949268	3994.37	0.13619208	0.13880084	
284.6	0.02496131	0.03366033	814.59	0.03186193	0.03075374	1344.59	0.09521637	0.10057314	1874.59	0.1077482	0.11271578	2404.58	0.03367932	0.03530044	2934.58	0.06243124	0.06180054	3464.57	0.03537094	0.03957656	3994.57	0.13531338	0.13902998	
284.8	0.02553176	0.03373376	814.79	0.03111471	0.03075374	1344.79	0.0953901	0.10073273	1874.79	0.10795724	0.11289869	2404.78	0.03333706	0.03538231	2934.78	0.06294681	0.0619385	3464.77	0.03606178	0.03966039	3994.77	0.135077	0.13925875	
285	0.02538473	0.03380716	814.99	0.02988156	0.03075374	1344.99	0.09589646	0.10089203	1874.99	0.1084032	0.1130813	2404.98	0.03336715	0.03546417	2934.98	0.06385077	0.06207641	3464.97	0.03583536	0.03974418	3994.97	0.13422635	0.13948715	
285.2	0.02487919	0.03388053	815.19	0.03008609	0.03075374	1345.19	0.09496413	0.10105106	1875.19	0.10877667	0.1132636	2405.18	0.03300154	0.03554603	2935.18	0.06420679	0.06221429	3465.17	0.03585738	0.03982793	3995.17	0.13395933	0.13971519	
285.4	0.02600923	0.03395387	815.39	0.02889578	0.03075374	1345.39	0.09517861	0.1012098	1875.39	0.10908501	0.1134456	2405.38	0.03337317	0.03562788	2935.38	0.06441227	0.06235213	3465.37	0.0366619	0.03991164	3995.37	0.13272526	0.13994285	
285.6	0.02546253	0.03402719	815.59	0.02829959	0.03075374	1345.59	0.09627335	0.10136826	1875.59	0.10883742	0.1136273	2405.58	0.0327023	0.03570972	2935.58	0.0642941	0.06248994	3465.57	0.03633617	0.0399953	3995.57	0.13309515	0.14017014	
285.8	0.02495262	0.03410048	815.79	0.02765432	0.03075374	1345.79	0.09598826	0.10152644	1875.79	0.10909609	0.11380869	2405.78	0.03339789	0.03579155	2935.78	0.06481436	0.0626277	3465.77	0.0371297	0.04007892	3995.77	0.13256182	0.14039707	
286	0.02493855	0.03417374	815.99	0.02739685	0.03075374	1345.99	0.09636453	0.10168434	1875.99	0.10961868	0.11398977	2405.98	0.03230747	0.03587338	2935.98	0.06577153	0.06276543	3465.97	0.03725251	0.0401625	3995.97	0.13304412	0.14062363	
286.2	0.02480111	0.03424697	816.19	0.02738208	0.03075374	1346.19	0.09701789	0.10184197	1876.19	0.1097271	0.11417055	2406.18	0.03130677	0.0359552	2936.18	0.06544905	0.06290313	3466.17	0.03686125	0.04024604	3996.17	0.13340925	0.14084983	
286.4	0.02572158	0.03432018	816.39	0.02896794	0.03075374	1346.39	0.09799512	0.10199931	1876.39	0.1093019	0.11435103	2406.38	0.03102183	0.03603701	2936.38	0.06454573	0.06304078	3466.37	0.03693291	0.04032953	3996.37	0.13390212	0.14107566	
286.6	0.02564096	0.03439336	816.59	0.0294314	0.03075374	1346.59	0.09798976	0.10215637	1876.59	0.10907478	0.11453121	2406.58	0.03059876	0.03611882	2936.58	0.064697	0.0631784	3466.57	0.03715048	0.04041298	3996.57	0.13461357	0.14130112	
286.8	0.02606422	0.03446651	816.79	0.030106	0.03075374	1346.79	0.09824513	0.10231316	1876.79	0.10928616	0.11471108	2406.78	0.03214021	0.03620061	2936.78	0.06494106	0.06331599	3466.77	0.0372415	0.04049639	3996.77	0.13523914	0.14152622	
287	0.02561702	0.03453963	816.99	0.03132673	0.03075374	1346.99	0.09857903	0.10246967	1876.99	0.10827251	0.11489066	2406.98	0.03281	0.0362824	2936.98	0.06419258	0.06345353	3466.97	0.03835851	0.04057976	3996.97	0.13490586	0.14175096	
287.2	0.02596933	0.03461273	817.19	0.03101846	0.03075374	1347.19	0.0989457	0.1026259	1877.19	0.10779331	0.11506993	2407.18	0.03343692	0.03636419	2937.18	0.0632827	0.06359104	3467.17	0.03773879	0.04066308	3997.17	0.13540273	0.14197533	
287.4	0.02648353	0.0346858	817.39	0.03187838	0.03075374	1347.39	0.09888715	0.10278186	1877.39	0.10859532	0.1152489	2407.38	0.03293072	0.03644596	2937.38	0.062406	0.06372851	3467.37	0.0384388	0.04074637	3997.37	0.13570144	0.14219934	
287.6	0.02731425	0.03475884	817.59	0.03140883	0.03075374	1347.59	0.09869315	0.10293754	1877.59	0.10874373	0.11542758	2407.58	0.03372576	0.03652773	2937.58	0.0631343	0.06386595	3467.57	0.03871229	0.0408296	3997.57	0.13669005	0.14242299	
287.8	0.02701425	0.03483186	817.79	0.03163784	0.03075374	1347.79	0.09924436	0.10309295	1877.79	0.10934861	0.11560595	2407.78	0.03345259	0.03660949	2937.78	0.0634194	0.06400335	3467.77	0.03835645	0.0409128	3997.77	0.13706831	0.14264628	
288	0.02722563	0.03490484	817.99	0.03107662	0.03075374	1347.99	0.10001925	0.10324808	1877.99	0.11125957	0.11578403	2407.98	0.03399539	0.03669124	2937.98	0.06246195	0.06414071	3467.97	0.0387983	0.04099596	3997.97	0.13744097	0.1428692	
288.2	0.026707	0.0349778	818.19	0.03100056	0.03075374	1348.19	0.10127693	0.10340293	1878.19	0.11184597	0.1159618	2408.18	0.03401967	0.03677299	2938.18	0.06254946	0.06427803	3468.17	0.039632	0.04107907	3998.17	0.1381998	0.14309177	
288.4	0.02652829	0.03505074	818.39	0.03145907	0.03075374	1348.39	0.10043193	0.10355751	1878.39	0.11179195	0.11613928	2408.38	0.03384886	0.03685473	2938.38	0.06282166	0.06441532	3468.37	0.0401581	0.04116214	3998.37	0.1389568	0.14331397	
288.6	0.02793551	0.03512364	818.59	0.03062098	0.03075374	1348.59	0.1008515	0.10371182	1878.59	0.11223292	0.11631646	2408.58	0.03468409	0.03693646	2938.58	0.06355346	0.06455257	3468.57	0.04107173	0.04124517	3998.57	0.13772477	0.14353582	
288.8	0.02741433	0.03519652	818.79	0.03046915	0.03075374	1348.79	0.10067206	0.10386586	1878.79	0.11304077	0.11649335	2408.78	0.03471843	0.03701818	2938.78	0.06431949	0.06468979	3468.77	0.0420902	0.04132815	3998.77	0.13807154	0.14375731	
289	0.02760341	0.03526937	818.99	0.02894555	0.03075374	1348.99	0.10069408	0.10401962	1878.99	0.11335533	0.11666994	2408.98	0.03478483	0.0370999	2938.98	0.06493564	0.06482696	3468.97	0.04223485	0.0414111	3998.97	0.1380862	0.14397844	
289.2	0.02760562	0.03534219	819.19	0.02923276	0.03075374	1349.19	0.099818	0.10417311	1879.19	0.11462829	0.11684623	2409.18	0.03514226	0.03718161	2939.18	0.06475946	0.0649641	3469.17	0.04267712	0.041494	3999.17	0.13740096	0.14419921	
289.4	0.02848978	0.03541499	819.39	0.02786896	0.03075374	1349.39	0.09973574	0.10432633	1879.39	0.11437058	0.11702223	2409.38	0.03657187	0.03726331	2939.38	0.06501902	0.06510121	3469.37	0.04289102	0.04157686	3999.37	0.13658617	0.14441963	
289.6	0.02774443	0.03548776	819.59	0.02810145	0.03075374	1349.59	0.10012464	0.10447928	1879.59	0.11438628	0.11719793	2409.58	0.03646544	0.037345	2939.58	0.06589101	0.06523828	3469.57	0.04317153	0.04165967	3999.57	0.13754402	0.14463969	
289.8	0.027519	0.0355605	819.79	0.02768392	0.03075374	1349.79	0.10014083	0.10463196	1879.79	0.11520284	0.11737334	2409.78	0.03685885	0.03742669	2939.78	0.06533933	0.06537531	3469.77	0.04299711	0.04174245	3999.77	0.13847823	0.14485939	
290	0.02682383	0.03563321	819.99	0.02780531	0.03075374	1349.99	0.1010325	0.10478436	1879.99	0.11470046	0.11754846	2409.98	0.03634618	0.03750837	2939.98	0.06558034	0.0655123	3469.97	0.04221365	0.04182518	3999.97	0.13916588	0.14507874	
290.2	0.02664695	0.0357059	820.19	0.02821585	0.03075374	1350.19	0.10120961	0.1049365	1880.19	0.11429853	0.11772328	2410.18	0.03630456	0.03759004	2940.18	0.06447858	0.06564926	3470.17	0.0413323	0.04190787	4000.17	0.13990436	0.14529773	
290.4	0.02647461	0.03577856	820.39	0.02874312	0.03075374	1350.39	0.101722	0.10508837	1880.39	0.11401052	0.11789781	2410.38	0.03693093	0.03767171	2940.38	0.06420966	0.06578618	3470.37	0.04130514	0.04199052	4000.37	0.14080471	0.14551637	
290.6	0.02552985	0.03585119	820.59	0.02879892	0.03075374	1350.59	0.10177685	0.10523997	1880.59	0.11367434	0.11807204	2410.58	0.03723485	0.03775336	2940.58	0.06422481	0.06592306	3470.57	0.0405105	0.04207313	4000.57	0.14200533	0.14573466	
290.8	0.02535331	0.0359238	820.79	0.02877121	0.03075374	1350.79	0.10240619	0.1053913	1880.79	0.11374911	0.11824599	2410.78	0.03810711	0.03783501	2940.78	0.06506462	0.06605991	3470.77	0.04010479	0.04215569	4000.77	0.14235101	0.14595259	
291	0.02447837	0.03599638	820.99	0.02886894	0.03075374	1350.99	0.10298678	0.10554236	1880.99	0.11285489	0.11841964	2410.98	0.03746924	0.03791666	2940.98	0.06485119	0.06619672	3470.97	0.039372	0.04223822	4000.97	0.14217943	0.14617018	
291.2	0.02421209	0.03606893	821.19	0.02883481	0.03075374	1351.19	0.10332222	0.10569316	1881.19	0.11281506	0.118593	2411.18	0.03646825	0.03799829	2941.18	0.06496356	0.06633349	3471.17	0.03895932	0.0423207	4001.17	0.14311358	0.14638741	
291.4	0.02431461	0.03614145	821.39	0.02924593	0.03075374	1351.39	0.10329553	0.10584369	1881.39	0.112877	0.11876608	2411.38	0.03519833	0.03807992	2941.38	0.06546721	0.06647023	3471.37	0.03845573	0.04240314	4001.37	0.14287677	0.14660429	
291.6	0.02532255	0.03621395	821.59	0.0278541	0.03075374	1351.59	0.10248777	0.10599395	1881.59	0.11196069	0.11893886	2411.58	0.03519237	0.03816154	2941.58	0.06617783	0.06660693	3471.57	0.03771087	0.04248553	4001.57	0.14361805	0.14682081	
291.8	0.02495747	0.03628642	821.79	0.02855044	0.03075374	1351.79	0.10327183	0.10614395	1881.79	0.11190356	0.11911135	2411.78	0.03437002	0.03824315	2941.78	0.06703742	0.06674359	3471.77	0.03737784	0.04256789	4001.77	0.14315735	0.14703699	
292	0.0251632	0.03635886	821.99	0.0290642	0.03075374	1351.99	0.10366267	0.10629368	1881.99	0.11279302	0.11928356	2411.98	0.03546892	0.03832476	2941.98	0.06798313	0.06688022	3471.97	0.03682351	0.0426502	4001.97	0.14306733	0.14725282	
292.2	0.02576621	0.03643128	822.19	0.02995651	0.03075374	1352.19	0.10401266	0.10644315	1882.19	0.11358141	0.11945547	2412.18	0.03552356	0.03840636	2942.18	0.0682373	0.06701681	3472.17	0.03714836	0.04273247	4002.17	0.14278084	0.1474683	
292.4	0.02652023	0.03650367	822.39	0.02954681	0.03075374	1352.39	0.10348703	0.10659235	1882.39	0.11423857	0.1196271	2412.38	0.03592321	0.03848795	2942.38	0.06948379	0.06715336	3472.37	0.03791341	0.0428147	4002.37	0.14233314	0.14768344	
292.6	0.02807989	0.03657603	822.59	0.0288626	0.03075374	1352.59	0.10376476	0.10674129	1882.59	0.1145741	0.11979844	2412.58	0.03681214	0.03856953	2942.58	0.06979043	0.06728988	3472.57	0.03903243	0.04289689	4002.57	0.14166863	0.14789822	
292.8	0.02906617	0.03664836	822.79	0.02862241	0.03075374	1352.79	0.10375414	0.10688997	1882.79	0.11459599	0.11996949	2412.78	0.03716786	0.03865111	2942.78	0.07007778	0.06742636	3472.77	0.04030983	0.04297904	4002.77	0.14151345	0.14811266	
293	0.02979379	0.03672067	822.99	0.02799182	0.03075374	1352.99	0.10378162	0.10703838	1882.99	0.11426688	0.12014026	2412.98	0.03761828	0.03873268	2942.98	0.0705168	0.0675628	3472.97	0.04139698	0.04306114	4002.97	0.14137066	0.14832675	
293.2	0.03029638	0.03679295	823.19	0.02827744	0.03075374	1353.19	0.10298189	0.10718653	1883.19	0.11536701	0.12031074	2413.18	0.03823117	0.03881424	2943.18	0.07076419	0.06769921	3473.17	0.04113077	0.0431432	4003.17	0.14095747	0.14854049	
293.4	0.03049722	0.0368652	823.39	0.02825091	0.03075374	1353.39	0.10303789	0.10733442	1883.39	0.11460471	0.12048094	2413.38	0.03897707	0.0388958	2943.38	0.07141772	0.06783558	3473.37	0.04161115	0.04322522	4003.37	0.14103269	0.14875389	
293.6	0.03051312	0.03693743	823.59	0.02828729	0.03075374	1353.59	0.10337806	0.10748205	1883.59	0.11525587	0.12065085	2413.58	0.03972057	0.03897734	2943.58	0.07074261	0.06797191	3473.57	0.0422524	0.0433072	4003.57	0.1414795	0.14896695	
293.8	0.03032691	0.03700963	823.79	0.02798369	0.03075374	1353.79	0.10293651	0.10762941	1883.79	0.11489187	0.12082047	2413.78	0.04014572	0.03905888	2943.78	0.06983563	0.06810821	3473.77	0.04275906	0.04338914	4003.77	0.14165268	0.14917966	
294	0.03032191	0.0370818	823.99	0.02800128	0.03075374	1353.99	0.10284017	0.10777651	1883.99	0.11486072	0.12098981	2413.98	0.03960674	0.03914042	2943.98	0.07010838	0.06824447	3473.97	0.04347347	0.04347103	4003.97	0.14135651	0.14939202	
294.2	0.02998837	0.03715395	824.19	0.02801194	0.03075374	1354.19	0.10265496	0.10792336	1884.19	0.1147885	0.12115887	2414.18	0.0398822	0.03922194	2944.18	0.07024229	0.0683807	3474.17	0.04415853	0.04355289	4004.17	0.14268656	0.14960405	
294.4	0.02993614	0.03722606	824.39	0.02917144	0.03075374	1354.39	0.10254347	0.10806994	1884.39	0.11487669	0.12132765	2414.38	0.04050679	0.03930346	2944.38	0.07033001	0.06851688	3474.37	0.04480696	0.0436347	4004.37	0.14396674	0.14981573	
294.6	0.02945791	0.03729815	824.59	0.02973276	0.03075374	1354.59	0.10345352	0.10821627	1884.59	0.1154862	0.12149614	2414.58	0.03984883	0.03938497	2944.58	0.0709976	0.06865304	3474.57	0.04462951	0.04371647	4004.57	0.14485862	0.15002706	
294.8	0.02985936	0.03737022	824.79	0.02897849	0.03075374	1354.79	0.10246366	0.10836233	1884.79	0.11554885	0.12166435	2414.78	0.03888018	0.03946647	2944.78	0.0715937	0.06878915	3474.77	0.04482362	0.0437982	4004.77	0.14535162	0.15023806	
295	0.02950039	0.03744225	824.99	0.02952024	0.03075374	1354.99	0.10185621	0.10850814	1884.99	0.11567824	0.12183228	2414.98	0.03726291	0.03954797	2944.98	0.07175428	0.06892523	3474.97	0.0442947	0.04387989	4004.97	0.14536181	0.15044872	
295.2	0.02874405	0.03751426	825.19	0.03032825	0.03075374	1355.19	0.1014041	0.10865369	1885.19	0.11615958	0.12199992	2415.18	0.03629369	0.03962946	2945.18	0.07149946	0.06906127	3475.17	0.0443177	0.04396153	4005.17	0.1451696	0.15065903	
295.4	0.02869594	0.03758625	825.39	0.03071057	0.03075374	1355.39	0.10135099	0.10879898	1885.39	0.11583044	0.12216729	2415.38	0.03625576	0.03971094	2945.38	0.0717467	0.06919728	3475.37	0.04312111	0.04404314	4005.37	0.14515908	0.15086901	
295.6	0.02850893	0.0376582	825.59	0.03115348	0.03075374	1355.59	0.10084474	0.10894402	1885.59	0.11697264	0.12233437	2415.58	0.03648465	0.03979241	2945.58	0.07185923	0.06933324	3475.57	0.0432218	0.0441247	4005.57	0.14518191	0.15107864	
295.8	0.02806464	0.03773013	825.79	0.03272432	0.03075374	1355.79	0.10166861	0.1090888	1885.79	0.11777846	0.12250118	2415.78	0.03620722	0.03987388	2945.78	0.07269547	0.06946918	3475.77	0.04275324	0.04420622	4005.77	0.1452157	0.15128794	
296	0.02847366	0.03780204	825.99	0.03310515	0.03075374	1355.99	0.10150307	0.10923332	1885.99	0.11918883	0.12266771	2415.98	0.03747829	0.03995534	2945.98	0.07193671	0.06960507	3475.97	0.04200897	0.0442877	4005.97	0.14503553	0.1514969	
296.2	0.02808197	0.03787391	826.19	0.0332693	0.03075374	1356.19	0.10162074	0.10937758	1886.19	0.11989593	0.12283396	2416.18	0.03745187	0.04003679	2946.18	0.07143985	0.06974093	3476.17	0.0421421	0.04436914	4006.17	0.14496544	0.15170552	
296.4	0.02921202	0.03794576	826.39	0.03324707	0.03075374	1356.39	0.10186951	0.1095216	1886.39	0.11994822	0.12299992	2416.38	0.03814405	0.04011824	2946.38	0.07118026	0.06987675	3476.37	0.04221934	0.04445054	4006.37	0.14581098	0.1519138	
296.6	0.0303948	0.03801758	826.59	0.03350511	0.03075374	1356.59	0.10212107	0.10966535	1886.59	0.11966846	0.12316562	2416.58	0.03800856	0.04019967	2946.58	0.07082591	0.07001254	3476.57	0.04215427	0.04453189	4006.57	0.1459351	0.15212175	
296.8	0.03118585	0.03808938	826.79	0.03288522	0.03075374	1356.79	0.10253952	0.10980885	1886.79	0.11939885	0.12333103	2416.78	0.03848577	0.0402811	2946.78	0.0704436	0.07014829	3476.77	0.04222797	0.04461321	4006.77	0.14633168	0.15232936	
297	0.03115555	0.03816114	826.99	0.0329595	0.03075374	1356.99	0.1029819	0.1099521	1886.99	0.11946898	0.12349617	2416.98	0.03903174	0.04036253	2946.98	0.07010697	0.07028401	3476.97	0.04238298	0.04469448	4006.97	0.14666379	0.15253664	
297.2	0.031731	0.03823288	827.19	0.03248278	0.03075374	1357.19	0.1027004	0.1100951	1887.19	0.12028945	0.12366103	2417.18	0.0392021	0.04044394	2947.18	0.07020157	0.07041968	3477.17	0.04125247	0.04477571	4007.17	0.14667442	0.15274358	
297.4	0.03204147	0.0383046	827.39	0.03231235	0.03075374	1357.39	0.10352547	0.11023784	1887.39	0.11901933	0.12382561	2417.38	0.03960333	0.04052535	2947.38	0.06982089	0.07055532	3477.37	0.04098896	0.0448569	4007.37	0.1473101	0.15295018	
297.6	0.03289076	0.03837628	827.59	0.03143721	0.03075374	1357.59	0.10427821	0.11038033	1887.59	0.11904755	0.12398992	2417.58	0.03988058	0.04060675	2947.58	0.06850579	0.07069093	3477.57	0.0411727	0.04493805	4007.57	0.14771678	0.15315646	
297.8	0.03238209	0.03844795	827.79	0.03122013	0.03075374	1357.79	0.10479529	0.11052257	1887.79	0.11845	0.12415395	2417.78	0.04021557	0.04068815	2947.78	0.06855794	0.0708265	3477.77	0.04169141	0.04501916	4007.77	0.148531	0.1533624	
298	0.03293056	0.03851958	827.99	0.03047677	0.03075374	1357.99	0.10542709	0.11066455	1887.99	0.11787342	0.12431771	2417.98	0.04056089	0.04076953	2947.98	0.0693069	0.07096203	3477.97	0.04196376	0.04510022	4007.97	0.14907637	0.153568	
298.2	0.03171955	0.03859119	828.19	0.02997983	0.03075374	1358.19	0.10606953	0.11080629	1888.19	0.11776527	0.1244812	2418.18	0.04101929	0.04085091	2948.18	0.06970667	0.07109753	3478.17	0.04244989	0.04518125	4008.17	0.14984853	0.15377327	
298.4	0.03224174	0.03866277	828.39	0.03016861	0.03075374	1358.39	0.106503	0.11094777	1888.39	0.11789711	0.12464441	2418.38	0.04077233	0.04093228	2948.38	0.06905088	0.07123298	3478.37	0.04242318	0.04526223	4008.37	0.15142116	0.15397822	
298.6	0.03218061	0.03873432	828.59	0.02990384	0.03075374	1358.59	0.10711585	0.111089	1888.59	0.11803206	0.12480734	2418.58	0.04030949	0.04101365	2948.58	0.06845269	0.07136841	3478.57	0.04215184	0.04534317	4008.57	0.15245151	0.15418283	
298.8	0.03203128	0.03880584	828.79	0.02922759	0.03075374	1358.79	0.10633143	0.11122999	1888.79	0.11754806	0.12497001	2418.78	0.03939966	0.041095	2948.78	0.06815613	0.07150379	3478.77	0.04239352	0.04542408	4008.77	0.15232828	0.15438711	
299	0.03201535	0.03887734	828.99	0.02972211	0.03075374	1358.99	0.10731837	0.11137072	1888.99	0.11817841	0.1251324	2418.98	0.03968477	0.04117635	2948.98	0.06780749	0.07163914	3478.97	0.04198061	0.04550494	4008.97	0.15230746	0.15459106	
299.2	0.03064739	0.03894882	829.19	0.02966031	0.03075374	1359.19	0.10666264	0.11151121	1889.19	0.11826323	0.12529452	2419.18	0.04021201	0.04125769	2949.18	0.06722882	0.07177446	3479.17	0.0417581	0.04558576	4009.17	0.15143908	0.15479468	
299.4	0.03031373	0.03902026	829.39	0.02932632	0.03075374	1359.39	0.10564525	0.11165144	1889.39	0.11886184	0.12545637	2419.38	0.04012563	0.04133903	2949.38	0.06765048	0.07190974	3479.37	0.04215727	0.04566653	4009.37	0.15135514	0.15499797	
299.6	0.02969528	0.03909168	829.59	0.02958353	0.03075374	1359.59	0.10521503	0.11179143	1889.59	0.11946418	0.12561794	2419.58	0.0398582	0.04142036	2949.58	0.06814257	0.07204498	3479.57	0.04296369	0.04574727	4009.57	0.15134888	0.15520093	
299.8	0.02947452	0.03916307	829.79	0.0293775	0.03075374	1359.79	0.10565495	0.11193117	1889.79	0.11967174	0.12577925	2419.78	0.03999589	0.04150168	2949.78	0.06834924	0.07218018	3479.77	0.04210548	0.04582797	4009.77	0.15109285	0.15540356	
300	0.02978384	0.03923444	829.99	0.02901015	0.03075374	1359.99	0.10520194	0.11207067	1889.99	0.12071696	0.12594029	2419.98	0.04142892	0.04158299	2949.98	0.06791697	0.07231535	3479.97	0.04216382	0.04590862	4009.97	0.15101814	0.15560587	
300.2	0.0296657	0.03930578	830.19	0.02943023	0.03075374	1360.19	0.10531509	0.11220991	1890.19	0.12055989	0.12610105	2420.18	0.04162623	0.0416643	2950.18	0.06873646	0.07245049	3480.17	0.0423258	0.04598924	4010.17	0.15096089	0.15580785	
300.4	0.03203851	0.03937709	830.39	0.03027154	0.03075374	1360.39	0.10552426	0.11234891	1890.39	0.1208433	0.12626155	2420.38	0.04260756	0.04174559	2950.38	0.0693482	0.07258558	3480.37	0.04304459	0.04606981	4010.37	0.15150399	0.15600951	
300.6	0.0328412	0.03944838	830.59	0.03075435	0.03075374	1360.59	0.10546304	0.11248767	1890.59	0.12123543	0.12642178	2420.58	0.04287636	0.04182688	2950.58	0.06985556	0.07272064	3480.57	0.04329582	0.04615034	4010.57	0.15110336	0.15621083	
300.8	0.03381944	0.03951964	830.79	0.0303983	0.03075374	1360.79	0.10507951	0.11262618	1890.79	0.12171621	0.12658174	2420.78	0.04404388	0.04190817	2950.78	0.07081297	0.07285567	3480.77	0.04332274	0.04623083	4010.77	0.15113876	0.15641183	
301	0.03381498	0.03959087	830.99	0.03043936	0.03075374	1360.99	0.10533566	0.11276444	1890.99	0.12303258	0.12674143	2420.98	0.04379094	0.04198944	2950.98	0.07106189	0.07299065	3480.97	0.04383523	0.04631128	4010.97	0.15065576	0.15661251	
301.2	0.03383789	0.03966207	831.19	0.03029945	0.03075374	1361.19	0.10474502	0.11290246	1891.19	0.12357369	0.12690086	2421.18	0.04267736	0.04207071	2951.18	0.07249524	0.07312561	3481.17	0.04323362	0.04639169	4011.17	0.15043758	0.15681287	
301.4	0.03416996	0.03973325	831.39	0.03000464	0.03075374	1361.39	0.10468835	0.11304023	1891.39	0.12320259	0.12706001	2421.38	0.0421063	0.04215198	2951.38	0.0725438	0.07326052	3481.37	0.04338229	0.04647206	4011.37	0.15111564	0.15701289	
301.6	0.03416712	0.03980441	831.59	0.02957843	0.03075374	1361.59	0.10453918	0.11317777	1891.59	0.12363865	0.12721891	2421.58	0.04172917	0.04223323	2951.58	0.07262869	0.0733954	3481.57	0.04354184	0.04655239	4011.57	0.15125605	0.1572126	
301.8	0.03390345	0.03987553	831.79	0.02908651	0.03075374	1361.79	0.10430108	0.11331505	1891.79	0.12410457	0.12737753	2421.78	0.04283849	0.04231448	2951.78	0.07371588	0.07353024	3481.77	0.0434107	0.04663267	4011.77	0.15226964	0.15741198	
302	0.03404543	0.03994663	831.99	0.02868465	0.03075374	1361.99	0.10440989	0.1134521	1891.99	0.12537015	0.12753589	2421.98	0.04307369	0.04239572	2951.98	0.07405636	0.07366505	3481.97	0.04322227	0.04671292	4011.97	0.15298732	0.15761104	
302.2	0.03384391	0.0400177	832.19	0.02807967	0.03075374	1362.19	0.10464593	0.1135889	1892.19	0.12636074	0.12769398	2422.18	0.04237829	0.04247695	2952.18	0.07415707	0.07379982	3482.17	0.04281701	0.04679313	4012.17	0.15298405	0.15780978	
302.4	0.03440233	0.04008875	832.39	0.02826994	0.03075374	1362.39	0.10496254	0.11372546	1892.39	0.12645642	0.12785181	2422.38	0.04304224	0.04255817	2952.38	0.07306405	0.07393456	3482.37	0.04265412	0.04687329	4012.37	0.15358905	0.1580082	
302.6	0.03328222	0.04015977	832.59	0.02831984	0.03075374	1362.59	0.10525779	0.11386178	1892.59	0.12719995	0.12800938	2422.58	0.04354555	0.04263939	2952.58	0.07213045	0.07406926	3482.57	0.04283568	0.04695341	4012.57	0.15381657	0.1582063	
302.8	0.03285091	0.04023076	832.79	0.0280016	0.03075374	1362.79	0.10528539	0.11399786	1892.79	0.12792369	0.12816668	2422.78	0.04265523	0.0427206	2952.78	0.07181414	0.07420392	3482.77	0.04368775	0.0470335	4012.77	0.15354735	0.15840407	
303	0.03253721	0.04030173	832.99	0.02824485	0.03075374	1362.99	0.10534343	0.1141337	1892.99	0.12847655	0.12832372	2422.98	0.04252635	0.04280181	2952.98	0.07163764	0.07433854	3482.97	0.04368547	0.04711354	4012.97	0.15380819	0.15860153	
303.2	0.03143506	0.04037267	833.19	0.02819555	0.03075374	1363.19	0.10436984	0.11426929	1893.19	0.12839453	0.12848049	2423.18	0.04176763	0.042883	2953.18	0.07193387	0.07447313	3483.17	0.04396615	0.04719354	4013.17	0.1537491	0.15879867	
303.4	0.03094995	0.04044358	833.39	0.02825432	0.03075374	1363.39	0.10579393	0.11440465	1893.39	0.12839136	0.12863701	2423.38	0.04133332	0.04296419	2953.38	0.07136538	0.07460769	3483.37	0.04386885	0.0472735	4013.37	0.15444124	0.15899549	
303.6	0.03036942	0.04051446	833.59	0.02858003	0.03075374	1363.59	0.10636029	0.11453977	1893.59	0.12806901	0.12879326	2423.58	0.04088489	0.04304537	2953.58	0.07119852	0.07474221	3483.57	0.04406966	0.04735342	4013.57	0.15493149	0.15919199	
303.8	0.03064933	0.04058532	833.79	0.02878903	0.03075374	1363.79	0.10736764	0.11467465	1893.79	0.12787378	0.12894924	2423.78	0.04137009	0.04312655	2953.78	0.07130853	0.07487669	3483.77	0.04300488	0.0474333	4013.77	0.15477895	0.15938818	
304	0.03165796	0.04065616	833.99	0.0291094	0.03075374	1363.99	0.10776195	0.11480929	1893.99	0.12766791	0.12910497	2423.98	0.04255463	0.04320771	2953.98	0.07091121	0.07501113	3483.97	0.0427622	0.04751314	4013.97	0.15512837	0.15958404	
304.2	0.03193203	0.04072696	834.19	0.03003826	0.03075374	1364.19	0.10851898	0.11494369	1894.19	0.12611142	0.12926044	2424.18	0.04278842	0.04328887	2954.18	0.07086463	0.07514554	3484.17	0.04209143	0.04759294	4014.17	0.15453752	0.15977959	
304.4	0.03309629	0.04079774	834.39	0.03074741	0.03075374	1364.39	0.10955105	0.11507785	1894.39	0.12613728	0.12941564	2424.38	0.04412533	0.04337002	2954.38	0.07174806	0.07527992	3484.37	0.04349903	0.04767269	4014.37	0.15486853	0.15997483	
304.6	0.0332291	0.0408685	834.59	0.03019592	0.03075374	1364.59	0.11066646	0.11521178	1894.59	0.1261286	0.12957059	2424.58	0.0436171	0.04345117	2954.58	0.07174484	0.07541426	3484.57	0.04405883	0.04775241	4014.57	0.15475683	0.16016974	
304.8	0.03359369	0.04093923	834.79	0.02933225	0.03075374	1364.79	0.11085981	0.11534547	1894.79	0.1267096	0.12972528	2424.78	0.04440389	0.04353231	2954.78	0.07295117	0.07554856	3484.77	0.04442318	0.04783209	4014.77	0.15416719	0.16036435	
305	0.03342743	0.04100993	834.99	0.02889388	0.03075374	1364.99	0.11152841	0.11547892	1894.99	0.12550377	0.1298797	2424.98	0.0436199	0.04361344	2954.98	0.07314321	0.07568282	3484.97	0.04543549	0.04791172	4014.97	0.15402178	0.16055864	
305.2	0.03366802	0.0410806	835.19	0.02827485	0.03075374	1365.19	0.11159419	0.11561214	1895.19	0.12455633	0.13003387	2425.18	0.04367024	0.04369456	2955.18	0.07390968	0.07581705	3485.17	0.04501607	0.04799132	4015.17	0.15364349	0.16075261	
305.4	0.03458187	0.04115125	835.39	0.02883032	0.03075374	1365.39	0.11161745	0.11574512	1895.39	0.12478035	0.13018778	2425.38	0.04407369	0.04377567	2955.38	0.07391088	0.07595125	3485.37	0.04559873	0.04807087	4015.37	0.15441851	0.16094627	
305.6	0.03502577	0.04122187	835.59	0.02790067	0.03075374	1365.59	0.11183126	0.11587786	1895.59	0.12525553	0.13034143	2425.58	0.04454436	0.04385678	2955.58	0.07473351	0.07608541	3485.57	0.04535032	0.04815039	4015.57	0.1551821	0.16113962	
305.8	0.03523215	0.04129247	835.79	0.02683393	0.03075374	1365.79	0.11216017	0.11601037	1895.79	0.1261461	0.13049483	2425.78	0.04545865	0.04393788	2955.78	0.07538494	0.07621953	3485.77	0.04532745	0.04822986	4015.77	0.15607267	0.16133266	
306	0.03585759	0.04136303	835.99	0.0260977	0.03075374	1365.99	0.11232778	0.11614265	1895.99	0.12661428	0.13064797	2425.98	0.04635345	0.04401898	2955.98	0.07481059	0.07635361	3485.97	0.04511491	0.04830929	4015.97	0.15647115	0.16152538	
306.2	0.03586481	0.04143358	836.19	0.02614963	0.03075374	1366.19	0.11263874	0.11627469	1896.19	0.12693581	0.13080085	2426.18	0.0471408	0.04410006	2956.18	0.07551446	0.07648766	3486.17	0.04509117	0.04838869	4016.17	0.15573393	0.1617178	
306.4	0.03508	0.04150409	836.39	0.02657489	0.03075374	1366.39	0.1120483	0.1164065	1896.39	0.1272687	0.13095348	2426.38	0.0471817	0.04418114	2956.38	0.07484664	0.07662168	3486.37	0.04627811	0.04846804	4016.37	0.15584816	0.1619099	
306.6	0.03459893	0.04157458	836.59	0.02716311	0.03075374	1366.59	0.11175728	0.11653808	1896.59	0.12773688	0.13110585	2426.58	0.04659413	0.04426221	2956.58	0.07491986	0.07675566	3486.57	0.04636244	0.04854735	4016.57	0.15636389	0.16210169	
306.8	0.03457824	0.04164504	836.79	0.02723155	0.03075374	1366.79	0.11131801	0.11666942	1896.79	0.12792694	0.13125796	2426.78	0.04565406	0.04434328	2956.78	0.07437521	0.0768896	3486.77	0.04686369	0.04862662	4016.77	0.15681786	0.16229317	
307	0.03380941	0.04171548	836.99	0.02727106	0.03075374	1366.99	0.11052823	0.11680053	1896.99	0.12787804	0.13140982	2426.98	0.04507165	0.04442434	2956.98	0.07510942	0.0770235	3486.97	0.04606433	0.04870586	4016.97	0.15751013	0.16248434	
307.2	0.03289951	0.04178589	837.19	0.02754392	0.03075374	1367.19	0.11000179	0.11693141	1897.19	0.12779685	0.13156143	2427.18	0.04508257	0.04450539	2957.18	0.07584131	0.07715737	3487.17	0.04563194	0.04878505	4017.17	0.15835857	0.1626752	
307.4	0.03281033	0.04185627	837.39	0.02772731	0.03075374	1367.39	0.11058904	0.11706206	1897.39	0.12733419	0.13171278	2427.38	0.04506577	0.04458643	2957.38	0.07595753	0.07729121	3487.37	0.04450838	0.0488642	4017.37	0.1591465	0.16286576	
307.6	0.03331345	0.04192663	837.59	0.02877403	0.03075374	1367.59	0.1092932	0.11719247	1897.59	0.12701105	0.13186388	2427.58	0.04432947	0.04466746	2957.58	0.07647373	0.07742501	3487.57	0.04467762	0.04894331	4017.57	0.15918834	0.163056	
307.8	0.03377925	0.04199696	837.79	0.02927988	0.03075374	1367.79	0.10953125	0.11732266	1897.79	0.12598843	0.13201472	2427.78	0.04421069	0.04474849	2957.78	0.0765468	0.07755877	3487.77	0.04323069	0.04902238	4017.77	0.15899201	0.16324594	
308	0.03437847	0.04206727	837.99	0.02939535	0.03075374	1367.99	0.10881463	0.11745261	1897.99	0.12607481	0.13216532	2427.98	0.04380739	0.04482951	2957.98	0.07583095	0.0776925	3487.97	0.04263382	0.04910141	4017.97	0.15930112	0.16343557	
308.2	0.03405321	0.04213755	838.19	0.03019176	0.03075374	1368.19	0.10848184	0.11758234	1898.19	0.12508212	0.13231566	2428.18	0.0429993	0.04491053	2958.18	0.07639278	0.07782619	3488.17	0.04255348	0.0491804	4018.17	0.15896624	0.1636249	
308.4	0.03475192	0.0422078	838.39	0.02976777	0.03075374	1368.39	0.10867309	0.11771183	1898.39	0.12463107	0.13246575	2428.38	0.04272727	0.04499153	2958.38	0.07763721	0.07795984	3488.37	0.04326011	0.04925935	4018.37	0.15957861	0.16381392	
308.6	0.03570931	0.04227802	838.59	0.02968026	0.03075374	1368.59	0.10888893	0.1178411	1898.59	0.12419351	0.13261558	2428.58	0.04266256	0.04507253	2958.58	0.07796806	0.07809346	3488.57	0.04351288	0.04933826	4018.57	0.15931866	0.16400263	
308.8	0.0358124	0.04234822	838.79	0.03004673	0.03075374	1368.79	0.10826403	0.11797014	1898.79	0.12384392	0.13276517	2428.78	0.04338157	0.04515352	2958.78	0.07897373	0.07822705	3488.77	0.04358299	0.04941713	4018.77	0.15947118	0.16419104	
309	0.03567247	0.0424184	838.99	0.03020169	0.03075374	1368.99	0.1079884	0.11809895	1898.99	0.12228424	0.13291451	2428.98	0.04352977	0.04523451	2958.98	0.07930384	0.07836059	3488.97	0.04443762	0.04949596	4018.97	0.15980145	0.16437914	
309.2	0.03626231	0.04248854	839.19	0.03080289	0.03075374	1369.19	0.10834379	0.11822753	1899.19	0.12280618	0.13306359	2429.18	0.04329984	0.04531548	2959.18	0.08026827	0.07849411	3489.17	0.04444718	0.04957475	4019.17	0.15965762	0.16456694	
309.4	0.03701529	0.04255867	839.39	0.03122388	0.03075374	1369.39	0.10859484	0.11835588	1899.39	0.12374574	0.13321243	2429.38	0.04369364	0.04539645	2959.38	0.08053831	0.07862758	3489.37	0.04540432	0.0496535	4019.37	0.16022035	0.16475444	
309.6	0.03738328	0.04262876	839.59	0.03012186	0.03075374	1369.59	0.10857409	0.11848401	1899.59	0.12414514	0.13336102	2429.58	0.04347379	0.04547742	2959.58	0.07999268	0.07876102	3489.57	0.04535314	0.04973221	4019.57	0.16058335	0.16494163	
309.8	0.03745405	0.04269883	839.79	0.02992945	0.03075374	1369.79	0.10889253	0.11861191	1899.79	0.12480763	0.13350935	2429.78	0.04423127	0.04555837	2959.78	0.07981419	0.07889443	3489.77	0.04518775	0.04981088	4019.77	0.16004395	0.16512853	
310	0.03824119	0.04276887	839.99	0.02975987	0.03075374	1369.99	0.10930966	0.11873958	1899.99	0.12567287	0.13365744	2429.98	0.04508259	0.04563932	2959.98	0.07845165	0.0790278	3489.97	0.04514277	0.04988951	4019.97	0.16021894	0.16531511	
310.2	0.03775265	0.04283889	840.19	0.03003438	0.03075374	1370.19	0.11013672	0.11886703	1900.19	0.1260583	0.13380529	2430.18	0.04437625	0.04572026	2960.18	0.07790801	0.07916113	3490.17	0.04583675	0.0499681	4020.17	0.15966613	0.1655014	
310.4	0.03787095	0.04290888	840.39	0.03017122	0.03075374	1370.39	0.10963447	0.11899426	1900.39	0.12662211	0.13395288	2430.38	0.04368094	0.04580119	2960.38	0.07661433	0.07929443	3490.37	0.04607303	0.05004665	4020.37	0.15949598	0.16568739	
310.6	0.03803722	0.04297884	840.59	0.02999937	0.03075374	1370.59	0.10991949	0.11912125	1900.59	0.12748623	0.13410023	2430.58	0.04391869	0.04588212	2960.58	0.07587064	0.07942769	3490.57	0.04541498	0.05012516	4020.57	0.15949173	0.16587307	
310.8	0.03718994	0.04304878	840.79	0.02923784	0.03075374	1370.79	0.10961646	0.11924803	1900.79	0.12851983	0.13424733	2430.78	0.04417895	0.04596304	2960.78	0.07523168	0.07956091	3490.77	0.044699	0.05020363	4020.77	0.16018076	0.16605846	
311	0.03766826	0.04311869	840.99	0.02903831	0.03075374	1370.99	0.11006723	0.11937457	1900.99	0.13021997	0.13439418	2430.98	0.04418645	0.04604395	2960.98	0.07576529	0.0796941	3490.97	0.04442549	0.05028206	4020.97	0.1601829	0.16624355	
311.2	0.03689423	0.04318857	841.19	0.02860926	0.03075374	1371.19	0.11090818	0.1195009	1901.19	0.13122492	0.13454079	2431.18	0.04472682	0.04612485	2961.18	0.07580829	0.07982726	3491.17	0.04473825	0.05036044	4021.17	0.1609651	0.16642833	
311.4	0.03701867	0.04325843	841.39	0.02884468	0.03075374	1371.39	0.11174793	0.119627	1901.39	0.13172398	0.13468715	2431.38	0.044438	0.04620575	2961.38	0.0752136	0.07996038	3491.37	0.04444862	0.05043879	4021.37	0.16168131	0.16661282	
311.6	0.03745523	0.04332826	841.59	0.02939882	0.03075374	1371.59	0.11199692	0.11975288	1901.59	0.13263747	0.13483327	2431.58	0.04463094	0.04628664	2961.58	0.0741387	0.08009346	3491.57	0.0449815	0.0505171	4021.57	0.16181832	0.16679701	
311.8	0.03815826	0.04339807	841.79	0.0292404	0.03075374	1371.79	0.11208261	0.11987853	1901.79	0.13202161	0.13497914	2431.78	0.04448876	0.04636752	2961.78	0.07364931	0.08022651	3491.77	0.04501342	0.05059538	4021.77	0.16186906	0.1669809	
312	0.03846747	0.04346785	841.99	0.02826794	0.03075374	1371.99	0.11270056	0.12000397	1901.99	0.13266908	0.13512477	2431.98	0.04418138	0.0464484	2961.98	0.07303692	0.08035952	3491.97	0.04507601	0.05067361	4021.97	0.16185604	0.1671645	
312.2	0.03841675	0.0435376	842.19	0.02812139	0.03075374	1372.19	0.11311583	0.12012918	1902.19	0.13249526	0.13527015	2432.18	0.04380305	0.04652927	2962.18	0.07348289	0.08049249	3492.17	0.04536036	0.0507518	4022.17	0.1607888	0.1673478	
312.4	0.03881986	0.04360733	842.39	0.02829126	0.03075374	1372.39	0.11384483	0.12025417	1902.39	0.13131615	0.13541529	2432.38	0.04438914	0.04661013	2962.38	0.07444823	0.08062543	3492.37	0.04575584	0.05082995	4022.37	0.16073623	0.1675308	
312.6	0.03951894	0.04367703	842.59	0.02746246	0.03075374	1372.59	0.11368235	0.12037894	1902.59	0.13142548	0.13556019	2432.58	0.04525261	0.04669098	2962.58	0.07512694	0.08075834	3492.57	0.04713223	0.05090806	4022.57	0.16050238	0.1677135	
312.8	0.0390246	0.04374671	842.79	0.02757085	0.03075374	1372.79	0.11390454	0.12050348	1902.79	0.13111442	0.13570484	2432.78	0.04516231	0.04677183	2962.78	0.07627833	0.08089121	3492.77	0.04737903	0.05098613	4022.77	0.16099859	0.16789592	
313	0.03990542	0.04381636	842.99	0.02808804	0.03075374	1372.99	0.11405044	0.12062781	1902.99	0.13054623	0.13584926	2432.98	0.04479456	0.04685266	2962.98	0.07656221	0.08102404	3492.97	0.04810337	0.05106416	4022.97	0.16100409	0.16807803	
313.2	0.0399401	0.04388598	843.19	0.02815984	0.03075374	1373.19	0.11488836	0.12075192	1903.19	0.1303432	0.13599343	2433.18	0.04461362	0.0469335	2963.18	0.07731561	0.08115684	3493.17	0.04833251	0.05114215	4023.17	0.16108889	0.16825985	
313.4	0.03991963	0.04395558	843.39	0.02739427	0.03075374	1373.39	0.11554191	0.12087581	1903.39	0.13053431	0.13613736	2433.38	0.04481362	0.04701432	2963.38	0.07681292	0.0812896	3493.37	0.04887408	0.05122011	4023.37	0.16082113	0.16844138	
313.6	0.03957981	0.04402515	843.59	0.027679	0.03075374	1373.59	0.11593091	0.12099947	1903.59	0.13125218	0.13628104	2433.58	0.0438058	0.04709514	2963.58	0.07682492	0.08142233	3493.57	0.04865853	0.05129802	4023.57	0.16109133	0.16862262	
313.8	0.0389981	0.0440947	843.79	0.0279096	0.03075374	1373.79	0.11587651	0.12112292	1903.79	0.13076789	0.13642449	2433.78	0.04419994	0.04717595	2963.78	0.07761251	0.08155502	3493.77	0.04861121	0.05137589	4023.77	0.16090261	0.16880356	
314	0.03816656	0.04416422	843.99	0.02796837	0.03075374	1373.99	0.11614854	0.12124616	1903.99	0.12976253	0.1365677	2433.98	0.04402561	0.04725675	2963.98	0.07646925	0.08168767	3493.97	0.04832857	0.05145372	4023.97	0.16145701	0.16898421	
314.2	0.03786991	0.04423371	844.19	0.02798722	0.03075374	1374.19	0.11720211	0.12136917	1904.19	0.12920643	0.13671067	2434.18	0.04401427	0.04733754	2964.18	0.0766611	0.08182029	3494.17	0.04754651	0.05153152	4024.17	0.16226917	0.16916456	
314.4	0.03708451	0.04430318	844.39	0.0289101	0.03075374	1374.39	0.11731437	0.12149197	1904.39	0.12962882	0.13685339	2434.38	0.04446494	0.04741833	2964.38	0.07669508	0.08195288	3494.37	0.04705023	0.05160927	4024.37	0.16250581	0.16934463	
314.6	0.03619257	0.04437262	844.59	0.02915751	0.03075374	1374.59	0.11768968	0.12161454	1904.59	0.13035591	0.13699588	2434.58	0.04450142	0.04749911	2964.58	0.07682699	0.08208543	3494.57	0.04573889	0.05168699	4024.57	0.1633045	0.1695244	
314.8	0.03572592	0.04444204	844.79	0.02967276	0.03075374	1374.79	0.11708577	0.12173691	1904.79	0.13082243	0.13713813	2434.78	0.04532609	0.04757989	2964.78	0.07731756	0.08221794	3494.77	0.04532277	0.05176466	4024.77	0.1645505	0.16970389	
315	0.03644589	0.04451143	844.99	0.02993944	0.03075374	1374.99	0.11755143	0.12185905	1904.99	0.13173058	0.13728014	2434.98	0.04514881	0.04766065	2964.98	0.07730596	0.08235042	3494.97	0.04572106	0.0518423	4024.97	0.16484338	0.16988308	
315.2	0.03561392	0.04458079	845.19	0.02973681	0.03075374	1375.19	0.11786957	0.12198098	1905.19	0.13223624	0.13742192	2435.18	0.04599847	0.04774141	2965.18	0.07719092	0.08248286	3495.17	0.04597718	0.0519199	4025.17	0.16539116	0.17006199	
315.4	0.03571617	0.04465013	845.39	0.03041562	0.03075374	1375.39	0.11790884	0.12210269	1905.39	0.13177408	0.13756346	2435.38	0.04608763	0.04782216	2965.38	0.07757721	0.08261526	3495.37	0.04519785	0.05199745	4025.37	0.1655385	0.1702406	
315.6	0.0362013	0.04471944	845.59	0.03004122	0.03075374	1375.59	0.11753008	0.12222419	1905.59	0.13179477	0.13770476	2435.58	0.04671336	0.04790291	2965.58	0.07820943	0.08274764	3495.57	0.04526046	0.05207497	4025.57	0.16587358	0.17041893	
315.8	0.03652478	0.04478872	845.79	0.02944345	0.03075374	1375.79	0.11684002	0.12234547	1905.79	0.13137548	0.13784582	2435.78	0.04662005	0.04798364	2965.78	0.07869285	0.08287997	3495.77	0.04600678	0.05215245	4025.77	0.16570655	0.17059697	
316	0.03681636	0.04485798	845.99	0.02825013	0.03075374	1375.99	0.11763777	0.12246654	1905.99	0.13134527	0.13798664	2435.98	0.0470416	0.04806437	2965.98	0.07897673	0.08301227	3495.97	0.04622077	0.05222989	4025.97	0.16462634	0.17077472	
316.2	0.03724228	0.04492722	846.19	0.02869027	0.03075374	1376.19	0.11742997	0.1225874	1906.19	0.1310466	0.13812724	2436.18	0.04761354	0.0481451	2966.18	0.07998035	0.08314454	3496.17	0.04723729	0.05230728	4026.17	0.1640941	0.17095218	
316.4	0.03743747	0.04499642	846.39	0.02839466	0.03075374	1376.39	0.11665111	0.12270804	1906.39	0.1308303	0.13826759	2436.38	0.0477947	0.04822581	2966.38	0.08097115	0.08327676	3496.37	0.04796939	0.05238464	4026.37	0.16374249	0.17112936	
316.6	0.03820786	0.04506561	846.59	0.0275373	0.03075374	1376.59	0.11551431	0.12282847	1906.59	0.13082346	0.13840771	2436.58	0.04728926	0.04830652	2966.58	0.08172326	0.08340896	3496.57	0.04822889	0.05246197	4026.57	0.16442827	0.17130625	
316.8	0.03835432	0.04513476	846.79	0.02789974	0.03075374	1376.79	0.11574102	0.12294868	1906.79	0.13007082	0.1385476	2436.78	0.04659949	0.04838722	2966.78	0.08167253	0.08354112	3496.77	0.04774121	0.05253925	4026.77	0.16466769	0.17148285	
317	0.03869949	0.04520389	846.99	0.02768839	0.03075374	1376.99	0.11511544	0.12306868	1906.99	0.12994832	0.13868725	2436.98	0.04610889	0.04846791	2966.98	0.08186088	0.08367324	3496.97	0.04908006	0.05261649	4026.97	0.16510197	0.17165917	
317.2	0.03804345	0.045273	847.19	0.02756279	0.03075374	1377.19	0.11537362	0.12318847	1907.19	0.1302729	0.13882667	2437.18	0.04700571	0.0485486	2967.18	0.08243174	0.08380533	3497.17	0.04975371	0.05269369	4027.17	0.16483745	0.1718352	
317.4	0.03797411	0.04534208	847.39	0.02779313	0.03075374	1377.39	0.11570492	0.12330805	1907.39	0.1312268	0.13896585	2437.38	0.04626929	0.04862928	2967.38	0.0831042	0.08393738	3497.37	0.05039532	0.05277085	4027.37	0.1648747	0.17201095	
317.6	0.03785394	0.04541113	847.59	0.02770531	0.03075374	1377.59	0.11506854	0.12342741	1907.59	0.13186028	0.1391048	2437.58	0.04650072	0.04870995	2967.58	0.08392498	0.0840694	3497.57	0.0502358	0.05284798	4027.57	0.16482105	0.17218642	
317.8	0.03674056	0.04548015	847.79	0.02760399	0.03075374	1377.79	0.11485852	0.12354657	1907.79	0.13114433	0.13924352	2437.78	0.04739864	0.04879061	2967.78	0.08355986	0.08420138	3497.77	0.0500323	0.05292506	4027.77	0.16535356	0.1723616	
318	0.03616821	0.04554916	847.99	0.02713519	0.03075374	1377.99	0.11535504	0.12366551	1907.99	0.13131973	0.139382	2437.98	0.04767174	0.04887127	2967.98	0.08247793	0.08433332	3497.97	0.04969942	0.05300211	4027.97	0.16542723	0.1725365	
318.2	0.03667343	0.04561813	848.19	0.02763259	0.03075374	1378.19	0.11650338	0.12378424	1908.19	0.1324373	0.13952026	2438.18	0.04858799	0.04895192	2968.18	0.08290401	0.08446523	3498.17	0.04940301	0.05307911	4028.17	0.16670965	0.17271112	
318.4	0.03581529	0.04568708	848.39	0.02841376	0.03075374	1378.39	0.11661873	0.12390277	1908.39	0.1324965	0.13965828	2438.38	0.04816929	0.04903256	2968.38	0.08282504	0.08459711	3498.37	0.05001306	0.05315608	4028.37	0.16741749	0.17288545	
318.6	0.03681141	0.045756	848.59	0.02872696	0.03075374	1378.59	0.11697733	0.12402108	1908.59	0.13418148	0.13979607	2438.58	0.04779099	0.0491132	2968.58	0.08267302	0.08472895	3498.57	0.04917067	0.05323301	4028.57	0.16813935	0.1730595	
318.8	0.03647768	0.0458249	848.79	0.02801239	0.03075374	1378.79	0.11677524	0.12413918	1908.79	0.13460464	0.13993363	2438.78	0.04745686	0.04919383	2968.78	0.08243803	0.08486075	3498.77	0.04927253	0.0533099	4028.77	0.16896045	0.17323327	
319	0.03710219	0.04589377	848.99	0.02837162	0.03075374	1378.99	0.11803667	0.12425708	1908.99	0.13533552	0.14007096	2438.98	0.04723101	0.04927445	2968.98	0.08204869	0.08499252	3498.97	0.04905766	0.05338675	4028.97	0.16849998	0.17340676	
319.2	0.0369559	0.04596262	849.19	0.02787725	0.03075374	1379.19	0.11910073	0.12437477	1909.19	0.13625662	0.14020806	2439.18	0.04822596	0.04935506	2969.18	0.08178059	0.08512425	3499.17	0.04924265	0.05346356	4029.17	0.16862841	0.17357997	
319.4	0.03724061	0.04603144	849.39	0.02795345	0.03075374	1379.39	0.11909876	0.12449224	1909.39	0.13572316	0.14034493	2439.38	0.04793978	0.04943567	2969.38	0.08237541	0.08525595	3499.37	0.0481365	0.05354033	4029.37	0.16969619	0.1737529	
319.6	0.03826924	0.04610023	849.59	0.02788884	0.03075374	1379.59	0.11922097	0.12460951	1909.59	0.13650284	0.14048157	2439.58	0.04836124	0.04951627	2969.58	0.08250365	0.08538762	3499.57	0.04813381	0.05361706	4029.57	0.17017335	0.17392555	
319.8	0.03846502	0.046169	849.79	0.02793875	0.03075374	1379.79	0.11930356	0.12472658	1909.79	0.13609418	0.14061798	2439.78	0.04817122	0.04959686	2969.78	0.08206408	0.08551924	3499.77	0.04929451	0.05369376	4029.77	0.17030153	0.17409792	
320	0.03921712	0.04623774	849.99	0.02769642	0.03075374	1379.99	0.11985638	0.12484343	1909.99	0.13554373	0.14075417	2439.98	0.04881754	0.04967744	2969.98	0.08165228	0.08565084	3499.97	0.04971178	0.05377041	4029.97	0.16983306	0.17427001	
320.2	0.03975902	0.04630646	850.19	0.02722388	0.03075374	1380.19	0.11986953	0.12496008	1910.19	0.13556093	0.14089012	2440.18	0.04921335	0.04975802	2970.18	0.08142915	0.08578239	3500.17	0.04989602	0.05384703	4030.17	0.1699674	0.17444183	
320.4	0.03947847	0.04637515	850.39	0.02696027	0.03075374	1380.39	0.11960474	0.12507652	1910.39	0.13483354	0.14102585	2440.38	0.0485922	0.04983859	2970.38	0.08227749	0.08591391	3500.37	0.04983985	0.0539236	4030.37	0.17005861	0.17461336	
320.6	0.0397444	0.04644382	850.59	0.02678028	0.03075374	1380.59	0.11962658	0.12519276	1910.59	0.13384842	0.14116135	2440.58	0.04903467	0.04991915	2970.58	0.08244585	0.0860454	3500.57	0.04932532	0.05400014	4030.57	0.17132393	0.17478462	
320.8	0.0399164	0.04651246	850.79	0.02653	0.03075374	1380.79	0.11958631	0.12530879	1910.79	0.13358794	0.14129663	2440.78	0.04980854	0.04999971	2970.78	0.0820495	0.08617685	3500.77	0.04981097	0.05407664	4030.77	0.17099477	0.1749556	
321	0.03991435	0.04658107	850.99	0.02633598	0.03075374	1380.99	0.11976929	0.12542462	1910.99	0.1339504	0.14143167	2440.98	0.05082415	0.05008026	2970.98	0.08307577	0.08630827	3500.97	0.05122183	0.0541531	4030.97	0.1708148	0.17512631	
321.2	0.03942626	0.04664966	851.19	0.02695429	0.03075374	1381.19	0.12019155	0.12554024	1911.19	0.13436717	0.14156649	2441.18	0.05123377	0.0501608	2971.18	0.08365941	0.08643965	3501.17	0.05105316	0.05422952	4031.17	0.17118084	0.17529674	
321.4	0.03924429	0.04671822	851.39	0.02719022	0.03075374	1381.39	0.11978864	0.12565566	1911.39	0.13453264	0.14170109	2441.38	0.051408	0.05024133	2971.38	0.08413408	0.08657099	3501.37	0.05098719	0.0543059	4031.37	0.17091704	0.17546689	
321.6	0.03980645	0.04678676	851.59	0.02763817	0.03075374	1381.59	0.11940499	0.12577087	1911.59	0.13456766	0.14183546	2441.58	0.05179636	0.05032186	2971.58	0.08428536	0.0867023	3501.57	0.05111217	0.05438225	4031.57	0.17070971	0.17563677	
321.8	0.03890673	0.04685527	851.79	0.02760795	0.03075374	1381.79	0.11988319	0.12588588	1911.79	0.13472831	0.1419696	2441.78	0.05122164	0.05040238	2971.78	0.08327669	0.08683358	3501.77	0.05092663	0.05445855	4031.77	0.17113774	0.17580638	
322	0.03909404	0.04692376	851.99	0.0279333	0.03075374	1381.99	0.11971497	0.12600068	1911.99	0.13545562	0.14210352	2441.98	0.05130046	0.05048289	2971.98	0.08266073	0.08696482	3501.97	0.05070035	0.05453482	4031.97	0.17071472	0.17597571	
322.2	0.03889235	0.04699222	852.19	0.02941312	0.03075374	1382.19	0.12054543	0.12611528	1912.19	0.13651286	0.14223722	2442.18	0.05168106	0.05056339	2972.18	0.0833861	0.08709602	3502.17	0.05110692	0.05461104	4032.17	0.17183216	0.17614477	
322.4	0.0387622	0.04706065	852.39	0.02935289	0.03075374	1382.39	0.12039664	0.12622968	1912.39	0.13715354	0.14237069	2442.38	0.05048795	0.05064389	2972.38	0.08317025	0.08722719	3502.37	0.05137077	0.05468723	4032.37	0.17212536	0.17631355	
322.6	0.03969011	0.04712906	852.59	0.02985359	0.03075374	1382.59	0.1206773	0.12634388	1912.59	0.13923847	0.14250394	2442.58	0.05023884	0.05072438	2972.58	0.08211432	0.08735833	3502.57	0.0505705	0.05476338	4032.57	0.17192144	0.17648206	
322.8	0.03935299	0.04719745	852.79	0.03013531	0.03075374	1382.79	0.12091664	0.12645787	1912.79	0.13918251	0.14263696	2442.78	0.05004778	0.05080487	2972.78	0.08169829	0.08748943	3502.77	0.05036095	0.05483949	4032.77	0.17251627	0.1766503	
323	0.04043639	0.04726581	852.99	0.03158207	0.03075374	1382.99	0.12124199	0.12657167	1912.99	0.14026139	0.14276977	2442.98	0.05107879	0.05088534	2972.98	0.08107949	0.08762049	3502.97	0.05058629	0.05491556	4032.97	0.17232916	0.17681827	
323.2	0.04118746	0.04733414	853.19	0.03161858	0.03075374	1383.19	0.12095704	0.12668526	1913.19	0.14025092	0.14290235	2443.18	0.05143536	0.05096581	2973.18	0.08136523	0.08775152	3503.17	0.05007927	0.0549916	4033.17	0.17221297	0.17698596	
323.4	0.04222334	0.04740244	853.39	0.03251604	0.03075374	1383.39	0.12130962	0.12679865	1913.39	0.14033276	0.1430347	2443.38	0.05096111	0.05104627	2973.38	0.08157651	0.08788251	3503.37	0.04956418	0.05506759	4033.37	0.17212299	0.17715339	
323.6	0.04337449	0.04747073	853.59	0.03210504	0.03075374	1383.59	0.12090398	0.12691184	1913.59	0.14001659	0.14316684	2443.58	0.05057007	0.05112673	2973.58	0.08129683	0.08801347	3503.57	0.05043531	0.05514355	4033.57	0.17197894	0.17732054	
323.8	0.04285401	0.04753898	853.79	0.03130247	0.03075374	1383.79	0.1205739	0.12702483	1913.79	0.13887121	0.14329876	2443.78	0.05048359	0.05120717	2973.78	0.0814053	0.0881444	3503.77	0.05045363	0.05521947	4033.77	0.17257074	0.17748743	
324	0.04277309	0.04760721	853.99	0.03004238	0.03075374	1383.99	0.12082331	0.12713762	1913.99	0.13921343	0.14343045	2443.98	0.05047533	0.05128761	2973.98	0.08214668	0.08827529	3503.97	0.05099852	0.05529534	4033.97	0.17250128	0.17765404	
324.2	0.04303253	0.04767542	854.19	0.02934375	0.03075374	1384.19	0.12062278	0.12725021	1914.19	0.13876829	0.14356192	2444.18	0.05075454	0.05136804	2974.18	0.08297825	0.08840614	3504.17	0.05014602	0.05537118	4034.17	0.17202052	0.17782038	
324.4	0.04242907	0.04774359	854.39	0.02865177	0.03075374	1384.39	0.12011608	0.1273626	1914.39	0.13754039	0.14369318	2444.38	0.05079271	0.05144847	2974.38	0.0838706	0.08853696	3504.37	0.05015931	0.05544699	4034.37	0.17297147	0.17798646	
324.6	0.04251662	0.04781175	854.59	0.02806929	0.03075374	1384.59	0.11929703	0.12747479	1914.59	0.13741001	0.14382421	2444.58	0.05210009	0.05152889	2974.58	0.08400074	0.08866774	3504.57	0.04990965	0.05552275	4034.57	0.17302704	0.17815227	
324.8	0.04200935	0.04787988	854.79	0.02696355	0.03075374	1384.79	0.11962933	0.12758678	1914.79	0.1366412	0.14395502	2444.78	0.05265491	0.0516093	2974.78	0.08515933	0.08879849	3504.77	0.04984927	0.05559847	4034.77	0.17272723	0.17831781	
325	0.04139128	0.04794798	854.99	0.02655728	0.03075374	1384.99	0.12053168	0.12769858	1914.99	0.1362151	0.14408562	2444.98	0.05249451	0.0516897	2974.98	0.08657969	0.0889292	3504.97	0.0498123	0.05567416	4034.97	0.17265979	0.17848308	
325.2	0.04092057	0.04801606	855.19	0.02618159	0.03075374	1385.19	0.12038594	0.12781018	1915.19	0.13640297	0.14421599	2445.18	0.05220162	0.0517701	2975.18	0.0873044	0.08905988	3505.17	0.04978737	0.05574981	4035.17	0.17413054	0.17864808	
325.4	0.04060357	0.04808411	855.39	0.02597706	0.03075374	1385.39	0.119994	0.12792158	1915.39	0.13588903	0.14434615	2445.38	0.05244378	0.05185049	2975.38	0.08727534	0.08919052	3505.37	0.04966013	0.05582542	4035.37	0.17402978	0.17881282	
325.6	0.03964963	0.04815213	855.59	0.02548465	0.03075374	1385.59	0.11978475	0.12803278	1915.59	0.1361422	0.14447609	2445.58	0.0514546	0.05193087	2975.58	0.08739567	0.08932113	3505.57	0.05018235	0.05590099	4035.57	0.17522733	0.17897729	
325.8	0.0387502	0.04822013	855.79	0.02522037	0.03075374	1385.79	0.11966772	0.12814379	1915.79	0.1359037	0.14460581	2445.78	0.05149835	0.05201124	2975.78	0.08702503	0.0894517	3505.77	0.05043026	0.05597652	4035.77	0.17454153	0.1791415	
326	0.03789297	0.04828811	855.99	0.02633026	0.03075374	1385.99	0.11930987	0.1282546	1915.99	0.13533855	0.14473532	2445.98	0.05208525	0.05209161	2975.98	0.08645501	0.08958224	3505.97	0.05081363	0.05605201	4035.97	0.17505128	0.17930544	
326.2	0.0372884	0.04835606	856.19	0.02652041	0.03075374	1386.19	0.11998549	0.12836521	1916.19	0.1355882	0.1448646	2446.18	0.05299438	0.05217197	2976.18	0.08694418	0.08971274	3506.17	0.05118535	0.05612747	4036.17	0.17575198	0.17946912	
326.4	0.03780173	0.04842398	856.39	0.02642793	0.03075374	1386.39	0.12024502	0.12847563	1916.39	0.13591804	0.14499368	2446.38	0.05319898	0.05225232	2976.38	0.08623351	0.08984321	3506.37	0.05114043	0.05620288	4036.37	0.17551646	0.17963253	
326.6	0.03855404	0.04849188	856.59	0.027687	0.03075374	1386.59	0.12059061	0.12858585	1916.59	0.13660863	0.14512253	2446.58	0.05348569	0.05233267	2976.58	0.08565227	0.08997365	3506.57	0.05087382	0.05627826	4036.57	0.17605799	0.17979567	
326.8	0.03926521	0.04855975	856.79	0.02797126	0.03075374	1386.79	0.11998896	0.12869588	1916.79	0.1371879	0.14525117	2446.78	0.05334818	0.05241301	2976.78	0.08558788	0.09010404	3506.77	0.05058175	0.0563536	4036.77	0.17644635	0.17995856	
327	0.03967399	0.0486276	856.99	0.02859776	0.03075374	1386.99	0.12091634	0.12880572	1916.99	0.13831783	0.14537959	2446.98	0.05324076	0.05249334	2976.98	0.08559849	0.09023441	3506.97	0.05010355	0.0564289	4036.97	0.17641378	0.18012118	
327.2	0.03926021	0.04869542	857.19	0.02831157	0.03075374	1387.19	0.12104904	0.12891535	1917.19	0.13902023	0.1455078	2447.18	0.05227955	0.05257366	2977.18	0.08616559	0.09036473	3507.17	0.05083327	0.05650417	4037.17	0.1764233	0.18028353	
327.4	0.03929419	0.04876322	857.39	0.0285727	0.03075374	1387.39	0.12170611	0.1290248	1917.39	0.14042309	0.1456358	2447.38	0.05216137	0.05265398	2977.38	0.08610386	0.09049503	3507.37	0.05140651	0.05657939	4037.37	0.17707042	0.18044563	
327.6	0.03981139	0.04883099	857.59	0.02859774	0.03075374	1387.59	0.12196233	0.12913405	1917.59	0.1403765	0.14576358	2447.58	0.05188057	0.05273429	2977.58	0.08622235	0.09062529	3507.57	0.0514592	0.05665458	4037.57	0.17772879	0.18060746	
327.8	0.03942794	0.04889874	857.79	0.02920122	0.03075374	1387.79	0.12246408	0.12924311	1917.79	0.14150352	0.14589114	2447.78	0.05154001	0.05281459	2977.78	0.08660512	0.09075551	3507.77	0.05133425	0.05672973	4037.77	0.17861282	0.18076903	
328	0.03960346	0.04896646	857.99	0.02968309	0.03075374	1387.99	0.12309587	0.12935197	1917.99	0.14235584	0.14601849	2447.98	0.0509471	0.05289489	2977.98	0.08736351	0.0908857	3507.97	0.05187437	0.05680484	4037.97	0.17836979	0.18093034	
328.2	0.04065556	0.04903416	858.19	0.02963915	0.03075374	1388.19	0.12319305	0.12946065	1918.19	0.14219828	0.14614563	2448.18	0.05132441	0.05297517	2978.18	0.08810269	0.09101585	3508.17	0.05107591	0.05687991	4038.17	0.17817667	0.18109139	
328.4	0.04129318	0.04910183	858.39	0.029526	0.03075374	1388.39	0.12347518	0.12956913	1918.39	0.14192815	0.14627256	2448.38	0.05124783	0.05305545	2978.38	0.08805029	0.09114597	3508.37	0.05086776	0.05695495	4038.37	0.17905864	0.18125218	
328.6	0.04168313	0.04916947	858.59	0.03074667	0.03075374	1388.59	0.12429635	0.12967742	1918.59	0.1421077	0.14639927	2448.58	0.05189891	0.05313573	2978.58	0.08849424	0.09127605	3508.57	0.0505961	0.05702994	4038.57	0.1785555	0.18141271	
328.8	0.04188922	0.04923709	858.79	0.03047046	0.03075374	1388.79	0.12526489	0.12978551	1918.79	0.14189183	0.14652577	2448.78	0.05226491	0.05321599	2978.78	0.09013675	0.0914061	3508.77	0.05096904	0.0571049	4038.77	0.17853308	0.18157298	
329	0.04228521	0.04930469	858.99	0.03105259	0.03075374	1388.99	0.12514666	0.12989342	1918.99	0.14325097	0.14665206	2448.98	0.05206732	0.05329625	2978.98	0.09071391	0.09153612	3508.97	0.0508715	0.05717982	4038.97	0.17888339	0.18173299	
329.2	0.04308421	0.04937225	859.19	0.0315063	0.03075374	1389.19	0.12484263	0.13000113	1919.19	0.14380502	0.14677814	2449.18	0.05250814	0.0533765	2979.18	0.09103452	0.09166609	3509.17	0.05140351	0.0572547	4039.17	0.17949556	0.18189274	
329.4	0.04274108	0.0494398	859.39	0.03179141	0.03075374	1389.39	0.12464354	0.13010866	1919.39	0.14363805	0.14690401	2449.38	0.05261947	0.05345675	2979.38	0.09086772	0.09179604	3509.37	0.05136746	0.05732955	4039.37	0.17927074	0.18205224	
329.6	0.04292934	0.04950732	859.59	0.03231446	0.03075374	1389.59	0.12412075	0.13021599	1919.59	0.14304031	0.14702966	2449.58	0.05329201	0.05353699	2979.58	0.0901846	0.09192595	3509.57	0.05313815	0.05740435	4039.57	0.17837874	0.18221147	
329.8	0.04301611	0.04957481	859.79	0.0332286	0.03075374	1389.79	0.12479569	0.13032313	1919.79	0.14213127	0.14715511	2449.78	0.05379045	0.05361722	2979.78	0.08931521	0.09205582	3509.77	0.05349554	0.05747912	4039.77	0.17681913	0.18237045	
330	0.0428201	0.04964228	859.99	0.03379397	0.03075374	1389.99	0.12489529	0.13043009	1919.99	0.14212382	0.14728034	2449.98	0.05439158	0.05369744	2979.98	0.08871732	0.09218566	3509.97	0.05357876	0.05755385	4039.97	0.17666651	0.18252917	
330.2	0.04341323	0.04970972	860.19	0.03384207	0.03075374	1390.19	0.12531722	0.13053685	1920.19	0.14252977	0.14740537	2450.18	0.05537324	0.05377765	2980.18	0.08883441	0.09231547	3510.17	0.05397105	0.05762854	4040.17	0.17658345	0.18268764	
330.4	0.04315404	0.04977714	860.39	0.03447276	0.03075374	1390.39	0.12507359	0.13064343	1920.39	0.14179568	0.14753018	2450.38	0.05536546	0.05385786	2980.38	0.08887824	0.09244524	3510.37	0.0547999	0.05770319	4040.37	0.17596563	0.18284585	
330.6	0.04374601	0.04984453	860.59	0.03489753	0.03075374	1390.59	0.12420026	0.13074982	1920.59	0.142204	0.14765479	2450.58	0.05537458	0.05393806	2980.58	0.08837759	0.09257497	3510.57	0.05528028	0.05777781	4040.57	0.17649564	0.1830038	
330.8	0.0434408	0.0499119	860.79	0.03469146	0.03075374	1390.79	0.12400534	0.13085602	1920.79	0.14228323	0.14777919	2450.78	0.0551163	0.05401826	2980.78	0.08839301	0.09270467	3510.77	0.05506706	0.05785239	4040.77	0.17602536	0.1831615	
331	0.04299814	0.04997924	860.99	0.03451202	0.03075374	1390.99	0.1252309	0.13096203	1920.99	0.1423681	0.14790338	2450.98	0.05478468	0.05409844	2980.98	0.08867	0.09283434	3510.97	0.05560135	0.05792693	4040.97	0.17591427	0.18331894	
331.2	0.04326205	0.05004655	861.19	0.03336207	0.03075374	1391.19	0.12487566	0.13106785	1921.19	0.14297429	0.14802736	2451.18	0.05483576	0.05417862	2981.18	0.08822351	0.09296397	3511.17	0.05659497	0.05800143	4041.17	0.17654714	0.18347613	
331.4	0.04396798	0.05011385	861.39	0.03297349	0.03075374	1391.39	0.12476557	0.13117349	1921.39	0.14280506	0.14815113	2451.38	0.05548239	0.0542588	2981.38	0.08852344	0.09309357	3511.37	0.05588866	0.05807589	4041.37	0.17651779	0.18363306	
331.6	0.04393078	0.05018111	861.59	0.03293316	0.03075374	1391.59	0.12570935	0.13127894	1921.59	0.14159437	0.1482747	2451.58	0.05523168	0.05433896	2981.58	0.0887651	0.09322313	3511.57	0.0554357	0.05815032	4041.57	0.17665517	0.18378975	
331.8	0.04419864	0.05024835	861.79	0.03326028	0.03075374	1391.79	0.12576949	0.1313842	1921.79	0.14175669	0.14839806	2451.78	0.05428184	0.05441912	2981.78	0.0891177	0.09335265	3511.77	0.0558888	0.05822471	4041.77	0.17733651	0.18394617	
332	0.04455652	0.05031557	861.99	0.03278359	0.03075374	1391.99	0.12668165	0.13148928	1921.99	0.1409863	0.14852121	2451.98	0.05417995	0.05449927	2981.98	0.08965819	0.09348215	3511.97	0.05584704	0.05829906	4041.97	0.17744268	0.18410235	
332.2	0.04498496	0.05038276	862.19	0.03215424	0.03075374	1392.19	0.12728271	0.13159417	1922.19	0.14045008	0.14864416	2452.18	0.05422804	0.05457941	2982.18	0.09014163	0.0936116	3512.17	0.05554632	0.05837337	4042.17	0.1778	0.18425827	
332.4	0.0452296	0.05044992	862.39	0.03245127	0.03075374	1392.39	0.12730586	0.13169888	1922.39	0.14023304	0.1487669	2452.38	0.05361765	0.05465955	2982.38	0.08991184	0.09374103	3512.37	0.05524754	0.05844764	4042.37	0.17863461	0.18441394	
332.6	0.04517418	0.05051706	862.59	0.03330093	0.03075374	1392.59	0.12720139	0.1318034	1922.59	0.14001129	0.14888944	2452.58	0.05368379	0.05473968	2982.58	0.09028067	0.09387041	3512.57	0.05504827	0.05852188	4042.57	0.17838162	0.18456936	
332.8	0.04611113	0.05058418	862.79	0.03284928	0.03075374	1392.79	0.1277372	0.13190773	1922.79	0.14049166	0.14901177	2452.78	0.0536328	0.0548198	2982.78	0.09105837	0.09399977	3512.77	0.05433042	0.05859608	4042.77	0.17905278	0.18472453	
333	0.04592117	0.05065127	862.99	0.0330889	0.03075374	1392.99	0.12792897	0.13201189	1922.99	0.14109047	0.14913389	2452.98	0.05294045	0.05489992	2982.98	0.09159422	0.09412909	3512.97	0.05262897	0.05867024	4042.97	0.17905913	0.18487945	
333.2	0.04671451	0.05071833	863.19	0.03332143	0.03075374	1393.19	0.12850657	0.13211585	1923.19	0.14061758	0.14925581	2453.18	0.05217378	0.05498002	2983.18	0.09162139	0.09425837	3513.17	0.05196747	0.05874436	4043.17	0.17883025	0.18503411	
333.4	0.04578646	0.05078537	863.39	0.03300389	0.03075374	1393.39	0.1284861	0.13221964	1923.39	0.14102255	0.14937753	2453.38	0.05230167	0.05506012	2983.38	0.09033074	0.09438762	3513.37	0.05254908	0.05881845	4043.37	0.17844742	0.18518853	
333.6	0.04550554	0.05085239	863.59	0.03408842	0.03075374	1393.59	0.1282031	0.13232323	1923.59	0.14124188	0.14949904	2453.58	0.05223263	0.05514022	2983.58	0.08954535	0.09451683	3513.57	0.05325012	0.0588925	4043.57	0.1778373	0.1853427	
333.8	0.04496364	0.05091938	863.79	0.03517026	0.03075374	1393.79	0.12899335	0.13242665	1923.79	0.14254864	0.14962035	2453.78	0.05158121	0.0552203	2983.78	0.08975357	0.09464601	3513.77	0.05301222	0.05896651	4043.77	0.17762242	0.18549661	
334	0.04505006	0.05098634	863.99	0.03583849	0.03075374	1393.99	0.12928518	0.13252988	1923.99	0.14269577	0.14974146	2453.98	0.05174203	0.05530038	2983.98	0.08955336	0.09477516	3513.97	0.05382323	0.05904048	4043.97	0.1788128	0.18565028	
334.2	0.04457662	0.05105328	864.19	0.03675515	0.03075374	1394.19	0.12911094	0.13263293	1924.19	0.14320645	0.14986236	2454.18	0.051589	0.05538045	2984.18	0.08901384	0.09490427	3514.17	0.05504443	0.05911442	4044.17	0.17967511	0.1858037	
334.4	0.04351361	0.0511202	864.39	0.03673855	0.03075374	1394.39	0.12999751	0.1327358	1924.39	0.14344454	0.14998306	2454.38	0.05121941	0.05546052	2984.38	0.0901591	0.09503334	3514.37	0.05580758	0.05918831	4044.37	0.17987106	0.18595688	
334.6	0.04352204	0.05118709	864.59	0.03700419	0.03075374	1394.59	0.13060581	0.13283849	1924.59	0.14405078	0.15010356	2454.58	0.05133452	0.05554057	2984.58	0.09023511	0.09516239	3514.57	0.05765708	0.05926218	4044.57	0.18075871	0.1861098	
334.8	0.04270737	0.05125395	864.79	0.03674997	0.03075374	1394.79	0.13101402	0.13294099	1924.79	0.14452653	0.15022386	2454.78	0.05139435	0.05562062	2984.78	0.09064031	0.09529139	3514.77	0.05779838	0.059336	4044.77	0.18077497	0.18626248	
335	0.0429905	0.05132079	864.99	0.03565686	0.03075374	1394.99	0.13132914	0.13304331	1924.99	0.1458858	0.15034395	2454.98	0.05082903	0.05570067	2984.98	0.09098313	0.09542036	3514.97	0.05812772	0.05940978	4044.97	0.18160452	0.18641491	
335.2	0.04349949	0.0513876	865.19	0.03474641	0.03075374	1395.19	0.13130271	0.13314546	1925.19	0.14634735	0.15046385	2455.18	0.05130578	0.0557807	2985.18	0.09043667	0.0955493	3515.17	0.05849114	0.05948353	4045.17	0.18198686	0.1865671	
335.4	0.04326738	0.05145439	865.39	0.03426688	0.03075374	1395.39	0.13130071	0.13324742	1925.39	0.14636037	0.15058354	2455.38	0.05165015	0.05586073	2985.38	0.09118816	0.0956782	3515.37	0.0583066	0.05955724	4045.37	0.18145884	0.18671903	
335.6	0.04325601	0.05152116	865.59	0.03419705	0.03075374	1395.59	0.13209131	0.1333492	1925.59	0.1459364	0.15070303	2455.58	0.05160856	0.05594075	2985.58	0.09146669	0.09580707	3515.57	0.05817576	0.05963091	4045.57	0.18185996	0.18687073	
335.8	0.04416557	0.0515879	865.79	0.03470586	0.03075374	1395.79	0.13234297	0.1334508	1925.79	0.14646237	0.15082233	2455.78	0.05125257	0.05602076	2985.78	0.09180821	0.09593591	3515.77	0.05892286	0.05970455	4045.77	0.18168921	0.18702218	
336	0.04494638	0.05165461	865.99	0.03340914	0.03075374	1395.99	0.13178725	0.13355222	1925.99	0.14615511	0.15094142	2455.98	0.05211819	0.05610077	2985.98	0.09188483	0.09606471	3515.97	0.05841855	0.05977815	4045.97	0.18217859	0.18717338	
336.2	0.04554049	0.0517213	866.19	0.03298517	0.03075374	1396.19	0.1309963	0.13365346	1926.19	0.14639299	0.15106031	2456.18	0.05200488	0.05618077	2986.18	0.09178088	0.09619347	3516.17	0.05772323	0.05985171	4046.17	0.18202554	0.18732434	
336.4	0.04695842	0.05178796	866.39	0.03254012	0.03075374	1396.39	0.13030368	0.13375452	1926.39	0.14631746	0.15117901	2456.38	0.05165518	0.05626076	2986.38	0.09204681	0.0963222	3516.37	0.05747046	0.05992523	4046.37	0.18255618	0.18747505	
336.6	0.04759066	0.0518546	866.59	0.03232458	0.03075374	1396.59	0.12994097	0.13385541	1926.59	0.14674621	0.1512975	2456.58	0.05179278	0.05634075	2986.58	0.09184473	0.0964509	3516.57	0.05658263	0.05999871	4046.57	0.18261391	0.18762552	
336.8	0.04849484	0.05192122	866.79	0.03166006	0.03075374	1396.79	0.13005698	0.13395611	1926.79	0.14698168	0.1514158	2456.78	0.05263518	0.05642072	2986.78	0.09236754	0.09657956	3516.77	0.05576763	0.06007216	4046.77	0.18231914	0.18777575	
337	0.04797854	0.05198781	866.99	0.03019648	0.03075374	1396.99	0.12987611	0.13405664	1926.99	0.14620291	0.1515339	2456.98	0.05211752	0.0565007	2986.98	0.09208466	0.09670819	3516.97	0.05512201	0.06014557	4046.97	0.18065284	0.18792574	
337.2	0.04804018	0.05205437	867.19	0.02897521	0.03075374	1397.19	0.12933274	0.13415699	1927.19	0.14629169	0.1516518	2457.18	0.05178747	0.05658066	2987.18	0.09125115	0.09683678	3517.17	0.05453212	0.06021895	4047.17	0.18008396	0.18807548	
337.4	0.04760802	0.05212091	867.39	0.02922149	0.03075374	1397.39	0.12822719	0.13425716	1927.39	0.1466609	0.1517695	2457.38	0.05238865	0.05666061	2987.38	0.09047949	0.09696534	3517.37	0.05456726	0.06029228	4047.37	0.17999307	0.18822498	
337.6	0.04716408	0.05218743	867.59	0.02934291	0.03075374	1397.59	0.12799847	0.13435715	1927.59	0.14714856	0.15188701	2457.58	0.05204947	0.05674056	2987.58	0.0911453	0.09709386	3517.57	0.05351561	0.06036558	4047.57	0.18030065	0.18837424	
337.8	0.04664408	0.05225392	867.79	0.02976193	0.03075374	1397.79	0.12808006	0.13445697	1927.79	0.14704525	0.15200432	2457.78	0.0523751	0.05682051	2987.78	0.0910034	0.09722235	3517.77	0.05402804	0.06043884	4047.77	0.18052901	0.18852326	
338	0.04613831	0.05232038	867.99	0.02991511	0.03075374	1397.99	0.12807227	0.13455661	1927.99	0.14635604	0.15212143	2457.98	0.05215308	0.05690044	2987.98	0.09111799	0.0973508	3517.97	0.05396718	0.06051207	4047.97	0.18087303	0.18867204	
338.2	0.04573081	0.05238682	868.19	0.03053464	0.03075374	1398.19	0.12781203	0.13465608	1928.19	0.14720696	0.15223835	2458.18	0.05196837	0.05698037	2988.18	0.09177589	0.09747922	3518.17	0.05405627	0.06058525	4048.17	0.18154765	0.18882057	
338.4	0.04410187	0.05245324	868.39	0.03056163	0.03075374	1398.39	0.12876591	0.13475537	1928.39	0.14790508	0.15235507	2458.38	0.05224244	0.05706029	2988.38	0.09246112	0.09760761	3518.37	0.05416931	0.0606584	4048.37	0.18200537	0.18896887	
338.6	0.04352729	0.05251963	868.59	0.03070121	0.03075374	1398.59	0.12877146	0.13485448	1928.59	0.1477788	0.1524716	2458.58	0.05233658	0.0571402	2988.58	0.09270894	0.09773596	3518.57	0.05520078	0.06073152	4048.57	0.18251228	0.18911693	
338.8	0.04401721	0.05258599	868.79	0.03079388	0.03075374	1398.79	0.12865725	0.13495342	1928.79	0.14882297	0.15258793	2458.78	0.05262558	0.05722011	2988.78	0.0924457	0.09786427	3518.77	0.05473907	0.06080459	4048.77	0.18279222	0.18926475	
339	0.04447887	0.05265233	868.99	0.03183039	0.03075374	1398.99	0.12937096	0.13505218	1928.99	0.14883935	0.15270406	2458.98	0.05280172	0.05730001	2988.98	0.09346703	0.09799256	3518.97	0.05502385	0.06087763	4048.97	0.18329439	0.18941232	
339.2	0.0451555	0.05271865	869.19	0.03296819	0.03075374	1399.19	0.12996343	0.13515077	1929.19	0.14822473	0.15282001	2459.18	0.05426243	0.0573799	2989.18	0.09342807	0.0981208	3519.17	0.05552015	0.06095063	4049.17	0.18310817	0.18955967	
339.4	0.04538697	0.05278494	869.39	0.03266771	0.03075374	1399.39	0.13087857	0.13524918	1929.39	0.14702981	0.15293575	2459.38	0.05460523	0.05745978	2989.38	0.09448472	0.09824902	3519.37	0.05550145	0.06102359	4049.37	0.18314155	0.18970677	
339.6	0.04640827	0.0528512	869.59	0.03314205	0.03075374	1399.59	0.13098472	0.13534742	1929.59	0.14632891	0.15305131	2459.58	0.0544233	0.05753966	2989.58	0.09430003	0.0983772	3519.57	0.05573755	0.06109652	4049.57	0.18308091	0.18985363	
339.8	0.0478274	0.05291745	869.79	0.03348452	0.03075374	1399.79	0.13110784	0.13544549	1929.79	0.14631619	0.15316667	2459.78	0.05453486	0.05761953	2989.78	0.09393892	0.09850534	3519.77	0.05685647	0.06116941	4049.77	0.18253212	0.19000026	
340	0.04842191	0.05298366	869.99	0.03335506	0.03075374	1399.99	0.13025847	0.13554338	1929.99	0.14584026	0.15328183	2459.98	0.05488998	0.05769939	2989.98	0.09361528	0.09863345	3519.97	0.05690555	0.06124226	4049.97	0.18254743	0.19014665	
340.2	0.04963228	0.05304985	870.19	0.03452842	0.03075374	1400.19	0.1308208	0.1356411	1930.19	0.14628248	0.15339681	2460.18	0.05433777	0.05777925	2990.18	0.09428466	0.09876153	3520.17	0.05774014	0.06131508	4050.17	0.18238109	0.1902928	
340.4	0.05125936	0.05311602	870.39	0.0345775	0.03075374	1400.39	0.13122541	0.13573864	1930.39	0.14623375	0.15351159	2460.38	0.0544189	0.05785909	2990.38	0.0949821	0.09888957	3520.37	0.05784712	0.06138786	4050.37	0.18320469	0.19043872	
340.6	0.05161536	0.05318216	870.59	0.03488444	0.03075374	1400.59	0.131901	0.13583602	1930.59	0.14621796	0.15362618	2460.58	0.05424524	0.05793894	2990.58	0.09534118	0.09901758	3520.57	0.05852719	0.0614606	4050.57	0.18287352	0.1905844	
340.8	0.05217689	0.05324828	870.79	0.03441227	0.03075374	1400.79	0.13188052	0.13593322	1930.79	0.14533659	0.15374057	2460.78	0.05448947	0.05801877	2990.78	0.09493677	0.09914555	3520.77	0.05917251	0.0615333	4050.77	0.18223651	0.19072985	
341	0.05190179	0.05331437	870.99	0.03436216	0.03075374	1400.99	0.13141853	0.13603025	1930.99	0.14424785	0.15385478	2460.98	0.05352158	0.0580986	2990.98	0.09425277	0.09927349	3520.97	0.05932971	0.06160597	4050.97	0.1829617	0.19087506	
341.2	0.0516392	0.05338044	871.19	0.03432732	0.03075374	1401.19	0.13172512	0.1361271	1931.19	0.14457926	0.15396879	2461.18	0.05339201	0.05817842	2991.18	0.09482303	0.09940139	3521.17	0.05906487	0.0616786	4051.17	0.18295966	0.19102003	
341.4	0.05148477	0.05344648	871.39	0.03540335	0.03075374	1401.39	0.13172871	0.13622379	1931.39	0.14464861	0.15408262	2461.38	0.05381113	0.05825823	2991.38	0.0950096	0.09952926	3521.37	0.05862938	0.0617512	4051.37	0.18377716	0.19116478	
341.6	0.05004108	0.0535125	871.59	0.03549703	0.03075374	1401.59	0.13226282	0.1363203	1931.59	0.14536943	0.15419625	2461.58	0.05366552	0.05833803	2991.58	0.09520821	0.0996571	3521.57	0.05830599	0.06182375	4051.57	0.18351867	0.19130928	
341.8	0.04893212	0.0535785	871.79	0.03697092	0.03075374	1401.79	0.13231763	0.13641665	1931.79	0.14605621	0.15430969	2461.78	0.05356047	0.05841783	2991.78	0.09490932	0.0997849	3521.77	0.05826415	0.06189627	4051.77	0.18364713	0.19145356	
342	0.04858155	0.05364447	871.99	0.03796803	0.03075374	1401.99	0.13291716	0.13651282	1931.99	0.14723864	0.15442294	2461.98	0.05322839	0.05849762	2991.98	0.09511348	0.09991267	3521.97	0.05792986	0.06196876	4051.97	0.18374758	0.1915976	
342.2	0.04811774	0.05371041	872.19	0.03755117	0.03075374	1402.19	0.13295944	0.13660883	1932.19	0.14849917	0.154536	2462.18	0.0525781	0.05857741	2992.18	0.09546705	0.1000404	3522.17	0.05746163	0.0620412	4052.17	0.18451717	0.19174141	
342.4	0.04703354	0.05377633	872.39	0.03757271	0.03075374	1402.39	0.13303526	0.13670466	1932.39	0.14926235	0.15464888	2462.38	0.05228559	0.05865718	2992.38	0.0949355	0.1001681	3522.37	0.05756762	0.06211361	4052.37	0.18433227	0.19188498	
342.6	0.04782133	0.05384222	872.59	0.03861394	0.03075374	1402.59	0.13370019	0.13680032	1932.59	0.15021675	0.15476156	2462.58	0.0524456	0.05873695	2992.58	0.09463912	0.10029576	3522.57	0.05772975	0.06218598	4052.57	0.18490561	0.19202833	
342.8	0.0480742	0.05390809	872.79	0.03805759	0.03075374	1402.79	0.13403904	0.13689582	1932.79	0.150832	0.15487406	2462.78	0.05407665	0.05881671	2992.78	0.0942412	0.10042339	3522.77	0.05805307	0.06225832	4052.77	0.184948	0.19217144	
343	0.04722696	0.05397394	872.99	0.03827244	0.03075374	1402.99	0.13334847	0.13699114	1932.99	0.15076565	0.15498636	2462.98	0.05483308	0.05889647	2992.98	0.09492423	0.10055099	3522.97	0.05751012	0.06233062	4052.97	0.18544819	0.19231432	
343.2	0.04748093	0.05403976	873.19	0.03750468	0.03075374	1403.19	0.13360636	0.1370863	1933.19	0.15127948	0.15509848	2463.18	0.05568995	0.05897622	2993.18	0.09379455	0.10067855	3523.17	0.05679433	0.06240288	4053.17	0.18528218	0.19245697	
343.4	0.04748242	0.05410556	873.39	0.03612457	0.03075374	1403.39	0.13298556	0.13718129	1933.39	0.15080622	0.15521041	2463.38	0.05562919	0.05905596	2993.38	0.09383135	0.10080608	3523.37	0.05682461	0.0624751	4053.37	0.18564479	0.19259939	
343.6	0.04869536	0.05417133	873.59	0.03524543	0.03075374	1403.59	0.13188963	0.13727611	1933.59	0.15132377	0.15532216	2463.58	0.05611145	0.05913569	2993.58	0.09263939	0.10093357	3523.57	0.05667444	0.06254729	4053.57	0.18572778	0.19274158	
343.8	0.04890913	0.05423708	873.79	0.03452856	0.03075374	1403.79	0.13270261	0.13737076	1933.79	0.15222158	0.15543371	2463.78	0.05635943	0.05921542	2993.78	0.09273827	0.10106103	3523.77	0.05707927	0.06261945	4053.77	0.1864242	0.19288354	
344	0.04861699	0.0543028	873.99	0.03408817	0.03075374	1403.99	0.13263772	0.13746525	1933.99	0.15245359	0.15554508	2463.98	0.05604928	0.05929514	2993.98	0.09387103	0.10118846	3523.97	0.05617308	0.06269156	4053.97	0.18745719	0.19302527	
344.2	0.04997842	0.0543685	874.19	0.03427615	0.03075374	1404.19	0.13251121	0.13755957	1934.19	0.15278363	0.15565627	2464.18	0.05569346	0.05937485	2994.18	0.09423105	0.10131585	3524.17	0.05600635	0.06276364	4054.17	0.18792313	0.19316677	
344.4	0.05118178	0.05443417	874.39	0.03260026	0.03075374	1404.39	0.13274798	0.13765372	1934.39	0.1525544	0.15576726	2464.38	0.05514847	0.05945455	2994.38	0.0944084	0.10144321	3524.37	0.05561104	0.06283568	4054.37	0.18871626	0.19330804	
344.6	0.05143008	0.05449982	874.59	0.031911	0.03075374	1404.59	0.13322657	0.13774771	1934.59	0.15229634	0.15587807	2464.58	0.05517188	0.05953425	2994.58	0.09505124	0.10157053	3524.57	0.05661073	0.06290769	4054.57	0.18898307	0.19344909	
344.8	0.05164244	0.05456544	874.79	0.03043926	0.03075374	1404.79	0.13233277	0.13784153	1934.79	0.15235016	0.1559887	2464.78	0.05477324	0.05961394	2994.78	0.09523881	0.10169782	3524.77	0.05702859	0.06297965	4054.77	0.18965087	0.1935899	
345	0.05194933	0.05463104	874.99	0.03059576	0.03075374	1404.99	0.13329537	0.13793518	1934.99	0.15177496	0.15609914	2464.98	0.05498717	0.05969362	2994.98	0.09656945	0.10182507	3524.97	0.05698353	0.06305159	4054.97	0.1900007	0.19373049	
345.2	0.05138342	0.05469662	875.19	0.02901141	0.03075374	1405.19	0.13464869	0.13802867	1935.19	0.15164937	0.1562094	2465.18	0.0552513	0.0597733	2995.18	0.09679544	0.10195229	3525.17	0.05676175	0.06312348	4055.17	0.18975754	0.19387085	
345.4	0.05081357	0.05476217	875.39	0.02943646	0.03075374	1405.39	0.13522373	0.13812199	1935.39	0.15188572	0.15631947	2465.38	0.05580037	0.05985297	2995.38	0.09657271	0.10207948	3525.37	0.05704541	0.06319534	4055.37	0.18959246	0.19401099	
345.6	0.05008423	0.05482769	875.59	0.02976776	0.03075374	1405.59	0.13598761	0.13821514	1935.59	0.15251997	0.15642935	2465.58	0.05515779	0.05993263	2995.58	0.09705637	0.10220663	3525.57	0.05760925	0.06326716	4055.57	0.1884741	0.19415089	
345.8	0.04973324	0.05489319	875.79	0.03059415	0.03075374	1405.79	0.13601156	0.13830814	1935.79	0.15247002	0.15653905	2465.78	0.05528322	0.06001229	2995.78	0.09730967	0.10233375	3525.77	0.05792763	0.06333895	4055.77	0.18902488	0.19429058	
346	0.05017826	0.05495867	875.99	0.03046805	0.03075374	1405.99	0.13624088	0.13840096	1935.99	0.15253463	0.15664857	2465.98	0.05479355	0.06009193	2995.98	0.09746056	0.10246083	3525.97	0.0590286	0.0634107	4055.97	0.18875678	0.19443003	
346.2	0.05035763	0.05502412	876.19	0.03109333	0.03075374	1406.19	0.13607124	0.13849363	1936.19	0.15192468	0.15675791	2466.18	0.05418435	0.06017157	2996.18	0.09732854	0.10258788	3526.17	0.0587385	0.06348241	4056.17	0.18877917	0.19456926	
346.4	0.05113125	0.05508955	876.39	0.03222254	0.03075374	1406.39	0.13710308	0.13858613	1936.39	0.15157928	0.15686706	2466.38	0.05428361	0.06025121	2996.38	0.09672033	0.1027149	3526.37	0.05948301	0.06355409	4056.37	0.18896043	0.19470827	
346.6	0.05118934	0.05515495	876.59	0.03349537	0.03075374	1406.59	0.13718539	0.13867846	1936.59	0.15223843	0.15697603	2466.58	0.05458569	0.06033083	2996.58	0.09620044	0.10284188	3526.57	0.05998743	0.06362573	4056.57	0.18863871	0.19484705	
346.8	0.05152616	0.05522033	876.79	0.03330268	0.03075374	1406.79	0.13636232	0.13877063	1936.79	0.15148665	0.15708481	2466.78	0.05585368	0.06041045	2996.78	0.09700704	0.10296883	3526.77	0.05972012	0.06369733	4056.77	0.18820828	0.1949856	
347	0.05137345	0.05528569	876.99	0.03431214	0.03075374	1406.99	0.13539619	0.13886264	1936.99	0.15143593	0.15719342	2466.98	0.05578092	0.06049006	2996.98	0.09724918	0.10309574	3526.97	0.0590406	0.0637689	4056.97	0.18799871	0.19512394	
347.2	0.05254049	0.05535102	877.19	0.03465224	0.03075374	1407.19	0.13611037	0.13895449	1937.19	0.15156804	0.15730184	2467.18	0.05617766	0.06056967	2997.18	0.09682821	0.10322262	3527.17	0.05908974	0.06384043	4057.17	0.18835984	0.19526205	
347.4	0.05200117	0.05541632	877.39	0.03506232	0.03075374	1407.39	0.13533544	0.13904617	1937.39	0.15133886	0.15741008	2467.38	0.0565297	0.06064927	2997.38	0.09692496	0.10334946	3527.37	0.05936799	0.06391192	4057.37	0.18884585	0.19539993	
347.6	0.05297355	0.0554816	877.59	0.03557312	0.03075374	1407.59	0.13656021	0.13913769	1937.59	0.15161775	0.15751814	2467.58	0.05701545	0.06072886	2997.58	0.09629497	0.10347628	3527.57	0.05881235	0.06398338	4057.57	0.18947371	0.19553759	
347.8	0.05214514	0.05554686	877.79	0.03562413	0.03075374	1407.79	0.13716042	0.13922905	1937.79	0.15207936	0.15762602	2467.78	0.05691414	0.06080844	2997.78	0.09669272	0.10360305	3527.77	0.0587184	0.0640548	4057.77	0.18967962	0.19567503	
348	0.05170205	0.05561209	877.99	0.03553805	0.03075374	1407.99	0.13739672	0.13932025	1937.99	0.15207011	0.15773372	2467.98	0.05695378	0.06088801	2997.98	0.09670078	0.1037298	3527.97	0.0578633	0.06412619	4057.97	0.18957975	0.19581225	
348.2	0.05206104	0.0556773	878.19	0.03560279	0.03075374	1408.19	0.13716196	0.13941129	1938.19	0.15241057	0.15784124	2468.18	0.05701065	0.06096758	2998.18	0.09666481	0.10385651	3528.17	0.05742968	0.06419754	4058.17	0.18918553	0.19594925	
348.4	0.05248245	0.05574248	878.39	0.03455323	0.03075374	1408.39	0.13802037	0.13950216	1938.39	0.15314128	0.15794857	2468.38	0.05709068	0.06104714	2998.38	0.09774181	0.10398318	3528.37	0.05716932	0.06426885	4058.37	0.18979529	0.19608602	
348.6	0.05248591	0.05580764	878.59	0.03453762	0.03075374	1408.59	0.138411	0.13959288	1938.59	0.153893	0.15805573	2468.58	0.0573634	0.0611267	2998.58	0.09891743	0.10410982	3528.57	0.05806692	0.06434012	4058.57	0.18921989	0.19622258	
348.8	0.05240178	0.05587278	878.79	0.03438259	0.03075374	1408.79	0.13802683	0.13968343	1938.79	0.15431287	0.15816271	2468.78	0.05688002	0.06120625	2998.78	0.09872695	0.10423643	3528.77	0.05830116	0.06441136	4058.77	0.18982198	0.19635891	
349	0.05241618	0.05593789	878.99	0.03517561	0.03075374	1408.99	0.13816095	0.13977383	1938.99	0.15407599	0.15826951	2468.98	0.05724944	0.06128579	2998.98	0.09848166	0.104363	3528.97	0.05776837	0.06448257	4058.97	0.19015163	0.19649502	
349.2	0.05170164	0.05600297	879.19	0.03415397	0.03075374	1409.19	0.13753451	0.13986406	1939.19	0.15439081	0.15837613	2469.18	0.05721355	0.06136532	2999.18	0.09727179	0.10448954	3529.17	0.05741842	0.06455374	4059.17	0.19003779	0.19663092	
349.4	0.05068435	0.05606803	879.39	0.0340144	0.03075374	1409.39	0.1380037	0.13995414	1939.39	0.15488764	0.15848257	2469.38	0.05806233	0.06144484	2999.38	0.09742923	0.10461605	3529.37	0.0581831	0.06462487	4059.37	0.18947565	0.19676659	
349.6	0.04957818	0.05613307	879.59	0.03402904	0.03075374	1409.59	0.13814316	0.14004405	1939.59	0.15524469	0.15858883	2469.58	0.05846046	0.06152436	2999.58	0.0976482	0.10474252	3529.57	0.05822935	0.06469596	4059.57	0.18956641	0.19690205	
349.8	0.04976526	0.05619808	879.79	0.03378868	0.03075374	1409.79	0.13823607	0.14013381	1939.79	0.15539835	0.15869492	2469.78	0.05886015	0.06160387	2999.78	0.09680469	0.10486896	3529.77	0.05893195	0.06476702	4059.77	0.18994736	0.19703728	
350	0.05045262	0.05626307	879.99	0.03330145	0.03075374	1409.99	0.13829558	0.14022341	1939.99	0.15591433	0.15880082	2469.98	0.05854761	0.06168338	2999.98	0.09603147	0.10499536	3529.97	0.059456	0.06483804	4059.97	0.18992108	0.1971723	
350.2	0.05097151	0.05632804	880.19	0.03348146	0.03075374	1410.19	0.13876611	0.14031284	1940.19	0.15514552	0.15890655	2470.18	0.05853363	0.06176288	3000.18	0.09674234	0.10512173	3530.17	0.05998463	0.06490903	4060.17	0.19068983	0.1973071	
350.4	0.05145478	0.05639298	880.39	0.03294179	0.03075374	1410.39	0.13979818	0.14040212	1940.39	0.15501347	0.15901211	2470.38	0.05885036	0.06184237	3000.38	0.09749655	0.10524807	3530.37	0.06029582	0.06497998	4060.37	0.19059998	0.19744168	
350.6	0.05083277	0.05645789	880.59	0.0324625	0.03075374	1410.59	0.13948534	0.14049125	1940.59	0.15585201	0.15911748	2470.58	0.05827037	0.06192185	3000.58	0.0979644	0.10537437	3530.57	0.06112418	0.0650509	4060.57	0.19054964	0.19757604	
350.8	0.05110615	0.05652278	880.79	0.03117187	0.03075374	1410.79	0.13934277	0.14058021	1940.79	0.15658757	0.15922268	2470.78	0.05909825	0.06200132	3000.78	0.09889644	0.10550064	3530.77	0.06093501	0.06512177	4060.77	0.19039334	0.19771018	
351	0.05109357	0.05658765	880.99	0.03048662	0.03075374	1410.99	0.13917266	0.14066902	1940.99	0.15624779	0.15932771	2470.98	0.05893074	0.06208079	3000.98	0.09862498	0.10562688	3530.97	0.06096406	0.06519262	4060.97	0.1904399	0.19784411	
351.2	0.0513031	0.05665249	881.19	0.03026612	0.03075374	1411.19	0.13967936	0.14075767	1941.19	0.15623555	0.15943256	2471.18	0.05925819	0.06216025	3001.18	0.0979009	0.10575308	3531.17	0.06149359	0.06526342	4061.17	0.19153451	0.19797783	
351.4	0.05103976	0.05671731	881.39	0.02996131	0.03075374	1411.39	0.13940754	0.14084616	1941.39	0.15616467	0.15953723	2471.38	0.06005137	0.06223971	3001.38	0.0983876	0.10587924	3531.37	0.06173578	0.06533419	4061.37	0.19155413	0.19811132	
351.6	0.05168411	0.0567821	881.59	0.0305391	0.03075374	1411.59	0.14042201	0.1409345	1941.59	0.15588736	0.15964172	2471.58	0.06022802	0.06231915	3001.58	0.09813098	0.10600538	3531.57	0.06173419	0.06540493	4061.57	0.19119968	0.1982446	
351.8	0.05159402	0.05684687	881.79	0.03098736	0.03075374	1411.79	0.13967619	0.14102268	1941.79	0.15546817	0.15974605	2471.78	0.06013564	0.06239859	3001.78	0.09818044	0.10613148	3531.77	0.06178117	0.06547563	4061.77	0.1908168	0.19837767	
352	0.05135113	0.05691162	881.99	0.03107379	0.03075374	1411.99	0.13958744	0.14111071	1941.99	0.15529117	0.15985019	2471.98	0.05911456	0.06247803	3001.98	0.09852507	0.10625754	3531.97	0.06123387	0.06554629	4061.97	0.19125915	0.19851052	
352.2	0.05210371	0.05697634	882.19	0.03194914	0.03075374	1412.19	0.13907741	0.14119858	1942.19	0.15599395	0.15995417	2472.18	0.0589522	0.06255745	3002.18	0.09933884	0.10638357	3532.17	0.06079598	0.06561692	4062.17	0.19084802	0.19864315	
352.4	0.05240182	0.05704104	882.39	0.03276609	0.03075374	1412.39	0.13885587	0.14128629	1942.39	0.1562348	0.16005796	2472.38	0.05914584	0.06263687	3002.38	0.09997996	0.10650957	3532.37	0.06120676	0.06568751	4062.37	0.19120327	0.19877557	
352.6	0.05254758	0.05710571	882.59	0.03378283	0.03075374	1412.59	0.13902999	0.14137385	1942.59	0.15590416	0.16016159	2472.58	0.05833019	0.06271628	3002.58	0.10012843	0.10663554	3532.57	0.06180311	0.06575806	4062.57	0.19177022	0.19890778	
352.8	0.05256185	0.05717036	882.79	0.03396277	0.03075374	1412.79	0.13810004	0.14146125	1942.79	0.15643841	0.16026504	2472.78	0.05786178	0.06279569	3002.78	0.09940992	0.10676147	3532.77	0.0606027	0.06582858	4062.77	0.19268351	0.19903977	
353	0.05186691	0.05723498	882.99	0.03450103	0.03075374	1412.99	0.13819235	0.1415485	1942.99	0.15703148	0.16036832	2472.98	0.0576064	0.06287508	3002.98	0.10002888	0.10688736	3532.97	0.05937833	0.06589906	4062.97	0.19239941	0.19917155	
353.2	0.05119755	0.05729958	883.19	0.03373285	0.03075374	1413.19	0.13817954	0.14163559	1943.19	0.15763411	0.16047142	2473.18	0.05776829	0.06295447	3003.18	0.09995739	0.10701323	3533.17	0.05898339	0.06596951	4063.17	0.19242622	0.19930312	
353.4	0.05012285	0.05736416	883.39	0.03380586	0.03075374	1413.39	0.13867397	0.14172254	1943.39	0.15799431	0.16057436	2473.38	0.05811847	0.06303386	3003.38	0.10081281	0.10713905	3533.37	0.05882987	0.06603992	4063.37	0.19337833	0.19943448	
353.6	0.04973407	0.05742871	883.59	0.03413395	0.03075374	1413.59	0.13894822	0.14180932	1943.59	0.15767815	0.16067712	2473.58	0.05876288	0.06311323	3003.58	0.10127539	0.10726485	3533.57	0.05899682	0.0661103	4063.57	0.1933407	0.19956562	
353.8	0.05035132	0.05749324	883.79	0.03291404	0.03075374	1413.79	0.13845266	0.14189595	1943.79	0.15715708	0.1607797	2473.78	0.05884233	0.0631926	3003.78	0.10096727	0.10739061	3533.77	0.05928496	0.06618064	4063.77	0.19334965	0.19969655	
354	0.0505128	0.05755774	883.99	0.0323343	0.03075374	1413.99	0.13787488	0.14198243	1943.99	0.15681973	0.16088212	2473.98	0.05915954	0.06327196	3003.98	0.10140459	0.10751634	3533.97	0.05849642	0.06625094	4063.97	0.19405077	0.19982727	
354.2	0.05037889	0.05762222	884.19	0.03094387	0.03075374	1414.19	0.13869808	0.14206876	1944.19	0.15636889	0.16098436	2474.18	0.05904412	0.06335132	3004.18	0.10234335	0.10764203	3534.17	0.05896189	0.06632121	4064.17	0.1950107	0.19995777	
354.4	0.05011752	0.05768667	884.39	0.03078599	0.03075374	1414.39	0.13870457	0.14215494	1944.39	0.15704815	0.16108644	2474.38	0.05887136	0.06343066	3004.38	0.10295352	0.10776769	3534.37	0.05900976	0.06639144	4064.37	0.19508953	0.20008807	
354.6	0.0504861	0.05775111	884.59	0.0294981	0.03075374	1414.59	0.13863032	0.14224096	1944.59	0.15779183	0.16118834	2474.58	0.05827	0.06351	3004.58	0.10340573	0.10789332	3534.57	0.05975295	0.06646164	4064.57	0.19599428	0.20021816	
354.8	0.05109218	0.05781551	884.79	0.02865351	0.03075374	1414.79	0.13818708	0.14232683	1944.79	0.15716288	0.16129007	2474.78	0.05920637	0.06358934	3004.78	0.10315039	0.10801891	3534.77	0.05959555	0.0665318	4064.77	0.19669677	0.20034803	
355	0.05194985	0.0578799	884.99	0.02925902	0.03075374	1414.99	0.13773191	0.14241254	1944.99	0.15653704	0.16139163	2474.98	0.05906798	0.06366866	3004.98	0.10241558	0.10814447	3534.97	0.05975881	0.06660193	4064.97	0.19807686	0.2004777	
355.2	0.05237836	0.05794425	885.19	0.02921279	0.03075374	1415.19	0.13759889	0.14249811	1945.19	0.15611051	0.16149302	2475.18	0.05957863	0.06374798	3005.18	0.10210813	0.10827	3535.17	0.06074721	0.06667202	4065.17	0.19895314	0.20060715	
355.4	0.05354916	0.05800859	885.39	0.02910273	0.03075374	1415.39	0.13726342	0.14258352	1945.39	0.15528235	0.16159424	2475.38	0.0594354	0.06382729	3005.38	0.10200232	0.10839549	3535.37	0.06101127	0.06674207	4065.37	0.19829343	0.2007364	
355.6	0.05355863	0.0580729	885.59	0.02988964	0.03075374	1415.59	0.13739153	0.14266879	1945.59	0.15461492	0.16169529	2475.58	0.05845397	0.06390659	3005.58	0.10071526	0.10852095	3535.57	0.0613748	0.06681209	4065.57	0.1976512	0.20086544	
355.8	0.05388201	0.05813719	885.79	0.03045428	0.03075374	1415.79	0.13682658	0.1427539	1945.79	0.15478787	0.16179618	2475.78	0.058361	0.06398589	3005.78	0.10081877	0.10864637	3535.77	0.06085645	0.06688207	4065.77	0.1980735	0.20099427	
356	0.05452534	0.05820145	885.99	0.03009756	0.03075374	1415.99	0.13683788	0.14283886	1945.99	0.15559181	0.16189689	2475.98	0.05780985	0.06406518	3005.98	0.10084459	0.10877177	3535.97	0.06078802	0.06695202	4065.97	0.19832862	0.20112289	
356.2	0.05517609	0.05826569	886.19	0.03080314	0.03075374	1416.19	0.13764851	0.14292367	1946.19	0.1562076	0.16199744	2476.18	0.05892977	0.06414446	3006.18	0.10071828	0.10889712	3536.17	0.06194932	0.06702193	4066.17	0.19794972	0.2012513	
356.4	0.05537967	0.0583299	886.39	0.03064232	0.03075374	1416.39	0.13790429	0.14300834	1946.39	0.15663201	0.16209781	2476.38	0.05876959	0.06422374	3006.38	0.10059774	0.10902245	3536.37	0.06228366	0.06709181	4066.37	0.19839775	0.20137951	
356.6	0.05514289	0.05839409	886.59	0.03067465	0.03075374	1416.59	0.13922175	0.14309285	1946.59	0.15721311	0.16219802	2476.58	0.05824502	0.06430301	3006.58	0.10099426	0.10914774	3536.57	0.06216001	0.06716165	4066.57	0.19799626	0.20150751	
356.8	0.05534449	0.05845826	886.79	0.0300479	0.03075374	1416.79	0.13975428	0.14317721	1946.79	0.15803171	0.16229806	2476.78	0.05873588	0.06438227	3006.78	0.10167938	0.10927299	3536.77	0.06124024	0.06723145	4066.77	0.19725501	0.2016353	
357	0.0542307	0.0585224	886.99	0.03061999	0.03075374	1416.99	0.14070918	0.14326142	1946.99	0.15885694	0.16239793	2476.98	0.05948692	0.06446152	3006.98	0.10214225	0.10939822	3536.97	0.06088477	0.06730122	4066.97	0.19717274	0.20176288	
357.2	0.0540607	0.05858652	887.19	0.0303764	0.03075374	1417.19	0.14053885	0.14334549	1947.19	0.16007733	0.16249764	2477.18	0.06034729	0.06454077	3007.18	0.10182199	0.10952341	3537.17	0.06157153	0.06737096	4067.17	0.19667718	0.20189026	
357.4	0.05341132	0.05865061	887.39	0.03002241	0.03075374	1417.39	0.14128172	0.1434294	1947.39	0.16017225	0.16259718	2477.38	0.06154636	0.06462001	3007.38	0.10189619	0.10964856	3537.37	0.06182117	0.06744065	4067.37	0.19677047	0.20201743	
357.6	0.05315016	0.05871468	887.59	0.02970425	0.03075374	1417.59	0.1417534	0.14351317	1947.59	0.16044381	0.16269655	2477.58	0.06261647	0.06469924	3007.58	0.10197918	0.10977369	3537.57	0.06238086	0.06751032	4067.57	0.19619921	0.2021444	
357.8	0.05331769	0.05877873	887.79	0.02961196	0.03075374	1417.79	0.14173379	0.14359679	1947.79	0.16124689	0.16279575	2477.78	0.06271114	0.06477847	3007.78	0.10105654	0.10989877	3537.77	0.06212037	0.06757995	4067.77	0.19552833	0.20227116	
358	0.05363059	0.05884275	887.99	0.030385	0.03075374	1417.99	0.14211282	0.14368026	1947.99	0.16215364	0.16289479	2477.98	0.06312618	0.06485769	3007.98	0.1016972	0.11002383	3537.97	0.0618428	0.06764954	4067.97	0.19509403	0.20239772	
358.2	0.05354026	0.05890675	888.19	0.03056812	0.03075374	1418.19	0.14345837	0.14376358	1948.19	0.16233429	0.16299367	2478.18	0.06285151	0.0649369	3008.18	0.10231765	0.11014885	3538.17	0.06248612	0.06771909	4068.17	0.19501457	0.20252407	
358.4	0.054572	0.05897072	888.39	0.03146903	0.03075374	1418.39	0.14336654	0.14384676	1948.39	0.16240072	0.16309238	2478.38	0.06281095	0.0650161	3008.38	0.1029476	0.11027384	3538.37	0.06225499	0.06778862	4068.37	0.19474572	0.20265022	
358.6	0.05576852	0.05903467	888.59	0.03157748	0.03075374	1418.59	0.14311217	0.14392978	1948.59	0.16201236	0.16319092	2478.58	0.06381166	0.0650953	3008.58	0.10181416	0.1103988	3538.57	0.06193957	0.0678581	4068.57	0.19539165	0.20277617	
358.8	0.05619888	0.0590986	888.79	0.0317278	0.03075374	1418.79	0.14321666	0.14401267	1948.79	0.16119284	0.1632893	2478.78	0.06380127	0.06517449	3008.78	0.10077932	0.11052372	3538.77	0.06154209	0.06792755	4068.77	0.19500341	0.20290191	
359	0.0573627	0.0591625	888.99	0.03178203	0.03075374	1418.99	0.14276598	0.1440954	1948.99	0.1610025	0.16338751	2478.98	0.0638639	0.06525367	3008.98	0.10131603	0.1106486	3538.97	0.0616429	0.06799697	4068.97	0.19432504	0.20302744	
359.2	0.05831923	0.05922638	889.19	0.0313807	0.03075374	1419.19	0.1421183	0.14417799	1949.19	0.15983092	0.16348556	2479.18	0.06434529	0.06533285	3009.18	0.10090089	0.11077346	3539.17	0.06172638	0.06806635	4069.17	0.19337294	0.20315278	
359.4	0.05893028	0.05929023	889.39	0.03150737	0.03075374	1419.39	0.14209823	0.14426043	1949.39	0.16007843	0.16358344	2479.38	0.06419478	0.06541202	3009.38	0.10060444	0.11089828	3539.37	0.06214685	0.06813569	4069.37	0.19337999	0.20327791	
359.6	0.05869224	0.05935406	889.59	0.03185945	0.03075374	1419.59	0.14152626	0.14434273	1949.59	0.1594379	0.16368116	2479.58	0.06380863	0.06549118	3009.58	0.10127238	0.11102307	3539.57	0.06195543	0.068205	4069.57	0.19442668	0.20340284	
359.8	0.05906264	0.05941787	889.79	0.03222112	0.03075374	1419.79	0.14125105	0.14442488	1949.79	0.16063966	0.16377872	2479.78	0.06417457	0.06557034	3009.78	0.10175891	0.11114782	3539.77	0.06121573	0.06827428	4069.77	0.19462896	0.20352757	
360	0.0599754	0.05948165	889.99	0.03258616	0.03075374	1419.99	0.14053105	0.14450689	1949.99	0.16082927	0.16387611	2479.98	0.06382459	0.06564948	3009.98	0.10137231	0.11127254	3539.97	0.06102771	0.06834352	4069.97	0.1947425	0.2036521	
360.2	0.05937028	0.05954541	890.19	0.03208872	0.03075374	1420.19	0.13998485	0.14458875	1950.19	0.15962632	0.16397334	2480.18	0.06400741	0.06572862	3010.18	0.10063547	0.11139723	3540.17	0.06201832	0.06841272	4070.17	0.19575265	0.20377642	
360.4	0.05963714	0.05960915	890.39	0.03208671	0.03075374	1420.39	0.13892914	0.14467046	1950.39	0.15855259	0.16407041	2480.38	0.06356921	0.06580776	3010.38	0.10109086	0.11152188	3540.37	0.0616925	0.06848189	4070.37	0.19595488	0.20390055	
360.6	0.05905601	0.05967286	890.59	0.03199552	0.03075374	1420.59	0.13897355	0.14475203	1950.59	0.15798305	0.16416731	2480.58	0.06390461	0.06588688	3010.58	0.10201002	0.1116465	3540.57	0.06108057	0.06855102	4070.57	0.19673631	0.20402447	
360.8	0.05896335	0.05973655	890.79	0.03223285	0.03075374	1420.79	0.13865861	0.14483346	1950.79	0.15745153	0.16426405	2480.78	0.06488604	0.065966	3010.78	0.10322871	0.11177109	3540.77	0.06104191	0.06862012	4070.77	0.19803762	0.20414819	
361	0.05795344	0.05980021	890.99	0.03173672	0.03075374	1420.99	0.13790612	0.14491474	1950.99	0.15798207	0.16436063	2480.98	0.06425623	0.06604511	3010.98	0.10375385	0.11189564	3540.97	0.06124242	0.06868919	4070.97	0.19877658	0.20427172	
361.2	0.05768618	0.05986385	891.19	0.03105059	0.03075374	1421.19	0.1372762	0.14499588	1951.19	0.15831792	0.16445705	2481.18	0.06350846	0.06612422	3011.18	0.10480228	0.11202016	3541.17	0.06234028	0.06875821	4071.17	0.19854482	0.20439504	
361.4	0.05691865	0.05992747	891.39	0.03140223	0.03075374	1421.39	0.13729322	0.14507688	1951.39	0.15877683	0.16455331	2481.38	0.06339682	0.06620331	3011.38	0.10507194	0.11214465	3541.37	0.06321376	0.06882721	4071.37	0.1997055	0.20451817	
361.6	0.05744851	0.05999106	891.59	0.03135163	0.03075374	1421.59	0.13714564	0.14515773	1951.59	0.15968965	0.1646494	2481.58	0.06376371	0.06628241	3011.58	0.10568588	0.1122691	3541.57	0.06357004	0.06889616	4071.57	0.19993077	0.20464109	
361.8	0.05724617	0.06005463	891.79	0.03203054	0.03075374	1421.79	0.13733409	0.14523844	1951.79	0.16014174	0.16474534	2481.78	0.06374779	0.06636149	3011.78	0.10573668	0.11239352	3541.77	0.06370194	0.06896509	4071.77	0.19986847	0.20476382	
362	0.05747721	0.06011817	891.99	0.0320116	0.03075374	1421.99	0.13795747	0.145319	1951.99	0.15994699	0.16484111	2481.98	0.06359459	0.06644056	3011.98	0.10630962	0.11251791	3541.97	0.06364085	0.06903398	4071.97	0.20062205	0.20488635	
362.2	0.05830906	0.06018169	892.19	0.03285756	0.03075374	1422.19	0.13940685	0.14539943	1952.19	0.15927307	0.16493673	2482.18	0.06335044	0.06651963	3012.18	0.10587579	0.11264226	3542.17	0.0640923	0.06910283	4072.17	0.20090264	0.20500868	
362.4	0.05905418	0.06024519	892.39	0.0322011	0.03075374	1422.39	0.1396415	0.14547971	1952.39	0.15916084	0.16503218	2482.38	0.06351032	0.0665987	3012.38	0.10547661	0.11276658	3542.37	0.06387983	0.06917165	4072.37	0.20069461	0.20513081	
362.6	0.05941391	0.06030866	892.59	0.03193223	0.03075374	1422.59	0.14074658	0.14555985	1952.59	0.15875237	0.16512747	2482.58	0.06410563	0.06667775	3012.58	0.10451167	0.11289087	3542.57	0.06461268	0.06924043	4072.57	0.20045202	0.20525275	
362.8	0.05982178	0.06037211	892.79	0.03120407	0.03075374	1422.79	0.14273259	0.14563985	1952.79	0.15875768	0.16522261	2482.78	0.06371378	0.0667568	3012.78	0.10484186	0.11301512	3542.77	0.06490544	0.06930918	4072.77	0.19942434	0.20537448	
363	0.06033117	0.06043554	892.99	0.03054917	0.03075374	1422.99	0.14238386	0.1457197	1952.99	0.15878815	0.16531758	2482.98	0.06394684	0.06683584	3012.98	0.10527261	0.11313934	3542.97	0.06566311	0.06937789	4072.97	0.19844826	0.20549603	
363.2	0.06045828	0.06049894	893.19	0.03045791	0.03075374	1423.19	0.14295427	0.14579942	1953.19	0.15860164	0.1654124	2483.18	0.06362706	0.06691487	3013.18	0.10384537	0.11326353	3543.17	0.06586308	0.06944657	4073.17	0.19911384	0.20561737	
363.4	0.06114031	0.06056232	893.39	0.03061172	0.03075374	1423.39	0.14366073	0.14587899	1953.39	0.1585207	0.16550705	2483.38	0.06308699	0.0669939	3013.38	0.10326168	0.11338768	3543.37	0.06614526	0.06951521	4073.37	0.20023937	0.20573852	
363.6	0.06058078	0.06062567	893.59	0.03077037	0.03075374	1423.59	0.14407195	0.14595842	1953.59	0.15780525	0.16560155	2483.58	0.06180951	0.06707292	3013.58	0.10318002	0.1135118	3543.57	0.06528918	0.06958382	4073.57	0.20053887	0.20585947	
363.8	0.05994566	0.060689	893.79	0.03056701	0.03075374	1423.79	0.14435404	0.14603772	1953.79	0.15899674	0.16569589	2483.78	0.06202067	0.06715193	3013.78	0.1028744	0.11363589	3543.77	0.06468447	0.06965239	4073.77	0.20023371	0.20598023	
364	0.0596572	0.06075231	893.99	0.03014996	0.03075374	1423.99	0.14415102	0.14611687	1953.99	0.15832007	0.16579007	2483.98	0.0622948	0.06723094	3013.98	0.10204446	0.11375994	3543.97	0.06392654	0.06972093	4073.97	0.20077913	0.20610079	
364.2	0.05871001	0.06081559	894.19	0.03005967	0.03075374	1424.19	0.14398271	0.14619588	1954.19	0.15801508	0.1658841	2484.18	0.0623497	0.06730993	3014.18	0.10213954	0.11388396	3544.17	0.06417205	0.06978943	4074.17	0.20132641	0.20622116	
364.4	0.05785813	0.06087885	894.39	0.03095206	0.03075374	1424.39	0.14342351	0.14627475	1954.39	0.15830955	0.16597797	2484.38	0.06273271	0.06738892	3014.38	0.10289554	0.11400795	3544.37	0.06337743	0.0698579	4074.37	0.20032375	0.20634133	
364.6	0.05781071	0.06094209	894.59	0.03055625	0.03075374	1424.59	0.14350391	0.14635349	1954.59	0.15886702	0.16607168	2484.58	0.06261657	0.06746791	3014.58	0.10362233	0.1141319	3544.57	0.06295952	0.06992634	4074.57	0.20067321	0.20646131	
364.8	0.05744489	0.0610053	894.79	0.03128538	0.03075374	1424.79	0.1432166	0.14643208	1954.79	0.15893791	0.16616523	2484.78	0.06283389	0.06754688	3014.78	0.1048861	0.11425582	3544.77	0.06261267	0.06999473	4074.77	0.20052337	0.2065811	
365	0.05751327	0.06106849	894.99	0.03112086	0.03075374	1424.99	0.14186026	0.14651053	1954.99	0.15970423	0.16625862	2484.98	0.06175643	0.06762585	3014.98	0.10615373	0.11437971	3544.97	0.06223188	0.0700631	4074.97	0.20003746	0.20670069	
365.2	0.05731899	0.06113165	895.19	0.03124268	0.03075374	1425.19	0.1417334	0.14658885	1955.19	0.16054393	0.16635186	2485.18	0.06200023	0.06770482	3015.18	0.10714198	0.11450356	3545.17	0.06226356	0.07013143	4075.17	0.19966048	0.20682009	
365.4	0.05773368	0.0611948	895.39	0.03304776	0.03075374	1425.39	0.14200844	0.14666703	1955.39	0.16196375	0.16644495	2485.38	0.06328403	0.06778377	3015.38	0.10786633	0.11462738	3545.37	0.06266435	0.07019972	4075.37	0.20076732	0.20693929	
365.6	0.05768539	0.06125791	895.59	0.03351675	0.03075374	1425.59	0.14144695	0.14674507	1955.59	0.16179234	0.16653787	2485.58	0.06382225	0.06786272	3015.58	0.1084353	0.11475117	3545.57	0.06167522	0.07026798	4075.57	0.20147108	0.2070583	
365.8	0.05752919	0.06132101	895.79	0.03435708	0.03075374	1425.79	0.14066074	0.14682297	1955.79	0.16202166	0.16663065	2485.78	0.06330577	0.06794166	3015.78	0.10904673	0.11487492	3545.77	0.06151052	0.07033621	4075.77	0.20121345	0.20717712	
366	0.05819669	0.06138408	895.99	0.03418868	0.03075374	1425.99	0.1411001	0.14690073	1955.99	0.16236765	0.16672326	2485.98	0.06331439	0.06802059	3015.98	0.10896208	0.11499864	3545.97	0.06184381	0.0704044	4075.97	0.20201658	0.20729575	
366.2	0.05842131	0.06144712	896.19	0.03512057	0.03075374	1426.19	0.14122845	0.14697835	1956.19	0.16231703	0.16681572	2486.18	0.063423	0.06809952	3016.18	0.10934313	0.11512233	3546.17	0.0623783	0.07047255	4076.17	0.20103104	0.20741419	
366.4	0.05874497	0.06151015	896.39	0.0338042	0.03075374	1426.39	0.14151278	0.14705584	1956.39	0.1629349	0.16690803	2486.38	0.06306537	0.06817844	3016.38	0.1095866	0.11524599	3546.37	0.06252085	0.07054068	4076.37	0.20094258	0.20753243	
366.6	0.05972853	0.06157315	896.59	0.03415745	0.03075374	1426.59	0.14220661	0.14713319	1956.59	0.16278581	0.16700018	2486.58	0.06259966	0.06825735	3016.58	0.10865158	0.11536961	3546.57	0.06335214	0.07060876	4076.57	0.20061864	0.20765049	
366.8	0.05949012	0.06163612	896.79	0.03378871	0.03075374	1426.79	0.14238914	0.14721041	1956.79	0.16331072	0.16709218	2486.78	0.06224885	0.06833626	3016.78	0.10877921	0.1154932	3546.77	0.06439082	0.07067681	4076.77	0.20100423	0.20776835	
367	0.06026652	0.06169908	896.99	0.03256916	0.03075374	1426.99	0.14153446	0.14728748	1956.99	0.16338982	0.16718402	2486.98	0.06153607	0.06841516	3016.98	0.1077012	0.11561675	3546.97	0.06547086	0.07074483	4076.97	0.20155109	0.20788602	
367.2	0.06154756	0.061762	897.19	0.03241409	0.03075374	1427.19	0.1419587	0.14736443	1957.19	0.16237035	0.16727571	2487.18	0.06121305	0.06849405	3017.18	0.10642952	0.11574028	3547.17	0.0660588	0.07081281	4077.17	0.20279993	0.20800351	
367.4	0.06267777	0.06182491	897.39	0.03154905	0.03075374	1427.39	0.14227092	0.14744123	1957.39	0.16225999	0.16736725	2487.38	0.06060286	0.06857293	3017.38	0.10689185	0.11586376	3547.37	0.06656689	0.07088076	4077.37	0.20358333	0.2081208	
367.6	0.06169842	0.06188779	897.59	0.03103334	0.03075374	1427.59	0.14325566	0.1475179	1957.59	0.16256566	0.16745863	2487.58	0.06062178	0.06865181	3017.58	0.10688529	0.11598722	3547.57	0.06641421	0.07094868	4077.57	0.20355498	0.2082379	
367.8	0.06105775	0.06195065	897.79	0.03100297	0.03075374	1427.79	0.14349727	0.14759443	1957.79	0.16268842	0.16754986	2487.78	0.06214996	0.06873068	3017.78	0.10579024	0.11611064	3547.77	0.06647433	0.07101656	4077.77	0.2033572	0.20835481	
368	0.06190228	0.06201348	897.99	0.03076815	0.03075374	1427.99	0.14379424	0.14767083	1957.99	0.16315005	0.16764094	2487.98	0.06225197	0.06880954	3017.98	0.10588211	0.11623403	3547.97	0.06640595	0.0710844	4077.97	0.20291941	0.20847154	
368.2	0.06189186	0.0620763	898.19	0.03066943	0.03075374	1428.19	0.14366258	0.14774709	1958.19	0.16372037	0.16773186	2488.18	0.06206187	0.0688884	3018.18	0.10527448	0.11635739	3548.17	0.06694593	0.07115221	4078.17	0.20167052	0.20858807	
368.4	0.06142172	0.06213908	898.39	0.03108093	0.03075374	1428.39	0.14409278	0.14782322	1958.39	0.16364048	0.16782263	2488.38	0.06324877	0.06896725	3018.38	0.10461595	0.11648071	3548.37	0.06696931	0.07121999	4078.37	0.2010844	0.20870442	
368.6	0.06256548	0.06220185	898.59	0.03098354	0.03075374	1428.59	0.14445401	0.14789922	1958.59	0.16304717	0.16791325	2488.58	0.06364361	0.06904609	3018.58	0.10402285	0.116604	3548.57	0.06732037	0.07128773	4078.57	0.20125571	0.20882058	
368.8	0.06234985	0.06226459	898.79	0.03204342	0.03075374	1428.79	0.14480594	0.14797507	1958.79	0.16330964	0.16800372	2488.78	0.06510134	0.06912493	3018.78	0.10336756	0.11672726	3548.77	0.06653982	0.07135543	4078.77	0.20089295	0.20893655	
369	0.06258039	0.06232731	898.99	0.0319267	0.03075374	1428.99	0.14458143	0.1480508	1958.99	0.16348972	0.16809404	2488.98	0.06516503	0.06920375	3018.98	0.10371565	0.11685049	3548.97	0.06697831	0.07142311	4078.97	0.20174702	0.20905234	
369.2	0.06233746	0.06239	899.19	0.03230746	0.03075374	1429.19	0.14526174	0.14812639	1959.19	0.16303345	0.1681842	2489.18	0.06603879	0.06928257	3019.18	0.10351798	0.11697368	3549.17	0.06645205	0.07149074	4079.17	0.2022893	0.20916794	
369.4	0.06270179	0.06245267	899.39	0.03333498	0.03075374	1429.39	0.14508508	0.14820185	1959.39	0.16276396	0.16827422	2489.38	0.06666716	0.06936139	3019.38	0.103191	0.11709684	3549.37	0.06592335	0.07155835	4079.37	0.20267209	0.20928335	
369.6	0.06227158	0.06251532	899.59	0.03307581	0.03075374	1429.59	0.14498447	0.14827717	1959.59	0.16171444	0.16836408	2489.58	0.06653	0.06944019	3019.58	0.1029299	0.11721996	3549.57	0.06532414	0.07162592	4079.57	0.20290808	0.20939857	
369.8	0.06365382	0.06257794	899.79	0.03272006	0.03075374	1429.79	0.14442559	0.14835236	1959.79	0.16155345	0.1684538	2489.78	0.06602348	0.06951899	3019.78	0.10241823	0.11734305	3549.77	0.06622175	0.07169345	4079.77	0.20328993	0.20951361	
370	0.06421954	0.06264054	899.99	0.03297489	0.03075374	1429.99	0.14465743	0.14842742	1959.99	0.16205112	0.16854336	2489.98	0.06596261	0.06959778	3019.98	0.10225336	0.11746611	3549.97	0.06688955	0.07176095	4079.97	0.20424815	0.20962846	
370.2	0.06405439	0.06270312	900.19	0.03401297	0.03075374	1430.19	0.14463901	0.14850234	1960.19	0.16156678	0.16863277	2490.18	0.0650204	0.06967657	3020.18	0.10215951	0.11758914	3550.17	0.06661125	0.07182842	4080.17	0.20442377	0.20974313	
370.4	0.06520617	0.06276567	900.39	0.03315067	0.03075374	1430.39	0.14502814	0.14857713	1960.39	0.16158736	0.16872203	2490.38	0.06510788	0.06975535	3020.38	0.1016348	0.11771213	3550.37	0.06706249	0.07189585	4080.37	0.20489823	0.20985761	
370.6	0.06452077	0.0628282	900.59	0.0339536	0.03075374	1430.59	0.1456446	0.14865179	1960.59	0.16171845	0.16881115	2490.58	0.0650388	0.06983412	3020.58	0.10232774	0.11783509	3550.57	0.06714271	0.07196324	4080.57	0.20531996	0.2099719	
370.8	0.06436591	0.0628907	900.79	0.03339514	0.03075374	1430.79	0.14585648	0.14872632	1960.79	0.16216486	0.16890011	2490.78	0.06548666	0.06991288	3020.78	0.10273622	0.11795802	3550.77	0.06767346	0.07203061	4080.77	0.20673787	0.21008601	
371	0.06489145	0.06295319	900.99	0.03310292	0.03075374	1430.99	0.14594075	0.14880072	1960.99	0.16246806	0.16898893	2490.98	0.06595663	0.06999164	3020.98	0.10288732	0.11808091	3550.97	0.0675561	0.07209794	4080.97	0.2076741	0.21019994	
371.2	0.06545549	0.06301565	901.19	0.03293129	0.03075374	1431.19	0.14620572	0.14887498	1961.19	0.16212159	0.16907759	2491.18	0.06623589	0.07007039	3021.18	0.10347952	0.11820378	3551.17	0.06713548	0.07216523	4081.17	0.20760857	0.21031368	
371.4	0.06485553	0.06307808	901.39	0.03274367	0.03075374	1431.39	0.14678362	0.14894911	1961.39	0.16270064	0.16916611	2491.38	0.06647984	0.07014913	3021.38	0.10487871	0.1183266	3551.37	0.06628088	0.07223249	4081.37	0.20826399	0.21042724	
371.6	0.06433585	0.06314049	901.59	0.03234419	0.03075374	1431.59	0.14720887	0.14902311	1961.59	0.16285529	0.16925448	2491.58	0.06683214	0.07022787	3021.58	0.10439975	0.1184494	3551.57	0.06606239	0.07229972	4081.57	0.2078275	0.21054062	
371.8	0.06454985	0.06320288	901.79	0.0328594	0.03075374	1431.79	0.14749655	0.14909698	1961.79	0.16312535	0.1693427	2491.78	0.06788293	0.07030659	3021.78	0.10535004	0.11857216	3551.77	0.06696365	0.07236691	4081.77	0.20739857	0.21065381	
372	0.0653162	0.06326525	901.99	0.03209843	0.03075374	1431.99	0.14765595	0.14917072	1961.99	0.16401948	0.16943078	2491.98	0.06747484	0.07038532	3021.98	0.10657373	0.11869489	3551.97	0.06771825	0.07243407	4081.97	0.20731237	0.21076682	
372.2	0.0643185	0.06332759	902.19	0.03182077	0.03075374	1432.19	0.14700387	0.14924433	1962.19	0.16429213	0.16951871	2492.18	0.06754682	0.07046403	3022.18	0.1058803	0.11881759	3552.17	0.06727378	0.07250119	4082.17	0.20719437	0.21087964	
372.4	0.06266225	0.06338991	902.39	0.0322772	0.03075374	1432.39	0.14831393	0.14931781	1962.39	0.16459973	0.16960648	2492.38	0.06843107	0.07054274	3022.38	0.10656061	0.11894025	3552.37	0.06712593	0.07256828	4082.37	0.20692908	0.21099229	
372.6	0.06307414	0.06345221	902.59	0.03198622	0.03075374	1432.59	0.14804385	0.14939116	1962.59	0.16590835	0.16969412	2492.58	0.06921423	0.07062144	3022.58	0.1065335	0.11906288	3552.57	0.06745746	0.07263534	4082.57	0.20697916	0.21110475	
372.8	0.0616742	0.06351448	902.79	0.03182432	0.03075374	1432.79	0.14865188	0.14946438	1962.79	0.16766072	0.1697816	2492.78	0.06994378	0.07070013	3022.78	0.10707664	0.11918548	3552.77	0.06801486	0.07270236	4082.77	0.20687957	0.21121703	
373	0.0622446	0.06357673	902.99	0.03172891	0.03075374	1432.99	0.14838936	0.14953747	1962.99	0.16721425	0.16986894	2492.98	0.06979297	0.07077881	3022.98	0.10796657	0.11930805	3552.97	0.06863881	0.07276934	4082.97	0.20724049	0.21132913	
373.2	0.06194409	0.06363895	903.19	0.03168258	0.03075374	1433.19	0.14816311	0.14961043	1963.19	0.16717095	0.16995613	2493.18	0.07012303	0.07085749	3023.18	0.10792678	0.11943058	3553.17	0.06721541	0.0728363	4083.17	0.20712731	0.21144104	
373.4	0.06253274	0.06370116	903.39	0.03157122	0.03075374	1433.39	0.14827631	0.14968326	1963.39	0.16743926	0.17004318	2493.38	0.07013748	0.07093617	3023.38	0.10807426	0.11955308	3553.37	0.0674477	0.07290322	4083.37	0.20694644	0.21155278	
373.6	0.06263556	0.06376334	903.59	0.03182715	0.03075374	1433.59	0.14834874	0.14975596	1963.59	0.16721927	0.17013008	2493.58	0.06974632	0.07101483	3023.58	0.10805889	0.11967555	3553.57	0.06758274	0.0729701	4083.57	0.20858615	0.21166434	
373.8	0.06296008	0.06382549	903.79	0.0332728	0.03075374	1433.79	0.14736004	0.14982854	1963.79	0.16720178	0.17021684	2493.78	0.06943154	0.07109349	3023.78	0.10800033	0.11979798	3553.77	0.0680765	0.07303695	4083.77	0.2090849	0.21177571	
374	0.06236539	0.06388763	903.99	0.03371092	0.03075374	1433.99	0.14807863	0.14990098	1963.99	0.16724983	0.17030345	2493.98	0.06977691	0.07117214	3023.98	0.10807131	0.11992038	3553.97	0.068259	0.07310377	4083.97	0.20907483	0.21188691	
374.2	0.06157201	0.06394974	904.19	0.03419282	0.03075374	1434.19	0.14745428	0.1499733	1964.19	0.16675331	0.17038991	2494.18	0.06946435	0.07125078	3024.18	0.10751195	0.12004275	3554.17	0.06752677	0.07317055	4084.17	0.21014982	0.21199792	
374.4	0.06195353	0.06401182	904.39	0.03423722	0.03075374	1434.39	0.14752706	0.15004549	1964.39	0.1667502	0.17047623	2494.38	0.07003624	0.07132942	3024.38	0.10693484	0.12016508	3554.37	0.06792063	0.0732373	4084.37	0.21018814	0.21210876	
374.6	0.06129545	0.06407388	904.59	0.03496006	0.03075374	1434.59	0.14754126	0.15011755	1964.59	0.16656163	0.17056241	2494.58	0.06969948	0.07140805	3024.58	0.1069463	0.12028739	3554.57	0.06749527	0.07330402	4084.57	0.2109513	0.21221942	
374.8	0.06232212	0.06413592	904.79	0.03432344	0.03075374	1434.79	0.14695422	0.15018949	1964.79	0.16695401	0.17064844	2494.78	0.06992382	0.07148667	3024.78	0.10587426	0.12040966	3554.77	0.06723416	0.0733707	4084.77	0.21124657	0.2123299	
375	0.0629884	0.06419794	904.99	0.03360392	0.03075374	1434.99	0.14646139	0.15026129	1964.99	0.16682998	0.17073433	2494.98	0.06935391	0.07156528	3024.98	0.10608563	0.12053189	3554.97	0.06749989	0.07343734	4084.97	0.21063244	0.2124402	
375.2	0.06372743	0.06425993	905.19	0.03334458	0.03075374	1435.19	0.14651905	0.15033297	1965.19	0.16693153	0.17082007	2495.18	0.06814155	0.07164389	3025.18	0.1058189	0.1206541	3555.17	0.06700007	0.07350396	4085.17	0.20973236	0.21255032	
375.4	0.06319575	0.0643219	905.39	0.03343688	0.03075374	1435.39	0.14675023	0.15040452	1965.39	0.16715177	0.17090567	2495.38	0.06717315	0.07172249	3025.38	0.10603698	0.12077627	3555.37	0.06633888	0.07357054	4085.37	0.21048013	0.21266026	
375.6	0.06394333	0.06438385	905.59	0.03274753	0.03075374	1435.59	0.14680872	0.15047595	1965.59	0.16790323	0.17099113	2495.58	0.06544077	0.07180109	3025.58	0.10641798	0.12089841	3555.57	0.06690947	0.07363708	4085.57	0.21017844	0.21277003	
375.8	0.06432347	0.06444578	905.79	0.03338503	0.03075374	1435.79	0.14769503	0.15054725	1965.79	0.16799223	0.17107644	2495.78	0.0660042	0.07187967	3025.78	0.10699427	0.12102051	3555.77	0.06712417	0.07370359	4085.77	0.20969475	0.21287961	
376	0.06437352	0.06450768	905.99	0.0329186	0.03075374	1435.99	0.14749836	0.15061843	1965.99	0.16840622	0.17116161	2495.98	0.06542697	0.07195825	3025.98	0.1063907	0.12114259	3555.97	0.06652503	0.07377007	4085.97	0.21030749	0.21298903	
376.2	0.06412952	0.06456955	906.19	0.03262806	0.03075374	1436.19	0.14731448	0.15068947	1966.19	0.16929983	0.17124664	2496.18	0.06548554	0.07203683	3026.18	0.10738942	0.12126463	3556.17	0.06590962	0.07383652	4086.17	0.2100187	0.21309826	
376.4	0.06321768	0.06463141	906.39	0.0321968	0.03075374	1436.39	0.14888778	0.1507604	1966.39	0.16999333	0.17133152	2496.38	0.06506312	0.07211539	3026.38	0.10783366	0.12138664	3556.37	0.0664274	0.07390293	4086.37	0.20915899	0.21320732	
376.6	0.06369552	0.06469324	906.59	0.03178988	0.03075374	1436.59	0.1482626	0.15083119	1966.59	0.17119532	0.17141627	2496.58	0.06616188	0.07219395	3026.58	0.1078713	0.12150861	3556.57	0.06672853	0.0739693	4086.57	0.20948701	0.2133162	
376.8	0.06364941	0.06475505	906.79	0.03153851	0.03075374	1436.79	0.14845421	0.15090186	1966.79	0.17083704	0.17150087	2496.78	0.06587519	0.0722725	3026.78	0.10826083	0.12163055	3556.77	0.06684703	0.07403565	4086.77	0.20957806	0.21342491	
377	0.06448756	0.06481683	906.99	0.03207968	0.03075374	1436.99	0.14844597	0.15097241	1966.99	0.16956243	0.17158533	2496.98	0.06642104	0.07235105	3026.98	0.10895761	0.12175246	3556.97	0.06604591	0.07410196	4086.97	0.20973969	0.21353344	
377.2	0.06439073	0.06487859	907.19	0.03170907	0.03075374	1437.19	0.14916924	0.15104283	1967.19	0.16911404	0.17166965	2497.18	0.06683979	0.07242958	3027.18	0.10936688	0.12187434	3557.17	0.06537082	0.07416823	4087.17	0.20986559	0.21364179	
377.4	0.0651278	0.06494033	907.39	0.03163968	0.03075374	1437.39	0.14969116	0.15111313	1967.39	0.16873887	0.17175382	2497.38	0.06728927	0.07250811	3027.38	0.11073101	0.12199618	3557.37	0.06566704	0.07423447	4087.37	0.21014999	0.21374997	
377.6	0.06469648	0.06500205	907.59	0.0321444	0.03075374	1437.59	0.15014084	0.1511833	1967.59	0.16822946	0.17183786	2497.58	0.06786146	0.07258664	3027.58	0.11121818	0.122118	3557.57	0.06581215	0.07430068	4087.57	0.21057736	0.21385798	
377.8	0.06465556	0.06506374	907.79	0.03250874	0.03075374	1437.79	0.15035891	0.15125335	1967.79	0.16739785	0.17192175	2497.78	0.06919075	0.07266515	3027.78	0.1120626	0.12223978	3557.77	0.06681525	0.07436685	4087.77	0.21040999	0.21396581	
378	0.06465842	0.06512541	907.99	0.03187928	0.03075374	1437.99	0.15079173	0.15132328	1967.99	0.16659824	0.17200551	2497.98	0.0699514	0.07274366	3027.98	0.11206549	0.12236152	3557.97	0.06750003	0.074433	4087.97	0.21115038	0.21407346	
378.2	0.06467003	0.06518705	908.19	0.0321382	0.03075374	1438.19	0.14960766	0.15139308	1968.19	0.16603396	0.17208912	2498.18	0.07018308	0.07282216	3028.18	0.11223842	0.12248324	3558.17	0.06806681	0.0744991	4088.17	0.21226234	0.21418094	
378.4	0.06533608	0.06524868	908.39	0.03222156	0.03075374	1438.39	0.14991486	0.15146275	1968.39	0.16541202	0.1721726	2498.38	0.07045937	0.07290066	3028.38	0.11203265	0.12260492	3558.37	0.06924115	0.07456518	4088.37	0.21243591	0.21428825	
378.6	0.06570539	0.06531028	908.59	0.032142	0.03075374	1438.59	0.14962495	0.15153231	1968.59	0.16497759	0.17225593	2498.58	0.07054782	0.07297915	3028.58	0.11238722	0.12272657	3558.57	0.06987937	0.07463122	4088.57	0.21266336	0.21439539	
378.8	0.06666005	0.06537185	908.79	0.03205542	0.03075374	1438.79	0.14950144	0.15160174	1968.79	0.1653113	0.17233913	2498.78	0.070253	0.07305763	3028.78	0.11276304	0.12284818	3558.77	0.07048687	0.07469722	4088.77	0.21268738	0.21450235	
379	0.06695784	0.06543341	908.99	0.03259902	0.03075374	1438.99	0.14969996	0.15167105	1968.99	0.16514857	0.17242218	2498.98	0.06932519	0.0731361	3028.98	0.11333235	0.12296976	3558.97	0.07128408	0.07476319	4088.97	0.21277197	0.21460914	
379.2	0.06669616	0.06549494	909.19	0.03384094	0.03075374	1439.19	0.1501317	0.15174023	1969.19	0.16585277	0.1725051	2499.18	0.06855297	0.07321457	3029.18	0.11330429	0.12309131	3559.17	0.07114017	0.07482913	4089.17	0.21342398	0.21471575	
379.4	0.06664009	0.06555645	909.39	0.03441795	0.03075374	1439.39	0.15027647	0.1518093	1969.39	0.16640313	0.17258788	2499.38	0.06777107	0.07329303	3029.38	0.11362841	0.12321283	3559.37	0.071181	0.07489504	4089.37	0.2144416	0.2148222	
379.6	0.0671772	0.06561793	909.59	0.035365	0.03075374	1439.59	0.15034505	0.15187824	1969.59	0.16693058	0.17267051	2499.58	0.06716571	0.07337148	3029.58	0.11384374	0.12333432	3559.57	0.07142152	0.07496091	4089.57	0.21457806	0.21492847	
379.8	0.06736073	0.06567939	909.79	0.03621957	0.03075374	1439.79	0.15084185	0.15194706	1969.79	0.16702564	0.17275301	2499.78	0.06786732	0.07344992	3029.78	0.1134627	0.12345577	3559.77	0.07132134	0.07502675	4089.77	0.21493597	0.21503457	
380	0.06736073	0.06574084	909.99	0.03621957	0.03075374	1439.99	0.15084185	0.15201609	1969.98	0.16702564	0.17283493	2499.98	0.06786732	0.07352798	3029.97	0.1134627	0.1235766	3559.97	0.07132134	0.07509255	4089.97	0.21493597	0.21513998	
380.2	0.06878271	0.06571722	910.19	0.03559833	0.03072366	1440.19	0.15114791	0.15199623	1970.18	0.16681247	0.17282617	2500.18	0.06895768	0.07352321	3030.17	0.11446526	0.12357053	3560.17	0.07173725	0.075085	4090.17	0.21489252	0.21513206	
380.4	0.07012361	0.06569361	910.39	0.03583666	0.03069362	1440.39	0.15174837	0.15197637	1970.38	0.16681905	0.17281742	2500.38	0.07009818	0.07351844	3030.37	0.11594201	0.12356446	3560.37	0.0724246	0.07507744	4090.37	0.21553444	0.21512414	
380.6	0.07052595	0.06567001	910.59	0.03497696	0.0306636	1440.59	0.15224719	0.15195652	1970.58	0.16757301	0.17280867	2500.58	0.07159908	0.07351367	3030.57	0.11656592	0.12355839	3560.57	0.07262208	0.07506989	4090.57	0.21589492	0.21511622	
380.8	0.07115545	0.06564642	910.79	0.0345964	0.03063362	1440.79	0.15242746	0.15193667	1970.78	0.16802761	0.17279992	2500.78	0.07296449	0.0735089	3030.77	0.11854353	0.12355232	3560.77	0.07314683	0.07506233	4090.77	0.2158869	0.21510831	
381	0.07153718	0.06562284	910.99	0.03389151	0.03060366	1440.99	0.15199079	0.15191682	1970.98	0.16806066	0.17279116	2500.98	0.07406396	0.07350413	3030.97	0.12012137	0.12354625	3560.97	0.07325428	0.07505478	4090.97	0.21592416	0.21510039	
381.2	0.07214409	0.06559927	911.19	0.03325874	0.03057373	1441.19	0.15201366	0.15189697	1971.18	0.1679189	0.17278241	2501.18	0.07516474	0.07349936	3031.17	0.12099073	0.12354018	3561.17	0.07352829	0.07504723	4091.17	0.21534133	0.21509247	
381.4	0.0721842	0.0655757	911.39	0.0330488	0.03054384	1441.39	0.15148273	0.15187713	1971.38	0.16815104	0.17277366	2501.38	0.07535553	0.07349459	3031.37	0.12191358	0.12353411	3561.37	0.07393673	0.07503967	4091.37	0.21475141	0.21508456	
381.6	0.07260716	0.06555215	911.59	0.0329621	0.03051397	1441.59	0.15140651	0.15185729	1971.58	0.16792336	0.17276491	2501.58	0.07550363	0.07348982	3031.57	0.12248216	0.12352804	3561.57	0.07400323	0.07503212	4091.57	0.21419078	0.21507664	
381.8	0.07287825	0.0655286	911.79	0.03258091	0.03048413	1441.79	0.15092071	0.15183745	1971.78	0.16758579	0.17275616	2501.78	0.07519606	0.07348505	3031.77	0.12349841	0.12352197	3561.77	0.07414149	0.07502457	4091.77	0.21446717	0.21506872	
382	0.07301669	0.06550506	911.99	0.03177982	0.03045432	1441.99	0.15054634	0.15181762	1971.98	0.16813377	0.17274741	2501.98	0.07527094	0.07348028	3031.97	0.12399099	0.1235159	3561.97	0.07347579	0.07501702	4091.97	0.21363463	0.21506081	
382.2	0.07137916	0.06548153	912.19	0.0314202	0.03042454	1442.19	0.150609	0.15179778	1972.18	0.16822696	0.17273867	2502.18	0.07499161	0.07347551	3032.17	0.12392057	0.12350983	3562.17	0.07262279	0.07500947	4092.17	0.21294168	0.21505289	
382.4	0.07045451	0.065458	912.39	0.0307647	0.03039479	1442.39	0.14945043	0.15177795	1972.38	0.16829834	0.17272992	2502.38	0.07536831	0.07347075	3032.37	0.12358301	0.12350376	3562.37	0.07276775	0.07500192	4092.37	0.21172016	0.21504498	
382.6	0.06964263	0.06543449	912.59	0.03066664	0.03036506	1442.59	0.14956446	0.15175813	1972.58	0.16927435	0.17272117	2502.58	0.0754086	0.07346598	3032.57	0.12329896	0.1234977	3562.57	0.07381452	0.07499438	4092.57	0.212385	0.21503706	
382.8	0.07040388	0.06541098	912.79	0.03134195	0.03033537	1442.79	0.14994354	0.1517383	1972.78	0.17004372	0.17271242	2502.78	0.07452909	0.07346121	3032.77	0.1228582	0.12349163	3562.77	0.07418043	0.07498683	4092.77	0.21297607	0.21502915	
383	0.07016312	0.06538749	912.99	0.03147643	0.03030571	1442.99	0.15066104	0.15171848	1972.98	0.17098112	0.17270368	2502.98	0.07416132	0.07345645	3032.97	0.12296085	0.12348556	3562.97	0.0728593	0.07497928	4092.97	0.21377908	0.21502123	
383.2	0.07061317	0.065364	913.19	0.03143809	0.03027607	1443.19	0.15045172	0.15169866	1973.18	0.17054698	0.17269493	2503.18	0.07366857	0.07345168	3033.17	0.12342063	0.12347949	3563.17	0.07235904	0.07497174	4093.17	0.21479972	0.21501332	
383.4	0.07149757	0.06534052	913.39	0.03187298	0.03024646	1443.39	0.15096324	0.15167884	1973.38	0.17024339	0.17268618	2503.38	0.07341686	0.07344691	3033.37	0.12279272	0.12347343	3563.37	0.07187414	0.07496419	4093.37	0.21468646	0.21500541	
383.6	0.07110833	0.06531704	913.59	0.03126351	0.03021689	1443.59	0.15059989	0.15165903	1973.58	0.16996336	0.17267744	2503.58	0.07317165	0.07344215	3033.57	0.12297532	0.12346736	3563.57	0.07148072	0.07495665	4093.57	0.21534109	0.21499749	
383.8	0.07136576	0.06529358	913.79	0.03065906	0.03018734	1443.79	0.15042789	0.15163921	1973.78	0.17002862	0.17266869	2503.78	0.07235215	0.07343738	3033.77	0.12230341	0.1234613	3563.77	0.07189043	0.07494911	4093.77	0.21631066	0.21498958	
384	0.07164534	0.06527012	913.99	0.03039295	0.03015782	1443.99	0.14970239	0.1516194	1973.98	0.17031009	0.17265995	2503.98	0.0723353	0.07343262	3033.97	0.12251716	0.12345523	3563.97	0.07227356	0.07494156	4093.97	0.21617849	0.21498167	
384.2	0.07167607	0.06524668	914.19	0.03005439	0.03012833	1444.19	0.15015411	0.1515996	1974.18	0.16983935	0.1726512	2504.18	0.07232142	0.07342785	3034.17	0.12222647	0.12344916	3564.17	0.07158195	0.07493402	4094.17	0.21701054	0.21497375	
384.4	0.07163354	0.06522324	914.39	0.03075404	0.03009887	1444.39	0.15044212	0.15157979	1974.38	0.16968689	0.17264246	2504.38	0.07236571	0.07342309	3034.37	0.12243634	0.1234431	3564.37	0.0724595	0.07492648	4094.37	0.2182848	0.21496584	
384.6	0.07038574	0.06519981	914.59	0.03021203	0.03006943	1444.59	0.14976687	0.15155999	1974.58	0.16967873	0.17263372	2504.58	0.07253508	0.07341832	3034.57	0.12167828	0.12343704	3564.57	0.07197266	0.07491894	4094.57	0.21881358	0.21495793	
384.8	0.07060825	0.06517639	914.79	0.03026295	0.03004003	1444.79	0.1492055	0.15154019	1974.78	0.16898056	0.17262497	2504.78	0.07315534	0.07341356	3034.77	0.12237411	0.12343097	3564.77	0.07231874	0.0749114	4094.77	0.21856989	0.21495002	
385	0.07077339	0.06515297	914.99	0.03069751	0.03001065	1444.99	0.14825283	0.1515204	1974.98	0.16931868	0.17261623	2504.98	0.07385545	0.0734088	3034.97	0.1219118	0.12342491	3564.97	0.07232031	0.07490387	4094.97	0.21852833	0.21494211	
385.2	0.07113801	0.06512957	915.19	0.0307867	0.0299813	1445.19	0.14842252	0.1515006	1975.18	0.16880354	0.17260749	2505.18	0.07389201	0.07340403	3035.17	0.12161992	0.12341884	3565.17	0.07255504	0.07489633	4095.17	0.2176922	0.2149342	
385.4	0.07130769	0.06510617	915.39	0.03119531	0.02995199	1445.39	0.14778138	0.15148081	1975.38	0.16874856	0.17259875	2505.38	0.073455	0.07339927	3035.37	0.12183572	0.12341278	3565.37	0.07304352	0.07488879	4095.37	0.21712525	0.21492628	
385.6	0.07167829	0.06508279	915.59	0.03134683	0.0299227	1445.59	0.1484728	0.15146102	1975.58	0.16839784	0.17259001	2505.58	0.07325433	0.07339451	3035.57	0.1218666	0.12340672	3565.57	0.07306317	0.07488125	4095.57	0.21753458	0.21491837	
385.8	0.07156494	0.06505941	915.79	0.0306103	0.02989344	1445.79	0.14833425	0.15144123	1975.78	0.16877215	0.17258126	2505.78	0.0736694	0.07338974	3035.77	0.12162689	0.12340065	3565.77	0.07327478	0.07487372	4095.77	0.21731305	0.21491046	
386	0.07135885	0.06503603	915.99	0.02991792	0.0298642	1445.99	0.14933535	0.15142145	1975.98	0.16932665	0.17257252	2505.98	0.07458951	0.07338498	3035.97	0.12084245	0.12339459	3565.97	0.07359667	0.07486618	4095.97	0.21634044	0.21490255	
386.2	0.0698901	0.06501267	916.19	0.03030573	0.029835	1446.19	0.15023142	0.15140167	1976.18	0.1699903	0.17256378	2506.18	0.07456375	0.07338022	3036.17	0.12084324	0.12338853	3566.17	0.07389591	0.07485865	4096.17	0.21678827	0.21489464	
386.4	0.06977278	0.06498932	916.39	0.03106075	0.02980582	1446.39	0.14968621	0.15138189	1976.38	0.17088555	0.17255505	2506.38	0.07395034	0.07337546	3036.37	0.12042681	0.12338247	3566.37	0.07447966	0.07485112	4096.37	0.21668063	0.21488673	
386.6	0.06922907	0.06496597	916.59	0.03189982	0.02977668	1446.59	0.15009013	0.15136211	1976.58	0.17190053	0.17254631	2506.58	0.07308607	0.0733707	3036.57	0.12035436	0.1233764	3566.57	0.07480097	0.07484358	4096.57	0.21729708	0.21487883	
386.8	0.06968743	0.06494263	916.79	0.03215013	0.02974756	1446.79	0.15029834	0.15134234	1976.78	0.17181103	0.17253757	2506.78	0.07280365	0.07336594	3036.77	0.12013499	0.12337034	3566.77	0.07393771	0.07483605	4096.77	0.2177794	0.21487092	
387	0.06956513	0.0649193	916.99	0.03200408	0.02971847	1446.99	0.15073354	0.15132257	1976.98	0.17168814	0.17252883	2506.98	0.07289663	0.07336118	3036.97	0.12026213	0.12336428	3566.97	0.0733169	0.07482852	4096.97	0.21809767	0.21486301	
387.2	0.06955165	0.06489598	917.19	0.03158459	0.02968941	1447.19	0.14993542	0.1513028	1977.18	0.1715385	0.17252009	2507.18	0.07278054	0.07335642	3037.17	0.12087089	0.12335822	3567.17	0.07314304	0.07482099	4097.17	0.21773813	0.2148551	
387.4	0.0694544	0.06487267	917.39	0.03181517	0.02966038	1447.39	0.15033766	0.15128304	1977.38	0.17261878	0.17251136	2507.38	0.07286903	0.07335166	3037.37	0.12124016	0.12335216	3567.37	0.07283793	0.07481346	4097.37	0.2179837	0.21484719	
387.6	0.06818924	0.06484937	917.59	0.03110568	0.02963137	1447.59	0.14916508	0.15126327	1977.58	0.17273237	0.17250262	2507.58	0.07288192	0.0733469	3037.57	0.1218851	0.1233461	3567.57	0.07310515	0.07480593	4097.57	0.21840625	0.21483928	
387.8	0.06797724	0.06482607	917.79	0.03003597	0.02960239	1447.79	0.14916076	0.15124351	1977.78	0.17360428	0.17249388	2507.78	0.07296795	0.07334214	3037.77	0.12240416	0.12334004	3567.77	0.07234913	0.07479841	4097.77	0.21880731	0.21483138	
388	0.06820443	0.06480278	917.99	0.02976048	0.02957345	1447.99	0.14978616	0.15122376	1977.98	0.17231027	0.17248515	2507.98	0.07388186	0.07333738	3037.97	0.12312249	0.12333398	3567.97	0.07231672	0.07479088	4097.97	0.21903685	0.21482347	
388.2	0.06761226	0.0647795	918.19	0.02972042	0.02954453	1448.19	0.14975721	0.151204	1978.18	0.17160583	0.17247641	2508.18	0.0745883	0.07333262	3038.17	0.12322213	0.12332792	3568.17	0.07186908	0.07478335	4098.17	0.22016434	0.21481556	
388.4	0.0670672	0.06475623	918.39	0.03010038	0.02951564	1448.39	0.14993641	0.15118425	1978.38	0.17099395	0.17246768	2508.38	0.0748514	0.07332786	3038.37	0.12340329	0.12332186	3568.37	0.07271939	0.07477583	4098.37	0.21988283	0.21480766	
388.6	0.06645483	0.06473297	918.59	0.03011865	0.02948677	1448.59	0.14960245	0.1511645	1978.58	0.17154438	0.17245894	2508.58	0.07562551	0.0733231	3038.57	0.12339609	0.1233158	3568.57	0.07236239	0.0747683	4098.57	0.21941265	0.21479975	
388.8	0.06641974	0.06470972	918.79	0.03033164	0.02945794	1448.79	0.1499668	0.15114475	1978.78	0.17114456	0.17245021	2508.78	0.07672434	0.07331835	3038.77	0.1243281	0.12330975	3568.77	0.07271527	0.07476078	4098.77	0.21923034	0.21479184	
389	0.06680399	0.06468647	918.99	0.03138926	0.02942913	1448.99	0.15032298	0.151125	1978.98	0.17177583	0.17244147	2508.98	0.07760018	0.07331359	3038.97	0.12451092	0.12330369	3568.97	0.07204755	0.07475326	4098.97	0.21964725	0.21478394	
389.2	0.06692066	0.06466323	919.19	0.03024995	0.02940035	1449.19	0.15108011	0.15110526	1979.18	0.17124409	0.17243274	2509.18	0.07704604	0.07330883	3039.17	0.12502873	0.12329763	3569.17	0.07199979	0.07474573	4099.17	0.21869997	0.21477603	
389.4	0.06802319	0.06464001	919.39	0.02956183	0.0293716	1449.39	0.15101481	0.15108552	1979.38	0.17188097	0.17242401	2509.38	0.07700859	0.07330407	3039.37	0.12487654	0.12329157	3569.37	0.07187069	0.07473821	4099.37	0.21786949	0.21476813	
389.6	0.06793713	0.06461679	919.59	0.02979937	0.02934288	1449.59	0.15199415	0.15106578	1979.58	0.17144097	0.17241528	2509.58	0.07696533	0.07329932	3039.57	0.12431718	0.12328551	3569.57	0.07281386	0.07473069	4099.57	0.21877415	0.21476022	
389.8	0.06828976	0.06459357	919.79	0.03047366	0.02931419	1449.79	0.15230752	0.15104605	1979.78	0.17131525	0.17240654	2509.78	0.07663932	0.07329456	3039.77	0.12362107	0.12327946	3569.77	0.07323653	0.07472317	4099.77	0.21782357	0.21475232	
390	0.06854825	0.06457037	919.99	0.03100613	0.02928552	1449.99	0.15301358	0.15102632	1979.98	0.1708439	0.17239781	2509.98	0.07591632	0.07328981	3039.97	0.12334938	0.1232734	3569.97	0.0737009	0.07471565	4099.97	0.21807972	0.21474442	
390.2	0.06865066	0.06454717	920.19	0.03140648	0.02925688	1450.19	0.15295512	0.15100659	1980.18	0.17102005	0.17238908	2510.18	0.07493498	0.07328505	3040.17	0.12290586	0.12326734	3570.17	0.07368335	0.07470813	4100.17	0.21757121	0.21473651	
390.4	0.0687391	0.06452399	920.39	0.03207687	0.02922827	1450.39	0.15146218	0.15098686	1980.38	0.17102764	0.17238035	2510.38	0.07437806	0.07328029	3040.37	0.12248042	0.12326129	3570.37	0.07499593	0.07470061	4100.37	0.21682837	0.21472861	
390.6	0.06896815	0.06450081	920.59	0.03232862	0.02919969	1450.59	0.15173441	0.15096714	1980.58	0.17030875	0.17237162	2510.58	0.07416112	0.07327554	3040.57	0.12255354	0.12325523	3570.57	0.07524754	0.0746931	4100.57	0.21640045	0.2147207	
390.8	0.06927319	0.06447764	920.79	0.03208963	0.02917114	1450.79	0.15065568	0.15094742	1980.78	0.16971746	0.17236289	2510.78	0.0740074	0.07327078	3040.77	0.12205937	0.12324918	3570.77	0.07474401	0.07468558	4100.77	0.21561975	0.2147128	
391	0.06963261	0.06445447	920.99	0.03146773	0.02914261	1450.99	0.15064593	0.1509277	1980.98	0.16987925	0.17235416	2510.98	0.07407251	0.07326603	3040.97	0.12234092	0.12324312	3570.97	0.07493713	0.07467806	4100.97	0.21542154	0.2147049	
391.2	0.06976346	0.06443132	921.19	0.03136068	0.02911411	1451.19	0.14933594	0.15090798	1981.18	0.1702605	0.17234543	2511.18	0.07421273	0.07326128	3041.17	0.12223901	0.12323707	3571.17	0.074413	0.07467055	4101.17	0.2146532	0.214697	
391.4	0.07069415	0.06440818	921.39	0.03101174	0.02908564	1451.39	0.14933303	0.15088827	1981.38	0.1710275	0.1723367	2511.38	0.07407214	0.07325652	3041.37	0.12244819	0.12323101	3571.37	0.07459004	0.07466303	4101.37	0.21509897	0.21468909	
391.6	0.07017322	0.06438504	921.59	0.03015134	0.0290572	1451.59	0.14864738	0.15086855	1981.58	0.1710329	0.17232798	2511.58	0.07429315	0.07325177	3041.57	0.12173687	0.12322496	3571.57	0.07411598	0.07465552	4101.57	0.21526891	0.21468119	
391.8	0.07038232	0.06436191	921.79	0.02963971	0.02902879	1451.79	0.14892475	0.15084884	1981.78	0.17081928	0.17231925	2511.78	0.0742729	0.07324702	3041.77	0.12152381	0.1232189	3571.77	0.07408605	0.07464801	4101.77	0.21552525	0.21467329	
392	0.07127708	0.06433879	921.99	0.03006941	0.0290004	1451.99	0.14819025	0.15082914	1981.98	0.169986	0.17231052	2511.98	0.07468143	0.07324226	3041.97	0.12172867	0.12321285	3571.97	0.07502554	0.0746405	4101.97	0.21597437	0.21466539	
392.2	0.07060064	0.06431568	922.19	0.03051001	0.02897204	1452.19	0.1473293	0.15080943	1982.18	0.16991887	0.1723018	2512.18	0.07494501	0.07323751	3042.17	0.12226156	0.1232068	3572.17	0.0746524	0.07463299	4102.17	0.21535951	0.21465749	
392.4	0.06920276	0.06429257	922.39	0.03001465	0.02894371	1452.39	0.14899139	0.15078973	1982.38	0.17054688	0.17229307	2512.38	0.07504021	0.07323276	3042.37	0.12234603	0.12320074	3572.37	0.07487166	0.07462547	4102.37	0.21478252	0.21464959	
392.6	0.07016803	0.06426948	922.59	0.0304747	0.02891541	1452.59	0.1494592	0.15077003	1982.58	0.17063898	0.17228434	2512.58	0.07599604	0.07322801	3042.57	0.12299669	0.12319469	3572.57	0.07478642	0.07461796	4102.57	0.2154453	0.21464169	
392.8	0.06916938	0.06424639	922.79	0.03029252	0.02888713	1452.79	0.15046085	0.15075034	1982.78	0.16999452	0.17227562	2512.78	0.07636903	0.07322325	3042.77	0.1238402	0.12318864	3572.77	0.07395758	0.07461046	4102.77	0.21642913	0.21463379	
393	0.06953621	0.06422331	922.99	0.03029857	0.02885888	1452.99	0.15069547	0.15073065	1982.98	0.17079437	0.17226689	2512.98	0.07650341	0.0732185	3042.97	0.12418228	0.12318259	3572.97	0.07286782	0.07460295	4102.97	0.21690447	0.21462589	
393.2	0.06951728	0.06420024	923.19	0.02901602	0.02883066	1453.19	0.15106054	0.15071095	1983.18	0.17029656	0.17225817	2513.18	0.07595532	0.07321375	3043.17	0.12491822	0.12317653	3573.17	0.0727513	0.07459544	4103.17	0.21623808	0.21461799	
393.4	0.06949184	0.06417718	923.39	0.02897915	0.02880247	1453.39	0.15079758	0.15069127	1983.38	0.1698738	0.17224945	2513.38	0.07642784	0.073209	3043.37	0.1249257	0.12317048	3573.37	0.07271028	0.07458793	4103.37	0.21664458	0.21461009	
393.6	0.06841582	0.06415412	923.59	0.02999603	0.0287743	1453.59	0.15114712	0.15067158	1983.58	0.16953977	0.17224072	2513.58	0.07664337	0.07320425	3043.57	0.12545659	0.12316443	3573.57	0.07370202	0.07458043	4103.57	0.21807369	0.21460219	
393.8	0.06816255	0.06413108	923.79	0.03096868	0.02874616	1453.79	0.15169104	0.1506519	1983.78	0.16927956	0.172232	2513.78	0.07583851	0.0731995	3043.77	0.12525599	0.12315838	3573.77	0.07274061	0.07457292	4103.77	0.21731337	0.21459429	
394	0.06773626	0.06410804	923.99	0.03020153	0.02871805	1453.99	0.1511616	0.15063222	1983.98	0.16898959	0.17222328	2513.98	0.07608792	0.07319475	3043.97	0.1255571	0.12315233	3573.97	0.07271207	0.07456542	4103.97	0.217148	0.21458639	
394.2	0.06802441	0.06408501	924.19	0.029614	0.02868997	1454.19	0.15073344	0.15061254	1984.18	0.16904844	0.17221455	2514.18	0.07571184	0.07319	3044.17	0.12558385	0.12314628	3574.17	0.07298749	0.07455791	4104.17	0.21720443	0.2145785	
394.4	0.06748602	0.06406199	924.39	0.02923645	0.02866191	1454.39	0.15016687	0.15059286	1984.38	0.16964197	0.17220583	2514.38	0.07557274	0.07318525	3044.37	0.12617028	0.12314023	3574.37	0.07429688	0.07455041	4104.37	0.21694246	0.2145706	
394.6	0.06729786	0.06403897	924.59	0.02942794	0.02863389	1454.59	0.14972014	0.15057319	1984.58	0.16944491	0.17219711	2514.58	0.07503286	0.0731805	3044.57	0.12575512	0.12313418	3574.57	0.07421801	0.07454291	4104.57	0.2166967	0.2145627	
394.8	0.06683935	0.06401597	924.79	0.02905638	0.02860589	1454.79	0.14876039	0.15055352	1984.78	0.17016069	0.17218839	2514.78	0.07519272	0.07317576	3044.77	0.1250992	0.12312813	3574.77	0.07502336	0.07453541	4104.77	0.21652181	0.2145548	
395	0.06693013	0.06399297	924.99	0.02802952	0.02857791	1454.99	0.14891683	0.15053385	1984.98	0.17116507	0.17217967	2514.98	0.07532252	0.07317101	3044.97	0.12554568	0.12312208	3574.97	0.07568424	0.07452791	4104.97	0.21680172	0.21454691	
395.2	0.06703014	0.06396999	925.19	0.02848174	0.02854997	1455.19	0.14805934	0.15051419	1985.18	0.17152059	0.17217095	2515.18	0.07536563	0.07316626	3045.17	0.12576598	0.12311603	3575.17	0.07586521	0.07452041	4105.17	0.21680407	0.21453901	
395.4	0.06737782	0.06394701	925.39	0.0291191	0.02852205	1455.39	0.14820279	0.15049452	1985.38	0.17250785	0.17216223	2515.38	0.07546839	0.07316151	3045.37	0.12560054	0.12310998	3575.37	0.07659511	0.07451291	4105.37	0.21691586	0.21453111	
395.6	0.06622099	0.06392403	925.59	0.02970781	0.02849416	1455.59	0.14766489	0.15047486	1985.58	0.17297894	0.17215351	2515.58	0.07531884	0.07315676	3045.57	0.12533108	0.12310394	3575.57	0.07665638	0.07450541	4105.57	0.21719137	0.21452322	
395.8	0.06674639	0.06390107	925.79	0.03011509	0.02846629	1455.79	0.1469143	0.15045521	1985.78	0.17314381	0.17214479	2515.78	0.07519729	0.07315202	3045.77	0.12504642	0.12309789	3575.77	0.07741935	0.07449791	4105.77	0.21620163	0.21451532	
396	0.0670786	0.06387812	925.99	0.03087722	0.02843846	1455.99	0.14686355	0.15043555	1985.98	0.17349695	0.17213608	2515.98	0.07564914	0.07314727	3045.97	0.1255851	0.12309184	3575.97	0.07770251	0.07449042	4105.97	0.21617849	0.21450743	
396.2	0.06714283	0.06385517	926.19	0.03127704	0.02841065	1456.19	0.14758951	0.1504159	1986.18	0.17357395	0.17212736	2516.18	0.07581892	0.07314252	3046.17	0.12589946	0.12308579	3576.17	0.07733356	0.07448292	4106.17	0.21593827	0.21449953	
396.4	0.0670353	0.06383223	926.39	0.03070268	0.02838286	1456.39	0.14952568	0.15039625	1986.38	0.17351588	0.17211864	2516.38	0.07557668	0.07313778	3046.37	0.12585353	0.12307974	3576.37	0.07809835	0.07447542	4106.37	0.21607823	0.21449164	
396.6	0.06821212	0.0638093	926.59	0.03074666	0.02835511	1456.59	0.15030848	0.1503766	1986.58	0.17233694	0.17210992	2516.58	0.07541116	0.07313303	3046.57	0.12614206	0.1230737	3576.57	0.0775305	0.07446793	4106.57	0.21635708	0.21448374	
396.8	0.06715698	0.06378638	926.79	0.0304844	0.02832738	1456.79	0.15112561	0.15035696	1986.78	0.17199985	0.17210121	2516.78	0.07402098	0.07312829	3046.77	0.12669983	0.12306765	3576.77	0.07682259	0.07446044	4106.77	0.21681594	0.21447585	
397	0.06762225	0.06376346	926.99	0.02997885	0.02829968	1456.99	0.15171772	0.15033732	1986.98	0.17186834	0.17209249	2516.98	0.07382121	0.07312354	3046.97	0.12657229	0.12306161	3576.97	0.07645118	0.07445294	4106.97	0.21679785	0.21446795	
397.2	0.06691664	0.06374056	927.19	0.02882887	0.02827201	1457.19	0.15209875	0.15031768	1987.18	0.17077098	0.17208378	2517.18	0.07407677	0.0731188	3047.17	0.12656362	0.12305556	3577.17	0.07617594	0.07444545	4107.17	0.21665089	0.21446006	
397.4	0.06658729	0.06371766	927.39	0.0284791	0.02824436	1457.39	0.15185125	0.15029804	1987.38	0.171	0.17207506	2517.38	0.07436797	0.07311405	3047.37	0.12628856	0.12304951	3577.37	0.07570533	0.07443796	4107.37	0.21666922	0.21445217	
397.6	0.06666348	0.06369477	927.59	0.02827294	0.02821674	1457.59	0.15266243	0.1502784	1987.58	0.17123177	0.17206635	2517.58	0.07428241	0.07310931	3047.57	0.12640524	0.12304347	3577.57	0.0747161	0.07443047	4107.57	0.21671934	0.21444427	
397.8	0.0659612	0.06367189	927.79	0.02825787	0.02818915	1457.79	0.15299178	0.15025877	1987.78	0.17016212	0.17205763	2517.78	0.07327171	0.07310456	3047.77	0.1262403	0.12303742	3577.77	0.07346326	0.07442298	4107.77	0.21684771	0.21443638	
398	0.06593131	0.06364902	927.99	0.02699067	0.02816158	1457.99	0.1519905	0.15023914	1987.98	0.16963641	0.17204892	2517.98	0.07306076	0.07309982	3047.97	0.12687123	0.12303138	3577.97	0.07278101	0.07441549	4107.97	0.21720957	0.21442849	
398.2	0.06621618	0.06362615	928.19	0.02660158	0.02813404	1458.19	0.15226194	0.15021952	1988.18	0.16973015	0.1720402	2518.18	0.07233742	0.07309508	3048.17	0.12658156	0.12302533	3578.17	0.07266014	0.074408	4108.17	0.2179472	0.2144206	
398.4	0.0655858	0.0636033	928.39	0.0265861	0.02810653	1458.39	0.15226755	0.15019989	1988.38	0.17010936	0.17203149	2518.38	0.07218303	0.07309033	3048.37	0.12650469	0.12301929	3578.37	0.07328291	0.07440051	4108.37	0.21743883	0.2144127	
398.6	0.06543789	0.06358045	928.59	0.02691584	0.02807904	1458.59	0.15120472	0.15018027	1988.58	0.17010201	0.17202278	2518.58	0.07268689	0.07308559	3048.57	0.1264064	0.12301325	3578.57	0.07372588	0.07439303	4108.57	0.21776973	0.21440481	
398.8	0.06498839	0.06355761	928.79	0.0273117	0.02805159	1458.79	0.15157421	0.15016065	1988.78	0.17083541	0.17201407	2518.78	0.07342469	0.07308085	3048.77	0.12630371	0.1230072	3578.77	0.07376669	0.07438554	4108.77	0.21783554	0.21439692	
399	0.06552817	0.06353478	928.99	0.02775926	0.02802416	1458.99	0.15192027	0.15014104	1988.98	0.17134574	0.17200536	2518.98	0.0739068	0.07307611	3048.97	0.12724112	0.12300116	3578.97	0.0730671	0.07437805	4108.97	0.21692684	0.21438903	
399.2	0.06530194	0.06351195	929.19	0.02905126	0.02799675	1459.19	0.15138263	0.15012142	1989.18	0.17142018	0.17199664	2519.18	0.07430622	0.07307137	3049.17	0.12685323	0.12299512	3579.17	0.07310764	0.07437057	4109.17	0.21688064	0.21438114	
399.4	0.06480234	0.06348914	929.39	0.03025472	0.02796937	1459.39	0.1515916	0.15010181	1989.38	0.17184532	0.17198793	2519.38	0.07516292	0.07306662	3049.37	0.12644698	0.12298907	3579.37	0.07366683	0.07436308	4109.37	0.21659036	0.21437325	
399.6	0.06478454	0.06346633	929.59	0.03083972	0.02794202	1459.59	0.15061153	0.1500822	1989.58	0.17182696	0.17197922	2519.58	0.07614111	0.07306188	3049.57	0.12686874	0.12298303	3579.57	0.07321544	0.0743556	4109.57	0.21601331	0.21436536	
399.8	0.06573074	0.06344353	929.79	0.03129277	0.0279147	1459.79	0.14988353	0.1500626	1989.78	0.17185915	0.17197051	2519.78	0.07688859	0.07305714	3049.77	0.12627138	0.12297699	3579.77	0.07264319	0.07434812	4109.77	0.21547642	0.21435747	
400	0.06633339	0.06342074	929.99	0.03206991	0.0278874	1459.99	0.15022122	0.15004299	1989.98	0.17246733	0.1719618	2519.98	0.07797809	0.0730524	3049.97	0.12615621	0.12297095	3579.97	0.07256588	0.07434064	4109.97	0.21504556	0.21434958	
400.2	0.06688568	0.06339796	930.19	0.03197272	0.02786013	1460.19	0.15046034	0.15002339	1990.18	0.17262083	0.1719531	2520.18	0.07831144	0.07304766	3050.17	0.12540119	0.12296491	3580.17	0.0723506	0.07433316	4110.17	0.21430692	0.21434169	
400.4	0.06699162	0.06337518	930.39	0.03161396	0.02783289	1460.39	0.15065919	0.15000379	1990.38	0.17236576	0.17194439	2520.38	0.07881461	0.07304292	3050.37	0.12470881	0.12295886	3580.37	0.07297063	0.07432568	4110.37	0.21344027	0.2143338	
400.6	0.06835619	0.06335242	930.59	0.03210005	0.02780567	1460.59	0.15089189	0.1499842	1990.58	0.17173358	0.17193568	2520.58	0.0784121	0.07303818	3050.57	0.12454059	0.12295282	3580.57	0.07244141	0.0743182	4110.57	0.21377003	0.21432591	
400.8	0.06853992	0.06332966	930.79	0.03282209	0.02777848	1460.79	0.15044577	0.1499646	1990.78	0.17274683	0.17192697	2520.78	0.07888472	0.07303344	3050.77	0.12423331	0.12294678	3580.77	0.07223107	0.07431072	4110.77	0.21449245	0.21431802	
401	0.06866114	0.06330691	930.99	0.03315143	0.02775131	1460.99	0.14961283	0.14994501	1990.98	0.17306657	0.17191826	2520.98	0.07983777	0.0730287	3050.97	0.12351725	0.12294074	3580.97	0.07287228	0.07430324	4110.97	0.21473433	0.21431014	
401.2	0.06783024	0.06328417	931.19	0.03265947	0.02772418	1461.19	0.14907619	0.14992542	1991.18	0.17384828	0.17190956	2521.18	0.07983149	0.07302397	3051.17	0.12301598	0.1229347	3581.17	0.07298546	0.07429576	4111.17	0.2154939	0.21430225	
401.4	0.06764798	0.06326143	931.39	0.03181161	0.02769706	1461.39	0.14940765	0.14990584	1991.38	0.17454652	0.17190085	2521.38	0.08025408	0.07301923	3051.37	0.12253817	0.12292866	3581.37	0.0725455	0.07428829	4111.37	0.21612357	0.21429436	
401.6	0.06740507	0.06323871	931.59	0.03132441	0.02766998	1461.59	0.14947972	0.14988625	1991.58	0.17426766	0.17189215	2521.58	0.08040635	0.07301449	3051.57	0.12258636	0.12292262	3581.57	0.07297033	0.07428081	4111.57	0.21767741	0.21428647	
401.8	0.06735194	0.06321599	931.79	0.03019128	0.02764292	1461.79	0.148568	0.14986667	1991.78	0.17427024	0.17188344	2521.78	0.07934739	0.07300975	3051.77	0.1232451	0.12291658	3581.77	0.07291748	0.07427333	4111.77	0.21843682	0.21427859	
402	0.06736052	0.06319328	931.99	0.02857217	0.02761589	1461.99	0.14785142	0.1498471	1991.98	0.17452386	0.17187474	2521.98	0.07880401	0.07300501	3051.97	0.12336857	0.12291055	3581.97	0.07238847	0.07426586	4111.97	0.21901538	0.2142707	
402.2	0.06697547	0.06317058	932.19	0.02761408	0.02758889	1462.19	0.14786748	0.14982752	1992.18	0.17522459	0.17186603	2522.18	0.07852501	0.07300028	3052.17	0.12385857	0.12290451	3582.17	0.07237655	0.07425839	4112.17	0.21986222	0.21426281	
402.4	0.06633646	0.06314789	932.39	0.02666036	0.02756191	1462.39	0.14757489	0.14980795	1992.38	0.17528298	0.17185733	2522.38	0.0782013	0.07299554	3052.37	0.1236651	0.12289847	3582.37	0.07324771	0.07425091	4112.37	0.22038507	0.21425493	
402.6	0.06600446	0.06312521	932.59	0.02564248	0.02753495	1462.59	0.14770088	0.14978838	1992.58	0.1758292	0.17184862	2522.58	0.07795549	0.0729908	3052.57	0.12431154	0.12289243	3582.57	0.07377349	0.07424344	4112.57	0.22073362	0.21424704	
402.8	0.06591907	0.06310253	932.79	0.02557325	0.02750803	1462.79	0.14841012	0.14976881	1992.78	0.17636473	0.17183992	2522.78	0.07787685	0.07298607	3052.77	0.12412583	0.12288639	3582.77	0.07332992	0.07423597	4112.77	0.22031067	0.21423915	
403	0.06616295	0.06307986	932.99	0.02412479	0.02748113	1462.99	0.1491	0.14974924	1992.98	0.17623608	0.17183122	2522.98	0.0768792	0.07298133	3052.97	0.12480594	0.12288036	3582.97	0.07356135	0.0742285	4112.97	0.21965307	0.21423127	
403.2	0.06556658	0.0630572	933.19	0.02402389	0.02745425	1463.19	0.15006545	0.14972968	1993.18	0.17520157	0.17182252	2523.18	0.07592518	0.0729766	3053.17	0.12440817	0.12287432	3583.17	0.07389512	0.07422103	4113.17	0.22025426	0.21422338	
403.4	0.06569994	0.06303455	933.39	0.02333388	0.02742741	1463.39	0.15139514	0.14971012	1993.38	0.17467405	0.17181381	2523.38	0.07620194	0.07297186	3053.37	0.12472008	0.12286828	3583.37	0.07348643	0.07421356	4113.37	0.22042608	0.2142155	
403.6	0.06645211	0.0630119	933.59	0.02258128	0.02740059	1463.59	0.15082077	0.14969056	1993.58	0.17396727	0.17180511	2523.58	0.07651709	0.07296713	3053.57	0.12506997	0.12286225	3583.57	0.07205048	0.07420609	4113.57	0.22018681	0.21420762	
403.8	0.06722794	0.06298927	933.79	0.02382331	0.02737379	1463.79	0.15173972	0.14967101	1993.78	0.17351909	0.17179641	2523.78	0.07669708	0.07296239	3053.77	0.12455222	0.12285621	3583.77	0.07140516	0.07419863	4113.77	0.2206047	0.21419973	
404	0.06734277	0.06296664	933.99	0.02444364	0.02734702	1463.99	0.15335083	0.14965146	1993.98	0.17342579	0.17178771	2523.98	0.07680104	0.07295766	3053.97	0.12436375	0.12285017	3583.97	0.07194001	0.07419116	4113.97	0.21992933	0.21419185	
404.2	0.06742848	0.06294402	934.19	0.0251182	0.02732028	1464.19	0.1538652	0.14963191	1994.18	0.1722457	0.17177901	2524.18	0.07715186	0.07295292	3054.17	0.12379995	0.12284414	3584.17	0.07157055	0.07418369	4114.17	0.21893829	0.21418396	
404.4	0.06891769	0.06292141	934.39	0.02641641	0.02729357	1464.39	0.15430214	0.14961236	1994.38	0.17204194	0.17177031	2524.38	0.07703916	0.07294819	3054.37	0.12370655	0.1228381	3584.37	0.07142223	0.07417623	4114.37	0.21882922	0.21417608	
404.6	0.07089084	0.06289881	934.59	0.02849295	0.02726688	1464.59	0.15440662	0.14959281	1994.58	0.17138744	0.17176161	2524.58	0.07690977	0.07294345	3054.57	0.12330768	0.12283207	3584.57	0.07177881	0.07416876	4114.57	0.2191257	0.2141682	
404.8	0.07055346	0.06287621	934.79	0.02960796	0.02724021	1464.79	0.15381784	0.14957327	1994.78	0.17222943	0.17175291	2524.78	0.07686087	0.07293872	3054.77	0.12295753	0.12282603	3584.77	0.07180003	0.0741613	4114.77	0.2197483	0.21416032	
405	0.07004047	0.06285363	934.99	0.03037402	0.02721357	1464.99	0.15366602	0.14955373	1994.98	0.17251879	0.17174421	2524.98	0.07625282	0.07293399	3054.97	0.12263944	0.12282	3584.97	0.07281996	0.07415384	4114.97	0.21992737	0.21415243	
405.2	0.06984815	0.06283105	935.19	0.02942188	0.02718696	1465.19	0.15393843	0.14953419	1995.18	0.17326144	0.17173552	2525.18	0.07605636	0.07292926	3055.17	0.12239909	0.12281396	3585.17	0.0735174	0.07414637	4115.17	0.22008537	0.21414455	
405.4	0.06998159	0.06280848	935.39	0.02987789	0.02716038	1465.39	0.15383145	0.14951466	1995.38	0.17283953	0.17172682	2525.38	0.07650335	0.07292452	3055.37	0.12225423	0.12280793	3585.37	0.07394726	0.07413891	4115.37	0.22031594	0.21413667	
405.6	0.06935286	0.06278591	935.59	0.0307014	0.02713382	1465.59	0.15273689	0.14949513	1995.58	0.17311755	0.17171812	2525.58	0.07646319	0.07291979	3055.57	0.12218573	0.1228019	3585.57	0.07427026	0.07413145	4115.57	0.21990667	0.21412879	
405.8	0.06931547	0.06276336	935.79	0.03064824	0.02710728	1465.79	0.15128752	0.1494756	1995.78	0.17303214	0.17170943	2525.78	0.07617418	0.07291506	3055.77	0.12304239	0.12279586	3585.77	0.07357414	0.07412399	4115.77	0.2191649	0.21412091	
406	0.06794969	0.06274081	935.99	0.03046637	0.02708077	1465.99	0.1495912	0.14945607	1995.98	0.17307415	0.17170073	2525.98	0.07629895	0.07291033	3055.97	0.12249313	0.12278983	3585.97	0.07420003	0.07411653	4115.97	0.21974818	0.21411303	
406.2	0.06717767	0.06271827	936.19	0.0303773	0.02705429	1466.19	0.14861961	0.14943655	1996.18	0.17253765	0.17169203	2526.18	0.07696639	0.0729056	3056.17	0.12246644	0.1227838	3586.17	0.07416077	0.07410907	4116.17	0.21967758	0.21410514	
406.4	0.0664588	0.06269574	936.39	0.03009843	0.02702784	1466.39	0.14810463	0.14941703	1996.38	0.17308006	0.17168334	2526.38	0.07740854	0.07290087	3056.37	0.12185434	0.12277777	3586.37	0.07456313	0.07410162	4116.37	0.21977544	0.21409726	
406.6	0.06577348	0.06267322	936.59	0.02937987	0.02700141	1466.59	0.14846881	0.14939751	1996.58	0.17350331	0.17167464	2526.58	0.07659915	0.07289614	3056.57	0.12236272	0.12277173	3586.57	0.07427803	0.07409416	4116.57	0.21924998	0.21408938	
406.8	0.0652036	0.06265071	936.79	0.02892745	0.026975	1466.79	0.14844091	0.14937799	1996.78	0.17343344	0.17166595	2526.78	0.07605032	0.07289141	3056.77	0.12136154	0.1227657	3586.77	0.07431438	0.0740867	4116.77	0.21878598	0.2140815	
407	0.06485702	0.0626282	936.99	0.02849877	0.02694862	1466.99	0.14898133	0.14935847	1996.98	0.17355034	0.17165726	2526.98	0.07496819	0.07288668	3056.97	0.12254345	0.12275967	3586.97	0.07444935	0.07407925	4116.97	0.2187918	0.21407363	
407.2	0.06489359	0.0626057	937.19	0.02848789	0.02692227	1467.19	0.149572	0.14933896	1997.18	0.17283669	0.17164856	2527.18	0.07553487	0.07288195	3057.17	0.12247116	0.12275364	3587.17	0.07508338	0.07407179	4117.17	0.21882982	0.21406575	
407.4	0.06458305	0.06258321	937.39	0.02864637	0.02689594	1467.39	0.15013615	0.14931945	1997.38	0.17303529	0.17163987	2527.38	0.07558568	0.07287722	3057.37	0.12298619	0.12274761	3587.37	0.07422809	0.07406434	4117.37	0.21854188	0.21405787	
407.6	0.06429702	0.06256073	937.59	0.02903647	0.02686964	1467.59	0.14959424	0.14929995	1997.58	0.17325215	0.17163118	2527.58	0.07592051	0.07287249	3057.57	0.12418781	0.12274158	3587.57	0.0742248	0.07405689	4117.57	0.21876576	0.21404999	
407.8	0.06387646	0.06253826	937.79	0.02970309	0.02684337	1467.79	0.15102911	0.14928044	1997.78	0.1736593	0.17162248	2527.78	0.07636428	0.07286776	3057.77	0.12486534	0.12273555	3587.77	0.07461008	0.07404943	4117.77	0.21871135	0.21404211	
408	0.06325788	0.06251579	937.99	0.02951358	0.02681712	1467.99	0.15132856	0.14926094	1997.98	0.17409051	0.17161379	2527.98	0.0761405	0.07286303	3057.97	0.12551545	0.12272952	3587.97	0.07503518	0.07404198	4117.97	0.21787618	0.21403423	
408.2	0.06332448	0.06249334	938.19	0.02977167	0.02679089	1468.19	0.15091773	0.14924144	1998.18	0.17427871	0.1716051	2528.18	0.07672709	0.07285831	3058.17	0.12636412	0.12272349	3588.17	0.0742772	0.07403453	4118.17	0.21730705	0.21402635	
408.4	0.06395242	0.06247089	938.39	0.03000204	0.02676469	1468.39	0.15131137	0.14922195	1998.38	0.1749147	0.17159641	2528.38	0.0757624	0.07285358	3058.37	0.12653681	0.12271746	3588.37	0.07385658	0.07402708	4118.37	0.21768024	0.21401848	
408.6	0.06426197	0.06244845	938.59	0.02973622	0.02673852	1468.59	0.15114623	0.14920245	1998.58	0.17520957	0.17158772	2528.58	0.07561666	0.07284885	3058.57	0.12646621	0.12271143	3588.57	0.07381177	0.07401963	4118.57	0.21798316	0.2140106	
408.8	0.06371407	0.06242601	938.79	0.02923974	0.02671237	1468.79	0.15051418	0.14918296	1998.78	0.17610064	0.17157903	2528.78	0.0743705	0.07284412	3058.77	0.12722793	0.1227054	3588.77	0.07316883	0.07401218	4118.77	0.21831881	0.21400272	
409	0.06436208	0.06240359	938.99	0.02898635	0.02668625	1468.99	0.15040809	0.14916347	1998.98	0.17583367	0.17157034	2528.98	0.07455702	0.0728394	3058.97	0.12753874	0.12269937	3588.97	0.07306081	0.07400474	4118.97	0.21813108	0.21399485	
409.2	0.06531078	0.06238117	939.19	0.02883709	0.02666016	1469.19	0.15010327	0.14914399	1999.18	0.17480058	0.17156165	2529.18	0.07486793	0.07283467	3059.17	0.12713241	0.12269335	3589.17	0.07338671	0.07399729	4119.17	0.21723954	0.21398697	
409.4	0.06490492	0.06235876	939.39	0.02865407	0.02663409	1469.39	0.15016288	0.1491245	1999.38	0.17389521	0.17155296	2529.38	0.07579089	0.07282994	3059.37	0.12662034	0.12268732	3589.37	0.07293196	0.07398984	4119.37	0.21772873	0.21397909	
409.6	0.0645279	0.06233636	939.59	0.028234	0.02660804	1469.59	0.14923225	0.14910502	1999.58	0.17369314	0.17154428	2529.58	0.07552913	0.07282522	3059.57	0.12664668	0.12268129	3589.57	0.07289177	0.0739824	4119.57	0.21660112	0.21397122	
409.8	0.06491193	0.06231397	939.79	0.02807017	0.02658202	1469.79	0.14833842	0.14908554	1999.78	0.17239056	0.17153559	2529.78	0.07603068	0.07282049	3059.77	0.12692054	0.12267526	3589.77	0.07334885	0.07397495	4119.77	0.21668742	0.21396334	
410	0.06492951	0.06229158	939.99	0.02711317	0.02655603	1469.99	0.14711887	0.14906607	1999.98	0.17175852	0.1715269	2529.98	0.0758281	0.07281577	3059.97	0.12565147	0.12266924	3589.97	0.07344063	0.07396751	4119.97	0.21711572	0.21395547	
410.2	0.0653698	0.0622692	940.19	0.02690041	0.02653006	1470.19	0.14772295	0.14904659	2000.18	0.17159216	0.17151821	2530.18	0.07619882	0.07281104	3060.17	0.12475492	0.12266321	3590.17	0.07285519	0.07396006	4120.17	0.21674476	0.21394759	
410.4	0.06577539	0.06224684	940.39	0.02608924	0.02650412	1470.39	0.14866097	0.14902712	2000.38	0.17156254	0.17150953	2530.38	0.07590722	0.07280632	3060.37	0.12456203	0.12265718	3590.37	0.07292659	0.07395262	4120.37	0.21702661	0.21393972	
410.6	0.0660929	0.06222447	940.59	0.02471589	0.0264782	1470.59	0.14876953	0.14900765	2000.58	0.17084935	0.17150084	2530.58	0.07495397	0.07280159	3060.57	0.12393687	0.12265116	3590.57	0.0736385	0.07394518	4120.57	0.21566914	0.21393184	
410.8	0.0665827	0.06220212	940.79	0.02424089	0.0264523	1470.79	0.14866999	0.14898819	2000.78	0.17033524	0.17149216	2530.78	0.07459578	0.07279687	3060.77	0.12403888	0.12264513	3590.77	0.07477095	0.07393774	4120.77	0.21458365	0.21392397	
411	0.067528	0.06217978	940.99	0.02448832	0.02642644	1470.99	0.14896246	0.14896873	2000.98	0.17026388	0.17148347	2530.98	0.07425069	0.07279215	3060.97	0.12475046	0.12263911	3590.97	0.07564039	0.0739303	4120.97	0.2143047	0.2139161	
411.2	0.06735547	0.06215744	941.19	0.02453717	0.0264006	1471.19	0.14912612	0.14894926	2001.18	0.16959584	0.17147479	2531.18	0.07413518	0.07278742	3061.17	0.12435688	0.12263308	3591.17	0.07665025	0.07392286	4121.17	0.21425812	0.21390822	
411.4	0.0668298	0.06213511	941.39	0.02500249	0.02637478	1471.39	0.15003361	0.14892981	2001.38	0.17013026	0.1714661	2531.38	0.07471341	0.0727827	3061.37	0.12410736	0.12262706	3591.37	0.07582325	0.07391542	4121.37	0.21387334	0.21390035	
411.6	0.06608745	0.06211279	941.59	0.02503577	0.02634899	1471.59	0.14955581	0.14891035	2001.58	0.17023033	0.17145742	2531.58	0.07491646	0.07277798	3061.57	0.1241264	0.12262103	3591.57	0.07688709	0.07390798	4121.57	0.21491251	0.21389248	
411.8	0.06588371	0.06209048	941.79	0.02494877	0.02632322	1471.79	0.15018131	0.1488909	2001.78	0.17133359	0.17144873	2531.78	0.07481811	0.07277326	3061.77	0.12354789	0.12261501	3591.77	0.0772456	0.07390054	4121.77	0.21547054	0.21388461	
412	0.06564973	0.06206817	941.99	0.02619802	0.02629748	1471.99	0.15055883	0.14887145	2001.98	0.17224741	0.17144005	2531.98	0.07436619	0.07276853	3061.97	0.12394392	0.12260898	3591.97	0.07751004	0.07389311	4121.97	0.21589122	0.21387673	
412.2	0.06478823	0.06204588	942.19	0.02668567	0.02627176	1472.19	0.14972342	0.148852	2002.18	0.17285943	0.17143137	2532.18	0.07430179	0.07276381	3062.17	0.12397456	0.12260296	3592.17	0.0779345	0.07388567	4122.17	0.21693152	0.21386886	
412.4	0.06489035	0.06202359	942.39	0.02716787	0.02624607	1472.39	0.15057243	0.14883255	2002.38	0.17337084	0.17142269	2532.38	0.07344984	0.07275909	3062.37	0.12291678	0.12259694	3592.37	0.07716028	0.07387823	4122.37	0.21734995	0.21386099	
412.6	0.06517032	0.06200131	942.59	0.02736382	0.02622041	1472.59	0.15069618	0.14881311	2002.58	0.17385471	0.17141401	2532.58	0.07386241	0.07275437	3062.57	0.1225356	0.12259091	3592.57	0.07694876	0.0738708	4122.57	0.21880142	0.21385312	
412.8	0.06499991	0.06197903	942.79	0.02828646	0.02619477	1472.79	0.15013004	0.14879367	2002.78	0.17364702	0.17140532	2532.78	0.07394423	0.07274965	3062.77	0.1228881	0.12258489	3592.77	0.07626283	0.07386337	4122.77	0.21875448	0.21384525	
413	0.06559497	0.06195677	942.99	0.02907929	0.02616915	1472.99	0.15073523	0.14877423	2002.98	0.1733088	0.17139664	2532.98	0.07391081	0.07274493	3062.97	0.12292276	0.12257887	3592.97	0.07638485	0.07385593	4122.97	0.21875226	0.21383738	
413.2	0.06494711	0.06193451	943.19	0.02972584	0.02614356	1473.19	0.1503487	0.1487548	2003.18	0.17241	0.17138796	2533.18	0.0744083	0.07274021	3063.17	0.12253449	0.12257284	3593.17	0.07704963	0.0738485	4123.17	0.21862077	0.21382951	
413.4	0.0642003	0.06191226	943.39	0.02990446	0.02611799	1473.39	0.14992397	0.14873536	2003.38	0.17308327	0.17137928	2533.38	0.07473396	0.07273549	3063.37	0.12276037	0.12256682	3593.37	0.07701287	0.07384107	4123.37	0.21879347	0.21382164	
413.6	0.06469653	0.06189002	943.59	0.03081614	0.02609245	1473.59	0.14908834	0.14871593	2003.58	0.17381051	0.1713706	2533.58	0.07427859	0.07273077	3063.57	0.12352889	0.1225608	3593.57	0.07767477	0.07383364	4123.57	0.21708818	0.21381377	
413.8	0.06472944	0.06186779	943.79	0.03137618	0.02606694	1473.79	0.14864525	0.14869651	2003.78	0.17331396	0.17136192	2533.78	0.0750088	0.07272605	3063.77	0.12351932	0.12255478	3593.77	0.07820222	0.07382621	4123.77	0.21666842	0.2138059	
414	0.06506268	0.06184557	943.99	0.0316065	0.02604145	1473.99	0.14805659	0.14867708	2003.98	0.17306258	0.17135325	2533.98	0.07519677	0.07272133	3063.97	0.12384436	0.12254876	3593.97	0.07821649	0.07381878	4123.97	0.21652233	0.21379803	
414.2	0.06514944	0.06182335	944.19	0.03143648	0.02601598	1474.19	0.14869689	0.14865766	2004.18	0.17270327	0.17134457	2534.18	0.07580656	0.07271661	3064.17	0.12363763	0.12254274	3594.17	0.07835355	0.07381135	4124.17	0.21521252	0.21379016	
414.4	0.0657522	0.06180114	944.39	0.03041855	0.02599054	1474.39	0.14834961	0.14863824	2004.38	0.17135255	0.17133589	2534.38	0.07557373	0.07271189	3064.37	0.12496741	0.12253672	3594.37	0.07809084	0.07380392	4124.37	0.21424425	0.21378229	
414.6	0.06606892	0.06177894	944.59	0.02957311	0.02596513	1474.59	0.14778458	0.14861882	2004.58	0.17106472	0.17132721	2534.58	0.07523248	0.07270717	3064.57	0.12514875	0.1225307	3594.57	0.07790426	0.0737965	4124.57	0.2134261	0.21377442	
414.8	0.06615918	0.06175675	944.79	0.03010039	0.02593974	1474.79	0.14745728	0.14859941	2004.78	0.17127645	0.17131854	2534.78	0.07470108	0.07270246	3064.77	0.12653464	0.12252468	3594.77	0.07777294	0.07378907	4124.77	0.21300439	0.21376655	
415	0.06680068	0.06173456	944.99	0.03026848	0.02591437	1474.99	0.1482427	0.14857999	2004.98	0.17178852	0.17130986	2534.98	0.07411042	0.07269774	3064.97	0.12658523	0.12251866	3594.97	0.07647505	0.07378164	4124.97	0.21286181	0.21375868	
415.2	0.06633133	0.06171239	945.19	0.02945366	0.02588903	1475.19	0.14791903	0.14856058	2005.18	0.17167571	0.17130118	2535.18	0.07467685	0.07269302	3065.17	0.12663594	0.12251264	3595.17	0.07555571	0.07377422	4125.17	0.21294569	0.21375082	
415.4	0.06642439	0.06169022	945.39	0.02881069	0.02586371	1475.39	0.14796476	0.14854118	2005.38	0.17170947	0.17129251	2535.38	0.07531006	0.0726883	3065.37	0.12653132	0.12250662	3595.37	0.07415555	0.0737668	4125.37	0.21250449	0.21374295	
415.6	0.06564389	0.06166806	945.59	0.02811206	0.02583842	1475.59	0.14683791	0.14852177	2005.58	0.17160815	0.17128383	2535.58	0.074679	0.07268359	3065.57	0.12615133	0.1225006	3595.57	0.07381169	0.07375937	4125.57	0.21329022	0.21373508	
415.8	0.06584569	0.0616459	945.79	0.02779164	0.02581315	1475.79	0.147685	0.14850237	2005.78	0.17263385	0.17127516	2535.78	0.07485377	0.07267887	3065.77	0.12606535	0.12249458	3595.77	0.07330577	0.07375195	4125.77	0.21406262	0.21372722	
416	0.06540689	0.06162376	945.99	0.02781362	0.02578791	1475.99	0.14771468	0.14848297	2005.98	0.17225345	0.17126649	2535.98	0.07495127	0.07267416	3065.97	0.12547645	0.12248856	3595.97	0.0727871	0.07374453	4125.97	0.214457	0.21371935	
416.2	0.06517078	0.06160162	946.19	0.02736417	0.02576269	1476.19	0.1476005	0.14846357	2006.18	0.17227067	0.17125781	2536.18	0.07546134	0.07266944	3066.17	0.12490459	0.12248255	3596.17	0.07277185	0.07373711	4126.17	0.21523042	0.21371148	
416.4	0.06548859	0.06157949	946.39	0.02760483	0.0257375	1476.39	0.14914563	0.14844418	2006.38	0.17246444	0.17124914	2536.38	0.07504366	0.07266472	3066.37	0.12413046	0.12247653	3596.37	0.07193284	0.07372969	4126.37	0.21601112	0.21370362	
416.6	0.06546633	0.06155737	946.59	0.02792347	0.02571233	1476.59	0.14868778	0.14842478	2006.58	0.17241584	0.17124047	2536.58	0.07506003	0.07266001	3066.57	0.12422941	0.12247051	3596.57	0.07207978	0.07372227	4126.57	0.21713622	0.21369575	
416.8	0.06539599	0.06153526	946.79	0.02800706	0.02568719	1476.79	0.14842581	0.14840539	2006.78	0.17221147	0.17123179	2536.78	0.07480352	0.07265529	3066.77	0.12425001	0.12246449	3596.77	0.07169132	0.07371485	4126.77	0.21650772	0.21368789	
417	0.06530314	0.06151315	946.99	0.0279734	0.02566207	1476.99	0.14789945	0.14838601	2006.98	0.17259016	0.17122312	2536.98	0.07503515	0.07265058	3066.97	0.12387308	0.12245848	3596.97	0.07319175	0.07370743	4126.97	0.21748099	0.21368002	
417.2	0.06551921	0.06149106	947.19	0.0273976	0.02563697	1477.19	0.14715608	0.14836662	2007.18	0.1726819	0.17121445	2537.18	0.07605469	0.07264587	3067.17	0.12412253	0.12245246	3597.17	0.07425184	0.07370001	4127.17	0.21817263	0.21367216	
417.4	0.0656256	0.06146897	947.39	0.02754409	0.0256119	1477.39	0.14780311	0.14834724	2007.38	0.17332176	0.17120578	2537.38	0.07622229	0.07264115	3067.37	0.12447319	0.12244645	3597.37	0.07489108	0.0736926	4127.37	0.21793729	0.21366429	
417.6	0.06622713	0.06144688	947.59	0.02696918	0.02558686	1477.59	0.14731791	0.14832786	2007.58	0.17373758	0.17119711	2537.58	0.07659441	0.07263644	3067.57	0.12518441	0.12244043	3597.57	0.07657055	0.07368518	4127.57	0.21789693	0.21365643	
417.8	0.0664504	0.06142481	947.79	0.02749966	0.02556184	1477.79	0.14750694	0.14830848	2007.78	0.17402135	0.17118844	2537.78	0.07751375	0.07263173	3067.77	0.12527615	0.12243441	3597.77	0.07736568	0.07367777	4127.77	0.21799582	0.21364857	
418	0.066924	0.06140275	947.99	0.0279009	0.02553684	1477.99	0.14771717	0.14828911	2007.98	0.17419484	0.17117977	2537.98	0.0780327	0.07262701	3067.97	0.12575693	0.1224284	3597.97	0.07784359	0.07367035	4127.97	0.21808666	0.2136407	
418.2	0.06717032	0.06138069	948.19	0.02791945	0.02551187	1478.19	0.14781443	0.14826974	2008.18	0.17452961	0.1711711	2538.18	0.07764314	0.0726223	3068.17	0.12522242	0.12242238	3598.17	0.07832707	0.07366294	4128.17	0.21752491	0.21363284	
418.4	0.06747144	0.06135864	948.39	0.02881803	0.02548692	1478.39	0.14785153	0.14825037	2008.38	0.17533821	0.17116243	2538.38	0.07662666	0.07261759	3068.37	0.12628677	0.12241637	3598.37	0.07951824	0.07365552	4128.37	0.21763542	0.21362498	
418.6	0.06682623	0.0613366	948.59	0.02879158	0.025462	1478.59	0.14842678	0.148231	2008.58	0.17615086	0.17115376	2538.58	0.07589205	0.07261288	3068.57	0.12597082	0.12241036	3598.57	0.07996976	0.07364811	4128.57	0.21688971	0.21361711	
418.8	0.06689154	0.06131456	948.79	0.02867267	0.0254371	1478.79	0.14893723	0.14821164	2008.78	0.17620411	0.17114509	2538.78	0.07577548	0.07260816	3068.77	0.12669609	0.12240434	3598.77	0.07957675	0.0736407	4128.77	0.21601636	0.21360925	
419	0.06734981	0.06129254	948.99	0.02784741	0.02541222	1478.99	0.14950104	0.14819228	2008.98	0.17542984	0.17113643	2538.98	0.07644186	0.07260345	3068.97	0.12601047	0.12239833	3598.97	0.07874254	0.07363329	4128.97	0.21598817	0.21360139	
419.2	0.06684715	0.06127052	949.19	0.02716391	0.02538737	1479.19	0.14867721	0.14817292	2009.18	0.17461404	0.17112776	2539.18	0.07619471	0.07259874	3069.17	0.12539659	0.12239231	3599.17	0.07874251	0.07362588	4129.17	0.21638261	0.21359353	
419.4	0.06574407	0.06124851	949.39	0.02791103	0.02536255	1479.39	0.14874544	0.14815356	2009.38	0.17400793	0.17111909	2539.38	0.07653503	0.07259403	3069.37	0.12464405	0.1223863	3599.37	0.07846523	0.07361847	4129.37	0.21680801	0.21358566	
419.6	0.06502801	0.06122651	949.59	0.02807436	0.02533775	1479.59	0.14866391	0.14813421	2009.58	0.17363656	0.17111043	2539.58	0.07694229	0.07258932	3069.57	0.12439193	0.12238029	3599.57	0.07800655	0.07361106	4129.57	0.2179853	0.2135778	
419.8	0.06494455	0.06120451	949.79	0.02947915	0.02531297	1479.79	0.14956883	0.14811485	2009.78	0.17310891	0.17110176	2539.78	0.0765386	0.07258461	3069.77	0.12439285	0.12237428	3599.77	0.07770421	0.07360366	4129.77	0.21897563	0.21356994	
420	0.06448112	0.06118253	949.99	0.02994214	0.02528822	1479.99	0.14975597	0.1480955	2009.98	0.17216724	0.1710931	2539.98	0.07658622	0.0725799	3069.97	0.12403737	0.12236826	3599.97	0.07746782	0.07359625	4129.97	0.21818299	0.21356208	
420.2	0.06372758	0.06116055	950.19	0.03088508	0.02526349	1480.19	0.15060706	0.14807616	2010.18	0.17209419	0.17108443	2540.18	0.07588009	0.07257519	3070.17	0.1242747	0.12236225	3600.17	0.07729813	0.07358884	4130.17	0.21869256	0.21355422	
420.4	0.06400084	0.06113858	950.39	0.03136997	0.02523878	1480.39	0.15101712	0.14805681	2010.38	0.17110803	0.17107577	2540.38	0.07473459	0.07257048	3070.37	0.12407355	0.12235624	3600.37	0.07652973	0.07358144	4130.37	0.21879623	0.21354636	
420.6	0.06414362	0.06111661	950.59	0.03195383	0.0252141	1480.59	0.15041352	0.14803747	2010.58	0.17110066	0.1710671	2540.58	0.07418244	0.07256577	3070.57	0.124815	0.12235023	3600.57	0.07628418	0.07357403	4130.57	0.21802787	0.2135385	
420.8	0.06426966	0.06109466	950.79	0.03189949	0.02518944	1480.79	0.15008031	0.14801813	2010.78	0.1711469	0.17105844	2540.78	0.07455512	0.07256106	3070.77	0.12406913	0.12234422	3600.77	0.07628392	0.07356663	4130.77	0.21832215	0.21353064	
421	0.06424134	0.06107271	950.99	0.03175699	0.02516481	1480.99	0.14949277	0.1479988	2010.98	0.17161711	0.17104978	2540.98	0.07471644	0.07255636	3070.97	0.12404935	0.12233821	3600.97	0.07654894	0.07355923	4130.97	0.21865864	0.21352278	
421.2	0.06463862	0.06105077	951.19	0.03149365	0.0251402	1481.19	0.14980632	0.14797946	2011.18	0.17209703	0.17104111	2541.18	0.07444031	0.07255165	3071.17	0.12436557	0.1223322	3601.17	0.07628114	0.07355182	4131.17	0.21868678	0.21351492	
421.4	0.06393155	0.06102884	951.39	0.03155011	0.02511562	1481.39	0.14937878	0.14796013	2011.38	0.17234528	0.17103245	2541.38	0.0742779	0.07254694	3071.37	0.124734	0.12232619	3601.37	0.07568579	0.07354442	4131.37	0.218292	0.21350707	
421.6	0.06467675	0.06100692	951.59	0.03084926	0.02509106	1481.59	0.14863225	0.1479408	2011.58	0.17337896	0.17102379	2541.58	0.07422413	0.07254223	3071.57	0.12438215	0.12232018	3601.57	0.07555953	0.07353702	4131.57	0.21796202	0.21349921	
421.8	0.06515812	0.060985	951.79	0.03135904	0.02506652	1481.79	0.14896287	0.14792147	2011.78	0.17433376	0.17101513	2541.78	0.07515595	0.07253753	3071.77	0.12459594	0.12231417	3601.77	0.07523789	0.07352962	4131.77	0.21758447	0.21349135	
422	0.06583279	0.06096309	951.99	0.03111772	0.02504201	1481.99	0.14867147	0.14790215	2011.98	0.17462781	0.17100647	2541.98	0.07446645	0.07253282	3071.97	0.12444971	0.12230816	3601.97	0.07573421	0.07352222	4131.97	0.21729371	0.21348349	
422.2	0.06601427	0.0609412	952.19	0.03042891	0.02501752	1482.19	0.14926763	0.14788283	2012.18	0.17496572	0.17099781	2542.18	0.07478245	0.07252811	3072.17	0.12449834	0.12230215	3602.17	0.07612741	0.07351482	4132.17	0.21738591	0.21347563	
422.4	0.06600511	0.0609193	952.39	0.02998995	0.02499306	1482.39	0.15006872	0.14786351	2012.38	0.17476803	0.17098915	2542.38	0.07491902	0.07252341	3072.37	0.12515466	0.12229614	3602.37	0.07723569	0.07350742	4132.37	0.21716885	0.21346778	
422.6	0.06614393	0.06089742	952.59	0.02827111	0.02496862	1482.59	0.15142969	0.14784419	2012.58	0.17447363	0.17098049	2542.58	0.07533073	0.0725187	3072.57	0.12603482	0.12229013	3602.57	0.07677844	0.07350003	4132.57	0.21672339	0.21345992	
422.8	0.06633489	0.06087554	952.79	0.02738981	0.0249442	1482.79	0.15237716	0.14782488	2012.78	0.17372611	0.17097183	2542.78	0.07608159	0.07251399	3072.77	0.12682067	0.12228412	3602.77	0.07675074	0.07349263	4132.77	0.21744429	0.21345206	
423	0.06672182	0.06085368	952.99	0.02687076	0.02491981	1482.99	0.15227716	0.14780557	2012.98	0.17358084	0.17096317	2542.98	0.07680923	0.07250929	3072.97	0.12627832	0.12227812	3602.97	0.07658734	0.07348524	4132.97	0.21789108	0.21344421	
423.2	0.06676847	0.06083181	953.19	0.02699731	0.02489544	1483.19	0.15263503	0.14778626	2013.18	0.173917	0.17095451	2543.18	0.07636885	0.07250458	3073.17	0.12655004	0.12227211	3603.17	0.07730995	0.07347784	4133.17	0.21771365	0.21343635	
423.4	0.06677079	0.06080996	953.39	0.02723311	0.02487109	1483.39	0.15249529	0.14776695	2013.38	0.17359028	0.17094585	2543.38	0.07709751	0.07249988	3073.37	0.12699829	0.1222661	3603.37	0.07717076	0.07347045	4133.37	0.21802645	0.2134285	
423.6	0.06727781	0.06078812	953.59	0.02714584	0.02484677	1483.59	0.15207399	0.14774765	2013.58	0.1729796	0.17093719	2543.58	0.07689399	0.07249518	3073.57	0.12798095	0.1222601	3603.57	0.07642	0.07346305	4133.57	0.21782888	0.21342064	
423.8	0.06695291	0.06076628	953.79	0.02733444	0.02482248	1483.79	0.15191271	0.14772835	2013.78	0.17216072	0.17092854	2543.78	0.0767596	0.07249047	3073.77	0.12830615	0.12225409	3603.77	0.07624172	0.07345566	4133.77	0.21776578	0.21341279	
424	0.06640116	0.06074445	953.99	0.02666383	0.0247982	1483.99	0.1525094	0.14770905	2013.98	0.17122335	0.17091988	2543.98	0.07708951	0.07248577	3073.97	0.12841572	0.12224808	3603.97	0.07480213	0.07344827	4133.97	0.21697631	0.21340493	
424.2	0.06607314	0.06072263	954.19	0.02681504	0.02477395	1484.19	0.15245876	0.14768975	2014.18	0.17083488	0.17091122	2544.18	0.07735454	0.07248106	3074.17	0.12850813	0.12224208	3604.17	0.07460595	0.07344088	4134.17	0.2171228	0.21339708	
424.4	0.06608448	0.06070082	954.39	0.02596865	0.02474973	1484.39	0.15223604	0.14767046	2014.38	0.17053852	0.17090257	2544.38	0.07752246	0.07247636	3074.37	0.12758523	0.12223607	3604.37	0.07458799	0.07343349	4134.37	0.21650353	0.21338922	
424.6	0.06535225	0.06067901	954.59	0.02660566	0.02472552	1484.59	0.15154563	0.14765117	2014.58	0.17150838	0.17089391	2544.58	0.07761915	0.07247166	3074.57	0.12764577	0.12223007	3604.57	0.07512524	0.0734261	4134.57	0.21640302	0.21338137	
424.8	0.06537667	0.06065721	954.79	0.0269643	0.02470135	1484.79	0.15101668	0.14763188	2014.78	0.17203031	0.17088526	2544.78	0.0786269	0.07246696	3074.77	0.12617157	0.12222406	3604.77	0.07585993	0.07341871	4134.77	0.2170156	0.21337351	
425	0.06481596	0.06063542	954.99	0.02760413	0.02467719	1484.99	0.1504875	0.14761259	2014.98	0.17197775	0.1708766	2544.98	0.07824826	0.07246225	3074.97	0.12551266	0.12221806	3604.97	0.07573928	0.07341132	4134.97	0.21681906	0.21336566	
425.2	0.06460218	0.06061364	955.19	0.02810109	0.02465306	1485.19	0.15030647	0.14759331	2015.18	0.17228522	0.17086795	2545.18	0.07809424	0.07245755	3075.17	0.12499895	0.12221205	3605.17	0.07578293	0.07340393	4135.17	0.21796427	0.21335781	
425.4	0.06441282	0.06059187	955.39	0.02891182	0.02462895	1485.39	0.14984754	0.14757403	2015.38	0.1727023	0.1708593	2545.38	0.07852331	0.07245285	3075.37	0.12546618	0.12220605	3605.37	0.07512942	0.07339655	4135.37	0.21878635	0.21334995	
425.6	0.0646696	0.0605701	955.59	0.02908486	0.02460487	1485.59	0.14964516	0.14755475	2015.58	0.17344107	0.17085064	2545.58	0.07781377	0.07244815	3075.57	0.12452941	0.12220004	3605.57	0.07514774	0.07338916	4135.57	0.21953661	0.2133421	
425.8	0.06518639	0.06054834	955.79	0.02970303	0.02458081	1485.79	0.14955861	0.14753548	2015.78	0.17390186	0.17084199	2545.78	0.07858213	0.07244345	3075.77	0.12485116	0.12219404	3605.77	0.07504508	0.07338177	4135.77	0.21948166	0.21333425	
426	0.06570426	0.06052659	955.99	0.03045932	0.02455677	1485.99	0.14963512	0.1475162	2015.98	0.17398959	0.17083334	2545.98	0.07795676	0.07243875	3075.97	0.12444564	0.12218804	3605.97	0.07575811	0.07337439	4135.97	0.21989297	0.2133264	
426.2	0.06634436	0.06050485	956.19	0.03079502	0.02453276	1486.19	0.15091033	0.14749693	2016.18	0.17393943	0.17082469	2546.18	0.0781614	0.07243405	3076.17	0.12464942	0.12218203	3606.17	0.07641322	0.07336701	4136.17	0.22058104	0.21331855	
426.4	0.06636447	0.06048311	956.39	0.03165317	0.02450877	1486.39	0.15154756	0.14747766	2016.38	0.17369185	0.17081604	2546.38	0.07735124	0.07242935	3076.37	0.12488525	0.12217603	3606.37	0.07732667	0.07335962	4136.37	0.21999451	0.21331069	
426.6	0.06684191	0.06046139	956.59	0.03123675	0.0244848	1486.59	0.1525235	0.1474584	2016.58	0.17505608	0.17080739	2546.58	0.07712609	0.07242465	3076.57	0.1265814	0.12217003	3606.57	0.07769705	0.07335224	4136.57	0.21991718	0.21330284	
426.8	0.06757714	0.06043967	956.79	0.03118044	0.02446085	1486.79	0.15234252	0.14743913	2016.78	0.17553543	0.17079873	2546.78	0.07691958	0.07241995	3076.77	0.12658147	0.12216403	3606.77	0.0782631	0.07334486	4136.77	0.21957116	0.21329499	
427	0.06849212	0.06041796	956.99	0.0309483	0.02443693	1486.99	0.15265867	0.14741987	2016.98	0.17617391	0.17079008	2546.98	0.07618513	0.07241525	3076.97	0.12671099	0.12215802	3606.97	0.07800715	0.07333748	4136.97	0.21949636	0.21328714	
427.2	0.06947714	0.06039625	957.19	0.03111492	0.02441304	1487.19	0.15222793	0.14740061	2017.18	0.17626685	0.17078144	2547.18	0.07558219	0.07241055	3077.17	0.12723393	0.12215202	3607.17	0.07902374	0.0733301	4137.17	0.21844146	0.21327929	
427.4	0.07006277	0.06037456	957.39	0.03089003	0.02438917	1487.39	0.15177805	0.14738136	2017.38	0.17576496	0.17077279	2547.38	0.07507767	0.07240585	3077.37	0.12734684	0.12214602	3607.37	0.0786818	0.07332272	4137.37	0.21735378	0.21327144	
427.6	0.0701441	0.06035287	957.59	0.03022539	0.02436532	1487.59	0.15099014	0.1473621	2017.58	0.17514597	0.17076414	2547.58	0.07529765	0.07240115	3077.57	0.12752688	0.12214002	3607.57	0.07883292	0.07331534	4137.57	0.21653758	0.21326359	
427.8	0.07006084	0.06033119	957.79	0.02972296	0.02434149	1487.79	0.15092492	0.14734285	2017.78	0.17471006	0.17075549	2547.78	0.07520377	0.07239645	3077.77	0.12714804	0.12213402	3607.77	0.07921442	0.07330796	4137.77	0.21665754	0.21325574	
428	0.06973451	0.06030951	957.99	0.02900271	0.02431769	1487.99	0.15109597	0.14732361	2017.98	0.17456017	0.17074684	2547.98	0.07474703	0.07239176	3077.97	0.12700844	0.12212802	3607.97	0.07948798	0.07330058	4137.97	0.21555621	0.21324789	
428.2	0.06903449	0.06028785	958.19	0.02920205	0.02429391	1488.19	0.15027616	0.14730436	2018.18	0.17477006	0.17073819	2548.18	0.07559081	0.07238706	3078.17	0.12676759	0.12212202	3608.17	0.08106655	0.07329321	4138.17	0.21462679	0.21324005	
428.4	0.06855589	0.06026619	958.39	0.02852615	0.02427015	1488.39	0.14981533	0.14728512	2018.38	0.17456076	0.17072955	2548.38	0.07549654	0.07238236	3078.37	0.12574736	0.12211602	3608.37	0.08105812	0.07328583	4138.37	0.21490226	0.2132322	
428.6	0.06799477	0.06024454	958.59	0.02967263	0.02424642	1488.59	0.14926749	0.14726588	2018.58	0.17457262	0.1707209	2548.58	0.07589561	0.07237767	3078.57	0.12568853	0.12211002	3608.57	0.08073944	0.07327846	4138.57	0.21545504	0.21322435	
428.8	0.06740123	0.0602229	958.79	0.02967757	0.02422271	1488.79	0.14885616	0.14724664	2018.78	0.17472411	0.17071225	2548.78	0.0762762	0.07237297	3078.77	0.12506014	0.12210402	3608.77	0.08072732	0.07327108	4138.77	0.21552136	0.2132165	
429	0.06703024	0.06020127	958.99	0.03028802	0.02419902	1488.99	0.14815235	0.1472274	2018.98	0.1741321	0.17070361	2548.98	0.07635044	0.07236827	3078.97	0.12490395	0.12209802	3608.97	0.08017076	0.07326371	4138.97	0.2161037	0.21320865	
429.2	0.06665392	0.06017964	959.19	0.03015835	0.02417535	1489.19	0.14805027	0.14720817	2019.18	0.17486311	0.17069496	2549.18	0.0760155	0.07236358	3079.17	0.12458073	0.12209202	3609.17	0.07932158	0.07325634	4139.17	0.21693264	0.21320081	
429.4	0.06570173	0.06015802	959.39	0.03086543	0.02415171	1489.39	0.14784544	0.14718894	2019.38	0.17542395	0.17068632	2549.38	0.07596631	0.07235888	3079.37	0.12485407	0.12208602	3609.37	0.07870125	0.07324897	4139.37	0.2171988	0.21319296	
429.6	0.06466841	0.06013641	959.59	0.03020515	0.0241281	1489.59	0.14705965	0.14716971	2019.58	0.17480915	0.17067767	2549.58	0.0749473	0.07235419	3079.57	0.12407108	0.12208003	3609.57	0.07825902	0.07324159	4139.57	0.21722761	0.21318511	
429.8	0.06422612	0.06011481	959.79	0.03019134	0.0241045	1489.79	0.14800475	0.14715048	2019.78	0.17473077	0.17066903	2549.78	0.0757558	0.07234949	3079.77	0.12378669	0.12207403	3609.77	0.07714458	0.07323422	4139.77	0.21697341	0.21317727	
430	0.06391212	0.06009322	959.99	0.03003616	0.02408093	1489.99	0.14839157	0.14713126	2019.98	0.17415759	0.17066039	2549.98	0.07504827	0.0723448	3079.97	0.12338779	0.12206803	3609.97	0.07640684	0.07322685	4139.97	0.21654261	0.21316942	
430.2	0.0640179	0.06007163	960.19	0.03009447	0.02405738	1490.19	0.14870556	0.14711204	2020.18	0.17327838	0.17065174	2550.18	0.07472223	0.0723401	3080.17	0.12329667	0.12206203	3610.17	0.07546815	0.07321949	4140.17	0.21620982	0.21316157	
430.4	0.06324878	0.06005005	960.39	0.03027368	0.02403386	1490.39	0.14933951	0.14709282	2020.38	0.17298803	0.1706431	2550.38	0.07449276	0.07233541	3080.37	0.12317422	0.12205604	3610.37	0.07514683	0.07321212	4140.37	0.21603979	0.21315373	
430.6	0.06346992	0.06002848	960.59	0.0290737	0.02401035	1490.59	0.15010824	0.14707361	2020.58	0.17438795	0.17063446	2550.58	0.07471998	0.07233071	3080.57	0.12405545	0.12205004	3610.57	0.0754706	0.07320475	4140.57	0.21652331	0.21314588	
430.8	0.06366848	0.06000691	960.79	0.02896888	0.02398687	1490.79	0.15023174	0.14705439	2020.78	0.17377905	0.17062582	2550.78	0.074412	0.07232602	3080.77	0.1238559	0.12204404	3610.77	0.07519464	0.07319738	4140.77	0.21682838	0.21313804	
431	0.06283044	0.05998536	960.99	0.02853155	0.02396342	1490.99	0.15070391	0.14703518	2020.98	0.17350715	0.17061718	2550.98	0.07361982	0.07232133	3080.97	0.12471873	0.12203805	3610.97	0.07533104	0.07319002	4140.97	0.21726647	0.21313019	
431.2	0.06289566	0.05996381	961.19	0.02827885	0.02393998	1491.19	0.15022447	0.14701597	2021.18	0.17340388	0.17060854	2551.18	0.07390242	0.07231664	3081.17	0.1249142	0.12203205	3611.17	0.0757824	0.07318265	4141.17	0.2170502	0.21312235	
431.4	0.06281563	0.05994227	961.39	0.02799671	0.02391657	1491.39	0.15064618	0.14699677	2021.38	0.17359123	0.1705999	2551.38	0.07474986	0.07231194	3081.37	0.12487661	0.12202606	3611.37	0.07522701	0.07317529	4141.37	0.21652792	0.2131145	
431.6	0.06296237	0.05992073	961.59	0.02800679	0.02389319	1491.59	0.15058435	0.14697756	2021.58	0.1725188	0.17059126	2551.58	0.07563646	0.07230725	3081.57	0.12461434	0.12202006	3611.57	0.07568601	0.07316792	4141.57	0.21684573	0.21310666	
431.8	0.06342133	0.05989921	961.79	0.02847783	0.02386982	1491.79	0.15013009	0.14695836	2021.78	0.17190407	0.17058262	2551.78	0.07441649	0.07230256	3081.77	0.12426208	0.12201407	3611.77	0.07554686	0.07316056	4141.77	0.21712445	0.21309882	
432	0.06334299	0.05987769	961.99	0.02824282	0.02384648	1491.99	0.15021807	0.14693917	2021.98	0.1716381	0.17057398	2551.98	0.07515227	0.07229787	3081.97	0.12458915	0.12200807	3611.97	0.07621626	0.0731532	4141.97	0.21701357	0.21309097	
432.2	0.06359731	0.05985618	962.19	0.02878355	0.02382316	1492.19	0.14950384	0.14691997	2022.18	0.17138796	0.17056534	2552.18	0.07649886	0.07229318	3082.17	0.12491245	0.12200208	3612.17	0.07505786	0.07314584	4142.17	0.21705082	0.21308313	
432.4	0.06409693	0.05983468	962.39	0.02787295	0.02379986	1492.39	0.14885843	0.14690078	2022.38	0.17103764	0.1705567	2552.38	0.07615035	0.07228849	3082.37	0.12447011	0.12199609	3612.37	0.07389874	0.07313848	4142.37	0.21829931	0.21307529	
432.6	0.06388137	0.05981319	962.59	0.02801753	0.02377659	1492.59	0.14926098	0.14688159	2022.58	0.17163841	0.17054806	2552.58	0.07637409	0.07228379	3082.57	0.12459605	0.12199009	3612.57	0.07413161	0.07313112	4142.57	0.21827951	0.21306745	
432.8	0.06434631	0.0597917	962.79	0.02722831	0.02375334	1492.79	0.14980395	0.1468624	2022.78	0.17138743	0.17053943	2552.78	0.07647758	0.0722791	3082.77	0.12503073	0.1219841	3612.77	0.07446403	0.07312376	4142.77	0.21783487	0.2130596	
433	0.06487278	0.05977022	962.99	0.02673834	0.02373011	1492.99	0.14901786	0.14684321	2022.98	0.1711213	0.17053079	2552.98	0.07641244	0.07227441	3082.97	0.12496618	0.12197811	3612.97	0.07492785	0.0731164	4142.97	0.2183142	0.21305176	
433.2	0.06543192	0.05974875	963.19	0.02501029	0.02370691	1493.19	0.14941573	0.14682403	2023.18	0.17222587	0.17052215	2553.18	0.07638017	0.07226972	3083.17	0.12430523	0.12197211	3613.17	0.07521708	0.07310904	4143.17	0.21786855	0.21304392	
433.4	0.06478275	0.05972729	963.39	0.02465562	0.02368372	1493.39	0.14969703	0.14680485	2023.38	0.17285741	0.17051352	2553.38	0.07599481	0.07226504	3083.37	0.12348686	0.12196612	3613.37	0.07548542	0.07310168	4143.37	0.21771561	0.21303608	
433.6	0.06480551	0.05970583	963.59	0.02285092	0.02366056	1493.59	0.14956385	0.14678567	2023.58	0.17241844	0.17050488	2553.58	0.07631902	0.07226035	3083.57	0.12373219	0.12196013	3613.57	0.07551565	0.07309433	4143.57	0.21770965	0.21302824	
433.8	0.0648184	0.05968438	963.79	0.02222194	0.02363743	1493.79	0.14977919	0.1467665	2023.78	0.17258091	0.17049625	2553.78	0.0764846	0.07225566	3083.77	0.12317979	0.12195414	3613.77	0.07561161	0.07308697	4143.77	0.21746675	0.2130204	
434	0.06532758	0.05966294	963.99	0.022147	0.02361431	1493.99	0.14972938	0.14674732	2023.98	0.17189024	0.17048761	2553.98	0.07572831	0.07225097	3083.97	0.12228153	0.12194814	3613.97	0.07602495	0.07307962	4143.97	0.21658363	0.21301256	
434.2	0.06545536	0.05964151	964.19	0.02274299	0.02359122	1494.19	0.14961351	0.14672815	2024.18	0.17212818	0.17047898	2554.18	0.07525906	0.07224628	3084.17	0.12205228	0.12194215	3614.17	0.07652899	0.07307226	4144.17	0.2160745	0.21300472	
434.4	0.06477009	0.05962008	964.39	0.02201756	0.02356815	1494.39	0.14974098	0.14670898	2024.38	0.17275592	0.17047034	2554.38	0.07436348	0.07224159	3084.37	0.12267821	0.12193616	3614.37	0.07746625	0.07306491	4144.37	0.21674381	0.21299688	
434.6	0.06389832	0.05959867	964.59	0.02147168	0.0235451	1494.59	0.14909296	0.14668982	2024.58	0.17273247	0.17046171	2554.58	0.07456113	0.0722369	3084.57	0.12348323	0.12193017	3614.57	0.07834764	0.07305756	4144.57	0.21638674	0.21298904	
434.8	0.06235503	0.05957726	964.79	0.02230537	0.02352208	1494.79	0.14823482	0.14667066	2024.78	0.17188373	0.17045308	2554.78	0.07412362	0.07223222	3084.77	0.12317893	0.12192418	3614.77	0.07808011	0.0730502	4144.77	0.21618707	0.2129812	
435	0.06101753	0.05955585	964.99	0.02207335	0.02349908	1494.99	0.14787269	0.14665149	2024.98	0.17197452	0.17044444	2554.98	0.07393538	0.07222753	3084.97	0.12385566	0.12191819	3614.97	0.07748635	0.07304285	4144.97	0.21649084	0.21297336	
435.2	0.06025597	0.05953446	965.19	0.02273174	0.0234761	1495.19	0.14723501	0.14663234	2025.18	0.17146391	0.17043581	2555.18	0.07451272	0.07222284	3085.17	0.12314206	0.1219122	3615.17	0.0763644	0.0730355	4145.17	0.21639959	0.21296552	
435.4	0.06056698	0.05951307	965.39	0.02415135	0.02345314	1495.39	0.14712478	0.14661318	2025.38	0.17164877	0.17042718	2555.38	0.07556191	0.07221816	3085.37	0.12332247	0.12190621	3615.37	0.07542282	0.07302815	4145.37	0.21574503	0.21295768	
435.6	0.06109893	0.0594917	965.59	0.0257307	0.02343021	1495.59	0.14688915	0.14659403	2025.58	0.17075127	0.17041855	2555.58	0.07544109	0.07221347	3085.57	0.12386231	0.12190022	3615.57	0.0754632	0.0730208	4145.57	0.21683573	0.21294984	
435.8	0.06129921	0.05947032	965.79	0.02643299	0.02340729	1495.79	0.14616865	0.14657488	2025.78	0.17102783	0.17040992	2555.78	0.07472221	0.07220879	3085.77	0.12485029	0.12189423	3615.77	0.07493511	0.07301346	4145.77	0.21646064	0.21294201	
436	0.06135814	0.05944896	965.99	0.02662053	0.0233844	1495.99	0.14688246	0.14655573	2025.98	0.17158335	0.17040129	2555.98	0.07551629	0.0722041	3085.97	0.12487637	0.12188825	3615.97	0.07526955	0.07300611	4145.97	0.21628457	0.21293417	
436.2	0.06186193	0.0594276	966.19	0.02792451	0.02336154	1496.19	0.14654432	0.14653658	2026.18	0.17177863	0.17039266	2556.18	0.07534334	0.07219942	3086.17	0.12564678	0.12188226	3616.17	0.07391068	0.07299876	4146.17	0.21611721	0.21292633	
436.4	0.06214641	0.05940626	966.39	0.0283211	0.02333869	1496.39	0.14717481	0.14651744	2026.38	0.17227203	0.17038403	2556.38	0.07513334	0.07219473	3086.37	0.12594807	0.12187627	3616.37	0.07428373	0.07299142	4146.37	0.21640584	0.21291849	
436.6	0.06267343	0.05938492	966.59	0.02843031	0.02331587	1496.59	0.14825541	0.1464983	2026.58	0.17273024	0.1703754	2556.58	0.07518315	0.07219005	3086.57	0.12729945	0.12187028	3616.57	0.07462679	0.07298407	4146.57	0.21605095	0.21291066	
436.8	0.06331951	0.05936358	966.79	0.02767395	0.02329307	1496.79	0.14826025	0.14647916	2026.78	0.17233017	0.17036677	2556.78	0.07490602	0.07218536	3086.77	0.12777147	0.12186429	3616.77	0.07508877	0.07297673	4146.77	0.21542196	0.21290282	
437	0.06305751	0.05934226	966.99	0.02705679	0.02327029	1496.99	0.14737574	0.14646003	2026.98	0.17345992	0.17035814	2556.98	0.07449363	0.07218068	3086.97	0.12798279	0.12185831	3616.97	0.07528086	0.07296938	4146.97	0.21575358	0.21289499	
437.2	0.06357165	0.05932094	967.19	0.02548501	0.02324753	1497.19	0.14790733	0.14644089	2027.18	0.17362993	0.17034952	2557.18	0.07483149	0.07217599	3087.17	0.12766316	0.12185232	3617.17	0.07542653	0.07296204	4147.17	0.21565613	0.21288715	
437.4	0.06280955	0.05929963	967.39	0.02511035	0.0232248	1497.39	0.14760395	0.14642176	2027.38	0.17399042	0.17034089	2557.38	0.07462266	0.07217131	3087.37	0.12777989	0.12184633	3617.37	0.07549283	0.0729547	4147.37	0.21552038	0.21287931	
437.6	0.0634118	0.05927833	967.59	0.02467215	0.02320209	1497.59	0.14734438	0.14640264	2027.58	0.17347852	0.17033226	2557.58	0.07529684	0.07216663	3087.57	0.12932777	0.12184035	3617.57	0.07576175	0.07294736	4147.57	0.21502187	0.21287148	
437.8	0.0640471	0.05925703	967.79	0.02465053	0.0231794	1497.79	0.14671267	0.14638351	2027.78	0.1731409	0.17032364	2557.78	0.07430466	0.07216194	3087.77	0.12851618	0.12183436	3617.77	0.07613379	0.07294001	4147.77	0.21529515	0.21286364	
438	0.0642115	0.05923575	967.99	0.02389391	0.02315673	1497.99	0.14637868	0.14636439	2027.98	0.17303737	0.17031501	2557.98	0.07374578	0.07215726	3087.97	0.12832075	0.12182838	3617.97	0.07627496	0.07293267	4147.97	0.21458988	0.21285581	
438.2	0.06346387	0.05921447	968.19	0.02319266	0.02313409	1498.19	0.14601759	0.14634527	2028.18	0.17405774	0.17030638	2558.18	0.07343387	0.07215258	3088.17	0.12879761	0.12182239	3618.17	0.07542757	0.07292534	4148.17	0.21444469	0.21284797	
438.4	0.06283919	0.0591932	968.39	0.02372185	0.02311147	1498.39	0.14626512	0.14632615	2028.38	0.17416867	0.17029776	2558.38	0.07338828	0.0721479	3088.37	0.12880393	0.12181641	3618.37	0.07576437	0.072918	4148.37	0.21506412	0.21284014	
438.6	0.06166136	0.05917193	968.59	0.02445605	0.02308887	1498.59	0.14604684	0.14630703	2028.58	0.1734051	0.17028913	2558.58	0.07356791	0.07214322	3088.57	0.12799622	0.12181042	3618.57	0.0753518	0.07291066	4148.57	0.21496559	0.21283231	
438.8	0.06138421	0.05915068	968.79	0.02480882	0.02306629	1498.79	0.14642074	0.14628792	2028.78	0.17374331	0.17028051	2558.78	0.07270624	0.07213854	3088.77	0.12659179	0.12180444	3618.77	0.0743748	0.07290332	4148.77	0.21481056	0.21282447	
439	0.06175627	0.05912943	968.99	0.02519204	0.02304373	1498.99	0.14679743	0.14626881	2028.98	0.17401897	0.17027189	2558.98	0.07261093	0.07213385	3088.97	0.12584603	0.12179845	3618.97	0.07406969	0.07289599	4148.97	0.21530723	0.21281664	
439.2	0.06114555	0.05910819	969.19	0.02619322	0.0230212	1499.19	0.14713631	0.1462497	2029.18	0.1740758	0.17026326	2559.18	0.0726669	0.07212917	3089.17	0.12461251	0.12179247	3619.17	0.07339955	0.07288865	4149.17	0.21491799	0.21280881	
439.4	0.06245202	0.05908695	969.39	0.02717051	0.02299869	1499.39	0.14733127	0.1462306	2029.38	0.17531794	0.17025464	2559.38	0.07349499	0.07212449	3089.37	0.12494771	0.12178648	3619.37	0.07341689	0.07288131	4149.37	0.21534217	0.21280097	
439.6	0.06276883	0.05906573	969.59	0.02759555	0.0229762	1499.59	0.14744651	0.14621149	2029.58	0.17565332	0.17024602	2559.58	0.07314361	0.07211981	3089.57	0.12515523	0.1217805	3619.57	0.07415656	0.07287398	4149.57	0.21624719	0.21279314	
439.8	0.06330945	0.05904451	969.79	0.02782879	0.02295373	1499.79	0.14750479	0.14619239	2029.78	0.17536498	0.1702374	2559.78	0.0733956	0.07211513	3089.77	0.12374813	0.12177452	3619.77	0.07328909	0.07286665	4149.77	0.21561532	0.21278531	
440	0.06340298	0.0590233	969.99	0.02835419	0.02293128	1499.99	0.14788138	0.14617329	2029.98	0.1754116	0.17022877	2559.98	0.07317144	0.07211045	3089.97	0.12347832	0.12176854	3619.97	0.07381749	0.07285931	4149.97	0.21593766	0.21277748	
440.2	0.06362864	0.0590021	970.19	0.0291031	0.02290886	1500.19	0.14751403	0.1461542	2030.18	0.17501353	0.17022015	2560.18	0.07292898	0.07210578	3090.17	0.12362175	0.12176255	3620.17	0.074022	0.07285198	4150.17	0.21693421	0.21276965	
440.4	0.063401	0.0589809	970.39	0.02829186	0.02288646	1500.39	0.1481888	0.14613511	2030.38	0.17453423	0.17021153	2560.38	0.07287736	0.0721011	3090.37	0.12394774	0.12175657	3620.37	0.07506763	0.07284465	4150.37	0.21722214	0.21276182	
440.6	0.06356435	0.05895971	970.59	0.02678173	0.02286407	1500.59	0.14804978	0.14611601	2030.58	0.17387919	0.17020291	2560.58	0.0726955	0.07209642	3090.57	0.12399215	0.12175059	3620.57	0.07530054	0.07283732	4150.57	0.217225	0.21275399	
440.8	0.06256666	0.05893853	970.79	0.02632488	0.02284172	1500.79	0.14775362	0.14609693	2030.78	0.17368459	0.17019429	2560.78	0.0729644	0.07209174	3090.77	0.12393353	0.12174461	3620.77	0.0758228	0.07282999	4150.77	0.21714467	0.21274615	
441	0.06200017	0.05891736	970.99	0.02625382	0.02281938	1500.99	0.14708912	0.14607784	2030.98	0.17399613	0.17018567	2560.98	0.07333143	0.07208706	3090.97	0.12444285	0.12173863	3620.97	0.07527693	0.07282266	4150.97	0.21765792	0.21273832	
441.2	0.06254675	0.0588962	971.19	0.02544774	0.02279706	1501.19	0.14703903	0.14605876	2031.18	0.17326865	0.17017705	2561.18	0.0741759	0.07208238	3091.17	0.12416401	0.12173264	3621.17	0.07588195	0.07281533	4151.17	0.21701094	0.21273049	
441.4	0.06251591	0.05887504	971.39	0.02513421	0.02277477	1501.39	0.14654633	0.14603968	2031.38	0.17318483	0.17016844	2561.38	0.07469871	0.07207771	3091.37	0.12513691	0.12172666	3621.37	0.0758731	0.07280801	4151.37	0.21595658	0.21272266	
441.6	0.0630983	0.05885389	971.59	0.02470008	0.0227525	1501.59	0.14622572	0.1460206	2031.58	0.17305137	0.17015982	2561.58	0.07509464	0.07207303	3091.57	0.12602661	0.12172068	3621.57	0.07608843	0.07280068	4151.57	0.21622002	0.21271484	
441.8	0.06321962	0.05883275	971.79	0.02477766	0.02273025	1501.79	0.14575751	0.14600152	2031.78	0.1723802	0.1701512	2561.78	0.07478408	0.07206835	3091.77	0.12594235	0.1217147	3621.77	0.07664223	0.07279335	4151.77	0.21623612	0.21270701	
442	0.06254282	0.05881161	971.99	0.02416345	0.02270802	1501.99	0.14572548	0.14598245	2031.98	0.17281075	0.17014258	2561.98	0.07501526	0.07206368	3091.97	0.1261648	0.12170872	3621.97	0.0765019	0.07278603	4151.97	0.21530395	0.21269918	
442.2	0.06252285	0.05879049	972.19	0.0245487	0.02268582	1502.19	0.14583901	0.14596338	2032.18	0.17351076	0.17013397	2562.18	0.07504171	0.072059	3092.17	0.12613146	0.12170274	3622.17	0.07581814	0.0727787	4152.17	0.21609116	0.21269135	
442.4	0.06221872	0.05876937	972.39	0.0249452	0.02266363	1502.39	0.14596886	0.14594431	2032.38	0.17346288	0.17012535	2562.38	0.07545864	0.07205433	3092.37	0.12539192	0.12169677	3622.37	0.07685349	0.07277138	4152.37	0.21555573	0.21268352	
442.6	0.06140009	0.05874826	972.59	0.02508313	0.02264147	1502.59	0.14584205	0.14592525	2032.58	0.1734671	0.17011673	2562.58	0.07505616	0.07204965	3092.57	0.1252464	0.12169079	3622.57	0.07725427	0.07276406	4152.57	0.21595455	0.21267569	
442.8	0.06098127	0.05872715	972.79	0.02542224	0.02261933	1502.79	0.14623895	0.14590618	2032.78	0.1740649	0.17010812	2562.78	0.07438516	0.07204498	3092.77	0.12533828	0.12168481	3622.77	0.07789995	0.07275673	4152.77	0.21519169	0.21266786	
443	0.06077844	0.05870606	972.99	0.02652764	0.02259721	1502.99	0.14583225	0.14588712	2032.98	0.1738947	0.1700995	2562.98	0.07476797	0.0720403	3092.97	0.12544625	0.12167883	3622.97	0.07847451	0.07274941	4152.97	0.21484231	0.21266004	
443.2	0.06037938	0.05868497	973.19	0.02674108	0.02257511	1503.19	0.14553153	0.14586806	2033.18	0.17334533	0.17009089	2563.18	0.07531851	0.07203563	3093.17	0.12534482	0.12167285	3623.17	0.07822675	0.07274209	4153.17	0.21511072	0.21265221	
443.4	0.06104488	0.05866388	973.39	0.02674412	0.02255304	1503.39	0.14571798	0.14584901	2033.38	0.17372247	0.17008227	2563.38	0.07546811	0.07203095	3093.37	0.12556899	0.12166687	3623.37	0.07822831	0.07273477	4153.37	0.21547169	0.21264438	
443.6	0.06020459	0.05864281	973.59	0.02674415	0.02253098	1503.59	0.14682332	0.14582996	2033.58	0.17319509	0.17007366	2563.58	0.07489396	0.07202628	3093.57	0.12546576	0.1216609	3623.57	0.07826491	0.07272745	4153.57	0.21596321	0.21263656	
443.8	0.0607448	0.05862174	973.79	0.02708208	0.02250895	1503.79	0.14695555	0.1458109	2033.78	0.17170481	0.17006505	2563.78	0.07440492	0.0720216	3093.77	0.12535138	0.12165492	3623.77	0.07817158	0.07272013	4153.77	0.2165939	0.21262873	
444	0.06018412	0.05860069	973.99	0.02692651	0.02248694	1503.99	0.14695409	0.14579186	2033.98	0.17134625	0.17005643	2563.98	0.07316585	0.07201693	3093.97	0.12620183	0.12164894	3623.97	0.07911345	0.07271282	4153.97	0.21720326	0.2126209	
444.2	0.06039707	0.05857964	974.19	0.02584994	0.02246495	1504.19	0.14657212	0.14577281	2034.18	0.17040398	0.17004782	2564.18	0.07318416	0.07201226	3094.17	0.12550623	0.12164297	3624.17	0.07865759	0.0727055	4154.17	0.21741532	0.21261308	
444.4	0.05995268	0.05855859	974.39	0.02565085	0.02244298	1504.39	0.14716337	0.14575377	2034.38	0.17014065	0.17003921	2564.38	0.07318759	0.07200758	3094.37	0.12566462	0.12163699	3624.37	0.077826	0.07269818	4154.37	0.21675151	0.21260525	
444.6	0.06033613	0.05853756	974.59	0.02534815	0.02242104	1504.59	0.14763396	0.14573473	2034.58	0.17035398	0.1700306	2564.58	0.07459103	0.07200291	3094.57	0.12520517	0.12163101	3624.57	0.07765663	0.07269087	4154.57	0.21642103	0.21259743	
444.8	0.06064693	0.05851653	974.79	0.0256374	0.02239911	1504.79	0.14802815	0.14571569	2034.78	0.17080488	0.17002199	2564.78	0.0752661	0.07199824	3094.77	0.12516742	0.12162504	3624.77	0.0775228	0.07268355	4154.77	0.21611345	0.2125896	
445	0.06174355	0.05849551	974.99	0.02577199	0.02237721	1504.99	0.14794252	0.14569665	2034.98	0.17170714	0.17001338	2564.98	0.07541069	0.07199357	3094.97	0.12445637	0.12161906	3624.97	0.07697808	0.07267624	4154.97	0.21662978	0.21258178	
445.2	0.06237428	0.05847449	975.19	0.02559446	0.02235532	1505.19	0.1480126	0.14567762	2035.18	0.17165482	0.17000477	2565.18	0.07603716	0.0719889	3095.17	0.12389738	0.12161309	3625.17	0.07741664	0.07266892	4155.17	0.21608391	0.21257395	
445.4	0.06298212	0.05845349	975.39	0.02442567	0.02233346	1505.39	0.14780901	0.14565859	2035.38	0.1722791	0.16999616	2565.38	0.07624105	0.07198423	3095.37	0.12428551	0.12160711	3625.37	0.07652529	0.07266161	4155.37	0.21563078	0.21256613	
445.6	0.06382742	0.05843249	975.59	0.02348005	0.02231162	1505.59	0.14774668	0.14563956	2035.58	0.17233638	0.16998755	2565.58	0.07670799	0.07197955	3095.57	0.12442207	0.12160114	3625.57	0.07583318	0.0726543	4155.57	0.21624035	0.21255831	
445.8	0.06360191	0.0584115	975.79	0.02351984	0.02228981	1505.79	0.14809	0.14562053	2035.78	0.17264083	0.16997894	2565.78	0.07675789	0.07197488	3095.77	0.12329535	0.12159516	3625.77	0.07588504	0.07264699	4155.77	0.21611148	0.21255048	
446	0.06367311	0.05839052	975.99	0.02296047	0.02226801	1505.99	0.14810723	0.14560151	2035.98	0.17427894	0.16997033	2565.98	0.07755244	0.07197021	3095.97	0.12293965	0.12158919	3625.97	0.07538944	0.07263968	4155.97	0.21630033	0.21254266	
446.2	0.06396129	0.05836954	976.19	0.02275345	0.02224623	1506.19	0.14824177	0.14558249	2036.18	0.17483848	0.16996172	2566.18	0.07788264	0.07196554	3096.17	0.12264677	0.12158322	3626.17	0.0752569	0.07263237	4156.17	0.21713711	0.21253484	
446.4	0.0635108	0.05834857	976.39	0.02268219	0.02222448	1506.39	0.1492957	0.14556347	2036.38	0.17555473	0.16995311	2566.38	0.07880556	0.07196087	3096.37	0.12129544	0.12157724	3626.37	0.07558341	0.07262506	4156.37	0.21635975	0.21252702	
446.6	0.06302503	0.05832761	976.59	0.02323175	0.02220275	1506.59	0.14985498	0.14554446	2036.58	0.17619998	0.16994451	2566.58	0.07869677	0.07195621	3096.57	0.12171345	0.12157127	3626.57	0.07563058	0.07261775	4156.57	0.21646804	0.21251919	
446.8	0.0630897	0.05830666	976.79	0.02270157	0.02218103	1506.79	0.15017064	0.14552544	2036.78	0.17593685	0.1699359	2566.78	0.07837495	0.07195154	3096.77	0.12163428	0.1215653	3626.77	0.07602021	0.07261044	4156.77	0.21597907	0.21251137	
447	0.0637106	0.05828571	976.99	0.02317218	0.02215934	1506.99	0.14984734	0.14550643	2036.98	0.17567122	0.16992729	2566.98	0.07842062	0.07194687	3096.97	0.12057033	0.12155932	3626.97	0.07578274	0.07260313	4156.97	0.21556545	0.21250355	
447.2	0.06295896	0.05826478	977.19	0.02311144	0.02213767	1507.19	0.15000605	0.14548742	2037.18	0.17562385	0.16991869	2567.18	0.07869029	0.0719422	3097.17	0.11992984	0.12155335	3627.17	0.0755004	0.07259583	4157.17	0.21659502	0.21249573	
447.4	0.06239419	0.05824384	977.39	0.02306795	0.02211603	1507.39	0.15099661	0.14546842	2037.38	0.17562772	0.16991008	2567.38	0.07785175	0.07193753	3097.37	0.11980308	0.12154738	3627.37	0.07531868	0.07258852	4157.37	0.21542604	0.21248791	
447.6	0.06160248	0.05822292	977.59	0.02316925	0.0220944	1507.59	0.15128096	0.14544941	2037.58	0.17418278	0.16990148	2567.58	0.07685553	0.07193286	3097.57	0.1203607	0.12154141	3627.57	0.07565889	0.07258122	4157.57	0.21585597	0.21248009	
447.8	0.06147928	0.05820201	977.79	0.02306902	0.02207279	1507.79	0.15021585	0.14543041	2037.78	0.17376664	0.16989287	2567.78	0.0762202	0.0719282	3097.77	0.12098984	0.12153544	3627.77	0.0758953	0.07257391	4157.77	0.21560278	0.21247227	
448	0.0608269	0.0581811	977.99	0.02287581	0.02205121	1507.99	0.14948483	0.14541141	2037.98	0.17384573	0.16988427	2567.98	0.0758413	0.07192353	3097.97	0.12153986	0.12152947	3627.97	0.07503816	0.07256661	4157.97	0.21483414	0.21246445	
448.2	0.06087806	0.0581602	978.19	0.02237504	0.02202964	1508.19	0.14879629	0.14539242	2038.18	0.17332451	0.16987567	2568.18	0.07558098	0.07191886	3098.17	0.12235403	0.1215235	3628.17	0.07489972	0.07255931	4158.17	0.21412968	0.21245663	
448.4	0.06091033	0.05813931	978.39	0.02343286	0.0220081	1508.39	0.1485231	0.14537342	2038.38	0.17327257	0.16986706	2568.38	0.07539781	0.07191419	3098.37	0.12373872	0.12151753	3628.37	0.07447566	0.07255201	4158.37	0.21378125	0.21244881	
448.6	0.06129627	0.05811842	978.59	0.02355737	0.02198658	1508.59	0.14786695	0.14535443	2038.58	0.1733287	0.16985846	2568.58	0.07620674	0.07190953	3098.57	0.12432344	0.12151156	3628.57	0.07480833	0.07254471	4158.57	0.21340496	0.21244099	
448.8	0.06177234	0.05809754	978.79	0.0231925	0.02196508	1508.79	0.14654787	0.14533544	2038.78	0.17367511	0.16984986	2568.78	0.07552875	0.07190486	3098.77	0.12490921	0.12150559	3628.77	0.07438402	0.07253741	4158.77	0.21309137	0.21243317	
449	0.0618219	0.05807667	978.99	0.0233452	0.0219436	1508.99	0.14580684	0.14531646	2038.98	0.17434136	0.16984126	2568.98	0.07491986	0.0719002	3098.97	0.12524801	0.12149962	3628.97	0.07402227	0.07253011	4158.97	0.21395496	0.21242535	
449.2	0.06215613	0.05805581	979.19	0.02361167	0.02192214	1509.19	0.14539119	0.14529748	2039.18	0.17410717	0.16983265	2569.18	0.07502232	0.07189553	3099.17	0.12604827	0.12149365	3629.17	0.07436071	0.07252281	4159.17	0.21369769	0.21241753	
449.4	0.06325677	0.05803495	979.39	0.02282716	0.02190071	1509.39	0.1458819	0.14527849	2039.38	0.17453552	0.16982405	2569.38	0.07473388	0.07189087	3099.37	0.12635869	0.12148768	3629.37	0.07395498	0.07251551	4159.37	0.21434816	0.21240971	
449.6	0.06352054	0.05801411	979.59	0.02228824	0.02187929	1509.59	0.14575771	0.14525952	2039.58	0.17400126	0.16981545	2569.58	0.07509062	0.0718862	3099.57	0.12674306	0.12148171	3629.57	0.07318913	0.07250821	4159.57	0.21464184	0.21240189	
449.8	0.06334801	0.05799327	979.79	0.02335416	0.02185789	1509.79	0.14615498	0.14524054	2039.78	0.17495537	0.16980685	2569.78	0.07644418	0.07188154	3099.77	0.12688536	0.12147574	3629.77	0.07363503	0.07250091	4159.77	0.21518516	0.21239408	
450	0.06432893	0.05797243	979.99	0.02373645	0.02183652	1509.99	0.14613848	0.14522157	2039.98	0.17493054	0.16979825	2569.98	0.07721176	0.07187687	3099.97	0.12709661	0.12146977	3629.97	0.07285033	0.07249362	4159.97	0.21605254	0.21238626	
450.2	0.064453	0.05795161	980.19	0.02334029	0.02181517	1510.19	0.14737596	0.14520259	2040.18	0.17476223	0.16978965	2570.18	0.07739382	0.07187221	3100.17	0.12652744	0.12146381	3630.17	0.07259949	0.07248632	4160.17	0.21603882	0.21237844	
450.4	0.06437366	0.05793079	980.39	0.02300332	0.02179383	1510.39	0.14820146	0.14518363	2040.38	0.1749827	0.16978105	2570.38	0.07766363	0.07186754	3100.37	0.1266132	0.12145784	3630.37	0.07220025	0.07247903	4160.37	0.21544158	0.21237062	
450.6	0.06441179	0.05790998	980.59	0.02262812	0.02177252	1510.59	0.14764357	0.14516466	2040.58	0.17478095	0.16977246	2570.58	0.07735232	0.07186288	3100.57	0.12652775	0.12145187	3630.57	0.07235281	0.07247174	4160.57	0.21536088	0.21236281	
450.8	0.06462881	0.05788918	980.79	0.02214629	0.02175123	1510.79	0.14851726	0.1451457	2040.78	0.17419866	0.16976386	2570.78	0.07759137	0.07185822	3100.77	0.12570196	0.1214459	3630.77	0.07233631	0.07246444	4160.77	0.21533727	0.21235499	
451	0.06381789	0.05786838	980.99	0.02246756	0.02172996	1510.99	0.14827579	0.14512673	2040.98	0.17481527	0.16975526	2570.98	0.07771093	0.07185356	3100.97	0.12555087	0.12143994	3630.97	0.07184648	0.07245715	4160.97	0.21508201	0.21234718	
451.2	0.06286223	0.05784759	981.19	0.0225786	0.02170871	1511.19	0.14884904	0.14510778	2041.18	0.17392522	0.16974666	2571.18	0.0776511	0.07184889	3101.17	0.12576785	0.12143397	3631.17	0.07123357	0.07244986	4161.17	0.21495033	0.21233936	
451.4	0.06300082	0.05782681	981.39	0.02230204	0.02168748	1511.39	0.14893943	0.14508882	2041.38	0.17310446	0.16973807	2571.38	0.07795307	0.07184423	3101.37	0.12614657	0.12142801	3631.37	0.07199955	0.07244257	4161.37	0.21431987	0.21233155	
451.6	0.06197371	0.05780604	981.59	0.02248699	0.02166627	1511.59	0.14803335	0.14506986	2041.58	0.17236489	0.16972947	2571.58	0.07753779	0.07183957	3101.57	0.12694042	0.12142204	3631.57	0.07272401	0.07243528	4161.57	0.214662	0.21232373	
451.8	0.06152161	0.05778527	981.79	0.02212296	0.02164509	1511.79	0.1467218	0.14505091	2041.78	0.17234311	0.16972087	2571.78	0.07716101	0.07183491	3101.77	0.12747967	0.12141607	3631.77	0.07306725	0.07242799	4161.77	0.21407292	0.21231592	
452	0.06153172	0.05776452	981.99	0.02183032	0.02162392	1511.99	0.14617615	0.14503196	2041.98	0.17177642	0.16971228	2571.98	0.0769067	0.07183025	3101.97	0.12809259	0.12141011	3631.97	0.07340399	0.0724207	4161.97	0.21425199	0.2123081	
452.2	0.06193147	0.05774376	982.19	0.02207587	0.02160277	1512.19	0.14543072	0.14501302	2042.18	0.17135367	0.16970368	2572.18	0.07527931	0.07182559	3102.17	0.12818414	0.12140414	3632.17	0.07438845	0.07241341	4162.17	0.21546849	0.21230029	
452.4	0.06180107	0.05772302	982.39	0.02236577	0.02158165	1512.39	0.14488662	0.14499407	2042.38	0.17121912	0.16969509	2572.38	0.07509721	0.07182092	3102.37	0.12795546	0.12139818	3632.37	0.07447683	0.07240613	4162.37	0.21592285	0.21229247	
452.6	0.06105116	0.05770229	982.59	0.02232438	0.02156054	1512.59	0.14418973	0.14497513	2042.58	0.17117224	0.16968649	2572.58	0.07384702	0.07181626	3102.57	0.12781805	0.12139222	3632.57	0.07499337	0.07239884	4162.57	0.21564938	0.21228466	
452.8	0.06083892	0.05768156	982.79	0.02214498	0.02153946	1512.79	0.14334579	0.14495619	2042.78	0.17051366	0.1696779	2572.78	0.07267938	0.0718116	3102.77	0.12776178	0.12138625	3632.77	0.07536207	0.07239155	4162.77	0.21620663	0.21227685	
453	0.06029356	0.05766084	982.99	0.02306591	0.0215184	1512.99	0.14420733	0.14493726	2042.98	0.17064875	0.16966931	2572.98	0.07128427	0.07180694	3102.97	0.12707047	0.12138029	3632.97	0.07571006	0.07238427	4162.97	0.21717248	0.21226903	
453.2	0.06067962	0.05764012	983.19	0.02385956	0.02149735	1513.19	0.1446627	0.14491832	2043.18	0.17036166	0.16966072	2573.18	0.07046094	0.07180229	3103.17	0.12600914	0.12137432	3633.17	0.07584868	0.07237698	4163.17	0.2177831	0.21226122	
453.4	0.06148943	0.05761942	983.39	0.02351662	0.02147633	1513.39	0.14483483	0.14489939	2043.38	0.17029766	0.16965212	2573.38	0.07068081	0.07179763	3103.37	0.12484019	0.12136836	3633.37	0.07594772	0.0723697	4163.37	0.21767612	0.21225341	
453.6	0.0616707	0.05759872	983.59	0.02379166	0.02145533	1513.59	0.14445936	0.14488046	2043.58	0.1703769	0.16964353	2573.58	0.07103899	0.07179297	3103.57	0.1244098	0.1213624	3633.57	0.07621773	0.07236242	4163.57	0.2173627	0.2122456	
453.8	0.06218696	0.05757803	983.79	0.02441821	0.02143435	1513.79	0.14537453	0.14486154	2043.78	0.17036206	0.16963494	2573.78	0.07195976	0.07178831	3103.77	0.12390704	0.12135644	3633.77	0.07655956	0.07235514	4163.77	0.21777316	0.21223778	
454	0.06273395	0.05755734	983.99	0.02377406	0.02141339	1513.99	0.14602924	0.14484261	2043.98	0.17010348	0.16962635	2573.98	0.07126439	0.07178365	3103.97	0.12304004	0.12135047	3633.97	0.07677613	0.07234786	4163.97	0.21788795	0.21222997	
454.2	0.06192411	0.05753667	984.19	0.02409655	0.02139245	1514.19	0.14660019	0.14482369	2044.18	0.17027579	0.16961776	2574.18	0.07137519	0.07177899	3104.17	0.12271945	0.12134451	3634.17	0.07729504	0.07234057	4164.17	0.21753156	0.21222216	
454.4	0.06204708	0.057516	984.39	0.02403864	0.02137153	1514.39	0.14706796	0.14480477	2044.38	0.17064524	0.16960917	2574.38	0.07121983	0.07177434	3104.37	0.1232674	0.12133855	3634.37	0.07774898	0.07233329	4164.37	0.21815401	0.21221435	
454.6	0.06244186	0.05749534	984.59	0.02356428	0.02135063	1514.59	0.14662908	0.14478585	2044.58	0.17058495	0.16960058	2574.58	0.07171619	0.07176968	3104.57	0.12236421	0.12133259	3634.57	0.07762958	0.07232602	4164.57	0.2173051	0.21220654	
454.8	0.061837	0.05747468	984.79	0.02333434	0.02132975	1514.79	0.14827421	0.14476694	2044.78	0.17074173	0.16959199	2574.78	0.07265409	0.07176502	3104.77	0.12316968	0.12132663	3634.77	0.07671009	0.07231874	4164.77	0.21670974	0.21219873	
455	0.06196949	0.05745404	984.99	0.02366831	0.0213089	1514.99	0.14807858	0.14474803	2044.98	0.1714993	0.1695834	2574.98	0.07312108	0.07176036	3104.97	0.12412875	0.12132067	3634.97	0.0759277	0.07231146	4164.97	0.21666169	0.21219092	
455.2	0.06235313	0.0574334	985.19	0.02388943	0.02128806	1515.19	0.14822954	0.14472912	2045.18	0.1708343	0.16957481	2575.18	0.073691	0.07175571	3105.17	0.1244516	0.12131471	3635.17	0.07536976	0.07230418	4165.17	0.21594799	0.21218311	
455.4	0.06196643	0.05741277	985.39	0.02376269	0.02126724	1515.39	0.14709915	0.14471021	2045.38	0.17055867	0.16956622	2575.38	0.07463941	0.07175105	3105.37	0.1249649	0.12130875	3635.37	0.07601392	0.07229691	4165.37	0.21587975	0.2121753	
455.6	0.0612323	0.05739214	985.59	0.0245868	0.02124644	1515.59	0.14580102	0.14469131	2045.58	0.17020748	0.16955764	2575.58	0.0739877	0.0717464	3105.57	0.12542587	0.12130279	3635.57	0.07581194	0.07228963	4165.57	0.21561581	0.21216749	
455.8	0.06163963	0.05737152	985.79	0.02347564	0.02122567	1515.79	0.14495461	0.1446724	2045.78	0.16999328	0.16954905	2575.78	0.07368252	0.07174174	3105.77	0.12629101	0.12129683	3635.77	0.07544186	0.07228236	4165.77	0.21635899	0.21215968	
456	0.0623675	0.05735092	985.99	0.02273873	0.02120491	1515.99	0.14585263	0.14465351	2045.98	0.16988854	0.16954046	2575.98	0.07393258	0.07173709	3105.97	0.126961	0.12129087	3635.97	0.07460846	0.07227508	4165.97	0.21682391	0.21215187	
456.2	0.06154598	0.05733031	986.19	0.02289035	0.02118417	1516.19	0.14508338	0.14463461	2046.18	0.17043112	0.16953188	2576.18	0.07316931	0.07173243	3106.17	0.12780062	0.12128491	3636.17	0.07515727	0.07226781	4166.17	0.21722979	0.21214406	
456.4	0.06086606	0.05730972	986.39	0.02238993	0.02116346	1516.39	0.14516631	0.14461571	2046.38	0.16982692	0.16952329	2576.38	0.07289506	0.07172778	3106.37	0.12753091	0.12127895	3636.37	0.07437953	0.07226054	4166.37	0.21734935	0.21213626	
456.6	0.06044835	0.05728913	986.59	0.02209198	0.02114276	1516.59	0.14564177	0.14459682	2046.58	0.16976015	0.1695147	2576.58	0.07217969	0.07172312	3106.57	0.1274155	0.12127299	3636.57	0.07354831	0.07225327	4166.57	0.21755953	0.21212845	
456.8	0.06067334	0.05726855	986.79	0.02226785	0.02112209	1516.79	0.14526335	0.14457793	2046.78	0.17051725	0.16950612	2576.78	0.0722671	0.07171847	3106.77	0.12716044	0.12126703	3636.77	0.07244972	0.07224599	4166.77	0.21732339	0.21212064	
457	0.06096009	0.05724798	986.99	0.02214862	0.02110143	1516.99	0.1459957	0.14455904	2046.98	0.17088491	0.16949753	2576.98	0.07169061	0.07171381	3106.97	0.12575732	0.12126108	3636.97	0.07206192	0.07223872	4166.97	0.21723343	0.21211283	
457.2	0.06100563	0.05722741	987.19	0.02234209	0.0210808	1517.19	0.14651985	0.14454016	2047.18	0.17187701	0.16948895	2577.18	0.07160891	0.07170916	3107.17	0.12554989	0.12125512	3637.17	0.07226877	0.07223146	4167.17	0.21639825	0.21210503	
457.4	0.0620237	0.05720686	987.39	0.02187314	0.02106018	1517.39	0.14685878	0.14452128	2047.38	0.17268022	0.16948037	2577.38	0.07290745	0.07170451	3107.37	0.12497854	0.12124916	3637.37	0.07270222	0.07222419	4167.37	0.21529068	0.21209722	
457.6	0.06276353	0.05718631	987.59	0.02222749	0.02103959	1517.59	0.14771932	0.1445024	2047.58	0.17342855	0.16947178	2577.58	0.07294108	0.07169986	3107.57	0.12428941	0.12124321	3637.57	0.07250395	0.07221692	4167.57	0.21508445	0.21208941	
457.8	0.062897	0.05716576	987.79	0.02164888	0.02101901	1517.79	0.14814191	0.14448352	2047.78	0.17267807	0.1694632	2577.78	0.0735035	0.0716952	3107.77	0.12378541	0.12123725	3637.77	0.07219315	0.07220965	4167.77	0.21494243	0.21208161	
458	0.06247226	0.05714523	987.99	0.02197173	0.02099846	1517.99	0.14758421	0.14446465	2047.98	0.17249594	0.16945462	2577.98	0.07368737	0.07169055	3107.97	0.12319117	0.12123129	3637.97	0.07294618	0.07220238	4167.97	0.2147687	0.2120738	
458.2	0.06172789	0.0571247	988.19	0.02181558	0.02097793	1518.19	0.14755005	0.14444577	2048.18	0.17212739	0.16944604	2578.18	0.07453056	0.0716859	3108.17	0.12233301	0.12122534	3638.17	0.07282514	0.07219512	4168.17	0.21474631	0.212066	
458.4	0.06165993	0.05710418	988.39	0.02210288	0.02095741	1518.39	0.14753325	0.1444269	2048.38	0.17174177	0.16943746	2578.38	0.07546017	0.07168125	3108.37	0.12186627	0.12121938	3638.37	0.07290565	0.07218785	4168.37	0.21458828	0.21205819	
458.6	0.06125498	0.05708366	988.59	0.02239154	0.02093692	1518.59	0.14685036	0.14440804	2048.58	0.17093488	0.16942887	2578.58	0.07661086	0.0716766	3108.57	0.12223149	0.12121343	3638.57	0.07296589	0.07218059	4168.57	0.2132625	0.21205038	
458.8	0.06139352	0.05706316	988.79	0.02318536	0.02091644	1518.79	0.14742292	0.14438917	2048.78	0.17011411	0.16942029	2578.78	0.07689727	0.07167194	3108.77	0.12278956	0.12120747	3638.77	0.07245867	0.07217333	4168.77	0.21300364	0.21204258	
459	0.06188675	0.05704266	988.99	0.02345781	0.02089599	1518.99	0.14651472	0.14437031	2048.98	0.17064901	0.16941171	2578.98	0.07644376	0.07166729	3108.97	0.12264394	0.12120152	3638.97	0.07321216	0.07216606	4168.97	0.21264836	0.21203478	
459.2	0.06182672	0.05702217	989.19	0.0238067	0.02087556	1519.19	0.14626934	0.14435145	2049.18	0.16981858	0.16940313	2579.18	0.0769769	0.07166264	3109.17	0.12245775	0.12119556	3639.17	0.07370636	0.0721588	4169.17	0.21226934	0.21202697	
459.4	0.06167733	0.05700168	989.39	0.02380333	0.02085514	1519.39	0.14614577	0.14433259	2049.38	0.1696134	0.16939455	2579.38	0.07632697	0.07165799	3109.37	0.12291958	0.12118961	3639.37	0.07426019	0.07215154	4169.37	0.21196011	0.21201917	
459.6	0.06233277	0.05698121	989.59	0.02368125	0.02083475	1519.59	0.14560945	0.14431374	2049.58	0.17070799	0.16938598	2579.58	0.07562472	0.07165334	3109.57	0.12372959	0.12118365	3639.57	0.07479608	0.07214428	4169.57	0.21241714	0.21201136	
459.8	0.06240522	0.05696074	989.79	0.02309661	0.02081437	1519.79	0.14553725	0.14429488	2049.78	0.17097394	0.1693774	2579.78	0.07549109	0.07164869	3109.77	0.12507858	0.1211777	3639.77	0.07487581	0.07213702	4169.77	0.2128301	0.21200356	
460	0.06225928	0.05694028	989.99	0.02330045	0.02079402	1519.99	0.14673648	0.14427603	2049.98	0.17143033	0.16936882	2579.98	0.07544977	0.07164405	3109.97	0.12525232	0.12117175	3639.97	0.07511881	0.07212976	4169.97	0.2129773	0.21199576	
460.2	0.06159367	0.05691982	990.19	0.02464015	0.02077369	1520.19	0.14591671	0.14425719	2050.18	0.17230984	0.16936024	2580.18	0.0745493	0.0716394	3110.17	0.12600176	0.12116579	3640.17	0.07629041	0.0721225	4170.17	0.21332445	0.21198796	
460.4	0.06188591	0.05689937	990.39	0.02492702	0.02075337	1520.39	0.14654408	0.14423834	2050.38	0.17269345	0.16935166	2580.38	0.07410754	0.07163475	3110.37	0.12542481	0.12115984	3640.37	0.07590355	0.07211524	4170.37	0.21373514	0.21198015	
460.6	0.06246242	0.05687893	990.59	0.02498734	0.02073308	1520.59	0.14758397	0.1442195	2050.58	0.17400699	0.16934309	2580.58	0.07356097	0.0716301	3110.57	0.12635941	0.12115389	3640.57	0.07592402	0.07210799	4170.57	0.21360895	0.21197235	
460.8	0.0631608	0.0568585	990.79	0.02606584	0.0207128	1520.79	0.14719733	0.14420066	2050.78	0.17507039	0.16933451	2580.78	0.07368074	0.07162545	3110.77	0.12677581	0.12114793	3640.77	0.07559899	0.07210073	4170.77	0.2136016	0.21196455	
461	0.06344755	0.05683808	990.99	0.02554124	0.02069255	1520.99	0.14713998	0.14418182	2050.98	0.17493067	0.16932594	2580.98	0.07341466	0.0716208	3110.97	0.12706197	0.12114198	3640.97	0.07590362	0.07209347	4170.97	0.21415045	0.21195675	
461.2	0.06333414	0.05681766	991.19	0.02602385	0.02067231	1521.19	0.14748547	0.14416298	2051.18	0.17641071	0.16931736	2581.18	0.07374125	0.07161616	3111.17	0.12723609	0.12113603	3641.17	0.07623827	0.07208622	4171.17	0.21341228	0.21194895	
461.4	0.0645584	0.05679725	991.39	0.02571011	0.0206521	1521.39	0.14724431	0.14414415	2051.38	0.17662449	0.16930879	2581.38	0.07385524	0.07161151	3111.37	0.12623985	0.12113008	3641.37	0.07560442	0.07207896	4171.37	0.21366502	0.21194115	
461.6	0.06446878	0.05677685	991.59	0.02538479	0.0206319	1521.59	0.14628502	0.14412532	2051.58	0.17639151	0.16930021	2581.58	0.07391899	0.07160686	3111.57	0.12536645	0.12112413	3641.57	0.07442724	0.07207171	4171.57	0.21431636	0.21193334	
461.8	0.06364027	0.05675645	991.79	0.02475054	0.02061173	1521.79	0.14595562	0.14410649	2051.78	0.17571076	0.16929164	2581.78	0.07388587	0.07160222	3111.77	0.12589718	0.12111818	3641.77	0.07386048	0.07206446	4171.77	0.21439242	0.21192554	
462	0.06331798	0.05673606	991.99	0.02536124	0.02059157	1521.99	0.14548567	0.14408767	2051.98	0.17581675	0.16928306	2581.98	0.07493862	0.07159757	3111.97	0.12575722	0.12111223	3641.97	0.07320611	0.07205721	4171.97	0.21392662	0.21191774	
462.2	0.0627052	0.05671568	992.19	0.02461153	0.02057144	1522.19	0.14627897	0.14406884	2052.18	0.17527087	0.16927449	2582.18	0.07515221	0.07159293	3112.17	0.12488766	0.12110628	3642.17	0.07273191	0.07204996	4172.17	0.21361938	0.21190994	
462.4	0.06286369	0.05669531	992.39	0.02470838	0.02055132	1522.39	0.14570437	0.14405002	2052.38	0.1747384	0.16926592	2582.38	0.0756588	0.07158828	3112.37	0.12499609	0.12110033	3642.37	0.0731794	0.0720427	4172.37	0.21329191	0.21190214	
462.6	0.06303482	0.05667494	992.59	0.02401006	0.02053122	1522.59	0.14611791	0.14403121	2052.58	0.17412629	0.16925734	2582.58	0.075446	0.07158363	3112.57	0.12551051	0.12109438	3642.57	0.07367531	0.07203545	4172.57	0.21330519	0.21189435	
462.8	0.06351997	0.05665458	992.79	0.02315176	0.02051114	1522.79	0.14632648	0.14401239	2052.78	0.17436634	0.16924877	2582.78	0.07567965	0.07157899	3112.77	0.12511051	0.12108843	3642.77	0.07385481	0.07202821	4172.77	0.21325013	0.21188655	
463	0.06348058	0.05663423	992.99	0.02256166	0.02049109	1522.99	0.14683978	0.14399358	2052.98	0.17500085	0.1692402	2582.98	0.07500197	0.07157434	3112.97	0.1246287	0.12108248	3642.97	0.07413409	0.07202096	4172.97	0.21306634	0.21187875	
463.2	0.06368623	0.05661388	993.19	0.02239685	0.02047105	1523.19	0.1471893	0.14397477	2053.18	0.17478862	0.16923163	2583.18	0.07529387	0.0715697	3113.17	0.12443756	0.12107653	3643.17	0.07399853	0.07201371	4173.17	0.21357579	0.21187095	
463.4	0.06339166	0.05659355	993.39	0.02089489	0.02045103	1523.39	0.1472355	0.14395596	2053.38	0.17538301	0.16922306	2583.38	0.07462301	0.07156506	3113.37	0.12517264	0.12107058	3643.37	0.07399208	0.07200646	4173.37	0.21366123	0.21186315	
463.6	0.06301186	0.05657322	993.59	0.02074868	0.02043103	1523.59	0.14682172	0.14393715	2053.58	0.17603256	0.16921449	2583.58	0.07372277	0.07156041	3113.57	0.1250983	0.12106463	3643.57	0.07457588	0.07199922	4173.57	0.21502789	0.21185535	
463.8	0.06240047	0.05655289	993.79	0.0209862	0.02041105	1523.79	0.14661785	0.14391835	2053.78	0.17611247	0.16920592	2583.78	0.07409332	0.07155577	3113.77	0.12551794	0.12105869	3643.77	0.07439564	0.07199197	4173.77	0.21566264	0.21184756	
464	0.0619788	0.05653258	993.99	0.02109498	0.02039109	1523.99	0.14699734	0.14389955	2053.98	0.17678719	0.16919735	2583.98	0.07416597	0.07155113	3113.97	0.12558289	0.12105274	3643.97	0.07402336	0.07198473	4173.97	0.21586253	0.21183976	
464.2	0.06263656	0.05651227	994.19	0.02198802	0.02037115	1524.19	0.1468929	0.14388075	2054.18	0.17655865	0.16918878	2584.18	0.07438863	0.07154648	3114.17	0.12527709	0.12104679	3644.17	0.07428574	0.07197748	4174.17	0.21548533	0.21183196	
464.4	0.06226705	0.05649197	994.39	0.02190348	0.02035123	1524.39	0.1472542	0.14386195	2054.38	0.17611371	0.16918021	2584.38	0.07502165	0.07154184	3114.37	0.12537699	0.12104084	3644.37	0.07448427	0.07197024	4174.37	0.21604677	0.21182417	
464.6	0.06263976	0.05647168	994.59	0.0225727	0.02033133	1524.59	0.14792081	0.14384316	2054.58	0.17554142	0.16917164	2584.58	0.07537766	0.0715372	3114.57	0.12548818	0.1210349	3644.57	0.07500273	0.071963	4174.57	0.21613785	0.21181637	
464.8	0.0631041	0.05645139	994.79	0.02290614	0.02031145	1524.79	0.14697011	0.14382437	2054.78	0.17447693	0.16916308	2584.78	0.07580224	0.07153256	3114.77	0.12500728	0.12102895	3644.77	0.07530737	0.07195576	4174.77	0.2161892	0.21180857	
465	0.06308911	0.05643111	994.99	0.02244202	0.02029159	1524.99	0.14697086	0.14380558	2054.98	0.17344012	0.16915451	2584.98	0.07645643	0.07152792	3114.97	0.1244212	0.12102301	3644.97	0.0753837	0.07194851	4174.97	0.21567821	0.21180078	
465.2	0.06353736	0.05641084	995.19	0.02291085	0.02027174	1525.19	0.1462985	0.14378679	2055.18	0.1726544	0.16914594	2585.18	0.0764993	0.07152327	3115.17	0.12417348	0.12101706	3645.17	0.0745393	0.07194127	4175.17	0.21490715	0.21179298	
465.4	0.0637114	0.05639057	995.39	0.02379303	0.02025192	1525.39	0.14560471	0.14376801	2055.38	0.172065	0.16913738	2585.38	0.07636761	0.07151863	3115.37	0.12344623	0.12101111	3645.37	0.07387167	0.07193403	4175.37	0.21487449	0.21178519	
465.6	0.0634345	0.05637032	995.59	0.0241739	0.02023212	1525.59	0.14429492	0.14374923	2055.58	0.17166421	0.16912881	2585.58	0.07623566	0.07151399	3115.57	0.1229675	0.12100517	3645.57	0.07275347	0.0719268	4175.57	0.2143669	0.21177739	
465.8	0.06311944	0.05635007	995.79	0.02416111	0.02021233	1525.79	0.14490195	0.14373045	2055.78	0.17120799	0.16912025	2585.78	0.07625065	0.07150935	3115.77	0.12240126	0.12099922	3645.77	0.07215813	0.07191956	4175.77	0.21330746	0.2117696	
466	0.06312028	0.05632982	995.99	0.02410603	0.02019257	1525.99	0.14446975	0.14371167	2055.98	0.17133621	0.16911168	2585.98	0.07755835	0.07150471	3115.97	0.12220727	0.12099328	3645.97	0.070673	0.07191232	4175.97	0.21248946	0.2117618	
466.2	0.06258202	0.05630959	996.19	0.02372748	0.02017282	1526.19	0.14500535	0.1436929	2056.18	0.17115892	0.16910312	2586.18	0.07742994	0.07150007	3116.17	0.12163065	0.12098733	3646.17	0.07004076	0.07190508	4176.17	0.21246233	0.21175401	
466.4	0.06328238	0.05628936	996.39	0.02334616	0.02015309	1526.39	0.14483655	0.14367413	2056.38	0.17129102	0.16909455	2586.38	0.07777728	0.07149543	3116.37	0.12223925	0.12098139	3646.37	0.0699247	0.07189785	4176.37	0.21247638	0.21174621	
466.6	0.06341335	0.05626914	996.59	0.02276984	0.02013339	1526.59	0.14526325	0.14365536	2056.58	0.17112845	0.16908599	2586.58	0.07765601	0.07149079	3116.57	0.12294812	0.12097545	3646.57	0.0693527	0.07189061	4176.57	0.21332544	0.21173842	
466.8	0.06305655	0.05624893	996.79	0.02155863	0.0201137	1526.79	0.1455046	0.14363659	2056.78	0.17219251	0.16907743	2586.78	0.07842442	0.07148615	3116.77	0.12383555	0.1209695	3646.77	0.069508	0.07188338	4176.77	0.21371083	0.21173063	
467	0.06289087	0.05622872	996.99	0.02092523	0.02009403	1526.99	0.14591566	0.14361783	2056.98	0.17194349	0.16906886	2586.98	0.07763371	0.07148152	3116.97	0.12415203	0.12096356	3646.97	0.06963679	0.07187614	4176.97	0.21406323	0.21172283	
467.2	0.06213369	0.05620852	997.19	0.02015951	0.02007438	1527.19	0.14584699	0.14359906	2057.18	0.17277532	0.1690603	2587.18	0.07723728	0.07147688	3117.17	0.12489311	0.12095762	3647.17	0.06941601	0.07186891	4177.17	0.21505525	0.21171504	
467.4	0.06191224	0.05618833	997.39	0.01818715	0.02005475	1527.39	0.1447032	0.14358031	2057.38	0.17335685	0.16905174	2587.38	0.07687679	0.07147224	3117.37	0.12550962	0.12095167	3647.37	0.0695254	0.07186168	4177.37	0.2157895	0.21170725	
467.6	0.06134978	0.05616815	997.59	0.0172804	0.02003514	1527.59	0.14457875	0.14356155	2057.58	0.17395157	0.16904318	2587.58	0.07571085	0.0714676	3117.57	0.12516754	0.12094573	3647.57	0.07092812	0.07185445	4177.57	0.21672462	0.21169946	
467.8	0.06115609	0.05614797	997.79	0.01615518	0.02001555	1527.79	0.14420254	0.14354279	2057.78	0.17488433	0.16903462	2587.78	0.07587674	0.07146296	3117.77	0.12623396	0.12093979	3647.77	0.07085327	0.07184722	4177.77	0.21664519	0.21169167	
468	0.06109436	0.0561278	997.99	0.01617949	0.01999597	1527.99	0.14429972	0.14352404	2057.98	0.17541089	0.16902605	2587.98	0.07562822	0.07145833	3117.97	0.12562053	0.12093385	3647.97	0.07102892	0.07183999	4177.97	0.21626308	0.21168387	
468.2	0.06123296	0.05610764	998.19	0.01631287	0.01997642	1528.19	0.14434939	0.14350529	2058.18	0.1743657	0.16901749	2588.18	0.07504125	0.07145369	3118.17	0.12496482	0.12092791	3648.17	0.07244505	0.07183276	4178.17	0.21712651	0.21167608	
468.4	0.06054897	0.05608748	998.39	0.01644691	0.01995688	1528.39	0.14445916	0.14348655	2058.38	0.17467198	0.16900893	2588.38	0.07462796	0.07144905	3118.37	0.12489441	0.12092197	3648.37	0.07342219	0.07182553	4178.37	0.21755393	0.21166829	
468.6	0.06026168	0.05606733	998.59	0.01728482	0.01993737	1528.59	0.14504857	0.1434678	2058.58	0.17488566	0.16900038	2588.58	0.07536947	0.07144442	3118.57	0.12405374	0.12091603	3648.57	0.07459507	0.0718183	4178.57	0.21662904	0.2116605	
468.8	0.06080563	0.05604719	998.79	0.01760691	0.01991787	1528.79	0.14486736	0.14344906	2058.78	0.17449021	0.16899182	2588.78	0.07407535	0.07143978	3118.77	0.12416578	0.12091009	3648.77	0.07566097	0.07181107	4178.77	0.2165173	0.21165271	
469	0.06076223	0.05602706	998.99	0.01760592	0.01989839	1528.99	0.14515493	0.14343032	2058.98	0.17346551	0.16898326	2588.98	0.07487743	0.07143515	3118.97	0.12379047	0.12090414	3648.97	0.0756567	0.07180385	4178.97	0.21653449	0.21164492	
469.2	0.06117564	0.05600693	999.19	0.01863044	0.01987894	1529.19	0.14461307	0.14341158	2059.18	0.17237963	0.1689747	2589.18	0.07489971	0.07143051	3119.17	0.12366965	0.1208982	3649.17	0.07613125	0.07179662	4179.17	0.21670806	0.21163713	
469.4	0.06072523	0.05598681	999.39	0.01970456	0.0198595	1529.39	0.14458516	0.14339285	2059.38	0.17283166	0.16896614	2589.38	0.0748069	0.07142588	3119.37	0.12299208	0.12089227	3649.37	0.07695328	0.0717894	4179.37	0.21629492	0.21162934	
469.6	0.06027656	0.0559667	999.59	0.02039278	0.01984008	1529.59	0.143924	0.14337412	2059.58	0.17224753	0.16895759	2589.58	0.07468698	0.07142124	3119.57	0.12256801	0.12088633	3649.57	0.07732827	0.07178217	4179.57	0.21622563	0.21162155	
469.8	0.06009552	0.05594659	999.79	0.02090056	0.01982068	1529.79	0.14420794	0.14335539	2059.78	0.17133497	0.16894903	2589.78	0.0757007	0.07141661	3119.77	0.12139434	0.12088039	3649.77	0.07743469	0.07177495	4179.77	0.21593989	0.21161376	
470	0.06084697	0.0559265	999.99	0.0219144	0.01980129	1529.99	0.14362412	0.14333666	2059.98	0.17121353	0.16894047	2589.98	0.07646365	0.07141197	3119.97	0.122242	0.12087445	3649.97	0.07643787	0.07176773	4179.97	0.21609017	0.21160598	
470.2	0.06044746	0.05590641	1000.19	0.02214234	0.01978193	1530.19	0.14384789	0.14331793	2060.18	0.17049004	0.16893192	2590.18	0.07667463	0.07140734	3120.17	0.12225714	0.12086851	3650.17	0.07701496	0.0717605	4180.17	0.21634628	0.21159819	
470.4	0.06044985	0.05588632	1000.39	0.02192538	0.01976259	1530.39	0.14420976	0.14329921	2060.38	0.17060449	0.16892336	2590.38	0.07701891	0.07140271	3120.37	0.12214744	0.12086257	3650.37	0.07701173	0.07175328	4180.37	0.21616399	0.2115904	
470.6	0.05990287	0.05586625	1000.59	0.02189925	0.01974326	1530.59	0.14514377	0.14328049	2060.58	0.17074251	0.16891481	2590.58	0.07764736	0.07139807	3120.57	0.12303304	0.12085663	3650.57	0.07674133	0.07174606	4180.57	0.21601948	0.21158261	
470.8	0.05978709	0.05584618	1000.79	0.02167423	0.01972395	1530.79	0.14498681	0.14326177	2060.78	0.17150419	0.16890625	2590.78	0.07862751	0.07139344	3120.77	0.12297449	0.1208507	3650.77	0.07747895	0.07173884	4180.77	0.21596632	0.21157482	
471	0.05925059	0.05582612	1000.99	0.02176345	0.01970466	1530.99	0.14491371	0.14324306	2060.98	0.17126878	0.1688977	2590.98	0.07820898	0.07138881	3120.97	0.12328658	0.12084476	3650.97	0.07737935	0.07173162	4180.97	0.21507599	0.21156704	
471.2	0.0586126	0.05580606	1001.19	0.02084844	0.0196854	1531.19	0.14468577	0.14322434	2061.18	0.17221197	0.16888914	2591.18	0.0771709	0.07138418	3121.17	0.12334948	0.12083882	3651.17	0.07643656	0.0717244	4181.17	0.21481425	0.21155925	
471.4	0.05900073	0.05578602	1001.39	0.02021009	0.01966615	1531.39	0.14403882	0.14320563	2061.38	0.17248081	0.16888059	2591.38	0.07761556	0.07137954	3121.37	0.12276985	0.12083288	3651.37	0.07648559	0.07171719	4181.37	0.21431493	0.21155146	
471.6	0.05852472	0.05576598	1001.59	0.01970185	0.01964691	1531.59	0.1444368	0.14318693	2061.58	0.17263693	0.16887204	2591.58	0.0771986	0.07137491	3121.57	0.1229649	0.12082695	3651.57	0.07640127	0.07170997	4181.57	0.21406845	0.21154368	
471.8	0.05886285	0.05574594	1001.79	0.01954217	0.0196277	1531.79	0.14478691	0.14316822	2061.78	0.17267194	0.16886348	2591.78	0.07646559	0.07137028	3121.77	0.12337355	0.12082101	3651.77	0.07536688	0.07170275	4181.77	0.21377824	0.21153589	
472	0.05830884	0.05572592	1001.99	0.01991736	0.01960851	1531.99	0.14528408	0.14314952	2061.98	0.17215603	0.16885493	2591.98	0.07579775	0.07136565	3121.97	0.12242169	0.12081508	3651.97	0.07494741	0.07169554	4181.97	0.21350834	0.2115281	
472.2	0.05779614	0.0557059	1002.19	0.02018135	0.01958933	1532.19	0.1450769	0.14313082	2062.18	0.17267868	0.16884638	2592.18	0.07491007	0.07136102	3122.17	0.12304981	0.12080914	3652.17	0.0745813	0.07168832	4182.17	0.21398703	0.21152032	
472.4	0.05768614	0.05568589	1002.39	0.02000109	0.01957018	1532.39	0.14484844	0.14311212	2062.38	0.1731264	0.16883783	2592.38	0.07456577	0.07135639	3122.37	0.12282599	0.12080321	3652.37	0.07464448	0.07168111	4182.37	0.21368106	0.21151253	
472.6	0.05768971	0.05566588	1002.59	0.02021833	0.01955104	1532.59	0.14504845	0.14309342	2062.58	0.1734193	0.16882928	2592.58	0.07509791	0.07135176	3122.57	0.12336836	0.12079727	3652.57	0.0744878	0.07167389	4182.57	0.21321527	0.21150475	
472.8	0.05849651	0.05564589	1002.79	0.01994571	0.01953192	1532.79	0.14497854	0.14307473	2062.78	0.17297632	0.16882073	2592.78	0.07361581	0.07134713	3122.77	0.12389771	0.12079134	3652.77	0.07517163	0.07166668	4182.77	0.21351657	0.21149696	
473	0.05862636	0.0556259	1002.99	0.01924413	0.01951282	1532.99	0.14435672	0.14305604	2062.98	0.17237527	0.16881218	2592.98	0.07376476	0.0713425	3122.97	0.12421684	0.1207854	3652.97	0.07461216	0.07165947	4182.97	0.21296354	0.21148918	
473.2	0.05906731	0.05560591	1003.19	0.0193122	0.01949374	1533.19	0.14433528	0.14303735	2063.18	0.17320434	0.16880363	2593.18	0.07341569	0.07133787	3123.17	0.12464951	0.12077947	3653.17	0.07552362	0.07165226	4183.17	0.21302993	0.2114814	
473.4	0.05871751	0.05558594	1003.39	0.01932623	0.01947468	1533.39	0.14405393	0.14301867	2063.38	0.17355307	0.16879508	2593.38	0.07321135	0.07133324	3123.37	0.12453504	0.12077353	3653.37	0.07631145	0.07164505	4183.37	0.21229221	0.21147361	
473.6	0.05929399	0.05556597	1003.59	0.01975976	0.01945563	1533.59	0.14352236	0.14299998	2063.58	0.17244379	0.16878653	2593.58	0.07326805	0.07132861	3123.57	0.12340426	0.1207676	3653.57	0.07747602	0.07163784	4183.57	0.21200355	0.21146583	
473.8	0.06035168	0.05554601	1003.79	0.01989948	0.01943661	1533.79	0.14348579	0.1429813	2063.78	0.17223649	0.16877798	2593.78	0.07353226	0.07132398	3123.77	0.12258072	0.12076167	3653.77	0.07735877	0.07163063	4183.77	0.21158453	0.21145805	
474	0.06093807	0.05552606	1003.99	0.02030201	0.0194176	1533.99	0.14357191	0.14296262	2063.98	0.17196934	0.16876944	2593.98	0.07371491	0.07131936	3123.97	0.12352121	0.12075573	3653.97	0.0775625	0.07162342	4183.97	0.21126756	0.21145026	
474.2	0.06007891	0.05550611	1004.19	0.01861272	0.01939861	1534.19	0.1443171	0.14294395	2064.18	0.17153958	0.16876089	2594.18	0.07364303	0.07131473	3124.17	0.12306681	0.1207498	3654.17	0.07801492	0.07161621	4184.17	0.21047668	0.21144248	
474.4	0.05999431	0.05548617	1004.39	0.0184358	0.01937964	1534.39	0.14491595	0.14292527	2064.38	0.17169863	0.16875234	2594.38	0.07410904	0.0713101	3124.37	0.12216949	0.12074387	3654.37	0.07713897	0.07160901	4184.37	0.210644	0.2114347	
474.6	0.06015205	0.05546624	1004.59	0.01896471	0.01936069	1534.59	0.14506087	0.1429066	2064.58	0.17172537	0.1687438	2594.58	0.07437075	0.07130547	3124.57	0.1225549	0.12073794	3654.57	0.077439	0.0716018	4184.57	0.20971568	0.21142692	
474.8	0.06045802	0.05544631	1004.79	0.01900177	0.01934176	1534.79	0.14530822	0.14288793	2064.78	0.17185798	0.16873525	2594.78	0.07462881	0.07130085	3124.77	0.12186298	0.120732	3654.77	0.07736012	0.07159459	4184.77	0.20992973	0.21141913	
475	0.06000262	0.0554264	1004.99	0.01936364	0.01932285	1534.99	0.14650303	0.14286927	2064.98	0.17183272	0.16872671	2594.98	0.07477707	0.07129622	3124.97	0.12260885	0.12072607	3654.97	0.07670606	0.07158739	4184.97	0.20958146	0.21141135	
475.2	0.05957473	0.05540648	1005.19	0.01889663	0.01930395	1535.19	0.14709261	0.1428506	2065.18	0.17170489	0.16871816	2595.18	0.07462684	0.07129159	3125.17	0.12244808	0.12072014	3655.17	0.07648885	0.07158019	4185.17	0.21040376	0.21140357	
475.4	0.06002917	0.05538658	1005.39	0.01923608	0.01928507	1535.39	0.14723554	0.14283194	2065.38	0.17137193	0.16870962	2595.38	0.07581534	0.07128697	3125.37	0.12198806	0.12071421	3655.37	0.07617671	0.07157298	4185.37	0.2111107	0.21139579	
475.6	0.06034246	0.05536668	1005.59	0.01870385	0.01926621	1535.59	0.14687626	0.14281328	2065.58	0.171028	0.16870107	2595.58	0.07601264	0.07128234	3125.57	0.1220446	0.12070828	3655.57	0.07505666	0.07156578	4185.57	0.21160532	0.21138801	
475.8	0.06007591	0.0553468	1005.79	0.01843468	0.01924737	1535.79	0.14696044	0.14279462	2065.78	0.17050787	0.16869253	2595.78	0.07612457	0.07127772	3125.77	0.1213824	0.12070235	3655.77	0.0745036	0.07155858	4185.77	0.21193285	0.21138023	
476	0.05945705	0.05532691	1005.99	0.01856608	0.01922855	1535.99	0.14665299	0.14277597	2065.98	0.16995522	0.16868398	2595.98	0.0765149	0.07127309	3125.97	0.12197197	0.12069642	3655.97	0.07415237	0.07155138	4185.97	0.21224224	0.21137245	
476.2	0.05966983	0.05530704	1006.19	0.01883626	0.01920975	1536.19	0.14558497	0.14275732	2066.18	0.17120818	0.16867544	2596.18	0.0771437	0.07126847	3126.17	0.12284703	0.12069049	3656.17	0.07370235	0.07154418	4186.17	0.21305599	0.21136467	
476.4	0.05896189	0.05528717	1006.39	0.01860527	0.01919096	1536.39	0.1446441	0.14273867	2066.38	0.16996371	0.1686669	2596.38	0.0771072	0.07126384	3126.37	0.12316455	0.12068456	3656.37	0.07337895	0.07153698	4186.37	0.21390113	0.21135689	
476.6	0.05809279	0.05526731	1006.59	0.01917151	0.0191722	1536.59	0.14411346	0.14272002	2066.58	0.1704063	0.16865836	2596.58	0.07802064	0.07125922	3126.57	0.12315375	0.12067863	3656.57	0.0731634	0.07152978	4186.57	0.21417252	0.21134911	
476.8	0.05874769	0.05524746	1006.79	0.0194362	0.01915345	1536.79	0.14353737	0.14270138	2066.78	0.16987895	0.16864982	2596.78	0.07759164	0.07125459	3126.77	0.12319409	0.1206727	3656.77	0.07347596	0.07152258	4186.77	0.21448364	0.21134133	
477	0.05872017	0.05522761	1006.99	0.01852891	0.01913472	1536.99	0.14316919	0.14268274	2066.98	0.17071596	0.16864127	2596.98	0.07697808	0.07124997	3126.97	0.12329111	0.12066677	3656.97	0.07373474	0.07151538	4186.97	0.21429642	0.21133355	
477.2	0.05862431	0.05520777	1007.19	0.01811624	0.01911601	1537.19	0.14296051	0.1426641	2067.18	0.17097482	0.16863273	2597.18	0.07699429	0.07124535	3127.17	0.12309036	0.12066085	3657.17	0.0743933	0.07150819	4187.17	0.21466182	0.21132578	
477.4	0.05865542	0.05518794	1007.39	0.01888358	0.01909731	1537.39	0.14290064	0.14264546	2067.38	0.17093903	0.16862419	2597.38	0.07655607	0.07124072	3127.37	0.12176172	0.12065492	3657.37	0.07415603	0.07150099	4187.37	0.21374575	0.211318	
477.6	0.05965898	0.05516811	1007.59	0.0188677	0.01907864	1537.59	0.14269803	0.14262682	2067.58	0.17128324	0.16861565	2597.58	0.07624532	0.0712361	3127.57	0.12156527	0.12064899	3657.57	0.07417924	0.0714938	4187.57	0.21422671	0.21131022	
477.8	0.059549	0.05514829	1007.79	0.01931652	0.01905998	1537.79	0.14255796	0.14260819	2067.78	0.17209257	0.16860711	2597.78	0.07587111	0.07123148	3127.77	0.12254024	0.12064306	3657.77	0.07394196	0.0714866	4187.77	0.21406366	0.21130244	
478	0.05885372	0.05512848	1007.99	0.01922284	0.01904134	1537.99	0.14272327	0.14258956	2067.98	0.17257917	0.16859857	2597.98	0.0750443	0.07122686	3127.97	0.12293619	0.12063714	3657.97	0.07384514	0.07147941	4187.97	0.21464757	0.21129466	
478.2	0.05785954	0.05510868	1008.19	0.01835815	0.01902272	1538.19	0.14288428	0.14257094	2068.18	0.17283419	0.16859004	2598.18	0.07415384	0.07122224	3128.17	0.12162253	0.12063121	3658.17	0.07349769	0.07147221	4188.17	0.21496835	0.21128689	
478.4	0.05805423	0.05508888	1008.39	0.0189433	0.01900412	1538.39	0.14360737	0.14255231	2068.38	0.17364958	0.1685815	2598.38	0.07379646	0.07121761	3128.37	0.12137083	0.12062528	3658.37	0.0733016	0.07146502	4188.37	0.21520457	0.21127911	
478.6	0.05826028	0.05506909	1008.59	0.01973628	0.01898554	1538.59	0.14390646	0.14253369	2068.58	0.17407024	0.16857296	2598.58	0.07275617	0.07121299	3128.57	0.12137654	0.12061936	3658.57	0.07312708	0.07145783	4188.57	0.21457849	0.21127134	
478.8	0.05790337	0.05504931	1008.79	0.02036666	0.01896697	1538.79	0.14414472	0.14251507	2068.78	0.17428649	0.16856442	2598.78	0.07250645	0.07120837	3128.77	0.12133279	0.12061343	3658.77	0.07281572	0.07145064	4188.77	0.21494254	0.21126356	
479	0.05788695	0.05502954	1008.99	0.02120826	0.01894842	1538.99	0.14429402	0.14249645	2068.98	0.17440285	0.16855589	2598.98	0.07283547	0.07120375	3128.97	0.122602	0.1206075	3658.97	0.07335578	0.07144345	4188.97	0.21531137	0.21125578	
479.2	0.05771493	0.05500977	1009.19	0.02047601	0.0189299	1539.19	0.14419465	0.14247784	2069.18	0.17487414	0.16854735	2599.18	0.07241205	0.07119913	3129.17	0.12240558	0.12060158	3659.17	0.07406059	0.07143626	4189.17	0.21582048	0.21124801	
479.4	0.05796479	0.05499001	1009.39	0.02018247	0.01891138	1539.39	0.14400036	0.14245922	2069.38	0.17572859	0.16853881	2599.38	0.07280941	0.07119451	3129.37	0.12179106	0.12059565	3659.37	0.07382709	0.07142907	4189.37	0.21657572	0.21124023	
479.6	0.05761841	0.05497025	1009.59	0.02004197	0.01889289	1539.59	0.14368856	0.14244061	2069.58	0.17500456	0.16853028	2599.58	0.0734712	0.07118989	3129.57	0.12126396	0.12058973	3659.57	0.07317765	0.07142188	4189.57	0.21603787	0.21123246	
479.8	0.05738601	0.05495051	1009.79	0.0205487	0.01887442	1539.79	0.1437705	0.142422	2069.78	0.17467388	0.16852174	2599.78	0.07390477	0.07118527	3129.77	0.12158682	0.1205838	3659.77	0.07375324	0.0714147	4189.77	0.21666943	0.21122468	
480	0.05733857	0.05493077	1009.99	0.02109442	0.01885596	1539.99	0.14331009	0.1424034	2069.98	0.17436377	0.16851321	2599.98	0.07492867	0.07118065	3129.97	0.12234366	0.12057788	3659.97	0.07449997	0.07140751	4189.97	0.21697672	0.21121691	
480.2	0.05677915	0.05491103	1010.19	0.02077195	0.01883752	1540.19	0.14311284	0.1423848	2070.18	0.1746328	0.16850467	2600.18	0.07521186	0.07117603	3130.17	0.12246796	0.12057196	3660.17	0.07478707	0.07140032	4190.17	0.21675766	0.21120914	
480.4	0.05612113	0.05489131	1010.39	0.0208859	0.0188191	1540.39	0.14310473	0.14236619	2070.38	0.17286627	0.16849614	2600.38	0.07554715	0.07117142	3130.37	0.122608	0.12056603	3660.37	0.07501648	0.07139314	4190.37	0.21685002	0.21120136	
480.6	0.05557522	0.05487159	1010.59	0.02004776	0.0188007	1540.59	0.14365065	0.1423476	2070.58	0.17373149	0.16848761	2600.58	0.07681127	0.0711668	3130.57	0.12239169	0.12056011	3660.57	0.07582091	0.07138595	4190.57	0.21632802	0.21119359	
480.8	0.05631567	0.05485188	1010.79	0.0190836	0.01878231	1540.79	0.14347903	0.142329	2070.78	0.17289551	0.16847907	2600.78	0.07600353	0.07116218	3130.77	0.12289444	0.12055419	3660.77	0.07621362	0.07137877	4190.77	0.21555861	0.21118581	
481	0.05564119	0.05483217	1010.99	0.01773435	0.01876394	1540.99	0.14317947	0.14231041	2070.98	0.17237725	0.16847054	2600.98	0.07560626	0.07115756	3130.97	0.12335464	0.12054826	3660.97	0.07631341	0.07137159	4190.97	0.21467846	0.21117804	
481.2	0.05532993	0.05481248	1011.19	0.01727909	0.0187456	1541.19	0.14226796	0.14229182	2071.18	0.17192995	0.16846201	2601.18	0.07656496	0.07115295	3131.17	0.12354678	0.12054234	3661.17	0.07540894	0.0713644	4191.17	0.21438888	0.21117027	
481.4	0.05585847	0.05479279	1011.39	0.01769407	0.01872726	1541.39	0.14303192	0.14227323	2071.38	0.1722812	0.16845348	2601.38	0.07665752	0.07114833	3131.37	0.12358113	0.12053642	3661.37	0.07498994	0.07135722	4191.37	0.2135891	0.2111625	
481.6	0.05548709	0.0547731	1011.59	0.01764198	0.01870895	1541.59	0.14264522	0.14225464	2071.58	0.17245298	0.16844495	2601.58	0.07609773	0.07114371	3131.57	0.12470114	0.1205305	3661.57	0.07423505	0.07135004	4191.57	0.21379841	0.21115472	
481.8	0.0554136	0.05475343	1011.79	0.01779462	0.01869066	1541.79	0.14247717	0.14223606	2071.78	0.17223357	0.16843642	2601.78	0.07596493	0.0711391	3131.77	0.1251921	0.12052458	3661.77	0.07409335	0.07134286	4191.77	0.21245389	0.21114695	
482	0.05542996	0.05473376	1011.99	0.0178424	0.01867238	1541.99	0.14269036	0.14221748	2071.98	0.17212977	0.16842789	2601.98	0.07555457	0.07113448	3131.97	0.12531667	0.12051865	3661.97	0.07359317	0.07133568	4191.97	0.21357629	0.21113918	
482.2	0.05511586	0.0547141	1012.19	0.01773149	0.01865412	1542.19	0.14339962	0.1421989	2072.18	0.1718194	0.16841936	2602.18	0.07550751	0.07112986	3132.17	0.12487061	0.12051273	3662.17	0.07305572	0.0713285	4192.17	0.21297815	0.21113141	
482.4	0.05588684	0.05469444	1012.39	0.01789284	0.01863588	1542.39	0.14442105	0.14218032	2072.38	0.17195796	0.16841083	2602.38	0.0751224	0.07112525	3132.37	0.12481186	0.12050681	3662.37	0.07290331	0.07132133	4192.37	0.21235786	0.21112364	
482.6	0.05677429	0.05467479	1012.59	0.01781596	0.01861765	1542.59	0.14354693	0.14216175	2072.58	0.17120503	0.1684023	2602.58	0.07505411	0.07112063	3132.57	0.12464706	0.12050089	3662.57	0.07229524	0.07131415	4192.57	0.21216544	0.21111587	
482.8	0.05764556	0.05465515	1012.79	0.01870796	0.01859945	1542.79	0.14319618	0.14214318	2072.78	0.1714398	0.16839377	2602.78	0.07473341	0.07111602	3132.77	0.1245406	0.12049497	3662.77	0.07322434	0.07130697	4192.77	0.21294188	0.2111081	
483	0.05924732	0.05463552	1012.99	0.01892326	0.01858126	1542.99	0.14409436	0.14212461	2072.98	0.17149024	0.16838524	2602.98	0.07496495	0.0711114	3132.97	0.12389228	0.12048905	3662.97	0.07306823	0.0712998	4192.97	0.21354133	0.21110033	
483.2	0.05919672	0.05461589	1013.19	0.01848212	0.01856309	1543.19	0.1439605	0.14210604	2073.18	0.17266123	0.16837671	2603.18	0.07528664	0.07110679	3133.17	0.12320992	0.12048313	3663.17	0.07359862	0.07129262	4193.17	0.21424092	0.21109256	
483.4	0.06017534	0.05459627	1013.39	0.01963377	0.01854494	1543.39	0.14490996	0.14208748	2073.38	0.1716695	0.16836819	2603.38	0.07537116	0.07110218	3133.37	0.12270185	0.12047721	3663.37	0.07358981	0.07128545	4193.37	0.21532413	0.21108479	
483.6	0.06049633	0.05457666	1013.59	0.02038376	0.0185268	1543.59	0.14564845	0.14206891	2073.58	0.1716205	0.16835966	2603.58	0.07566966	0.07109756	3133.57	0.12224735	0.12047129	3663.57	0.07416711	0.07127827	4193.57	0.21483313	0.21107702	
483.8	0.06174833	0.05455705	1013.79	0.02114477	0.01850868	1543.79	0.14601968	0.14205036	2073.78	0.17264464	0.16835113	2603.78	0.07594809	0.07109295	3133.77	0.12223469	0.12046538	3663.77	0.07410234	0.0712711	4193.77	0.21581114	0.21106925	
484	0.06193043	0.05453746	1013.99	0.02065236	0.01849058	1543.99	0.14642797	0.1420318	2073.98	0.17297346	0.16834261	2603.98	0.07523721	0.07108833	3133.97	0.12103763	0.12045946	3663.97	0.07403487	0.07126393	4193.97	0.21512062	0.21106148	
484.2	0.06145844	0.05451786	1014.19	0.01977512	0.0184725	1544.19	0.14796424	0.14201324	2074.18	0.1733055	0.16833408	2604.18	0.07404139	0.07108372	3134.17	0.12144803	0.12045354	3664.17	0.07377796	0.07125676	4194.17	0.21475124	0.21105371	
484.4	0.06140266	0.05449828	1014.39	0.01996896	0.01845444	1544.39	0.14825016	0.14199469	2074.38	0.1733076	0.16832556	2604.38	0.0738732	0.07107911	3134.37	0.12218469	0.12044762	3664.37	0.07378373	0.07124959	4194.37	0.21469274	0.21104595	
484.6	0.0607328	0.0544787	1014.59	0.01914084	0.01843639	1544.59	0.1474154	0.14197614	2074.58	0.17406165	0.16831703	2604.58	0.07300338	0.0710745	3134.57	0.12207052	0.1204417	3664.57	0.07475847	0.07124242	4194.57	0.21430902	0.21103818	
484.8	0.06035579	0.05445913	1014.79	0.01884847	0.01841836	1544.79	0.14566686	0.14195759	2074.78	0.17363681	0.16830851	2604.78	0.0721677	0.07106989	3134.77	0.12283754	0.12043579	3664.77	0.07532626	0.07123525	4194.77	0.21395086	0.21103041	
485	0.05929691	0.05443957	1014.99	0.01937509	0.01840035	1544.99	0.14543852	0.14193905	2074.98	0.17409579	0.16829998	2604.98	0.07240351	0.07106527	3134.97	0.12333911	0.12042987	3664.97	0.07475671	0.07122808	4194.97	0.21373999	0.21102264	
485.2	0.05861731	0.05442001	1015.19	0.01982462	0.01838236	1545.19	0.14537141	0.14192051	2075.18	0.17452369	0.16829146	2605.18	0.07284229	0.07106066	3135.17	0.12363883	0.12042395	3665.17	0.07436511	0.07122091	4195.17	0.21294943	0.21101488	
485.4	0.05812691	0.05440046	1015.39	0.02018313	0.01836438	1545.39	0.14513564	0.14190197	2075.38	0.17405454	0.16828294	2605.38	0.07202688	0.07105605	3135.37	0.12462006	0.12041804	3665.37	0.07436322	0.07121374	4195.37	0.21226017	0.21100711	
485.6	0.0576234	0.05438092	1015.59	0.02056885	0.01834643	1545.59	0.14507936	0.14188343	2075.58	0.17399233	0.16827441	2605.58	0.07252802	0.07105144	3135.57	0.12539754	0.12041212	3665.57	0.07385495	0.07120658	4195.57	0.21195038	0.21099934	
485.8	0.05744345	0.05436139	1015.79	0.019758	0.01832848	1545.79	0.14481496	0.14186489	2075.78	0.17385263	0.16826589	2605.78	0.07285222	0.07104683	3135.77	0.12541649	0.1204062	3665.77	0.07421326	0.07119941	4195.77	0.21135209	0.21099158	
486	0.05593066	0.05434186	1015.99	0.01911539	0.01831056	1545.99	0.14473306	0.14184636	2075.98	0.174094	0.16825737	2605.98	0.07270535	0.07104222	3135.97	0.1264389	0.12040029	3665.97	0.07375812	0.07119225	4195.97	0.21185893	0.21098381	
486.2	0.05538698	0.05432234	1016.19	0.0183368	0.01829266	1546.19	0.14409451	0.14182783	2076.18	0.17389658	0.16824885	2606.18	0.07332705	0.07103761	3136.17	0.12657932	0.12039437	3666.17	0.07298493	0.07118508	4196.17	0.21050374	0.21097605	
486.4	0.05579485	0.05430282	1016.39	0.01835388	0.01827477	1546.39	0.14337723	0.1418093	2076.38	0.17349836	0.16824033	2606.38	0.07313037	0.071033	3136.37	0.12621979	0.12038846	3666.37	0.07351967	0.07117792	4196.37	0.21006981	0.21096828	
486.6	0.05640111	0.05428332	1016.59	0.01744055	0.0182569	1546.59	0.14272038	0.14179078	2076.58	0.17313352	0.16823181	2606.58	0.07370188	0.07102839	3136.57	0.12556998	0.12038254	3666.57	0.07313122	0.07117076	4196.57	0.21007268	0.21096052	
486.8	0.05656511	0.05426382	1016.79	0.01804322	0.01823904	1546.79	0.14275875	0.14177226	2076.78	0.17261158	0.16822329	2606.78	0.07347046	0.07102378	3136.77	0.12492783	0.12037663	3666.77	0.07368103	0.07116359	4196.77	0.21009733	0.21095275	
487	0.05681964	0.05424432	1016.99	0.01776818	0.01822121	1546.99	0.14333629	0.14175373	2076.98	0.172029	0.16821477	2606.98	0.07421863	0.07101917	3136.97	0.12409393	0.12037072	3666.97	0.07262882	0.07115643	4196.97	0.20977289	0.21094499	
487.2	0.05622236	0.05422484	1017.19	0.01808857	0.01820339	1547.19	0.14321319	0.14173522	2077.18	0.17246444	0.16820625	2607.18	0.07462903	0.07101457	3137.17	0.12444943	0.1203648	3667.17	0.07367311	0.07114927	4197.17	0.20997851	0.21093722	
487.4	0.05652556	0.05420536	1017.39	0.01819694	0.01818559	1547.39	0.14482553	0.1417167	2077.38	0.17137225	0.16819773	2607.38	0.07452019	0.07100996	3137.37	0.1242664	0.12035889	3667.37	0.07368585	0.07114211	4197.37	0.21068281	0.21092946	
487.6	0.0568011	0.05418588	1017.59	0.01723075	0.01816781	1547.59	0.14460692	0.14169819	2077.58	0.17265595	0.16818921	2607.58	0.07438559	0.07100535	3137.57	0.12327039	0.12035298	3667.57	0.07398519	0.07113495	4197.57	0.21032702	0.2109217	
487.8	0.05702183	0.05416642	1017.79	0.01692766	0.01815004	1547.79	0.1440112	0.14167968	2077.78	0.17166896	0.16818069	2607.78	0.0740153	0.07100074	3137.77	0.12276835	0.12034706	3667.77	0.07386669	0.0711278	4197.77	0.21074375	0.21091393	
488	0.05747585	0.05414696	1017.99	0.0170889	0.01813229	1547.99	0.14494796	0.14166117	2077.98	0.17097793	0.16817218	2607.98	0.07325014	0.07099614	3137.97	0.12289123	0.12034115	3667.97	0.07359987	0.07112064	4197.97	0.21126837	0.21090617	
488.2	0.05752128	0.05412751	1018.19	0.01762439	0.01811456	1548.19	0.1453024	0.14164266	2078.18	0.17088933	0.16816366	2608.18	0.07332594	0.07099153	3138.17	0.12395747	0.12033524	3668.17	0.07378128	0.07111348	4198.17	0.21145531	0.21089841	
488.4	0.05741341	0.05410807	1018.39	0.01825399	0.01809685	1548.39	0.1444675	0.14162416	2078.38	0.17047576	0.16815514	2608.38	0.07302542	0.07098692	3138.37	0.12426651	0.12032933	3668.37	0.07416316	0.07110632	4198.37	0.21103612	0.21089065	
488.6	0.05760241	0.05408863	1018.59	0.01910585	0.01807915	1548.59	0.14388086	0.14160566	2078.58	0.17009174	0.16814663	2608.58	0.0730373	0.07098232	3138.57	0.12341938	0.12032341	3668.57	0.07487804	0.07109917	4198.57	0.21175492	0.21088288	
488.8	0.05822655	0.0540692	1018.79	0.01995199	0.01806147	1548.79	0.14379833	0.14158716	2078.78	0.17029698	0.16813811	2608.78	0.0730876	0.07097771	3138.77	0.12337366	0.1203175	3668.77	0.0743271	0.07109201	4198.77	0.21214373	0.21087512	
489	0.05797577	0.05404978	1018.99	0.02106356	0.01804381	1548.99	0.14456228	0.14156866	2078.98	0.17007434	0.1681296	2608.98	0.0727018	0.07097311	3138.97	0.12355727	0.12031159	3668.97	0.07386817	0.07108486	4198.97	0.21209364	0.21086736	
489.2	0.05794455	0.05403036	1019.19	0.02224267	0.01802616	1549.19	0.14391817	0.14155017	2079.18	0.16993969	0.16812108	2609.18	0.07249701	0.0709685	3139.17	0.12408518	0.12030568	3669.17	0.07362802	0.07107771	4199.17	0.21222738	0.2108596	
489.4	0.05771797	0.05401095	1019.39	0.02240635	0.01800854	1549.39	0.14344495	0.14153168	2079.38	0.17066903	0.16811257	2609.38	0.07273438	0.0709639	3139.37	0.12451993	0.12029977	3669.37	0.073577	0.07107055	4199.37	0.21313064	0.21085184	
489.6	0.05753425	0.05399155	1019.59	0.02344564	0.01799092	1549.59	0.14311524	0.14151319	2079.58	0.17098344	0.16810405	2609.58	0.07415525	0.07095929	3139.57	0.12374558	0.12029386	3669.57	0.07328226	0.0710634	4199.57	0.21352786	0.21084408	
489.8	0.05741298	0.05397215	1019.79	0.02321559	0.01797333	1549.79	0.14198467	0.1414947	2079.78	0.17132042	0.16809554	2609.78	0.07385773	0.07095469	3139.77	0.12389961	0.12028795	3669.77	0.0734664	0.07105625	4199.77	0.21376203	0.21083632	
490	0.05708736	0.05395276	1019.99	0.02325617	0.01795576	1549.99	0.14149844	0.14147622	2079.98	0.17033941	0.16808703	2609.98	0.073945	0.07095008	3139.97	0.12441599	0.12028204	3669.97	0.07321582	0.0710491	4199.97	0.21308268	0.21082856	
490.2	0.05753	0.05393338	1020.19	0.02285223	0.0179382	1550.19	0.14070314	0.14145773	2080.18	0.17012806	0.16807851	2610.18	0.07398685	0.07094548	3140.17	0.1241395	0.12027613	3670.17	0.07265754	0.07104195	4200.17	0.21237321	0.2108208	
490.4	0.05781397	0.05391401	1020.39	0.02315492	0.01792066	1550.39	0.14041805	0.14143925	2080.38	0.1699517	0.16807	2610.38	0.07402036	0.07094087	3140.37	0.12308981	0.12027022	3670.37	0.07288736	0.0710348	4200.37	0.21295248	0.21081304	
490.6	0.05812875	0.05389464	1020.59	0.02284948	0.01790313	1550.59	0.14050294	0.14142078	2080.58	0.16996614	0.16806149	2610.58	0.07443564	0.07093627	3140.57	0.12256578	0.12026431	3670.57	0.07245221	0.07102765	4200.57	0.21287516	0.21080528	
490.8	0.05802753	0.05387528	1020.79	0.02277723	0.01788562	1550.79	0.14098479	0.1414023	2080.78	0.17009711	0.16805298	2610.78	0.07386747	0.07093167	3140.77	0.12193879	0.1202584	3670.77	0.0724246	0.07102051	4200.77	0.21335	0.21079752	
491	0.05838034	0.05385593	1020.99	0.02195214	0.01786813	1550.99	0.14150701	0.14138383	2080.98	0.17045338	0.16804447	2610.98	0.07399978	0.07092707	3140.97	0.12171639	0.1202525	3670.97	0.07128387	0.07101336	4200.97	0.21284111	0.21078976	
491.2	0.05833778	0.05383658	1021.19	0.02159045	0.01785066	1551.19	0.14105727	0.14136536	2081.18	0.1707441	0.16803596	2611.18	0.07443066	0.07092246	3141.17	0.12203854	0.12024659	3671.17	0.07224829	0.07100621	4201.17	0.21199632	0.210782	
491.4	0.05815434	0.05381724	1021.39	0.02120371	0.01783321	1551.39	0.14074527	0.14134689	2081.38	0.17148536	0.16802745	2611.38	0.07423723	0.07091786	3141.37	0.12245564	0.12024068	3671.37	0.07267952	0.07099907	4201.37	0.21316879	0.21077425	
491.6	0.05777633	0.05379791	1021.59	0.02107091	0.01781577	1551.59	0.14010512	0.14132843	2081.58	0.172005	0.16801894	2611.58	0.07432425	0.07091326	3141.57	0.12178243	0.12023477	3671.57	0.07333705	0.07099192	4201.57	0.21292374	0.21076649	
491.8	0.05739283	0.05377858	1021.79	0.0210566	0.01779834	1551.79	0.13985199	0.14130996	2081.78	0.17120376	0.16801043	2611.78	0.07404422	0.07090866	3141.77	0.12225942	0.12022887	3671.77	0.0736937	0.07098478	4201.77	0.21261356	0.21075873	
492	0.05744154	0.05375926	1021.99	0.02126191	0.01778094	1551.99	0.14119355	0.1412915	2081.98	0.17087759	0.16800192	2611.98	0.0744771	0.07090406	3141.97	0.12219353	0.12022296	3671.97	0.07267376	0.07097763	4201.97	0.21369787	0.21075097	
492.2	0.05610419	0.05373995	1022.19	0.02149539	0.01776355	1552.19	0.14110712	0.14127305	2082.18	0.17095893	0.16799341	2612.18	0.07445559	0.07089946	3142.17	0.12216543	0.12021705	3672.17	0.07272916	0.07097049	4202.17	0.21258128	0.21074322	
492.4	0.0547967	0.05372065	1022.39	0.02116675	0.01774618	1552.39	0.14140819	0.14125459	2082.38	0.17132875	0.1679849	2612.38	0.07501146	0.07089486	3142.37	0.12192344	0.12021115	3672.37	0.07273248	0.07096335	4202.37	0.21246814	0.21073546	
492.6	0.05475375	0.05370135	1022.59	0.02110711	0.01772883	1552.59	0.14211198	0.14123614	2082.58	0.17121853	0.16797639	2612.58	0.07488781	0.07089026	3142.57	0.12213272	0.12020524	3672.57	0.07247145	0.07095621	4202.57	0.21356903	0.2107277	
492.8	0.05387075	0.05368206	1022.79	0.02090313	0.01771149	1552.79	0.1423639	0.14121769	2082.78	0.17168134	0.16796789	2612.78	0.07484423	0.07088566	3142.77	0.12236367	0.12019933	3672.77	0.07177307	0.07094907	4202.77	0.21307171	0.21071995	
493	0.05220295	0.05366277	1022.99	0.02085809	0.01769417	1552.99	0.14277729	0.14119924	2082.98	0.17232272	0.16795938	2612.98	0.07395196	0.07088106	3142.97	0.12306037	0.12019343	3672.97	0.07249716	0.07094193	4202.97	0.21275002	0.21071219	
493.2	0.05207551	0.0536435	1023.19	0.0211886	0.01767687	1553.19	0.14237661	0.14118079	2083.18	0.17318885	0.16795087	2613.18	0.07413138	0.07087646	3143.17	0.12290562	0.12018752	3673.17	0.07265082	0.07093479	4203.17	0.21181465	0.21070444	
493.4	0.05132993	0.05362423	1023.39	0.02115982	0.01765958	1553.39	0.14247344	0.14116235	2083.38	0.173489	0.16794237	2613.38	0.07465593	0.07087186	3143.37	0.12287677	0.12018162	3673.37	0.07284865	0.07092765	4203.37	0.2116725	0.21069668	
493.6	0.05098012	0.05360496	1023.59	0.02116697	0.01764231	1553.59	0.14221211	0.14114391	2083.58	0.17291403	0.16793386	2613.58	0.07467075	0.07086726	3143.57	0.12318658	0.12017572	3673.57	0.07336001	0.07092051	4203.57	0.21177439	0.21068893	
493.8	0.05196948	0.05358571	1023.79	0.02090528	0.01762506	1553.79	0.14302562	0.14112547	2083.78	0.17319845	0.16792536	2613.78	0.07388029	0.07086266	3143.77	0.12311232	0.12016981	3673.77	0.07381839	0.07091338	4203.77	0.21156949	0.21068117	
494	0.05168462	0.05356646	1023.99	0.02068449	0.01760783	1553.99	0.14308981	0.14110703	2083.98	0.172413	0.16791685	2613.98	0.0734852	0.07085806	3143.97	0.12296451	0.12016391	3673.97	0.07419665	0.07090624	4203.97	0.21094399	0.21067342	
494.2	0.05262353	0.05354721	1024.19	0.02052514	0.01759061	1554.19	0.14366197	0.1410886	2084.18	0.1732877	0.16790835	2614.18	0.07301785	0.07085347	3144.17	0.12210091	0.120158	3674.17	0.0737648	0.07089911	4204.17	0.21091071	0.21066566	
494.4	0.05344368	0.05352798	1024.39	0.02091387	0.01757341	1554.39	0.14443179	0.14107017	2084.38	0.17282914	0.16789985	2614.38	0.07267422	0.07084887	3144.37	0.12173482	0.1201521	3674.37	0.07490991	0.07089197	4204.37	0.21215371	0.21065791	
494.6	0.05392203	0.05350875	1024.59	0.01996245	0.01755622	1554.59	0.14431594	0.14105174	2084.58	0.17266844	0.16789134	2614.58	0.07217308	0.07084427	3144.57	0.12185746	0.1201462	3674.57	0.07501301	0.07088484	4204.57	0.21200235	0.21065016	
494.8	0.05472826	0.05348953	1024.79	0.0195621	0.01753905	1554.79	0.14451401	0.14103331	2084.78	0.17254632	0.16788284	2614.78	0.07168271	0.07083967	3144.77	0.12117542	0.12014029	3674.77	0.0740321	0.0708777	4204.77	0.21170547	0.2106424	
495	0.05569036	0.05347031	1024.99	0.01958537	0.0175219	1554.99	0.14394583	0.14101489	2084.98	0.17257964	0.16787434	2614.98	0.072499	0.07083508	3144.97	0.12131714	0.12013439	3674.97	0.0746299	0.07087057	4204.97	0.21032381	0.21063465	
495.2	0.05610342	0.0534511	1025.19	0.01968003	0.01750477	1555.19	0.14393202	0.14099647	2085.18	0.17263763	0.16786584	2615.18	0.07234486	0.07083048	3145.17	0.12130749	0.12012849	3675.17	0.0758648	0.07086344	4205.17	0.21065196	0.2106269	
495.4	0.05553439	0.0534319	1025.39	0.02104915	0.01748765	1555.39	0.14271288	0.14097805	2085.38	0.17252224	0.16785734	2615.38	0.07135107	0.07082588	3145.37	0.1211977	0.12012259	3675.37	0.07525884	0.07085631	4205.37	0.21173558	0.21061915	
495.6	0.05567644	0.05341271	1025.59	0.02091949	0.01747055	1555.59	0.14251047	0.14095963	2085.58	0.17112701	0.16784883	2615.58	0.07136611	0.07082129	3145.57	0.12065876	0.12011669	3675.57	0.07531032	0.07084918	4205.57	0.21213959	0.21061139	
495.8	0.05582841	0.05339352	1025.79	0.02110102	0.01745346	1555.79	0.14252747	0.14094122	2085.78	0.17047043	0.16784033	2615.78	0.07096509	0.07081669	3145.77	0.12078543	0.12011079	3675.77	0.07477211	0.07084205	4205.77	0.21255218	0.21060364	
496	0.05517907	0.05337434	1025.99	0.02131406	0.0174364	1555.99	0.14222903	0.14092281	2085.98	0.16941144	0.16783183	2615.98	0.0710221	0.0708121	3145.97	0.12066872	0.12010488	3675.97	0.07395766	0.07083492	4205.97	0.21316362	0.21059589	
496.2	0.05491909	0.05335517	1026.19	0.02138282	0.01741935	1556.19	0.14197084	0.1409044	2086.18	0.16905155	0.16782333	2616.18	0.07126136	0.0708075	3146.17	0.121216	0.12009898	3676.17	0.07397598	0.07082779	4206.17	0.21256474	0.21058814	
496.4	0.05444472	0.053336	1026.39	0.02038104	0.01740231	1556.39	0.14196531	0.14088599	2086.38	0.16856782	0.16781483	2616.38	0.07162309	0.07080291	3146.37	0.12153083	0.12009308	3676.37	0.07379314	0.07082066	4206.37	0.21361908	0.21058039	
496.6	0.05424264	0.05331684	1026.59	0.01987931	0.01738529	1556.59	0.14174179	0.14086758	2086.58	0.16781288	0.16780634	2616.58	0.07050716	0.07079831	3146.57	0.12184658	0.12008718	3676.57	0.07377294	0.07081354	4206.57	0.21342712	0.21057264	
496.8	0.05355731	0.05329769	1026.79	0.01976419	0.01736829	1556.79	0.14090495	0.14084918	2086.78	0.16781249	0.16779784	2616.78	0.07040775	0.07079372	3146.77	0.1221463	0.12008128	3676.77	0.07337294	0.07080641	4206.77	0.21244296	0.21056489	
497	0.05409762	0.05327854	1026.99	0.01965332	0.01735131	1556.99	0.14093058	0.14083078	2086.98	0.16718639	0.16778934	2616.98	0.06953032	0.07078913	3146.97	0.12295109	0.12007538	3676.97	0.07408093	0.07079928	4206.97	0.2122629	0.21055714	
497.2	0.05459441	0.0532594	1027.19	0.01915321	0.01733434	1557.19	0.14040537	0.14081238	2087.18	0.16710667	0.16778084	2617.18	0.0697285	0.07078453	3147.17	0.12328333	0.12006948	3677.17	0.07390358	0.07079216	4207.17	0.21194807	0.21054939	
497.4	0.05412712	0.05324027	1027.39	0.01907362	0.01731739	1557.39	0.14002648	0.14079399	2087.38	0.16759508	0.16777234	2617.38	0.06916889	0.07077994	3147.37	0.12411573	0.12006359	3677.37	0.07393537	0.07078504	4207.37	0.21279874	0.21054164	
497.6	0.053684	0.05322114	1027.59	0.01844908	0.01730046	1557.59	0.14017732	0.1407756	2087.58	0.16838915	0.16776385	2617.58	0.06829604	0.07077535	3147.57	0.12447605	0.12005769	3677.57	0.0741692	0.07077791	4207.57	0.21328852	0.21053389	
497.8	0.05410179	0.05320203	1027.79	0.01868624	0.01728354	1557.79	0.13988932	0.14075721	2087.78	0.16844732	0.16775535	2617.78	0.06868527	0.07077076	3147.77	0.12445803	0.12005179	3677.77	0.07520051	0.07077079	4207.77	0.21304261	0.21052614	
498	0.0538641	0.05318291	1027.99	0.01860656	0.01726664	1557.99	0.1395186	0.14073882	2087.98	0.16907376	0.16774686	2617.98	0.06978142	0.07076616	3147.97	0.12467963	0.12004589	3677.97	0.0742484	0.07076367	4207.97	0.21272098	0.21051839	
498.2	0.05394441	0.05316381	1028.19	0.01812256	0.01724975	1558.19	0.14007747	0.14072043	2088.18	0.17008899	0.16773836	2618.18	0.07054814	0.07076157	3148.17	0.12427798	0.12003999	3678.17	0.07338958	0.07075655	4208.17	0.21256839	0.21051064	
498.4	0.05377779	0.05314471	1028.39	0.01803507	0.01723288	1558.39	0.13960071	0.14070205	2088.38	0.17007875	0.16772986	2618.38	0.0705884	0.07075698	3148.37	0.12475988	0.1200341	3678.37	0.07401455	0.07074943	4208.37	0.21232996	0.2105029	
498.6	0.05383777	0.05312562	1028.59	0.01712297	0.01721603	1558.59	0.13832454	0.14068367	2088.58	0.17117366	0.16772137	2618.58	0.07163671	0.07075239	3148.57	0.12439775	0.1200282	3678.57	0.07305586	0.07074231	4208.57	0.2111976	0.21049515	
498.8	0.05390715	0.05310654	1028.79	0.01754848	0.0171992	1558.79	0.13856396	0.14066529	2088.78	0.17187382	0.16771288	2618.78	0.07265534	0.0707478	3148.77	0.12281472	0.1200223	3678.77	0.07323462	0.07073519	4208.77	0.21053108	0.2104874	
499	0.05364499	0.05308746	1028.99	0.01805076	0.01718238	1558.99	0.13908414	0.14064691	2088.98	0.17334611	0.16770438	2618.98	0.07351275	0.07074321	3148.97	0.12266577	0.1200164	3678.97	0.07345186	0.07072807	4208.97	0.21012095	0.21047965	
499.2	0.0538953	0.05306839	1029.19	0.01846208	0.01716558	1559.19	0.14016753	0.14062854	2089.18	0.17279678	0.16769589	2619.18	0.07329514	0.07073862	3149.17	0.12227157	0.12001051	3679.17	0.07350532	0.07072095	4209.17	0.21023078	0.21047191	
499.4	0.05383414	0.05304932	1029.39	0.01959306	0.01714879	1559.39	0.13980432	0.14061017	2089.38	0.17313226	0.1676874	2619.38	0.07336618	0.07073403	3149.37	0.12193571	0.12000461	3679.37	0.07225284	0.07071384	4209.37	0.21094009	0.21046416	
499.6	0.0545476	0.05303027	1029.59	0.01972869	0.01713202	1559.59	0.14098987	0.1405918	2089.58	0.17251215	0.1676789	2619.58	0.07377831	0.07072944	3149.57	0.12165361	0.11999872	3679.57	0.0730226	0.07070672	4209.57	0.21150531	0.21045641	
499.8	0.05486273	0.05301122	1029.79	0.02027714	0.01711527	1559.79	0.14134789	0.14057343	2089.78	0.1718977	0.16767041	2619.78	0.07459711	0.07072485	3149.77	0.12152941	0.11999282	3679.77	0.07276151	0.0706996	4209.77	0.21141645	0.21044867	
500	0.05559978	0.05299217	1029.99	0.02100245	0.01709853	1559.99	0.14122202	0.14055507	2089.98	0.17151022	0.16766192	2619.98	0.07420618	0.07072026	3149.97	0.12061736	0.11998693	3679.97	0.07330855	0.07069249	4209.97	0.21116984	0.21044092	
500.2	0.05601125	0.05297314	1030.19	0.02097137	0.01708181	1560.19	0.14197974	0.14053671	2090.18	0.17167682	0.16765343	2620.18	0.07378391	0.07071567	3150.17	0.11940399	0.11998103	3680.17	0.07420575	0.07068538	4210.17	0.21176531	0.21043318	
500.4	0.05580349	0.05295411	1030.39	0.02101338	0.01706511	1560.39	0.14174332	0.14051835	2090.38	0.1704823	0.16764494	2620.38	0.073109	0.07071108	3150.37	0.11958193	0.11997514	3680.37	0.07470408	0.07067826	4210.37	0.21152982	0.21042543	
500.6	0.05595507	0.05293509	1030.59	0.02080551	0.01704842	1560.59	0.14191446	0.14049999	2090.58	0.16995419	0.16763645	2620.58	0.07294013	0.07070649	3150.57	0.11937095	0.11996924	3680.57	0.07472946	0.07067115	4210.57	0.21086606	0.21041769	
500.8	0.05617523	0.05291607	1030.79	0.02065198	0.01703175	1560.79	0.14201725	0.14048164	2090.78	0.16968924	0.16762796	2620.78	0.07298588	0.0707019	3150.77	0.12029587	0.11996335	3680.77	0.07431081	0.07066404	4210.77	0.21149611	0.21040994	
501	0.05686368	0.05289706	1030.99	0.01963548	0.01701509	1560.99	0.14293633	0.14046329	2090.98	0.16907162	0.16761947	2620.98	0.07232447	0.07069732	3150.97	0.120379	0.11995745	3680.97	0.07504602	0.07065693	4210.97	0.21180045	0.2104022	
501.2	0.05724243	0.05287806	1031.19	0.01914298	0.01699845	1561.19	0.1435289	0.14044494	2091.18	0.16916002	0.16761098	2621.18	0.07171738	0.07069273	3151.17	0.12031276	0.11995156	3681.17	0.07537506	0.07064982	4211.17	0.21189943	0.21039445	
501.4	0.05730878	0.05285906	1031.39	0.01961085	0.01698183	1561.39	0.14398051	0.14042659	2091.38	0.16938303	0.16760249	2621.38	0.07111009	0.07068814	3151.37	0.12103455	0.11994567	3681.37	0.07540842	0.07064271	4211.37	0.21222181	0.21038671	
501.6	0.05737252	0.05284008	1031.59	0.01981096	0.01696522	1561.59	0.14497553	0.14040824	2091.58	0.16833335	0.167594	2621.58	0.07066846	0.07068356	3151.57	0.12183081	0.11993977	3681.57	0.07547685	0.0706356	4211.57	0.21245016	0.21037897	
501.8	0.05786599	0.05282109	1031.79	0.02042373	0.01694863	1561.79	0.14508381	0.1403899	2091.78	0.16769357	0.16758552	2621.78	0.07109679	0.07067897	3151.77	0.12195688	0.11993388	3681.77	0.07552647	0.07062849	4211.77	0.21277243	0.21037122	
502	0.05785016	0.05280212	1031.99	0.01977277	0.01693206	1561.99	0.14483071	0.14037156	2091.98	0.16832023	0.16757703	2621.98	0.0715966	0.07067438	3151.97	0.12190756	0.11992799	3681.97	0.07404717	0.07062138	4211.97	0.21241318	0.21036348	
502.2	0.05730748	0.05278315	1032.19	0.01949905	0.0169155	1562.19	0.14555063	0.14035322	2092.18	0.16835675	0.16756854	2622.18	0.07145329	0.0706698	3152.17	0.1224082	0.1199221	3682.17	0.07426766	0.07061428	4212.17	0.21281051	0.21035574	
502.4	0.05745994	0.05276419	1032.39	0.01981795	0.01689896	1562.39	0.14559153	0.14033489	2092.38	0.16757225	0.16756006	2622.38	0.07053681	0.07066521	3152.37	0.12292815	0.11991621	3682.37	0.07423643	0.07060717	4212.37	0.21197342	0.21034799	
502.6	0.05711095	0.05274524	1032.59	0.01935371	0.01688244	1562.59	0.14615963	0.14031656	2092.58	0.16838318	0.16755157	2622.58	0.07113769	0.07066063	3152.57	0.1233859	0.11991031	3682.57	0.07407382	0.07060007	4212.57	0.21209446	0.21034025	
502.8	0.05614497	0.05272629	1032.79	0.01935024	0.01686593	1562.79	0.14668721	0.14029822	2092.78	0.16851112	0.16754308	2622.78	0.07144631	0.07065604	3152.77	0.12382995	0.11990442	3682.77	0.07460081	0.07059296	4212.77	0.21220276	0.21033251	
503	0.05615547	0.05270735	1032.99	0.01924568	0.01684943	1562.99	0.14750874	0.1402799	2092.98	0.16936688	0.1675346	2622.98	0.07110207	0.07065146	3152.97	0.12503639	0.11989853	3682.97	0.07358108	0.07058586	4212.97	0.21181377	0.21032477	
503.2	0.05562119	0.05268841	1033.19	0.01960622	0.01683296	1563.19	0.14777148	0.14026157	2093.18	0.16917936	0.16752611	2623.18	0.07148899	0.07064687	3153.17	0.12519431	0.11989264	3683.17	0.07351764	0.07057875	4213.17	0.21266274	0.21031703	
503.4	0.05530757	0.05266949	1033.39	0.01974049	0.0168165	1563.39	0.14739922	0.14024325	2093.38	0.1693803	0.16751763	2623.38	0.07227612	0.07064229	3153.37	0.12535095	0.11988675	3683.37	0.0722259	0.07057165	4213.37	0.21284839	0.21030929	
503.6	0.05531673	0.05265057	1033.59	0.02079875	0.01680005	1563.59	0.14769237	0.14022493	2093.58	0.16839956	0.16750915	2623.58	0.07293697	0.0706377	3153.57	0.1255909	0.11988086	3683.57	0.07214826	0.07056455	4213.57	0.21230075	0.21030155	
503.8	0.05507783	0.05263165	1033.79	0.02112917	0.01678362	1563.79	0.14680882	0.14020661	2093.78	0.16831003	0.16750066	2623.78	0.07365654	0.07063312	3153.77	0.12548819	0.11987497	3683.77	0.07183049	0.07055745	4213.77	0.21166248	0.21029381	
504	0.05475958	0.05261274	1033.99	0.02187235	0.01676721	1563.99	0.14631881	0.14018829	2093.98	0.16909999	0.16749218	2623.98	0.07271751	0.07062854	3153.97	0.12409747	0.11986908	3683.97	0.07090714	0.07055035	4213.97	0.21114289	0.21028607	
504.2	0.05360751	0.05259384	1034.19	0.02140144	0.01675081	1564.19	0.14617141	0.14016998	2094.18	0.16969427	0.1674837	2624.18	0.07335193	0.07062395	3154.17	0.1244324	0.11986319	3684.17	0.07076275	0.07054325	4214.17	0.21107687	0.21027833	
504.4	0.05239151	0.05257495	1034.39	0.02099679	0.01673443	1564.39	0.14544839	0.14015167	2094.38	0.16976864	0.16747521	2624.38	0.07400565	0.07061937	3154.37	0.12451568	0.1198573	3684.37	0.07040568	0.07053615	4214.37	0.21074556	0.21027059	
504.6	0.05232422	0.05255607	1034.59	0.02006825	0.01671807	1564.59	0.14476615	0.14013336	2094.58	0.17055805	0.16746673	2624.58	0.07377043	0.07061479	3154.57	0.12399078	0.11985142	3684.57	0.06977993	0.07052905	4214.57	0.21082464	0.21026285	
504.8	0.05160637	0.05253719	1034.79	0.01950436	0.01670172	1564.79	0.14444012	0.14011505	2094.78	0.17083496	0.16745825	2624.78	0.07325432	0.07061021	3154.77	0.12294327	0.11984553	3684.77	0.07030384	0.07052195	4214.77	0.21200115	0.21025511	
505	0.05180893	0.05251831	1034.99	0.01872268	0.01668539	1564.99	0.14509653	0.14009675	2094.98	0.17011947	0.16744977	2624.98	0.07284505	0.07060563	3154.97	0.12219501	0.11983964	3684.97	0.0708361	0.07051486	4214.97	0.21124775	0.21024737	
505.2	0.05211065	0.05249945	1035.19	0.01911785	0.01666907	1565.19	0.14480171	0.14007845	2095.18	0.16923299	0.16744129	2625.18	0.07256433	0.07060104	3155.17	0.12158168	0.11983375	3685.17	0.07126605	0.07050776	4215.17	0.21170247	0.21023963	
505.4	0.05141913	0.05248059	1035.39	0.01961417	0.01665277	1565.39	0.14379472	0.14006015	2095.38	0.16861629	0.16743281	2625.38	0.07173638	0.07059646	3155.37	0.12121954	0.11982787	3685.37	0.07169168	0.07050067	4215.37	0.21229939	0.21023189	
505.6	0.05138643	0.05246173	1035.59	0.01952327	0.01663649	1565.59	0.14295094	0.14004185	2095.58	0.1677088	0.16742433	2625.58	0.07073548	0.07059188	3155.57	0.12003736	0.11982198	3685.57	0.07292425	0.07049357	4215.57	0.21318242	0.21022416	
505.8	0.05156656	0.05244289	1035.79	0.01998771	0.01662022	1565.79	0.14190102	0.14002356	2095.78	0.16742318	0.16741585	2625.78	0.07010548	0.0705873	3155.77	0.11945317	0.11981609	3685.77	0.07401564	0.07048648	4215.77	0.21441717	0.21021642	
506	0.05269781	0.05242405	1035.99	0.01905732	0.01660397	1565.99	0.14070263	0.14000526	2095.98	0.16802948	0.16740737	2625.98	0.06921148	0.07058272	3155.97	0.11924153	0.1198102	3685.97	0.07453362	0.07047938	4215.97	0.21374224	0.21020868	
506.2	0.05334205	0.05240522	1036.19	0.01933367	0.01658773	1566.19	0.14154225	0.13998697	2096.18	0.16813639	0.1673989	2626.18	0.06919361	0.07057814	3156.17	0.11889035	0.11980432	3686.17	0.07543869	0.07047229	4216.17	0.21357093	0.21020094	
506.4	0.05348929	0.05238639	1036.39	0.01814427	0.01657151	1566.39	0.14081939	0.13996869	2096.38	0.16775334	0.16739042	2626.38	0.06924326	0.07057356	3156.37	0.11883124	0.11979843	3686.37	0.0753095	0.0704652	4216.37	0.21317559	0.21019321	
506.6	0.05389947	0.05236757	1036.59	0.01724556	0.0165553	1566.59	0.14117248	0.1399504	2096.58	0.16875414	0.16738194	2626.58	0.07004785	0.07056898	3156.57	0.11889274	0.11979255	3686.57	0.07599272	0.07045811	4216.57	0.21375124	0.21018547	
506.8	0.05344591	0.05234876	1036.79	0.01728055	0.01653911	1566.79	0.14127469	0.13993212	2096.78	0.16910827	0.16737346	2626.78	0.06961348	0.0705644	3156.77	0.11862662	0.11978666	3686.77	0.07607806	0.07045102	4216.77	0.21394403	0.21017774	
507	0.05455993	0.05232996	1036.99	0.01794608	0.01652294	1566.99	0.14091854	0.13991384	2096.98	0.16935101	0.16736499	2626.98	0.06982629	0.07055982	3156.97	0.118861	0.11978078	3686.97	0.07499456	0.07044393	4216.97	0.21336386	0.21017	
507.2	0.05435411	0.05231116	1037.19	0.01958198	0.01650678	1567.19	0.14091046	0.13989556	2097.18	0.16942583	0.16735651	2627.18	0.069972	0.07055525	3157.17	0.11874937	0.11977489	3687.17	0.0749967	0.07043684	4217.17	0.21330571	0.21016226	
507.4	0.05516053	0.05229237	1037.39	0.01985433	0.01649064	1567.39	0.14053407	0.13987728	2097.38	0.16921302	0.16734803	2627.38	0.06969354	0.07055067	3157.37	0.1181445	0.11976901	3687.37	0.07412881	0.07042975	4217.37	0.21195442	0.21015453	
507.6	0.05535456	0.05227358	1037.59	0.02063505	0.01647451	1567.59	0.14072271	0.13985901	2097.58	0.16968641	0.16733956	2627.58	0.0700538	0.07054609	3157.57	0.11783716	0.11976312	3687.57	0.07312514	0.07042266	4217.57	0.21178808	0.21014679	
507.8	0.05518008	0.0522548	1037.79	0.02006125	0.0164584	1567.79	0.14038407	0.13984074	2097.78	0.17004411	0.16733108	2627.78	0.07012986	0.07054151	3157.77	0.11798212	0.11975724	3687.77	0.07246025	0.07041558	4217.77	0.2121618	0.21013906	
508	0.05500131	0.05223603	1037.99	0.02094314	0.01644231	1567.99	0.14032934	0.13982247	2097.98	0.17021346	0.16732261	2627.98	0.07009721	0.07053693	3157.97	0.11778088	0.11975136	3687.97	0.07152987	0.07040849	4217.97	0.21200775	0.21013133	
508.2	0.05441287	0.05221727	1038.19	0.02116076	0.01642623	1568.19	0.14102704	0.13980421	2098.18	0.17108927	0.16731414	2628.18	0.07020994	0.07053236	3158.17	0.11883504	0.11974547	3688.17	0.0719856	0.07040141	4218.17	0.21195201	0.21012359	
508.4	0.05417542	0.05219851	1038.39	0.02104274	0.01641017	1568.39	0.14048164	0.13978594	2098.38	0.17115922	0.16730566	2628.38	0.06963593	0.07052778	3158.37	0.11847727	0.11973959	3688.37	0.07151844	0.07039432	4218.37	0.21223695	0.21011586	
508.6	0.05400085	0.05217976	1038.59	0.02077185	0.01639412	1568.59	0.14058226	0.13976768	2098.58	0.16992892	0.16729719	2628.58	0.06893835	0.0705232	3158.57	0.11911637	0.11973371	3688.57	0.07122309	0.07038724	4218.57	0.2116277	0.21010812	
508.8	0.05272585	0.05216101	1038.79	0.02008534	0.01637809	1568.79	0.14226595	0.13974942	2098.78	0.16895704	0.16728872	2628.78	0.0692796	0.07051863	3158.77	0.11963193	0.11972782	3688.77	0.07164214	0.07038015	4218.77	0.21232671	0.21010039	
509	0.05310799	0.05214228	1038.99	0.01928636	0.01636207	1568.99	0.14272233	0.13973117	2098.98	0.1682197	0.16728025	2628.98	0.0693508	0.07051405	3158.97	0.12064056	0.11972194	3688.97	0.07131843	0.07037307	4218.97	0.21139385	0.21009266	
509.2	0.05210377	0.05212354	1039.19	0.01949972	0.01634607	1569.19	0.14210926	0.13971291	2099.18	0.16797707	0.16727177	2629.18	0.06871829	0.07050948	3159.17	0.12037922	0.11971606	3689.17	0.07227305	0.07036599	4219.17	0.21219699	0.21008493	
509.4	0.05146368	0.05210482	1039.39	0.01954791	0.01633009	1569.39	0.1412857	0.13969466	2099.38	0.1680695	0.1672633	2629.38	0.06747689	0.0705049	3159.37	0.12040048	0.11971018	3689.37	0.07223784	0.07035891	4219.37	0.21213212	0.21007719	
509.6	0.05121224	0.0520861	1039.59	0.01992948	0.01631412	1569.59	0.14162722	0.13967641	2099.58	0.16791031	0.16725483	2629.58	0.06665217	0.07050033	3159.57	0.12051896	0.1197043	3689.57	0.07333199	0.07035183	4219.57	0.21251505	0.21006946	
509.8	0.05148594	0.05206739	1039.79	0.02094488	0.01629817	1569.79	0.14225145	0.13965817	2099.78	0.16821863	0.16724636	2629.78	0.06685764	0.07049575	3159.77	0.1213042	0.11969842	3689.77	0.07308069	0.07034475	4219.77	0.21255052	0.21006173	
510	0.05235534	0.05204869	1039.99	0.02046623	0.01628223	1569.99	0.14265389	0.13963992	2099.98	0.16926774	0.16723789	2629.98	0.06719606	0.07049118	3159.97	0.12129281	0.11969254	3689.97	0.0729052	0.07033767	4219.97	0.21214619	0.210054	
510.2	0.05202797	0.05202999	1040.19	0.02033915	0.01626631	1570.19	0.14380912	0.13962168	2100.18	0.16969958	0.16722942	2630.18	0.06883574	0.0704866	3160.17	0.12114677	0.11968665	3690.17	0.07349644	0.07033059	4220.17	0.2118725	0.21004627	
510.4	0.05210993	0.0520113	1040.39	0.02002773	0.0162504	1570.39	0.14339798	0.13960344	2100.38	0.1703487	0.16722095	2630.38	0.06978712	0.07048203	3160.37	0.12187598	0.11968077	3690.37	0.07294798	0.07032351	4220.37	0.21264988	0.21003854	
510.6	0.05292044	0.05199262	1040.59	0.02026671	0.01623451	1570.59	0.14384859	0.1395852	2100.58	0.17126844	0.16721248	2630.58	0.07030449	0.07047746	3160.57	0.12241369	0.11967489	3690.57	0.07371667	0.07031644	4220.57	0.21268019	0.2100308	
510.8	0.05276351	0.05197394	1040.79	0.02139242	0.01621863	1570.79	0.14335605	0.13956697	2100.78	0.1720861	0.16720401	2630.78	0.07064673	0.07047288	3160.77	0.12247223	0.11966902	3690.77	0.0734953	0.07030936	4220.77	0.21225867	0.21002307	
511	0.0536049	0.05195527	1040.99	0.02249835	0.01620277	1570.99	0.14246138	0.13954873	2100.98	0.17202833	0.16719555	2630.98	0.07155102	0.07046831	3160.97	0.12292267	0.11966314	3690.97	0.07339992	0.07030229	4220.97	0.21183866	0.21001534	
511.2	0.05298004	0.0519366	1041.19	0.02309154	0.01618693	1571.19	0.14243946	0.1395305	2101.18	0.17216812	0.16718708	2631.18	0.07205879	0.07046374	3161.17	0.12259173	0.11965726	3691.17	0.07378464	0.07029521	4221.17	0.21161559	0.21000761	
511.4	0.05278828	0.05191795	1041.39	0.02248682	0.0161711	1571.39	0.14257254	0.13951228	2101.38	0.17182838	0.16717861	2631.38	0.07283558	0.07045917	3161.37	0.12231408	0.11965138	3691.37	0.07258226	0.07028814	4221.37	0.21233406	0.20999988	
511.6	0.05265441	0.0518993	1041.59	0.02216062	0.01615529	1571.59	0.14246459	0.13949405	2101.58	0.17171882	0.16717015	2631.58	0.07387389	0.07045459	3161.57	0.12273192	0.1196455	3691.57	0.07206778	0.07028106	4221.57	0.21271328	0.20999216	
511.8	0.05299073	0.05188065	1041.79	0.02225745	0.01613949	1571.79	0.14229935	0.13947583	2101.78	0.17163002	0.16716168	2631.78	0.07330429	0.07045002	3161.77	0.12346452	0.11963962	3691.77	0.07154256	0.07027399	4221.77	0.21347895	0.20998443	
512	0.05308317	0.05186202	1041.99	0.02261059	0.01612371	1571.99	0.14219879	0.13945761	2101.98	0.17080843	0.16715321	2631.98	0.07317661	0.07044545	3161.97	0.12378239	0.11963374	3691.97	0.07136287	0.07026692	4221.97	0.21329242	0.2099767	
512.2	0.05324526	0.05184339	1042.19	0.02178909	0.01610794	1572.19	0.14163261	0.13943939	2102.18	0.17095523	0.16714475	2632.18	0.07321902	0.07044088	3162.17	0.1242852	0.11962787	3692.17	0.0708052	0.07025985	4222.17	0.21343546	0.20996897	
512.4	0.05273834	0.05182476	1042.39	0.02118219	0.01609219	1572.39	0.14137897	0.13942117	2102.38	0.17028732	0.16713628	2632.38	0.07325496	0.07043631	3162.37	0.12402555	0.11962199	3692.37	0.0699612	0.07025278	4222.37	0.21381889	0.20996124	
512.6	0.05243417	0.05180614	1042.59	0.02014149	0.01607645	1572.59	0.14113866	0.13940296	2102.58	0.16983125	0.16712782	2632.58	0.07356214	0.07043174	3162.57	0.1244891	0.11961611	3692.57	0.06938991	0.07024571	4222.57	0.21328798	0.20995351	
512.8	0.05237121	0.05178753	1042.79	0.0190389	0.01606073	1572.79	0.14085928	0.13938475	2102.78	0.16936034	0.16711935	2632.78	0.07358485	0.07042717	3162.77	0.1239086	0.11961024	3692.77	0.06886922	0.07023864	4222.77	0.21390206	0.20994579	
513	0.05258788	0.05176893	1042.99	0.01854292	0.01604502	1572.99	0.1398882	0.13936654	2102.98	0.16889125	0.16711089	2632.98	0.07221429	0.0704226	3162.97	0.12347492	0.11960436	3692.97	0.06900015	0.07023157	4222.97	0.21339047	0.20993806	
513.2	0.05232155	0.05175033	1043.19	0.01913738	0.01602933	1573.19	0.14039217	0.13934833	2103.18	0.16867724	0.16710243	2633.18	0.07132134	0.07041803	3163.17	0.12281605	0.11959848	3693.17	0.06916655	0.0702245	4223.17	0.21266379	0.20993033	
513.4	0.05260126	0.05173174	1043.39	0.01843339	0.01601366	1573.39	0.13991078	0.13933013	2103.38	0.16784132	0.16709396	2633.38	0.07030922	0.07041346	3163.37	0.12276567	0.11959261	3693.37	0.06887057	0.07021744	4223.37	0.21201013	0.20992261	
513.6	0.05325142	0.05171316	1043.59	0.01927966	0.015998	1573.59	0.14038445	0.13931193	2103.58	0.16671407	0.1670855	2633.58	0.06952206	0.07040889	3163.57	0.12249219	0.11958673	3693.57	0.0690804	0.07021037	4223.57	0.21260787	0.20991488	
513.8	0.05374458	0.05169458	1043.79	0.01918986	0.01598235	1573.79	0.14049035	0.13929373	2103.78	0.16665212	0.16707704	2633.78	0.0690149	0.07040432	3163.77	0.12258032	0.11958086	3693.77	0.06846848	0.07020331	4223.77	0.2126397	0.20990715	
514	0.05351778	0.05167601	1043.99	0.01866037	0.01596673	1573.99	0.14023813	0.13927553	2103.98	0.16627078	0.16706858	2633.98	0.06869791	0.07039975	3163.97	0.12249493	0.11957498	3693.97	0.06927524	0.07019624	4223.97	0.21212221	0.20989943	
514.2	0.05410882	0.05165745	1044.19	0.01876319	0.01595111	1574.19	0.14029608	0.13925734	2104.18	0.16615395	0.16706012	2634.18	0.06873781	0.07039519	3164.17	0.12232532	0.11956911	3694.17	0.070151	0.07018918	4224.17	0.21165652	0.2098917	
514.4	0.05409786	0.05163889	1044.39	0.01872934	0.01593551	1574.39	0.13945069	0.13923915	2104.38	0.16606882	0.16705166	2634.38	0.06889031	0.07039062	3164.37	0.12327473	0.11956323	3694.37	0.07054751	0.07018211	4224.37	0.21199545	0.20988398	
514.6	0.05398145	0.05162034	1044.59	0.01859047	0.01591993	1574.59	0.13956485	0.13922096	2104.58	0.16565295	0.1670432	2634.58	0.06859797	0.07038605	3164.57	0.1224388	0.11955736	3694.57	0.07132233	0.07017505	4224.57	0.21146602	0.20987625	
514.8	0.05317961	0.0516018	1044.79	0.01926996	0.01590436	1574.79	0.13937142	0.13920277	2104.78	0.16624989	0.16703474	2634.78	0.06901122	0.07038148	3164.77	0.12205352	0.11955148	3694.77	0.0715316	0.07016799	4224.77	0.21093726	0.20986853	
515	0.05249021	0.05158326	1044.99	0.01951419	0.01588881	1574.99	0.13930139	0.13918458	2104.98	0.16561502	0.16702628	2634.98	0.06894499	0.07037692	3164.97	0.12288347	0.11954561	3694.97	0.07171937	0.07016093	4224.97	0.21073601	0.2098608	
515.2	0.05191314	0.05156473	1045.19	0.01943026	0.01587327	1575.19	0.13985374	0.1391664	2105.18	0.1655463	0.16701782	2635.18	0.06932793	0.07037235	3165.17	0.12302213	0.11953974	3695.17	0.07210069	0.07015387	4225.17	0.2101538	0.20985308	
515.4	0.05196151	0.05154621	1045.39	0.01985826	0.01585775	1575.39	0.14036967	0.13914822	2105.38	0.16568948	0.16700936	2635.38	0.06870542	0.07036778	3165.37	0.12273711	0.11953387	3695.37	0.07199807	0.07014681	4225.37	0.21062665	0.20984535	
515.6	0.05192481	0.05152769	1045.59	0.02008772	0.01584224	1575.59	0.14009276	0.13913004	2105.58	0.16618919	0.1670009	2635.58	0.06835222	0.07036322	3165.57	0.12278122	0.11952799	3695.57	0.07238417	0.07013975	4225.57	0.21007931	0.20983763	
515.8	0.05211115	0.05150918	1045.79	0.02046491	0.01582675	1575.79	0.14071933	0.13911187	2105.78	0.16706238	0.16699244	2635.78	0.06866201	0.07035865	3165.77	0.12273745	0.11952212	3695.77	0.07262905	0.07013269	4225.77	0.20976236	0.20982991	
516	0.05192045	0.05149068	1045.99	0.01925008	0.01581127	1575.99	0.14070964	0.13909369	2105.98	0.16699049	0.16698399	2635.98	0.06974842	0.07035409	3165.97	0.12254265	0.11951625	3695.97	0.07314329	0.07012563	4225.97	0.20997409	0.20982218	
516.2	0.05113988	0.05147218	1046.19	0.01984077	0.01579581	1576.19	0.14041044	0.13907552	2106.18	0.16830268	0.16697553	2636.18	0.07021537	0.07034952	3166.17	0.12148264	0.11951038	3696.17	0.07338808	0.07011858	4226.17	0.20906412	0.20981446	
516.4	0.05029155	0.05145369	1046.39	0.02051502	0.01578037	1576.39	0.14132362	0.13905736	2106.38	0.16925106	0.16696707	2636.38	0.07138581	0.07034496	3166.37	0.12121957	0.1195045	3696.37	0.07294224	0.07011152	4226.37	0.20823749	0.20980674	
516.6	0.05044062	0.05143521	1046.59	0.02039021	0.01576494	1576.59	0.14102687	0.13903919	2106.58	0.16962055	0.16695862	2636.58	0.07252088	0.07034039	3166.57	0.12119388	0.11949863	3696.57	0.07309191	0.07010447	4226.57	0.20761755	0.20979902	
516.8	0.0502725	0.05141673	1046.79	0.02000861	0.01574952	1576.79	0.14125306	0.13902103	2106.78	0.16993188	0.16695016	2636.78	0.07251209	0.07033583	3166.77	0.12026183	0.11949276	3696.77	0.07303766	0.07009741	4226.77	0.20775283	0.2097913	
517	0.05080831	0.05139826	1046.99	0.02028152	0.01573412	1576.99	0.14224732	0.13900286	2106.98	0.17010724	0.16694171	2636.98	0.07192046	0.07033126	3166.97	0.12060405	0.11948689	3696.97	0.07444151	0.07009036	4226.97	0.20697956	0.20978357	
517.2	0.05207225	0.0513798	1047.19	0.02019417	0.01571873	1577.19	0.14204717	0.13898471	2107.18	0.16949657	0.16693325	2637.18	0.07267497	0.0703267	3167.17	0.12048964	0.11948102	3697.17	0.07482719	0.0700833	4227.17	0.20631648	0.20977585	
517.4	0.05252312	0.05136134	1047.39	0.01885679	0.01570336	1577.39	0.14135491	0.13896655	2107.38	0.16839081	0.1669248	2637.38	0.07249145	0.07032214	3167.37	0.11972068	0.11947515	3697.37	0.07479119	0.07007625	4227.37	0.2070924	0.20976813	
517.6	0.05350035	0.05134289	1047.59	0.01884935	0.015688	1577.59	0.14189503	0.13894839	2107.58	0.16856786	0.16691634	2637.58	0.0717902	0.07031757	3167.57	0.12052066	0.11946928	3697.57	0.07418473	0.0700692	4227.57	0.20718838	0.20976041	
517.8	0.05362308	0.05132444	1047.79	0.01815416	0.01567266	1577.79	0.14218326	0.13893024	2107.78	0.16849757	0.16690789	2637.78	0.07160708	0.07031301	3167.77	0.12168038	0.11946341	3697.77	0.07401599	0.07006215	4227.77	0.20703249	0.20975269	
518	0.05352527	0.05130601	1047.99	0.01811431	0.01565734	1577.99	0.14176765	0.13891209	2107.98	0.16845997	0.16689944	2637.98	0.07197414	0.07030845	3167.97	0.12240715	0.11945754	3697.97	0.07397238	0.0700551	4227.97	0.20756176	0.20974497	
518.2	0.05363496	0.05128758	1048.19	0.01774453	0.01564203	1578.19	0.14171932	0.13889395	2108.18	0.16819457	0.16689099	2638.18	0.0723489	0.07030389	3168.17	0.12317807	0.11945167	3698.17	0.07378864	0.07004805	4228.17	0.20846159	0.20973725	
518.4	0.05300498	0.05126915	1048.39	0.01724315	0.01562673	1578.39	0.14138286	0.1388758	2108.38	0.16822493	0.16688253	2638.38	0.07196582	0.07029932	3168.37	0.12395926	0.11944581	3698.37	0.07366311	0.070041	4228.37	0.20906175	0.20972953	
518.6	0.05304804	0.05125074	1048.59	0.01712454	0.01561145	1578.59	0.14135702	0.13885766	2108.58	0.1680368	0.16687408	2638.58	0.07189659	0.07029476	3168.57	0.12305564	0.11943994	3698.57	0.07410062	0.07003395	4228.57	0.2090553	0.20972181	
518.8	0.0526956	0.05123232	1048.79	0.01689998	0.01559618	1578.79	0.14078927	0.13883952	2108.78	0.16833211	0.16686563	2638.78	0.07184647	0.0702902	3168.77	0.12383985	0.11943407	3698.77	0.0731195	0.0700269	4228.77	0.20981875	0.20971409	
519	0.05247043	0.05121392	1048.99	0.01701276	0.01558093	1578.99	0.14098386	0.13882138	2108.98	0.16799033	0.16685718	2638.98	0.07130778	0.07028564	3168.97	0.12463249	0.1194282	3698.97	0.07286518	0.07001986	4228.97	0.21021286	0.20970637	
519.2	0.05263118	0.05119552	1049.19	0.0170054	0.01556569	1579.19	0.14109226	0.13880325	2109.18	0.16845486	0.16684873	2639.18	0.07079772	0.07028108	3169.17	0.12368892	0.11942233	3699.17	0.07274447	0.07001281	4229.17	0.21036939	0.20969866	
519.4	0.05273217	0.05117713	1049.39	0.01771749	0.01555047	1579.39	0.14168344	0.13878511	2109.38	0.16968017	0.16684028	2639.38	0.06934707	0.07027652	3169.37	0.12321204	0.11941647	3699.37	0.07153059	0.07000576	4229.37	0.21037718	0.20969094	
519.6	0.05210908	0.05115875	1049.59	0.01772195	0.01553527	1579.59	0.14138891	0.13876698	2109.58	0.17089992	0.16683183	2639.58	0.06889101	0.07027196	3169.57	0.12364204	0.1194106	3699.57	0.07127719	0.06999872	4229.57	0.21038382	0.20968322	
519.8	0.05223858	0.05114037	1049.79	0.01777078	0.01552007	1579.79	0.14121474	0.13874886	2109.78	0.17240367	0.16682338	2639.78	0.06844501	0.0702674	3169.77	0.1227075	0.11940473	3699.77	0.07175128	0.06999168	4229.77	0.21040394	0.2096755	
520	0.05188374	0.051122	1049.99	0.01759307	0.0155049	1579.99	0.14074924	0.13873073	2109.98	0.17319034	0.16681493	2639.98	0.06843034	0.07026284	3169.97	0.1217209	0.11939887	3699.97	0.07136151	0.06998463	4229.97	0.21082825	0.20966778	
520.2	0.051919	0.05110363	1050.19	0.01827864	0.01548974	1580.19	0.14137714	0.13871261	2110.18	0.17430302	0.16680648	2640.18	0.06746852	0.07025828	3170.17	0.12029952	0.119393	3700.17	0.07142324	0.06997759	4230.17	0.21038624	0.20966007	
520.4	0.05207545	0.05108528	1050.39	0.01865079	0.01547459	1580.39	0.14181179	0.13869449	2110.38	0.17484755	0.16679804	2640.38	0.06819284	0.07025372	3170.37	0.12036296	0.11938714	3700.37	0.07109781	0.06997055	4230.37	0.21013817	0.20965235	
520.6	0.05187521	0.05106693	1050.59	0.01834805	0.01545946	1580.59	0.14195427	0.13867637	2110.58	0.1746228	0.16678959	2640.58	0.06769371	0.07024916	3170.57	0.11927519	0.11938127	3700.57	0.07217228	0.06996351	4230.57	0.21031164	0.20964463	
520.8	0.05286681	0.05104858	1050.79	0.01854538	0.01544434	1580.79	0.14207741	0.13865825	2110.78	0.17482686	0.16678114	2640.78	0.06753146	0.07024461	3170.77	0.11856982	0.11937541	3700.77	0.07284558	0.06995647	4230.77	0.21071986	0.20963692	
521	0.05307604	0.05103024	1050.99	0.01966785	0.01542924	1580.99	0.14169217	0.13864014	2110.98	0.1741172	0.1667727	2640.98	0.06819118	0.07024005	3170.97	0.11829734	0.11936954	3700.97	0.07355426	0.06994943	4230.97	0.21003188	0.2096292	
521.2	0.05201798	0.05101191	1051.19	0.01982761	0.01541415	1581.19	0.1409305	0.13862203	2111.18	0.17332069	0.16676425	2641.18	0.06869109	0.07023549	3171.17	0.11800388	0.11936368	3701.17	0.07310459	0.06994239	4231.17	0.20995198	0.20962149	
521.4	0.05146525	0.05099359	1051.39	0.01923928	0.01539907	1581.39	0.14196862	0.13860392	2111.38	0.17329954	0.1667558	2641.38	0.06902564	0.07023093	3171.37	0.11801681	0.11935781	3701.37	0.07270861	0.06993535	4231.37	0.21038805	0.20961377	
521.6	0.05122708	0.05097527	1051.59	0.01935046	0.01538402	1581.59	0.14239104	0.13858581	2111.58	0.17287806	0.16674736	2641.58	0.0692287	0.07022638	3171.57	0.11939671	0.11935195	3701.57	0.07198369	0.06992831	4231.57	0.2105315	0.20960606	
521.8	0.05016693	0.05095696	1051.79	0.0197323	0.01536897	1581.79	0.14243546	0.13856771	2111.78	0.17149439	0.16673891	2641.78	0.0704371	0.07022182	3171.77	0.11961906	0.11934608	3701.77	0.07189532	0.06992127	4231.77	0.21165551	0.20959834	
522	0.04974629	0.05093865	1051.99	0.01914195	0.01535394	1581.99	0.14261783	0.1385496	2111.98	0.17108062	0.16673047	2641.98	0.07124126	0.07021726	3171.97	0.11959676	0.11934022	3701.97	0.0719565	0.06991424	4231.97	0.21180253	0.20959063	
522.2	0.04828305	0.05092035	1052.19	0.01867462	0.01533893	1582.19	0.14260339	0.1385315	2112.18	0.17039948	0.16672203	2642.18	0.07174725	0.07021271	3172.17	0.11945123	0.11933436	3702.17	0.07247112	0.0699072	4232.17	0.21158882	0.20958291	
522.4	0.04815026	0.05090206	1052.39	0.01858328	0.01532393	1582.39	0.14272464	0.13851341	2112.38	0.17013421	0.16671358	2642.38	0.07161573	0.07020815	3172.37	0.11978493	0.11932849	3702.37	0.07252997	0.06990017	4232.37	0.21218909	0.2095752	
522.6	0.04802896	0.05088377	1052.59	0.0178784	0.01530894	1582.59	0.14225885	0.13849531	2112.58	0.16929174	0.16670514	2642.58	0.0721816	0.07020359	3172.57	0.11970486	0.11932263	3702.57	0.0722026	0.06989313	4232.57	0.21183998	0.20956749	
522.8	0.04785171	0.0508655	1052.79	0.01750565	0.01529397	1582.79	0.14194888	0.13847722	2112.78	0.16810555	0.1666967	2642.78	0.07230448	0.07019904	3172.77	0.12019373	0.11931677	3702.77	0.07116381	0.0698861	4232.77	0.21196444	0.20955977	
523	0.04720111	0.05084722	1052.99	0.01744509	0.01527902	1582.99	0.14178588	0.13845913	2112.98	0.16812273	0.16668825	2642.98	0.07169595	0.07019448	3172.97	0.12026654	0.11931091	3702.97	0.07172048	0.06987907	4232.97	0.21129725	0.20955206	
523.2	0.04734757	0.05082896	1053.19	0.01630283	0.01526408	1583.19	0.14150608	0.13844104	2113.18	0.168239	0.16667981	2643.18	0.07113665	0.07018993	3173.17	0.12052072	0.11930505	3703.17	0.07101428	0.06987203	4233.17	0.21123118	0.20954435	
523.4	0.04782279	0.0508107	1053.39	0.01616137	0.01524915	1583.39	0.14063162	0.13842296	2113.38	0.16875367	0.16667137	2643.38	0.06981212	0.07018537	3173.37	0.12158677	0.11929918	3703.37	0.07059851	0.069865	4233.37	0.21062576	0.20953663	
523.6	0.0487544	0.05079245	1053.59	0.01565699	0.01523424	1583.59	0.13972364	0.13840487	2113.58	0.1689477	0.16666293	2643.58	0.06927533	0.07018082	3173.57	0.12226792	0.11929332	3703.57	0.0712072	0.06985797	4233.57	0.21063729	0.20952892	
523.8	0.05001714	0.0507742	1053.79	0.01477476	0.01521934	1583.79	0.13924784	0.13838679	2113.78	0.1695577	0.16665449	2643.78	0.06817535	0.07017627	3173.77	0.12131073	0.11928746	3703.77	0.07213637	0.06985094	4233.77	0.21068411	0.20952121	
524	0.0514429	0.05075596	1053.99	0.01425414	0.01520446	1583.99	0.13918539	0.13836871	2113.98	0.17009157	0.16664605	2643.98	0.06786764	0.07017171	3173.97	0.12112407	0.1192816	3703.97	0.07195055	0.06984391	4233.97	0.21122852	0.2095135	
524.2	0.05290511	0.05073773	1054.19	0.01393426	0.01518959	1584.19	0.13926913	0.13835064	2114.18	0.17005542	0.16663761	2644.18	0.06716603	0.07016716	3174.17	0.12058008	0.11927574	3704.17	0.07284108	0.06983688	4234.17	0.21018362	0.20950579	
524.4	0.0534548	0.0507195	1054.39	0.01484028	0.01517474	1584.39	0.13906684	0.13833256	2114.38	0.17035874	0.16662917	2644.38	0.06736715	0.07016261	3174.37	0.1210994	0.11926988	3704.37	0.0731038	0.06982986	4234.37	0.209396	0.20949808	
524.6	0.05381098	0.05070128	1054.59	0.01517302	0.0151599	1584.59	0.13951312	0.13831449	2114.58	0.1707838	0.16662073	2644.58	0.06733494	0.07015805	3174.57	0.12126986	0.11926402	3704.57	0.07345093	0.06982283	4234.57	0.20917542	0.20949037	
524.8	0.05494424	0.05068307	1054.79	0.01559285	0.01514507	1584.79	0.13972508	0.13829642	2114.78	0.17140402	0.16661229	2644.78	0.06752953	0.0701535	3174.77	0.12059967	0.11925816	3704.77	0.07362746	0.0698158	4234.77	0.20918172	0.20948266	
525	0.0544694	0.05066486	1054.99	0.01531653	0.01513026	1584.99	0.1394587	0.13827836	2114.98	0.1708434	0.16660386	2644.98	0.06806569	0.07014895	3174.97	0.12047485	0.1192523	3704.97	0.07315583	0.06980878	4234.97	0.20891064	0.20947494	
525.2	0.05369689	0.05064666	1055.19	0.01479639	0.01511547	1585.19	0.14080386	0.13826029	2115.18	0.17016898	0.16659542	2645.18	0.06760931	0.0701444	3175.17	0.12081928	0.11924644	3705.17	0.07302512	0.06980175	4235.17	0.20977258	0.20946724	
525.4	0.05391907	0.05062847	1055.39	0.01380051	0.01510069	1585.39	0.14169278	0.13824223	2115.38	0.1694065	0.16658698	2645.38	0.06745936	0.07013985	3175.37	0.12075154	0.11924059	3705.37	0.0724306	0.06979473	4235.37	0.21054125	0.20945953	
525.6	0.05406113	0.05061028	1055.59	0.0132001	0.01508592	1585.59	0.14213853	0.13822417	2115.58	0.16876205	0.16657854	2645.58	0.06803091	0.07013529	3175.57	0.12001461	0.11923473	3705.57	0.07187679	0.0697877	4235.57	0.21113722	0.20945182	
525.8	0.05340729	0.0505921	1055.79	0.01298427	0.01507117	1585.79	0.142547	0.13820612	2115.78	0.17009463	0.16657011	2645.78	0.06882605	0.07013074	3175.77	0.11919506	0.11922887	3705.77	0.07226909	0.06978068	4235.77	0.21047687	0.20944411	
526	0.05284029	0.05057392	1055.99	0.01262596	0.01505643	1585.99	0.14335186	0.13818806	2115.98	0.1708339	0.16656167	2645.98	0.06908618	0.07012619	3175.97	0.11921152	0.11922301	3705.97	0.07175104	0.06977366	4235.97	0.21004619	0.2094364	
526.2	0.05162688	0.05055576	1056.19	0.01281271	0.0150417	1586.19	0.14324134	0.13817001	2116.18	0.17092367	0.16655324	2646.18	0.06851555	0.07012164	3176.17	0.11919207	0.11921716	3706.17	0.07126213	0.06976664	4236.17	0.20952548	0.20942869	
526.4	0.0513532	0.0505376	1056.39	0.01357612	0.015027	1586.39	0.14335773	0.13815196	2116.38	0.17107003	0.1665448	2646.38	0.06848901	0.07011709	3176.37	0.11990126	0.1192113	3706.37	0.07036472	0.06975962	4236.37	0.20934302	0.20942098	
526.6	0.05107979	0.05051944	1056.59	0.01362678	0.0150123	1586.59	0.1431557	0.13813391	2116.58	0.17049173	0.16653637	2646.58	0.06916652	0.07011254	3176.57	0.1195685	0.11920544	3706.57	0.07040301	0.0697526	4236.57	0.20894412	0.20941327	
526.8	0.05042263	0.05050129	1056.79	0.01436313	0.01499762	1586.79	0.14319542	0.13811586	2116.78	0.16926734	0.16652793	2646.78	0.06897055	0.07010799	3176.77	0.11900314	0.11919958	3706.77	0.06987419	0.06974558	4236.77	0.20938295	0.20940557	
527	0.04944558	0.05048315	1056.99	0.01505361	0.01498295	1586.99	0.14302457	0.13809782	2116.98	0.16923836	0.1665195	2646.98	0.06970009	0.07010344	3176.97	0.11913788	0.11919373	3706.97	0.07030511	0.06973856	4236.97	0.20922508	0.20939786	
527.2	0.04972963	0.05046502	1057.19	0.01492772	0.0149683	1587.19	0.14263673	0.13807978	2117.18	0.16877337	0.16651107	2647.18	0.06994687	0.0700989	3177.17	0.11980526	0.11918787	3707.17	0.07029485	0.06973154	4237.17	0.20920986	0.20939015	
527.4	0.049804	0.05044689	1057.39	0.01554881	0.01495367	1587.39	0.1426542	0.13806174	2117.38	0.16892154	0.16650263	2647.38	0.06931643	0.07009435	3177.37	0.12010564	0.11918202	3707.37	0.07023226	0.06972452	4237.37	0.20903832	0.20938244	
527.6	0.05043063	0.05042877	1057.59	0.0161543	0.01493904	1587.59	0.14366805	0.13804371	2117.58	0.16884957	0.1664942	2647.58	0.06861119	0.0700898	3177.57	0.12009285	0.11917616	3707.57	0.07140534	0.06971751	4237.57	0.20966634	0.20937474	
527.8	0.05006116	0.05041065	1057.79	0.01726723	0.01492443	1587.79	0.14286077	0.13802567	2117.78	0.16910211	0.16648577	2647.78	0.06822606	0.07008525	3177.77	0.11972438	0.11917031	3707.77	0.07194347	0.06971049	4237.77	0.20947572	0.20936703	
528	0.05021795	0.05039254	1057.99	0.01915521	0.01490984	1587.99	0.14312061	0.13800764	2117.98	0.16905357	0.16647734	2647.98	0.06891143	0.0700807	3177.97	0.11979458	0.11916445	3707.97	0.07250625	0.06970348	4237.97	0.21016237	0.20935933	
528.2	0.04996775	0.05037444	1058.19	0.01977362	0.01489526	1588.19	0.14255722	0.13798961	2118.18	0.16867123	0.16646891	2648.18	0.0700937	0.07007616	3178.17	0.11942395	0.1191586	3708.17	0.07316553	0.06969646	4238.17	0.20870311	0.20935162	
528.4	0.04994822	0.05035634	1058.39	0.02122365	0.01488069	1588.39	0.14200721	0.13797159	2118.38	0.16867896	0.16646048	2648.38	0.07016043	0.07007161	3178.37	0.11983015	0.11915274	3708.37	0.0725329	0.06968945	4238.37	0.20877199	0.20934392	
528.6	0.0506125	0.05033825	1058.59	0.02133617	0.01486614	1588.59	0.14248091	0.13795356	2118.58	0.16877243	0.16645204	2648.58	0.07049335	0.07006706	3178.57	0.12003849	0.11914689	3708.57	0.07292778	0.06968244	4238.57	0.20904324	0.20933621	
528.8	0.05116985	0.05032017	1058.79	0.02170901	0.0148516	1588.79	0.1422988	0.13793554	2118.78	0.16893771	0.16644361	2648.78	0.07024772	0.07006252	3178.77	0.12013289	0.11914104	3708.77	0.07368638	0.06967542	4238.77	0.20892267	0.20932851	
529	0.05083935	0.05030209	1058.99	0.02136735	0.01483708	1588.99	0.14228149	0.13791752	2118.98	0.16866032	0.16643519	2648.98	0.07074529	0.07005797	3178.97	0.12134161	0.11913518	3708.97	0.07409798	0.06966841	4238.97	0.20936959	0.2093208	
529.2	0.05039196	0.05028402	1059.19	0.02124714	0.01482257	1589.19	0.14265754	0.1378995	2119.18	0.16824721	0.16642676	2649.18	0.06999434	0.07005342	3179.17	0.12148216	0.11912933	3709.17	0.07415289	0.0696614	4239.17	0.2096028	0.2093131	
529.4	0.05106788	0.05026596	1059.39	0.02040757	0.01480808	1589.39	0.14207512	0.13788149	2119.38	0.1682633	0.16641833	2649.38	0.06984648	0.07004888	3179.37	0.12085112	0.11912348	3709.37	0.0744584	0.06965439	4239.37	0.20916606	0.20930539	
529.6	0.0509626	0.0502479	1059.59	0.01954846	0.0147936	1589.59	0.14136345	0.13786348	2119.58	0.16902792	0.1664099	2649.58	0.0704049	0.07004433	3179.57	0.12040613	0.11911762	3709.57	0.07437975	0.06964738	4239.57	0.20882989	0.20929769	
529.8	0.05030774	0.05022985	1059.79	0.01989878	0.01477913	1589.79	0.14047516	0.13784547	2119.78	0.17021845	0.16640147	2649.78	0.07110032	0.07003979	3179.77	0.12051937	0.11911177	3709.77	0.07456969	0.06964037	4239.77	0.20812244	0.20928999	
530	0.05002861	0.05021181	1059.99	0.01954145	0.01476468	1589.99	0.14004234	0.13782746	2119.98	0.16909066	0.16639304	2649.98	0.07084032	0.07003524	3179.97	0.12101925	0.11910592	3709.97	0.07447828	0.06963336	4239.97	0.20734675	0.20928228	
530.2	0.04988959	0.05019377	1060.19	0.01943862	0.01475024	1590.19	0.13964538	0.13780945	2120.18	0.16900607	0.16638462	2650.18	0.07056929	0.0700307	3180.17	0.12136113	0.11910007	3710.17	0.07462967	0.06962636	4240.17	0.20647424	0.20927458	
530.4	0.04974311	0.05017574	1060.39	0.01966085	0.01473582	1590.39	0.1390677	0.13779145	2120.38	0.16856682	0.16637619	2650.38	0.07070292	0.07002615	3180.37	0.12149953	0.11909422	3710.37	0.07423645	0.06961935	4240.37	0.20665472	0.20926688	
530.6	0.04959468	0.05015772	1060.59	0.019347	0.01472141	1590.59	0.13878873	0.13777345	2120.58	0.1680416	0.16636777	2650.58	0.0711532	0.07002161	3180.57	0.12096757	0.11908837	3710.57	0.07411306	0.06961235	4240.57	0.2067139	0.20925917	
530.8	0.04805812	0.0501397	1060.79	0.01844559	0.01470701	1590.79	0.13848877	0.13775545	2120.78	0.16720102	0.16635934	2650.78	0.07056625	0.07001707	3180.77	0.12103168	0.11908252	3710.77	0.07313725	0.06960534	4240.77	0.20669196	0.20925147	
531	0.04803341	0.05012169	1060.99	0.01848789	0.01469263	1590.99	0.13863515	0.13773746	2120.98	0.16701752	0.16635091	2650.98	0.0711087	0.07001252	3180.97	0.12197616	0.11907666	3710.97	0.07293373	0.06959834	4240.97	0.20597783	0.20924377	
531.2	0.04862652	0.05010368	1061.19	0.01772027	0.01467826	1591.19	0.13914263	0.13771946	2121.18	0.16683025	0.16634249	2651.18	0.07094724	0.07000798	3181.17	0.12202953	0.11907081	3711.17	0.07251831	0.06959133	4241.17	0.206553	0.20923607	
531.4	0.04795998	0.05008568	1061.39	0.01661931	0.01466391	1591.39	0.13996754	0.13770147	2121.38	0.16687368	0.16633407	2651.38	0.07000721	0.07000344	3181.37	0.12214956	0.11906496	3711.37	0.07200295	0.06958433	4241.37	0.20724128	0.20922837	
531.6	0.04828607	0.05006769	1061.59	0.01697638	0.01464957	1591.59	0.13970794	0.13768348	2121.58	0.16631597	0.16632564	2651.58	0.06942972	0.0699989	3181.57	0.12246716	0.11905912	3711.57	0.07204765	0.06957733	4241.57	0.20775494	0.20922067	
531.8	0.04736826	0.0500497	1061.79	0.01756889	0.01463524	1591.79	0.13938091	0.1376655	2121.78	0.16605779	0.16631722	2651.78	0.06994888	0.06999435	3181.77	0.12226599	0.11905327	3711.77	0.0713414	0.06957032	4241.77	0.20828586	0.20921297	
532	0.04715637	0.05003173	1061.99	0.01826428	0.01462093	1591.99	0.14002034	0.13764751	2121.98	0.16625122	0.1663088	2651.98	0.07051817	0.06998981	3181.97	0.12202248	0.11904742	3711.97	0.07073322	0.06956332	4241.97	0.20889279	0.20920527	
532.2	0.0472993	0.05001375	1062.19	0.01749474	0.01460663	1592.19	0.13969907	0.13762953	2122.18	0.16643013	0.16630037	2652.18	0.0704341	0.06998527	3182.17	0.12179564	0.11904157	3712.17	0.07002724	0.06955632	4242.17	0.20815033	0.20919757	
532.4	0.04695416	0.04999579	1062.39	0.01818633	0.01459235	1592.39	0.13992737	0.13761155	2122.38	0.16713116	0.16629195	2652.38	0.06954205	0.06998073	3182.37	0.1228818	0.11903572	3712.37	0.068896	0.06954932	4242.37	0.20788039	0.20918987	
532.6	0.04740435	0.04997783	1062.59	0.01779667	0.01457808	1592.59	0.14120026	0.13759357	2122.58	0.16785075	0.16628353	2652.58	0.06944187	0.06997619	3182.57	0.12341437	0.11902987	3712.57	0.06911835	0.06954232	4242.57	0.20866249	0.20918217	
532.8	0.04750985	0.04995987	1062.79	0.01773757	0.01456382	1592.79	0.14149587	0.1375756	2122.78	0.16889144	0.16627511	2652.78	0.06859924	0.06997165	3182.77	0.12412909	0.11902402	3712.77	0.06868607	0.06953533	4242.77	0.20910484	0.20917447	
533	0.04725693	0.04994193	1062.99	0.01693831	0.01454958	1592.99	0.14256033	0.13755763	2122.98	0.16864319	0.16626669	2652.98	0.06834101	0.06996711	3182.97	0.12332272	0.11901818	3712.97	0.06899295	0.06952833	4242.97	0.2095653	0.20916677	
533.2	0.04768459	0.04992399	1063.19	0.01703732	0.01453535	1593.19	0.14280217	0.13753966	2123.18	0.16735029	0.16625827	2653.18	0.06710339	0.06996257	3183.17	0.12285951	0.11901233	3713.17	0.06889984	0.06952133	4243.17	0.20915895	0.20915907	
533.4	0.04864892	0.04990605	1063.39	0.0171445	0.01452114	1593.39	0.14275931	0.13752169	2123.38	0.16754157	0.16624985	2653.38	0.06678601	0.06995803	3183.37	0.12246485	0.11900648	3713.37	0.06940981	0.06951434	4243.37	0.20866955	0.20915137	
533.6	0.0484807	0.04988812	1063.59	0.01763653	0.01450694	1593.59	0.14213307	0.13750372	2123.58	0.1677139	0.16624143	2653.58	0.06678695	0.06995349	3183.57	0.12185372	0.11900063	3713.57	0.06928846	0.06950734	4243.57	0.20910033	0.20914368	
533.8	0.04868175	0.0498702	1063.79	0.01817739	0.01449275	1593.79	0.14164725	0.13748576	2123.78	0.16775272	0.16623301	2653.78	0.06722529	0.06994895	3183.77	0.1211859	0.11899479	3713.77	0.06981837	0.06950035	4243.77	0.20912948	0.20913598	
534	0.04882631	0.04985229	1063.99	0.01769243	0.01447858	1593.99	0.14129423	0.1374678	2123.98	0.16750115	0.16622459	2653.98	0.0673941	0.06994441	3183.97	0.12070238	0.11898894	3713.97	0.0696924	0.06949335	4243.97	0.20848314	0.20912828	
534.2	0.04825499	0.04983438	1064.19	0.01787007	0.01446442	1594.19	0.14116	0.13744984	2124.18	0.16778402	0.16621617	2654.18	0.06789883	0.06993987	3184.17	0.12066006	0.1189831	3714.17	0.06899958	0.06948636	4244.17	0.2085876	0.20912058	
534.4	0.0485098	0.04981648	1064.39	0.01747486	0.01445028	1594.39	0.14063169	0.13743189	2124.38	0.16757649	0.16620775	2654.38	0.06769194	0.06993533	3184.37	0.11976508	0.11897725	3714.37	0.06841591	0.06947937	4244.37	0.2080629	0.20911289	
534.6	0.04856692	0.04979858	1064.59	0.01736809	0.01443615	1594.59	0.14039475	0.13741393	2124.58	0.16769311	0.16619933	2654.58	0.06893707	0.0699308	3184.57	0.11975169	0.11897141	3714.57	0.06850867	0.06947237	4244.57	0.20712765	0.20910519	
534.8	0.04886441	0.04978069	1064.79	0.01694703	0.01442203	1594.79	0.14037196	0.13739598	2124.78	0.168258	0.16619092	2654.78	0.06939631	0.06992626	3184.77	0.12044287	0.11896556	3714.77	0.06903467	0.06946538	4244.77	0.20794806	0.20909749	
535	0.04988778	0.04976281	1064.99	0.01758676	0.01440793	1594.99	0.14012302	0.13737803	2124.98	0.16859812	0.1661825	2654.98	0.07033871	0.06992172	3184.97	0.1207378	0.11895972	3714.97	0.06895895	0.06945839	4244.97	0.20806813	0.2090898	
535.2	0.05013232	0.04974493	1065.19	0.0165777	0.01439384	1595.19	0.13977105	0.13736009	2125.18	0.1685271	0.16617408	2655.18	0.07114159	0.06991718	3185.17	0.12005615	0.11895387	3715.17	0.06968589	0.0694514	4245.17	0.20885157	0.2090821	
535.4	0.05019889	0.04972706	1065.39	0.01631928	0.01437976	1595.39	0.13916284	0.13734214	2125.38	0.16873901	0.16616567	2655.38	0.07053483	0.06991265	3185.37	0.12054493	0.11894803	3715.37	0.07000034	0.06944441	4245.37	0.20878002	0.20907441	
535.6	0.0503984	0.0497092	1065.59	0.01663909	0.0143657	1595.59	0.13860766	0.1373242	2125.58	0.16836409	0.16615725	2655.58	0.0708003	0.06990811	3185.57	0.12106911	0.11894218	3715.57	0.06990932	0.06943743	4245.57	0.20833553	0.20906671	
535.8	0.04959132	0.04969134	1065.79	0.0164954	0.01435165	1595.79	0.13925277	0.13730626	2125.78	0.16847348	0.16614884	2655.78	0.0711264	0.06990357	3185.77	0.12092557	0.11893634	3715.77	0.07045746	0.06943044	4245.77	0.20834402	0.20905902	
536	0.049766	0.04967349	1065.99	0.0170176	0.01433762	1595.99	0.13866287	0.13728832	2125.98	0.16858559	0.16614042	2655.98	0.0709433	0.06989904	3185.97	0.12138242	0.1189305	3715.97	0.07037819	0.06942345	4245.97	0.20750068	0.20905132	
536.2	0.05020581	0.04965565	1066.19	0.01556361	0.0143236	1596.19	0.1388774	0.13727039	2126.18	0.16859528	0.16613201	2656.18	0.07056107	0.0698945	3186.17	0.12217438	0.11892465	3716.17	0.07111392	0.06941647	4246.17	0.20771962	0.20904363	
536.4	0.04979717	0.04963781	1066.39	0.01571865	0.01430959	1596.39	0.13952606	0.13725246	2126.38	0.16931084	0.1661236	2656.38	0.06919541	0.06988997	3186.37	0.12235167	0.11891881	3716.37	0.07062739	0.06940948	4246.37	0.20805736	0.20903593	
536.6	0.05049784	0.04961998	1066.59	0.01490928	0.0142956	1596.59	0.13923771	0.13723453	2126.58	0.16919537	0.16611518	2656.58	0.06913776	0.06988543	3186.57	0.12264141	0.11891297	3716.57	0.07077368	0.0694025	4246.57	0.20867587	0.20902824	
536.8	0.05116813	0.04960215	1066.79	0.01509541	0.01428162	1596.79	0.1397188	0.1372166	2126.78	0.16954458	0.16610677	2656.78	0.06836486	0.0698809	3186.77	0.12290944	0.11890713	3716.77	0.07104185	0.06939551	4246.77	0.20880244	0.20902055	
537	0.0513386	0.04958434	1066.99	0.01508996	0.01426765	1596.99	0.14053941	0.13719867	2126.98	0.16927236	0.16609836	2656.98	0.06761899	0.06987636	3186.97	0.12246043	0.11890128	3716.97	0.07210134	0.06938853	4246.97	0.20834049	0.20901285	
537.2	0.05132034	0.04956652	1067.19	0.01487445	0.0142537	1597.19	0.14079117	0.13718075	2127.18	0.16843624	0.16608995	2657.18	0.06716949	0.06987183	3187.17	0.12263644	0.11889544	3717.17	0.07199283	0.06938154	4247.17	0.20800287	0.20900516	
537.4	0.05165103	0.04954872	1067.39	0.01416867	0.01423976	1597.39	0.14055629	0.13716283	2127.38	0.16916228	0.16608153	2657.38	0.06596765	0.06986729	3187.37	0.12240778	0.1188896	3717.37	0.07145628	0.06937456	4247.37	0.20834956	0.20899747	
537.6	0.0510882	0.04953092	1067.59	0.01363661	0.01422584	1597.59	0.14047157	0.13714491	2127.58	0.16935781	0.16607312	2657.58	0.06640021	0.06986276	3187.57	0.12220996	0.11888376	3717.57	0.07074581	0.06936758	4247.57	0.20888021	0.20898977	
537.8	0.05060825	0.04951313	1067.79	0.01369979	0.01421193	1597.79	0.1403135	0.13712699	2127.78	0.16932805	0.16606471	2657.78	0.06636544	0.06985823	3187.77	0.12184445	0.11887792	3717.77	0.07030975	0.0693606	4247.77	0.20868555	0.20898208	
538	0.05017364	0.04949534	1067.99	0.01265762	0.01419803	1597.99	0.14046508	0.13710908	2127.98	0.17003736	0.1660563	2657.98	0.0660751	0.0698537	3187.97	0.12191436	0.11887208	3717.97	0.06924666	0.06935362	4247.97	0.20826326	0.20897439
[truncated: 25,798 more chars]
