# Supplementary material for: Functional development of a V3/glycan-specific broadly neutralizing antibody isolated from a case of HIV superinfection
Source: eLife. 2021 Jul 15;10:e68110. doi: 10.7554/eLife.68110 (PMC8376252; doi:10.7554/eLife.68110)
Supplement: Figure 4—source data 2. [file elife-68110-fig4-data2.zip › QA013.2 Dbl Ref_01.28.21/QA013.2_Lineage Replicates_BG505 SOSIP trimer/Results/C3Results.txt]

Conc1	1.25E-07	1.25E-07	1.25E-07	1.25E-07	1.25E-07	1.25E-07	1.25E-07	1.25E-07	
Start1	200	729.99	1259.99	1789.99	2319.98	2849.98	3379.97	3909.97	
Stop1	559.8	1089.79	1619.79	2149.78	2679.78	3209.77	3739.77	4269.77	
Kobs	0.00179646699250741	0.00489182513147119	0.000653224995022749	0.000253228138746399	0.000324449520787311	0.000245653423366404	0.000503183857129015	0.000184032722001788	
Error Kobs	0.000163074656094731	0.000247426978255063	2.34185044379063E-05	2.17521476220685E-05	6.76459520166213E-05	3.01084343190197E-05	5.12974711999079E-05	1.88906171755307E-05	
Koff	0	0	0	0	0	0	0	0	
Error Koff	0	0	0	0	0	0	0	0	
Time1	Data1	Fit1	Time2	Data2	Fit2	Time3	Data3	Fit3	Time4	Data4	Fit4	Time5	Data5	Fit5	Time6	Data6	Fit6	Time7	Data7	Fit7	Time8	Data8	Fit8	
200	0.00058095	0	729.99	0.00800306	0	1259.99	0.00610265	0	1789.99	0.00771256	0	2319.98	-0.00275363	0	2849.98	-0.00105669	0	3379.97	0.00264945	0	3909.97	0.00116744	0	
200.2	0.00068078	0.00000329	730.19	0.00834356	0.00019162	1260.19	0.00522652	0.00007716	1790.19	0.00806135	0.00007818	2320.18	-0.00262022	0.00000763	2850.18	-0.00194761	0.00004427	3380.17	0.003816	0.00001723	3910.17	0.00024913	0.00011158	
200.4	0.00055282	0.00000658	730.39	0.00926881	0.00037706	1260.39	0.00472302	0.00015427	1790.39	0.0080687	0.00015632	2320.38	-0.0033929	0.00001527	2850.38	-0.00234767	0.00008854	3380.37	0.00470941	0.00003446	3910.37	-0.0001198	0.00022311	
200.6	0.00028962	0.00000987	730.59	0.0101073	0.00055653	1260.59	0.00400267	0.00023135	1790.59	0.00782334	0.00023442	2320.58	-0.00390532	0.0000229	2850.58	-0.00282705	0.00013281	3380.57	0.00590281	0.00005168	3910.57	-0.00037911	0.0003346	
200.8	0.00104728	0.00001316	730.79	0.01081754	0.00073021	1260.79	0.0038761	0.00030838	1790.79	0.00811926	0.00031249	2320.78	-0.00394234	0.00003053	2850.78	-0.00339315	0.00017707	3380.77	0.00724668	0.0000689	3910.77	-0.00076504	0.00044603	
201	0.00104308	0.00001644	730.99	0.0112868	0.00089829	1260.99	0.00390808	0.00038537	1790.99	0.00802133	0.00039052	2320.98	-0.00487086	0.00003817	2850.98	-0.00305696	0.00022132	3380.97	0.00776951	0.00008612	3910.97	-0.00077048	0.00055742	
201.2	0.00084746	0.00001973	731.19	0.01187751	0.00106095	1261.19	0.00390921	0.00046232	1791.19	0.00846603	0.00046852	2321.18	-0.00521254	0.0000458	2851.18	-0.00241569	0.00026557	3381.17	0.0078282	0.00010333	3911.17	-0.00175091	0.00066876	
201.4	0.00097348	0.00002301	731.39	0.01201902	0.00121837	1261.39	0.00330018	0.00053923	1791.39	0.0088542	0.00054648	2321.38	-0.00652363	0.00005343	2851.38	-0.0024884	0.00030982	3381.37	0.00803518	0.00012054	3911.37	-0.00157145	0.00078005	
201.6	0.00130968	0.0000263	731.59	0.0121963	0.00137071	1261.59	0.00356085	0.0006161	1791.59	0.00892595	0.00062441	2321.58	-0.00755377	0.00006106	2851.58	-0.00145993	0.00035406	3381.57	0.00740116	0.00013775	3911.57	-0.00179967	0.00089129	
201.8	0.00208624	0.00002958	731.79	0.01217475	0.00151815	1261.79	0.00337161	0.00069292	1791.79	0.00814897	0.0007023	2321.78	-0.00839243	0.00006869	2851.78	-0.00084596	0.0003983	3381.77	0.0073441	0.00015495	3911.77	-0.00212523	0.00100249	
202	0.00201989	0.00003286	731.99	0.01184726	0.00166083	1261.99	0.00428048	0.00076971	1791.99	0.00763205	0.00078016	2321.98	-0.00925231	0.00007632	2851.98	0.00038826	0.00044253	3381.97	0.00674047	0.00017215	3911.97	-0.00181737	0.00111363	
202.2	0.00208987	0.00003614	732.19	0.01097691	0.00179891	1262.19	0.0048686	0.00084645	1792.19	0.00737861	0.00085798	2322.18	-0.00924354	0.00008395	2852.18	0.00163308	0.00048676	3382.17	0.00542576	0.00018934	3912.17	-0.00134348	0.00122473	
202.4	0.00199455	0.00003942	732.39	0.01043041	0.00193254	1262.39	0.00431183	0.00092315	1792.39	0.00717181	0.00093576	2322.38	-0.01009363	0.00009158	2852.38	0.00296141	0.00053098	3382.37	0.00392641	0.00020654	3912.37	-0.00135033	0.00133578	
202.6	0.00218421	0.00004269	732.59	0.00962104	0.00206186	1262.59	0.00361244	0.00099981	1792.59	0.00700518	0.00101351	2322.58	-0.01060881	0.0000992	2852.58	0.00378421	0.0005752	3382.57	0.00282959	0.00022373	3912.57	-0.00176079	0.00144679	
202.8	0.00108838	0.00004597	732.79	0.00903071	0.00218701	1262.79	0.00319057	0.00107643	1792.79	0.00630473	0.00109122	2322.78	-0.01058069	0.00010683	2852.78	0.0042803	0.00061941	3382.77	0.00193675	0.00024091	3912.77	-0.00181294	0.00155774	
203	0.00158752	0.00004924	732.99	0.00826186	0.00230813	1262.99	0.00340307	0.001153	1792.99	0.00579036	0.0011689	2322.98	-0.0106148	0.00011446	2852.98	0.00513225	0.00066362	3382.97	0.00091728	0.00025809	3912.97	-0.00114016	0.00166865	
203.2	0.00141182	0.00005252	733.19	0.00746202	0.00242534	1263.19	0.00405799	0.00122954	1793.19	0.00540612	0.00124654	2323.18	-0.01127997	0.00012208	2853.18	0.00528336	0.00070783	3383.17	0.00171978	0.00027527	3913.17	-0.00090475	0.00177951	
203.4	0.00078393	0.00005579	733.39	0.00750986	0.00253877	1263.39	0.00410141	0.00130603	1793.39	0.00515333	0.00132415	2323.38	-0.01073185	0.00012971	2853.38	0.00505944	0.00075203	3383.37	0.00206809	0.00029245	3913.37	-0.00062178	0.00189032	
203.6	0.0011566	0.00005906	733.59	0.00758029	0.00264855	1263.59	0.00431572	0.00138248	1793.59	0.00472663	0.00140172	2323.58	-0.01071316	0.00013733	2853.58	0.00406827	0.00079622	3383.57	0.00130862	0.00030962	3913.57	-0.00068723	0.00200108	
203.8	0.00069005	0.00006233	733.79	0.00680419	0.00275479	1263.79	0.00449454	0.00145889	1793.79	0.00502652	0.00147926	2323.78	-0.01087782	0.00014496	2853.78	0.00337832	0.00084041	3383.77	0.00167041	0.00032679	3913.77	-0.00054419	0.0021118	
204	0.0003916	0.0000656	733.99	0.00709929	0.0028576	1263.99	0.00558173	0.00153526	1793.99	0.00553507	0.00155676	2323.98	-0.01012044	0.00015258	2853.98	0.00297733	0.0008846	3383.97	0.00178965	0.00034395	3913.97	-0.00062692	0.00222247	
204.2	0.00003409	0.00006886	734.19	0.00690496	0.0029571	1264.19	0.00528041	0.00161159	1794.19	0.00524269	0.00163422	2324.18	-0.01023084	0.00016021	2854.18	0.00292951	0.00092878	3384.17	0.00264311	0.00036111	3914.17	-0.0012158	0.00233309	
204.4	-0.00021863	0.00007213	734.39	0.00705722	0.00305339	1264.39	0.00592069	0.00168788	1794.39	0.00518883	0.00171165	2324.38	-0.01096965	0.00016783	2854.38	0.00286735	0.00097296	3384.37	0.00290171	0.00037827	3914.37	-0.00024018	0.00244366	
204.6	-0.00003246	0.0000754	734.59	0.00662057	0.00314658	1264.59	0.00664352	0.00176413	1794.59	0.00498609	0.00178904	2324.58	-0.01051109	0.00017545	2854.58	0.00258921	0.00101713	3384.57	0.00318747	0.00039542	3914.57	0.00003507	0.00255418	
204.8	0.00055515	0.00007866	734.79	0.0070904	0.00323677	1264.79	0.0072579	0.00184033	1794.79	0.00537286	0.0018664	2324.78	-0.01018836	0.00018307	2854.78	0.0024995	0.0010613	3384.77	0.00294739	0.00041257	3914.77	0.00001687	0.00266466	
205	-0.0002895	0.00008192	734.99	0.00696038	0.00332404	1264.99	0.00685122	0.00191649	1794.99	0.00563167	0.00194373	2324.98	-0.01158313	0.00019069	2854.98	0.00298397	0.00110546	3384.97	0.00248168	0.00042972	3914.97	-0.00022992	0.00277509	
205.2	-0.00038101	0.00008518	735.19	0.00727192	0.0034085	1265.19	0.00630666	0.00199262	1795.19	0.00471402	0.00202101	2325.18	-0.01170764	0.00019831	2855.18	0.00291922	0.00114962	3385.17	0.00217089	0.00044686	3915.17	-0.0001014	0.00288547	
205.4	-0.00023433	0.00008844	735.39	0.00710774	0.00349024	1265.39	0.00543186	0.0020687	1795.39	0.00456292	0.00209827	2325.38	-0.01267974	0.00020593	2855.38	0.00273306	0.00119378	3385.37	0.00202606	0.000464	3915.37	0.00069924	0.0029958	
205.6	0.00009237	0.0000917	735.59	0.00703624	0.00356935	1265.59	0.0056591	0.00214474	1795.59	0.00391712	0.00217548	2325.58	-0.01274695	0.00021355	2855.58	0.00314383	0.00123793	3385.57	0.00124384	0.00048114	3915.57	0.0006995	0.00310609	
205.8	0.00049711	0.00009496	735.79	0.00688639	0.0036459	1265.79	0.00485549	0.00222074	1795.79	0.00289794	0.00225267	2325.78	-0.01249578	0.00022117	2855.78	0.00231375	0.00128207	3385.77	0.00184787	0.00049827	3915.77	0.00026171	0.00321633	
206	-0.00030784	0.00009822	735.99	0.00630867	0.00371999	1265.99	0.0051643	0.00229669	1795.99	0.00314402	0.00232981	2325.98	-0.01243637	0.00022879	2855.98	0.0022005	0.00132621	3385.97	0.00063228	0.0005154	3915.97	0.00022217	0.00332652	
206.2	0.00032254	0.00010147	736.19	0.00583392	0.00379169	1266.19	0.00406806	0.00237261	1796.19	0.00328642	0.00240692	2326.18	-0.01240254	0.00023641	2856.18	0.00223961	0.00137035	3386.17	0.00019535	0.00053253	3916.17	-0.00016333	0.00343666	
206.4	0.00094676	0.00010473	736.39	0.00597292	0.00386108	1266.39	0.00409051	0.00244849	1796.39	0.00347202	0.002484	2326.38	-0.01300528	0.00024403	2856.38	0.00218417	0.00141448	3386.37	-0.00054705	0.00054965	3916.37	-0.00079668	0.00354676	
206.6	0.00019644	0.00010798	736.59	0.00463207	0.00392823	1266.59	0.00394423	0.00252432	1796.59	0.00258711	0.00256104	2326.58	-0.01320247	0.00025164	2856.58	0.00220978	0.0014586	3386.57	-0.00067196	0.00056677	3916.57	-0.00031435	0.00365681	
206.8	-0.00067737	0.00011123	736.79	0.00374099	0.00399321	1266.79	0.00422105	0.00260011	1796.79	0.00260469	0.00263805	2326.78	-0.01346048	0.00025926	2856.78	0.00209445	0.00150273	3386.77	-0.00001055	0.00058389	3916.77	0.00037253	0.00376681	
207	-0.00024757	0.00011448	736.99	0.00284609	0.0040561	1266.99	0.00399459	0.00267587	1796.99	0.0032416	0.00271502	2326.98	-0.01333938	0.00026688	2856.98	0.00217802	0.00154684	3386.97	0.00042393	0.000601	3916.97	0.00003882	0.00387676	
207.2	-0.0007599	0.00011773	737.19	0.00359091	0.00411697	1267.19	0.00451744	0.00275158	1797.19	0.00304591	0.00279195	2327.18	-0.01335498	0.00027449	2857.18	0.0017831	0.00159096	3387.17	0.00110887	0.00061811	3917.17	0.00022962	0.00398666	
207.4	-0.000458	0.00012098	737.39	0.00421215	0.00417587	1267.39	0.00474071	0.00282725	1797.39	0.0032909	0.00286885	2327.38	-0.01314949	0.00028211	2857.38	0.00174223	0.00163507	3387.37	0.00136223	0.00063521	3917.37	0.00003032	0.00409652	
207.6	0.00035497	0.00012423	737.59	0.00372018	0.00423287	1267.59	0.00535366	0.00290288	1797.59	0.0040464	0.00294572	2327.58	-0.01402001	0.00028972	2857.58	0.00128393	0.00167917	3387.57	0.00196046	0.00065231	3917.57	0.00028932	0.00420633	
207.8	-0.00046784	0.00012748	737.79	0.0036112	0.00428803	1267.79	0.00518198	0.00297847	1797.79	0.00452367	0.00302255	2327.78	-0.01346118	0.00029733	2857.78	0.0014202	0.00172327	3387.77	0.00223553	0.00066941	3917.77	-0.00013421	0.0043161	
208	-0.00056383	0.00013072	737.99	0.00430308	0.00434142	1267.99	0.00546811	0.00305402	1797.99	0.00494113	0.00309935	2327.98	-0.0128046	0.00030495	2857.98	0.00156489	0.00176736	3387.97	0.00170929	0.00068651	3917.97	-0.00014972	0.00442581	
208.2	-0.00042798	0.00013396	738.19	0.00487769	0.00439308	1268.19	0.00516712	0.00312952	1798.19	0.00474862	0.00317611	2328.18	-0.01285805	0.00031256	2858.18	0.00181316	0.00181145	3388.17	0.00205739	0.0007036	3918.17	-0.00005675	0.00453548	
208.4	0.000138	0.00013721	738.39	0.00516045	0.00444308	1268.39	0.00560405	0.00320499	1798.39	0.00566263	0.00325283	2328.38	-0.01281624	0.00032017	2858.38	0.00179918	0.00185554	3388.37	0.00156273	0.00072069	3918.37	0.00017805	0.0046451	
208.6	0.00049774	0.00014045	738.59	0.00483838	0.00449147	1268.59	0.00596757	0.00328042	1798.59	0.00536697	0.00332952	2328.58	-0.01258121	0.00032778	2858.58	0.00284762	0.00189962	3388.57	0.00165596	0.00073777	3918.57	-0.0002632	0.00475468	
208.8	0.00081252	0.00014369	738.79	0.00572919	0.0045383	1268.79	0.0044976	0.0033558	1798.79	0.00504894	0.00340617	2328.78	-0.01238502	0.00033539	2858.78	0.00333693	0.0019437	3388.77	0.00174534	0.00075485	3918.77	-0.00068659	0.0048642	
209	0.00043827	0.00014693	738.99	0.00549797	0.00458362	1268.99	0.00373916	0.00343115	1798.99	0.00438016	0.00348279	2328.98	-0.01217688	0.000343	2858.98	0.00399029	0.00198777	3388.97	0.00129465	0.00077193	3918.97	-0.00132049	0.00497368	
209.2	0.00110087	0.00015017	739.19	0.00601931	0.00462748	1269.19	0.00363409	0.00350645	1799.19	0.00376689	0.00355938	2329.18	-0.01078046	0.00035061	2859.18	0.0049624	0.00203183	3389.17	0.00115587	0.00078901	3919.17	-0.00061866	0.00508311	
209.4	0.00038251	0.0001534	739.39	0.00619675	0.00466992	1269.39	0.00348948	0.00358171	1799.39	0.00543614	0.00363593	2329.38	-0.01042298	0.00035822	2859.38	0.00577549	0.0020759	3389.37	0.0005563	0.00080608	3919.37	-0.00152351	0.0051925	
209.6	0.00062477	0.00015664	739.59	0.00589595	0.00471099	1269.59	0.00361029	0.00365693	1799.59	0.00561478	0.00371244	2329.58	-0.00977282	0.00036583	2859.58	0.00506091	0.00211996	3389.57	-0.00015386	0.00082314	3919.57	-0.00229875	0.00530183	
209.8	0.00051653	0.00015987	739.79	0.00617961	0.00475075	1269.79	0.00334395	0.00373212	1799.79	0.00589058	0.00378892	2329.78	-0.00899443	0.00037344	2859.78	0.00467919	0.00216401	3389.77	-0.00059602	0.00084021	3919.77	-0.00308728	0.00541112	
210	0.0005294	0.0001631	739.99	0.00592773	0.00478922	1269.99	0.00404173	0.00380726	1799.99	0.00662408	0.00386537	2329.98	-0.00935485	0.00038105	2859.98	0.00451236	0.00220806	3389.97	-0.00160539	0.00085727	3919.97	-0.00246368	0.00552037	
210.2	0.00053275	0.00016634	740.19	0.00660996	0.00482644	1270.19	0.0034505	0.00388236	1800.19	0.00674292	0.00394178	2330.18	-0.00976856	0.00038866	2860.18	0.00411885	0.0022521	3390.17	-0.00176522	0.00087432	3920.17	-0.00192347	0.00562956	
210.4	0.00010542	0.00016957	740.39	0.00723396	0.00486247	1270.39	0.00418137	0.00395742	1800.39	0.00650475	0.00401815	2330.38	-0.00977522	0.00039626	2860.38	0.00335121	0.00229614	3390.37	-0.00251969	0.00089138	3920.37	-0.0015028	0.00573871	
210.6	-0.00042298	0.0001728	740.59	0.00701315	0.00489734	1270.59	0.00440751	0.00403244	1800.59	0.00586342	0.00409449	2330.58	-0.00876195	0.00040387	2860.58	0.00393175	0.00234018	3390.57	-0.00284275	0.00090843	3920.57	-0.00083388	0.00584781	
210.8	-0.00096256	0.00017603	740.79	0.00745851	0.00493109	1270.79	0.00502749	0.00410741	1800.79	0.00606623	0.0041708	2330.78	-0.00949001	0.00041147	2860.78	0.00325113	0.00238421	3390.77	-0.00293902	0.00092547	3920.77	0.00018845	0.00595687	
211	-0.00010348	0.00017925	740.99	0.00792151	0.00496374	1270.99	0.00490343	0.00418235	1800.99	0.00621169	0.00424707	2330.98	-0.00962111	0.00041908	2860.98	0.00313713	0.00242823	3390.97	-0.00386882	0.00094252	3920.97	0.00089186	0.00606587	
211.2	-0.00000905	0.00018248	741.19	0.00792264	0.00499535	1271.19	0.00504861	0.00425725	1801.19	0.00528821	0.0043233	2331.18	-0.01008833	0.00042668	2861.18	0.00274211	0.00247225	3391.17	-0.00436557	0.00095956	3921.17	0.0021326	0.00617483	
211.4	0.00034463	0.0001857	741.39	0.00775785	0.00502593	1271.39	0.00600097	0.00433211	1801.39	0.00593523	0.00439951	2331.38	-0.01025805	0.00043429	2861.38	0.00294511	0.00251627	3391.37	-0.00497001	0.00097659	3921.37	0.00230986	0.00628375	
211.6	-0.00019177	0.00018893	741.59	0.00706655	0.00505553	1271.59	0.00577774	0.00440692	1801.59	0.00574279	0.00447567	2331.58	-0.01134679	0.00044189	2861.58	0.00243626	0.00256028	3391.57	-0.0054276	0.00099363	3921.57	0.00343052	0.00639261	
211.8	-0.00088318	0.00019215	741.79	0.00680061	0.00508417	1271.79	0.00534202	0.0044817	1801.79	0.00537778	0.0045518	2331.78	-0.01100016	0.00044949	2861.78	0.00281715	0.00260429	3391.77	-0.00603338	0.00101066	3921.77	0.00358616	0.00650143	
212	-0.0006059	0.00019537	741.99	0.00772074	0.00511189	1271.99	0.00570095	0.00455643	1801.99	0.00472301	0.0046279	2331.98	-0.01237783	0.00045709	2861.98	0.00251533	0.00264829	3391.97	-0.00599655	0.00102768	3921.97	0.00413499	0.0066102	
212.2	-0.0006393	0.00019859	742.19	0.00748628	0.00513872	1272.19	0.00639853	0.00463113	1802.19	0.00438598	0.00470396	2332.18	-0.01246919	0.0004647	2862.18	0.00287017	0.00269229	3392.17	-0.00530961	0.0010447	3922.17	0.00437202	0.00671893	
212.4	-0.00013798	0.00020181	742.39	0.00697248	0.00516468	1272.39	0.00609595	0.00470578	1802.39	0.00438539	0.00477999	2332.38	-0.01353163	0.0004723	2862.38	0.00319744	0.00273629	3392.37	-0.00533457	0.00106172	3922.37	0.00383451	0.00682761	
212.6	0.00023601	0.00020503	742.59	0.00574424	0.00518981	1272.59	0.00514477	0.0047804	1802.59	0.00370826	0.00485598	2332.58	-0.01448635	0.0004799	2862.58	0.00417162	0.00278028	3392.57	-0.00439276	0.00107874	3922.57	0.00286484	0.00693624	
212.8	0.00011116	0.00020825	742.79	0.00624798	0.00521412	1272.79	0.00495444	0.00485497	1802.79	0.00347721	0.00493194	2332.78	-0.01444134	0.0004875	2862.78	0.00380965	0.00282426	3392.77	-0.00402834	0.00109575	3922.77	0.00239894	0.00704482	
213	-0.00003593	0.00021146	742.99	0.00621378	0.00523766	1272.99	0.00568683	0.00492951	1802.99	0.00361809	0.00500786	2332.98	-0.01502816	0.0004951	2862.98	0.00434383	0.00286824	3392.97	-0.00398453	0.00111276	3922.97	0.00202865	0.00715336	
213.2	0.00059483	0.00021468	743.19	0.00595247	0.00526043	1273.19	0.00622857	0.005004	1803.19	0.00464757	0.00508375	2333.18	-0.01537814	0.0005027	2863.18	0.00479096	0.00291222	3393.17	-0.00340003	0.00112976	3923.17	0.00183495	0.00726185	
213.4	0.00042542	0.00021789	743.39	0.0053197	0.00528247	1273.39	0.00577946	0.00507845	1803.39	0.00518404	0.0051596	2333.38	-0.01644607	0.0005103	2863.38	0.00510361	0.00295619	3393.37	-0.00315334	0.00114677	3923.37	0.00108593	0.00737029	
213.6	0.00091759	0.0002211	743.59	0.00543462	0.0053038	1273.59	0.00542926	0.00515287	1803.59	0.00535054	0.00523542	2333.58	-0.01540765	0.00051789	2863.58	0.00478087	0.00300015	3393.57	-0.00251347	0.00116376	3923.57	0.00044394	0.00747869	
213.8	0.00105695	0.00022431	743.79	0.00555885	0.00532444	1273.79	0.00588864	0.00522724	1803.79	0.004993	0.0053112	2333.78	-0.01528071	0.00052549	2863.78	0.0053181	0.00304412	3393.77	-0.00208614	0.00118076	3923.77	0.00046798	0.00758704	
214	0.00141217	0.00022752	743.99	0.00599595	0.00534441	1273.99	0.00646467	0.00530157	1803.99	0.00527326	0.00538695	2333.98	-0.01532588	0.00053309	2863.98	0.00516194	0.00308807	3393.97	-0.00091308	0.00119775	3923.97	0.00118253	0.00769534	
214.2	0.00144411	0.00023073	744.19	0.0065102	0.00536374	1274.19	0.00538947	0.00537587	1804.19	0.00507767	0.00546267	2334.18	-0.01409999	0.00054068	2864.18	0.00516763	0.00313203	3394.17	-0.00015343	0.00121474	3924.17	0.00130516	0.0078036	
214.4	0.00186999	0.00023394	744.39	0.00633391	0.00538245	1274.39	0.00513066	0.00545012	1804.39	0.00535996	0.00553835	2334.38	-0.01372256	0.00054828	2864.38	0.00503665	0.00317597	3394.37	0.00031645	0.00123172	3924.37	0.00130809	0.00791181	
214.6	0.0019293	0.00023714	744.59	0.00640614	0.00540056	1274.59	0.00505246	0.00552433	1804.59	0.00668928	0.00561399	2334.58	-0.01264874	0.00055588	2864.58	0.00539361	0.00321992	3394.57	0.00056332	0.0012487	3924.57	0.00173219	0.00801997	
214.8	0.00177847	0.00024035	744.79	0.00624155	0.00541808	1274.79	0.00427705	0.0055985	1804.79	0.00684518	0.0056896	2334.78	-0.01249174	0.00056347	2864.78	0.00439416	0.00326386	3394.77	0.00133679	0.00126568	3924.77	0.00210631	0.00812809	
215	0.00185583	0.00024355	744.99	0.00555853	0.00543504	1274.99	0.00412348	0.00567263	1804.99	0.0069895	0.00576518	2334.98	-0.01161192	0.00057106	2864.98	0.00451069	0.00330779	3394.97	0.00080458	0.00128266	3924.97	0.00233258	0.00823616	
215.2	0.00274739	0.00024676	745.19	0.0054422	0.00545145	1275.19	0.00440413	0.00574673	1805.19	0.00766958	0.00584072	2335.18	-0.01080021	0.00057866	2865.18	0.00473552	0.00335172	3395.17	0.000302	0.00129963	3925.17	0.0021766	0.00834418	
215.4	0.00269474	0.00024996	745.39	0.00569398	0.00546733	1275.39	0.00433412	0.00582078	1805.39	0.00858461	0.00591623	2335.38	-0.01001001	0.00058625	2865.38	0.00493554	0.00339565	3395.37	0.00002607	0.00131659	3925.37	0.00113444	0.00845216	
215.6	0.00302953	0.00025316	745.59	0.0056159	0.0054827	1275.59	0.00408009	0.00589479	1805.59	0.00896908	0.0059917	2335.58	-0.00924325	0.00059384	2865.58	0.00418531	0.00343957	3395.57	-0.00007781	0.00133356	3925.57	0.00139633	0.00856009	
215.8	0.00345797	0.00025636	745.79	0.00556635	0.00549757	1275.79	0.00357166	0.00596876	1805.79	0.00936659	0.00606714	2335.78	-0.00779918	0.00060144	2865.78	0.00413203	0.00348349	3395.77	0.00012918	0.00135052	3925.77	0.0009732	0.00866797	
216	0.00333843	0.00025956	745.99	0.00535123	0.00551196	1275.99	0.00450901	0.00604269	1805.99	0.00908455	0.00614254	2335.98	-0.00745878	0.00060903	2865.98	0.0033219	0.0035274	3395.97	-0.00018705	0.00136747	3925.97	0.00067767	0.0087758	
216.2	0.00312746	0.00026275	746.19	0.00479063	0.00552589	1276.19	0.00541652	0.00611659	1806.19	0.01034259	0.00621791	2336.18	-0.00796974	0.00061662	2866.18	0.00339315	0.0035713	3396.17	-0.00059749	0.00138443	3926.17	-0.00006776	0.00888359	
216.4	0.00299439	0.00026595	746.39	0.00515546	0.00553937	1276.39	0.00541914	0.00619044	1806.39	0.01204084	0.00629325	2336.38	-0.00871292	0.00062421	2866.38	0.00364485	0.00361521	3396.37	-0.00159807	0.00140138	3926.37	-0.00010258	0.00899134	
216.6	0.00292918	0.00026914	746.59	0.00516296	0.00555242	1276.59	0.00550497	0.00626425	1806.59	0.01243983	0.00636855	2336.58	-0.00942579	0.0006318	2866.58	0.00370559	0.0036591	3396.57	-0.00146073	0.00141832	3926.57	0.00020163	0.00909903	
216.8	0.0022553	0.00027234	746.79	0.00545314	0.00556505	1276.79	0.0076229	0.00633802	1806.79	0.01301561	0.00644381	2336.78	-0.01019164	0.00063939	2866.78	0.00355623	0.003703	3396.77	-0.00243312	0.00143527	3926.77	0.00141842	0.00920668	
217	0.00296824	0.00027553	746.99	0.00549669	0.00557727	1276.99	0.00811518	0.00641175	1806.99	0.01427301	0.00651905	2336.98	-0.01140515	0.00064698	2866.98	0.00355734	0.00374689	3396.97	-0.00272346	0.00145221	3926.97	0.00212967	0.00931429	
217.2	0.00297845	0.00027872	747.19	0.00574026	0.00558909	1277.19	0.00855482	0.00648545	1807.19	0.01463126	0.00659424	2337.18	-0.01223477	0.00065456	2867.18	0.00294389	0.00379077	3397.17	-0.0029087	0.00146914	3927.17	0.00266551	0.00942184	
217.4	0.00369735	0.00028191	747.39	0.00606422	0.00560053	1277.39	0.00807241	0.0065591	1807.39	0.01402149	0.00666941	2337.38	-0.01260918	0.00066215	2867.38	0.00369601	0.00383465	3397.37	-0.00214839	0.00148608	3927.37	0.00358328	0.00952936	
217.6	0.00306375	0.0002851	747.59	0.00684839	0.00561161	1277.59	0.00904917	0.00663271	1807.59	0.01368504	0.00674454	2337.58	-0.01232158	0.00066974	2867.58	0.00380028	0.00387853	3397.57	-0.00137389	0.00150301	3927.57	0.00334466	0.00963682	
217.8	0.0026773	0.00028829	747.79	0.00653218	0.00562233	1277.79	0.00965343	0.00670628	1807.79	0.01296578	0.00681963	2337.78	-0.01347826	0.00067733	2867.78	0.00443862	0.0039224	3397.77	-0.00106571	0.00151993	3927.77	0.00403566	0.00974424	
218	0.00265578	0.00029147	747.99	0.00698375	0.0056327	1277.99	0.0107248	0.00677982	1807.99	0.01328098	0.00689469	2337.98	-0.01393137	0.00068491	2867.98	0.0050752	0.00396626	3397.97	0.00054256	0.00153685	3927.97	0.00513171	0.00985161	
218.2	0.00212842	0.00029466	748.19	0.00633123	0.00564274	1278.19	0.01028471	0.00685331	1808.19	0.01248042	0.00696972	2338.18	-0.01420168	0.0006925	2868.18	0.00604031	0.00401013	3398.17	0.0016336	0.00155377	3928.17	0.0057068	0.00995893	
218.4	0.00144312	0.00029784	748.39	0.00649652	0.00565245	1278.39	0.01017775	0.00692676	1808.39	0.01231159	0.00704471	2338.38	-0.01507099	0.00070008	2868.38	0.00635247	0.00405398	3398.37	0.00245658	0.00157069	3928.37	0.00658389	0.01006621	
218.6	0.00132925	0.00030103	748.59	0.00636769	0.00566185	1278.59	0.01025458	0.00700018	1808.59	0.01170407	0.00711966	2338.58	-0.01484604	0.00070767	2868.58	0.0074233	0.00409783	3398.57	0.00292321	0.0015876	3928.57	0.00672555	0.01017344	
218.8	0.00132387	0.00030421	748.79	0.00567944	0.00567095	1278.79	0.01015261	0.00707355	1808.79	0.00995795	0.00719459	2338.78	-0.01395326	0.00071525	2868.78	0.00739908	0.00414168	3398.77	0.00282443	0.00160451	3928.77	0.00668597	0.01028063	
219	0.00182591	0.00030739	748.99	0.00621097	0.00567976	1278.99	0.01023014	0.00714689	1808.99	0.00888845	0.00726948	2338.98	-0.01337864	0.00072283	2868.98	0.00781863	0.00418553	3398.97	0.00203127	0.00162142	3928.97	0.0072441	0.01038777	
219.2	0.00247873	0.00031057	749.19	0.00694035	0.00568828	1279.19	0.00995971	0.00722018	1809.19	0.00875602	0.00734433	2339.18	-0.01258336	0.00073042	2869.18	0.00734129	0.00422936	3399.17	0.00186728	0.00163832	3929.17	0.00664532	0.01049486	
219.4	0.00238115	0.00031375	749.39	0.00717749	0.00569652	1279.39	0.00979909	0.00729344	1809.39	0.00771863	0.00741915	2339.38	-0.01160763	0.000738	2869.38	0.00635169	0.0042732	3399.37	0.0026392	0.00165522	3929.37	0.00591951	0.01060191	
219.6	0.00317241	0.00031692	749.59	0.00745923	0.0057045	1279.59	0.00943982	0.00736665	1809.59	0.00765774	0.00749394	2339.58	-0.01100946	0.00074558	2869.58	0.00548948	0.00431703	3399.57	0.00233109	0.00167211	3929.57	0.00573084	0.01070891	
219.8	0.00216349	0.0003201	749.79	0.00683199	0.00571223	1279.79	0.00887647	0.00743983	1809.79	0.00694377	0.00756869	2339.78	-0.01038039	0.00075316	2869.78	0.00554219	0.00436085	3399.77	0.0022969	0.001689	3929.77	0.00467195	0.01081587	
220	0.00214871	0.00032328	749.99	0.00685409	0.0057197	1279.99	0.00968129	0.00751297	1809.99	0.00746126	0.00764341	2339.98	-0.01029591	0.00076074	2869.98	0.00499202	0.00440467	3399.97	0.00157691	0.00170589	3929.97	0.00457148	0.01092277	
220.2	0.00158853	0.00032645	750.19	0.00758471	0.00572693	1280.19	0.00975476	0.00758606	1810.19	0.00893354	0.00771809	2340.18	-0.01061217	0.00076832	2870.18	0.0051175	0.00444849	3400.17	0.00070106	0.00172278	3930.17	0.0042078	0.01102964	
220.4	0.00046019	0.00032962	750.39	0.00798022	0.00573393	1280.39	0.00924485	0.00765912	1810.39	0.00983475	0.00779274	2340.38	-0.00936148	0.0007759	2870.38	0.00507597	0.0044923	3400.37	0.0001904	0.00173966	3930.37	0.00530843	0.01113645	
220.6	0.00129741	0.00033279	750.59	0.00806492	0.00574071	1280.59	0.00842728	0.00773214	1810.59	0.00976121	0.00786735	2340.58	-0.00925455	0.00078348	2870.58	0.0049183	0.00453611	3400.57	0.00040545	0.00175654	3930.57	0.00456952	0.01124322	
220.8	0.00081167	0.00033596	750.79	0.00747543	0.00574726	1280.79	0.00867263	0.00780512	1810.79	0.01026228	0.00794194	2340.78	-0.00921656	0.00079106	2870.78	0.00479547	0.00457991	3400.77	-0.00040107	0.00177341	3930.77	0.00441506	0.01134995	
221	0.00135123	0.00033913	750.99	0.00756919	0.00575361	1280.99	0.00874877	0.00787806	1810.99	0.0110926	0.00801648	2340.98	-0.00903509	0.00079864	2870.98	0.00400096	0.00462371	3400.97	0.00013082	0.00179028	3930.97	0.00405986	0.01145663	
221.2	0.00072815	0.0003423	751.19	0.00801941	0.00575975	1281.19	0.00895123	0.00795096	1811.19	0.01070738	0.008091	2341.18	-0.0091807	0.00080622	2871.18	0.0036162	0.0046675	3401.17	-0.00009992	0.00180715	3931.17	0.00406678	0.01156326	
221.4	0.00095465	0.00034547	751.39	0.00813651	0.00576569	1281.39	0.00836792	0.00802382	1811.39	0.01038912	0.00816547	2341.38	-0.00921062	0.00081379	2871.38	0.00395126	0.00471129	3401.37	0.00067347	0.00182402	3931.37	0.00356303	0.01166984	
221.6	-0.00049389	0.00034863	751.59	0.00863182	0.00577144	1281.59	0.00913143	0.00809664	1811.59	0.01175314	0.00823992	2341.58	-0.00953911	0.00082137	2871.58	0.00402184	0.00475508	3401.57	0.00127278	0.00184088	3931.57	0.00350883	0.01177638	
221.8	-0.00122305	0.0003518	751.79	0.00850733	0.00577701	1281.79	0.00939123	0.00816942	1811.79	0.01200198	0.00831433	2341.78	-0.01012167	0.00082894	2871.78	0.00478826	0.00479886	3401.77	0.00099389	0.00185773	3931.77	0.00392665	0.01188288	
222	-0.00146027	0.00035496	751.99	0.00866281	0.00578239	1281.99	0.01061112	0.00824216	1811.99	0.01167313	0.00838871	2341.98	-0.01094481	0.00083652	2871.98	0.0050513	0.00484263	3401.97	0.00219849	0.00187459	3931.97	0.0045328	0.01198932	
222.2	-0.00186168	0.00035812	752.19	0.00827789	0.0057876	1282.19	0.00982674	0.00831487	1812.19	0.01093758	0.00846305	2342.18	-0.01126161	0.00084409	2872.18	0.00616024	0.0048864	3402.17	0.00286872	0.00189144	3932.17	0.00516561	0.01209573	
222.4	-0.00168301	0.00036129	752.39	0.00769268	0.00579265	1282.39	0.00952838	0.00838753	1812.39	0.01097334	0.00853736	2342.38	-0.01149454	0.00085167	2872.38	0.00592619	0.00493017	3402.37	0.00355803	0.00190829	3932.37	0.0065367	0.01220208	
222.6	-0.00113823	0.00036445	752.59	0.00694899	0.00579753	1282.59	0.00926902	0.00846015	1812.59	0.01096009	0.00861163	2342.58	-0.01099077	0.00085924	2872.58	0.0066818	0.00497393	3402.57	0.00354572	0.00192513	3932.57	0.00706123	0.01230839	
222.8	-0.00093716	0.0003676	752.79	0.00730249	0.00580225	1282.79	0.00994611	0.00853274	1812.79	0.01132641	0.00868588	2342.78	-0.01049063	0.00086682	2872.78	0.00612672	0.00501769	3402.77	0.00396652	0.00194197	3932.77	0.00762647	0.01241466	
223	-0.0002791	0.00037076	752.99	0.00761232	0.00580683	1282.99	0.01043655	0.00860529	1812.99	0.01089876	0.00876008	2342.98	-0.0112049	0.00087439	2872.98	0.00546766	0.00506144	3402.97	0.00396642	0.00195881	3932.97	0.00755992	0.01252087	
223.2	-0.00016028	0.00037392	753.19	0.00755587	0.00581125	1283.19	0.01098533	0.00867779	1813.19	0.01103426	0.00883426	2343.18	-0.01077055	0.00088196	2873.18	0.00474534	0.00510519	3403.17	0.00441726	0.00197564	3933.17	0.00664193	0.01262705	
223.4	0.00019232	0.00037707	753.39	0.0071676	0.00581553	1283.39	0.01101701	0.00875026	1813.39	0.01085052	0.0089084	2343.38	-0.01048774	0.00088953	2873.38	0.00519842	0.00514893	3403.37	0.0051824	0.00199247	3933.37	0.00635152	0.01273317	
223.6	0.00079778	0.00038023	753.59	0.00725973	0.00581968	1283.59	0.0101415	0.00882269	1813.59	0.01136261	0.0089825	2343.58	-0.01008148	0.0008971	2873.58	0.00540104	0.00519267	3403.57	0.00460252	0.0020093	3933.57	0.00647632	0.01283925	
223.8	-0.00049173	0.00038338	753.79	0.00678496	0.00582369	1283.79	0.01036882	0.00889508	1813.79	0.01142432	0.00905657	2343.78	-0.00937511	0.00090467	2873.78	0.00522898	0.0052364	3403.77	0.00478133	0.00202612	3933.77	0.00649821	0.01294529	
224	0.00022181	0.00038653	753.99	0.00678017	0.00582757	1283.99	0.01016192	0.00896743	1813.99	0.01217284	0.00913061	2343.98	-0.00913988	0.00091224	2873.98	0.00583937	0.00528013	3403.97	0.00416544	0.00204294	3933.97	0.00705255	0.01305128	
224.2	-0.0002503	0.00038968	754.19	0.00675337	0.00583132	1284.19	0.01004558	0.00903974	1814.19	0.01176497	0.00920462	2344.18	-0.00864384	0.00091981	2874.18	0.00599991	0.00532386	3404.17	0.00367067	0.00205976	3934.17	0.00718933	0.01315722	
224.4	-0.00003323	0.00039283	754.39	0.00699062	0.00583496	1284.39	0.01006692	0.00911201	1814.39	0.01133894	0.00927859	2344.38	-0.00824826	0.00092738	2874.38	0.00617766	0.00536758	3404.37	0.00388281	0.00207657	3934.37	0.00788156	0.01326312	
224.6	0.0016981	0.00039598	754.59	0.00688437	0.00583848	1284.59	0.00975948	0.00918424	1814.59	0.01073559	0.00935252	2344.58	-0.00821372	0.00093495	2874.58	0.00592309	0.00541129	3404.57	0.00375213	0.00209338	3934.57	0.00734558	0.01336897	
224.8	0.00097631	0.00039913	754.79	0.00610742	0.00584188	1284.79	0.00996954	0.00925644	1814.79	0.01023695	0.00942642	2344.78	-0.00827289	0.00094252	2874.78	0.0057349	0.005455	3404.77	0.00215953	0.00211019	3934.77	0.00785487	0.01347477	
225	0.00174978	0.00040228	754.99	0.00683532	0.00584517	1284.99	0.01090958	0.00932859	1814.99	0.01091658	0.00950029	2344.98	-0.00867198	0.00095008	2874.98	0.00589819	0.00549871	3404.97	0.00228937	0.00212699	3934.97	0.00757446	0.01358053	
225.2	0.00155451	0.00040542	755.19	0.00846961	0.00584836	1285.19	0.01099088	0.00940071	1815.19	0.01143088	0.00957413	2345.18	-0.00898696	0.00095765	2875.18	0.00554043	0.00554241	3405.17	0.00184213	0.00214379	3935.17	0.00743545	0.01368625	
225.4	0.00124797	0.00040857	755.39	0.00919671	0.00585145	1285.39	0.01086648	0.00947278	1815.39	0.0126037	0.00964793	2345.38	-0.00966077	0.00096522	2875.38	0.00591325	0.00558611	3405.37	0.00199358	0.00216059	3935.37	0.00770911	0.01379192	
225.6	0.00079512	0.00041171	755.59	0.00998995	0.00585443	1285.59	0.01172449	0.00954482	1815.59	0.01313054	0.0097217	2345.58	-0.01081388	0.00097278	2875.58	0.00666264	0.00562981	3405.57	0.00182375	0.00217738	3935.57	0.00895612	0.01389754	
225.8	0.00072506	0.00041485	755.79	0.01035129	0.00585732	1285.79	0.01181012	0.00961682	1815.79	0.01303587	0.00979543	2345.78	-0.01139657	0.00098035	2875.78	0.0065787	0.00567349	3405.77	0.00162941	0.00219417	3935.77	0.0095612	0.01400312	
226	0.00092307	0.00041799	755.99	0.0105843	0.00586012	1285.99	0.01147942	0.00968878	1815.99	0.01254746	0.00986913	2345.98	-0.01179451	0.00098791	2875.98	0.00716327	0.00571718	3405.97	0.00246405	0.00221096	3935.97	0.01130265	0.01410865	
226.2	0.001122	0.00042113	756.19	0.01012241	0.00586283	1286.19	0.01070846	0.0097607	1816.19	0.01339662	0.0099428	2346.18	-0.01139903	0.00099548	2876.18	0.00842168	0.00576086	3406.17	0.00271863	0.00222774	3936.17	0.01215518	0.01421414	
226.4	0.00212573	0.00042427	756.39	0.00918981	0.00586545	1286.39	0.01061528	0.00983258	1816.39	0.01369667	0.01001643	2346.38	-0.01067368	0.00100304	2876.38	0.00740051	0.00580453	3406.37	0.00383954	0.00224452	3936.37	0.01346521	0.01431958	
226.6	0.00162842	0.00042741	756.59	0.00924043	0.00586798	1286.59	0.01055147	0.00990443	1816.59	0.01340266	0.01009003	2346.58	-0.01061871	0.0010106	2876.58	0.00816543	0.0058482	3406.57	0.00381284	0.00226129	3936.57	0.01352788	0.01442497	
226.8	0.00172944	0.00043054	756.79	0.00970279	0.00587043	1286.79	0.01178455	0.00997623	1816.79	0.01333673	0.0101636	2346.78	-0.01008308	0.00101816	2876.78	0.00753543	0.00589187	3406.77	0.00402196	0.00227807	3936.77	0.01298282	0.01453032	
227	0.00145104	0.00043368	756.99	0.00871812	0.00587281	1286.99	0.01179044	0.010048	1816.99	0.01273104	0.01023713	2346.98	-0.00965044	0.00102573	2876.98	0.00694352	0.00593553	3406.97	0.00326164	0.00229483	3936.97	0.01218484	0.01463563	
227.2	0.001402	0.00043681	757.19	0.00878576	0.00587511	1287.19	0.01104143	0.01011973	1817.19	0.01335071	0.01031063	2347.18	-0.00908911	0.00103329	2877.18	0.00707549	0.00597919	3407.17	0.00330244	0.0023116	3937.17	0.01189361	0.01474089	
227.4	0.00106012	0.00043994	757.39	0.00781637	0.00587733	1287.39	0.01083417	0.01019141	1817.39	0.01334189	0.01038409	2347.38	-0.00856512	0.00104085	2877.38	0.007678	0.00602284	3407.37	0.00356167	0.00232836	3937.37	0.01182989	0.0148461	
227.6	0.00101299	0.00044308	757.59	0.00769903	0.00587948	1287.59	0.0111532	0.01026306	1817.59	0.01291973	0.01045752	2347.58	-0.00780486	0.00104841	2877.58	0.00762411	0.00606649	3407.57	0.00350046	0.00234512	3937.57	0.01173353	0.01495127	
227.8	-0.00019704	0.00044621	757.79	0.00747783	0.00588156	1287.79	0.01159186	0.01033467	1817.79	0.01247731	0.01053092	2347.78	-0.00748945	0.00105597	2877.78	0.00776876	0.00611013	3407.77	0.00256823	0.00236188	3937.77	0.01176832	0.01505639	
228	0.00007962	0.00044933	757.99	0.00738323	0.00588358	1287.99	0.01182492	0.01040625	1817.99	0.01227022	0.01060428	2347.98	-0.00668663	0.00106353	2877.98	0.00845774	0.00615377	3407.97	0.00183347	0.00237863	3937.97	0.01165064	0.01516147	
228.2	0.00014227	0.00045246	758.19	0.00760884	0.00588553	1288.19	0.01268157	0.01047778	1818.19	0.01099655	0.01067762	2348.18	-0.00547085	0.00107109	2878.18	0.00760157	0.00619741	3408.17	0.0012776	0.00239538	3938.17	0.01177183	0.0152665	
228.4	0.00065584	0.00045559	758.39	0.00782618	0.00588742	1288.39	0.01335048	0.01054927	1818.39	0.01077471	0.01075091	2348.38	-0.00441567	0.00107864	2878.38	0.00711924	0.00624104	3408.37	0.00162028	0.00241212	3938.37	0.01215984	0.01537148	
228.6	0.00092179	0.00045872	758.59	0.00754705	0.00588924	1288.59	0.01363485	0.01062073	1818.59	0.01024332	0.01082418	2348.58	-0.00376297	0.0010862	2878.58	0.00648259	0.00628466	3408.57	0.0012532	0.00242886	3938.57	0.01120971	0.01547642	
228.8	0.00057976	0.00046184	758.79	0.00738289	0.00589101	1288.79	0.01440466	0.01069215	1818.79	0.01067633	0.01089741	2348.78	-0.00409496	0.00109376	2878.78	0.00641945	0.00632828	3408.77	0.00034305	0.0024456	3938.77	0.01053321	0.01558132	
229	0.00137354	0.00046496	758.99	0.0085264	0.00589272	1288.99	0.01502153	0.01076353	1818.99	0.01180343	0.0109706	2348.98	-0.00387155	0.00110131	2878.98	0.00692768	0.0063719	3408.97	0.00137871	0.00246234	3938.97	0.00926273	0.01568617	
229.2	0.00216673	0.00046809	759.19	0.00923999	0.00589438	1289.19	0.01535309	0.01083487	1819.19	0.01216025	0.01104377	2349.18	-0.00389196	0.00110887	2879.18	0.00677491	0.00641551	3409.17	0.00150058	0.00247907	3939.17	0.0086335	0.01579098	
229.4	0.00256564	0.00047121	759.39	0.00892893	0.00589598	1289.39	0.01558676	0.01090617	1819.39	0.01258675	0.0111169	2349.38	-0.00495466	0.00111643	2879.38	0.00678767	0.00645912	3409.37	0.00112856	0.0024958	3939.37	0.00946359	0.01589574	
229.6	0.00261389	0.00047433	759.59	0.00953528	0.00589753	1289.59	0.01550769	0.01097743	1819.59	0.01247351	0.01118999	2349.58	-0.00645254	0.00112398	2879.58	0.00682776	0.00650272	3409.57	0.00179753	0.00251252	3939.57	0.00928719	0.01600045	
229.8	0.0028261	0.00047745	759.79	0.00937857	0.00589903	1289.79	0.01490167	0.01104865	1819.79	0.01298639	0.01126306	2349.78	-0.00645765	0.00113153	2879.78	0.00673069	0.00654632	3409.77	0.0017659	0.00252924	3939.77	0.01046896	0.01610512	
230	0.00282535	0.00048056	759.99	0.00914455	0.00590048	1289.99	0.01420432	0.01111984	1819.99	0.01243742	0.01133608	2349.98	-0.0069023	0.00113909	2879.98	0.0066183	0.00658991	3409.97	0.00121815	0.00254596	3939.97	0.01169948	0.01620974	
230.2	0.00321123	0.00048368	760.19	0.00830815	0.00590189	1290.19	0.01369934	0.01119099	1820.19	0.01261661	0.01140908	2350.18	-0.00756081	0.00114664	2880.18	0.00625493	0.0066335	3410.17	0.00154981	0.00256268	3940.17	0.01143963	0.01631432	
230.4	0.00350478	0.0004868	760.39	0.00813915	0.00590325	1290.39	0.01322658	0.0112621	1820.39	0.01192766	0.01148204	2350.38	-0.0077847	0.00115419	2880.38	0.00473519	0.00667708	3410.37	0.00281575	0.00257939	3940.37	0.01218745	0.01641886	
230.6	0.0025593	0.00048991	760.59	0.00783292	0.00590456	1290.59	0.01299364	0.01133317	1820.59	0.011693	0.01155497	2350.58	-0.00924654	0.00116175	2880.58	0.00461667	0.00672066	3410.57	0.00241386	0.0025961	3940.57	0.01245957	0.01652334	
230.8	0.00252266	0.00049302	760.79	0.0072781	0.00590584	1290.79	0.01288542	0.0114042	1820.79	0.0118297	0.01162787	2350.78	-0.00891622	0.0011693	2880.78	0.00324002	0.00676424	3410.77	0.00263601	0.0026128	3940.77	0.01269495	0.01662779	
231	0.00183818	0.00049614	760.99	0.00690679	0.00590707	1290.99	0.01165119	0.01147519	1820.99	0.01205549	0.01170073	2350.98	-0.0099686	0.00117685	2880.98	0.00275458	0.00680781	3410.97	0.00276363	0.0026295	3940.97	0.01359509	0.01673219	
231.2	0.00148036	0.00049925	761.19	0.00696774	0.00590826	1291.19	0.01087254	0.01154615	1821.19	0.01161111	0.01177356	2351.18	-0.01043393	0.0011844	2881.18	0.00283859	0.00685138	3411.17	0.00327236	0.0026462	3941.17	0.01366363	0.01683654	
231.4	0.00039013	0.00050236	761.39	0.00573408	0.00590942	1291.39	0.01047277	0.01161707	1821.39	0.01140227	0.01184636	2351.38	-0.00946502	0.00119195	2881.38	0.00278605	0.00689494	3411.37	0.00388727	0.00266289	3941.37	0.01397278	0.01694085	
231.6	-0.00006166	0.00050547	761.59	0.00611938	0.00591053	1291.59	0.01013042	0.01168795	1821.59	0.01182134	0.01191912	2351.58	-0.00916238	0.0011995	2881.58	0.00383717	0.0069385	3411.57	0.00398799	0.00267959	3941.57	0.01436414	0.01704511	
231.8	-0.00119781	0.00050857	761.79	0.00648872	0.00591162	1291.79	0.00963864	0.01175879	1821.79	0.01238769	0.01199185	2351.78	-0.00829627	0.00120705	2881.78	0.00443545	0.00698205	3411.77	0.0022995	0.00269627	3941.77	0.01575739	0.01714933	
232	-0.00084992	0.00051168	761.99	0.00609084	0.00591266	1291.99	0.00950373	0.01182959	1821.99	0.01261245	0.01206455	2351.98	-0.00735818	0.0012146	2881.98	0.00435149	0.0070256	3411.97	0.002566	0.00271296	3941.97	0.01590596	0.0172535	
232.2	-0.00083057	0.00051479	762.19	0.00649877	0.00591367	1292.19	0.0102437	0.01190035	1822.19	0.01222298	0.01213721	2352.18	-0.00658189	0.00122214	2882.18	0.00534225	0.00706914	3412.17	0.00243833	0.00272964	3942.17	0.01547365	0.01735763	
232.4	-0.00104142	0.00051789	762.39	0.00637593	0.00591465	1292.39	0.01083688	0.01197108	1822.39	0.01280962	0.01220984	2352.38	-0.00654604	0.00122969	2882.38	0.00628392	0.00711268	3412.37	0.00210007	0.00274632	3942.37	0.01592527	0.01746171	
232.6	-0.00077691	0.00052099	762.59	0.00574195	0.0059156	1292.59	0.01180667	0.01204177	1822.59	0.0128561	0.01228244	2352.58	-0.00614889	0.00123724	2882.58	0.00733	0.00715622	3412.57	0.00191471	0.00276299	3942.57	0.01528988	0.01756575	
232.8	0.00039132	0.0005241	762.79	0.0059645	0.00591652	1292.79	0.01305835	0.01211241	1822.79	0.01385438	0.012355	2352.78	-0.00646199	0.00124478	2882.78	0.00810477	0.00719975	3412.77	0.00204145	0.00277966	3942.77	0.01534645	0.01766975	
233	0.00150355	0.0005272	762.99	0.00601239	0.00591741	1292.99	0.01388432	0.01218303	1822.99	0.0142471	0.01242753	2352.98	-0.00568042	0.00125233	2882.98	0.00888453	0.00724327	3412.97	0.00225602	0.00279633	3942.97	0.01459614	0.01777369	
233.2	0.00231808	0.0005303	763.19	0.00584849	0.00591827	1293.19	0.01507204	0.0122536	1823.19	0.014268	0.01250003	2353.18	-0.00598337	0.00125988	2883.18	0.00878001	0.00728679	3413.17	0.00145821	0.00281299	3943.17	0.01474768	0.0178776	
233.4	0.00227794	0.0005334	763.39	0.00651024	0.0059191	1293.39	0.01616974	0.01232413	1823.39	0.01438765	0.0125725	2353.38	-0.00678225	0.00126742	2883.38	0.00894151	0.00733031	3413.37	0.00131998	0.00282965	3943.37	0.0152188	0.01798146	
233.6	0.00199031	0.00053649	763.59	0.00722106	0.00591991	1293.59	0.01608449	0.01239463	1823.59	0.01508921	0.01264493	2353.58	-0.00741	0.00127496	2883.58	0.01000383	0.00737382	3413.57	0.00136276	0.00284631	3943.57	0.01503578	0.01808527	
233.8	0.00230303	0.00053959	763.79	0.00739379	0.00592068	1293.79	0.01621817	0.01246509	1823.79	0.01500854	0.01271732	2353.78	-0.00693245	0.00128251	2883.78	0.0102103	0.00741733	3413.77	0.00111981	0.00286296	3943.77	0.01667035	0.01818904	
234	0.00200986	0.00054269	763.99	0.0076908	0.00592144	1293.99	0.01715258	0.01253551	1823.99	0.0152667	0.01278969	2353.98	-0.00732479	0.00129005	2883.98	0.01038038	0.00746083	3413.97	0.00138592	0.00287961	3943.97	0.01744945	0.01829276	
234.2	0.00221705	0.00054578	764.19	0.00794963	0.00592217	1294.19	0.01723358	0.01260589	1824.19	0.01540745	0.01286202	2354.18	-0.00796434	0.00129759	2884.18	0.01062406	0.00750433	3414.17	0.00185795	0.00289626	3944.17	0.01712177	0.01839644	
234.4	0.00170796	0.00054887	764.39	0.00804711	0.00592287	1294.39	0.01714064	0.01267624	1824.39	0.01600546	0.01293432	2354.38	-0.00762264	0.00130513	2884.38	0.01062819	0.00754783	3414.37	0.0020126	0.0029129	3944.37	0.0177675	0.01850008	
234.6	0.00142194	0.00055196	764.59	0.00721575	0.00592356	1294.59	0.01700587	0.01274654	1824.59	0.01607626	0.01300659	2354.58	-0.00841831	0.00131268	2884.58	0.01070981	0.00759131	3414.57	0.00215057	0.00292955	3944.57	0.01813293	0.01860367	
234.8	0.00131336	0.00055506	764.79	0.00733282	0.00592422	1294.79	0.01647154	0.01281681	1824.79	0.01562215	0.01307882	2354.78	-0.00800121	0.00132022	2884.78	0.01023158	0.0076348	3414.77	0.0025401	0.00294618	3944.77	0.01805406	0.01870721	
235	0.0014016	0.00055814	764.99	0.00744016	0.00592486	1294.99	0.0151735	0.01288704	1824.99	0.01598343	0.01315102	2354.98	-0.00807093	0.00132776	2884.98	0.01028393	0.00767828	3414.97	0.00299638	0.00296282	3944.97	0.01853943	0.01881071	
235.2	0.00077216	0.00056123	765.19	0.00752854	0.00592548	1295.19	0.01418705	0.01295723	1825.19	0.01593803	0.01322319	2355.18	-0.00830258	0.0013353	2885.18	0.00965509	0.00772176	3415.17	0.00350394	0.00297945	3945.17	0.01715715	0.01891417	
235.4	0.00068601	0.00056432	765.39	0.00805127	0.00592608	1295.39	0.01305695	0.01302739	1825.39	0.0166959	0.01329532	2355.38	-0.0080591	0.00134284	2885.38	0.00886081	0.00776523	3415.37	0.00391307	0.00299607	3945.37	0.0173775	0.01901758	
235.6	0.00149374	0.00056741	765.59	0.00892916	0.00592666	1295.59	0.01264109	0.0130975	1825.59	0.01794682	0.01336742	2355.58	-0.00776176	0.00135037	2885.58	0.00924956	0.00780869	3415.57	0.00305217	0.0030127	3945.57	0.01707729	0.01912094	
235.8	0.00132398	0.00057049	765.79	0.0089971	0.00592722	1295.79	0.01225967	0.01316758	1825.79	0.01830126	0.01343949	2355.78	-0.00771129	0.00135791	2885.78	0.00816789	0.00785216	3415.77	0.00248377	0.00302932	3945.77	0.01676155	0.01922427	
236	0.00237138	0.00057358	765.99	0.00899114	0.00592776	1295.99	0.01201483	0.01323762	1825.99	0.01817188	0.01351152	2355.98	-0.00817677	0.00136545	2885.98	0.00760633	0.00789561	3415.97	0.00305623	0.00304593	3945.97	0.01538836	0.01932754	
236.2	0.00252985	0.00057666	766.19	0.00968142	0.00592829	1296.19	0.01288786	0.01330763	1826.19	0.01823492	0.01358353	2356.18	-0.00794542	0.00137299	2886.18	0.00820207	0.00793907	3416.17	0.00235254	0.00306255	3946.17	0.01465426	0.01943077	
236.4	0.00309758	0.00057974	766.39	0.00889136	0.0059288	1296.39	0.01277898	0.01337759	1826.39	0.01830454	0.0136555	2356.38	-0.00853643	0.00138052	2886.38	0.00824425	0.00798252	3416.37	0.0020769	0.00307916	3946.37	0.01551853	0.01953396	
236.6	0.00355607	0.00058282	766.59	0.00850699	0.00592929	1296.59	0.01409658	0.01344752	1826.59	0.01884898	0.01372743	2356.58	-0.00874989	0.00138806	2886.58	0.00761666	0.00802596	3416.57	0.00274193	0.00309576	3946.57	0.01445964	0.01963711	
236.8	0.00453972	0.0005859	766.79	0.00876981	0.00592977	1296.79	0.01503036	0.01351741	1826.79	0.01862235	0.01379934	2356.78	-0.00864659	0.0013956	2886.78	0.00731122	0.0080694	3416.77	0.00266925	0.00311237	3946.77	0.01398463	0.0197402	
237	0.00443971	0.00058898	766.99	0.00877941	0.00593023	1296.99	0.01594588	0.01358726	1826.99	0.01812618	0.01387121	2356.98	-0.00849532	0.00140313	2886.98	0.00644805	0.00811284	3416.97	0.00252195	0.00312897	3946.97	0.01348132	0.01984326	
237.2	0.00368216	0.00059206	767.19	0.00963737	0.00593067	1297.19	0.01626763	0.01365707	1827.19	0.01783512	0.01394304	2357.18	-0.00861585	0.00141067	2887.18	0.00612397	0.00815627	3417.17	0.00291643	0.00314556	3947.17	0.0134578	0.01994627	
237.4	0.0029546	0.00059513	767.39	0.01046956	0.00593111	1297.39	0.01695383	0.01372685	1827.39	0.01703927	0.01401485	2357.38	-0.00922104	0.0014182	2887.38	0.00619636	0.00819969	3417.37	0.00346379	0.00316216	3947.37	0.01336402	0.02004923	
237.6	0.00268376	0.00059821	767.59	0.010122	0.00593152	1297.59	0.01679841	0.01379659	1827.59	0.01704296	0.01408662	2357.58	-0.00820755	0.00142573	2887.58	0.00673299	0.00824312	3417.57	0.00236356	0.00317875	3947.57	0.01316279	0.02015215	
237.8	0.00159974	0.00060128	767.79	0.01055469	0.00593193	1297.79	0.01764435	0.01386629	1827.79	0.01650865	0.01415836	2357.78	-0.00767898	0.00143327	2887.78	0.00713073	0.00828653	3417.77	0.00293095	0.00319533	3947.77	0.01370485	0.02025503	
238	0.00178351	0.00060436	767.99	0.01044331	0.00593232	1297.99	0.01833437	0.01393595	1827.99	0.01655508	0.01423007	2357.98	-0.00805648	0.0014408	2887.98	0.00805384	0.00832995	3417.97	0.00219979	0.00321192	3947.97	0.01442033	0.02035786	
238.2	0.00137883	0.00060743	768.19	0.00934556	0.0059327	1298.19	0.01857605	0.01400558	1828.19	0.0164152	0.01430174	2358.18	-0.00771127	0.00144833	2888.18	0.0085436	0.00837335	3418.17	0.0017876	0.0032285	3948.17	0.01367254	0.02046065	
238.4	0.00142066	0.0006105	768.39	0.00807319	0.00593307	1298.39	0.01801936	0.01407516	1828.39	0.01670531	0.01437338	2358.38	-0.00664442	0.00145586	2888.38	0.00862951	0.00841676	3418.37	0.00163241	0.00324507	3948.37	0.01442876	0.02056339	
238.6	0.00195602	0.00061357	768.59	0.00759461	0.00593342	1298.59	0.01835531	0.01414471	1828.59	0.01670026	0.01444499	2358.58	-0.00663988	0.00146339	2888.58	0.00871209	0.00846016	3418.57	0.00196522	0.00326165	3948.57	0.01446628	0.02066609	
238.8	0.0020081	0.00061664	768.79	0.00701553	0.00593376	1298.79	0.01849421	0.01421423	1828.79	0.01706505	0.01451657	2358.78	-0.00587491	0.00147092	2888.78	0.00812009	0.00850355	3418.77	0.00261731	0.00327821	3948.77	0.01405643	0.02076874	
239	0.00219059	0.0006197	768.99	0.00644315	0.0059341	1298.99	0.01807987	0.0142837	1828.99	0.01777281	0.01458811	2358.98	-0.0058857	0.00147845	2888.98	0.0076169	0.00854694	3418.97	0.00303035	0.00329478	3948.97	0.01437353	0.02087135	
239.2	0.00226838	0.00062277	769.19	0.00684059	0.00593442	1299.19	0.01758998	0.01435314	1829.19	0.01855136	0.01465962	2359.18	-0.00516646	0.00148598	2889.18	0.00697445	0.00859033	3419.17	0.00308408	0.00331134	3949.17	0.01512804	0.02097392	
239.4	0.00327301	0.00062584	769.39	0.00679132	0.00593473	1299.39	0.01715792	0.01442254	1829.39	0.01909523	0.0147311	2359.38	-0.00402363	0.00149351	2889.38	0.00678842	0.00863371	3419.37	0.00300618	0.0033279	3949.37	0.01593531	0.02107644	
239.6	0.00375375	0.0006289	769.59	0.00656815	0.00593503	1299.59	0.01723538	0.0144919	1829.59	0.02017827	0.01480254	2359.58	-0.0032827	0.00150104	2889.58	0.00679048	0.00867709	3419.57	0.00256024	0.00334446	3949.57	0.01609215	0.02117892	
239.8	0.0032705	0.00063196	769.79	0.00627494	0.00593532	1299.79	0.01724179	0.01456123	1829.79	0.02047881	0.01487395	2359.78	-0.00327249	0.00150856	2889.78	0.00672529	0.00872046	3419.77	0.00309607	0.00336101	3949.77	0.01619028	0.02128135	
240	0.00371044	0.00063502	769.99	0.00604865	0.00593561	1299.99	0.01689973	0.01463051	1829.99	0.02052109	0.01494533	2359.98	-0.00360611	0.00151609	2889.98	0.0065361	0.00876383	3419.97	0.00316528	0.00337756	3949.97	0.0164007	0.02138374	
240.2	0.00407529	0.00063808	770.19	0.00597288	0.00593588	1300.19	0.01772307	0.01469976	1830.19	0.02056081	0.01501668	2360.18	-0.00334712	0.00152362	2890.18	0.00690353	0.00880719	3420.17	0.00296373	0.00339411	3950.17	0.01638284	0.02148608	
240.4	0.00455039	0.00064114	770.39	0.00521764	0.00593614	1300.39	0.01769439	0.01476898	1830.39	0.02051315	0.015088	2360.38	-0.00459185	0.00153114	2890.38	0.00710558	0.00885055	3420.37	0.00388714	0.00341065	3950.37	0.01674833	0.02158838	
240.6	0.00448267	0.0006442	770.59	0.00466612	0.0059364	1300.59	0.0185013	0.01483815	1830.59	0.02017445	0.01515928	2360.58	-0.00510569	0.00153867	2890.58	0.00710122	0.0088939	3420.57	0.00382033	0.00342719	3950.57	0.01622272	0.02169064	
240.8	0.00416486	0.00064726	770.79	0.00447761	0.00593665	1300.79	0.01856389	0.01490729	1830.79	0.0191988	0.01523053	2360.78	-0.00517268	0.00154619	2890.78	0.00725206	0.00893725	3420.77	0.00346359	0.00344373	3950.77	0.01691835	0.02179285	
241	0.00354999	0.00065032	770.99	0.00492149	0.00593689	1300.99	0.01884046	0.01497639	1830.99	0.01859458	0.01530174	2360.98	-0.00604514	0.00155372	2890.98	0.0074172	0.0089806	3420.97	0.00324357	0.00346026	3950.97	0.01735703	0.02189502	
241.2	0.00292142	0.00065337	771.19	0.00519923	0.00593712	1301.19	0.0187119	0.01504545	1831.19	0.01756458	0.01537293	2361.18	-0.00670187	0.00156124	2891.18	0.00733681	0.00902394	3421.17	0.00352669	0.00347679	3951.17	0.01818876	0.02199714	
241.4	0.00247529	0.00065643	771.39	0.00477668	0.00593734	1301.39	0.01943294	0.01511448	1831.39	0.01628124	0.01544408	2361.38	-0.0074287	0.00156876	2891.38	0.00692258	0.00906727	3421.37	0.00276901	0.00349332	3951.37	0.01830849	0.02209922	
241.6	0.00200494	0.00065948	771.59	0.00463725	0.00593756	1301.59	0.01927587	0.01518347	1831.59	0.01562489	0.0155152	2361.58	-0.00710378	0.00157629	2891.58	0.00730997	0.00911061	3421.57	0.00215136	0.00350984	3951.57	0.01812543	0.02220126	
241.8	0.00138175	0.00066253	771.79	0.00480266	0.00593777	1301.79	0.01960504	0.01525242	1831.79	0.01498234	0.01558629	2361.78	-0.00754559	0.00158381	2891.78	0.00816278	0.00915393	3421.77	0.00292361	0.00352636	3951.77	0.01796016	0.02230325	
242	0.00262255	0.00066558	771.99	0.00406335	0.00593797	1301.99	0.01986246	0.01532133	1831.99	0.01556268	0.01565734	2361.98	-0.00766455	0.00159133	2891.98	0.00828515	0.00919726	3421.97	0.00207091	0.00354287	3951.97	0.01854339	0.0224052	
242.2	0.00253627	0.00066863	772.19	0.00325881	0.00593817	1302.19	0.02043469	0.01539021	1832.19	0.01569577	0.01572836	2362.18	-0.0072048	0.00159885	2892.18	0.00860529	0.00924057	3422.17	0.00245217	0.00355939	3952.17	0.01870261	0.0225071	
242.4	0.00288077	0.00067168	772.39	0.00424036	0.00593836	1302.39	0.01913313	0.01545905	1832.39	0.01635244	0.01579935	2362.38	-0.00717306	0.00160637	2892.38	0.00878258	0.00928389	3422.37	0.00205235	0.0035759	3952.37	0.01961349	0.02260896	
242.6	0.00316484	0.00067473	772.59	0.00448223	0.00593854	1302.59	0.01991397	0.01552785	1832.59	0.0172407	0.01587031	2362.58	-0.00702368	0.00161389	2892.58	0.0091133	0.0093272	3422.57	0.00271581	0.0035924	3952.57	0.01979121	0.02271077	
242.8	0.00264195	0.00067777	772.79	0.00446266	0.00593872	1302.79	0.01960316	0.01559661	1832.79	0.0178383	0.01594123	2362.78	-0.00706398	0.00162141	2892.78	0.00900625	0.0093705	3422.77	0.00311796	0.0036089	3952.77	0.02027058	0.02281254	
243	0.00275287	0.00068082	772.99	0.00494378	0.00593889	1302.99	0.01959976	0.01566534	1832.99	0.01796193	0.01601212	2362.98	-0.00761763	0.00162893	2892.98	0.00825981	0.0094138	3422.97	0.00245111	0.0036254	3952.97	0.02059273	0.02291427	
243.2	0.00239714	0.00068386	773.19	0.00548495	0.00593906	1303.19	0.01928573	0.01573403	1833.19	0.01847756	0.01608298	2363.18	-0.00760778	0.00163645	2893.18	0.00788019	0.0094571	3423.17	0.00171467	0.0036419	3953.17	0.02086733	0.02301595	
243.4	0.00178611	0.0006869	773.39	0.00657133	0.00593922	1303.39	0.01876942	0.01580268	1833.39	0.01936338	0.01615381	2363.38	-0.00827884	0.00164397	2893.38	0.00842891	0.00950039	3423.37	0.00110342	0.00365839	3953.37	0.01984498	0.02311759	
243.6	0.00191743	0.00068995	773.59	0.00709705	0.00593938	1303.59	0.01843275	0.0158713	1833.59	0.02036758	0.0162246	2363.58	-0.00786499	0.00165148	2893.58	0.00856695	0.00954367	3423.57	0.00046308	0.00367488	3953.57	0.01928029	0.02321919	
243.8	0.00152684	0.00069299	773.79	0.00760226	0.00593953	1303.79	0.01820184	0.01593988	1833.79	0.02082906	0.01629537	2363.78	-0.00774137	0.001659	2893.78	0.00972883	0.00958696	3423.77	0.00051818	0.00369137	3953.77	0.01858548	0.02332074	
244	0.00159961	0.00069603	773.99	0.00768585	0.00593968	1303.99	0.01748801	0.01600842	1833.99	0.02101338	0.0163661	2363.98	-0.00842724	0.00166652	2893.98	0.01029402	0.00963023	3423.97	0.00069827	0.00370785	3953.97	0.01783133	0.02342225	
244.2	0.00192797	0.00069907	774.19	0.0078909	0.00593982	1304.19	0.01775199	0.01607693	1834.19	0.02141075	0.0164368	2364.18	-0.00835537	0.00167403	2894.18	0.01103877	0.00967351	3424.17	0.00024643	0.00372433	3954.17	0.01742275	0.02352371	
244.4	0.00180014	0.0007021	774.39	0.00732252	0.00593996	1304.39	0.01753538	0.0161454	1834.39	0.02116951	0.01650746	2364.38	-0.00801565	0.00168155	2894.38	0.01103106	0.00971678	3424.37	0.00020543	0.00374081	3954.37	0.01711361	0.02362513	
244.6	0.0016021	0.00070514	774.59	0.00812689	0.00594009	1304.59	0.01727373	0.01621383	1834.59	0.02096595	0.01657809	2364.58	-0.00859435	0.00168906	2894.58	0.01077469	0.00976004	3424.57	-0.00018793	0.00375728	3954.57	0.01712684	0.02372651	
244.8	0.00107753	0.00070817	774.79	0.00806079	0.00594022	1304.79	0.01701525	0.01628222	1834.79	0.02119391	0.01664869	2364.78	-0.00840959	0.00169658	2894.78	0.01084557	0.0098033	3424.77	0.00025216	0.00377375	3954.77	0.01762775	0.02382784	
245	0.00185088	0.00071121	774.99	0.00858623	0.00594034	1304.99	0.01746586	0.01635058	1834.99	0.02064451	0.01671926	2364.98	-0.00787506	0.00170409	2894.98	0.01097261	0.00984656	3424.97	0.00124662	0.00379021	3954.97	0.01766616	0.02392913	
245.2	0.00188024	0.00071424	775.19	0.00823405	0.00594046	1305.19	0.01763795	0.0164189	1835.19	0.01970017	0.0167898	2365.18	-0.00789152	0.0017116	2895.18	0.00949739	0.00988981	3425.17	0.00238983	0.00380668	3955.17	0.01794142	0.02403037	
245.4	0.00162102	0.00071727	775.39	0.00784776	0.00594058	1305.39	0.01856909	0.01648718	1835.39	0.0194175	0.0168603	2365.38	-0.0079271	0.00171911	2895.38	0.00899032	0.00993305	3425.37	0.00266492	0.00382314	3955.37	0.01815138	0.02413158	
245.6	0.0017756	0.0007203	775.59	0.00822548	0.00594069	1305.59	0.01869839	0.01655543	1835.59	0.01880301	0.01693078	2365.58	-0.00777254	0.00172663	2895.58	0.00900963	0.00997629	3425.57	0.00396336	0.00383959	3955.57	0.01826452	0.02423273	
245.8	0.00280953	0.00072333	775.79	0.00798204	0.0059408	1305.79	0.0195013	0.01662364	1835.79	0.01922575	0.01700122	2365.78	-0.00710144	0.00173414	2895.78	0.00940498	0.01001953	3425.77	0.00438031	0.00385604	3955.77	0.0182868	0.02433385	
246	0.00402065	0.00072636	775.99	0.00756886	0.00594091	1305.99	0.02028973	0.01669181	1835.99	0.01980506	0.01707162	2365.98	-0.00686709	0.00174165	2895.98	0.00968174	0.01006276	3425.97	0.00480602	0.00387249	3955.97	0.01952033	0.02443492	
246.2	0.00455345	0.00072939	776.19	0.00746209	0.00594101	1306.19	0.02019805	0.01675995	1836.19	0.0195726	0.017142	2366.18	-0.00682293	0.00174916	2896.18	0.01063717	0.01010599	3426.17	0.00534834	0.00388894	3956.17	0.02023234	0.02453594	
246.4	0.00483474	0.00073242	776.39	0.00702992	0.00594111	1306.39	0.01985697	0.01682804	1836.39	0.019535	0.01721234	2366.38	-0.00687409	0.00175667	2896.38	0.0106424	0.01014922	3426.37	0.00608813	0.00390538	3956.37	0.0206323	0.02463693	
246.6	0.0060636	0.00073544	776.59	0.00626343	0.0059412	1306.59	0.02092026	0.01689611	1836.59	0.02023783	0.01728265	2366.58	-0.0063662	0.00176418	2896.58	0.01045295	0.01019244	3426.57	0.00666593	0.00392182	3956.57	0.02114562	0.02473787	
246.8	0.00512956	0.00073847	776.79	0.00587666	0.00594129	1306.79	0.0209729	0.01696413	1836.79	0.02046123	0.01735293	2366.78	-0.00587594	0.00177169	2896.78	0.0101469	0.01023565	3426.77	0.00660455	0.00393826	3956.77	0.02171993	0.02483876	
247	0.00395334	0.00074149	776.99	0.00600033	0.00594138	1306.99	0.02138533	0.01703212	1836.99	0.01992321	0.01742318	2366.98	-0.00632953	0.00177919	2896.98	0.0088134	0.01027886	3426.97	0.00616633	0.00395469	3956.97	0.0214218	0.02493961	
247.2	0.00248468	0.00074451	777.19	0.00628278	0.00594147	1307.19	0.0206922	0.01710007	1837.19	0.02059499	0.01749339	2367.18	-0.0063292	0.0017867	2897.18	0.0096772	0.01032207	3427.17	0.005539	0.00397112	3957.17	0.02166277	0.02504042	
247.4	0.00218939	0.00074753	777.39	0.00662885	0.00594156	1307.39	0.01963165	0.01716799	1837.39	0.02140947	0.01756358	2367.38	-0.00583932	0.00179421	2897.38	0.01008578	0.01036527	3427.37	0.00500867	0.00398754	3957.37	0.02147804	0.02514119	
247.6	0.00211949	0.00075055	777.59	0.00579084	0.00594164	1307.59	0.01924118	0.01723587	1837.59	0.02190528	0.01763373	2367.58	-0.00478056	0.00180172	2897.58	0.01089338	0.01040847	3427.57	0.00447246	0.00400397	3957.57	0.02085329	0.02524191	
247.8	0.00125776	0.00075357	777.79	0.00631684	0.00594171	1307.79	0.01884206	0.01730371	1837.79	0.02244764	0.01770385	2367.78	-0.00476159	0.00180922	2897.78	0.01218853	0.01045166	3427.77	0.00408613	0.00402039	3957.77	0.0205707	0.02534259	
248	0.00111293	0.00075659	777.99	0.00621689	0.00594179	1307.99	0.01886725	0.01737151	1837.99	0.02249444	0.01777393	2367.98	-0.00413169	0.00181673	2897.98	0.01226736	0.01049485	3427.97	0.00385647	0.0040368	3957.97	0.01947138	0.02544322	
248.2	0.00063233	0.0007596	778.19	0.00569739	0.00594186	1308.19	0.0186476	0.01743928	1838.19	0.02282914	0.01784399	2368.18	-0.00309857	0.00182423	2898.18	0.01181487	0.01053803	3428.17	0.00338242	0.00405321	3958.17	0.01923633	0.02554381	
248.4	0.00049823	0.00076262	778.39	0.0060228	0.00594194	1308.39	0.01815141	0.01750701	1838.39	0.02247105	0.01791401	2368.38	-0.00277514	0.00183174	2898.38	0.01129003	0.01058121	3428.37	0.0036112	0.00406962	3958.37	0.01873094	0.02564436	
248.6	0.0000292	0.00076563	778.59	0.00643925	0.005942	1308.59	0.01772241	0.01757471	1838.59	0.02223959	0.017984	2368.58	-0.00356439	0.00183924	2898.58	0.0111385	0.01062438	3428.57	0.00329126	0.00408603	3958.57	0.01858952	0.02574486	
248.8	0.00029131	0.00076865	778.79	0.0058734	0.00594207	1308.79	0.01796293	0.01764237	1838.79	0.02242192	0.01805396	2368.78	-0.00398634	0.00184674	2898.78	0.01132117	0.01066755	3428.77	0.00355086	0.00410243	3958.77	0.01860775	0.02584532	
249	0.00099684	0.00077166	778.99	0.00616073	0.00594214	1308.99	0.01878383	0.01770999	1838.99	0.0217038	0.01812389	2368.98	-0.00440435	0.00185425	2898.98	0.01045516	0.01071072	3428.97	0.00331056	0.00411883	3958.97	0.01822264	0.02594574	
249.2	0.00065433	0.00077467	779.19	0.00597552	0.0059422	1309.19	0.01892469	0.01777757	1839.19	0.02071864	0.01819378	2369.18	-0.00513801	0.00186175	2899.18	0.00965564	0.01075388	3429.17	0.00321592	0.00413523	3959.17	0.01877194	0.02604612	
249.4	0.00027693	0.00077768	779.39	0.00673984	0.00594226	1309.39	0.01962132	0.01784512	1839.39	0.0203104	0.01826364	2369.38	-0.0068481	0.00186925	2899.38	0.01007724	0.01079703	3429.37	0.00355094	0.00415162	3959.37	0.01909489	0.02614645	
249.6	0.00112624	0.00078069	779.59	0.00705898	0.00594232	1309.59	0.01927845	0.01791263	1839.59	0.0193073	0.01833347	2369.58	-0.00720202	0.00187675	2899.58	0.00968508	0.01084019	3429.57	0.00343043	0.00416801	3959.57	0.01911289	0.02624673	
249.8	0.00205993	0.0007837	779.79	0.00698647	0.00594237	1309.79	0.01938149	0.01798011	1839.79	0.01957978	0.01840327	2369.78	-0.00800097	0.00188425	2899.78	0.00975783	0.01088333	3429.77	0.0028164	0.0041844	3959.77	0.01940885	0.02634698	
250	0.00227956	0.0007867	779.99	0.00675725	0.00594243	1309.99	0.01927818	0.01804755	1839.99	0.01855522	0.01847304	2369.98	-0.00877388	0.00189175	2899.98	0.01047254	0.01092648	3429.97	0.00292716	0.00420078	3959.97	0.01981902	0.02644718	
250.2	0.00281104	0.00078971	780.19	0.00708556	0.00594248	1310.19	0.01873316	0.01811495	1840.19	0.01803438	0.01854277	2370.18	-0.00910069	0.00189925	2900.18	0.01081188	0.01096962	3430.17	0.00289111	0.00421716	3960.17	0.02044552	0.02654734	
250.4	0.00328866	0.00079271	780.39	0.00660048	0.00594253	1310.39	0.01876808	0.01818232	1840.39	0.01790208	0.01861248	2370.38	-0.00920157	0.00190675	2900.38	0.01088806	0.01101275	3430.37	0.00262766	0.00423353	3960.37	0.02125265	0.02664745	
250.6	0.00284753	0.00079572	780.59	0.00652138	0.00594258	1310.59	0.01811682	0.01824965	1840.59	0.0186722	0.01868215	2370.58	-0.00918841	0.00191425	2900.58	0.01152834	0.01105588	3430.57	0.00204362	0.00424991	3960.57	0.02234879	0.02674752	
250.8	0.00111117	0.00079872	780.79	0.0069807	0.00594263	1310.79	0.01807767	0.01831694	1840.79	0.01859812	0.01875179	2370.78	-0.00932125	0.00192175	2900.78	0.01088418	0.011099	3430.77	0.00208439	0.00426628	3960.77	0.02229658	0.02684755	
251	0.00020302	0.00080172	780.99	0.00740011	0.00594268	1310.99	0.01863365	0.0183842	1840.99	0.01860666	0.0188214	2370.98	-0.00974811	0.00192925	2900.98	0.01013379	0.01114213	3430.97	0.00192768	0.00428264	3960.97	0.02287342	0.02694753	
251.2	-0.00058444	0.00080472	781.19	0.00746696	0.00594272	1311.19	0.019133	0.01845142	1841.19	0.01974558	0.01889097	2371.18	-0.00888209	0.00193674	2901.18	0.01051432	0.01118524	3431.17	0.00158418	0.00429901	3961.17	0.02353803	0.02704747	
251.4	0.0004193	0.00080772	781.39	0.00783188	0.00594277	1311.39	0.01972363	0.01851861	1841.39	0.01978135	0.01896052	2371.38	-0.00866688	0.00194424	2901.38	0.01023402	0.01122835	3431.37	0.00135244	0.00431536	3961.37	0.02399583	0.02714737	
251.6	0.00057952	0.00081072	781.59	0.0076834	0.00594281	1311.59	0.0202092	0.01858575	1841.59	0.02113067	0.01903003	2371.58	-0.00737213	0.00195174	2901.58	0.01089659	0.01127146	3431.57	0.00204786	0.00433172	3961.57	0.02402844	0.02724723	
251.8	0.00046779	0.00081372	781.79	0.00888884	0.00594285	1311.79	0.02139939	0.01865287	1841.79	0.02193701	0.01909951	2371.78	-0.00720337	0.00195923	2901.78	0.01144682	0.01131456	3431.77	0.00269525	0.00434807	3961.77	0.02390445	0.02734704	
252	0.00102887	0.00081671	781.99	0.00876296	0.00594289	1311.99	0.02199729	0.01871994	1841.99	0.02179676	0.01916896	2371.98	-0.00603842	0.00196673	2901.98	0.01057552	0.01135766	3431.97	0.00257619	0.00436442	3961.97	0.0239598	0.02744681	
252.2	0.00106242	0.00081971	782.19	0.00843556	0.00594293	1312.19	0.02183194	0.01878698	1842.19	0.0227105	0.01923837	2372.18	-0.00557772	0.00197422	2902.18	0.01125213	0.01140076	3432.17	0.00269851	0.00438077	3962.17	0.02504173	0.02754653	
252.4	0.00098052	0.0008227	782.39	0.00859886	0.00594296	1312.39	0.0223828	0.01885398	1842.39	0.02317929	0.01930776	2372.38	-0.00576951	0.00198171	2902.38	0.01069383	0.01144384	3432.37	0.00254306	0.00439711	3962.37	0.02551129	0.02764622	
252.6	0.00134509	0.00082569	782.59	0.0093428	0.005943	1312.59	0.0227989	0.01892095	1842.59	0.02371309	0.01937711	2372.58	-0.00606062	0.00198921	2902.58	0.01002965	0.01148693	3432.57	0.00252444	0.00441345	3962.57	0.02527095	0.02774585	
252.8	0.00143972	0.00082868	782.79	0.00997437	0.00594303	1312.79	0.02360154	0.01898788	1842.79	0.0247026	0.01944644	2372.78	-0.00640089	0.0019967	2902.78	0.01004634	0.01153001	3432.77	0.00294631	0.00442979	3962.77	0.02497383	0.02784545	
253	0.00093924	0.00083167	782.99	0.0101539	0.00594307	1312.99	0.02389751	0.01905478	1842.99	0.02485473	0.01951573	2372.98	-0.00522035	0.00200419	2902.98	0.00984591	0.01157309	3432.97	0.00286529	0.00444612	3962.97	0.02412823	0.027945	
253.2	0.00052158	0.00083466	783.19	0.01057153	0.0059431	1313.19	0.02432395	0.01912164	1843.19	0.02447033	0.01958498	2373.18	-0.00565846	0.00201168	2903.18	0.00973671	0.01161616	3433.17	0.00373354	0.00446245	3963.17	0.02426413	0.02804452	
253.4	0.00000918	0.00083765	783.39	0.0111202	0.00594313	1313.39	0.02383141	0.01918846	1843.39	0.02399099	0.01965421	2373.38	-0.00650354	0.00201917	2903.38	0.00931725	0.01165922	3433.37	0.00441429	0.00447878	3963.37	0.02364862	0.02814398	
253.6	0.00062711	0.00084064	783.59	0.01098476	0.00594316	1313.59	0.02299537	0.01925524	1843.59	0.0235446	0.01972341	2373.58	-0.00595239	0.00202667	2903.58	0.00898344	0.01170229	3433.57	0.004122	0.0044951	3963.57	0.02403234	0.02824341	
253.8	0.00037678	0.00084363	783.79	0.01091609	0.00594319	1313.79	0.02215301	0.01932199	1843.79	0.02239016	0.01979257	2373.78	-0.00622058	0.00203416	2903.78	0.01009614	0.01174534	3433.77	0.00456188	0.00451142	3963.77	0.02378847	0.02834279	
254	0.00079636	0.00084661	783.99	0.0109115	0.00594322	1313.99	0.0216087	0.01938871	1843.99	0.02168657	0.0198617	2373.98	-0.00534319	0.00204164	2903.98	0.01088728	0.0117884	3433.97	0.00449298	0.00452774	3963.97	0.02359641	0.02844213	
254.2	0.00096374	0.00084959	784.19	0.01084722	0.00594325	1314.19	0.02121368	0.01945539	1844.19	0.02124581	0.0199308	2374.18	-0.00495714	0.00204913	2904.18	0.01122966	0.01183145	3434.17	0.00393961	0.00454405	3964.17	0.02405783	0.02854142	
254.4	0.00069065	0.00085258	784.39	0.00979727	0.00594327	1314.39	0.02113399	0.01952203	1844.39	0.02043065	0.01999987	2374.38	-0.00516359	0.00205662	2904.38	0.01082294	0.01187449	3434.37	0.00300289	0.00456036	3964.37	0.02345557	0.02864068	
254.6	0.00008299	0.00085556	784.59	0.00953479	0.0059433	1314.59	0.02058673	0.01958863	1844.59	0.02002247	0.02006891	2374.58	-0.0050657	0.00206411	2904.58	0.01081134	0.01191753	3434.57	0.00377968	0.00457667	3964.57	0.02328525	0.02873989	
254.8	0.00009062	0.00085854	784.79	0.00975827	0.00594333	1314.79	0.0216661	0.0196552	1844.79	0.01965447	0.02013792	2374.78	-0.00498959	0.0020716	2904.78	0.0096592	0.01196057	3434.77	0.00443728	0.00459297	3964.77	0.02266966	0.02883905	
255	0.00026226	0.00086152	784.99	0.00920426	0.00594335	1314.99	0.0224333	0.01972174	1844.99	0.01898219	0.02020689	2374.98	-0.00386909	0.00207908	2904.98	0.00907095	0.0120036	3434.97	0.00442607	0.00460927	3964.97	0.02285955	0.02893818	
255.2	0.00034713	0.0008645	785.19	0.00970168	0.00594337	1315.19	0.02224387	0.01978824	1845.19	0.01826191	0.02027583	2375.18	-0.00366077	0.00208657	2905.18	0.00946617	0.01204662	3435.17	0.0038414	0.00462557	3965.17	0.02253142	0.02903726	
255.4	0.00074127	0.00086747	785.39	0.00943731	0.0059434	1315.39	0.02150384	0.0198547	1845.39	0.01751185	0.02034474	2375.38	-0.00415389	0.00209406	2905.38	0.0094734	0.01208965	3435.37	0.00392206	0.00464186	3965.37	0.02240095	0.0291363	
255.6	0.00091528	0.00087045	785.59	0.00942679	0.00594342	1315.59	0.02109653	0.01992112	1845.59	0.01802855	0.02041362	2375.58	-0.00398912	0.00210154	2905.58	0.00956706	0.01213266	3435.57	0.00432845	0.00465815	3965.57	0.0222558	0.02923529	
255.8	0.000977	0.00087343	785.79	0.0103909	0.00594344	1315.79	0.02101639	0.01998751	1845.79	0.01790566	0.02048247	2375.78	-0.00475328	0.00210903	2905.78	0.01041171	0.01217568	3435.77	0.00396316	0.00467444	3965.77	0.02257275	0.02933425	
256	0.00103252	0.0008764	785.99	0.01030118	0.00594346	1315.99	0.02018537	0.02005387	1845.99	0.01763885	0.02055129	2375.98	-0.00508944	0.00211651	2905.98	0.01064803	0.01221869	3435.97	0.00268382	0.00469072	3965.97	0.02311193	0.02943316	
256.2	0.0003206	0.00087937	786.19	0.01063038	0.00594348	1316.19	0.02068147	0.02012019	1846.19	0.01780248	0.02062007	2376.18	-0.00497823	0.00212399	2906.18	0.01121314	0.01226169	3436.17	0.00230999	0.004707	3966.17	0.02400887	0.02953203	
256.4	0.00014237	0.00088235	786.39	0.01109353	0.0059435	1316.39	0.0206474	0.02018647	1846.39	0.01777442	0.02068883	2376.38	-0.0055904	0.00213148	2906.38	0.0102558	0.01230469	3436.37	0.00203616	0.00472328	3966.37	0.02423277	0.02963085	
256.6	-0.00015904	0.00088532	786.59	0.01220289	0.00594352	1316.59	0.02081704	0.02025272	1846.59	0.01806858	0.02075755	2376.58	-0.00580833	0.00213896	2906.58	0.01076995	0.01234769	3436.57	0.00244163	0.00473955	3966.57	0.02400891	0.02972963	
256.8	-0.00125462	0.00088829	786.79	0.01192825	0.00594353	1316.79	0.0213782	0.02031893	1846.79	0.01870364	0.02082624	2376.78	-0.00569235	0.00214644	2906.78	0.01126195	0.01239068	3436.77	0.00169998	0.00475582	3966.77	0.02436151	0.02982837	
257	-0.00080507	0.00089125	786.99	0.01203609	0.00594355	1316.99	0.02141832	0.0203851	1846.99	0.0192752	0.0208949	2376.98	-0.00539271	0.00215392	2906.98	0.01219543	0.01243366	3436.97	0.00136699	0.00477209	3966.97	0.02509341	0.02992707	
257.2	-0.00154442	0.00089422	787.19	0.01152345	0.00594357	1317.19	0.0208338	0.02045124	1847.19	0.01953898	0.02096353	2377.18	-0.00685705	0.0021614	2907.18	0.01243737	0.01247665	3437.17	0.00155254	0.00478835	3967.17	0.02636741	0.03002572	
257.4	-0.00187063	0.00089719	787.39	0.01096802	0.00594359	1317.39	0.02015365	0.02051735	1847.39	0.02098629	0.02103213	2377.38	-0.00691396	0.00216889	2907.38	0.01256537	0.01251962	3437.37	0.00172418	0.00480461	3967.37	0.02685199	0.03012434	
257.6	-0.00123416	0.00090015	787.59	0.01017326	0.0059436	1317.59	0.0194468	0.02058341	1847.59	0.02209572	0.02110069	2377.58	-0.00673251	0.00217636	2907.58	0.01355886	0.0125626	3437.57	0.00133855	0.00482087	3967.57	0.02769964	0.0302229	
257.8	-0.00067733	0.00090312	787.79	0.00949566	0.00594362	1317.79	0.02021105	0.02064945	1847.79	0.02327576	0.02116923	2377.78	-0.00589902	0.00218384	2907.78	0.01392514	0.01260556	3437.77	0.00177317	0.00483712	3967.77	0.02796447	0.03032143	
258	0.00025055	0.00090608	787.99	0.00931233	0.00594363	1317.99	0.02073602	0.02071544	1847.99	0.02437887	0.02123773	2377.98	-0.00536916	0.00219132	2907.98	0.01309111	0.01264853	3437.97	0.00193141	0.00485337	3967.97	0.02857058	0.03041992	
258.2	0.00011237	0.00090904	788.19	0.00910074	0.00594365	1318.19	0.02103068	0.0207814	1848.19	0.02474163	0.0213062	2378.18	-0.00600271	0.0021988	2908.18	0.01313275	0.01269149	3438.17	0.00172933	0.00486962	3968.17	0.02887913	0.03051836	
258.4	0.00008751	0.00091201	788.39	0.00742539	0.00594366	1318.39	0.02188648	0.02084733	1848.39	0.02485127	0.02137464	2378.38	-0.00579856	0.00220628	2908.38	0.013268	0.01273444	3438.37	0.00229806	0.00488586	3968.37	0.02900068	0.03061676	
258.6	0.00069061	0.00091497	788.59	0.00712209	0.00594367	1318.59	0.02179571	0.02091322	1848.59	0.02572695	0.02144305	2378.58	-0.00511217	0.00221376	2908.58	0.01382918	0.01277739	3438.57	0.00349185	0.0049021	3968.57	0.0289488	0.03071511	
258.8	0.00106963	0.00091792	788.79	0.00675953	0.00594369	1318.79	0.02225858	0.02097907	1848.79	0.02579968	0.02151143	2378.78	-0.00457513	0.00222123	2908.78	0.01332264	0.01282034	3438.77	0.00376674	0.00491834	3968.77	0.02801859	0.03081343	
259	0.00082536	0.00092088	788.99	0.00690311	0.0059437	1318.99	0.02183133	0.02104489	1848.99	0.02592139	0.02157978	2378.98	-0.00438458	0.00222871	2908.98	0.0139478	0.01286328	3438.97	0.00432382	0.00493458	3968.97	0.02705717	0.0309117	
259.2	0.00052597	0.00092384	789.19	0.00703547	0.00594371	1319.19	0.02138265	0.02111067	1849.19	0.02646367	0.02164809	2379.18	-0.00455562	0.00223619	2909.18	0.01403415	0.01290622	3439.17	0.00438337	0.00495081	3969.17	0.02716948	0.03100993	
259.4	-0.00004755	0.0009268	789.39	0.00737185	0.00594372	1319.39	0.0217438	0.02117642	1849.39	0.02642312	0.02171638	2379.38	-0.00450076	0.00224366	2909.38	0.01315156	0.01294915	3439.37	0.00451645	0.00496703	3969.37	0.02703865	0.03110811	
259.6	0.00053957	0.00092975	789.59	0.00774805	0.00594373	1319.59	0.02227769	0.02124213	1849.59	0.02614036	0.02178463	2379.58	-0.0045918	0.00225113	2909.58	0.01328145	0.01299208	3439.57	0.00552822	0.00498326	3969.57	0.02791781	0.03120626	
259.8	-0.00011244	0.0009327	789.79	0.00759321	0.00594374	1319.79	0.02244917	0.02130781	1849.79	0.02479317	0.02185285	2379.78	-0.00447477	0.00225861	2909.78	0.01378578	0.013035	3439.77	0.00581235	0.00499948	3969.77	0.02799929	0.03130436	
260	-0.00079843	0.00093566	789.99	0.00792358	0.00594375	1319.99	0.02352874	0.02137345	1849.99	0.02384373	0.02192104	2379.98	-0.0053485	0.00226608	2909.98	0.01425001	0.01307792	3439.97	0.00532141	0.0050157	3969.97	0.02720076	0.03140242	
260.2	-0.00030058	0.00093861	790.19	0.00835556	0.00594377	1320.19	0.0244701	0.02143905	1850.19	0.02218723	0.0219892	2380.18	-0.00475807	0.00227356	2910.18	0.01354722	0.01312084	3440.17	0.00539706	0.00503191	3970.17	0.02712168	0.03150044	
260.4	0.00018778	0.00094156	790.39	0.0092587	0.00594378	1320.39	0.02370097	0.02150462	1850.39	0.02112287	0.02205733	2380.38	-0.00497001	0.00228103	2910.38	0.01396291	0.01316375	3440.37	0.00568386	0.00504812	3970.37	0.0271714	0.03159841	
260.6	0.00046662	0.00094451	790.59	0.00936402	0.00594378	1320.59	0.0242196	0.02157016	1850.59	0.02020883	0.02212543	2380.58	-0.0045897	0.0022885	2910.58	0.01454769	0.01320666	3440.57	0.0056293	0.00506433	3970.57	0.02694672	0.03169634	
260.8	0.0004944	0.00094746	790.79	0.00945075	0.00594379	1320.79	0.02403014	0.02163566	1850.79	0.01963086	0.02219349	2380.78	-0.00514517	0.00229597	2910.78	0.01471292	0.01324956	3440.77	0.00489601	0.00508053	3970.77	0.02817502	0.03179423	
261	0.00115962	0.0009504	790.99	0.01011481	0.0059438	1320.99	0.02392541	0.02170112	1850.99	0.01982844	0.02226153	2380.98	-0.00590306	0.00230344	2910.98	0.01556671	0.01329245	3440.97	0.00488267	0.00509673	3970.97	0.02897188	0.03189208	
261.2	0.00061257	0.00095335	791.19	0.01023448	0.00594381	1321.19	0.02338369	0.02176655	1851.19	0.02029656	0.02232953	2381.18	-0.00637389	0.00231091	2911.18	0.01511396	0.01333535	3441.17	0.00455012	0.00511293	3971.17	0.02924725	0.03198989	
261.4	0.0016708	0.00095629	791.39	0.00982065	0.00594382	1321.39	0.02350797	0.02183194	1851.39	0.0212478	0.0223975	2381.38	-0.00590034	0.00231838	2911.38	0.01418739	0.01337824	3441.37	0.00478232	0.00512913	3971.37	0.02893567	0.03208765	
261.6	0.00233499	0.00095924	791.59	0.00943608	0.00594383	1321.59	0.02383787	0.0218973	1851.59	0.02142903	0.02246545	2381.58	-0.00631907	0.00232585	2911.58	0.01462878	0.01342112	3441.57	0.00414123	0.00514532	3971.57	0.02883047	0.03218537	
261.8	0.00269322	0.00096218	791.79	0.01038794	0.00594384	1321.79	0.0254009	0.02196262	1851.79	0.02197522	0.02253336	2381.78	-0.006458	0.00233332	2911.78	0.0142011	0.013464	3441.77	0.00348688	0.00516151	3971.77	0.02896916	0.03228305	
262	0.00270146	0.00096512	791.99	0.01093529	0.00594384	1321.99	0.02529808	0.02202791	1851.99	0.02134582	0.02260124	2381.98	-0.00663008	0.00234079	2911.98	0.01475914	0.01350687	3441.97	0.00322317	0.00517769	3971.97	0.02893349	0.03238069	
262.2	0.00293914	0.00096806	792.19	0.01109752	0.00594385	1322.19	0.02582872	0.02209316	1852.19	0.02158738	0.02266909	2382.18	-0.00701041	0.00234826	2912.18	0.01525486	0.01354974	3442.17	0.002831	0.00519387	3972.17	0.02920601	0.03247828	
262.4	0.00310962	0.000971	792.39	0.01077132	0.00594386	1322.39	0.02662254	0.02215837	1852.39	0.02209935	0.0227369	2382.38	-0.00628108	0.00235572	2912.38	0.0154598	0.01359261	3442.37	0.00223584	0.00521005	3972.37	0.02980924	0.03257584	
262.6	0.0031234	0.00097394	792.59	0.01168405	0.00594387	1322.59	0.02589507	0.02222355	1852.59	0.02265205	0.02280469	2382.58	-0.00681207	0.00236319	2912.58	0.01510183	0.01363547	3442.57	0.0017934	0.00522623	3972.57	0.02936157	0.03267335	
262.8	0.00241065	0.00097688	792.79	0.01203486	0.00594387	1322.79	0.02581516	0.0222887	1852.79	0.02379776	0.02287245	2382.78	-0.00673472	0.00237066	2912.78	0.01457488	0.01367833	3442.77	0.00092951	0.0052424	3972.77	0.02934172	0.03277082	
263	0.00176353	0.00097982	792.99	0.01214619	0.00594388	1322.99	0.02641704	0.02235381	1852.99	0.02439165	0.02294017	2382.98	-0.00723127	0.00237812	2912.98	0.0137793	0.01372118	3442.97	0.00044957	0.00525857	3972.97	0.02982835	0.03286824	
263.2	0.00139164	0.00098275	793.19	0.01143099	0.00594389	1323.19	0.02712963	0.02241889	1853.19	0.02469979	0.02300786	2383.18	-0.00772635	0.00238559	2913.18	0.01209837	0.01376403	3443.17	0.0007422	0.00527473	3973.17	0.03106611	0.03296563	
263.4	0.00066462	0.00098569	793.39	0.01102172	0.00594389	1323.39	0.02663257	0.02248393	1853.39	0.02442145	0.02307553	2383.38	-0.00807734	0.00239305	2913.38	0.01151441	0.01380687	3443.37	0.00049523	0.00529089	3973.37	0.03197637	0.03306297	
263.6	0.00103049	0.00098862	793.59	0.01016188	0.0059439	1323.59	0.02649083	0.02254893	1853.59	0.02485443	0.02314316	2383.58	-0.00803943	0.00240052	2913.58	0.01154779	0.01384971	3443.57	0.00192191	0.00530705	3973.57	0.03234395	0.03316027	
263.8	0.0004329	0.00099155	793.79	0.00972184	0.0059439	1323.79	0.02607059	0.0226139	1853.79	0.02430945	0.02321076	2383.78	-0.00800766	0.00240798	2913.78	0.011447	0.01389255	3443.77	0.00153709	0.00532321	3973.77	0.03118895	0.03325753	
264	0.00059533	0.00099448	793.99	0.00998382	0.00594391	1323.99	0.02629737	0.02267884	1853.99	0.02480949	0.02327833	2383.98	-0.0079018	0.00241544	2913.98	0.01110407	0.01393538	3443.97	0.00229056	0.00533936	3973.97	0.03032533	0.03335474	
264.2	0.00090754	0.00099741	794.19	0.01017761	0.00594391	1324.19	0.02575029	0.02274374	1854.19	0.0249259	0.02334587	2384.18	-0.00733732	0.0024229	2914.18	0.01045582	0.0139782	3444.17	0.00247898	0.00535551	3974.17	0.03011431	0.03345192	
264.4	0.00081895	0.00100034	794.39	0.01053531	0.00594392	1324.39	0.0248547	0.0228086	1854.39	0.02484419	0.02341338	2384.38	-0.00673681	0.00243037	2914.38	0.0104075	0.01402103	3444.37	0.0030644	0.00537165	3974.37	0.03093127	0.03354905	
264.6	0.00059431	0.00100327	794.59	0.00979068	0.00594392	1324.59	0.02468818	0.02287343	1854.59	0.02503697	0.02348086	2384.58	-0.00658208	0.00243783	2914.58	0.01010115	0.01406384	3444.57	0.0030544	0.00538779	3974.57	0.03131608	0.03364614	
264.8	-0.0008888	0.0010062	794.79	0.00905949	0.00594393	1324.79	0.02367401	0.02293822	1854.79	0.02552196	0.0235483	2384.78	-0.00698698	0.00244529	2914.78	0.01023661	0.01410666	3444.77	0.00360952	0.00540393	3974.77	0.03253399	0.03374319	
265	-0.00021738	0.00100912	794.99	0.00928002	0.00594393	1324.99	0.02413535	0.02300298	1854.99	0.02612827	0.02361572	2384.98	-0.00691327	0.00245275	2914.98	0.0107562	0.01414946	3444.97	0.00387629	0.00542007	3974.97	0.03242487	0.03384019	
265.2	0.00027346	0.00101205	795.19	0.00860913	0.00594394	1325.19	0.02383591	0.02306771	1855.19	0.02617706	0.0236831	2385.18	-0.00567429	0.00246021	2915.18	0.01056456	0.01419227	3445.17	0.00448075	0.0054362	3975.17	0.0326138	0.03393716	
265.4	0.00139714	0.00101497	795.39	0.00828322	0.00594394	1325.39	0.02417041	0.0231324	1855.39	0.02686809	0.02375046	2385.38	-0.00570373	0.00246767	2915.38	0.01001941	0.01423507	3445.37	0.00445231	0.00545233	3975.37	0.0328112	0.03403408	
265.6	0.00126836	0.0010179	795.59	0.00834302	0.00594395	1325.59	0.02519523	0.02319705	1855.59	0.02730608	0.02381778	2385.58	-0.00617692	0.00247513	2915.58	0.01137784	0.01427786	3445.57	0.00391262	0.00546846	3975.57	0.03300307	0.03413096	
265.8	0.00188689	0.00102082	795.79	0.01010405	0.00594395	1325.79	0.02582389	0.02326167	1855.79	0.02672955	0.02388507	2385.78	-0.00606153	0.00248258	2915.78	0.01257675	0.01432065	3445.77	0.0039777	0.00548458	3975.77	0.0337688	0.0342278	
266	0.00246855	0.00102374	795.99	0.01044008	0.00594396	1325.99	0.02628679	0.02332625	1855.99	0.02674972	0.02395234	2385.98	-0.00564645	0.00249004	2915.98	0.01355751	0.01436344	3445.97	0.00460143	0.0055007	3975.97	0.03358225	0.03432459	
266.2	0.00330256	0.00102666	796.19	0.0109832	0.00594396	1326.19	0.02675636	0.0233908	1856.19	0.02649155	0.02401957	2386.18	-0.00605041	0.0024975	2916.18	0.01421385	0.01440622	3446.17	0.00493762	0.00551681	3976.17	0.03400745	0.03442135	
266.4	0.00340879	0.00102958	796.39	0.01167583	0.00594396	1326.39	0.02664649	0.02345532	1856.39	0.02687787	0.02408677	2386.38	-0.00617293	0.00250495	2916.38	0.0148878	0.014449	3446.37	0.0047623	0.00553293	3976.37	0.03394119	0.03451806	
266.6	0.00346872	0.00103249	796.59	0.01193682	0.00594397	1326.59	0.02670062	0.0235198	1856.59	0.02660148	0.02415394	2386.58	-0.00698759	0.00251241	2916.58	0.01511046	0.01449177	3446.57	0.00427722	0.00554904	3976.57	0.03371997	0.03461473	
266.8	0.00350603	0.00103541	796.79	0.01228947	0.00594397	1326.79	0.02743937	0.02358424	1856.79	0.02663002	0.02422108	2386.78	-0.0059627	0.00251987	2916.78	0.01503486	0.01453454	3446.77	0.00353898	0.00556514	3976.77	0.03377161	0.03471136	
267	0.00438954	0.00103833	796.99	0.01190947	0.00594397	1326.99	0.02789223	0.02364865	1856.99	0.02570716	0.02428819	2386.98	-0.00611629	0.00252732	2916.98	0.01478918	0.0145773	3446.97	0.003476	0.00558124	3976.97	0.03380291	0.03480795	
267.2	0.0042164	0.00104124	797.19	0.01150269	0.00594398	1327.19	0.0270189	0.02371303	1857.19	0.02589437	0.02435526	2387.18	-0.00632628	0.00253478	2917.18	0.01538755	0.01462006	3447.17	0.00430198	0.00559734	3977.17	0.03408074	0.0349045	
267.4	0.00357139	0.00104415	797.39	0.01120685	0.00594398	1327.39	0.02657768	0.02377737	1857.39	0.02600833	0.02442231	2387.38	-0.00561468	0.00254223	2917.38	0.01586856	0.01466282	3447.37	0.0038194	0.00561344	3977.37	0.03394079	0.035001	
267.6	0.00405338	0.00104707	797.59	0.01125344	0.00594398	1327.59	0.02706788	0.02384168	1857.59	0.02631581	0.02448933	2387.58	-0.00495818	0.00254968	2917.58	0.01579862	0.01470557	3447.57	0.00460945	0.00562953	3977.57	0.03263335	0.03509747	
267.8	0.00410654	0.00104998	797.79	0.01137305	0.00594399	1327.79	0.02732322	0.02390595	1857.79	0.02624069	0.02455631	2387.78	-0.00543606	0.00255714	2917.78	0.01613637	0.01474831	3447.77	0.00450656	0.00564562	3977.77	0.03269946	0.03519389	
268	0.00401224	0.00105289	797.99	0.01074177	0.00594399	1327.99	0.02703949	0.02397018	1857.99	0.02617291	0.02462327	2387.98	-0.00512382	0.00256459	2917.98	0.01554685	0.01479105	3447.97	0.0048376	0.00566171	3977.97	0.03228456	0.03529027	
268.2	0.00355193	0.0010558	798.19	0.01105702	0.00594399	1328.19	0.02715146	0.02403438	1858.19	0.02589511	0.02469019	2388.18	-0.00507627	0.00257204	2918.18	0.01510736	0.01483379	3448.17	0.00407424	0.00567779	3978.17	0.03221218	0.03538661	
268.4	0.00401505	0.0010587	798.39	0.0102077	0.00594399	1328.39	0.02677426	0.02409855	1858.39	0.02558474	0.02475709	2388.38	-0.00474487	0.00257949	2918.38	0.01446358	0.01487652	3448.37	0.0042682	0.00569387	3978.37	0.03254285	0.0354829	
268.6	0.00340333	0.00106161	798.59	0.00938958	0.005944	1328.59	0.02685104	0.02416268	1858.59	0.02595093	0.02482395	2388.58	-0.00487645	0.00258694	2918.58	0.01487519	0.01491925	3448.57	0.00352338	0.00570995	3978.57	0.03295586	0.03557916	
268.8	0.00279972	0.00106452	798.79	0.00854096	0.005944	1328.79	0.02719806	0.02422678	1858.79	0.02586906	0.02489078	2388.78	-0.00490821	0.00259439	2918.78	0.01475916	0.01496197	3448.77	0.00343023	0.00572602	3978.77	0.03274053	0.03567537	
269	0.00351042	0.00106742	798.99	0.00800162	0.005944	1328.99	0.02759202	0.02429084	1858.99	0.02619898	0.02495759	2388.98	-0.00448327	0.00260184	2918.98	0.01476873	0.01500469	3448.97	0.00376528	0.00574209	3978.97	0.03279534	0.03577154	
269.2	0.00297075	0.00107032	799.19	0.00756012	0.005944	1329.19	0.02731666	0.02435487	1859.19	0.02638069	0.02502436	2389.18	-0.0045966	0.00260929	2919.18	0.01380719	0.01504741	3449.17	0.00411454	0.00575816	3979.17	0.03327369	0.03586767	
269.4	0.00244925	0.00107323	799.39	0.00810644	0.00594401	1329.39	0.0273613	0.02441887	1859.39	0.02720867	0.0250911	2389.38	-0.00518069	0.00261674	2919.38	0.01358591	0.01509012	3449.37	0.00353408	0.00577423	3979.37	0.03406108	0.03596376	
269.6	0.00136178	0.00107613	799.59	0.00791193	0.00594401	1329.59	0.02704618	0.02448283	1859.59	0.02670637	0.02515781	2389.58	-0.00500452	0.00262419	2919.58	0.01420745	0.01513283	3449.57	0.00354256	0.00579029	3979.57	0.03387406	0.03605981	
269.8	0.00150312	0.00107903	799.79	0.00923201	0.00594401	1329.79	0.02673567	0.02454675	1859.79	0.02629204	0.02522449	2389.78	-0.00505006	0.00263163	2919.78	0.01415828	0.01517553	3449.77	0.00417304	0.00580634	3979.77	0.03403827	0.03615581	
270	0.00092161	0.00108193	799.99	0.00890765	0.00594401	1329.99	0.0263916	0.02461064	1859.99	0.02615348	0.02529114	2389.98	-0.00521017	0.00263908	2919.98	0.01360384	0.01521822	3449.97	0.00375666	0.0058224	3979.97	0.03354397	0.03625178	
270.2	0.00023556	0.00108483	800.19	0.00950431	0.00594401	1330.19	0.02627852	0.02467449	1860.19	0.02594035	0.02535776	2390.18	-0.00559764	0.00264653	2920.18	0.01417389	0.01526092	3450.17	0.0041446	0.00583845	3980.17	0.03369387	0.0363477	
270.4	-0.00037119	0.00108772	800.39	0.00966323	0.00594402	1330.39	0.02542697	0.02473832	1860.39	0.02607739	0.02542435	2390.38	-0.00578976	0.00265397	2920.38	0.01348057	0.0153036	3450.37	0.00411627	0.0058545	3980.37	0.03358373	0.03644358	
270.6	-0.00048873	0.00109062	800.59	0.00978706	0.00594402	1330.59	0.02512442	0.0248021	1860.59	0.0260101	0.02549091	2390.58	-0.00522214	0.00266142	2920.58	0.01373058	0.01534629	3450.57	0.00313055	0.00587054	3980.57	0.03359035	0.03653942	
270.8	-0.00052549	0.00109352	800.79	0.00956489	0.00594402	1330.79	0.02522282	0.02486585	1860.79	0.02551708	0.02555744	2390.78	-0.00356664	0.00266886	2920.78	0.01394046	0.01538897	3450.77	0.00308361	0.00588658	3980.77	0.03277152	0.03663522	
271	-0.00000561	0.00109641	800.99	0.00982334	0.00594402	1330.99	0.02465873	0.02492957	1860.99	0.02549095	0.02562394	2390.98	-0.00315958	0.00267631	2920.98	0.01419046	0.01543164	3450.97	0.00351136	0.00590262	3980.97	0.03283593	0.03673098	
271.2	-0.00041675	0.0010993	801.19	0.01039026	0.00594402	1331.19	0.02486687	0.02499325	1861.19	0.02565756	0.0256904	2391.18	-0.00321535	0.00268375	2921.18	0.01466272	0.01547431	3451.17	0.00380261	0.00591865	3981.17	0.03248678	0.03682669	
271.4	-0.00057801	0.0011022	801.39	0.00995369	0.00594403	1331.39	0.02509529	0.0250569	1861.39	0.02601849	0.02575684	2391.38	-0.00306637	0.0026912	2921.38	0.01450407	0.01551698	3451.37	0.00407154	0.00593468	3981.37	0.03196858	0.03692237	
271.6	0.00041681	0.00110509	801.59	0.01035823	0.00594403	1331.59	0.02536668	0.02512052	1861.59	0.02647491	0.02582325	2391.58	-0.00353149	0.00269864	2921.58	0.0152507	0.01555964	3451.57	0.00466411	0.00595071	3981.57	0.03127415	0.037018	
271.8	0.00147063	0.00110798	801.79	0.0113227	0.00594403	1331.79	0.02535453	0.0251841	1861.79	0.02693888	0.02588962	2391.78	-0.00475927	0.00270608	2921.78	0.01636481	0.0156023	3451.77	0.00465689	0.00596674	3981.77	0.03068534	0.03711359	
272	0.00150424	0.00111087	801.99	0.01143896	0.00594403	1331.99	0.02450352	0.02524764	1861.99	0.02608766	0.02595597	2391.98	-0.00460272	0.00271352	2921.98	0.01631531	0.01564495	3451.97	0.00402871	0.00598276	3981.97	0.03006159	0.03720914	
272.2	0.00174582	0.00111375	802.19	0.0118688	0.00594403	1332.19	0.02539718	0.02531115	1862.19	0.02595368	0.02602229	2392.18	-0.00540631	0.00272096	2922.18	0.0165849	0.0156876	3452.17	0.00410189	0.00599878	3982.17	0.02993741	0.03730465	
272.4	0.00214806	0.00111664	802.39	0.01129355	0.00594403	1332.39	0.02639411	0.02537463	1862.39	0.02653248	0.02608857	2392.38	-0.00573036	0.0027284	2922.38	0.0170317	0.01573024	3452.37	0.00449104	0.00601479	3982.37	0.02995443	0.03740012	
272.6	0.00224535	0.00111953	802.59	0.01124842	0.00594403	1332.59	0.02646141	0.02543807	1862.59	0.02675927	0.02615483	2392.58	-0.00598549	0.00273584	2922.58	0.01702295	0.01577288	3452.57	0.00372159	0.0060308	3982.57	0.03001192	0.03749555	
272.8	0.00148313	0.00112241	802.79	0.01163648	0.00594404	1332.79	0.02727328	0.02550148	1862.79	0.02686094	0.02622105	2392.78	-0.0068002	0.00274328	2922.78	0.01644586	0.01581552	3452.77	0.0038472	0.00604681	3982.77	0.0302713	0.03759093	
273	0.00149685	0.0011253	802.99	0.01152919	0.00594404	1332.99	0.0275566	0.02556485	1862.99	0.02728217	0.02628725	2392.98	-0.00693932	0.00275072	2922.98	0.01661137	0.01585815	3452.97	0.00465212	0.00606282	3982.97	0.03107113	0.03768628	
273.2	0.00148982	0.00112818	803.19	0.0120263	0.00594404	1333.19	0.02804633	0.02562819	1863.19	0.02757694	0.02635341	2393.18	-0.00767613	0.00275816	2923.18	0.01603953	0.01590078	3453.17	0.00364866	0.00607882	3983.17	0.03119227	0.03778158	
273.4	0.00136479	0.00113106	803.39	0.01144796	0.00594404	1333.39	0.02785281	0.0256915	1863.39	0.02777279	0.02641954	2393.38	-0.00721954	0.0027656	2923.38	0.01600739	0.0159434	3453.37	0.00328289	0.00609482	3983.37	0.0320303	0.03787684	
273.6	0.00065628	0.00113394	803.59	0.01046039	0.00594404	1333.59	0.02774594	0.02575477	1863.59	0.02795387	0.02648565	2393.58	-0.00714401	0.00277304	2923.58	0.01551965	0.01598601	3453.57	0.00353535	0.00611081	3983.57	0.03155198	0.03797206	
273.8	0.000335	0.00113682	803.79	0.01046434	0.00594404	1333.79	0.02762313	0.02581801	1863.79	0.02774801	0.02655172	2393.78	-0.00707436	0.00278047	2923.78	0.01519133	0.01602863	3453.77	0.003835	0.00612681	3983.77	0.03185974	0.03806724	
274	-0.00028886	0.0011397	803.99	0.00909652	0.00594404	1333.99	0.02823848	0.02588121	1863.99	0.02765687	0.02661777	2393.98	-0.00642521	0.00278791	2923.98	0.01560734	0.01607124	3453.97	0.00308824	0.0061428	3983.97	0.03191715	0.03816238	
274.2	-0.00032935	0.00114258	804.19	0.008306	0.00594404	1334.19	0.02848982	0.02594438	1864.19	0.02817381	0.02668378	2394.18	-0.00672185	0.00279535	2924.18	0.01578796	0.01611384	3454.17	0.00353097	0.00615878	3984.17	0.0320304	0.03825748	
274.4	-0.0002062	0.00114545	804.39	0.00703905	0.00594404	1334.39	0.02849472	0.02600751	1864.39	0.02764607	0.02674976	2394.38	-0.00631417	0.00280278	2924.38	0.01605502	0.01615644	3454.37	0.0030582	0.00617476	3984.37	0.03258282	0.03835254	
274.6	-0.0002712	0.00114833	804.59	0.00651057	0.00594405	1334.59	0.02883566	0.02607061	1864.59	0.02848347	0.02681572	2394.58	-0.00526655	0.00281022	2924.58	0.01662647	0.01619903	3454.57	0.00294349	0.00619074	3984.57	0.03250121	0.03844755	
274.8	-0.00000176	0.0011512	804.79	0.00573929	0.00594405	1334.79	0.02971128	0.02613368	1864.79	0.02810353	0.02688164	2394.78	-0.00465188	0.00281765	2924.78	0.015955	0.01624163	3454.77	0.00377965	0.00620672	3984.77	0.03144294	0.03854253	
275	-0.00033129	0.00115407	804.99	0.00593409	0.00594405	1334.99	0.03011753	0.02619671	1864.99	0.02817297	0.02694753	2394.98	-0.00439663	0.00282508	2924.98	0.01568175	0.01628421	3454.97	0.00383977	0.00622269	3984.97	0.03208269	0.03863746	
275.2	-0.00061996	0.00115695	805.19	0.00594191	0.00594405	1335.19	0.03042079	0.02625971	1865.19	0.02841351	0.02701339	2395.18	-0.00426121	0.00283252	2925.18	0.01565417	0.01632679	3455.17	0.00361539	0.00623866	3985.17	0.03169551	0.03873235	
275.4	-0.00098516	0.00115982	805.39	0.00532995	0.00594405	1335.39	0.03038496	0.02632267	1865.39	0.02872743	0.02707923	2395.38	-0.00478649	0.00283995	2925.38	0.01556374	0.01636937	3455.37	0.00411855	0.00625463	3985.37	0.0316816	0.0388272	
275.6	-0.00025062	0.00116269	805.59	0.00595872	0.00594405	1335.59	0.03075569	0.0263856	1865.59	0.02894586	0.02714503	2395.58	-0.00468846	0.00284738	2925.58	0.01582178	0.01641194	3455.57	0.00386429	0.00627059	3985.57	0.0315491	0.03892201	
275.8	0.0005012	0.00116556	805.79	0.00636049	0.00594405	1335.79	0.03020771	0.0264485	1865.79	0.02891816	0.0272108	2395.78	-0.00519424	0.00285481	2925.78	0.0158024	0.01645451	3455.77	0.00421256	0.00628655	3985.77	0.03145928	0.03901678	
276	0.00022053	0.00116843	805.99	0.0067567	0.00594405	1335.99	0.03006074	0.02651136	1865.99	0.02783105	0.02727654	2395.98	-0.00561011	0.00286225	2925.98	0.01577818	0.01649708	3455.97	0.00420058	0.00630251	3985.97	0.03286301	0.03911151	
276.2	0.00075854	0.00117129	806.19	0.00715237	0.00594405	1336.19	0.03079529	0.02657419	1866.19	0.02744126	0.02734226	2396.18	-0.00579772	0.00286968	2926.18	0.01564204	0.01653964	3456.17	0.00457093	0.00631846	3986.17	0.03250402	0.0392062	
276.4	0.0006208	0.00117416	806.39	0.00737927	0.00594405	1336.39	0.03075283	0.02663698	1866.39	0.02734255	0.02740794	2396.38	-0.00451936	0.00287711	2926.38	0.01461675	0.01658219	3456.37	0.00487065	0.00633441	3986.37	0.03340609	0.03930085	
276.6	0.00150804	0.00117702	806.59	0.00841405	0.00594405	1336.59	0.03054455	0.02669974	1866.59	0.02720626	0.02747359	2396.58	-0.0042085	0.00288454	2926.58	0.01320533	0.01662474	3456.57	0.00449949	0.00635036	3986.57	0.03392337	0.03939545	
276.8	0.00104277	0.00117989	806.79	0.00971637	0.00594405	1336.79	0.03088225	0.02676247	1866.79	0.02731031	0.02753921	2396.78	-0.00321285	0.00289196	2926.78	0.01324114	0.01666729	3456.77	0.00439528	0.0063663	3986.77	0.03376185	0.03949002	
277	0.001723	0.00118275	806.99	0.00979839	0.00594405	1336.99	0.02988116	0.02682516	1866.99	0.02736456	0.02760481	2396.98	-0.00203912	0.00289939	2926.98	0.01350539	0.01670983	3456.97	0.00447361	0.00638224	3986.97	0.03351848	0.03958454	
277.2	0.00175064	0.00118561	807.19	0.00887835	0.00594406	1337.19	0.02889632	0.02688782	1867.19	0.02704047	0.02767037	2397.18	-0.00169986	0.00290682	2927.18	0.01403686	0.01675237	3457.17	0.00445025	0.00639818	3987.17	0.03357768	0.03967902	
277.4	0.00103598	0.00118847	807.39	0.00816866	0.00594406	1337.39	0.02780925	0.02695045	1867.39	0.02681103	0.0277359	2397.38	-0.0012659	0.00291425	2927.38	0.01433618	0.0167949	3457.37	0.00528425	0.00641412	3987.37	0.03327568	0.03977347	
277.6	0.00058774	0.00119133	807.59	0.0081495	0.00594406	1337.59	0.02695062	0.02701304	1867.59	0.02735852	0.0278014	2397.58	-0.00198144	0.00292167	2927.58	0.01450297	0.01683743	3457.57	0.00588437	0.00643005	3987.57	0.03222594	0.03986787	
277.8	0.00103746	0.00119419	807.79	0.00773375	0.00594406	1337.79	0.02672935	0.02707559	1867.79	0.02760937	0.02786688	2397.78	-0.00172666	0.0029291	2927.78	0.01473672	0.01687996	3457.77	0.00573922	0.00644597	3987.77	0.0320625	0.03996223	
278	0.00109743	0.00119705	807.99	0.00702468	0.00594406	1337.99	0.02691748	0.02713812	1867.99	0.02750544	0.02793232	2397.98	-0.00270869	0.00293653	2927.98	0.01534186	0.01692248	3457.97	0.00602192	0.0064619	3987.97	0.0318286	0.04005655	
278.2	0.00092806	0.00119991	808.19	0.00626058	0.00594406	1338.19	0.02566904	0.0272006	1868.19	0.02793445	0.02799773	2398.18	-0.00452807	0.00294395	2928.18	0.01571352	0.01696499	3458.17	0.00650259	0.00647782	3988.17	0.03142878	0.04015083	
278.4	0.00049886	0.00120276	808.39	0.00622279	0.00594406	1338.39	0.02527981	0.02726306	1868.39	0.02812916	0.02806311	2398.38	-0.0052362	0.00295138	2928.38	0.01675327	0.0170075	3458.37	0.00593467	0.00649374	3988.37	0.03127133	0.04024507	
278.6	0.00006838	0.00120562	808.59	0.00585845	0.00594406	1338.59	0.02513816	0.02732548	1868.59	0.02964047	0.02812847	2398.58	-0.00518679	0.0029588	2928.58	0.01640298	0.01705001	3458.57	0.00605223	0.00650965	3988.57	0.03103758	0.04033927	
278.8	-0.00050899	0.00120847	808.79	0.00626385	0.00594406	1338.79	0.02396753	0.02738787	1868.79	0.02958396	0.02819379	2398.78	-0.00574895	0.00296623	2928.78	0.01596418	0.01709251	3458.77	0.00606234	0.00652556	3988.77	0.03088818	0.04043342	
279	-0.0011759	0.00121132	808.99	0.00590288	0.00594406	1338.99	0.02398789	0.02745022	1868.99	0.02958412	0.02825908	2398.98	-0.00621445	0.00297365	2928.98	0.01631675	0.01713501	3458.97	0.00584676	0.00654147	3988.97	0.03084064	0.04052754	
279.2	-0.00128803	0.00121417	809.19	0.00653548	0.00594406	1339.19	0.0239897	0.02751254	1869.19	0.03044355	0.02832435	2399.18	-0.00661219	0.00298107	2929.18	0.01659756	0.0171775	3459.17	0.00598116	0.00655738	3989.17	0.03065659	0.04062162	
279.4	-0.00160656	0.00121702	809.39	0.00655866	0.00594406	1339.39	0.02409964	0.02757483	1869.39	0.03078696	0.02838958	2399.38	-0.00757244	0.00298849	2929.38	0.01719957	0.01721999	3459.37	0.00533992	0.00657328	3989.37	0.03135077	0.04071565	
279.6	-0.0006902	0.00121987	809.59	0.00708146	0.00594406	1339.59	0.02472991	0.02763708	1869.59	0.03136691	0.02845478	2399.58	-0.00775735	0.00299591	2929.58	0.01719852	0.01726248	3459.57	0.00527207	0.00658918	3989.57	0.03192388	0.04080965	
279.8	-0.00063057	0.00122272	809.79	0.00755211	0.00594406	1339.79	0.0255363	0.0276993	1869.79	0.03102083	0.02851996	2399.78	-0.00775988	0.00300334	2929.78	0.01841566	0.01730496	3459.77	0.00572999	0.00660507	3989.77	0.0322137	0.0409036	
280	-0.00116768	0.00122557	809.99	0.00795792	0.00594406	1339.99	0.02631763	0.02776149	1869.99	0.03058461	0.0285851	2399.98	-0.00758303	0.00301076	2929.98	0.01907598	0.01734743	3459.97	0.0051233	0.00662097	3989.97	0.03303884	0.04099751	
280.2	-0.00096123	0.00122842	810.19	0.00856704	0.00594406	1340.19	0.02757512	0.02782364	1870.19	0.03104857	0.02865022	2400.18	-0.00635865	0.00301818	2930.18	0.01901645	0.01738991	3460.17	0.00544615	0.00663685	3990.17	0.03254248	0.04109139	
280.4	-0.0007319	0.00123126	810.39	0.00852978	0.00594406	1340.39	0.02802353	0.02788576	1870.39	0.03151235	0.0287153	2400.38	-0.00551752	0.0030256	2930.38	0.0186699	0.01743237	3460.37	0.00521503	0.00665274	3990.37	0.03356908	0.04118522	
280.6	0.00017564	0.00123411	810.59	0.00889969	0.00594406	1340.59	0.02840487	0.02794785	1870.59	0.03126966	0.02878036	2400.58	-0.00542155	0.00303301	2930.58	0.01855128	0.01747484	3460.57	0.00506734	0.00666862	3990.57	0.03408498	0.04127901	
280.8	-0.00042406	0.00123695	810.79	0.00985509	0.00594406	1340.79	0.02876251	0.0280099	1870.79	0.03108377	0.02884538	2400.78	-0.00497692	0.00304043	2930.78	0.01872407	0.01751729	3460.77	0.00458411	0.0066845	3990.77	0.03426991	0.04137276	
281	-0.00030497	0.00123979	810.99	0.00940925	0.00594406	1340.99	0.02899876	0.02807192	1870.99	0.03078498	0.02891038	2400.98	-0.0053743	0.00304785	2930.98	0.01994878	0.01755975	3460.97	0.00555322	0.00670038	3990.97	0.03480649	0.04146647	
281.2	-0.00042532	0.00124263	811.19	0.00854004	0.00594406	1341.19	0.02962492	0.0281339	1871.19	0.02988481	0.02897534	2401.18	-0.00563052	0.00305527	2931.18	0.02001685	0.0176022	3461.17	0.00556248	0.00671625	3991.17	0.03499851	0.04156015	
281.4	0.00020859	0.00124547	811.39	0.00838627	0.00594407	1341.39	0.02988135	0.02819585	1871.39	0.0293407	0.02904028	2401.38	-0.00622447	0.00306269	2931.38	0.01966239	0.01764464	3461.37	0.00585604	0.00673212	3991.37	0.0350478	0.04165378	
281.6	0.00086568	0.00124831	811.59	0.00820981	0.00594407	1341.59	0.03032654	0.02825777	1871.59	0.02962322	0.02910518	2401.58	-0.0068695	0.0030701	2931.58	0.01891933	0.01768708	3461.57	0.00570623	0.00674799	3991.57	0.03544757	0.04174737	
281.8	0.00089793	0.00125115	811.79	0.00734096	0.00594407	1341.79	0.03152934	0.02831965	1871.79	0.02887227	0.02917006	2401.78	-0.00619385	0.00307752	2931.78	0.01898584	0.01772952	3461.77	0.00650463	0.00676385	3991.77	0.03670941	0.04184091	
282	0.00034305	0.00125399	811.99	0.00726038	0.00594407	1341.99	0.03116406	0.0283815	1871.99	0.02811342	0.02923491	2401.98	-0.00666669	0.00308493	2931.98	0.01886648	0.01777195	3461.97	0.00690561	0.00677971	3991.97	0.03666134	0.04193442	
282.2	-0.00028017	0.00125682	812.19	0.00679538	0.00594407	1342.19	0.03056717	0.02844332	1872.19	0.02866264	0.02929973	2402.18	-0.00715984	0.00309235	2932.18	0.0185078	0.01781438	3462.17	0.006992	0.00679557	3992.17	0.03631485	0.04202789	
282.4	0.00025621	0.00125966	812.39	0.00807026	0.00594407	1342.39	0.03094795	0.0285051	1872.39	0.02861814	0.02936451	2402.38	-0.00708023	0.00309976	2932.38	0.01770834	0.0178568	3462.37	0.00667009	0.00681142	3992.37	0.03675449	0.04212132	
282.6	0.00010328	0.00126249	812.59	0.00819883	0.00594407	1342.59	0.0311136	0.02856685	1872.59	0.02908626	0.02942927	2402.58	-0.00698307	0.00310718	2932.58	0.01675432	0.01789922	3462.57	0.00699068	0.00682727	3992.57	0.03706504	0.04221471	
282.8	0.00062992	0.00126532	812.79	0.00854622	0.00594407	1342.79	0.02982803	0.02862857	1872.79	0.0293635	0.029494	2402.78	-0.00744446	0.00311459	2932.78	0.0169866	0.01794163	3462.77	0.0066441	0.00684312	3992.77	0.03702856	0.04230805	
283	0.00093104	0.00126816	812.99	0.00846048	0.00594407	1342.99	0.03083355	0.02869025	1872.99	0.02891012	0.0295587	2402.98	-0.00718642	0.003122	2932.98	0.0176662	0.01798404	3462.97	0.00700322	0.00685896	3992.97	0.03638519	0.04240136	
283.2	0.0010865	0.00127099	813.19	0.00952851	0.00594407	1343.19	0.03102658	0.0287519	1873.19	0.02922923	0.02962337	2403.18	-0.00631051	0.00312941	2933.18	0.01772312	0.01802645	3463.17	0.00643691	0.0068748	3993.17	0.03681706	0.04249463	
283.4	0.00111938	0.00127382	813.39	0.00956876	0.00594407	1343.39	0.03039695	0.02881352	1873.39	0.02827247	0.02968801	2403.38	-0.00641061	0.00313682	2933.38	0.01770771	0.01806885	3463.37	0.0054009	0.00689064	3993.37	0.03750191	0.04258785	
283.6	0.00164842	0.00127665	813.59	0.00949179	0.00594407	1343.59	0.030293	0.0288751	1873.59	0.02840691	0.02975262	2403.58	-0.00577287	0.00314424	2933.58	0.01751901	0.01811125	3463.57	0.00576882	0.00690647	3993.57	0.03756591	0.04268104	
283.8	0.00171807	0.00127947	813.79	0.00941283	0.00594407	1343.79	0.03023666	0.02893666	1873.79	0.0279698	0.0298172	2403.78	-0.00482209	0.00315165	2933.78	0.01840492	0.01815364	3463.77	0.00452805	0.00692231	3993.77	0.03725621	0.04277419	
284	0.00207326	0.0012823	813.99	0.00913331	0.00594407	1343.99	0.02931683	0.02899817	1873.99	0.02926529	0.02988175	2403.98	-0.00406285	0.00315906	2933.98	0.01705753	0.01819603	3463.97	0.00415332	0.00693813	3993.97	0.03708654	0.04286729	
284.2	0.00227411	0.00128513	814.19	0.00891773	0.00594407	1344.19	0.02981264	0.02905966	1874.19	0.0295734	0.02994627	2404.18	-0.00360993	0.00316647	2934.18	0.01671804	0.01823841	3464.17	0.00355063	0.00695396	3994.17	0.03666237	0.04296036	
284.4	0.00271074	0.00128795	814.39	0.00886892	0.00594407	1344.39	0.02841617	0.02912111	1874.39	0.03017614	0.03001077	2404.38	-0.00413023	0.00317387	2934.38	0.0167051	0.01828079	3464.37	0.00302611	0.00696978	3994.37	0.03788475	0.04305338	
284.6	0.00254075	0.00129077	814.59	0.00838195	0.00594407	1344.59	0.02847797	0.02918252	1874.59	0.02992689	0.03007523	2404.58	-0.00389098	0.00318128	2934.58	0.01705027	0.01832316	3464.57	0.00278364	0.0069856	3994.57	0.03792274	0.04314637	
284.8	0.00202803	0.0012936	814.79	0.00847943	0.00594407	1344.79	0.02870134	0.02924391	1874.79	0.03037184	0.03013966	2404.78	-0.00405258	0.00318869	2934.78	0.01735397	0.01836553	3464.77	0.00263485	0.00700141	3994.77	0.03766151	0.04323931	
285	0.00187826	0.00129642	814.99	0.00709444	0.00594407	1344.99	0.02817887	0.02930526	1874.99	0.03094285	0.03020407	2404.98	-0.00416031	0.0031961	2934.98	0.01853046	0.0184079	3464.97	0.00275794	0.00701723	3994.97	0.03714591	0.04333222	
285.2	0.0019176	0.00129924	815.19	0.00649773	0.00594407	1345.19	0.02803821	0.02936658	1875.19	0.03086901	0.03026844	2405.18	-0.00448759	0.0032035	2935.18	0.01822666	0.01845026	3465.17	0.00261211	0.00703303	3995.17	0.03708178	0.04342508	
285.4	0.00228648	0.00130206	815.39	0.00649474	0.00594407	1345.39	0.02798503	0.02942786	1875.39	0.03064416	0.03033279	2405.38	-0.00424135	0.00321091	2935.38	0.01850556	0.01849262	3465.37	0.00248192	0.00704884	3995.37	0.03659168	0.04351791	
285.6	0.00178446	0.00130488	815.59	0.00573547	0.00594407	1345.59	0.02896216	0.02948911	1875.59	0.03044331	0.0303971	2405.58	-0.00356313	0.00321832	2935.58	0.01881176	0.01853497	3465.57	0.00153853	0.00706464	3995.57	0.03610437	0.04361069	
285.8	0.00079423	0.00130769	815.79	0.00505845	0.00594407	1345.79	0.02937213	0.02955033	1875.79	0.03089272	0.03046139	2405.78	-0.0029337	0.00322572	2935.78	0.0199704	0.01857732	3465.77	0.00249285	0.00708044	3995.77	0.03577589	0.04370344	
286	0.00003399	0.00131051	815.99	0.00517189	0.00594407	1345.99	0.02953233	0.02961152	1875.99	0.03188625	0.03052565	2405.98	-0.00362655	0.00323313	2935.98	0.02057171	0.01861966	3465.97	0.00256685	0.00709624	3995.97	0.03519705	0.04379614	
286.2	0.00013007	0.00131333	816.19	0.00572021	0.00594407	1346.19	0.03047533	0.02967267	1876.19	0.03241573	0.03058987	2406.18	-0.00423614	0.00324053	2936.18	0.01985639	0.018662	3466.17	0.0029546	0.00711203	3996.17	0.03507368	0.04388881	
286.4	0.00062191	0.00131614	816.39	0.00709676	0.00594407	1346.39	0.03183976	0.02973379	1876.39	0.03247842	0.03065407	2406.38	-0.00461379	0.00324793	2936.38	0.01978218	0.01870434	3466.37	0.00286864	0.00712782	3996.37	0.03504715	0.04398143	
286.6	0.00113298	0.00131895	816.59	0.0067514	0.00594407	1346.59	0.03292957	0.02979487	1876.59	0.0329532	0.03071824	2406.58	-0.00478559	0.00325534	2936.58	0.0199971	0.01874667	3466.57	0.00310903	0.00714361	3996.57	0.0357676	0.04407401	
286.8	0.00147309	0.00132177	816.79	0.00689805	0.00594407	1346.79	0.03337135	0.02985593	1876.79	0.03318392	0.03078238	2406.78	-0.00343096	0.00326274	2936.78	0.02056223	0.01878899	3466.77	0.00293882	0.00715939	3996.77	0.03558946	0.04416656	
287	0.00095872	0.00132458	816.99	0.00792646	0.00594407	1346.99	0.03453042	0.02991695	1876.99	0.03238628	0.03084649	2406.98	-0.0025997	0.00327014	2936.98	0.01929902	0.01883132	3466.97	0.0036409	0.00717517	3996.97	0.03531038	0.04425906	
287.2	0.00162203	0.00132739	817.19	0.00809963	0.00594407	1347.19	0.03537938	0.02997793	1877.19	0.03179873	0.03091057	2407.18	-0.00204831	0.00327754	2937.18	0.01823666	0.01887363	3467.17	0.00382553	0.00719094	3997.17	0.03506185	0.04435153	
287.4	0.00242774	0.0013302	817.39	0.00850993	0.00594407	1347.39	0.03538898	0.03003889	1877.39	0.03135731	0.03097462	2407.38	-0.00195515	0.00328495	2937.38	0.01756403	0.01891595	3467.37	0.00444789	0.00720672	3997.37	0.03532548	0.04444395	
287.6	0.00300687	0.00133301	817.59	0.00822342	0.00594407	1347.59	0.03492299	0.03009981	1877.59	0.03138708	0.03103865	2407.58	-0.00071709	0.00329235	2937.58	0.01727642	0.01895825	3467.57	0.00464818	0.00722249	3997.57	0.03520657	0.04453634	
287.8	0.00329324	0.00133581	817.79	0.00785062	0.00594407	1347.79	0.03460463	0.0301607	1877.79	0.03124152	0.03110264	2407.78	-0.00058834	0.00329975	2937.78	0.0169352	0.01900056	3467.77	0.00452253	0.00723826	3997.77	0.03525877	0.04462868	
288	0.00322835	0.00133862	817.99	0.00769709	0.00594407	1347.99	0.03425942	0.03022155	1877.99	0.03263264	0.0311666	2407.98	-0.00007458	0.00330715	2937.98	0.01573913	0.01904286	3467.97	0.00535659	0.00725402	3997.97	0.03495085	0.04472099	
288.2	0.0029125	0.00134142	818.19	0.00760637	0.00594407	1348.19	0.03512538	0.03028238	1878.19	0.03243201	0.03123054	2408.18	0.00004838	0.00331454	2938.18	0.01582446	0.01908515	3468.17	0.00544298	0.00726978	3998.17	0.03537147	0.04481325	
288.4	0.00267145	0.00134423	818.39	0.00838108	0.00594407	1348.39	0.03392592	0.03034317	1878.39	0.03259602	0.03129445	2408.38	-0.00084595	0.00332194	2938.38	0.01659619	0.01912744	3468.37	0.00633801	0.00728554	3998.37	0.03621913	0.04490548	
288.6	0.00341417	0.00134703	818.59	0.00758557	0.00594407	1348.59	0.03424323	0.03040392	1878.59	0.03258717	0.03135832	2408.58	-0.00017453	0.00332934	2938.58	0.01717791	0.01916973	3468.57	0.00638883	0.00730129	3998.57	0.0361039	0.04499766	
288.8	0.00346758	0.00134983	818.79	0.00791714	0.00594407	1348.79	0.03350772	0.03046465	1878.79	0.03323006	0.03142217	2408.78	-0.00122058	0.00333674	2938.78	0.01674878	0.01921201	3468.77	0.00728499	0.00731704	3998.77	0.03680734	0.04508981	
289	0.00300007	0.00135264	818.99	0.00668853	0.00594407	1348.99	0.03301226	0.03052534	1878.99	0.03269979	0.03148599	2408.98	-0.00232819	0.00334413	2938.98	0.01732169	0.01925429	3468.97	0.00744176	0.00733279	3998.97	0.03685841	0.04518191	
289.2	0.00313823	0.00135544	819.19	0.00705396	0.00594407	1349.19	0.03226069	0.030586	1879.19	0.03287796	0.03154978	2409.18	-0.00345221	0.00335153	2939.18	0.01726609	0.01929656	3469.17	0.0073629	0.00734854	3999.17	0.03655294	0.04527398	
289.4	0.00320671	0.00135823	819.39	0.00690178	0.00594407	1349.39	0.03253124	0.03064662	1879.39	0.03201102	0.03161354	2409.38	-0.0028669	0.00335893	2939.38	0.01808692	0.01933883	3469.37	0.00649872	0.00736428	3999.37	0.03622013	0.045366	
289.6	0.00295728	0.00136103	819.59	0.00615781	0.00594407	1349.59	0.03219115	0.03070721	1879.59	0.03212568	0.03167727	2409.58	-0.00294664	0.00336632	2939.58	0.01884431	0.0193811	3469.57	0.00610142	0.00738002	3999.57	0.03621818	0.04545799	
289.8	0.00249657	0.00136383	819.79	0.00665968	0.00594407	1349.79	0.03170429	0.03076777	1879.79	0.03349423	0.03174097	2409.78	-0.00331015	0.00337372	2939.78	0.01871057	0.01942336	3469.77	0.00610174	0.00739575	3999.77	0.03720409	0.04554994	
290	0.00190324	0.00136663	819.99	0.00684071	0.00594407	1349.99	0.03117743	0.0308283	1879.99	0.0334049	0.03180464	2409.98	-0.00314938	0.00338111	2939.98	0.01834868	0.01946561	3469.97	0.00543035	0.00741148	3999.97	0.03778813	0.04564184	
290.2	0.00216243	0.00136942	820.19	0.00750139	0.00594407	1350.19	0.03104437	0.0308888	1880.19	0.03320188	0.03186828	2410.18	-0.00361721	0.0033885	2940.18	0.0177253	0.01950787	3470.17	0.00435938	0.00742721	4000.17	0.03839646	0.04573371	
290.4	0.00193582	0.00137222	820.39	0.00841086	0.00594407	1350.39	0.03073222	0.03094926	1880.39	0.03295155	0.0319319	2410.38	-0.00406845	0.0033959	2940.38	0.01760658	0.01955011	3470.37	0.00362923	0.00744294	4000.37	0.03975768	0.04582554	
290.6	0.00114608	0.00137501	820.59	0.00854138	0.00594407	1350.59	0.0305522	0.03100969	1880.59	0.03364337	0.03199548	2410.58	-0.00428987	0.00340329	2940.58	0.0172036	0.01959236	3470.57	0.00378873	0.00745866	4000.57	0.04072759	0.04591733	
290.8	0.00047617	0.0013778	820.79	0.00849989	0.00594407	1350.79	0.03069776	0.03107008	1880.79	0.0338385	0.03205904	2410.78	-0.00344201	0.00341068	2940.78	0.01724867	0.01963459	3470.77	0.00413701	0.00747438	4000.77	0.0405104	0.04600907	
291	0.00013342	0.00138059	820.99	0.0087107	0.00594407	1350.99	0.03077299	0.03113045	1880.99	0.03333367	0.03212257	2410.98	-0.00445893	0.00341807	2940.98	0.0165872	0.01967683	3470.97	0.00452321	0.0074901	4000.97	0.0410557	0.04610078	
291.2	0.00065371	0.00138338	821.19	0.00884221	0.00594407	1351.19	0.03088287	0.03119078	1881.19	0.03332416	0.03218606	2411.18	-0.00478075	0.00342546	2941.18	0.01710411	0.01971906	3471.17	0.00508948	0.00750581	4001.17	0.04162855	0.04619245	
291.4	0.00021216	0.00138617	821.39	0.0086823	0.00594407	1351.39	0.03034152	0.03125108	1881.39	0.03317919	0.03224953	2411.38	-0.00532514	0.00343286	2941.38	0.01772261	0.01976128	3471.37	0.00484982	0.00752152	4001.37	0.04202898	0.04628408	
291.6	0.00007624	0.00138896	821.59	0.00828409	0.00594407	1351.59	0.02909657	0.03131134	1881.59	0.03306606	0.03231297	2411.58	-0.00482406	0.00344025	2941.58	0.01819679	0.0198035	3471.57	0.00473749	0.00753722	4001.57	0.04207414	0.04637567	
291.8	-0.0007036	0.00139175	821.79	0.00779517	0.00594407	1351.79	0.02916103	0.03137158	1881.79	0.03362472	0.03237638	2411.78	-0.00532682	0.00344763	2941.78	0.018871	0.01984572	3471.77	0.00484491	0.00755293	4001.77	0.04187193	0.04646722	
292	-0.00104195	0.00139453	821.99	0.00855574	0.00594407	1351.99	0.02964184	0.03143178	1881.99	0.03469133	0.03243977	2411.98	-0.00486416	0.00345502	2941.98	0.0196586	0.01988793	3471.97	0.00510475	0.00756863	4001.97	0.04189415	0.04655873	
292.2	-0.00091971	0.00139732	822.19	0.00848842	0.00594407	1352.19	0.03078969	0.03149195	1882.19	0.03464376	0.03250312	2412.18	-0.00449567	0.00346241	2942.18	0.01975389	0.01993014	3472.17	0.00547394	0.00758432	4002.17	0.04292843	0.0466502	
292.4	-0.00086668	0.0014001	822.39	0.00834778	0.00594407	1352.39	0.0309983	0.03155208	1882.39	0.03522571	0.03256644	2412.38	-0.00457826	0.0034698	2942.38	0.01988063	0.01997234	3472.37	0.00658945	0.00760002	4002.37	0.04264984	0.04674164	
292.6	0.00044659	0.00140288	822.59	0.00748139	0.00594407	1352.59	0.03183414	0.03161218	1882.59	0.03522133	0.03262974	2412.58	-0.00411414	0.00347719	2942.58	0.01952787	0.02001454	3472.57	0.00621906	0.00761571	4002.57	0.0434962	0.04683303	
292.8	-0.00020756	0.00140567	822.79	0.00697348	0.00594407	1352.79	0.03231954	0.03167226	1882.79	0.03581779	0.032693	2412.78	-0.00466124	0.00348457	2942.78	0.01880161	0.02005674	3472.77	0.00733555	0.0076314	4002.77	0.0430789	0.04692438	
293	-0.00034017	0.00140845	822.99	0.00619389	0.00594407	1352.99	0.03299808	0.03173229	1882.99	0.03555543	0.03275624	2412.98	-0.00468161	0.00349196	2942.98	0.01940468	0.02009893	3472.97	0.00777398	0.00764708	4002.97	0.04242687	0.04701569	
293.2	0.00012182	0.00141123	823.19	0.00634286	0.00594407	1353.19	0.03290701	0.0317923	1883.19	0.03631219	0.03281945	2413.18	-0.00373719	0.00349935	2943.18	0.01925455	0.02014111	3473.17	0.00724787	0.00766276	4003.17	0.04215846	0.04710697	
293.4	0.00045181	0.001414	823.39	0.00574382	0.00594407	1353.39	0.03399036	0.03185227	1883.39	0.03600652	0.03288263	2413.38	-0.00273305	0.00350673	2943.38	0.01986688	0.02018329	3473.37	0.00684501	0.00767844	4003.37	0.041662	0.0471982	
293.6	0.00077031	0.00141678	823.59	0.00473601	0.00594407	1353.59	0.03249335	0.03191221	1883.59	0.03623183	0.03294578	2413.58	-0.00174922	0.00351412	2943.58	0.0191897	0.02022547	3473.57	0.00675622	0.00769411	4003.57	0.04167626	0.0472894	
293.8	0.0014667	0.00141956	823.79	0.00436846	0.00594407	1353.79	0.03284091	0.03197212	1883.79	0.03633414	0.0330089	2413.78	-0.00113692	0.0035215	2943.78	0.01854952	0.02026764	3473.77	0.00644531	0.00770979	4003.77	0.04192167	0.04738055	
294	0.00210749	0.00142234	823.99	0.004416	0.00594407	1353.99	0.03214869	0.032032	1883.99	0.036496	0.033072	2413.98	-0.00105102	0.00352888	2943.98	0.01894578	0.02030981	3473.97	0.00662657	0.00772545	4003.97	0.04132588	0.04747167	
294.2	0.00230791	0.00142511	824.19	0.00443669	0.00594407	1354.19	0.03255043	0.03209184	1884.19	0.03621636	0.03313506	2414.18	-0.00114582	0.00353627	2944.18	0.01959949	0.02035197	3474.17	0.00721079	0.00774112	4004.17	0.04166036	0.04756275	
294.4	0.00216276	0.00142788	824.39	0.00511195	0.00594407	1354.39	0.0317647	0.03215165	1884.39	0.03625117	0.03319809	2414.38	-0.00085617	0.00354365	2944.38	0.01962587	0.02039413	3474.37	0.0078394	0.00775678	4004.37	0.04184068	0.04765378	
294.6	0.00159639	0.00143066	824.59	0.00580634	0.00594407	1354.59	0.0322433	0.03221143	1884.59	0.0365486	0.0332611	2414.58	-0.00135509	0.00355103	2944.58	0.01996034	0.02043629	3474.57	0.00727856	0.00777244	4004.57	0.04159478	0.04774478	
294.8	0.00154289	0.00143343	824.79	0.00570315	0.00594407	1354.79	0.03133439	0.03227118	1884.79	0.03626022	0.03332408	2414.78	-0.00187672	0.00355841	2944.78	0.02022231	0.02047844	3474.77	0.00716164	0.0077881	4004.77	0.04153654	0.04783574	
295	0.00184975	0.0014362	824.99	0.00647024	0.00594407	1354.99	0.03056305	0.0323309	1884.99	0.03567913	0.03338703	2414.98	-0.00289971	0.00356579	2944.98	0.0202343	0.02052058	3474.97	0.00670975	0.00780375	4004.97	0.04130748	0.04792666	
295.2	0.00197297	0.00143897	825.19	0.00793979	0.00594407	1355.19	0.03020999	0.03239058	1885.19	0.03546207	0.03344995	2415.18	-0.00355328	0.00357317	2945.18	0.02091888	0.02056273	3475.17	0.0067563	0.0078194	4005.17	0.04051779	0.04801754	
295.4	0.00156738	0.00144174	825.39	0.00826016	0.00594407	1355.39	0.02986227	0.03245023	1885.39	0.03484952	0.03351284	2415.38	-0.00414547	0.00358055	2945.38	0.02133792	0.02060486	3475.37	0.00612045	0.00783504	4005.37	0.03926076	0.04810838	
295.6	0.00174768	0.00144451	825.59	0.00905598	0.00594407	1355.59	0.02882114	0.03250985	1885.59	0.03580986	0.0335757	2415.58	-0.00418538	0.00358793	2945.58	0.02181462	0.020647	3475.57	0.00695942	0.00785069	4005.57	0.03888965	0.04819918	
295.8	0.00102537	0.00144727	825.79	0.00933	0.00594407	1355.79	0.02929866	0.03256943	1885.79	0.03574101	0.03363854	2415.78	-0.00443631	0.00359531	2945.78	0.02280213	0.02068913	3475.77	0.006528	0.00786633	4005.77	0.03863008	0.04828995	
296	0.00123988	0.00145004	825.99	0.00993495	0.00594407	1355.99	0.02951132	0.03262899	1885.99	0.03630384	0.03370134	2415.98	-0.00370658	0.00360269	2945.98	0.02245829	0.02073125	3475.97	0.00680676	0.00788196	4005.97	0.03863168	0.04838067	
296.2	0.0017675	0.0014528	826.19	0.0102706	0.00594407	1356.19	0.02990478	0.03268851	1886.19	0.03679107	0.03376412	2416.18	-0.00426594	0.00361007	2946.18	0.02163613	0.02077337	3476.17	0.00677814	0.0078976	4006.17	0.03887097	0.04847135	
296.4	0.00208469	0.00145557	826.39	0.0103342	0.00594407	1356.39	0.03098314	0.032748	1886.39	0.03694668	0.03382687	2416.38	-0.00414198	0.00361745	2946.38	0.02144978	0.02081549	3476.37	0.0062306	0.00791323	4006.37	0.03914392	0.048562	
296.6	0.00247286	0.00145833	826.59	0.01054332	0.00594407	1356.59	0.03159422	0.03280745	1886.59	0.03666892	0.03388959	2416.58	-0.00425453	0.00362482	2946.58	0.02186132	0.0208576	3476.57	0.00507317	0.00792885	4006.57	0.04034158	0.0486526	
296.8	0.00235843	0.00146109	826.79	0.01071582	0.00594407	1356.79	0.03241816	0.03286688	1886.79	0.036955	0.03395228	2416.78	-0.00411968	0.0036322	2946.78	0.0215301	0.0208997	3476.77	0.00526783	0.00794448	4006.77	0.04067168	0.04874317	
297	0.00344098	0.00146385	826.99	0.01059352	0.00594407	1356.99	0.03390392	0.03292627	1886.99	0.03635288	0.03401494	2416.98	-0.00438926	0.00363958	2946.98	0.02094157	0.02094181	3476.97	0.0053003	0.0079601	4006.97	0.04072681	0.0488337	
297.2	0.00412695	0.00146661	827.19	0.00945737	0.00594407	1357.19	0.03375809	0.03298563	1887.19	0.03670301	0.03407757	2417.18	-0.00370478	0.00364695	2947.18	0.02104318	0.0209839	3477.17	0.00471296	0.00797572	4007.17	0.04185427	0.04892419	
297.4	0.00498559	0.00146937	827.39	0.00878731	0.00594407	1357.39	0.03458459	0.03304496	1887.39	0.0368321	0.03414018	2417.38	-0.00335367	0.00365433	2947.38	0.02070042	0.021026	3477.37	0.00425828	0.00799133	4007.37	0.04288962	0.04901464	
297.6	0.00597841	0.00147213	827.59	0.00813195	0.00594407	1357.59	0.03452857	0.03310425	1887.59	0.03701732	0.03420275	2417.58	-0.0030429	0.0036617	2947.58	0.01960531	0.02106809	3477.57	0.00438876	0.00800694	4007.57	0.04408057	0.04910505	
297.8	0.00562825	0.00147489	827.79	0.00836065	0.00594407	1357.79	0.03649961	0.03316352	1887.79	0.03727194	0.0342653	2417.78	-0.00307714	0.00366907	2947.78	0.01945686	0.02111017	3477.77	0.00426847	0.00802255	4007.77	0.04439946	0.04919542	
298	0.00551509	0.00147764	827.99	0.00890984	0.00594407	1357.99	0.03648222	0.03322275	1887.99	0.03720703	0.03432782	2417.98	-0.00311822	0.00367645	2947.98	0.02002177	0.02115225	3477.97	0.00459087	0.00803815	4007.97	0.04509465	0.04928575	
298.2	0.00412633	0.0014804	828.19	0.00826317	0.00594407	1358.19	0.03767487	0.03328195	1888.19	0.03701209	0.03439031	2418.18	-0.00289555	0.00368382	2948.18	0.02038388	0.02119433	3478.17	0.0047324	0.00805376	4008.17	0.04534475	0.04937605	
298.4	0.00425324	0.00148315	828.39	0.00851741	0.00594407	1358.39	0.03745827	0.03334112	1888.39	0.03640859	0.03445277	2418.38	-0.002895	0.00369119	2948.38	0.02023038	0.0212364	3478.37	0.0040086	0.00806936	4008.37	0.04666629	0.0494663	
298.6	0.00292547	0.0014859	828.59	0.00927745	0.00594407	1358.59	0.03804076	0.03340026	1888.59	0.03567208	0.0345152	2418.58	-0.00348705	0.00369856	2948.58	0.01917368	0.02127847	3478.57	0.0033535	0.00808495	4008.57	0.0466323	0.04955652	
298.8	0.00195814	0.00148866	828.79	0.00840804	0.00594407	1358.79	0.03729686	0.03345936	1888.79	0.03530591	0.03457761	2418.78	-0.00403709	0.00370593	2948.78	0.01858147	0.02132053	3478.77	0.0035001	0.00810054	4008.77	0.04593584	0.04964669	
299	0.00217877	0.00149141	828.99	0.00846876	0.00594407	1358.99	0.03795431	0.03351843	1888.99	0.03479676	0.03463998	2418.98	-0.00376331	0.0037133	2948.98	0.01814752	0.02136259	3478.97	0.00407504	0.00811613	4008.97	0.04565236	0.04973683	
299.2	0.00143713	0.00149416	829.19	0.00853585	0.00594407	1359.19	0.03746625	0.03357747	1889.19	0.03406933	0.03470233	2419.18	-0.00376334	0.00372067	2949.18	0.01849579	0.02140465	3479.17	0.00436308	0.00813172	4009.17	0.04474102	0.04982693	
299.4	0.0004704	0.0014969	829.39	0.0078502	0.00594407	1359.39	0.03620364	0.03363648	1889.39	0.03473235	0.03476465	2419.38	-0.00344968	0.00372804	2949.38	0.01851177	0.0214467	3479.37	0.00468224	0.0081473	4009.37	0.04323052	0.04991699	
299.6	-0.00030454	0.00149965	829.59	0.00820494	0.00594407	1359.59	0.03500301	0.03369546	1889.59	0.03482543	0.03482694	2419.58	-0.00376959	0.00373541	2949.58	0.01846806	0.02148874	3479.57	0.00491124	0.00816288	4009.57	0.04281793	0.05000701	
299.8	-0.00130392	0.0015024	829.79	0.00856994	0.00594407	1359.79	0.03524704	0.0337544	1889.79	0.0340495	0.0348892	2419.78	-0.00373664	0.00374278	2949.78	0.01874239	0.02153078	3479.77	0.00406354	0.00817846	4009.77	0.04213657	0.05009699	
300	-0.0015882	0.00150514	829.99	0.00817666	0.00594407	1359.99	0.03434501	0.03381332	1889.99	0.03428249	0.03495144	2419.98	-0.00209268	0.00375015	2949.98	0.01826675	0.02157282	3479.97	0.00451671	0.00819403	4009.97	0.04170564	0.05018693	
300.2	-0.00134689	0.00150789	830.19	0.00884456	0.00594407	1360.19	0.03393867	0.0338722	1890.19	0.03361122	0.03501364	2420.18	-0.00202247	0.00375752	2950.18	0.0187271	0.02161485	3480.17	0.00347865	0.0082096	4010.17	0.04206253	0.05027684	
300.4	-0.00071445	0.00151063	830.39	0.00925395	0.00594407	1360.39	0.03425323	0.03393105	1890.39	0.03363193	0.03507582	2420.38	-0.00077529	0.00376488	2950.38	0.01928191	0.02165688	3480.37	0.00338634	0.00822517	4010.37	0.04191595	0.0503667	
300.6	0.00070784	0.00151338	830.59	0.0097384	0.00594407	1360.59	0.03384066	0.03398986	1890.59	0.0335798	0.03513797	2420.58	-0.00002889	0.00377225	2950.58	0.0192125	0.0216989	3480.57	0.00415165	0.00824073	4010.57	0.04142304	0.05045653	
300.8	0.00144362	0.00151612	830.79	0.01007146	0.00594407	1360.79	0.03338227	0.03404865	1890.79	0.03397162	0.03520009	2420.78	0.00071112	0.00377962	2950.78	0.01902205	0.02174092	3480.77	0.0042434	0.00825629	4010.77	0.04128488	0.05054632	
301	0.00235146	0.00151886	830.99	0.00989094	0.00594407	1360.99	0.03314431	0.0341074	1890.99	0.0345565	0.03526218	2420.98	0.0008428	0.00378698	2950.98	0.01852569	0.02178294	3480.97	0.00500386	0.00827185	4010.97	0.04105916	0.05063607	
301.2	0.00231841	0.0015216	831.19	0.01015145	0.00594407	1361.19	0.03215453	0.03416613	1891.19	0.03552145	0.03532424	2421.18	0.00166078	0.00379435	2951.18	0.01986911	0.02182495	3481.17	0.00462489	0.0082874	4011.17	0.04197052	0.05072578	
301.4	0.00242052	0.00152434	831.39	0.00995313	0.00594407	1361.39	0.03202588	0.03422482	1891.39	0.03571398	0.03538628	2421.38	0.00185463	0.00380171	2951.38	0.01946297	0.02186696	3481.37	0.00454681	0.00830296	4011.37	0.04285692	0.05081545	
301.6	0.00198512	0.00152708	831.59	0.0099259	0.00594407	1361.59	0.03144369	0.03428347	1891.59	0.03627436	0.03544829	2421.58	0.00114274	0.00380907	2951.58	0.01990931	0.02190896	3481.57	0.00532602	0.0083185	4011.57	0.04320848	0.05090508	
301.8	0.00163205	0.00152981	831.79	0.00957474	0.00594407	1361.79	0.03195118	0.0343421	1891.79	0.03701923	0.03551026	2421.78	0.001152	0.00381644	2951.78	0.02099797	0.02195095	3481.77	0.00518241	0.00833405	4011.77	0.04413195	0.05099467	
302	0.00172833	0.00153255	831.99	0.00951681	0.00594407	1361.99	0.03183524	0.0344007	1891.99	0.03841457	0.03557221	2421.98	0.0010919	0.0038238	2951.98	0.02120201	0.02199295	3481.97	0.00554169	0.00834959	4011.97	0.04483967	0.05108423	
302.2	0.00169005	0.00153528	832.19	0.00831607	0.00594407	1362.19	0.03281948	0.03445926	1892.19	0.03939041	0.03563414	2422.18	0.00067178	0.00383116	2952.18	0.02132168	0.02203494	3482.17	0.00482277	0.00836513	4012.17	0.04515966	0.05117375	
302.4	0.00285965	0.00153802	832.39	0.00827026	0.00594407	1362.39	0.03249329	0.03451779	1892.39	0.03990419	0.03569603	2422.38	0.00078822	0.00383852	2952.38	0.02076426	0.02207692	3482.37	0.00577847	0.00838067	4012.37	0.04578228	0.05126322	
302.6	0.0018586	0.00154075	832.59	0.00904361	0.00594407	1362.59	0.03284657	0.03457629	1892.59	0.04048502	0.03575789	2422.58	0.00058412	0.00384588	2952.58	0.02019762	0.0221189	3482.57	0.00685439	0.0083962	4012.57	0.04562198	0.05135266	
302.8	0.00175632	0.00154348	832.79	0.0083277	0.00594407	1362.79	0.03256105	0.03463476	1892.79	0.04067386	0.03581973	2422.78	0.00018892	0.00385325	2952.78	0.01956071	0.02216088	3482.77	0.00758766	0.00841173	4012.77	0.04572081	0.05144206	
303	0.0013665	0.00154621	832.99	0.00841118	0.00594407	1362.99	0.03271173	0.0346932	1892.99	0.04099873	0.03588154	2422.98	-0.00022419	0.00386061	2952.98	0.01927363	0.02220285	3482.97	0.00827818	0.00842725	4012.97	0.04599131	0.05153143	
303.2	0.00140866	0.00154894	833.19	0.00834903	0.00594407	1363.19	0.03171084	0.0347516	1893.19	0.04093142	0.03594332	2423.18	-0.00022878	0.00386797	2953.18	0.01989114	0.02224482	3483.17	0.00832435	0.00844278	4013.17	0.04600176	0.05162075	
303.4	0.00160735	0.00155167	833.39	0.00889466	0.00594407	1363.39	0.03217772	0.03480998	1893.39	0.04131314	0.03600507	2423.38	-0.00057058	0.00387532	2953.38	0.01949802	0.02228678	3483.37	0.00861028	0.0084583	4013.37	0.04535466	0.05171003	
303.6	0.0016001	0.0015544	833.59	0.00931638	0.00594407	1363.59	0.03211831	0.03486832	1893.59	0.04045939	0.0360668	2423.58	-0.00178144	0.00388268	2953.58	0.01898205	0.02232874	3483.57	0.00883726	0.00847381	4013.57	0.0460189	0.05179928	
303.8	0.00192461	0.00155713	833.79	0.00950102	0.00594407	1363.79	0.03268461	0.03492663	1893.79	0.0403006	0.03612849	2423.78	-0.00137739	0.00389004	2953.78	0.01933874	0.02237069	3483.77	0.00895172	0.00848933	4013.77	0.0456489	0.05188849	
304	0.00278332	0.00155985	833.99	0.00929579	0.00594407	1363.99	0.03226828	0.03498491	1893.99	0.0399648	0.03619016	2423.98	-0.00054299	0.0038974	2953.98	0.01929613	0.02241264	3483.97	0.00866071	0.00850484	4013.97	0.04557587	0.05197766	
304.2	0.00394733	0.00156258	834.19	0.00992702	0.00594407	1364.19	0.03286179	0.03504316	1894.19	0.03862318	0.0362518	2424.18	-0.00123006	0.00390475	2954.18	0.01873992	0.02245459	3484.17	0.00784499	0.00852034	4014.17	0.04474885	0.05206679	
304.4	0.00411236	0.0015653	834.39	0.0103697	0.00594407	1364.39	0.03308708	0.03510137	1894.39	0.0388118	0.03631341	2424.38	-0.00068348	0.00391211	2954.38	0.01889009	0.02249653	3484.37	0.00877462	0.00853585	4014.37	0.04385696	0.05215588	
304.6	0.00379278	0.00156802	834.59	0.00977186	0.00594407	1364.59	0.03365792	0.03515956	1894.59	0.03824942	0.03637499	2424.58	-0.00122981	0.00391947	2954.58	0.01865446	0.02253846	3484.57	0.00922557	0.00855135	4014.57	0.0443128	0.05224493	
304.8	0.00289447	0.00157075	834.79	0.00980291	0.00594407	1364.79	0.03344981	0.03521771	1894.79	0.03892091	0.03643655	2424.78	-0.00138868	0.00392682	2954.78	0.01938988	0.0225804	3484.77	0.00842399	0.00856685	4014.77	0.04396868	0.05233395	
305	0.00231686	0.00157347	834.99	0.01003492	0.00594407	1364.99	0.03336053	0.03527583	1894.99	0.03779205	0.03649808	2424.98	-0.00155381	0.00393418	2954.98	0.01911479	0.02262232	3484.97	0.00847747	0.00858234	4014.97	0.04353777	0.05242293	
305.2	0.00165631	0.00157619	835.19	0.00881764	0.00594407	1365.19	0.03379999	0.03533392	1895.19	0.03771997	0.03655957	2425.18	-0.00130424	0.00394153	2955.18	0.01975114	0.02266425	3485.17	0.00801025	0.00859783	4015.17	0.04375383	0.05251187	
305.4	0.00174086	0.00157891	835.39	0.00824381	0.00594407	1365.39	0.03406956	0.03539198	1895.39	0.03836789	0.03662104	2425.38	-0.0013006	0.00394889	2955.38	0.01935268	0.02270617	3485.37	0.00844025	0.00861332	4015.37	0.04410882	0.05260077	
305.6	0.00143573	0.00158162	835.59	0.00845316	0.00594407	1365.59	0.03459874	0.03545001	1895.59	0.03952158	0.03668249	2425.58	-0.00106917	0.00395624	2955.58	0.01996935	0.02274808	3485.57	0.00766611	0.00862881	4015.57	0.04442107	0.05268963	
305.8	0.00131064	0.00158434	835.79	0.00801562	0.00594407	1365.79	0.03588911	0.03550801	1895.79	0.04058461	0.0367439	2425.78	-0.00016861	0.00396359	2955.78	0.02034088	0.02278999	3485.77	0.00639187	0.00864429	4015.77	0.04489139	0.05277845	
306	0.00133878	0.00158706	835.99	0.00787904	0.00594407	1365.99	0.03617618	0.03556597	1895.99	0.04122067	0.03680529	2425.98	0.00035776	0.00397094	2955.98	0.02016926	0.0228319	3485.97	0.00617113	0.00865977	4015.97	0.04512055	0.05286724	
306.2	0.0012543	0.00158977	836.19	0.00809022	0.00594407	1366.19	0.03703135	0.03562391	1896.19	0.04099792	0.03686665	2426.18	0.00041144	0.0039783	2956.18	0.02040044	0.0228738	3486.17	0.00586913	0.00867524	4016.17	0.045446	0.05295598	
306.4	0.00065987	0.00159249	836.39	0.00846777	0.00594407	1366.39	0.0369506	0.03568181	1896.39	0.04040156	0.03692798	2426.38	-0.00004248	0.00398565	2956.38	0.01992609	0.0229157	3486.37	0.00773811	0.00869072	4016.37	0.04525223	0.05304469	
306.6	0.00047145	0.0015952	836.59	0.00980766	0.00594407	1366.59	0.03691595	0.03573968	1896.59	0.03957058	0.03698928	2426.58	0.00002937	0.003993	2956.58	0.02016511	0.02295759	3486.57	0.00807031	0.00870619	4016.57	0.04588767	0.05313336	
306.8	0.0008667	0.00159791	836.79	0.00945599	0.00594407	1366.79	0.03679783	0.03579752	1896.79	0.03861108	0.03705055	2426.78	0.0000142	0.00400035	2956.78	0.01940969	0.02299948	3486.77	0.00784425	0.00872165	4016.77	0.04654314	0.05322199	
307	0.00105086	0.00160062	836.99	0.00954027	0.00594407	1366.99	0.03687875	0.03585533	1896.99	0.03856226	0.0371118	2426.98	0.00002041	0.0040077	2956.98	0.01976964	0.02304136	3486.97	0.00751818	0.00873712	4016.97	0.04673554	0.05331058	
307.2	0.00212568	0.00160333	837.19	0.01017718	0.00594407	1367.19	0.03640504	0.03591311	1897.19	0.03784333	0.03717302	2427.18	0.00088808	0.00401505	2957.18	0.02056597	0.02308324	3487.17	0.00767592	0.00875258	4017.17	0.0477485	0.05339914	
307.4	0.00284477	0.00160604	837.39	0.01030793	0.00594407	1367.39	0.03696716	0.03597085	1897.39	0.03726621	0.03723421	2427.38	0.00083131	0.00402239	2957.38	0.02082522	0.02312512	3487.37	0.00721135	0.00876803	4017.37	0.04780931	0.05348766	
307.6	0.00392506	0.00160875	837.59	0.01157118	0.00594407	1367.59	0.03567345	0.03602857	1897.59	0.0362722	0.03729537	2427.58	0.00055403	0.00402974	2957.58	0.02058188	0.02316699	3487.57	0.0071281	0.00878349	4017.57	0.04845411	0.05357614	
307.8	0.00466546	0.00161146	837.79	0.01187953	0.00594407	1367.79	0.03626954	0.03608625	1897.79	0.03550594	0.0373565	2427.78	0.00060887	0.00403709	2957.78	0.02007677	0.02320886	3487.77	0.00620164	0.00879894	4017.77	0.04829567	0.05366458	
308	0.00499282	0.00161416	837.99	0.01173145	0.00594407	1367.99	0.03542599	0.0361439	1897.99	0.03519137	0.03741761	2427.98	-0.00010804	0.00404444	2957.98	0.02045411	0.02325072	3487.97	0.00601815	0.00881438	4017.97	0.04906152	0.05375298	
308.2	0.00468576	0.00161687	838.19	0.01162692	0.00594407	1368.19	0.03493272	0.03620152	1898.19	0.03374995	0.03747869	2428.18	-0.00085073	0.00405178	2958.18	0.02066465	0.02329258	3488.17	0.00619927	0.00882983	4018.17	0.04872085	0.05384134	
308.4	0.00398254	0.00161957	838.39	0.01102577	0.00594407	1368.39	0.03426841	0.03625911	1898.39	0.0341738	0.03753974	2428.38	-0.00090833	0.00405913	2958.38	0.02149956	0.02333443	3488.37	0.00636969	0.00884527	4018.37	0.04899941	0.05392967	
308.6	0.00370379	0.00162228	838.59	0.01063589	0.00594407	1368.59	0.03382884	0.03631667	1898.59	0.03458804	0.03760076	2428.58	-0.00139876	0.00406647	2958.58	0.02216143	0.02337628	3488.57	0.00633418	0.00886071	4018.57	0.04930024	0.05401796	
308.8	0.00379956	0.00162498	838.79	0.01091403	0.00594407	1368.79	0.03303477	0.0363742	1898.79	0.03521641	0.03766176	2428.78	-0.00121445	0.00407382	2958.78	0.02299372	0.02341813	3488.77	0.0058755	0.00887614	4018.77	0.04884724	0.0541062	
309	0.00302909	0.00162768	838.99	0.01041947	0.00594407	1368.99	0.03249574	0.0364317	1898.99	0.03545487	0.03772272	2428.98	-0.00077969	0.00408116	2958.98	0.02312493	0.02345997	3488.97	0.00659905	0.00889158	4018.97	0.04890884	0.05419442	
309.2	0.00330886	0.00163038	839.19	0.00987708	0.00594407	1369.19	0.03248761	0.03648916	1899.19	0.03678417	0.03778366	2429.18	-0.0009587	0.00408851	2959.18	0.02347692	0.0235018	3489.17	0.00643644	0.008907	4019.17	0.04923454	0.05428259	
309.4	0.00370724	0.00163308	839.39	0.01035592	0.00594407	1369.39	0.03233364	0.0365466	1899.39	0.03868972	0.03784457	2429.38	-0.00130005	0.00409585	2959.38	0.0236175	0.02354364	3489.37	0.00638341	0.00892243	4019.37	0.04994885	0.05437072	
309.6	0.00309844	0.00163578	839.59	0.01019232	0.00594407	1369.59	0.03232946	0.036604	1899.59	0.0401281	0.03790546	2429.58	-0.00145532	0.00410319	2959.58	0.02359776	0.02358546	3489.57	0.0060258	0.00893785	4019.57	0.0504433	0.05445882	
309.8	0.00322968	0.00163848	839.79	0.00934493	0.00594407	1369.79	0.0323582	0.03666137	1899.79	0.04051032	0.03796631	2429.78	-0.00113092	0.00411054	2959.78	0.023678	0.02362729	3489.77	0.00594934	0.00895327	4019.77	0.05074987	0.05454688	
310	0.003695	0.00164117	839.99	0.00867775	0.00594407	1369.99	0.03266965	0.03671872	1899.99	0.04030779	0.03802714	2429.98	-0.00120883	0.00411788	2959.98	0.0227711	0.02366911	3489.97	0.0064171	0.00896869	4019.97	0.05137197	0.0546349	
310.2	0.00285781	0.00164387	840.19	0.00839657	0.00594407	1370.19	0.03273265	0.03677603	1900.19	0.03973725	0.03808794	2430.18	-0.00142652	0.00412522	2960.18	0.02134892	0.02371092	3490.17	0.00742743	0.0089841	4020.17	0.05122244	0.05472289	
310.4	0.00293104	0.00164656	840.39	0.00833178	0.00594407	1370.39	0.03264469	0.03683331	1900.39	0.03975525	0.03814871	2430.38	-0.0018594	0.00413256	2960.38	0.02054961	0.02375273	3490.37	0.00753137	0.00899951	4020.37	0.0513124	0.05481083	
310.6	0.00332245	0.00164926	840.59	0.00859989	0.00594407	1370.59	0.03238931	0.03689055	1900.59	0.04020235	0.03820946	2430.58	-0.00145268	0.0041399	2960.58	0.0201814	0.02379454	3490.57	0.00730292	0.00901492	4020.57	0.05167641	0.05489874	
310.8	0.00356025	0.00165195	840.79	0.00782459	0.00594407	1370.79	0.03259061	0.03694777	1900.79	0.04048681	0.03827017	2430.78	-0.00101627	0.00414724	2960.78	0.01923198	0.02383634	3490.77	0.00679463	0.00903032	4020.77	0.05227398	0.05498661	
311	0.00358923	0.00165464	840.99	0.00787417	0.00594407	1370.99	0.03327487	0.03700496	1900.99	0.04130902	0.03833086	2430.98	-0.00119656	0.00415458	2960.98	0.01863722	0.02387814	3490.97	0.00743937	0.00904572	4020.97	0.05172915	0.05507444	
311.2	0.00352431	0.00165733	841.19	0.00748616	0.00594407	1371.19	0.03401493	0.03706212	1901.19	0.04148975	0.03839152	2431.18	-0.00039864	0.00416192	2961.18	0.01807876	0.02391993	3491.17	0.00798002	0.00906112	4021.17	0.05293742	0.05516223	
311.4	0.00377741	0.00166002	841.39	0.00751591	0.00594407	1371.39	0.03534647	0.03711924	1901.39	0.04114152	0.03845216	2431.38	-0.00027952	0.00416926	2961.38	0.01774362	0.02396172	3491.37	0.00792731	0.00907652	4021.37	0.05283477	0.05524999	
311.6	0.00472786	0.00166271	841.59	0.00866466	0.00594407	1371.59	0.0357517	0.03717633	1901.59	0.04078606	0.03851276	2431.58	-0.00020948	0.00417659	2961.58	0.01731141	0.0240035	3491.57	0.00818796	0.00909191	4021.57	0.05268071	0.0553377	
311.8	0.00501252	0.0016654	841.79	0.00803228	0.00594407	1371.79	0.03649282	0.0372334	1901.79	0.0403258	0.03857334	2431.78	-0.00038968	0.00418393	2961.78	0.01711772	0.02404528	3491.77	0.00896473	0.0091073	4021.77	0.05200618	0.05542538	
312	0.00510734	0.00166808	841.99	0.00731696	0.00594407	1371.99	0.03746958	0.03729043	1901.99	0.03954013	0.03863389	2431.98	-0.00097219	0.00419127	2961.98	0.01845764	0.02408706	3491.97	0.00918584	0.00912268	4021.97	0.0512676	0.05551303	
312.2	0.00543764	0.00167077	842.19	0.00709949	0.00594407	1372.19	0.03833863	0.03734743	1902.19	0.03900923	0.03869441	2432.18	-0.00118021	0.0041986	2962.18	0.01986391	0.02412883	3492.17	0.00960575	0.00913806	4022.17	0.04917681	0.05560063	
312.4	0.00551055	0.00167345	842.39	0.00751216	0.00594407	1372.39	0.03919334	0.0374044	1902.39	0.03859956	0.03875491	2432.38	0.00014899	0.00420594	2962.38	0.02068985	0.0241706	3492.37	0.00940107	0.00915344	4022.37	0.04837677	0.05568819	
312.6	0.00581085	0.00167614	842.59	0.00721953	0.00594407	1372.59	0.03883431	0.03746134	1902.59	0.03873966	0.03881538	2432.58	0.00069711	0.00421327	2962.58	0.02223794	0.02421236	3492.57	0.00959497	0.00916882	4022.57	0.04727552	0.05577572	
312.8	0.00547164	0.00167882	842.79	0.00699877	0.00594407	1372.79	0.03908564	0.03751825	1902.79	0.03845746	0.03887582	2432.78	-0.00003594	0.00422061	2962.78	0.02324303	0.02425412	3492.77	0.00942754	0.00918419	4022.77	0.04720305	0.05586321	
313	0.00552616	0.0016815	842.99	0.00717042	0.00594407	1372.99	0.03846	0.03757513	1902.99	0.0387021	0.03893623	2432.98	-0.00017129	0.00422794	2962.98	0.02359014	0.02429587	3492.97	0.01009355	0.00919956	4022.97	0.04700023	0.05595067	
313.2	0.00611921	0.00168418	843.19	0.00730516	0.00594407	1373.19	0.03895248	0.03763198	1903.19	0.0388002	0.03899661	2433.18	-0.00034146	0.00423527	2963.18	0.02383	0.02433762	3493.17	0.00976602	0.00921493	4023.17	0.04659004	0.05603808	
313.4	0.00637397	0.00168686	843.39	0.00713469	0.00594407	1373.39	0.03906623	0.03768879	1903.39	0.03968723	0.03905697	2433.38	-0.00063247	0.00424261	2963.38	0.02397295	0.02437937	3493.37	0.00988776	0.00923029	4023.37	0.0466312	0.05612546	
313.6	0.00608594	0.00168954	843.59	0.00734917	0.00594407	1373.59	0.03891322	0.03774558	1903.59	0.04018192	0.0391173	2433.58	-0.00101667	0.00424994	2963.58	0.02386036	0.02442111	3493.57	0.00977848	0.00924565	4023.57	0.04657588	0.0562128	
313.8	0.00537588	0.00169222	843.79	0.007458	0.00594407	1373.79	0.03809298	0.03780234	1903.79	0.03964195	0.0391776	2433.78	-0.00030839	0.00425727	2963.78	0.02431045	0.02446284	3493.77	0.00932984	0.00926101	4023.77	0.04687914	0.0563001	
314	0.0044436	0.00169489	843.99	0.00720054	0.00594407	1373.99	0.0372091	0.03785906	1903.99	0.03921032	0.03923788	2433.98	0.00008445	0.0042646	2963.98	0.02314941	0.02450458	3493.97	0.00888146	0.00927636	4023.97	0.04736012	0.05638736	
314.2	0.003838	0.00169757	844.19	0.00742093	0.00594407	1374.19	0.03655727	0.03791576	1904.19	0.03932311	0.03929812	2434.18	0.00076347	0.00427193	2964.18	0.02255889	0.0245463	3494.17	0.0083071	0.00929171	4024.17	0.04810146	0.05647459	
314.4	0.00303048	0.00170025	844.39	0.00806633	0.00594407	1374.39	0.03663252	0.03797242	1904.39	0.040126	0.03935834	2434.38	0.00167771	0.00427926	2964.38	0.02295983	0.02458803	3494.37	0.00718536	0.00930706	4024.37	0.04884047	0.05656178	
314.6	0.00213472	0.00170292	844.59	0.00769818	0.00594407	1374.59	0.03626347	0.03802905	1904.59	0.04054463	0.03941853	2434.58	0.00155541	0.00428659	2964.58	0.02250911	0.02462975	3494.57	0.0064638	0.0093224	4024.57	0.04970717	0.05664893	
314.8	0.0024029	0.00170559	844.79	0.00791429	0.00594407	1374.79	0.03591103	0.03808565	1904.79	0.04045224	0.0394787	2434.78	0.00195283	0.00429392	2964.78	0.02196031	0.02467146	3494.77	0.00609915	0.00933775	4024.77	0.05006809	0.05673604	
315	0.00212227	0.00170826	844.99	0.00750181	0.00594407	1374.99	0.03635364	0.03814223	1904.99	0.04064269	0.03953883	2434.98	0.00108322	0.00430125	2964.98	0.02150317	0.02471317	3494.97	0.0060048	0.00935308	4024.97	0.05066337	0.05682312	
315.2	0.00186302	0.00171094	845.19	0.0066171	0.00594407	1375.19	0.03641914	0.03819877	1905.19	0.04115633	0.03959894	2435.18	0.00133405	0.00430858	2965.18	0.02123767	0.02475488	3495.17	0.00592454	0.00936842	4025.17	0.0509203	0.05691016	
315.4	0.00161923	0.00171361	845.39	0.00763683	0.00594407	1375.39	0.0368762	0.03825528	1905.39	0.04067358	0.03965902	2435.38	0.00095095	0.00431591	2965.38	0.02143577	0.02479658	3495.37	0.00580932	0.00938375	4025.37	0.05114646	0.05699716	
315.6	0.00233476	0.00171628	845.59	0.00739966	0.00594407	1375.59	0.03651131	0.03831176	1905.59	0.04065656	0.03971908	2435.58	0.00061103	0.00432323	2965.58	0.02164399	0.02483828	3495.57	0.00525545	0.00939908	4025.57	0.05115196	0.05708412	
315.8	0.0028421	0.00171894	845.79	0.00771253	0.00594407	1375.79	0.03714912	0.03836821	1905.79	0.03997513	0.03977911	2435.78	0.00041133	0.00433056	2965.78	0.02177299	0.02487997	3495.77	0.00604787	0.00941441	4025.77	0.05139958	0.05717104	
316	0.00308188	0.00172161	845.99	0.00761635	0.00594407	1375.99	0.03796621	0.03842463	1905.99	0.03997007	0.03983911	2435.98	0.00050694	0.00433789	2965.98	0.0224981	0.02492166	3495.97	0.00600217	0.00942973	4025.97	0.05075085	0.05725793	
316.2	0.00388415	0.00172428	846.19	0.00784031	0.00594407	1376.19	0.03725642	0.03848101	1906.19	0.0397039	0.03989908	2436.18	0.00062358	0.00434521	2966.18	0.02282513	0.02496335	3496.17	0.00701568	0.00944505	4026.17	0.05047612	0.05734478	
316.4	0.0037907	0.00172694	846.39	0.00822319	0.00594407	1376.39	0.03712956	0.03853737	1906.39	0.03913569	0.03995902	2436.38	0.00113217	0.00435254	2966.38	0.02269842	0.02500503	3496.37	0.00725414	0.00946037	4026.37	0.05089527	0.05743159	
316.6	0.00402414	0.00172961	846.59	0.00710859	0.00594407	1376.59	0.03629326	0.0385937	1906.59	0.0397921	0.04001894	2436.58	0.00020721	0.00435986	2966.58	0.02368394	0.0250467	3496.57	0.00810296	0.00947568	4026.57	0.05168122	0.05751837	
316.8	0.00344741	0.00173227	846.79	0.00705304	0.00594407	1376.79	0.03723884	0.03865	1906.79	0.03926095	0.04007883	2436.78	-0.00060887	0.00436719	2966.78	0.02367944	0.02508837	3496.77	0.00837955	0.00949099	4026.77	0.05294114	0.05760511	
317	0.00332621	0.00173493	846.99	0.00717283	0.00594407	1376.99	0.03700361	0.03870626	1906.99	0.03942549	0.04013869	2436.98	-0.00066126	0.00437451	2966.98	0.02327493	0.02513004	3496.97	0.009123	0.0095063	4026.97	0.05318997	0.05769181	
317.2	0.00331601	0.00173759	847.19	0.00715569	0.00594407	1377.19	0.03758311	0.0387625	1907.19	0.03953343	0.04019853	2437.18	-0.00049388	0.00438183	2967.18	0.02333541	0.0251717	3497.17	0.00958762	0.0095216	4027.17	0.05306905	0.05777847	
317.4	0.00320508	0.00174025	847.39	0.00787341	0.00594407	1377.39	0.03741213	0.03881871	1907.39	0.03971171	0.04025833	2437.38	-0.00166772	0.00438916	2967.38	0.02350518	0.02521336	3497.37	0.00951396	0.0095369	4027.37	0.05331032	0.0578651	
317.6	0.00252991	0.00174291	847.59	0.00800175	0.00594407	1377.59	0.03708274	0.03887488	1907.59	0.04001212	0.04031811	2437.58	-0.00155615	0.00439648	2967.58	0.02413954	0.02525502	3497.57	0.00909148	0.0095522	4027.57	0.0539059	0.05795168	
317.8	0.0010815	0.00174557	847.79	0.00780958	0.00594407	1377.79	0.03669787	0.03893103	1907.79	0.03941852	0.04037787	2437.78	-0.00086798	0.0044038	2967.78	0.02406625	0.02529667	3497.77	0.00864643	0.0095675	4027.77	0.05445949	0.05803823	
318	0.00065575	0.00174823	847.99	0.00764972	0.00594407	1377.99	0.03692489	0.03898714	1907.99	0.0402461	0.04043759	2437.98	-0.00007531	0.00441112	2967.98	0.02343997	0.02533831	3497.97	0.00773348	0.00958279	4027.97	0.054876	0.05812475	
318.2	0.00007205	0.00175089	848.19	0.00868997	0.00594407	1378.19	0.03771302	0.03904323	1908.19	0.04049593	0.04049729	2438.18	0.00044859	0.00441844	2968.18	0.02401733	0.02537995	3498.17	0.00776273	0.00959808	4028.17	0.05560125	0.05821122	
318.4	-0.00104051	0.00175354	848.39	0.00944129	0.00594407	1378.39	0.03741244	0.03909928	1908.39	0.04085333	0.04055696	2438.38	0.0003171	0.00442576	2968.38	0.02431848	0.02542159	3498.37	0.00778931	0.00961336	4028.37	0.05604941	0.05829766	
318.6	-0.00075782	0.0017562	848.59	0.0095484	0.00594407	1378.59	0.03767894	0.0391553	1908.59	0.04142416	0.04061661	2438.58	-0.0011481	0.00443308	2968.58	0.02404175	0.02546322	3498.57	0.00685213	0.00962865	4028.57	0.05629984	0.05838406	
318.8	-0.00133902	0.00175885	848.79	0.00869777	0.00594407	1378.79	0.03726055	0.0392113	1908.79	0.0411138	0.04067622	2438.78	-0.00165791	0.0044404	2968.78	0.0240752	0.02550485	3498.77	0.00696293	0.00964393	4028.77	0.05522091	0.05847043	
319	-0.00111804	0.0017615	848.99	0.00804499	0.00594407	1378.99	0.0377297	0.03926726	1908.99	0.04206627	0.04073581	2438.98	-0.00197604	0.00444772	2968.98	0.02423581	0.02554648	3498.97	0.00676908	0.0096592	4028.97	0.05422235	0.05855675	
319.2	-0.00142967	0.00176415	849.19	0.00796732	0.00594407	1379.19	0.03816415	0.03932319	1909.19	0.04314835	0.04079538	2439.18	-0.00048392	0.00445503	2969.18	0.02424754	0.0255881	3499.17	0.00669484	0.00967448	4029.17	0.05367517	0.05864304	
319.4	-0.0012103	0.00176681	849.39	0.00902282	0.00594407	1379.39	0.03853306	0.0393791	1909.39	0.04263058	0.04085491	2439.38	-0.0002025	0.00446235	2969.38	0.02405203	0.02562971	3499.37	0.00658262	0.00968975	4029.37	0.05439185	0.05872929	
319.6	0.00005024	0.00176945	849.59	0.00904533	0.00594407	1379.59	0.03880379	0.03943497	1909.59	0.04400108	0.04091442	2439.58	-0.00059143	0.00446967	2969.58	0.02377615	0.02567132	3499.57	0.00638861	0.00970501	4029.57	0.05420868	0.05881551	
319.8	0.00045931	0.0017721	849.79	0.01044923	0.00594407	1379.79	0.03870722	0.03949081	1909.79	0.04437378	0.0409739	2439.78	-0.00018688	0.00447698	2969.78	0.02376762	0.02571293	3499.77	0.00728785	0.00972028	4029.77	0.05418721	0.05890169	
320	0.0006254	0.00177475	849.99	0.01059072	0.00594407	1379.99	0.03863051	0.03954662	1909.99	0.04404096	0.04103335	2439.98	-0.00009572	0.0044843	2969.98	0.02334346	0.02575453	3499.97	0.00799853	0.00973554	4029.97	0.05357534	0.05898783	
320.2	0.00123476	0.0017774	850.19	0.00998741	0.00594407	1380.19	0.03880826	0.03960241	1910.19	0.04401198	0.04109278	2440.18	-0.00010139	0.00449162	2970.18	0.02278366	0.02579613	3500.17	0.00864681	0.0097508	4030.17	0.05379259	0.05907393	
320.4	0.00037516	0.00178004	850.39	0.00995466	0.00594407	1380.39	0.03920172	0.03965816	1910.39	0.04465053	0.04115218	2440.38	0.00018527	0.00449893	2970.38	0.0236647	0.02583772	3500.37	0.00920146	0.00976605	4030.37	0.05361934	0.05916	
320.6	-0.00005502	0.00178269	850.59	0.00929519	0.00594407	1380.59	0.03932547	0.03971388	1910.59	0.044141	0.04121155	2440.58	0.0010453	0.00450624	2970.58	0.02456282	0.02587931	3500.57	0.00953284	0.0097813	4030.57	0.05443784	0.05924602	
320.8	-0.00017676	0.00178533	850.79	0.00872037	0.00594407	1380.79	0.03990392	0.03976957	1910.79	0.04321762	0.04127089	2440.78	0.00193813	0.00451356	2970.78	0.02472619	0.0259209	3500.77	0.00934733	0.00979655	4030.77	0.05439547	0.05933202	
321	0.00022505	0.00178798	850.99	0.0087816	0.00594407	1380.99	0.03993561	0.03982523	1910.99	0.04290304	0.04133021	2440.98	0.00177527	0.00452087	2970.98	0.02482933	0.02596248	3500.97	0.01006226	0.0098118	4030.97	0.05390009	0.05941797	
321.2	0.00035181	0.00179062	851.19	0.00894473	0.00594407	1381.19	0.03984164	0.03988086	1911.19	0.04237025	0.0413895	2441.18	0.00147817	0.00452818	2971.18	0.02563772	0.02600406	3501.17	0.00967285	0.00982704	4031.17	0.05403295	0.05950389	
321.4	-0.00011333	0.00179326	851.39	0.00871123	0.00594407	1381.39	0.03994213	0.03993647	1911.39	0.04131256	0.04144877	2441.38	0.00107219	0.0045355	2971.38	0.02569634	0.02604563	3501.37	0.00894294	0.00984228	4031.37	0.0540281	0.05958977	
321.6	-0.00048663	0.0017959	851.59	0.00877896	0.00594407	1381.59	0.03937271	0.03999204	1911.59	0.04112218	0.041508	2441.58	0.00170746	0.00454281	2971.58	0.0260061	0.0260872	3501.57	0.00942306	0.00985751	4031.57	0.0543638	0.05967561	
321.8	-0.0014303	0.00179854	851.79	0.0085383	0.00594407	1381.79	0.03899191	0.04004758	1911.79	0.04061793	0.04156721	2441.78	0.00143187	0.00455012	2971.78	0.02519383	0.02612876	3501.77	0.00898194	0.00987275	4031.77	0.05487451	0.05976142	
322	-0.00187161	0.00180118	851.99	0.00864254	0.00594407	1381.99	0.03816037	0.04010309	1911.99	0.0416329	0.04162639	2441.98	0.00160909	0.00455743	2971.98	0.02574286	0.02617032	3501.97	0.0085244	0.00988798	4031.97	0.05504482	0.05984719	
322.2	-0.00218178	0.00180382	852.19	0.00915348	0.00594407	1382.19	0.03815077	0.04015857	1912.19	0.04112993	0.04168555	2442.18	0.00156637	0.00456474	2972.18	0.02632921	0.02621187	3502.17	0.00814857	0.0099032	4032.17	0.056072	0.05993292	
322.4	-0.00199176	0.00180645	852.39	0.00814526	0.00594407	1382.39	0.03731219	0.04021402	1912.39	0.04173146	0.04174468	2442.38	0.00068297	0.00457205	2972.38	0.0258843	0.02625343	3502.37	0.0078804	0.00991843	4032.37	0.05658836	0.06001861	
322.6	-0.00101303	0.00180909	852.59	0.00794201	0.00594407	1382.59	0.03771244	0.04026944	1912.59	0.0426673	0.04180378	2442.58	0.00054813	0.00457936	2972.58	0.02597529	0.02629497	3502.57	0.00667882	0.00993365	4032.57	0.05629489	0.06010427	
322.8	-0.00056796	0.00181172	852.79	0.00775309	0.00594407	1382.79	0.03800141	0.04032483	1912.79	0.04240984	0.04186285	2442.78	0.00068132	0.00458666	2972.78	0.02633195	0.02633651	3502.77	0.00669631	0.00994887	4032.77	0.05628612	0.06018989	
323	0.00060742	0.00181435	852.99	0.00867983	0.00594407	1382.99	0.03809869	0.0403802	1912.99	0.04392593	0.0419219	2442.98	0.00161005	0.00459397	2972.98	0.02624426	0.02637805	3502.97	0.0061548	0.00996408	4032.97	0.0560055	0.06027548	
323.2	0.00155981	0.00181699	853.19	0.00916187	0.00594407	1383.19	0.03888144	0.04043553	1913.19	0.04334658	0.04198092	2443.18	0.0014591	0.00460128	2973.18	0.02603409	0.02641958	3503.17	0.00572046	0.00997929	4033.17	0.05644218	0.06036102	
323.4	0.00319681	0.00181962	853.39	0.00961197	0.00594407	1383.39	0.03936492	0.04049083	1913.39	0.04390522	0.04203991	2443.38	0.00039663	0.00460859	2973.38	0.0255272	0.02646111	3503.37	0.00561453	0.0099945	4033.37	0.05631501	0.06044653	
323.6	0.00395374	0.00182225	853.59	0.01012529	0.00594407	1383.59	0.0396069	0.0405461	1913.59	0.04426203	0.04209888	2443.58	-0.00051784	0.00461589	2973.58	0.02537588	0.02650264	3503.57	0.00580537	0.01000971	4033.57	0.05658497	0.06053201	
323.8	0.00409147	0.00182488	853.79	0.01043437	0.00594407	1383.79	0.03909173	0.04060134	1913.79	0.04361128	0.04215782	2443.78	-0.00024745	0.0046232	2973.78	0.0252908	0.02654416	3503.77	0.00595522	0.01002491	4033.77	0.0564382	0.06061744	
324	0.00423985	0.00182751	853.99	0.0091644	0.00594407	1383.99	0.03976646	0.04065655	1913.99	0.04324171	0.04221673	2443.98	-0.00030537	0.0046305	2973.98	0.02483042	0.02658567	3503.97	0.00681437	0.01004011	4033.97	0.05640652	0.06070284	
324.2	0.00448372	0.00183014	854.19	0.00928223	0.00594407	1384.19	0.03969493	0.04071174	1914.19	0.04388102	0.04227562	2444.18	0.00010283	0.00463781	2974.18	0.0250424	0.02662719	3504.17	0.00711643	0.0100553	4034.17	0.0560031	0.0607882	
324.4	0.00388224	0.00183276	854.39	0.00893479	0.00594407	1384.39	0.03982401	0.04076689	1914.39	0.04308445	0.04233448	2444.38	0.00065101	0.00464511	2974.38	0.02569744	0.02666869	3504.37	0.00749497	0.0100705	4034.37	0.056404	0.06087353	
324.6	0.00422155	0.00183539	854.59	0.00926545	0.00594407	1384.59	0.04018744	0.04082201	1914.59	0.04253022	0.04239331	2444.58	0.00241768	0.00465242	2974.58	0.02588299	0.0267102	3504.57	0.00772923	0.01008569	4034.57	0.05637482	0.06095882	
324.8	0.00461434	0.00183801	854.79	0.00874725	0.00594407	1384.79	0.04112365	0.0408771	1914.79	0.04204438	0.04245211	2444.78	0.00326531	0.00465972	2974.78	0.02596362	0.0267517	3504.77	0.0080897	0.01010087	4034.77	0.05590481	0.06104407	
325	0.00435402	0.00184064	854.99	0.00893412	0.00594407	1384.99	0.04200954	0.04093217	1914.99	0.04196585	0.04251089	2444.98	0.00311109	0.00466702	2974.98	0.02620114	0.02679319	3504.97	0.00798507	0.01011606	4034.97	0.0551697	0.06112928	
325.2	0.00407071	0.00184326	855.19	0.00886659	0.00594407	1385.19	0.04217802	0.0409872	1915.19	0.04191513	0.04256964	2445.18	0.00355584	0.00467432	2975.18	0.02641027	0.02683468	3505.17	0.00771379	0.01013124	4035.17	0.0560215	0.06121446	
325.4	0.00330156	0.00184588	855.39	0.00868883	0.00594407	1385.39	0.04190259	0.0410422	1915.39	0.04128399	0.04262837	2445.38	0.004571	0.00468163	2975.38	0.02579762	0.02687617	3505.37	0.00839623	0.01014642	4035.37	0.05600441	0.0612996	
325.6	0.00225454	0.0018485	855.59	0.00888699	0.00594407	1385.59	0.04122598	0.04109718	1915.59	0.04184371	0.04268706	2445.58	0.0046852	0.00468893	2975.58	0.02632322	0.02691765	3505.57	0.00933003	0.01016159	4035.57	0.05709058	0.06138471	
325.8	0.00173889	0.00185112	855.79	0.00838944	0.00594407	1385.79	0.04029553	0.04115212	1915.79	0.04193697	0.04274573	2445.78	0.00484273	0.00469623	2975.78	0.0262795	0.02695913	3505.77	0.00873586	0.01017676	4035.77	0.05720988	0.06146978	
326	0.00073996	0.00185374	855.99	0.00831721	0.00594407	1385.99	0.04001358	0.04120703	1915.99	0.04208994	0.04280438	2445.98	0.0045942	0.00470353	2975.98	0.02671238	0.0270006	3505.97	0.00858353	0.01019193	4035.97	0.05756507	0.06155481	
326.2	0.00034018	0.00185636	856.19	0.00860662	0.00594407	1386.19	0.04045435	0.04126192	1916.19	0.04175777	0.042863	2446.18	0.00482657	0.00471083	2976.18	0.02624079	0.02704207	3506.17	0.00826694	0.0102071	4036.17	0.05814897	0.0616398	
326.4	0.00008436	0.00185898	856.39	0.00827453	0.00594407	1386.39	0.04021709	0.04131677	1916.39	0.04238267	0.04292159	2446.38	0.00394346	0.00471813	2976.38	0.02544343	0.02708353	3506.37	0.00886257	0.01022226	4036.37	0.05783387	0.06172476	
326.6	0.00081301	0.0018616	856.59	0.0091092	0.00594407	1386.59	0.04017811	0.0413716	1916.59	0.04284793	0.04298015	2446.58	0.00388686	0.00472543	2976.58	0.0253522	0.02712499	3506.57	0.00805451	0.01023742	4036.57	0.05784872	0.06180968	
326.8	0.00121308	0.00186421	856.79	0.00874616	0.00594407	1386.79	0.03981009	0.04142639	1916.79	0.0428346	0.04303869	2446.78	0.00300546	0.00473272	2976.78	0.02545321	0.02716645	3506.77	0.00807078	0.01025257	4036.77	0.05817241	0.06189456	
327	0.00085737	0.00186683	856.99	0.00834708	0.00594407	1386.99	0.03988543	0.04148116	1916.99	0.04368315	0.0430972	2446.98	0.00256498	0.00474002	2976.98	0.02462238	0.0272079	3506.97	0.0080465	0.01026773	4036.97	0.05733304	0.06197941	
327.2	0.00106427	0.00186944	857.19	0.00803206	0.00594407	1387.19	0.03982745	0.0415359	1917.19	0.04293406	0.04315568	2447.18	0.00109277	0.00474732	2977.18	0.02459718	0.02724935	3507.17	0.00870071	0.01028288	4037.17	0.0569305	0.06206422	
327.4	0.00068494	0.00187205	857.39	0.00830812	0.00594407	1387.39	0.03938608	0.0415906	1917.39	0.04390683	0.04321414	2447.38	0.00090082	0.00475461	2977.38	0.02499422	0.02729079	3507.37	0.00882906	0.01029802	4037.37	0.056613	0.062149	
327.6	0.0007172	0.00187466	857.59	0.0082332	0.00594407	1387.59	0.03891071	0.04164528	1917.59	0.04323532	0.04327257	2447.58	0.00005565	0.00476191	2977.58	0.02453625	0.02733223	3507.57	0.00925167	0.01031317	4037.57	0.05683042	0.06223374	
327.8	0.00138507	0.00187727	857.79	0.00890036	0.00594407	1387.79	0.0382903	0.04169993	1917.79	0.04364018	0.04333097	2447.78	0.00003529	0.00476921	2977.78	0.02374109	0.02737366	3507.77	0.00948221	0.01032831	4037.77	0.05667658	0.06231844	
328	0.00212543	0.00187988	857.99	0.00865951	0.00594407	1387.99	0.03823903	0.04175455	1917.99	0.04430565	0.04338935	2447.98	-0.00069624	0.0047765	2977.98	0.02381199	0.02741509	3507.97	0.01022602	0.01034345	4037.97	0.05676336	0.0624031	
328.2	0.00204885	0.00188249	858.19	0.00935974	0.00594407	1388.19	0.03779696	0.04180914	1918.19	0.043605	0.04344769	2448.18	-0.00025552	0.00478379	2978.18	0.02431332	0.02745652	3508.17	0.01021585	0.01035858	4038.17	0.0559951	0.06248773	
328.4	0.00287926	0.0018851	858.39	0.0091081	0.00594407	1388.39	0.03835192	0.04186369	1918.39	0.04341873	0.04350602	2448.38	0.00046263	0.00479109	2978.38	0.0240154	0.02749794	3508.37	0.00998705	0.01037371	4038.37	0.05657549	0.06257232	
328.6	0.00325744	0.00188771	858.59	0.01038734	0.00594407	1388.59	0.0398042	0.04191822	1918.59	0.04398724	0.04356431	2448.58	0.00159456	0.00479838	2978.58	0.02419719	0.02753936	3508.57	0.00984115	0.01038884	4038.57	0.05642313	0.06265688	
328.8	0.00401543	0.00189031	858.79	0.00991363	0.00594407	1388.79	0.04054381	0.04197272	1918.79	0.04408937	0.04362258	2448.78	0.00212952	0.00480567	2978.78	0.0252161	0.02758077	3508.77	0.01027901	0.01040397	4038.77	0.05647139	0.06274139	
329	0.00445665	0.00189292	858.99	0.01021844	0.00594407	1388.99	0.04117132	0.04202719	1918.99	0.04529605	0.04368083	2448.98	0.00203389	0.00481297	2978.98	0.02639024	0.02762218	3508.97	0.00968235	0.01041909	4038.97	0.05714407	0.06282588	
329.2	0.0052174	0.00189552	859.19	0.01105384	0.00594407	1389.19	0.04157902	0.04208164	1919.19	0.04595278	0.04373904	2449.18	0.00343263	0.00482026	2979.18	0.02725109	0.02766358	3509.17	0.01026835	0.01043421	4039.17	0.05807647	0.06291032	
329.4	0.00493284	0.00189812	859.39	0.0114376	0.00594407	1389.39	0.04150073	0.04213605	1919.39	0.0467284	0.04379723	2449.38	0.00377479	0.00482755	2979.38	0.02791578	0.02770498	3509.37	0.01064902	0.01044932	4039.37	0.05901461	0.06299473	
329.6	0.00478096	0.00190073	859.59	0.01144689	0.00594407	1389.59	0.04158729	0.04219043	1919.59	0.04687643	0.0438554	2449.58	0.00424474	0.00483484	2979.58	0.02779776	0.02774638	3509.57	0.01044426	0.01046444	4039.57	0.05925568	0.0630791	
329.8	0.00428506	0.00190333	859.79	0.01192425	0.00594407	1389.79	0.04236851	0.04224478	1919.79	0.04647686	0.04391353	2449.78	0.00379701	0.00484213	2979.78	0.02694891	0.02778777	3509.77	0.00998826	0.01047955	4039.77	0.05910968	0.06316344	
330	0.00358825	0.00190593	859.99	0.01225529	0.00594407	1389.99	0.04264731	0.04229911	1919.99	0.04595491	0.04397164	2449.98	0.00358045	0.00484942	2979.98	0.02690326	0.02782915	3509.97	0.00982547	0.01049466	4039.97	0.05932495	0.06324774	
330.2	0.00363335	0.00190853	860.19	0.01206853	0.00594407	1390.19	0.04308997	0.0423534	1920.19	0.04550113	0.04402973	2450.18	0.0042988	0.00485671	2980.18	0.02620135	0.02787054	3510.17	0.00954204	0.01050976	4040.17	0.05963782	0.063332	
330.4	0.00325707	0.00191113	860.39	0.01197497	0.00594407	1390.39	0.04322747	0.04240767	1920.39	0.04573096	0.04408778	2450.38	0.00368567	0.004864	2980.38	0.02628453	0.02791192	3510.37	0.0097645	0.01052486	4040.37	0.05909481	0.06341623	
330.6	0.0038223	0.00191372	860.59	0.01178807	0.00594407	1390.59	0.04214789	0.0424619	1920.59	0.04591924	0.04414582	2450.58	0.00402057	0.00487129	2980.58	0.02659485	0.02795329	3510.57	0.00950822	0.01053996	4040.57	0.05941541	0.06350042	
330.8	0.0030347	0.00191632	860.79	0.01182011	0.00594407	1390.79	0.04200244	0.04251611	1920.79	0.04587638	0.04420382	2450.78	0.00400111	0.00487857	2980.78	0.02691458	0.02799466	3510.77	0.00933909	0.01055505	4040.77	0.05921379	0.06358457	
331	0.00202468	0.00191892	860.99	0.01140926	0.00594407	1390.99	0.04219497	0.04257028	1920.99	0.04561707	0.0442618	2450.98	0.0036793	0.00488586	2980.98	0.0265834	0.02803602	3510.97	0.00886924	0.01057014	4040.97	0.05807973	0.06366869	
331.2	0.00210222	0.00192151	861.19	0.01117397	0.00594407	1391.19	0.04125695	0.04262443	1921.19	0.04537446	0.04431975	2451.18	0.00351741	0.00489315	2981.18	0.02668803	0.02807739	3511.17	0.00916789	0.01058523	4041.17	0.05767027	0.06375277	
331.4	0.00207964	0.0019241	861.39	0.01101708	0.00594407	1391.39	0.04059412	0.04267855	1921.39	0.04479527	0.04437767	2451.38	0.00387391	0.00490043	2981.38	0.02676177	0.02811874	3511.37	0.00918479	0.01060032	4041.37	0.0574879	0.06383682	
331.6	0.00277764	0.0019267	861.59	0.01097778	0.00594407	1391.59	0.04097199	0.04273264	1921.59	0.04371407	0.04443557	2451.58	0.00372881	0.00490772	2981.58	0.02603372	0.02816009	3511.57	0.00918874	0.0106154	4041.57	0.05738874	0.06392083	
331.8	0.00341146	0.00192929	861.79	0.01103748	0.00594407	1391.79	0.04089965	0.0427867	1921.79	0.0430593	0.04449344	2451.78	0.00335469	0.004915	2981.78	0.0260851	0.02820144	3511.77	0.00968807	0.01063048	4041.77	0.05745405	0.0640048	
332	0.00322503	0.00193188	861.99	0.01006595	0.00594407	1391.99	0.0411128	0.04284073	1921.99	0.04228272	0.04455129	2451.98	0.00321537	0.00492229	2981.98	0.02672025	0.02824279	3511.97	0.00980848	0.01064556	4041.97	0.05771532	0.06408873	
332.2	0.00326968	0.00193447	862.19	0.01001537	0.00594407	1392.19	0.04142945	0.04289473	1922.19	0.04132611	0.04460911	2452.18	0.00379738	0.00492957	2982.18	0.02702759	0.02828413	3512.17	0.00998785	0.01066063	4042.17	0.05746665	0.06417263	
332.4	0.0039888	0.00193706	862.39	0.00992155	0.00594407	1392.39	0.04170786	0.0429487	1922.39	0.04137901	0.0446669	2452.38	0.00297263	0.00493686	2982.38	0.0271179	0.02832546	3512.37	0.01022478	0.0106757	4042.37	0.05882649	0.0642565	
332.6	0.00474342	0.00193965	862.59	0.01007562	0.00594407	1392.59	0.04267521	0.04300265	1922.59	0.04167044	0.04472466	2452.58	0.00263023	0.00494414	2982.58	0.02776125	0.02836679	3512.57	0.01027984	0.01069077	4042.57	0.05848575	0.06434033	
332.8	0.0058094	0.00194223	862.79	0.00883816	0.00594407	1392.79	0.04308092	0.04305656	1922.79	0.04221217	0.0447824	2452.78	0.0021863	0.00495142	2982.78	0.02845935	0.02840812	3512.77	0.01108132	0.01070583	4042.77	0.05897065	0.06442412	
333	0.005863	0.00194482	862.99	0.00908846	0.00594407	1392.99	0.04373229	0.04311045	1922.99	0.04305639	0.04484012	2452.98	0.0025324	0.0049587	2982.98	0.02883477	0.02844944	3512.97	0.01050832	0.01072089	4042.97	0.05953527	0.06450787	
333.2	0.00611905	0.0019474	863.19	0.00917993	0.00594407	1393.19	0.04441971	0.0431643	1923.19	0.04310871	0.0448978	2453.18	0.00301677	0.00496599	2983.18	0.02894104	0.02849076	3513.17	0.00955541	0.01073595	4043.17	0.05920959	0.06459159	
333.4	0.00501361	0.00194999	863.39	0.00888442	0.00594407	1393.39	0.04418628	0.04321813	1923.39	0.04348414	0.04495546	2453.38	0.00313277	0.00497327	2983.38	0.02816132	0.02853207	3513.37	0.00983961	0.01075101	4043.37	0.05975404	0.06467527	
333.6	0.00474614	0.00195257	863.59	0.00917808	0.00594407	1393.59	0.04429101	0.04327193	1923.59	0.04339214	0.0450131	2453.58	0.00321624	0.00498055	2983.58	0.0275138	0.02857338	3513.57	0.01029477	0.01076606	4043.57	0.05895664	0.06475892	
333.8	0.00397743	0.00195515	863.79	0.01080475	0.00594407	1393.79	0.0447758	0.04332569	1923.79	0.04370982	0.04507071	2453.78	0.0024528	0.00498783	2983.78	0.02775215	0.02861469	3513.77	0.01032921	0.01078111	4043.77	0.05976853	0.06484253	
334	0.00394745	0.00195774	863.99	0.01090269	0.00594407	1393.99	0.04494931	0.04337943	1923.99	0.04349371	0.04512829	2453.98	0.00227856	0.00499511	2983.98	0.02749997	0.02865599	3513.97	0.0107612	0.01079615	4043.97	0.06025668	0.06492611	
334.2	0.00294206	0.00196032	864.19	0.01124232	0.00594407	1394.19	0.04512857	0.04343314	1924.19	0.04380706	0.04518584	2454.18	0.0024613	0.00500238	2984.18	0.02676167	0.02869729	3514.17	0.01146114	0.0108112	4044.17	0.0603185	0.06500964	
334.4	0.00159736	0.0019629	864.39	0.01158157	0.00594407	1394.39	0.04500167	0.04348682	1924.39	0.0450764	0.04524337	2454.38	0.0023413	0.00500966	2984.38	0.02776846	0.02873858	3514.37	0.01168718	0.01082624	4044.37	0.05989682	0.06509315	
334.6	0.00157703	0.00196547	864.59	0.01105596	0.00594407	1394.59	0.0445556	0.04354048	1924.59	0.04528485	0.04530087	2454.58	0.00245248	0.00501694	2984.58	0.02776689	0.02877987	3514.57	0.01216355	0.01084127	4044.57	0.0604038	0.06517661	
334.8	0.00066202	0.00196805	864.79	0.01071204	0.00594407	1394.79	0.04442853	0.0435941	1924.79	0.04509373	0.04535835	2454.78	0.00316412	0.00502422	2984.78	0.02715157	0.02882115	3514.77	0.01189339	0.01085631	4044.77	0.05974238	0.06526004	
335	0.00020148	0.00197063	864.99	0.00912632	0.00594407	1394.99	0.04425496	0.04364769	1924.99	0.0451833	0.0454158	2454.98	0.00284302	0.00503149	2984.98	0.02667693	0.02886243	3514.97	0.01191153	0.01087134	4044.97	0.05917953	0.06534344	
335.2	0.00039122	0.0019732	865.19	0.00877649	0.00594407	1395.19	0.04450188	0.04370126	1925.19	0.04509267	0.04547322	2455.18	0.00297277	0.00503877	2985.18	0.02651406	0.02890371	3515.17	0.01296725	0.01088637	4045.17	0.05923014	0.06542679	
335.4	0.00048717	0.00197578	865.39	0.00852774	0.00594407	1395.39	0.04431169	0.0437548	1925.39	0.04523008	0.04553062	2455.38	0.00256291	0.00504605	2985.38	0.0267228	0.02894498	3515.37	0.01333866	0.01090139	4045.37	0.05862346	0.06551012	
335.6	0.0008085	0.00197835	865.59	0.00861173	0.00594407	1395.59	0.04491575	0.0438083	1925.59	0.04495458	0.04558799	2455.58	0.00227152	0.00505332	2985.58	0.02685585	0.02898624	3515.57	0.01344702	0.01091641	4045.57	0.05821986	0.0655934	
335.8	0.00084246	0.00198093	865.79	0.0082771	0.00594407	1395.79	0.04492042	0.04386178	1925.79	0.04519791	0.04564534	2455.78	0.00144014	0.0050606	2985.78	0.02724683	0.02902751	3515.77	0.01400607	0.01093143	4045.77	0.05821761	0.06567665	
336	0.00143103	0.0019835	865.99	0.00756609	0.00594407	1395.99	0.04459445	0.04391523	1925.99	0.04534952	0.04570266	2455.98	0.00210065	0.00506787	2985.98	0.02740543	0.02906876	3515.97	0.01335459	0.01094645	4045.97	0.05875279	0.06575987	
336.2	0.00208482	0.00198607	866.19	0.0074277	0.00594407	1396.19	0.04430998	0.04396865	1926.19	0.04612986	0.04575995	2456.18	0.00161192	0.00507514	2986.18	0.02738791	0.02911002	3516.17	0.01366414	0.01096146	4046.17	0.05799469	0.06584304	
336.4	0.00350721	0.00198864	866.39	0.00688292	0.00594407	1396.39	0.04396502	0.04402204	1926.39	0.04565038	0.04581722	2456.38	0.00131828	0.00508242	2986.38	0.02741124	0.02915127	3516.37	0.01392207	0.01097647	4046.37	0.05858728	0.06592619	
336.6	0.00493662	0.00199121	866.59	0.00621351	0.00594407	1396.59	0.04450112	0.04407541	1926.59	0.04631636	0.04587446	2456.58	0.00085031	0.00508969	2986.58	0.02702421	0.02919251	3516.57	0.01387798	0.01099148	4046.57	0.05879786	0.06600929	
336.8	0.00565787	0.00199378	866.79	0.0061603	0.00594407	1396.79	0.04406513	0.04412874	1926.79	0.04614085	0.04593167	2456.78	0.00129545	0.00509696	2986.78	0.02709899	0.02923375	3516.77	0.01383034	0.01100648	4046.77	0.05934878	0.06609236	
337	0.00551466	0.00199635	866.99	0.00664128	0.00594407	1396.99	0.04319613	0.04418205	1926.99	0.04560485	0.04598886	2456.98	0.00110325	0.00510423	2986.98	0.02674038	0.02927499	3516.97	0.01341754	0.01102148	4046.97	0.05896981	0.0661754	
337.2	0.00596248	0.00199891	867.19	0.00666442	0.00594407	1397.19	0.04236709	0.04423532	1927.19	0.04566346	0.04604602	2457.18	0.00164084	0.0051115	2987.18	0.0264127	0.02931622	3517.17	0.01191973	0.01103648	4047.17	0.05850104	0.0662584	
337.4	0.00604715	0.00200148	867.39	0.00736093	0.00594407	1397.39	0.04189504	0.04428857	1927.39	0.04620083	0.04610316	2457.38	0.00252915	0.00511877	2987.38	0.02644165	0.02935745	3517.37	0.01224021	0.01105147	4047.37	0.05917562	0.06634136	
337.6	0.00625928	0.00200404	867.59	0.00734844	0.00594407	1397.59	0.04241796	0.04434179	1927.59	0.04708551	0.04616027	2457.58	0.00212801	0.00512604	2987.58	0.02622962	0.02939867	3517.57	0.01190446	0.01106646	4047.57	0.05957366	0.06642429	
337.8	0.00536776	0.00200661	867.79	0.00757922	0.00594407	1397.79	0.04285386	0.04439498	1927.79	0.04690645	0.04621735	2457.78	0.00239052	0.00513331	2987.78	0.02606223	0.02943989	3517.77	0.0114973	0.01108145	4047.77	0.06035762	0.06650718	
338	0.00504418	0.00200917	867.99	0.0063673	0.00594407	1397.99	0.04356989	0.04444814	1927.99	0.04672534	0.04627441	2457.98	0.00284547	0.00514058	2987.98	0.02581618	0.02948111	3517.97	0.01197557	0.01109644	4047.97	0.06033094	0.06659003	
338.2	0.00420055	0.00201173	868.19	0.00646558	0.00594407	1398.19	0.0427697	0.04450127	1928.19	0.04731318	0.04633144	2458.18	0.00369482	0.00514785	2988.18	0.02665193	0.02952232	3518.17	0.01259253	0.01111142	4048.17	0.06011632	0.06667285	
338.4	0.00317535	0.00201429	868.39	0.00621245	0.00594407	1398.39	0.04332336	0.04455438	1928.39	0.04791427	0.04638844	2458.38	0.00406222	0.00515512	2988.38	0.02708778	0.02956353	3518.37	0.01262958	0.0111264	4048.37	0.06020907	0.06675564	
338.6	0.00386561	0.00201685	868.59	0.00534427	0.00594407	1398.59	0.04309886	0.04460745	1928.59	0.04760076	0.04644542	2458.58	0.00420311	0.00516239	2988.58	0.02694633	0.02960473	3518.57	0.01315245	0.01114137	4048.57	0.06105714	0.06683839	
338.8	0.00451228	0.00201941	868.79	0.00481875	0.00594407	1398.79	0.04293056	0.0446605	1928.79	0.04738933	0.04650238	2458.78	0.00473392	0.00516965	2988.78	0.02624143	0.02964593	3518.77	0.01282188	0.01115635	4048.77	0.06146379	0.0669211	
339	0.00406848	0.00202197	868.99	0.0050919	0.00594407	1398.99	0.04306008	0.04471352	1928.99	0.04746145	0.0465593	2458.98	0.00371949	0.00517692	2988.98	0.02725788	0.02968712	3518.97	0.01284967	0.01117132	4048.97	0.06166833	0.06700377	
339.2	0.00438122	0.00202453	869.19	0.00608238	0.00594407	1399.19	0.04356487	0.04476651	1929.19	0.04723123	0.04661621	2459.18	0.00314868	0.00518419	2989.18	0.02794178	0.02972831	3519.17	0.01281323	0.01118628	4049.17	0.06174339	0.06708642	
339.4	0.00443486	0.00202708	869.39	0.00618406	0.00594407	1399.39	0.04384485	0.04481947	1929.39	0.04717772	0.04667308	2459.38	0.00300903	0.00519145	2989.38	0.02831029	0.0297695	3519.37	0.0128204	0.01120125	4049.37	0.0617774	0.06716902	
339.6	0.00467677	0.00202964	869.59	0.00671571	0.00594407	1399.59	0.04407369	0.0448724	1929.59	0.04697719	0.04672993	2459.58	0.00307502	0.00519872	2989.58	0.02835187	0.02981068	3519.57	0.01274951	0.01121621	4049.57	0.06203401	0.06725159	
339.8	0.00499896	0.00203219	869.79	0.00658961	0.00594407	1399.79	0.04404926	0.0449253	1929.79	0.04763954	0.04678675	2459.78	0.00349787	0.00520598	2989.78	0.02807223	0.02985185	3519.77	0.0128152	0.01123116	4049.77	0.0621142	0.06733412	
340	0.00519053	0.00203475	869.99	0.00691221	0.00594407	1399.99	0.04329579	0.04497818	1929.99	0.04742235	0.04684355	2459.98	0.00386275	0.00521324	2989.98	0.02823222	0.02989303	3519.97	0.01236063	0.01124612	4049.97	0.0617792	0.06741662	
340.2	0.00588521	0.0020373	870.19	0.00823312	0.00594407	1400.19	0.04345728	0.04503102	1930.19	0.04704397	0.04690032	2460.18	0.00319616	0.00522051	2990.18	0.02822968	0.0299342	3520.17	0.01290911	0.01126107	4050.17	0.06174045	0.06749909	
340.4	0.00747461	0.00203985	870.39	0.00911741	0.00594407	1400.39	0.04418298	0.04508384	1930.39	0.04640908	0.04695707	2460.38	0.00273747	0.00522777	2990.38	0.02802211	0.02997536	3520.37	0.0127459	0.01127602	4050.37	0.06312463	0.06758151	
340.6	0.00750374	0.0020424	870.59	0.00974672	0.00594407	1400.59	0.04464569	0.04513663	1930.59	0.04617418	0.04701379	2460.58	0.00187517	0.00523503	2990.58	0.02859128	0.03001652	3520.57	0.01226027	0.01129097	4050.57	0.06295468	0.0676639	
340.8	0.0075873	0.00204495	870.79	0.01024854	0.00594407	1400.79	0.04413909	0.04518939	1930.79	0.04480669	0.04707048	2460.78	0.00190931	0.00524229	2990.78	0.02869282	0.03005767	3520.77	0.01213928	0.01130591	4050.77	0.06250314	0.06774626	
341	0.00745003	0.0020475	870.99	0.01090858	0.00594407	1400.99	0.04360482	0.04524212	1930.99	0.04394406	0.04712715	2460.98	0.00150644	0.00524956	2990.98	0.0280768	0.03009883	3520.97	0.0112685	0.01132085	4050.97	0.06338774	0.06782858	
341.2	0.00737923	0.00205005	871.19	0.01077616	0.00594407	1401.19	0.04384982	0.04529482	1931.19	0.04471944	0.04718379	2461.18	0.00238121	0.00525682	2991.18	0.02828168	0.03013997	3521.17	0.00985955	0.01133578	4051.17	0.06301954	0.06791087	
341.4	0.00640365	0.00205259	871.39	0.01100494	0.00594407	1401.39	0.04468676	0.0453475	1931.39	0.04553001	0.04724041	2461.38	0.00279622	0.00526408	2991.38	0.02814252	0.03018111	3521.37	0.00945757	0.01135072	4051.37	0.06397071	0.06799311	
341.6	0.00512415	0.00205514	871.59	0.01035819	0.00594407	1401.59	0.04487221	0.04540015	1931.59	0.04599904	0.047297	2461.58	0.00243233	0.00527134	2991.58	0.02814167	0.03022225	3521.57	0.00959056	0.01136565	4051.57	0.06339291	0.06807533	
341.8	0.00477455	0.00205768	871.79	0.01083328	0.00594407	1401.79	0.04477019	0.04545276	1931.79	0.04554208	0.04735356	2461.78	0.00223371	0.0052786	2991.78	0.02857481	0.03026339	3521.77	0.00999721	0.01138058	4051.77	0.06265545	0.06815751	
342	0.00483626	0.00206023	871.99	0.01122585	0.00594407	1401.99	0.04471255	0.04550535	1931.99	0.04657664	0.0474101	2461.98	0.00227627	0.00528585	2991.98	0.02920088	0.03030452	3521.97	0.01065918	0.0113955	4051.97	0.06267949	0.06823965	
342.2	0.00380209	0.00206277	872.19	0.01112623	0.00594407	1402.19	0.04432561	0.04555791	1932.19	0.04765226	0.04746661	2462.18	0.00159068	0.00529311	2992.18	0.02958933	0.03034564	3522.17	0.01109996	0.01141042	4052.17	0.06242964	0.06832176	
342.4	0.0035273	0.00206531	872.39	0.01126643	0.00594407	1402.39	0.04406031	0.04561045	1932.39	0.0481361	0.0475231	2462.38	0.00162562	0.00530037	2992.38	0.02879397	0.03038676	3522.37	0.01157767	0.01142534	4052.37	0.06293947	0.06840383	
342.6	0.00455036	0.00206786	872.59	0.01163902	0.00594407	1402.59	0.04463016	0.04566295	1932.59	0.04938064	0.04757956	2462.58	0.00130475	0.00530763	2992.58	0.02908707	0.03042788	3522.57	0.01169454	0.01144026	4052.57	0.06333419	0.06848586	
342.8	0.00456598	0.0020704	872.79	0.01113039	0.00594407	1402.79	0.04483745	0.04571543	1932.79	0.04911637	0.04763599	2462.78	0.00184227	0.00531488	2992.78	0.02891533	0.03046899	3522.77	0.01172582	0.01145517	4052.77	0.06306096	0.06856786	
343	0.00375285	0.00207294	872.99	0.01130784	0.00594407	1402.99	0.04404923	0.04576788	1932.99	0.04943999	0.0476924	2462.98	0.00174358	0.00532214	2992.98	0.02995059	0.0305101	3522.97	0.01159591	0.01147008	4052.97	0.06261896	0.06864983	
343.2	0.00371475	0.00207547	873.19	0.01030251	0.00594407	1403.19	0.04493745	0.04582029	1933.19	0.05030982	0.04774879	2463.18	0.00191095	0.0053294	2993.18	0.02973366	0.03055121	3523.17	0.01078102	0.01148498	4053.17	0.06252791	0.06873176	
343.4	0.00386078	0.00207801	873.39	0.00920351	0.00594407	1403.39	0.04478316	0.04587269	1933.39	0.05055929	0.04780514	2463.38	0.00263669	0.00533665	2993.38	0.02940841	0.03059231	3523.37	0.0107053	0.01149989	4053.37	0.06231516	0.06881365	
343.6	0.00453586	0.00208055	873.59	0.00828022	0.00594407	1403.59	0.04446786	0.04592505	1933.59	0.05131055	0.04786148	2463.58	0.0032008	0.0053439	2993.58	0.02951402	0.0306334	3523.57	0.00985319	0.01151479	4053.57	0.06195145	0.06889551	
343.8	0.00463881	0.00208309	873.79	0.00775422	0.00594407	1403.79	0.04482529	0.04597738	1933.79	0.05159949	0.04791778	2463.78	0.00357784	0.00535116	2993.78	0.02927206	0.03067449	3523.77	0.00940733	0.01152969	4053.77	0.06163539	0.06897734	
344	0.00436693	0.00208562	873.99	0.00809504	0.00594407	1403.99	0.04443132	0.04602969	1933.99	0.05086632	0.04797406	2463.98	0.00343214	0.00535841	2993.98	0.02970838	0.03071558	3523.97	0.00846085	0.01154458	4053.97	0.06151249	0.06905913	
344.2	0.0051753	0.00208815	874.19	0.00822833	0.00594407	1404.19	0.04508978	0.04608197	1934.19	0.05057702	0.04803032	2464.18	0.0034004	0.00536567	2994.18	0.02938	0.03075666	3524.17	0.00805201	0.01155947	4054.17	0.06148247	0.06914088	
344.4	0.00474506	0.00209069	874.39	0.0074072	0.00594407	1404.39	0.04609041	0.04613422	1934.39	0.05047781	0.04808655	2464.38	0.00290078	0.00537292	2994.38	0.02929352	0.03079774	3524.37	0.0068331	0.01157436	4054.37	0.06138769	0.0692226	
344.6	0.00412849	0.00209322	874.59	0.00666422	0.00594407	1404.59	0.0460026	0.04618644	1934.59	0.04956608	0.04814275	2464.58	0.00316099	0.00538017	2994.58	0.03010071	0.03083881	3524.57	0.00688679	0.01158924	4054.57	0.06160497	0.06930428	
344.8	0.0039244	0.00209575	874.79	0.00562276	0.00594407	1404.79	0.04551885	0.04623863	1934.79	0.04911695	0.04819893	2464.78	0.00347291	0.00538742	2994.78	0.03019021	0.03087988	3524.77	0.00695593	0.01160413	4054.77	0.06272615	0.06938593	
345	0.00391111	0.00209828	874.99	0.00642804	0.00594407	1404.99	0.04508841	0.04629079	1934.99	0.0490181	0.04825508	2464.98	0.00365629	0.00539467	2994.98	0.03067596	0.03092095	3524.97	0.00610621	0.01161901	4054.97	0.0633446	0.06946754	
345.2	0.00297899	0.00210081	875.19	0.00532248	0.00594407	1405.19	0.04548983	0.04634293	1935.19	0.04976738	0.04831121	2465.18	0.00391574	0.00540192	2995.18	0.0307787	0.03096201	3525.17	0.00607135	0.01163388	4055.17	0.06365969	0.06954912	
345.4	0.00262647	0.00210334	875.39	0.00574643	0.00594407	1405.39	0.04600432	0.04639504	1935.39	0.05000698	0.04836731	2465.38	0.00472485	0.00540917	2995.38	0.03007183	0.03100307	3525.37	0.00672222	0.01164876	4055.37	0.06436924	0.06963066	
345.6	0.00289593	0.00210587	875.59	0.00582246	0.00594407	1405.59	0.0460524	0.04644712	1935.59	0.04955062	0.04842338	2465.58	0.00398571	0.00541642	2995.58	0.03074052	0.03104412	3525.57	0.00776247	0.01166363	4055.57	0.0637177	0.06971217	
345.8	0.00315784	0.00210839	875.79	0.00689957	0.00594407	1405.79	0.04617748	0.04649917	1935.79	0.04957617	0.04847943	2465.78	0.0038727	0.00542367	2995.78	0.03072685	0.03108517	3525.77	0.00928377	0.01167849	4055.77	0.06422252	0.06979364	
346	0.00307817	0.00211092	875.99	0.00769009	0.00594407	1405.99	0.04595837	0.0465512	1935.99	0.0509096	0.04853545	2465.98	0.00378916	0.00543092	2995.98	0.03022007	0.03112621	3525.97	0.01081021	0.01169336	4055.97	0.06452194	0.06987507	
346.2	0.00339745	0.00211344	876.19	0.00761601	0.00594407	1406.19	0.04675956	0.04660319	1936.19	0.05095008	0.04859145	2466.18	0.00298613	0.00543817	2996.18	0.0291743	0.03116725	3526.17	0.01149104	0.01170822	4056.17	0.06441678	0.06995647	
346.4	0.00430984	0.00211597	876.39	0.00909995	0.00594407	1406.39	0.04682287	0.04665516	1936.39	0.05085449	0.04864743	2466.38	0.00315382	0.00544541	2996.38	0.02839367	0.03120829	3526.37	0.01210551	0.01172308	4056.37	0.06485026	0.07003784	
346.6	0.00437917	0.00211849	876.59	0.01040663	0.00594407	1406.59	0.04702335	0.0467071	1936.59	0.05152395	0.04870337	2466.58	0.00217947	0.00545266	2996.58	0.02813627	0.03124932	3526.57	0.0130176	0.01173793	4056.57	0.06426025	0.07011917	
346.8	0.00494749	0.00212101	876.79	0.01090906	0.00594407	1406.79	0.04634947	0.04675901	1936.79	0.05110627	0.04875929	2466.78	0.00282967	0.00545991	2996.78	0.02801061	0.03129035	3526.77	0.01291724	0.01175278	4056.77	0.06380271	0.07020046	
347	0.00540364	0.00212354	876.99	0.01147204	0.00594407	1406.99	0.04606226	0.04681089	1936.99	0.05164444	0.04881519	2466.98	0.00235105	0.00546715	2996.98	0.02786977	0.03133137	3526.97	0.01355383	0.01176763	4056.97	0.06316011	0.07028173	
347.2	0.0061137	0.00212606	877.19	0.01100012	0.00594407	1407.19	0.04776569	0.04686275	1937.19	0.05182781	0.04887106	2467.18	0.00178514	0.0054744	2997.18	0.02798647	0.03137239	3527.17	0.01310012	0.01178248	4057.17	0.0630193	0.07036295	
347.4	0.00634798	0.00212858	877.39	0.01142134	0.00594407	1407.39	0.04779656	0.04691458	1937.39	0.05134539	0.04892691	2467.38	0.00208558	0.00548164	2997.38	0.02762901	0.03141341	3527.37	0.01342534	0.01179732	4057.37	0.06263263	0.07044414	
347.6	0.00694119	0.00213109	877.59	0.01152576	0.00594407	1407.59	0.04931359	0.04696638	1937.59	0.05128323	0.04898272	2467.58	0.0026631	0.00548889	2997.58	0.02760898	0.03145442	3527.57	0.01348161	0.01181216	4057.57	0.06332946	0.0705253	
347.8	0.00669839	0.00213361	877.79	0.01223448	0.00594407	1407.79	0.04998005	0.04701815	1937.79	0.05088846	0.04903852	2467.78	0.00280493	0.00549613	2997.78	0.02696923	0.03149542	3527.77	0.01350604	0.011827	4057.77	0.06298356	0.07060642	
348	0.00596645	0.00213613	877.99	0.01240097	0.00594407	1407.99	0.0500721	0.04706989	1937.99	0.05024397	0.04909429	2467.98	0.00270467	0.00550337	2997.98	0.02684646	0.03153642	3527.97	0.01352922	0.01184183	4057.97	0.06290625	0.0706875	
348.2	0.00632757	0.00213864	878.19	0.01238775	0.00594407	1408.19	0.05017826	0.04712161	1938.19	0.05035756	0.04915003	2468.18	0.00263708	0.00551062	2998.18	0.02675288	0.03157742	3528.17	0.01314097	0.01185666	4058.17	0.06241574	0.07076855	
348.4	0.00586282	0.00214116	878.39	0.01177429	0.00594407	1408.39	0.05083145	0.04717329	1938.39	0.0501596	0.04920575	2468.38	0.00205919	0.00551786	2998.38	0.02824591	0.03161841	3528.37	0.01257058	0.01187149	4058.37	0.06324991	0.07084957	
348.6	0.00593169	0.00214367	878.59	0.01130094	0.00594407	1408.59	0.05074355	0.04722495	1938.59	0.04980539	0.04926144	2468.58	0.00240758	0.0055251	2998.58	0.02924732	0.0316594	3528.57	0.01320248	0.01188632	4058.57	0.0636987	0.07093055	
348.8	0.00529301	0.00214619	878.79	0.01100876	0.00594407	1408.79	0.05027203	0.04727659	1938.79	0.04959527	0.04931711	2468.78	0.0019411	0.00553234	2998.78	0.02980337	0.03170039	3528.77	0.01315015	0.01190114	4058.77	0.06445692	0.07101149	
349	0.00558637	0.0021487	878.99	0.01153128	0.00594407	1408.99	0.04955521	0.04732819	1938.99	0.04881342	0.04937275	2468.98	0.00152294	0.00553958	2998.98	0.0299709	0.03174137	3528.97	0.01245529	0.01191596	4058.97	0.06502953	0.0710924	
349.2	0.00486943	0.00215121	879.19	0.01007328	0.00594407	1409.19	0.0497872	0.04737977	1939.19	0.04911835	0.04942836	2469.18	0.00194746	0.00554682	2999.18	0.02913254	0.03178234	3529.17	0.01145123	0.01193077	4059.17	0.06590779	0.07117328	
349.4	0.00387194	0.00215372	879.39	0.01014803	0.00594407	1409.39	0.04959366	0.04743131	1939.39	0.04937568	0.04948395	2469.38	0.00261974	0.00555406	2999.38	0.02891903	0.03182332	3529.37	0.01246788	0.01194559	4059.37	0.06515608	0.07125412	
349.6	0.00320208	0.00215623	879.59	0.01003804	0.00594407	1409.59	0.04957133	0.04748283	1939.59	0.04857331	0.04953952	2469.58	0.00256236	0.0055613	2999.58	0.02938829	0.03186428	3529.57	0.01282246	0.0119604	4059.57	0.06482832	0.07133492	
349.8	0.00327577	0.00215874	879.79	0.01014999	0.00594407	1409.79	0.04917144	0.04753433	1939.79	0.0489665	0.04959506	2469.78	0.0034818	0.00556854	2999.78	0.02883708	0.03190525	3529.77	0.01344545	0.0119752	4059.77	0.06525133	0.07141569	
350	0.00370941	0.00216124	879.99	0.00991478	0.00594407	1409.99	0.04872508	0.04758579	1939.99	0.0490398	0.04965057	2469.98	0.00336232	0.00557578	2999.98	0.02806191	0.03194621	3529.97	0.01299968	0.01199001	4059.97	0.06531616	0.07149643	
350.2	0.00457622	0.00216375	880.19	0.00937967	0.00594407	1410.19	0.0489984	0.04763723	1940.19	0.04832426	0.04970606	2470.18	0.00295217	0.00558301	3000.18	0.02816063	0.03198716	3530.17	0.01281834	0.01200481	4060.17	0.06645141	0.07157713	
350.4	0.00443782	0.00216626	880.39	0.00958201	0.00594407	1410.39	0.04831906	0.04768864	1940.39	0.04767724	0.04976152	2470.38	0.00368427	0.00559025	3000.38	0.02857709	0.03202811	3530.37	0.01282032	0.01201961	4060.37	0.06664935	0.07165779	
350.6	0.00461698	0.00216876	880.59	0.0096225	0.00594407	1410.59	0.04804006	0.04774002	1940.59	0.04855228	0.04981696	2470.58	0.00300856	0.00559749	3000.58	0.02914767	0.03206906	3530.57	0.01342923	0.0120344	4060.57	0.06693055	0.07173842	
350.8	0.00513629	0.00217127	880.79	0.00855851	0.00594407	1410.79	0.04854961	0.04779137	1940.79	0.04937182	0.04987237	2470.78	0.00396182	0.00560472	3000.78	0.02939535	0.03211	3530.77	0.01339155	0.01204919	4060.77	0.06657188	0.07181902	
351	0.00549533	0.00217377	880.99	0.00786361	0.00594407	1410.99	0.04912246	0.0478427	1940.99	0.04900763	0.04992776	2470.98	0.00381947	0.00561196	3000.98	0.029622	0.03215094	3530.97	0.01407965	0.01206398	4060.97	0.06623774	0.07189958	
351.2	0.00574936	0.00217627	881.19	0.00737571	0.00594407	1411.19	0.04966165	0.04789399	1941.19	0.04943942	0.04998312	2471.18	0.00422529	0.00561919	3001.18	0.02981873	0.03219187	3531.17	0.01342101	0.01207877	4061.17	0.06710895	0.07198011	
351.4	0.00586359	0.00217877	881.39	0.00746855	0.00594407	1411.39	0.04992784	0.04794526	1941.39	0.0498164	0.05003846	2471.38	0.00555082	0.00562643	3001.38	0.0303909	0.0322328	3531.37	0.0143882	0.01209355	4061.37	0.06692389	0.0720606	
351.6	0.00585956	0.00218127	881.59	0.00831627	0.00594407	1411.59	0.05007828	0.04799651	1941.59	0.04952525	0.05009377	2471.58	0.00543764	0.00563366	3001.58	0.03034139	0.03227373	3531.57	0.01438846	0.01210833	4061.57	0.06700675	0.07214106	
351.8	0.00578211	0.00218377	881.79	0.00917023	0.00594407	1411.79	0.04982624	0.04804772	1941.79	0.04944206	0.05014906	2471.78	0.00507487	0.0056409	3001.78	0.03073592	0.03231465	3531.77	0.0145547	0.01212311	4061.77	0.06592812	0.07222148	
352	0.00522769	0.00218627	881.99	0.0096275	0.00594407	1411.99	0.04913222	0.04809891	1941.99	0.04957096	0.05020432	2471.98	0.00441222	0.00564813	3001.98	0.03071488	0.03235556	3531.97	0.01435238	0.01213788	4061.97	0.06557052	0.07230187	
352.2	0.00576549	0.00218877	882.19	0.01010802	0.00594407	1412.19	0.04847971	0.04815007	1942.19	0.05028528	0.05025955	2472.18	0.00419923	0.00565536	3002.18	0.03119278	0.03239648	3532.17	0.01297901	0.01215265	4062.17	0.06446276	0.07238222	
352.4	0.00509196	0.00219126	882.39	0.01038283	0.00594407	1412.39	0.0486639	0.0482012	1942.39	0.0501004	0.05031476	2472.38	0.00309391	0.00566259	3002.38	0.03174623	0.03243739	3532.37	0.01261796	0.01216742	4062.37	0.06457784	0.07246254	
352.6	0.00484091	0.00219376	882.59	0.01089519	0.00594407	1412.59	0.04882375	0.0482523	1942.59	0.04936482	0.05036995	2472.58	0.00259368	0.00566982	3002.58	0.03142235	0.03247829	3532.57	0.0122055	0.01218219	4062.57	0.06510274	0.07254282	
352.8	0.00428917	0.00219625	882.79	0.0109677	0.00594407	1412.79	0.04837119	0.04830338	1942.79	0.04965014	0.05042511	2472.78	0.00138659	0.00567705	3002.78	0.03104603	0.03251919	3532.77	0.01140662	0.01219695	4062.77	0.06566673	0.07262307	
353	0.0036798	0.00219875	882.99	0.01163134	0.00594407	1412.99	0.04776637	0.04835443	1942.99	0.05009691	0.05048024	2472.98	0.00087431	0.00568428	3002.98	0.03052131	0.03256008	3532.97	0.01067876	0.01221171	4062.97	0.06548567	0.07270328	
353.2	0.00161044	0.00220124	883.19	0.0110299	0.00594407	1413.19	0.04696201	0.04840545	1943.19	0.05076936	0.05053535	2473.18	0.0008474	0.00569151	3003.18	0.03019197	0.03260098	3533.17	0.01001768	0.01222646	4063.17	0.06510511	0.07278346	
353.4	-0.00029642	0.00220373	883.39	0.0114497	0.00594407	1413.39	0.04630311	0.04845644	1943.39	0.05098366	0.05059044	2473.38	0.00106486	0.00569874	3003.38	0.03088833	0.03264186	3533.37	0.01123652	0.01224122	4063.37	0.06417674	0.07286361	
353.6	-0.00079966	0.00220622	883.59	0.01173551	0.00594407	1413.59	0.0463664	0.04850741	1943.59	0.05081801	0.0506455	2473.58	0.00179274	0.00570597	3003.58	0.03103894	0.03268274	3533.57	0.01182201	0.01225597	4063.57	0.06403162	0.07294372	
353.8	-0.0003748	0.00220872	883.79	0.01134544	0.00594407	1413.79	0.04607727	0.04855835	1943.79	0.05154506	0.05070053	2473.78	0.00231918	0.0057132	3003.78	0.03065908	0.03272362	3533.77	0.01211685	0.01227071	4063.77	0.06492699	0.07302379	
354	0.00020295	0.0022112	883.99	0.0102679	0.00594407	1413.99	0.04605931	0.04860926	1943.99	0.05188397	0.05075554	2473.98	0.00254686	0.00572043	3003.98	0.03018582	0.0327645	3533.97	0.01144396	0.01228546	4063.97	0.06558083	0.07310383	
354.2	0.00034014	0.00221369	884.19	0.009529	0.00594407	1414.19	0.04692901	0.04866014	1944.19	0.05211294	0.05081052	2474.18	0.00269365	0.00572766	3004.18	0.03009473	0.03280537	3534.17	0.01174438	0.0123002	4064.17	0.06605649	0.07318384	
354.4	0.00074716	0.00221618	884.39	0.00896856	0.00594407	1414.39	0.04696671	0.048711	1944.39	0.05251227	0.05086548	2474.38	0.00333607	0.00573488	3004.38	0.02955174	0.03284623	3534.37	0.01104824	0.01231494	4064.37	0.06619896	0.07326381	
354.6	0.00191878	0.00221867	884.59	0.00781793	0.00594407	1414.59	0.04719372	0.04876183	1944.59	0.05343946	0.05092042	2474.58	0.0036035	0.00574211	3004.58	0.0299023	0.03288709	3534.57	0.0107763	0.01232967	4064.57	0.06690093	0.07334375	
354.8	0.00256862	0.00222115	884.79	0.00712304	0.00594407	1414.79	0.04692505	0.04881263	1944.79	0.05343979	0.05097533	2474.78	0.00487018	0.00574933	3004.78	0.02940077	0.03292795	3534.77	0.01108169	0.01234441	4064.77	0.06720384	0.07342365	
355	0.00383338	0.00222364	884.99	0.00792229	0.00594407	1414.99	0.0468317	0.0488634	1944.99	0.05260053	0.05103021	2474.98	0.00511731	0.00575656	3004.98	0.02891173	0.0329688	3534.97	0.01079337	0.01235913	4064.97	0.06809576	0.07350352	
355.2	0.00440749	0.00222612	885.19	0.00710601	0.00594407	1415.19	0.0470367	0.04891415	1945.19	0.05269271	0.05108507	2475.18	0.00572345	0.00576378	3005.18	0.02893529	0.03300965	3535.17	0.01094995	0.01237386	4065.17	0.06859575	0.07358335	
355.4	0.00516132	0.00222861	885.39	0.00727038	0.00594407	1415.39	0.04724251	0.04896486	1945.39	0.05225724	0.0511399	2475.38	0.00536095	0.00577101	3005.38	0.02939157	0.0330505	3535.37	0.01153321	0.01238858	4065.37	0.0674484	0.07366315	
355.6	0.00514912	0.00223109	885.59	0.00800484	0.00594407	1415.59	0.04722247	0.04901556	1945.59	0.05143538	0.05119471	2475.58	0.00478769	0.00577823	3005.58	0.0284811	0.03309134	3535.57	0.01092588	0.0124033	4065.57	0.06756638	0.07374292	
355.8	0.00605869	0.00223357	885.79	0.00774264	0.00594407	1415.79	0.04773378	0.04906622	1945.79	0.05156303	0.05124949	2475.78	0.00474022	0.00578545	3005.78	0.02910674	0.03313217	3535.77	0.01125481	0.01241802	4065.77	0.06757085	0.07382265	
356	0.00640835	0.00223605	885.99	0.00738757	0.00594407	1415.99	0.04788004	0.04911686	1945.99	0.0518896	0.05130425	2475.98	0.0045628	0.00579268	3005.98	0.029084	0.03317301	3535.97	0.01109809	0.01243274	4065.97	0.06772857	0.07390234	
356.2	0.00687481	0.00223853	886.19	0.00743782	0.00594407	1416.19	0.04879443	0.04916746	1946.19	0.05172879	0.05135898	2476.18	0.00500813	0.0057999	3006.18	0.02915938	0.03321383	3536.17	0.01076984	0.01244745	4066.17	0.06737897	0.07398201	
356.4	0.00654572	0.00224101	886.39	0.00746219	0.00594407	1416.39	0.05011441	0.04921805	1946.39	0.05145153	0.05141369	2476.38	0.00430544	0.00580712	3006.38	0.02906113	0.03325466	3536.37	0.01121355	0.01246216	4066.37	0.06828157	0.07406163	
356.6	0.00629069	0.00224348	886.59	0.00736851	0.00594407	1416.59	0.05170517	0.0492686	1946.59	0.05181555	0.05146837	2476.58	0.00422419	0.00581434	3006.58	0.02999477	0.03329547	3536.57	0.01124978	0.01247686	4066.57	0.06812938	0.07414123	
356.8	0.0064474	0.00224596	886.79	0.00710489	0.00594407	1416.79	0.0520153	0.04931913	1946.79	0.05248531	0.05152303	2476.78	0.00377338	0.00582156	3006.78	0.03013227	0.03333629	3536.77	0.01159205	0.01249156	4066.77	0.06774578	0.07422078	
357	0.00548672	0.00224844	886.99	0.00784892	0.00594407	1416.99	0.05232099	0.04936963	1946.99	0.05241843	0.05157766	2476.98	0.00402308	0.00582878	3006.98	0.03003291	0.0333771	3536.97	0.01202253	0.01250626	4066.97	0.06744302	0.07430031	
357.2	0.0048919	0.00225091	887.19	0.00744407	0.00594407	1417.19	0.05211592	0.0494201	1947.19	0.05291182	0.05163227	2477.18	0.00438228	0.005836	3007.18	0.03088045	0.03341791	3537.17	0.01252408	0.01252096	4067.17	0.06731582	0.0743798	
357.4	0.00458965	0.00225339	887.39	0.00764434	0.00594407	1417.39	0.05259928	0.04947054	1947.39	0.05337606	0.05168686	2477.38	0.00504262	0.00584322	3007.38	0.0314203	0.03345871	3537.37	0.0139628	0.01253565	4067.37	0.06704614	0.07445925	
357.6	0.00448132	0.00225586	887.59	0.00813948	0.00594407	1417.59	0.05235356	0.04952096	1947.59	0.05424526	0.05174141	2477.58	0.0058674	0.00585044	3007.58	0.03193565	0.03349951	3537.57	0.01393937	0.01255034	4067.57	0.06701309	0.07453867	
357.8	0.00487966	0.00225833	887.79	0.00837768	0.00594407	1417.79	0.05276367	0.04957135	1947.79	0.05475842	0.05179595	2477.78	0.00587209	0.00585766	3007.78	0.03166525	0.0335403	3537.77	0.01443317	0.01256503	4067.77	0.06754307	0.07461806	
358	0.00539658	0.0022608	887.99	0.00887931	0.00594407	1417.99	0.05218907	0.04962172	1947.99	0.05543084	0.05185046	2477.98	0.00622821	0.00586487	3007.98	0.03214565	0.03358109	3537.97	0.01384694	0.01257972	4067.97	0.06701752	0.07469741	
358.2	0.00546875	0.00226327	888.19	0.00991687	0.00594407	1418.19	0.05261957	0.04967205	1948.19	0.05533678	0.05190494	2478.18	0.0063283	0.00587209	3008.18	0.03229981	0.03362187	3538.17	0.01348823	0.0125944	4068.17	0.06716552	0.07477673	
358.4	0.00719649	0.00226574	888.39	0.0106708	0.00594407	1418.39	0.05138001	0.04972236	1948.39	0.05506279	0.0519594	2478.38	0.00631992	0.00587931	3008.38	0.03207022	0.03366265	3538.37	0.0124295	0.01260908	4068.37	0.06713092	0.07485601	
358.6	0.00716128	0.00226821	888.59	0.01103369	0.00594407	1418.59	0.05093322	0.04977264	1948.59	0.05444814	0.05201383	2478.58	0.00719003	0.00588652	3008.58	0.03246355	0.03370343	3538.57	0.0125012	0.01262375	4068.57	0.0675235	0.07493526	
358.8	0.00787972	0.00227068	888.79	0.01097874	0.00594407	1418.79	0.05010578	0.0498229	1948.79	0.05390279	0.05206824	2478.78	0.00729557	0.00589374	3008.78	0.03184234	0.0337442	3538.77	0.01208754	0.01263842	4068.77	0.06762086	0.07501448	
359	0.00877622	0.00227315	888.99	0.01068734	0.00594407	1418.99	0.04998366	0.04987313	1948.99	0.05302439	0.05212262	2478.98	0.00631219	0.00590095	3008.98	0.03150497	0.03378497	3538.97	0.01146903	0.01265309	4068.97	0.0668035	0.07509366	
359.2	0.00981327	0.00227561	889.19	0.01001841	0.00594407	1419.19	0.04983129	0.04992333	1949.19	0.05263645	0.05217698	2479.18	0.00656441	0.00590817	3009.18	0.03199637	0.03382574	3539.17	0.01125607	0.01266776	4069.17	0.06552449	0.07517281	
359.4	0.01080378	0.00227808	889.39	0.01022634	0.00594407	1419.39	0.04875968	0.0499735	1949.39	0.05257352	0.05223132	2479.38	0.00619048	0.00591538	3009.38	0.03180115	0.0338665	3539.37	0.01195494	0.01268242	4069.37	0.06549742	0.07525192	
359.6	0.01095433	0.00228054	889.59	0.01048632	0.00594407	1419.59	0.04846817	0.05002364	1949.59	0.05135688	0.05228563	2479.58	0.00619925	0.0059226	3009.58	0.03201517	0.03390725	3539.57	0.01255027	0.01269708	4069.57	0.06649561	0.075331	
359.8	0.01158749	0.00228301	889.79	0.01027424	0.00594407	1419.79	0.0483921	0.05007376	1949.79	0.05212302	0.05233991	2479.78	0.00593591	0.00592981	3009.78	0.03245252	0.033948	3539.77	0.01247264	0.01271174	4069.77	0.06567827	0.07541004	
360	0.01175358	0.00228547	889.99	0.0106579	0.00594407	1419.99	0.04830131	0.05012386	1949.99	0.05201085	0.05239417	2479.98	0.00628509	0.00593702	3009.98	0.03144368	0.03398875	3539.97	0.01300384	0.0127264	4069.97	0.06490841	0.07548905	
360.2	0.01096879	0.00228793	890.19	0.01095457	0.00594407	1420.19	0.04806753	0.05017392	1950.19	0.05176783	0.05244841	2480.18	0.00619788	0.00594423	3010.18	0.02948032	0.03402949	3540.17	0.01365621	0.01274105	4070.17	0.0652025	0.07556803	
360.4	0.01120737	0.00229039	890.39	0.01072046	0.00594407	1420.39	0.04876593	0.05022396	1950.39	0.05173622	0.05250262	2480.38	0.0057518	0.00595144	3010.38	0.02901632	0.03407023	3540.37	0.01357355	0.0127557	4070.37	0.06556976	0.07564697	
360.6	0.01096302	0.00229285	890.59	0.01031379	0.00594407	1420.59	0.04902368	0.05027397	1950.59	0.05181579	0.0525568	2480.58	0.00608757	0.00595865	3010.58	0.02911501	0.03411096	3540.57	0.0129937	0.01277034	4070.57	0.06600974	0.07572588	
360.8	0.0110406	0.00229531	890.79	0.01056437	0.00594407	1420.79	0.04929278	0.05032395	1950.79	0.0513976	0.05261096	2480.78	0.00638113	0.00596586	3010.78	0.02901119	0.03415169	3540.77	0.01312968	0.01278499	4070.77	0.06747603	0.07580475	
361	0.01039013	0.00229777	890.99	0.00966772	0.00594407	1420.99	0.04954762	0.05037391	1950.99	0.05117667	0.0526651	2480.98	0.00626258	0.00597307	3010.98	0.02929756	0.03419242	3540.97	0.01349338	0.01279963	4070.97	0.0677393	0.07588359	
361.2	0.01004439	0.00230022	891.19	0.00877785	0.00594407	1421.19	0.04926351	0.05042384	1951.19	0.05173648	0.05271921	2481.18	0.00644131	0.00598028	3011.18	0.0296096	0.03423314	3541.17	0.01417178	0.01281426	4071.17	0.06800652	0.0759624	
361.4	0.0097166	0.00230268	891.39	0.00922731	0.00594407	1421.39	0.04899132	0.05047374	1951.39	0.05234601	0.0527733	2481.38	0.00609078	0.00598749	3011.38	0.03013228	0.03427386	3541.37	0.01445329	0.0128289	4071.37	0.06823544	0.07604117	
361.6	0.00961593	0.00230514	891.59	0.00953084	0.00594407	1421.59	0.04824079	0.05052362	1951.59	0.05270984	0.05282736	2481.58	0.00701426	0.0059947	3011.58	0.03063664	0.03431457	3541.57	0.01410581	0.01284353	4071.57	0.06870263	0.07611991	
361.8	0.00922237	0.00230759	891.79	0.00983622	0.00594407	1421.79	0.04823604	0.05057346	1951.79	0.05303641	0.0528814	2481.78	0.00721631	0.00600191	3011.78	0.03124644	0.03435528	3541.77	0.01478346	0.01285816	4071.77	0.06970907	0.07619861	
362	0.00949489	0.00231004	891.99	0.00982895	0.00594407	1421.99	0.04866531	0.05062329	1951.99	0.05327226	0.05293541	2481.98	0.00736933	0.00600912	3011.98	0.0316563	0.03439599	3541.97	0.01395149	0.01287278	4071.97	0.06983415	0.07627728	
362.2	0.01004519	0.0023125	892.19	0.00991687	0.00594407	1422.19	0.04925022	0.05067308	1952.19	0.05294407	0.0529894	2482.18	0.00752329	0.00601632	3012.18	0.0314517	0.03443669	3542.17	0.01400963	0.0128874	4072.17	0.07051182	0.07635592	
362.4	0.00989389	0.00231495	892.39	0.00887541	0.00594407	1422.39	0.04904445	0.05072285	1952.39	0.05284475	0.05304336	2482.38	0.00676704	0.00602353	3012.38	0.03199985	0.03447738	3542.37	0.01388044	0.01290202	4072.37	0.07020846	0.07643452	
362.6	0.00924147	0.0023174	892.59	0.00823055	0.00594407	1422.59	0.0499919	0.05077259	1952.59	0.05262687	0.0530973	2482.58	0.0073296	0.00603073	3012.58	0.03172032	0.03451807	3542.57	0.01403539	0.01291664	4072.57	0.07027637	0.07651309	
362.8	0.01024317	0.00231985	892.79	0.00733297	0.00594407	1422.79	0.05072412	0.0508223	1952.79	0.05191358	0.05315121	2482.78	0.00713072	0.00603794	3012.78	0.03210461	0.03455876	3542.77	0.01395334	0.01293125	4072.77	0.06989	0.07659162	
363	0.01021783	0.0023223	892.99	0.0069849	0.00594407	1422.99	0.05118458	0.05087199	1952.99	0.05137317	0.0532051	2482.98	0.00665136	0.00604514	3012.98	0.03226117	0.03459945	3542.97	0.01380174	0.01294586	4072.97	0.06848574	0.07667012	
363.2	0.00977608	0.00232475	893.19	0.0060035	0.00594407	1423.19	0.05065354	0.05092165	1953.19	0.05149687	0.05325896	2483.18	0.00643281	0.00605235	3013.18	0.03219041	0.03464012	3543.17	0.01405222	0.01296047	4073.17	0.06847414	0.07674859	
363.4	0.00979563	0.00232719	893.39	0.00625916	0.00594407	1423.39	0.05083033	0.05097129	1953.39	0.05145324	0.0533128	2483.38	0.00533927	0.00605955	3013.38	0.03147396	0.0346808	3543.37	0.01450335	0.01297507	4073.37	0.0691778	0.07682702	
363.6	0.00881002	0.00232964	893.59	0.00677434	0.00594407	1423.59	0.05121336	0.05102089	1953.59	0.05101732	0.05336662	2483.58	0.00438542	0.00606675	3013.58	0.03125172	0.03472147	3543.57	0.0139903	0.01298968	4073.57	0.06846291	0.07690542	
363.8	0.00830608	0.00233208	893.79	0.00682428	0.00594407	1423.79	0.05142416	0.05107047	1953.79	0.05247317	0.05342041	2483.78	0.00394503	0.00607396	3013.78	0.0304306	0.03476214	3543.77	0.01337007	0.01300427	4073.77	0.06753918	0.07698378	
364	0.00756707	0.00233453	893.99	0.00686303	0.00594407	1423.99	0.05100392	0.05112002	1953.99	0.0520544	0.05347418	2483.98	0.00364758	0.00608116	3013.98	0.02892543	0.0348028	3543.97	0.01357009	0.01301887	4073.97	0.06777695	0.07706211	
364.2	0.00691315	0.00233697	894.19	0.00680198	0.00594407	1424.19	0.05065396	0.05116955	1954.19	0.05216863	0.05352792	2484.18	0.00304972	0.00608836	3014.18	0.02902369	0.03484346	3544.17	0.0135377	0.01303346	4074.17	0.06846856	0.07714041	
364.4	0.0065034	0.00233942	894.39	0.00627349	0.00594407	1424.39	0.05091553	0.05121905	1954.39	0.05285127	0.05358164	2484.38	0.00323106	0.00609556	3014.38	0.02986769	0.03488411	3544.37	0.01270034	0.01304805	4074.37	0.06780382	0.07721867	
364.6	0.00593871	0.00234186	894.59	0.00625107	0.00594407	1424.59	0.05035251	0.05126852	1954.59	0.0524222	0.05363533	2484.58	0.00354326	0.00610276	3014.58	0.03048615	0.03492476	3544.57	0.01253485	0.01306264	4074.57	0.06839091	0.0772969	
364.8	0.00538643	0.0023443	894.79	0.00744106	0.00594407	1424.79	0.05061858	0.05131797	1954.79	0.05233714	0.053689	2484.78	0.00381735	0.00610996	3014.78	0.0320326	0.03496541	3544.77	0.01323533	0.01307722	4074.77	0.0689126	0.0773751	
365	0.0053401	0.00234674	894.99	0.00761347	0.00594407	1424.99	0.05038736	0.05136739	1954.99	0.05230302	0.05374264	2484.98	0.00325157	0.00611716	3014.98	0.03317035	0.03500605	3544.97	0.01324783	0.0130918	4074.97	0.06868782	0.07745326	
365.2	0.00541055	0.00234918	895.19	0.00853577	0.00594407	1425.19	0.05012694	0.05141678	1955.19	0.0528355	0.05379626	2485.18	0.00387823	0.00612436	3015.18	0.03323556	0.03504669	3545.17	0.01312458	0.01310638	4075.17	0.06853895	0.07753139	
365.4	0.00639918	0.00235162	895.39	0.01006277	0.00594407	1425.39	0.04940196	0.05146615	1955.39	0.05360466	0.05384985	2485.38	0.00448994	0.00613156	3015.38	0.03415356	0.03508732	3545.37	0.01301229	0.01312095	4075.37	0.06946859	0.07760948	
365.6	0.00687766	0.00235405	895.59	0.01084886	0.00594407	1425.59	0.04853419	0.05151549	1955.59	0.05350184	0.05390342	2485.58	0.00530052	0.00613876	3015.58	0.03401374	0.03512795	3545.57	0.0126039	0.01313553	4075.57	0.07052783	0.07768754	
365.8	0.00705891	0.00235649	895.79	0.0119386	0.00594407	1425.79	0.04817978	0.0515648	1955.79	0.0539056	0.05395697	2485.78	0.00471041	0.00614595	3015.78	0.03509557	0.03516857	3545.77	0.01282248	0.0131501	4075.77	0.0704275	0.07776557	
366	0.00738507	0.00235893	895.99	0.01157509	0.00594407	1425.99	0.04833478	0.05161408	1955.99	0.05437195	0.05401049	2485.98	0.0046552	0.00615315	3015.98	0.03504058	0.03520919	3545.97	0.01350069	0.01316466	4075.97	0.07007407	0.07784356	
366.2	0.00755659	0.00236136	896.19	0.01194117	0.00594407	1426.19	0.04775665	0.05166334	1956.19	0.0547668	0.05406398	2486.18	0.00498012	0.00616035	3016.18	0.03562953	0.03524981	3546.17	0.01388387	0.01317922	4076.17	0.07074898	0.07792152	
366.4	0.00772883	0.0023638	896.39	0.01071732	0.00594407	1426.39	0.04761469	0.05171258	1956.39	0.05474344	0.05411746	2486.38	0.00505237	0.00616754	3016.38	0.03640564	0.03529042	3546.37	0.01378517	0.01319378	4076.37	0.0709485	0.07799945	
366.6	0.00853534	0.00236623	896.59	0.01141111	0.00594407	1426.59	0.04853247	0.05176178	1956.59	0.05408308	0.0541709	2486.58	0.00556847	0.00617474	3016.58	0.03557017	0.03533103	3546.57	0.01416824	0.01320834	4076.57	0.07153036	0.07807734	
366.8	0.00817284	0.00236866	896.79	0.01074578	0.00594407	1426.79	0.04897983	0.05181096	1956.79	0.05347462	0.05422433	2486.78	0.00558365	0.00618193	3016.78	0.03570391	0.03537163	3546.77	0.01464863	0.0132229	4076.77	0.07168367	0.0781552	
367	0.00887696	0.00237109	896.99	0.00951471	0.00594407	1426.99	0.04894617	0.05186011	1956.99	0.05370333	0.05427773	2486.98	0.00489376	0.00618913	3016.98	0.03443381	0.03541223	3546.97	0.01436814	0.01323745	4076.97	0.07162592	0.07823302	
367.2	0.0092636	0.00237352	897.19	0.00891184	0.00594407	1427.19	0.04894278	0.05190924	1957.19	0.05310334	0.0543311	2487.18	0.00456219	0.00619632	3017.18	0.03336139	0.03545282	3547.17	0.01511252	0.013252	4077.17	0.0723309	0.07831081	
367.4	0.01016938	0.00237595	897.39	0.00934138	0.00594407	1427.39	0.04999219	0.05195834	1957.39	0.05309637	0.05438445	2487.38	0.00428555	0.00620351	3017.38	0.03339884	0.03549341	3547.37	0.01538653	0.01326654	4077.37	0.07272054	0.07838857	
367.6	0.00948847	0.00237838	897.59	0.0084731	0.00594407	1427.59	0.05019336	0.05200741	1957.59	0.0530684	0.05443778	2487.58	0.00447023	0.00621071	3017.58	0.03279256	0.035534	3547.57	0.01497209	0.01328108	4077.57	0.07203603	0.07846629	
367.8	0.00911381	0.00238081	897.79	0.00787732	0.00594407	1427.79	0.0502738	0.05205646	1957.79	0.05281502	0.05449108	2487.78	0.00516613	0.0062179	3017.78	0.03189829	0.03557458	3547.77	0.01590354	0.01329562	4077.77	0.07217169	0.07854398	
368	0.00922109	0.00238324	897.99	0.00737072	0.00594407	1427.99	0.05046192	0.05210548	1957.99	0.05231869	0.05454435	2487.98	0.00524866	0.00622509	3017.98	0.03144788	0.03561516	3547.97	0.01589059	0.01331016	4077.97	0.07167048	0.07862164	
368.2	0.0090273	0.00238566	898.19	0.00660624	0.00594407	1428.19	0.05066552	0.05215447	1958.19	0.05226255	0.05459761	2488.18	0.00551464	0.00623228	3018.18	0.03194029	0.03565573	3548.17	0.01621305	0.01332469	4078.17	0.07123597	0.07869926	
368.4	0.00838553	0.00238809	898.39	0.00687929	0.00594407	1428.39	0.05129595	0.05220344	1958.39	0.05299308	0.05465083	2488.38	0.0061334	0.00623947	3018.38	0.03107384	0.0356963	3548.37	0.01626731	0.01333922	4078.37	0.07093745	0.07877685	
368.6	0.00886615	0.00239051	898.59	0.00755761	0.00594407	1428.59	0.05118466	0.05225238	1958.59	0.05196459	0.05470404	2488.58	0.00633488	0.00624666	3018.58	0.0308652	0.03573687	3548.57	0.01673614	0.01335375	4078.57	0.07149991	0.07885441	
368.8	0.0078572	0.00239293	898.79	0.00863009	0.00594407	1428.79	0.05199797	0.0523013	1958.79	0.05269364	0.05475722	2488.78	0.00636716	0.00625385	3018.78	0.03075022	0.03577743	3548.77	0.01708174	0.01336827	4078.77	0.07175221	0.07893193	
369	0.0077535	0.00239536	898.99	0.00879899	0.00594407	1428.99	0.05167403	0.05235018	1958.99	0.0533273	0.05481037	2488.98	0.00574182	0.00626104	3018.98	0.02995813	0.03581799	3548.97	0.01692935	0.0133828	4078.97	0.07241903	0.07900942	
369.2	0.0077397	0.00239778	899.19	0.00954759	0.00594407	1429.19	0.05136455	0.05239904	1959.19	0.05348526	0.0548635	2489.18	0.00614002	0.00626823	3019.18	0.02935839	0.03585854	3549.17	0.01580194	0.01339732	4079.17	0.07238631	0.07908688	
369.4	0.00805972	0.0024002	899.39	0.00984999	0.00594407	1429.39	0.05054814	0.05244788	1959.39	0.0543065	0.05491661	2489.38	0.00584883	0.00627542	3019.38	0.02929437	0.03589909	3549.37	0.01505954	0.01341183	4079.37	0.07223126	0.0791643	
369.6	0.00838138	0.00240262	899.59	0.01016253	0.00594407	1429.59	0.0508686	0.05249669	1959.59	0.05448861	0.05496969	2489.58	0.00505882	0.00628261	3019.58	0.02957158	0.03593963	3549.57	0.01458519	0.01342634	4079.57	0.07242885	0.07924169	
369.8	0.00902795	0.00240504	899.79	0.00953671	0.00594407	1429.79	0.05049803	0.05254547	1959.79	0.05500343	0.05502275	2489.78	0.00443269	0.00628979	3019.78	0.02974752	0.03598017	3549.77	0.01506127	0.01344085	4079.77	0.07195426	0.07931904	
370	0.00903538	0.00240746	899.99	0.00909984	0.00594407	1429.99	0.05020182	0.05259423	1959.99	0.0557415	0.05507579	2489.98	0.00480497	0.00629698	3019.98	0.02958051	0.03602071	3549.97	0.01477615	0.01345536	4079.97	0.07228194	0.07939636	
370.2	0.010019	0.00240987	900.19	0.00924776	0.00594407	1430.19	0.05014148	0.05264296	1960.19	0.05543924	0.0551288	2490.18	0.00564815	0.00630417	3020.18	0.02997605	0.03606124	3550.17	0.01428472	0.01346987	4080.17	0.07378438	0.07947365	
370.4	0.01125069	0.00241229	900.39	0.00827867	0.00594407	1430.39	0.05015551	0.05269166	1960.39	0.05533493	0.05518178	2490.38	0.00555189	0.00631135	3020.38	0.02985213	0.03610177	3550.37	0.01394331	0.01348437	4080.37	0.07409397	0.07955091	
370.6	0.01124248	0.00241471	900.59	0.00859394	0.00594407	1430.59	0.05130781	0.05274034	1960.59	0.0554649	0.05523474	2490.58	0.0053338	0.00631854	3020.58	0.03004382	0.03614229	3550.57	0.01388773	0.01349886	4080.57	0.07397536	0.07962813	
370.8	0.01176745	0.00241712	900.79	0.00789673	0.00594407	1430.79	0.05170962	0.05278899	1960.79	0.05584606	0.05528768	2490.78	0.00580942	0.00632572	3020.78	0.03035891	0.03618281	3550.77	0.01417535	0.01351336	4080.77	0.07453701	0.07970532	
371	0.01285633	0.00241953	900.99	0.00712854	0.00594407	1430.99	0.05172889	0.05283761	1960.99	0.0551943	0.05534059	2490.98	0.0056245	0.00633291	3020.98	0.03030281	0.03622332	3550.97	0.01391697	0.01352785	4080.97	0.07462995	0.07978247	
371.2	0.01378814	0.00242195	901.19	0.00722786	0.00594407	1431.19	0.0519477	0.05288621	1961.19	0.05408806	0.05539348	2491.18	0.00632408	0.00634009	3021.18	0.03140666	0.03626384	3551.17	0.01476849	0.01354234	4081.17	0.07416469	0.0798596	
371.4	0.01383103	0.00242436	901.39	0.00719822	0.00594407	1431.39	0.05228246	0.05293478	1961.39	0.05374967	0.05544635	2491.38	0.00686252	0.00634727	3021.38	0.03293936	0.03630434	3551.37	0.01447758	0.01355683	4081.37	0.07476095	0.07993668	
371.6	0.01382662	0.00242677	901.59	0.00652799	0.00594407	1431.59	0.05203045	0.05298332	1961.59	0.05252665	0.05549919	2491.58	0.00715587	0.00635446	3021.58	0.03264475	0.03634484	3551.57	0.01489252	0.01357131	4081.57	0.07459418	0.08001374	
371.8	0.01371284	0.00242918	901.79	0.00723854	0.00594407	1431.79	0.05261899	0.05303184	1961.79	0.05289791	0.055552	2491.78	0.00826751	0.00636164	3021.78	0.03317853	0.03638534	3551.77	0.01580237	0.01358579	4081.77	0.07533201	0.08009076	
372	0.01348906	0.00243159	901.99	0.00656801	0.00594407	1431.99	0.05279995	0.05308034	1961.99	0.05300792	0.05560479	2491.98	0.00807046	0.00636882	3021.98	0.03283375	0.03642584	3551.97	0.01578062	0.01360027	4081.97	0.0751983	0.08016775	
372.2	0.01200774	0.002434	902.19	0.00606793	0.00594407	1432.19	0.05240563	0.0531288	1962.19	0.05376223	0.05565756	2492.18	0.00796817	0.006376	3022.18	0.03265014	0.03646632	3552.17	0.01562566	0.01361474	4082.17	0.07522764	0.08024471	
372.4	0.01047204	0.00243641	902.39	0.00688016	0.00594407	1432.39	0.05307915	0.05317724	1962.39	0.05458976	0.05571031	2492.38	0.00848335	0.00638318	3022.38	0.03247402	0.03650681	3552.37	0.01579368	0.01362922	4082.37	0.07458419	0.08032163	
372.6	0.01001771	0.00243881	902.59	0.00702495	0.00594407	1432.59	0.05227918	0.05322566	1962.59	0.05527455	0.05576303	2492.58	0.00872561	0.00639036	3022.58	0.03229797	0.03654729	3552.57	0.01624344	0.01364369	4082.57	0.07482916	0.08039852	
372.8	0.007817	0.00244122	902.79	0.00682968	0.00594407	1432.79	0.05266711	0.05327405	1962.79	0.05625154	0.05581572	2492.78	0.0086464	0.00639754	3022.78	0.03244697	0.03658777	3552.77	0.01681702	0.01365815	4082.77	0.07566396	0.08047537	
373	0.00794473	0.00244362	902.99	0.0075457	0.00594407	1432.99	0.05244317	0.05332241	1962.99	0.0564387	0.05586839	2492.98	0.00864424	0.00640472	3022.98	0.03261972	0.03662824	3552.97	0.01679521	0.01367261	4082.97	0.07635641	0.0805522	
373.2	0.00754037	0.00244603	903.19	0.00761208	0.00594407	1433.19	0.05241679	0.05337074	1963.19	0.05667333	0.05592104	2493.18	0.00856583	0.0064119	3023.18	0.03272624	0.03666871	3553.17	0.01578935	0.01368707	4083.17	0.0758702	0.08062898	
373.4	0.00766095	0.00244843	903.39	0.00794685	0.00594407	1433.39	0.05220124	0.05341905	1963.39	0.0571191	0.05597366	2493.38	0.00791838	0.00641908	3023.38	0.03243575	0.03670917	3553.37	0.01538331	0.01370153	4083.37	0.07613127	0.08070574	
373.6	0.00843841	0.00245083	903.59	0.00776183	0.00594407	1433.59	0.05278205	0.05346734	1963.59	0.05724118	0.05602626	2493.58	0.00741816	0.00642625	3023.58	0.03280417	0.03674963	3553.57	0.01564948	0.01371599	4083.57	0.07747618	0.08078246	
373.8	0.0086462	0.00245323	903.79	0.00822509	0.00594407	1433.79	0.05236875	0.05351559	1963.79	0.05727968	0.05607884	2493.78	0.00756076	0.00643343	3023.78	0.03199307	0.03679009	3553.77	0.01648744	0.01373044	4083.77	0.07805741	0.08085915	
374	0.00845291	0.00245564	903.99	0.00903811	0.00594407	1433.99	0.05275077	0.05356383	1963.99	0.05715689	0.05613139	2493.98	0.00821749	0.00644061	3023.98	0.03194425	0.03683054	3553.97	0.01611641	0.01374489	4083.97	0.07866093	0.08093581	
374.2	0.00881832	0.00245804	904.19	0.00931731	0.00594407	1434.19	0.05227086	0.05361203	1964.19	0.05620061	0.05618392	2494.18	0.00843376	0.00644778	3024.18	0.03153954	0.03687099	3554.17	0.01610027	0.01375933	4084.17	0.07930097	0.08101243	
374.4	0.00873517	0.00246043	904.39	0.00914662	0.00594407	1434.39	0.05223347	0.05366021	1964.39	0.05656641	0.05623642	2494.38	0.00756322	0.00645496	3024.38	0.03129541	0.03691143	3554.37	0.01613681	0.01377377	4084.37	0.07849799	0.08108903	
374.6	0.00830736	0.00246283	904.59	0.00905807	0.00594407	1434.59	0.0521127	0.05370836	1964.59	0.05608689	0.0562889	2494.58	0.00707388	0.00646213	3024.58	0.03130304	0.03695187	3554.57	0.01605343	0.01378821	4084.57	0.07836719	0.08116558	
374.8	0.00815795	0.00246523	904.79	0.00833216	0.00594407	1434.79	0.05214863	0.05375649	1964.79	0.05591746	0.05634136	2494.78	0.00688582	0.00646931	3024.78	0.03135639	0.03699231	3554.77	0.01604863	0.01380265	4084.77	0.07925804	0.08124211	
375	0.00862256	0.00246763	904.99	0.00722586	0.00594407	1434.99	0.05173501	0.05380459	1964.99	0.05527994	0.05639379	2494.98	0.00614276	0.00647648	3024.98	0.03121126	0.03703274	3554.97	0.01653329	0.01381708	4084.97	0.07795972	0.0813186	
375.2	0.00946733	0.00247002	905.19	0.00744743	0.00594407	1435.19	0.05151391	0.05385267	1965.19	0.05460775	0.05644619	2495.18	0.00576073	0.00648366	3025.18	0.03167709	0.03707316	3555.17	0.0169902	0.01383151	4085.17	0.07779097	0.08139506	
375.4	0.00928233	0.00247242	905.39	0.00782785	0.00594407	1435.39	0.05090257	0.05390072	1965.39	0.05392116	0.05649858	2495.38	0.00564284	0.00649083	3025.38	0.03187772	0.03711359	3555.37	0.01669711	0.01384594	4085.37	0.07825209	0.08147148	
375.6	0.00883683	0.00247481	905.59	0.00718811	0.00594407	1435.59	0.05047057	0.05394874	1965.59	0.05450017	0.05655094	2495.58	0.0051609	0.006498	3025.58	0.03207018	0.037154	3555.57	0.01628622	0.01386037	4085.57	0.07769594	0.08154788	
375.8	0.00810286	0.0024772	905.79	0.00751795	0.00594407	1435.79	0.05121784	0.05399674	1965.79	0.05562432	0.05660327	2495.78	0.00577782	0.00650517	3025.78	0.0318718	0.03719442	3555.77	0.01534091	0.01387479	4085.77	0.07782755	0.08162423	
376	0.00728682	0.00247959	905.99	0.00665702	0.00594407	1435.99	0.05067774	0.05404471	1965.99	0.05544467	0.05665558	2495.98	0.00548849	0.00651234	3025.98	0.03067489	0.03723483	3555.97	0.01439444	0.01388921	4085.97	0.07737673	0.08170056	
376.2	0.00603652	0.00248198	906.19	0.00606216	0.00594407	1436.19	0.05000388	0.05409265	1966.19	0.05684697	0.05670787	2496.18	0.00558365	0.00651951	3026.18	0.03176945	0.03727523	3556.17	0.01430672	0.01390362	4086.17	0.07673452	0.08177685	
376.4	0.00545039	0.00248438	906.39	0.00661583	0.00594407	1436.39	0.05074698	0.05414057	1966.39	0.05798876	0.05676014	2496.38	0.00613457	0.00652669	3026.38	0.03207352	0.03731563	3556.37	0.01471003	0.01391804	4086.37	0.07564365	0.08185311	
376.6	0.00546824	0.00248676	906.59	0.00699507	0.00594407	1436.59	0.0496411	0.05418847	1966.59	0.05956979	0.05681238	2496.58	0.00689276	0.00653385	3026.58	0.03189634	0.03735603	3556.57	0.01530742	0.01393245	4086.57	0.07664181	0.08192934	
376.8	0.00488272	0.00248915	906.79	0.0070935	0.00594407	1436.79	0.05021958	0.05423633	1966.79	0.05925498	0.05686459	2496.78	0.00637015	0.00654102	3026.78	0.03241178	0.03739642	3556.77	0.0153753	0.01394685	4086.77	0.07713771	0.08200554	
377	0.00559053	0.00249154	906.99	0.00889316	0.00594407	1436.99	0.05039977	0.05428418	1966.99	0.05957017	0.05691678	2496.98	0.00688244	0.00654819	3026.98	0.0326283	0.03743681	3556.97	0.01525644	0.01396126	4086.97	0.07790631	0.0820817	
377.2	0.00561793	0.00249393	907.19	0.00902339	0.00594407	1437.19	0.05123844	0.05433199	1967.19	0.060315	0.05696895	2497.18	0.00664107	0.00655536	3027.18	0.03289285	0.0374772	3557.17	0.01517376	0.01397566	4087.17	0.07736152	0.08215783	
377.4	0.00607282	0.00249631	907.39	0.00973433	0.00594407	1437.39	0.05118564	0.05437978	1967.39	0.06019541	0.0570211	2497.38	0.00609655	0.00656253	3027.38	0.03368435	0.03751758	3557.37	0.01523684	0.01399006	4087.37	0.07815889	0.08223392	
377.6	0.0063746	0.0024987	907.59	0.00978727	0.00594407	1437.59	0.05209586	0.05442755	1967.59	0.05991654	0.05707322	2497.58	0.00628021	0.0065697	3027.58	0.03470446	0.03755795	3557.57	0.0161489	0.01400446	4087.57	0.07798901	0.08230999	
377.8	0.00635882	0.00250108	907.79	0.01075647	0.00594407	1437.79	0.05219288	0.05447528	1967.79	0.05937123	0.05712532	2497.78	0.00730449	0.00657686	3027.78	0.03498611	0.03759833	3557.77	0.0167333	0.01401885	4087.77	0.07845168	0.08238602	
378	0.0064214	0.00250347	907.99	0.01067324	0.00594407	1437.99	0.05224266	0.054523	1967.99	0.05874765	0.05717739	2497.98	0.00763287	0.00658403	3027.98	0.03530788	0.03763869	3557.97	0.0164618	0.01403324	4087.97	0.07865693	0.08246201	
378.2	0.00652268	0.00250585	908.19	0.01065065	0.00594407	1438.19	0.05165111	0.05457068	1968.19	0.05776351	0.05722944	2498.18	0.00750452	0.0065912	3028.18	0.03544505	0.03767906	3558.17	0.01667055	0.01404762	4088.17	0.07875093	0.08253798	
378.4	0.00658789	0.00250823	908.39	0.01004826	0.00594407	1438.39	0.05206963	0.05461835	1968.39	0.05750425	0.05728146	2498.38	0.00725328	0.00659836	3028.38	0.03555062	0.03771942	3558.37	0.01695017	0.01406201	4088.37	0.07879711	0.08261391	
378.6	0.00673379	0.00251061	908.59	0.00953494	0.00594407	1438.59	0.05232712	0.05466598	1968.59	0.05663995	0.05733347	2498.58	0.0071864	0.00660553	3028.58	0.03567748	0.03775977	3558.57	0.0167021	0.01407639	4088.57	0.07915282	0.08268981	
378.8	0.00711598	0.00251299	908.79	0.00896776	0.00594407	1438.79	0.05310704	0.05471359	1968.79	0.05628574	0.05738544	2498.78	0.00709814	0.00661269	3028.78	0.03633284	0.03780012	3558.77	0.01674795	0.01409077	4088.77	0.07909036	0.08276568	
379	0.00796456	0.00251537	908.99	0.0087075	0.00594407	1438.99	0.05326523	0.05476117	1968.99	0.05541944	0.0574374	2498.98	0.00671753	0.00661985	3028.98	0.03618545	0.03784047	3558.97	0.01691868	0.01410514	4088.97	0.07829169	0.08284151	
379.2	0.0084039	0.00251775	909.19	0.00909311	0.00594407	1439.19	0.05353206	0.05480873	1969.19	0.05445909	0.05748933	2499.18	0.00626947	0.00662702	3029.18	0.03639029	0.03788081	3559.17	0.01616396	0.01411952	4089.17	0.07850506	0.08291731	
379.4	0.00878059	0.00252012	909.39	0.00898085	0.00594407	1439.39	0.05379162	0.05485626	1969.39	0.05393617	0.05754124	2499.38	0.00629904	0.00663418	3029.38	0.03655211	0.03792115	3559.37	0.01540774	0.01413389	4089.37	0.07843044	0.08299308	
379.6	0.00874873	0.0025225	909.59	0.00839146	0.00594407	1439.59	0.05440967	0.05490377	1969.59	0.05375931	0.05759312	2499.58	0.00609495	0.00664134	3029.58	0.03654374	0.03796148	3559.57	0.0141314	0.01414825	4089.57	0.0783366	0.08306881	
379.8	0.00937375	0.00252488	909.79	0.00833199	0.00594407	1439.79	0.05530643	0.05495125	1969.79	0.0532475	0.05764498	2499.78	0.00605053	0.0066485	3029.78	0.03598315	0.03800181	3559.77	0.01362703	0.01416262	4089.77	0.07860391	0.08314452	
380	0.00937375	0.00252725	909.99	0.00833199	0.00594407	1439.99	0.05530643	0.05499894	1969.98	0.0532475	0.05769653	2499.98	0.00605053	0.00665563	3029.97	0.03598315	0.03804194	3559.97	0.01362703	0.01417698	4089.97	0.07860391	0.08321982	
380.2	0.00989409	0.00252634	910.19	0.00841275	0.00593826	1440.19	0.05554497	0.05499175	1970.18	0.05347781	0.05769361	2500.18	0.00626425	0.0066552	3030.17	0.0361115	0.03804007	3560.17	0.01345161	0.01417555	4090.17	0.07855785	0.08321675	
380.4	0.01023583	0.00252544	910.39	0.00858319	0.00593246	1440.39	0.05587685	0.05498457	1970.38	0.05399418	0.05769068	2500.38	0.00597923	0.00665477	3030.37	0.03667623	0.03803821	3560.37	0.01363021	0.01417412	4090.37	0.0789717	0.08321369	
380.6	0.010477	0.00252453	910.59	0.00791036	0.00592665	1440.59	0.05656672	0.05497739	1970.58	0.05485012	0.05768776	2500.58	0.00649665	0.00665433	3030.57	0.03671492	0.03803634	3560.57	0.01369446	0.0141727	4090.57	0.07951262	0.08321063	
380.8	0.01112128	0.00252362	910.79	0.00800053	0.00592086	1440.79	0.0567068	0.05497021	1970.78	0.05554846	0.05768484	2500.78	0.00727899	0.0066539	3030.77	0.03773835	0.03803447	3560.77	0.01392585	0.01417127	4090.77	0.07994354	0.08320756	
381	0.01121711	0.00252271	910.99	0.00755891	0.00591507	1440.99	0.05623284	0.05496302	1970.98	0.05570986	0.05768192	2500.98	0.0078155	0.00665347	3030.97	0.03808732	0.0380326	3560.97	0.01398105	0.01416984	4090.97	0.08020597	0.0832045	
381.2	0.0112582	0.00252181	911.19	0.00778672	0.00590928	1441.19	0.05648525	0.05495584	1971.18	0.05548299	0.057679	2501.18	0.0086581	0.00665304	3031.17	0.03870319	0.03803073	3561.17	0.0138248	0.01416842	4091.17	0.08004063	0.08320144	
381.4	0.01182613	0.0025209	911.39	0.00793271	0.00590351	1441.39	0.05612789	0.05494867	1971.38	0.05572227	0.05767608	2501.38	0.00911099	0.00665261	3031.37	0.03850123	0.03802886	3561.37	0.01416952	0.01416699	4091.37	0.08034427	0.08319838	
381.6	0.0115485	0.00252	911.59	0.00814484	0.00589773	1441.59	0.0558344	0.05494149	1971.58	0.05605125	0.05767316	2501.58	0.00945924	0.00665217	3031.57	0.03864506	0.03802699	3561.57	0.01482732	0.01416557	4091.57	0.0809006	0.08319531	
381.8	0.01142061	0.00251909	911.79	0.00762337	0.00589197	1441.79	0.05568166	0.05493431	1971.78	0.05596784	0.05767024	2501.78	0.01023654	0.00665174	3031.77	0.03903329	0.03802513	3561.77	0.01567997	0.01416414	4091.77	0.08121767	0.08319225	
382	0.01139632	0.00251819	911.99	0.00729515	0.0058862	1441.99	0.0550311	0.05492713	1971.98	0.05619352	0.05766732	2501.98	0.01180056	0.00665131	3031.97	0.03890906	0.03802326	3561.97	0.01553404	0.01416272	4091.97	0.08116144	0.08318919	
382.2	0.00974406	0.00251728	912.19	0.00685194	0.00588045	1442.19	0.05547484	0.05491996	1972.18	0.05619853	0.05766439	2502.18	0.0135967	0.00665088	3032.17	0.03936111	0.03802139	3562.17	0.01531528	0.01416129	4092.17	0.08108897	0.08318613	
382.4	0.00928393	0.00251638	912.39	0.00712767	0.0058747	1442.39	0.05475516	0.05491278	1972.38	0.05652567	0.05766147	2502.38	0.01409623	0.00665045	3032.37	0.039453	0.03801952	3562.37	0.01589975	0.01415987	4092.37	0.08193007	0.08318307	
382.6	0.00887897	0.00251547	912.59	0.00731138	0.00586895	1442.59	0.05449244	0.05490561	1972.58	0.05702517	0.05765855	2502.58	0.01386202	0.00665002	3032.57	0.03970498	0.03801765	3562.57	0.01663074	0.01415844	4092.57	0.08286993	0.08318001	
382.8	0.0091228	0.00251457	912.79	0.00847983	0.00586321	1442.79	0.05477954	0.05489844	1972.78	0.05778763	0.05765563	2502.78	0.01351991	0.00664959	3032.77	0.03951882	0.03801579	3562.77	0.01685295	0.01415702	4092.77	0.08333942	0.08317694	
383	0.00861114	0.00251367	912.99	0.00786651	0.00585748	1442.99	0.05509105	0.05489126	1972.98	0.05818854	0.05765271	2502.98	0.01353868	0.00664915	3032.97	0.04005209	0.03801392	3562.97	0.01662767	0.01415559	4092.97	0.08445496	0.08317388	
383.2	0.00911807	0.00251276	913.19	0.00803034	0.00585175	1443.19	0.05524076	0.05488409	1973.18	0.05808132	0.05764979	2503.18	0.01324298	0.00664872	3033.17	0.0412443	0.03801205	3563.17	0.0176858	0.01415417	4093.17	0.08562378	0.08317082	
383.4	0.00984568	0.00251186	913.39	0.00720389	0.00584603	1443.39	0.05562702	0.05487692	1973.38	0.05846534	0.05764687	2503.38	0.01358748	0.00664829	3033.37	0.04132138	0.03801018	3563.37	0.01801771	0.01415274	4093.37	0.0864654	0.08316776	
383.6	0.00959308	0.00251096	913.59	0.00638382	0.00584031	1443.59	0.05508507	0.05486976	1973.58	0.05812201	0.05764396	2503.58	0.01360625	0.00664786	3033.57	0.04165758	0.03800832	3563.57	0.01779873	0.01415132	4093.57	0.08692615	0.0831647	
383.8	0.00924933	0.00251006	913.79	0.00561667	0.0058346	1443.79	0.05531183	0.05486259	1973.78	0.05789121	0.05764104	2503.78	0.01315636	0.00664743	3033.77	0.04224846	0.03800645	3563.77	0.01842177	0.01414989	4093.77	0.08770295	0.08316164	
384	0.00968399	0.00250916	913.99	0.00516417	0.0058289	1443.99	0.05625877	0.05485542	1973.98	0.05877776	0.05763812	2503.98	0.01341992	0.006647	3033.97	0.04293272	0.03800458	3563.97	0.01906514	0.01414847	4093.97	0.08716105	0.08315858	
384.2	0.00961158	0.00250825	914.19	0.00496407	0.0058232	1444.19	0.05680786	0.05484825	1974.18	0.05830703	0.0576352	2504.18	0.01302787	0.00664657	3034.17	0.04291758	0.03800271	3564.17	0.01865078	0.01414705	4094.17	0.08747074	0.08315552	
384.4	0.00969358	0.00250735	914.39	0.00453453	0.0058175	1444.39	0.05718332	0.05484109	1974.38	0.05848672	0.05763228	2504.38	0.01256101	0.00664613	3034.37	0.04246187	0.03800085	3564.37	0.01973227	0.01414562	4094.37	0.08836293	0.08315246	
384.6	0.00962353	0.00250645	914.59	0.00402383	0.00581181	1444.59	0.05691175	0.05483392	1974.58	0.05909467	0.05762936	2504.58	0.01327712	0.0066457	3034.57	0.04169781	0.03799898	3564.57	0.01963642	0.0141442	4094.57	0.08854863	0.0831494	
384.8	0.01022512	0.00250555	914.79	0.00424937	0.00580613	1444.79	0.05678575	0.05482676	1974.78	0.05904488	0.05762644	2504.78	0.01419361	0.00664527	3034.77	0.04226443	0.03799711	3564.77	0.01991224	0.01414278	4094.77	0.08814247	0.08314634	
385	0.01096505	0.00250465	914.99	0.00467675	0.00580045	1444.99	0.05628455	0.0548196	1974.98	0.05927669	0.05762352	2504.98	0.01446141	0.00664484	3034.97	0.04145223	0.03799525	3564.97	0.01998537	0.01414135	4094.97	0.08807311	0.08314327	
385.2	0.01148372	0.00250375	915.19	0.00526601	0.00579478	1445.19	0.0566767	0.05481244	1975.18	0.05857196	0.0576206	2505.18	0.01435354	0.00664441	3035.17	0.04072031	0.03799338	3565.17	0.01989511	0.01413993	4095.17	0.08774495	0.08314021	
385.4	0.01314756	0.00250285	915.39	0.00520383	0.00578911	1445.39	0.05598544	0.05480528	1975.38	0.05936673	0.05761769	2505.38	0.01392049	0.00664398	3035.37	0.03942023	0.03799151	3565.37	0.02070649	0.01413851	4095.37	0.0876186	0.08313715	
385.6	0.01305884	0.00250195	915.59	0.00531722	0.00578345	1445.59	0.05558084	0.05479812	1975.58	0.05914646	0.05761477	2505.58	0.01341446	0.00664355	3035.57	0.03924621	0.03798965	3565.57	0.02090621	0.01413708	4095.57	0.08737706	0.08313409	
385.8	0.01381275	0.00250105	915.79	0.00453549	0.0057778	1445.79	0.0561852	0.05479096	1975.78	0.0596298	0.05761185	2505.78	0.01392611	0.00664312	3035.77	0.03893589	0.03798778	3565.77	0.0207901	0.01413566	4095.77	0.08682953	0.08313103	
386	0.01402218	0.00250016	915.99	0.00534016	0.00577215	1445.99	0.05603327	0.0547838	1975.98	0.0602832	0.05760893	2505.98	0.01448686	0.00664268	3035.97	0.03868095	0.03798591	3565.97	0.02045158	0.01413424	4095.97	0.08610931	0.08312798	
386.2	0.01296341	0.00249926	916.19	0.006172	0.0057665	1446.19	0.05686221	0.05477664	1976.18	0.06144714	0.05760602	2506.18	0.01431767	0.00664225	3036.17	0.03980238	0.03798405	3566.17	0.02023778	0.01413282	4096.17	0.0860885	0.08312492	
386.4	0.01370318	0.00249836	916.39	0.00774666	0.00576086	1446.39	0.0562515	0.05476949	1976.38	0.06209605	0.0576031	2506.38	0.01374527	0.00664182	3036.37	0.04029262	0.03798218	3566.37	0.02001625	0.01413139	4096.37	0.08590276	0.08312186	
386.6	0.01408137	0.00249746	916.59	0.00815284	0.00575523	1446.59	0.05566086	0.05476233	1976.58	0.06271197	0.05760018	2506.58	0.01311176	0.00664139	3036.57	0.04133878	0.03798032	3566.57	0.02000511	0.01412997	4096.57	0.08599764	0.0831188	
386.8	0.0141639	0.00249657	916.79	0.00832735	0.0057496	1446.79	0.0555471	0.05475518	1976.78	0.06260104	0.05759726	2506.78	0.01235619	0.00664096	3036.77	0.04124297	0.03797845	3566.77	0.01986489	0.01412855	4096.77	0.08576781	0.08311574	
387	0.01378363	0.00249567	916.99	0.00760548	0.00574398	1446.99	0.0562158	0.05474803	1976.98	0.06276811	0.05759435	2506.98	0.01197615	0.00664053	3036.97	0.04187085	0.03797658	3566.97	0.01941831	0.01412713	4096.97	0.08638612	0.08311268	
387.2	0.01307903	0.00249477	917.19	0.00812904	0.00573836	1447.19	0.05645365	0.05474087	1977.18	0.06303965	0.05759143	2507.18	0.01184323	0.0066401	3037.17	0.04275789	0.03797472	3567.17	0.01916797	0.01412571	4097.17	0.08628055	0.08310962	
387.4	0.01269997	0.00249388	917.39	0.00763259	0.00573275	1447.39	0.05721194	0.05473372	1977.38	0.06338563	0.05758851	2507.38	0.01233897	0.00663967	3037.37	0.04389896	0.03797285	3567.37	0.019026	0.01412429	4097.37	0.08642315	0.08310656	
387.6	0.0110802	0.00249298	917.59	0.0073036	0.00572714	1447.59	0.05725611	0.05472657	1977.58	0.06306541	0.0575856	2507.58	0.01186013	0.00663924	3037.57	0.04416452	0.03797099	3567.57	0.01934471	0.01412286	4097.57	0.08657114	0.0831035	
387.8	0.01048016	0.00249208	917.79	0.00658878	0.00572154	1447.79	0.05788693	0.05471942	1977.78	0.06287897	0.05758268	2507.78	0.01251619	0.00663881	3037.77	0.0453375	0.03796912	3567.77	0.01926801	0.01412144	4097.77	0.08673213	0.08310044	
388	0.01084699	0.00249119	917.99	0.00587803	0.00571595	1447.99	0.0585373	0.05471228	1977.98	0.06245328	0.05757976	2507.98	0.01302199	0.00663838	3037.97	0.0459356	0.03796726	3567.97	0.01987402	0.01412002	4097.97	0.08623543	0.08309738	
388.2	0.01002711	0.00249029	918.19	0.00603856	0.00571036	1448.19	0.05827242	0.05470513	1978.18	0.06181872	0.05757685	2508.18	0.01382542	0.00663795	3038.17	0.04527845	0.03796539	3568.17	0.02028406	0.0141186	4098.17	0.08723742	0.08309433	
388.4	0.00915966	0.0024894	918.39	0.00621118	0.00570477	1448.39	0.05764812	0.05469798	1978.38	0.06222656	0.05757393	2508.38	0.01498432	0.00663751	3038.37	0.04471462	0.03796353	3568.37	0.0204748	0.01411718	4098.37	0.08764329	0.08309127	
388.6	0.00859028	0.00248851	918.59	0.00612008	0.0056992	1448.59	0.05742873	0.05469084	1978.58	0.06257806	0.05757102	2508.58	0.01608226	0.00663708	3038.57	0.04500512	0.03796166	3568.57	0.0201943	0.01411576	4098.57	0.08767394	0.08308821	
388.8	0.00870188	0.00248761	918.79	0.00646697	0.00569362	1448.79	0.0582981	0.05468369	1978.78	0.06201631	0.0575681	2508.78	0.01732367	0.00663665	3038.77	0.04482549	0.0379598	3568.77	0.02004154	0.01411434	4098.77	0.08815478	0.08308515	
389	0.00976361	0.00248672	918.99	0.00740938	0.00568806	1448.99	0.05850228	0.05467655	1978.98	0.06197304	0.05756518	2508.98	0.01764157	0.00663622	3038.97	0.04385014	0.03795793	3568.97	0.01902625	0.01411292	4098.97	0.08870934	0.08308209	
389.2	0.00971983	0.00248582	919.19	0.00612055	0.00568249	1449.19	0.05857705	0.05466941	1979.18	0.06050808	0.05756227	2509.18	0.01688534	0.00663579	3039.17	0.04353102	0.03795607	3569.17	0.01864953	0.0141115	4099.17	0.08835617	0.08307904	
389.4	0.0112807	0.00248493	919.39	0.00597586	0.00567694	1449.39	0.05851159	0.05466226	1979.38	0.06076414	0.05755935	2509.38	0.01724531	0.00663536	3039.37	0.04276873	0.0379542	3569.37	0.01770951	0.01411008	4099.37	0.08743094	0.08307598	
389.6	0.01110516	0.00248404	919.59	0.00621571	0.00567138	1449.59	0.05905095	0.05465512	1979.58	0.05960325	0.05755644	2509.58	0.01675725	0.00663493	3039.57	0.04272611	0.03795234	3569.57	0.01727556	0.01410866	4099.57	0.08770957	0.08307292	
389.8	0.0114698	0.00248315	919.79	0.00661435	0.00566584	1449.79	0.05938399	0.05464798	1979.78	0.05930119	0.05755352	2509.78	0.01689508	0.0066345	3039.77	0.04266319	0.03795047	3569.77	0.01740209	0.01410724	4099.77	0.08793475	0.08306986	
390	0.01200802	0.00248226	919.99	0.00736993	0.0056603	1449.99	0.05914642	0.05464084	1979.98	0.0590812	0.05755061	2509.98	0.01650523	0.00663407	3039.97	0.04272855	0.03794861	3569.97	0.01806965	0.01410582	4099.97	0.08816545	0.0830668	
390.2	0.01229461	0.00248136	920.19	0.00747814	0.00565476	1450.19	0.05952022	0.05463371	1980.18	0.05917331	0.0575477	2510.18	0.01641869	0.00663364	3040.17	0.04319311	0.03794674	3570.17	0.01787059	0.0141044	4100.17	0.08788765	0.08306375	
390.4	0.01206919	0.00248047	920.39	0.00766785	0.00564923	1450.39	0.05861378	0.05462657	1980.38	0.05892924	0.05754478	2510.38	0.01624128	0.00663321	3040.37	0.04339679	0.03794488	3570.37	0.01808934	0.01410298	4100.37	0.08746052	0.08306069	
390.6	0.01208789	0.00247958	920.59	0.00761818	0.00564371	1450.59	0.05768968	0.05461943	1980.58	0.0590507	0.05754187	2510.58	0.01496899	0.00663278	3040.57	0.04427795	0.03794301	3570.57	0.01762381	0.01410156	4100.57	0.08736256	0.08305763	
390.8	0.01193808	0.00247869	920.79	0.0072277	0.00563819	1450.79	0.05805212	0.0546123	1980.78	0.05958725	0.05753895	2510.78	0.01457546	0.00663235	3040.77	0.04358733	0.03794115	3570.77	0.01702192	0.01410014	4100.77	0.08698635	0.08305458	
391	0.01143289	0.0024778	920.99	0.00686455	0.00563268	1450.99	0.05795527	0.05460516	1980.98	0.05958366	0.05753604	2510.98	0.01416731	0.00663192	3040.97	0.04377016	0.03793929	3570.97	0.01653266	0.01409872	4100.97	0.08705535	0.08305152	
391.2	0.01183348	0.00247691	921.19	0.00678968	0.00562717	1451.19	0.05769073	0.05459803	1981.18	0.05895287	0.05753312	2511.18	0.01482312	0.00663149	3041.17	0.0439284	0.03793742	3571.17	0.01686068	0.0140973	4101.17	0.08684057	0.08304846	
391.4	0.0123464	0.00247602	921.39	0.00636873	0.00562167	1451.39	0.05829097	0.0545909	1981.38	0.05902587	0.05753021	2511.38	0.01462307	0.00663106	3041.37	0.0448057	0.03793556	3571.37	0.01793575	0.01409589	4101.37	0.08745053	0.08304541	
391.6	0.01247948	0.00247513	921.59	0.00577201	0.00561617	1451.59	0.05822704	0.05458376	1981.58	0.05795449	0.0575273	2511.58	0.01447712	0.00663063	3041.57	0.04429164	0.03793369	3571.57	0.01815981	0.01409447	4101.57	0.08839844	0.08304235	
391.8	0.01241303	0.00247424	921.79	0.00505183	0.00561068	1451.79	0.05747171	0.05457663	1981.78	0.05772239	0.05752438	2511.78	0.01490634	0.0066302	3041.77	0.04405818	0.03793183	3571.77	0.01917867	0.01409305	4101.77	0.08911833	0.08303929	
392	0.01281454	0.00247335	921.99	0.00500744	0.00560519	1451.99	0.0565917	0.0545695	1981.98	0.05757532	0.05752147	2511.98	0.01521942	0.00662977	3041.97	0.04413069	0.03792997	3571.97	0.02025343	0.01409163	4101.97	0.08968488	0.08303624	
392.2	0.01347271	0.00247246	922.19	0.00560555	0.00559971	1452.19	0.05633713	0.05456238	1982.18	0.05794214	0.05751856	2512.18	0.0154992	0.00662934	3042.17	0.0443191	0.0379281	3572.17	0.02069569	0.01409021	4102.17	0.08931195	0.08303318	
392.4	0.01184035	0.00247158	922.39	0.00522659	0.00559423	1452.39	0.05686619	0.05455525	1982.38	0.05892474	0.05751564	2512.38	0.01606914	0.00662891	3042.37	0.04399245	0.03792624	3572.37	0.02065223	0.0140888	4102.37	0.09004742	0.08303012	
392.6	0.01257544	0.00247069	922.59	0.00575266	0.00558876	1452.59	0.05718118	0.05454812	1982.58	0.05828844	0.05751273	2512.58	0.01616608	0.00662848	3042.57	0.04342266	0.03792438	3572.57	0.0204713	0.01408738	4102.57	0.09040403	0.08302707	
392.8	0.01225296	0.0024698	922.79	0.00621398	0.0055833	1452.79	0.05784003	0.054541	1982.78	0.05818167	0.05750982	2512.78	0.01592801	0.00662805	3042.77	0.04291456	0.03792251	3572.77	0.02008871	0.01408596	4102.77	0.0908551	0.08302401	
393	0.01177566	0.00246891	922.99	0.00624049	0.00557784	1452.99	0.05752342	0.05453387	1982.98	0.05844747	0.05750691	2512.98	0.01535036	0.00662762	3042.97	0.04265525	0.03792065	3572.97	0.01928812	0.01408454	4102.97	0.0899521	0.08302096	
393.2	0.01139157	0.00246803	923.19	0.00487809	0.00557238	1453.19	0.05731905	0.05452675	1983.18	0.05768685	0.05750399	2513.18	0.01480506	0.00662719	3043.17	0.04301801	0.03791879	3573.17	0.01898732	0.01408312	4103.17	0.08923628	0.0830179	
393.4	0.01173593	0.00246714	923.39	0.00530399	0.00556693	1453.39	0.05669698	0.05451962	1983.38	0.05760975	0.05750108	2513.38	0.01552612	0.00662676	3043.37	0.04257882	0.03791692	3573.37	0.01873291	0.01408171	4103.37	0.08912145	0.08301484	
393.6	0.01113284	0.00246625	923.59	0.0060155	0.00556149	1453.59	0.0565665	0.0545125	1983.58	0.05727432	0.05749817	2513.58	0.01482845	0.00662633	3043.57	0.04314805	0.03791506	3573.57	0.01931444	0.01408029	4103.57	0.08990856	0.08301179	
393.8	0.01077314	0.00246537	923.79	0.00692818	0.00555605	1453.79	0.05649859	0.05450538	1983.78	0.0566227	0.05749526	2513.78	0.01476578	0.0066259	3043.77	0.04247735	0.0379132	3573.77	0.01953607	0.01407887	4103.77	0.08924356	0.08300873	
394	0.01057722	0.00246448	923.99	0.00719891	0.00555062	1453.99	0.05617979	0.05449826	1983.98	0.05694687	0.05749235	2513.98	0.01474518	0.00662547	3043.97	0.04230147	0.03791134	3573.97	0.01982296	0.01407746	4103.97	0.08837687	0.08300568	
394.2	0.00995043	0.0024636	924.19	0.00739307	0.00554519	1454.19	0.05612109	0.05449114	1984.18	0.05725802	0.05748943	2514.18	0.01519449	0.00662504	3044.17	0.04271204	0.03790947	3574.17	0.02002147	0.01407604	4104.17	0.08705556	0.08300262	
394.4	0.00896592	0.00246271	924.39	0.00793432	0.00553977	1454.39	0.05556265	0.05448402	1984.38	0.05830851	0.05748652	2514.38	0.0145982	0.00662461	3044.37	0.04307942	0.03790761	3574.37	0.02052525	0.01407462	4104.37	0.08698285	0.08299957	
394.6	0.00867107	0.00246183	924.59	0.00806928	0.00553435	1454.59	0.05512547	0.0544769	1984.58	0.05841095	0.05748361	2514.58	0.01384998	0.00662418	3044.57	0.04235229	0.03790575	3574.57	0.02000597	0.01407321	4104.57	0.08638236	0.08299651	
394.8	0.00836439	0.00246094	924.79	0.0077589	0.00552894	1454.79	0.05473492	0.05446979	1984.78	0.05907037	0.0574807	2514.78	0.01459601	0.00662375	3044.77	0.04167162	0.03790389	3574.77	0.02037834	0.01407179	4104.77	0.08614192	0.08299346	
395	0.00827303	0.00246006	924.99	0.00723329	0.00552353	1454.99	0.05464052	0.05446267	1984.98	0.05837659	0.05747779	2514.98	0.0146669	0.00662332	3044.97	0.04165825	0.03790202	3574.97	0.02095803	0.01407038	4104.97	0.08620187	0.0829904	
395.2	0.00858497	0.00245917	925.19	0.00723337	0.00551813	1455.19	0.05455495	0.05445556	1985.18	0.05796261	0.05747488	2515.18	0.01522707	0.00662289	3045.17	0.04224215	0.03790016	3575.17	0.02141449	0.01406896	4105.17	0.0871386	0.08298735	
395.4	0.0086789	0.00245829	925.39	0.0076561	0.00551273	1455.39	0.05452127	0.05444844	1985.38	0.05871329	0.05747197	2515.38	0.015398	0.00662246	3045.37	0.04240916	0.0378983	3575.37	0.02181244	0.01406754	4105.37	0.08770575	0.0829843	
395.6	0.00936037	0.00245741	925.59	0.0078264	0.00550734	1455.59	0.05433954	0.05444133	1985.58	0.05771552	0.05746906	2515.58	0.01558509	0.00662203	3045.57	0.04231483	0.03789644	3575.57	0.02204454	0.01406613	4105.57	0.08847417	0.08298124	
395.8	0.00952097	0.00245653	925.79	0.00727842	0.00550196	1455.79	0.05367147	0.05443422	1985.78	0.05808706	0.05746615	2515.78	0.01611363	0.0066216	3045.77	0.0423671	0.03789458	3575.77	0.02251209	0.01406471	4105.77	0.08861879	0.08297819	
396	0.01009217	0.00245564	925.99	0.00786349	0.00549658	1455.99	0.05468676	0.05442711	1985.98	0.0583916	0.05746324	2515.98	0.01700678	0.00662117	3045.97	0.0432013	0.03789271	3575.97	0.02230588	0.0140633	4105.97	0.08928421	0.08297513	
396.2	0.01093636	0.00245476	926.19	0.00828391	0.0054912	1456.19	0.05566477	0.05442	1986.18	0.05807845	0.05746033	2516.18	0.01706687	0.00662074	3046.17	0.04332469	0.03789085	3576.17	0.02155506	0.01406188	4106.17	0.08950206	0.08297208	
396.4	0.01066741	0.00245388	926.39	0.00825623	0.00548583	1456.39	0.05669763	0.05441289	1986.38	0.05859846	0.05745742	2516.38	0.01707171	0.00662031	3046.37	0.04285428	0.03788899	3576.37	0.021153	0.01406047	4106.37	0.09056116	0.08296903	
396.6	0.01129823	0.002453	926.59	0.00875223	0.00548047	1456.59	0.05674886	0.05440578	1986.58	0.05797124	0.05745451	2516.58	0.01670392	0.00661988	3046.57	0.04303295	0.03788713	3576.57	0.01962369	0.01405905	4106.57	0.09065019	0.08296597	
396.8	0.01002283	0.00245212	926.79	0.00785593	0.00547511	1456.79	0.05715421	0.05439867	1986.78	0.0580939	0.0574516	2516.78	0.01582781	0.00661945	3046.77	0.04361068	0.03788527	3576.77	0.01912786	0.01405764	4106.77	0.09146881	0.08296292	
397	0.01010274	0.00245124	926.99	0.00708982	0.00546976	1456.99	0.05705572	0.05439156	1986.98	0.05889802	0.05744869	2516.98	0.01547936	0.00661902	3046.97	0.04328941	0.03788341	3576.97	0.01856065	0.01405622	4106.97	0.0913241	0.08295986	
397.2	0.01082384	0.00245035	927.19	0.00574161	0.00546441	1457.19	0.05709088	0.05438446	1987.18	0.0586216	0.05744578	2517.18	0.01558504	0.00661859	3047.17	0.04326789	0.03788155	3577.17	0.01789318	0.01405481	4107.17	0.09130471	0.08295681	
397.4	0.01056818	0.00244947	927.39	0.00547892	0.00545906	1457.39	0.05706333	0.05437735	1987.38	0.05913987	0.05744287	2517.38	0.01580356	0.00661816	3047.37	0.04318743	0.03787969	3577.37	0.01770933	0.01405339	4107.37	0.09142476	0.08295376	
397.6	0.01037896	0.00244859	927.59	0.00576017	0.00545372	1457.59	0.05796086	0.05437025	1987.58	0.05980585	0.05743996	2517.58	0.01499	0.00661773	3047.57	0.04326386	0.03787782	3577.57	0.01669443	0.01405198	4107.57	0.09132879	0.0829507	
397.8	0.01003837	0.00244772	927.79	0.00651779	0.00544839	1457.79	0.05872228	0.05436315	1987.78	0.05942102	0.05743705	2517.78	0.01470546	0.0066173	3047.77	0.04305969	0.03787596	3577.77	0.01621986	0.01405057	4107.77	0.09039781	0.08294765	
398	0.01014966	0.00244684	927.99	0.00655075	0.00544306	1457.99	0.05842144	0.05435605	1987.98	0.05966924	0.05743414	2517.98	0.01439356	0.00661687	3047.97	0.04419384	0.0378741	3577.97	0.01653757	0.01404915	4107.97	0.0901621	0.0829446	
398.2	0.00958675	0.00244596	928.19	0.00648414	0.00543774	1458.19	0.05875209	0.05434895	1988.18	0.06009425	0.05743123	2518.18	0.01396736	0.00661644	3048.17	0.04467386	0.03787224	3578.17	0.01639849	0.01404774	4108.17	0.08969863	0.08294155	
398.4	0.00842669	0.00244508	928.39	0.00627362	0.00543242	1458.39	0.05879501	0.05434185	1988.38	0.06091982	0.05742832	2518.38	0.01288992	0.00661601	3048.37	0.04455801	0.03787038	3578.37	0.01693503	0.01404632	4108.37	0.08984924	0.08293849	
398.6	0.0074007	0.0024442	928.59	0.00532817	0.00542711	1458.59	0.0579842	0.05433475	1988.58	0.06077693	0.05742541	2518.58	0.01267817	0.00661558	3048.57	0.04418629	0.03786852	3578.57	0.01699798	0.01404491	4108.57	0.08897031	0.08293544	
398.8	0.00711436	0.00244332	928.79	0.00582802	0.0054218	1458.79	0.05811729	0.05432765	1988.78	0.06159772	0.05742251	2518.78	0.01246065	0.00661516	3048.77	0.04442237	0.03786666	3578.77	0.01696833	0.0140435	4108.77	0.0880659	0.08293239	
399	0.00673979	0.00244244	928.99	0.0060979	0.0054165	1458.99	0.05849546	0.05432055	1988.98	0.06143761	0.0574196	2518.98	0.01282562	0.00661473	3048.97	0.04526287	0.0378648	3578.97	0.01638479	0.01404208	4108.97	0.08751448	0.08292934	
399.2	0.00698022	0.00244157	929.19	0.00699692	0.00541121	1459.19	0.05764519	0.05431345	1989.18	0.06138036	0.05741669	2519.18	0.01242552	0.0066143	3049.17	0.04547876	0.03786294	3579.17	0.01621537	0.01404067	4109.17	0.08764232	0.08292628	
399.4	0.00749135	0.00244069	929.39	0.00810274	0.00540591	1459.39	0.05777813	0.05430636	1989.38	0.06138727	0.05741378	2519.38	0.01264678	0.00661387	3049.37	0.04495925	0.03786108	3579.37	0.01675813	0.01403926	4109.37	0.08754512	0.08292323	
399.6	0.00849244	0.00243981	929.59	0.00763806	0.00540063	1459.59	0.05703559	0.05429927	1989.58	0.06056491	0.05741087	2519.58	0.01229847	0.00661344	3049.57	0.04578716	0.03785922	3579.57	0.01671309	0.01403784	4109.57	0.08766171	0.08292018	
399.8	0.00816967	0.00243894	929.79	0.0073241	0.00539535	1459.79	0.05683677	0.05429217	1989.78	0.06050799	0.05740797	2519.78	0.01300219	0.00661301	3049.77	0.0452756	0.03785736	3579.77	0.01643253	0.01403643	4109.77	0.08754404	0.08291713	
400	0.00920619	0.00243806	929.99	0.00852355	0.00539007	1459.99	0.05717007	0.05428508	1989.98	0.06071451	0.05740506	2519.98	0.01260174	0.00661258	3049.97	0.04503479	0.0378555	3579.97	0.01632514	0.01403502	4109.97	0.08744397	0.08291408	
400.2	0.01025565	0.00243718	930.19	0.00879087	0.0053848	1460.19	0.05681694	0.05427799	1990.18	0.06045518	0.05740215	2520.18	0.01219028	0.00661215	3050.17	0.04456197	0.03785364	3580.17	0.0155165	0.01403361	4110.17	0.08714361	0.08291102	
400.4	0.01096521	0.00243631	930.39	0.00834499	0.00537953	1460.39	0.05699551	0.0542709	1990.38	0.06049261	0.05739925	2520.38	0.01254548	0.00661172	3050.37	0.04380947	0.03785178	3580.37	0.01609199	0.0140322	4110.37	0.08762696	0.08290797	
400.6	0.01152071	0.00243543	930.59	0.0084511	0.00537427	1460.59	0.05652658	0.05426381	1990.58	0.06006868	0.05739634	2520.58	0.01221872	0.00661129	3050.57	0.04378434	0.03784992	3580.57	0.01548548	0.01403078	4110.57	0.088023	0.08290492	
400.8	0.01235153	0.00243456	930.79	0.00834477	0.00536902	1460.79	0.05603102	0.05425672	1990.78	0.06054736	0.05739343	2520.78	0.01285835	0.00661086	3050.77	0.0434657	0.03784806	3580.77	0.01576723	0.01402937	4110.77	0.08878378	0.08290187	
401	0.01309117	0.00243368	930.99	0.00821105	0.00536377	1460.99	0.05552534	0.05424963	1990.98	0.06163039	0.05739052	2520.98	0.01331469	0.00661044	3050.97	0.04288794	0.0378462	3580.97	0.0170647	0.01402796	4110.97	0.08850645	0.08289882	
401.2	0.01303435	0.00243281	931.19	0.00767613	0.00535852	1461.19	0.05498065	0.05424254	1991.18	0.06175434	0.05738762	2521.18	0.01423932	0.00661001	3051.17	0.04297622	0.03784434	3581.17	0.01720623	0.01402655	4111.17	0.088549	0.08289577	
401.4	0.01292259	0.00243194	931.39	0.00724069	0.00535328	1461.39	0.05585182	0.05423546	1991.38	0.06260227	0.05738471	2521.38	0.014631	0.00660958	3051.37	0.04309907	0.03784248	3581.37	0.0170587	0.01402514	4111.37	0.08931848	0.08289272	
401.6	0.01270242	0.00243106	931.59	0.00777042	0.00534805	1461.59	0.05576002	0.05422837	1991.58	0.06268564	0.05738181	2521.58	0.01465905	0.00660915	3051.57	0.04310985	0.03784062	3581.57	0.01784575	0.01402372	4111.57	0.09020329	0.08288966	
401.8	0.01259128	0.00243019	931.79	0.00769438	0.00534282	1461.79	0.05579105	0.05422129	1991.78	0.06267474	0.0573789	2521.78	0.01479419	0.00660872	3051.77	0.04339636	0.03783876	3581.77	0.01896064	0.01402231	4111.77	0.09028515	0.08288661	
402	0.01220526	0.00242932	931.99	0.00631978	0.00533759	1461.99	0.05510367	0.0542142	1991.98	0.06291202	0.05737599	2521.98	0.01528206	0.00660829	3051.97	0.04349617	0.03783691	3581.97	0.0195012	0.0140209	4111.97	0.09125108	0.08288356	
402.2	0.01052278	0.00242844	932.19	0.00529121	0.00533237	1462.19	0.05506937	0.05420712	1992.18	0.06345404	0.05737309	2522.18	0.01524887	0.00660786	3052.17	0.0428294	0.03783505	3582.17	0.01934556	0.01401949	4112.17	0.09106717	0.08288051	
402.4	0.00930956	0.00242757	932.39	0.00438169	0.00532716	1462.39	0.05557062	0.05420004	1992.38	0.06374807	0.05737018	2522.38	0.01455816	0.00660743	3052.37	0.04235376	0.03783319	3582.37	0.02089002	0.01401808	4112.37	0.09171615	0.08287746	
402.6	0.00862576	0.0024267	932.59	0.00463197	0.00532195	1462.59	0.05602294	0.05419296	1992.58	0.06385862	0.05736728	2522.58	0.01441727	0.006607	3052.57	0.04269656	0.03783133	3582.57	0.02037691	0.01401667	4112.57	0.09180848	0.08287441	
402.8	0.00817818	0.00242583	932.79	0.00469493	0.00531674	1462.79	0.0568383	0.05418588	1992.78	0.06386054	0.05736437	2522.78	0.01410519	0.00660658	3052.77	0.04269525	0.03782947	3582.77	0.01986453	0.01401526	4112.77	0.09097079	0.08287136	
403	0.00770408	0.00242496	932.99	0.00362975	0.00531155	1462.99	0.05700931	0.0541788	1992.98	0.06338121	0.05736147	2522.98	0.01407179	0.00660615	3052.97	0.04336069	0.03782761	3582.97	0.0196972	0.01401385	4112.97	0.09144779	0.08286831	
403.2	0.00825839	0.00242408	933.19	0.00370395	0.00530635	1463.19	0.05718669	0.05417172	1993.18	0.06274245	0.05735856	2523.18	0.01271154	0.00660572	3053.17	0.0426763	0.03782575	3583.17	0.01972058	0.01401244	4113.17	0.09134822	0.08286526	
403.4	0.00851802	0.00242321	933.39	0.00336713	0.00530116	1463.39	0.05843297	0.05416465	1993.38	0.06197815	0.05735566	2523.38	0.01267736	0.00660529	3053.37	0.04211125	0.03782389	3583.37	0.01942607	0.01401103	4113.37	0.09173982	0.08286221	
403.6	0.00901977	0.00242234	933.59	0.00248434	0.00529598	1463.59	0.05818315	0.05415757	1993.58	0.06059484	0.05735275	2523.58	0.01318119	0.00660486	3053.57	0.04174379	0.03782204	3583.57	0.01807605	0.01400962	4113.57	0.09143651	0.08285916	
403.8	0.00928923	0.00242147	933.79	0.00333294	0.0052908	1463.79	0.05898373	0.0541505	1993.78	0.06008516	0.05734985	2523.78	0.01401034	0.00660443	3053.77	0.04109545	0.03782018	3583.77	0.01738147	0.01400821	4113.77	0.09142615	0.08285611	
404	0.00981769	0.0024206	933.99	0.00436468	0.00528563	1463.99	0.05919737	0.05414342	1993.98	0.05969225	0.05734694	2523.98	0.01330141	0.006604	3053.97	0.04061425	0.03781832	3583.97	0.01687139	0.0140068	4113.97	0.09099622	0.08285306	
404.2	0.00982111	0.00241973	934.19	0.00469275	0.00528046	1464.19	0.05913198	0.05413635	1994.18	0.05880683	0.05734404	2524.18	0.01391333	0.00660358	3054.17	0.04049814	0.03781646	3584.17	0.01580228	0.01400539	4114.17	0.09097012	0.08285001	
404.4	0.0110889	0.00241886	934.39	0.00512946	0.00527529	1464.39	0.05909446	0.05412928	1994.38	0.05815428	0.05734113	2524.38	0.01419303	0.00660315	3054.37	0.04046376	0.0378146	3584.37	0.01556472	0.01400398	4114.37	0.0909104	0.08284696	
404.6	0.01246459	0.002418	934.59	0.00604361	0.00527013	1464.59	0.05877875	0.05412221	1994.58	0.05850531	0.05733823	2524.58	0.01407391	0.00660272	3054.57	0.04066328	0.03781275	3584.57	0.01551373	0.01400257	4114.57	0.09013982	0.08284391	
404.8	0.01312783	0.00241713	934.79	0.0065547	0.00526498	1464.79	0.0582398	0.05411514	1994.78	0.05912043	0.05733533	2524.78	0.01502286	0.00660229	3054.77	0.04040938	0.03781089	3584.77	0.01531152	0.01400116	4114.77	0.09037919	0.08284086	
405	0.01252427	0.00241626	934.99	0.00660792	0.00525983	1464.99	0.05777424	0.05410807	1994.98	0.05964477	0.05733242	2524.98	0.01491228	0.00660186	3054.97	0.04032755	0.03780903	3584.97	0.01620895	0.01399975	4114.97	0.09020326	0.08283782	
405.2	0.01284183	0.00241539	935.19	0.00602644	0.00525469	1465.19	0.05719335	0.054101	1995.18	0.05961999	0.05732952	2525.18	0.01429705	0.00660143	3055.17	0.04089368	0.03780717	3585.17	0.01583075	0.01399834	4115.17	0.09009323	0.08283477	
405.4	0.0123489	0.00241452	935.39	0.00627391	0.00524955	1465.39	0.05766331	0.05409393	1995.38	0.05918847	0.05732662	2525.38	0.01378142	0.00660101	3055.37	0.04172335	0.03780532	3585.37	0.01622205	0.01399694	4115.37	0.09041109	0.08283172	
405.6	0.01094413	0.00241366	935.59	0.00637331	0.00524442	1465.59	0.05647291	0.05408686	1995.58	0.05910305	0.05732371	2525.58	0.01359757	0.00660058	3055.57	0.04149842	0.03780346	3585.57	0.01700248	0.01399553	4115.57	0.09034722	0.08282867	
405.8	0.01100374	0.00241279	935.79	0.00599489	0.00523929	1465.79	0.05550644	0.0540798	1995.78	0.05892164	0.05732081	2525.78	0.01367977	0.00660015	3055.77	0.04260095	0.0378016	3585.77	0.0175259	0.01399412	4115.77	0.09101138	0.08282562	
406	0.0098239	0.00241192	935.99	0.00564339	0.00523417	1465.99	0.05436247	0.05407273	1995.98	0.05909591	0.05731791	2525.98	0.01358203	0.00659972	3055.97	0.04259059	0.03779974	3585.97	0.01814837	0.01399271	4115.97	0.09162768	0.08282257	
406.2	0.00878786	0.00241106	936.19	0.00533656	0.00522905	1466.19	0.05419169	0.05406567	1996.18	0.05900473	0.057315	2526.18	0.01315656	0.00659929	3056.17	0.04210582	0.03779789	3586.17	0.01794238	0.0139913	4116.17	0.09144907	0.08281952	
406.4	0.00807909	0.00241019	936.39	0.00562094	0.00522393	1466.39	0.05402027	0.05405861	1996.38	0.05935675	0.0573121	2526.38	0.01250529	0.00659886	3056.37	0.04201735	0.03779603	3586.37	0.01796201	0.01398989	4116.37	0.09198733	0.08281648	
406.6	0.00731605	0.00240932	936.59	0.00544185	0.00521883	1466.59	0.05466527	0.05405154	1996.58	0.05975883	0.0573092	2526.58	0.01222296	0.00659844	3056.57	0.04224017	0.03779417	3586.57	0.01729812	0.01398849	4116.57	0.09243856	0.08281343	
406.8	0.00684765	0.00240846	936.79	0.00450434	0.00521372	1466.79	0.05508695	0.05404448	1996.78	0.05944689	0.0573063	2526.78	0.01146371	0.00659801	3056.77	0.04155862	0.03779232	3586.77	0.01737694	0.01398708	4116.77	0.09228226	0.08281038	
407	0.00720591	0.00240759	936.99	0.00440638	0.00520862	1466.99	0.05544959	0.05403742	1996.98	0.06012672	0.05730339	2526.98	0.01060683	0.00659758	3056.97	0.0419676	0.03779046	3586.97	0.01720976	0.01398567	4116.97	0.09242768	0.08280733	
407.2	0.00751389	0.00240673	937.19	0.00508635	0.00520353	1467.19	0.05626894	0.05403036	1997.18	0.05985738	0.05730049	2527.18	0.01006247	0.00659715	3057.17	0.04141419	0.0377886	3587.17	0.01737443	0.01398426	4117.17	0.09202627	0.08280428	
407.4	0.00740578	0.00240586	937.39	0.00584653	0.00519844	1467.39	0.05741549	0.05402331	1997.38	0.06053655	0.05729759	2527.38	0.01068644	0.00659672	3057.37	0.04198349	0.03778675	3587.37	0.01658626	0.01398286	4117.37	0.09223303	0.08280124	
407.6	0.00744008	0.002405	937.59	0.0061324	0.00519336	1467.59	0.05670869	0.05401625	1997.58	0.06107322	0.05729469	2527.58	0.01112904	0.0065963	3057.57	0.04178248	0.03778489	3587.57	0.0157711	0.01398145	4117.57	0.09229121	0.08279819	
407.8	0.00751608	0.00240414	937.79	0.00635951	0.00518828	1467.79	0.05722748	0.05400919	1997.78	0.06219003	0.05729179	2527.78	0.01136925	0.00659587	3057.77	0.04218398	0.03778303	3587.77	0.01511912	0.01398004	4117.77	0.0922776	0.08279514	
408	0.00666031	0.00240327	937.99	0.00682977	0.00518321	1467.99	0.05676773	0.05400214	1997.98	0.06275704	0.05728888	2527.98	0.01064727	0.00659544	3057.97	0.04169771	0.03778118	3587.97	0.01481868	0.01397864	4117.97	0.09149203	0.08279209	
408.2	0.00652811	0.00240241	938.19	0.00735465	0.00517814	1468.19	0.05655043	0.05399508	1998.18	0.06376428	0.05728598	2528.18	0.01167511	0.00659501	3058.17	0.04164426	0.03777932	3588.17	0.01405045	0.01397723	4118.17	0.09154809	0.08278905	
408.4	0.0069556	0.00240155	938.39	0.00742325	0.00517307	1468.39	0.05683277	0.05398803	1998.38	0.06456481	0.05728308	2528.38	0.0117315	0.00659458	3058.37	0.04108336	0.03777747	3588.37	0.01380542	0.01397582	4118.37	0.09108037	0.082786	
408.6	0.00726973	0.00240068	938.59	0.00648835	0.00516802	1468.59	0.05659347	0.05398097	1998.58	0.06562491	0.05728018	2528.58	0.01169887	0.00659416	3058.57	0.04089647	0.03777561	3588.57	0.01399415	0.01397442	4118.57	0.091129	0.08278295	
408.8	0.00796714	0.00239982	938.79	0.00599983	0.00516296	1468.79	0.05628039	0.05397392	1998.78	0.06542483	0.05727728	2528.78	0.01175268	0.00659373	3058.77	0.04120778	0.03777375	3588.77	0.01263224	0.01397301	4118.77	0.0912331	0.08277991	
409	0.00841476	0.00239896	938.99	0.00539372	0.00515791	1468.99	0.05572379	0.05396687	1998.98	0.06443128	0.05727438	2528.98	0.0118632	0.0065933	3058.97	0.04203095	0.0377719	3588.97	0.01323787	0.0139716	4118.97	0.09147952	0.08277686	
409.2	0.00919647	0.0023981	939.19	0.0048045	0.00515287	1469.19	0.05589685	0.05395982	1999.18	0.06307162	0.05727148	2529.18	0.01154824	0.00659287	3059.17	0.04310371	0.03777004	3589.17	0.01338053	0.0139702	4119.17	0.09092235	0.08277381	
409.4	0.00823872	0.00239723	939.39	0.00430626	0.00514783	1469.39	0.05571455	0.05395277	1999.38	0.06190056	0.05726858	2529.38	0.01234264	0.00659244	3059.37	0.04362502	0.03776819	3589.37	0.0135334	0.01396879	4119.37	0.09146234	0.08277077	
409.6	0.00839811	0.00239637	939.59	0.00375564	0.0051428	1469.59	0.05458145	0.05394572	1999.58	0.06136169	0.05726568	2529.58	0.01191461	0.00659202	3059.57	0.04336144	0.03776633	3589.57	0.01420521	0.01396739	4119.57	0.0913624	0.08276772	
409.8	0.00923111	0.00239551	939.79	0.00365795	0.00513777	1469.79	0.05376128	0.05393868	1999.78	0.05991718	0.05726278	2529.78	0.01212193	0.00659159	3059.77	0.04421105	0.03776448	3589.77	0.01563773	0.01396598	4119.77	0.09139222	0.08276467	
410	0.008728	0.00239465	939.99	0.00248094	0.00513274	1469.99	0.0532769	0.05393163	1999.98	0.05848856	0.05725988	2529.98	0.01152782	0.00659116	3059.97	0.04339598	0.03776262	3589.97	0.0166873	0.01396458	4119.97	0.09143409	0.08276163	
410.2	0.00893456	0.00239379	940.19	0.00193354	0.00512772	1470.19	0.05364853	0.05392459	2000.18	0.05798571	0.05725698	2530.18	0.01192151	0.00659073	3060.17	0.04269513	0.03776076	3590.17	0.01638496	0.01396317	4120.17	0.09119361	0.08275858	
410.4	0.00875259	0.00239293	940.39	0.0021934	0.00512271	1470.39	0.05405353	0.05391754	2000.38	0.05751091	0.05725408	2530.38	0.01188135	0.00659031	3060.37	0.04226976	0.03775891	3590.37	0.0171945	0.01396176	4120.37	0.09146388	0.08275553	
410.6	0.00892922	0.00239207	940.59	0.00170971	0.0051177	1470.59	0.05443445	0.0539105	2000.58	0.05675368	0.05725118	2530.58	0.01183469	0.00658988	3060.57	0.04264339	0.03775705	3590.57	0.01818409	0.01396036	4120.57	0.09119822	0.08275249	
410.8	0.00956332	0.00239121	940.79	0.00151564	0.00511269	1470.79	0.05419638	0.05390345	2000.78	0.05630335	0.05724828	2530.78	0.01155031	0.00658945	3060.77	0.04296379	0.0377552	3590.77	0.01916413	0.01395895	4120.77	0.09026927	0.08274944	
411	0.01042042	0.00239035	940.99	0.00196534	0.0051077	1470.99	0.05449019	0.05389641	2000.98	0.05688477	0.05724538	2530.98	0.01115655	0.00658902	3060.97	0.04355224	0.03775334	3590.97	0.01979977	0.01395755	4120.97	0.0892359	0.0827464	
411.2	0.01054175	0.0023895	941.19	0.00279323	0.0051027	1471.19	0.05459248	0.05388937	2001.18	0.05649875	0.05724248	2531.18	0.01113407	0.00658859	3061.17	0.044208	0.03775149	3591.17	0.02028502	0.01395615	4121.17	0.08881746	0.08274335	
411.4	0.01064639	0.00238864	941.39	0.00296604	0.00509771	1471.39	0.05457695	0.05388233	2001.38	0.05737795	0.05723958	2531.38	0.01175437	0.00658817	3061.37	0.04402389	0.03774964	3591.37	0.01962012	0.01395474	4121.37	0.08812772	0.08274031	
411.6	0.01022461	0.00238778	941.59	0.00282581	0.00509273	1471.59	0.05389881	0.05387529	2001.58	0.05708632	0.05723668	2531.58	0.01122615	0.00658774	3061.57	0.04370831	0.03774778	3591.57	0.020178	0.01395334	4121.57	0.08852565	0.08273726	
411.8	0.00965566	0.00238692	941.79	0.00363893	0.00508775	1471.79	0.05450748	0.05386826	2001.78	0.05822647	0.05723378	2531.78	0.01144839	0.00658731	3061.77	0.04286789	0.03774593	3591.77	0.02051824	0.01395193	4121.77	0.08875626	0.08273422	
412	0.00866671	0.00238606	941.99	0.00464722	0.00508277	1471.99	0.0544695	0.05386122	2001.98	0.0594467	0.05723089	2531.98	0.01179083	0.00658689	3061.97	0.04219462	0.03774407	3591.97	0.02061249	0.01395053	4121.97	0.08895755	0.08273117	
412.2	0.00775497	0.00238521	942.19	0.00545995	0.0050778	1472.19	0.05397605	0.05385418	2002.18	0.05971779	0.05722799	2532.18	0.01277717	0.00658646	3062.17	0.04111473	0.03774222	3592.17	0.02034465	0.01394912	4122.17	0.08950625	0.08272813	
412.4	0.00798127	0.00238435	942.39	0.00559597	0.00507283	1472.39	0.05468674	0.05384715	2002.38	0.06050699	0.05722509	2532.38	0.01291763	0.00658603	3062.37	0.04011172	0.03774036	3592.37	0.01881259	0.01394772	4122.37	0.08966772	0.08272508	
412.6	0.00786056	0.00238349	942.59	0.00503703	0.00506787	1472.59	0.05454892	0.05384011	2002.58	0.06101483	0.05722219	2532.58	0.0134369	0.0065856	3062.57	0.03977824	0.03773851	3592.57	0.01826996	0.01394632	4122.57	0.09060514	0.08272204	
412.8	0.00792403	0.00238264	942.79	0.0048229	0.00506292	1472.79	0.0543881	0.05383308	2002.78	0.06066335	0.05721929	2532.78	0.01371723	0.00658518	3062.77	0.03983498	0.03773665	3592.77	0.01767431	0.01394491	4122.77	0.09030345	0.08271899	
413	0.00794845	0.00238178	942.99	0.00481343	0.00505797	1472.99	0.05436205	0.05382605	2002.98	0.06027268	0.05721639	2532.98	0.01311579	0.00658475	3062.97	0.0393155	0.0377348	3592.97	0.01821173	0.01394351	4122.97	0.09042715	0.08271595	
413.2	0.00690827	0.00238093	943.19	0.00479502	0.00505302	1473.19	0.05472828	0.05381901	2003.18	0.06044617	0.0572135	2533.18	0.01246729	0.00658432	3063.17	0.03888061	0.03773295	3593.17	0.01778324	0.01394211	4123.17	0.09016453	0.0827129	
413.4	0.00601413	0.00238007	943.39	0.0048919	0.00504808	1473.39	0.05404003	0.05381198	2003.38	0.06099366	0.0572106	2533.38	0.01214302	0.00658389	3063.37	0.03800899	0.03773109	3593.37	0.01721392	0.0139407	4123.37	0.09022914	0.08270986	
413.6	0.00631195	0.00237922	943.59	0.00520903	0.00504314	1473.59	0.05423028	0.05380495	2003.58	0.06096508	0.0572077	2533.58	0.01125361	0.00658347	3063.57	0.03812222	0.03772924	3593.57	0.01782953	0.0139393	4123.57	0.08923693	0.08270681	
413.8	0.00612515	0.00237836	943.79	0.00505493	0.00503821	1473.79	0.05449607	0.05379792	2003.78	0.05953742	0.05720481	2533.78	0.01152087	0.00658304	3063.77	0.03790563	0.03772739	3593.77	0.01794341	0.0139379	4123.77	0.08858734	0.08270377	
414	0.0060654	0.00237751	943.99	0.00447678	0.00503328	1473.99	0.05521173	0.0537909	2003.98	0.05876779	0.05720191	2533.98	0.01165916	0.00658261	3063.97	0.03841756	0.03772553	3593.97	0.01828667	0.0139365	4123.97	0.08952122	0.08270073	
414.2	0.00641605	0.00237665	944.19	0.00426202	0.00502836	1474.19	0.05606102	0.05378387	2004.18	0.0592248	0.05719901	2534.18	0.01209274	0.00658219	3064.17	0.03902303	0.03772368	3594.17	0.01747908	0.01393509	4124.17	0.08857104	0.08269768	
414.4	0.0065297	0.0023758	944.39	0.0038051	0.00502345	1474.39	0.05635417	0.05377684	2004.38	0.05790978	0.05719611	2534.38	0.01140499	0.00658176	3064.37	0.04012194	0.03772183	3594.37	0.01790448	0.01393369	4124.37	0.08777362	0.08269464	
414.6	0.00739505	0.00237495	944.59	0.00304933	0.00501853	1474.59	0.0566443	0.05376982	2004.58	0.05741443	0.05719322	2534.58	0.01110388	0.00658133	3064.57	0.04115923	0.03771997	3594.57	0.0171559	0.01393229	4124.57	0.08756208	0.08269159	
414.8	0.00828869	0.00237409	944.79	0.00303077	0.00501363	1474.79	0.05691015	0.05376279	2004.78	0.05782711	0.05719032	2534.78	0.01051549	0.0065809	3064.77	0.04218947	0.03771812	3594.77	0.01739721	0.01393089	4124.77	0.08661322	0.08268855	
415	0.00974054	0.00237324	944.99	0.00357836	0.00500872	1474.99	0.05780892	0.05375577	2004.98	0.05767899	0.05718742	2534.98	0.00965591	0.00658048	3064.97	0.04299416	0.03771627	3594.97	0.01633091	0.01392949	4124.97	0.08637783	0.08268551	
415.2	0.01055526	0.00237239	945.19	0.00301066	0.00500383	1475.19	0.05721066	0.05374875	2005.18	0.05704781	0.05718453	2535.18	0.01021519	0.00658005	3065.17	0.04359761	0.03771441	3595.17	0.01577249	0.01392808	4125.17	0.08670678	0.08268246	
415.4	0.01050303	0.00237153	945.39	0.00274751	0.00499893	1475.39	0.05672897	0.05374173	2005.38	0.05650485	0.05718163	2535.38	0.00954928	0.00657962	3065.37	0.04387819	0.03771256	3595.37	0.01536521	0.01392668	4125.37	0.08670822	0.08267942	
415.6	0.0099874	0.00237068	945.59	0.00287521	0.00499404	1475.59	0.0562651	0.05373471	2005.58	0.05605643	0.05717874	2535.58	0.00941019	0.0065792	3065.57	0.04501792	0.03771071	3595.57	0.01566724	0.01392528	4125.57	0.08753178	0.08267638	
415.8	0.01047341	0.00236983	945.79	0.00349788	0.00498916	1475.79	0.0565841	0.05372769	2005.78	0.05691949	0.05717584	2535.78	0.01013947	0.00657877	3065.77	0.04456012	0.03770885	3595.77	0.01524775	0.01392388	4125.77	0.08811105	0.08267333	
416	0.01068113	0.00236898	945.99	0.00387553	0.00498428	1475.99	0.05625898	0.05372067	2005.98	0.05709211	0.05717295	2535.98	0.01043077	0.00657834	3065.97	0.04434699	0.037707	3595.97	0.01432769	0.01392248	4125.97	0.08916067	0.08267029	
416.2	0.01091484	0.00236813	946.19	0.00464798	0.00497941	1476.19	0.05584649	0.05371365	2006.18	0.05704355	0.05717005	2536.18	0.01110929	0.00657792	3066.17	0.04323211	0.03770515	3596.17	0.0138793	0.01392108	4126.17	0.08949151	0.08266725	
416.4	0.01107033	0.00236728	946.39	0.00541065	0.00497454	1476.39	0.05605445	0.05370663	2006.38	0.05878979	0.05716715	2536.38	0.01160109	0.00657749	3066.37	0.04309866	0.0377033	3596.37	0.01331607	0.01391968	4126.37	0.09052841	0.08266421	
416.6	0.01072243	0.00236643	946.59	0.00507563	0.00496967	1476.59	0.055245	0.05369962	2006.58	0.05896493	0.05716426	2536.58	0.01140418	0.00657706	3066.57	0.04337398	0.03770144	3596.57	0.01383955	0.01391828	4126.57	0.09102403	0.08266116	
416.8	0.01043968	0.00236558	946.79	0.00476689	0.00496481	1476.79	0.05450863	0.0536926	2006.78	0.05952048	0.05716136	2536.78	0.01132538	0.00657663	3066.77	0.04309197	0.03769959	3596.77	0.01319956	0.01391687	4126.77	0.09001819	0.08265812	
417	0.00970284	0.00236473	946.99	0.00527571	0.00495996	1476.99	0.05374026	0.05368559	2006.98	0.06022099	0.05715847	2536.98	0.01077626	0.00657621	3066.97	0.04309857	0.03769774	3596.97	0.01391876	0.01391547	4126.97	0.09041526	0.08265508	
417.2	0.00923616	0.00236388	947.19	0.00504813	0.00495511	1477.19	0.05294896	0.05367857	2007.18	0.06118597	0.05715557	2537.18	0.01131182	0.00657578	3067.17	0.04255548	0.03769589	3597.17	0.01476365	0.01391407	4127.17	0.09047146	0.08265204	
417.4	0.0092122	0.00236303	947.39	0.00535671	0.00495026	1477.39	0.05324255	0.05367156	2007.38	0.06090695	0.05715268	2537.38	0.01251335	0.00657535	3067.37	0.04244059	0.03769404	3597.37	0.01484689	0.01391267	4127.37	0.09008826	0.08264899	
417.6	0.00956004	0.00236218	947.59	0.00486408	0.00494542	1477.59	0.05355482	0.05366455	2007.58	0.06059371	0.05714979	2537.58	0.01231814	0.00657493	3067.57	0.04308011	0.03769218	3597.57	0.01612645	0.01391127	4127.57	0.08953074	0.08264595	
417.8	0.00914507	0.00236133	947.79	0.00412097	0.00494059	1477.79	0.05437847	0.05365754	2007.78	0.06022008	0.05714689	2537.78	0.01232014	0.0065745	3067.77	0.04351255	0.03769033	3597.77	0.01687369	0.01390987	4127.77	0.08972284	0.08264291	
418	0.00911721	0.00236048	947.99	0.00295313	0.00493575	1477.99	0.05496709	0.05365053	2007.98	0.06039865	0.057144	2537.98	0.01314494	0.00657407	3067.97	0.0443373	0.03768848	3597.97	0.0180186	0.01390847	4127.97	0.09005973	0.08263987	
418.2	0.00881672	0.00235964	948.19	0.00258713	0.00493093	1478.19	0.05560168	0.05364352	2008.18	0.0608553	0.0571411	2538.18	0.0129824	0.00657365	3068.17	0.04433976	0.03768663	3598.17	0.01862682	0.01390707	4128.17	0.08893003	0.08263683	
418.4	0.00887842	0.00235879	948.39	0.00277036	0.00492611	1478.39	0.05612911	0.05363651	2008.38	0.06028768	0.05713821	2538.38	0.01184461	0.00657322	3068.37	0.04424688	0.03768478	3598.37	0.01995246	0.01390568	4128.37	0.08849927	0.08263379	
418.6	0.00923027	0.00235794	948.59	0.00221719	0.00492129	1478.59	0.05669362	0.05362951	2008.58	0.06111953	0.05713532	2538.58	0.01197029	0.0065728	3068.57	0.04343146	0.03768293	3598.57	0.01982939	0.01390428	4128.57	0.08866827	0.08263074	
418.8	0.00896897	0.00235709	948.79	0.00237236	0.00491648	1478.79	0.05696994	0.0536225	2008.78	0.06143761	0.05713242	2538.78	0.01151181	0.00657237	3068.77	0.04407344	0.03768107	3598.77	0.02006396	0.01390288	4128.77	0.08807943	0.0826277	
419	0.00866056	0.00235625	948.99	0.00261313	0.00491167	1478.99	0.05723948	0.0536155	2008.98	0.06043508	0.05712953	2538.98	0.01185959	0.00657194	3068.97	0.04388221	0.03767922	3598.97	0.01946734	0.01390148	4128.97	0.08853739	0.08262466	
419.2	0.0078769	0.0023554	949.19	0.00154816	0.00490687	1479.19	0.05698556	0.05360849	2009.18	0.06021283	0.05712663	2539.18	0.01252072	0.00657152	3069.17	0.04326908	0.03767737	3599.17	0.01994747	0.01390008	4129.17	0.08914286	0.08262162	
419.4	0.0063987	0.00235455	949.39	0.00133455	0.00490207	1479.39	0.05695687	0.05360149	2009.38	0.05995785	0.05712374	2539.38	0.01227591	0.00657109	3069.37	0.04317619	0.03767552	3599.37	0.02014745	0.01389868	4129.37	0.08905743	0.08261858	
419.6	0.00532279	0.00235371	949.59	0.00152031	0.00489727	1479.59	0.05730709	0.05359449	2009.58	0.05962219	0.05712085	2539.58	0.01362182	0.00657066	3069.57	0.04258525	0.03767367	3599.57	0.01939624	0.01389728	4129.57	0.08955908	0.08261554	
419.8	0.00591667	0.00235286	949.79	0.00270215	0.00489248	1479.79	0.0577479	0.05358748	2009.78	0.06014822	0.05711796	2539.78	0.01401255	0.00657024	3069.77	0.04187337	0.03767182	3599.77	0.01888606	0.01389588	4129.77	0.09043882	0.0826125	
420	0.00562444	0.00235202	949.99	0.00326936	0.0048877	1479.99	0.05738504	0.05358048	2009.98	0.05960965	0.05711506	2539.98	0.01362233	0.00656981	3069.97	0.04085515	0.03766997	3599.97	0.0186325	0.01389448	4129.97	0.09076475	0.08260946	
420.2	0.00523777	0.00235117	950.19	0.00361915	0.00488292	1480.19	0.05783931	0.05357348	2010.18	0.05988079	0.05711217	2540.18	0.01368604	0.00656938	3070.17	0.03990469	0.03766812	3600.17	0.0188093	0.01389309	4130.17	0.09119108	0.08260642	
420.4	0.00514886	0.00235033	950.39	0.00416142	0.00487815	1480.39	0.05758907	0.05356649	2010.38	0.06039937	0.05710928	2540.38	0.0133416	0.00656896	3070.37	0.03978069	0.03766627	3600.37	0.01832949	0.01389169	4130.37	0.09116861	0.08260338	
420.6	0.00501966	0.00234948	950.59	0.00439275	0.00487338	1480.59	0.05732861	0.05355949	2010.58	0.0600715	0.05710639	2540.58	0.01248033	0.00656853	3070.57	0.03959703	0.03766442	3600.57	0.01765327	0.01389029	4130.57	0.0908862	0.08260034	
420.8	0.00458787	0.00234864	950.79	0.00525241	0.00486861	1480.79	0.05596164	0.05355249	2010.78	0.05989901	0.05710349	2540.78	0.01278766	0.00656811	3070.77	0.03822572	0.03766257	3600.77	0.01700381	0.01388889	4130.77	0.09067977	0.0825973	
421	0.00443293	0.0023478	950.99	0.00608529	0.00486385	1480.99	0.05499642	0.0535455	2010.98	0.05978329	0.0571006	2540.98	0.01140592	0.00656768	3070.97	0.03788111	0.03766072	3600.97	0.01754398	0.01388749	4130.97	0.0901918	0.08259426	
421.2	0.00584482	0.00234695	951.19	0.00630907	0.00485909	1481.19	0.05496503	0.0535385	2011.18	0.05934713	0.05709771	2541.18	0.01103914	0.00656725	3071.17	0.03686704	0.03765887	3601.17	0.01778464	0.0138861	4131.17	0.09014143	0.08259122	
421.4	0.00607286	0.00234611	951.39	0.00616549	0.00485434	1481.39	0.05527082	0.05353151	2011.38	0.05855455	0.05709482	2541.38	0.01096802	0.00656683	3071.37	0.0378598	0.03765702	3601.37	0.01652149	0.0138847	4131.37	0.0898593	0.08258818	
421.6	0.00667254	0.00234527	951.59	0.0056774	0.00484959	1481.59	0.05476233	0.05352451	2011.58	0.05877881	0.05709193	2541.58	0.00988909	0.0065664	3071.57	0.03795756	0.03765517	3601.57	0.01653829	0.0138833	4131.57	0.08945115	0.08258514	
421.8	0.00657165	0.00234442	951.79	0.00521864	0.00484485	1481.79	0.05551748	0.05351752	2011.78	0.05908427	0.05708904	2541.78	0.01071079	0.00656597	3071.77	0.0386497	0.03765332	3601.77	0.01610584	0.01388191	4131.77	0.08921846	0.0825821	
422	0.00721065	0.00234358	951.99	0.00528159	0.00484011	1481.99	0.05465968	0.05351053	2011.98	0.05908544	0.05708614	2541.98	0.01096344	0.00656555	3071.97	0.03920642	0.03765147	3601.97	0.01636153	0.01388051	4131.97	0.08862352	0.08257906	
422.2	0.00744272	0.00234274	952.19	0.00537388	0.00483538	1482.19	0.05530819	0.05350354	2012.18	0.05951347	0.05708325	2542.18	0.01064328	0.00656512	3072.17	0.03936306	0.03764962	3602.17	0.01648469	0.01387911	4132.17	0.08849577	0.08257602	
422.4	0.00763183	0.0023419	952.39	0.00508272	0.00483065	1482.39	0.05606317	0.05349655	2012.38	0.05920977	0.05708036	2542.38	0.01031972	0.0065647	3072.37	0.03981598	0.03764777	3602.37	0.01640093	0.01387771	4132.37	0.08893737	0.08257298	
422.6	0.00751475	0.00234106	952.59	0.00425184	0.00482593	1482.59	0.05705084	0.05348956	2012.58	0.06022059	0.05707747	2542.58	0.01113389	0.00656427	3072.57	0.04083555	0.03764592	3602.57	0.01604292	0.01387632	4132.57	0.08899407	0.08256994	
422.8	0.00661345	0.00234022	952.79	0.00410991	0.00482121	1482.79	0.05710184	0.05348257	2012.78	0.06001254	0.05707458	2542.78	0.0114531	0.00656384	3072.77	0.0422119	0.03764407	3602.77	0.01577608	0.01387492	4132.77	0.08988821	0.0825669	
423	0.00611191	0.00233938	952.99	0.00384295	0.00481649	1482.99	0.05777923	0.05347559	2012.98	0.05989412	0.05707169	2542.98	0.0125985	0.00656342	3072.97	0.04250054	0.03764222	3602.97	0.01552954	0.01387353	4132.97	0.0895589	0.08256386	
423.2	0.00640082	0.00233854	953.19	0.00276967	0.00481178	1483.19	0.05871255	0.0534686	2013.18	0.06011332	0.0570688	2543.18	0.0131775	0.00656299	3073.17	0.04283055	0.03764037	3603.17	0.01574485	0.01387213	4133.17	0.08947737	0.08256082	
423.4	0.00587765	0.0023377	953.39	0.00213677	0.00480708	1483.39	0.05852697	0.05346162	2013.38	0.06053087	0.05706591	2543.38	0.01378563	0.00656257	3073.37	0.04348792	0.03763852	3603.37	0.0154004	0.01387073	4133.37	0.08937971	0.08255778	
423.6	0.00599838	0.00233686	953.59	0.00248012	0.00480238	1483.59	0.05876831	0.05345463	2013.58	0.05979438	0.05706302	2543.58	0.01411027	0.00656214	3073.57	0.04390237	0.03763667	3603.57	0.01448629	0.01386934	4133.57	0.08918286	0.08255475	
423.8	0.00620584	0.00233602	953.79	0.00223729	0.00479768	1483.79	0.05842427	0.05344765	2013.78	0.05994545	0.05706013	2543.78	0.01376937	0.00656172	3073.77	0.04369317	0.03763482	3603.77	0.01535137	0.01386794	4133.77	0.08925922	0.08255171	
424	0.00574141	0.00233518	953.99	0.00165587	0.00479299	1483.99	0.05827592	0.05344067	2013.98	0.05970749	0.05705724	2543.98	0.01341171	0.00656129	3073.97	0.04352243	0.03763297	3603.97	0.01537532	0.01386655	4133.97	0.08900728	0.08254867	
424.2	0.00556176	0.00233434	954.19	0.00146235	0.0047883	1484.19	0.0583267	0.05343369	2014.18	0.05982136	0.05705435	2544.18	0.0133924	0.00656086	3074.17	0.04338143	0.03763112	3604.17	0.01516751	0.01386515	4134.17	0.08952561	0.08254563	
424.4	0.00598753	0.0023335	954.39	0.00209017	0.00478362	1484.39	0.05743078	0.0534267	2014.38	0.05976309	0.05705146	2544.38	0.01396344	0.00656044	3074.37	0.04259269	0.03762927	3604.37	0.01552382	0.01386376	4134.37	0.08920526	0.08254259	
424.6	0.00578673	0.00233266	954.59	0.00303777	0.00477894	1484.59	0.05609274	0.05341973	2014.58	0.05943599	0.05704857	2544.58	0.01396183	0.00656001	3074.57	0.04244013	0.03762743	3604.57	0.01548001	0.01386236	4134.57	0.08989811	0.08253955	
424.8	0.00571496	0.00233182	954.79	0.00386891	0.00477427	1484.79	0.05488743	0.05341275	2014.78	0.05877388	0.05704568	2544.78	0.01435294	0.00655959	3074.77	0.0409443	0.03762558	3604.77	0.01593784	0.01386097	4134.77	0.08965525	0.08253652	
425	0.00588171	0.00233099	954.99	0.0048609	0.0047696	1484.99	0.05498115	0.05340577	2014.98	0.05800674	0.05704279	2544.98	0.01329133	0.00655916	3074.97	0.04063902	0.03762373	3604.97	0.01574414	0.01385957	4134.97	0.08949678	0.08253348	
425.2	0.00636672	0.00233015	955.19	0.00481926	0.00476494	1485.19	0.05510948	0.05339879	2015.18	0.05792858	0.0570399	2545.18	0.01300268	0.00655874	3075.17	0.04038576	0.03762188	3605.17	0.01635997	0.01385818	4135.17	0.09044806	0.08253044	
425.4	0.00640955	0.00232931	955.39	0.00530978	0.00476028	1485.39	0.05476191	0.05339182	2015.38	0.05809417	0.05703702	2545.38	0.01334451	0.00655831	3075.37	0.04113087	0.03762003	3605.37	0.01591111	0.01385678	4135.37	0.09024112	0.0825274	
425.6	0.0065254	0.00232847	955.59	0.00607375	0.00475562	1485.59	0.05434262	0.05338484	2015.58	0.05824431	0.05703413	2545.58	0.01275154	0.00655788	3075.57	0.04092579	0.03761818	3605.57	0.01621453	0.01385539	4135.57	0.08992302	0.08252437	
425.8	0.00627354	0.00232764	955.79	0.00637378	0.00475097	1485.79	0.05466079	0.05337787	2015.78	0.05829001	0.05703124	2545.78	0.01310315	0.00655746	3075.77	0.04145806	0.03761634	3605.77	0.01608919	0.01385399	4135.77	0.08958467	0.08252133	
426	0.006724	0.0023268	955.99	0.00629538	0.00474633	1485.99	0.05436775	0.05337089	2015.98	0.05812863	0.05702835	2545.98	0.01204212	0.00655703	3075.97	0.04151859	0.03761449	3605.97	0.01742111	0.0138526	4135.97	0.08963863	0.08251829	
426.2	0.00652912	0.00232597	956.19	0.00651945	0.00474168	1486.19	0.05561459	0.05336392	2016.18	0.05848478	0.05702546	2546.18	0.01264186	0.00655661	3076.17	0.04117508	0.03761264	3606.17	0.01748348	0.0138512	4136.17	0.08989136	0.08251525	
426.4	0.00688372	0.00232513	956.39	0.00704293	0.00473705	1486.39	0.05617567	0.05335695	2016.38	0.0581595	0.05702257	2546.38	0.01224452	0.00655618	3076.37	0.04139771	0.03761079	3606.37	0.01758692	0.01384981	4136.37	0.08951265	0.08251222	
426.6	0.00695902	0.00232429	956.59	0.00659642	0.00473242	1486.59	0.05693513	0.05334998	2016.58	0.0593669	0.05701969	2546.58	0.01251883	0.00655576	3076.57	0.04234572	0.03760894	3606.57	0.01708176	0.01384842	4136.57	0.0894238	0.08250918	
426.8	0.00658645	0.00232346	956.79	0.00681011	0.00472779	1486.79	0.05703885	0.05334301	2016.78	0.06014562	0.0570168	2546.78	0.01237486	0.00655533	3076.77	0.0426304	0.0376071	3606.77	0.01698171	0.01384702	4136.77	0.08930701	0.08250614	
427	0.00676835	0.00232263	956.99	0.00669872	0.00472316	1486.99	0.05816551	0.05333604	2016.98	0.06066663	0.05701391	2546.98	0.01189974	0.00655491	3076.97	0.0427538	0.03760525	3606.97	0.01644268	0.01384563	4136.97	0.08817402	0.08250311	
427.2	0.00701478	0.00232179	957.19	0.00584303	0.00471855	1487.19	0.05859086	0.05332908	2017.18	0.06066557	0.05701102	2547.18	0.01128655	0.00655448	3077.17	0.04301095	0.0376034	3607.17	0.01656336	0.01384424	4137.17	0.08739487	0.08250007	
427.4	0.00676399	0.00232096	957.39	0.00615546	0.00471393	1487.39	0.05788686	0.05332211	2017.38	0.06078268	0.05700814	2547.38	0.01117912	0.00655406	3077.37	0.0430132	0.03760155	3607.37	0.01661415	0.01384284	4137.37	0.08617754	0.08249703	
427.6	0.00666145	0.00232012	957.59	0.00618542	0.00470932	1487.59	0.05778675	0.05331514	2017.58	0.06004731	0.05700525	2547.58	0.01148776	0.00655363	3077.57	0.04277469	0.03759971	3607.57	0.01701836	0.01384145	4137.57	0.08587423	0.082494	
427.8	0.00622434	0.00231929	957.79	0.0055959	0.00470472	1487.79	0.05790249	0.05330818	2017.78	0.06019698	0.05700236	2547.78	0.01149549	0.00655321	3077.77	0.0421267	0.03759786	3607.77	0.01716966	0.01384006	4137.77	0.08610779	0.08249096	
428	0.00670159	0.00231846	957.99	0.00554369	0.00470012	1487.99	0.05815297	0.05330121	2017.98	0.0604838	0.05699948	2547.98	0.01154631	0.00655278	3077.97	0.04243654	0.03759601	3607.97	0.01692965	0.01383866	4137.97	0.08573277	0.08248792	
428.2	0.0067753	0.00231762	958.19	0.00576035	0.00469552	1488.19	0.05761039	0.05329425	2018.18	0.059839	0.05699659	2548.18	0.01251427	0.00655235	3078.17	0.04245261	0.03759416	3608.17	0.01722757	0.01383727	4138.17	0.08576763	0.08248489	
428.4	0.00676764	0.00231679	958.39	0.00597095	0.00469093	1488.39	0.05698923	0.05328729	2018.38	0.06015335	0.0569937	2548.38	0.01325126	0.00655193	3078.37	0.04179795	0.03759232	3608.37	0.01795591	0.01383588	4138.37	0.0862337	0.08248185	
428.6	0.00676507	0.00231596	958.59	0.00659965	0.00468634	1488.59	0.05582095	0.05328033	2018.58	0.05952119	0.05699082	2548.58	0.01372969	0.0065515	3078.57	0.04231755	0.03759047	3608.57	0.01767264	0.01383449	4138.57	0.08724474	0.08247882	
428.8	0.00698099	0.00231513	958.79	0.00637875	0.00468176	1488.79	0.05592062	0.05327337	2018.78	0.0589337	0.05698793	2548.78	0.01374307	0.00655108	3078.77	0.04138716	0.03758862	3608.77	0.01808468	0.0138331	4138.77	0.08722518	0.08247578	
429	0.00718764	0.0023143	958.99	0.00702568	0.00467718	1488.99	0.05526167	0.05326641	2018.98	0.05854024	0.05698504	2548.98	0.01413819	0.00655065	3078.97	0.04106307	0.03758678	3608.97	0.01809839	0.0138317	4138.97	0.08834361	0.08247275	
429.2	0.0073455	0.00231346	959.19	0.00646256	0.00467261	1489.19	0.05469982	0.05325945	2019.18	0.05905264	0.05698216	2549.18	0.01406922	0.00655023	3079.17	0.04076515	0.03758493	3609.17	0.01848044	0.01383031	4139.17	0.08916848	0.08246971	
429.4	0.00682838	0.00231263	959.39	0.00684081	0.00466804	1489.39	0.05415274	0.05325249	2019.38	0.05946965	0.05697927	2549.38	0.01395758	0.0065498	3079.37	0.0411422	0.03758308	3609.37	0.01841118	0.01382892	4139.37	0.08907014	0.08246667	
429.6	0.00583339	0.0023118	959.59	0.0060803	0.00466347	1489.59	0.05392951	0.05324553	2019.58	0.05860536	0.05697639	2549.58	0.0130258	0.00654938	3079.57	0.04072755	0.03758124	3609.57	0.01852961	0.01382753	4139.57	0.08900364	0.08246364	
429.8	0.00508212	0.00231097	959.79	0.00560161	0.00465891	1489.79	0.05407219	0.05323858	2019.78	0.05848839	0.0569735	2549.78	0.01303716	0.00654895	3079.77	0.04018325	0.03757939	3609.77	0.01844431	0.01382614	4139.77	0.08957028	0.0824606	
430	0.00480613	0.00231014	959.99	0.00456279	0.00465436	1489.99	0.05404455	0.05323162	2019.98	0.05839729	0.05697061	2549.98	0.01214362	0.00654853	3079.97	0.03973039	0.03757754	3609.97	0.01833217	0.01382474	4139.97	0.08910858	0.08245757	
430.2	0.00419781	0.00230931	960.19	0.00494823	0.0046498	1490.19	0.0540841	0.05322467	2020.18	0.05812886	0.05696773	2550.18	0.01194583	0.0065481	3080.17	0.03935942	0.0375757	3610.17	0.01745169	0.01382335	4140.17	0.08933735	0.08245453	
430.4	0.00421392	0.00230848	960.39	0.00463719	0.00464526	1490.39	0.05437088	0.05321772	2020.38	0.05805369	0.05696484	2550.38	0.01102707	0.00654768	3080.37	0.03945408	0.03757385	3610.37	0.01716092	0.01382196	4140.37	0.08944215	0.0824515	
430.6	0.00344098	0.00230765	960.59	0.00324032	0.00464072	1490.59	0.05532448	0.05321076	2020.58	0.06008077	0.05696196	2550.58	0.01126934	0.00654725	3080.57	0.04023124	0.03757201	3610.57	0.01699619	0.01382057	4140.57	0.09017559	0.08244846	
430.8	0.00338797	0.00230682	960.79	0.00379204	0.00463618	1490.79	0.05501684	0.05320381	2020.78	0.06045787	0.05695907	2550.78	0.0102827	0.00654683	3080.77	0.04010958	0.03757016	3610.77	0.01745705	0.01381918	4140.77	0.09044037	0.08244543	
431	0.00265941	0.002306	960.99	0.0034746	0.00463164	1490.99	0.05487136	0.05319686	2020.98	0.06015628	0.05695619	2550.98	0.00858245	0.0065464	3080.97	0.04038218	0.03756831	3610.97	0.01745561	0.01381779	4140.97	0.09036602	0.0824424	
431.2	0.00216235	0.00230517	961.19	0.00308852	0.00462711	1491.19	0.0549268	0.05318991	2021.18	0.05973201	0.05695331	2551.18	0.00824775	0.00654598	3081.17	0.04014289	0.03756647	3611.17	0.0176471	0.0138164	4141.17	0.09034305	0.08243936	
431.4	0.00228145	0.00230434	961.39	0.00325508	0.00462259	1491.39	0.05504543	0.05318296	2021.38	0.05990535	0.05695042	2551.38	0.0092705	0.00654556	3081.37	0.0394908	0.03756462	3611.37	0.01756591	0.01381501	4141.37	0.08991809	0.08243633	
431.6	0.00286172	0.00230351	961.59	0.00261599	0.00461807	1491.59	0.05519865	0.05317602	2021.58	0.05936771	0.05694754	2551.58	0.0093219	0.00654513	3081.57	0.03946357	0.03756278	3611.57	0.01757184	0.01381362	4141.57	0.09087884	0.08243329	
431.8	0.00280451	0.00230268	961.79	0.00296265	0.00461355	1491.79	0.0552256	0.05316907	2021.78	0.05915054	0.05694465	2551.78	0.00876583	0.00654471	3081.77	0.03840673	0.03756093	3611.77	0.01670761	0.01381223	4141.77	0.0902886	0.08243026	
432	0.00321038	0.00230186	961.99	0.00296592	0.00460904	1491.99	0.05522386	0.05316212	2021.98	0.05935951	0.05694177	2551.98	0.00928724	0.00654428	3081.97	0.03797032	0.03755909	3611.97	0.01735191	0.01381084	4141.97	0.09001711	0.08242723	
432.2	0.00361176	0.00230103	962.19	0.00357735	0.00460453	1492.19	0.05408353	0.05315518	2022.18	0.0594399	0.05693889	2552.18	0.01015024	0.00654386	3082.17	0.03788679	0.03755724	3612.17	0.01692203	0.01380945	4142.17	0.09037071	0.08242419	
432.4	0.00459063	0.0023002	962.39	0.00383278	0.00460003	1492.39	0.05338906	0.05314824	2022.38	0.05921938	0.056936	2552.38	0.01026039	0.00654343	3082.37	0.03736367	0.0375554	3612.37	0.0167694	0.01380806	4142.37	0.09067448	0.08242116	
432.6	0.00534366	0.00229938	962.59	0.00406431	0.00459553	1492.59	0.05324406	0.05314129	2022.58	0.05845966	0.05693312	2552.58	0.01099209	0.00654301	3082.57	0.03765759	0.03755355	3612.57	0.01700975	0.01380667	4142.57	0.09050549	0.08241812	
432.8	0.00670703	0.00229855	962.79	0.00395266	0.00459104	1492.79	0.05441604	0.05313435	2022.78	0.05852225	0.05693023	2552.78	0.01125459	0.00654258	3082.77	0.03748165	0.03755171	3612.77	0.01677803	0.01380528	4142.77	0.08981603	0.08241509	
433	0.00674574	0.00229772	962.99	0.00388383	0.00458655	1492.99	0.05373479	0.05312741	2022.98	0.05875139	0.05692735	2552.98	0.01223376	0.00654216	3082.97	0.03752966	0.03754986	3612.97	0.01623097	0.01380389	4142.97	0.09014465	0.08241206	
433.2	0.00765027	0.0022969	963.19	0.00333861	0.00458207	1493.19	0.05447594	0.05312047	2023.18	0.05949717	0.05692447	2553.18	0.01205891	0.00654173	3083.17	0.03766819	0.03754802	3613.17	0.01606492	0.0138025	4143.17	0.09044118	0.08240902	
433.4	0.00735862	0.00229607	963.39	0.00297582	0.00457758	1493.39	0.05538489	0.05311353	2023.38	0.06004786	0.05692159	2553.38	0.01169691	0.00654131	3083.37	0.03747352	0.03754617	3613.37	0.01593065	0.01380111	4143.37	0.08970975	0.08240599	
433.6	0.00762106	0.00229525	963.59	0.00245695	0.00457311	1493.59	0.05555979	0.05310659	2023.58	0.05929788	0.0569187	2553.58	0.0116243	0.00654088	3083.57	0.03762152	0.03754433	3613.57	0.01613483	0.01379972	4143.57	0.08941638	0.08240296	
433.8	0.0071432	0.00229442	963.79	0.00257977	0.00456864	1493.79	0.0556178	0.05309965	2023.78	0.05880717	0.05691582	2553.78	0.01093022	0.00654046	3083.77	0.03751947	0.03754248	3613.77	0.01592107	0.01379834	4143.77	0.08946459	0.08239992	
434	0.00708174	0.0022936	963.99	0.00246814	0.00456417	1493.99	0.05675651	0.05309272	2023.98	0.05807591	0.05691294	2553.98	0.01035391	0.00654004	3083.97	0.03793191	0.03754064	3613.97	0.01621567	0.01379695	4143.97	0.08847676	0.08239689	
434.2	0.00779112	0.00229278	964.19	0.00365336	0.00455971	1494.19	0.05718912	0.05308578	2024.18	0.05780937	0.05691006	2554.18	0.0105627	0.00653961	3084.17	0.03830137	0.03753879	3614.17	0.01697881	0.01379556	4144.17	0.08788059	0.08239386	
434.4	0.00780055	0.00229195	964.39	0.00279659	0.00455525	1494.39	0.05784488	0.05307885	2024.38	0.05799241	0.05690717	2554.38	0.01056303	0.00653919	3084.37	0.03945875	0.03753695	3614.37	0.01744369	0.01379417	4144.37	0.0876939	0.08239083	
434.6	0.00757408	0.00229113	964.59	0.00247845	0.00455079	1494.59	0.05768398	0.05307191	2024.58	0.05839918	0.05690429	2554.58	0.01086366	0.00653876	3084.57	0.04012224	0.03753511	3614.57	0.01808006	0.01379278	4144.57	0.08775952	0.08238779	
434.8	0.0067899	0.00229031	964.79	0.00343261	0.00454634	1494.79	0.05680872	0.05306498	2024.78	0.05733806	0.05690141	2554.78	0.00976033	0.00653834	3084.77	0.04057228	0.03753326	3614.77	0.01831515	0.01379139	4144.77	0.08738403	0.08238476	
435	0.00587312	0.00228948	964.99	0.00326145	0.0045419	1494.99	0.05671058	0.05305805	2024.98	0.05761627	0.05689853	2554.98	0.00962664	0.00653791	3084.97	0.04066904	0.03753142	3614.97	0.01792063	0.01379001	4144.97	0.08698262	0.08238173	
435.2	0.00494064	0.00228866	965.19	0.00276395	0.00453745	1495.19	0.05587011	0.05305111	2025.18	0.056726	0.05689565	2555.18	0.01016927	0.00653749	3085.17	0.03991973	0.03752957	3615.17	0.01706241	0.01378862	4145.17	0.08726891	0.0823787	
435.4	0.00460298	0.00228784	965.39	0.00302559	0.00453302	1495.39	0.05519262	0.05304418	2025.38	0.057131	0.05689276	2555.38	0.01105109	0.00653707	3085.37	0.03970512	0.03752773	3615.37	0.01664173	0.01378723	4145.37	0.08644456	0.08237567	
435.6	0.00448321	0.00228702	965.59	0.00366888	0.00452858	1495.59	0.0536863	0.05303726	2025.58	0.05680369	0.05688988	2555.58	0.01096959	0.00653664	3085.57	0.03973356	0.03752589	3615.57	0.01592591	0.01378584	4145.57	0.08693951	0.08237263	
435.8	0.00417653	0.0022862	965.79	0.00407932	0.00452416	1495.79	0.0525813	0.05303033	2025.78	0.0569269	0.056887	2555.78	0.01094062	0.00653622	3085.77	0.03935974	0.03752404	3615.77	0.01570554	0.01378446	4145.77	0.08659313	0.0823696	
436	0.0046922	0.00228537	965.99	0.00338473	0.00451973	1495.99	0.05266227	0.0530234	2025.98	0.0574754	0.05688412	2555.98	0.01127706	0.00653579	3085.97	0.03914967	0.0375222	3615.97	0.01580872	0.01378307	4145.97	0.08679173	0.08236657	
436.2	0.00475408	0.00228455	966.19	0.00420245	0.00451531	1496.19	0.05192031	0.05301647	2026.18	0.05734501	0.05688124	2556.18	0.01115552	0.00653537	3086.17	0.03986975	0.03752036	3616.17	0.01523372	0.01378168	4146.17	0.08626563	0.08236354	
436.4	0.00479895	0.00228373	966.39	0.00455022	0.0045109	1496.39	0.05252917	0.05300955	2026.38	0.05816586	0.05687836	2556.38	0.01145462	0.00653495	3086.37	0.03998512	0.03751851	3616.37	0.01579178	0.0137803	4146.37	0.08629878	0.08236051	
436.6	0.00522155	0.00228291	966.59	0.00445084	0.00450649	1496.59	0.05330509	0.05300262	2026.58	0.05850964	0.05687548	2556.58	0.01130991	0.00653452	3086.57	0.04097883	0.03751667	3616.57	0.0156801	0.01377891	4146.57	0.08655369	0.08235748	
436.8	0.00564076	0.00228209	966.79	0.00396445	0.00450208	1496.79	0.05357609	0.0529957	2026.78	0.05898541	0.0568726	2556.78	0.01104241	0.0065341	3086.77	0.0411324	0.03751483	3616.77	0.01522447	0.01377752	4146.77	0.08656412	0.08235444	
437	0.00530657	0.00228127	966.99	0.00327215	0.00449768	1496.99	0.05315854	0.05298877	2026.98	0.06036703	0.05686972	2556.98	0.01052682	0.00653367	3086.97	0.04139329	0.03751298	3616.97	0.01526446	0.01377614	4146.97	0.08676032	0.08235141	
437.2	0.00533215	0.00228045	967.19	0.0028323	0.00449328	1497.19	0.05392104	0.05298185	2027.18	0.06091858	0.05686684	2557.18	0.01008692	0.00653325	3087.17	0.04129136	0.03751114	3617.17	0.01573245	0.01377475	4147.17	0.08733839	0.08234838	
437.4	0.00521233	0.00227963	967.39	0.00239536	0.00448888	1497.39	0.05412034	0.05297493	2027.38	0.0615321	0.05686396	2557.38	0.00978941	0.00653283	3087.37	0.04141374	0.0375093	3617.37	0.01579099	0.01377336	4147.37	0.08747667	0.08234535	
437.6	0.00557399	0.00227882	967.59	0.00282415	0.00448449	1497.59	0.05433864	0.05296801	2027.58	0.06080418	0.05686108	2557.58	0.0096101	0.0065324	3087.57	0.04252689	0.03750745	3617.57	0.01557328	0.01377198	4147.57	0.08683291	0.08234232	
437.8	0.00536064	0.002278	967.79	0.00290325	0.00448011	1497.79	0.05517191	0.05296109	2027.78	0.06000181	0.0568582	2557.78	0.00883185	0.00653198	3087.77	0.04220904	0.03750561	3617.77	0.0158383	0.01377059	4147.77	0.08742487	0.08233929	
438	0.00553306	0.00227718	967.99	0.00255169	0.00447573	1497.99	0.05574137	0.05295417	2027.98	0.05962373	0.05685532	2557.98	0.00899815	0.00653155	3087.97	0.04210952	0.03750377	3617.97	0.01658161	0.01376921	4147.97	0.08683052	0.08233626	
438.2	0.00523564	0.00227636	968.19	0.00209309	0.00447135	1498.19	0.05547004	0.05294725	2028.18	0.05994961	0.05685244	2558.18	0.00943297	0.00653113	3088.17	0.04290306	0.03750193	3618.17	0.01595352	0.01376782	4148.17	0.08634479	0.08233323	
438.4	0.00441027	0.00227554	968.39	0.00196491	0.00446698	1498.39	0.05610238	0.05294034	2028.38	0.06011918	0.05684956	2558.38	0.00949867	0.00653071	3088.37	0.04332112	0.03750008	3618.37	0.01658637	0.01376643	4148.37	0.0863095	0.0823302	
438.6	0.00349874	0.00227472	968.59	0.00343711	0.00446261	1498.59	0.05581318	0.05293342	2028.58	0.05999055	0.05684668	2558.58	0.00934567	0.00653028	3088.57	0.04298717	0.03749824	3618.57	0.01648078	0.01376505	4148.57	0.08612343	0.08232717	
438.8	0.00274605	0.00227391	968.79	0.00397526	0.00445825	1498.79	0.05598775	0.05292651	2028.78	0.05939906	0.0568438	2558.78	0.00879218	0.00652986	3088.77	0.0428727	0.0374964	3618.77	0.01583804	0.01376366	4148.77	0.08549276	0.08232414	
439	0.00293547	0.00227309	968.99	0.00473082	0.00445389	1498.99	0.05552414	0.05291959	2028.98	0.06004869	0.05684092	2558.98	0.00981036	0.00652944	3088.97	0.04204153	0.03749456	3618.97	0.01581923	0.01376228	4148.97	0.08558797	0.08232111	
439.2	0.00245913	0.00227227	969.19	0.00519806	0.00444953	1499.19	0.05528997	0.05291268	2029.18	0.05980328	0.05683804	2559.18	0.01063054	0.00652901	3089.17	0.04164308	0.03749271	3619.17	0.01528926	0.01376089	4149.17	0.08539856	0.08231808	
439.4	0.0036204	0.00227146	969.39	0.0058172	0.00444518	1499.39	0.05570643	0.05290577	2029.38	0.06063671	0.05683517	2559.38	0.01130742	0.00652859	3089.37	0.04179565	0.03749087	3619.37	0.01555172	0.01375951	4149.37	0.0850651	0.08231505	
439.6	0.00421761	0.00227064	969.59	0.00580809	0.00444083	1499.59	0.05591651	0.05289885	2029.58	0.06067973	0.05683229	2559.58	0.01163711	0.00652816	3089.57	0.04175144	0.03748903	3619.57	0.01565376	0.01375812	4149.57	0.08604357	0.08231202	
439.8	0.00489899	0.00226983	969.79	0.00565173	0.00443649	1499.79	0.05586585	0.05289194	2029.78	0.06069465	0.05682941	2559.78	0.01213848	0.00652774	3089.77	0.04171915	0.03748719	3619.77	0.01575296	0.01375674	4149.77	0.08637363	0.08230899	
440	0.00490959	0.00226901	969.99	0.0046195	0.00443215	1499.99	0.05645121	0.05288503	2029.98	0.06082072	0.05682653	2559.98	0.01237593	0.00652732	3089.97	0.04139724	0.03748535	3619.97	0.01584987	0.01375536	4149.97	0.08633854	0.08230596	
440.2	0.00423397	0.0022682	970.19	0.00410959	0.00442782	1500.19	0.05605556	0.05287813	2030.18	0.06054771	0.05682365	2560.18	0.01244858	0.00652689	3090.17	0.0411715	0.03748351	3620.17	0.01560505	0.01375397	4150.17	0.08655182	0.08230293	
440.4	0.00440784	0.00226738	970.39	0.00355072	0.00442349	1500.39	0.05598075	0.05287122	2030.38	0.06021527	0.05682078	2560.38	0.01213691	0.00652647	3090.37	0.04064063	0.03748166	3620.37	0.01602789	0.01375259	4150.37	0.08714754	0.0822999	
440.6	0.00466744	0.00226657	970.59	0.00295193	0.00441916	1500.59	0.05558033	0.05286431	2030.58	0.05969146	0.0568179	2560.58	0.01155112	0.00652605	3090.57	0.04106692	0.03747982	3620.57	0.01534369	0.0137512	4150.57	0.0871214	0.08229687	
440.8	0.00379686	0.00226575	970.79	0.00237239	0.00441484	1500.79	0.05549552	0.05285741	2030.78	0.05980717	0.05681502	2560.78	0.01113734	0.00652562	3090.77	0.04031666	0.03747798	3620.77	0.0151593	0.01374982	4150.77	0.08704038	0.08229384	
441	0.00327374	0.00226494	970.99	0.00203524	0.00441052	1500.99	0.05521452	0.0528505	2030.98	0.06004127	0.05681214	2560.98	0.01028249	0.0065252	3090.97	0.04028647	0.03747614	3620.97	0.01506761	0.01374844	4150.97	0.08795088	0.08229081	
441.2	0.00345836	0.00226412	971.19	0.00129472	0.00440621	1501.19	0.05511861	0.0528436	2031.18	0.05978684	0.05680927	2561.18	0.01011812	0.00652478	3091.17	0.03952793	0.0374743	3621.17	0.01516168	0.01374705	4151.17	0.08810694	0.08228779	
441.4	0.00434269	0.00226331	971.39	0.00053774	0.0044019	1501.39	0.05446165	0.05283669	2031.38	0.05973068	0.05680639	2561.38	0.01009393	0.00652435	3091.37	0.03970682	0.03747246	3621.37	0.01499898	0.01374567	4151.37	0.08827308	0.08228476	
441.6	0.00416502	0.0022625	971.59	0.0004359	0.0043976	1501.59	0.05408054	0.05282979	2031.58	0.05899528	0.05680351	2561.58	0.0094965	0.00652393	3091.57	0.04009716	0.03747062	3621.57	0.01450289	0.01374429	4151.57	0.0888481	0.08228173	
441.8	0.0037153	0.00226169	971.79	0.00005764	0.0043933	1501.79	0.05362407	0.05282289	2031.78	0.05861056	0.05680064	2561.78	0.00895915	0.00652351	3091.77	0.03977442	0.03746878	3621.77	0.01482074	0.0137429	4151.77	0.09005155	0.0822787	
442	0.00359837	0.00226087	971.99	-0.00080465	0.004389	1501.99	0.05312685	0.05281599	2031.98	0.05905579	0.05679776	2561.98	0.00867195	0.00652308	3091.97	0.03988362	0.03746694	3621.97	0.01476211	0.01374152	4151.97	0.0892915	0.08227567	
442.2	0.0033088	0.00226006	972.19	-0.00063794	0.00438471	1502.19	0.05304425	0.05280909	2032.18	0.05922087	0.05679488	2562.18	0.00844206	0.00652266	3092.17	0.04041877	0.03746509	3622.17	0.01405589	0.01374014	4152.17	0.08958161	0.08227264	
442.4	0.00256584	0.00225925	972.39	0.00012232	0.00438042	1502.39	0.05336377	0.05280219	2032.38	0.05971083	0.05679201	2562.38	0.00822293	0.00652224	3092.37	0.04015337	0.03746325	3622.37	0.01471602	0.01373875	4152.37	0.08898798	0.08226962	
442.6	0.00185397	0.00225844	972.59	0.00091573	0.00437614	1502.59	0.05338582	0.05279529	2032.58	0.05988167	0.05678913	2562.58	0.00817368	0.00652181	3092.57	0.04101133	0.03746141	3622.57	0.0153287	0.01373737	4152.57	0.08923474	0.08226659	
442.8	0.00167671	0.00225763	972.79	0.0010357	0.00437186	1502.79	0.05351999	0.05278839	2032.78	0.05956032	0.05678625	2562.78	0.00787775	0.00652139	3092.77	0.04191691	0.03745957	3622.77	0.01573199	0.01373599	4152.77	0.08834043	0.08226356	
443	0.00186511	0.00225682	972.99	0.00229224	0.00436758	1502.99	0.05290857	0.0527815	2032.98	0.05961369	0.05678338	2562.98	0.00923946	0.00652097	3092.97	0.04222131	0.03745773	3622.97	0.01682846	0.01373461	4152.97	0.08810161	0.08226053	
443.2	0.00211333	0.002256	973.19	0.00209052	0.00436331	1503.19	0.05350244	0.0527746	2033.18	0.05890852	0.0567805	2563.18	0.00998676	0.00652054	3093.17	0.04206622	0.03745589	3623.17	0.01716661	0.01373322	4153.17	0.08763952	0.0822575	
443.4	0.0027105	0.00225519	973.39	0.00213971	0.00435905	1503.39	0.05410875	0.05276771	2033.38	0.05882293	0.05677763	2563.38	0.00976608	0.00652012	3093.37	0.04271081	0.03745405	3623.37	0.01785637	0.01373184	4153.37	0.08758573	0.08225448	
443.6	0.00269318	0.00225438	973.59	0.00203259	0.00435478	1503.59	0.05464682	0.05276082	2033.58	0.05849837	0.05677475	2563.58	0.00979155	0.0065197	3093.57	0.04244395	0.03745221	3623.57	0.01772901	0.01373046	4153.57	0.08723815	0.08225145	
443.8	0.0034523	0.00225357	973.79	0.00175489	0.00435052	1503.79	0.05465398	0.05275392	2033.78	0.05741651	0.05677188	2563.78	0.00992721	0.00651927	3093.77	0.04272914	0.03745037	3623.77	0.01807733	0.01372908	4153.77	0.08748361	0.08224842	
444	0.00292156	0.00225276	973.99	0.00058466	0.00434627	1503.99	0.05498902	0.05274703	2033.98	0.05671866	0.056769	2563.98	0.00972126	0.00651885	3093.97	0.04284064	0.03744853	3623.97	0.01846603	0.0137277	4153.97	0.08708046	0.08224539	
444.2	0.00339985	0.00225196	974.19	0.00040348	0.00434202	1504.19	0.05443168	0.05274014	2034.18	0.05633195	0.05676613	2564.18	0.00975508	0.00651843	3094.17	0.04198902	0.03744669	3624.17	0.01790463	0.01372632	4154.17	0.08684895	0.08224237	
444.4	0.00446254	0.00225115	974.39	0.00205108	0.00433777	1504.39	0.05451916	0.05273325	2034.38	0.05585279	0.05676325	2564.38	0.00973783	0.00651801	3094.37	0.04180935	0.03744485	3624.37	0.01747353	0.01372494	4154.37	0.08640278	0.08223934	
444.6	0.00410192	0.00225034	974.59	0.00298971	0.00433353	1504.59	0.05432513	0.05272636	2034.58	0.05607118	0.05676038	2564.58	0.01067398	0.00651758	3094.57	0.04158928	0.03744301	3624.57	0.01747196	0.01372355	4154.57	0.08615537	0.08223631	
444.8	0.00425577	0.00224953	974.79	0.00332249	0.00432929	1504.79	0.05473529	0.05271947	2034.78	0.05544321	0.0567575	2564.78	0.01079864	0.00651716	3094.77	0.04038325	0.03744117	3624.77	0.01775098	0.01372217	4154.77	0.08708835	0.08223329	
445	0.00449316	0.00224872	974.99	0.00325472	0.00432506	1504.99	0.0542084	0.05271259	2034.98	0.05508557	0.05675463	2564.98	0.01043362	0.00651674	3094.97	0.03929543	0.03743933	3624.97	0.01794677	0.01372079	4154.97	0.08800863	0.08223026	
445.2	0.00498609	0.00224791	975.19	0.0031934	0.00432083	1505.19	0.05407258	0.0527057	2035.18	0.0554316	0.05675175	2565.18	0.01076341	0.00651631	3095.17	0.03871897	0.03743749	3625.17	0.01758627	0.01371941	4155.17	0.08799399	0.08222723	
445.4	0.0051138	0.00224711	975.39	0.00210341	0.00431661	1505.39	0.05350203	0.05269882	2035.38	0.05552971	0.05674888	2565.38	0.01073064	0.00651589	3095.37	0.03842854	0.03743566	3625.37	0.01695547	0.01371803	4155.37	0.08848197	0.08222421	
445.6	0.00513438	0.0022463	975.59	0.00197726	0.00431239	1505.59	0.05381843	0.05269193	2035.58	0.05595125	0.056746	2565.58	0.01065463	0.00651547	3095.57	0.03830036	0.03743382	3625.57	0.0160154	0.01371665	4155.57	0.08938726	0.08222118	
445.8	0.00484461	0.00224549	975.79	0.00139387	0.00430817	1505.79	0.05409168	0.05268505	2035.78	0.05634181	0.05674313	2565.78	0.01068424	0.00651505	3095.77	0.03786078	0.03743198	3625.77	0.01586459	0.01371527	4155.77	0.08898201	0.08221815	
446	0.00488087	0.00224469	975.99	0.00116324	0.00430396	1505.99	0.05394272	0.05267817	2035.98	0.05714781	0.05674026	2565.98	0.01061829	0.00651462	3095.97	0.03727888	0.03743014	3625.97	0.01498019	0.01371389	4155.97	0.0888815	0.08221513	
446.2	0.00438231	0.00224388	976.19	0.00054649	0.00429975	1506.19	0.05444456	0.05267128	2036.18	0.05735976	0.05673738	2566.18	0.01023379	0.0065142	3096.17	0.03745808	0.0374283	3626.17	0.01500588	0.01371251	4156.17	0.0898116	0.0822121	
446.4	0.00379152	0.00224307	976.39	0.00077068	0.00429554	1506.39	0.05542302	0.0526644	2036.38	0.05795733	0.05673451	2566.38	0.01111442	0.00651378	3096.37	0.03708937	0.03742646	3626.37	0.0156189	0.01371113	4156.37	0.08879291	0.08220908	
446.6	0.00389042	0.00224227	976.59	0.00142287	0.00429134	1506.59	0.05579096	0.05265752	2036.58	0.05819425	0.05673164	2566.58	0.01139475	0.00651335	3096.57	0.03750657	0.03742462	3626.57	0.01615957	0.01370975	4156.57	0.08837507	0.08220605	
446.8	0.00354486	0.00224146	976.79	0.00090049	0.00428714	1506.79	0.05587205	0.05265064	2036.78	0.05787327	0.05672876	2566.78	0.01120538	0.00651293	3096.77	0.03695614	0.03742278	3626.77	0.01634677	0.01370837	4156.77	0.08803311	0.08220302	
447	0.00406725	0.00224066	976.99	0.00081153	0.00428295	1506.99	0.05645166	0.05264377	2036.98	0.05719122	0.05672589	2566.98	0.0119019	0.00651251	3096.97	0.03621648	0.03742094	3626.97	0.01654398	0.01370699	4156.97	0.08769187	0.0822	
447.2	0.00390314	0.00223985	977.19	0.00033288	0.00427876	1507.19	0.05712488	0.05263689	2037.18	0.05701274	0.05672302	2567.18	0.01182419	0.00651209	3097.17	0.0361754	0.03741911	3627.17	0.01629427	0.01370561	4157.17	0.08738299	0.08219697	
447.4	0.00384646	0.00223905	977.39	0.00012884	0.00427458	1507.39	0.05826505	0.05263001	2037.38	0.05722612	0.05672014	2567.38	0.01107099	0.00651166	3097.37	0.03704771	0.03741727	3627.37	0.01652467	0.01370423	4157.37	0.08587589	0.08219395	
447.6	0.00371335	0.00223824	977.59	-0.00028631	0.0042704	1507.59	0.05874717	0.05262314	2037.58	0.05732202	0.05671727	2567.58	0.01068463	0.00651124	3097.57	0.03730117	0.03741543	3627.57	0.0164838	0.01370285	4157.57	0.08522015	0.08219092	
447.8	0.00404502	0.00223744	977.79	-0.00099451	0.00426622	1507.79	0.05852923	0.05261626	2037.78	0.05668695	0.0567144	2567.78	0.01071422	0.00651082	3097.77	0.03774765	0.03741359	3627.77	0.01675014	0.01370147	4157.77	0.08624142	0.0821879	
448	0.00408256	0.00223663	977.99	-0.00171169	0.00426205	1507.99	0.05822801	0.05260939	2037.98	0.0570712	0.05671153	2567.98	0.01048035	0.0065104	3097.97	0.0382075	0.03741175	3627.97	0.01528892	0.0137001	4157.97	0.08563222	0.08218487	
448.2	0.00416075	0.00223583	978.19	-0.00142055	0.00425788	1508.19	0.0577113	0.05260252	2038.18	0.0572516	0.05670866	2568.18	0.0105111	0.00650997	3098.17	0.03830031	0.03740991	3628.17	0.01480827	0.01369872	4158.17	0.08506475	0.08218185	
448.4	0.00411736	0.00223503	978.39	0.0002254	0.00425372	1508.39	0.05777878	0.05259564	2038.38	0.0569408	0.05670578	2568.38	0.01053688	0.00650955	3098.37	0.03894775	0.03740808	3628.37	0.01479512	0.01369734	4158.37	0.08482904	0.08217882	
448.6	0.00329337	0.00223423	978.59	0.00051843	0.00424956	1508.59	0.05724113	0.05258877	2038.58	0.05701576	0.05670291	2568.58	0.01108416	0.00650913	3098.57	0.03879791	0.03740624	3628.57	0.01580633	0.01369596	4158.57	0.08489375	0.0821758	
448.8	0.00281258	0.00223342	978.79	0.0005323	0.00424541	1508.79	0.05647131	0.0525819	2038.78	0.05707898	0.05670004	2568.78	0.01059545	0.00650871	3098.77	0.03847845	0.0374044	3628.77	0.01535489	0.01369458	4158.77	0.08539152	0.08217277	
449	0.00244865	0.00223262	978.99	0.00089882	0.00424125	1508.99	0.0557312	0.05257503	2038.98	0.05719121	0.05669717	2568.98	0.01020146	0.00650828	3098.97	0.03755505	0.03740256	3628.97	0.01479646	0.0136932	4158.97	0.08584222	0.08216975	
449.2	0.00183703	0.00223182	979.19	0.00104717	0.00423711	1509.19	0.05569096	0.05256817	2039.18	0.05689132	0.0566943	2569.18	0.01008687	0.00650786	3099.17	0.03842192	0.03740073	3629.17	0.01453059	0.01369183	4159.17	0.08638165	0.08216673	
449.4	0.00228189	0.00223102	979.39	0.00108415	0.00423296	1509.39	0.05559571	0.0525613	2039.38	0.0572223	0.05669143	2569.38	0.00932252	0.00650744	3099.37	0.03817205	0.03739889	3629.37	0.01411032	0.01369045	4159.37	0.08699127	0.0821637	
449.6	0.00206449	0.00223021	979.59	0.00149535	0.00422882	1509.59	0.0556041	0.05255443	2039.58	0.05741731	0.05668855	2569.58	0.00931052	0.00650702	3099.57	0.03843734	0.03739705	3629.57	0.01357234	0.01368907	4159.57	0.08708124	0.08216068	
449.8	0.00201276	0.00222941	979.79	0.0025016	0.00422469	1509.79	0.05548641	0.05254757	2039.78	0.05777025	0.05668568	2569.78	0.01031103	0.0065066	3099.77	0.03928359	0.03739521	3629.77	0.01347576	0.01368769	4159.77	0.0874615	0.08215765	
450	0.00264823	0.00222861	979.99	0.00270092	0.00422056	1509.99	0.05513576	0.0525407	2039.98	0.0575444	0.05668281	2569.98	0.01104459	0.00650617	3099.97	0.03927974	0.03739338	3629.97	0.01285418	0.01368631	4159.97	0.08863135	0.08215463	
450.2	0.00305398	0.00222781	980.19	0.00209048	0.00421643	1510.19	0.05552529	0.05253384	2040.18	0.05794375	0.05667994	2570.18	0.01189629	0.00650575	3100.17	0.03906306	0.03739154	3630.17	0.01345133	0.01368494	4160.17	0.08875431	0.08215161	
450.4	0.00361926	0.00222701	980.39	0.00241795	0.00421231	1510.39	0.055248	0.05252698	2040.38	0.05791949	0.05667707	2570.38	0.01329812	0.00650533	3100.37	0.03928481	0.0373897	3630.37	0.01316078	0.01368356	4160.37	0.08805894	0.08214858	
450.6	0.00364786	0.00222621	980.59	0.00221751	0.00420819	1510.59	0.05460277	0.05252011	2040.58	0.05825355	0.0566742	2570.58	0.01287005	0.00650491	3100.57	0.03927886	0.03738787	3630.57	0.01311306	0.01368218	4160.57	0.08841652	0.08214556	
450.8	0.00334346	0.00222541	980.79	0.00141283	0.00420407	1510.79	0.05507386	0.05251325	2040.78	0.05769707	0.05667133	2570.78	0.01344563	0.00650448	3100.77	0.03899036	0.03738603	3630.77	0.01393597	0.01368081	4160.77	0.08842125	0.08214253	
451	0.00371774	0.00222461	980.99	0.00180204	0.00419996	1510.99	0.05496135	0.05250639	2040.98	0.05742953	0.05666846	2570.98	0.01297084	0.00650406	3100.97	0.03953432	0.03738419	3630.97	0.01280734	0.01367943	4160.97	0.08834904	0.08213951	
451.2	0.00317922	0.00222381	981.19	0.00205254	0.00419585	1511.19	0.05458844	0.05249953	2041.18	0.05778114	0.05666559	2571.18	0.01242608	0.00650364	3101.17	0.04034399	0.03738236	3631.17	0.01165676	0.01367805	4161.17	0.08745786	0.08213649	
451.4	0.00329966	0.00222301	981.39	0.00126219	0.00419175	1511.39	0.05389171	0.05249268	2041.38	0.05782348	0.05666272	2571.38	0.01251616	0.00650322	3101.37	0.04110502	0.03738052	3631.37	0.01201252	0.01367668	4161.37	0.08675428	0.08213347	
451.6	0.00220463	0.00222222	981.59	0.00054733	0.00418765	1511.59	0.05309696	0.05248582	2041.58	0.05748208	0.05665985	2571.58	0.01220959	0.0065028	3101.57	0.0422745	0.03737868	3631.57	0.01197382	0.0136753	4161.57	0.08730643	0.08213044	
451.8	0.00232546	0.00222142	981.79	-0.00026836	0.00418356	1511.79	0.05196247	0.05247896	2041.78	0.05702821	0.05665698	2571.78	0.0117033	0.00650237	3101.77	0.04183363	0.03737685	3631.77	0.01189326	0.01367392	4161.77	0.08753945	0.08212742	
452	0.00205674	0.00222062	981.99	-0.00124227	0.00417947	1511.99	0.05099637	0.05247211	2041.98	0.0571144	0.05665411	2571.98	0.01085898	0.00650195	3101.97	0.04222827	0.03737501	3631.97	0.01201633	0.01367255	4161.97	0.08671315	0.0821244	
452.2	0.00205091	0.00221982	982.19	-0.00102818	0.00417538	1512.19	0.04996865	0.05246525	2042.18	0.05686325	0.05665124	2572.18	0.01064448	0.00650153	3102.17	0.04200855	0.03737317	3632.17	0.01312284	0.01367117	4162.17	0.08681364	0.08212137	
452.4	0.00220694	0.00221902	982.39	-0.00142445	0.0041713	1512.39	0.04947134	0.0524584	2042.38	0.0565024	0.05664837	2572.38	0.00984661	0.00650111	3102.37	0.04167806	0.03737134	3632.37	0.01357522	0.0136698	4162.37	0.08662529	0.08211835	
452.6	0.00173214	0.00221823	982.59	-0.00225548	0.00416722	1512.59	0.04872803	0.05245154	2042.58	0.05628375	0.05664551	2572.58	0.00879855	0.00650069	3102.57	0.04118882	0.0373695	3632.57	0.01368783	0.01366842	4162.57	0.08684578	0.08211533	
452.8	0.00127684	0.00221743	982.79	-0.00287381	0.00416314	1512.79	0.04788041	0.05244469	2042.78	0.0557747	0.05664264	2572.78	0.0076685	0.00650027	3102.77	0.04035655	0.03736767	3632.77	0.01315474	0.01366705	4162.77	0.08702329	0.08211231	
453	0.00104102	0.00221663	982.99	-0.00265664	0.00415907	1512.99	0.04899594	0.05243784	2042.98	0.05565079	0.05663977	2572.98	0.0064399	0.00649984	3102.97	0.03990844	0.03736583	3632.97	0.01369924	0.01366567	4162.97	0.08781179	0.08210928	
453.2	0.0000021	0.00221584	983.19	-0.00211376	0.004155	1513.19	0.04899896	0.05243099	2043.18	0.05513733	0.0566369	2573.18	0.00521236	0.00649942	3103.17	0.03980094	0.03736399	3633.17	0.01425763	0.0136643	4163.17	0.08853625	0.08210626	
453.4	0.00013248	0.00221504	983.39	-0.00246524	0.00415094	1513.39	0.04892802	0.05242414	2043.38	0.05577942	0.05663403	2573.38	0.00534265	0.006499	3103.37	0.03848054	0.03736216	3633.37	0.01456333	0.01366292	4163.37	0.08912987	0.08210324	
453.6	-0.00006137	0.00221425	983.59	-0.00287045	0.00414688	1513.59	0.04860164	0.05241729	2043.58	0.05556746	0.05663116	2573.58	0.00620225	0.00649858	3103.57	0.03850446	0.03736032	3633.57	0.01499303	0.01366155	4163.57	0.08899604	0.08210022	
453.8	-0.00012193	0.00221345	983.79	-0.0026913	0.00414283	1513.79	0.04951733	0.05241044	2043.78	0.05515046	0.0566283	2573.78	0.00730253	0.00649816	3103.77	0.03895065	0.03735849	3633.77	0.01514695	0.01366017	4163.77	0.08958275	0.0820972	
454	0.00001902	0.00221266	983.99	-0.00333762	0.00413877	1513.99	0.04936659	0.0524036	2043.98	0.05511856	0.05662543	2573.98	0.0070699	0.00649774	3103.97	0.03826961	0.03735665	3633.97	0.01629325	0.0136588	4163.97	0.08973821	0.08209418	
454.2	0.00025907	0.00221186	984.19	-0.0028485	0.00413473	1514.19	0.04970703	0.05239675	2044.18	0.05588772	0.05662256	2574.18	0.00727503	0.00649731	3104.17	0.03780613	0.03735482	3634.17	0.01704111	0.01365742	4164.17	0.08909533	0.08209115	
454.4	0.00021473	0.00221107	984.39	-0.0030231	0.00413068	1514.39	0.05035282	0.05238991	2044.38	0.05640132	0.05661969	2574.38	0.00730603	0.00649689	3104.37	0.0385553	0.03735298	3634.37	0.01755661	0.01365605	4164.37	0.08882103	0.08208813	
454.6	0.00084661	0.00221027	984.59	-0.00281167	0.00412664	1514.59	0.05074231	0.05238306	2044.58	0.05635196	0.05661682	2574.58	0.00707653	0.00649647	3104.57	0.03724142	0.03735115	3634.57	0.01800863	0.01365467	4164.57	0.0881993	0.08208511	
454.8	0.00060756	0.00220948	984.79	-0.00248549	0.00412261	1514.79	0.05222987	0.05237622	2044.78	0.0562481	0.05661396	2574.78	0.00816203	0.00649605	3104.77	0.03717692	0.03734931	3634.77	0.01768622	0.0136533	4164.77	0.08681551	0.08208209	
455	0.0011952	0.00220868	984.99	-0.00137094	0.00411858	1514.99	0.05194253	0.05236938	2044.98	0.05692133	0.05661109	2574.98	0.00856802	0.00649563	3104.97	0.03739114	0.03734748	3634.97	0.01669191	0.01365192	4164.97	0.0865776	0.08207907	
455.2	0.00167379	0.00220789	985.19	-0.00023231	0.00411455	1515.19	0.05186337	0.05236254	2045.18	0.05690364	0.05660822	2575.18	0.00966481	0.00649521	3105.17	0.03792435	0.03734564	3635.17	0.01713233	0.01365055	4165.17	0.08522924	0.08207605	
455.4	0.00202186	0.0022071	985.39	0.00005483	0.00411053	1515.39	0.0509273	0.0523557	2045.38	0.05603982	0.05660536	2575.38	0.01033799	0.00649478	3105.37	0.03843935	0.03734381	3635.37	0.01812016	0.01364918	4165.37	0.08594902	0.08207303	
455.6	0.00192159	0.00220631	985.59	0.00083553	0.00410651	1515.59	0.05108676	0.05234886	2045.58	0.05601004	0.05660249	2575.58	0.01037349	0.00649436	3105.57	0.03936492	0.03734197	3635.57	0.01830066	0.0136478	4165.57	0.08566251	0.08207001	
455.8	0.00318116	0.00220551	985.79	0.00117786	0.00410249	1515.79	0.05133195	0.05234202	2045.78	0.05614323	0.05659962	2575.78	0.00960814	0.00649394	3105.77	0.03928912	0.03734014	3635.77	0.01804717	0.01364643	4165.77	0.08556727	0.08206699	
456	0.00394503	0.00220472	985.99	0.0013599	0.00409848	1515.99	0.05173924	0.05233518	2045.98	0.05579354	0.05659676	2575.98	0.00994962	0.00649352	3105.97	0.03979957	0.0373383	3635.97	0.01745291	0.01364506	4165.97	0.08539631	0.08206396	
456.2	0.0048298	0.00220393	986.19	0.0019807	0.00409447	1516.19	0.05173668	0.05232834	2046.18	0.05578698	0.05659389	2576.18	0.00957516	0.0064931	3106.17	0.04051455	0.03733647	3636.17	0.01738105	0.01364368	4166.17	0.08574837	0.08206094	
456.4	0.00416311	0.00220314	986.39	0.00078549	0.00409047	1516.39	0.05208827	0.05232151	2046.38	0.05505864	0.05659102	2576.38	0.00903142	0.00649268	3106.37	0.04094975	0.03733463	3636.37	0.0166891	0.01364231	4166.37	0.08585447	0.08205792	
456.6	0.00355927	0.00220235	986.59	0.00078214	0.00408647	1516.59	0.05257732	0.05231467	2046.58	0.05472931	0.05658816	2576.58	0.00833458	0.00649226	3106.57	0.04067852	0.0373328	3636.57	0.01537057	0.01364094	4166.57	0.08642946	0.0820549	
456.8	0.00307971	0.00220155	986.79	0.00064501	0.00408247	1516.79	0.05274408	0.05230784	2046.78	0.0550715	0.05658529	2576.78	0.00825856	0.00649183	3106.77	0.04009371	0.03733097	3636.77	0.01507368	0.01363957	4166.77	0.08685973	0.08205188	
457	0.00205633	0.00220076	986.99	0.00003136	0.00407848	1516.99	0.0530828	0.052301	2046.98	0.05594787	0.05658243	2576.98	0.00767327	0.00649141	3106.97	0.04041723	0.03732913	3636.97	0.01530005	0.01363819	4166.97	0.08774841	0.08204886	
457.2	0.00060436	0.00219997	987.19	0.00035484	0.00407449	1517.19	0.05281493	0.05229417	2047.18	0.05658661	0.05657956	2577.18	0.00729479	0.00649099	3107.17	0.03947814	0.0373273	3637.17	0.0158885	0.01363682	4167.17	0.08789997	0.08204584	
457.4	0.00047053	0.00219918	987.39	-0.00049243	0.00407051	1517.39	0.0532632	0.05228734	2047.38	0.0571225	0.0565767	2577.38	0.00841339	0.00649057	3107.37	0.03878476	0.03732546	3637.37	0.01604307	0.01363545	4167.37	0.08782362	0.08204282	
457.6	0.00020448	0.00219839	987.59	-0.00053625	0.00406653	1517.59	0.05409189	0.05228051	2047.58	0.05728073	0.05657383	2577.58	0.00812424	0.00649015	3107.57	0.03929286	0.03732363	3637.57	0.01505576	0.01363408	4167.57	0.08760413	0.0820398	
457.8	-0.00057352	0.0021976	987.79	-0.00115717	0.00406255	1517.79	0.05508119	0.05227368	2047.78	0.05657552	0.05657096	2577.78	0.00849829	0.00648973	3107.77	0.03968815	0.0373218	3637.77	0.01479968	0.0136327	4167.77	0.0873923	0.08203678	
458	-0.00059131	0.00219681	987.99	-0.00116726	0.00405858	1517.99	0.0539404	0.05226685	2047.98	0.05694593	0.0565681	2577.98	0.00863904	0.00648931	3107.97	0.03895844	0.03731996	3637.97	0.01520811	0.01363133	4167.97	0.08751569	0.08203377	
458.2	-0.0005863	0.00219602	988.19	-0.00165603	0.00405461	1518.19	0.05451277	0.05226002	2048.18	0.05666837	0.05656523	2578.18	0.00867512	0.00648889	3108.17	0.03810547	0.03731813	3638.17	0.01491388	0.01362996	4168.17	0.08716457	0.08203075	
458.4	-0.00118824	0.00219523	988.39	-0.00243328	0.00405064	1518.39	0.0548843	0.0522532	2048.38	0.05676728	0.05656237	2578.38	0.00899161	0.00648847	3108.37	0.0380857	0.0373163	3638.37	0.01431666	0.01362859	4168.37	0.08697254	0.08202773	
458.6	-0.00050494	0.00219445	988.59	-0.00180727	0.00404668	1518.59	0.05411581	0.05224637	2048.58	0.05590294	0.05655951	2578.58	0.010264	0.00648804	3108.57	0.03775442	0.03731446	3638.57	0.01400259	0.01362722	4168.57	0.08593826	0.08202471	
458.8	-0.00015201	0.00219366	988.79	-0.00172872	0.00404273	1518.79	0.0538583	0.05223954	2048.78	0.05521964	0.05655664	2578.78	0.01117363	0.00648762	3108.77	0.03801588	0.03731263	3638.77	0.01366483	0.01362585	4168.77	0.08533755	0.08202169	
459	0.00125121	0.00219287	988.99	-0.00144541	0.00403877	1518.99	0.05265942	0.05223272	2048.98	0.05536013	0.05655378	2578.98	0.01172811	0.0064872	3108.97	0.0373765	0.0373108	3638.97	0.0142245	0.01362447	4168.97	0.08509313	0.08201867	
459.2	0.001647	0.00219208	989.19	-0.0007943	0.00403482	1519.19	0.05204585	0.0522259	2049.18	0.05470168	0.05655091	2579.18	0.01234709	0.00648678	3109.17	0.0380846	0.03730896	3639.17	0.01468433	0.0136231	4169.17	0.08500153	0.08201565	
459.4	0.0028113	0.00219129	989.39	-0.00170746	0.00403088	1519.39	0.05167325	0.05221907	2049.38	0.05426181	0.05654805	2579.38	0.01209725	0.00648636	3109.37	0.03834576	0.03730713	3639.37	0.0151052	0.01362173	4169.37	0.08526152	0.08201263	
459.6	0.00386306	0.00219051	989.59	-0.00140004	0.00402694	1519.59	0.05155326	0.05221225	2049.58	0.05545994	0.05654518	2579.58	0.01147499	0.00648594	3109.57	0.03942558	0.0373053	3639.57	0.01504907	0.01362036	4169.57	0.08476367	0.08200961	
459.8	0.00488076	0.00218972	989.79	-0.00113344	0.004023	1519.79	0.05179902	0.05220543	2049.78	0.05551348	0.05654232	2579.78	0.01045471	0.00648552	3109.77	0.03988503	0.03730346	3639.77	0.01518522	0.01361899	4169.77	0.08496904	0.0820066	
460	0.00539985	0.00218893	989.99	-0.00050583	0.00401906	1519.99	0.05210924	0.05219861	2049.98	0.05558225	0.05653946	2579.98	0.01060006	0.0064851	3109.97	0.03930327	0.03730163	3639.97	0.01518012	0.01361762	4169.97	0.08424685	0.08200358	
460.2	0.0050692	0.00218815	990.19	-0.00001258	0.00401513	1520.19	0.05146375	0.05219179	2050.18	0.05583878	0.05653659	2580.18	0.00933777	0.00648468	3110.17	0.03958535	0.0372998	3640.17	0.01584074	0.01361625	4170.17	0.08489902	0.08200056	
460.4	0.00439849	0.00218736	990.39	-0.00032395	0.00401121	1520.39	0.05179857	0.05218497	2050.38	0.05600457	0.05653373	2580.38	0.00877256	0.00648426	3110.37	0.03908672	0.03729797	3640.37	0.01572611	0.01361488	4170.37	0.08513745	0.08199754	
460.6	0.00412933	0.00218658	990.59	0.00007156	0.00400728	1520.59	0.05236169	0.05217816	2050.58	0.05703395	0.05653087	2580.58	0.00789021	0.00648384	3110.57	0.03935118	0.03729613	3640.57	0.01581821	0.01361351	4170.57	0.08546872	0.08199452	
460.8	0.00442965	0.00218579	990.79	0.00054972	0.00400337	1520.79	0.05294371	0.05217134	2050.78	0.05826839	0.056528	2580.78	0.00753292	0.00648342	3110.77	0.03960493	0.0372943	3640.77	0.01640663	0.01361214	4170.77	0.08605729	0.0819915	
461	0.00373739	0.00218501	990.99	0.00024583	0.00399945	1520.99	0.05300324	0.05216453	2050.98	0.05894612	0.05652514	2580.98	0.00653474	0.00648299	3110.97	0.04016996	0.03729247	3640.97	0.01672278	0.01361077	4170.97	0.08610756	0.08198849	
461.2	0.00301911	0.00218422	991.19	0.00081293	0.00399554	1521.19	0.0532473	0.05215771	2051.18	0.05938043	0.05652228	2581.18	0.00628591	0.00648257	3111.17	0.04040401	0.03729064	3641.17	0.01690146	0.0136094	4171.17	0.08561601	0.08198547	
461.4	0.00311357	0.00218344	991.39	0.00077763	0.00399163	1521.39	0.05371719	0.0521509	2051.38	0.05877682	0.05651942	2581.38	0.00655602	0.00648215	3111.37	0.03991525	0.0372888	3641.37	0.01583787	0.01360803	4171.37	0.08533393	0.08198245	
461.6	0.00237783	0.00218265	991.59	0.00058013	0.00398773	1521.59	0.05344142	0.05214408	2051.58	0.05844161	0.05651655	2581.58	0.00636119	0.00648173	3111.57	0.04012133	0.03728697	3641.57	0.01446115	0.01360666	4171.57	0.08525806	0.08197943	
461.8	0.00143127	0.00218187	991.79	-0.00007565	0.00398383	1521.79	0.05292613	0.05213727	2051.78	0.05746193	0.05651369	2581.78	0.00641004	0.00648131	3111.77	0.04072804	0.03728514	3641.77	0.01377575	0.01360529	4171.77	0.08541857	0.08197642	
462	0.0014158	0.00218108	991.99	0.00069258	0.00397993	1521.99	0.05253221	0.05213046	2051.98	0.05747729	0.05651083	2581.98	0.00692503	0.00648089	3111.97	0.04038951	0.03728331	3641.97	0.01313991	0.01360392	4171.97	0.08560089	0.0819734	
462.2	0.00093005	0.0021803	992.19	0.00046269	0.00397604	1522.19	0.05346373	0.05212365	2052.18	0.05718609	0.05650797	2582.18	0.0067255	0.00648047	3112.17	0.04007904	0.03728148	3642.17	0.01248603	0.01360255	4172.17	0.08530529	0.08197038	
462.4	0.00062471	0.00217952	992.39	0.00114644	0.00397215	1522.39	0.05356349	0.05211684	2052.38	0.05730932	0.05650511	2582.38	0.00702854	0.00648005	3112.37	0.04032413	0.03727965	3642.37	0.01208485	0.01360119	4172.37	0.08567996	0.08196737	
462.6	0.00109455	0.00217873	992.59	0.00117923	0.00396827	1522.59	0.05297658	0.05211003	2052.58	0.05675995	0.05650224	2582.58	0.00806429	0.00647963	3112.57	0.04064167	0.03727781	3642.57	0.01180411	0.01359982	4172.57	0.08540775	0.08196435	
462.8	0.00059899	0.00217795	992.79	0.00013256	0.00396439	1522.79	0.05274123	0.05210323	2052.78	0.05669029	0.05649938	2582.78	0.00885522	0.00647921	3112.77	0.03971965	0.03727598	3642.77	0.01183446	0.01359845	4172.77	0.0854042	0.08196133	
463	0.00068138	0.00217717	992.99	-0.0005091	0.00396051	1522.99	0.0527353	0.05209642	2052.98	0.056844	0.05649652	2582.98	0.00892378	0.00647879	3112.97	0.0390136	0.03727415	3642.97	0.01192568	0.01359708	4172.97	0.08547843	0.08195832	
463.2	0.00057681	0.00217639	993.19	-0.00060369	0.00395664	1523.19	0.05261247	0.05208961	2053.18	0.05715505	0.05649366	2583.18	0.00956814	0.00647837	3113.17	0.03970246	0.03727232	3643.17	0.0124167	0.01359571	4173.17	0.08564876	0.0819553	
463.4	0.0016503	0.0021756	993.39	-0.00192709	0.00395277	1523.39	0.05296255	0.05208281	2053.38	0.05739351	0.0564908	2583.38	0.0094463	0.00647795	3113.37	0.03961304	0.03727049	3643.37	0.01320292	0.01359434	4173.37	0.08587287	0.08195228	
463.6	0.0017226	0.00217482	993.59	-0.00164988	0.0039489	1523.59	0.05317834	0.05207601	2053.58	0.05773482	0.05648794	2583.58	0.00916933	0.00647753	3113.57	0.03930562	0.03726866	3643.57	0.01370997	0.01359298	4173.57	0.08655649	0.08194927	
463.8	0.00146081	0.00217404	993.79	-0.00113044	0.00394504	1523.79	0.05406678	0.0520692	2053.78	0.05724777	0.05648508	2583.78	0.01019775	0.00647711	3113.77	0.03834471	0.03726683	3643.77	0.01364443	0.01359161	4173.77	0.08713181	0.08194625	
464	0.00098783	0.00217326	993.99	-0.0009051	0.00394119	1523.99	0.05422908	0.0520624	2053.98	0.05767606	0.05648222	2583.98	0.00995144	0.00647669	3113.97	0.03751378	0.037265	3643.97	0.01370523	0.01359024	4173.97	0.08743355	0.08194323	
464.2	0.0008712	0.00217248	994.19	-0.00079195	0.00393733	1524.19	0.05407756	0.0520556	2054.18	0.05750565	0.05647936	2584.18	0.00996702	0.00647627	3114.17	0.03751997	0.03726317	3644.17	0.01409635	0.01358887	4174.17	0.08840551	0.08194022	
464.4	0.00117325	0.0021717	994.39	-0.00126416	0.00393348	1524.39	0.05483834	0.0520488	2054.38	0.05777952	0.0564765	2584.38	0.01007245	0.00647585	3114.37	0.03755512	0.03726133	3644.37	0.01423749	0.0135875	4174.37	0.08896511	0.0819372	
464.6	0.00117473	0.00217092	994.59	-0.00101758	0.00392963	1524.59	0.0549572	0.052042	2054.58	0.05751118	0.05647364	2584.58	0.01058465	0.00647543	3114.57	0.03760604	0.0372595	3644.57	0.01515079	0.01358614	4174.57	0.08957311	0.08193419	
464.8	0.00203713	0.00217014	994.79	-0.0010422	0.00392579	1524.79	0.05457524	0.0520352	2054.78	0.05738958	0.05647078	2584.78	0.01010933	0.00647501	3114.77	0.03731092	0.03725767	3644.77	0.01505546	0.01358477	4174.77	0.08978544	0.08193117	
465	0.00234854	0.00216936	994.99	-0.00120902	0.00392195	1524.99	0.0539765	0.0520284	2054.98	0.05671557	0.05646792	2584.98	0.0103095	0.00647459	3114.97	0.03681536	0.03725584	3644.97	0.01496593	0.0135834	4174.97	0.08901671	0.08192815	
465.2	0.00313894	0.00216858	995.19	-0.00117359	0.00391812	1525.19	0.0528753	0.05202161	2055.18	0.05635892	0.05646506	2585.18	0.01013418	0.00647417	3115.17	0.0376661	0.03725401	3645.17	0.01437338	0.01358204	4175.17	0.08902398	0.08192514	
465.4	0.00313233	0.0021678	995.39	0.00024548	0.00391429	1525.39	0.05302306	0.05201481	2055.38	0.05646897	0.0564622	2585.38	0.00934311	0.00647375	3115.37	0.0366435	0.03725218	3645.37	0.01440962	0.01358067	4175.37	0.0882166	0.08192212	
465.6	0.00322878	0.00216702	995.59	0.00052533	0.00391046	1525.59	0.05218725	0.05200802	2055.58	0.05675238	0.05645934	2585.58	0.00884799	0.00647333	3115.57	0.03612981	0.03725035	3645.57	0.0146783	0.0135793	4175.57	0.0870251	0.08191911	
465.8	0.00283032	0.00216624	995.79	0.00055956	0.00390663	1525.79	0.0522993	0.05200122	2055.78	0.05628084	0.05645648	2585.78	0.00860556	0.00647291	3115.77	0.03620462	0.03724852	3645.77	0.01422176	0.01357794	4175.77	0.08648461	0.08191609	
466	0.00239657	0.00216547	995.99	0.00083601	0.00390281	1525.99	0.05197381	0.05199443	2055.98	0.05675112	0.05645362	2585.98	0.00884608	0.00647249	3115.97	0.03651726	0.03724669	3645.97	0.01388926	0.01357657	4175.97	0.08587286	0.08191308	
466.2	0.00216825	0.00216469	996.19	0.00090012	0.003899	1526.19	0.05217649	0.05198764	2056.18	0.05709327	0.05645076	2586.18	0.00835569	0.00647207	3116.17	0.03649644	0.03724486	3646.17	0.01307601	0.0135752	4176.17	0.08575956	0.08191006	
466.4	0.00211946	0.00216391	996.39	0.00130841	0.00389519	1526.39	0.05211629	0.05198084	2056.38	0.05751596	0.0564479	2586.38	0.00825603	0.00647165	3116.37	0.03661396	0.03724303	3646.37	0.01324601	0.01357384	4176.37	0.08589655	0.08190705	
466.6	0.00160642	0.00216313	996.59	0.00080095	0.00389138	1526.59	0.05149857	0.05197405	2056.58	0.05785687	0.05644504	2586.58	0.00827219	0.00647123	3116.57	0.03690583	0.0372412	3646.57	0.01262391	0.01357247	4176.57	0.08590743	0.08190403	
466.8	0.00058556	0.00216236	996.79	0.00059853	0.00388757	1526.79	0.05158897	0.05196726	2056.78	0.05858621	0.05644218	2586.78	0.00924257	0.00647081	3116.77	0.03683601	0.03723937	3646.77	0.01260243	0.01357111	4176.77	0.08582119	0.08190102	
467	0.00052847	0.00216158	996.99	0.00040982	0.00388377	1526.99	0.05228004	0.05196047	2056.98	0.05839479	0.05643932	2586.98	0.00779125	0.00647039	3116.97	0.0376427	0.03723754	3646.97	0.01290222	0.01356974	4176.97	0.08553523	0.08189801	
467.2	0.00037474	0.0021608	997.19	0.00024094	0.00387997	1527.19	0.05290327	0.05195369	2057.18	0.05932781	0.05643647	2587.18	0.00765395	0.00646997	3117.17	0.03826353	0.03723571	3647.17	0.01337808	0.01356837	4177.17	0.08588733	0.08189499	
467.4	0.00001074	0.00216003	997.39	-0.00103955	0.00387618	1527.39	0.05263356	0.0519469	2057.38	0.05898238	0.05643361	2587.38	0.00760074	0.00646955	3117.37	0.03853695	0.03723388	3647.37	0.01447509	0.01356701	4177.37	0.08631489	0.08189198	
467.6	-0.0005181	0.00215925	997.59	-0.00185809	0.00387239	1527.59	0.0522693	0.05194011	2057.58	0.05805778	0.05643075	2587.58	0.0076008	0.00646913	3117.57	0.0384698	0.03723206	3647.57	0.01570462	0.01356564	4177.57	0.08676813	0.08188896	
467.8	-0.00093595	0.00215848	997.79	-0.0025983	0.0038686	1527.79	0.05197498	0.05193333	2057.78	0.05799541	0.05642789	2587.78	0.00782731	0.00646871	3117.77	0.03941542	0.03723023	3647.77	0.01547177	0.01356428	4177.77	0.08581669	0.08188595	
468	-0.00096878	0.0021577	997.99	-0.00384118	0.00386482	1527.99	0.05176934	0.05192654	2057.98	0.05851142	0.05642503	2587.98	0.00727942	0.00646829	3117.97	0.0393436	0.0372284	3647.97	0.01549833	0.01356291	4177.97	0.0864478	0.08188294	
468.2	-0.00129838	0.00215693	998.19	-0.00434808	0.00386104	1528.19	0.05159153	0.05191976	2058.18	0.0579826	0.05642218	2588.18	0.00744403	0.00646787	3118.17	0.03934581	0.03722657	3648.17	0.01571069	0.01356155	4178.17	0.08696959	0.08187992	
468.4	-0.00127491	0.00215615	998.39	-0.00505882	0.00385726	1528.39	0.05149828	0.05191298	2058.38	0.05902625	0.05641932	2588.38	0.00734766	0.00646745	3118.37	0.0390803	0.03722474	3648.37	0.0157661	0.01356018	4178.37	0.08709852	0.08187691	
468.6	-0.00100503	0.00215538	998.59	-0.00458701	0.00385349	1528.59	0.0516632	0.0519062	2058.58	0.05906081	0.05641646	2588.58	0.00832406	0.00646703	3118.57	0.03813014	0.03722291	3648.57	0.01676391	0.01355882	4178.57	0.08636173	0.08187389	
468.8	-0.00009845	0.0021546	998.79	-0.00407734	0.00384972	1528.79	0.05092193	0.05189942	2058.78	0.05948447	0.0564136	2588.78	0.00726952	0.00646661	3118.77	0.03841124	0.03722108	3648.77	0.01700648	0.01355745	4178.77	0.0861813	0.08187088	
469	0.00018951	0.00215383	998.99	-0.003384	0.00384596	1528.99	0.05056506	0.05189264	2058.98	0.05856714	0.05641075	2588.98	0.00802976	0.00646619	3118.97	0.03783421	0.03721925	3648.97	0.01703318	0.01355609	4178.97	0.08576575	0.08186787	
469.2	0.00016948	0.00215305	999.19	-0.00316782	0.0038422	1529.19	0.05039918	0.05188586	2059.18	0.05806877	0.05640789	2589.18	0.00769152	0.00646577	3119.17	0.03842394	0.03721742	3649.17	0.01696743	0.01355473	4179.17	0.08613529	0.08186485	
469.4	0.00005799	0.00215228	999.39	-0.00237689	0.00383844	1529.39	0.0504378	0.05187908	2059.38	0.05813583	0.05640503	2589.38	0.00724703	0.00646535	3119.37	0.03756549	0.0372156	3649.37	0.01778663	0.01355336	4179.37	0.08550156	0.08186184	
469.6	0.00005345	0.00215151	999.59	-0.00270957	0.00383469	1529.59	0.04973911	0.0518723	2059.58	0.05662845	0.05640218	2589.58	0.00756441	0.00646493	3119.57	0.03694543	0.03721377	3649.57	0.01751055	0.013552	4179.57	0.08519529	0.08185883	
469.8	-0.00030683	0.00215073	999.79	-0.00289293	0.00383094	1529.79	0.04963843	0.05186552	2059.78	0.05532446	0.05639932	2589.78	0.00809474	0.00646451	3119.77	0.03692498	0.03721194	3649.77	0.01662847	0.01355063	4179.77	0.08518558	0.08185582	
470	0.0001361	0.00214996	999.99	-0.00224592	0.00382719	1529.99	0.04908288	0.05185875	2059.98	0.05541275	0.05639646	2589.98	0.00838565	0.00646409	3119.97	0.03754529	0.03721011	3649.97	0.01600503	0.01354927	4179.97	0.08563419	0.0818528	
470.2	0.00039767	0.00214919	1000.19	-0.00151314	0.00382345	1530.19	0.04928356	0.05185197	2060.18	0.05477165	0.05639361	2590.18	0.00902724	0.00646367	3120.17	0.03698769	0.03720828	3650.17	0.01553792	0.01354791	4180.17	0.08598784	0.08184979	
470.4	-0.00022196	0.00214842	1000.39	-0.00136018	0.00381971	1530.39	0.04974283	0.0518452	2060.38	0.05496485	0.05639075	2590.38	0.00901714	0.00646325	3120.37	0.03662438	0.03720645	3650.37	0.01563995	0.01354654	4180.37	0.08605274	0.08184678	
470.6	-0.0006484	0.00214765	1000.59	-0.00104681	0.00381597	1530.59	0.05074217	0.05183843	2060.58	0.05525906	0.0563879	2590.58	0.00904708	0.00646283	3120.57	0.03738925	0.03720463	3650.57	0.014776	0.01354518	4180.57	0.08603271	0.08184376	
470.8	-0.00126862	0.00214687	1000.79	-0.00121009	0.00381224	1530.79	0.05148762	0.05183166	2060.78	0.0547908	0.05638504	2590.78	0.00968141	0.00646241	3120.77	0.03734904	0.0372028	3650.77	0.01459819	0.01354382	4180.77	0.08600112	0.08184075	
471	-0.00167552	0.0021461	1000.99	-0.00137682	0.00380851	1530.99	0.05190656	0.05182488	2060.98	0.05382428	0.05638219	2590.98	0.00853913	0.00646199	3120.97	0.03777087	0.03720097	3650.97	0.0146449	0.01354245	4180.97	0.08512858	0.08183774	
471.2	-0.00208896	0.00214533	1001.19	-0.00206578	0.00380479	1531.19	0.05150492	0.05181811	2061.18	0.05483085	0.05637933	2591.18	0.00852068	0.00646158	3121.17	0.03820338	0.03719914	3651.17	0.01395812	0.01354109	4181.17	0.08591078	0.08183473	
471.4	-0.00234274	0.00214456	1001.39	-0.00290141	0.00380107	1531.39	0.05116373	0.05181134	2061.38	0.05482896	0.05637647	2591.38	0.00861967	0.00646116	3121.37	0.03826691	0.03719732	3651.37	0.01432442	0.01353973	4181.37	0.08516123	0.08183172	
471.6	-0.00225954	0.00214379	1001.59	-0.00314302	0.00379735	1531.59	0.05101025	0.05180458	2061.58	0.05508246	0.05637362	2591.58	0.00845913	0.00646074	3121.57	0.03887076	0.03719549	3651.57	0.01433081	0.01353837	4181.57	0.08527337	0.0818287	
471.8	-0.00215647	0.00214302	1001.79	-0.00317764	0.00379364	1531.79	0.05163174	0.05179781	2061.78	0.05584146	0.05637076	2591.78	0.00776695	0.00646032	3121.77	0.03953283	0.03719366	3651.77	0.01337794	0.013537	4181.77	0.08476817	0.08182569	
472	-0.00271735	0.00214225	1001.99	-0.00286218	0.00378993	1531.99	0.05322955	0.05179104	2061.98	0.05608329	0.05636791	2591.98	0.00729545	0.0064599	3121.97	0.0388382	0.03719183	3651.97	0.01300667	0.01353564	4181.97	0.0857202	0.08182268	
472.2	-0.00254396	0.00214148	1002.19	-0.00202606	0.00378622	1532.19	0.05300503	0.05178428	2062.18	0.0572092	0.05636506	2592.18	0.00662356	0.00645948	3122.17	0.03945669	0.03719001	3652.17	0.01241903	0.01353428	4182.17	0.08584166	0.08181967	
472.4	-0.00157841	0.00214071	1002.39	-0.00240578	0.00378252	1532.39	0.05335747	0.05177751	2062.38	0.05831232	0.0563622	2592.38	0.00703001	0.00645906	3122.37	0.03943435	0.03718818	3652.37	0.01220852	0.01353292	4182.37	0.0849373	0.08181666	
472.6	-0.00129778	0.00213994	1002.59	-0.00124353	0.00377882	1532.59	0.05363801	0.05177075	2062.58	0.05853418	0.05635935	2592.58	0.00800796	0.00645864	3122.57	0.0391089	0.03718635	3652.57	0.01239752	0.01353156	4182.57	0.08492652	0.08181365	
472.8	-0.00122098	0.00213917	1002.79	-0.00089394	0.00377513	1532.79	0.05292317	0.05176398	2062.78	0.05847495	0.05635649	2592.78	0.00739016	0.00645822	3122.77	0.039076	0.03718453	3652.77	0.01261919	0.01353019	4182.77	0.08601216	0.08181064	
473	-0.00053152	0.00213841	1002.99	-0.00092429	0.00377143	1532.99	0.0528298	0.05175722	2062.98	0.05798857	0.05635364	2592.98	0.00820888	0.0064578	3122.97	0.03876423	0.0371827	3652.97	0.011367	0.01352883	4182.97	0.08601027	0.08180762	
473.2	-0.00054888	0.00213764	1003.19	-0.00072521	0.00376775	1533.19	0.05299839	0.05175046	2063.18	0.05857683	0.05635078	2593.18	0.00850817	0.00645738	3123.17	0.03927949	0.03718087	3653.17	0.01195773	0.01352747	4183.17	0.08662443	0.08180461	
473.4	-0.00053396	0.00213687	1003.39	-0.00066817	0.00376406	1533.39	0.05197277	0.0517437	2063.38	0.05798391	0.05634793	2593.38	0.0085508	0.00645696	3123.37	0.03906543	0.03717905	3653.37	0.01201275	0.01352611	4183.37	0.08630604	0.0818016	
473.6	-0.00066032	0.0021361	1003.59	-0.00102547	0.00376038	1533.59	0.05121872	0.05173694	2063.58	0.05728874	0.05634508	2593.58	0.00928946	0.00645655	3123.57	0.03812212	0.03717722	3653.57	0.01168207	0.01352475	4183.57	0.08561833	0.08179859	
473.8	-0.00019612	0.00213533	1003.79	-0.00030331	0.0037567	1533.79	0.05134989	0.05173018	2063.78	0.05738349	0.05634222	2593.78	0.00956887	0.00645613	3123.77	0.03766073	0.03717539	3653.77	0.01209386	0.01352339	4183.77	0.08455342	0.08179558	
474	0.00003968	0.00213457	1003.99	0.00049724	0.00375303	1533.99	0.05116189	0.05172342	2063.98	0.05684426	0.05633937	2593.98	0.01004137	0.00645571	3123.97	0.03781132	0.03717357	3653.97	0.01223842	0.01352203	4183.97	0.08443198	0.08179257	
474.2	-0.00066617	0.0021338	1004.19	-0.00058243	0.00374936	1534.19	0.05113291	0.05171667	2064.18	0.05580718	0.05633652	2594.18	0.0100028	0.00645529	3124.17	0.03733396	0.03717174	3654.17	0.01265216	0.01352067	4184.17	0.08362183	0.08178956	
474.4	-0.00130381	0.00213303	1004.39	-0.00149911	0.00374569	1534.39	0.05159292	0.05170991	2064.38	0.05572433	0.05633366	2594.38	0.00957543	0.00645487	3124.37	0.03689059	0.03716991	3654.37	0.01291384	0.01351931	4184.37	0.08349242	0.08178655	
474.6	-0.00109625	0.00213227	1004.59	-0.00156338	0.00374203	1534.59	0.05097895	0.05170316	2064.58	0.05504244	0.05633081	2594.58	0.00978498	0.00645445	3124.57	0.03742911	0.03716809	3654.57	0.0135592	0.01351795	4184.57	0.08274525	0.08178354	
474.8	-0.00123775	0.0021315	1004.79	-0.00251567	0.00373837	1534.79	0.05049055	0.0516964	2064.78	0.05456989	0.05632796	2594.78	0.00997355	0.00645403	3124.77	0.03671182	0.03716626	3654.77	0.01406911	0.01351659	4184.77	0.08302268	0.08178053	
475	-0.00147253	0.00213074	1004.99	-0.00267164	0.00373471	1534.99	0.05048232	0.05168965	2064.98	0.054524	0.0563251	2594.98	0.01001469	0.00645361	3124.97	0.03717462	0.03716443	3654.97	0.01336698	0.01351522	4184.97	0.08319577	0.08177752	
475.2	-0.00174826	0.00212997	1005.19	-0.00332944	0.00373106	1535.19	0.05031296	0.0516829	2065.18	0.05564837	0.05632225	2595.18	0.00978202	0.00645319	3125.17	0.03728112	0.03716261	3655.17	0.01370034	0.01351386	4185.17	0.08404213	0.08177451	
475.4	-0.00156665	0.00212921	1005.39	-0.00335031	0.00372741	1535.39	0.0504239	0.05167614	2065.38	0.05595956	0.0563194	2595.38	0.00996544	0.00645278	3125.37	0.03669998	0.03716078	3655.37	0.0141625	0.01351251	4185.37	0.0841286	0.0817715	
475.6	-0.00178082	0.00212844	1005.59	-0.00332086	0.00372377	1535.59	0.04995899	0.05166939	2065.58	0.05558112	0.05631655	2595.58	0.00972852	0.00645236	3125.57	0.03661936	0.03715896	3655.57	0.01381625	0.01351115	4185.57	0.08490082	0.08176849	
475.8	-0.00161204	0.00212768	1005.79	-0.00352363	0.00372013	1535.79	0.05037197	0.05166264	2065.78	0.05495198	0.05631369	2595.78	0.00940192	0.00645194	3125.77	0.0365475	0.03715713	3655.77	0.01333096	0.01350979	4185.77	0.08520623	0.08176548	
476	-0.00160773	0.00212691	1005.99	-0.00374311	0.00371649	1535.99	0.05035085	0.05165589	2065.98	0.0547989	0.05631084	2595.98	0.00940375	0.00645152	3125.97	0.03722094	0.03715531	3655.97	0.01326741	0.01350843	4185.97	0.08584384	0.08176247	
476.2	-0.00036878	0.00212615	1006.19	-0.00364924	0.00371286	1536.19	0.04937726	0.05164915	2066.18	0.05569048	0.05630799	2596.18	0.00961372	0.0064511	3126.17	0.03795196	0.03715348	3656.17	0.01261645	0.01350707	4186.17	0.08612042	0.08175946	
476.4	-0.00025408	0.00212538	1006.39	-0.00411623	0.00370922	1536.39	0.04904706	0.0516424	2066.38	0.05494628	0.05630514	2596.38	0.01001893	0.00645068	3126.37	0.03785713	0.03715166	3656.37	0.01214115	0.01350571	4186.37	0.08664638	0.08175645	
476.6	-0.00032823	0.00212462	1006.59	-0.00331613	0.0037056	1536.59	0.04895252	0.05163565	2066.58	0.05526722	0.05630229	2596.58	0.01024251	0.00645026	3126.57	0.03715393	0.03714983	3656.57	0.01198777	0.01350435	4186.57	0.08800424	0.08175344	
476.8	-0.0004188	0.00212386	1006.79	-0.00265407	0.00370197	1536.79	0.04913375	0.05162891	2066.78	0.05485422	0.05629944	2596.78	0.01030085	0.00644985	3126.77	0.03665225	0.03714801	3656.77	0.01229959	0.01350299	4186.77	0.08835909	0.08175043	
477	-0.00062759	0.00212309	1006.99	-0.00281012	0.00369835	1536.99	0.04849317	0.05162216	2066.98	0.05560529	0.05629659	2596.98	0.00968018	0.00644943	3126.97	0.03679076	0.03714618	3656.97	0.01204992	0.01350163	4186.97	0.08805698	0.08174743	
477.2	-0.0010636	0.00212233	1007.19	-0.00282941	0.00369474	1537.19	0.04817551	0.05161542	2067.18	0.05567268	0.05629373	2597.18	0.00899197	0.00644901	3127.17	0.03691206	0.03714436	3657.17	0.01289167	0.01350027	4187.17	0.08815215	0.08174442	
477.4	-0.00068727	0.00212157	1007.39	-0.00240769	0.00369112	1537.39	0.04798232	0.05160868	2067.38	0.05605769	0.05629088	2597.38	0.00851796	0.00644859	3127.37	0.03660753	0.03714253	3657.37	0.01202689	0.01349891	4187.37	0.08677479	0.08174141	
477.6	-0.00075681	0.00212081	1007.59	-0.00282083	0.00368751	1537.59	0.04805442	0.05160193	2067.58	0.05681075	0.05628803	2597.58	0.00890459	0.00644817	3127.57	0.03639186	0.03714071	3657.57	0.01236888	0.01349755	4187.57	0.08632358	0.0817384	
477.8	-0.00031925	0.00212005	1007.79	-0.00172649	0.00368391	1537.79	0.04846323	0.05159519	2067.78	0.0566472	0.05628518	2597.78	0.00820759	0.00644775	3127.77	0.0368082	0.03713888	3657.77	0.01319929	0.0134962	4187.77	0.08619508	0.08173539	
478	-0.00016931	0.00211928	1007.99	-0.0021139	0.00368031	1537.99	0.04828593	0.05158845	2067.98	0.05581263	0.05628233	2597.98	0.00815766	0.00644734	3127.97	0.03700048	0.03713706	3657.97	0.01310532	0.01349484	4187.97	0.08666222	0.08173238	
478.2	-0.00078681	0.00211852	1008.19	-0.00318853	0.00367671	1538.19	0.04843761	0.05158171	2068.18	0.05598973	0.05627948	2598.18	0.00767224	0.00644692	3128.17	0.03670494	0.03713523	3658.17	0.01308379	0.01349348	4188.17	0.08668259	0.08172937	
478.4	-0.00103298	0.00211776	1008.39	-0.00285754	0.00367311	1538.39	0.04944332	0.05157497	2068.38	0.0572661	0.05627663	2598.38	0.0070173	0.0064465	3128.37	0.03691006	0.03713341	3658.37	0.01337792	0.01349212	4188.37	0.08650206	0.08172637	
478.6	-0.00067479	0.002117	1008.59	-0.00216611	0.00366952	1538.59	0.0491826	0.05156824	2068.58	0.05726087	0.05627378	2598.58	0.00652933	0.00644608	3128.57	0.03693574	0.03713158	3658.57	0.01374494	0.01349076	4188.57	0.08571089	0.08172336	
478.8	-0.00117404	0.00211624	1008.79	-0.00253799	0.00366593	1538.79	0.04980481	0.0515615	2068.78	0.05789141	0.05627093	2598.78	0.00684888	0.00644566	3128.77	0.03655022	0.03712976	3658.77	0.01328374	0.01348941	4188.77	0.08621072	0.08172035	
479	-0.00134742	0.00211548	1008.99	-0.00161353	0.00366235	1538.99	0.05054265	0.05155476	2068.98	0.05796718	0.05626808	2598.98	0.0071373	0.00644524	3128.97	0.03731869	0.03712793	3658.97	0.01255611	0.01348805	4188.97	0.08633453	0.08171734	
479.2	-0.00157743	0.00211472	1009.19	-0.0015081	0.00365877	1539.19	0.05073666	0.05154803	2069.18	0.05830805	0.05626523	2599.18	0.00688199	0.00644483	3129.17	0.03743639	0.03712611	3659.17	0.01357007	0.01348669	4189.17	0.08605679	0.08171433	
479.4	-0.00228347	0.00211396	1009.39	-0.00117233	0.00365519	1539.39	0.05046308	0.0515413	2069.38	0.05887722	0.05626238	2599.38	0.00747043	0.00644441	3129.37	0.03691451	0.03712429	3659.37	0.01334737	0.01348534	4189.37	0.08627398	0.08171133	
479.6	-0.00289722	0.0021132	1009.59	-0.00159069	0.00365161	1539.59	0.05089776	0.05153456	2069.58	0.05800562	0.05625953	2599.58	0.00783243	0.00644399	3129.57	0.03667718	0.03712246	3659.57	0.01266434	0.01348398	4189.57	0.08607331	0.08170832	
479.8	-0.00301882	0.00211244	1009.79	-0.00162177	0.00364804	1539.79	0.05073756	0.05152783	2069.78	0.05765897	0.05625668	2599.78	0.00855734	0.00644357	3129.77	0.0371175	0.03712064	3659.77	0.01288461	0.01348262	4189.77	0.08652633	0.08170531	
480	-0.00352751	0.00211168	1009.99	-0.00172067	0.00364448	1539.99	0.05073495	0.0515211	2069.98	0.0575399	0.05625383	2599.98	0.00965639	0.00644315	3129.97	0.03749657	0.03711882	3659.97	0.01321063	0.01348126	4189.97	0.08699435	0.0817023	
480.2	-0.00292858	0.00211092	1010.19	-0.00176559	0.00364091	1540.19	0.05099936	0.05151437	2070.18	0.05710009	0.05625098	2600.18	0.00909421	0.00644273	3130.17	0.03690387	0.03711699	3660.17	0.01313935	0.01347991	4190.17	0.08598203	0.0816993	
480.4	-0.00343027	0.00211017	1010.39	-0.00191128	0.00363735	1540.39	0.05128457	0.05150764	2070.38	0.05570462	0.05624814	2600.38	0.00965304	0.00644232	3130.37	0.03659146	0.03711517	3660.37	0.01326799	0.01347855	4190.37	0.08614625	0.08169629	
480.6	-0.0040447	0.00210941	1010.59	-0.00254274	0.00363379	1540.59	0.05193189	0.05150091	2070.58	0.05595452	0.05624529	2600.58	0.01011175	0.0064419	3130.57	0.03561772	0.03711334	3660.57	0.01383456	0.01347719	4190.57	0.08592668	0.08169328	
480.8	-0.0041234	0.00210865	1010.79	-0.00287869	0.00363024	1540.79	0.05240131	0.05149418	2070.78	0.05539507	0.05624244	2600.78	0.00973885	0.00644148	3130.77	0.0356856	0.03711152	3660.77	0.01427003	0.01347584	4190.77	0.08500822	0.08169028	
481	-0.0038653	0.00210789	1010.99	-0.00383767	0.00362669	1540.99	0.05160347	0.05148745	2070.98	0.05574301	0.05623959	2600.98	0.00813401	0.00644106	3130.97	0.03583573	0.0371097	3660.97	0.01414549	0.01347448	4190.97	0.08475873	0.08168727	
481.2	-0.00332442	0.00210714	1011.19	-0.00415756	0.00362314	1541.19	0.05166526	0.05148073	2071.18	0.05555738	0.05623674	2601.18	0.00908	0.00644064	3131.17	0.03575608	0.03710787	3661.17	0.01403598	0.01347313	4191.17	0.08452166	0.08168426	
481.4	-0.00334041	0.00210638	1011.39	-0.00362825	0.0036196	1541.39	0.05193433	0.051474	2071.38	0.05569551	0.05623389	2601.38	0.00947155	0.00644023	3131.37	0.03638299	0.03710605	3661.37	0.01406082	0.01347177	4191.37	0.08347572	0.08168126	
481.6	-0.00387627	0.00210562	1011.59	-0.00378433	0.00361606	1541.59	0.05189126	0.05146728	2071.58	0.05536886	0.05623105	2601.58	0.00987496	0.00643981	3131.57	0.0368412	0.03710423	3661.57	0.01365608	0.01347042	4191.57	0.08360676	0.08167825	
481.8	-0.00296823	0.00210487	1011.79	-0.00316829	0.00361253	1541.79	0.05213353	0.05146056	2071.78	0.05442789	0.0562282	2601.78	0.00996774	0.00643939	3131.77	0.03707289	0.03710241	3661.77	0.01380235	0.01346906	4191.77	0.08287048	0.08167524	
482	-0.00234314	0.00210411	1011.99	-0.00287332	0.00360899	1541.99	0.05245096	0.05145383	2071.98	0.05419681	0.05622535	2601.98	0.01017812	0.00643897	3131.97	0.03733196	0.03710058	3661.97	0.01332989	0.0134677	4191.97	0.08337731	0.08167224	
482.2	-0.00333163	0.00210335	1012.19	-0.00256955	0.00360546	1542.19	0.05261734	0.05144711	2072.18	0.05441732	0.0562225	2602.18	0.00968776	0.00643856	3132.17	0.0371669	0.03709876	3662.17	0.01305658	0.01346635	4192.17	0.08319702	0.08166923	
482.4	-0.00296307	0.0021026	1012.39	-0.00187445	0.00360194	1542.39	0.05227937	0.05144039	2072.38	0.05469967	0.05621966	2602.38	0.00973146	0.00643814	3132.37	0.03768153	0.03709694	3662.37	0.01331531	0.01346499	4192.37	0.08221033	0.08166623	
482.6	-0.00241491	0.00210184	1012.59	-0.0020505	0.00359842	1542.59	0.05090309	0.05143367	2072.58	0.0545386	0.05621681	2602.58	0.0098397	0.00643772	3132.57	0.03748948	0.03709511	3662.57	0.01320316	0.01346364	4192.57	0.08181838	0.08166322	
482.8	-0.00128616	0.00210109	1012.79	-0.00102896	0.0035949	1542.79	0.05145973	0.05142695	2072.78	0.05500263	0.05621396	2602.78	0.00968812	0.0064373	3132.77	0.03824687	0.03709329	3662.77	0.01396544	0.01346228	4192.77	0.0829712	0.08166022	
483	0.00040709	0.00210033	1012.99	0.00031546	0.00359138	1542.99	0.05182535	0.05142023	2072.98	0.05522602	0.05621111	2602.98	0.0095146	0.00643688	3132.97	0.03848524	0.03709147	3662.97	0.01382922	0.01346093	4192.97	0.08290575	0.08165721	
483.2	0.00048714	0.00209958	1013.19	0.00024717	0.00358787	1543.19	0.05184958	0.05141352	2073.18	0.05566646	0.05620827	2603.18	0.009608	0.00643647	3133.17	0.03823023	0.03708965	3663.17	0.01476182	0.01345957	4193.17	0.083335	0.0816542	
483.4	0.00038829	0.00209882	1013.39	0.00063595	0.00358436	1543.39	0.0524158	0.0514068	2073.38	0.05596061	0.05620542	2603.38	0.00995304	0.00643605	3133.37	0.03791651	0.03708783	3663.37	0.01489774	0.01345822	4193.37	0.08413043	0.0816512	
483.6	0.00046094	0.00209807	1013.59	0.00023802	0.00358086	1543.59	0.05301642	0.05140008	2073.58	0.05602187	0.05620258	2603.58	0.01015784	0.00643563	3133.57	0.03717855	0.037086	3663.57	0.01470924	0.01345687	4193.57	0.08425399	0.08164819	
483.8	0.00043477	0.00209732	1013.79	0.00023003	0.00357735	1543.79	0.05246667	0.05139337	2073.78	0.05634054	0.05619973	2603.78	0.01051842	0.00643521	3133.77	0.03719034	0.03708418	3663.77	0.01419165	0.01345551	4193.77	0.08476228	0.08164519	
484	0.00123084	0.00209656	1013.99	-0.00025599	0.00357386	1543.99	0.05225465	0.05138665	2073.98	0.05637172	0.05619688	2603.98	0.01032056	0.0064348	3133.97	0.03640893	0.03708236	3663.97	0.01394977	0.01345416	4193.97	0.08459584	0.08164218	
484.2	0.00146325	0.00209581	1014.19	-0.00180441	0.00357036	1544.19	0.05255125	0.05137994	2074.18	0.05613171	0.05619404	2604.18	0.00862487	0.00643438	3134.17	0.03577934	0.03708054	3664.17	0.01362575	0.0134528	4194.17	0.08387936	0.08163918	
484.4	0.00139258	0.00209506	1014.39	-0.00272442	0.00356687	1544.39	0.05251759	0.05137323	2074.38	0.05599807	0.05619119	2604.38	0.00918599	0.00643396	3134.37	0.03600313	0.03707872	3664.37	0.0131544	0.01345145	4194.37	0.08414703	0.08163617	
484.6	0.00110637	0.0020943	1014.59	-0.00360272	0.00356338	1544.59	0.05195796	0.05136652	2074.58	0.05648223	0.05618834	2604.58	0.00817249	0.00643354	3134.57	0.03542707	0.03707689	3664.57	0.0130757	0.0134501	4194.57	0.08398816	0.08163317	
484.8	0.00106317	0.00209355	1014.79	-0.00420753	0.0035599	1544.79	0.0511327	0.05135981	2074.78	0.05647737	0.0561855	2604.78	0.00697019	0.00643313	3134.77	0.03562777	0.03707507	3664.77	0.01300147	0.01344874	4194.77	0.08367895	0.08163016	
485	0.00057805	0.0020928	1014.99	-0.00410663	0.00355642	1544.99	0.05024423	0.0513531	2074.98	0.05691224	0.05618265	2604.98	0.00696264	0.00643271	3134.97	0.03571381	0.03707325	3664.97	0.01234534	0.01344739	4194.97	0.08375207	0.08162716	
485.2	-0.00003219	0.00209205	1015.19	-0.00449249	0.00355294	1545.19	0.05056142	0.05134639	2075.18	0.05633761	0.05617981	2605.18	0.00798066	0.00643229	3135.17	0.03576919	0.03707143	3665.17	0.01202129	0.01344604	4195.17	0.08236473	0.08162416	
485.4	-0.000617	0.0020913	1015.39	-0.00412592	0.00354946	1545.39	0.05000745	0.05133968	2075.38	0.05557172	0.05617696	2605.38	0.00777151	0.00643187	3135.37	0.03693136	0.03706961	3665.37	0.01244259	0.01344468	4195.37	0.08148305	0.08162115	
485.6	-0.00053445	0.00209055	1015.59	-0.00357776	0.00354599	1545.59	0.04992469	0.05133298	2075.58	0.05555784	0.05617412	2605.58	0.00830753	0.00643146	3135.57	0.03692047	0.03706779	3665.57	0.01281369	0.01344333	4195.57	0.08194872	0.08161815	
485.8	-0.00115595	0.00208979	1015.79	-0.00366477	0.00354253	1545.79	0.04936525	0.05132627	2075.78	0.05507748	0.05617127	2605.78	0.00841436	0.00643104	3135.77	0.03696862	0.03706597	3665.77	0.01366305	0.01344198	4195.77	0.0810178	0.08161514	
486	-0.00216511	0.00208904	1015.99	-0.00357602	0.00353906	1545.99	0.04831677	0.05131956	2075.98	0.0547918	0.05616843	2605.98	0.00797841	0.00643062	3135.97	0.03774943	0.03706415	3665.97	0.01399866	0.01344062	4195.97	0.08198668	0.08161214	
486.2	-0.00367944	0.00208829	1016.19	-0.00397292	0.0035356	1546.19	0.04732987	0.05131286	2076.18	0.05427254	0.05616558	2606.18	0.00824962	0.0064302	3136.17	0.03800989	0.03706232	3666.17	0.01375961	0.01343927	4196.17	0.08091249	0.08160914	
486.4	-0.0030529	0.00208754	1016.39	-0.00423944	0.00353214	1546.39	0.0465809	0.05130616	2076.38	0.0549616	0.05616274	2606.38	0.00848128	0.00642979	3136.37	0.03841399	0.0370605	3666.37	0.01460122	0.01343792	4196.37	0.08009564	0.08160613	
486.6	-0.00279191	0.00208679	1016.59	-0.00395291	0.00352869	1546.59	0.04688234	0.05129945	2076.58	0.05611774	0.0561599	2606.58	0.00852656	0.00642937	3136.57	0.03781888	0.03705868	3666.57	0.01457974	0.01343657	4196.57	0.08009209	0.08160313	
486.8	-0.00256526	0.00208604	1016.79	-0.00283818	0.00352524	1546.79	0.04835878	0.05129275	2076.78	0.056073	0.05615705	2606.78	0.00868753	0.00642895	3136.77	0.03763282	0.03705686	3666.77	0.01505229	0.01343522	4196.77	0.08073698	0.08160012	
487	-0.00251226	0.00208529	1016.99	-0.00278695	0.00352179	1546.99	0.04913818	0.05128605	2076.98	0.05616798	0.05615421	2606.98	0.00931582	0.00642854	3136.97	0.03717216	0.03705504	3666.97	0.01449594	0.01343386	4196.97	0.08037575	0.08159712	
487.2	-0.00276138	0.00208455	1017.19	-0.00278214	0.00351835	1547.19	0.05004951	0.05127935	2077.18	0.05638411	0.05615136	2607.18	0.00958707	0.00642812	3137.17	0.03790723	0.03705322	3667.17	0.01485711	0.01343251	4197.17	0.08170188	0.08159412	
487.4	-0.00338657	0.0020838	1017.39	-0.0029973	0.00351491	1547.39	0.05090106	0.05127265	2077.38	0.05605091	0.05614852	2607.38	0.01002073	0.0064277	3137.37	0.03767012	0.0370514	3667.37	0.01475011	0.01343116	4197.37	0.08224327	0.08159111	
487.6	-0.00299872	0.00208305	1017.59	-0.0037664	0.00351147	1547.59	0.05080465	0.05126596	2077.58	0.05718926	0.05614568	2607.58	0.00951747	0.00642728	3137.57	0.0372276	0.03704958	3667.57	0.01420742	0.01342981	4197.57	0.08246419	0.08158811	
487.8	-0.00388451	0.0020823	1017.79	-0.00400349	0.00350804	1547.79	0.05029589	0.05125926	2077.78	0.05637544	0.05614283	2607.78	0.00963471	0.00642687	3137.77	0.03727714	0.03704776	3667.77	0.01330291	0.01342846	4197.77	0.08293992	0.08158511	
488	-0.00272676	0.00208155	1017.99	-0.00436824	0.0035046	1547.99	0.05095962	0.05125256	2077.98	0.0556914	0.05613999	2607.98	0.00927058	0.00642645	3137.97	0.03720776	0.03704594	3667.97	0.0131727	0.01342711	4197.97	0.08356626	0.08158211	
488.2	-0.00343034	0.0020808	1018.19	-0.00477335	0.00350118	1548.19	0.05162603	0.05124587	2078.18	0.05585067	0.05613715	2608.18	0.00871614	0.00642603	3138.17	0.03728936	0.03704412	3668.17	0.01293902	0.01342575	4198.17	0.08331765	0.0815791	
488.4	-0.00327512	0.00208006	1018.39	-0.00466142	0.00349775	1548.39	0.0508973	0.05123917	2078.38	0.05557477	0.0561343	2608.38	0.00919816	0.00642562	3138.37	0.03783208	0.0370423	3668.37	0.01264649	0.0134244	4198.37	0.08388894	0.0815761	
488.6	-0.00337726	0.00207931	1018.59	-0.00482146	0.00349433	1548.59	0.05054931	0.05123248	2078.58	0.05522138	0.05613146	2608.58	0.00856243	0.0064252	3138.57	0.03754815	0.03704048	3668.57	0.01321043	0.01342305	4198.57	0.08540465	0.0815731	
488.8	-0.00340907	0.00207856	1018.79	-0.00521584	0.00349092	1548.79	0.05019204	0.05122579	2078.78	0.05488453	0.05612862	2608.78	0.00765798	0.00642478	3138.77	0.03705789	0.03703866	3668.77	0.01264995	0.0134217	4198.77	0.08543687	0.0815701	
489	-0.00363968	0.00207782	1018.99	-0.00449595	0.0034875	1548.99	0.05062989	0.05121909	2078.98	0.05424192	0.05612577	2608.98	0.00793176	0.00642437	3138.97	0.03713491	0.03703684	3668.97	0.01212051	0.01342035	4198.97	0.08512932	0.08156709	
489.2	-0.00358117	0.00207707	1019.19	-0.00437472	0.00348409	1549.19	0.05010345	0.0512124	2079.18	0.05360459	0.05612293	2609.18	0.00748	0.00642395	3139.17	0.03729056	0.03703502	3669.17	0.01216154	0.013419	4199.17	0.08479533	0.08156409	
489.4	-0.00369714	0.00207632	1019.39	-0.00418826	0.00348069	1549.39	0.04921023	0.05120571	2079.38	0.05325725	0.05612009	2609.38	0.00742736	0.00642353	3139.37	0.03760305	0.0370332	3669.37	0.01263961	0.01341765	4199.37	0.08528651	0.08156109	
489.6	-0.00357053	0.00207558	1019.59	-0.00305856	0.00347728	1549.59	0.04887734	0.05119902	2079.58	0.0530427	0.05611725	2609.58	0.00825757	0.00642312	3139.57	0.03653095	0.03703138	3669.57	0.01310821	0.0134163	4199.57	0.08541852	0.08155809	
489.8	-0.00386792	0.00207483	1019.79	-0.00262861	0.00347388	1549.79	0.04778528	0.05119233	2079.78	0.05232776	0.05611441	2609.78	0.0080689	0.0064227	3139.77	0.03695599	0.03702956	3669.77	0.01351239	0.01341495	4199.77	0.08474242	0.08155509	
490	-0.00336993	0.00207409	1019.99	-0.00256347	0.00347048	1549.99	0.04746165	0.05118565	2079.98	0.05132936	0.05611156	2609.98	0.00885835	0.00642228	3139.97	0.03752331	0.03702774	3669.97	0.01345822	0.0134136	4199.97	0.0838167	0.08155208	
490.2	-0.00319156	0.00207334	1020.19	-0.00264692	0.00346709	1550.19	0.04717513	0.05117896	2080.18	0.05141021	0.05610872	2610.18	0.00922619	0.00642187	3140.17	0.03716788	0.03702592	3670.17	0.01325862	0.01341225	4200.17	0.08261186	0.08154908	
490.4	-0.00252591	0.0020726	1020.39	-0.00241334	0.0034637	1550.39	0.04733681	0.05117227	2080.38	0.05230703	0.05610588	2610.38	0.00903982	0.00642145	3140.37	0.03629964	0.03702411	3670.37	0.01355685	0.0134109	4200.37	0.08262391	0.08154608	
490.6	-0.0023763	0.00207185	1020.59	-0.00194438	0.00346031	1550.59	0.04736815	0.05116559	2080.58	0.05211467	0.05610304	2610.58	0.00979602	0.00642103	3140.57	0.03591137	0.03702229	3670.57	0.01358414	0.01340955	4200.57	0.08258979	0.08154308	
490.8	-0.0026826	0.00207111	1020.79	-0.00180039	0.00345693	1550.79	0.04747677	0.0511589	2080.78	0.05163292	0.0561002	2610.78	0.00991466	0.00642062	3140.77	0.03603224	0.03702047	3670.77	0.01362045	0.0134082	4200.77	0.08323145	0.08154008	
491	-0.0021425	0.00207036	1020.99	-0.00191021	0.00345355	1550.99	0.04758121	0.05115222	2080.98	0.05198555	0.05609736	2610.98	0.00957946	0.0064202	3140.97	0.03644021	0.03701865	3670.97	0.01321298	0.01340685	4200.97	0.08302528	0.08153708	
491.2	-0.00191426	0.00206962	1021.19	-0.00196424	0.00345017	1551.19	0.04737941	0.05114554	2081.18	0.05198117	0.05609452	2611.18	0.00949377	0.00641978	3141.17	0.03737276	0.03701683	3671.17	0.01338499	0.0134055	4201.17	0.08294426	0.08153408	
491.4	-0.00235549	0.00206888	1021.39	-0.00251981	0.0034468	1551.39	0.04653872	0.05113886	2081.38	0.05287579	0.05609167	2611.38	0.00853097	0.00641937	3141.37	0.03767823	0.03701501	3671.37	0.01355282	0.01340415	4201.37	0.08254128	0.08153108	
491.6	-0.00239279	0.00206813	1021.59	-0.00206969	0.00344343	1551.59	0.04635307	0.05113218	2081.58	0.0536915	0.05608883	2611.58	0.00770258	0.00641895	3141.57	0.03789755	0.03701319	3671.57	0.01312703	0.0134028	4201.57	0.0827852	0.08152807	
491.8	-0.00355419	0.00206739	1021.79	-0.00206081	0.00344006	1551.79	0.0463059	0.0511255	2081.78	0.05275741	0.05608599	2611.78	0.00746821	0.00641853	3141.77	0.03765305	0.03701137	3671.77	0.01320913	0.01340146	4201.77	0.0827255	0.08152507	
492	-0.00289951	0.00206665	1021.99	-0.00205026	0.0034367	1551.99	0.0475463	0.05111882	2081.98	0.05246762	0.05608315	2611.98	0.00691968	0.00641812	3141.97	0.03804562	0.03700956	3671.97	0.01305638	0.01340011	4201.97	0.08323479	0.08152207	
492.2	-0.0042637	0.00206591	1022.19	-0.00200552	0.00343333	1552.19	0.04754794	0.05111214	2082.18	0.0529408	0.05608031	2612.18	0.00696667	0.0064177	3142.17	0.03774169	0.03700774	3672.17	0.01340679	0.01339876	4202.17	0.08344484	0.08151907	
492.4	-0.00493677	0.00206516	1022.39	-0.00298534	0.00342998	1552.39	0.04731428	0.05110546	2082.38	0.05303364	0.05607747	2612.38	0.00731208	0.00641728	3142.37	0.0376434	0.03700592	3672.37	0.01323242	0.01339741	4202.37	0.08407186	0.08151607	
492.6	-0.00521127	0.00206442	1022.59	-0.00344361	0.00342662	1552.59	0.04748003	0.05109879	2082.58	0.05295396	0.05607463	2612.58	0.00674352	0.00641687	3142.57	0.03728507	0.0370041	3672.57	0.01257737	0.01339606	4202.57	0.08444306	0.08151307	
492.8	-0.00545218	0.00206368	1022.79	-0.00310735	0.00342327	1552.79	0.04722847	0.05109211	2082.78	0.05272648	0.05607179	2612.78	0.00664864	0.00641645	3142.77	0.03668268	0.03700228	3672.77	0.01126973	0.01339471	4202.77	0.08349915	0.08151007	
493	-0.00612503	0.00206294	1022.99	-0.0030908	0.00341993	1552.99	0.04798684	0.05108544	2082.98	0.05322764	0.05606895	2612.98	0.00616114	0.00641603	3142.97	0.03713196	0.03700047	3672.97	0.01106921	0.01339337	4202.97	0.0829766	0.08150707	
493.2	-0.00561442	0.0020622	1023.19	-0.00288827	0.00341658	1553.19	0.04775468	0.05107876	2083.18	0.05381788	0.05606611	2613.18	0.00620954	0.00641562	3143.17	0.0368214	0.03699865	3673.17	0.01128124	0.01339202	4203.17	0.08261537	0.08150407	
493.4	-0.00514464	0.00206146	1023.39	-0.00256621	0.00341324	1553.39	0.04822053	0.05107209	2083.38	0.05382586	0.05606327	2613.38	0.00731661	0.0064152	3143.37	0.03629975	0.03699683	3673.37	0.01201292	0.01339067	4203.37	0.08236123	0.08150107	
493.6	-0.00475947	0.00206072	1023.59	-0.00177427	0.0034099	1553.59	0.04836037	0.05106542	2083.58	0.05394108	0.05606043	2613.58	0.00800444	0.00641478	3143.57	0.03613395	0.03699501	3673.57	0.01294571	0.01338932	4203.57	0.08187387	0.08149807	
493.8	-0.00367758	0.00205998	1023.79	-0.00156963	0.00340657	1553.79	0.04835297	0.05105875	2083.78	0.05421804	0.0560576	2613.78	0.00764181	0.00641437	3143.77	0.03659368	0.03699319	3673.77	0.01282226	0.01338798	4203.77	0.08182579	0.08149507	
494	-0.00365914	0.00205924	1023.99	-0.0021874	0.00340324	1553.99	0.04851886	0.05105208	2083.98	0.05384827	0.05605476	2613.98	0.00852531	0.00641395	3143.97	0.03648663	0.03699138	3673.97	0.0129653	0.01338663	4203.97	0.08165219	0.08149207	
494.2	-0.00340013	0.0020585	1024.19	-0.0018567	0.00339991	1554.19	0.04866417	0.05104541	2084.18	0.05435832	0.05605192	2614.18	0.00831569	0.00641354	3144.17	0.03590707	0.03698956	3674.17	0.0130964	0.01338528	4204.17	0.08204127	0.08148907	
494.4	-0.0030321	0.00205776	1024.39	-0.00178217	0.00339658	1554.39	0.04972144	0.05103874	2084.38	0.05431988	0.05604908	2614.38	0.00795505	0.00641312	3144.37	0.03558772	0.03698774	3674.37	0.01388274	0.01338393	4204.37	0.08275688	0.08148607	
494.6	-0.0031197	0.00205702	1024.59	-0.00262206	0.00339326	1554.59	0.04911386	0.05103207	2084.58	0.05412405	0.05604624	2614.58	0.00798287	0.0064127	3144.57	0.03578975	0.03698593	3674.57	0.01379498	0.01338259	4204.57	0.08356206	0.08148308	
494.8	-0.00275691	0.00205628	1024.79	-0.00285288	0.00338994	1554.79	0.04973977	0.05102541	2084.78	0.05482863	0.0560434	2614.78	0.00737158	0.00641229	3144.77	0.03599934	0.03698411	3674.77	0.01252658	0.01338124	4204.77	0.08374815	0.08148008	
495	-0.0021585	0.00205554	1024.99	-0.00373847	0.00338663	1554.99	0.04966436	0.05101874	2084.98	0.05518936	0.05604056	2614.98	0.00686062	0.00641187	3144.97	0.03656323	0.03698229	3674.97	0.01303941	0.01337989	4204.97	0.08323923	0.08147708	
495.2	-0.00120942	0.0020548	1025.19	-0.00360099	0.00338332	1555.19	0.04936841	0.05101208	2085.18	0.05545859	0.05603773	2615.18	0.00615194	0.00641146	3145.17	0.03686169	0.03698047	3675.17	0.01305453	0.01337855	4205.17	0.08397835	0.08147408	
495.4	-0.00100319	0.00205406	1025.39	-0.00357324	0.00338001	1555.39	0.04842146	0.05100541	2085.38	0.05611602	0.05603489	2615.38	0.00564731	0.00641104	3145.37	0.03716835	0.03697866	3675.37	0.01244971	0.0133772	4205.37	0.0845539	0.08147108	
495.6	-0.00142158	0.00205333	1025.59	-0.00380052	0.0033767	1555.59	0.04902283	0.05099875	2085.58	0.05510773	0.05603205	2615.58	0.00566745	0.00641062	3145.57	0.03692511	0.03697684	3675.57	0.01273662	0.01337586	4205.57	0.08512429	0.08146808	
495.8	-0.00158094	0.00205259	1025.79	-0.00367301	0.0033734	1555.79	0.04974051	0.05099209	2085.78	0.05445134	0.05602921	2615.78	0.00517199	0.00641021	3145.77	0.03636848	0.03697502	3675.77	0.01257679	0.01337451	4205.77	0.08506568	0.08146508	
496	-0.0020053	0.00205185	1025.99	-0.00404517	0.0033701	1555.99	0.05026313	0.05098542	2085.98	0.05367875	0.05602637	2615.98	0.00539666	0.00640979	3145.97	0.03680865	0.03697321	3675.97	0.01174355	0.01337316	4205.97	0.08482162	0.08146208	
496.2	-0.002836	0.00205111	1026.19	-0.00500008	0.00336681	1556.19	0.04983951	0.05097876	2086.18	0.05366271	0.05602354	2616.18	0.00610422	0.00640938	3146.17	0.03684528	0.03697139	3676.17	0.01177743	0.01337182	4206.17	0.08496079	0.08145909	
496.4	-0.00336389	0.00205038	1026.39	-0.00531083	0.00336351	1556.39	0.04995598	0.0509721	2086.38	0.05298508	0.0560207	2616.38	0.00613	0.00640896	3146.37	0.03679819	0.03696957	3676.37	0.0114321	0.01337047	4206.37	0.08466167	0.08145609	
496.6	-0.00362325	0.00204964	1026.59	-0.00547457	0.00336023	1556.59	0.04978132	0.05096545	2086.58	0.05236153	0.05601786	2616.58	0.00560438	0.00640854	3146.57	0.03667179	0.03696776	3676.57	0.01126379	0.01336913	4206.57	0.08475152	0.08145309	
496.8	-0.00387948	0.0020489	1026.79	-0.00510885	0.00335694	1556.79	0.0492804	0.05095879	2086.78	0.05199662	0.05601503	2616.78	0.0054617	0.00640813	3146.77	0.03677075	0.03696594	3676.77	0.01136627	0.01336778	4206.77	0.08445896	0.08145009	
497	-0.00376998	0.00204817	1026.99	-0.004452	0.00335366	1556.99	0.04944039	0.05095213	2086.98	0.05271728	0.05601219	2616.98	0.00509852	0.00640771	3146.97	0.03728887	0.03696413	3676.97	0.01241848	0.01336644	4206.97	0.08412062	0.08144709	
497.2	-0.00361154	0.00204743	1027.19	-0.00427388	0.00335038	1557.19	0.04909385	0.05094547	2087.18	0.05286001	0.05600935	2617.18	0.00546288	0.0064073	3147.17	0.03698484	0.03696231	3677.17	0.01267434	0.01336509	4207.17	0.08421794	0.0814441	
497.4	-0.00400497	0.0020467	1027.39	-0.00377975	0.0033471	1557.39	0.04892749	0.05093882	2087.38	0.05296393	0.05600652	2617.38	0.00520177	0.00640688	3147.37	0.03695309	0.03696049	3677.37	0.01312926	0.01336375	4207.37	0.08443645	0.0814411	
497.6	-0.00486334	0.00204596	1027.59	-0.00372719	0.00334383	1557.59	0.04841916	0.05093216	2087.58	0.0528294	0.05600368	2617.58	0.00448929	0.00640647	3147.57	0.03730348	0.03695868	3677.57	0.01244475	0.0133624	4207.57	0.08416681	0.0814381	
497.8	-0.0050903	0.00204523	1027.79	-0.00345416	0.00334056	1557.79	0.04852844	0.05092551	2087.78	0.05297752	0.05600084	2617.78	0.00446266	0.00640605	3147.77	0.0374189	0.03695686	3677.77	0.01287228	0.01336106	4207.77	0.0844148	0.0814351	
498	-0.00626756	0.00204449	1027.99	-0.0032877	0.00333729	1557.99	0.04890758	0.05091886	2087.98	0.05308238	0.05599801	2617.98	0.00508837	0.00640563	3147.97	0.03726798	0.03695505	3677.97	0.01300907	0.01335971	4207.97	0.08479855	0.08143211	
498.2	-0.00623599	0.00204376	1028.19	-0.00288537	0.00333403	1558.19	0.04941172	0.05091221	2088.18	0.05334949	0.05599517	2618.18	0.00547626	0.00640522	3148.17	0.03757986	0.03695323	3678.17	0.01283719	0.01335837	4208.17	0.08495901	0.08142911	
498.4	-0.0060972	0.00204302	1028.39	-0.00277105	0.00333077	1558.39	0.04940555	0.05090556	2088.38	0.05340332	0.05599233	2618.38	0.00571187	0.0064048	3148.37	0.03761527	0.03695142	3678.37	0.01377333	0.01335702	4208.37	0.08554225	0.08142611	
498.6	-0.00592749	0.00204229	1028.59	-0.00349968	0.00332751	1558.59	0.04871785	0.05089891	2088.58	0.05411532	0.0559895	2618.58	0.00620299	0.00640439	3148.57	0.0367585	0.0369496	3678.57	0.01278019	0.01335568	4208.57	0.08505186	0.08142312	
498.8	-0.00557904	0.00204156	1028.79	-0.00353182	0.00332426	1558.79	0.04966343	0.05089226	2088.78	0.05422579	0.05598666	2618.78	0.00659567	0.00640397	3148.77	0.03628132	0.03694779	3678.77	0.01283217	0.01335433	4208.77	0.08483245	0.08142012	
499	-0.00573108	0.00204082	1028.99	-0.00317945	0.00332101	1558.99	0.04901847	0.05088561	2088.98	0.05434081	0.05598383	2618.98	0.00743449	0.00640356	3148.97	0.0361255	0.03694597	3678.97	0.01358603	0.01335299	4208.97	0.08468916	0.08141712	
499.2	-0.00431508	0.00204009	1029.19	-0.00238558	0.00331776	1559.19	0.04944366	0.05087896	2089.18	0.05472568	0.05598099	2619.18	0.00795856	0.00640314	3149.17	0.03607903	0.03694415	3679.17	0.01320229	0.01335165	4209.17	0.08443016	0.08141413	
499.4	-0.00465341	0.00203936	1029.39	-0.00251714	0.00331451	1559.39	0.04960282	0.05087231	2089.38	0.05487623	0.05597816	2619.38	0.00808023	0.00640272	3149.37	0.03617008	0.03694234	3679.37	0.01331445	0.0133503	4209.37	0.08400668	0.08141113	
499.6	-0.00451289	0.00203862	1029.59	-0.0023717	0.00331127	1559.59	0.0511463	0.05086567	2089.58	0.0544153	0.05597532	2619.58	0.00737046	0.00640231	3149.57	0.03592513	0.03694052	3679.57	0.01411516	0.01334896	4209.57	0.08383326	0.08140813	
499.8	-0.00464427	0.00203789	1029.79	-0.00229595	0.00330803	1559.79	0.05157505	0.05085902	2089.78	0.05411527	0.05597249	2619.78	0.00788872	0.00640189	3149.77	0.03525443	0.03693871	3679.77	0.01328916	0.01334762	4209.77	0.08345051	0.08140514	
500	-0.00456628	0.00203716	1029.99	-0.00325658	0.0033048	1559.99	0.05123534	0.05085238	2089.98	0.05418913	0.05596965	2619.98	0.00768901	0.00640148	3149.97	0.03495619	0.0369369	3679.97	0.01408238	0.01334627	4209.97	0.08311585	0.08140214	
500.2	-0.00400239	0.00203643	1030.19	-0.00381651	0.00330157	1560.19	0.05163341	0.05084574	2090.18	0.0547639	0.05596682	2620.18	0.00707836	0.00640106	3150.17	0.03362021	0.03693508	3680.17	0.01503519	0.01334493	4210.17	0.08405214	0.08139914	
500.4	-0.00366917	0.0020357	1030.39	-0.00328481	0.00329834	1560.39	0.05168958	0.05083909	2090.38	0.05392256	0.05596398	2620.38	0.00682089	0.00640065	3150.37	0.03297377	0.03693327	3680.37	0.0149175	0.01334359	4210.37	0.08358426	0.08139615	
500.6	-0.00313973	0.00203496	1030.59	-0.00419568	0.00329511	1560.59	0.05178145	0.05083245	2090.58	0.05391731	0.05596115	2620.58	0.00669691	0.00640023	3150.57	0.0328708	0.03693145	3680.57	0.0145075	0.01334225	4210.57	0.08367569	0.08139315	
500.8	-0.00241477	0.00203423	1030.79	-0.00362171	0.00329189	1560.79	0.05157398	0.05082581	2090.78	0.0532058	0.05595832	2620.78	0.00728553	0.00639982	3150.77	0.03305074	0.03692964	3680.77	0.01404789	0.0133409	4210.77	0.08328567	0.08139016	
501	-0.00204941	0.0020335	1030.99	-0.00428067	0.00328867	1560.99	0.05178225	0.05081917	2090.98	0.05352066	0.05595548	2620.98	0.00677086	0.0063994	3150.97	0.03322264	0.03692782	3680.97	0.0139791	0.01333956	4210.97	0.08342726	0.08138716	
501.2	-0.00165891	0.00203277	1031.19	-0.00514272	0.00328546	1561.19	0.05229722	0.05081253	2091.18	0.05250041	0.05595265	2621.18	0.00617152	0.00639899	3151.17	0.03326003	0.03692601	3681.17	0.01321388	0.01333822	4211.17	0.08323688	0.08138416	
501.4	-0.00165346	0.00203204	1031.39	-0.00510277	0.00328224	1561.39	0.05302844	0.05080589	2091.38	0.05151792	0.05594981	2621.38	0.00597327	0.00639857	3151.37	0.03359878	0.03692419	3681.37	0.01284364	0.01333688	4211.37	0.08312952	0.08138117	
501.6	-0.00194952	0.00203131	1031.59	-0.00488658	0.00327903	1561.59	0.05341611	0.05079926	2091.58	0.04995743	0.05594698	2621.58	0.00541787	0.00639816	3151.57	0.0341228	0.03692238	3681.57	0.01213714	0.01333553	4211.57	0.08294411	0.08137817	
501.8	-0.00250836	0.00203058	1031.79	-0.00430557	0.00327583	1561.79	0.05412928	0.05079262	2091.78	0.04981185	0.05594415	2621.78	0.00542388	0.00639774	3151.77	0.03457906	0.03692057	3681.77	0.01251189	0.01333419	4211.77	0.08330773	0.08137518	
502	-0.00243173	0.00202985	1031.99	-0.0047783	0.00327262	1561.99	0.05378952	0.05078599	2091.98	0.04958849	0.05594131	2621.98	0.00596022	0.00639733	3151.97	0.03463592	0.03691875	3681.97	0.01164506	0.01333285	4211.97	0.08371795	0.08137218	
502.2	-0.00218349	0.00202912	1032.19	-0.00442303	0.00326942	1562.19	0.053886	0.05077935	2092.18	0.04853487	0.05593848	2622.18	0.00651334	0.00639691	3152.17	0.03549328	0.03691694	3682.17	0.01140636	0.01333151	4212.17	0.08412186	0.08136919	
502.4	-0.00239576	0.00202839	1032.39	-0.00454981	0.00326623	1562.39	0.05377331	0.05077272	2092.38	0.04853551	0.05593565	2622.38	0.00619077	0.0063965	3152.37	0.03544417	0.03691512	3682.37	0.01093211	0.01333017	4212.37	0.08381022	0.08136619	
502.6	-0.00271578	0.00202767	1032.59	-0.0042693	0.00326303	1562.59	0.05405247	0.05076609	2092.58	0.04925651	0.05593282	2622.58	0.00689224	0.00639608	3152.57	0.0357212	0.03691331	3682.57	0.01034972	0.01332882	4212.57	0.08293084	0.0813632	
502.8	-0.00312855	0.00202694	1032.79	-0.00429935	0.00325984	1562.79	0.05446474	0.05075945	2092.78	0.04921258	0.05592998	2622.78	0.00713877	0.00639567	3152.77	0.03681493	0.0369115	3682.77	0.01053388	0.01332748	4212.77	0.08346777	0.0813602	
503	-0.00325873	0.00202621	1032.99	-0.00345684	0.00325665	1562.99	0.05395303	0.05075282	2092.98	0.05070462	0.05592715	2622.98	0.00711279	0.00639525	3152.97	0.03781977	0.03690968	3682.97	0.01028626	0.01332614	4212.97	0.08288487	0.08135721	
503.2	-0.00388095	0.00202548	1033.19	-0.00298829	0.00325347	1563.19	0.0538559	0.05074619	2093.18	0.05177668	0.05592432	2623.18	0.0067162	0.00639484	3153.17	0.03858222	0.03690787	3683.17	0.01056214	0.0133248	4213.17	0.08343616	0.08135422	
503.4	-0.00494665	0.00202475	1033.39	-0.00376869	0.00325029	1563.39	0.05355384	0.05073956	2093.38	0.05214023	0.05592149	2623.38	0.00694971	0.00639442	3153.37	0.03844719	0.03690606	3683.37	0.01033925	0.01332346	4213.37	0.08384	0.08135122	
503.6	-0.00518844	0.00202403	1033.59	-0.00373884	0.00324711	1563.59	0.05301929	0.05073293	2093.58	0.05265765	0.05591865	2623.58	0.00782498	0.00639401	3153.57	0.03917104	0.03690424	3683.57	0.01005441	0.01332212	4213.57	0.08370809	0.08134823	
503.8	-0.00547266	0.0020233	1033.79	-0.00426735	0.00324393	1563.79	0.05171359	0.05072631	2093.78	0.0533024	0.05591582	2623.78	0.00813752	0.00639359	3153.77	0.03845366	0.03690243	3683.77	0.01036367	0.01332078	4213.77	0.08337299	0.08134523	
504	-0.00564047	0.00202257	1033.99	-0.0038817	0.00324076	1563.99	0.05051204	0.05071968	2093.98	0.05416125	0.05591299	2623.98	0.00693588	0.00639318	3153.97	0.03724404	0.03690062	3683.97	0.01001651	0.01331944	4213.97	0.08275414	0.08134224	
504.2	-0.00601371	0.00202185	1034.19	-0.00358347	0.00323759	1564.19	0.05048937	0.05071305	2094.18	0.0548631	0.05591016	2624.18	0.00699094	0.00639276	3154.17	0.03703342	0.03689881	3684.17	0.00918257	0.0133181	4214.17	0.0828472	0.08133925	
504.4	-0.00677545	0.00202112	1034.39	-0.00389176	0.00323443	1564.39	0.04952925	0.05070643	2094.38	0.05520167	0.05590733	2624.38	0.0071718	0.00639235	3154.37	0.03742458	0.03689699	3684.37	0.00870304	0.01331676	4214.37	0.08281435	0.08133625	
504.6	-0.00609989	0.00202039	1034.59	-0.00458843	0.00323126	1564.59	0.04880028	0.05069981	2094.58	0.05580399	0.05590449	2624.58	0.00666064	0.00639193	3154.57	0.0368066	0.03689518	3684.57	0.00814843	0.01331542	4214.57	0.08279532	0.08133326	
504.8	-0.00676479	0.00201967	1034.79	-0.00432598	0.0032281	1564.79	0.04837608	0.05069318	2094.78	0.05627693	0.05590166	2624.78	0.00675993	0.00639152	3154.77	0.03607237	0.03689337	3684.77	0.00870794	0.01331408	4214.77	0.08286092	0.08133026	
505	-0.0068055	0.00201894	1034.99	-0.00509206	0.00322495	1564.99	0.04871709	0.05068656	2094.98	0.05585073	0.05589883	2624.98	0.00572674	0.0063911	3154.97	0.03592476	0.03689155	3684.97	0.00891987	0.01331274	4214.97	0.08267173	0.08132727	
505.2	-0.00641928	0.00201822	1035.19	-0.00448643	0.00322179	1565.19	0.04902131	0.05067994	2095.18	0.05378047	0.055896	2625.18	0.00578549	0.00639069	3155.17	0.03526008	0.03688974	3685.17	0.00924079	0.0133114	4215.17	0.08205694	0.08132428	
505.4	-0.00698521	0.00201749	1035.39	-0.00410306	0.00321864	1565.39	0.04910681	0.05067332	2095.38	0.05279698	0.05589317	2625.38	0.00533475	0.00639027	3155.37	0.03446002	0.03688793	3685.37	0.01001426	0.01331006	4215.37	0.08241327	0.08132128	
505.6	-0.00778409	0.00201677	1035.59	-0.00380101	0.0032155	1565.59	0.04836677	0.0506667	2095.58	0.05161251	0.05589034	2625.58	0.0041724	0.00638986	3155.57	0.03363594	0.03688612	3685.57	0.01123377	0.01330872	4215.57	0.08273412	0.08131829	
505.8	-0.00811492	0.00201604	1035.79	-0.00368136	0.00321235	1565.79	0.04789636	0.05066008	2095.78	0.05133045	0.05588751	2625.78	0.00394954	0.00638944	3155.77	0.03326504	0.03688431	3685.77	0.01171598	0.01330738	4215.77	0.08386632	0.0813153	
506	-0.00719187	0.00201532	1035.99	-0.00401727	0.00320921	1565.99	0.04772152	0.05065346	2095.98	0.05103682	0.05588468	2625.98	0.0038227	0.00638903	3155.97	0.03282512	0.03688249	3685.97	0.01175138	0.01330604	4215.97	0.08332405	0.08131231	
506.2	-0.00688745	0.00201459	1036.19	-0.00375754	0.00320607	1566.19	0.0486608	0.05064684	2096.18	0.05137943	0.05588185	2626.18	0.00429204	0.00638861	3156.17	0.03285662	0.03688068	3686.17	0.01168925	0.0133047	4216.17	0.08332895	0.08130931	
506.4	-0.00654523	0.00201387	1036.39	-0.00509379	0.00320294	1566.39	0.04911048	0.05064023	2096.38	0.05227641	0.05587902	2626.38	0.00443172	0.0063882	3156.37	0.03308193	0.03687887	3686.37	0.01165262	0.01330336	4216.37	0.08256546	0.08130632	
506.6	-0.00577123	0.00201315	1036.59	-0.00508707	0.0031998	1566.59	0.04926824	0.05063361	2096.58	0.05283084	0.05587619	2626.58	0.00499964	0.00638779	3156.57	0.03299677	0.03687706	3686.57	0.01271332	0.01330202	4216.57	0.08273146	0.08130333	
506.8	-0.00519542	0.00201242	1036.79	-0.0053512	0.00319668	1566.79	0.04984749	0.050627	2096.78	0.05298582	0.05587336	2626.78	0.00431975	0.00638737	3156.77	0.03304315	0.03687525	3686.77	0.01293069	0.01330069	4216.77	0.08355958	0.08130033	
507	-0.00450634	0.0020117	1036.99	-0.00539647	0.00319355	1566.99	0.04913439	0.05062038	2096.98	0.05358435	0.05587053	2626.98	0.00459537	0.00638696	3156.97	0.03379094	0.03687343	3686.97	0.01244749	0.01329935	4216.97	0.08357554	0.08129734	
507.2	-0.00491374	0.00201098	1037.19	-0.0056554	0.00319043	1567.19	0.0487447	0.05061377	2097.18	0.05337679	0.0558677	2627.18	0.00483388	0.00638654	3157.17	0.03382786	0.03687162	3687.17	0.01322141	0.01329801	4217.17	0.08415927	0.08129435	
507.4	-0.00366189	0.00201026	1037.39	-0.00663875	0.00318731	1567.39	0.04868411	0.05060716	2097.38	0.05311714	0.05586487	2627.38	0.0050179	0.00638613	3157.37	0.03390551	0.03686981	3687.37	0.01299802	0.01329667	4217.37	0.08337046	0.08129136	
507.6	-0.00339869	0.00200953	1037.59	-0.00679142	0.00318419	1567.59	0.0482057	0.05060055	2097.58	0.05373832	0.05586204	2627.58	0.00558712	0.00638571	3157.57	0.03389795	0.036868	3687.57	0.01287042	0.01329533	4217.57	0.08346213	0.08128837	
507.8	-0.00304742	0.00200881	1037.79	-0.00714425	0.00318108	1567.79	0.04840336	0.05059394	2097.78	0.05409873	0.05585921	2627.78	0.00485946	0.0063853	3157.77	0.03314267	0.03686619	3687.77	0.01243626	0.01329399	4217.77	0.08396416	0.08128537	
508	-0.00344396	0.00200809	1037.99	-0.0062875	0.00317797	1567.99	0.04783316	0.05058733	2097.98	0.05512912	0.05585638	2627.98	0.00434785	0.00638488	3157.97	0.0333415	0.03686438	3687.97	0.01117532	0.01329266	4217.97	0.08358104	0.08128238	
508.2	-0.00379774	0.00200737	1038.19	-0.00578983	0.00317486	1568.19	0.04834484	0.05058072	2098.18	0.05573394	0.05585355	2628.18	0.00499784	0.00638447	3158.17	0.03499238	0.03686257	3688.17	0.01129209	0.01329132	4218.17	0.08379642	0.08127939	
508.4	-0.00374261	0.00200665	1038.39	-0.00567336	0.00317175	1568.39	0.04790487	0.05057411	2098.38	0.05588857	0.05585073	2628.38	0.00444748	0.00638406	3158.37	0.03493265	0.03686075	3688.37	0.01134141	0.01328998	4218.37	0.08408209	0.0812764	
508.6	-0.00347529	0.00200593	1038.59	-0.00501922	0.00316865	1568.59	0.04832067	0.0505675	2098.58	0.05529785	0.0558479	2628.58	0.00344246	0.00638364	3158.57	0.03498452	0.03685894	3688.57	0.01165873	0.01328864	4218.57	0.08321525	0.08127341	
508.8	-0.00465487	0.00200521	1038.79	-0.00471218	0.00316555	1568.79	0.04928177	0.0505609	2098.78	0.05492302	0.05584507	2628.78	0.00404294	0.00638323	3158.77	0.03504749	0.03685713	3688.77	0.01276571	0.01328731	4218.77	0.08320342	0.08127042	
509	-0.00414348	0.00200449	1038.99	-0.00430547	0.00316246	1568.99	0.04881031	0.05055429	2098.98	0.05354419	0.05584224	2628.98	0.0040021	0.00638281	3158.97	0.03522789	0.03685532	3688.97	0.01228752	0.01328597	4218.97	0.08238339	0.08126743	
509.2	-0.00460626	0.00200377	1039.19	-0.00332233	0.00315937	1569.19	0.048231	0.05054769	2099.18	0.05201159	0.05583941	2629.18	0.00410021	0.0063824	3159.17	0.03516956	0.03685351	3689.17	0.01231137	0.01328463	4219.17	0.08224325	0.08126443	
509.4	-0.00541151	0.00200305	1039.39	-0.00248221	0.00315628	1569.39	0.04706292	0.05054109	2099.38	0.0517343	0.05583658	2629.38	0.00390187	0.00638198	3159.37	0.03528048	0.0368517	3689.37	0.01265271	0.0132833	4219.37	0.08250703	0.08126144	
509.6	-0.00688934	0.00200233	1039.59	-0.00146642	0.00315319	1569.59	0.04663882	0.05053448	2099.58	0.05213787	0.05583376	2629.58	0.00324673	0.00638157	3159.57	0.03512316	0.03684989	3689.57	0.01295958	0.01328196	4219.57	0.08197703	0.08125845	
509.8	-0.00659013	0.00200161	1039.79	-0.00037911	0.00315011	1569.79	0.04621926	0.05052788	2099.78	0.05173997	0.05583093	2629.78	0.00377636	0.00638116	3159.77	0.03534996	0.03684808	3689.77	0.01207008	0.01328062	4219.77	0.08128322	0.08125546	
510	-0.00694616	0.00200089	1039.99	-0.00064532	0.00314703	1569.99	0.04651286	0.05052128	2099.98	0.05257019	0.0558281	2629.98	0.00442805	0.00638074	3159.97	0.03634876	0.03684627	3689.97	0.01158885	0.01327929	4219.97	0.08034698	0.08125247	
510.2	-0.00716571	0.00200017	1040.19	-0.00138814	0.00314395	1570.19	0.04726734	0.05051468	2100.18	0.05341027	0.05582527	2630.18	0.00564598	0.00638033	3160.17	0.03629378	0.03684446	3690.17	0.01182119	0.01327795	4220.17	0.07989104	0.08124948	
510.4	-0.00733304	0.00199945	1040.39	-0.00148873	0.00314087	1570.39	0.04754557	0.05050808	2100.38	0.05419754	0.05582245	2630.38	0.00594555	0.00637991	3160.37	0.0367131	0.03684265	3690.37	0.01201675	0.01327661	4220.37	0.08007551	0.08124649	
510.6	-0.00695632	0.00199873	1040.59	-0.00156702	0.0031378	1570.59	0.04748769	0.05050148	2100.58	0.05465172	0.05581962	2630.58	0.00554737	0.0063795	3160.57	0.03663619	0.03684084	3690.57	0.01235399	0.01327528	4220.57	0.08087589	0.0812435	
510.8	-0.0070989	0.00199802	1040.79	-0.00150797	0.00313473	1570.79	0.0479551	0.05049489	2100.78	0.05521171	0.05581679	2630.78	0.0057939	0.00637909	3160.77	0.03666043	0.03683903	3690.77	0.0126156	0.01327394	4220.77	0.0808725	0.08124051	
511	-0.00663091	0.0019973	1040.99	-0.00227356	0.00313167	1570.99	0.04769395	0.05048829	2100.98	0.05534855	0.05581397	2630.98	0.00636343	0.00637867	3160.97	0.0367592	0.03683722	3690.97	0.01260226	0.01327261	4220.97	0.08109617	0.08123752	
511.2	-0.00695758	0.00199658	1041.19	-0.00266982	0.00312861	1571.19	0.04802802	0.05048169	2101.18	0.05590146	0.05581114	2631.18	0.00673829	0.00637826	3161.17	0.03624684	0.03683541	3691.17	0.01300915	0.01327127	4221.17	0.08088809	0.08123453	
511.4	-0.00677943	0.00199586	1041.39	-0.00381549	0.00312555	1571.39	0.04907682	0.0504751	2101.38	0.05637498	0.05580831	2631.38	0.00679434	0.00637785	3161.37	0.03596614	0.0368336	3691.37	0.0126184	0.01326993	4221.37	0.08145316	0.08123154	
511.6	-0.0072923	0.00199515	1041.59	-0.00449449	0.00312249	1571.59	0.04939429	0.05046851	2101.58	0.05637098	0.05580549	2631.58	0.00727209	0.00637743	3161.57	0.03546809	0.03683179	3691.57	0.01232886	0.0132686	4221.57	0.08203634	0.08122855	
511.8	-0.00698711	0.00199443	1041.79	-0.00509234	0.00311944	1571.79	0.04985949	0.05046191	2101.78	0.05654179	0.05580266	2631.78	0.0064877	0.00637702	3161.77	0.03597977	0.03682998	3691.77	0.01123298	0.01326726	4221.77	0.08270528	0.08122556	
512	-0.00651938	0.00199371	1041.99	-0.00438169	0.00311639	1571.99	0.05036113	0.05045532	2101.98	0.05569849	0.05579983	2631.98	0.0061985	0.0063766	3161.97	0.03618023	0.03682817	3691.97	0.01141907	0.01326593	4221.97	0.0822763	0.08122257	
512.2	-0.00658497	0.001993	1042.19	-0.00498683	0.00311334	1572.19	0.05048024	0.05044873	2102.18	0.05461637	0.05579701	2632.18	0.00611788	0.00637619	3162.17	0.03622553	0.03682636	3692.17	0.0111703	0.01326459	4222.17	0.08264705	0.08121958	
512.4	-0.00655364	0.00199228	1042.39	-0.00563672	0.00311029	1572.39	0.05049667	0.05044214	2102.38	0.05372435	0.05579418	2632.38	0.00586228	0.00637578	3162.37	0.03540056	0.03682455	3692.37	0.01066971	0.01326326	4222.37	0.08310969	0.08121659	
512.6	-0.00626524	0.00199156	1042.59	-0.00621778	0.00310725	1572.59	0.0509761	0.05043555	2102.58	0.05303381	0.05579136	2632.58	0.00547493	0.00637536	3162.57	0.03490822	0.03682274	3692.57	0.01066352	0.01326192	4222.57	0.08286077	0.0812136	
512.8	-0.00634762	0.00199085	1042.79	-0.00684353	0.00310421	1572.79	0.04988614	0.05042896	2102.78	0.05245259	0.05578853	2632.78	0.00617094	0.00637495	3162.77	0.0339986	0.03682093	3692.77	0.00948544	0.01326059	4222.77	0.08343219	0.08121061	
513	-0.00547175	0.00199013	1042.99	-0.00641803	0.00310118	1572.99	0.04874124	0.05042237	2102.98	0.05220559	0.05578571	2632.98	0.00567858	0.00637454	3162.97	0.0346942	0.03681913	3692.97	0.00840778	0.01325926	4222.97	0.08266384	0.08120762	
513.2	-0.00559869	0.00198942	1043.19	-0.00520863	0.00309815	1573.19	0.04854483	0.05041579	2103.18	0.05134023	0.05578288	2633.18	0.00513341	0.00637412	3163.17	0.03444574	0.03681732	3693.17	0.00812843	0.01325792	4223.17	0.08249096	0.08120464	
513.4	-0.00597995	0.0019887	1043.39	-0.00468955	0.00309512	1573.39	0.04752224	0.0504092	2103.38	0.05132635	0.05578006	2633.38	0.00456269	0.00637371	3163.37	0.03435957	0.03681551	3693.37	0.00748366	0.01325659	4223.37	0.08186292	0.08120165	
513.6	-0.00531789	0.00198799	1043.59	-0.00406999	0.00309209	1573.59	0.04742623	0.05040261	2103.58	0.0511041	0.05577723	2633.58	0.003896	0.00637329	3163.57	0.03443113	0.0368137	3693.57	0.00740904	0.01325525	4223.57	0.08168901	0.08119866	
513.8	-0.00468579	0.00198728	1043.79	-0.00435435	0.00308907	1573.79	0.04715501	0.05039603	2103.78	0.05125065	0.05577441	2633.78	0.00383434	0.00637288	3163.77	0.03506424	0.03681189	3693.77	0.00676997	0.01325392	4223.77	0.08165784	0.08119567	
514	-0.00520804	0.00198656	1043.99	-0.00444553	0.00308604	1573.99	0.04750503	0.05038945	2103.98	0.05173927	0.05577158	2633.98	0.00342539	0.00637247	3163.97	0.03589954	0.03681008	3693.97	0.00711572	0.01325259	4223.97	0.08157464	0.08119268	
514.2	-0.00402681	0.00198585	1044.19	-0.00380959	0.00308303	1574.19	0.04811581	0.05038286	2104.18	0.05271063	0.05576876	2634.18	0.00373694	0.00637205	3164.17	0.03536869	0.03680827	3694.17	0.00798352	0.01325125	4224.17	0.08162538	0.08118969	
514.4	-0.00432818	0.00198514	1044.39	-0.00346025	0.00308001	1574.39	0.04805299	0.05037628	2104.38	0.05338874	0.05576593	2634.38	0.00334597	0.00637164	3164.37	0.03572576	0.03680646	3694.37	0.0079268	0.01324992	4224.37	0.08230706	0.0811867	
514.6	-0.00372981	0.00198442	1044.59	-0.00390368	0.003077	1574.59	0.0476423	0.0503697	2104.58	0.05367684	0.05576311	2634.58	0.00282438	0.00637123	3164.57	0.03574092	0.03680466	3694.57	0.00822962	0.01324858	4224.57	0.08202561	0.08118372	
514.8	-0.00372739	0.00198371	1044.79	-0.00364986	0.00307399	1574.79	0.04757987	0.05036312	2104.78	0.05419386	0.05576028	2634.78	0.00281236	0.00637081	3164.77	0.03564658	0.03680285	3694.77	0.00888174	0.01324725	4224.77	0.08157627	0.08118073	
515	-0.0034891	0.001983	1044.99	-0.00346605	0.00307099	1574.99	0.04701387	0.05035654	2104.98	0.05413839	0.05575746	2634.98	0.0029192	0.0063704	3164.97	0.0362791	0.03680104	3694.97	0.00863505	0.01324592	4224.97	0.08175787	0.08117774	
515.2	-0.00379657	0.00198228	1045.19	-0.00374205	0.00306798	1575.19	0.04668862	0.05034996	2105.18	0.05425671	0.05575464	2635.18	0.00251399	0.00636999	3165.17	0.03666901	0.03679923	3695.17	0.00935062	0.01324459	4225.17	0.08106664	0.08117475	
515.4	-0.00435975	0.00198157	1045.39	-0.00354185	0.00306498	1575.39	0.04728728	0.05034339	2105.38	0.05384488	0.05575181	2635.38	0.00173069	0.00636957	3165.37	0.03643278	0.03679742	3695.37	0.01046446	0.01324325	4225.37	0.08212196	0.08117176	
515.6	-0.00510934	0.00198086	1045.59	-0.00351061	0.00306198	1575.59	0.04727329	0.05033681	2105.58	0.05344726	0.05574899	2635.58	0.00110137	0.00636916	3165.57	0.03633839	0.03679562	3695.57	0.01141409	0.01324192	4225.57	0.08271649	0.08116878	
515.8	-0.0051414	0.00198015	1045.79	-0.00393886	0.00305899	1575.79	0.04771712	0.05033023	2105.78	0.05359803	0.05574617	2635.78	0.00117545	0.00636875	3165.77	0.0362478	0.03679381	3695.77	0.01151547	0.01324059	4225.77	0.0828161	0.08116579	
516	-0.00495647	0.00197944	1045.99	-0.0045023	0.003056	1575.99	0.04778248	0.05032366	2105.98	0.05339053	0.05574334	2635.98	0.00241617	0.00636833	3165.97	0.03525894	0.036792	3695.97	0.01207951	0.01323926	4225.97	0.08243305	0.0811628	
516.2	-0.00698605	0.00197873	1046.19	-0.00466513	0.00305301	1576.19	0.04753334	0.05031708	2106.18	0.05403467	0.05574052	2636.18	0.00302234	0.00636792	3166.17	0.03461614	0.03679019	3696.17	0.01215088	0.01323792	4226.17	0.0823043	0.08115981	
516.4	-0.00759934	0.00197802	1046.39	-0.00484592	0.00305003	1576.39	0.04784917	0.05031051	2106.38	0.0542223	0.0557377	2636.38	0.00458012	0.00636751	3166.37	0.03415815	0.03678839	3696.37	0.01283172	0.01323659	4226.37	0.08147837	0.08115683	
516.6	-0.00821726	0.0019773	1046.59	-0.00452073	0.00304704	1576.59	0.04822581	0.05030394	2106.58	0.0546213	0.05573487	2636.58	0.00571693	0.00636709	3166.57	0.033353	0.03678658	3696.57	0.01356371	0.01323526	4226.57	0.08091855	0.08115384	
516.8	-0.00919277	0.00197659	1046.79	-0.00489236	0.00304406	1576.79	0.04842226	0.05029737	2106.78	0.05482846	0.05573205	2636.78	0.00641248	0.00636668	3166.77	0.03268853	0.03678477	3696.77	0.01412748	0.01323393	4226.77	0.08054671	0.08115085	
517	-0.00933764	0.00197588	1046.99	-0.00427869	0.00304109	1576.99	0.04953631	0.0502908	2106.98	0.05495479	0.05572923	2636.98	0.00678146	0.00636627	3166.97	0.03312417	0.03678296	3696.97	0.01525552	0.0132326	4226.97	0.07946817	0.08114787	
517.2	-0.00908355	0.00197517	1047.19	-0.00351615	0.00303811	1577.19	0.04987638	0.05028423	2107.18	0.05456649	0.05572641	2637.18	0.00754699	0.00636585	3167.17	0.03276788	0.03678116	3697.17	0.01595243	0.01323126	4227.17	0.07935674	0.08114488	
517.4	-0.00891068	0.00197447	1047.39	-0.00422816	0.00303514	1577.39	0.05007378	0.05027766	2107.38	0.05431875	0.05572358	2637.38	0.00811815	0.00636544	3167.37	0.0323727	0.03677935	3697.37	0.01614361	0.01322993	4227.37	0.07926394	0.08114189	
517.6	-0.0075466	0.00197376	1047.59	-0.00428121	0.00303217	1577.59	0.05074199	0.05027109	2107.58	0.05487113	0.05572076	2637.58	0.00810856	0.00636503	3167.57	0.03320573	0.03677754	3697.57	0.01584587	0.0132286	4227.57	0.07862968	0.08113891	
517.8	-0.00757676	0.00197305	1047.79	-0.00449609	0.00302921	1577.79	0.05130837	0.05026452	2107.78	0.05538425	0.05571794	2637.78	0.00868214	0.00636462	3167.77	0.03387663	0.03677574	3697.77	0.01498829	0.01322727	4227.77	0.07818079	0.08113592	
518	-0.00786345	0.00197234	1047.99	-0.00409511	0.00302625	1577.99	0.05103971	0.05025796	2107.98	0.05494129	0.05571512	2637.98	0.00908837	0.0063642	3167.97	0.03458235	0.03677393	3697.97	0.01454875	0.01322594	4227.97	0.0783423	0.08113293	
518.2	-0.00720932	0.00197163	1048.19	-0.00372045	0.00302329	1578.19	0.05090333	0.05025139	2108.18	0.05516313	0.0557123	2638.18	0.01034652	0.00636379	3168.17	0.03534978	0.03677212	3698.17	0.01352435	0.01322461	4228.17	0.07877673	0.08112995	
518.4	-0.00755276	0.00197092	1048.39	-0.00426166	0.00302033	1578.39	0.04974806	0.05024483	2108.38	0.05441705	0.05570947	2638.38	0.00994214	0.00636338	3168.37	0.03543319	0.03677032	3698.37	0.01245025	0.01322328	4228.37	0.07940744	0.08112696	
518.6	-0.00622309	0.00197021	1048.59	-0.00443009	0.00301738	1578.59	0.04880182	0.05023826	2108.58	0.05442651	0.05570665	2638.58	0.01010201	0.00636296	3168.57	0.03555993	0.03676851	3698.57	0.01191551	0.01322195	4228.57	0.07922817	0.08112398	
518.8	-0.00579783	0.00196951	1048.79	-0.00510232	0.00301443	1578.79	0.04849431	0.0502317	2108.78	0.05381583	0.05570383	2638.78	0.00908659	0.00636255	3168.77	0.03532184	0.0367667	3698.77	0.0102166	0.01322062	4228.77	0.07932422	0.08112099	
519	-0.00538621	0.0019688	1048.99	-0.0049087	0.00301148	1578.99	0.04838775	0.05022514	2108.98	0.05363186	0.05570101	2638.98	0.00844195	0.00636214	3168.97	0.03573301	0.0367649	3698.97	0.0095539	0.01321928	4228.97	0.08048916	0.081118	
519.2	-0.0051145	0.00196809	1049.19	-0.00421771	0.00300853	1579.19	0.04874958	0.05021858	2109.18	0.05360344	0.05569819	2639.18	0.00681858	0.00636172	3169.17	0.03561967	0.03676309	3699.17	0.00928478	0.01321795	4229.17	0.08132389	0.08111502	
519.4	-0.00476224	0.00196738	1049.39	-0.0038908	0.00300559	1579.39	0.04961999	0.05021201	2109.38	0.05362759	0.05569537	2639.38	0.0056982	0.00636131	3169.37	0.03556522	0.03676128	3699.37	0.00811784	0.01321662	4229.37	0.08231843	0.08111203	
519.6	-0.0050627	0.00196668	1049.59	-0.00392935	0.00300265	1579.59	0.04910853	0.05020546	2109.58	0.05381575	0.05569255	2639.58	0.00471501	0.0063609	3169.57	0.0356602	0.03675948	3699.57	0.00796091	0.01321529	4229.57	0.08307549	0.08110905	
519.8	-0.0045622	0.00196597	1049.79	-0.00405498	0.00299972	1579.79	0.04940553	0.0501989	2109.78	0.05428813	0.05568973	2639.78	0.00394449	0.00636049	3169.77	0.03495681	0.03675767	3699.77	0.00709166	0.01321396	4229.77	0.08275116	0.08110606	
520	-0.00446946	0.00196526	1049.99	-0.00378061	0.00299678	1579.99	0.04899098	0.05019234	2109.98	0.05484449	0.05568691	2639.98	0.00390033	0.00636007	3169.97	0.03472312	0.03675587	3699.97	0.00626368	0.01321263	4229.97	0.08279395	0.08110308	
520.2	-0.00501359	0.00196456	1050.19	-0.00293273	0.00299385	1580.19	0.04952443	0.05018578	2110.18	0.05475313	0.05568409	2640.18	0.00297502	0.00635966	3170.17	0.03429901	0.03675406	3700.17	0.00614628	0.01321131	4230.17	0.08278853	0.08110009	
520.4	-0.0040366	0.00196385	1050.39	-0.00291977	0.00299092	1580.39	0.04991314	0.05017923	2110.38	0.05486617	0.05568127	2640.38	0.00285427	0.00635925	3170.37	0.0340402	0.03675226	3700.37	0.00684219	0.01320998	4230.37	0.082201	0.08109711	
520.6	-0.00410508	0.00196315	1050.59	-0.00208989	0.002988	1580.59	0.05092684	0.05017267	2110.58	0.05502819	0.05567845	2640.58	0.00216327	0.00635884	3170.57	0.03299601	0.03675045	3700.57	0.00744999	0.01320865	4230.57	0.08211399	0.08109412	
520.8	-0.00391177	0.00196244	1050.79	-0.00242654	0.00298508	1580.79	0.0507461	0.05016612	2110.78	0.05538964	0.05567563	2640.78	0.00143878	0.00635842	3170.77	0.03309982	0.03674864	3700.77	0.00839869	0.01320732	4230.77	0.08235159	0.08109114	
521	-0.00377433	0.00196174	1050.99	-0.00166076	0.00298216	1580.99	0.05056285	0.05015956	2110.98	0.05499622	0.05567281	2640.98	0.00153381	0.00635801	3170.97	0.03358732	0.03674684	3700.97	0.00925724	0.01320599	4230.97	0.08146026	0.08108815	
521.2	-0.00404727	0.00196103	1051.19	-0.00139663	0.00297924	1581.19	0.05024535	0.05015301	2111.18	0.05519092	0.05566999	2641.18	0.00136833	0.0063576	3171.17	0.0337828	0.03674503	3701.17	0.00985941	0.01320466	4231.17	0.08144725	0.08108517	
521.4	-0.00443466	0.00196033	1051.39	-0.00247569	0.00297633	1581.39	0.05035672	0.05014646	2111.38	0.05546337	0.05566717	2641.38	0.0005969	0.00635719	3171.37	0.03370609	0.03674323	3701.37	0.00949987	0.01320333	4231.37	0.08100972	0.08108218	
521.6	-0.00468732	0.00195962	1051.59	-0.00252346	0.00297342	1581.59	0.05044878	0.05013991	2111.58	0.05560216	0.05566435	2641.58	0.00036365	0.00635677	3171.57	0.0354188	0.03674142	3701.57	0.00866257	0.013202	4231.57	0.08029177	0.0810792	
521.8	-0.00613754	0.00195892	1051.79	-0.0024014	0.00297051	1581.79	0.04982671	0.05013336	2111.78	0.05509352	0.05566153	2641.78	0.00128689	0.00635636	3171.77	0.03565323	0.03673962	3701.77	0.00813402	0.01320067	4231.77	0.08109254	0.08107622	
522	-0.00695696	0.00195822	1051.99	-0.00279375	0.00296761	1581.99	0.04958663	0.05012681	2111.98	0.05528879	0.05565871	2641.98	0.00161827	0.00635595	3171.97	0.03579076	0.03673781	3701.97	0.00896973	0.01319934	4231.97	0.08128418	0.08107323	
522.2	-0.00761612	0.00195751	1052.19	-0.00270902	0.0029647	1582.19	0.04907443	0.05012026	2112.18	0.05461664	0.05565589	2642.18	0.00282977	0.00635554	3172.17	0.03558823	0.03673601	3702.17	0.00963167	0.01319802	4232.17	0.08129187	0.08107025	
522.4	-0.007827	0.00195681	1052.39	-0.00393357	0.00296181	1582.39	0.04857331	0.05011371	2112.38	0.05450656	0.05565307	2642.38	0.00220385	0.00635512	3172.37	0.03515007	0.0367342	3702.37	0.01002497	0.01319669	4232.37	0.08188413	0.08106726	
522.6	-0.00786399	0.00195611	1052.59	-0.00501122	0.00295891	1582.59	0.0481403	0.05010717	2112.58	0.05451984	0.05565026	2642.58	0.00292206	0.00635471	3172.57	0.03474757	0.0367324	3702.57	0.00970199	0.01319536	4232.57	0.08137478	0.08106428	
522.8	-0.00860218	0.0019554	1052.79	-0.00613947	0.00295602	1582.79	0.04790212	0.05010062	2112.78	0.05398548	0.05564744	2642.78	0.00243253	0.0063543	3172.77	0.03450613	0.03673059	3702.77	0.00970609	0.01319403	4232.77	0.08139392	0.0810613	
523	-0.00935261	0.0019547	1052.99	-0.00602445	0.00295312	1582.99	0.04715464	0.05009407	2112.98	0.05428786	0.05564462	2642.98	0.00322766	0.00635389	3172.97	0.03440984	0.03672879	3702.97	0.01096047	0.0131927	4232.97	0.08183035	0.08105831	
523.2	-0.00940465	0.001954	1053.19	-0.00593603	0.00295024	1583.19	0.0474136	0.05008753	2113.18	0.05447319	0.0556418	2643.18	0.00288735	0.00635347	3173.17	0.03439908	0.03672698	3703.17	0.0107595	0.01319138	4233.17	0.08197754	0.08105533	
523.4	-0.00947721	0.0019533	1053.39	-0.00650969	0.00294735	1583.39	0.04687397	0.05008099	2113.38	0.05503637	0.05563898	2643.38	0.00249529	0.00635306	3173.37	0.03480529	0.03672518	3703.37	0.01102454	0.01319005	4233.37	0.08179515	0.08105235	
523.6	-0.00913428	0.0019526	1053.59	-0.00647531	0.00294447	1583.59	0.0462455	0.05007444	2113.58	0.05442992	0.05563617	2643.58	0.00278579	0.00635265	3173.57	0.03532964	0.03672338	3703.57	0.01152461	0.01318872	4233.57	0.08216389	0.08104936	
523.8	-0.00823626	0.00195189	1053.79	-0.00693701	0.00294159	1583.79	0.04635319	0.0500679	2113.78	0.05437481	0.05563335	2643.78	0.00283525	0.00635224	3173.77	0.03527017	0.03672157	3703.77	0.01167607	0.0131874	4233.77	0.08236208	0.08104638	
524	-0.00800282	0.00195119	1053.99	-0.00681687	0.00293871	1583.99	0.04614889	0.05006136	2113.98	0.0539552	0.05563053	2643.98	0.00334797	0.00635183	3173.97	0.03516364	0.03671977	3703.97	0.01169073	0.01318607	4233.97	0.08219425	0.0810434	
524.2	-0.00697449	0.00195049	1054.19	-0.00666312	0.00293584	1584.19	0.04582499	0.05005482	2114.18	0.05339661	0.05562771	2644.18	0.00358738	0.00635141	3174.17	0.03431738	0.03671796	3704.17	0.01235138	0.01318474	4234.17	0.08145093	0.08104041	
524.4	-0.00642456	0.00194979	1054.39	-0.00608638	0.00293297	1584.39	0.04631531	0.05004828	2114.38	0.05404713	0.0556249	2644.38	0.00373211	0.006351	3174.37	0.03467398	0.03671616	3704.37	0.01331582	0.01318341	4234.37	0.08079904	0.08103743	
524.6	-0.00606314	0.00194909	1054.59	-0.00535348	0.0029301	1584.59	0.04666755	0.05004175	2114.58	0.05399617	0.05562208	2644.58	0.00425095	0.00635059	3174.57	0.03485688	0.03671436	3704.57	0.01347126	0.01318209	4234.57	0.08077675	0.08103445	
524.8	-0.00613967	0.00194839	1054.79	-0.00530855	0.00292724	1584.79	0.04668724	0.05003521	2114.78	0.05435609	0.05561926	2644.78	0.00405826	0.00635018	3174.77	0.03506363	0.03671255	3704.77	0.01372757	0.01318076	4234.77	0.0806999	0.08103147	
525	-0.00610698	0.00194769	1054.99	-0.00578259	0.00292437	1584.99	0.04716721	0.05002867	2114.98	0.05352212	0.05561644	2644.98	0.00481047	0.00634976	3174.97	0.03487042	0.03671075	3704.97	0.01356182	0.01317943	4234.97	0.08043177	0.08102848	
525.2	-0.00624307	0.00194699	1055.19	-0.00569139	0.00292151	1585.19	0.04859025	0.05002214	2115.18	0.05293976	0.05561363	2645.18	0.00423924	0.00634935	3175.17	0.03493291	0.03670894	3705.17	0.01248233	0.01317811	4235.17	0.08160051	0.0810255	
525.4	-0.00546201	0.00194629	1055.39	-0.0064738	0.00291866	1585.39	0.04891861	0.0500156	2115.38	0.05194271	0.05561081	2645.38	0.00364776	0.00634894	3175.37	0.03487632	0.03670714	3705.37	0.01155726	0.01317678	4235.37	0.08217205	0.08102252	
525.6	-0.00516414	0.00194559	1055.59	-0.00549718	0.0029158	1585.59	0.0491522	0.05000907	2115.58	0.05091822	0.055608	2645.58	0.00427061	0.00634853	3175.57	0.03486	0.03670534	3705.57	0.01121613	0.01317546	4235.57	0.08260134	0.08101954	
525.8	-0.00518335	0.00194489	1055.79	-0.00539362	0.00291295	1585.79	0.04921254	0.05000253	2115.78	0.0513813	0.05560518	2645.78	0.0041483	0.00634812	3175.77	0.03390194	0.03670353	3705.77	0.01095751	0.01317413	4235.77	0.08211989	0.08101655	
526	-0.00578836	0.00194419	1055.99	-0.00539457	0.0029101	1585.99	0.04992026	0.049996	2115.98	0.05126604	0.05560236	2645.98	0.00443695	0.0063477	3175.97	0.03358662	0.03670173	3705.97	0.01173252	0.0131728	4235.97	0.08202093	0.08101357	
526.2	-0.00684776	0.0019435	1056.19	-0.00488046	0.00290726	1586.19	0.04908134	0.04998947	2116.18	0.05029449	0.05559955	2646.18	0.00452446	0.00634729	3176.17	0.03377668	0.03669993	3706.17	0.01095405	0.01317148	4236.17	0.0819866	0.08101059	
526.4	-0.00748367	0.0019428	1056.39	-0.00517699	0.00290441	1586.39	0.04927436	0.04998294	2116.38	0.05095726	0.05559673	2646.38	0.00403759	0.00634688	3176.37	0.03426305	0.03669813	3706.37	0.00978604	0.01317015	4236.37	0.08143582	0.08100761	
526.6	-0.00800333	0.0019421	1056.59	-0.0055851	0.00290157	1586.59	0.04914876	0.04997641	2116.58	0.05071735	0.05559392	2646.58	0.00454957	0.00634647	3176.57	0.03353054	0.03669632	3706.57	0.00929473	0.01316883	4236.57	0.08071691	0.08100463	
526.8	-0.00884981	0.0019414	1056.79	-0.00606607	0.00289874	1586.79	0.04910876	0.04996988	2116.78	0.05013701	0.0555911	2646.78	0.00421759	0.00634606	3176.77	0.03316589	0.03669452	3706.77	0.00925615	0.0131675	4236.77	0.08003383	0.08100165	
527	-0.00917927	0.00194071	1056.99	-0.00612929	0.0028959	1586.99	0.04850655	0.04996335	2116.98	0.05052385	0.05558828	2646.98	0.00566195	0.00634565	3176.97	0.0330873	0.03669272	3706.97	0.00950935	0.01316618	4236.97	0.0796674	0.08099867	
527.2	-0.00837535	0.00194001	1057.19	-0.00617375	0.00289307	1587.19	0.04930611	0.04995683	2117.18	0.05149639	0.05558547	2647.18	0.00508136	0.00634523	3177.17	0.03420245	0.03669091	3707.17	0.00895541	0.01316485	4237.17	0.07918647	0.08099568	
527.4	-0.00893476	0.00193931	1057.39	-0.00579844	0.00289024	1587.39	0.04890573	0.0499503	2117.38	0.05132829	0.05558265	2647.38	0.00453283	0.00634482	3177.37	0.03532565	0.03668911	3707.37	0.0089203	0.01316353	4237.37	0.07839521	0.0809927	
527.6	-0.00868929	0.00193861	1057.59	-0.00559124	0.00288741	1587.59	0.04919415	0.04994378	2117.58	0.05096154	0.05557984	2647.58	0.00365032	0.00634441	3177.57	0.03596558	0.03668731	3707.57	0.0091568	0.0131622	4237.57	0.07870745	0.08098972	
527.8	-0.0093064	0.00193792	1057.79	-0.00536351	0.00288459	1587.79	0.04888827	0.04993725	2117.78	0.05117987	0.05557702	2647.78	0.00324129	0.006344	3177.77	0.03613137	0.03668551	3707.77	0.00941146	0.01316088	4237.77	0.07850258	0.08098674	
528	-0.00964642	0.00193722	1057.99	-0.00468549	0.00288177	1587.99	0.04886678	0.04993073	2117.98	0.05097853	0.05557421	2647.98	0.00298937	0.00634359	3177.97	0.0356869	0.0366837	3707.97	0.00991966	0.01315955	4237.97	0.07768715	0.08098376	
528.2	-0.00963646	0.00193653	1058.19	-0.00420975	0.00287895	1588.19	0.04859873	0.04992421	2118.18	0.05171251	0.0555714	2648.18	0.00338797	0.00634318	3178.17	0.03620196	0.0366819	3708.17	0.00996564	0.01315823	4238.17	0.07692048	0.08098078	
528.4	-0.00935462	0.00193583	1058.39	-0.00336321	0.00287614	1588.39	0.04933729	0.04991768	2118.38	0.0520918	0.05556858	2648.38	0.00354942	0.00634276	3178.37	0.03689052	0.0366801	3708.37	0.00924529	0.01315691	4238.37	0.07707484	0.0809778	
528.6	-0.00914404	0.00193514	1058.59	-0.00293984	0.00287332	1588.59	0.04956052	0.04991116	2118.58	0.05248174	0.05556577	2648.58	0.00340697	0.00634235	3178.57	0.03714818	0.0366783	3708.57	0.008852	0.01315558	4238.57	0.07784227	0.08097482	
528.8	-0.00904915	0.00193444	1058.79	-0.00294143	0.00287051	1588.79	0.04981854	0.04990464	2118.78	0.05238752	0.05556295	2648.78	0.00272616	0.00634194	3178.77	0.03740109	0.0366765	3708.77	0.00944927	0.01315426	4238.77	0.07803576	0.08097184	
529	-0.00877533	0.00193374	1058.99	-0.0035607	0.00286771	1588.99	0.04974383	0.04989812	2118.98	0.05213865	0.05556014	2648.98	0.00406039	0.00634153	3178.97	0.03759426	0.03667469	3708.97	0.00968212	0.01315293	4238.97	0.07919816	0.08096886	
529.2	-0.00873276	0.00193305	1059.19	-0.00310668	0.0028649	1589.19	0.04948276	0.0498916	2119.18	0.05174139	0.05555733	2649.18	0.00349587	0.00634112	3179.17	0.03717286	0.03667289	3709.17	0.00928812	0.01315161	4239.17	0.08006826	0.08096588	
529.4	-0.00826366	0.00193236	1059.39	-0.0034928	0.0028621	1589.39	0.04853591	0.04988509	2119.38	0.05177316	0.05555451	2649.38	0.00280386	0.00634071	3179.37	0.03673544	0.03667109	3709.37	0.01002312	0.01315029	4239.37	0.07950929	0.0809629	
529.6	-0.0083393	0.00193166	1059.59	-0.00318711	0.0028593	1589.59	0.0481892	0.04987857	2119.58	0.05219841	0.0555517	2649.58	0.00359822	0.00634029	3179.57	0.03595308	0.03666929	3709.57	0.01055123	0.01314896	4239.57	0.0791842	0.08095992	
529.8	-0.00865588	0.00193097	1059.79	-0.0032118	0.00285651	1589.79	0.04719179	0.04987205	2119.78	0.05319731	0.05554888	2649.78	0.00416009	0.00633988	3179.77	0.03530864	0.03666749	3709.77	0.01125823	0.01314764	4239.77	0.07861969	0.08095694	
530	-0.0090717	0.00193027	1059.99	-0.00306511	0.00285371	1589.99	0.04710424	0.04986554	2119.98	0.05263573	0.05554607	2649.98	0.00489972	0.00633947	3179.97	0.03527556	0.03666569	3709.97	0.011383	0.01314632	4239.97	0.07882313	0.08095396	
530.2	-0.00828903	0.00192958	1060.19	-0.00299865	0.00285092	1590.19	0.04649772	0.04985902	2120.18	0.05274606	0.05554326	2650.18	0.00553954	0.00633906	3180.17	0.03545017	0.03666388	3710.17	0.01098409	0.013145	4240.17	0.07810818	0.08095098	
530.4	-0.00765332	0.00192889	1060.39	-0.00308454	0.00284813	1590.39	0.04687253	0.04985251	2120.38	0.05282403	0.05554045	2650.38	0.00595286	0.00633865	3180.37	0.03470156	0.03666208	3710.37	0.01045016	0.01314367	4240.37	0.07798932	0.080948	
530.6	-0.00733196	0.00192819	1060.59	-0.00308893	0.00284535	1590.59	0.04637142	0.049846	2120.58	0.05227118	0.05553763	2650.58	0.00670911	0.00633824	3180.57	0.03368976	0.03666028	3710.57	0.01084988	0.01314235	4240.57	0.07745095	0.08094502	
530.8	-0.00800998	0.0019275	1060.79	-0.0038685	0.00284257	1590.79	0.04650195	0.04983949	2120.78	0.05177046	0.05553482	2650.78	0.0070077	0.00633783	3180.77	0.03310459	0.03665848	3710.77	0.01071149	0.01314103	4240.77	0.07796144	0.08094204	
531	-0.00766359	0.00192681	1060.99	-0.00391054	0.00283979	1590.99	0.0465985	0.04983298	2120.98	0.05213888	0.05553201	2650.98	0.00789843	0.00633742	3180.97	0.03366608	0.03665668	3710.97	0.0111824	0.0131397	4240.97	0.07771199	0.08093906	
531.2	-0.00723892	0.00192612	1061.19	-0.00371733	0.00283701	1591.19	0.0469844	0.04982647	2121.18	0.05206212	0.05552919	2651.18	0.00705699	0.006337	3181.17	0.03381793	0.03665488	3711.17	0.01050574	0.01313838	4241.17	0.07743418	0.08093608	
531.4	-0.00751207	0.00192543	1061.39	-0.00356381	0.00283424	1591.39	0.04719406	0.04981996	2121.38	0.05131268	0.05552638	2651.38	0.00659213	0.00633659	3181.37	0.0338828	0.03665308	3711.37	0.01044738	0.01313706	4241.37	0.07783204	0.0809331	
531.6	-0.00757341	0.00192473	1061.59	-0.00329623	0.00283146	1591.59	0.04664464	0.04981345	2121.58	0.05168245	0.05552357	2651.58	0.0057536	0.00633618	3181.57	0.03369239	0.03665128	3711.57	0.0108829	0.01313574	4241.57	0.07909927	0.08093012	
531.8	-0.00782734	0.00192404	1061.79	-0.00321419	0.0028287	1591.79	0.0471224	0.04980694	2121.78	0.05102725	0.05552076	2651.78	0.00608409	0.00633577	3181.77	0.03348812	0.03664948	3711.77	0.01044517	0.01313442	4241.77	0.07960049	0.08092715	
532	-0.00793685	0.00192335	1061.99	-0.00237367	0.00282593	1591.99	0.04768981	0.04980043	2121.98	0.05100446	0.05551795	2651.98	0.00591182	0.00633536	3181.97	0.0338389	0.03664768	3711.97	0.01047493	0.01313309	4241.97	0.07957232	0.08092417	
532.2	-0.00809941	0.00192266	1062.19	-0.00269425	0.00282317	1592.19	0.04802758	0.04979393	2122.18	0.05116849	0.05551514	2652.18	0.00593491	0.00633495	3182.17	0.03408181	0.03664588	3712.17	0.00954128	0.01313177	4242.17	0.07973419	0.08092119	
532.4	-0.00802334	0.00192197	1062.39	-0.00304227	0.00282041	1592.39	0.04783709	0.04978742	2122.38	0.05105897	0.05551232	2652.38	0.00490155	0.00633454	3182.37	0.03426252	0.03664407	3712.37	0.00886246	0.01313045	4242.37	0.08014337	0.08091821	
532.6	-0.00833817	0.00192128	1062.59	-0.00366263	0.00281765	1592.59	0.04923088	0.04978092	2122.58	0.05202748	0.05550951	2652.58	0.0031827	0.00633413	3182.57	0.0348271	0.03664227	3712.57	0.00913591	0.01312913	4242.57	0.08152028	0.08091523	
532.8	-0.00790517	0.00192059	1062.79	-0.00518529	0.00281489	1592.79	0.04977947	0.04977442	2122.78	0.0518937	0.0555067	2652.78	0.00285312	0.00633372	3182.77	0.03560279	0.03664047	3712.77	0.0094685	0.01312781	4242.77	0.08210783	0.08091225	
533	-0.0082577	0.0019199	1062.99	-0.00616665	0.00281214	1592.99	0.04991918	0.04976791	2122.98	0.05241719	0.05550389	2652.98	0.00292865	0.0063333	3182.97	0.03525606	0.03663867	3712.97	0.00917474	0.01312649	4242.97	0.08290466	0.08090928	
533.2	-0.00879732	0.00191921	1063.19	-0.00687188	0.00280939	1593.19	0.04964906	0.04976141	2123.18	0.05194849	0.05550108	2653.18	0.00191837	0.00633289	3183.17	0.03535487	0.03663687	3713.17	0.00907958	0.01312517	4243.17	0.08226999	0.0809063	
533.4	-0.00912321	0.00191852	1063.39	-0.00685371	0.00280664	1593.39	0.05010638	0.04975491	2123.38	0.05166679	0.05549827	2653.38	0.00130299	0.00633248	3183.37	0.03594349	0.03663507	3713.37	0.00984295	0.01312385	4243.37	0.08199594	0.08090332	
533.6	-0.00921293	0.00191783	1063.59	-0.00704305	0.0028039	1593.59	0.04964228	0.04974841	2123.58	0.0515747	0.05549546	2653.58	0.00160578	0.00633207	3183.57	0.03548724	0.03663327	3713.57	0.01033186	0.01312253	4243.57	0.08283859	0.08090034	
533.8	-0.00977659	0.00191714	1063.79	-0.00700802	0.00280116	1593.79	0.04879054	0.04974191	2123.78	0.05136855	0.05549265	2653.78	0.00203002	0.00633166	3183.77	0.03563049	0.03663147	3713.77	0.01069517	0.0131212	4243.77	0.08254682	0.08089737	
534	-0.00953135	0.00191645	1063.99	-0.00684286	0.00279842	1593.99	0.04964059	0.04973541	2123.98	0.05076272	0.05548984	2653.98	0.00206859	0.00633125	3183.97	0.03556482	0.03662967	3713.97	0.01013203	0.01311988	4243.97	0.08271995	0.08089439	
534.2	-0.00917372	0.00191576	1064.19	-0.00618568	0.00279568	1594.19	0.0488708	0.04972892	2124.18	0.0504695	0.05548703	2654.18	0.00294774	0.00633084	3184.17	0.03488497	0.03662788	3714.17	0.00890922	0.01311856	4244.17	0.08212199	0.08089141	
534.4	-0.00998849	0.00191508	1064.39	-0.00607006	0.00279295	1594.39	0.0489473	0.04972242	2124.38	0.05048183	0.05548422	2654.38	0.00249564	0.00633043	3184.37	0.03395037	0.03662608	3714.37	0.00856832	0.01311724	4244.37	0.08221453	0.08088843	
534.6	-0.01054224	0.00191439	1064.59	-0.00612257	0.00279022	1594.59	0.04784372	0.04971593	2124.58	0.0506416	0.05548141	2654.58	0.0031353	0.00633002	3184.57	0.03399375	0.03662428	3714.57	0.00912165	0.01311592	4244.57	0.08146038	0.08088546	
534.8	-0.01086233	0.0019137	1064.79	-0.00677344	0.00278749	1594.79	0.0477164	0.04970943	2124.78	0.05175443	0.0554786	2654.78	0.00317127	0.00632961	3184.77	0.03417817	0.03662248	3714.77	0.00899599	0.0131146	4244.77	0.08180025	0.08088248	
535	-0.01036739	0.00191301	1064.99	-0.00680838	0.00278476	1594.99	0.04685588	0.04970294	2124.98	0.05212986	0.05547579	2654.98	0.00375703	0.0063292	3184.97	0.03451437	0.03662068	3714.97	0.00914553	0.01311328	4244.97	0.08108967	0.0808795	
535.2	-0.01015567	0.00191233	1065.19	-0.00720277	0.00278204	1595.19	0.04612645	0.04969644	2125.18	0.0526696	0.05547298	2655.18	0.0041419	0.00632879	3185.17	0.03418646	0.03661888	3715.17	0.00859338	0.01311196	4245.17	0.08040687	0.08087652	
535.4	-0.01002046	0.00191164	1065.39	-0.00692172	0.00277932	1595.39	0.0456241	0.04968995	2125.38	0.05326397	0.05547017	2655.38	0.00431933	0.00632837	3185.37	0.03424382	0.03661708	3715.37	0.0090128	0.01311065	4245.37	0.0805849	0.08087355	
535.6	-0.01028326	0.00191095	1065.59	-0.00684452	0.0027766	1595.59	0.04496608	0.04968346	2125.58	0.05381615	0.05546736	2655.58	0.00382548	0.00632796	3185.57	0.03386595	0.03661528	3715.57	0.00938115	0.01310933	4245.57	0.08104283	0.08087057	
535.8	-0.01043951	0.00191027	1065.79	-0.00721353	0.00277388	1595.79	0.04570254	0.04967697	2125.78	0.05400721	0.05546455	2655.78	0.00394921	0.00632755	3185.77	0.03384054	0.03661348	3715.77	0.0093512	0.01310801	4245.77	0.08127189	0.08086759	
536	-0.01070139	0.00190958	1065.99	-0.00684938	0.00277117	1595.99	0.0458827	0.04967048	2125.98	0.05392095	0.05546174	2655.98	0.00349273	0.00632714	3185.97	0.03468271	0.03661168	3715.97	0.00878308	0.01310669	4245.97	0.08035964	0.08086462	
536.2	-0.00995133	0.00190889	1066.19	-0.0075707	0.00276846	1596.19	0.04614974	0.04966399	2126.18	0.05454838	0.05545893	2656.18	0.00301734	0.00632673	3186.17	0.0343673	0.03660988	3716.17	0.00909556	0.01310537	4246.17	0.08064549	0.08086164	
536.4	-0.00959261	0.00190821	1066.39	-0.00787068	0.00276575	1596.39	0.04709039	0.0496575	2126.38	0.05525893	0.05545612	2656.38	0.00165778	0.00632632	3186.37	0.03465992	0.03660809	3716.37	0.00907452	0.01310405	4246.37	0.08103699	0.08085867	
536.6	-0.00875601	0.00190752	1066.59	-0.00794038	0.00276305	1596.59	0.04750189	0.04965102	2126.58	0.05557047	0.05545331	2656.58	0.0017904	0.00632591	3186.57	0.03521253	0.03660629	3716.57	0.00953812	0.01310273	4246.57	0.08192853	0.08085569	
536.8	-0.00736107	0.00190684	1066.79	-0.00846393	0.00276035	1596.79	0.04688504	0.04964453	2126.78	0.05491867	0.05545051	2656.78	0.00241537	0.0063255	3186.77	0.03518845	0.03660449	3716.77	0.00978035	0.01310141	4246.77	0.08127019	0.08085271
[truncated: 27,480 more chars]
