# Supplementary material for: Functional development of a V3/glycan-specific broadly neutralizing antibody isolated from a case of HIV superinfection
Source: eLife. 2021 Jul 15;10:e68110. doi: 10.7554/eLife.68110 (PMC8376252; doi:10.7554/eLife.68110)
Supplement: Figure 4—source data 2. [file elife-68110-fig4-data2.zip › QA013.2 Dbl Ref_01.28.21/QA013.2_Lineage Replicates_BG505 SOSIP trimer/Results/E3Results.txt]

Conc1	3.125E-08	3.125E-08	3.125E-08	3.125E-08	3.125E-08	3.125E-08	3.125E-08	3.125E-08	
Start1	200	729.99	1259.99	1789.99	2319.98	2849.98	3379.97	3909.97	
Stop1	559.8	1089.79	1619.79	2149.78	2679.78	3209.77	3739.77	4269.77	
Kobs		0.00489182513147119						0.000184032722001788	
Error Kobs		0.000247426978255063						1.88906171755307E-05	
Koff		0						0	
Error Koff		0						0	
Time1	Data1	Fit1	Time2	Data2	Fit2	Time3	Data3	Fit3	Time4	Data4	Fit4	Time5	Data5	Fit5	Time6	Data6	Fit6	Time7	Data7	Fit7	Time8	Data8	Fit8	
200	0.00043118		729.99	0.00564635	0	1259.99	0.01172896		1789.99	0.0047842		2319.98	-0.00169427		2849.98	-0.00385236		3379.97	0.0070812		3909.97	0.00527687	0	
200.2	-0.00020256		730.19	0.00489732	0.00002862	1260.19	0.01081266		1790.19	0.00498783		2320.18	-0.00226275		2850.18	-0.00505178		3380.17	0.00857516		3910.17	0.00422216	0.00002357	
200.4	-0.00188601		730.39	0.0054906	0.000057	1260.39	0.00998436		1790.39	0.00523694		2320.38	-0.00228558		2850.38	-0.0056404		3380.37	0.0097762		3910.37	0.00344786	0.00004714	
200.6	-0.00322384		730.59	0.00545808	0.00008511	1260.59	0.00954047		1790.59	0.00523846		2320.58	-0.00215021		2850.58	-0.0057809		3380.57	0.01043776		3910.57	0.00274622	0.0000707	
200.8	-0.00372224		730.79	0.00594387	0.00011298	1260.79	0.00894919		1790.79	0.00546476		2320.78	-0.00194693		2850.78	-0.00669152		3380.77	0.01204386		3910.77	0.00169697	0.00009426	
201	-0.0045427		730.99	0.00575762	0.0001406	1260.99	0.00886042		1790.99	0.00540458		2320.98	-0.00189714		2850.98	-0.00672717		3380.97	0.01317157		3910.97	0.00101487	0.00011782	
201.2	-0.00524192		731.19	0.00513375	0.00016798	1261.19	0.00841938		1791.19	0.005754		2321.18	-0.00133734		2851.18	-0.00671639		3381.17	0.01371618		3911.17	0.00003987	0.00014137	
201.4	-0.00614988		731.39	0.00487228	0.00019511	1261.39	0.00803829		1791.39	0.00624495		2321.38	-0.00168953		2851.38	-0.00738597		3381.37	0.01454579		3911.37	-0.00089425	0.00016492	
201.6	-0.0063939		731.59	0.0039313	0.000222	1261.59	0.00884799		1791.59	0.00641125		2321.58	-0.00137378		2851.58	-0.00808432		3381.57	0.01452379		3911.57	-0.00187071	0.00018847	
201.8	-0.00623959		731.79	0.00354429	0.00024865	1261.79	0.00891189		1791.79	0.00588608		2321.78	-0.0015632		2851.78	-0.00805493		3381.77	0.01506874		3911.77	-0.00236963	0.00021202	
202	-0.00673899		731.99	0.00308567	0.00027507	1261.99	0.0093888		1791.99	0.00559297		2321.98	-0.00154158		2851.98	-0.00788722		3381.97	0.01447852		3911.97	-0.0022625	0.00023556	
202.2	-0.0069074		732.19	0.00245603	0.00030125	1262.19	0.01071622		1792.19	0.00553228		2322.18	-0.00102227		2852.18	-0.00744034		3382.17	0.01328473		3912.17	-0.00196701	0.0002591	
202.4	-0.0066887		732.39	0.00217856	0.0003272	1262.39	0.01028949		1792.39	0.00540282		2322.38	-0.00095362		2852.38	-0.00633181		3382.37	0.01266695		3912.37	-0.00212548	0.00028263	
202.6	-0.00596492		732.59	0.00256779	0.00035291	1262.59	0.01049606		1792.59	0.00590379		2322.58	-0.00062046		2852.58	-0.00582449		3382.57	0.0119355		3912.57	-0.0024925	0.00030616	
202.8	-0.00676865		732.79	0.00200506	0.0003784	1262.79	0.01054397		1792.79	0.00595058		2322.78	0.00004478		2852.78	-0.00600219		3382.77	0.01100632		3912.77	-0.00277987	0.00032969	
203	-0.00587053		732.99	0.00177546	0.00040366	1262.99	0.01048222		1792.99	0.00463355		2322.98	0.00118019		2852.98	-0.00509278		3382.97	0.01067044		3912.97	-0.00255245	0.00035322	
203.2	-0.00591091		733.19	0.00067858	0.0004287	1263.19	0.00990589		1793.19	0.00517158		2323.18	0.00085602		2853.18	-0.00505636		3383.17	0.0106495		3913.17	-0.00243953	0.00037674	
203.4	-0.00611493		733.39	0.00044526	0.00045352	1263.39	0.00917641		1793.39	0.00473552		2323.38	0.00154252		2853.38	-0.0061847		3383.37	0.01044627		3913.37	-0.00252011	0.00040026	
203.6	-0.00603826		733.59	0.00044246	0.00047811	1263.59	0.00882466		1793.59	0.0040846		2323.58	0.0015453		2853.58	-0.00771642		3383.57	0.00978526		3913.57	-0.00189586	0.00042377	
203.8	-0.00672969		733.79	0.00030153	0.00050249	1263.79	0.00771148		1793.79	0.0043457		2323.78	0.00091992		2853.78	-0.00877005		3383.77	0.01022795		3913.77	-0.00116544	0.00044729	
204	-0.00743498		733.99	0.00042211	0.00052665	1263.99	0.0076447		1793.99	0.00503198		2323.98	0.00140934		2853.98	-0.00962678		3383.97	0.01029644		3913.97	-0.00106297	0.0004708	
204.2	-0.00738676		734.19	0.00005645	0.00055059	1264.19	0.00761332		1794.19	0.00512673		2324.18	0.00111796		2854.18	-0.0101683		3384.17	0.01030278		3914.17	-0.00039106	0.0004943	
204.4	-0.00834171		734.39	0.00099698	0.00057432	1264.39	0.00797296		1794.39	0.00535488		2324.38	0.00159801		2854.38	-0.00940988		3384.37	0.0099944		3914.37	0.0004866	0.00051781	
204.6	-0.00822407		734.59	0.00157475	0.00059785	1264.59	0.0085894		1794.59	0.00487713		2324.58	0.00208326		2854.58	-0.00979084		3384.57	0.01005579		3914.57	0.00004616	0.00054131	
204.8	-0.00770927		734.79	0.00198819	0.00062116	1264.79	0.00823562		1794.79	0.00433595		2324.78	0.00235881		2854.78	-0.01013074		3384.77	0.01028324		3914.77	0.00030103	0.0005648	
205	-0.0083329		734.99	0.00119748	0.00064426	1264.99	0.00765701		1794.99	0.00480605		2324.98	0.00133354		2854.98	-0.01015938		3384.97	0.00966737		3914.97	0.00035775	0.0005883	
205.2	-0.00860288		735.19	0.00149464	0.00066716	1265.19	0.00684852		1795.19	0.00365493		2325.18	0.00071703		2855.18	-0.01054318		3385.17	0.00962139		3915.17	0.00009668	0.00061179	
205.4	-0.00919134		735.39	0.00190713	0.00068986	1265.39	0.00690897		1795.39	0.00346242		2325.38	-0.00000554		2855.38	-0.01086151		3385.37	0.01034207		3915.37	-0.00074269	0.00063527	
205.6	-0.00862847		735.59	0.00184217	0.00071235	1265.59	0.00771659		1795.59	0.00267646		2325.58	0.00048049		2855.58	-0.0107659		3385.57	0.00944863		3915.57	-0.00113171	0.00065876	
205.8	-0.00836511		735.79	0.00221107	0.00073465	1265.79	0.00726672		1795.79	0.00202577		2325.78	0.00054681		2855.78	-0.01071671		3385.77	0.01026835		3915.77	-0.00138611	0.00068224	
206	-0.00901374		735.99	0.00198329	0.00075674	1265.99	0.00751504		1795.99	0.00205644		2325.98	0.00093847		2855.98	-0.0108181		3385.97	0.00919763		3915.97	-0.00142187	0.00070572	
206.2	-0.00824993		736.19	0.00238509	0.00077864	1266.19	0.00802622		1796.19	0.00272409		2326.18	0.00045195		2856.18	-0.00980475		3386.17	0.0091114		3916.17	-0.00198385	0.00072919	
206.4	-0.00778303		736.39	0.00307637	0.00080035	1266.39	0.008917		1796.39	0.00307531		2326.38	-0.00018221		2856.38	-0.00931245		3386.37	0.00866906		3916.37	-0.00259103	0.00075266	
206.6	-0.00671337		736.59	0.00268549	0.00082186	1266.59	0.00906128		1796.59	0.00297676		2326.58	-0.00061528		2856.58	-0.00865022		3386.57	0.00814343		3916.57	-0.00237882	0.00077613	
206.8	-0.00714207		736.79	0.00142202	0.00084318	1266.79	0.00915737		1796.79	0.00344609		2326.78	-0.00107838		2856.78	-0.00847389		3386.77	0.00861356		3916.77	-0.00230158	0.0007996	
207	-0.00643074		736.99	0.000659	0.00086432	1266.99	0.00890532		1796.99	0.00311373		2326.98	-0.00175542		2856.98	-0.00764077		3386.97	0.00911545		3916.97	-0.00255943	0.00082306	
207.2	-0.00660791		737.19	0.00077515	0.00088526	1267.19	0.00890291		1797.19	0.0030703		2327.18	-0.00214668		2857.18	-0.00806378		3387.17	0.00915611		3917.17	-0.00224027	0.00084652	
207.4	-0.00630853		737.39	0.00082401	0.00090602	1267.39	0.0097192		1797.39	0.00321764		2327.38	-0.00241033		2857.38	-0.0088799		3387.37	0.00919466		3917.37	-0.00234062	0.00086997	
207.6	-0.00549539		737.59	0.00046556	0.00092659	1267.59	0.01021216		1797.59	0.00375018		2327.58	-0.00342143		2857.58	-0.00940813		3387.57	0.00893265		3917.57	-0.00138507	0.00089342	
207.8	-0.00560338		737.79	-0.00033342	0.00094698	1267.79	0.01024178		1797.79	0.00442783		2327.78	-0.00300899		2857.78	-0.0091021		3387.77	0.00910005		3917.77	-0.00196495	0.00091687	
208	-0.00537975		737.99	-0.00019106	0.00096719	1267.99	0.01044985		1797.99	0.00549158		2327.98	-0.00303233		2857.98	-0.0084488		3387.97	0.00899366		3917.97	-0.00153129	0.00094032	
208.2	-0.00532928		738.19	0.00011187	0.00098722	1268.19	0.01140412		1798.19	0.00538513		2328.18	-0.00341061		2858.18	-0.00816692		3388.17	0.00831321		3918.17	-0.00165705	0.00096376	
208.4	-0.00553744		738.39	0.00009266	0.00100708	1268.39	0.01160323		1798.39	0.00574373		2328.38	-0.00300423		2858.38	-0.00796649		3388.37	0.00780394		3918.37	-0.00203867	0.0009872	
208.6	-0.00499555		738.59	0.00046274	0.00102675	1268.59	0.01121119		1798.59	0.00539764		2328.58	-0.00307159		2858.58	-0.0076875		3388.57	0.00764362		3918.57	-0.00288057	0.00101064	
208.8	-0.00490474		738.79	-0.00034189	0.00104625	1268.79	0.01004445		1798.79	0.00496835		2328.78	-0.00337318		2858.78	-0.00734818		3388.77	0.00685377		3918.77	-0.00262514	0.00103407	
209	-0.00595728		738.99	-0.00098188	0.00106558	1268.99	0.00912843		1798.99	0.00479243		2328.98	-0.00345715		2858.98	-0.0073299		3388.97	0.00660762		3918.97	-0.00344171	0.0010575	
209.2	-0.00613892		739.19	-0.00035642	0.00108474	1269.19	0.00838571		1799.19	0.00423417		2329.18	-0.00306777		2859.18	-0.00688042		3389.17	0.0067374		3919.17	-0.00328212	0.00108093	
209.4	-0.00739963		739.39	-0.00096082	0.00110372	1269.39	0.00809495		1799.39	0.00559979		2329.38	-0.00195584		2859.38	-0.00662559		3389.37	0.00622799		3919.37	-0.0044743	0.00110435	
209.6	-0.00744384		739.59	-0.0010388	0.00112254	1269.59	0.00794071		1799.59	0.00576327		2329.58	-0.00045515		2859.58	-0.00716403		3389.57	0.00598756		3919.57	-0.00499866	0.00112777	
209.8	-0.00820185		739.79	-0.00097366	0.00114119	1269.79	0.00733755		1799.79	0.00621047		2329.78	-0.0004622		2859.78	-0.0083343		3389.77	0.00653074		3919.77	-0.00486694	0.00115119	
210	-0.00837985		739.99	-0.00146697	0.00115967	1269.99	0.00745685		1799.99	0.00614407		2329.98	-0.00077478		2859.98	-0.00818102		3389.97	0.00610419		3919.97	-0.00405501	0.0011746	
210.2	-0.0080702		740.19	-0.00096697	0.00117799	1270.19	0.00774625		1800.19	0.00661017		2330.18	-0.00068024		2860.18	-0.00788405		3390.17	0.00646638		3920.17	-0.00354291	0.00119801	
210.4	-0.00881061		740.39	-0.00021707	0.00119615	1270.39	0.00844159		1800.39	0.00635521		2330.38	-0.0001009		2860.38	-0.00837745		3390.37	0.00586653		3920.37	-0.00345575	0.00122142	
210.6	-0.00814123		740.59	-0.00001282	0.00121414	1270.59	0.00796061		1800.59	0.00571383		2330.58	0.00035031		2860.58	-0.00817905		3390.57	0.00579071		3920.57	-0.00322744	0.00124483	
210.8	-0.00928965		740.79	0.0004883	0.00123198	1270.79	0.00787054		1800.79	0.00576228		2330.78	-0.00078291		2860.78	-0.00857301		3390.77	0.00656247		3920.77	-0.00261004	0.00126823	
211	-0.00936546		740.99	0.00170131	0.00124966	1270.99	0.00815763		1800.99	0.0044491		2330.98	-0.0008788		2860.98	-0.00865388		3390.97	0.00583052		3920.97	-0.00191244	0.00129163	
211.2	-0.00968344		741.19	0.00258047	0.00126718	1271.19	0.00804886		1801.19	0.0038342		2331.18	-0.00101701		2861.18	-0.00952311		3391.17	0.00591133		3921.17	-0.00109881	0.00131502	
211.4	-0.00951517		741.39	0.00229271	0.00128454	1271.39	0.00904111		1801.39	0.00441249		2331.38	-0.00140772		2861.38	-0.00965356		3391.37	0.00544062		3921.37	-0.00117888	0.00133841	
211.6	-0.00963033		741.59	0.0025209	0.00130175	1271.59	0.00950338		1801.59	0.00434772		2331.58	-0.00206377		2861.58	-0.01016237		3391.57	0.00489961		3921.57	-0.00028076	0.0013618	
211.8	-0.00914627		741.79	0.00229282	0.00131881	1271.79	0.01017216		1801.79	0.00395458		2331.78	-0.00138525		2861.78	-0.01029258		3391.77	0.00527417		3921.77	-0.0004511	0.00138519	
212	-0.00866924		741.99	0.00375908	0.00133571	1271.99	0.01064797		1801.99	0.00334519		2331.98	-0.00250698		2861.98	-0.01002053		3391.97	0.00505002		3921.97	0.00021122	0.00140857	
212.2	-0.00853104		742.19	0.00430829	0.00135247	1272.19	0.01118626		1802.19	0.00277504		2332.18	-0.00218673		2862.18	-0.00956835		3392.17	0.00535269		3922.17	0.00016757	0.00143195	
212.4	-0.00800548		742.39	0.00407808	0.00136908	1272.39	0.01034545		1802.39	0.00319897		2332.38	-0.00180914		2862.38	-0.00967641		3392.37	0.00512544		3922.37	0.00038366	0.00145532	
212.6	-0.00708585		742.59	0.00368069	0.00138553	1272.59	0.01041322		1802.59	0.00295996		2332.58	-0.00218579		2862.58	-0.009132		3392.57	0.00512503		3922.57	0.00014378	0.0014787	
212.8	-0.00768585		742.79	0.00328261	0.00140185	1272.79	0.01119474		1802.79	0.0026011		2332.78	-0.00182928		2862.78	-0.00888053		3392.77	0.00482636		3922.77	0.00030422	0.00150207	
213	-0.00804898		742.99	0.00334818	0.00141802	1272.99	0.01172316		1802.99	0.0033054		2332.98	-0.00135933		2862.98	-0.00816625		3392.97	0.00462571		3922.97	-0.00006316	0.00152543	
213.2	-0.00740648		743.19	0.00254468	0.00143404	1273.19	0.01173793		1803.19	0.00438585		2333.18	-0.00192041		2863.18	-0.00783041		3393.17	0.00500947		3923.17	-0.00019686	0.0015488	
213.4	-0.00728848		743.39	0.00154265	0.00144992	1273.39	0.01171301		1803.39	0.00414563		2333.38	-0.00150039		2863.38	-0.00728732		3393.37	0.00472833		3923.37	-0.00108949	0.00157216	
213.6	-0.00691724		743.59	0.00167003	0.00146566	1273.59	0.01184899		1803.59	0.00436821		2333.58	-0.00078992		2863.58	-0.00687012		3393.57	0.0063996		3923.57	-0.00175563	0.00159551	
213.8	-0.00719801		743.79	0.00105525	0.00148126	1273.79	0.01223658		1803.79	0.00364393		2333.78	-0.00174695		2863.78	-0.00689216		3393.77	0.0069354		3923.77	-0.00198968	0.00161887	
214	-0.00663716		743.99	-0.00025272	0.00149672	1273.99	0.01284118		1803.99	0.00338781		2333.98	-0.00098994		2863.98	-0.0064024		3393.97	0.00716442		3923.97	-0.00231388	0.00164222	
214.2	-0.00638431		744.19	-0.00026411	0.00151205	1274.19	0.0122672		1804.19	0.00368495		2334.18	-0.00027456		2864.18	-0.00645915		3394.17	0.00741924		3924.17	-0.00300272	0.00166557	
214.4	-0.00653523		744.39	-0.00025415	0.00152724	1274.39	0.01138081		1804.39	0.00392709		2334.38	-0.00093654		2864.38	-0.00607316		3394.37	0.00792891		3924.37	-0.00342272	0.00168891	
214.6	-0.00651233		744.59	0.00011226	0.00154229	1274.59	0.01142009		1804.59	0.00469374		2334.58	-0.00108547		2864.58	-0.00554838		3394.57	0.00871765		3924.57	-0.00333233	0.00171225	
214.8	-0.00692485		744.79	-0.00000064	0.00155721	1274.79	0.01054316		1804.79	0.0044197		2334.78	-0.00156406		2864.78	-0.00598421		3394.77	0.00950457		3924.77	-0.00326675	0.00173559	
215	-0.00687781		744.99	-0.00006588	0.001572	1274.99	0.01004638		1804.99	0.00446835		2334.98	-0.00094549		2864.98	-0.00603148		3394.97	0.00876199		3924.97	-0.00304377	0.00175892	
215.2	-0.00613712		745.19	0.00000883	0.00158665	1275.19	0.00924353		1805.19	0.00549656		2335.18	-0.00078041		2865.18	-0.00665889		3395.17	0.00873747		3925.17	-0.00365636	0.00178226	
215.4	-0.00559868		745.39	-0.00016425	0.00160118	1275.39	0.00967544		1805.39	0.0055931		2335.38	-0.00015988		2865.38	-0.00677287		3395.37	0.00906842		3925.37	-0.00438419	0.00180558	
215.6	-0.00525057		745.59	0.00013452	0.00161558	1275.59	0.0090482		1805.59	0.00578643		2335.58	0.00049437		2865.58	-0.00710565		3395.57	0.00938493		3925.57	-0.00464195	0.00182891	
215.8	-0.00438171		745.79	0.00053352	0.00162984	1275.79	0.00875415		1805.79	0.00575551		2335.78	0.00197498		2865.78	-0.00736826		3395.77	0.01008637		3925.77	-0.00484282	0.00185223	
216	-0.00477662		745.99	0.00117364	0.00164399	1275.99	0.00852465		1805.99	0.00544831		2335.98	0.00267759		2865.98	-0.00770196		3395.97	0.00979831		3925.97	-0.0043014	0.00187555	
216.2	-0.005216		746.19	0.00174078	0.001658	1276.19	0.0082473		1806.19	0.00653144		2336.18	0.00333276		2866.18	-0.00818497		3396.17	0.00910933		3926.17	-0.00346778	0.00189887	
216.4	-0.00584384		746.39	0.00220546	0.00167189	1276.39	0.00790289		1806.39	0.00791294		2336.38	0.00363333		2866.38	-0.0083741		3396.37	0.00819409		3926.37	-0.00296259	0.00192218	
216.6	-0.00613023		746.59	0.00251952	0.00168566	1276.59	0.00845958		1806.59	0.00812201		2336.58	0.00354089		2866.58	-0.00840466		3396.57	0.00803243		3926.57	-0.00289811	0.00194549	
216.8	-0.00661039		746.79	0.0028811	0.00169931	1276.79	0.00974271		1806.79	0.00869592		2336.78	0.00393226		2866.78	-0.00798164		3396.77	0.00763438		3926.77	-0.0022448	0.0019688	
217	-0.00594391		746.99	0.00284827	0.00171283	1276.99	0.01021173		1806.99	0.00965487		2336.98	0.00396016		2866.98	-0.00765954		3396.97	0.00682803		3926.97	-0.00189605	0.0019921	
217.2	-0.00552758		747.19	0.00241423	0.00172624	1277.19	0.01032225		1807.19	0.00960032		2337.18	0.00343373		2867.18	-0.00769796		3397.17	0.00644526		3927.17	-0.00206971	0.0020154	
217.4	-0.00492503		747.39	0.00278967	0.00173952	1277.39	0.01061422		1807.39	0.00927542		2337.38	0.0038346		2867.38	-0.00701168		3397.37	0.00589254		3927.37	-0.00141882	0.0020387	
217.6	-0.00528996		747.59	0.0027654	0.00175269	1277.59	0.01140754		1807.59	0.0089833		2337.58	0.00363997		2867.58	-0.00643038		3397.57	0.00676423		3927.57	-0.00157521	0.00206199	
217.8	-0.0057021		747.79	0.00265133	0.00176574	1277.79	0.01222855		1807.79	0.0088206		2337.78	0.00257817		2867.78	-0.00630604		3397.77	0.00596282		3927.77	-0.00084264	0.00208528	
218	-0.00515815		747.99	0.00194969	0.00177867	1277.99	0.01275919		1807.99	0.00971644		2337.98	0.0024194		2867.98	-0.0056067		3397.97	0.00589335		3927.97	-0.0000651	0.00210857	
218.2	-0.00497967		748.19	0.00216854	0.00179149	1278.19	0.01274297		1808.19	0.00934295		2338.18	0.00124123		2868.18	-0.00460419		3398.17	0.00612997		3928.17	0.00068466	0.00213185	
218.4	-0.00548662		748.39	0.00165673	0.0018042	1278.39	0.01259352		1808.39	0.00978742		2338.38	0.0005414		2868.38	-0.00376364		3398.37	0.00632262		3928.37	0.00215388	0.00215513	
218.6	-0.005599		748.59	0.00121742	0.00181679	1278.59	0.01295456		1808.59	0.00939165		2338.58	0.00054262		2868.58	-0.00359542		3398.57	0.00552562		3928.57	0.00203385	0.00217841	
218.8	-0.00522054		748.79	0.00061646	0.00182927	1278.79	0.01231141		1808.79	0.00878047		2338.78	0.00058262		2868.78	-0.00389403		3398.77	0.00529496		3928.77	0.00235953	0.00220169	
219	-0.0040762		748.99	0.00091028	0.00184164	1278.99	0.01224629		1808.99	0.00872987		2338.98	0.00079346		2868.98	-0.00378696		3398.97	0.00500481		3928.97	0.00229304	0.00222496	
219.2	-0.00334278		749.19	0.00161489	0.0018539	1279.19	0.01189218		1809.19	0.00837122		2339.18	0.00076666		2869.18	-0.00407977		3399.17	0.005223		3929.17	0.00091585	0.00224823	
219.4	-0.0034887		749.39	0.00157829	0.00186605	1279.39	0.01203989		1809.39	0.00735326		2339.38	0.00117279		2869.38	-0.00435629		3399.37	0.00578668		3929.37	0.00054529	0.00227149	
219.6	-0.00342083		749.59	0.00171081	0.00187809	1279.59	0.01174736		1809.59	0.00768635		2339.58	0.00162962		2869.58	-0.00547699		3399.57	0.00557651		3929.57	0.00010671	0.00229475	
219.8	-0.00428432		749.79	0.00233212	0.00189003	1279.79	0.01192477		1809.79	0.00764787		2339.78	0.00178598		2869.78	-0.00594906		3399.77	0.00566117		3929.77	-0.00038604	0.00231801	
220	-0.00484655		749.99	0.0032967	0.00190186	1279.99	0.01205323		1809.99	0.00856252		2339.98	0.00198952		2869.98	-0.00723061		3399.97	0.00500758		3929.97	-0.00060164	0.00234127	
220.2	-0.00603399		750.19	0.00436774	0.00191358	1280.19	0.01183324		1810.19	0.00894166		2340.18	0.00217476		2870.18	-0.0077142		3400.17	0.00498182		3930.17	-0.00088191	0.00236452	
220.4	-0.00679723		750.39	0.00506403	0.0019252	1280.39	0.01209745		1810.39	0.00936107		2340.38	0.0024917		2870.38	-0.00780868		3400.37	0.00594953		3930.37	-0.00084484	0.00238777	
220.6	-0.00671207		750.59	0.00512381	0.00193672	1280.59	0.01242699		1810.59	0.00899973		2340.58	0.00300433		2870.58	-0.00841465		3400.57	0.00702169		3930.57	-0.00200979	0.00241102	
220.8	-0.00664019		750.79	0.00485831	0.00194813	1280.79	0.01308488		1810.79	0.00881001		2340.78	0.00290225		2870.78	-0.00840683		3400.77	0.00773009		3930.77	-0.00217806	0.00243426	
221	-0.00660363		750.99	0.00497695	0.00195945	1280.99	0.01324737		1810.99	0.00854308		2340.98	0.00311879		2870.98	-0.00790965		3400.97	0.00798761		3930.97	-0.00303721	0.0024575	
221.2	-0.00716867		751.19	0.00571008	0.00197066	1281.19	0.01326821		1811.19	0.00783362		2341.18	0.00353956		2871.18	-0.00824137		3401.17	0.00846626		3931.17	-0.00408191	0.00248074	
221.4	-0.00681402		751.39	0.00596887	0.00198177	1281.39	0.01282951		1811.39	0.00726673		2341.38	0.00338781		2871.38	-0.00693534		3401.37	0.00923736		3931.37	-0.00439141	0.00250397	
221.6	-0.00787799		751.59	0.00594257	0.00199279	1281.59	0.01364888		1811.59	0.00752657		2341.58	0.00302555		2871.58	-0.00633929		3401.57	0.00928416		3931.57	-0.00423757	0.0025272	
221.8	-0.00856219		751.79	0.00567398	0.0020037	1281.79	0.01412157		1811.79	0.00755424		2341.78	0.00296554		2871.78	-0.0057769		3401.77	0.00942887		3931.77	-0.00359702	0.00255043	
222	-0.00872558		751.99	0.00501363	0.00201452	1281.99	0.01393028		1811.99	0.0067403		2341.98	0.00262945		2871.98	-0.00504141		3401.97	0.01002386		3931.97	-0.00284428	0.00257365	
222.2	-0.00960957		752.19	0.00481094	0.00202525	1282.19	0.0140941		1812.19	0.00618632		2342.18	0.001748		2872.18	-0.0044747		3402.17	0.01012811		3932.17	-0.00131968	0.00259687	
222.4	-0.00950277		752.39	0.00417621	0.00203588	1282.39	0.01358008		1812.39	0.00580257		2342.38	0.00193657		2872.38	-0.00423645		3402.37	0.01043982		3932.37	-0.00000348	0.00262009	
222.6	-0.00938103		752.59	0.00354123	0.00204641	1282.59	0.01323623		1812.59	0.00564584		2342.58	0.00204733		2872.58	-0.00417009		3402.57	0.01081117		3932.57	0.00017657	0.00264331	
222.8	-0.00881271		752.79	0.00361878	0.00205685	1282.79	0.01341498		1812.79	0.00650663		2342.78	0.00219028		2872.78	-0.00396262		3402.77	0.01155636		3932.77	0.00111621	0.00266652	
223	-0.00832821		752.99	0.0036595	0.0020672	1282.99	0.01414388		1812.99	0.00581122		2342.98	0.00177177		2872.98	-0.00439335		3402.97	0.01160381		3932.97	0.00091716	0.00268973	
223.2	-0.00843933		753.19	0.00377243	0.00207745	1283.19	0.0145747		1813.19	0.00629008		2343.18	0.00198502		2873.18	-0.0044143		3403.17	0.01133168		3933.17	0.00134061	0.00271293	
223.4	-0.0080854		753.39	0.00323342	0.00208762	1283.39	0.01507799		1813.39	0.00649235		2343.38	0.00164368		2873.38	-0.00494639		3403.37	0.01109973		3933.37	0.00146651	0.00273614	
223.6	-0.00750213		753.59	0.00294455	0.00209769	1283.59	0.0153495		1813.59	0.00703142		2343.58	0.00197706		2873.58	-0.00530803		3403.57	0.01030274		3933.57	0.00088404	0.00275933	
223.8	-0.00859418		753.79	0.00309211	0.00210767	1283.79	0.01509033		1813.79	0.00806158		2343.78	0.00200364		2873.78	-0.00588761		3403.77	0.01005787		3933.77	0.00054149	0.00278253	
224	-0.00843992		753.99	0.00371936	0.00211757	1283.99	0.01513301		1813.99	0.00834189		2343.98	0.00255444		2873.98	-0.00651649		3403.97	0.00944688		3933.97	0.00079444	0.00280572	
224.2	-0.00868483		754.19	0.00294903	0.00212738	1284.19	0.01478255		1814.19	0.00800873		2344.18	0.00327442		2874.18	-0.00683107		3404.17	0.00967656		3934.17	0.00017664	0.00282891	
224.4	-0.00800581		754.39	0.00284551	0.0021371	1284.39	0.01511581		1814.39	0.00819513		2344.38	0.00331887		2874.38	-0.00645147		3404.37	0.0105945		3934.37	0.00035592	0.0028521	
224.6	-0.00726976		754.59	0.00249494	0.00214673	1284.59	0.01512802		1814.59	0.00808605		2344.58	0.00328948		2874.58	-0.00714734		3404.57	0.01115071		3934.57	-0.00145165	0.00287528	
224.8	-0.00756077		754.79	0.00219428	0.00215628	1284.79	0.0147429		1814.79	0.00844028		2344.78	0.0030766		2874.78	-0.00743633		3404.77	0.01058046		3934.77	-0.00199726	0.00289846	
225	-0.00704247		754.99	0.00285315	0.00216574	1284.99	0.01453613		1814.99	0.00900777		2344.98	0.00338064		2874.98	-0.00661669		3404.97	0.01085818		3934.97	-0.00356328	0.00292164	
225.2	-0.00668898		755.19	0.00308041	0.00217512	1285.19	0.01392567		1815.19	0.00873975		2345.18	0.00382337		2875.18	-0.00669212		3405.17	0.01117297		3935.17	-0.00456753	0.00294481	
225.4	-0.00693292		755.39	0.00294777	0.00218442	1285.39	0.0139672		1815.39	0.00980274		2345.38	0.0033598		2875.38	-0.00552889		3405.37	0.01111684		3935.37	-0.00458945	0.00296799	
225.6	-0.00724707		755.59	0.00296442	0.00219363	1285.59	0.01490827		1815.59	0.00959233		2345.58	0.00279109		2875.58	-0.00587449		3405.57	0.01086302		3935.57	-0.00436664	0.00299115	
225.8	-0.00697417		755.79	0.00309042	0.00220277	1285.79	0.01406181		1815.79	0.00885138		2345.78	0.00253041		2875.78	-0.00555817		3405.77	0.01088688		3935.77	-0.00390848	0.00301432	
226	-0.00707701		755.99	0.00377912	0.00221182	1285.99	0.01335767		1815.99	0.00901168		2345.98	0.00192253		2875.98	-0.00491709		3405.97	0.01056261		3935.97	-0.00270874	0.00303748	
226.2	-0.00704352		756.19	0.00390238	0.00222079	1286.19	0.01298482		1816.19	0.0093552		2346.18	0.00151646		2876.18	-0.00440907		3406.17	0.01037541		3936.17	-0.0023112	0.00306064	
226.4	-0.00623307		756.39	0.0038092	0.00222968	1286.39	0.01259329		1816.39	0.00921657		2346.38	0.00186926		2876.38	-0.00445864		3406.37	0.01076233		3936.37	-0.00129764	0.00308379	
226.6	-0.00708046		756.59	0.00339349	0.00223849	1286.59	0.01206471		1816.59	0.00984548		2346.58	0.00179515		2876.58	-0.00393604		3406.57	0.01004447		3936.57	-0.00041809	0.00310695	
226.8	-0.00673636		756.79	0.00413879	0.00224722	1286.79	0.01250259		1816.79	0.01019409		2346.78	0.00195537		2876.78	-0.00414408		3406.77	0.00953889		3936.77	0.00022098	0.00313009	
227	-0.00674377		756.99	0.00441131	0.00225588	1286.99	0.0135648		1816.99	0.01016994		2346.98	0.00187708		2876.98	-0.00406218		3406.97	0.00891814		3936.97	0.00042258	0.00315324	
227.2	-0.00598252		757.19	0.00436973	0.00226446	1287.19	0.01333309		1817.19	0.01073572		2347.18	0.0017984		2877.18	-0.00403657		3407.17	0.00859941		3937.17	0.00145655	0.00317638	
227.4	-0.00581613		757.39	0.00429943	0.00227296	1287.39	0.01311327		1817.39	0.01111723		2347.38	0.00169451		2877.38	-0.0037031		3407.37	0.00823821		3937.37	0.00113168	0.00319952	
227.6	-0.00541555		757.59	0.00428109	0.00228139	1287.59	0.01337105		1817.59	0.01153721		2347.58	0.0023758		2877.58	-0.00339808		3407.57	0.00793451		3937.57	0.00169557	0.00322266	
227.8	-0.00676315		757.79	0.00500401	0.00228974	1287.79	0.01351791		1817.79	0.01204577		2347.78	0.00279492		2877.78	-0.00386236		3407.77	0.00724789		3937.77	0.00236733	0.00324579	
228	-0.00662374		757.99	0.00573183	0.00229801	1287.99	0.01407371		1817.99	0.01147088		2347.98	0.00355343		2877.98	-0.00363667		3407.97	0.00690422		3937.97	0.00282831	0.00326892	
228.2	-0.00618094		758.19	0.0052056	0.00230622	1288.19	0.01422845		1818.19	0.01144383		2348.18	0.00454861		2878.18	-0.0040208		3408.17	0.00704023		3938.17	0.0023572	0.00329205	
228.4	-0.00601325		758.39	0.00513463	0.00231435	1288.39	0.01499833		1818.39	0.01166333		2348.38	0.00466578		2878.38	-0.00393461		3408.37	0.00774235		3938.37	0.00327779	0.00331517	
228.6	-0.00616071		758.59	0.00584359	0.00232241	1288.59	0.01571852		1818.59	0.01118872		2348.58	0.0053325		2878.58	-0.00527635		3408.57	0.00839218		3938.57	0.00239478	0.00333829	
228.8	-0.00614931		758.79	0.00460228	0.0023304	1288.79	0.01643647		1818.79	0.01149604		2348.78	0.00593319		2878.78	-0.0058524		3408.77	0.00861756		3938.77	0.00237593	0.00336141	
229	-0.00567308		758.99	0.00504196	0.00233831	1288.99	0.0171392		1818.99	0.01150626		2348.98	0.00605397		2878.98	-0.00498666		3408.97	0.01007644		3938.97	0.00163414	0.00338452	
229.2	-0.00531771		759.19	0.00432481	0.00234616	1289.19	0.01754878		1819.19	0.01034572		2349.18	0.00644654		2879.18	-0.00474251		3409.17	0.01067626		3939.17	0.00108689	0.00340764	
229.4	-0.00539857		759.39	0.00430934	0.00235394	1289.39	0.0177732		1819.39	0.01011689		2349.38	0.00561954		2879.38	-0.0042357		3409.37	0.01089935		3939.37	0.00050719	0.00343074	
229.6	-0.0048883		759.59	0.00456115	0.00236164	1289.59	0.01746059		1819.59	0.00933456		2349.58	0.00488156		2879.58	-0.00444539		3409.57	0.01120072		3939.57	-0.000614	0.00345385	
229.8	-0.00465431		759.79	0.00386356	0.00236928	1289.79	0.01701286		1819.79	0.00949415		2349.78	0.00459237		2879.78	-0.00383662		3409.77	0.01083773		3939.77	-0.00040559	0.00347695	
230	-0.00429929		759.99	0.00363483	0.00237685	1289.99	0.01718915		1819.99	0.00905351		2349.98	0.00410699		2879.98	-0.00420906		3409.97	0.0101051		3939.97	-0.00043586	0.00350005	
230.2	-0.00460847		760.19	0.0027864	0.00238436	1290.19	0.01653822		1820.19	0.00894931		2350.18	0.00344833		2880.18	-0.00475594		3410.17	0.00982749		3940.17	-0.00042165	0.00352315	
230.4	-0.00499237		760.39	0.00268053	0.00239179	1290.39	0.0162186		1820.39	0.00836811		2350.38	0.00267271		2880.38	-0.0055649		3410.37	0.01044251		3940.37	0.00050918	0.00354624	
230.6	-0.00570315		760.59	0.00250306	0.00239916	1290.59	0.01542947		1820.59	0.00802723		2350.58	0.00206327		2880.58	-0.00541293		3410.57	0.00997307		3940.57	0.00074182	0.00356933	
230.8	-0.00564118		760.79	0.00292346	0.00240647	1290.79	0.01596957		1820.79	0.00768024		2350.78	0.00178086		2880.78	-0.00627341		3410.77	0.01029661		3940.77	0.00111226	0.00359241	
231	-0.00569487		760.99	0.00276634	0.00241371	1290.99	0.01625006		1820.99	0.00785564		2350.98	0.00151947		2880.98	-0.00655911		3410.97	0.0104866		3940.97	0.00146475	0.0036155	
231.2	-0.00540961		761.19	0.00322356	0.00242089	1291.19	0.01535023		1821.19	0.0073102		2351.18	0.00137193		2881.18	-0.00671605		3411.17	0.01028493		3941.17	0.00206845	0.00363858	
231.4	-0.00586078		761.39	0.00325916	0.002428	1291.39	0.01503153		1821.39	0.00801492		2351.38	0.00198536		2881.38	-0.00651992		3411.37	0.01085498		3941.37	0.00264247	0.00366165	
231.6	-0.00620542		761.59	0.00339829	0.00243505	1291.59	0.01440211		1821.59	0.00813619		2351.58	0.00262208		2881.58	-0.00595073		3411.57	0.01050215		3941.57	0.00396099	0.00368473	
231.8	-0.00806603		761.79	0.00416894	0.00244203	1291.79	0.01375102		1821.79	0.0086502		2351.78	0.00355608		2881.78	-0.00664094		3411.77	0.00910406		3941.77	0.00440699	0.0037078	
232	-0.00783269		761.99	0.0044571	0.00244896	1291.99	0.01335354		1821.99	0.00874394		2351.98	0.0043218		2881.98	-0.00670826		3411.97	0.00905749		3941.97	0.00413147	0.00373086	
232.2	-0.00762197		762.19	0.0042559	0.00245582	1292.19	0.01291114		1822.19	0.00891686		2352.18	0.00476843		2882.18	-0.00603893		3412.17	0.00914984		3942.17	0.00452903	0.00375393	
232.4	-0.00814119		762.39	0.00431072	0.00246262	1292.39	0.0129954		1822.39	0.00978123		2352.38	0.00472404		2882.38	-0.00573224		3412.37	0.00874526		3942.37	0.00542632	0.00377699	
232.6	-0.00845793		762.59	0.0037526	0.00246937	1292.59	0.01369411		1822.59	0.009304		2352.58	0.00500533		2882.58	-0.00602047		3412.57	0.00891326		3942.57	0.00553621	0.00380005	
232.8	-0.00763653		762.79	0.00340259	0.00247605	1292.79	0.01402566		1822.79	0.0101207		2352.78	0.00486792		2882.78	-0.00564881		3412.77	0.00866878		3942.77	0.00560232	0.0038231	
233	-0.00723538		762.99	0.00449441	0.00248267	1292.99	0.01378788		1822.99	0.00961852		2352.98	0.00538028		2882.98	-0.00475377		3412.97	0.00823274		3942.97	0.0043541	0.00384616	
233.2	-0.00668281		763.19	0.0043938	0.00248923	1293.19	0.01373024		1823.19	0.0091951		2353.18	0.00544873		2883.18	-0.00398314		3413.17	0.0077885		3943.17	0.00387671	0.0038692	
233.4	-0.00632967		763.39	0.00489938	0.00249574	1293.39	0.01333322		1823.39	0.00942755		2353.38	0.00524155		2883.38	-0.00345138		3413.37	0.00725941		3943.37	0.00312626	0.00389225	
233.6	-0.0058466		763.59	0.00476691	0.00250219	1293.59	0.01371469		1823.59	0.01038522		2353.58	0.00485711		2883.58	-0.00325781		3413.57	0.00663249		3943.57	0.00305158	0.00391529	
233.8	-0.00528565		763.79	0.00438748	0.00250858	1293.79	0.01408203		1823.79	0.01089632		2353.78	0.00452849		2883.78	-0.00209852		3413.77	0.00638422		3943.77	0.00354192	0.00393833	
234	-0.00521558		763.99	0.0046683	0.00251491	1293.99	0.01466381		1823.99	0.01121128		2353.98	0.00421721		2883.98	-0.00189224		3413.97	0.00628523		3943.97	0.00405615	0.00396137	
234.2	-0.00542534		764.19	0.00497604	0.00252119	1294.19	0.01439363		1824.19	0.01170277		2354.18	0.00323537		2884.18	-0.00176351		3414.17	0.00690382		3944.17	0.00426219	0.0039844	
234.4	-0.0050608		764.39	0.00525802	0.00252741	1294.39	0.01447769		1824.39	0.01138239		2354.38	0.00323899		2884.38	-0.00164769		3414.37	0.00792125		3944.37	0.00496189	0.00400743	
234.6	-0.00442039		764.59	0.00526156	0.00253357	1294.59	0.01524298		1824.59	0.01128902		2354.58	0.00337035		2884.58	-0.00124341		3414.57	0.00860264		3944.57	0.00483206	0.00403046	
234.8	-0.0038969		764.79	0.00547479	0.00253968	1294.79	0.0161415		1824.79	0.01139076		2354.78	0.00364389		2884.78	-0.0021209		3414.77	0.00914628		3944.77	0.0049448	0.00405348	
235	-0.00286742		764.99	0.00505126	0.00254574	1294.99	0.01622227		1824.99	0.0124803		2354.98	0.00428413		2884.98	-0.00288716		3414.97	0.00975352		3944.97	0.005566	0.0040765	
235.2	-0.00202359		765.19	0.00510532	0.00255174	1295.19	0.01622043		1825.19	0.01278894		2355.18	0.00350854		2885.18	-0.00283148		3415.17	0.01023108		3945.17	0.00572105	0.00409952	
235.4	-0.00221631		765.39	0.00514772	0.00255769	1295.39	0.01628018		1825.39	0.01383371		2355.38	0.00318098		2885.38	-0.00388009		3415.37	0.01129135		3945.37	0.00611249	0.00412253	
235.6	-0.00169583		765.59	0.00501585	0.00256359	1295.59	0.01601416		1825.59	0.01480898		2355.58	0.00344665		2885.58	-0.00367594		3415.57	0.01078207		3945.57	0.00574479	0.00414554	
235.8	-0.00187403		765.79	0.00504585	0.00256943	1295.79	0.01639122		1825.79	0.01498439		2355.78	0.00263573		2885.78	-0.00571668		3415.77	0.01092521		3945.77	0.00473082	0.00416855	
236	-0.00125353		765.99	0.00541025	0.00257523	1295.99	0.01669994		1825.99	0.01516435		2355.98	0.0020256		2885.98	-0.00598395		3415.97	0.01084217		3945.97	0.00406359	0.00419156	
236.2	-0.00158534		766.19	0.00505883	0.00258097	1296.19	0.01678599		1826.19	0.01458574		2356.18	0.00226067		2886.18	-0.00656332		3416.17	0.01081601		3946.17	0.00465276	0.00421456	
236.4	-0.00195436		766.39	0.00422576	0.00258666	1296.39	0.01636486		1826.39	0.01431299		2356.38	0.00184436		2886.38	-0.0073598		3416.37	0.01051394		3946.37	0.0048724	0.00423756	
236.6	-0.00257581		766.59	0.00297061	0.0025923	1296.59	0.01679297		1826.59	0.0138711		2356.58	0.00234793		2886.58	-0.0084691		3416.57	0.01117854		3946.57	0.00396812	0.00426055	
236.8	-0.00251695		766.79	0.0034247	0.00259789	1296.79	0.01636976		1826.79	0.013012		2356.78	0.00284495		2886.78	-0.00872718		3416.77	0.01053119		3946.77	0.0027306	0.00428355	
237	-0.00335782		766.99	0.00305223	0.00260342	1296.99	0.01626957		1826.99	0.01159639		2356.98	0.00365036		2886.98	-0.00942967		3416.97	0.01035658		3946.97	0.00157819	0.00430654	
237.2	-0.00437798		767.19	0.0035415	0.00260892	1297.19	0.01602037		1827.19	0.01129785		2357.18	0.00367849		2887.18	-0.00833156		3417.17	0.01090001		3947.17	0.00107818	0.00432952	
237.4	-0.00506373		767.39	0.00375848	0.00261436	1297.39	0.01592274		1827.39	0.01035718		2357.38	0.00368527		2887.38	-0.00816807		3417.37	0.01064388		3947.37	-0.00020099	0.0043525	
237.6	-0.00562741		767.59	0.00328717	0.00261975	1297.59	0.01525336		1827.59	0.01018317		2357.58	0.00497838		2887.58	-0.00768706		3417.57	0.01039076		3947.57	-0.00089266	0.00437548	
237.8	-0.00629444		767.79	0.00346676	0.0026251	1297.79	0.01535565		1827.79	0.00996372		2357.78	0.00632922		2887.78	-0.00667366		3417.77	0.01071931		3947.77	-0.00067955	0.00439846	
238	-0.00666461		767.99	0.00360347	0.00263039	1297.99	0.01580492		1827.99	0.00936391		2357.98	0.00630914		2887.98	-0.00634854		3417.97	0.0110873		3947.97	0.00021609	0.00442144	
238.2	-0.00672307		768.19	0.00349698	0.00263564	1298.19	0.01602069		1828.19	0.00920878		2358.18	0.00690029		2888.18	-0.0058936		3418.17	0.01166807		3948.17	0.00047737	0.00444441	
238.4	-0.00599071		768.39	0.00313913	0.00264085	1298.39	0.01532797		1828.39	0.00904203		2358.38	0.00784303		2888.38	-0.00495234		3418.37	0.01163025		3948.37	0.00135623	0.00446737	
238.6	-0.00555898		768.59	0.00363437	0.00264601	1298.59	0.01667211		1828.59	0.00898384		2358.58	0.00836863		2888.58	-0.00410847		3418.57	0.01220804		3948.57	0.00110241	0.00449034	
238.8	-0.00572882		768.79	0.00387344	0.00265112	1298.79	0.01657695		1828.79	0.00946685		2358.78	0.00907512		2888.78	-0.00448918		3418.77	0.01226654		3948.77	0.00113833	0.0045133	
239	-0.00550202		768.99	0.00412	0.00265618	1298.99	0.01670925		1828.99	0.01012223		2358.98	0.00870777		2888.98	-0.00505136		3418.97	0.01284131		3948.97	0.00199376	0.00453626	
239.2	-0.00529798		769.19	0.00478843	0.00266121	1299.19	0.01661813		1829.19	0.01050349		2359.18	0.00786369		2889.18	-0.00465024		3419.17	0.01256442		3949.17	0.00280354	0.00455921	
239.4	-0.00449331		769.39	0.00529085	0.00266618	1299.39	0.01648188		1829.39	0.01070793		2359.38	0.00758491		2889.38	-0.00555436		3419.37	0.01224111		3949.37	0.00326766	0.00458216	
239.6	-0.0046969		769.59	0.00540949	0.00267111	1299.59	0.01632509		1829.59	0.01170363		2359.58	0.00741167		2889.58	-0.00529316		3419.57	0.01162255		3949.57	0.00317509	0.00460511	
239.8	-0.00511373		769.79	0.00541425	0.002676	1299.79	0.01726107		1829.79	0.01178124		2359.78	0.00626848		2889.78	-0.00652669		3419.77	0.01171592		3949.77	0.00331017	0.00462806	
240	-0.00561467		769.99	0.0056394	0.00268085	1299.99	0.01744425		1829.99	0.012533		2359.98	0.005572		2889.98	-0.00665432		3419.97	0.01163478		3949.97	0.00374487	0.004651	
240.2	-0.0056254		770.19	0.00530087	0.00268565	1300.19	0.01760009		1830.19	0.01177084		2360.18	0.00593359		2890.18	-0.00649508		3420.17	0.0114636		3950.17	0.00368192	0.00467394	
240.4	-0.00530311		770.39	0.00429985	0.00269041	1300.39	0.01677926		1830.39	0.01214919		2360.38	0.00466717		2890.38	-0.005985		3420.37	0.01200998		3950.37	0.00349303	0.00469688	
240.6	-0.0051847		770.59	0.00329155	0.00269513	1300.59	0.0172839		1830.59	0.01222333		2360.58	0.00422666		2890.58	-0.00575567		3420.57	0.01174888		3950.57	0.00227838	0.00471981	
240.8	-0.00582294		770.79	0.00268719	0.0026998	1300.79	0.01739892		1830.79	0.01086484		2360.78	0.00356988		2890.78	-0.00564544		3420.77	0.01099996		3950.77	0.00167941	0.00474274	
241	-0.00582585		770.99	0.00299631	0.00270444	1300.99	0.01779107		1830.99	0.01062266		2360.98	0.00302116		2890.98	-0.00499806		3420.97	0.01087135		3950.97	0.00086423	0.00476567	
241.2	-0.00576381		771.19	0.00329083	0.00270903	1301.19	0.01774884		1831.19	0.00961884		2361.18	0.0035562		2891.18	-0.0043929		3421.17	0.01121251		3951.17	0.00072912	0.00478859	
241.4	-0.00615081		771.39	0.00292432	0.00271358	1301.39	0.01790344		1831.39	0.00906029		2361.38	0.00390387		2891.38	-0.00492652		3421.37	0.01120424		3951.37	0.00048908	0.00481151	
241.6	-0.00657676		771.59	0.0026719	0.00271809	1301.59	0.01738486		1831.59	0.00902087		2361.58	0.00479743		2891.58	-0.00441493		3421.57	0.01116856		3951.57	0.00078338	0.00483443	
241.8	-0.00649038		771.79	0.00254001	0.00272257	1301.79	0.0180627		1831.79	0.00883278		2361.78	0.00472184		2891.78	-0.00365383		3421.77	0.0117081		3951.77	0.00134481	0.00485735	
242	-0.00530568		771.99	0.00194293	0.002727	1301.99	0.01827477		1831.99	0.00927637		2361.98	0.00403141		2891.98	-0.00342577		3421.97	0.01207597		3951.97	0.00200201	0.00488026	
242.2	-0.0046374		772.19	0.00136911	0.00273139	1302.19	0.0180748		1832.19	0.00965486		2362.18	0.0041947		2892.18	-0.00266007		3422.17	0.01222839		3952.17	0.00255231	0.00490317	
242.4	-0.00408461		772.39	0.00151796	0.00273574	1302.39	0.01696904		1832.39	0.00968013		2362.38	0.00403391		2892.38	-0.00186282		3422.37	0.0116257		3952.37	0.00261148	0.00492607	
242.6	-0.00427081		772.59	0.00242994	0.00274006	1302.59	0.01828518		1832.59	0.01001583		2362.58	0.00552856		2892.58	-0.00169065		3422.57	0.0125734		3952.57	0.00169952	0.00494897	
242.8	-0.00452831		772.79	0.00314793	0.00274433	1302.79	0.01698406		1832.79	0.00991801		2362.78	0.00669963		2892.78	-0.00216845		3422.77	0.01266357		3952.77	0.0023562	0.00497187	
243	-0.00424797		772.99	0.00390585	0.00274857	1302.99	0.01681105		1832.99	0.01026391		2362.98	0.0061838		2892.98	-0.00335739		3422.97	0.01258218		3952.97	0.00306124	0.00499477	
243.2	-0.00442601		773.19	0.00398677	0.00275277	1303.19	0.01657538		1833.19	0.01098571		2363.18	0.00592729		2893.18	-0.00301827		3423.17	0.01098908		3953.17	0.00317577	0.00501766	
243.4	-0.00470656		773.39	0.00492152	0.00275693	1303.39	0.01686343		1833.39	0.01152458		2363.38	0.00569634		2893.38	-0.00303179		3423.37	0.01035737		3953.37	0.00198793	0.00504055	
243.6	-0.0056466		773.59	0.00628031	0.00276106	1303.59	0.01711361		1833.59	0.01218515		2363.58	0.00583866		2893.58	-0.0028768		3423.57	0.00997854		3953.57	0.00134904	0.00506344	
243.8	-0.0060935		773.79	0.00581716	0.00276515	1303.79	0.01738033		1833.79	0.01285925		2363.78	0.00562631		2893.78	-0.00290885		3423.77	0.00988459		3953.77	0.00073016	0.00508632	
244	-0.00673943		773.99	0.00611085	0.0027692	1303.99	0.01734747		1833.99	0.0133813		2363.98	0.00483575		2893.98	-0.00249183		3423.97	0.0100582		3953.97	0.00021289	0.0051092	
244.2	-0.00605821		774.19	0.00539374	0.00277322	1304.19	0.01693206		1834.19	0.01361082		2364.18	0.00459177		2894.18	-0.00193984		3424.17	0.0096026		3954.17	-0.00063655	0.00513208	
244.4	-0.00630171		774.39	0.00476844	0.0027772	1304.39	0.01737025		1834.39	0.01405782		2364.38	0.00475219		2894.38	-0.00224943		3424.37	0.00883502		3954.37	-0.00044803	0.00515495	
244.6	-0.00621439		774.59	0.00458058	0.00278115	1304.59	0.01761513		1834.59	0.01375954		2364.58	0.00462414		2894.58	-0.00285623		3424.57	0.0082056		3954.57	-0.00100903	0.00517782	
244.8	-0.00745851		774.79	0.00393067	0.00278506	1304.79	0.01776505		1834.79	0.0128748		2364.78	0.00500677		2894.78	-0.00280669		3424.77	0.00853682		3954.77	-0.00143461	0.00520069	
245	-0.00638185		774.99	0.00409412	0.00278894	1304.99	0.01725313		1834.99	0.0132138		2364.98	0.00506801		2894.98	-0.00201863		3424.97	0.00853662		3954.97	-0.00155017	0.00522356	
245.2	-0.00710216		775.19	0.00294548	0.00279278	1305.19	0.01671212		1835.19	0.01248168		2365.18	0.00559789		2895.18	-0.00362948		3425.17	0.00926842		3955.17	-0.0005835	0.00524642	
245.4	-0.00739248		775.39	0.00182244	0.00279659	1305.39	0.01720022		1835.39	0.01339771		2365.38	0.00523425		2895.38	-0.00374034		3425.37	0.00976054		3955.37	-0.00040291	0.00526928	
245.6	-0.00702845		775.59	0.00113524	0.00280036	1305.59	0.01695247		1835.59	0.01354729		2365.58	0.00450346		2895.58	-0.00383518		3425.57	0.0097148		3955.57	-0.00034111	0.00529213	
245.8	-0.006333		775.79	0.00052443	0.0028041	1305.79	0.01788538		1835.79	0.01317541		2365.78	0.00366619		2895.78	-0.00368411		3425.77	0.00969141		3955.77	0.00017792	0.00531499	
246	-0.00448404		775.99	0.00003599	0.00280781	1305.99	0.01832699		1835.99	0.01353427		2365.98	0.0033172		2895.98	-0.00375686		3425.97	0.01029409		3955.97	0.00135383	0.00533784	
246.2	-0.0038866		776.19	0.00082027	0.00281148	1306.19	0.01789272		1836.19	0.01315575		2366.18	0.00392984		2896.18	-0.00313219		3426.17	0.01084015		3956.17	0.00231857	0.00536068	
246.4	-0.00358026		776.39	0.00136264	0.00281512	1306.39	0.01815039		1836.39	0.01247885		2366.38	0.00420141		2896.38	-0.00276986		3426.37	0.01124448		3956.37	0.00231787	0.00538353	
246.6	-0.00324816		776.59	0.00239602	0.00281873	1306.59	0.01888547		1836.59	0.01181174		2366.58	0.00563122		2896.58	-0.00307352		3426.57	0.01180243		3956.57	0.00350861	0.00540637	
246.8	-0.00343993		776.79	0.00319249	0.00282231	1306.79	0.01809234		1836.79	0.01113397		2366.78	0.00577687		2896.78	-0.00329088		3426.77	0.01209932		3956.77	0.00531289	0.0054292	
247	-0.00386023		776.99	0.00432794	0.00282585	1306.99	0.01836571		1836.99	0.01081393		2366.98	0.0051115		2896.98	-0.004118		3426.97	0.0115018		3956.97	0.00545726	0.00545204	
247.2	-0.00507465		777.19	0.00510743	0.00282937	1307.19	0.01775584		1837.19	0.0112251		2367.18	0.00531643		2897.18	-0.00361484		3427.17	0.01065436		3957.17	0.00579129	0.00547487	
247.4	-0.00560682		777.39	0.00669124	0.00283285	1307.39	0.01722537		1837.39	0.01105241		2367.38	0.00579154		2897.38	-0.00373585		3427.37	0.0102873		3957.37	0.00533578	0.0054977	
247.6	-0.00587052		777.59	0.00708518	0.0028363	1307.59	0.01725332		1837.59	0.01105267		2367.58	0.00562859		2897.58	-0.00395155		3427.57	0.01052363		3957.57	0.00472186	0.00552052	
247.8	-0.0067514		777.79	0.00695202	0.00283972	1307.79	0.01696746		1837.79	0.01169095		2367.78	0.00560029		2897.78	-0.00336915		3427.77	0.00989052		3957.77	0.00457872	0.00554334	
248	-0.00692995		777.99	0.00698365	0.00284311	1307.99	0.01864006		1837.99	0.01111136		2367.98	0.00546208		2897.98	-0.00328989		3427.97	0.01038792		3957.97	0.00425801	0.00556616	
248.2	-0.00695031		778.19	0.0066797	0.00284647	1308.19	0.01892555		1838.19	0.01115856		2368.18	0.00582283		2898.18	-0.00373581		3428.17	0.01016867		3958.17	0.00415834	0.00558898	
248.4	-0.00739527		778.39	0.00679629	0.0028498	1308.39	0.01900839		1838.39	0.0110383		2368.38	0.00651474		2898.38	-0.00382106		3428.37	0.01008212		3958.37	0.00375958	0.00561179	
248.6	-0.00806612		778.59	0.00646783	0.00285311	1308.59	0.01793527		1838.59	0.01079897		2368.58	0.00600171		2898.58	-0.00391936		3428.57	0.01044699		3958.57	0.00351258	0.0056346	
248.8	-0.00898201		778.79	0.0056035	0.00285638	1308.79	0.01755822		1838.79	0.01072934		2368.78	0.00527586		2898.78	-0.00328771		3428.77	0.01025561		3958.77	0.00339745	0.0056574	
249	-0.00821407		778.99	0.00490227	0.00285962	1308.99	0.01758267		1838.99	0.01109211		2368.98	0.00548647		2898.98	-0.00414213		3428.97	0.00967599		3958.97	0.00273048	0.00568021	
249.2	-0.00850005		779.19	0.00369934	0.00286283	1309.19	0.01857112		1839.19	0.01146113		2369.18	0.0051436		2899.18	-0.00535387		3429.17	0.00958775		3959.17	0.00319693	0.00570301	
249.4	-0.00745906		779.39	0.00325817	0.00286602	1309.39	0.0191031		1839.39	0.01201263		2369.38	0.00422885		2899.38	-0.00459837		3429.37	0.00963715		3959.37	0.00284962	0.0057258	
249.6	-0.00700138		779.59	0.00302714	0.00286918	1309.59	0.0187417		1839.59	0.01166049		2369.58	0.00419674		2899.58	-0.00472047		3429.57	0.00912128		3959.57	0.00223685	0.0057486	
249.8	-0.00687061		779.79	0.00310725	0.0028723	1309.79	0.01885346		1839.79	0.0118528		2369.78	0.00311642		2899.78	-0.00357166		3429.77	0.00879645		3959.77	0.00283327	0.00577139	
250	-0.00577324		779.99	0.00302412	0.00287541	1309.99	0.01813095		1839.99	0.01160225		2369.98	0.00343174		2899.98	-0.00307799		3429.97	0.00872928		3959.97	0.00275171	0.00579418	
250.2	-0.00552579		780.19	0.00398772	0.00287848	1310.19	0.01797268		1840.19	0.01161137		2370.18	0.00379015		2900.18	-0.00283178		3430.17	0.0086531		3960.17	0.00346557	0.00581696	
250.4	-0.00561199		780.39	0.00315943	0.00288152	1310.39	0.01845715		1840.39	0.01170683		2370.38	0.00334573		2900.38	-0.00267773		3430.37	0.0084388		3960.37	0.00411178	0.00583974	
250.6	-0.00610404		780.59	0.00300919	0.00288454	1310.59	0.01716996		1840.59	0.01233581		2370.58	0.00331643		2900.58	-0.00236623		3430.57	0.00790383		3960.57	0.00560351	0.00586252	
250.8	-0.00656605		780.79	0.00335337	0.00288754	1310.79	0.01688106		1840.79	0.01277237		2370.78	0.00264992		2900.78	-0.00263469		3430.77	0.0080842		3960.77	0.00578456	0.0058853	
251	-0.00770091		780.99	0.00423244	0.0028905	1310.99	0.01664616		1840.99	0.0135207		2370.98	0.00270208		2900.98	-0.00297332		3430.97	0.00765254		3960.97	0.00634654	0.00590807	
251.2	-0.00853965		781.19	0.00472085	0.00289344	1311.19	0.0163022		1841.19	0.01412791		2371.18	0.00293073		2901.18	-0.00278379		3431.17	0.00707279		3961.17	0.00684738	0.00593084	
251.4	-0.00835143		781.39	0.00549478	0.00289635	1311.39	0.01632434		1841.39	0.01363548		2371.38	0.00286265		2901.38	-0.00334364		3431.37	0.00680542		3961.37	0.00616295	0.0059536	
251.6	-0.00889594		781.59	0.00476935	0.00289924	1311.59	0.0172105		1841.59	0.01362959		2371.58	0.00288914		2901.58	-0.00296625		3431.57	0.00717616		3961.57	0.00645845	0.00597637	
251.8	-0.00901452		781.79	0.00585928	0.0029021	1311.79	0.01826017		1841.79	0.01356277		2371.78	0.00346518		2901.78	-0.00272025		3431.77	0.00696822		3961.77	0.00689569	0.00599913	
252	-0.00844802		781.99	0.00497982	0.00290494	1311.99	0.019256		1841.99	0.01236463		2371.98	0.00433376		2901.98	-0.00270403		3431.97	0.00702568		3961.97	0.00667823	0.00602188	
252.2	-0.00876718		782.19	0.00487796	0.00290775	1312.19	0.01879465		1842.19	0.01275567		2372.18	0.00453455		2902.18	-0.00287745		3432.17	0.00663386		3962.17	0.0074488	0.00604464	
252.4	-0.00904791		782.39	0.00488913	0.00291054	1312.39	0.01857884		1842.39	0.01330408		2372.38	0.0047766		2902.38	-0.00356893		3432.37	0.00681267		3962.37	0.00677436	0.00606739	
252.6	-0.00861186		782.59	0.00523722	0.0029133	1312.59	0.01846622		1842.59	0.01327847		2372.58	0.00512288		2902.58	-0.00455		3432.57	0.00631092		3962.57	0.00694855	0.00609013	
252.8	-0.00829253		782.79	0.00557185	0.00291603	1312.79	0.01943129		1842.79	0.01341411		2372.78	0.00533633		2902.78	-0.00463752		3432.77	0.00688608		3962.77	0.00620182	0.00611288	
253	-0.00728168		782.99	0.00584824	0.00291875	1312.99	0.01965696		1842.99	0.01382565		2372.98	0.00619863		2902.98	-0.00471548		3432.97	0.00709256		3962.97	0.00545191	0.00613562	
253.2	-0.00648715		783.19	0.00600801	0.00292144	1313.19	0.02032502		1843.19	0.01471835		2373.18	0.00623931		2903.18	-0.00488562		3433.17	0.00717617		3963.17	0.00552582	0.00615836	
253.4	-0.00577529		783.39	0.00564489	0.0029241	1313.39	0.0197018		1843.39	0.01462872		2373.38	0.00575881		2903.38	-0.00478116		3433.37	0.00784251		3963.37	0.00467503	0.00618109	
253.6	-0.0056223		783.59	0.00595711	0.00292674	1313.59	0.0189324		1843.59	0.0139255		2373.58	0.00659085		2903.58	-0.00427813		3433.57	0.00778195		3963.57	0.00398108	0.00620383	
253.8	-0.00511593		783.79	0.00621549	0.00292936	1313.79	0.01844776		1843.79	0.0132814		2373.78	0.00586913		2903.78	-0.00290943		3433.77	0.00804789		3963.77	0.00430074	0.00622655	
254	-0.00385991		783.99	0.00598037	0.00293195	1313.99	0.01794393		1843.99	0.01287234		2373.98	0.00737954		2903.98	-0.00253423		3433.97	0.00839827		3963.97	0.00431496	0.00624928	
254.2	-0.00319754		784.19	0.0060649	0.00293452	1314.19	0.01805817		1844.19	0.01341348		2374.18	0.00784015		2904.18	-0.00236072		3434.17	0.00931109		3964.17	0.00541482	0.006272	
254.4	-0.0029214		784.39	0.00523278	0.00293707	1314.39	0.01729163		1844.39	0.01313874		2374.38	0.00731247		2904.38	-0.00245436		3434.37	0.00935264		3964.37	0.00537591	0.00629472	
254.6	-0.00334016		784.59	0.00539095	0.0029396	1314.59	0.01658381		1844.59	0.01292282		2374.58	0.00753025		2904.58	-0.00194715		3434.57	0.00976694		3964.57	0.00590588	0.00631744	
254.8	-0.00350876		784.79	0.00588561	0.0029421	1314.79	0.01720288		1844.79	0.01264359		2374.78	0.00707221		2904.78	-0.00293822		3434.77	0.01061754		3964.77	0.00603176	0.00634015	
255	-0.00379455		784.99	0.00590666	0.00294458	1314.99	0.01745225		1844.99	0.01303109		2374.98	0.00753581		2904.98	-0.00281705		3434.97	0.01035112		3964.97	0.00666337	0.00636286	
255.2	-0.00399426		785.19	0.0056809	0.00294704	1315.19	0.01779889		1845.19	0.0113772		2375.18	0.00729774		2905.18	-0.002872		3435.17	0.01000928		3965.17	0.0067759	0.00638557	
255.4	-0.00461765		785.39	0.00512932	0.00294948	1315.39	0.0174978		1845.39	0.010597		2375.38	0.00736379		2905.38	-0.00275622		3435.37	0.01009059		3965.37	0.00633947	0.00640828	
255.6	-0.00530365		785.59	0.00463018	0.00295189	1315.59	0.01734093		1845.59	0.01082735		2375.58	0.00725314		2905.58	-0.00278465		3435.57	0.01045348		3965.57	0.00665987	0.00643098	
255.8	-0.00509103		785.79	0.00609886	0.00295429	1315.79	0.01766314		1845.79	0.01035958		2375.78	0.00689381		2905.78	-0.00277677		3435.77	0.01066703		3965.77	0.00640193	0.00645367	
256	-0.00603691		785.99	0.00579229	0.00295666	1315.99	0.01731828		1845.99	0.01001824		2375.98	0.00667238		2905.98	-0.00234996		3435.97	0.0097544		3965.97	0.0065041	0.00647637	
256.2	-0.00776721		786.19	0.00723947	0.00295901	1316.19	0.01764448		1846.19	0.010428		2376.18	0.00667778		2906.18	-0.00276379		3436.17	0.00961647		3966.17	0.00666344	0.00649906	
256.4	-0.00821425		786.39	0.00820613	0.00296134	1316.39	0.01758536		1846.39	0.01033758		2376.38	0.00629287		2906.38	-0.00416337		3436.37	0.00952859		3966.37	0.00572979	0.00652175	
256.6	-0.00795213		786.59	0.00867607	0.00296365	1316.59	0.01708127		1846.59	0.00968318		2376.58	0.00553248		2906.58	-0.00354485		3436.57	0.0095583		3966.57	0.0056617	0.00654444	
256.8	-0.00914796		786.79	0.00869225	0.00296594	1316.79	0.01764326		1846.79	0.01047021		2376.78	0.00493343		2906.78	-0.00278567		3436.77	0.00972525		3966.77	0.00540077	0.00656712	
257	-0.00887052		786.99	0.00859147	0.00296821	1316.99	0.01729277		1846.99	0.01098735		2376.98	0.00425453		2906.98	-0.00137048		3436.97	0.00890928		3966.97	0.00567759	0.0065898	
257.2	-0.00936069		787.19	0.00841368	0.00297046	1317.19	0.01715155		1847.19	0.01111968		2377.18	0.00356891		2907.18	-0.00188846		3437.17	0.0092361		3967.17	0.00551778	0.00661248	
257.4	-0.0100356		787.39	0.00777034	0.00297269	1317.39	0.01651252		1847.39	0.01187655		2377.38	0.00264023		2907.38	-0.00161826		3437.37	0.00947238		3967.37	0.00516842	0.00663515	
257.6	-0.00989715		787.59	0.00773549	0.00297489	1317.59	0.01492388		1847.59	0.01178259		2377.58	0.0030382		2907.58	-0.0012623		3437.57	0.00911109		3967.57	0.00556999	0.00665782	
257.8	-0.00945494		787.79	0.00752839	0.00297708	1317.79	0.01533379		1847.79	0.01243059		2377.78	0.00341546		2907.78	-0.0014151		3437.77	0.0090838		3967.77	0.00553352	0.00668049	
258	-0.00910896		787.99	0.00734489	0.00297925	1317.99	0.0146114		1847.99	0.01308051		2377.98	0.00415389		2907.98	-0.00170868		3437.97	0.00973242		3967.97	0.00614286	0.00670315	
258.2	-0.00911947		788.19	0.00701461	0.0029814	1318.19	0.01459344		1848.19	0.01305868		2378.18	0.00332074		2908.18	-0.00255275		3438.17	0.00959448		3968.17	0.00614004	0.00672581	
258.4	-0.00929774		788.39	0.00565472	0.00298354	1318.39	0.01485187		1848.39	0.01281435		2378.38	0.00346273		2908.38	-0.00294211		3438.37	0.00976832		3968.37	0.00629587	0.00674847	
258.6	-0.00937839		788.59	0.00508417	0.00298565	1318.59	0.0145821		1848.59	0.01307148		2378.58	0.0039595		2908.58	-0.00341227		3438.57	0.0105785		3968.57	0.00590106	0.00677113	
258.8	-0.00904345		788.79	0.00418814	0.00298774	1318.79	0.01490786		1848.79	0.01356809		2378.78	0.00454269		2908.78	-0.00465012		3438.77	0.01046679		3968.77	0.00556945	0.00679378	
259	-0.00889206		788.99	0.00336218	0.00298982	1318.99	0.01518511		1848.99	0.01349029		2378.98	0.00494001		2908.98	-0.00401483		3438.97	0.01058503		3968.97	0.00542114	0.00681643	
259.2	-0.00933136		789.19	0.00315567	0.00299187	1319.19	0.01485204		1849.19	0.01331398		2379.18	0.00553487		2909.18	-0.00498638		3439.17	0.01095854		3969.17	0.00554484	0.00683907	
259.4	-0.00946401		789.39	0.00361721	0.00299391	1319.39	0.01495041		1849.39	0.01376809		2379.38	0.00534434		2909.38	-0.00531757		3439.37	0.01123156		3969.37	0.00578518	0.00686172	
259.6	-0.00913219		789.59	0.00408424	0.00299593	1319.59	0.01552103		1849.59	0.01357168		2379.58	0.00492134		2909.58	-0.00613714		3439.57	0.01308975		3969.57	0.00630686	0.00688436	
259.8	-0.00953731		789.79	0.00483261	0.00299794	1319.79	0.01594721		1849.79	0.01240757		2379.78	0.00478113		2909.78	-0.00666925		3439.77	0.01361122		3969.77	0.00699803	0.00690699	
260	-0.01076631		789.99	0.00447362	0.00299992	1319.99	0.01745944		1849.99	0.012762		2379.98	0.00487569		2909.98	-0.0061186		3439.97	0.01318739		3969.97	0.00695002	0.00692963	
260.2	-0.00931738		790.19	0.00516002	0.00300189	1320.19	0.01775585		1850.19	0.01142775		2380.18	0.00546764		2910.18	-0.00690201		3440.17	0.0131558		3970.17	0.00678835	0.00695226	
260.4	-0.0080819		790.39	0.00490487	0.00300384	1320.39	0.01698702		1850.39	0.01056962		2380.38	0.00518168		2910.38	-0.00639052		3440.37	0.01306205		3970.37	0.00669005	0.00697488	
260.6	-0.00729619		790.59	0.00482253	0.00300577	1320.59	0.01733848		1850.59	0.00967483		2380.58	0.00531767		2910.58	-0.00444074		3440.57	0.01297893		3970.57	0.00662737	0.00699751	
260.8	-0.0067192		790.79	0.00463794	0.00300768	1320.79	0.01781548		1850.79	0.00970315		2380.78	0.0049321		2910.78	-0.00318797		3440.77	0.01271495		3970.77	0.00727223	0.00702013	
261	-0.00565346		790.99	0.00549453	0.00300958	1320.99	0.0184635		1850.99	0.00922984		2380.98	0.00418091		2910.98	-0.00223714		3440.97	0.0123182		3970.97	0.0078331	0.00704275	
261.2	-0.00556071		791.19	0.00639361	0.00301146	1321.19	0.01850064		1851.19	0.00934437		2381.18	0.00383274		2911.18	-0.00215284		3441.17	0.01173542		3971.17	0.00714953	0.00706536	
261.4	-0.00443674		791.39	0.00598627	0.00301333	1321.39	0.01866905		1851.39	0.01030111		2381.38	0.00383532		2911.38	-0.0019353		3441.37	0.01128368		3971.37	0.00723058	0.00708798	
261.6	-0.00388754		791.59	0.00599117	0.00301518	1321.59	0.01882357		1851.59	0.0104338		2381.58	0.00344053		2911.58	-0.000939		3441.57	0.01047413		3971.57	0.00725841	0.00711058	
261.8	-0.003668		791.79	0.00678301	0.00301701	1321.79	0.02024875		1851.79	0.00981076		2381.78	0.00331995		2911.78	-0.00069812		3441.77	0.00989378		3971.77	0.00683745	0.00713319	
262	-0.00333813		791.99	0.00685411	0.00301882	1321.99	0.02025933		1851.99	0.00958907		2381.98	0.00331668		2911.98	0.00028316		3441.97	0.00930889		3971.97	0.00732823	0.00715579	
262.2	-0.003536		792.19	0.00665104	0.00302062	1322.19	0.02052402		1852.19	0.00919411		2382.18	0.00335438		2912.18	0.00035517		3442.17	0.00872404		3972.17	0.00709721	0.00717839	
262.4	-0.00361135		792.39	0.00746822	0.0030224	1322.39	0.02094922		1852.39	0.00963415		2382.38	0.00402716		2912.38	0.00027326		3442.37	0.00929425		3972.37	0.00755725	0.00720099	
262.6	-0.00465853		792.59	0.00845566	0.00302417	1322.59	0.0198971		1852.59	0.00979047		2382.58	0.00335735		2912.58	0.00025634		3442.57	0.00896244		3972.57	0.00703777	0.00722358	
262.8	-0.00610655		792.79	0.00869823	0.00302592	1322.79	0.01995618		1852.79	0.0109086		2382.78	0.00472397		2912.78	-0.00015774		3442.77	0.00856159		3972.77	0.00744142	0.00724617	
263	-0.00655565		792.99	0.00898102	0.00302766	1322.99	0.01977573		1852.99	0.0119967		2382.98	0.00459565		2912.98	-0.00039699		3442.97	0.00824864		3972.97	0.00758554	0.00726876	
263.2	-0.00763141		793.19	0.00865219	0.00302938	1323.19	0.01991776		1853.19	0.01258475		2383.18	0.00400464		2913.18	-0.00203594		3443.17	0.00888642		3973.17	0.00871567	0.00729135	
263.4	-0.00866994		793.39	0.00816711	0.00303108	1323.39	0.01979211		1853.39	0.01264226		2383.38	0.00310632		2913.38	-0.00253234		3443.37	0.00966661		3973.37	0.00864377	0.00731393	
263.6	-0.00931503		793.59	0.00723743	0.00303277	1323.59	0.01968162		1853.59	0.01326455		2383.58	0.0034761		2913.58	-0.00349606		3443.57	0.01132089		3973.57	0.00878281	0.00733651	
263.8	-0.01050043		793.79	0.00714131	0.00303445	1323.79	0.01931945		1853.79	0.01351017		2383.78	0.00399159		2913.78	-0.00413611		3443.77	0.01139725		3973.77	0.00785955	0.00735908	
264	-0.01121403		793.99	0.00652817	0.00303611	1323.99	0.02048238		1853.99	0.01442251		2383.98	0.00509359		2913.98	-0.00362262		3443.97	0.01203659		3973.97	0.00704225	0.00738165	
264.2	-0.01072737		794.19	0.00729458	0.00303776	1324.19	0.01971024		1854.19	0.0139056		2384.18	0.00549518		2914.18	-0.00465904		3444.17	0.01205536		3974.17	0.0065043	0.00740422	
264.4	-0.0110414		794.39	0.00716688	0.00303939	1324.39	0.01911697		1854.39	0.01340915		2384.38	0.00518012		2914.38	-0.00397977		3444.37	0.01210766		3974.37	0.00646951	0.00742679	
264.6	-0.01178353		794.59	0.00755129	0.003041	1324.59	0.01985619		1854.59	0.01335908		2384.58	0.00492527		2914.58	-0.00378195		3444.57	0.01159139		3974.57	0.00614998	0.00744935	
264.8	-0.01167298		794.79	0.00700968	0.0030426	1324.79	0.01927998		1854.79	0.01412452		2384.78	0.00425116		2914.78	-0.00450629		3444.77	0.01111469		3974.77	0.00717016	0.00747191	
265	-0.01079987		794.99	0.00751245	0.00304419	1324.99	0.02025406		1854.99	0.01515378		2384.98	0.00422168		2914.98	-0.00448691		3444.97	0.01058856		3974.97	0.00684762	0.00749447	
265.2	-0.01004405		795.19	0.0071441	0.00304577	1325.19	0.01982371		1855.19	0.0151814		2385.18	0.00487595		2915.18	-0.00444593		3445.17	0.01049714		3975.17	0.00629684	0.00751702	
265.4	-0.00826493		795.39	0.00692984	0.00304733	1325.39	0.01978293		1855.39	0.01520019		2385.38	0.00518297		2915.38	-0.00498373		3445.37	0.01042019		3975.37	0.00709386	0.00753958	
265.6	-0.00867756		795.59	0.0066865	0.00304887	1325.59	0.02047688		1855.59	0.01490839		2385.58	0.00491162		2915.58	-0.00374636		3445.57	0.0095463		3975.57	0.00694778	0.00756212	
265.8	-0.00692976		795.79	0.00735662	0.0030504	1325.79	0.0208959		1855.79	0.01390943		2385.78	0.00510169		2915.78	-0.00355777		3445.77	0.00909192		3975.77	0.00736286	0.00758467	
266	-0.00684398		795.99	0.00747927	0.00305192	1325.99	0.02107739		1855.99	0.01404468		2385.98	0.00525277		2915.98	-0.00341884		3445.97	0.00897397		3975.97	0.00787049	0.00760721	
266.2	-0.00714579		796.19	0.00739058	0.00305343	1326.19	0.02040996		1856.19	0.01377015		2386.18	0.00502264		2916.18	-0.00291179		3446.17	0.00991665		3976.17	0.00782272	0.00762975	
266.4	-0.00719317		796.39	0.00744906	0.00305492	1326.39	0.02045139		1856.39	0.01433432		2386.38	0.00499658		2916.38	-0.00271137		3446.37	0.00998543		3976.37	0.00841599	0.00765228	
266.6	-0.00823527		796.59	0.00639964	0.0030564	1326.59	0.02045879		1856.59	0.01429569		2386.58	0.00415705		2916.58	-0.00271489		3446.57	0.0094997		3976.57	0.00842517	0.00767482	
266.8	-0.00818504		796.79	0.00618307	0.00305786	1326.79	0.02059047		1856.79	0.01577916		2386.78	0.00551286		2916.78	-0.00357755		3446.77	0.00908425		3976.77	0.00865091	0.00769735	
267	-0.00730006		796.99	0.00525753	0.00305931	1326.99	0.02097046		1856.99	0.01589113		2386.98	0.00514332		2916.98	-0.00369215		3446.97	0.00850072		3976.97	0.00847465	0.00771987	
267.2	-0.00762322		797.19	0.00467134	0.00306075	1327.19	0.02129277		1857.19	0.01547036		2387.18	0.00454287		2917.18	-0.00339754		3447.17	0.00929378		3977.17	0.00867579	0.0077424	
267.4	-0.00820448		797.39	0.00481377	0.00306218	1327.39	0.02041403		1857.39	0.01585386		2387.38	0.00547823		2917.38	-0.00299763		3447.37	0.00930847		3977.37	0.00781707	0.00776492	
267.6	-0.00801286		797.59	0.00577679	0.00306359	1327.59	0.02057948		1857.59	0.01574438		2387.58	0.00624814		2917.58	-0.0029831		3447.57	0.01044808		3977.57	0.00724459	0.00778743	
267.8	-0.00793123		797.79	0.0066031	0.00306499	1327.79	0.02170961		1857.79	0.01618881		2387.78	0.00623879		2917.78	-0.00199091		3447.77	0.01111461		3977.77	0.00693486	0.00780995	
268	-0.00782246		797.99	0.0067297	0.00306638	1327.99	0.02135477		1857.99	0.01616068		2387.98	0.00651769		2917.98	-0.00193895		3447.97	0.01190536		3977.97	0.00723302	0.00783246	
268.2	-0.00763416		798.19	0.00755772	0.00306776	1328.19	0.02137109		1858.19	0.01527455		2388.18	0.00541175		2918.18	-0.00272874		3448.17	0.01154608		3978.17	0.00742177	0.00785497	
268.4	-0.00705743		798.39	0.00755557	0.00306912	1328.39	0.02086924		1858.39	0.015566		2388.38	0.00483571		2918.38	-0.00231725		3448.37	0.01132961		3978.37	0.00761271	0.00787747	
268.6	-0.00782692		798.59	0.00801308	0.00307048	1328.59	0.02083866		1858.59	0.01544056		2388.58	0.0048008		2918.58	-0.00254624		3448.57	0.01039496		3978.57	0.00764761	0.00789997	
268.8	-0.00702257		798.79	0.00795752	0.00307182	1328.79	0.02130985		1858.79	0.01577023		2388.78	0.00456852		2918.78	-0.00327088		3448.77	0.01002129		3978.77	0.00789166	0.00792247	
269	-0.00629549		798.99	0.00796026	0.00307314	1328.99	0.02160703		1858.99	0.0155697		2388.98	0.00496935		2918.98	-0.00263896		3448.97	0.01078804		3978.97	0.00692744	0.00794497	
269.2	-0.0065486		799.19	0.00846407	0.00307446	1329.19	0.02090239		1859.19	0.01385927		2389.18	0.00430937		2919.18	-0.00315245		3449.17	0.01096708		3979.17	0.00745946	0.00796746	
269.4	-0.00667774		799.39	0.00931576	0.00307577	1329.39	0.0211589		1859.39	0.01342561		2389.38	0.00388683		2919.38	-0.00318042		3449.37	0.01094179		3979.37	0.00805672	0.00798995	
269.6	-0.00762342		799.59	0.00884939	0.00307706	1329.59	0.02080302		1859.59	0.01317725		2389.58	0.00368596		2919.58	-0.003021		3449.57	0.01056089		3979.57	0.00807969	0.00801244	
269.8	-0.00689067		799.79	0.00908979	0.00307834	1329.79	0.02043082		1859.79	0.01265085		2389.78	0.00354784		2919.78	-0.00385195		3449.77	0.01089002		3979.77	0.00856057	0.00803492	
270	-0.00825429		799.99	0.00806359	0.00307961	1329.99	0.02027265		1859.99	0.01174583		2389.98	0.00395423		2919.98	-0.00483082		3449.97	0.01110585		3979.97	0.00913096	0.0080574	
270.2	-0.00863812		800.19	0.00666146	0.00308087	1330.19	0.02009776		1860.19	0.01146718		2390.18	0.00381281		2920.18	-0.00429748		3450.17	0.01087421		3980.17	0.00883829	0.00807988	
270.4	-0.00881591		800.39	0.00597098	0.00308212	1330.39	0.02001494		1860.39	0.01163109		2390.38	0.00413601		2920.38	-0.00548709		3450.37	0.01056603		3980.37	0.00958385	0.00810236	
270.6	-0.00932067		800.59	0.00558113	0.00308335	1330.59	0.01983513		1860.59	0.0118815		2390.58	0.00459719		2920.58	-0.00563905		3450.57	0.01040035		3980.57	0.0103093	0.00812483	
270.8	-0.00879927		800.79	0.00535438	0.00308458	1330.79	0.01945464		1860.79	0.01220049		2390.78	0.00562832		2920.78	-0.00535618		3450.77	0.01040601		3980.77	0.00979886	0.0081473	
271	-0.00894833		800.99	0.0055703	0.00308579	1330.99	0.01953607		1860.99	0.01121975		2390.98	0.00619634		2920.98	-0.00496623		3450.97	0.00996813		3980.97	0.00992867	0.00816976	
271.2	-0.00912716		801.19	0.0062909	0.003087	1331.19	0.01959174		1861.19	0.01104811		2391.18	0.00597321		2921.18	-0.00399092		3451.17	0.01061107		3981.17	0.00953961	0.00819222	
271.4	-0.0094365		801.39	0.00641513	0.00308819	1331.39	0.01885335		1861.39	0.01150726		2391.38	0.00644709		2921.38	-0.00422304		3451.37	0.01034854		3981.37	0.00927485	0.00821468	
271.6	-0.00883262		801.59	0.00689795	0.00308937	1331.59	0.01908683		1861.59	0.01218137		2391.58	0.00654979		2921.58	-0.00396687		3451.57	0.01117356		3981.57	0.00941705	0.00823714	
271.8	-0.00788115		801.79	0.00752117	0.00309055	1331.79	0.01883668		1861.79	0.01373337		2391.78	0.00616709		2921.78	-0.00295886		3451.77	0.01126257		3981.77	0.00982764	0.00825959	
272	-0.00797026		801.99	0.00824885	0.00309171	1331.99	0.01766712		1861.99	0.01284314		2391.98	0.00578729		2921.98	-0.0032198		3451.97	0.01075808		3981.97	0.00950389	0.00828204	
272.2	-0.00792255		802.19	0.00912365	0.00309286	1332.19	0.01839625		1862.19	0.01301861		2392.18	0.00462469		2922.18	-0.00310616		3452.17	0.01076483		3982.17	0.00937684	0.00830449	
272.4	-0.00790564		802.39	0.00907321	0.003094	1332.39	0.01885607		1862.39	0.01407827		2392.38	0.00447818		2922.38	-0.00198058		3452.37	0.01058902		3982.37	0.00945229	0.00832693	
272.6	-0.00815939		802.59	0.00949602	0.00309513	1332.59	0.01949295		1862.59	0.01339988		2392.58	0.00344267		2922.58	-0.0016054		3452.57	0.00981141		3982.57	0.00841487	0.00834938	
272.8	-0.00865524		802.79	0.01013966	0.00309625	1332.79	0.02034749		1862.79	0.01346447		2392.78	0.00259788		2922.78	-0.0004267		3452.77	0.01032145		3982.77	0.00713808	0.00837181	
273	-0.00829491		802.99	0.01061867	0.00309736	1332.99	0.01971689		1862.99	0.01308941		2392.98	0.0023416		2922.98	0.00104278		3452.97	0.01137508		3982.97	0.00732548	0.00839425	
273.2	-0.00828336		803.19	0.01133906	0.00309846	1333.19	0.02005885		1863.19	0.01269972		2393.18	0.00091619		2923.18	0.00098266		3453.17	0.01110452		3983.17	0.00753874	0.00841668	
273.4	-0.00838855		803.39	0.01076396	0.00309955	1333.39	0.02077113		1863.39	0.01342842		2393.38	0.00104786		2923.38	0.00092228		3453.37	0.01089345		3983.37	0.00755201	0.00843911	
273.6	-0.0082961		803.59	0.01041615	0.00310064	1333.59	0.0212169		1863.59	0.01379709		2393.58	0.00042638		2923.58	0.00089704		3453.57	0.01026235		3983.57	0.00713233	0.00846153	
273.8	-0.00821376		803.79	0.01045963	0.00310171	1333.79	0.02138485		1863.79	0.01305348		2393.78	0.00013485		2923.78	0.00036919		3453.77	0.01023117		3983.77	0.00655444	0.00848396	
274	-0.0084108		803.99	0.00988113	0.00310277	1333.99	0.0223016		1863.99	0.01279606		2393.98	0.00036429		2923.98	0.00054446		3453.97	0.00994221		3983.97	0.006707	0.00850638	
274.2	-0.00841843		804.19	0.00925174	0.00310382	1334.19	0.02234391		1864.19	0.01324644		2394.18	-0.00005527		2924.18	0.00120146		3454.17	0.01073444		3984.17	0.00642913	0.00852879	
274.4	-0.00813966		804.39	0.00877521	0.00310487	1334.39	0.02217879		1864.39	0.01296925		2394.38	0.00051493		2924.38	0.00170917		3454.37	0.01160281		3984.37	0.00744508	0.00855121	
274.6	-0.00836987		804.59	0.00867221	0.0031059	1334.59	0.02246344		1864.59	0.01342092		2394.58	0.00170536		2924.58	0.00243541		3454.57	0.01172482		3984.57	0.00801337	0.00857362	
274.8	-0.00813887		804.79	0.00868473	0.00310693	1334.79	0.02286072		1864.79	0.01330346		2394.78	0.00189567		2924.78	0.00217977		3454.77	0.0122633		3984.77	0.0071547	0.00859603	
275	-0.00862776		804.99	0.00885119	0.00310794	1334.99	0.02387292		1864.99	0.01324819		2394.98	0.00240914		2924.98	0.00096154		3454.97	0.01137271		3984.97	0.00789426	0.00861843	
275.2	-0.00868405		805.19	0.0079431	0.00310895	1335.19	0.02383535		1865.19	0.01387936		2395.18	0.00254921		2925.18	0.00045494		3455.17	0.01097712		3985.17	0.00781619	0.00864083	
275.4	-0.00907236		805.39	0.00776187	0.00310995	1335.39	0.02349143		1865.39	0.01473638		2395.38	0.00360082		2925.38	-0.00046722		3455.37	0.01058358		3985.37	0.00798102	0.00866323	
275.6	-0.00827058		805.59	0.00841727	0.00311094	1335.59	0.02349589		1865.59	0.01536394		2395.58	0.00404076		2925.58	-0.00103718		3455.57	0.01062032		3985.57	0.00846767	0.00868563	
275.8	-0.00790939		805.79	0.00895793	0.00311192	1335.79	0.02313182		1865.79	0.01585122		2395.78	0.00394394		2925.78	-0.0015976		3455.77	0.01053779		3985.77	0.00845826	0.00870802	
276	-0.00878059		805.99	0.00927034	0.00311289	1335.99	0.02301854		1865.99	0.01479271		2395.98	0.00356229		2925.98	-0.00207875		3455.97	0.01100149		3985.97	0.00828514	0.00873041	
276.2	-0.00874273		806.19	0.00909769	0.00311385	1336.19	0.02301358		1866.19	0.01532466		2396.18	0.0041235		2926.18	-0.00232899		3456.17	0.011447		3986.17	0.00859516	0.00875279	
276.4	-0.00948642		806.39	0.00874484	0.00311481	1336.39	0.02244908		1866.39	0.01462325		2396.38	0.00498106		2926.38	-0.00265759		3456.37	0.01168275		3986.37	0.00885414	0.00877518	
276.6	-0.00902687		806.59	0.00888074	0.00311575	1336.59	0.02235439		1866.59	0.01362509		2396.58	0.00502797		2926.58	-0.00315583		3456.57	0.01155354		3986.57	0.00815985	0.00879756	
276.8	-0.00940735		806.79	0.00890652	0.00311669	1336.79	0.02149009		1866.79	0.01314651		2396.78	0.00592485		2926.78	-0.00274373		3456.77	0.01187325		3986.77	0.00758098	0.00881994	
277	-0.0080869		806.99	0.00806327	0.00311762	1336.99	0.02081667		1866.99	0.01340918		2396.98	0.00711712		2926.98	-0.00247857		3456.97	0.01193709		3986.97	0.00801718	0.00884231	
277.2	-0.00825242		807.19	0.00647274	0.00311854	1337.19	0.02015198		1867.19	0.01289936		2397.18	0.00691517		2927.18	-0.00256603		3457.17	0.01177317		3987.17	0.00801304	0.00886468	
277.4	-0.00859315		807.39	0.00555783	0.00311946	1337.39	0.01979594		1867.39	0.01277845		2397.38	0.00755955		2927.38	-0.00207865		3457.37	0.0114435		3987.37	0.0078249	0.00888705	
277.6	-0.00894756		807.59	0.00602945	0.00312036	1337.59	0.01934391		1867.59	0.01248385		2397.58	0.00714142		2927.58	-0.00066074		3457.57	0.0122261		3987.57	0.00768185	0.00890941	
277.8	-0.00864243		807.79	0.00604763	0.00312126	1337.79	0.01882228		1867.79	0.01144259		2397.78	0.00768023		2927.78	-0.00136389		3457.77	0.01253915		3987.77	0.00767226	0.00893178	
278	-0.00841761		807.99	0.00610895	0.00312215	1337.99	0.01861551		1867.99	0.01116581		2397.98	0.00678565		2927.98	-0.00124041		3457.97	0.01344416		3987.97	0.00863346	0.00895414	
278.2	-0.00842471		808.19	0.0055725	0.00312303	1338.19	0.01781665		1868.19	0.01094954		2398.18	0.00627251		2928.18	-0.00080734		3458.17	0.01314395		3988.17	0.00872731	0.00897649	
278.4	-0.00803528		808.39	0.00520276	0.0031239	1338.39	0.01790244		1868.39	0.01062104		2398.38	0.00637378		2928.38	-0.00037948		3458.37	0.01191872		3988.37	0.00913516	0.00899884	
278.6	-0.0080389		808.59	0.00506865	0.00312476	1338.59	0.01774251		1868.59	0.01172593		2398.58	0.00658317		2928.58	-0.00087834		3458.57	0.01136999		3988.57	0.00926493	0.00902119	
278.8	-0.00810831		808.79	0.00522133	0.00312562	1338.79	0.01789356		1868.79	0.01144524		2398.78	0.0065553		2928.78	-0.00150591		3458.77	0.01110245		3988.77	0.0096239	0.00904354	
279	-0.00793509		808.99	0.00461564	0.00312647	1338.99	0.01781864		1868.99	0.01161261		2398.98	0.00616206		2928.98	-0.00214148		3458.97	0.01016015		3988.97	0.01002336	0.00906589	
279.2	-0.0077452		809.19	0.00507677	0.00312732	1339.19	0.01756886		1869.19	0.01240785		2399.18	0.00572234		2929.18	-0.0016966		3459.17	0.01016312		3989.17	0.00981861	0.00908823	
279.4	-0.00770913		809.39	0.00608689	0.00312815	1339.39	0.01804265		1869.39	0.01299695		2399.38	0.00538067		2929.38	-0.00097985		3459.37	0.01018431		3989.37	0.01046369	0.00911056	
279.6	-0.00693345		809.59	0.00635286	0.00312898	1339.59	0.01841493		1869.59	0.01400034		2399.58	0.00449771		2929.58	-0.00089647		3459.57	0.00989233		3989.57	0.01078424	0.0091329	
279.8	-0.00681287		809.79	0.00698851	0.0031298	1339.79	0.01836641		1869.79	0.01379419		2399.78	0.00432191		2929.78	-0.00023211		3459.77	0.00973298		3989.77	0.0108015	0.00915523	
280	-0.00678571		809.99	0.00743411	0.00313061	1339.99	0.01854286		1869.99	0.01369336		2399.98	0.00407651		2929.98	0.0002572		3459.97	0.00957352		3989.97	0.0103553	0.00917756	
280.2	-0.00654886		810.19	0.00770734	0.00313142	1340.19	0.0191095		1870.19	0.0146135		2400.18	0.00445778		2930.18	0.00005413		3460.17	0.00950393		3990.17	0.00991636	0.00919989	
280.4	-0.00684111		810.39	0.00737059	0.00313221	1340.39	0.01963129		1870.39	0.01423118		2400.38	0.00399793		2930.38	0.00000528		3460.37	0.00955023		3990.37	0.00933821	0.00922221	
280.6	-0.00668767		810.59	0.0076163	0.00313301	1340.59	0.01998772		1870.59	0.01415383		2400.58	0.00383383		2930.58	0.00041744		3460.57	0.00886761		3990.57	0.00931619	0.00924453	
280.8	-0.00727972		810.79	0.00792214	0.00313379	1340.79	0.01967019		1870.79	0.01400649		2400.78	0.003699		2930.78	0.0008349		3460.77	0.00888313		3990.77	0.00913533	0.00926684	
281	-0.00672089		810.99	0.00772372	0.00313457	1340.99	0.01985571		1870.99	0.01368866		2400.98	0.00392415		2930.98	0.00210153		3460.97	0.00951197		3990.97	0.00946697	0.00928916	
281.2	-0.00772174		811.19	0.00767948	0.00313534	1341.19	0.01957636		1871.19	0.01246818		2401.18	0.00346874		2931.18	0.00297339		3461.17	0.00972425		3991.17	0.00937616	0.00931147	
281.4	-0.00770658		811.39	0.0082289	0.0031361	1341.39	0.01956453		1871.39	0.01167295		2401.38	0.00364097		2931.38	0.00339528		3461.37	0.01093238		3991.37	0.00891863	0.00933378	
281.6	-0.00780754		811.59	0.00840543	0.00313686	1341.59	0.02022762		1871.59	0.01165089		2401.58	0.00250263		2931.58	0.00246135		3461.57	0.01132613		3991.57	0.00894223	0.00935608	
281.8	-0.00780966		811.79	0.00902327	0.00313761	1341.79	0.02100949		1871.79	0.01077312		2401.78	0.00320877		2931.78	0.00093367		3461.77	0.01099971		3991.77	0.008913	0.00937838	
282	-0.00809214		811.99	0.00921563	0.00313835	1341.99	0.0209601		1871.99	0.01085081		2401.98	0.00325126		2931.98	0.00057696		3461.97	0.01061696		3991.97	0.00868734	0.00940068	
282.2	-0.00827233		812.19	0.00828203	0.00313909	1342.19	0.02078562		1872.19	0.01081206		2402.18	0.00362476		2932.18	0.00095819		3462.17	0.0096591		3992.17	0.00789268	0.00942298	
282.4	-0.00807655		812.39	0.00841239	0.00313982	1342.39	0.02124983		1872.39	0.01039354		2402.38	0.00417992		2932.38	0.00068842		3462.37	0.00984247		3992.37	0.00750566	0.00944527	
282.6	-0.00859665		812.59	0.00775961	0.00314054	1342.59	0.02122823		1872.59	0.01081862		2402.58	0.00374173		2932.58	0.00039622		3462.57	0.01056246		3992.57	0.00743356	0.00946756	
282.8	-0.00868628		812.79	0.00806575	0.00314126	1342.79	0.02092023		1872.79	0.01111889		2402.78	0.00456018		2932.78	0.00013042		3462.77	0.01008254		3992.77	0.00776973	0.00948985	
283	-0.00912861		812.99	0.00776094	0.00314197	1342.99	0.02070026		1872.99	0.01155996		2402.98	0.00454121		2932.98	0.00053972		3462.97	0.01029613		3992.97	0.00745043	0.00951213	
283.2	-0.00878593		813.19	0.00772153	0.00314268	1343.19	0.0212185		1873.19	0.01172142		2403.18	0.0056693		2933.18	0.00068259		3463.17	0.01063944		3993.17	0.00772469	0.00953441	
283.4	-0.00846394		813.39	0.0082724	0.00314338	1343.39	0.02004018		1873.39	0.01189143		2403.38	0.00663582		2933.38	0.00072607		3463.37	0.01006153		3993.37	0.00869971	0.00955669	
283.6	-0.00781988		813.59	0.00829497	0.00314407	1343.59	0.01861405		1873.59	0.01264187		2403.58	0.00721171		2933.58	0.00027824		3463.57	0.01011777		3993.57	0.0087721	0.00957896	
283.8	-0.00756113		813.79	0.00885758	0.00314475	1343.79	0.01764063		1873.79	0.01236132		2403.78	0.00776175		2933.78	0.00060645		3463.77	0.00924321		3993.77	0.00910353	0.00960123	
284	-0.00729191		813.99	0.00809057	0.00314543	1343.99	0.0174092		1873.99	0.0138579		2403.98	0.00798025		2933.98	-0.00024409		3463.97	0.0089079		3993.97	0.00889675	0.0096235	
284.2	-0.00763606		814.19	0.00782234	0.00314611	1344.19	0.0183568		1874.19	0.01449283		2404.18	0.00780988		2934.18	-0.00063857		3464.17	0.00938205		3994.17	0.00905232	0.00964577	
284.4	-0.00825385		814.39	0.00784515	0.00314678	1344.39	0.01803538		1874.39	0.01484651		2404.38	0.00733995		2934.38	-0.00050914		3464.37	0.00946593		3994.37	0.01003596	0.00966803	
284.6	-0.0086337		814.59	0.00780138	0.00314744	1344.59	0.01793988		1874.59	0.01504548		2404.58	0.00724798		2934.58	0.00002052		3464.57	0.00924103		3994.57	0.01020313	0.00969029	
284.8	-0.00868574		814.79	0.00728185	0.00314809	1344.79	0.01811161		1874.79	0.01481465		2404.78	0.00661319		2934.78	0.00056323		3464.77	0.00965483		3994.77	0.01001012	0.00971254	
285	-0.00905178		814.99	0.00660814	0.00314874	1344.99	0.01781416		1874.99	0.01529509		2404.98	0.00581835		2934.98	0.00090832		3464.97	0.00948906		3994.97	0.00996113	0.0097348	
285.2	-0.00979609		815.19	0.00681334	0.00314939	1345.19	0.01776073		1875.19	0.01516271		2405.18	0.00473954		2935.18	0.00104245		3465.17	0.01005185		3995.17	0.00974388	0.00975705	
285.4	-0.00963383		815.39	0.00727204	0.00315003	1345.39	0.01764725		1875.39	0.01429153		2405.38	0.00444714		2935.38	0.00050748		3465.37	0.01042422		3995.37	0.00896302	0.00977929	
285.6	-0.00975047		815.59	0.00704034	0.00315066	1345.59	0.01905711		1875.59	0.01423344		2405.58	0.00437842		2935.58	-0.00027393		3465.57	0.00968599		3995.57	0.00835844	0.00980154	
285.8	-0.0102895		815.79	0.00691338	0.00315129	1345.79	0.018923		1875.79	0.01353171		2405.78	0.00559394		2935.78	0.00073472		3465.77	0.00987658		3995.77	0.0074846	0.00982378	
286	-0.01016435		815.99	0.00644792	0.00315191	1345.99	0.01903487		1875.99	0.0140167		2405.98	0.00458666		2935.98	0.00149763		3465.97	0.00985663		3995.97	0.00716905	0.00984602	
286.2	-0.01060224		816.19	0.00600934	0.00315253	1346.19	0.0196992		1876.19	0.0137438		2406.18	0.00369274		2936.18	0.00157843		3466.17	0.0095844		3996.17	0.00674646	0.00986825	
286.4	-0.01061629		816.39	0.00576187	0.00315314	1346.39	0.02111023		1876.39	0.01363893		2406.38	0.00355684		2936.38	0.00169123		3466.37	0.00930532		3996.37	0.0066335	0.00989048	
286.6	-0.01053113		816.59	0.00470411	0.00315374	1346.59	0.02150731		1876.59	0.01416113		2406.58	0.00305174		2936.58	0.00159153		3466.57	0.00849102		3996.57	0.00731029	0.00991271	
286.8	-0.01008158		816.79	0.00497303	0.00315434	1346.79	0.02148444		1876.79	0.01454473		2406.78	0.00515156		2936.78	0.00170392		3466.77	0.008015		3996.77	0.00725246	0.00993494	
287	-0.01024774		816.99	0.00532553	0.00315494	1346.99	0.02187722		1876.99	0.01388503		2406.98	0.00577564		2936.98	0.00139118		3466.97	0.00866148		3996.97	0.00660801	0.00995716	
287.2	-0.00899194		817.19	0.00536767	0.00315553	1347.19	0.02226097		1877.19	0.01297756		2407.18	0.00651171		2937.18	-0.00017615		3467.17	0.00897013		3997.17	0.00679394	0.00997938	
287.4	-0.0087817		817.39	0.00610008	0.00315611	1347.39	0.02140326		1877.39	0.01369349		2407.38	0.00644201		2937.38	-0.00076446		3467.37	0.00946516		3997.37	0.00650396	0.0100016	
287.6	-0.00848169		817.59	0.00488546	0.00315669	1347.59	0.02052015		1877.59	0.01409944		2407.58	0.00678836		2937.58	-0.00145326		3467.57	0.00974369		3997.57	0.00665617	0.01002381	
287.8	-0.0079026		817.79	0.00465352	0.00315726	1347.79	0.02067377		1877.79	0.01400197		2407.78	0.006888		2937.78	-0.00199926		3467.77	0.00989158		3997.77	0.00649848	0.01004603	
288	-0.00746302		817.99	0.00399715	0.00315783	1347.99	0.02192535		1877.99	0.01500992		2407.98	0.00738332		2937.98	-0.00260627		3467.97	0.01027903		3997.97	0.00644897	0.01006823	
288.2	-0.00785448		818.19	0.00418541	0.0031584	1348.19	0.02284032		1878.19	0.01537467		2408.18	0.00713082		2938.18	-0.00266629		3468.17	0.01147133		3998.17	0.00651239	0.01009044	
288.4	-0.00800452		818.39	0.00475522	0.00315896	1348.39	0.02214274		1878.39	0.01577981		2408.38	0.00684894		2938.38	-0.00239612		3468.37	0.01182327		3998.37	0.00646246	0.01011264	
288.6	-0.00701463		818.59	0.00455794	0.00315951	1348.59	0.02272736		1878.59	0.01541065		2408.58	0.00630966		2938.58	-0.0019233		3468.57	0.01174048		3998.57	0.00528787	0.01013484	
288.8	-0.00687599		818.79	0.0047577	0.00316006	1348.79	0.02159325		1878.79	0.01583725		2408.78	0.00578575		2938.78	-0.001696		3468.77	0.01235056		3998.77	0.00589035	0.01015703	
289	-0.00691666		818.99	0.00491166	0.0031606	1348.99	0.02141446		1878.99	0.01551483		2408.98	0.00474722		2938.98	-0.00186546		3468.97	0.01246198		3998.97	0.00633462	0.01017923	
289.2	-0.00635859		819.19	0.00650544	0.00316114	1349.19	0.02162171		1879.19	0.01482639		2409.18	0.00430225		2939.18	-0.00122008		3469.17	0.01302291		3999.17	0.00626477	0.01020142	
289.4	-0.00578131		819.39	0.00715714	0.00316168	1349.39	0.02156686		1879.39	0.01374376		2409.38	0.00495396		2939.38	-0.00079745		3469.37	0.01185929		3999.37	0.00568762	0.0102236	
289.6	-0.00542098		819.59	0.00717517	0.00316221	1349.59	0.02112991		1879.59	0.01390114		2409.58	0.0048788		2939.58	-0.00041751		3469.57	0.01202991		3999.57	0.00623829	0.01024579	
289.8	-0.00549355		819.79	0.00757656	0.00316273	1349.79	0.02037576		1879.79	0.01433759		2409.78	0.00516354		2939.78	-0.00016362		3469.77	0.01150887		3999.77	0.0068141	0.01026797	
290	-0.00607631		819.99	0.00821144	0.00316325	1349.99	0.02025695		1879.99	0.01434438		2409.98	0.00520285		2939.98	-0.00014898		3469.97	0.01032034		3999.97	0.00782052	0.01029015	
290.2	-0.00678932		820.19	0.00809483	0.00316377	1350.19	0.01982718		1880.19	0.01400813		2410.18	0.00561158		2940.18	-0.00054939		3470.17	0.00889797		4000.17	0.00855897	0.01031232	
290.4	-0.00751435		820.39	0.00808744	0.00316428	1350.39	0.01998139		1880.39	0.01380182		2410.38	0.00549515		2940.38	-0.00034177		3470.37	0.00755291		4000.37	0.01014584	0.01033449	
290.6	-0.00848121		820.59	0.00881217	0.00316478	1350.59	0.01984391		1880.59	0.01385172		2410.58	0.00528901		2940.58	-0.00047001		3470.57	0.00645831		4000.57	0.01059202	0.01035666	
290.8	-0.00925793		820.79	0.00952339	0.00316529	1350.79	0.01950586		1880.79	0.01425591		2410.78	0.00604304		2940.78	-0.00005273		3470.77	0.00718959		4000.77	0.0102762	0.01037883	
291	-0.01059846		820.99	0.01004659	0.00316578	1350.99	0.01997024		1880.99	0.01356992		2410.98	0.00483878		2940.98	-0.0003768		3470.97	0.00737557		4000.97	0.01036216	0.01040099	
291.2	-0.01113796		821.19	0.00954241	0.00316628	1351.19	0.02037237		1881.19	0.01297094		2411.18	0.0042334		2941.18	-0.00090403		3471.17	0.00773341		4001.17	0.01074836	0.01042315	
291.4	-0.01202445		821.39	0.00864935	0.00316677	1351.39	0.02005453		1881.39	0.0132278		2411.38	0.00378021		2941.38	-0.00054791		3471.37	0.00837941		4001.37	0.01050851	0.01044531	
291.6	-0.0112377		821.59	0.00760509	0.00316725	1351.59	0.01934446		1881.59	0.01246352		2411.58	0.00406486		2941.58	-0.0008156		3471.57	0.00879797		4001.57	0.01098377	0.01046746	
291.8	-0.01139901		821.79	0.007712	0.00316773	1351.79	0.02019056		1881.79	0.01295245		2411.78	0.00389103		2941.78	-0.00059582		3471.77	0.00958085		4001.77	0.01061982	0.01048961	
292	-0.01189627		821.99	0.00802646	0.00316821	1351.99	0.02121342		1881.99	0.01361729		2411.98	0.00399703		2941.98	0.00027135		3471.97	0.00941002		4001.97	0.01084202	0.01051176	
292.2	-0.01130965		822.19	0.00789051	0.00316868	1352.19	0.02151666		1882.19	0.01409836		2412.18	0.00392822		2942.18	0.00007361		3472.17	0.0100442		4002.17	0.01087903	0.01053391	
292.4	-0.01094426		822.39	0.00765775	0.00316914	1352.39	0.02189087		1882.39	0.01430005		2412.38	0.00470745		2942.38	0.00032955		3472.37	0.01051226		4002.37	0.0108667	0.01055605	
292.6	-0.0098659		822.59	0.00619772	0.00316961	1352.59	0.02303492		1882.59	0.01389874		2412.58	0.00498046		2942.58	0.00042319		3472.57	0.01118786		4002.57	0.01107421	0.01057819	
292.8	-0.00958892		822.79	0.00530368	0.00317007	1352.79	0.02255509		1882.79	0.01452239		2412.78	0.00500931		2942.78	0.00074709		3472.77	0.01179943		4002.77	0.01119312	0.01060032	
293	-0.00914736		822.99	0.00474467	0.00317052	1352.99	0.02343125		1882.99	0.01383323		2412.98	0.00467829		2942.98	0.00057565		3472.97	0.01265157		4002.97	0.01121886	0.01062246	
293.2	-0.00812761		823.19	0.00458148	0.00317097	1353.19	0.02328688		1883.19	0.01383484		2413.18	0.00554124		2943.18	0.00093453		3473.17	0.01227004		4003.17	0.01108405	0.01064459	
293.4	-0.00766435		823.39	0.00490334	0.00317142	1353.39	0.02318554		1883.39	0.0138764		2413.38	0.00614518		2943.38	0.00143246		3473.37	0.01151633		4003.37	0.01079478	0.01066671	
293.6	-0.00743162		823.59	0.00407492	0.00317186	1353.59	0.0216778		1883.59	0.01382814		2413.58	0.00691882		2943.58	0.00106108		3473.57	0.01181472		4003.57	0.01116728	0.01068884	
293.8	-0.00817867		823.79	0.00355886	0.0031723	1353.79	0.02167698		1883.79	0.01350945		2413.78	0.00831961		2943.78	0.00095773		3473.77	0.01148908		4003.77	0.010952	0.01071096	
294	-0.00854397		823.99	0.00362408	0.00317274	1353.99	0.02124749		1883.99	0.01335366		2413.98	0.008974		2943.98	0.00089836		3473.97	0.01116927		4003.97	0.01081383	0.01073307	
294.2	-0.0090704		824.19	0.00309053	0.00317317	1354.19	0.02081201		1884.19	0.01301541		2414.18	0.00886265		2944.18	0.00103097		3474.17	0.01113895		4004.17	0.01105057	0.01075519	
294.4	-0.0098269		824.39	0.00389805	0.0031736	1354.39	0.02067785		1884.39	0.01383922		2414.38	0.00812617		2944.38	0.00110638		3474.37	0.01098528		4004.37	0.01068254	0.0107773	
294.6	-0.01028282		824.59	0.00426387	0.00317402	1354.59	0.02042502		1884.59	0.01505787		2414.58	0.00767184		2944.58	0.00163261		3474.57	0.01061735		4004.57	0.01085045	0.01079941	
294.8	-0.01084652		824.79	0.00398409	0.00317444	1354.79	0.01902087		1884.79	0.01520478		2414.78	0.00660882		2944.78	0.00201192		3474.77	0.01108133		4004.77	0.01041497	0.01082152	
295	-0.01077288		824.99	0.00453822	0.00317486	1354.99	0.01875154		1884.99	0.01563364		2414.98	0.00564932		2944.98	0.0020518		3474.97	0.01041864		4004.97	0.0097054	0.01084362	
295.2	-0.01073663		825.19	0.00524435	0.00317527	1355.19	0.01917425		1885.19	0.01534059		2415.18	0.0058734		2945.18	0.00176191		3475.17	0.01151804		4005.17	0.0083595	0.01086572	
295.4	-0.0107115		825.39	0.00587712	0.00317568	1355.39	0.01914593		1885.39	0.01538206		2415.38	0.00607877		2945.38	0.00164391		3475.37	0.01191825		4005.37	0.00797303	0.01088782	
295.6	-0.00990014		825.59	0.00623279	0.00317608	1355.59	0.01902352		1885.59	0.01646769		2415.58	0.0060882		2945.58	0.00183509		3475.57	0.01190856		4005.57	0.00777631	0.01090991	
295.8	-0.01023401		825.79	0.0066349	0.00317648	1355.79	0.01975118		1885.79	0.0176946		2415.78	0.00623456		2945.78	0.00267753		3475.77	0.01165443		4005.77	0.00772589	0.010932	
296	-0.00987463		825.99	0.00717889	0.00317688	1355.99	0.020109		1885.99	0.01837596		2415.98	0.00730908		2945.98	0.00252054		3475.97	0.01155595		4005.97	0.00773882	0.01095409	
296.2	-0.00935875		826.19	0.00770701	0.00317728	1356.19	0.02006182		1886.19	0.01926106		2416.18	0.00772216		2946.18	0.00209051		3476.17	0.01208085		4006.17	0.00768995	0.01097617	
296.4	-0.00877223		826.39	0.00744098	0.00317767	1356.39	0.02062673		1886.39	0.0197019		2416.38	0.00799526		2946.38	0.00237716		3476.37	0.01243235		4006.37	0.00762208	0.01099825	
296.6	-0.0081046		826.59	0.007477	0.00317806	1356.59	0.02133054		1886.59	0.01966926		2416.58	0.00784453		2946.58	0.00236184		3476.57	0.01237664		4006.57	0.00745779	0.01102033	
296.8	-0.00749469		826.79	0.00793325	0.00317844	1356.79	0.02101632		1886.79	0.02019419		2416.78	0.00716072		2946.78	0.0024719		3476.77	0.012292		4006.77	0.00697553	0.01104241	
297	-0.00642028		826.99	0.00852142	0.00317882	1356.99	0.02174528		1886.99	0.01914053		2416.98	0.00782758		2946.98	0.00081721		3476.97	0.01267693		4006.97	0.00729505	0.01106448	
297.2	-0.00590528		827.19	0.00876235	0.0031792	1357.19	0.02119019		1887.19	0.01891979		2417.18	0.00824537		2947.18	0.00027596		3477.17	0.01199997		4007.17	0.00719818	0.01108655	
297.4	-0.00577104		827.39	0.00896085	0.00317957	1357.39	0.02142051		1887.39	0.0179504		2417.38	0.00881245		2947.38	-0.00027602		3477.37	0.01134414		4007.37	0.00844131	0.01110862	
297.6	-0.0059415		827.59	0.00748632	0.00317994	1357.59	0.02144767		1887.59	0.01745779		2417.58	0.00953387		2947.58	-0.00160262		3477.57	0.0112939		4007.57	0.00833739	0.01113068	
297.8	-0.00679705		827.79	0.00774344	0.00318031	1357.79	0.02306761		1887.79	0.01717924		2417.78	0.00989921		2947.78	-0.00252326		3477.77	0.01111017		4007.77	0.00878428	0.01115274	
298	-0.00650193		827.99	0.00750708	0.00318067	1357.99	0.02322525		1887.99	0.01702316		2417.98	0.00960826		2947.98	-0.00315985		3477.97	0.01105653		4007.97	0.0091207	0.0111748	
298.2	-0.00747709		828.19	0.00634768	0.00318103	1358.19	0.02331171		1888.19	0.0162285		2418.18	0.00866845		2948.18	-0.00337844		3478.17	0.01125258		4008.17	0.00952494	0.01119686	
298.4	-0.00808321		828.39	0.00696499	0.00318139	1358.39	0.02292182		1888.39	0.01671776		2418.38	0.00785534		2948.38	-0.00386853		3478.37	0.01093027		4008.37	0.01092663	0.01121891	
298.6	-0.00851873		828.59	0.00690349	0.00318175	1358.59	0.02299457		1888.59	0.01609417		2418.58	0.00694117		2948.58	-0.0047266		3478.57	0.01006428		4008.57	0.01207717	0.01124096	
298.8	-0.00947129		828.79	0.0069235	0.0031821	1358.79	0.02276631		1888.79	0.01529071		2418.78	0.00599545		2948.78	-0.0051754		3478.77	0.00975331		4008.77	0.01127678	0.011263	
299	-0.00870215		828.99	0.00760123	0.00318245	1358.99	0.02369325		1888.99	0.01559675		2418.98	0.00616248		2948.98	-0.00562676		3478.97	0.00977185		4008.97	0.01116283	0.01128505	
299.2	-0.00972656		829.19	0.00734755	0.00318279	1359.19	0.02352357		1889.19	0.01420538		2419.18	0.00701884		2949.18	-0.0053257		3479.17	0.00994409		4009.17	0.01064208	0.01130709	
299.4	-0.01046359		829.39	0.00637806	0.00318313	1359.39	0.02251699		1889.39	0.01449732		2419.38	0.00715306		2949.38	-0.00492346		3479.37	0.00963196		4009.37	0.01052704	0.01132912	
299.6	-0.01086498		829.59	0.00551931	0.00318347	1359.59	0.02201055		1889.59	0.01445728		2419.58	0.00698532		2949.58	-0.00443025		3479.57	0.00932034		4009.57	0.01014302	0.01135116	
299.8	-0.01108275		829.79	0.00474671	0.00318381	1359.79	0.02200054		1889.79	0.01387881		2419.78	0.00640518		2949.78	-0.0036405		3479.77	0.00910338		4009.77	0.01035631	0.01137319	
300	-0.01096491		829.99	0.0043011	0.00318414	1359.99	0.02134088		1889.99	0.01393773		2419.98	0.00728525		2949.98	-0.00328419		3479.97	0.00892109		4009.97	0.01016233	0.01139522	
300.2	-0.01062443		830.19	0.00438088	0.00318447	1360.19	0.02145769		1890.19	0.01321136		2420.18	0.00670477		2950.18	-0.00156233		3480.17	0.00927971		4010.17	0.01012305	0.01141724	
300.4	-0.00931389		830.39	0.00421214	0.0031848	1360.39	0.02230021		1890.39	0.01302087		2420.38	0.00754064		2950.38	0.00020821		3480.37	0.00965038		4010.37	0.00983739	0.01143926	
300.6	-0.00832581		830.59	0.00451096	0.00318512	1360.59	0.02303777		1890.59	0.01203385		2420.58	0.00834197		2950.58	0.00075646		3480.57	0.00972182		4010.57	0.00911891	0.01146128	
300.8	-0.00714882		830.79	0.00396689	0.00318544	1360.79	0.02314054		1890.79	0.01216022		2420.78	0.00825437		2950.78	0.00114087		3480.77	0.00936173		4010.77	0.00908771	0.0114833	
301	-0.00647558		830.99	0.00326496	0.00318576	1360.99	0.02302632		1890.99	0.0124759		2420.98	0.00867333		2950.98	0.00018617		3480.97	0.0098793		4010.97	0.009143	0.01150531	
301.2	-0.0067541		831.19	0.00314832	0.00318608	1361.19	0.02276392		1891.19	0.01304855		2421.18	0.00849409		2951.18	0.00082892		3481.17	0.00956255		4011.17	0.00897432	0.01152732	
301.4	-0.00630736		831.39	0.0026204	0.00318639	1361.39	0.02329679		1891.39	0.01291503		2421.38	0.00889133		2951.38	0.00140115		3481.37	0.00942042		4011.37	0.00956957	0.01154933	
301.6	-0.00648827		831.59	0.0028432	0.0031867	1361.59	0.02387655		1891.59	0.01368315		2421.58	0.00807156		2951.58	0.00117305		3481.57	0.00929411		4011.57	0.00959589	0.01157133	
301.8	-0.00677505		831.79	0.00348128	0.00318701	1361.79	0.02410058		1891.79	0.01440712		2421.78	0.00855498		2951.78	0.00140962		3481.77	0.00926648		4011.77	0.01088693	0.01159334	
302	-0.00653202		831.99	0.00404222	0.00318731	1361.99	0.02347828		1891.99	0.01501295		2421.98	0.00863682		2951.98	0.00132727		3481.97	0.0097726		4011.97	0.0118753	0.01161533	
302.2	-0.00669706		832.19	0.00416462	0.00318761	1362.19	0.02327859		1892.19	0.01576944		2422.18	0.00793909		2952.18	0.00128959		3482.17	0.00985793		4012.17	0.01273826	0.01163733	
302.4	-0.00648691		832.39	0.00602965	0.00318791	1362.39	0.02301715		1892.39	0.01706979		2422.38	0.00845672		2952.38	0.00008598		3482.37	0.01043635		4012.37	0.01351367	0.01165932	
302.6	-0.00708136		832.59	0.00746256	0.00318821	1362.59	0.02300726		1892.59	0.0179672		2422.58	0.0078001		2952.58	-0.00105519		3482.57	0.01044063		4012.57	0.01368847	0.01168131	
302.8	-0.00791639		832.79	0.00814389	0.0031885	1362.79	0.02249149		1892.79	0.01892709		2422.78	0.00764224		2952.78	-0.0017495		3482.77	0.01040197		4012.77	0.0140769	0.0117033	
303	-0.0081591		832.99	0.0087846	0.00318879	1362.99	0.02158588		1892.99	0.01977014		2422.98	0.00755766		2952.98	-0.00213851		3482.97	0.01041314		4012.97	0.01403833	0.01172528	
303.2	-0.00887142		833.19	0.00861713	0.00318908	1363.19	0.01982548		1893.19	0.01983677		2423.18	0.00754173		2953.18	-0.00216732		3483.17	0.0103343		4013.17	0.01390084	0.01174726	
303.4	-0.00908979		833.39	0.00869216	0.00318937	1363.39	0.01990512		1893.39	0.02036767		2423.38	0.00700853		2953.38	-0.00336738		3483.37	0.01003647		4013.37	0.01373259	0.01176924	
303.6	-0.0094574		833.59	0.00908408	0.00318965	1363.59	0.01978307		1893.59	0.01987035		2423.58	0.0062558		2953.58	-0.00347232		3483.57	0.00984905		4013.57	0.0145075	0.01179121	
303.8	-0.00910898		833.79	0.00851145	0.00318993	1363.79	0.0199043		1893.79	0.020117		2423.78	0.0057615		2953.78	-0.00321297		3483.77	0.00970158		4013.77	0.01466305	0.01181318	
304	-0.00867381		833.99	0.00826104	0.00319021	1363.99	0.01988356		1893.99	0.0201096		2423.98	0.00705133		2953.98	-0.00296295		3483.97	0.00920481		4013.97	0.01391354	0.01183515	
304.2	-0.00831843		834.19	0.00844112	0.00319049	1364.19	0.02092145		1894.19	0.01890821		2424.18	0.0066706		2954.18	-0.00238707		3484.17	0.01014842		4014.17	0.01248171	0.01185712	
304.4	-0.00845898		834.39	0.00788682	0.00319076	1364.39	0.0215446		1894.39	0.01894133		2424.38	0.00773446		2954.38	-0.00170071		3484.37	0.01080634		4014.37	0.01187271	0.01187908	
304.6	-0.00866653		834.59	0.00636116	0.00319103	1364.59	0.02213027		1894.59	0.01836653		2424.58	0.00691868		2954.58	-0.00191399		3484.57	0.01033477		4014.57	0.01107284	0.01190104	
304.8	-0.00854923		834.79	0.0056629	0.0031913	1364.79	0.02123693		1894.79	0.01888826		2424.78	0.0071934		2954.78	-0.00138385		3484.77	0.00974974		4014.77	0.01053421	0.01192299	
305	-0.00959021		834.99	0.00522687	0.00319157	1364.99	0.02139732		1894.99	0.01828623		2424.98	0.0074414		2954.98	-0.0010764		3484.97	0.01043646		4014.97	0.00950116	0.01194495	
305.2	-0.00999271		835.19	0.00508041	0.00319183	1365.19	0.0218277		1895.19	0.01708992		2425.18	0.00732229		2955.18	-0.00078588		3485.17	0.01056857		4015.17	0.00863954	0.0119669	
305.4	-0.00946814		835.39	0.00462026	0.00319209	1365.39	0.02122677		1895.39	0.01655184		2425.38	0.00775071		2955.38	-0.00038168		3485.37	0.01173734		4015.37	0.00927704	0.01198885	
305.6	-0.00939612		835.59	0.00496543	0.00319235	1365.59	0.02142284		1895.59	0.01693524		2425.58	0.00827408		2955.58	-0.00048537		3485.57	0.01145985		4015.57	0.01010138	0.01201079	
305.8	-0.00929878		835.79	0.00462838	0.00319261	1365.79	0.02093324		1895.79	0.01729478		2425.78	0.00904363		2955.78	-0.00022554		3485.77	0.0113884		4015.77	0.01090155	0.01203273	
306	-0.00840719		835.99	0.00487093	0.00319286	1365.99	0.02066945		1895.99	0.01747504		2425.98	0.00909721		2955.98	-0.0000919		3485.97	0.01192034		4015.97	0.0113064	0.01205467	
306.2	-0.00882841		836.19	0.00504083	0.00319312	1366.19	0.02091847		1896.19	0.01712912		2426.18	0.00885272		2956.18	0.00050346		3486.17	0.0119607		4016.17	0.01082076	0.01207661	
306.4	-0.00971715		836.39	0.00662461	0.00319337	1366.39	0.02107512		1896.39	0.01663023		2426.38	0.00863492		2956.38	-0.00026141		3486.37	0.01287189		4016.37	0.01097738	0.01209854	
306.6	-0.01032046		836.59	0.00751984	0.00319362	1366.59	0.0214833		1896.59	0.01672052		2426.58	0.00766678		2956.58	0.00041725		3486.57	0.0131022		4016.57	0.01216769	0.01212047	
306.8	-0.01003015		836.79	0.00725805	0.00319386	1366.79	0.02145475		1896.79	0.01579526		2426.78	0.00779192		2956.78	0.00001962		3486.77	0.01347965		4016.77	0.01323027	0.0121424	
307	-0.00977604		836.99	0.00775733	0.00319411	1366.99	0.02150304		1896.99	0.01533327		2426.98	0.00719201		2956.98	0.00027262		3486.97	0.01339859		4016.97	0.0132295	0.01216432	
307.2	-0.00947039		837.19	0.00811116	0.00319435	1367.19	0.02118372		1897.19	0.01513153		2427.18	0.0073884		2957.18	0.00070185		3487.17	0.01326918		4017.17	0.01425722	0.01218624	
307.4	-0.00876347		837.39	0.00814335	0.00319459	1367.39	0.02172241		1897.39	0.01500365		2427.38	0.0071106		2957.38	0.00053014		3487.37	0.01222311		4017.37	0.01488582	0.01220816	
307.6	-0.00796723		837.59	0.0091534	0.00319482	1367.59	0.02145707		1897.59	0.01507481		2427.58	0.00663518		2957.58	0.00109187		3487.57	0.01265655		4017.57	0.01445627	0.01223007	
307.8	-0.0071142		837.79	0.00796384	0.00319506	1367.79	0.02189966		1897.79	0.0151972		2427.78	0.00614401		2957.78	0.00101035		3487.77	0.01147776		4017.77	0.01390567	0.01225198	
308	-0.00727741		837.99	0.00774561	0.00319529	1367.99	0.02202619		1897.99	0.01467288		2427.98	0.00566278		2957.98	0.00134807		3487.97	0.01054213		4017.97	0.01424725	0.01227389	
308.2	-0.00806134		838.19	0.00772918	0.00319552	1368.19	0.02210851		1898.19	0.01351426		2428.18	0.00481701		2958.18	0.00140484		3488.17	0.01081882		4018.17	0.01341429	0.0122958	
308.4	-0.00886677		838.39	0.00724602	0.00319575	1368.39	0.02240958		1898.39	0.01351434		2428.38	0.00468275		2958.38	0.00190762		3488.37	0.01090776		4018.37	0.01377717	0.0123177	
308.6	-0.00801867		838.59	0.00729856	0.00319598	1368.59	0.02216114		1898.59	0.01336692		2428.58	0.00456391		2958.58	0.00213747		3488.57	0.00986533		4018.57	0.01305646	0.0123396	
308.8	-0.00833876		838.79	0.00755024	0.0031962	1368.79	0.02135076		1898.79	0.01320831		2428.78	0.0063425		2958.78	0.00260071		3488.77	0.00927646		4018.77	0.01290513	0.0123615	
309	-0.00921315		838.99	0.00771629	0.00319643	1368.99	0.02181212		1898.99	0.0131913		2428.98	0.00677176		2958.98	0.00270459		3488.97	0.00972759		4018.97	0.0131266	0.01238339	
309.2	-0.00836603		839.19	0.00730313	0.00319665	1369.19	0.02101259		1899.19	0.01253238		2429.18	0.00647514		2959.18	0.0027842		3489.17	0.00964719		4019.17	0.01264397	0.01240528	
309.4	-0.00775269		839.39	0.00732493	0.00319687	1369.39	0.02066211		1899.39	0.01397355		2429.38	0.0064144		2959.38	0.00264469		3489.37	0.01044642		4019.37	0.01331144	0.01242717	
309.6	-0.00795821		839.59	0.00750415	0.00319708	1369.59	0.02047264		1899.59	0.01551579		2429.58	0.00592643		2959.58	0.0023377		3489.57	0.01008622		4019.57	0.01322965	0.01244906	
309.8	-0.00780237		839.79	0.00668896	0.0031973	1369.79	0.02029118		1899.79	0.01540807		2429.78	0.00512954		2959.78	0.00218435		3489.77	0.01045322		4019.77	0.01340186	0.01247094	
310	-0.00767285		839.99	0.00701615	0.00319751	1369.99	0.02070912		1899.99	0.01523065		2429.98	0.00534451		2959.98	0.00190796		3489.97	0.01088114		4019.97	0.01342253	0.01249282	
310.2	-0.00838607		840.19	0.00702727	0.00319772	1370.19	0.02106373		1900.19	0.01467721		2430.18	0.00497715		2960.18	0.00122996		3490.17	0.0113802		4020.17	0.01330179	0.0125147	
310.4	-0.00845761		840.39	0.00716904	0.00319793	1370.39	0.02242278		1900.39	0.01545402		2430.38	0.005281		2960.38	0.00059202		3490.37	0.01135315		4020.37	0.01384376	0.01253657	
310.6	-0.00874808		840.59	0.00717411	0.00319814	1370.59	0.02310247		1900.59	0.01640608		2430.58	0.00499706		2960.58	-0.00033502		3490.57	0.01179203		4020.57	0.01445308	0.01255844	
310.8	-0.00862935		840.79	0.00682712	0.00319834	1370.79	0.02244995		1900.79	0.01659178		2430.78	0.00566512		2960.78	-0.00115217		3490.77	0.01154301		4020.77	0.01510837	0.01258031	
311	-0.00823274		840.99	0.00698172	0.00319855	1370.99	0.02266481		1900.99	0.01781614		2430.98	0.00525691		2960.98	-0.00168822		3490.97	0.01105972		4020.97	0.01444809	0.01260217	
311.2	-0.00871805		841.19	0.00667028	0.00319875	1371.19	0.02202396		1901.19	0.01887998		2431.18	0.006324		2961.18	-0.00201321		3491.17	0.01098046		4021.17	0.01542637	0.01262403	
311.4	-0.00825146		841.39	0.00663539	0.00319895	1371.39	0.02245398		1901.39	0.01895811		2431.38	0.00581893		2961.38	-0.00284013		3491.37	0.01033041		4021.37	0.01541548	0.01264589	
311.6	-0.00795388		841.59	0.00718524	0.00319915	1371.59	0.02260707		1901.59	0.01934281		2431.58	0.0065142		2961.58	-0.00261357		3491.57	0.01087312		4021.57	0.0147343	0.01266775	
311.8	-0.00806366		841.79	0.00587004	0.00319934	1371.79	0.02263883		1901.79	0.01862514		2431.78	0.00614736		2961.78	-0.0025112		3491.77	0.01078812		4021.77	0.01454755	0.0126896	
312	-0.00838819		841.99	0.00611857	0.00319954	1371.99	0.0232606		1901.99	0.01783359		2431.98	0.00639426		2961.98	-0.00237532		3491.97	0.01076253		4021.97	0.01377992	0.01271145	
312.2	-0.00838633		842.19	0.00568147	0.00319973	1372.19	0.02373489		1902.19	0.01728636		2432.18	0.0067407		2962.18	-0.00218583		3492.17	0.01151664		4022.17	0.01161313	0.01273329	
312.4	-0.00783577		842.39	0.00623041	0.00319992	1372.39	0.02390255		1902.39	0.01673649		2432.38	0.00787877		2962.38	-0.00144621		3492.37	0.01172205		4022.37	0.01136085	0.01275514	
312.6	-0.00738042		842.59	0.00577377	0.00320011	1372.59	0.02282365		1902.59	0.01679072		2432.58	0.0092223		2962.58	0.00035657		3492.57	0.0114002		4022.57	0.01026757	0.01277698	
312.8	-0.00840548		842.79	0.00502961	0.0032003	1372.79	0.02301868		1902.79	0.01627446		2432.78	0.00996042		2962.78	0.00073016		3492.77	0.01141901		4022.77	0.01063182	0.01279882	
313	-0.00759142		842.99	0.00526239	0.00320049	1372.99	0.02243628		1902.99	0.01649203		2432.98	0.00974219		2962.98	0.00112867		3492.97	0.01194552		4022.97	0.0103579	0.01282065	
313.2	-0.00707148		843.19	0.00475628	0.00320067	1373.19	0.02177825		1903.19	0.0160324		2433.18	0.00961796		2963.18	0.00148176		3493.17	0.0123322		4023.17	0.00945609	0.01284248	
313.4	-0.00733838		843.39	0.00461402	0.00320086	1373.39	0.02184349		1903.39	0.01711327		2433.38	0.0091953		2963.38	0.0014469		3493.37	0.01360176		4023.37	0.00923184	0.01286431	
313.6	-0.00729672		843.59	0.00449602	0.00320104	1373.59	0.02177329		1903.59	0.01701275		2433.58	0.00902534		2963.58	0.00140429		3493.57	0.01375802		4023.57	0.00908069	0.01288614	
313.8	-0.00746852		843.79	0.00457937	0.00320122	1373.79	0.02161544		1903.79	0.01592288		2433.78	0.00860015		2963.78	0.00142912		3493.77	0.01414149		4023.77	0.00980631	0.01290796	
314	-0.00777065		843.99	0.00464892	0.0032014	1373.99	0.02159437		1903.99	0.01536165		2433.98	0.00890451		2963.98	0.00137935		3493.97	0.01381952		4023.97	0.01071801	0.01292978	
314.2	-0.00751071		844.19	0.00479501	0.00320157	1374.19	0.02217678		1904.19	0.01564994		2434.18	0.00881138		2964.18	0.00097388		3494.17	0.01315502		4024.17	0.01179825	0.0129516	
314.4	-0.00829398		844.39	0.00520795	0.00320175	1374.39	0.02285425		1904.39	0.01616465		2434.38	0.00896577		2964.38	0.00098284		3494.37	0.01209923		4024.37	0.01285909	0.01297341	
314.6	-0.00984086		844.59	0.00611576	0.00320192	1374.59	0.02209147		1904.59	0.01683525		2434.58	0.00784526		2964.58	-0.00003915		3494.57	0.01133005		4024.57	0.01417281	0.01299522	
314.8	-0.00940229		844.79	0.00651541	0.00320209	1374.79	0.02214699		1904.79	0.01686472		2434.78	0.00922099		2964.78	-0.00008079		3494.77	0.01091084		4024.77	0.01540433	0.01301703	
315	-0.00919869		844.99	0.00643805	0.00320226	1374.99	0.02283127		1904.99	0.01691643		2434.98	0.00848769		2964.98	-0.00093956		3494.97	0.01099572		4024.97	0.01557874	0.01303884	
315.2	-0.00938435		845.19	0.00665941	0.00320243	1375.19	0.02287023		1905.19	0.01669983		2435.18	0.00934178		2965.18	-0.00116858		3495.17	0.01117997		4025.17	0.01598145	0.01306064	
315.4	-0.00976901		845.39	0.00726595	0.0032026	1375.39	0.02379024		1905.39	0.01621295		2435.38	0.00858853		2965.38	-0.00058829		3495.37	0.01092203		4025.37	0.01617213	0.01308244	
315.6	-0.00991593		845.59	0.00673059	0.00320277	1375.59	0.02374264		1905.59	0.01628464		2435.58	0.00897665		2965.58	0.00069552		3495.57	0.01162014		4025.57	0.01563969	0.01310423	
315.8	-0.00983368		845.79	0.00623217	0.00320293	1375.79	0.02428691		1905.79	0.01533808		2435.78	0.0086076		2965.78	0.00073497		3495.77	0.0122927		4025.77	0.01526259	0.01312603	
316	-0.00919514		845.99	0.00591696	0.00320309	1375.99	0.02478173		1905.99	0.01482104		2435.98	0.00919302		2965.98	0.00080209		3495.97	0.01231412		4025.97	0.01407342	0.01314782	
316.2	-0.00923138		846.19	0.00563895	0.00320326	1376.19	0.02438436		1906.19	0.01501319		2436.18	0.00937171		2966.18	0.001188		3496.17	0.01289254		4026.17	0.01350246	0.0131696	
316.4	-0.00972726		846.39	0.00612363	0.00320342	1376.39	0.02368478		1906.39	0.01510165		2436.38	0.00936929		2966.38	0.00140557		3496.37	0.0130183		4026.37	0.01355206	0.01319139	
316.6	-0.01007117		846.59	0.0051961	0.00320357	1376.59	0.02258023		1906.59	0.01595206		2436.58	0.0089918		2966.58	0.00206283		3496.57	0.01298391		4026.57	0.01358257	0.01321317	
316.8	-0.01069871		846.79	0.00493614	0.00320373	1376.79	0.02249984		1906.79	0.0157846		2436.78	0.00886662		2966.78	0.00101738		3496.77	0.01263009		4026.77	0.01399138	0.01323495	
317	-0.01046167		846.99	0.00561235	0.00320389	1376.99	0.02163636		1906.99	0.0161351		2436.98	0.0090073		2966.98	0.0012244		3496.97	0.01276713		4026.97	0.01366763	0.01325672	
317.2	-0.01099976		847.19	0.00568286	0.00320404	1377.19	0.02159028		1907.19	0.01580647		2437.18	0.00937247		2967.18	0.00128991		3497.17	0.01282199		4027.17	0.01308092	0.0132785	
317.4	-0.01138757		847.39	0.00567687	0.00320419	1377.39	0.02154866		1907.39	0.01596582		2437.38	0.00813413		2967.38	0.00173946		3497.37	0.01313367		4027.37	0.01216122	0.01330027	
317.6	-0.01166776		847.59	0.00540945	0.00320435	1377.59	0.02168934		1907.59	0.01658377		2437.58	0.00805206		2967.58	0.00185528		3497.57	0.01216042		4027.57	0.01236406	0.01332203	
317.8	-0.0126399		847.79	0.00552515	0.0032045	1377.79	0.02144887		1907.79	0.01593947		2437.78	0.00799302		2967.78	0.00148945		3497.77	0.01170859		4027.77	0.01270129	0.0133438	
318	-0.01288793		847.99	0.00527407	0.00320465	1377.99	0.02174948		1907.99	0.01524711		2437.98	0.00837966		2967.98	0.00157137		3497.97	0.01102139		4027.97	0.01308079	0.01336556	
318.2	-0.01318163		848.19	0.00630202	0.00320479	1378.19	0.02214825		1908.19	0.01502149		2438.18	0.00818523		2968.18	0.00180144		3498.17	0.01035809		4028.17	0.01415216	0.01338732	
318.4	-0.01441549		848.39	0.0066358	0.00320494	1378.39	0.02181574		1908.39	0.01471361		2438.38	0.00788478		2968.38	0.00179784		3498.37	0.0105053		4028.37	0.01481751	0.01340907	
318.6	-0.01422513		848.59	0.00756135	0.00320509	1378.59	0.02279655		1908.59	0.01586853		2438.58	0.0071214		2968.58	0.00133689		3498.57	0.00967214		4028.57	0.01526771	0.01343082	
318.8	-0.01388647		848.79	0.0064587	0.00320523	1378.79	0.02343717		1908.79	0.01520556		2438.78	0.0073016		2968.78	0.00063014		3498.77	0.00972522		4028.77	0.01477259	0.01345257	
319	-0.01345929		848.99	0.00629549	0.00320537	1378.99	0.02412161		1908.99	0.01599803		2438.98	0.00583269		2968.98	0.00083501		3498.97	0.01014061		4028.97	0.01351956	0.01347432	
319.2	-0.01312374		849.19	0.0066288	0.00320551	1379.19	0.02483771		1909.19	0.01667036		2439.18	0.00645719		2969.18	0.00082962		3499.17	0.01027446		4029.17	0.01297447	0.01349606	
319.4	-0.01318744		849.39	0.00700363	0.00320565	1379.39	0.02489369		1909.39	0.01658033		2439.38	0.00665432		2969.38	0.00124191		3499.37	0.01009365		4029.37	0.01403027	0.0135178	
319.6	-0.01210133		849.59	0.0072781	0.00320579	1379.59	0.02506293		1909.59	0.01757396		2439.58	0.0069332		2969.58	0.00117526		3499.57	0.01039585		4029.57	0.01359132	0.01353954	
319.8	-0.0114052		849.79	0.00822439	0.00320593	1379.79	0.02519511		1909.79	0.0172908		2439.78	0.00627951		2969.78	0.00044689		3499.77	0.01135178		4029.77	0.01353852	0.01356127	
320	-0.01064864		849.99	0.00789864	0.00320607	1379.99	0.02504127		1909.99	0.01745605		2439.98	0.00676425		2969.98	-0.00040437		3499.97	0.01147695		4029.97	0.01360955	0.013583	
320.2	-0.01061908		850.19	0.00848107	0.0032062	1380.19	0.0250275		1910.19	0.01874516		2440.18	0.00688237		2970.18	-0.00061893		3500.17	0.01099421		4030.17	0.01433773	0.01360473	
320.4	-0.01055104		850.39	0.00851503	0.00320634	1380.39	0.024865		1910.39	0.01870394		2440.38	0.00669295		2970.38	-0.0003726		3500.37	0.01158139		4030.37	0.01526182	0.01362646	
320.6	-0.00994177		850.59	0.00855239	0.00320647	1380.59	0.02427959		1910.59	0.01855814		2440.58	0.00764705		2970.58	0.00010329		3500.57	0.01128909		4030.57	0.01542651	0.01364818	
320.8	-0.010046		850.79	0.00820104	0.0032066	1380.79	0.02436206		1910.79	0.01791017		2440.78	0.00873765		2970.78	0.00002059		3500.77	0.01114739		4030.77	0.01506227	0.0136699	
321	-0.01023908		850.99	0.00893337	0.00320673	1380.99	0.02435698		1910.99	0.01806864		2440.98	0.00966599		2970.98	0.001082		3500.97	0.01210991		4030.97	0.01515094	0.01369162	
321.2	-0.01076436		851.19	0.00918713	0.00320686	1381.19	0.0243727		1911.19	0.01806719		2441.18	0.00953859		2971.18	0.00140241		3501.17	0.01175839		4031.17	0.01446838	0.01371333	
321.4	-0.01093633		851.39	0.00945709	0.00320699	1381.39	0.0236999		1911.39	0.01751673		2441.38	0.00958626		2971.38	0.00185951		3501.37	0.01142298		4031.37	0.01368948	0.01373504	
321.6	-0.01113614		851.59	0.00958831	0.00320711	1381.59	0.02381921		1911.59	0.01760459		2441.58	0.01006683		2971.58	0.00205933		3501.57	0.01097394		4031.57	0.01365701	0.01375675	
321.8	-0.01172038		851.79	0.00934669	0.00320724	1381.79	0.02418227		1911.79	0.01630076		2441.78	0.01016141		2971.78	0.00120746		3501.77	0.01090204		4031.77	0.01426085	0.01377845	
322	-0.0119222		851.99	0.00919113	0.00320737	1381.99	0.02372569		1911.99	0.01590141		2441.98	0.01063		2971.98	0.0010521		3501.97	0.01117218		4031.97	0.01401588	0.01380016	
322.2	-0.01227176		852.19	0.0095782	0.00320749	1382.19	0.02356863		1912.19	0.01610645		2442.18	0.01031905		2972.18	0.0016454		3502.17	0.01159912		4032.17	0.01470061	0.01382186	
322.4	-0.01241883		852.39	0.00867877	0.00320761	1382.39	0.02370486		1912.39	0.01660947		2442.38	0.01031634		2972.38	0.00112424		3502.37	0.01215359		4032.37	0.01479369	0.01384355	
322.6	-0.01145923		852.59	0.00848206	0.00320773	1382.59	0.02441075		1912.59	0.01770777		2442.58	0.0101562		2972.58	0.00072888		3502.57	0.01119538		4032.57	0.01433631	0.01386524	
322.8	-0.01133599		852.79	0.0077616	0.00320785	1382.79	0.02433007		1912.79	0.01748154		2442.78	0.00981401		2972.78	0.00047895		3502.77	0.01138777		4032.77	0.01334179	0.01388693	
323	-0.0100439		852.99	0.00837874	0.00320797	1382.99	0.02427701		1912.99	0.01827892		2442.98	0.01039193		2972.98	0.00090172		3502.97	0.01194501		4032.97	0.01309939	0.01390862	
323.2	-0.00873946		853.19	0.00873742	0.00320809	1383.19	0.02478534		1913.19	0.01799665		2443.18	0.01118991		2973.18	0.00041075		3503.17	0.01170914		4033.17	0.01366527	0.01393031	
323.4	-0.00712002		853.39	0.00888662	0.00320821	1383.39	0.02523966		1913.39	0.01842809		2443.38	0.01138155		2973.38	0.00034321		3503.37	0.01175064		4033.37	0.01396025	0.01395199	
323.6	-0.00623786		853.59	0.0088448	0.00320832	1383.59	0.02601294		1913.59	0.01838128		2443.58	0.01013801		2973.58	0.00094831		3503.57	0.01205112		4033.57	0.01392315	0.01397367	
323.8	-0.00600505		853.79	0.00854729	0.00320844	1383.79	0.02595232		1913.79	0.01717535		2443.78	0.00993244		2973.78	0.0014102		3503.77	0.01223477		4033.77	0.01461373	0.01399534	
324	-0.00557166		853.99	0.00684397	0.00320855	1383.99	0.02678894		1913.99	0.01734381		2443.98	0.01038436		2973.98	0.00215781		3503.97	0.01201358		4033.97	0.01569725	0.01401701	
324.2	-0.00521294		854.19	0.0066624	0.00320867	1384.19	0.0263761		1914.19	0.0175006		2444.18	0.01018736		2974.18	0.00332621		3504.17	0.01116452		4034.17	0.01504869	0.01403868	
324.4	-0.00537384		854.39	0.00582604	0.00320878	1384.39	0.02658842		1914.39	0.01640119		2444.38	0.00947342		2974.38	0.00387899		3504.37	0.0119088		4034.37	0.01585659	0.01406035	
324.6	-0.00505109		854.59	0.00587503	0.00320889	1384.59	0.0262074		1914.59	0.01586782		2444.58	0.01053532		2974.58	0.00396627		3504.57	0.01163509		4034.57	0.0154598	0.01408201	
324.8	-0.00577786		854.79	0.00534972	0.003209	1384.79	0.02641323		1914.79	0.0154127		2444.78	0.01036563		2974.78	0.00462806		3504.77	0.0112084		4034.77	0.01552713	0.01410367	
325	-0.00639708		854.99	0.00594599	0.00320911	1384.99	0.02693926		1914.99	0.01535521		2444.98	0.01035921		2974.98	0.00524187		3504.97	0.01119574		4034.97	0.01521289	0.01412533	
325.2	-0.00657286		855.19	0.00596823	0.00320922	1385.19	0.02686388		1915.19	0.01561068		2445.18	0.00958883		2975.18	0.00463563		3505.17	0.01065889		4035.17	0.01537713	0.01414699	
325.4	-0.007987		855.39	0.00584625	0.00320932	1385.39	0.02643906		1915.39	0.01509894		2445.38	0.01035627		2975.38	0.004481		3505.37	0.01067654		4035.37	0.01595744	0.01416864	
325.6	-0.00960264		855.59	0.00542308	0.00320943	1385.59	0.02687332		1915.59	0.01585311		2445.58	0.00967774		2975.58	0.00395423		3505.57	0.0110488		4035.57	0.01678637	0.01419029	
325.8	-0.01051069		855.79	0.00498301	0.00320954	1385.79	0.02627939		1915.79	0.01549544		2445.78	0.0096845		2975.78	0.00293214		3505.77	0.01110467		4035.77	0.01732054	0.01421193	
326	-0.01216063		855.99	0.00618592	0.00320964	1385.99	0.02589201		1915.99	0.01574139		2445.98	0.00938245		2975.98	0.00304547		3505.97	0.01118606		4035.97	0.0172933	0.01423358	
326.2	-0.01311447		856.19	0.00615248	0.00320974	1386.19	0.02563427		1916.19	0.01581214		2446.18	0.00849133		2976.18	0.00346628		3506.17	0.01184485		4036.17	0.0179599	0.01425522	
326.4	-0.01337936		856.39	0.00564904	0.00320985	1386.39	0.02539804		1916.39	0.01613267		2446.38	0.00868111		2976.38	0.00195699		3506.37	0.01214813		4036.37	0.01743893	0.01427685	
326.6	-0.01278395		856.59	0.00637358	0.00320995	1386.59	0.02460199		1916.59	0.01709712		2446.58	0.00835177		2976.58	0.00156717		3506.57	0.01120855		4036.57	0.01753223	0.01429849	
326.8	-0.01224566		856.79	0.00627806	0.00321005	1386.79	0.02345929		1916.79	0.0173687		2446.78	0.00815288		2976.78	0.00139876		3506.77	0.01177046		4036.77	0.01756576	0.01432012	
327	-0.01214623		856.99	0.00641521	0.00321015	1386.99	0.02323979		1916.99	0.01774611		2446.98	0.0083114		2976.98	0.00093957		3506.97	0.01230589		4036.97	0.01811744	0.01434175	
327.2	-0.01213929		857.19	0.00659521	0.00321025	1387.19	0.02304886		1917.19	0.01846573		2447.18	0.00772556		2977.18	0.00086618		3507.17	0.01289199		4037.17	0.01776092	0.01436337	
327.4	-0.01138757		857.39	0.00553157	0.00321034	1387.39	0.02276552		1917.39	0.01888586		2447.38	0.00763354		2977.38	0.00102963		3507.37	0.01315946		4037.37	0.01763806	0.014385	
327.6	-0.01077467		857.59	0.00542846	0.00321044	1387.59	0.02261138		1917.59	0.01816524		2447.58	0.0068341		2977.58	0.00129409		3507.57	0.01296248		4037.57	0.01794761	0.01440662	
327.8	-0.0099584		857.79	0.00654691	0.00321054	1387.79	0.02200571		1917.79	0.01861963		2447.78	0.00733596		2977.78	0.00103607		3507.77	0.01334743		4037.77	0.0181009	0.01442823	
328	-0.00994175		857.99	0.00631835	0.00321063	1387.99	0.0216487		1917.99	0.01904981		2447.98	0.00691467		2977.98	0.00090324		3507.97	0.01337533		4037.97	0.01814289	0.01444985	
328.2	-0.00914955		858.19	0.00694343	0.00321073	1388.19	0.02115081		1918.19	0.01831826		2448.18	0.00743171		2978.18	0.00113755		3508.17	0.01277471		4038.17	0.01733078	0.01447146	
328.4	-0.00815534		858.39	0.00677944	0.00321082	1388.39	0.02205515		1918.39	0.01778986		2448.38	0.00796472		2978.38	0.00088974		3508.37	0.01289371		4038.37	0.01819911	0.01449307	
328.6	-0.00809559		858.59	0.00731956	0.00321091	1388.59	0.02303576		1918.59	0.01733781		2448.58	0.00959358		2978.58	0.00114286		3508.57	0.01260968		4038.57	0.01794151	0.01451467	
328.8	-0.00806589		858.79	0.00629392	0.00321101	1388.79	0.0242105		1918.79	0.01687575		2448.78	0.01013433		2978.78	0.00184272		3508.77	0.01322106		4038.77	0.01748408	0.01453627	
329	-0.00761969		858.99	0.00614845	0.0032111	1388.99	0.02446651		1918.99	0.01774394		2448.98	0.0110601		2978.98	0.0023314		3508.97	0.01376504		4038.97	0.01768236	0.01455787	
329.2	-0.00770527		859.19	0.00651762	0.00321119	1389.19	0.02423625		1919.19	0.0182889		2449.18	0.0119183		2979.18	0.00283171		3509.17	0.01412829		4039.17	0.01872767	0.01457947	
329.4	-0.00955863		859.39	0.00676393	0.00321128	1389.39	0.0246077		1919.39	0.01857641		2449.38	0.01215869		2979.38	0.00376906		3509.37	0.01437275		4039.37	0.01894553	0.01460106	
329.6	-0.01013292		859.59	0.00670656	0.00321137	1389.59	0.02485976		1919.59	0.01876099		2449.58	0.01223159		2979.58	0.0032831		3509.57	0.0146894		4039.57	0.01789651	0.01462265	
329.8	-0.0103714		859.79	0.00758006	0.00321146	1389.79	0.02575475		1919.79	0.01827816		2449.78	0.01197361		2979.78	0.0028583		3509.77	0.01462214		4039.77	0.01743831	0.01464424	
330	-0.01068227		859.99	0.00832274	0.00321154	1389.99	0.0263099		1919.99	0.01827559		2449.98	0.0114329		2979.98	0.00310903		3509.97	0.01460791		4039.97	0.01685497	0.01466582	
330.2	-0.01119444		860.19	0.00745568	0.00321163	1390.19	0.02576782		1920.19	0.01816834		2450.18	0.01091815		2980.18	0.00261183		3510.17	0.01537683		4040.17	0.01658945	0.01468741	
330.4	-0.01189088		860.39	0.00811315	0.00321171	1390.39	0.02609637		1920.39	0.01810105		2450.38	0.01083437		2980.38	0.00241994		3510.37	0.01498943		4040.37	0.01595108	0.01470898	
330.6	-0.01206481		860.59	0.00834127	0.0032118	1390.59	0.02568274		1920.59	0.01876016		2450.58	0.01091344		2980.58	0.00307226		3510.57	0.01433048		4040.57	0.01580039	0.01473056	
330.8	-0.01238033		860.79	0.00817027	0.00321188	1390.79	0.02510115		1920.79	0.01793672		2450.78	0.0106699		2980.78	0.0028179		3510.77	0.01378785		4040.77	0.01529789	0.01475213	
331	-0.01272769		860.99	0.0083049	0.00321197	1390.99	0.02524431		1920.99	0.01779535		2450.98	0.01009871		2980.98	0.00218315		3510.97	0.0133087		4040.97	0.01477648	0.0147737	
331.2	-0.01225182		861.19	0.00749255	0.00321205	1391.19	0.02482617		1921.19	0.01754764		2451.18	0.0095783		2981.18	0.00231701		3511.17	0.01293238		4041.17	0.01395384	0.01479527	
331.4	-0.0111468		861.39	0.00676649	0.00321213	1391.39	0.0245527		1921.39	0.01715572		2451.38	0.00886137		2981.38	0.00172343		3511.37	0.0123035		4041.37	0.01369175	0.01481683	
331.6	-0.01046672		861.59	0.00777151	0.00321221	1391.59	0.02529096		1921.59	0.0170529		2451.58	0.00881927		2981.58	0.00079684		3511.57	0.01194937		4041.57	0.01392775	0.01483839	
331.8	-0.00981615		861.79	0.00870897	0.00321229	1391.79	0.0251618		1921.79	0.01654616		2451.78	0.0085841		2981.78	0.00045243		3511.77	0.01239839		4041.77	0.01458388	0.01485995	
332	-0.01010419		861.99	0.00804177	0.00321237	1391.99	0.02524977		1921.99	0.01521541		2451.98	0.00881296		2981.98	0.0005132		3511.97	0.01204596		4041.97	0.01486248	0.01488151	
332.2	-0.00939768		862.19	0.00753357	0.00321245	1392.19	0.02585772		1922.19	0.01445031		2452.18	0.00939892		2982.18	0.00059816		3512.17	0.01195057		4042.17	0.01502914	0.01490306	
332.4	-0.00977027		862.39	0.00665044	0.00321253	1392.39	0.02663795		1922.39	0.01425809		2452.38	0.00969076		2982.38	0.00063204		3512.37	0.01191647		4042.37	0.01547343	0.01492461	
332.6	-0.01004572		862.59	0.00697368	0.00321261	1392.59	0.02676955		1922.59	0.01382132		2452.58	0.00958227		2982.58	0.00065108		3512.57	0.01186289		4042.57	0.01504407	0.01494616	
332.8	-0.00939114		862.79	0.00612588	0.00321269	1392.79	0.02668193		1922.79	0.01394398		2452.78	0.00933628		2982.78	0.00068916		3512.77	0.01194035		4042.77	0.01510499	0.0149677	
333	-0.00941888		862.99	0.00634568	0.00321276	1392.99	0.0262023		1922.99	0.01499095		2452.98	0.00969519		2982.98	0.00154343		3512.97	0.01153007		4042.97	0.01517	0.01498924	
333.2	-0.00923153		863.19	0.00672165	0.00321284	1393.19	0.02601396		1923.19	0.01493552		2453.18	0.00946489		2983.18	0.00160117		3513.17	0.01016442		4043.17	0.01585539	0.01501078	
333.4	-0.01012632		863.39	0.0074981	0.00321291	1393.39	0.02570725		1923.39	0.01547026		2453.38	0.00919187		2983.38	0.00086847		3513.37	0.01077072		4043.37	0.01522729	0.01503231	
333.6	-0.01003973		863.59	0.00786998	0.00321299	1393.59	0.02529776		1923.59	0.01487331		2453.58	0.00912162		2983.58	-0.00025582		3513.57	0.01123784		4043.57	0.01474022	0.01505384	
333.8	-0.01036429		863.79	0.00948479	0.00321306	1393.79	0.02615922		1923.79	0.01523213		2453.78	0.00888649		2983.78	0.00012739		3513.77	0.01114419		4043.77	0.01535361	0.01507537	
334	-0.01053681		863.99	0.00910574	0.00321313	1393.99	0.02590671		1923.99	0.01543732		2453.98	0.00855901		2983.98	0.00075459		3513.97	0.01174683		4043.97	0.01616925	0.0150969	
334.2	-0.01163595		864.19	0.00935342	0.00321321	1394.19	0.02582007		1924.19	0.01593826		2454.18	0.00867064		2984.18	0.00107462		3514.17	0.012291		4044.17	0.01677838	0.01511842	
334.4	-0.0118214		864.39	0.00941293	0.00321328	1394.39	0.02691162		1924.39	0.01655967		2454.38	0.00954752		2984.38	0.00201285		3514.37	0.01182989		4044.37	0.01673489	0.01513994	
334.6	-0.01128806		864.59	0.00863827	0.00321335	1394.59	0.02638807		1924.59	0.01640094		2454.58	0.00996144		2984.58	0.00239937		3514.57	0.01209202		4044.57	0.01751233	0.01516146	
334.8	-0.01148736		864.79	0.00833317	0.00321342	1394.79	0.02619896		1924.79	0.01642431		2454.78	0.00970452		2984.78	0.00197072		3514.77	0.01204087		4044.77	0.01791452	0.01518297	
335	-0.01098808		864.99	0.00743251	0.00321349	1394.99	0.02637671		1924.99	0.0172242		2454.98	0.00922483		2984.98	0.00187678		3514.97	0.01236403		4044.97	0.0182133	0.01520449	
335.2	-0.01068465		865.19	0.00660204	0.00321356	1395.19	0.02689824		1925.19	0.0168791		2455.18	0.00836984		2985.18	0.00187049		3515.17	0.01310276		4045.17	0.01786152	0.01522599	
335.4	-0.00998988		865.39	0.00715413	0.00321363	1395.39	0.02693823		1925.39	0.01767847		2455.38	0.00784186		2985.38	0.00172208		3515.37	0.01389171		4045.37	0.01744429	0.0152475	
335.6	-0.00976257		865.59	0.00738318	0.0032137	1395.59	0.02758287		1925.59	0.01731798		2455.58	0.00800921		2985.58	0.00181393		3515.57	0.01364961		4045.57	0.01723802	0.015269	
335.8	-0.00944119		865.79	0.00727524	0.00321376	1395.79	0.02790579		1925.79	0.01705967		2455.78	0.00679425		2985.78	0.0019438		3515.77	0.01432849		4045.77	0.01688633	0.0152905	
336	-0.00911382		865.99	0.00685606	0.00321383	1395.99	0.02775482		1925.99	0.01680493		2455.98	0.00765164		2985.98	0.0017533		3515.97	0.01406544		4045.97	0.0169049	0.015312	
336.2	-0.00977199		866.19	0.00664412	0.0032139	1396.19	0.02781381		1926.19	0.01759812		2456.18	0.0071203		2986.18	0.00132798		3516.17	0.01406533		4046.17	0.01550139	0.01533349	
336.4	-0.00962337		866.39	0.00691395	0.00321396	1396.39	0.02758739		1926.39	0.01790698		2456.38	0.00644044		2986.38	0.00155755		3516.37	0.01360887		4046.37	0.01561243	0.01535498	
336.6	-0.00926919		866.59	0.00720002	0.00321403	1396.59	0.02725579		1926.59	0.01812126		2456.58	0.00592028		2986.58	0.00119306		3516.57	0.01333079		4046.57	0.01569409	0.01537647	
336.8	-0.00920448		866.79	0.00703203	0.00321409	1396.79	0.02734514		1926.79	0.01831057		2456.78	0.00659213		2986.78	0.00127114		3516.77	0.01293013		4046.77	0.01543288	0.01539796	
337	-0.00920597		866.99	0.00668152	0.00321415	1396.99	0.0261612		1926.99	0.01803158		2456.98	0.0063007		2986.98	0.00081698		3516.97	0.01328104		4046.97	0.01522351	0.01541944	
337.2	-0.00890294		867.19	0.00701885	0.00321422	1397.19	0.02584511		1927.19	0.01793605		2457.18	0.00627445		2987.18	0.000588		3517.17	0.01216334		4047.17	0.01505284	0.01544092	
337.4	-0.00936254		867.39	0.00781529	0.00321428	1397.39	0.02541503		1927.39	0.01784117		2457.38	0.00661347		2987.38	0.00056848		3517.37	0.0126385		4047.37	0.01448285	0.0154624	
337.6	-0.00989345		867.59	0.00708828	0.00321434	1397.59	0.02643276		1927.59	0.01808814		2457.58	0.00692873		2987.58	0.00060295		3517.57	0.01199421		4047.57	0.01507608	0.01548387	
337.8	-0.01124149		867.79	0.00710476	0.0032144	1397.79	0.0274692		1927.79	0.01843177		2457.78	0.0084596		2987.78	0.00097078		3517.77	0.0118281		4047.77	0.01593949	0.01550534	
338	-0.01177451		867.99	0.00618913	0.00321447	1397.99	0.02764055		1927.99	0.01800459		2457.98	0.00926424		2987.98	0.00140962		3517.97	0.01198029		4047.97	0.01706038	0.01552681	
338.2	-0.01221489		868.19	0.00649069	0.00321453	1398.19	0.02676453		1928.19	0.01796059		2458.18	0.0101178		2988.18	0.00192533		3518.17	0.01255515		4048.17	0.01782168	0.01554827	
338.4	-0.01333703		868.39	0.00613832	0.00321459	1398.39	0.02760484		1928.39	0.01887201		2458.38	0.01083436		2988.38	0.00271648		3518.37	0.01244561		4048.37	0.0188514	0.01556974	
338.6	-0.01341283		868.59	0.00610442	0.00321465	1398.59	0.02731599		1928.59	0.01838469		2458.58	0.01151935		2988.58	0.00331507		3518.57	0.01321014		4048.57	0.01966353	0.01559119	
338.8	-0.01283988		868.79	0.00574955	0.0032147	1398.79	0.02726781		1928.79	0.01854269		2458.78	0.01173471		2988.78	0.00301761		3518.77	0.01316751		4048.77	0.01987121	0.01561265	
339	-0.01289787		868.99	0.00636027	0.00321476	1398.99	0.02729859		1928.99	0.01858937		2458.98	0.01158931		2988.98	0.00347134		3518.97	0.01332618		4048.97	0.01981569	0.0156341	
339.2	-0.01267232		869.19	0.007756	0.00321482	1399.19	0.02734789		1929.19	0.01823091		2459.18	0.01137968		2989.18	0.00331291		3519.17	0.01361451		4049.17	0.01863024	0.01565555	
339.4	-0.01252562		869.39	0.00813978	0.00321488	1399.39	0.02708833		1929.39	0.01840355		2459.38	0.0119862		2989.38	0.00403352		3519.37	0.01350322		4049.37	0.01775333	0.015677	
339.6	-0.01211821		869.59	0.00837741	0.00321493	1399.59	0.02747411		1929.59	0.01790923		2459.58	0.01213227		2989.58	0.00406061		3519.57	0.0132474		4049.57	0.01768932	0.01569845	
339.8	-0.01169689		869.79	0.00864854	0.00321499	1399.79	0.02798921		1929.79	0.01808155		2459.78	0.01193907		2989.78	0.00353486		3519.77	0.01374821		4049.77	0.01719268	0.01571989	
340	-0.01154738		869.99	0.00895353	0.00321505	1399.99	0.02696559		1929.99	0.01752752		2459.98	0.01165259		2989.98	0.00322044		3519.97	0.013049		4049.97	0.01662011	0.01574133	
340.2	-0.01136923		870.19	0.00939094	0.0032151	1400.19	0.02678075		1930.19	0.01752653		2460.18	0.01041507		2990.18	0.00383926		3520.17	0.01335407		4050.17	0.01589416	0.01576276	
340.4	-0.01004013		870.39	0.00953007	0.00321516	1400.39	0.02665195		1930.39	0.01788801		2460.38	0.0102277		2990.38	0.00369419		3520.37	0.01327721		4050.37	0.01729288	0.01578419	
340.6	-0.00913839		870.59	0.00979909	0.00321521	1400.59	0.02724986		1930.59	0.01702224		2460.58	0.00955497		2990.58	0.00428297		3520.57	0.01412037		4050.57	0.01680215	0.01580562	
340.8	-0.0083429		870.79	0.00981773	0.00321527	1400.79	0.0274051		1930.79	0.01627932		2460.78	0.00948281		2990.78	0.00398548		3520.77	0.01438868		4050.77	0.01613578	0.01582705	
341	-0.00750478		870.99	0.00982862	0.00321532	1400.99	0.02626984		1930.99	0.01554762		2460.98	0.0086785		2990.98	0.00347162		3520.97	0.01446674		4050.97	0.0167059	0.01584848	
341.2	-0.00722605		871.19	0.0099001	0.00321537	1401.19	0.02743389		1931.19	0.01581721		2461.18	0.00875513		2991.18	0.00385488		3521.17	0.01294039		4051.17	0.01545311	0.0158699	
341.4	-0.00793789		871.39	0.00968075	0.00321542	1401.39	0.02781945		1931.39	0.01601178		2461.38	0.00849413		2991.38	0.00380041		3521.37	0.01272759		4051.37	0.01578185	0.01589132	
341.6	-0.00872803		871.59	0.00959784	0.00321548	1401.59	0.02784951		1931.59	0.01656468		2461.58	0.00859558		2991.58	0.0038403		3521.57	0.012502		4051.57	0.0154494	0.01591273	
341.8	-0.00952973		871.79	0.01037857	0.00321553	1401.79	0.02768087		1931.79	0.01624932		2461.78	0.00827879		2991.78	0.00390263		3521.77	0.01248393		4051.77	0.01529659	0.01593414	
342	-0.00925316		871.99	0.01113308	0.00321558	1401.99	0.02745805		1931.99	0.01722529		2461.98	0.00706542		2991.98	0.00425537		3521.97	0.01252424		4051.97	0.01552404	0.01595555	
342.2	-0.00945335		872.19	0.01044746	0.00321563	1402.19	0.02644578		1932.19	0.01847615		2462.18	0.00623996		2992.18	0.00445761		3522.17	0.01283964		4052.17	0.0153749	0.01597696	
342.4	-0.00925215		872.39	0.00995482	0.00321568	1402.39	0.02663655		1932.39	0.01938186		2462.38	0.00579199		2992.38	0.00422992		3522.37	0.01321448		4052.37	0.01510457	0.01599836	
342.6	-0.0081694		872.59	0.01029622	0.00321573	1402.59	0.02674638		1932.59	0.02027236		2462.58	0.00653061		2992.58	0.00413538		3522.57	0.01354852		4052.57	0.01508505	0.01601976	
342.8	-0.00815063		872.79	0.00904554	0.00321578	1402.79	0.02654763		1932.79	0.0205411		2462.78	0.00651814		2992.78	0.00455438		3522.77	0.01336912		4052.77	0.01505333	0.01604116	
343	-0.00934066		872.99	0.00914281	0.00321583	1402.99	0.02576876		1932.99	0.02122227		2462.98	0.00696552		2992.98	0.00499379		3522.97	0.01389211		4052.97	0.01502819	0.01606256	
343.2	-0.00890548		873.19	0.00813178	0.00321588	1403.19	0.02526159		1933.19	0.0218106		2463.18	0.00781452		2993.18	0.00437088		3523.17	0.013802		4053.17	0.0148603	0.01608395	
343.4	-0.00905921		873.39	0.00666288	0.00321592	1403.39	0.02471074		1933.39	0.02159404		2463.38	0.00877917		2993.38	0.00491751		3523.37	0.01426895		4053.37	0.01537921	0.01610534	
343.6	-0.0088289		873.59	0.00615804	0.00321597	1403.59	0.02457945		1933.59	0.02197948		2463.58	0.00858825		2993.58	0.00481694		3523.57	0.01438425		4053.57	0.01582499	0.01612673	
343.8	-0.00939374		873.79	0.00586824	0.00321602	1403.79	0.02474648		1933.79	0.02186821		2463.78	0.00867461		2993.78	0.00526642		3523.77	0.0139349		4053.77	0.01537161	0.01614811	
344	-0.01029122		873.99	0.00533902	0.00321607	1403.99	0.02439406		1933.99	0.02103644		2463.98	0.00896955		2993.98	0.00570223		3523.97	0.01301109		4053.97	0.01564823	0.01616949	
344.2	-0.01011203		874.19	0.00578063	0.00321611	1404.19	0.02442983		1934.19	0.02126041		2464.18	0.00956571		2994.18	0.00633791		3524.17	0.01299265		4054.17	0.01605729	0.01619087	
344.4	-0.01014704		874.39	0.00489711	0.00321616	1404.39	0.02513403		1934.39	0.02121462		2464.38	0.00958035		2994.38	0.00618737		3524.37	0.01327984		4054.37	0.01649802	0.01621224	
344.6	-0.01023304		874.59	0.00509828	0.0032162	1404.59	0.02649615		1934.59	0.02017889		2464.58	0.01016276		2994.58	0.00761391		3524.57	0.01376811		4054.57	0.01685139	0.01623361	
344.8	-0.01132701		874.79	0.00430459	0.00321625	1404.79	0.02624998		1934.79	0.02013657		2464.78	0.01090535		2994.78	0.00747101		3524.77	0.01308362		4054.77	0.01764697	0.01625498	
345	-0.01116298		874.99	0.00421498	0.00321629	1404.99	0.02626767		1934.99	0.01960876		2464.98	0.01091103		2994.98	0.00768435		3524.97	0.01221819		4054.97	0.01743875	0.01627635	
345.2	-0.01250263		875.19	0.00382221	0.00321634	1405.19	0.02707017		1935.19	0.01923327		2465.18	0.01079623		2995.18	0.00805979		3525.17	0.01152848		4055.17	0.01619878	0.01629771	
345.4	-0.01357516		875.39	0.00389457	0.00321638	1405.39	0.02789333		1935.39	0.0194754		2465.38	0.01099823		2995.38	0.00743933		3525.37	0.01192239		4055.37	0.01688344	0.01631907	
345.6	-0.01315208		875.59	0.00402617	0.00321642	1405.59	0.02779553		1935.59	0.01928745		2465.58	0.01019787		2995.58	0.00721017		3525.57	0.01166567		4055.57	0.01622305	0.01634043	
345.8	-0.0127696		875.79	0.00479684	0.00321647	1405.79	0.02832534		1935.79	0.01859928		2465.78	0.0095403		2995.78	0.00663811		3525.77	0.01212951		4055.77	0.01588614	0.01636178	
346	-0.01206012		875.99	0.00536833	0.00321651	1405.99	0.02817942		1935.99	0.01976595		2465.98	0.00881757		2995.98	0.00582177		3525.97	0.01288282		4055.97	0.01596447	0.01638314	
346.2	-0.01132653		876.19	0.005177	0.00321655	1406.19	0.02786178		1936.19	0.01975559		2466.18	0.00813473		2996.18	0.0051872		3526.17	0.0133887		4056.17	0.0161292	0.01640448	
346.4	-0.00963546		876.39	0.00602027	0.0032166	1406.39	0.02873342		1936.39	0.0198152		2466.38	0.00816257		2996.38	0.00434121		3526.37	0.01379855		4056.37	0.01648672	0.01642583	
346.6	-0.0087047		876.59	0.00711162	0.00321664	1406.59	0.02899702		1936.59	0.02124508		2466.58	0.00843065		2996.58	0.00391735		3526.57	0.01436763		4056.57	0.01671988	0.01644717	
346.8	-0.00807591		876.79	0.00716769	0.00321668	1406.79	0.02828558		1936.79	0.02064793		2466.78	0.0088338		2996.78	0.00379563		3526.77	0.01456669		4056.77	0.01683667	0.01646851	
347	-0.00738616		876.99	0.00742511	0.00321672	1406.99	0.0274449		1936.99	0.02088942		2466.98	0.00884589		2996.98	0.00320858		3526.97	0.01513975		4056.97	0.01690717	0.01648985	
347.2	-0.00542916		877.19	0.00688722	0.00321676	1407.19	0.02799363		1937.19	0.02071908		2467.18	0.00868359		2997.18	0.00217404		3527.17	0.01496158		4057.17	0.01679477	0.01651118	
347.4	-0.00546043		877.39	0.0068061	0.0032168	1407.39	0.02821828		1937.39	0.02008854		2467.38	0.00846235		2997.38	0.00191058		3527.37	0.01520429		4057.37	0.01713632	0.01653252	
347.6	-0.00486276		877.59	0.00727687	0.00321684	1407.59	0.02932914		1937.59	0.02021245		2467.58	0.00849617		2997.58	0.00136864		3527.57	0.01493347		4057.57	0.01756309	0.01655384	
347.8	-0.00561551		877.79	0.00692536	0.00321688	1407.79	0.02999164		1937.79	0.02057571		2467.78	0.00862471		2997.78	0.00134188		3527.77	0.01467497		4057.77	0.01756321	0.01657517	
348	-0.0062678		877.99	0.00624406	0.00321692	1407.99	0.03003299		1937.99	0.02029303		2467.98	0.00863666		2997.98	0.00090406		3527.97	0.01433062		4057.97	0.01719745	0.01659649	
348.2	-0.00569433		878.19	0.00586508	0.00321696	1408.19	0.02968307		1938.19	0.02079775		2468.18	0.00824551		2998.18	0.00140728		3528.17	0.01395178		4058.17	0.01750872	0.01661781	
348.4	-0.00581523		878.39	0.00463241	0.00321699	1408.39	0.03056823		1938.39	0.02111457		2468.38	0.00815274		2998.38	0.00283967		3528.37	0.01405799		4058.37	0.01811575	0.01663913	
348.6	-0.00603936		878.59	0.00439341	0.00321703	1408.59	0.03037691		1938.59	0.02110776		2468.58	0.00868039		2998.58	0.00402583		3528.57	0.01390373		4058.57	0.0186186	0.01666044	
348.8	-0.00737175		878.79	0.0040299	0.00321707	1408.79	0.02993015		1938.79	0.02055565		2468.78	0.00795057		2998.78	0.00393163		3528.77	0.01372847		4058.77	0.01861711	0.01668175	
349	-0.00747724		878.99	0.0051478	0.00321711	1408.99	0.02959106		1938.99	0.01963034		2468.98	0.00794143		2998.98	0.00430823		3528.97	0.01336207		4058.97	0.01847841	0.01670306	
349.2	-0.0089704		879.19	0.00495353	0.00321715	1409.19	0.02941674		1939.19	0.01893977		2469.18	0.00815138		2999.18	0.00438653		3529.17	0.01283843		4059.17	0.01820785	0.01672437	
349.4	-0.01016632		879.39	0.00432276	0.00321718	1409.39	0.03000225		1939.39	0.01854518		2469.38	0.00858961		2999.38	0.00464522		3529.37	0.01291717		4059.37	0.01858457	0.01674567	
349.6	-0.01011327		879.59	0.00465619	0.00321722	1409.59	0.02929795		1939.59	0.01745446		2469.58	0.00895668		2999.58	0.00442958		3529.57	0.01295216		4059.57	0.01816743	0.01676697	
349.8	-0.01021613		879.79	0.00593302	0.00321725	1409.79	0.02875171		1939.79	0.01702403		2469.78	0.00962219		2999.78	0.00468567		3529.77	0.013618		4059.77	0.01898516	0.01678827	
350	-0.01006019		879.99	0.00682432	0.00321729	1409.99	0.02841833		1939.99	0.01722496		2469.98	0.00948691		2999.98	0.00387621		3529.97	0.01386808		4059.97	0.01969802	0.01680956	
350.2	-0.01017285		880.19	0.00726471	0.00321733	1410.19	0.0287667		1940.19	0.01716513		2470.18	0.00937524		3000.18	0.00415229		3530.17	0.01396215		4060.17	0.02102131	0.01683085	
350.4	-0.01013386		880.39	0.00767749	0.00321736	1410.39	0.02897104		1940.39	0.01767251		2470.38	0.00991236		3000.38	0.00403177		3530.37	0.01427788		4060.37	0.02131311	0.01685214	
350.6	-0.01073258		880.59	0.00827091	0.0032174	1410.59	0.02859527		1940.59	0.01901488		2470.58	0.00955422		3000.58	0.00406023		3530.57	0.01539329		4060.57	0.02104929	0.01687342	
350.8	-0.01109319		880.79	0.00794722	0.00321743	1410.79	0.02850229		1940.79	0.01912993		2470.78	0.01001361		3000.78	0.0036128		3530.77	0.01499035		4060.77	0.02092722	0.01689471	
351	-0.01114119		880.99	0.00767572	0.00321746	1410.99	0.0285312		1940.99	0.01865964		2470.98	0.00979453		3000.98	0.00387085		3530.97	0.01464446		4060.97	0.02070424	0.01691599	
351.2	-0.01087934		881.19	0.00715011	0.0032175	1411.19	0.02938148		1941.19	0.0180447		2471.18	0.00986016		3001.18	0.00313074		3531.17	0.01433552		4061.17	0.0208854	0.01693726	
351.4	-0.01164009		881.39	0.00713418	0.00321753	1411.39	0.02948455		1941.39	0.01846729		2471.38	0.01047879		3001.38	0.00339656		3531.37	0.01448397		4061.37	0.02126685	0.01695854	
351.6	-0.01184268		881.59	0.00791152	0.00321756	1411.59	0.02954526		1941.59	0.01837036		2471.58	0.00998454		3001.58	0.00289278		3531.57	0.01450836		4061.57	0.02070639	0.01697981	
351.8	-0.012304		881.79	0.00773884	0.0032176	1411.79	0.02924334		1941.79	0.01888339		2471.78	0.00917434		3001.78	0.00331044		3531.77	0.01420011		4061.77	0.02025943	0.01700107	
352	-0.01183821		881.99	0.00816321	0.00321763	1411.99	0.02856109		1941.99	0.0179425		2471.98	0.00828724		3001.98	0.00330029		3531.97	0.01382993		4061.97	0.01935284	0.01702234	
352.2	-0.01077221		882.19	0.00870341	0.00321766	1412.19	0.02801909		1942.19	0.0184205		2472.18	0.0081516		3002.18	0.00409086		3532.17	0.01293362		4062.17	0.01927673	0.0170436	
352.4	-0.01104174		882.39	0.00894125	0.0032177	1412.39	0.02798629		1942.39	0.01846391		2472.38	0.00791931		3002.38	0.00454504		3532.37	0.01281637		4062.37	0.0190724	0.01706486	
352.6	-0.01100005		882.59	0.00976987	0.00321773	1412.59	0.02838001		1942.59	0.01747504		2472.58	0.00674267		3002.58	0.00465909		3532.57	0.0119335		4062.57	0.01925022	0.01708612	
352.8	-0.0112351		882.79	0.01025848	0.00321776	1412.79	0.0286224		1942.79	0.01738589		2472.78	0.00664714		3002.78	0.00456769		3532.77	0.01109073		4062.77	0.0194315	0.01710737	
353	-0.01177721		882.99	0.01099775	0.00321779	1412.99	0.0285719		1942.99	0.01725449		2472.98	0.00616269		3002.98	0.00493742		3532.97	0.00987307		4062.97	0.01906431	0.01712862	
353.2	-0.01219315		883.19	0.00995233	0.00321782	1413.19	0.02851367		1943.19	0.01693897		2473.18	0.00596059		3003.18	0.00480914		3533.17	0.00932976		4063.17	0.01825252	0.01714987	
353.4	-0.01315751		883.39	0.01012765	0.00321785	1413.39	0.02811637		1943.39	0.01671096		2473.38	0.00625444		3003.38	0.00499375		3533.37	0.00969975		4063.37	0.01843409	0.01717111	
353.6	-0.01324704		883.59	0.01073988	0.00321788	1413.59	0.02761901		1943.59	0.01675373		2473.58	0.00683761		3003.58	0.00419406		3533.57	0.01014101		4063.57	0.01873586	0.01719236	
353.8	-0.01312247		883.79	0.01035344	0.00321791	1413.79	0.02723239		1943.79	0.01762546		2473.78	0.00715778		3003.78	0.00403851		3533.77	0.01078159		4063.77	0.01982612	0.01721359	
354	-0.01386453		883.99	0.00946197	0.00321794	1413.99	0.02700753		1943.99	0.01830516		2473.98	0.00777524		3003.98	0.00339918		3533.97	0.01089554		4063.97	0.01985774	0.01723483	
354.2	-0.01428678		884.19	0.00796626	0.00321797	1414.19	0.02757244		1944.19	0.01929013		2474.18	0.00815518		3004.18	0.0036935		3534.17	0.0112756		4064.17	0.02085078	0.01725606	
354.4	-0.01423093		884.39	0.00745991	0.003218	1414.39	0.02683339		1944.39	0.02039821		2474.38	0.0083247		3004.38	0.00370254		3534.37	0.01228004		4064.37	0.02108415	0.01727729	
354.6	-0.01402073		884.59	0.00677239	0.00321803	1414.59	0.02647286		1944.59	0.02153099		2474.58	0.00867805		3004.58	0.00432184		3534.57	0.01262522		4064.57	0.02126181	0.01729852	
354.8	-0.01355056		884.79	0.00658453	0.00321806	1414.79	0.02581683		1944.79	0.02132097		2474.78	0.00967747		3004.78	0.00422065		3534.77	0.01264844		4064.77	0.02203617	0.01731975	
355	-0.01281519		884.99	0.00700737	0.00321809	1414.99	0.02566366		1944.99	0.02090449		2474.98	0.00977709		3004.98	0.00445153		3534.97	0.01301244		4064.97	0.02261563	0.01734097	
355.2	-0.01229337		885.19	0.00600252	0.00321812	1415.19	0.02518208		1945.19	0.02075596		2475.18	0.00998015		3005.18	0.00403		3535.17	0.01350389		4065.17	0.0221759	0.01736219	
355.4	-0.01176894		885.39	0.00604761	0.00321814	1415.39	0.02495778		1945.39	0.02047721		2475.38	0.00956919		3005.38	0.0050123		3535.37	0.01383707		4065.37	0.02132593	0.0173834	
355.6	-0.01198202		885.59	0.00657034	0.00321817	1415.59	0.02490856		1945.59	0.01972408		2475.58	0.00824753		3005.58	0.00449724		3535.57	0.01434369		4065.57	0.02100974	0.01740462	
355.8	-0.0111515		885.79	0.00684215	0.0032182	1415.79	0.02569104		1945.79	0.020038		2475.78	0.0073813		3005.78	0.00503217		3535.77	0.01416872		4065.77	0.02094874	0.01742583	
356	-0.00957143		885.99	0.00650941	0.00321823	1415.99	0.0257615		1945.99	0.01873252		2475.98	0.00654262		3005.98	0.00519672		3535.97	0.01427539		4065.97	0.01994144	0.01744703	
356.2	-0.00903811		886.19	0.00694958	0.00321825	1416.19	0.02696457		1946.19	0.0189858		2476.18	0.00709203		3006.18	0.00528354		3536.17	0.01357024		4066.17	0.01945256	0.01746824	
356.4	-0.00931184		886.39	0.00691959	0.00321828	1416.39	0.02786791		1946.39	0.0189199		2476.38	0.00690081		3006.38	0.00496376		3536.37	0.01327203		4066.37	0.01957575	0.01748944	
356.6	-0.0089454		886.59	0.00788344	0.00321831	1416.59	0.02947807		1946.59	0.01884314		2476.58	0.00623143		3006.58	0.00610305		3536.57	0.01282116		4066.57	0.01972698	0.01751064	
356.8	-0.00934355		886.79	0.00784883	0.00321833	1416.79	0.03003074		1946.79	0.01916551		2476.78	0.00687955		3006.78	0.00627458		3536.77	0.0124886		4066.77	0.01894907	0.01753183	
357	-0.01057082		886.99	0.00822289	0.00321836	1416.99	0.03108372		1946.99	0.01911103		2476.98	0.0067376		3006.98	0.00617298		3536.97	0.01188326		4066.97	0.01764966	0.01755303	
357.2	-0.00997491		887.19	0.00791296	0.00321839	1417.19	0.03066127		1947.19	0.01945753		2477.18	0.00723368		3007.18	0.00614956		3537.17	0.01309487		4067.17	0.01754682	0.01757422	
357.4	-0.01126977		887.39	0.00792843	0.00321841	1417.39	0.03096436		1947.39	0.02011214		2477.38	0.00812786		3007.38	0.00644121		3537.37	0.01410713		4067.37	0.01749882	0.0175954	
357.6	-0.01221358		887.59	0.00810674	0.00321844	1417.59	0.03080949		1947.59	0.02058448		2477.58	0.00989921		3007.58	0.00621327		3537.57	0.01430878		4067.57	0.01767946	0.01761659	
357.8	-0.01242692		887.79	0.00766236	0.00321846	1417.79	0.03071827		1947.79	0.0212824		2477.78	0.01075369		3007.78	0.00600714		3537.77	0.01485933		4067.77	0.01833702	0.01763777	
358	-0.01205978		887.99	0.00776351	0.00321849	1417.99	0.0302979		1947.99	0.02167836		2477.98	0.01189587		3007.98	0.0065373		3537.97	0.01446675		4067.97	0.01818661	0.01765895	
358.2	-0.01181046		888.19	0.00808345	0.00321851	1418.19	0.02986466		1948.19	0.02150951		2478.18	0.01166603		3008.18	0.0068204		3538.17	0.01490835		4068.17	0.01900311	0.01768012	
358.4	-0.01132141		888.39	0.00905507	0.00321854	1418.39	0.02889103		1948.39	0.02165542		2478.38	0.01275607		3008.38	0.00701983		3538.37	0.01502857		4068.37	0.01916738	0.0177013	
358.6	-0.01066152		888.59	0.00934927	0.00321856	1418.59	0.02782796		1948.59	0.0217451		2478.58	0.01382525		3008.58	0.00700813		3538.57	0.01461144		4068.57	0.01940201	0.01772247	
358.8	-0.00953687		888.79	0.00929573	0.00321859	1418.79	0.02750396		1948.79	0.02111848		2478.78	0.01422432		3008.78	0.00578469		3538.77	0.01439094		4068.77	0.01957018	0.01774363	
359	-0.00819486		888.99	0.00838245	0.00321861	1418.99	0.02757434		1948.99	0.02084913		2478.98	0.01379436		3008.98	0.0046653		3538.97	0.01461826		4068.97	0.01850284	0.0177648	
359.2	-0.00733448		889.19	0.00753028	0.00321863	1419.19	0.02694059		1949.19	0.02047429		2479.18	0.01337215		3009.18	0.00414867		3539.17	0.01454607		4069.17	0.01729562	0.01778596	
359.4	-0.00683024		889.39	0.00769899	0.00321866	1419.39	0.02732423		1949.39	0.02038388		2479.38	0.01266815		3009.38	0.00455135		3539.37	0.01549653		4069.37	0.01758191	0.01780712	
359.6	-0.00677336		889.59	0.00776491	0.00321868	1419.59	0.02678557		1949.59	0.01965523		2479.58	0.01173055		3009.58	0.0034647		3539.57	0.01635715		4069.57	0.01888027	0.01782827	
359.8	-0.00558474		889.79	0.00804379	0.0032187	1419.79	0.0271451		1949.79	0.019973		2479.78	0.01105125		3009.78	0.00284936		3539.77	0.01583835		4069.77	0.01856462	0.01784943	
360	-0.00431904		889.99	0.00834295	0.00321873	1419.99	0.02693359		1949.99	0.01898741		2479.98	0.01092346		3009.98	0.00166096		3539.97	0.01593553		4069.97	0.01823185	0.01787058	
360.2	-0.00492223		890.19	0.00899804	0.00321875	1420.19	0.02713857		1950.19	0.01936818		2480.18	0.01139003		3010.18	0.00039001		3540.17	0.01605035		4070.17	0.0191795	0.01789172	
360.4	-0.00497078		890.39	0.00929335	0.00321877	1420.39	0.0270036		1950.39	0.01935152		2480.38	0.0105729		3010.38	-0.00007754		3540.37	0.01649578		4070.37	0.02003658	0.01791287	
360.6	-0.00556893		890.59	0.00925467	0.00321879	1420.59	0.02747056		1950.59	0.01996171		2480.58	0.0101715		3010.58	0.00047315		3540.57	0.01611362		4070.57	0.02003659	0.01793401	
360.8	-0.00614142		890.79	0.00840684	0.00321882	1420.79	0.0279272		1950.79	0.02014963		2480.78	0.01001238		3010.78	0.00069101		3540.77	0.01517313		4070.77	0.01942553	0.01795515	
361	-0.00586438		890.99	0.00761783	0.00321884	1420.99	0.0273443		1950.99	0.02106054		2480.98	0.0090122		3010.98	0.0010532		3540.97	0.0153288		4070.97	0.01939112	0.01797628	
361.2	-0.00564501		891.19	0.00688077	0.00321886	1421.19	0.02634891		1951.19	0.02145438		2481.18	0.00861613		3011.18	0.00167328		3541.17	0.01630351		4071.17	0.0196304	0.01799742	
361.4	-0.00692012		891.39	0.0071037	0.00321888	1421.39	0.02578782		1951.39	0.02237563		2481.38	0.00847104		3011.38	0.00259159		3541.37	0.01603425		4071.37	0.02007081	0.01801855	
361.6	-0.0070995		891.59	0.0076588	0.0032189	1421.59	0.02474643		1951.59	0.02183533		2481.58	0.00958761		3011.58	0.00238646		3541.57	0.015361		4071.57	0.02079684	0.01803967	
361.8	-0.00715414		891.79	0.00784081	0.00321892	1421.79	0.02473365		1951.79	0.02213451		2481.78	0.00953763		3011.78	0.00375238		3541.77	0.01510439		4071.77	0.02098274	0.0180608	
362	-0.00727325		891.99	0.00802573	0.00321894	1421.99	0.02496613		1951.99	0.02167397		2481.98	0.01014871		3011.98	0.00394458		3541.97	0.0143064		4071.97	0.02064598	0.01808192	
362.2	-0.00835986		892.19	0.00811938	0.00321896	1422.19	0.02570006		1952.19	0.02072573		2482.18	0.0099346		3012.18	0.00397017		3542.17	0.01413609		4072.17	0.02123542	0.01810304	
362.4	-0.00810716		892.39	0.00793271	0.00321898	1422.39	0.02583119		1952.39	0.0200899		2482.38	0.01059193		3012.38	0.00421377		3542.37	0.01311138		4072.37	0.02044507	0.01812415	
362.6	-0.00839977		892.59	0.00761979	0.00321901	1422.59	0.02634374		1952.59	0.01972897		2482.58	0.01039867		3012.58	0.0039136		3542.57	0.01330808		4072.57	0.02016067	0.01814526	
362.8	-0.00760789		892.79	0.00668974	0.00321903	1422.79	0.02793333		1952.79	0.01829552		2482.78	0.01058705		3012.78	0.00277298		3542.77	0.01341901		4072.77	0.01951233	0.01816637	
363	-0.00743836		892.99	0.00622386	0.00321905	1422.99	0.02840529		1952.99	0.01777759		2482.98	0.01045295		3012.98	0.00310214		3542.97	0.01357974		4072.97	0.01830822	0.01818748	
363.2	-0.00818586		893.19	0.0057039	0.00321907	1423.19	0.02798449		1953.19	0.01688251		2483.18	0.01016213		3013.18	0.00303543		3543.17	0.01413525		4073.17	0.01903766	0.01820859	
363.4	-0.00840981		893.39	0.00553508	0.00321908	1423.39	0.02832482		1953.39	0.01578274		2483.38	0.00990359		3013.38	0.00314019		3543.37	0.01494872		4073.37	0.02073853	0.01822969	
363.6	-0.00889552		893.59	0.00550381	0.0032191	1423.59	0.02859201		1953.59	0.01451265		2483.58	0.00914883		3013.58	0.00302196		3543.57	0.01452468		4073.57	0.02118345	0.01825079	
363.8	-0.00895945		893.79	0.00563415	0.00321912	1423.79	0.02951886		1953.79	0.01539478		2483.78	0.00890977		3013.78	0.00279296		3543.77	0.01400879		4073.77	0.02100811	0.01827188	
364	-0.00920013		893.99	0.00547358	0.00321914	1423.99	0.02954359		1953.99	0.0150483		2483.98	0.00881944		3013.98	0.00190696		3543.97	0.01429861		4073.97	0.02192774	0.01829297	
364.2	-0.00981723		894.19	0.0049424	0.00321916	1424.19	0.02896208		1954.19	0.01531466		2484.18	0.00868723		3014.18	0.00199289		3544.17	0.01479236		4074.17	0.02210726	0.01831406	
364.4	-0.01064591		894.39	0.0050439	0.00321918	1424.39	0.02893191		1954.39	0.01607971		2484.38	0.00803227		3014.38	0.00313256		3544.37	0.01425957		4074.37	0.02141836	0.01833515	
364.6	-0.01130282		894.59	0.0044958	0.0032192	1424.59	0.02909055		1954.59	0.01656382		2484.58	0.00822793		3014.58	0.00383283		3544.57	0.01383964		4074.57	0.02087485	0.01835623	
364.8	-0.01077517		894.79	0.00509666	0.00321922	1424.79	0.02883196		1954.79	0.01642214		2484.78	0.00831315		3014.78	0.00480053		3544.77	0.01340736		4074.77	0.02078898	0.01837732	
365	-0.01075308		894.99	0.00563975	0.00321924	1424.99	0.02781264		1954.99	0.01741884		2484.98	0.00747164		3014.98	0.00556321		3544.97	0.01346449		4074.97	0.02109484	0.01839839	
365.2	-0.01058176		895.19	0.00622179	0.00321925	1425.19	0.02783291		1955.19	0.01778636		2485.18	0.00784101		3015.18	0.00587544		3545.17	0.01291773		4075.17	0.02095163	0.01841947	
365.4	-0.01020429		895.39	0.00798191	0.00321927	1425.39	0.02713616		1955.39	0.01834404		2485.38	0.00807851		3015.38	0.00653093		3545.37	0.01292492		4075.37	0.02183992	0.01844054	
365.6	-0.0104161		895.59	0.00926946	0.00321929	1425.59	0.02687817		1955.59	0.01782626		2485.58	0.00909283		3015.58	0.00635679		3545.57	0.01175954		4075.57	0.02272009	0.01846161	
365.8	-0.01043523		895.79	0.01029207	0.00321931	1425.79	0.02698225		1955.79	0.01809551		2485.78	0.00917869		3015.78	0.00762263		3545.77	0.01185281		4075.77	0.02221948	0.01848268	
366	-0.01053125		895.99	0.01022589	0.00321933	1425.99	0.02689626		1955.99	0.01849644		2485.98	0.00928894		3015.98	0.00626215		3545.97	0.01219284		4075.97	0.02239429	0.01850374	
366.2	-0.0106518		896.19	0.01058981	0.00321934	1426.19	0.02741728		1956.19	0.01883034		2486.18	0.00908893		3016.18	0.0064529		3546.17	0.01205198		4076.17	0.02211033	0.0185248	
366.4	-0.01027186		896.39	0.01026556	0.00321936	1426.39	0.02705859		1956.39	0.01909853		2486.38	0.00911119		3016.38	0.00648948		3546.37	0.0121219		4076.37	0.02151941	0.01854586	
366.6	-0.00981146		896.59	0.01047415	0.00321938	1426.59	0.02736668		1956.59	0.01916683		2486.58	0.0087791		3016.58	0.00555147		3546.57	0.01283571		4076.57	0.02145495	0.01856692	
366.8	-0.00940828		896.79	0.00982185	0.00321939	1426.79	0.02765333		1956.79	0.01833211		2486.78	0.00884653		3016.78	0.00511954		3546.77	0.01301303		4076.77	0.02132324	0.01858797	
367	-0.0091776		896.99	0.00823149	0.00321941	1426.99	0.02669095		1956.99	0.01897587		2486.98	0.00896986		3016.98	0.00481952		3546.97	0.01315309		4076.97	0.02127825	0.01860902	
367.2	-0.00907405		897.19	0.00756997	0.00321943	1427.19	0.02639276		1957.19	0.01885255		2487.18	0.00880164		3017.18	0.00364226		3547.17	0.01365756		4077.17	0.02204752	0.01863007	
367.4	-0.00777151		897.39	0.00681823	0.00321944	1427.39	0.02650658		1957.39	0.01838747		2487.38	0.00868552		3017.38	0.00414734		3547.37	0.01377964		4077.37	0.02254673	0.01865111	
367.6	-0.00806135		897.59	0.00564936	0.00321946	1427.59	0.02688657		1957.59	0.01887731		2487.58	0.00895303		3017.58	0.00417149		3547.57	0.01363384		4077.57	0.02176889	0.01867215	
367.8	-0.00830083		897.79	0.00557258	0.00321948	1427.79	0.02703455		1957.79	0.01956878		2487.78	0.01007657		3017.78	0.0036995		3547.77	0.01470283		4077.77	0.02121657	0.01869319	
368	-0.00776856		897.99	0.00509447	0.00321949	1427.99	0.02711609		1957.99	0.01985095		2487.98	0.01038346		3017.98	0.00399261		3547.97	0.01534598		4077.97	0.02047757	0.01871423	
368.2	-0.00786587		898.19	0.00448664	0.00321951	1428.19	0.02745773		1958.19	0.02048837		2488.18	0.01039793		3018.18	0.00421638		3548.17	0.01609409		4078.17	0.01902292	0.01873526	
368.4	-0.00890726		898.39	0.00497457	0.00321952	1428.39	0.0283587		1958.39	0.0203933		2488.38	0.01076052		3018.38	0.00475437		3548.37	0.01568292		4078.37	0.0186501	0.01875629	
368.6	-0.00903643		898.59	0.00566156	0.00321954	1428.59	0.02884145		1958.59	0.02000152		2488.58	0.01122859		3018.58	0.00381613		3548.57	0.01584426		4078.57	0.01819798	0.01877731	
368.8	-0.00875149		898.79	0.00659207	0.00321955	1428.79	0.02945735		1958.79	0.01968747		2488.78	0.01141768		3018.78	0.00345195		3548.77	0.01539684		4078.77	0.01789314	0.01879834	
369	-0.00903925		898.99	0.006643	0.00321957	1428.99	0.02960481		1958.99	0.0197734		2488.98	0.01014612		3018.98	0.00288141		3548.97	0.01541005		4078.97	0.01806138	0.01881936	
369.2	-0.0087776		899.19	0.00793403	0.00321958	1429.19	0.0300335		1959.19	0.01960735		2489.18	0.01086228		3019.18	0.00272139		3549.17	0.01493638		4079.17	0.01831651	0.01884038	
369.4	-0.00878427		899.39	0.00938737	0.0032196	1429.39	0.02898929		1959.39	0.01929259		2489.38	0.01014991		3019.38	0.00297186		3549.37	0.01440908		4079.37	0.01877181	0.01886139	
369.6	-0.0087343		899.59	0.01050088	0.00321961	1429.59	0.02859714		1959.59	0.01876248		2489.58	0.01017587		3019.58	0.00314493		3549.57	0.01429565		4079.57	0.01947909	0.01888241	
369.8	-0.00762949		899.79	0.01053871	0.00321963	1429.79	0.02833693		1959.79	0.01879606		2489.78	0.00945157		3019.78	0.00306067		3549.77	0.01447823		4079.77	0.01891934	0.01890342	
370	-0.00814217		899.99	0.01019807	0.00321964	1429.99	0.02862499		1959.99	0.01905547		2489.98	0.00881097		3019.98	0.0019816		3549.97	0.01421061		4079.97	0.01872837	0.01892442	
370.2	-0.00828054		900.19	0.01034858	0.00321966	1430.19	0.02923173		1960.19	0.01834958		2490.18	0.00808945		3020.18	0.00201857		3550.17	0.01361663		4080.17	0.01938202	0.01894543	
370.4	-0.0077161		900.39	0.00918877	0.00321967	1430.39	0.0285491		1960.39	0.01829518		2490.38	0.00808745		3020.38	0.00142491		3550.37	0.01308355		4080.37	0.01982903	0.01896643	
370.6	-0.00743722		900.59	0.00949104	0.00321969	1430.59	0.02900995		1960.59	0.01795736		2490.58	0.00738082		3020.58	0.00078771		3550.57	0.01285065		4080.57	0.02025848	0.01898743	
370.8	-0.007385		900.79	0.00863454	0.0032197	1430.79	0.02918318		1960.79	0.01845173		2490.78	0.00802136		3020.78	0.00053895		3550.77	0.01342011		4080.77	0.02161686	0.01900842	
371	-0.00662886		900.99	0.00775668	0.00321972	1430.99	0.02889827		1960.99	0.01886372		2490.98	0.00858822		3020.98	0.00059183		3550.97	0.01300072		4080.97	0.02191115	0.01902942	
371.2	-0.00646238		901.19	0.00783981	0.00321973	1431.19	0.02908352		1961.19	0.01856289		2491.18	0.00898774		3021.18	0.00094211		3551.17	0.01366052		4081.17	0.02265161	0.01905041	
371.4	-0.00639336		901.39	0.00657748	0.00321974	1431.39	0.02881414		1961.39	0.01854778		2491.38	0.00968771		3021.38	0.00215165		3551.37	0.01330534		4081.37	0.02384036	0.01907139	
371.6	-0.00741475		901.59	0.00619963	0.00321976	1431.59	0.02906254		1961.59	0.01857223		2491.58	0.01042671		3021.58	0.00243931		3551.57	0.01421663		4081.57	0.02372198	0.01909238	
371.8	-0.00726443		901.79	0.00671351	0.00321977	1431.79	0.02958336		1961.79	0.01904243		2491.78	0.01159757		3021.78	0.00306609		3551.77	0.01522843		4081.77	0.02378196	0.01911336	
372	-0.0069267		901.99	0.00557565	0.00321978	1431.99	0.02953537		1961.99	0.020196		2491.98	0.01108156		3021.98	0.00329884		3551.97	0.01528454		4081.97	0.02339487	0.01913434	
372.2	-0.00857657		902.19	0.00535246	0.0032198	1432.19	0.02918144		1962.19	0.02061643		2492.18	0.01109949		3022.18	0.00306937		3552.17	0.01475413		4082.17	0.02340494	0.01915531	
372.4	-0.00966371		902.39	0.00587459	0.00321981	1432.39	0.02969907		1962.39	0.02016236		2492.38	0.01144412		3022.38	0.0033237		3552.37	0.01459367		4082.37	0.02262325	0.01917629	
372.6	-0.01022509		902.59	0.00592593	0.00321982	1432.59	0.02938652		1962.59	0.02106519		2492.58	0.01131415		3022.58	0.00277452		3552.57	0.01479058		4082.57	0.02243295	0.01919726	
372.8	-0.0112436		902.79	0.00528817	0.00321984	1432.79	0.0298099		1962.79	0.02179052		2492.78	0.01163122		3022.78	0.00282264		3552.77	0.01538753		4082.77	0.02311666	0.01921822	
373	-0.01133272		902.99	0.00580822	0.00321985	1432.99	0.02942237		1962.99	0.02220283		2492.98	0.01140833		3022.98	0.0030533		3552.97	0.01596189		4082.97	0.02296479	0.01923919	
373.2	-0.01201161		903.19	0.00722627	0.00321986	1433.19	0.02884166		1963.19	0.02224592		2493.18	0.01178322		3023.18	0.00349164		3553.17	0.01481382		4083.17	0.02317342	0.01926015	
373.4	-0.01151525		903.39	0.00808595	0.00321987	1433.39	0.02835727		1963.39	0.02146036		2493.38	0.01103646		3023.38	0.00353533		3553.37	0.01458176		4083.37	0.02272257	0.01928111	
373.6	-0.01077339		903.59	0.00839413	0.00321989	1433.59	0.02788074		1963.59	0.02071369		2493.58	0.01043082		3023.58	0.00415836		3553.57	0.01420482		4083.57	0.02315742	0.01930206	
373.8	-0.01068764		903.79	0.00859599	0.0032199	1433.79	0.02820951		1963.79	0.02083688		2493.78	0.00971696		3023.78	0.00397948		3553.77	0.01381238		4083.77	0.0231454	0.01932302	
374	-0.01136198		903.99	0.00848167	0.00321991	1433.99	0.02866654		1963.99	0.01987905		2493.98	0.00942652		3023.98	0.00368984		3553.97	0.01410288		4083.97	0.02302758	0.01934397	
374.2	-0.01118042		904.19	0.0087916	0.00321992	1434.19	0.02771061		1964.19	0.01941665		2494.18	0.00901515		3024.18	0.00276112		3554.17	0.01344121		4084.17	0.02437415	0.01936491	
374.4	-0.01057056		904.39	0.00819609	0.00321994	1434.39	0.02725454		1964.39	0.01964991		2494.38	0.00908405		3024.38	0.00236875		3554.37	0.01304877		4084.37	0.02406342	0.01938586	
374.6	-0.01066193		904.59	0.00885246	0.00321995	1434.59	0.02807478		1964.59	0.01925544		2494.58	0.00805284		3024.58	0.00156001		3554.57	0.01308117		4084.57	0.02416277	0.0194068	
374.8	-0.01017395		904.79	0.00787287	0.00321996	1434.79	0.02802043		1964.79	0.01985234		2494.78	0.00862698		3024.78	0.00112787		3554.77	0.01298662		4084.77	0.0250849	0.01942774	
375	-0.00964259		904.99	0.00662776	0.00321997	1434.99	0.02829709		1964.99	0.01971929		2494.98	0.00790863		3024.98	0.00192543		3554.97	0.01335301		4084.97	0.024425	0.01944867	
375.2	-0.00942562		905.19	0.00579188	0.00321998	1435.19	0.02818572		1965.19	0.01974657		2495.18	0.00782738		3025.18	0.00232706		3555.17	0.01391619		4085.17	0.0245278	0.01946961	
375.4	-0.00907357		905.39	0.00523139	0.00321999	1435.39	0.02784871		1965.39	0.01984939		2495.38	0.00745688		3025.38	0.00209866		3555.37	0.01328578		4085.37	0.02530246	0.01949054	
375.6	-0.00939039		905.59	0.00512271	0.00322001	1435.59	0.02812681		1965.59	0.01980015		2495.58	0.00719908		3025.58	0.0031538		3555.57	0.01326436		4085.57	0.02524919	0.01951146	
375.8	-0.00934675		905.79	0.00506181	0.00322002	1435.79	0.02911309		1965.79	0.02039434		2495.78	0.00751108		3025.78	0.00304018		3555.77	0.01322969		4085.77	0.02481566	0.01953239	
376	-0.00961855		905.99	0.00464581	0.00322003	1435.99	0.02932288		1965.99	0.02033198		2495.98	0.00790518		3025.98	0.00235423		3555.97	0.01227211		4085.97	0.02485729	0.01955331	
376.2	-0.01071282		906.19	0.0044579	0.00322004	1436.19	0.02938422		1966.19	0.02078909		2496.18	0.00856697		3026.18	0.00369176		3556.17	0.01214791		4086.17	0.02448628	0.01957423	
376.4	-0.01059018		906.39	0.00416693	0.00322005	1436.39	0.02978523		1966.39	0.02169828		2496.38	0.00902253		3026.38	0.0037168		3556.37	0.01324683		4086.37	0.02354451	0.01959515	
376.6	-0.01105143		906.59	0.00422706	0.00322006	1436.59	0.02959427		1966.59	0.02331019		2496.58	0.0093552		3026.58	0.00305145		3556.57	0.01336094		4086.57	0.02396764	0.01961606	
376.8	-0.01125628		906.79	0.00472189	0.00322007	1436.79	0.02950802		1966.79	0.02237323		2496.78	0.01038321		3026.78	0.00299039		3556.77	0.01343898		4086.77	0.02446236	0.01963697	
377	-0.01085123		906.99	0.00639475	0.00322008	1436.99	0.02939583		1966.99	0.02146576		2496.98	0.01046828		3026.98	0.00348908		3556.97	0.01358679		4086.97	0.02419379	0.01965788	
377.2	-0.01013509		907.19	0.00653787	0.00322009	1437.19	0.0299108		1967.19	0.02052029		2497.18	0.01053284		3027.18	0.003774		3557.17	0.01277917		4087.17	0.02431137	0.01967878	
377.4	-0.00930942		907.39	0.00706719	0.0032201	1437.39	0.0305727		1967.39	0.01989395		2497.38	0.01049957		3027.38	0.00438617		3557.37	0.01312728		4087.37	0.02367003	0.01969968	
377.6	-0.00900663		907.59	0.00799118	0.00322011	1437.59	0.03040062		1967.59	0.0194355		2497.58	0.00969954		3027.58	0.00490271		3557.57	0.01313961		4087.57	0.02355532	0.01972058	
377.8	-0.0091704		907.79	0.00893949	0.00322012	1437.79	0.03039162		1967.79	0.01882882		2497.78	0.01038015		3027.78	0.00474554		3557.77	0.01386814		4087.77	0.02345682	0.01974148	
378	-0.00899552		907.99	0.00901486	0.00322013	1437.99	0.02972334		1967.99	0.0177143		2497.98	0.010366		3027.98	0.00460741		3557.97	0.01369463		4087.97	0.02321366	0.01976237	
378.2	-0.00856476		908.19	0.00945182	0.00322014	1438.19	0.02847769		1968.19	0.01724404		2498.18	0.01002874		3028.18	0.00442839		3558.17	0.01331608		4088.17	0.02355132	0.01978326	
378.4	-0.00782678		908.39	0.00918423	0.00322015	1438.39	0.02847367		1968.39	0.01681475		2498.38	0.00969079		3028.38	0.00466766		3558.37	0.01350541		4088.37	0.02314846	0.01980415	
378.6	-0.00743979		908.59	0.00900601	0.00322016	1438.59	0.02857669		1968.59	0.01631805		2498.58	0.00933162		3028.58	0.0047187		3558.57	0.01368198		4088.57	0.02297929	0.01982503	
378.8	-0.00634942		908.79	0.00838962	0.00322017	1438.79	0.02843819		1968.79	0.01643387		2498.78	0.00944831		3028.78	0.00575794		3558.77	0.01404198		4088.77	0.02335342	0.01984592	
379	-0.00559446		908.99	0.00801953	0.00322018	1438.99	0.02848164		1968.99	0.01629643		2498.98	0.00861221		3028.98	0.0071772		3558.97	0.01490057		4088.97	0.02287337	0.0198668	
379.2	-0.00502889		909.19	0.00831169	0.00322019	1439.19	0.02822125		1969.19	0.01615678		2499.18	0.00840568		3029.18	0.00790035		3559.17	0.01450987		4089.17	0.02307912	0.01988767	
379.4	-0.00443679		909.39	0.00839826	0.0032202	1439.39	0.02829895		1969.39	0.01620325		2499.38	0.0080557		3029.38	0.00829476		3559.37	0.01431251		4089.37	0.0238207	0.01990855	
379.6	-0.00431745		909.59	0.00831571	0.00322021	1439.59	0.02890976		1969.59	0.01611723		2499.58	0.0081884		3029.58	0.00987243		3559.57	0.01389961		4089.57	0.02397065	0.01992942	
379.8	-0.00362922		909.79	0.00815975	0.00322022	1439.79	0.0295874		1969.79	0.01617199		2499.78	0.00870622		3029.78	0.00979051		3559.77	0.01435776		4089.77	0.02389072	0.01995028	
380	-0.00362922		909.99	0.00815975	0.00322023	1439.99	0.0295874		1969.98	0.01617199		2499.98	0.00870622		3029.97	0.00979051		3559.97	0.01435776		4089.97	0.02389072	0.01997105	
380.2	-0.00362472		910.19	0.0083474	0.00321708	1440.19	0.02905441		1970.18	0.01634913		2500.18	0.00954048		3030.17	0.00988577		3560.17	0.01392298		4090.17	0.0235672	0.01997031	
380.4	-0.00439906		910.39	0.00902088	0.00321394	1440.39	0.02872789		1970.38	0.01734131		2500.38	0.01069902		3030.37	0.01070655		3560.37	0.01417199		4090.37	0.02294475	0.01996958	
380.6	-0.00497009		910.59	0.00905029	0.00321079	1440.59	0.02817655		1970.58	0.01829638		2500.58	0.01220609		3030.57	0.01091159		3560.57	0.01400252		4090.57	0.02274584	0.01996884	
380.8	-0.00526001		910.79	0.0094834	0.00320765	1440.79	0.02748102		1970.78	0.01919312		2500.78	0.01337902		3030.77	0.01227056		3560.77	0.01413248		4090.77	0.02244369	0.01996811	
381	-0.00537034		910.99	0.00968076	0.00320452	1440.99	0.02695804		1970.98	0.01996641		2500.98	0.01396377		3030.97	0.01247985		3560.97	0.01369416		4090.97	0.02298763	0.01996737	
381.2	-0.00567739		911.19	0.0103043	0.00320138	1441.19	0.02619989		1971.18	0.01967405		2501.18	0.01470084		3031.17	0.01311787		3561.17	0.01289599		4091.17	0.02246078	0.01996664	
381.4	-0.00609244		911.39	0.01100272	0.00319825	1441.39	0.02501891		1971.38	0.01998012		2501.38	0.0147385		3031.37	0.01373803		3561.37	0.01275529		4091.37	0.02156353	0.0199659	
381.6	-0.00659205		911.59	0.01133573	0.00319513	1441.59	0.02462253		1971.58	0.02014109		2501.58	0.0144851		3031.57	0.01407838		3561.57	0.01220672		4091.57	0.02152961	0.01996517	
381.8	-0.00660159		911.79	0.01105333	0.003192	1441.79	0.02493956		1971.78	0.02007156		2501.78	0.01420771		3031.77	0.01523099		3561.77	0.01245494		4091.77	0.02225698	0.01996443	
382	-0.0062679		911.99	0.01079214	0.00318888	1441.99	0.02482149		1971.98	0.02050892		2501.98	0.0139303		3031.97	0.01569496		3561.97	0.0116511		4091.97	0.022007	0.0199637	
382.2	-0.00731933		912.19	0.00977933	0.00318576	1442.19	0.02522218		1972.18	0.02057173		2502.18	0.01423437		3032.17	0.0159087		3562.17	0.0107827		4092.17	0.02200875	0.01996296	
382.4	-0.00780824		912.39	0.00898889	0.00318265	1442.39	0.02450052		1972.38	0.02034821		2502.38	0.01392865		3032.37	0.01574119		3562.37	0.01070555		4092.37	0.02207918	0.01996223	
382.6	-0.00848346		912.59	0.00929662	0.00317953	1442.59	0.02364362		1972.58	0.02003342		2502.58	0.01312262		3032.57	0.01543958		3562.57	0.01109323		4092.57	0.02208638	0.01996149	
382.8	-0.00791315		912.79	0.01008808	0.00317643	1442.79	0.02409131		1972.78	0.02045501		2502.78	0.01315856		3032.77	0.0149482		3562.77	0.01103047		4092.77	0.02257928	0.01996076	
383	-0.0085726		912.99	0.009777	0.00317332	1442.99	0.02455298		1972.98	0.02211309		2502.98	0.01357822		3032.97	0.01544782		3562.97	0.00974138		4092.97	0.02333875	0.01996002	
383.2	-0.00855006		913.19	0.00967447	0.00317022	1443.19	0.02452123		1973.18	0.02196082		2503.18	0.01337663		3033.17	0.01597184		3563.17	0.01012222		4093.17	0.02510009	0.01995929	
383.4	-0.00811618		913.39	0.00902691	0.00316712	1443.39	0.02510338		1973.38	0.02231869		2503.38	0.01375775		3033.37	0.01627638		3563.37	0.0094714		4093.37	0.02568782	0.01995856	
383.6	-0.0087343		913.59	0.00835327	0.00316402	1443.59	0.02493847		1973.58	0.02249816		2503.58	0.01336281		3033.57	0.01664936		3563.57	0.00896494		4093.57	0.02683566	0.01995782	
383.8	-0.00883012		913.79	0.00765007	0.00316092	1443.79	0.02484343		1973.78	0.0223575		2503.78	0.01300359		3033.77	0.01684859		3563.77	0.00949375		4093.77	0.02774333	0.01995709	
384	-0.00903963		913.99	0.00726827	0.00315783	1443.99	0.02478915		1973.98	0.02332207		2503.98	0.01416561		3033.97	0.01635452		3563.97	0.00997722		4093.97	0.02762961	0.01995635	
384.2	-0.00923531		914.19	0.00669411	0.00315475	1444.19	0.02483829		1974.18	0.02323958		2504.18	0.01499383		3034.17	0.01557145		3564.17	0.01031352		4094.17	0.02819388	0.01995562	
384.4	-0.00917169		914.39	0.0071815	0.00315166	1444.39	0.02471503		1974.38	0.02356503		2504.38	0.01541803		3034.37	0.01498299		3564.37	0.01147392		4094.37	0.02829504	0.01995488	
384.6	-0.00892883		914.59	0.00623135	0.00314858	1444.59	0.0244928		1974.58	0.02373071		2504.58	0.01509802		3034.57	0.01387134		3564.57	0.01196464		4094.57	0.02880383	0.01995415	
384.8	-0.00805463		914.79	0.00583135	0.0031455	1444.79	0.02417755		1974.78	0.02427415		2504.78	0.01534679		3034.77	0.01349254		3564.77	0.01286995		4094.77	0.02855382	0.01995341	
385	-0.00748146		914.99	0.00669843	0.00314242	1444.99	0.02395251		1974.98	0.02490017		2504.98	0.01523741		3034.97	0.01207499		3564.97	0.01267528		4094.97	0.0288755	0.01995268	
385.2	-0.00707855		915.19	0.0067684	0.00313935	1445.19	0.02390906		1975.18	0.02359056		2505.18	0.01512011		3035.17	0.01192362		3565.17	0.01295855		4095.17	0.02838746	0.01995195	
385.4	-0.00618353		915.39	0.00728385	0.00313628	1445.39	0.02324082		1975.38	0.02442089		2505.38	0.01464152		3035.37	0.0116519		3565.37	0.01380479		4095.37	0.02822053	0.01995121	
385.6	-0.00564667		915.59	0.00736583	0.00313321	1445.59	0.02407968		1975.58	0.02437049		2505.58	0.01414341		3035.57	0.01142379		3565.57	0.01408752		4095.57	0.02861577	0.01995048	
385.8	-0.00494792		915.79	0.00672029	0.00313015	1445.79	0.02497453		1975.78	0.02462186		2505.78	0.01439797		3035.77	0.01172337		3565.77	0.0146229		4095.77	0.02781642	0.01994974	
386	-0.00451004		915.99	0.00664485	0.00312709	1445.99	0.02502198		1975.98	0.02511881		2505.98	0.01438563		3035.97	0.0109539		3565.97	0.01414993		4095.97	0.0271434	0.01994901	
386.2	-0.00536061		916.19	0.00690704	0.00312403	1446.19	0.02552803		1976.18	0.02495914		2506.18	0.01520468		3036.17	0.0111945		3566.17	0.01403828		4096.17	0.0267679	0.01994827	
386.4	-0.00503311		916.39	0.00739386	0.00312098	1446.39	0.0249499		1976.38	0.02470591		2506.38	0.01477846		3036.37	0.01115305		3566.37	0.01391775		4096.37	0.02636171	0.01994754	
386.6	-0.00523252		916.59	0.00835467	0.00311792	1446.59	0.02407065		1976.58	0.02475949		2506.58	0.01460781		3036.57	0.01227699		3566.57	0.01387469		4096.57	0.02586166	0.01994681	
386.8	-0.00497302		916.79	0.00808229	0.00311488	1446.79	0.0243995		1976.78	0.02419838		2506.78	0.01426285		3036.77	0.01224512		3566.77	0.01328921		4096.77	0.02702175	0.01994607	
387	-0.00550598		916.99	0.00773663	0.00311183	1446.99	0.02462828		1976.98	0.02414948		2506.98	0.01390097		3036.97	0.0129218		3566.97	0.01239276		4096.97	0.02744806	0.01994534	
387.2	-0.00629321		917.19	0.00786344	0.00310879	1447.19	0.02519264		1977.18	0.02329143		2507.18	0.01338149		3037.17	0.01352103		3567.17	0.01188388		4097.17	0.02741066	0.0199446	
387.4	-0.00651219		917.39	0.0082549	0.00310575	1447.39	0.02513757		1977.38	0.02342097		2507.38	0.01325675		3037.37	0.01420861		3567.37	0.01097496		4097.37	0.0271132	0.01994387	
387.6	-0.00795371		917.59	0.00843173	0.00310271	1447.59	0.02446216		1977.58	0.0235531		2507.58	0.0127402		3037.57	0.01467704		3567.57	0.0115072		4097.57	0.02713755	0.01994313	
387.8	-0.00829031		917.79	0.00767037	0.00309967	1447.79	0.02518055		1977.78	0.02311143		2507.78	0.01321192		3037.77	0.01584249		3567.77	0.01116666		4097.77	0.02692066	0.0199424	
388	-0.00801504		917.99	0.00712949	0.00309664	1447.99	0.02526118		1977.98	0.02182792		2507.98	0.01370138		3037.97	0.01528647		3567.97	0.01152492		4097.97	0.02665918	0.01994167	
388.2	-0.00901024		918.19	0.00726201	0.00309362	1448.19	0.02547387		1978.18	0.02099855		2508.18	0.01378272		3038.17	0.01488401		3568.17	0.01152014		4098.17	0.02759496	0.01994093	
388.4	-0.00943817		918.39	0.00728031	0.00309059	1448.39	0.02507474		1978.38	0.02093748		2508.38	0.01307665		3038.37	0.01442342		3568.37	0.01151383		4098.37	0.02710958	0.0199402	
388.6	-0.0101034		918.59	0.00629075	0.00308757	1448.59	0.02514517		1978.58	0.02157307		2508.58	0.01301278		3038.57	0.01412403		3568.57	0.01196852		4098.57	0.02722815	0.01993946	
388.8	-0.01025438		918.79	0.00629239	0.00308455	1448.79	0.02529767		1978.78	0.02177515		2508.78	0.01417446		3038.77	0.01343894		3568.77	0.01155437		4098.77	0.02707834	0.01993873	
389	-0.00956264		918.99	0.00701262	0.00308153	1448.99	0.02508556		1978.98	0.02200201		2508.98	0.01423193		3038.97	0.01336909		3568.97	0.01048912		4098.97	0.02761407	0.019938	
389.2	-0.00979622		919.19	0.00522456	0.00307852	1449.19	0.02531604		1979.18	0.02139902		2509.18	0.01421253		3039.17	0.01345288		3569.17	0.01065484		4099.17	0.02743005	0.01993726	
389.4	-0.009177		919.39	0.00507725	0.00307551	1449.39	0.02504433		1979.38	0.02263206		2509.38	0.01459924		3039.37	0.01302408		3569.37	0.01009447		4099.37	0.02592778	0.01993653	
389.6	-0.00918373		919.59	0.00539772	0.0030725	1449.59	0.02623676		1979.58	0.02151295		2509.58	0.01481771		3039.57	0.01305699		3569.57	0.01009373		4099.57	0.02627294	0.0199358	
389.8	-0.00952066		919.79	0.00585535	0.0030695	1449.79	0.02655134		1979.78	0.02144308		2509.78	0.01471107		3039.77	0.01278019		3569.77	0.01033904		4099.77	0.02545738	0.01993506	
390	-0.0087469		919.99	0.00641512	0.0030665	1449.99	0.02684798		1979.98	0.02098424		2509.98	0.01484339		3039.97	0.01241799		3569.97	0.01059318		4099.97	0.02559527	0.01993433	
390.2	-0.00931492		920.19	0.00709298	0.0030635	1450.19	0.02723742		1980.18	0.02085701		2510.18	0.01605518		3040.17	0.0124163		3570.17	0.01069029		4100.17	0.02484409	0.01993359	
390.4	-0.00976259		920.39	0.00759563	0.0030605	1450.39	0.02610795		1980.38	0.02124094		2510.38	0.01587332		3040.37	0.01286687		3570.37	0.01170489		4100.37	0.02484427	0.01993286	
390.6	-0.00969497		920.59	0.0077738	0.00305751	1450.59	0.02569207		1980.58	0.02152503		2510.58	0.01538114		3040.57	0.01384785		3570.57	0.01254193		4100.57	0.02541647	0.01993213	
390.8	-0.01007619		920.79	0.0079062	0.00305452	1450.79	0.02552084		1980.78	0.02118916		2510.78	0.01454893		3040.77	0.01252019		3570.77	0.01255352		4100.77	0.02558033	0.01993139	
391	-0.00949458		920.99	0.00784386	0.00305153	1450.99	0.02554978		1980.98	0.0214897		2510.98	0.01442324		3040.97	0.01301899		3570.97	0.0122209		4100.97	0.02481534	0.01993066	
391.2	-0.01006851		921.19	0.00778994	0.00304855	1451.19	0.02506019		1981.18	0.02169957		2511.18	0.0149		3041.17	0.0130551		3571.17	0.01209277		4101.17	0.0248295	0.01992993	
391.4	-0.00959553		921.39	0.00789189	0.00304557	1451.39	0.02473123		1981.38	0.02204685		2511.38	0.01408233		3041.37	0.01363985		3571.37	0.01244529		4101.37	0.02456867	0.01992919	
391.6	-0.00978511		921.59	0.00686731	0.00304259	1451.59	0.02466335		1981.58	0.02180748		2511.58	0.01431459		3041.57	0.01387633		3571.57	0.01252013		4101.57	0.0246523	0.01992846	
391.8	-0.00936942		921.79	0.00611049	0.00303961	1451.79	0.02509038		1981.78	0.0216247		2511.78	0.01506343		3041.77	0.01435705		3571.77	0.01268376		4101.77	0.02518684	0.01992773	
392	-0.00943819		921.99	0.00613819	0.00303664	1451.99	0.02445888		1981.98	0.02158575		2511.98	0.01494453		3041.97	0.01397477		3571.97	0.01357496		4101.97	0.02628976	0.01992699	
392.2	-0.00974113		922.19	0.00658507	0.00303367	1452.19	0.02439257		1982.18	0.02235397		2512.18	0.01530354		3042.17	0.01468428		3572.17	0.01347878		4102.17	0.0262019	0.01992626	
392.4	-0.00973727		922.39	0.00625037	0.0030307	1452.39	0.02467805		1982.38	0.02284049		2512.38	0.01534275		3042.37	0.01474471		3572.37	0.01334324		4102.37	0.02562648	0.01992553	
392.6	-0.00827736		922.59	0.00658669	0.00302774	1452.59	0.02485563		1982.58	0.02232978		2512.58	0.01565522		3042.57	0.01475685		3572.57	0.01310389		4102.57	0.02584742	0.01992479	
392.8	-0.00824267		922.79	0.00593291	0.00302478	1452.79	0.02503531		1982.78	0.02233849		2512.78	0.01554184		3042.77	0.01520028		3572.77	0.01237812		4102.77	0.02582125	0.01992406	
393	-0.00815691		922.99	0.0059396	0.00302182	1452.99	0.02501924		1982.98	0.02286349		2512.98	0.01506802		3042.97	0.01571138		3572.97	0.0119634		4102.97	0.02602074	0.01992333	
393.2	-0.00862225		923.19	0.00419627	0.00301887	1453.19	0.02499772		1983.18	0.02237915		2513.18	0.01487117		3043.17	0.01552708		3573.17	0.0118195		4103.17	0.02567146	0.01992259	
393.4	-0.00795159		923.39	0.00417243	0.00301591	1453.39	0.02398851		1983.38	0.02145515		2513.38	0.01426261		3043.37	0.01494975		3573.37	0.01118409		4103.37	0.02546002	0.01992186	
393.6	-0.00832206		923.59	0.00475959	0.00301297	1453.59	0.02403971		1983.58	0.02081051		2513.58	0.01365209		3043.57	0.01505753		3573.57	0.01182376		4103.57	0.02670962	0.01992113	
393.8	-0.00903199		923.79	0.00500109	0.00301002	1453.79	0.02387897		1983.78	0.02039923		2513.78	0.01302615		3043.77	0.01383558		3573.77	0.01236777		4103.77	0.02521801	0.01992039	
394	-0.00923662		923.99	0.00464012	0.00300708	1453.99	0.02368084		1983.98	0.0202693		2513.98	0.01338916		3043.97	0.01291245		3573.97	0.0128076		4103.97	0.02523619	0.01991966	
394.2	-0.0108649		924.19	0.00466759	0.00300413	1454.19	0.02283314		1984.18	0.02006058		2514.18	0.01410331		3044.17	0.0124922		3574.17	0.01324625		4104.17	0.02563022	0.01991893	
394.4	-0.01168324		924.39	0.00430715	0.0030012	1454.39	0.02202832		1984.38	0.02018296		2514.38	0.01328328		3044.37	0.01251685		3574.37	0.01422011		4104.37	0.02625103	0.01991819	
394.6	-0.01240458		924.59	0.00445425	0.00299826	1454.59	0.02165142		1984.58	0.01978654		2514.58	0.01275717		3044.57	0.01109159		3574.57	0.01412058		4104.57	0.02635346	0.01991746	
394.8	-0.01254608		924.79	0.0045963	0.00299533	1454.79	0.02098925		1984.78	0.01942328		2514.78	0.01276365		3044.77	0.01020603		3574.77	0.01389589		4104.77	0.02609997	0.01991673	
395	-0.01269894		924.99	0.00407066	0.0029924	1454.99	0.02054585		1984.98	0.01929733		2514.98	0.0129898		3044.97	0.01044821		3574.97	0.01309713		4104.97	0.0259265	0.01991599	
395.2	-0.01393175		925.19	0.00414049	0.00298947	1455.19	0.01980818		1985.18	0.01909124		2515.18	0.01288034		3045.17	0.01084432		3575.17	0.01290006		4105.17	0.02658866	0.01991526	
395.4	-0.01422993		925.39	0.0048573	0.00298655	1455.39	0.02030564		1985.38	0.0194202		2515.38	0.0127533		3045.37	0.01092443		3575.37	0.01298493		4105.37	0.02554487	0.01991453	
395.6	-0.01451014		925.59	0.00476112	0.00298363	1455.59	0.02038183		1985.58	0.01980971		2515.58	0.01319599		3045.57	0.01128103		3575.57	0.01301651		4105.57	0.02604128	0.01991379	
395.8	-0.01419507		925.79	0.00537574	0.00298071	1455.79	0.02051931		1985.78	0.02090278		2515.78	0.01321476		3045.77	0.01134677		3575.77	0.01364984		4105.77	0.02623441	0.01991306	
396	-0.01383102		925.99	0.00582065	0.0029778	1455.99	0.02123098		1985.98	0.02106418		2515.98	0.01264796		3045.97	0.01223684		3575.97	0.01358601		4105.97	0.0266048	0.01991233	
396.2	-0.01306246		926.19	0.00599099	0.00297489	1456.19	0.0221662		1986.18	0.02093229		2516.18	0.01299569		3046.17	0.01274955		3576.17	0.0126016		4106.17	0.02635775	0.0199116	
396.4	-0.01271085		926.39	0.00619016	0.00297198	1456.39	0.02365431		1986.38	0.0206409		2516.38	0.01241094		3046.37	0.01307986		3576.37	0.01168237		4106.37	0.02591161	0.01991086	
396.6	-0.0116281		926.59	0.0071336	0.00296907	1456.59	0.02407704		1986.58	0.02063134		2516.58	0.0120204		3046.57	0.01388176		3576.57	0.01114116		4106.57	0.02639608	0.01991013	
396.8	-0.01217535		926.79	0.00678556	0.00296617	1456.79	0.02451948		1986.78	0.02118667		2516.78	0.01126648		3046.77	0.01463704		3576.77	0.01075782		4106.77	0.02687852	0.0199094	
397	-0.01171464		926.99	0.00689056	0.00296327	1456.99	0.02490368		1986.98	0.02160865		2516.98	0.01099716		3046.97	0.01448914		3576.97	0.00987582		4106.97	0.02727612	0.01990866	
397.2	-0.01062649		927.19	0.00589808	0.00296037	1457.19	0.02428728		1987.18	0.02090815		2517.18	0.01047764		3047.17	0.01413634		3577.17	0.00936533		4107.17	0.0264197	0.01990793	
397.4	-0.01126176		927.39	0.00587364	0.00295747	1457.39	0.02387477		1987.38	0.02124496		2517.38	0.01001088		3047.37	0.01363031		3577.37	0.00870973		4107.37	0.0256465	0.0199072	
397.6	-0.0112445		927.59	0.00640257	0.00295458	1457.59	0.02513903		1987.58	0.02226887		2517.58	0.01048374		3047.57	0.01321379		3577.57	0.00855812		4107.57	0.02623803	0.01990647	
397.8	-0.01189955		927.79	0.00734478	0.00295169	1457.79	0.02559813		1987.78	0.02205335		2517.78	0.01091896		3047.77	0.01262118		3577.77	0.00859832		4107.77	0.02559861	0.01990573	
398	-0.01167092		927.99	0.0075669	0.00294881	1457.99	0.0247446		1987.98	0.02216728		2517.98	0.01064048		3047.97	0.01337682		3577.97	0.00897097		4107.97	0.02632631	0.019905	
398.2	-0.011841		928.19	0.00699115	0.00294592	1458.19	0.0246334		1988.18	0.02231085		2518.18	0.01070241		3048.17	0.01338287		3578.17	0.00852239		4108.17	0.0264615	0.01990427	
398.4	-0.01189035		928.39	0.00668909	0.00294304	1458.39	0.02495963		1988.38	0.02269191		2518.38	0.00997982		3048.37	0.0131687		3578.37	0.0092508		4108.37	0.02607314	0.01990354	
398.6	-0.0123058		928.59	0.00684744	0.00294016	1458.59	0.02425066		1988.58	0.02275927		2518.58	0.01044811		3048.57	0.01327564		3578.57	0.00882078		4108.57	0.02568393	0.0199028	
398.8	-0.01230544		928.79	0.00661302	0.00293729	1458.79	0.02396281		1988.78	0.02261608		2518.78	0.01077592		3048.77	0.01371948		3578.77	0.00909229		4108.77	0.02501387	0.01990207	
399	-0.01258845		928.99	0.00674342	0.00293442	1458.99	0.02402639		1988.98	0.02294311		2518.98	0.01175435		3048.97	0.01414392		3578.97	0.00814902		4108.97	0.02412828	0.01990134	
399.2	-0.01319927		929.19	0.00656432	0.00293155	1459.19	0.02348794		1989.18	0.0234444		2519.18	0.01188026		3049.17	0.01444174		3579.17	0.00910423		4109.17	0.02395507	0.01990061	
399.4	-0.01335987		929.39	0.00674545	0.00292868	1459.39	0.02417797		1989.38	0.02398504		2519.38	0.01204744		3049.37	0.01344929		3579.37	0.01033985		4109.37	0.02307472	0.01989987	
399.6	-0.0132867		929.59	0.00588038	0.00292582	1459.59	0.02343949		1989.58	0.02390843		2519.58	0.01242703		3049.57	0.01370243		3579.57	0.01104309		4109.57	0.02357194	0.01989914	
399.8	-0.0127522		929.79	0.00522937	0.00292296	1459.79	0.02280316		1989.78	0.02405895		2519.78	0.0123427		3049.77	0.01351957		3579.77	0.010635		4109.77	0.02365453	0.01989841	
400	-0.01195321		929.99	0.00500691	0.0029201	1459.99	0.02291181		1989.98	0.02366817		2519.98	0.01280398		3049.97	0.01342468		3579.97	0.0109927		4109.97	0.02325282	0.01989768	
400.2	-0.01155186		930.19	0.00506005	0.00291724	1460.19	0.0229457		1990.18	0.0225042		2520.18	0.01341571		3050.17	0.01302064		3580.17	0.01083626		4110.17	0.02290157	0.01989694	
400.4	-0.0109413		930.39	0.00493583	0.00291439	1460.39	0.02351304		1990.38	0.02178523		2520.38	0.01359029		3050.37	0.01251397		3580.37	0.01165933		4110.37	0.02217441	0.01989621	
400.6	-0.01065969		930.59	0.0053809	0.00291154	1460.59	0.02327425		1990.58	0.0215608		2520.58	0.01366762		3050.57	0.01266609		3580.57	0.0120353		4110.57	0.02271709	0.01989548	
400.8	-0.0105093		930.79	0.00532532	0.00290869	1460.79	0.02243162		1990.78	0.02103573		2520.78	0.01375847		3050.77	0.01251535		3580.77	0.01156543		4110.77	0.02342082	0.01989475	
401	-0.01028644		930.99	0.00546945	0.00290585	1460.99	0.02197194		1990.98	0.02067428		2520.98	0.0139334		3050.97	0.01196053		3580.97	0.01102505		4110.97	0.02341502	0.01989401	
401.2	-0.01045037		931.19	0.00544618	0.00290301	1461.19	0.02152144		1991.18	0.0202826		2521.18	0.014128		3051.17	0.01170992		3581.17	0.01116131		4111.17	0.02326736	0.01989328	
401.4	-0.01096455		931.39	0.00476274	0.00290017	1461.39	0.02161264		1991.38	0.02064268		2521.38	0.01429736		3051.37	0.01156185		3581.37	0.01047176		4111.37	0.02414125	0.01989255	
401.6	-0.0107683		931.59	0.00545202	0.00289733	1461.59	0.02179674		1991.58	0.02145243		2521.58	0.01472185		3051.57	0.01197825		3581.57	0.01105036		4111.57	0.0258503	0.01989182	
401.8	-0.010927		931.79	0.00547971	0.0028945	1461.79	0.0210079		1991.78	0.02119996		2521.78	0.01356586		3051.77	0.01311038		3581.77	0.01087087		4111.77	0.02610253	0.01989109	
402	-0.01133847		931.99	0.00458739	0.00289167	1461.99	0.01996542		1991.98	0.02083173		2521.98	0.01283913		3051.97	0.01419694		3581.97	0.01088557		4111.97	0.02716538	0.01989035	
402.2	-0.01176603		932.19	0.00371017	0.00288884	1462.19	0.02040936		1992.18	0.02102878		2522.18	0.0127018		3052.17	0.01359032		3582.17	0.01009711		4112.17	0.02715025	0.01988962	
402.4	-0.01243836		932.39	0.0038156	0.00288601	1462.39	0.01963295		1992.38	0.02090695		2522.38	0.01223281		3052.37	0.01363064		3582.37	0.01030135		4112.37	0.02773683	0.01988889	
402.6	-0.01353879		932.59	0.0034793	0.00288319	1462.59	0.01969535		1992.58	0.0211937		2522.58	0.01174232		3052.57	0.01404652		3582.57	0.00964653		4112.57	0.02840094	0.01988816	
402.8	-0.0135133		932.79	0.00357342	0.00288037	1462.79	0.02018054		1992.78	0.02194662		2522.78	0.01154796		3052.77	0.01373001		3582.77	0.01002505		4112.77	0.02747116	0.01988743	
403	-0.01397882		932.99	0.00262396	0.00287756	1462.99	0.02119643		1992.98	0.02210611		2522.98	0.01194721		3052.97	0.01373057		3582.97	0.0097225		4112.97	0.02766295	0.01988669	
403.2	-0.01473904		933.19	0.00265011	0.00287474	1463.19	0.02117017		1993.18	0.02206912		2523.18	0.01112812		3053.17	0.01327456		3583.17	0.01030982		4113.17	0.02815581	0.01988596	
403.4	-0.01406865		933.39	0.00285909	0.00287193	1463.39	0.02237493		1993.38	0.02186507		2523.38	0.01132267		3053.37	0.01217976		3583.37	0.01009527		4113.37	0.02851563	0.01988523	
403.6	-0.0138531		933.59	0.00203413	0.00286912	1463.59	0.02152679		1993.58	0.02065531		2523.58	0.01224714		3053.57	0.01205906		3583.57	0.00925475		4113.57	0.02885887	0.0198845	
403.8	-0.01245883		933.79	0.00250408	0.00286632	1463.79	0.02170245		1993.78	0.02101426		2523.78	0.01273256		3053.77	0.01149438		3583.77	0.00861955		4113.77	0.02891173	0.01988377	
404	-0.01213931		933.99	0.00377703	0.00286351	1463.99	0.02287005		1993.98	0.02020657		2523.98	0.01321108		3053.97	0.01087574		3583.97	0.00931496		4113.97	0.02883173	0.01988303	
404.2	-0.01236767		934.19	0.00444511	0.00286071	1464.19	0.02333039		1994.18	0.01941939		2524.18	0.01391159		3054.17	0.010493		3584.17	0.00873388		4114.17	0.02804243	0.0198823	
404.4	-0.01226756		934.39	0.00499346	0.00285792	1464.39	0.02345103		1994.38	0.01961625		2524.38	0.01397118		3054.37	0.00992688		3584.37	0.00881803		4114.37	0.0274219	0.01988157	
404.6	-0.01178928		934.59	0.0057635	0.00285512	1464.59	0.02303317		1994.58	0.01964185		2524.58	0.01403258		3054.57	0.00925108		3584.57	0.00875439		4114.57	0.02729578	0.01988084	
404.8	-0.01174037		934.79	0.00624318	0.00285233	1464.79	0.02255338		1994.78	0.02060269		2524.78	0.01398208		3054.77	0.00831704		3584.77	0.00815944		4114.77	0.02734789	0.01988011	
405	-0.01188393		934.99	0.00669852	0.00284954	1464.99	0.02302621		1994.98	0.02124996		2524.98	0.01413077		3054.97	0.00796307		3584.97	0.00853372		4114.97	0.02603316	0.01987938	
405.2	-0.01115885		935.19	0.00601765	0.00284675	1465.19	0.02302438		1995.18	0.02183531		2525.18	0.01437133		3055.17	0.00832304		3585.17	0.00928756		4115.17	0.02586341	0.01987864	
405.4	-0.01126867		935.39	0.00632814	0.00284397	1465.39	0.02356377		1995.38	0.02232424		2525.38	0.01407545		3055.37	0.00840716		3585.37	0.00899891		4115.37	0.02535767	0.01987791	
405.6	-0.01236396		935.59	0.00685495	0.00284119	1465.59	0.02337524		1995.58	0.02280931		2525.58	0.0134714		3055.57	0.00811697		3585.57	0.00951576		4115.57	0.0251038	0.01987718	
405.8	-0.01267405		935.79	0.00695057	0.00283841	1465.79	0.02255157		1995.78	0.02185912		2525.78	0.01271963		3055.77	0.00916099		3585.77	0.00870767		4115.77	0.02577567	0.01987645	
406	-0.01376707		935.99	0.00697457	0.00283564	1465.99	0.02086686		1995.98	0.02232289		2525.98	0.01241283		3055.97	0.00993717		3585.97	0.01029479		4115.97	0.0261245	0.01987572	
406.2	-0.01354453		936.19	0.00680296	0.00283286	1466.19	0.02015602		1996.18	0.02212939		2526.18	0.01223757		3056.17	0.00976188		3586.17	0.01033224		4116.17	0.02576113	0.01987499	
406.4	-0.01435581		936.39	0.00752458	0.00283009	1466.39	0.0193528		1996.38	0.02266518		2526.38	0.01140265		3056.37	0.01001789		3586.37	0.01062581		4116.37	0.02587248	0.01987425	
406.6	-0.0147331		936.59	0.00705222	0.00282732	1466.59	0.02066762		1996.58	0.02278096		2526.58	0.01099139		3056.57	0.0100799		3586.57	0.0108863		4116.57	0.02516848	0.01987352	
406.8	-0.01415975		936.79	0.00642117	0.00282456	1466.79	0.02132826		1996.78	0.02313501		2526.78	0.01022793		3056.77	0.00974849		3586.77	0.01118229		4116.77	0.02479814	0.01987279	
407	-0.01396623		936.99	0.00601479	0.0028218	1466.99	0.02231109		1996.98	0.02275078		2526.98	0.01029512		3056.97	0.01019274		3586.97	0.0109405		4116.97	0.02552756	0.01987206	
407.2	-0.0130259		937.19	0.00622404	0.00281904	1467.19	0.02229672		1997.18	0.02239324		2527.18	0.00990912		3057.17	0.00976168		3587.17	0.01108303		4117.17	0.02532463	0.01987133	
407.4	-0.01285812		937.39	0.00654937	0.00281628	1467.39	0.02280928		1997.38	0.02281308		2527.38	0.01044391		3057.37	0.00999185		3587.37	0.01052074		4117.37	0.0253108	0.0198706	
407.6	-0.01283017		937.59	0.00554263	0.00281353	1467.59	0.02194771		1997.58	0.02246327		2527.58	0.01086069		3057.57	0.01025716		3587.57	0.00963917		4117.57	0.02572439	0.01986987	
407.8	-0.01239104		937.79	0.00546586	0.00281078	1467.79	0.02210606		1997.78	0.0231881		2527.78	0.01099583		3057.77	0.01015091		3587.77	0.00903923		4117.77	0.02656067	0.01986913	
408	-0.01277065		937.99	0.00543914	0.00280803	1467.99	0.02221401		1997.98	0.02305477		2527.98	0.01112937		3057.97	0.01034576		3587.97	0.00865495		4117.97	0.02628445	0.0198684	
408.2	-0.01259209		938.19	0.00571089	0.00280528	1468.19	0.02169915		1998.18	0.02390528		2528.18	0.01182111		3058.17	0.01083339		3588.17	0.00697468		4118.17	0.02603275	0.01986767	
408.4	-0.01258424		938.39	0.00559257	0.00280254	1468.39	0.02162142		1998.38	0.02426863		2528.38	0.01115409		3058.37	0.0107658		3588.37	0.00688665		4118.37	0.02612432	0.01986694	
408.6	-0.01274979		938.59	0.00437829	0.0027998	1468.59	0.02193795		1998.58	0.02501573		2528.58	0.01130873		3058.57	0.00966933		3588.57	0.00678578		4118.57	0.02686097	0.01986621	
408.8	-0.01270069		938.79	0.00406763	0.00279706	1468.79	0.02150954		1998.78	0.02529206		2528.78	0.01126831		3058.77	0.01004855		3588.77	0.00571274		4118.77	0.0272778	0.01986548	
409	-0.01260191		938.99	0.0040449	0.00279432	1468.99	0.02183681		1998.98	0.02444498		2528.98	0.01133547		3058.97	0.01050775		3588.97	0.0060459		4118.97	0.02690727	0.01986475	
409.2	-0.01211146		939.19	0.00337473	0.00279159	1469.19	0.02206748		1999.18	0.02323815		2529.18	0.01105444		3059.17	0.01049292		3589.17	0.00559315		4119.17	0.02699178	0.01986402	
409.4	-0.01305966		939.39	0.00252746	0.00278886	1469.39	0.02223811		1999.38	0.02224964		2529.38	0.01144965		3059.37	0.01021364		3589.37	0.00524337		4119.37	0.02726413	0.01986328	
409.6	-0.01344547		939.59	0.00250456	0.00278614	1469.59	0.02113859		1999.58	0.02180986		2529.58	0.01034208		3059.57	0.01026227		3589.57	0.00551343		4119.57	0.02781358	0.01986255	
409.8	-0.01332127		939.79	0.0027301	0.00278341	1469.79	0.02025796		1999.78	0.02095647		2529.78	0.01025088		3059.77	0.01139853		3589.77	0.00623306		4119.77	0.02834412	0.01986182	
410	-0.01353744		939.99	0.00200062	0.00278069	1469.99	0.01947485		1999.98	0.02072546		2529.98	0.00940896		3059.97	0.01141439		3589.97	0.00790558		4119.97	0.02798509	0.01986109	
410.2	-0.01418633		940.19	0.00160727	0.00277797	1470.19	0.02009391		2000.18	0.02037248		2530.18	0.00974994		3060.17	0.01082125		3590.17	0.00872537		4120.17	0.02776583	0.01986036	
410.4	-0.01472137		940.39	0.00139132	0.00277525	1470.39	0.02118612		2000.38	0.02007372		2530.38	0.00932366		3060.37	0.01045148		3590.37	0.00964526		4120.37	0.02745767	0.01985963	
410.6	-0.01504573		940.59	0.00112344	0.00277254	1470.59	0.02171915		2000.58	0.0200465		2530.58	0.00918959		3060.57	0.01088146		3590.57	0.01018771		4120.57	0.02652665	0.0198589	
410.8	-0.01481036		940.79	0.00120953	0.00276983	1470.79	0.02194731		2000.78	0.02013524		2530.78	0.00910679		3060.77	0.01145589		3590.77	0.01113242		4120.77	0.02544925	0.01985817	
411	-0.01485066		940.99	0.00177992	0.00276712	1470.99	0.02256959		2000.98	0.02035345		2530.98	0.00957474		3060.97	0.01219376		3590.97	0.01201237		4120.97	0.02421979	0.01985744	
411.2	-0.01514396		941.19	0.00164388	0.00276441	1471.19	0.02250753		2001.18	0.02018468		2531.18	0.0094603		3061.17	0.01172825		3591.17	0.01273006		4121.17	0.02347041	0.01985671	
411.4	-0.01608886		941.39	0.00228606	0.00276171	1471.39	0.0225598		2001.38	0.021063		2531.38	0.01054687		3061.37	0.01125644		3591.37	0.01185667		4121.37	0.02365931	0.01985598	
411.6	-0.01672085		941.59	0.00175209	0.00275901	1471.59	0.02234892		2001.58	0.02069448		2531.58	0.01074728		3061.57	0.01064733		3591.57	0.01247974		4121.57	0.02413459	0.01985524	
411.8	-0.01703476		941.79	0.00272513	0.00275631	1471.79	0.0224616		2001.78	0.02102482		2531.78	0.01108691		3061.77	0.01002141		3591.77	0.0127842		4121.77	0.02458225	0.01985451	
412	-0.01707056		941.99	0.00303821	0.00275362	1471.99	0.02301021		2001.98	0.02145709		2531.98	0.01178869		3061.97	0.0099978		3591.97	0.01311553		4121.97	0.02439712	0.01985378	
412.2	-0.01782839		942.19	0.00399189	0.00275092	1472.19	0.02240645		2002.18	0.02134767		2532.18	0.01174748		3062.17	0.00934595		3592.17	0.01256948		4122.17	0.02519974	0.01985305	
412.4	-0.017831		942.39	0.00402	0.00274823	1472.39	0.02230513		2002.38	0.02097265		2532.38	0.01198695		3062.37	0.00823257		3592.37	0.0117373		4122.37	0.02494759	0.01985232	
412.6	-0.01761208		942.59	0.00411274	0.00274555	1472.59	0.02221987		2002.58	0.0215112		2532.58	0.01255125		3062.57	0.00729505		3592.57	0.01126988		4122.57	0.0261706	0.01985159	
412.8	-0.01755244		942.79	0.00468975	0.00274286	1472.79	0.02145755		2002.78	0.02043642		2532.78	0.01265164		3062.77	0.00709281		3592.77	0.01042955		4122.77	0.02604006	0.01985086	
413	-0.01751246		942.99	0.00401653	0.00274018	1472.99	0.02180404		2002.98	0.02061791		2532.98	0.01174319		3062.97	0.00708439		3592.97	0.01084778		4122.97	0.02582967	0.01985013	
413.2	-0.01791296		943.19	0.00353535	0.0027375	1473.19	0.02119216		2003.18	0.0197647		2533.18	0.01175414		3063.17	0.00681146		3593.17	0.01027381		4123.17	0.02557475	0.0198494	
413.4	-0.01788154		943.39	0.00360113	0.00273482	1473.39	0.02047569		2003.38	0.02014312		2533.38	0.0120333		3063.37	0.00672285		3593.37	0.01025157		4123.37	0.02604755	0.01984867	
413.6	-0.01720954		943.59	0.00465595	0.00273215	1473.59	0.02034293		2003.58	0.02054996		2533.58	0.01081677		3063.57	0.00688175		3593.57	0.00956602		4123.57	0.02490212	0.01984794	
413.8	-0.01717945		943.79	0.00464896	0.00272948	1473.79	0.02020774		2003.78	0.01983405		2533.78	0.01131532		3063.77	0.00746623		3593.77	0.00964173		4123.77	0.02421832	0.01984721	
414	-0.01704659		943.99	0.00393402	0.00272681	1473.99	0.02027977		2003.98	0.01962187		2533.98	0.01112017		3063.97	0.0084933		3593.97	0.00966038		4123.97	0.02410021	0.01984648	
414.2	-0.01681321		944.19	0.00377952	0.00272414	1474.19	0.01990926		2004.18	0.01999756		2534.18	0.01150095		3064.17	0.00910224		3594.17	0.00925453		4124.17	0.0239904	0.01984575	
414.4	-0.01602775		944.39	0.00310562	0.00272148	1474.39	0.01991903		2004.38	0.01916595		2534.38	0.01090184		3064.37	0.00984586		3594.37	0.00887366		4124.37	0.02289254	0.01984502	
414.6	-0.01537785		944.59	0.00313082	0.00271882	1474.59	0.01976097		2004.58	0.0197351		2534.58	0.01062666		3064.57	0.01124477		3594.57	0.00782188		4124.57	0.02211272	0.01984429	
414.8	-0.01467163		944.79	0.00301644	0.00271616	1474.79	0.02000212		2004.78	0.01988581		2534.78	0.00994875		3064.77	0.01200656		3594.77	0.00803577		4124.77	0.02049497	0.01984355	
415	-0.01419371		944.99	0.00321939	0.0027135	1474.99	0.02106759		2004.98	0.02071249		2534.98	0.00828644		3064.97	0.01229707		3594.97	0.0073952		4124.97	0.01982267	0.01984282	
415.2	-0.01385744		945.19	0.00224409	0.00271085	1475.19	0.02061169		2005.18	0.02121574		2535.18	0.00840138		3065.17	0.01176633		3595.17	0.00636605		4125.17	0.01992807	0.01984209	
415.4	-0.0144471		945.39	0.00208468	0.0027082	1475.39	0.02071068		2005.38	0.02050328		2535.38	0.00848845		3065.37	0.01152306		3595.37	0.00585263		4125.37	0.01985117	0.01984136	
415.6	-0.01508413		945.59	0.00177921	0.00270555	1475.59	0.02055702		2005.58	0.0201718		2535.58	0.00794982		3065.57	0.01109533		3595.57	0.00664252		4125.57	0.0193015	0.01984063	
415.8	-0.01448741		945.79	0.00161888	0.0027029	1475.79	0.02093906		2005.78	0.02052313		2535.78	0.00792582		3065.77	0.01117092		3595.77	0.00638068		4125.77	0.01990126	0.0198399	
416	-0.01383564		945.99	0.00096551	0.00270026	1475.99	0.02082178		2005.98	0.02006977		2535.98	0.00790416		3065.97	0.01065823		3595.97	0.00603876		4125.97	0.02062728	0.01983917	
416.2	-0.01365417		946.19	0.00125589	0.00269762	1476.19	0.02037675		2006.18	0.0201445		2536.18	0.00779016		3066.17	0.00939246		3596.17	0.00548837		4126.17	0.02127941	0.01983844	
416.4	-0.01293265		946.39	0.00186802	0.00269498	1476.39	0.02065658		2006.38	0.02004759		2536.38	0.00793615		3066.37	0.00878009		3596.37	0.00499068		4126.37	0.02260707	0.01983771	
416.6	-0.01273351		946.59	0.00141312	0.00269235	1476.59	0.02035482		2006.58	0.0203457		2536.58	0.00727721		3066.57	0.00847968		3596.57	0.00556479		4126.57	0.02423665	0.01983698	
416.8	-0.01344997		946.79	0.00098335	0.00268971	1476.79	0.01984176		2006.78	0.01957289		2536.78	0.0073062		3066.77	0.00848103		3596.77	0.0057786		4126.77	0.02379769	0.01983625	
417	-0.01373092		946.99	0.00078962	0.00268708	1476.99	0.01944333		2006.98	0.02013282		2536.98	0.00688258		3066.97	0.00889894		3596.97	0.00678081		4126.97	0.02539741	0.01983552	
417.2	-0.01357968		947.19	0.00083149	0.00268445	1477.19	0.0190397		2007.18	0.01949857		2537.18	0.00773498		3067.17	0.00863162		3597.17	0.00708532		4127.17	0.02514698	0.01983479	
417.4	-0.01365518		947.39	0.00139668	0.00268183	1477.39	0.01989586		2007.38	0.01981791		2537.38	0.00831167		3067.37	0.00811569		3597.37	0.00699883		4127.37	0.0255188	0.01983406	
417.6	-0.01269842		947.59	0.00123459	0.00267921	1477.59	0.02004809		2007.58	0.01961278		2537.58	0.00840219		3067.57	0.00884619		3597.57	0.00714089		4127.57	0.02520149	0.01983333	
417.8	-0.01272826		947.79	0.00182274	0.00267659	1477.79	0.01985467		2007.78	0.0193706		2537.78	0.00871907		3067.77	0.01019039		3597.77	0.00761325		4127.77	0.0253272	0.0198326	
418	-0.01237621		947.99	0.00154673	0.00267397	1477.99	0.02018433		2007.98	0.01965718		2537.98	0.0089563		3067.97	0.01088937		3597.97	0.00788937		4127.97	0.02538684	0.01983187	
418.2	-0.0126898		948.19	0.00161549	0.00267135	1478.19	0.01990655		2008.18	0.02050914		2538.18	0.00931267		3068.17	0.01014302		3598.17	0.00881702		4128.17	0.02597614	0.01983114	
418.4	-0.01263724		948.39	0.00161308	0.00266874	1478.39	0.02005337		2008.38	0.02098265		2538.38	0.00847187		3068.37	0.01043152		3598.37	0.01006031		4128.37	0.02573202	0.01983041	
418.6	-0.01285677		948.59	0.00119853	0.00266613	1478.59	0.02065578		2008.58	0.02205884		2538.58	0.00870839		3068.57	0.01080355		3598.57	0.01003781		4128.57	0.02509594	0.01982968	
418.8	-0.01341695		948.79	0.00110853	0.00266353	1478.79	0.02091837		2008.78	0.02273377		2538.78	0.00777522		3068.77	0.01094395		3598.77	0.01042991		4128.77	0.02341775	0.01982895	
419	-0.01385273		948.99	0.00102225	0.00266092	1478.99	0.02182241		2008.98	0.02312209		2538.98	0.00842356		3068.97	0.01032489		3598.97	0.01011719		4128.97	0.02340041	0.01982822	
419.2	-0.0145413		949.19	0.00018526	0.00265832	1479.19	0.0217365		2009.18	0.02263712		2539.18	0.00885924		3069.17	0.01005439		3599.17	0.01032289		4129.17	0.02355192	0.01982749	
419.4	-0.01607477		949.39	0.00050832	0.00265572	1479.39	0.02239014		2009.38	0.02157066		2539.38	0.00919998		3069.37	0.00891138		3599.37	0.01108658		4129.37	0.02301794	0.01982676	
419.6	-0.01654489		949.59	0.00067213	0.00265312	1479.59	0.02291767		2009.58	0.021574		2539.58	0.01003698		3069.57	0.00797499		3599.57	0.01054457		4129.57	0.02315976	0.01982603	
419.8	-0.01576131		949.79	0.00061067	0.00265053	1479.79	0.02307814		2009.78	0.02108591		2539.78	0.01014459		3069.77	0.00774282		3599.77	0.01020944		4129.77	0.02447813	0.0198253	
420	-0.01579902		949.99	0.00102482	0.00264794	1479.99	0.0224789		2009.98	0.02060694		2539.98	0.01052014		3069.97	0.00688016		3599.97	0.00953525		4129.97	0.02441024	0.01982457	
420.2	-0.01617671		950.19	0.00162217	0.00264535	1480.19	0.02258764		2010.18	0.02029176		2540.18	0.01045508		3070.17	0.00619924		3600.17	0.00959539		4130.17	0.02524205	0.01982384	
420.4	-0.0159398		950.39	0.00191911	0.00264276	1480.39	0.02303511		2010.38	0.01915288		2540.38	0.01034666		3070.37	0.00631665		3600.37	0.0092657		4130.37	0.02597263	0.01982311	
420.6	-0.01588647		950.59	0.00212203	0.00264018	1480.59	0.02243361		2010.58	0.01885826		2540.58	0.01037802		3070.57	0.00737992		3600.57	0.00813798		4130.57	0.02572469	0.01982239	
420.8	-0.01604322		950.79	0.00296439	0.00263759	1480.79	0.02179326		2010.78	0.01814812		2540.78	0.01057671		3070.77	0.00784209		3600.77	0.00801601		4130.77	0.02604517	0.01982166	
421	-0.01595926		950.99	0.00332382	0.00263501	1480.99	0.02126218		2010.98	0.01833963		2540.98	0.01041521		3070.97	0.0076616		3600.97	0.00696916		4130.97	0.02685895	0.01982093	
421.2	-0.01521263		951.19	0.00349758	0.00263244	1481.19	0.02073374		2011.18	0.0183211		2541.18	0.01101032		3071.17	0.00756605		3601.17	0.00655439		4131.17	0.02638033	0.0198202	
421.4	-0.01576395		951.39	0.00426108	0.00262986	1481.39	0.02009821		2011.38	0.01872057		2541.38	0.01078701		3071.37	0.0074912		3601.37	0.00568514		4131.37	0.02609478	0.01981947	
421.6	-0.01510959		951.59	0.00498374	0.00262729	1481.59	0.01957504		2011.58	0.0182677		2541.58	0.0100861		3071.57	0.00846458		3601.57	0.00526301		4131.57	0.02542175	0.01981874	
421.8	-0.01588628		951.79	0.00545717	0.00262472	1481.79	0.01873339		2011.78	0.01872323		2541.78	0.01090724		3071.77	0.00926877		3601.77	0.00450675		4131.77	0.02510203	0.01981801	
422	-0.01622701		951.99	0.00483358	0.00262216	1481.99	0.01797834		2011.98	0.0189515		2541.98	0.01088863		3071.97	0.0093043		3601.97	0.00519095		4131.97	0.02502629	0.01981728	
422.2	-0.01624171		952.19	0.00444442	0.00261959	1482.19	0.01808855		2012.18	0.01916241		2542.18	0.01097831		3072.17	0.00927222		3602.17	0.00569164		4132.17	0.02549288	0.01981655	
422.4	-0.01622115		952.39	0.00408358	0.00261703	1482.39	0.0182964		2012.38	0.01900382		2542.38	0.01057633		3072.37	0.00991021		3602.37	0.00598302		4132.37	0.02494522	0.01981582	
422.6	-0.01665954		952.59	0.00297245	0.00261447	1482.59	0.01992303		2012.58	0.01921119		2542.58	0.01112264		3072.57	0.01075551		3602.57	0.0062112		4132.57	0.0242326	0.01981509	
422.8	-0.01750739		952.79	0.00214823	0.00261191	1482.79	0.02078262		2012.78	0.01909507		2542.78	0.01115665		3072.77	0.0110413		3602.77	0.00662066		4132.77	0.02405055	0.01981436	
423	-0.01811101		952.99	0.00204333	0.00260936	1482.99	0.0213808		2012.98	0.01911515		2542.98	0.01166167		3072.97	0.01019222		3602.97	0.00699843		4132.97	0.02397994	0.01981363	
423.2	-0.01860445		953.19	0.0020628	0.00260681	1483.19	0.02228206		2013.18	0.01906743		2543.18	0.01064147		3073.17	0.0095901		3603.17	0.00748309		4133.17	0.02311539	0.0198129	
423.4	-0.01898564		953.39	0.00223238	0.00260426	1483.39	0.02226054		2013.38	0.0188291		2543.38	0.01072343		3073.37	0.00874415		3603.37	0.00776673		4133.37	0.02267952	0.01981217	
423.6	-0.01843593		953.59	0.00254044	0.00260171	1483.59	0.02236234		2013.58	0.01834459		2543.58	0.01086103		3073.57	0.00908627		3603.57	0.00685666		4133.57	0.02346074	0.01981144	
423.8	-0.01800956		953.79	0.00236729	0.00259917	1483.79	0.02213255		2013.78	0.01828817		2543.78	0.01028406		3073.77	0.00938169		3603.77	0.00766194		4133.77	0.02402903	0.01981072	
424	-0.01853764		953.99	0.00249828	0.00259663	1483.99	0.02299322		2013.98	0.01923986		2543.98	0.0100895		3073.97	0.00950173		3603.97	0.00743514		4133.97	0.02392289	0.01980999	
424.2	-0.0184019		954.19	0.00226475	0.00259409	1484.19	0.0231212		2014.18	0.01904685		2544.18	0.00990248		3074.17	0.00988957		3604.17	0.00760503		4134.17	0.02402668	0.01980926	
424.4	-0.01794037		954.39	0.0021674	0.00259155	1484.39	0.02364034		2014.38	0.01933075		2544.38	0.00975608		3074.37	0.00934733		3604.37	0.00807295		4134.37	0.02433605	0.01980853	
424.6	-0.0177648		954.59	0.00277637	0.00258902	1484.59	0.02232835		2014.58	0.01971421		2544.58	0.0100617		3074.57	0.01003125		3604.57	0.00726544		4134.57	0.02534186	0.0198078	
424.8	-0.01742108		954.79	0.00284883	0.00258648	1484.79	0.02174541		2014.78	0.01925193		2544.78	0.01045768		3074.77	0.00882962		3604.77	0.00796435		4134.77	0.02619339	0.01980707	
425	-0.01757799		954.99	0.00329934	0.00258396	1484.99	0.02091232		2014.98	0.01931624		2544.98	0.01098548		3074.97	0.00764104		3604.97	0.00685877		4134.97	0.02639	0.01980634	
425.2	-0.01732504		955.19	0.00309581	0.00258143	1485.19	0.02063651		2015.18	0.01935948		2545.18	0.01085733		3075.17	0.00775788		3605.17	0.00748775		4135.17	0.0268453	0.01980561	
425.4	-0.01755476		955.39	0.00336226	0.0025789	1485.39	0.02006612		2015.38	0.01950813		2545.38	0.01097076		3075.37	0.00758416		3605.37	0.00720976		4135.37	0.0265703	0.01980488	
425.6	-0.01740247		955.59	0.00356621	0.00257638	1485.59	0.01996371		2015.58	0.01912104		2545.58	0.00999712		3075.57	0.00776926		3605.57	0.00706951		4135.57	0.0265348	0.01980415	
425.8	-0.01745352		955.79	0.00329539	0.00257386	1485.79	0.01863772		2015.78	0.01972621		2545.78	0.01111463		3075.77	0.00831863		3605.77	0.00674859		4135.77	0.02563277	0.01980343	
426	-0.01679079		955.99	0.00291366	0.00257135	1485.99	0.01910434		2015.98	0.01916559		2545.98	0.01026306		3075.97	0.00810041		3605.97	0.0078974		4135.97	0.02582597	0.0198027	
426.2	-0.01589625		956.19	0.0030412	0.00256883	1486.19	0.0192622		2016.18	0.01899136		2546.18	0.01080306		3076.17	0.00786932		3606.17	0.00805063		4136.17	0.02570077	0.01980197	
426.4	-0.01607183		956.39	0.00325452	0.00256632	1486.39	0.0200339		2016.38	0.01849484		2546.38	0.01086153		3076.37	0.00793998		3606.37	0.00880981		4136.37	0.0248727	0.01980124	
426.6	-0.01657111		956.59	0.00250946	0.00256381	1486.59	0.02061227		2016.58	0.01909056		2546.58	0.01086474		3076.57	0.00935042		3606.57	0.00877567		4136.57	0.02481133	0.01980051	
426.8	-0.01694101		956.79	0.00225275	0.0025613	1486.79	0.02041179		2016.78	0.0191001		2546.78	0.01127007		3076.77	0.00872986		3606.77	0.00898424		4136.77	0.0234937	0.01979978	
427	-0.01657501		956.99	0.00260441	0.0025588	1486.99	0.0205863		2016.98	0.01964663		2546.98	0.01114486		3076.97	0.00848265		3606.97	0.0087099		4136.97	0.02270008	0.01979905	
427.2	-0.01636353		957.19	0.00275149	0.0025563	1487.19	0.02029589		2017.18	0.01890105		2547.18	0.01014153		3077.17	0.00893465		3607.17	0.00949647		4137.17	0.02252888	0.01979832	
427.4	-0.01642498		957.39	0.00311747	0.0025538	1487.39	0.01980627		2017.38	0.01841859		2547.38	0.01045694		3077.37	0.00963134		3607.37	0.00963881		4137.37	0.02173427	0.01979759	
427.6	-0.01727023		957.59	0.0029262	0.0025513	1487.59	0.01977912		2017.58	0.01789684		2547.58	0.01069355		3077.57	0.01045294		3607.57	0.00970653		4137.57	0.02214821	0.01979687	
427.8	-0.01754154		957.79	0.00268361	0.0025488	1487.79	0.02031289		2017.78	0.01810785		2547.78	0.00983444		3077.77	0.01052364		3607.77	0.01004324		4137.77	0.02257437	0.01979614	
428	-0.01752083		957.99	0.00226706	0.00254631	1487.99	0.02040839		2017.98	0.01919344		2547.98	0.00893793		3077.97	0.01062768		3607.97	0.00998424		4137.97	0.02180703	0.01979541	
428.2	-0.01756545		958.19	0.0028145	0.00254382	1488.19	0.01980923		2018.18	0.01863361		2548.18	0.00938996		3078.17	0.01034896		3608.17	0.01033078		4138.17	0.02062516	0.01979468	
428.4	-0.01753127		958.39	0.00350974	0.00254133	1488.39	0.02018197		2018.38	0.01889669		2548.38	0.00948785		3078.37	0.00947352		3608.37	0.01008626		4138.37	0.02165049	0.01979395	
428.6	-0.01760914		958.59	0.00398844	0.00253885	1488.59	0.01938771		2018.58	0.01799735		2548.58	0.00978414		3078.57	0.00986624		3608.57	0.00889839		4138.57	0.02230458	0.01979322	
428.8	-0.01750089		958.79	0.00409857	0.00253637	1488.79	0.01890435		2018.78	0.01671482		2548.78	0.00960966		3078.77	0.00837756		3608.77	0.00890155		4138.77	0.0220279	0.01979249	
429	-0.01770831		958.99	0.0045465	0.00253389	1488.99	0.01870266		2018.98	0.01668172		2548.98	0.00940433		3078.97	0.00836904		3608.97	0.00804222		4138.97	0.02296368	0.01979177	
429.2	-0.01814025		959.19	0.00439849	0.00253141	1489.19	0.01896863		2019.18	0.01648984		2549.18	0.00854005		3079.17	0.00796974		3609.17	0.0083897		4139.17	0.02380642	0.01979104	
429.4	-0.01835072		959.39	0.00501954	0.00252893	1489.39	0.01880437		2019.38	0.01667118		2549.38	0.0080879		3079.37	0.00720558		3609.37	0.00785122		4139.37	0.0239365	0.01979031	
429.6	-0.01898881		959.59	0.00439517	0.00252646	1489.59	0.01851741		2019.58	0.0159369		2549.58	0.00664633		3079.57	0.00693787		3609.57	0.00730028		4139.57	0.02402161	0.01978958	
429.8	-0.01939426		959.79	0.00461247	0.00252399	1489.79	0.01848582		2019.78	0.01583268		2549.78	0.0078696		3079.77	0.00629265		3609.77	0.00706891		4139.77	0.02490776	0.01978885	
430	-0.01916171		959.99	0.00398841	0.00252152	1489.99	0.01910036		2019.98	0.01555871		2549.98	0.00663561		3079.97	0.005361		3609.97	0.00722363		4139.97	0.02535175	0.01978812	
430.2	-0.01930288		960.19	0.00364384	0.00251906	1490.19	0.01823345		2020.18	0.01562061		2550.18	0.00630118		3080.17	0.0049626		3610.17	0.00723563		4140.17	0.02508553	0.0197874	
430.4	-0.01893954		960.39	0.00301953	0.00251659	1490.39	0.01923049		2020.38	0.0155162		2550.38	0.00645763		3080.37	0.00478966		3610.37	0.0077207		4140.37	0.02507148	0.01978667	
430.6	-0.01869249		960.59	0.00174995	0.00251413	1490.59	0.01926397		2020.58	0.01645765		2550.58	0.00707259		3080.57	0.00539141		3610.57	0.00787341		4140.57	0.02512471	0.01978594	
430.8	-0.0179837		960.79	0.00146194	0.00251167	1490.79	0.01931628		2020.78	0.01605926		2550.78	0.00713479		3080.77	0.00471466		3610.77	0.00829015		4140.77	0.02459068	0.01978521	
431	-0.01846003		960.99	0.00095542	0.00250922	1490.99	0.0190519		2020.98	0.01607201		2550.98	0.00652218		3080.97	0.00544684		3610.97	0.00868831		4140.97	0.025584	0.01978448	
431.2	-0.0188703		961.19	0.00084558	0.00250676	1491.19	0.01858688		2021.18	0.01587361		2551.18	0.00585135		3081.17	0.00541883		3611.17	0.00939841		4141.17	0.02564507	0.01978375	
431.4	-0.01952061		961.39	0.00069156	0.00250431	1491.39	0.01904575		2021.38	0.01650175		2551.38	0.00727704		3081.37	0.00560427		3611.37	0.00886378		4141.37	0.02434492	0.01978303	
431.6	-0.01913129		961.59	-0.00001619	0.00250186	1491.59	0.01957828		2021.58	0.01635905		2551.58	0.00677643		3081.57	0.00608377		3611.57	0.00905016		4141.57	0.02508522	0.0197823	
431.8	-0.01882557		961.79	0.00009219	0.00249942	1491.79	0.01968771		2021.78	0.01692135		2551.78	0.00603468		3081.77	0.00534431		3611.77	0.00908347		4141.77	0.02421656	0.01978157	
432	-0.01838124		961.99	0.00026954	0.00249697	1491.99	0.01952964		2021.98	0.01732649		2551.98	0.0072398		3081.97	0.00477673		3611.97	0.00989444		4141.97	0.02290868	0.01978084	
432.2	-0.01814913		962.19	0.00138231	0.00249453	1492.19	0.0193657		2022.18	0.01691634		2552.18	0.00805531		3082.17	0.00462562		3612.17	0.00926763		4142.17	0.02223859	0.01978011	
432.4	-0.01747982		962.39	0.0015112	0.00249209	1492.39	0.01899983		2022.38	0.01674048		2552.38	0.00850963		3082.37	0.00436626		3612.37	0.00868831		4142.37	0.02244451	0.01977939	
432.6	-0.01752343		962.59	0.00208282	0.00248965	1492.59	0.01874584		2022.58	0.01628971		2552.58	0.00874176		3082.57	0.00492345		3612.57	0.00925815		4142.57	0.02167348	0.01977866	
432.8	-0.01742954		962.79	0.00190113	0.00248722	1492.79	0.019061		2022.78	0.01574644		2552.78	0.00849252		3082.77	0.00507866		3612.77	0.00951721		4142.77	0.02078483	0.01977793	
433	-0.01784388		962.99	0.00185881	0.00248479	1492.99	0.01892413		2022.98	0.01679124		2552.98	0.00927265		3082.97	0.00562771		3612.97	0.00896516		4142.97	0.02110064	0.0197772	
433.2	-0.01736051		963.19	0.00101063	0.00248236	1493.19	0.01871695		2023.18	0.01763106		2553.18	0.00918723		3083.17	0.00497663		3613.17	0.00833813		4143.17	0.02145651	0.01977647	
433.4	-0.01766437		963.39	0.00035398	0.00247993	1493.39	0.01934577		2023.38	0.01804929		2553.38	0.00881246		3083.37	0.00509699		3613.37	0.00770148		4143.37	0.02070781	0.01977575	
433.6	-0.01839691		963.59	-0.00024066	0.0024775	1493.59	0.01833549		2023.58	0.01722409		2553.58	0.00885546		3083.57	0.00589199		3613.57	0.00762762		4143.57	0.02132342	0.01977502	
433.8	-0.01856292		963.79	0.00005842	0.00247508	1493.79	0.01851096		2023.78	0.01709887		2553.78	0.0091924		3083.77	0.00538741		3613.77	0.00788169		4143.77	0.0212561	0.01977429	
434	-0.01811079		963.99	0.00023461	0.00247266	1493.99	0.01870062		2023.98	0.01730065		2553.98	0.00799751		3083.97	0.00578618		3613.97	0.00803033		4143.97	0.02005057	0.01977356	
434.2	-0.01752929		964.19	0.0006624	0.00247024	1494.19	0.01830321		2024.18	0.0171792		2554.18	0.00759604		3084.17	0.00634577		3614.17	0.0083849		4144.17	0.02003311	0.01977284	
434.4	-0.01665033		964.39	0.00038064	0.00246783	1494.39	0.01883037		2024.38	0.01702894		2554.38	0.00778037		3084.37	0.00698666		3614.37	0.00872414		4144.37	0.02049084	0.01977211	
434.6	-0.01686058		964.59	0.00058939	0.00246541	1494.59	0.01858696		2024.58	0.01658346		2554.58	0.00793609		3084.57	0.00765933		3614.57	0.00818773		4144.57	0.02108116	0.01977138	
434.8	-0.0175759		964.79	0.00086092	0.002463	1494.79	0.01776181		2024.78	0.01538477		2554.78	0.00671934		3084.77	0.00763736		3614.77	0.00773827		4144.77	0.02177509	0.01977065	
435	-0.01841886		964.99	0.00078701	0.00246059	1494.99	0.0174822		2024.98	0.01547481		2554.98	0.00689875		3084.97	0.00783722		3614.97	0.00774127		4144.97	0.02263368	0.01976992	
435.2	-0.01893213		965.19	0.00106924	0.00245819	1495.19	0.01731522		2025.18	0.0151433		2555.18	0.00723122		3085.17	0.00717474		3615.17	0.00718272		4145.17	0.02254675	0.0197692	
435.4	-0.01898235		965.39	0.00139577	0.00245578	1495.39	0.01744126		2025.38	0.01543451		2555.38	0.00777882		3085.37	0.00742566		3615.37	0.00681778		4145.37	0.02227202	0.01976847	
435.6	-0.01869043		965.59	0.00186783	0.00245338	1495.59	0.01680603		2025.58	0.01524384		2555.58	0.00732339		3085.57	0.0072808		3615.57	0.00729328		4145.57	0.0232983	0.01976774	
435.8	-0.0186287		965.79	0.00245035	0.00245098	1495.79	0.01589173		2025.78	0.015406		2555.78	0.00793923		3085.77	0.00710787		3615.77	0.00767988		4145.77	0.02278739	0.01976701	
436	-0.01847083		965.99	0.00260315	0.00244859	1495.99	0.01678079		2025.98	0.01518867		2555.98	0.00874358		3085.97	0.00679931		3615.97	0.0082337		4145.97	0.02306519	0.01976629	
436.2	-0.01887916		966.19	0.00360333	0.00244619	1496.19	0.01664385		2026.18	0.01538549		2556.18	0.00790729		3086.17	0.00734265		3616.17	0.00808371		4146.17	0.02341976	0.01976556	
436.4	-0.01985055		966.39	0.00340413	0.0024438	1496.39	0.01686709		2026.38	0.01670664		2556.38	0.00729224		3086.37	0.007415		3616.37	0.00850566		4146.37	0.02318373	0.01976483	
436.6	-0.02000239		966.59	0.00281484	0.00244141	1496.59	0.01721122		2026.58	0.01742477		2556.58	0.00666972		3086.57	0.00867434		3616.57	0.00809034		4146.57	0.02275146	0.0197641	
436.8	-0.01996763		966.79	0.00147	0.00243902	1496.79	0.01690518		2026.78	0.01814672		2556.78	0.00643793		3086.77	0.00865386		3616.77	0.00769504		4146.77	0.02267161	0.01976338	
437	-0.02021221		966.99	-0.0003755	0.00243664	1496.99	0.01599191		2026.98	0.01989895		2556.98	0.0064989		3086.97	0.00865935		3616.97	0.0072166		4146.97	0.02278688	0.01976265	
437.2	-0.02014734		967.19	-0.00193681	0.00243426	1497.19	0.01587229		2027.18	0.02062487		2557.18	0.00576129		3087.17	0.00832874		3617.17	0.00671241		4147.17	0.02265421	0.01976192	
437.4	-0.02068991		967.39	-0.00243432	0.00243188	1497.39	0.015948		2027.38	0.02083337		2557.38	0.00532718		3087.37	0.00869145		3617.37	0.00699432		4147.37	0.02083365	0.01976119	
437.6	-0.02079564		967.59	-0.00221655	0.0024295	1497.59	0.01582349		2027.58	0.02058443		2557.58	0.00510511		3087.57	0.00965123		3617.57	0.00663136		4147.57	0.02003526	0.01976047	
437.8	-0.02062589		967.79	-0.00241611	0.00242712	1497.79	0.01659328		2027.78	0.02101413		2557.78	0.00426072		3087.77	0.00911784		3617.77	0.00683591		4147.77	0.01975569	0.01975974	
438	-0.0203741		967.99	-0.00248788	0.00242475	1497.99	0.01683957		2027.98	0.02122138		2557.98	0.00368491		3087.97	0.00954216		3617.97	0.00668008		4147.97	0.01900296	0.01975901	
438.2	-0.02078634		968.19	-0.0031934	0.00242238	1498.19	0.01691322		2028.18	0.02109622		2558.18	0.00356971		3088.17	0.01018517		3618.17	0.00590528		4148.17	0.0185591	0.01975829	
438.4	-0.02117336		968.39	-0.00310872	0.00242001	1498.39	0.01765841		2028.38	0.02133586		2558.38	0.00422251		3088.37	0.00979951		3618.37	0.00625205		4148.37	0.01839805	0.01975756	
438.6	-0.02217388		968.59	-0.00217016	0.00241764	1498.59	0.01754688		2028.58	0.02073643		2558.58	0.00498343		3088.57	0.00932319		3618.57	0.00560996		4148.57	0.01848437	0.01975683	
438.8	-0.02211428		968.79	-0.00237992	0.00241528	1498.79	0.01763945		2028.78	0.02006017		2558.78	0.00500864		3088.77	0.0090936		3618.77	0.00563935		4148.77	0.01827727	0.0197561	
439	-0.02150047		968.99	-0.00165313	0.00241292	1498.99	0.01797607		2028.98	0.02040832		2558.98	0.00557837		3088.97	0.00828415		3618.97	0.00614115		4148.97	0.01817112	0.01975538	
439.2	-0.02211382		969.19	-0.0010574	0.00241056	1499.19	0.01812892		2029.18	0.02018532		2559.18	0.00611769		3089.17	0.00703035		3619.17	0.00593961		4149.17	0.01751744	0.01975465	
439.4	-0.02080881		969.39	-0.00006781	0.0024082	1499.39	0.01811046		2029.38	0.02021361		2559.38	0.00678091		3089.37	0.00707518		3619.37	0.0065734		4149.37	0.01780197	0.01975392	
439.6	-0.02016153		969.59	0.00068967	0.00240584	1499.59	0.01768717		2029.58	0.01968467		2559.58	0.00669044		3089.57	0.00723476		3619.57	0.00697646		4149.57	0.01883322	0.0197532	
439.8	-0.01876791		969.79	0.0008406	0.00240349	1499.79	0.01794139		2029.78	0.01889224		2559.78	0.00776947		3089.77	0.00683782		3619.77	0.00643463		4149.77	0.01913262	0.01975247	
440	-0.01894947		969.99	0.00072813	0.00240114	1499.99	0.0188275		2029.98	0.0180191		2559.98	0.00736038		3089.97	0.00625016		3619.97	0.00679335		4149.97	0.01966558	0.01975174	
440.2	-0.01916599		970.19	0.00111443	0.00239879	1500.19	0.01833887		2030.18	0.01781765		2560.18	0.0069676		3090.17	0.00601429		3620.17	0.00663794		4150.17	0.02086383	0.01975101	
440.4	-0.01931977		970.39	0.00053636	0.00239645	1500.39	0.0179269		2030.38	0.01795452		2560.38	0.00663039		3090.37	0.00638414		3620.37	0.00645328		4150.37	0.02092278	0.01975029	
440.6	-0.01817693		970.59	0.0000041	0.0023941	1500.59	0.0172152		2030.58	0.01659741		2560.58	0.00702285		3090.57	0.00660867		3620.57	0.00622474		4150.57	0.02123002	0.01974956	
440.8	-0.01887047		970.79	-0.00011587	0.00239176	1500.79	0.01664286		2030.78	0.01603621		2560.78	0.00730635		3090.77	0.00599781		3620.77	0.00685876		4150.77	0.02233281	0.01974883	
441	-0.01953921		970.99	-0.00030735	0.00238942	1500.99	0.01552925		2030.98	0.01591446		2560.98	0.00698155		3090.97	0.006165		3620.97	0.00672394		4150.97	0.0231807	0.01974811	
441.2	-0.01968804		971.19	0.00045426	0.00238709	1501.19	0.01446334		2031.18	0.0164984		2561.18	0.00709164		3091.17	0.00608048		3621.17	0.00656659		4151.17	0.02290856	0.01974738	
441.4	-0.02029642		971.39	0.00010414	0.00238475	1501.39	0.01413406		2031.38	0.01648227		2561.38	0.00710129		3091.37	0.00645677		3621.37	0.0067159		4151.37	0.02213703	0.01974665	
441.6	-0.02068515		971.59	0.00014771	0.00238242	1501.59	0.01375568		2031.58	0.01698156		2561.58	0.00658283		3091.57	0.00675614		3621.57	0.00664543		4151.57	0.02311301	0.01974593	
441.8	-0.02108755		971.79	-0.00032847	0.00238009	1501.79	0.01315472		2031.78	0.01679686		2561.78	0.00596124		3091.77	0.00649605		3621.77	0.00733262		4151.77	0.02446624	0.0197452	
442	-0.02150207		971.99	-0.00084969	0.00237776	1501.99	0.01311808		2031.98	0.01708957		2561.98	0.00616669		3091.97	0.00632898		3621.97	0.00661589		4151.97	0.02372582	0.01974447	
442.2	-0.02232361		972.19	-0.00090829	0.00237544	1502.19	0.01348504		2032.18	0.01762465		2562.18	0.00656527		3092.17	0.00678817		3622.17	0.00642134		4152.17	0.0244067	0.01974375	
442.4	-0.02313602		972.39	-0.00016959	0.00237312	1502.39	0.0138625		2032.38	0.01813559		2562.38	0.00665546		3092.37	0.0063303		3622.37	0.00695913		4152.37	0.02401313	0.01974302	
442.6	-0.02442053		972.59	-0.00055543	0.00237079	1502.59	0.01408734		2032.58	0.01813165		2562.58	0.00720789		3092.57	0.00664023		3622.57	0.00773402		4152.57	0.02384998	0.01974229	
442.8	-0.02409863		972.79	-0.00138577	0.00236848	1502.79	0.01471205		2032.78	0.01797387		2562.78	0.00643861		3092.77	0.00700398		3622.77	0.00767771		4152.77	0.02315519	0.01974157	
443	-0.02403759		972.99	-0.00109042	0.00236616	1502.99	0.01462605		2032.98	0.01829453		2562.98	0.00652769		3092.97	0.00686225		3622.97	0.00727201		4152.97	0.0228034	0.01974084	
443.2	-0.02459148		973.19	-0.00170258	0.00236385	1503.19	0.01474398		2033.18	0.01805603		2563.18	0.00704623		3093.17	0.00642798		3623.17	0.00730731		4153.17	0.0223651	0.01974011	
443.4	-0.02326738		973.39	-0.00173812	0.00236153	1503.39	0.01563221		2033.38	0.01777729		2563.38	0.00678432		3093.37	0.00714284		3623.37	0.00660868		4153.37	0.02253345	0.01973939	
443.6	-0.02329472		973.59	-0.00205754	0.00235923	1503.59	0.01688375		2033.58	0.01748539		2563.58	0.00586596		3093.57	0.00761712		3623.57	0.00580607		4153.57	0.02269494	0.01973866	
443.8	-0.0217826		973.79	-0.00260767	0.00235692	1503.79	0.01804815		2033.78	0.01606889		2563.78	0.00664087		3093.77	0.0068786		3623.77	0.00588767		4153.77	0.02243533	0.01973793	
444	-0.02155362		973.99	-0.00294167	0.00235461	1503.99	0.01905494		2033.98	0.01536712		2563.98	0.00626138		3093.97	0.0070817		3623.97	0.00709849		4153.97	0.0224847	0.01973721	
444.2	-0.02100875		974.19	-0.0030795	0.00235231	1504.19	0.01931566		2034.18	0.01487862		2564.18	0.00604405		3094.17	0.00713286		3624.17	0.00702344		4154.17	0.02253771	0.01973648	
444.4	-0.0204259		974.39	-0.00250168	0.00235001	1504.39	0.01923681		2034.38	0.01411088		2564.38	0.00576362		3094.37	0.00745971		3624.37	0.00695816		4154.37	0.02173872	0.01973575	
444.6	-0.02014051		974.59	-0.00244274	0.00234771	1504.59	0.01899626		2034.58	0.01371922		2564.58	0.00718215		3094.57	0.00759703		3624.57	0.0073142		4154.57	0.02191643	0.01973503	
444.8	-0.02030153		974.79	-0.00237839	0.00234542	1504.79	0.01844158		2034.78	0.01338317		2564.78	0.00784611		3094.77	0.00700084		3624.77	0.00742448		4154.77	0.02288277	0.0197343	
445	-0.02005155		974.99	-0.00141301	0.00234312	1504.99	0.01755419		2034.98	0.01354269		2564.98	0.00787046		3094.97	0.00684019		3624.97	0.00727015		4154.97	0.02344319	0.01973357	
445.2	-0.02049333		975.19	-0.00120215	0.00234083	1505.19	0.01724591		2035.18	0.01406269		2565.18	0.00824672		3095.17	0.0070625		3625.17	0.00777108		4155.17	0.02306231	0.01973285	
445.4	-0.02068737		975.39	-0.00240364	0.00233854	1505.39	0.0170428		2035.38	0.0139748		2565.38	0.00790171		3095.37	0.00728123		3625.37	0.00703619		4155.37	0.02363273	0.01973212	
445.6	-0.01924795		975.59	-0.00244131	0.00233626	1505.59	0.01706397		2035.58	0.0142544		2565.58	0.00807447		3095.57	0.00709119		3625.57	0.00710939		4155.57	0.02523391	0.0197314	
445.8	-0.01963316		975.79	-0.00297822	0.00233397	1505.79	0.01693748		2035.78	0.01396417		2565.78	0.00796632		3095.77	0.00641692		3625.77	0.00715572		4155.77	0.02559178	0.01973067	
446	-0.0201698		975.99	-0.00281445	0.00233169	1505.99	0.01698134		2035.98	0.01467244		2565.98	0.00878098		3095.97	0.00596691		3625.97	0.00613978		4155.97	0.02511284	0.01972994	
446.2	-0.02109125		976.19	-0.00301348	0.00232941	1506.19	0.01733343		2036.18	0.01521255		2566.18	0.00905803		3096.17	0.00591017		3626.17	0.00638792		4156.17	0.02580129	0.01972922	
446.4	-0.02141422		976.39	-0.00281146	0.00232713	1506.39	0.01763539		2036.38	0.01596074		2566.38	0.00942211		3096.37	0.00585912		3626.37	0.00615604		4156.37	0.02440666	0.01972849	
446.6	-0.02206866		976.59	-0.00286306	0.00232486	1506.59	0.01812325		2036.58	0.01707708		2566.58	0.00940246		3096.57	0.00592158		3626.57	0.0059475		4156.57	0.02447208	0.01972776	
446.8	-0.02221615		976.79	-0.00327134	0.00232258	1506.79	0.01765754		2036.78	0.01734153		2566.78	0.00828025		3096.77	0.00546246		3626.77	0.00445149		4156.77	0.02408937	0.01972704	
447	-0.02243488		976.99	-0.00277075	0.00232031	1506.99	0.01736291		2036.98	0.01777045		2566.98	0.00843233		3096.97	0.00480167		3626.97	0.00376133		4156.97	0.02400851	0.01972631	
447.2	-0.02271819		977.19	-0.00298211	0.00231804	1507.19	0.01744999		2037.18	0.01830721		2567.18	0.00854878		3097.17	0.00387982		3627.17	0.00338543		4157.17	0.02308564	0.01972559	
447.4	-0.02275368		977.39	-0.00320359	0.00231578	1507.39	0.01839616		2037.38	0.01857622		2567.38	0.00799999		3097.37	0.00341977		3627.37	0.00291571		4157.37	0.0219308	0.01972486	
447.6	-0.02318374		977.59	-0.00329364	0.00231351	1507.59	0.01908832		2037.58	0.01828475		2567.58	0.0075332		3097.57	0.0038681		3627.57	0.00331257		4157.57	0.02170892	0.01972413	
447.8	-0.02237023		977.79	-0.00355803	0.00231125	1507.79	0.01835063		2037.78	0.01810346		2567.78	0.00807737		3097.77	0.00331247		3627.77	0.00389822		4157.77	0.0215812	0.01972341	
448	-0.02211023		977.99	-0.00375168	0.00230899	1507.99	0.01807422		2037.98	0.01863835		2567.98	0.00770101		3097.97	0.00374274		3627.97	0.00421375		4157.97	0.02092955	0.01972268	
448.2	-0.02216372		978.19	-0.00425228	0.00230673	1508.19	0.01689448		2038.18	0.01851539		2568.18	0.00736472		3098.17	0.00374444		3628.17	0.0040903		4158.17	0.01960877	0.01972196	
448.4	-0.02213163		978.39	-0.00341979	0.00230447	1508.39	0.01655908		2038.38	0.01831271		2568.38	0.00754354		3098.37	0.00437451		3628.37	0.00406		4158.37	0.01892553	0.01972123	
448.6	-0.02253025		978.59	-0.00351131	0.00230222	1508.59	0.01612117		2038.58	0.01831125		2568.58	0.00850632		3098.57	0.0045237		3628.57	0.00512547		4158.57	0.01872477	0.01972051	
448.8	-0.02274562		978.79	-0.0031141	0.00229997	1508.79	0.01507293		2038.78	0.01782949		2568.78	0.00820989		3098.77	0.00426126		3628.77	0.00525255		4158.77	0.01934433	0.01971978	
449	-0.02278018		978.99	-0.00261114	0.00229772	1508.99	0.01498068		2038.98	0.01803381		2568.98	0.00737084		3098.97	0.00486672		3628.97	0.005536		4158.97	0.01952636	0.01971905	
449.2	-0.02286293		979.19	-0.0022846	0.00229547	1509.19	0.01534759		2039.18	0.01754904		2569.18	0.00722518		3099.17	0.00601452		3629.17	0.00563234		4159.17	0.01992369	0.01971833	
449.4	-0.02229428		979.39	-0.00276343	0.00229323	1509.39	0.01599319		2039.38	0.01709436		2569.38	0.00676018		3099.37	0.00603565		3629.37	0.00480989		4159.37	0.02128676	0.0197176	
449.6	-0.02175476		979.59	-0.00304556	0.00229099	1509.59	0.01667058		2039.58	0.01677253		2569.58	0.00783923		3099.57	0.00600688		3629.57	0.00573746		4159.57	0.02178327	0.01971688	
449.8	-0.0228099		979.79	-0.0025417	0.00228875	1509.79	0.01669455		2039.78	0.01710204		2569.78	0.00865275		3099.77	0.00655446		3629.77	0.00557429		4159.77	0.02179287	0.01971615	
450	-0.02241271		979.99	-0.00196784	0.00228651	1509.99	0.01718141		2039.98	0.01714833		2569.98	0.00973706		3099.97	0.00678281		3629.97	0.00461691		4159.97	0.02216452	0.01971542	
450.2	-0.02167423		980.19	-0.00247442	0.00228427	1510.19	0.01820739		2040.18	0.01771209		2570.18	0.00975544		3100.17	0.00683547		3630.17	0.00478208		4160.17	0.02224009	0.0197147	
450.4	-0.02111405		980.39	-0.00208445	0.00228204	1510.39	0.0192124		2040.38	0.01804822		2570.38	0.0098615		3100.37	0.00760153		3630.37	0.00438627		4160.37	0.02171442	0.01971397	
450.6	-0.02136852		980.59	-0.00146862	0.00227981	1510.59	0.01877019		2040.58	0.01826915		2570.58	0.00900513		3100.57	0.0071619		3630.57	0.00437951		4160.57	0.02261627	0.01971325	
450.8	-0.02140289		980.79	-0.00233936	0.00227758	1510.79	0.01926481		2040.78	0.01723617		2570.78	0.00973012		3100.77	0.0068308		3630.77	0.00430414		4160.77	0.02169969	0.01971252	
451	-0.02122733		980.99	-0.00229572	0.00227535	1510.99	0.01976999		2040.98	0.01723048		2570.98	0.01004123		3100.97	0.0068666		3630.97	0.00329202		4160.97	0.0214959	0.0197118	
451.2	-0.02096053		981.19	-0.00285835	0.00227312	1511.19	0.01980213		2041.18	0.01732314		2571.18	0.01009399		3101.17	0.00709988		3631.17	0.00207082		4161.17	0.02043431	0.01971107	
451.4	-0.02112573		981.39	-0.00331603	0.0022709	1511.39	0.0199201		2041.38	0.01710935		2571.38	0.01022275		3101.37	0.00772463		3631.37	0.00227756		4161.37	0.0201778	0.01971035	
451.6	-0.02210628		981.59	-0.00356127	0.00226868	1511.59	0.0189346		2041.58	0.01643945		2571.58	0.00969341		3101.57	0.00888419		3631.57	0.00213251		4161.57	0.02047532	0.01970962	
451.8	-0.02187907		981.79	-0.00370935	0.00226646	1511.79	0.0175685		2041.78	0.01666211		2571.78	0.00931693		3101.77	0.00870163		3631.77	0.00186982		4161.77	0.02017154	0.01970889	
452	-0.02161592		981.99	-0.0039835	0.00226425	1511.99	0.01686185		2041.98	0.01620733		2571.98	0.00842633		3101.97	0.00899207		3631.97	0.00177901		4161.97	0.01934901	0.01970817	
452.2	-0.02183185		982.19	-0.00396659	0.00226203	1512.19	0.01580912		2042.18	0.01533548		2572.18	0.00782285		3102.17	0.00912332		3632.17	0.00200645		4162.17	0.01993597	0.01970744	
452.4	-0.02155038		982.39	-0.00363248	0.00225982	1512.39	0.01507812		2042.38	0.01470903		2572.38	0.00715353		3102.37	0.00947123		3632.37	0.00222937		4162.37	0.01993431	0.01970672	
452.6	-0.02244872		982.59	-0.00465476	0.00225761	1512.59	0.01421676		2042.58	0.0135669		2572.58	0.00627967		3102.57	0.00839529		3632.57	0.00282031		4162.57	0.02026229	0.01970599	
452.8	-0.02241184		982.79	-0.00463796	0.0022554	1512.79	0.01291642		2042.78	0.01333631		2572.78	0.00546196		3102.77	0.00740113		3632.77	0.00248966		4162.77	0.02097528	0.01970527	
453	-0.02297766		982.99	-0.00481641	0.0022532	1512.99	0.0135752		2042.98	0.01316099		2572.98	0.00388966		3102.97	0.00691292		3632.97	0.00272507		4162.97	0.02145392	0.01970454	
453.2	-0.02336706		983.19	-0.00407603	0.00225099	1513.19	0.01399303		2043.18	0.01230448		2573.18	0.00344543		3103.17	0.00618104		3633.17	0.00274835		4163.17	0.0227359	0.01970382	
453.4	-0.02357165		983.39	-0.0051482	0.00224879	1513.39	0.01429725		2043.38	0.01222231		2573.38	0.00407543		3103.37	0.00553986		3633.37	0.00301255		4163.37	0.0234525	0.01970309	
453.6	-0.02368859		983.59	-0.00489517	0.00224659	1513.59	0.01375867		2043.58	0.01248635		2573.58	0.00482881		3103.57	0.00567907		3633.57	0.00365143		4163.57	0.02370391	0.01970237	
453.8	-0.02408325		983.79	-0.00517495	0.0022444	1513.79	0.0137033		2043.78	0.012809		2573.78	0.0057565		3103.77	0.00591424		3633.77	0.00322023		4163.77	0.02453132	0.01970164	
454	-0.02422852		983.99	-0.00553589	0.0022422	1513.99	0.01383102		2043.98	0.01296986		2573.98	0.00499654		3103.97	0.00567047		3633.97	0.00381042		4163.97	0.02471165	0.01970092	
454.2	-0.02474007		984.19	-0.00485238	0.00224001	1514.19	0.01430035		2044.18	0.01392243		2574.18	0.00480841		3104.17	0.0056997		3634.17	0.00468514		4164.17	0.02415383	0.01970019	
454.4	-0.02490156		984.39	-0.00406605	0.00223782	1514.39	0.01465078		2044.38	0.01500465		2574.38	0.00494186		3104.37	0.00619533		3634.37	0.00528802		4164.37	0.02415359	0.01969947	
454.6	-0.0243765		984.59	-0.00360055	0.00223563	1514.59	0.01406972		2044.58	0.0149506		2574.58	0.0052608		3104.57	0.00542491		3634.57	0.00548014		4164.57	0.02345232	0.01969874	
454.8	-0.02495093		984.79	-0.00407072	0.00223344	1514.79	0.01619129		2044.78	0.0145731		2574.78	0.00718483		3104.77	0.00568627		3634.77	0.00487469		4164.77	0.02176876	0.01969802	
455	-0.02435665		984.99	-0.00392702	0.00223126	1514.99	0.01663378		2044.98	0.01505421		2574.98	0.00731379		3104.97	0.00590559		3634.97	0.00426631		4164.97	0.02135976	0.01969729	
455.2	-0.02469147		985.19	-0.00347152	0.00222908	1515.19	0.01698427		2045.18	0.01494136		2575.18	0.00765565		3105.17	0.00669642		3635.17	0.00443193		4165.17	0.02057864	0.01969657	
455.4	-0.02471076		985.39	-0.00325306	0.0022269	1515.39	0.01685748		2045.38	0.01496051		2575.38	0.00818363		3105.37	0.00672435		3635.37	0.00533431		4165.37	0.02030947	0.01969584	
455.6	-0.02520485		985.59	-0.00183754	0.00222472	1515.59	0.01593188		2045.58	0.01480785		2575.58	0.00827187		3105.57	0.00697405		3635.57	0.00569187		4165.57	0.01962728	0.01969512	
455.8	-0.02394491		985.79	-0.00112521	0.00222255	1515.79	0.01601204		2045.78	0.01489373		2575.78	0.00782344		3105.77	0.00710007		3635.77	0.00630707		4165.77	0.01925098	0.01969439	
456	-0.02349817		985.99	-0.00071603	0.00222037	1515.99	0.01601144		2045.98	0.01429485		2575.98	0.00786053		3105.97	0.00744451		3635.97	0.00643558		4165.97	0.01873078	0.01969367	
456.2	-0.02335498		986.19	-0.00013836	0.0022182	1516.19	0.01605939		2046.18	0.01374162		2576.18	0.00803284		3106.17	0.00769102		3636.17	0.00662553		4166.17	0.01903416	0.01969294	
456.4	-0.02328517		986.39	-0.00113119	0.00221603	1516.39	0.01608712		2046.38	0.01284989		2576.38	0.00719262		3106.37	0.0067197		3636.37	0.00607132		4166.37	0.01870687	0.01969222	
456.6	-0.0235977		986.59	-0.00171526	0.00221386	1516.59	0.0163546		2046.58	0.01230016		2576.58	0.00646202		3106.57	0.0054826		3636.57	0.0054095		4166.57	0.01920487	0.01969149	
456.8	-0.02271116		986.79	-0.00218844	0.0022117	1516.79	0.01611673		2046.78	0.01328591		2576.78	0.00624707		3106.77	0.00478875		3636.77	0.00495407		4166.77	0.01909618	0.01969077	
457	-0.02331307		986.99	-0.00291399	0.00220954	1516.99	0.0169163		2046.98	0.01295583		2576.98	0.0055024		3106.97	0.00428202		3636.97	0.00538842		4166.97	0.01919594	0.01969004	
457.2	-0.02440895		987.19	-0.00298984	0.00220738	1517.19	0.01696088		2047.18	0.01361911		2577.18	0.0052295		3107.17	0.00436114		3637.17	0.00552356		4167.17	0.02009668	0.01968932	
457.4	-0.02407097		987.39	-0.00430266	0.00220522	1517.39	0.01707151		2047.38	0.0141532		2577.38	0.00607503		3107.37	0.0049971		3637.37	0.00581902		4167.37	0.02008164	0.01968859	
457.6	-0.02492771		987.59	-0.00473014	0.00220306	1517.59	0.01660783		2047.58	0.01501663		2577.58	0.00552221		3107.57	0.00551644		3637.57	0.00504697		4167.57	0.02031923	0.01968787	
457.8	-0.0258656		987.79	-0.006822	0.00220091	1517.79	0.01601621		2047.78	0.01505241		2577.78	0.00592782		3107.77	0.00628181		3637.77	0.00452454		4167.77	0.02020889	0.01968714	
458	-0.02609511		987.99	-0.00687969	0.00219875	1517.99	0.01600202		2047.98	0.01526175		2577.98	0.00535365		3107.97	0.00587816		3637.97	0.00427454		4167.97	0.0197095	0.01968642	
458.2	-0.02604016		988.19	-0.00693353	0.0021966	1518.19	0.01611482		2048.18	0.01568601		2578.18	0.00602607		3108.17	0.00553349		3638.17	0.00430523		4168.17	0.01910583	0.0196857	
458.4	-0.02618383		988.39	-0.00691245	0.00219446	1518.39	0.01593633		2048.38	0.01623948		2578.38	0.00701444		3108.37	0.00587299		3638.37	0.0036462		4168.37	0.0193738	0.01968497	
458.6	-0.02607793		988.59	-0.00656571	0.00219231	1518.59	0.01550827		2048.58	0.01513727		2578.58	0.0081185		3108.57	0.00565246		3638.57	0.00351173		4168.57	0.01902798	0.01968425	
458.8	-0.02606182		988.79	-0.00694114	0.00219017	1518.79	0.01629996		2048.78	0.01425407		2578.78	0.00885045		3108.77	0.00615582		3638.77	0.00301623		4168.77	0.01838275	0.01968352	
459	-0.02513754		988.99	-0.00710306	0.00218802	1518.99	0.01578785		2048.98	0.01417529		2578.98	0.00863316		3108.97	0.00621529		3638.97	0.00377859		4168.97	0.01835274	0.0196828	
459.2	-0.02535854		989.19	-0.00650846	0.00218589	1519.19	0.01580845		2049.18	0.01415959		2579.18	0.00927154		3109.17	0.00620868		3639.17	0.00381027		4169.17	0.01835394	0.01968207	
459.4	-0.02445703		989.39	-0.00600805	0.00218375	1519.39	0.01494922		2049.38	0.01411889		2579.38	0.00929029		3109.37	0.00529924		3639.37	0.00504505		4169.37	0.01793146	0.01968135	
459.6	-0.0245949		989.59	-0.00451939	0.00218161	1519.59	0.01411889		2049.58	0.01421634		2579.58	0.00897259		3109.57	0.0053689		3639.57	0.00565046		4169.57	0.01807813	0.01968062	
459.8	-0.02412868		989.79	-0.00382761	0.00217948	1519.79	0.01464022		2049.78	0.01415066		2579.78	0.0077845		3109.77	0.00540034		3639.77	0.00626901		4169.77	0.01807156	0.0196799	
460	-0.02361359		989.99	-0.00303065	0.00217735	1519.99	0.01466981		2049.98	0.01377863		2579.98	0.00756811		3109.97	0.00482636		3639.97	0.00563921		4169.97	0.0184595	0.01967918	
460.2	-0.02315199		990.19	-0.00236761	0.00217522	1520.19	0.01432797		2050.18	0.01399602		2580.18	0.00621339		3110.17	0.00423887		3640.17	0.00570418		4170.17	0.01916556	0.01967845	
460.4	-0.02300339		990.39	-0.00209103	0.00217309	1520.39	0.01450404		2050.38	0.01420815		2580.38	0.00476914		3110.37	0.00341828		3640.37	0.00554845		4170.37	0.01967896	0.01967773	
460.6	-0.02261422		990.59	-0.00194577	0.00217097	1520.59	0.01404809		2050.58	0.01515866		2580.58	0.0043967		3110.57	0.00360361		3640.57	0.00558786		4170.57	0.01968655	0.019677	
460.8	-0.0221173		990.79	-0.001285	0.00216884	1520.79	0.01382603		2050.78	0.01613094		2580.78	0.00374605		3110.77	0.00349812		3640.77	0.00571542		4170.77	0.01970376	0.01967628	
461	-0.02285344		990.99	-0.0015013	0.00216672	1520.99	0.01431988		2050.98	0.01566888		2580.98	0.00264165		3110.97	0.00383511		3640.97	0.00600819		4170.97	0.01975473	0.01967555	
461.2	-0.02328676		991.19	-0.00195823	0.0021646	1521.19	0.01452743		2051.18	0.01618315		2581.18	0.00258272		3111.17	0.00469577		3641.17	0.00568295		4171.17	0.01965627	0.01967483	
461.4	-0.02240971		991.39	-0.00280883	0.00216249	1521.39	0.0147916		2051.38	0.0154055		2581.38	0.00315336		3111.37	0.00487071		3641.37	0.00575523		4171.37	0.01916533	0.01967411	
461.6	-0.02310045		991.59	-0.00325404	0.00216037	1521.59	0.01351721		2051.58	0.0146322		2581.58	0.00319067		3111.57	0.00424749		3641.57	0.00458911		4171.57	0.01940645	0.01967338	
461.8	-0.02269763		991.79	-0.00434917	0.00215826	1521.79	0.01362824		2051.78	0.01359499		2581.78	0.00286532		3111.77	0.00460675		3641.77	0.00410225		4171.77	0.02008448	0.01967266	
462	-0.02228376		991.99	-0.00373411	0.00215615	1521.99	0.01465326		2051.98	0.01354975		2581.98	0.00352618		3111.97	0.00404201		3641.97	0.00405628		4171.97	0.02003306	0.01967193	
462.2	-0.02304929		992.19	-0.00436202	0.00215404	1522.19	0.01529107		2052.18	0.01366744		2582.18	0.00428072		3112.17	0.00468522		3642.17	0.00427877		4172.17	0.02012189	0.01967121	
462.4	-0.02398834		992.39	-0.00416066	0.00215193	1522.39	0.01463392		2052.38	0.01392594		2582.38	0.00558575		3112.37	0.00512495		3642.37	0.00404151		4172.37	0.02077124	0.01967049	
462.6	-0.02398335		992.59	-0.00454974	0.00214983	1522.59	0.01492558		2052.58	0.01293022		2582.58	0.00544583		3112.57	0.00557394		3642.57	0.00437241		4172.57	0.02058119	0.01966976	
462.8	-0.0237077		992.79	-0.00531542	0.00214773	1522.79	0.01518789		2052.78	0.01287099		2582.78	0.00555013		3112.77	0.00607208		3642.77	0.0042671		4172.77	0.0198902	0.01966904	
463	-0.02416886		992.99	-0.00521768	0.00214563	1522.99	0.01541816		2052.98	0.0130382		2582.98	0.00562125		3112.97	0.00559788		3642.97	0.00465426		4172.97	0.01997623	0.01966831	
463.2	-0.0241288		993.19	-0.00516836	0.00214353	1523.19	0.01472716		2053.18	0.01381503		2583.18	0.00634556		3113.17	0.00545201		3643.17	0.00456389		4173.17	0.01984522	0.01966759	
463.4	-0.02377551		993.39	-0.00605588	0.00214143	1523.39	0.01496386		2053.38	0.01436266		2583.38	0.00635972		3113.37	0.00517622		3643.37	0.00499567		4173.37	0.01987451	0.01966687	
463.6	-0.02448436		993.59	-0.00581079	0.00213934	1523.59	0.01536372		2053.58	0.01463033		2583.58	0.00586855		3113.57	0.00493112		3643.57	0.00474091		4173.57	0.02046572	0.01966614	
463.8	-0.02402017		993.79	-0.00479385	0.00213725	1523.79	0.01599715		2053.78	0.01503238		2583.78	0.00635235		3113.77	0.00526209		3643.77	0.00479496		4173.77	0.02060239	0.01966542	
464	-0.02402107		993.99	-0.00437142	0.00213516	1523.99	0.01497453		2053.98	0.01560167		2583.98	0.00656604		3113.97	0.00564078		3643.97	0.00437595		4173.97	0.02083098	0.01966469	
464.2	-0.02376765		994.19	-0.00306755	0.00213307	1524.19	0.01492022		2054.18	0.01581804		2584.18	0.00651846		3114.17	0.00566365		3644.17	0.00441711		4174.17	0.02059511	0.01966397	
464.4	-0.02392622		994.39	-0.00288109	0.00213098	1524.39	0.01488789		2054.38	0.01605287		2584.38	0.00649904		3114.37	0.00588763		3644.37	0.0045385		4174.37	0.02043208	0.01966325	
464.6	-0.02378443		994.59	-0.00266671	0.0021289	1524.59	0.01458721		2054.58	0.01608951		2584.58	0.00735555		3114.57	0.00576221		3644.57	0.00515762		4174.57	0.02028221	0.01966252	
464.8	-0.02324413		994.79	-0.00268184	0.00212682	1524.79	0.01469986		2054.78	0.01574605		2584.78	0.00686716		3114.77	0.00585689		3644.77	0.00551021		4174.77	0.02004526	0.0196618	
465	-0.02223917		994.99	-0.00394258	0.00212474	1524.99	0.01517445		2054.98	0.01475973		2584.98	0.00729425		3114.97	0.00543244		3644.97	0.00508575		4174.97	0.019382	0.01966108	
465.2	-0.02102618		995.19	-0.00386656	0.00212266	1525.19	0.01458306		2055.18	0.01445185		2585.18	0.00750106		3115.17	0.00571517		3645.17	0.00468905		4175.17	0.01922041	0.01966035	
465.4	-0.02055242		995.39	-0.00249579	0.00212058	1525.39	0.01439469		2055.38	0.0148476		2585.38	0.00736048		3115.37	0.00447935		3645.37	0.00506129		4175.37	0.0195349	0.01965963	
465.6	-0.02048762		995.59	-0.00205138	0.00211851	1525.59	0.01356957		2055.58	0.0151177		2585.58	0.00659597		3115.57	0.00336791		3645.57	0.00475783		4175.57	0.01930107	0.0196589	
465.8	-0.0207094		995.79	-0.00234025	0.00211644	1525.79	0.01461782		2055.78	0.01452414		2585.78	0.0062901		3115.77	0.00347682		3645.77	0.00500067		4175.77	0.01915393	0.01965818	
466	-0.02163619		995.99	-0.00255695	0.00211437	1525.99	0.01471012		2055.98	0.01434086		2585.98	0.00708376		3115.97	0.00331713		3645.97	0.00532069		4175.97	0.01835153	0.01965746	
466.2	-0.02235326		996.19	-0.00401179	0.0021123	1526.19	0.01450252		2056.18	0.0142821		2586.18	0.0063966		3116.17	0.00394699		3646.17	0.00507594		4176.17	0.01792953	0.01965673	
466.4	-0.02288034		996.39	-0.00425843	0.00211024	1526.39	0.01407617		2056.38	0.01424183		2586.38	0.00650324		3116.37	0.00366693		3646.37	0.0060572		4176.37	0.01768867	0.01965601	
466.6	-0.02337238		996.59	-0.00489403	0.00210817	1526.59	0.0143172		2056.58	0.01404412		2586.58	0.00617231		3116.57	0.00444878		3646.57	0.00547853		4176.57	0.01729677	0.01965529	
466.8	-0.02350016		996.79	-0.0052796	0.00210611	1526.79	0.01398		2056.78	0.01443855		2586.78	0.00643514		3116.77	0.00518873		3646.77	0.00534228		4176.77	0.01741383	0.01965456	
467	-0.02339711		996.99	-0.00599106	0.00210405	1526.99	0.01367936		2056.98	0.01454952		2586.98	0.00565528		3116.97	0.00513989		3646.97	0.00464488		4176.97	0.01703515	0.01965384	
467.2	-0.02373812		997.19	-0.0074033	0.00210199	1527.19	0.01364171		2057.18	0.01561219		2587.18	0.00549534		3117.17	0.00533784		3647.17	0.00461476		4177.17	0.01695925	0.01965312	
467.4	-0.02452987		997.39	-0.00872025	0.00209994	1527.39	0.01406074		2057.38	0.01557348		2587.38	0.00582318		3117.37	0.00516498		3647.37	0.0045365		4177.37	0.01791555	0.01965239	
467.6	-0.02554839		997.59	-0.00892473	0.00209788	1527.59	0.01329744		2057.58	0.01491535		2587.58	0.00553173		3117.57	0.00533173		3647.57	0.00525229		4177.57	0.0181327	0.01965167	
467.8	-0.02551227		997.79	-0.00911927	0.00209583	1527.79	0.01257032		2057.78	0.01530333		2587.78	0.00572626		3117.77	0.00650786		3647.77	0.00520269		4177.77	0.01785264	0.01965095	
468	-0.02569566		997.99	-0.00921788	0.00209378	1527.99	0.01208697		2057.98	0.0151982		2587.98	0.00548891		3117.97	0.00632628		3647.97	0.00428946		4177.97	0.0173181	0.01965022	
468.2	-0.02543852		998.19	-0.00851692	0.00209174	1528.19	0.01235556		2058.18	0.01487004		2588.18	0.00502044		3118.17	0.00537683		3648.17	0.00426164		4178.17	0.01770381	0.0196495	
468.4	-0.02542412		998.39	-0.0092107	0.00208969	1528.39	0.01180343		2058.38	0.01503877		2588.38	0.00437895		3118.37	0.00547523		3648.37	0.00456221		4178.37	0.01781548	0.01964878	
468.6	-0.02486264		998.59	-0.00841613	0.00208765	1528.59	0.0121511		2058.58	0.015642		2588.58	0.00569065		3118.57	0.00482708		3648.57	0.00463503		4178.57	0.01761984	0.01964805	
468.8	-0.02325456		998.79	-0.00780186	0.00208561	1528.79	0.0120496		2058.78	0.01563888		2588.78	0.00481029		3118.77	0.00475427		3648.77	0.00404331		4178.77	0.01738713	0.01964733	
469	-0.02242211		998.99	-0.00701937	0.00208357	1528.99	0.01204001		2058.98	0.01545823		2588.98	0.00540815		3118.97	0.00437542		3648.97	0.00289713		4178.97	0.01758768	0.01964661	
469.2	-0.0226423		999.19	-0.00535186	0.00208153	1529.19	0.01221638		2059.18	0.01528536		2589.18	0.00483374		3119.17	0.00455688		3649.17	0.00289983		4179.17	0.01836097	0.01964588	
469.4	-0.02325469		999.39	-0.00401154	0.00207949	1529.39	0.01244915		2059.38	0.01548991		2589.38	0.00497278		3119.37	0.00392218		3649.37	0.00308181		4179.37	0.01837401	0.01964516	
469.6	-0.02361129		999.59	-0.00343825	0.00207746	1529.59	0.01199734		2059.58	0.01422962		2589.58	0.00470339		3119.57	0.00414385		3649.57	0.00392045		4179.57	0.01820317	0.01964444	
469.8	-0.02356446		999.79	-0.00334472	0.00207543	1529.79	0.01176271		2059.78	0.01263853		2589.78	0.00526614		3119.77	0.00412101		3649.77	0.00437534		4179.77	0.01818	0.01964372	
470	-0.02318095		999.99	-0.00336366	0.0020734	1529.99	0.01120636		2059.98	0.01209985		2589.98	0.00532112		3119.97	0.00445892		3649.97	0.00421024		4179.97	0.01865322	0.01964299	
470.2	-0.02336594		1000.19	-0.00321698	0.00207137	1530.19	0.01105039		2060.18	0.01174028		2590.18	0.00517253		3120.17	0.00454029		3650.17	0.00484728		4180.17	0.0185468	0.01964227	
470.4	-0.02418021		1000.39	-0.00294098	0.00206935	1530.39	0.01126807		2060.38	0.01174723		2590.38	0.00545463		3120.37	0.00457691		3650.37	0.00559745		4180.37	0.01820263	0.01964155	
470.6	-0.02456164		1000.59	-0.00253128	0.00206732	1530.59	0.01170984		2060.58	0.01147876		2590.58	0.00551538		3120.57	0.00525116		3650.57	0.00479231		4180.57	0.01809207	0.01964082	
470.8	-0.02361256		1000.79	-0.00242876	0.0020653	1530.79	0.01207097		2060.78	0.01143791		2590.78	0.00543411		3120.77	0.00591006		3650.77	0.00569512		4180.77	0.01796725	0.0196401	
471	-0.02371244		1000.99	-0.00270157	0.00206328	1530.99	0.01232431		2060.98	0.01131931		2590.98	0.00403025		3120.97	0.00568197		3650.97	0.00582118		4180.97	0.01686555	0.01963938	
471.2	-0.02462036		1001.19	-0.00417224	0.00206126	1531.19	0.01267577		2061.18	0.01173105		2591.18	0.00404899		3121.17	0.00535752		3651.17	0.0065615		4181.17	0.01782066	0.01963866	
471.4	-0.02466514		1001.39	-0.00446771	0.00205925	1531.39	0.01280354		2061.38	0.01172734		2591.38	0.00521386		3121.37	0.00533393		3651.37	0.00670842		4181.37	0.0173932	0.01963793	
471.6	-0.02463615		1001.59	-0.00533275	0.00205723	1531.59	0.01322738		2061.58	0.01155965		2591.58	0.00490026		3121.57	0.0056129		3651.57	0.006782		4181.57	0.01652814	0.01963721	
471.8	-0.02449369		1001.79	-0.00529422	0.00205522	1531.79	0.01329866		2061.78	0.01178297		2591.78	0.00350714		3121.77	0.00509081		3651.77	0.00634496		4181.77	0.01627082	0.01963649	
472	-0.02476189		1001.99	-0.00471128	0.00205321	1531.99	0.01442466		2061.98	0.01131104		2591.98	0.00382367		3121.97	0.00441597		3651.97	0.00516252		4181.97	0.01662314	0.01963576	
472.2	-0.02459367		1002.19	-0.00457295	0.0020512	1532.19	0.01410334		2062.18	0.01222127		2592.18	0.00354407		3122.17	0.00492776		3652.17	0.00489542		4182.17	0.0175657	0.01963504	
472.4	-0.02436244		1002.39	-0.00548348	0.0020492	1532.39	0.01345692		2062.38	0.01249994		2592.38	0.00357226		3122.37	0.00565648		3652.37	0.0040898		4182.37	0.01794623	0.01963432	
472.6	-0.02384938		1002.59	-0.00542679	0.00204719	1532.59	0.01372514		2062.58	0.01324935		2592.58	0.00449863		3122.57	0.00552447		3652.57	0.00309861		4182.57	0.01794193	0.0196336	
472.8	-0.02332146		1002.79	-0.0048708	0.00204519	1532.79	0.0131532		2062.78	0.01294249		2592.78	0.00394554		3122.77	0.00525292		3652.77	0.00295212		4182.77	0.01821813	0.01963287	
473	-0.02358406		1002.99	-0.00546692	0.00204319	1532.99	0.01277842		2062.98	0.01285694		2592.98	0.00468679		3122.97	0.00531915		3652.97	0.00250392		4182.97	0.01863844	0.01963215	
473.2	-0.02402709		1003.19	-0.00524367	0.00204119	1533.19	0.01305791		2063.18	0.01261755		2593.18	0.00501437		3123.17	0.00578114		3653.17	0.00294801		4183.17	0.0191707	0.01963143	
473.4	-0.02418372		1003.39	-0.00573616	0.0020392	1533.39	0.01204059		2063.38	0.01296556		2593.38	0.00600469		3123.37	0.00671828		3653.37	0.00309397		4183.37	0.01945714	0.01963071	
473.6	-0.0242998		1003.59	-0.00574692	0.0020372	1533.59	0.01146278		2063.58	0.01260824		2593.58	0.00656108		3123.57	0.00634337		3653.57	0.00403082		4183.57	0.0194384	0.01962998	
473.8	-0.02452721		1003.79	-0.00560296	0.00203521	1533.79	0.0110623		2063.78	0.01278141		2593.78	0.007275		3123.77	0.00554889		3653.77	0.00415366		4183.77	0.01919114	0.01962926	
474	-0.02510911		1003.99	-0.00506805	0.00203322	1533.99	0.01125489		2063.98	0.01307512		2593.98	0.00756897		3123.97	0.00619289		3653.97	0.00476528		4183.97	0.01929154	0.01962854	
474.2	-0.02581341		1004.19	-0.0051982	0.00203123	1534.19	0.01197087		2064.18	0.01280872		2594.18	0.00697476		3124.17	0.00625038		3654.17	0.00571507		4184.17	0.01840041	0.01962782	
474.4	-0.02653515		1004.39	-0.00531942	0.00202925	1534.39	0.01244978		2064.38	0.01332781		2594.38	0.00662758		3124.37	0.00610403		3654.37	0.00537779		4184.37	0.0179096	0.01962709	
474.6	-0.02659227		1004.59	-0.00462405	0.00202726	1534.59	0.01284061		2064.58	0.01358573		2594.58	0.00706196		3124.57	0.00659923		3654.57	0.00575456		4184.57	0.01742405	0.01962637	
474.8	-0.0264066		1004.79	-0.0051148	0.00202528	1534.79	0.01373533		2064.78	0.01434071		2594.78	0.00628305		3124.77	0.00666248		3654.77	0.005887		4184.77	0.01657095	0.01962565	
475	-0.02644326		1004.99	-0.00552884	0.0020233	1534.99	0.01451379		2064.98	0.01474171		2594.98	0.00627031		3124.97	0.00662358		3654.97	0.00486713		4184.97	0.0164197	0.01962493	
475.2	-0.02615665		1005.19	-0.00646915	0.00202132	1535.19	0.01486014		2065.18	0.01537544		2595.18	0.00618567		3125.17	0.00631462		3655.17	0.00491109		4185.17	0.01723416	0.0196242	
475.4	-0.02538521		1005.39	-0.00597046	0.00201935	1535.39	0.01558779		2065.38	0.01578994		2595.38	0.00697338		3125.37	0.00576059		3655.37	0.00476424		4185.37	0.01627986	0.01962348	
475.6	-0.02551742		1005.59	-0.00633643	0.00201737	1535.59	0.01514033		2065.58	0.01531579		2595.58	0.00597899		3125.57	0.00490673		3655.57	0.00445833		4185.57	0.01690389	0.01962276	
475.8	-0.02533495		1005.79	-0.00582849	0.0020154	1535.79	0.01419538		2065.78	0.01497401		2595.78	0.00566356		3125.77	0.00435375		3655.77	0.00378582		4185.77	0.0175787	0.01962204	
476	-0.02531936		1005.99	-0.00528745	0.00201343	1535.99	0.01410593		2065.98	0.01491656		2595.98	0.00602028		3125.97	0.00498472		3655.97	0.00297171		4185.97	0.01827347	0.01962131	
476.2	-0.02412469		1006.19	-0.00509836	0.00201146	1536.19	0.0133874		2066.18	0.015338		2596.18	0.00603758		3126.17	0.00502442		3656.17	0.0025246		4186.17	0.01866632	0.01962059	
476.4	-0.02433639		1006.39	-0.00546563	0.00200949	1536.39	0.01203545		2066.38	0.01449798		2596.38	0.0052786		3126.37	0.00484091		3656.37	0.00171412		4186.37	0.01908183	0.01961987	
476.6	-0.0239799		1006.59	-0.0060069	0.00200753	1536.59	0.01126557		2066.58	0.01374922		2596.58	0.00496318		3126.57	0.00357052		3656.57	0.00200085		4186.57	0.01873809	0.01961915	
476.8	-0.0233509		1006.79	-0.0047497	0.00200556	1536.79	0.01031604		2066.78	0.01257344		2596.78	0.00500113		3126.77	0.00272872		3656.77	0.00240219		4186.77	0.01853725	0.01961843	
477	-0.02381004		1006.99	-0.00566529	0.0020036	1536.99	0.00941278		2066.98	0.01263348		2596.98	0.00469647		3126.97	0.00255964		3656.97	0.00206401		4186.97	0.01886913	0.0196177	
477.2	-0.02413561		1007.19	-0.00603483	0.00200164	1537.19	0.00945721		2067.18	0.01191143		2597.18	0.00485203		3127.17	0.00270719		3657.17	0.00226293		4187.17	0.01862853	0.01961698	
477.4	-0.02422321		1007.39	-0.00596853	0.00199969	1537.39	0.00934447		2067.38	0.01194451		2597.38	0.0045923		3127.37	0.00204913		3657.37	0.00210646		4187.37	0.01862833	0.01961626	
477.6	-0.024588		1007.59	-0.00641638	0.00199773	1537.59	0.00998655		2067.58	0.01224702		2597.58	0.00475101		3127.57	0.00164277		3657.57	0.00275114		4187.57	0.01917797	0.01961554	
477.8	-0.02478583		1007.79	-0.00594195	0.00199578	1537.79	0.00995309		2067.78	0.01240428		2597.78	0.00477309		3127.77	0.00212559		3657.77	0.00381828		4187.77	0.01881559	0.01961482	
478	-0.02464626		1007.99	-0.00610474	0.00199382	1537.99	0.01014324		2067.98	0.01273543		2597.98	0.00449351		3127.97	0.00327009		3657.97	0.00406389		4187.97	0.01937878	0.01961409	
478.2	-0.02501187		1008.19	-0.00568279	0.00199187	1538.19	0.01121564		2068.18	0.01262526		2598.18	0.00373564		3128.17	0.00313527		3658.17	0.00409162		4188.17	0.01935783	0.01961337	
478.4	-0.02581614		1008.39	-0.00533676	0.00198993	1538.39	0.01220615		2068.38	0.01364327		2598.38	0.00345122		3128.37	0.00330065		3658.37	0.00397716		4188.37	0.0194241	0.01961265	
478.6	-0.02581958		1008.59	-0.0052121	0.00198798	1538.59	0.01334081		2068.58	0.0140306		2598.58	0.00309996		3128.57	0.00364268		3658.57	0.00398092		4188.57	0.01916217	0.01961193	
478.8	-0.02574285		1008.79	-0.00553943	0.00198604	1538.79	0.01413704		2068.78	0.01433379		2598.78	0.00228312		3128.77	0.0030738		3658.77	0.00320145		4188.77	0.01922343	0.01961121	
479	-0.02513854		1008.99	-0.00503451	0.00198409	1538.99	0.01458058		2068.98	0.01424925		2598.98	0.00345167		3128.97	0.00355367		3658.97	0.00302749		4188.97	0.02002963	0.01961048	
479.2	-0.02481613		1009.19	-0.00592757	0.00198215	1539.19	0.01470266		2069.18	0.01445417		2599.18	0.00264906		3129.17	0.00379865		3659.17	0.00334882		4189.17	0.02024672	0.01960976	
479.4	-0.02532168		1009.39	-0.00670426	0.00198022	1539.39	0.01527845		2069.38	0.01536224		2599.38	0.00375361		3129.37	0.00293261		3659.37	0.00300833		4189.37	0.02043694	0.01960904	
479.6	-0.02648103		1009.59	-0.00675772	0.00197828	1539.59	0.01520687		2069.58	0.01472774		2599.58	0.00385658		3129.57	0.00266772		3659.57	0.00221803		4189.57	0.02058266	0.01960832	
479.8	-0.02686093		1009.79	-0.00580714	0.00197635	1539.79	0.01482028		2069.78	0.01448521		2599.78	0.00505224		3129.77	0.00302274		3659.77	0.00201436		4189.77	0.02078378	0.0196076	
480	-0.02739108		1009.99	-0.00553684	0.00197441	1539.99	0.01459755		2069.98	0.01438834		2599.98	0.00561834		3129.97	0.00272907		3659.97	0.00198666		4189.97	0.02106485	0.01960688	
480.2	-0.02747367		1010.19	-0.00596808	0.00197248	1540.19	0.0146543		2070.18	0.01430712		2600.18	0.00587059		3130.17	0.00203986		3660.17	0.00232882		4190.17	0.02042735	0.01960615	
480.4	-0.02856404		1010.39	-0.0061223	0.00197055	1540.39	0.01416322		2070.38	0.01362333		2600.38	0.00564509		3130.37	0.00226559		3660.37	0.0024698		4190.37	0.01997275	0.01960543	
480.6	-0.0296071		1010.59	-0.00714386	0.00196863	1540.59	0.01471347		2070.58	0.01407693		2600.58	0.00607114		3130.57	0.00101494		3660.57	0.00271999		4190.57	0.01946889	0.01960471	
480.8	-0.03004646		1010.79	-0.00699195	0.0019667	1540.79	0.0143653		2070.78	0.01326078		2600.78	0.00607902		3130.77	0.00104731		3660.77	0.00273273		4190.77	0.01891397	0.01960399	
481	-0.03090711		1010.99	-0.00814633	0.00196478	1540.99	0.01363526		2070.98	0.01361846		2600.98	0.00517508		3130.97	0.00105617		3660.97	0.00241833		4190.97	0.01858856	0.01960327	
481.2	-0.03117285		1011.19	-0.00884059	0.00196286	1541.19	0.0136488		2071.18	0.01397912		2601.18	0.00551924		3131.17	0.00154428		3661.17	0.00223741		4191.17	0.01781891	0.01960255	
481.4	-0.03096367		1011.39	-0.00869874	0.00196094	1541.39	0.01368029		2071.38	0.01442229		2601.38	0.00506359		3131.37	0.00153351		3661.37	0.00257209		4191.37	0.01819104	0.01960183	
481.6	-0.03041018		1011.59	-0.00925556	0.00195902	1541.59	0.01252607		2071.58	0.01486023		2601.58	0.00497259		3131.57	0.00255852		3661.57	0.00232789		4191.57	0.01908725	0.0196011	
481.8	-0.02990298		1011.79	-0.00883352	0.0019571	1541.79	0.012018		2071.78	0.01426214		2601.78	0.00497839		3131.77	0.00299508		3661.77	0.00286548		4191.77	0.01825788	0.01960038	
482	-0.02884779		1011.99	-0.00909914	0.00195519	1541.99	0.01142814		2071.98	0.01381552		2601.98	0.00524149		3131.97	0.00358308		3661.97	0.00251987		4191.97	0.01951665	0.01959966	
482.2	-0.02905394		1012.19	-0.00862447	0.00195328	1542.19	0.01243022		2072.18	0.01371276		2602.18	0.00401688		3132.17	0.00342106		3662.17	0.0034736		4192.17	0.01935563	0.01959894	
482.4	-0.02845509		1012.39	-0.00869354	0.00195137	1542.39	0.01259457		2072.38	0.01313202		2602.38	0.00410012		3132.37	0.00376594		3662.37	0.00362449		4192.37	0.01905506	0.01959822	
482.6	-0.02751237		1012.59	-0.00884855	0.00194946	1542.59	0.01169878		2072.58	0.01293277		2602.58	0.0037914		3132.57	0.00373486		3662.57	0.00281232		4192.57	0.01925215	0.0195975	
482.8	-0.02628596		1012.79	-0.00803845	0.00194755	1542.79	0.01154094		2072.78	0.01291644		2602.78	0.00346572		3132.77	0.00401394		3662.77	0.0036805		4192.77	0.02015009	0.01959678	
483	-0.02511255		1012.99	-0.00769623	0.00194565	1542.99	0.01206968		2072.98	0.01285034		2602.98	0.00358787		3132.97	0.00398659		3662.97	0.00372822		4192.97	0.02052674	0.01959605	
483.2	-0.02489694		1013.19	-0.00850785	0.00194375	1543.19	0.01170142		2073.18	0.01346372		2603.18	0.00369673		3133.17	0.00409898		3663.17	0.00408813		4193.17	0.02024467	0.01959533	
483.4	-0.02486644		1013.39	-0.00778745	0.00194185	1543.39	0.01234427		2073.38	0.01328187		2603.38	0.00442266		3133.37	0.0028228		3663.37	0.00355199		4193.37	0.02081543	0.01959461	
483.6	-0.02521716		1013.59	-0.00657684	0.00193995	1543.59	0.01267636		2073.58	0.01293676		2603.58	0.00449412		3133.57	0.00244892		3663.57	0.0038437		4193.57	0.0206682	0.01959389	
483.8	-0.02510809		1013.79	-0.0058254	0.00193805	1543.79	0.01255028		2073.78	0.01288818		2603.78	0.00493512		3133.77	0.0032047		3663.77	0.00364093		4193.77	0.02123438	0.01959317	
484	-0.02394409		1013.99	-0.00576628	0.00193615	1543.99	0.0128082		2073.98	0.01339437		2603.98	0.00425131		3133.97	0.00223507		3663.97	0.00308216		4193.97	0.02082317	0.01959245	
484.2	-0.02447356		1014.19	-0.00570334	0.00193426	1544.19	0.01434188		2074.18	0.01440306		2604.18	0.00360253		3134.17	0.00177804		3664.17	0.00280548		4194.17	0.02019962	0.01959173	
484.4	-0.025105		1014.39	-0.00592943	0.00193237	1544.39	0.01484866		2074.38	0.01430436		2604.38	0.00366871		3134.37	0.0020864		3664.37	0.00192042		4194.37	0.02001744	0.01959101	
484.6	-0.02589206		1014.59	-0.00640148	0.00193048	1544.59	0.01479431		2074.58	0.01457143		2604.58	0.00283993		3134.57	0.00103007		3664.57	0.00222348		4194.57	0.01986954	0.01959028	
484.8	-0.02650609		1014.79	-0.00631944	0.00192859	1544.79	0.01341102		2074.78	0.0140118		2604.78	0.00172112		3134.77	0.00200788		3664.77	0.00320235		4194.77	0.01921287	0.01958956	
485	-0.02699285		1014.99	-0.00601678	0.00192671	1544.99	0.01307139		2074.98	0.01502221		2604.98	0.00187769		3134.97	0.00244496		3664.97	0.00271671		4194.97	0.01886278	0.01958884	
485.2	-0.02792227		1015.19	-0.00574912	0.00192482	1545.19	0.01362102		2075.18	0.01544877		2605.18	0.00241487		3135.17	0.00309946		3665.17	0.00283315		4195.17	0.01778238	0.01958812	
485.4	-0.02789618		1015.39	-0.00571502	0.00192294	1545.39	0.01335359		2075.38	0.01426511		2605.38	0.00194579		3135.37	0.00315553		3665.37	0.0033225		4195.37	0.01690044	0.0195874	
485.6	-0.02774616		1015.59	-0.0053723	0.00192106	1545.59	0.01318785		2075.58	0.01387821		2605.58	0.00217217		3135.57	0.00353057		3665.57	0.00308894		4195.57	0.01712018	0.01958668	
485.8	-0.02832828		1015.79	-0.00600031	0.00191918	1545.79	0.01367473		2075.78	0.01339791		2605.78	0.00274679		3135.77	0.00358622		3665.77	0.00385985		4195.77	0.01637214	0.01958596	
486	-0.02895696		1015.99	-0.00705593	0.0019173	1545.99	0.0131104		2075.98	0.01337104		2605.98	0.00243131		3135.97	0.00438082		3665.97	0.00347653		4195.97	0.01688695	0.01958524	
486.2	-0.03012539		1016.19	-0.0072761	0.00191543	1546.19	0.01350471		2076.18	0.01340799		2606.18	0.00177076		3136.17	0.00428181		3666.17	0.00382518		4196.17	0.01587508	0.01958452	
486.4	-0.02963984		1016.39	-0.00717897	0.00191356	1546.39	0.01272711		2076.38	0.01323587		2606.38	0.00248096		3136.37	0.00411237		3666.37	0.00416439		4196.37	0.01508291	0.0195838	
486.6	-0.02925791		1016.59	-0.00777973	0.00191168	1546.59	0.01253155		2076.58	0.01430607		2606.58	0.00271027		3136.57	0.00375974		3666.57	0.00428294		4196.57	0.01502192	0.01958308	
486.8	-0.02892277		1016.79	-0.00748438	0.00190982	1546.79	0.01289144		2076.78	0.01441305		2606.78	0.00324358		3136.77	0.00410918		3666.77	0.0056833		4196.77	0.01463552	0.01958236	
487	-0.02877763		1016.99	-0.00845061	0.00190795	1546.99	0.01310245		2076.98	0.01484703		2606.98	0.00365132		3136.97	0.00360046		3666.97	0.00550161		4196.97	0.01423148	0.01958163	
487.2	-0.0286431		1017.19	-0.00850531	0.00190608	1547.19	0.01282255		2077.18	0.01534848		2607.18	0.00421422		3137.17	0.00372632		3667.17	0.00562112		4197.17	0.01425166	0.01958091	
487.4	-0.02829762		1017.39	-0.00913132	0.00190422	1547.39	0.01353868		2077.38	0.01447723		2607.38	0.00461444		3137.37	0.00329538		3667.37	0.00485999		4197.37	0.01539869	0.01958019	
487.6	-0.02854127		1017.59	-0.01000371	0.00190236	1547.59	0.01380036		2077.58	0.01482663		2607.58	0.00394354		3137.57	0.00360905		3667.57	0.00490867		4197.57	0.01511634	0.01957947	
487.8	-0.02898395		1017.79	-0.01073934	0.0019005	1547.79	0.01349447		2077.78	0.01452706		2607.78	0.00410896		3137.77	0.00372156		3667.77	0.00407836		4197.77	0.01618993	0.01957875	
488	-0.02765674		1017.99	-0.01012964	0.00189864	1547.99	0.01365023		2077.98	0.01518934		2607.98	0.00349417		3137.97	0.00230359		3667.97	0.00317667		4197.97	0.01661747	0.01957803	
488.2	-0.02860275		1018.19	-0.01000689	0.00189678	1548.19	0.01405847		2078.18	0.01538197		2608.18	0.00355512		3138.17	0.00217744		3668.17	0.00259467		4198.17	0.01634889	0.01957731	
488.4	-0.02866377		1018.39	-0.00982885	0.00189493	1548.39	0.0126403		2078.38	0.01499251		2608.38	0.00358713		3138.37	0.00241545		3668.37	0.00249994		4198.37	0.01647111	0.01957659	
488.6	-0.02798501		1018.59	-0.00918449	0.00189307	1548.59	0.01178556		2078.58	0.01415519		2608.58	0.00321871		3138.57	0.00309103		3668.57	0.00339543		4198.57	0.01761784	0.01957587	
488.8	-0.02748025		1018.79	-0.00874999	0.00189122	1548.79	0.0111739		2078.78	0.01381423		2608.78	0.00279326		3138.77	0.00312421		3668.77	0.002818		4198.77	0.01794704	0.01957515	
489	-0.02790228		1018.99	-0.00736401	0.00188937	1548.99	0.01102493		2078.98	0.01332857		2608.98	0.00356797		3138.97	0.00330456		3668.97	0.00171598		4198.97	0.01743556	0.01957443	
489.2	-0.02831525		1019.19	-0.00589584	0.00188752	1549.19	0.01025665		2079.18	0.01257716		2609.18	0.00308389		3139.17	0.00348183		3669.17	0.00179335		4199.17	0.01765022	0.01957371	
489.4	-0.02800951		1019.39	-0.00488048	0.00188568	1549.39	0.00974694		2079.38	0.01301691		2609.38	0.00294038		3139.37	0.00347943		3669.37	0.00202993		4199.37	0.0176302	0.01957299	
489.6	-0.02832495		1019.59	-0.00351799	0.00188383	1549.59	0.0091577		2079.58	0.01257573		2609.58	0.0036065		3139.57	0.00316202		3669.57	0.0022495		4199.57	0.01813683	0.01957227	
489.8	-0.02900037		1019.79	-0.0032572	0.00188199	1549.79	0.00805802		2079.78	0.01254465		2609.78	0.00364302		3139.77	0.00366014		3669.77	0.00209756		4199.77	0.01785838	0.01957155	
490	-0.02921183		1019.99	-0.00329702	0.00188015	1549.99	0.00765885		2079.98	0.01196495		2609.98	0.00337896		3139.97	0.00433841		3669.97	0.00140987		4199.97	0.01777891	0.01957083	
490.2	-0.02907837		1020.19	-0.00292132	0.00187831	1550.19	0.00725068		2080.18	0.01130466		2610.18	0.003509		3140.17	0.00374481		3670.17	0.0013618		4200.17	0.01753375	0.01957011	
490.4	-0.02850226		1020.39	-0.00271377	0.00187648	1550.39	0.00683923		2080.38	0.01141654		2610.38	0.00470377		3140.37	0.00336779		3670.37	0.00183797		4200.37	0.01775541	0.01956939	
490.6	-0.02821065		1020.59	-0.00284594	0.00187464	1550.59	0.00685071		2080.58	0.01167328		2610.58	0.00565463		3140.57	0.0038863		3670.57	0.00171827		4200.57	0.01732622	0.01956867	
490.8	-0.02788203		1020.79	-0.00334901	0.00187281	1550.79	0.00720222		2080.78	0.01139669		2610.78	0.00539432		3140.77	0.00419132		3670.77	0.00202111		4200.77	0.01747479	0.01956795	
491	-0.0280295		1020.99	-0.00437342	0.00187098	1550.99	0.00798583		2080.98	0.01144421		2610.98	0.00491183		3140.97	0.00361767		3670.97	0.00199383		4200.97	0.0174437	0.01956722	
491.2	-0.02782997		1021.19	-0.00462645	0.00186915	1551.19	0.00821566		2081.18	0.01108594		2611.18	0.00503067		3141.17	0.00365299		3671.17	0.00225501		4201.17	0.01691208	0.0195665	
491.4	-0.02802642		1021.39	-0.00596154	0.00186732	1551.39	0.00833422		2081.38	0.01134383		2611.38	0.0055994		3141.37	0.00382987		3671.37	0.00313789		4201.37	0.01704549	0.01956578	
491.6	-0.02934041		1021.59	-0.00624321	0.00186549	1551.59	0.00898352		2081.58	0.0118172		2611.58	0.00559649		3141.57	0.00400079		3671.57	0.00372251		4201.57	0.01656072	0.01956506	
491.8	-0.03049428		1021.79	-0.00646002	0.00186367	1551.79	0.00844086		2081.78	0.01184794		2611.78	0.00517415		3141.77	0.00274556		3671.77	0.00405195		4201.77	0.01671899	0.01956434	
492	-0.02994188		1021.99	-0.0062254	0.00186185	1551.99	0.0090779		2081.98	0.01196095		2611.98	0.00472262		3141.97	0.00247944		3671.97	0.00387253		4201.97	0.01639643	0.01956362	
492.2	-0.03102263		1022.19	-0.00649789	0.00186003	1552.19	0.00935011		2082.18	0.01185165		2612.18	0.00503788		3142.17	0.00250034		3672.17	0.00400265		4202.17	0.01625975	0.0195629	
492.4	-0.0321381		1022.39	-0.00688473	0.00185821	1552.39	0.00868975		2082.38	0.01170777		2612.38	0.00521796		3142.37	0.00233836		3672.37	0.00423693		4202.37	0.01695683	0.01956218	
492.6	-0.0315658		1022.59	-0.00743102	0.00185639	1552.59	0.00924037		2082.58	0.01098161		2612.58	0.00491868		3142.57	0.00271941		3672.57	0.00375237		4202.57	0.01782626	0.01956146	
492.8	-0.03153213		1022.79	-0.00658203	0.00185458	1552.79	0.00897041		2082.78	0.01087333		2612.78	0.00469772		3142.77	0.00203281		3672.77	0.00279986		4202.77	0.01687178	0.01956074	
493	-0.03284418		1022.99	-0.00616733	0.00185276	1552.99	0.00880094		2082.98	0.01173987		2612.98	0.0046587		3142.97	0.00308048		3672.97	0.00307197		4202.97	0.01595935	0.01956002	
493.2	-0.03255038		1023.19	-0.00575281	0.00185095	1553.19	0.00948263		2083.18	0.01238359		2613.18	0.00411273		3143.17	0.00282877		3673.17	0.003838		4203.17	0.01518974	0.0195593	
493.4	-0.03290935		1023.39	-0.00519841	0.00184914	1553.39	0.01032625		2083.38	0.01322245		2613.38	0.00483437		3143.37	0.00275399		3673.37	0.00398504		4203.37	0.01450627	0.01955858	
493.6	-0.03372102		1023.59	-0.00557623	0.00184733	1553.59	0.01033073		2083.58	0.0123961		2613.58	0.003989		3143.57	0.00304235		3673.57	0.00474353		4203.57	0.01400541	0.01955786	
493.8	-0.03242974		1023.79	-0.00587468	0.00184552	1553.79	0.01056186		2083.78	0.01258184		2613.78	0.00347941		3143.77	0.00369793		3673.77	0.00447062		4203.77	0.0147974	0.01955714	
494	-0.03216721		1023.99	-0.00633746	0.00184372	1553.99	0.01065606		2083.98	0.01170798		2613.98	0.0026647		3143.97	0.00405734		3673.97	0.00384586		4203.97	0.01495898	0.01955642	
494.2	-0.03157348		1024.19	-0.0064797	0.00184192	1554.19	0.01101926		2084.18	0.01167234		2614.18	0.00234837		3144.17	0.00335861		3674.17	0.00314466		4204.17	0.01526775	0.01955571	
494.4	-0.03119657		1024.39	-0.00666072	0.00184012	1554.39	0.01206619		2084.38	0.01090361		2614.38	0.00220831		3144.37	0.00343537		3674.37	0.00316542		4204.37	0.01612598	0.01955499	
494.6	-0.03005492		1024.59	-0.00703287	0.00183832	1554.59	0.01226014		2084.58	0.01055125		2614.58	0.00106999		3144.57	0.0034767		3674.57	0.00351929		4204.57	0.01577307	0.01955427	
494.8	-0.02916977		1024.79	-0.00783121	0.00183652	1554.79	0.01295581		2084.78	0.00982739		2614.78	-0.00060484		3144.77	0.00331688		3674.77	0.00256153		4204.77	0.01594969	0.01955355	
495	-0.02891617		1024.99	-0.00804427	0.00183472	1554.99	0.01316746		2084.98	0.01008504		2614.98	-0.00078026		3144.97	0.00357686		3674.97	0.00291008		4204.97	0.01519337	0.01955283	
495.2	-0.0280095		1025.19	-0.00798946	0.00183293	1555.19	0.0130507		2085.18	0.01081717		2615.18	-0.00020374		3145.17	0.00355305		3675.17	0.00286054		4205.17	0.01595397	0.01955211	
495.4	-0.0282362		1025.39	-0.00779878	0.00183114	1555.39	0.01170583		2085.38	0.01090023		2615.38	-0.00034681		3145.37	0.00393791		3675.37	0.00201554		4205.37	0.01617531	0.01955139	
495.6	-0.02926245		1025.59	-0.00798346	0.00182935	1555.59	0.01176138		2085.58	0.0102075		2615.58	-0.00048294		3145.57	0.00368537		3675.57	0.00195272		4205.57	0.01691631	0.01955067	
495.8	-0.02885808		1025.79	-0.00726345	0.00182756	1555.79	0.01125548		2085.78	0.0101929		2615.78	-0.00074624		3145.77	0.00320796		3675.77	0.00162093		4205.77	0.01702208	0.01954995	
496	-0.02930463		1025.99	-0.00721455	0.00182577	1555.99	0.01111806		2085.98	0.01003578		2615.98	0.0003367		3145.97	0.00342462		3675.97	0.00071355		4205.97	0.01815391	0.01954923	
496.2	-0.02993341		1026.19	-0.00725721	0.00182398	1556.19	0.01030617		2086.18	0.00934278		2616.18	0.00121068		3146.17	0.00370403		3676.17	0.00043995		4206.17	0.01875856	0.01954851	
496.4	-0.03075067		1026.39	-0.0074251	0.0018222	1556.39	0.00981774		2086.38	0.00904372		2616.38	0.00197017		3146.37	0.00395404		3676.37	0.00027274		4206.37	0.01941885	0.01954779	
496.6	-0.03030599		1026.59	-0.00782352	0.00182042	1556.59	0.00992859		2086.58	0.00898973		2616.58	0.00241442		3146.57	0.0043251		3676.57	0.00014393		4206.57	0.01964535	0.01954707	
496.8	-0.03049066		1026.79	-0.00735268	0.00181864	1556.79	0.00957373		2086.78	0.00907603		2616.78	0.0032979		3146.77	0.00476538		3676.77	0.00025785		4206.77	0.01882716	0.01954635	
497	-0.03026522		1026.99	-0.00774212	0.00181686	1556.99	0.00990398		2086.98	0.00939289		2616.98	0.00409321		3146.97	0.00515716		3676.97	0.00117869		4206.97	0.01860642	0.01954563	
497.2	-0.0296763		1027.19	-0.00796101	0.00181508	1557.19	0.00991563		2087.18	0.00975713		2617.18	0.00443514		3147.17	0.00455125		3677.17	0.0015635		4207.17	0.01875373	0.01954491	
497.4	-0.03006902		1027.39	-0.0081629	0.00181331	1557.39	0.00935454		2087.38	0.01008651		2617.38	0.00476477		3147.37	0.00433283		3677.37	0.00214143		4207.37	0.01974359	0.01954419	
497.6	-0.02989378		1027.59	-0.00892216	0.00181154	1557.59	0.00949761		2087.58	0.00954228		2617.58	0.00425398		3147.57	0.00468241		3677.57	0.00279821		4207.57	0.01979586	0.01954347	
497.8	-0.02940235		1027.79	-0.00940692	0.00180976	1557.79	0.00922986		2087.78	0.00888499		2617.78	0.00485024		3147.77	0.00452443		3677.77	0.00335841		4207.77	0.01974013	0.01954275	
498	-0.03028425		1027.99	-0.00926369	0.00180799	1557.99	0.00888432		2087.98	0.00908103		2617.98	0.00541417		3147.97	0.00412893		3677.97	0.00285648		4207.97	0.01924253	0.01954203	
498.2	-0.02986068		1028.19	-0.00939083	0.00180623	1558.19	0.00988277		2088.18	0.00935979		2618.18	0.00658264		3148.17	0.00322532		3678.17	0.00243586		4208.17	0.01905432	0.01954131	
498.4	-0.0300615		1028.39	-0.00936358	0.00180446	1558.39	0.01073378		2088.38	0.00894122		2618.38	0.0057617		3148.37	0.00284042		3678.37	0.00304965		4208.37	0.01901905	0.0195406	
498.6	-0.02921263		1028.59	-0.00921649	0.0018027	1558.59	0.00973306		2088.58	0.00957425		2618.58	0.00578752		3148.57	0.00179035		3678.57	0.00273405		4208.57	0.01731918	0.01953988	
498.8	-0.02945965		1028.79	-0.0091945	0.00180093	1558.79	0.00992996		2088.78	0.00977146		2618.78	0.00561795		3148.77	0.00125921		3678.77	0.00234709		4208.77	0.01627015	0.01953916	
499	-0.02995189		1028.99	-0.00851934	0.00179917	1558.99	0.00999871		2088.98	0.01153965		2618.98	0.00568176		3148.97	0.00092482		3678.97	0.00301727		4208.97	0.01556213	0.01953844	
499.2	-0.02931739		1029.19	-0.00779276	0.00179741	1559.19	0.01000347		2089.18	0.01130032		2619.18	0.00511751		3149.17	0.00054797		3679.17	0.002506		4209.17	0.01558354	0.01953772	
499.4	-0.02917065		1029.39	-0.00741477	0.00179565	1559.39	0.00994847		2089.38	0.01096923		2619.38	0.00345901		3149.37	0.00109991		3679.37	0.0021098		4209.37	0.01496926	0.019537	
499.6	-0.02894711		1029.59	-0.00666202	0.0017939	1559.59	0.01157325		2089.58	0.01130347		2619.58	0.00232768		3149.57	0.0011926		3679.57	0.00278414		4209.57	0.01545115	0.01953628	
499.8	-0.02867471		1029.79	-0.00561092	0.00179214	1559.79	0.01160255		2089.78	0.01090191		2619.78	0.00285489		3149.77	0.00126533		3679.77	0.00180439		4209.77	0.01480005	0.01953556	
500	-0.02852086		1029.99	-0.00604339	0.00179039	1559.99	0.01076332		2089.98	0.01031389		2619.98	0.00214131		3149.97	0.00109132		3679.97	0.00285562		4209.97	0.01539676	0.01953484	
500.2	-0.02829912		1030.19	-0.00586161	0.00178864	1560.19	0.01127461		2090.18	0.01033363		2620.18	0.00150957		3150.17	0.00076478		3680.17	0.00370911		4210.17	0.01510548	0.01953412	
500.4	-0.0285265		1030.39	-0.00550785	0.00178689	1560.39	0.01199904		2090.38	0.0101791		2620.38	0.00134013		3150.37	0.00083052		3680.37	0.00388672		4210.37	0.01527258	0.0195334	
500.6	-0.02782244		1030.59	-0.00610722	0.00178514	1560.59	0.01224105		2090.58	0.0104492		2620.58	0.00188396		3150.57	0.00112129		3680.57	0.0037541		4210.57	0.01558872	0.01953269	
500.8	-0.02763909		1030.79	-0.00611513	0.0017834	1560.79	0.0117305		2090.78	0.01005383		2620.78	0.00230214		3150.77	0.00142246		3680.77	0.00366161		4210.77	0.01592454	0.01953197	
501	-0.02681632		1030.99	-0.00700759	0.00178165	1560.99	0.01159392		2090.98	0.0098791		2620.98	0.00205577		3150.97	0.00142209		3680.97	0.00389768		4210.97	0.01644659	0.01953125	
501.2	-0.02663883		1031.19	-0.00712627	0.00177991	1561.19	0.01157697		2091.18	0.00924266		2621.18	0.00150897		3151.17	0.00147942		3681.17	0.00358087		4211.17	0.01657539	0.01953053	
501.4	-0.02684271		1031.39	-0.00759282	0.00177817	1561.39	0.01170237		2091.38	0.00847786		2621.38	0.00144543		3151.37	0.00188094		3681.37	0.00273285		4211.37	0.01675894	0.01952981	
501.6	-0.02678316		1031.59	-0.00839563	0.00177643	1561.59	0.01233278		2091.58	0.00767791		2621.58	0.00180972		3151.57	0.00273551		3681.57	0.00259758		4211.57	0.01624401	0.01952909	
501.8	-0.0275739		1031.79	-0.00864597	0.0017747	1561.79	0.01155827		2091.78	0.00802825		2621.78	0.00229394		3151.77	0.00230391		3681.77	0.00175494		4211.77	0.01585043	0.01952837	
502	-0.02781532		1031.99	-0.00891523	0.00177296	1561.99	0.01187993		2091.98	0.00903932		2621.98	0.00340793		3151.97	0.00167246		3681.97	0.00034977		4211.97	0.01567522	0.01952765	
502.2	-0.02763005		1032.19	-0.00954267	0.00177123	1562.19	0.01266306		2092.18	0.00895905		2622.18	0.00340734		3152.17	0.00147439		3682.17	-0.00012354		4212.17	0.01552807	0.01952694	
502.4	-0.02844803		1032.39	-0.00985264	0.00176949	1562.39	0.01352934		2092.38	0.00909322		2622.38	0.00185036		3152.37	0.00136518		3682.37	-0.00025348		4212.37	0.01514722	0.01952622	
502.6	-0.02848663		1032.59	-0.01021176	0.00176776	1562.59	0.01322525		2092.58	0.00963459		2622.58	0.00236374		3152.57	0.0014668		3682.57	-0.00058399		4212.57	0.01436478	0.0195255	
502.8	-0.02917817		1032.79	-0.01029714	0.00176604	1562.79	0.01356219		2092.78	0.00960882		2622.78	0.00185208		3152.77	0.00183096		3682.77	0.00031182		4212.77	0.01398568	0.01952478	
503	-0.02915919		1032.99	-0.01029435	0.00176431	1562.99	0.0135828		2092.98	0.01028734		2622.98	0.00093922		3152.97	0.00236552		3682.97	0.00019696		4212.97	0.014041	0.01952406	
503.2	-0.02907417		1033.19	-0.00994654	0.00176258	1563.19	0.01378871		2093.18	0.00989031		2623.18	0.00061046		3153.17	0.00328413		3683.17	-0.00017769		4213.17	0.01514481	0.01952334	
503.4	-0.02940421		1033.39	-0.00954407	0.00176086	1563.39	0.01460579		2093.38	0.00913476		2623.38	0.00059737		3153.37	0.00374285		3683.37	-0.00037861		4213.37	0.01530127	0.01952262	
503.6	-0.02955393		1033.59	-0.00908234	0.00175914	1563.59	0.01477632		2093.58	0.00859413		2623.58	0.00107073		3153.57	0.0040059		3683.57	0.00007054		4213.57	0.01518978	0.0195219	
503.8	-0.02953966		1033.79	-0.00877977	0.00175742	1563.79	0.014329		2093.78	0.00727837		2623.78	0.00223118		3153.77	0.00364034		3683.77	0.00111945		4213.77	0.01527506	0.01952119	
504	-0.03004637		1033.99	-0.00799143	0.0017557	1563.99	0.01371933		2093.98	0.00726171		2623.98	0.00181672		3153.97	0.00326915		3683.97	0.0017205		4213.97	0.01573743	0.01952047	
504.2	-0.03081305		1034.19	-0.00734636	0.00175398	1564.19	0.01416363		2094.18	0.00761127		2624.18	0.00195261		3154.17	0.00283427		3684.17	0.00115595		4214.17	0.01557585	0.01951975	
504.4	-0.03086083		1034.39	-0.00665632	0.00175227	1564.39	0.01420128		2094.38	0.00710033		2624.38	0.00229004		3154.37	0.00285141		3684.37	0.00158749		4214.37	0.01691599	0.01951903	
504.6	-0.0302722		1034.59	-0.00721917	0.00175055	1564.59	0.01340533		2094.58	0.00727724		2624.58	0.00247843		3154.57	0.00263855		3684.57	0.0014145		4214.57	0.01772224	0.01951831	
504.8	-0.0311793		1034.79	-0.00715955	0.00174884	1564.79	0.01312773		2094.78	0.00691137		2624.78	0.00214029		3154.77	0.00264171		3684.77	0.00237575		4214.77	0.01842073	0.01951759	
505	-0.03112027		1034.99	-0.00739963	0.00174713	1564.99	0.01354954		2094.98	0.00632367		2624.98	0.00197232		3154.97	0.00301128		3684.97	0.00259499		4214.97	0.01833098	0.01951688	
505.2	-0.03108694		1035.19	-0.00706535	0.00174542	1565.19	0.01357907		2095.18	0.00479907		2625.18	0.00219129		3155.17	0.00277657		3685.17	0.00262396		4215.17	0.01783754	0.01951616	
505.4	-0.03148173		1035.39	-0.00742825	0.00174372	1565.39	0.01276406		2095.38	0.00511954		2625.38	0.00188084		3155.37	0.00209044		3685.37	0.00268712		4215.37	0.01831436	0.01951544	
505.6	-0.03187143		1035.59	-0.00781466	0.00174201	1565.59	0.01238784		2095.58	0.00495034		2625.58	0.00100145		3155.57	0.0016116		3685.57	0.00358503		4215.57	0.01798317	0.01951472	
505.8	-0.03230548		1035.79	-0.0079986	0.00174031	1565.79	0.01222429		2095.78	0.00575748		2625.78	0.00057423		3155.77	0.0004577		3685.77	0.00312285		4215.77	0.01788171	0.019514	
506	-0.03156285		1035.99	-0.00844864	0.00173861	1565.99	0.01274979		2095.98	0.0064574		2625.98	-0.00060779		3155.97	0.00000121		3685.97	0.00339717		4215.97	0.01750766	0.01951328	
506.2	-0.03162289		1036.19	-0.00859217	0.00173691	1566.19	0.01302172		2096.18	0.00752127		2626.18	-0.00131382		3156.17	-0.00009845		3686.17	0.00332014		4216.17	0.0173778	0.01951257	
506.4	-0.03198135		1036.39	-0.00968775	0.00173521	1566.39	0.01312292		2096.38	0.00822858		2626.38	-0.00153549		3156.37	-0.00046428		3686.37	0.003346		4216.37	0.01645042	0.01951185	
506.6	-0.03111727		1036.59	-0.01004633	0.00173351	1566.59	0.01315414		2096.58	0.00900218		2626.58	-0.00045601		3156.57	-0.00072178		3686.57	0.00354278		4216.57	0.0161645	0.01951113	
506.8	-0.03115955		1036.79	-0.00987455	0.00173182	1566.79	0.01276214		2096.78	0.00944983		2626.78	-0.00119662		3156.77	-0.00042741		3686.77	0.0035328		4216.77	0.01612752	0.01951041	
507	-0.03016234		1036.99	-0.00936486	0.00173012	1566.99	0.01227923		2096.98	0.01019611		2626.98	-0.00108323		3156.97	0.00003569		3686.97	0.00276403		4216.97	0.01622242	0.01950969	
507.2	-0.03006978		1037.19	-0.00887963	0.00172843	1567.19	0.01153212		2097.18	0.01040622		2627.18	-0.00105504		3157.17	0.00046244		3687.17	0.00264802		4217.17	0.01624137	0.01950898	
507.4	-0.02944684		1037.39	-0.00944735	0.00172674	1567.39	0.01131608		2097.38	0.01007539		2627.38	-0.00106777		3157.37	0.00017189		3687.37	0.00237091		4217.37	0.01556606	0.01950826	
507.6	-0.02963208		1037.59	-0.00992739	0.00172505	1567.59	0.01059051		2097.58	0.01049295		2627.58	-0.00104925		3157.57	0.00019493		3687.57	0.0019317		4217.57	0.01579901	0.01950754	
507.8	-0.02930379		1037.79	-0.00980375	0.00172336	1567.79	0.01029596		2097.78	0.01070431		2627.78	-0.00081405		3157.77	0.00042666		3687.77	0.00159309		4217.77	0.01700187	0.01950682	
508	-0.02956128		1037.99	-0.00889099	0.00172168	1567.99	0.01022447		2097.98	0.01079551		2627.98	-0.00025356		3157.97	0.00052901		3687.97	0.00005079		4217.97	0.01685071	0.0195061	
508.2	-0.02929153		1038.19	-0.008673	0.00172	1568.19	0.0100663		2098.18	0.01133116		2628.18	-0.00049846		3158.17	0.00117526		3688.17	0.00035156		4218.17	0.01664669	0.01950539	
508.4	-0.02830768		1038.39	-0.00818422	0.00171831	1568.39	0.00912908		2098.38	0.01144262		2628.38	0.0001273		3158.37	0.00138014		3688.37	0.00009406		4218.37	0.01700999	0.01950467	
508.6	-0.02862813		1038.59	-0.00834676	0.00171663	1568.59	0.00888967		2098.58	0.01104455		2628.58	0.00043147		3158.57	0.00176527		3688.57	0.00014434		4218.57	0.01624668	0.01950395	
508.8	-0.0295234		1038.79	-0.00888356	0.00171495	1568.79	0.00919525		2098.78	0.01043715		2628.78	0.00107991		3158.77	0.00269476		3688.77	0.00085051		4218.77	0.01572179	0.01950323	
509	-0.02928384		1038.99	-0.00897115	0.00171328	1568.99	0.00818332		2098.98	0.00964993		2628.98	0.00222998		3158.97	0.00289195		3688.97	0.0003702		4218.97	0.01497425	0.01950251	
509.2	-0.02937869		1039.19	-0.00838547	0.0017116	1569.19	0.00715228		2099.18	0.00924978		2629.18	0.00235229		3159.17	0.00202172		3689.17	0.00078167		4219.17	0.01473111	0.0195018	
509.4	-0.02989348		1039.39	-0.00854189	0.00170993	1569.39	0.00633582		2099.38	0.00941346		2629.38	0.0021838		3159.37	0.00139035		3689.37	0.0009208		4219.37	0.01548752	0.01950108	
509.6	-0.030442		1039.59	-0.0083041	0.00170826	1569.59	0.00656366		2099.58	0.00939966		2629.58	0.00171219		3159.57	0.00114671		3689.57	0.0008481		4219.57	0.01476368	0.01950036	
509.8	-0.0303458		1039.79	-0.00765918	0.00170659	1569.79	0.00607499		2099.78	0.00914091		2629.78	0.0014703		3159.77	0.00125506		3689.77	0.00031671		4219.77	0.01436497	0.01949964	
510	-0.03007528		1039.99	-0.00701395	0.00170492	1569.99	0.00588269		2099.98	0.00955432		2629.98	0.00069724		3159.97	0.00247968		3689.97	-0.00037353		4219.97	0.01441199	0.01949893	
510.2	-0.03073046		1040.19	-0.00717339	0.00170325	1570.19	0.00667745		2100.18	0.0099285		2630.18	0.00235496		3160.17	0.0022964		3690.17	-0.00029128		4220.17	0.01365511	0.01949821	
510.4	-0.02968815		1040.39	-0.00731755	0.00170158	1570.39	0.00761893		2100.38	0.01008059		2630.38	0.00261786		3160.37	0.00192429		3690.37	0.00009182		4220.37	0.01401912	0.01949749	
510.6	-0.028875		1040.59	-0.00682596	0.00169992	1570.59	0.00873991		2100.58	0.01035445		2630.58	0.00245322		3160.57	0.00247318		3690.57	0.00101653		4220.57	0.01491775	0.01949677	
510.8	-0.02876976		1040.79	-0.00577774	0.00169826	1570.79	0.00860393		2100.78	0.01099669		2630.78	0.00143729		3160.77	0.00299256		3690.77	0.00083498		4220.77	0.01495567	0.01949605	
511	-0.02812823		1040.99	-0.00507083	0.0016966	1570.99	0.00876865		2100.98	0.01056454		2630.98	0.00125655		3160.97	0.00294764		3690.97	0.0007357		4220.97	0.01517376	0.01949534	
511.2	-0.02860187		1041.19	-0.00600724	0.00169494	1571.19	0.0082868		2101.18	0.01077503		2631.18	0.00076996		3161.17	0.00250802		3691.17	0.0008705		4221.17	0.01516207	0.01949462	
511.4	-0.02890896		1041.39	-0.00692497	0.00169328	1571.39	0.00958618		2101.38	0.01116359		2631.38	0.00068747		3161.37	0.00269914		3691.37	0.00026855		4221.37	0.01587843	0.0194939	
511.6	-0.02980071		1041.59	-0.00674383	0.00169162	1571.59	0.00978815		2101.58	0.01039703		2631.58	0.00025835		3161.57	0.0034975		3691.57	0.00004591		4221.57	0.01606951	0.01949318	
511.8	-0.029769		1041.79	-0.00627186	0.00168997	1571.79	0.01064192		2101.78	0.01068909		2631.78	-0.0004452		3161.77	0.00390007		3691.77	-0.0002019		4221.77	0.01685879	0.01949247	
512	-0.02973404		1041.99	-0.00584341	0.00168832	1571.99	0.01104259		2101.98	0.01021077		2631.98	-0.00074395		3161.97	0.00392405		3691.97	-0.00031513		4221.97	0.01596337	0.01949175	
512.2	-0.02974908		1042.19	-0.00652407	0.00168667	1572.19	0.00992653		2102.18	0.01063645		2632.18	-0.0016179		3162.17	0.00374755		3692.17	-0.00061647		4222.17	0.01540622	0.01949103	
512.4	-0.02984994		1042.39	-0.00585578	0.00168502	1572.39	0.00991188		2102.38	0.01076138		2632.38	-0.00124143		3162.37	0.00281112		3692.37	-0.00064623		4222.37	0.01481582	0.01949031	
512.6	-0.03117144		1042.59	-0.00626669	0.00168337	1572.59	0.01019003		2102.58	0.01013534		2632.58	-0.00080574		3162.57	0.00227104		3692.57	0.00000597		4222.57	0.01412935	0.0194896	
512.8	-0.03182804		1042.79	-0.00754525	0.00168172	1572.79	0.00942179		2102.78	0.0101287		2632.78	0.00013787		3162.77	0.00173474		3692.77	-0.00057048		4222.77	0.01415629	0.01948888	
513	-0.03228839		1042.99	-0.00737959	0.00168008	1572.99	0.0083532		2102.98	0.01008288		2632.98	0.00055942		3162.97	0.00156234		3692.97	-0.00133579		4222.97	0.01418849	0.01948816	
513.2	-0.03286385		1043.19	-0.00715679	0.00167844	1573.19	0.00833757		2103.18	0.01025394		2633.18	-0.00006306		3163.17	0.00098097		3693.17	-0.00148908		4223.17	0.01372927	0.01948745	
513.4	-0.03375633		1043.39	-0.00867361	0.00167679	1573.39	0.0077799		2103.38	0.01016065		2633.38	0.00003619		3163.37	0.00060988		3693.37	-0.00232458		4223.37	0.01405506	0.01948673	
513.6	-0.03351691		1043.59	-0.00792484	0.00167515	1573.59	0.00804465		2103.58	0.00974213		2633.58	-0.0002805		3163.57	0.00082708		3693.57	-0.00290111		4223.57	0.0136808	0.01948601	
513.8	-0.03296125		1043.79	-0.00874552	0.00167352	1573.79	0.00759034		2103.78	0.00895232		2633.78	-0.00082604		3163.77	0.00123984		3693.77	-0.00316926		4223.77	0.01329653	0.01948529	
514	-0.03256782		1043.99	-0.00848138	0.00167188	1573.99	0.00791003		2103.98	0.00954855		2633.98	-0.00139302		3163.97	0.00192754		3693.97	-0.0026737		4223.97	0.01311373	0.01948458	
514.2	-0.03212645		1044.19	-0.0087827	0.00167025	1574.19	0.00870195		2104.18	0.00991589		2634.18	-0.00039516		3164.17	0.00080614		3694.17	-0.0018138		4224.17	0.01278936	0.01948386	
514.4	-0.03155993		1044.39	-0.00875981	0.00166861	1574.39	0.00904782		2104.38	0.01012756		2634.38	-0.00066555		3164.37	0.0013587		3694.37	-0.00126035		4224.37	0.01404199	0.01948314	
514.6	-0.03142733		1044.59	-0.00945869	0.00166698	1574.59	0.00882929		2104.58	0.00936897		2634.58	-0.00104817		3164.57	0.00174127		3694.57	-0.00098053		4224.57	0.0140488	0.01948243	
514.8	-0.03176079		1044.79	-0.00869852	0.00166535	1574.79	0.00830922		2104.78	0.00952687		2634.78	-0.00095537		3164.77	0.00161381		3694.77	-0.00121813		4224.77	0.01381513	0.01948171	
515	-0.03182999		1044.99	-0.00917506	0.00166372	1574.99	0.00841319		2104.98	0.00891203		2634.98	-0.00096661		3164.97	0.00255761		3694.97	-0.00132815		4224.97	0.01444564	0.01948099	
515.2	-0.03158567		1045.19	-0.00926709	0.00166209	1575.19	0.007614		2105.18	0.00939271		2635.18	-0.00150219		3165.17	0.00269017		3695.17	-0.00080232		4225.17	0.01395183	0.01948027	
515.4	-0.03165759		1045.39	-0.00878555	0.00166047	1575.39	0.00830942		2105.38	0.00888035		2635.38	-0.00239035		3165.37	0.00275992		3695.37	-0.00035808		4225.37	0.01433311	0.01947956	
515.6	-0.03215572		1045.59	-0.00839667	0.00165885	1575.59	0.00803893		2105.58	0.00823589		2635.58	-0.0031281		3165.57	0.00306846		3695.57	0.00035581		4225.57	0.01415492	0.01947884	
515.8	-0.03130492		1045.79	-0.00782729	0.00165722	1575.79	0.00858962		2105.78	0.00857378		2635.78	-0.00332014		3165.77	0.00222159		3695.77	0.00083062		4225.77	0.01395752	0.01947812	
516	-0.03137796		1045.99	-0.00798537	0.0016556	1575.99	0.00822002		2105.98	0.00846051		2635.98	-0.0024679		3165.97	0.00193731		3695.97	0.00152616		4225.97	0.01396579	0.01947741	
516.2	-0.0323293		1046.19	-0.00771365	0.00165398	1576.19	0.00847202		2106.18	0.00858294		2636.18	-0.00241646		3166.17	0.00130575		3696.17	0.00194541		4226.17	0.01335403	0.01947669	
516.4	-0.03268539		1046.39	-0.00681132	0.00165237	1576.39	0.00920124		2106.38	0.00912408		2636.38	-0.0015375		3166.37	0.00078866		3696.37	0.00237329		4226.37	0.01239235	0.01947597	
516.6	-0.03298752		1046.59	-0.00752548	0.00165075	1576.59	0.00924286		2106.58	0.00872674		2636.58	-0.00050213		3166.57	-0.00015933		3696.57	0.00316809		4226.57	0.01256245	0.01947526	
516.8	-0.03295452		1046.79	-0.00818044	0.00164914	1576.79	0.0092367		2106.78	0.00905716		2636.78	-0.00053033		3166.77	-0.00121883		3696.77	0.00281759		4226.77	0.01270683	0.01947454	
517	-0.03298104		1046.99	-0.00767944	0.00164752	1576.99	0.01014		2106.98	0.00884851		2636.98	-0.00078979		3166.97	-0.00105647		3696.97	0.00358677		4226.97	0.01208804	0.01947382	
517.2	-0.03225587		1047.19	-0.00808506	0.00164591	1577.19	0.01065482		2107.18	0.0084812		2637.18	-0.00024849		3167.17	-0.00180312		3697.17	0.00461114		4227.17	0.01152961	0.01947311	
517.4	-0.0318361		1047.39	-0.00929788	0.0016443	1577.39	0.01022477		2107.38	0.00845104		2637.38	0.00034086		3167.37	-0.00231037		3697.37	0.00533948		4227.37	0.01238414	0.01947239	
517.6	-0.03106467		1047.59	-0.00835171	0.0016427	1577.59	0.01151359		2107.58	0.00801743		2637.58	0.00097661		3167.57	-0.00145056		3697.57	0.00536441		4227.57	0.01210571	0.01947167	
517.8	-0.03067104		1047.79	-0.00900862	0.00164109	1577.79	0.01196179		2107.78	0.00787289		2637.78	0.0016796		3167.77	-0.00137355		3697.77	0.00537454		4227.77	0.01147625	0.01947096	
518	-0.0309935		1047.99	-0.00834654	0.00163948	1577.99	0.01174813		2107.98	0.00794203		2637.98	0.00162712		3167.97	-0.00028087		3697.97	0.00545466		4227.97	0.01119097	0.01947024	
518.2	-0.03132699		1048.19	-0.0089308	0.00163788	1578.19	0.01227739		2108.18	0.00814052		2638.18	0.00270988		3168.17	0.00075336		3698.17	0.0043743		4228.17	0.01178314	0.01946952	
518.4	-0.03149973		1048.39	-0.00952655	0.00163628	1578.39	0.01189921		2108.38	0.00773152		2638.38	0.00300455		3168.37	0.00227765		3698.37	0.00345726		4228.37	0.01255684	0.01946881	
518.6	-0.031291		1048.59	-0.00951861	0.00163468	1578.59	0.01195919		2108.58	0.00739746		2638.58	0.00292288		3168.57	0.00273208		3698.57	0.0030157		4228.57	0.0120383	0.01946809	
518.8	-0.03135459		1048.79	-0.00930652	0.00163308	1578.79	0.01129327		2108.78	0.008224		2638.78	0.00275655		3168.77	0.00349531		3698.77	0.00177918		4228.77	0.01227511	0.01946737	
519	-0.03092148		1048.99	-0.00922089	0.00163148	1578.99	0.01177481		2108.98	0.00844351		2638.98	0.00282826		3168.97	0.00382996		3698.97	0.0013054		4228.97	0.01342261	0.01946666	
519.2	-0.03071207		1049.19	-0.0089183	0.00162989	1579.19	0.01120148		2109.18	0.00863628		2639.18	0.00215177		3169.17	0.00301697		3699.17	0.00089529		4229.17	0.01345556	0.01946594	
519.4	-0.03145524		1049.39	-0.00848325	0.00162829	1579.39	0.01205866		2109.38	0.0089275		2639.38	0.00138226		3169.37	0.00282157		3699.37	-0.00001419		4229.37	0.01409991	0.01946522	
519.6	-0.03170684		1049.59	-0.00834946	0.0016267	1579.59	0.01148274		2109.58	0.00968769		2639.58	0.0012186		3169.57	0.00337496		3699.57	-0.00061229		4229.57	0.0139416	0.01946451	
519.8	-0.03132691		1049.79	-0.00810949	0.00162511	1579.79	0.01100699		2109.78	0.01051578		2639.78	0.00165921		3169.77	0.00312096		3699.77	-0.00143595		4229.77	0.01392252	0.01946379	
520	-0.03214114		1049.99	-0.00823706	0.00162352	1579.99	0.01031971		2109.98	0.01085424		2639.98	0.00165527		3169.97	0.00263908		3699.97	-0.00254978		4229.97	0.01447056	0.01946307	
520.2	-0.03230587		1050.19	-0.00803193	0.00162193	1580.19	0.0105751		2110.18	0.01109833		2640.18	0.00095285		3170.17	0.00128539		3700.17	-0.00304247		4230.17	0.01374161	0.01946236	
520.4	-0.03113419		1050.39	-0.00766285	0.00162035	1580.39	0.01081519		2110.38	0.01150021		2640.38	-0.00002197		3170.37	-0.00008249		3700.37	-0.00274194		4230.37	0.01337785	0.01946164	
520.6	-0.03084512		1050.59	-0.0071309	0.00161876	1580.59	0.01108162		2110.58	0.0110618		2640.58	-0.00056402		3170.57	-0.00064758		3700.57	-0.0015733		4230.57	0.01332875	0.01946092	
520.8	-0.03064973		1050.79	-0.00698119	0.00161718	1580.79	0.0105181		2110.78	0.0112771		2640.78	-0.00109965		3170.77	-0.00136859		3700.77	-0.00155273		4230.77	0.01347689	0.01946021	
521	-0.03070335		1050.99	-0.00589408	0.0016156	1580.99	0.01064284		2110.98	0.01041775		2640.98	-0.00075347		3170.97	-0.00131837		3700.97	-0.00064179		4230.97	0.01285131	0.01945949	
521.2	-0.03128146		1051.19	-0.00577902	0.00161402	1581.19	0.00977215		2111.18	0.0097257		2641.18	-0.00057494		3171.17	-0.00191469		3701.17	-0.00028284		4231.17	0.01266276	0.01945878	
521.4	-0.03179388		1051.39	-0.00616221	0.00161244	1581.39	0.00906798		2111.38	0.01016224		2641.38	-0.0005304		3171.37	-0.00169441		3701.37	-0.00012364		4231.37	0.01320618	0.01945806	
521.6	-0.03261468		1051.59	-0.00604936	0.00161086	1581.59	0.00989139		2111.58	0.00943281		2641.58	0.00004399		3171.57	0.00003759		3701.57	-0.00092896		4231.57	0.01270237	0.01945734	
521.8	-0.03324487		1051.79	-0.00674199	0.00160929	1581.79	0.00956501		2111.78	0.00893647		2641.78	-0.00004504		3171.77	-0.00017227		3701.77	-0.0006418		4231.77	0.01331772	0.01945663	
522	-0.0335575		1051.99	-0.00703816	0.00160772	1581.99	0.00949482		2111.98	0.00865895		2641.98	-0.00084033		3171.97	0.0006402		3701.97	0.00012302		4231.97	0.01328715	0.01945591	
522.2	-0.03394994		1052.19	-0.00735738	0.00160614	1582.19	0.00898756		2112.18	0.00835256		2642.18	-0.00059768		3172.17	0.00089804		3702.17	-0.00084179		4232.17	0.01408667	0.0194552	
522.4	-0.03406473		1052.39	-0.00760603	0.00160457	1582.39	0.00851957		2112.38	0.00854096		2642.38	-0.00081913		3172.37	0.00115362		3702.37	-0.00019275		4232.37	0.01454494	0.01945448	
522.6	-0.03428106		1052.59	-0.00795874	0.001603	1582.59	0.00829055		2112.58	0.00851376		2642.58	-0.00161035		3172.57	0.00122505		3702.57	-0.00016387		4232.57	0.01434663	0.01945376	
522.8	-0.03448606		1052.79	-0.00875232	0.00160144	1582.79	0.00703392		2112.78	0.00818128		2642.78	-0.00232613		3172.77	0.00164508		3702.77	-0.00037195		4232.77	0.01467772	0.01945305	
523	-0.03468655		1052.99	-0.00859914	0.00159987	1582.99	0.00668367		2112.98	0.00845966		2642.98	-0.00234456		3172.97	0.00099874		3702.97	0.00063241		4232.97	0.01534602	0.01945233	
523.2	-0.03462755		1053.19	-0.00895114	0.00159831	1583.19	0.00651666		2113.18	0.00883429		2643.18	-0.00241598		3173.17	0.00163035		3703.17	0.00057839		4233.17	0.0153413	0.01945162	
523.4	-0.03499874		1053.39	-0.00875058	0.00159674	1583.39	0.00611319		2113.38	0.00930979		2643.38	-0.00251492		3173.37	0.00283992		3703.37	0.00001869		4233.37	0.01533811	0.0194509	
523.6	-0.0342816		1053.59	-0.00921776	0.00159518	1583.59	0.00502412		2113.58	0.00851947		2643.58	-0.00167647		3173.57	0.00341686		3703.57	-0.00053923		4233.57	0.01527638	0.01945018	
523.8	-0.03409058		1053.79	-0.00979635	0.00159362	1583.79	0.00512017		2113.78	0.00820116		2643.78	-0.00125494		3173.77	0.00300402		3703.77	-0.00086169		4233.77	0.0156227	0.01944947	
524	-0.03397282		1053.99	-0.00980691	0.00159206	1583.99	0.00512618		2113.98	0.00786256		2643.98	-0.00124736		3173.97	0.00215542		3703.97	-0.00150796		4233.97	0.01543133	0.01944875	
524.2	-0.03361211		1054.19	-0.00985951	0.00159051	1584.19	0.00551808		2114.18	0.00755356		2644.18	-0.00096497		3174.17	0.00095851		3704.17	-0.00075916		4234.17	0.01443059	0.01944804	
524.4	-0.03322446		1054.39	-0.00937247	0.00158895	1584.39	0.00605704		2114.38	0.00808072		2644.38	-0.00117074		3174.37	0.00066674		3704.37	-0.00009092		4234.37	0.0142139	0.01944732	
524.6	-0.03302129		1054.59	-0.0089429	0.0015874	1584.59	0.00574842		2114.58	0.00815634		2644.58	0.00020507		3174.57	0.00094037		3704.57	0.00039282		4234.57	0.01332114	0.0194466	
524.8	-0.0334384		1054.79	-0.00879628	0.00158584	1584.79	0.00585814		2114.78	0.00860171		2644.78	0.00095102		3174.77	-0.00064855		3704.77	0.00000607		4234.77	0.01268678	0.01944589	
525	-0.03410901		1054.99	-0.0088832	0.00158429	1584.99	0.00684528		2114.98	0.00708205		2644.98	0.00203042		3174.97	-0.00055624		3704.97	0.00000056		4234.97	0.01201207	0.01944517	
525.2	-0.03460919		1055.19	-0.00894464	0.00158274	1585.19	0.00836922		2115.18	0.00652263		2645.18	0.00222424		3175.17	-0.00101843		3705.17	-0.00025912		4235.17	0.01179363	0.01944446	
525.4	-0.03387476		1055.39	-0.01005113	0.0015812	1585.39	0.00930466		2115.38	0.00681286		2645.38	0.00263269		3175.37	-0.00086364		3705.37	-0.0005463		4235.37	0.01191041	0.01944374	
525.6	-0.0336889		1055.59	-0.0104201	0.00157965	1585.59	0.01093461		2115.58	0.00665109		2645.58	0.00276935		3175.57	-0.00076334		3705.57	-0.00098248		4235.57	0.01182613	0.01944303	
525.8	-0.03332917		1055.79	-0.01030106	0.00157811	1585.79	0.01153097		2115.78	0.00744905		2645.78	0.00277865		3175.77	-0.00205318		3705.77	-0.00068746		4235.77	0.01145948	0.01944231	
526	-0.0338589		1055.99	-0.0104335	0.00157656	1585.99	0.01237628		2115.98	0.00747748		2645.98	0.00311311		3175.97	-0.00228757		3705.97	-0.00088138		4235.97	0.01085454	0.01944159	
526.2	-0.03504366		1056.19	-0.01046037	0.00157502	1586.19	0.0119641		2116.18	0.00782369		2646.18	0.00280398		3176.17	-0.00244706		3706.17	-0.00274031		4236.17	0.01081982	0.01944088	
526.4	-0.03539213		1056.39	-0.01100154	0.00157348	1586.39	0.01245533		2116.38	0.00931764		2646.38	0.00241011		3176.37	-0.00172909		3706.37	-0.0025893		4236.37	0.01091902	0.01944016	
526.6	-0.0358677		1056.59	-0.0116933	0.00157194	1586.59	0.01291974		2116.58	0.0085111		2646.58	0.00167027		3176.57	-0.00204912		3706.57	-0.00285251		4236.57	0.01090662	0.01943945	
526.8	-0.03587536		1056.79	-0.01229384	0.0015704	1586.79	0.0125594		2116.78	0.00751445		2646.78	0.00108813		3176.77	-0.00219033		3706.77	-0.00295472		4236.77	0.01121232	0.01943873	
527	-0.03638573		1056.99	-0.01218343	0.00156887	1586.99	0.01257569		2116.98	0.00816995		2646.98	0.00198875		3176.97	-0.00234192		3706.97	-0.0023639		4236.97	0.01231614	0.01943802	
527.2	-0.03640263		1057.19	-0.01221571	0.00156734	1587.19	0.01317547		2117.18	0.0082216		2647.18	0.00215529		3177.17	-0.00136114		3707.17	-0.00223532		4237.17	0.0126923	0.0194373	
527.4	-0.03643459		1057.39	-0.01204911	0.0015658	1587.39	0.01259814		2117.38	0.00800353		2647.38	0.00168381		3177.37	-0.0006445		3707.37	-0.00313105		4237.37	0.01266995	0.01943659	
527.6	-0.035833		1057.59	-0.01217805	0.00156427	1587.59	0.01258702		2117.58	0.00744726		2647.58	0.00080503		3177.57	-0.00091356		3707.57	-0.00241117		4237.57	0.01377172	0.01943587	
527.8	-0.03548535		1057.79	-0.01207784	0.00156274	1587.79	0.0124836		2117.78	0.00783152		2647.78	0.0001409		3177.77	-0.00137718		3707.77	-0.0020818		4237.77	0.01451733	0.01943516	
528	-0.03544098		1057.99	-0.01123429	0.00156121	1587.99	0.01218369		2117.98	0.00788679		2647.98	-0.00023457		3177.97	-0.00194098		3707.97	-0.00124126		4237.97	0.01477841	0.01943444	
528.2	-0.03520162		1058.19	-0.01113491	0.00155969	1588.19	0.0119066		2118.18	0.00753383		2648.18	-0.00024933		3178.17	-0.00251		3708.17	0.00008424		4238.17	0.01472239	0.01943372	
528.4	-0.03518835		1058.39	-0.01054735	0.00155816	1588.39	0.01159192		2118.38	0.00769563		2648.38	-0.00069618		3178.37	-0.00202311		3708.37	0.00016689		4238.37	0.01525824	0.01943301	
528.6	-0.0345974		1058.59	-0.01031271	0.00155664	1588.59	0.01171236		2118.58	0.00722721		2648.58	-0.0003609		3178.57	-0.00191193		3708.57	0.0008175		4238.57	0.0152595	0.01943229	
528.8	-0.03471188		1058.79	-0.00958076	0.00155512	1588.79	0.01238149		2118.78	0.00711849		2648.78	-0.00131924		3178.77	-0.00138465		3708.77	0.00092341		4238.77	0.01544587	0.01943158	
529	-0.03419862		1058.99	-0.00999804	0.00155359	1588.99	0.01287891		2118.98	0.00653704		2648.98	-0.00098545		3178.97	-0.00054881		3708.97	0.00109367		4238.97	0.0164165	0.01943086	
529.2	-0.03352145		1059.19	-0.00923865	0.00155208	1589.19	0.01268775		2119.18	0.00688127		2649.18	-0.00129787		3179.17	-0.00050895		3709.17	0.00077922		4239.17	0.01608357	0.01943015	
529.4	-0.03259985		1059.39	-0.00913578	0.00155056	1589.39	0.01213599		2119.38	0.00816907		2649.38	-0.00167607		3179.37	-0.0005602		3709.37	0.00103667		4239.37	0.01557584	0.01942943	
529.6	-0.03285154		1059.59	-0.00870314	0.00154904	1589.59	0.01167233		2119.58	0.00859396		2649.58	-0.00115649		3179.57	-0.00057138		3709.57	0.00069439		4239.57	0.01531911	0.01942872	
529.8	-0.03352143		1059.79	-0.00856739	0.00154753	1589.79	0.01062248		2119.78	0.00892115		2649.78	0.00052436		3179.77	-0.00051892		3709.77	0.00117207		4239.77	0.0138458	0.019428	
530	-0.03440261		1059.99	-0.00906428	0.00154601	1589.99	0.00977616		2119.98	0.00818918		2649.98	0.00076686		3179.97	-0.00039153		3709.97	0.0005458		4239.97	0.01300446	0.01942729	
530.2	-0.03432802		1060.19	-0.00892357	0.0015445	1590.19	0.00872652		2120.18	0.00870335		2650.18	0.0007356		3180.17	0.00024116		3710.17	-0.0007061		4240.17	0.01242843	0.01942657	
530.4	-0.03430914		1060.39	-0.00963218	0.00154299	1590.39	0.00824308		2120.38	0.00883571		2650.38	0.00132932		3180.37	0.00047269		3710.37	-0.00104538		4240.37	0.01256882	0.01942586	
530.6	-0.03477066		1060.59	-0.01028073	0.00154148	1590.59	0.00773487		2120.58	0.00747494		2650.58	0.0015022		3180.57	0.00032708		3710.57	-0.00136227		4240.57	0.01229087	0.01942514	
530.8	-0.03581763		1060.79	-0.01093338	0.00153998	1590.79	0.0061957		2120.78	0.00715259		2650.78	0.00159551		3180.77	0.0008033		3710.77	-0.00186431		4240.77	0.0123689	0.01942443	
531	-0.03623532		1060.99	-0.01093865	0.00153847	1590.99	0.00593578		2120.98	0.00707169		2650.98	0.00264641		3180.97	0.00158861		3710.97	-0.00179173		4240.97	0.01177215	0.01942371	
531.2	-0.03577141		1061.19	-0.01080047	0.00153696	1591.19	0.00563786		2121.18	0.00719178		2651.18	0.00256316		3181.17	0.0013934		3711.17	-0.00177276		4241.17	0.01122142	0.019423	
531.4	-0.03516345		1061.39	-0.01132573	0.00153546	1591.39	0.00562837		2121.38	0.00748819		2651.38	0.00177172		3181.37	0.00126008		3711.37	-0.00220397		4241.37	0.01154742	0.01942228	
531.6	-0.03488705		1061.59	-0.01082512	0.00153396	1591.59	0.00502472		2121.58	0.00783105		2651.58	0.00039975		3181.57	0.00101155		3711.57	-0.00161247		4241.57	0.01198958	0.01942157	
531.8	-0.03497032		1061.79	-0.01078552	0.00153246	1591.79	0.00517331		2121.78	0.00732015		2651.78	-0.00003586		3181.77	0.00050534		3711.77	-0.00095931		4241.77	0.01299663	0.01942085	
532	-0.03572903		1061.99	-0.01052487	0.00153096	1591.99	0.00605016		2121.98	0.00677732		2651.98	-0.00093848		3181.97	0.00098647		3711.97	-0.00064788		4241.97	0.01288228	0.01942014	
532.2	-0.03535014		1062.19	-0.01120087	0.00152946	1592.19	0.00644435		2122.18	0.00668857		2652.18	-0.00168226		3182.17	0.00154197		3712.17	-0.00097421		4242.17	0.01324856	0.01941942	
532.4	-0.03608908		1062.39	-0.01151655	0.00152797	1592.39	0.00670596		2122.38	0.00707165		2652.38	-0.00306179		3182.37	0.00187144		3712.37	-0.00174599		4242.37	0.01333648	0.01941871	
532.6	-0.03553254		1062.59	-0.01138846	0.00152647	1592.59	0.00802202		2122.58	0.00818551		2652.58	-0.00369185		3182.57	0.00169458		3712.57	-0.00149921		4242.57	0.01417085	0.01941799	
532.8	-0.03507043		1062.79	-0.01203499	0.00152498	1592.79	0.00865527		2122.78	0.00932177		2652.78	-0.00526855		3182.77	0.0024458		3712.77	-0.00125573		4242.77	0.01439207	0.01941728	
533	-0.03500411		1062.99	-0.01257269	0.00152349	1592.99	0.00927723		2122.98	0.00961458		2652.98	-0.0047642		3182.97	0.00159756		3712.97	-0.00082177		4242.97	0.01519714	0.01941657	
533.2	-0.03593232		1063.19	-0.0121967	0.001522	1593.19	0.00963788		2123.18	0.009034		2653.18	-0.00515047		3183.17	0.00166466		3713.17	-0.00037788		4243.17	0.01464152	0.01941585	
533.4	-0.03561969		1063.39	-0.0122736	0.00152051	1593.39	0.01011454		2123.38	0.00953114		2653.38	-0.00510195		3183.37	0.00165278		3713.37	0.00035417		4243.37	0.01423833	0.01941514	
533.6	-0.03532778		1063.59	-0.01195282	0.00151903	1593.59	0.00972014		2123.58	0.00837285		2653.58	-0.00478848		3183.57	0.00139015		3713.57	0.0000321		4243.57	0.01527779	0.01941442	
533.8	-0.03541481		1063.79	-0.01147183	0.00151754	1593.79	0.00966067		2123.78	0.0077498		2653.78	-0.00418865		3183.77	0.00065533		3713.77	0.00031979		4243.77	0.01463852	0.01941371	
534	-0.03527576		1063.99	-0.01119115	0.00151606	1593.99	0.00931484		2123.98	0.00690577		2653.98	-0.00450218		3183.97	0.00006829		3713.97	-0.00080853		4243.97	0.01429086	0.01941299	
534.2	-0.0350973		1064.19	-0.01080343	0.00151457	1594.19	0.00881006		2124.18	0.00675361		2654.18	-0.00357971		3184.17	-0.00035358		3714.17	-0.00115517		4244.17	0.01495658	0.01941228	
534.4	-0.03561871		1064.39	-0.01147575	0.00151309	1594.39	0.00884875		2124.38	0.006317		2654.38	-0.00403188		3184.37	-0.0009921		3714.37	-0.00112874		4244.37	0.0153578	0.01941156	
534.6	-0.03609467		1064.59	-0.01129147	0.00151161	1594.59	0.00844541		2124.58	0.00555671		2654.58	-0.00322092		3184.57	-0.00062576		3714.57	-0.00091489		4244.57	0.01442324	0.01941085	
534.8	-0.036323		1064.79	-0.01138084	0.00151013	1594.79	0.00781546		2124.78	0.00605558		2654.78	-0.00252564		3184.77	-0.00023565		3714.77	-0.00107666		4244.77	0.0145885	0.01941013	
535	-0.03553789		1064.99	-0.01128733	0.00150866	1594.99	0.00833288		2124.98	0.00603871		2654.98	-0.00163454		3184.97	0.00015486		3714.97	-0.0013157		4244.97	0.01399148	0.01940942	
535.2	-0.03487064		1065.19	-0.01117468	0.00150718	1595.19	0.00795681		2125.18	0.00633661		2655.18	-0.0015201		3185.17	-0.00058916		3715.17	-0.00034037		4245.17	0.01384011	0.01940871	
535.4	-0.03473416		1065.39	-0.01136105	0.00150571	1595.39	0.0081371		2125.38	0.00679937		2655.38	-0.00194381		3185.37	-0.00017973		3715.37	-0.0007597		4245.37	0.01381814	0.01940799	
535.6	-0.03545068		1065.59	-0.01081967	0.00150424	1595.59	0.0075021		2125.58	0.00633642		2655.58	-0.00196775		3185.57	0.00040973		3715.57	-0.0005631		4245.57	0.01341854	0.01940728	
535.8	-0.03604896		1065.79	-0.0113866	0.00150277	1595.79	0.00791247		2125.78	0.00574665		2655.78	-0.00165686		3185.77	0.00038992		3715.77	-0.0003152		4245.77	0.01373821	0.01940656	
536	-0.03656343		1065.99	-0.01107548	0.0015013	1595.99	0.00867925		2125.98	0.0053561		2655.98	-0.00140799		3185.97	0.00096818		3715.97	-0.00130737		4245.97	0.01261932	0.01940585	
536.2	-0.03613057		1066.19	-0.0117436	0.00149983	1596.19	0.00832033		2126.18	0.00622305		2656.18	-0.00098162		3186.17	0.00081116		3716.17	-0.00159109		4246.17	0.01284549	0.01940513	
536.4	-0.03665742		1066.39	-0.01165409	0.00149836	1596.39	0.00821833		2126.38	0.00711888		2656.38	-0.00167834		3186.37	0.00057744		3716.37	-0.00260435		4246.37	0.01250938	0.01940442	
536.6	-0.03612911		1066.59	-0.01196795	0.0014969	1596.59	0.00781166		2126.58	0.00765533		2656.58	-0.0013374		3186.57	0.0009134		3716.57	-0.00171932		4246.57	0.0132473	0.01940371	
536.8	-0.03613328		1066.79	-0.01270988	0.00149543	1596.79	0.00771629		2126.78	0.0073236		2656.78	-0.00142214		3186.77	0.00082617		3716.77	-0.00153503		4246.77	0.01319128	0.01940299	
537	-0.03632565		1066.99	-0.0130384	0.00149397	1596.99	0.00792073		2126.98	0.0070927		2656.98	-0.00108462		3186.97	0.00099602		3716.97	-0.00132786		4246.97	0.01376395	0.01940228	
537.2	-0.03685407		1067.19	-0.01292261	0.00149251	1597.19	0.00788767		2127.18	0.0068724		2657.18	-0.00136118		3187.17	0.00143826		3717.17	-0.00118301		4247.17	0.01260269	0.01940156	
537.4	-0.03646097		1067.39	-0.01324276	0.00149105	1597.39	0.00759489		2127.38	0.00732589		2657.38	-0.00199632		3187.37	0.00212345		3717.37	-0.00178869		4247.37	0.01302715	0.01940085	
537.6	-0.03619016		1067.59	-0.01350032	0.00148959	1597.59	0.00777147		2127.58	0.00671781		2657.58	-0.00203388		3187.57	0.00187544		3717.57	-0.00253254		4247.57	0.01428313	0.01940014	
537.8	-0.03621509		1067.79	-0.01319269	0.00148813	1597.79	0.00744571		2127.78	0.00625802		2657.78	-0.00198487		3187.77	0.00195009		3717.77	-0.00223359		4247.77	0.01402796	0.01939942	
538	-0.03615556		1067.99	-0.01385294	0.00148668	1597.99	0.00685988		2127.98	0.00663653		2657.98	-0.00211516		3187.97	0.00243333		3717.97	-0.00261509		4247.97	0.01455442	0.01939871	
538.2	-0.03568547		1068.19	-0.01371728	0.00148523	1598.19	0.0069926		2128.18	0.0063374		2658.18	-0.00238917		3188.17	0.00261964		3718.17	-0.00168072		4248.17	0.01536199	0.01939799	
538.4	-0.03510417		1068.39	-0.01381442	0.00148377	1598.39	0.00719864		2128.38	0.00625273		2658.38	-0.00303652		3188.37	0.00276085		3718.37	-0.00179832		4248.37	0.01450781	0.01939728	
538.6	-0.0350104		1068.59	-0.01332927	0.00148232	1598.59	0.00713624		2128.58	0.00612967		2658.58	-0.00198821		3188.57	0.00365098		3718.57	-0.00191091		4248.57	0.01355643	0.01939657	
538.8	-0.0343349		1068.79	-0.01288704	0.00148087	1598.79	0.00736971		2128.78	0.00682738		2658.78	-0.00257004		3188.77	0.00431049		3718.77	-0.00228887		4248.77	0.01369391	0.01939585	
539	-0.0337777		1068.99	-0.01147464	0.00147942	1598.99	0.00847406		2128.98	0.00581225		2658.98	-0.00201122		3188.97	0.00461229		3718.97	-0.00152501		4248.97	0.01349815	0.01939514	
539.2	-0.03340451		1069.19	-0.01038898	0.00147798	1599.19	0.00887263		2129.18	0.00533235		2659.18	-0.00149509		3189.17	0.00390866		3719.17	-0.00095239		4249.17	0.0135294	0.01939442	
539.4	-0.03375366		1069.39	-0.0088868	0.00147653	1599.39	0.00921353		2129.38	0.00494623		2659.38	-0.00107311		3189.37	0.00391472		3719.37	-0.00137123		4249.37	0.01353119	0.01939371	
539.6	-0.03395724		1069.59	-0.00763005	0.00147509	1599.59	0.00909794		2129.58	0.00428167		2659.58	-0.00056037		3189.57	0.00288058		3719.57	-0.00094117		4249.57	0.01311969	0.019393	
539.8	-0.03326216		1069.79	-0.00689741	0.00147365	1599.79	0.00965137		2129.78	0.00465392		2659.78	-0.00016418		3189.77	0.00178077		3719.77	-0.00043477		4249.77	0.01366103	0.01939228	
540	-0.03283476		1069.99	-0.00613429	0.00147221	1599.99	0.00998417		2129.98	0.00431804		2659.98	0.00047981		3189.97	0.00098323		3719.97	-0.00059423		4249.97	0.01351762	0.01939157	
540.2	-0.03228331		1070.19	-0.00619364	0.00147077	1600.19	0.00956022		2130.18	0.00544789		2660.18	0.00043245		3190.17	0.00068768		3720.17	-0.00094927		4250.17	0.01356578	0.01939085	
540.4	-0.03230812		1070.39	-0.00526741	0.00146933	1600.39	0.00939908		2130.38	0.00587151		2660.38	0.00008281		3190.37	-0.00057939		3720.37	-0.0000387		4250.37	0.01389385	0.01939014	
540.6	-0.03237766		1070.59	-0.0057182	0.00146789	1600.59	0.00910216		2130.58	0.00547175		2660.58	0.00074147		3190.57	-0.00128171		3720.57	0.00084001		4250.57	0.01397562	0.01938943	
540.8	-0.03184133		1070.79	-0.00638945	0.00146646	1600.79	0.00981828		2130.78	0.00489797		2660.78	0.00095422		3190.77	-0.00160895		3720.77	0.00045479		4250.77	0.01343339	0.01938871	
541	-0.0319806		1070.99	-0.0073749	0.00146502	1600.99	0.00946257		2130.98	0.00459014		2660.98	0.00112047		3190.97	-0.00121677		3720.97	-0.00012877		4250.97	0.01349687	0.019388	
541.2	-0.03254551		1071.19	-0.00804813	0.00146359	1601.19	0.00917525		2131.18	0.00436931		2661.18	0.00130723		3191.17	-0.00076463		3721.17	-0.0001408		4251.17	0.0128987	0.01938729	
541.4	-0.03311005		1071.39	-0.00943907	0.00146216	1601.39	0.00845409		2131.38	0.00375069		2661.38	0.00095481		3191.37	-0.00015513		3721.37	-0.00116804		4251.37	0.01302779	0.01938657	
541.6	-0.03326462		1071.59	-0.01024435	0.00146073	1601.59	0.00792738		2131.58	0.00295257		2661.58	0.00141529		3191.57	-0.00006601		3721.57	-0.00090624		4251.57	0.01304596	0.01938586	
541.8	-0.03348516		1071.79	-0.01041973	0.0014593	1601.79	0.00701625		2131.78	0.00302663		2661.78	0.0002788		3191.77	0.00050541		3721.77	-0.0014461		4251.77	0.01254267	0.01938515	
542	-0.03431343		1071.99	-0.01108798	0.00145787	1601.99	0.00697646		2131.98	0.00369781		2661.98	-0.00040462		3191.97	0.00019657		3721.97	-0.00232271		4251.97	0.01226618	0.01938443	
542.2	-0.03396212		1072.19	-0.01114323	0.00145645	1602.19	0.00683287		2132.18	0.00289322		2662.18	-0.00094811		3192.17	-0.00024791		3722.17	-0.00213098		4252.17	0.01205758	0.01938372	
542.4	-0.03403137		1072.39	-0.01171968	0.00145502	1602.39	0.00653165		2132.38	0.00304501		2662.38	-0.00135245		3192.37	-0.0001415		3722.37	-0.00347948		4252.37	0.01184	0.01938301	
542.6	-0.03411579		1072.59	-0.01146558	0.0014536	1602.59	0.00656273		2132.58	0.00316656		2662.58	-0.00118653		3192.57	0.00048712		3722.57	-0.00374816		4252.57	0.01272196	0.01938229	
542.8	-0.03394174		1072.79	-0.01091096	0.00145218	1602.79	0.00671973		2132.78	0.00423307		2662.78	-0.00186726		3192.77	0.00077473		3722.77	-0.00424786		4252.77	0.01460848	0.01938158	
543	-0.0344688		1072.99	-0.01025145	0.00145076	1602.99	0.00739616		2132.98	0.00434908		2662.98	-0.00140249		3192.97	0.0011349		3722.97	-0.00370639		4252.97	0.01503594	0.01938087	
543.2	-0.03482775		1073.19	-0.00948901	0.00144934	1603.19	0.00697655		2133.18	0.00445236		2663.18	-0.00166831		3193.17	0.00025083		3723.17	-0.00354515		4253.17	0.01555967	0.01938015	
543.4	-0.03481377		1073.39	-0.00966014	0.00144792	1603.39	0.00731218		2133.38	0.00566581		2663.38	-0.00203941		3193.37	0.00011899		3723.37	-0.00315451		4253.37	0.01460538	0.01937944	
543.6	-0.03501271		1073.59	-0.00964073	0.00144651	1603.59	0.00759633		2133.58	0.00646938		2663.58	-0.00182464		3193.57	-0.00003628		3723.57	-0.00214798		4253.57	0.01508895	0.01937873	
543.8	-0.03476299		1073.79	-0.00988112	0.00144509	1603.79	0.00824593		2133.78	0.00742494		2663.78	-0.00168369		3193.77	-0.00005203		3723.77	-0.00216865		4253.77	0.01572511	0.01937801	
544	-0.03464169		1073.99	-0.01046502	0.00144368	1603.99	0.00900393		2133.98	0.00728951		2663.98	-0.00167468		3193.97	-0.00038769		3723.97	-0.00142534		4253.97	0.01551996	0.0193773	
544.2	-0.03463996		1074.19	-0.01058444	0.00144227	1604.19	0.00941068		2134.18	0.00787678		2664.18	-0.00191686		3194.17	-0.00078018		3724.17	-0.00039886		4254.17	0.01554159	0.01937659	
544.4	-0.03434944		1074.39	-0.01086436	0.00144086	1604.39	0.00909749		2134.38	0.00803957		2664.38	-0.00212886		3194.37	-0.00182134		3724.37	0.00115586		4254.37	0.01527481	0.01937587	
544.6	-0.03443025		1074.59	-0.01173271	0.00143945	1604.59	0.00892607		2134.58	0.0078396		2664.58	-0.00216977		3194.57	-0.00196526		3724.57	0.00108645		4254.57	0.0140458	0.01937516	
544.8	-0.0345397		1074.79	-0.01212638	0.00143804	1604.79	0.00850415		2134.78	0.0085844		2664.78	-0.00179107		3194.77	-0.00211602		3724.77	0.00042504		4254.77	0.01335235	0.01937445	
545	-0.03466531		1074.99	-0.01262366	0.00143663	1604.99	0.0075273		2134.98	0.00979928		2664.98	-0.00147746		3194.97	-0.00215286		3724.97	0.00045237		4254.97	0.01408616	0.01937373	
545.2	-0.03523756		1075.19	-0.01262488	0.00143523	1605.19	0.00723297		2135.18	0.01023264		2665.18	-0.00160979		3195.17	-0.00164488		3725.17	0.00029771		4255.17	0.01344197	0.01937302	
545.4	-0.03676148		1075.39	-0.01307121	0.00143382	1605.39	0.00641735		2135.38	0.01056004		2665.38	-0.00135646		3195.37	-0.00283977		3725.37	0.00061041		4255.37	0.01180999	0.01937231	
545.6	-0.03738787		1075.59	-0.013312	0.00143242	1605.59	0.00608135		2135.58	0.01094373		2665.58	-0.00156448		3195.57	-0.0029825		3725.57	0.00037774		4255.57	0.01133347	0.01937159	
545.8	-0.03759258		1075.79	-0.01347826	0.00143102	1605.79	0.00559414		2135.78	0.0117042		2665.78	-0.00250619		3195.77	-0.00353518		3725.77	-0.00026983		4255.77	0.01071798	0.01937088	
546	-0.03804404		1075.99	-0.01288669	0.00142962	1605.99	0.00603518		2135.98	0.01154314		2665.98	-0.002651		3195.97	-0.00331307		3725.97	-0.0007325		4255.97	0.01021272	0.01937017	
546.2	-0.03853419		1076.19	-0.01343973	0.00142822	1606.19	0.00509039		2136.18	0.0112629		2666.18	-0.00230946		3196.17	-0.0027743		3726.17	-0.00159622		4256.17	0.00991054	0.01936946	
546.4	-0.03834086		1076.39	-0.01262176	0.00142683	1606.39	0.00489987		2136.38	0.01111144		2666.38	-0.00183445		3196.37	-0.00148771		3726.37	-0.0024457		4256.37	0.01062503	0.01936874	
546.6	-0.03853788		1076.59	-0.0120371	0.00142543	1606.59	0.00515606		2136.58	0.0104795		2666.58	-0.00186261		3196.57	-0.00081299		3726.57	-0.0025937		4256.57	0.01124006	0.01936803	
546.8	-0.03894239		1076.79	-0.01195926	0.00142404	1606.79	0.00520053		2136.78	0.0102905		2666.78	-0.00242827		3196.77	-0.00005193		3726.77	-0.00289435		4256.77	0.01175509	0.01936732	
547	-0.03905293		1076.99	-0.01173743	0.00142265	1606.99	0.0045897		2136.98	0.00865827		2666.98	-0.00223815		3196.97	0.00041639		3726.97	-0.0033191		4256.97	0.01065609	0.0193666	
547.2	-0.03916275		1077.19	-0.01166562	0.00142126	1607.19	0.00484063		2137.18	0.00745591		2667.18	-0.00261592		3197.17	0.00005663		3727.17	-0.00393294		4257.17	0.01150603	0.01936589	
547.4	-0.03964361		1077.39	-0.01206956	0.00141987	1607.39	0.00530798		2137.38	0.00744968		2667.38	-0.0018935		3197.37	0.00067888		3727.37	-0.00477815		4257.37	0.01128185	0.01936518	
547.6	-0.0405156		1077.59	-0.01163876	0.00141848	1607.59	0.00580292		2137.58	0.00512767		2667.58	-0.00194689		3197.57	0.00060612		3727.57	-0.00487772		4257.57	0.01200355	0.01936447	
547.8	-0.04040367		1077.79	-0.01207736	0.00141709	1607.79	0.00605436		2137.78	0.00370585		2667.78	-0.00168684		3197.77	-0.00021048		3727.77	-0.00446267		4257.77	0.01222683	0.01936375	
548	-0.0400584		1077.99	-0.01305328	0.0014157	1607.99	0.00611354		2137.98	0.00225933		2667.98	-0.00248453		3197.97	-0.0002067		3727.97	-0.00386778		4257.97	0.01277173	0.01936304	
548.2	-0.03972532		1078.19	-0.01325903	0.00141432	1608.19	0.00543029		2138.18	0.00214467		2668.18	-0.00299039		3198.17	-0.00013393		3728.17	-0.00459112		4258.17	0.01239366	0.01936233	
548.4	-0.03839468		1078.39	-0.01354835	0.00141294	1608.39	0.00431929		2138.38	0.00173069		2668.38	-0.00277709		3198.37	-0.00045294		3728.37	-0.0048428		4258.37	0.01216723	0.01936161	
548.6	-0.03759226		1078.59	-0.0144387	0.00141155	1608.59	0.00467656		2138.58	0.00204631		2668.58	-0.00229288		3198.57	-0.0014295		3728.57	-0.00451812		4258.57	0.01296043	0.0193609	
548.8	-0.03668117		1078.79	-0.01451095	0.00141017	1608.79	0.00457589		2138.78	0.00333761		2668.78	-0.00221762		3198.77	-0.00178728		3728.77	-0.00496366		4258.77	0.01358198	0.01936019	
549	-0.03579856		1078.99	-0.01526856	0.0014088	1608.99	0.00464482		2138.98	0.00419529		2668.98	-0.00299063		3198.97	-0.00136532		3728.97	-0.00346661		4258.97	0.01472086	0.01935948	
549.2	-0.03601786		1079.19	-0.01580552	0.00140742	1609.19	0.00455591		2139.18	0.0046062		2669.18	-0.00316584		3199.17	-0.00169523		3729.17	-0.00304873		4259.17	0.01454353	0.01935876	
549.4	-0.03548413		1079.39	-0.01647381	0.00140604	1609.39	0.00417861		2139.38	0.0060125		2669.38	-0.00299514		3199.37	-0.00267513		3729.37	-0.00247091		4259.37	0.01393001	0.01935805	
549.6	-0.0345056		1079.59	-0.01732899	0.00140467	1609.59	0.00412349		2139.58	0.00602465		2669.58	-0.00373703		3199.57	-0.00163186		3729.57	-0.00217629		4259.57	0.01394661	0.01935734	
549.8	-0.03383406		1079.79	-0.01723131	0.00140329	1609.79	0.00443658		2139.78	0.0066173		2669.78	-0.00426139		3199.77	-0.00113004		3729.77	-0.00147496		4259.77	0.01348643	0.01935663	
550	-0.03429938		1079.99	-0.01675877	0.00140192	1609.99	0.00548601		2139.98	0.00728005		2669.98	-0.00377859		3199.97	-0.00071603		3729.97	-0.00232522		4259.97	0.01287969	0.01935591	
550.2	-0.0341137		1080.19	-0.01558949	0.00140055	1610.19	0.00615817		2140.18	0.00730865		2670.18	-0.00375847		3200.17	-0.00114018		3730.17	-0.00223229		4260.17	0.01240355	0.0193552	
550.4	-0.0335381		1080.39	-0.01412616	0.00139918	1610.39	0.00685942		2140.38	0.00704631		2670.38	-0.00346307		3200.37	-0.00122494		3730.37	-0.00212704		4260.37	0.01254034	0.01935449	
550.6	-0.03414411		1080.59	-0.01417556	0.00139781	1610.59	0.00722933		2140.58	0.00740166		2670.58	-0.00441071		3200.57	-0.00162277		3730.57	-0.00163792		4260.57	0.0121886	0.01935378	
550.8	-0.03479671		1080.79	-0.01386785	0.00139645	1610.79	0.0070441		2140.78	0.00717681		2670.78	-0.00436254		3200.77	-0.00136409		3730.77	-0.00182824		4260.77	0.01178073	0.01935307	
551	-0.03563559		1080.99	-0.01387907	0.00139508	1610.99	0.00687582		2140.98	0.00685276		2670.98	-0.00484915		3200.97	-0.00141425		3730.97	-0.00216524		4260.97	0.01153148	0.01935235	
551.2	-0.03700181		1081.19	-0.01350873	0.00139372	1611.19	0.00752658		2141.18	0.00789957		2671.18	-0.00454965		3201.17	-0.00226645		3731.17	-0.00191221		4261.17	0.0118706	0.01935164	
551.4	-0.03820051		1081.39	-0.0130334	0.00139235	1611.39	0.00748464		2141.38	0.00763981		2671.38	-0.0034308		3201.37	-0.00300291		3731.37	-0.00188397		4261.37	0.01152885	0.01935093	
551.6	-0.04041264		1081.59	-0.01301622	0.00139099	1611.59	0.00777448		2141.58	0.00758784		2671.58	-0.00413891		3201.57	-0.00333002		3731.57	-0.00132454		4261.57	0.01152448	0.01935022	
551.8	-0.04082056		1081.79	-0.0126243	0.00138963	1611.79	0.00739864		2141.78	0.00742497		2671.78	-0.00326067		3201.77	-0.003853		3731.77	-0.00148553		4261.77	0.01135152	0.0193495	
552	-0.04090052		1081.99	-0.01221844	0.00138827	1611.99	0.00673412		2141.98	0.00678488		2671.98	-0.00421135		3201.97	-0.00358995		3731.97	-0.00223252		4261.97	0.01136125	0.01934879	
552.2	-0.04080233		1082.19	-0.01161599	0.00138691	1612.19	0.00640266		2142.18	0.00673921		2672.18	-0.00272974		3202.17	-0.00329312		3732.17	-0.00233879		4262.17	0.01099596	0.01934808	
552.4	-0.04017531		1082.39	-0.01134088	0.00138556	1612.39	0.00574151		2142.38	0.0055339		2672.38	-0.00187376		3202.37	-0.00286933		3732.37	-0.00208515		4262.37	0.01145792	0.01934737	
552.6	-0.04041155		1082.59	-0.0119288	0.0013842	1612.59	0.00526652		2142.58	0.00532863		2672.58	-0.00153383		3202.57	-0.00301532		3732.57	-0.00119196		4262.57	0.01248062	0.01934666	
552.8	-0.04029719		1082.79	-0.01086792	0.00138285	1612.79	0.00453924		2142.78	0.00543067		2672.78	-0.00091842		3202.77	-0.00191047		3732.77	-0.00139056		4262.77	0.01216392	0.01934594	
553	-0.04041574		1082.99	-0.01136405	0.0013815	1612.99	0.00447873		2142.98	0.00571028		2672.98	-0.00068787		3202.97	-0.00143933		3732.97	-0.00060258		4262.97	0.01232227	0.01934523	
553.2	-0.0400624		1083.19	-0.01223931	0.00138015	1613.19	0.00347798		2143.18	0.00581957		2673.18	-0.00054985		3203.17	-0.00027066		3733.17	-0.0005279		4263.17	0.01305335	0.01934452	
553.4	-0.03903847		1083.39	-0.01229021	0.0013788	1613.39	0.003376		2143.38	0.00543987		2673.38	-0.00065509		3203.37	0.00039484		3733.37	-0.00101639		4263.37	0.01319401	0.01934381	
553.6	-0.03870315		1083.59	-0.01313228	0.00137745	1613.59	0.00393866		2143.58	0.00526877		2673.58	-0.00096546		3203.57	0.001637		3733.57	-0.00092841		4263.57	0.01301991	0.0193431	
553.8	-0.03832961		1083.79	-0.0127434	0.0013761	1613.79	0.00402057		2143.78	0.00509304		2673.78	-0.00160384		3203.77	0.00140165		3733.77	-0.00154601		4263.77	0.0133634	0.01934238	
554	-0.03903586		1083.99	-0.01238128	0.00137476	1613.99	0.00497999		2143.98	0.00552704		2673.98	-0.00135749		3203.97	0.00087231		3733.97	-0.00288196		4263.97	0.0133134	0.01934167	
554.2	-0.03856902		1084.19	-0.01166611	0.00137341	1614.19	0.00592011		2144.18	0.00512688		2674.18	-0.00119346		3204.17	0.00046614		3734.17	-0.00327847		4264.17	0.0135505	0.01934096	
554.4	-0.03876212		1084.39	-0.01242723	0.00137207	1614.39	0.00589626		2144.38	0.0050525		2674.38	-0.00109993		3204.37	0.00098127		3734.37	-0.00328157		4264.37	0.01305244	0.01934025	
554.6	-0.03894023		1084.59	-0.01280906	0.00137073	1614.59	0.00522822		2144.58	0.00573955		2674.58	-0.00155244		3204.57	0.00141669		3734.57	-0.0033294		4264.57	0.01325026	0.01933954	
554.8	-0.03922405		1084.79	-0.01252409	0.00136939	1614.79	0.00515559		2144.78	0.00487442		2674.78	-0.00184446		3204.77	0.00059736		3734.77	-0.00392124		4264.77	0.01297668	0.01933882	
555	-0.03841453		1084.99	-0.01350108	0.00136805	1614.99	0.00487185		2144.98	0.00520138		2674.98	-0.00207961		3204.97	-0.00018826		3734.97	-0.00454811		4264.97	0.01295127	0.01933811	
555.2	-0.03855608		1085.19	-0.0136314	0.00136671	1615.19	0.00492596		2145.18	0.00662188		2675.18	-0.00180934		3205.17	-0.00203282		3735.17	-0.00480778		4265.17	0.01364115	0.0193374	
555.4	-0.03868137		1085.39	-0.01361422	0.00136537	1615.39	0.00592335		2145.38	0.00658162		2675.38	-0.00217698		3205.37	-0.00227589		3735.37	-0.00478829		4265.37	0.01350699	0.01933669	
555.6	-0.03933151		1085.59	-0.01305316	0.00136404	1615.59	0.00619359		2145.58	0.00709124		2675.58	-0.00319724		3205.57	-0.0028438		3735.57	-0.00547686		4265.57	0.0129119	0.01933598	
555.8	-0.038623		1085.79	-0.01242507	0.0013627	1615.79	0.00586585		2145.78	0.00625553		2675.78	-0.00309862		3205.77	-0.00346234		3735.77	-0.00585716		4265.77	0.01244256	0.01933527	
556	-0.03774187		1085.99	-0.012086	0.00136137	1615.99	0.00512138		2145.98	0.00538077		2675.98	-0.00358108		3205.97	-0.00301367		3735.97	-0.00512904		4265.97	0.01237555	0.01933455	
556.2	-0.03810028		1086.19	-0.01241189	0.00136004	1616.19	0.00497318		2146.18	0.00540214		2676.18	-0.00243891		3206.17	-0.00330815		3736.17	-0.00462731		4266.17	0.01195756	0.01933384	
556.4	-0.03802703		1086.39	-0.01273751	0.00135871	1616.39	0.00516431		2146.38	0.00447085		2676.38	-0.00311442		3206.37	-0.00280904		3736.37	-0.00463118		4266.37	0.01195628	0.01933313	
556.6	-0.03866103		1086.59	-0.01327681	0.00135738	1616.59	0.00441908		2146.58	0.00392278		2676.58	-0.00293609		3206.57	-0.00269764		3736.57	-0.00406552		4266.57	0.01165877	0.01933242	
556.8	-0.03926578		1086.79	-0.0132011	0.00135605	1616.79	0.00421914		2146.78	0.00428308		2676.78	-0.00294101		3206.77	-0.0023367		3736.77	-0.0040138		4266.77	0.01079416	0.01933171	
557	-0.03897823		1086.99	-0.01441622	0.00135473	1616.99	0.00482531		2146.98	0.00386481		2676.98	-0.00330824		3206.97	-0.00277642		3736.97	-0.0039065		4266.97	0.01034168	0.019331	
557.2	-0.03918786		1087.19	-0.01476479	0.0013534	1617.19	0.0041124		2147.18	0.003715		2677.18	-0.00438951		3207.17	-0.00220684		3737.17	-0.00340911		4267.17	0.01058135	0.01933028	
557.4	-0.04013762		1087.39	-0.01474563	0.00135208	1617.39	0.00514438		2147.38	0.00346654		2677.38	-0.00424809		3207.37	-0.00213003		3737.37	-0.00435698		4267.37	0.01013885	0.01932957	
557.6	-0.04062682		1087.59	-0.01525318	0.00135076	1617.59	0.00601348		2147.58	0.00400975		2677.58	-0.00428833		3207.57	-0.00191318		3737.57	-0.00454812		4267.57	0.00952415	0.01932886	
557.8	-0.04114841		1087.79	-0.01520194	0.00134944	1617.79	0.00612666		2147.78	0.00370238		2677.78	-0.004227		3207.77	-0.00143278		3737.77	-0.00438708		4267.77	0.01003174	0.01932815	
558	-0.0416308		1087.99	-0.0153104	0.00134812	1617.99	0.00708816		2147.98	0.00408448		2677.98	-0.00337071		3207.97	-0.00077896		3737.97	-0.00450167		4267.97	0.0101111	0.01932744	
558.2	-0.04136826		1088.19	-0.01554727	0.0013468	1618.19	0.0074913		2148.18	0.00404106		2678.18	-0.00279402		3208.17	-0.00039168		3738.17	-0.00445859		4268.17	0.01054192	0.01932673	
558.4	-0.04132398		1088.39	-0.01591785	0.00134548	1618.39	0.0074078		2148.38	0.00421996		2678.38	-0.0028529		3208.37	0.00037346		3738.37	-0.00422604		4268.37	0.01054164	0.01932602	
558.6	-0.04092893		1088.59	-0.01609403	0.00134417	1618.59	0.00693593		2148.58	0.00480946		2678.58	-0.00286383		3208.57	-0.00007275		3738.57	-0.00480985		4268.57	0.01099269	0.0193253	
558.8	-0.04058634		1088.79	-0.01639748	0.00134285	1618.79	0.00729651		2148.78	0.00512693		2678.78	-0.0032984		3208.77	-0.00099932		3738.77	-0.00513005		4268.77	0.01098472	0.01932459	
559	-0.03981856		1088.99	-0.01732183	0.00134154	1618.99	0.00735234		2148.98	0.00635752		2678.98	-0.00339805		3208.97	-0.00082566		3738.97	-0.00555971		4268.97	0.01147556	0.01932388	
559.2	-0.03975058		1089.19	-0.01741057	0.00134023	1619.19	0.00770339		2149.18	0.007784		2679.18	-0.00383329		3209.17	-0.00133294		3739.17	-0.00521233		4269.17	0.01192466	0.01932317	
559.4	-0.03926035		1089.39	-0.01736115	0.00133892	1619.39	0.00806351		2149.38	0.00847864		2679.38	-0.00396861		3209.37	-0.00119384		3739.37	-0.00506459		4269.37	0.01143975	0.01932246	
559.6	-0.03875063		1089.59	-0.01741375	0.00133761	1619.59	0.00751453		2149.58	0.00910882		2679.58	-0.00454583		3209.57	-0.00201816		3739.57	-0.00557155		4269.57	0.01142624	0.01932175	
559.8	-0.03804606		1089.79	-0.01794693	0.0013363	1619.79	0.00688226		2149.78	0.00964466		2679.78	-0.00478095		3209.77	-0.00208755		3739.77	-0.00504317		4269.77	0.01148194	0.01932104	
