# Supplementary material for: Functional development of a V3/glycan-specific broadly neutralizing antibody isolated from a case of HIV superinfection
Source: eLife. 2021 Jul 15;10:e68110. doi: 10.7554/eLife.68110 (PMC8376252; doi:10.7554/eLife.68110)
Supplement: Figure 4—source data 2. [file elife-68110-fig4-data2.zip › QA013.2 Dbl Ref_01.28.21/QA013.2_Lineage Replicates_BG505 SOSIP trimer/AppTraceColors.ini]

0	A3	-14261055
0	B3	-3721216
0	C3	-12144190
0	D3	-8992723
0	E3	-1264826
0	F3	-4545552
0	G3	-14513767
0	H3	-363184
0	A4	-6631722
0	B4	-14789540
0	C4	-13797661
0	D4	-3277662
0	E4	-9165123
0	F4	-3221939
0	G4	-6229
0	H4	-2672170
1	A3A10	-6908266
1	B3B10	-39091
1	C3C10	-6908266
1	D3D10	-39091
1	E3E10	-6908266
1	F3F10	-39091
1	G3G10	-6908266
