# Supplementary material for: Functional development of a V3/glycan-specific broadly neutralizing antibody isolated from a case of HIV superinfection
Source: eLife. 2021 Jul 15;10:e68110. doi: 10.7554/eLife.68110 (PMC8376252; doi:10.7554/eLife.68110)
Supplement: Figure 4—source data 2. [file elife-68110-fig4-data2.zip › QA013.2 Dbl Ref_01.28.21/QA013.2_Lineage Replicates_BG505 SOSIP trimer/210128_006.frd]

<?xml version="1.0" encoding="UTF-8" standalone="yes"?>
<ExperimentResults><ExperimentInfo Name="QA013.2_Lineage Replicates_BG505 SOSIP trimer"><ExpDescription></ExpDescription><RTDVersion>2.0</RTDVersion><RunID>4DC7E9FF-8D3C-4B98-A6A1-F295B1DD8D1E</RunID><ExperimentType>KINETICS</ExperimentType><ExperimentSubType>KBASIC</ExperimentSubType><StartDateTime>2021-01-28T16:32:03</StartDateTime><MachineName>886RGX1</MachineName><UserName>Labuser</UserName><LotNumber></LotNumber><PlateName>210128</PlateName><PlateName2></PlateName2><SensorName>F3</SensorName><SensorPlate>1</SensorPlate><SensorType>AHC (Anti-hIgG Fc Capture)</SensorType><SensorRole>LIGAND</SensorRole><SensorInfo></SensorInfo><WritingSW>DataAcquisition.exe 11.1.2.24</WritingSW><InstrumentType>OctetRED96</InstrumentType><InstrumentSerial>FB-50183</InstrumentSerial><InstrumentFW></InstrumentFW><IntegrationTime>3.2</IntegrationTime><DSPType>CPF</DSPType><DSPStitching>1</DSPStitching><HasManifest>1</HasManifest><InfoHash>670666630</InfoHash></ExperimentInfo><AssayParamsInfo/><KineticsData><Step><CommonData><SampleLocation>1</SampleLocation><SampleID></SampleID><SampleGroup></SampleGroup><SampleInfo></SampleInfo><SampleRow>F</SampleRow><SamplePlate>1</SamplePlate><WellType>BUFFER</WellType><Concentration>-1</Concentration><ConcentrationUnits>µg/ml</ConcentrationUnits><MolarConcentration>-1</MolarConcentration><MolarConcUnits>nM</MolarConcUnits><MolecularWeight>-1</MolecularWeight><Temperature>25</Temperature><StartTime>0</StartTime><AssayTime>30</AssayTime></CommonData><FlowRate>1000</FlowRate><StepType>BASELINE</StepType><StepName>Baseline</StepName><StepStatus>OK</StepStatus><ActualTime>30</ActualTime><CycleTime>0.2</CycleTime><AssayXData Points="150">bxKDOqjGSz47388+EFgZP0SLTD93vn8/1XiZP28Ssz/NzMw/okXmP4lBAEBqvAxAN4kZQGZm
JkDRIjNAnu8/QGq8TECamVlAZmZmQNEic0Ce739AZmaGQP7UjEAfhZNAmpmZQDEIoEA1XqZA
nMSsQDMzs0CamblAAADAQDVexkCcxMxAMzPTQGiR2UDP999ANV7mQM3M7EACK/NAy6H5QM/3
/0AbLwNBZmYGQYGVCUG0yAxB5/sPQTMzE0FOYhZBgZUZQbTIHEEAACBBMzMjQU5iJkGBlSlB
tMgsQef7L0EbLzNBTmI2QYGVOUG0yDxB5/s/QRsvQ0FOYkZBgZVJQbTITEHn+09BGy9TQWZm
VkGamVlBzcxcQef7X0EbL2NBZmZmQZqZaUHNzGxB5/tvQTMzc0FmZnZBgZV5QbTIfEHn+39B
ppuBQScxg0HZzoRBZmaGQQAAiEGamYlBMzOLQc3MjEFmZo5B9P2PQZqZkUEzM5NBzcyUQXNo
lkEAAJhBmpmZQTMzm0HNzJxBZmaeQQAAoEGamaFBMzOjQc3MpEFmZqZBAACoQZqZqUEzM6tB
zcysQWZmrkEAALBBmpmxQTMzs0HNzLRBZma2QQAAuEGamblBMzO7Qc3MvEFmZr5BAADAQZqZ
wUFkO8NBzczEQWZmxkEAAMhBmpnJQXE9y0HNzMxBZmbOQQAA0EGamdFBMzPTQc3M1EFmZtZB
AADYQZqZ2UEzM9tBzczcQWZm3kEMAuBBmpnhQTMz40HNzORBZmbmQQAA6EGamelBMzPrQc3M
7EFzaO5B</AssayXData><AssayYData Points="150">AAAAADDZY7pyU6y6DldAO/gmwzq1jUM7x016Oz5YaTt00/w7QE0IO8wGFjw4xhM8I16fO+iN
Wzszx3E7zVycO+DIITwwWeI79q7RO81LoDuWbfY7RMHTOmnmfDsWyqE7e+DfO7vIbDyAWyI8
EL0gPGdxHjzwAQg8cJ0QPEB1hTtdnS88xZ/IO1KWBzyJjlM8KlNLPGFfNjxaErY74PM/PCqc
OzytdT88eRAbPGLlZjyoZ3c8HLcYPNa7Tzy22CY8x9kAPOZeFDwzL3k8Q7BJPLODXTzvqi08
+L59PLInRzwKuGc8bEBFPBt1fTyg+Hc88i97PMnUPDxErHg8dTZQPKnmNDzl+3g8DoEePCoZ
VTyoR208dPZ0PE/fYDyVRoo8EuNkPJg1PTzErkw8AuCMPICrjTwo/Gw8vAOSPA81bjzvx5Q8
0K+APHBkgDwkZ5A85qiIPFpokjxZnIs8FnuPPNadpDy9m6s8cI2EPJwHPDw7jZA8iJ6hPBWG
ojxOpXg8QJOCPDjImjyykZ08JK7RPPRyhjwwG5Q8h8eaPOjFxzyqq448EOqUPPvFojwRNag8
gdSoPH6ikjxaH7U84Ka0PClFojx5qG082VSXPAXwpDzXLJY8k/OIPCgNnDzz3J48AbebPNNZ
pDwMZ6Q8y4OaPK5GszzpHa881UarPGYZxDySrrY89AynPDH7pDyVGZ88cr20PFpytTzAS8M8
ltuOPIGZmDwi4Z08oJacPFU30DxMZ7s8p/DVPBgWujwwMsw8kEC0POL6tTxGDM48zd/BPNdk
qjyWabM8</AssayYData></Step><Step><CommonData><SampleLocation>11</SampleLocation><SampleID></SampleID><SampleGroup></SampleGroup><SampleInfo></SampleInfo><SampleRow>F</SampleRow><SamplePlate>1</SamplePlate><WellType>REGENERATION</WellType><Concentration>-1</Concentration><ConcentrationUnits>µg/ml</ConcentrationUnits><MolarConcentration>-1</MolarConcentration><MolarConcUnits>nM</MolarConcUnits><MolecularWeight>-1</MolecularWeight><Temperature>25</Temperature><StartTime>61121</StartTime><AssayTime>5</AssayTime></CommonData><FlowRate>1000</FlowRate><StepType>KREGENERATION</StepType><StepName>Regeneration</StepName><StepStatus>OK</StepStatus><ActualTime>5</ActualTime><CycleTime>0.2</CycleTime><AssayXData Points="25">DQLwQaeb8UFANfNB2s70QXNo9kENAvhBmpn5QUA1+0HazvxBc2j+QQYBAELTzQBCoJoBQm1n
AkI6NANCBgEEQtPNBEKamQVCbWcGQjo0B0IGAQhC080IQqCaCUJtZwpCOjQLQg==</AssayXData><AssayYData Points="25">Qc1KwOURXMDVc2bAQCdtwOKQcsCp2HbARXR6wOD0fcANWoDAwNWBwCq/gsDO3YPAZNOEwFa7
hcDVjIbAcnOHwAYliMAstojAXEOJwBfxicBYXIrAjhyLwClki8Cp2YvAvjqMwA==</AssayYData></Step><Step><CommonData><SampleLocation>12</SampleLocation><SampleID></SampleID><SampleGroup></SampleGroup><SampleInfo></SampleInfo><SampleRow>F</SampleRow><SamplePlate>1</SamplePlate><WellType>NEUTRALIZATION</WellType><Concentration>-1</Concentration><ConcentrationUnits>µg/ml</ConcentrationUnits><MolarConcentration>-1</MolarConcentration><MolarConcUnits>nM</MolarConcUnits><MolecularWeight>-1</MolecularWeight><Temperature>25</Temperature><StartTime>77376</StartTime><AssayTime>5</AssayTime></CommonData><FlowRate>1000</FlowRate><StepType>KREGENERATION</StepType><StepName>Regeneration</StepName><StepStatus>OK</StepStatus><ActualTime>4.999</ActualTime><CycleTime>0.2</CycleTime><AssayXData Points="25">BwEMQs7MDEKamQ1CbWcOQk03D0IBABBC1M0QQpqZEUJtZxJCOjQTQgEAFELOzBRCmpkVQmdm
FkKEQBdCBwEYQtTNGEKamRlCZ2YaQjo0G0IBABxCzswcQpqZHUJnZh5CNDMfQg==</AssayXData><AssayYData Points="25">HuQHv40g/r5X9uy+BDDgvjI/0r6/qMm+2JK/vmKjub42S7O+waOvvjt8qL5ZM6W+yvadvqlv
m755KJi+fJeTvpYvkL7YFI2+LbGLvghfh77RG4a+jeCBvobggb7cSXy+6Yx3vg==</AssayYData></Step><Step><CommonData><SampleLocation>11</SampleLocation><SampleID></SampleID><SampleGroup></SampleGroup><SampleInfo></SampleInfo><SampleRow>F</SampleRow><SamplePlate>1</SamplePlate><WellType>REGENERATION</WellType><Concentration>-1</Concentration><ConcentrationUnits>µg/ml</ConcentrationUnits><MolarConcentration>-1</MolarConcentration><MolarConcUnits>nM</MolarConcUnits><MolecularWeight>-1</MolecularWeight><Temperature>25</Temperature><StartTime>93505</StartTime><AssayTime>5</AssayTime></CommonData><FlowRate>1000</FlowRate><StepType>KREGENERATION</StepType><StepName>Regeneration</StepName><StepStatus>OK</StepStatus><ActualTime>5</ActualTime><CycleTime>0.2</CycleTime><AssayXData Points="25">AQAgQsjLIEKbmSFCZ2YiQi4yI0L7/iNCyMskQpSYJUJhZSZCLjInQgEAKELOzChCm5kpQmdm
KkI0MytCAQAsQs7MLEKbmS1CZ2YuQjQzL0IBADBCyMswQpuZMUJnZjJCNDMzQg==</AssayXData><AssayYData Points="25">gqJrwAnPesANxYDAqc2CwIKehMAR34XAx7yGwEHAh8D/bojAGPqIwDqgicCpH4rA6smKwKM/
i8D4r4vAGv6LwH5LjMCZxIzAvjiNwAZLjcAxxI3AsQaOwFhzjsC9jY7Aiq+OwA==</AssayYData></Step><Step><CommonData><SampleLocation>12</SampleLocation><SampleID></SampleID><SampleGroup></SampleGroup><SampleInfo></SampleInfo><SampleRow>F</SampleRow><SamplePlate>1</SamplePlate><WellType>NEUTRALIZATION</WellType><Concentration>-1</Concentration><ConcentrationUnits>µg/ml</ConcentrationUnits><MolarConcentration>-1</MolarConcentration><MolarConcUnits>nM</MolarConcUnits><MolecularWeight>-1</MolecularWeight><Temperature>25</Temperature><StartTime>109774</StartTime><AssayTime>5</AssayTime></CommonData><FlowRate>1000</FlowRate><StepType>KREGENERATION</StepType><StepName>Regeneration</StepName><StepStatus>OK</StepStatus><ActualTime>5</ActualTime><CycleTime>0.2</CycleTime><AssayXData Points="25">AQA0Qs7MNEKbmTVCjGw2QjQzN0IBADhCzsw4QpuZOUJnZjpCNDM7QgEAPELOzDxCm5k9Qmdm
PkI0Mz9CAQBAQs7MQEKbmUFCZ2ZCQjQzQ0IBAERCzsxEQpuZRUJnZkZCNDNHQg==</AssayXData><AssayYData Points="25">crH/voxL776f9dy+nrXRvi98xL5hJru+VwO1vkgOrr7xDam+My6hvnlqnL7GWpe+WCqUvvSF
jr57voq+rBCJvptZhr6w4oW+VI1+vpKieb7qOnK+4p5uvrL/bb4Cvmy+j3Rivg==</AssayYData></Step><Step><CommonData><SampleLocation>11</SampleLocation><SampleID></SampleID><SampleGroup></SampleGroup><SampleInfo></SampleInfo><SampleRow>F</SampleRow><SamplePlate>1</SamplePlate><WellType>REGENERATION</WellType><Concentration>-1</Concentration><ConcentrationUnits>µg/ml</ConcentrationUnits><MolarConcentration>-1</MolarConcentration><MolarConcUnits>nM</MolarConcUnits><MolecularWeight>-1</MolecularWeight><Temperature>25</Temperature><StartTime>125848</StartTime><AssayTime>5</AssayTime></CommonData><FlowRate>1000</FlowRate><StepType>KREGENERATION</StepType><StepName>Regeneration</StepName><StepStatus>OK</StepStatus><ActualTime>4.999</ActualTime><CycleTime>0.2</CycleTime><AssayXData Points="25">AQBIQs7MSEKUmElCYWVKQjQzS0L7/ktCyMtMQpuZTUJhZU5CNDNPQgEAUELIy1BClJhRQmdm
UkI0M1NC+/5TQtTNVEKbmVVCYWVWQjQzV0IBAFhCyMtYQpSYWUJhZVpCLjJbQg==</AssayXData><AssayYData Points="25">b6VtwIOjfMB3oIHAH5+DwNchhcBmR4bAbzeHwID0h8BwxojAIU2JwITWicDmOYrAA7GKwF8x
i8AuhYvAcdCLwJwxjMD3hIzAiLiMwPb/jMBnao3An5eNwLm5jcA3KY7AQimOwA==</AssayYData></Step><Step><CommonData><SampleLocation>12</SampleLocation><SampleID></SampleID><SampleGroup></SampleGroup><SampleInfo></SampleInfo><SampleRow>F</SampleRow><SamplePlate>1</SamplePlate><WellType>NEUTRALIZATION</WellType><Concentration>-1</Concentration><ConcentrationUnits>µg/ml</ConcentrationUnits><MolarConcentration>-1</MolarConcentration><MolarConcUnits>nM</MolarConcUnits><MolecularWeight>-1</MolecularWeight><Temperature>25</Temperature><StartTime>141927</StartTime><AssayTime>5</AssayTime></CommonData><FlowRate>1000</FlowRate><StepType>KREGENERATION</StepType><StepName>Regeneration</StepName><StepStatus>OK</StepStatus><ActualTime>5</ActualTime><CycleTime>0.2</CycleTime><AssayXData Points="25">+/5bQsLKXEKVmF1CaGZeQi4yX0L7/l9CyMtgQpWYYUJhZWJCLjJjQvv+Y0LCymRClZhlQmFl
ZkIoMWdC+/5nQsLKaEKVmGlCsXJqQi4ya0L7/mtCyMtsQpWYbUJbZG5CLjJvQg==</AssayXData><AssayYData Points="25">yVrkvteA075Q98G+vH21vhInqr5vQ5++21Kavjxzlb6kg4y+Sj+HvkG0g74sjXu+ud5svigl
bL75MGC+cRZfvgKyWr5uC1C+zU9Kvu3eSb6Pr0K+Z5w7vi0ROb6ZqDG+kiEvvg==</AssayYData></Step><Step><CommonData><SampleLocation>1</SampleLocation><SampleID></SampleID><SampleGroup></SampleGroup><SampleInfo></SampleInfo><SampleRow>F</SampleRow><SamplePlate>1</SamplePlate><WellType>BUFFER</WellType><Concentration>-1</Concentration><ConcentrationUnits>µg/ml</ConcentrationUnits><MolarConcentration>-1</MolarConcentration><MolarConcUnits>nM</MolarConcUnits><MolecularWeight>-1</MolecularWeight><Temperature>25</Temperature><StartTime>156629</StartTime><AssayTime>30</AssayTime></CommonData><FlowRate>1000</FlowRate><StepType>BASELINE</StepType><StepName>Baseline</StepName><StepStatus>OK</StepStatus><ActualTime>29.999</ActualTime><CycleTime>0.2</CycleTime><AssayXData Points="150">+/5vQsjLcEKVmHFCW2RyQi4yc0L7/nNCyMt0QpWYdUJhZXZCLjJ3Qvv+d0LIy3hCjpd5Qltk
ekIuMntC+/57QsjLfEKOl31CW2R+Qigxf0L7/n9C5GWAQkrMgEIuMoFClJiBQgEAgkJhZYJC
x8uCQrEyg0KUmINCfv+DQmFlhELHy4RCsTKFQheZhUL6/oVCYWWGQsfLhkIuModCF5mHQn7/
h0JhZYhCx8uIQrEyiUKUmIlCfv+JQmFlikJKzIpCsTKLQheZi0L6/otC5GWMQkrMjEKxMo1C
F5mNQn7/jUJhZY5CSsyOQrEyj0KUmI9Cfv+PQmFlkELHy5BCsTKRQpSYkUL6/pFC5GWSQsfL
kkKxMpNClJiTQvr+k0LkZZRCSsyUQi4ylUKUmJVC+v6VQmFllkJKzJZCLjKXQpSYl0J+/5dC
YWWYQsfLmEIuMplClJiZQn7/mUJhZZpCx8uaQi4ym0IXmZtCfv+bQmFlnELHy5xCLjKdQpSY
nUL6/p1CYWWeQsfLnkIuMp9ClJifQvr+n0JhZaBCx8ugQrEyoUKUmKFCfv+hQmFlokJKzKJC
sTKjQpSYo0L6/qNCYWWkQsfLpEKxMqVClJilQvr+pULkZaZCx8umQrEyp0KUmKdC+v6nQmFl
qELHy6hCLjKpQheZqUL6/qlCYWWqQsfLqkIuMqtClJirQvr+q0LkZaxCSsysQi4yrUKUmK1C
+v6tQmFlrkJKzK5CsTKvQheZr0L6/q9C5GWwQsfLsEKxMrFClJixQvr+sULkZbJCSsyyQrEy
s0KUmLNC</AssayXData><AssayYData Points="150">j5/nvQHJ7716M+K9kbLjvQPw3b36Z9K9ylLOvY6Vzr2Onc+90njEvXfqx71Dp8O9Glq7vQyY
u72oHru9q0+vvQ2Ktb1PIK+998qtvRdAq72XFa69GN2hvX2apr0HeZe9CuCdvV0omL3L0ZG9
0bqUvSVukr1YA4q9MM+LvYGfiL1Z0oa9twWJvfn+gL00c4a91Wd/vfm5cb0/+HW9P2Z+vYHS
Y716CWK9BmBbvUymXL2MLGK9Nl1fvXnaVb2B+lm96pJZvb5/Rr1wwEO9MCU8vTyCOr3spkW9
bRgtvURXRr3DLi+9vGsrvUnuJb3CBhq9OhgkveaALb2+uRm97/krvWEfJr1Mvgi9cAETvSxD
B71tQwy9fzAEvWql/bykAva8YTr+vE6+Ar0n3wK91tDzvO0N47xZo/G8v+zivMRExbz519a8
s5XMvLMqrLyJkNK8Ew+uvEwgrbx6rLG8MkOkvLcwdLzlX3m84ilzvPsNhryUdIu8AnibvJDA
UbwzYl68gQVvvMYnoLxYeEm8PCJ8vO1NPbxDOEy8QcMVvJqvELzmEe27vzDtu21F17vtUQi8
UZ0qvFwktrsJAcq7vruLu3fyKrqK27a7uE8TuydWX7sD5Rm7YyrbOucPXjqjTyE6TwZAutpI
KrqugrM6b+ZGuizBaTp0rVS5fJfHuGNx6DqWN5Y7dEycO8uZ5DujKOk74APhO3cpyztGWmY7
qlsMPJ7W9DuLbgI8yhxJPMuYFTwd2ho8QoEpPCzxVjz46148VxNVPMNmSDzd4Ew8xqsqPKK7
RzxHt0E8</AssayYData></Step><Step><CommonData><SampleLocation>2</SampleLocation><SampleID>BG505.23</SampleID><SampleGroup></SampleGroup><SampleInfo></SampleInfo><SampleRow>F</SampleRow><SamplePlate>1</SamplePlate><WellType>KLOAD</WellType><Concentration>8</Concentration><ConcentrationUnits>µg/ml</ConcentrationUnits><MolarConcentration>-1</MolarConcentration><MolarConcUnits>nM</MolarConcUnits><MolecularWeight>-1</MolecularWeight><Temperature>25</Temperature><StartTime>191958</StartTime><AssayTime>80</AssayTime></CommonData><FlowRate>600</FlowRate><StepType>LOADING</StepType><StepName>Loading</StepName><StepStatus>OK</StepStatus><ActualTime>80</ActualTime><CycleTime>0.2</CycleTime><AssayXData Points="400">+v6zQmBltELHy7RCLTK1QhGYtUL6/rVCYGW2QsfLtkItMrdCEZi3Qnf+t0JgZbhCRMu4Qi0y
uUIRmLlCd/65Qt1kukJQzbpCqjG7QhGYu0L6/rtC3WS8QkTLvEItMr1CEJi9Qvr+vUJgZb5C
RMu+Qqoxv0IQmL9Cd/6/Qt1kwEJEy8BCqjHBQpSYwUJ3/sFC3WTCQkTLwkKqMcNClJjDQvr+
w0LdZMRCRMvEQqoxxUIQmMVCd/7FQt1kxkJEy8ZCqjHHQhCYx0J3/sdCYGXIQvLSyEItMslC
EJjJQnf+yULwZ8pCRMvKQqoxy0IQmMtC+v7LQmBlzEJEy8xCqjHNQpSYzUIGAc5CYGXOQsfL
zkItMs9CEJjPQnf+z0JgZdBCx8vQQqox0UKUmNFC+v7RQt1k0kJEy9JCOjTTQpSY00J3/tNC
YGXUQkTL1EKqMdVCEJjVQnf+1UJgZdZCRMvWQqox10KUmNdCd/7XQt1k2EJEy9hCLTLZQhCY
2UL6/tlC3WTaQkTL2kKqMdtClJjbQqIF3EJgZdxCRMvcQi0y3UIQmN1C+v7dQt1k3kJEy95C
qjHfQhCY30L6/t9CYGXgQkTL4EItMuFCEJjhQvr+4ULdZOJCzcziQqox40IQmONC+v7jQt1k
5ELHy+RCqjHlQhCY5UJ3/uVC3WTmQkTL5kItMudClJjnQnf+50JgZehCRMvoQqox6UIQmOlC
d/7pQt1k6kLHy+pCLTLrQpSY60L6/utC3WTsQsfL7EKqMe1ClJjtQvr+7UJgZe5Cx8vuQqox
70IQmO9C+v7vQt1k8EJEy/BCqjHxQhCY8UKJAfJC3WTyQkTL8kKqMfNClJjzQnf+80JgZfRC
RMv0Qqox9UKUmPVCd/71Qt5k9kJEy/ZCqjH3QhCY90L6/vdCYGX4QsfL+EK2M/lClJj5Qvr+
+UJgZfpCRMv6QrAy+0IQmPtC+v77Qt5k/EJEy/xCqjH9QhCY/UJ3/v1CYGX+QsfL/kKqMf9C
EJj/QkIAAENvMgBD5GUAQ9WYAENKzABDff8AQ28yAUPkZQFDFpkBQwjMAUM8/wFDsDICQ6Jl
AkMvnQJDCMwCQ33/AkNvMgNDomUDQ9WYA0MIzANDff8DQ28yBEPkZQRDFpkEQwjMBEM8/wRD
bzIFQ6JlBUPVmAVDCMwFQzz/BUNvMgZDomUGQ9WYBkMIzAZDPP8GQ28yB0OiZQdD1ZgHQwjM
B0M8/wdDbzIIQ6JlCEMWmQhDSswIQzz/CENvMglD5GUJQ9WYCUMIzAlDPP8JQ7AyCkOiZQpD
1ZgKQwjMCkM8/wpDbzILQ6JlC0PVmAtDCMwLQ33/C0N1MwxD5GUMQ9WYDEMIzAxDPP8MQ7Ay
DUOiZQ1D1ZgNQwjMDUM8/w1DbzIOQ6JlDkPVmA5DCMwOQzz/DkOwMg9DomUPQ9WYD0NKzA9D
PP8PQ28yEEOiZRBD1ZgQQ1DNEEM8/xBDbzIRQ6JlEUPVmBFDCMwRQzz/EUNvMhJDJWYSQ9WY
EkMIzBJDPP8SQzo0E0OiZRND1ZgTQwjME0M8/xNDbzIUQ+RlFEMWmRRDi8wUQ33/FENvMhVD
omUVQ9WYFUNKzBVDff8VQ28yFkOiZRZD1ZgWQwjMFkM8/xZDbzIXQytnF0NemhdDCMwXQzz/
F0NvMhhDomUYQxaZGENKzBhDff8YQ28yGUOiZRlD1ZgZQwjMGUM8/xlDbjIaQ6JlGkPVmBpD
CMwaQzz/GkNuMhtDomUbQ9WYG0MIzBtDBgEcQ24yHEOiZRxD1ZgcQwjMHEN9/xxDsDIdQ6Jl
HUPVmB1DSswdQzz/HUNuMh5DomUeQxaZHkMIzB5DPP8eQ3UzH0PwZx9DFpkfQwjMH0N9/x9D
bjIgQ6JlIEPVmCBDCMwgQzz/IENuMiFDomUhQxaZIUMIzCFDff8hQ7AyIkPkZSJD1ZgiQwjM
IkN9/yJDbjIjQ+RlI0PVmCNDCMwjQ33/I0OwMiRD5GUkQ16aJENKzCRDff8kQ7AyJUPkZSVD
FpklQ0rMJUM8/yVDsDImQ+RlJkMWmSZDjMwmQ33/JkOwMidD5GUnQxaZJ0NKzCdDogUoQ7Ay
KEPkZShDFpkoQ0rMKEN9/yhDsDIpQ+RlKUMWmSlDSswpQw==</AssayXData><AssayYData Points="400">VXe3vLlCEL3tjSS9RHs6vW8RUb1szz69GLw5vfLaKb3nKB29o1DLvPvlsrwA/2W8EAZPu6jV
jjmdUQE8ZYmVPHFd6Dy4DQs9mzY3PdRnZz1THYI9emiTPU9xqj0XBMM98bHRPZio4T3l0vk9
IjAGPg0VET5qNRk+UBsiPjrjLj59QDQ+2wg+Pv7SRT4Po1E+A6lZPmnmYj4HnWw+Q753Pq7/
eT52LoM+MBuGPkbajD6KW5I+26iUPqPmmT5yZZw+6RWhPugupj5Jpag+klqxPjhssj5b/bU+
SrW5Pomcvj7sesE+DY3EPmtvyj5d3cw+HFnRPsJ81D6ah9c+H6PZPjSY4j4HWuQ+WOfnPo2C
6z6Coe8+3brzPgZL9z5iPPk+1Yj9PoGLAD9OuAA/5WgDPyIOBT/KgQY/ju0IP4JnCT/hGQs/
j2EMP2sLDz/A7g8/fwwRP2MVEj+gKBM/63wVP4O2Fj9kAxk/F58aP/7xGz+Wihw/icwdPzEX
ID8GNiA/kHwiPx9gIz9rmCM/LfglP9jLJj9GBik/mf8pP5cOKz9Vgys/q1MuPwjvLz9/2y8/
EzAxP4xtMj/zgzM/TZk0P71dNj8NATU/4so3PzrOOD9PtTk/6qY6Px97Oz9BDjw/7JA+P/vZ
Pj8QhUA/82BBP0YMQT8wukI/3YpDP9+wRT9tm0Y/tCJHP8coRz+ynEk/IzJKPz4+Sj/v0ko/
z/RKPwM0TD/myU0/Pt9PP834Tz/nGVE/k11QPzCWUj8vNlM/FmVTP88PVT+9G1U/lQpXP0Uu
WD9gq1c/wJdZP4PVWD8T6lo/88xbP5vnXD+zYFs/vFZdP43RXj+yWl8/oaFfPzDuYD835GA/
wvhhP24YYz+jdWM/J6hjP3pqZD/NgGU/PFplPxKGZj/WZmY/FB1oPypfaT+RK2k/lq5oP82a
aj8cpWo/3t9rPwmMbD+mUm0/rLZtP9R5bT+z1G8/Z4NwP4D5cD9SP28/S3pyPxbOcD+x0HM/
Dm1zP3jycz88HHQ/rJx0Pw5idT9Rt3U/p8d1P2cKdz9TKXY/SIN3P+MgeT9m1Xk/Q6Z6P/+q
ej9OXHs/2fR6P+uQez/HJ3w/dRp9PwX9fD/MwH0/7s19P610fz9/rH8/whyAP2kXgD/XLYA/
TH2AP2nogD/lhYA/HMyBP7HSgT8qooE/F0uCP8Atgj9/oYI/xLmCP55/gj8NloI/L8eCP12F
gz++PoQ/o7aDPy9QhD/uAIU/UpyEP8RyhD9M/YQ/9eqEP0ZUhT+MIYY/LliFPztIhj96BIY/
LZqGP4TShj8quoY/vOmGP+dphz/xAIg/M2WHP7pGhz8iZIg/ZVyIP2nViD/LeIg/uDCJP79q
iT8rW4k/Nz2JPxypiT9q4Yk/qzSKP0pYij+n3Yo//4+KP/xIiz+eGIs/Ey2LPwXwij8IxIs/
Y9CLP2Dwiz8rH4w/HTiMP9SujD8XxYw/79WMP4jujD/PMY0/wcCMP87ijT9YD44/Q/6NP0Fd
jj/rjo4/682OP9U9jj8KKY8/bdqOP5zPjj++ko8/5SOPP5Dkjz8fuY8/VlOQPxlVkD+AHJA/
ioaQP3aikD/5EJE/WGaQPwoDkT8LLJE/fSeRP+pmkT84v5E/aMeRP9SRkT8fppI/LL2RPxW5
kj8O55I/lJ+SP4o3kz+wgZI/4+SSP+A1kz9YEZM/42eTP1qGkz+PNZQ/QSiUPwiClD8SZJQ/
MWmUP41XlD/dypQ/ke2UP8bmlD/IN5U/Px6VP+FKlT/UBJY/pk6VPx0Qlj9igZU/RAKWP+/X
lT+UOpY/noqWP65Qlj9ym5Y/pAKXPzYKlz96XJc/wMuXP59ylz/nkZc/YMOXP+jSlz8/65c/
B++XP3YzmD+q05c/06SYP9LbmD8FDpk/4J+YP8X4mD8AVJk/cA6ZP0MVmT9NG5o/AYCZP2xG
mj9k+Zk/ygGaP8jhmj+Z9pk/6caZP9+Bmj8lWpo/8+eaP063mj+fCZs/HwabP0Ajmz8QKps/
vWqbP+i9mz8ij5s/A0KcPwc/nD9YbZw/yTicP2N9nD+Wd5w/1qicPxy1nD8D4Zw/uuicP2+y
nD86TZ0/n0qdP4u1nD8Ju50/HeOdP0WQnT+mlJ0/JbudPw==</AssayYData></Step><Step><CommonData><SampleLocation>1</SampleLocation><SampleID></SampleID><SampleGroup></SampleGroup><SampleInfo></SampleInfo><SampleRow>F</SampleRow><SamplePlate>1</SamplePlate><WellType>BUFFER</WellType><Concentration>-1</Concentration><ConcentrationUnits>µg/ml</ConcentrationUnits><MolarConcentration>-1</MolarConcentration><MolarConcUnits>nM</MolarConcUnits><MolecularWeight>-1</MolecularWeight><Temperature>25</Temperature><StartTime>277379</StartTime><AssayTime>30</AssayTime></CommonData><FlowRate>1000</FlowRate><StepType>BASELINE</StepType><StepName>Baseline</StepName><StepStatus>OK</StepStatus><ActualTime>29.999</ActualTime><CycleTime>0.2</CycleTime><AssayXData Points="150">ff8pQ28yKkOiZSpDF5kqQwjMKkN9/ypDsDIrQ+pmK0PVmCtDCMwrQzv/K0OwMixDomUsQ9WY
LENKzCxDO/8sQ7AyLUPjZS1D1ZgtQwjMLUN9/y1DsDIuQ6JlLkPVmC5DCMwuQzv/LkOwMi9D
42UvQxeZL0MIzC9DO/8vQ7AyMEOiZTBDF5kwQ0rMMEM7/zBDbzIxQ6JlMUMXmTFDSswxQzv/
MUNvMjJD42UyQ9WYMkMIzDJDO/8yQ7AyM0PjZTNDF5kzQ0rMM0M7/zNDsDI0Q6JlNEPVmDRD
Ssw0Q33/NENvMjVD42U1Q9WYNUMIzDVDO/81Q7AyNkPjZTZD1Zg2Q0rMNkN9/zZDbzI3Q6Jl
N0PVmDdDCMw3Qzv/N0OwMjhD42U4Q9WYOEMIzDhDO/84Q7AyOUOiZTlD1Zg5QwjMOUM7/zlD
bzI6Q6JlOkMXmTpDSsw6Q33/OkOwMjtD42U7Q9WYO0MIzDtDPP87Q28yPEPjZTxDF5k8QwjM
PEM8/zxDbzI9Q6JlPUPVmD1DCMw9Qzz/PUOwMj5DomU+Q9WYPkNKzD5DPP8+Q7AyP0OiZT9D
F5k/Q0rMP0M8/z9DbzJAQ6JlQEMXmUBDCMxAQzz/QEOwMkFD42VBQ9WYQUMIzEFDff9BQ28y
QkPjZUJD1ZhCQwjMQkM8/0JDbzJDQ+NlQ0PVmENDSsxDQzz/Q0NvMkRDomVEQxeZREMIzERD
ff9EQ28yRUOiZUVDF5lFQwjMRUM8/0VDbzJGQ6JlRkMXmUZDCMxGQzz/RkNvMkdDomVHQxeZ
R0MIzEdD</AssayXData><AssayYData Points="150">3faoP4GRqz9e9Kw/RC6uP0sWrj/eR68/1MOuPz4Grz/ji68/YEmvP+c2sD+Lo7A/ufmvP0hQ
sD+BbrA/w1qwP9eCsD/VuLA/M4WwP7rLsD/nSrA/fuCwP9zssD+BWbA/WsCwP4a+sD9gn7A/
+CixP/kMsT8mZbA/35awP4Q4sT/4bbA/642wP0MBsT8kmLA/6TixP+IzsT9ZgbE//EyxP7Rg
sT+agLE/w4uwP0vvsD918rA/kjqxP8fPsD8lF7E/A5WxP5Y1sT8LbrE/L5SxP/1YsT9c2LE/
NtixP1OesT/IQ7I/zxixP/OGsT/X37E/JlKxP6shsT+cvbE/zgaxP+4isT8ScrE/K1KxPzYG
sj/H5LA/BFGxPzfdsT9i1LE/+u2xPzcMsj8o1rE/QlCxP+sDsj8NvLE/lvSxP2pUsj811bE/
HCyyP7Adsj8Jj7E/FROyP75esj9q1LE/wACyP2nLsT+eLbI/0jeyPxcUsj8bR7I/AIuyP6bm
sT+NI7I/w6ixPwBOsj/WP7I/rLqxP1lisj8cSLI/pE+yP8dDsj9j3rI/2/mxP/VSsj/skrI/
TD6yP0lvsj+SkbI/+BayPxlnsj9IBLM/ojOyP0CFsj+3cbI/z76yPxTwsj+bALI/LRiyP5FM
sj/A1bI/lliyPyaxsj9BM7I/jFGyPxy9sj+bgrI/21ayP42Usj/377I/atuyP8XRsj8/XbI/
qduyPx+Vsj8fL7M/2smyPySBsj9Si7I/UeiyP6mFsj/as7I//HuyPxftsj+rErI/AeyxP9uK
sj8vM7I/</AssayYData></Step><Step><CommonData><SampleLocation>10</SampleLocation><SampleID>BG505 T332N SOSIP</SampleID><SampleGroup></SampleGroup><SampleInfo></SampleInfo><SampleRow>F</SampleRow><SamplePlate>1</SamplePlate><WellType>KSAMPLE</WellType><Concentration>-1</Concentration><ConcentrationUnits>µg/ml</ConcentrationUnits><MolarConcentration>15.63</MolarConcentration><MolarConcUnits>nM</MolarConcUnits><MolecularWeight>-1</MolecularWeight><Temperature>25</Temperature><StartTime>316608</StartTime><AssayTime>180</AssayTime></CommonData><FlowRate>600</FlowRate><StepType>ASSOC</StepType><StepName>Association</StepName><StepStatus>OK</StepStatus><ActualTime>180</ActualTime><CycleTime>0.2</CycleTime><AssayXData Points="900">O/9HQ24ySEOhZUhD1ZhIQwjMSEM7/0hDbjJJQ6FlSUPVmElDCMxJQzv/SUNuMkpDoWVKQ9WY
SkMIzEpDO/9KQ24yS0OhZUtD1ZhLQwjMS0M7/0tDbjJMQ6FlTEPVmExDCMxMQ/n+TENuMk1D
YGVNQ9WYTUMIzE1DO/9NQy0yTkOhZU5D1ZhOQwjMTkP5/k5DbjJPQ6FlT0OTmE9DCMxPQzv/
T0NuMlBDoWVQQ9WYUEMIzFBDO/9QQ24yUUNgZVFD1ZhRQwjMUUM7/1FDbjJSQ6FlUkPVmFJD
CMxSQ/n+UkNuMlNDoWVTQ9WYU0PGy1NDO/9TQ24yVEOhZVRD1ZhUQwjMVEM7/1RDbjJVQ6Fl
VUPVmFVDCMxVQ/n+VUNuMlZDYGVWQ5OYVkMIzFZDO/9WQ24yV0OhZVdDk5hXQwjMV0M7/1dD
LTJYQ6FlWEPVmFhDxstYQ/r+WENuMllDoWVZQ5OYWUMIzFlDO/9ZQy0yWkOhZVpD1ZhaQwjM
WkM7/1pDbjJbQ2BlW0OTmFtDCMxbQ/r+W0NuMlxDYGVcQ5OYXEMIzFxDO/9cQ24yXUNgZV1D
1ZhdQ8bLXUP6/l1DbjJeQ2BlXkPVmF5DCMxeQzv/XkNuMl9DoWVfQ9WYX0MIzF9DO/9fQy0y
YEOhZWBDk5hgQ8bLYEP6/mBDbjJhQ6FlYUPVmGFDxsthQzv/YUNuMmJDoWViQ9WYYkPGy2JD
O/9iQy0yY0OhZWNDk5hjQwjMY0M7/2NDLTJkQ6FlZEPVmGRDCMxkQ/r+ZEMtMmVDoWVlQ5OY
ZUPGy2VD+v5lQ24yZkNgZWZD1ZhmQ8bLZkP6/mZDbjJnQ6FlZ0OTmGdDCMxnQzv/Z0NuMmhD
omVoQ5OYaEMIzGhDO/9oQy0yaUOiZWlDk5hpQwjMaUP6/mlDLTJqQ2BlakPUmGpDxstqQ/r+
akNuMmtDYGVrQ5OYa0PGy2tDO/9rQ24ybEOiZWxDk5hsQwjMbEP6/mxDbjJtQ2BlbUMWmW1D
xsttQzv/bUNuMm5DomVuQ5OYbkPGy25D+v5uQy0yb0OiZW9D1JhvQwjMb0P6/m9DLTJwQ6Jl
cEPUmHBDCMxwQzv/cENuMnFDYGVxQ9SYcUMIzHFDO/9xQ24yckOiZXJD1JhyQ8bLckM7/3JD
bjJzQ2Blc0PUmHNDxstzQ/r+c0MtMnRDYGV0Q9SYdEMIzHRDO/90Q24ydUOiZXVDk5h1QwjM
dUM7/3VDbjJ2Q6JldkPUmHZDxst2Q/r+dkNuMndDYGV3Q5OYd0MIzHdD+v53Qy0yeENgZXhD
k5h4QwjMeEP6/nhDLTJ5Q2BleUOTmHlDCMx5Q/r+eUMtMnpDomV6Q5OYekMIzHpDO/96Q24y
e0OiZXtD1Jh7Q8bLe0M7/3tDLTJ8Q2BlfEOTmHxDCMx8Qzv/fENuMn1DYGV9Q5OYfUMIzH1D
+v59Q24yfkNgZX5D1Jh+QwjMfkP6/n5DLTJ/Q6Jlf0OTmH9DCMx/Q/r+f0MWGYBD0TKAQ2pM
gEPjZYBDfX+AQzeZgEOwsoBDasyAQwTmgEN9/4BDNxmBQ9EygUNKTIFD42WBQ55/gUM3mYFD
0bKBQ2rMgUME5oFDQQCCQxYZgkOwMoJDakyCQwRmgkPff4JDFpmCQ9GygkNKzIJDBOaCQ33/
gkMWGYND0TKDQ2pMg0PjZYNDnn+DQxaZg0PRsoNDSsyDQ+Plg0N9/4NDNxmEQzMzhENKTIRD
42WEQ75/hEMWmYRDsLKEQ2rMhEPj5YRDff+EQxYZhUOwMoVDakyFQ+NlhUOef4VDN5mFQ7Cy
hUNKzIVD4+WFQ33/hUMWGYZDsDKGQ2pMhkMEZoZDfX+GQzeZhkPRsoZDasyGQ+PlhkN9/4ZD
FhmHQ9Eyh0NqTIdDBGaHQ55/h0MWmYdDObSHQ0rMh0Pj5YdDff+HQzcZiEMzM4hDSkyIQwRm
iEN9f4hDFpmIQ7CyiENKzIhD4+WIQ57/iEM3GYlDsDKJQ0pMiUPjZYlDfX+JQxaZiUOwsolD
asyJQ+PliUN9/4lDFhmKQ9EyikNqTIpD42WKQ55/ikMWmYpD0bKKQ0rMikPj5YpDff+KQxYZ
i0PRMotDSkyLQ+Nli0Oef4tDFpmLQ7Cyi0NKzItD4+WLQxgEjEP8GYxD0TKMQ2pMjEPjZYxD
fX+MQzeZjEOwsoxDasyMQwTmjEN9/4xDFhmNQ7AyjUNKTI1DBGaNQ55/jUM3mY1DsLKNQ2rM
jUME5o1Dff+NQxYZjkOwMo5DSkyOQwRmjkN9f45DN5mOQ7CyjkNKzI5D4+WOQ57/jkM3GY9D
sDKPQ2pMj0PjZY9DfX+PQ2Sbj0Owso9DSsyPQwTmj0MgAJBDNxmQQ7AykENKTJBD42WQQ31/
kEMWmZBD0bKQQ2rMkEPj5ZBDff+QQxYZkUOwMpFDakyRQ+NlkUOef5FDFpmRQ7CykUNqzJFD
4+WRQ33/kUMWGZJDsDKSQ0pMkkPjZZJDnn+SQxaZkkOwspJDSsySQ+PlkkN9/5JDFhmTQ7Ay
k0NKTJNDBGaTQ55/k0M3mZNDsLKTQ0rMk0ME5pNDff+TQxYZlEOwMpRDSkyUQ41nlEN9f5RD
FpmUQ7CylENKzJRD4+WUQ33/lEMWGZVDsDKVQ0pMlUMEZpVDfX+VQzeZlUNatJVDasyVQ+Pl
lUN9/5VDFhmWQ7AylkNKTJZD42WWQ55/lkMWmZZD8rKWQ0rMlkPj5ZZDff+WQxYZl0OwMpdD
SkyXQwRml0N9f5dDFpmXQ7Cyl0NKzJdDBOaXQ57/l0MWGZhDsDKYQ0pMmEMEZphDfX+YQxaZ
mEPRsphDSsyYQ+PlmEN9/5hDFhmZQ7AymUNKTJlD42WZQ31/mUMWmZlDsLKZQ0rMmUPj5ZlD
ff+ZQxYZmkOwMppDSkyaQ+NlmkN9f5pDFpmaQ7CymkNKzJpD4+WaQ33/mkMWGZtD0TKbQ0pM
m0PjZZtDnn+bQxaZm0PRsptDSsybQ+nmm0N9/5tDFhmcQ9EynENqTJxD42WcQ31/nEM3mZxD
sLKcQ0rMnEPj5ZxDff+cQxYZnUOwMp1DSkydQ+NlnUOkgJ1DN5mdQ7CynUNqzJ1D4+WdQ33/
nUM3GZ5DsDKeQ0pMnkMEZp5DfX+eQxaZnkOwsp5DSsyeQ+PlnkN9/55DFhmfQ7Ayn0NqTJ9D
42WfQ31/n0MWmZ9D0bKfQ0rMn0Pj5Z9Dff+fQxYZoEOwMqBDSkygQ+NloEN9f6BDFpmgQ7Cy
oENKzKBD4+WgQ33/oEMWGaFDsDKhQ0pMoUPjZaFDnn+hQxaZoUPRsqFDasyhQwTmoUOe/6FD
FhmiQ7AyokNKTKJDBGaiQ31/okMWmaJDsLKiQ0rMokPj5aJDff+iQzcZo0PRMqNDSkyjQ+Nl
o0N9f6NDFpmjQ9Gyo0NKzKND4+WjQ33/o0M3GaRD0DKkQ2pMpEPjZaRDnn+kQzeZpEOwsqRD
SsykQwTmpEOe/6RDFhmlQ7AypUNKTKVDBGalQ3x/pUMWmaVDsLKlQ2rMpUPj5aVDnv+lQxYZ
pkPQMqZDrEymQ+NlpkN8f6ZDFpmmQ9CypkNqzKZDBOamQ3z/pkM3GadD0DKnQ2pMp0PjZadD
nn+nQzeZp0OwsqdDSsynQyTmp0Oe/6dDNxmoQ9AyqENKTKhDJGaoQ55/qEM3mahD0LKoQ2rM
qEME5qhDnv+oQzcZqUPQMqlDakypQwRmqUOef6lDN5mpQ9CyqUNqzKlDBOapQ57/qUM3GapD
0DKqQ4tMqkMEZqpDnn+qQzeZqkPQsqpDasyqQwTmqkOe/6pDNxmrQ9Ayq0NqTKtDBGarQ55/
q0M3matD0LKrQ2rMq0ME5qtDnv+rQzcZrEPQMqxDakysQwRmrEOef6xDN5msQ9CyrENqzKxD
BOasQ57/rEM3Ga1D0DKtQ2pMrUMEZq1Dnn+tQzeZrUPQsq1DasytQwTmrUOe/61DNxmuQ9Ay
rkNqTK5DBGauQ55/rkM3ma5DsLKuQ2rMrkME5q5Dnv+uQzcZr0PQMq9DSkyvQwRmr0Oef69D
N5mvQ9Cyr0NqzK9DBOavQ57/r0M3GbBD0DKwQ2pMsEMEZrBDnn+wQzeZsEPQsrBDasywQwTm
sEOe/7BDNxmxQ9AysUNqTLFDBGaxQ55/sUM3mbFD0LKxQ2rMsUPj5bFDnv+xQzcZskPQMrJD
akyyQwRmskOef7JDN5myQ7CyskNqzLJD4+WyQ57/skM3GbND0DKzQ2pMs0MEZrNDnn+zQzeZ
s0PQsrNDasyzQwTms0Oe/7NDNxm0Q9AytENqTLRDBGa0Q55/tEM3mbRD0LK0Q2rMtEME5rRD
nv+0QzcZtUOwMrVDSky1QwRmtUOef7VDN5m1Q7CytUNqzLVDBOa1Q57/tUMWGbZD0DK2Q2pM
tkMEZrZDnn+2QxaZtkPQsrZDasy2QwTmtkOe/7ZDNxm3Q7Ayt0NqTLdDBGa3Q55/t0M3mbdD
sLK3Q2rMt0Pj5bdDnv+3QzcZuEOwMrhDaky4QwRmuEOef7hDN5m4Q7CyuENqzLhD4+W4Q57/
uEMWGblD0DK5Q2pMuUPjZblDnn+5QzeZuUPQsrlDasy5QwTmuUOe/7lDFhm6Q9AyukNqTLpD
BGa6Q55/ukM3mbpD0LK6Q2rMukME5rpDpAC7QzcZu0PQMrtDaky7Q+Nlu0N8f7tDN5m7Q7Cy
u0NqzLtDBOa7Q3z/u0M3GbxD0DK8Q2pMvEMEZrxDnn+8QzeZvEPQsrxDasy8Q+PlvEN8/7xD
Nxm9Q7AyvUNqTL1DBGa9Q55/vUM3mb1DsLK9Q0rMvUME5r1D</AssayXData><AssayYData Points="900">ET+yPxxvsT+uxLA/omOvP12frz/c0K4/AbutP/dMrT9YbK0/SlatP8iPrD8cj6w/feurPzPJ
qz8TKaw//cOrPzSiqz+tR6s/AbSrP0uiqz8Kfqs/ILirPx3wqj99Iqs/j/arP9Qlqz/N/6o/
LhSrP9Nsqz8gdqs/yQyrPyaZqz/lFas/d6aqP2UJqz/jIqs/gzarP++tqz+30qs/HTWrPy3y
qj/LfKs/tZOrPx+rqz9Qc6s/vQWrP1Odqz+u46s/slarP3UorD8nYas/lCCrP0SZqz9N5qs/
C8mrPwSiqz+C1qs/9v2rP5tHqz+vh6s/p86rP5Qcqz+VVaw/j2CrP6Djqz922qs/q7GrP9ij
qz8GfKs/G92rP2IarD+uLaw/zbyrP4Coqz9JNKw/w8irPw/+qz/yeqs/i7OrP7UOrD/776s/
J2qrP8YfrD+/9as/T+6rPzW1qz/Xeaw/P7+rP9pOrD9/Hqw/E0KsP7zdqz+GSaw/by+sP2B8
rD+Ce6w/OaKsP1plrD+wyqs/N7ysP6ZErD8Scaw/EZesP61erD/32qw/j8+sPyACrD9tSKw/
WWasP8hnrD8gPaw/0hysP8n1qz9xiaw/hpasPywurD9c+6s/ysmsP4fqrD/7rKw/ZBetP7yd
rD9BQq0/NoesP2earT9TBq0/toGsP4mprD8GCq0/diusP4WZrD9O8Kw/ra2sP61jrT+A+qw/
+n6sP2XTrD8OSa0/qgatP462rD95+Kw/OFGtP17grD/5rKw/xwGtPzcbrT/996w/tbqsP9xB
rT+PnK0/QWGtP6kDrT828qw/Zs6sP3m3rD+e86w/1Z6tP5ZfrT+QNK0/DX+tP1HbrT8A5a0/
qmqtPxeYrT9QJa0/gW6tP95KrT8I060/UGmtP4pWrT9wv60/hKStP22WrT+6mK0/gjWuPzxq
rT9RmK0/SdGtPzlRrT/AR60/o/+tPy9krT9q4a0//qCtP6jFrT8VbK0/WyOtP/GYrj98xK0/
tKytP0o6rj9W4K0/jpCuP+A0rj/9CK4/CySuP+Rgrj9y960/xv2tP78vrj8rba4/1oeuP5gc
rj/ZBK4/dEuuP1p9rj/gVa4/l1euP84trj+Dgq4/haKtPy6lrT+wLq4/0vCtP7rHrj82860/
Yg2uP0VErj+oSq4/2aWtP8MYrj+zR64/vOatP/Rprj8BNa4/NYyuP4S0rj+34a4/oMutP1/N
rT8Jvq4/y0OuP6uUrj9V7K4/ogWuP0mvrj9pgq4/2i2uP8Lerj/zaa4/fViuPzF0rj+BG64/
OQOvP/Ssrj/seq4/IXKuP2dprz//W64/uGuvP4MUrz/PGq8/euyuPwvxrj85sq4/O0CvP6jh
rj/yz64/oaWuPzcFrz/CB68/LFKvP8gOrz9qU68/b9SuPyBGrz8GNa8/YPyuP2jurj8jQK8/
zOyuP9Larj9NBq8/mcuuP4gHrz9kn64/IuuuP0prrj82rK4/pgyvP/fxrj/WLa8/Vb+uP+kA
rz96sK8/7wavP/4xrz9z+a4/W9iuPxCtrz+F568/3pavP2Lbrj9IDq8/RGWvP9V6rz9Nfa8/
By+vPxTJrj9Wba8/jmyvP2zCrz+EUK8/S0CwP9EhsD+jqK8/SCavP1h9rz/Soq8/ErWvP4Ou
rz9YLK8/k0SvP3errz9Sa68/wwuwPz8Mrz+L2a8/E4WvPyG0rz9Yma8/I5uvP/alrz/1/a8/
GcSvP1+trz+Skq8/65OvPydxrz9nga8/mQ2wP7vwrz/L7K8/62ywP08lsD9Au68/CU+wPwKy
rz8cVbA/+xKwP8AXsD+v7K8/Tr+vP6tyrz/RQbA/AEewPxvKrz/N868/o8mvPxcnsD8kmbA/
LZavPzc6rz8K7K8/gDewP7c2sD9svK8/AqSvP9Corz/HcLA/YIOvPyvYrz93e7A/EKKvP+NY
sD+KibA/U+evP+0GsD/0K7A/mVqwP3LNrz9hBLA/tVqwP9ZXsD/4RLA/bTiwPynfrz/KabA/
HuyvP0B2sD+u0rA/S4OwP29XsD+9drA/1HawPwSZsD+/lrA/0BiwP2VEsD++qrA//XOwP1De
rz+CWrA/6ImwP+VDsD9JZ7A/GJWwPzlzsD+gSrA/ELiwP7yksD8uubA/NWCwP9WSsD9fkrA/
hnSwP/ossT+ZBLE/aWewPwFWsD9anbA/3a6wP6J6sD81t7A/ZBCxP+XXsD9FwbA/JUywP2vD
sD8sv7A/ad6wP86jsD+oorE/75qwP17psD9wL7E/7VOxPybFsD98V7E//FGxPzD3sD+/WbE/
vzSxP/fwsD/J97A/K/CwPwPcsD9snLA/v9mxPxORsT+Ob7A/giqxP3R/sT9EjbA/fFaxP3Rl
sT+gaLE/vpSxP2qksT/2wLE/c5iwPzj5sD/JxLA/ahKxP7uVsT+2X7E/rqWxP0M1sT9ALrE/
vUaxP5A0sT/mZ7E/4g2yPxW5sT8T9LA/uCqxPzkLsT8svbE/pbGxP5RZsT+0P7E/qG2xP51a
sT8lIrE//OKwP2xSsT83obE/AG6xP8UwsT8DhrE/dPOxP/tQsT/8G7E/AaqxPyR/sT8wDrI/
SJSxP7UhsT/VwLE/42WxP5pysT9XvrE/DaqxPyD3sD8uJrE/wWCxP2OSsT+dCLI/Z8exP5vt
sT+kjLE/7LyxP6wksj8SXbI/N2OyP1HGsT9gmLE/H1yxPyT3sT+6VrE/Wu2xP4TssT/3XbI/
NsyxP1KZsT/yPLI/5SiyP5OEsT/3D7I/y+uxP+rasT92CbI/x4WxP9hjsT9c6bE/qLaxP2zY
sT9op7E/famxP470sT8Y6bE/6xGyP4G2sT9QH7I/Gt2xP4y3sT+/DbI/5cGxPxmpsT/+E7M/
r5+xP+O7sT9T1bE/CPqxP30lsj89BrI/dB2yP6fZsT+jXLI/ti2yP4Izsj+mP7I/iQOyPzYL
sj/vI7I/DCGyPwdNsj91TLI/qXCyPxC0sT8CqbI/VDqyP81psj8CCLI/QqmyP0u0sj/4NLI/
ObexP4Qysj8ZdrI/2XqyPybfsT9SIrI/Hf+yP2yssj+LULI/MTmyP1v1sT/CdLI/kJexP/I+
sj8uM7I/3GWzPxxnsj8gj7I/3aCyP67Xsj+/JbI/AnWyPy/Dsj/Gm7I/KfCyPwFQsj9ViLI/
9WqyP6R/sj+djbI/iBKzP+rjsj87/LI/HlqyP9pTsj87fbI/xqeyP7LKsj/IgbI/XI2yP1Z6
sj+s7rE/Wz+zP0SBsj9H97I/y/WyP/5psj+TJbM/HO+yP7hBsj+j1LI///CyPxx4sj84h7I/
0/6yP789sz+St7I/eqCyP8j4sj98+bI/tNGyP371sj9rMrM/mw6zP3obsz8E5bI/1U2yP3vd
sj9JWrI/p6WyPxNCsz9Bt7I/TVqzP4E/sj8GWLM/3mazPyhQsz8PQLM/NdqyP5lysz/LqbI/
RXeyPy8gsz+xIbM/uuuzP5xKsz/cULM//xOzP4vusj8aSrM/SxuzP6cJsz/i0bI/37iyP6Ls
sj8Ys7M/+tuyP0v3sj9laLM/Gl2zPyNSsz9t1rI//COzP7xwsz+BmbM/KUizPwpxsz9pWrM/
I0uzP29Nsz8dj7M/UvOyP40Xsz/D67M/gU6zP7CPsz/Yr7M/GQ+0P1TKsz/5orM/dkqzP4yu
sz8wR7M/+hW0PwOzsz/fhLM/X2ezP9pvsz8J2bM/v6azP3pXsz/mebM/Z12zP8Fmsz+FBrQ/
PRezP4t0sz+baLM/3mGzP4yCsz8tV7M/f5ezP9u5sj+DW7M/l+ezPzwXsz9EGrQ/1sezPzy2
sz8oBbQ/5Aq0P/S1sz/hh7M/PTm0P/Pxsz+uk7M/qsazPz71sj8sE7Q/npKzPympsz/nArQ/
QHWzPxLfsz8hhbM/dYyzP8tQsz9ZBrQ/A7izPyoasz+Xk7M/x5OzP84dtD/VKbQ/VNmzP8Ky
sz/dm7M/CrizPxhFtD/mqLM/PQG0P2PLsz8dZLM/br2zP7nEsz8dibM/GV6zP5vXsz/uTLQ/
Fhy0P7znsz/q5rM/Z5mzPzBwsz+Q8bM/LJezPwYMtD9plrM/IRC0P6twtD8xI7Q/kxS0P5sG
tD9SbbQ//OOzP2omtD9hLrQ/71i0Pxrqsz9z97M/6Je0P0VItD8SWLQ/Goy0PwNUtD83JrQ/
nQ60P15gtD8K27M/mj20Py4ltD92HLQ/z3+zP8NvtD+RBrQ/qka0P77Tsz8wJbQ/Pl+0PxFa
tD+wt7Q/YNezPz+ltD/NJrQ/owy0P7mTtD8P3rM/z6+zP4KJtD9SurM/Thq0P5n8tD+T4bM/
TAK0P5MmtD9dTbQ/EIG0P0VQtD+V7bM/IoC0P+2stD99FrQ/M0+0P1xQtT99KbQ/o6i0P+Z/
tD+ZArQ/5HS0P9Q1tD+OqLQ/FJ20P8kgtD/ccrQ/Cwu1PwEytD8MkbQ/sjO0P9GptD8OmrQ/
dF60P21stD/J9bQ/8Zy0Pybgsz9ZzrQ/LjW0P01GtD+LTbQ/q7q0P27atD+3Z7Q/eJK0P9uR
tD8OL7Q/5LG0P7ratD+Gp7Q/p4q0P+FstD/zs7Q/S620Pz9atD+4mrQ/i760P6wntT91sbQ/
JFC0P/BOtD8h3bQ/oae0P/eRtD/QTbQ/g3m0P4pZtD91wrQ/Tuq0PwFntD87hbQ/crS0Pylu
tD/+7bQ/ZZW0P70wtD8YjLQ/RcW0P3bxtD+6zbQ/UU20P+UytT/BrrQ/4iy1PzfUtD+jxbQ/
yru0P6+ztD/E5bQ/WJq0PzYVtT+qRrU/dyO1P8qItD/35LQ/</AssayYData></Step><Step><CommonData><SampleLocation>1</SampleLocation><SampleID></SampleID><SampleGroup></SampleGroup><SampleInfo></SampleInfo><SampleRow>F</SampleRow><SamplePlate>1</SamplePlate><WellType>BUFFER</WellType><Concentration>-1</Concentration><ConcentrationUnits>µg/ml</ConcentrationUnits><MolarConcentration>-1</MolarConcentration><MolarConcUnits>nM</MolarConcUnits><MolecularWeight>-1</MolecularWeight><Temperature>25</Temperature><StartTime>505596</StartTime><AssayTime>180</AssayTime></CommonData><FlowRate>600</FlowRate><StepType>DISASSOC</StepType><StepName>Dissociation</StepName><StepStatus>OK</StepStatus><ActualTime>179.999</ActualTime><CycleTime>0.2</CycleTime><AssayXData Points="900">nv+9QzgZvkOwMr5DSky+Q+RlvkN9f75DF5m+Q7CyvkNKzL5DBOa+Q33/vkO7Gb9DsDK/Q0pM
v0PkZb9DfX+/QxeZv0Owsr9DSsy/Q+Tlv0N9/79DOBnAQ7AywENKTMBD5GXAQ31/wEMXmcBD
sLLAQy/NwEPk5cBDff/AQxcZwUOwMsFD7kzBQ+RlwUN9f8FDF5nBQ7CywUNKzMFD5OXBQ33/
wUMXGcJD0TLCQ1BNwkNYacJDfX/CQxeZwkPRssJDSszCQwTmwkOe/8JDFxnDQ7Ayw0NrTMND
BGbDQ31/w0MXmcNDsLLDQ0rMw0OU6MNDff/DQxcZxEPRMsRDSkzEQ+RlxEOef8RDF5nEQ7Cy
xENrzMRDBObEQ57/xEPiGsVDVDPFQ2tMxUMEZsVDfX/FQxeZxUPRssVDSszFQ+TlxUN9/8VD
FxnGQ7AyxkNKTMZD5GXGQ31/xkM4mcZD0bLGQ0rMxkNG5sZDnv/GQzgZx0PRMsdDSkzHQ2dm
x0N9f8dDOJnHQ7Cyx0NKzMdDBObHQ33/x0P8GchD0TLIQ2tMyEMEZshDnn/IQ7uZyEPRsshD
a8zIQwTmyEOe/8hDOBnJQ9EyyUOMTMlDJWbJQ55/yUM4mclD0bLJQ2vMyUME5slDnv/JQzgZ
ykPRMspDa0zKQwRmykOef8pDOJnKQ9GyykNrzMpDBObKQ57/ykM4GctD8jLLQ4xMy0MEZstD
nn/LQziZy0PRsstDa8zLQwTmy0Oe/8tDOBnMQ9EyzENrTMxDBGbMQ55/zEM4mcxD0bLMQ2vM
zEME5sxDv//MQzgZzUPRMs1Da0zNQwRmzUOef81DOJnNQ9GyzUNrzM1DBObNQ57/zUM4Gc5D
0TLOQ2tMzkMEZs5Dnn/OQziZzkPRss5Da8zOQwTmzkOe/85DOBnPQ9Eyz0NrTM9DBGbPQ0KA
z0M4mc9D0bLPQ2vMz0ME5s9Dff/PQzgZ0EPRMtBDa0zQQwRm0EOef9BDOJnQQ9Gy0ENrzNBD
BObQQ57/0EM4GdFD0TLRQ2tM0UMEZtFDnn/RQziZ0UPRstFDa8zRQwTm0UOe/9FDOBnSQ9Ey
0kNrTNJDBGbSQ55/0kM4mdJD0bLSQ2vM0kME5tJDnv/SQzgZ00PRMtNDSkzTQwRm00Oef9ND
OJnTQ9Gy00NrzNNDBObTQ57/00M4GdRD0TLUQ2tM1EMEZtRDnn/UQziZ1EPRstRDjMzUQwTm
1EOe/9RDOBnVQ7Ay1UNrTNVDBGbVQ31/1UM4mdVD0bLVQ2vM1UME5tVDnv/VQzgZ1kPRMtZD
a0zWQwRm1kOef9ZDOJnWQ9Gy1kNrzNZDBObWQ57/1kMXGddD0TLXQ2tM10MEZtdDnn/XQziZ
10PRstdDa8zXQwrn10Oe/9dDOBnYQ9Ey2ENrTNhDBGbYQ55/2EM4mdhD0bLYQ2vM2EPk5dhD
nv/YQ9wZ2UPRMtlDa0zZQwRm2UOef9lDOJnZQ9Gy2UNrzNlDBObZQ57/2UM4GdpD0TLaQ0pM
2kMEZtpDfX/aQziZ2kPRstpDL83aQ0bm2kOe/9pDOBnbQ7Ay20NrTNtDBGbbQ55/20M4mdtD
0bLbQ0rM20ME5ttDnv/bQzgZ3EPRMtxDa0zcQwRm3EOef9xDOJncQ9Gy3ENrzNxDBObcQ57/
3EM4Gd1D0TLdQ0pM3UPkZd1Dnn/dQxeZ3UPRst1Da8zdQwTm3UN9/91DOBneQ9Ey3kOsTN5D
eWneQ55/3kM4md5D0bLeQ2vM3kMl5t5Dff/eQzgZ30PRMt9Da0zfQwRm30Oef99DOJnfQ9Gy
30NrzN9DBObfQ57/30M4GeBD0TLgQ0pM4EPkZeBDnn/gQxeZ4EPRsuBDSszgQwTm4EOe/+BD
FxnhQ9Ey4UNrTOFD5GXhQ55/4UM4meFD0bLhQ2vM4UME5uFDff/hQxcZ4kMTM+JDa0ziQwRm
4kOef+JDF5niQzSz4kNrzOJD5OXiQ57/4kMXGeND0TLjQ81M40MEZuNDfX/jQziZ40PRsuND
a8zjQ+Tl40N9/+NDFxnkQ7Ay5ENrTORD5GXkQ+B/5EM4meRDsLLkQ2vM5EPk5eRDnv/kQxcZ
5UPRMuVDa0zlQwRm5UN9f+VDOJnlQ9Gy5UNrzOVDBOblQ57/5UMXGeZDNDPmQ0pM5kMEZuZD
nn/mQziZ5kPRsuZDa8zmQwTm5kN9/+ZDFxnnQ9Ey50NrTOdDBGbnQ31/50MXmedDsLLnQ2vM
50ME5udDff/nQzgZ6EPRMuhDa0zoQ+Rl6EOef+hDOJnoQ7Cy6ENrzOhDBOboQ57/6EM4GelD
0TLpQ0pM6UPkZelDnn/pQziZ6UOwsulDa8zpQ+Tl6UO//+lDuxnqQ7Ay6kNrTOpDBGbqQ55/
6kMXmepDsLLqQ0rM6kPk5epDnv/qQzgZ60PRMutDa0zrQ+Rl60N9f+tDOJnrQ9Gy60NrzOtD
BObrQ57/60MXGexD0TLsQ2tM7EMEZuxDnn/sQziZ7EPRsuxDSszsQ+Tl7EOe/+xDOBntQ7Ay
7UNrTO1D5GXtQ31/7UMXme1D0bLtQ0rM7UME5u1Dnv/tQzgZ7kPRMu5Da0zuQ2dm7kOef+5D
OJnuQ7Cy7kNrzO5DBObuQ33/7kMXGe9D0TLvQ0pM70MEZu9DfX/vQziZ70PRsu9Da8zvQwTm
70Oe/+9DOBnwQ7Ay8ENKTPBDBGbwQ55/8EMXmfBDsLLwQ0rM8EPk5fBDff/wQzgZ8UOwMvFD
a0zxQwRm8UN9f/FDF5nxQ9Gy8UNKzPFD5OXxQ57/8UM4GfJDsDLyQ0pM8kPkZfJDnn/yQxeZ
8kPRsvJDSszyQ+Tl8kOe//JDuxnzQ7Ay80NrTPND5GXzQ31/80MXmfND0bLzQ2vM80Pk5fND
ff/zQ1gZ9EOwMvRDSkz0Q+Rl9EOef/RDOJn0Q7Cy9ENKzPRD5OX0Q33/9EM4GfVD0TL1Q+5M
9UPkZfVDnn/1QziZ9UPRsvVDSsz1Q+Tl9UN9//VDOBn2Q7Ay9kNrTPZDBGb2Q55/9kMCm/ZD
0bL2Q2vM9kPk5fZDff/2QxcZ90OwMvdDSkz3Q+Rl90N9f/dDOJn3Q7Cy90NKzPdDBOb3Q33/
90MXGfhDsDL4Q0pM+EMEZvhDfX/4QziZ+EPRsvhDSsz4QwTm+EN9//hDOBn5Q9Ey+UNrTPlD
BGb5Q55/+UM4mflD0bL5Q0rM+UPk5flDff/5QxcZ+kOwMvpDSkz6Q+Rl+kOef/pDF5n6Q7Cy
+kNrzPpDBOb6Q33/+kNYGftD0TL7Q2tM+0PPZ/tDfX/7QxeZ+0OwsvtDSsz7Q0bm+0Oe//tD
OBn8Q7Ay/ENKTPxD5GX8Q55//EMXmfxDsLL8Q0rM/EPk5fxDff/8QzgZ/UOwMv1Da0z9QwRm
/UOef/1DF5n9Q9Gy/UNKzP1D5OX9Q57//UMXGf5D0TL+Q0pM/kPkZf5Dnn/+QxeZ/kPRsv5D
a8z+Q+Tl/kN9//5DOBn/Q9Ey/0NKTP9D5GX/Q31//0MXmf9D2LP/Q0rM/0ME5v9Dff//Q4wM
AERYGQBEJSYARPIyAES+PwBEjEwARGhZAEQlZgBE8nIARM9/AESMjABEaJkARDamAEQCswBE
vr8ARIzMAERY2QBENuYARPLyAETP/wBEjAwBRGgZAUQ2JgFEAjMBRL4/AUSMTAFEWFkBRCVm
AUTycgFEvn8BRIyMAUSJmQFEJaYBRPKyAUS+vwFEjMwBRGjZAUQ25gFE8vIBRL7/AUScDAJE
aBkCRCUmAkTyMgJE1UACRJxMAkRYWQJEJWYCRPJyAkTPfwJEjIwCRFiZAkQlpgJEArMCRL6/
AkSMzAJEaNkCRCXmAkTy8gJEvv8CRIwMA0RoGQNEJSYDRPIyA0S+PwNEjEwDRFhZA0Q2ZgNE
AnMDRL5/A0ScjANEWJkDRDamA0TysgNEvr8DRIzMA0RY2QNENuYDRPLyA0S+/wNEjAwERFgZ
BEQlJgRE8jIERL4/BESMTAREWFkERDZmBETycgREvn8ERIyMBERYmQRE2aYERPKyBES+vwRE
jMwERGjZBEQ25gRE8vIERL7/BESMDAVEWBkFRDYmBUQCMwVEzz8FRJxMBURYWQVEJWYFRPJy
BUTPfwVEjIwFRFiZBUQlpgVEArMFRL6/BUSMzAVEWNkFRDbmBUQC8wVEvv8FRKwMBkRYGQZE
JSYGRPIyBkTPPwZEjEwGRIlZBkQlZgZEAnMGRL5/BkSMjAZEWJkGRDamBkQCswZEvr8GRJzM
BkRY2QZENuYGRPLyBkS+/wZEjAwHRFgZB0QlJgdEEjMHRL4/B0SMTAdEaFkHRCVmB0TycgdE
vn8HRIyMB0RYmQdENqYHRAKzB0TPvwdEjMwHRFjZB0Ql5gdE8vIHRL7/B0ScDAhEaBkIRCUm
CETyMghEvj8IRIxMCERYWQhENmYIRPJyCES+fwhEjIwIRFiZCEQlpghEErMIRL6/CESMzAhE
WNkIRCXmCETy8ghEvv8IRIwMCURYGQlEJSYJROgzCUS+PwlEjEwJRFhZCUQlZglE8nIJRL5/
CUSMjAlEWJkJRCWmCUQSswlEvr8JRIzMCURY2QlEJeYJRPLyCUTP/wlEjAwKRGgZCkQlJgpE
AjMKRL4/CkSMTApEWFkKRCVmCkQScwpEvn8KRJyMCkRomQpENqYKRPKyCkS+vwpEjMwKRGjZ
CkQl5gpE8vIKROD/CkScDAtEWBkLRGYmC0QCMwtEzz8LRJxMC0RYWQtEJWYLRAJzC0TgfwtE
jIwLRG+aC0Q2pgtE8rILRM+/C0SMzAtEaNkLRCXmC0Ty8gtE</AssayXData><AssayYData Points="900">7Y+yP2GEsz9gR7Q/gV61P8prtj9DYLc/8fO3P/IhuD9Zbrk/yIO5P1OTuj9uDbo/Nqm6P0xi
uz9Mt7o/ium6P3Uguz+Osrs/TBG7P9YMvD90Srs/Try7P+AZvD9Kirw/Sfu7P1plvD+1Nrw/
LmG8Py17vD8SZ7w/D2G8P1NcvD+ZkLw/DHq8P2l1vD8crrw/uxa8P04fvD+Ljrw/v968PwI0
vT9KSLw/wP68P9ehvD8r0Lw/X828PyajvD9NYLw/fbe8P6pkvD+Zbrw/q9m8P84fvD82Cb0/
+Ju8P50uvT/Qc7w/K169P0Q9vT9yprw/YZu8Py3MvD8ha7w/uxu9P0ntvD+qY7w/giy9P0bD
vD/qXbw/luq8P+B7vD+cAb0/zWi9PzirvD+3MLw/MMm8P1RJvT+t/Lw/hXO8P/++vD90zLw/
woC8P3iZvD91crw/VWi8P84OvT/ZNL0/liq8P06xvD9ihbw/NO28PxXevD/wcbw/k3e8P2uk
vD89qLw/HYC8P/NDvD8Tjrw/li69P2cyvT9in70/3bq8P9QKvT98wbw/vd28P7Leuz/qvrw/
xZq8P7pNvT/7r7w/IMm8P0exvD8pmLw/PFq9PygVvT9fzrw/XZi8P37SvD9W2bw/UNu7P6Rq
vD/AuLw/8Ba9P2dyvD+Ehrw/JbS8P4nZvD9m97w/qZC8P5RZvT9M27w/xqG9P5CdvD/SXrw/
lV69P/CkvD9wE70//VW9P05wvT+Mx7w/eOG8P3fRvD8UjLw/ZiW9P+eFvD/mf7w/KZu8P1O5
vD8Cwrw/KtS8Pz1IvT9k17w/Ll28P9vevD/5jbw/GRi9PybSvD+q2rw/vka9PwO3vD/Frrw/
2Ne8PydNvT/n7bw/HAS9P4v8vD/H3bw/oK+8Px97vD95Vr0/Ib28P3hxvD/jx7w/5oa8P9AW
vT8dDL0/VUm9P3PTvT+BVb0/JcC8P2XDvD9gkrw/+h+9P7YvvD+bUbw/uj29P0/zvD8+Xbw/
4R69P/iwvD+tJb0/Bgi8P7ikvD+Gy7w/XwO9P3KkvD9S8Lw/Qoi8P47PvD+5pLw//Cy9P6oJ
vT9ltbw/dj+9P0OIvT/JGL0/7aC8P2i2vD8O9rw/QVG9Pwa0vD+s37w/dJC8P7PyvD+OMb0/
wW68P6+3vD+6L70/c5S8P9NpvD93Zrw/Ruq8P6iWvD84e7w/pyy9P//JvT+6N70/6wS9P5j+
vD+YgLw/7xG9P9jWvD9FHL0/IQ69PybbvD8tn7w/SQ69Pw/ovD8mybw/Cbu8PxHuvD/uIL0/
A7q8P3TgvD96gbw/u0C9P4HtvD/ztbw/YHe9P0OvvD/Z0rw/PNS8P9OpvD8Czbw/awG9P5dx
vT+JO70/snO9P5KIvD8A9Lw/G5O8P105vT+hxbw/UKe8P8QWvT8sd70/Vfu8P8OSvD8KHr0/
nUW9P7lWvT8V3rw/Jaa8PwOsvD8w+7w/rou9P4NQvT9Y5Lw/viS9P8SLvD+b97w/9Eu9P9Wc
vD/rJL0/ZqG8P78DvT9rrbw/PQm9P3T3vD8ofr0/Ldy8Py0ZvT+K3b0/Ms+8P+aSvD/Fsr0/
z+28P47ivD8Lx7w/YQ+9PxW0vD/WE70/aTG9P+73vD+rcL0/UUW9P7ITvT+4G70/kLK8P+4U
vT/TQ70/2i69P3HAvD/4xrw/oMi8Py4FvT+MV70/lCC9P2MnvT8P7r0/UKa8P8LXvD8zXL0/
8lO9P/DMvD/AFL4/QTK9P7bqvD+Pqr0/Kgy9P70mvT/Ps7w/kiS9P5cKvT/pUL0/WT69P7yi
vT9TdL0/NSK9P8IkvT/2VL0/9MS9P7shvT9HBL0/UMO9P/otvT/+Rb0/+yu9P7wWvT/nQ70/
ls+8PzjpvD90UL0/KTq9PylgvT925Lw/4im9P9h5vT8/l70/WPy8P71PvT84Lb0/UAi9P1cZ
vT+xj70/W1W9PwtDvT/XhL0/A2G9P6kmvT9Vor0/xiG9P1j1vT9jkL0/aXu9PwkuvT/FOr0/
RP+8P7X5vD8x4r0/6jq9P3e8vT//d70/5/O9P2sfvT/aDb0/kk+9P38lvj+oaL0/+4O9P1ak
vT9FQL0/X0S9PzNLvT/cK70//4y9PwPNvT9Rfr0/yj2+P8NuvT9XHL0/2xi9P2Esvj9+BL4/
q4i9Pzi2vT8hKr0/TXu9P047vT/jT70/+CO9P78svT/61rw/eNq9P+jjvT/4db0/sJC9PzHN
vT99yb0/VTu9P8VMvT8i/Lw/Dta8PwJwvT+QWr0/2KO9PwOHvT8Sjr0/jIO9Py6GvT98jb0/
Pj29P5favT9rr70/nEu9P7wPvj9EV70/Ao29PxrnvT/2bb0/a1G+P5Z/vT+Pfb0/dkG9P5gz
vT83TL0/lCa9P/lnvT8v070/CBe+P3cpvj80qL0/Wrm9P6qavT94y70/TDi9P1YJvj/33r0/
fMS9P/qvvT8jTr0/rKO9P68CvT/xqb0/lN+9P5nVvT89WL0/B4C9P+CFvT8FP70/jse9P5RZ
vT/E670/jri9P5OdvT8E4r0/7zy+P5vZvT8x4L0/Hqm9P+vyvT8fxb0/XOi9P+oFvj+DRr4/
Oqy9P28KvT+xq70/f2y9P5XbvT/ZNr4/Mme9P/+uvT8xcr0/O4q9P1w+vT+6ZL0/JaK9Pw3i
vT+k8r0/U+W9P5jzvT8xQ74/UHy9P5sqvj+kib4/R6y9P2/4vT9r0r0/vbK9P3wfvj9xQL4/
RjC+Pz/MvT8j8b0/AuW9P6qIvT+Kyr0/3sC9P4ZzvT8LU74//hO+PybKvT9KB74/vMO9P2Um
vj+cGr4/Nd+9P/Ihvj81Zb0/CpG+P3kovT8QKb4/nS2+P9lHvj/Sd74/idG9P+y+vT+laL4/
7xS+P4gfvj/W2b0/av29PyBNvj9WJ74/gPa9P2s/vj8rGL4/VfK9P53xvT99Er4/q969P8nM
vT/2vb0/Eqq9P0E5vj8H670/Gw++P9skvj8bF74/RFa+Px41vj/zBr4/Gyy+P4brvT9N7r0/
XOC9P1savj96F74/yOu9PxmsvT9/Nr4/J6G9P7DxvT/P/70/Ega+P6HUvT/lfr4/mVO+P0JK
vj+F2b0/cGG9Pxw7vj8/2L0/37i9P29wvj9fsr0/BDC+P25Rvj8cG74/FxG+PzdVvj9KRr4/
Vxa+P9qPvj+++70/hYq+P0F/vj+6DL4/Gfe9P+eWvj/z0r0/52+9P17gvT+4Q74/miC+PxSC
vj9qNb4/oEu+P1qBvj9GFL4/dn++P7mlvj/WnL0/su+9P30uvj9R3L0/bje+Pw/ivT/sfL4/
/9S9P7zxvT/oeL4/+MW9Py9xvj/4QL4/VMK9P9Rtvj+2NL4/CLC+P5upvT9/Db4/CAu+PzO+
vT8sgr4/HVa+P4IHvj+WPL4/5Rm+P30tvz/1Rb4/rKi+P6N4vj/fBb4/woa+P051vj92A74/
D5i9P1xyvj8i7L4/Kpy+P8ahvj+Sir4/Imy+PzE/vj+Uk74/Upy+P3+4vj8fu74/+16+P21T
vj8Eib4/ZFS+Pzk8vj+fX74/0ga+P0u1vj/84r0/Vvi+P0h2vj+Va74/WHe+PwB3vj/vOL4/
46m9P83Nvj+mIb4/ZrC+P72Nvj/sub4/J/O+Pylyvj8URb4/nme+P1SVvj+dVL4/W8S+P1Xj
vj+0o74/tHC+P6Gwvj+3ab4/3UG+Pxdlvj+jZ74/XT2+Pxn4vT+3tL4/F3++P6SGvj+9XL4/
FLC+P8Tlvj/K7b4/LIe+P0KAvj/3rL4/ghS+P5u3vj8Mmb4/QX++P4iivj84Kb4/J72+P4UM
vj/hh74/xD++PyOJvj9twb4/SM++Pw2Lvj9kSb4/mNy+PwJOvz+G6r4/mlq+P/q0vj8Gdr4/
dKC+PzOBvj+J+L4/8m+/P7t7vj//Qr4/IK2+P7javj9Vn74//ry+P+Hgvj/2n74/fqS+PzWL
vj8oy74/Sn++P0D/vT8CSL4/Gc2+P35Fvj83db4/lae+P34Bvz/sur4/NLm+PyUkvj8e/L4/
glG+P8Jnvj/z674/qei+P/3dvj9+Db8/Rv6+Py6lvj/E1L4/hfq+P86vvj/9ib8/iqi+Pz5Q
vj+6dr4/Bom+P5ffvj//GL8/r9y+P36+vj+sM78/vSy/P+1Wvj+/Br8/TKC+P+cYvz/uZL8/
oi2/P0ZQvz/lIL8/qDG/P/qpvj+8ir4/mVO/P/7Dvj+lrL4/2Em/P7Tzvj9en74/CQK/PxEm
vz/2R78/HXS/P1Psvj9Kfr8/3bS+P2Tsvj/jib8/VNi+P2QSvz9V2r4/N82+P3o7vz9skr8/
lRm/P09gvj+j/74/VCO/P1IBvz8ECb8/8Sa/P33xvj+L874/o6i+P1wNvz+1Eb8/Yza/P2Mq
vz9H7b4/sKi+Pwonvz+0c78/rCW/P6cVvz9nmL4/DPC+P5vfvj/v6b4/ER+/P4sYvz+KA78/
MDa/Py0Avz9/7r4/cl6/P/3lvj9DS78/l1a/P7cFvz/TVL8//1W/P4cgvz+W6L8/bhm/Pygs
vz/WwL4/vWq/P+Xuvj94GL8/LEi/P27kvj/0Yb8/F1e/PwAtvz+YIL8/FCm/Px91vz+uP78/
kKS/P14wvz/RF78/SH+/P+W9vj/PVb8/Cx+/Py9Avz8+wr8/Bj2/P/tzvz/G6r4/BIO/P8uW
vz/zh78/LNq+P6aNvz/HOb8/B12/P+5Xvz+18b4//Gy/PzuWvj9EO78/0Gu/P1Htvj8LGr8/
1Xm/P7COvz84rL8/IVm/P1dbvz8rBb8/TTK/PzjCvz/uU78/</AssayYData></Step><Step><CommonData><SampleLocation>11</SampleLocation><SampleID></SampleID><SampleGroup></SampleGroup><SampleInfo></SampleInfo><SampleRow>F</SampleRow><SamplePlate>1</SamplePlate><WellType>REGENERATION</WellType><Concentration>-1</Concentration><ConcentrationUnits>µg/ml</ConcentrationUnits><MolarConcentration>-1</MolarConcentration><MolarConcUnits>nM</MolarConcUnits><MolecularWeight>-1</MolecularWeight><Temperature>25</Temperature><StartTime>694976</StartTime><AssayTime>5</AssayTime></CommonData><FlowRate>1000</FlowRate><StepType>KREGENERATION</StepType><StepName>Regeneration</StepName><StepStatus>OK</StepStatus><ActualTime>4.99999</ActualTime><CycleTime>0.2</CycleTime><AssayXData Points="25">v/8LRHsMDERZGQxEJSYMROIyDESvPwxEjEwMRFlZDEQVZgxEKXQMRK9/DER7jAxEWZkMRBWm
DETysgxEv78MRIzMDERZ2QxEJeYMROLyDES//wxEjAwNREgZDUQVJg1E8jINRA==</AssayXData><AssayYData Points="25">pf0xwBBYRcDQ3U/AOjVWwN6JW8Dkpl/Afs5jwOAoZsDzu2jAqoNrwBtCbcCW4W7A6qJwwHkj
csBrdHPA/aN0wLMJdsAmG3fA7Rl4wPYPecDADXrAavR6wIPRe8A5aXzAK/t8wA==</AssayYData></Step><Step><CommonData><SampleLocation>12</SampleLocation><SampleID></SampleID><SampleGroup></SampleGroup><SampleInfo></SampleInfo><SampleRow>F</SampleRow><SamplePlate>1</SamplePlate><WellType>NEUTRALIZATION</WellType><Concentration>-1</Concentration><ConcentrationUnits>µg/ml</ConcentrationUnits><MolarConcentration>-1</MolarConcentration><MolarConcUnits>nM</MolarConcUnits><MolecularWeight>-1</MolecularWeight><Temperature>25</Temperature><StartTime>711392</StartTime><AssayTime>5</AssayTime></CommonData><FlowRate>1000</FlowRate><StepType>KREGENERATION</StepType><StepName>Regeneration</StepName><StepStatus>OK</StepStatus><ActualTime>4.99901</ActualTime><CycleTime>0.2</CycleTime><AssayXData Points="25">vz8NRHtMDURIWQ1EFWYNROJyDUSvfw1Ee4wNREiZDUQVpg1E4rINRL+/DUR7zA1ESNkNRBXm
DUTi8g1Ev/8NRHsMDkRIGQ5EJSYOROIyDkSvPw5Ee0wOREhZDkQVZg5E4nIORA==</AssayXData><AssayYData Points="25">yJTOvSILkb2VlyK9gNg1vGvpPzwhY+E8k9k5PVjYaT3oTJg99HmjPbewuj14j8k9RyHXPaYL
6z3z/u89hjMAPkOnBT6vCw0+i/QNPgbXGD6s1Ro+FZ4cPv3mIz5XBiw+RmQnPg==</AssayYData></Step><Step><CommonData><SampleLocation>11</SampleLocation><SampleID></SampleID><SampleGroup></SampleGroup><SampleInfo></SampleInfo><SampleRow>F</SampleRow><SamplePlate>1</SamplePlate><WellType>REGENERATION</WellType><Concentration>-1</Concentration><ConcentrationUnits>µg/ml</ConcentrationUnits><MolarConcentration>-1</MolarConcentration><MolarConcUnits>nM</MolarConcUnits><MolecularWeight>-1</MolecularWeight><Temperature>25</Temperature><StartTime>727464</StartTime><AssayTime>5</AssayTime></CommonData><FlowRate>1000</FlowRate><StepType>KREGENERATION</StepType><StepName>Regeneration</StepName><StepStatus>OK</StepStatus><ActualTime>4.99901</ActualTime><CycleTime>0.2</CycleTime><AssayXData Points="25">r38ORHyMDkQ4mQ5EBaYORNKyDkTxvw5Ea8wORDjZDkQF5g5E0vIORJ//DkRrDA9EOBkPRBUm
D0TiMg9Enz8PRGtMD0RJWQ9EBWYPRNJyD0Svfw9EfIwPRDiZD0QFpg9E0rIPRA==</AssayXData><AssayYData Points="25">SlVUwLvGY8AoRWrAsYluwC0RccA0aHPAoNt1wHeKd8BnQHjAbb15wPICe8AIgnvAIwx9wC7L
fcDuXX7AKYR/wLnjf8AwMoDACHiAwPbRgMApHoHAh36BwO+LgcD034HAEfaBwA==</AssayYData></Step><Step><CommonData><SampleLocation>12</SampleLocation><SampleID></SampleID><SampleGroup></SampleGroup><SampleInfo></SampleInfo><SampleRow>F</SampleRow><SamplePlate>1</SamplePlate><WellType>NEUTRALIZATION</WellType><Concentration>-1</Concentration><ConcentrationUnits>µg/ml</ConcentrationUnits><MolarConcentration>-1</MolarConcentration><MolarConcUnits>nM</MolarConcUnits><MolecularWeight>-1</MolecularWeight><Temperature>25</Temperature><StartTime>743531</StartTime><AssayTime>5</AssayTime></CommonData><FlowRate>1000</FlowRate><StepType>KREGENERATION</StepType><StepName>Regeneration</StepName><StepStatus>OK</StepStatus><ActualTime>4.99999</ActualTime><CycleTime>0.2</CycleTime><AssayXData Points="25">n78PRFvMD0Qo2Q9E9eUPRMLyD0Sf/w9EWwwQRCgZEET1JRBEwjIQRI8/EERbTBBEKFkQRPVl
EETSchBEj38QRGyMEEQomRBE9aUQRMKyEESPvxBEW8wQRCjZEET15RBE0vIQRA==</AssayXData><AssayYData Points="25">skDQvZxIm72WPSm9QJekvHSLkjuhl6U8x4ELPbAKLT24vmw9ZcaKPYHgnz0CGrI9rAC+PVSZ
0j0c3NU9uJfnPehs9D1TkgM+SQ4EPt4sCD7wog4+32ARPiQOHD5fTR0+kDwaPg==</AssayYData></Step><Step><CommonData><SampleLocation>11</SampleLocation><SampleID></SampleID><SampleGroup></SampleGroup><SampleInfo></SampleInfo><SampleRow>F</SampleRow><SamplePlate>1</SamplePlate><WellType>REGENERATION</WellType><Concentration>-1</Concentration><ConcentrationUnits>µg/ml</ConcentrationUnits><MolarConcentration>-1</MolarConcentration><MolarConcUnits>nM</MolarConcUnits><MolecularWeight>-1</MolecularWeight><Temperature>25</Temperature><StartTime>759600</StartTime><AssayTime>5</AssayTime></CommonData><FlowRate>1000</FlowRate><StepType>KREGENERATION</StepType><StepName>Regeneration</StepName><StepStatus>OK</StepStatus><ActualTime>4.99901</ActualTime><CycleTime>0.2</CycleTime><AssayXData Points="25">n/8QRFsMEUQ5GRFE9SURRMIyEUSfPxFEW0wRRChZEUQFZhFEwnIRRI9/EURsjBFEKJkRRAWm
EUTSshFEj78RRFvMEUQo2RFEBeYRROPyEUSP/xFEWwwSRCgZEkQFJhJEwjISRA==</AssayXData><AssayYData Points="25">TNZWwOaaZcCztGvA9iBwwD1rcsBGTHXAlU52wL30d8BLLXnAHTV6wEuRe8BWR3zAhyB9wAL1
fcAfbn7A8CN/wBC2f8DhRoDAoWyAwJ21gMBGIYHA3hiBwK15gcDtfoHABamBwA==</AssayYData></Step><Step><CommonData><SampleLocation>12</SampleLocation><SampleID></SampleID><SampleGroup></SampleGroup><SampleInfo></SampleInfo><SampleRow>F</SampleRow><SamplePlate>1</SamplePlate><WellType>NEUTRALIZATION</WellType><Concentration>-1</Concentration><ConcentrationUnits>µg/ml</ConcentrationUnits><MolarConcentration>-1</MolarConcentration><MolarConcUnits>nM</MolarConcUnits><MolecularWeight>-1</MolecularWeight><Temperature>25</Temperature><StartTime>775687</StartTime><AssayTime>5</AssayTime></CommonData><FlowRate>1000</FlowRate><StepType>KREGENERATION</StepType><StepName>Regeneration</StepName><StepStatus>OK</StepStatus><ActualTime>4.99999</ActualTime><CycleTime>0.2</CycleTime><AssayXData Points="25">jz8SRFxMEkQpWRJE9WUSRLJyEkSPfxJEXIwSRBiZEkT1pRJEsrISRI+/EkRLzBJErNkSROXl
EkTC8hJEj/8SREsME0QpGRNE9SUTRMIyE0R/PxNEXEwTRClZE0TlZRNEwnITRA==</AssayXData><AssayYData Points="25">kx+KvZu0HL2izC68yaoyPDN6Ez1ZFU89gmiOPejGoT2ZULg97jzWPRML4z0MwfY91H0CPkpw
CD5l1w0++f0UPkEUHj63eSM+vk0oPhY+LD7WmTI+g1g3PmiLPD6XKj8+3GlAPg==</AssayYData></Step><Step><CommonData><SampleLocation>1</SampleLocation><SampleID></SampleID><SampleGroup></SampleGroup><SampleInfo></SampleInfo><SampleRow>F</SampleRow><SamplePlate>1</SamplePlate><WellType>BUFFER</WellType><Concentration>-1</Concentration><ConcentrationUnits>µg/ml</ConcentrationUnits><MolarConcentration>-1</MolarConcentration><MolarConcUnits>nM</MolarConcUnits><MolecularWeight>-1</MolecularWeight><Temperature>25</Temperature><StartTime>790524</StartTime><AssayTime>30</AssayTime></CommonData><FlowRate>1000</FlowRate><StepType>BASELINE</StepType><StepName>Baseline</StepName><StepStatus>OK</StepStatus><ActualTime>29.999</ActualTime><CycleTime>0.2</CycleTime><AssayXData Points="150">j38TRFyME0QpmRNE9aUTRLKyE0SPvxNEXMwTRCnZE0Q35hNEsvITRH//E0RcDBREORkURPUl
FETCMhREfz8URFxMFEQpWRRE9WUURLJyFESmgBREXIwURCmZFETlpRREwrIURH+/FERLzBRE
KdkUROXlFETj8hREf/8URFwMFUQpGRVE5SUVRMIyFUR/PxVES0wVRBhZFUTlZRVEwnIVRH9/
FURLjBVEKZkVROWlFUTCshVEj78VRFzMFUQY2RVE9eUVRLLyFUR//xVESwwWRCkZFkT1JRZE
wjIWRI8/FkRLTBZEGFkWROVlFkTCchZEj38WRFyMFkQpmRZE9aUWRCSzFkR/vxZES8wWRCnZ
FkQM5xZEsvIWRI//FkRLDBdEGBkXRPUlF0TCMhdEfz8XREtMF0QpWRdE9WUXRLJyF0R/fxdE
rowXRBiZF0TlpRdEwrIXRI+/F0RczBdEGNkXRPXlF0TC8hdEj/8XREsMGEQYGRhE9SUYRLIy
GESPPxhES0wYRClZGET1ZRhEwnIYRI9/GERLjBhEKZkYRFimGESyshhEf78YRFzMGEQp2RhE
5eUYRMLyGESP/xhEXAwZRCkZGUTlJRlEwjIZRH8/GURiTRlEKVkZRPVlGUTCchlE4X8ZREuM
GUQYmRlE9aUZRLKyGUTAvxlES8wZRBjZGUTl5RlEwvIZRH//GURcDBpEKRkaROUlGkTCMhpE
jz8aRFxMGkQYWRpE9WUaRMJyGkSPfxpES4waRBiZGkT1pRpEwrIaRI+/GkRczBpEKdkaRPXl
GkSy8hpE</AssayXData><AssayYData Points="150">gEN0Pp32dT6spHc+d0B5Ps6IeT4YEYA+LXp9PnN2gT5hq4I+VpaCPjxhgz7ugoU+qOyGPlQ/
iD5xSYY+pQWHPitXiD53M4k+zFqGPix4iT6ARIk+zbuKPn2TjT7kno0+NamMPrGnjD43gIw+
4zyMPntbjT4SCZA+CSeQPgDzkD7ACpI+WxKRPhixkD6mqZM+eMuTPv80kz5CS5M+w76VPth3
lD5XvZU+cImVPmTclT6cepg+NdaWPjqUmT6JTZk+m5yXPtpSnD6bkpk+9L2bPnLKmT4gqJs+
WyiaPuqvmj570pw+GfCcPnGCnD7MNZ0+8YmdPr5anj5np54+ZAKfPiKgoD5+r58+GB6fPgNw
oj53rKI+QDKhPmAMoT7PC6E+/j2hPmHxoT5SLqM+2WuhPh7goT4Wk6E+p8SkPtW1pD58kqM+
zsClPsdCoz4YrKM+8+SkPmQ9pj50sqY+uV+lPpO/pz56D6g+bgOoPm20pz788ac+8LemPjaD
qj7LkKg+GHuoPr0VqT5jxKo+TxSpPvt6qj5glKs+fAerPsBoqz7L0qs+xPurPpnWrT7aeaw+
+E6rPowXrD41xaw+XiSuPvdWrj7ww60+KPCwPrb6rj4qDq4+v6WuPsG5sD7fwK8+KyqwPpbY
rz6P/q0+tieuPlmRsD4aVrI+C/6wPnkBsT5POrE+sImxPi6qsj4lh7M+3n6zPqLUsj6XBLI+
6rizPuRNtD5y9LQ+PoWzPkMLtD5ghrQ+nuiyPqzdsz4EOLU+2+y0PiI4tj4WT7c+K2m2PksI
tT7AjrU+</AssayYData></Step><Step><CommonData><SampleLocation>3</SampleLocation><SampleID>QA013 deltaFWR</SampleID><SampleGroup></SampleGroup><SampleInfo></SampleInfo><SampleRow>F</SampleRow><SamplePlate>1</SamplePlate><WellType>KLOAD</WellType><Concentration>10</Concentration><ConcentrationUnits>µg/ml</ConcentrationUnits><MolarConcentration>-1</MolarConcentration><MolarConcUnits>nM</MolarConcUnits><MolecularWeight>-1</MolecularWeight><Temperature>25</Temperature><StartTime>826398</StartTime><AssayTime>80</AssayTime></CommonData><FlowRate>600</FlowRate><StepType>LOADING</StepType><StepName>Loading</StepName><StepStatus>OK</StepStatus><ActualTime>79.999</ActualTime><CycleTime>0.2</CycleTime><AssayXData Points="400">f/8aRDsMG0QZGRtE5SUbRLIyG0R/PxtETEwbRAhZG0TVZRtEsnIbRG9/G0Q7jBtEGZkbRNWl
G0SyshtEf78bRDvMG0QZ2RtE1eUbRKLyG0R//xtETAwcRBkZHETlJRxEsjIcRG8/HERMTBxE
GVkcROVlHESychxEb38cREyMHEQZmRxE5aUcRKKyHERvvxxETMwcRAjZHETl5RxEovIcRH//
HEQ7DB1EGRkdRNUlHUSyMh1Ebz8dRDtMHUQIWR1E5WUdRLJyHURvfx1EO4wdRAiZHUTlpR1E
orIdRG+/HUQ7zB1ECNkdRNXlHUSi8h1Ef/8dRH0MHkQZGR5E5SUeRKIyHkRvPx5ETEweRBlZ
HkTlZR5EsnIeRH9/HkRMjB5EGZkeRNWlHkSysh5Ef78eREzMHkQZ2R5E5eUeRLLyHkR//x5E
TAwfRAgZH0TlJR9EojIfRG8/H0Q7TB9ECFkfRNVlH0Sych9Ef38fREyMH0QZmR9E5aUfRLKy
H0Rvvx9ETMwfRBnZH0Tl5R9EsvIfRG//H0RMDCBECBkgRNUlIESiMiBEfz8gRExMIEQIWSBE
1WUgRKJyIER/fyBETIwgRBmZIETVpSBEsrIgRG+/IERMzCBEGdkgROXlIESy8iBEf/8gREwM
IUQZGSFE1SUhRKIyIUR/PyFEO0whRBlZIUTVZSFEonIhRG9/IUQ7jCFEGZkhROWlIUSysiFE
f78hREzMIUQI2SFE1eUhRLLyIUR//yFETAwiRAgZIkTlJSJEojIiRG8/IkRMTCJECFkiRNVl
IkSiciJEf38iREyMIkQImSJE5aUiRLKyIkRvvyJEO8wiRAjZIkTV5SJEsvIiRG//IkRMDCNE
CBkjRNUlI0SiMiNEbz8jRExMI0QIWSNE5WUjRKJyI0RvfyNETIwjRBmZI0TVpSNEorIjRG+/
I0RMzCNEGdkjRNXlI0Si8iNEb/8jRDsMJEQZGSRE5SUkRLIyJERvPyREO0wkRAhZJETVZSRE
snIkRH9/JERMjCREGZkkROWlJESisiREb78kREzMJEQI2SRE1eUkRKLyJETy/yREOwwlRAgZ
JUTVJSVEojIlRG8/JUQ7TCVEGVklROVlJUSiciVEf38lRDuMJUQImSVE1aUlRKKyJUR/vyVE
O8wlRBnZJUTV5SVEsvIlRH//JUQ7DCZEGRkmRNUlJkSyMiZEbz8mRExMJkQIWSZE1WUmRKJy
JkRvfyZEO4wmRBmZJkTlpSZEsrImRH+/JkRMzCZECNkmRNXlJkSy8iZEb/8mRDsMJ0QZGSdE
5SUnRKIyJ0RvPydEO0wnRAhZJ0TlZSdEonInRH9/J0RMjCdECJknROWlJ0SisidEb78nRDvM
J0QI2SdE1eUnRLLyJ0R//ydEOwwoRAgZKET2JShEojIoRH8/KEQ7TChECFkoRNVlKESicihE
b38oRDuMKEQImShE5aUoRKKyKEREwChEO8woRAjZKETV5ShEovIoRG//KERMDClECBkpRNUl
KUSiMilEbz8pRExMKUQIWSlE1WUpRLJyKUR/fylETIwpRAiZKUTVpSlEorIpRH+/KURMzClE
CNkpRNXlKUSi8ilEf/8pRDsMKkQZGSpE5SUqRLIyKkR/PypETEwqRAhZKkTlZSpEonIqRG9/
KkQ7jCpECJkqRNWlKkSisipEf78qRDvMKkQZ2SpEBuYqRLLyKkRv/ypEOwwrRBkZK0TVJStE
ojIrRG8/K0RMTCtECFkrROVlK0SicitEb38rREyMK0QImStE1aUrRKKyK0RvvytEO8wrRAjZ
K0TV5StEovIrRG//K0Q7DCxECBksROUlLETTMixEfz8sRDtMLEQIWSxE1WUsRKJyLERvfyxE
O4wsRAiZLETVpSxEsrIsRG+/LEQ7zCxECNksRNXlLESi8ixEb/8sRDsMLUQIGS1E1SUtRKIy
LURvPy1ETEwtRAhZLUTVZS1EsnItRG9/LUQ7jC1ECJktROWlLUSysi1Eb78tRDvMLUQI2S1E
5eUtRKLyLURv/y1EBg4uRAgZLkTVJS5EojIuRG8/LkQ7TC5EOVkuRNVlLkSici5Eb38uREyM
LkQImS5E1aUuRKKyLkRvvy5EO8wuRAjZLkTl5S5EovIuRA==</AssayXData><AssayYData Points="400">gUuxPt6RsT5lPLA+jmexPpH1sT7aJbI+mC60Pq+fuD73D7s+RKK9Pkrnvz4Sq8I+eZvGPtUB
xz4vask+IR/NPv4qzT71ONI+/6DTPgXs1D5SXNo+NEPaPhSA3j48V+E+w/PiPkKF5T7iiug+
gGLqPgDD7T5M2PA+yQbyPnNZ8z4sjPc+ieX4Pjz7+j4NBf0+AIL/Pm8/Aj/ZQAM/PIMDP3YU
Bj/+YwY/AJgHP5wGCj/QvAo/94gMP0IjDT+qfw0/x8MPP0XJED9rJxI/qkUTP3gAFD8BXBY/
Xs8WP7u1Fz+jdxg/8QEaP6O+Gz+ftRw/NiQdP8dzHj8rAyA/HishPycNJD+BjyM/2LskPzdY
Jj9iryc/+Z4nP7t4KT/N6Co/9UYrP/9uLD9TnC4/ASYvP3XFLz9O0DA/ICsxP2ZRMz8jCzQ/
AR42PzOjNj9Ymjg/GQE6P7pwOj8u2jo/e5I8P1GMPT/QHj4/1wI/P4MSQT8aMEI/M21CPyvi
Qj/FxkM/o8VEPyVmRj/5YEc/chNIPyH2ST8zRko/ixpMPxjTTD+gD04/lLRNPxA7UD8oGlE/
0upRP1YwUj8X01M/yAZVP35YVT9Qz1Y/92tXP7dMWD9iklk/RA5bP0l+Wj8Gplw/dNtcP9kq
Xj+pzl4/lK5fP504Yj97e2I//OliPyA4ZD8AH2Q/HRplP7iHZz+Temg/WjhoPzQkaD+1PGs/
MAlrPzihaz+i8ms/gFptP95SbT9gXG8/p7hvP2GDcT9g6nA/fSVzP22rdD9B5HM/o+90P6gV
dj9BaXY/Cgd3P0TueD/KLHk/qbZ5P8b8eT/RK3w/La57Px5OfT9b3H0/8PZ9P66Jfj/nj4A/
N5SAP/V5gD8wpYA/5/iBPwqugT+uLYI/jpGCP2L6gj+7F4M/Ff2DP63bgz/u54M/xGSEP762
hD9v2YQ/wtOFP/LqhT9RkoY/h9SGP0IAhz+ShIc/SyuIP+nbhz+IDIg/dDiJP1t0iT/1OIk/
U/WJPwlHij/NSIo/je6KP/dFiz8NS4s/ybyLP+gEjD+ncYw/ge2MPyoDjT+C+ow/mE+NP0Ou
jT9LeY0/lTCOPwDkjj+EJI8/YBeQPzA6jz8tPZA/gy+QPyCzkD/yaZA/MvOQP6Y4kT+CTJE/
i9KRPwE3kj/d3JI/M36SP91Tkz+IWZM/o3+TP0IHlD+fC5Q/riKUP+gQlT802pQ/e/GUP9Bw
lT/lTJU/y1iWP/Xelj92wJY/Gp2WP9K3lj+9qZc/DgGXP/VClz9Eqpg/KVqYP6QDmT8Qc5g/
nXeZPxijmT/zhpk/8w+aP1jvmT+mmJo/FFGaP7iomj8TNps/ha2bP5mBmz8jnZs/UgCcP90K
nT+tNJ0/vLScP0tpnD84JZ0/8uKdP5oDnj+dFZ4/LBqeP8BKnj8LjZ4/3z2eP1IInz/enp8/
mbOeP82unz8xHaA/tgegP7QJoD+AnKA/BL+gP0UboT/E5qA/QRGhPzVdoT/lX6I/4IWhP7DV
oj/cQqI/jIqiP9Rsoj++KqM/0BqjP25ooz+rn6M/ruujPzKMoz/drqQ/WSWkP2y4pD/Oq6Q/
6MakP198pD/vW6U/Hf+kP9+lpT9BE6Y/rtqlP98Xpj/evKY/4zynPxhLpz/9/KY/0XanPzGs
pz/Aiqc/ldenP7YkqD9zYqg/3sqnP/u1qD+i2ac/V9SoP8nTqD8sVak/28WpP7mFqT/Hyak/
go6qPyjqqT+ln6o/MMWqPzVzqj89xKo/edOqP73Fqj/Yaqs/WFCrP2mjqz/15as/KBKsP4YK
rD8/Paw/jUGsP/VurD93wKw/E+usP0EKrT/Xkq0/cCytP1lzrT/H2q0/rbStP+oVrj+yJK4/
HD6uPxKarj9a7K4/RByvP8Vprz+1e68/QMyuPwHXrz8vxa8/lYKvP0cgsD8W868/8xywP7Er
sD/Nm7A/o4qwP8oesT+FtbA/5SexP3mNsT+tz7E//XSxP7STsT/vWrI/NGGxP6HfsT8UJ7I/
9I+yP7OTsj/sY7I/OHOyP7D1sj9y27I/1hGzP0w5sz9aSbM/mVe0PxwVsz+s2rM/Zhy0Pw4M
tD9GnrQ/Mnq0P4YbtT9MmrQ/GC21PzW6tD8FIrU/1/m0Pw==</AssayYData></Step><Step><CommonData><SampleLocation>1</SampleLocation><SampleID></SampleID><SampleGroup></SampleGroup><SampleInfo></SampleInfo><SampleRow>F</SampleRow><SamplePlate>1</SamplePlate><WellType>BUFFER</WellType><Concentration>-1</Concentration><ConcentrationUnits>µg/ml</ConcentrationUnits><MolarConcentration>-1</MolarConcentration><MolarConcUnits>nM</MolarConcUnits><MolecularWeight>-1</MolecularWeight><Temperature>25</Temperature><StartTime>912298</StartTime><AssayTime>30</AssayTime></CommonData><FlowRate>1000</FlowRate><StepType>BASELINE</StepType><StepName>Baseline</StepName><StepStatus>OK</StepStatus><ActualTime>30</ActualTime><CycleTime>0.2</CycleTime><AssayXData Points="150">b/8uRDwML0QJGS9E1SUvRKIyL0TRPy9EPEwvRAlZL0TVZS9EonIvRNF/L0Q8jC9ECZkvRNWl
L0Sisi9Eb78vRDzML0QJ2S9E1eUvRKLyL0Rv/y9EPAwwRAkZMESQJzBEojIwRG8/MEQ8TDBE
CVkwRNVlMESicjBEb38wRDyMMEQJmTBE1aUwRKKyMERvvzBEPMwwRAnZMETV5TBEovIwRG//
MEQ8DDFECRkxRPYlMUSiMjFEbz8xRCtMMUQJWTFExWUxRJJyMURvfzFEPIwxRAmZMUTFpTFE
krIxRG+/MUQ8zDFECdkxRNXlMUSi8jFEb/8xRDwMMkQJGTJE1SUyRKIyMkRvPzJEPEwyRAlZ
MkTVZTJEonIyRG9/MkQ8jDJECZkyRNWlMkSisjJEb78yRDzMMkQJ2TJE1eUyRKLyMkRv/zJE
KwwzRAkZM0TVJTNEojIzRF8/M0RMTDNECVkzRNVlM0SicjNEX38zRDyMM0QJmTNE1aUzRKKy
M0RvvzNEPMwzRAnZM0TV5TNEovIzRG//M0Q8DDRE+Bg0RNUlNESSMjREbz80RDxMNEQJWTRE
xWU0RKJyNERvfzREPIw0RAmZNETVpTREorI0RG+/NEQrzDRECdk0RMXlNESS8jREb/80RDwM
NUQJGTVE1SU1RKIyNURvPzVEPEw1RAlZNUTVZTVEs3I1RKB/NUQ8jDVECZk1RNWlNUSisjVE
X781RCvMNUQJ2TVExeU1RJLyNURv/zVEPAw2RAkZNkTVJTZEojI2RF8/NkQ8TDZECVk2RNVl
NkSicjZE</AssayXData><AssayYData Points="150">oqq5P190uT+Iqro/h4m6P90buj+VNbo/Qo+7PzLxuj9FWbs/Ft66P4KYuj+SFLs/Poi7PwEy
uz/pILs/5lK7P+s7uz8feLs/2qG7Pxvduj9X9Lo/5Fe7P5u4uj+dnrs/y+27P1NTuz+5ors/
+n27P2sIvD/P17s/KEO8Pyt/uz9hdrs/gb67P/+nuz8M5ro/J/S7P0Gxuz91vbs/cye8P4jR
uz8u/rs/aKa7P99TvD9ZuLs/LMG7P3AlvD+MFbw/+Jm7P5BmvD/KKLw/7Mu7Pxg/vD/xTbw/
mZq8P0gkvD+O3bs/HCq8P8QgvD/tbLw/0VW8Pz3wuz9RMbw/qiO8P948vD9AfLw/pda7P0kW
vD95frw/wFi8P5kavD/NA7w/R1m8PxDAvD+hULw/0P67PyLovD9xBbw/7R69P0XmvD+Z4Lw/
eIG8P2RDvD99lrw/ewi8PxgGvT/vprw/cXq8P5s8vD+FyLw/mKG8P0oMvD/qkLw/juS8P2nW
vD+xDL0/nBK9PyUWvT8ny7w/RM+8P6X8vD8dlLw/YBy9PyWyvD8NpLw/1iy9P1EIvT9hfL0/
TC29P0hMvT/bDL0/y+K8P+QtvT+T3rw/z0m9P+gCvT83Db0/6DG9P/FNvT/Ttrw/QWi9P3Ui
vT90hb0//Z28P0KtvT+Q1L0/Vnq9P2UkvT+nG70/VKy9PyG8vT+lD70/xoK9P/wgvT8coL0/
DHy9P/x9vT/ZwL0/HqO9P22fvT/QCr0/VGq9P+h2vT84LL4/Lmy9P+5+vT8u9Lw/41e9P4BC
vT+MSL0/</AssayYData></Step><Step><CommonData><SampleLocation>10</SampleLocation><SampleID>BG505 T332N SOSIP</SampleID><SampleGroup></SampleGroup><SampleInfo></SampleInfo><SampleRow>F</SampleRow><SamplePlate>1</SamplePlate><WellType>KSAMPLE</WellType><Concentration>-1</Concentration><ConcentrationUnits>µg/ml</ConcentrationUnits><MolarConcentration>15.63</MolarConcentration><MolarConcUnits>nM</MolarConcUnits><MolecularWeight>-1</MolecularWeight><Temperature>25</Temperature><StartTime>951340</StartTime><AssayTime>180</AssayTime></CommonData><FlowRate>600</FlowRate><StepType>ASSOC</StepType><StepName>Association</StepName><StepStatus>OK</StepStatus><ActualTime>180</ActualTime><CycleTime>0.2</CycleTime><AssayXData Points="900">b382RDyMNkQJmTZE1aU2RKKyNkRvvzZEPMw2RAnZNkTV5TZEovI2RG//NkQ8DDdECRk3RNUl
N0SiMjdEbz83RDxMN0QJWTdE1WU3RIhzN0RvfzdEPIw3RAmZN0TVpTdEw7I3RG+/N0Q8zDdE
Cdk3RJrmN0Si8jdEb/83RDwMOEQJGThE1SU4RKIyOERvPzhEPEw4RPhYOETVZThEonI4RG9/
OEQ8jDhECZk4RNWlOESisjhEb784RDzMOEQJ2ThE1eU4RKLyOERv/zhEPAw5RAkZOUTVJTlE
ojI5RG8/OUQ8TDlECVk5RNVlOUSicjlEb385RDyMOUQJmTlE1aU5RKKyOURvvzlEPMw5RN7Z
OUTV5TlEovI5RG//OUQ8DDpECRk6RNUlOkSiMjpEbz86RH1MOkQJWTpE1WU6RKJyOkRvfzpE
PIw6RPiYOkTVpTpEorI6RG+/OkQ8zDpECdk6RNXlOkSi8jpEb/86RDwMO0QJGTtE1SU7RKIy
O0R/PztEPEw7RAlZO0TFZTtEonI7RG9/O0Q8jDtEW5k7RNWlO0SSsjtE4r87RDzMO0QJ2TtE
1eU7RKLyO0Rv/ztEPAw8RAkZPETVJTxEojI8RG8/PEQ8TDxECVk8RNVlPESicjxEb388RDyM
PEQJmTxExaU8RKKyPERvvzxEPMw8RAnZPERv5zxEovI8RG//PEQrDD1ECRk9RNUlPUSiMj1E
bz89RDxMPUQJWT1E1WU9RJJyPURvfz1EPIw9RAmZPUTVpT1EorI9RG+/PUQ8zD1ECdk9RObl
PUSi8j1Eb/89RDwMPkQJGT5E1SU+RKIyPkRvPz5EPEw+RPhYPkTVZT5EonI+RG9/PkQ8jD5E
CZk+RNWlPkSisj5Eb78+RDzMPkQJ2T5E1eU+RJLyPkRv/z5EPAw/RAkZP0TVJT9EojI/RG8/
P0QrTD9ECVk/RMVlP0Sicj9EX38/RDyMP0T4mD9E1aU/RJKyP0Rfvz9EPMw/RAnZP0TF5T9E
ovI/RG//P0Q8DEBECRlARAcmQESiMkBEbz9ARDxMQET4WEBExWVARKJyQERvf0BEPIxARPiY
QETVpUBEorJARG+/QEQ8zEBECdlARMXlQESi8kBEb/9ARDwMQUQJGUFE1SVBRKIyQURvP0FE
PExBRAlZQUTVZUFEknJBRG9/QUQ8jEFECZlBRNWlQUSiskFEb79BRDzMQUQJ2UFEPudBRGfz
QURv/0FEPAxCRPgYQkTFJUJEojJCRG8/QkQrTEJECVlCRMVlQkSSckJEX39CRDyMQkQJmUJE
1aVCRKKyQkRfv0JEPMxCRAnZQkTF5UJEs/JCRG//QkQrDENE+BhDRNUlQ0SSMkNEXz9DRDxM
Q0QJWUNE9mVDRJJyQ0Rvf0NEK4xDRAmZQ0TVpUNEorJDRF+/Q0Q8zENE+NhDRMXlQ0SS8kNE
b/9DRCsMREQJGURExSVERJIyRERvP0REK0xERAlZRETFZUREknJERG9/REQ8jERECZlERMWl
RESSskREb79ERDzMREQJ2URExeVERKLyRERv/0REPAxFRAkZRUTVJUVEkjJFRF8/RUQ8TEVE
CVlFRNVlRUSickVEb39FRCuMRUQJmUVExaVFRKKyRURfv0VEK8xFRAnZRUTV5UVEkvJFRG//
RUQrDEZECRlGRNUlRkSiMkZEbz9GRCtMRkQJWUZE1WVGRKJyRkSQf0ZEPIxGRAmZRkQnpkZE
orJGRG+/RkQ8zEZECdlGRMXlRkSS8kZEX/9GRDwMR0QJGUdExSVHRJIyR0RvP0dEK0xHRPhY
R0TVZUdEonJHRF9/R0QrjEdECZlHRNWlR0SSskdEX79HRDzMR0QJ2UdE1eVHRJLyR0Rf/0dE
KwxIRAkZSETFJUhEkjJIRF8/SEQ8TEhECVlIRNVlSESickhEb39IRCuMSET4mEhExaVIRJKy
SERfv0hEK8xIRAnZSETV5UhEovJIRF//SEQrDElECRlJRMUlSUSiMklEXz9JRCtMSUQJWUlE
xWVJRKJySURvf0lEK4xJRAmZSUTVpUlEkrJJRG+/SUQ8zElECdlJRNXlSUSi8klEX/9JRCsM
SkQJGUpE1SVKRJIySkRfP0pEK0xKRAlZSkTVZUpEonJKRF9/SkQrjEpECZlKRMWlSkSiskpE
X79KRDzMSkQJ2UpExeVKRKLySkRf/0pEPAxLRPgYS0TFJUtEkjJLRF8/S0Q8TEtE+FhLRMVl
S0SScktEb39LRDyMS0T4mEtE1aVLRJKyS0Rvv0tEK8xLRPjYS0TF5UtEovJLRF//S0Q8DExE
CRlMRMUlTESSMkxEbz9MRDxMTEQJWUxExWVMRKJyTERvf0xEPIxMRAmZTETVpUxEorJMRG+/
TEQrzExE+NhMRNXlTESi8kxEX/9MRCsMTUT4GE1EsCdNRKIyTURfP01EK0xNRAlZTUTVZU1E
knJNRG9/TUQ8jE1ECZlNRMWlTUSSsk1E4r9NRCvMTUQJ2U1E1eVNRKLyTURv/01EKwxORAkZ
TkTFJU5EkjJORF8/TkQrTE5E+FhORNVlTkSick5EX39ORDyMTkT4mE5ExaVORKKyTkRfv05E
K8xORAnZTkTV5U5EkvJORG//TkQrDE9ECRlPRMUlT0SSMk9EXz9PRDxMT0QJWU9E1WVPRKJy
T0Rff09EBo5PRPiYT0TVpU9EorJPRF+/T0Q8zE9E+NhPRMXlT0SS8k9EX/9PRDwMUET4GFBE
xSVQRKIyUERfP1BEK0xQRAlZUETFZVBEonJQRF9/UEQrjFBE+JhQRNWlUESSslBEb79QRCvM
UET42FBExeVQRJLyUERv/1BEKwxRRPgYUUTVJVFEojJRRF8/UUQ8TFFE+FhRRNVlUUSSclFE
X39RRDyMUUQJmVFExaVRRCWzUURfv1FEK8xRRAnZUUTV5VFEkvJRRF//UUQrDFJE+BhSRNUl
UkSSMlJEXz9SRCtMUkQJWVJExWVSRJJyUkRff1JEPIxSRPiYUkTFpVJEkrJSRF+/UkQrzFJE
+NhSRMXlUkSS8lJEX/9SRCsMU0T4GFNE1SVTRJIyU0RfP1NEK0xTRPhYU0TFZVNEonJTRF9/
U0Q8jFNECZlTRNWlU0SSslNEX79TRDzMU0QJ2VNExeVTRJLyU0Rv/1NEPAxURPgYVETFJVRE
ojJURF8/VEQrTFRE+FhURNVlVESSclREb39URCuMVET4mFRE1aVURJKyVERfv1REPMxURPjY
VETF5VREkvJURF//VEQrDFVE+BhVRMUlVUSSMlVEXz9VRDxMVUQJWVVEJ2ZVRJJyVURff1VE
K4xVRPiYVUTVpVVEkrJVRF+/VUQrzFVE+NhVRMXlVUSi8lVEX/9VRCsMVkT4GFZExSVWRKIy
VkR1QFZEK0xWRPhYVkTFZVZEknJWRF9/VkQ8jFZE+JhWRMWlVkSSslZEXr9WRDzMVkQI2VZE
xeVWRJLyVkRe/1ZEPAxXRPgYV0TFJVdEkjJXRF4/V0QsTFdE+FhXRMVlV0SicldEXn9XRCyM
V0QImVdExaVXRJKyV0Rev1dELMxXRPjYV0TF5VdEkvJXRF7/V0QsDFhE+BhYRNYlWESSMlhE
bz9YRCxMWET4WFhExWVYRJJyWERef1hEPIxYRPiYWETFpVhEorJYRF6/WEQszFhE+NhYRNbl
WESS8lhEXv9YRCwMWUT4GFlE1iVZRJIyWUReP1lEPExZRPhYWUTFZVlEknJZRF5/WUQsjFlE
+JhZRMWlWUSSsllEXr9ZREzMWUT42FlExeVZRJLyWURe/1lELAxaRPgYWkTFJVpEkjJaRG8/
WkQsTFpE+FhaRMVlWkSSclpEXn9aRDyMWkQImVpExaVaRJKyWkRev1pELMxaRBnZWkTF5VpE
kvJaRF7/WkQsDFtECBlbRMUlW0SSMltEXj9bRExMW0T4WFtE1mVbRJJyW0Rvf1tELIxbRPiY
W0TFpVtEorJbRF6/W0QszFtE+NhbRMXlW0SS8ltEXv9bRCwMXET4GFxE1iVcRJIyXEReP1xE
LExcRPhYXETWZVxEonJcRF5/XEQsjFxE+JhcRMWlXETDslxEXr9cRDzMXET42FxExeVcRJLy
XERv/1xEPAxdRAgZXUTWJV1EPDRdRF4/XUQ8TF1ECFldRMVlXUSScl1EXn9dRCyMXUT4mF1E
xaVdRJKyXURvv11ELMxdRPjYXUTW5V1EovJdRF7/XUQ8DF5ECBleROYlXkSiMl5EXj9eRDxM
XkT4WF5ExWVeRKJyXkRef15EPIxeRAiZXkTWpV5EorJeRG+/XkQ8zF5ECNleRNblXkSi8l5E
b/9eRDwMX0QIGV9E1iVfRKIyX0RvP19EPExfRAhZX0TWZV9EonJfRG9/X0Q8jF9ECJlfRNal
X0Sisl9Eb79fRDzMX0QI2V9E1uVfRKLyX0Rv/19EPAxgRAgZYETWJWBEojJgRG8/YEQ8TGBE
CFlgRNZlYESicmBEb39gRDyMYEQImWBE1qVgRKKyYERvv2BEPMxgRAjZYETW5WBEovJgRG//
YEQ8DGFECBlhRNYlYUSiMmFEbz9hRDxMYUQIWWFE1mVhRKJyYUQZgWFEPIxhRAiZYUTWpWFE
orJhRG+/YUQ8zGFECNlhRNblYUSi8mFEb/9hRDwMYkQIGWJE1iViRKIyYkRvP2JEPExiRAhZ
YkTWZWJEonJiRG9/YkQ8jGJECJliRMWlYkSismJEb79iRDzMYkQI2WJE1uViRKLyYkRv/2JE
LAxjRAgZY0TWJWNEojJjRG8/Y0Q8TGNECFljRNZlY0SicmNE</AssayXData><AssayYData Points="900">6pe9Px0BvD9Mtbs/8Ii6P1yZuT+NqLk/qfO4PxwYuD/Xf7c/Z6S3PzHktj9wYrc/Eey2P1GY
tj+VVbY/JEm2P26Ltj/AY7Y/xuG1Pzu4tT+8VLY/NYu1P8KWtT+00LU/bLy1P9estj+pObY/
EJG1PxHEtT+y5rU/5Z61P8kLtj8JM7Y/quq1PyTOtT+IQ7Y/oti1P7outT/mjbU/rDW2PzrW
tT9B0rU/I9m1PwYLtj/EC7Y/+em1PzLQtT+xk7Y/+CS2P5ejtj/m37U/Z/e1P5Ugtj+w/LU/
nJ62P/Vitj/RZ7Y/qyG2P3A3tj+JbrY/tlm2P3Qbtj9A87U/B0y2P2UCtj89h7Y/ILq1P7cz
tj/8ELY/VUq2P3mitj/zv7Y/0eu2P0ZEtj8d5LY/n6e2P9Nftj9VqLY/kbS2P9qftj+JJLY/
+I62P1LRtj/s+bY/g122PzJ7tj93vLY/g6+2PxHLtj/ThLY/AQu3P7xftj/w57Y/AKK2PyIJ
tz8obbY/CqG2P+TUtj/8wbY/t/q2P2MEtz/ZCLc/DXS3PyY+tz+kPbc/UuO2PzEmtz9eWrc/
OO22Pyyftj9vDLc/qdG2P/fwtj87S7c/WSW3P6NKtz89Rbc/jj63P1FYtz8hL7c/Gaa3P0C0
tj+Jqrc/+w23P7kGtz/csbc/71W3P/hxtz+lNrc/vcW2P372tz/gibc/E0q3PwDXtz94qrc/
1aS3Pz+Atz/wubc/XjW4P/kquD+X1Lc/Tmq3P2aqtz9QA7g/hy+4PwYzuD8W/bc/Ioa3PwZ8
tz8tyLc/ZOS3Pxr+tz95wLc/Z4O3P8XAtz8aYrg/pcO3P0Lwtz+Gpbc/Y964P3eztz8pKbg/
dPW3P43ytz+Ikrc/q+O3P/R8uD/4Trg/ttq3P8w6uD9OEbg/cT24P3B2uD/rC7g/HH24PzAM
uD9Cerg/8oW4P/mEuD/EDLg/SVW4P8c6uD9qmbg/QM24PxY+uD+krbg/AC24P25GuD9X57c/
Yo64P9KouD9E3rg/0mi4PzpLuD+Ombg/f7a4Pz2IuD/orLg/HEi5P5yNuD/Tlbg/EKO4P3Sx
uD92prg/5X24PwXUuD+imrg/AXe4P53/uD/npLg/tcC4P8tFuT+DA7k/G/e4P+x0uD8srbg/
dlm5P56NuD/1Rbg/WCi5P4XouD84Trk/6eO4P6FduT9l57g/jY64PwCjuD9yTLk/G9a4P5TS
uD8LiLk/zoS5P4dauT+SKrk/oxG5P4DZuD9p4Lg/rFG5P8BKuT9+wrg/rO+4P0iGuD9EI7k/
jtK4P92huD9afLk/lxm5PxYkuT/BDbk/OOG5P3tMuT8pKbk/Ij+5P7aDuT8rmLk/3Ma5P/xL
uT+2Jrk/gFq5P3BRuT9S7Lg/nXW5PyxjuT8CKLk/Dcm5P9x4uT8vxbk/gia5Pzx6uT/Kjrk/
J225PzO0uT+nYrk/gZm5P4XGuT+8q7k/wrC5P6e7uT8Kmrk/Mwe6P+yHuT/E77k//xW6Px4Y
uj+0Qbo/5QO6P9oRuj8KFLo/2O65P72Cuj/4w7k/eqm5P+wjuj9OCLo/7xi6PzhIuj+P67k/
GWq6P8GDuT//y7k/u3O5PwrBuT9nUbo/Xty5PyJUuj9lJLo/PC26P8FKuT+GHbo/5Ti6P14e
uj8rkbo/5ku6P95Ruj+fm7o/wWe6P9OPuj+H1Lk/uOe5P4Oiuj+xTro/7i66P91Cuj+tAro/
xOa5PypRuj9RRbo/35O5PySKuj9fuLo/SnS6PydIuj+y37k/V3O6P9xjuj+dabo/Vly6P3Gn
uj/gPro/lpS6P3Ohuj8ZuLo/Xua6P1Vcuj8HRbo/PGG6P371uj9aAbs/di66Pz5ouz+SMLo/
Q7+6P3Vouj+Q07o/Z9K6PynXuj9Rp7o/BJy6P6vzuj8kiro/TAm7P6h7uz/nkLs/N/66Pz2f
uj8kFLs/L+26P5mwuj+mUrs/V+S6P2N1uz99Ars/OPS6P0wxuz8OHrs//y+7P9BWuz9/Ors/
fcK6P3cguz8Urbo/sxS7PxZBuz9qL7s/h9e6PyUyuz93/7o/dTC7P6MTuz9IWbs/QZe6P8ec
uj90crs/WaC7P/0zuz9LV7s/yAq7P7OTuz+Xcro/CAe7P/tcuz+WV7s/guq7P3AMuz+i1Lo/
yGG7P2Lfuj/H3bo/9U27P62muz9dYrs/H2W7P6zsuz8NQ7s/xUm7P/M0uz+5Obs/3VW7P2cJ
uz/jSbw/90y7P7I1uz8XPbs/E427PzFauz+Mtrs/mIO7P42Fuz9Ivbs/iN27P1dKuz9ymLs/
RZe7P8nyuz+dYrs/lk28Pxq5uz+o1bs/Zxq8P2VFvD/Bsrs/+xS8P2exuz9++7s/Adm7P8Z7
uz/8qLs/+em7P5YhvD+u+Ls/Xx68P24fvD9gKrw/jeq7P5QevD88B7w/w0O8P9x4vD8Ir7s/
D9a7P0B2uz8usLs/6N67P9ocvD/N17s/riC8P0btuz+cKbw/eEm8P/tivD/qX7w/rSq8P+Y4
vD8cN7w/HgK8PyCAvD9vALw/DBe8P1IdvD/YTbw/NBm8P0cxvD8NObw/dem7PybVvD81G7w/
fjq8P5DMvD/DS7w/NBS8P7d1vD8UB7w/W+W7P+5/vD+g0Lw/AGK8P8KvvD83Q7w/dbm8P+jk
uz+h0Lw/0fS7P396vD9EXrw/H128PxduvD/zfLw/Z0+8PxRMvD93Rr0/cGG8P0R3vD+qiLw/
/1u8P74xvD/OrLw/jla8P4bHvD9mRLw/pWS8P/kDvD9Jp7w/NGK8P/1IvD9LPbw/nnm8P85B
vD+uuLw/bwm9P9GTvD82hrw/TLC8Pz5gvD8aFrw/J4W8P4IhvT9Krrw/KLm8P7e0vD8Td7w/
tN28P/UvvD8lh7w/2ZK8P60AvD8AV7w/NaG8P9p+vD+q2Lw/9IC8P98HvT+Kxbw/SJi8P38I
vD+hS70/euW8P6ezvD+CXrw/vI29P7n0vD/h3bw/sri8P+7EvD/Rprw/Nb68P1tXvT+r17w/
Kb28P5XzvD/RB70/dwm8P5SovD/nx7w/2ha9P8oPvT8Mkrw/lbu8P/+PvT+l4rw/+U29P34x
vT8B4Lw/gSq9P78BvT9qir0/tLa9P90IvT+f9Lw/OsO8P3mFvT9Ph7w/cZ+8P5VivT9lEL0/
qkK9PwfvvD8tir0/fCa9Px6svD/xk70//UC9P2/5vD/qdr0/BNu8P9OEvT+5q70/l7u9P38h
vT9t/Lw/7wq9P+wFvT+7jL0/MvW8P9fPvD+DgL0/sry9P7rrvT+7Rb0/Yz29PwC9vT/dO70/
23S9P/RSvT/8R70/2G+9P8rCvD84J70/M469P4MYvT9nb70/ZDK9P7TGvT94cb0/yXC9PwBd
vT8ozL0/jTy+P0ujvT8wh70/uHe9Px9nvT9HcL0/I3S+P6DBvT85pL0/WKm9P2FyvT8otb0/
6Ke9P3SavT/SG74/tKm9P/lPvT8Qjr0/+L29PydovT+DZb0/60O+P3ffvT+V170/UYe9P5Rf
vT/ZR70/yC69P9WLvT+NmL4/1ti9P3JRvT9Unr0/xQy+P16OvT+uK74/sLC9P+qyvT/Bkb0/
q+S9P2s5vj8LBL4/tby9P0oQvj9Khr0/LHi9P3jcvT8nCb4/Qna9P5eDvT+zXr0/1Ym9P0Mf
vj/DKr4/+Oy9P8kcvj+Yx70/sHm+P6jcvT/Z5r0/7HS9P0SwvT91kb0/mpa9P3w8vj/e370/
GPO9P6xJvj/fIb4/+Sy+P4fOvT/5PL4/z9i9P0Muvj86+b0/8ai+PxEovj99mb0/y+S9P1hJ
vj/j+70/Nd+9PxsFvj8qqL0/bkq+PyVzvj92Gb4/Sne+P5R1vT9RJ74/9NW9P4Idvj/uUr4/
FEO+PztXvj+kmb4/DYa+PyWmvT9EfL4/PSq+P93evT/EFr4/Y7S+P9DAvT8SGr4/eF6+P7FS
vj82d74/CVK+PzqAvj+we74/WW6+PxH2vT8qwL4/Ax++PyFxvj/WuL4/Pkq+P3Fvvj+aur0/
0WK+P72Dvj9S/b0/5t6+PyX2vj9AEb4/Om6+P/Sqvj8JS74/G22+P75svj+wcL4/yAe+P3eT
vj9Wmb4/9S++P4urvj98Gb8/O/G+P/N9vj9irb4/Cbe+P7usvj/r/r4/fSC+P7ruvT9akb4/
BBa+P0F7vj8JoL4/+eS+P7Pmvj/hGb4/pLK+P4Ubvj8Q1L4/f0S+P70mvz/O6b4/Nwe/P3XQ
vj8Hu74/b4W+Px+3vj/y4L4/FmW/P+5gvz/vlr4/SDS/P7bBvj9S/r4/u/m+PzGcvj/N3L4/
Vmm+Px/Rvj8KoL4/Rji+P7Ervz+Gob8/lHm/P741vz9Owr4/Y1e+P51kvz+PEL8/o3q/PyMa
vz8QQL8/6fC+P6IUvz+eh78/NCa/P0m5vj+V3L4/oZ2+P8gZvz/hnL4/oT6/P2omvz9SI78/
khu/P7zbvj/AMr8/dUK/P9c+vz/o1r4/o+y+Pw4Zvz+Zu78/kxm/Pzxevz/iS78/Mwi/P61+
vz9Imb4/x+W+P6hVvz+snb4/+BO/P6H0vj82L78/fP6+Pz91vz8HX74/Mei+P+lNvj9r4L4/
NT+/P1UJvz/i8r4/kPG+PzBivz8deL8/foq/PxEmvz/fRL8/JEi/P/sPvz9/YL8/RiK/P4US
vz/Nlr8/IF6/P6XUvj/Gjr8/192/Pyq/vz8A078/ofy+Pw1vvz8SbL8/mCW/P42ovz+xrb8/
ZE6/P+PBvz9gdL8/RPa+Py/Wvz/ckb8/LZC/P21pvz9UuL8/</AssayYData></Step><Step><CommonData><SampleLocation>1</SampleLocation><SampleID></SampleID><SampleGroup></SampleGroup><SampleInfo></SampleInfo><SampleRow>F</SampleRow><SamplePlate>1</SamplePlate><WellType>BUFFER</WellType><Concentration>-1</Concentration><ConcentrationUnits>µg/ml</ConcentrationUnits><MolarConcentration>-1</MolarConcentration><MolarConcUnits>nM</MolarConcUnits><MolecularWeight>-1</MolecularWeight><Temperature>25</Temperature><StartTime>1140050</StartTime><AssayTime>180</AssayTime></CommonData><FlowRate>600</FlowRate><StepType>DISASSOC</StepType><StepName>Dissociation</StepName><StepStatus>OK</StepStatus><ActualTime>179.999</ActualTime><CycleTime>0.2</CycleTime><AssayXData Points="900">b39jRDyMY0T4mGNExaVjRKKyY0Rvv2NEK8xjRPjYY0TF5WNEkvJjRF//Y0QrDGRE+BhkRMUl
ZESSMmREVEBkRCtMZEQJWWRExWVkRJJyZERff2REK4xkRPiYZETFpWREkrJkRF+/ZEQrzGRE
CdlkRNXlZESS8mREX/9kRCsMZUT4GGVExSVlRJIyZURfP2VEK0xlRPhYZUTFZWVEknJlRG9/
ZUQrjGVE+JhlRNWlZUSismVEX79lRCvMZUT42GVExeVlRMPyZURf/2VEKwxmRAkZZkTFJWZE
ojJmRF8/ZkQrTGZE+FhmRMVlZkSicmZEX39mRCuMZkQ6mWZExaVmRKKyZkRfv2ZETMxmRPjY
ZkTF5WZEkvJmRF//ZkQ8DGdE+BhnRMUlZ0SSMmdEXz9nRCtMZ0T4WGdE1WVnRKJyZ0SQf2dE
K4xnRPiYZ0TFpWdEkrJnRKC/Z0QrzGdE+NhnRMXlZ0Si8mdEX/9nRDwMaET4GGhExSVoRJIy
aERfP2hEPExoRPhYaETFZWhEknJoRF9/aEQrjGhECZloRMWlaESismhEX79oRDzMaET42GhE
xeVoRJLyaEQ6AWlEPAxpRPgYaUTFJWlEojJpRG8/aUQrTGlE+FhpRMVlaUSScmlEX39pREyM
aUQJmWlEOKZpRJKyaURfv2lEK8xpRPjYaUTV5WlEkvJpRF//aUQrDGpE+BhqRMUlakSSMmpE
Xz9qRCtMakT4WGpExWVqRJJyakRff2pEK4xqRPiYakTFpWpEkrJqRF+/akQrzGpE+NhqRMXl
akSS8mpEX/9qRCsMa0T4GGtExSVrRJIya0RfP2tEPExrRAlZa0TFZWtEknJrRG9/a0QrjGtE
+JhrRMWla0SzsmtEX79rRG3Ma0QJ2WtE1eVrRKLya0Rf/2tEKwxsRPgYbETVJWxEojJsRF8/
bEQ8TGxECVlsRNVlbESScmxEb39sRCuMbEQJmWxE1aVsRJKybER1wGxEPMxsRAnZbETF5WxE
kvJsRG//bERMDG1E+BhtRNUlbUSiMm1EXz9tRCtMbUT4WG1E1WVtRJJybURvf21EK4xtRAmZ
bUTVpW1EorJtRG+/bUQrzG1ECdltRNXlbUSi8m1EX/9tRCsMbkQJGW5ExSVuRJIybkRvP25E
PExuRAlZbkTFZW5EonJuRF9/bkQ8jG5E+JhuRNWlbkSism5Eb79uRDzMbkT42G5E1eVuRKLy
bkRv/25EPAxvRBkZb0TVJW9EojJvRG8/b0Q8TG9ECVlvRNVlb0Sicm9EI4BvRDyMb0QJmW9E
1aVvRKKyb0Rvv29EPMxvRAnZb0TV5W9EPPRvRG//b0Q8DHBECRlwRNUlcESiMnBEbz9wRDxM
cEQJWXBE1WVwRKJycERvf3BEPIxwRAmZcETVpXBEorJwRG+/cEQ8zHBECdlwRNXlcESi8nBE
b/9wRDwMcUQJGXFE1SVxRKIycURvP3FEPExxRAlZcUTVZXFE03JxRG9/cUQ8jHFECZlxRNWl
cUSisnFEWsFxRDzMcUQJ2XFE1eVxRKLycUR//3FEPAxyRAkZckTVJXJEojJyRG8/ckQ8THJE
CVlyRMVlckSicnJEb39yRH2MckQJmXJE1aVyRKKyckRvv3JEPMxyRAnZckTV5XJEovJyRG//
ckQ8DHNECRlzRNUlc0SiMnNEbz9zRDxMc0QJWXNEF2ZzRKJyc0Rff3NEPIxzRAmZc0TVpXNE
orJzRG+/c0Q8zHNECdlzRNXlc0Si8nNEb/9zRDwMdEQJGXRE1SV0RKIydERvP3REPEx0RAlZ
dETVZXREonJ0RG9/dEQ8jHRECZl0RNWldESisnREb790RDzMdEQJ2XRE1eV0RKLydERv/3RE
PAx1RAkZdUTVJXVEojJ1RG8/dUQ8THVECVl1RNVldUSicnVEb391RDyMdUQJmXVExaV1RKKy
dURvv3VEPMx1RAnZdUTV5XVEovJ1RG//dUQ8DHZE+Bh2RNUldkSSMnZEbz92RDxMdkT4WHZE
xWV2RKJydkRff3ZEPIx2RAmZdkTVpXZEorJ2RCnBdkQ8zHZECdl2RMXldkSi8nZEb/92RDwM
d0QJGXdE1SV3RJIyd0RvP3dEPEx3RAlZd0TVZXdEonJ3RG9/d0Q8jHdECZl3RNWld0SisndE
b793RDzMd0QJ2XdE1eV3RKLyd0Rv/3dEPAx4RAkZeETVJXhEojJ4RG8/eEQ8THhECVl4RMVl
eESicnhEb394RDyMeET4mHhExaV4RKKyeERvv3hEPMx4RAnZeETV5XhEkvJ4RG//eEQ8DHlE
+Bh5RNUleUSiMnlEoD95RDxMeUT4WHlE1WV5RKJyeURvf3lEPIx5RPiYeUTVpXlEkrJ5RG+/
eUQrzHlECdl5RNXleUSi8nlEb/95RDwMekQJGXpE1SV6RNMyekRvP3pEPEx6RBlZekTVZXpE
onJ6RF9/ekQ8jHpECZl6RNWlekSzsnpEb796RDzMekQJ2XpE1eV6RKLyekRf/3pEPAx7RAkZ
e0TVJXtEJTN7RG8/e0Q8THtECVl7RNVle0SicntEb397RDyMe0QJmXtExaV7RKKye0Rvv3tE
PMx7RAnZe0TV5XtEovJ7RG//e0Q8DHxECRl8RNUlfESSMnxEXz98RCtMfEQJWXxE1WV8RKJy
fERff3xEPIx8RAmZfETFpXxEorJ8RG+/fEQ8zHxE+Nh8RNXlfESi8nxEb/98RDwMfUQJGX1E
1SV9RJIyfURvP31EK0x9RGtZfUTFZX1EonJ9RG9/fUQ8jH1ECZl9RMWlfUSisn1EX799RDzM
fUQJ2X1E1eV9RKLyfUSg/31Ejgx+RPgYfkTVJX5EojJ+RG8/fkQrTH5ECVl+RNVlfkRnc35E
X39+RDyMfkQJmX5ExaV+RKKyfkRfv35EPMx+RAnZfkTV5X5EkvJ+RG//fkQ8DH9EGRl/RNUl
f0SSMn9Efz9/RDxMf0QJWX9ExWV/RKJyf0Rvf39EPIx/RAmZf0TVpX9EkrJ/RG+/f0QrzH9E
Cdl/RNXlf0Si8n9Eb/9/RBYGgESEDIBE4hKAREkZgET5H4BEHiaARHwsgETrMoBESTmARLg/
gEQeRoBEhEyAROJSgERRWYBEr1+ARBZmgESdbIBE4nKARFF5gES4f4BEHoaARKWMgEQkk4BE
SZmARK+fgEQupoBEhKyARBSzgERRuYBEr7+ARB7GgER8zIBE4tKAREnZgES434BEHuaARHzs
gETi8oBEcvmARK//gEQeBoFEhAyBROsSgURRGYFErx+BRBYmgUR8LIFE4jKBREk5gUSvP4FE
HkaBRIRMgUTiUoFEUVmBRK9fgUQeZoFEfGyBROJygURReYFE8X+BRB6GgUR8jIFE4pKBREmZ
gUS4n4FELqaBRISsgUTrsoFEUbmBRK+/gUQexoFEfMyBROvSgURR2YFEuN+BRB7mgUSV7IFE
LPOBRFH5gUSv/4FEHgaCRIQMgkTrEoJEURmCRLgfgkQWJoJEfCyCROsygkRROYJErz+CRB5G
gkR8TIJE4lKCRElZgkTgX4JEFmaCRIRsgkTicoJEUXmCRK9/gkQWhoJEhIyCROuSgkRJmYJE
uJ+CRB6mgkR8rIJEn7OCRFG5gkS4v4JEFsaCRHzMgkTr0oJEUdmCRK/fgkQW5oJEhOyCROvy
gkTc+YJEuP+CRB4Gg0SEDINE4hKDREkZg0S4H4NEFiaDRIQsg0TiMoNESTmDRK8/g0QWRoNE
fEyDROtSg0RRWYNEr1+DRB5mg0SEbINE63KDREl5g0S4f4NEHoaDRISMg0TikoNEUZmDRLif
g0QepoNEfKyDROuyg0RJuYNEr7+DRB7Gg0R8zINE4tKDREnZg0Sv34NET+aDRHzsg0Ti8oNE
SfmDRMD/g0QWBoREjAyEROsShERRGYRErx+ERBYmhER8LIRE4jKEREk5hESvP4REFkaERHxM
hETiUoRESVmERLhfhEQWZoREhGyEROJyhERJeYREuH+ERBaGhESEjIRE4pKEREmZhESvn4RE
HqaERISshETisoRESbmERK+/hEQWxoREfMyEROLShERR2YREuN+ERB7mhER87IRE4vKERGL5
hES4/4REFgaFRHwMhUTrEoVEURmFRK8fhUQWJoVEfCyFROsyhURJOYVEwD+FRBZGhUSdTIVE
4lKFRElZhUSvX4VEFmaFRHxshUTrcoVEUXmFRLh/hUQWhoVEfIyFROKShURJmYVEuJ+FRB6m
hUR8rIVE4rKFRFG5hUS4v4VEHsaFRHzMhUTi0oVESdmFRK/fhUQW5oVEfOyFROvyhURJ+YVE
uP+FRB4GhkSEDIZE6xKGREkZhkSvH4ZEFiaGRJUshkTiMoZESTmGRK8/hkQWRoZEfEyGROtS
hkRJWYZEr1+GRCZmhkR8bIZE4nKGRGJ5hkSvf4ZEHoaGRHyMhkTikoZESZmGRK+fhkQWpoZE
fKyGROKyhkRJuYZEuL+GRBbGhkR8zIZE89KGREnZhkSv34ZEFuaGRHzshkTi8oZESfmGRK//
hkQWBodEhAyHRLgTh0RJGYdEuB+HRBYmh0R8LIdE4jKHRFE5h0SvP4dEFkaHRHxMh0TiUodE
UVmHRK9fh0QWZodEfGyHROtyh0RJeYdEr3+HRBaGh0R8jIdE4pKHRFGZh0Svn4dEFqaHRHys
h0TisodESbmHRK+/h0QWxodEfMyHROLSh0RJ2YdEr9+HRBbmh0R87IdE4vKHREn5h0Sv/4dE
FgaIRHwMiEQsE4hESRmIRK8fiEQWJohEfCyIROIyiERJOYhE</AssayXData><AssayYData Points="900">gVq9PzjovT/dWr8/F33AP5NLwT/XDcI/oevCP3odwz9T1sM/jqXEPxRjxD/hO8U/RM3EP/Aj
xT9McMY/S5LGP4npxT9O08U/JyvGP6Npxj8+7cY/kcXGP1aUxj95Bsc//ePGPw0rxz/dLMc/
FjvHPwDjxj9bYMc/lGvHP8Loxj/QDsc/A/7GP5N3xz+RCcc/pKPHP7Izxz/DMsc/v1zHP67d
xz9iScc/uDXHP/bBxz9P+Mc/epTHPy+Qxz/ni8c/5qnHPymbxz9mqsc/RVXHPwGgxz+Rw8c/
E4THPyV1xz8S7Mc/fVLHPwaaxz+9t8c/IrXHP+NCxz/vbsc/TWTHP6XIxz9PW8c/+VHHP5DD
xz+Lwsc/0szHP3S4xz9dMcc/oKPHP/Z3xz/r5cc/K5DHP9HIxz8Fe8c/6v/HP0b1xz+JPMc/
69rHPxRixz/+o8c/GzrHP3wCyD8p0cc/Ub7HP5eQxz8Aq8c/LPnHP7rQxz+z9sc/C1zHPzkr
xz8D18c/7IDHPyZ1yD+ElMc/JjbHP40wyD8iDsg/ZMzHP7/Jxz/zrMc/R0nIP/+Dxz88ccc/
18/HPzWsxz/tpsc/5GrHP7ykxz8zIsg/107HP5XOxz8ldsc/kzvHP1ikxz9K2sc/Q0fHP3ip
xz9rlMc/ev/HPwCcxz9PrMc/5APIP97Lxz98z8c/9uPHP6MdyD8OW8g/Bw/IPxQYyD9WAcg/
8MXHP4bLxz/44sc/db/HP7nRxz9xRcg/Wt7HP3yFxz81l8c/OePGP5t1xz/wJ8g/FFvIP8GJ
xz+3WMc/5p3HPz7hxz878sc/A/rGP9p7xz+fcsc/++zGP+p5xz+d8sc/kHzHPyqhxz+spcc/
5GvHP2aWxz9aVMc/s6LHP8/sxz/mjcc/puTHP9ozxz8Xkcc/wLXHP27vxz+Rtsc/q6HHP52F
xz+Gl8g/9PjHP3MEyD9p5Mc/sy7IP2Wsxz8QO8c/wfbHPxajxz+Z8cc/OqXHP9wOyD8a8sc/
VBjIP72lxz/Y+cc/NzXHP+hbxz82zsc/AbzHP8/Zxz/ioMc/g7PHP7XIxz/Qnsc/M1THPyrf
xz+QRsg/bwDIP3TOxz9gXsg/BL/HPxDyxz+Iesc/bIHIPzzExz+j/cc/gcXHP9Oxxz+9/8c/
k9THP+vaxz/2asc/1DfIP6TMxz/ud8c/fbrHP4wFyD/d+8c/Q5bIPxQGyD9mk8c/vSDIP1fr
xz/d+sc/3HzIPzLRxz/o7cc/ZgfIP5F7yD9wbMg/b7fHP1BPxz80G8g/tTPIP4LMxz/LYMc/
hN7HPwirxz+Desc/bGXHP4MZyD+64sc/We7HPyy8xz90FMg/l9THP8W3xz9y3sc/B67HP6bc
xz9aE8g/Iu/HP/bBxz9wwsc/BXDIP4Gtxz/oFsg/uhvIP723xz9gbcg/tLrHPwaTyD9tc8g/
1yHIP5cuyD8v18c/RBPIP2gtyD/Jg8c/SOvHPxrLxz+N68c/wCPIP6fZxz/+T8g/e6THP4Bk
xz9HOsg/AATIP9QwyD9g8Mc/JvLHP+IyyD/IdMc/G97HP17axz+fysc/zjLIP5Pyxz+KC8g/
F87HP2uHxz/nssc/ODnIP/Cqxz+DEsg/rprHP59gyD8x28c/YDjIP6pXyD/MO8g/7U7IP8b2
xz+KaMg/nzHIP9hZyD/Sdcg/JijIP1wXyD+dC8g/KUjIPwAiyD9Eocc/8bHIP0r3xz9cH8g/
tUbIP4Y/yD9FOsg/UX3IP4TUxz9u+8c///rHP7VeyD+cVMg/eu/HP30EyD+r8cc/kcDIP86x
xz//v8g/LFnIP0hryD/iO8g/YffHP+CoyD+6xMc/To7IP6wZyD+5J8g/3lnIP+NdyD8z48c/
E+jIP6E1yD8tdsg/zm3IP2UwyD8PY8g/2zXIP6ptyD+fc8g/WkDIP5ClyD8A4sc/J1/IP7H0
xz/sN8g/FJjIPzltyD8o1Mc/EEbIP61EyD9O2sg/SkvIP9QlyD93KMg/HFvIPxRhyD9efMg/
KcrIP7qLyD/QTMg/onrIP40wyD8c08g/z0bIP1MgyD9qX8g/PM/HP0j7xz9C6sc/fZXIPwKZ
yD8tHsg/VYLIPw7HyD/An8g/E1rIP0iiyD+PYcg/d6nIP8K2yD8un8g/UWDIP9xmyD+1+cc/
B4zIP0hvyD8kysg/bW7IP3DYyD/QQMg/SqXIP+tCyD+6O8g/Z2rIP0yYyD/mp8g/qJ3IP6Rf
yD+KdMg/hMvIP/Hwxz/Ry8g/uq3IP2tRyD9ht8g/Xs7IP/QOyD+OWsg/r2jIP2O5yD/8T8g/
qEDIP3KyyD++1sg/kWfIP6DUyD/6tcg/6pvIP/uXyD9sz8g/k4LIPwpHyD+lYsg/0tPIPwd0
yD9fs8g/XbPIPwPjyD8dwsg/Q7nIP86SyD/7oMg/KUjJPy1ByD9Qtsg/fDjJP+nryD81Kcg/
WDDIP57+yD+F1cg/krfIP0oRyT83wMg/gITIP571yD9Izsg/W2/IP/2+yD9qOMk/0qzIP2oP
yT/9QMk/i+nIP9/fyD+p48g/7G3IPx7myD/mfcg/rdPIPxm9yD8L48g/f4XIP04gyT8kk8g/
LL7IP5MFyT9bUck/EDzJP7t0yD+Ngcg/S7bIP5kHyT/P/8g/Es3IP2bKyD9uHsk/Pk/IP/pG
yT+d58g/WdTIP4a4yD+IGMk/JOzIPwkQyT+oKMk/TJLIP6klyT8mgcg/TuzIPxwiyT/418g/
9ifJP8qayD8QrMk/fyXJP9qCyD82lcg/efzIPwiwyD+z6Mg/h9zIP5c4yD9tB8k/BTLJP7oQ
yT+RKck/LNrIP4C7yD+RfMg/paLIP5wxyT8lc8g/dsHIP5MFyT8Pc8k//EnJP38TyT8ANck/
lOjIPz+3yD8BDsk/7qXJP3U9yT/OY8k/xkTJP+cbyT/6KMk/ZEbJP6AlyT/o6sg/McnJP6Yk
yT84aMk/uFDJP3swyT/TUcg/EgPJP1QEyT8/TMg/YT/JP0SFyT+25sg/K/jIP8HPyD/fPck/
hubIP9IXyT8qcMg/wDTJP98lyT9CVsk/lKjJP9dYyT/GQ8k/wyvJP+KCyT8NC8k/fEHJP3tc
yT811Mg/6rbIP5TvyT/468g/c7HJP9HQyD9PX8k/BoTJP5d4yD+fbsk/YATJP0PeyD/1Tck/
yyXJP4UnyT9t2Mg/EFHJPzh3yT8NL8k/orbIP3KJyT91Xck/YZjJPxQ2yT8xjMk/YSDJP5ye
yT8W5sg/NkXJP2/tyT8zJ8k/ukHJPxIvyT8SQMk/DVPJP0pJyT+zgsg/F8LIP/YkyT9Cssk/
54bJP7AQyT9O2sg/4zLJP4kfyT9qbMk/V/zIP+WNyT/J4sg/tLbIPyivyD+pM8k/MYXJPzyc
yT9eLsk/0qzJP8UDyT/Di8k/Jn/JP+FEyT9lwMk/RH3JP3QQyT9Hkck/0SLJPxfuyD+oM8k/
oJvJPzdNyT8WZck/94fJP6pDyT8R78k/U1bJP1dGyT87Vsk/9HjJP5GdyT/Z08k/8lzJPxop
yT8CyMk/yl/JP9gIyj9gcMk/xRnJPyswyj99dck/G1fJPxaWyT+IXMk/UZPJP78cyT9UNck/
r/nIP7PqyT8qBck/wmfJP5LDyT9GTsk/+brJP7RlyT92Gco/w5XJP5XOyT8s/ck/nDHJP7lJ
yT+ED8o/9D7KP7mJyT9Kwsk/U9fJP9ZoyT/PM8o/zIjJP4uIyT92F8k/5aLJPxIgyj/vB8o/
56vJP6WByj9rmsk/qHTJP6HByT+1Hco/d0/KP+HUyT/iick/8rjJPynZyT8qbck/dorJP0W3
yT8+y8k/V6jJP4uayT8bqsk/LbPJP6H7yT++38k/W8XJP6iQyT8NYMo/qKvJPxUYyj+ywsk/
K8PJP+jHyT/iEMo/SnbJP5Mtyj8xGsk/T7fJP2LxyT96K8k/y5vJPzP1yT9FFso/OpvJPwBA
yj8Y4ck/YOPJP7wVyj9vFco/EbXJP96TyT+ksck/DK/JP7RMyj8nN8o/vLDJP1hMyj9GLco/
+9TJP+KEyT/l7sk/ZHfJP3ipyT+03Mk/xIzJPwBRyT8ulco/1PPJP7cAyj/mAMo/2rHJP4y0
yT8Wysk/8TrKP62fyT9bt8k/tUnKP0CeyT8rOMo/Ig7KP4H8yT+iFso/ubTJPyHtyT+lC8o/
trXJP+1Jyj9i/Mk/t+rJP8jiyT8Epso/bUzKPyv1yT/mk8k/d0/KP05Zyj/MEso/VZrJP51r
yj8aLco/NQbKP1z7yT+AVMo/TqfJP7jGyT/5oMk/Wl/KP+31yT9p8Mk/BK7JPwDvyT8Ikso/
7wbKPzwnyj+P7sk/aWHKP7eQyj9X3ck/3grKPwG3yT85Cso/a03KP8Uzyj/Emco/GtrJP9v8
yT8Bw8k/OafKP4uvyj9/Fco/WTHKPwlpyj9zWMo/gFbKP0cUyj/9Uso/xS/KP1C3yj/mAMo/
J2vKP/uryj+Rt8k/5K7KP/gRyj9d9ck/X6bJP61Kyj9ZE8o/2aDKP+55yj8q68k/qinKPxVZ
yj8zaso/w1DKP9xYyj/9m8o/1GfKP9d+yj/sDso/7HnKP3Ggyj/ltMo//UnKP4h4yj/x48k/
1QLKPwi5yj+jmMo/lU/KP7OTyT/Yjco/azLKP8r4yT+eTso/o4HKP3igyj8lg8o/s8PKP8j6
yj8KM8o/WPnJP8IKyj9OeMo/enHKP5pyyj9l/8k/E43KP/smyj+oAMo/OMfKP1VByj+hcso/
bs/KPwAgyj+Tkso/KrHKP3lOyj8qm8o/aMLKP5Dsyj+OmMo/</AssayYData></Step><Step><CommonData><SampleLocation>11</SampleLocation><SampleID></SampleID><SampleGroup></SampleGroup><SampleInfo></SampleInfo><SampleRow>F</SampleRow><SamplePlate>1</SamplePlate><WellType>REGENERATION</WellType><Concentration>-1</Concentration><ConcentrationUnits>µg/ml</ConcentrationUnits><MolarConcentration>-1</MolarConcentration><MolarConcUnits>nM</MolarConcUnits><MolecularWeight>-1</MolecularWeight><Temperature>25</Temperature><StartTime>1329224</StartTime><AssayTime>5</AssayTime></CommonData><FlowRate>1000</FlowRate><StepType>KREGENERATION</StepType><StepName>Regeneration</StepName><StepStatus>OK</StepStatus><ActualTime>5.00005</ActualTime><CycleTime>0.2</CycleTime><AssayXData Points="25">rz+IRBVGiER8TIhE4lKIRElZiESvX4hEDWaIRHxsiETicohEQHmIRK9/iEQVhohEfIyIRNqS
iERJmYhEr5+IRA2miER8rIhE4rKIREm5iESvv4hEDcaIRHTMiETi0ohESdmIRA==</AssayXData><AssayYData Points="25">4+gewHexMsABxDzAhEdDwBE5SMB8FEzAsXpPwCVrUsDDxlTAuppWwHDAWMAWVFrA5eZbwP6g
XcCetl7AsClgwBdcYcCCZWLARjVjwId0ZMBgE2XAKR9mwEHAZsDSi2fAEvtnwA==</AssayYData></Step><Step><CommonData><SampleLocation>12</SampleLocation><SampleID></SampleID><SampleGroup></SampleGroup><SampleInfo></SampleInfo><SampleRow>F</SampleRow><SamplePlate>1</SamplePlate><WellType>NEUTRALIZATION</WellType><Concentration>-1</Concentration><ConcentrationUnits>µg/ml</ConcentrationUnits><MolarConcentration>-1</MolarConcentration><MolarConcUnits>nM</MolarConcUnits><MolecularWeight>-1</MolecularWeight><Temperature>25</Temperature><StartTime>1345453</StartTime><AssayTime>5</AssayTime></CommonData><FlowRate>1000</FlowRate><StepType>KREGENERATION</StepType><StepName>Regeneration</StepName><StepStatus>OK</StepStatus><ActualTime>5.00005</ActualTime><CycleTime>0.2</CycleTime><AssayXData Points="25">r9+IRBXmiER87IhE4vKIREn5iESv/4hEFQaJRHwMiUTaEolESRmJRK8fiUQNJolEfCyJRNoy
iURAOYlErz+JRA1GiUR8TIlE4lKJRElZiUSlYIlEDWaJRHxsiUTacolESXmJRA==</AssayXData><AssayYData Points="25">vEBIPhoMYD7Fz4I+XzaQPhQ0nD6Kh6M+q6GrPlGhsz5cw7Y+IjS7PiCAwz6gucU+UkLLPs2p
zj51itA+Gv3RPoeQ1j5hGtg+BKzbPrKt3j6Mat4+gnHhPl8x5T5+Z+Y+IIHnPg==</AssayYData></Step><Step><CommonData><SampleLocation>11</SampleLocation><SampleID></SampleID><SampleGroup></SampleGroup><SampleInfo></SampleInfo><SampleRow>F</SampleRow><SamplePlate>1</SamplePlate><WellType>REGENERATION</WellType><Concentration>-1</Concentration><ConcentrationUnits>µg/ml</ConcentrationUnits><MolarConcentration>-1</MolarConcentration><MolarConcUnits>nM</MolarConcUnits><MolecularWeight>-1</MolecularWeight><Temperature>25</Temperature><StartTime>1361533</StartTime><AssayTime>5</AssayTime></CommonData><FlowRate>1000</FlowRate><StepType>KREGENERATION</StepType><StepName>Regeneration</StepName><StepStatus>OK</StepStatus><ActualTime>5.00005</ActualTime><CycleTime>0.2</CycleTime><AssayXData Points="25">r3+JRBWGiUR8jIlE2pKJREmZiUSvn4lEFaaJRHysiUTisolEQLmJRK+/iUQVxolEdMyJROLS
iURJ2YlEp9+JRBXmiUR87IlE4vKJRED5iUSv/4lEDQaKRHQMikTaEopESRmKRA==</AssayXData><AssayYData Points="25">Uu5BwAVIUMCs+1bAOpZawFsLXcAdHF/A1VdhwNNVYsAdwWPArDxlwIsMZsApJWfAfiZowOHN
aMAEXGnA3oZqwPcYa8D7gmvArzpswHUhbcAg/WzAi0RtwN8UbsDmqG7ALMluwA==</AssayYData></Step><Step><CommonData><SampleLocation>12</SampleLocation><SampleID></SampleID><SampleGroup></SampleGroup><SampleInfo></SampleInfo><SampleRow>F</SampleRow><SamplePlate>1</SamplePlate><WellType>NEUTRALIZATION</WellType><Concentration>-1</Concentration><ConcentrationUnits>µg/ml</ConcentrationUnits><MolarConcentration>-1</MolarConcentration><MolarConcUnits>nM</MolarConcUnits><MolecularWeight>-1</MolecularWeight><Temperature>25</Temperature><StartTime>1377781</StartTime><AssayTime>5</AssayTime></CommonData><FlowRate>1000</FlowRate><StepType>KREGENERATION</StepType><StepName>Regeneration</StepName><StepStatus>OK</StepStatus><ActualTime>5.00005</ActualTime><CycleTime>0.2</CycleTime><AssayXData Points="25">rx+KRBUmikR0LIpE4jKKREk5ikSnP4pEFUaKRHRMikTiUopEQFmKRK9fikQVZopEdGyKROJy
ikRJeYpEr3+KRBWGikR8jIpE4pKKREmZikSvn4pEDaaKRHysikTisopESbmKRA==</AssayXData><AssayYData Points="25">fVA+Ph00WD5QlX0+dlGKPrXflD7W0p8+lkmmPnMJrj61fbE+RCm5Pu1Qvj6S5cU+PBTHPj0G
yT5K/c0+lzTPPhw00z79GdU+HXnaPsGH2j6Qhd0+Fb7gPoUH4T6zKOM+ebPkPg==</AssayYData></Step><Step><CommonData><SampleLocation>11</SampleLocation><SampleID></SampleID><SampleGroup></SampleGroup><SampleInfo></SampleInfo><SampleRow>F</SampleRow><SamplePlate>1</SamplePlate><WellType>REGENERATION</WellType><Concentration>-1</Concentration><ConcentrationUnits>µg/ml</ConcentrationUnits><MolarConcentration>-1</MolarConcentration><MolarConcUnits>nM</MolarConcUnits><MolecularWeight>-1</MolecularWeight><Temperature>25</Temperature><StartTime>1393872</StartTime><AssayTime>5</AssayTime></CommonData><FlowRate>1000</FlowRate><StepType>KREGENERATION</StepType><StepName>Regeneration</StepName><StepStatus>OK</StepStatus><ActualTime>5.00005</ActualTime><CycleTime>0.2</CycleTime><AssayXData Points="25">r7+KRA3GikR0zIpE2tKKREnZikSn34pEDeaKRHTsikTi8opEQPmKRKf/ikQNBotEdAyLRNoS
i0RAGYtEpx+LRA0mi0R0LItE4jKLREA5i0S3P4tEDUaLRHRMi0TaUotESVmLRA==</AssayXData><AssayYData Points="25">ktZFwHC2UsCRVVjAPaVbwBdSXsAIEWDAev1hwDw2Y8C2XWTArLplwDuXZsCDUmfAFDVowJrL
aMC+mGnAKjxqwL6AasC11WrAj4lrwHKDbMB7uGzAJx9twHrRbcAy423A1vdtwA==</AssayYData></Step><Step><CommonData><SampleLocation>12</SampleLocation><SampleID></SampleID><SampleGroup></SampleGroup><SampleInfo></SampleInfo><SampleRow>F</SampleRow><SamplePlate>1</SamplePlate><WellType>NEUTRALIZATION</WellType><Concentration>-1</Concentration><ConcentrationUnits>µg/ml</ConcentrationUnits><MolarConcentration>-1</MolarConcentration><MolarConcUnits>nM</MolarConcUnits><MolecularWeight>-1</MolecularWeight><Temperature>25</Temperature><StartTime>1409986</StartTime><AssayTime>5</AssayTime></CommonData><FlowRate>1000</FlowRate><StepType>KREGENERATION</StepType><StepName>Regeneration</StepName><StepStatus>OK</StepStatus><ActualTime>4.99895</ActualTime><CycleTime>0.2</CycleTime><AssayXData Points="25">r1+LRA1mi0R0bItEPHOLREl5i0Snf4tEFYaLRHSMi0TakotEQJmLRKefi0QNpotEdKyLRNqy
i0RAuYtEp7+LRBXGi0R8zItE2tKLREDZi0Sv34tEDeaLRHTsi0Ta8otEQPmLRA==</AssayXData><AssayYData Points="25">wt5tPtEjhD4krJU+Mg+gPsp7rj6WyLM+gs68PgA7wT5x78g+AOzOPiyX0z43X9U++njaPuW4
3D7lg+I+zc7lPuO55j4E9+o+qBfsPpCT7z6Dc/E+Ll71PnoR9j7gh/g+/qz3Pg==</AssayYData></Step><Step><CommonData><SampleLocation>1</SampleLocation><SampleID></SampleID><SampleGroup></SampleGroup><SampleInfo></SampleInfo><SampleRow>F</SampleRow><SamplePlate>1</SamplePlate><WellType>BUFFER</WellType><Concentration>-1</Concentration><ConcentrationUnits>µg/ml</ConcentrationUnits><MolarConcentration>-1</MolarConcentration><MolarConcUnits>nM</MolarConcUnits><MolecularWeight>-1</MolecularWeight><Temperature>25</Temperature><StartTime>1424702</StartTime><AssayTime>30</AssayTime></CommonData><FlowRate>1000</FlowRate><StepType>BASELINE</StepType><StepName>Baseline</StepName><StepStatus>OK</StepStatus><ActualTime>30</ActualTime><CycleTime>0.2</CycleTime><AssayXData Points="150">pv+LRAwGjERzDIxE2RKMRDcZjESmH4xEBCaMRHMsjETZMoxEQDmMRKY/jEQERoxEa0yMRNlS
jERAWYxEnl+MRARmjERrbIxE0XKMRDd5jESef4xEBIaMRGuMjETZkoxEQJmMRKafjEQMpoxE
a6yMRNGyjERAuYxEpr+MRATGjERrzIxE2dKMREDZjESm34xEBOaMRHPsjETR8oxEN/mMRKb/
jEQMBo1EawyNRNkSjUQ3GY1Enh+NRAQmjURzLI1E0TKNRDc5jUSeP41EDEaNRHNMjUTZUo1E
QFmNRJ5fjUQMZo1Ec2yNRNFyjURAeY1Enn+NRASGjURrjI1E2ZKNRECZjUSmn41EDKaNRGus
jUTRso1EQLmNRKa/jUQExo1Ec8yNRNHSjURA2Y1Ent+NRAzmjURz7I1E2fKNRDf5jUSe/41E
DAaORHMMjkTREo5ENxmORJ4fjkQMJo5EayyORNEyjkQ3OY5Enj+ORARGjkRrTI5E0VKORDdZ
jkSeX45EDGaORHNsjkTRco5EQHmORKZ/jkQMho5Ea4yORNGSjkQ3mY5Epp+ORASmjkRrrI5E
2bKOREC5jkSev45EDMaORHPMjkTR0o5EN9mORLbfjkQM5o5Ea+yORNnyjkRA+Y5Env+ORAwG
j0RrDI9E0RKPRDcZj0SeH49EBCaPRGssj0TRMo9EQDmPRKY/j0QMRo9Ec0yPRNlSj0RAWY9E
nl+PRARmj0RrbI9E0XKPREB5j0Sef49EBIaPRGuMj0TRko9EN5mPRJ6fj0QMpo9Ea6yPRNmy
j0RAuY9E</AssayXData><AssayYData Points="150">OkgIP4MyCD/DiQk/UwcKP/VOCj/Eago/KZcKP+/CDD+/VQw/IRQMP7z4DD9clgw/cbENP//R
DT9VMw0/9CEPP/XiDT9Upw8/Av8OP43QDz+DOQ8/M00RPwJRET9MtBE/myARP6vRET+5yxE/
wJERP1ZaEj+RsxM/akETP05jEz9/yhM/69ATP9ppFD8jFhQ/P6sTP3xKFD+dkBY/saoUP5Ze
Fj+ddBU/OXMVP9/tFj9cAhY/s7YVP0dgFj8zbRc/NIUXP+UHGD/yUhc/ajYXP8oIGD8yjRY/
2jEXP5vsFz/WCBg/dS0ZPzVYGT/QsRk/NFUZP3mLGD9cBRo/WbcaP75NGj+4Vxk/9/4ZP+EI
Gz+csxk/2AobP6+sGj9d0ho/n5EbP9nOGz+cwRs/HFUcPwCIGz8VcBs/kpwbPwYPHT+PJx0/
iLkcP4wUHD84lRw/e2EdP73pHT8++h0/KKUePwR9HT9Thxw/H3AeP8wTHj8MgB0/jEAeP4ou
Hj9eRx4/CPoeP73wHT9Pex4/5OcePxAwHz8XSh8/j14fPx/UHz8uOSA/JHogP2oxIT+l7x4/
wFAgP1OGID/m7CA/KjUhPzv2ID/B3SA/nzIgP/GtID8lhCE/F7IhP1xoIT/1YiE/v0wiP3ER
IT/irCE/7zUiP8mDIj8NkyE/RA4iP4ZYIj8tHCM/dzsgPwXKIz9pViI/0qojPyedIj95qSM/
xxgjP9ioIj9+YCM/5GojP+fdIz/XqCQ/fjYkP2ANJD8snSQ/K6YkP/arIz85FyQ/HxklPyw2
JD+hQiQ/</AssayYData></Step><Step><CommonData><SampleLocation>4</SampleLocation><SampleID>QA013 delta CDRH1</SampleID><SampleGroup></SampleGroup><SampleInfo></SampleInfo><SampleRow>F</SampleRow><SamplePlate>1</SamplePlate><WellType>KLOAD</WellType><Concentration>10</Concentration><ConcentrationUnits>µg/ml</ConcentrationUnits><MolarConcentration>-1</MolarConcentration><MolarConcUnits>nM</MolarConcUnits><MolecularWeight>-1</MolecularWeight><Temperature>25</Temperature><StartTime>1461045</StartTime><AssayTime>80</AssayTime></CommonData><FlowRate>600</FlowRate><StepType>LOADING</StepType><StepName>Loading</StepName><StepStatus>OK</StepStatus><ActualTime>80</ActualTime><CycleTime>0.2</CycleTime><AssayXData Points="400">pr+PRBXGj0RzzI9E0dKPRDfZj0Se349EBOaPRHPsj0TZ8o9EQPmPRJ7/j0QEBpBEawyQRNkS
kEQ3GZBEnh+QRAwmkERrLJBE0TKQRFg5kESeP5BEBEaQRHNMkETZUpBEQFmQRKZfkEQMZpBE
a2yQRNFykEQ3eZBEpn+QRASGkERrjJBE2ZKQRECZkESen5BEBKaQRGuskET6spBEQLmQRKa/
kEQExpBEi8yQRNHSkERA2ZBEnt+QRAzmkERr7JBE2fKQRDf5kESm/5BEBAaRRGsMkUTREpFE
NxmRRJ4fkUQEJpFEcyyRRNEykUQ3OZFEpj+RRAxGkURrTJFE2VKRRDdZkUSeX5FEDGaRRGts
kUTRcpFEN3mRRACAkUQEhpFEc4yRRNGSkURAmZFEnp+RRASmkURrrJFE0bKRRDe5kUSev5FE
DMaRRGvMkUTR0pFEN9mRRJ7fkUQE5pFEa+yRRNHykUQ3+ZFEpv+RRAQGkkRzDJJE0RKSRDcZ
kkSeH5JEBCaSRHMskkTRMpJENzmSRJ4/kkS4RpJEa0ySRNFSkkQ3WZJEnl+SRARmkkRrbJJE
0XKSREB5kkSmf5JEBIaSRHOMkkQzk5JEQJmSRJ6fkkQEppJEa6ySRDOzkkQ3uZJEnr+SRATG
kkRzzJJE0dKSRDfZkkSe35JEBOaSRGvskkTR8pJEN/mSRJ7/kkQVBpNEawyTRNkSk0Q3GZNE
nh+TRCUmk0RrLJNE0TKTRDc5k0SeP5NEBEaTRGtMk0TRUpNEN1mTRKZfk0QMZpNEc2yTRNFy
k0SBeZNEnn+TRASGk0RrjJNE0ZKTRECZk0Sen5NEBKaTRHOsk0TRspNEN7mTRJ6/k0SYxpNE
a8yTRNHSk0Q32ZNEnt+TRATmk0Rr7JNE2fKTRED5k0Sm/5NEDAaURGsMlETZEpRENxmURK4f
lEQEJpREayyURNEylEQ3OZREpj+URB1GlERzTJRE0VKUREBZlESeX5REBGaURGtslETRcpRE
N3mURJ5/lEQVhpREc4yURNmSlEQ3mZREnp+URASmlERrrJRE2bKURDe5lESev5REBMaURGvM
lETR0pREN9mURKbflEQE5pREa+yURNHylETs+ZREpv+URAQGlURrDJVE0RKVRDcZlUSeH5VE
BCaVRGsslUTZMpVENzmVRKY/lUQERpVEa0yVRNlSlUQ3WZVEpl+VRARmlURrbJVE0XKVRDd5
lUSef5VEBIaVRHOMlUTRkpVEN5mVRJ6flUQEppVEa6yVRNGylUQ3uZVEnr+VRATGlURrzJVE
0dKVRDfZlUSe35VEDOaVRGvslUTy8pVEN/mVRKb/lUQMBpZEzQyWRNESlkQ3GZZEph+WRAwm
lkQXLZZE0TKWRDc5lkSeP5ZEDEaWRHNMlkTZUpZEN1mWRJ5flkQMZpZEc2yWRNlylkQ3eZZE
tn+WRASGlkRrjJZE0ZKWRDeZlkSen5ZEDKaWRHOslkTRspZEQLmWRJ6/lkSPxpZEa8yWRNHS
lkRA2ZZEpt+WRATmlkSU7JZE2fKWRED5lkSm/5ZEDAaXRHMMl0TZEpdENxmXRJ4fl0QMJpdE
cyyXROEyl0RAOZdEpj+XRAxGl0RzTJdE2VKXRFhZl0SmX5dEDGaXRHNsl0TZcpdEQHmXRKZ/
l0QMhpdEc4yXRNmSl0RAmZdEpp+XRAyml0RzrJdE2bKXREC5l0Smv5dEDMaXRHPMl0TZ0pdE
QNmXRKbfl0Q+5pdEc+yXRNnyl0RA+ZdEpv+XRB0GmERzDJhE2RKYREAZmESmH5hEDCaYRHMs
mETZMphEQDmYRKY/mEQMRphEc0yYRNlSmERAWZhEpl+YRAxmmERzbJhEv3OYREB5mESmf5hE
DIaYRHOMmETZkphEQJmYRKafmEQMpphEc6yYRNmymERAuZhEpr+YRAzGmERzzJhE2dKYREDZ
mESm35hEDOaYRHPsmETZ8phEQPmYRKb/mEQMBplEcwyZRNkSmURAGZlEph+ZRAwmmURzLJlE
2TKZREA5mUSmP5lE+kaZRKxMmUTZUplEQFmZRKZfmUQMZplEc2yZRNlymURAeZlEpn+ZRAyG
mURzjJlE2ZKZRECZmUSmn5lEDKaZRHOsmUTZsplEQLmZRA==</AssayXData><AssayYData Points="400">RKsiP131IT/TRiM/G44jPygEJD9D4iM/F1AkP9krJj99BSc/utgoP2FvKD+lMSo/skwrP72c
Kz/ivSw/PmguP7mOLj8g0zA/ze8yP77PMz9kMjQ/oOc0P7/cNT9Upzc/QrM4P4weOT+Qhjs/
7lw7P7M7PT96Kj4/Pew+P/WtQj8M6UE/N3NCP37rRD8nB0U/qntGP4MaSD9tTkg/Q4xJP/A9
Sj8oI0s/dOtNP99KTj/RMU8/LFJQPzkHUD+ZI1I/6aJTPyKAVD/M11Y/585WP10FVz9Sf1k/
T/FYP4SnWj/RGF0/6aFcP6ReXj8kwV8//2hhP42OYT/QqmM/6DpjP51EZD/5D2Y/6vRmPzoL
aD+ZuWg/W9BpP1yiaz91U2w/uHdtP2Xibj+ZkG8/EQFxP3uCcT8XLHM/A4N0P5SwdD9npXU/
18V2P5gueT839Hg/l2R6P+viej9eOXw/NJl8P2l5fD8kvn4/gbx/P4ibgD8Y94A/PGiBP6M0
gj/jhII/xRiDPzGYgz+K+YM/AfuDP3rlhD9JK4U/rsyFPz/xhj+Y+IY/DCKHP2YNiD8/hog/
+K+IP6C3iT9aQYk/nGuJP0aUij/r+Io/AXCLP1r3iz+mgYw/r9KMP1RfjT+uQI0/eJaOP+ms
jj+Qm44/Nd+OPw5Ljz9ecpA/dVqQPz0hkT9J7pE/SdWRP2uFkj9qh5I/UGmTPzHQkz9bTZQ/
XuSUP1grlT8iDpU/hX2VP5xUlj/kMJY/rUqXP0galz/vEpg/fHuYP5TImD86qJg/cb2ZP+I3
mj9FVpo/RKOaP6D7mj8TAJs/c1+bP5+Amz/fppw/TaScP90SnT/Tk50/kqydP2A/nj9Rbp4/
Gj2fPzV5nz8t3Z8/i/CfP0gjoT+A+qA/OXKgP0WOoT8WFqE/pDeiP+Sooj+ay6I/bXqjP7J3
oz+TtqM/rhqkP0jApD9mr6Q/kVOlP0C8pT/pDKY/UU+mP4bJpj+N5KY/4qqnP9Oxpz8gt6c/
MmGoP+YwqT8JQak/kcSpP1tnqT8Jgqk/mySqP0iqqj/Sz6o/pj2rP3lTqz+q5Ks/Pb2sP60f
rD9ZxKw/nuGsP3djrT+B7K0/UZiuP04Arj/cla4/KrquP+1urz9lxK8/i7GvP9zNrz8CD7A/
KK+wP/1bsD+tPbE/PWSxPzmnsT/n7rE/9zuyP3Ptsj9Ci7I/CnazP+tqsz/RCrQ/wMazP2JW
tD+AVrQ/Jvm0P7t2tT+FubU/aBi1P6VrtT9bfLU/Spm2P/Q2tj9U/LY/LPi2P6hctz9MVbc/
zRi4Pzr2tz+NJ7g/4xO5P+3huD+WNbk/GC25PxbxuT8a37k/GFe6P6bAuT+Dj7o/WcC6P909
uz/qBLs/tju7P2r5uz+/v7s/UHC8PzopvD8GUrw/YL28P6amvD+0Tr0/cTK9P9ZXvT9ax70/
QY+9PwGwvj/Ci74/Agi+P1/svj+BlL8/wcC/P22Gvz95pr8/hZPAPzObwD9rmMA/CP/AP9S7
wD/yEcE/RC/BP9sbwT+4EcI/qPzBPyQywj/Xq8I/Ze3BP4vTwj/BrsI/pjfDP9rUwz84JMQ/
RS7EP3W+wz9uAcQ/Y8PEP3iAxD/d3MQ/oJ7FP7+VxT+hScU/KZ/FP1koxj+ZGcY/1JLGPxRL
xj93PsY/2srGP7fSxj9ASsc/TrXHP3b1xj+2gMc/dxLIP9Dkxz83jsc/uRbIP+yRyD9kK8g/
W8LIP0kKyT/y2cg//pTJP76QyT+Uo8k/CY3KPyjOyT+eOMo/lZLKP3Ozyj8/tMo/XUHLP1ZO
yz8kkss/mYfLP3C4yz9QRMw/xb7LPzdezD8kr8w/izzMP8RazT98gsw/+PPMP0xuzD/4gc0/
CW7NP2jZzT/lRc0/FM/OPzWPzj9WOM4/X9DOP/O+zj8IEc4/wlbPP9Qyzz8Stc8/xGDPP5h3
zz+KDM8/r03QPzwD0D+3I9A/gVLQP5Jm0D87mdA/hmDQP5+F0D/vA9E/a8vRP5pI0T+eZtE/
xE/RPzw00j9by9E/WL3SP0ZU0j9WO9I/XM/SPxTR0j94VdM/PoPTP1pM0z/RUdM/EmTTP8Is
0z8Wl9M/icDTP6A20z/XDdQ/UhrUP/Tm0z//E9Q/UF7UPw==</AssayYData></Step><Step><CommonData><SampleLocation>1</SampleLocation><SampleID></SampleID><SampleGroup></SampleGroup><SampleInfo></SampleInfo><SampleRow>F</SampleRow><SamplePlate>1</SamplePlate><WellType>BUFFER</WellType><Concentration>-1</Concentration><ConcentrationUnits>µg/ml</ConcentrationUnits><MolarConcentration>-1</MolarConcentration><MolarConcUnits>nM</MolarConcUnits><MolecularWeight>-1</MolecularWeight><Temperature>25</Temperature><StartTime>1547029</StartTime><AssayTime>30</AssayTime></CommonData><FlowRate>1000</FlowRate><StepType>BASELINE</StepType><StepName>Baseline</StepName><StepStatus>OK</StepStatus><ActualTime>29.9991</ActualTime><CycleTime>0.2</CycleTime><AssayXData Points="150">rr+ZRATGmURrzJlE0dKZRDfZmUSe35lEBOaZRGvsmUTR8plEN/mZRJ7/mUQEBppEawyaRNES
mkRIGZpErh+aRAwmmkRzLJpE0TKaREA5mkSmP5pEVkaaRGtMmkTRUppESFmaRJ5fmkQEZppE
c2yaRNFymkQ3eZpEnn+aRASGmkR7jJpE0ZKaRDeZmkSen5pEDKaaRHOsmkTZsppEQLmaRJ6/
mkQExppEa8yaRNHSmkRA2ZpEnt+aRATmmkRr7JpE0fKaRED5mkSm/5pEDAabRGsMm0TZEptE
QBmbRKYfm0QEJptEcyybRNEym0RAOZtEpj+bRAxGm0RzTJtE4VKbRDdZm0SeX5tEDGabRHNs
m0TZcptESHmbRKZ/m0QEhptEc4ybRNmSm0RAmZtEpp+bRAymm0RzrJtE2bKbREC5m0Suv5tE
DMabRHPMm0TZ0ptEQNmbRKbfm0QM5ptEc+ybRNnym0RA+ZtEpv+bRAwGnERzDJxE2RKcREAZ
nESmH5xEDCacRHMsnETZMpxEQDmcRKY/nEQMRpxEc0ycRNlSnERAWZxEpl+cRAxmnERzbJxE
2XKcREB5nESmf5xEDIacRHOMnETZkpxEQJmcRKafnEQMppxEc6ycRNmynERAuZxEpr+cRAzG
nERzzJxE2dKcREDZnESm35xEDOacRHPsnETZ8pxEQPmcRKb/nEQMBp1EcwydRNkSnURAGZ1E
ph+dRAwmnURzLJ1E2TKdREA5nUSmP51EDEadRHNMnUT6Up1EQFmdRKZfnUQMZp1Ec2ydRNly
nURAeZ1E</AssayXData><AssayYData Points="150">G7DYPxRj2D/aWNk/x3vZP0r62T9rPdk/JvbZPxGS2T+3ZNk/m4bZP8ea2T+cjtk/NJTZP7fG
2T9Xt9k/pi7ZP7Wo2T/lWNo/8IDZP5hA2j+YCdo/JGHaP47m2T9cWNo/MzjaP1Ac2j8PL9o/
QmPaPyZB2j8YbNk/Yn3aP9wt2j/Lf9o/xSraP+Mx2j8JEto/7K/aP9u02j8HQdo/20naP43T
2j8onto/th3bP+ZX2j+1vdo/yIvaP5o22z/dF9s/OVnaP2ne2j8769o/H+3aP/mj2j9Wj9o/
9VnaP7K32j/G79o/btbaP70Z2z9E49o/QAzbP4It2z9qVts/GdDaP8em2j8ytdo/OBrbP+8G
2z9FkNo/PWPbP/jP2j9dxNo/263aP0Ma2z9xC9s/VWbbP/wi2z9DOds/1szaP9Re2z8eats/
K8DaP3FW2z+Ud9s/ZSHbP9ab2z8OBts/ukbbP7Tx2j/qJ9s/WK7bP3LJ2z/OEds/wu/aP8fP
2z85fds/hafbP1aw2z+pmNs/HZbbP64C3D8pYds/1qDbP6qd2z/drNs/5lTbPx+32z+/nts/
OgrcP2+A2z+TRNs/WG7bP+q72z9QA9w/mTjbP6xI2z9tvts/CljbPynP2z/x9ts/3SjcPyUY
3D8n79s/oQrbP3Ah3D9wz9s/jeLbPxD02z+fJ9w/2RDcP0rU2z+Rx9s/+azbP/vT2z975ds/
BCXcP9U53D98XNw/JlbcP29J3D/X8Ns/FXjcPwjM2z/rPdw/413cP0ZW3D9wHN0/Rt7bPyXw
2z8sdtw/</AssayYData></Step><Step><CommonData><SampleLocation>10</SampleLocation><SampleID>BG505 T332N SOSIP</SampleID><SampleGroup></SampleGroup><SampleInfo></SampleInfo><SampleRow>F</SampleRow><SamplePlate>1</SamplePlate><WellType>KSAMPLE</WellType><Concentration>-1</Concentration><ConcentrationUnits>µg/ml</ConcentrationUnits><MolarConcentration>15.63</MolarConcentration><MolarConcUnits>nM</MolarConcUnits><MolecularWeight>-1</MolecularWeight><Temperature>25</Temperature><StartTime>1585802</StartTime><AssayTime>180</AssayTime></CommonData><FlowRate>600</FlowRate><StepType>ASSOC</StepType><StepName>Association</StepName><StepStatus>OK</StepStatus><ActualTime>180</ActualTime><CycleTime>0.2</CycleTime><AssayXData Points="900">pn+dRAyGnURzjJ1E2ZKdRECZnUSmn51EBKadRHOsnUTZsp1EQLmdRKa/nUQMxp1Ec8ydRNnS
nURA2Z1Ept+dRAzmnURz7J1E2fKdRED5nUSm/51EDAaeRHMMnkTZEp5ENxmeRKYfnkQEJp5E
cyyeRNEynkRAOZ5Epj+eRARGnkRrTJ5E2VKeREBZnkSeX55EBGaeRGtsnkTZcp5EWHmeRKZ/
nkQMhp5Ec4yeRNmSnkRAmZ5Epp+eRASmnkRzrJ5E0bKeREC5nkSev55EDMaeRHPMnkTR0p5E
N9meRJ7fnkQE5p5Ec+yeRArznkRA+Z5Epv+eRAwGn0RrDJ9E2RKfREAZn0SeH59EBCafRGss
n0TZMp9EQDmfRJ4/n0QERp9Ea0yfRNFSn0RAWZ9Enl+fRAxmn0RrbJ9E0XKfRDd5n0Smf59E
BIafRGuMn0TZkp9EN5mfRKafn0QEpp9Ec6yfRNmyn0Q3uZ9Enr+fRAzGn0RrzJ9E2dKfREDZ
n0Sm359EDOafRGvsn0TZ8p9EQPmfRJ7/n0QEBqBEawygRNESoERAGaBEnh+gRAwmoERzLKBE
2TKgREA5oESmP6BEBEagRHNMoETRUqBEQFmgRJ5foEQEZqBEa2ygRNlyoEQ3eaBEnn+gRAyG
oERrjKBE2ZKgRECZoESen6BEBKagRHOsoETRsqBEQLmgRJ6/oEQExqBEa8ygRNnSoEQ32aBE
pt+gRAzmoERr7KBE2fKgRDf5oESm/6BEBAahRGsMoUTREqFEQBmhRKYfoUQMJqFEcyyhRNky
oUQ3OaFEnj+hRAxGoURzTKFE0VKhRDdZoUSeX6FEDGahRHNsoUTRcqFEUHmhRJ5/oUQMhqFE
a4yhRNGSoUQ3maFEpp+hRAymoURzrKFE2bKhRDe5oUSmv6FEBMahRGvMoUTZ0qFEQNmhRKbf
oUQM5qFEa+yhROHyoURA+aFEnv+hRAQGokRrDKJE0RKiRDcZokSmH6JEBCaiRHMsokTRMqJE
QDmiRJ4/okQMRqJEa0yiRNFSokQ3WaJEpl+iRAxmokRrbKJE2XKiREB5okSef6JEDIaiRGuM
okTRkqJEN5miRKafokQEpqJEc6yiRNmyokQ3uaJEpr+iRATGokRrzKJE0dKiRDfZokSe36JE
DOaiRGvsokTR8qJEQPmiRKb/okQMBqNEawyjRNESo0RAGaNEph+jRAwmo0RrLKNE0TKjRDc5
o0SeP6NEBEajRGtMo0TZUqNEN1mjRJ5fo0QMZqNEa2yjRNFyo0Q3eaNEnn+jRASGo0RzjKNE
0ZKjRFiZo0Sen6NEBKajRGuso0TRsqNEQLmjRJ6/o0QExqNEa8yjRNHSo0RA2aNEnt+jRAzm
o0Rr7KNE0fKjRED5o0S2/6NEBAakRGsMpETREqRENxmkRJ4fpEQEJqREcyykRNEypERAOaRE
nj+kRAxGpERrTKRE0VKkREBZpESmX6REBGakRGtspETRcqREN3mkRKZ/pEQEhqREa4ykRNGS
pEQ3maREpp+kRAympERzrKRE0bKkRDe5pESmv6REBMakRHPMpETR0qREQNmkRJ7fpEQE5qRE
a+ykRNnypERA+aREpv+kRB0GpURrDKVE0RKlREAZpUSeH6VEBCalRGsspUTRMqVEQDmlRJ4/
pUQERqVEc0ylRNFSpURAWaVEnl+lRAxmpURzbKVE0XKlREB5pUSef6VEDIalRGuMpUTRkqVE
N5mlRK6fpUQMpqVEa6ylRNGypUQ3uaVEpr+lRATGpURzzKVE0dKlREDZpUR74KVEDOalRGvs
pUTZ8qVEN/mlRJ7/pUQEBqZEawymRNkSpkRAGaZEph+mRAQmpkRzLKZE0TKmRDc5pkSeP6ZE
BEamRGtMpkTRUqZEN1mmRJ5fpkQEZqZEa2ymRNFypkQ3eaZEnn+mRAyGpkRzjKZE0ZKmRECZ
pkSen6ZEBKamRGuspkTRsqZEQLmmRJ6/pkQExqZEa8ymRNHSpkQ32aZEpt+mRAzmpkRr7KZE
AvOmRDf5pkSm/6ZEBAanRGsMp0TREqdEQBmnRJ4fp0QEJqdEayynRNEyp0Q3OadEnj+nRARG
p0RrTKdE2VKnREBZp0SeX6dEBGanRGtsp0TZcqdEQHmnRJ5/p0QEhqdEa4ynRNmSp0Q3madE
np+nRASmp0RzrKdE0bKnRDe5p0Sev6dEBManRGvMp0TR0qdEN9mnRKbfp0QE5qdEa+ynRNHy
p0RA+adEnv+nRAQGqERrDKhE0RKoRDcZqESeH6hEBCaoRGssqETRMqhENzmoRJ4/qEQERqhE
c0yoRNFSqEQ3WahEnl+oRARmqERrbKhE0XKoREB5qESef6hEDIaoRHOMqETRkqhEN5moRKaf
qEQEpqhEa6yoRNGyqEQ3uahEpr+oRATGqERzzKhE2dKoRDfZqESe36hEBOaoRGvsqETR8qhE
QPmoRJ7/qEQMBqlEawypRNESqUQ3GalEnh+pRAQmqURrLKlE0TKpRLI5qUSeP6lEBEapRGtM
qUTRUqlEN1mpRJ5fqUQEZqlEa2ypRNFyqUQ3ealEnn+pRAyGqURzjKlE0ZKpRDeZqUSen6lE
BKapRGusqUTRsqlEN7mpRJ6/qUQExqlEa8ypRNHSqURA2alEnt+pRATmqURr7KlE0fKpRDf5
qUSe/6lEBAaqRGsMqkTREqpEQBmqRJ4fqkQEJqpEayyqRNEyqkRAOapEnj+qRARGqkRrTKpE
0VKqRDdZqkSeX6pEBGaqRGtsqkTRcqpEN3mqRJ5/qkQEhqpEa4yqRNmSqkQ3mapEnp+qRASm
qkRrrKpE0bKqRDe5qkSev6pEBMaqRHvMqkTZ0qpEN9mqRJ7fqkQE5qpEa+yqRNHyqkRA+apE
rv+qRAQGq0RrDKtE0RKrRDcZq0SeH6tEBCarRGssq0TRMqtENzmrRJ4/q0QERqtEa0yrRNFS
q0RAWatEz1+rRARmq0RrbKtE0XKrRDd5q0Sef6tEDIarRGuMq0TZkqtEQJmrRKafq0QMpqtE
c6yrRNmyq0RAuatEpr+rRBXGq0RzzKtE2dKrREDZq0Sm36tEDOarRGvsq0TZ8qtEQPmrRKb/
q0QMBqxEcwysRNkSrERAGaxEph+sRAwmrERzLKxE4TKsRFg5rESmP6xEDEasRHNMrETZUqxE
QFmsRKZfrEQMZqxEc2ysROFyrERAeaxEpn+sRAyGrERzjKxE2ZKsRGCZrESmn6xEDKasRHOs
rETZsqxEQLmsRKa/rEQMxqxEc8ysRNnSrERA2axEpt+sRAzmrERz7KxE2fKsRED5rESm/6xE
DAatRHMMrUTZEq1EQBmtRKYfrUQMJq1EcyytRNkyrURAOa1Epj+tRAxGrURzTK1E2VKtREBZ
rUSmX61EDGatRGtsrUTZcq1EQHmtRKZ/rUQMhq1Ec4ytRNmSrURAma1Epp+tRHemrURzrK1E
2bKtREC5rUSmv61EDMatRHPMrUTZ0q1EQNmtRKbfrUQM5q1Ec+ytRNnyrURA+a1Epv+tRAwG
rkRzDK5E2RKuREAZrkSmH65EDCauRHMsrkTZMq5EQDmuRKY/rkQMRq5Ec0yuRNlSrkRAWa5E
pl+uRAxmrkRzbK5E0XKuRIl5rkSmf65EBIauRHOMrkTZkq5ESJmuRJ6frkQMpq5Ec6yuRNmy
rkRAua5Epr+uRAzGrkRzzK5E2dKuREDZrkSm365EDOauRGvsrkTZ8q5EUPmuRKb/rkQEBq9E
awyvRNkSr0Q3Ga9Enh+vRAwmr0RzLK9E2TKvREA5r0SmP69EDEavRHNMr0TZUq9EQFmvRJ5f
r0QMZq9Ec2yvRNlyr0RAea9Epn+vRASGr0RzjK9E2ZKvRECZr0Smn69EDKavRHOsr0TZsq9E
QLmvRKa/r0QMxq9Ec8yvRNHSr0RA2a9Ept+vRAzmr0Rz7K9E+vKvRED5r0Sm/69EDAawRHMM
sETRErBEQBmwRKYfsEQEJrBEcyywRNkysEQ3ObBEnj+wRAxGsERzTLBE2VKwREBZsESmX7BE
DGawRHNssETZcrBEQHmwRKZ/sEQMhrBEc4ywRNGSsEQ3mbBEpp+wRAymsERrrLBE2bKwREC5
sESmv7BEDMawRHPMsETZ0rBEQNmwRKbfsEQM5rBEc+ywRNHysERA+bBEpv+wRAwGsURzDLFE
2RKxREAZsUSmH7FEDCaxRHMssUTZMrFEQDmxRKY/sUQMRrFEa0yxRNlSsURAWbFEnl+xRAxm
sURzbLFE0XKxREB5sUSmf7FEDIaxRHOMsUTZkrFEQJmxRKafsUQMprFEc6yxRNmysURAubFE
pr+xRAzGsURzzLFE0dKxRDfZsUSm37FEBOaxRHPssUTZ8rFEN/mxRKb/sUQMBrJEcwyyRNkS
skRAGbJEnh+yRAwmskRzLLJE0TKyREA5skSmP7JEDEayRGtMskTZUrJEQFmyRKZfskQMZrJE
c2yyRERzskQ3ebJEpn+yRASGskRzjLJE0ZKyRECZskSmn7JEDKayRHOsskTRsrJEQLmyRKa/
skQMxrJEc8yyRNnSskRA2bJEpt+yRAzmskRz7LJE2fKyRDf5skSm/7JEBAazRHMMs0TZErNE
NxmzRJ4fs0QMJrNEcyyzRNkys0RAObNEnj+zRAxGs0RrTLNE2VKzREBZs0SmX7NEBGazRHNs
s0TZcrNEQHmzRKZ/s0QEhrNEa4yzRNmSs0Q3mbNEpp+zRAyms0RzrLNE0bKzREC5s0Smv7NE
DMazRGvMs0TR0rNEN9mzRKbfs0QM5rNEc+yzRNHys0RA+bNE</AssayXData><AssayYData Points="900">TXrcPxCV2z9Qu9o/AIzZP0Xv2D9fHNg/gsXWP9MJ1z+wnNY/16DWP+QM1j/BC9Y//KnVPy6H
1T80QdU/zTzVP6KU1T9Ip9Q/KqnUP1Tn1D+MrNQ/xwjVP0Wk1D+zqtQ/W07UP1FY1D+qf9Q/
kiHUP6y/1D+0BtU/ox/VP+ax1D9yYtQ/LhHVP2vH1D+rONU/z5XUP3vQ1D/r+dQ//wXVP553
1D8wANU/DdPUP6q+1D8a89Q/aS7VPzAN1T8/wdQ/3mXUPzM51D+Y8dQ/gBTVPzIq1T/57tQ/
LNLUP3oB1T9XKdU/b37UPzBc1T/a6tQ/oZjVP7lJ1T/AItU/g87UP34c1T8sPtU/dU3VP2ZM
1T/x8NQ/YiXVP/up1T8bztU/w4PVP/q+1D8GUNU/VXHVPyhg1T9l5dU/Oh/VP7x41T9y8NQ/
/z/VP5t51T/VYNU//DjVP7cb1j+QL9U/BjfWP/Mc1j+zfdU/TkfWP5Xe1T+wf9U/l7HVPw92
1j8O49U/ChDWPxXg1T+qEdY/AY7VP+9w1T948tU/ON3VPxse1j8f4tU/9GXVP/UB1j+dVNY/
SvHVPwQl1j8QBdY/fyfWP6Fc1j+UyNU/WnzWPy0G1j9CNNc/4e7VP1Py1T9bYtY/0jrWPzhR
1j/ubtY/XijWP1g51j9IXNY/ayHWPwiN1j+y/dU//XvWP2QM1z8H49Y/75nWPzGN1j+tNdc/
8bzWP+lJ1j+rgtY/kXHXP88w1z956dY/ZxLXP5LE1j9a8dY/+DLXP9yf1j8WI9Y/DkrXP2rA
1j9UHNc/rqXWPx7E1j9vmdY/YL3WP+XR1j+hWtc/lMrWP4NT1z8zTtc/lYTWP54h1z+outY/
xhjXP7Dl1j8VF9c/tOrWP2Fb1z/E2dY//jHXP17y1j/qgNc/AH7XP12R1z9GutY/FF7XPysv
1z/oy9Y/IGvXPz7k1z+Ywtc/Va/XP3x01z+Katc/wUTXP1Ns1z8rlNc/scjXP76B1z/sWtc/
THfXP05N1z8ugtc/crLXP6Kr1z+kUdg/s9vXP6jZ1z+Ozdc/opbXP9aX1z8QvNc/Tq7XP3KC
1z9eJtg/GQrYPz+R1z/Wk9c/j9LXP0G81z82ANg/OgvYPxjM1z9/9tc/ZsHXP9tq1z95LNg/
LKfXP5U62D9hu9c/sybYP9x92D/tGdg/5N3XP+DN1z9Rutc/w0LYPzsN2D8o2dc/D93XPxkz
2D9Z+9c/8eXXP/fc1z+Jmdg/dZfYP83T1z+d6dc/oW/YP7ww2D+bqNg/oYHYP7Dx1z9bOdg/
SHHYP26P2D8+vtg/QGzYP9VQ2D/KbNg/7T3YP6jt2D8Dm9g/MWTYP0Od2D8CBtk/gNvXPwe/
1z//ptg/kTXYPziF2D8PYNg/omLYPyPz2D/urdg/i8LYP/ET2T+Vytg/gzXZP/Gr2D+Vg9g/
bIfYP/EZ2T9PzNg/IyDZPw7F2D/uTdk/JYnZPwUq2T+xa9k/jsHYP+lf2D/owNg/XiLZPwbJ
2D8zINk/6dvYP0S62D9G+9g/b9LYPw5D2T/mg9k/r4zZP38U2T8R89g/vDPZP0L92D+rbdk/
aTnZPwQS2T8xFtk/2QDZPyyZ2T9Drtk/6qLZP82J2T8aU9k/IsjYP6+M2T+yntg/6ADZPzUO
2T+2Rdk/HgLZP1NO2T9UUNk/4wXZP/iy2T8pOtk/J3jZP7wK2T8BRdk/SFfZP8a12D+SgNk/
M4/ZP7R82T/yqNk/tszYP/CD2T9nVdk/kufZP9pG2j9nWdk/rGrZP+OH2T/9ltk/dYHZP93e
2T+wJdo/7PjZP+VP2T8td9o/w4zZP0dD2T9Qrtk/L4HZP4f22T/+I9o/4ybZPx/z2T+sfdk/
h6PZPzP02T+rwdk/Z7LZP26u2T+wjNk/mwHaP+z62T/f9tk/X07aPzTa2T8Y89k/8ODZP8Xo
2T9pANo/kAnaP3+O2j8IGdo/ymHZP3452j82A9o/Mr7ZPyPp2T8aMto/B2PaP3Y42j/US9o/
DebZP9k+2j/vYdo/gdDZP0kN2j93jtk/CxXaPw4p2j/Mg9k/CTbaPwQo2j+DAdo/nB/aP3Qb
2j8Muto/vZXaP3ei2T/jddo/OmDaPy0W2z8Xedo/6GDaPxbN2T8LGto/XgDaP7C92j+Zrdo/
e3raPzJU2j+mhdo/f8TaP8bH2j/Ejdo/1uvaPzMo2j9ykto/88TaP+wk2j/Ba9o/ceXZP87X
2T/Hrdo/34zaP2nl2j/a39o/pHjaP9tx2j9d0No/pL3aP7oV2z/9uNo/OcPaP8pM2j/Ymto/
fUPaPwoc2z+Uedo/5NfaP9mS2j+M+No/LRTbPyUY2z8Oj9o/Z1HaP4Cb2j8EBNs/VKXaP286
2z84FNo/RK3aP5gc2z+yBNs/YwnbP85V2z/Lqto/3ODaP21a2z9vq9o/HDvbP0AO2z8zwdo/
HT7bP/T/2j9cGNs/khTbP1q+2j9kk9s/d+DaPxtd2z/bCts/Z0vbP/yA2z86e9s/4ffaP423
2j9Glts/SA7bP1YG2z/Pits/ChrbP7n92j88Pds/JBTbPyRA2z9jXds/uIDbP9xg2z/cgNs/
1UTbP0mu2z+TRts/ERfbP3dM2z9Xzds/OE7bP4OW2z+za9s/3B/cP0mU2z+YV9s/pdrbPwgU
2z8v+Ns/zf3bP+h/2z/cSNs/tGjbPzYw3D/X89s/STbbP6St2z/869s/phXcP0Fw2z/QPts/
PKfbPz/x2z+ZBtw/zsHbP2iZ2z/Qots/0s/bPy843D/VQNs/+S3cP5/a2z+6MNw/733cPzP/
2z84jds/E/rbP8sM3D8D0ds/xmTcP9WC3D9OHNw/UgDcP83C2z+/Kdw/c7rbP5q52z/RLNw/
6cTbPz3i2z8b49s/8p3bP3Z13D+BF9w/UsDbP0/z2z8FY9w/F//bP2PO2z/8Btw/7+XbP4oi
3D+r0ds/cAXcPy5k3D+yHdw//m/cPzRM3D9K4ds/GV7cP1Wa3D8ztNs/5i/cP1ko3D+EPNw/
DgvcP39Q3D/vntw/DvvbP0kz3D/hDdw/7HzcP46W3D8/TNw/lVrcP9cz3D9zNtw/ekXcP+NS
3D+2UNw/04rcP9NT3D8dX9w/kqjcPyWQ3D+4w9w/dufcP4/E3D8Yy9w/RL7cP4t93D9OGdw/
paXcP7dA3T/zQd0/JQ7dP+AG3T8HqNw/YE3cP4ZS3D9cuNw/+3jcP9h23D9mBN0/ev7cP53M
3D8Zptw/EejcPyXT3D/L7dw/Nu7cP5NT3T+BXdw/ntDcPxHM3D+A8tw/b3XcPwAO3T9S1Nw/
IxvcPyXu3D8L3dw/qDrdP6wp3T+y49w/h+TcP1ke3T/yfN0/mArdPxMn3T/AVN0/mEndP+Nu
3T9uvN0/IVbdPwpl3T9lnN0/BqrcP/As3T+y9dw/4UjdP1/23D8Gxdw/g/3cPyDk3T+yp90/
5ejcP0gl3T/iG90/ObTcP8073T+ha90/xT/dP87t3D+NOd0/8dvdP0z63D8vW90/3rTdP4dD
3T+krN0/irXcP/QO3T/VHd0/ntTcPxkf3T+EVN0/wkzdP7Gj3T88Ct0/jnndP0Q63T/r4d0/
Ek7dP1ox3T8MxN0/DfPdP2ur3T8det0/UILdP0Cs3T8ehd0/AeLdP5na3D9CPN4/HOndPxdv
3T+/5d0/8JHdP1SX3T92+N0/0oXdP04z3T/AuN0/6njdPwBg3T+42N0/ep7dPz6h3T+/0t0/
aZLdPzbu3T913t0/2czdP9aJ3T/D490/l6rdPysK3j+jrd0/kHLdPyCQ3T+t+90/gFXePylq
3j9j/N0/nwveP2hV3T+8q90/dSbdPzLJ3T8nwt0/KAzeP/vc3T/v+90/2BHeP45U3j+Jyt0/
iireP81M3T9hfN4/rEXePyZQ3j/L490/nl7eP9sI3j87890/PcndP5WK3j+Not0/tQneP0Sf
3j9Tzd0/5cTdP0LR3T98B94/rQfeP2UZ3j/lT94/iPHdP3/L3T+KKt4/Ty/ePwv63T9x8d0/
tw/eP1jl3T8Jdd4/dSHePxEJ3j+o090/JG3eP8L33T8uj94/u4reP2Q83j+Tb94/+IfdPwFh
3j90md0/m6rePw053j+g090/+EPeP2JQ3j+zRt4/9UbeP8+W3j8S+N4/va3eP7dp3j8Htd4/
9SneP6sP3j/w5d0/yw7eP12J3j823N4/dhreP58I3z8s0t4/hF/ePxCV3j+C590/NoHeP6l8
3j+Ikd4/Nw7fP/vb3j9HWd4/ISjfP8wb3z8G0t4/xfTeP1sJ3z83Xd4/na7ePxHI3j8DJ94/
7bvePxsD3j+u094/kuneP6Zt3j/pDd8/05zeP8503j+pmd4/miTfP6kj3z82VN4/MtPePxM1
3z/Q/t4/HyPfPxQg3z97/t4/B2DfP3cJ3z9WF98/7tbePxol3z9UMd8/+t/eP0OM3j9yw94/
DmffP/8M3z9nkd4/3PbeP0wN3z/zdN8/XLzeP1wp3z89L98/oebePyTe3j9xsN4/LhjfP20c
3z8er98/ZrveP+dr3z+5Ft8/A9veP6s33z9Ord4/SNHeP38k3z8Y/94/S63eP4S23z9TS98/
lrDfPyTE3j8pft8/nFffP61u3z/9Fd8/KdXeP3Uz3z/aPd8/1V3fP6HY3j97TN8/2D3fP5Ne
3z8RFd8/jlHfPzpW3z/iit8/vEjfP0Op3j/PDd8/6ZDfP98O3z/aW98/1zrfP5eF3z87lt4/
5sXfP4MW3z/PX98/ZtzfPz3C3z8WVd8/JMffPxjc3z+Ws98/</AssayYData></Step><Step><CommonData><SampleLocation>1</SampleLocation><SampleID></SampleID><SampleGroup></SampleGroup><SampleInfo></SampleInfo><SampleRow>F</SampleRow><SamplePlate>1</SamplePlate><WellType>BUFFER</WellType><Concentration>-1</Concentration><ConcentrationUnits>µg/ml</ConcentrationUnits><MolarConcentration>-1</MolarConcentration><MolarConcUnits>nM</MolarConcUnits><MolecularWeight>-1</MolecularWeight><Temperature>25</Temperature><StartTime>1774568</StartTime><AssayTime>180</AssayTime></CommonData><FlowRate>600</FlowRate><StepType>DISASSOC</StepType><StepName>Dissociation</StepName><StepStatus>OK</StepStatus><ActualTime>179.999</ActualTime><CycleTime>0.2</CycleTime><AssayXData Points="900">rv+zRAwGtERzDLRE2RK0REAZtESeH7REDCa0RGsstETZMrREQDm0RKY/tEQMRrREc0y0RNlS
tETTWbREpl+0RAxmtERzbLRE2XK0REB5tESmf7REDIa0RHOMtETZkrREN5m0RKaftEQMprRE
c6y0RNmytERAubREtr+0RAzGtERzzLRE2dK0REDZtESm37REDOa0RHPstETZ8rREQPm0RJ7/
tEQMBrVEcwy1RNkStURAGbVEph+1RAQmtURzLLVE2TK1RDc5tUSmP7VEDEa1RGtMtUTZUrVE
N1m1RKZftUQMZrVEc2y1RNlytURAebVEnn+1RAyGtURzjLVE2ZK1RECZtUSmn7VEDKa1RHOs
tUTZsrVEQLm1RJ6/tUQMxrVEc8y1RNnStUQ32bVEpt+1RAzmtURz7LVE0fK1RED5tUSm/7VE
DAa2RHMMtkTRErZEQBm2RKYftkQEJrZEayy2RNkytkQ3ObZEpj+2RAxGtkRzTLZEjVO2RDdZ
tkSmX7ZEDGa2RHNstkTZcrZEQHm2RJ5/tkQMhrZEa4y2RNGStkRAmbZEnp+2RAymtkRrrLZE
0bK2REC5tkSmv7ZEDMa2RHPMtkTZ0rZEN9m2RKbftkQM5rZEc+y2RNHytkQ3+bZEpv+2RAwG
t0RzDLdE2RK3REAZt0SmH7dEDCa3RHMst0TRMrdEQDm3RKY/t0QMRrdEc0y3RNFSt0Q3WbdE
pl+3RAxmt0RrbLdE2XK3REB5t0Sef7dEDIa3RGuMt0TZkrdEN5m3RJ6ft0QMprdEc6y3RNmy
t0RAubdEpr+3RATGt0RzzLdE0dK3RDfZt0Sm37dEBOa3RHPst0TR8rdEN/m3RKb/t0QEBrhE
awy4RNkSuERAGbhEph+4RAwmuERzLLhE2TK4REA5uESeP7hEBEa4RGtMuETZUrhEUFm4RKZf
uEQMZrhEa2y4RNlyuEQ3ebhEpn+4RAyGuERrjLhE2ZK4RD6auESen7hEBKa4RHOsuETRsrhE
QLm4RJ6/uEQMxrhEa8y4RNHSuERA2bhEnt+4RATmuERr7LhE0fK4RDf5uESm/7hEDAa5RGsM
uUTRErlEQBm5RJ4fuUQEJrlEcyy5RNkyuURAOblEnj+5RARGuURzTLlE0VK5REBZuUSmX7lE
DGa5RGtsuUTRcrlEN3m5RJ5/uUQMhrlEa4y5RNmSuUQ3mblEpp+5RAymuURrrLlE2bK5RDe5
uUSmv7lEDMa5RHPMuUTR0rlEN9m5RKbfuUQE5rlEc+y5RNHyuURA+blEpv+5RAQGukRrDLpE
0RK6REAZukSmH7pEBCa6RHMsukRMM7pENzm6RKY/ukQMRrpEa0y6RNlSukQ3WbpEpl+6RAxm
ukRzbLpE2XK6RDd5ukTff7pEDIa6RGuMukTZkrpEN5m6RKafukQMprpEa6y6RNGyukQ3ubpE
nr+6RATGukRzzLpE0dK6RDfZukSm37pEDOa6RHPsukTR8rpEN/m6RKb/ukQMBrtEawy7RNkS
u0RAGbtEph+7RAwmu0RrLLtE2TK7REA5u0SmP7tEDEa7RHNMu0TZUrtEQFm7RKZfu0QEZrtE
c2y7RNlyu0RAebtEpn+7RASGu0RzjLtE2ZK7RDeZu0Sen7tEDKa7RHOsu0TZsrtEQLm7RJ6/
u0QMxrtEa8y7RNHSu0RA2btEpt+7RAzmu0Rr7LtE0fK7RED5u0Sm/7tEDAa8RGsMvETRErxE
QBm8RJ4fvEQEJrxEcyy8RNkyvERAObxEnj+8RARGvERzTLxE2VK8RDdZvESeX7xEDGa8RHNs
vETRcrxEQHm8RKZ/vEQMhrxEa4y8RNmSvEQ3mbxEpp+8RASmvERzrLxE0bK8REC5vESmv7xE
DMa8RGvMvETZ0rxEQNm8RJ7fvEQM5rxEa+y8RNHyvEQ3+bxEnv+8RAQGvURrDL1E0RK9RDcZ
vUSeH71EBCa9RHMsvUTZMr1ENzm9RJ4/vUQERr1Ea0y9RNFSvURAWb1Enl+9RARmvURzbL1E
2XK9REB5vUSef71EBIa9RGuMvUTZkr1EQJm9RKafvUQMpr1Ec6y9RNmyvUQ3ub1Enr+9RAzG
vURrzL1E2dK9RDfZvUSe371EBOa9RGvsvUTR8r1EUPm9RJ7/vUQEBr5Eawy+RNkSvkQ3Gb5E
nh++RAQmvkRrLL5E0TK+RDc5vkSeP75EDEa+RGtMvkTZUr5EQFm+RJ5fvkQEZr5Ea2y+RNFy
vkQ3eb5Enn++RASGvkRrjL5E0ZK+RDeZvkSen75EBKa+RGusvkTRsr5EQLm+RJ6/vkQExr5E
a8y+RNnSvkQ32b5Ent++RAzmvkRr7L5E0fK+RDf5vkSm/75EBAa/RHMMv0TREr9ENxm/RKYf
v0QEJr9Ecyy/RNkyv0RAOb9Enj+/RAxGv0RrTL9E0VK/RDdZv0SeX79EDGa/RGtsv0TRcr9E
N3m/RJ5/v0QEhr9Ea4y/RNmSv0RAmb9Epp+/RASmv0RrrL9E0bK/RDe5v0Sev79EBMa/RHPM
v0TR0r9EN9m/RJ7fv0QM5r9Ec+y/RNHyv0Q3+b9Env+/RAQGwERrDMBE0RLARDcZwESeH8BE
BCbARGsswETZMsBENznARKY/wEQERsBEa0zARNFSwEQ3WcBEnl/ARAxmwERzbMBE0XLARDd5
wESef8BEDIbARGuMwETRksBEN5nARJ6fwEQEpsBEa6zARNGywEQ3ucBEnr/ARATGwESDzMBE
0dLARDfZwESm38BEBObARGvswETZ8sBEN/nARJ7/wEQMBsFEawzBRNESwUQ3GcFEnh/BRAQm
wURrLMFE2TLBRDc5wUSeP8FEBEbBRHNMwUTRUsFEQFnBRJ5fwUQEZsFEa2zBRNlywUQ3ecFE
nn/BRASGwURrjMFE0ZLBRECZwUSen8FEBKbBRGuswUTZssFEN7nBRJ6/wUQExsFEa8zBRNnS
wURA2cFEx9/BRATmwURr7MFE0fLBRDf5wUSm/8FEBAbCRGsMwkTREsJENxnCRJ4fwkQEJsJE
ayzCRNkywkQ3OcJEnj/CRCVGwkRrTMJE0VLCRDdZwkSeX8JEBGbCRGtswkTRcsJEN3nCRKZ/
wkQEhsJEc4zCRNGSwkRAmcJEnp/CRASmwkRzrMJE0bLCREC5wkSmv8JEBMbCRGvMwkTR0sJE
QNnCRJ7fwkQE5sJEc+zCRNHywkQ3+cJEnv/CRAQGw0RrDMNE0RLDRDcZw0SeH8NEBCbDRGss
w0TRMsNENznDRKY/w0QMRsNEa0zDRNFSw0Q3WcNEnl/DRARmw0RrbMNE2XLDRDd5w0Sef8NE
BIbDRGuMw0TRksNEN5nDRJ6fw0QEpsNEc6zDROGyw0RIucNEnr/DRAzGw0RzzMNE0dLDRDfZ
w0Se38NEDObDRGvsw0TR8sNEN/nDRKb/w0SHBsREawzERNESxERAGcREph/ERAwmxERrLMRE
2TLERDc5xESmP8REDEbERGtMxETRUsREQFnERJ5fxEQdZsREc2zERNFyxERAecREnn/EROqG
xERzjMRE0ZLERECZxESmn8REDKbERHOsxETRssREN7nERKa/xEQVxsREc8zERNHSxERA2cRE
pt/ERAzmxERz7MRE2fLERED5xESm/8REDAbFRHMMxUTZEsVEQBnFRKYfxUQMJsVEiyzFRNky
xURAOcVEpj/FRAxGxURzTMVE2VLFREBZxUSmX8VEDGbFRHNsxUTZcsVEeXnFRKZ/xUQMhsVE
c4zFRNmSxURxmcVEpp/FRAymxURzrMVE2bLFREC5xUSmv8VEDMbFRHPMxUTZ0sVEQNnFRKbf
xUQM5sVEc+zFRNnyxURA+cVEpv/FRAwGxkRzDMZE2RLGREAZxkSmH8ZEDCbGRJQsxkTZMsZE
QDnGRKY/xkQMRsZEc0zGRNlSxkRAWcZEpl/GRAxmxkRzbMZE2XLGREB5xkSmf8ZEDIbGRHOM
xkTZksZEQJnGRKafxkQMpsZEc6zGRNmyxkRAucZEnr/GRAzGxkQnzcZE2dLGREDZxkSm38ZE
DObGRHPsxkTZ8sZEQPnGRKb/xkQMBsdEcwzHRNkSx0RAGcdEph/HRAwmx0RzLMdE2TLHREA5
x0SmP8dEDEbHRHNMx0TZUsdEQFnHRKZfx0QMZsdEc2zHRNFyx0RAecdEpn/HRAyGx0RzjMdE
2ZLHRECZx0Sen8dEDKbHRHOsx0TZssdEQLnHRKa/x0QMxsdEc8zHRNnSx0RA2cdEIeDHRATm
x0Rz7MdE2fLHRED5x0Sm/8dEDAbIRHMMyETZEshEQBnIRKYfyEQMJshEcyzIRNkyyERAOchE
nj/IRARGyERzTMhE0VLIREBZyESmX8hEDGbIRGtsyETZcshEQHnIRKZ/yEQMhshEc4zIRNmS
yERAmchEpp/IRAymyERzrMhE2bLIREC5yESmv8hEDMbIRHPMyEQC08hEQNnIRJ7fyEQM5shE
c+zIRNnyyERA+chEpv/IRAwGyURzDMlEVBPJREAZyUSmH8lEDCbJRHMsyUTZMslEQDnJRKY/
yUQERslEc0zJRNlSyURAWclEpl/JRARmyURzbMlE2XLJREB5yUSmf8lEDIbJRHOMyUTZkslE
QJnJRJ6fyUQMpslEc6zJRNmyyURAuclEpr/JRAzGyURzzMlE2dLJREDZyUSm38lEDObJRGvs
yUTZ8slEQPnJRKb/yUQEBspEcwzKRNkSykRAGcpEph/KRAQmykRrLMpE2TLKREA5ykSeP8pE
BEbKRGtMykTZUspEQFnKRKZfykQMZspEa2zKRNlyykRAecpE</AssayXData><AssayYData Points="900">BDrdPwm43T9/3d4/wvTfP1xv4D8VJuI/ACfiP38Q4z/7MeM/ISLkP4344z+5LeU/ojDlP7mJ
5T+ZUuU/rMvlP5Ds5T8tk+Y/4MDmP6im5j9fE+Y/GPTmP9nR5j9+7OY/s+XmP9xE5z8lsOY/
5jjnPzG85j8XL+c/4xznP+UI5z8dduc/v4fnP3YV6D/Pgec/nJ/nP41g5z/Rcec/CdznP6kz
5z86Kec/+GfnPxZA5z9jCOg/OzPnP7Qy5z96hec/uJLnP3FK5z/TDeg/T6HnP0bZ5z/hcuc/
BoXnP9Lh5z9atuc/RZXnPzPE5z86nOc/sZDnP2Da5z9lR+c/4gboPzvo5z+d++Y/CVXnP3x9
5z9hEeg/oz/nP27v5z+lBug/TOTnP5nx5z8bRec/1pXnPwh+5z8f5uc/dXnnP8z55z9BVuc/
jULnP8jh5z+abOc/YYfnP+qB5z+NkOc/Mb3nPwVQ5z+tnOc/61/nPym75z9oJeg/i//nP5uW
5z/1Vuc/LQroPwHa5z8yy+c/FaTnPw8P5z9ua+c/SCrnP/7I5z9pWOc/nXbnP9Pg5z+Aeuc/
O9LnP0as5z/TrOc/HJ7nP3/p5z9zpec/GdHnP/j95z90h+c/vejnP4jf5z+zIeg/wtPnPyt1
5z/oe+c/TCLoPzvJ5z/Krec/RgHnP4lz5z8rUec/ftHnP46Z5z+jaeg/LYHnP0Qg6D/+rOc/
wvbnP4nj5z8M5+c/PDXnPzXC5z83p+c/rtHnP+HU5z+L9uc/Bh/nP37u5z8BtOc/6p7nPz6l
5z/sm+c/JeLnP0D75z9UEec/itPnP7615z+4G+g/sX/nP8u85z9W8Oc/y/DnP6yU5z9l5eY/
q67nP+yP5z+b4+c/hJTnP0QC6D8AqOc/SKjnP2tt5z+b8uc/n07nP30C6D/T5ec/re7nPzJw
5z+qBeg/jr3nPyoF5z+8A+c/kvbmPzBj6D+n9+c/fSPoP1e05z+GYug/mLXnP7f85z8Yrec/
prvnP5W15z80lOc/HWTnP+tb5z879Oc/VtfnP1Ta5z+nxOc/3IznP6wA6D/w+uc/ePrnP2PS
5z9lTug/A6LnP9Qt6D/9Q+c/FjPnPwrY5z8o1ug/6nfnPyeP5z9H8+c/p9LnP2YN6D8U/+c/
cAjoP+3N5z8Lh+c/Jj3oP7Hk5z/+5ec/V4fnP0/j5z8Hn+g/pNHnP7Xn5z/yPug/OOXnP509
6D8JIOc/jgboP4Mx6D9fFeg/0RPoP7+45z8KJuc/ua3nP7cV6D+PM+g/KSfoP1OD5z/UWec/
LiDoP+N25z+1jOg/5+XnP4s26D+3puc/MqrnP4Fb5z/LXOg/UqrnP7CK5z/fI+g/pp7oP17B
5z/Z1Oc/Y3HnP0aB6D+QwOc/I4vnP3+55z9Tk+c/1+LnP7C85z+aMug/ZwroP43g5z/Xbuc/
GSroP2xS6D+V5Oc/RyXoP3Kc5z/IGug/wtPnP0345z/qn+c/Lf/nP4Si5z8fXeg/7FHoPxPp
5z847uc/EA/oP2sY6D+UZug/CUPoP6BC6D+ND+g/CcLnP//u5z8Xouc/CkjoP7hF6D+qyOc/
+GvnP71t6D/gKeg/cSnoP9Ac6D9N7+c/4ejnPz/s5z/jmec/XOrnP0d26D+Cduc/yqDnP8I0
6D8V4uc/5kPoP5oG6D89EOg/2IXoP5DW6D9uMOg/bo3oP95y6D8n6uc/T87nP1Zs6D+j/uc/
v9TnP/ta6D9oq+c/ZZPoP7YB6D/0Veg/tJfoPzQE6D/Z+ec/AJjoPwEv6D9kgeg/DlroP/Q6
6D+90eg/z+fnP6Ic6D9VT+g/vYrnP0xs6D9xQ+g/DPvnP8uY6D+eCug/9FPoP9xx6D89fOg/
T9XnPwZ/6D+x1ec/YwboP1+66D9xIug//aHoP6BI6D9KJOg/xsrnPypb6D+bZug/rdHoPxAg
6D+jjOg/o7TnPySt6D/LnOg/wT3oP1/A5z8Nk+g/YEnoPy926D9zUeg/i4ToPy1y6D/csuc/
Jx3oPx896D/iYOg/FILoP+WJ6D+5q+g/aVLoPx+25z+dmeg/On/oP2n+5z/2f+g/2s3nPwMo
6D8aOeg/F3LoP92Q6D+lHeg/PaboP5MR6D9okeg/pBHoPzmI6D/9xOg/rujoP95C6D/HV+g/
1UXoP4oH6D+2XOg/gdfoP08u6D+gn+g/C8LoP5lf6D/XiOg/TCnoP9Yr6D8Wh+g//WLoP017
6D96reg/bhLpPxRo6D/g6+g/h4LoP2GK6D9uIug/SfLnP/xl6D+X3+g/yXfoP7m96D/nNug/
2M3oP2SZ6D+AA+g/wafoP0TJ6D/eLug/0kvoP2zx6D+1cOg/U1LoP8aC6D/+jug/glXoPycB
6T8Z8ug/W7ToP6uS6D+a3eg/DoHoP1OU6D9QK+g/vqnoP8lL6D/h1+g/aYHoP1916D+DIOg/
AuDoP43G6D8E1Og/0LToPxKc6D+7n+g/R8HoPwip6D9RzOg/4YnoP7Ae6T89h+k/Za3oP8Nl
6D/5heg/4rLoP/oe6D+c3Og/71zoP3QU6D8+eeg/57ToPwy66D9l0ug/62voP0556D+7qug/
vEHoP/PT6D/N2eg/Tt/oP3eB6D8Bb+g/2knpP4cH6T9xB+k/Ly3oP3Ji6D/t0Og/NgnpPynW
6D/Vtug/HfLoPwUI6T+vveg/NM/oPz/v6D/sduk/o7voP5l56D/wOek/U4LoP6CC6D/l2Og/
UyHpPz9+6D8iaug/qvjoP5oA6T9jX+k/IezoPxgT6T8E6ug/cSPpP3Qu6D8fP+k/uBPpP1m3
6D8vxOg/frHoP3gV6T9yQOk/ZeToP1Kv6D+W7eg/L4zpP4Wu6T8NYOk/x4TpPxPu6D/CD+k/
xdXoP3AO6T+e8Og/QcboP+H36D/cQOk/LyzpP6eX6T9C7eg/7AfpP8l96D96Juk/cxXpP3hG
6T+RC+k/Xs/oP6yO6T8PZ+k/GbrpP8Fc6T/hZeg/otLoP7DD6D/PNek/IJXoP+MJ6T/10+g/
LMToP6eB6D8iwug/nn3oP4hU6T+k0ug/dBHpP24I6T8LJ+k/oovpPxxG6T+cS+k/MMnoP36C
6T9m9eg/BGDpP3M16T+UKOk/M2LpPwUQ6T9BNek/Ma/pP8ol6T9h/+g/zOPoP6r96D9dA+k/
WBbpPyf36D8N1+g/EVbpP/QF6T/JN+k/vAnpPx0Z6T/7gOk/u3TpP+4w6T/d+Og/gX/pPzOt
6D9xB+k/DnnpP+QQ6T/3Wek/ROPpP/gM6T+Rguk/41fpP0kb6T802uk/H8LpPwz36D8jiuk/
14LpP5T16D9oPOk/3g7qP6eq6T8MQOk/5KDpPy6v6T9nQuk/DhbpP2Nd6T+ph+k/GSLpP3ZO
6T+vkuk/44zpP5lb6T+D0+g/lq3pP+uJ6T+qSuk/UYbpP3Dt6D83sek/D8/pP5vW6T8z3ek/
tVPpP94b6j/wmek/Bv/oP7uJ6T86m+k/aJTpP7df6T/Wsek/LibpP5yJ6T+qHek/1dvoP/XC
6T/Leek/9LzpP2lp6T9Moek/JMvpP9vX6T9N4ek/gafpP6zo6T+KUek/NN/pP3vC6T/Dhuk/
GjXpP+FB6T95lek/W2/pPwyV6T/l9+k//ULpP8Dq6T+B2+k/TwzpP0Oh6T8tnOk/zuvpP/Jd
6T+AjOk/O4DpP8/f6T+FROk/uwzqP8D86T/lsek/EuHpP1eY6T9/Ouk/Sq3qP6OP6T/pLeo/
BMXpP9LJ6T9V3Ok/NtTpP5wC6T+WiOk/fpnpPyw46T/mcOk/5mvpP5+96T8Xm+o/SJvpP9Lo
6T8aROk/ZGfpP7hr6T/PJOo/PiHpP9XC6T9w8Ok/EwbqPwLf6T/oqOk/xzXpPygf6T+YzOk/
XqDpP6+i6T+RMOo/yKXpPxYa6j9EnOk/47jpP0Hr6T9VFuo/6hbqP/zK6T+49Og/DsPpPwsV
6j9qq+k/Re3pP5x86T8WAuo/Ac3pP+fH6T/1uek/ynTpP0he6T/V9Ok/EaTpP/zs6T8z3Ok/
z8jpP0z66T8iAuo//OLpP+1s6T+S1Ok/aQzqP7/F6T8xHeo/ke7pPxr/6T/IYuk/t2TpPyAj
6j+QIuo/7e/pP4i46T+C0Ok/tG/pP03O6T/0QOo/PJzpP7d16T9jn+k/ng3qP2j66T9JCuo/
g4vpP6AJ6j/nv+k/ylXqP4p96T+NFOo/e8rpPwXi6T859+k/sJ3pP4+36T8Oe+k/Ko3pP+vA
6T/cfuo/wvzpP7Th6T9FW+o/6KTpP3TK6T9xNOo/DKjqPw5N6j/a8+k/65/pP4YR6j/A8Ok/
mKDpP1E36j+lUuo/VUXqP3gj6j+7qOk/nmbqPxs26j8h9uk/qLrpP3cp6j/7Heo/Qo3qP2sf
6j9tm+k/4B3qP8cv6j8F1Ok/iIHqP2Gv6T8qn+o/fhrqP5Gs6T+Kqeo/h9fpP0ML6j/iWuo/
miTqP3BT6j9s5uk/z27qP1C/6T/yVOo/ImDqP1pT6j/EKOo/oSDqPxYg6j/O9ek/+2/qP3ix
6j9/Juo/3BXqPyxN6j/t1+k/30PqP1aO6j8Z/+k/YDfqP7wX6j/NMOo/wJrqP9NH6j/x1uk/
EwfqP18p6j8xOOo/Ke7pP1bb6T8hweo/Pj7qP40a6j+VSuo/4X/qP1hJ6j/+Jeo/RFrqP9dC
6j9HSeo/RQrqP55M6j+Y2+k/RFbqP5EY6j9wduo/8O7pP7Pu6T+YQ+o/KtrqP+JE6j/2Meo/
lhnqP/8a6j8wT+o/EsvpPylC6j93fOo/NzPqP0oK6j+Cheo/</AssayYData></Step><Step><CommonData><SampleLocation>11</SampleLocation><SampleID></SampleID><SampleGroup></SampleGroup><SampleInfo></SampleInfo><SampleRow>F</SampleRow><SamplePlate>1</SamplePlate><WellType>REGENERATION</WellType><Concentration>-1</Concentration><ConcentrationUnits>µg/ml</ConcentrationUnits><MolarConcentration>-1</MolarConcentration><MolarConcUnits>nM</MolarConcUnits><MolecularWeight>-1</MolecularWeight><Temperature>25</Temperature><StartTime>1963805</StartTime><AssayTime>5</AssayTime></CommonData><FlowRate>1000</FlowRate><StepType>KREGENERATION</StepType><StepName>Regeneration</StepName><StepStatus>OK</StepStatus><ActualTime>5.00005</ActualTime><CycleTime>0.2</CycleTime><AssayXData Points="25">pn/KRASGykRrjMpE2ZLKRDeZykSmn8pEBKbKRGusykTZsspEN7nKRJ6/ykQExspEa8zKRNHS
ykQ32cpEnt/KRAzmykRz7MpE0fLKRDf5ykSe/8pEBAbLRGsMy0TREstEQBnLRA==</AssayXData><AssayYData Points="25">IhcQwPNFIcBMvirAp8swwAxmNcCGSjnAxRo8wAi7PsBLeUHAaD5DwMgJRcC0yEbAr21IwJ3L
ScB190rAxRRMwLFfTcB8a07AJ0tPwKj5T8CJdVHAtdZRwG2TUsCBXVPA8ZxTwA==</AssayYData></Step><Step><CommonData><SampleLocation>12</SampleLocation><SampleID></SampleID><SampleGroup></SampleGroup><SampleInfo></SampleInfo><SampleRow>F</SampleRow><SamplePlate>1</SamplePlate><WellType>NEUTRALIZATION</WellType><Concentration>-1</Concentration><ConcentrationUnits>µg/ml</ConcentrationUnits><MolarConcentration>-1</MolarConcentration><MolarConcUnits>nM</MolarConcUnits><MolecularWeight>-1</MolecularWeight><Temperature>25</Temperature><StartTime>1980079</StartTime><AssayTime>5</AssayTime></CommonData><FlowRate>1000</FlowRate><StepType>KREGENERATION</StepType><StepName>Regeneration</StepName><StepStatus>OK</StepStatus><ActualTime>4.99895</ActualTime><CycleTime>0.2</CycleTime><AssayXData Points="25">ph/LRAwmy0RrLMtE0TLLRDc5y0SeP8tEBEbLRHNMy0TRUstEN1nLRJ5fy0QVZstEa2zLRNFy
y0Q3ectEnn/LRAyGy0RrjMtE0ZLLRECZy0Smn8tEBKbLRHOsy0TRsstEN7nLRA==</AssayXData><AssayYData Points="25">ZZz9PoUzBT+l9ww/mj8TP9f0GD9MPBw/Bc0gP9DxIz+qPCY/kCIqP0aOKj8NEC0/yBYwPw/4
MD+nKjM/hMIzP/W4NT86ujc/hww4PyOaOD+gdzs/2po7P8V0PT+4sDw/Vec9Pw==</AssayYData></Step><Step><CommonData><SampleLocation>11</SampleLocation><SampleID></SampleID><SampleGroup></SampleGroup><SampleInfo></SampleInfo><SampleRow>F</SampleRow><SamplePlate>1</SamplePlate><WellType>REGENERATION</WellType><Concentration>-1</Concentration><ConcentrationUnits>µg/ml</ConcentrationUnits><MolarConcentration>-1</MolarConcentration><MolarConcUnits>nM</MolarConcUnits><MolecularWeight>-1</MolecularWeight><Temperature>25</Temperature><StartTime>1996147</StartTime><AssayTime>5</AssayTime></CommonData><FlowRate>1000</FlowRate><StepType>KREGENERATION</StepType><StepName>Regeneration</StepName><StepStatus>OK</StepStatus><ActualTime>5.00005</ActualTime><CycleTime>0.2</CycleTime><AssayXData Points="25">nb/LRAPGy0RqzMtEO9PLRDfZy0SV38tEA+bLRGrsy0TI8stEN/nLRJX/y0QDBsxEagzMRNAS
zEQ3GcxEnR/MRAMmzERiLMxE0DLMRC45zESdP8xEA0bMRGJMzETQUsxEN1nMRA==</AssayXData><AssayYData Points="25">LAoxwKqFPcBvXkPAd9RGwKBEScAqkEvAnQtNwA64TsDEWlDA6zpRwMbyUcBe31LAdfFTwCTG
VMCrbFXAiTJWwG2xVsC6fFfAMv9XwFFhWMBJ01jAR5dZwOeuWcDBFFrAQ2FawA==</AssayYData></Step><Step><CommonData><SampleLocation>12</SampleLocation><SampleID></SampleID><SampleGroup></SampleGroup><SampleInfo></SampleInfo><SampleRow>F</SampleRow><SamplePlate>1</SamplePlate><WellType>NEUTRALIZATION</WellType><Concentration>-1</Concentration><ConcentrationUnits>µg/ml</ConcentrationUnits><MolarConcentration>-1</MolarConcentration><MolarConcUnits>nM</MolarConcUnits><MolecularWeight>-1</MolecularWeight><Temperature>25</Temperature><StartTime>2012409</StartTime><AssayTime>5</AssayTime></CommonData><FlowRate>1000</FlowRate><StepType>KREGENERATION</StepType><StepName>Regeneration</StepName><StepStatus>OK</StepStatus><ActualTime>5.00005</ActualTime><CycleTime>0.2</CycleTime><AssayXData Points="25">nV/MRANmzERqbMxEyHLMRC55zESdf8xE+4XMRGKMzETIksxEN5nMRJWfzET7pcxEaqzMRNCy
zEQ3ucxEnb/MRAPGzERqzMxE0NLMRDfZzESl38xE++XMRGLszETI8sxEN/nMRA==</AssayXData><AssayYData Points="25">tE34PtoWAj842Ao/5k0QP3gNFj9JFhs/MBkfP5bJIT+PASU/ZcEnP2gyKj//pys/HIsuP9zQ
Lj9ySTI/2MgyPz+1ND+4ezY/D3M3P1lVOD8YiTg/K306P1aSOz9f7Dw/+QE8Pw==</AssayYData></Step><Step><CommonData><SampleLocation>11</SampleLocation><SampleID></SampleID><SampleGroup></SampleGroup><SampleInfo></SampleInfo><SampleRow>F</SampleRow><SamplePlate>1</SamplePlate><WellType>REGENERATION</WellType><Concentration>-1</Concentration><ConcentrationUnits>µg/ml</ConcentrationUnits><MolarConcentration>-1</MolarConcentration><MolarConcUnits>nM</MolarConcUnits><MolecularWeight>-1</MolecularWeight><Temperature>25</Temperature><StartTime>2028471</StartTime><AssayTime>5</AssayTime></CommonData><FlowRate>1000</FlowRate><StepType>KREGENERATION</StepType><StepName>Regeneration</StepName><StepStatus>OK</StepStatus><ActualTime>5.00005</ActualTime><CycleTime>0.2</CycleTime><AssayXData Points="25">nf/MRAMGzURqDM1E0BLNRDcZzUSlH81EAybNRGoszUTQMs1EaDnNRJ0/zUQDRs1EakzNRNhS
zUQ3Wc1EnV/NRANmzURqbM1EKnPNRC55zUSdf81E+4XNRGqMzUTQks1EN5nNRA==</AssayXData><AssayYData Points="25">TlcwwJ9ZPsCnkETAVqhHwCwGSsCCPUzAw+VNwLRcT8CbslDAPXNRwPNbUsA3HFPARRFUwEHB
VMC2s1XAgj9WwHY9VsDsQ1fA3LZXwPTvV8BoNFjA/N9YwANFWcCKdFnA3K5ZwA==</AssayYData></Step><Step><CommonData><SampleLocation>12</SampleLocation><SampleID></SampleID><SampleGroup></SampleGroup><SampleInfo></SampleInfo><SampleRow>F</SampleRow><SamplePlate>1</SamplePlate><WellType>NEUTRALIZATION</WellType><Concentration>-1</Concentration><ConcentrationUnits>µg/ml</ConcentrationUnits><MolarConcentration>-1</MolarConcentration><MolarConcUnits>nM</MolarConcUnits><MolecularWeight>-1</MolecularWeight><Temperature>25</Temperature><StartTime>2044540</StartTime><AssayTime>5</AssayTime></CommonData><FlowRate>1000</FlowRate><StepType>KREGENERATION</StepType><StepName>Regeneration</StepName><StepStatus>OK</StepStatus><ActualTime>4.99895</ActualTime><CycleTime>0.2</CycleTime><AssayXData Points="25">nZ/NRAOmzURqrM1E0LLNRDe5zUSdv81EA8bNRGrMzUTQ0s1ELtnNRJ3fzUQD5s1EauzNRNDy
zUQu+c1Elf/NRAMGzkRiDM5E0BLORDcZzkSdH85EAybORGoszkTQMs5ELjnORA==</AssayXData><AssayYData Points="25">CqMFPy3UCj/M3RI/EF8aP1BBHz97USQ/D2YmP+qQKz80kC0//HgxP0siMz/LTDY/0/41P9If
OT/KTTk/Rfw7P6pDPD/QwD0/mzhAPzOaQT+aPUI/YBxDP1IDRD9dZ0U/yqRFPw==</AssayYData></Step><Step><CommonData><SampleLocation>1</SampleLocation><SampleID></SampleID><SampleGroup></SampleGroup><SampleInfo></SampleInfo><SampleRow>F</SampleRow><SamplePlate>1</SamplePlate><WellType>BUFFER</WellType><Concentration>-1</Concentration><ConcentrationUnits>µg/ml</ConcentrationUnits><MolarConcentration>-1</MolarConcentration><MolarConcUnits>nM</MolarConcUnits><MolecularWeight>-1</MolecularWeight><Temperature>25</Temperature><StartTime>2059228</StartTime><AssayTime>30</AssayTime></CommonData><FlowRate>1000</FlowRate><StepType>BASELINE</StepType><StepName>Baseline</StepName><StepStatus>OK</StepStatus><ActualTime>30</ActualTime><CycleTime>0.2</CycleTime><AssayXData Points="150">lD/ORPJFzkRhTM5Ex1LORCVZzkSUX85EA2bORGFszkTHcs5EJXnORJR/zkT6hc5EWYzORL+S
zkQumc5ElJ/ORPKlzkRhrM5Ex7LORC65zkSMv85E+sXORGHMzkTH0s5ELtnORIzfzkT65c5E
YezORErzzkQu+c5ElP/ORPIFz0RZDM9ExxLPRC4Zz0SUH89E+iXPRFksz0S/Ms9EJTnPRJQ/
z0TyRc9EWUzPRMdSz0QuWc9ElF/PRPplz0RhbM9Ex3LPRCV5z0SUf89E8oXPRGGMz0THks9E
LpnPRJSfz0Typc9EYazPRMeyz0Quuc9ElL/PRPrFz0RhzM9Ex9LPRC7Zz0SU389E+uXPRGHs
z0TH8s9EJfnPRJT/z0TyBdBEYQzQRL8S0EQlGdBEjB/QRPol0ERhLNBExzLQRC450ESUP9BE
+kXQRGFM0ES/UtBELlnQRIxf0ETyZdBEWWzQRMdy0EQledBElH/QRPqF0ERhjNBEx5LQRC6Z
0ESMn9BE+qXQRFms0ETHstBEJbnQRJS/0ETyxdBEWczQRL/S0EQu2dBElN/QREzm0ERZ7NBE
x/LQRC750ESU/9BE+gXRRFkM0US/EtFELhnRRJQf0UT6JdFEWSzRRMcy0UQuOdFElD/RRPpF
0URhTNFEv1LRRC5Z0USMX9FE8mXRRFls0US/ctFEJXnRRIx/0UT6hdFEWYzRRMeS0UQlmdFE
jJ/RRPKl0URZrNFEx7LRRF+50USMv9FE8sXRRFnM0US/0tFEJdnRRJTf0UTy5dFEYezRRL/y
0UQu+dFE</AssayXData><AssayYData Points="150">/ttPP4xjUD/MklE/+aBRP2QCUj8ZEFM/jYBTP82EVD+LklU/JhxUP2zFVD+OoFY/5AxWP1/Z
Vj8ksFY/xY9XP63fVz/uQ1g/B59XP54kWT9NnFg/iTdZPxkyWT9mNlo/H+FZPx6fWj/Ehlo/
/79aP3A5Wz8GE1o/y5taP1WpWz/diFs/EpxcP830XD8JbFw/zn1cPwFLXD8f510/vLtcP+kf
XT+OxF4/MmNdP9hkXj9O3V0/DCxePxjCXj+prF4/TlVeP3TXXz9P9V8/4lBgP92bXz+TOmA/
lzFgP/TbYD87EWE/8d5fP005YD9ci2E/I41iP39AYT+gxWE/3rFjPxa2YT8uL2I/KGhhP2ec
Yj/4mGI/qlpjP7S3Yj9iLWU/qaRjP3m6Yz+c+WM/htZkP+8FZD+cz2M/RGtlP+2DZD96J2U/
ir5kPx/ZZD/HgmQ/g7hlPw2qZD/f42Q/r5tmP02UZT/Rd2Y/c11lPy+GZj96omc/KrFmP992
Zj+1v2c/A05nPzOQZz9Ns2Y/5uBnP1W+Zz8D+GY/iv5nP5s7aD+EiWc/MyNoPzh2aD+CLGc/
XOdoP86haT/stWg/ZUFoP1pvaD/Ob2g/4MZpP+v+aD9a4Wg/wHZoP1LvaT9nbmk/ImtqP9ac
aj8R7Go/Wz9qPzNOaj9Fs2o/7/lpPydWaj9MtWo/pOlrPzLSaz+8ymo/eIxqPyUUaz+K7Gs/
CGhqP1I4bD/Kd2s/JaVrPzwQaz8/c2s/AqZsP1E5bD+7mmw/g3hrP3Xoaz8VjGs/vzxtP1Y+
bT9ZkGw/</AssayYData></Step><Step><CommonData><SampleLocation>5</SampleLocation><SampleID>QA013 delta CDRH3</SampleID><SampleGroup></SampleGroup><SampleInfo></SampleInfo><SampleRow>F</SampleRow><SamplePlate>1</SamplePlate><WellType>KLOAD</WellType><Concentration>10</Concentration><ConcentrationUnits>µg/ml</ConcentrationUnits><MolarConcentration>-1</MolarConcentration><MolarConcUnits>nM</MolarConcUnits><MolecularWeight>-1</MolecularWeight><Temperature>25</Temperature><StartTime>2096071</StartTime><AssayTime>80</AssayTime></CommonData><FlowRate>600</FlowRate><StepType>LOADING</StepType><StepName>Loading</StepName><StepStatus>OK</StepStatus><ActualTime>79.999</ActualTime><CycleTime>0.2</CycleTime><AssayXData Points="400">lP/RRPoF0kRhDNJExxLSRC4Z0kSUH9JE+iXSRGEs0kTHMtJEJTnSRJQ/0kT6RdJEYUzSRMdS
0kQuWdJElF/SRPpl0kRhbNJEx3LSRC550kSUf9JE+oXSRGGM0kS/ktJELpnSRJSf0kT6pdJE
kqzSRMey0kRGudJElL/SRPrF0kRZzNJEx9LSRCXZ0kSU39JE+uXSRGHs0kTH8tJELvnSRJT/
0kT6BdNE0wzTRMcS00QuGdNEjB/TRPol00RhLNNExzLTRC4500SMP9NE+kXTRGFM00THUtNE
LlnTRJRf00T6ZdNEYWzTRL9y00QledNElH/TRPqF00RhjNNEx5LTRC6Z00SUn9NE8qXTRGGs
00S/stNELrnTRIy/00T6xdNEWczTRMfS00Ql2dNElN/TRPrl00Rh7NNEKvPTRC7500SU/9NE
+gXURGEM1ETHEtRELhnURJQf1ETyJdREWSzURMcy1EQuOdRElD/URPpF1ERhTNREx1LURCVZ
1ESMX9RE+mXURGFs1ETHctREJXnURJR/1ERMhtREWYzURMeS1EQlmdRElJ/URPKl1ERhrNRE
x7LURCW51ESUv9RE8sXURGHM1ETH0tRELtnURIzf1ET65dREYezURMfy1EQu+dRElP/URPIF
1URhDNVExxLVRC4Z1USUH9VE+iXVRFks1UTHMtVELjnVRJQ/1UTyRdVEYUzVRL9S1UQuWdVE
lF/VRPJl1URhbNVEx3LVRCV51USMf9VE+oXVRGGM1UTHktVELpnVRJSf1UT6pdVEYazVRMey
1UQuudVEnL/VRPrF1URZzNVEv9LVRCXZ1USU39VE+uXVRKLs1US/8tVELvnVRJT/1UTyBdZE
YQzWRMcS1kQuGdZEjB/WRPol1kRZLNZExzLWRC451kSUP9ZE8kXWRFlM1kTHUtZELlnWRJRf
1kQTZtZEYWzWRL9y1kQledZElH/WRPqF1kRhjNZEx5LWRC6Z1kSUn9ZE+qXWRFms1kTHstZE
LrnWRJS/1kT6xdZEYczWRMfS1kQu2dZEjN/WRPrl1kRh7NZEx/LWRCX51kSM/9ZE8gXXRGEM
10S/EtdELhnXRJQf10TyJddEYSzXRMcy10QuOddElD/XRPpF10RZTNdEx1LXRC5Z10SUX9dE
8mXXRGFs10THctdEJXnXRIx/10TyhddEYYzXRL+S10QumddElJ/XRPKl10RZrNdEx7LXRC65
10SMv9dE+sXXRGHM10S/0tdEJdnXRLXf10T65ddEYezXRMfy10Qu+ddElP/XRN4H2EQuDdhE
jBPYRC4Z2ESUH9hE8iXYRGEs2ETHMthELjnYRJQ/2ET6RdhEYUzYRMdS2EQlWdhEjF/YRPpl
2ERZbNhEx3LYRC552ESUf9hE+oXYRFmM2ETHkthEJZnYRIyf2ETypdhEYazYRMey2EQuudhE
jL/YRPrF2ERhzNhEv9LYRCXZ2ESM39hE+uXYRFns2ETH8thEJfnYRIz/2ETyBdlEWQzZRMcS
2UQlGdlElB/ZRPIl2URhLNlEvzLZRC452USMP9lE+kXZRGFM2US/UtlELlnZRJRf2UT6ZdlE
YWzZRMdy2UQuedlEjH/ZRPqF2URhjNlEx5LZRC6Z2USMn9lE8qXZRFms2UTHstlELrnZRIy/
2UT6xdlEYczZRL/S2UQu2dlElN/ZRPrl2URZ7NlEx/LZRCX52USU/9lE+gXaRFkM2kTHEtpE
JRnaRIwf2kTyJdpEWSzaRMcy2kQlOdpEjD/aRPJF2kRhTNpEx1LaRC5Z2kSMX9pE8mXaRGFs
2kS/ctpEJXnaRIx/2kTyhdpEWYzaRL+S2kQlmdpElJ/aRPKl2kRZrNpEv7LaRCW52kSUv9pE
+sXaRGHM2kS/0tpEJdnaRJTf2kTy5dpEYezaRL/y2kQu+dpEjP/aRJ4G20RZDNtEvxLbRCUZ
20SMH9tE+iXbRFks20S/MttELjnbRIw/20TyRdtEYUzbRL9S20QuWdtElF/bRPJl20RhbNtE
x3LbRC5520SMf9tE+oXbRFmM20THkttEJZnbRJSf20T6pdtEWazbRL+y20QludtElL/bRPrF
20RhzNtEv9LbRCXZ20SM39tE8uXbRGHs20S/8ttEJfnbRA==</AssayXData><AssayYData Points="400">pmBpP0oiaT/mRmk/8H1qPzMnaz8mt2s/ai1tPwuAbj8IXHA/LatxP0llcz9v/nQ/OVN2P9zP
dz/VhHk//jJ7P+sdfD9IAX4/VBCAPzAggD99eIE/PkOCPyL4gj8lF4M/OKyEPyNlhT+ZoIY/
I/aGP2Ekhz+Tt4c/tcqIP/4oiT8cpIo/WOmKP+fsiz94oYw/YxKNP355jT/1Po4/EpSPP/wf
kD9OnZA/4eqRP8Z2kj8VAZM/42iTP+Ljkz+/EpU/enmVP4Gklj9KRZc/yHmXP+DLmD9BRZk/
3EmaP+wYmz8ODJs/gH2cPybKnD89r50/dnOeP1/pnj/EmJ8/10yfPyHsoD99maE/zVGiPz1C
oz+QjqM/agWkP4vbpD+y6aU/vbalP3JQpj/XP6c/PmenP3lWqD+Hgqk/s+mpPzQ5qj8OWqo/
PwurP40IrD/eyaw/g/CtP822rT/Auq4/+1avP2ijrz/Le7A/GfCwP68bsT+TELI/ntKyP/gl
sz8477M/RS20P/vYtD+4SrU/BRS2P8+Ftj8QG7c/ki+3P8Xotz9ndrg/7YC5P5+ZuT/i37k/
2Ni6P0wyuz8dRbs/S3y7P3KgvD/KAr0/0eK9P7Uovj9zEr8/8MG+PzxWvz+epMA/M8HAPxNB
wT+Jo8E/pK/CP0JAwj/T9cI/J1bDP77wwz//N8Q/fcbEP+f2xD/RnsU/d7jFP8CVxj8tb8Y/
VQjHP+SLxz9baMg/xHXIP02OyT/Tq8k/auTJP7o4yj/BMcs/HtrKP4aQyz+QNsw/JrLLPxhJ
zD9I18w/efzMP7TyzT/sKs4/h/vNP9ijzj8Cqc8/So7PP0vqzz/hHNA/C13QPxnA0D9lINI/
iQfSPzTj0T91MtI/PePSP/Cp0z+3GtM/51DTPy7o0z/2VNQ/oB/VP0Kh1T+6ctU/JSjWPxdk
1j8RFdc/OC3XP7A11z/zntc/Ie/XP60q2D9C59g/RGjZP8cm2T91o9k/zmzZPzCR2T+FJto/
ChrbP/uP2j9Kfts/C03bPxbm2z9SW9w/Mn/cPyqB3D/UE90/P3vdP+2D3T8LZ94/HvzdPyKr
3j91It4/jKzeP5DK3j+ynd8/XozfPyfG3z84p98/f1TgP40A4T8S6uA/86zhP9g94T9HfeE/
+urhPypJ4j8cYuI/52PiP4BW4z+sUOM/eNbjP7vN4z/IhuQ/eUrkP+CK5D8bquQ/5CzlP+67
5T/hvuU/ma7lP2sF5j9OG+Y/Sk7mP04G5z9fjeY/yOfmP9kz5z9Urec/hLfnP0ot6D941+c/
zmXoP7Pg6D+7tOg/xTfoP2Gx6T+VCuk/RMDpPwNa6j+IS+o/icbqP9KE6j+Bieo/e7/qP8ch
6z+6Tes/8pHrPxaM6z9Ubuw/PI3sP55M7D+Ljuw/efjsP2S+7D+XWu0/mMzsP7FS7T/Ux+0/
/untP/ck7j9jUu4/HsruPwpc7j8nYu8/y3vvP9x27z9yru8/h2vvP5Om7z+IbvA/P0jwPz06
8D/hVfA/2oDwP+iZ8D/c2/A/LjHxP9Tt8T+pSfE/RQbyP/y08T+rT/I/OgryP4Ww8j+PzPI/
Q0bzPwwB8z86CvM/rlnzPzvZ8z9AmPM/jOrzP2Xq8z9ns/M/Jnz0PwJJ9D89RPQ/8df0P824
9D8M6vQ/Azn1Pxkk9T9a5vU/DsP1P0Du9T/F5vU/knn2P9U49j9BzfY/dNr2P72g9j8F4PY/
i3/3Pwqq9z8cl/c/wGr3P0an9z/piPc/icT3Px4O+D9lqfg/rHX4P0Rn+D+ymPg/4O34P5Pt
+D+RePk/7ej4PwJt+T+0Qfk/0LT5P6LI+T+VM/o/zRL6PzwT+j/hVPo/VXH6P2+u+j8jBfo/
6QH7PxSn+j9iVvs/Ogz8P+Am+z+4mfs/LLL7P+M6/D/2Mvw/t7b7P6J+/D+iGvw/0B/8P0HB
/D/Zefw/5Zn8Pzzw/T+CIv0/xDX9P8zQ/T8hyP0/sdL9Pwyv/T/C4/0/PtX9P+aS/j8ilv4/
ngX/P6iq/j/VV/4/jd7+P+7d/j+Nzf8/aVb/Pwpk/z/8j/8/OOv/Pwmt/z+txf8/zksAQDws
AEAZAgBAiBUAQJ1LAEDCKQBAJBYAQFmDAEBplwBAzJMAQA==</AssayYData></Step><Step><CommonData><SampleLocation>1</SampleLocation><SampleID></SampleID><SampleGroup></SampleGroup><SampleInfo></SampleInfo><SampleRow>F</SampleRow><SamplePlate>1</SamplePlate><WellType>BUFFER</WellType><Concentration>-1</Concentration><ConcentrationUnits>µg/ml</ConcentrationUnits><MolarConcentration>-1</MolarConcentration><MolarConcUnits>nM</MolarConcUnits><MolecularWeight>-1</MolecularWeight><Temperature>25</Temperature><StartTime>2182907</StartTime><AssayTime>30</AssayTime></CommonData><FlowRate>1000</FlowRate><StepType>BASELINE</StepType><StepName>Baseline</StepName><StepStatus>OK</StepStatus><ActualTime>30</ActualTime><CycleTime>0.2</CycleTime><AssayXData Points="150">i//bROkF3ERYDNxEthLcRBwZ3ESDH9xE6SXcRFAs3ES2MtxEJTncRIM/3ETxRdxEWEzcRLZS
3EQcWdxEg1/cRPFl3ERYbNxEvnLcRBx53ESDf9xE6YXcRFiM3ES2ktxEHJncRIOf3EQCptxE
WKzcRLay3EQcudxEi7/cROnF3ERQzNxEttLcRBzZ3ESZ4NxE8eXcRFDs3ES28txEHPncRIP/
3ETpBd1EUAzdRLYS3UQcGd1Egx/dROkl3URQLN1EzzLdRBw53USLP91E6UXdRFhM3US2Ut1E
JVndRINf3UTxZd1EUGzdRLZy3UQced1Eg3/dRPGF3URQjN1EtpLdRByZ3USDn91E6aXdRFis
3US2st1EHLndRJu/3UTpxd1EUMzdRLbS3UQc2d1ErN/dRPHl3URQ7N1EtvLdRBz53USD/91E
6QXeRFAM3kS2Et5EHBneRIMf3kTpJd5EaCzeRAgz3kQlOd5Egz/eRPFF3kRYTN5EtlLeRC1Z
3kSDX95E6WXeRFhs3kS+ct5EHHneRIN/3kTxhd5EUIzeRLaS3kQtmd5Eg5/eROml3kRQrN5E
vrLeRBy53kSDv95E6cXeRFjM3kS+0t5EHNneRIPf3kTp5d5EWOzeRLby3kQl+d5Eg//eROkF
30RQDN9EvhLfRCUZ30SDH99E6SXfRHAs30S+Mt9EJTnfRIM/30QgR99EUEzfRLZS30QtWd9E
g1/fRPFl30RQbN9EvnLfRBx530SDf99E6YXfRFCM30S2kt9ERZnfRIOf30Txpd9EWKzfRLay
30Qlud9E</AssayXData><AssayYData Points="150">KKcCQMKgAkCUwQJAMt8CQAEZA0CyOwNAThADQIkSA0DYIQNAnDkDQJ5eA0DPPwNAsToDQOw0
A0C0dANAI08DQIRaA0AgggNAHoQDQGIpA0CLPwNAjzgDQG80A0A6SgNAtHsDQPVgA0AgMgNA
4TQDQGmaA0AshANAfZ4DQFJbA0AdkQNAj5UDQAhLA0DVngNARJQDQDN/A0DZeQNARIMDQF2T
A0C7mwNAUG8DQAl3A0D1egNAEjsDQO+XA0CqYwNAfZIDQCXFA0Dl7QNAgWgDQNWqA0BAfANA
7HUDQKSnA0BCWANABlsDQLKxA0BhmQNAYHgDQHd3A0B/qANAHbsDQD2TA0A2xANAhagDQDn4
A0Bb7gNAR+EDQOyiA0CqlQNAQ8QDQLvkA0DzxQNA19YDQAy+A0AN0QNA5tADQElyA0AupgNA
mc8DQF++A0DyrANADfYDQGGxA0A4jQNAHasDQMD1A0DsrANA77IDQCH7A0CmqQNAY8sDQLD1
A0CkxwNAnJoDQAbhA0BAtANAsv4DQDvwA0B0yQNAtekDQN7dA0Ag6gNAQOcDQOkDBEBq7gNA
DgMEQMGuA0DQ8gNAi+UDQB7WA0AoMwRAPbEDQEKtA0DMywNAtBkEQGb6A0A9zwNAu+sDQBLB
A0BPmwNAB8ADQPnUA0BkAARA0RIEQIYFBECU6gNAZ+8DQKITBEDJOgRARQ4EQBHJA0Al/gNA
eQ8EQJ8uBEB27wNA3eQDQJX/A0CoFQRA1PEDQLv9A0CQAgRAWgMEQN0LBEB47wNApMIDQPQz
BECc/ANA</AssayYData></Step><Step><CommonData><SampleLocation>10</SampleLocation><SampleID>BG505 T332N SOSIP</SampleID><SampleGroup></SampleGroup><SampleInfo></SampleInfo><SampleRow>F</SampleRow><SamplePlate>1</SamplePlate><WellType>KSAMPLE</WellType><Concentration>-1</Concentration><ConcentrationUnits>µg/ml</ConcentrationUnits><MolarConcentration>15.63</MolarConcentration><MolarConcUnits>nM</MolarConcUnits><MolecularWeight>-1</MolecularWeight><Temperature>25</Temperature><StartTime>2221664</StartTime><AssayTime>180</AssayTime></CommonData><FlowRate>600</FlowRate><StepType>ASSOC</StepType><StepName>Association</StepName><StepStatus>OK</StepStatus><ActualTime>179.999</ActualTime><CycleTime>0.2</CycleTime><AssayXData Points="900">i7/fRPHF30RYzN9EttLfRCXZ30SL399E8eXfRFjs30S+8t9EJfnfRIv/30TpBeBEWAzgRL4S
4EQlGeBEix/gRPEl4ERYLOBEvjLgRBw54ESLP+BE8UXgRFhM4ES+UuBEJVngRItf4ETxZeBE
WGzgRL5y4EQleeBEi3/gRPGF4ERYjOBEvpLgRCWZ4ESLn+BE6aXgRFis4ES+suBEJbngRIO/
4ETxxeBEWMzgRL7S4EQl2eBEi9/gRDvm4ERY7OBEvvLgRCX54ESD/+BE6QXhRFgM4US+EuFE
HBnhRIMf4UR0JuFEWCzhRL4y4UQlOeFEiz/hROlF4USiTOFEvlLhRCVZ4USLX+FE8WXhRFhs
4US+cuFEJXnhRIt/4UTxheFEUIzhRL6S4UQlmeFEi5/hRPGl4URQrOFEvrLhRCW54UQewOFE
8cXhRGDM4US+0uFEJdnhRIvf4UTp5eFEWOzhRL7y4UQl+eFEi//hRPEF4kRYDOJEvhLiRCUZ
4kSDH+JE8SXiRFgs4kS+MuJEJTniRIs/4kTpReJEWEziRL5S4kQlWeJEg1/iRPFl4kRYbOJE
tnLiRCV54kSLf+JE6YXiRFCM4kS+kuJE4ZniRIuf4kTppeJEWKziRL6y4kQlueJEi7/iROnF
4kRYzOJEvtLiRBzZ4kSL3+JE6eXiRFDs4kS28uJEJfniRIv/4kTxBeNEWAzjRL4S40QlGeNE
ix/jRPEl40RYLONEvjLjRCU540SDP+NE6UXjRFhM40S+UuNEHFnjRItf40TxZeNEWGzjRL5y
40QleeNEg3/jROmF40RYjONEtpLjRByZ40SLn+NE8aXjRFCs40S2suNEJbnjRIO/40TxxeNE
WMzjRL7S40Ql2eNEi9/jROnl40RQ7ONECPPjRCX540SD/+NE6QXkRFgM5ES+EuREhxnkRIMf
5ETpJeREWCzkRLYy5EQcOeREiz/kROlF5ERYTOREvlLkRCVZ5ESLX+RE6WXkRFhs5ES2cuRE
JXnkRIt/5ETpheREUIzkRLaS5EQcmeREi5/kRPGl5ERYrOREvrLkRCW55ESLv+RE8cXkRFjM
5ES+0uREHNnkRIPf5ETx5eREWOzkRLby5EQc+eREi//kRPEF5URYDOVEvhLlRCUZ5USLH+VE
8SXlRFAs5US2MuVEJTnlRIM/5UTxReVEWEzlRLZS5UQlWeVEi1/lROll5URYbOVEvnLlRCV5
5USLf+VE8YXlRFCM5US2kuVEHJnlRIuf5URcpuVEWKzlRL6y5UQlueVEi7/lRPHF5URQzOVE
xtLlRCXZ5USL3+VE8eXlRFjs5US28uVEJfnlRIP/5UTxBeZEWAzmRL4S5kQlGeZEgx/mRPEl
5kRQLOZEvjLmRBw55kSLP+ZE8UXmRFBM5kS2UuZEHFnmRINf5kTpZeZEWGzmRL5y5kQleeZE
i3/mRPGF5kRYjOZEtpLmRByZ5kSDn+ZE6aXmRFis5kS2suZEJbnmRO2/5kTxxeZEUMzmRL7S
5kQl2eZEi9/mRPHl5kRY7OZEvvLmRBz55kSD/+ZE6QXnRFAM50S2EudEHBnnRIMf50RMJudE
WCznRLYy50QcOedEgz/nRPFF50RQTOdEtlLnRCVZ50SDX+dE6WXnRFhs50S2cudEJXnnRIN/
50TxhedEWIznRL6S50QcmedEi5/nRPGl50RQrOdEvrLnRCW550SDv+dE8cXnRFDM50S20udE
HNnnRIvf50Tx5edEUOznRL7y50Qc+edEg//nROkF6ERQDOhEthLoRCUZ6ESDH+hE6SXoRFgs
6ES2MuhEHDnoRIM/6ETpRehEWEzoRLZS6EQlWehEg1/oROll6ERYbOhEvnLoRCV56ESLf+hE
8YXoRFCM6EQIk+hEJZnoRIOf6ETppehEUKzoRLay6EQluehEg7/oRPHF6ERYzOhEttLoRBzZ
6ESL3+hE8eXoRHns6ES+8uhEHPnoRIP/6ETxBelEUAzpRLYS6UQcGelEix/pROkl6URQLOlE
tjLpRBw56USDP+lE8UXpRFhM6US2UulEHFnpRINf6UTxZelE/GzpRL5y6UQceelEg3/pROmF
6USgjelEtpLpRByZ6USLn+lE6aXpRFCs6US2sulEJbnpRIu/6UTxxelEUMzpRLbS6UQl2elE
g9/pROnl6URQ7OlEtvLpRBz56USL/+lE6QXqRFAM6kS2EupEHBnqRNUf6kTxJepEUCzqRLYy
6kQlOepEiz/qROlF6kRQTOpEtlLqRCVZ6kTVX+pE6WXqRFBs6kS2cupEHHnqRIN/6kTphepE
UIzqRLaS6kQcmepEL6DqRPGl6kRQrOpEtrLqRCW56kSDv+pE6cXqRFDM6kS20upEHNnqRIPf
6kTp5epEUOzqRLby6kQl+epEg//qROkF60RQDOtEthLrRBwZ60SDH+tE6SXrRFgs60S+MutE
JTnrRIM/60TxRetEUEzrRLZS60QcWetEi1/rROll60RQbOtEtnLrRBx560SDf+tE6YXrRFCM
60Qxk+tEJZnrRIuf60TxpetEWKzrRLay60QluetEi7/rROnF60RQzOtEttLrRCXZ60SD3+tE
6eXrRFDs60S+8utEHPnrRIP/60TpBexEUAzsRLYS7EQcGexEgx/sROkl7ERQLOxEtjLsRBw5
7ESDP+xE6UXsRFhM7ES+UuxEPVnsRINf7ER9ZuxEUGzsRLZy7EQceexEg3/sROmF7ERYjOxE
tpLsRByZ7ESDn+xE6aXsRFis7ES2suxEHLnsRIO/7ET6xexEWMzsRLbS7EQc2exEg9/sROnl
7ERQ7OxEvvLsRCX57ESD/+xE8QXtRFAM7US+Eu1EHBntRIMf7UTxJe1EUCztRLYy7UQcOe1E
gz/tROlF7URYTO1EtlLtRBxZ7USDX+1E6WXtRFhs7US+cu1EHHntRIN/7UTphe1EUIztRLaS
7UQlme1Eg5/tROml7URQrO1EtrLtREW57USDv+1E6cXtRFDM7US+0u1EHNntRIPf7UTp5e1E
UOztRL7y7UQl+e1Eg//tRPEF7kRQDO5EthLuRBwZ7kSDH+5E6SXuRFgs7kS2Mu5EHDnuRIM/
7kTpRe5EUEzuRLZS7kQcWe5Eg1/uROll7kRQbO5EtnLuRBx57kSDf+5E6YXuRFCM7kS2ku5E
HJnuRIOf7kTxpe5EUKzuRL6y7kQcue5Eg7/uROnF7kRQzO5EttLuRBzZ7kSD3+5E8eXuRFDs
7kS28u5EHPnuRIv/7kTxBe9EUAzvRLYS70QlGe9Egx/vRPEl70RQLO9EtjLvRBw570SDP+9E
6UXvRFBM70S2Uu9EHFnvRItf70TxZe9EUGzvRL5y70Qlee9Eg3/vROmF70RojO9EtpLvRCWZ
70SDn+9E8aXvRFCs70S2su9EHLnvRIu/70Txxe9EWMzvRLbS70Ql2e9Ei9/vROnl70RQ7O9E
tvLvRBz570SL/+9E6QXwRFgM8ES2EvBEJRnwRIMf8ETpJfBEWCzwRL4y8EQlOfBEgz/wROlF
8ERQTPBEtlLwRBxZ8ESDX/BE6WXwRFBs8ES2cvBEHHnwRIN/8ETphfBEUIzwRMaS8EQcmfBE
g5/wROml8ERYrPBEvrLwRCW58ESDv/BE6cXwRFjM8ES+0vBEHNnwRIvf8ETx5fBEWOzwRL7y
8ET4+vBEAgLxRNEJ8USbD/FEmRTxRI8Z8USLH/FE8SXxRFgs8US+MvFEJTnxRIs/8UTxRfFE
WEzxRMZS8UQlWfFEi1/xRPFl8URYbPFEvnLxRCV58USLf/FE8YXxRFiM8US+kvFEJZnxRIuf
8UTxpfFEWKzxRL6y8UQlufFEi7/xRPHF8URYzPFEvtLxRCXZ8USL3/FE8eXxRFjs8US+8vFE
JfnxRIv/8UTxBfJEWAzyRL4S8kQlGfJEix/yRPEl8kRYLPJEvjLyRCU58kSLP/JEGkbyRFhM
8kS+UvJEJVnyRItf8kTxZfJEWGzyRL5y8kQlefJEi3/yRPGF8kRYjPJEvpLyRCWZ8kSLn/JE
8aXyRFis8kS+svJEJbnyRIu/8kTxxfJEWMzyRL7S8kQl2fJEi9/yRPHl8kRY7PJEtvLyRCX5
8kSL//JE8QXzRFgM80S+EvNEJRnzRIsf80TxJfNEUCzzRJsz80QlOfNEiz/zRPFF80RQTPNE
vlLzRCVZ80SLX/NE8WXzRFhs80S+cvNEJXnzRIt/80TxhfNEWIzzRL6S80QcmfNEi5/zRPGl
80RYrPNEvrLzRCW580SLv/NE8cXzRFjM80S+0vNEJdnzRIvf80Tx5fNEWOzzRL7y80Ql+fNE
i//zRPEF9ERYDPREvhL0RCUZ9ESLH/RE8SX0RFgs9ES+MvREHDn0RIs/9ETpRfREWEz0RL5S
9EQcWfREi1/0ROll9ERYbPREvnL0RCV59ESLf/RE8YX0RFiM9ES+kvREJZn0RIOf9ETxpfRE
UKz0RL6y9EQlufREi7/0RPHF9ERYzPREvtL0RCXZ9ESL3/RE8eX0RFjs9ES28vREJfn0RIv/
9ETxBfVEWAz1RL4S9UQtGfVEix/1RFQm9URYLPVEvjL1RAo69USLP/VE8UX1RFhM9US+UvVE
JVn1RItf9UTxZfVEWGz1RLZy9URuefVEi3/1RPGF9URYjPVEvpL1RCWZ9USLn/VE8aX1RFis
9US+svVEHLn1RIu/9UTpxfVEWMz1RL7S9UQl2fVEg9/1RPHl9URY7PVEvvL1RCX59USD//VE
8QX2RFgM9kS+EvZEJRn2RIMf9kTxJfZEcCz2RL4y9kQcOfZE</AssayXData><AssayYData Points="900">kQ4EQL/dA0BmZQNAvtkCQMRPAkB62gFAjewBQCVwAUASHwFAh/sAQGcEAUAFuQBAfykAQJ2m
AEArewBAJIUAQH12AEBPdwBAbnYAQE/v/z8EWwBApDUAQPJEAEB/QwBAMzgAQNQwAEAGQgBA
3xcAQBwMAEBbeABAk0EAQLQLAEDzKQBAa0EAQEkbAECHUgBAgAwAQDpmAECzMQBArCkAQBaS
/z9kMwBA7Lf/P1E1AEABDgBA0VwAQGaVAEBEEwBAnDAAQIpmAEALSwBAVT4AQLI8AEAvTQBA
d6MAQLuhAED/TwBAKj0AQPtqAEC6dQBAKHUAQMmFAEDpSwBAmnoAQJUWAEBHPwBA0DAAQKZc
AEA1YQBAVWAAQOGQAEA+bABAoXEAQJZYAEAOdgBA/XwAQHdfAEBrZABAT3sAQBaPAEA4pwBA
D5cAQL6UAEA+sQBA+rEAQO+xAEC4uwBAwJoAQBiyAEB3eABAa4cAQKl3AEAxjQBAo9MAQLqk
AECRrQBABeoAQLiiAEAcpABAJqwAQAWLAEDw6ABA34kAQPOcAEDWFAFAjtAAQJ2+AEBuxgBA
T3EAQIcTAUCU5gBAQdMAQFfeAEAMugBAyf0AQBmPAECIBQFAE+QAQIjFAEDnygBA1PMAQL7x
AEBVuwBAOL4AQCEZAUAxCQFAMp0AQBTJAEA9/gBAse4AQFQUAUCF9wBAvTYBQIwqAUBU+gBA
OOQAQIfoAEC6kABAthYBQLAJAUCh4QBA4QIBQBseAUDeXQFA6+EAQKPBAEC7RAFABi0BQPAE
AUCWUgFAvCABQLA2AUCGZgFAeycBQM0cAUDRSAFAiDQBQMcnAUDbSQFAZhUBQPcpAUCfPgFA
MBABQEaAAUBKPAFAaFABQFstAUBELwFA4EgBQEZEAUAEDwFA6S4BQF9EAUABZwFAPT8BQHpM
AUCsUgFA+GIBQMpZAUBofwFA/HUBQBZTAUB6QAFAkVkBQFJNAUDkRAFAonEBQE1QAUCHeAFA
nhYBQIFvAUCwZQFAgWIBQPNHAUB8YQFAXpgBQHWxAUAHOQFAvkgBQFqZAUA2iAFAsJgBQB13
AUCRWAFAknoBQA2SAUDMWgFAJqwBQHJRAUBgcQFAwZoBQGlqAUC/mgFAiaUBQCiXAUDxsgFA
V4cBQHWQAUBVdgFAEKEBQOrMAUC0igFAe54BQBZOAUDcfgFAR38BQHfgAUB4kwFAFq8BQKPo
AUAl8AFAf5gBQDuxAUDrgwFABrABQL6vAUBfrgFAVLkBQKKgAUDDwwFACNIBQMe6AUD2dQFA
e4gBQAvmAUDZtAFAuvIBQPHFAUBIogFAUtoBQEXqAUAfhwFAi5UBQJ2bAUDJ/QFAg+0BQL7x
AUCZ7AFA3bwBQDvdAUCchQFAOfgBQO/lAUBNyAFAupMBQMuXAUDZ4QFAzgECQIi3AUBktwFA
gLYBQE/oAUChywFAqNABQC3KAUCLDwJAWNkBQJWRAUDBwQFABd8BQHAGAkB/8gFAJgMCQHQX
AkDK5gFAwa4BQMCwAUCtEQJAiu0BQKUNAkDq+wFA68kBQJPCAUDwDAJAevYBQFksAkDW2wFA
sWMCQAG5AUAz4gFAb+wBQDhiAkDYKgJAO2oCQEIzAkDgFAJAdR4CQLwpAkCbSwJAERgCQBXL
AUBeHAJAKjICQDZZAkBkUQJASioCQOzKAUCc2AFArDwCQFBLAkDIFQJAB3YCQMbzAUB9IgJA
XlwCQGYnAkALTwJAPQwCQJmnAkBMEAJAdUoCQMUXAkDTigJAEA8CQLBUAkAuFAJAOWQCQP4d
AkAyagJAgWkCQGkVAkAFVgJAq0ICQCuCAkDSWAJAroUCQLZLAkDhiwJAQm4CQKkNAkACTwJA
AYYCQCx+AkC/XAJAPCwCQMdmAkAcoQJAvUUCQKNIAkClaAJAPoQCQI94AkD1dwJA+HYCQB1b
AkB1agJAAVoCQDtDAkBhZAJAXKwCQFJ+AkDzlAJAlGECQPCsAkBspgJAh6YCQGSNAkBYiwJA
rqoCQM3KAkCgpgJAjasCQCV3AkAyjgJAoTECQD62AkDbkQJAnqwCQDWBAkBezAJAh5QCQON0
AkBOkgJAo6cCQBbOAkCArQJA/cICQBjPAkBSrgJAq68CQHDnAkBN0QJAhuMCQHWzAkAZlwJA
5LUCQEHgAkA0twJAnRsDQGvrAkDk4gJAJdQCQC7HAkAuBANAd5wCQGXQAkCBrwJAUwYDQCCe
AkA39AJALf0CQAXJAkDWRAJA1g8DQELSAkAJvQJA9csCQO/QAkA/vgJAjdsCQLrfAkDmywJA
+8cCQLn8AkB6rwJAWZQCQMu+AkBb+QJAoBcDQKcSA0D+1wJA2MECQL+qAkAH4wJATfcCQIe3
AkA/3wJADa8CQLmPAkAS1wJA0toCQCmSAkBwHQNAf+sCQOzfAkBk4AJAxgYDQDv7AkBt8QJA
8x4DQJsPA0BcswJAeQMDQCzuAkBA7QJA0gsDQPP1AkAW8AJAlxIDQCcyA0AE0gJA5BcDQDPe
AkBE/QJAgDADQH0GA0AxFANAZdsCQMABA0BVYgNA5FcDQA8QA0B4MANAtScDQOX8AkClKQNA
ENMCQMfsAkAexwJAhSYDQL0IA0DbIwNAojMDQLDqAkAcHwNAdRMDQCnqAkCfbANAhj0DQIjx
AkA8MANAPTwDQF4aA0C+IQNAVCQDQM/YAkCWOANAiAUDQKzuAkDrUANABQkDQFARA0BHIQNA
yBcDQCXkAkDz+QJAmAUDQOhuA0AQGANA/GcDQNZbA0BUOANAOzIDQO47A0AwFwNAtEUDQDE9
A0CsXgNA10EDQAxYA0Cs/wJAxikDQAs/A0DgVgNAzlMDQGtEA0A1bwNAxrYDQB1aA0ArOQNA
ensDQGKKA0CzcwNAdiADQChYA0AOZwNAuFQDQDVJA0APXANA7LIDQHFIA0CBSQNAqaEDQNoh
A0BkNANA53sDQIc9A0AovANA2nUDQD1yA0D5PQNAo1kDQBB3A0AvdgNAF3UDQDmjA0DHbgNA
YYsDQORIA0DrgwNAxHcDQO1oA0A4vgNAiVIDQMl9A0CGngNATlcDQNmCA0Dm0ANAGU4DQAOZ
A0BwqgNAp6IDQGOnA0BCqANAuVQDQIxyA0DQtgNA/ZUDQKnMA0BXjgNACrYDQOVOA0A3lwNA
1ocDQFe5A0DViANAmmQDQBdkA0CLyQNAlhIEQPp2A0A0cANA9pIDQLGwA0CymQNA2/EDQEqw
A0C5lwNAj88DQNnoA0DBzgNA1n4DQGPLA0BdmANAvKsDQI+uA0CNxwNA9Z4DQEhXA0DV5QNA
Ks0DQPCpA0B9tQNAB7sDQJKkA0D86wNAwLYDQK3RA0C1+QNAwMMDQFGBA0BcqwNAg/wDQOTF
A0CTCgRAHOQDQMcOBEBFtANAMr4DQFcJBEDXkgNAXH8DQEanA0B2owNAJPgDQIgTBEBr6gNA
/NYDQK/qA0BWAARATNkDQAPNA0DDGQRA+94DQEPBA0AyCwRAWu4DQNelA0AI1ANA5DIEQLXV
A0Aj9gNAb/EDQA3hA0ACDARAcrEDQEbHA0A0tgNAsxUEQBn5A0CyJgRAh8UDQPr4A0Bq8gNA
ucMDQCP8A0Au3QNA1ugDQAc4BEAK7ANAVRsEQKEDBEDJDQRAeMcDQJIBBECtYARAEc4DQBgc
BEAHOQRAuTUEQLgIBEBb6gNAwuMDQCYGBEA+8wNAZ9UDQOIgBEBv7QNAPyMEQE47BEAq2ANA
9/gDQGs3BEBnCwRAidoDQHIMBEBKWgRAyRgEQCU4BEAfFgRAChUEQBUkBEC0ugNAHCUEQAgG
BECdGgRAey8EQLEgBEDUGgRAjU4EQGZZBEA0QQRAWfEDQN4lBEAdFgRAhvoDQAI5BEBCOgRA
1xkEQN31A0CoHARAlBgEQDIdBEA7UgRANRIEQAEgBEDJPwRATiEEQIYmBED3MARA6GAEQHlJ
BEBg6wNASFYEQAlXBECGJgRA0KgEQH46BECnhgRAuW8EQFw3BEBifgRAdBEEQHxLBEC/DARA
9z8EQLExBEALbQRA0mYEQL88BEA9TwRAeC8EQPhEBEDmQgRAZVYEQL1XBECxQwRAUCkEQOZX
BEAj9wNAuEsEQKBCBED9dQRAaH8EQBCKBEAyQARAADQEQLAhBEDZJwRAmHUEQPR1BECFGARA
zqgEQFeZBED4dQRAHnsEQCaSBECtjQRAg3YEQBKEBED8XgRAbHMEQBbVBECOXARA2X4EQIF0
BEALYARAU38EQHguBEAbTwRALaAEQBx2BECCaQRAIsEEQBmJBED1tARAAfkEQPhaBECdmQRA
LY4EQFigBEBkRARAvVUEQMJRBEBAWwRAkEQEQL1yBEA5lQRAlFMEQFODBEA1eARAKWQEQLtt
BEBiiARAb7UEQFlZBEAQagRAB6QEQLaQBEA+jQRAY3cEQMmGBEAzqQRAlJMEQAYyBEAjpwRA
sYUEQG1xBEAAnARAg4sEQGdoBEBfegRAg4oEQBZmBEDL1gRACVIEQNXABEClrQRA24oEQHew
BEDpsARA+6sEQITiBEAYiQRA8KIEQL6TBEBaAgVAAKsEQNjKBED9pgRAnLkEQKXeBEDAsARA
ff0EQD3HBEDAdQRAbbsEQN8SBUBm0QRA4tcEQDucBEBRqQRAitYEQPLeBECCvwRAqMYEQJng
BEDFogRAU+0EQOuWBEBMzwRAD+8EQAv4BECehARAS+gEQIvBBEC/LwVAsucEQNS0BEAfmARA
2HEEQPKxBEC1qgRA3dYEQMSvBED1lQRA7cYEQGS9BEAnxQRA</AssayYData></Step><Step><CommonData><SampleLocation>1</SampleLocation><SampleID></SampleID><SampleGroup></SampleGroup><SampleInfo></SampleInfo><SampleRow>F</SampleRow><SamplePlate>1</SamplePlate><WellType>BUFFER</WellType><Concentration>-1</Concentration><ConcentrationUnits>µg/ml</ConcentrationUnits><MolarConcentration>-1</MolarConcentration><MolarConcUnits>nM</MolarConcUnits><MolecularWeight>-1</MolecularWeight><Temperature>25</Temperature><StartTime>2410506</StartTime><AssayTime>180</AssayTime></CommonData><FlowRate>600</FlowRate><StepType>DISASSOC</StepType><StepName>Dissociation</StepName><StepStatus>OK</StepStatus><ActualTime>180</ActualTime><CycleTime>0.2</CycleTime><AssayXData Points="900">gj/2ROBF9kRPTPZErVL2RBxZ9kSCX/ZE4GX2REds9kS1cvZEE3n2RHp/9kTghfZER4z2RK2S
9kQcmfZEep/2RPGl9kRPrPZEtbL2RBO59kSCv/ZEY8b2RE/M9kS10vZEHNn2RHrf9kTo5fZE
R+z2RK3y9kQT+fZEgv/2ROAF90RHDPdEtRL3RBMZ90SCH/dE6CX3REcs90S1MvdEEzn3RII/
90TgRfdER0z3RLVS90QTWfdEgl/3ROBl90RPbPdErXL3RBN590R6f/dE6IX3RE+M90StkvdE
HJn3RHqf90TgpfdER6z3RK2y90QcufdEer/3RODF90RPzPdErdL3RBPZ90SC3/dE6OX3REfs
90S18vdEE/n3RHr/90ToBfhERwz4RK0S+EQcGfhEgh/4ROgl+ERPLPhErTL4RBw5+ESCP/hE
6EX4RE9M+ES1UvhEHFn4RIJf+EToZfhET2z4RK1y+EQcefhEgn/4ROCF+ERPjPhErZL4RBOZ
+ER6n/hE6KX4REes+EStsvhEHLn4RIK/+EToxfhER8z4RK3S+EQB2vhEweD4ROjl+ERH7PhE
tfL4RBP5+ER6//hE6AX5REcM+US1EvlEExn5RHof+UTgJflETyz5RK0y+UQTOflEej/5ROhF
+URPTPlEtVL5RBNZ+UR6X/lE4GX5REds+UStcvlEHHn5RIJ/+UTghflER4z5RK2S+UQTmflE
ep/5ROCl+URHrPlErbL5RBO5+UR6v/lE4MX5RE/M+US10vlEE9n5RILf+UTo5flER+z5RK3y
+UQc+flEev/5ROAF+kRPDPpEtRL6RBMZ+kR6H/pE4CX6REcs+kS1MvpEHDn6RHo/+kToRfpE
T0z6RK1S+kQTWfpEel/6ROhl+kRHbPpErXL6RBx5+kR6f/pE6IX6REeM+kStkvpEHJn6RHqf
+kTopfpET6z6RLWy+kQcufpEgr/6RODF+kRHzPpEtdL6RBzZ+kR63/pE4OX6RE/s+kSt8vpE
HPn6RHr/+kToBftERwz7RLUS+0QTGftEgh/7ROAl+0RHLPtErTL7RBM5+0R6P/tE6EX7REdM
+0StUvtEE1n7RHpf+0ToZftER2z7RK1y+0QTeftEgn/7ROCF+0RPjPtErZL7RBOZ+0R6n/tE
4KX7RE+s+0StsvtEE7n7RHq/+0ToxftET8z7RK3S+0QT2ftEgt/7RODl+0RH7PtErfL7RBP5
+0R6//tE4AX8REcM/EStEvxEExn8RIIf/EToJfxERyz8RK0y/EQTOfxEgj/8ROBF/ERPTPxE
rVL8RBNZ/ESCX/xE4GX8REds/EStcvxEE3n8RIJ//EQRhvxET4z8RK2S/EQTmfxEgp/8ROCl
/ERHrPxEMLP8RBO5/ER6v/xE4MX8REfM/ESt0vxEE9n8RHrf/ETg5fxER+z8RK3y/EQT+fxE
ev/8ROAF/URHDP1ErRL9RBMZ/UR6H/1E4CX9REcs/UStMv1EHDn9RHo//UTgRf1ET0z9RK1S
/UQTWf1Eel/9ROBl/URHbP1EtXL9RBN5/UR6f/1E4IX9REeM/UStkv1EHJn9RHqf/UTgpf1E
R6z9RK2y/UQTuf1Eer/9RODF/URHzP1ErdL9RBPZ/UR63/1E6OX9REfs/UTG8v1EE/n9RIL/
/UTgBf5ERwz+RK0S/kQcGf5Eeh/+ROAl/kRPLP5ErTL+RBM5/kR6P/5E4EX+REdM/kStUv5E
E1n+RHpf/kTgZf5ET2z+RK1y/kQTef5Een/+ROiF/kRHjP5ErZL+RByZ/kR6n/5E4KX+REes
/kS1sv5EJLn+RHq//kTgxf5ER8z+RK3S/kQT2f5Eet/+RODl/kRH7P5ErfL+RBP5/kR6//5E
4AX/REcM/0StEv9EExn/RHof/0TgJf9ERyz/RLUy/0QTOf9Eej//ROBF/0RHTP9ErVL/RBNZ
/0SCX/9E4GX/REds/0Stcv9EHHn/RIJ//0Tghf9ER4z/RK2S/0QTmf9Egp//ROCl/0RHrP9E
rbL/RBO5/0R6v/9E6MX/REfM/0St0v9EE9n/RHrf/0Tg5f9ET+z/RLXy/0QT+f9Eev//RPAC
AEUjBgBFVgkARYoMAEW9DwBF8BIARSMWAEVWGQBFjhwARb0fAEXwIgBFIyYARVspAEWKLABF
vS8ARfQyAEXDNgBFVjkARY48AEXFPwBF8EIARSNGAEVbSQBFjkwARb1PAEX0UgBFJ1YARVtZ
AEWKXABFvV8ARfRiAEUjZgBFW2kARYpsAEXBbwBF8HIARSd2AEVWeQBFjnwARQOAAEXwggBF
J4YARVaJAEWOjABFvY8ARfSSAEUnlgBFW5kARY6cAEXBnwBF9KIARSemAEVbqQBFjqwARcGv
AEXwsgBFJ7YARVu5AEWOvABF2r8ARfTCAEUnxgBFW8kARY7MAEXBzwBF9NIARSfWAEVb2QBF
jtwARcHfAEX04gBFJ+YARVvpAEWO7ABFwe8ARfTyAEUn9gBFW/kARY78AEXB/wBF9AIBRScG
AUVbCQFFjgwBRcEPAUX0EgFFJxYBRVsZAUWOHAFFwR8BRfQiAUUnJgFFXykBRY4sAUXNLwFF
9DIBRSc2AUVbOQFFjjwBRcE/AUX0QgFFJ0YBRVtJAUWOTAFFwU8BRfRSAUUnVgFFW1kBRY5c
AUXBXwFF9GIBRSdmAUVbaQFFjmwBRcFvAUX0cgFFJ3YBRVt5AUWOfAFFwX8BRfSCAUUnhgFF
W4kBRY6MAUXBjwFF9JIBRSeWAUVbmQFFjpwBRcGfAUX0ogFFJ6YBRVupAUWOrAFFwa8BRfSy
AUUntgFFW7kBRY68AUW9vwFF9MIBRSfGAUVbyQFFjswBRcHPAUX00gFFJ9YBRVvZAUWK3AFF
wd8BRfTiAUUn5gFFW+kBRY7sAUXB7wFF9PIBRSf2AUVb+QFFjvwBRcH/AUX0AgJFJwYCRVsJ
AkWODAJFwQ8CRfQSAkUnFgJFWxkCRY4cAkU0IAJF9CICRScmAkVbKQJFjiwCRcEvAkXwMgJF
JzYCRVs5AkXPPAJFwT8CRfBCAkUnRgJFW0kCRY5MAkXBTwJF9FICRSdWAkVbWQJFjlwCRcFf
AkX0YgJFJ2YCRVtpAkWKbAJFwW8CRfRyAkUndgJFW3kCRct8AkXBfwJF9IICRSOGAkVviQJF
jowCRcGPAkX0kgJFI5YCRVuZAkWKnAJFwZ8CRfCiAkUjpgJFW6kCRYqsAkXBrwJF9LICRSO2
AkVbuQJFjrwCRcG/AkX0wgJFJ8YCRVvJAkWKzAJFwc8CRfTSAkUw1gJFW9kCRY7cAkXB3wJF
9OICRSfmAkVb6QJFiuwCRebvAkX08gJFJ/YCRVv5AkWO/AJFwf8CRfQCA0UnBgNFWwkDRY4M
A0XBDwNF9BIDRScWA0VbGQNFohwDRcEfA0X0IgNFJyYDRVspA0WOLANFvS8DRfQyA0UnNgNF
WzkDRYo8A0W9PwNF9EIDRSdGA0VbSQNFikwDRcFPA0X0UgNFJ1YDRVtZA0WOXANFwV8DRfRi
A0UnZgNFVmkDRY5sA0XBbwNF9HIDRSd2A0VWeQNFjnwDRb1/A0X0ggNFI4YDRVuJA0WOjANF
wY8DRfSSA0UnlgNFW5kDRY6cA0XBnwNF9KIDRSemA0VbqQNFiqwDRcGvA0X0sgNFI7YDRVu5
A0WOvANFwb8DRfTCA0UjxgNFW8kDRY7MA0XBzwNF9NIDRSfWA0VW2QNFitwDRcHfA0X04gNF
I+YDRVvpA0WK7ANFwe8DRfTyA0Uj9gNFW/kDRY78A0XB/wNF9AIERSMGBEVbCQRFjgwERcEP
BEX0EgRFJxYERVsZBEWKHARFwR8ERfQiBEUjJgRFWykERYosBEXBLwRF9DIERSc2BEVWOQRF
ijwERb0/BEX0QgRFJ0YERVtJBEWOTARFwU8ERfRSBEUjVgRFW1kERY5cBEXBXwRF9GIERSNm
BEVbaQRFjmwERb1vBEX0cgRFI3YERVt5BEWKfARFwX8ERfSCBEUnhgRFW4kERY6MBEXBjwRF
9JIERSeWBEVWmQRFipwERb2fBEX0ogRFI6YERVupBEWOrARFva8ERfSyBEUntgRFW7kERY68
BEXBvwRF8MIERSfGBEVbyQRFiswERcHPBEX00gRFJ9YERZTZBEWO3ARFvd8ERfDiBEUn5gRF
VukERYrsBEXB7wRF9PIERSf2BEVW+QRFjvwERcH/BEX0AgVFIwYFRVsJBUWKDAVFvQ8FRfAS
BUUjFgVFWxkFRY4cBUXBHwVF9CIFRScmBUVbKQVFjiwFRb0vBUUNMwVFJzYFRVs5BUWOPAVF
vT8FRWdDBUUnRgVFW0kFRYpMBUXBTwVF+FIFRSNWBUVWWQVFjlwFRcFfBUXwYgVFI2YFRVZp
BUWObAVFwW8FRTJzBUUndgVFVnkFRY58BUXBfwVF8IIFRSOGBUVWiQVFjowFRb2PBUUFkwVF
I5YFRVaZBUWKnAVFwZ8FRfSiBUUjpgVFW6kFRY6sBUW9rwVF8LIFRSO2BUVWuQVFirwFRcG/
BUX0wgVFJ8YFRVbJBUWOzAVFvc8FRfTSBUVI1gVFW9kFRY7cBUXB3wVF9OIFRXnmBUVW6QVF
0+wFRcHvBUXw8gVFJ/YFRYz5BUWi/AVFvf8FRfACBkUjBgZFWwkGRZIMBkW9DwZF9BIGRScW
BkVbGQZFihwGRb0fBkX0IgZFJyYGRVYpBkXoLAZFvS8GRfAyBkUjNgZFWzkGRYo8BkW9PwZF
9EIGRSNGBkVWSQZFikwGRcFPBkXwUgZFI1YGRVZZBkWOXAZF</AssayXData><AssayYData Points="900">/rwDQHutA0B8YARAdQ0FQO9zBUCD5AVA2msGQPbWBkCa+gZAmHcHQIp9B0A6jQdAuKUHQFMO
CEBW3AdAEfsHQJwQCEBCNghALmQIQAydCEBJeghAk0EIQKXWCEAQeQhAfp0IQFmLCEAWfQhA
jqgIQPGmCEBy9AhA7ewIQAjLCEDW7whAtboIQGesCEB09whASd0IQPndCEB65ghA+JIIQJTB
CEAg7ghAgQ8JQLwQCUBv8whAAuEIQA70CEBW7ghACNYIQMywCEAw/ghAHNoIQELXCEDl6ghA
6CEJQNLICEAo9AhAJlMJQD3fCEA2vAhA9/MIQDjUCEDAEwlAHfYIQDwzCUBwvQhArhUJQDcC
CUDs1ghAOf8IQDIzCUB/AQlALk4JQKXuCEDnKQlAHfcIQH0sCUDfLwlAldIIQK4SCUBpJglA
x+IIQDfHCEB+xwhAlOQIQMHdCECcvghAUwQJQF/uCECx4ghAQekIQHIFCUDCJQlAcysJQFY5
CUAL9ghASfYIQL3fCEDMwghAYOwIQAi8CEDFyghApxEJQDPoCEDa6whA8RgJQLHpCECgxwhA
yAwJQInuCEBbLwlAFh8JQMQPCUAc5ghAMfIIQIvsCECGyAhAtgAJQEnLCECu3ghAqt4IQH/J
CEAw7ghAyiEJQLYUCUD34ghAvT0JQA0ZCUCS8whA7OgIQBgVCUDYDglAEu4IQDEhCUD3zwhA
OAkJQIQFCUD5AAlAVhIJQMjgCEDy5AhAuw8JQC0PCUCZxQhA0esIQIziCEDvCQlAuN0IQHNX
CUC44ghAXgwJQMsKCUACzAhAreYIQH4dCUDg/whAauMIQBbECEAQ2ghAuqkIQO4lCUBi2whA
h+oIQP26CECrSglAcdcIQAi7CEAx7ghAkvIIQNamCEAvDwlAM+kIQHkdCUDisQhALwYJQAey
CEAi+QhAm+cIQDkeCUCr6QhArhgJQOXJCED6/ghAIh4JQMj/CEBOGglA3/YIQFovCUAA5QhA
mgEJQFFWCUCFDQlANtkIQG4QCUCjKQlAA/YIQM80CUBnAQlAl9kIQO33CEBGFAlACRAJQMBJ
CUCiTAlAywgJQM3bCEBw1whANPMIQOoeCUA//AhAWboIQCsXCUBGLglAOt8IQAniCEAsLglA
guwIQLERCUAYIQlAV94IQDLSCEBs8whAhyQJQJ0hCUCAxghAXu8IQA3NCEBHKAlA5h4JQB8H
CUB39QhA3xQJQMb3CEAL/QhA2v4IQDvHCEBwMglANQcJQA2uCECh3whApPMIQEcVCUAA1whA
o80IQOkuCUA1wwhA1/oIQAK/CED6CAlAnvAIQILlCEDYrghA1icJQDH+CEAoBglAVBgJQB3j
CEAnDAlApxgJQLYZCUA75QhAK/AIQEYMCUDDOglAvk8JQDoFCUCJzwhAw+YIQC/oCEBMGglA
URkJQHvhCEBFHAlAlwAJQN7KCEBhAwlAYOQIQLoBCUAz2whAaCgJQKTcCECKMglAMBMJQKV2
CUAsCQlA4BEJQE34CEA63whAWxMJQDQQCUBpEglAaVwJQI7ZCEBTBwlArWgJQG3qCEB/KglA
bQ0JQEPPCEADFwlA/+kIQKxJCUBwBQlAIxUJQNcYCUA0VwlAkfUIQA4ICUDoGwlA4BQJQFHi
CEAFAQlAH8YIQL8wCUCY7QhAABkJQPISCUAcIwlALfQIQNxmCUBx7AhAiDEJQGUnCUCucAlA
KRcJQIQFCUB03AhA1S8JQLRDCUAdDglA3UgJQCMoCUBh9AhAcusIQCTPCEDWMglA1foIQOKi
CUBNIglAP1sJQHjZCEDlRglALQgJQHBDCUCEDglAkSkJQDQZCUBV3ghACDEJQMP9CEA8CAlA
OyEJQBkfCUDlDQlA8zUJQNQICUBeKglAIzIJQIIRCUCeGAlA4VUJQCoICUCMDglAwlgJQDcs
CUDhAglA3xoJQFw/CUCnNglAuVsJQAU+CUBFGAlArw4JQJUxCUBgNAlA+jcJQDwKCUDjRQlA
IlsJQMAXCUDXZwlAOTkJQHgfCUAIXQlA9fwIQI0kCUCxMQlAs0cJQP0mCUBTIQlALRsJQO8l
CUBAJwlAZCAJQANrCUDzHglA/UkJQAEHCUArRQlA4j8JQCYyCUBgRAlAOjcJQLIbCUBXWwlA
Y3YJQK4LCUAV/ghAK0gJQF3dCEDhKQlAWmQJQB4qCUD/PQlAED4JQDEyCUAg/AhAQ1cJQJkt
CUAUGAlAgmoJQEETCUD2DQlAx1AJQBsPCUAoUwlAaRQJQPsnCUBNMAlAjfMIQLI9CUDVMAlA
6DwJQHgyCUDKJAlAu2QJQD99CUBjJAlAG0sJQFpRCUA7ZwlAgT4JQIIaCUCKTQlAgpIJQMc+
CUDfPwlAdjkJQAhFCUAYGAlA8UYJQOEsCUBZUwlA+IMJQF4rCUAIQwlAm5cJQERXCUD0WQlA
zXsJQMxNCUD/dQlAjFYJQLNqCUC+RwlAMIQJQLAvCUAVNglALVYJQLM7CUAAXAlAwDIJQHNS
CUDeSwlAB20JQCl2CUA6awlA9F0JQD9OCUDBoAlAHH8JQLtqCUAxfAlADn8JQAghCUBPPglA
j0kJQPALCUDXeQlASUQJQPlOCUDgIQlAbGIJQPYsCUDZFwlAK5gJQNdWCUBMTAlAeHEJQH1r
CUCRiAlAVIIJQFVzCUACNglA/EgJQO1XCUB+7whAfzcJQDIpCUCbSQlAhjEJQHxwCUC4KwlA
SXYJQG6dCUD1VQlAPGAJQNt4CUAocAlACVYJQE4LCUBZpQlAMoUJQISZCUC+RglAbmsJQAR5
CUD6oAlAWKQJQOo5CUCsfAlA7k8JQB2hCUCrbglAB2gJQC+rCUDedAlAX14JQIJLCUDZewlA
DZEJQA9mCUC3iQlASnsJQOSCCUDjlQlAlHoJQNgmCUDThwlAGhwJQHVtCUAjOwlAQiEJQGWU
CUA1kglANnsJQL9nCUD9aglAYaQJQA9hCUCPVQlAZz8JQOxFCUCqXglAbYYJQJUeCUDLwglA
vZkJQCBsCUDSawlAOo4JQIVzCUALewlAUGwJQIKTCUAKMQlAfmkJQCd6CUBipwlAK4sJQECU
CUB0hQlAip0JQIqVCUCGZglAJMgJQGx0CUDxjglALm0JQKKbCUCKpQlAinEJQNqUCUAeiAlA
cYkJQIF5CUCCbAlA/sEJQAa6CUDPkQlAvYcJQIuMCUBwdglApa8JQGB8CUDbnglAsOcJQMtp
CUD21glAIbIJQD6OCUBxkwlA77cJQN5cCUDSxQlA/HMJQOSkCUB+oglA9pcJQLvPCUANuQlA
wZUJQAVJCUBwkwlAYTQJQLe/CUDumQlAP3sJQOpACUC2lwlAiKcJQG10CUBqdwlADc4JQIpS
CUAhvAlAhq8JQObMCUBoawlAN4oJQH3DCUDquglAeMUJQH6YCUD7qQlAHGgJQJJcCUBfoAlA
0s8JQI1uCUD0jwlA5KYJQN9sCUBhvglA/L8JQBntCUBdXwlAyrwJQP/pCUBsdQlAH7MJQLyX
CUACpAlA0pcJQO3HCUDhwwlASYMJQHS2CUC2rglAEaAJQGOdCUBAnwlAyn8JQErVCUCYgwlA
sKcJQN2QCUA3jwlAXpoJQGBkCUDxfglAEo0JQHt4CUCfoQlAZ4UJQL2eCUAovQlAz7QJQBHP
CUBogAlActwJQCHCCUAhqQlAf5QJQLTDCUBgkwlActgJQAetCUBy1glAA5oJQDftCUA2jAlA
+9EJQDJyCUAiyQlASqcJQHBvCUAbpglAXbsJQNu4CUCT+AlA3asJQGaGCUDXqQlAT+AJQG3K
CUD9jwlAi6YJQLZzCUDgewlAIYgJQNGiCUDYkwlAoM0JQJ7BCUDE2glAn4sJQPbPCUDmxglA
ghkKQHteCUDarAlAH8kJQKbHCUC4+AlAI40JQIC/CUCAoglA7bUJQPMCCkAG7AlASOkJQGDY
CUCZjAlAu9wJQJvFCUD20QlALe8JQH/1CUB32wlA7poJQDjRCUDD7QlAg1sJQKehCUCq4QlA
pvMJQFzhCUBA0glAALAJQJnfCUDRcQlAIOQJQETnCUCg1wlAresJQB3MCUC56QlAZfAJQDbC
CUDvtQlAItAJQGeLCUAkqglA/twJQFLCCUDc7AlAvpgJQEWMCUDVwwlAQcAJQI3vCUAxFQpA
FPwJQG2kCUCr9QlAyPMJQEu+CUB1uglA6dMJQBqHCUAcJQpAD6oJQJh4CUDlAQpAdxkKQGcB
CkCs7glAlAcKQLzkCUBkyQlApNMJQK7QCUCGHwpAPeQJQNyJCUCy5AlAGPQJQJnWCUDD9wlA
ht4JQLfaCUABBgpAKLsJQMvwCUAT9glAfQkKQBwDCkAmsQlAhcoJQJLzCUBzxAlAr8oJQPbw
CUAGIgpAJR4KQAXvCUBC/AlAgvkJQEe7CUAR5QlAP+oJQG0XCkDT9AlAmdYJQETXCUCw6wlA
NdAJQKAzCkDo2glAW7EJQCy7CUAFzwlAkZ0JQCb7CUB8OQpAD/EJQD78CUDk9wlAbx0KQNQh
CkCY0glAn8MJQKvTCUDPPQpAjq8JQImxCUAPLgpAWasJQG7OCUBC4QlAoe8JQI8oCkDO8QlA
ShwKQOhFCkAv6glAYxMKQOMgCkCA6wlAorsJQDFFCkAC5wlAJCkKQD3rCUByxwlAgu8JQEbt
CUByRwpAavYJQObLCUAS2wlAEMwJQC/8CUDf4AlAbkgKQDn/CUCvDQpAAz0KQAFTCkAiZwpA
xwAKQFomCkDJ4AlAt+wJQFxQCkDVGApA/hgKQFk8CkDgMgpA</AssayYData></Step><Step><CommonData><SampleLocation>11</SampleLocation><SampleID></SampleID><SampleGroup></SampleGroup><SampleInfo></SampleInfo><SampleRow>F</SampleRow><SamplePlate>1</SamplePlate><WellType>REGENERATION</WellType><Concentration>-1</Concentration><ConcentrationUnits>µg/ml</ConcentrationUnits><MolarConcentration>-1</MolarConcentration><MolarConcUnits>nM</MolarConcUnits><MolecularWeight>-1</MolecularWeight><Temperature>25</Temperature><StartTime>2599624</StartTime><AssayTime>5</AssayTime></CommonData><FlowRate>1000</FlowRate><StepType>KREGENERATION</StepType><StepName>Regeneration</StepName><StepStatus>OK</StepStatus><ActualTime>4.99907</ActualTime><CycleTime>0.2</CycleTime><AssayXData Points="25">wV8GRfBiBkUnZgZFV2kGRYpsBkXBbwZF9HIGRSN2BkVXeQZFjnwGRb1/BkXwggZFI4YGRVuJ
BkWOjAZFvY8GRfSSBkUjlgZFW5kGRfScBkXBnwZF8KIGRSOmBkVXqQZFiqwGRQ==</AssayXData><AssayYData Points="25">6gzzv45MDcCMVxfAw38cwB6uIcAFOyXAEH0owOwYK8CatS3AsI8vwKl7McAvOjPAobw0wJEY
NsDmtTfA79M4wA5xOcBC7TrAgs07wLSxPMA6eD3ABIg+wMoRP8DFnD/AHS9AwA==</AssayYData></Step><Step><CommonData><SampleLocation>12</SampleLocation><SampleID></SampleID><SampleGroup></SampleGroup><SampleInfo></SampleInfo><SampleRow>F</SampleRow><SamplePlate>1</SamplePlate><WellType>NEUTRALIZATION</WellType><Concentration>-1</Concentration><ConcentrationUnits>µg/ml</ConcentrationUnits><MolarConcentration>-1</MolarConcentration><MolarConcUnits>nM</MolarConcUnits><MolecularWeight>-1</MolecularWeight><Temperature>25</Temperature><StartTime>2615861</StartTime><AssayTime>5</AssayTime></CommonData><FlowRate>1000</FlowRate><StepType>KREGENERATION</StepType><StepName>Regeneration</StepName><StepStatus>OK</StepStatus><ActualTime>4.99907</ActualTime><CycleTime>0.2</CycleTime><AssayXData Points="25">va8GReyyBkUftgZFU7kGRYa8BkW5vwZF8MIGRTDGBkVzyQZFhswGRc3PBkXs0gZFI9YGRVPZ
BkWG3AZFud8GReziBkUf5gZFU+kGRYrsBkW97wZF7PIGRSP2BkVT+QZFhvwGRQ==</AssayXData><AssayYData Points="25">OGNIP6brTT8lqlY/H+VaP/ESYT/G9WQ/az5qPypjbT+IcnA/9NxxP/bOdD9ieXY/bDp5PxK3
ej8hUHw/Xgl+P/5mfj+kHIA/b+KAP/6DgD+FN4I/s5+CP4Zigz9BjoM/6ceDPw==</AssayYData></Step><Step><CommonData><SampleLocation>11</SampleLocation><SampleID></SampleID><SampleGroup></SampleGroup><SampleInfo></SampleInfo><SampleRow>F</SampleRow><SamplePlate>1</SamplePlate><WellType>REGENERATION</WellType><Concentration>-1</Concentration><ConcentrationUnits>µg/ml</ConcentrationUnits><MolarConcentration>-1</MolarConcentration><MolarConcUnits>nM</MolarConcUnits><MolecularWeight>-1</MolecularWeight><Temperature>25</Temperature><StartTime>2632080</StartTime><AssayTime>5</AssayTime></CommonData><FlowRate>1000</FlowRate><StepType>KREGENERATION</StepType><StepName>Regeneration</StepName><StepStatus>OK</StepStatus><ActualTime>4.99907</ActualTime><CycleTime>0.2</CycleTime><AssayXData Points="25">uf8GRegCB0UbBgdFTwkHRYIMB0W1DwdF7BIHRRsWB0VPGQdFghwHRbUfB0XoIgdFGyYHRU8p
B0WGLAdFtS8HRegyB0UbNgdFTzkHRYI8B0W1PwdF6EIHRShGB0VPSQdFgkwHRQ==</AssayXData><AssayYData Points="25">bPgZwGhqKcA8OC/AgvgywLszNcA7pDfA01A5wL+8OsD84jvAKFg9wKRrPsB8Rz/A9w5AwKkT
QcCxvUHAtnpCwO6fQsBXUEPAxhREwLS0RMCSN0XAM5NFwEnuRcCULkbAvJBGwA==</AssayYData></Step><Step><CommonData><SampleLocation>12</SampleLocation><SampleID></SampleID><SampleGroup></SampleGroup><SampleInfo></SampleInfo><SampleRow>F</SampleRow><SamplePlate>1</SamplePlate><WellType>NEUTRALIZATION</WellType><Concentration>-1</Concentration><ConcentrationUnits>µg/ml</ConcentrationUnits><MolarConcentration>-1</MolarConcentration><MolarConcUnits>nM</MolarConcUnits><MolecularWeight>-1</MolecularWeight><Temperature>25</Temperature><StartTime>2648203</StartTime><AssayTime>5</AssayTime></CommonData><FlowRate>1000</FlowRate><StepType>KREGENERATION</StepType><StepName>Regeneration</StepName><StepStatus>OK</StepStatus><ActualTime>4.99907</ActualTime><CycleTime>0.2</CycleTime><AssayXData Points="25">tU8HReRSB0UXVgdFS1kHRX5cB0WxXwdF5GIHRRdmB0VLaQdFfmwHRbFvB0XkcgdFF3YHRUt5
B0V+fAdFsX8HReSCB0UXhgdFS4kHRX6MB0W1jwdF5JIHRReWB0VLmQdFfpwHRQ==</AssayXData><AssayYData Points="25">cQVHP/e2TD8ldlU/8fdbP0+bYD/wo2Q/8rtpP9Ruaz9b1W4/vr1xP42zdD/Vh3Y/+J94P+XR
eT/3uHs/dC99P+Fxfj+v/34/75uAP5rIgD8LZIE/GY2CP6z9gT8EkII/uVaDPw==</AssayYData></Step><Step><CommonData><SampleLocation>11</SampleLocation><SampleID></SampleID><SampleGroup></SampleGroup><SampleInfo></SampleInfo><SampleRow>F</SampleRow><SamplePlate>1</SamplePlate><WellType>REGENERATION</WellType><Concentration>-1</Concentration><ConcentrationUnits>µg/ml</ConcentrationUnits><MolarConcentration>-1</MolarConcentration><MolarConcUnits>nM</MolarConcUnits><MolecularWeight>-1</MolecularWeight><Temperature>25</Temperature><StartTime>2664296</StartTime><AssayTime>5</AssayTime></CommonData><FlowRate>1000</FlowRate><StepType>KREGENERATION</StepType><StepName>Regeneration</StepName><StepStatus>OK</StepStatus><ActualTime>4.99907</ActualTime><CycleTime>0.2</CycleTime><AssayXData Points="25">sZ8HReSiB0UXpgdFS6kHRX6sB0WxrwdF4LIHRRe2B0VHuQdFfrwHRbG/B0XkwgdFF8YHRUvJ
B0V+zAdFrc8HReTSB0UT1gdFS9kHRX7cB0Wx3wdF5OIHRRfmB0VL6QdFeuwHRQ==</AssayXData><AssayYData Points="25">8IoewKATK8CL4TDAE2g0wJWdNsDYvzjAqjs6wKXDO8AnkjzAoww+wGb1PsDmuz/A+WdAwDMY
QcAEsUHAvzZCwOnzQsCfpUPAB2dEwJUsRMB8ekTASTBFwJ3eRcBiwkXAWltGwA==</AssayYData></Step><Step><CommonData><SampleLocation>12</SampleLocation><SampleID></SampleID><SampleGroup></SampleGroup><SampleInfo></SampleInfo><SampleRow>F</SampleRow><SamplePlate>1</SamplePlate><WellType>NEUTRALIZATION</WellType><Concentration>-1</Concentration><ConcentrationUnits>µg/ml</ConcentrationUnits><MolarConcentration>-1</MolarConcentration><MolarConcUnits>nM</MolarConcUnits><MolecularWeight>-1</MolecularWeight><Temperature>25</Temperature><StartTime>2680365</StartTime><AssayTime>5</AssayTime></CommonData><FlowRate>1000</FlowRate><StepType>KREGENERATION</StepType><StepName>Regeneration</StepName><StepStatus>OK</StepStatus><ActualTime>5.00396</ActualTime><CycleTime>0.2</CycleTime><AssayXData Points="25">re8HReDyB0UP9gdFR/kHRXr8B0Wt/wdF4AIIRRMGCEVHCQhFegwIRakPCEXgEghFJBYIRUcZ
CEV6HAhFrR8IRfkiCEUPJghFRykIRXYsCEXGLwhF4DIIRRM2CEVHOQhFijwIRQ==</AssayXData><AssayYData Points="25">M+lPP1fpVT95IF4/mIRkPy2PaT/usW0/fYhxP2EzdT/di3c/kMd6P3z6fD/0DIA/47OAP4lJ
gT8SBII/UN2CP/aBgz+7fYQ/8e2EP0bghT8Tb4Y/bqaGP1Ikhz/Cjoc//7aHPw==</AssayYData></Step><Step><CommonData><SampleLocation>1</SampleLocation><SampleID></SampleID><SampleGroup></SampleGroup><SampleInfo></SampleInfo><SampleRow>F</SampleRow><SamplePlate>1</SamplePlate><WellType>BUFFER</WellType><Concentration>-1</Concentration><ConcentrationUnits>µg/ml</ConcentrationUnits><MolarConcentration>-1</MolarConcentration><MolarConcUnits>nM</MolarConcUnits><MolecularWeight>-1</MolecularWeight><Temperature>25</Temperature><StartTime>2695215</StartTime><AssayTime>30</AssayTime></CommonData><FlowRate>1000</FlowRate><StepType>BASELINE</StepType><StepName>Baseline</StepName><StepStatus>OK</StepStatus><ActualTime>29.9991</ActualTime><CycleTime>0.2</CycleTime><AssayXData Points="150">vT8IRexCCEUfRghFV0kIRYZMCEW5TwhF7FIIRSNWCEVXWQhFhlwIRb1fCEXwYghFH2YIRVNp
CEWGbAhFuW8IRfByCEUfdghFU3kIRYZ8CEW5fwhF7IIIRSOGCEVTiQhFhowIRbmPCEXskghF
H5YIRVOZCEWKnAhFuZ8IReyiCEUfpghFV6kIRYasCEW5rwhF7LIIRSO2CEVXuQhFhrwIRbm/
CEXswghFH8YIRVPJCEWGzAhFvc8IRfDSCEUf1ghFW9kIRYbcCEW53whF7OIIRR/mCEVX6QhF
huwIRbnvCEXs8ghFI/YIRVf5CEWK/AhFuf8IRewCCUUfBglFVwkJRYYMCUW9DwlF7BIJRSMW
CUVTGQlFhhwJRbkfCUXsIglFHyYJRVMpCUWGLAlFuS8JRfAyCUUfNglFUzkJRYY8CUW9PwlF
GUMJRR9GCUVTSQlFhkwJRblPCUXsUglFH1YJRVdZCUWKXAlFvV8JRexiCUUfZglFV2kJRYZs
CUW9bwlF7HIJRR92CUVTeQlFhnwJRbl/CUXwgglFH4YJRVOJCUWKjAlFuY8JReySCUUflglF
U5kJRYqcCUW9nwlF7KIJRR+mCUVXqQlFiqwJRbmvCUXssglFH7YJRVe5CUWGvAlFub8JRezC
CUUfxglFV8kJRa/MCUW9zwlF7NIJRR/WCUVT2QlFhtwJRb3fCUXs4glFH+YJRVPpCUWK7AlF
ve8JRezyCUUf9glFU/kJRYr8CUW5/wlF7AIKRSMGCkVTCQpFhgwKRbkPCkXsEgpFIxYKRVMZ
CkWGHApF</AssayXData><AssayYData Points="150">0ieOP4dSjT/5RY4/yHOOPwsKjj8hhI4/qDuPP2Qqjz+QPY8/sqaPP5UKkD/3vo8/RoaPPw68
jz8x4I8/dJaQPwWQkD8rupA/BUuQP0TXkD8ZUpE/PoWRPxBhkT/+pJE/W1eSPw/kkT++35E/
gP2RPyGCkj9EiJI/4nySP3Lskj+BeZI/HwOTPxbakj+ErZI/FUqTPyAmkz+7kpM/yiGTP3Ww
kz+TVZM/bKmTP3DGkz/z45M/ezqUP67rkz/ZO5Q/40OUPxqylD/hDZQ/urKUP6BylT/yb5U/
lXuUPzidlD/zxJQ/qYeVP79KlT+XrJQ/XGOVP9VolT/S65U/ayuWP1KwlT8B4JU/LcKVP1MA
lj+bxZU/DR6WP3Aylj9ieZY/3bqWP27Wlj+ll5Y/oxuXP3Dolj9DIJc/17mWP8Halj/Qd5c/
1FiXP17Mlj8gkpc/WoKXP2T4lz/4y5c/mUmXP17Rlz9w2pc/gXOXP+POlz8T45c/loaYP8Di
lz8jyJg/geuXP/A5mD+waZg/RX2YP5xjmD8YQZg/8cKYP8KmmD9Nn5g/2KaYPxKCmD+I6Jg/
Hl2YP5GJmD/bR5k/KmKZPxpRmT88mJk/9EeZP053mT/PkZk/5E+ZP4FJmj+3a5k/PP2ZP/sV
mj9ICpo/QRqaPy46mj8zTZk//QGaP9BZmj9ngJk/HKeZPyvrmT85T5o/fdKZPzQYmj924Jk/
oAmaPwoMmj9bNpo/vVyaP99mmj/y7Jo/heOaP0DQmj/xiJo/Wc+aP60Smz8kC5s/AH6bP9vK
mj8m8po/</AssayYData></Step><Step><CommonData><SampleLocation>6</SampleLocation><SampleID>QA013 delta CDRL2</SampleID><SampleGroup></SampleGroup><SampleInfo></SampleInfo><SampleRow>F</SampleRow><SamplePlate>1</SamplePlate><WellType>KLOAD</WellType><Concentration>10</Concentration><ConcentrationUnits>µg/ml</ConcentrationUnits><MolarConcentration>-1</MolarConcentration><MolarConcUnits>nM</MolarConcUnits><MolecularWeight>-1</MolecularWeight><Temperature>25</Temperature><StartTime>2732484</StartTime><AssayTime>80</AssayTime></CommonData><FlowRate>600</FlowRate><StepType>LOADING</StepType><StepName>Loading</StepName><StepStatus>OK</StepStatus><ActualTime>80</ActualTime><CycleTime>0.2</CycleTime><AssayXData Points="400">uR8KRegiCkUfJgpFTykKRYIsCkW1LwpF7DIKRRs2CkVPOQpFgjwKRbU/CkXsQgpFG0YKRU9J
CkWCTApFtU8KRehSCkUbVgpFU1kKRYZcCkW1XwpF6GIKRRtmCkVPaQpFgmwKRbVvCkXocgpF
H3YKRU95CkWCfApFuX8KReyCCkUfhgpFT4kKRYKMCkW1jwpF6JIKRR+WCkVTmQpFhpwKRbmf
CkXoogpFH6YKRU+pCkWCrApFta8KReiyCkUbtgpFT7kKRYK8CkW1vwpF7MIKRRvGCkVTyQpF
hswKRbnPCkXo0gpFH9YKRU/ZCkWC3ApFtd8KRejiCkUf5gpFT+kKRYLsCkW57wpF7PIKRRv2
CkVP+QpFgvwKRbX/CkXoAgtFGwYLRU8JC0WCDAtFtQ8LRegSC0UbFgtFUxkLRYYcC0W1HwtF
MiMLRRsmC0VPKQtFhiwLRbUvC0XoMgtFGzYLRU85C0WCPAtFtT8LRehCC0UfRgtFT0kLRYJM
C0W1TwtF6FILRRtWC0VPWQtFglwLRblfC0XoYgtFG2YLRU9pC0WGbAtFtW8LRehyC0UbdgtF
T3kLRYZ8C0W1fwtF6IILRRuGC0VPiQtFhowLRbWPC0XokgtFH5YLRU+ZC0WinAtFuZ8LReyi
C0UbpgtFT6kLRYasC0W1rwtF6LILRRu2C0VPuQtFgrwLRbW/C0XowgtFH8YLRVPJC0WGzAtF
uc8LRejSC0Uf1gtFU9kLRYLcC0W13wtF7OILRRvmC0VP6QtFhuwLRbXvC0Xo8gtFH/YLRU/5
C0WC/AtFtf8LRewCDEUbBgxFTwkMRYIMDEW1DwxF7BIMRRsWDEVPGQxFhhwMRbUfDEXsIgxF
GyYMRU4pDEWGLAxFtS8MRegyDEUbNgxFTjkMRYI8DEW1PwxF6EIMRRtGDEVOSQxFgkwMRbVP
DEXsUgxFG1YMRU5ZDEWCXAxFtV8MRehiDEUbZgxFU2kMRYJsDEW1bwxF7HIMRRt2DEVTeQxF
gnwMRbV/DEXoggxFH4YMRU6JDEWCjAxFtY8MReiSDEUblgxFTpkMRYacDEW5nwxF7KIMRRum
DEVOqQxFgqwMRbWvDEXosgxFG7YMRVO5DEWCvAxFtb8MRejCDEUbxgxFTskMRYbMDEW1zwxF
7NIMRRvWDEVO2QxFgtwMRbXfDEXs4gxFG+YMRVPpDEWC7AxFte8MRejyDEUb9gxFU/kMRYL8
DEW1/wxF7AINRRsGDUVOCQ1FhgwNRbUPDUXoEg1FGxYNRU4ZDUWCHA1FtR8NRegiDUUfJg1F
pSkNRYIsDUW5Lw1F6DINRR82DUVOOQ1FgjwNRbU/DUXoQg1FG0YNRU5JDUWCTA1FtU8NRehS
DUUbVg1FTlkNRYJcDUW1Xw1F7GINRR9mDUVTaQ1FgmwNRblvDUXocg1FG3YNRVN5DUWCfA1F
tX8NReiCDUUbhg1FTokNRYKMDUW1jw1F6JINRRuWDUVOmQ1FgpwNRbWfDUXoog1FG6YNRU6p
DUWCrA1Fua8NRRGzDUUbtg1FTrkNRYa8DUW5vw1F6MINRRvGDUVOyQ1FhswNRbnPDUXo0g1F
G9YNRU7ZDUWC3A1Ftd8NRejiDUUb5g1FU+kNRYLsDUW57w1F6PINRR/2DUVT+Q1FivwNRbX/
DUXoAg5FHwYORWcJDkWCDA5FtQ8ORegSDkUfFg5FUxkORYIcDkW5Hw5F7CIORRsmDkVOKQ5F
hiwORbkvDkXsMg5FHzYORU45DkWGPA5FuT8ORexCDkUbRg5FU0kORYZMDkW1Tw5F7FIORR9W
DkVTWQ5FhlwORblfDkXsYg5FH2YORVNpDkWCbA5FuW8ORexyDkUfdg5FU3kORYZ8DkW5fw5F
7IIORR+GDkVXiQ5FkowORbmPDkXskg5FH5YORVOZDkWGnA5FuZ8OReyiDkUfpg5FU6kORYas
DkW5rw5F7LIORR+2DkVTuQ5FhrwORbm/DkXswg5FH8YORVPJDkWGzA5Fuc8ORezSDkUf1g5F
U9kORYbcDkW53w5F7OIORR/mDkVT6Q5FhuwORbnvDkXs8g5FH/YORVP5DkWG/A5Fuf8ORewC
D0UfBg9FUwkPRYYMD0W5Dw9F7BIPRR8WD0VTGQ9FhhwPRQ==</AssayXData><AssayYData Points="400">nKuaP7kqmz/vWZs/HXmbP9RGnD8aLZw/e36cPxzInT+K+p0/dgmfP41bnz/l9Z8/Ok2hP/EC
oT9qHKE/+pyiP/d+oj+WYqI/VKSjP5l4pD8TU6Q/BeGlP3SLpj8AeaY/HRynPy2spz9xsKg/
ppuoP5W8qT++Xao/rMOqP8kYqz/ly6s/K3ysP0KhrD+aS60/keKtP3dyrj8PSa8/czCwP/Nk
sD+cW7A/NlexPyZ7sj9V2LI/fWmzPz+Osz8txLQ/u+O0P9KStT+oDbY/bEG2P4hOtz/qbbc/
FES4PwGvuD84srk/pru5PwleuT8+S7s/T/m6P8lmuz/lXbw/w5+8P8cNvT9oKL4/43C+P314
vj+XCr8/t7a/P6kJwD8zKsE/1ubBP40wwT+Tj8E/bj7DP1j2wj+7O8Q/u+vDP7+PxD+SecU/
Y27FP4OFxT/6asY/MozGPy3Qxj9kxcc/FbrHPymqyD+Y88g/z4vJP//UyT+TXso/WVfKP+qo
yj9zs8s/Xt3LP7YszD/wlcw/wR3NP8dmzj//5c0/iXvOP/7/zj+ros4/s/7PP+6jzz9qyNA/
JL7QP8D40D+WKtI/7CDSP26O0j/nf9I/smbTP7On0z94n9M/aurTPxmH1D/D39Q/ry7VP9DX
1T8yJtY/1i3WP2TQ1j/5iNc/KqDXP8PM1z+k69c/8ijZP+yS2D+ZPNk/EE7ZP9R62j/GWto/
/g/aP21+2z/ZO9s/hcLbP5zW2z8Q2Ns/Ju3cP6Uw3T/1Y90/mJLdP5mM3T+nKd4/lsTeP3ox
3z805t4/ZwvfPxlp3z/tbuA/vEDgP2G64D+SneA/B1zhPzeO4T9XzOE/wo/hP1hk4j/PYuI/
PDziP5dP4z/0YOM/tz/jP7Qg5D/qfeQ/71LkP8Bi5T9azOQ/rXXlP4aG5T89iuU/8krmP/mx
5j/8ZuY/N7zmP3v15j8VHug/ZbnnP3Yd6D+Z7Oc/93voP6+R6D+pvOg/OnnpP+7t6D/CWOk/
9gPqP6OG6T9pU+o//3jqP1Ee6z+rd+s/QVHrP7MO7D9qPOs/gYrsP7U27D8Y4uw/nGbsP7RW
7D/xUu0/eYbtP2t57T8oQe0/cRzuP4tg7j8Ep+4/NP7uP+6F7j+yFe8/ZJPvP1CL7z/mue8/
KEXwP0sI8D+O3O8/UuzwPyBP8D/41/A/99PwP6QI8T87R/E/OWjxP9BO8j9ER/I/IITxP/RE
8j8B9/I/kqnyP/vd8j8jIvM/bInzP+ub8z/RBPQ/vEf0P/0u9D8yafQ/t0j0PwD29D+mavU/
S6v1P34K9T+CTfU/jeD1P1AR9j/qB/Y/kZT2P18T9j/ZE/c/Hub2P+oV9z8WH/c/5nr2P5iz
9z+lovc/cHL4P1sT+D9vF/g/QWv4P5iz9z/mrPg/tDn4P7pA+T+zDfk/1x35P/ts+T+T+Pg/
0FH6P9pi+j9lWfo/QQv6P4k0+j9nd/o/VLb6P+fk+j/uqvo/eub6P8Zl+z/Ph/s/g9n7P8Ga
+z80ofw/OI78P4VE/D+gP/w/a1P8P+gf/T9VRf0/0v78Px3A/D87GP0/XCX9PysC/j83Tv0/
2Yz9P2CV/j9bw/4/0979P1Xp/j9uoP4/eiT/P+pI/j8+rP4/XTn/PxHh/z8CHP8/per/P1/U
/z+kp/8/TggAQBm+/z/Gg/8/mS8AQA0iAECFPABAmWMAQMhqAEDsdQBA02UAQO2cAEB2twBA
9IMAQIOHAEAS4gBA8dMAQKHrAECtAwFAc/8AQL8aAUBDKgFANGUBQAY4AUAMaAFARoUBQOtj
AUBsTQFATIABQA78AUDs0gFAh70BQE6oAUBsowFA+AYCQOoHAkDbSwJAL0ICQFRIAkChUQJA
USQCQMuAAkDUrwJAGswCQOuKAkBdtgJAVqMCQBLdAkDHowJAFskCQB8EA0CGGgNAlO0CQOXd
AkAqawNAgoADQOxCA0A1NQNAhkYDQDhHA0CKsANAKLEDQP6pA0CbhwNAy7YDQERwA0DCrgNA
O64DQMfpA0AfzwNAfJ4DQOEEBEBo+wNAQtADQBdiBEDVHARAZhwEQBJsBECLcgRALoEEQKmF
BEB6+gRAZGEEQGymBEDXtARAyckEQAbrBEDIsARAPuUEQA==</AssayYData></Step><Step><CommonData><SampleLocation>1</SampleLocation><SampleID></SampleID><SampleGroup></SampleGroup><SampleInfo></SampleInfo><SampleRow>F</SampleRow><SamplePlate>1</SamplePlate><WellType>BUFFER</WellType><Concentration>-1</Concentration><ConcentrationUnits>µg/ml</ConcentrationUnits><MolarConcentration>-1</MolarConcentration><MolarConcUnits>nM</MolarConcUnits><MolecularWeight>-1</MolecularWeight><Temperature>25</Temperature><StartTime>2819711</StartTime><AssayTime>30</AssayTime></CommonData><FlowRate>1000</FlowRate><StepType>BASELINE</StepType><StepName>Baseline</StepName><StepStatus>OK</StepStatus><ActualTime>29.9991</ActualTime><CycleTime>0.2</CycleTime><AssayXData Points="150">uR8PRegiD0UbJg9FUykPRYIsD0W1Lw9F7DIPRRs2D0VPOQ9FgjwPRbk/D0XoQg9FG0YPRVNJ
D0WCTA9FtU8PRehSD0UbVg9FT1kPRYZcD0W1Xw9F6GIPRRtmD0VPaQ9FhmwPRbVvD0Xscg9F
G3YPRU95D0WCfA9FtX8PRQWDD0Ubhg9FT4kPRYKMD0W1jw9FZ5MPRRuWD0VPmQ9FgpwPRbWf
D0Xsog9FH6YPRVOpD0WCrA9Fta8PReyyD0Uftg9FU7kPRYK8D0W5vw9F7MIPRRvGD0VPyQ9F
gswPRbXPD0Xo0g9FG9YPRU/ZD0WC3A9Ftd8PRejiD0Uf5g9FT+kPRYbsD0W17w9F7PIPRRv2
D0VP+Q9FgvwPRbX/D0XsAhBFGwYQRVMJEEWCDBBFtQ8QRegSEEUbFhBFUxkQRYIcEEW1HxBF
6CIQRRsmEEVPKRBFhiwQRbkvEEXoMhBFGzYQRVM5EEWCPBBFtT8QRehCEEUbRhBFT0kQRYJM
EEW1TxBF6FIQRRtWEEVPWRBFglwQRblfEEXoYhBFI2YQRU9pEEWGbBBFuW8QRehyEEUbdhBF
T3kQRYJ8EEW1fxBF6IIQRRuGEEVTiRBFgowQRbWPEEXokhBFRJYQRU+ZEEWCnBBFtZ8QReyi
EEUbphBFU6kQRYKsEEW1rxBF7LIQRR+2EEVPuRBFgrwQRbW/EEXowhBFG8YQRU/JEEWGzBBF
tc8QRezSEEUb1hBFT9kQRYLcEEW13xBF7OIQRRvmEEVP6RBFguwQRbXvEEXo8hBFG/YQRVP5
EEWC/BBF</AssayXData><AssayYData Points="150">oLwFQJPVBUAkMAZAx90FQF0/BkD1RQZAZkAGQKaEBkCgvAZAmp0GQORzBkCOdgZAl6UGQJuh
BkCOqQZA3YcGQJG3BkCZyAZAaLoGQOvgBkBH9gZAPS4HQNHfBkDtzQZAaQUHQJ/WBkBK8gZA
it8GQPrmBkDZ/gZAy7sGQPEFB0CX6QZAi8QGQBroBkB/BAdA0AIHQNhbB0CNqQZAA+0GQAwL
B0DkMAdAvCQHQEw5B0AKFgdANiUHQBH9BkAfSAdAh7kGQH/4BkCRGAdASCAHQAfyBkAlPwdA
AysHQNE4B0DzCQdA6FQHQGZ/B0BfVAdAC4cHQD0JB0BYOgdAtwUHQC0zB0BZQgdAWj0HQB0P
B0ATAQdASyEHQMhlB0CUMwdA8h0HQC0cB0BEXwdAuYwHQFLyBkAUrwdAhkwHQItbB0BpNAdA
5EwHQN+IB0BQSgdAR5wHQJx+B0AcPAdAEkQHQK2cB0AViAdASIUHQGWdB0BmPQdAuEQHQC1G
B0DKeAdAOo0HQEwcB0AFeAdAxkoHQGtOB0ATgAdAr0cHQFjRB0AonQdApXIHQFNnB0DbfQdA
bbQHQORbB0D1iAdA46UHQF+FB0Dc2AdA4JcHQATbB0CokQdAqWcHQNGUB0DUdwdAx3IHQAGH
B0BKyQdADc8HQAKuB0BnnwdAsX4HQNGBB0Bc4gdAdbwHQKORB0Bc3AdAqK0HQKK5B0BtqQdA
1bUHQDXYB0C5lAdABrcHQJWmB0Au4AdABasHQDu+B0CPawdAUc8HQNG1B0BpuQdAPNMHQLaw
B0A5vgdA</AssayYData></Step><Step><CommonData><SampleLocation>10</SampleLocation><SampleID>BG505 T332N SOSIP</SampleID><SampleGroup></SampleGroup><SampleInfo></SampleInfo><SampleRow>F</SampleRow><SamplePlate>1</SamplePlate><WellType>KSAMPLE</WellType><Concentration>-1</Concentration><ConcentrationUnits>µg/ml</ConcentrationUnits><MolarConcentration>15.63</MolarConcentration><MolarConcUnits>nM</MolarConcUnits><MolecularWeight>-1</MolecularWeight><Temperature>25</Temperature><StartTime>2858943</StartTime><AssayTime>180</AssayTime></CommonData><FlowRate>600</FlowRate><StepType>ASSOC</StepType><StepName>Association</StepName><StepStatus>OK</StepStatus><ActualTime>179.999</ActualTime><CycleTime>0.2</CycleTime><AssayXData Points="900">tf8QRf0CEUUbBhFFTwkRRYIMEUW1DxFF6BIRRRsWEUVPGRFFghwRRbUfEUXkIhFFGyYRRV8p
EUWCLBFFtS8RRegyEUUbNhFFTzkRRYI8EUW1PxFF6EIRRRtGEUVPSRFFgkwRRbVPEUXoUhFF
G1YRRUtZEUWCXBFFtV8RRehiEUUbZhFFT2kRRYJsEUW1bxFF6HIRRRt2EUVPeRFFjnwRRbV/
EUXoghFFG4YRRU+JEUXgjBFFtY8RReSSEUUblhFFT5kRRYKcEUXWnxFF6KIRRRumEUVLqRFF
gqwRRbWvEUXoshFFKLYRRU+5EUWCvBFFtb8RRejCEUUXxhFFT8kRRYLMEUW1zxFF6NIRRRvW
EUVP2RFFgtwRRcHfEUXo4hFFG+YRRU/pEUWO7BFFte8RRejyEUUb9hFFT/kRRYL8EUW1/xFF
6AISRRsGEkVPCRJFggwSRbUPEkXoEhJFJBYSRU8ZEkWCHBJFtR8SRegiEkUbJhJFUykSRYIs
EkW1LxJF9DISRRs2EkVPORJFgjwSRbE/EkXoQhJFG0YSRU9JEkWCTBJFtU8SRehSEkUbVhJF
T1kSRYJcEkW1XxJF6GISRRtmEkVPaRJFgmwSRbVvEkXochJFG3YSRU95EkWCfBJFvX8SReiC
EkUbhhJFT4kSRYKMEkXSjxJF6JISRRuWEkVPmRJFgpwSRbWfEkXoohJFG6YSRU+pEkWCrBJF
sa8SReiyEkUbthJFT7kSRX68EkWxvxJF6MISRRvGEkVPyRJFgswSRbXPEkXk0hJFG9YSRUvZ
EkWC3BJFtd8SRejiEkUX5hJFT+kSRYLsEkW17xJF5PISRRv2EkVP+RJFgvwSRbX/EkX0AhNF
FwYTRU8JE0WCDBNFsQ8TReQSE0UbFhNFUxkTRYIcE0W1HxNF6CITRRsmE0VKKRNFgiwTRbUv
E0XoMhNFGzYTRU85E0WCPBNFtT8TRehCE0UXRhNFT0kTRYJME0WxTxNF9FITRRtWE0VKWRNF
glwTRbFfE0XkYhNFG2YTRUppE0WCbBNFtW8TRehyE0UbdhNFT3kTRYJ8E0W1fxNF5IITRRuG
E0VPiRNFgowTRbWPE0XokhNFG5YTRUqZE0WjnBNFtZ8TReiiE0UbphNFV6kTRYKsE0W1rxNF
6LITRRu2E0VKuRNFfrwTRbG/E0XowhNFG8YTRU/JE0V+zBNFtc8TRejSE0Ub1hNFT9kTRX7c
E0Wx3xNF6OITRRvmE0VK6RNFfuwTRbXvE0Xk8hNFG/YTRU/5E0WC/BNFtf8TRegCFEUbBhRF
TwkURYIMFEWxDxRF6BIURSgWFEVjGRRFghwURbUfFEXoIhRFGyYURU8pFEV+LBRFtS8URegy
FEUXNhRFSjkURX48FEWxPxRF6EIURRtGFEVPSRRFkkwURbVPFEXkUhRFG1YURUpZFEV+XBRF
sV8URehiFEUbZhRFSmkURX5sFEWxbxRF6HIURRd2FEVPeRRFgnwURbV/FEXkghRFG4YURU+J
FEV+jBRFtY8UReSSFEUslhRFT5kURYKcFEW1nxRF7KIURRemFEVPqRRFgqwURbGvFEXoshRF
F7YURU+5FEV+vBRFtb8URejCFEUXxhRFT8kURX7MFEWxzxRF6NIURTTWFEVP2RRFgtwURbXf
FEXo4hRFG+YURUrpFEWC7BRFse8URejyFEVV9hRFT/kURX78FEWx/xRF5AIVRRsGFUVPCRVF
ggwVRbUPFUX5EhVFGxYVRU8ZFUWCHBVFsR8VRegiFUUbJhVFSikVRYIsFUW1LxVF5DIVRRc2
FUVKORVFgjwVRbU/FUXoQhVFG0YVRWNJFUWCTBVFsU8VReRSFUUkVhVFT1kVRYJcFUW1XxVF
5GIVRRtmFUVPaRVFfmwVRbFvFUXochVFG3YVRUp5FUV+fBVFtX8VReiCFUUbhhVFT4kVRX6M
FUW1jxVF6JIVRReWFUVKmRVFhpwVRbGfFUXkohVFG6YVRU+pFUV+rBVFta8VReiyFUUXthVF
SrkVRYK8FUW1vxVF5MIVRRvGFUVPyRVFgswVRbHPFUXs0hVFF9YVRUrZFUV+3BVFtd8VReji
FUUX5hVFT+kVRX7sFUW17xVF6PIVRRf2FUVK+RVFfvwVRbX/FUXkAhZFGwYWRUoJFkWCDBZF
tQ8WReQSFkUXFhZFVxkWRYIcFkWxHxZF5CIWRRcmFkVPKRZFgiwWRbUvFkXkMhZFFzYWRUo5
FkWCPBZFtT8WReRCFkUbRhZFT0kWRYJMFkXiTxZF6FIWRRdWFkVKWRZFglwWRbVfFkXoYhZF
G2YWRUppFkWCbBZFtW8WRehyFkUXdhZFY3kWRX58FkW1fxZF5IIWRRuGFkVfiRZFfowWRbGP
FkXokhZFG5YWRUqZFkV+nBZFsZ8WReSiFkUXphZFSqkWRYKsFkWxrxZF6LIWRRe2FkVKuRZF
frwWRbW/FkXowhZFG8YWRWvJFkWCzBZFsc8WRejSFkUb1hZFT9kWRX7cFkW13xZF6OIWRRvm
FkVK6RZFfuwWRbXvFkXo8hZFF/YWRU/5FkV+/BZFsf8WRegCF0UkBhdFSgkXRYYMF0WxDxdF
7BIXRRcWF0VPGRdFfhwXRbEfF0XkIhdFGyYXRUopF0V+LBdFtS8XRegyF0UXNhdFTzkXRZI8
F0WxPxdF6EIXRRdGF0VTSRdFfkwXRbFPF0XoUhdFF1YXRU9ZF0V+XBdFsV8XRehiF0UbZhdF
T2kXRX5sF0WxbxdF7HIXRRd2F0VPeRdFgnwXRbF/F0XkghdFF4YXRUqJF0V+jBdFsY8XReSS
F0UXlhdFSpkXRX6cF0WxnxdF5KIXRRumF0VKqRdFfqwXRbGvF0XkshdFF7YXRUq5F0V+vBdF
tb8XReTCF0UgxhdFSskXRYLMF0W1zxdF5NIXRRvWF0VP2RdFftwXRbHfF0Xo4hdFF+YXRUrp
F0XQ7BdFte8XReTyF0UX9hdFSvkXRX78F0W1/xdF5AIYRRcGGEVKCRhFggwYRbUPGEXkEhhF
FxYYRUoZGEWCHBhFsR8YReQiGEUXJhhFSikYRX4sGEWxLxhF6DIYRSg2GEVPORhFfjwYRbE/
GEXoQhhFKEYYRU9JGEV+TBhFsU8YReRSGEUXVhhFSlkYRX5cGEWxXxhF5GIYRRdmGEVKaRhF
fmwYRbVvGEXkchhFinYYRV95GEWCfBhFsX8YReiCGEUbhhhFT4kYRX6MGEWxjxhF5JIYRRuW
GEVKmRhFgpwYRbWfGEXkohhFF6YYRXOpGEV+rBhFsa8YRf2yGEUbthhFSrkYRYK8GEWxvxhF
6MIYRRfGGEVPyRhFfswYRbHPGEXk0hhFF9YYRUrZGEV+3BhFsd8YReTiGEUX5hhFT+kYRX7s
GEWx7xhF6PIYRRf2GEVK+RhFgvwYRb3/GEXoAhlFFwYZRUoJGUWCDBlFtQ8ZReQSGUUXFhlF
ShkZRYIcGUXuHxlF5CIZRRcmGUVKKRlFfiwZRbEvGUXkMhlFFzYZRUo5GUV+PBlFsT8ZReRC
GUUXRhlFSkkZRX5MGUWxTxlF5FIZRRdWGUVKWRlFflwZRbFfGUXkYhlFTWYZRUppGUWCbBlF
sW8ZReRyGUUXdhlFSnkZRX58GUWxfxlF5IIZRReGGUVKiRlFfowZRcGPGUURkxlFF5YZRUqZ
GUV+nBlFtZ8ZReSiGUUXphlFSqkZRX6sGUW1rxlF5LIZRRe2GUVKuRlFgrwZRbG/GUXkwhlF
F8YZRUrJGUV+zBlFsc8ZReTSGUUb1hlFStkZRX7cGUWx3xlF5OIZRSzmGUVP6RlFguwZRbHv
GUXs8hlFF/YZRU/5GUWC/BlFsf8ZRegCGkUXBhpFSgkaRX4MGkWxDxpF5BIaRRcWGkVKGRpF
ghwaRbUfGkXoIhpFGyYaRVMpGkWCLBpFtS8aReQyGkUXNhpFXzkaRX48GkW1PxpF6EIaRRdG
GkVPSRpFgkwaRbFPGkXkUhpFF1YaRU9ZGkV+XBpFvV8aReRiGkUbZhpFSmkaRX5sGkWxbxpF
6HIaRRt2GkVKeRpFfnwaRbV/GkXsghpFG4YaRUqJGkV+jBpFsY8aReSSGkUblhpFSpkaRX6c
GkW1nxpF6KIaRRemGkVKqRpFgqwaRbWvGkXkshpFF7YaRU+5GkWCvBpFtb8aReTCGkUXxhpF
U8kaRYLMGkW1zxpF6NIaRRvWGkVP2RpFgtwaRbXfGkXo4hpFG+YaRU/pGkWC7BpFte8aRejy
GkUb9hpFT/kaRYL8GkW1/xpF6AIbRRsGG0VPCRtFggwbRbUPG0XoEhtFGxYbRU8ZG0WCHBtF
tR8bRegiG0UbJhtFTykbRYIsG0W1LxtF6DIbRRs2G0VPORtFgjwbRbU/G0XoQhtFG0YbRU9J
G0WCTBtFtU8bRehSG0UbVhtFT1kbRYJcG0W1XxtF6GIbRRtmG0VPaRtFgmwbRbVvG0XochtF
G3YbRU95G0WCfBtFtX8bReiCG0UbhhtFT4kbRYKMG0W1jxtF6JIbRRuWG0VPmRtFgpwbRbWf
G0XoohtFG6YbRU+pG0WCrBtFxa8bReiyG0UbthtFT7kbRYK8G0W1vxtF6MIbRRvGG0VPyRtF
gswbRb3PG0Xo0htFJNYbRU/ZG0WC3BtFtd8bRejiG0Ub5htFT+kbRYLsG0W17xtF6PIbRRv2
G0VP+RtFgvwbRbX/G0XoAhxFGwYcRU8JHEWCDBxFtQ8cRegSHEUbFhxFTxkcRYYcHEW1HxxF
6CIcRRsmHEVPKRxFgiwcRbUvHEXkMhxFGzYcRU85HEV+PBxF</AssayXData><AssayYData Points="900">ZBYIQLdwB0BrCgdAP7sGQPohBkC0uAVAUuAFQOO/BUBiJAVA7QgFQKzxBEAsngRA+sEEQP+L
BEDXigRAWEkEQIA9BEDRPQRAB4cEQCA8BEBBMARALjgEQKBIBED1TwRAFkYEQAhXBEAm8ANA
EysEQIohBEAXEwRAa48EQIZEBEDsFgRAhkMEQBk7BECUJQRA/DAEQC5UBEAnXwRA2TEEQE5q
BEDHWwRAIBsEQH4RBEDbEQRAgRAEQDHtA0B1MARA0RAEQHIuBEBiMgRAKAQEQOQUBEC1OwRA
gXsEQIOEBECiQQRAGowEQCxFBEAeSQRApnYEQEtfBEDEWgRABj4EQO4iBEBvSQRAk0oEQFNt
BEBxeQRAckAEQENtBEBNYgRAc0gEQPNIBEAflQRARYYEQLqVBEDpXgRAHI4EQLhnBEAUTwRA
RF0EQBzABEDgkgRABX8EQOngBEB/kwRAFIEEQIm2BEBxbwRAyNwEQGe3BEDxkwRASNIEQIbQ
BECvcQRAUXoEQBq7BEBAzwRAMAQFQJfaBEAs2QRAk5MEQNmBBEADogRAAL4EQO+mBEB+tQRA
N7AEQFC4BED1vgRACgMFQD+cBED3+gRAEaYEQMnIBEAZ6gRAk9IEQFSnBECvvQRAkcwEQBs3
BUCq2wRAefkEQJvdBEAP8ARA5zMFQNrqBEAX+ARAeQ0FQJoTBUBspgRABSEFQJUZBUBbOAVA
leoEQAfdBECNAAVAwPYEQBYLBUB0LAVApioFQD4ZBUCY0wRAJBAFQIQPBUAvXwVAXEoFQNQ5
BUCiGwVAK+cEQP8kBUBOMgVAvQsFQBW/BEA9MgVA/VoFQMMsBUA7LgVANRkFQHMdBUBLcwVA
pWQFQEXpBEAIPwVA52AFQKUwBUBKcAVABXAFQKxtBUBiJgVAIjQFQIwuBUD0UgVAIjMFQMZG
BUBzMQVAIgsFQLQ9BUDTQwVAmnUFQIM8BUDxVgVAgXEFQGkJBUAahgVAEJwFQJBoBUDgXwVA
1VUFQM9OBUC2lQVA8WQFQL+OBUCNdgVA9G0FQNtiBUAregVAvlUFQPZDBUB0hwVAjM4FQNpe
BUBBcAVA/I4FQBqqBUBxqQVAyV4FQP2nBUCZoAVA/ZAFQP2bBUB7hwVAtJEFQCKNBUDVrAVA
R2MFQBShBUD5pAVAI44FQPqCBUCYsQVAW8wFQJSGBUB1ygVARV8FQLlGBUDImwVAZZQFQAD2
BUB1rQVA2GsFQN+1BUAurgVAfngFQHrJBUDayAVABd8FQB/hBUConAVA388FQO69BUDL/wVA
edoFQKW1BUDYvAVAsnsFQIy8BUBN+gVAivIFQLHABUDBxQVAYoIFQE/VBUCM5gVA140FQDoS
BkD/zgVA6tQFQOrMBUDgwQVAxIsFQP7WBUBpsAVAdusFQOTbBUChyAVAd9oFQB/3BUAn9QVA
o94FQK26BUAH+gVA+9wFQD+vBUB/4gVA6SoGQPOvBUDrKgZAt6EFQETfBUAl5gVAa9cFQGHU
BUBsGwZADwcGQMW+BUAiCQZAwv4FQL8ZBkDQ+AVASBMGQBYfBkDO6QVAAQ4GQFg7BkB5FAZA
DD0GQB8NBkCfeQZAiGQGQABTBkD4IQZAOC0GQKX9BUBrHQZALu0FQHplBkCSKAZAP0EGQDQj
BkCB4gVAVgoGQKBwBkD7WQZACr4FQAEUBkCANAZAYlAGQKKiBkAVSQZABBAGQL4wBkBkWgZA
x10GQLY2BkBzVgZA5iIGQKweBkDUbgZAFakGQCQUBkAkdQZA5igGQDVoBkCAXAZA+f4FQJwg
BkDkSQZAfU8GQLeUBkCGXwZAVnwGQBhJBkBtPgZABYoGQL5eBkDougZA0VkGQBVoBkAtcwZA
DX4GQHioBkAqaQZAX2YGQJBrBkDqdQZAR0MGQGyfBkCmYgZAop0GQHiLBkANhQZAkEkGQL1u
BkBKgQZABGsGQDI4BkAmagZA0mYGQHNLBkAOlQZAc40GQEGiBkAHawZAu48GQMR0BkBrgQZA
PY4GQOyZBkAfRQZA1FsGQJebBkAIYQZAy7YGQFFXBkD8hwZAlLEGQFq8BkBoQAZAva4GQOGE
BkBYcgZAJc4GQKOIBkCggwZA5vgGQPmUBkBZkwZA7dcGQHbPBkCo5gZAR7MGQCiyBkDPugZA
YKwGQG6fBkBsrAZAfdkGQHDmBkC88QZAls8GQG6fBkCo1AZARc0GQOSyBkCdqAZAksgGQAcM
B0AEmgZAYq4GQAO/BkAPswZATWgGQMIgB0AL8gZAI8cGQC1vBkDX1AZArvAGQFjxBkDFxgZA
sdQGQHXaBkCRzgZA/roGQJ2gBkAhwAZACb0GQL/aBkCs9QZAjfoGQD7OBkAOrgZANukGQN2n
BkAJBAdAnbEGQO0sB0De1gZAA7kGQFO1BkAg+QZA8tEGQFkfB0DN5gZAcQQHQELhBkAA8QZA
vu0GQDYPB0DS7QZApvIGQLwsB0Dt2AZAEsUGQHUWB0DoUAdArfgGQGLBBkBH7QZA3s0GQLwg
B0B+RQdAfBwHQO9LB0AKBQdAzxsHQCR3B0CBHwdAQ/EGQCoUB0AtlAZAdhQHQMUqB0Al2gZA
2TQHQK8fB0AJ+gZAWyMHQGlqB0A16gZAmw8HQLQSB0B4OgdAwEIHQEgRB0BW8AZA3zoHQEBA
B0CmIQdAc/AGQBD3BkB5SgdA3V8HQGFXB0D4KwdAVTQHQCo4B0ARLgdA4hQHQEhIB0COUgdA
MzcHQNztBkAlGQdA6HwHQChLB0A6LAdAx/wGQMJvB0AfBwdAaEsHQIFTB0DMVwdAbDYHQMc0
B0BZJQdAAGsHQH0oB0AUQAdAAlQHQNZrB0A6iAdA1YoHQFpyB0DvagdAYfsGQLeHB0DnXQdA
rj8HQOJrB0BdXQdA2mQHQDgeB0BSjgdAXIYHQMI8B0C6YwdA6TMHQN5+B0A5iAdAjVsHQORX
B0CdlgdAaH8HQK03B0BRXgdAPG8HQNscB0B4lwdAGkEHQERUB0D7ZAdACGQHQJ6OB0CSdwdA
0VkHQGSQB0AHowdAYFgHQAAVB0BxbQdAJtYHQHadB0CtbQdAQ3gHQEI2B0CPRAdAGTwHQK5S
B0DKkAdA8ZwHQEN4B0CcgQdAMlEHQN1kB0DbmAdAcocHQA6GB0DhlwdAB5MHQKagB0AP1wdA
9rAHQNmGB0CFSgdAEIgHQKeHB0CccgdAlpAHQKBJB0Bk1wdAeS4HQK18B0BxVwdA78oHQB+A
B0AqXwdAyqQHQGSAB0B9twdA+mIHQMfjB0DBsQdAoZoHQJ2MB0DkiQdAdssHQB+0B0BxuAdA
ingHQB9qB0DRSQdAgXAHQAXMB0AxjwdArpwHQJeLB0CWnAdAhoUHQIagB0CGugdA6ZwHQAuZ
B0BYrwdA0pwHQFDgB0ANxAdAtI0HQJLvB0A9jQdANa4HQGFcB0BfsQdAO6QHQFp5B0AsqgdA
WJ8HQBWbB0CRxAdAGvEHQPzWB0By4wdAPL8HQPmrB0A8qQdAuXgHQGfMB0AC4AdAPS4IQBPK
B0C/zgdAc/oHQBeHB0DlwAdAkPMHQNLaB0CDxgdA/rIHQH3aB0B3nQdAeJcHQC7uB0CE5wdA
HYoHQNnsB0CUugdAO+AHQAvpB0Cj+wdAQ9EHQEDOB0CmAAhAcPQHQBtDCEBwugdAE9wHQHAM
CECeCghA/94HQL3YB0DgowdAOtsHQATCB0AeqQdAm5gHQKn4B0Bk9wdAOiIIQJHDB0CcGQhA
HuwHQI79B0ApIghAff0HQDLtB0AJ2AdAceYHQMtMCEACHAhAppsHQMDpB0C+6gdAs/YHQKnk
B0CoFAhAoOAHQPulB0BjwwdAtv8HQOwyCEC4GQhALSIIQLQaCECO+AdAmyUIQBr8B0DGIwhA
RwgIQJ4qCEBb8AdAXtEHQHbaB0CFOghA+wEIQHlWCEBcxwdA5PEHQNUnCEAoAQhAGUYIQCft
B0BtCghAoOoHQNAJCEDi7wdA9W4IQBwzCEBCCwhAmdQHQJk5CEBcBwhApckHQE7XB0A5DghA
9z4IQKBXCEDqNwhABhUIQFnSB0A8OQhAgUsIQBgdCEDA9wdAT9YHQEQwCEDgYQhAbzEIQFNZ
CEDLTwhAiVAIQKgeCEDk+QdADzEIQOkuCEDIHQhAL0sIQHsoCEBlWwhAWlMIQIGHCEDiYwhA
rm4IQA0pCEADawhArw8IQOxICEDY7QdAljsIQI4mCECRdwhAJjAIQBgxCEBziwhA9TYIQEBq
CECTBghA1G4IQJteCEAsLghAizwIQIUnCEDfYAhA5GoIQMBdCEC4aQhAMTQIQOxoCEBIQghA
EEgIQFJkCEBqYQhA7HAIQHw4CEDRgwhAwk4IQJuKCECxLQhA/E0IQC4qCECGDghApikIQApQ
CEAiGQhAEUkIQHhvCEAveQhAtzIIQKtiCECnTwhA308IQIRUCEDsUAhAelgIQPVWCEB+ewhA
I2gIQC5iCEAyZQhAGG8IQAVXCECHgghAhoAIQOBQCECLOghA2iIIQDehCEA9ZQhAg0EIQBaO
CEC7dghA60cIQNxtCEDxlAhABkYIQL8gCEBmRAhAQnYIQExRCEBuewhA5z0IQO2TCEDroAhA
vpwIQGKJCEAdeghAzFsIQAicCEAkughAoWcIQBx5CEAEcwhAuHgIQKKNCEDndQhAbUoIQG53
CEDWYghArqwIQIK3CEDwSwhAD54IQNaBCEBIxghAYMMIQF6PCECKcQhAdaAIQM+MCEBMighA
B7EIQGaGCECBSAhAq4IIQKPfCEA0xQhATLIIQBV8CEDGxAhA</AssayYData></Step><Step><CommonData><SampleLocation>1</SampleLocation><SampleID></SampleID><SampleGroup></SampleGroup><SampleInfo></SampleInfo><SampleRow>F</SampleRow><SamplePlate>1</SamplePlate><WellType>BUFFER</WellType><Concentration>-1</Concentration><ConcentrationUnits>µg/ml</ConcentrationUnits><MolarConcentration>-1</MolarConcentration><MolarConcUnits>nM</MolarConcUnits><MolecularWeight>-1</MolecularWeight><Temperature>25</Temperature><StartTime>3047834</StartTime><AssayTime>180</AssayTime></CommonData><FlowRate>600</FlowRate><StepType>DISASSOC</StepType><StepName>Dissociation</StepName><StepStatus>OK</StepStatus><ActualTime>180</ActualTime><CycleTime>0.2</CycleTime><AssayXData Points="900">sT8cReRCHEUXRhxFS0kcRX5MHEWxTxxF4FIcRRdWHEVLWRxFflwcRbFfHEXkYhxFF2YcRUtp
HEV+bBxFsW8cReRyHEUXdhxFS3kcRX58HEWxfxxFkIMcRReGHEVLiRxFfowcRbGPHEXkkhxF
F5YcRUuZHEWKnBxFrZ8cReSiHEUXphxFS6kcRX6sHEWtrxxF5LIcRRe2HEVLuRxFfrwcRbG/
HEXkwhxFE8YcRUfJHEV+zBxFsc8cReTSHEUX1hxFS9kcRX7cHEWx3xxF4OIcRRfmHEVH6RxF
fuwcRbHvHEXk8hxFF/YcRUv5HEV+/BxFsf8cReACHUUXBh1FSwkdRX4MHUWxDx1F5BIdRRcW
HUVLGR1FfhwdRbEfHUXgIh1FFyYdRUspHUV+LB1FrS8dReQyHUUTNh1FSzkdRX48HUWxPx1F
5EIdRRNGHUVLSR1FekwdRa1PHUXkUh1FF1YdRUtZHUV+XB1FsV8dReRiHUUTZh1FS2kdRX5s
HUWxbx1F5HIdRZp2HUVLeR1FenwdRbF/HUXkgh1FE4YdRUuJHUV+jB1FsY8dReSSHUU4lh1F
S5kdRX6cHUWtnx1F5KIdRW2mHUVLqR1FeqwdRbGvHUXksh1FF7YdRVO5HUV+vB1Fsb8dReTC
HUUTxh1FS8kdRX7MHUWtzx1F5NIdRRfWHUVH2R1FftwdRbHfHUXk4h1FF+YdRUfpHUV67B1F
re8dReTyHUUX9h1FR/kdRX78HUWx/x1F5AIeRRcGHkVLCR5FegweRbEPHkXkEh5FFxYeRUcZ
HkV6HB5F0h8eReAiHkUXJh5FSykeRX4sHkW1Lx5F4DIeRRc2HkVHOR5FfjweRbE/HkXkQh5F
F0YeRUZJHkV6TB5FrU8eReRSHkUXVh5FS1keRXpcHkWxXx5F5GIeRRNmHkVLaR5FfmweRbFv
HkXkch5FPHYeRUt5HkV+fB5FrX8eReCCHkUXhh5FS4keRXqMHkWxjx5F5JIeRReWHkVGmR5F
fpweRbGfHkXkoh5FF6YeRUupHkV+rB5Fra8eReSyHkUXth5FRrkeRX68HkWtvx5F5MIeRRfG
HkVLyR5FesweRbHPHkXk0h5FF9YeRUvZHkV+3B5Fsd8eReTiHkUX5h5FS+keRX7sHkWx7x5F
4PIeRRf2HkVL+R5FevweRa3/HkXkAh9FFwYfRUYJH0V+DB9FsQ8fRT4TH0UXFh9FRhkfRX4c
H0WtHx9F5CIfRRMmH0VLKR9FeiwfRbEvH0UBMx9FFzYfRUs5H0V+PB9FsT8fReBCH0UXRh9F
RkkfRX5MH0WxTx9FCVMfRRdWH0VGWR9FelwfRa1fH0XkYh9FF2YfRUtpH0V6bB9FsW8fReBy
H0UTdh9FS3kfRX58H0Wxfx9F5IIfRReGH0VGiR9FfowfRbGPH0Xgkh9FE5YfRUaZH0V6nB9F
rZ8fReSiH0UTph9FRqkfRXqsH0Wtrx9F4LIfRRO2H0VLuR9FfrwfRbG/H0X5wh9FE8YfRUvJ
H0V+zB9Fsc8fReDSH0UT1h9FS9kfRXrcH0Wx3x9F4OIfRRPmH0VG6R9Fo+wfRbHvH0Xg8h9F
E/YfRUv5H0V+/B9Fsf8fReACIEUXBiBFSwkgRXoMIEWxDyBF5BIgRRcWIEVLGSBFfhwgRbEf
IEXkIiBFEyYgRUYpIEV+LCBFrS8gReQyIEVRNiBFSzkgRXo8IEWtPyBF4EIgRRdGIEVLSSBF
fkwgRa1PIEXkUiBFE1YgRUZZIEV+XCBFrV8gReBiIEUXZiBFRmkgRXpsIEWxbyBF4HIgRRN2
IEVGeSBFfnwgRa1/IEXkgiBFE4YgRUuJIEV+jCBFsY8gReSSIEUXliBFS5kgRXqcIEWxnyBF
4KIgRROmIEVGqSBFfqwgRbGvIEXksiBFF7YgRUu5IEV6vCBFrb8gReTCIEUTxiBFRskgRXrM
IEWxzyBF4NIgRRPWIEVL2SBFftwgRa3fIEXg4iBFF+YgRUbpIEV67CBFte8gReDyIEUX9iBF
RvkgRX78IEWt/yBF5AIhRRcGIUVLCSFFfgwhRa0PIUXgEiFFFxYhRUYZIUV6HCFFrR8hReQi
IUUTJiFFSykhRXosIUWxLyFF5DIhRRM2IUVGOSFFejwhRbE/IUXgQiFFF0YhRUZJIUV6TCFF
sU8hReBSIUUTViFFRlkhRXpcIUWtXyFF5GIhRRdmIUVGaSFFemwhRbFvIUXkciFFF3YhRUZ5
IUV6fCFFrX8hReCCIUUThiFFS4khRX6MIUWxjyFF4JIhRROWIUVGmSFFepwhRa2fIUXgoiFF
E6YhRUupIUV6rCFFsa8hReCyIUUTtiFFRrkhRX68IUW9vyFF4MIhRRPGIUVLySFFfswhRbHP
IUXg0iFFE9YhRUbZIUV63CFFrd8hReTiIUUX5iFFRukhRXrsIUWt7yFF5PIhRRP2IUVL+SFF
evwhRbH/IUUZAyJFEwYiRUsJIkV+DCJFsQ8iReASIkUXFiJFSxkiRXocIkWxHyJF4CIiRRMm
IkVGKSJFfiwiRa0vIkXkMiJFEzYiRUY5IkV+PCJFrT8iReBCIkUXRiJFRkkiRXpMIkWtTyJF
4FIiRRNWIkVGWSJFelwiRa1fIkXgYiJFF2YiRUtpIkV6bCJFsW8iReByIkUXdiJFHHoiRZp8
IkWtfyJF4IIiRROGIkVGiSJFfowiRa2PIkXgkiJFE5YiRUaZIkV6nCJF1p8iReSiIkUXpiJF
RqkiRX6sIkWtryJF4LIiRRO2IkVGuSJFerwiRa2/IkXgwiJFE8YiRUbJIkV+zCJFrc8iReDS
IkUT1iJFRtkiRXrcIkWx3yJF4OIiRRfmIkVL6SJFeuwiRa3vIkXg8iJFF/YiRUb5IkV+/CJF
rf8iReACI0UTBiNFRgkjRXoMI0WtDyNF5BIjRRMWI0VGGSNFehwjRa0fI0XgIiNFFyYjRUYp
I0V6LCNFsS8jReQyI0UXNiNFSzkjRX48I0WtPyNF4EIjRRdGI0VGSSNFfkwjRa1PI0XgUiNF
F1YjRUtZI0WGXCNFrV8jReBiI0UXZiNFRmkjRXpsI0WtbyNF6HIjRRN2I0VGeSNFfnwjRbF/
I0XggiNFE4YjRUaJI0V6jCNFrY8jReCSI0UXliNFS5kjRXqcI0WtnyNF4KIjRROmI0VGqSNF
eqwjRa2vI0XgsiNFE7YjRUa5I0V6vCNFrb8jReDCI0UTxiNFRskjRXrMI0WtzyNF4NIjRRPW
I0VG2SNFetwjRa3fI0Xg4iNFE+YjRUvpI0V67CNFre8jReTyI0UT9iNFRvkjRXr8I0Wt/yNF
4AIkRRMGJEVGCSRFegwkRa0PJEXgEiRFExYkRUYZJEV+HCRFrR8kReAiJEUTJiRFRikkRXos
JEWxLyRF4DIkRRM2JEVGOSRFfjwkRa0/JEXgQiRFF0YkRUZJJEV6TCRFrU8kReRSJEUXViRF
RlkkRXpcJEWtXyRF4GIkRRdmJEVLaSRFemwkRa1vJEXgciRFE3YkRUZ5JEV+fCRFsX8kReCC
JEUThiRFRokkRX6MJEWxjyRF4JIkRROWJEVLmSRFepwkRa2fJEXgoiRFE6YkRUapJEV6rCRF
ra8kReSyJEUTtiRFRrkkRXq8JEWtvyRF5MIkRRfGJEVGySRFfswkRbXPJEXk0iRFE9YkRUbZ
JEV+3CRFsd8kReTiJEUT5iRFRukkRX7sJEWx7yRF4PIkRRP2JEVG+SRFevwkRbH/JEXgAiVF
FwYlRUsJJUV6DCVFsQ8lReASJUUXFiVFSxklRX4cJUWtHyVF5CIlRRcmJUVLKSVFeiwlRbEv
JUXkMiVFFzYlRUY5JUV+PCVFsT8lReRCJUUXRiVFX0klRX5MJUW1TyVF5FIlRSBWJUVLWSVF
flwlRbFfJUXkYiVFF2YlRUtpJUV+bCVFrW8lReRyJUUXdiVFS3klRYJ8JUWxfyVF5IIlRReG
JUVLiSVFfowlRbGPJUXkkiVFF5YlRUuZJUV+nCVFsZ8lReSiJUUXpiVFS6klRX6sJUWxryVF
5LIlRRe2JUVLuSVFfrwlRbG/JUXkwiVFF8YlRUvJJUV+zCVFsc8lReTSJUUX1iVFS9klRX7c
JUWx3yVF5OIlRRfmJUVL6SVFfuwlRbHvJUXk8iVFF/YlRUv5JUV+/CVFsf8lReQCJkUXBiZF
SwkmRX4MJkWxDyZF5BImRRcWJkVLGSZFfhwmRbEfJkXkIiZFFyYmRUspJkV+LCZFsS8mReQy
JkUXNiZFSzkmRX48JkWxPyZF5EImRRdGJkVLSSZFfkwmRbFPJkXkUiZFF1YmRUtZJkWWXCZF
sV8mReRiJkUXZiZFS2kmRX5sJkWtbyZF5HImRRd2JkVLeSZFfnwmRbF/JkXkgiZFF4YmRUuJ
JkV+jCZFsY8mReSSJkUXliZFS5kmRXqcJkWxnyZF5KImRRemJkVLqSZFfqwmRbGvJkXksiZF
F7YmRUu5JkV+vCZFrb8mReTCJkVyxiZFS8kmRX7MJkWxzyZF5NImRRfWJkVL2SZFftwmRbHf
JkXk4iZFOOYmRUvpJkV+7CZFse8mReTyJkUT9iZFS/kmRX78JkWx/yZF5AInRRMGJ0VLCSdF
fgwnRbEPJ0XkEidFFxYnRUsZJ0V+HCdFsR8nReQiJ0UXJidFRiknRX4sJ0WxLydF5DInRRc2
J0VLOSdFfjwnRbE/J0XkQidFF0YnRUtJJ0V+TCdFsU8nReRSJ0UTVidFS1knRX5cJ0WxXydF
5GInRRdmJ0VLaSdFfmwnRdpvJ0XgcidFF3YnRUt5J0V+fCdF</AssayXData><AssayYData Points="900">vCcHQBWNB0AV5AdApnIIQFzDCEBTYwlArNIJQBgjCkA9gQpAiYYKQN4NC0DS8wpA3DgLQBUG
C0AnQAtAinwLQG2/C0CBpgtA3uMLQArmC0BAAwxA2OgLQDblC0Bu2gtAvh0MQEnYC0DuAgxA
Rm8MQH4iDEAeSAxAANMLQK1YDEDOBgxAUyIMQAsqDEAIOAxAQz8MQEkyDEDqSAxA4jMMQGU/
DEDuWAxA8iwMQPJODEDWVAxAQHAMQJpQDEBtMgxAkkQMQFNpDEDKTgxAOE0MQHl0DEDvpQxA
ylYMQKVxDECwCQxAqXUMQEdCDECvCwxAvTcMQKc3DEDKbQxAm0UMQEA/DEBoegxAx8wMQM4u
DEBYVwxACG0MQK0eDECTUgxAUrUMQKc3DEAEWwxAyVsMQGexDEBMVgxAS1gMQJhwDEDnOAxA
HkcMQDGGDECT1gxAh2kMQLlMDEBycwxArH4MQHyCDEBlNwxAFTAMQO7SDEApSwxAkWYMQHp+
DEBLXwxAnIAMQMYyDEBLTwxA7JgMQDBoDEC2aAxABywMQESTDEDydwxAAIAMQBd5DEC+pgxA
z6YMQK8YDEA7NQxAtE8MQLKNDEBNhQxAE2UMQOtVDEDiOwxAorIMQL9BDECpdQxAIHsMQB6n
DECxRAxA/lgMQCZUDEAFVgxA8H4MQGFwDED7eQxAaGMMQChkDEBGSQxAD0YMQP8nDECHfwxA
ymQMQPtXDEDMJQxAly4MQK01DEAiYgxA+3QMQJrJDEAUfgxAPUgMQA2CDEBnNQxAwIQMQFdg
DEDrUwxAZ0AMQAdwDEC8jwxAYnwMQCk1DECJVAxANV8MQEfKDECCVwxA6icMQBshDEAzQgxA
6nMMQEhoDEB5WwxAxXkMQOS9DED2bQxAkXUMQPSLDEAUagxA62IMQKxjDEAnYQxAJF4MQDJD
DEBXlwxAZJAMQHCGDEBqewxAHYwMQDGhDECymwxAWXMMQJadDEARTwxAmF8MQJdeDEAHmwxA
7akMQH6oDEDCYAxAQGwMQLxLDEBIhwxAf5IMQOVxDED/ZwxA1H0MQOa5DEDEbwxAspUMQMx4
DEBVgwxAX2gMQJ6CDEAgcAxAG2EMQD6lDECiawxALmAMQK+GDEAbagxA13UMQKCDDECmXQxA
U2MMQH1tDEBiawxAfIUMQDlDDEAcgQxAcW0MQA1VDEAZngxAXW4MQCWODEBhjAxAyHYMQA2w
DEAaUgxA7mEMQDiVDEAJZQxAx4YMQIFuDEBlVAxAnW8MQPxzDEAXfgxAHGAMQGWzDEBqQAxA
eFAMQGMhDEDPcAxAdE8MQCx0DEDUYwxA1qQMQIteDEBfVAxAO3UMQGLDDEBbiAxA5HsMQHF5
DED6oAxAQ3EMQMF/DEAElwxA0Y0MQIXJDEDcfAxAyIQMQN5PDEAGqAxAK5AMQK1oDEChnAxA
rH0MQIaWDEAfaQxAtYEMQBdiDECAfQxAd6wMQB6zDEC+ewxAZawMQOvLDEBIngxAiq8MQAh/
DEDXewxAGb4MQPReDEAQpAxAfJwMQF52DEB2egxAtJwMQD2hDECRygxAq5UMQH+LDEATaQxA
6X0MQHHKDEBV7wxAGZMMQMW3DEDGugxAHL0MQOLSDEBmagxAtNMMQP+PDEDchAxAjl8MQC6m
DEDrSAxAAoMMQFJgDEAMcAxAN8UMQOWrDEAZqwxAB5MMQIqHDEBCzAxAzIMMQFprDEDEjgxA
PqAMQFrCDECWoQxAKJoMQEJkDEDPiAxA5n4MQMinDEBckwxAUEkMQJuhDEACcQxAWHsMQB60
DEAJpwxAh5sMQH2dDEC5pgxAlJEMQNhuDEDo5QxAkrkMQN3HDEA4kQxAWrkMQJmcDEB1nQxA
WjkMQEuMDEAYlQxAmbAMQF+RDEBfnwxApokMQOb1DEBtsgxAOKcMQNCXDEBvdwxA85QMQMV0
DEBAsgxAjHAMQPWzDEACcQxAOMIMQLa2DEAUtQxAU9MMQJyJDEBgngxAG3gMQLyrDECqrwxA
/LEMQGp4DEAhuAxA5PAMQEcTDUBfbQxAD58MQEXFDECBDg1AWq0MQKrXDEAdVQxAVmwMQP2p
DEB1nwxAaLAMQE6YDEDhsgxA9N8MQMOIDEC8uQxAu4UMQCeKDEB/VQxAu/wMQIvcDEDQhAxA
4u0MQBm0DEBr3wxAMt4MQM/dDEAmmQxA9a4MQDC0DEDoswxA9dQMQFkODUDf4AxAtH8MQDDT
DEAhjwxAxIgMQGyTDECOvwxA+P8MQNSnDEC+pAxAKhgNQBbADEBtzwxA+a8MQIKhDEDQxQxA
Zu0MQKGvDEDsXQxAXqUMQCN5DECCwAxA0p4MQHT2DECD1gxAAcYMQPabDECP0QxAEssMQNu5
DEDotwxAT8sMQIELDUAGtgxAzfUMQPzDDEAoJg1AubsMQBMlDUDI2gxAxpkMQCzrDEAK2QxA
2awMQJsCDUDyywxASb4MQB7ADEC01gxA47UMQHzgDECW3QxAN88MQFmrDEC/5gxATfMMQA+4
DEAj0AxAG70MQG70DEDb4wxAzvgMQNj4DEAMBA1AGtMMQADrDEBFzgxAceEMQBrKDEBYyAxA
NOQMQLuwDEB5uwxAVsUMQG2qDEDMsAxAtdIMQI0WDUCbzgxANwANQOGuDEARzQxAbiINQAXY
DEByZgxAS74MQG/qDEBjfAxArtYMQIgPDUAPxgxA+74MQJ6DDEBMFQ1AcwQNQJgEDUBOowxA
Xq8MQA0GDUAyXw1AwAwNQPrpDEAb8QxA7vkMQKYGDUDs+QxA1LkMQEb0DECEyAxAr78MQL6p
DEDV6gxAsAMNQBTRDEAwywxAu/8MQKPFDEB+1QxANBkNQNTWDEDvFg1AUuQMQCbqDEBb7AxA
4hwNQBy2DEAdCg1AdvkMQLvGDEAxBA1ANscMQFgTDUC1MA1AGpEMQDQMDUACzQxA6UoNQLi6
DEB8PQ1AgN8MQMDiDEASLQ1AOOYMQNj3DEBm+gxA5jkNQJkWDUAlwAxA/goNQJzfDEBWNQ1A
5ewMQHDRDECGAQ1AW9YMQLW4DEA46QxA4tUMQIr2DEAb3gxAW+4MQCIhDUCM4gxAQ90MQFn7
DEC45wxAfLgMQPukDEByEg1ACrAMQK1FDUD86AxAxvsMQBb4DEBr+wxAegMNQJkODUDfDQ1A
RdgMQHXeDEB4Gg1AGDANQJ4RDUB06QxAiT0NQLoODUAAKg1ArzENQA9VDUAZ2gxAYDQNQKPT
DEDmygxAWOAMQK/tDEAaIA1AvfIMQD/+DEA3Rg1AvjkNQF33DEDVTw1Akf0MQCIDDUB9FA1A
6N0MQMMSDUBmLw1AZS4NQBILDUAsKA1AJ8sMQATqDEDsKQ1AQTwNQOUjDUA7CQ1AEw4NQPsQ
DUBTPw1AChoNQNv7DEBuAw1AjzwNQHhLDUA81wxAEDkNQFcWDUCkJg1APSkNQMgxDUDF+AxA
iyANQMJaDUBCEw1ArDYNQBbZDEAdBQ1Af/8MQIVbDUDf8gxA4DoNQLskDUCCRA1ANGYNQH72
DEAmPw1AugENQPJGDUAJTQ1A8hkNQGniDED8Vw1ACjMNQNhBDUDeCw1AxBkNQJg6DUCNEQ1A
QFwNQO1vDUBYLA1AsBENQOEODUC5AA1AmhgNQMxiDUCODQ1ALCwNQLYmDUA3Gw1AF1cNQMUY
DUBKNA1AygsNQPQCDUAGHQ1AxQwNQGliDUCUCA1A5k4NQL4MDUBPRw1ArygNQC8uDUBpIA1A
HA8NQOpBDUBxBA1A1yINQFMjDUB4KA1AS/gMQLvSDEBMRw1AyDcNQJJEDUBi5AxAqjMNQMst
DUBmQg1AglUNQPVqDUA7OQ1A4ikNQI1wDUBjYg1AXHINQEFIDUBbQw1A7QwNQI5aDUDZLA1A
4zoNQEpODUBkHw1AOmcNQC9qDUCojQ1A8EwNQKc0DUABMw1Adi8NQEVyDUCEhg1AUUwNQMZZ
DUDyPA1AvjoNQPkuDUDccA1AQEsNQJxKDUAhWQ1AdUgNQPVUDUC/Rw1AmjINQNwgDUB5eg1A
1mANQNwKDUDviw1AEksNQBxFDUAiIg1ALV4NQAlLDUDUTQ1AajQNQANNDUCCOg1AG18NQDlq
DUBbXA1AQnYNQIFWDUDAig1Al3kNQB1HDUDsjA1A+28NQI4KDUAAhg1Aw2YNQB5IDUAIXQ1A
ZEANQIZLDUA+Mw1AhU0NQM1pDUCxSA1AkUcNQA+ZDUAxPQ1AEkgNQBaLDUA4hQ1AuJYNQAFU
DUAydA1A5X0NQJF1DUDAQQ1AVU4NQP9LDUCnlA1AdXgNQKg9DUD4Yw1AKmwNQD+ADUC9bA1A
C1UNQB9mDUDyhA1ARKoNQL1/DUApkQ1AD1cNQAVsDUB7hg1A1Y4NQCJpDUBKhw1Al5MNQKC5
DUBLeA1AglsNQM1XDUDCVQ1A9HINQDmhDUAUeg1Ay3INQCN9DUCXGA1AE1MNQGpcDUBGvg1A
dMwNQPJ2DUDDfQ1AHm4NQIukDUCKuQ1AyqINQOOCDUDpfg1Au48NQIVaDUBqZQ1AodENQA6a
DUDWhg1ATrYNQHhvDUDWZw1AT1sNQDdJDUCOqQ1A/p8NQIKGDUCuXA1AYIwNQNdaDUALog1A
g5YNQOxdDUD+XA1AgVsNQGiZDUDDnA1AxnwNQC+PDUBiWQ1AxpoNQH4nDUCYdA1AoNsNQPly
DUCiaA1AcdENQDp4DUBLtQ1AR6oNQIeLDUDC4g1AM44NQKQ6DUAgfw1Ag8cNQN6MDUAuSg1A
Nr4NQEGKDUA6fA1AKVENQPfVDUCglg1A4MANQOJ3DUCZyQ1A</AssayYData></Step><Step><CommonData><SampleLocation>11</SampleLocation><SampleID></SampleID><SampleGroup></SampleGroup><SampleInfo></SampleInfo><SampleRow>F</SampleRow><SamplePlate>1</SamplePlate><WellType>REGENERATION</WellType><Concentration>-1</Concentration><ConcentrationUnits>µg/ml</ConcentrationUnits><MolarConcentration>-1</MolarConcentration><MolarConcUnits>nM</MolarConcUnits><MolecularWeight>-1</MolecularWeight><Temperature>25</Temperature><StartTime>3237044</StartTime><AssayTime>5</AssayTime></CommonData><FlowRate>1000</FlowRate><StepType>KREGENERATION</StepType><StepName>Regeneration</StepName><StepStatus>OK</StepStatus><ActualTime>4.99907</ActualTime><CycleTime>0.2</CycleTime><AssayXData Points="25">sX8nReSCJ0UXhidFS4knRXqMJ0WtjydF5JInRReWJ0VLmSdFepwnRa2fJ0XkoidFE6YnRUup
J0V+rCdFsa8nReCyJ0UXtidFS7knRX68J0WtvydF5MInRRfGJ0VLySdFeswnRQ==</AssayXData><AssayYData Points="25">NALNv48c878CVQPA3TcKwAmVDsDBWBLAQZ8VwBZGGMC5shrA6TQdwKm2HsBTNSDAcPchwABE
I8CVdCTAyf0lwNfZJsAkqifA8LIowGHPKcD3YirA5IQrwCZLLMAq2izAdZgtwA==</AssayYData></Step><Step><CommonData><SampleLocation>12</SampleLocation><SampleID></SampleID><SampleGroup></SampleGroup><SampleInfo></SampleInfo><SampleRow>F</SampleRow><SamplePlate>1</SamplePlate><WellType>NEUTRALIZATION</WellType><Concentration>-1</Concentration><ConcentrationUnits>µg/ml</ConcentrationUnits><MolarConcentration>-1</MolarConcentration><MolarConcUnits>nM</MolarConcUnits><MolecularWeight>-1</MolecularWeight><Temperature>25</Temperature><StartTime>3253268</StartTime><AssayTime>5</AssayTime></CommonData><FlowRate>1000</FlowRate><StepType>KREGENERATION</StepType><StepName>Regeneration</StepName><StepStatus>OK</StepStatus><ActualTime>5.00005</ActualTime><CycleTime>0.2</CycleTime><AssayXData Points="25">rc8nReDSJ0UT1idFR9knRXrcJ0Wt3ydF4OInRRPmJ0VH6SdFeuwnRa3vJ0Xg8idFE/YnRUf5
J0V6/CdFrf8nReACKEUTBihFRwkoRXoMKEWtDyhF4BIoRRMWKEVHGShFehwoRQ==</AssayXData><AssayYData Points="25">rYKBP8e0gz/3FYg/GeOKP7uwjT+GCJA/coWSPzy8kz/AL5U/aoaWP9vnlz92lJg/jr+ZP9xA
mj/ysZs/S8ybP2DGnD/qkp0/c7KdP3PKnj+0AZ8/NcSfP5qinz91pKA/dqegPw==</AssayYData></Step><Step><CommonData><SampleLocation>11</SampleLocation><SampleID></SampleID><SampleGroup></SampleGroup><SampleInfo></SampleInfo><SampleRow>F</SampleRow><SamplePlate>1</SamplePlate><WellType>REGENERATION</WellType><Concentration>-1</Concentration><ConcentrationUnits>µg/ml</ConcentrationUnits><MolarConcentration>-1</MolarConcentration><MolarConcUnits>nM</MolarConcUnits><MolecularWeight>-1</MolecularWeight><Temperature>25</Temperature><StartTime>3269492</StartTime><AssayTime>5</AssayTime></CommonData><FlowRate>1000</FlowRate><StepType>KREGENERATION</StepType><StepName>Regeneration</StepName><StepStatus>OK</StepStatus><ActualTime>4.99907</ActualTime><CycleTime>0.2</CycleTime><AssayXData Points="25">rR8oRdwiKEUPJihFRykoRXYsKEWtLyhF8TIoRQ82KEVDOShFdjwoRa0/KEXcQihFE0YoRUdJ
KEV6TChFrU8oReBSKEUTVihFQ1koRXZcKEWpXyhF4GIoRQ9mKEVDaShFdmwoRQ==</AssayXData><AssayYData Points="25">5R8IwAXwFsBIZB3AEx4hwG5oI8CFmiXARownwKDjKMBW4SnAHvcqwDVHLMDV9izAuQAuwEef
LsB6NS/AfcwvwB5ZMMBGQTHAtboxwAJcMsCUvzLAOgAzwJtSM8AhoTPAvOgzwA==</AssayYData></Step><Step><CommonData><SampleLocation>12</SampleLocation><SampleID></SampleID><SampleGroup></SampleGroup><SampleInfo></SampleInfo><SampleRow>F</SampleRow><SamplePlate>1</SamplePlate><WellType>NEUTRALIZATION</WellType><Concentration>-1</Concentration><ConcentrationUnits>µg/ml</ConcentrationUnits><MolarConcentration>-1</MolarConcentration><MolarConcUnits>nM</MolarConcUnits><MolecularWeight>-1</MolecularWeight><Temperature>25</Temperature><StartTime>3285565</StartTime><AssayTime>5</AssayTime></CommonData><FlowRate>1000</FlowRate><StepType>KREGENERATION</StepType><StepName>Regeneration</StepName><StepStatus>OK</StepStatus><ActualTime>4.99907</ActualTime><CycleTime>0.2</CycleTime><AssayXData Points="25">qW8oRdhyKEULdihFP3koRXZ8KEWpfyhF9YIoRQ+GKEVDiShFdowoRaWPKEXckihFD5YoRT+Z
KEVynChFqZ8oRdyiKEUPpihFQ6koRXKsKEWlryhF2LIoRQ+2KEU/uShFcrwoRQ==</AssayXData><AssayYData Points="25">Ki2CP23fhD/z4og/ZdSLP1W0jj+u1JA/AoiSP1WmlD+JDpY/8d6WP8UNmD8vY5k/BguaP1G6
mj+ePpw/WcOcP2iZnT9CBJ4/h92eP4W4nj8JpJ8/rgugP1iPoD+YfKE/9zOhPw==</AssayYData></Step><Step><CommonData><SampleLocation>11</SampleLocation><SampleID></SampleID><SampleGroup></SampleGroup><SampleInfo></SampleInfo><SampleRow>F</SampleRow><SamplePlate>1</SamplePlate><WellType>REGENERATION</WellType><Concentration>-1</Concentration><ConcentrationUnits>µg/ml</ConcentrationUnits><MolarConcentration>-1</MolarConcentration><MolarConcUnits>nM</MolarConcUnits><MolecularWeight>-1</MolecularWeight><Temperature>25</Temperature><StartTime>3301650</StartTime><AssayTime>5</AssayTime></CommonData><FlowRate>1000</FlowRate><StepType>KREGENERATION</StepType><StepName>Regeneration</StepName><StepStatus>OK</StepStatus><ActualTime>4.99907</ActualTime><CycleTime>0.2</CycleTime><AssayXData Points="25">pb8oRenCKEUHxihFP8koRW7MKEWlzyhF2NIoRQfWKEU72ShFbtwoRaHfKEXU4ihFC+YoRTvp
KEVu7ChFpe8oRdTyKEUH9ihFW/koRW78KEWl/yhF1AIpRQ8GKUU7CSlFbgwpRQ==</AssayXData><AssayYData Points="25">edEJwPE9GcBS1R7ADSIiwPioJMC7QCbAcjoowBc6KcALKirA0PcrwAyhLMByiS3A7xAuwEXk
LsCOZC/A0gowwE6uMMAaEzHA11AxwEAWMsDNhzLAuOsywJoVM8A3MTPACqkzwA==</AssayYData></Step><Step><CommonData><SampleLocation>12</SampleLocation><SampleID></SampleID><SampleGroup></SampleGroup><SampleInfo></SampleInfo><SampleRow>F</SampleRow><SamplePlate>1</SamplePlate><WellType>NEUTRALIZATION</WellType><Concentration>-1</Concentration><ConcentrationUnits>µg/ml</ConcentrationUnits><MolarConcentration>-1</MolarConcentration><MolarConcUnits>nM</MolarConcUnits><MolecularWeight>-1</MolecularWeight><Temperature>25</Temperature><StartTime>3317789</StartTime><AssayTime>5</AssayTime></CommonData><FlowRate>1000</FlowRate><StepType>KREGENERATION</StepType><StepName>Regeneration</StepName><StepStatus>OK</StepStatus><ActualTime>5.00005</ActualTime><CycleTime>0.2</CycleTime><AssayXData Points="25">oQ8pRdQSKUUHFilFOxkpRW4cKUWhHylF1CIpRQcmKUU7KSlFbiwpRaEvKUXUMilFBzYpRTs5
KUVuPClFoT8pRdRCKUULRilFO0kpRW5MKUWhTylF1FIpRQdWKUU7WSlFblwpRQ==</AssayXData><AssayYData Points="25">m1GHP6UWij8oyY0/CqqQP95pkz/zNZU/k1uXP6t6mT8/35o/tI+bP140nT8B250/fjufP9gR
oD+csKA/OzqhPzthoj8QsqI/rwukP/MWpT+y6qQ/IDalPzeapT+PYqY/JCKmPw==</AssayYData></Step><Step><CommonData><SampleLocation>1</SampleLocation><SampleID></SampleID><SampleGroup></SampleGroup><SampleInfo></SampleInfo><SampleRow>F</SampleRow><SamplePlate>1</SamplePlate><WellType>BUFFER</WellType><Concentration>-1</Concentration><ConcentrationUnits>µg/ml</ConcentrationUnits><MolarConcentration>-1</MolarConcentration><MolarConcUnits>nM</MolarConcUnits><MolecularWeight>-1</MolecularWeight><Temperature>25</Temperature><StartTime>3332638</StartTime><AssayTime>30</AssayTime></CommonData><FlowRate>1000</FlowRate><StepType>BASELINE</StepType><StepName>Baseline</StepName><StepStatus>OK</StepStatus><ActualTime>30</ActualTime><CycleTime>0.2</CycleTime><AssayXData Points="150">oV8pRdBiKUUDZilFN2kpRWpsKUWdbylF1HIpRQd2KUU3eSlFanwpRZ1/KUXUgilFB4YpRTeJ
KUVqjClFnY8pRdSSKUUDlilFN5kpRW6cKUWdnylF0KIpRQemKUU3qSlFcqwpRaGvKUXQsilF
B7YpRRS6KUWTvClFnb8pRdDCKUUDxilFO8kpRW7MKUWdzylF1NIpRQfWKUU72SlFatwpRZ3f
KUXQ4ilFA+YpRTfpKUVu7ClFne8pRdTyKUUD9ilFN/kpRWr8KUWh/ylF2AIqRQMGKkU/CSpF
agwqRaEPKkXUEipFBxYqRTcZKkVqHCpFnR8qRdQiKkUDJipFOykqRW4sKkWhLypF0DIqRQM2
KkU7OSpFbjwqRZ0/KkXQQipFB0YqRTtJKkVuTCpFnU8qRdRSKkUDVipFN1kqRWpcKkWdXypF
1GIqRQdmKkU7aSpFamwqRaFvKkXUcipFA3YqRTt5KkVufCpFnX8qRdSCKkUHhipFO4kqRW6M
KkWhjypF1JIqRQeWKkU/mSpFbpwqRaGfKkXYoipFB6YqRTupKkVurCpFoa8qRdSyKkUHtipF
O7kqRW68KkWhvypF1MIqRQfGKkU7ySpFbswqRaHPKkXU0ipFB9YqRTvZKkVu3CpFod8qRdTi
KkUH5ipFO+kqRW7sKkWh7ypF1PIqRQf2KkU7+SpFbvwqRaH/KkXUAitFKAYrRTsJK0VuDCtF
oQ8rRdQSK0UHFitFOxkrRW4cK0WhHytF1CIrRQcmK0U7KStFbiwrRaEvK0XUMitFBzYrRTs5
K0VuPCtF</AssayXData><AssayYData Points="150">PumqP9PNqz/6Rqw/Y6CsPwj6qz+R7Kw/HdmsP/EgrT8Gyq0/t5utP89Rrj+7mK0/J8WtP/MP
rj8EgK0/wSmuP3fjrj9UT68/qPuuP7kFrz8iQa8/gmuvP2UVsD86oa8/NtKvPzS3rz+25a8/
FqmvP62EsD8XKrA/QXGwP7I+sT9eb7A/llqxP6I0sT9AyrA/dvawP3hKsT+fI7E/2pixPyND
sT/ZALI/6WuxP/sjsj+JKrI/aUWyPwjRsT9v+bE/GJeyP8p4sj9RIrI/Ix2yP7Cwsj8R07I/
duKyP8ncsj+9x7I//M6yP1aSsz/SabM/OouzP9/Vsj+fh7M/YTWzP++0sz+yFbQ/Xu6zP0ef
sz+zX7Q/H4uzP9lotD+TGLQ/7im0P3uBtD+f37M/cmu0P3rgtD/bmLQ/vrW0PxH1tD87JLU/
L660P3EptT/FTLU/hHS1P4ANtT/PB7U/V4a1P79VtT/K7LQ/EsC1P8C5tT85hLU/ll62P+TZ
tT/HfrU/P6i1P9fRtT/Xn7U/HLu1P9Oytj/CPLY/m6q1P5LvtT+XfbY/3CS2PyAwtj847LY/
LeO2PwPPtj/KRrc/hAm3P/4Htz8AB7c/Ira2P2pvtj8p+bY/EjO3P5w/tz9VhLc/GhK3P2cl
tz9eMLc/rce3P/ZJtz/6YLg/fC+3P3Katz/p5Lc/MpG3PwCwtz+p0bc/aQu4P4AOuD8EPLg/
4nW4P/oKuD+Sv7g/GIm4PzRJuD8J2bc/JGy4P7oeuD8qvrg/ZiC4P3/tuD89bbg/GJC4P6Hy
uD9jxLg/</AssayYData></Step><Step><CommonData><SampleLocation>7</SampleLocation><SampleID>QA013 delta CDRL3</SampleID><SampleGroup></SampleGroup><SampleInfo></SampleInfo><SampleRow>F</SampleRow><SamplePlate>1</SamplePlate><WellType>KLOAD</WellType><Concentration>10</Concentration><ConcentrationUnits>µg/ml</ConcentrationUnits><MolarConcentration>-1</MolarConcentration><MolarConcUnits>nM</MolarConcUnits><MolecularWeight>-1</MolecularWeight><Temperature>25</Temperature><StartTime>3370334</StartTime><AssayTime>80</AssayTime></CommonData><FlowRate>600</FlowRate><StepType>LOADING</StepType><StepName>Loading</StepName><StepStatus>OK</StepStatus><ActualTime>79.9991</ActualTime><CycleTime>0.2</CycleTime><AssayXData Points="400">oT8rRdBCK0UDRitFN0krRW5MK0WhTytF1FIrRQdWK0U7WStFblwrRZ1fK0XQYitFA2YrRTtp
K0VqbCtFoW8rRdRyK0UHditFO3krRW58K0WhfytF1IIrRQOGK0U7iStFbowrRZ2PK0XUkitF
B5YrRTuZK0VunCtFnZ8rRdCiK0UHpitFO6krRW6sK0WhrytF0LIrRQO2K0U7uStFbrwrRaG/
K0XQwitFB8YrRTvJK0VqzCtFoc8rRdTSK0UH1itFO9krRW7cK0Wh3ytF1OIrRQfmK0U76StF
buwrRaHvK0XU8itFB/YrRTv5K0Vu/CtFof8rRdQCLEUHBixFOwksRWoMLEWhDyxF0BIsRQMW
LEU3GSxFbhwsRaEfLEXQIixFByYsRTcpLEVuLCxFoS8sRdAyLEUHNixFOzksRW48LEWhPyxF
1EIsRQdGLEU7SSxFbkwsRaFPLEXUUixFB1YsRTdZLEVuXCxFnV8sRdBiLEUDZixFN2ksRW5s
LEWhbyxF1HIsRQd2LEU3eSxFbnwsRaF/LEXQgixFA4YsRTeJLEVqjCxFoY8sRdSSLEUHlixF
O5ksRWqcLEWhnyxF1KIsRQemLEVPqSxFbqwsRaGvLEXQsixFB7YsRTe5LEVuvCxFnb8sRdTC
LEUHxixFN8ksRW7MLEWdzyxF1NIsRQPWLEV02SxFatwsRZ3fLEXU4ixFB+YsRTvpLEVq7CxF
oe8sRdDyLEUD9ixFN/ksRW78LEWh/yxF1AItRQcGLUU3CS1FbgwtRaEPLUXQEi1FBxYtRTcZ
LUVuHC1FoR8tRdQiLUUDJi1FNyktRWosLUWdLy1F2DItRQc2LUU7OS1FajwtRZ0/LUX5Qi1F
B0YtRTZJLUVuTC1FoU8tRdBSLUUHVi1FO1ktRW5cLUWdXy1F0GItRQdmLUU7aS1FamwtRaFv
LUXUci1FA3YtRTZ5LUVufC1FoX8tRdSCLUUDhi1FO4ktRW6MLUWdjy1F0JItRQOWLUU7mS1F
bpwtRaGfLUXUoi1FA6YtRTupLUVurC1Foa8tRdCyLUUDti1FNrktRWq8LUWhvy1F0MItRQPG
LUU7yS1FbswtRaHPLUXQ0i1FA9YtRTbZLUVq3C1Fnd8tRdDiLUUD5i1FO+ktRW7sLUWh7y1F
1PItRQP2LUU7+S1FavwtRaH/LUXQAi5FBwYuRTYJLkVuDC5FnQ8uRdASLkUHFi5FNhkuRWoc
LkWhHy5F0CIuRQMmLkU2KS5FbiwuRZ0vLkUJMy5FAzYuRTs5LkVuPC5FoT8uRdRCLkUQRi5F
O0kuRW5MLkWhTy5F0FIuRQdWLkVsWS5FalwuRZ1fLkXUYi5FEGYuRTtpLkVubC5FoW8uRdBy
LkUHdi5FNnkuRWp8LkWdfy5F0IIuRQOGLkU7iS5FaowuRZ2PLkXQki5FB5YuRTaZLkVunC5F
nZ8uRdCiLkUDpi5FNqkuRWqsLkWdry5F0LIuRQO2LkU2uS5FbrwuRaG/LkXUwi5FA8YuRTvJ
LkUazS5Fnc8uRdTSLkUD1i5FO9kuRW7cLkWd3y5F0OIuRQPmLkU76S5FauwuRZ3vLkXQ8i5F
A/YuRTb5LkVu/C5Fnf8uRdQCL0UHBi9FNgkvRW4ML0WhDy9F0BIvRQMWL0U7GS9FahwvRaEf
L0XUIi9FAyYvRTYpL0VqLC9FnS8vRdQyL0UDNi9FNjkvRWo8L0WdPy9F0EIvRQdGL0U2SS9F
akwvRaFPL0XQUi9FA1YvRTZZL0VuXC9FnV8vRdBiL0UDZi9FNmkvRWpsL0Wdby9F0HIvRQd2
L0U7eS9FanwvRZ1/L0XUgi9FA4YvRTuJL0VqjC9FnY8vRdSSL0UHli9FNpkvRW6cL0Wdny9F
0KIvRQOmL0U7qS9FaqwvRZ2vL0XQsi9FB7YvRTu5L0VqvC9F1r8vRdTCL0UHxi9FNskvRWrM
L0Whzy9F1NIvRQPWL0U22S9FbtwvRcLfL0XU4i9FB+YvRTvpL0Vq7C9F9+8vRdTyL0UD9i9F
NvkvRWr8L0Wd/y9F1AIwRQcGMEU2CTBFagwwRaEPMEXQEjBFBxYwRTYZMEVqHDBFnR8wRdQi
MEUDJjBFOykwRW4sMEWdLzBF0DIwRQM2MEVLOTBFajwwRQ==</AssayXData><AssayYData Points="400">80y5P+oKuT+NoLk/iS65P9A7uT+AIbo/7tq6P3PWuz+EErw/cMm7P0IxvT+sU70/RUa+P0hy
vz/Zv78/16jAP6ZowT/EjsE/TJHCPxBkwj/r2cM/SYbEP3q/xT+MWMY/EAHGP+znxj/k/Mc/
kTbIP6cDyT/ZpMk/N5rJP0byyj+mmcs/6ljMP4zGzD+6Yc0/uj/OP8W0zj+KXc8/E1bQP0aG
0T9wmtE/uoPSPzfJ0j/gTdM/zMDUPyHM1D/gadU/1rfVP4x21j/xFNc/9IbXP8UV2D9n39g/
yGHZP9Zq2j/ww9o/R1jbP3b52z/fctw/7ordP77q3D/kDt4/6hLfP5y03z8+598/sR3gPzPk
4D+ziuE/fz7iP6Lw4j8jAuM/GwrkPwGC5D8axOQ/eKTlP/YM5j/BcuY/5ivnP3eR5z8Br+c/
devoP47f6D8LWuk/j5LpP7Kt6j8C3uo/sv/qP0DK6z919es/R5LsPwxy7T8xNu4/F5XuP77g
7j+45O4/lNDvP6gC8D9ktPA/7NPwP+or8j9hQfI/ybjyP0je8j9sr/M/R7LzP5g79D8x5/Q/
re30PwjT9T+cY/Y/cIf2P3H79j8ZaPc/zqr3PwPS9z9Xxvg/EJr4P3Gy+T9Gafo/Kov6P1AW
+z8nOfs/paL7Pz6z+z8T/vs/Cfr7P1bM/D8rsv0/oBH+P8JC/j+UQ/4/rKj+P2Hk/j94L/8/
SMX/PxTS/z9+BwBAhVQAQKmCAEC0sgBALwEBQMNJAUD9GQFAbj4BQGq3AUABsAFA5h0CQK4A
AkA1TQJA6lMCQGN6AkCuQAJAjpsCQJQjA0AyJwNA1lkDQK+CA0BrggNAhIMDQJDRA0DPJQRA
IVkEQBYBBECIhARAM3wEQP2ZBEDs1ARAvAAFQE06BUAwDAVAbGEFQHDUBUDQqgVA4UMGQE0h
BkCRKgZA4fEFQGqIBkCyEAdA/sQGQLz1BkBE1QZAig8HQFJaB0DfTQdApi8HQDp2B0Du1QdA
hPcHQNTxB0BH2wdAaG0IQPUYCEDY0QhAIlUIQNbbCEDl+whAVzkJQHL/CECCOQlAdUgJQIBW
CUAjnQlAc5kJQAC4CUAkzwlAtVQKQLwqCkBQSwpAV3kKQHtVCkC+lgpA5LEKQLvSCkBnvQpA
bysLQBYCC0CkHAtA0zYLQK17C0DtjgtAyosLQP6/C0BqswtAy9ELQNM+DEBHDQxA8osMQLBO
DEAWKAxAPH8MQPupDEBjpgxA0MkMQDb4DECM8wxA7UsNQOYVDUAiFA1AAzUNQEuBDUBUbg1A
RtcNQEZ5DUC4EQ5AX+UNQPEXDkA/0g1AcBgOQKRMDkCgbg5Ad0gOQP7SDkCVxQ5AUqkOQOK3
DkBQ+Q5AMwgPQCMdD0BgFw9AVSYPQGdQD0BzqA9AMGUPQJSpD0BCPQ9AZsEPQE3dD0D/zQ9A
KgwQQLq3D0AbSRBAVw4QQEueEEDiLRBAmW8QQCe0EEAHrBBAQqYQQIDDEEDSVRFA18kQQLsH
EUCxOxFA+j4RQN8QEUCxdBFAZi8RQKRjEUAjpxFA4bERQJigEUD0+xFASNsRQCI1EkABFRJA
RfoRQMkhEkD9MBJAkjASQDgqEkA6PRJA74QSQKF3EkCJwRJAF7MSQM3KEkDaMhNAncwSQE75
EkD46RJAESkTQCpUE0CHRRNAYzQTQJ4oE0DTdRNAlH4TQJawE0DPkxNAdAsUQHt3E0Ai0RNA
XwMUQPG8E0Bh+BNAWjIUQEwzFEDnPRRAuxkUQKtXFEBiVBRA9j8UQG29FEDXXxRAc9gUQJbU
FEDFxhRAzdcUQKbZFEDRBRVAUU4VQBsZFUCLMxVAtwQVQBU2FUBzgRVAgpEVQJ9BFUCOgBVA
L7oVQAu0FUBhnxVAd/QVQFmpFUDvzBVATtkVQBwXFkCoDRZAMUoWQOIFFkB2LRZAmUwWQPts
FkAofBZAlq4WQHOFFkDOXxZA+JEWQHCaFkAfyxZAGP0WQLARF0Dl3xZA5RIXQH66FkCHLBdA
PRAXQAf/FkDzTxdA10YXQD56F0C+RBdAgLQXQHd7F0DPaxdAB78XQGuRF0BhthdAANkXQKfW
F0BVrxdAewYYQCLvF0AsWRhApi0YQCR9GEBzIRhAQ10YQA==</AssayYData></Step><Step><CommonData><SampleLocation>1</SampleLocation><SampleID></SampleID><SampleGroup></SampleGroup><SampleInfo></SampleInfo><SampleRow>F</SampleRow><SamplePlate>1</SamplePlate><WellType>BUFFER</WellType><Concentration>-1</Concentration><ConcentrationUnits>µg/ml</ConcentrationUnits><MolarConcentration>-1</MolarConcentration><MolarConcUnits>nM</MolarConcUnits><MolecularWeight>-1</MolecularWeight><Temperature>25</Temperature><StartTime>3457897</StartTime><AssayTime>30</AssayTime></CommonData><FlowRate>1000</FlowRate><StepType>BASELINE</StepType><StepName>Baseline</StepName><StepStatus>OK</StepStatus><ActualTime>30</ActualTime><CycleTime>0.2</CycleTime><AssayXData Points="150">nT8wRcxCMEWCRjBFqUkwRWZMMEWdTzBFzFIwRf9VMEU3WTBFZlwwRZlfMEXMYjBFA2YwRTNp
MEVmbDBFnW8wRdByMEUDdjBFfHkwRWZ8MEWdfzBF0IIwRf+FMEV8iTBFaowwRZmPMEXQkjBF
/5UwRTeZMEVynDBFmZ8wRcyiMEUDpjBFN6kwRWqsMEWZrzBFzLIwRQO2MEU3uTBFarwwRZm/
MEXMwjBF/8UwRTvJMEVqzDBFnc8wRdDSMEUD1jBFM9kwRWrcMEWd3zBF0OIwRQPmMEU76TBF
auwwRZ3vMEXQ8jBF//UwRTf5MEVq/DBFnf8wRdACMUUDBjFFNwkxRWoMMUWdDzFF0BIxRQMW
MUU3GTFFahwxRZ0fMUXQIjFFAyYxRTcpMUVqLDFFnS8xRdAyMUUDNjFFNzkxRWo8MUWdPzFF
0EIxRQNGMUU3STFFakwxRZ1PMUXQUjFFA1YxRTdZMUVqXDFFnV8xRdBiMUUDZjFFN2kxRWps
MUWdbzFF0HIxRQN2MUU3eTFFanwxRZ1/MUXQgjFFA4YxRTeJMUVqjDFFmY8xRdCSMUUDljFF
N5kxRWqcMUWdnzFF0KIxRQOmMUU3qTFF2KwxRZ2vMUXQsjFFA7YxRTe5MUVqvDFFnb8xRdDC
MUUDxjFFN8kxRWrMMUWZzzFF0NIxRQPWMUU32TFFatwxRZ3fMUXQ4jFFA+YxRTfpMUVq7DFF
ne8xRczyMUUD9jFFN/kxRWr8MUWd/zFF0AIyRf8FMkU3CTJFagwyRZ0PMkXQEjJFAxYyRTcZ
MkVqHDJF</AssayXData><AssayYData Points="150">RuwYQLhHGUBMmRlANWMZQFDEGUBIfRlAF9IZQHTuGUDfABpAPzYaQPEpGkACLBpAQbgZQAfB
GUBc9BlAvR0aQOZhGkDVIBpAgTUaQMBoGkDDKBpAJjUaQHVVGkCaUBpAmTMaQKY2GkA0NhpA
wYAaQDDiGUAyNxpAaCkaQL5gGkDQXxpAGy4aQHiNGkD7VBpAh5AaQIFpGkCBSRpAq6saQMt9
GkBEjhpA/JEaQNaHGkAeoxpAEBMaQIhtGkA2MhpAxa4aQGJ9GkCvsxpAHYYaQAVsGkA7ixpA
24MaQKemGkAblRpAY6QaQLZhGkDtvxpAoXoaQI+TGkDYXRpA9m8aQN+PGkAduRpAFJMaQIed
GkDPlRpA2IMaQCCsGkDZlRpAvHIaQNIMG0AJehpAFM8aQPuhGkCcshpAWrkaQHOKGkBG1xpA
nIUaQECHGkCYyxpAfrAaQMHuGkCYdxpARaYaQEtyGkCoxhpAmYwaQOmsGkDHsRpAPuYaQAHn
GkCGfxpANbkaQFCnGkDXzRpA350aQJvAGkAqzBpAywIbQDu1GkCGxxpAS80aQGzDGkAaMhtA
iAQbQHbEGkBv2RpASegaQJL/GkCtIRtAcuEaQP/eGkC0jBpAs9EaQMBFG0BLzhpAnfMaQEMD
G0BXDRtAIf0aQKrVGkC3IhtA+QgbQI8cG0CX9RpA5/YaQOAaG0DGFRtAFQUbQFk4G0CWCxtA
mlMbQNzhGkDYFBtABQ8bQN0jG0CYEBtA9OoaQHUoG0BVRRtAAy4bQAMqG0Bo/xpAXfsaQI1Y
G0B+VRtA</AssayYData></Step><Step><CommonData><SampleLocation>10</SampleLocation><SampleID>BG505 T332N SOSIP</SampleID><SampleGroup></SampleGroup><SampleInfo></SampleInfo><SampleRow>F</SampleRow><SamplePlate>1</SamplePlate><WellType>KSAMPLE</WellType><Concentration>-1</Concentration><ConcentrationUnits>µg/ml</ConcentrationUnits><MolarConcentration>15.63</MolarConcentration><MolarConcUnits>nM</MolarConcUnits><MolecularWeight>-1</MolecularWeight><Temperature>25</Temperature><StartTime>3496823</StartTime><AssayTime>180</AssayTime></CommonData><FlowRate>600</FlowRate><StepType>ASSOC</StepType><StepName>Association</StepName><StepStatus>OK</StepStatus><ActualTime>179.999</ActualTime><CycleTime>0.2</CycleTime><AssayXData Points="900">nR8yRcwiMkUDJjJFMykyRWYsMkWdLzJFzDIyRQM2MkU3OTJFZjwyRZ0/MkXMQjJFA0YyRTNJ
MkVmTDJFmU8yRdBSMkUDVjJFM1kyRWZcMkWdXzJF0GIyRQNmMkU3aTJFZmwyRZlvMkXMcjJF
/3UyRTN5MkVqfDJFmX8yRcyCMkX/hTJFM4kyRWqMMkWZjzJFzJIyRf+VMkUzmTJFapwyRZmf
MkXQojJFA6YyRTOpMkVmrDJFma8yRcyyMkX/tTJF1rkyRWa8MkWdvzJFzMIyRf/FMkUzyTJF
ZswyRZ3PMkXM0jJF/9UyRTPZMkVm3DJFmd8yRcziMkX/5TJFN+kyRWrsMkWd7zJFzPIyRf/1
MkU3+TJFZvwyRZn/MkXMAjNFAwYzRTMJM0VmDDNFmQ8zRdASM0UDFjNFMxkzRWocM0WZHzNF
zCIzRQMmM0UzKTNFaiwzRZkvM0XQMjNF/zUzRTM5M0VmPDNFmT8zRcxCM0X/RTNFM0kzRWZM
M0WZTzNFzFIzRQNWM0UzWTNFZlwzRZlfM0XMYjNFDGYzRTNpM0VmbDNFnW8zRcxyM0VVdjNF
N3kzRWZ8M0WdfzNFzIIzRf+FM0UziTNFZowzRZmPM0XMkjNF/5UzRTOZM0VmnDNFmZ8zRcyi
M0X/pTNFN6kzRWasM0WZrzNFzLIzRf+1M0UzuTNFZrwzRZm/M0XMwjNF/8UzRTfJM0VmzDNF
mc8zRczSM0X/1TNFM9kzRWbcM0Wd3zNFzOIzRQPmM0Uz6TNFZuwzRZnvM0XM8jNF//UzRTf5
M0Vm/DNFmf8zRcwCNEX/BTRFMwk0RWYMNEWdDzRFzBI0Rf8VNEU3GTRFZhw0RZkfNEXMIjRF
/yU0RTIpNEVmLDRFmS80RcwyNEX/NTRFNzk0RWY8NEWZPzRFzEI0Rf9FNEU3STRFakw0RZlP
NEXQUjRF/1U0RTJZNEVqXDRFnV80RdBiNEUQZjRFMmk0RWZsNEWdbzRFzHI0Rf91NEUyeTRF
anw0RZl/NEXMgjRF/4U0RTKJNEVmjDRFnY80RdCSNEUIljRFN5k0RWacNEWZnzRF0KI0RQOm
NEUyqTRFZqw0RZmvNEXMsjRFA7Y0RTK5NEVqvDRFnb80RczCNEX/xTRFN8k0RWrMNEWZzzRF
zNI0Rf/VNEUy2TRFatw0RZnfNEXM4jRFA+Y0RTfpNEVq7DRFme80RdDyNEUD9jRFMvk0RWr8
NEWZ/zRF0AI1RQMGNUU3CTVFagw1RZ0PNUXQEjVFAxY1RTcZNUVqHDVFnR81RdAiNUUcJjVF
Nyk1RWosNUWdLzVF0DI1RQM2NUU3OTVFajw1RZ0/NUXQQjVFA0Y1RTdJNUVqTDVFnU81RdBS
NUUDVjVFN1k1RWpcNUWdXzVF0GI1RQNmNUU3aTVFamw1RZ1vNUXQcjVFA3Y1RTd5NUVqfDVF
nX81RdCCNUUDhjVFbIk1RWqMNUWdjzVF0JI1RQOWNUWpmTVFapw1RZ2fNUXQojVFA6Y1RTep
NUVqrDVFna81RdCyNUUDtjVFN7k1RWq8NUWdvzVF0MI1RQPGNUU3yTVFZsw1RZ3PNUXM0jVF
A9Y1RTfZNUVq3DVFnd81RdDiNUUD5jVFN+k1RWrsNUWd7zVF0PI1RQP2NUU3+TVFavw1RZ3/
NUXQAjZFAwY2RTcJNkVqDDZFnQ82RdASNkUDFjZFNxk2RWocNkWdHzZF0CI2RQMmNkU3KTZF
aiw2RZ0vNkXQMjZFAzY2RTI5NkVqPDZFnT82RdBCNkUDRjZFN0k2RWZMNkWdTzZF0FI2RQNW
NkU3WTZFZlw2RZ1fNkXQYjZFA2Y2RTdpNkVqbDZFmW82RdByNkUDdjZFN3k2RWZ8NkWdfzZF
0II2RQOGNkU3iTZFaow2RZ2PNkXQkjZFA5Y2RTeZNkVqnDZFnZ82RdCiNkUDpjZFN6k2RWqs
NkWdrzZFzLI2Rf+1NkU3uTZFZrw2RZ2/NkXQwjZFA8Y2RTfJNkVqzDZFnc82RdDSNkUD1jZF
N9k2RWrcNkWd3zZF0OI2RQPmNkUy6TZFauw2RZ3vNkXQ8jZF//U2RTf5NkVq/DZFnf82RdAC
N0UDBjdFNwk3RWoMN0WdDzdF0BI3RQMWN0U3GTdFahw3RZ0fN0XQIjdFAyY3RTcpN0VmLDdF
nS83RcwyN0UDNjdFNzk3RWo8N0WdPzdF0EI3RQNGN0U3STdFZkw3RZlPN0XMUjdF/1U3RTdZ
N0VmXDdFnV83RcxiN0UDZjdFN2k3RWpsN0WdbzdFzHI3RQN2N0U3eTdFanw3RZ1/N0XQgjdF
A4Y3RTeJN0XUjDdFnY83RdCSN0UDljdFN5k3RWacN0WdnzdF0KI3Rf+lN0U3qTdFaqw3RZ2v
N0XMsjdFA7Y3RTe5N0VqvDdFnb83RczCN0UDxjdFN8k3RWrMN0WdzzdFzNI3Rf/VN0U32TdF
atw3RZ3fN0XQ4jdF/+U3RTfpN0Vq7DdFne83RdDyN0X/9TdFMvk3RWr8N0Wd/zdF0AI4RWIG
OEU3CThFZgw4RZ0POEXQEjhFAxY4RTcZOEVmHDhFmR84RdAiOEUDJjhFPyk4RWosOEWdLzhF
zDI4RQM2OEU3OThFajw4RZ0/OEXMQjhFA0Y4RTdJOEVqTDhFnU84RdBSOEUDVjhFN1k4RWpc
OEWdXzhFzGI4RQNmOEUyaThFZmw4RZlvOEXQcjhFA3Y4RTJ5OEVufDhFmX84RdCCOEUDhjhF
N4k4RWaMOEWdjzhF0JI4RQOWOEU3mThFapw4RZ2fOEXMojhFA6Y4RTepOEVqrDhFna84RdCy
OEUDtjhFN7k4RWq8OEWZvzhF0MI4RQPGOEU3yThFasw4RZnPOEXQ0jhF/9U4RTfZOEVm3DhF
nd84RdDiOEUD5jhFMuk4RWrsOEWd7zhFzPI4Rf/1OEU3+ThFavw4RZn/OEXQAjlF/wU5RTcJ
OUVqDDlFmQ85RdASOUUDFjlFNxk5RWYcOUWZHzlFzCI5RQMmOUU3KTlFaiw5RZ0vOUXMMjlF
AzY5RTI5OUVmPDlFnT85RdBCOUX/RTlFMkk5RWpMOUWdTzlF0FI5RQNWOUU3WTlFalw5RZlf
OUXQYjlFA2Y5RTJpOUVmbDlFmW85RdByOUX/dTlFN3k5RWZ8OUWdfzlF0II5RQOGOUU3iTlF
aow5RZ2POUXQkjlF/5U5RTKZOUVmnDlFnZ85RcyiOUX/pTlFN6k5RWqsOUWZrzlFzLI5Rf+1
OUU3uTlFZrw5RZm/OUX1wjlF/8U5RTfJOUVqzDlFnc85RQrTOUUD1jlFN9k5RWbcOUWd3zlF
0OI5RRDmOUUy6TlFZuw5RZ3vOUXM8jlF//U5RTf5OUVm/DlFmf85RdACOkUDBjpFMgk6RWoM
OkWZDzpF0BI6Rf8VOkU3GTpFZhw6RZ0fOkXMIjpFAyY6RTcpOkVmLDpFnS86RcwyOkX/NTpF
Nzk6RWY8OkWZPzpFzEI6RQNGOkUySTpFi0w6RZlPOkXQUjpFA1Y6RTJZOkVqXDpFnV86RdBi
OkUDZjpFN2k6RRptOkWdbzpF0HI6RQN2OkUyeTpFZnw6RZl/OkXMgjpF/4U6RTeJOkVmjDpF
mY86RdCSOkUDljpFN5k6RWqcOkWZnzpFzKI6Rf+lOkUyqTpFaqw6RZ2vOkXQsjpFA7Y6RTe5
OkVqvDpFmb86RdDCOkUDxjpFMsk6RWbMOkWdzzpFzNI6RQPWOkU32TpFatw6RZ3fOkXQ4jpF
TeY6RTfpOkVm7DpFme86RdDyOkUD9jpFW/k6RWb8OkWZ/zpFzAI7RQMGO0UyCTtFZgw7RZkP
O0XMEjtF/xU7RTcZO0VqHDtFmR87RcwiO0UDJjtFMik7RWYsO0WdLztFzDI7Rf81O0U3OTtF
ajw7Res/O0XMQjtF/0U7RTJJO0VqTDtFmU87RcxSO0UDVjtFMlk7RWZcO0W6XztFzGI7Rf9l
O0U3aTtFZmw7RZlvO0XQcjtF/3U7RTJ5O0VmfDtFpX87RcyCO0UDhjtFMok7RWaMO0WZjztF
0JI7Rf+VO0UymTtFZpw7RZmfO0XMojtF/6U7RTKpO0VqrDtFma87RcyyO0UDtjtFMrk7RWa8
O0WdvztF0MI7Rf/FO0UyyTtFZsw7RZnPO0XQ0jtFA9Y7RTfZO0Vm3DtFnd87RcziO0UD5jtF
N+k7RWrsO0Wd7ztFzPI7RQP2O0Uy+TtFavw7RZ3/O0XMAjxF/wU8RTsJPEVqDDxFmQ88RcwS
PEUDFjxFMhk8RWocPEWZHzxF0CI8RQMmPEU3KTxFaiw8RZ0vPEXMMjxFAzY8RU85PEVmPDxF
mT88RcxCPEX/RTxFMkk8RWZMPEWdTzxF0FI8Rf9VPEUyWTxFZlw8RaVfPEXMYjxF/2U8RTJp
PEVmbDxFnW88RflyPEX/dTxFMnk8RWZ8PEWZfzxFzII8Rf+FPEUyiTxFZow8RZ2PPEXQkjxF
/5U8RTKZPEVmnDxFmZ88RdCiPEX/pTxFMqk8RWqsPEWdrzxFzLI8Rf+1PEUyuTxFZrw8RZ2/
PEXMwjxF/8U8RTLJPEVmzDxFmc88RdDSPEX/1TxFMtk8RWbcPEWZ3zxFzOI8Rf/lPEU36TxF
auw8RZnvPEXQ8jxFA/Y8RTL5PEVm/DxFmf88RcwCPUUDBj1FMgk9RWYMPUWdDz1FzBI9Rf8V
PUU3GT1Fchw9RZkfPUXMIj1F/yU9RTIpPUVqLD1FmS89RdAyPUX/NT1FNzk9RWY8PUWZPz1F
zEI9RQNGPUUyST1Fakw9RZlPPUXMUj1FA1Y9RTJZPUVmXD1F</AssayXData><AssayYData Points="900">MsAaQHBSGkCe4xlAl7oZQIkaGUBt5BhAC4gYQCJIGEDbahhAUxIYQADQF0Df3RdAcbAXQEp/
F0Ci5BdAaH8XQKR9F0B/nRdABrMXQJtHF0AUVBdARFQXQBMdF0AZWRdASVMXQBMgF0D8KBdA
8fYWQJVIF0AsJhdAzAoXQB2LF0ByJhdA6OcWQJdsF0DJZxdAKT8XQGZIF0CqPhdAHkYXQJA6
F0DYHBdARFUXQEZUF0DXcBdA9WoXQOJGF0CGRRdAcEMXQKNrF0AzSxdAZbYXQFkoF0BzURdA
XFYXQKyVF0BxdRdANjAXQMSPF0A9jhdAC3gXQO6GF0DqbBdAF4AXQNt8F0DwrBdAkKYXQMSN
F0BagRdADsAXQP/JF0DhrRdAT0wXQCivF0AXdxdA4YcXQG1XF0DTuhdA1lAXQM6RF0DbnhdA
O4cXQP/rF0DSnhdAZI8XQDG+F0AY7RdAEbkXQKW+F0DDmhdAAaMXQOrwF0BIFxhAF/IXQMqW
F0AkvxdAD7UXQATOF0AsbxdAOVsXQAy6F0DxwRdAEdAXQEagF0Dl4hdAthwYQFbpF0A96hdA
9KkXQKH1F0DcuhdAXuUXQOvlF0Co7xdAypsXQN/0F0C46RdABQkYQGDzF0DCvhdAxq8XQHXv
F0CRGxhAcN0XQD8YGEClOBhAXg8YQAcLGED1HBhAKCoYQNL1F0AVNRhAgPUXQNr3F0BAhhhA
504YQGR3GEC/QBhAFEsYQLcuGEDZLxhArvYXQF4aGEAxHhhAOCwYQHoWGEALjxhAJQEYQF7s
F0AhMxhAoRMYQNAyGEBFARhAITgYQDA/GEBvVBhA5wsYQAwcGEDAXRhAw1wYQIlIGEC1RBhA
12cYQFBhGEDnQxhAP18YQH8/GEB0URhAPJAYQJtWGECdTRhAF2cYQIxvGEDyfhhAwCsYQM2S
GECHmhhAo3IYQH1mGECBYxhA/7wYQBCLGECgJRhAFIYYQCQdGEBiThhASJQYQLA+GECpdBhA
q4kYQDxxGEDRrBhAaYQYQPWYGEAifBhAMYoYQFW2GEDaXxhAZ6wYQNaJGEC6yxhAH4sYQHqj
GEBuYxhAybsYQCN/GEBzzhhA/roYQMDFGEDO3RhA15cYQGGVGED/yBhA3NcYQCa4GECHlhhA
3XwYQNncGEAPVhhA/8YYQBzQGEB5oRhAep0YQLzlGECqwhhApKUYQLiTGEAIuhhAoLgYQLg8
GUB+txhA65gYQIOlGECcuhhAUu0YQFasGEDH2RhAEPEYQFfWGEB+5RhANqoYQO6OGECE3BhA
nuYYQCSqGECPzxhAKu0YQF0AGUDlshhAsNkYQOD3GEAt9BhAAFwZQG3yGECfCRlAC9wYQFvO
GEATBBlAGBEZQDWuGEAf3BhASP4YQDgXGUA9AxlAX6cYQPQAGUDe9BhAspIYQFUlGUAf+hhA
CQcZQGrhGEDK4RhALCUZQGjHGEBv/RhA4w8ZQGbiGEAH7RhAs/0YQAr1GEDQDhlAyy0ZQGoe
GUAx8RhA/gsZQKsGGUBhNhlAakIZQFPVGECWNBlAW/MYQAMhGUAlGBlARggZQOJTGUCxwBhA
2VsZQBIWGUCo7RhAHzcZQPE0GUA7PhlAZyYZQG8XGUDf0xhAjC0ZQAzKGEDBRxlAbB4ZQCZm
GUBEBBlAkwwZQFkaGUBgHRlANz0ZQJlIGUCOGBlARGsZQLRQGUDhTxlAfmAZQJ4hGUCsUBlA
rEgZQCInGUC7FBlA9w0ZQDJDGUBhCxlA/UcZQAF1GUDTPhlAla8ZQONkGUBbPBlAZY4ZQAoe
GUC4ehlAhFQZQNQxGUCrChlAXlMZQEBmGUBHFRlA00MZQFhuGUBushlA+GsZQAFOGUCyTBlA
9MYZQCNTGUBlaBlAlkYZQPbBGUC+mRlAlHoZQJqjGUCMhhlAHmcZQMZ4GUDeQxlAS6oZQE5j
GUDPnhlASm0ZQCaJGUBgbRlAZLAZQI5mGUCPoBlAEUYZQM+KGUA8pRlAN4QZQERaGUAAyBlA
IYgZQM2qGUCgYhlArn0ZQP6DGUB8fhlA1ZgZQDhsGUCFzxlAJaoZQMTBGUClmhlAp8EZQMuc
GUDZZBlAh8sZQHVlGUDcmhlAW78ZQPVrGUC0rBlAY4oZQGPUGUBXwRlA2sQZQKnWGUAmmRlA
+JwZQJekGUD+gxlAWa0ZQOrfGUAJixlAsOEZQEOYGUD+sBlAObMZQCXvGUC9cBlAFLEZQItr
GUBnjRlAyEYZQAiYGUCi/RlAacsZQAj5GUATlBlAwpoZQLeTGUCy3RlAJLYZQIjzGUA+lBlA
lv4ZQPAgGkA5pRlAgAcaQCOkGUCRvhlAx+wZQPfhGUC55hlAx7gZQDu4GUCA0hlADNUZQMTG
GUBuJxpA1ugZQMMXGkDGjxlAWP4ZQBDeGUAi5xlA+PwZQIPrGUAJBBpAtnEZQDTfGUB6uBlA
F4wZQA3aGUA3zhlAU90ZQLkFGkBHRBpAHr8ZQMkNGkB50hlAm8sZQMXvGUC+JRpAWVAaQLoU
GkC/7BlAG/kZQP/yGUCAMhpAsOEZQN36GUBCChpAEWAaQKfcGUBM6hlA8S8aQJv8GUBPEhpA
Z9oZQLMnGkBA3RlAIDAaQJL1GUBaHxpA0PAZQPgHGkC17xlAOesZQP4HGkAPVBpA2SoaQDQG
GkBvNhpAmloaQLcRGkDOFxpAnzIaQFY2GkA9BxpAIFsaQLdBGkDvYxpASckZQPQpGkAmcRpA
wyQaQGoIGkCxXhpAZRcaQC4JGkD3PBpA90kaQL6YGkCsWRpAoyEaQOwrGkB2DxpA00MaQMUQ
GkDggRpAzigaQJBJGkASBBpArDQaQIgIGkCRZBpAoRQaQMKZGkAVOhpAnmAaQKYyGkCjJxpA
aC8aQJpLGkAvLRpA/3QaQIcqGkBPWxpAkzUaQGVjGkDvXBpAop8aQAlVGkDWZhpAi0gaQHB+
GkB7hBpArwQaQJNaGkCseBpA6hgaQOM4GkCsQRpAsDoaQFGMGkCHXRpAACoaQPNlGkAJghpA
W6EaQHqQGkCiORpA+KwaQCpiGkAtVRpAAUcaQItNGkCi0BpAlzgaQJZmGkCuWRpAHEIaQNlR
GkBUYRpAFYYaQNSMGkDeWRpAxbEaQOyFGkAXkhpA8SgaQIh0GkCcPRpA2k4aQH10GkDLcxpA
UV8aQEeQGkBqZhpADmkaQPpqGkBugBpAEH8aQJ+GGkCymxpAvp4aQNegGkCAiBpA3VkaQJCk
GkCkrhpA/ewaQCSgGkBfsxpAUYkaQOiPGkC1ohpAUJkaQJXcGkBj0hpANgUbQP3LGkAtwBpA
RaAaQOTWGkAFhRpArcwaQOKHGkAGpRpAEJoaQPHuGkCn4hpActUaQOKXGkA2rRpAtoUaQGSn
GkBpYBpAvsIaQA0BG0AqzhpAddIaQHifGkCD9BpAzZoaQBHqGkCp1xpAAJIaQBiDGkD8kBpA
17kaQGFtGkAGvRpABOIaQMvLGkCKCxtAW44aQEUYG0BG1xpA960aQKyZGkD2vxpAKd0aQOYN
G0D08xpAKbcaQIy4GkD8zhpAtnYaQIDVGkBevxpAn/0aQFLPGkCo3hpAmd4aQAbQGkB01RpA
Tc8aQAmmGkAQ7RpAr6QaQPoJG0BcvBpAqAMbQDcKG0CKxBpAJOsaQDDyGkDX6BpA3MkaQFoB
G0BI0hpAf6MaQJz9GkAbvBpAVAsbQFoHG0A3whpANuoaQGr1GkDMohpAiAMbQGTiGkAuxxpA
oMcaQKrMGkC19BpAxOgaQJn7GkBnORtAp+8aQAj2GkDcDBtANsgaQDbxGkAX3hpAaMoaQLAN
G0B0EhtAkxkbQC8tG0CQRRtAMcYaQOnwGkCqYhtAEeYaQJdDG0CyMhtA/y8bQBj7GkCT3xpA
kecaQFcRG0AMBxtAHgYbQHLsGkCY/BpAUb4aQBbgGkAwwhpALL8aQOzpGkC/3hpAwwEbQFRU
G0CfDhtAxMYaQHb0GkAe+hpATg8bQBZDG0AaJhtAvwcbQALmGkBt+xpA9vQaQDEOG0ABNRtA
qv8aQAv3GkBB7xpAOyAbQJTWGkCUFRtAsCgbQLRSG0BlCRtAjVYbQDgPG0Cc+xpAX9oaQA7f
GkAhTBtA7TcbQN4/G0C4axtAE2AbQIYKG0Ae/xpAcNEaQI76GkBsOhtAEBEbQMdDG0AcWhtA
qCQbQOBuG0CSOxtAvbQaQNNZG0AzFBtAKvAaQIw1G0DJBhtAtA8bQIozG0BpPBtApHQbQNI2
G0CkXRtArUUbQJ5gG0BglxtA+yEbQMhZG0BcMxtAPkAbQHVAG0BIIxtAUzQbQBdEG0CXVRtA
1T0bQBBoG0CnVBtAUC4bQAUkG0DHeBtAiQ4bQCceG0CiRhtA1V8bQKYKG0BlNRtAty8bQIRZ
G0DSfxtAbhYbQOc0G0CCXxtAMXYbQJaDG0AwSBtA7I4bQDmrG0ATqBtAv0IbQAiMG0CZuBtA
O6MbQHFtG0DKhxtAupsbQD0eG0BIWRtABIgbQJtwG0CSdxtAelMbQEWdG0BpUBtANrEbQMaj
G0BibRtAQaEbQEKFG0BIWRtAZyIbQExPG0A1XxtAY0wbQPFUG0CTfxtAX4obQNxaG0DRlhtA
1ccbQM1aG0DXmhtAiHobQKxwG0Cv5xtA1IAbQMSSG0AYqxtAH54bQKiIG0ATVBtAV7obQGai
G0DgdxtACL0bQKLeG0CiixtA49IbQChaG0ADjhtA6O8bQCqqG0BXoxtA5bcbQIq2G0DvbhtA
eN4bQBKTG0DF+xtAv9EbQKzPG0DidBtApd8bQFm4G0DqxRtA</AssayYData></Step><Step><CommonData><SampleLocation>1</SampleLocation><SampleID></SampleID><SampleGroup></SampleGroup><SampleInfo></SampleInfo><SampleRow>F</SampleRow><SamplePlate>1</SamplePlate><WellType>BUFFER</WellType><Concentration>-1</Concentration><ConcentrationUnits>µg/ml</ConcentrationUnits><MolarConcentration>-1</MolarConcentration><MolarConcUnits>nM</MolarConcUnits><MolecularWeight>-1</MolecularWeight><Temperature>25</Temperature><StartTime>3685785</StartTime><AssayTime>180</AssayTime></CommonData><FlowRate>600</FlowRate><StepType>DISASSOC</StepType><StepName>Dissociation</StepName><StepStatus>OK</StepStatus><ActualTime>180</ActualTime><CycleTime>0.2</CycleTime><AssayXData Points="900">mV89RcxiPUX/ZT1FM2k9RWZsPUWZbz1FzHI9Rf91PUUzeT1FZnw9RZl/PUXMgj1FA4Y9RTOJ
PUVmjD1FmY89RcySPUUDlj1FM5k9RWacPUWZnz1FzKI9Rf+lPUUzqT1FZqw9RZmvPUXMsj1F
/7U9RTO5PUVmvD1Ftr89RczCPUX/xT1FM8k9RWbMPUWZzz1FzNI9Rf/VPUUz2T1FZtw9RZnf
PUXM4j1F/+U9RTPpPUVm7D1Fme89RczyPUX/9T1FM/k9RWb8PUWZ/z1FzAI+Rf8FPkUzCT5F
Zgw+RZkPPkXMEj5F/xU+RTMZPkVmHD5FmR8+RcwiPkX/JT5FMyk+RWYsPkWZLz5FzDI+Rf81
PkUzOT5FZjw+RZk/PkXMQj5F/0U+RTNJPkVmTD5FmU8+RcxSPkX/VT5FM1k+RWZcPkWZXz5F
zGI+Rf9lPkUzaT5FYmw+RZlvPkXhcj5F/3U+RTN5PkVmfD5FmX8+RcyCPkX/hT5FM4k+RWaM
PkWZjz5FzJI+Rf+VPkUzmT5FZpw+RZmfPkXMoj5F+6U+RTOpPkVmrD5Fma8+RcyyPkX/tT5F
M7k+RWa8PkWZvz5FzMI+Rf/FPkVXyT5FZsw+RZnPPkXM0j5F/9U+RTPZPkVm3D5Fmd8+Rczi
PkX75T5FM+k+RWbsPkWZ7z5FzPI+Rf/1PkUz+T5FZvw+RaX/PkXMAj9F/wU/RTMJP0VmDD9F
mQ8/RcwSP0X/FT9FMxk/RWYcP0WZHz9FzCI/Rf8lP0UzKT9FZiw/RZkvP0XMMj9F+zU/RTM5
P0VmPD9FmT8/RcxCP0X7RT9FM0k/RWZMP0WZTz9FzFI/RftVP0UvWT9FZlw/RZlfP0XMYj9F
+2U/RTNpP0VibD9FmW8/RcxyP0X/dT9FM3k/RWZ8P0WZfz9FzII/Rf+FP0UuiT9FZow/RZmP
P0XMkj9F/5U/RTOZP0VinD9FmZ8/RcyiP0X/pT9FM6k/RWasP0WZrz9FzLI/Rf+1P0UzuT9F
Yrw/RZW/P0Xpwj9F/8U/RTPJP0VizD9Foc8/RczSP0X71T9FM9k/RWbcP0WZ3z9FzOI/Rfvl
P0Uu6T9FZuw/RZXvP0XI8j9F//U/RTP5P0Vm/D9Flf8/RcwCQEX/BUBFMwlARWYMQEWZD0BF
yBJARfsVQEUzGUBFpxxARZkfQEXMIkBF+yVARTMpQEVmLEBFmS9ARcgyQEX/NUBFLjlARWY8
QEWZP0BFzEJARf9FQEUzSUBF+UxARZlPQEXIUkBF/1VARTNZQEViXEBFlV9ARcxiQEX/ZUBF
M2lARWZsQEWyb0BFyHJARf91QEUzeUBFZnxARZV/QEXMgkBF/4VARS6JQEVijEBFmY9ARcyS
QEX/lUBFM5lARWacQEUEoEBFzKJARfulQEUzqUBFcqxARZWvQEXMskBFVbZARTO5QEVivEBF
lb9ARczCQEX/xUBFM8lARWLMQEWZz0BFzNJARf/VQEUz2UBFZtxARZnfQEXU4kBF/+VARS7p
QEVi7EBFle9ARcjyQEX/9UBFLvlARWb8QEWV/0BFzAJBRfsFQUUzCUFFYgxBRZkPQUXMEkFF
+xVBRS4ZQUViHEFFmR9BRcgiQUX/JUFFLilBRWYsQUWZL0FFzDJBRf81QUUzOUFFYjxBRds/
QUXIQkFF+0VBRS5JQUVmTEFFmU9BRcxSQUX/VUFFM1lBRWJcQUWVX0FFyGJBRf9lQUUzaUFF
ZmxBRZVvQUXIckFF+3VBRTN5QUVifEFFmX9BRcyCQUX/hUFFM4lBRWaMQUWZj0FFzJJBRf+V
QUUzmUFFYpxBRZmfQUXIokFF+6VBRS6pQUVmrEFFma9BRcyyQUX/tUFFM7lBRWK8QUWVv0FF
yMJBRf/FQUUzyUFFZsxBRZXPQUXI0kFF/9VBRS7ZQUVi3EFFvt9BRcjiQUX/5UFFLulBRWbs
QUWZ70FFyPJBRfv1QUUz+UFFZvxBRZX/QUXMAkJF/wVCRTMJQkVmDEJFlQ9CRcwSQkUUFkJF
MxlCRWIcQkWZH0JF0CJCRf8lQkUzKUJFYixCRZkvQkXIMkJF/zVCRTM5QkViPEJFmT9CRchC
QkX7RUJFM0lCRX5MQkWZT0JFyFJCRftVQkUzWUJFZlxCRZlfQkXMYkJF/2VCRTNpQkVmbEJF
mW9CRcxyQkX/dUJFLnlCRWZ8QkWZf0JFzIJCRf+FQkUziUJFYoxCRZWPQkXMkkJF/5VCRS6Z
QkVmnEJFnZ9CRcyiQkX/pUJFM6lCRWasQkWVr0JFyLJCRf+1QkUzuUJFZrxCRZm/QkXMwkJF
+8VCRS7JQkVizEJFlc9CRczSQkX/1UJFLtlCRWLcQkWZ30JFzOJCRfvlQkUu6UJFZuxCRZXv
QkXI8kJF//VCRTP5QkVi/EJFlf9CRcwCQ0X7BUNFMwlDRWYMQ0WVD0NFyBJDRfsVQ0UzGUNF
ZhxDRZkfQ0XMIkNF+yVDRS4pQ0ViLENFlS9DRcwyQ0X7NUNFLjlDRWY8Q0WVP0NFyEJDRf9F
Q0UuSUNFZkxDRZVPQ0XIUkNFEFZDRTNZQ0ViXENFlV9DRchiQ0X7ZUNFM2lDRWZsQ0WVb0NF
zHJDRf91Q0UueUNFYnxDRZl/Q0XMgkNF+4VDRS6JQ0VijENFlY9DRcySQ0X/lUNFLplDRWac
Q0WZn0NFzKJDRfulQ0UuqUNFYqxDRZmvQ0XIskNFDLZDRS65Q0VmvENFmb9DRcjCQ0X7xUNF
P8lDRWbMQ0WZz0NFzNJDRf/VQ0Uu2UNFYtxDRZXfQ0XM4kNF++VDRTPpQ0Vi7ENFme9DRcjy
Q0X/9UNFLvlDRWL8Q0WV/0NFyAJERfsFREU7CURFZgxERZUPREXIEkRF/xVERS4ZREVmHERF
mR9ERcwiREX7JURFMylERWIsREWZL0RFyDJERfs1REUuOURFYjxERZU/REXIQkRF+0VERS5J
REViTERFlU9ERchSREX/VURFLllERWZcREWVX0RFzGJERftlREUzaURF6WxERbZvREXMckRF
+3VERS55REVmfERFlX9ERciCREX/hURFLolERWKMREWVj0RFyJJERfuVREUzmURFYpxERZmf
REXIokRF+6VERS6pREVmrERFla9ERciyREX7tURFLrlERWK8REWVv0RFyMJERf/FREU3yURF
YsxERZXPREXI0kRF/9VERS7ZREVi3ERFld9ERcjiREX/5URFLulERWbsREWV70RFyPJERfv1
REUu+URFYvxERZX/REXIAkVF+wVFRS4JRUViDEVFmQ9FRcgSRUX7FUVFLhlFRWIcRUWZH0VF
zCJFRfslRUUuKUVFYixFRZUvRUXIMkVF+zVFRTM5RUViPEVFlT9FRchCRUX7RUVFT0lFRWZM
RUWVT0VFyFJFRf9VRUUzWUVFYlxFRZVfRUXIYkVF+2VFRS5pRUVibEVFlW9FRflyRUX7dUVF
LnlFRWJ8RUWhf0VFyIJFRfuFRUUuiUVFYoxFRZWPRUXMkkVF+5VFRS6ZRUVinEVFmZ9FRcii
RUX7pUVFsqlFRWKsRUWVr0VFyLJFRfu1RUUuuUVFYrxFRZW/RUXIwkVFCMZFRS7JRUVizEVF
lc9FRcjSRUX71UVFLtlFRWbcRUWV30VFyOJFRfvlRUUu6UVFYuxFRZXvRUXI8kVF+/VFRS75
RUVi/EVFlf9FRcgCRkX7BUZFLglGRf0MRkWVD0ZFyBJGRfsVRkUuGUZFYhxGRZUfRkXMIkZF
+yVGRS4pRkViLEZFlS9GRcgyRkX7NUZFLjlGRWY8RkWVP0ZFS0NGRftFRkUuSUZFYkxGRZVP
RkXIUkZF+1VGRS5ZRkViXEZFlV9GRcxiRkUMZkZFLmlGRWJsRkWVb0ZFyHJGRft1RkUzeUZF
YnxGRZV/RkXIgkZF+4VGRS6JRkVijEZFlY9GRcySRkVRlkZFLplGRWKcRkWVn0ZFzKJGRful
RkUuqUZFYqxGRZWvRkXMskZF+7VGRS65RkVivEZFlb9GRcjCRkX/xUZFLslGRY/MRkWVz0ZF
yNJGRf/VRkUu2UZFYtxGRZXfRkXI4kZF++VGRS7pRkVi7EZFle9GRcjyRkUI9kZFM/lGRWb8
RkWV/0ZFyAJHRTEGR0UuCUdFYgxHRZ0PR0XIEkdF/xVHRS4ZR0VmHEdFmR9HRcwiR0X/JUdF
MylHRWIsR0WVL0dFzDJHRfs1R0UzOUdFajxHRZU/R0XMQkdFQUZHRS5JR0VmTEdFlU9HRchS
R0X7VUdFN1lHRWJcR0WZX0dFyGJHRSxmR0UzaUdFZmxHRZlvR0XUckdF/3VHRTt5R0VifEdF
lX9HRciCR0X/hUdFM4lHRWKMR0WVj0dFyJJHRf+VR0UumUdFYpxHRZmfR0XIokdF/6VHRS6p
R0VirEdFma9HRcyyR0X/tUdFM7lHRWa8R0WZv0dFzMJHRf/FR0UzyUdFZsxHRdLPR0XM0kdF
/9VHRTPZR0Vq3EdFmd9HRcziR0X/5UdFM+lHRWbsR0WZ70dF0PJHRf/1R0Uz+UdFZvxHRZn/
R0XMAkhF/wVIRTMJSEVmDEhFmQ9IRcwSSEX/FUhFMxlIRWYcSEWZH0hFzCJIRf8lSEVHKUhF
ZixIRZkvSEXMMkhF/zVIRTM5SEVmPEhFmT9IRcxCSEX/RUhFM0lIRWZMSEWZT0hF8VJIRf9V
SEUzWUhFZlxIRZVfSEXMYkhF/2VIRTNpSEVmbEhFmW9IRcxySEX/dUhFM3lIRWZ8SEWZf0hF
zIJIRf+FSEUziUhFZoxIRZmPSEXMkkhF/5VIRTOZSEVmnEhF</AssayXData><AssayYData Points="900">3W4aQNywGkCzOxtA6tAbQO0hHEAi0RxAmQAdQI6PHUDHrx1A2L8dQCHwHUCORR5AT0UeQBuz
HkA4qh5Aqa4eQD8eH0Bn6x5Ajh4fQOo7H0BRFR9AoDYfQA4bH0ANVB9AmIsfQHFHH0BJUx9A
EM0fQFlZH0ATOx9Akj8fQAtbH0AKRB9Ar4MfQLSQH0DDOR9AnaAfQDi1H0DkaB9ACU0fQIRS
H0C9wh9A39cfQLWgH0Clhx9A1o4fQBO8H0BNnh9ARJYfQB7EH0DpVx9AvLYfQCROH0DNxx9A
AZ4fQDKdH0Bkgh9A890fQBadH0Dshx9AJMAfQPHBH0BAXh9AHjIfQIaiH0Bmix9AEKkfQMll
H0Bpgx9ArLofQCpsH0D5ax9ABLQfQANuH0C51R9AecwfQPmrH0Ap7B9A8Z8fQAt6H0BdiR9A
ms0fQH+XH0Aukx9AHbUfQG6tH0AbmR9ANMYfQBlrH0CqUx9AmH4fQPKoH0DqwB9AAdAfQC2P
H0DR3x9AVasfQMFtH0AyoR9AB4ofQHx8H0CNsR9AjagfQA+8H0BY3x9AbbwfQF5hH0A9jx9A
Pd8fQK12H0BDUR9A/JAfQEqoH0CnnB9AboQfQONtH0A1pB9Aq3EfQLm8H0C9tR9AhqkfQJB5
H0Conh9ABZwfQD+jH0BxrR9A6o4fQAt3H0BGgx9AApcfQH6yH0DVTx9ANWwfQDNGH0DJpx9A
YHcfQEngH0AZkx9A8GkfQFpfH0Anix9AIa0fQAezH0BEhh9A39MfQGWUH0ByuR9A9sIfQBSn
H0Btph9AyIgfQKmuH0Bz3R9A33ofQCZwH0C/jh9AA8MfQNitH0C0wB9ARpIfQKRiH0CGwx9A
As4fQHKyH0AXfB9Aro0fQBzeH0BZeR9AF8YfQMaHH0BsWB9Ay3IfQOi1H0DQRB9AgJMfQEOb
H0ArbR9AeR8fQGdqH0D0vB9APNYfQA3IH0Cxix9AjGgfQJdEH0DDsx9Aa5wfQK2YH0APgx9A
PnUfQGrGH0DNmh9AY2UfQG7GH0BctR9AsLQfQNFfH0BJzh9A3jQfQMdxH0D5bR9An4QfQAmq
H0DBgB9AKmwfQJRjH0Bh2h9AyIAfQEifH0AXrR9A+M4fQPSYH0AaeB9A6TsfQPd4H0CEWx9A
160fQMSvH0DvjR9A3p4fQGy0H0DYlR9AL6kfQHJ0H0AtmB9AVr4fQJeRH0DwrB9Aw5MfQEGo
H0DEgx9AkcIfQE7DH0Dg1B9ApLAfQJ+JH0DYnR9Ap6sfQMVyH0CIox9AT6QfQNlVH0B5jx9A
RJMfQP6/H0DQ5x9A43wfQPwDIECu3x9AVKQfQBeLH0Dosx9AkW0fQHSpH0Ai1h9A6HcfQDG2
H0D3kB9AqsQfQES3H0Cxyx9AWJQfQPaeH0Be7B9AGIEfQMHeH0Cukx9AOJcfQMcEIECAoB9A
IrAfQHqaH0Bfkh9AQMAfQMWsH0BcsR9AZagfQLyWH0DNlh9AkvgfQFOIH0B7rh9AjLUfQDGu
H0B+nh9AdsofQMzPH0A1mx9AaZofQJ7TH0BPlR9Af8kfQCyVH0BJzB9APaEfQKl9H0BSwR9A
06EfQADKH0Apqh9ArMUfQBGYH0C7dh9A8pwfQH2fH0AHkh9Ac8IfQPrIH0B4rB9A/qEfQNKh
H0Ad7h9AINcfQPqnH0BxkB9AL60fQEa0H0Cfjx9AiLwfQO3eH0A14x9AAMgfQIrEH0Ddoh9A
zJ4fQMqcH0CfuB9AAb0fQGlpH0Ck1h9AjbAfQFSgH0Aduh9AwZ4fQCuzH0C+2h9Aqc0fQCzZ
H0C32B9AhbofQFejH0AV3R9Aa9ofQEThH0ATuh9A3msfQBDYH0AoDyBA5fMfQAPHH0C45h9A
NGwfQPG4H0BttR9AqKAfQByiH0Cu7h9AI+4fQAncH0BXlh9A3o4fQNu4H0Creh9AAdcfQLqg
H0D8DCBASsgfQHv5H0CW0B9AsuwfQFDBH0BEuB9AzpsfQOSlH0CLoh9AyLkfQCruH0Dd9x9A
u8AfQGm1H0AlyR9A4PAfQDcDIEAlyB9A7cMfQMzpH0B5/R9A5LMfQNTcH0CNoR9AmMofQBHZ
H0DyIyBAVpkfQLf+H0Bksh9AY/0fQDi5H0AS0B9AW/ofQAWXH0At2h9A9dMfQH3gH0AbyR9A
YukfQMnoH0DoQyBAn9IfQAQVIEAQESBAfcAfQDGJH0AxAyBAM+AfQOTnH0AqnB9AXcQfQBCz
H0C8oB9AFvIfQKrMH0AsiB9A9fMfQGmwH0Am/R9AhdYfQIh2H0AlCiBA5dwfQCbVH0CW1B9A
OuAfQJucH0B6wh9A0sAfQD8WIEAmCiBAXA4gQB65H0D/1R9A9dofQGDbH0D5zx9ALCQgQLpM
IEBcByBAWrcfQJoGIECSbh9AV+EfQBPbH0CnsB9AjcAfQDCuH0DeBCBA3vQfQKe3H0A+0h9A
eOkfQF3jH0AYGSBAFiwgQIocIEDRFSBA4f8fQOj+H0BHsR9A7c0fQKEsIECP/R9A3+cfQBHl
H0BN7R9AL+4fQDDrH0AC8R9A7OEfQJEfIEAKMyBAqu8fQG+gH0DdGSBA+QsgQNn+H0CZMCBA
LhkgQKvgH0Co9h9AhPkfQIf5H0ATDCBAEPMfQOwTIEAVHSBAFPsfQN7SH0CD9B9AUfIfQJUy
IEC7+B9ArL8fQDDzH0AV2h9AOtsfQEwvIEBNxR9AcRcgQIP5H0BU4B9A44ofQBb2H0DLEiBA
ygQgQEgzIECu+x9A6AAgQCgIIEAOPyBAyzcgQN4EIECV/x9ACfgfQP87IEBeAiBAFXEgQJ78
H0AjMyBAIQUgQN8OIEDQ/R9AJAogQMMPIEBS+h9A6g8gQOMuIEDpECBA2TsgQI4UIEDF5x9A
/v0fQKu4H0BM2R9As+QfQJ7lH0BoFiBAViIgQHEPIEAxICBAPVQgQGf/H0DrFSBAIuUfQPPo
H0BF9x9AbvwfQIwQIEDEGSBAZiIgQP1MIECmFyBAWCggQD0NIEDQCiBAeTwgQIVgIED/4R9A
V9sfQPApIEBbPiBAweofQJ76H0Ch9x9ATS0gQHzsH0AnECBAjxsgQDpXIEDGNSBAWt8fQC/9
H0DoBSBAAeAfQLkHIEDnLyBAE3MgQJ0EIEC9HCBAht4fQOoYIECuOSBAGjwgQAMoIECF2h9A
lTUgQKtbIEDfOyBAHvAfQP9QIECoPyBA1T8gQIYFIEAA3h9AUzkgQMP2H0A+VCBAVhcgQOAs
IEBAIiBAKxYgQJYYIECrPSBAnTwgQI4lIECtXyBAzmggQEQLIEBnESBA+g4gQMFPIEDSFiBA
eDwgQP0SIECk4x9AMxMgQIg2IECsQiBAqDEgQED0H0BVTCBAyBEgQHFHIED2oSBAMfYfQBVn
IED3DiBAWvsfQA46IEC9QiBARR0gQFxeIEAChSBA8y8gQPQwIEBI+h9AP00gQEd1IEDCMSBA
He4fQClWIECe0h9Auz8gQMBSIED6MyBApUogQLghIED4HCBAyZ8gQPJ6IEBqLSBAj1IgQP6E
IEDv/R9AkzsgQN84IECOaiBAMjMgQOhnIEBjYCBAeyQgQCERIECczh9AKXMgQB1JIEC2IyBA
SzggQIxKIEAydyBAeUAgQBxgIEBNXCBApS0gQCQ5IEB57x9AyjggQABPIEDtDCBAXUEgQKCG
IEAi9x9AkCogQNYgIEC0CSBAJFQgQPBJIEAzHSBAdGEgQBhrIEBYKSBAGSIgQONXIEACeCBA
aiwgQGY6IEBlNyBADBYgQBtiIEBoLCBAzTIgQJlDIEAOLyBAV3UgQK5HIEAIciBApEQgQNlD
IEA9YSBAKjkgQMs1IEDcfSBAZVwgQI8IIEAPWyBAVz4gQMZhIECXGSBA8WQgQA2IIEBDNCBA
SysgQI9fIEDgMCBAuY8gQGxCIECxCyBAkTEgQG+IIEAATyBAK48gQEKFIEBYRSBARFcgQHt7
IECYciBAd30gQCJVIEC8lCBA2iwgQKmMIECjMCBAfUsgQEYgIEAwVyBAehogQNFxIEAwKyBA
5KsgQJB2IEC7eSBAIGQgQLBEIEDovSBAPmMgQNh2IEA8gCBAqFwgQCk4IEAJWSBAHT8gQOl+
IEAhiiBAw38gQMv3IEBWkyBAfoQgQMdiIEAyNyBAP3cgQK1hIECwaSBAVnMgQD5pIEB6aCBA
ICsgQM5lIEDQXiBAiX0gQImLIEDnVSBAIW4gQB5eIEBUYiBASW8gQJo6IEBYpSBAlnUgQEOT
IEDmcSBALWQgQKRxIEBWbyBAIl0gQHZWIED2kCBAFVkgQHZSIECYdCBAnj4gQDCZIECtiSBA
sn0gQJGTIEAAQCBAiE8gQIhUIEAfZiBAr5AgQCZxIEB0gyBA7KggQEeaIEASayBAXJIgQOyg
IEBKcyBArnsgQHtLIEAhsCBAokMgQA9RIEA9syBAKpIgQOmbIEBKuCBAzEYgQCVcIEBcriBA
FoMgQHmmIEBvYCBAvn8gQDaDIEA7aiBANEsgQPGJIEBiTCBAI70gQP2CIEBqdiBAcakgQFyX
IED4sSBAiT0gQKOAIEDoTSBAgnggQEe1IECynCBAqoogQAN2IECUyyBASWggQCOMIEB8xyBA
jEwgQBRuIECwviBAsYIgQFxlIEBPtCBA54EgQF6GIEB4liBAVYQgQJZ4IECIVyBAjasgQMVZ
IEBUniBA7oMgQK3oIEDBjiBAW3cgQICtIEDMeCBADqIgQIKdIEBLkCBANV8gQAypIEClfiBA
nM0gQO+wIECWwCBAQcUgQH6rIECQkSBAG3cgQEKnIECXkyBA</AssayYData></Step><Step><CommonData><SampleLocation>11</SampleLocation><SampleID></SampleID><SampleGroup></SampleGroup><SampleInfo></SampleInfo><SampleRow>F</SampleRow><SamplePlate>1</SamplePlate><WellType>REGENERATION</WellType><Concentration>-1</Concentration><ConcentrationUnits>µg/ml</ConcentrationUnits><MolarConcentration>-1</MolarConcentration><MolarConcUnits>nM</MolarConcUnits><MolecularWeight>-1</MolecularWeight><Temperature>25</Temperature><StartTime>3874994</StartTime><AssayTime>5</AssayTime></CommonData><FlowRate>1000</FlowRate><StepType>KREGENERATION</StepType><StepName>Regeneration</StepName><StepStatus>OK</StepStatus><ActualTime>4.99907</ActualTime><CycleTime>0.2</CycleTime><AssayXData Points="25">nZ9IRcyiSEX/pUhFM6lIRWasSEWZr0hFzLJIRf+1SEUzuUhFYrxIRZm/SEXMwkhF/8VIRTPJ
SEVmzEhFmc9IRczSSEX/1UhFM9lIRWbcSEWZ30hFzOJIRf/lSEUz6UhFZuxIRQ==</AssayXData><AssayYData Points="25">vtiwv8Ms1b8CBue/zm3zv0XA/b98CQLAzvwEwI+yB8C3DwrAugsMwL8hDsDcZg/AKjIRwJ5v
EsCrtRPAYcgUwIKJFcA80xbApgwYwFiVGMD7qxnAMVwawHZaG8DntRvAEeYbwA==</AssayYData></Step><Step><CommonData><SampleLocation>12</SampleLocation><SampleID></SampleID><SampleGroup></SampleGroup><SampleInfo></SampleInfo><SampleRow>F</SampleRow><SamplePlate>1</SamplePlate><WellType>NEUTRALIZATION</WellType><Concentration>-1</Concentration><ConcentrationUnits>µg/ml</ConcentrationUnits><MolarConcentration>-1</MolarConcentration><MolarConcUnits>nM</MolarConcUnits><MolecularWeight>-1</MolecularWeight><Temperature>25</Temperature><StartTime>3891005</StartTime><AssayTime>5</AssayTime></CommonData><FlowRate>1000</FlowRate><StepType>KREGENERATION</StepType><StepName>Regeneration</StepName><StepStatus>OK</StepStatus><ActualTime>4.9981</ActualTime><CycleTime>0.2</CycleTime><AssayXData Points="25">ne9IRdTySEX79UhFL/lIRWL8SEWV/0hF6QJJRfsFSUUvCUlFZgxJRZUPSUU7E0lF/xVJRS8Z
SUViHElFlR9JRcgiSUX/JUlFLylJRWIsSUWVL0lFyDJJRfs1SUUvOUlFYjxJRQ==</AssayXData><AssayYData Points="25">b3+jP+Ugpj+S+ak/k3GtP5tyrz9P5rE/1A+0P8F5tT/KTbY/UvK3P7t3uT+Z3Lk/uvO6Pyj2
uz9kdLw/Lp69P4AKvj/oqL4/CGa/P3EzwD8kB8A/ddjAP1o1wT/RMsE/Co/BPw==</AssayYData></Step><Step><CommonData><SampleLocation>11</SampleLocation><SampleID></SampleID><SampleGroup></SampleGroup><SampleInfo></SampleInfo><SampleRow>F</SampleRow><SamplePlate>1</SamplePlate><WellType>REGENERATION</WellType><Concentration>-1</Concentration><ConcentrationUnits>µg/ml</ConcentrationUnits><MolarConcentration>-1</MolarConcentration><MolarConcUnits>nM</MolarConcUnits><MolecularWeight>-1</MolecularWeight><Temperature>25</Temperature><StartTime>3907128</StartTime><AssayTime>5</AssayTime></CommonData><FlowRate>1000</FlowRate><StepType>KREGENERATION</StepType><StepName>Regeneration</StepName><StepStatus>OK</StepStatus><ActualTime>5.00005</ActualTime><CycleTime>0.2</CycleTime><AssayXData Points="25">lT9JRchCSUX7RUlFL0lJRWJMSUWRT0lFyFJJRftVSUUvWUlFYlxJRZVfSUXIYklF+2VJRStp
SUVibElFlW9JRchySUX7dUlFL3lJRV58SUWVf0lFxIJJRfeFSUUriUlFYoxJRQ==</AssayXData><AssayYData Points="25">DUPwv94RBsCd8gvAT2APwOnbEcBR3xPAClcVwA4cF8AnKBjAyBgZwH07GsDoJBvAOwocwK2+
HMDCWx3APewdwJXKHsCBaB/AFsQfwORDIMCl6iDActcgwMlsIcAZvSHAXQwiwA==</AssayYData></Step><Step><CommonData><SampleLocation>12</SampleLocation><SampleID></SampleID><SampleGroup></SampleGroup><SampleInfo></SampleInfo><SampleRow>F</SampleRow><SamplePlate>1</SamplePlate><WellType>NEUTRALIZATION</WellType><Concentration>-1</Concentration><ConcentrationUnits>µg/ml</ConcentrationUnits><MolarConcentration>-1</MolarConcentration><MolarConcUnits>nM</MolarConcUnits><MolecularWeight>-1</MolecularWeight><Temperature>25</Temperature><StartTime>3923312</StartTime><AssayTime>5</AssayTime></CommonData><FlowRate>1000</FlowRate><StepType>KREGENERATION</StepType><StepName>Regeneration</StepName><StepStatus>OK</StepStatus><ActualTime>4.99907</ActualTime><CycleTime>0.2</CycleTime><AssayXData Points="25">mY9JRciSSUX3lUlFL5lJRWKcSUWVn0lFxKJJRfulSUUvqUlFYqxJRZWvSUXIsklF+7VJRS+5
SUVivElFlb9JRcjCSUX7xUlFK8lJRWLMSUWVz0lFyNJJRfvVSUUv2UlFYtxJRQ==</AssayXData><AssayYData Points="25">tDmjP2dEpT+/3ag/SlesP0lmrz/+3LE/odizP2fCtD+SmbY/F4G3P/sguT8+Qro/sky7Pw6S
uz8jIbw/DHK9P5Aivj+Ujr4/YUi/P5PTvz8InsA/0rbAP1uEwT9tlsE/R8XBPw==</AssayYData></Step><Step><CommonData><SampleLocation>11</SampleLocation><SampleID></SampleID><SampleGroup></SampleGroup><SampleInfo></SampleInfo><SampleRow>F</SampleRow><SamplePlate>1</SamplePlate><WellType>REGENERATION</WellType><Concentration>-1</Concentration><ConcentrationUnits>µg/ml</ConcentrationUnits><MolarConcentration>-1</MolarConcentration><MolarConcUnits>nM</MolarConcUnits><MolecularWeight>-1</MolecularWeight><Temperature>25</Temperature><StartTime>3939402</StartTime><AssayTime>5</AssayTime></CommonData><FlowRate>1000</FlowRate><StepType>KREGENERATION</StepType><StepName>Regeneration</StepName><StepStatus>OK</StepStatus><ActualTime>4.99907</ActualTime><CycleTime>0.2</CycleTime><AssayXData Points="25">ld9JRcTiSUX75UlFK+lJRV7sSUWV70lFxPJJRfv1SUUv+UlFYvxJRZX/SUXIAkpF+wVKRS8J
SkViDEpFkQ9KRcgSSkX3FUpFLxlKRV4cSkWRH0pFyCJKRfslSkUvKUpFXixKRQ==</AssayXData><AssayYData Points="25">bVv4v1A3CMCuXQ3ARdMQwGFwE8AvKBXApzIWwGDMF8AF4hjArPcZwKazGsD0txvAz2QcwDfi
HMAsmB3AltIdwLagHsB3Ph/AnHMfwL4bIMAtQSDAecMgwKElIcDowyHAQ8AhwA==</AssayYData></Step><Step><CommonData><SampleLocation>12</SampleLocation><SampleID></SampleID><SampleGroup></SampleGroup><SampleInfo></SampleInfo><SampleRow>F</SampleRow><SamplePlate>1</SamplePlate><WellType>NEUTRALIZATION</WellType><Concentration>-1</Concentration><ConcentrationUnits>µg/ml</ConcentrationUnits><MolarConcentration>-1</MolarConcentration><MolarConcUnits>nM</MolarConcUnits><MolecularWeight>-1</MolecularWeight><Temperature>25</Temperature><StartTime>3955338</StartTime><AssayTime>5</AssayTime></CommonData><FlowRate>1000</FlowRate><StepType>KREGENERATION</StepType><StepName>Regeneration</StepName><StepStatus>OK</StepStatus><ActualTime>5.00005</ActualTime><CycleTime>0.2</CycleTime><AssayXData Points="25">kS9KRcQySkX3NUpFKzlKRV48SkWNP0pFxEJKRfdFSkUrSUpFXkxKRZFPSkXEUkpF91VKRStZ
SkVeXEpFkV9KRcRiSkX3ZUpFhWlKRV5sSkWRb0pFxHJKRfN1SkUreUpFXnxKRQ==</AssayXData><AssayYData Points="25">spOnP+vxqT9D0q0/WL+wP8misz+sqLY/n+e3P5r2uT9tILs/hMW8P8jjvT8y/r4/GM+/P2OZ
wD98v8E/dhfCPyTBwj+Nt8M/7hDEPzSvxD/MFMU/oITFPyUrxj9KRcY/ns3GPw==</AssayYData></Step><Step><CommonData><SampleLocation>1</SampleLocation><SampleID></SampleID><SampleGroup></SampleGroup><SampleInfo></SampleInfo><SampleRow>F</SampleRow><SamplePlate>1</SamplePlate><WellType>BUFFER</WellType><Concentration>-1</Concentration><ConcentrationUnits>µg/ml</ConcentrationUnits><MolarConcentration>-1</MolarConcentration><MolarConcUnits>nM</MolarConcUnits><MolecularWeight>-1</MolecularWeight><Temperature>25</Temperature><StartTime>3970236</StartTime><AssayTime>30</AssayTime></CommonData><FlowRate>1000</FlowRate><StepType>BASELINE</StepType><StepName>Baseline</StepName><StepStatus>OK</StepStatus><ActualTime>29.9991</ActualTime><CycleTime>0.2</CycleTime><AssayXData Points="150">kX9KRcCCSkX3hUpFO4lKRV6MSkWNj0pFxJJKRfuVSkUrmUpFWpxKRZGfSkXEokpF96VKRSup
SkVerEpFka9KRcSySkX3tUpFK7lKRV68SkWRv0pFxMJKRffFSkUvyUpFXsxKRZHPSkXE0kpF
99VKRSvZSkVe3EpFkd9KRcTiSkX35UpFK+lKRV7sSkWR70pFxPJKRff1SkUr+UpFXvxKRZH/
SkXEAktF9wVLRSsJS0VeDEtFkQ9LRcQSS0X3FUtFKxlLRV4cS0WRH0tFxCJLRfclS0UrKUtF
XixLRZEvS0XEMktF9zVLRSs5S0VePEtFkT9LRcRCS0X3RUtFK0lLRV5MS0WRT0tFwFJLRfdV
S0UrWUtFXlxLRZFfS0XEYktF92VLRStpS0VebEtFkW9LRcRyS0X3dUtFK3lLRV58S0WRf0tF
xIJLRfeFS0UriUtFXoxLRZGPS0XEkktFAJZLRSuZS0VenEtFkZ9LRcSiS0X3pUtFK6lLRV6s
S0WRr0tFxLJLRfe1S0UruUtFXrxLRZG/S0XEwktF98VLRS/JS0VezEtFkc9LRcTSS0X31UtF
K9lLRV7cS0WR30tFxOJLRfflS0Ur6UtFXuxLRZHvS0XE8ktF9/VLRSv5S0Ve/EtFkf9LRcQC
TEX3BUxFJwlMRV4MTEWRD0xFxBJMRfcVTEUrGUxFXhxMRZEfTEXEIkxF9yVMRSspTEVeLExF
kS9MRcQyTEX3NUxFKzlMRVo8TEWRP0xFxEJMRQhGTEUrSUxFXkxMRZFPTEXEUkxF+1VMRStZ
TEVaXExF</AssayXData><AssayYData Points="150">Y4fLP757yz9B8ss/sUnMP8N/zD+OJsw/7SvNP3QVzT/f+80/43zNP9THzT+kwc0/6ODNPwtk
zj/V4M0/itfOP0G4zj+iKc4/qXvOP5Tfzj/Kd88/QcDPP89Uzz+HC9A/oeXPP727zz+smNA/
DPLPP99Y0D9DQtA/1l7QP0zg0D+qN9E/ryXRP9gA0T806tA/8EnRPy7Y0T/QvNE/95zRP5YH
0j/k6tE/gYfRP7KM0T/zxdE/JvzRP0jX0T/k+tE/+h7SP1gG0j95mtI/X5TSP/qh0j8/SdM/
JUrTP44g0z9WK9M/BSfTP9qe0z9ST9M/rWfTP2100z/batM/xZDTPwnr0z8JMtQ/5v3TP+ZM
1D+xL9Q/FVjUPxJv1D8rl9Q/R2rUP7Ge1D8ofdQ/043UP+8M1T+B19Q/MtLUPyHJ1D/vytQ/
bEnVPzmz1T+tcNU//kvVPxsZ1T8QqtU/JsLVPx951T/wTtU/f/LVP7dM1T/t4NU/9ZPVP9p7
1T+1WNY/NO7VP0DI1T/qhdY/+QfWP73R1j94EdY/mKTWPycu1z/H0NY/OtTWP+jA1j+SltY/
cMbWP8VH1z9jSNc/bLLWP5LK1j97Mdc/bfnWP38e1z8yItc/9VrXP/e81z8KVdc/Do3XP9re
1z+j7NY/i7LXP/uZ2D+jqdc/zFbYP1Om2D/I8tc/fg3YP+R21z+rt9c/EQnYPyLB2D9aG9g/
oafYP+vU2D/hqNg/WjLYPy2N2D8eNtg/oeHYPxCf2D/jnNg/i9jYPwVA2D/P49g/COTYP8gI
2T91KNk/</AssayYData></Step><Step><CommonData><SampleLocation>8</SampleLocation><SampleID>QA013 E32G</SampleID><SampleGroup></SampleGroup><SampleInfo></SampleInfo><SampleRow>F</SampleRow><SamplePlate>1</SamplePlate><WellType>KLOAD</WellType><Concentration>10</Concentration><ConcentrationUnits>µg/ml</ConcentrationUnits><MolarConcentration>-1</MolarConcentration><MolarConcUnits>nM</MolarConcUnits><MolecularWeight>-1</MolecularWeight><Temperature>25</Temperature><StartTime>4008286</StartTime><AssayTime>80</AssayTime></CommonData><FlowRate>600</FlowRate><StepType>LOADING</StepType><StepName>Loading</StepName><StepStatus>OK</StepStatus><ActualTime>79.9991</ActualTime><CycleTime>0.2</CycleTime><AssayXData Points="400">jV9MRcBiTEXvZUxFJ2lMRVpsTEWNb0xFvHJMRfN1TEUneUxFVnxMRY1/TEW8gkxF84VMRSOJ
TEVajExFjY9MRcCSTEXvlUxFI5lMRVqcTEW6n0xFwKJMRfOlTEUnqUxFVqxMRYmvTEXEskxF
87VMRSe5TEVavExFib9MRcDCTEXvxUxFJ8lMRVbMTEWNz0xFwNJMRfPVTEUn2UxFWtxMRY3f
TEXA4kxF8+VMRSfpTEVW7ExFje9MRcDyTEXz9UxFJ/lMRVr8TEWN/0xFvAJNRfMFTUUjCU1F
WgxNRY0PTUW8Ek1F8xVNRScZTUVWHE1FjR9NRcAiTUXzJU1FIylNRVosTUWJL01FwDJNRe81
TUUnOU1FWjxNRY0/TUW8Qk1F90VNRSNJTUVWTE1FiU9NRcBSTUXzVU1FJ1lNRVpcTUWJX01F
vGJNRfNlTUUnaU1FVmxNRY1vTUXAck1F83VNRSN5TUVWfE1FiX9NRcCCTUXzhU1FI4lNRaiM
TUWNj01FvJJNRfOVTUUjmU1FVpxNRYmfTUUOo01F76VNRSOpTUVarE1Fja9NRcCyTUXvtU1F
J7lNRVa8TUWNv01FvMJNRfPFTUUjyU1FVsxNRY3PTUXA0k1F89VNRSfZTUVe3E1Fid9NRcDi
TUXz5U1FI+lNRV7sTUWN701FvPJNRfP1TUUn+U1FVvxNRYn/TUXAAk5F7wVORScJTkVWDE5F
jQ9ORcASTkXvFU5FIxlORVYcTkWNH05FxCJORfMlTkUnKU5FXixORYkvTkXAMk5F7zVORSM5
TkVWPE5FiT9ORcBCTkXzRU5FJ0lORVpMTkWNT05FvFJORfNVTkUrWU5FqFxORYlfTkW8Yk5F
72VORSJpTkVabE5FiW9ORcByTkXvdU5FJ3lORVp8TkWZf05FwIJORe+FTkUiiU5FWoxORY2P
TkXIkk5F85VORSeZTkVWnE5FkZ9ORcCiTkXzpU5FIqlORVasTkWJr05FwLJORe+1TkUiuU5F
WrxORYm/TkXAwk5F78VORSLJTkVazE5Fic9ORbzSTkXv1U5FJ9lORVrcTkWN305FvOJORfPl
TkUn6U5FVuxORY3vTkXA8k5F7/VORSL5TkVW/E5Fjf9ORbwCT0XzBU9FIglPRVoMT0WyD09F
wBJPRe8VT0UnGU9FVhxPRYkfT0XAIk9F8yVPRScpT0VaLE9FjS9PRcAyT0XvNU9FIjlPRVY8
T0XTP09FvEJPRe9FT0UiSU9FVkxPRY1PT0W8Uk9FBFZPRSJZT0VaXE9FjV9PRcBiT0XvZU9F
ImlPRVpsT0WJb09FvHJPRfN1T0UneU9FWnxPRQCAT0W8gk9F74VPRSeJT0VWjE9FiY9PRcSS
T0XvlU9FJ5lPRVacT0WJn09FvKJPRfOlT0UiqU9Ff6xPRYmvT0W8sk9F77VPRSK5T0VWvE9F
jb9PRdXCT0XzxU9FIslPRVbMT0WNz09FyNJPRe/VT0Ui2U9FWtxPRYnfT0XA4k9F7+VPRSvp
T0Va7E9Fie9PRcDyT0Xz9U9FJ/lPRVb8T0WJ/09FvAJQRfMFUEUiCVBFVgxQRY0PUEXAElBF
7xVQRSIZUEVWHFBFiR9QRcAiUEXzJVBFIilQRVosUEWJL1BFvDJQRfM1UEUiOVBFVjxQRYk/
UEXAQlBF70VQRSJJUEVaTFBFiU9QRbxSUEXvVVBFIllQRVpcUEWNX1BFvGJQRe9lUEUiaVBF
VmxQRYlvUEXAclBF73VQRSd5UEVafFBFiX9QRbyCUEXvhVBFIolQRVqMUEWJj1BFvJJQRfOV
UEUnmVBFVpxQRYmfUEW8olBF86VQRSepUEVarFBFja9QRcCyUEXztVBFIrlQRWa8UEWJv1BF
vMJQRe/FUEUnyVBFZsxQRYnPUEW80lBF79VQRSLZUEVW3FBFjd9QRbziUEXz5VBFIulQRVbs
UEWJ71BFvPJQRfP1UEUi+VBFYvxQRY3/UEXIAlFF7wVRRSIJUUVWDFFFiQ9RRbwSUUXvFVFF
JxlRRVYcUUWJH1FFvCJRRe8lUUUiKVFFVixRRY0vUUXAMlFF7zVRRTs5UUVWPFFFiT9RRbxC
UUXvRVFFIklRRVZMUUWJT1FFvFJRRfNVUUUiWVFFVlxRRQ==</AssayXData><AssayYData Points="400">PTvXPxU11j9QgdU/JiPUP55A0z/1QNM/04HTP1dp0z8GetM/2czTP5ZG1D+ZV9Q/AvLUP1bR
1D8AetU/R1HWP7ld1j9Iltc/KwnYPwuE2D+FItk/K/jZPyxF2j9Fx9o/lhrbP3/H2z/SpNw/
/jfdP+uL3T/Mt94/gNLePxdD3z+VQ+A/nmfgPyz44T9EJeI/4qDiP53C4j8MqOM/9HPkP3bz
5D9roeU/tk/mP0Kg5j+zNuc/1s3nP3jm5z+QqOg/nk7pP0hN6j/+4Ok/YhnrPyjB6z8L1uw/
XKjtP7ek7T9SCe4/78vuP/aJ7z/QL/A/gJ7wPzgX8T94a/E/LWnxP4xX8j8tWvM/uFnzPwKh
9D//sfQ/2u/0P/Ta9D8K1fY//6/2PyEI9z8Z6Pc/CnT4P8Pz9z9oMPk/D6b5P9T/+T+WmPo/
yv36P26w+z+hSvw/+8H8P5xH/T8jPf4/lwL+P821/j9DD/8/zBr/P38XAEA2RQBA0H0AQEG5
AEAc/QBA7U0BQEVIAUClBwJAYhUCQDFsAkBAmgJARqMCQKHlAkBICwNA8UIDQLLKA0D3zgNA
YRsEQAs8BEBdlQRAJMAEQOyyBEBhyARAuaMFQFV3BUCypQVAYOgFQIbkBUAnRwZA7HcGQCry
BkA3LwdA70MHQLwbB0BrkAdAWssHQAvoB0CyPwhA5UkIQGh4CEDE4ghAmcEIQIUVCUBbfAlA
Hj4JQM7ECUDe/AlAHxUKQBACCkDVWQpAWXUKQCB7CkDNBQtA1QYLQPNBC0B1jwtAM6ILQFf2
C0Ai4AtAnEkMQANzDEAMfAxALYkMQAzuDECfCw1AgRsNQDkyDUC8ag1ABqINQLbEDUBgAQ5A
2vINQEJNDkD9nw5AOdsOQLUKD0B6Jw9AHDoPQN0xD0AJIg9Au7EPQI6bD0C/4w9AFv4PQCBe
EEA9ZRBAnKQQQIt0EEDglBBAhDcRQFc/EUBCLBFAvjoRQP6GEUCyrRFA/LURQEvsEUDm/RFA
Nh8SQHJuEkDUlhJAFskSQDHREkABzxJAafsSQHNbE0Au+hJA20gTQLqVE0AWyxNAxd0TQNTf
E0CcGxRABj0UQPc4FEBzWxRAAXwUQDDjFEDSwhRAhy8VQLLrFED8NBVA838VQEpFFUBnhhVA
DawVQDHzFUBk7hVAMxIWQPMfFkDy/xVAoioWQDRnFkA0tRZAPrsWQNISF0Bv+hZABzUXQHIO
F0AsRhdANGwXQLJCF0AedhdAJ+4XQPrMF0ByzxdALuwXQKQPGEDPTBhAxUsYQMN4GEAhoxhA
ZaMYQE2IGEAH0RhAgscYQKIqGUCzPhlA+UUZQKhWGUA9nhlAZ4wZQHehGUD5qxlAysYZQJr7
GUDSyxlAT1IaQD4tGkDUGxpA6E4aQMBUGkDEgxpAX70aQBHLGkAHUxtAPikbQH1SG0CQOxtA
vjEbQPBpG0CujxtA2UwbQEOLG0C2xxtAtL0bQP1GHEAS8xtA2PcbQBk/HECdERxA2T4cQLBv
HEC7khxAp5IcQKW3HEC8tBxA2aUcQGDUHEB9Fh1AghsdQLFIHUDTYB1AjTYdQCBdHUA8sx1A
QIkdQI2bHUDtth1A2rEdQPgAHkCJ3x1AJQMeQBcjHkDRJh5AcV4eQLCzHkAvIR5AD3oeQExs
HkB+gB5AOrceQLgQH0Dy0h5A0hEfQLBHH0BjJx9ALlofQGpmH0BzVx9AKpQfQOeyH0ArRR9A
CYAfQKfxH0BW9h9AbOkfQF8YIED5MCBA+vsfQB/bH0CuOCBAmgwgQJt2IED9rCBAOsIgQKfH
IEAQxSBA+H4gQGzGIEBz5SBAXzUhQMoxIUAcGyFAGw0hQNBfIUBUBSFAx1IhQMGyIUC/QSFA
FYMhQJzBIUABgyFARHohQCe6IUBGyiFAgDgiQC82IkCXFSJAvC4iQBBAIkAsayJA/k4iQNUU
IkCZcyJAjKUiQG2vIkCraiJAX8giQHbIIkDxtSJA0KgiQJPIIkDV2iJABTcjQEonI0DzRCNA
SygjQB5cI0B1tyNAI44jQOCWI0AplyNAfokjQODiI0D4zyNAx9MjQOXnI0A2DCRA4+4jQJgo
JEB7AyRAlDwkQCU7JEC9MSRAt0AkQMBNJECbLSRAT2skQA==</AssayYData></Step><Step><CommonData><SampleLocation>1</SampleLocation><SampleID></SampleID><SampleGroup></SampleGroup><SampleInfo></SampleInfo><SampleRow>F</SampleRow><SamplePlate>1</SamplePlate><WellType>BUFFER</WellType><Concentration>-1</Concentration><ConcentrationUnits>µg/ml</ConcentrationUnits><MolarConcentration>-1</MolarConcentration><MolarConcUnits>nM</MolarConcUnits><MolecularWeight>-1</MolecularWeight><Temperature>25</Temperature><StartTime>4096143</StartTime><AssayTime>30</AssayTime></CommonData><FlowRate>1000</FlowRate><StepType>BASELINE</StepType><StepName>Baseline</StepName><StepStatus>OK</StepStatus><ActualTime>29.9991</ActualTime><CycleTime>0.2</CycleTime><AssayXData Points="150">iV9RRbxiUUXvZVFFH2lRRVZsUUWFb1FFvHJRRe91UUUjeVFFVnxRRYl/UUW8glFF74VRRR+J
UUVWjFFFiY9RRbySUUXvlVFFH5lRRVacUUXXn1FFuKJRRe+lUUUjqVFFUqxRRYmvUUW8slFF
77VRRR+5UUVWvFFFib9RRbjCUUXvxVFFH8lRRVLMUUWFz1FFvNJRRe/VUUUj2VFFVtxRRYXf
UUW84lFF7+VRRSPpUUVW7FFFie9RRbzyUUXv9VFFH/lRRVb8UUWF/1FFvAJSResFUkUjCVJF
VgxSRYUPUkW8ElJF7xVSRSMZUkVSHFJFiR9SRbwiUkXvJVJFLylSRVIsUkWJL1JFuDJSRe81
UkVwOVJFUjxSRYU/UkW4QlJF70VSRSNJUkVWTFJFhU9SRbxSUkXvVVJFI1lSRVJcUkWJX1JF
zWJSRe9lUkUfaVJFVmxSRYlvUkW4clJF63VSRR95UkVWfFJFiX9SRbyCUkXvhVJFH4lSRVaM
UkWFj1JFuJJSRe+VUkU3mVJFUpxSRYmfUkW8olJF76VSRSOpUkVWrFJFia9SRbiyUkXvtVJF
I7lSRVa8UkWJv1JFvMJSRe/FUkUfyVJFUsxSRYnPUkW80lJF69VSRSPZUkVW3FJFhd9SRbji
UkXv5VJFI+lSRVbsUkWF71JFuPJSRev1UkUj+VJFUvxSRYn/UkW8AlNF7wVTRR8JU0VSDFNF
hQ9TRbwSU0XvFVNFHxlTRVYcU0WJH1NFvCJTReslU0UjKVNFXixTRYkvU0W4MlNF6zVTRSM5
U0VSPFNF</AssayXData><AssayYData Points="150">XHknQNGfKEAGiClAyAAqQDWfKkAMUypAeZkqQMrwKkBG+SpAszcrQGMkK0D1/ipAjQ4rQDco
K0CMECtArCsrQHaLK0DUTStAIiorQMV8K0CAZytA8BorQC9TK0DjeStAahkrQOlMK0BrditA
dWMrQIBYK0AzgCtAJUgrQFZeK0C1fCtAfZ4rQG5iK0AHgStAvi4rQPW2K0DPpytA+WorQN6l
K0BGsitA61IrQDRuK0CORitAz4MrQL+UK0Ac0ytA84YrQE7MK0C2nStACKsrQCOeK0BVnStA
HZorQFunK0DRaytAyLYrQGiwK0BLkCtA8ogrQCx/K0B3eCtA2dkrQDWAK0BQrytAnC0rQN5t
K0CsiCtAZncrQKfGK0D3uCtAKtcrQBXHK0AetStAPKMrQOGGK0AL1StAYbMrQBGYK0BVyitA
lKkrQJCjK0C1tCtAY7MrQOHhK0AdjStAI6krQBKlK0CPhitAQc0rQJqqK0DPyStACq8rQKm8
K0DNcStA9rIrQIuwK0ALuStA69ArQPLkK0Cc4StA4OUrQK7XK0CpkitANswrQFMJLEAGpCtA
sJUrQOnIK0B4wCtA6qMrQESNK0DO/itAdgksQB4rLEB8IyxAzecrQByxK0A4xCtAtsgrQAbm
K0Cb+itAur0rQGvEK0Aw8itA7ssrQCX8K0BY6itAVvsrQPbmK0AZ4CtAaccrQDrBK0BApStA
ikAsQOEbLECjuCtA9d4rQHPoK0CnzytAUQMsQOYXLECDASxAjPgrQATVK0Bl0CtAtekrQEAJ
LEA/5ytA</AssayYData></Step><Step><CommonData><SampleLocation>10</SampleLocation><SampleID>BG505 T332N SOSIP</SampleID><SampleGroup></SampleGroup><SampleInfo></SampleInfo><SampleRow>F</SampleRow><SamplePlate>1</SamplePlate><WellType>KSAMPLE</WellType><Concentration>-1</Concentration><ConcentrationUnits>µg/ml</ConcentrationUnits><MolarConcentration>15.63</MolarConcentration><MolarConcUnits>nM</MolarConcUnits><MolecularWeight>-1</MolecularWeight><Temperature>25</Temperature><StartTime>4135112</StartTime><AssayTime>180</AssayTime></CommonData><FlowRate>600</FlowRate><StepType>ASSOC</StepType><StepName>Association</StepName><StepStatus>OK</StepStatus><ActualTime>180</ActualTime><CycleTime>0.2</CycleTime><AssayXData Points="900">hT9TRbhCU0XrRVNFH0lTRU5MU0WBT1NFuFJTRedVU0UbWVNFTlxTRYFfU0W4YlNF62VTRR9p
U0VSbFNFhW9TRbhyU0XrdVNFH3lTRU58U0WBf1NFtIJTReuFU0UfiVNFUoxTRYGPU0W4klNF
65VTRSeZU0VSnFNFhZ9TRbSiU0XrpVNFG6lTRVKsU0WBr1NFuLJTReu1U0UbuVNFUrxTRYG/
U0W4wlNF58VTRRvJU0VSzFNFgc9TRbjSU0Xn1VNFG9lTRVLcU0WF31NFuOJTRevlU0Uf6VNF
TuxTRYHvU0W48lNF5/VTRR/5U0VO/FNFgf9TRbgCVEXrBVRFGwlURU4MVEWFD1RFuBJUResV
VEUbGVRFThxURYEfVEW4IlRF5yVURRspVEVOLFRFhS9URbQyVEXrNVRFGzlURVI8VEWBP1RF
uEJURetFVEUfSVRFUkxURYFPVEW4UlRF51VURRtZVEVOXFRFhV9URbRiVEXrZVRFH2lURU5s
VEWFb1RFuHJURed1VEUbeVRFTnxURYF/VEW4glRF54VURR+JVEVOjFRFgY9URbiSVEXnlVRF
G5lURU6cVEWBn1RFuKJUReulVEUfqVRFUqxURYWvVEW4slRF57VURSe5VEVOvFRFgb9URbjC
VEXnxVRFG8lURVLMVEWBz1RFuNJURefVVEUf2VRFTtxURYXfVEW04lRF5+VURR/pVEVO7FRF
he9URbTyVEXn9VRFH/lURVL8VEWB/1RFtAJVResFVUUbCVVFUgxVRYEPVUW0ElVF6xVVRRsZ
VUVOHFVFhR9VRbgiVUXnJVVFHylVRVosVUWBL1VFuDJVRec1VUUbOVVFTjxVRYU/VUW4QlVF
60VVRRpJVUVOTFVFhU9VRbhSVUXrVVVFH1lVRahcVUWFX1VFuGJVRedlVUUaaVVFUmxVRYFv
VUW4clVF53VVRRp5VUVSfFVFhX9VRbiCVUXnhVVFGolVRU6MVUWFj1VFtJJVReeVVUUfmVVF
UpxVRYGfVUW0olVF56VVRRqpVUVSrFVFga9VRbiyVUXrtVVFGrlVRU68VUWFv1VFuMJVRefF
VUUayVVFUsxVRYHPVUW00lVF59VVRRrZVUVO3FVFgd9VRbTiVUXr5VVFH+lVRVLsVUWF71VF
tPJVRev1VUVg+VVFTvxVRYH/VUW0AlZF8AVWRRoJVkVODFZFgQ9WRbQSVkXnFVZFGhlWRU4c
VkWFH1ZFtCJWReclVkUaKVZFTixWRYUvVkW0MlZF6zVWRRo5VkVOPFZFgT9WRbRCVkXnRVZF
GklWRU5MVkWBT1ZFtFJWRedVVkUaWVZFUlxWRYFfVkW4YlZF52VWRRppVkVObFZFgW9WRbRy
VkXndVZFGnlWRU58VkWBf1ZFvIJWReuFVkUfiVZFToxWRYWPVkW0klZF55VWRRqZVkVSnFZF
gZ9WRbSiVkXrpVZFGqlWRU6sVkWBr1ZFuLJWRee1VkUfuVZFTrxWRYG/VkW0wlZF58VWRR/J
VkVOzFZFhc9WRbTSVkXr1VZFH9lWRVLcVkWB31ZFtOJWReflVkUa6VZFUuxWRYHvVkW48lZF
5/VWRR/5VkVO/FZFgf9WRbQCV0XnBVdFHwlXRU4MV0WBD1dFtBJXRecVV0UfGVdFUhxXRYEf
V0W0IldF5yVXRR8pV0VSLFdFgS9XRbQyV0XnNVdFHzlXRU48V0WBP1dFtEJXRedFV0UfSVdF
TkxXRYFPV0W0UldF51VXRRpZV0VSXFdFgV9XRbRiV0XrZVdFGmlXRU5sV0WBb1dFuHJXRed1
V0UaeVdFTnxXRYF/V0W4gldF54VXRRqJV0VOjFdFhY9XRbSSV0XnlVdFH5lXRU6cV0WFn1dF
tKJXReulV0UaqVdFTqxXRYGvV0W0sldF67VXRSO5V0VOvFdFgb9XRbjCV0XnxVdFGslXRVLM
V0WBz1dFtNJXRefVV0Ua2VdFTtxXRYHfV0W04ldF5+VXRRrpV0VO7FdFge9XRbTyV0Xn9VdF
GvlXRU78V0WB/1dFtAJYRecFWEUaCVhFUgxYRYEPWEW0ElhF5xVYRRoZWEVOHFhFgR9YRbgi
WEXnJVhFHylYRV4sWEWFL1hFtDJYRec1WEUfOVhFTjxYRZE/WEW0QlhF50VYRRpJWEVOTFhF
gU9YRbRSWEXnVVhFGllYRVZcWEWBX1hFtGJYRedlWEUaaVhFTmxYRYFvWEW0clhF63VYRRp5
WEVOfFhFhX9YRd2CWEXnhVhFGolYRU6MWEWFj1hFtJJYReeVWEUamVhFTpxYRYGfWEW0olhF
56VYRR+pWEVSrFhFga9YRTuzWEXwtVhFGrlYRU68WEWBv1hFvMJYRefFWEUayVhFTsxYRYXP
WEW40lhF69VYRR/ZWEVm3FhFgd9YRbjiWEXr5VhFGulYRVLsWEWB71hFuPJYRef1WEUf+VhF
VvxYRYH/WEW0AllF5wVZRR8JWUVODFlFgQ9ZRbQSWUXnFVlFHxlZRVIcWUWFH1lFuCJZResl
WUUfKVlFTixZRYUvWUW4MllF6zVZRR85WUVePFlFhT9ZRbhCWUXrRVlFH0lZRaBMWUWFT1lF
uFJZRetVWUUfWVlFVlxZRYVfWUW4YllF62VZRR9pWUVSbFlFhW9ZRbhyWUXrdVlFH3lZRVJ8
WUWFf1lFuIJZReuFWUUfiVlFUoxZRYWPWUW4kllF65VZRR+ZWUVSnFlFhZ9ZRbiiWUXrpVlF
H6lZRVKsWUWFr1lFuLJZReu1WUUfuVlFUrxZRYW/WUW4wllF8MVZRR/JWUVSzFlFhc9ZRbjS
WUXr1VlFH9lZRVLcWUWF31lFuOJZRevlWUUf6VlFTuxZRYXvWUW48llF6/VZRR/5WUVO/FlF
hf9ZRbgCWkXrBVpFHwlaRVIMWkWFD1pFuBJaResVWkUfGVpFUhxaRYUfWkW4IlpF6yVaRR8p
WkVSLFpFhS9aRbgyWkXnNVpFHzlaRVI8WkWFP1pFtEJaRetFWkUfSVpFUkxaRYVPWkW4UlpF
61VaRR9ZWkVSXFpFhV9aRbhiWkXrZVpFH2laRVJsWkWFb1pFuHJaRet1WkUaeVpFUnxaRYV/
WkXAglpF64VaRR+JWkVSjFpFgY9aRbSSWkXrlVpFH5laRU6cWkWFn1pFuKJaReulWkUfqVpF
UqxaRYWvWkW4slpF67VaRR+5WkVSvFpFhb9aRbjCWkXrxVpFH8laRVLMWkWiz1pFuNJaRevV
WkUf2VpFUtxaRYHfWkW44lpF6+VaRR/pWkVS7FpFhe9aRbjyWkXr9VpFGvlaRVL8WkWF/1pF
uAJbResFW0UfCVtFWgxbRYUPW0W4EltF6xVbRR8ZW0VSHFtFhR9bRbQiW0XrJVtFHylbRVIs
W0WFL1tFtDJbRes1W0UfOVtFUjxbRYE/W0W4QltF60VbRR9JW0VSTFtFhU9bRbhSW0XrVVtF
H1lbRVJcW0WBX1tFuGJbRetlW0UaaVtFUmxbRYVvW0W0cltF63VbRR95W0VSfFtFgX9bRbiC
W0XrhVtFH4lbRVKMW0WFj1tFEpNbReuVW0UfmVtFUpxbRYWfW0W4oltF56VbRR+pW0VSrFtF
ha9bRbiyW0XrtVtFH7lbRVa8W0WFv1tFtMJbRevFW0UayVtFUsxbRYXPW0W40ltF69VbRR/Z
W0VS3FtFgd9bRbjiW0Xr5VtFH+lbRU7sW0WF71tFuPJbRev1W0Uf+VtFTvxbRYX/W0W4AlxF
6wVcRR8JXEVSDFxFhQ9cRbgSXEXnFVxFGhlcRVIcXEWFH1xFuCJcReclXEUfKVxFUixcRYUv
XEW4MlxF6zVcRR85XEVSPFxFhT9cRbhCXEXrRVxFH0lcRVJMXEWFT1xFtFJcRetVXEUfWVxF
TlxcRYVfXEW4YlxF52VcRR9pXEVSbFxFhW9cRbhyXEXndVxFH3lcRU58XEWBf1xFtIJcReuF
XEUfiVxFUoxcRYWPXEW4klxF65VcRRqZXEVSnFxFhZ9cRbiiXEXrpVxFH6lcRVKsXEWFr1xF
uLJcRee1XEUfuVxFTrxcRYW/XEW4wlxF58VcRR/JXEVOzFxFgc9cRbTSXEXr1VxFH9lcRVLc
XEWF31xFtOJcRevlXEUf6VxFTuxcRYXvXEW08lxF5/VcRR/5XEVS/FxFhf9cRbgCXUXrBV1F
HwldRVIMXUWFD11F9hJdResVXUUfGV1FThxdRYEfXUW4Il1F6yVdRR8pXUVSLF1FhS9dRbgy
XUXrNV1FHzldRVI8XUWuP11FtEJdRetFXUUaSV1FUkxdRYVPXUW4Ul1F61VdRR9ZXUVqXF1F
hV9dRbhiXUXnZV1FGmldRVJsXUWFb11FuHJdRet1XUUfeV1FTnxdRYF/XUW0gl1F54VdRR+J
XUVOjF1FgY9dRbiSXUXnlV1FH5ldRU6cXUWFn11FuKJdReelXUUfqV1FUqxdRYGvXUW0sl1F
57VdRRq5XUVSvF1Fgb9dRbjCXUXrxV1FGsldRVLMXUWFz11FtNJdRevVXUUa2V1FTtxdRYHf
XUW04l1F5+VdRR/pXUVO7F1Ftu9dRbjyXUXr9V1FH/ldRU78XUWF/11FtAJeRecFXkUaCV5F
UgxeRYUPXkW4El5F6xVeRRoZXkVSHF5FgR9eRbgiXkXrJV5FHyleRU4sXkWBL15FuDJeRec1
XkUfOV5FTjxeRYE/XkW4Ql5F60VeRR9JXkVSTF5FgU9eRbRSXkXnVV5FGlleRU5cXkWBX15F
tGJeRedlXkUaaV5FUmxeRYVvXkW0cl5F63VeRR95XkVSfF5F</AssayXData><AssayYData Points="900">598rQADfK0AmIytASroqQPAUKkA22ClAY5spQO+OKUAU1ChAA9soQGEwKEDQbihAvHAoQC1E
KECWSyhAshwoQLn7J0DbOShAYPMnQHM2KEAWJChA4D0oQMVCKEB+8idAOSQoQBgUKECpCihA
PxgoQGoWKED/IChAs/QnQAC/J0B6CyhA87InQGQUKEAmzydAQt4nQIUZKECl1SdAUxooQHc6
KEAR2SdAWP8nQC7wJ0BsQyhANygoQGQRKEAQJShARg8oQIT/J0CtUShAsuInQC9RKEBzDihA
ZzQoQLkMKED1NChAlS0oQAcsKED2dShAWTAoQBYtKEDMeyhAHFMoQGBiKEDsGShAcRkoQD5d
KEDFZChAZfAnQAtEKED7TyhAF2UoQH4lKEDJcChA2EgoQHRmKEC0dyhAgTUoQLBtKECMYihA
SAMoQBVWKEDgbyhAiGMoQBWcKEDzgShAgkcoQMtGKED1byhAgXYoQJZQKECTYyhA0r8oQAvR
KEDCaChAwzgoQJxnKEAkRShAdIwoQAVWKEDkPyhAaWooQD2TKEAGdihAC1IoQLt7KEB6lChA
dk4oQDh/KEDvtChAVHsoQOS0KEBytShAfoMoQFyMKECd1ShA71MoQKiZKEA/eyhA+YAoQOqq
KEA68yhAnc8oQPyDKEB0XShA3pwoQGKmKECsdyhAjYQoQGNaKEBxwihAFsEoQMKRKEDJxihA
1WkoQOKmKEAqlihA+YgoQB+xKEDLoChAQMIoQGGMKECg3ShAOegoQJOYKEDUnihAynUoQJ+l
KEB5oihAaYUoQC6hKEDA1ChAxsgoQKexKEDguShAYrgoQOuaKECtyihAHIwoQKT6KECAuChA
fBYpQPyPKECPxChAtKYoQJruKEAY/ShAKL4oQCPFKEAP2ihAURApQATdKEDG4ShAgeYoQNPI
KEBw4ChArOwoQLz2KECx0yhAmwYpQM7BKEAkIylA9xUpQMLhKEDC0ihAitsoQM7mKEBuMClA
eyMpQPz7KEB/1ChAg+soQKrMKECq3ShAo+AoQLQSKUDGJilAmesoQIVDKUB1IilAb0wpQP4a
KUCPGClARssoQF1MKUAmxyhAwBQpQJdJKUAgKClAVBgpQEw1KUD0QSlA+iYpQI/0KEDw5ihA
ejspQMcHKUDxAClAyfkoQBBjKUCWYClAry4pQO+XKUC6BSlAiEYpQA/WKEAi4ChAgBwpQBld
KUAF/ihAWiMpQEAmKUBqTSlAglopQM9sKUCeTClA11QpQBRGKUBVKClAZ1MpQKtUKUAMOClA
oIEpQCMhKUDJbSlAHpkpQAhgKUAvjClAzGQpQFJOKUABNilAmpkpQB4gKUAQUClAVCkpQLJg
KUAcqilAY3opQB5mKUD0jClAH1wpQB9gKUALKSlAqz8pQDtoKUAyXSlAAzwpQO+XKUApoylA
MkgpQOd6KUDOYylAuqwpQC5cKUCiYilAP5ApQHSNKUB2gSlAvjwpQOvPKUANvClAnZApQB5o
KUA7lilACrYpQNh/KUCthylAZnQpQAyOKUAD1ClAs7QpQL62KUAVwSlA3dUpQCdaKUCPtSlA
2d4pQISPKUDXnylAxqgpQG9oKUCcrylA+48pQFyQKUAr6ClAY7wpQFG+KUA7kClAe4opQOGP
KUANwClAVl8pQAZ3KUD8jSlA+8QpQGtxKUA4lSlAnFkpQG1+KUDkpylAOJspQBSkKUBK5SlA
e3gpQBG0KUCD3ClAgdkpQAukKUAjzilAl5UpQPnPKUCO8ilAK6kpQBLVKUB06SlATNcpQN2G
KUAy+ylAOrYpQCLJKUDj0ylAhsIpQN7XKUDpkilApDYqQD/YKUDT9SlAGv8pQP6pKUBJ2SlA
Zt8pQFLGKUCTECpAndwpQHG7KUBfyylAi+cpQE+4KUDl0ilAM7QpQGeCKUABrSlAFQEqQMQB
KkDE0ClAgIkpQMfxKUDK/ilAaqIpQDx0KUC8ESpAavApQM0HKkCANCpAyuIpQPEdKkDP+SlA
SPkpQGHqKUA3lylA4S8qQPzMKUBH8ilA6w8qQA8ZKkBLJSpAGgsqQLRNKkAd5ilAtiMqQKPK
KUBCxilAaU8qQEP7KUB/DipAvhYqQHJTKkAf+ylAgOkpQD8RKkA9SCpAN/4pQPoQKkAmMSpA
1xMqQHAPKkA/4SlAAOMpQAvrKUBkRCpAlUUqQJUHKkAHKSpA8vcpQNAtKkBIXCpAKlQqQNhG
KkDWVCpAAGcqQAlQKkDIbSpAyEAqQA1aKkATHCpAyl4qQOMtKkABLypAdzwqQFstKkBOGipA
JSsqQAD+KUBgWCpAKhcqQKBNKkCQASpAd3AqQBpAKkA0eipAf3sqQGxMKkCaCypATVAqQDBA
KkDpTypAH28qQOB+KkAIXCpAKDsqQHZYKkBMSipAzzEqQAeEKkCIkCpA9n0qQDU2KkDmbypA
MWkqQKJ7KkD0kCpA2CgqQHxyKkDpdypA4FMqQHGAKkDBlCpAZF4qQO9rKkD+SypAeFQqQOi4
KkCRMipAozIqQK+JKkALPipAPFkqQBqyKkDCPSpAy3AqQGpaKkCgfypAlZsqQKCaKkABzCpA
cWAqQGHOKkDEXCpAHpgqQGVtKkDlqCpApUQqQPu2KkDWlCpAaooqQDeWKkDpiypAmIIqQJWJ
KkAFnSpAHqUqQC1vKkA7TipAAmMqQGmiKkCygypA/2AqQNK7KkAYhipAeMAqQPZxKkBQjypA
KasqQIp8KkAQgCpAHoYqQGm8KkDXjCpAVY4qQMkFK0D5cypAGbQqQP9IKkA4xCpA+58qQAW7
KkAKzypAHtsqQIGeKkBUtipAFMIqQGaPKkBvnipAVagqQPOuKkDUyipANwwrQCmuKkC9pipA
zOwqQMqZKkAb9CpARsUqQFqOKkAisCpAQt8qQBGNKkB1wSpAKMEqQJPNKkB5rypAF30qQLOL
KkDojypAt7sqQBadKkDU2ypAW9MqQMu6KkC81CpAW5wqQK+tKkBMxCpAPg0rQFbBKkBcnCpA
ia8qQGVeKkCD7ypA0LIqQA7SKkAtuCpASNwqQPjIKkDx3ipARPwqQOHAKkD06ypAePMqQDgC
K0CRxSpAscoqQDolK0AInSpAqdcqQIUsK0CP0SpANQgrQMQHK0A69CpAJu4qQPDHKkCYvSpA
LuUqQBkTK0C97CpA/gcrQBTOKkAH+ypA/84qQLSnKkA0FytAU9AqQC7ZKkD2uipAIykrQHjb
KkAG6ypA09AqQP63KkBLAStA7dIqQNvvKkD/ACtAlSgrQC/jKkCXzipAlLsqQPugKkCvSCtA
u7kqQIHdKkDkpCpAzfoqQIbNKkB08CpAVhwrQMdEK0Bh5CpAaOsqQP8wK0A65ypAGvoqQIvG
KkAj5ipAOA0rQCzEKkAszCpAGNMqQAr8KkCdtSpAwtEqQOYBK0BEpSpA+DQrQE0AK0BC2SpA
TucqQCcGK0AT+SpAEQ4rQJfyKkCW7CpA3QQrQBwAK0BnGytA0fUqQP8wK0AKSCtAY/IqQGLX
KkAM2ipATgorQHgJK0DkEitARCUrQCQdK0Dx3CpA/xkrQNIkK0CFEitAsBorQH0OK0Cr/SpA
9k0rQDs2K0CZJCtABxQrQAE+K0D+DStAWJ4rQIcvK0Cn/ypAZSgrQPjjKkC1IytAv9kqQJFE
K0Ay/CpAViErQLQkK0DBYStAcS4rQIMKK0CWGytA8xMrQL0zK0BYmitAzTUrQMRdK0DtQytA
OAgrQMExK0AgFStAbkkrQEUSK0CbBStA9SErQD09K0BcHCtA4EcrQFxZK0B1TytAKB8rQKUW
K0DXHStAlB8rQH94K0AaHStAaTArQB9yK0ApQStArR4rQChBK0BH5ipAOC8rQF5wK0AD/ypA
lT8rQId3K0ACSCtAtRcrQBRoK0AnLCtATi8rQF82K0DaTytAwIcrQBboKkAipCtARkErQEFa
K0DMRitAGUIrQANXK0ClcCtAelErQGgVK0BaMCtAH14rQG4wK0DdcitAMzQrQKiEK0AgqytA
tTMrQFE/K0AjKCtAmHIrQEYqK0A7nytABIorQNu6K0DLYytAYKkrQKNsK0CsdytAAE8rQL57
K0BJRCtA03IrQC6HK0AWfitAk+YrQCtdK0A9citAU7krQG5UK0CMoitA8lYrQBpjK0B/sCtA
Q4UrQPSiK0A3VytAFVMrQAVlK0DeRytAp3crQL1fK0BOYitAoLgrQIuaK0D6hCtAB20rQLZY
K0DFeStArj4rQBZ6K0D9hStAOakrQLmmK0AeYytAEM0rQOF8K0DUcCtAxmErQJl+K0B3gitA
6YwrQGilK0BzlitA8HwrQPajK0B/SitAG3orQHCGK0DONytAMbkrQIeJK0AsaitASuErQH+8
K0DwZytALY8rQFiBK0CStStAG58rQMJhK0CWxCtAq8krQADnK0AlsytAFrkrQJenK0BcfytA
FccrQHTTK0AwWytAVpMrQKxzK0BckStAN4crQDCCK0ALZytAm9IrQJvQK0BBgCtAkG4rQI1+
K0AHzitAmK0rQL5xK0BRbytAs9UrQNSxK0DrpCtACbIrQLy4K0ByrCtAkGorQEu8K0B+nitA
LvcrQOWWK0BCuitAzK8rQLGVK0BtlytAWJYrQJaMK0A6iitAeeErQG/fK0AmqCtATM4rQPaV
K0DXrStAE7MrQKnlK0AfjCtA7cMrQCLQK0DQwytAENgrQHHLK0BP4itAkOsrQC3YK0Ae5itA
K8grQKTyK0AqwCtA1KwrQOB1K0BjuCtAWawrQOJuK0D7oytA</AssayYData></Step><Step><CommonData><SampleLocation>1</SampleLocation><SampleID></SampleID><SampleGroup></SampleGroup><SampleInfo></SampleInfo><SampleRow>F</SampleRow><SamplePlate>1</SamplePlate><WellType>BUFFER</WellType><Concentration>-1</Concentration><ConcentrationUnits>µg/ml</ConcentrationUnits><MolarConcentration>-1</MolarConcentration><MolarConcUnits>nM</MolarConcUnits><MolecularWeight>-1</MolecularWeight><Temperature>25</Temperature><StartTime>4323921</StartTime><AssayTime>180</AssayTime></CommonData><FlowRate>600</FlowRate><StepType>DISASSOC</StepType><StepName>Dissociation</StepName><StepStatus>OK</StepStatus><ActualTime>180</ActualTime><CycleTime>0.2</CycleTime><AssayXData Points="900">hX9eRbiCXkXrhV5FG4leRVKMXkWBj15FuJJeReuVXkUfmV5FUpxeRYGfXkW4ol5F66VeRR+p
XkVOrF5Fga9eRbiyXkXrtV5FG7leRU68XkWFv15FuMJeRefFXkUbyV5FTsxeRYXPXkW40l5F
59VeRR/ZXkVS3F5Frt9eRbjiXkXr5V5FH+leRVLsXkWB715FuPJeRev1XkUf+V5FTvxeRYH/
XkW4Al9F5wVfRTMJX0VSDF9FhQ9fRbgSX0XrFV9FHxlfRVIcX0WFH19FuCJfReclX0UfKV9F
TixfRYUvX0W0Ml9F5zVfRRs5X0VSPF9FhT9fRbRCX0XrRV9FH0lfRU5MX0WFT19FtFJfRetV
X0UbWV9FUlxfRYVfX0W0Yl9F52VfRRtpX0VObF9FhW9fRbhyX0XndV9FH3lfRVJ8X0WFf19F
uIJfReeFX0UfiV9FUoxfRYGPX0W4kl9F55VfRR+ZX0VOnF9FgZ9fRbiiX0XnpV9FH6lfRVKs
X0WFr19FtLJfRee1X0UfuV9FUrxfRYW/X0W4wl9F58VfRR/JX0VSzF9Fgc9fRbTSX0Xr1V9F
N9lfRU7cX0WB319FtOJfReflX0Ub6V9FTuxfRYHvX0W08l9F6/VfRR/5X0VS/F9Fgf9fRbQC
YEXrBWBFHwlgRU4MYEWFD2BFuBJgRecVYEUfGWBFUhxgRYEfYEW0ImBF5yVgRRspYEVSLGBF
gS9gRbQyYEXnNWBFGzlgRVI8YEWBP2BFtEJgRetFYEUfSWBFUkxgRYVPYEW4UmBF61VgRRtZ
YEVSXGBFgV9gRbRiYEXrZWBFG2lgRU5sYEWFb2BFtHJgRfR1YEUbeWBFUnxgRYV/YEW4gmBF
54VgRR+JYEVSjGBFhY9gRbiSYEXrlWBFH5lgRVKcYEWBn2BFuKJgReelYEUfqWBFTqxgRYWv
YEW4smBF67VgRRq5YEVuvGBFgb9gRbTCYEXrxWBFGslgRVbMYEWFz2BFuNJgRevVYEUf2WBF
UtxgRYXfYEW04mBF6+VgRRrpYEVS7GBFhe9gRbTyYEXr9WBFH/lgRW78YEWF/2BFtAJhResF
YUUaCWFFTgxhRYEPYUW4EmFF5xVhRRoZYUVOHGFFgR9hRbgiYUXrJWFFGilhRU4sYUWBL2FF
tDJhRes1YUUaOWFFTjxhRYU/YUW0QmFF50VhRR9JYUVOTGFFhU9hRbRSYUXnVWFFGllhRVJc
YUWBX2FFtGJhRedlYUUaaWFFTmxhRYFvYUW4cmFF53VhRRp5YUVSfGFFhX9hRbiCYUXnhWFF
H4lhRVKMYUWBj2FFtJJhReeVYUUfmWFFUpxhRYGfYUW4omFF56VhRSOpYUVOrGFFga9hRbSy
YUXrtWFFH7lhRVK8YUWBv2FFtMJhRefFYUUfyWFFUsxhRYHPYUW40mFF69VhRRrZYUVS3GFF
gd9hRbTiYUXr5WFFGulhRU7sYUWB72FFtPJhRev1YUUa+WFFTvxhRYH/YUW0AmJF6wViRRoJ
YkVSDGJFhQ9iRbgSYkXnFWJFGhliRU4cYkWFH2JFuCJiReclYkUaKWJFTixiRYEvYkW0MmJF
6zViRRo5YkVOPGJFgT9iRbhCYkXrRWJFGkliRU5MYkWBT2JFtFJiRedVYkUaWWJFTlxiRYFf
YkW4YmJF52ViRRppYkVObGJFhW9iRbhyYkXrdWJFGnliRVJ8YkWFf2JFuIJiReeFYkUaiWJF
UoxiRYGPYkW4kmJF65ViRRqZYkVOnGJFgZ9iRbSiYkXrpWJFGqliRVKsYkWBr2JFuLJiRee1
YkUauWJFTrxiRY2/YkW0wmJF58ViRRrJYkVOzGJFhc9iRbjSYkXr1WJFGtliRU7cYkWB32JF
tOJiReflYkUa6WJFUuxiRYHvYkW08mJF6/ViRR/5YkVO/GJFgf9iRbgCY0XnBWNFHwljRU4M
Y0WBD2NFvBJjResVY0UaGWNFThxjRYUfY0W0ImNF5yVjRRopY0VSLGNFgS9jRbQyY0XnNWNF
GjljRVI8Y0WBP2NFtEJjRedFY0UfSWNFUkxjRYFPY0W4UmNF51VjRRpZY0VOXGNFgV9jRbRi
Y0XnZWNFGmljRU5sY0WFb2NFtHJjRed1Y0UaeWNFTnxjRYF/Y0W0gmNF54VjRRqJY0VOjGNF
gY9jRbiSY0XnlWNFGpljRU6cY0WBn2NFtKJjReelY0UaqWNFTqxjRYGvY0W0smNF57VjRRq5
Y0VOvGNFhb9jRbjCY0XnxWNFGsljRU7MY0WBz2NFtNJjRefVY0Ua2WNFUtxjRYXfY0W44mNF
5+VjRRrpY0VS7GNFhe9jRbTyY0Xn9WNFGvljRU78Y0WB/2NFtAJkRecFZEUaCWRFUgxkRYEP
ZEW0EmRF5xVkRRoZZEVOHGRFgR9kRbQiZEXnJWRFGilkRU4sZEWBL2RFtDJkRec1ZEUaOWRF
UjxkRYE/ZEW0QmRF50VkRRpJZEVOTGRFgU9kRbRSZEXnVWRFGllkRU5cZEWBX2RFtGJkRedl
ZEUaaWRFTmxkRYFvZEW4cmRF53VkRRp5ZEXNfGRFgX9kRbSCZEXnhWRFH4lkRV6MZEWBj2RF
tJJkReeVZEUamWRFUpxkRYGfZEW0omRF56VkRRqpZEUGrWRFia9kRbSyZEXntWRFGrlkRU68
ZEWBv2RFuMJkRefFZEUayWRFTsxkRYXPZEW00mRF59VkRR/ZZEVS3GRFhd9kRbTiZEXr5WRF
GulkRU7sZEWB72RFuPJkRev1ZEUa+WRFUvxkRbL/ZEW4AmVF5wVlRRoJZUVODGVFhQ9lRbgS
ZUX8FWVFGhllRVIcZUWBH2VFtCJlReclZUUaKWVFTixlRYkvZUW0MmVFTjZlRRo5ZUVSPGVF
hT9lRbRCZUXrRWVFGkllRU5MZUWBT2VFtFJlRetVZUUfWWVFTlxlRYFfZUW0YmVF62VlRR9p
ZUVObGVFhW9lRbRyZUXrdWVFGnllRU58ZUWFf2VFuIJlReuFZUUaiWVFUoxlRYWPZUW4kmVF
65VlRRqZZUVSnGVFhZ9lRbiiZUXnpWVFH6llRVKsZUWFr2VFuLJlReu1ZUUfuWVFUrxlRYW/
ZUW4wmVF68VlRR/JZUVSzGVFhc9lRbjSZUXr1WVFH9llRVLcZUWF32VFuOJlRevlZUUf6WVF
UuxlRYXvZUW48mVF6/VlRR/5ZUVS/GVFhf9lRbgCZkXrBWZFHwlmRVIMZkWFD2ZFuBJmResV
ZkUfGWZFUhxmRYUfZkW4ImZF6yVmRSMpZkVSLGZFgS9mRbgyZkXrNWZFHzlmRVI8ZkWFP2ZF
uEJmRetFZkUjSWZFUkxmRYVPZkW4UmZF61VmRR9ZZkVSXGZFhV9mRbhiZkXrZWZFH2lmRVJs
ZkWFb2ZFuHJmRet1ZkUfeWZFUnxmRYV/ZkW4gmZF64VmRRqJZkVSjGZFhY9mRbiSZkXrlWZF
H5lmRVKcZkWFn2ZFuKJmReulZkUfqWZFUqxmRYWvZkW4smZF67VmRRq5ZkVSvGZFhb9mRbjC
ZkXrxWZFGslmRVLMZkWFz2ZFuNJmRevVZkUf2WZFUtxmRYXfZkW44mZF5+VmRR/pZkVS7GZF
he9mRd3yZkXr9WZFGvlmRVL8ZkWF/2ZFuAJnResFZ0UfCWdFUgxnRYUPZ0W4EmdF6xVnRR8Z
Z0VSHGdFhR9nRbgiZ0XrJWdFHylnRVIsZ0WFL2dFtDJnRes1Z0UfOWdFUjxnRYU/Z0W4QmdF
60VnRRpJZ0VSTGdFhU9nRbhSZ0XrVWdFH1lnRVJcZ0WFX2dFuGJnRetlZ0UaaWdFUmxnRYVv
Z0W4cmdF63VnRR95Z0VOfGdFhX9nRbiCZ0XrhWdFH4lnRVKMZ0WBj2dFuJJnReeVZ0UfmWdF
UpxnRYWfZ0W0omdF66VnRR+pZ0VSrGdFha9nRbiyZ0XrtWdFGrlnRU68Z0WFv2dFuMJnRevF
Z0UfyWdFUsxnRYHPZ0W40mdF69VnRR/ZZ0VS3GdFhd9nRbjiZ0Xr5WdFH+lnRVLsZ0WB72dF
uPJnRev1Z0Uf+WdFUvxnRYX/Z0W4AmhF6wVoRRoJaEVSDGhFhQ9oRbQSaEUdFmhFHxloRU4c
aEWFH2hFuCJoReslaEUaKWhFUixoRYEvaEW4MmhF6zVoRR85aEVSPGhFhT9oRbhCaEXrRWhF
GkloRVJMaEWFT2hFuFJoRetVaEUfWWhFUlxoRYVfaEW4YmhF62VoRR9paEVSbGhFhW9oRbhy
aEXndWhFH3loRVJ8aEWFf2hFuIJoReuFaEUfiWhFUoxoRYGPaEW4kmhF65VoRR+ZaEVOnGhF
gZ9oRbiiaEXrpWhFH6loRVKsaEWFr2hFuLJoRee1aEUfuWhFUrxoRYW/aEW4wmhF68VoRR/J
aEVSzGhFhc9oRbTSaEXr1WhFGtloRVLcaEWF32hFuOJoRevlaEUf6WhFTuxoRYXvaEW48mhF
6/VoRR/5aEVS/GhFhf9oRbQCaUXrBWlFHwlpRU4MaUWFD2lFuBJpResVaUUfGWlFUhxpRYEf
aUW0ImlF6yVpRR8paUVSLGlFgS9pRbQyaUXrNWlFHzlpRU48aUWFP2lFtEJpRetFaUUfSWlF
TkxpRYVPaUW4UmlF51VpRR9ZaUVSXGlFhV9pRbRiaUXrZWlFGmlpRU5saUWBb2lFtHJpRet1
aUUfeWlFUnxpRYV/aUW0gmlF64VpRR+JaUVOjGlFhY9pRbiSaUXrlWlFGplpRVKcaUWFn2lF
uKJpReulaUUaqWlFUqxpRYGvaUW0smlF57VpRR+5aUVSvGlF</AssayXData><AssayYData Points="900">i4wqQCnPKkDuRStArOQrQERmLEAgDS1Acy4tQGSjLUBY+y1AbxAuQFwXLkDsUS5AQX8uQN2h
LkDbuC5ACM0uQN76LkDh7S5AbSIvQGp1L0BNOi9APDAvQA6EL0AliS9A83UvQHWUL0DxhC9A
54gvQCOTL0D9wS9A/5EvQOqUL0DSyy9AHZAvQDCDL0CP0C9AlIgvQPSaL0Coji9A8rEvQO6R
L0A6yC9AIqEvQCunL0AOsy9AEZovQHTeL0APly9AstEvQNOPL0CzlC9AVZ4vQIu2L0BZwS9A
DAQwQKK5L0CZuS9AONkvQFbsL0D3vi9AmlkvQMbGL0Dvyi9AM9UvQCTBL0Cdsi9A8KUvQHnV
L0Coqi9A/9AvQCG/L0AU7S9ACe0vQFiqL0Beuy9AB8QvQJq3L0DEyC9AzsAvQJmXL0Bhny9A
8cEvQI6EL0BvuS9A+9UvQKWqL0C93S9AUPkvQLCrL0AFYi9ATNsvQLHUL0AC0C9AwL0vQDDM
L0BXwy9AadgvQKufL0Ay6y9AQ8IvQPWBL0BBoC9Ax7IvQA7BL0B0ji9AYrgvQOHHL0BaoC9A
O50vQH29L0BYny9AqZgvQJfFL0CW6i9AdukvQDy+L0CX4C9AVPEvQOPAL0BIzi9AspUvQCBx
L0DEFTBAka8vQBGVL0B7zS9Agt4vQPKKL0Daui9A5aMvQIrWL0Dpfy9AD5svQAvpL0BJEDBA
y+ovQIeJL0Dzfy9AutgvQK0BMEDAwi9AJ6AvQBpDL0CWty9A9MIvQIqtL0DEhi9AoLMvQEiA
L0A5ty9AP/EvQG3EL0Bd2S9AmIEvQAHiL0BRry9AlpkvQHfHL0BYrC9A6YAvQIfNL0CYyS9A
obQvQIP8L0CYpi9Ar90vQEoSMEAh1S9AmuEvQNV3L0Dp3y9AbfEvQAyxL0DHVC9AZdQvQEPH
L0CApS9AjBYwQD27L0AZ/i9AEPUvQJWaL0Cyoi9ARq0vQLr2L0BBoy9AkeAvQAfbL0COtS9A
dMIvQA8QMEAx3C9AOfYvQIL3L0CZpy9AMcsvQGfdL0BFvS9ARvovQMmrL0CzvS9AigcwQFOD
L0A+GjBADPkvQNH1L0C9ty9AlvQvQIf4L0BCqy9Ae94vQFK0L0CxFDBAAfkvQGDKL0Bl2i9A
sL4vQHQkMEDM4i9Ap7cvQM6iL0Dd2y9ARKwvQM+/L0A7EDBAqNIvQIPvL0D2+i9Ag9svQHDj
L0Dx+y9AS9AvQNjJL0A31i9AJxMwQAEMMEDZmS9AhckvQO0TMEDP3y9AkJ0vQEC8L0D11i9A
TMAvQOqyL0CX4y9AUJsvQJj+L0B49y9AM48vQPqqL0DGIzBAHbUvQFqbL0Ct9C9AYL8vQDuY
L0Afri9Ab7AvQGPlL0DIxi9A4BMwQLDRL0Bh/C9AJJYvQNo1MEDVpC9AUP4vQBvUL0BJ7y9A
3LQvQOIQMEAvKDBAUQ8wQC3hL0Clwi9ABtkvQFbgL0CBsC9A07IvQADML0AS8i9Ag9IvQG8K
MEACrC9A860vQAfUL0DU8S9AIjYwQAQVMEAXBDBAy+MvQOSxL0CNzS9AluEvQEq6L0Dq/S9A
S+4vQIj/L0CT5i9AFcgvQOYWMEAjBDBA39svQIzVL0Ba/y9AnfEvQMMFMEA5+C9A1uUvQNnL
L0Aw/C9A6K0vQLTdL0By7i9AKhgwQGsEMECj0C9AJgQwQO0VMEC09C9AivgvQK7jL0BiEjBA
5SEwQFoZMEAKCjBADtQvQLoCMEAFwS9AItQvQE4CMEA0EzBAEvQvQAIQMEASwy9AYtsvQFD/
L0BkBzBASPkvQLgWMECO+S9AEAAwQFrPL0BZGjBAzu8vQJ8IMEDOCzBAUyEwQGkAMEDYwC9A
7jIwQEW0L0D6LDBAQ9cvQKTQL0A95C9AvNUvQLPLL0DCDDBAbOcvQKYQMEB28i9AZwowQFT5
L0DoIzBAvu0vQIo5MECG2i9AhwcwQIXaL0B0LzBAeAcwQEUHMECWFTBA480vQN9JMEBY/i9A
19ovQBLwL0Dl8S9AXv0vQAlZMEC5UTBAufUvQIYcMEA35i9A/C8wQMciMEBf3y9AEwIwQGK+
L0C2BzBAtQUwQPztL0Au2y9AjhgwQPXlL0BbGDBAuvUvQC/jL0Do7i9Aw/QvQJgRMEBdBDBA
DRAwQC4CMEDVOjBALfAvQEccMEBtCjBAYicwQBlQMED77S9Ar+IvQIfYL0BP8S9AKA4wQMwU
MEBCIDBACMwvQP4jMEBs/i9A3u8vQOrgL0CHIzBA3wUwQFpLMEDORjBAse8vQORCMEA/BTBA
9h0wQMYYMEB65y9AjBAwQAL2L0AoKDBAFwkwQDwDMEBJZzBAFyMwQAk0MEBx5y9Art4vQMnx
L0BCLTBAmRswQEzdL0AH4i9AWc4vQEQfMEDQJTBAVwkwQEXvL0CzCjBAelQwQFQFMECTITBA
Iu8vQOMuMEBzWzBA6R0wQCQ5MEASgjBArhIwQKtVMEBmXTBANgcwQCnxL0C1PTBAJfkvQDMc
MEBS9y9AX2cwQEVJMEDCDDBARm4wQC8LMECdWDBASzswQEIMMEBPSTBA4LsvQDYqMEDXSjBA
oRAwQPhSMEDeFDBAUG0wQGsWMECVGzBAXCEwQAYeMEAyJTBAcT8wQDAwMEBUKzBADAcwQDAm
MEDlJTBAIjEwQIM1MEAbTDBAMD8wQOkMMEBxBjBA++svQMtjMECnYTBA3TkwQPAIMEB6LDBA
3QwwQPoDMEAhHDBAYCMwQHYXMEAbQjBATjwwQPwEMEC5IDBAcDQwQHBIMEBbXDBAVyowQGpY
MEDzDzBAtEowQPosMEDuEjBAH28wQCgoMECFHDBATzYwQJdKMECwQTBAFFMwQExcMEDwSTBA
Dw0wQFN3MEBCQTBAahAwQD8WMECvHTBAozAwQMI5MEAqTzBAQjQwQMUYMEDdFDBAQlgwQH1B
MEChJDBAdyUwQAolMEAwPzBAgFswQIc5MEBFIzBAZJcwQFMwMEBARjBARRkwQLf/L0DMcDBA
Iz4wQLVAMEC4SDBApkUwQLkgMEBpcDBAcU0wQP9iMEDuHDBALEUwQAp5MECTQjBAZGswQOVZ
MEAgYTBAwz0wQHwtMECPSjBAp4cwQA1BMEBvHjBAP1AwQJlaMEBAdTBALlswQAIjMEApMDBA
Em4wQA9eMEBRhTBAAYgwQBM8MEBiezBAIGswQMhSMECbRjBAeCgwQJONMED9nDBA5VMwQPJD
MEDCcTBAMW4wQBlWMEDRZzBAaKkwQDJjMECBTzBA8mkwQE0rMED0ZDBAIl4wQPF2MEAjJzBA
zVMwQA5qMEBAYDBAdhYwQOQ/MECTTzBAXXEwQLJbMEBOFDBAqIIwQKxqMECJQDBApU4wQCxs
MECJpzBAfG8wQH18MEA2ajBAEk8wQNa4MECWPjBA2X8wQIBsMEDfOzBA/UQwQK6SMECNuTBA
NjcwQJZdMEDVmDBAM14wQG5WMEBTqzBAQTUwQLlaMEDeezBAwHMwQEmnMEDXfjBA/owwQNJ/
MED8bTBAPH0wQCtWMEBHRjBAux0wQMqUMEDVMTBAhIYwQEJ1MEBVozBAZlswQOdqMEDeaDBA
JJQwQKSrMEBbSjBAQm8wQLdbMEBxjTBAr4IwQGKOMEACLjBA72IwQKdjMEBacjBAlkYwQFdu
MEAAajBAIGUwQCaBMEDAdjBAyWowQMZNMEAMzDBAAHgwQMeHMEAgkjBAwpkwQFFLMEC1kTBA
+UcwQFF6MEDveTBAfWgwQFgvMECvVTBAL2IwQCCVMEDgeTBArZAwQMWYMECbczBAdqEwQGx0
MEDHqTBAlIEwQIZbMEAAeTBA/74wQKddMECKlDBACrYwQCNbMEA6ljBAt3UwQFihMECJOTBA
zbMwQFi2MEB/izBAyWcwQARyMECRPTBA4XgwQBuMMECClDBAlrkwQABmMEBqjTBAEXowQIOI
MEDthzBAo1cwQIymMEDypTBAtqAwQJHnMECYfzBAhHowQJUkMEAWwzBAl3kwQI6JMEDqezBA
dJIwQB1tMEBaajBAasEwQO51MEB2rDBA1m0wQGiBMECseDBAsI0wQPvDMEBJsTBANccwQI2P
MEBCcDBAxG4wQM+fMEDK2zBAb34wQGW+MEBDzjBAbZAwQFvEMEA0hDBA3JowQBjMMECHRTBA
wcYwQIyOMEDYkjBA87IwQF6vMECjtTBA1t0wQPyOMEA7qjBATF4wQBTMMEDtuTBA4qAwQM6H
MEAJfDBAR5owQF/IMEBdmTBAboAwQA+TMEDKzjBA0q4wQILGMEDcsTBACcowQDi6MECcxjBA
c8IwQL2cMEDmzDBAt5EwQGeCMEDdtjBA4a8wQLZ1MECBmDBAcYAwQB6vMEAovDBA6LEwQBjd
MEDK0jBAkcAwQKq8MEAdlzBABLAwQCjcMECywzBAVfAwQLabMECXvzBAzJswQLmqMECUgDBA
o9AwQFTaMEDauzBAUp8wQESQMECAjzBAaLMwQPwjMUA3djBArqowQHjuMECynDBAicEwQOKy
MEAJ2DBAR6QwQLy5MED+qjBAb6UwQA7LMEC2mjBAqO4wQF8AMUDuljBAicMwQP7pMEBc1TBA
eOcwQDX5MECn6DBA5sEwQIG1MECBwTBAWbAwQJqcMEB1pTBAbg8xQM3DMECC5TBAJs8wQDGA
MEBRwDBAwogwQESbMEAM9DBA6aowQOfwMEBb3jBAKZ8wQL+ZMEDtDDFAi94wQEefMECrqjBA
v8cwQMOiMECK3jBADXIwQPbLMEAeqjBAubcwQJCUMEDY8jBA</AssayYData></Step><Step><CommonData><SampleLocation>11</SampleLocation><SampleID></SampleID><SampleGroup></SampleGroup><SampleInfo></SampleInfo><SampleRow>F</SampleRow><SamplePlate>1</SamplePlate><WellType>REGENERATION</WellType><Concentration>-1</Concentration><ConcentrationUnits>µg/ml</ConcentrationUnits><MolarConcentration>-1</MolarConcentration><MolarConcUnits>nM</MolarConcUnits><MolecularWeight>-1</MolecularWeight><Temperature>25</Temperature><StartTime>4513274</StartTime><AssayTime>5</AssayTime></CommonData><FlowRate>1000</FlowRate><StepType>KREGENERATION</StepType><StepName>Regeneration</StepName><StepStatus>OK</StepStatus><ActualTime>4.99907</ActualTime><CycleTime>0.2</CycleTime><AssayXData Points="25">hb9pRbTCaUXrxWlFH8lpRVLMaUWRz2lFuNJpRefVaUUf2WlFUtxpRYXfaUW04mlF6+VpRRvp
aUVe7GlFge9pRbTyaUXn9WlFH/lpRU78aUWB/2lFuAJqResFakUbCWpFTgxqRQ==</AssayXData><AssayYData Points="25">A76Nv/LUsr/9Uca/7ovRv4MV2r/as+G/e9rnv11J7b9kKvG/pAb2v84j+b9BH/y/aT//vxjn
AMAC8QHAdqADwNWABMCrSQXAwHQGwJEQB8A9wwfAIZcIwNJ4CcC9SgrAE6YKwA==</AssayYData></Step><Step><CommonData><SampleLocation>12</SampleLocation><SampleID></SampleID><SampleGroup></SampleGroup><SampleInfo></SampleInfo><SampleRow>F</SampleRow><SamplePlate>1</SamplePlate><WellType>NEUTRALIZATION</WellType><Concentration>-1</Concentration><ConcentrationUnits>µg/ml</ConcentrationUnits><MolarConcentration>-1</MolarConcentration><MolarConcUnits>nM</MolarConcUnits><MolecularWeight>-1</MolecularWeight><Temperature>25</Temperature><StartTime>4529407</StartTime><AssayTime>5</AssayTime></CommonData><FlowRate>1000</FlowRate><StepType>KREGENERATION</StepType><StepName>Regeneration</StepName><StepStatus>OK</StepStatus><ActualTime>5.00103</ActualTime><CycleTime>0.2</CycleTime><AssayXData Points="25">gQ9qRbASakXjFWpFFxlqRUocakV9H2pFsCJqReclakUXKWpFSixqRX0vakWwMmpF4zVqRRc5
akVKPGpFfT9qRbBCakXjRWpFF0lqRUpMakV9T2pFsFJqReNVakUbWWpFUlxqRQ==</AssayXData><AssayYData Points="25">Yy/CP0NQxT/ULsk/0GrMP1M2zz/ylNE/mBzTPzX01D+pr9U/FrzWP8s92D+iatk/D9fZP6Ln
2j9c+9s/YXbcP/9j3T9c0d0/o5/eP+xh3z9xw98/iFTgP2GQ4D+EiOA/ui/hPw==</AssayYData></Step><Step><CommonData><SampleLocation>11</SampleLocation><SampleID></SampleID><SampleGroup></SampleGroup><SampleInfo></SampleInfo><SampleRow>F</SampleRow><SamplePlate>1</SamplePlate><WellType>REGENERATION</WellType><Concentration>-1</Concentration><ConcentrationUnits>µg/ml</ConcentrationUnits><MolarConcentration>-1</MolarConcentration><MolarConcUnits>nM</MolarConcUnits><MolecularWeight>-1</MolecularWeight><Temperature>25</Temperature><StartTime>4545322</StartTime><AssayTime>5</AssayTime></CommonData><FlowRate>1000</FlowRate><StepType>KREGENERATION</StepType><StepName>Regeneration</StepName><StepStatus>OK</StepStatus><ActualTime>4.99907</ActualTime><CycleTime>0.2</CycleTime><AssayXData Points="25">hV9qRbRiakXnZWpFH2lqRVJsakWFb2pFtHJqRed1akUfeWpFUnxqRYF/akW4gmpF64VqRRuJ
akVOjGpFgY9qRbiSakXrlWpFG5lqRVKcakWFn2pFtKJqReulakUbqWpFTqxqRQ==</AssayXData><AssayYData Points="25">R1DQv+U26r8/4fW/qhf8v9LcAMBSyALAQ6cEwDkXBsC7EgfAzNQHwBfvCMAxxAnAa7YKwKMx
C8Di+gvAfwYNwCgHDcBNpA3Az0oOwEgJD8BwRw/ADZwPwPYaEMAJaRDA+9wQwA==</AssayYData></Step><Step><CommonData><SampleLocation>12</SampleLocation><SampleID></SampleID><SampleGroup></SampleGroup><SampleInfo></SampleInfo><SampleRow>F</SampleRow><SamplePlate>1</SamplePlate><WellType>NEUTRALIZATION</WellType><Concentration>-1</Concentration><ConcentrationUnits>µg/ml</ConcentrationUnits><MolarConcentration>-1</MolarConcentration><MolarConcUnits>nM</MolarConcUnits><MolecularWeight>-1</MolecularWeight><Temperature>25</Temperature><StartTime>4561650</StartTime><AssayTime>5</AssayTime></CommonData><FlowRate>1000</FlowRate><StepType>KREGENERATION</StepType><StepName>Regeneration</StepName><StepStatus>OK</StepStatus><ActualTime>5.00005</ActualTime><CycleTime>0.2</CycleTime><AssayXData Points="25">ga9qRbSyakXjtWpFG7lqRU68akWBv2pFtMJqRefFakUfyWpFTsxqRYHPakW00mpF59VqRRfZ
akVO3GpFgd9qRbTiakXj5WpFG+lqRU7sakWB72pFtPJqRef1akUf+WpFTvxqRQ==</AssayXData><AssayYData Points="25">FJ3CP5MrxT8E4sg/0qzLPxalzj84jtA/F1jSP5SE1D957dU/J0PXPyxH2D+9btk/jjfaPwiR
2j+MHtw/xrzcP65g3T+VHt4/daLeP/BX3z8nRt8/h9jfPy534D9eMOE/pKvhPw==</AssayYData></Step><Step><CommonData><SampleLocation>11</SampleLocation><SampleID></SampleID><SampleGroup></SampleGroup><SampleInfo></SampleInfo><SampleRow>F</SampleRow><SamplePlate>1</SamplePlate><WellType>REGENERATION</WellType><Concentration>-1</Concentration><ConcentrationUnits>µg/ml</ConcentrationUnits><MolarConcentration>-1</MolarConcentration><MolarConcUnits>nM</MolarConcUnits><MolecularWeight>-1</MolecularWeight><Temperature>25</Temperature><StartTime>4577557</StartTime><AssayTime>5</AssayTime></CommonData><FlowRate>1000</FlowRate><StepType>KREGENERATION</StepType><StepName>Regeneration</StepName><StepStatus>OK</StepStatus><ActualTime>4.99907</ActualTime><CycleTime>0.2</CycleTime><AssayXData Points="25">gf9qRbQCa0XjBWtFGwlrRU4Ma0V9D2tFtBJrRecVa0UbGWtFShxrRYEfa0W0ImtF5yVrRRsp
a0VOLGtFfS9rRbAya0XjNWtFFzlrRU48a0V9P2tFtEJrRedFa0UXSWtFSkxrRQ==</AssayXData><AssayYData Points="25">fq/Tvy9X7r/uKvi/bW3/v/fbAcA56QPAzmAFwB6vBsBY0gfAwLcIwM9/CcBgagrA9EgLwES5
C8BUDgzAJIkMwKwoDcCTJw7A8XoOwBWQDsDUTQ/AqqoPwMPXD8CSKhDAwFMQwA==</AssayYData></Step><Step><CommonData><SampleLocation>12</SampleLocation><SampleID></SampleID><SampleGroup></SampleGroup><SampleInfo></SampleInfo><SampleRow>F</SampleRow><SamplePlate>1</SamplePlate><WellType>NEUTRALIZATION</WellType><Concentration>-1</Concentration><ConcentrationUnits>µg/ml</ConcentrationUnits><MolarConcentration>-1</MolarConcentration><MolarConcUnits>nM</MolarConcUnits><MolecularWeight>-1</MolecularWeight><Temperature>25</Temperature><StartTime>4593791</StartTime><AssayTime>5</AssayTime></CommonData><FlowRate>1000</FlowRate><StepType>KREGENERATION</StepType><StepName>Regeneration</StepName><StepStatus>OK</StepStatus><ActualTime>5.00005</ActualTime><CycleTime>0.2</CycleTime><AssayXData Points="25">fU9rRbBSa0XjVWtFF1lrRUpca0V5X2tFsGJrReNla0UXaWtFSmxrRX1va0WwcmtF43VrRRd5
a0VGfGtFfX9rRbCCa0XjhWtFF4lrRUqMa0V5j2tFrJJrReOVa0UXmWtFSpxrRQ==</AssayXData><AssayYData Points="25">zd3HP+z6yT+VMM0/zxzQP67C0j/ymdU/qVzXPw802T/tkdo/tbPbP8aE3T9cD94/PeHeP+78
3z/BkuA/n+fgP7w/4j+P+OI/RLviP/zv4z+nkuQ/TgflPzRt5T+cpOU/NT/mPw==</AssayYData></Step><Step><CommonData><SampleLocation>1</SampleLocation><SampleID></SampleID><SampleGroup></SampleGroup><SampleInfo></SampleInfo><SampleRow>F</SampleRow><SamplePlate>1</SamplePlate><WellType>BUFFER</WellType><Concentration>-1</Concentration><ConcentrationUnits>µg/ml</ConcentrationUnits><MolarConcentration>-1</MolarConcentration><MolarConcUnits>nM</MolarConcUnits><MolecularWeight>-1</MolecularWeight><Temperature>25</Temperature><StartTime>4608502</StartTime><AssayTime>30</AssayTime></CommonData><FlowRate>1000</FlowRate><StepType>BASELINE</StepType><StepName>Baseline</StepName><StepStatus>OK</StepStatus><ActualTime>29.9991</ActualTime><CycleTime>0.2</CycleTime><AssayXData Points="150">fZ9rRbCia0XfpWtFE6lrRUasa0V9r2tFrLJrReO1a0UXuWtFRrxrRX2/a0WwwmtF38VrRRPJ
a0VGzGtFec9rRbDSa0Xj1WtFF9lrRUrca0V932tFrOJrRePla0UT6WtFSuxrRXnva0Ws8mtF
3/VrRRP5a0VG/GtFef9rRbACbEXjBWxFEwlsRUYMbEV9D2xFrBJsReMVbEUTGWxFShxsRX0f
bEWwImxF4yVsRRMpbEVGLGxFfS9sRbAybEXfNWxFFzlsRUo8bEV5P2xFrEJsRd9FbEUXSWxF
SkxsRX1PbEWsUmxF41VsRRNZbEVGXGxFeV9sRaxibEXjZWxFE2lsRUpsbEV9b2xFsHJsReN1
bEUTeWxFSnxsRX1/bEWwgmxF44VsRROJbEVGjGxFeY9sRaySbEXjlWxFF5lsRUacbEV5n2xF
waJsRd+lbEUXqWxFSqxsRXmvbEWssmxF47VsRRO5bEVKvGxFfb9sRbDCbEXjxWxFE8lsRUbM
bEV5z2xFrNJsRePVbEUX2WxFRtxsRXnfbEWw4mxF4+VsRRfpbEVK7GxFfe9sRbDybEXf9WxF
E/lsRUr8bEV5/2xFrAJtRd8FbUUTCW1FSgxtRXkPbUWwEm1F4xVtRRMZbUVGHG1FfR9tRbAi
bUXfJW1FEyltRU4sbUV5L21FrDJtRd81bUUTOW1FSjxtRX0/bUWsQm1F40VtRRdJbUVGTG1F
fU9tRbBSbUXjVW1FE1ltRUZcbUV5X21FsGJtReNlbUUXaW1FRmxtRXlvbUWscm1F33VtRRN5
bUVGfG1F</AssayXData><AssayYData Points="150">/gbqP9fC6j/bxuo/bdDqP9XU6j/7Dus/uUzrP9gL7D85s+s/IpPsP/N57D+VtOw/YwztP4PX
7D8/He0/p8PtP+OY7T+ocO0/z+jtP2eW7T87O+4/8oHuP6Xk7j/8n+4/pmjuP4uO7j/l2O4/
+PjuP2YR7z+4OO8/kDbvP7e67z9VWu8/FRrwP6/u7z9nAvA/Ot7vP0wA8D+E0u8/d+DvPz92
8D/UtfA/x47wPxs28T+GWfE/uRTxP5el8T8pffE/Cz/xP5JS8T82sPE/vGvxP6cf8T/YCPI/
g9vxP6j98T9aKPI/kZ7xP62e8j+HYfI/4eHyP7LX8j9EifI/8KDyP4zV8j/98PE/exbzP2vW
8j/dDfM/7CfzPzXx8j+a5PI/qxvzP1j28j9AUfM/uv3zP6oi8z8idfM/3qDzP2PP8z/uufM/
G9LzPwzU8z/58/M/hYjzPxXR8z9v/vM/eNv0P5Re9D/bQfQ/wEH0P6xz9D8r+/Q/8rz0P9gV
9T/8vvQ/bBP1Px9R9T93W/U/ZkX1P1q99D8/jvU/Agb1P7Rk9T+xAPU/MaT1P3D79T9kQfY/
RrL1P/VX9T/6uvU/ZhT2P9De9T+iK/U/qPf1PzM69j90EPY/jgz2Pw/h9j+xvvY/u4r1P99s
9j/Jj/Y/LX32P18T9z/zOPY/kLr2P5WS9j8Kp/Y/cNX2P1Mw9z9N2/Y/37H2P/9q9z/ToPc/
+Lf2Pxgz9z/XF/c/bgL3P/ZP9z8sU/c/zWv3P/p/9z9U0fc/nbH3PxSV9z/WaPc/gFf4PzF7
9z8W8fc/</AssayYData></Step><Step><CommonData><SampleLocation>9</SampleLocation><SampleID>QA013 D106V</SampleID><SampleGroup></SampleGroup><SampleInfo></SampleInfo><SampleRow>F</SampleRow><SamplePlate>1</SamplePlate><WellType>KLOAD</WellType><Concentration>10</Concentration><ConcentrationUnits>µg/ml</ConcentrationUnits><MolarConcentration>-1</MolarConcentration><MolarConcUnits>nM</MolarConcUnits><MolecularWeight>-1</MolecularWeight><Temperature>25</Temperature><StartTime>4647194</StartTime><AssayTime>80</AssayTime></CommonData><FlowRate>600</FlowRate><StepType>LOADING</StepType><StepName>Loading</StepName><StepStatus>OK</StepStatus><ActualTime>79.9991</ActualTime><CycleTime>0.2</CycleTime><AssayXData Points="400">eX9tRaiCbUXfhW1FE4ltRUaMbUV5j21FrJJtRd+VbUUTmW1FRpxtRXmfbUWsom1F36VtRROp
bUVGrG1Fea9tRayybUXftW1FE7ltRUa8bUV5v21FrMJtRd/FbUUTyW1FRsxtRXnPbUWs0m1F
39VtRRPZbUVG3G1Fed9tRazibUXf5W1FD+ltRUbsbUV5721FrPJtRdv1bUUT+W1FRvxtRXn/
bUWoAm5F3wVuRQ8JbkVGDG5FeQ9uRawSbkXfFW5FExluRUYcbkV5H25FrCJuRd8lbkUTKW5F
RixuRXkvbkWsMm5F2zVuRRM5bkVaPG5FeT9uRaxCbkXfRW5FD0luRUZMbkV5T25FrFJuRd9V
bkUPWW5FRlxuRXlfbkWsYm5F22VuRRNpbkVGbG5FeW9uRaxybkXfdW5FD3luRUZ8bkV5f25F
rIJuRd+FbkUTiW5FRoxuRXmPbkWskm5F35VuRROZbkVGnG5FeZ9uRayibkXfpW5FE6luRUas
bkV5r25FrLJuRd+1bkUTuW5FRrxuRXW/bkWswm5F38VuRRPJbkVGzG5Fec9uRazSbkXf1W5F
E9luRUbcbkV1325FrOJuRd/lbkUT6W5FRuxuRfDvbkWs8m5F2/VuRQ/5bkVG/G5Fef9uRawC
b0XfBW9FEwlvRUYMb0V5D29FrBJvRd8Vb0UPGW9FRhxvRXUfb0WsIm9F3yVvRQ8pb0VGLG9F
eS9vRbAyb0XbNW9FDzlvRUY8b0V5P29FrEJvRd9Fb0UTSW9FQkxvRXlPb0WsUm9F31VvRQ9Z
b0VGXG9FeV9vRaxib0XfZW9FE2lvRUZsb0V5b29FrHJvRd91b0UTeW9FUnxvRXl/b0Wsgm9F
34VvRROJb0VGjG9FeY9vRaySb0XflW9FDplvRUacb0V5n29FrKJvRd+lb0UTqW9FRqxvRXWv
b0Wssm9F37VvRRO5b0VGvG9Fdb9vRajCb0XfxW9FE8lvRULMb0V5z29FqNJvRd/Vb0UT2W9F
QtxvRXXfb0XN4m9F3+VvRRPpb0VG7G9Fde9vRazyb0Xb9W9FDvlvRUb8b0V1/29FrAJwRd8F
cEUTCXBFRgxwRXkPcEWoEnBF3xVwRTwZcEVCHHBFdR9wRagicEXfJXBFEylwRUIscEV1L3BF
qDJwRd81cEUTOXBFRjxwRXk/cEWsQnBF30VwRQ5JcEVCTHBFeU9wRaxScEXbVXBFE1lwRUZc
cEV1X3BFrGJwRd9lcEUTaXBFQmxwRXVvcEWscnBF23VwRRN5cEVGfHBFdX9wRayCcEXbhXBF
E4lwRUaMcEV5j3BFrJJwRduVcEUOmXBFQpxwRXmfcEWoonBF26VwRROpcEVGrHBFda9wRayy
cEXbtXBFE7lwRYe8cEV5v3BFL8NwRd/FcEUOyXBFRsxwRXXPcEWs0nBF39VwRQ7ZcEVG3HBF
ed9wRazicEXf5XBFE+lwRULscEV573BFqPJwRd/1cEUT+XBFRvxwRXn/cEWoAnFF3wVxRRMJ
cUVGDHFFdQ9xRawScUXbFXFFDhlxRUYccUV5H3FFrCJxRd8lcUUTKXFFQixxRXkvcUWsMnFF
3zVxRQ45cUVCPHFFdT9xRaxCcUXbRXFFDklxRUZMcUV1T3FFrFJxRdtVcUUOWXFFRlxxRXlf
cUWsYnFF32VxRQ5pcUVGbHFFeW9xRaxycUXfdXFFE3lxRUJ8cUV5f3FFqIJxRduFcUUOiXFF
RoxxRXWPcUWsknFF35VxRROZcUVGnHFFop9xRaiicUXbpXFFDqlxRUascUV1r3FFqLJxRdu1
cUUOuXFFRrxxRXm/cUWownFF38VxRQ7JcUVCzHFFec9xRajScUXb1XFFDtlxRULccUV133FF
rOJxRdvlcUUT6XFFRuxxRXnvcUWo8nFF3/VxRQ75cUVC/HFFef9xRagCckX4BXJFDglyRUYM
ckV1D3JFrBJyRd8VckUTGXJFRhxyRXUfckWoInJF3yVyRQ4pckVGLHJFdS9yRagyckXbNXJF
DjlyRUI8ckV5P3JFrEJyRd9FckUTSXJFQkxyRXlPckWsUnJF21VyRRNZckVGXHJFeV9yRaxi
ckXfZXJFE2lyRUZsckV5b3JFqHJyRdt1ckUTeXJFQnxyRQ==</AssayXData><AssayYData Points="400">aCb1Py049D9eRvM/LujyP5908j8Co/I/DZvzP9Zr8z9XAvQ/4fzzPwpl9T9tePU/YWD2PxGv
9j+yoPY/JqX3PzSF9z8LLfk/rev4P7vN+T+5zPo/x3b7P7TX+z+a9vs/D2L9P1Bu/j+bwP4/
Vx3/Pyy2/z/RHwBAS50AQMvzAEDgMQFADoMBQBTdAUDoAwJAf6MCQAIDA0BZOgNA0p8DQIMA
BECEOwRAc0wEQIrmBEAwKwVAR58FQDrBBUCoPAZAw4oGQLcfB0BCPAdAv3YHQFzcB0ALRQhA
8CoIQAX3CEC3LAlAmF8JQDt2CUC1EgpAM7sJQPKLCkBoxApA3yELQG1kC0C2vAtAjgUMQFAm
DECgngxAWS0NQPpmDUAEwQ1AaBAOQO38DUCkkg5AEusOQM0WD0A8LA9AK1QPQDjZD0B/1g9A
jTEQQNbFEEB/vhBAyQkRQDVhEUCHWxFAwMgRQPNqEkAWdxJAR7ASQNr5EkCjWxNAXUETQD7M
E0BfBhRA9+8TQJCKFEAtohRA2ekUQL8dFUBibRVAbawVQOTfFUD/PRZA0z4WQGyaFkDPnBZA
OP4WQExWF0BDohdAj6EXQDG9F0CuGhhAEsUYQBr5GECRxBhA4PEYQJpAGUBWuRlAmqgZQCoF
GkA/FRpAgT4aQJXCGkDZ9xpAVcAaQN4/G0AoWxtA9KcbQHKvG0Cl+BtAw+sbQAttHED1sRxA
MskcQBkEHUBhLB1A+hYdQH6dHUD12B1AG+MdQFoNHkC1FB5Aj4QeQD+tHkDT1B5A9ugeQMJI
H0Avah9AuGIfQCrJH0AvASBAKz0gQC0lIECXmiBAjKQgQL+3IEBq6SBAZAQhQJRcIUBsVyFA
s6AhQOmVIUBuyiFAhBMiQFdRIkCSeSJAz4kiQO6BIkCG7yJATCAjQDw3I0AnQSNAqUsjQNdy
I0AT0SNA7vUjQCoHJEBTMCRAOHskQOmzJEDJ2iRA+AUlQDsQJUDCUiVAQEAlQNVnJUB0jSVA
aNIlQDjzJUAZKyZAwQUmQLcgJkDTLiZAxIcmQLNzJkD+yyZAbpwmQCzoJkCjMidAtJgnQCw5
J0CzaidAc8EnQKW5J0Dv8SdA/y4oQJcpKEAODihAlpooQASHKEDbZyhAwuooQJipKEAOPSlA
pi8pQBUmKUB9PSlAx1spQCWjKUCKpClASNIpQBHgKUBKJSpARkkqQAFUKkCFcSpAzoEqQFKL
KkDHfCpABfAqQPryKkCrLCtA1B0rQOVvK0AozytAwIwrQBqKK0DJZytAwckrQLfYK0DzxytA
mQYsQGNILEDQYCxAcxosQPtVLEAurSxAtMgsQPLQLEDopCxACv0sQJ7yLECoJC1AFfcsQPpC
LUDmRS1AiXQtQFeiLUDvsy1AfJotQODLLUACxS1Apc0tQMtFLkB7SC5Alo0uQB09LkCkiy5A
rJMuQMOlLkCa4y5AluYuQCsiL0Cd7i5AgwsvQDVGL0CqWC9AeEovQCOHL0ADrC9AJKgvQEPN
L0Db+i9ApTIwQEsEMECeDjBAJfIvQBIOMEAOXDBAh0wwQAGiMEApzjBAq7YwQFmGMEBV1DBA
5/AwQEkkMUDL8zBAJAMxQIskMUAShDFAIisxQD1cMUBrzTFAC6cxQBHqMUDvqzFANxEyQFK6
MUBa1DFAvAcyQMAcMkDJIzJAtQUyQMEmMkCZgDJAx4IyQHmeMkD4djJAnasyQGvDMkAioDJA
77syQHrmMkAKRzNAHTczQFsoM0DtIjNA5EwzQBd5M0ACsTNAfFczQA6EM0DztzNAi7gzQCGy
M0CeAjRAMgk0QMf2M0CG6jNAghQ0QCHFM0ARCTRAypI0QAyENEDyWDRA1HY0QHp9NEB8wjRA
5r00QKTMNECi0DRAV8U0QPDVNEAR2jRAxtU0QFQsNUB1YzVAuYY1QFU0NUBhaTVA3281QOqI
NUDasDVAQIo1QJu5NUD+FDZA8/k1QLnvNUBW1zVAAcQ1QPEaNkBnXzZA5BU2QLQsNkBfWTZA
bzk2QDxgNkAKkzZA1Zk2QEZONkBr3jZAdKQ2QBbbNkDpuTZAS5I2QInVNkBz8DZAnjY3QHWC
N0BIMjdAbWs3QDWmN0DOHzdAC1c3QKV+N0AwdDdA4Y03QA==</AssayYData></Step><Step><CommonData><SampleLocation>1</SampleLocation><SampleID></SampleID><SampleGroup></SampleGroup><SampleInfo></SampleInfo><SampleRow>F</SampleRow><SamplePlate>1</SamplePlate><WellType>BUFFER</WellType><Concentration>-1</Concentration><ConcentrationUnits>µg/ml</ConcentrationUnits><MolarConcentration>-1</MolarConcentration><MolarConcUnits>nM</MolarConcUnits><MolecularWeight>-1</MolecularWeight><Temperature>25</Temperature><StartTime>4735679</StartTime><AssayTime>30</AssayTime></CommonData><FlowRate>1000</FlowRate><StepType>BASELINE</StepType><StepName>Baseline</StepName><StepStatus>OK</StepStatus><ActualTime>30</ActualTime><CycleTime>0.2</CycleTime><AssayXData Points="150">dX9yRaiCckXbhXJFC4lyRUKMckV1j3JFqJJyRfSVckUPmXJFPpxyRXWfckWoonJF26VyRQ+p
ckVCrHJFda9yRaiyckXXtXJFD7lyRUK8ckV1v3JFqMJyRdvFckUPyXJFQsxyRXXPckWk0nJF
29VyRQvZckVC3HJFid9yRaTickXb5XJFD+lyRU7sckV173JFqPJyRdf1ckUP+XJFQvxyRXX/
ckWoAnNF2wVzRQ8Jc0VCDHNFdQ9zRaQSc0XbFXNFDxlzRUIcc0V1H3NFqCJzRdslc0UPKXNF
RixzRXUvc0WoMnNF2zVzRQ85c0VCPHNFdT9zRahCc0XXRXNFD0lzRUJMc0V1T3NFpFJzRdtV
c0UfWXNFvVxzRXVfc0WoYnNF22VzRQ9pc0VCbHNFdW9zRaRyc0XbdXNFD3lzRUJ8c0V1f3NF
qIJzRduFc0ULiXNFQoxzRXWPc0X6knNF15VzRQuZc0VCnHNFdZ9zRaiic0XbpXNFD6lzRT6s
c0V1r3NFpLJzRdu1c0UPuXNFQrxzRXG/c0WownNF28VzRQvJc0VCzHNFdc9zRaTSc0XX1XNF
D9lzRULcc0V133NFqOJzRdvlc0UP6XNFPuxzRXXvc0Wk8nNF2/VzRQ/5c0VC/HNFdf9zRagC
dEXXBXRFDwl0RUIMdEV1D3RFpBJ0RdcVdEUPGXRFQhx0RXUfdEWoInRF1yV0RQspdEWQLHRF
dS90RagydEXbNXRFCzl0RUI8dEVxP3RFqEJ0RdtFdEUPSXRFQkx0RXVPdEWoUnRF7FV0RQtZ
dEVCXHRF</AssayXData><AssayYData Points="150">HW06QBLWO0DYUjxAHvQ8QJiZPUDFjz1A6ns9QL2sPUC9xD1A2yA+QAbTPUC9xj1Ayd09QJ7k
PUCM9D1AvNg9QLf3PUCt7j1AjE8+QEITPkDW2z1AXP89QDsHPkCt7D1A9SQ+QHL6PUA9Wz5A
h9c9QIAIPkDfIj5AjwM+QBpMPkBQHD5ALDc+QMhDPkDAUz5AIBU+QL8pPkB/Cz5AUQE+QE0i
PkCrUz5AsUc+QBQ3PkAACz5A9hU+QOhZPkBcST5A4vk9QG4vPkDnZD5AoJY+QHrvPUDF9z1A
AAM+QIY+PkAkID5Amnk+QLdFPkAmNT5AEBg+QORDPkCMSj5AFzg+QI9EPkAohT5AOgk+QMF6
PkBnPz5A6DI+QEU+PkBIcj5A+6A+QOKBPkDWOj5AfGM+QPBzPkBCVT5AfDg+QNNKPkCFcT5A
9D0+QIlLPkCPRD5ACjU+QB1SPkA4Pj5A6F4+QGUgPkDrdj5ARC0+QIAkPkBHNz5AYXE+QB1O
PkD1Qj5AuCE+QPt0PkB4Uj5AulY+QOsjPkC0YT5AgCc+QOl1PkCiAz5AJEo+QCllPkDRkT5A
C1c+QB4pPkAzNT5A+Eo+QOIyPkAGpT5ANns+QAwqPkCLXT5AbjY+QI5yPkBZbD5AflE+QNZQ
PkCHMj5Ai3I+QCl4PkCuIj5A274+QDs1PkCxjD5AuRk+QIJ6PkA7ZD5A+EM+QDJwPkC+lz5A
R2U+QCkpPkA6iT5AZIg+QKx5PkB2aT5A4fM9QCOkPkCF/z1ASGQ+QPk/PkAzeD5AfnU+QHRa
PkBETz5A</AssayYData></Step><Step><CommonData><SampleLocation>10</SampleLocation><SampleID>BG505 T332N SOSIP</SampleID><SampleGroup></SampleGroup><SampleInfo></SampleInfo><SampleRow>F</SampleRow><SamplePlate>1</SamplePlate><WellType>KSAMPLE</WellType><Concentration>-1</Concentration><ConcentrationUnits>µg/ml</ConcentrationUnits><MolarConcentration>15.63</MolarConcentration><MolarConcUnits>nM</MolarConcUnits><MolecularWeight>-1</MolecularWeight><Temperature>25</Temperature><StartTime>4774433</StartTime><AssayTime>180</AssayTime></CommonData><FlowRate>600</FlowRate><StepType>ASSOC</StepType><StepName>Association</StepName><StepStatus>OK</StepStatus><ActualTime>179.999</ActualTime><CycleTime>0.2</CycleTime><AssayXData Points="900">dV90RahidEXbZXRFD2l0RUJsdEV1b3RFqHJ0Rdd1dEULeXRFPnx0RXF/dEWognRF14V0RQ+J
dEVCjHRFcY90RaSSdEXXlXRFC5l0RT6cdEVxn3RFpKJ0RduldEWJqXRFQqx0RXWvdEWksnRF
27V0RQu5dEU+vHRFcb90RaTCdEXXxXRFC8l0RT7MdEVxz3RFqNJ0RdvVdEUP2XRFPtx0RXHf
dEWo4nRF1+V0RQvpdEU+7HRFce90RaTydEXX9XRFC/l0RUL8dEV1/3RFqAJ1RdcFdUULCXVF
Pgx1RXUPdUWkEnVF1xV1RQsZdUWYHHVFcR91RagidUXXJXVFDyl1RT4sdUVxL3VFqDJ1Rdc1
dUULOXVFPjx1RXE/dUWoQnVF10V1RQtJdUU+THVFfU91RaRSdUXXVXVFC1l1RT5cdUV1X3VF
pGJ1RddldUULaXVFPmx1RXVvdUWkcnVF13V1RQ95dUU+fHVFdX91RaSCdUXXhXVFD4l1RUKM
dUVxj3VFpJJ1RdeVdUULmXVFPpx1RXGfdUWkonVF16V1RQupdUU+rHVFda91RaSydUXXtXVF
D7l1RT68dUVxv3VFpMJ1RdfFdUUPyXVFPsx1RXHPdUWo0nVFY9Z1RQvZdUU+3HVFdd91RaTi
dUXX5XVFC+l1RT7sdUVx73VFpPJ1Rdf1dUUL+XVFQvx1RXX/dUWkAnZF1wV2RQ8JdkU+DHZF
cQ92RaQSdkXXFXZFCxl2RT4cdkVxH3ZFpCJ2RdcldkULKXZFPix2RXUvdkWkMnZF2zV2RQs5
dkU+PHZFcT92RaRCdkXbRXZFC0l2RT5MdkV1T3ZFpFJ2RddVdkULWXZFPlx2RXVfdkWoYnZF
12V2RQppdkU+bHZFdW92RaRydkXXdXZFCnl2RT58dkV1f3ZFsIJ2RdeFdkUKiXZFPox2RXWP
dkWsknZF25V2RQ+ZdkU+nHZFeZ92RaSidkXbpXZFD6l2RUKsdkV1r3ZFpLJ2Rde1dkUPuXZF
Prx2RXG/dkWkwnZF4MV2RQ/JdkU+zHZFcc92RaTSdkXb1XZFD9l2RT7cdkV133ZFqOJ2Rdvl
dkUP6XZFPux2RXXvdkWo8nZF1/V2RUT5dkVC/HZFcf92RagCd0XXBXdFDwl3RT4Md0VxD3dF
qBJ3RdsVd0UPGXdFQhx3RXEfd0WoIndF2yV3RQ8pd0VCLHdFdS93Ragyd0XbNXdFDzl3RUI8
d0V1P3dFH0N3RdtFd0UPSXdFQkx3RXVPd0WoUndF21V3RQ9Zd0VCXHdFdV93Rahid0XbZXdF
D2l3RUJsd0V1b3dFsHJ3Rdt1d0UPeXdFQnx3RXV/d0WogndF24V3RQ+Jd0VCjHdFdY93RaiS
d0XblXdFD5l3RUKcd0V1n3dFqKJ3Rduld0UPqXdFSqx3RXWvd0WosndF27V3RQ+5d0VCvHdF
db93RajCd0XbxXdFD8l3RULMd0V1z3dFqNJ3RdvVd0UP2XdFQtx3RXXfd0Wo4ndF2+V3RQ/p
d0VC7HdFde93RaTyd0Xb9XdFD/l3Raj8d0V1/3dFqAJ4RdsFeEUPCXhFQgx4RXUPeEWoEnhF
2xV4RQ8ZeEVCHHhFdR94RagieEXbJXhFDyl4RUIseEV1L3hFqDJ4Rds1eEUPOXhFQjx4RXU/
eEWoQnhF20V4RQ9JeEVCTHhFdU94RahSeEXbVXhFD1l4RT5ceEV1X3hFqGJ4RdtleEUPaXhF
Qmx4RXVveEWocnhF23V4RQ95eEVCfHhFdX94RaiCeEXkhXhFD4l4RUKMeEV1j3hFqJJ4RduV
eEUPmXhFQpx4RXGfeEWoonhF4KV4RQ+peEVCrHhFda94RaiyeEUxtnhFD7l4RUK8eEV1v3hF
qMJ4RdvFeEUPyXhFQsx4RXXPeEWo0nhF29V4RQ/ZeEVC3HhFdd94RaTieEXb5XhFD+l4RULs
eEV173hFqPJ4Rdv1eEUP+XhFQvx4RXX/eEWoAnlF1wV5RQ8JeUVCDHlFcQ95RagSeUXbFXlF
Chl5RUIceUV1H3lFpCJ5RdsleUUPKXlFQix5RXEveUWoMnlF2zV5RQ85eUVCPHlFdT95RahC
eUXbRXlFD0l5RUJMeUV1T3lFqFJ5RdtVeUUKWXlFQlx5RXFfeUWoYnlF22V5RQ9peUVCbHlF
dW95RahyeUXbdXlFCnl5RUJ8eUV1f3lFqIJ5RduFeUUPiXlFQox5RXWPeUWoknlF25V5RQ+Z
eUU+nHlFdZ95RaiieUXbpXlFD6l5RT6seUV1r3lFqLJ5Rdu1eUUPuXlFPrx5RXG/eUWownlF
28V5RQ/JeUVCzHlFdc95RajSeUXb1XlFD9l5RULceUV133lFqOJ5RdvleUUK6XlFPux5RXHv
eUWo8nlF2/V5RQ/5eUVC/HlFdf95RaQCekXbBXpFDwl6RT4MekV1D3pFqBJ6RdcVekUKGXpF
Qhx6RXUfekWoInpF2yV6RQ8pekVCLHpFdS96RagyekXXNXpFDzl6RUI8ekV1P3pFpEJ6RdtF
ekUKSXpFQkx6RXFPekWoUnpF21V6RQpZekU+XHpFdV96RahiekXXZXpFCml6RUJsekV1b3pF
qHJ6Rdd1ekUPeXpFQnx6RXV/ekWognpF24V6RQqJekVCjHpFdY96RaSSekXblXpFCpl6RUKc
ekV1n3pFqKJ6RdelekUPqXpFQqx6RXWvekWosnpF17V6RQ+5ekU+vHpFdb96RajCekXbxXpF
D8l6RULMekVxz3pFpNJ6RdvVekUK2XpFQtx6RXXfekWk4npF2+V6RQ/pekVC7HpFce96Rajy
ekXX9XpFD/l6RT78ekVx/3pFpAJ7RdsFe0UKCXtFPgx7RXUPe0WoEntF2xV7RQ8Ze0VCHHtF
cR97RaQie0XXJXtFDyl7RT4se0VxL3tFpDJ7Rdc1e0UKOXtFQjx7RXE/e0WkQntF20V7RQ9J
e0U+THtFcU97RaRSe0XXVXtFD1l7RUJce0XXX3tFqGJ7Rddle0UPaXtFQmx7RXFve0WocntF
23V7RQp5e0VCfHtFdX97RaSCe0XXhXtFD4l7RUKMe0Vxj3tFqJJ7RdeVe0UKmXtFPpx7RXWf
e0WoontF16V7RQqpe0U+rHtFda97RaSye0XXtXtFCrl7RT68e0V1v3tFpMJ7RdfFe0UPyXtF
Qsx7RXXPe0Wk0ntF19V7RQ/Ze0VC3HtFdd97RaTie0XX5XtFCul7RT7se0V173tF1fJ7Rdv1
e0UP+XtFQvx7RXH/e0WkAnxF1wV8RQ8JfEU+DHxFdQ98RagSfEXXFXxFDxl8RT4cfEVxH3xF
qCJ8RdclfEUPKXxFQix8RXUvfEWkMnxF1zV8RQ85fEU+PHxFcT98RaRCfEXbRXxFD0l8RUJM
fEV1T3xFqFJ8RddVfEUKWXxFQlx8RXVffEWkYnxF12V8RQppfEU+bHxFcW98RahyfEXXdXxF
D3l8RUJ8fEV1f3xFpIJ8RduFfEUKiXxFPox8RXGPfEWkknxF15V8RQqZfEVCnHxFdZ98Raii
fEXXpXxFCql8RT6sfEV1r3xFpLJ8Rde1fEUKuXxFQrx8RXW/fEWownxF18V8RQrJfEU+zHxF
cc98RaTSfEXX1XxFCtl8RULcfEV133xFqOJ8RdvlfEUP6XxFQux8RZLvfEWo8nxF2/V8RQr5
fEU+/HxFcf98RaQCfUXXBX1FCgl9RUIMfUVxD31FqBJ9RdcVfUUPGX1FPhx9RXUffUWkIn1F
1yV9RQ8pfUVCLH1FdS99RaQyfUXbNX1FCjl9RUI8fUV1P31FpEJ9RddFfUUKSX1FQkx9RXFP
fUWoUn1F11V9RQ9ZfUU+XH1FcV99RaRifUXbZX1FCml9RUJsfUV1b31FpHJ9Rdd1fUUPeX1F
Pnx9RXF/fUWkgn1F24V9RaaJfUVCjH1FcY99RaSSfUXblX1FD5l9RUKcfUVxn31FqKJ9Rdel
fUUKqX1FQqx9RXWvfUWosn1F17V9RQq5fUU+vH1Fdb99RaTCfUXXxX1FCsl9RULMfUVxz31F
pNJ9RdfVfUUP2X1FQtx9RXHffUWo4n1F1+V9RQrpfUU+7H1Fde99RajyfUXb9X1FD/l9RT78
fUVx/31FpAJ+RdsFfkUKCX5FQgx+RXUPfkWoEn5F1xV+RQoZfkU+HH5FdR9+RaQifkXbJX5F
Dyl+RUIsfkVxL35FpDJ+Rds1fkUKOX5FPjx+RXU/fkWoQn5F10V+RQpJfkVCTH5FdU9+RaRS
fkXXVX5FD1l+RT5cfkV1X35FpGJ+RddlfkUKaX5FQmx+RXFvfkWkcn5F23V+RQp5fkU+fH5F
cX9+RaSCfkXbhX5FCol+RT6MfkVxj35FqJJ+RduVfkUPmX5FPpx+RXWffkWkon5F26V+RQqp
fkU+rH5Fca9+RaSyfkXXtX5FCrl+RT68fkV1v35FpMJ+RdfFfkUKyX5FPsx+RXHPfkWk0n5F
19V+RQ/ZfkU+3H5Fcd9+RaTifkXX5X5FD+l+RT7sfkVx735FqPJ+RRn2fkUK+X5FPvx+RXH/
fkWkAn9F1wV/RQoJf0U+DH9FcQ9/RaQSf0XXFX9FChl/RUIcf0VxH39FqCJ/Rdclf0UKKX9F
Pix/RXUvf0WkMn9F1zV/RQo5f0VCPH9FcT9/RaRCf0XXRX9FCkl/RT5Mf0VxT39FpFJ/RdtV
f0UTWX9FPlx/RXFff0WkYn9F12V/RQppf0U+bH9FcW9/RaRyf0XXdX9FD3l/RUJ8f0V9f39F
qIJ/RdeFf0UKiX9FPox/RXGPf0Wokn9F15V/RQqZf0U+nH9F</AssayXData><AssayYData Points="900">HUE+QJrrPUAOqD1A8eY8QHSvPEDwFzxAn887QBSMO0A3eTtAeF87QH4JO0BL+TpAQaI6QNyO
OkBdrDpA97s6QGbNOkAMOTpAHh86QIdLOkANbTpAZXQ6QEe7OkDbTjpAiYw6QKiVOkBvdDpA
e5w6QBcgOkDwaDpAf4Q6QBAlOkDvTzpAjjw6QAyvOkCfSTpAoHM6QMdAOkBhVDpAPmE6QFSM
OkDXajpADTY6QKKnOkARjzpAa3I6QHqeOkDwcDpAFG86QCZnOkAxhDpANnQ6QMtfOkDBljpA
3p46QNSBOkCFZTpAYJk6QDBkOkAztjpAUpQ6QNyjOkAKezpA2pA6QOJ+OkBebDpA5Hk6QOOA
OkCnhDpA2pw6QNyeOkBCnTpAm4k6QLatOkAulDpALMg6QKHPOkCFoTpAt8I6QMiLOkA6pjpA
/aU6QEWsOkCVYzpAJ6o6QPmfOkA4pTpAa9s6QEu9OkBtrTpA6+06QN3lOkA1ujpAk5k6QLx7
OkD/njpAW8I6QCUIO0BJ0jpAb5k6QE0cO0BgzjpAjNM6QO/gOkBx3jpAXgE7QE6gOkAd0zpA
SeQ6QGjuOkAq7jpAB9M6QNoAO0BT5zpATNg6QFwPO0Ca8TpAexQ7QM/EOkAFEztARxI7QKn6
OkD0tjpA9hg7QL/qOkAAwzpAp+w6QCHlOkC9IDtAf9s6QNvyOkDgDztAfEk7QOr7OkD9+DpA
PR47QF0mO0Ca+TpA4uo6QN1GO0AiCztALR47QP8tO0CG1zpAnv86QLjvOkADMDtA/lc7QP0K
O0ALcztApCc7QEkqO0DmCDtA40A7QC0lO0DTLztAj1g7QHdWO0C7OjtAhIM7QLMpO0DGJDtA
i1o7QEY2O0A/LTtAcUA7QLtwO0AiFjtAnho7QN8zO0AGkztA2jg7QMppO0AWTDtAfoI7QJ9k
O0BKdTtAPEQ7QNmwO0CgcjtAsE87QOVdO0CTLjtAUFw7QEtyO0DplztApYA7QHpZO0DjYztA
VIQ7QGZuO0DKbTtAXT87QHCLO0CkYjtA54Q7QFVlO0CorDtAk2Q7QMZvO0BAgDtAXnU7QJRq
O0A8jztAVH47QBSIO0CtnDtAgH87QJekO0AnlDtAjbk7QPWKO0C7aztACps7QFvKO0DZ2DtA
0qA7QJynO0APmjtAvrA7QOtPO0Ai4TtAvNQ7QImjO0BApDtAB+E7QPtuO0BgijtAiqc7QBKl
O0D5jjtAZvE7QLPeO0C2nDtAUJM7QGq6O0B62DtAmpQ7QDaMO0C9ATxAMJY7QG3gO0DuzTtA
uhw8QNTuO0De7ztA8pA7QK/eO0ABxjtASy08QKidO0ACvDtAwPs7QLu9O0ArrjtAi947QPbN
O0Dk6TtALs07QEakO0CD4ztA4es7QJk3PEDOKTxAFNA7QLmtO0Dh/ztAmOw7QJ5VPECrpDtA
0xc8QMIQPECorDtA0wE8QIbtO0Dh/TtA9L07QB4tPECuJTxAnhM8QMwLPEB+KzxA2uo7QEbp
O0CKDDxA6Ng7QGGsO0C65TtA9/A7QJc5PEDBHjxAXuY7QDxZPEBK2TtAB/A7QBIOPECgaTxA
z/s7QNT9O0AoYTxAtRY8QMkkPEDD9TtAo7o7QOBYPEAeWDxAs0M8QHA3PEBOLjxAqzI8QGf2
O0DhQTxAqj08QLQGPEAUMzxASBA8QHM6PEA3FjxAxCc8QPgTPEAIITxAmiY8QGRKPEBILTxA
7RQ8QMkaPEC5VTxA+R88QLBzPEClKDxA8yg8QCFiPECeZDxAuGU8QDhvPEDBnTxAyDw8QIFH
PEBwezxAyVg8QHxTPED4aDxARFE8QKGePECRVjxARXU8QON7PEAyfTxAtVM8QEJ1PEAFVzxA
4Vs8QKCPPEAtfTxAbcA8QIovPEAKRzxAAhw8QNydPEAuTzxA01w8QHmHPECkfTxAJZI8QPaJ
PEA4XjxAkoo8QP9lPEBYOjxAt5o8QAFxPEAeiTxAjIs8QPxxPEAnxjxA9po8QGFmPECVbTxA
AIA8QDKAPEATvDxABX08QMCIPECFcjxAia88QMu9PEB3vDxASUg8QFXUPECLkzxAxJo8QOxh
PEDt1TxA5pw8QDCJPEDjlTxAI4w8QFNmPECdyDxAC2s8QGWHPECsujxAZnM8QOPNPEAwojxA
GJU8QITmPEDspjxAB5I8QP2ePEADtDxAFfs8QAeKPEA3mDxAAsE8QKrOPEB09zxA5KM8QK3U
PEC9tTxAXuw8QBoEPUAXBT1APgs9QMLjPEBw2DxA8NA8QMKoPECO0jxAhOU8QJWjPEDL8zxA
wdQ8QKPRPED+7TxAVdo8QCEJPUDzrjxAyQI9QMzSPEAD+zxAX8s8QAjwPEDK+DxA8PU8QLL8
PEA9uTxAb+E8QJ71PEDL/zxAqsg8QHLPPEDRdzxArsQ8QJT1PEDJIT1AxBE9QOzfPED2Jz1A
QOs8QGn6PEAt8zxAO/Y8QD0OPUDp+jxAF/M8QG8SPUCMOD1APCI9QOXpPEA4tjxAcxE9QAH7
PEBGCz1AEAs9QPtAPUBYTz1A3TU9QIYpPUCiAz1A0z89QHE3PUDrAz1ALAg9QF6xPEDsCj1A
q1U9QJ08PUDxDT1Aigk9QHU0PUDG2TxAg3c9QMI3PUBhGj1AIxc9QEIUPUCKDz1AUHo9QGdK
PUCp/TxAveA8QAbsPEBjGj1AxjA9QIQyPUCOUT1AvVE9QGZTPUD6Kz1AsSc9QGYnPUCZMD1A
3+s8QDUPPUCjlj1A8zI9QJ5ZPUCeVT1AhU89QDpSPUC/cT1Aqj49QINNPUCPgj1Ajgg9QFAW
PUDOBz1AJWI9QGl8PUCmJz1AoVk9QGc1PUB6aT1AmP48QPc4PUDJLT1AhnA9QCFfPUAgOD1A
o7g9QDpxPUCEVD1AizE9QOQoPUBuOz1Ag7c9QDRQPUCHcT1AV1c9QOd+PUCwlz1APmw9QMYo
PUB7rz1Avlg9QC9bPUApYj1AnDs9QPNwPUCGUT1A8EY9QDiRPUAwNz1AXX89QBtmPUA1Wj1A
jpY9QHR1PUBEYD1AAok9QO46PUAzZz1AdzM9QECSPUCBsj1ASHo9QKFsPUAzVz1AKIE9QMlw
PUBaYj1AnUU9QMygPUCBiD1A6nU9QFtrPUC7wD1AQFo9QJ9DPUBMlj1AqFU9QCiNPUAyfj1A
uoo9QJJ9PUDLlz1ApoQ9QL6RPUBKuj1Aroc9QJetPUBAdj1AtKM9QKnNPUCHqj1AJpU9QOlR
PUDKgT1Aapk9QMFzPUCdoD1AfWs9QBPJPUBHvz1AlYk9QE/fPUDU1D1AqJk9QHnhPUCRxz1A
LcI9QI3NPUC9dj1Au349QHLJPUCqlD1AS4s9QDAKPkB3mz1AjbQ9QC6QPUA2hj1ADYs9QPjp
PUCkoj1AKZw9QC22PUCQxj1AXF89QJmOPUAtuT1A7J89QHnePUDu6j1A0MA9QLuGPUDgqj1A
DJk9QCjGPUAGtD1Axds9QOqpPUD22z1AW7Y9QCHTPUASwD1A4+U9QKS5PUDGtz1Ac8c9QELV
PUC45j1Ai749QNOYPUCbBz5AYv89QHjjPUCq0z1AKfk9QOjtPUBEmT1AV9w9QCn0PUCg6T1A
Cco9QEXtPUA87z1Av+Y9QGarPUBIuD1A+709QHTHPUALvz1A0II9QC/xPUDd2j1AN/U9QNwZ
PkCQRj5AYAk+QNFsPUDQRj5AGuQ9QFHUPUBJ8j1A9+M9QOkZPkALAT5Afdw9QJPnPUCP0j1A
Y9I9QBn3PUDuyD1Ajcc9QO8TPkBJ8T1AgQc+QDflPUCw1D1AmAQ+QKEoPkBxxT1A1G89QKcF
PkCk1z1AtOo9QJzkPUD/vT1AOzw+QFjhPUDTxj1AygE+QKz/PUCjAz5APQM+QDj0PUCJQz5A
Y0I+QHHTPUDc7T1AQu49QF/cPUAP6z1A3SY+QMn2PUBSGj5Apwc+QPMrPkBttj1AuD4+QBb2
PUBBBj5A4BE+QEu1PUB65T1AmyU+QAwfPkDkHD5AgCg+QFvTPUDnRj5AP7s9QHwtPkD2BD5A
lfA9QKKnPUCJGD5A+0Q+QGsxPkC9ED5AfDg+QL42PkAHJj5AFfM9QPgCPkABLT5AHi0+QPEO
PkBAFD5AMSQ+QGUiPkAcDz5AoiI+QNExPkCiKT5Abyc+QBwHPkDINT5AUe49QNuPPkAFYj5A
WiM+QClAPkD6TD5ACV8+QO8rPkBCMz5At+U9QGZ6PkC3Wz5AO2A+QPoKPkAtRz5A+EE+QKAF
PkCgPj5ApQg+QG4+PkBZCj5AKkQ+QD8+PkBqRj5AlV4+QPENPkBHHD5ANTg+QE47PkCrST5A
/RI+QGFEPkAxWj5AuJI+QKr5PUDmfT5AdZk+QL5BPkDXRz5AA1o+QPVSPkCnXz5AIms+QF1H
PkCzDj5ATAw+QJ4aPkALGj5ACVc+QHljPkBzFD5AZgo+QJ4oPkDKgD5A/ks+QIJiPkCMMz5A
Q40+QACdPkAhQT5AGTw+QNRgPkCybT5AsUk+QKxiPkAsdD5ARk0+QFNZPkB7Oz5AMVg+QCFH
PkAvGj5ARoo+QIaPPkD6Tj5AVow+QCuJPkDTmz5An08+QPASPkA5hz5AT4I+QImMPkCkrz5A
RMg+QEt0PkBskT5A2Tk+QDO9PkD1QT5AEZI+QCqmPkDTkj5APV8+QAVfPkA7lj5ADpk+QAty
PkCiPz5Aj54+QE2BPkArpj5Aqr0+QJ7YPkCVkj5A7Ig+QDN4PkA1fj5A3p4+QDe6PkAtqj5A
0sM+QFuPPkBUbz5AIJ4+QCPJPkAGoz5A6Xo+QJyrPkB2wz5A</AssayYData></Step><Step><CommonData><SampleLocation>1</SampleLocation><SampleID></SampleID><SampleGroup></SampleGroup><SampleInfo></SampleInfo><SampleRow>F</SampleRow><SamplePlate>1</SamplePlate><WellType>BUFFER</WellType><Concentration>-1</Concentration><ConcentrationUnits>µg/ml</ConcentrationUnits><MolarConcentration>-1</MolarConcentration><MolarConcUnits>nM</MolarConcUnits><MolecularWeight>-1</MolecularWeight><Temperature>25</Temperature><StartTime>4963233</StartTime><AssayTime>180</AssayTime></CommonData><FlowRate>600</FlowRate><StepType>DISASSOC</StepType><StepName>Dissociation</StepName><StepStatus>OK</StepStatus><ActualTime>179.999</ActualTime><CycleTime>0.2</CycleTime><AssayXData Points="900">cZ9/RaCif0XXpX9FC6l/RT6sf0Vtr39FoLJ/Rde1f0UHuX9FOrx/RW2/f0Wgwn9F18V/RQfJ
f0U6zH9Fcc9/RaTSf0XT1X9FB9l/RT7cf0Vt339FoOJ/Rdflf0UH6X9FPux/RXHvf0Wg8n9F
0/V/RQf5f0U6/H9Fbf9/RVIBgEXsAoBFgwSARR8GgEW4B4BFUAmAReoKgEWFDIBFHw6ARbYP
gEVSEYBF7BKARYUUgEUdFoBFuBeARVAZgEXqGoBFgxyARR0egEW2H4BFUiGARewigEWDJIBF
HSaARbYngEVSKYBF6iqARYUsgEUfLoBFti+ARVAxgEXqMoBFgzSARR02gEW4N4BFUDmAReo6
gEWFPIBFHT6ARbg/gEVQQYBF7EKARYNEgEUdRoBFtkeARVBJgEXqSoBFhUyARR1OgEW2T4BF
UFGARepSgEWDVIBFH1aARbZXgEVSWYBF6lqARYNcgEUdXoBFtl+ARVBhgEXqYoBFg2SARR1m
gEW2Z4BFUmmARepqgEWFbIBFHW6ARbhvgEVScYBF6nKARYN0gEUddoBFtneARVJ5gEXseoBF
hXyARR1+gEX8f4BFUIGAReqCgEWFhIBFHYaARbaHgEVQiYBF6oqARYWMgEUfjoBFto+ARVCR
gEXqkoBFg5SARR2WgEW2l4BFUpmARRubgEWDnIBFH56ARbafgEVSoYBF6qKARYekgEUdpoBF
uKeARVKpgEXqqoBFhayARR+ugEW2r4BFUrGAReqygEWDtIBFH7aARba3gEVQuYBF6rqARYO8
gEUdvoBFtr+ARVLBgEXqwoBFg8SARR3GgEW2x4BFUMmARerKgEWDzIBFHc6ARbbPgEVQ0YBF
6tKARYPUgEUf1oBFuNeARVDZgEXq2oBFhdyARR3egEW434BFUuGARerigEWD5IBFHeaARbbn
gEVS6YBF6uqARYPsgEUd7oBFtu+ARVDxgEXq8oBFg/SARR32gEW294BFUPmARez6gEWD/IBF
Hf6ARbb/gEVQAYFF6gKBRYMEgUUfBoFFtgeBRVAJgUXqCoFFgwyBRR0OgUW2D4FFUBGBReoS
gUWDFIFFHRaBRbYXgUVQGYFF6hqBRYMcgUUdHoFFth+BRVAhgUXqIoFFgySBRR8mgUW2J4FF
UimBReoqgUW0LIFFHy6BRbYvgUVQMYFF6jKBRYM0gUUdNoFFtjeBRVI5gUXqOoFFhTyBRR0+
gUW2P4FFUEGBRepCgUWDRIFFI0aBRbZHgUVQSYFF6kqBRYVMgUUdToFFuE+BRVJRgUXqUoFF
g1SBRR1WgUW2V4FFUFmBRepagUWDXIFFHV6BRbZfgUVQYYFF6mKBRYNkgUUdZoFFtmeBRVBp
gUXqaoFFg2yBRR1ugUW2b4FFUHGBRepygUWDdIFFHXaBRbZ3gUVneYFF6nqBRYN8gUUffoFF
tn+BRVKBgUXugoFFg4SBRR+GgUW2h4FFUImBReqKgUWDjIFFIY6BRbaPgUVSkYFF6pKBRYOU
gUUfloFFtpeBRVKZgUXqmoFFhZyBRR+egUW4n4FFUKGBReqigUWFpIFFHaaBRbangUVQqYFF
6qqBRYWsgUUfroFFuK+BRVKxgUXssoFFhbSBRR+2gUW2t4FFUrmBRey6gUWFvIFFN76BRbi/
gUVSwYFF7MKBRYXEgUUfxoFFuMeBRVLJgUXsyoFFhcyBRR/OgUW4z4FFZ9GBRezSgUWF1IFF
H9aBRbjXgUVS2YFF7NqBRYXcgUUf3oFFuN+BRVLhgUXs4oFFheSBRR/mgUW454FFUumBRezq
gUWF7IFFH+6BRbjvgUVS8YFF7PKBRYX0gUUf9oFFuPeBRVL5gUXu+oFFhfyBRR/+gUW4/4FF
UgGCRewCgkWFBIJFHwaCRbgHgkVSCYJFQguCRYUMgkUfDoJFuA+CRVIRgkXsEoJFhRSCRR8W
gkW4F4JFUhmCRewagkWFHIJFHx6CRbgfgkVSIYJF7CKCRYUkgkUfJoJFuCeCRVIpgkXsKoJF
hSyCRR8ugkW4L4JFUjGCRewygkWDNIJFHzaCRbg3gkVSOYJF7DqCRYU8gkUfPoJFuD+CRVJB
gkXsQoJFhUSCRR9GgkXZR4JFUkmCRexKgkWFTIJFH06CRbhPgkVSUYJF7FKCRYVUgkUfVoJF
uFeCRVJZgkXsWoJFhVyCRR9egkW2X4JFUGGCRepigkWFZIJFH2aCRbhngkVSaYJF6mqCRYNs
gkUfboJFuG+CRVJxgkXscoJFhXSCRR92gkW4d4JFUnmCRex6gkWDfIJFH36CRbh/gkVSgYJF
7IKCRYmEgkUfhoJFuIeCRVKJgkXsioJFg4yCRR+OgkW4j4JFUpGCReySgkWFlIJFHZaCRbiX
gkVSmYJF7JqCRYOcgkUfnoJFuJ+CRVKhgkXsooJFhaSCRR+mgkW4p4JFUqmCReqqgkWDrIJF
H66CRbivgkVQsYJF7LKCRYW0gkUftoJFuLeCRVK5gkXsuoJFhbyCRR++gkW4v4JFUMGCRezC
gkWFxIJFH8aCRbjHgkVSyYJF7MqCRYXMgkUfzoJFuM+CRVLRgkXs0oJFhdSCRR/WgkW414JF
UtmCRezagkWF3IJFH96CRbjfgkVS4YJF7OKCRYXkgkUd5oJFveeCRVDpgkXs6oJFheyCRR/u
gkW474JFUvGCRezygkWF9IJFH/aCRbj3gkVQ+YJF7PqCRYX8gkUf/oJFuP+CRVIBg0XsAoNF
hQSDRR8Gg0W4B4NFUgmDRewKg0WFDINFHw6DRbYPg0VQEYNF7BKDRYUUg0UfFoNFuBeDRVIZ
g0XsGoNFhRyDRR8eg0W4H4NFUCGDRewig0WFJINFHyaDRbgng0VSKYNF7CqDRYUsg0UdLoNF
ti+DRVIxg0XsMoNFhTSDRR82g0W4N4NFUjmDRew6g0WDPINFHz6DRbg/g0VQQYNF6kKDRYNE
g0UfRoNFuEeDRVJJg0XqSoNFhUyDRR9Og0W2T4NFUlGDRepSg0WFVINFH1aDRbZXg0VSWYNF
7FqDRYNcg0UdXoNFuF+DRVJhg0XsYoNFg2SDRR1mg0W4Z4NFUmmDRexqg0WDbINFHW6DRbhv
g0VQcYNF7HKDRYV0g0UddoNFtneDRVB5g0XseoNFg3yDRR9+g0W4f4NFUoGDReyCg0WFhINF
H4aDRbiHg0VSiYNF7IqDRYWMg0UfjoNFuI+DRVKRg0XqkoNFg5SDRR+Wg0W4l4NFUJmDReya
g0WFnINFHZ6DReqfg0VQoYNF7KKDRYWkg0UdpoNFyaeDRVKpg0XsqoNFg6yDRR2ug0W4r4NF
UrGDReqyg0WFtINFH7aDRba3g0VSuYNF7LqDRYW8g0UfvoNFyb+DRVLBg0XqwoNFhcSDRR/G
g0W2x4NFUsmDRezKg0WFzINFH86DRbjPg0VS0YNF7NKDRYXUg0Uf1oNFuNeDRVLZg0Xs2oNF
hdyDRR3eg0W234NFUuGDRezig0WD5INFHeaDRbbng0VQ6YNF7OqDRYXsg0Uf7oNFuO+DRVDx
g0Xs8oNFg/SDRR/2g0W494NFUPmDRez6g0WF/INFHf6DRbj/g0VSAYRF7AKERYUEhEUdBoRF
uAeERVAJhEXqCoRFhQyERR0OhEXPD4RFUhGERewShEWFFIRFHxaERbYXhEVQGYRF7BqERYMc
hEUdHoRFuB+ERVIhhEXqIoRFhSSERR8mhEW2J4RFUimEReoqhEWFLIRFHS6ERbYvhEVSMYRF
6jKERYU0hEUdNoRFuDeERVI5hEUjO4RFmDyERR8+hEW2P4RFUkGERexChEWFRIRFH0aERbhH
hEVQSYRF6kqERYVMhEUdToRFtk+ERVBRhEXsUoRFg1SERR9WhEW4V4RFUlmERepahEWFXIRF
H16ERbhfhEVQYYRF6mKERYVkhEUdZoRFuGeERVBphEXsaoRFg2yERR9uhEW4b4RFUnGERepy
hEWFdIRFH3aERbZ3hEVSeYRF6nqERYN8hEUjfoRFuH+ERVCBhEXsgoRFhYSERR+GhEW4h4RF
UImEReqKhEWFjIRFH46ERbiPhEVSkYRF6pKERYOUhEUfloRFtpeERVCZhEXqmoRFg5yERR2e
hEW4n4RFUKGEReqihEWFpIRFHaaERbanhEVSqYRF7KqERYOshEUdroRFy6+ERVCxhEXqsoRF
g7SERR22hEW4t4RFULmEReq6hEWDvIRFH76ERbi/hEVSwYRF6sKERYXEhEUfxoRFtseERVDJ
hEXqyoRFg8yERR3OhEW2z4RFUNGERezShEWD1IRFH9aERbjXhEVQ2YRF7tqERYPchEUf3oRF
tt+ERVDhhEXq4oRFg+SERR3mhEW254RFUOmERezqhEWF7IRFHe6ERbbvhEVQ8YRF7PKERYP0
hEUd9oRFtveERVD5hEXq+oRFg/yERR/+hEW2/4RFUgGFRewChUWFBIVFHQaFRbgHhUVSCYVF
7AqFRYUMhUUdDoVFuA+FRVARhUXqEoVFhRSFRR0WhUW4F4VFUBmFReoahUWDHIVFHx6FRbgf
hUVSIYVF7CKFRYUkhUUdJoVFtieFRVAphUXqKoVFgyyFRR8uhUW2L4VFUjGFReoyhUWDNIVF
HTaFRbY3hUVSOYVF6jqFRYM8hUUdPoVFtj+FRVBBhUXsQoVFg0SFRR1GhUW2R4VFUEmFRepK
hUWDTIVFHU6FReZPhUVQUYVF6lKFRYNUhUUfVoVFtleFRVBZhUXqWoVFg1yFRR1ehUW4X4VF
UGGFRepihUWDZIVFHWaFRbZnhUVQaYVF7GqFRYNshUUdboVF</AssayXData><AssayYData Points="900">xF49QFCQPUDNPz5A294+QHJCP0CM2j9AHPc/QDNVQEBT1UBA3rhAQJx0QUAHX0FA0WpBQGow
QUBC9kFAYMFBQKj2QUCx+kFADxVCQAkMQkCQOEJA0BxCQOfnQUDCUkJACIBCQEGEQkDenEJA
nDFCQOO9QkDPUUJAlmNCQBdMQkCNVkJA6mdCQPGwQkC2b0JA+oBCQKeYQkCxcEJAyoNCQOLY
QkBEmUJA5r9CQDF0QkDnm0JAq4xCQCx5QkCkmUJAPYpCQCNnQkCfwEJASBdDQOmaQkDzyEJA
0aRCQI9nQkC6zEJArY1CQDN9QkB+q0JAqKtCQOL0QkDm7kJAirBCQBm2QkDTaUJAJ6tCQIzQ
QkDamEJAMdJCQMivQkDEh0JA/1VCQMaMQkA0y0JAq8JCQDXKQkDqwkJARbxCQA7BQkA380JA
TWpCQETVQkCl2EJAL7xCQBa8QkDRvkJAd7dCQI7GQkAvv0JATZxCQGC+QkC1ZkJAuZhCQOf5
QkClp0JAfJZCQM2zQkD32EJAv45CQPTPQkAqukJAee9CQJS4QkAcukJAo8RCQBbJQkAyz0JA
urNCQLBwQkDKzUJAx85CQJbMQkAepUJAJIRCQDHAQkCCnEJAFJRCQACZQkBlp0JAJNRCQHCL
QkD2fkJAsX5CQAmwQkA3xEJAbN1CQH/7QkDsgkJAHXlCQMrlQkBCtkJAZbFCQNTPQkAcgkJA
cLZCQHPqQkDbrEJALJ5CQMGoQkD9n0JAybJCQAqKQkDg8EJAhzlCQDS9QkCOyUJA9pFCQPvD
QkACqUJAT8hCQA6XQkC/aEJAb+BCQKuMQkCaqUJADZBCQJC9QkDyyEJAnatCQJCwQkDH5UJA
ruNCQO+pQkCbekJAm61CQITHQkALw0JAn7BCQH90QkDs3UJAKORCQLGmQkD9jUJAh5JCQAip
QkBbikJApAdDQPjLQkAJo0JAg6xCQAyvQkA8wUJACcVCQB2sQkBOw0JAhpNCQNy4QkDiikJA
x5pCQLNyQkDnn0JAObtCQOOUQkAsj0JA8LxCQEOkQkC2q0JALdRCQD2qQkCKrkJA2eVCQDdk
QkAwzkJAU8BCQBHWQkDCB0NAF6dCQLKCQkDQckJAgthCQPEQQ0Ahx0JAMOhCQNeeQkCuckJA
YclCQFHXQkA/vUJAUGtCQNSuQkA/k0JAMr1CQATCQkC/x0JA0aRCQOKnQkCKnUJAtaFCQMqM
QkDZvEJAYNlCQLKFQkDxn0JAeZ9CQATGQkBpxEJAt4BCQDbYQkDYpUJAhNFCQC2/QkAAnEJA
4cBCQOXmQkDSyEJA6KxCQGuzQkAOnEJAeMFCQHi4QkAPykJAMN5CQHnLQkD+0EJAc8RCQEy9
QkA7z0JAKrZCQIO+QkBTyEJA8OxCQLvAQkD7rUJAksRCQF6mQkBd+0JAWdVCQP7IQkAUvkJA
53ZCQOuiQkCEy0JAEa1CQO6bQkBKyEJA+IBCQFXyQkBIkEJA2u9CQFvvQkD23UJAGMhCQMvr
QkDz2kJAUeRCQGC8QkCD5EJAlu5CQIGLQkCw4EJA3qZCQBAYQ0DApkJAO7lCQKCmQkB0skJA
PsNCQGTFQkAslkJAoqRCQITIQkAH8kJAWqJCQAkIQ0Ce4kJAhNFCQDmbQkCMuUJAGehCQMyq
QkC0s0JA18FCQC6aQkAXtUJA0f9CQNoHQ0DjxEJA6L5CQCmhQkDNsUJAoiNDQEKuQkDpxUJA
nQhDQE3hQkAUsUJA+MlCQBaZQkBxzkJAgtNCQF68QkACn0JAs6RCQMHHQkBW9EJA7HxCQEXB
QkBK6EJAUeVCQJ/CQkA53UJA0ttCQArUQkBn7UJAkrhCQBnlQkCyoEJALqpCQCG3QkB6x0JA
9DVDQAKnQkBUpkJAiQdDQKXrQkAMsEJAL91CQFLcQkDafkJA/JdCQPC+QkDetkJAkgJDQKvD
QkDD0UJAFq9CQBPCQkAVCkNAmwtDQNnvQkBynUJATjlDQJHAQkBCnUJAA79CQPfaQkDf+0JA
IKpCQNXsQkBg4kJAgcZCQM/RQkBo8EJAOtVCQDjGQkBl5kJAOMBCQBzsQkBR6EJABABDQO3C
QkBw8EJAxgFDQBr5QkDs00JAQLRCQNO4QkDd0EJAB+lCQDUHQ0BEn0JAw81CQI+8QkAxyUJA
fsxCQC3dQkAXnUJAPeBCQErbQkAk+kJAqf9CQHfJQkDPCUNAyZ1CQK8tQ0BgskJAR+RCQJ3F
QkBO30JAcc1CQGUQQ0AK60JAPeVCQGX4QkBf6kJAvSxDQA7fQkBo8kJAg/VCQDL1QkAnCkNA
6tlCQDBLQ0C+xkJA7wRDQJ3tQkB4/0JA2y9DQDLFQkAT0UJAH+tCQLUmQ0D1A0NAVZ1CQOQf
Q0D/xkJA6MlCQPQqQ0CHAENAZBBDQKJBQ0B8IUNA/y1DQE3SQkBg3EJAd9FCQOjeQkB05kJA
RvNCQBH6QkBY3UJA6A1DQGQAQ0AOFENAkdFCQG4RQ0Dw2EJAKi1DQMW/QkCDCUNAIjpDQK4P
Q0Ad/kJAwvVCQLDQQkDYQUNA999CQN7mQkBeGkNAtNNCQFTyQkBo+kJARQ9DQDbZQkDHOENA
sCdDQIT0QkC34kJA/1dDQKIYQ0CJK0NAriBDQNBKQ0D2CUNArrpCQMgmQ0CpOUNA7glDQLTg
QkDFOUNAlhxDQChCQ0A85kJArTFDQHIHQ0Bk70JAxutCQA3mQkCb/kJA7dxCQEXDQkCO+kJA
JPRCQL0sQ0CrEUNAvPRCQEvgQkBM1EJAK/5CQGsEQ0A9qUJAtO5CQIUNQ0DWAUNAnDJDQDkI
Q0Cq4kJAgPBCQNHwQkBSYUNAsOxCQCowQ0AsL0NANu9CQPPlQkD+HENAS8pCQCAeQ0DcvUJA
ofpCQB72QkCuFkNAvBpDQCVfQ0C1+UJA4RBDQBnOQkBPLENAo6tCQJ/uQkBTAENAoT9DQBxK
Q0BPG0NAVx9DQA0+Q0Ah8UJAdAtDQJx0Q0DdS0NANBRDQIQWQ0BH6UJAnyVDQCA9Q0CFI0NA
xyVDQI0GQ0AdBENAGiRDQPlsQ0CtBkNANCdDQCgQQ0Al/UJAAzBDQINUQ0BSLENAmShDQBck
Q0D/HUNAZy9DQMr9QkAgHkNAaxZDQPgJQ0D6/EJAzUpDQAYdQ0BLNENAtCVDQAQ4Q0AaKUNA
B1FDQIgLQ0AyX0NAYwtDQFCKQ0CxLENArklDQBaCQ0BI30JAjyZDQLpPQ0D4+UJAPWdDQLkP
Q0Cb90JAaTlDQDEkQ0DVVkNAMQNDQBw4Q0BtTkNAovdCQJgyQ0AxY0NA/xpDQIliQ0BGWUNA
eoVDQAFIQ0CK60JAECFDQAUkQ0BbZENAcCtDQJ9DQ0CPLENAXEtDQG0XQ0DMZ0NA6UhDQLVB
Q0CZoENAGRxDQKM9Q0C8A0NA53JDQCH5QkBMdUNAUjtDQKFbQ0DXSENAwxlDQDtyQ0B3Q0NA
CgVDQOMPQ0C6S0NAaS5DQFB8Q0CYPkNAOT5DQK8MQ0CXbkNA+pVDQIBVQ0CaJUNANmpDQFpg
Q0AsSkNAIVpDQAb7QkCbUENAc3dDQGJZQ0DqPENA8kxDQIh4Q0ATg0NA0yFDQKtRQ0DaUENA
7UdDQJNTQ0CmVkNAN0dDQI90Q0DIMUNAGRFDQGBxQ0BNTENAw65DQEEqQ0CgQENAa1dDQPov
Q0A7GUNAyVNDQLUxQ0ANUENAOntDQBCHQ0BEXkNAQRBDQMRfQ0BXbUNA81pDQDApQ0A3ZENA
s0dDQNFKQ0B9mUNAsTBDQNjEQ0BnM0NANyVDQG5LQ0DlR0NAY0BDQE8zQ0CWSENAczlDQL95
Q0DqbkNA3mFDQGBmQ0AELENAb7VDQG1jQ0DShUNAootDQJASQ0BytENA90FDQPJVQ0DfU0NA
F5NDQDuBQ0D8eENAEFpDQDEbQ0BZSkNAOJNDQA0bQ0DZbUNA4S5DQMQ+Q0CXEkNA43tDQH2p
Q0CRaUNAMCNDQA6UQ0CYU0NAwmBDQE+kQ0C6gENAizxDQLxWQ0DBVENAlHBDQDxNQ0CNo0NA
/GRDQLiAQ0CXcENA5FhDQB8zQ0DvXUNAbipDQMlnQ0D32UNAqYtDQKBjQ0AkXkNAZiFDQICI
Q0CeaUNAJbJDQGp/Q0D0o0NAkZFDQGZVQ0AAHUNARWFDQMCbQ0A0dkNATpJDQI9xQ0BPRENA
4aFDQLxHQ0AnXUNACZBDQEK6Q0CflENAj2xDQFWCQ0BGbENAdKxDQG4uQ0BUi0NA449DQApn
Q0C+kUNAiIxDQFeAQ0AIbkNAB2dDQOeVQ0APdENAfUlDQKeVQ0Aue0NAfjpDQCJWQ0CstUNA
OWVDQEZZQ0DxdkNAm2hDQKOJQ0A4jUNAK55DQHWLQ0DtmkNAflRDQCP3Q0DRjENAWnhDQPJo
Q0CPcENAO5NDQK/HQ0ArcUNAD3lDQOqZQ0BGqkNA54tDQBSOQ0CRZENArWVDQMxcQ0CFkkNA
22VDQPlyQ0BHsUNAL3VDQHd9Q0AdvkNA02FDQG6kQ0BRoENAl6lDQAKDQ0DYqkNAOrVDQFms
Q0D+jUNAPM9DQP6dQ0BQwUNAB6tDQKy0Q0DDpENAe3hDQA9IQ0Dgi0NA0qxDQIGnQ0C6okNA
eOFDQNzAQ0CtjUNAln5DQKakQ0Dv3ENAT2VDQDmaQ0AGhENApplDQI6SQ0B9o0NA49RDQP6f
Q0BVfENAP4ZDQLqvQ0Awr0NATclDQPFxQ0BdwkNAOL1DQLSfQ0B3k0NAKbdDQAZ7Q0D6hUNA
ZotDQKmfQ0CRuENAzppDQB2KQ0CGT0NA/pxDQMl6Q0B1uENA</AssayYData></Step><Step><CommonData><SampleLocation>11</SampleLocation><SampleID></SampleID><SampleGroup></SampleGroup><SampleInfo></SampleInfo><SampleRow>F</SampleRow><SamplePlate>1</SamplePlate><WellType>REGENERATION</WellType><Concentration>-1</Concentration><ConcentrationUnits>µg/ml</ConcentrationUnits><MolarConcentration>-1</MolarConcentration><MolarConcUnits>nM</MolarConcUnits><MolecularWeight>-1</MolecularWeight><Temperature>25</Temperature><StartTime>5152344</StartTime><AssayTime>5</AssayTime></CommonData><FlowRate>1000</FlowRate><StepType>KREGENERATION</StepType><StepName>Regeneration</StepName><StepStatus>OK</StepStatus><ActualTime>4.9998</ActualTime><CycleTime>0.2</CycleTime><AssayXData Points="25">t2+FRVFxhUXqcoVFhHSFRR12hUW3d4VFUXmFRep6hUWEfIVFHX6FRbd/hUVPgYVF6oKFRYSE
hUUdhoVFt4eFRVGJhUXoioVFhIyFRR2OhUW3j4VFUZGFReqShUWElIVFHZaFRQ==</AssayXData><AssayYData Points="25">yy9Xv1MJkb+GVKO/z7qvv0EpuL8wS7+/8DjFvxY4yr+Py86/tgzTv1pM1r+BB9m/rY/cv4gE
378ZcuG/4BXkv6i15r8Cpee/ZzXqv/RZ679S6ey/bDXvv5me8L+WH/G/zh7yvw==</AssayYData></Step><Step><CommonData><SampleLocation>12</SampleLocation><SampleID></SampleID><SampleGroup></SampleGroup><SampleInfo></SampleInfo><SampleRow>F</SampleRow><SamplePlate>1</SamplePlate><WellType>NEUTRALIZATION</WellType><Concentration>-1</Concentration><ConcentrationUnits>µg/ml</ConcentrationUnits><MolarConcentration>-1</MolarConcentration><MolarConcUnits>nM</MolarConcUnits><MolecularWeight>-1</MolecularWeight><Temperature>25</Temperature><StartTime>5168306</StartTime><AssayTime>5</AssayTime></CommonData><FlowRate>1000</FlowRate><StepType>KREGENERATION</StepType><StepName>Regeneration</StepName><StepStatus>OK</StepStatus><ActualTime>5.00078</ActualTime><CycleTime>0.2</CycleTime><AssayXData Points="25">uZeFRXyZhUXqmoVFhJyFRR2ehUW3n4VFUaGFReqihUW/pIVFHaaFRbWnhUVPqYVF6qqFRYSs
hUUbroVFt6+FRU+xhUXqsoVFhLSFRRu2hUW3t4VFT7mFRfK6hUWEvIVFIb6FRQ==</AssayXData><AssayYData Points="25">jdzjP7sX5z87Fuo/Q8ztP7HK7z80P/I/TCr0P2hs9T+E8PY/KfL3Pzoa+T/KU/o/1O36P0z3
+z83zfw/BtX8Pwu+/T/JjP4/dzL/P8pB/z+rJwBAsnYAQKuQAECotwBAStAAQA==</AssayYData></Step><Step><CommonData><SampleLocation>11</SampleLocation><SampleID></SampleID><SampleGroup></SampleGroup><SampleInfo></SampleInfo><SampleRow>F</SampleRow><SamplePlate>1</SamplePlate><WellType>REGENERATION</WellType><Concentration>-1</Concentration><ConcentrationUnits>µg/ml</ConcentrationUnits><MolarConcentration>-1</MolarConcentration><MolarConcUnits>nM</MolarConcUnits><MolecularWeight>-1</MolecularWeight><Temperature>25</Temperature><StartTime>5184414</StartTime><AssayTime>5</AssayTime></CommonData><FlowRate>1000</FlowRate><StepType>KREGENERATION</StepType><StepName>Regeneration</StepName><StepStatus>OK</StepStatus><ActualTime>4.9998</ActualTime><CycleTime>0.2</CycleTime><AssayXData Points="25">u7+FRVXBhUXuwoVFiMSFRSHGhUW7x4VFVcmFRe7KhUWIzIVFIc6FRbvPhUVV0YVF7tKFRYjU
hUUh1oVFu9eFRVXZhUXu2oVFiNyFRSHehUW734VFVeGFRe7ihUWI5IVFIeaFRQ==</AssayXData><AssayYData Points="25">Gt2uv2Cdx78pytO/bN7Zv5bF3r9nFeK/+F3lvx8l6L8u/Oq/l3Hsv0vH7r90LPC/yOXxvxpU
879fqvS/+VL1v/8b97/TPfi/y5n5vyCi+b9EMvu/s9X7v8Cf/L/syf2/4y7+vw==</AssayYData></Step><Step><CommonData><SampleLocation>12</SampleLocation><SampleID></SampleID><SampleGroup></SampleGroup><SampleInfo></SampleInfo><SampleRow>F</SampleRow><SamplePlate>1</SamplePlate><WellType>NEUTRALIZATION</WellType><Concentration>-1</Concentration><ConcentrationUnits>µg/ml</ConcentrationUnits><MolarConcentration>-1</MolarConcentration><MolarConcUnits>nM</MolarConcUnits><MolecularWeight>-1</MolecularWeight><Temperature>25</Temperature><StartTime>5200587</StartTime><AssayTime>5</AssayTime></CommonData><FlowRate>1000</FlowRate><StepType>KREGENERATION</StepType><StepName>Regeneration</StepName><StepStatus>OK</StepStatus><ActualTime>4.99883</ActualTime><CycleTime>0.2</CycleTime><AssayXData Points="25">u+eFRVXphUXu6oVFiOyFRSHuhUW774VFZ/GFRe7yhUWI9IVFIfaFRbv3hUVV+YVF7vqFRYj8
hUUs/oVFu/+FRVUBhkXuAoZFmgSGRSEGhkW7B4ZFVQmGRe4KhkWIDIZFHw6GRQ==</AssayXData><AssayYData Points="25">75vjP6nZ5T8oS+k/FeXsP7Xl7z/95PE//CXzP9qB9T9TlfY/4PT3Pys4+T8z3Pk/fWL7Pz9B
/D+Xqfw/1vL8P2NF/T/Ri/4/B+3+P5ITAEDWagBAW4kAQEbrAEBGAAFAtgcBQA==</AssayYData></Step><Step><CommonData><SampleLocation>11</SampleLocation><SampleID></SampleID><SampleGroup></SampleGroup><SampleInfo></SampleInfo><SampleRow>F</SampleRow><SamplePlate>1</SamplePlate><WellType>REGENERATION</WellType><Concentration>-1</Concentration><ConcentrationUnits>µg/ml</ConcentrationUnits><MolarConcentration>-1</MolarConcentration><MolarConcUnits>nM</MolarConcUnits><MolecularWeight>-1</MolecularWeight><Temperature>25</Temperature><StartTime>5216685</StartTime><AssayTime>5</AssayTime></CommonData><FlowRate>1000</FlowRate><StepType>KREGENERATION</StepType><StepName>Regeneration</StepName><StepStatus>OK</StepStatus><ActualTime>4.99883</ActualTime><CycleTime>0.2</CycleTime><AssayXData Points="25">uQ+GRVERhkXqEoZFhBSGRR0WhkW3F4ZFURmGReoahkWEHIZFHR6GRbcfhkVRIYZF6iKGRbUk
hkUdJoZFtyeGRVEphkXqKoZFhiyGRR0uhkW3L4ZFUTGGReoyhkWGNIZFHTaGRQ==</AssayXData><AssayYData Points="25">a9Stv6dMyr+aLda/TADcv28i4b8ZnOS/S/Lnv8ce6r9MbOy/G4juv1/e77+1ZPG/nczyv5OM
9L/j4fW/Obv2v60o978bhvi/fLz5v8FK+r+7w/u/2nX8v3l2/L8bAf2/B7D9vw==</AssayYData></Step><Step><CommonData><SampleLocation>12</SampleLocation><SampleID></SampleID><SampleGroup></SampleGroup><SampleInfo></SampleInfo><SampleRow>F</SampleRow><SamplePlate>1</SamplePlate><WellType>NEUTRALIZATION</WellType><Concentration>-1</Concentration><ConcentrationUnits>µg/ml</ConcentrationUnits><MolarConcentration>-1</MolarConcentration><MolarConcUnits>nM</MolarConcUnits><MolecularWeight>-1</MolecularWeight><Temperature>25</Temperature><StartTime>5232772</StartTime><AssayTime>5</AssayTime></CommonData><FlowRate>1000</FlowRate><StepType>KREGENERATION</StepType><StepName>Regeneration</StepName><StepStatus>OK</StepStatus><ActualTime>4.99883</ActualTime><CycleTime>0.2</CycleTime><AssayXData Points="25">tzeGRU85hkXoOoZFgjyGRRs+hkW1P4ZFUUGGRehChkWCRIZFG0aGRbVHhkVPSYZF6EqGRYJM
hkUbToZFtU+GRVFRhkXoUoZFglSGRR1WhkW1V4ZFUVmGRehahkWCXIZFG16GRQ==</AssayXData><AssayYData Points="25">sOPnPwll6T9g8e0/W1TxPxfC8z/0DfY/kcz4P5DM+D8y5vo/OwT8P1Hf/T9UZv4/Xbv/Pwwb
AEBWwgBA8cYAQAouAUD6fgFA36UBQC4QAkAPawJAR6ICQCjMAkD69QJA7x0DQA==</AssayYData></Step></KineticsData></ExperimentResults>
