# Supplementary material for: Functional development of a V3/glycan-specific broadly neutralizing antibody isolated from a case of HIV superinfection
Source: eLife. 2021 Jul 15;10:e68110. doi: 10.7554/eLife.68110 (PMC8376252; doi:10.7554/eLife.68110)
Supplement: Figure 4—source data 2. [file elife-68110-fig4-data2.zip › QA013.2 Dbl Ref_01.28.21/QA013.2_Lineage Replicates_BG505 SOSIP trimer/210128_008.frd]

<?xml version="1.0" encoding="UTF-8" standalone="yes"?>
<ExperimentResults><ExperimentInfo Name="QA013.2_Lineage Replicates_BG505 SOSIP trimer"><ExpDescription></ExpDescription><RTDVersion>2.0</RTDVersion><RunID>4DC7E9FF-8D3C-4B98-A6A1-F295B1DD8D1E</RunID><ExperimentType>KINETICS</ExperimentType><ExperimentSubType>KBASIC</ExperimentSubType><StartDateTime>2021-01-28T16:32:03</StartDateTime><MachineName>886RGX1</MachineName><UserName>Labuser</UserName><LotNumber></LotNumber><PlateName>210128</PlateName><PlateName2></PlateName2><SensorName>H3</SensorName><SensorPlate>1</SensorPlate><SensorType>AHC (Anti-hIgG Fc Capture)</SensorType><SensorRole>LIGAND</SensorRole><SensorInfo></SensorInfo><WritingSW>DataAcquisition.exe 11.1.2.24</WritingSW><InstrumentType>OctetRED96</InstrumentType><InstrumentSerial>FB-50183</InstrumentSerial><InstrumentFW></InstrumentFW><IntegrationTime>3.0</IntegrationTime><DSPType>CPF</DSPType><DSPStitching>1</DSPStitching><HasManifest>1</HasManifest><InfoHash>670666630</InfoHash></ExperimentInfo><AssayParamsInfo/><KineticsData><Step><CommonData><SampleLocation>1</SampleLocation><SampleID></SampleID><SampleGroup></SampleGroup><SampleInfo></SampleInfo><SampleRow>H</SampleRow><SamplePlate>1</SamplePlate><WellType>BUFFER</WellType><Concentration>-1</Concentration><ConcentrationUnits>µg/ml</ConcentrationUnits><MolarConcentration>-1</MolarConcentration><MolarConcUnits>nM</MolarConcUnits><MolecularWeight>-1</MolecularWeight><Temperature>25</Temperature><StartTime>0</StartTime><AssayTime>30</AssayTime></CommonData><FlowRate>1000</FlowRate><StepType>BASELINE</StepType><StepName>Baseline</StepName><StepStatus>OK</StepStatus><ActualTime>30</ActualTime><CycleTime>0.2</CycleTime><AssayXData Points="150">bxKDOqjGSz47388+EFgZP0SLTD93vn8/1XiZP28Ssz/NzMw/okXmP4lBAEBqvAxAN4kZQGZm
JkDRIjNAnu8/QGq8TECamVlAZmZmQNEic0Ce739AZmaGQP7UjEAfhZNAmpmZQDEIoEA1XqZA
nMSsQDMzs0CamblAAADAQDVexkCcxMxAMzPTQGiR2UDP999ANV7mQM3M7EACK/NAy6H5QM/3
/0AbLwNBZmYGQYGVCUG0yAxB5/sPQTMzE0FOYhZBgZUZQbTIHEEAACBBMzMjQU5iJkGBlSlB
tMgsQef7L0EbLzNBTmI2QYGVOUG0yDxB5/s/QRsvQ0FOYkZBgZVJQbTITEHn+09BGy9TQWZm
VkGamVlBzcxcQef7X0EbL2NBZmZmQZqZaUHNzGxB5/tvQTMzc0FmZnZBgZV5QbTIfEHn+39B
ppuBQScxg0HZzoRBZmaGQQAAiEGamYlBMzOLQc3MjEFmZo5B9P2PQZqZkUEzM5NBzcyUQXNo
lkEAAJhBmpmZQTMzm0HNzJxBZmaeQQAAoEGamaFBMzOjQc3MpEFmZqZBAACoQZqZqUEzM6tB
zcysQWZmrkEAALBBmpmxQTMzs0HNzLRBZma2QQAAuEGamblBMzO7Qc3MvEFmZr5BAADAQZqZ
wUFkO8NBzczEQWZmxkEAAMhBmpnJQXE9y0HNzMxBZmbOQQAA0EGamdFBMzPTQc3M1EFmZtZB
AADYQZqZ2UEzM9tBzczcQWZm3kEMAuBBmpnhQTMz40HNzORBZmbmQQAA6EGamelBMzPrQc3M
7EFzaO5B</AssayXData><AssayYData Points="150">AAAAABki27r3j0K7gGDnOjPHlrntJAm6tUaKu6U4RTtDmS67iG6Sum7IbLsRFYE77y1NO68D
DDuVkEu6nKg4OXrqzjqZhz47kzynO79FSjvlYA48NUbZO0DiATurTpI7+NWfO8T+0jtINMU7
r5MkPPqjaDu1e1s7q1DWO8jBoDuQ7Sw7VctdO309YDuZX7Q7xHGeO+UJ1DsV6PE7Pn8hOwur
ATyHoqc7kLJCO/NSzjv+FbA7dNOpO5uGzztzEro7T2IFPOLe7DuwCqY7jwOcO3ttCjzxE6c7
UATvOyUfIDyLxzc8kiDzO05RDTwT1687hXvLOz5pCzyQ3ME7B9kjPMkp7zv3CPA7sUwpPO3o
1Tv81Qc8QCRHPMxS7zuTdvA769YxPAvgbTzP+iw8CyrhOxPYDTx91co71swjPOC5CzzJ5YA8
HmP2O+0sRDzJ6ks8wpA7PCsnGjxeaWo8w4grPAZBHDyeXDM8QKgFPBcDHTxIVsc7B3M7PMyb
VzwYHzk87jnyOx+ekjvBCUg8XKbbO8+RYjwFnlg8cPnvO3cyPDxU4Ho8VrBePB9XRzxmkzw8
lTElPOwqKzx481I8TVn/O9+5NDyL+CY82dgWPHmkFTymtkM8e6pOPDfmjTy+MSY8KgOAPMsn
Fzww2Vk8ZIgwPKcmXzydn5Q8wf4qPJ/JLjya2X48e1RyPMexKTy5AjU8B81FPOY2Qjw9hjw8
DLYSPC2VMTzzmms87bIuPGNaYDxItYg820xGPC7nbzyDw1k8bIR7PA+gSDw+anc8g0aLPKxL
YzwixG48</AssayYData></Step><Step><CommonData><SampleLocation>11</SampleLocation><SampleID></SampleID><SampleGroup></SampleGroup><SampleInfo></SampleInfo><SampleRow>H</SampleRow><SamplePlate>1</SamplePlate><WellType>REGENERATION</WellType><Concentration>-1</Concentration><ConcentrationUnits>µg/ml</ConcentrationUnits><MolarConcentration>-1</MolarConcentration><MolarConcUnits>nM</MolarConcUnits><MolecularWeight>-1</MolecularWeight><Temperature>25</Temperature><StartTime>61121</StartTime><AssayTime>5</AssayTime></CommonData><FlowRate>1000</FlowRate><StepType>KREGENERATION</StepType><StepName>Regeneration</StepName><StepStatus>OK</StepStatus><ActualTime>5</ActualTime><CycleTime>0.2</CycleTime><AssayXData Points="25">DQLwQaeb8UFANfNB2s70QXNo9kENAvhBmpn5QUA1+0HazvxBc2j+QQYBAELTzQBCoJoBQm1n
AkI6NANCBgEEQtPNBEKamQVCbWcGQjo0B0IGAQhC080IQqCaCUJtZwpCOjQLQg==</AssayXData><AssayYData Points="25">bDlZwPgfacDj3nLApAp6wN5jf8Do7oHAvsuDwBydhcAK/4bA1E6IwIiHicDfeYrA9JaLwF2V
jMD5dY3AlUOOwJXgjsD3l4/APiSQwI7TkMDTe5HAdwiSwGyFksDA65LAXEqTwA==</AssayYData></Step><Step><CommonData><SampleLocation>12</SampleLocation><SampleID></SampleID><SampleGroup></SampleGroup><SampleInfo></SampleInfo><SampleRow>H</SampleRow><SamplePlate>1</SamplePlate><WellType>BUFFER</WellType><Concentration>-1</Concentration><ConcentrationUnits>µg/ml</ConcentrationUnits><MolarConcentration>-1</MolarConcentration><MolarConcUnits>nM</MolarConcUnits><MolecularWeight>-1</MolecularWeight><Temperature>25</Temperature><StartTime>77376</StartTime><AssayTime>5</AssayTime></CommonData><FlowRate>1000</FlowRate><StepType>KREGENERATION</StepType><StepName>Regeneration</StepName><StepStatus>OK</StepStatus><ActualTime>4.999</ActualTime><CycleTime>0.2</CycleTime><AssayXData Points="25">BwEMQs7MDEKamQ1CbWcOQk03D0IBABBC1M0QQpqZEUJtZxJCOjQTQgEAFELOzBRCmpkVQmdm
FkKEQBdCBwEYQtTNGEKamRlCZ2YaQjo0G0IBABxCzswcQpqZHUJnZh5CNDMfQg==</AssayXData><AssayYData Points="25">ZaUdv/aWFL+msQy/uxMFv0bl/r7dV/S+TlbsvkUn5L7eRd++YGDXvioW0r5MtMy+Sc7IvjFn
xL5AY7++kW+9vgbaub6zUri+gDuzvrGlsr4fja6+tRervjC4qL711Ke+cj+lvg==</AssayYData></Step><Step><CommonData><SampleLocation>11</SampleLocation><SampleID></SampleID><SampleGroup></SampleGroup><SampleInfo></SampleInfo><SampleRow>H</SampleRow><SamplePlate>1</SamplePlate><WellType>REGENERATION</WellType><Concentration>-1</Concentration><ConcentrationUnits>µg/ml</ConcentrationUnits><MolarConcentration>-1</MolarConcentration><MolarConcUnits>nM</MolarConcUnits><MolecularWeight>-1</MolecularWeight><Temperature>25</Temperature><StartTime>93505</StartTime><AssayTime>5</AssayTime></CommonData><FlowRate>1000</FlowRate><StepType>KREGENERATION</StepType><StepName>Regeneration</StepName><StepStatus>OK</StepStatus><ActualTime>5</ActualTime><CycleTime>0.2</CycleTime><AssayXData Points="25">AQAgQsjLIEKbmSFCZ2YiQi4yI0L7/iNCyMskQpSYJUJhZSZCLjInQgEAKELOzChCm5kpQmdm
KkI0MytCAQAsQs7MLEKbmS1CZ2YuQjQzL0IBADBCyMswQpuZMUJnZjJCNDMzQg==</AssayXData><AssayYData Points="25">dKR6wA7ig8D2M4fACFyJwILCisCLBozAtT+NwAbjjcCP947ASXWPwE0akMC0tJDAmjWRwF/T
kcDiIZLA/ZuSwKAVk8DFS5PAHcKTwPMclMA0YZTAgLqUwMwBlcDAJ5XAMl6VwA==</AssayYData></Step><Step><CommonData><SampleLocation>12</SampleLocation><SampleID></SampleID><SampleGroup></SampleGroup><SampleInfo></SampleInfo><SampleRow>H</SampleRow><SamplePlate>1</SamplePlate><WellType>BUFFER</WellType><Concentration>-1</Concentration><ConcentrationUnits>µg/ml</ConcentrationUnits><MolarConcentration>-1</MolarConcentration><MolarConcUnits>nM</MolarConcUnits><MolecularWeight>-1</MolecularWeight><Temperature>25</Temperature><StartTime>109774</StartTime><AssayTime>5</AssayTime></CommonData><FlowRate>1000</FlowRate><StepType>KREGENERATION</StepType><StepName>Regeneration</StepName><StepStatus>OK</StepStatus><ActualTime>5</ActualTime><CycleTime>0.2</CycleTime><AssayXData Points="25">AQA0Qs7MNEKbmTVCjGw2QjQzN0IBADhCzsw4QpuZOUJnZjpCNDM7QgEAPELOzDxCm5k9Qmdm
PkI0Mz9CAQBAQs7MQEKbmUFCZ2ZCQjQzQ0IBAERCzsxEQpuZRUJnZkZCNDNHQg==</AssayXData><AssayYData Points="25">m5EMv3AfB7/Ebvy+r1vvvqoJ4r6R3ti+uuLSvtyZyr7qTsO+qOXCvtcfu77IX7S+7vGvvu6X
rL5Ugay+Flyjvq2qor5/D6C+lZOZvhkwmr6UhJa+6wKVvrHJkr7eYpK+MiyQvg==</AssayYData></Step><Step><CommonData><SampleLocation>11</SampleLocation><SampleID></SampleID><SampleGroup></SampleGroup><SampleInfo></SampleInfo><SampleRow>H</SampleRow><SamplePlate>1</SamplePlate><WellType>REGENERATION</WellType><Concentration>-1</Concentration><ConcentrationUnits>µg/ml</ConcentrationUnits><MolarConcentration>-1</MolarConcentration><MolarConcUnits>nM</MolarConcUnits><MolecularWeight>-1</MolecularWeight><Temperature>25</Temperature><StartTime>125848</StartTime><AssayTime>5</AssayTime></CommonData><FlowRate>1000</FlowRate><StepType>KREGENERATION</StepType><StepName>Regeneration</StepName><StepStatus>OK</StepStatus><ActualTime>4.999</ActualTime><CycleTime>0.2</CycleTime><AssayXData Points="25">AQBIQs7MSEKUmElCYWVKQjQzS0L7/ktCyMtMQpuZTUJhZU5CNDNPQgEAUELIy1BClJhRQmdm
UkI0M1NC+/5TQtTNVEKbmVVCYWVWQjQzV0IBAFhCyMtYQpSYWUJhZVpCLjJbQg==</AssayXData><AssayYData Points="25">CXB3wFiKg8CjLIfA9AaJwIWXisDy1YvAFrGMwOCTjcAMWI7Adt2OwA9xj8AU84/A53qQwC35
kMCRT5HAyJ6RwFgPksAhLJLAAq6SwCjnksDnFZPAY2qTwJmCk8BvzZPAjgeUwA==</AssayYData></Step><Step><CommonData><SampleLocation>12</SampleLocation><SampleID></SampleID><SampleGroup></SampleGroup><SampleInfo></SampleInfo><SampleRow>H</SampleRow><SamplePlate>1</SamplePlate><WellType>BUFFER</WellType><Concentration>-1</Concentration><ConcentrationUnits>µg/ml</ConcentrationUnits><MolarConcentration>-1</MolarConcentration><MolarConcUnits>nM</MolarConcUnits><MolecularWeight>-1</MolecularWeight><Temperature>25</Temperature><StartTime>141927</StartTime><AssayTime>5</AssayTime></CommonData><FlowRate>1000</FlowRate><StepType>KREGENERATION</StepType><StepName>Regeneration</StepName><StepStatus>OK</StepStatus><ActualTime>5</ActualTime><CycleTime>0.2</CycleTime><AssayXData Points="25">+/5bQsLKXEKVmF1CaGZeQi4yX0L7/l9CyMtgQpWYYUJhZWJCLjJjQvv+Y0LCymRClZhlQmFl
ZkIoMWdC+/5nQsLKaEKVmGlCsXJqQi4ya0L7/mtCyMtsQpWYbUJbZG5CLjJvQg==</AssayXData><AssayYData Points="25">mV3zvqV8675D19m+cNrNvsz8vr40tbW+/h2uviWYp75ueJ++aTGcvuHIl74tSZK+6kGJvs6+
iL7dVoS+KuWCvkNWeL685G++uRRxvpqrar58Kmi+trJjvsuWV76PLly+NHBXvg==</AssayYData></Step><Step><CommonData><SampleLocation>1</SampleLocation><SampleID></SampleID><SampleGroup></SampleGroup><SampleInfo></SampleInfo><SampleRow>H</SampleRow><SamplePlate>1</SamplePlate><WellType>BUFFER</WellType><Concentration>-1</Concentration><ConcentrationUnits>µg/ml</ConcentrationUnits><MolarConcentration>-1</MolarConcentration><MolarConcUnits>nM</MolarConcUnits><MolecularWeight>-1</MolecularWeight><Temperature>25</Temperature><StartTime>156629</StartTime><AssayTime>30</AssayTime></CommonData><FlowRate>1000</FlowRate><StepType>BASELINE</StepType><StepName>Baseline</StepName><StepStatus>OK</StepStatus><ActualTime>29.999</ActualTime><CycleTime>0.2</CycleTime><AssayXData Points="150">+/5vQsjLcEKVmHFCW2RyQi4yc0L7/nNCyMt0QpWYdUJhZXZCLjJ3Qvv+d0LIy3hCjpd5Qltk
ekIuMntC+/57QsjLfEKOl31CW2R+Qigxf0L7/n9C5GWAQkrMgEIuMoFClJiBQgEAgkJhZYJC
x8uCQrEyg0KUmINCfv+DQmFlhELHy4RCsTKFQheZhUL6/oVCYWWGQsfLhkIuModCF5mHQn7/
h0JhZYhCx8uIQrEyiUKUmIlCfv+JQmFlikJKzIpCsTKLQheZi0L6/otC5GWMQkrMjEKxMo1C
F5mNQn7/jUJhZY5CSsyOQrEyj0KUmI9Cfv+PQmFlkELHy5BCsTKRQpSYkUL6/pFC5GWSQsfL
kkKxMpNClJiTQvr+k0LkZZRCSsyUQi4ylUKUmJVC+v6VQmFllkJKzJZCLjKXQpSYl0J+/5dC
YWWYQsfLmEIuMplClJiZQn7/mUJhZZpCx8uaQi4ym0IXmZtCfv+bQmFlnELHy5xCLjKdQpSY
nUL6/p1CYWWeQsfLnkIuMp9ClJifQvr+n0JhZaBCx8ugQrEyoUKUmKFCfv+hQmFlokJKzKJC
sTKjQpSYo0L6/qNCYWWkQsfLpEKxMqVClJilQvr+pULkZaZCx8umQrEyp0KUmKdC+v6nQmFl
qELHy6hCLjKpQheZqUL6/qlCYWWqQsfLqkIuMqtClJirQvr+q0LkZaxCSsysQi4yrUKUmK1C
+v6tQmFlrkJKzK5CsTKvQheZr0L6/q9C5GWwQsfLsEKxMrFClJixQvr+sULkZbJCSsyyQrEy
s0KUmLNC</AssayXData><AssayYData Points="150">0oscvmtRFr5F9RG+SAwTvnvMDb502g++GCUKvpQ8CL4M1ge+nB8EvuEvA74UVwO+4WMBvuBn
8r09kf69ocv5vZmW8L0bF/q9CWDuvadv773HtOy9D93lvRCi3b0eJNu9HEfQvcRP1b0DSdW9
7k3SvWp2073gKNG9BHzGvdJYyL3h2ca9bxvOvfFixr0ayr69Qly9vVsgub1Q5rS9OF3AvUCG
wL0Gg7W9BcyuvaVzsr0/67G9D/6ovdyVqL0rKbC9vOWiveMNq729Aqi9h8eovRtYmr3BMZq9
A6qYvSB6l71iHJS900CdvS10mr1Z5pK9X32XvfuEkr0Fmoq9SYWGvVn9hL2H2Ii91NKFvYr4
h71eZXu9rIh1vcC4g73HpW29chdxvUA4d70+XW+94gJqvY1iZ71W6W29/OR4verUXr35QVi9
GlxsvbErTb1Z7le9QDFLvUEBSL2rK0G9e1U9vfseRr1HlDG9XtRCvacQMb1t9Fe9hXcsvVt2
SL0I8jK98B0evdaxM72eg0G9JnUyvV/X0LzWfK28TbfDvOk4lrwDw4u8j/6HvGnkpry+m5e8
upeFvNLfkrydLYu89aeWvGsdQrxYQbK87KpcvO2SYrxD8Y68aCFgvKzKKrzgZjC8zM9CvKv2
MLzDmDG87i8svLk0FbwtehO8oK0SvFgv5Lv5f3u72eCUu/DR0rsferK7fdjuu+p2ersIVLS6
KMiGu1Yv9boBunc5XWFSO5m/Trvn+G27+c2Qu2lHljvKYJk7cr1oOwCCYDqEC5A7N+FCO0ZN
pDr3lK07</AssayYData></Step><Step><CommonData><SampleLocation>2</SampleLocation><SampleID></SampleID><SampleGroup></SampleGroup><SampleInfo></SampleInfo><SampleRow>H</SampleRow><SamplePlate>1</SamplePlate><WellType>BUFFER</WellType><Concentration>-1</Concentration><ConcentrationUnits>µg/ml</ConcentrationUnits><MolarConcentration>-1</MolarConcentration><MolarConcUnits>nM</MolarConcUnits><MolecularWeight>-1</MolecularWeight><Temperature>25</Temperature><StartTime>191958</StartTime><AssayTime>80</AssayTime></CommonData><FlowRate>600</FlowRate><StepType>LOADING</StepType><StepName>Loading</StepName><StepStatus>OK</StepStatus><ActualTime>80</ActualTime><CycleTime>0.2</CycleTime><AssayXData Points="400">+v6zQmBltELHy7RCLTK1QhGYtUL6/rVCYGW2QsfLtkItMrdCEZi3Qnf+t0JgZbhCRMu4Qi0y
uUIRmLlCd/65Qt1kukJQzbpCqjG7QhGYu0L6/rtC3WS8QkTLvEItMr1CEJi9Qvr+vUJgZb5C
RMu+Qqoxv0IQmL9Cd/6/Qt1kwEJEy8BCqjHBQpSYwUJ3/sFC3WTCQkTLwkKqMcNClJjDQvr+
w0LdZMRCRMvEQqoxxUIQmMVCd/7FQt1kxkJEy8ZCqjHHQhCYx0J3/sdCYGXIQvLSyEItMslC
EJjJQnf+yULwZ8pCRMvKQqoxy0IQmMtC+v7LQmBlzEJEy8xCqjHNQpSYzUIGAc5CYGXOQsfL
zkItMs9CEJjPQnf+z0JgZdBCx8vQQqox0UKUmNFC+v7RQt1k0kJEy9JCOjTTQpSY00J3/tNC
YGXUQkTL1EKqMdVCEJjVQnf+1UJgZdZCRMvWQqox10KUmNdCd/7XQt1k2EJEy9hCLTLZQhCY
2UL6/tlC3WTaQkTL2kKqMdtClJjbQqIF3EJgZdxCRMvcQi0y3UIQmN1C+v7dQt1k3kJEy95C
qjHfQhCY30L6/t9CYGXgQkTL4EItMuFCEJjhQvr+4ULdZOJCzcziQqox40IQmONC+v7jQt1k
5ELHy+RCqjHlQhCY5UJ3/uVC3WTmQkTL5kItMudClJjnQnf+50JgZehCRMvoQqox6UIQmOlC
d/7pQt1k6kLHy+pCLTLrQpSY60L6/utC3WTsQsfL7EKqMe1ClJjtQvr+7UJgZe5Cx8vuQqox
70IQmO9C+v7vQt1k8EJEy/BCqjHxQhCY8UKJAfJC3WTyQkTL8kKqMfNClJjzQnf+80JgZfRC
RMv0Qqox9UKUmPVCd/71Qt5k9kJEy/ZCqjH3QhCY90L6/vdCYGX4QsfL+EK2M/lClJj5Qvr+
+UJgZfpCRMv6QrAy+0IQmPtC+v77Qt5k/EJEy/xCqjH9QhCY/UJ3/v1CYGX+QsfL/kKqMf9C
EJj/QkIAAENvMgBD5GUAQ9WYAENKzABDff8AQ28yAUPkZQFDFpkBQwjMAUM8/wFDsDICQ6Jl
AkMvnQJDCMwCQ33/AkNvMgNDomUDQ9WYA0MIzANDff8DQ28yBEPkZQRDFpkEQwjMBEM8/wRD
bzIFQ6JlBUPVmAVDCMwFQzz/BUNvMgZDomUGQ9WYBkMIzAZDPP8GQ28yB0OiZQdD1ZgHQwjM
B0M8/wdDbzIIQ6JlCEMWmQhDSswIQzz/CENvMglD5GUJQ9WYCUMIzAlDPP8JQ7AyCkOiZQpD
1ZgKQwjMCkM8/wpDbzILQ6JlC0PVmAtDCMwLQ33/C0N1MwxD5GUMQ9WYDEMIzAxDPP8MQ7Ay
DUOiZQ1D1ZgNQwjMDUM8/w1DbzIOQ6JlDkPVmA5DCMwOQzz/DkOwMg9DomUPQ9WYD0NKzA9D
PP8PQ28yEEOiZRBD1ZgQQ1DNEEM8/xBDbzIRQ6JlEUPVmBFDCMwRQzz/EUNvMhJDJWYSQ9WY
EkMIzBJDPP8SQzo0E0OiZRND1ZgTQwjME0M8/xNDbzIUQ+RlFEMWmRRDi8wUQ33/FENvMhVD
omUVQ9WYFUNKzBVDff8VQ28yFkOiZRZD1ZgWQwjMFkM8/xZDbzIXQytnF0NemhdDCMwXQzz/
F0NvMhhDomUYQxaZGENKzBhDff8YQ28yGUOiZRlD1ZgZQwjMGUM8/xlDbjIaQ6JlGkPVmBpD
CMwaQzz/GkNuMhtDomUbQ9WYG0MIzBtDBgEcQ24yHEOiZRxD1ZgcQwjMHEN9/xxDsDIdQ6Jl
HUPVmB1DSswdQzz/HUNuMh5DomUeQxaZHkMIzB5DPP8eQ3UzH0PwZx9DFpkfQwjMH0N9/x9D
bjIgQ6JlIEPVmCBDCMwgQzz/IENuMiFDomUhQxaZIUMIzCFDff8hQ7AyIkPkZSJD1ZgiQwjM
IkN9/yJDbjIjQ+RlI0PVmCNDCMwjQ33/I0OwMiRD5GUkQ16aJENKzCRDff8kQ7AyJUPkZSVD
FpklQ0rMJUM8/yVDsDImQ+RlJkMWmSZDjMwmQ33/JkOwMidD5GUnQxaZJ0NKzCdDogUoQ7Ay
KEPkZShDFpkoQ0rMKEN9/yhDsDIpQ+RlKUMWmSlDSswpQw==</AssayXData><AssayYData Points="400">XucHPNHDSzuxCCQ8U+gLPFb4ajyHBho8fc4bPAV8UDzEVng8R2BLPEblSjx2i1s8G/RqPCLY
hzxDu6s805V/PGBclzwgPYc8hmdJPAvdeDz7D5g8DE2OPJhtqzyHX8A82favPAIfkzw23Kw8
Th2/PD4HwzxWPoo8kGW7PIuJujzEA8I8vPWoPG1Gzzwcls08KiXIPH6/uDwg5fA8cyjyPE36
8DyijNw8TSfhPAnkzDzedes8j5/SPE0R3Tyqlss8DILGPFcfxTyqv+08clbrPMaY5TznCwI9
+a0JPfTOBj0WqAc9uPwKPQ78FT34YQk9OXYMPb+5BT3MrP086OEDPQ8NEz29YiI9mlgSPZRl
GD2tt/o8TygPPWWxDz0wRhg9lLgGPRkIIT1EFx49ZfkKPdCiCz3Keio9YWUfPcsjHD0ENxs9
Vc8jPT3UHz1xRiA9aK9APa9hLD3lujA9eo0lPUufOz1AtDM9BxApPd+kMT3ONEE9dLk8PXVJ
Rz3lw0E9SfM3PWovLz1kzD89aoBBPd51RD07DVA9YuM6PYz0PT3XKT09MyhMPaS+Nj2o8T89
Qew9PdzeOj1iO1A92KZVPfc6VD03+VU9TtVbPVqdQT2XKUg9jTFfPfmKUj0XZEo9RIZUPffs
WD0McU49AVVdPSRlUj2FEVs9EXdaPaMXTj3WkEg9kw5nPac9ZD28UmQ9DPJnPVg+XT0JAls9
YgpnPQ/uXD0QUGE9CaloPcxAcj08RGs9fZxqPYUfXD1SwG89kH9lPRWHcz2/RFc9pYJzPf//
dz2jn1c9vItnPap5dj1ZR3k9909vPXsPhD1CU3k9a1RzPfzyhj2+Gm89nFh+PXBNgD3vNYM9
wTVuPdbRgj33+oM9ez5yPVi9gD2fCYU96HF9PUDwhj2t5oA9fWeEPUQBiD0JQYQ9TTuFPT6V
ij2KT4U98ul/PaxcjT071oA91faGPQ/lhT0oVYc9ASCLPYEXiT1KepA9KGGLPXMxiT2qloc9
OlaTPYcShz3194s91uWNPUWvhT0t54g93suWPXr+hT2KNo099xmSPQahkz2z8o09S1GNPX5w
lT03Cok9xbCWPV0niD3AWpc9BquVPWtbmT21HZU9RwiVPb45kj0kyJI9YiGWPXKWlT0G7Jo9
DqmYPT4woj0pW5E9IeOUPWe4kj1Khpc9XPeePRKUnT2vl6E9kFObPRbbnz2uwJo9TIibPVWk
lz209Jo9TLqePfthmD1fX6E9jwWbPdIvqz0rYZo9qCmlPU4lmT1R0aA9nKOiPXbbmD0e16I9
2CioPdwdnj2QAKg98AWjPdhHoz0wHaA9emKbPYy9nj1LBLE9mumYPZ7soT0O/J09EpirPY/T
sj3Hg7A94ZCgPRPfpz1s+J49zAKlPWX2sD2iAqg9XYGwPYoTrj0m1Kw9MYKtPQgSsD3LQbc9
W5qxPeshoz0jdrA9O/C1PYEiqz2n+609qBKxPQ+vsj0Tr6s9Oyu2PdC3uj2rU7A9PQqwPQua
sD17o7A9YLGzPQFnrz243rI94sCyPQD5tT1B4Lo9tf+wPdXExD11VLc9OUO6Peigrj16ULU9
iZm1PcVJtz0uvbk96oO4PQbNuD1GB7I9ffm2PTO2vT12jro9+wu7PZPivz09xLw9Wuu8PSsl
uD3qvrk9AVO8PfGXxD1FH8M9sEG/PcDyuz37yLs9dF6+Pc7nuj3tlb89XLW7Pbcmwj3KYLM9
tvq+PWtPxT2pIb89Ly3DPT0Axz0lOb096Y7CPfCnvj0w4ro94iDGPaTYvD3XTMI9fi/CPfax
vD09x8g9eczCPSllzD1JK8I9KAPKPbr3xz38Fss9wD7MPVAdyT0og8g9pbjHPQe/xj3uEMg9
bTvNPbewyz1A4Mg91jPOPdoRwj2Dncs9l9jKPYPiyD3mrMc9CFvQPUAKzj1xqcs9EKHWPSNb
0j1xrsw98oLDPTty1D0b88g95GbCPWpQ0z3Zdss9eFDXPSNnzz3aMcg9sKnOPRGhzz0VX9E9
8pXMPSvs1T3h8NA9kCbQPckt0D1LSM896b3cPfR60z0QOtg9vrDPPbpM0z0IoNc9/RHUPcNe
zz1oDdY9v9bVPYCe0j1QVNo976nTPTG03T2C1tQ9g0vVPQ==</AssayYData></Step><Step><CommonData><SampleLocation>1</SampleLocation><SampleID></SampleID><SampleGroup></SampleGroup><SampleInfo></SampleInfo><SampleRow>H</SampleRow><SamplePlate>1</SamplePlate><WellType>BUFFER</WellType><Concentration>-1</Concentration><ConcentrationUnits>µg/ml</ConcentrationUnits><MolarConcentration>-1</MolarConcentration><MolarConcUnits>nM</MolarConcUnits><MolecularWeight>-1</MolecularWeight><Temperature>25</Temperature><StartTime>277379</StartTime><AssayTime>30</AssayTime></CommonData><FlowRate>1000</FlowRate><StepType>BASELINE</StepType><StepName>Baseline</StepName><StepStatus>OK</StepStatus><ActualTime>29.999</ActualTime><CycleTime>0.2</CycleTime><AssayXData Points="150">ff8pQ28yKkOiZSpDF5kqQwjMKkN9/ypDsDIrQ+pmK0PVmCtDCMwrQzv/K0OwMixDomUsQ9WY
LENKzCxDO/8sQ7AyLUPjZS1D1ZgtQwjMLUN9/y1DsDIuQ6JlLkPVmC5DCMwuQzv/LkOwMi9D
42UvQxeZL0MIzC9DO/8vQ7AyMEOiZTBDF5kwQ0rMMEM7/zBDbzIxQ6JlMUMXmTFDSswxQzv/
MUNvMjJD42UyQ9WYMkMIzDJDO/8yQ7AyM0PjZTNDF5kzQ0rMM0M7/zNDsDI0Q6JlNEPVmDRD
Ssw0Q33/NENvMjVD42U1Q9WYNUMIzDVDO/81Q7AyNkPjZTZD1Zg2Q0rMNkN9/zZDbzI3Q6Jl
N0PVmDdDCMw3Qzv/N0OwMjhD42U4Q9WYOEMIzDhDO/84Q7AyOUOiZTlD1Zg5QwjMOUM7/zlD
bzI6Q6JlOkMXmTpDSsw6Q33/OkOwMjtD42U7Q9WYO0MIzDtDPP87Q28yPEPjZTxDF5k8QwjM
PEM8/zxDbzI9Q6JlPUPVmD1DCMw9Qzz/PUOwMj5DomU+Q9WYPkNKzD5DPP8+Q7AyP0OiZT9D
F5k/Q0rMP0M8/z9DbzJAQ6JlQEMXmUBDCMxAQzz/QEOwMkFD42VBQ9WYQUMIzEFDff9BQ28y
QkPjZUJD1ZhCQwjMQkM8/0JDbzJDQ+NlQ0PVmENDSsxDQzz/Q0NvMkRDomVEQxeZREMIzERD
ff9EQ28yRUOiZUVDF5lFQwjMRUM8/0VDbzJGQ6JlRkMXmUZDCMxGQzz/RkNvMkdDomVHQxeZ
R0MIzEdD</AssayXData><AssayYData Points="150">FEfVPbvN1T1OSeA9bjTYPY/p3j0wJ+E9UE/dPQ2A4T0haNw9sajnPYXp2j3/vts9huviPZP+
6D0Bxt09mBDmPTwQ6z0GBOQ9xCzjPb4f3j35Ct89AJPnPapC5D10Sew9UAbmPaOF3T0nFec9
207pPcB66z3Mn+49leblPay05j3abd89/oLmPZii7D0PMOk9FvLsPahK7T3l6OQ9iIHoPX2o
6D2Vr+c91V/sPUsj5j0dGOk9JA/sPSvW5j0RY+s9xGzqPRCx7z0NwvU9L/HxPfqa6T3OSes9
fmDqPf7i9T3K6e496S/2PZqQ7D1bC/A9CaDsPaJj7T2HIfE91lDyPW/B7j2VyPA9R2/yPULZ
7z05i+g9zHblPVzQ6j0SqO892lbtPUen7j2uc/c9GdP7PRtQ7D3QNvQ9tFfyPRzi7j3HRPQ9
SfnpPars8D1cb/M90IH0PejT9T1M+fE9IVjsPSRU7T2B2/c9Kcz0PUKF/T3L6PM9NbP3PX77
/D2V/PE90p0APkXg7z2HrPM9DPL1PaSz/T3hCvY9jGH6PQBs/T2zCwA+V0z3PQua/z16aAA+
SCT5PWC//D3a7fY9bpv4PUaf8D2aGf89CXH1PfFz9D2nFQI+z1L5PWYo+T07VPo9YL/0PSXB
+D1Lp/093+r7PUIcAj669vs9QoMCPpnKAD4k9AE+JFL4PXg6+D0V8f49y8kBPn/yAD7nmPs9
fI37PdG69z3XtAE+ljwDPu+CBT7pJf49fP8BPni8Az62WQI+vrMBPtQBAz5xmgA+4O/7Pdw4
+j2BAPs9</AssayYData></Step><Step><CommonData><SampleLocation>10</SampleLocation><SampleID></SampleID><SampleGroup></SampleGroup><SampleInfo></SampleInfo><SampleRow>H</SampleRow><SamplePlate>1</SamplePlate><WellType>BUFFER</WellType><Concentration>-1</Concentration><ConcentrationUnits>µg/ml</ConcentrationUnits><MolarConcentration>-1</MolarConcentration><MolarConcUnits>nM</MolarConcUnits><MolecularWeight>-1</MolecularWeight><Temperature>25</Temperature><StartTime>316608</StartTime><AssayTime>180</AssayTime></CommonData><FlowRate>600</FlowRate><StepType>ASSOC</StepType><StepName>Association</StepName><StepStatus>OK</StepStatus><ActualTime>180</ActualTime><CycleTime>0.2</CycleTime><AssayXData Points="900">O/9HQ24ySEOhZUhD1ZhIQwjMSEM7/0hDbjJJQ6FlSUPVmElDCMxJQzv/SUNuMkpDoWVKQ9WY
SkMIzEpDO/9KQ24yS0OhZUtD1ZhLQwjMS0M7/0tDbjJMQ6FlTEPVmExDCMxMQ/n+TENuMk1D
YGVNQ9WYTUMIzE1DO/9NQy0yTkOhZU5D1ZhOQwjMTkP5/k5DbjJPQ6FlT0OTmE9DCMxPQzv/
T0NuMlBDoWVQQ9WYUEMIzFBDO/9QQ24yUUNgZVFD1ZhRQwjMUUM7/1FDbjJSQ6FlUkPVmFJD
CMxSQ/n+UkNuMlNDoWVTQ9WYU0PGy1NDO/9TQ24yVEOhZVRD1ZhUQwjMVEM7/1RDbjJVQ6Fl
VUPVmFVDCMxVQ/n+VUNuMlZDYGVWQ5OYVkMIzFZDO/9WQ24yV0OhZVdDk5hXQwjMV0M7/1dD
LTJYQ6FlWEPVmFhDxstYQ/r+WENuMllDoWVZQ5OYWUMIzFlDO/9ZQy0yWkOhZVpD1ZhaQwjM
WkM7/1pDbjJbQ2BlW0OTmFtDCMxbQ/r+W0NuMlxDYGVcQ5OYXEMIzFxDO/9cQ24yXUNgZV1D
1ZhdQ8bLXUP6/l1DbjJeQ2BlXkPVmF5DCMxeQzv/XkNuMl9DoWVfQ9WYX0MIzF9DO/9fQy0y
YEOhZWBDk5hgQ8bLYEP6/mBDbjJhQ6FlYUPVmGFDxsthQzv/YUNuMmJDoWViQ9WYYkPGy2JD
O/9iQy0yY0OhZWNDk5hjQwjMY0M7/2NDLTJkQ6FlZEPVmGRDCMxkQ/r+ZEMtMmVDoWVlQ5OY
ZUPGy2VD+v5lQ24yZkNgZWZD1ZhmQ8bLZkP6/mZDbjJnQ6FlZ0OTmGdDCMxnQzv/Z0NuMmhD
omVoQ5OYaEMIzGhDO/9oQy0yaUOiZWlDk5hpQwjMaUP6/mlDLTJqQ2BlakPUmGpDxstqQ/r+
akNuMmtDYGVrQ5OYa0PGy2tDO/9rQ24ybEOiZWxDk5hsQwjMbEP6/mxDbjJtQ2BlbUMWmW1D
xsttQzv/bUNuMm5DomVuQ5OYbkPGy25D+v5uQy0yb0OiZW9D1JhvQwjMb0P6/m9DLTJwQ6Jl
cEPUmHBDCMxwQzv/cENuMnFDYGVxQ9SYcUMIzHFDO/9xQ24yckOiZXJD1JhyQ8bLckM7/3JD
bjJzQ2Blc0PUmHNDxstzQ/r+c0MtMnRDYGV0Q9SYdEMIzHRDO/90Q24ydUOiZXVDk5h1QwjM
dUM7/3VDbjJ2Q6JldkPUmHZDxst2Q/r+dkNuMndDYGV3Q5OYd0MIzHdD+v53Qy0yeENgZXhD
k5h4QwjMeEP6/nhDLTJ5Q2BleUOTmHlDCMx5Q/r+eUMtMnpDomV6Q5OYekMIzHpDO/96Q24y
e0OiZXtD1Jh7Q8bLe0M7/3tDLTJ8Q2BlfEOTmHxDCMx8Qzv/fENuMn1DYGV9Q5OYfUMIzH1D
+v59Q24yfkNgZX5D1Jh+QwjMfkP6/n5DLTJ/Q6Jlf0OTmH9DCMx/Q/r+f0MWGYBD0TKAQ2pM
gEPjZYBDfX+AQzeZgEOwsoBDasyAQwTmgEN9/4BDNxmBQ9EygUNKTIFD42WBQ55/gUM3mYFD
0bKBQ2rMgUME5oFDQQCCQxYZgkOwMoJDakyCQwRmgkPff4JDFpmCQ9GygkNKzIJDBOaCQ33/
gkMWGYND0TKDQ2pMg0PjZYNDnn+DQxaZg0PRsoNDSsyDQ+Plg0N9/4NDNxmEQzMzhENKTIRD
42WEQ75/hEMWmYRDsLKEQ2rMhEPj5YRDff+EQxYZhUOwMoVDakyFQ+NlhUOef4VDN5mFQ7Cy
hUNKzIVD4+WFQ33/hUMWGYZDsDKGQ2pMhkMEZoZDfX+GQzeZhkPRsoZDasyGQ+PlhkN9/4ZD
FhmHQ9Eyh0NqTIdDBGaHQ55/h0MWmYdDObSHQ0rMh0Pj5YdDff+HQzcZiEMzM4hDSkyIQwRm
iEN9f4hDFpmIQ7CyiENKzIhD4+WIQ57/iEM3GYlDsDKJQ0pMiUPjZYlDfX+JQxaZiUOwsolD
asyJQ+PliUN9/4lDFhmKQ9EyikNqTIpD42WKQ55/ikMWmYpD0bKKQ0rMikPj5YpDff+KQxYZ
i0PRMotDSkyLQ+Nli0Oef4tDFpmLQ7Cyi0NKzItD4+WLQxgEjEP8GYxD0TKMQ2pMjEPjZYxD
fX+MQzeZjEOwsoxDasyMQwTmjEN9/4xDFhmNQ7AyjUNKTI1DBGaNQ55/jUM3mY1DsLKNQ2rM
jUME5o1Dff+NQxYZjkOwMo5DSkyOQwRmjkN9f45DN5mOQ7CyjkNKzI5D4+WOQ57/jkM3GY9D
sDKPQ2pMj0PjZY9DfX+PQ2Sbj0Owso9DSsyPQwTmj0MgAJBDNxmQQ7AykENKTJBD42WQQ31/
kEMWmZBD0bKQQ2rMkEPj5ZBDff+QQxYZkUOwMpFDakyRQ+NlkUOef5FDFpmRQ7CykUNqzJFD
4+WRQ33/kUMWGZJDsDKSQ0pMkkPjZZJDnn+SQxaZkkOwspJDSsySQ+PlkkN9/5JDFhmTQ7Ay
k0NKTJNDBGaTQ55/k0M3mZNDsLKTQ0rMk0ME5pNDff+TQxYZlEOwMpRDSkyUQ41nlEN9f5RD
FpmUQ7CylENKzJRD4+WUQ33/lEMWGZVDsDKVQ0pMlUMEZpVDfX+VQzeZlUNatJVDasyVQ+Pl
lUN9/5VDFhmWQ7AylkNKTJZD42WWQ55/lkMWmZZD8rKWQ0rMlkPj5ZZDff+WQxYZl0OwMpdD
SkyXQwRml0N9f5dDFpmXQ7Cyl0NKzJdDBOaXQ57/l0MWGZhDsDKYQ0pMmEMEZphDfX+YQxaZ
mEPRsphDSsyYQ+PlmEN9/5hDFhmZQ7AymUNKTJlD42WZQ31/mUMWmZlDsLKZQ0rMmUPj5ZlD
ff+ZQxYZmkOwMppDSkyaQ+NlmkN9f5pDFpmaQ7CymkNKzJpD4+WaQ33/mkMWGZtD0TKbQ0pM
m0PjZZtDnn+bQxaZm0PRsptDSsybQ+nmm0N9/5tDFhmcQ9EynENqTJxD42WcQ31/nEM3mZxD
sLKcQ0rMnEPj5ZxDff+cQxYZnUOwMp1DSkydQ+NlnUOkgJ1DN5mdQ7CynUNqzJ1D4+WdQ33/
nUM3GZ5DsDKeQ0pMnkMEZp5DfX+eQxaZnkOwsp5DSsyeQ+PlnkN9/55DFhmfQ7Ayn0NqTJ9D
42WfQ31/n0MWmZ9D0bKfQ0rMn0Pj5Z9Dff+fQxYZoEOwMqBDSkygQ+NloEN9f6BDFpmgQ7Cy
oENKzKBD4+WgQ33/oEMWGaFDsDKhQ0pMoUPjZaFDnn+hQxaZoUPRsqFDasyhQwTmoUOe/6FD
FhmiQ7AyokNKTKJDBGaiQ31/okMWmaJDsLKiQ0rMokPj5aJDff+iQzcZo0PRMqNDSkyjQ+Nl
o0N9f6NDFpmjQ9Gyo0NKzKND4+WjQ33/o0M3GaRD0DKkQ2pMpEPjZaRDnn+kQzeZpEOwsqRD
SsykQwTmpEOe/6RDFhmlQ7AypUNKTKVDBGalQ3x/pUMWmaVDsLKlQ2rMpUPj5aVDnv+lQxYZ
pkPQMqZDrEymQ+NlpkN8f6ZDFpmmQ9CypkNqzKZDBOamQ3z/pkM3GadD0DKnQ2pMp0PjZadD
nn+nQzeZp0OwsqdDSsynQyTmp0Oe/6dDNxmoQ9AyqENKTKhDJGaoQ55/qEM3mahD0LKoQ2rM
qEME5qhDnv+oQzcZqUPQMqlDakypQwRmqUOef6lDN5mpQ9CyqUNqzKlDBOapQ57/qUM3GapD
0DKqQ4tMqkMEZqpDnn+qQzeZqkPQsqpDasyqQwTmqkOe/6pDNxmrQ9Ayq0NqTKtDBGarQ55/
q0M3matD0LKrQ2rMq0ME5qtDnv+rQzcZrEPQMqxDakysQwRmrEOef6xDN5msQ9CyrENqzKxD
BOasQ57/rEM3Ga1D0DKtQ2pMrUMEZq1Dnn+tQzeZrUPQsq1DasytQwTmrUOe/61DNxmuQ9Ay
rkNqTK5DBGauQ55/rkM3ma5DsLKuQ2rMrkME5q5Dnv+uQzcZr0PQMq9DSkyvQwRmr0Oef69D
N5mvQ9Cyr0NqzK9DBOavQ57/r0M3GbBD0DKwQ2pMsEMEZrBDnn+wQzeZsEPQsrBDasywQwTm
sEOe/7BDNxmxQ9AysUNqTLFDBGaxQ55/sUM3mbFD0LKxQ2rMsUPj5bFDnv+xQzcZskPQMrJD
akyyQwRmskOef7JDN5myQ7CyskNqzLJD4+WyQ57/skM3GbND0DKzQ2pMs0MEZrNDnn+zQzeZ
s0PQsrNDasyzQwTms0Oe/7NDNxm0Q9AytENqTLRDBGa0Q55/tEM3mbRD0LK0Q2rMtEME5rRD
nv+0QzcZtUOwMrVDSky1QwRmtUOef7VDN5m1Q7CytUNqzLVDBOa1Q57/tUMWGbZD0DK2Q2pM
tkMEZrZDnn+2QxaZtkPQsrZDasy2QwTmtkOe/7ZDNxm3Q7Ayt0NqTLdDBGa3Q55/t0M3mbdD
sLK3Q2rMt0Pj5bdDnv+3QzcZuEOwMrhDaky4QwRmuEOef7hDN5m4Q7CyuENqzLhD4+W4Q57/
uEMWGblD0DK5Q2pMuUPjZblDnn+5QzeZuUPQsrlDasy5QwTmuUOe/7lDFhm6Q9AyukNqTLpD
BGa6Q55/ukM3mbpD0LK6Q2rMukME5rpDpAC7QzcZu0PQMrtDaky7Q+Nlu0N8f7tDN5m7Q7Cy
u0NqzLtDBOa7Q3z/u0M3GbxD0DK8Q2pMvEMEZrxDnn+8QzeZvEPQsrxDasy8Q+PlvEN8/7xD
Nxm9Q7AyvUNqTL1DBGa9Q55/vUM3mb1DsLK9Q0rMvUME5r1D</AssayXData><AssayYData Points="900">+dzzPUR3+z0OK/U9Mp4APlfV+D0Rjfw9GREBPrMvAD7ZCgU+BoADPoD6AT4flgU+0vgEPvDn
AD5d9QY+uRkIPiVIAz6plQY+oTgHPrUxBj4xCQQ+L8AFPoqWAz5IrgY+rWIIPlTNBz4t/wc+
3hsGPjsDCD6ttgk+Uf4JPqnRBD7NPgs+Ah8LPmJ+CT4+xAY+d+ILPkL4BD6G/Ao+Nv4JPoTK
Bj4fvQk+NPUHPn2oCD72pwQ+B50LPqI2Cj6omwg+yssOPolXCz4G+wg+dLAKPsRzCT6Ufws+
AGQRPuRACz5xqAw+W3oGPuNEDz68fAw+PEERPjw/DT4/vgw+daoQPq1nDD4DNQs+8t0NPuUl
DT6NpAk+YGIPPurfDz7CTwk+3jMLPlhVDj4/Jws+NooJPuW4Dz7YcA4+lbILPmZQDT6pCA4+
o3kQPilQDz5Ysgs+H+UKPn1qDD4Xjw8+1g0SPtU3DD7e3xI+stsRPiIMDj42oQs+2ZwOPtkU
DD5MtxA+s50NPuGVED5K+Q8+2uAQPvCsET4jmxA+oRERPrTJET76OxE+kAYWPkRSFD6VaBU+
D28TPjqJDz64CBY+oeYRPn2pET4HHBo+X9kVPlqsFD7WlxI+vucVPryMFT4NARc+XS0TPohI
FT7RUhI+ygIWPlilFz50QRM+wWsTPnQRGj6ozBY+O30TPoclFD5q9A8+wNUWPt67FD42ChE+
W4oYPk18Fj40zxM+sLkWPrCzFT7xCxQ+aMEWPk0wGj4XUBY+EWIZPokEGT4GdhU+58gVPhIl
Fz7vgxU+ES0TPnWmFD4DnBM+uz4WPgf1FD4UhBU+gq8aPtoIGz6OUhU+tzkXPsdCGj5q9Bs+
gXcYPj2bGD5AIhY+M/kbPj14Gj6Uqho+844ZPg8hFz4+Ghc+0cQXPtcYFz7WSRU+/QwYPiSM
Fz5nXhc+itcXPmv0GD51BRY+X9gbPvkXFj5Q3xg+IqAVPsOlGj75Pxs+x68YPv4UGj6mux0+
DDAXPj+hHT4dPRk+qDwhPrP7Gj5zPB4+aascPqAqHD7dahg+Z6gcPpgtHD7Y7h0+7cwZPhdd
Hz6b8Ro+IVwcPuVWHT4QJx0+4t8ePrGMHD78xR0+M5QaPt6THT5Ixh0+4vYfPl4qGT7mXh4+
KRQgPmCcGz6tWRU+4zIaPuF3Hz6FFh8+uasePk64Hj60GB4+ZKgbPgN7HD4yVh0+unQjPo9t
IT7PMB0+wM4ePpV3Hj4m3x8+6NYXPuyYHD5vKh4+Hp4fPplbIT4tHR8+cigiPuEsHT5ZBCU+
4wklPuo4Ij5eJR8+zr4ePtiEID4eiyA+FBcjPnqYIj76SSM+1rMdPgPdHT74niI+PmMhPuY7
ID5izxw+SQ0hPlI7IT476h4+TTEkPkZcJT6qpB8+qpIlPj8SID4AfyA+nuEgPh6rIz4FFR0+
4tIhPnU6IT7fBh4+XwknPqtRIz7RSyM+cwgmPl48HD5A4CM+m98gPjZPJD4m3CM+aYEmPkUA
Iz6siiQ+B6EmPpSCJj6A5SQ+RXwmPpj0KD4gDyg+n/AjPieAJj5w/yQ+7K0jPvVmJD5bByI+
sn4iPnsrJT7tliY+n8glPoyiJT4UmiU+9EsoPkoNJz7IPCQ+lvkhPiwUJz583iY+Ic8lPvCK
ID6pmyc+TYokPp1/Kz7qCyc+8uElPuZ7KD7NMio+108lPmPXKT7hbCo+wk0oPqR3KD6jOyg+
wfUnPuF7LT6sUik+nBcqPr0WKT6j5Cg+lagrPgy4KT7QXys+XpgoPlOaJD4kfic+f1ErPgOj
LT4BuCc+x9AoPkKQKj4jiy8+ImApPmM6Kz7rBCg+g1ksPoFcKj6aLSc+de4lPmtwLT6UBSo+
uPsoPlpCLT62yCs+0LEtPhHLKT6j9C4+2kMrPqkGKj6MQy0+pvgoPpGELT7jgy0+TVQnPvr8
Lz6cyC0+u7ExPtESLj5kwCs+XcQyPiGMKD4PPys+eNgrPjOSLz5WvCg+rUsuPgVMLj63+is+
bDYrPjO2Kj7miyw+9rAuPkAwLT7qoC8+RacuPtYpLD6RcSw+u+crPrAcLj73si4+Ld8tPvoB
MD5rlyw+aj4wPpQfMD73GTI+jAsxPuaOLj7UNy8+xp81PmKgLz7kNTA+QnItPmByLz4AHi4+
/scvPkzDMz6VJy8+054xPqwZMz5G2y8+l+gwPtfwMD6ncS0+7MgwPs+JMD4BZi0+GAIyPi3b
Mj4iFjA+aRgvPsvXLj6gkjM+v6cqPmY8NT5dJTI+nN4zPh4lMz7UTTU+XAkzPhbHND54+y8+
oCswPtWuMz7iQzQ+2TsxPpgSMz4fpTI+NicyPnwaLz5ViDI+P1YyPlS0ND6BCjQ+d78vPnHD
Lz4fATM+2I8xPmEyNj6K0jE+2QkxPrMQMD4XbC8+ld80PkEnMT6s0TM+J7ExPpQ/NT6z3zQ+
nOc1PgULMz6G/DQ+ltc0Ph2/ND6mcTg+EpgzPmajMz4xKTI+qyA4PnySNT612jM+Vnk3PiQ/
NT4qWTU+FDAzPk3NND6bxjM+OxYzPkePNz4fYTY+nbk4Pr5yMj5IgjQ+5+YyPjfNMz55MDg+
6isxPvUsMT5j8jI+NekyPrzdND6iKzM+exs5PmSjND5q6TM++8s2PucoOT4VQzc+3Ok5Pqaz
Nz6j3jg+XZQwPjPSOD5AiDc+jeM4PgJBPj6mqjk+T6w0PrVSOD7LEjE+IH81PkvdND4AjzY+
bPk5PjxAOz5uaDQ+vtQ2PqvUNT65sjg+k9I0Pt6dOD60Uzs+HhM8PiY/OD4xzzY+9YU0Pibg
Mz6Zizs+Bks2Pq/COz7bojw+Lnk9Pr1LMz4DKzg+h6g3PnXIOD5BSzg+Iqw5PlKiND7O6TY+
7nE6PjPtOD6dcDU+eaY+Psx4PD7I0jk+2rM6PokoOT4dvjg+DB43PhOFNz6GijY+fFk3PtEr
Oz5tFTg+fwU3PpTzPT66MDw+xNs3PigjNz6NUz4+kkw4Pgu+Oj6+Ozs+1vg5PhY0PD5ETDc+
qAI6PmosOz6c8To+2w47PiYPPD5Ryz4+7H5APqNlNz55TD4++N47PndAQD62K0I+Dqg5PlZR
OD785j8+cU87PhcFOj5lLzs+K7s/Pv0YQT7JXzw+1Iw9PhO2PT5ShUE+EN4/PiZuPT7QED4+
GqxBPo7PPT7zuT4+sKBAPiEUQz6HYEI+6TM+Pm1pQT7BeTw+97lFPi8ePD4S7z0+mKQ6Ps1q
Qj5HKkQ+YiFAPmtZPz7g6T4+J1s9PvnbQT7ri0E+bxVGPs07QT7Er0E+aodAPuPtPj65LT0+
Zz47PqSPPT5L6j4+H6A/PisnQT4I8UA+brtGPljHQT6cUUI+Clg/PpCdQT4liUI+xEFGPjqf
QT5zeEM+m0RHPmCsRT7nB0I+IO9CPkIWQD4W80E+/zk/Po5xRD6szEY+uHY/Pt9YQD7QUD4+
mGpBPvu7Qj69rD4+0O9DPqRPQz7igEE+EDZCPvF4Qj59tUE+In1CPmV5SD5zvUE+6axCPhfw
Qj7zUD4+D39FPnZkQj4wOEE+I4REPgjqRT7KAkM+TgRBPsEJQD4mxUM+n8RAPnAGRz6qOEQ+
NO1IPs+4Rj7NGUM+5dhEPnxTQz7XykY+LLFGPtCYQz6OrEg+NQVAPnVnQj676kM+5T9DPsVj
RT6zl0I+gstEPpBXQz4MmUY+6wVIPhBARz5mzkU+vR1GPslhRz4Ro0M+cB5CPpIkRT70UEM+
lhI9PtDIQz7Bjko+VD1DPnx7Qz6RiEI+S+tFPijARD4PH0I+tQpDPqnMRT41YEc+2o1HPmY+
Rz6Q90M+uW9IPp5WQz43+Uc+sl9DPkvOQj57xEc+bRFKPqsqRj4zrEA+UPFLPj25Rj5XqkU+
NhxHPoWFRD68TUY+Cj1IPkhXRj7Z50g+4TBMPgvIRz4CokU+TIJEPqoHRz4UDEQ+fXBDPp93
ST5NAEU+5j1FPlq8RD6XxkY+mTZEPipGSj6gA0Y+piRGPkIkST6BGkM+a+pIPtBTSD4CQkk+
iGdOPloHQT5hOkc+u7lJPp1lSz6YuUc+PFxHPjMBSD5EoUQ+1yFKPjq4Rz5otkw++1NNPiE7
SD4EwEQ+/odOPglWST6THEs+H7JMPo1kSz5QI0w+glJNPvk8Sj6erEg+8+5GPkIyRz7CiEg+
GeBKPrnXSz5CBk0+sbRKPugxST48W0U+klhGPnKXTj6qD0w+FOJHPuTHRz5c5k8+SkBNPjaK
Sj6CoUc+g7VKPiJJSj5CjEw+gC9FPtA2Tj5bF0Q+mdNGPnfETj5hzkk+ledMPgeuSD625kg+
WchHPuGWSD7EZU0+Yk9IPmV1Sj52Mkk+ZChJPpgYST5POEo+ts1IPmN+Rz5Feks+jbhHPiuM
TT7rAEw+px1LPjcwST79XlE+nglJPkbmSz7/oEw+rTRPPorbST4Vj04+iQFIPs0GTz7SYUk+
fcVLPiXEST7GCkw+QvxHPi9pSz51qk0+1bdOPsLcRj5BIE4+GzZJPkJgTT5MUEw+VTNJPjmn
TT4Aaks+vxpKPgRXTT4UdEw+70JKPsgUSD7tFEo+oGhLPtM6UD6O1U0+eYpJPpnKUD5890Y+
AVVMPoorTD4ww1E+9NdOPvxNTT5yb1E+O+lOPs86Sj6stk0+L0BLPnQ4Sj5WwlA+K8lJPsFK
TD6HwlI+RntMPouQTj4qV0s+iEtRPiBaTT7uZFA+VPdQPqZxTT6zKlI+cXxLPq6aTz5Wpk0+
AmBQPpi2Tj7gf0w+ZWhOPhJPTT6ovk4+jIBNPh0ATD63+U0+</AssayYData></Step><Step><CommonData><SampleLocation>1</SampleLocation><SampleID></SampleID><SampleGroup></SampleGroup><SampleInfo></SampleInfo><SampleRow>H</SampleRow><SamplePlate>1</SamplePlate><WellType>BUFFER</WellType><Concentration>-1</Concentration><ConcentrationUnits>µg/ml</ConcentrationUnits><MolarConcentration>-1</MolarConcentration><MolarConcUnits>nM</MolarConcUnits><MolecularWeight>-1</MolecularWeight><Temperature>25</Temperature><StartTime>505596</StartTime><AssayTime>180</AssayTime></CommonData><FlowRate>600</FlowRate><StepType>DISASSOC</StepType><StepName>Dissociation</StepName><StepStatus>OK</StepStatus><ActualTime>179.999</ActualTime><CycleTime>0.2</CycleTime><AssayXData Points="900">nv+9QzgZvkOwMr5DSky+Q+RlvkN9f75DF5m+Q7CyvkNKzL5DBOa+Q33/vkO7Gb9DsDK/Q0pM
v0PkZb9DfX+/QxeZv0Owsr9DSsy/Q+Tlv0N9/79DOBnAQ7AywENKTMBD5GXAQ31/wEMXmcBD
sLLAQy/NwEPk5cBDff/AQxcZwUOwMsFD7kzBQ+RlwUN9f8FDF5nBQ7CywUNKzMFD5OXBQ33/
wUMXGcJD0TLCQ1BNwkNYacJDfX/CQxeZwkPRssJDSszCQwTmwkOe/8JDFxnDQ7Ayw0NrTMND
BGbDQ31/w0MXmcNDsLLDQ0rMw0OU6MNDff/DQxcZxEPRMsRDSkzEQ+RlxEOef8RDF5nEQ7Cy
xENrzMRDBObEQ57/xEPiGsVDVDPFQ2tMxUMEZsVDfX/FQxeZxUPRssVDSszFQ+TlxUN9/8VD
FxnGQ7AyxkNKTMZD5GXGQ31/xkM4mcZD0bLGQ0rMxkNG5sZDnv/GQzgZx0PRMsdDSkzHQ2dm
x0N9f8dDOJnHQ7Cyx0NKzMdDBObHQ33/x0P8GchD0TLIQ2tMyEMEZshDnn/IQ7uZyEPRsshD
a8zIQwTmyEOe/8hDOBnJQ9EyyUOMTMlDJWbJQ55/yUM4mclD0bLJQ2vMyUME5slDnv/JQzgZ
ykPRMspDa0zKQwRmykOef8pDOJnKQ9GyykNrzMpDBObKQ57/ykM4GctD8jLLQ4xMy0MEZstD
nn/LQziZy0PRsstDa8zLQwTmy0Oe/8tDOBnMQ9EyzENrTMxDBGbMQ55/zEM4mcxD0bLMQ2vM
zEME5sxDv//MQzgZzUPRMs1Da0zNQwRmzUOef81DOJnNQ9GyzUNrzM1DBObNQ57/zUM4Gc5D
0TLOQ2tMzkMEZs5Dnn/OQziZzkPRss5Da8zOQwTmzkOe/85DOBnPQ9Eyz0NrTM9DBGbPQ0KA
z0M4mc9D0bLPQ2vMz0ME5s9Dff/PQzgZ0EPRMtBDa0zQQwRm0EOef9BDOJnQQ9Gy0ENrzNBD
BObQQ57/0EM4GdFD0TLRQ2tM0UMEZtFDnn/RQziZ0UPRstFDa8zRQwTm0UOe/9FDOBnSQ9Ey
0kNrTNJDBGbSQ55/0kM4mdJD0bLSQ2vM0kME5tJDnv/SQzgZ00PRMtNDSkzTQwRm00Oef9ND
OJnTQ9Gy00NrzNNDBObTQ57/00M4GdRD0TLUQ2tM1EMEZtRDnn/UQziZ1EPRstRDjMzUQwTm
1EOe/9RDOBnVQ7Ay1UNrTNVDBGbVQ31/1UM4mdVD0bLVQ2vM1UME5tVDnv/VQzgZ1kPRMtZD
a0zWQwRm1kOef9ZDOJnWQ9Gy1kNrzNZDBObWQ57/1kMXGddD0TLXQ2tM10MEZtdDnn/XQziZ
10PRstdDa8zXQwrn10Oe/9dDOBnYQ9Ey2ENrTNhDBGbYQ55/2EM4mdhD0bLYQ2vM2EPk5dhD
nv/YQ9wZ2UPRMtlDa0zZQwRm2UOef9lDOJnZQ9Gy2UNrzNlDBObZQ57/2UM4GdpD0TLaQ0pM
2kMEZtpDfX/aQziZ2kPRstpDL83aQ0bm2kOe/9pDOBnbQ7Ay20NrTNtDBGbbQ55/20M4mdtD
0bLbQ0rM20ME5ttDnv/bQzgZ3EPRMtxDa0zcQwRm3EOef9xDOJncQ9Gy3ENrzNxDBObcQ57/
3EM4Gd1D0TLdQ0pM3UPkZd1Dnn/dQxeZ3UPRst1Da8zdQwTm3UN9/91DOBneQ9Ey3kOsTN5D
eWneQ55/3kM4md5D0bLeQ2vM3kMl5t5Dff/eQzgZ30PRMt9Da0zfQwRm30Oef99DOJnfQ9Gy
30NrzN9DBObfQ57/30M4GeBD0TLgQ0pM4EPkZeBDnn/gQxeZ4EPRsuBDSszgQwTm4EOe/+BD
FxnhQ9Ey4UNrTOFD5GXhQ55/4UM4meFD0bLhQ2vM4UME5uFDff/hQxcZ4kMTM+JDa0ziQwRm
4kOef+JDF5niQzSz4kNrzOJD5OXiQ57/4kMXGeND0TLjQ81M40MEZuNDfX/jQziZ40PRsuND
a8zjQ+Tl40N9/+NDFxnkQ7Ay5ENrTORD5GXkQ+B/5EM4meRDsLLkQ2vM5EPk5eRDnv/kQxcZ
5UPRMuVDa0zlQwRm5UN9f+VDOJnlQ9Gy5UNrzOVDBOblQ57/5UMXGeZDNDPmQ0pM5kMEZuZD
nn/mQziZ5kPRsuZDa8zmQwTm5kN9/+ZDFxnnQ9Ey50NrTOdDBGbnQ31/50MXmedDsLLnQ2vM
50ME5udDff/nQzgZ6EPRMuhDa0zoQ+Rl6EOef+hDOJnoQ7Cy6ENrzOhDBOboQ57/6EM4GelD
0TLpQ0pM6UPkZelDnn/pQziZ6UOwsulDa8zpQ+Tl6UO//+lDuxnqQ7Ay6kNrTOpDBGbqQ55/
6kMXmepDsLLqQ0rM6kPk5epDnv/qQzgZ60PRMutDa0zrQ+Rl60N9f+tDOJnrQ9Gy60NrzOtD
BObrQ57/60MXGexD0TLsQ2tM7EMEZuxDnn/sQziZ7EPRsuxDSszsQ+Tl7EOe/+xDOBntQ7Ay
7UNrTO1D5GXtQ31/7UMXme1D0bLtQ0rM7UME5u1Dnv/tQzgZ7kPRMu5Da0zuQ2dm7kOef+5D
OJnuQ7Cy7kNrzO5DBObuQ33/7kMXGe9D0TLvQ0pM70MEZu9DfX/vQziZ70PRsu9Da8zvQwTm
70Oe/+9DOBnwQ7Ay8ENKTPBDBGbwQ55/8EMXmfBDsLLwQ0rM8EPk5fBDff/wQzgZ8UOwMvFD
a0zxQwRm8UN9f/FDF5nxQ9Gy8UNKzPFD5OXxQ57/8UM4GfJDsDLyQ0pM8kPkZfJDnn/yQxeZ
8kPRsvJDSszyQ+Tl8kOe//JDuxnzQ7Ay80NrTPND5GXzQ31/80MXmfND0bLzQ2vM80Pk5fND
ff/zQ1gZ9EOwMvRDSkz0Q+Rl9EOef/RDOJn0Q7Cy9ENKzPRD5OX0Q33/9EM4GfVD0TL1Q+5M
9UPkZfVDnn/1QziZ9UPRsvVDSsz1Q+Tl9UN9//VDOBn2Q7Ay9kNrTPZDBGb2Q55/9kMCm/ZD
0bL2Q2vM9kPk5fZDff/2QxcZ90OwMvdDSkz3Q+Rl90N9f/dDOJn3Q7Cy90NKzPdDBOb3Q33/
90MXGfhDsDL4Q0pM+EMEZvhDfX/4QziZ+EPRsvhDSsz4QwTm+EN9//hDOBn5Q9Ey+UNrTPlD
BGb5Q55/+UM4mflD0bL5Q0rM+UPk5flDff/5QxcZ+kOwMvpDSkz6Q+Rl+kOef/pDF5n6Q7Cy
+kNrzPpDBOb6Q33/+kNYGftD0TL7Q2tM+0PPZ/tDfX/7QxeZ+0OwsvtDSsz7Q0bm+0Oe//tD
OBn8Q7Ay/ENKTPxD5GX8Q55//EMXmfxDsLL8Q0rM/EPk5fxDff/8QzgZ/UOwMv1Da0z9QwRm
/UOef/1DF5n9Q9Gy/UNKzP1D5OX9Q57//UMXGf5D0TL+Q0pM/kPkZf5Dnn/+QxeZ/kPRsv5D
a8z+Q+Tl/kN9//5DOBn/Q9Ey/0NKTP9D5GX/Q31//0MXmf9D2LP/Q0rM/0ME5v9Dff//Q4wM
AERYGQBEJSYARPIyAES+PwBEjEwARGhZAEQlZgBE8nIARM9/AESMjABEaJkARDamAEQCswBE
vr8ARIzMAERY2QBENuYARPLyAETP/wBEjAwBRGgZAUQ2JgFEAjMBRL4/AUSMTAFEWFkBRCVm
AUTycgFEvn8BRIyMAUSJmQFEJaYBRPKyAUS+vwFEjMwBRGjZAUQ25gFE8vIBRL7/AUScDAJE
aBkCRCUmAkTyMgJE1UACRJxMAkRYWQJEJWYCRPJyAkTPfwJEjIwCRFiZAkQlpgJEArMCRL6/
AkSMzAJEaNkCRCXmAkTy8gJEvv8CRIwMA0RoGQNEJSYDRPIyA0S+PwNEjEwDRFhZA0Q2ZgNE
AnMDRL5/A0ScjANEWJkDRDamA0TysgNEvr8DRIzMA0RY2QNENuYDRPLyA0S+/wNEjAwERFgZ
BEQlJgRE8jIERL4/BESMTAREWFkERDZmBETycgREvn8ERIyMBERYmQRE2aYERPKyBES+vwRE
jMwERGjZBEQ25gRE8vIERL7/BESMDAVEWBkFRDYmBUQCMwVEzz8FRJxMBURYWQVEJWYFRPJy
BUTPfwVEjIwFRFiZBUQlpgVEArMFRL6/BUSMzAVEWNkFRDbmBUQC8wVEvv8FRKwMBkRYGQZE
JSYGRPIyBkTPPwZEjEwGRIlZBkQlZgZEAnMGRL5/BkSMjAZEWJkGRDamBkQCswZEvr8GRJzM
BkRY2QZENuYGRPLyBkS+/wZEjAwHRFgZB0QlJgdEEjMHRL4/B0SMTAdEaFkHRCVmB0TycgdE
vn8HRIyMB0RYmQdENqYHRAKzB0TPvwdEjMwHRFjZB0Ql5gdE8vIHRL7/B0ScDAhEaBkIRCUm
CETyMghEvj8IRIxMCERYWQhENmYIRPJyCES+fwhEjIwIRFiZCEQlpghEErMIRL6/CESMzAhE
WNkIRCXmCETy8ghEvv8IRIwMCURYGQlEJSYJROgzCUS+PwlEjEwJRFhZCUQlZglE8nIJRL5/
CUSMjAlEWJkJRCWmCUQSswlEvr8JRIzMCURY2QlEJeYJRPLyCUTP/wlEjAwKRGgZCkQlJgpE
AjMKRL4/CkSMTApEWFkKRCVmCkQScwpEvn8KRJyMCkRomQpENqYKRPKyCkS+vwpEjMwKRGjZ
CkQl5gpE8vIKROD/CkScDAtEWBkLRGYmC0QCMwtEzz8LRJxMC0RYWQtEJWYLRAJzC0TgfwtE
jIwLRG+aC0Q2pgtE8rILRM+/C0SMzAtEaNkLRCXmC0Ty8gtE</AssayXData><AssayYData Points="900">P6hGPrCYTD6K/Es+3QtIPsdzTz4fSks+SYpIPmcFSj5YLE0+Ce5OPrbjST55YFA+mOVLPkgV
TD5DtFM+9uhOPueGTD66JUs+kAlQPsZGTz5QuVU+qvhJPjIiTz799Ew+WxFNPp3jTT6XxlI+
vU1QPs5eSj6aq04+R95PPrOWTz6YWkw+ahtNPmziTT5uNE4+9bBOPpKIVT5uYk0+ENtOPmLB
Uj73Nks+BMJTPkUOUD61tk4+sdlRPgxRTj7C7VI+HkVQPh3mUD6hTlQ+zyVTPtUcTj5KLFA+
NUNQPoCeUz5+vUs+3ihRPgWDUj5efE4+t3JOPrbpTD6jcEs+Z+pNPnjSTz48ZlA+sMJMPnxn
UT4rV1A+zc9RPm/OTz4DDlY+WqdOPh2cWD7aeUw+sFNQPgIHUz6CsVI+x3FQPpsuVT7erVI+
wiVQPkaKUj4vDlA+7UhRPptGUz7TKk0+jrdRPtmNUT75KE8+6upPPke1Uz5YkVI+ZDZUPj8z
Uj5mK1A+ALhVPl7AVD73eVQ+KvBSPu2iVj6tLFE+wnJNPrvgTz72SlE+aj9TPqG2Tz4mjk8+
7H9PPo0sUT4Bd1Q+3wRUPsLeUD4OqVQ+SaZTPm+UVD5iPFE+bwpUPnCsUD6nVVI+RDhRPskl
UT5pBlI+cs9QPrm3Uz4Mf1E+r8lQPqh0UT7+I1M+7clVPptSTj7vaE0+DN5TPtJYVT7U6VM+
qZ1WPr+UUj667VM+I+VQPv4xUT7yBVU+l8xPPo6jUj7fuVI+ZGZPPl7YVD5b0lc+k+NSPv3W
Uz6k1VE+F0VUPu34UD4+LUw+nLdRPiG4VD6vJ1Y+47ZVPts5Uj59xVY+Q8RQPgmOUD5yClI+
P0ZRPiloUj7xM1E+EBxUPjqLUj5NpFE+ysVOPtFmVD51+FY+IstQPvAVWD6np1U+MBVSPoMu
Vj6g6lI+zS5RPoTCVj54TFA+GSJRPrV5Vz6WcFU+57JVPpNGUz6niFQ+q7BRPma8Uj50IFM+
p6VWPtxaVj64plY+2eVRPp/EVD6m11M+CLlQPrKRVD61BFI+7vJVPqd7VD4YnFc+FtdQPnOU
Vz5dVFQ+PrdSPuwxVj4STlM+3npTPmbMVD5j1VM+n59SPnU8VT43IlI+mZRTPpvBVD5xFFM+
AW1YPr7TUj44blQ+DcVVPg/XUz5MJlc+YBpTPrkvWD4LzFI+wPFSPgKyVz6bq1g+m+tVPoj2
Uz6521Y+zehXPhrNVD6yblU+jN1RPjrEVD6LsFM+7BtVPiRbVT4YQFM+8fZSPgXZVT7DnVg+
43NVPmVxWD567lc+FElYPovTUz4c/Fc+ChRXPr8RVT6KBlY+uEdWPt7MUj4QClg+8nlYPjIP
Vz4IWlk+giZVPtaCVT6C+lY+rjxVPjioVT7c/1o+5EVXPmKLUz5RDVM+jZdTPidwWj4z3Fo+
Om1XPghhVj6IWlk+VNxTPhngWT61Glk+SpFdPrmfVT6hT1k+VqxVPtNeVz5TsVg+xcpbPttt
Vz704VU+h5FYPrMLUT5ej1U+trpZPopHXD47kFo+nClZPr8sWj4gilc+PVRcPtiBWD4U5FE+
oR5YPsO8Vj4gQ1g+ur5bPv/EWT5/IFg+DHVWPmd6Vj6MeVk+pQlVPvvhWD4LFVk+xUxbPpCP
VT5ObFY+CVVXPm7eWT63alg+Ae5UPqCrWT5KyFc+O1xcPgWPVz5kaVc+US9bPtZ4WD5Au1Y+
cRVXPuXvVz7FwFU+FfRTPsJ1Vj4O71k+5gFXPobUWD5aiVk+4IFTPntsVz41aFo+IxFXPp5Z
Wz5hOlk+xhRYPvzvVD4XMlw+fzlZPqYMWD6XFFc+rfNaPgqwVz6m0Vc+Lr1aPmAWWj6Lc1k+
5TVbPsg3Vj4Gslg+EfNZPrj0Wj4Rulk+VTFYPjKIWj4qNFs+MCZbPr1tVz7PnFk+DF5dPl6w
Wj7PBlc+FPhcPvYiXT7v11g+DclZPoE1WT74Xls+tgFdPkfjWT5iNFw+0hNYPmZbWT5Otl0+
rRNcPhwYWz4HE1k+17lXPtFzXD5ZGFs+c9dUPsDgYD6Fd10+ja5cPjNzWz7MqVw+9GBbPrXU
Vj6mWlw+/eNbPhuSXD6XUl4+PetUPi14Xj6LNVw+bgdaPr7lVj5ax10+1rhYPtsNWj6RYls+
o8NbPublWT6ZWlo+Wx1ePmbLWj6LR1s+MzRZPtxiWz7yils+kDtdPu+IWD5io1g+9yZaPtZE
Wz5zVl0+mTlePh02Wj5cDlk+azdaPvVwWD7EKVc+4IJdPu9iXT4Jk1o+HTZcPnXhWT7Vf1s+
Y0dcPndqWT4Gjl0+RTBbPomBXj4ks14+kcRfPgUsWT63Glc+QS9aPmvOXT6GBVw+p09bPjO6
YT4N5Fo+jBBdPn6BWz7J6Vw+jj1fPjB5WT5RW1s+9JVcPjXOYT5c7Fo+bnxcPie1Yj5fI14+
ehNfPoKnYz5RT1w+UBtZPlE1Xj6Eyl0+ohpcPl2OWj7LW1s+s69ePgK0XD7lVlw+GV5dPt2m
Xj4rsVg+y9pePuAhXT47cF0+EY1bPhr0Wj5oCWA+c7NgPq81Xj6Gll0+cetcPuz3Xz7CnF4+
UW9ePslFXT7lWl4+oeFePlxvYT7sTmE+ECVbPmEbWz76qGA+GA5bPiCeXT5a42E+dx5iPqBO
YD6YH18+viZdPs/NXj5H6mI+dtZePuduZT5Ov2U+PYNhPmwNXz5Y32E+jhNgPjQlZT583WA+
xeRcPrO2Xz5g32I+S1lfPvWuXz4DQ10+EBJcPozsYD69rlk+vZxaPpalXD6BXGA+7+NgPhkj
Wz65wmA+NZRePhjhXT6AWWQ+H55dPowFYz4yd2A+SM1ePrC8Xj6UoV8+JcFhPtopZj62n10+
CPpePlQ8XT6FRWI+ozRePn/3WD4htmE+4xVjPpLnXz4z1GQ+EYpePpFCZT6QSGI++B9ePr6x
YD47H2Q+WGhgPrEGYj7s6l8+DWRcPl4/Xz7zc2A+5kJhPu0RYz67tWM+E29iPtE1ZD7A92U+
b3NiPhyFZD4BCmU+Yt1jPp3sYT5AIWE+5TFfPpnNYj7ZXV8+C45kPqpyYT79+Vs+eONlPmmv
Xj7hY14+RTFjPr54Xz7SlmQ+jBVlPnScYz7Ni2E+xJ1jPkJhYz7Eh2Q+z+JgPsZPZD7XcmI+
ulViPrYCZD4Ui2I+4L9hPuqfYj7y5l8+q5JiPgqaYT7vNmE+Yk9iPkPgYD5s1F4+yK9lPgNP
YD5MfGE+MSZfPh1vYz4zy2A+JwpiPvaEZD5qfWI+ybVlPmVrYz4eFWE+/gNgPsfTZT6ycWU+
IoZpPjpeYj6RxGU+AQJkPiGUYj6n22I+Fv9jPtUpZj440mM+9z1lPlZqZT6qdmU+01FlPpC0
ZD48RWU+62dlPt9MYz46FmE+PxlhPhQ0Zz6xqmM+cXhjPoK9ZT4EDmQ+zUJmPokuYj7S+GI+
uhZjPitZYj7xumM+NMxmPkdeZj4eQGI+T5RjPiK3ZT490GI+zktlPj9hYD7hIGQ+XStnPp0M
Zz58smc+gSFmPi1UYz6/sWM+lYFhPnU5aD6HimI+UqVlPq+saD4U7mQ+FZFkPgeRYj4cKWQ+
b9RiPgV5YD5IuWE+p0RlPmMOaT6BEGA+UghoPsVCaD6i2Ws+BwZkPt89ZD5BVWc+EsRmPg6I
Zj70ZGg+AA5pPmSsYz6LUWo+mLNgPjNFYT5LKmU+3oNnPkr8Zj4Admk+9SVsPtvjZD6gcGI+
4VVlPmmaZj7Y6GU+qDRjPsbIZD6oG2I+0a9kPqfraj6tQGU+8yFpPlMWbD7LMmc+KhNpPpa4
aj58NmU+OyNnPqgXZz6UomY+QNFnPkyfZD5qNWg+wLVqPk1iaD4UK2Q+q1hqPsKaYz4ZcGw+
gkRmPnZvYz4F1WY+WYJlPtMsaT4L12g+guloPjduZT49L2c+2jNrPiSSbT72gGM+KoJpPmuO
aj50Emk+LQ9nPg58Zz7/CWo+AWRnPsGfaT7dbWY+mnFrPvoEaD4vXWk+DCxqPtvzaD4eJGg+
z4JpPstxbj6Le2o+nzloPlKDaz4XyGs+AhlsPkxsZj7OQmU+wQZqPkOQbD6hoGw+7OlmPvAo
aj4rnmU+xlVrPmFqZz67iGs++6NrPtVnaj7x9Gc+y4ZoPvzdbD7H+WY+ViRrPpKnaz5+kWg+
NxdsPrn7aT6jDmk+O45oPosZbD6zrmg+3yJkPsXfaj6tq2w+FOtnPlfVaD68QGo+CI9rPj1r
Zj5B12U+n9BsPpUDcD5fqmU+Fy1qPvcrbD6V02Y+m4RsPqevaT7bkGU+oShlPp8caz6gvmw+
joJnPnskaT4YkWc+Mk1nPvebbz4mqGg+luZtPqDraz6jLWc+gJJqPjrwZT4fw2k+bLFsPpyw
az5EGGo++hNnPq9zaT7lAms+Dh9pPrujaD7IpWs+5RRsPmJWbD4RRGw+RFhuPuY5bD6HR2o+
l9FmPnD2Zz5qtWo+8sZrPk8RbD49rGg+EWZsPhaoaz48eW0+VmVqPs7xbT5cS2Y+ckpmPpk1
aj5FV2g+rGFsPnjZaT7lRGw+GrFsPip4bD468Ws+wfduPpupbj40qGk+wkprPkE/cj54sGw+
Un5oPhv1aj6hHGw+O2xvPuoDbD52Rmo+2G5pPgP8aj5VCHA+WKdoPkQjaz620mo+pSFrPsIs
bT7VSmw+fcJsPtrIaj48BW0+zBRpPrgBbz7/QGw+XCpsPhXcbj6uPG4+58lrPq90az4j/XE+
pJZsPk83aj6Ye2s+dcRsPj5yaz6X7m8+699sPtoAbj4FFG0+</AssayYData></Step><Step><CommonData><SampleLocation>11</SampleLocation><SampleID></SampleID><SampleGroup></SampleGroup><SampleInfo></SampleInfo><SampleRow>H</SampleRow><SamplePlate>1</SamplePlate><WellType>REGENERATION</WellType><Concentration>-1</Concentration><ConcentrationUnits>µg/ml</ConcentrationUnits><MolarConcentration>-1</MolarConcentration><MolarConcUnits>nM</MolarConcUnits><MolecularWeight>-1</MolecularWeight><Temperature>25</Temperature><StartTime>694976</StartTime><AssayTime>5</AssayTime></CommonData><FlowRate>1000</FlowRate><StepType>KREGENERATION</StepType><StepName>Regeneration</StepName><StepStatus>OK</StepStatus><ActualTime>4.99999</ActualTime><CycleTime>0.2</CycleTime><AssayXData Points="25">v/8LRHsMDERZGQxEJSYMROIyDESvPwxEjEwMRFlZDEQVZgxEKXQMRK9/DER7jAxEWZkMRBWm
DETysgxEv78MRIzMDERZ2QxEJeYMROLyDES//wxEjAwNREgZDUQVJg1E8jINRA==</AssayXData><AssayYData Points="25">BJs7wMZpTMB/VFXAxQNcwOjGYMC3+2TA1lBowOg1a8AL1W3ADFBwwDDdccBaw3PA0cF1wGJF
d8AzbHjA5Qh6wIdIe8AmGXzAEWF9wFiCfsCJhX/AIEaAwHGlgMDeFoHA23eBwA==</AssayYData></Step><Step><CommonData><SampleLocation>12</SampleLocation><SampleID></SampleID><SampleGroup></SampleGroup><SampleInfo></SampleInfo><SampleRow>H</SampleRow><SamplePlate>1</SamplePlate><WellType>BUFFER</WellType><Concentration>-1</Concentration><ConcentrationUnits>µg/ml</ConcentrationUnits><MolarConcentration>-1</MolarConcentration><MolarConcUnits>nM</MolarConcUnits><MolecularWeight>-1</MolecularWeight><Temperature>25</Temperature><StartTime>711392</StartTime><AssayTime>5</AssayTime></CommonData><FlowRate>1000</FlowRate><StepType>KREGENERATION</StepType><StepName>Regeneration</StepName><StepStatus>OK</StepStatus><ActualTime>4.99901</ActualTime><CycleTime>0.2</CycleTime><AssayXData Points="25">vz8NRHtMDURIWQ1EFWYNROJyDUSvfw1Ee4wNREiZDUQVpg1E4rINRL+/DUR7zA1ESNkNRBXm
DUTi8g1Ev/8NRHsMDkRIGQ5EJSYOROIyDkSvPw5Ee0wOREhZDkQVZg5E4nIORA==</AssayXData><AssayYData Points="25">GiNnvnwnWb43vD6+CGMmvjs0C77TXva9NQvYvQF1wL2WX6W98JaWvbu5jr2fMHG9cCs5vVhR
Mb1OPR29VfD4vGkq+Lw1Vam8QLdzvP7OgLywai68mkudu7lDQrsBTrc7Hl3TOw==</AssayYData></Step><Step><CommonData><SampleLocation>11</SampleLocation><SampleID></SampleID><SampleGroup></SampleGroup><SampleInfo></SampleInfo><SampleRow>H</SampleRow><SamplePlate>1</SamplePlate><WellType>REGENERATION</WellType><Concentration>-1</Concentration><ConcentrationUnits>µg/ml</ConcentrationUnits><MolarConcentration>-1</MolarConcentration><MolarConcUnits>nM</MolarConcUnits><MolecularWeight>-1</MolecularWeight><Temperature>25</Temperature><StartTime>727464</StartTime><AssayTime>5</AssayTime></CommonData><FlowRate>1000</FlowRate><StepType>KREGENERATION</StepType><StepName>Regeneration</StepName><StepStatus>OK</StepStatus><ActualTime>4.99901</ActualTime><CycleTime>0.2</CycleTime><AssayXData Points="25">r38ORHyMDkQ4mQ5EBaYORNKyDkTxvw5Ea8wORDjZDkQF5g5E0vIORJ//DkRrDA9EOBkPRBUm
D0TiMg9Enz8PRGtMD0RJWQ9EBWYPRNJyD0Svfw9EfIwPRDiZD0QFpg9E0rIPRA==</AssayXData><AssayYData Points="25">KnRbwMKLacD8CXHAk1x0wOKDd8CvhnnAc4d7wLX4fMA1lH7ALQ2AwJhmgMA59oDA8W6BwF7K
gcBPcYLAXcSCwPrjgsDdS4PAKruDwFfRg8CHIoTADXCEwL3BhMBv94TAJxuFwA==</AssayYData></Step><Step><CommonData><SampleLocation>12</SampleLocation><SampleID></SampleID><SampleGroup></SampleGroup><SampleInfo></SampleInfo><SampleRow>H</SampleRow><SamplePlate>1</SamplePlate><WellType>BUFFER</WellType><Concentration>-1</Concentration><ConcentrationUnits>µg/ml</ConcentrationUnits><MolarConcentration>-1</MolarConcentration><MolarConcUnits>nM</MolarConcUnits><MolecularWeight>-1</MolecularWeight><Temperature>25</Temperature><StartTime>743531</StartTime><AssayTime>5</AssayTime></CommonData><FlowRate>1000</FlowRate><StepType>KREGENERATION</StepType><StepName>Regeneration</StepName><StepStatus>OK</StepStatus><ActualTime>4.99999</ActualTime><CycleTime>0.2</CycleTime><AssayXData Points="25">n78PRFvMD0Qo2Q9E9eUPRMLyD0Sf/w9EWwwQRCgZEET1JRBEwjIQRI8/EERbTBBEKFkQRPVl
EETSchBEj38QRGyMEEQomRBE9aUQRMKyEESPvxBEW8wQRCjZEET15RBE0vIQRA==</AssayXData><AssayYData Points="25">a2A0vucGJb4d0gq+11zivbdrvr1l0pG9IBhsveIkOL3gyRK9NKXPvKnAbLzliuK7kERkOgRd
FTzbXEI8nJWMPCOkwTxCc+I8UNX9PGwUFz1nNSE9dfksPe8dSj0SrGA9GpZbPQ==</AssayYData></Step><Step><CommonData><SampleLocation>11</SampleLocation><SampleID></SampleID><SampleGroup></SampleGroup><SampleInfo></SampleInfo><SampleRow>H</SampleRow><SamplePlate>1</SamplePlate><WellType>REGENERATION</WellType><Concentration>-1</Concentration><ConcentrationUnits>µg/ml</ConcentrationUnits><MolarConcentration>-1</MolarConcentration><MolarConcUnits>nM</MolarConcUnits><MolecularWeight>-1</MolecularWeight><Temperature>25</Temperature><StartTime>759600</StartTime><AssayTime>5</AssayTime></CommonData><FlowRate>1000</FlowRate><StepType>KREGENERATION</StepType><StepName>Regeneration</StepName><StepStatus>OK</StepStatus><ActualTime>4.99901</ActualTime><CycleTime>0.2</CycleTime><AssayXData Points="25">n/8QRFsMEUQ5GRFE9SURRMIyEUSfPxFEW0wRRChZEUQFZhFEwnIRRI9/EURsjBFEKJkRRAWm
EUTSshFEj78RRFvMEUQo2RFEBeYRROPyEUSP/xFEWwwSRCgZEkQFJhJEwjISRA==</AssayXData><AssayYData Points="25">yUZdwDkZa8DyfHHAthZ1wN8HeMAiEnrA0717wGWCfcBFmn7AM85/wGJVgMDN2oDApkWBwOC5
gcDb6YHAJzyCwImVgsCB0oLAWyaDwEpug8AzgYPAru+DwET/g8DpR4TA02aEwA==</AssayYData></Step><Step><CommonData><SampleLocation>12</SampleLocation><SampleID></SampleID><SampleGroup></SampleGroup><SampleInfo></SampleInfo><SampleRow>H</SampleRow><SamplePlate>1</SamplePlate><WellType>BUFFER</WellType><Concentration>-1</Concentration><ConcentrationUnits>µg/ml</ConcentrationUnits><MolarConcentration>-1</MolarConcentration><MolarConcUnits>nM</MolarConcUnits><MolecularWeight>-1</MolecularWeight><Temperature>25</Temperature><StartTime>775687</StartTime><AssayTime>5</AssayTime></CommonData><FlowRate>1000</FlowRate><StepType>KREGENERATION</StepType><StepName>Regeneration</StepName><StepStatus>OK</StepStatus><ActualTime>4.99999</ActualTime><CycleTime>0.2</CycleTime><AssayXData Points="25">jz8SRFxMEkQpWRJE9WUSRLJyEkSPfxJEXIwSRBiZEkT1pRJEsrISRI+/EkRLzBJErNkSROXl
EkTC8hJEj/8SREsME0QpGRNE9SUTRMIyE0R/PxNEXEwTRClZE0TlZRNEwnITRA==</AssayXData><AssayYData Points="25">3aLYvbbSuL0qRYC9bMQcve38d7wyy5464W5pPJrNAT10cCo9ziROPayebD1QSoo9FPCbPXEw
pj15o7g9lvTCPafOzT04NtI9f+fdPTw+5z0AXu09p2z6PT6dAz6/mAc+CTwJPg==</AssayYData></Step><Step><CommonData><SampleLocation>1</SampleLocation><SampleID></SampleID><SampleGroup></SampleGroup><SampleInfo></SampleInfo><SampleRow>H</SampleRow><SamplePlate>1</SamplePlate><WellType>BUFFER</WellType><Concentration>-1</Concentration><ConcentrationUnits>µg/ml</ConcentrationUnits><MolarConcentration>-1</MolarConcentration><MolarConcUnits>nM</MolarConcUnits><MolecularWeight>-1</MolecularWeight><Temperature>25</Temperature><StartTime>790524</StartTime><AssayTime>30</AssayTime></CommonData><FlowRate>1000</FlowRate><StepType>BASELINE</StepType><StepName>Baseline</StepName><StepStatus>OK</StepStatus><ActualTime>29.999</ActualTime><CycleTime>0.2</CycleTime><AssayXData Points="150">j38TRFyME0QpmRNE9aUTRLKyE0SPvxNEXMwTRCnZE0Q35hNEsvITRH//E0RcDBREORkURPUl
FETCMhREfz8URFxMFEQpWRRE9WUURLJyFESmgBREXIwURCmZFETlpRREwrIURH+/FERLzBRE
KdkUROXlFETj8hREf/8URFwMFUQpGRVE5SUVRMIyFUR/PxVES0wVRBhZFUTlZRVEwnIVRH9/
FURLjBVEKZkVROWlFUTCshVEj78VRFzMFUQY2RVE9eUVRLLyFUR//xVESwwWRCkZFkT1JRZE
wjIWRI8/FkRLTBZEGFkWROVlFkTCchZEj38WRFyMFkQpmRZE9aUWRCSzFkR/vxZES8wWRCnZ
FkQM5xZEsvIWRI//FkRLDBdEGBkXRPUlF0TCMhdEfz8XREtMF0QpWRdE9WUXRLJyF0R/fxdE
rowXRBiZF0TlpRdEwrIXRI+/F0RczBdEGNkXRPXlF0TC8hdEj/8XREsMGEQYGRhE9SUYRLIy
GESPPxhES0wYRClZGET1ZRhEwnIYRI9/GERLjBhEKZkYRFimGESyshhEf78YRFzMGEQp2RhE
5eUYRMLyGESP/xhEXAwZRCkZGUTlJRlEwjIZRH8/GURiTRlEKVkZRPVlGUTCchlE4X8ZREuM
GUQYmRlE9aUZRLKyGUTAvxlES8wZRBjZGUTl5RlEwvIZRH//GURcDBpEKRkaROUlGkTCMhpE
jz8aRFxMGkQYWRpE9WUaRMJyGkSPfxpES4waRBiZGkT1pRpEwrIaRI+/GkRczBpEKdkaRPXl
GkSy8hpE</AssayXData><AssayYData Points="150">X9I1PsEZOj5sOjo+Vds6Pg7+QD5mbUA+8YREPgTYQD6S/EQ+SEVCPgCMTT5cCko+Cf1LPszB
Sj6uHk8+qr9QPr7oUj5faFU+V8lVPppAVD60DFg+m0BZPmtUVz6ZAVo+DNZaPsWwWz5W3Fk+
V6dgPqTIYj4lW14+auFfPlUIYz4R+2I+aI5kPtBRZT5emWc+13llPpJuaj6zpGo+IRxrPoA6
Zz5gg2o+I1JrPoORZD6uCnA+ighuPlk9bj5flGw+8X5xPlcjcT6fhnM+k5ZzPm4fdz6N9nQ+
K9V1PkL2eT6FlHg+PRV1PuoKej4Hu3Y+kTN4PjpQez4vIHk+COp7PjAigD6T3Xw++iZ8PvKC
fD67goI+AxaBPr7wgD7sNYE+AXKAPj65gT5acIE+/XV/PnfGgT7ka4M+L6qDPs7FgT5cbYM+
7kqFPvkEhD75WIM+L96CPjQjhT6GXYU+pxCIPo4vhj7CXoU+HGeEPk0Ohz5XfYg+hKSHPlKl
iD45X4c+nQqHPuaohz5TNog+OoeGPmDKiT7T94o+yJWIPv35iT77I4w+QFaIPuOUiT4Vzok+
T72JProtij7+Sow+vmaNPt7Rij4IGI0+kP6KPoHbjD4IV4w+PxOOPsbojj6CzI0+UiqNPktR
jj4TUY8+vLWOPtL5jD7Gw44+uISPPnsLjj7MX5A+2NKPPqUEkT5Z7I8+T3OOPkMFkj4uCJI+
gZePPpgUkT7ixJA++QmSPh3WkD6RnpA+p4SRPmTtkj6Y5JE+iGmQPgUikj6D45M+RWuUPq2e
lj6gI5U+</AssayYData></Step><Step><CommonData><SampleLocation>3</SampleLocation><SampleID></SampleID><SampleGroup></SampleGroup><SampleInfo></SampleInfo><SampleRow>H</SampleRow><SamplePlate>1</SamplePlate><WellType>BUFFER</WellType><Concentration>-1</Concentration><ConcentrationUnits>µg/ml</ConcentrationUnits><MolarConcentration>-1</MolarConcentration><MolarConcUnits>nM</MolarConcUnits><MolecularWeight>-1</MolecularWeight><Temperature>25</Temperature><StartTime>826398</StartTime><AssayTime>80</AssayTime></CommonData><FlowRate>600</FlowRate><StepType>LOADING</StepType><StepName>Loading</StepName><StepStatus>OK</StepStatus><ActualTime>79.999</ActualTime><CycleTime>0.2</CycleTime><AssayXData Points="400">f/8aRDsMG0QZGRtE5SUbRLIyG0R/PxtETEwbRAhZG0TVZRtEsnIbRG9/G0Q7jBtEGZkbRNWl
G0SyshtEf78bRDvMG0QZ2RtE1eUbRKLyG0R//xtETAwcRBkZHETlJRxEsjIcRG8/HERMTBxE
GVkcROVlHESychxEb38cREyMHEQZmRxE5aUcRKKyHERvvxxETMwcRAjZHETl5RxEovIcRH//
HEQ7DB1EGRkdRNUlHUSyMh1Ebz8dRDtMHUQIWR1E5WUdRLJyHURvfx1EO4wdRAiZHUTlpR1E
orIdRG+/HUQ7zB1ECNkdRNXlHUSi8h1Ef/8dRH0MHkQZGR5E5SUeRKIyHkRvPx5ETEweRBlZ
HkTlZR5EsnIeRH9/HkRMjB5EGZkeRNWlHkSysh5Ef78eREzMHkQZ2R5E5eUeRLLyHkR//x5E
TAwfRAgZH0TlJR9EojIfRG8/H0Q7TB9ECFkfRNVlH0Sych9Ef38fREyMH0QZmR9E5aUfRLKy
H0Rvvx9ETMwfRBnZH0Tl5R9EsvIfRG//H0RMDCBECBkgRNUlIESiMiBEfz8gRExMIEQIWSBE
1WUgRKJyIER/fyBETIwgRBmZIETVpSBEsrIgRG+/IERMzCBEGdkgROXlIESy8iBEf/8gREwM
IUQZGSFE1SUhRKIyIUR/PyFEO0whRBlZIUTVZSFEonIhRG9/IUQ7jCFEGZkhROWlIUSysiFE
f78hREzMIUQI2SFE1eUhRLLyIUR//yFETAwiRAgZIkTlJSJEojIiRG8/IkRMTCJECFkiRNVl
IkSiciJEf38iREyMIkQImSJE5aUiRLKyIkRvvyJEO8wiRAjZIkTV5SJEsvIiRG//IkRMDCNE
CBkjRNUlI0SiMiNEbz8jRExMI0QIWSNE5WUjRKJyI0RvfyNETIwjRBmZI0TVpSNEorIjRG+/
I0RMzCNEGdkjRNXlI0Si8iNEb/8jRDsMJEQZGSRE5SUkRLIyJERvPyREO0wkRAhZJETVZSRE
snIkRH9/JERMjCREGZkkROWlJESisiREb78kREzMJEQI2SRE1eUkRKLyJETy/yREOwwlRAgZ
JUTVJSVEojIlRG8/JUQ7TCVEGVklROVlJUSiciVEf38lRDuMJUQImSVE1aUlRKKyJUR/vyVE
O8wlRBnZJUTV5SVEsvIlRH//JUQ7DCZEGRkmRNUlJkSyMiZEbz8mRExMJkQIWSZE1WUmRKJy
JkRvfyZEO4wmRBmZJkTlpSZEsrImRH+/JkRMzCZECNkmRNXlJkSy8iZEb/8mRDsMJ0QZGSdE
5SUnRKIyJ0RvPydEO0wnRAhZJ0TlZSdEonInRH9/J0RMjCdECJknROWlJ0SisidEb78nRDvM
J0QI2SdE1eUnRLLyJ0R//ydEOwwoRAgZKET2JShEojIoRH8/KEQ7TChECFkoRNVlKESicihE
b38oRDuMKEQImShE5aUoRKKyKEREwChEO8woRAjZKETV5ShEovIoRG//KERMDClECBkpRNUl
KUSiMilEbz8pRExMKUQIWSlE1WUpRLJyKUR/fylETIwpRAiZKUTVpSlEorIpRH+/KURMzClE
CNkpRNXlKUSi8ilEf/8pRDsMKkQZGSpE5SUqRLIyKkR/PypETEwqRAhZKkTlZSpEonIqRG9/
KkQ7jCpECJkqRNWlKkSisipEf78qRDvMKkQZ2SpEBuYqRLLyKkRv/ypEOwwrRBkZK0TVJStE
ojIrRG8/K0RMTCtECFkrROVlK0SicitEb38rREyMK0QImStE1aUrRKKyK0RvvytEO8wrRAjZ
K0TV5StEovIrRG//K0Q7DCxECBksROUlLETTMixEfz8sRDtMLEQIWSxE1WUsRKJyLERvfyxE
O4wsRAiZLETVpSxEsrIsRG+/LEQ7zCxECNksRNXlLESi8ixEb/8sRDsMLUQIGS1E1SUtRKIy
LURvPy1ETEwtRAhZLUTVZS1EsnItRG9/LUQ7jC1ECJktROWlLUSysi1Eb78tRDvMLUQI2S1E
5eUtRKLyLURv/y1EBg4uRAgZLkTVJS5EojIuRG8/LkQ7TC5EOVkuRNVlLkSici5Eb38uREyM
LkQImS5E1aUuRKKyLkRvvy5EO8wuRAjZLkTl5S5EovIuRA==</AssayXData><AssayYData Points="400">awSUPtBMlT6KL5M++b+VPkL8lD5DzpY+x8eWPijElj4XSJY+c36XPgJWmD7ZI5g+C+6YPvVC
mD4GWpg+K4yYPkBXmD5h9pc+u8iZPsvMmT4jsZg+LjucPtfrmD4tIJo+9ficPowZmz54yJs+
itSbPiLDmj7x8Js+0DqaPti8mT6NH5w+rRqgPkmtmj7dAJ0+ukqdPkLnnj7Mb50+uVqcPmCI
nz6+bpw+Jy+dPkg6nj4cCZ0++FieProynT7vVp4+ySigPjG+nz7yiZw+yhygPr6cnT75QaA+
7BWePtn+nj7IoqA+18WhPngCoD7/XJ4+CsGgPn19nz6k3KE+qVqePtQroz6tHqE+auuhPqsu
oT7jqKE+vsWjPtjHoD7a0KI+HdCgPt5Woj7FFqA+mdGhPoqJpD7j6KQ+e3WjPk5Woj4Gd6M+
v+ajPupEoz7j9aM+j9ClPhFEpD7/haM+kTKlPtI0pD59hKM+/vGkPmnhpD7+z6U+ZRWmPj9f
pT7IaKc+yPqoPh7JpD4Na6c+8Y2kPlQ7pj5KBaU+c2CkPvZqpT62cKU+ie6kPo+lpD5Mvag+
6fmkPj2Qpz4P66Q+44ilPkQRqD6lLqc+BiOmPj4vpT488qg+ReqnPsodqD6BoKY+O2ipPouj
qT6Liqg+yN+oPqk2pT7wB6s+TTGqPnAFqD6azKo+dY6nPoxmqz6iwac+kj2oPiBvqT4jxag+
9uOpPjOoqT7emKo+2cyoPhIFqz4q9ao+RHGsPs8bqz5NVqs+KSurPp1Jqj5UPqo+ZoqrPitN
rj5nN6w+7ZKtPhBUqz7agKs+9+KrPneBrD5/3qw+9VCrPhrhqz6Xzqs+DLOtPrAhrD6Ma60+
E8OtPv49rT4lIa8+J+6sPqITrj5d2K8+Vi+rPps7rj4t764+nwOvPje5rz7/s60+zRmuPow6
rT5AlK0+SPetPvMerz4jJ68+OWqvPnFCrj4d57E+v2mvPrGFsD5Mlq0+fMCuPuyarz5PNa8+
fwmvPio/sj6WALI+HRiwPn+wrz58NLA+Bd+wPj3Mrz45XLI+uoivPla7sD64Tq8+vz2wPkNP
sj5HhbA+47yyPrJ5sD7mS7A+C9GwPsfvsj4MULM+VmGyPnfjsD5RcbM+t5exPrNNsj5137A+
zV+wPs1Osj5ffrE+TeevPoO2sT7JYrE+gwO0PgNEsj7nTLM+WyOxPnyzsz7pYrI+UjKyPpUE
sz7nZbI+KIezPgMYsT4nP7E+/++zPvoqsj46k7M+5uKyPkaUtj6Ld7Q+A/WyPuKMsz7CqrQ+
e0W1PncZtj6tfLU+cvmzPmuKtT6Ix7M+BL21Pllktj79JbY+ImmzPuWYtT7uybQ+mKa0Phlo
uD5UErY+dwa3PsGIsT5YDLY++iW0PstxtD7fjbc+7mC1Pm8Ltj6dqrg+/2G2PksBtj69FrM+
moa4PhMftT6NG7g+ihS4PnETtz7eeLU+lmG4PkafuT6x0LU+FOW0PgD+uD7RbLU+G3S3Psz+
tz6Va7g+2+62Pug2tj5scrU+G3e5PkjAuD7bZrc+k6e3PnSuuD5PX7g+EDq5PknDuT6rbbg+
6FS5PqKXuT53grk+SUG5Pv3tuT54drk+EiW5PhrmuT5mLbw+Lky5PgXZuD7Gcbk+X3u6PuVi
uj45Y7s+Olq6PhQluj4Gm7g+Wiy7PnmIuj6ierk+h626Pm+2uz5DZ7s+Ebu3PiaHvD5tb7o+
A1S8Pv8guz6xm7o+mJW7PldTuz614bs+Jza9PoZquz5+b7s+WNy8PhivvD4nY7s+O5O7PrzB
vD7i/bs+RHO8PtR2vD5IKrw+spe7Pmd0vD4BzLs+ONK9Purvuj79zLo+CTu9Phunvj4V67o+
YoC+PtQVvT5/W74+Jc69PnD2vT4xJL4+/yW8Ps+cvD583bw+yJi/PtXguj4lQb4++zK8PvQz
vz4K07s+xpm9PvVdvj7Qnbs+4GO+PhBQvT6bB74+7g+/PuK3uz5yUMA+/63APgL6wD6+grs+
0AO/PtIhvz7Vkb0+fFe+Plgovz7IvL8+/wu/PjPOuz7gzb4+u+K/PhYZvj6lMb4+OJu+Ptpy
wD51YMA+mYnAPrXJvz52KsE+QbjAPif/wT4UZL8+tNC/Pg==</AssayYData></Step><Step><CommonData><SampleLocation>1</SampleLocation><SampleID></SampleID><SampleGroup></SampleGroup><SampleInfo></SampleInfo><SampleRow>H</SampleRow><SamplePlate>1</SamplePlate><WellType>BUFFER</WellType><Concentration>-1</Concentration><ConcentrationUnits>µg/ml</ConcentrationUnits><MolarConcentration>-1</MolarConcentration><MolarConcUnits>nM</MolarConcUnits><MolecularWeight>-1</MolecularWeight><Temperature>25</Temperature><StartTime>912298</StartTime><AssayTime>30</AssayTime></CommonData><FlowRate>1000</FlowRate><StepType>BASELINE</StepType><StepName>Baseline</StepName><StepStatus>OK</StepStatus><ActualTime>30</ActualTime><CycleTime>0.2</CycleTime><AssayXData Points="150">b/8uRDwML0QJGS9E1SUvRKIyL0TRPy9EPEwvRAlZL0TVZS9EonIvRNF/L0Q8jC9ECZkvRNWl
L0Sisi9Eb78vRDzML0QJ2S9E1eUvRKLyL0Rv/y9EPAwwRAkZMESQJzBEojIwRG8/MEQ8TDBE
CVkwRNVlMESicjBEb38wRDyMMEQJmTBE1aUwRKKyMERvvzBEPMwwRAnZMETV5TBEovIwRG//
MEQ8DDFECRkxRPYlMUSiMjFEbz8xRCtMMUQJWTFExWUxRJJyMURvfzFEPIwxRAmZMUTFpTFE
krIxRG+/MUQ8zDFECdkxRNXlMUSi8jFEb/8xRDwMMkQJGTJE1SUyRKIyMkRvPzJEPEwyRAlZ
MkTVZTJEonIyRG9/MkQ8jDJECZkyRNWlMkSisjJEb78yRDzMMkQJ2TJE1eUyRKLyMkRv/zJE
KwwzRAkZM0TVJTNEojIzRF8/M0RMTDNECVkzRNVlM0SicjNEX38zRDyMM0QJmTNE1aUzRKKy
M0RvvzNEPMwzRAnZM0TV5TNEovIzRG//M0Q8DDRE+Bg0RNUlNESSMjREbz80RDxMNEQJWTRE
xWU0RKJyNERvfzREPIw0RAmZNETVpTREorI0RG+/NEQrzDRECdk0RMXlNESS8jREb/80RDwM
NUQJGTVE1SU1RKIyNURvPzVEPEw1RAlZNUTVZTVEs3I1RKB/NUQ8jDVECZk1RNWlNUSisjVE
X781RCvMNUQJ2TVExeU1RJLyNURv/zVEPAw2RAkZNkTVJTZEojI2RF8/NkQ8TDZECVk2RNVl
NkSicjZE</AssayXData><AssayYData Points="150">ntm8PhaVwD4eUr8+/lvAPpNDwD5sd78+dYrBPt7awD7LBcI+xUDCPiDUvz67p8E+hXjAPt2n
wz5AssI+szbAPmrnwz5HT8I+SAbDPjtwwT6e8cI+fwPCPj8gwT7QnMM+O0zDPkkjwz4iFME+
4HTCPkcawT5+tMM+GXvCPsX8wz6V78I+W0fEPv3VxT7cHMQ+39/DPlgUwz4yw8M+NC3EPptB
xD7scsM+M1fCPooYxT5vY8U+ODPDPgurwj6TVMM+xqPDPsBKxD5HYsI+evfDPmujxj7UrsQ+
TB3FPq4NxD7VM8M+l+jEPnqywz5IwsU+YRLFPrppwz7ZaMY+PmjEPixXxT7LpsQ+KPzGPvng
xD4fmsQ+7DLEPsojxT42bsU+LavFPvhqxT5Rs8U+kYbDPsDKxT6xe8U+VZ/EPgbOxT51csU+
iKjHPmC1xT6PW8Y+fVjHPlEhxz71osY+Q1XEPnOuxD4CX8U+6NnHPvO9xz414cU+3ZTGPotR
xz5nv8U+8yXJPsr3xj7kjcc+sbLJPlwjxz7YNsc+VZPFPtCXxj5hA8U+ZOXGPo1zxj4KoMg+
1gDGPo6xyD6YScg+NOPGPhRTxz7EmMc+SUPIPnUPxj4ShsU+xrvJPsXKxz52Tck+kdbIPnro
xz6V6Mc+ArbIPlRpyD7YpMc+WKLJPgTtxj41dMU+BDjHPjwhyD6JoMc+nWPIPk3vxj5E28Y+
KIjGPu/lyD5CCcc+JwnJPsLOxz49gsg+Zi/JPtfixz6egsc+/tXHPhNTyj5yqcs+Y9XHPupA
yD7Kosg+</AssayYData></Step><Step><CommonData><SampleLocation>10</SampleLocation><SampleID></SampleID><SampleGroup></SampleGroup><SampleInfo></SampleInfo><SampleRow>H</SampleRow><SamplePlate>1</SamplePlate><WellType>BUFFER</WellType><Concentration>-1</Concentration><ConcentrationUnits>µg/ml</ConcentrationUnits><MolarConcentration>-1</MolarConcentration><MolarConcUnits>nM</MolarConcUnits><MolecularWeight>-1</MolecularWeight><Temperature>25</Temperature><StartTime>951340</StartTime><AssayTime>180</AssayTime></CommonData><FlowRate>600</FlowRate><StepType>ASSOC</StepType><StepName>Association</StepName><StepStatus>OK</StepStatus><ActualTime>180</ActualTime><CycleTime>0.2</CycleTime><AssayXData Points="900">b382RDyMNkQJmTZE1aU2RKKyNkRvvzZEPMw2RAnZNkTV5TZEovI2RG//NkQ8DDdECRk3RNUl
N0SiMjdEbz83RDxMN0QJWTdE1WU3RIhzN0RvfzdEPIw3RAmZN0TVpTdEw7I3RG+/N0Q8zDdE
Cdk3RJrmN0Si8jdEb/83RDwMOEQJGThE1SU4RKIyOERvPzhEPEw4RPhYOETVZThEonI4RG9/
OEQ8jDhECZk4RNWlOESisjhEb784RDzMOEQJ2ThE1eU4RKLyOERv/zhEPAw5RAkZOUTVJTlE
ojI5RG8/OUQ8TDlECVk5RNVlOUSicjlEb385RDyMOUQJmTlE1aU5RKKyOURvvzlEPMw5RN7Z
OUTV5TlEovI5RG//OUQ8DDpECRk6RNUlOkSiMjpEbz86RH1MOkQJWTpE1WU6RKJyOkRvfzpE
PIw6RPiYOkTVpTpEorI6RG+/OkQ8zDpECdk6RNXlOkSi8jpEb/86RDwMO0QJGTtE1SU7RKIy
O0R/PztEPEw7RAlZO0TFZTtEonI7RG9/O0Q8jDtEW5k7RNWlO0SSsjtE4r87RDzMO0QJ2TtE
1eU7RKLyO0Rv/ztEPAw8RAkZPETVJTxEojI8RG8/PEQ8TDxECVk8RNVlPESicjxEb388RDyM
PEQJmTxExaU8RKKyPERvvzxEPMw8RAnZPERv5zxEovI8RG//PEQrDD1ECRk9RNUlPUSiMj1E
bz89RDxMPUQJWT1E1WU9RJJyPURvfz1EPIw9RAmZPUTVpT1EorI9RG+/PUQ8zD1ECdk9RObl
PUSi8j1Eb/89RDwMPkQJGT5E1SU+RKIyPkRvPz5EPEw+RPhYPkTVZT5EonI+RG9/PkQ8jD5E
CZk+RNWlPkSisj5Eb78+RDzMPkQJ2T5E1eU+RJLyPkRv/z5EPAw/RAkZP0TVJT9EojI/RG8/
P0QrTD9ECVk/RMVlP0Sicj9EX38/RDyMP0T4mD9E1aU/RJKyP0Rfvz9EPMw/RAnZP0TF5T9E
ovI/RG//P0Q8DEBECRlARAcmQESiMkBEbz9ARDxMQET4WEBExWVARKJyQERvf0BEPIxARPiY
QETVpUBEorJARG+/QEQ8zEBECdlARMXlQESi8kBEb/9ARDwMQUQJGUFE1SVBRKIyQURvP0FE
PExBRAlZQUTVZUFEknJBRG9/QUQ8jEFECZlBRNWlQUSiskFEb79BRDzMQUQJ2UFEPudBRGfz
QURv/0FEPAxCRPgYQkTFJUJEojJCRG8/QkQrTEJECVlCRMVlQkSSckJEX39CRDyMQkQJmUJE
1aVCRKKyQkRfv0JEPMxCRAnZQkTF5UJEs/JCRG//QkQrDENE+BhDRNUlQ0SSMkNEXz9DRDxM
Q0QJWUNE9mVDRJJyQ0Rvf0NEK4xDRAmZQ0TVpUNEorJDRF+/Q0Q8zENE+NhDRMXlQ0SS8kNE
b/9DRCsMREQJGURExSVERJIyRERvP0REK0xERAlZRETFZUREknJERG9/REQ8jERECZlERMWl
RESSskREb79ERDzMREQJ2URExeVERKLyRERv/0REPAxFRAkZRUTVJUVEkjJFRF8/RUQ8TEVE
CVlFRNVlRUSickVEb39FRCuMRUQJmUVExaVFRKKyRURfv0VEK8xFRAnZRUTV5UVEkvJFRG//
RUQrDEZECRlGRNUlRkSiMkZEbz9GRCtMRkQJWUZE1WVGRKJyRkSQf0ZEPIxGRAmZRkQnpkZE
orJGRG+/RkQ8zEZECdlGRMXlRkSS8kZEX/9GRDwMR0QJGUdExSVHRJIyR0RvP0dEK0xHRPhY
R0TVZUdEonJHRF9/R0QrjEdECZlHRNWlR0SSskdEX79HRDzMR0QJ2UdE1eVHRJLyR0Rf/0dE
KwxIRAkZSETFJUhEkjJIRF8/SEQ8TEhECVlIRNVlSESickhEb39IRCuMSET4mEhExaVIRJKy
SERfv0hEK8xIRAnZSETV5UhEovJIRF//SEQrDElECRlJRMUlSUSiMklEXz9JRCtMSUQJWUlE
xWVJRKJySURvf0lEK4xJRAmZSUTVpUlEkrJJRG+/SUQ8zElECdlJRNXlSUSi8klEX/9JRCsM
SkQJGUpE1SVKRJIySkRfP0pEK0xKRAlZSkTVZUpEonJKRF9/SkQrjEpECZlKRMWlSkSiskpE
X79KRDzMSkQJ2UpExeVKRKLySkRf/0pEPAxLRPgYS0TFJUtEkjJLRF8/S0Q8TEtE+FhLRMVl
S0SScktEb39LRDyMS0T4mEtE1aVLRJKyS0Rvv0tEK8xLRPjYS0TF5UtEovJLRF//S0Q8DExE
CRlMRMUlTESSMkxEbz9MRDxMTEQJWUxExWVMRKJyTERvf0xEPIxMRAmZTETVpUxEorJMRG+/
TEQrzExE+NhMRNXlTESi8kxEX/9MRCsMTUT4GE1EsCdNRKIyTURfP01EK0xNRAlZTUTVZU1E
knJNRG9/TUQ8jE1ECZlNRMWlTUSSsk1E4r9NRCvMTUQJ2U1E1eVNRKLyTURv/01EKwxORAkZ
TkTFJU5EkjJORF8/TkQrTE5E+FhORNVlTkSick5EX39ORDyMTkT4mE5ExaVORKKyTkRfv05E
K8xORAnZTkTV5U5EkvJORG//TkQrDE9ECRlPRMUlT0SSMk9EXz9PRDxMT0QJWU9E1WVPRKJy
T0Rff09EBo5PRPiYT0TVpU9EorJPRF+/T0Q8zE9E+NhPRMXlT0SS8k9EX/9PRDwMUET4GFBE
xSVQRKIyUERfP1BEK0xQRAlZUETFZVBEonJQRF9/UEQrjFBE+JhQRNWlUESSslBEb79QRCvM
UET42FBExeVQRJLyUERv/1BEKwxRRPgYUUTVJVFEojJRRF8/UUQ8TFFE+FhRRNVlUUSSclFE
X39RRDyMUUQJmVFExaVRRCWzUURfv1FEK8xRRAnZUUTV5VFEkvJRRF//UUQrDFJE+BhSRNUl
UkSSMlJEXz9SRCtMUkQJWVJExWVSRJJyUkRff1JEPIxSRPiYUkTFpVJEkrJSRF+/UkQrzFJE
+NhSRMXlUkSS8lJEX/9SRCsMU0T4GFNE1SVTRJIyU0RfP1NEK0xTRPhYU0TFZVNEonJTRF9/
U0Q8jFNECZlTRNWlU0SSslNEX79TRDzMU0QJ2VNExeVTRJLyU0Rv/1NEPAxURPgYVETFJVRE
ojJURF8/VEQrTFRE+FhURNVlVESSclREb39URCuMVET4mFRE1aVURJKyVERfv1REPMxURPjY
VETF5VREkvJURF//VEQrDFVE+BhVRMUlVUSSMlVEXz9VRDxMVUQJWVVEJ2ZVRJJyVURff1VE
K4xVRPiYVUTVpVVEkrJVRF+/VUQrzFVE+NhVRMXlVUSi8lVEX/9VRCsMVkT4GFZExSVWRKIy
VkR1QFZEK0xWRPhYVkTFZVZEknJWRF9/VkQ8jFZE+JhWRMWlVkSSslZEXr9WRDzMVkQI2VZE
xeVWRJLyVkRe/1ZEPAxXRPgYV0TFJVdEkjJXRF4/V0QsTFdE+FhXRMVlV0SicldEXn9XRCyM
V0QImVdExaVXRJKyV0Rev1dELMxXRPjYV0TF5VdEkvJXRF7/V0QsDFhE+BhYRNYlWESSMlhE
bz9YRCxMWET4WFhExWVYRJJyWERef1hEPIxYRPiYWETFpVhEorJYRF6/WEQszFhE+NhYRNbl
WESS8lhEXv9YRCwMWUT4GFlE1iVZRJIyWUReP1lEPExZRPhYWUTFZVlEknJZRF5/WUQsjFlE
+JhZRMWlWUSSsllEXr9ZREzMWUT42FlExeVZRJLyWURe/1lELAxaRPgYWkTFJVpEkjJaRG8/
WkQsTFpE+FhaRMVlWkSSclpEXn9aRDyMWkQImVpExaVaRJKyWkRev1pELMxaRBnZWkTF5VpE
kvJaRF7/WkQsDFtECBlbRMUlW0SSMltEXj9bRExMW0T4WFtE1mVbRJJyW0Rvf1tELIxbRPiY
W0TFpVtEorJbRF6/W0QszFtE+NhbRMXlW0SS8ltEXv9bRCwMXET4GFxE1iVcRJIyXEReP1xE
LExcRPhYXETWZVxEonJcRF5/XEQsjFxE+JhcRMWlXETDslxEXr9cRDzMXET42FxExeVcRJLy
XERv/1xEPAxdRAgZXUTWJV1EPDRdRF4/XUQ8TF1ECFldRMVlXUSScl1EXn9dRCyMXUT4mF1E
xaVdRJKyXURvv11ELMxdRPjYXUTW5V1EovJdRF7/XUQ8DF5ECBleROYlXkSiMl5EXj9eRDxM
XkT4WF5ExWVeRKJyXkRef15EPIxeRAiZXkTWpV5EorJeRG+/XkQ8zF5ECNleRNblXkSi8l5E
b/9eRDwMX0QIGV9E1iVfRKIyX0RvP19EPExfRAhZX0TWZV9EonJfRG9/X0Q8jF9ECJlfRNal
X0Sisl9Eb79fRDzMX0QI2V9E1uVfRKLyX0Rv/19EPAxgRAgZYETWJWBEojJgRG8/YEQ8TGBE
CFlgRNZlYESicmBEb39gRDyMYEQImWBE1qVgRKKyYERvv2BEPMxgRAjZYETW5WBEovJgRG//
YEQ8DGFECBlhRNYlYUSiMmFEbz9hRDxMYUQIWWFE1mVhRKJyYUQZgWFEPIxhRAiZYUTWpWFE
orJhRG+/YUQ8zGFECNlhRNblYUSi8mFEb/9hRDwMYkQIGWJE1iViRKIyYkRvP2JEPExiRAhZ
YkTWZWJEonJiRG9/YkQ8jGJECJliRMWlYkSismJEb79iRDzMYkQI2WJE1uViRKLyYkRv/2JE
LAxjRAgZY0TWJWNEojJjRG8/Y0Q8TGNECFljRNZlY0SicmNE</AssayXData><AssayYData Points="900">ayXGPsnAxj6jF8Q+fKzFPgoixz7WeMg+fffFPmfFxT4TW8c+dSfIPjktyD6ot8U+1XbJPiU+
xz63wsk+52bKPt7VyT4/F8s+IRHKPrDxyj6uDMo+ksXJPlEazT4A1ck+aInLPs1oyj79s8k+
mfnLPjtIyz7s5so+qHbLPuwszD5E88s+AwDMPrvuzD4eNco+J8TMPj13zT4Cb8w+VBrLPobW
yj7SdMw+rlHOPtG8yz4w6so+7qTNPqTvyz6bo80+EybMPuY1yz6OJMw+xBvMPvkjzT6OuMs+
mrvNPqM8zD6W684+5d7MPq9xzD5GAM4+QCDNPsF/zT7hos4+WFjNPoHmzj4htM4+k6zLPqOD
zT78vMw+vtDNPsyu0D7GbM8+LaTNPsnBzT6GCdA+tXPPPl1xzj4qD84+9jbQPg9T0D61SdA+
KY/OPiLM0D6yys8+FXjMPowwzj7nPNA+uN7PPimyzj4dV88+YNHNPqKnzz6tFdA+/SLRPhDi
zj6SvM4+QUXRPgS/0D5YzM4+8fvPPkLv0T5aoM8+1r7PPn+9zz5GNc4+Q77QPpVhzz7/H9A+
EdbPPuH+zz6abtE+iy3PPqd00D7WytA+RVTPPtSjzj61YtE+UrbQPi1X0T5TkNE+1O/QPuby
0D4+49E+iPrQPsaB0j7ru9I+8TvPPke3zz5QEs8+merQPqZjzz4sl84+QvTQPlOL0D7UKM8+
QBvSPoKY0D7w/c8+zvzOPidr0D4BktA+obTQPtR+0D4uBtI+/VzRPnta0T5pX9M+1wbSPnv8
0j5a6dA+XM/RPiX10T6RvtI+HLHTPg5y0z6jN9Q+U2DUPvu90T53CNQ+kbnQPl0l0j7hYdI+
zDjVPvic0j5ITtQ+WsTUPkO51D6AW9M+D5DTPhqD1D4gXtI+2dLVPt5n1D7octI+PlzTPhaR
0j5XgNQ+qivUPlSH1D6LJ9Q+19rUPuDD0z5EQNQ+6WfUPo4w0z7onNI+ULHTPnaV1D5jR9I+
uePUPi0K1T7SedU+XBrTPt+P0z5A/tE+iGTVPv2d1j6+k9Y+WmnUPgiO1T54YNY+/7jVPtnA
0z7ehNU+5LTVPo+f1T7jh9U+8yXWPq6/1z7DbdQ+0frUPvCO1z70edc+eU/VPjuu1j5NLtk+
U/fWPu8/1j70ztY+eIrXPi601z42xdQ+h0nYPgny1T5oqdQ+iOnWPoBr1D6rTdg+/FHXPpaM
1j7NMtc+v2LWPgBZ1z7DYNk+xZvVPsqI2D4s59U+zQjXPuqC2D7F5tc+ROvWPpqM1z5009Y+
OP/VPjZG1j5fqtY+q/XWPvA/1z6Z/9U+/X7YPo6C2D4PvtU+oi7WPp3X1D689Nk+ZSPXPmKe
1j7IW9k+txzYPkds2T7fsdU+ToLYPitX1z7BT9Y+hJjXPvw92T4VZNg+b+vZPoJ01j7Rwtc+
9gfXPtiN1j4OvtY+E4TWPuCH2D4kNdY+NvvXPinv1z6N7Nk+HUfZPrpp1z79mds+OH/YPvqJ
2D6Jxtg+CtDXPusV2D4k3NY+CrnXPrJx2T6+rdg+ocbZPqbp1z4n9do+hdbaPrOq2D5T3tg+
sC3YPu8f2j5HzNg+rd7ZPsAr2z5FRtk+smjaPnHh1z6Lp9o+Zo3ZPsgU2z4a0Nc+cnbZPvmU
2T59Q9g+V5zYPrXm1z7Uetk+uJHcPirV2j75Rtc+7gPXPvGm2T6lwNk+lvzZPgpA3T4IAds+
LCrcPooS2j6Wpdg+WJjZPoTh2T6sWNk+kTzbPhVc3D56eNs+8xvbPsPV2T6pg9s+yPnaPs9I
2j6cQto+MP3bPjkF2z6t4Ns+9InbPsOq2D6ru9w+L6DaPqOT2j5CAts+ErnaPlbr3D7+ddo+
RHzcPmCF3D75/dw+3RfbPkmm2j4Wq90+BejcPkw13D7C9tw+4kjbPrE13T718Nk+p27aPvF7
2j6oMdw+YqDcPuZN2j6VA9s+/xDcPvng2z6Sz9s+f+DcPkLI3D6WAN4+F9vdPhGz3T6H19s+
F5jdPgjN3T7DTtw+zyTcPsFt3D70k90+Y+bcPgsX3D7xLt0+c4jcPnNU3j70c9w+C63fPtZd
3z5FDd4+lC7ePsIA3j6TfNw+kZPdPobH3D48i9w+aZ7bPlSx3D7kENw+LBTePjv82z7Vad4+
SJDdPgpD3j6lo9w+d4/dPsKn3T4AiNw+m/rcPkCo3j5IWN0+pgngPjPp3j7x/N4+IN/ePus3
3j4DLd8+ehrdPioW3T5MF+A+T37dPsHl3j4tRt4+pw3fPrcz4D5lTt0+vbHfPjZU3T78mt8+
AdffPrWA3z5EU94+XD/ePhdA4T6tmuA+SHTePiBH3T79Ft4+3jXgPtdS3j6Jud4+RR7hPh+e
3z6fud8+JxjfPuuO3j7/veA+UCHePj2c3z72eeA+p1bfPl204j4OZ90+5JjgPh653j4Uwd0+
rTPePtCF4D6nWd0+MBnhPizH4D7yb+A+DEvfPrMY4D7rD98+DevfPvTl3z41QOA+1E7jPvI7
4T4vuuE+WEnfPvc/4T5AWOA+CxTfPrRj3T4lqN8+t3TgPvsu3j4lKN8+jIzhPvrJ3T4hK98+
8TvhPim23j7Vk94+ZbDhPjeI4D5rNuI+yqziPovq4D6/uuA+GsrhPje14j7T5eA+PtHhPriY
4j7rN+E+Ep/fPpSU4T7xTeE+xKrhPop43z6HnN8+oqXfPlxR4D4ZbeA+6IHgPqh14j5mGuE+
WsnhPkqV4T7lk+E+OEThPhiS4D5y8uE+XUzgPstQ4z6k+N4+Tf3hPt3K4T4BOuA+BH7gPkrP
4D6/UuE+S8bfPhly4j7zSuI+FlThPoF35D4pzuE+5qjgPkn64D41kN8+erXfPicg4j7XuOA+
nY/hPkjy4j4py94++TriPpfM3z7Kc+A+uCviPh7L4T5rfuM+o8XgPtXK4j7deuI+q3vhPtpi
4T7/wOE+qAThPiTM4z7yteE+VZLjPhdj4T4zSuE+RHLiPo7f4z4PIOI+TxPjPndn4j7oLuI+
UhXkPo4k5D6Na+I+4QniPorm4T4qTeQ+R4DhPitX5D4YhOQ+w4bjPh704D4VuuI+toblPuQX
4z7dY+I+mFzkPmJ84z7Rj+M+elzkPu7m4z5FIeY+7dHiPhL+4z4Tl+E+DR3jPq1+4z6iHeM+
G27jPlEb4z7F0eM+IBjkPmIz4T7LVeM+jufhPimL4z7AY+Q+CbvlPi7j4T6MK+Q+4+PhPr9f
5D64DOY+gnHkPmwV5D4kxuE+OObkPpgs4z42qeI+5zjjPoEg5T5UkuQ+vpvlPnHj4z6XPeM+
lPXkPpZT4z61BuM+ktvlPiT84z5tK+Q+IPbkPkgj5T4ksuQ+fQ3lPo+m5D6RyOQ+W4TkPolK
5D42euY+5ofkPrOt5T6kvOM+E8XkPo/h5j74wOM+uyviPjCg5T6qxuI+9VXkPvBj5D4F+eI+
xCnlPvNQ5z4+ceQ+nB/jPita4z53T+Y+qbHgPiL05D5SOuU+QI7kPrVR4z6YBuU+32/jPjZc
5j7hjeU+C5DmPnii5j41YOQ+3hbkPsy95D5MXeQ+GibkPudb4z5+2+Q+ZdLkPlWy5T7sm+Q+
4OHlPjlv4j6NNuU+9kTnPqXs5T5HmeU+sDrlPi4O5z4hgeU+FhTmPur95D7FjuY+SdfmPhBh
5j4E/OY+AAnlPpu45z5l3+Y+5trlPt7/5j7XrOM+nRTnPsNH5j72a+Q+mU/mPgzi5D5eIec+
a8blPuuY5T43ieM+dcHnPjup5z6Dg+Y+7YfnPkF+5D7WGuY+fY3nPlD35D5o9eY+mQTjPiYC
6T67quM+FS/nPvCb5z6fTuU+W4zoPl9m5D4knOc+E9fpPhFM5T4iBOc+0v3oPo/55z415ug+
zQboPgR05j5cLeo+lWbmPlCn5T7nbOU+O7PnPtuR5D5Dtuc+VPLlPuLp5z52rec+jm3mPips
5T6NIuY+q1TqPuUf5j4NnuY+FqHnPhBz6D7M6+U+GDHnPsRM6D7ec+Y+2/noPlyi5j6DG+o+
qqDoPjNE5j6B9ec+MWnnPpqU5z7pP+g+ioTmPnDM5T4vu+Y+KFLnPqkA5z4qG+Y+mTbpPq6Q
6D65B+g+yTbpPrqA5z6RU+o+icnmPpdf6T4zcOg+BdnpPqpU6j6eRuc+rr/qPuCe5j5jDuo+
K8/mPhND6j6Fd+o+7GPoPquW6D4+ROc+D37pPiFR5z7Pmug+pwbpPu9G5z7an+Y+VRLpPml4
5j6HouY+OErnPh7u5z5sqek+8FfoPgKb6D5/tOo+6nvnPjk/6D7M/+g+LvvlPv4p6T540Og+
3knoPvJB6T6k0ek+vPvnPsFY6T57sek+xXPpPmu66j5m5Oc+q1HqPiGW6T5mnOk+LCHoPuPv
6D5m1Ok+QkTrPhpj6D7skuk+j97oPrOc6D6D5+g+XeroPuxz6T7TTuc+nJTpPn066T68ROk+
BXXpPoFb6j6fLOw+797nPumi6z4Iauk+VwXpPjFk6j7RHeg+pP7qPmFL6j6NBeg+KdbpPpf1
6j5rxuc+eHHrPvK56T616Ok+dDTpPmtS6T68w+k+VVPqPvj+6j5h/Ok+kHbpPueE6D416uk+
NJ7rPoWR6j4FWes+lbrpPvH76T5XJOw+QQfqPnsp6z65cOk+MwvrPm9N6j6I+Oo+23rqPpe6
6z7mqOo+YlvtPn0M6j4XfOw+0V/qPuBG6z6ykOk+4jnqPtNj6j7WjOs+7yHpPp/k6z4sx+o+
hNHpPheH6z4SOOw+LkTrPmS/6z6wd+k+MxzqPnLF6z6GiOs+</AssayYData></Step><Step><CommonData><SampleLocation>1</SampleLocation><SampleID></SampleID><SampleGroup></SampleGroup><SampleInfo></SampleInfo><SampleRow>H</SampleRow><SamplePlate>1</SamplePlate><WellType>BUFFER</WellType><Concentration>-1</Concentration><ConcentrationUnits>µg/ml</ConcentrationUnits><MolarConcentration>-1</MolarConcentration><MolarConcUnits>nM</MolarConcUnits><MolecularWeight>-1</MolecularWeight><Temperature>25</Temperature><StartTime>1140050</StartTime><AssayTime>180</AssayTime></CommonData><FlowRate>600</FlowRate><StepType>DISASSOC</StepType><StepName>Dissociation</StepName><StepStatus>OK</StepStatus><ActualTime>179.999</ActualTime><CycleTime>0.2</CycleTime><AssayXData Points="900">b39jRDyMY0T4mGNExaVjRKKyY0Rvv2NEK8xjRPjYY0TF5WNEkvJjRF//Y0QrDGRE+BhkRMUl
ZESSMmREVEBkRCtMZEQJWWRExWVkRJJyZERff2REK4xkRPiYZETFpWREkrJkRF+/ZEQrzGRE
CdlkRNXlZESS8mREX/9kRCsMZUT4GGVExSVlRJIyZURfP2VEK0xlRPhYZUTFZWVEknJlRG9/
ZUQrjGVE+JhlRNWlZUSismVEX79lRCvMZUT42GVExeVlRMPyZURf/2VEKwxmRAkZZkTFJWZE
ojJmRF8/ZkQrTGZE+FhmRMVlZkSicmZEX39mRCuMZkQ6mWZExaVmRKKyZkRfv2ZETMxmRPjY
ZkTF5WZEkvJmRF//ZkQ8DGdE+BhnRMUlZ0SSMmdEXz9nRCtMZ0T4WGdE1WVnRKJyZ0SQf2dE
K4xnRPiYZ0TFpWdEkrJnRKC/Z0QrzGdE+NhnRMXlZ0Si8mdEX/9nRDwMaET4GGhExSVoRJIy
aERfP2hEPExoRPhYaETFZWhEknJoRF9/aEQrjGhECZloRMWlaESismhEX79oRDzMaET42GhE
xeVoRJLyaEQ6AWlEPAxpRPgYaUTFJWlEojJpRG8/aUQrTGlE+FhpRMVlaUSScmlEX39pREyM
aUQJmWlEOKZpRJKyaURfv2lEK8xpRPjYaUTV5WlEkvJpRF//aUQrDGpE+BhqRMUlakSSMmpE
Xz9qRCtMakT4WGpExWVqRJJyakRff2pEK4xqRPiYakTFpWpEkrJqRF+/akQrzGpE+NhqRMXl
akSS8mpEX/9qRCsMa0T4GGtExSVrRJIya0RfP2tEPExrRAlZa0TFZWtEknJrRG9/a0QrjGtE
+JhrRMWla0SzsmtEX79rRG3Ma0QJ2WtE1eVrRKLya0Rf/2tEKwxsRPgYbETVJWxEojJsRF8/
bEQ8TGxECVlsRNVlbESScmxEb39sRCuMbEQJmWxE1aVsRJKybER1wGxEPMxsRAnZbETF5WxE
kvJsRG//bERMDG1E+BhtRNUlbUSiMm1EXz9tRCtMbUT4WG1E1WVtRJJybURvf21EK4xtRAmZ
bUTVpW1EorJtRG+/bUQrzG1ECdltRNXlbUSi8m1EX/9tRCsMbkQJGW5ExSVuRJIybkRvP25E
PExuRAlZbkTFZW5EonJuRF9/bkQ8jG5E+JhuRNWlbkSism5Eb79uRDzMbkT42G5E1eVuRKLy
bkRv/25EPAxvRBkZb0TVJW9EojJvRG8/b0Q8TG9ECVlvRNVlb0Sicm9EI4BvRDyMb0QJmW9E
1aVvRKKyb0Rvv29EPMxvRAnZb0TV5W9EPPRvRG//b0Q8DHBECRlwRNUlcESiMnBEbz9wRDxM
cEQJWXBE1WVwRKJycERvf3BEPIxwRAmZcETVpXBEorJwRG+/cEQ8zHBECdlwRNXlcESi8nBE
b/9wRDwMcUQJGXFE1SVxRKIycURvP3FEPExxRAlZcUTVZXFE03JxRG9/cUQ8jHFECZlxRNWl
cUSisnFEWsFxRDzMcUQJ2XFE1eVxRKLycUR//3FEPAxyRAkZckTVJXJEojJyRG8/ckQ8THJE
CVlyRMVlckSicnJEb39yRH2MckQJmXJE1aVyRKKyckRvv3JEPMxyRAnZckTV5XJEovJyRG//
ckQ8DHNECRlzRNUlc0SiMnNEbz9zRDxMc0QJWXNEF2ZzRKJyc0Rff3NEPIxzRAmZc0TVpXNE
orJzRG+/c0Q8zHNECdlzRNXlc0Si8nNEb/9zRDwMdEQJGXRE1SV0RKIydERvP3REPEx0RAlZ
dETVZXREonJ0RG9/dEQ8jHRECZl0RNWldESisnREb790RDzMdEQJ2XRE1eV0RKLydERv/3RE
PAx1RAkZdUTVJXVEojJ1RG8/dUQ8THVECVl1RNVldUSicnVEb391RDyMdUQJmXVExaV1RKKy
dURvv3VEPMx1RAnZdUTV5XVEovJ1RG//dUQ8DHZE+Bh2RNUldkSSMnZEbz92RDxMdkT4WHZE
xWV2RKJydkRff3ZEPIx2RAmZdkTVpXZEorJ2RCnBdkQ8zHZECdl2RMXldkSi8nZEb/92RDwM
d0QJGXdE1SV3RJIyd0RvP3dEPEx3RAlZd0TVZXdEonJ3RG9/d0Q8jHdECZl3RNWld0SisndE
b793RDzMd0QJ2XdE1eV3RKLyd0Rv/3dEPAx4RAkZeETVJXhEojJ4RG8/eEQ8THhECVl4RMVl
eESicnhEb394RDyMeET4mHhExaV4RKKyeERvv3hEPMx4RAnZeETV5XhEkvJ4RG//eEQ8DHlE
+Bh5RNUleUSiMnlEoD95RDxMeUT4WHlE1WV5RKJyeURvf3lEPIx5RPiYeUTVpXlEkrJ5RG+/
eUQrzHlECdl5RNXleUSi8nlEb/95RDwMekQJGXpE1SV6RNMyekRvP3pEPEx6RBlZekTVZXpE
onJ6RF9/ekQ8jHpECZl6RNWlekSzsnpEb796RDzMekQJ2XpE1eV6RKLyekRf/3pEPAx7RAkZ
e0TVJXtEJTN7RG8/e0Q8THtECVl7RNVle0SicntEb397RDyMe0QJmXtExaV7RKKye0Rvv3tE
PMx7RAnZe0TV5XtEovJ7RG//e0Q8DHxECRl8RNUlfESSMnxEXz98RCtMfEQJWXxE1WV8RKJy
fERff3xEPIx8RAmZfETFpXxEorJ8RG+/fEQ8zHxE+Nh8RNXlfESi8nxEb/98RDwMfUQJGX1E
1SV9RJIyfURvP31EK0x9RGtZfUTFZX1EonJ9RG9/fUQ8jH1ECZl9RMWlfUSisn1EX799RDzM
fUQJ2X1E1eV9RKLyfUSg/31Ejgx+RPgYfkTVJX5EojJ+RG8/fkQrTH5ECVl+RNVlfkRnc35E
X39+RDyMfkQJmX5ExaV+RKKyfkRfv35EPMx+RAnZfkTV5X5EkvJ+RG//fkQ8DH9EGRl/RNUl
f0SSMn9Efz9/RDxMf0QJWX9ExWV/RKJyf0Rvf39EPIx/RAmZf0TVpX9EkrJ/RG+/f0QrzH9E
Cdl/RNXlf0Si8n9Eb/9/RBYGgESEDIBE4hKAREkZgET5H4BEHiaARHwsgETrMoBESTmARLg/
gEQeRoBEhEyAROJSgERRWYBEr1+ARBZmgESdbIBE4nKARFF5gES4f4BEHoaARKWMgEQkk4BE
SZmARK+fgEQupoBEhKyARBSzgERRuYBEr7+ARB7GgER8zIBE4tKAREnZgES434BEHuaARHzs
gETi8oBEcvmARK//gEQeBoFEhAyBROsSgURRGYFErx+BRBYmgUR8LIFE4jKBREk5gUSvP4FE
HkaBRIRMgUTiUoFEUVmBRK9fgUQeZoFEfGyBROJygURReYFE8X+BRB6GgUR8jIFE4pKBREmZ
gUS4n4FELqaBRISsgUTrsoFEUbmBRK+/gUQexoFEfMyBROvSgURR2YFEuN+BRB7mgUSV7IFE
LPOBRFH5gUSv/4FEHgaCRIQMgkTrEoJEURmCRLgfgkQWJoJEfCyCROsygkRROYJErz+CRB5G
gkR8TIJE4lKCRElZgkTgX4JEFmaCRIRsgkTicoJEUXmCRK9/gkQWhoJEhIyCROuSgkRJmYJE
uJ+CRB6mgkR8rIJEn7OCRFG5gkS4v4JEFsaCRHzMgkTr0oJEUdmCRK/fgkQW5oJEhOyCROvy
gkTc+YJEuP+CRB4Gg0SEDINE4hKDREkZg0S4H4NEFiaDRIQsg0TiMoNESTmDRK8/g0QWRoNE
fEyDROtSg0RRWYNEr1+DRB5mg0SEbINE63KDREl5g0S4f4NEHoaDRISMg0TikoNEUZmDRLif
g0QepoNEfKyDROuyg0RJuYNEr7+DRB7Gg0R8zINE4tKDREnZg0Sv34NET+aDRHzsg0Ti8oNE
SfmDRMD/g0QWBoREjAyEROsShERRGYRErx+ERBYmhER8LIRE4jKEREk5hESvP4REFkaERHxM
hETiUoRESVmERLhfhEQWZoREhGyEROJyhERJeYREuH+ERBaGhESEjIRE4pKEREmZhESvn4RE
HqaERISshETisoRESbmERK+/hEQWxoREfMyEROLShERR2YREuN+ERB7mhER87IRE4vKERGL5
hES4/4REFgaFRHwMhUTrEoVEURmFRK8fhUQWJoVEfCyFROsyhURJOYVEwD+FRBZGhUSdTIVE
4lKFRElZhUSvX4VEFmaFRHxshUTrcoVEUXmFRLh/hUQWhoVEfIyFROKShURJmYVEuJ+FRB6m
hUR8rIVE4rKFRFG5hUS4v4VEHsaFRHzMhUTi0oVESdmFRK/fhUQW5oVEfOyFROvyhURJ+YVE
uP+FRB4GhkSEDIZE6xKGREkZhkSvH4ZEFiaGRJUshkTiMoZESTmGRK8/hkQWRoZEfEyGROtS
hkRJWYZEr1+GRCZmhkR8bIZE4nKGRGJ5hkSvf4ZEHoaGRHyMhkTikoZESZmGRK+fhkQWpoZE
fKyGROKyhkRJuYZEuL+GRBbGhkR8zIZE89KGREnZhkSv34ZEFuaGRHzshkTi8oZESfmGRK//
hkQWBodEhAyHRLgTh0RJGYdEuB+HRBYmh0R8LIdE4jKHRFE5h0SvP4dEFkaHRHxMh0TiUodE
UVmHRK9fh0QWZodEfGyHROtyh0RJeYdEr3+HRBaGh0R8jIdE4pKHRFGZh0Svn4dEFqaHRHys
h0TisodESbmHRK+/h0QWxodEfMyHROLSh0RJ2YdEr9+HRBbmh0R87IdE4vKHREn5h0Sv/4dE
FgaIRHwMiEQsE4hESRmIRK8fiEQWJohEfCyIROIyiERJOYhE</AssayXData><AssayYData Points="900">HYnmPkZm6D6bRec+8lTpPsNY6T6Yw+k+w67oPm3W6T6MAOs+riXqPoTk5z44j+k+HVDsPkig
6D6xreg+11rpPumJ6z7tNes+NE7tPkXZ6D6rDuk+rJLrPjD26j65G+s+0cXsPldz7D7Ufew+
kCPrPpWo6z4beOo+yRjsPpQ56z4+Ees+MS7rPju16j5LS+0+KkLpPr6M7D4+9Ok+/fPpPsc7
6z7D3+o+GWvrPue17D67Q+k+Sy3rPoy+7D4HDu0+llfsPhGB6j644+o+1xTrPvEO6j64pew+
3bnrPjZ37D4OJuk+x4LrPs7r6z5ue+0+4P/rPu026z7wt+w+juPqPuih7D5BJ+0+C+bqPknt
7D5yYeo+fizqPh7a7D5Wduw+ptPrPodc6z6HF+w+1K3sPjfv6j5PBOo+BsDqPs/v7D7Hv+w+
9TfrPmiD6j7R0ew+zOLrPvFY6j5yWOw+GkftPmOH7D5GDO0+0zDuPjS56z4PKus+UkTtPgIX
7D6ugeo+NwXqPqhu6j6Ti+s+qsftPpkL7T4Zc+s+cr/pPlz46D4xfus+JqnsPuN86j7j4+s+
JyvrPp9I6z60jeo+RHXsPiUn7D5xb+0+CZbtPu1K7T5d8uw+h+HqPjD77T5QYe0+pEPrPh5I
6z6iaOw+G+jsPqKh7D4UCes+t/DrPrHW6T4q4eg+D1vrPuC+6j5OEew+dOnpPt7/7T5KHOw+
4znsPipp6j6f8O0+3BDrPr6P7D6BEuw+ajzqPs/u6z7b+Os+j4DrPo+27T53tuo+xzXtPlyd
7D6MCes+LHDsPr+n7z4GNe8+Jt/rPgdt7D5v5O0+oqTtPqoQ6z7Y7O4+k+ztPsgF6z7fDu0+
6o3rPo5d7D53L+s+jljtPnnq6z4GJew+LkDsPgWB7D7Zouw+Mk7qPsTh7D7W0e0+Si3vPtRl
7D4aueo+xlzrPoNA7j44Ju4+j4ztPstO7D5KTu0+G7HsPh9g7D5tDe4+HWPrPkD+7T58Ku0+
iILvPgHu6z7CW+w+iYTuPtUy7j7Kj+w+DxPsPr/t6z6HGu4+EGbqPpj77T4Abuw+YzDuPjp+
7T4jXe0+n97tPrYB7D7oues+k4jtPrTb6z58iuw+hV7sPlp87D532+s++n3sPlyX7T4JP+4+
hdPtPto07T6Eues+Qv7tPjio7j65cu0+kO3sPvma7T6Mlu0+evPqPpC27T5Uwuw+q5DtPlAP
7D7sre0+skvtPv7j7D5hEO0+VVrtPp337T7Does+v9/sPtG07D7pz+s+joHrPqb77T6o4O0+
/GLsPuvX7D4rd+0+zSTrPuDE7j4MQO0+qbDuPslL7T61ne4+rd7tPkjB8D4DG+0+FUbuPkZ4
7T505/A+Hy/uPt/87T6Jfus+97vtPhW07j5IAOw+2zHtPg3w7j7lSe4+GI7sPrNV7j7zwu8+
9kvuPmS97z6CBu0+ZpTwPkFW7z6ut+4+b33rPlIu7T4eNO4+bifvPhWa7z4gD+8+cmjrPh2X
7T4Ccu4+xj/sPjb67T7wPu4+AW7vPq027j75gOw+iMHvPgQL8T4mUew+oX/tPjGZ7j5f4Ow+
+lrtPt4R7z7qxO0+HWfuPpg97T6AcO8+ncvtPgNd7z6rWu8+N/7tPvax7j75je4+No3vPjJ5
7j5tr+0+nezuPl/q7j5DS+8+1lXvPg7D7z4rzO0+gGrvPgKn8T7D8O4+ZSzwPjJc8D58ru8+
ob/uPubK7z5nrO0+4KDvPuZi7T6W+e8+TdntPjy47T4oBvE+VfXuPoxF7z6Yiu8+qabwPqlC
7z4+Vu4+TyTuPu2i8j6CD+8+FFHwPge+7z7q4u4+Qi7wPiHR8D46/fA+AvjvPmlZ7z5xee4+
xrDtPv8u8D4XAvA+VKXvPpQg7z5gSfE++anwPvl17j785/E+eqnvPl398D6ZJO8+PQTvPgjx
7j4rN+8+zc7wPlK98D4mxvE+7QDxPo9Z7z66b/A+JvbvPht+7j7zhfA+jyHwPrqU8j4d++8+
vnXwPv4+7z4vjO8+f4PvPpDe7j5rPPA+rYnvPkhV7z5JCu8+ArTvPuGH8D7OUe8+KT3wPhh2
8T4KM/A+fcfvPrh47j4bDvA+ibLyPrHf8D5ObfE+g7XuPo1V8T7uVvE+9/HwPpBu7z7+/PE+
36rxPtX88T4R9+0+6EfvPj9A7z7vDO8+WMPxPp448D5Wk/A+XFLxPs9b8T6mGfE+r2fyPlBw
8T4o5u0+jV3xPiq08T68q/A+k4XxPu747T7id/E+LtDvPmNr7T64qO4+ZsTvPvk78D4pI/I+
FZPyPh+37z4ZWvE+DHnxPuCf7j4W8fI+04jyPqWJ8j4B//A+UXPyPp5+8z7Sb/I+wqzyPk+2
8T7KKPI+a+rwPoSl8D7zJvA+GF/xPq388T6FvO8+7xvzPpOn8D5f7PI+9Z7xPvrS8T4qFPI+
DH/yPsX+8j6nW/E+2WLwPn5j8j5JIvM+6hfzPvYO8T7hYPA+ybzxPsQa8j7dO/M+rYXzPlwn
8D4ZBPU+IJPyPu5p8T56FvE+cqXxPl3H8T6sjPI+GXT0Pu7L8D5HdO8+QR3zPoCd8T5+HPM+
olfyPr1b9D6Tt/E+YI/yPjbG8D4XifM+0rvxPnV38D7FyPI+ENPwPoGg8T6QbPQ+mDTvPoDN
8z7pIfE+EtjxPn+v8T4Zj/E+IGrzPjqF9T6p3fE+pjjzPtnW8j7HDPQ+6obzPk748T6sB/Q+
7NTxPtop8T6oMfI+maDxPpnK8T7csPM+NMjyPkEJ8j4GH/I+v1jyPpdc8D7+HvM+dsDyPhlm
8D5xAfU+NvTyPpxs8z5aovI+h6fzPsGe8z71bvQ+gyvzPiKv8T5Fc/U+jm7yPghw9D5aPvQ+
HLzzPvM/8z4MHvM+XNDyPosh9D4/tfU+rRf0PgAy8z7la+8+N2XxPowy9T5+zvM+nM/zPvEn
8j7hYPI+h3LxPlKV8j5WcPI+ZCLzPgIE9D5xnvE+U/TwPvtT9D61ofI+Ez7yPsMP8z6l8PI+
KO3xPpfb8j4+YPE+vfzwPo7+8j7L8PI+6nf0Ptu29D6tSPM+iVfxPpNt9T4h1PI+1ML0PuTG
8z6UdPM+0VDzPhun8T6c1/M+kMTxPiwE8z58HfQ+5HzyPpvB8z7xS/U+8jLyPtjy9D6h8fM+
rW/yPl8T9j4un/M+eg/zPvHD8j4EmfM+3wr0Pg4Z9D5XePI+iuLzPqyc8T6JKPQ+qNX0Ph4T
8j6C1/M+jpzzPuQo9D7sOfU+Don0Pmmv8T78bPQ+H//xPlCw8j5QU/I+uk/xPuiP9j5bFPI+
+CT1Phby8j7m2PM+NJ/yPnrq8j6J0vM+QYz0PpP58D4yVvQ+SPT0PmOk9D5Gd/U+nL7yPuyJ
9D5O/PM+/rbzPqg19D53LPQ+K8r1Pvap9T6eJfc+EdrzPgmD8T7alvQ+mW/0PlYB9j7zWfU+
7zz0PsHP8j7VKfQ+qgXzPjMc9T700PM+NALzPi/88j54UvQ+xWnxPg1T9j7kzvU+7/vzPoAb
8z4tJfY+Pyr1Ps2C+D5iGPU+ziv1PvYI9T7OaPQ+27X1PsKA9T59N/Q+iQv0PoUX9T5zdPQ+
i6L0Ptue9D4kpvI+8gn1Pspp8j48w/U+NWv1PqyA9T7VA/Q+m3T0Pvrg8z4E5fQ+/+r0PlyY
8z4AXvM+ohjzPh0+9j6GWfQ+guj1PlsF8z7g0fM+hQL1PqBF9D5K5/Q+zRz0PvI89j6VNvU+
Be3zPuSQ9j5TD/I+RQz0Pkpp9T641/Y+W9j0Pk5R9T6k7/Q+mn70PoGz9D4MPPU+byr3PkJP
9D7RVPY+m/TzPls19z6zN/Y+Aoj1Pnp39D63wfc+qWX0PtMQ9D51JvU+YOX2Pt1w9j7ox/Y+
+Xz3Pk+y9j5v8fU+oQX2Pgmc9j5E8fY+6LL1PiJg9z6kfvM+qAH3Ptck9z6T4vU+JdH1PjVW
9j5Q8/U+B4P0Prtt9D7MYPM+hff0PgGC9D7VpvY+P2D3Po5n9T7r7PU+heH1Pvbm9T6movU+
ZPD1PtHX9j4VmPU+rE/3PlWj9j6vtPY+3f/1PmjR+D4ID/U+zXP1PgZO+D7nVvQ+NQT2PiOr
9T7yTfU+zv32Prsw+D7ATfg+1MT0PkVL9T7jPvY+mFT1PrzV9z7hBvg+rgv4PrQK9z6uJ/c+
kYz4Prz09T6E5fg+3OT0Ph0F9z4eVvQ+DGb1PvQ+9z7TpfQ+coP6Pn6e9z7HlPg+6Q/4Phu1
9j4HffM+XGT2Ptek9j6V/PQ+0X/1Pmt99j6KI/U+gFv1Pj4A9j7NufU+ulr3Pgcr9z46EPc+
7db3Pksw9j52LfU+S5z1PvRe9D6Wq/g+goL3PmaG9j6XevY+Nrj2Pja/9T4Sefg+BKz1Pu30
9j6HJvc+FHD3Pj739j4davU+Skb5PjHV9z69Xfg+xZj5Pq3i9T5viPY+LNz4Pgcq+T5ufPk+
dUn3PnRa9z4h4vg+fnb3PksK9z7l1fc+2FX3Pjp49z6i0Pg+yj34PpOw9z5pJ/k+LFX3PgBI
+D4bDPg+M/L5PhMO9j7sY/g+gDf3PojJ+D4mGPo+eiL2PkxL9j52WPY+wsr3Prv89z4WVfg+
2iX5PrYY9j6L1PQ+uur1PtE39z4MSPk+3QX2PrkH+T6cZvc+gcL3PrlJ+j6qgvc+LEL5PlOl
+T6i1vc+l9v3Plod9D5lX/o+W/32Pqbj9j7h1PU+9iL2PizE9z5klPc+2y35Plym9z4mYfo+
6NL4Pk1l+D7atvY+unn4PoWh+D4sAPk+Qgz3PrSj+D5vcvo+</AssayYData></Step><Step><CommonData><SampleLocation>11</SampleLocation><SampleID></SampleID><SampleGroup></SampleGroup><SampleInfo></SampleInfo><SampleRow>H</SampleRow><SamplePlate>1</SamplePlate><WellType>REGENERATION</WellType><Concentration>-1</Concentration><ConcentrationUnits>µg/ml</ConcentrationUnits><MolarConcentration>-1</MolarConcentration><MolarConcUnits>nM</MolarConcUnits><MolecularWeight>-1</MolecularWeight><Temperature>25</Temperature><StartTime>1329224</StartTime><AssayTime>5</AssayTime></CommonData><FlowRate>1000</FlowRate><StepType>KREGENERATION</StepType><StepName>Regeneration</StepName><StepStatus>OK</StepStatus><ActualTime>5.00005</ActualTime><CycleTime>0.2</CycleTime><AssayXData Points="25">rz+IRBVGiER8TIhE4lKIRElZiESvX4hEDWaIRHxsiETicohEQHmIRK9/iEQVhohEfIyIRNqS
iERJmYhEr5+IRA2miER8rIhE4rKIREm5iESvv4hEDcaIRHTMiETi0ohESdmIRA==</AssayXData><AssayYData Points="25">L3YowJtPOMACgUDA/YZGwHb+SsDws07AWfpRwIDUVMAG51bArHlZwN+CW8AB+1zAPG9ewHUl
YMAAimHASpBiwGG/Y8A58GTAB8tlwN30ZsC/8WfA969owJJuacCnUWrA/9BqwA==</AssayYData></Step><Step><CommonData><SampleLocation>12</SampleLocation><SampleID></SampleID><SampleGroup></SampleGroup><SampleInfo></SampleInfo><SampleRow>H</SampleRow><SamplePlate>1</SamplePlate><WellType>BUFFER</WellType><Concentration>-1</Concentration><ConcentrationUnits>µg/ml</ConcentrationUnits><MolarConcentration>-1</MolarConcentration><MolarConcUnits>nM</MolarConcUnits><MolecularWeight>-1</MolecularWeight><Temperature>25</Temperature><StartTime>1345453</StartTime><AssayTime>5</AssayTime></CommonData><FlowRate>1000</FlowRate><StepType>KREGENERATION</StepType><StepName>Regeneration</StepName><StepStatus>OK</StepStatus><ActualTime>5.00005</ActualTime><CycleTime>0.2</CycleTime><AssayXData Points="25">r9+IRBXmiER87IhE4vKIREn5iESv/4hEFQaJRHwMiUTaEolESRmJRK8fiUQNJolEfCyJRNoy
iURAOYlErz+JRA1GiUR8TIlE4lKJRElZiUSlYIlEDWaJRHxsiUTacolESXmJRA==</AssayXData><AssayYData Points="25">sHuaPSwOuT3WAvY9+7USPgIBIj4HgDg+h/9DPtH/ST6ZDlg+vHRgPsdxaj5ZbnA+qZR0Prwl
gD5R+YM+5kyGPtQZiT6vY4o+ya+LPtwKjj6Wmo8+DL2SPnyglD4dO5U+HRaZPg==</AssayYData></Step><Step><CommonData><SampleLocation>11</SampleLocation><SampleID></SampleID><SampleGroup></SampleGroup><SampleInfo></SampleInfo><SampleRow>H</SampleRow><SamplePlate>1</SamplePlate><WellType>REGENERATION</WellType><Concentration>-1</Concentration><ConcentrationUnits>µg/ml</ConcentrationUnits><MolarConcentration>-1</MolarConcentration><MolarConcUnits>nM</MolarConcUnits><MolecularWeight>-1</MolecularWeight><Temperature>25</Temperature><StartTime>1361533</StartTime><AssayTime>5</AssayTime></CommonData><FlowRate>1000</FlowRate><StepType>KREGENERATION</StepType><StepName>Regeneration</StepName><StepStatus>OK</StepStatus><ActualTime>5.00005</ActualTime><CycleTime>0.2</CycleTime><AssayXData Points="25">r3+JRBWGiUR8jIlE2pKJREmZiUSvn4lEFaaJRHysiUTisolEQLmJRK+/iUQVxolEdMyJROLS
iURJ2YlEp9+JRBXmiUR87IlE4vKJRED5iUSv/4lEDQaKRHQMikTaEopESRmKRA==</AssayXData><AssayYData Points="25">SaxHwBxIVMBtXVrAJsVdwNtyYMA+nWLAIGpkwK2NZcAmCGfAkWtowBAPacBwO2rAWvNqwB+H
a8CIf2zAdEJtwFfUbcCRim7AbuVuwAa5b8AYPHDAlLxwwHB1ccC8yHHAntZxwA==</AssayYData></Step><Step><CommonData><SampleLocation>12</SampleLocation><SampleID></SampleID><SampleGroup></SampleGroup><SampleInfo></SampleInfo><SampleRow>H</SampleRow><SamplePlate>1</SamplePlate><WellType>BUFFER</WellType><Concentration>-1</Concentration><ConcentrationUnits>µg/ml</ConcentrationUnits><MolarConcentration>-1</MolarConcentration><MolarConcUnits>nM</MolarConcUnits><MolecularWeight>-1</MolecularWeight><Temperature>25</Temperature><StartTime>1377781</StartTime><AssayTime>5</AssayTime></CommonData><FlowRate>1000</FlowRate><StepType>KREGENERATION</StepType><StepName>Regeneration</StepName><StepStatus>OK</StepStatus><ActualTime>5.00005</ActualTime><CycleTime>0.2</CycleTime><AssayXData Points="25">rx+KRBUmikR0LIpE4jKKREk5ikSnP4pEFUaKRHRMikTiUopEQFmKRK9fikQVZopEdGyKROJy
ikRJeYpEr3+KRBWGikR8jIpE4pKKREmZikSvn4pEDaaKRHysikTisopESbmKRA==</AssayXData><AssayYData Points="25">fmb3PTy7CT7+CSY+CI4+PmKVUT6gzmU+mAF3Prc9gD5UtIY+hJSLPk+Njz5Y2ZM+/KaVPvnX
mD6aGZ4+DHmePvGxoT5dqqM+jjGmPiY3qD7bWag+JiatPlPVrj77da8+vQqxPg==</AssayYData></Step><Step><CommonData><SampleLocation>11</SampleLocation><SampleID></SampleID><SampleGroup></SampleGroup><SampleInfo></SampleInfo><SampleRow>H</SampleRow><SamplePlate>1</SamplePlate><WellType>REGENERATION</WellType><Concentration>-1</Concentration><ConcentrationUnits>µg/ml</ConcentrationUnits><MolarConcentration>-1</MolarConcentration><MolarConcUnits>nM</MolarConcUnits><MolecularWeight>-1</MolecularWeight><Temperature>25</Temperature><StartTime>1393872</StartTime><AssayTime>5</AssayTime></CommonData><FlowRate>1000</FlowRate><StepType>KREGENERATION</StepType><StepName>Regeneration</StepName><StepStatus>OK</StepStatus><ActualTime>5.00005</ActualTime><CycleTime>0.2</CycleTime><AssayXData Points="25">r7+KRA3GikR0zIpE2tKKREnZikSn34pEDeaKRHTsikTi8opEQPmKRKf/ikQNBotEdAyLRNoS
i0RAGYtEpx+LRA0mi0R0LItE4jKLREA5i0S3P4tEDUaLRHRMi0TaUotESVmLRA==</AssayXData><AssayYData Points="25">wQlJwD8LVsDoTVvA/3BewIwcYcDGNmPAN7BkwAYJZsAiSGfAZ1VowEYIacCl5mnAw5xqwNyT
a8BnL2zAksNswOJdbcB+7W3A901uwIQ3b8CyeG/A/tJvwHlecMBch3DAOc5wwA==</AssayYData></Step><Step><CommonData><SampleLocation>12</SampleLocation><SampleID></SampleID><SampleGroup></SampleGroup><SampleInfo></SampleInfo><SampleRow>H</SampleRow><SamplePlate>1</SamplePlate><WellType>BUFFER</WellType><Concentration>-1</Concentration><ConcentrationUnits>µg/ml</ConcentrationUnits><MolarConcentration>-1</MolarConcentration><MolarConcUnits>nM</MolarConcUnits><MolecularWeight>-1</MolecularWeight><Temperature>25</Temperature><StartTime>1409986</StartTime><AssayTime>5</AssayTime></CommonData><FlowRate>1000</FlowRate><StepType>KREGENERATION</StepType><StepName>Regeneration</StepName><StepStatus>OK</StepStatus><ActualTime>4.99895</ActualTime><CycleTime>0.2</CycleTime><AssayXData Points="25">r1+LRA1mi0R0bItEPHOLREl5i0Snf4tEFYaLRHSMi0TakotEQJmLRKefi0QNpotEdKyLRNqy
i0RAuYtEp7+LRBXGi0R8zItE2tKLREDZi0Sv34tEDeaLRHTsi0Ta8otEQPmLRA==</AssayXData><AssayYData Points="25">mT5GPnZsUT61NmU+f0OEPprljT4kSJY+zP+dPg1YpD6CRKo+C8OvPq/4sT6Gvrg+T0+3PgNh
vj6a3sA+CLjEPqldxz70ysg+m/TJPrYXzz4GJM4+0lrSPoTj1D55DNU+BfPWPg==</AssayYData></Step><Step><CommonData><SampleLocation>1</SampleLocation><SampleID></SampleID><SampleGroup></SampleGroup><SampleInfo></SampleInfo><SampleRow>H</SampleRow><SamplePlate>1</SamplePlate><WellType>BUFFER</WellType><Concentration>-1</Concentration><ConcentrationUnits>µg/ml</ConcentrationUnits><MolarConcentration>-1</MolarConcentration><MolarConcUnits>nM</MolarConcUnits><MolecularWeight>-1</MolecularWeight><Temperature>25</Temperature><StartTime>1424702</StartTime><AssayTime>30</AssayTime></CommonData><FlowRate>1000</FlowRate><StepType>BASELINE</StepType><StepName>Baseline</StepName><StepStatus>OK</StepStatus><ActualTime>30</ActualTime><CycleTime>0.2</CycleTime><AssayXData Points="150">pv+LRAwGjERzDIxE2RKMRDcZjESmH4xEBCaMRHMsjETZMoxEQDmMRKY/jEQERoxEa0yMRNlS
jERAWYxEnl+MRARmjERrbIxE0XKMRDd5jESef4xEBIaMRGuMjETZkoxEQJmMRKafjEQMpoxE
a6yMRNGyjERAuYxEpr+MRATGjERrzIxE2dKMREDZjESm34xEBOaMRHPsjETR8oxEN/mMRKb/
jEQMBo1EawyNRNkSjUQ3GY1Enh+NRAQmjURzLI1E0TKNRDc5jUSeP41EDEaNRHNMjUTZUo1E
QFmNRJ5fjUQMZo1Ec2yNRNFyjURAeY1Enn+NRASGjURrjI1E2ZKNRECZjUSmn41EDKaNRGus
jUTRso1EQLmNRKa/jUQExo1Ec8yNRNHSjURA2Y1Ent+NRAzmjURz7I1E2fKNRDf5jUSe/41E
DAaORHMMjkTREo5ENxmORJ4fjkQMJo5EayyORNEyjkQ3OY5Enj+ORARGjkRrTI5E0VKORDdZ
jkSeX45EDGaORHNsjkTRco5EQHmORKZ/jkQMho5Ea4yORNGSjkQ3mY5Epp+ORASmjkRrrI5E
2bKOREC5jkSev45EDMaORHPMjkTR0o5EN9mORLbfjkQM5o5Ea+yORNnyjkRA+Y5Env+ORAwG
j0RrDI9E0RKPRDcZj0SeH49EBCaPRGssj0TRMo9EQDmPRKY/j0QMRo9Ec0yPRNlSj0RAWY9E
nl+PRARmj0RrbI9E0XKPREB5j0Sef49EBIaPRGuMj0TRko9EN5mPRJ6fj0QMpo9Ea6yPRNmy
j0RAuY9E</AssayXData><AssayYData Points="150">hOvrPpS+6j7UAu0+K1/xPuRO8D6NUus+eqfyPnE08j5QefI+qlD1Pgti8z6JaPQ+FI/3PqMX
9j6Ls/Y+tjb6PorQ+T40nfk+rEf6Pv3u+T655fo+uwX8PtyA/z4kgfw+2cr7Pnsj/T5mLP4+
IOb/Pqjr/z6rf/8+CSX/PnLBAD+sJ/8+JV4AP2XHAT+yqwE/JoYCP+zdAD/rTgE/2oECP4Oj
Aj+M3AE/bpkDP97cAT+u3QI/XOsCP8bmAz+AlwM/gxcEP+x+BD8/aAQ/zXYEP9s/BD/q7wM/
Vb4EP6ReBT8hKgQ/mwgGP0UWBj8wwgY/NKsHP8LSBj8gAQY/JssFP6MNBj9w5QY/jIQHPz+8
Bj9d0wY/KtUGP9RtBj+Hewc/Z7gIP1ydCD9aJQg/YEEIP7ZqCD8qjQg/6d8HPywBCT8Rewg/
2AUJPzXhCD/ULAk/RYAJP+AaCT96qQg/70sKPyJ7CT9FZgk/jf0LPzsRCj/9Ygs/GDwLP1eq
Cj9R+gk//LUKPzSCCj/U5Qo/lKQLP7BvCj+RsAs/Z88LP4DsCz+Ffws/UFsLP+DVCj/qtAw/
OLkMP2rMDD9H5gs/JgkNP9mIDT9BSgw/1S8NP05hDT+LEQw/J0kNP/sWDT9m5Qw/v7UMP+KT
DT/QyQs/h7MNP0MUDz884Qw/0BwOP2UcDT8Kpw0/e5oPP+jVDT/I1Q4/SWEPP+W6Dz+ruA8/
SkMPP+UnDz/oUBA/RngPP8uGED89vA8/hjAPP3X9ED9Z8A8/esQQP8nXED/bbg8/kawPPzzx
Dz/lYxA/</AssayYData></Step><Step><CommonData><SampleLocation>4</SampleLocation><SampleID></SampleID><SampleGroup></SampleGroup><SampleInfo></SampleInfo><SampleRow>H</SampleRow><SamplePlate>1</SamplePlate><WellType>BUFFER</WellType><Concentration>-1</Concentration><ConcentrationUnits>µg/ml</ConcentrationUnits><MolarConcentration>-1</MolarConcentration><MolarConcUnits>nM</MolarConcUnits><MolecularWeight>-1</MolecularWeight><Temperature>25</Temperature><StartTime>1461045</StartTime><AssayTime>80</AssayTime></CommonData><FlowRate>600</FlowRate><StepType>LOADING</StepType><StepName>Loading</StepName><StepStatus>OK</StepStatus><ActualTime>80</ActualTime><CycleTime>0.2</CycleTime><AssayXData Points="400">pr+PRBXGj0RzzI9E0dKPRDfZj0Se349EBOaPRHPsj0TZ8o9EQPmPRJ7/j0QEBpBEawyQRNkS
kEQ3GZBEnh+QRAwmkERrLJBE0TKQRFg5kESeP5BEBEaQRHNMkETZUpBEQFmQRKZfkEQMZpBE
a2yQRNFykEQ3eZBEpn+QRASGkERrjJBE2ZKQRECZkESen5BEBKaQRGuskET6spBEQLmQRKa/
kEQExpBEi8yQRNHSkERA2ZBEnt+QRAzmkERr7JBE2fKQRDf5kESm/5BEBAaRRGsMkUTREpFE
NxmRRJ4fkUQEJpFEcyyRRNEykUQ3OZFEpj+RRAxGkURrTJFE2VKRRDdZkUSeX5FEDGaRRGts
kUTRcpFEN3mRRACAkUQEhpFEc4yRRNGSkURAmZFEnp+RRASmkURrrJFE0bKRRDe5kUSev5FE
DMaRRGvMkUTR0pFEN9mRRJ7fkUQE5pFEa+yRRNHykUQ3+ZFEpv+RRAQGkkRzDJJE0RKSRDcZ
kkSeH5JEBCaSRHMskkTRMpJENzmSRJ4/kkS4RpJEa0ySRNFSkkQ3WZJEnl+SRARmkkRrbJJE
0XKSREB5kkSmf5JEBIaSRHOMkkQzk5JEQJmSRJ6fkkQEppJEa6ySRDOzkkQ3uZJEnr+SRATG
kkRzzJJE0dKSRDfZkkSe35JEBOaSRGvskkTR8pJEN/mSRJ7/kkQVBpNEawyTRNkSk0Q3GZNE
nh+TRCUmk0RrLJNE0TKTRDc5k0SeP5NEBEaTRGtMk0TRUpNEN1mTRKZfk0QMZpNEc2yTRNFy
k0SBeZNEnn+TRASGk0RrjJNE0ZKTRECZk0Sen5NEBKaTRHOsk0TRspNEN7mTRJ6/k0SYxpNE
a8yTRNHSk0Q32ZNEnt+TRATmk0Rr7JNE2fKTRED5k0Sm/5NEDAaURGsMlETZEpRENxmURK4f
lEQEJpREayyURNEylEQ3OZREpj+URB1GlERzTJRE0VKUREBZlESeX5REBGaURGtslETRcpRE
N3mURJ5/lEQVhpREc4yURNmSlEQ3mZREnp+URASmlERrrJRE2bKURDe5lESev5REBMaURGvM
lETR0pREN9mURKbflEQE5pREa+yURNHylETs+ZREpv+URAQGlURrDJVE0RKVRDcZlUSeH5VE
BCaVRGsslUTZMpVENzmVRKY/lUQERpVEa0yVRNlSlUQ3WZVEpl+VRARmlURrbJVE0XKVRDd5
lUSef5VEBIaVRHOMlUTRkpVEN5mVRJ6flUQEppVEa6yVRNGylUQ3uZVEnr+VRATGlURrzJVE
0dKVRDfZlUSe35VEDOaVRGvslUTy8pVEN/mVRKb/lUQMBpZEzQyWRNESlkQ3GZZEph+WRAwm
lkQXLZZE0TKWRDc5lkSeP5ZEDEaWRHNMlkTZUpZEN1mWRJ5flkQMZpZEc2yWRNlylkQ3eZZE
tn+WRASGlkRrjJZE0ZKWRDeZlkSen5ZEDKaWRHOslkTRspZEQLmWRJ6/lkSPxpZEa8yWRNHS
lkRA2ZZEpt+WRATmlkSU7JZE2fKWRED5lkSm/5ZEDAaXRHMMl0TZEpdENxmXRJ4fl0QMJpdE
cyyXROEyl0RAOZdEpj+XRAxGl0RzTJdE2VKXRFhZl0SmX5dEDGaXRHNsl0TZcpdEQHmXRKZ/
l0QMhpdEc4yXRNmSl0RAmZdEpp+XRAyml0RzrJdE2bKXREC5l0Smv5dEDMaXRHPMl0TZ0pdE
QNmXRKbfl0Q+5pdEc+yXRNnyl0RA+ZdEpv+XRB0GmERzDJhE2RKYREAZmESmH5hEDCaYRHMs
mETZMphEQDmYRKY/mEQMRphEc0yYRNlSmERAWZhEpl+YRAxmmERzbJhEv3OYREB5mESmf5hE
DIaYRHOMmETZkphEQJmYRKafmEQMpphEc6yYRNmymERAuZhEpr+YRAzGmERzzJhE2dKYREDZ
mESm35hEDOaYRHPsmETZ8phEQPmYRKb/mEQMBplEcwyZRNkSmURAGZlEph+ZRAwmmURzLJlE
2TKZREA5mUSmP5lE+kaZRKxMmUTZUplEQFmZRKZfmUQMZplEc2yZRNlymURAeZlEpn+ZRAyG
mURzjJlE2ZKZRECZmUSmn5lEDKaZRHOsmUTZsplEQLmZRA==</AssayXData><AssayYData Points="400">L/0RPwNFED/qphE/cE0RP5a6ET+OzxA/qCQRPy7nED9SpxI/WHERPz63ET87ERM/6y8SP9H+
Ez+UhxM/5DkSP8RtEz8fLRQ/5LITP7XHFD+tHhQ/93cTP+xsFD+cAxM/MB4UP91WFD/T0hM/
UR4TP+p1FD+YgRQ/XPwTP8S4FD+RZRQ/Ce0TP10bFT+5VhQ/08YTP/XyFD994hU/5QMWPx4r
FD8nZRU/sCQVP49lFT8+uxQ/B6EVP5tIFj/QrRY/dKMVP8ZkFT/2rhU/i+wVP6acFT/HzhU/
pKcWP20RFT9s7BU/TkkWPw4LFz8VlhY/Lb0VPxNkFj8m4BU/s6EWP0WKFT/lcRY/v8gXP26o
Fz8zPhc/w3IWP7uaFz+dkBY/6F8YP76HFz+qRRg/9NYXP+6BGD+IkRc/DLsXP7WdGD/P9Bc/
pAUXP6YrGT/zPBg/XbMYP7rAFz9Jghc/lDgYP9YCGT9hHBg/JsUYP4eSGD+Ffxk/p18YP49h
GD+OAxg/KbYXPxluGD9W4hc/T28YP4DZGD/PKRg/ACwaP4wCGT+j6xg/19MYP9buGD/SDho/
mYkZPwlQGD+qyxk/F8kZP4zJGT+wIBo/OZwaP9o8Gj/u/Bo/rIsZP3FwGj+qFxo/2uAZPytp
Gz/OYxo/dzgZP6T9GT9bDxk/LgsbPzZqGj/vtxk/uXUbP8Y7Gz97RBs/oV4aPwCIGj+O+ho/
WWEbP7kDGj/2mxs/kpEbP8LLGj8Rfxw/P0AbP5Q8Gz8ImBo/Z6saP5MwHD9UgRs/BssaP/nf
Gz9pYxw/YD0cP026Gz91cxw/2jobPwCIGz+a4Bs/uPIcP+O6HD9Wuxo/4mAcP1uOHD8jxBw/
PhYbP/PqHD/fqB0/CsAbP9HNHD9DVBw/DMEcP8tYHT8gOhw/iescP4INHD/+iR0//I4dP2jK
HD/Wyxw/fvwcP9sbHD9nGR0/Bq4cP5iKHD8/oxw/NKUdP46OHD8ZvBw/OUocP/qEHT+ahxw/
B2geP+RJHj8cmB0/6dsdP0lDHT8d6B0/js4eP3ZSHT/EOh0/L/gdP7HTHj+b/x0/CsIfP387
Hj9FZB4/KTweP7l6HT/gAB0/FTYeP7suHj+sSB4/wlgeP9nLHj8+gh4/NJUdP4xbHT+Mth4/
r1sfP14yHz8hwR0/4pAdP+yKHj+piB8/rHseP4EIHz8y0h4/OE4fP9jNHz/UOB8/FcweP+O3
Hz/xwx8/gdEfP18IHz9dNCA/FucfPzk2ID/Dtx4//ssePx+UHz8zUR8/QrQeP3rHHz/izh8/
a6UgP3kXIT+NyB8/eK4fP9xDID8iHyA/Fm0gP4M1Hz/xoiA/IyUgP5DeHz87Ph8/qRwfPwzx
ID+0hyA/JOMfP0y6Hz8scCA/eqkfP+jIID/N8h8/aq4gP5WgID+iySA/reIgP747ID8RFyE/
pdofPyYbIj84biA/k+whP7YeID87hiE/S80fP3F0ID8MGyA/CbYgP7fCHz+IlyA/rBohP+vT
IT+C4SA/ozcgP1oBIj8GvyE/slwjP9wNIj9bZSI//qUgP5TJID9jTiI/EvUgPwHOID+MbSE/
BxciP6PjIT+rPSI/gIshP8YXIj9o3SE/uZQhP7PEIj8X8SE/8RciP0tsIj8GzSE/Ks8jP4Uo
Ij84wCE/VD0iPxbEIj8geCI/vM0hP8ZVIj913SI/b/EhPxpeIz/opCI/ueEiPyVkIj/y4iE/
byEiPzkVIz+AJyM/sxYiP2mjIj/1IyM//Y0iP86GIj/n6CI/n9YhPwQdIz/u/SI/wvMjP888
Ij9JwSM/ThgjPykTIz/5RCM/NR4kP8fNIj9cQCM/yV4jP9J5Iz+cCyM/7B4jP3HdIj8TQSQ/
bKMiP/itIj++oCI/mGMjP6VeIj/h9iM/1rYjP25EIz+TriI/SNgjP6p9Iz+CjCQ/LFIjP7Zh
JD9GjCM/xIYjP2wdJT91JiQ/ZQYkP0+yJD9VDyU/DxIjPwXsIj8LMSQ/FGklP0p3JT83LiU/
zGojP1KeJD+rCyQ/h4IjP0a8JD/XhiQ/HH8kP5+3JD8rVyQ/KZMkP9/KJD9seiQ/hN4jP+1B
JD/I6SM/D1klP+daJD+dXCU/NBklP7UjJT88ACQ/zkYlPw==</AssayYData></Step><Step><CommonData><SampleLocation>1</SampleLocation><SampleID></SampleID><SampleGroup></SampleGroup><SampleInfo></SampleInfo><SampleRow>H</SampleRow><SamplePlate>1</SamplePlate><WellType>BUFFER</WellType><Concentration>-1</Concentration><ConcentrationUnits>µg/ml</ConcentrationUnits><MolarConcentration>-1</MolarConcentration><MolarConcUnits>nM</MolarConcUnits><MolecularWeight>-1</MolecularWeight><Temperature>25</Temperature><StartTime>1547029</StartTime><AssayTime>30</AssayTime></CommonData><FlowRate>1000</FlowRate><StepType>BASELINE</StepType><StepName>Baseline</StepName><StepStatus>OK</StepStatus><ActualTime>29.9991</ActualTime><CycleTime>0.2</CycleTime><AssayXData Points="150">rr+ZRATGmURrzJlE0dKZRDfZmUSe35lEBOaZRGvsmUTR8plEN/mZRJ7/mUQEBppEawyaRNES
mkRIGZpErh+aRAwmmkRzLJpE0TKaREA5mkSmP5pEVkaaRGtMmkTRUppESFmaRJ5fmkQEZppE
c2yaRNFymkQ3eZpEnn+aRASGmkR7jJpE0ZKaRDeZmkSen5pEDKaaRHOsmkTZsppEQLmaRJ6/
mkQExppEa8yaRNHSmkRA2ZpEnt+aRATmmkRr7JpE0fKaRED5mkSm/5pEDAabRGsMm0TZEptE
QBmbRKYfm0QEJptEcyybRNEym0RAOZtEpj+bRAxGm0RzTJtE4VKbRDdZm0SeX5tEDGabRHNs
m0TZcptESHmbRKZ/m0QEhptEc4ybRNmSm0RAmZtEpp+bRAymm0RzrJtE2bKbREC5m0Suv5tE
DMabRHPMm0TZ0ptEQNmbRKbfm0QM5ptEc+ybRNnym0RA+ZtEpv+bRAwGnERzDJxE2RKcREAZ
nESmH5xEDCacRHMsnETZMpxEQDmcRKY/nEQMRpxEc0ycRNlSnERAWZxEpl+cRAxmnERzbJxE
2XKcREB5nESmf5xEDIacRHOMnETZkpxEQJmcRKafnEQMppxEc6ycRNmynERAuZxEpr+cRAzG
nERzzJxE2dKcREDZnESm35xEDOacRHPsnETZ8pxEQPmcRKb/nEQMBp1EcwydRNkSnURAGZ1E
ph+dRAwmnURzLJ1E2TKdREA5nUSmP51EDEadRHNMnUT6Up1EQFmdRKZfnUQMZp1Ec2ydRNly
nURAeZ1E</AssayXData><AssayYData Points="150">wx0jP1+lIz/qtiQ/gaMjP7KYIz/ZJiQ/QGUlPww5JT/mPiQ/QgAlP8TCIz9EcCQ/ZU8jP77r
JD+/+yQ/F5okP3q9JT/yFiQ/tbwlP6mjJT9PRyU/TKQlP8ViJj/uOiU/tT4lP0XVJT8ZUyY/
nXYlP3rHJT/0lCY/p+smP0dCJj/NKyY/gMQlPwzzJT8xkyY/5IInP4ToJT9j/yQ/HKolP9kq
JT/oPSU/yDIlP05yJT+mHSY/xsMkP6giJj8zYSY/840mP/iDJj8MtiU/WVwlP4DkJD+G/CY/
8fEmPwUaJj/R4CY/tl0mP10yJz/JlSY/w9UmP1meJT+xYiY/xRsmP44rJj9V7SU/12omP0IM
Jj9v/yc/gkomP+AzJj9IPic/9N8mP0BnJT/8PCU/hA8nP7H8Jj+qEyc/E6InP2yDJz/QuCc/
hnInP9b3Jj9KISc/FOwmP82DJT/ntiY/A5UnPz+gJj9bhyc/WhEoPwwLJz+Mjic/0Y4mP4AE
KD+PfSc/pVcmP+eHJj/mGSY/9MAnP8JpJz+SmSc/JvgnPwbLJz/G1Sc/1vImP6UIKD/ZRyg/
xNkmPwXoJz/gayg/WgwoP6JkJj9exCg/M0EnPypZJj9z0ic/rS8nP2S4Jz+2pCY/HZEoP0BK
KD8EHCk/qbEnPyrQKD9L5Cg/Wh8oP+sRJz8rcig/tBonP6BlKT+4SSc/fnwoP62FKD8bdig/
4MwnP3IbKD8VXyg/ANImP5jAJz9adyk/EOooP8elKD/NYCg/eucnP9sFKD9ezCc/psEoP36k
KT++Yig/</AssayYData></Step><Step><CommonData><SampleLocation>10</SampleLocation><SampleID></SampleID><SampleGroup></SampleGroup><SampleInfo></SampleInfo><SampleRow>H</SampleRow><SamplePlate>1</SamplePlate><WellType>BUFFER</WellType><Concentration>-1</Concentration><ConcentrationUnits>µg/ml</ConcentrationUnits><MolarConcentration>-1</MolarConcentration><MolarConcUnits>nM</MolarConcUnits><MolecularWeight>-1</MolecularWeight><Temperature>25</Temperature><StartTime>1585802</StartTime><AssayTime>180</AssayTime></CommonData><FlowRate>600</FlowRate><StepType>ASSOC</StepType><StepName>Association</StepName><StepStatus>OK</StepStatus><ActualTime>180</ActualTime><CycleTime>0.2</CycleTime><AssayXData Points="900">pn+dRAyGnURzjJ1E2ZKdRECZnUSmn51EBKadRHOsnUTZsp1EQLmdRKa/nUQMxp1Ec8ydRNnS
nURA2Z1Ept+dRAzmnURz7J1E2fKdRED5nUSm/51EDAaeRHMMnkTZEp5ENxmeRKYfnkQEJp5E
cyyeRNEynkRAOZ5Epj+eRARGnkRrTJ5E2VKeREBZnkSeX55EBGaeRGtsnkTZcp5EWHmeRKZ/
nkQMhp5Ec4yeRNmSnkRAmZ5Epp+eRASmnkRzrJ5E0bKeREC5nkSev55EDMaeRHPMnkTR0p5E
N9meRJ7fnkQE5p5Ec+yeRArznkRA+Z5Epv+eRAwGn0RrDJ9E2RKfREAZn0SeH59EBCafRGss
n0TZMp9EQDmfRJ4/n0QERp9Ea0yfRNFSn0RAWZ9Enl+fRAxmn0RrbJ9E0XKfRDd5n0Smf59E
BIafRGuMn0TZkp9EN5mfRKafn0QEpp9Ec6yfRNmyn0Q3uZ9Enr+fRAzGn0RrzJ9E2dKfREDZ
n0Sm359EDOafRGvsn0TZ8p9EQPmfRJ7/n0QEBqBEawygRNESoERAGaBEnh+gRAwmoERzLKBE
2TKgREA5oESmP6BEBEagRHNMoETRUqBEQFmgRJ5foEQEZqBEa2ygRNlyoEQ3eaBEnn+gRAyG
oERrjKBE2ZKgRECZoESen6BEBKagRHOsoETRsqBEQLmgRJ6/oEQExqBEa8ygRNnSoEQ32aBE
pt+gRAzmoERr7KBE2fKgRDf5oESm/6BEBAahRGsMoUTREqFEQBmhRKYfoUQMJqFEcyyhRNky
oUQ3OaFEnj+hRAxGoURzTKFE0VKhRDdZoUSeX6FEDGahRHNsoUTRcqFEUHmhRJ5/oUQMhqFE
a4yhRNGSoUQ3maFEpp+hRAymoURzrKFE2bKhRDe5oUSmv6FEBMahRGvMoUTZ0qFEQNmhRKbf
oUQM5qFEa+yhROHyoURA+aFEnv+hRAQGokRrDKJE0RKiRDcZokSmH6JEBCaiRHMsokTRMqJE
QDmiRJ4/okQMRqJEa0yiRNFSokQ3WaJEpl+iRAxmokRrbKJE2XKiREB5okSef6JEDIaiRGuM
okTRkqJEN5miRKafokQEpqJEc6yiRNmyokQ3uaJEpr+iRATGokRrzKJE0dKiRDfZokSe36JE
DOaiRGvsokTR8qJEQPmiRKb/okQMBqNEawyjRNESo0RAGaNEph+jRAwmo0RrLKNE0TKjRDc5
o0SeP6NEBEajRGtMo0TZUqNEN1mjRJ5fo0QMZqNEa2yjRNFyo0Q3eaNEnn+jRASGo0RzjKNE
0ZKjRFiZo0Sen6NEBKajRGuso0TRsqNEQLmjRJ6/o0QExqNEa8yjRNHSo0RA2aNEnt+jRAzm
o0Rr7KNE0fKjRED5o0S2/6NEBAakRGsMpETREqRENxmkRJ4fpEQEJqREcyykRNEypERAOaRE
nj+kRAxGpERrTKRE0VKkREBZpESmX6REBGakRGtspETRcqREN3mkRKZ/pEQEhqREa4ykRNGS
pEQ3maREpp+kRAympERzrKRE0bKkRDe5pESmv6REBMakRHPMpETR0qREQNmkRJ7fpEQE5qRE
a+ykRNnypERA+aREpv+kRB0GpURrDKVE0RKlREAZpUSeH6VEBCalRGsspUTRMqVEQDmlRJ4/
pUQERqVEc0ylRNFSpURAWaVEnl+lRAxmpURzbKVE0XKlREB5pUSef6VEDIalRGuMpUTRkqVE
N5mlRK6fpUQMpqVEa6ylRNGypUQ3uaVEpr+lRATGpURzzKVE0dKlREDZpUR74KVEDOalRGvs
pUTZ8qVEN/mlRJ7/pUQEBqZEawymRNkSpkRAGaZEph+mRAQmpkRzLKZE0TKmRDc5pkSeP6ZE
BEamRGtMpkTRUqZEN1mmRJ5fpkQEZqZEa2ymRNFypkQ3eaZEnn+mRAyGpkRzjKZE0ZKmRECZ
pkSen6ZEBKamRGuspkTRsqZEQLmmRJ6/pkQExqZEa8ymRNHSpkQ32aZEpt+mRAzmpkRr7KZE
AvOmRDf5pkSm/6ZEBAanRGsMp0TREqdEQBmnRJ4fp0QEJqdEayynRNEyp0Q3OadEnj+nRARG
p0RrTKdE2VKnREBZp0SeX6dEBGanRGtsp0TZcqdEQHmnRJ5/p0QEhqdEa4ynRNmSp0Q3madE
np+nRASmp0RzrKdE0bKnRDe5p0Sev6dEBManRGvMp0TR0qdEN9mnRKbfp0QE5qdEa+ynRNHy
p0RA+adEnv+nRAQGqERrDKhE0RKoRDcZqESeH6hEBCaoRGssqETRMqhENzmoRJ4/qEQERqhE
c0yoRNFSqEQ3WahEnl+oRARmqERrbKhE0XKoREB5qESef6hEDIaoRHOMqETRkqhEN5moRKaf
qEQEpqhEa6yoRNGyqEQ3uahEpr+oRATGqERzzKhE2dKoRDfZqESe36hEBOaoRGvsqETR8qhE
QPmoRJ7/qEQMBqlEawypRNESqUQ3GalEnh+pRAQmqURrLKlE0TKpRLI5qUSeP6lEBEapRGtM
qUTRUqlEN1mpRJ5fqUQEZqlEa2ypRNFyqUQ3ealEnn+pRAyGqURzjKlE0ZKpRDeZqUSen6lE
BKapRGusqUTRsqlEN7mpRJ6/qUQExqlEa8ypRNHSqURA2alEnt+pRATmqURr7KlE0fKpRDf5
qUSe/6lEBAaqRGsMqkTREqpEQBmqRJ4fqkQEJqpEayyqRNEyqkRAOapEnj+qRARGqkRrTKpE
0VKqRDdZqkSeX6pEBGaqRGtsqkTRcqpEN3mqRJ5/qkQEhqpEa4yqRNmSqkQ3mapEnp+qRASm
qkRrrKpE0bKqRDe5qkSev6pEBMaqRHvMqkTZ0qpEN9mqRJ7fqkQE5qpEa+yqRNHyqkRA+apE
rv+qRAQGq0RrDKtE0RKrRDcZq0SeH6tEBCarRGssq0TRMqtENzmrRJ4/q0QERqtEa0yrRNFS
q0RAWatEz1+rRARmq0RrbKtE0XKrRDd5q0Sef6tEDIarRGuMq0TZkqtEQJmrRKafq0QMpqtE
c6yrRNmyq0RAuatEpr+rRBXGq0RzzKtE2dKrREDZq0Sm36tEDOarRGvsq0TZ8qtEQPmrRKb/
q0QMBqxEcwysRNkSrERAGaxEph+sRAwmrERzLKxE4TKsRFg5rESmP6xEDEasRHNMrETZUqxE
QFmsRKZfrEQMZqxEc2ysROFyrERAeaxEpn+sRAyGrERzjKxE2ZKsRGCZrESmn6xEDKasRHOs
rETZsqxEQLmsRKa/rEQMxqxEc8ysRNnSrERA2axEpt+sRAzmrERz7KxE2fKsRED5rESm/6xE
DAatRHMMrUTZEq1EQBmtRKYfrUQMJq1EcyytRNkyrURAOa1Epj+tRAxGrURzTK1E2VKtREBZ
rUSmX61EDGatRGtsrUTZcq1EQHmtRKZ/rUQMhq1Ec4ytRNmSrURAma1Epp+tRHemrURzrK1E
2bKtREC5rUSmv61EDMatRHPMrUTZ0q1EQNmtRKbfrUQM5q1Ec+ytRNnyrURA+a1Epv+tRAwG
rkRzDK5E2RKuREAZrkSmH65EDCauRHMsrkTZMq5EQDmuRKY/rkQMRq5Ec0yuRNlSrkRAWa5E
pl+uRAxmrkRzbK5E0XKuRIl5rkSmf65EBIauRHOMrkTZkq5ESJmuRJ6frkQMpq5Ec6yuRNmy
rkRAua5Epr+uRAzGrkRzzK5E2dKuREDZrkSm365EDOauRGvsrkTZ8q5EUPmuRKb/rkQEBq9E
awyvRNkSr0Q3Ga9Enh+vRAwmr0RzLK9E2TKvREA5r0SmP69EDEavRHNMr0TZUq9EQFmvRJ5f
r0QMZq9Ec2yvRNlyr0RAea9Epn+vRASGr0RzjK9E2ZKvRECZr0Smn69EDKavRHOsr0TZsq9E
QLmvRKa/r0QMxq9Ec8yvRNHSr0RA2a9Ept+vRAzmr0Rz7K9E+vKvRED5r0Sm/69EDAawRHMM
sETRErBEQBmwRKYfsEQEJrBEcyywRNkysEQ3ObBEnj+wRAxGsERzTLBE2VKwREBZsESmX7BE
DGawRHNssETZcrBEQHmwRKZ/sEQMhrBEc4ywRNGSsEQ3mbBEpp+wRAymsERrrLBE2bKwREC5
sESmv7BEDMawRHPMsETZ0rBEQNmwRKbfsEQM5rBEc+ywRNHysERA+bBEpv+wRAwGsURzDLFE
2RKxREAZsUSmH7FEDCaxRHMssUTZMrFEQDmxRKY/sUQMRrFEa0yxRNlSsURAWbFEnl+xRAxm
sURzbLFE0XKxREB5sUSmf7FEDIaxRHOMsUTZkrFEQJmxRKafsUQMprFEc6yxRNmysURAubFE
pr+xRAzGsURzzLFE0dKxRDfZsUSm37FEBOaxRHPssUTZ8rFEN/mxRKb/sUQMBrJEcwyyRNkS
skRAGbJEnh+yRAwmskRzLLJE0TKyREA5skSmP7JEDEayRGtMskTZUrJEQFmyRKZfskQMZrJE
c2yyRERzskQ3ebJEpn+yRASGskRzjLJE0ZKyRECZskSmn7JEDKayRHOsskTRsrJEQLmyRKa/
skQMxrJEc8yyRNnSskRA2bJEpt+yRAzmskRz7LJE2fKyRDf5skSm/7JEBAazRHMMs0TZErNE
NxmzRJ4fs0QMJrNEcyyzRNkys0RAObNEnj+zRAxGs0RrTLNE2VKzREBZs0SmX7NEBGazRHNs
s0TZcrNEQHmzRKZ/s0QEhrNEa4yzRNmSs0Q3mbNEpp+zRAyms0RzrLNE0bKzREC5s0Smv7NE
DMazRGvMs0TR0rNEN9mzRKbfs0QM5rNEc+yzRNHys0RA+bNE</AssayXData><AssayYData Points="900">7wAmP2qhJz/anic//wsnP8yuJj/HQyg/CX0oP8yEJz/hPCg/lnQoPzvHKD8fISg/u+MnPwRg
KT+Qryg/udcoP8JTKj+2hCg/McoqP6b4KD8Ctig/cAQqP53kKT9RUik/mGwpP1aRKD8p7Sg/
AbQpP+MwKj9KpSg/mwMpP2sOKj9UISo/6AMqP/rfKT8Rzyk/OlIpPxOHKT99bSo/25spP3pm
Kj+8WSk//ukqPx4OKj+WPSo/KCkqP1fbKT/qyyo/PH8qP7xyKj9E0Sk/9BIrP34tKz/gPSs/
wToqP0aFKj8TIio/Z2EqPyWtKj9iXis/p68rP4Z2Kj9cxio/r5grP8i0Kj+Bwyo/kicqP7Di
Kj+kmio/EzIrP+eFKT8fays/k48rP7uaKT8Fmis/3qorPzWLKz/4zio/zd0qP4YsKz/HGyw/
y3krP7mzKj86oCs/5ZAqP00rLD+PEyo/b5crP4NKKz8dISs/BlYrPwaIKz9WDSs/bE8qP8rq
Kz8o+is/c80rP2hHKz9SxCs/qSIrPwwJLD+etSs/P4QrP9+2Kj8Ijys/740rP+V/Kz+1HCw/
CQUsP9MLLD9bdiw/u48rP4zJKz8T/Co/09oqP0qjLD9XtCs/qdgrP6t5LD/zlyw/+PcrPwot
LD+gSiw/NvArP81oLD9wsiw/omEtP5ueKz+XzCs/3v0sPwVtLD/XGiw/rhgsPzNBLT+S8Ss/
awwtPwRiLD+ovSs/kgktPwVWLT89iSw/3vorPxr9LD9LYiw/5nYuPxTxLD+Xvis/oU0sP+db
LD8X8iw/bCgtP1NJLD8+riw/WPEtP+cuLT+8iyw/kgYtP7bZLD/A5i0/b4ssP1p/Lj+Dzi0/
mkwtP9FhLT8gjCw/LbkuP+vFLD9RFy0/3NksPyCgLD/dqCw/koAtP6drLT9hrC0/084sPwBJ
LT9m7Cw/Kk4tP4ixLT+fuS0/CtctPyWmLD8DBS0/uwwtP/2kLT/8jiw/Hb4tPx1GLT/X+C4/
p+EtP8ynLT94ni0/WqwtP9cRLj9XiS0/a7ItP6ndLT9zDi4/vmYtP97GLj+lAC4/wUYvPxes
LT+LPi4/sZEuP3plLj/Mei0/eOUtP3L5LD/Gny4/1PotP8PLLT8VWC0/T2ktPz8iLj8yyS0/
gk8uP2/OLj/gEi0/wwouPy9/LT9QiS4/lwQuP11nLz8iuC4/lUsuP8bPLj/Ssy0/9mAvP5TK
LT+RUi0/xiYuP2fKLj/ZBy4/E64tP07QLT9Ugi4/JxcvP009Lj+55i4/8AkvP9ntLT9zfy4/
CHAvP5p+Lj8NiS8/DeMuP9QhLz9EPS4/acMuP8CuLj/moC4/v7suP4UZMD+YhS4/tBYvP/s5
Lz+PeS8/QwsvP7fqLT/AVy8/5LQvPzADLz9F8S0/+bkuP4JPLj+42DA/CMAvPy+1Lz+1RTE/
UqUvPxgILz/62y8/qcYvPzvGLz9JCy8/U2YwP+UmLz+6xi4/GTQwP4X+Lz+jnC8/a2UvP67B
Lz/bJDA/F9cwPxBsLz/KWC8/kmovP6+9Lz+eKS8/ze8wP5HmLz9WgS8/5mgwP+LLMT/Qxy4/
VB0wP/NOLj8TnjA/I90vPx6oLz+wLzE/hpUvP/GgMD+XYy8/bHsvPwwpMD9aDDA/61IvPx6Z
MD9DFDA/s1wvP9SwLz/hry8/Sy8wP72jLz9lyi4/3qkvPwFCMD+bOjA/PJgwP+N4MT+yry8/
5HUwP8NWMT9JDDA/UfAuPyhALz/9cC8/tYQxP7kaMT+obDA/ImwwPwS/Lz/FyS8/cVwwP9tu
MD/G7DA/wNovP3huMT+Y6jA/rVcwP/vpMD+1JDE/a+UwP+ruMD85mzA/XBMxP3c2MD/smjA/
BPcwPwhNMT+45jA/ToQyP2y7MD9r3TA/l4QxP5mgMT/LFDE/nK4wP6wdMj+k1jA/CkYwP220
MT/eszA/XSoyP+59MT/7wTE/aw4xPy7+Lz+PNzA/a+8yPyviMD970TE/bx0xPxv4MD/BPzA/
J0QxPy4vMT8YvTE/7aEwPypcMT9yfDA/NFMyP9taMT8L2DA/cjsyP33+MT+ekjE/ImwxP+ly
MT8RCDI//zUyP29oMj81RjE/m+sxP9z/MD+NkjE/IgQxP/5uMT/QTTI/DqsyP6ybMj/sDjE/
YPYwP6wPMj/QTDE/W7ExP3+VMT+mjDE/s0gyP5I8Mj9qYTI/y6oxP/78MT9h+TA/C7YxP6L+
MT+UuzE/maUyP44JMj91pzE/r+oxP15+MT+6qTI/FpgyPwnaMT/AaDI/FvMxP4EpMT/ARTM/
YN4xP93yMj/6TDE/BpMyP21uMj8AODE/9EYyP+sCMT+GzDI/AVcyP7OmMj8y1DI/UksyP1Bn
Mj8XkDM/Xa8zP/kYMz8RzjE/XTkzP9MLMz9JjDE/oOMyP0TxMj/HwDE/HhAyP0RjMz/R3zI/
yAczP/gwMj9+NjI/fowzPwxoMz/EzjI/hYoyPyAQMj+z9DI/zDMyP1d7Mj8EUDM/ZQ40PxSN
Mz+aiDM/d20zP/StMj+hKzM/yP4yP7/5MT+0NjM/mI80P+90Mz+C5TI/ufkzPzNSMj/ZejM/
6J80P4A1Mz/b5jI/FZ4zP4YRMz+4NjM/4Ck0P9WWMj/2ADQ/EcAzP0T9Mj8uIzM/nFk0P/h6
Mz8Y0DI/69szP8bxMz+DLzQ/eJg0P+XxND/ihDM/gqwyP6GtMz/9pTM/MoUyPwWVMz9exDQ/
V640P1FFND86hzM/xLs0P3E/ND9XajM/8kA0P/aLND+5ojQ/QdAzPybyMz+bSjQ/kowzP1Pr
Mz9esTU/+RU0PxkzND8KZDM/9F00Py9VND8wwTQ/Bgw0P6DpMz8QZDQ/tGQ0Py0vND+8ZjQ/
lzQzP3QwNT9JFTQ/BbQ0P/UXNj/jiTU/Idc0P0t4NT9FCTU/HUk1P67jND/GVjQ/PiE1P9+/
ND964jQ/sOw0PwG1ND9xdDY/pw40PymLNT8hNzU/DdI0P/tbND8O3zQ/ugE0P+SzND8MDDQ/
fuo0P9emND9BRzM/KOo1P/S+ND8WEDQ/pI00P5W7ND8FajQ/4/M0P9ylND9FEDU/HIEzP2tE
ND820DQ/gAE1P8JFNT9pjDQ/E/o0P0oQNT8NKDU/ehs1P+/fND8A9zQ/S/w0P2lyND/93TQ/
RVw1P2MqNT9ooDM/0vE1P5KCNT/nTzU/X0A0P8PbND/mfjQ/YXM1P6XaNT9OLDU/ZTg1P6OT
NT8iPTY/Y/M0P8eHNT8E0jQ/QT81Pz0PNj/WqDQ/BOI1P/04NT98/TM/6ro0P99yNT+PkzU/
wjo1P6AsNT8UejU/XO80P6uZNT9vmDU/SiQ2Py9TNT99wjU/Ykc3P+3jND8OyzU/+Tg1P75t
Nj9odjY/lXM1P9j1NT+NKDY/oR41PwuaND9AcDY/bbE2P9y6NT/JxTQ/00g2Pz6TNT8w6DQ/
mX82PzuMNT/1ojU/J681P+BSNT+z/jQ/Gvc1P5fxND/nfTU/Iqk1P11zNT9t4DU/lnI1P0gd
NT9AdzY/hYc1PznnNT9BOjY/Rws2PwiiNT9BYzY//Hk2P0z3NT9eeDY/6PI0PyvONT+ffDY/
/C42P/HrNT9qmDU/AV80P0buNT/F4TY/dV81P6KJNj+04jY/2Tw2P3IeNj8EhTY/rKI1PyFH
Nj9xXjc/pKc2P8yPNT9mZDY/ytM2P2uHNj+RNTY/sHA2P/puNT/eXDY/qa81PyFyNj/cbzU/
Dwk2PwFgNj+GGTY/rN41P0gNNz/CDDc/r602P/zyNj+phjU/+pA1P+YuNz9hPzY/QG42P1g9
NT9MbDY/ml82PwnxNT9VejY/vm02P3bVNj/AGjY/ll43PyrxNj/lejU/2G02P6JANj+4hDY/
kBs3P/vdNj9vSDY/sZ42P3JjNz+VcTY/NhQ3P4kaNj+SFzc/swo3P02QNj+ylzU/bMk2PwUv
Nz9RXjY//wY3Pwl4NT971jY/NFE2P3yLNz9C0Tc/YOc2P+/kNj+yiDc/tzQ3Pwu4Nz/mjjU/
fJU2P7vpNT85STY/57c2Pyv5NT8CCDc/wEc3P52KNz/OSTc/+NI2P027Nz+8kjc/bGE3P2/t
Nj81MDY/T9k2P700Nj9Lpjc/7f83PxRlNz/4Lzc/+n42P0PRNz8H8jY/lco3P3odNz/t2Dc/
y2w4PwPiNz9X+TY/O2c3P9fcNj9DrTc/mcM3P9Z4Nj9Olzc/3kw3P3ohNz/HDzg//t04P/zn
Nj/s7Dc/9rk3P3AsOD9dgTY/W8k3P6xXOD+9STc/+ag4Pz/NOD8qDTg/ruc3P/spNz+g/zg/
hvM3P6mkOD9lADg/aUg3P+DRNz/uzjc/xXE3P6RRNz/Objc/vOo2P4M0Nz96yDc/rKc3P3nZ
OD+4Hzk/qOY3P+vgNz8GxTg/98g3PywcOD92Yzg/ltg2Pz4MOD9enDc/dL84P9XUNz8dRzk/
xYw4PyM1OD9Xyjc/7mQ4P3/UOD9mXTg/R+w4P2z5Nz9kdDk/Jno4P4SUNz94Wzg//QU5P2iD
OD9aMjg/3Wo4P1xpOD/g+jg/cJA4P+Z4OD88bjc/Gsw4P9oxOD//cDg/5883P8ATNz+RGzk/
CTE5P/kNOT8Ejzg/txM4P6ZPOT/iPDk/c8k4P5ByNj/XHzk/O+c3P2IROT/ZEzk/1Ek4P5Wz
OT+NDzk/wlw5P/JCOT+B7zg/YjE5P7/POD8Vszg/iWI5P00hOT+laTg/YIU4Pw4MOj/WVDk/
Hw04P9ACOT+T/Dc/6CI3PwzEOD+Ncjk/Mkk5P+/+OD+rMTk/</AssayYData></Step><Step><CommonData><SampleLocation>1</SampleLocation><SampleID></SampleID><SampleGroup></SampleGroup><SampleInfo></SampleInfo><SampleRow>H</SampleRow><SamplePlate>1</SamplePlate><WellType>BUFFER</WellType><Concentration>-1</Concentration><ConcentrationUnits>µg/ml</ConcentrationUnits><MolarConcentration>-1</MolarConcentration><MolarConcUnits>nM</MolarConcUnits><MolecularWeight>-1</MolecularWeight><Temperature>25</Temperature><StartTime>1774568</StartTime><AssayTime>180</AssayTime></CommonData><FlowRate>600</FlowRate><StepType>DISASSOC</StepType><StepName>Dissociation</StepName><StepStatus>OK</StepStatus><ActualTime>179.999</ActualTime><CycleTime>0.2</CycleTime><AssayXData Points="900">rv+zRAwGtERzDLRE2RK0REAZtESeH7REDCa0RGsstETZMrREQDm0RKY/tEQMRrREc0y0RNlS
tETTWbREpl+0RAxmtERzbLRE2XK0REB5tESmf7REDIa0RHOMtETZkrREN5m0RKaftEQMprRE
c6y0RNmytERAubREtr+0RAzGtERzzLRE2dK0REDZtESm37REDOa0RHPstETZ8rREQPm0RJ7/
tEQMBrVEcwy1RNkStURAGbVEph+1RAQmtURzLLVE2TK1RDc5tUSmP7VEDEa1RGtMtUTZUrVE
N1m1RKZftUQMZrVEc2y1RNlytURAebVEnn+1RAyGtURzjLVE2ZK1RECZtUSmn7VEDKa1RHOs
tUTZsrVEQLm1RJ6/tUQMxrVEc8y1RNnStUQ32bVEpt+1RAzmtURz7LVE0fK1RED5tUSm/7VE
DAa2RHMMtkTRErZEQBm2RKYftkQEJrZEayy2RNkytkQ3ObZEpj+2RAxGtkRzTLZEjVO2RDdZ
tkSmX7ZEDGa2RHNstkTZcrZEQHm2RJ5/tkQMhrZEa4y2RNGStkRAmbZEnp+2RAymtkRrrLZE
0bK2REC5tkSmv7ZEDMa2RHPMtkTZ0rZEN9m2RKbftkQM5rZEc+y2RNHytkQ3+bZEpv+2RAwG
t0RzDLdE2RK3REAZt0SmH7dEDCa3RHMst0TRMrdEQDm3RKY/t0QMRrdEc0y3RNFSt0Q3WbdE
pl+3RAxmt0RrbLdE2XK3REB5t0Sef7dEDIa3RGuMt0TZkrdEN5m3RJ6ft0QMprdEc6y3RNmy
t0RAubdEpr+3RATGt0RzzLdE0dK3RDfZt0Sm37dEBOa3RHPst0TR8rdEN/m3RKb/t0QEBrhE
awy4RNkSuERAGbhEph+4RAwmuERzLLhE2TK4REA5uESeP7hEBEa4RGtMuETZUrhEUFm4RKZf
uEQMZrhEa2y4RNlyuEQ3ebhEpn+4RAyGuERrjLhE2ZK4RD6auESen7hEBKa4RHOsuETRsrhE
QLm4RJ6/uEQMxrhEa8y4RNHSuERA2bhEnt+4RATmuERr7LhE0fK4RDf5uESm/7hEDAa5RGsM
uUTRErlEQBm5RJ4fuUQEJrlEcyy5RNkyuURAOblEnj+5RARGuURzTLlE0VK5REBZuUSmX7lE
DGa5RGtsuUTRcrlEN3m5RJ5/uUQMhrlEa4y5RNmSuUQ3mblEpp+5RAymuURrrLlE2bK5RDe5
uUSmv7lEDMa5RHPMuUTR0rlEN9m5RKbfuUQE5rlEc+y5RNHyuURA+blEpv+5RAQGukRrDLpE
0RK6REAZukSmH7pEBCa6RHMsukRMM7pENzm6RKY/ukQMRrpEa0y6RNlSukQ3WbpEpl+6RAxm
ukRzbLpE2XK6RDd5ukTff7pEDIa6RGuMukTZkrpEN5m6RKafukQMprpEa6y6RNGyukQ3ubpE
nr+6RATGukRzzLpE0dK6RDfZukSm37pEDOa6RHPsukTR8rpEN/m6RKb/ukQMBrtEawy7RNkS
u0RAGbtEph+7RAwmu0RrLLtE2TK7REA5u0SmP7tEDEa7RHNMu0TZUrtEQFm7RKZfu0QEZrtE
c2y7RNlyu0RAebtEpn+7RASGu0RzjLtE2ZK7RDeZu0Sen7tEDKa7RHOsu0TZsrtEQLm7RJ6/
u0QMxrtEa8y7RNHSu0RA2btEpt+7RAzmu0Rr7LtE0fK7RED5u0Sm/7tEDAa8RGsMvETRErxE
QBm8RJ4fvEQEJrxEcyy8RNkyvERAObxEnj+8RARGvERzTLxE2VK8RDdZvESeX7xEDGa8RHNs
vETRcrxEQHm8RKZ/vEQMhrxEa4y8RNmSvEQ3mbxEpp+8RASmvERzrLxE0bK8REC5vESmv7xE
DMa8RGvMvETZ0rxEQNm8RJ7fvEQM5rxEa+y8RNHyvEQ3+bxEnv+8RAQGvURrDL1E0RK9RDcZ
vUSeH71EBCa9RHMsvUTZMr1ENzm9RJ4/vUQERr1Ea0y9RNFSvURAWb1Enl+9RARmvURzbL1E
2XK9REB5vUSef71EBIa9RGuMvUTZkr1EQJm9RKafvUQMpr1Ec6y9RNmyvUQ3ub1Enr+9RAzG
vURrzL1E2dK9RDfZvUSe371EBOa9RGvsvUTR8r1EUPm9RJ7/vUQEBr5Eawy+RNkSvkQ3Gb5E
nh++RAQmvkRrLL5E0TK+RDc5vkSeP75EDEa+RGtMvkTZUr5EQFm+RJ5fvkQEZr5Ea2y+RNFy
vkQ3eb5Enn++RASGvkRrjL5E0ZK+RDeZvkSen75EBKa+RGusvkTRsr5EQLm+RJ6/vkQExr5E
a8y+RNnSvkQ32b5Ent++RAzmvkRr7L5E0fK+RDf5vkSm/75EBAa/RHMMv0TREr9ENxm/RKYf
v0QEJr9Ecyy/RNkyv0RAOb9Enj+/RAxGv0RrTL9E0VK/RDdZv0SeX79EDGa/RGtsv0TRcr9E
N3m/RJ5/v0QEhr9Ea4y/RNmSv0RAmb9Epp+/RASmv0RrrL9E0bK/RDe5v0Sev79EBMa/RHPM
v0TR0r9EN9m/RJ7fv0QM5r9Ec+y/RNHyv0Q3+b9Env+/RAQGwERrDMBE0RLARDcZwESeH8BE
BCbARGsswETZMsBENznARKY/wEQERsBEa0zARNFSwEQ3WcBEnl/ARAxmwERzbMBE0XLARDd5
wESef8BEDIbARGuMwETRksBEN5nARJ6fwEQEpsBEa6zARNGywEQ3ucBEnr/ARATGwESDzMBE
0dLARDfZwESm38BEBObARGvswETZ8sBEN/nARJ7/wEQMBsFEawzBRNESwUQ3GcFEnh/BRAQm
wURrLMFE2TLBRDc5wUSeP8FEBEbBRHNMwUTRUsFEQFnBRJ5fwUQEZsFEa2zBRNlywUQ3ecFE
nn/BRASGwURrjMFE0ZLBRECZwUSen8FEBKbBRGuswUTZssFEN7nBRJ6/wUQExsFEa8zBRNnS
wURA2cFEx9/BRATmwURr7MFE0fLBRDf5wUSm/8FEBAbCRGsMwkTREsJENxnCRJ4fwkQEJsJE
ayzCRNkywkQ3OcJEnj/CRCVGwkRrTMJE0VLCRDdZwkSeX8JEBGbCRGtswkTRcsJEN3nCRKZ/
wkQEhsJEc4zCRNGSwkRAmcJEnp/CRASmwkRzrMJE0bLCREC5wkSmv8JEBMbCRGvMwkTR0sJE
QNnCRJ7fwkQE5sJEc+zCRNHywkQ3+cJEnv/CRAQGw0RrDMNE0RLDRDcZw0SeH8NEBCbDRGss
w0TRMsNENznDRKY/w0QMRsNEa0zDRNFSw0Q3WcNEnl/DRARmw0RrbMNE2XLDRDd5w0Sef8NE
BIbDRGuMw0TRksNEN5nDRJ6fw0QEpsNEc6zDROGyw0RIucNEnr/DRAzGw0RzzMNE0dLDRDfZ
w0Se38NEDObDRGvsw0TR8sNEN/nDRKb/w0SHBsREawzERNESxERAGcREph/ERAwmxERrLMRE
2TLERDc5xESmP8REDEbERGtMxETRUsREQFnERJ5fxEQdZsREc2zERNFyxERAecREnn/EROqG
xERzjMRE0ZLERECZxESmn8REDKbERHOsxETRssREN7nERKa/xEQVxsREc8zERNHSxERA2cRE
pt/ERAzmxERz7MRE2fLERED5xESm/8REDAbFRHMMxUTZEsVEQBnFRKYfxUQMJsVEiyzFRNky
xURAOcVEpj/FRAxGxURzTMVE2VLFREBZxUSmX8VEDGbFRHNsxUTZcsVEeXnFRKZ/xUQMhsVE
c4zFRNmSxURxmcVEpp/FRAymxURzrMVE2bLFREC5xUSmv8VEDMbFRHPMxUTZ0sVEQNnFRKbf
xUQM5sVEc+zFRNnyxURA+cVEpv/FRAwGxkRzDMZE2RLGREAZxkSmH8ZEDCbGRJQsxkTZMsZE
QDnGRKY/xkQMRsZEc0zGRNlSxkRAWcZEpl/GRAxmxkRzbMZE2XLGREB5xkSmf8ZEDIbGRHOM
xkTZksZEQJnGRKafxkQMpsZEc6zGRNmyxkRAucZEnr/GRAzGxkQnzcZE2dLGREDZxkSm38ZE
DObGRHPsxkTZ8sZEQPnGRKb/xkQMBsdEcwzHRNkSx0RAGcdEph/HRAwmx0RzLMdE2TLHREA5
x0SmP8dEDEbHRHNMx0TZUsdEQFnHRKZfx0QMZsdEc2zHRNFyx0RAecdEpn/HRAyGx0RzjMdE
2ZLHRECZx0Sen8dEDKbHRHOsx0TZssdEQLnHRKa/x0QMxsdEc8zHRNnSx0RA2cdEIeDHRATm
x0Rz7MdE2fLHRED5x0Sm/8dEDAbIRHMMyETZEshEQBnIRKYfyEQMJshEcyzIRNkyyERAOchE
nj/IRARGyERzTMhE0VLIREBZyESmX8hEDGbIRGtsyETZcshEQHnIRKZ/yEQMhshEc4zIRNmS
yERAmchEpp/IRAymyERzrMhE2bLIREC5yESmv8hEDMbIRHPMyEQC08hEQNnIRJ7fyEQM5shE
c+zIRNnyyERA+chEpv/IRAwGyURzDMlEVBPJREAZyUSmH8lEDCbJRHMsyUTZMslEQDnJRKY/
yUQERslEc0zJRNlSyURAWclEpl/JRARmyURzbMlE2XLJREB5yUSmf8lEDIbJRHOMyUTZkslE
QJnJRJ6fyUQMpslEc6zJRNmyyURAuclEpr/JRAzGyURzzMlE2dLJREDZyUSm38lEDObJRGvs
yUTZ8slEQPnJRKb/yUQEBspEcwzKRNkSykRAGcpEph/KRAQmykRrLMpE2TLKREA5ykSeP8pE
BEbKRGtMykTZUspEQFnKRKZfykQMZspEa2zKRNlyykRAecpE</AssayXData><AssayYData Points="900">gpM3P0XtOD+0tDY/4uM2Pz4LNj94szc/Luk3P4ssNz+VZzc/C6A4P20GOD/SgDc/mPE3P4st
OD9b0Tc/gLE4P+65OD9vwzc/WzQ4Px7ONz+2kTc/dm45Pxt3OD+1Ozg/USo4P4WaOD+JmDg/
al45P7erNz9WCzg/NpA4PxAJOj8CVjk//Cs5P3tQOD9keDc/bDw5P8R2Nz+RPzk/HxU4P24p
OT9uPDk/8xk6P/0fOD+QQjg/Cv04P/WPOD9vlTg/zFQ4P76jOD8N7zg/EQU4P+vVOD+hvjc/
4eI4P0JuOD/SoTg/pRM4P2HDOD+Pmzg/1D45PwQLOT9pdTg/ZTw5PwTvNz9A9Dc/z8E4Pyoe
OD/2Uzg/O+c3P5mNOD/3sDg/07Y4PyZsOT9Uxzg/xNQ4P2DHOT82vDc/2Ww4P3o0OT950Tc/
ltk4P/OnOD9dcTc/IvQ4Pw/MOD/0Ozc/s6c4P4YpOD/KKzg/3fs4P0GOOD/g4Dk/RvE3Pwn3
Nz+pODk/7f44Py8cOD9XZzk/MiY5P2TbOD87MTg/qQo5P+RzNz/lrDk/11I4P7zgOD8kWTo/
dxc4P+goOD+OBDk/uTU5P6rUNz+JUjk/smA4PxE7OD/ISTk/5pA5P7lXOD+ybjg/ppg4P5QI
OD9NCjg/si44P2ZmOD+xgTg/QDM4P7MYOj8WPDg/wzk5PyRQOT8dCzk/P904P2hsOD9WYTg/
d8c5PxcVOj+MiTk/Www5P/l2OT8o+jY/wrI3P7POOD8QFzo/v8I4P2MoOT/7lDg/tj05P9dI
OD+pnjk/H3g5P3RJOD8A/jg/z1s6PwRROT99GTk/gDA6P2dZOT/bMjg/Eiw5P5JZOT+ZaDo/
KQg5PwwEOT/Iwjg//1M6P5PGOD/NSzk/qdA5P6c1OT8aAzo/zcg4P/NHOT+gGzo/pIo5P565
Oj/FbDk/UJ04P87GOD99Mjk/mQU5PxkhOT+Lwjk/g8U5P1AqOT+ljTo/X4g5P6pFOD9/ijg/
h4A6P4ThOT+YNzo/UqY5P+ZjOj+TbDk/neM4P2auOD8Dqjk/FAM6P8x3OT8Zbjk/Ef84P8Z4
OD8V6jg/lRY5P+wCOj+imTk/5vE4Pwd+OT+5EDk/PFQ5P6h1OT9Afzs/kCM6P6zqOD8g6Tg/
GYc5P5y3OD9p8jk/aOM4P+TuOD/x5zc/sK05P8ElOj8ynzg/4rQ5P1pmOj9XEzk/TR05P0+0
OT/BMDk/+JU5P/rdOD9ESDk/psE4P8c3OD9cSjk/fsI5P7V2OT8mIzk/dUA5P1J5OD9Iyzk/
5FI6P85LOT9RHzo/0Bs6P9+cOT+5Rjg/uNk5P681Oj+GYDo/Fus5P4OUOD9bQDo/7ss4P5Ok
OT8RwDk/L4w6P0WHOj+UUTk/Cpg5PwCJOT8Tqzo/eL43PzctOT/BTDk/CmA6P2L+OD8uPjg/
8tY5PxTjOT+roDg/vtI5P/h9Oj/O7Dg/It85P+exOT8Ajzg/B285PylWOT+pJjo/xro5P9wf
OT9p2jk/kc86PyjNOT9Unjk/Fvs5P3UdOj/Gijo/SxU5P/d6Oj9+Fjo/kCY6Py0kOT/CfTk/
abo5P2F0OT+Bnjk/iCQ5P5wTOj8+oTo/NXw6P1jQOT/IqDk/KaQ6P2UpOj8vPDs/hfc5P2Vj
Oj/Wejk/Z186P0YPOj87ODk/Dus5P5iPOj9AJTo/unY5P807Oj8ZHTo/vVw6P+8vOT83Ozo/
zP85P8xHOT8hFzk/PD47P1HmOj9muzo/onI6PydrOj9JEDo/3Og5P+0EOz/Wkzk/TGY6Pw4I
Oj96Qzo/VuM4P3Q0OT9NCjo/tvw5P88YOz+wijo/vxI7PzxGOj86rzo/dcQ6P2bZOT+awjo/
jt85P29hOj9Ipzo/WKs5P/FjOT9dMDs/j4s6P2ShOj9ocTo/Hb85PyD/OT+XzTo/BsM5Pyfe
Oz9CODs/9Bw7PyLUOj/HzTo/VfQ5P8qGOT+Upzo/nT46P9CDOj/16Tk/O506Py8NOz9RNDs/
3js6PycRPD+BPDo/DIk6P/LEOj+z2jk/VEk7Pz8UOz9cCTs/9ck7P2rxOD+O/Dk/tWg7P6mD
OT/itTo/ZN06P/PvOT9Qvzk/igw6P5LQOj/+fTo/SGc7P1XNOj+SBjs/Q9Y6P/W1Oj/M4zk/
up06P5n4Oj/GPTo/EGE6PzKcOj9a7Dk/HIs6P+t8Oj+JAjs/3mw7P5psOj+T7jk/G5k6P5KF
OT+Cmzo/VSU7P4UZOz8aOzs/Ajw7P4dkOj/PSjs/GIY5P7mxOz+Aajs/ULs7PwEOOz9r5zo/
TlI6P3SYOj8H1To/ZiU7PzKwOj8sZDs/uCM6P9w4Oz9n2Do/Lkk6PxDHOj9hqzo/x5c7P9jU
PD+RUDw/kL85P132Oj/iAzo/l+Y7P77TOz/HGzo/X6k7P5dLOz+PRDs/L0c8PzQEOz8+kTs/
RQY7P9smOz/xLzo/rTw7P63eOz+MBDs/kvs5P/e3Oj/pDjw/BPE6P69jOz8EEz0/UYY6P8Au
Oz/Izjo/aFs7PwEvOz/9Fjs/KVg7P8KqOz9xcjs/SEA7PzauOz8VOTs/hjY6PyeAPD/G0Ds/
ku47P6s3PD91ozs/Au87P5WROz8bpjw/i5E7P+cVOz/F3jo/ewc7P59UOz+tvjs/I447P0gU
Oz+HlTs/5kQ7PwE8PD9F/zs/2Eo7P9m8Oz8oVjs/boE7P67gOz9MSTw/5Ks6P7prOz+JDjw/
mF08P1LxOz8iZjs/b1Q7P+KbPD988Ds/Q5s8P5HxOj8ViTs/rbE7P+uIOj8DbTw/TnE7P/IR
Oz8GdDw/rfQ7P2xTPD+A+Do/rjY8P5/WPD+RZjw/Zz07P5bSOz9w3zw/9f46P+gSPD/MJDs/
a/Y7P1uXOz+dhTs/0fA7P1htPD/sjjw/Jrw8P8SFOz8NQzw/b407Px1zPD92wTw/rgM9P3Bi
PT+kXj0/y6g8P9iFPD9Z/Tw/HpY8P9BHPD8ccDw/WA88P+aTOz86pjs/Tr47P4SBPD/XFj0/
Lag7P+/sOz9klDs/yyY8PwQqOz++xTs/6l48P1zxOz93Nzw/nfE8P8w7PT/FtDw/HEE9PyCd
Oz/pjTw/ooU9P4r8Oz9v4js//lM8P1sGPj8MGzs/TZI7PwrhPD9pwDs/Kxo8P+/hPD9KDj0/
eDE8P/EJPD+u+zw/8as8P3ILPD/DRjw/LE88PxamPD8WCTw/vHA7P2U6PD+z/js/2g87P28d
Oz+YmTw/Erw7P/L+Oj90Bzw/j6Q7P+ngOz+nFzw/v407Py15Oz+ELjw/Ozk8P2hgPD+2mzs/
+4I8PwkrPD+n8js/dVg8PxZhPT+dkjw/O6U7P8P9Oz+BATw/H6Y7P/kKPT/CgDw/iy07PzNk
PT/R4D0/6ZQ8P2z5Oz8RLzw/afw7P67hPD9N/Dw/EHk8P0tBPT9D5z0/bGY9P56IPD+6qTs/
Cqs8Pw+XPD9k2jw/9nU9Pw/jOz9NAD4/nNk9Py/NPD/4fTw/nDA8P2AAPT9UIjw/dOw8Pxng
PD+uTTw/dsc8P+QFPT/PdT0/WYU8P32wPj/u4Dw/jpo9PzJ2PD9C3Dw/dVo9P6fPPD8nRTw/
+kE9P54RPj+ZTDw/iEg9P0CdPD/6MD0/ps48P83MPD92ID0/xIs8P+eDPT9Umzw/gKg7P1Sy
PT9NUzw/CHU8P4zAPT+T1Ds/29s8P1WrPD+JgD0/Hp08P03jOz/WDD0/OXQ9PydDPT9Qwjs/
DdE7P8yAPD97lzw/R+Q9P/JKPT9YdD0/ST88Pwp8PT8D1Ds//CM9PwtbPT8ZIT0/e1k8P9GE
PT9Fezs/JLc8P3sjPT8zgj0/M4U+P8yGPT8EQj4/9cw8P2D5PT942Tw/Yfk9P2ORPT/dYj0/
xXU8P3BpPT9mPTw/hdk8P7ZDPT8Zozw/vB89P03XPT90eDw/ung9P/E4PD+Iaj0/ccE8P9lZ
PD+W5j0/7W09P1qxPD99iD0/NHA9PxWvPD/ncD0/aMA8Pzp3PT/JJj0/gLY9P5riPT/Fmj4/
YEI9P9LRPT/oTT0/aaI8P0opPT+nez0/y989P8VDPT+Sqjw/cKY9P2igPT8tmz0/qAw9P6zj
Oz+P0j0/m/Q9Pwh2PD+LBD0/73I9P/9fPj+bGT4/Qj8+P/Q7PT8BRT0/sQg+PyDyPD84FT4/
cx0+Pz/XPD+aFz0/a1s9PziFPT8BFz0/Ek8+PzRxPT82cj4/NXE+PwWnPD+d7Dw/U/U9P1st
PT87ez0/ya4+PzKdPD/+zT0/f8U9P5JJPj8AzD0/4FY9P2SBPj87cj4/1uc9P2LYPT8EQT0/
srY9P66GPT+UBD4/6pI+P0wyPz/7cj0/QEw+PwH4PD9vwTw/FJk8P+K3PT+1QD0/0os+P+x0
Pj8a2Tw/ht89Pys6PT/KHz4/ix0+P+H1PT8TQz4/Poc+P/R4PD/Ncj0/0io+P1fxPD9q9z0/
sdY+P8phPT8UjT0/FvQ+P1hBPj+DQz4/vr8+PzZuPT+UHT4/hHk/P6fJPT+XfD4/hyU+P/d5
Pj8mVD0/5BE+P9m+Pj8/YT4/IeY+P8DePj/iqj0/cXg9Pys9Pj8X8T4/U7o+P5jsPj+cbD4/
z9c9P0lsPT87lz0/j1c+P/SrPj+Q3D4/yCw+PzXMPj+F9z0/Ins8P1xAPj/deD4/Vc89Pzlt
Pj/x8T4/ZLw9Pxr/PT9lMj8/S1g+P5d4Pj/HpT4/FaE9P9X3Pj/mNz8/5d4+PxZFPj9AXz0/
CwY+P7DxPT8MXT4/9FI9P4J0Pj/wvz0/1cY9P1m2Pj/oSz4/</AssayYData></Step><Step><CommonData><SampleLocation>11</SampleLocation><SampleID></SampleID><SampleGroup></SampleGroup><SampleInfo></SampleInfo><SampleRow>H</SampleRow><SamplePlate>1</SamplePlate><WellType>REGENERATION</WellType><Concentration>-1</Concentration><ConcentrationUnits>µg/ml</ConcentrationUnits><MolarConcentration>-1</MolarConcentration><MolarConcUnits>nM</MolarConcUnits><MolecularWeight>-1</MolecularWeight><Temperature>25</Temperature><StartTime>1963805</StartTime><AssayTime>5</AssayTime></CommonData><FlowRate>1000</FlowRate><StepType>KREGENERATION</StepType><StepName>Regeneration</StepName><StepStatus>OK</StepStatus><ActualTime>5.00005</ActualTime><CycleTime>0.2</CycleTime><AssayXData Points="25">pn/KRASGykRrjMpE2ZLKRDeZykSmn8pEBKbKRGusykTZsspEN7nKRJ6/ykQExspEa8zKRNHS
ykQ32cpEnt/KRAzmykRz7MpE0fLKRDf5ykSe/8pEBAbLRGsMy0TREstEQBnLRA==</AssayXData><AssayYData Points="25">4mMWwF7AJMBKsyzAjrQywBB3NsDYJjrAw1E9wGIEQMC9DELAJxJEwLMqRsBfxUfAiINJwAi5
SsBNKEzA04FNwI2fTsBtoE/A7VxQwOsZUcDxUlLA83hTwOgOVMBPdlTAqidVwA==</AssayYData></Step><Step><CommonData><SampleLocation>12</SampleLocation><SampleID></SampleID><SampleGroup></SampleGroup><SampleInfo></SampleInfo><SampleRow>H</SampleRow><SamplePlate>1</SamplePlate><WellType>BUFFER</WellType><Concentration>-1</Concentration><ConcentrationUnits>µg/ml</ConcentrationUnits><MolarConcentration>-1</MolarConcentration><MolarConcUnits>nM</MolarConcUnits><MolecularWeight>-1</MolecularWeight><Temperature>25</Temperature><StartTime>1980079</StartTime><AssayTime>5</AssayTime></CommonData><FlowRate>1000</FlowRate><StepType>KREGENERATION</StepType><StepName>Regeneration</StepName><StepStatus>OK</StepStatus><ActualTime>4.99895</ActualTime><CycleTime>0.2</CycleTime><AssayXData Points="25">ph/LRAwmy0RrLMtE0TLLRDc5y0SeP8tEBEbLRHNMy0TRUstEN1nLRJ5fy0QVZstEa2zLRNFy
y0Q3ectEnn/LRAyGy0RrjMtE0ZLLRECZy0Smn8tEBKbLRHOsy0TRsstEN7nLRA==</AssayXData><AssayYData Points="25">uwK3PkFEuT52+cU+r4/TPvRt3z7R+uc+Is3wPmFI9T4Ulfg+ms3+PpHOAD9EwwI/W2wEP6R2
BT/rjAc/1S0IP2juCT+q+go/m2oLP4IBDj9vUQ4/j6wOPx6WED8yDxA/oiMRPw==</AssayYData></Step><Step><CommonData><SampleLocation>11</SampleLocation><SampleID></SampleID><SampleGroup></SampleGroup><SampleInfo></SampleInfo><SampleRow>H</SampleRow><SamplePlate>1</SamplePlate><WellType>REGENERATION</WellType><Concentration>-1</Concentration><ConcentrationUnits>µg/ml</ConcentrationUnits><MolarConcentration>-1</MolarConcentration><MolarConcUnits>nM</MolarConcUnits><MolecularWeight>-1</MolecularWeight><Temperature>25</Temperature><StartTime>1996147</StartTime><AssayTime>5</AssayTime></CommonData><FlowRate>1000</FlowRate><StepType>KREGENERATION</StepType><StepName>Regeneration</StepName><StepStatus>OK</StepStatus><ActualTime>5.00005</ActualTime><CycleTime>0.2</CycleTime><AssayXData Points="25">nb/LRAPGy0RqzMtEO9PLRDfZy0SV38tEA+bLRGrsy0TI8stEN/nLRJX/y0QDBsxEagzMRNAS
zEQ3GcxEnR/MRAMmzERiLMxE0DLMRC45zESdP8xEA0bMRGJMzETQUsxEN1nMRA==</AssayXData><AssayYData Points="25">a1c1wDBMQMDEbEXAFalIwOpES8DZ/kzAJtROwGs6UMAjZlHAn9ZSwLapU8C0F1TATIpVwClZ
VsBGHFfA0mBXwMUgWMBtiFjAKgpZwNWjWcAGXlrA2cpawMAvW8BL0VvA9AVcwA==</AssayYData></Step><Step><CommonData><SampleLocation>12</SampleLocation><SampleID></SampleID><SampleGroup></SampleGroup><SampleInfo></SampleInfo><SampleRow>H</SampleRow><SamplePlate>1</SamplePlate><WellType>BUFFER</WellType><Concentration>-1</Concentration><ConcentrationUnits>µg/ml</ConcentrationUnits><MolarConcentration>-1</MolarConcentration><MolarConcUnits>nM</MolarConcUnits><MolecularWeight>-1</MolecularWeight><Temperature>25</Temperature><StartTime>2012409</StartTime><AssayTime>5</AssayTime></CommonData><FlowRate>1000</FlowRate><StepType>KREGENERATION</StepType><StepName>Regeneration</StepName><StepStatus>OK</StepStatus><ActualTime>5.00005</ActualTime><CycleTime>0.2</CycleTime><AssayXData Points="25">nV/MRANmzERqbMxEyHLMRC55zESdf8xE+4XMRGKMzETIksxEN5nMRJWfzET7pcxEaqzMRNCy
zEQ3ucxEnb/MRAPGzERqzMxE0NLMRDfZzESl38xE++XMRGLszETI8sxEN/nMRA==</AssayXData><AssayYData Points="25">mrnLPk5Y0T6VM98+QXfqPpPB9T4HKv8+vMICPxTmBj++0gg/bLALP/b+DD+a3Q4/takQP86B
Ej9QNxU/wWsVP0GmFj91IBc/yvwYP+4GGz/EBRs/HF0cP9hCHT/22R0//jMePw==</AssayYData></Step><Step><CommonData><SampleLocation>11</SampleLocation><SampleID></SampleID><SampleGroup></SampleGroup><SampleInfo></SampleInfo><SampleRow>H</SampleRow><SamplePlate>1</SamplePlate><WellType>REGENERATION</WellType><Concentration>-1</Concentration><ConcentrationUnits>µg/ml</ConcentrationUnits><MolarConcentration>-1</MolarConcentration><MolarConcUnits>nM</MolarConcUnits><MolecularWeight>-1</MolecularWeight><Temperature>25</Temperature><StartTime>2028471</StartTime><AssayTime>5</AssayTime></CommonData><FlowRate>1000</FlowRate><StepType>KREGENERATION</StepType><StepName>Regeneration</StepName><StepStatus>OK</StepStatus><ActualTime>5.00005</ActualTime><CycleTime>0.2</CycleTime><AssayXData Points="25">nf/MRAMGzURqDM1E0BLNRDcZzUSlH81EAybNRGoszUTQMs1EaDnNRJ0/zUQDRs1EakzNRNhS
zUQ3Wc1EnV/NRANmzURqbM1EKnPNRC55zUSdf81E+4XNRGqMzUTQks1EN5nNRA==</AssayXData><AssayYData Points="25">X/U0wBq+QMBP00XAoQxJwEhiS8BfiE3AA+lOwB5/UMCKo1HAFJ1SwOaaU8ALZFTA/yBVwAis
VcD5ElbAWN9WwOEmV8CKKFjAVDVYwEXoWMAfYFnAndNZwA4hWsB+pFrALclawA==</AssayYData></Step><Step><CommonData><SampleLocation>12</SampleLocation><SampleID></SampleID><SampleGroup></SampleGroup><SampleInfo></SampleInfo><SampleRow>H</SampleRow><SamplePlate>1</SamplePlate><WellType>BUFFER</WellType><Concentration>-1</Concentration><ConcentrationUnits>µg/ml</ConcentrationUnits><MolarConcentration>-1</MolarConcentration><MolarConcUnits>nM</MolarConcUnits><MolecularWeight>-1</MolecularWeight><Temperature>25</Temperature><StartTime>2044540</StartTime><AssayTime>5</AssayTime></CommonData><FlowRate>1000</FlowRate><StepType>KREGENERATION</StepType><StepName>Regeneration</StepName><StepStatus>OK</StepStatus><ActualTime>4.99895</ActualTime><CycleTime>0.2</CycleTime><AssayXData Points="25">nZ/NRAOmzURqrM1E0LLNRDe5zUSdv81EA8bNRGrMzUTQ0s1ELtnNRJ3fzUQD5s1EauzNRNDy
zUQu+c1Elf/NRAMGzkRiDM5E0BLORDcZzkSdH85EAybORGoszkTQMs5ELjnORA==</AssayXData><AssayYData Points="25">O/TzPpdF+T46/wI/8YgJP1igDT+a5xI/wKIWPyLGGT8blhs/qWEePxCpID+dtyI/qLEjP78D
JT/f7CY/3vopP8TcKT9BMio/OeIrP2sbLj+ewC4/7a8uP3R5Lz/xjDE/t84xPw==</AssayYData></Step><Step><CommonData><SampleLocation>1</SampleLocation><SampleID></SampleID><SampleGroup></SampleGroup><SampleInfo></SampleInfo><SampleRow>H</SampleRow><SamplePlate>1</SamplePlate><WellType>BUFFER</WellType><Concentration>-1</Concentration><ConcentrationUnits>µg/ml</ConcentrationUnits><MolarConcentration>-1</MolarConcentration><MolarConcUnits>nM</MolarConcUnits><MolecularWeight>-1</MolecularWeight><Temperature>25</Temperature><StartTime>2059228</StartTime><AssayTime>30</AssayTime></CommonData><FlowRate>1000</FlowRate><StepType>BASELINE</StepType><StepName>Baseline</StepName><StepStatus>OK</StepStatus><ActualTime>30</ActualTime><CycleTime>0.2</CycleTime><AssayXData Points="150">lD/ORPJFzkRhTM5Ex1LORCVZzkSUX85EA2bORGFszkTHcs5EJXnORJR/zkT6hc5EWYzORL+S
zkQumc5ElJ/ORPKlzkRhrM5Ex7LORC65zkSMv85E+sXORGHMzkTH0s5ELtnORIzfzkT65c5E
YezORErzzkQu+c5ElP/ORPIFz0RZDM9ExxLPRC4Zz0SUH89E+iXPRFksz0S/Ms9EJTnPRJQ/
z0TyRc9EWUzPRMdSz0QuWc9ElF/PRPplz0RhbM9Ex3LPRCV5z0SUf89E8oXPRGGMz0THks9E
LpnPRJSfz0Typc9EYazPRMeyz0Quuc9ElL/PRPrFz0RhzM9Ex9LPRC7Zz0SU389E+uXPRGHs
z0TH8s9EJfnPRJT/z0TyBdBEYQzQRL8S0EQlGdBEjB/QRPol0ERhLNBExzLQRC450ESUP9BE
+kXQRGFM0ES/UtBELlnQRIxf0ETyZdBEWWzQRMdy0EQledBElH/QRPqF0ERhjNBEx5LQRC6Z
0ESMn9BE+qXQRFms0ETHstBEJbnQRJS/0ETyxdBEWczQRL/S0EQu2dBElN/QREzm0ERZ7NBE
x/LQRC750ESU/9BE+gXRRFkM0US/EtFELhnRRJQf0UT6JdFEWSzRRMcy0UQuOdFElD/RRPpF
0URhTNFEv1LRRC5Z0USMX9FE8mXRRFls0US/ctFEJXnRRIx/0UT6hdFEWYzRRMeS0UQlmdFE
jJ/RRPKl0URZrNFEx7LRRF+50USMv9FE8sXRRFnM0US/0tFEJdnRRJTf0UTy5dFEYezRRL/y
0UQu+dFE</AssayXData><AssayYData Points="150">QNU7P7pkOz9hjDs/lDM8P9npPD+H0zw/g3E9P0CXPj9xRD4/SHk+P/EDQD/mQT8/YWI/PyeF
QD9L5kA/DHtAPzEmQT/AAUE/+iRBP0BMQT/WTEA/ZfVAPxVTQz/OE0M/jNhDP2fJQz9+ikI/
NglDP+tBRD9Do0M/aIFEPxshRD9QzUU/0GxEP+3RRD9VlkQ/3idGP6qMRj/qQkY/yahGP7Bl
Rj9OP0c/4D5HPyXPSD9zzEY/CURGPyAGSD/7aEc/jA9IP52mRz9LIkk/zdtIP4SJST8zikg/
5YVJP/T8SD8krUk/YcFJP1LuST8KU0k/7kVKP+OASj8GeEo/dBJKPy6zSj8Hc0s/7mdLPwqL
Sj/63Uo/lJlLP3z4Sz96bks/qatMP/lcSz+3hUs/AX9LP8Z2TD8atEw/WHxMP52DSz/Lu0w/
tc9LPw5tTT9sn00/lhJNP0XVTj/AEk4/ZBVOP8D2TT+aUk4/96FNP0KbTT+6IE4/oKxNPyf5
Tj9krk4/H9pOP3M4Tj9Ia04/mc5PP+oITz+I2k8/betPP4vqTj/vWE8/975QP9vYTz/YkFA/
BOVPP9rCTz8h308/SSBRPxZtUD/Xwk8/EM5PPxgcUT+FO1A/L/hPP1SYUT9bO1A/P3RRP1he
Uj8EbVE/JfxQP3EYUj/zPlI/f8VQP/WRUj9QQ1I/4/pRPxDJUT/6ElI/gHJSP/p/Uj9YyVI/
UYRSP3uKUj/JNFM/GG9TP5pAUj/M8FI/JcFTPwUoUj8aFFM/6T1TP+cPUz/gxVM/5BZUP9AU
VD8jzFM/</AssayYData></Step><Step><CommonData><SampleLocation>5</SampleLocation><SampleID></SampleID><SampleGroup></SampleGroup><SampleInfo></SampleInfo><SampleRow>H</SampleRow><SamplePlate>1</SamplePlate><WellType>BUFFER</WellType><Concentration>-1</Concentration><ConcentrationUnits>µg/ml</ConcentrationUnits><MolarConcentration>-1</MolarConcentration><MolarConcUnits>nM</MolarConcUnits><MolecularWeight>-1</MolecularWeight><Temperature>25</Temperature><StartTime>2096071</StartTime><AssayTime>80</AssayTime></CommonData><FlowRate>600</FlowRate><StepType>LOADING</StepType><StepName>Loading</StepName><StepStatus>OK</StepStatus><ActualTime>79.999</ActualTime><CycleTime>0.2</CycleTime><AssayXData Points="400">lP/RRPoF0kRhDNJExxLSRC4Z0kSUH9JE+iXSRGEs0kTHMtJEJTnSRJQ/0kT6RdJEYUzSRMdS
0kQuWdJElF/SRPpl0kRhbNJEx3LSRC550kSUf9JE+oXSRGGM0kS/ktJELpnSRJSf0kT6pdJE
kqzSRMey0kRGudJElL/SRPrF0kRZzNJEx9LSRCXZ0kSU39JE+uXSRGHs0kTH8tJELvnSRJT/
0kT6BdNE0wzTRMcS00QuGdNEjB/TRPol00RhLNNExzLTRC4500SMP9NE+kXTRGFM00THUtNE
LlnTRJRf00T6ZdNEYWzTRL9y00QledNElH/TRPqF00RhjNNEx5LTRC6Z00SUn9NE8qXTRGGs
00S/stNELrnTRIy/00T6xdNEWczTRMfS00Ql2dNElN/TRPrl00Rh7NNEKvPTRC7500SU/9NE
+gXURGEM1ETHEtRELhnURJQf1ETyJdREWSzURMcy1EQuOdRElD/URPpF1ERhTNREx1LURCVZ
1ESMX9RE+mXURGFs1ETHctREJXnURJR/1ERMhtREWYzURMeS1EQlmdRElJ/URPKl1ERhrNRE
x7LURCW51ESUv9RE8sXURGHM1ETH0tRELtnURIzf1ET65dREYezURMfy1EQu+dRElP/URPIF
1URhDNVExxLVRC4Z1USUH9VE+iXVRFks1UTHMtVELjnVRJQ/1UTyRdVEYUzVRL9S1UQuWdVE
lF/VRPJl1URhbNVEx3LVRCV51USMf9VE+oXVRGGM1UTHktVELpnVRJSf1UT6pdVEYazVRMey
1UQuudVEnL/VRPrF1URZzNVEv9LVRCXZ1USU39VE+uXVRKLs1US/8tVELvnVRJT/1UTyBdZE
YQzWRMcS1kQuGdZEjB/WRPol1kRZLNZExzLWRC451kSUP9ZE8kXWRFlM1kTHUtZELlnWRJRf
1kQTZtZEYWzWRL9y1kQledZElH/WRPqF1kRhjNZEx5LWRC6Z1kSUn9ZE+qXWRFms1kTHstZE
LrnWRJS/1kT6xdZEYczWRMfS1kQu2dZEjN/WRPrl1kRh7NZEx/LWRCX51kSM/9ZE8gXXRGEM
10S/EtdELhnXRJQf10TyJddEYSzXRMcy10QuOddElD/XRPpF10RZTNdEx1LXRC5Z10SUX9dE
8mXXRGFs10THctdEJXnXRIx/10TyhddEYYzXRL+S10QumddElJ/XRPKl10RZrNdEx7LXRC65
10SMv9dE+sXXRGHM10S/0tdEJdnXRLXf10T65ddEYezXRMfy10Qu+ddElP/XRN4H2EQuDdhE
jBPYRC4Z2ESUH9hE8iXYRGEs2ETHMthELjnYRJQ/2ET6RdhEYUzYRMdS2EQlWdhEjF/YRPpl
2ERZbNhEx3LYRC552ESUf9hE+oXYRFmM2ETHkthEJZnYRIyf2ETypdhEYazYRMey2EQuudhE
jL/YRPrF2ERhzNhEv9LYRCXZ2ESM39hE+uXYRFns2ETH8thEJfnYRIz/2ETyBdlEWQzZRMcS
2UQlGdlElB/ZRPIl2URhLNlEvzLZRC452USMP9lE+kXZRGFM2US/UtlELlnZRJRf2UT6ZdlE
YWzZRMdy2UQuedlEjH/ZRPqF2URhjNlEx5LZRC6Z2USMn9lE8qXZRFms2UTHstlELrnZRIy/
2UT6xdlEYczZRL/S2UQu2dlElN/ZRPrl2URZ7NlEx/LZRCX52USU/9lE+gXaRFkM2kTHEtpE
JRnaRIwf2kTyJdpEWSzaRMcy2kQlOdpEjD/aRPJF2kRhTNpEx1LaRC5Z2kSMX9pE8mXaRGFs
2kS/ctpEJXnaRIx/2kTyhdpEWYzaRL+S2kQlmdpElJ/aRPKl2kRZrNpEv7LaRCW52kSUv9pE
+sXaRGHM2kS/0tpEJdnaRJTf2kTy5dpEYezaRL/y2kQu+dpEjP/aRJ4G20RZDNtEvxLbRCUZ
20SMH9tE+iXbRFks20S/MttELjnbRIw/20TyRdtEYUzbRL9S20QuWdtElF/bRPJl20RhbNtE
x3LbRC5520SMf9tE+oXbRFmM20THkttEJZnbRJSf20T6pdtEWazbRL+y20QludtElL/bRPrF
20RhzNtEv9LbRCXZ20SM39tE8uXbRGHs20S/8ttEJfnbRA==</AssayXData><AssayYData Points="400">7BJUPyrRUz/EPlU/j0lVPyCEVj/xLFU/AR9XPzBfVT9lG1Y/0pdWPx90Vj/f7FY/nrpWPxOy
Vj/bBlY/fkxXP7R8Vz92Flc/wvhWP8w/Vz8EbFY/eDlYPzp2Vj+RTVc/4t5XP4AvWD+HJVg/
G0xXPy3wVz/D3Vc/5DFXP42/WD+VL1k/x/pXP7bCWD+julg/m4NYP3GQWT/hL1g/a4BYP5/6
Vz9go1k/kL1ZPxyaWT83klg/4xZbP/DbWD/g0Vg/XJJYP8K4Wj8p/lg/ZkdZP9nsWT9oCFo/
3kNbP3A5WT83kFo/btNaP6aKWj8v5lo/0jFbPzEvWz8Molo/XtlZP167Wz8BdVs/kHlaPyQO
Wj+gyls/HFhZP5QIWz98D1s/m2BaP2B1Wj+P2Vo/ROtbP1Z0Wz9YLls/8ENbP/KgWj8yRVs/
/bBbP0hTWz+5GFw/4q5bP7UvXD/EOls/h11bP1OgXD8f0Fw/au5bP6pzXD8CcVw/r8JcP+Vd
XT/Cr10/kMxbPy/HXD+c5F0/p5RcPzvbWz/tzVs/p7VdP1eEXD/cUV0/uEhePwfxXD+TZVw/
7z1eP/x6XD8pyFw/mhZdP+HSXj9PMVw/y4tdP/mmXT99Y10/gwVePw9xXj/7BF8/sfxdP98N
Xj/G7lw/goBdP4SDXD+MbV4/HB5ePw5CXT99L14/JIFdP3hCXj81NF8/c5ldP/t7Xz9+Rl8/
iK1fP3smXz+7sF4/YoBeP3VkXj8tqV8/td1ePyfpXT8EAF8/lyVgPzJyXz9Zo18/pHpfPzA9
YD8jRF8/fy5fP462Xz/lUV8/tfdePzwjXz+7lF8/HJteP6K8YD/CDWA/ImVfPzJbXz9Kxl8/
0iBfPyKtYD+6118/cO9fP5smYD80T18/iWxgP0paYD+h5GA/L7FfP+bBXz+fzGA/0x1hP4ly
YD8uh2E/j1JgPxhyXz/yq2A/Ag5fPwWBYT9OomA/+5JgPzT0Xz+58WA/zwlhP4NaYD9mrWA/
bulhP4ktYT92uGE/ZiBgP22EYD925GE/gfNhP6qjYD9T3mA/DsthP0PIYT/uuGA/FChgP6lI
Yj9QJmE/GqJhPxsEYz9+ymA/jeVhP1MaYT/5/2A/61djP6AVYj9KPWI/64FiPwtWYj8uf2E/
+b5gP+q/YT80hmI/esliP8iWYj+xmGE/Ku1iP3ylYj8MwGE/vL5iP01cYz8SgGI/mfFiP0I1
Yj/Ic2E/mylhPxjLYj98+2M/U1JiP/taYz+iLmI/3NxiPyTDYz8n6mI/rRBjP1nEYz8fGWM/
ofZiP8JjYz9HZ2M/30djP9+aZD8GmWI/OElkP2zvYj/xU2Q//8diP29+Yz/TTWM/kxBkP28+
Yj9Z82I/rAtiP9YRZD/4PGU/SnJjPxRaYz9sSWM/ewNkP9nZYj/1TWM/p/5jPyfsYz9qFGQ/
o/9jP03YYj87TGM/7oxiP1+NZT8tqmI/SMRjP6xfYz9xv2M/gkRkPwwNZT+oPWQ/owVlP4JE
ZD/XbmQ/mUVlP7qKZD9cXmU/npZkP+bAYj/AuWQ/AF1lP2x/ZT+JbGQ/t15kPzC8Yz9vWmU/
AqdkPzRzZT8KgmU/O3NkP51sZD9ZK2Q/nallP6PFZD8Q2GM/XaVkP1gyZT9jv2Y/A/9kP1SA
ZT+t7GU/gillP2TYZT/z22Q/IlxkPxetZj+ZDWc/1m1lP9ZlZT8l7WQ/PX5lP2kyZj+P9GU/
eiZlP5iLZj9ajGU/rMdlP4s0Zj+YHWY/U7tmPzErZj9uU2Y/PU5mP8LwZD8yi2Y/0CRmP95a
Zj+uXWU/cxRnP3A+Zj9wXGU/iY5mP/DaZT/3Z2Y/MEhmP0WBZj9ePGY/LtdmP4M7Zj+HZWY/
dglnPzosZj8HFGY/xPBmP9dwZj/kCGg/a+1lPyi5Zz8Dgmc/XEBnPzmkZj93PGc/EO5mP6Kc
Zz+olWY/fShnPzcNZz+7L2c/lvtmP3RlZj+PR2c/n1toP8vWZz/Ykmc/CZhnP2VdaD9Uqmc/
JG1mP7B+Zz/G+Gc/KZBnPxYmZz9zMGc/bExoP0BXZz8fN2g/s8loP90CZz+5RWg/JHZnP4jC
Zz/UK2c/+LpoP9pBZz99gWg/jpVnP+ZCaD/8CWg/FKtnPw==</AssayYData></Step><Step><CommonData><SampleLocation>1</SampleLocation><SampleID></SampleID><SampleGroup></SampleGroup><SampleInfo></SampleInfo><SampleRow>H</SampleRow><SamplePlate>1</SamplePlate><WellType>BUFFER</WellType><Concentration>-1</Concentration><ConcentrationUnits>µg/ml</ConcentrationUnits><MolarConcentration>-1</MolarConcentration><MolarConcUnits>nM</MolarConcUnits><MolecularWeight>-1</MolecularWeight><Temperature>25</Temperature><StartTime>2182907</StartTime><AssayTime>30</AssayTime></CommonData><FlowRate>1000</FlowRate><StepType>BASELINE</StepType><StepName>Baseline</StepName><StepStatus>OK</StepStatus><ActualTime>30</ActualTime><CycleTime>0.2</CycleTime><AssayXData Points="150">i//bROkF3ERYDNxEthLcRBwZ3ESDH9xE6SXcRFAs3ES2MtxEJTncRIM/3ETxRdxEWEzcRLZS
3EQcWdxEg1/cRPFl3ERYbNxEvnLcRBx53ESDf9xE6YXcRFiM3ES2ktxEHJncRIOf3EQCptxE
WKzcRLay3EQcudxEi7/cROnF3ERQzNxEttLcRBzZ3ESZ4NxE8eXcRFDs3ES28txEHPncRIP/
3ETpBd1EUAzdRLYS3UQcGd1Egx/dROkl3URQLN1EzzLdRBw53USLP91E6UXdRFhM3US2Ut1E
JVndRINf3UTxZd1EUGzdRLZy3UQced1Eg3/dRPGF3URQjN1EtpLdRByZ3USDn91E6aXdRFis
3US2st1EHLndRJu/3UTpxd1EUMzdRLbS3UQc2d1ErN/dRPHl3URQ7N1EtvLdRBz53USD/91E
6QXeRFAM3kS2Et5EHBneRIMf3kTpJd5EaCzeRAgz3kQlOd5Egz/eRPFF3kRYTN5EtlLeRC1Z
3kSDX95E6WXeRFhs3kS+ct5EHHneRIN/3kTxhd5EUIzeRLaS3kQtmd5Eg5/eROml3kRQrN5E
vrLeRBy53kSDv95E6cXeRFjM3kS+0t5EHNneRIPf3kTp5d5EWOzeRLby3kQl+d5Eg//eROkF
30RQDN9EvhLfRCUZ30SDH99E6SXfRHAs30S+Mt9EJTnfRIM/30QgR99EUEzfRLZS30QtWd9E
g1/fRPFl30RQbN9EvnLfRBx530SDf99E6YXfRFCM30S2kt9ERZnfRIOf30Txpd9EWKzfRLay
30Qlud9E</AssayXData><AssayYData Points="150">b0BmP6kwZz8EtWY/EFhnP/dsZz/ulmc/1F9nP6JwZz/44mc/lo9nP/S3Zz8csWg/EO9mP5pW
Zz9Ph2c/b5hmP0kbZz8+72c/cPlnP9GCZz9K4mY/47RnP7rNZz/ar2c/9U1nP8R8aD/pp2g/
ZMFmP6dfaD+TxWk/moloP/VUaD9Ky2g/QUJoP2hHaD8OO2g/ECRoP2XRZz82X2g/jsJnP5fB
aD8uIGk/N1hoP3RraD9wOWg//eBnP85/aD9gg2g/sj1pP7bwaD/282k/aZhoP1NWaD9i8Gg/
Cd5pP8cqZz/I0Gg//+poPxD6aD/i42c/9fpoP/AyaT+TPmk/aGRpP6GVaz+2MWk/cgBpP7p5
aD9LXGg/tSloP4kMaT/WtGg/4UdpP2juaD9ogGg/NMpoPzhqaT8c1mk/26xpP1M8aD+9Lmk/
o1tqP6+AaT8Ll2k//FBpP2LhaT9qlGk/fiNpPy99aT9r4Gk/T5xpP1a5aD9JBGo/zw1pP2wr
aT+3g2k/4EtqP6oeaT+49Go/BlRrP/g4aj8ZAGs/jE5rP5+waj989Wk/ae5pPy2saj9Ssmk/
IXNqP2YYaj+ZFmo/hqZpP9rraT+0jGo/F3xpP4h6aT/ASms/S4BqP/GpaT+uMWo/uC5rPzDr
aT8GLWo/EmFrP8oxaj9Txmo/40tqP0T3aT/Grmo/2xVrP1Rqaj+dVGs/0yFrP/yHaj9SyGk/
NzlrP3kNaz/xiGs/GINqP6Ucaz9Xu2o/in1rP6Bgaj9ErGs/h9pqP+1kaj8XLWw/28VrP5H8
aj8kw2o/</AssayYData></Step><Step><CommonData><SampleLocation>10</SampleLocation><SampleID></SampleID><SampleGroup></SampleGroup><SampleInfo></SampleInfo><SampleRow>H</SampleRow><SamplePlate>1</SamplePlate><WellType>BUFFER</WellType><Concentration>-1</Concentration><ConcentrationUnits>µg/ml</ConcentrationUnits><MolarConcentration>-1</MolarConcentration><MolarConcUnits>nM</MolarConcUnits><MolecularWeight>-1</MolecularWeight><Temperature>25</Temperature><StartTime>2221664</StartTime><AssayTime>180</AssayTime></CommonData><FlowRate>600</FlowRate><StepType>ASSOC</StepType><StepName>Association</StepName><StepStatus>OK</StepStatus><ActualTime>179.999</ActualTime><CycleTime>0.2</CycleTime><AssayXData Points="900">i7/fRPHF30RYzN9EttLfRCXZ30SL399E8eXfRFjs30S+8t9EJfnfRIv/30TpBeBEWAzgRL4S
4EQlGeBEix/gRPEl4ERYLOBEvjLgRBw54ESLP+BE8UXgRFhM4ES+UuBEJVngRItf4ETxZeBE
WGzgRL5y4EQleeBEi3/gRPGF4ERYjOBEvpLgRCWZ4ESLn+BE6aXgRFis4ES+suBEJbngRIO/
4ETxxeBEWMzgRL7S4EQl2eBEi9/gRDvm4ERY7OBEvvLgRCX54ESD/+BE6QXhRFgM4US+EuFE
HBnhRIMf4UR0JuFEWCzhRL4y4UQlOeFEiz/hROlF4USiTOFEvlLhRCVZ4USLX+FE8WXhRFhs
4US+cuFEJXnhRIt/4UTxheFEUIzhRL6S4UQlmeFEi5/hRPGl4URQrOFEvrLhRCW54UQewOFE
8cXhRGDM4US+0uFEJdnhRIvf4UTp5eFEWOzhRL7y4UQl+eFEi//hRPEF4kRYDOJEvhLiRCUZ
4kSDH+JE8SXiRFgs4kS+MuJEJTniRIs/4kTpReJEWEziRL5S4kQlWeJEg1/iRPFl4kRYbOJE
tnLiRCV54kSLf+JE6YXiRFCM4kS+kuJE4ZniRIuf4kTppeJEWKziRL6y4kQlueJEi7/iROnF
4kRYzOJEvtLiRBzZ4kSL3+JE6eXiRFDs4kS28uJEJfniRIv/4kTxBeNEWAzjRL4S40QlGeNE
ix/jRPEl40RYLONEvjLjRCU540SDP+NE6UXjRFhM40S+UuNEHFnjRItf40TxZeNEWGzjRL5y
40QleeNEg3/jROmF40RYjONEtpLjRByZ40SLn+NE8aXjRFCs40S2suNEJbnjRIO/40TxxeNE
WMzjRL7S40Ql2eNEi9/jROnl40RQ7ONECPPjRCX540SD/+NE6QXkRFgM5ES+EuREhxnkRIMf
5ETpJeREWCzkRLYy5EQcOeREiz/kROlF5ERYTOREvlLkRCVZ5ESLX+RE6WXkRFhs5ES2cuRE
JXnkRIt/5ETpheREUIzkRLaS5EQcmeREi5/kRPGl5ERYrOREvrLkRCW55ESLv+RE8cXkRFjM
5ES+0uREHNnkRIPf5ETx5eREWOzkRLby5EQc+eREi//kRPEF5URYDOVEvhLlRCUZ5USLH+VE
8SXlRFAs5US2MuVEJTnlRIM/5UTxReVEWEzlRLZS5UQlWeVEi1/lROll5URYbOVEvnLlRCV5
5USLf+VE8YXlRFCM5US2kuVEHJnlRIuf5URcpuVEWKzlRL6y5UQlueVEi7/lRPHF5URQzOVE
xtLlRCXZ5USL3+VE8eXlRFjs5US28uVEJfnlRIP/5UTxBeZEWAzmRL4S5kQlGeZEgx/mRPEl
5kRQLOZEvjLmRBw55kSLP+ZE8UXmRFBM5kS2UuZEHFnmRINf5kTpZeZEWGzmRL5y5kQleeZE
i3/mRPGF5kRYjOZEtpLmRByZ5kSDn+ZE6aXmRFis5kS2suZEJbnmRO2/5kTxxeZEUMzmRL7S
5kQl2eZEi9/mRPHl5kRY7OZEvvLmRBz55kSD/+ZE6QXnRFAM50S2EudEHBnnRIMf50RMJudE
WCznRLYy50QcOedEgz/nRPFF50RQTOdEtlLnRCVZ50SDX+dE6WXnRFhs50S2cudEJXnnRIN/
50TxhedEWIznRL6S50QcmedEi5/nRPGl50RQrOdEvrLnRCW550SDv+dE8cXnRFDM50S20udE
HNnnRIvf50Tx5edEUOznRL7y50Qc+edEg//nROkF6ERQDOhEthLoRCUZ6ESDH+hE6SXoRFgs
6ES2MuhEHDnoRIM/6ETpRehEWEzoRLZS6EQlWehEg1/oROll6ERYbOhEvnLoRCV56ESLf+hE
8YXoRFCM6EQIk+hEJZnoRIOf6ETppehEUKzoRLay6EQluehEg7/oRPHF6ERYzOhEttLoRBzZ
6ESL3+hE8eXoRHns6ES+8uhEHPnoRIP/6ETxBelEUAzpRLYS6UQcGelEix/pROkl6URQLOlE
tjLpRBw56USDP+lE8UXpRFhM6US2UulEHFnpRINf6UTxZelE/GzpRL5y6UQceelEg3/pROmF
6USgjelEtpLpRByZ6USLn+lE6aXpRFCs6US2sulEJbnpRIu/6UTxxelEUMzpRLbS6UQl2elE
g9/pROnl6URQ7OlEtvLpRBz56USL/+lE6QXqRFAM6kS2EupEHBnqRNUf6kTxJepEUCzqRLYy
6kQlOepEiz/qROlF6kRQTOpEtlLqRCVZ6kTVX+pE6WXqRFBs6kS2cupEHHnqRIN/6kTphepE
UIzqRLaS6kQcmepEL6DqRPGl6kRQrOpEtrLqRCW56kSDv+pE6cXqRFDM6kS20upEHNnqRIPf
6kTp5epEUOzqRLby6kQl+epEg//qROkF60RQDOtEthLrRBwZ60SDH+tE6SXrRFgs60S+MutE
JTnrRIM/60TxRetEUEzrRLZS60QcWetEi1/rROll60RQbOtEtnLrRBx560SDf+tE6YXrRFCM
60Qxk+tEJZnrRIuf60TxpetEWKzrRLay60QluetEi7/rROnF60RQzOtEttLrRCXZ60SD3+tE
6eXrRFDs60S+8utEHPnrRIP/60TpBexEUAzsRLYS7EQcGexEgx/sROkl7ERQLOxEtjLsRBw5
7ESDP+xE6UXsRFhM7ES+UuxEPVnsRINf7ER9ZuxEUGzsRLZy7EQceexEg3/sROmF7ERYjOxE
tpLsRByZ7ESDn+xE6aXsRFis7ES2suxEHLnsRIO/7ET6xexEWMzsRLbS7EQc2exEg9/sROnl
7ERQ7OxEvvLsRCX57ESD/+xE8QXtRFAM7US+Eu1EHBntRIMf7UTxJe1EUCztRLYy7UQcOe1E
gz/tROlF7URYTO1EtlLtRBxZ7USDX+1E6WXtRFhs7US+cu1EHHntRIN/7UTphe1EUIztRLaS
7UQlme1Eg5/tROml7URQrO1EtrLtREW57USDv+1E6cXtRFDM7US+0u1EHNntRIPf7UTp5e1E
UOztRL7y7UQl+e1Eg//tRPEF7kRQDO5EthLuRBwZ7kSDH+5E6SXuRFgs7kS2Mu5EHDnuRIM/
7kTpRe5EUEzuRLZS7kQcWe5Eg1/uROll7kRQbO5EtnLuRBx57kSDf+5E6YXuRFCM7kS2ku5E
HJnuRIOf7kTxpe5EUKzuRL6y7kQcue5Eg7/uROnF7kRQzO5EttLuRBzZ7kSD3+5E8eXuRFDs
7kS28u5EHPnuRIv/7kTxBe9EUAzvRLYS70QlGe9Egx/vRPEl70RQLO9EtjLvRBw570SDP+9E
6UXvRFBM70S2Uu9EHFnvRItf70TxZe9EUGzvRL5y70Qlee9Eg3/vROmF70RojO9EtpLvRCWZ
70SDn+9E8aXvRFCs70S2su9EHLnvRIu/70Txxe9EWMzvRLbS70Ql2e9Ei9/vROnl70RQ7O9E
tvLvRBz570SL/+9E6QXwRFgM8ES2EvBEJRnwRIMf8ETpJfBEWCzwRL4y8EQlOfBEgz/wROlF
8ERQTPBEtlLwRBxZ8ESDX/BE6WXwRFBs8ES2cvBEHHnwRIN/8ETphfBEUIzwRMaS8EQcmfBE
g5/wROml8ERYrPBEvrLwRCW58ESDv/BE6cXwRFjM8ES+0vBEHNnwRIvf8ETx5fBEWOzwRL7y
8ET4+vBEAgLxRNEJ8USbD/FEmRTxRI8Z8USLH/FE8SXxRFgs8US+MvFEJTnxRIs/8UTxRfFE
WEzxRMZS8UQlWfFEi1/xRPFl8URYbPFEvnLxRCV58USLf/FE8YXxRFiM8US+kvFEJZnxRIuf
8UTxpfFEWKzxRL6y8UQlufFEi7/xRPHF8URYzPFEvtLxRCXZ8USL3/FE8eXxRFjs8US+8vFE
JfnxRIv/8UTxBfJEWAzyRL4S8kQlGfJEix/yRPEl8kRYLPJEvjLyRCU58kSLP/JEGkbyRFhM
8kS+UvJEJVnyRItf8kTxZfJEWGzyRL5y8kQlefJEi3/yRPGF8kRYjPJEvpLyRCWZ8kSLn/JE
8aXyRFis8kS+svJEJbnyRIu/8kTxxfJEWMzyRL7S8kQl2fJEi9/yRPHl8kRY7PJEtvLyRCX5
8kSL//JE8QXzRFgM80S+EvNEJRnzRIsf80TxJfNEUCzzRJsz80QlOfNEiz/zRPFF80RQTPNE
vlLzRCVZ80SLX/NE8WXzRFhs80S+cvNEJXnzRIt/80TxhfNEWIzzRL6S80QcmfNEi5/zRPGl
80RYrPNEvrLzRCW580SLv/NE8cXzRFjM80S+0vNEJdnzRIvf80Tx5fNEWOzzRL7y80Ql+fNE
i//zRPEF9ERYDPREvhL0RCUZ9ESLH/RE8SX0RFgs9ES+MvREHDn0RIs/9ETpRfREWEz0RL5S
9EQcWfREi1/0ROll9ERYbPREvnL0RCV59ESLf/RE8YX0RFiM9ES+kvREJZn0RIOf9ETxpfRE
UKz0RL6y9EQlufREi7/0RPHF9ERYzPREvtL0RCXZ9ESL3/RE8eX0RFjs9ES28vREJfn0RIv/
9ETxBfVEWAz1RL4S9UQtGfVEix/1RFQm9URYLPVEvjL1RAo69USLP/VE8UX1RFhM9US+UvVE
JVn1RItf9UTxZfVEWGz1RLZy9URuefVEi3/1RPGF9URYjPVEvpL1RCWZ9USLn/VE8aX1RFis
9US+svVEHLn1RIu/9UTpxfVEWMz1RL7S9UQl2fVEg9/1RPHl9URY7PVEvvL1RCX59USD//VE
8QX2RFgM9kS+EvZEJRn2RIMf9kTxJfZEcCz2RL4y9kQcOfZE</AssayXData><AssayYData Points="900">xxBqP3IUaj9O9Wk/r/RpP+p5aj/lJms/bH9pP0slaz+tfmo/AkprPx4Faz8gFWs/4X1qP5nF
aj8r7Ws/HzdrP49hbD9fLmw/2BVrPwpoaz/38Gs/ydJqP2IJbD/QZWs/6sRsPyuPaz/4W20/
pDlsP+1Faz8sWWw/nRVtPygJbT8vSW0/xvJsP0YEbT+Ikm0/2DhsPzFXbT9f2G0/px9sP0ae
bT8rDW0/TkNtP9DZaz/eQm0/wrhtP+i5bD+tmGw/L3dsP8s2bT+8J20/SCBsPz2ybT9yoG0/
Db1tP6cQbD/gZG0/lt9tP0Xlaz9csW0/DfltP1VsbT9pIW0/aNxtP6KkbT+JSW0/1OJtP/QG
bz8xnm0/myBuP1rRbT+1KG4/QhNuP/kMbz/+h20/TbttP6+pbj/hDm0/++FvP0qyaz8RGG4/
g0luP6OybT/Nkm4/D4dsPycIbT8NPm4/3EttP8InbT/ynm0/cgRtP7qQbT9/F28/p59tPxXb
bD/XuW4/XSlvP9Mzbj9v+W0/9NBuP1kkbz/FmG0/NK1uP3P/bT9BEm4/E/NtP23kbT/OBm0/
2lpuP4Rubj+esG8/yu5uPxKmbz/5cm8/P+JuP1rhbj8vTHA/JlRuP4MFbz/ugG8/IYNuP4p1
bj+cQm4/xPxuP3PObz/mC24/s4NvP6bIbT9r5G4/SllvP9y6bz/rwW4/15FuP63abj+QlW4/
6PNvP8Aubz+LVm8/VAJwP5Cobz/4xG4/wrBvP51mbz9ay24/p69vP8Ojbj+NX28/I61vP7+S
cD9LKW8/HChwPzOQbz/eLXA/T+ZuP43Bbj9VoW8/kftuP2MIbz937G8/3UVwP7FecD/K3G8/
aTdvP20GcD/6PW8/WQpvPwaGbj/LQ3A/pJxvP7rCcD+bBHE/59puP814cD/vfnA/bvhvP51g
bz8OBXA/JiFvP7WVbz9TU28/woVwP4ZQbz/VsXA/pI5vPwJUbz9XB3A/4LNwPzxebz9c2HA/
shFwP0ZlcD/oUW8/w79vP4RHcD9GFnE/OXJwP3MIcT/V0nA/hhlxP5qvbz9jWXA/9K1vPzpV
cD9hhW8/GGVvP1QscD+hHnA/eidxP4wPcT8bHXE/IGVxPwi1cD/cn3I/msxwP8EwcT/J1nE/
VitwP++bbz+jbHA/mIJwPxPlcT8y03A/nYZxP5LGcD9fanA/5RtxPx0/cD/hPXE/FRRwPxMx
cT+8j3A/WoNxPxqEcT8lMnA/SedwP6DMcT/a628/76JxPxs7cT+WqW8/Yt1wP5FgcT/ijG8/
UeNwP878cD+/Y3E/NHZxP9oBcT9493A/qbZxPwpdcT+EF3I/6q9xP4cQcT/IZ3E/TpZxPxzy
cD94LHE/IPBxP8GBcj8wjHA/OWtxPz1ScT/IFXA/awRwP+CBcT8jlXE/zTNwP/bocD9LvnE/
jQZxP1nGcT/YbXI/MN5xP5xFcj+SXnI/kjBzP5LLcj9VW3E/kUByP8gXcz8cEnI/mfNxP3i9
cj+EKHM/OZNyP5sIcT9hYXI/QfhyPwNFcj8Pl3I/iSRyP56wcT+jCXI/CAJyPxurcT+kxHE/
M0FzP8OZcj9QK3M/TJRyP56bcj8TBnI/Ey9yP/7Pcj/0NXM/e89zP+dRcj/QRHI/B+RxP36j
cz9ALHM/FHdyPxbWcT/sgXI/gJpyP5Wscj/YDnM/xmdzP75Gcz9a1nI/Q2tyP5SOcz8hXHI/
hAR0P2aacz8tN3I/6k5yP3fzcj9+SnM/1/hyPzHrcT9PC3I/lzZzP5Uhcz8T3XI/EbdzP6uH
cz+Oe3I/KEVyP4F/cz/BGHM/kkpzP3mCcz95ZXM/5sdyPzplcj+n0XI/2ZpyPyCRcz9EqXM/
w1VyP6qocz+F6nI/QrhyP6l8cz+/zXI/qVV0P0Tlcz//MHQ/yjByP1qkcz8HRHM/CWt0P51A
cz/tYXM/JetyP92FdD+ksHM/YKJ0P2Ytcz/dr3M/iuVzP5l3cz/mw3M/U6lzP9uzcz/Be3M/
o4FzPx1Icz8MM3Q/aItzP/2Hcj/FrnQ/wCx0P0Qecz9B5nM/L1ZzP1i8dD8+2nM/fp9zPxfq
dD98sXM/+6x0P5Dvcz/FD3M/6KlyP2qScz/YU3Q/5FB0P5tMcz/uanU/W5p0P1PEdD8EvHQ/
1Q5zPzd4cz8kbnM/v3x0P1t/dD/5t3Q/fNRzP4uydD89ZnQ/pGt0PyULdT+doHQ/cop0Pylt
dT+dJ3Q/qFl0PxWcdT+FcnU/xrh0P1StdT+THHQ/mIV0PxGbdD/ClHQ/s0N0P4H2dD+KZXU/
eOx1P8+GdD+quHQ/tQd2P1lodT9VAnU/A+5zP8sJdT8ACHU/LtZ0P0J0dD+oA3U/6aJ1P8lP
dT8yMXU/cL10P7l1dD/FvHQ/cZp0Pyb5dD/3inU/AA51P9UEdT9KqnQ/znN1P+RzdD9A43U/
tpJ1P41HdT+7wHQ/AYZ0P5H4dD8fwHU/ZzN1P6FpdD98FnQ/e7h0P3yedD+sPHU/ft50P6Nf
dj9rh3Q/gtJ1P+gXdT+BrXY/8j11P+gydT+VIHU/ijJ1P+67dD/RfnU/OS11P67mdD+rZnQ/
0xF1P7l3dD+SI3U/QCZ1P0CkdT9GgnU/8q11PxJudT/0MHU/Nb10P3J+dj+s73M/I9V1P4Oj
dT/CdHU/eO51P+xOdT9+XHU/jTV1P3fXdT+1JHU/L4Z2P+P4dT8rDHY/HfR1P8vsdD+2v3U/
zvF0P0WSdT8lSnU/Hy51Py7fdD8JCnU/ZFN0P2vRdT8nKnU/pwp2P6GbdT+IVnU/EaV2P0sw
dj8cvHY/vkp1Pw00dj/KWXY/Ead0Pzb3dT/6YXY/7NN2P81wdT9bgXU/gRV2P++Sdj/LGnc/
q8B2P+UJdz9pO3Y/m8x2P5uudT8zTXY/b6p2P/GHdj+lxHY/9L92P6SUdj8JWnc/UaF1P6GS
dT9+LHY/R2l1P6yNdT8OMnY/gJV3P5zSdj98qnY/72h0PwHedj/sfnY/iTp1PzWldj8Hg3Y/
1fl2P8+ReD/UkXU/Pi52P64Odz///XU/3+N2P+Ewdj+YU3Y/j8F1P9DOdj/IKnc/muN2Pwg3
dj+w13Y/R1Z2P65jdz9+uXY/vPp1P9GDdz9FQ3Y/+FN3Pwoudz8fz3c/Jeh2Py2Hdz90Wng/
/JZ2PzYidj9tnXY/65N2P5whdz/PNXY/6qp3Pw9fdT814XY/rx13P24Mdj8rDnc/jw14P2fX
dj/DYHg/jbt3P6Gndz/WK3g/WPx2P3uFdz/3T3c/bGJ3P/95dz9NKnY/PFh3P3ogdj9kj3c/
UJh2P3dqdz9OdHg/4TB3P39DeD9qCng/Frh5P2Npdz8b+nY/hCt4P0BheD+/U3c/ZRh4P5tw
dj8tGnc/MGN4P3hkeD/ADHg/IoB4P3+kdj+aDHc/6CR3P4f6dj+Msnc/nhh3P24aeD9sqHc/
wJV2P/wkeT8UFXg/9x93PxlPeD98uXc/BKB3P2Cbdj95CHg/zit5Pzhkdz/MPHg/O3B3P0r3
dz9kQng/3rh4P2PBdz/S3Xc/HOV4P/TUdz9ijHc/vLh3P0/Kdz9cQ3g/6GB3P4a8dz9ZtXg/
iLx3P/jgdj9Xqng/YY53P8OYeD82nng/mR94P5BceD9IV3c/KvR4Px2meD+yIHc/Lnt5P1w8
eD8tonc/tSB4P64VeD8Uk3c/3Dp4P5vYdz9dgXY/Z0l4Pw6GeD8fEXk/Xol4P9qjeD/9Jng/
Mex5P9HAeT/u7ng/o3l4P9qadz/k9nc/Ijp4P+YQeD+cy3c/Phh5P8kfeT9wfnc/beF3Pyd7
dz+g5nc/fNx4P4mUdz90F3c/f0N5P0V9eD+VGHc/lxp6Px1ndz90F3g/nr94P5iveD8AEHg/
cpN4P0PTeD+/nXg/D0Z5PzjAdz/Yang/hth4P7m1dz8APHg/5aV4P+6vdz854ng/Q5d4P++o
eD+BJXg/ARd5PzrjeD+fEHg/GMp5Pw+ZeD/US3k/C0t5P3EpeT+jPnk/duR4PyGpeD/5KHk/
cXR4P6nneD+Ah3g/mWN5PwGReT+tqXg/4pp4P2W5eT/g13k/NrN4P4xHej/BWnk/5od5P2hA
eT/3CHo/9m55P9vjeT8Ik3g/F+94PwmUeD9Zv3g/hSV5PyFbeT+pyng/Ot55P+3oeT+gk3k/
fP54P/qHeT/Ot3g/lbd5P7EgeT9kbnk/M5d5P+lpeT9FMXk/+kp6P3TNeT9PhXg/zQx5P+qo
eT8+M3k/fc96P+wbeT8U3nk/Lbp5P8U2ej87nHk/e1V5P/zBeT8T5Xk/GF16P743eT8k1Ho/
w7h6P0b6eT+v93k/zAp6P7PEeT+yL3o/+Ot5P/PVej/QfHo/btV5P5WQeT9+AHs/Bmh6P4XC
ej9bVnk/wD16P9RreT86Eno/C2V5P9Dcej/GLno/qcN6PwzEej9tvXk/YIB6P8Mvej9wmnk/
BzR7P+gZeT/xHXk/OVd6P92Cej8zLXs/JlZ5P7ISej9iTns/z6x5P0EHej9z2Xo//a15P83n
ej+WmXk/3LV6P2ZKej94B3o/7sh5P9tDez/3X3o/i0R6P9Jtej/QxXo/C0d6P8dcej/v+no/
zoR6P+Zxej/DMXo/Hs55P7dleT9zE3o/eOR6P6K6eT85JXk/ot56P+5xez/ZtXk/JyJ7P0/G
eT9ugHs/yn17P4mJej/KNXo/HD56P9FKej/kkXo/YxB7P9rqej/unnk/gV57P9zgeT//CXo/
Wkp7P2UYez+yh3s/Emt6Pyf7ej8ArHs/Xzd7P0MNez9JEXs/</AssayYData></Step><Step><CommonData><SampleLocation>1</SampleLocation><SampleID></SampleID><SampleGroup></SampleGroup><SampleInfo></SampleInfo><SampleRow>H</SampleRow><SamplePlate>1</SamplePlate><WellType>BUFFER</WellType><Concentration>-1</Concentration><ConcentrationUnits>µg/ml</ConcentrationUnits><MolarConcentration>-1</MolarConcentration><MolarConcUnits>nM</MolarConcUnits><MolecularWeight>-1</MolecularWeight><Temperature>25</Temperature><StartTime>2410506</StartTime><AssayTime>180</AssayTime></CommonData><FlowRate>600</FlowRate><StepType>DISASSOC</StepType><StepName>Dissociation</StepName><StepStatus>OK</StepStatus><ActualTime>180</ActualTime><CycleTime>0.2</CycleTime><AssayXData Points="900">gj/2ROBF9kRPTPZErVL2RBxZ9kSCX/ZE4GX2REds9kS1cvZEE3n2RHp/9kTghfZER4z2RK2S
9kQcmfZEep/2RPGl9kRPrPZEtbL2RBO59kSCv/ZEY8b2RE/M9kS10vZEHNn2RHrf9kTo5fZE
R+z2RK3y9kQT+fZEgv/2ROAF90RHDPdEtRL3RBMZ90SCH/dE6CX3REcs90S1MvdEEzn3RII/
90TgRfdER0z3RLVS90QTWfdEgl/3ROBl90RPbPdErXL3RBN590R6f/dE6IX3RE+M90StkvdE
HJn3RHqf90TgpfdER6z3RK2y90QcufdEer/3RODF90RPzPdErdL3RBPZ90SC3/dE6OX3REfs
90S18vdEE/n3RHr/90ToBfhERwz4RK0S+EQcGfhEgh/4ROgl+ERPLPhErTL4RBw5+ESCP/hE
6EX4RE9M+ES1UvhEHFn4RIJf+EToZfhET2z4RK1y+EQcefhEgn/4ROCF+ERPjPhErZL4RBOZ
+ER6n/hE6KX4REes+EStsvhEHLn4RIK/+EToxfhER8z4RK3S+EQB2vhEweD4ROjl+ERH7PhE
tfL4RBP5+ER6//hE6AX5REcM+US1EvlEExn5RHof+UTgJflETyz5RK0y+UQTOflEej/5ROhF
+URPTPlEtVL5RBNZ+UR6X/lE4GX5REds+UStcvlEHHn5RIJ/+UTghflER4z5RK2S+UQTmflE
ep/5ROCl+URHrPlErbL5RBO5+UR6v/lE4MX5RE/M+US10vlEE9n5RILf+UTo5flER+z5RK3y
+UQc+flEev/5ROAF+kRPDPpEtRL6RBMZ+kR6H/pE4CX6REcs+kS1MvpEHDn6RHo/+kToRfpE
T0z6RK1S+kQTWfpEel/6ROhl+kRHbPpErXL6RBx5+kR6f/pE6IX6REeM+kStkvpEHJn6RHqf
+kTopfpET6z6RLWy+kQcufpEgr/6RODF+kRHzPpEtdL6RBzZ+kR63/pE4OX6RE/s+kSt8vpE
HPn6RHr/+kToBftERwz7RLUS+0QTGftEgh/7ROAl+0RHLPtErTL7RBM5+0R6P/tE6EX7REdM
+0StUvtEE1n7RHpf+0ToZftER2z7RK1y+0QTeftEgn/7ROCF+0RPjPtErZL7RBOZ+0R6n/tE
4KX7RE+s+0StsvtEE7n7RHq/+0ToxftET8z7RK3S+0QT2ftEgt/7RODl+0RH7PtErfL7RBP5
+0R6//tE4AX8REcM/EStEvxEExn8RIIf/EToJfxERyz8RK0y/EQTOfxEgj/8ROBF/ERPTPxE
rVL8RBNZ/ESCX/xE4GX8REds/EStcvxEE3n8RIJ//EQRhvxET4z8RK2S/EQTmfxEgp/8ROCl
/ERHrPxEMLP8RBO5/ER6v/xE4MX8REfM/ESt0vxEE9n8RHrf/ETg5fxER+z8RK3y/EQT+fxE
ev/8ROAF/URHDP1ErRL9RBMZ/UR6H/1E4CX9REcs/UStMv1EHDn9RHo//UTgRf1ET0z9RK1S
/UQTWf1Eel/9ROBl/URHbP1EtXL9RBN5/UR6f/1E4IX9REeM/UStkv1EHJn9RHqf/UTgpf1E
R6z9RK2y/UQTuf1Eer/9RODF/URHzP1ErdL9RBPZ/UR63/1E6OX9REfs/UTG8v1EE/n9RIL/
/UTgBf5ERwz+RK0S/kQcGf5Eeh/+ROAl/kRPLP5ErTL+RBM5/kR6P/5E4EX+REdM/kStUv5E
E1n+RHpf/kTgZf5ET2z+RK1y/kQTef5Een/+ROiF/kRHjP5ErZL+RByZ/kR6n/5E4KX+REes
/kS1sv5EJLn+RHq//kTgxf5ER8z+RK3S/kQT2f5Eet/+RODl/kRH7P5ErfL+RBP5/kR6//5E
4AX/REcM/0StEv9EExn/RHof/0TgJf9ERyz/RLUy/0QTOf9Eej//ROBF/0RHTP9ErVL/RBNZ
/0SCX/9E4GX/REds/0Stcv9EHHn/RIJ//0Tghf9ER4z/RK2S/0QTmf9Egp//ROCl/0RHrP9E
rbL/RBO5/0R6v/9E6MX/REfM/0St0v9EE9n/RHrf/0Tg5f9ET+z/RLXy/0QT+f9Eev//RPAC
AEUjBgBFVgkARYoMAEW9DwBF8BIARSMWAEVWGQBFjhwARb0fAEXwIgBFIyYARVspAEWKLABF
vS8ARfQyAEXDNgBFVjkARY48AEXFPwBF8EIARSNGAEVbSQBFjkwARb1PAEX0UgBFJ1YARVtZ
AEWKXABFvV8ARfRiAEUjZgBFW2kARYpsAEXBbwBF8HIARSd2AEVWeQBFjnwARQOAAEXwggBF
J4YARVaJAEWOjABFvY8ARfSSAEUnlgBFW5kARY6cAEXBnwBF9KIARSemAEVbqQBFjqwARcGv
AEXwsgBFJ7YARVu5AEWOvABF2r8ARfTCAEUnxgBFW8kARY7MAEXBzwBF9NIARSfWAEVb2QBF
jtwARcHfAEX04gBFJ+YARVvpAEWO7ABFwe8ARfTyAEUn9gBFW/kARY78AEXB/wBF9AIBRScG
AUVbCQFFjgwBRcEPAUX0EgFFJxYBRVsZAUWOHAFFwR8BRfQiAUUnJgFFXykBRY4sAUXNLwFF
9DIBRSc2AUVbOQFFjjwBRcE/AUX0QgFFJ0YBRVtJAUWOTAFFwU8BRfRSAUUnVgFFW1kBRY5c
AUXBXwFF9GIBRSdmAUVbaQFFjmwBRcFvAUX0cgFFJ3YBRVt5AUWOfAFFwX8BRfSCAUUnhgFF
W4kBRY6MAUXBjwFF9JIBRSeWAUVbmQFFjpwBRcGfAUX0ogFFJ6YBRVupAUWOrAFFwa8BRfSy
AUUntgFFW7kBRY68AUW9vwFF9MIBRSfGAUVbyQFFjswBRcHPAUX00gFFJ9YBRVvZAUWK3AFF
wd8BRfTiAUUn5gFFW+kBRY7sAUXB7wFF9PIBRSf2AUVb+QFFjvwBRcH/AUX0AgJFJwYCRVsJ
AkWODAJFwQ8CRfQSAkUnFgJFWxkCRY4cAkU0IAJF9CICRScmAkVbKQJFjiwCRcEvAkXwMgJF
JzYCRVs5AkXPPAJFwT8CRfBCAkUnRgJFW0kCRY5MAkXBTwJF9FICRSdWAkVbWQJFjlwCRcFf
AkX0YgJFJ2YCRVtpAkWKbAJFwW8CRfRyAkUndgJFW3kCRct8AkXBfwJF9IICRSOGAkVviQJF
jowCRcGPAkX0kgJFI5YCRVuZAkWKnAJFwZ8CRfCiAkUjpgJFW6kCRYqsAkXBrwJF9LICRSO2
AkVbuQJFjrwCRcG/AkX0wgJFJ8YCRVvJAkWKzAJFwc8CRfTSAkUw1gJFW9kCRY7cAkXB3wJF
9OICRSfmAkVb6QJFiuwCRebvAkX08gJFJ/YCRVv5AkWO/AJFwf8CRfQCA0UnBgNFWwkDRY4M
A0XBDwNF9BIDRScWA0VbGQNFohwDRcEfA0X0IgNFJyYDRVspA0WOLANFvS8DRfQyA0UnNgNF
WzkDRYo8A0W9PwNF9EIDRSdGA0VbSQNFikwDRcFPA0X0UgNFJ1YDRVtZA0WOXANFwV8DRfRi
A0UnZgNFVmkDRY5sA0XBbwNF9HIDRSd2A0VWeQNFjnwDRb1/A0X0ggNFI4YDRVuJA0WOjANF
wY8DRfSSA0UnlgNFW5kDRY6cA0XBnwNF9KIDRSemA0VbqQNFiqwDRcGvA0X0sgNFI7YDRVu5
A0WOvANFwb8DRfTCA0UjxgNFW8kDRY7MA0XBzwNF9NIDRSfWA0VW2QNFitwDRcHfA0X04gNF
I+YDRVvpA0WK7ANFwe8DRfTyA0Uj9gNFW/kDRY78A0XB/wNF9AIERSMGBEVbCQRFjgwERcEP
BEX0EgRFJxYERVsZBEWKHARFwR8ERfQiBEUjJgRFWykERYosBEXBLwRF9DIERSc2BEVWOQRF
ijwERb0/BEX0QgRFJ0YERVtJBEWOTARFwU8ERfRSBEUjVgRFW1kERY5cBEXBXwRF9GIERSNm
BEVbaQRFjmwERb1vBEX0cgRFI3YERVt5BEWKfARFwX8ERfSCBEUnhgRFW4kERY6MBEXBjwRF
9JIERSeWBEVWmQRFipwERb2fBEX0ogRFI6YERVupBEWOrARFva8ERfSyBEUntgRFW7kERY68
BEXBvwRF8MIERSfGBEVbyQRFiswERcHPBEX00gRFJ9YERZTZBEWO3ARFvd8ERfDiBEUn5gRF
VukERYrsBEXB7wRF9PIERSf2BEVW+QRFjvwERcH/BEX0AgVFIwYFRVsJBUWKDAVFvQ8FRfAS
BUUjFgVFWxkFRY4cBUXBHwVF9CIFRScmBUVbKQVFjiwFRb0vBUUNMwVFJzYFRVs5BUWOPAVF
vT8FRWdDBUUnRgVFW0kFRYpMBUXBTwVF+FIFRSNWBUVWWQVFjlwFRcFfBUXwYgVFI2YFRVZp
BUWObAVFwW8FRTJzBUUndgVFVnkFRY58BUXBfwVF8IIFRSOGBUVWiQVFjowFRb2PBUUFkwVF
I5YFRVaZBUWKnAVFwZ8FRfSiBUUjpgVFW6kFRY6sBUW9rwVF8LIFRSO2BUVWuQVFirwFRcG/
BUX0wgVFJ8YFRVbJBUWOzAVFvc8FRfTSBUVI1gVFW9kFRY7cBUXB3wVF9OIFRXnmBUVW6QVF
0+wFRcHvBUXw8gVFJ/YFRYz5BUWi/AVFvf8FRfACBkUjBgZFWwkGRZIMBkW9DwZF9BIGRScW
BkVbGQZFihwGRb0fBkX0IgZFJyYGRVYpBkXoLAZFvS8GRfAyBkUjNgZFWzkGRYo8BkW9PwZF
9EIGRSNGBkVWSQZFikwGRcFPBkXwUgZFI1YGRVZZBkWOXAZF</AssayXData><AssayYData Points="900">HAN5P4agej+pFHo/lt14PyGpeD/13Ho/ZoV6P5bteT9mtXk/UGJ5P3o4ej/XfXk/CNt5P30s
ej+qOno/q4t5P6yeej/xfno/HfV5PwM9ej8/w3o/ki96P+DJeT/+WXo/hJ56PwmOej9y/Hg/
L516P2o7ej9ZHno/bGl6P9rbeT+rdnk/b5N6Py3yeT/3G3s/LtR5P2mJej9WR3k/yyh6P1D7
eD/M6Hg/2Dl6P9BRej9CPXo/ZIl5PwLlej9BUXo/svp6P6Eeez9BNnk/3OJ5PzKaeT9seHo/
0j16P5MSej8Hmno/Vxt7PzeZeT9o2Hk/Lyp5P9+QeT83Yns/8CJ6P9plez8Fino/IFp6P8/2
eT8mL3k/QhB7PyfMej+rK3s/RUt7P2b3ej+sPHs/n257P/zpeT/x2nk/yQV8PyLPeT9h5Hk/
9oh5P3WEez8w2nk/Xr56Pxhxez8YW3s/zgJ7P4iNej8k/3k/Yrh6P1yRej8je3o/tfl5P1UD
ez9ugHo/iG55Pz84ez8aX3o/eYV6P+eleT/ZuHo/Y0F7PzVSez812Hk/8f56PxrFej+NQ3s/
7C56P3d+ej8cDHs/IfR5P87ceT+T4nk/+vR5P3mgej/OSXs/Cql6PyTjeT9nCXs/PiJ7P4OO
ej9rono/5pZ6Pw6Kez8YPHs/0mt6P/E8ez8JtXk/vtB6P2FGej9i/nk//3Z7P0yJej8oKXs/
3wR7P/hGez/vs3o/+At8P894ej9893k/dcp5P3wuej/Og3k/hvR5P82eej8mMHk/fud5P5z4
eT+k2no/6kB6P8CCez8OqHo/zT97P5uZej+nLXo/SDN6P3epej+zs3o/FWt6P2sdej9IRXs/
aKN6PyqRez+203k/JpR6P3aMej8+9Xo/NAB7P4jUej/a3Ho/Kp96P5t9ez95Ino/Vqd6P5hY
ej+NVHs/xkF7P9Vzez8Lh3o/OHt6P7Fvej/F33o/UZZ8PyRyez+S33s/x0B7Pxthej8j23k/
G6t6P1k2ej90tHo/pCl7PwGsej/MsXo/WXJ6P71aej/IG3o/Nqp6Px8Jez/Esno/Mo57P7Z0
ej+XtXs/ZfF7Px4Uez/3M3s/ap96P1JUez/45no/ZFd6P1GYez/ILHs/sjx6P72rej8JrXo/
VBd7P1KTej9Nqns/7Ht8P7wiez+pN3s/pid7P6mbez+/53k/R657P29uez+PYns/RNV6Pzk5
ez/8xHs/fzN6P1Qnez/k23o/3MN5Px8aez/Z1Ho/Q/d7P3Qgez9qono/bTB7P11rej/5+Hk/
FtR7Pyc0fD/hP3s/l8p6P93Bej/tNno/CgR7P3yNez/XD3s/jrF7PxNZej+yyXo/Dzh7P2du
ez+VPXw/mGp6P06Yej+d83o/kDV7P5t1ez+bs3s/f2Z7P577ej/A+Ho/daF8P0zMej+Irns/
Lzd8P2+Cez9UlXo/3OF7P0MOez+2DXw/H+V8P0iUfD/0f3s/iHN7P1nNez+0n3s/BTl7P7F5
ez9wv3o/mQZ8P3Rjej+jXns/Qmd7PzcGez/Xgno/VMZ6P2chfD9HO3s/6Mh6P2gNfD+E6no/
ash7Pwgiez+r1Ho/00l6P5OVej+1HXw/glB7P8k0ez9yDXs/Gd57Px/Eez8wins/Gpp7P37s
ez8x7Ho/yrB7P23zej9D2Hs/A3p6P8lkfD/yVns/nzR9P0i9ez/ixHs/swR7P+Hvez9/2ns/
uP56P4L/ez97M3s/GDh8P5XMfD8zQHs/Rn97P6dDez8ofHs/3rJ7P6GMez+s0ns/yYN7P2R2
fD/DRXs/xDt8P1eeez+Mkns/0yN8PyXJfD/WJ3w/eGZ7P0ROez8mxXs/aAd7P8Jsez+Aknw/
geZ7P58Iej+zGXw/wOJ7P+WBez9dfno/Qs97P/sHfD8qaHw/jUh8PzjNez/kdns/gDt8P77c
ez9BKX0/mgl7Pz+1fD+4nHw/IQd9P3pafD9yw3s/b2x7P2Cfez/D7ns/QVl8P6UdfD+hQ3w/
RoB7PxxpfD81z3s/HAJ8P1gtfT93E3w/OhR8P7VufD9enXw/3ux8PyMufD/z/Hs/VMF8P0nC
fD+OHHw/CDl7P6VlfD9dMHw/vZx9P36jfD/sJn0/ZrB7P0VFfD/XHXw/2XV8P5BJez8wJns/
hvN7PzhPfD+UZns/jVV8Pz2hez/yYXw/9Jd8P6lefD/yjH0/pjh8P2BMez+F2Xw/u8F6P6ol
fD9J4nw/CCN8P+r9ez9KOHw/xxN8P1Raez+5S3s/nmp8P/xrfD94PHw/Bnx8P43OfD8XOXw/
Wsh8P50/fD/KsHs/Wd58Py3qez8IJnw/CMN8P8szej+z4Hs/AaR8P18VfD+4EHw/smt8P0cm
ez8IiXw/w5V8P0/iez/SM3w/YFl9Py+EfD9lSXw/ZEl9P+uRfD8I1Xs/bZJ8PzlVfT+kEnw/
eBd9P+mFfD9qBHw/wVd9P/C0fD+QRH0/WV97P5/BfD/q/nw/2Ix8P5eaez8g/ns/sVp8PxYZ
fD/RJn0/lDx9P1xxfD/LDX0/MY58P2jmfD9/DX4/XLR9P3RVfD+ceHw/HSh9P7ilfT+vMH0/
RB19Pyv4fD83Hn0/UXN9P6Dqez+oH30/6gh8PxHqfD+iJ3s/rWl9P1mFfD8Qp3w/9aJ9Pzsu
fD/Ms3w/81J9P67Ifj/Hr3w/cMF8P3fxfD9ck3w/ZTt9P49ufD/WgHw/8Ut9P8BmfD8H1ns/
T8d8P4f0fD+Eunw/WJZ+P7rNfD/YlHw/+Up8P8xIfD9XRnw/4/B8PyNCfD/Fi3w/v2d9P0al
fT8nKH0/I+V9P8HafD9Ownw/iAh9P3I0fT9WfXw/wmx8P0XOfT9CkX0/2rp8P9K4fD+fX30/
tmd8PxSafD8J0H0/Gex9PwIAfD+6KH0/GnR9Pw+bfD+QT34/p4V8P9FzfT/pNX4/axV9P64T
fT8+G30/qc18PyeHfT98KH4/ii19P2F6fj/W/Xw/7Ah9Pwn3fT/yNX0/9C99P/54fT8dOHw/
mEl+PxlRfj+yBH0/K2F8PygnfT+oP30/4wZ8P+WLfD8R230/b5V9P6vffT8+VH0/5bB+P7gA
fT8q830/aG59PzlKfT8RW3w/lfV8P+cZfj8EmX0/Sk19Pw5hfj+EWX0/3H19Pwf2fT9Hnn0/
zWF+P7KufD9NbX0/CoF+P6BTfT+603w/i/x9P6Wlfj9F+Xw/vIB9PzQZfT8dyn4/RtF9P1GC
fj9lrH0/AFd8P8wgfj9TzX4/jB5+P8iYfT8el30/Hcl9P5HafT+pbX0/WxJ9P0e6fT9MVn4/
kYx+PwELfj/kHH8/y2p9Pz9Ufj+Sr34/igl9PyZ/fT8vv30/XFd9P18jfj/8a38/0Ix+P6eb
fj/NIH4/ME59P20lfj9GBX4/9SV9P4mTfT+6V34/KXp9P+zWfD9Yz30/zhJ+P/gtfj/O2n0/
y7d9P5sOfz8qnn4/jA1+P8PYfT80cH0/MjR+P58Lfz+99n0/+NV+P16efT9iIX0/Rqp8Pxpx
fT+If34/rct9P5kPgD/CP34/CAJ/P83Ofj/ww30/8B9+P1QMfj/qHn4/rbl9P4fAfj/B/H0/
6eF9Pweifj9lOX4/tTZ+P0z9fT9wUn4/nW99P3yFfj+s0Hw/WJl+PwRQfj98B38/xaZ9P52U
fT8AhH0/7Et+P9G/fT9mvn4/nbF+P2Wpfz9ugn4/otZ8Pwwvfj/3Zn8/EwF+PyIcfj8V+H0/
M/Z9P+oWfj9MzH0/gD59P9XWfT9CBn4/y8d9P6nIfj8QDX4/2nR+P8Zdfj+3hX4/7t1+PyzP
fT9uUH4/zzh+P1x1fj8ozH0/fDZ+PzcQfj/xVX4/BzN+P+8Ufj8qtH4/cTN/PyPvfj9tPH4/
N/N9P8EVfj8PKX4/h/h9P5R1fz8IwH8/sqp+P9Vvfj+IeH4//Mx9P8XRfj+jX34/k6p+P8Ao
fz9c2n4/2JF9P3Znfj8ge34/yfZ+P/Yffz8lVX8/dhl+P99Cfj8GMn0/v6V+PxNKfj+ePH8/
Yb9+P5Bbfz+nHoA/pJF+PwedfT/PiX8/PN9+P0pwfj+F4H4/s+l9PzT9fj8GKH8/Ra5+Pxc/
fT/gtX4/BBF+P4m/fj9Gdn8/+iqAP93dfj/Jd34/Exd+PwK8fj/bin4/091+PwC3fT+ip34/
bbR+Py/jfz+bpH4/J2d/P2dxfz8Fx34/EAx/P+FFfj84t34/Jmp+P827fj/T034/FLB/P7wT
fj+YEoA/B2F/P3e9fT/JsH8/jjJ/P9RJfz8QbX4/OR5/PxcWfj/u3H4/dMB+P0tUfz/DNH8/
YWF+P/iTfz/5/n4/OUV/P3Lgfj9RxX4/UXp+P7jlfj9PqX4/oTF/P1T5fz/KeX4/ciZ/P8Mf
fj95ZH8/Nmp+P/Erfj8b8X8/7Qd/P9lFfz/lVH0//qJ9PxlDfT9qOn4/2gR+P5ohfz/et34/
nuV/P3bYfj9+0n8/kNB+P6Ksfz8hCoA/Zu1+P5vVfj+aVH8/WSV/P050fz+RAH8/q6p+PyAu
fz+kCn8/rst+PwllfT9hcH8/yRx/PwWBfz9kTH8/cId/P/yofj/H634/3QZ+P/bmfj8tdX8/
akN+P3Lufj+SNIA/Dk1/P0kOgD8aqH8/oMt+P9Mefz/Hpn4/uS1+P9cJfz+fbn8/fLh+P2Em
fz+6sH8/cVJ+P9gsgD+8l34/WZh/P6ebfz/Vbn4/AFx/PzwygD/6nH8/JIl/PwCefz/7CH4/
6NB/P5Fdfz83234/a19/P7Anfz+zAn8/tdZ+P2Vwfz8yCH8/</AssayYData></Step><Step><CommonData><SampleLocation>11</SampleLocation><SampleID></SampleID><SampleGroup></SampleGroup><SampleInfo></SampleInfo><SampleRow>H</SampleRow><SamplePlate>1</SamplePlate><WellType>REGENERATION</WellType><Concentration>-1</Concentration><ConcentrationUnits>µg/ml</ConcentrationUnits><MolarConcentration>-1</MolarConcentration><MolarConcUnits>nM</MolarConcUnits><MolecularWeight>-1</MolecularWeight><Temperature>25</Temperature><StartTime>2599624</StartTime><AssayTime>5</AssayTime></CommonData><FlowRate>1000</FlowRate><StepType>KREGENERATION</StepType><StepName>Regeneration</StepName><StepStatus>OK</StepStatus><ActualTime>4.99907</ActualTime><CycleTime>0.2</CycleTime><AssayXData Points="25">wV8GRfBiBkUnZgZFV2kGRYpsBkXBbwZF9HIGRSN2BkVXeQZFjnwGRb1/BkXwggZFI4YGRVuJ
BkWOjAZFvY8GRfSSBkUjlgZFW5kGRfScBkXBnwZF8KIGRSOmBkVXqQZFiqwGRQ==</AssayXData><AssayYData Points="25">NvoBwMqdEcCk0BnAn2gewD6EIsB1TibARyspwPPqK8CCAi7A4fkvwEqWMcCsnzPALUI1wGBV
NsDLmTfAM784wNb/OcBXCTvAf9w7wLT8PMCe9D3AVLo+wOp5P8B+CUDAPmpAwA==</AssayYData></Step><Step><CommonData><SampleLocation>12</SampleLocation><SampleID></SampleID><SampleGroup></SampleGroup><SampleInfo></SampleInfo><SampleRow>H</SampleRow><SamplePlate>1</SamplePlate><WellType>BUFFER</WellType><Concentration>-1</Concentration><ConcentrationUnits>µg/ml</ConcentrationUnits><MolarConcentration>-1</MolarConcentration><MolarConcUnits>nM</MolarConcUnits><MolecularWeight>-1</MolecularWeight><Temperature>25</Temperature><StartTime>2615861</StartTime><AssayTime>5</AssayTime></CommonData><FlowRate>1000</FlowRate><StepType>KREGENERATION</StepType><StepName>Regeneration</StepName><StepStatus>OK</StepStatus><ActualTime>4.99907</ActualTime><CycleTime>0.2</CycleTime><AssayXData Points="25">va8GReyyBkUftgZFU7kGRYa8BkW5vwZF8MIGRTDGBkVzyQZFhswGRc3PBkXs0gZFI9YGRVPZ
BkWG3AZFud8GReziBkUf5gZFU+kGRYrsBkW97wZF7PIGRSP2BkVT+QZFhvwGRQ==</AssayXData><AssayYData Points="25">kQYhP4g8Ij/CGic/P+QuP1/QMj+R+zY/Qdk6P2f4PT9Vc0A/AoxDP+fvRD9Rn0Y/iNpIP463
SD8bSEw/X5lOP2qQTz/wsE4/2hVRP+mnUD/QRVE/aJ9SP0eZVD/NHFQ/C45VPw==</AssayYData></Step><Step><CommonData><SampleLocation>11</SampleLocation><SampleID></SampleID><SampleGroup></SampleGroup><SampleInfo></SampleInfo><SampleRow>H</SampleRow><SamplePlate>1</SamplePlate><WellType>REGENERATION</WellType><Concentration>-1</Concentration><ConcentrationUnits>µg/ml</ConcentrationUnits><MolarConcentration>-1</MolarConcentration><MolarConcUnits>nM</MolarConcUnits><MolecularWeight>-1</MolecularWeight><Temperature>25</Temperature><StartTime>2632080</StartTime><AssayTime>5</AssayTime></CommonData><FlowRate>1000</FlowRate><StepType>KREGENERATION</StepType><StepName>Regeneration</StepName><StepStatus>OK</StepStatus><ActualTime>4.99907</ActualTime><CycleTime>0.2</CycleTime><AssayXData Points="25">uf8GRegCB0UbBgdFTwkHRYIMB0W1DwdF7BIHRRsWB0VPGQdFghwHRbUfB0XoIgdFGyYHRU8p
B0WGLAdFtS8HRegyB0UbNgdFTzkHRYI8B0W1PwdF6EIHRShGB0VPSQdFgkwHRQ==</AssayXData><AssayYData Points="25">88ofwClsK8AroTDABwU0wARNNsA2bzjAT046wOatO8B/sTzA28k9wLmSPsDDwz/A1m1AwBeP
QcAlKkLAEWFCwF8aQ8BGgEPAJWhEwJvNRMDdYEXA2RxGwPEdRsBB5kbAX+pGwA==</AssayYData></Step><Step><CommonData><SampleLocation>12</SampleLocation><SampleID></SampleID><SampleGroup></SampleGroup><SampleInfo></SampleInfo><SampleRow>H</SampleRow><SamplePlate>1</SamplePlate><WellType>BUFFER</WellType><Concentration>-1</Concentration><ConcentrationUnits>µg/ml</ConcentrationUnits><MolarConcentration>-1</MolarConcentration><MolarConcUnits>nM</MolarConcUnits><MolecularWeight>-1</MolecularWeight><Temperature>25</Temperature><StartTime>2648203</StartTime><AssayTime>5</AssayTime></CommonData><FlowRate>1000</FlowRate><StepType>KREGENERATION</StepType><StepName>Regeneration</StepName><StepStatus>OK</StepStatus><ActualTime>4.99907</ActualTime><CycleTime>0.2</CycleTime><AssayXData Points="25">tU8HReRSB0UXVgdFS1kHRX5cB0WxXwdF5GIHRRdmB0VLaQdFfmwHRbFvB0XkcgdFF3YHRUt5
B0V+fAdFsX8HReSCB0UXhgdFS4kHRX6MB0W1jwdF5JIHRReWB0VLmQdFfpwHRQ==</AssayXData><AssayYData Points="25">Ux4sP35iMD+CcTc/MQ08P6kAQj/GzEU/0dVIPx59Sz/W+k4/NHpQP0n7Uj/CmVU/V3NVP4wG
WT9zL1o/FqhaP7bOWz9aMlw/rl1eP4oQXz9NsGA/hihhP1c+YT/aQGM/OFJiPw==</AssayYData></Step><Step><CommonData><SampleLocation>11</SampleLocation><SampleID></SampleID><SampleGroup></SampleGroup><SampleInfo></SampleInfo><SampleRow>H</SampleRow><SamplePlate>1</SamplePlate><WellType>REGENERATION</WellType><Concentration>-1</Concentration><ConcentrationUnits>µg/ml</ConcentrationUnits><MolarConcentration>-1</MolarConcentration><MolarConcUnits>nM</MolarConcUnits><MolecularWeight>-1</MolecularWeight><Temperature>25</Temperature><StartTime>2664296</StartTime><AssayTime>5</AssayTime></CommonData><FlowRate>1000</FlowRate><StepType>KREGENERATION</StepType><StepName>Regeneration</StepName><StepStatus>OK</StepStatus><ActualTime>4.99907</ActualTime><CycleTime>0.2</CycleTime><AssayXData Points="25">sZ8HReSiB0UXpgdFS6kHRX6sB0WxrwdF4LIHRRe2B0VHuQdFfrwHRbG/B0XkwgdFF8YHRUvJ
B0V+zAdFrc8HReTSB0UT1gdFS9kHRX7cB0Wx3wdF5OIHRRfmB0VL6QdFeuwHRQ==</AssayXData><AssayYData Points="25">U5chwPd8LMDn6DHAEt80wIatNsDPhjjAE306wMxxO8BGeDzAc7I9wKGHPsDzIT/AdT9AwB19
QMBGZkHADCRCwEKMQsCl/ULAIItDwAsFRMBuUkTAvwBFwNwPRcCGqUXAWtdFwA==</AssayYData></Step><Step><CommonData><SampleLocation>12</SampleLocation><SampleID></SampleID><SampleGroup></SampleGroup><SampleInfo></SampleInfo><SampleRow>H</SampleRow><SamplePlate>1</SamplePlate><WellType>BUFFER</WellType><Concentration>-1</Concentration><ConcentrationUnits>µg/ml</ConcentrationUnits><MolarConcentration>-1</MolarConcentration><MolarConcUnits>nM</MolarConcUnits><MolecularWeight>-1</MolecularWeight><Temperature>25</Temperature><StartTime>2680365</StartTime><AssayTime>5</AssayTime></CommonData><FlowRate>1000</FlowRate><StepType>KREGENERATION</StepType><StepName>Regeneration</StepName><StepStatus>OK</StepStatus><ActualTime>5.00396</ActualTime><CycleTime>0.2</CycleTime><AssayXData Points="25">re8HReDyB0UP9gdFR/kHRXr8B0Wt/wdF4AIIRRMGCEVHCQhFegwIRakPCEXgEghFJBYIRUcZ
CEV6HAhFrR8IRfkiCEUPJghFRykIRXYsCEXGLwhF4DIIRRM2CEVHOQhFijwIRQ==</AssayXData><AssayYData Points="25">Ji4+P+sPPz+/TUU/9A9LP+wAUT+DLVY/l6tZP3nLWz8r9F4/4RFhP34fZD9qsWU/qYVnP6s2
aT8kfGs/Dv9rP9nWbD/ty20/Ix9wP+EZcT+RZ3E/EvNyPwX0cz+Bq3M/yqF1Pw==</AssayYData></Step><Step><CommonData><SampleLocation>1</SampleLocation><SampleID></SampleID><SampleGroup></SampleGroup><SampleInfo></SampleInfo><SampleRow>H</SampleRow><SamplePlate>1</SamplePlate><WellType>BUFFER</WellType><Concentration>-1</Concentration><ConcentrationUnits>µg/ml</ConcentrationUnits><MolarConcentration>-1</MolarConcentration><MolarConcUnits>nM</MolarConcUnits><MolecularWeight>-1</MolecularWeight><Temperature>25</Temperature><StartTime>2695215</StartTime><AssayTime>30</AssayTime></CommonData><FlowRate>1000</FlowRate><StepType>BASELINE</StepType><StepName>Baseline</StepName><StepStatus>OK</StepStatus><ActualTime>29.9991</ActualTime><CycleTime>0.2</CycleTime><AssayXData Points="150">vT8IRexCCEUfRghFV0kIRYZMCEW5TwhF7FIIRSNWCEVXWQhFhlwIRb1fCEXwYghFH2YIRVNp
CEWGbAhFuW8IRfByCEUfdghFU3kIRYZ8CEW5fwhF7IIIRSOGCEVTiQhFhowIRbmPCEXskghF
H5YIRVOZCEWKnAhFuZ8IReyiCEUfpghFV6kIRYasCEW5rwhF7LIIRSO2CEVXuQhFhrwIRbm/
CEXswghFH8YIRVPJCEWGzAhFvc8IRfDSCEUf1ghFW9kIRYbcCEW53whF7OIIRR/mCEVX6QhF
huwIRbnvCEXs8ghFI/YIRVf5CEWK/AhFuf8IRewCCUUfBglFVwkJRYYMCUW9DwlF7BIJRSMW
CUVTGQlFhhwJRbkfCUXsIglFHyYJRVMpCUWGLAlFuS8JRfAyCUUfNglFUzkJRYY8CUW9PwlF
GUMJRR9GCUVTSQlFhkwJRblPCUXsUglFH1YJRVdZCUWKXAlFvV8JRexiCUUfZglFV2kJRYZs
CUW9bwlF7HIJRR92CUVTeQlFhnwJRbl/CUXwgglFH4YJRVOJCUWKjAlFuY8JReySCUUflglF
U5kJRYqcCUW9nwlF7KIJRR+mCUVXqQlFiqwJRbmvCUXssglFH7YJRVe5CUWGvAlFub8JRezC
CUUfxglFV8kJRa/MCUW9zwlF7NIJRR/WCUVT2QlFhtwJRb3fCUXs4glFH+YJRVPpCUWK7AlF
ve8JRezyCUUf9glFU/kJRYr8CUW5/wlF7AIKRSMGCkVTCQpFhgwKRbkPCkXsEgpFIxYKRVMZ
CkWGHApF</AssayXData><AssayYData Points="150">d21+P7n/fT+0S4A/LweAP04Wfz+piH8/8I6AP3UUgD8kNoA/izmAPyNygT8naoE/H+6APzQJ
gT8EhYE/gw+CPxXggT9ST4I/8JWCP0aEgT/CSYI/2t2BPzySgj8iAIM/aiWDPwMQgz8Q34I/
QbKDP2xmgz+RiYM/ARGDP/gOgz94mIM/obaDP2MzhD+0g4M/P32EP9C+gz+mboQ/tHWEPwyc
hD8s94Q/rY+EP0VzhD+LuoQ/6bmEP7T9hD8UeoU/KIiFP76MhT/VbIU/AsqFPytChT/kk4U/
viKGP8y1hT+Ld4U/aDWGP5GuhT91zIU/FW2GP0RJhj91l4Y/zgSHP+GUhj+zlIY/q72GP6vk
hj9eRYc/wjGHP/7xhj/JIoc/hgyHP4mshj+A/4Y/1auHP+Flhz9An4c/HU2HPxLlhj9yj4c/
HmmHP/JOhz91YYc/mSWIP4UOiD+oXYg/j72HP43Chz8lIIg/PEqIP14/iD/rRIg/tj+IP7Sh
iD/zzYg/6jSIP+K0iD8b84g/WvGIP57xiD/Hs4g/o9yIPyVbiT99fog/2SWJP81liT/Yr4g/
MMSIP17MiD/KMYk/MeqIP7eBiT9IDIk/D7yJP6tqiT8aVok/CP2IP1mViT/ZZok/z9WJPxUh
ij9DIYo/WqSJP2v+iT9or4k/zeuJP0E4ij/D34k/qVqKP/cXij8wN4o/z5eKP3xdij/sG4o/
4HOKPw9nij+utYo/Z6SKP+gjij8oBIo/1lOKP9Zfiz9Vh4o/CmqKP0FFiz+MRoo/E++KP4WE
ij/EaIs/</AssayYData></Step><Step><CommonData><SampleLocation>6</SampleLocation><SampleID></SampleID><SampleGroup></SampleGroup><SampleInfo></SampleInfo><SampleRow>H</SampleRow><SamplePlate>1</SamplePlate><WellType>BUFFER</WellType><Concentration>-1</Concentration><ConcentrationUnits>µg/ml</ConcentrationUnits><MolarConcentration>-1</MolarConcentration><MolarConcUnits>nM</MolarConcUnits><MolecularWeight>-1</MolecularWeight><Temperature>25</Temperature><StartTime>2732484</StartTime><AssayTime>80</AssayTime></CommonData><FlowRate>600</FlowRate><StepType>LOADING</StepType><StepName>Loading</StepName><StepStatus>OK</StepStatus><ActualTime>80</ActualTime><CycleTime>0.2</CycleTime><AssayXData Points="400">uR8KRegiCkUfJgpFTykKRYIsCkW1LwpF7DIKRRs2CkVPOQpFgjwKRbU/CkXsQgpFG0YKRU9J
CkWCTApFtU8KRehSCkUbVgpFU1kKRYZcCkW1XwpF6GIKRRtmCkVPaQpFgmwKRbVvCkXocgpF
H3YKRU95CkWCfApFuX8KReyCCkUfhgpFT4kKRYKMCkW1jwpF6JIKRR+WCkVTmQpFhpwKRbmf
CkXoogpFH6YKRU+pCkWCrApFta8KReiyCkUbtgpFT7kKRYK8CkW1vwpF7MIKRRvGCkVTyQpF
hswKRbnPCkXo0gpFH9YKRU/ZCkWC3ApFtd8KRejiCkUf5gpFT+kKRYLsCkW57wpF7PIKRRv2
CkVP+QpFgvwKRbX/CkXoAgtFGwYLRU8JC0WCDAtFtQ8LRegSC0UbFgtFUxkLRYYcC0W1HwtF
MiMLRRsmC0VPKQtFhiwLRbUvC0XoMgtFGzYLRU85C0WCPAtFtT8LRehCC0UfRgtFT0kLRYJM
C0W1TwtF6FILRRtWC0VPWQtFglwLRblfC0XoYgtFG2YLRU9pC0WGbAtFtW8LRehyC0UbdgtF
T3kLRYZ8C0W1fwtF6IILRRuGC0VPiQtFhowLRbWPC0XokgtFH5YLRU+ZC0WinAtFuZ8LReyi
C0UbpgtFT6kLRYasC0W1rwtF6LILRRu2C0VPuQtFgrwLRbW/C0XowgtFH8YLRVPJC0WGzAtF
uc8LRejSC0Uf1gtFU9kLRYLcC0W13wtF7OILRRvmC0VP6QtFhuwLRbXvC0Xo8gtFH/YLRU/5
C0WC/AtFtf8LRewCDEUbBgxFTwkMRYIMDEW1DwxF7BIMRRsWDEVPGQxFhhwMRbUfDEXsIgxF
GyYMRU4pDEWGLAxFtS8MRegyDEUbNgxFTjkMRYI8DEW1PwxF6EIMRRtGDEVOSQxFgkwMRbVP
DEXsUgxFG1YMRU5ZDEWCXAxFtV8MRehiDEUbZgxFU2kMRYJsDEW1bwxF7HIMRRt2DEVTeQxF
gnwMRbV/DEXoggxFH4YMRU6JDEWCjAxFtY8MReiSDEUblgxFTpkMRYacDEW5nwxF7KIMRRum
DEVOqQxFgqwMRbWvDEXosgxFG7YMRVO5DEWCvAxFtb8MRejCDEUbxgxFTskMRYbMDEW1zwxF
7NIMRRvWDEVO2QxFgtwMRbXfDEXs4gxFG+YMRVPpDEWC7AxFte8MRejyDEUb9gxFU/kMRYL8
DEW1/wxF7AINRRsGDUVOCQ1FhgwNRbUPDUXoEg1FGxYNRU4ZDUWCHA1FtR8NRegiDUUfJg1F
pSkNRYIsDUW5Lw1F6DINRR82DUVOOQ1FgjwNRbU/DUXoQg1FG0YNRU5JDUWCTA1FtU8NRehS
DUUbVg1FTlkNRYJcDUW1Xw1F7GINRR9mDUVTaQ1FgmwNRblvDUXocg1FG3YNRVN5DUWCfA1F
tX8NReiCDUUbhg1FTokNRYKMDUW1jw1F6JINRRuWDUVOmQ1FgpwNRbWfDUXoog1FG6YNRU6p
DUWCrA1Fua8NRRGzDUUbtg1FTrkNRYa8DUW5vw1F6MINRRvGDUVOyQ1FhswNRbnPDUXo0g1F
G9YNRU7ZDUWC3A1Ftd8NRejiDUUb5g1FU+kNRYLsDUW57w1F6PINRR/2DUVT+Q1FivwNRbX/
DUXoAg5FHwYORWcJDkWCDA5FtQ8ORegSDkUfFg5FUxkORYIcDkW5Hw5F7CIORRsmDkVOKQ5F
hiwORbkvDkXsMg5FHzYORU45DkWGPA5FuT8ORexCDkUbRg5FU0kORYZMDkW1Tw5F7FIORR9W
DkVTWQ5FhlwORblfDkXsYg5FH2YORVNpDkWCbA5FuW8ORexyDkUfdg5FU3kORYZ8DkW5fw5F
7IIORR+GDkVXiQ5FkowORbmPDkXskg5FH5YORVOZDkWGnA5FuZ8OReyiDkUfpg5FU6kORYas
DkW5rw5F7LIORR+2DkVTuQ5FhrwORbm/DkXswg5FH8YORVPJDkWGzA5Fuc8ORezSDkUf1g5F
U9kORYbcDkW53w5F7OIORR/mDkVT6Q5FhuwORbnvDkXs8g5FH/YORVP5DkWG/A5Fuf8ORewC
D0UfBg9FUwkPRYYMD0W5Dw9F7BIPRR8WD0VTGQ9FhhwPRQ==</AssayXData><AssayYData Points="400">ILOLPz82iz+AN4s/kReMP/oJjD95eYw/By6MP4pRjD+uzYs/0X+MP3ekjD+dR4w/896MP2S7
jD+wZYw/006MP8bPjD/f94w/MxeNPwIwjT83qow/KVCNP3h4jD/yNo0/iOiMP9MQjT/2Ko0/
2/+MP4XvjD+YLI0/k4GNP6jdjD9J0Yw/cy+NP0zGjT8U7ow/fd2NPwKyjT/55Y0/+DONP0wx
jT/ZT40/sWWNPxBJjj+UQY4/bj+NPzrvjT+M8I0/PqCOP9NnjT9bG44/oNCNPzM2jj/smI0/
XBmOP1gxjj9qVo4/QWmOP9wGjj8pdo4/G6yNP9n+jj+MTI4/jrmOP7bqjj9PK44/PGeOP2aJ
jj/g0o4/iYaOP7r8jj/kaI4/04qOPxg9jz8w9Y4/4JSOP2ALjz8viY4/qKSOP+82jz/DxY4/
Qv6OP68Ljz/zGo8/OT6PP1XXjj8qjo8/CDaPP32ejj8voY8/uAqPP0wujz9LUo8/koyPP+JT
jz8rhY8/YEuPP9Vhjz9Eg48/xBaPP3zgjj/z+o4/tHCPP9jmjz/5eY8/22OPP7oSjz/ofI8/
QKSPP/Odjz9DApA/z1OPPz/Pjz+O4I8/7/6PP/7Sjz+DtY8/5smPPxqOjz/mko8/MOmPP2tD
kD/cNpA/I/WPP6RdkD/0vo8/ePOPP6x+jz86j5A/NQGQPzhJkD9HEpA/nkSQP5F1kD9qt48/
C1SQP/s4kD/mp5A/y/OPP0jyjz9SqpA/Bt+QPwydkD9TIZA/AfCPP8UDkD+GyJA/S6OQPxBc
kD8obpA/AwORPw93kD9Rv5A/eM+QPztokD+4pZA/Nh6QP4d0kD923ZA/PaWQP4MakT8xzZA/
1OGQP3nLkD8H/ZA/5YKRPxvjkD9EjZE/goWQP3DhkD+pBpE/yIuQP2f0kD8RR5E/zbiQP1LL
kD8NZJA/dg2RPwZskT/V5ZA/iiSRP/Ixkj8ErJE/numQP7xlkT8n55A/rpeRP+v/kD+TS5E/
4LSQP27dkT+edpE/V7ORP0ukkT8qh5E/61CRP+5VkT/JwpE/ISOSP8iykT/lzJE/9uyRPwrb
kT9JipE/acCRP52HkT8vCpI/TQ6SP5wNkj+ZK5I/FuaRP6zkkT95GJI/uwSSP9KBkT/neZE/
F92RP7cjkj+idJI/SUiSPynYkT8hApI/YPORP43PkT+Q8pE/XGmSP/b3kT/eL5I/Gi+SPzee
kj9AopI/TbuRP6Aykj9iipI/rBqSP1A4kj9sD5I/l9qRP3KTkj92fJI/ROuRP3qZkj/hvpI/
1m2SPzxykj/iR5I/p1GSP1cRkz8xjJI/WOiSP8aykj/F05I/zPySP2Cfkj+8/JI/izWTP7YZ
kj/f4ZI/eQWTP5nGkj/Ct5I/xriSP6aPkj9Q8ZI/S+SRP/73kj+p4JI/1MiSP35Vkj9Ix5I/
7ISSP29Ykj/uypI/baaSPxigkj/u1JI/UrySPxcgkz8fx5M/HMuSPzPQkj84nZM/6FyTP5Jh
kz8WppI/ufCSPwBpkz+UWpM/VRyTPzlHkz+xBJM/WGqTP5ojkz/NV5M/xESTP2ghkz8AB5M/
2AiUPwLKkj/B1JM/YAeTP5K9kz8OyZI/LiqTP34blD8iGJM/lJeTP1Rnkz/DhZM/To2TP+Yh
kz8PRJM/KKGTP8h2kz/gnZM/RxyTP3azkz8zkZM/8hyTP/Tfkz8+9pM/yZ6TPzSMkz8j6pM/
bMGTPydmkz9Q9pM/x46TP6f7kz+DqpM/596TP5AxlD+Xx5M/d/yTPzSqkz+GeJQ/DjmUP6VV
lD9Wa5Q/A1iUP3Fzkz8t4ZM/OeeTPzDikz+mMJQ/+0WUP1O8lD8kDZQ/7iuUPyIblD/N7ZM/
xDKUP0GSkz9AEJQ/RbGUP08qlD+1fZQ/SluUPwuZlD/HF5Q/or2UP1SDlD8+QJQ/edCTP0mq
lD+Lh5Q/LVyUPyYtlD/GHJQ/PAiUP65NlD+fQ5Q/E3eUP3nhkz/S5ZM/v8+UP1bElD9Nb5Q/
FaKUP975kz8BwpQ/AO+TP6QZlD9dvZQ/J0iVP7FBlD9Vo5Q/GFqVP3T1lD/ub5Q/WX+UP9+Y
lD+HbJQ/LNuUP08tlT/jcZQ/zwCVPwOJlT/6W5U/L9GUPw==</AssayYData></Step><Step><CommonData><SampleLocation>1</SampleLocation><SampleID></SampleID><SampleGroup></SampleGroup><SampleInfo></SampleInfo><SampleRow>H</SampleRow><SamplePlate>1</SamplePlate><WellType>BUFFER</WellType><Concentration>-1</Concentration><ConcentrationUnits>µg/ml</ConcentrationUnits><MolarConcentration>-1</MolarConcentration><MolarConcUnits>nM</MolarConcUnits><MolecularWeight>-1</MolecularWeight><Temperature>25</Temperature><StartTime>2819711</StartTime><AssayTime>30</AssayTime></CommonData><FlowRate>1000</FlowRate><StepType>BASELINE</StepType><StepName>Baseline</StepName><StepStatus>OK</StepStatus><ActualTime>29.9991</ActualTime><CycleTime>0.2</CycleTime><AssayXData Points="150">uR8PRegiD0UbJg9FUykPRYIsD0W1Lw9F7DIPRRs2D0VPOQ9FgjwPRbk/D0XoQg9FG0YPRVNJ
D0WCTA9FtU8PRehSD0UbVg9FT1kPRYZcD0W1Xw9F6GIPRRtmD0VPaQ9FhmwPRbVvD0Xscg9F
G3YPRU95D0WCfA9FtX8PRQWDD0Ubhg9FT4kPRYKMD0W1jw9FZ5MPRRuWD0VPmQ9FgpwPRbWf
D0Xsog9FH6YPRVOpD0WCrA9Fta8PReyyD0Uftg9FU7kPRYK8D0W5vw9F7MIPRRvGD0VPyQ9F
gswPRbXPD0Xo0g9FG9YPRU/ZD0WC3A9Ftd8PRejiD0Uf5g9FT+kPRYbsD0W17w9F7PIPRRv2
D0VP+Q9FgvwPRbX/D0XsAhBFGwYQRVMJEEWCDBBFtQ8QRegSEEUbFhBFUxkQRYIcEEW1HxBF
6CIQRRsmEEVPKRBFhiwQRbkvEEXoMhBFGzYQRVM5EEWCPBBFtT8QRehCEEUbRhBFT0kQRYJM
EEW1TxBF6FIQRRtWEEVPWRBFglwQRblfEEXoYhBFI2YQRU9pEEWGbBBFuW8QRehyEEUbdhBF
T3kQRYJ8EEW1fxBF6IIQRRuGEEVTiRBFgowQRbWPEEXokhBFRJYQRU+ZEEWCnBBFtZ8QReyi
EEUbphBFU6kQRYKsEEW1rxBF7LIQRR+2EEVPuRBFgrwQRbW/EEXowhBFG8YQRU/JEEWGzBBF
tc8QRezSEEUb1hBFT9kQRYLcEEW13xBF7OIQRRvmEEVP6RBFguwQRbXvEEXo8hBFG/YQRVP5
EEWC/BBF</AssayXData><AssayYData Points="150">NXiTP8pnkz8F8pM//3+TP85VlD8yG5M/xeOTP+qlkz9FqZQ/EUKUP3GilD+3qJQ/SweUP3I6
lD+D/pM/jpiUP5vHlD9OZ5Q/eY+UP5wmlD9eUZQ/VyWUP3hflD/CypQ/t/2UP738kz8j1pQ/
my+UP1SFlD8DI5Q/3a+UP1znlD8/05Q/8JqUP4RUlD80upM/xUOUP627lD/60JQ/DqWUP8BU
lD+jiJQ/UxaVP2xdlD9GiZQ/b9aUP1sjlT923JQ/k12VP0pulT+i/pQ/9Y+UP6XilD+qLJQ/
mhiVPyLElD/oTZQ/dLKUPwsLlT9U5ZQ/j2KVPx1flD96SZU/HIWUP1CqlD8OGZU/ytqUP+dR
lT8NvpQ/OF+VPzrTlD8+0pQ/rx6VP1MTlT+fj5Q/yUOVP2nslD8ZZZQ/Vy2VPzmZlT9P+5Q/
31eVP38olT8iKZU/YBOVPw80lT8SR5U/K6aUP/P/lD/2xZU/DKyUP/JrlT/b3JQ/Xi2VPwl+
lT/HYpU/pYSVP1OblT/MWJU/mReVP7KtlT86zpQ/42aVPxDblT/lhJU/P2+VPxlGlT8su5U/
BniVP8V/lT/ezZU/a2mVPwdilT8K+JU/nWOVP1zalT9UgZU/D3+VP508lT+UNpU/XrOVPxoQ
lT8IEZY/fE2VPzXElT9s85Q/hSeWPzH6lT8FVpU/IN2VP33hlT/UwJU/AsiVP0O1lT+QgJU/
zr+VP8XllT/MM5Y/umeWP24ilj9wFJY/65uVPyvplT/GnJU/lRiWP1S/lT9Z9JU/NGqWP+xO
lj/KxpU/</AssayYData></Step><Step><CommonData><SampleLocation>10</SampleLocation><SampleID></SampleID><SampleGroup></SampleGroup><SampleInfo></SampleInfo><SampleRow>H</SampleRow><SamplePlate>1</SamplePlate><WellType>BUFFER</WellType><Concentration>-1</Concentration><ConcentrationUnits>µg/ml</ConcentrationUnits><MolarConcentration>-1</MolarConcentration><MolarConcUnits>nM</MolarConcUnits><MolecularWeight>-1</MolecularWeight><Temperature>25</Temperature><StartTime>2858943</StartTime><AssayTime>180</AssayTime></CommonData><FlowRate>600</FlowRate><StepType>ASSOC</StepType><StepName>Association</StepName><StepStatus>OK</StepStatus><ActualTime>179.999</ActualTime><CycleTime>0.2</CycleTime><AssayXData Points="900">tf8QRf0CEUUbBhFFTwkRRYIMEUW1DxFF6BIRRRsWEUVPGRFFghwRRbUfEUXkIhFFGyYRRV8p
EUWCLBFFtS8RRegyEUUbNhFFTzkRRYI8EUW1PxFF6EIRRRtGEUVPSRFFgkwRRbVPEUXoUhFF
G1YRRUtZEUWCXBFFtV8RRehiEUUbZhFFT2kRRYJsEUW1bxFF6HIRRRt2EUVPeRFFjnwRRbV/
EUXoghFFG4YRRU+JEUXgjBFFtY8RReSSEUUblhFFT5kRRYKcEUXWnxFF6KIRRRumEUVLqRFF
gqwRRbWvEUXoshFFKLYRRU+5EUWCvBFFtb8RRejCEUUXxhFFT8kRRYLMEUW1zxFF6NIRRRvW
EUVP2RFFgtwRRcHfEUXo4hFFG+YRRU/pEUWO7BFFte8RRejyEUUb9hFFT/kRRYL8EUW1/xFF
6AISRRsGEkVPCRJFggwSRbUPEkXoEhJFJBYSRU8ZEkWCHBJFtR8SRegiEkUbJhJFUykSRYIs
EkW1LxJF9DISRRs2EkVPORJFgjwSRbE/EkXoQhJFG0YSRU9JEkWCTBJFtU8SRehSEkUbVhJF
T1kSRYJcEkW1XxJF6GISRRtmEkVPaRJFgmwSRbVvEkXochJFG3YSRU95EkWCfBJFvX8SReiC
EkUbhhJFT4kSRYKMEkXSjxJF6JISRRuWEkVPmRJFgpwSRbWfEkXoohJFG6YSRU+pEkWCrBJF
sa8SReiyEkUbthJFT7kSRX68EkWxvxJF6MISRRvGEkVPyRJFgswSRbXPEkXk0hJFG9YSRUvZ
EkWC3BJFtd8SRejiEkUX5hJFT+kSRYLsEkW17xJF5PISRRv2EkVP+RJFgvwSRbX/EkX0AhNF
FwYTRU8JE0WCDBNFsQ8TReQSE0UbFhNFUxkTRYIcE0W1HxNF6CITRRsmE0VKKRNFgiwTRbUv
E0XoMhNFGzYTRU85E0WCPBNFtT8TRehCE0UXRhNFT0kTRYJME0WxTxNF9FITRRtWE0VKWRNF
glwTRbFfE0XkYhNFG2YTRUppE0WCbBNFtW8TRehyE0UbdhNFT3kTRYJ8E0W1fxNF5IITRRuG
E0VPiRNFgowTRbWPE0XokhNFG5YTRUqZE0WjnBNFtZ8TReiiE0UbphNFV6kTRYKsE0W1rxNF
6LITRRu2E0VKuRNFfrwTRbG/E0XowhNFG8YTRU/JE0V+zBNFtc8TRejSE0Ub1hNFT9kTRX7c
E0Wx3xNF6OITRRvmE0VK6RNFfuwTRbXvE0Xk8hNFG/YTRU/5E0WC/BNFtf8TRegCFEUbBhRF
TwkURYIMFEWxDxRF6BIURSgWFEVjGRRFghwURbUfFEXoIhRFGyYURU8pFEV+LBRFtS8URegy
FEUXNhRFSjkURX48FEWxPxRF6EIURRtGFEVPSRRFkkwURbVPFEXkUhRFG1YURUpZFEV+XBRF
sV8URehiFEUbZhRFSmkURX5sFEWxbxRF6HIURRd2FEVPeRRFgnwURbV/FEXkghRFG4YURU+J
FEV+jBRFtY8UReSSFEUslhRFT5kURYKcFEW1nxRF7KIURRemFEVPqRRFgqwURbGvFEXoshRF
F7YURU+5FEV+vBRFtb8URejCFEUXxhRFT8kURX7MFEWxzxRF6NIURTTWFEVP2RRFgtwURbXf
FEXo4hRFG+YURUrpFEWC7BRFse8URejyFEVV9hRFT/kURX78FEWx/xRF5AIVRRsGFUVPCRVF
ggwVRbUPFUX5EhVFGxYVRU8ZFUWCHBVFsR8VRegiFUUbJhVFSikVRYIsFUW1LxVF5DIVRRc2
FUVKORVFgjwVRbU/FUXoQhVFG0YVRWNJFUWCTBVFsU8VReRSFUUkVhVFT1kVRYJcFUW1XxVF
5GIVRRtmFUVPaRVFfmwVRbFvFUXochVFG3YVRUp5FUV+fBVFtX8VReiCFUUbhhVFT4kVRX6M
FUW1jxVF6JIVRReWFUVKmRVFhpwVRbGfFUXkohVFG6YVRU+pFUV+rBVFta8VReiyFUUXthVF
SrkVRYK8FUW1vxVF5MIVRRvGFUVPyRVFgswVRbHPFUXs0hVFF9YVRUrZFUV+3BVFtd8VReji
FUUX5hVFT+kVRX7sFUW17xVF6PIVRRf2FUVK+RVFfvwVRbX/FUXkAhZFGwYWRUoJFkWCDBZF
tQ8WReQSFkUXFhZFVxkWRYIcFkWxHxZF5CIWRRcmFkVPKRZFgiwWRbUvFkXkMhZFFzYWRUo5
FkWCPBZFtT8WReRCFkUbRhZFT0kWRYJMFkXiTxZF6FIWRRdWFkVKWRZFglwWRbVfFkXoYhZF
G2YWRUppFkWCbBZFtW8WRehyFkUXdhZFY3kWRX58FkW1fxZF5IIWRRuGFkVfiRZFfowWRbGP
FkXokhZFG5YWRUqZFkV+nBZFsZ8WReSiFkUXphZFSqkWRYKsFkWxrxZF6LIWRRe2FkVKuRZF
frwWRbW/FkXowhZFG8YWRWvJFkWCzBZFsc8WRejSFkUb1hZFT9kWRX7cFkW13xZF6OIWRRvm
FkVK6RZFfuwWRbXvFkXo8hZFF/YWRU/5FkV+/BZFsf8WRegCF0UkBhdFSgkXRYYMF0WxDxdF
7BIXRRcWF0VPGRdFfhwXRbEfF0XkIhdFGyYXRUopF0V+LBdFtS8XRegyF0UXNhdFTzkXRZI8
F0WxPxdF6EIXRRdGF0VTSRdFfkwXRbFPF0XoUhdFF1YXRU9ZF0V+XBdFsV8XRehiF0UbZhdF
T2kXRX5sF0WxbxdF7HIXRRd2F0VPeRdFgnwXRbF/F0XkghdFF4YXRUqJF0V+jBdFsY8XReSS
F0UXlhdFSpkXRX6cF0WxnxdF5KIXRRumF0VKqRdFfqwXRbGvF0XkshdFF7YXRUq5F0V+vBdF
tb8XReTCF0UgxhdFSskXRYLMF0W1zxdF5NIXRRvWF0VP2RdFftwXRbHfF0Xo4hdFF+YXRUrp
F0XQ7BdFte8XReTyF0UX9hdFSvkXRX78F0W1/xdF5AIYRRcGGEVKCRhFggwYRbUPGEXkEhhF
FxYYRUoZGEWCHBhFsR8YReQiGEUXJhhFSikYRX4sGEWxLxhF6DIYRSg2GEVPORhFfjwYRbE/
GEXoQhhFKEYYRU9JGEV+TBhFsU8YReRSGEUXVhhFSlkYRX5cGEWxXxhF5GIYRRdmGEVKaRhF
fmwYRbVvGEXkchhFinYYRV95GEWCfBhFsX8YReiCGEUbhhhFT4kYRX6MGEWxjxhF5JIYRRuW
GEVKmRhFgpwYRbWfGEXkohhFF6YYRXOpGEV+rBhFsa8YRf2yGEUbthhFSrkYRYK8GEWxvxhF
6MIYRRfGGEVPyRhFfswYRbHPGEXk0hhFF9YYRUrZGEV+3BhFsd8YReTiGEUX5hhFT+kYRX7s
GEWx7xhF6PIYRRf2GEVK+RhFgvwYRb3/GEXoAhlFFwYZRUoJGUWCDBlFtQ8ZReQSGUUXFhlF
ShkZRYIcGUXuHxlF5CIZRRcmGUVKKRlFfiwZRbEvGUXkMhlFFzYZRUo5GUV+PBlFsT8ZReRC
GUUXRhlFSkkZRX5MGUWxTxlF5FIZRRdWGUVKWRlFflwZRbFfGUXkYhlFTWYZRUppGUWCbBlF
sW8ZReRyGUUXdhlFSnkZRX58GUWxfxlF5IIZRReGGUVKiRlFfowZRcGPGUURkxlFF5YZRUqZ
GUV+nBlFtZ8ZReSiGUUXphlFSqkZRX6sGUW1rxlF5LIZRRe2GUVKuRlFgrwZRbG/GUXkwhlF
F8YZRUrJGUV+zBlFsc8ZReTSGUUb1hlFStkZRX7cGUWx3xlF5OIZRSzmGUVP6RlFguwZRbHv
GUXs8hlFF/YZRU/5GUWC/BlFsf8ZRegCGkUXBhpFSgkaRX4MGkWxDxpF5BIaRRcWGkVKGRpF
ghwaRbUfGkXoIhpFGyYaRVMpGkWCLBpFtS8aReQyGkUXNhpFXzkaRX48GkW1PxpF6EIaRRdG
GkVPSRpFgkwaRbFPGkXkUhpFF1YaRU9ZGkV+XBpFvV8aReRiGkUbZhpFSmkaRX5sGkWxbxpF
6HIaRRt2GkVKeRpFfnwaRbV/GkXsghpFG4YaRUqJGkV+jBpFsY8aReSSGkUblhpFSpkaRX6c
GkW1nxpF6KIaRRemGkVKqRpFgqwaRbWvGkXkshpFF7YaRU+5GkWCvBpFtb8aReTCGkUXxhpF
U8kaRYLMGkW1zxpF6NIaRRvWGkVP2RpFgtwaRbXfGkXo4hpFG+YaRU/pGkWC7BpFte8aRejy
GkUb9hpFT/kaRYL8GkW1/xpF6AIbRRsGG0VPCRtFggwbRbUPG0XoEhtFGxYbRU8ZG0WCHBtF
tR8bRegiG0UbJhtFTykbRYIsG0W1LxtF6DIbRRs2G0VPORtFgjwbRbU/G0XoQhtFG0YbRU9J
G0WCTBtFtU8bRehSG0UbVhtFT1kbRYJcG0W1XxtF6GIbRRtmG0VPaRtFgmwbRbVvG0XochtF
G3YbRU95G0WCfBtFtX8bReiCG0UbhhtFT4kbRYKMG0W1jxtF6JIbRRuWG0VPmRtFgpwbRbWf
G0XoohtFG6YbRU+pG0WCrBtFxa8bReiyG0UbthtFT7kbRYK8G0W1vxtF6MIbRRvGG0VPyRtF
gswbRb3PG0Xo0htFJNYbRU/ZG0WC3BtFtd8bRejiG0Ub5htFT+kbRYLsG0W17xtF6PIbRRv2
G0VP+RtFgvwbRbX/G0XoAhxFGwYcRU8JHEWCDBxFtQ8cRegSHEUbFhxFTxkcRYYcHEW1HxxF
6CIcRRsmHEVPKRxFgiwcRbUvHEXkMhxFGzYcRU85HEV+PBxF</AssayXData><AssayYData Points="900">MqeUPzJ9lT+0CJU/4C+VP+ZQlT9t1ZU/foSVP6TXlT/LRZU/ih6WP/gMlj9M5pU/TuWVPxW+
lT/UI5Y/17iVPwXdlj9PZ5Y/RLSWP+BMlj+KDZY/TOmWPxLplT83mZY/eA2WPzSmlj/VyZY/
QG6WP1pglj/68ZU/hceWPxpDlj/0pZY/yjWXP1jxlj/DXpY/d5qWP+jLlj/ZrZY/E8iWP/CQ
lj/K3JY/FgyXP2zklj/p25Y/PcCWPxZjlz9+AJc/eV6WP8nulj9J45Y/EwGXP9Galj9ZhZY/
+/6WP/LQlj/nH5c/J4qXP9MYlz/NB5c/fYWWPwZwlz8XH5c/ms6XP2sflz9s/ZY/Cs6WPz9I
lz9oJJc/i1KXP6sZlz+m75c/DTiXP2B5lz/LFZc/Fn6XP3D2lj9SNJc/MK6XP/Ihlz8ra5c/
EVaXP7y+lj8585Y/NGmXP5s3lz923pY/A4eXP7c2lz8w/pc/Jp+XP6Nrlz9TnJc/ieCXP26U
lz/2fJc/C7qXP7/wlz/RE5g/zKSXPyCUlz+mh5c/qkqXPxP3lj+NhJc/ex2XP9gQlz/LGZc/
B0eXPz6Blz86B5c/TpqXP0Jllz8fnJc/rfCXP7s3mD/zu5c/4FqXP4/Vlz+LhZc/9HOXP3pe
lz9a0Zc/HPaXPztslz+Y5pY/O/+XP9komD8+ZZg/npuXPzGFlz8c85c/3KuXP+8OmD8b/pc/
utmXPwuJmD8xdpg/rT6XP9q0lz/XeZc/796XP2Fplz+m6pc/1nGYPyXClz+MgJc//H2XP6jp
lz8B95c/nOOXPx0qmD/y5pc/O1uYPzGilz+QnJg/10SYP9cTmD+CAJg/CpKYP+cXmD8Ig5c/
iB6YPyGmlz+BnJc/slOYP7czmD+xTZg/sv2XPzJOmD/Mc5g/j2CYP0Tjlz8be5g/2veXP0yO
mD8BnZg/z5WYP0M+mD9Tjpg/Z4mYP6wzmD92tpg/1GqYPyNimD9kmpg/ZemXP8aDmD+4Bpk/
WruYP2nLlz+WI5k/TByYPyxwmD/T6Jc/YRaYP0MNmD8EyJc/qcSYP/eCmD+4K5g/Zk+YPzAs
mD9cQ5g/qZqYPxxPmD+DDZk/GpKYPzTRmD8ht5g/MMaYPxyzmD99ZJg/esSYP7+omD9xhpg/
oH2YP9NumD/Dw5g/mv2YP/izlz8x/5g/2qWYP/axmD8ScZk/uXGYP7CrmD8ao5g/gJmYPwkn
mT9D5pg/hFCYP8+3mT9Q3pg/fP+YP+zFmD+4xZg/oviYP6VemD8Idpg/wYuYPznCmD9Ev5g/
vn6YP2P0mD8fkJg/syqYP8w2mT8QtJg/T5GYP9xJmT9bIJk/ChWZPyXZmD/wkpg/yG2ZP4FE
mT8bJJg/ThyZPx2nmD/yNpg/AuaYP9VWmT9xxJg/EwKZP4POmD9Kfpk/+XiZP6HTmD+nzJg/
loKZP6kMmT9mGpk/nQ2ZPxQHmT/cd5k/pveYPzZnmD/Hnpg/wfOYP3mKmT9bOJk/a0eZP2ZW
mT9c/5g/bPmYP4wRmT/wdpk/hnqZP+kpmT/AT5k/wcKZP7c+mT+yQZk/HFqZPwt3mT/F3Zg/
z2WZP2AVmT/QWJk/ql2ZPwNTmT8mb5k/bsSZP1kWmj+0apk/BkiaPzBemT/7oZk/0rKZP16E
mT9d4pk/XumZP27HmT81t5k/5WGZP/yJmT/Dmpk/EY+ZP3CJmT+NwJk/n+yZP2xpmj/kc5k/
V0GaP90Dmj8Llpk/t3iZP5XQmT/j5pk/FyqaP0CkmT+UI5o/6+uZPzOGmT9gfJk//2CaPy8d
mj+Q4Zk/mnWZPw52mT95ypk/oZ+ZP7xAmT/x0pk/iOyZP2vhmT/G3pk/JUSaPy6/mT+dwZk/
l/iZP9LmmT+Irpk/VYCaP6YNmj/Qtpk/ipGZP7wCmj+/j5k/XBaaP4XEmT+uVpk/Qe6ZPyt2
mj+qu5o/WpWZP5w5mj+EN5o/9wKaP/rdmT8Cqpo/n4aaPy/1mT/iMJo/voOaP0Femj/no5k/
9S+aP7xAmj8Hdpo/SiSaP9dHmT8lS5o/UR6aP6MTmj+ac5o/h+2ZP2Rbmj/ZRZo/0eKZP4/S
mT/SSJo/NE6aP4blmT80jJo/uBqaPxUdmj951Zo/6jaaPxXGmT/Mhpo/FBqaP81wmj+idpo/
6xOaP36jmj/PVZo/nJeaP1kDmz+3C5s/Q7SaPwuZmj9LlZo/JIKaPx08mj+Dspo/8SOaP7xd
mj8WtJo/zc+aPxETmj+rF5o/qQyaP2Mnmj+AuZo/mASbP5Rbmj/vjJo/frGaPx0Jmz+Ocpo/
3H2aPyHrmj8riJo/Ri+aP4jNmT9CcJs/nEiaPygOmz8k35k/W2+aP572mT9QnJo/JCCbP8fE
mj+Jkpo/PqaaP7GYmj9BmZo/ErOaP6Pomj8o/Zk/YyObPxCDmj+ZfZo/i7yaP7e8mj9I55o/
/EebP2BCmz+5rJo/tteaP3GUmj9aDZs/vt2aPyh6mj8ZCpo/LAObP/fNmj8T8Zo/4/GaP4dX
mz+VWZs/hNeaP+7rmj9rGZs/+ZiaPyJYmz+eTJs/29SaPxEDmz+RXps/wmSbPyxHmj9po5o/
3g+bP8nxmj8wV5s/hGuaPwXtmz9125o/PN6aPx9Imz/jS5s/HYabP6EImz/oSZs/JfeaPzxo
mz8EUps/UMmaPzbqmj8+85o/ovGaP3rBmj9K0po/5viaP7Ojmj94VZo/Q+WaPw69mj/kOps/
PXubPw5Bmz8o1Jo/dqKaPwn0mj989Jo/sWubP93omj+u65o/n1WbP02pmz9+wpo/h92aP8Qm
mz9geJs/UmGbP+QZmz/tVJs/62ybP9tbmz9F25o/ExubP6gPmz/555o/VqybPyMjmz8t6po/
MYCbP+D3mz9wCZs/m2GbP40wmz8GEZs/2X6bP0ebmz/HRZs/VCWbPzJimz+FMZs/3iybPzB1
mz/7eps/r8GbP6oomz8mXZs/e9SaP+4Qmz+OUZs/OambP5L5mj8tKps/Rz2cP/EGmz86K5w/
vbCaPzWUmz9noJs/Cy6bPyijmj+ntps/BsabP4w0mz86yZo/U1ybPzAzmz+AHZs/Ab+aP+L6
mj++SZs/pZ+bP4A6mz9dCpw/W0mbP93Dmz9/Eps/fI+bP1cSmz8V4ps/PUqbP4Ejmz+W4po/
BWKbP5rBmz/Pg5s/wjCbP9vVmz8aE5w/+4ubP+wLnD/5m5s/DMCaP6XOmj+UbZs/nAWcPwcG
nD97V5s/vM2bPyv7mz9NZps/lQWbP2gNnD8jvJs/ykacP8Idmz/sm5s/kHmbPzpkmz/vs5s/
RgucPxh+mz/r2ps/cFybPwnMmz9c4Zs/3QCcPyJsmz8zqps/RYybP7Yjmz+9EZs/v4SbP8mL
mz9QSJs/N9ubP3FPnD8WvJs/q66bP4WFmz+jw5s/EAKcPzD9mj+4A5w/rsubP4Gfmz9/yZs/
54ybP7qRmz+jwJs/UqKbPyhrmz8pWpw/BgOcP2CFmz+vuZs/s0ibP5/gmz9jZJs/M7WbP4zM
mz9Y5Zs/4febP9nBmz9dups/aC+cP8z7mz89gZw/qE2cP4IxnD/TDpw/NNObP0MJnD+rqJs/
yF+cPzeSmz95Tpw/jOqbP0MLnD9O6Zs/9RCcP6VAnD9DlJw/utecP7cYnD9ZEpw/4AKcPwB0
nD8Obps//VucP+AVnD/I+ps/n4WbP2UinD/axZs/QPubP0hBnD/y0ps/XOObP4RdnD9O/ps/
QdqbP73Kmz9LSJw/4j2cPz0CnD8qD5w/rH6cP5kqnD8QzJw/GBmcP2uenD91HZw/NUGcP29C
nD+RyJs/naWcPzH8mz/k+Js/3xCcP//cmz/O3Zs/6OabPwjAnD9Ncpw/Zy6dP5m/nD/5Vpw/
ySycPwelnD+Rk5w/8tCbPw2dnD8GM5w/f6ecP9tEnD9OE5w/9m2cP1tdnD97d5w/2yicP8Sa
nD//o5s/psycP19NnD8v7Zs/lIqcP1v6mz++Upw/cF6cP6SbnD9IRZw/emOcP1g1nD9nGJw/
+zucP06SnD/l/ps/EXScP6WpnD/f8Js/Q6ecP3MRnD/+ZZw/O0acP7qJnD+B75w/UbucP4V1
nD+PCpw/VqycP/m2nD90rZw/IoKcP7YQnD+vdpw/1WWcP9+vnD96b5w/os+cP2fLnD8zepw/
4ducP7t2nT9J7Zw/9GqcP0F2nD+IrZw/M4ucP5ltnD/5fZw/amGcP9MsnD91dJw/cFecPwh9
nD+JVpw/V/icP9ItnD9Cgpw/NfCbP7RYnD/tdZw/92OcPwULnD/qLZw/1OicP/pxnD9kLpw/
8MKcP6cBnT8K95w/nFycP2e0nD+yR5w/s0qcP7TDmz/A2Zw/lYWcP+x+nD+drJw/hZCcP4zY
nD8ED50/6nacP3ZTnT8sWpw/PGOcPzebnD+3lpw//KScP0fenD+vs5w/1s2cP+sPnT/2CZ0/
ZYecP1DYnD/bXZw/mJacP74znT8i05w/MuScP1uWnD883Jw/6decP8CRnD8z35w/lEudP4IB
nT+i0pw/W0WdP266nD/x8Zw/17acP1sbnT9zw5w/tOKcPy/BnD/CcJw/dxudP2yunD/5C50/
e72cP6JWnT9Ebpw/+8ycP6l6nD+7Mp0/mdOcPycAnT+Qw5w/ZDydPwhEnT+c7pw/5P2cP8OS
nD9VP5w/EdOcP/IhnT+xc50/90CdP9e/nD+1f50/MMScP4pHnT/bDp0/U/OcP588nT9rap0/
Ix6dP6T5nD+w3Jw/5bqcP+uGnD+ZQp0/emmdPzePnD9+Qp0/</AssayYData></Step><Step><CommonData><SampleLocation>1</SampleLocation><SampleID></SampleID><SampleGroup></SampleGroup><SampleInfo></SampleInfo><SampleRow>H</SampleRow><SamplePlate>1</SamplePlate><WellType>BUFFER</WellType><Concentration>-1</Concentration><ConcentrationUnits>µg/ml</ConcentrationUnits><MolarConcentration>-1</MolarConcentration><MolarConcUnits>nM</MolarConcUnits><MolecularWeight>-1</MolecularWeight><Temperature>25</Temperature><StartTime>3047834</StartTime><AssayTime>180</AssayTime></CommonData><FlowRate>600</FlowRate><StepType>DISASSOC</StepType><StepName>Dissociation</StepName><StepStatus>OK</StepStatus><ActualTime>180</ActualTime><CycleTime>0.2</CycleTime><AssayXData Points="900">sT8cReRCHEUXRhxFS0kcRX5MHEWxTxxF4FIcRRdWHEVLWRxFflwcRbFfHEXkYhxFF2YcRUtp
HEV+bBxFsW8cReRyHEUXdhxFS3kcRX58HEWxfxxFkIMcRReGHEVLiRxFfowcRbGPHEXkkhxF
F5YcRUuZHEWKnBxFrZ8cReSiHEUXphxFS6kcRX6sHEWtrxxF5LIcRRe2HEVLuRxFfrwcRbG/
HEXkwhxFE8YcRUfJHEV+zBxFsc8cReTSHEUX1hxFS9kcRX7cHEWx3xxF4OIcRRfmHEVH6RxF
fuwcRbHvHEXk8hxFF/YcRUv5HEV+/BxFsf8cReACHUUXBh1FSwkdRX4MHUWxDx1F5BIdRRcW
HUVLGR1FfhwdRbEfHUXgIh1FFyYdRUspHUV+LB1FrS8dReQyHUUTNh1FSzkdRX48HUWxPx1F
5EIdRRNGHUVLSR1FekwdRa1PHUXkUh1FF1YdRUtZHUV+XB1FsV8dReRiHUUTZh1FS2kdRX5s
HUWxbx1F5HIdRZp2HUVLeR1FenwdRbF/HUXkgh1FE4YdRUuJHUV+jB1FsY8dReSSHUU4lh1F
S5kdRX6cHUWtnx1F5KIdRW2mHUVLqR1FeqwdRbGvHUXksh1FF7YdRVO5HUV+vB1Fsb8dReTC
HUUTxh1FS8kdRX7MHUWtzx1F5NIdRRfWHUVH2R1FftwdRbHfHUXk4h1FF+YdRUfpHUV67B1F
re8dReTyHUUX9h1FR/kdRX78HUWx/x1F5AIeRRcGHkVLCR5FegweRbEPHkXkEh5FFxYeRUcZ
HkV6HB5F0h8eReAiHkUXJh5FSykeRX4sHkW1Lx5F4DIeRRc2HkVHOR5FfjweRbE/HkXkQh5F
F0YeRUZJHkV6TB5FrU8eReRSHkUXVh5FS1keRXpcHkWxXx5F5GIeRRNmHkVLaR5FfmweRbFv
HkXkch5FPHYeRUt5HkV+fB5FrX8eReCCHkUXhh5FS4keRXqMHkWxjx5F5JIeRReWHkVGmR5F
fpweRbGfHkXkoh5FF6YeRUupHkV+rB5Fra8eReSyHkUXth5FRrkeRX68HkWtvx5F5MIeRRfG
HkVLyR5FesweRbHPHkXk0h5FF9YeRUvZHkV+3B5Fsd8eReTiHkUX5h5FS+keRX7sHkWx7x5F
4PIeRRf2HkVL+R5FevweRa3/HkXkAh9FFwYfRUYJH0V+DB9FsQ8fRT4TH0UXFh9FRhkfRX4c
H0WtHx9F5CIfRRMmH0VLKR9FeiwfRbEvH0UBMx9FFzYfRUs5H0V+PB9FsT8fReBCH0UXRh9F
RkkfRX5MH0WxTx9FCVMfRRdWH0VGWR9FelwfRa1fH0XkYh9FF2YfRUtpH0V6bB9FsW8fReBy
H0UTdh9FS3kfRX58H0Wxfx9F5IIfRReGH0VGiR9FfowfRbGPH0Xgkh9FE5YfRUaZH0V6nB9F
rZ8fReSiH0UTph9FRqkfRXqsH0Wtrx9F4LIfRRO2H0VLuR9FfrwfRbG/H0X5wh9FE8YfRUvJ
H0V+zB9Fsc8fReDSH0UT1h9FS9kfRXrcH0Wx3x9F4OIfRRPmH0VG6R9Fo+wfRbHvH0Xg8h9F
E/YfRUv5H0V+/B9Fsf8fReACIEUXBiBFSwkgRXoMIEWxDyBF5BIgRRcWIEVLGSBFfhwgRbEf
IEXkIiBFEyYgRUYpIEV+LCBFrS8gReQyIEVRNiBFSzkgRXo8IEWtPyBF4EIgRRdGIEVLSSBF
fkwgRa1PIEXkUiBFE1YgRUZZIEV+XCBFrV8gReBiIEUXZiBFRmkgRXpsIEWxbyBF4HIgRRN2
IEVGeSBFfnwgRa1/IEXkgiBFE4YgRUuJIEV+jCBFsY8gReSSIEUXliBFS5kgRXqcIEWxnyBF
4KIgRROmIEVGqSBFfqwgRbGvIEXksiBFF7YgRUu5IEV6vCBFrb8gReTCIEUTxiBFRskgRXrM
IEWxzyBF4NIgRRPWIEVL2SBFftwgRa3fIEXg4iBFF+YgRUbpIEV67CBFte8gReDyIEUX9iBF
RvkgRX78IEWt/yBF5AIhRRcGIUVLCSFFfgwhRa0PIUXgEiFFFxYhRUYZIUV6HCFFrR8hReQi
IUUTJiFFSykhRXosIUWxLyFF5DIhRRM2IUVGOSFFejwhRbE/IUXgQiFFF0YhRUZJIUV6TCFF
sU8hReBSIUUTViFFRlkhRXpcIUWtXyFF5GIhRRdmIUVGaSFFemwhRbFvIUXkciFFF3YhRUZ5
IUV6fCFFrX8hReCCIUUThiFFS4khRX6MIUWxjyFF4JIhRROWIUVGmSFFepwhRa2fIUXgoiFF
E6YhRUupIUV6rCFFsa8hReCyIUUTtiFFRrkhRX68IUW9vyFF4MIhRRPGIUVLySFFfswhRbHP
IUXg0iFFE9YhRUbZIUV63CFFrd8hReTiIUUX5iFFRukhRXrsIUWt7yFF5PIhRRP2IUVL+SFF
evwhRbH/IUUZAyJFEwYiRUsJIkV+DCJFsQ8iReASIkUXFiJFSxkiRXocIkWxHyJF4CIiRRMm
IkVGKSJFfiwiRa0vIkXkMiJFEzYiRUY5IkV+PCJFrT8iReBCIkUXRiJFRkkiRXpMIkWtTyJF
4FIiRRNWIkVGWSJFelwiRa1fIkXgYiJFF2YiRUtpIkV6bCJFsW8iReByIkUXdiJFHHoiRZp8
IkWtfyJF4IIiRROGIkVGiSJFfowiRa2PIkXgkiJFE5YiRUaZIkV6nCJF1p8iReSiIkUXpiJF
RqkiRX6sIkWtryJF4LIiRRO2IkVGuSJFerwiRa2/IkXgwiJFE8YiRUbJIkV+zCJFrc8iReDS
IkUT1iJFRtkiRXrcIkWx3yJF4OIiRRfmIkVL6SJFeuwiRa3vIkXg8iJFF/YiRUb5IkV+/CJF
rf8iReACI0UTBiNFRgkjRXoMI0WtDyNF5BIjRRMWI0VGGSNFehwjRa0fI0XgIiNFFyYjRUYp
I0V6LCNFsS8jReQyI0UXNiNFSzkjRX48I0WtPyNF4EIjRRdGI0VGSSNFfkwjRa1PI0XgUiNF
F1YjRUtZI0WGXCNFrV8jReBiI0UXZiNFRmkjRXpsI0WtbyNF6HIjRRN2I0VGeSNFfnwjRbF/
I0XggiNFE4YjRUaJI0V6jCNFrY8jReCSI0UXliNFS5kjRXqcI0WtnyNF4KIjRROmI0VGqSNF
eqwjRa2vI0XgsiNFE7YjRUa5I0V6vCNFrb8jReDCI0UTxiNFRskjRXrMI0WtzyNF4NIjRRPW
I0VG2SNFetwjRa3fI0Xg4iNFE+YjRUvpI0V67CNFre8jReTyI0UT9iNFRvkjRXr8I0Wt/yNF
4AIkRRMGJEVGCSRFegwkRa0PJEXgEiRFExYkRUYZJEV+HCRFrR8kReAiJEUTJiRFRikkRXos
JEWxLyRF4DIkRRM2JEVGOSRFfjwkRa0/JEXgQiRFF0YkRUZJJEV6TCRFrU8kReRSJEUXViRF
RlkkRXpcJEWtXyRF4GIkRRdmJEVLaSRFemwkRa1vJEXgciRFE3YkRUZ5JEV+fCRFsX8kReCC
JEUThiRFRokkRX6MJEWxjyRF4JIkRROWJEVLmSRFepwkRa2fJEXgoiRFE6YkRUapJEV6rCRF
ra8kReSyJEUTtiRFRrkkRXq8JEWtvyRF5MIkRRfGJEVGySRFfswkRbXPJEXk0iRFE9YkRUbZ
JEV+3CRFsd8kReTiJEUT5iRFRukkRX7sJEWx7yRF4PIkRRP2JEVG+SRFevwkRbH/JEXgAiVF
FwYlRUsJJUV6DCVFsQ8lReASJUUXFiVFSxklRX4cJUWtHyVF5CIlRRcmJUVLKSVFeiwlRbEv
JUXkMiVFFzYlRUY5JUV+PCVFsT8lReRCJUUXRiVFX0klRX5MJUW1TyVF5FIlRSBWJUVLWSVF
flwlRbFfJUXkYiVFF2YlRUtpJUV+bCVFrW8lReRyJUUXdiVFS3klRYJ8JUWxfyVF5IIlRReG
JUVLiSVFfowlRbGPJUXkkiVFF5YlRUuZJUV+nCVFsZ8lReSiJUUXpiVFS6klRX6sJUWxryVF
5LIlRRe2JUVLuSVFfrwlRbG/JUXkwiVFF8YlRUvJJUV+zCVFsc8lReTSJUUX1iVFS9klRX7c
JUWx3yVF5OIlRRfmJUVL6SVFfuwlRbHvJUXk8iVFF/YlRUv5JUV+/CVFsf8lReQCJkUXBiZF
SwkmRX4MJkWxDyZF5BImRRcWJkVLGSZFfhwmRbEfJkXkIiZFFyYmRUspJkV+LCZFsS8mReQy
JkUXNiZFSzkmRX48JkWxPyZF5EImRRdGJkVLSSZFfkwmRbFPJkXkUiZFF1YmRUtZJkWWXCZF
sV8mReRiJkUXZiZFS2kmRX5sJkWtbyZF5HImRRd2JkVLeSZFfnwmRbF/JkXkgiZFF4YmRUuJ
JkV+jCZFsY8mReSSJkUXliZFS5kmRXqcJkWxnyZF5KImRRemJkVLqSZFfqwmRbGvJkXksiZF
F7YmRUu5JkV+vCZFrb8mReTCJkVyxiZFS8kmRX7MJkWxzyZF5NImRRfWJkVL2SZFftwmRbHf
JkXk4iZFOOYmRUvpJkV+7CZFse8mReTyJkUT9iZFS/kmRX78JkWx/yZF5AInRRMGJ0VLCSdF
fgwnRbEPJ0XkEidFFxYnRUsZJ0V+HCdFsR8nReQiJ0UXJidFRiknRX4sJ0WxLydF5DInRRc2
J0VLOSdFfjwnRbE/J0XkQidFF0YnRUtJJ0V+TCdFsU8nReRSJ0UTVidFS1knRX5cJ0WxXydF
5GInRRdmJ0VLaSdFfmwnRdpvJ0XgcidFF3YnRUt5J0V+fCdF</AssayXData><AssayYData Points="900">mWacP8K7nD/1L5w/ZBWcP1NWnD8F5Zw/hxycP7/HnD8ws5w/qWGcP9zRnD9Obpw/SW6cP2Lw
nD9KT50/QOecP1LxnD/05Jw/jDqcP0Y1nD/VLp0/oBOdP9dGnT8E4pw/IhSdP23vnD+3oZw/
OMacP9PWnD8D95w/mECdP9ddnT/zV5w/rP2bP719nT/1+pw/izidP54AnT+4pJw/2VOdP/Ak
nT/655w/yX6dP2QVnT+QpZw/hTScP4AGnT/9opw/GJ2cP7oynT+zYpw/48WcP/bJnD/W4pw/
DkmdP0HhnD86vpw/ihudP9rCnD9xsJw/L8ucP6PgnD/4ZJ0/8decPwOynD+PTZw/Q6ecP4hE
nD8Vb5w/KWKdP8fwnD+x3pw/MhidP48+nT+dE50/teacP1oCnT9GnZw/LMacP7/WnD+jBJ0/
JuycP0yMnD/y9pw/D22dPwQOnT9F8Jw/MYudP8N5nT8EBp0/rbCcP56TnT/41Zw/lrycPyru
nD8z/pw/cX6dP4SpnD8n+5w/vHacP1EhnT/M1Zw/JRqdP73+nD+l1pw/68ucP0ifnD8Y4pw/
40idPzotnT8P1Zw/tx6dP2dInT/VhZw/I1KdP9blnD+Z25w/phadP+9GnT8MwJw/xVKdPzbz
nD+v35w/0X2cP+IenT+ZNp0/u2ScP/SjnD8dv50/nS6dP9oanT8TSZ0/kgOdP02EnT+hzZw/
kjqdP53SnD8KSZ0/686cP9MrnT/TyZw/x1WdP2g8nT/hK50/QhSdP+70nD/Z5Zw/OLqcP/0V
nT9+T50/wt6cP1i/nT98W50/qTKdP502nT9QFp0/VEidP60Snj9MU5w/8O2cP2TYnD/HYp0/
vvqcP8RXnT+dd50/6ducPyStnD+ktp0/0k+dP4o+nT/qAJ0/RN+cPxJknT86Mp0/CnKdP0lF
nT/375w//E6dP1sKnT/NQ50/+LadP9hynT8fBJ0/MuycP7A7nT+dKJ0/+y2dP0eznD+1/Zw/
jWadPwR6nT9jcZ0/ms2cP9asnD/DbJ0/SsScP0B7nT8mzZw/l0CdP8ccnT8Vrp0/C0SdP1vz
nD+OB50/0PmcP/iTnT9Ki50/+9qdP/9pnT8mS50/dPCdP2YqnT9qVZ0/QXqdP+lPnT8ZDZ0/
I62cP3ZHnT9HS50/JYidP5zDnD88ip0/B1edP5QunT8li50/utOcP/FTnT8rNp0/owidP/po
nD+3U50/3jCdP6yCnT9XLZ0/WNCdPxqCnT8sDJ0/JHCdP02cnD+WBJ0/HvqcPw6ynT+nwZw/
Nx2dP1CUnT86DZ0/hy6dP2mMnT9Zw50/74ydPxy8nD/Yap0/riqdP4yenT9nIp0/I0edP0eV
nT871J0/1zqdP6aAnT+sH50/EfmcP7U7nT+YbJ0/1gGdP/gtnT+5SJ0/ztydP7eDnT8O0Zw/
yXudP0lVnT+vQZ0/ximdP5Z0nT9XqJ0/kJOdP4JonT+ku50/zk2dPz1jnT8AkJ0/kYqdP2Gj
nT/J450/G1idP8V2nT83b50/ZiudPzvanT+g1J0/0IudP5epnT/A3J0/KHidP/1fnT9+350/
NIadP8i5nT/TnJ0/PpydP1dAnT/CnZ0/93mdP+e7nD+xF50/XF2dP9M9nT9Dap0/cQ+ePwFd
nT9tWZ0/+9SdP72BnT94cJ0/L3GdP+J1nT+ng50/Y9mdP79inT/b1Zw/n4GdP/1znT+nrp0/
vKydP6HBnT9u3Z0/y4GdP2kYnT9XY50/fXydP7V8nT9GgZ0/M7KdPyeanT/2hJ0/uqadPzBK
nT+go50/WjidP3vPnT8wLp0/XtGdP61TnT/ccZ0/UuWcP6WynT9DgJ0/W3CdP9PJnT9SvJ0/
gridP+6jnT/HiJ0/i2+dP9yXnT8LfJ0/r/WcPw+jnT9D5p0/8zCdP1x1nT+32p0/f0ydPyHP
nT+vwp0/3zGdP241nj9wt50/QxOePxcLnj+W9Z0/g7+dP7RrnT8uDZ4/kFqdP9nZnT/KEZ4/
kQCeP4JCnj9Wmp0/avGdP7MonT+Ydp0/ea6dP6nQnj9UWp0/yj+dP6gLnj/3QZ0/jLCdP4W8
nT/vEZ0/IpWdPwKlnT/6dJ0/lVedPzi+nT9uX50/eaydP3nAnT9c+Z0/CRyeP1Yhnj9SuJ0/
TbCdP9c+nj+7VJ4/1GOdP9TanT/3d50/i32dP+ODnT99V50/HzCeP0q7nT/qc54/4dWdP6Q5
nj9/YZ0/lBSePxD0nT9E2J0/EKWdP//GnT88Z50/1uydP9U/nj+HUp0/h9GdP96UnT8gFZ4/
m2KdP4RQnj9Bf50/F0aePxrKnT81Yp0/KqSdP9gBnj9zE54/fMadP8bLnT9eFp4/1U6ePzU2
nj/aOJ4/xuSdP+EHnj+rkZ0/xTqePyX4nT89pZ0/0v+dP423nT9XEJ4/w2qeP7SsnT/02p0/
sLadP60xnj+HBJ4/xqedP7m/nT+6YZ4//dKdP8jvnT9ZPJ4/kBqeP/lanT/otZ0/vPCdP3UM
nj9Lfp4/DZ2dP0f1nT9kxJ0/zd2dPzKRnj/eNp4/v5ieP/fOnT+qCJ4/HB6ePzvOnT+9tJ0/
3bKdP8p1nj/Mw50/efqdP/UGnj/p4p0/JRCePzQnnj87uZ4/hN+dP9pCnj/SMZ4/inCePwYQ
nj+OU54//WaeP7ccnj8Gqp0/il+eP8rVnj+5350/x3SdPyYenj/97p0/l2SeP0vMnT+XvJ4/
CS6eP5osnj82G54/0muePyEfnj/67Z0/dmKePzQGnj96k50/CdudP/hBnj/aEp4/Ed6dP4zk
nj+dgp4/yyOeP9GRnj+I6J0/04yeP3cRnj+N3J0/E22eP7gMnj84LJ4/GgeeP8usnj9I050/
B/mdPxddnj99B54/5A6eP9eRnj+S+J0/aceeP15dnj+gKZ4/n3SePyNynj+6K54/ba2eP/Qn
nj8GBp4/UDiePweAnT8DfZ4/A1WeP/2Hnj9kGp4/9vKdP7vunT8OR54/ZEWeP0rQnj9NSp4/
Au+dP7Bynj8Ag50//3yeP5Z3nj/+Jp4/S1eePyrtnj+C4p0/ybaePxbonj/xQ54/gjOeP7zS
nj+bTp4/0vudPwpanj/MFp4/BdyeP86bnj8mnJ4/GFSeP2B+nj/cYp4/LyGePyFdnj92QJ4/
fBWfP/1Mnj8Yi54/jmmePyYEnj9LMJ4/iIaePyjmnj89WZ4/jqOeP72ynj/K8Z4/TwSfP7Z6
nj9zUZ4/CjWfP8Vynj/W+50/hHueP0grnz/NI58/nRCePwrxnj9zgJ4/2JmePw93nj+EmJ4/
cmeeP3lunj8gCp4/zVWePwo6nj95k54/3HyeP1d9nj8upJ4/N8aeP3h1nj9NrZ4/IFKePwa6
nj9mo54/AraeP2sbnz8lpJ4/3bCePyM1nj/f6p4/jgSfP7L4nj++454/ZW6eP9ejnj9+iZ4/
Zd2eP0e0nj9x2J4/xmqeP/7Mnj/YCJ4/ruaePyWinj+AVp4/m72eP9Q8nj+R5p4/WSyeP10t
nz8O4Z4/NxOeP1CAnj8YvJ4/FeaeP7Xrnj8Wj54/WVSeP42Fnj9W5J4/LOCeP2ZEnz8bxJ4/
7MmePwYPnz/YBp8/3lCfPzfBnj+24Z4/+k+fPywmnz8J0J4/a1GeP0uxnj8/q54/pJmeP2Gk
nj8JAJ8/ZQ+fP1Mjnj8m9J4/ivCeP1++nj9BW54/ib2eP3ognz+fmJ4/GHWeP8hVnj/w654/
v/CeP09Inz/EKZ8//TWfP2xWnz/zzJ4/ULWePzbDnj+fQJ8/LN2eP8PFnj/2PJ8/nvWeP0wn
nz+6Gp8/XsCeP3JPnz/cAp8/azOfP/sUnz8H/54/71ufPzdrnj/+/p4/u4CfP3o6nj/m0Z4/
fkmePySInj+vDZ8/gOieP1eCnz/5TZ8/Hn+fPwrvnj/Qpp4/b/ueP74cnz9Qzp4/PKGeP0+r
nj9hh58/9SieP3jSnz/QKJ8/60qfP6f3nj+ANZ8/ofGeP9YEnz/lQZ8/o9ieP6Hqnj+5CZ8/
NjOfPxZhnj98Cp8/c4GfP3YGnz9RoZ8/3pSeP2EXnz9oEp8/msCfPxoLnz8lD58/lf2eP1qB
nz9wMJ8//cOePyfrnj+12p4/4SCfP8D2nj+SXZ8/DmOfP+XVnj9/t54/fi2fP9tZnz/SV54/
VCqfPwtGnz8ckJ8/i2WfP0Ponj8odp8/i2GfP5c8nz9b558/0N6eP9Qqnz8zcZ8/3jCfP1ec
nz9o6Z4/dVKfP5jmnj/i1J4/4X2fP5DYnj83c58/eqGeP2vtnj/wJ58/mKeePypLnz9hqp8/
veWeP7q+nj/t3p4/Bf6eP1Bhnz+pb58/3emePx8Onz/Ebp8/8eiePwJ4nz8GcZ8/YN6eP3o1
nz99y58/HVufPzQNnz88H58/TLufP4W0nz9jlp8/tHufPykknz+tYp8/LYiePwbTnz+I+Z4/
K+OfP0Krnz8nZ58/dEmfP4eBnz8xYJ8/AFSfP3h9nz8QZ58/+Q+fP6Pjnz+KZ58/xoCfPxwQ
nz+xNZ8/iOefP/5Unz803p8/aiCfP8Itnz9uFp8/Bn+fP59qnz82KZ8/zBGfPze0nz8+WJ8/
cFifP50Lnz8Sk58/f6CfP9Brnz/fY58/4s6eP/i9nz85pJ8/gnmfPyX5nz/Wkp8/kh+fP0Rv
nz9oUJ8/A/SeP3eInz9Irp8/0dafP0F9nz8cJp8/DJGfP9eBnz9e258/LMufPwaWnz8Ugp8/
4pifP8AooD+mhZ8/kFifP92rnz/hP58/LmqfP6Onnz9mUp8/</AssayYData></Step><Step><CommonData><SampleLocation>11</SampleLocation><SampleID></SampleID><SampleGroup></SampleGroup><SampleInfo></SampleInfo><SampleRow>H</SampleRow><SamplePlate>1</SamplePlate><WellType>REGENERATION</WellType><Concentration>-1</Concentration><ConcentrationUnits>µg/ml</ConcentrationUnits><MolarConcentration>-1</MolarConcentration><MolarConcUnits>nM</MolarConcUnits><MolecularWeight>-1</MolecularWeight><Temperature>25</Temperature><StartTime>3237044</StartTime><AssayTime>5</AssayTime></CommonData><FlowRate>1000</FlowRate><StepType>KREGENERATION</StepType><StepName>Regeneration</StepName><StepStatus>OK</StepStatus><ActualTime>4.99907</ActualTime><CycleTime>0.2</CycleTime><AssayXData Points="25">sX8nReSCJ0UXhidFS4knRXqMJ0WtjydF5JInRReWJ0VLmSdFepwnRa2fJ0XkoidFE6YnRUup
J0V+rCdFsa8nReCyJ0UXtidFS7knRX68J0WtvydF5MInRRfGJ0VLySdFeswnRQ==</AssayXData><AssayYData Points="25">e6rjv48Y/r9D5AbA7oULwA8TEMCFQRPAWWUWwJ+dGMA69RrA3ZIcwOWxHsClPiDAh5khwNf8
IsCtVCTAHg8lwJAVJsBFXCfAdFAowCbcKMBa0CnAE6cqwMRgK8C7NyzAw4QswA==</AssayYData></Step><Step><CommonData><SampleLocation>12</SampleLocation><SampleID></SampleID><SampleGroup></SampleGroup><SampleInfo></SampleInfo><SampleRow>H</SampleRow><SamplePlate>1</SamplePlate><WellType>BUFFER</WellType><Concentration>-1</Concentration><ConcentrationUnits>µg/ml</ConcentrationUnits><MolarConcentration>-1</MolarConcentration><MolarConcUnits>nM</MolarConcUnits><MolecularWeight>-1</MolecularWeight><Temperature>25</Temperature><StartTime>3253268</StartTime><AssayTime>5</AssayTime></CommonData><FlowRate>1000</FlowRate><StepType>KREGENERATION</StepType><StepName>Regeneration</StepName><StepStatus>OK</StepStatus><ActualTime>5.00005</ActualTime><CycleTime>0.2</CycleTime><AssayXData Points="25">rc8nReDSJ0UT1idFR9knRXrcJ0Wt3ydF4OInRRPmJ0VH6SdFeuwnRa3vJ0Xg8idFE/YnRUf5
J0V6/CdFrf8nReACKEUTBihFRwkoRXoMKEWtDyhF4BIoRRMWKEVHGShFehwoRQ==</AssayXData><AssayYData Points="25">lnVlP8ZRZD8242k/4H1wP8g+dT/a2Xk/ctt9P+IcgD8CP4E/phKCP8Olgz/KuIQ/oReFP+vz
hT/jeoY/ejWHPxXuhz8Daog/U3iJP4BJiT/EAIo/vF+KP5h0ij931oo/+EqLPw==</AssayYData></Step><Step><CommonData><SampleLocation>11</SampleLocation><SampleID></SampleID><SampleGroup></SampleGroup><SampleInfo></SampleInfo><SampleRow>H</SampleRow><SamplePlate>1</SamplePlate><WellType>REGENERATION</WellType><Concentration>-1</Concentration><ConcentrationUnits>µg/ml</ConcentrationUnits><MolarConcentration>-1</MolarConcentration><MolarConcUnits>nM</MolarConcUnits><MolecularWeight>-1</MolecularWeight><Temperature>25</Temperature><StartTime>3269492</StartTime><AssayTime>5</AssayTime></CommonData><FlowRate>1000</FlowRate><StepType>KREGENERATION</StepType><StepName>Regeneration</StepName><StepStatus>OK</StepStatus><ActualTime>4.99907</ActualTime><CycleTime>0.2</CycleTime><AssayXData Points="25">rR8oRdwiKEUPJihFRykoRXYsKEWtLyhF8TIoRQ82KEVDOShFdjwoRa0/KEXcQihFE0YoRUdJ
KEV6TChFrU8oReBSKEUTVihFQ1koRXZcKEWpXyhF4GIoRQ9mKEVDaShFdmwoRQ==</AssayXData><AssayYData Points="25">xRoNwAZQGMCNsB3AmGEgwHnzIsCq7STA64omwGqJJ8DvyCjADwwqwA/gKsC6pyvAEHMswJQa
LcALGS7A2oMuwGBDL8BPmy/ASPwvwCaNMMBHHzHAetcxwNsCMsD3RzLAE88ywA==</AssayYData></Step><Step><CommonData><SampleLocation>12</SampleLocation><SampleID></SampleID><SampleGroup></SampleGroup><SampleInfo></SampleInfo><SampleRow>H</SampleRow><SamplePlate>1</SamplePlate><WellType>BUFFER</WellType><Concentration>-1</Concentration><ConcentrationUnits>µg/ml</ConcentrationUnits><MolarConcentration>-1</MolarConcentration><MolarConcUnits>nM</MolarConcUnits><MolecularWeight>-1</MolecularWeight><Temperature>25</Temperature><StartTime>3285565</StartTime><AssayTime>5</AssayTime></CommonData><FlowRate>1000</FlowRate><StepType>KREGENERATION</StepType><StepName>Regeneration</StepName><StepStatus>OK</StepStatus><ActualTime>4.99907</ActualTime><CycleTime>0.2</CycleTime><AssayXData Points="25">qW8oRdhyKEULdihFP3koRXZ8KEWpfyhF9YIoRQ+GKEVDiShFdowoRaWPKEXckihFD5YoRT+Z
KEVynChFqZ8oRdyiKEUPpihFQ6koRXKsKEWlryhF2LIoRQ+2KEU/uShFcrwoRQ==</AssayXData><AssayYData Points="25">3vVwP7m9bz/xHHY/rOB8Pwe2gD+xqII/rhKFP1XmhT+E7Ic/GECJP5hhij8EaYs/Ed6MP/J2
jD/sR40/lguOPyyejj94Oo8/n++PP50nkD+FDJE/4leRPz+xkT9adJE/mbCSPw==</AssayYData></Step><Step><CommonData><SampleLocation>11</SampleLocation><SampleID></SampleID><SampleGroup></SampleGroup><SampleInfo></SampleInfo><SampleRow>H</SampleRow><SamplePlate>1</SamplePlate><WellType>REGENERATION</WellType><Concentration>-1</Concentration><ConcentrationUnits>µg/ml</ConcentrationUnits><MolarConcentration>-1</MolarConcentration><MolarConcUnits>nM</MolarConcUnits><MolecularWeight>-1</MolecularWeight><Temperature>25</Temperature><StartTime>3301650</StartTime><AssayTime>5</AssayTime></CommonData><FlowRate>1000</FlowRate><StepType>KREGENERATION</StepType><StepName>Regeneration</StepName><StepStatus>OK</StepStatus><ActualTime>4.99907</ActualTime><CycleTime>0.2</CycleTime><AssayXData Points="25">pb8oRenCKEUHxihFP8koRW7MKEWlzyhF2NIoRQfWKEU72ShFbtwoRaHfKEXU4ihFC+YoRTvp
KEVu7ChFpe8oRdTyKEUH9ihFW/koRW78KEWl/yhF1AIpRQ8GKUU7CSlFbgwpRQ==</AssayXData><AssayYData Points="25">T/0NwOmXGcB/MR7AYRohwNUiI8BF1iTADn8mwHrQJ8BQ2ijAyLopwKp8KsDYeCvAxOQrwODE
LMAlfS3AMiQuwKd/LsC8BC/ANGsvwPntL8DyPzDAJKUwwLPqMMB+OzHApZYxwA==</AssayYData></Step><Step><CommonData><SampleLocation>12</SampleLocation><SampleID></SampleID><SampleGroup></SampleGroup><SampleInfo></SampleInfo><SampleRow>H</SampleRow><SamplePlate>1</SamplePlate><WellType>BUFFER</WellType><Concentration>-1</Concentration><ConcentrationUnits>µg/ml</ConcentrationUnits><MolarConcentration>-1</MolarConcentration><MolarConcUnits>nM</MolarConcUnits><MolecularWeight>-1</MolecularWeight><Temperature>25</Temperature><StartTime>3317789</StartTime><AssayTime>5</AssayTime></CommonData><FlowRate>1000</FlowRate><StepType>KREGENERATION</StepType><StepName>Regeneration</StepName><StepStatus>OK</StepStatus><ActualTime>5.00005</ActualTime><CycleTime>0.2</CycleTime><AssayXData Points="25">oQ8pRdQSKUUHFilFOxkpRW4cKUWhHylF1CIpRQcmKUU7KSlFbiwpRaEvKUXUMilFBzYpRTs5
KUVuPClFoT8pRdRCKUULRilFO0kpRW5MKUWhTylF1FIpRQdWKUU7WSlFblwpRQ==</AssayXData><AssayYData Points="25">NZCAP6VNgD8BuYM/gPqGP+8wiT8z04s/gnWNP40fjz/te5A/ZMSRP1gKkj9VO5M/87uUP0kd
lT9qiZU/04iWP7Iblz+egpc/JiyZP+kImT/Uq5k//WyaP/kbmj/2TZo/mvCaPw==</AssayYData></Step><Step><CommonData><SampleLocation>1</SampleLocation><SampleID></SampleID><SampleGroup></SampleGroup><SampleInfo></SampleInfo><SampleRow>H</SampleRow><SamplePlate>1</SamplePlate><WellType>BUFFER</WellType><Concentration>-1</Concentration><ConcentrationUnits>µg/ml</ConcentrationUnits><MolarConcentration>-1</MolarConcentration><MolarConcUnits>nM</MolarConcUnits><MolecularWeight>-1</MolecularWeight><Temperature>25</Temperature><StartTime>3332638</StartTime><AssayTime>30</AssayTime></CommonData><FlowRate>1000</FlowRate><StepType>BASELINE</StepType><StepName>Baseline</StepName><StepStatus>OK</StepStatus><ActualTime>30</ActualTime><CycleTime>0.2</CycleTime><AssayXData Points="150">oV8pRdBiKUUDZilFN2kpRWpsKUWdbylF1HIpRQd2KUU3eSlFanwpRZ1/KUXUgilFB4YpRTeJ
KUVqjClFnY8pRdSSKUUDlilFN5kpRW6cKUWdnylF0KIpRQemKUU3qSlFcqwpRaGvKUXQsilF
B7YpRRS6KUWTvClFnb8pRdDCKUUDxilFO8kpRW7MKUWdzylF1NIpRQfWKUU72SlFatwpRZ3f
KUXQ4ilFA+YpRTfpKUVu7ClFne8pRdTyKUUD9ilFN/kpRWr8KUWh/ylF2AIqRQMGKkU/CSpF
agwqRaEPKkXUEipFBxYqRTcZKkVqHCpFnR8qRdQiKkUDJipFOykqRW4sKkWhLypF0DIqRQM2
KkU7OSpFbjwqRZ0/KkXQQipFB0YqRTtJKkVuTCpFnU8qRdRSKkUDVipFN1kqRWpcKkWdXypF
1GIqRQdmKkU7aSpFamwqRaFvKkXUcipFA3YqRTt5KkVufCpFnX8qRdSCKkUHhipFO4kqRW6M
KkWhjypF1JIqRQeWKkU/mSpFbpwqRaGfKkXYoipFB6YqRTupKkVurCpFoa8qRdSyKkUHtipF
O7kqRW68KkWhvypF1MIqRQfGKkU7ySpFbswqRaHPKkXU0ipFB9YqRTvZKkVu3CpFod8qRdTi
KkUH5ipFO+kqRW7sKkWh7ypF1PIqRQf2KkU7+SpFbvwqRaH/KkXUAitFKAYrRTsJK0VuDCtF
oQ8rRdQSK0UHFitFOxkrRW4cK0WhHytF1CIrRQcmK0U7KStFbiwrRaEvK0XUMitFBzYrRTs5
K0VuPCtF</AssayXData><AssayYData Points="150">zo6fP1vNnz+h6p8/VKagP30MoD+kDqA/GlCgP0uwoD+d5J8/KrygP4JPoT8unqA/W5ChP1dB
oj/rk6E/An+iP3bjoT8FJqI/KMehP45Woj/yPaI/3YyiPzNxoj96C6M/4fiiPxeXoj9j3KI/
nGOjP66qoz8mYqM/CZGjP5Y4pD+V1KM/4dujP7VSoz8h86M/Sz+kPwDCoz/Z5aM/2tGkP3BT
pD/pmqQ/zKikP5EOpT/Qz6Q/tcGkP5DEpD/+xqQ/l0alP/pApT8FIqU/mhilPwLnpT+S2KU/
de6lP6CQpT+1K6U/hkSmP96IpT+L9KU/7JymP5LmpT/seKY/VQymP982pz8tLac/ncemP3ac
pj9W2KY/YFmmP4qLpj++qKY/s/qmP53Cpj8Tnqc/uUSnP3dUpz/2Aqc/2BOnP2izpz9D5ac/
rCanPwRfpz8ra6c/xy+nPzjlpz9Vmac/VhWoP5tAqD/mtqc/3BuoPySRqD+zuKc/fvCnP+9V
qD+oPag/hfOoP1G2qD+OS6g/0SKpP4hIqD8T/qg/3RSpPyVrqD9Cmqg/9H+oP+fEqD9Qc6k/
MZeoP7hHqT9rk6g//t2oP4UWqT+RWqk/HmipPyuPqD/eQqk/ch6pPyS7qT+/UKk/UQepP8ux
qT/9D6k/i/apP+mBqT9BX6k/0o2pP9pOqT8HnKk/7kSpP5xRqT+3PKo/XaepP48Bqj8yXao/
qSqqP322qT8x96k/l8ipPw22qT/tSqo/5ZmqPyxAqj/RcKo/M46qP7D0qj+1Yqo/q8qqP4lj
qz/xH6s/</AssayYData></Step><Step><CommonData><SampleLocation>7</SampleLocation><SampleID></SampleID><SampleGroup></SampleGroup><SampleInfo></SampleInfo><SampleRow>H</SampleRow><SamplePlate>1</SamplePlate><WellType>BUFFER</WellType><Concentration>-1</Concentration><ConcentrationUnits>µg/ml</ConcentrationUnits><MolarConcentration>-1</MolarConcentration><MolarConcUnits>nM</MolarConcUnits><MolecularWeight>-1</MolecularWeight><Temperature>25</Temperature><StartTime>3370334</StartTime><AssayTime>80</AssayTime></CommonData><FlowRate>600</FlowRate><StepType>LOADING</StepType><StepName>Loading</StepName><StepStatus>OK</StepStatus><ActualTime>79.9991</ActualTime><CycleTime>0.2</CycleTime><AssayXData Points="400">oT8rRdBCK0UDRitFN0krRW5MK0WhTytF1FIrRQdWK0U7WStFblwrRZ1fK0XQYitFA2YrRTtp
K0VqbCtFoW8rRdRyK0UHditFO3krRW58K0WhfytF1IIrRQOGK0U7iStFbowrRZ2PK0XUkitF
B5YrRTuZK0VunCtFnZ8rRdCiK0UHpitFO6krRW6sK0WhrytF0LIrRQO2K0U7uStFbrwrRaG/
K0XQwitFB8YrRTvJK0VqzCtFoc8rRdTSK0UH1itFO9krRW7cK0Wh3ytF1OIrRQfmK0U76StF
buwrRaHvK0XU8itFB/YrRTv5K0Vu/CtFof8rRdQCLEUHBixFOwksRWoMLEWhDyxF0BIsRQMW
LEU3GSxFbhwsRaEfLEXQIixFByYsRTcpLEVuLCxFoS8sRdAyLEUHNixFOzksRW48LEWhPyxF
1EIsRQdGLEU7SSxFbkwsRaFPLEXUUixFB1YsRTdZLEVuXCxFnV8sRdBiLEUDZixFN2ksRW5s
LEWhbyxF1HIsRQd2LEU3eSxFbnwsRaF/LEXQgixFA4YsRTeJLEVqjCxFoY8sRdSSLEUHlixF
O5ksRWqcLEWhnyxF1KIsRQemLEVPqSxFbqwsRaGvLEXQsixFB7YsRTe5LEVuvCxFnb8sRdTC
LEUHxixFN8ksRW7MLEWdzyxF1NIsRQPWLEV02SxFatwsRZ3fLEXU4ixFB+YsRTvpLEVq7CxF
oe8sRdDyLEUD9ixFN/ksRW78LEWh/yxF1AItRQcGLUU3CS1FbgwtRaEPLUXQEi1FBxYtRTcZ
LUVuHC1FoR8tRdQiLUUDJi1FNyktRWosLUWdLy1F2DItRQc2LUU7OS1FajwtRZ0/LUX5Qi1F
B0YtRTZJLUVuTC1FoU8tRdBSLUUHVi1FO1ktRW5cLUWdXy1F0GItRQdmLUU7aS1FamwtRaFv
LUXUci1FA3YtRTZ5LUVufC1FoX8tRdSCLUUDhi1FO4ktRW6MLUWdjy1F0JItRQOWLUU7mS1F
bpwtRaGfLUXUoi1FA6YtRTupLUVurC1Foa8tRdCyLUUDti1FNrktRWq8LUWhvy1F0MItRQPG
LUU7yS1FbswtRaHPLUXQ0i1FA9YtRTbZLUVq3C1Fnd8tRdDiLUUD5i1FO+ktRW7sLUWh7y1F
1PItRQP2LUU7+S1FavwtRaH/LUXQAi5FBwYuRTYJLkVuDC5FnQ8uRdASLkUHFi5FNhkuRWoc
LkWhHy5F0CIuRQMmLkU2KS5FbiwuRZ0vLkUJMy5FAzYuRTs5LkVuPC5FoT8uRdRCLkUQRi5F
O0kuRW5MLkWhTy5F0FIuRQdWLkVsWS5FalwuRZ1fLkXUYi5FEGYuRTtpLkVubC5FoW8uRdBy
LkUHdi5FNnkuRWp8LkWdfy5F0IIuRQOGLkU7iS5FaowuRZ2PLkXQki5FB5YuRTaZLkVunC5F
nZ8uRdCiLkUDpi5FNqkuRWqsLkWdry5F0LIuRQO2LkU2uS5FbrwuRaG/LkXUwi5FA8YuRTvJ
LkUazS5Fnc8uRdTSLkUD1i5FO9kuRW7cLkWd3y5F0OIuRQPmLkU76S5FauwuRZ3vLkXQ8i5F
A/YuRTb5LkVu/C5Fnf8uRdQCL0UHBi9FNgkvRW4ML0WhDy9F0BIvRQMWL0U7GS9FahwvRaEf
L0XUIi9FAyYvRTYpL0VqLC9FnS8vRdQyL0UDNi9FNjkvRWo8L0WdPy9F0EIvRQdGL0U2SS9F
akwvRaFPL0XQUi9FA1YvRTZZL0VuXC9FnV8vRdBiL0UDZi9FNmkvRWpsL0Wdby9F0HIvRQd2
L0U7eS9FanwvRZ1/L0XUgi9FA4YvRTuJL0VqjC9FnY8vRdSSL0UHli9FNpkvRW6cL0Wdny9F
0KIvRQOmL0U7qS9FaqwvRZ2vL0XQsi9FB7YvRTu5L0VqvC9F1r8vRdTCL0UHxi9FNskvRWrM
L0Whzy9F1NIvRQPWL0U22S9FbtwvRcLfL0XU4i9FB+YvRTvpL0Vq7C9F9+8vRdTyL0UD9i9F
NvkvRWr8L0Wd/y9F1AIwRQcGMEU2CTBFagwwRaEPMEXQEjBFBxYwRTYZMEVqHDBFnR8wRdQi
MEUDJjBFOykwRW4sMEWdLzBF0DIwRQM2MEVLOTBFajwwRQ==</AssayXData><AssayYData Points="400">p6OpP5Ppqj9In6o/AsKqP13qqj8I2qs/3ZarPz5vqz99vqs/zn2rPxeYqz+Qi6w/uDKrP4wK
rD91/as/IYGsPwleqz8U3Ks/AeKrP8JjrD8Oi6w/B2OsPy0drD9agKw/qB6sPz+jrD+x+Ks/
lSisPwdqrD9gcKw/ghysP+pDrD9ORaw/8EOsP5lirT/Jqaw/D7qsPwu6rD+G6aw/0QGtP1Kt
rD+bZKw/xrusP9BBrT/0y6w/Az2tP8T2rD9rmK0/ZDStP3VprT/NGq0/8EKtPxUMrT/ERa0/
+xCtPzZtrT90E60/nwiuP3lWrT8Deq0/V9usP9avrT9xoK0/NL+tP1dSrT9DmK0/l7mtP9C4
rT9hja0/RtKtP1VtrT9i4K0/8UStPwWmrT9isa0/ddWtP0PUrT/99q0/PHitP8eRrj/EGa4/
MNOtPzc/rj+jKK0/yZatP7BBrj8irq0/WmGuP0GCrj+Yta4/5UauP4jDrj/06q0/eWyuPyNf
rj+t7K4/NoWuPxjZrj9f0q4/nE6uPzSNrj93La4/zLauP6EXrz+FRa8//ouuP+iYrj+Fva4/
pZeuP6vArT/CCq8/EsauPw3Srj+S864/RzuvP9rarj/OCq8/gQavP8hrrz8wsK4/cfOvP/FB
rz80KK8/MuGuP2Pmrz+AcK8/UlivP4X8rj/U+64/++euP31Grz+t864/SxKwP8PXrz95Iq8/
8AKvP7U2rz9wRbA/exevP0kvrz8/t68/zNyuP8k1rz/EX68/gbGvP1pdrz/5/68/sNuvPzmw
rz+e+K8/oSCwPyK3rz93dK8/6hKwP7nOsD+ZqrA/DqyvP0ERsD9pf68/KXKvPw+Orz8Yza8/
YgKwP95psD8YY7A/p/uvP5BpsD+u568/P12vP6VYsD9dZrA/MIewPwG6rz/5PrA/eFWwP90V
sD+JqrA/zFWwPzXZrz9ZZLA/u9WwP/V/sD9CSrA/ERCxP/JYsD9hl7A/lo+wP1ebsD+qibA/
R7mwPws9sD8L5q8/TSawP1vrsD8jhbA/NVywP7nLsD+Ml7A/fG+wP3IFsT+a7bA/F0qxP9ay
sD/1erE/3QOwP2vBsD95V7A/sX2wP4yIsT+eVrA/5+iwP/bbsD9s17A/EqSwP1+LsD+vorA/
A/CwPxoXsT+SzbA/1l2xP+awsD8v+7A//SmxPwVzsT+eDbE/a52wP4SYsT8z7LA/klixPz4j
sT+1ArE/6HixPwZ5sT9WK7E/LV6xP2YNsT8DxbE/GGaxP8/csD9EVLE/6ACxPwV+sT9GoLE/
Qs+xP23zsT82ebE/5VqxP9ySsT+WCbE/Vn+xP4OCsT/2orE/PbOxP8NUsj+afbE/Xv+xP+y3
sT8f07E/7K+xP3bUsT/1Z7E/T+KxP6+tsT9YrrE/5CyyP1PnsT/bbrI/st2xP2Ncsj9WeLI/
5hSyP8DCsT/+MrI/clyxPxg/sj+FA7I/dUayP73xsT+OCLI/GEyyP0+qsj/uwrE/3bOxP/Ne
sj88tLI/vymyPwDwsT9qQ7I/XKyyP6YNsj/uZbI/2eOxPxRTsj9EQLI/Um+yP11Gsj+inbI/
K9SyP3wSsj/AbrI/Rs+yPzS/sj+tLbI/zkCyP7Ygsj8ZtbI//dayP68Nsz8vNLM/o/qyP2jY
sj/wIrM/UtCyP6FIsj9ne7I/yw+zP7d+sj9pYbI/MK2yP7CMsj+H/rI/VAKzP6kFsz9h4bI/
ZguzP8+Usj/c8LI/qQ2zP0dwsj/m2bI/aOeyP3bvsj/YwrI/hNGyP04asz+dvbI/pdKyP9Gv
sj/iH7M/ENKzPw8asz+2B7M/T7yyP65Nsz++RbM/pZGyP0Jnsz+zjLM/qD+yPy8Fsz/mYrM/
gQezP75rsz8o1bI/BxyzP19Lsz+1lLM/1EWzP78usz8ddLM/HIezP81dsz9SjbM/O3azP+U/
sz9FmbM/SM6zP9p/sz98jrM/ImezPyN/sz98v7M/XveyPwG2sz9zs7I/aGqzP98vsz+RrrM/
g5izP5rFsz801LM/ItKzPxO/sz+HrLM/G8KzP9sTsz9WzLM/qV+zP4IDtD+9obM/zVuzP/58
sz8LRrM/DVqzPwhasz8sSrM/ituzP8Lrsz8k7bM/1wO0Pw==</AssayYData></Step><Step><CommonData><SampleLocation>1</SampleLocation><SampleID></SampleID><SampleGroup></SampleGroup><SampleInfo></SampleInfo><SampleRow>H</SampleRow><SamplePlate>1</SamplePlate><WellType>BUFFER</WellType><Concentration>-1</Concentration><ConcentrationUnits>µg/ml</ConcentrationUnits><MolarConcentration>-1</MolarConcentration><MolarConcUnits>nM</MolarConcUnits><MolecularWeight>-1</MolecularWeight><Temperature>25</Temperature><StartTime>3457897</StartTime><AssayTime>30</AssayTime></CommonData><FlowRate>1000</FlowRate><StepType>BASELINE</StepType><StepName>Baseline</StepName><StepStatus>OK</StepStatus><ActualTime>30</ActualTime><CycleTime>0.2</CycleTime><AssayXData Points="150">nT8wRcxCMEWCRjBFqUkwRWZMMEWdTzBFzFIwRf9VMEU3WTBFZlwwRZlfMEXMYjBFA2YwRTNp
MEVmbDBFnW8wRdByMEUDdjBFfHkwRWZ8MEWdfzBF0IIwRf+FMEV8iTBFaowwRZmPMEXQkjBF
/5UwRTeZMEVynDBFmZ8wRcyiMEUDpjBFN6kwRWqsMEWZrzBFzLIwRQO2MEU3uTBFarwwRZm/
MEXMwjBF/8UwRTvJMEVqzDBFnc8wRdDSMEUD1jBFM9kwRWrcMEWd3zBF0OIwRQPmMEU76TBF
auwwRZ3vMEXQ8jBF//UwRTf5MEVq/DBFnf8wRdACMUUDBjFFNwkxRWoMMUWdDzFF0BIxRQMW
MUU3GTFFahwxRZ0fMUXQIjFFAyYxRTcpMUVqLDFFnS8xRdAyMUUDNjFFNzkxRWo8MUWdPzFF
0EIxRQNGMUU3STFFakwxRZ1PMUXQUjFFA1YxRTdZMUVqXDFFnV8xRdBiMUUDZjFFN2kxRWps
MUWdbzFF0HIxRQN2MUU3eTFFanwxRZ1/MUXQgjFFA4YxRTeJMUVqjDFFmY8xRdCSMUUDljFF
N5kxRWqcMUWdnzFF0KIxRQOmMUU3qTFF2KwxRZ2vMUXQsjFFA7YxRTe5MUVqvDFFnb8xRdDC
MUUDxjFFN8kxRWrMMUWZzzFF0NIxRQPWMUU32TFFatwxRZ3fMUXQ4jFFA+YxRTfpMUVq7DFF
ne8xRczyMUUD9jFFN/kxRWr8MUWd/zFF0AIyRf8FMkU3CTJFagwyRZ0PMkXQEjJFAxYyRTcZ
MkVqHDJF</AssayXData><AssayYData Points="150">z2eyP/4wsz/a77I/taSzP0Jssz/wM7M/DkKzP+mosz9v0rM/u/izPz57sz+3OLM/68WzP/8M
tD8x0LM/khCzP+Ogsz/XpLM/6qKzPyPwsz9hM7Q/A9GzPxKcsz9VNrQ/01O0Py83tD9QEbM/
KdazP6xWsz8gt7M/waSzP/S/sz8z7rM/SGKzP6UHtD+cFrQ/BuCzP036sz+5aLQ/9uOzP2Hn
sz9gMbQ/L460PxIXtD8pcbQ/uJGzP37+sz9iU7Q/SV+zPyRItD/aXbQ/4F+0P5KdtD/NCLQ/
9Uq0PysstD/8k7Q/3iO0PyxitD9mXLQ/AYu0P8lrtD9CFrQ/SUS0P6VOtD8LeLQ/86C0PzrL
tD92ZrQ/W8G0P/NStD9T8rM//Ge0P/rwsz9sT7Q/rbW0P70JtD+1JLQ/MTK0P+bltD8bx7Q/
IaS0P16ptD/mtLQ/s2q0P+vGtD/Wj7Q//T60P3AxtD8nj7Q/3P20P+BgtT+327Q/6dW0P9zg
tD8DwLQ/Jtm0P56StD+He7Q/bt+0P9u2tD88orQ/8v+0Pz5itT9lELU/p8e0P7SstD8lq7Q/
Yay0P9k0tT9KB7U/x6e0P3VWtD+qfLQ/Tom0P3GttD+UDrU/o7O0P8IFtT9uCLU/Jd20P3GZ
tD8Y8bQ/Fo+0P1p4tT8hH7U/sWa1P4GhtD+Y+7Q/cbi0P99TtT935LQ/Jgm1P5h2tT8UbbQ/
Wii1P93ttD9I1LQ/iIW1Pz01tT8nRrU/+160P2VMtT84MbU/7ZO1P3qrtD9x97Q/Ccu0P4QZ
tT/DLbU/</AssayYData></Step><Step><CommonData><SampleLocation>10</SampleLocation><SampleID></SampleID><SampleGroup></SampleGroup><SampleInfo></SampleInfo><SampleRow>H</SampleRow><SamplePlate>1</SamplePlate><WellType>BUFFER</WellType><Concentration>-1</Concentration><ConcentrationUnits>µg/ml</ConcentrationUnits><MolarConcentration>-1</MolarConcentration><MolarConcUnits>nM</MolarConcUnits><MolecularWeight>-1</MolecularWeight><Temperature>25</Temperature><StartTime>3496823</StartTime><AssayTime>180</AssayTime></CommonData><FlowRate>600</FlowRate><StepType>ASSOC</StepType><StepName>Association</StepName><StepStatus>OK</StepStatus><ActualTime>179.999</ActualTime><CycleTime>0.2</CycleTime><AssayXData Points="900">nR8yRcwiMkUDJjJFMykyRWYsMkWdLzJFzDIyRQM2MkU3OTJFZjwyRZ0/MkXMQjJFA0YyRTNJ
MkVmTDJFmU8yRdBSMkUDVjJFM1kyRWZcMkWdXzJF0GIyRQNmMkU3aTJFZmwyRZlvMkXMcjJF
/3UyRTN5MkVqfDJFmX8yRcyCMkX/hTJFM4kyRWqMMkWZjzJFzJIyRf+VMkUzmTJFapwyRZmf
MkXQojJFA6YyRTOpMkVmrDJFma8yRcyyMkX/tTJF1rkyRWa8MkWdvzJFzMIyRf/FMkUzyTJF
ZswyRZ3PMkXM0jJF/9UyRTPZMkVm3DJFmd8yRcziMkX/5TJFN+kyRWrsMkWd7zJFzPIyRf/1
MkU3+TJFZvwyRZn/MkXMAjNFAwYzRTMJM0VmDDNFmQ8zRdASM0UDFjNFMxkzRWocM0WZHzNF
zCIzRQMmM0UzKTNFaiwzRZkvM0XQMjNF/zUzRTM5M0VmPDNFmT8zRcxCM0X/RTNFM0kzRWZM
M0WZTzNFzFIzRQNWM0UzWTNFZlwzRZlfM0XMYjNFDGYzRTNpM0VmbDNFnW8zRcxyM0VVdjNF
N3kzRWZ8M0WdfzNFzIIzRf+FM0UziTNFZowzRZmPM0XMkjNF/5UzRTOZM0VmnDNFmZ8zRcyi
M0X/pTNFN6kzRWasM0WZrzNFzLIzRf+1M0UzuTNFZrwzRZm/M0XMwjNF/8UzRTfJM0VmzDNF
mc8zRczSM0X/1TNFM9kzRWbcM0Wd3zNFzOIzRQPmM0Uz6TNFZuwzRZnvM0XM8jNF//UzRTf5
M0Vm/DNFmf8zRcwCNEX/BTRFMwk0RWYMNEWdDzRFzBI0Rf8VNEU3GTRFZhw0RZkfNEXMIjRF
/yU0RTIpNEVmLDRFmS80RcwyNEX/NTRFNzk0RWY8NEWZPzRFzEI0Rf9FNEU3STRFakw0RZlP
NEXQUjRF/1U0RTJZNEVqXDRFnV80RdBiNEUQZjRFMmk0RWZsNEWdbzRFzHI0Rf91NEUyeTRF
anw0RZl/NEXMgjRF/4U0RTKJNEVmjDRFnY80RdCSNEUIljRFN5k0RWacNEWZnzRF0KI0RQOm
NEUyqTRFZqw0RZmvNEXMsjRFA7Y0RTK5NEVqvDRFnb80RczCNEX/xTRFN8k0RWrMNEWZzzRF
zNI0Rf/VNEUy2TRFatw0RZnfNEXM4jRFA+Y0RTfpNEVq7DRFme80RdDyNEUD9jRFMvk0RWr8
NEWZ/zRF0AI1RQMGNUU3CTVFagw1RZ0PNUXQEjVFAxY1RTcZNUVqHDVFnR81RdAiNUUcJjVF
Nyk1RWosNUWdLzVF0DI1RQM2NUU3OTVFajw1RZ0/NUXQQjVFA0Y1RTdJNUVqTDVFnU81RdBS
NUUDVjVFN1k1RWpcNUWdXzVF0GI1RQNmNUU3aTVFamw1RZ1vNUXQcjVFA3Y1RTd5NUVqfDVF
nX81RdCCNUUDhjVFbIk1RWqMNUWdjzVF0JI1RQOWNUWpmTVFapw1RZ2fNUXQojVFA6Y1RTep
NUVqrDVFna81RdCyNUUDtjVFN7k1RWq8NUWdvzVF0MI1RQPGNUU3yTVFZsw1RZ3PNUXM0jVF
A9Y1RTfZNUVq3DVFnd81RdDiNUUD5jVFN+k1RWrsNUWd7zVF0PI1RQP2NUU3+TVFavw1RZ3/
NUXQAjZFAwY2RTcJNkVqDDZFnQ82RdASNkUDFjZFNxk2RWocNkWdHzZF0CI2RQMmNkU3KTZF
aiw2RZ0vNkXQMjZFAzY2RTI5NkVqPDZFnT82RdBCNkUDRjZFN0k2RWZMNkWdTzZF0FI2RQNW
NkU3WTZFZlw2RZ1fNkXQYjZFA2Y2RTdpNkVqbDZFmW82RdByNkUDdjZFN3k2RWZ8NkWdfzZF
0II2RQOGNkU3iTZFaow2RZ2PNkXQkjZFA5Y2RTeZNkVqnDZFnZ82RdCiNkUDpjZFN6k2RWqs
NkWdrzZFzLI2Rf+1NkU3uTZFZrw2RZ2/NkXQwjZFA8Y2RTfJNkVqzDZFnc82RdDSNkUD1jZF
N9k2RWrcNkWd3zZF0OI2RQPmNkUy6TZFauw2RZ3vNkXQ8jZF//U2RTf5NkVq/DZFnf82RdAC
N0UDBjdFNwk3RWoMN0WdDzdF0BI3RQMWN0U3GTdFahw3RZ0fN0XQIjdFAyY3RTcpN0VmLDdF
nS83RcwyN0UDNjdFNzk3RWo8N0WdPzdF0EI3RQNGN0U3STdFZkw3RZlPN0XMUjdF/1U3RTdZ
N0VmXDdFnV83RcxiN0UDZjdFN2k3RWpsN0WdbzdFzHI3RQN2N0U3eTdFanw3RZ1/N0XQgjdF
A4Y3RTeJN0XUjDdFnY83RdCSN0UDljdFN5k3RWacN0WdnzdF0KI3Rf+lN0U3qTdFaqw3RZ2v
N0XMsjdFA7Y3RTe5N0VqvDdFnb83RczCN0UDxjdFN8k3RWrMN0WdzzdFzNI3Rf/VN0U32TdF
atw3RZ3fN0XQ4jdF/+U3RTfpN0Vq7DdFne83RdDyN0X/9TdFMvk3RWr8N0Wd/zdF0AI4RWIG
OEU3CThFZgw4RZ0POEXQEjhFAxY4RTcZOEVmHDhFmR84RdAiOEUDJjhFPyk4RWosOEWdLzhF
zDI4RQM2OEU3OThFajw4RZ0/OEXMQjhFA0Y4RTdJOEVqTDhFnU84RdBSOEUDVjhFN1k4RWpc
OEWdXzhFzGI4RQNmOEUyaThFZmw4RZlvOEXQcjhFA3Y4RTJ5OEVufDhFmX84RdCCOEUDhjhF
N4k4RWaMOEWdjzhF0JI4RQOWOEU3mThFapw4RZ2fOEXMojhFA6Y4RTepOEVqrDhFna84RdCy
OEUDtjhFN7k4RWq8OEWZvzhF0MI4RQPGOEU3yThFasw4RZnPOEXQ0jhF/9U4RTfZOEVm3DhF
nd84RdDiOEUD5jhFMuk4RWrsOEWd7zhFzPI4Rf/1OEU3+ThFavw4RZn/OEXQAjlF/wU5RTcJ
OUVqDDlFmQ85RdASOUUDFjlFNxk5RWYcOUWZHzlFzCI5RQMmOUU3KTlFaiw5RZ0vOUXMMjlF
AzY5RTI5OUVmPDlFnT85RdBCOUX/RTlFMkk5RWpMOUWdTzlF0FI5RQNWOUU3WTlFalw5RZlf
OUXQYjlFA2Y5RTJpOUVmbDlFmW85RdByOUX/dTlFN3k5RWZ8OUWdfzlF0II5RQOGOUU3iTlF
aow5RZ2POUXQkjlF/5U5RTKZOUVmnDlFnZ85RcyiOUX/pTlFN6k5RWqsOUWZrzlFzLI5Rf+1
OUU3uTlFZrw5RZm/OUX1wjlF/8U5RTfJOUVqzDlFnc85RQrTOUUD1jlFN9k5RWbcOUWd3zlF
0OI5RRDmOUUy6TlFZuw5RZ3vOUXM8jlF//U5RTf5OUVm/DlFmf85RdACOkUDBjpFMgk6RWoM
OkWZDzpF0BI6Rf8VOkU3GTpFZhw6RZ0fOkXMIjpFAyY6RTcpOkVmLDpFnS86RcwyOkX/NTpF
Nzk6RWY8OkWZPzpFzEI6RQNGOkUySTpFi0w6RZlPOkXQUjpFA1Y6RTJZOkVqXDpFnV86RdBi
OkUDZjpFN2k6RRptOkWdbzpF0HI6RQN2OkUyeTpFZnw6RZl/OkXMgjpF/4U6RTeJOkVmjDpF
mY86RdCSOkUDljpFN5k6RWqcOkWZnzpFzKI6Rf+lOkUyqTpFaqw6RZ2vOkXQsjpFA7Y6RTe5
OkVqvDpFmb86RdDCOkUDxjpFMsk6RWbMOkWdzzpFzNI6RQPWOkU32TpFatw6RZ3fOkXQ4jpF
TeY6RTfpOkVm7DpFme86RdDyOkUD9jpFW/k6RWb8OkWZ/zpFzAI7RQMGO0UyCTtFZgw7RZkP
O0XMEjtF/xU7RTcZO0VqHDtFmR87RcwiO0UDJjtFMik7RWYsO0WdLztFzDI7Rf81O0U3OTtF
ajw7Res/O0XMQjtF/0U7RTJJO0VqTDtFmU87RcxSO0UDVjtFMlk7RWZcO0W6XztFzGI7Rf9l
O0U3aTtFZmw7RZlvO0XQcjtF/3U7RTJ5O0VmfDtFpX87RcyCO0UDhjtFMok7RWaMO0WZjztF
0JI7Rf+VO0UymTtFZpw7RZmfO0XMojtF/6U7RTKpO0VqrDtFma87RcyyO0UDtjtFMrk7RWa8
O0WdvztF0MI7Rf/FO0UyyTtFZsw7RZnPO0XQ0jtFA9Y7RTfZO0Vm3DtFnd87RcziO0UD5jtF
N+k7RWrsO0Wd7ztFzPI7RQP2O0Uy+TtFavw7RZ3/O0XMAjxF/wU8RTsJPEVqDDxFmQ88RcwS
PEUDFjxFMhk8RWocPEWZHzxF0CI8RQMmPEU3KTxFaiw8RZ0vPEXMMjxFAzY8RU85PEVmPDxF
mT88RcxCPEX/RTxFMkk8RWZMPEWdTzxF0FI8Rf9VPEUyWTxFZlw8RaVfPEXMYjxF/2U8RTJp
PEVmbDxFnW88RflyPEX/dTxFMnk8RWZ8PEWZfzxFzII8Rf+FPEUyiTxFZow8RZ2PPEXQkjxF
/5U8RTKZPEVmnDxFmZ88RdCiPEX/pTxFMqk8RWqsPEWdrzxFzLI8Rf+1PEUyuTxFZrw8RZ2/
PEXMwjxF/8U8RTLJPEVmzDxFmc88RdDSPEX/1TxFMtk8RWbcPEWZ3zxFzOI8Rf/lPEU36TxF
auw8RZnvPEXQ8jxFA/Y8RTL5PEVm/DxFmf88RcwCPUUDBj1FMgk9RWYMPUWdDz1FzBI9Rf8V
PUU3GT1Fchw9RZkfPUXMIj1F/yU9RTIpPUVqLD1FmS89RdAyPUX/NT1FNzk9RWY8PUWZPz1F
zEI9RQNGPUUyST1Fakw9RZlPPUXMUj1FA1Y9RTJZPUVmXD1F</AssayXData><AssayYData Points="900">Ts6zP1k/tD9eI7Q/iPm0P4YetD8LELU/+DW1P7WCtT8Kz7Q/v/O0P0w4tT+GALU/YTu1P+Fe
tT8BwbQ/Yku1P4fstD8WArU/UwS1P57/tD+0ObU/PYW1PxKltT92X7U/Zm21P26atT+f+7U/
6bC1Pz1MtT/r7rQ/+bO1P2mitT/5UrY/KmW1P16htT+NFrY/FcG1P9sVtj/3zLU/3/e1P0d/
tT9aGrY/Kb21PxdetT8+yrU/su+1P3kStj+nErY/vsa1P9Q8tT+k0LU/cJm1P11mtT/zFLY/
E+61P94Wtj9dnbU/pWC2P4pHtj+44LU/jOu1PzWftT+FIrY/oTm2P28dtj9uY7Y/VKa1P3qQ
tj+N07U/vGu2P9zjtj8EHrY//o22Pw1Gtj9br7U/okG2P1aMtj8l4bY/hlC2P5GKtj+gnbY/
bCi2P/Attj9ikLY/rS22P1VWtj9ayrY/pbe2P6J/tj+a4bY/RHC2P6KCtj+slLY/45m2P+Ox
tj+JPLY/Fye2P9aJtj8egLY/gqe2P81btj8lBrc/OPC2Pxkitz+OMrc/SX+2Pw0utz8cG7c/
Mt+2Pz4ctz9AYrY/PdG2PyOdtj+Mv7Y/a8+2PwfFtj9pU7c/Bie3P38Dtz+UCbc/Veu2P1nu
tj9gvrY/NCq3P0rItj+/Arc/96u2P6XQtj+pCLc/66W2P9l0tz9Ax7Y/sFm3P20Ftz+9H7c/
avi2P61Stj9c8LY/Jey2P3Bhtj+VHrc/RDC3PyTdtj9VY7c/FJe2Pzv4tj+9L7c/GSi3PwQ0
tz/TVbc/OD23PwP9tj+lPrc/4fa2P/qhtj/Ahrc/N7S3P/4/tz/Acrc/bx+3P57etj95d7c/
NiO3P62Ytz8LO7c/xwO4PzKktz9TM7c/guO3P8FNtz9aVLc/d7a3P3OKtz/8T7c/5Ju3P223
tj8tMbc/oji3P4Petz+UCbg/C7G3P9ZCtz9avbc/Rei3P6Cwtz9aEbg/eoW3P152tz8S5rc/
ZaK3PxWftz84nbc/2vG3Pykwtz8o2bc/Tv63Pwvwtz/Nx7c/0wO4P7NUtz80obc/87+3Pyg4
tz8FDrg/+se3P+zOtz9HKLg/iYq3P77Utz9uHrg/lE+4P/Drtz/xj7c/1TO4P8mttz81l7g/
0su3P1cTuD+Sbbc/8TK4P76Utz9YArg/mOe3P7mqtz8cR7g/6Cu3P8JDtz/Kdrc/hvu3PxlP
uD8XOLg/2A64P8e/tz/44rc/U2C4P1p2uD+Barc/P563P1u4tz9L5bc/U/23P0AIuD8zYbg/
LNC3PxVcuD/fdbc/Vgi4P/JyuD9Pl7c/ny64P6Z3uD8lbLg/nd63P2vitz8jPrg/Y5m3Pwnk
tz970bg/Fge4P1BRuD+ULrg/A5m4P0GhuD+Mlrg/LDu4P0cUuD+oYrg/+gC4PzGjuD95mLg/
V0a4P8beuD8Ddrg/X8i3PzmuuD+gobg/bw+4PyJKuD+2zrc/Bzu5P3lBuD8alrg/TDO4P4HF
uD8BhLg/Qpm4PzLJtz9pKrg/++m3P+V/uD8vZ7g/Nna4P4rqtz/VQrg/UFu4PyRzuT8SF7k/
ftC4P7VPuD+nxrg/w4q4P6pVuD/3Crk/sPK4P/qwuD8GQ7k/ebC4PxWLuD9Mvrg/ioO4P+TA
uD+XBLg/dbO4Pwl5uD+fj7g/MnC4P7/yuD+Aarg/J/e4P0lbuD/lprg/VmO4P6sxuT9Mpbg/
eAm5PyWZuD8OPLk/mV65P+QHuT/6zrg/ICq5P22TuD8wCLk/Nza5P8XGuD+N0Lg/jfC4Pwxu
uD/jrrg/1B65Pz6KuD8Qvbk/8Ay5PyM6uT8eDLk/Jvu4P/gDuT8tULk/MBi5P40cuT9hP7k/
Edy4P4IpuD+4VLk/g7W4P3jfuD814bg/dy65PxpFuT8Fybg/RLu4PwVDuT8+w7g/MZG5P9hV
uT9TlLg/hmy5P3mZuD/4hrg/b/O4P/E7uT8Bebg/ZQG5P2n9uD/+crk/Z8i4P72RuD8647g/
dEi5P574uD/bBLk/F2m5P4WOuT83brk/GOm4P14AuT8E+7g/IjC5P7npuD/z6bg/sxK5P2Vc
uT+UA7k/5165Pxc6uT+yMLk/un65P7EJuT8rcbk/xvy4P29DuT/91rg/0Ne5P/1HuT/R17g/
Vde4P24yuT9pvLk/cru4Pwl/uT8lLLk/AEu5P4G+uT+dx7g/P9e4Px2auT9SMLk/0c65P1TV
uD/qsLk/q1y5P3UFuj84LLk/EA+5P4VtuT+Yg7k/kyq5P4RuuT+xerk/Uw26P0jmuD/RGLk/
u9i4Pw9/uT/2Tbk/V7C5PzeyuT+WNrk/w+S5P+K0uT8ykbk/jkG5P7nUuT+3grk/uh26P6+8
uT8UFbk/l1G5P990uT/9yLk/vaK5P946uT/z6bk/AN65PxOduT9oD7o/deK5PwAuuj/wpLk/
7L25P0fGuT8+0bk/UFi5PygyuT+367k/+zm5P7S2uT+Kf7k/Irm5P+rMuT9zNbo/5WK5P8x8
uT/Bh7k/oaC5Pxp8uT+6YLk/VAm6P1TguT+JyLk/EYu5Pw7PuT8Yurk/oFy5Px5luT8nwrk/
R7a5PwEQuT/D0bk/62m6PzC3uT/dI7o/puC5P4jhuj+QPro/eJ65PylRuj8ZC7o/p9m4P9k4
uj8jYro/en66P5j2uT/2Ero/Kti5Py/xuT9lTbo/uQi6P4HYuT/BB7o/1/25P3O0uT/SPbo/
Y8i5P1lLuj9i3rk/GFa6P6Zfuj/CWbo/q4u6P1Rxuj/8Pbo/NPu5P2TxuT/s9Lk/BBq6P70L
uz+qkbo/vtq5P+Mfuj/nJbo/kvK5PzRxuj+01Lk/Y1y6P5xBuj/dnbo/pSi6Pw/suT/nO7o/
qO+5Pw42uj+PLro//KK6P87SuT8Wzrk/iXa6P8EVuz9eero/yKG5Py/RuT/8Qro/ToS6P3BC
uj9faLo/+oG6P6sruz99qbo/ACC6P3fXuj/Hlbo/3XS6P8oouj9k67k/RHG6P2BEuj9dUro/
YDq6P1FZuj+siLo/ygi6PymDuj8l5rk/wWm6P9oauz+bUro/wmK6P9Jfuj9JSLo/CpG6P7RW
uj9wr7o/N066P/hXuj95Xbo/BWa6P2cduj8FXro/rKm6P4O5uj9bPro/AWa6P0louj8Xkro/
Uya6Pzfzuj/6Jro/moK6P4+iuj+dxro/f0a6P0XKuj8y0ro/Er66P8Khuj/o/ro/dMq6P3dX
uj+bwro/2YG6P9Iyuj+URLo/uMW6PzV3uj8/5Lo/GoK6P6+Ouj9mIrs/E0S7P61Euj9DQro/
DwW7PwUguj8FsLo/ZKy6P4UNuj9Dhro/oJ+6P8Ysuz9Ilro/vLy6P0eKuj83Pro/W3O6P13W
uj9OO7s/FZK6P5+guj83g7o/c+C6Px0cuz+E4ro/8oG6P17Quj8vd7o/OGy6P0sUuz9qhbo/
Aya6P1lZuj+Xxbo/SzW7P5yGuj9oZbo/XOW6P03wuj89Brs/5Zq7Pxwauz9Qd7o/+SC7P1/R
uj95Prs/wM26P7bnuj8Dsbo/1Ay7P8SPuj8CxLo/qgq7PwHQuj/F17o/rRW7PwQuuz+mMLo/
g+u6Pz8Iuz8dxLo/OI+6PylAuz9atLo/8Bq7P3ZKuz8kUrs/cKa6PxFyuz87RLs/+OO6Pzld
uz8Q/ro/GRy7Py0juz/u7Lo/NAK7P9oRuz+d0ro/Bwe7PzIiuz+2F7s/2LS6PwoMuz/Sb7s/
Tei6Pxb8uj+6Zbo/8Da7P0qXuz/fJbs/9f+6P9mcuj/r37o/7SK7P6uLuj+BTLs/4O+6P7dS
uz8oLrs/u7C7P7U5uz/nvro/yEm7Pz54uz+vxbo/If66P+lNuz8UWbs/Z8C6P4UWuz8PKrs/
Bfq6PzTpuj/V/bo/0be6P21ruz+Yhrs/Ore7P3h4uz8Q/ro/l6O7PyK3uz/uH7s/JZC7P4z+
uj+e5bo/GHG7PzMsuz8XJrs/cGC7P0Yvuz91M7s/Lqi7P3KAuz9xxbs/Oo67P/JVuz+aXLs/
VVW7P1gguz8XFrs/VYW7P8Vfuz8PZbw/xp27P77uuz8a+ro/RVi7P4Mvuz/Emrs/tzW7P/Fn
uz+DGbs/NzS7Pz46uz8GWbs/iS67P+ncuz+Tcbs/wIa7P53Muz8tgrs/rGy7P4xYuz84d7s/
rKa7Pxsnuz97OLs/b4u7P32xuz9Bbrs/6ta7P3nAuz/vcbs/9om6P6Wfuz8g/7s/QF67P3eS
uz90k7s/kYK7P7jAuz9oObw/SKq7P4jUuz9Kzrs/q8i7P3Z0uz8agrs/bqi7PzL4uz9DIbw/
h527P3ZMuz99irs/j5G7P3sQvD+IG7w/Cfq7P3B4uz/uxrs/IBm8P1i6uz+E8Ls/+Ve8P76k
uz9rMbw/fN+7P7n6uz+7x7s/ZFS7Px75uz+FlLs/j3+7P4tUuz/qurs/OpW7Pxg2vD/+u7s/
n5e7P+CXuz9nwbs/g+m7P5jtuz+HT7w/3Su8P9RVvD+D0rs/0Ii7P0VIvD8hB7w/v927PyqA
vD8ffbw/TY+8P9zauz/lHbw/4Gy8P1VOvD8E8bs/05e8P808vD9HHbw/hF27P6MlvD+dNbw/
mty7P7qEvD+D27s/k7W8P/glvD9cj7w/9P+7P9/Muz/4M7w/PnW8PwljvD97mbw/HtS7P0GO
vD+3erw/dmS8PwpTvD9KJLw/KRS8Pwm6uz93qLw/sGa8Pw9svD/FWrw/pr+8PxkXvD9Zyrs/
NMu8P+mZuz+m9Ls/W/q7P+LVuz/6Grw/Tiu8P5HTuz+jSbw/</AssayYData></Step><Step><CommonData><SampleLocation>1</SampleLocation><SampleID></SampleID><SampleGroup></SampleGroup><SampleInfo></SampleInfo><SampleRow>H</SampleRow><SamplePlate>1</SamplePlate><WellType>BUFFER</WellType><Concentration>-1</Concentration><ConcentrationUnits>µg/ml</ConcentrationUnits><MolarConcentration>-1</MolarConcentration><MolarConcUnits>nM</MolarConcUnits><MolecularWeight>-1</MolecularWeight><Temperature>25</Temperature><StartTime>3685785</StartTime><AssayTime>180</AssayTime></CommonData><FlowRate>600</FlowRate><StepType>DISASSOC</StepType><StepName>Dissociation</StepName><StepStatus>OK</StepStatus><ActualTime>180</ActualTime><CycleTime>0.2</CycleTime><AssayXData Points="900">mV89RcxiPUX/ZT1FM2k9RWZsPUWZbz1FzHI9Rf91PUUzeT1FZnw9RZl/PUXMgj1FA4Y9RTOJ
PUVmjD1FmY89RcySPUUDlj1FM5k9RWacPUWZnz1FzKI9Rf+lPUUzqT1FZqw9RZmvPUXMsj1F
/7U9RTO5PUVmvD1Ftr89RczCPUX/xT1FM8k9RWbMPUWZzz1FzNI9Rf/VPUUz2T1FZtw9RZnf
PUXM4j1F/+U9RTPpPUVm7D1Fme89RczyPUX/9T1FM/k9RWb8PUWZ/z1FzAI+Rf8FPkUzCT5F
Zgw+RZkPPkXMEj5F/xU+RTMZPkVmHD5FmR8+RcwiPkX/JT5FMyk+RWYsPkWZLz5FzDI+Rf81
PkUzOT5FZjw+RZk/PkXMQj5F/0U+RTNJPkVmTD5FmU8+RcxSPkX/VT5FM1k+RWZcPkWZXz5F
zGI+Rf9lPkUzaT5FYmw+RZlvPkXhcj5F/3U+RTN5PkVmfD5FmX8+RcyCPkX/hT5FM4k+RWaM
PkWZjz5FzJI+Rf+VPkUzmT5FZpw+RZmfPkXMoj5F+6U+RTOpPkVmrD5Fma8+RcyyPkX/tT5F
M7k+RWa8PkWZvz5FzMI+Rf/FPkVXyT5FZsw+RZnPPkXM0j5F/9U+RTPZPkVm3D5Fmd8+Rczi
PkX75T5FM+k+RWbsPkWZ7z5FzPI+Rf/1PkUz+T5FZvw+RaX/PkXMAj9F/wU/RTMJP0VmDD9F
mQ8/RcwSP0X/FT9FMxk/RWYcP0WZHz9FzCI/Rf8lP0UzKT9FZiw/RZkvP0XMMj9F+zU/RTM5
P0VmPD9FmT8/RcxCP0X7RT9FM0k/RWZMP0WZTz9FzFI/RftVP0UvWT9FZlw/RZlfP0XMYj9F
+2U/RTNpP0VibD9FmW8/RcxyP0X/dT9FM3k/RWZ8P0WZfz9FzII/Rf+FP0UuiT9FZow/RZmP
P0XMkj9F/5U/RTOZP0VinD9FmZ8/RcyiP0X/pT9FM6k/RWasP0WZrz9FzLI/Rf+1P0UzuT9F
Yrw/RZW/P0Xpwj9F/8U/RTPJP0VizD9Foc8/RczSP0X71T9FM9k/RWbcP0WZ3z9FzOI/Rfvl
P0Uu6T9FZuw/RZXvP0XI8j9F//U/RTP5P0Vm/D9Flf8/RcwCQEX/BUBFMwlARWYMQEWZD0BF
yBJARfsVQEUzGUBFpxxARZkfQEXMIkBF+yVARTMpQEVmLEBFmS9ARcgyQEX/NUBFLjlARWY8
QEWZP0BFzEJARf9FQEUzSUBF+UxARZlPQEXIUkBF/1VARTNZQEViXEBFlV9ARcxiQEX/ZUBF
M2lARWZsQEWyb0BFyHJARf91QEUzeUBFZnxARZV/QEXMgkBF/4VARS6JQEVijEBFmY9ARcyS
QEX/lUBFM5lARWacQEUEoEBFzKJARfulQEUzqUBFcqxARZWvQEXMskBFVbZARTO5QEVivEBF
lb9ARczCQEX/xUBFM8lARWLMQEWZz0BFzNJARf/VQEUz2UBFZtxARZnfQEXU4kBF/+VARS7p
QEVi7EBFle9ARcjyQEX/9UBFLvlARWb8QEWV/0BFzAJBRfsFQUUzCUFFYgxBRZkPQUXMEkFF
+xVBRS4ZQUViHEFFmR9BRcgiQUX/JUFFLilBRWYsQUWZL0FFzDJBRf81QUUzOUFFYjxBRds/
QUXIQkFF+0VBRS5JQUVmTEFFmU9BRcxSQUX/VUFFM1lBRWJcQUWVX0FFyGJBRf9lQUUzaUFF
ZmxBRZVvQUXIckFF+3VBRTN5QUVifEFFmX9BRcyCQUX/hUFFM4lBRWaMQUWZj0FFzJJBRf+V
QUUzmUFFYpxBRZmfQUXIokFF+6VBRS6pQUVmrEFFma9BRcyyQUX/tUFFM7lBRWK8QUWVv0FF
yMJBRf/FQUUzyUFFZsxBRZXPQUXI0kFF/9VBRS7ZQUVi3EFFvt9BRcjiQUX/5UFFLulBRWbs
QUWZ70FFyPJBRfv1QUUz+UFFZvxBRZX/QUXMAkJF/wVCRTMJQkVmDEJFlQ9CRcwSQkUUFkJF
MxlCRWIcQkWZH0JF0CJCRf8lQkUzKUJFYixCRZkvQkXIMkJF/zVCRTM5QkViPEJFmT9CRchC
QkX7RUJFM0lCRX5MQkWZT0JFyFJCRftVQkUzWUJFZlxCRZlfQkXMYkJF/2VCRTNpQkVmbEJF
mW9CRcxyQkX/dUJFLnlCRWZ8QkWZf0JFzIJCRf+FQkUziUJFYoxCRZWPQkXMkkJF/5VCRS6Z
QkVmnEJFnZ9CRcyiQkX/pUJFM6lCRWasQkWVr0JFyLJCRf+1QkUzuUJFZrxCRZm/QkXMwkJF
+8VCRS7JQkVizEJFlc9CRczSQkX/1UJFLtlCRWLcQkWZ30JFzOJCRfvlQkUu6UJFZuxCRZXv
QkXI8kJF//VCRTP5QkVi/EJFlf9CRcwCQ0X7BUNFMwlDRWYMQ0WVD0NFyBJDRfsVQ0UzGUNF
ZhxDRZkfQ0XMIkNF+yVDRS4pQ0ViLENFlS9DRcwyQ0X7NUNFLjlDRWY8Q0WVP0NFyEJDRf9F
Q0UuSUNFZkxDRZVPQ0XIUkNFEFZDRTNZQ0ViXENFlV9DRchiQ0X7ZUNFM2lDRWZsQ0WVb0NF
zHJDRf91Q0UueUNFYnxDRZl/Q0XMgkNF+4VDRS6JQ0VijENFlY9DRcySQ0X/lUNFLplDRWac
Q0WZn0NFzKJDRfulQ0UuqUNFYqxDRZmvQ0XIskNFDLZDRS65Q0VmvENFmb9DRcjCQ0X7xUNF
P8lDRWbMQ0WZz0NFzNJDRf/VQ0Uu2UNFYtxDRZXfQ0XM4kNF++VDRTPpQ0Vi7ENFme9DRcjy
Q0X/9UNFLvlDRWL8Q0WV/0NFyAJERfsFREU7CURFZgxERZUPREXIEkRF/xVERS4ZREVmHERF
mR9ERcwiREX7JURFMylERWIsREWZL0RFyDJERfs1REUuOURFYjxERZU/REXIQkRF+0VERS5J
REViTERFlU9ERchSREX/VURFLllERWZcREWVX0RFzGJERftlREUzaURF6WxERbZvREXMckRF
+3VERS55REVmfERFlX9ERciCREX/hURFLolERWKMREWVj0RFyJJERfuVREUzmURFYpxERZmf
REXIokRF+6VERS6pREVmrERFla9ERciyREX7tURFLrlERWK8REWVv0RFyMJERf/FREU3yURF
YsxERZXPREXI0kRF/9VERS7ZREVi3ERFld9ERcjiREX/5URFLulERWbsREWV70RFyPJERfv1
REUu+URFYvxERZX/REXIAkVF+wVFRS4JRUViDEVFmQ9FRcgSRUX7FUVFLhlFRWIcRUWZH0VF
zCJFRfslRUUuKUVFYixFRZUvRUXIMkVF+zVFRTM5RUViPEVFlT9FRchCRUX7RUVFT0lFRWZM
RUWVT0VFyFJFRf9VRUUzWUVFYlxFRZVfRUXIYkVF+2VFRS5pRUVibEVFlW9FRflyRUX7dUVF
LnlFRWJ8RUWhf0VFyIJFRfuFRUUuiUVFYoxFRZWPRUXMkkVF+5VFRS6ZRUVinEVFmZ9FRcii
RUX7pUVFsqlFRWKsRUWVr0VFyLJFRfu1RUUuuUVFYrxFRZW/RUXIwkVFCMZFRS7JRUVizEVF
lc9FRcjSRUX71UVFLtlFRWbcRUWV30VFyOJFRfvlRUUu6UVFYuxFRZXvRUXI8kVF+/VFRS75
RUVi/EVFlf9FRcgCRkX7BUZFLglGRf0MRkWVD0ZFyBJGRfsVRkUuGUZFYhxGRZUfRkXMIkZF
+yVGRS4pRkViLEZFlS9GRcgyRkX7NUZFLjlGRWY8RkWVP0ZFS0NGRftFRkUuSUZFYkxGRZVP
RkXIUkZF+1VGRS5ZRkViXEZFlV9GRcxiRkUMZkZFLmlGRWJsRkWVb0ZFyHJGRft1RkUzeUZF
YnxGRZV/RkXIgkZF+4VGRS6JRkVijEZFlY9GRcySRkVRlkZFLplGRWKcRkWVn0ZFzKJGRful
RkUuqUZFYqxGRZWvRkXMskZF+7VGRS65RkVivEZFlb9GRcjCRkX/xUZFLslGRY/MRkWVz0ZF
yNJGRf/VRkUu2UZFYtxGRZXfRkXI4kZF++VGRS7pRkVi7EZFle9GRcjyRkUI9kZFM/lGRWb8
RkWV/0ZFyAJHRTEGR0UuCUdFYgxHRZ0PR0XIEkdF/xVHRS4ZR0VmHEdFmR9HRcwiR0X/JUdF
MylHRWIsR0WVL0dFzDJHRfs1R0UzOUdFajxHRZU/R0XMQkdFQUZHRS5JR0VmTEdFlU9HRchS
R0X7VUdFN1lHRWJcR0WZX0dFyGJHRSxmR0UzaUdFZmxHRZlvR0XUckdF/3VHRTt5R0VifEdF
lX9HRciCR0X/hUdFM4lHRWKMR0WVj0dFyJJHRf+VR0UumUdFYpxHRZmfR0XIokdF/6VHRS6p
R0VirEdFma9HRcyyR0X/tUdFM7lHRWa8R0WZv0dFzMJHRf/FR0UzyUdFZsxHRdLPR0XM0kdF
/9VHRTPZR0Vq3EdFmd9HRcziR0X/5UdFM+lHRWbsR0WZ70dF0PJHRf/1R0Uz+UdFZvxHRZn/
R0XMAkhF/wVIRTMJSEVmDEhFmQ9IRcwSSEX/FUhFMxlIRWYcSEWZH0hFzCJIRf8lSEVHKUhF
ZixIRZkvSEXMMkhF/zVIRTM5SEVmPEhFmT9IRcxCSEX/RUhFM0lIRWZMSEWZT0hF8VJIRf9V
SEUzWUhFZlxIRZVfSEXMYkhF/2VIRTNpSEVmbEhFmW9IRcxySEX/dUhFM3lIRWZ8SEWZf0hF
zIJIRf+FSEUziUhFZoxIRZmPSEXMkkhF/5VIRTOZSEVmnEhF</AssayXData><AssayYData Points="900">LBS7PzDkuz8iwLs/5XO8P/X0uj9Ka7s/W867P7Wduz9//7s/fVm8P5XNuz+ieLs/RLm7P1uM
uz/Hrbw/qjm8P9+juz9x3rs/Nte7P344vD9Hfbs/3Pa7P5tOuz8Ewbs/cey7P1XOuz+Ojbw/
Kvu7PxUTvD+mkrs/Jh+8P2gAvD8nCLw/jbS7P47puz/Tn7s/5A28P+Z3uz9yJbw/Hry7PyYK
vD9oLrw/z6y7P+g5vD8Tsrs/4Dy8P7TIuz/UOLw/yce7PxBUvD8/5rs/Iaq7P3j5uz9tors/
Wpy7P58nvD86Jrw/wze7P4UOvD8tnLs/Kra7P3UavD+jUrw/CXi8P1Xeuz8I5bs/mfa7P/fk
uz/uBLw/gn67PwYQvD+tbbw/bvC7P4Vmuz/s3rs/Scq7P6T6uz+fO7w/ffa7P8ajuz8ldrw/
gwC8P3opvD8w97s/3La7PxQgvD94Srw/cuq7PzPbuz95ILw/KO67P8f9uz/e0bs/+bC7PzIp
vD8UMrs/TLa7P4s4uz+zirs/xZW7P90lvD/vKrw/nLq7P1+DvD9DV7s/oBm8P3UPvD8K6rs/
kGO8Py7Nuz9vmrs/oN27P9Jyuz9loLs/je27Pz+wuz/i9rs/jKO7P6VxvD8Thrw/3QK8PyHB
uz/utbs/KJS8PzFNvD8Hg7w/tPq7P8/9uz/s0rs/NA28PzNLvD/2Zbw/qfO7PzbBuz9VGbw/
im67P/YuvD9PBrw/6f67P7X2vD/7L7w/7ji8Px+puz/11rs/SeG7P8tcvD88kbs/VRK8PxHK
uz+Wvbs/5lu8P+BGvD9TKLw/b/+7P9LHuz/ZCLw/Sma8P8jduz9IS7w/QP+7P5l0vD/fwrs/
UTe8P25tvD8AZLw/hYK8P9XDvD8JCLw/L5m8P/UMvD+ttbw/qui7P+Dduz/X1Ls/jAm8PxJH
vD8eR7w/hXS7Py7wuz/8NLw/V/W7PwwQvD/ZCLw/OuW7P+UyvD+J1Ls/8va7P2ejvD+rTbw/
ENi8PxgWvD9pzLs/NeS7P/jpuz/MY7w/JOe7P+jtuz8mtbs/4za8P6RJvD/sV7w/UTG8P+ph
vD8F9bs/6Yi8PzU7vD/QWLw/Vnu7Px8cvD8uN7w/Oxa8P10MvD/T57s/uPC8PxYQvD/UDLw/
WtC7Px79uz+FTrw/5VS8P3gvvD/v9Ls/fWy7PzucvD8uFLw/5hS8P/htvD+HUbw/Uim8P1n7
uz98crw/2la8P2vkuz/SJ7w/Uf+7P7LCuz9S27s/LU+8P4hOvD+WS7w/iIq7P5g+vD8gg7w/
VL28PxsavD91BLw/aE28PwZlvD/yt7w/yqO7Pz2GvD+JF7w/Sxm8P/IkvD81HLw/aNG8Pz8d
vD9Ixbw/Uhy8P7SovD85M7w/xgK8P2aSvD8hZbw/MrG8P6lPvD9jM7w/deO8P2iAvD/fQrw/
Ax+8P5WOvD/6F7w/7KC8P9ixvD+KWLw/hhG9P/YvvD/5pbw/oxO8P2+EvD/HAbw/w6K8P0CN
vD+ND7w/M0K8P4PEuz9kEbw/JM68P2htvD9907s/v+m7P7phvD9r7Lw/82u8PybCvD+euLs/
fzW8Px7avD/FY7w/SvO7PzWGvD/mf7w/63W8P3d3vD/g+rs/21C8P4U/vD9EoLw/30+8P26+
vD+AsLw/hkK8P85jvD8KJrw/NN68P+QSvD86irw/Tci8P+/6vD9N2Ls/iFC8P/g4vD97pbw/
sVq8PzQnvT+ek7w/nbe8P8C5vD8XI70/9kG9P1dkvD+N37w/oE68P+yXvD+EPLw/v4y8P+aB
vD9b7Lw/xz28P+jZvD95BL0/t4O8P5KTvD+sf7w/VzO8P65lvD8Ab7w/PpO8P6clvD+yxrw/
zU68P1pPvD+1vLw/4+O8P3sZvD95orw/Kte7P/FOvD8HdLw/+2u8Py3buz9Zprw/BBG8P/IL
vD+gT7w/Dlu8P/xuvD8UGL0/z0e8P22cvD/U3rw/aTG9P6K6vD/XzLw/sbq8P65WvD/xl7w/
Dmy8PxK/vD9wdbw/fpG8P5q3vD9efLw/L9u8PwvPvD/rnrw/Uw28P620vD9L37w/IZK8P0XZ
vD+8lLw/E8q8P++hvD/6W7w/bsy8P76KvD/jHr0//uW8P3GWvD+/Fbw//Li8P2s0vT/hx7w/
dmK8PxCVvD+/lLw/8bS8PyzZvD/4jLw/uou8P/YsvD+ssL0/m/W8P9ZtvD+6sLw/olC8P0Rt
vD8L37w/XsK8P5GuvD/4qLw/uiC9P8yzvD+qtrw/5C29P/rVvD+8Mb0/nge9PxmYvD/eZ7w/
Teu8P2HJvD8xGr0/FJq8P7JXvT/xfrw/cPS7PzdZvD/ml7w/tLW8P6CjvD8/77w/VO68P+Yn
vT9lGb0/chy9PzWhvD9NB70/AJG8P8uqvD9Jpbw/itW8PwvwvD85Cr0/78a8P9MxvT9NBL0/
ad+8Pzu+vD9eJr0/iGS8P3gOvT9J17w/7ye9P74+vT9NuLw/0IC8P69jvD9Rdrw/kum8P879
vD/5Kr0/hiK8P0OhvD++x70/rdu8Py3BvD8iPbw/ULW8P10jvT8yCL0/3hm9P4+0vD9W2Lw/
qLG9P0QnvT8HML0/tKq8P4IYvT+9v70/BSi9P32AvD+f2rw/9Si9P2wbvT9GVLw/+Pa8Pz1h
vT8Q7rw/zgm9P8PtvD9g2bw/7ZG8P85VvT82Gr0/2vm8P2acvD/NOr0/4rm8P/TAvD/6GL0/
6IW8P+65vD9l+rw/EyC9P+6ivT/L9bw/PPu8PwmTvT8C47w/Qfm8P6JAvT/+Xb0/fAm9P4oz
vT/7fLw/lyu9PzE/vT9S77w/nw69P8FdvT+pxbw/Uue8Pxw9vT8qVr0/w8i9PwfwvD9Ptbw/
3Vi9P2NkvT9o/7w/KAa9PyfsvD+7nbw/tkG9P4YQvT+bdb0/0Qi8P+I6vT+5QL0/Dou9P5gR
vT+Kkrw/rHm9P49jvT9VdL0/TKG8P5tIvT+1PL0/dRS9P8NovT8OD70/udW8P/49vT+9nr0/
OcC9P89+vT/MAr0/t4i8P5gcvT8e+bw/sw+9P4c/vT95fL0/Tkq9P+UHvT8ho70/ozS9PxxS
vT9q7rw/KlK9PzIivT8XUb0/xee8P8nJvD9r67w/nzy9P4VPvT8dR70/fnK9P/z/vD+ZD70/
8Ly8PwyWvT+bNL0/aEq9P85KvT+lb70//Fy9P003vT9w2r0/KWO9P3HbvD91Yb0/2UG9P4Nx
vT+DN70/02m9PwItvT//77w/Plu9P+0xvT+uuLw/WCm9P6NKvT9KE70/f1S9P8YLvT/WD70/
IQ+9P1glvT/Qe70/exq+P03JvD9lir0/+BK9P/utvT93hL0/yjK9P+pYvT+is70/50y9P97v
vD+8DL4/gxa9PznCvT/YLr0/+RS9P2O9vT+/j70/F3i9PzKSvT+cPr0/46O9PwCYvT9kSr0/
aOq8P8yovT/QzLw/N2y9PysMvT8FTb0/9oK9P6JqvT8qSr0/kVm9Pyo+vT+YZb0/Te69P14o
vT8dYb0/mIi9PxZcvT/bh70/mZC9P5tJvT916r0/xe68P8aVvT8HkL0/lVa9P64rvT/S87w/
dom9P8ZvvT8HRr0/Ilu9P/Z2vT9w/L0/vdO8P3GivT9e2bw/AY+9PwMlvj9Dlb0/a5S9P9an
vT9DeL0/xJK9P9FFvT/WLr0/8mm9P4z+vD9Gur0/lWm9P0OTvD+sZr0/X3G9P76/vT87kr0/
6cK9PyA+vT/3/rw/P5+9P2I/vT+Slb0/yo69P0WdvT/Y4r0/omu9PwE6vT/LMb0/+pu9P1K+
vT+obb0/8569Pxv7vT/qH70/c0i9P/ZlvT+ttr0/ZmW9P/bHvT/ORr0/ZYi9P43ZvT+HyL0/
Tc+9PxfHvT8bo70/yMq9P8KnvT/DQ70/loC9P1R1vT8Q4r0/skS9P1jmvT/7zr0/7uS9P/Cb
vj8I1L0/ah69P0nFvT87S70/Ahi+P5GavT9EYb0/oZe9P1F5vT9utL0/VCK9Py63vT/HPL4/
LLO9P0HovT/2ab0/brC9P/tHvT9qCb4/Ocy9PyzBvT+wp70/blK+P5J6vT/urL0/X6G9P0xe
vT9t4b0/i4C9P9p+vT87qL0/PCi+P1z5vD/WrL0/Izu+PzMNvj8lbL0/AT69P0m9vT/+J70/
D8m9Pz6VvT8RpL0/hLa9P9f9vT8s7b0/d5K9PwG7vT/E+r0/vKq9P3rWvT9QP70/MTi+P7Ni
vT8KqL0/TqO9P5zUvT/Mxr0/igK+P3V9vT/1Bb4/hoO9PxCuvT+EJr0/Wfu9P9YhvT8K470/
FtW9PwPCvT99270/kaG9P5/ZvT8Eib0//yi+P2fdvT86xb0/Eq29PzOZvT+hDr4/XQa+Pwa5
vT+OC74/Pqu9PyqRvT+t1b0/GvW9P0+4vT/5jb0/8nu9P/IXvj84eb0/6yK9P0IEvj9xFL4/
Uqy9P226vT9lRL0/s2q9P3RzvT+Tzr0/Kqe9P1HGvT+Hnb0/r8S9Pzodvj+hqr4/xMe9P/oZ
vj/mPb4/UVm+P3e0vT/Fir0/sx++P6OJvT/mSr4/FTW+PxNvvj/Ar70/k+K9P3KAvT9b6b0/
OCy+PxNlvj8k6b0/4z69P/pVvj9lL74/orW9PxPjvT/jJr4/ygG+P+ngvT/+lb0/XcC9P5qr
vT+mTr4/ga+9PxQVvj9gb70//Yi+P/j/vT+Iy70/ACC+P3DAvT/bUb4/0+G9PzvmvT8trr0/
G4m9P4oovj8SGr4/6Gi9PyRbvT8r5r0/7Yi+P5aQvT8fMb4/</AssayYData></Step><Step><CommonData><SampleLocation>11</SampleLocation><SampleID></SampleID><SampleGroup></SampleGroup><SampleInfo></SampleInfo><SampleRow>H</SampleRow><SamplePlate>1</SamplePlate><WellType>REGENERATION</WellType><Concentration>-1</Concentration><ConcentrationUnits>µg/ml</ConcentrationUnits><MolarConcentration>-1</MolarConcentration><MolarConcUnits>nM</MolarConcUnits><MolecularWeight>-1</MolecularWeight><Temperature>25</Temperature><StartTime>3874994</StartTime><AssayTime>5</AssayTime></CommonData><FlowRate>1000</FlowRate><StepType>KREGENERATION</StepType><StepName>Regeneration</StepName><StepStatus>OK</StepStatus><ActualTime>4.99907</ActualTime><CycleTime>0.2</CycleTime><AssayXData Points="25">nZ9IRcyiSEX/pUhFM6lIRWasSEWZr0hFzLJIRf+1SEUzuUhFYrxIRZm/SEXMwkhF/8VIRTPJ
SEVmzEhFmc9IRczSSEX/1UhFM9lIRWbcSEWZ30hFzOJIRf/lSEUz6UhFZuxIRQ==</AssayXData><AssayYData Points="25">OpW8vz+Y2b/HDei/8ebyv61H+7/X5wDABrwDwKD8BcDZ2gfAtSkKwAGbC8AuYA3Ar7YOwGVF
EMCuXRHAWUwSwKyDE8DMRRTApXIVwLsKFsA26hbAaLIXwLaQGMDoGRnAxHoZwA==</AssayYData></Step><Step><CommonData><SampleLocation>12</SampleLocation><SampleID></SampleID><SampleGroup></SampleGroup><SampleInfo></SampleInfo><SampleRow>H</SampleRow><SamplePlate>1</SamplePlate><WellType>BUFFER</WellType><Concentration>-1</Concentration><ConcentrationUnits>µg/ml</ConcentrationUnits><MolarConcentration>-1</MolarConcentration><MolarConcUnits>nM</MolarConcUnits><MolecularWeight>-1</MolecularWeight><Temperature>25</Temperature><StartTime>3891005</StartTime><AssayTime>5</AssayTime></CommonData><FlowRate>1000</FlowRate><StepType>KREGENERATION</StepType><StepName>Regeneration</StepName><StepStatus>OK</StepStatus><ActualTime>4.9981</ActualTime><CycleTime>0.2</CycleTime><AssayXData Points="25">ne9IRdTySEX79UhFL/lIRWL8SEWV/0hF6QJJRfsFSUUvCUlFZgxJRZUPSUU7E0lF/xVJRS8Z
SUViHElFlR9JRcgiSUX/JUlFLylJRWIsSUWVL0lFyDJJRfs1SUUvOUlFYjxJRQ==</AssayXData><AssayYData Points="25">TrORP2Tmkj+Ye5Y/NXuZPyEtmz8JzJ0/lo6fPx0eoD8NcKE/fU2iP3HHoz+fhaQ/qCylP7IZ
pj8QbKY/U/umP1ocqD+Qcag/DfKoPyMDqj+viqk/gimqP97bqj9dlao/GAyrPw==</AssayYData></Step><Step><CommonData><SampleLocation>11</SampleLocation><SampleID></SampleID><SampleGroup></SampleGroup><SampleInfo></SampleInfo><SampleRow>H</SampleRow><SamplePlate>1</SamplePlate><WellType>REGENERATION</WellType><Concentration>-1</Concentration><ConcentrationUnits>µg/ml</ConcentrationUnits><MolarConcentration>-1</MolarConcentration><MolarConcUnits>nM</MolarConcUnits><MolecularWeight>-1</MolecularWeight><Temperature>25</Temperature><StartTime>3907128</StartTime><AssayTime>5</AssayTime></CommonData><FlowRate>1000</FlowRate><StepType>KREGENERATION</StepType><StepName>Regeneration</StepName><StepStatus>OK</StepStatus><ActualTime>5.00005</ActualTime><CycleTime>0.2</CycleTime><AssayXData Points="25">lT9JRchCSUX7RUlFL0lJRWJMSUWRT0lFyFJJRftVSUUvWUlFYlxJRZVfSUXIYklF+2VJRStp
SUVibElFlW9JRchySUX7dUlFL3lJRV58SUWVf0lFxIJJRfeFSUUriUlFYoxJRQ==</AssayXData><AssayYData Points="25">v3n1vxLzBcCBSwvAk8wNwHfXD8CG+xHAC3YTwBahFMBhxhXAtwQXwJPHF8DJrhjArkgZwP5X
GsB36RrAWncbwJkCHMBzShzAUVUdwJWZHcC07B3AV4YewA7mHsAA8x7ApG4fwA==</AssayYData></Step><Step><CommonData><SampleLocation>12</SampleLocation><SampleID></SampleID><SampleGroup></SampleGroup><SampleInfo></SampleInfo><SampleRow>H</SampleRow><SamplePlate>1</SamplePlate><WellType>BUFFER</WellType><Concentration>-1</Concentration><ConcentrationUnits>µg/ml</ConcentrationUnits><MolarConcentration>-1</MolarConcentration><MolarConcUnits>nM</MolarConcUnits><MolecularWeight>-1</MolecularWeight><Temperature>25</Temperature><StartTime>3923312</StartTime><AssayTime>5</AssayTime></CommonData><FlowRate>1000</FlowRate><StepType>KREGENERATION</StepType><StepName>Regeneration</StepName><StepStatus>OK</StepStatus><ActualTime>4.99907</ActualTime><CycleTime>0.2</CycleTime><AssayXData Points="25">mY9JRciSSUX3lUlFL5lJRWKcSUWVn0lFxKJJRfulSUUvqUlFYqxJRZWvSUXIsklF+7VJRS+5
SUVivElFlb9JRcjCSUX7xUlFK8lJRWLMSUWVz0lFyNJJRfvVSUUv2UlFYtxJRQ==</AssayXData><AssayYData Points="25">mUGXPza8lz9wQZs/sDuePwS0oD8jvqI/AMmjP+DApT/UOac/CCGoP4d/qT+xHKo/vL6qP9r7
qz/Pq6w/nWqtP8ZKrj9lfa4/RxCvP6UAsD+57a8/O8+wP/fUsD8VWLE/vvCxPw==</AssayYData></Step><Step><CommonData><SampleLocation>11</SampleLocation><SampleID></SampleID><SampleGroup></SampleGroup><SampleInfo></SampleInfo><SampleRow>H</SampleRow><SamplePlate>1</SamplePlate><WellType>REGENERATION</WellType><Concentration>-1</Concentration><ConcentrationUnits>µg/ml</ConcentrationUnits><MolarConcentration>-1</MolarConcentration><MolarConcUnits>nM</MolarConcUnits><MolecularWeight>-1</MolecularWeight><Temperature>25</Temperature><StartTime>3939402</StartTime><AssayTime>5</AssayTime></CommonData><FlowRate>1000</FlowRate><StepType>KREGENERATION</StepType><StepName>Regeneration</StepName><StepStatus>OK</StepStatus><ActualTime>4.99907</ActualTime><CycleTime>0.2</CycleTime><AssayXData Points="25">ld9JRcTiSUX75UlFK+lJRV7sSUWV70lFxPJJRfv1SUUv+UlFYvxJRZX/SUXIAkpF+wVKRS8J
SkViDEpFkQ9KRcgSSkX3FUpFLxlKRV4cSkWRH0pFyCJKRfslSkUvKUpFXixKRQ==</AssayXData><AssayYData Points="25">rtD3vwBPBsDCSAvALPwNwJoyEMAr9RHAD9ETwNbfFMCW0BXA55wWwEpqF8CBMBjA6RUZwKql
GcBfJhrAOtkawJBqG8DxiRvA7BccwJflHMCQSh3A2Z0dwKvRHcDpKB7A4EkewA==</AssayYData></Step><Step><CommonData><SampleLocation>12</SampleLocation><SampleID></SampleID><SampleGroup></SampleGroup><SampleInfo></SampleInfo><SampleRow>H</SampleRow><SamplePlate>1</SamplePlate><WellType>BUFFER</WellType><Concentration>-1</Concentration><ConcentrationUnits>µg/ml</ConcentrationUnits><MolarConcentration>-1</MolarConcentration><MolarConcUnits>nM</MolarConcUnits><MolecularWeight>-1</MolecularWeight><Temperature>25</Temperature><StartTime>3955338</StartTime><AssayTime>5</AssayTime></CommonData><FlowRate>1000</FlowRate><StepType>KREGENERATION</StepType><StepName>Regeneration</StepName><StepStatus>OK</StepStatus><ActualTime>5.00005</ActualTime><CycleTime>0.2</CycleTime><AssayXData Points="25">kS9KRcQySkX3NUpFKzlKRV48SkWNP0pFxEJKRfdFSkUrSUpFXkxKRZFPSkXEUkpF91VKRStZ
SkVeXEpFkV9KRcRiSkX3ZUpFhWlKRV5sSkWRb0pFxHJKRfN1SkUreUpFXnxKRQ==</AssayXData><AssayYData Points="25">YLKfPwhzoD/rJ6Q/SLemP4Imqj8Edas/KmStPzSArj++ja8/DvuwPxwAsj9nG7M/bbCzP5cr
tT96obU/FOO1P9sEtz9PE7c/7EO4P02guD+qK7k/1OW5P9l5uT9g6bk/7E26Pw==</AssayYData></Step><Step><CommonData><SampleLocation>1</SampleLocation><SampleID></SampleID><SampleGroup></SampleGroup><SampleInfo></SampleInfo><SampleRow>H</SampleRow><SamplePlate>1</SamplePlate><WellType>BUFFER</WellType><Concentration>-1</Concentration><ConcentrationUnits>µg/ml</ConcentrationUnits><MolarConcentration>-1</MolarConcentration><MolarConcUnits>nM</MolarConcUnits><MolecularWeight>-1</MolecularWeight><Temperature>25</Temperature><StartTime>3970236</StartTime><AssayTime>30</AssayTime></CommonData><FlowRate>1000</FlowRate><StepType>BASELINE</StepType><StepName>Baseline</StepName><StepStatus>OK</StepStatus><ActualTime>29.9991</ActualTime><CycleTime>0.2</CycleTime><AssayXData Points="150">kX9KRcCCSkX3hUpFO4lKRV6MSkWNj0pFxJJKRfuVSkUrmUpFWpxKRZGfSkXEokpF96VKRSup
SkVerEpFka9KRcSySkX3tUpFK7lKRV68SkWRv0pFxMJKRffFSkUvyUpFXsxKRZHPSkXE0kpF
99VKRSvZSkVe3EpFkd9KRcTiSkX35UpFK+lKRV7sSkWR70pFxPJKRff1SkUr+UpFXvxKRZH/
SkXEAktF9wVLRSsJS0VeDEtFkQ9LRcQSS0X3FUtFKxlLRV4cS0WRH0tFxCJLRfclS0UrKUtF
XixLRZEvS0XEMktF9zVLRSs5S0VePEtFkT9LRcRCS0X3RUtFK0lLRV5MS0WRT0tFwFJLRfdV
S0UrWUtFXlxLRZFfS0XEYktF92VLRStpS0VebEtFkW9LRcRyS0X3dUtFK3lLRV58S0WRf0tF
xIJLRfeFS0UriUtFXoxLRZGPS0XEkktFAJZLRSuZS0VenEtFkZ9LRcSiS0X3pUtFK6lLRV6s
S0WRr0tFxLJLRfe1S0UruUtFXrxLRZG/S0XEwktF98VLRS/JS0VezEtFkc9LRcTSS0X31UtF
K9lLRV7cS0WR30tFxOJLRfflS0Ur6UtFXuxLRZHvS0XE8ktF9/VLRSv5S0Ve/EtFkf9LRcQC
TEX3BUxFJwlMRV4MTEWRD0xFxBJMRfcVTEUrGUxFXhxMRZEfTEXEIkxF9yVMRSspTEVeLExF
kS9MRcQyTEX3NUxFKzlMRVo8TEWRP0xFxEJMRQhGTEUrSUxFXkxMRZFPTEXEUkxF+1VMRStZ
TEVaXExF</AssayXData><AssayYData Points="150">pSO+P9rjvT+Cvr0/hi+/P2UWvz/cLL8/TMW/P2BEvz+Lub8/sPm/PxaSvz8W2r8/lkzAPxel
wD9X08A/xdTAP+YiwT8vdcA/WL/BPwfwwD+rMsE/SjrBP2icwT+do8E/aunBP07dwT8txcE/
FF7CP+3vwT+XMcI/iVTCP+/bwT+DPMI/00XCP0Wnwj+CCsM/MPXCPzCEwj+rbMI/zozDP54m
wz/PI8M/CJLDP5KZwz+7bsM/mwPDP4avwz/OxcM/hrrDP7ADxD+RzMQ/LT3EPwEcxD9m1cM/
WJbDP1+zxD9/lsQ/PB/EP3ObxD9QvsQ/YaHEP0+OxD+n7cQ/qBXFP4ZoxT+XXMU/nw3FPzP/
xD8IcsU/riTFPz+KxT/TzsU/T9PFP9MYxj/JSsY/VG3FPwI6xT8DEcY/Mm3FPwTwxT9V7sU/
IljGPwTAxT+uo8Y/cH/GP+xWxj+fI8Y/FBnGPxNgxj9hjsY/pJTGP0wMxz9ZBsc/KW3GP4t7
xj/yxsY/j/XGP5ewxz/Rusc/0CbHP2cMxz+U4MY/0UbHP4yMxz9Nksc/8KDHP+mBxz80/cY/
HbPHP9v9xz+u2Mc/rljHP22Txz94jcc/aa7HP6LYxz9BKMg/Ic/HP5jcxz8IlMc/D2TIP8j6
xz/fzMc/gSLIPyTExz/bTsg/zmXIPz9iyD9BYck/KljIPwD+xz/bgsg/mIPIPw52yD+JoMg/
XoHIP4LuyD/8wcg/rdLIP9R6yD9VE8k/v5PIP/6iyD/Uzsg/MuDIPypgyT8UJ8k/+ZHIP9iL
yD9lIsk/</AssayYData></Step><Step><CommonData><SampleLocation>8</SampleLocation><SampleID></SampleID><SampleGroup></SampleGroup><SampleInfo></SampleInfo><SampleRow>H</SampleRow><SamplePlate>1</SamplePlate><WellType>BUFFER</WellType><Concentration>-1</Concentration><ConcentrationUnits>µg/ml</ConcentrationUnits><MolarConcentration>-1</MolarConcentration><MolarConcUnits>nM</MolarConcUnits><MolecularWeight>-1</MolecularWeight><Temperature>25</Temperature><StartTime>4008286</StartTime><AssayTime>80</AssayTime></CommonData><FlowRate>600</FlowRate><StepType>LOADING</StepType><StepName>Loading</StepName><StepStatus>OK</StepStatus><ActualTime>79.9991</ActualTime><CycleTime>0.2</CycleTime><AssayXData Points="400">jV9MRcBiTEXvZUxFJ2lMRVpsTEWNb0xFvHJMRfN1TEUneUxFVnxMRY1/TEW8gkxF84VMRSOJ
TEVajExFjY9MRcCSTEXvlUxFI5lMRVqcTEW6n0xFwKJMRfOlTEUnqUxFVqxMRYmvTEXEskxF
87VMRSe5TEVavExFib9MRcDCTEXvxUxFJ8lMRVbMTEWNz0xFwNJMRfPVTEUn2UxFWtxMRY3f
TEXA4kxF8+VMRSfpTEVW7ExFje9MRcDyTEXz9UxFJ/lMRVr8TEWN/0xFvAJNRfMFTUUjCU1F
WgxNRY0PTUW8Ek1F8xVNRScZTUVWHE1FjR9NRcAiTUXzJU1FIylNRVosTUWJL01FwDJNRe81
TUUnOU1FWjxNRY0/TUW8Qk1F90VNRSNJTUVWTE1FiU9NRcBSTUXzVU1FJ1lNRVpcTUWJX01F
vGJNRfNlTUUnaU1FVmxNRY1vTUXAck1F83VNRSN5TUVWfE1FiX9NRcCCTUXzhU1FI4lNRaiM
TUWNj01FvJJNRfOVTUUjmU1FVpxNRYmfTUUOo01F76VNRSOpTUVarE1Fja9NRcCyTUXvtU1F
J7lNRVa8TUWNv01FvMJNRfPFTUUjyU1FVsxNRY3PTUXA0k1F89VNRSfZTUVe3E1Fid9NRcDi
TUXz5U1FI+lNRV7sTUWN701FvPJNRfP1TUUn+U1FVvxNRYn/TUXAAk5F7wVORScJTkVWDE5F
jQ9ORcASTkXvFU5FIxlORVYcTkWNH05FxCJORfMlTkUnKU5FXixORYkvTkXAMk5F7zVORSM5
TkVWPE5FiT9ORcBCTkXzRU5FJ0lORVpMTkWNT05FvFJORfNVTkUrWU5FqFxORYlfTkW8Yk5F
72VORSJpTkVabE5FiW9ORcByTkXvdU5FJ3lORVp8TkWZf05FwIJORe+FTkUiiU5FWoxORY2P
TkXIkk5F85VORSeZTkVWnE5FkZ9ORcCiTkXzpU5FIqlORVasTkWJr05FwLJORe+1TkUiuU5F
WrxORYm/TkXAwk5F78VORSLJTkVazE5Fic9ORbzSTkXv1U5FJ9lORVrcTkWN305FvOJORfPl
TkUn6U5FVuxORY3vTkXA8k5F7/VORSL5TkVW/E5Fjf9ORbwCT0XzBU9FIglPRVoMT0WyD09F
wBJPRe8VT0UnGU9FVhxPRYkfT0XAIk9F8yVPRScpT0VaLE9FjS9PRcAyT0XvNU9FIjlPRVY8
T0XTP09FvEJPRe9FT0UiSU9FVkxPRY1PT0W8Uk9FBFZPRSJZT0VaXE9FjV9PRcBiT0XvZU9F
ImlPRVpsT0WJb09FvHJPRfN1T0UneU9FWnxPRQCAT0W8gk9F74VPRSeJT0VWjE9FiY9PRcSS
T0XvlU9FJ5lPRVacT0WJn09FvKJPRfOlT0UiqU9Ff6xPRYmvT0W8sk9F77VPRSK5T0VWvE9F
jb9PRdXCT0XzxU9FIslPRVbMT0WNz09FyNJPRe/VT0Ui2U9FWtxPRYnfT0XA4k9F7+VPRSvp
T0Va7E9Fie9PRcDyT0Xz9U9FJ/lPRVb8T0WJ/09FvAJQRfMFUEUiCVBFVgxQRY0PUEXAElBF
7xVQRSIZUEVWHFBFiR9QRcAiUEXzJVBFIilQRVosUEWJL1BFvDJQRfM1UEUiOVBFVjxQRYk/
UEXAQlBF70VQRSJJUEVaTFBFiU9QRbxSUEXvVVBFIllQRVpcUEWNX1BFvGJQRe9lUEUiaVBF
VmxQRYlvUEXAclBF73VQRSd5UEVafFBFiX9QRbyCUEXvhVBFIolQRVqMUEWJj1BFvJJQRfOV
UEUnmVBFVpxQRYmfUEW8olBF86VQRSepUEVarFBFja9QRcCyUEXztVBFIrlQRWa8UEWJv1BF
vMJQRe/FUEUnyVBFZsxQRYnPUEW80lBF79VQRSLZUEVW3FBFjd9QRbziUEXz5VBFIulQRVbs
UEWJ71BFvPJQRfP1UEUi+VBFYvxQRY3/UEXIAlFF7wVRRSIJUUVWDFFFiQ9RRbwSUUXvFVFF
JxlRRVYcUUWJH1FFvCJRRe8lUUUiKVFFVixRRY0vUUXAMlFF7zVRRTs5UUVWPFFFiT9RRbxC
UUXvRVFFIklRRVZMUUWJT1FFvFJRRfNVUUUiWVFFVlxRRQ==</AssayXData><AssayYData Points="400">WG3JPyaMyT8b58g/EavJP5mAyT8I28k/N4fJPxg4yj/rKso/4fDJP5D1yT+5c8k/W1XKP710
yj+Khso/fYXKP8w2yj/Eico/XbPKP7jqyj8j9so/wKTKP8eFyj9jHcs/gRvLP3voyj+kOMs/
sVnLP6NByz/9Jcs/j1zLP7Bgyz8sWcs/fnLLP7x3yz/OGMs/k83LP6xtyz+gF8s/ZhDLPzAk
yz8meMs/Gc3LPwrZyz8C1cs/+gLMP6ooyz9TLsw/fpnLP3Gsyz9h+so/KfTLPzFPzD9Vp8s/
jg7MPxPuyz91xsw/alHMPzMozD920ss/U87MP5hpzD83Hcw/lSzMPzMYzD82xcs/lGbMP5cc
zD/+r8s/+c/MP6eFzD8Pr8w/WZPMP2LAzD96n8w/fo3MP3qYzD/Ky8w/vyPMP/2+zD8eq8w/
GtHMP+dCzD+Gd8w/BtnMP3znzD/gsMw/utDMPwsxzT/Cf8w/dy3MP3unzD9iPsw/ldzMP1/s
zD8Gucw/ysPMPwppzT9HQM0/5mHNP3KDzT/FZM0/HHzNP8VPzT+MIc0/A0jNP+WSzT9Dbs0/
AHbNP8MOzj8AOs0/AUrNPxUXzT9bLc4/j4nNP7RXzT8jSM4/tAPOP9rtzD9Nzc0/+HXOP4yb
zT/YEc4/JoTNP7FKzj/s2s0/ZOLNPxOpzT+6ws0/a5nNPzkLzj9kc80/gaPNPwrlzT/MBc4/
rwrOP/k3zj8QFs4/w9vNPx1qzj9CK84/cpHOP6dOzj+Qtc4/lA/OP2H4zT/F1c4/l8XOP+iA
zj+Zos4/+Q3OP3aczj//N84/P0vOP5yazj/p084/z77OP/i3zj8wSM4/vnDOPx5Izj+7yc0/
HOjNP2aDzj8V8M4/12LOP/CRzj/mnc4/jFDPP76Qzz9Y4s4/kp7PP29Nzz/bJM8/4gjOP3FE
zz+uCs8/aCXPPxMHzz+Bfs8/Ze3OP/dWzz/XEM8/m1HPP8QOzz8RBs8/BBbPP3Hnzj+OU88/
b7bPP7Btzz+0as8/EdvOP8Y0zz8WAM8/kDzPP7mBzz+PaM8/ZM/PP5Udzz+HW88/fXXPP6yh
zz85A88/JrzPP7+xzz8Tx88/kq3PP79Ezz/oaM8/0CfQP2KFzz9/sM8/fbrPP6Vtzz9+/88/
EHfPP47Czz8G488/uuvPP6pAzz/OGNA/SCfQPyWRzz9yP88/agHQP9oX0D/uzM8/iTvQP7zE
zz/xtNA/HEbQP8HFzz+8Z88/AQnQP4170D/HK9A/uuzPP9ilzz+PddA/FL3PP7DWzz83KtA/
xUbQPwRU0D8NLtA/W1zQP6ut0D/5ENA/8GvQP31o0D+n2M8/w6XQP6ZQ0D/JVNA/5S7QP/2+
0D9+ndA/5K/QP3mb0D/rO9A/xGPQPw7O0D/3lNA/lwvQP8vj0D/EVdA/RQ7QP+nozz/ostA/
WgfQPxHA0D9jGtA/tZXQP7Rm0D/g8dA/x3zQPwJ30D/hWtA/CLvQPySL0D8Z9dA/0ZrQP6Ns
0D8E39A/FjvRP7If0T/eudA/GTTRP2jC0D8vk9A/AcnQP9Rg0T9ycdA/MDvRPz6W0D8I1dA/
cDvRP3nL0D9p9NA/EiTRP+Md0T/vgdA/dTrRP5DU0D/X9dA/UlrRP1eK0T/VEtE/11PRP3mn
0D8Z/dA/0MXRPwNf0T9iGtI/gprRP43B0T9iG9E/kBPSP7YX0T9SkNE/WWnRP8VI0T+fctE/
SanRP9RS0T/xhdE/FdjRP7dn0T83AtI/+pPRPyZE0T/Og9E/pNbRP4CV0T/N8NA/HMLRPySr
0T/K1tE/zLXRPyL/0T85ldE/FwfSP1f00T8uudE/W9XRP8qp0T+HX9E/YujRP3pP0T9i7NE/
MvTRP/7V0T87g9E/8OLRPwMT0j9N6dE/zTfSP99X0j+ZNdI/2+7QP0IN0j9fGdI/97vRP+Mq
0j9A8dE/kzzSP8MW0j98dtI//l/SPwsl0j9bldI/IurRPxzZ0T/KqNI/FhLSP42x0T/gLtI/
lNPRP//o0T9AKdI/EBbSP5Fi0j8tDNI/XzTSP/nV0j+C89E/NDDSPx8I0j9pcdI/rVjSP0uW
0T+5FdM/8MvSPzSk0j+RtdI/IlPSPwt/0j8vkdI/IlTSPw==</AssayYData></Step><Step><CommonData><SampleLocation>1</SampleLocation><SampleID></SampleID><SampleGroup></SampleGroup><SampleInfo></SampleInfo><SampleRow>H</SampleRow><SamplePlate>1</SamplePlate><WellType>BUFFER</WellType><Concentration>-1</Concentration><ConcentrationUnits>µg/ml</ConcentrationUnits><MolarConcentration>-1</MolarConcentration><MolarConcUnits>nM</MolarConcUnits><MolecularWeight>-1</MolecularWeight><Temperature>25</Temperature><StartTime>4096143</StartTime><AssayTime>30</AssayTime></CommonData><FlowRate>1000</FlowRate><StepType>BASELINE</StepType><StepName>Baseline</StepName><StepStatus>OK</StepStatus><ActualTime>29.9991</ActualTime><CycleTime>0.2</CycleTime><AssayXData Points="150">iV9RRbxiUUXvZVFFH2lRRVZsUUWFb1FFvHJRRe91UUUjeVFFVnxRRYl/UUW8glFF74VRRR+J
UUVWjFFFiY9RRbySUUXvlVFFH5lRRVacUUXXn1FFuKJRRe+lUUUjqVFFUqxRRYmvUUW8slFF
77VRRR+5UUVWvFFFib9RRbjCUUXvxVFFH8lRRVLMUUWFz1FFvNJRRe/VUUUj2VFFVtxRRYXf
UUW84lFF7+VRRSPpUUVW7FFFie9RRbzyUUXv9VFFH/lRRVb8UUWF/1FFvAJSResFUkUjCVJF
VgxSRYUPUkW8ElJF7xVSRSMZUkVSHFJFiR9SRbwiUkXvJVJFLylSRVIsUkWJL1JFuDJSRe81
UkVwOVJFUjxSRYU/UkW4QlJF70VSRSNJUkVWTFJFhU9SRbxSUkXvVVJFI1lSRVJcUkWJX1JF
zWJSRe9lUkUfaVJFVmxSRYlvUkW4clJF63VSRR95UkVWfFJFiX9SRbyCUkXvhVJFH4lSRVaM
UkWFj1JFuJJSRe+VUkU3mVJFUpxSRYmfUkW8olJF76VSRSOpUkVWrFJFia9SRbiyUkXvtVJF
I7lSRVa8UkWJv1JFvMJSRe/FUkUfyVJFUsxSRYnPUkW80lJF69VSRSPZUkVW3FJFhd9SRbji
UkXv5VJFI+lSRVbsUkWF71JFuPJSRev1UkUj+VJFUvxSRYn/UkW8AlNF7wVTRR8JU0VSDFNF
hQ9TRbwSU0XvFVNFHxlTRVYcU0WJH1NFvCJTReslU0UjKVNFXixTRYkvU0W4MlNF6zVTRSM5
U0VSPFNF</AssayXData><AssayYData Points="150">8hHRP2MQ0T+0QtE/L/XQP2U/0T91fdE/EpzRP2on0j8h5dE/9ePRP+Tl0T+Ka9I/l73RP0u7
0j/yVtI/T6zRP20d0j+d2tE/9mPSP6I60j//T9I/fd3RP6HR0T/AfdI/giDSPy1/0j9kMNI/
g/jRP/xN0j83MtI/9P7RP0G10j8Pw9I/L1TSP0pF0j/mLdI/vS3SP3Lf0j8+ldI/yrXSP/RS
0j9nudI/j1nSP5pX0j/msdI/tl7SP5W10j9nFtM/MafSP+Vg0j/vJ9I/WvfRP5CO0j8IuNI/
mY/SP3np0j8OlNI/GaDSP2RX0j9GKtI/RurSPwim0j+Qn9I/jDrSPyhe0j/e0tI/AwjTP5Pg
0j8s8tI/devSPzvG0j9pktI/U0XTP1PB0j8KzdI/07bSP+eK0j8DmdI/L73SP/eg0j/gttI/
X6jSP0Qq0j+PSdM/yWDSPwnG0j/3z9I/ANbSP44r0j9HR9I/zQvTPw2w0j+PGtM/GhjTP7P6
0j8xudI/TBHTPym60j8YVNI/ACHTP0xn0z+RL9M/iBXTP5fi0j/TdNM/DvDSP2/50j/WMdM/
MUjTP7GN0j/QKdM/zVHTPwFM0z+UwdI/ierSP+8W0z8V4NI/c/XSP9Xl0j9wR9M/1eLSP2UG
0z/Qf9M/24TTP//R0z9SNdM/UibTP4iV0j9qI9M/1BfTP7w60z/kKNM/tKfTP9lj0z+PBtM/
NlnTP30O0z9+stI/amfTP4Em0z9Jq9I/L5HTPxXW0z+pgdM/Sw7TP0780j+LTtM/taHTP6SY
0z/I/tI/</AssayYData></Step><Step><CommonData><SampleLocation>10</SampleLocation><SampleID></SampleID><SampleGroup></SampleGroup><SampleInfo></SampleInfo><SampleRow>H</SampleRow><SamplePlate>1</SamplePlate><WellType>BUFFER</WellType><Concentration>-1</Concentration><ConcentrationUnits>µg/ml</ConcentrationUnits><MolarConcentration>-1</MolarConcentration><MolarConcUnits>nM</MolarConcUnits><MolecularWeight>-1</MolecularWeight><Temperature>25</Temperature><StartTime>4135112</StartTime><AssayTime>180</AssayTime></CommonData><FlowRate>600</FlowRate><StepType>ASSOC</StepType><StepName>Association</StepName><StepStatus>OK</StepStatus><ActualTime>180</ActualTime><CycleTime>0.2</CycleTime><AssayXData Points="900">hT9TRbhCU0XrRVNFH0lTRU5MU0WBT1NFuFJTRedVU0UbWVNFTlxTRYFfU0W4YlNF62VTRR9p
U0VSbFNFhW9TRbhyU0XrdVNFH3lTRU58U0WBf1NFtIJTReuFU0UfiVNFUoxTRYGPU0W4klNF
65VTRSeZU0VSnFNFhZ9TRbSiU0XrpVNFG6lTRVKsU0WBr1NFuLJTReu1U0UbuVNFUrxTRYG/
U0W4wlNF58VTRRvJU0VSzFNFgc9TRbjSU0Xn1VNFG9lTRVLcU0WF31NFuOJTRevlU0Uf6VNF
TuxTRYHvU0W48lNF5/VTRR/5U0VO/FNFgf9TRbgCVEXrBVRFGwlURU4MVEWFD1RFuBJUResV
VEUbGVRFThxURYEfVEW4IlRF5yVURRspVEVOLFRFhS9URbQyVEXrNVRFGzlURVI8VEWBP1RF
uEJURetFVEUfSVRFUkxURYFPVEW4UlRF51VURRtZVEVOXFRFhV9URbRiVEXrZVRFH2lURU5s
VEWFb1RFuHJURed1VEUbeVRFTnxURYF/VEW4glRF54VURR+JVEVOjFRFgY9URbiSVEXnlVRF
G5lURU6cVEWBn1RFuKJUReulVEUfqVRFUqxURYWvVEW4slRF57VURSe5VEVOvFRFgb9URbjC
VEXnxVRFG8lURVLMVEWBz1RFuNJURefVVEUf2VRFTtxURYXfVEW04lRF5+VURR/pVEVO7FRF
he9URbTyVEXn9VRFH/lURVL8VEWB/1RFtAJVResFVUUbCVVFUgxVRYEPVUW0ElVF6xVVRRsZ
VUVOHFVFhR9VRbgiVUXnJVVFHylVRVosVUWBL1VFuDJVRec1VUUbOVVFTjxVRYU/VUW4QlVF
60VVRRpJVUVOTFVFhU9VRbhSVUXrVVVFH1lVRahcVUWFX1VFuGJVRedlVUUaaVVFUmxVRYFv
VUW4clVF53VVRRp5VUVSfFVFhX9VRbiCVUXnhVVFGolVRU6MVUWFj1VFtJJVReeVVUUfmVVF
UpxVRYGfVUW0olVF56VVRRqpVUVSrFVFga9VRbiyVUXrtVVFGrlVRU68VUWFv1VFuMJVRefF
VUUayVVFUsxVRYHPVUW00lVF59VVRRrZVUVO3FVFgd9VRbTiVUXr5VVFH+lVRVLsVUWF71VF
tPJVRev1VUVg+VVFTvxVRYH/VUW0AlZF8AVWRRoJVkVODFZFgQ9WRbQSVkXnFVZFGhlWRU4c
VkWFH1ZFtCJWReclVkUaKVZFTixWRYUvVkW0MlZF6zVWRRo5VkVOPFZFgT9WRbRCVkXnRVZF
GklWRU5MVkWBT1ZFtFJWRedVVkUaWVZFUlxWRYFfVkW4YlZF52VWRRppVkVObFZFgW9WRbRy
VkXndVZFGnlWRU58VkWBf1ZFvIJWReuFVkUfiVZFToxWRYWPVkW0klZF55VWRRqZVkVSnFZF
gZ9WRbSiVkXrpVZFGqlWRU6sVkWBr1ZFuLJWRee1VkUfuVZFTrxWRYG/VkW0wlZF58VWRR/J
VkVOzFZFhc9WRbTSVkXr1VZFH9lWRVLcVkWB31ZFtOJWReflVkUa6VZFUuxWRYHvVkW48lZF
5/VWRR/5VkVO/FZFgf9WRbQCV0XnBVdFHwlXRU4MV0WBD1dFtBJXRecVV0UfGVdFUhxXRYEf
V0W0IldF5yVXRR8pV0VSLFdFgS9XRbQyV0XnNVdFHzlXRU48V0WBP1dFtEJXRedFV0UfSVdF
TkxXRYFPV0W0UldF51VXRRpZV0VSXFdFgV9XRbRiV0XrZVdFGmlXRU5sV0WBb1dFuHJXRed1
V0UaeVdFTnxXRYF/V0W4gldF54VXRRqJV0VOjFdFhY9XRbSSV0XnlVdFH5lXRU6cV0WFn1dF
tKJXReulV0UaqVdFTqxXRYGvV0W0sldF67VXRSO5V0VOvFdFgb9XRbjCV0XnxVdFGslXRVLM
V0WBz1dFtNJXRefVV0Ua2VdFTtxXRYHfV0W04ldF5+VXRRrpV0VO7FdFge9XRbTyV0Xn9VdF
GvlXRU78V0WB/1dFtAJYRecFWEUaCVhFUgxYRYEPWEW0ElhF5xVYRRoZWEVOHFhFgR9YRbgi
WEXnJVhFHylYRV4sWEWFL1hFtDJYRec1WEUfOVhFTjxYRZE/WEW0QlhF50VYRRpJWEVOTFhF
gU9YRbRSWEXnVVhFGllYRVZcWEWBX1hFtGJYRedlWEUaaVhFTmxYRYFvWEW0clhF63VYRRp5
WEVOfFhFhX9YRd2CWEXnhVhFGolYRU6MWEWFj1hFtJJYReeVWEUamVhFTpxYRYGfWEW0olhF
56VYRR+pWEVSrFhFga9YRTuzWEXwtVhFGrlYRU68WEWBv1hFvMJYRefFWEUayVhFTsxYRYXP
WEW40lhF69VYRR/ZWEVm3FhFgd9YRbjiWEXr5VhFGulYRVLsWEWB71hFuPJYRef1WEUf+VhF
VvxYRYH/WEW0AllF5wVZRR8JWUVODFlFgQ9ZRbQSWUXnFVlFHxlZRVIcWUWFH1lFuCJZResl
WUUfKVlFTixZRYUvWUW4MllF6zVZRR85WUVePFlFhT9ZRbhCWUXrRVlFH0lZRaBMWUWFT1lF
uFJZRetVWUUfWVlFVlxZRYVfWUW4YllF62VZRR9pWUVSbFlFhW9ZRbhyWUXrdVlFH3lZRVJ8
WUWFf1lFuIJZReuFWUUfiVlFUoxZRYWPWUW4kllF65VZRR+ZWUVSnFlFhZ9ZRbiiWUXrpVlF
H6lZRVKsWUWFr1lFuLJZReu1WUUfuVlFUrxZRYW/WUW4wllF8MVZRR/JWUVSzFlFhc9ZRbjS
WUXr1VlFH9lZRVLcWUWF31lFuOJZRevlWUUf6VlFTuxZRYXvWUW48llF6/VZRR/5WUVO/FlF
hf9ZRbgCWkXrBVpFHwlaRVIMWkWFD1pFuBJaResVWkUfGVpFUhxaRYUfWkW4IlpF6yVaRR8p
WkVSLFpFhS9aRbgyWkXnNVpFHzlaRVI8WkWFP1pFtEJaRetFWkUfSVpFUkxaRYVPWkW4UlpF
61VaRR9ZWkVSXFpFhV9aRbhiWkXrZVpFH2laRVJsWkWFb1pFuHJaRet1WkUaeVpFUnxaRYV/
WkXAglpF64VaRR+JWkVSjFpFgY9aRbSSWkXrlVpFH5laRU6cWkWFn1pFuKJaReulWkUfqVpF
UqxaRYWvWkW4slpF67VaRR+5WkVSvFpFhb9aRbjCWkXrxVpFH8laRVLMWkWiz1pFuNJaRevV
WkUf2VpFUtxaRYHfWkW44lpF6+VaRR/pWkVS7FpFhe9aRbjyWkXr9VpFGvlaRVL8WkWF/1pF
uAJbResFW0UfCVtFWgxbRYUPW0W4EltF6xVbRR8ZW0VSHFtFhR9bRbQiW0XrJVtFHylbRVIs
W0WFL1tFtDJbRes1W0UfOVtFUjxbRYE/W0W4QltF60VbRR9JW0VSTFtFhU9bRbhSW0XrVVtF
H1lbRVJcW0WBX1tFuGJbRetlW0UaaVtFUmxbRYVvW0W0cltF63VbRR95W0VSfFtFgX9bRbiC
W0XrhVtFH4lbRVKMW0WFj1tFEpNbReuVW0UfmVtFUpxbRYWfW0W4oltF56VbRR+pW0VSrFtF
ha9bRbiyW0XrtVtFH7lbRVa8W0WFv1tFtMJbRevFW0UayVtFUsxbRYXPW0W40ltF69VbRR/Z
W0VS3FtFgd9bRbjiW0Xr5VtFH+lbRU7sW0WF71tFuPJbRev1W0Uf+VtFTvxbRYX/W0W4AlxF
6wVcRR8JXEVSDFxFhQ9cRbgSXEXnFVxFGhlcRVIcXEWFH1xFuCJcReclXEUfKVxFUixcRYUv
XEW4MlxF6zVcRR85XEVSPFxFhT9cRbhCXEXrRVxFH0lcRVJMXEWFT1xFtFJcRetVXEUfWVxF
TlxcRYVfXEW4YlxF52VcRR9pXEVSbFxFhW9cRbhyXEXndVxFH3lcRU58XEWBf1xFtIJcReuF
XEUfiVxFUoxcRYWPXEW4klxF65VcRRqZXEVSnFxFhZ9cRbiiXEXrpVxFH6lcRVKsXEWFr1xF
uLJcRee1XEUfuVxFTrxcRYW/XEW4wlxF58VcRR/JXEVOzFxFgc9cRbTSXEXr1VxFH9lcRVLc
XEWF31xFtOJcRevlXEUf6VxFTuxcRYXvXEW08lxF5/VcRR/5XEVS/FxFhf9cRbgCXUXrBV1F
HwldRVIMXUWFD11F9hJdResVXUUfGV1FThxdRYEfXUW4Il1F6yVdRR8pXUVSLF1FhS9dRbgy
XUXrNV1FHzldRVI8XUWuP11FtEJdRetFXUUaSV1FUkxdRYVPXUW4Ul1F61VdRR9ZXUVqXF1F
hV9dRbhiXUXnZV1FGmldRVJsXUWFb11FuHJdRet1XUUfeV1FTnxdRYF/XUW0gl1F54VdRR+J
XUVOjF1FgY9dRbiSXUXnlV1FH5ldRU6cXUWFn11FuKJdReelXUUfqV1FUqxdRYGvXUW0sl1F
57VdRRq5XUVSvF1Fgb9dRbjCXUXrxV1FGsldRVLMXUWFz11FtNJdRevVXUUa2V1FTtxdRYHf
XUW04l1F5+VdRR/pXUVO7F1Ftu9dRbjyXUXr9V1FH/ldRU78XUWF/11FtAJeRecFXkUaCV5F
UgxeRYUPXkW4El5F6xVeRRoZXkVSHF5FgR9eRbgiXkXrJV5FHyleRU4sXkWBL15FuDJeRec1
XkUfOV5FTjxeRYE/XkW4Ql5F60VeRR9JXkVSTF5FgU9eRbRSXkXnVV5FGlleRU5cXkWBX15F
tGJeRedlXkUaaV5FUmxeRYVvXkW0cl5F63VeRR95XkVSfF5F</AssayXData><AssayYData Points="900">qODSP10F0j+YgNI/YpPSP4Gs0j/669E/q7TSP+Ve0z/W7dI/vjbTP6cy0z9TI9M/mXjTP9Et
0z8AMNQ/sMjTP8Sl0z+LQ9M/GjTTP4jg0z9+MdQ/ET/TPzMn1D9EiNM/f4TTP/Nx0z9PTdM/
D8PTP9aO0z9WENQ/0HnTP8Hy0z84R9Q/vtrTPwn+0z/JXtQ/cWTUP/Mq1D/k/dM/fkTUP5B+
0z+fV9M/dp3TP2OT0z9BWdQ/iXzUPzM61D8JXdQ/z6vTPxk81D8TlNQ/Q4HUP0E81D+XjdQ/
fbLUP6HT0z/ZddQ/sGHUP3cH1D8YodQ/izrUPxrD1D+QUNQ/f03UP4+A1D9tB9Q/4InUP3RT
1D/i+9M/fDvUPzF/1D9Yu9Q/7N/TPzGD1D+TsNQ/DsLUP2+P1D85e9Q/R5zUP51k1D9MotQ/
D/3UP+VJ1T/uyNQ/NZXUP7f+1D+tVdQ/CI7UP+G11D++7dQ/dKbUP6KO1D9/s9Q/uQPVPxsA
1T81vNQ/i9bUP6yM1D+EQdU/XhDUP1zk1D+z69Q/FbHUP4Ql1T/U19Q/9fvUP/rI1D9ry9Q/
qPfUP0MT1T+AV9Q/xzvUP5LA1D/SP9U/OgvVP2NP1T8M2dQ/jTfVP/qx1D/hdtQ/pwHVP8H3
1D/5ttQ/GBTVP8z91D86CdU/bO/UPwiG1T/h59Q/ZMfUPwwt1T/95NQ/BBLVP53s1D8GzdQ/
TO3UP28G1T8tB9U/ErHVP82D1T8w/9Q/wOHUPxUz1T+r8NQ/QGfVPySZ1D8ZgtQ/TTfVP6a8
1T+YYdQ/o9vUP9871T+GINU/F2bVP1RU1T92XNU/b4LVPwdE1T9loNU/zHfVP0fB1D+x5NQ/
onXVP3df1T/pyNU/X4HVP41Y1T8O2NU/DJLVP8021T+1cNU/T03VP+Sw1D+zsdU/BKvVPyKB
1T/7UNU/ATzVP+FD1T9lytU/peXVP4Mi1T82XNU/2IXVP0t81T9sddU/vZLVP/fQ1T9IJdU/
U4/VP/BM1T9ErtU//sDVPz3o1T/9fdU/yN7VP5UR1j9Uf9U/i1/VP2PA1T/2t9U/9iPWP0y5
1T8k+NU/hCzWP/mA1j9L2NU/KXbVP/mp1T9lLtY/hazVP8SX1T+zUdY/rfzVP0JM1j/XV9U/
7AvWP6L81T/IF9Y/Gi7WPzgr1j80BNY/tPXVPxJ41j/3WNY/IzvWP8Wo1T8jw9U/ubrVP+a8
1T85DNY/6crVP0tS1T/C69U/uAHWP2AS1j/0DtY/MQjWPwdW1j9BvdU/snrWP+y31T9GINY/
X7rVP5wh1j8sddY/RF3WPxjb1T8979U/g9zVP+zX1j9iO9Y/CkzWP4Re1j/lQdY/Eo7WP2dQ
1j9BiNY/hBzWP40q1j/pDtY/wwDXP9zi1T/rRNY/4cjWP5T+1j9fF9Y/SBrWP92N1j90itY/
hU3WP9CX1j8EGtY/UYHWP0qW1j/MHtY/GmbWP2Nd1j+dMdY/P3bWP5Jh1j+tRNY/s0XWP+aO
1j8Iv9Y/u3LWP2xk1j87kdY/sWPWPyDM1j/tQtY/qrjWP/6H1j+X5NY/nArXPyJm1j+sddY/
RIvWP6NJ1j8hfdY/UIPWP+Mr1j8KVNY/O+3WPydl1j88itY/3l3WP7aq1T+hpdY/YZDWP+d0
1j97T9Y/pUfXPw9Q1z+l0tY/OTHXP/uK1j9QN9c/stHWP+ZK1j+SztY/wcLWPz3j1j+cs9Y/
umrWP5Z01j8Z0dY/tWLWP0Ln1j+NYdY/8BzXP+7O1j8tbtc/857WP/DJ1j8w5NY/L3DXP7EZ
1z/EetY/wmzWP0cR1z8Wu9Y/IFrXPwjU1j8TIdc/WmfWP6TK1j8/p9Y/64HWP7Ex1z+cGdc/
EirXP+H41j/qv9Y/3tnWPxcx1z+RKNc/uxLXPx3P1j9VONc/mc3WP7a61j8YM9c/sc/WP5tG
1z9JJNc/YEPXP2p/1z8S/tY/pWvXPxq91j+1+NY/YJvXP+UE1z/0/tY/oKnXP8Ea1z/u+NY/
SArXPxvW1j+ZZtc/4sfXP+fo1j9bItc/7cHXP+Lr1j8F4NY/NT/XPxjR1j+6Dtc/L+PWPzsz
1z9lW9c/zgzXP0dE1z9B+NY/2Q/XPyUg1z8Xjtc/+zrXP5h41z80mtc/wgLXP0cM1z8ECtc/
53bXP3mV1z831NY/akfXPzz91j/7Utc/3ybYPx5q1z/mztY/iMHXP3y/1z9oJdc/dgTYP18o
1z/dotc/Y4fWP3d61z/41dc/tkzYP36E1z+gENg/c7TXP0mN1z+Kp9c/emnXP/DZ1z+w49c/
re3XP2ae1z9BLtg/GOvXPwEK2D8HnNc/Wa/XP5rs1z+WK9g/3ovXP31u1z+Gqtc/NEXXP0eS
1z9C0tc/4MzXP2Oi1z83RNg/lN3XPxiX1z+IEtg/0h7YP64c2D9E/9c/+vXXP8dg1z8jFtg/
MT7YPwdR2D/+Hdg/Ku/XPy2j1z+jVdg/24vXPzY+2D8F0Nc/AuPXP2Oz1z9asNc/nwPYP9IS
2D+lqdc/8VrYP20k2D//v9c/sl7XP36q1z+rE9g/ls/XP9RN2D94+Nc/H0PXP4fe1z/329c/
sOvXP56L1z/geNg/1wrYP/a72D9FTdg/9k3YPxpv2D8P1tc/FDvYPzp92D9qudc/mkzYP5Sr
1z+KN9g/403YP2i51z/an9c/Ty3YP9JE2D+diNg/M67YP/JO2D9mHtg/BmvYP0lM2D+1MNg/
5wrYPxXS1z+GGdg/RRvYP/Md2D8zONg/5rHXP1w32D8Njtc/UgPYP0vS1z9rdNg/7D/YPzH9
1z9COtg/Ya7YP+If2D+Im9c/cLjXPyu02D9UhNg/w//XP92i2D+3Ftg/rCTYP/Z02D9UhNg/
68zXP4sn2D+OSdg/Wn/YP1qZ2D9qX9g/9oTYPz8G2D8vHNg/U4/YP3vV2D+DsNg/RCHYP7UN
2D9Fftg/alTYP0Ds1z9Intg//IbYP5mn2D9vM9g/oo3YPzA52D9GTdg/pM7XP8Cp2D8NMNg/
ggfYP1Jm2D8Q3Ng/uvHXP2ij2D9b4Nc/OifYP9uT2D8TxNg/g5/YP/612D9Ycdg/+q3YP9mq
2D8Addg/UEzYPycz2D8k5Ng/E5HYP90c2T/lhNg/4g3YP6D12D8i2tg/rX3YP4n32D8+n9g/
cU7YP15l2D/7qtg/OH3YP+l82D83u9g/0DnYP/mK2D+3u9g/A5bYP9Iv2D+YZdg/DtDYP1hK
2D+yKtg/H8vYP/A62T/R89g/+pbYP9MM2T8O/tg/5VrZPw+22D9svtg/wi/ZP1vn2D87ddg/
gt/YP9OG2D8sotg/KY7YP2+t2D9oi9g/g4bYP3SM2D+Yktg/YWnZP2Xf2D83M9k/ohrZP1wA
2T8vW9g/fxbZPwJq2D86C9k/b/fYP7mQ2D/oaNg/lxrZP4vJ2D9V6Ng/k+jYPzHP2D//G9k/
0tLYP+E02T/g1Ng/iRDYP3YU2D+utNg/tAvZP8Ka2D/xjdg/GbfYPyGH2D/DT9g/k3TYP/zA
2D8Cxtg/HBTZPyqU2D/Jwdg/MpPYP4oX2T9Sc9g/L4DYP2ZM2T8yPdk/qZ3YP/UK2T/w1tg/
QHnYP0or2D+9UNk/fazYPwoy2T/jt9g/COHYPzSa2D/DMtk//w/ZPz3u2D9srNg/w2LZPyK+
2D8DG9k//GDYP+bu2D/tSdk/6g/ZP2Lo2D82Ydk/t/rYPybL2D+cndg/e/rYP/yu2D/XMNk/
qiDZP/Kr2D+2Htk/GnTZP7jZ2D8vztk/ubrZP/qC2T9wSNk/XQ/ZPy262D9NVNk/riLZP9v8
2D/45tg/nbfYP9Wz2D+SH9k/cPjYPzrP2D9sTNk/oHHZP1Fe2T+Hb9k/jBvZPxxw2T/dt9g/
pRrZPzcN2T9oMdk/u/7YP8iF2T+aEtk/LfHYP4Lc2D+AOdk/Hw3ZP3sl2T/r39k/6v7YP1Bn
2T8dRtk/hWbZP/iR2T93Ydk/ZcrZPw9J2T+nJdk/95DZP85N2T/MY9k/DcDZP2VA2T8B4Ng/
q9TYP3YD2T+X/dg/hC/ZP9VT2T+qHNk/+xzZP+R32T/8Btk/6j7ZP/qy2T8uW9k/xALaP5Fr
2T8jjNk/LFDZPwR+2T/Q9Ng/Pf7YP/P/2D+tq9k/IDHZP9w52T8/s9k/2GnZP/uc2T85btk/
zj3ZP9tm2T/Tw9g/VfLYP0u82T/YJtk/tlnZP9lz2T8o2Nk/8UnZP0qe2T/kMNk/NvXYP2Z6
2T9+S9k/5yrZP30l2j+vvNk/FsPZPwEP2T/KzNk/XKrZP5eM2T9eWtk/aYLaP6212T8cftg/
mR/ZP4xP2T9XpNk/HYnZP3B82T8PmNk/jznZP6Cs2T8/idk/5ELZP8cn2T/bUtk/P7zZP5yZ
2T+6g9k/7DnaP+Kl2T+92Nk/q9XZPw+F2T+km9k/5HbZP4+U2T/8B9o/flXZP+/M2T/Dutk/
07DZP4wX2T81fdk/ocLZP0Dy2T9e89k/GpPZP6a92T8xDto/CKjZPz2r2T+kKdk/f/nZP+/3
2T/fxdk/gozZP7PS2T/m4dk/7G/aP6hk2T8nfNk/fjLaP5iC2T+qD9o/LMnZP6nT2T+Gjtk/
4H/ZP33K2T+Q89k/Dw3ZPwLJ2T8nDNo/Z9jZPxl32T9oktk/PQLaP6YY2j9GnNo/5aXZP4E+
2T+YJ9k/YL7ZP4zr2T+8i9k/H+nZP6ca2j+V5tk/RjPaP5QX2j+8BNo/iMLZPx6+2T9ZlNk/
8ATaPwNZ2j9b9Nk/LwHaPyfA2T+1M9o/mY7ZP7Ks2T/4B9o/</AssayYData></Step><Step><CommonData><SampleLocation>1</SampleLocation><SampleID></SampleID><SampleGroup></SampleGroup><SampleInfo></SampleInfo><SampleRow>H</SampleRow><SamplePlate>1</SamplePlate><WellType>BUFFER</WellType><Concentration>-1</Concentration><ConcentrationUnits>µg/ml</ConcentrationUnits><MolarConcentration>-1</MolarConcentration><MolarConcUnits>nM</MolarConcUnits><MolecularWeight>-1</MolecularWeight><Temperature>25</Temperature><StartTime>4323921</StartTime><AssayTime>180</AssayTime></CommonData><FlowRate>600</FlowRate><StepType>DISASSOC</StepType><StepName>Dissociation</StepName><StepStatus>OK</StepStatus><ActualTime>180</ActualTime><CycleTime>0.2</CycleTime><AssayXData Points="900">hX9eRbiCXkXrhV5FG4leRVKMXkWBj15FuJJeReuVXkUfmV5FUpxeRYGfXkW4ol5F66VeRR+p
XkVOrF5Fga9eRbiyXkXrtV5FG7leRU68XkWFv15FuMJeRefFXkUbyV5FTsxeRYXPXkW40l5F
59VeRR/ZXkVS3F5Frt9eRbjiXkXr5V5FH+leRVLsXkWB715FuPJeRev1XkUf+V5FTvxeRYH/
XkW4Al9F5wVfRTMJX0VSDF9FhQ9fRbgSX0XrFV9FHxlfRVIcX0WFH19FuCJfReclX0UfKV9F
TixfRYUvX0W0Ml9F5zVfRRs5X0VSPF9FhT9fRbRCX0XrRV9FH0lfRU5MX0WFT19FtFJfRetV
X0UbWV9FUlxfRYVfX0W0Yl9F52VfRRtpX0VObF9FhW9fRbhyX0XndV9FH3lfRVJ8X0WFf19F
uIJfReeFX0UfiV9FUoxfRYGPX0W4kl9F55VfRR+ZX0VOnF9FgZ9fRbiiX0XnpV9FH6lfRVKs
X0WFr19FtLJfRee1X0UfuV9FUrxfRYW/X0W4wl9F58VfRR/JX0VSzF9Fgc9fRbTSX0Xr1V9F
N9lfRU7cX0WB319FtOJfReflX0Ub6V9FTuxfRYHvX0W08l9F6/VfRR/5X0VS/F9Fgf9fRbQC
YEXrBWBFHwlgRU4MYEWFD2BFuBJgRecVYEUfGWBFUhxgRYEfYEW0ImBF5yVgRRspYEVSLGBF
gS9gRbQyYEXnNWBFGzlgRVI8YEWBP2BFtEJgRetFYEUfSWBFUkxgRYVPYEW4UmBF61VgRRtZ
YEVSXGBFgV9gRbRiYEXrZWBFG2lgRU5sYEWFb2BFtHJgRfR1YEUbeWBFUnxgRYV/YEW4gmBF
54VgRR+JYEVSjGBFhY9gRbiSYEXrlWBFH5lgRVKcYEWBn2BFuKJgReelYEUfqWBFTqxgRYWv
YEW4smBF67VgRRq5YEVuvGBFgb9gRbTCYEXrxWBFGslgRVbMYEWFz2BFuNJgRevVYEUf2WBF
UtxgRYXfYEW04mBF6+VgRRrpYEVS7GBFhe9gRbTyYEXr9WBFH/lgRW78YEWF/2BFtAJhResF
YUUaCWFFTgxhRYEPYUW4EmFF5xVhRRoZYUVOHGFFgR9hRbgiYUXrJWFFGilhRU4sYUWBL2FF
tDJhRes1YUUaOWFFTjxhRYU/YUW0QmFF50VhRR9JYUVOTGFFhU9hRbRSYUXnVWFFGllhRVJc
YUWBX2FFtGJhRedlYUUaaWFFTmxhRYFvYUW4cmFF53VhRRp5YUVSfGFFhX9hRbiCYUXnhWFF
H4lhRVKMYUWBj2FFtJJhReeVYUUfmWFFUpxhRYGfYUW4omFF56VhRSOpYUVOrGFFga9hRbSy
YUXrtWFFH7lhRVK8YUWBv2FFtMJhRefFYUUfyWFFUsxhRYHPYUW40mFF69VhRRrZYUVS3GFF
gd9hRbTiYUXr5WFFGulhRU7sYUWB72FFtPJhRev1YUUa+WFFTvxhRYH/YUW0AmJF6wViRRoJ
YkVSDGJFhQ9iRbgSYkXnFWJFGhliRU4cYkWFH2JFuCJiReclYkUaKWJFTixiRYEvYkW0MmJF
6zViRRo5YkVOPGJFgT9iRbhCYkXrRWJFGkliRU5MYkWBT2JFtFJiRedVYkUaWWJFTlxiRYFf
YkW4YmJF52ViRRppYkVObGJFhW9iRbhyYkXrdWJFGnliRVJ8YkWFf2JFuIJiReeFYkUaiWJF
UoxiRYGPYkW4kmJF65ViRRqZYkVOnGJFgZ9iRbSiYkXrpWJFGqliRVKsYkWBr2JFuLJiRee1
YkUauWJFTrxiRY2/YkW0wmJF58ViRRrJYkVOzGJFhc9iRbjSYkXr1WJFGtliRU7cYkWB32JF
tOJiReflYkUa6WJFUuxiRYHvYkW08mJF6/ViRR/5YkVO/GJFgf9iRbgCY0XnBWNFHwljRU4M
Y0WBD2NFvBJjResVY0UaGWNFThxjRYUfY0W0ImNF5yVjRRopY0VSLGNFgS9jRbQyY0XnNWNF
GjljRVI8Y0WBP2NFtEJjRedFY0UfSWNFUkxjRYFPY0W4UmNF51VjRRpZY0VOXGNFgV9jRbRi
Y0XnZWNFGmljRU5sY0WFb2NFtHJjRed1Y0UaeWNFTnxjRYF/Y0W0gmNF54VjRRqJY0VOjGNF
gY9jRbiSY0XnlWNFGpljRU6cY0WBn2NFtKJjReelY0UaqWNFTqxjRYGvY0W0smNF57VjRRq5
Y0VOvGNFhb9jRbjCY0XnxWNFGsljRU7MY0WBz2NFtNJjRefVY0Ua2WNFUtxjRYXfY0W44mNF
5+VjRRrpY0VS7GNFhe9jRbTyY0Xn9WNFGvljRU78Y0WB/2NFtAJkRecFZEUaCWRFUgxkRYEP
ZEW0EmRF5xVkRRoZZEVOHGRFgR9kRbQiZEXnJWRFGilkRU4sZEWBL2RFtDJkRec1ZEUaOWRF
UjxkRYE/ZEW0QmRF50VkRRpJZEVOTGRFgU9kRbRSZEXnVWRFGllkRU5cZEWBX2RFtGJkRedl
ZEUaaWRFTmxkRYFvZEW4cmRF53VkRRp5ZEXNfGRFgX9kRbSCZEXnhWRFH4lkRV6MZEWBj2RF
tJJkReeVZEUamWRFUpxkRYGfZEW0omRF56VkRRqpZEUGrWRFia9kRbSyZEXntWRFGrlkRU68
ZEWBv2RFuMJkRefFZEUayWRFTsxkRYXPZEW00mRF59VkRR/ZZEVS3GRFhd9kRbTiZEXr5WRF
GulkRU7sZEWB72RFuPJkRev1ZEUa+WRFUvxkRbL/ZEW4AmVF5wVlRRoJZUVODGVFhQ9lRbgS
ZUX8FWVFGhllRVIcZUWBH2VFtCJlReclZUUaKWVFTixlRYkvZUW0MmVFTjZlRRo5ZUVSPGVF
hT9lRbRCZUXrRWVFGkllRU5MZUWBT2VFtFJlRetVZUUfWWVFTlxlRYFfZUW0YmVF62VlRR9p
ZUVObGVFhW9lRbRyZUXrdWVFGnllRU58ZUWFf2VFuIJlReuFZUUaiWVFUoxlRYWPZUW4kmVF
65VlRRqZZUVSnGVFhZ9lRbiiZUXnpWVFH6llRVKsZUWFr2VFuLJlReu1ZUUfuWVFUrxlRYW/
ZUW4wmVF68VlRR/JZUVSzGVFhc9lRbjSZUXr1WVFH9llRVLcZUWF32VFuOJlRevlZUUf6WVF
UuxlRYXvZUW48mVF6/VlRR/5ZUVS/GVFhf9lRbgCZkXrBWZFHwlmRVIMZkWFD2ZFuBJmResV
ZkUfGWZFUhxmRYUfZkW4ImZF6yVmRSMpZkVSLGZFgS9mRbgyZkXrNWZFHzlmRVI8ZkWFP2ZF
uEJmRetFZkUjSWZFUkxmRYVPZkW4UmZF61VmRR9ZZkVSXGZFhV9mRbhiZkXrZWZFH2lmRVJs
ZkWFb2ZFuHJmRet1ZkUfeWZFUnxmRYV/ZkW4gmZF64VmRRqJZkVSjGZFhY9mRbiSZkXrlWZF
H5lmRVKcZkWFn2ZFuKJmReulZkUfqWZFUqxmRYWvZkW4smZF67VmRRq5ZkVSvGZFhb9mRbjC
ZkXrxWZFGslmRVLMZkWFz2ZFuNJmRevVZkUf2WZFUtxmRYXfZkW44mZF5+VmRR/pZkVS7GZF
he9mRd3yZkXr9WZFGvlmRVL8ZkWF/2ZFuAJnResFZ0UfCWdFUgxnRYUPZ0W4EmdF6xVnRR8Z
Z0VSHGdFhR9nRbgiZ0XrJWdFHylnRVIsZ0WFL2dFtDJnRes1Z0UfOWdFUjxnRYU/Z0W4QmdF
60VnRRpJZ0VSTGdFhU9nRbhSZ0XrVWdFH1lnRVJcZ0WFX2dFuGJnRetlZ0UaaWdFUmxnRYVv
Z0W4cmdF63VnRR95Z0VOfGdFhX9nRbiCZ0XrhWdFH4lnRVKMZ0WBj2dFuJJnReeVZ0UfmWdF
UpxnRYWfZ0W0omdF66VnRR+pZ0VSrGdFha9nRbiyZ0XrtWdFGrlnRU68Z0WFv2dFuMJnRevF
Z0UfyWdFUsxnRYHPZ0W40mdF69VnRR/ZZ0VS3GdFhd9nRbjiZ0Xr5WdFH+lnRVLsZ0WB72dF
uPJnRev1Z0Uf+WdFUvxnRYX/Z0W4AmhF6wVoRRoJaEVSDGhFhQ9oRbQSaEUdFmhFHxloRU4c
aEWFH2hFuCJoReslaEUaKWhFUixoRYEvaEW4MmhF6zVoRR85aEVSPGhFhT9oRbhCaEXrRWhF
GkloRVJMaEWFT2hFuFJoRetVaEUfWWhFUlxoRYVfaEW4YmhF62VoRR9paEVSbGhFhW9oRbhy
aEXndWhFH3loRVJ8aEWFf2hFuIJoReuFaEUfiWhFUoxoRYGPaEW4kmhF65VoRR+ZaEVOnGhF
gZ9oRbiiaEXrpWhFH6loRVKsaEWFr2hFuLJoRee1aEUfuWhFUrxoRYW/aEW4wmhF68VoRR/J
aEVSzGhFhc9oRbTSaEXr1WhFGtloRVLcaEWF32hFuOJoRevlaEUf6WhFTuxoRYXvaEW48mhF
6/VoRR/5aEVS/GhFhf9oRbQCaUXrBWlFHwlpRU4MaUWFD2lFuBJpResVaUUfGWlFUhxpRYEf
aUW0ImlF6yVpRR8paUVSLGlFgS9pRbQyaUXrNWlFHzlpRU48aUWFP2lFtEJpRetFaUUfSWlF
TkxpRYVPaUW4UmlF51VpRR9ZaUVSXGlFhV9pRbRiaUXrZWlFGmlpRU5saUWBb2lFtHJpRet1
aUUfeWlFUnxpRYV/aUW0gmlF64VpRR+JaUVOjGlFhY9pRbiSaUXrlWlFGplpRVKcaUWFn2lF
uKJpReulaUUaqWlFUqxpRYGvaUW0smlF57VpRR+5aUVSvGlF</AssayXData><AssayYData Points="900">3Q/ZP68T2T++Ndk/SNrZPzG92T9vDtk/D+jZP9fC2T/azNk/lpHZP5FK2j9CQdk/0IvZP4TA
2T/vxNk/i23ZPyWT2T/37tk/0XfZP/1W2j+Xudk/MJbZP7AO2j8739k/WprZP3O42T8Wm9k/
CYzZP+fh2T9Ac9k/lVbZP6pY2T/lHdo/6GjZP+2Y2T+BEto/6ivZP85I2T9Bstk/9qTZP9Cx
2T+iSto/3hnZPynj2T9Ixtk/73HZP49T2T9YYtk/AkXaPwh82T8bo9k/hvjZP5oN2j+mBto/
1fHZPzEY2T+zmtk/TlHZP07o2T+jx9k/1a7ZP9/G2T8zKto/jgTaP5KY2T93Otk/6LjZP2fK
2T83TNk/e+TZP/bX2T/W99k/I93ZPzmc2T/kn9k/AlvZP2P72D/wY9k/62TZPwyi2T+4Ydk/
o5PZP2DW2T8/+Nk/xSPaP9vG2T/Yqdk/I/bZP7j72T+Ozdk/MInZPyAi2j8J3tk/jTrZP5Ad
2j+6ttk/uJ7ZP1eI2T/y1Nk/XYzZP0go2j/mf9k/YurZP4LZ2T+rNdo/1IbZP2Tk2T/g2dk/
f4bZP9jn2T959dk/EKXZPy3Z2T+mIto/5snZP85J2j8G6Nk/uI7ZP9AB2j9WIto/48rZPxGg
2T/DC9o/1J3ZP3582T9kMNo//OzZP/0C2j+DY9k/8X3ZPy9N2j+gnNk/EhvZP8302T+twNk/
QtjZPw3P2T+Oqtk/B9HZP1ZC2T+MNNo/quTZP7VT2T8Qddk/DOPZP5lT2T9CYNo/VvvZP21A
2j8Dndo/0uzZP1xH2j/WJdo/G9XZP/cE2j8AQ9o/v+TZP88b2T+n09k/EsTZPyyP2T/f/9k/
qKjZP4nV2T8CJto/t/zZP0Px2T/MgNk/nETaP/Ce2j+1Hdo/0xvaPz6g2T947Nk/VrHZP8wn
2j9BDto/XITZP+G52T/GEdo/xIXaP5ed2T903to/SwPaPyND2j8mTdo/jF3aP6GG2j+Y3dk/
UMjZPwC52T9mKto/bAXaP5/B2T8NT9k/zMLZPwLa2T/D0tk/OGTaPx1x2T9sFdo/I0TaP5v1
2T9gMNo/sGzZP+YT2j8W+tk/FW/aPxvD2T/e+tk/9sHZP/YZ2j+dqNk/WA7aP/Ng2j+F+dk/
UDvaP1z82T8XBdo/DeXZPz1E2j8KHdo/Y2vaPyZ02j9ygNo//jbaP6BS2j/1e9o/RujZP9L2
2T8K5tk/n3LZP8ZP2j8IYdk/c0raPzT92T+Tvtk/PC7aP7oW2j+03tk/51vaP+IB2j97otk/
v0XaP77a2T+zD9o/o3/aP8dG2j+0Nto/sw3aP1Yc2j+egdo/YwfaP8Kc2T8lE9o/7DLaP8Ri
2j8eCdo/sg/aP1Lh2T9Wwdk/WdLZP3na2T9HONo/GCXaP+C42j/A4do/4ALaP35c2j+zLto/
MTPaP5rD2T/8Wdo/ZWraP9/n2T/iIdo/iDHaP7f32T8L+tk/KhXaP4mG2j9R1Nk/ODLaPydM
2j/nfdo/YULaPwb52T89Ddo/Gi3aPzkS2j8xD9o/0MjZP1142j9fxdk/mzzaP0xL2j/BUto/
FDnaP4/32T8Sado/TZraP03B2T8KU9o/yAfaP+1L2j95h9o/DZ/aPwPB2T89sto/dgLaP2FR
2j8Xf9o/Ql7aP3XO2T94+9k/5HLaP9oG2j//Vdo/JljaP0D42T8V99k/n5LZP0fE2T9/Kto/
mY3ZP6ra2T/US9o/i2DaP3zj2T/7Ato/+Y/aP1z72T9c4tk/OXraP3yB2j9irNo/x+HaP0wd
2j9OSto//JHaP2g12j+3R9o/S3faP7Mb2j/4e9o/H7vaP3sL2j81hdo/0hDaPztx2j+gZto/
RzbaP5ZB2j+zido/XnTaP25x2j+c09o/DrzaP2UT2j9jjto/DILaP/232j+egdo/bK3aPztG
2j8G+Nk/7rnZP2xw2j84ido/bnbaPzG02j9Ug9o/wGHaPwIL2j+W+Nk/vyLaP4312T+kPdo/
EF3aP1oK2j9ACds/XDvaP4fb2j+zqto/OhTaP2st2j/lJdo/YZjaPw8Y2j+wNdo/M1zaPxMl
2z/0mNo/mCfaP+FZ2j+Tddo/BpfbP6bK2j9rkNo/g2TaP6+52j+gp9o/ICDaP0Sg2j/7ENo/
/1HaP/B22j+Xr9o/iFvaP3KN2j9wJto/B07aP31g2j+MCts/JN7ZP8ut2j+H0No/4grbP/aM
2j+1QNo/clLaPyyO2j9T09o/+MnaP0tf2j9TAto/BWnaP7mD2j/D+No/cYnaP8Jq2j8SUNo/
wcDaP7zt2j8s59o/TpvaP3eI2j/P4No/8gPbP5PA2j+nz9o/dkzaP/JX2z+ZHto/DlzaP9OB
2j9Ggdo/zGbaPxDQ2j9+19o/2+PaP7q62j/De9o/V0raP88q2z+WXdo/jrTaP2oe2j8QH9s/
qcjaP/xv2j+ELts/ycraPw942j/dPts/ZNPaPzqR2j8jL9o/iJTaPxYE2z+/+No/UqnaP9Mk
2j+3GNo/xNvaP2T22T+7+to/qBPbP3Sk2j+z3No/DT3bP1Dw2j8eY9o/Kg3bP+Yk2z9a+Nk/
ZKPaP7Lh2j/N+No/rafaP9P32j+UTds/PnHaP0bb2j9v5to/RuvaPwO/2j/w5to/+MzaP7xL
2z/+qto/Ur3aP1xX2z/0l9o/6rjaP7vF2j/obNs/KCjbP17A2j99Cts/qenaPyKt2j8q79o/
3d3aP1tQ2z8e7to/82zaP6Mm2z8OBto/FjTbP8pw2j91D9s/5sfaP6+c2j/4jNs/PKPaP5kZ
2z+UVts/vf3aP7iW2j929No/fUjaPyY52j94tdo/kP/aPxHB2j9R0to/uC7bP5cf2z+pT9s/
Q6PaP5TZ2j9kats/xf7aP+bv2j9iFds/9+zaP1vb2j8OONs/7yzbP7cZ2z/yENs/mGDbPx80
2z/eh9o/M93aPxe02j/aC9s/WAPbP+Vp2z+z5do/vu/aP/YV2z+cOts/ETLbP8iM2j/S/to/
dmPbP6762j9uBts/2OXaP04Z2z9/g9s/sqLaP7Nc2j+SEds/3fLaP67k2j+VLts/vr3aPx9D
2z/Urdo/1W3bP2DR2j8hM9s//o3bP51J2z/v2No/58XbP5/N2j93tdo/fkbbPw7B2j/mmNo/
uN/aP90r2z+CLNs/lPvaP20k2z/goNs/gdzaP0bF2j+Xi9s/p/HaP0t32z/k3No/bcTaP2LB
2j82ONs/nn7bPz5d2z+eYts/h6DbPyRC2z+CJts/4SHbP2xj2z8+G9s/exnbPz/T2j+VT9s/
yi3bP8/z2j+NRts/XLjbP9mI2z+fRts/TTHbPw7N2j/uf9s/gZzaP5mH2j9ON9s/As/aP3mM
2z/N6to/MzHbP/mK2z/uCNs/dBXbP24k2z8ffds/D//aP3kq2z9V7ts/ijrbP8jI2z+ZI9s/
AsraPzDd2j+O69o/vznbP+4U2z9cL9s/jGPbP5g+2z+hXds/k43bPzbE2z87INs/Ur7aP4QC
2z/YZts/uHfbP3k12z/Jits/9vXaP60J2z/Huds/35HaPzDZ2z+aq9s/36zbP5VN2z88Hds/
yITbP7An2z+7Bds/AJbbPzAn2z+nl9s/taDbPyQz2z+9qts/ROXaP13d2j8uDds/oVPbPyA3
2z/pBNs/ajjbP0hU2z/2Bds/MW/bP0Qu2z9Hats/wLXbP+rZ2z8dQNs/qzrbP6JU2z92ONs/
mebaPyuc2z8g+to/UaHbPy+a2z+kM9s/PobbP9af2z/hwNs//TfbP7LI2z+Wt9s/M2/bP0uO
2z/Njds/AnjbP8BP2z8cNts/433bP3RV2z+BUNs/j/vaP4Vf2z9wpNs/wVrbP84u2z+7Yds/
zVnbP0yG2z8E0ds/7brbP7Zk2z+dTNs/687bP2cp2z/xlts/RArcP4VF3D8Djts/wgDbP50W
2z/Eqts/3//aP/WM2z+KdNs/l+3aP3jB2z9cvds/LxzcP+0j3D9IHts/o1LbP8cy2z8PzNs/
LpDbP4Da2z8knts/y9/bP5SH2z8Veds/HrTbP2I63D+y79s/WezbPxXP2z8AGds/u1/bP4Gf
2z9zg9s/QMnbP1U92z/4Sds/TR/cP2SO2z86Ods/FPbbP2kF3D+F4ts/bCvbP04/2z9v29s/
rsfbPwXk2z+k59o/YAfcP4+J2z9R19s/SMvbP2Cr2z/nqNs/CcXbPw6b2z+Exts/ywncP3cU
3D+4QNs/mzzbPyFV3D9mbds/CsPbP3oN3D/51do/KXzbPzKO2z9VLNs/KZ3bP9DK2z+t5ts/
GsHbPxcM2z/YZ9w//bLbP4C+2z/2Pts/WHrbP9z22z+i5Ns//OfbP+GO2z8Tq9s/iorbP4SA
2z//Sts/ccnbP8l32z8fU9s/p57bP8MY2z9kjNs/Z3zbP4nw2z9c5ds/AKvbP5vv2z//A9w/
6fbbP9rX2z83ZNs/RJXbP/bB2z9HCtw/rlDcPzNj2z/+f9s/+yfcP2Xh2z+ivNs/6JzcP1yv
2z9Osts/AaPbP4UX3D/RxNs/Z6LcPwye2z/xv9s/ez3cP30q3D8QJds/qHnbP2Ln2z9dqNs/
l3bbP97A2z/pLdw/E7/bPxzW2z+oVNs/bHnbP3sY3D8W7ds/P8TcPxuX2z/7Ntw/rELcP5/+
2z9SKtw/jnfbP0252z9uyts/+Q3cP7ug2z8Xxds/gIfbP+yI2z8+/ts/iHzbPwO52z/94ts/
99jbP3EW3D8l+ts/4L3bP6FE3D+/DNw/YxbcP4aO2z+U99s/</AssayYData></Step><Step><CommonData><SampleLocation>11</SampleLocation><SampleID></SampleID><SampleGroup></SampleGroup><SampleInfo></SampleInfo><SampleRow>H</SampleRow><SamplePlate>1</SamplePlate><WellType>REGENERATION</WellType><Concentration>-1</Concentration><ConcentrationUnits>µg/ml</ConcentrationUnits><MolarConcentration>-1</MolarConcentration><MolarConcUnits>nM</MolarConcUnits><MolecularWeight>-1</MolecularWeight><Temperature>25</Temperature><StartTime>4513274</StartTime><AssayTime>5</AssayTime></CommonData><FlowRate>1000</FlowRate><StepType>KREGENERATION</StepType><StepName>Regeneration</StepName><StepStatus>OK</StepStatus><ActualTime>4.99907</ActualTime><CycleTime>0.2</CycleTime><AssayXData Points="25">hb9pRbTCaUXrxWlFH8lpRVLMaUWRz2lFuNJpRefVaUUf2WlFUtxpRYXfaUW04mlF6+VpRRvp
aUVe7GlFge9pRbTyaUXn9WlFH/lpRU78aUWB/2lFuAJqResFakUbCWpFTgxqRQ==</AssayXData><AssayYData Points="25">coWZv7h4tr9rY8W/QWrPv/kn179F8d6/Kx/kv8IK6L9QYOy/0Anwvwsj878Xt/a/3zL5v35I
/L/UX/6/BIYAwGI6AcCPKwLABBsDwEzjA8Cj3QTAkvUFwN9rBsAb8wbAAXMHwA==</AssayYData></Step><Step><CommonData><SampleLocation>12</SampleLocation><SampleID></SampleID><SampleGroup></SampleGroup><SampleInfo></SampleInfo><SampleRow>H</SampleRow><SamplePlate>1</SamplePlate><WellType>BUFFER</WellType><Concentration>-1</Concentration><ConcentrationUnits>µg/ml</ConcentrationUnits><MolarConcentration>-1</MolarConcentration><MolarConcUnits>nM</MolarConcUnits><MolecularWeight>-1</MolecularWeight><Temperature>25</Temperature><StartTime>4529407</StartTime><AssayTime>5</AssayTime></CommonData><FlowRate>1000</FlowRate><StepType>KREGENERATION</StepType><StepName>Regeneration</StepName><StepStatus>OK</StepStatus><ActualTime>5.00103</ActualTime><CycleTime>0.2</CycleTime><AssayXData Points="25">gQ9qRbASakXjFWpFFxlqRUocakV9H2pFsCJqReclakUXKWpFSixqRX0vakWwMmpF4zVqRRc5
akVKPGpFfT9qRbBCakXjRWpFF0lqRUpMakV9T2pFsFJqReNVakUbWWpFUlxqRQ==</AssayXData><AssayYData Points="25">Kq+wP6B9sT8lhbM/D7O2P/vSuT8mA7s/IwS9P0csvj/vEsA/0IvAP89FwT+U5sE/OGvDP+h0
xD/03cQ/hZzFP3U+xT/R4cY/dAbHP7Sdxz9lqsc/JUTIP7jHyD/69Mg/Kx7JPw==</AssayYData></Step><Step><CommonData><SampleLocation>11</SampleLocation><SampleID></SampleID><SampleGroup></SampleGroup><SampleInfo></SampleInfo><SampleRow>H</SampleRow><SamplePlate>1</SamplePlate><WellType>REGENERATION</WellType><Concentration>-1</Concentration><ConcentrationUnits>µg/ml</ConcentrationUnits><MolarConcentration>-1</MolarConcentration><MolarConcUnits>nM</MolarConcUnits><MolecularWeight>-1</MolecularWeight><Temperature>25</Temperature><StartTime>4545322</StartTime><AssayTime>5</AssayTime></CommonData><FlowRate>1000</FlowRate><StepType>KREGENERATION</StepType><StepName>Regeneration</StepName><StepStatus>OK</StepStatus><ActualTime>4.99907</ActualTime><CycleTime>0.2</CycleTime><AssayXData Points="25">hV9qRbRiakXnZWpFH2lqRVJsakWFb2pFtHJqRed1akUfeWpFUnxqRYF/akW4gmpF64VqRRuJ
akVOjGpFgY9qRbiSakXrlWpFG5lqRVKcakWFn2pFtKJqReulakUbqWpFTqxqRQ==</AssayXData><AssayYData Points="25">EkTYvwN267+Ph/S/HWr6vwh3/b9UsQDAvPoBwJ0GA8CHmwTArWwFwGTnBcCdIwfA1tQHwExf
CMAJUQnA8eQJwJZjCsCw8wrAe3ALwFOhC8ASawzA+LcMwF/nDMAUeg3AO6QNwA==</AssayYData></Step><Step><CommonData><SampleLocation>12</SampleLocation><SampleID></SampleID><SampleGroup></SampleGroup><SampleInfo></SampleInfo><SampleRow>H</SampleRow><SamplePlate>1</SamplePlate><WellType>BUFFER</WellType><Concentration>-1</Concentration><ConcentrationUnits>µg/ml</ConcentrationUnits><MolarConcentration>-1</MolarConcentration><MolarConcUnits>nM</MolarConcUnits><MolecularWeight>-1</MolecularWeight><Temperature>25</Temperature><StartTime>4561650</StartTime><AssayTime>5</AssayTime></CommonData><FlowRate>1000</FlowRate><StepType>KREGENERATION</StepType><StepName>Regeneration</StepName><StepStatus>OK</StepStatus><ActualTime>5.00005</ActualTime><CycleTime>0.2</CycleTime><AssayXData Points="25">ga9qRbSyakXjtWpFG7lqRU68akWBv2pFtMJqRefFakUfyWpFTsxqRYHPakW00mpF59VqRRfZ
akVO3GpFgd9qRbTiakXj5WpFG+lqRU7sakWB72pFtPJqRef1akUf+WpFTvxqRQ==</AssayXData><AssayYData Points="25">PwO3P6JBtj9JU7g/zV67PzLIvT92isA/9HvCPxsuxD/wU8U/zz3GP9rcxz9CUsg/9QHJP5w9
yj+QrMo/lA3LP5HVyz8ZvMw/fU/NP9YGzj/O6s0/wevOP05qzz+les8/+cjPPw==</AssayYData></Step><Step><CommonData><SampleLocation>11</SampleLocation><SampleID></SampleID><SampleGroup></SampleGroup><SampleInfo></SampleInfo><SampleRow>H</SampleRow><SamplePlate>1</SamplePlate><WellType>REGENERATION</WellType><Concentration>-1</Concentration><ConcentrationUnits>µg/ml</ConcentrationUnits><MolarConcentration>-1</MolarConcentration><MolarConcUnits>nM</MolarConcUnits><MolecularWeight>-1</MolecularWeight><Temperature>25</Temperature><StartTime>4577557</StartTime><AssayTime>5</AssayTime></CommonData><FlowRate>1000</FlowRate><StepType>KREGENERATION</StepType><StepName>Regeneration</StepName><StepStatus>OK</StepStatus><ActualTime>4.99907</ActualTime><CycleTime>0.2</CycleTime><AssayXData Points="25">gf9qRbQCa0XjBWtFGwlrRU4Ma0V9D2tFtBJrRecVa0UbGWtFShxrRYEfa0W0ImtF5yVrRRsp
a0VOLGtFfS9rRbAya0XjNWtFFzlrRU48a0V9P2tFtEJrRedFa0UXSWtFSkxrRQ==</AssayXData><AssayYData Points="25">afjTv7Ez6r/iU/O/Pjz5v9Z7/b9iaQDAJqYBwGD3AsAcJwTAtAEFwCPUBcDoagbAQT8HwMLv
B8BOVAjA6xsJwDxUCcDiMwrAy4EKwH7eCsAvVAvAn7ALwFPzC8ByVQzAjYIMwA==</AssayYData></Step><Step><CommonData><SampleLocation>12</SampleLocation><SampleID></SampleID><SampleGroup></SampleGroup><SampleInfo></SampleInfo><SampleRow>H</SampleRow><SamplePlate>1</SamplePlate><WellType>BUFFER</WellType><Concentration>-1</Concentration><ConcentrationUnits>µg/ml</ConcentrationUnits><MolarConcentration>-1</MolarConcentration><MolarConcUnits>nM</MolarConcUnits><MolecularWeight>-1</MolecularWeight><Temperature>25</Temperature><StartTime>4593791</StartTime><AssayTime>5</AssayTime></CommonData><FlowRate>1000</FlowRate><StepType>KREGENERATION</StepType><StepName>Regeneration</StepName><StepStatus>OK</StepStatus><ActualTime>5.00005</ActualTime><CycleTime>0.2</CycleTime><AssayXData Points="25">fU9rRbBSa0XjVWtFF1lrRUpca0V5X2tFsGJrReNla0UXaWtFSmxrRX1va0WwcmtF43VrRRd5
a0VGfGtFfX9rRbCCa0XjhWtFF4lrRUqMa0V5j2tFrJJrReOVa0UXmWtFSpxrRQ==</AssayXData><AssayYData Points="25">plO9P9ehvT+fO8E/hEvEP38Pxz9QGMk/1bfKPwqKzD8Ui80/hLbOP/v6zz8zx9A/A5TRP5bU
0j+QCNM/qYTUP6Ta1D8GCNU/z0fVP8rQ1T8wo9Y/3bjWP7oS1z8Pn9c/kjvYPw==</AssayYData></Step><Step><CommonData><SampleLocation>1</SampleLocation><SampleID></SampleID><SampleGroup></SampleGroup><SampleInfo></SampleInfo><SampleRow>H</SampleRow><SamplePlate>1</SamplePlate><WellType>BUFFER</WellType><Concentration>-1</Concentration><ConcentrationUnits>µg/ml</ConcentrationUnits><MolarConcentration>-1</MolarConcentration><MolarConcUnits>nM</MolarConcUnits><MolecularWeight>-1</MolecularWeight><Temperature>25</Temperature><StartTime>4608502</StartTime><AssayTime>30</AssayTime></CommonData><FlowRate>1000</FlowRate><StepType>BASELINE</StepType><StepName>Baseline</StepName><StepStatus>OK</StepStatus><ActualTime>29.9991</ActualTime><CycleTime>0.2</CycleTime><AssayXData Points="150">fZ9rRbCia0XfpWtFE6lrRUasa0V9r2tFrLJrReO1a0UXuWtFRrxrRX2/a0WwwmtF38VrRRPJ
a0VGzGtFec9rRbDSa0Xj1WtFF9lrRUrca0V932tFrOJrRePla0UT6WtFSuxrRXnva0Ws8mtF
3/VrRRP5a0VG/GtFef9rRbACbEXjBWxFEwlsRUYMbEV9D2xFrBJsReMVbEUTGWxFShxsRX0f
bEWwImxF4yVsRRMpbEVGLGxFfS9sRbAybEXfNWxFFzlsRUo8bEV5P2xFrEJsRd9FbEUXSWxF
SkxsRX1PbEWsUmxF41VsRRNZbEVGXGxFeV9sRaxibEXjZWxFE2lsRUpsbEV9b2xFsHJsReN1
bEUTeWxFSnxsRX1/bEWwgmxF44VsRROJbEVGjGxFeY9sRaySbEXjlWxFF5lsRUacbEV5n2xF
waJsRd+lbEUXqWxFSqxsRXmvbEWssmxF47VsRRO5bEVKvGxFfb9sRbDCbEXjxWxFE8lsRUbM
bEV5z2xFrNJsRePVbEUX2WxFRtxsRXnfbEWw4mxF4+VsRRfpbEVK7GxFfe9sRbDybEXf9WxF
E/lsRUr8bEV5/2xFrAJtRd8FbUUTCW1FSgxtRXkPbUWwEm1F4xVtRRMZbUVGHG1FfR9tRbAi
bUXfJW1FEyltRU4sbUV5L21FrDJtRd81bUUTOW1FSjxtRX0/bUWsQm1F40VtRRdJbUVGTG1F
fU9tRbBSbUXjVW1FE1ltRUZcbUV5X21FsGJtReNlbUUXaW1FRmxtRXlvbUWscm1F33VtRRN5
bUVGfG1F</AssayXData><AssayYData Points="150">GzzbP21W2z/UO9s/14/bP8DL2z9HBdw/Pz7cP99t3D840dw/ggTdPwQY3T+2od0/dMfdP0pz
3T/dd90/zT7eP/3Y3T9oL90/jyLePyNQ3j+LKt4/9MbeP7bE3j/crN4/YdfeP06j3z/DZt8/
dHXeP2F03z/Rc98/DAvfP4H13j/UJt8/R+nfP9xD3z/Zs98/SUXgPxUv4D8/LOA/8oXgP2qc
4D+3TuA/3vTfP16K4D9w6OA/wQ3gP/8T4T9Fx+A/L9LgP20L4T+UFuE/czfhP+fC4T8tPeE/
BIDhP69P4T+GWeE/8YnhP2sY4j8wieE/smfiP3Os4T96zOE/bJPhP+TX4T9hA+I/fuXiP5Cb
4j+yNOI/0fHiP9WR4j9WyuI/JsLiP64S4z9e/+I/wwfjP3vn4j/VO+M/T03jP8ub4z/oF+M/
d87iP2k64z/jhOM/bkbjP6tw4z+ymeM/8T3kP/nq4z90r+M/RevjPyED4z8f3+M/W77jP1/L
4z+CK+Q/azjkP/Zf5D9cC+Q/NOTjP21c5D9JWuQ/Lm/kP8ri4z9ckuQ/q6/kP1aC5D87ueM/
kdHkPw435D8I+uQ/IOTkPwBk5T9LyeQ/XMTkP7mW5T/Rd+U/3SvlPynP5D+R5+Q/PufkP9ik
5T9JNuU/8HDkP7I75T/dPOU/2wrlP3ZO5T81d+U/BozlP0Ez5T9RuOU/MXLlP4GI5T8SLuY/
hEbmP+mY5T9bfOU/KmTlPzKY5T+ju+U/o5TlP5zD5T8AJOY/3RTmP9IY5j+a7uU/9FHmP7s6
5j9IF+Y/</AssayYData></Step><Step><CommonData><SampleLocation>9</SampleLocation><SampleID></SampleID><SampleGroup></SampleGroup><SampleInfo></SampleInfo><SampleRow>H</SampleRow><SamplePlate>1</SamplePlate><WellType>BUFFER</WellType><Concentration>-1</Concentration><ConcentrationUnits>µg/ml</ConcentrationUnits><MolarConcentration>-1</MolarConcentration><MolarConcUnits>nM</MolarConcUnits><MolecularWeight>-1</MolecularWeight><Temperature>25</Temperature><StartTime>4647194</StartTime><AssayTime>80</AssayTime></CommonData><FlowRate>600</FlowRate><StepType>LOADING</StepType><StepName>Loading</StepName><StepStatus>OK</StepStatus><ActualTime>79.9991</ActualTime><CycleTime>0.2</CycleTime><AssayXData Points="400">eX9tRaiCbUXfhW1FE4ltRUaMbUV5j21FrJJtRd+VbUUTmW1FRpxtRXmfbUWsom1F36VtRROp
bUVGrG1Fea9tRayybUXftW1FE7ltRUa8bUV5v21FrMJtRd/FbUUTyW1FRsxtRXnPbUWs0m1F
39VtRRPZbUVG3G1Fed9tRazibUXf5W1FD+ltRUbsbUV5721FrPJtRdv1bUUT+W1FRvxtRXn/
bUWoAm5F3wVuRQ8JbkVGDG5FeQ9uRawSbkXfFW5FExluRUYcbkV5H25FrCJuRd8lbkUTKW5F
RixuRXkvbkWsMm5F2zVuRRM5bkVaPG5FeT9uRaxCbkXfRW5FD0luRUZMbkV5T25FrFJuRd9V
bkUPWW5FRlxuRXlfbkWsYm5F22VuRRNpbkVGbG5FeW9uRaxybkXfdW5FD3luRUZ8bkV5f25F
rIJuRd+FbkUTiW5FRoxuRXmPbkWskm5F35VuRROZbkVGnG5FeZ9uRayibkXfpW5FE6luRUas
bkV5r25FrLJuRd+1bkUTuW5FRrxuRXW/bkWswm5F38VuRRPJbkVGzG5Fec9uRazSbkXf1W5F
E9luRUbcbkV1325FrOJuRd/lbkUT6W5FRuxuRfDvbkWs8m5F2/VuRQ/5bkVG/G5Fef9uRawC
b0XfBW9FEwlvRUYMb0V5D29FrBJvRd8Vb0UPGW9FRhxvRXUfb0WsIm9F3yVvRQ8pb0VGLG9F
eS9vRbAyb0XbNW9FDzlvRUY8b0V5P29FrEJvRd9Fb0UTSW9FQkxvRXlPb0WsUm9F31VvRQ9Z
b0VGXG9FeV9vRaxib0XfZW9FE2lvRUZsb0V5b29FrHJvRd91b0UTeW9FUnxvRXl/b0Wsgm9F
34VvRROJb0VGjG9FeY9vRaySb0XflW9FDplvRUacb0V5n29FrKJvRd+lb0UTqW9FRqxvRXWv
b0Wssm9F37VvRRO5b0VGvG9Fdb9vRajCb0XfxW9FE8lvRULMb0V5z29FqNJvRd/Vb0UT2W9F
QtxvRXXfb0XN4m9F3+VvRRPpb0VG7G9Fde9vRazyb0Xb9W9FDvlvRUb8b0V1/29FrAJwRd8F
cEUTCXBFRgxwRXkPcEWoEnBF3xVwRTwZcEVCHHBFdR9wRagicEXfJXBFEylwRUIscEV1L3BF
qDJwRd81cEUTOXBFRjxwRXk/cEWsQnBF30VwRQ5JcEVCTHBFeU9wRaxScEXbVXBFE1lwRUZc
cEV1X3BFrGJwRd9lcEUTaXBFQmxwRXVvcEWscnBF23VwRRN5cEVGfHBFdX9wRayCcEXbhXBF
E4lwRUaMcEV5j3BFrJJwRduVcEUOmXBFQpxwRXmfcEWoonBF26VwRROpcEVGrHBFda9wRayy
cEXbtXBFE7lwRYe8cEV5v3BFL8NwRd/FcEUOyXBFRsxwRXXPcEWs0nBF39VwRQ7ZcEVG3HBF
ed9wRazicEXf5XBFE+lwRULscEV573BFqPJwRd/1cEUT+XBFRvxwRXn/cEWoAnFF3wVxRRMJ
cUVGDHFFdQ9xRawScUXbFXFFDhlxRUYccUV5H3FFrCJxRd8lcUUTKXFFQixxRXkvcUWsMnFF
3zVxRQ45cUVCPHFFdT9xRaxCcUXbRXFFDklxRUZMcUV1T3FFrFJxRdtVcUUOWXFFRlxxRXlf
cUWsYnFF32VxRQ5pcUVGbHFFeW9xRaxycUXfdXFFE3lxRUJ8cUV5f3FFqIJxRduFcUUOiXFF
RoxxRXWPcUWsknFF35VxRROZcUVGnHFFop9xRaiicUXbpXFFDqlxRUascUV1r3FFqLJxRdu1
cUUOuXFFRrxxRXm/cUWownFF38VxRQ7JcUVCzHFFec9xRajScUXb1XFFDtlxRULccUV133FF
rOJxRdvlcUUT6XFFRuxxRXnvcUWo8nFF3/VxRQ75cUVC/HFFef9xRagCckX4BXJFDglyRUYM
ckV1D3JFrBJyRd8VckUTGXJFRhxyRXUfckWoInJF3yVyRQ4pckVGLHJFdS9yRagyckXbNXJF
DjlyRUI8ckV5P3JFrEJyRd9FckUTSXJFQkxyRXlPckWsUnJF21VyRRNZckVGXHJFeV9yRaxi
ckXfZXJFE2lyRUZsckV5b3JFqHJyRdt1ckUTeXJFQnxyRQ==</AssayXData><AssayYData Points="400">R2rmP2hA5j85pOY/aMDmPww75z884OY/2vPmP6wQ5z9sweY/HTrnP6+K5j+0Buc/pInnP7oo
5z/gR+c/hKnnP4BG5z+Pruc/VC3oPywM6D8Yxuc/7jfoPzTI5z+s4uc/uU3oP0Iu6D9zdOg/
0tHnP7BY6D94Leg/reXnP8RJ6D/pBeg/zjHoPzGG6D/U0Og/9ejoP7gJ6T//Sug/gIHpPz3X
6D/qDuk/i+zoPxDG6D+y++g/HnToP1p26T/KCOk/zfDoP9s/6T9+jug/fDnpPy4N6T8MMuk/
QK7oP5D16D/FUuk/XWHpP+RS6T+Queg/lTrpP3Ui6T8pWek/j97pP9eR6T8fs+k/d2TpP2mq
6T8Ci+k/BfPpP0a/6T8hAuo/Q9rpP9kx6T+sHuk/Q/DpP43w6T+Yz+k/oqXpPzYI6j8iSuo/
bdTpP22V6T9w7uk/9Q/qPw456j8c6+k/4TjqP+UT6j9t6+o/bhHqP+Yc6j+hvOo/V9jpP4ri
6T9ZG+o/OiDqP/CQ6j+Lvuo/Lc3qP52J6j+2guo/XlPqP99G6j/fCus/TZfqP7VP6j/dMus/
zJ3qP9E46j83+eo/GqHqP2fR6j/Yruo/2d7qP/hI6j9Q7Oo/DtTqP0ec6z97Qes/5C/sPwt1
6z907es/hTrrP9TK6j8NS+s/bELrP3g06z+aSOs/ptnrPxQ46z/Sz+o/KIjrP5PT6z9GJus/
MwLsP8Y57D9UpOs/vQ7rP84/6z9Mh+s/q4TrP/uw6z/VwOs/aYHrP/UP6z+gqus/bknrP6H4
6z8Jb+s/NGrrP3bs6z+AB+s/nAzsPzcu7D9Xnus/dajrPwQS7D8RwOs/COnrP8Qw7D98q+w/
giPsP9GX7D8/Cuw/akvsP+Hf6z+sJOw/4vjrP5fR6z+8H+w/qkvsP2K57D+PXOw/6AbsPwzr
6z/uVuw/pxnsPx1K7D8p1es/HoPsP+C37D+7B+0/swjsP4NG7D8wBuw/FZzsP30h7D+NLew/
VVDsP10k7D/Qt+w/ExTtPyql7D/QC+w/BMLsP3Zt7D/ZfOw/JILsP0Nm7D/XG+0/343sPyyG
7D/yyOw/oxzsP7cV7T9H6Ow/Y2DsP2Xc7D8BLu0/nxbtPyMV7T8vLO0/gtnsP+F87T9tJu0/
yEntP7Ux7T+m9ew/DxTtP32J7D8fBe0/hOHsP9Ec7T8YA+0/zKntP9td7T/sAe0/XkbtP2b1
7D8zAO0/36DtP4Cm7T8gw+w/LHDtP5Sh7T9SWu0/FpTtP/9v7T8BeO0/33jtP3TL7T+QhO0/
KzXtP4ea7T8ly+0/M0PtP0t27T+kve0/ooTtP3uT7T/x4u0/H0XtPxHh7T93ru0/thDtP0IH
7j/DaO0/lFvtP/Nh7T8UfO0/E9/tP5A97T+yNO4/5UPuP94w7j+mqe0/lmntP3OP7T8Y0+0/
EV7tP9Pd7T+aP+0/KgvuPxtD7j+zou0/g13tP3eq7T/V0u0/XHftP0UM7j9hVO4/9TLuP4xO
7j+dTe4/K7TtP88g7j8SD+4/7KLuP6147T/5c+4/4PDtPyXQ7T8OVO4/AkPuPzc77j8gke4/
E0ruP/lH7j/R/u0/zJbuP+937j+l0+0/PavuP2lQ7j+DtO4/Z0fuPwoF7j/dKO4/4p/uPzk5
7z+vpO4/X77uP9JD7j9S++0/8IzuPxiu7j9vq+4/Z0zuP6/H7j+Tz+4/UC3uP7eF7j+bRu8/
kmbuP7l87j/sDO4/Xw7vP53e7j+dsO4/0HDuP5my7j9/8O4/LmXuP2Ds7j+M4O4/ItDuPwwh
7z/nnu4/G3vuPxkK7z9e7+4/zP3uPw7V7j9Ze+4/xeLuP1Mv7z9A6O4/cLXuP4Uf7z93u+4/
HVLvP+Uz7z+bRu8/VmnvP7SU7z+mKe8/rc7uP08i7z99IO8/pu7vP6jy7z8wSu8/gmHvP2Xe
7j8YK+8/EQXwP1Qp7z/1jO8/RO7uP5Q37z/OCe8/qZ7vP+dO7z9kmO8/ABzvP9sh7z+DIe8/
PuPuPzcX7z9ugu8/IrTvP6EW7z+M6u8/CyPvP9mW7z9Q8e8/dWbvPxXt7j+slO8//VnvP4g8
7z8NSe8/orLvPyG27z8eJO8/DZHvP6tC8D93he8/lKrvPw==</AssayYData></Step><Step><CommonData><SampleLocation>1</SampleLocation><SampleID></SampleID><SampleGroup></SampleGroup><SampleInfo></SampleInfo><SampleRow>H</SampleRow><SamplePlate>1</SamplePlate><WellType>BUFFER</WellType><Concentration>-1</Concentration><ConcentrationUnits>µg/ml</ConcentrationUnits><MolarConcentration>-1</MolarConcentration><MolarConcUnits>nM</MolarConcUnits><MolecularWeight>-1</MolecularWeight><Temperature>25</Temperature><StartTime>4735679</StartTime><AssayTime>30</AssayTime></CommonData><FlowRate>1000</FlowRate><StepType>BASELINE</StepType><StepName>Baseline</StepName><StepStatus>OK</StepStatus><ActualTime>30</ActualTime><CycleTime>0.2</CycleTime><AssayXData Points="150">dX9yRaiCckXbhXJFC4lyRUKMckV1j3JFqJJyRfSVckUPmXJFPpxyRXWfckWoonJF26VyRQ+p
ckVCrHJFda9yRaiyckXXtXJFD7lyRUK8ckV1v3JFqMJyRdvFckUPyXJFQsxyRXXPckWk0nJF
29VyRQvZckVC3HJFid9yRaTickXb5XJFD+lyRU7sckV173JFqPJyRdf1ckUP+XJFQvxyRXX/
ckWoAnNF2wVzRQ8Jc0VCDHNFdQ9zRaQSc0XbFXNFDxlzRUIcc0V1H3NFqCJzRdslc0UPKXNF
RixzRXUvc0WoMnNF2zVzRQ85c0VCPHNFdT9zRahCc0XXRXNFD0lzRUJMc0V1T3NFpFJzRdtV
c0UfWXNFvVxzRXVfc0WoYnNF22VzRQ9pc0VCbHNFdW9zRaRyc0XbdXNFD3lzRUJ8c0V1f3NF
qIJzRduFc0ULiXNFQoxzRXWPc0X6knNF15VzRQuZc0VCnHNFdZ9zRaiic0XbpXNFD6lzRT6s
c0V1r3NFpLJzRdu1c0UPuXNFQrxzRXG/c0WownNF28VzRQvJc0VCzHNFdc9zRaTSc0XX1XNF
D9lzRULcc0V133NFqOJzRdvlc0UP6XNFPuxzRXXvc0Wk8nNF2/VzRQ/5c0VC/HNFdf9zRagC
dEXXBXRFDwl0RUIMdEV1D3RFpBJ0RdcVdEUPGXRFQhx0RXUfdEWoInRF1yV0RQspdEWQLHRF
dS90RagydEXbNXRFCzl0RUI8dEVxP3RFqEJ0RdtFdEUPSXRFQkx0RXVPdEWoUnRF7FV0RQtZ
dEVCXHRF</AssayXData><AssayYData Points="150">0gDvP3WZ7j/fI+4/IiDvP4i77j+7ee8/NM3uP3/Z7j/MKO8/qFTvP1iH7z8S7e4/4pPvPz+6
7j9zxO8/Bj7vP9mF7z+v6+8/KUHvPyNb7z81Ou8/aXrvP56p7z93su8/uhLwPynl7z/FUO8/
OjLvP69T7z/gDPA/w0nvPxHC7z+DJ/A/xCLwPzym7z8opO8/V3LvP6X57z/Ot+8/SnjvP8dL
7z+ihO8/X+DvP0V77z//8+8/BqjvP3ib7z8m3e8/RsnvP2k07z/oYfA/GVDvP2tx7z/t2e8/
VzzwP+rM7z9p1+8/JyfwPyvc7z+Q/O8/5H7vP5ej7z9ucO8/KV/vP5XD7z91AvA/C7HvP5oF
8D/65+8/COrvP3UN8D+3HPA/+2zvP6e+7z9oQPA/0TjwPys+8D9Dzu8/fkjwP7MV8D+6D/A/
yK7vP+oX7z8mxe8/BBnwP4Qq8D/+W/A/jmHwPxGB7z8sJPA/Mt7vP9SJ8D+2O/A/dfvvP3J/
7z9LUvA/l3PwPxFC8D/Q3e8/bRrwP63W7z/9RvA/mSrwP26F8D8Tj/A/R3HwPw0R8D/qIPA/
5h3wP0cU8D8H+O8/oLTvPz+97z9L6O8/7wTwP3o58D/PHPA/5qXwP+Ja8D+C+e8/bGTwP9JH
8D/5e/A/DqLvP/2O8D/x+e8/gTfwPzfU8D/+efA/fS3wP6kL8D+QB/A/4QDwPxz77z/A++8/
U9TwP4hF8D9BnfA/H8vvPxou8D/xwvA/dqPwP9ck8D/dD/A/Vr7wP7OX8D/RWfA//AzxP3e0
8D/fXvA/</AssayYData></Step><Step><CommonData><SampleLocation>10</SampleLocation><SampleID></SampleID><SampleGroup></SampleGroup><SampleInfo></SampleInfo><SampleRow>H</SampleRow><SamplePlate>1</SamplePlate><WellType>BUFFER</WellType><Concentration>-1</Concentration><ConcentrationUnits>µg/ml</ConcentrationUnits><MolarConcentration>-1</MolarConcentration><MolarConcUnits>nM</MolarConcUnits><MolecularWeight>-1</MolecularWeight><Temperature>25</Temperature><StartTime>4774433</StartTime><AssayTime>180</AssayTime></CommonData><FlowRate>600</FlowRate><StepType>ASSOC</StepType><StepName>Association</StepName><StepStatus>OK</StepStatus><ActualTime>179.999</ActualTime><CycleTime>0.2</CycleTime><AssayXData Points="900">dV90RahidEXbZXRFD2l0RUJsdEV1b3RFqHJ0Rdd1dEULeXRFPnx0RXF/dEWognRF14V0RQ+J
dEVCjHRFcY90RaSSdEXXlXRFC5l0RT6cdEVxn3RFpKJ0RduldEWJqXRFQqx0RXWvdEWksnRF
27V0RQu5dEU+vHRFcb90RaTCdEXXxXRFC8l0RT7MdEVxz3RFqNJ0RdvVdEUP2XRFPtx0RXHf
dEWo4nRF1+V0RQvpdEU+7HRFce90RaTydEXX9XRFC/l0RUL8dEV1/3RFqAJ1RdcFdUULCXVF
Pgx1RXUPdUWkEnVF1xV1RQsZdUWYHHVFcR91RagidUXXJXVFDyl1RT4sdUVxL3VFqDJ1Rdc1
dUULOXVFPjx1RXE/dUWoQnVF10V1RQtJdUU+THVFfU91RaRSdUXXVXVFC1l1RT5cdUV1X3VF
pGJ1RddldUULaXVFPmx1RXVvdUWkcnVF13V1RQ95dUU+fHVFdX91RaSCdUXXhXVFD4l1RUKM
dUVxj3VFpJJ1RdeVdUULmXVFPpx1RXGfdUWkonVF16V1RQupdUU+rHVFda91RaSydUXXtXVF
D7l1RT68dUVxv3VFpMJ1RdfFdUUPyXVFPsx1RXHPdUWo0nVFY9Z1RQvZdUU+3HVFdd91RaTi
dUXX5XVFC+l1RT7sdUVx73VFpPJ1Rdf1dUUL+XVFQvx1RXX/dUWkAnZF1wV2RQ8JdkU+DHZF
cQ92RaQSdkXXFXZFCxl2RT4cdkVxH3ZFpCJ2RdcldkULKXZFPix2RXUvdkWkMnZF2zV2RQs5
dkU+PHZFcT92RaRCdkXbRXZFC0l2RT5MdkV1T3ZFpFJ2RddVdkULWXZFPlx2RXVfdkWoYnZF
12V2RQppdkU+bHZFdW92RaRydkXXdXZFCnl2RT58dkV1f3ZFsIJ2RdeFdkUKiXZFPox2RXWP
dkWsknZF25V2RQ+ZdkU+nHZFeZ92RaSidkXbpXZFD6l2RUKsdkV1r3ZFpLJ2Rde1dkUPuXZF
Prx2RXG/dkWkwnZF4MV2RQ/JdkU+zHZFcc92RaTSdkXb1XZFD9l2RT7cdkV133ZFqOJ2Rdvl
dkUP6XZFPux2RXXvdkWo8nZF1/V2RUT5dkVC/HZFcf92RagCd0XXBXdFDwl3RT4Md0VxD3dF
qBJ3RdsVd0UPGXdFQhx3RXEfd0WoIndF2yV3RQ8pd0VCLHdFdS93Ragyd0XbNXdFDzl3RUI8
d0V1P3dFH0N3RdtFd0UPSXdFQkx3RXVPd0WoUndF21V3RQ9Zd0VCXHdFdV93Rahid0XbZXdF
D2l3RUJsd0V1b3dFsHJ3Rdt1d0UPeXdFQnx3RXV/d0WogndF24V3RQ+Jd0VCjHdFdY93RaiS
d0XblXdFD5l3RUKcd0V1n3dFqKJ3Rduld0UPqXdFSqx3RXWvd0WosndF27V3RQ+5d0VCvHdF
db93RajCd0XbxXdFD8l3RULMd0V1z3dFqNJ3RdvVd0UP2XdFQtx3RXXfd0Wo4ndF2+V3RQ/p
d0VC7HdFde93RaTyd0Xb9XdFD/l3Raj8d0V1/3dFqAJ4RdsFeEUPCXhFQgx4RXUPeEWoEnhF
2xV4RQ8ZeEVCHHhFdR94RagieEXbJXhFDyl4RUIseEV1L3hFqDJ4Rds1eEUPOXhFQjx4RXU/
eEWoQnhF20V4RQ9JeEVCTHhFdU94RahSeEXbVXhFD1l4RT5ceEV1X3hFqGJ4RdtleEUPaXhF
Qmx4RXVveEWocnhF23V4RQ95eEVCfHhFdX94RaiCeEXkhXhFD4l4RUKMeEV1j3hFqJJ4RduV
eEUPmXhFQpx4RXGfeEWoonhF4KV4RQ+peEVCrHhFda94RaiyeEUxtnhFD7l4RUK8eEV1v3hF
qMJ4RdvFeEUPyXhFQsx4RXXPeEWo0nhF29V4RQ/ZeEVC3HhFdd94RaTieEXb5XhFD+l4RULs
eEV173hFqPJ4Rdv1eEUP+XhFQvx4RXX/eEWoAnlF1wV5RQ8JeUVCDHlFcQ95RagSeUXbFXlF
Chl5RUIceUV1H3lFpCJ5RdsleUUPKXlFQix5RXEveUWoMnlF2zV5RQ85eUVCPHlFdT95RahC
eUXbRXlFD0l5RUJMeUV1T3lFqFJ5RdtVeUUKWXlFQlx5RXFfeUWoYnlF22V5RQ9peUVCbHlF
dW95RahyeUXbdXlFCnl5RUJ8eUV1f3lFqIJ5RduFeUUPiXlFQox5RXWPeUWoknlF25V5RQ+Z
eUU+nHlFdZ95RaiieUXbpXlFD6l5RT6seUV1r3lFqLJ5Rdu1eUUPuXlFPrx5RXG/eUWownlF
28V5RQ/JeUVCzHlFdc95RajSeUXb1XlFD9l5RULceUV133lFqOJ5RdvleUUK6XlFPux5RXHv
eUWo8nlF2/V5RQ/5eUVC/HlFdf95RaQCekXbBXpFDwl6RT4MekV1D3pFqBJ6RdcVekUKGXpF
Qhx6RXUfekWoInpF2yV6RQ8pekVCLHpFdS96RagyekXXNXpFDzl6RUI8ekV1P3pFpEJ6RdtF
ekUKSXpFQkx6RXFPekWoUnpF21V6RQpZekU+XHpFdV96RahiekXXZXpFCml6RUJsekV1b3pF
qHJ6Rdd1ekUPeXpFQnx6RXV/ekWognpF24V6RQqJekVCjHpFdY96RaSSekXblXpFCpl6RUKc
ekV1n3pFqKJ6RdelekUPqXpFQqx6RXWvekWosnpF17V6RQ+5ekU+vHpFdb96RajCekXbxXpF
D8l6RULMekVxz3pFpNJ6RdvVekUK2XpFQtx6RXXfekWk4npF2+V6RQ/pekVC7HpFce96Rajy
ekXX9XpFD/l6RT78ekVx/3pFpAJ7RdsFe0UKCXtFPgx7RXUPe0WoEntF2xV7RQ8Ze0VCHHtF
cR97RaQie0XXJXtFDyl7RT4se0VxL3tFpDJ7Rdc1e0UKOXtFQjx7RXE/e0WkQntF20V7RQ9J
e0U+THtFcU97RaRSe0XXVXtFD1l7RUJce0XXX3tFqGJ7Rddle0UPaXtFQmx7RXFve0WocntF
23V7RQp5e0VCfHtFdX97RaSCe0XXhXtFD4l7RUKMe0Vxj3tFqJJ7RdeVe0UKmXtFPpx7RXWf
e0WoontF16V7RQqpe0U+rHtFda97RaSye0XXtXtFCrl7RT68e0V1v3tFpMJ7RdfFe0UPyXtF
Qsx7RXXPe0Wk0ntF19V7RQ/Ze0VC3HtFdd97RaTie0XX5XtFCul7RT7se0V173tF1fJ7Rdv1
e0UP+XtFQvx7RXH/e0WkAnxF1wV8RQ8JfEU+DHxFdQ98RagSfEXXFXxFDxl8RT4cfEVxH3xF
qCJ8RdclfEUPKXxFQix8RXUvfEWkMnxF1zV8RQ85fEU+PHxFcT98RaRCfEXbRXxFD0l8RUJM
fEV1T3xFqFJ8RddVfEUKWXxFQlx8RXVffEWkYnxF12V8RQppfEU+bHxFcW98RahyfEXXdXxF
D3l8RUJ8fEV1f3xFpIJ8RduFfEUKiXxFPox8RXGPfEWkknxF15V8RQqZfEVCnHxFdZ98Raii
fEXXpXxFCql8RT6sfEV1r3xFpLJ8Rde1fEUKuXxFQrx8RXW/fEWownxF18V8RQrJfEU+zHxF
cc98RaTSfEXX1XxFCtl8RULcfEV133xFqOJ8RdvlfEUP6XxFQux8RZLvfEWo8nxF2/V8RQr5
fEU+/HxFcf98RaQCfUXXBX1FCgl9RUIMfUVxD31FqBJ9RdcVfUUPGX1FPhx9RXUffUWkIn1F
1yV9RQ8pfUVCLH1FdS99RaQyfUXbNX1FCjl9RUI8fUV1P31FpEJ9RddFfUUKSX1FQkx9RXFP
fUWoUn1F11V9RQ9ZfUU+XH1FcV99RaRifUXbZX1FCml9RUJsfUV1b31FpHJ9Rdd1fUUPeX1F
Pnx9RXF/fUWkgn1F24V9RaaJfUVCjH1FcY99RaSSfUXblX1FD5l9RUKcfUVxn31FqKJ9Rdel
fUUKqX1FQqx9RXWvfUWosn1F17V9RQq5fUU+vH1Fdb99RaTCfUXXxX1FCsl9RULMfUVxz31F
pNJ9RdfVfUUP2X1FQtx9RXHffUWo4n1F1+V9RQrpfUU+7H1Fde99RajyfUXb9X1FD/l9RT78
fUVx/31FpAJ+RdsFfkUKCX5FQgx+RXUPfkWoEn5F1xV+RQoZfkU+HH5FdR9+RaQifkXbJX5F
Dyl+RUIsfkVxL35FpDJ+Rds1fkUKOX5FPjx+RXU/fkWoQn5F10V+RQpJfkVCTH5FdU9+RaRS
fkXXVX5FD1l+RT5cfkV1X35FpGJ+RddlfkUKaX5FQmx+RXFvfkWkcn5F23V+RQp5fkU+fH5F
cX9+RaSCfkXbhX5FCol+RT6MfkVxj35FqJJ+RduVfkUPmX5FPpx+RXWffkWkon5F26V+RQqp
fkU+rH5Fca9+RaSyfkXXtX5FCrl+RT68fkV1v35FpMJ+RdfFfkUKyX5FPsx+RXHPfkWk0n5F
19V+RQ/ZfkU+3H5Fcd9+RaTifkXX5X5FD+l+RT7sfkVx735FqPJ+RRn2fkUK+X5FPvx+RXH/
fkWkAn9F1wV/RQoJf0U+DH9FcQ9/RaQSf0XXFX9FChl/RUIcf0VxH39FqCJ/Rdclf0UKKX9F
Pix/RXUvf0WkMn9F1zV/RQo5f0VCPH9FcT9/RaRCf0XXRX9FCkl/RT5Mf0VxT39FpFJ/RdtV
f0UTWX9FPlx/RXFff0WkYn9F12V/RQppf0U+bH9FcW9/RaRyf0XXdX9FD3l/RUJ8f0V9f39F
qIJ/RdeFf0UKiX9FPox/RXGPf0Wokn9F15V/RQqZf0U+nH9F</AssayXData><AssayYData Points="900">TuTuPxve7j/eAfA/dM/vPxxQ7z8iru8/oezvP0Wk8D8KRPA/+cHwP9h68D9BaPA/1FXwPwR0
8D+uXvA/un/wP+ge8D+ERvE/SeTwPze98D//p/A/g+zwP/+98D9MfPA/XbDwP2qj8D+WtvA/
b5LwP6bO8D9aK/E/IsfwP4cy8D/87PA/akfwPwzy8D9c5/A/9TfxP2K98D9KCPE/tpzwPyLn
8D9PofA/NvPwP8X78D9+NPE/PJnwP41a8T/+yPA/JB/xPxsr8T9lTPE/DrXxP+RI8T/WN/E/
QDnxP7Af8T8PrvE//1/wP6la8D/W+fA/hNbxP7mB8T+UQvE/yurwP8Ct8T+CY/E/3cvxP3tX
8D8loPE/0s7xPwLI8T9wE/E/XrbxPzOR8T9WbvE/5fTxP1Hh8T899fE/LmXxP56p8T+5gfE/
LMHxP7zD8T+Pa/E/AYbxP6748T+a5fE/pEvxPy4a8T+k2vE/PV3xP8Oa8T+vivE/cuzxP15M
8T+4LvI/jw3xP8oH8j+EUfE/sqTxP9iM8T/8xPE/pwfyP4hW8T/q7vE/nPHxP/7l8T/lCfI/
2kzyP7ha8T/3DvI/vh7yP9yz8j+9VPE/yWTyPxh28T9K3vE/tKjxPwgf8j+pXfE/ru3xP5P5
8T9sIfI/05nyP3ux8j8WNvI/CTTyPzXQ8T/EPvI/tc7xP/cz8j+hePI/UonyP5dv8j+7JfI/
EdvxPzdG8T+PMPI//cXxP38E8j8MFPI/I4vxPxo98j+RQfI/1/jxP7wi8j+cR/I/wSfyPwLx
8T+oYfI/hTHyP8Zl8j+/EfM/JxXyP61o8j+ItfI/BhnyP1WZ8j/qQPI/aVDyP6ba8T/CAPI/
TH3yP6W68j+bqPI/GXTyP3788T/x4fE/anzyP7t98j+qDvI/iDjyP1K38j8AmfI/GDXyP7di
8j9o4fE/7BPyP25t8j/SnvI/aZ3yP8wl8j+2Q/I/Pc/yP4hW8j9b1vI/iiDyPxvS8j/2r/I/
8QHzPxgj8j89s/I/ghHzP6To8j8bofI/B2LyP2f68j/Ul/I/hgbyPwgR8z/0hvI/xJPyPxB7
8j+ky/I/UI/yP+wE8z9IJ/M/8QnzPybS8j8RtfI/3s3yP7nB8j8TP/M/9JLzP5jZ8j8lw/I/
2vjyP0Dy8j8bqfI/tHDyP4018z8QOfM/MizzP8Mv8z+gUfM/1krzP1Hv8j9SUvM/IyjzP90G
8z+U/vI//yvzP1Zu8z/s4fI/ldryP5dT8z+7EfM/uI/zPwok8z/HNvM/DDjzP1LZ8j+Z/PI/
66fzPwaf8z8R6vI/1e7zP8VM8z8gIfM/m6rzP48T8z9v+PI/NnPzP3lt8z8hx/I/robyPzT5
8j/3EvM/7FPzPyYI8z+XVPM/30/zP6kg8z8xgvM/2fvyP4tA8z+78/I/qmbzP7Bc8z/hQ/M/
fGDzP+7L8z9OP/M/Im/zP2118z9uJfM/S5TzPy5G8z8cvvM/FDzzP/kr8z+1ufM/EGPzP4DA
8z8bC/Q/zaLzPz6h8z+3f/M/C/fzPzdx8z83OvM/vq3zPxST8z8StvM/YCrzP/n58z8do/M/
a8DzP2Hr8z+jnfM/7pTzPzcn8z/R4vM/y+XzP1Ay8z/6OvM/JI7zPzOB8z8s4PM/F0/0P9i+
8z9Kc/M/TY/zPy5t8z9sz/M/QU70Pw4y9D/sMvQ/ULXzP9C38z/d5vM/ug/0P4Qv9D/OoPM/
WbbzP5sc8z8QRPQ/9rPzP2qX8z8juPM/Dgr0P7FE8z+AnvM/1hP0PwKo8z+MwPM/dsTzP3DU
8z/6r/M/Be7zP6oG9D/MhfM/zh70P4T/8z8DePQ/3kn0P/yL8z9H0vM/qrrzP0qJ9D84OvQ/
JI/0P9ew8z93TvQ/ULjzP4UH9D8n5vM/YBb0P6cP9D9Dh/M/Rj30P9z28z+3O/Q/YVn0P7/l
8z/HnfQ/z+XzP9Te8z97TfQ/gS/0PwsU9D/zQ/Q/rDf0P25d9D8fVvQ/9fnzP8vi8z+NHPQ/
NH70P7D38z/HEfQ/vUD0P0EV9D9AhvQ/NifzP+F29D+wrfQ/O7/0P61i9D9kEfQ/SY/0P/1f
9D+JQ/Q/eR71P6ed8z9QDfQ/6kX0P1Fu9D9gFPQ/W1f0P5R59D9FD/Q/cIL0Py239D8UNfQ/
nHn0P/c09D/vtPQ/g8r0P6yB9D+GX/Q/11v0Pxi49D9x2vQ/HRD1P5Fb9D/5FvQ/zaP0P/Y1
9D9McPQ/t4f0P7Ka9D/zn/Q/vIv0P4IU9T/cdvQ/W9L0P3jg9D+YD/U/OLn0P2+s9D+0B/U/
sBD1PxeT9D+R4/Q/Azv1P0U89T/bQ/Q/+af0PxaI9D+Ra/U/bSb1PywM9T8rFfU/8Zn0P4Ca
9D+yS/U/fc/0Pysk9T+SLPU/cSn1P7DL9D/Wz/Q/PCP1P/Ph9D9D+PQ/mTz1P6/J9D/yHPU/
CjL1P4a89D9WAfU/EMz0P+b89D/29vQ/gTL1PzlT9T/z0/Q/ZUL1PwjN9D8Us/Q/xvz0P432
9D8SXvU/Tt30P1Iq9T9qzvQ/k7j0PwXF9D8CRPU/8/n0P5Tc9D+fwfQ/KoH1P1BT9T/WCfU/
Vsj0P/dQ9D/C7vQ/kvX0P8M29T86EfU//2/1P33D9D8if/U//Z70P6+49D8g5PQ/y+D0P0eu
9T8qMPU/Dtj0P4Cj9T9scfU/ycr0P9G49T/GQPU/Zgn1PxcI9T/IR/U/boL1P4Sg9T9HL/U/
Zmb1P35m9T9pf/U/juj0P8sJ9T9RBPU/4E71P40T9T/aLvU/Zcb0PxE89T8zQ/U/mgb1Pxtk
9T8/fPU/RqP1P3Xb9D/vPfU/9zn1P1Es9T/gB/U/2Xb1P5vV9D8/6fQ/zfP0P/oa9T+0UfU/
xIT1P+Pr9D+zKPU/kin1P5sl9j+5OfU/LJP1PyRy9T+davQ/Scv1P0WR9T9lKfU/Hin1P2NH
9T9aYPU/tLD1P5nx9D949/U/JbD1P0h69T8GEvY/gFz1P+uY9T/KGPU/jF/1P29G9T/CLvY/
bLH1P1529T8p0PU/66z1P+Ri9T8ih/U/K0r1Pyx/9T+4U/U/S+X1P9N/9D8nwvU/lEv1P1g+
9T9Fp/U/z4j1P0fF9T9fn/U/QiL1P7zY9D+PT/U/hFf1P9HB9T+zOvU/pYP1P5u19D+JBPY/
Vb/1Pyvg9T9D/vQ/G5H1P/QJ9T++d/U/xW31P8uv9T8syPU/25r1P3Jc9T+JCvU//IT1PwnR
9T/MSfU/l4D1P8cj9T86oPU/u2P1PzPc9T9RR/U/vIL1P4Cp9T9dYvU/iMb1P06Y9T99IPU/
6Uz1P8ss9j+hbvU/IHP1Px+Z9T/u+PQ/nrH1P0nq9T8vk/U/0y/2P7ku9T+CXPY/7iX1Pytf
9T9T4/Q/zv71P//r9T8T1fU/a4D1Px+69T8RsfU/+n71P5u49T9H7PU/1nf1P/HX9T/k1vU/
xz31PyaW9T+5zfU/QAv1P/rk9T9MPPY/kYj1P5Zh9j/dzPU/xyH2P2XI9T++wfU/vI31P5dA
9j/I9PU/txv2Pyn99T9KEfY/10f1P8Hi9T9Z1PU/BWL1P0Tn9T+44PU/SWz2PzHR9T85SfY/
TbL1P8Oa9j/Sg/U/HGz1Pzjt9T9V6/U/e+D1PyM19j+UQvY/DG32P6+O9j9HXfY/nmf1P9Wc
9T9FrPU/QKb2P7Ch9T+b5vU/7xP2P7IR9j/bVvY/1ir2Pz659T+/0PU/g+v1P5Yt9j8mGvY/
qlj2P4s19j+Fr/Y/gBX2P7YC9j+zcvY/uSz2PymC9T8trvU/LxH2P49/9j+jKfY/30D2Px27
9j8NP/Y/gpP2PzfA9T8BEvY/ewz2P3b+9T/+ofY/oDP2P/Mz9j8g9fU/cOT1P9xd9j9uYPY/
dwD2P+yl9j+TLvY/xxX2PxXW9j+IYvY/mjD2P3I49j9naPY/a871P0189j8FI/Y/1lz2P5CH
9j8XUPY/4pH2P9Jw9j+xA/Y/Vgz2P7qe9j8ddfY/c1P2Py7g9j9UpvY/BGP2PyLB9j9pZfY/
D931P/FM9j/nF/Y/Wnj2P/1Y9j9VNvY/K4L2P3cR9z/6RvY/9kT2P8zc9j9wr/Y/9JX2P/FB
9j9YePY/zy72P0b/9T/O3fY/p2H2P1W79j+YVPY/MoD2P33c9T/VmPY/IR32Py889j8UPPY/
/Qb3P3+x9j9nlfY/man2P6gj9j9Px/Y/j2L2P09o9j8VbPY/3s72P2pw9j+C4/Y/7Zb2P9yH
9j8ckvY/J6H2P7Ls9j/9WfY/xev2P6Gq9j8/t/Y/Zpz2P2pj9j9X7/U/M6r2P2wN9z+M8fU/
run1P3SM9j/mUvY/t4b2P2q99j9+0/Y/nSP2P/ew9j8ZTfY/w9L2P/y/9j+lxvY/Hjr3P2W0
9j9TsfY/U2P2Pxa69j+iBPc/YPj2P9s89z9hVPc/XLH2Pwv89T+iRvY/Jw/2P5HV9j9rkPY/
mtv2P2Ml9z8qj/Y/F6j2P4aK9j85ffY/9Zb2P7Sc9j/tdfc/JIf2P14f9z/4F/c/dQH3P4qw
9j+DgvY/+9b2P57V9j8CmvY/sfD2P1nq9j/DdvY/cVv3P4GG9j+WjfY/3Sj3P4u29j9/kfY/
9Sv3Pxqt9j+nufY/CmP3P5wU9z8kufY/axv3PwO+9j/K/vU/GKL2P3Tq9j/zevY/Hbf2P6b4
9j+NJPc/nUv3P0Eh9z96mPc/EF33Pxyi9j9B/fY/K+n2P/+99j9fD/c/P6b2P+359j/y+fY/
QzH3P5Ng9j8sNvc/9X73Pwhb9z8Ot/Y/MFH3P7rG9j9v1vY/</AssayYData></Step><Step><CommonData><SampleLocation>1</SampleLocation><SampleID></SampleID><SampleGroup></SampleGroup><SampleInfo></SampleInfo><SampleRow>H</SampleRow><SamplePlate>1</SamplePlate><WellType>BUFFER</WellType><Concentration>-1</Concentration><ConcentrationUnits>µg/ml</ConcentrationUnits><MolarConcentration>-1</MolarConcentration><MolarConcUnits>nM</MolarConcUnits><MolecularWeight>-1</MolecularWeight><Temperature>25</Temperature><StartTime>4963233</StartTime><AssayTime>180</AssayTime></CommonData><FlowRate>600</FlowRate><StepType>DISASSOC</StepType><StepName>Dissociation</StepName><StepStatus>OK</StepStatus><ActualTime>179.999</ActualTime><CycleTime>0.2</CycleTime><AssayXData Points="900">cZ9/RaCif0XXpX9FC6l/RT6sf0Vtr39FoLJ/Rde1f0UHuX9FOrx/RW2/f0Wgwn9F18V/RQfJ
f0U6zH9Fcc9/RaTSf0XT1X9FB9l/RT7cf0Vt339FoOJ/Rdflf0UH6X9FPux/RXHvf0Wg8n9F
0/V/RQf5f0U6/H9Fbf9/RVIBgEXsAoBFgwSARR8GgEW4B4BFUAmAReoKgEWFDIBFHw6ARbYP
gEVSEYBF7BKARYUUgEUdFoBFuBeARVAZgEXqGoBFgxyARR0egEW2H4BFUiGARewigEWDJIBF
HSaARbYngEVSKYBF6iqARYUsgEUfLoBFti+ARVAxgEXqMoBFgzSARR02gEW4N4BFUDmAReo6
gEWFPIBFHT6ARbg/gEVQQYBF7EKARYNEgEUdRoBFtkeARVBJgEXqSoBFhUyARR1OgEW2T4BF
UFGARepSgEWDVIBFH1aARbZXgEVSWYBF6lqARYNcgEUdXoBFtl+ARVBhgEXqYoBFg2SARR1m
gEW2Z4BFUmmARepqgEWFbIBFHW6ARbhvgEVScYBF6nKARYN0gEUddoBFtneARVJ5gEXseoBF
hXyARR1+gEX8f4BFUIGAReqCgEWFhIBFHYaARbaHgEVQiYBF6oqARYWMgEUfjoBFto+ARVCR
gEXqkoBFg5SARR2WgEW2l4BFUpmARRubgEWDnIBFH56ARbafgEVSoYBF6qKARYekgEUdpoBF
uKeARVKpgEXqqoBFhayARR+ugEW2r4BFUrGAReqygEWDtIBFH7aARba3gEVQuYBF6rqARYO8
gEUdvoBFtr+ARVLBgEXqwoBFg8SARR3GgEW2x4BFUMmARerKgEWDzIBFHc6ARbbPgEVQ0YBF
6tKARYPUgEUf1oBFuNeARVDZgEXq2oBFhdyARR3egEW434BFUuGARerigEWD5IBFHeaARbbn
gEVS6YBF6uqARYPsgEUd7oBFtu+ARVDxgEXq8oBFg/SARR32gEW294BFUPmARez6gEWD/IBF
Hf6ARbb/gEVQAYFF6gKBRYMEgUUfBoFFtgeBRVAJgUXqCoFFgwyBRR0OgUW2D4FFUBGBReoS
gUWDFIFFHRaBRbYXgUVQGYFF6hqBRYMcgUUdHoFFth+BRVAhgUXqIoFFgySBRR8mgUW2J4FF
UimBReoqgUW0LIFFHy6BRbYvgUVQMYFF6jKBRYM0gUUdNoFFtjeBRVI5gUXqOoFFhTyBRR0+
gUW2P4FFUEGBRepCgUWDRIFFI0aBRbZHgUVQSYFF6kqBRYVMgUUdToFFuE+BRVJRgUXqUoFF
g1SBRR1WgUW2V4FFUFmBRepagUWDXIFFHV6BRbZfgUVQYYFF6mKBRYNkgUUdZoFFtmeBRVBp
gUXqaoFFg2yBRR1ugUW2b4FFUHGBRepygUWDdIFFHXaBRbZ3gUVneYFF6nqBRYN8gUUffoFF
tn+BRVKBgUXugoFFg4SBRR+GgUW2h4FFUImBReqKgUWDjIFFIY6BRbaPgUVSkYFF6pKBRYOU
gUUfloFFtpeBRVKZgUXqmoFFhZyBRR+egUW4n4FFUKGBReqigUWFpIFFHaaBRbangUVQqYFF
6qqBRYWsgUUfroFFuK+BRVKxgUXssoFFhbSBRR+2gUW2t4FFUrmBRey6gUWFvIFFN76BRbi/
gUVSwYFF7MKBRYXEgUUfxoFFuMeBRVLJgUXsyoFFhcyBRR/OgUW4z4FFZ9GBRezSgUWF1IFF
H9aBRbjXgUVS2YFF7NqBRYXcgUUf3oFFuN+BRVLhgUXs4oFFheSBRR/mgUW454FFUumBRezq
gUWF7IFFH+6BRbjvgUVS8YFF7PKBRYX0gUUf9oFFuPeBRVL5gUXu+oFFhfyBRR/+gUW4/4FF
UgGCRewCgkWFBIJFHwaCRbgHgkVSCYJFQguCRYUMgkUfDoJFuA+CRVIRgkXsEoJFhRSCRR8W
gkW4F4JFUhmCRewagkWFHIJFHx6CRbgfgkVSIYJF7CKCRYUkgkUfJoJFuCeCRVIpgkXsKoJF
hSyCRR8ugkW4L4JFUjGCRewygkWDNIJFHzaCRbg3gkVSOYJF7DqCRYU8gkUfPoJFuD+CRVJB
gkXsQoJFhUSCRR9GgkXZR4JFUkmCRexKgkWFTIJFH06CRbhPgkVSUYJF7FKCRYVUgkUfVoJF
uFeCRVJZgkXsWoJFhVyCRR9egkW2X4JFUGGCRepigkWFZIJFH2aCRbhngkVSaYJF6mqCRYNs
gkUfboJFuG+CRVJxgkXscoJFhXSCRR92gkW4d4JFUnmCRex6gkWDfIJFH36CRbh/gkVSgYJF
7IKCRYmEgkUfhoJFuIeCRVKJgkXsioJFg4yCRR+OgkW4j4JFUpGCReySgkWFlIJFHZaCRbiX
gkVSmYJF7JqCRYOcgkUfnoJFuJ+CRVKhgkXsooJFhaSCRR+mgkW4p4JFUqmCReqqgkWDrIJF
H66CRbivgkVQsYJF7LKCRYW0gkUftoJFuLeCRVK5gkXsuoJFhbyCRR++gkW4v4JFUMGCRezC
gkWFxIJFH8aCRbjHgkVSyYJF7MqCRYXMgkUfzoJFuM+CRVLRgkXs0oJFhdSCRR/WgkW414JF
UtmCRezagkWF3IJFH96CRbjfgkVS4YJF7OKCRYXkgkUd5oJFveeCRVDpgkXs6oJFheyCRR/u
gkW474JFUvGCRezygkWF9IJFH/aCRbj3gkVQ+YJF7PqCRYX8gkUf/oJFuP+CRVIBg0XsAoNF
hQSDRR8Gg0W4B4NFUgmDRewKg0WFDINFHw6DRbYPg0VQEYNF7BKDRYUUg0UfFoNFuBeDRVIZ
g0XsGoNFhRyDRR8eg0W4H4NFUCGDRewig0WFJINFHyaDRbgng0VSKYNF7CqDRYUsg0UdLoNF
ti+DRVIxg0XsMoNFhTSDRR82g0W4N4NFUjmDRew6g0WDPINFHz6DRbg/g0VQQYNF6kKDRYNE
g0UfRoNFuEeDRVJJg0XqSoNFhUyDRR9Og0W2T4NFUlGDRepSg0WFVINFH1aDRbZXg0VSWYNF
7FqDRYNcg0UdXoNFuF+DRVJhg0XsYoNFg2SDRR1mg0W4Z4NFUmmDRexqg0WDbINFHW6DRbhv
g0VQcYNF7HKDRYV0g0UddoNFtneDRVB5g0XseoNFg3yDRR9+g0W4f4NFUoGDReyCg0WFhINF
H4aDRbiHg0VSiYNF7IqDRYWMg0UfjoNFuI+DRVKRg0XqkoNFg5SDRR+Wg0W4l4NFUJmDReya
g0WFnINFHZ6DReqfg0VQoYNF7KKDRYWkg0UdpoNFyaeDRVKpg0XsqoNFg6yDRR2ug0W4r4NF
UrGDReqyg0WFtINFH7aDRba3g0VSuYNF7LqDRYW8g0UfvoNFyb+DRVLBg0XqwoNFhcSDRR/G
g0W2x4NFUsmDRezKg0WFzINFH86DRbjPg0VS0YNF7NKDRYXUg0Uf1oNFuNeDRVLZg0Xs2oNF
hdyDRR3eg0W234NFUuGDRezig0WD5INFHeaDRbbng0VQ6YNF7OqDRYXsg0Uf7oNFuO+DRVDx
g0Xs8oNFg/SDRR/2g0W494NFUPmDRez6g0WF/INFHf6DRbj/g0VSAYRF7AKERYUEhEUdBoRF
uAeERVAJhEXqCoRFhQyERR0OhEXPD4RFUhGERewShEWFFIRFHxaERbYXhEVQGYRF7BqERYMc
hEUdHoRFuB+ERVIhhEXqIoRFhSSERR8mhEW2J4RFUimEReoqhEWFLIRFHS6ERbYvhEVSMYRF
6jKERYU0hEUdNoRFuDeERVI5hEUjO4RFmDyERR8+hEW2P4RFUkGERexChEWFRIRFH0aERbhH
hEVQSYRF6kqERYVMhEUdToRFtk+ERVBRhEXsUoRFg1SERR9WhEW4V4RFUlmERepahEWFXIRF
H16ERbhfhEVQYYRF6mKERYVkhEUdZoRFuGeERVBphEXsaoRFg2yERR9uhEW4b4RFUnGERepy
hEWFdIRFH3aERbZ3hEVSeYRF6nqERYN8hEUjfoRFuH+ERVCBhEXsgoRFhYSERR+GhEW4h4RF
UImEReqKhEWFjIRFH46ERbiPhEVSkYRF6pKERYOUhEUfloRFtpeERVCZhEXqmoRFg5yERR2e
hEW4n4RFUKGEReqihEWFpIRFHaaERbanhEVSqYRF7KqERYOshEUdroRFy6+ERVCxhEXqsoRF
g7SERR22hEW4t4RFULmEReq6hEWDvIRFH76ERbi/hEVSwYRF6sKERYXEhEUfxoRFtseERVDJ
hEXqyoRFg8yERR3OhEW2z4RFUNGERezShEWD1IRFH9aERbjXhEVQ2YRF7tqERYPchEUf3oRF
tt+ERVDhhEXq4oRFg+SERR3mhEW254RFUOmERezqhEWF7IRFHe6ERbbvhEVQ8YRF7PKERYP0
hEUd9oRFtveERVD5hEXq+oRFg/yERR/+hEW2/4RFUgGFRewChUWFBIVFHQaFRbgHhUVSCYVF
7AqFRYUMhUUdDoVFuA+FRVARhUXqEoVFhRSFRR0WhUW4F4VFUBmFReoahUWDHIVFHx6FRbgf
hUVSIYVF7CKFRYUkhUUdJoVFtieFRVAphUXqKoVFgyyFRR8uhUW2L4VFUjGFReoyhUWDNIVF
HTaFRbY3hUVSOYVF6jqFRYM8hUUdPoVFtj+FRVBBhUXsQoVFg0SFRR1GhUW2R4VFUEmFRepK
hUWDTIVFHU6FReZPhUVQUYVF6lKFRYNUhUUfVoVFtleFRVBZhUXqWoVFg1yFRR1ehUW4X4VF
UGGFRepihUWDZIVFHWaFRbZnhUVQaYVF7GqFRYNshUUdboVF</AssayXData><AssayYData Points="900">o7L1P0WF9j+g3/Y/SM32P9pv9j9V6vU/PQr3P/De9j8a0PY/e8v2P6wj9z9bQvY/mzL3P2nH
9j8dC/c//Vf2P8+V9j/afPY/V5D2P7nM9j/YsPY/ETb2P1JL9j/cmPY/I/f2P3vl9j9qDfc/
tzP2P71F9z/eofc/t3X2PzDk9j8O2PY/Ixn3PzNw9j/I4/Y/knr2P6VZ9j9nT/c/O2z2P52d
9j/M0PY/Jfn2P35K9j8uQPc/jOj2P/Kf9j9LyfY/ocD2PwPH9j+LjvY/MCT3P2j69j/PgfY/
OfD2P2Yi9z98uPY/MBn2P69Q9z9Mb/Y/uMn2P8fD9j9ShvY/v4P2PxwM9j8InPY/h2b2P3eQ
9j/bB/c/gs32PyTf9j8sJfY/Eg73P8fK9j9in/Y/MO72PwaH9j+SvPY//i/3P0JS9j/IO/Y/
zzf3Py4L9z+F1vY/o9/2PxW69j+3iPc/LUH2P9ab9j8k1fY/yRP3PwJT9z/jfvY/1NL2P6gT
9z/MAPc/W1j2Pxx59j8P1PY/bdL2P0x89z8p6/Y/xQr3P0My9z8t6PY/x4D2P7BV9z+syPY/
DML2P3Dx9j+Zi/Y/X/72P4oK9j9+QPY/jTb3P5nZ9j+shPY/C4j2P+H29j/cb/Y/bcf2PzN7
9j8bb/Y/3fz2P0tZ9j9FEPc/BJ32PyF69j+Y2PY/Gtz2P/L/9j+QlvY/xdH2PyDz9j9Y/PY/
gcf2P1ww9j+ZDvY/lxz2P5UX9z+ORfc/qeH2P+op9z9IIvc/9OT2P9yy9j/joPY/lyv2P4dX
9j9g0PY/QA/3P3Pw9j8rbPY/xkz3PzfF9j+DyvY/JXn2Py1V9z//xfY/BhH3P88a9z8QpfY/
8ir3P1J69j+Yj/Y/B3r2P8OF9j98ufY//KH2P1G09j/PNPc/x7H2P2z/9j9BTvc/auj2P4UE
9z/4Svc//ur2P5XA9j8A3vY/H5j3P4kE9z+ozvY/rnP3P/Zg9z8mUvY/9Yf2P9/+9j84wfY/
dkX3P3K59j/rsvY/5qD3P++G9j9pfPY/0732P7WG9z+r8/Y/0uj2P2eo9j/tHPc/pOD2P2Dq
9j9ORfY/xO72PzvA9j9L6/Y/kq72P2ZE9z+PiPc/xpn2PwtP9z9WIPc/Efv2P4Ob9z+VbvY/
Wvn2P9jC9j+6B/c/kjD3P2IP9z/nG/c/l+P2P9hy9z/bP/c/IK32PyjX9j8Ks/Y/Wm/2P6fj
9j8g1vY/rbL2P3Lx9j+U2/Y/8J72P3P79j/oD/c/jI73P/gI9z8s0/Y/2NH2P9+Z9j9M0fY/
UuX3P7PV9j/SqfY/toP3PzfD9j/ZxvY/nmv3Pyfg9j/IsvY/e/b2PxEV9z/kdfY/wPr2P2Us
9z8ubfY/BG33Pze39j87i/Y/0tj2PxXx9j8MAPc/DEP3P/bf9j+OFPc/kaL2P4Yf9z/ZrvY/
fBT3P0rj9j+Cdfc/zzz3Pwc09z90M/c/vyP3P0g39z8Opvc/TD73P/8a9z+6bPY/Idn2P8U/
9z/YpfY/ZSv3P0b09j9H3PY/Rh74P/n39j/gcfY/IDT3P8Dd9j+saPc/XZb3P/0d9z9EQPc/
9Uv3P16W9j/pXPc/44f3P4xA9z+ncPY/k0f3Pyzs9j94Qfc/mQb3P1KT9z8oKPc/kWj3P2As
9z9tMPc/mmL3P/+69j8IEvc/+e/2PyY49z+3cfY/05L3P48Z9z9k6PY/ivD3P1ar9j9LZ/c/
JfP2Pwvw9j8davc/Puf2P0nS9j9sWfc/n3n3P0Q09z+oxPY/0ev2P9wg9z+TRvc/EuT2P0eT
9j9oo/c/BK33PzR+9z9Ww/c/XAr3P3OB9z8LJPc/t0P3PxGF9z+4Pfc/pxD3P8mL9z8TQfc/
+BT3P6/h9j93J/c/T//2P55L9z9QYvc/uWP3P72B9j8PYfc/J0D3P5qL9z9Uu/Y/jt32P5zn
9j+IV/c/gTb3P/pY9z/27vY/uZ/2P3lr9z95x/c/Dz73PzQE9z+EAvc/evf2P+gB9z/kj/c/
wKn3Pzgy9z/jvPc/y433P1qp9z86yfY/+a32P09K9z+kxfY/nZ/3P3si9z8Tzfc/5+b2P5NT
9z/6N/c/p4P3P5Am9z+RWPc/upP3Pzuv9z9iMPc/32/3P6cn9z8zHfc/ar/3P/Vc9z88+/Y/
oGX3P4PT9z+tGPc/Ly/3P2e79z+Davc/XVT3P50F+D+S6Pc/Cv/3PyDQ9z/MO/c/p+H3P2x0
9z9r+fc/hYX3P65x9z9gPPc/shv3P5ep9z9s0/c/5T73P+8w9z8bn/c/51/3P4KA9z8myPY/
G4L3P3Vz9z9dhfc/4Xr3P4eq9z/bRvc/RAD3PxV79z/kn/c/M2v3P56h9z/ztvc/tpX3P7Za
9z839Pc/RAL4PwSz9z+gRvc/aF/3P//x9z+Bsvc/3jH3PxPW9z8/+fc/OBr4P+F39z8o4fc/
49v3P4LB9z+Jjvc/Gqv3P5+L9z8+e/c/QL32P77K9z+KTPc/TZP3PzrT9z+20Pc/G4P3P2il
9z85uvc/Nvn3PzDs9z9nBfg/ypP3PyPG9z8aWfc/6H33Pw6Q9z9X6Pc/jZz3P88f+D8e3vc/
B3j3P4GT9z/R9fc/B1T3Pxxa9z9QPfc/J1X4P5dQ9z9cPvc/fXj3P+aI9z85XPc/og/4P6qe
9z+So/c/k7j3P5il9z/q0fc/4Yf3P4OJ9z8BXfc/wOD3P1X19z/O6/c/4qv4P45Y9z8fYfc/
d073P4eI9z/h4vc/mH33P7OW9z+Lzfc/y3H3P1AY+D8AePc/ps/3P+9P9z+E/vc/z/X3P1jD
9z9f//c/KqD3PxN79z/PLPg/UQD4P0kX+D+KPvg/SS34P/s5+D8/dPc/17v3P4gN+D9RMPg/
Len3P5Kz9z9UWfc/Xo73P2VA9z9Md/c/RZP3P5oZ+D8Esfc/gcz3PyTQ9z95Bfg/0bX3Py6O
+D9PJPg/v5j3P07d9z+xcPc/xeX3P+hB+D+Wp/c/nfr3P6I1+D/yNPc/dX34P1oW+D9cVfc/
cif4P4zr9z8GlPc/YoP4P/fm9z84BPg/S9X3PzbA9z9bEvg/GLT3P6uJ9z+Rx/Y/kWb3P8/4
9z++0Pc/hJz4P1Ub+D8/xPc/jcn3P1rA9z+Q2fc/NOb3P68f+D8YAvg/NRT4P12b9z+aDfg/
9qv3P6Q0+D9xU/g/fez3P/5Z+D9MxPc/NAf4P5r19z8lAvg/wj33P4/39z9p6Pc/8TH4PxI4
+D+EKfg/Q6D4P+2d9z9vAPg/vp33Pxbw9z9YWPg/3BD4Py6k9z+bR/g/GR74P+1R+D85w/c/
FhD4Pwne9z83efc/0Ar4Pw2p9z++Nvg/vgH4P8pP+D8nzvc/uff3P67X9z+wM/g/ckn4P/gN
+T/OqPc/27r3P+3/9z/mZvg/gAf4P3PK9z+szvc/cPz3P09A+D99Gfg/tgH4P7MK+D8H4vc/
ZU74Py0w+T/Luvc/Jnr3P9jP9z8t/vc/FvD3PxdD+D+pSPg/0Q74P1299z/N9fc/q2b4P7u4
9z8gO/g/Plz4P/Ed+D/KU/g/Q8P3PwW1+D8nxvc/5/P4PxSd+D+lSvg/M3n4PwpP+D9VMPg/
mzX4P4v99z+WLPg/z+74PzU7+D/fWvg/12T4PyCK+D94SPg/b5D4P5Nr+D8uVPg/M1H4P3vJ
+D/SY/g/ykH4P8S7+D+iGPg/aa74P6qp+D/Wyfg/D/v3P//B+D/a4vc/4qb4P91h+D9sFvg/
1BH4PzAd+D/jRfg/Fn/4PyhV+D/xBvg//aL4PwmV+D/H5Pg/K3f4P52K+D+hL/g/fl34Pyje
9z/uTfg/fqr4Px0O+D8JKvk/H9v3P2lU+D8Sbfg/N7T4P2IB+D8nU/g/Mlv4P6Mk+D+Hlfg/
kWH4P++z+D97Pfg/t4/4P0dR+D/C9Pc/7Yz4PwT69z854vg/quP4P31t+D8Fe/g/+1b4P95r
+D/83/g/bMD4P16l+D8LPvg/TIf4Pyrx+D8SjPg/TZ34P1Hx+D/edfg/Ytj4P3Ks+D+s5/g/
QrD4PyBz+D9MA/k/29L4P9CB+D+cfPg/WnX4P6O89z8bxPg/C5j4PwHn+D/Jb/g/UFH4P3ft
+D9sO/g/DsH4P3AN+D8gnPg/3qb4P92h+D84Tvg/xFb4P1TH+D8QsPg/Pxr5P7K/+D+7zPg/
HEf4P9L5+D+soPg/o3b4P8Oi+D/ysPg/NMD4P5J/+D8Nt/g/eMT4P1Wq+D8rbfg/nUn5P304
+D88tfg/nsj4P22b+D9nHPk/XzX5Py9L+D/F/Pc/+BP5P+DU+D/23/g/bcr4P3WC+D+2uPg/
BpP4P8aC+D8HFPk/i3T4P8LO+D/Ogvg/H+X4Pxgj+D9zJPg/42z4PwUO+D9Ih/g/sUj4P5aC
+D8zxvg/S2T4P1v5+D+TQ/g/L435P1+y+D/Bm/g//gf5P/Cu+D8NSPg/xyH4P0b++D/s+vg/
JRf5P3hJ+T838vg/lsP4Px4U+D/G0fg/+qD4PyZJ+T+prPg/hNb4P6Sh+D+xM/k/dSr5P1/E
+D8pofg/s8X4P2bV+D+2Evk/FuP4P/by+D85dfg/j7b4P/TN+D94efg/sUr5P3zX+D8gyvg/
7vr4P/C7+D98+/g/KX34P5h7+D/imPg/XKH4P1Gh+D/N+vg/nwP5P2qE+D+dlvg/kMX4P//g
+D8VyPg/wHv4Pz3C+D/tG/k/pt74Px0T+T9MNvk/Rar4P9VX+T/LNvk/wPX4P5i/+D81DPk/
fP34PyZU+T8vaPk/MyX5P72v+D9jlfg/cEn5Pzso+T9jLPk/</AssayYData></Step><Step><CommonData><SampleLocation>11</SampleLocation><SampleID></SampleID><SampleGroup></SampleGroup><SampleInfo></SampleInfo><SampleRow>H</SampleRow><SamplePlate>1</SamplePlate><WellType>REGENERATION</WellType><Concentration>-1</Concentration><ConcentrationUnits>µg/ml</ConcentrationUnits><MolarConcentration>-1</MolarConcentration><MolarConcUnits>nM</MolarConcUnits><MolecularWeight>-1</MolecularWeight><Temperature>25</Temperature><StartTime>5152344</StartTime><AssayTime>5</AssayTime></CommonData><FlowRate>1000</FlowRate><StepType>KREGENERATION</StepType><StepName>Regeneration</StepName><StepStatus>OK</StepStatus><ActualTime>4.9998</ActualTime><CycleTime>0.2</CycleTime><AssayXData Points="25">t2+FRVFxhUXqcoVFhHSFRR12hUW3d4VFUXmFRep6hUWEfIVFHX6FRbd/hUVPgYVF6oKFRYSE
hUUdhoVFt4eFRVGJhUXoioVFhIyFRR2OhUW3j4VFUZGFReqShUWElIVFHZaFRQ==</AssayXData><AssayYData Points="25">J7luvxU4lL8G/qK/Pfisv22OtL9ANru/IprAv/rhxb+2iMm/u3rNv8ws0L8PddO/HJbWv/Xc
2L91VNu/3MTdv5Pc3r/d5+C/2Gbjv3nF5L+ra+a/Oernv0586b+eSeq/C0Hrvw==</AssayYData></Step><Step><CommonData><SampleLocation>12</SampleLocation><SampleID></SampleID><SampleGroup></SampleGroup><SampleInfo></SampleInfo><SampleRow>H</SampleRow><SamplePlate>1</SamplePlate><WellType>BUFFER</WellType><Concentration>-1</Concentration><ConcentrationUnits>µg/ml</ConcentrationUnits><MolarConcentration>-1</MolarConcentration><MolarConcUnits>nM</MolarConcUnits><MolecularWeight>-1</MolecularWeight><Temperature>25</Temperature><StartTime>5168306</StartTime><AssayTime>5</AssayTime></CommonData><FlowRate>1000</FlowRate><StepType>KREGENERATION</StepType><StepName>Regeneration</StepName><StepStatus>OK</StepStatus><ActualTime>5.00078</ActualTime><CycleTime>0.2</CycleTime><AssayXData Points="25">uZeFRXyZhUXqmoVFhJyFRR2ehUW3n4VFUaGFReqihUW/pIVFHaaFRbWnhUVPqYVF6qqFRYSs
hUUbroVFt6+FRU+xhUXqsoVFhLSFRRu2hUW3t4VFT7mFRfK6hUWEvIVFIb6FRQ==</AssayXData><AssayYData Points="25">T3LOPy4Xzz9UyNE/LE/UP3R61j9GFNk/51vbP4E93D8llt0/ap7eP94q3z8cSOA/bprgPy/U
4T9+1uI/CKvjP5rA4z+Oy+M/iZnkP12Q5T9o8+U/zifmPzGp5j+SDOc/XozmPw==</AssayYData></Step><Step><CommonData><SampleLocation>11</SampleLocation><SampleID></SampleID><SampleGroup></SampleGroup><SampleInfo></SampleInfo><SampleRow>H</SampleRow><SamplePlate>1</SamplePlate><WellType>REGENERATION</WellType><Concentration>-1</Concentration><ConcentrationUnits>µg/ml</ConcentrationUnits><MolarConcentration>-1</MolarConcentration><MolarConcUnits>nM</MolarConcUnits><MolecularWeight>-1</MolecularWeight><Temperature>25</Temperature><StartTime>5184414</StartTime><AssayTime>5</AssayTime></CommonData><FlowRate>1000</FlowRate><StepType>KREGENERATION</StepType><StepName>Regeneration</StepName><StepStatus>OK</StepStatus><ActualTime>4.9998</ActualTime><CycleTime>0.2</CycleTime><AssayXData Points="25">u7+FRVXBhUXuwoVFiMSFRSHGhUW7x4VFVcmFRe7KhUWIzIVFIc6FRbvPhUVV0YVF7tKFRYjU
hUUh1oVFu9eFRVXZhUXu2oVFiNyFRSHehUW734VFVeGFRe7ihUWI5IVFIeaFRQ==</AssayXData><AssayYData Points="25">LnOwv06Lxb8zf8+/Gx7Vv5FT2b9bN92/1Ajfv2Yj4r/7WeS/hU7mv97j57+bGuq/f33rvwsf
7L9Cq+6/4MXuv6yD8L9/TfG/vjvyv4WE87+UO/S/esb0v6Za9b9Ph/a/41f2vw==</AssayYData></Step><Step><CommonData><SampleLocation>12</SampleLocation><SampleID></SampleID><SampleGroup></SampleGroup><SampleInfo></SampleInfo><SampleRow>H</SampleRow><SamplePlate>1</SamplePlate><WellType>BUFFER</WellType><Concentration>-1</Concentration><ConcentrationUnits>µg/ml</ConcentrationUnits><MolarConcentration>-1</MolarConcentration><MolarConcUnits>nM</MolarConcUnits><MolecularWeight>-1</MolecularWeight><Temperature>25</Temperature><StartTime>5200587</StartTime><AssayTime>5</AssayTime></CommonData><FlowRate>1000</FlowRate><StepType>KREGENERATION</StepType><StepName>Regeneration</StepName><StepStatus>OK</StepStatus><ActualTime>4.99883</ActualTime><CycleTime>0.2</CycleTime><AssayXData Points="25">u+eFRVXphUXu6oVFiOyFRSHuhUW774VFZ/GFRe7yhUWI9IVFIfaFRbv3hUVV+YVF7vqFRYj8
hUUs/oVFu/+FRVUBhkXuAoZFmgSGRSEGhkW7B4ZFVQmGRe4KhkWIDIZFHw6GRQ==</AssayXData><AssayYData Points="25">VjPTP4b60z+mwNY/XfHZP1tR3T8Dut4/++DfP5lC4j/4FeM/bx/kP+c65T+xneY/kuHmP447
6D8H8uc/BIToP0XH6T8Z7uk/jcPqPwGC6z/VdOs/gjzsP06i7D93cu0/F3HtPw==</AssayYData></Step><Step><CommonData><SampleLocation>11</SampleLocation><SampleID></SampleID><SampleGroup></SampleGroup><SampleInfo></SampleInfo><SampleRow>H</SampleRow><SamplePlate>1</SamplePlate><WellType>REGENERATION</WellType><Concentration>-1</Concentration><ConcentrationUnits>µg/ml</ConcentrationUnits><MolarConcentration>-1</MolarConcentration><MolarConcUnits>nM</MolarConcUnits><MolecularWeight>-1</MolecularWeight><Temperature>25</Temperature><StartTime>5216685</StartTime><AssayTime>5</AssayTime></CommonData><FlowRate>1000</FlowRate><StepType>KREGENERATION</StepType><StepName>Regeneration</StepName><StepStatus>OK</StepStatus><ActualTime>4.99883</ActualTime><CycleTime>0.2</CycleTime><AssayXData Points="25">uQ+GRVERhkXqEoZFhBSGRR0WhkW3F4ZFURmGReoahkWEHIZFHR6GRbcfhkVRIYZF6iKGRbUk
hkUdJoZFtyeGRVEphkXqKoZFhiyGRR0uhkW3L4ZFUTGGReoyhkWGNIZFHTaGRQ==</AssayXData><AssayYData Points="25">Q0Cvv4rgxr800dC/LGTVv0te2r9XFN2/3Krfv9ZT4r/td+S/bv7mv5Yc6L+4Z+m/1xHrv3D0
679lze2/Y07uv6P37r908u+/i1jxv8iQ8b8b0PK/4a/zv1JV9L9Yl/S/8Xv1vw==</AssayYData></Step><Step><CommonData><SampleLocation>12</SampleLocation><SampleID></SampleID><SampleGroup></SampleGroup><SampleInfo></SampleInfo><SampleRow>H</SampleRow><SamplePlate>1</SamplePlate><WellType>BUFFER</WellType><Concentration>-1</Concentration><ConcentrationUnits>µg/ml</ConcentrationUnits><MolarConcentration>-1</MolarConcentration><MolarConcUnits>nM</MolarConcUnits><MolecularWeight>-1</MolecularWeight><Temperature>25</Temperature><StartTime>5232772</StartTime><AssayTime>5</AssayTime></CommonData><FlowRate>1000</FlowRate><StepType>KREGENERATION</StepType><StepName>Regeneration</StepName><StepStatus>OK</StepStatus><ActualTime>4.99883</ActualTime><CycleTime>0.2</CycleTime><AssayXData Points="25">tzeGRU85hkXoOoZFgjyGRRs+hkW1P4ZFUUGGRehChkWCRIZFG0aGRbVHhkVPSYZF6EqGRYJM
hkUbToZFtU+GRVFRhkXoUoZFglSGRR1WhkW1V4ZFUVmGRehahkWCXIZFG16GRQ==</AssayXData><AssayYData Points="25">ghnbP7Rx3D8whd8/MxjiPyYG5T9w3eY/U0LoPx0J6j9/qes/hsLrP59p7T+C+O4/jgrvP3MY
8D+jb/A/ZVDxP6+G8j/kkPI/PU/zP4bU8z9J8fM/wOf0P79r9T+dufU/G1f2Pw==</AssayYData></Step></KineticsData></ExperimentResults>
