# Supplementary material for: Functional development of a V3/glycan-specific broadly neutralizing antibody isolated from a case of HIV superinfection
Source: eLife. 2021 Jul 15;10:e68110. doi: 10.7554/eLife.68110 (PMC8376252; doi:10.7554/eLife.68110)
Supplement: Figure 4—source data 2. [file elife-68110-fig4-data2.zip › QA013.2 Dbl Ref_01.28.21/QA013.2_Lineage Replicates_BG505 SOSIP trimer/210128_013.frd]

<?xml version="1.0" encoding="UTF-8" standalone="yes"?>
<ExperimentResults><ExperimentInfo Name="QA013.2_Lineage Replicates_BG505 SOSIP trimer"><ExpDescription></ExpDescription><RTDVersion>2.0</RTDVersion><RunID>4DC7E9FF-8D3C-4B98-A6A1-F295B1DD8D1E</RunID><ExperimentType>KINETICS</ExperimentType><ExperimentSubType>KBASIC</ExperimentSubType><StartDateTime>2021-01-28T17:58:13</StartDateTime><MachineName>886RGX1</MachineName><UserName>Labuser</UserName><LotNumber></LotNumber><PlateName>210128</PlateName><PlateName2></PlateName2><SensorName>E4</SensorName><SensorPlate>1</SensorPlate><SensorType>AHC (Anti-hIgG Fc Capture)</SensorType><SensorRole>LIGAND</SensorRole><SensorInfo></SensorInfo><WritingSW>DataAcquisition.exe 11.1.2.24</WritingSW><InstrumentType>OctetRED96</InstrumentType><InstrumentSerial>FB-50183</InstrumentSerial><InstrumentFW></InstrumentFW><IntegrationTime>3.1</IntegrationTime><DSPType>CPF</DSPType><DSPStitching>1</DSPStitching><HasManifest>1</HasManifest><InfoHash>980545781</InfoHash></ExperimentInfo><AssayParamsInfo/><KineticsData><Step><CommonData><SampleLocation>1</SampleLocation><SampleID></SampleID><SampleGroup></SampleGroup><SampleInfo></SampleInfo><SampleRow>E</SampleRow><SamplePlate>1</SamplePlate><WellType>BUFFER</WellType><Concentration>-1</Concentration><ConcentrationUnits>µg/ml</ConcentrationUnits><MolarConcentration>-1</MolarConcentration><MolarConcUnits>nM</MolarConcUnits><MolecularWeight>-1</MolecularWeight><Temperature>25</Temperature><StartTime>5232772</StartTime><AssayTime>30</AssayTime></CommonData><FlowRate>1000</FlowRate><StepType>BASELINE</StepType><StepName>Baseline</StepName><StepStatus>OK</StepStatus><ActualTime>30</ActualTime><CycleTime>0.2</CycleTime><AssayXData Points="150">AAAAAM3MTD7NzMw+d74fP83MTD8AAIA/mpmZPzMzsz/NzMw/ZmbmPwAAAEDNzAxAmpkZQGZm
JkAzMzNAAABAQM3MTECamVlAZmZmQDMzc0AAAIBAZmaGQM3MjEAzM5NAmpmZQAAAoEBmZqZA
zcysQDMzs0CamblAAADAQGZmxkDNzMxAMzPTQPLS2UAAAOBAZmbmQM3M7EAzM/NAmpn5QM/3
/0AbLwNBZmYGQYGVCUHNzAxBAAAQQTMzE0FmZhZBmpkZQc3MHEFYOSBBMzMjQWZmJkGamSlB
zcwsQQAAMEEzMzNBZmY2QZqZOUHNzDxBAABAQTMzQ0FmZkZBmplJQS/dTEEAAFBBMzNTQWZm
VkGamVlBtMhcQef7X0EbL2NBZmZmQZqZaUG0yGxBAABwQRsvc0F/anZBgZV5Qc3MfEEAAIBB
16OBQTMzg0HNzIRBZmaGQQAAiEGamYlBMzOLQc3MjEFmZo5B9P2PQY2XkUEzM5NBzcyUQWZm
lkH0/ZdBmpmZQTMzm0HNzJxBWmSeQQAAoEGamaFBMzOjQc3MpEFmZqZBAACoQZqZqUEzM6tB
wcqsQWZmrkEZBLBBmpmxQTMzs0HNzLRBWmS2QfT9t0GamblBMzO7Qc3MvEFmZr5BAADAQZqZ
wUEzM8NBzczEQWZmxkH0/cdBmpnJQTMzy0HNzMxBZmbOQfT9z0GamdFBMzPTQc3M1EFmZtZB
AADYQZqZ2UEzM9tBzczcQWZm3kH0/d9BmpnhQTMz40HNzORBZmbmQQAA6EGamelBJzHrQc3M
7EFmZu5B</AssayXData><AssayYData Points="150">AAAAAJ3NgDjKCSs7AYiROp23djuoLqY6lEiCO95VqDrxRPo7JLcLuXC1Zzr9oiU65R4iOxck
ljuf3Kg71J6yO+CDGzs906Y7lFaOO+mssDv3H9E7I5qdO1yn3jolvvQ7ubACPN/zETxXD9c7
u2J2O98VijpSKDk7OXCcO+ejxjtFZwA8UiUTPN0b3zvnsks714nqO2ZaBDzk2PI7lzwRPPaW
4DuMltI7wSQIPD2Y/TtRZck74vikO4a0DTx/XY874qYuPBUDMTxpNSA8C1DHO0nHFjz3qtg7
ijATPNre9TtcBr47Ha5WPJSUHTygODs85mQZPFD07jv+9/c7zsEUPH3t/TtAICI8jXYSPCe/
WTyDNSw8d4UAPPEzYTzq8WE8JyD+O07MFzw3al88j1/OO/OhVDzW8S88yUNWPKL6ZTwyazg8
NUw3POAeLDyVyzA8QwkUPHZTDzwgr2085hfNO7BLDzx6xWA8zAImPCSSejxz4lI8o+ZJPKIZ
UDz9M4A8VZpKPFHfMDz6eUU8ONRxPCboljwGQ008fVUZPEJ2RzxLXXE8Wbt7PP+zHzwFw4M8
A7MlPOghVDwHZis811BsPFIyejw75zg8wTRtPCgtgzxEvn88hGuCPPRdfzwKRiQ8KI1QPBwQ
NzyXA2Q8QmxNPOsshzzGbyY8bZJoPB0yLzxQbnM8C4mAPNRJZjxOCok8ebBDPEFoWTx4Yjc8
HWOBPCVcajzC1IA8AM5RPC8njDyGAoo862yPPDtTmjxPmI88LzRtPHHNajyEn4A845qRPNce
oDw4FoA8</AssayYData></Step><Step><CommonData><SampleLocation>11</SampleLocation><SampleID></SampleID><SampleGroup></SampleGroup><SampleInfo></SampleInfo><SampleRow>E</SampleRow><SamplePlate>1</SamplePlate><WellType>REGENERATION</WellType><Concentration>-1</Concentration><ConcentrationUnits>µg/ml</ConcentrationUnits><MolarConcentration>-1</MolarConcentration><MolarConcUnits>nM</MolarConcUnits><MolecularWeight>-1</MolecularWeight><Temperature>25</Temperature><StartTime>5328571</StartTime><AssayTime>5</AssayTime></CommonData><FlowRate>1000</FlowRate><StepType>KREGENERATION</StepType><StepName>Regeneration</StepName><StepStatus>OK</StepStatus><ActualTime>4.999</ActualTime><CycleTime>0.2</CycleTime><AssayXData Points="25">AADwQZqZ8UEzM/NBzcz0QVpk9kH0/fdBjZf5QScx+0HAyvxBZmb+QQAAAELNzABCk5gBQmZm
AkIzMwNC+v4DQs3MBEKamQVCZmYGQi0yB0IAAAhCx8sIQpSYCUJmZgpCLTILQg==</AssayXData><AssayYData Points="25">veNEwCCVV8Dml2HA2jBowKa1bMB4WXHAFSR1wCAfeMBR03rATTZ9wDSYf8D/xoDAn8mBwIVw
gsA3RIPAAfiDwNbKhMDQVYXAgQKGwEpohsAX8YbAd2qHwP76h8BMX4jAW5WIwA==</AssayYData></Step><Step><CommonData><SampleLocation>12</SampleLocation><SampleID></SampleID><SampleGroup></SampleGroup><SampleInfo></SampleInfo><SampleRow>E</SampleRow><SamplePlate>1</SamplePlate><WellType>NEUTRALIZATION</WellType><Concentration>-1</Concentration><ConcentrationUnits>µg/ml</ConcentrationUnits><MolarConcentration>-1</MolarConcentration><MolarConcUnits>nM</MolarConcUnits><MolecularWeight>-1</MolecularWeight><Temperature>25</Temperature><StartTime>5344648</StartTime><AssayTime>5</AssayTime></CommonData><FlowRate>1000</FlowRate><StepType>KREGENERATION</StepType><StepName>Regeneration</StepName><StepStatus>OK</StepStatus><ActualTime>4.998</ActualTime><CycleTime>0.2</CycleTime><AssayXData Points="25">AAAMQsHKDEKNlw1CYGUOQjMzD0IAABBCwcoQQo2XEUJaZBJCJzETQvT9E0LByhRCjZcVQmdm
FkItMhdC9P0XQsfLGEKNlxlCYGUaQicxG0J1ExxCwcocQo6XHUJaZB5CJzEfQg==</AssayXData><AssayYData Points="25">aUoJv2NGBb9HIv2+p0bpvkR83b6Rk9O+MCXIvkG7v74QQrm+/H6xvn9vrL5C8qe+X2ylvoYm
ob7QIpy+oQaXvpwElr7jBpO+y0+PvpipjL53xoi+RqmHvrzAg75eSoS+z2SAvg==</AssayYData></Step><Step><CommonData><SampleLocation>11</SampleLocation><SampleID></SampleID><SampleGroup></SampleGroup><SampleInfo></SampleInfo><SampleRow>E</SampleRow><SamplePlate>1</SamplePlate><WellType>REGENERATION</WellType><Concentration>-1</Concentration><ConcentrationUnits>µg/ml</ConcentrationUnits><MolarConcentration>-1</MolarConcentration><MolarConcUnits>nM</MolarConcUnits><MolecularWeight>-1</MolecularWeight><Temperature>25</Temperature><StartTime>5360718</StartTime><AssayTime>5</AssayTime></CommonData><FlowRate>1000</FlowRate><StepType>KREGENERATION</StepType><StepName>Regeneration</StepName><StepStatus>OK</StepStatus><ActualTime>5</ActualTime><CycleTime>0.2</CycleTime><AssayXData Points="25">9P0fQsHKIEKOlyFCWmQiQicxI0L0/SNCwcokQo6XJUJaZCZCJzEnQvT9J0K7yShCjpcpQlRj
KkInMStC9P0rQsHKLEKOly1CWmQuQi0yL0Lu/C9CwcowQoiWMUJaZDJCJzEzQg==</AssayXData><AssayYData Points="25">iyZmwEiedcDD+XvA5+B/wDCFgcAvpILANouDwJpehMBFKoXAV8CFwDpqhsBc5YbAHDqHwP7a
h8AEQYjAXLeIwIoIicD9RYnAdaWJwN/nicCjJorATpOKwHvEisChzIrAdAiLwA==</AssayYData></Step><Step><CommonData><SampleLocation>12</SampleLocation><SampleID></SampleID><SampleGroup></SampleGroup><SampleInfo></SampleInfo><SampleRow>E</SampleRow><SamplePlate>1</SamplePlate><WellType>NEUTRALIZATION</WellType><Concentration>-1</Concentration><ConcentrationUnits>µg/ml</ConcentrationUnits><MolarConcentration>-1</MolarConcentration><MolarConcUnits>nM</MolarConcUnits><MolecularWeight>-1</MolecularWeight><Temperature>25</Temperature><StartTime>5376792</StartTime><AssayTime>5</AssayTime></CommonData><FlowRate>1000</FlowRate><StepType>KREGENERATION</StepType><StepName>Regeneration</StepName><StepStatus>OK</StepStatus><ActualTime>5</ActualTime><CycleTime>0.2</CycleTime><AssayXData Points="25">9P0zQsHKNEKOlzVCWmQ2QicxN0L0/TdCu8k4QoeWOUJaZDpCJzE7QvT9O0K7yTxCh5Y9QoVr
PkInMT9C7vw/QsHKQEKOl0FCWmRCQiEwQ0L0/UNC+NNEQoiWRUJUY0ZCJzFHQg==</AssayXData><AssayYData Points="25">K/gCv9ZwAL8DifC+I7PfvvB91b7zWMm+NKW/vtpeuL7G2a++9qKsvmlEpr47ZaG+AFKfvjGd
mL6mzpW+OzOSvuqUjr6cMYu+QVaHvhRXhr68WoO+/8qBvs7Lfb51aHi+tdZ3vg==</AssayYData></Step><Step><CommonData><SampleLocation>11</SampleLocation><SampleID></SampleID><SampleGroup></SampleGroup><SampleInfo></SampleInfo><SampleRow>E</SampleRow><SamplePlate>1</SamplePlate><WellType>REGENERATION</WellType><Concentration>-1</Concentration><ConcentrationUnits>µg/ml</ConcentrationUnits><MolarConcentration>-1</MolarConcentration><MolarConcUnits>nM</MolarConcUnits><MolecularWeight>-1</MolecularWeight><Temperature>25</Temperature><StartTime>5393022</StartTime><AssayTime>5</AssayTime></CommonData><FlowRate>1000</FlowRate><StepType>KREGENERATION</StepType><StepName>Regeneration</StepName><StepStatus>OK</StepStatus><ActualTime>5</ActualTime><CycleTime>0.2</CycleTime><AssayXData Points="25">9P1HQsHKSEKHlklCWmRKQiEwS0Lu/EtCu8lMQoeWTUJUY05CITBPQu78T0K7yVBCh5ZRQlRj
UkInMVNC9P1TQrvJVEKHllVCWmRWQicxV0Lu/FdCu8lYQoiWWUJaZFpCJzFbQg==</AssayXData><AssayYData Points="25">QKBmwCeBdsBhjnzA2GiAwNXggcDe44LAL5mDwAx7hMBkJYXAY6qFwJNdhsDKwobACRSHwEyt
h8CC3IfANlWIwBWgiMCn3ojAIiuJwElRicCSoYnA+P2JwBkLisDDPorAGFOKwA==</AssayYData></Step><Step><CommonData><SampleLocation>12</SampleLocation><SampleID></SampleID><SampleGroup></SampleGroup><SampleInfo></SampleInfo><SampleRow>E</SampleRow><SamplePlate>1</SamplePlate><WellType>NEUTRALIZATION</WellType><Concentration>-1</Concentration><ConcentrationUnits>µg/ml</ConcentrationUnits><MolarConcentration>-1</MolarConcentration><MolarConcUnits>nM</MolarConcUnits><MolecularWeight>-1</MolecularWeight><Temperature>25</Temperature><StartTime>5409098</StartTime><AssayTime>5</AssayTime></CommonData><FlowRate>1000</FlowRate><StepType>KREGENERATION</StepType><StepName>Regeneration</StepName><StepStatus>OK</StepStatus><ActualTime>4.999</ActualTime><CycleTime>0.2</CycleTime><AssayXData Points="25">9P1bQrvJXEKHll1CVGNeQiEwX0L0/V9Cu8lgQoeWYUJUY2JCJzFjQu78Y0K7yWRCh5ZlQlpk
ZkInMWdC9P1nQsHKaEKHlmlCVGNqQicxa0Lu/GtCu8lsQoiWbUJaZG5CITBvQg==</AssayXData><AssayYData Points="25">CtDvvvaU574ilti+HVzLvoyiu74RprK+bHipvh9Do760up2+HgWUvtq1kr5z24y+l3WIvoJ0
g74hYH++Z6R9vo+ocb42ymm+vkNrvnSJYL4u81q+81lYviOmV75Ayky+Fn5Nvg==</AssayYData></Step><Step><CommonData><SampleLocation>1</SampleLocation><SampleID></SampleID><SampleGroup></SampleGroup><SampleInfo></SampleInfo><SampleRow>E</SampleRow><SamplePlate>1</SamplePlate><WellType>BUFFER</WellType><Concentration>-1</Concentration><ConcentrationUnits>µg/ml</ConcentrationUnits><MolarConcentration>-1</MolarConcentration><MolarConcUnits>nM</MolarConcUnits><MolecularWeight>-1</MolecularWeight><Temperature>25</Temperature><StartTime>5423799</StartTime><AssayTime>30</AssayTime></CommonData><FlowRate>1000</FlowRate><StepType>BASELINE</StepType><StepName>Baseline</StepName><StepStatus>OK</StepStatus><ActualTime>30</ActualTime><CycleTime>0.2</CycleTime><AssayXData Points="150">7vxvQrvJcEKIlnFCVGNyQiEwc0Lu/HNCu8l0QoiWdUJtZ3ZCITB3Qu78d0K7yXhCiJZ5Qltk
ekIhMHtC7vx7QrvJfEKIln1CVGN+QiEwf0Lu/H9C3WSAQkTLgEKqMYFCEZiBQnf+gULdZIJC
wcqCQqoxg0IRmINCff+DQt1khEJEy4RCqjGFQhGYhUJ3/oVCWmSGQkTLhkKqMYdCjpeHQnf+
h0LdZIhCRMuIQqoxiUKOl4lCd/6JQt1kikLNzIpCqjGLQhGYi0J3/otC3WSMQkTLjEKqMY1C
EZiNQvT9jULdZI5CRMuOQqoxj0IRmI9Cd/6PQt1kkELBypBCqjGRQhGYkUL0/ZFCWmSSQkTL
kkInMZNClJiTQnf+k0LdZJRCwcqUQicxlUIRmJVC9P2VQt1klkJEy5ZCqjGXQhGYl0J3/pdC
3mSYQkTLmEInMZlCEJiZQnf+mULeZJpCRMuaQqoxm0IQmJtCd/6bQt5knEJEy5xCJzGdQhCY
nUJ3/p1C3mSeQkTLnkKqMZ9CEJifQnf+n0LeZKBCRMugQqoxoUIQmKFCd/6hQt5kokJEy6JC
JzGjQo6Xo0J3/qNC3mSkQkTLpEKqMaVCEJilQnf+pULeZKZCRMumQicxp0KOl6dC9P2nQt5k
qEJEy6hCqjGpQhCYqUJ3/qlCf2qqQkTLqkInMatCEJirQvT9q0JaZKxCwcqsQqoxrUIQmK1C
d/6tQt5krkJEy65CqjGvQsuhr0L0/a9CWmSwQkTLsEKqMbFCjpexQnf+sULeZLJCx8uyQkY2
s0IQmLNC</AssayXData><AssayYData Points="150">3aMivo8OJL5wKhq+004cvsGbGr5GxRe+g1cYvpMCF76bsg++tpoSvgb8Dr5JYA2+bPMNvoqF
CL7KRQm+pr8EvvyyBb6SAQm+G64BvmmtA74xrwK+3YgDvoUo9r2Yw/y9yP37vZo48r1znvO9
cPfzveGU5r1AAu+9Zk7tvRn55L3UTda9+/bgvZJ/2L22C+G9ZmzTvaHC071Wn869a6zTvVQV
1r0AmMy9fd3OvZ+4xr1mx8e9qAfHvSkZu72yEcO9FyzAvc4IvL1hmcW92ze9vfnbsr2UGsG9
QrayvbEQsr3ro7O9iVezvZi2tL1796y9sCqlve8vpr0DjaK9GFefvSRIqb3I+qK93fiZvddf
o72P3Jq93JCivUEHkb35Vpy9+R+VveXpkb2SS4+95xKLvZI1kL3FU4W9GJyNvfxSib3+i4q9
Cy+JvWF9g726Pn+9Fah6vX0dfb23JoK9Gk+Hvdwgfb1aqnq9BCNzvYKKWb2hK2G9QL1ovdD4
cb2xWWG9B7tVvYQjX73GPGm9bFVTvYm9R73C4lG96LVOvTzdUL17eE698cxDvRBeSr2jRlS9
gg5TvUfwN72sfjm9ATxCvUmoRb0EZDu9uwk9vbGlLL3pJSu9Cu8XvR2JNL2UyCG9Tb8qvSVp
LL2OmyG9SRQIvRGFH73/SCq92LohvbP1Eb1qSx29Y64avZtHBb2iYAe91ooNvUeUB70MJf+8
gYUFvTDIEL2IHQC9rCgAvdxK+Lzq7QG9KMbfvCMK5LwZw+S8mFHavPWu7LxejdK8NV7fvIVq
zbwApsy8</AssayYData></Step><Step><CommonData><SampleLocation>1</SampleLocation><SampleID></SampleID><SampleGroup></SampleGroup><SampleInfo></SampleInfo><SampleRow>E</SampleRow><SamplePlate>1</SamplePlate><WellType>BUFFER</WellType><Concentration>-1</Concentration><ConcentrationUnits>µg/ml</ConcentrationUnits><MolarConcentration>-1</MolarConcentration><MolarConcUnits>nM</MolarConcUnits><MolecularWeight>-1</MolecularWeight><Temperature>25</Temperature><StartTime>5454899</StartTime><AssayTime>80</AssayTime></CommonData><FlowRate>600</FlowRate><StepType>LOADING</StepType><StepName>Loading</StepName><StepStatus>OK</StepStatus><ActualTime>79.999</ActualTime><CycleTime>0.2</CycleTime><AssayXData Points="400">dv6zQllktELAyrRCqTG1Qo2XtULz/bVCWWS2QsDKtkImMbdCEJi3Qnb+t0JZZLhCwMq4QiYx
uUIQmLlC8/25QllkukLAyrpCJjG7QhCYu0Lz/btCWWS8QsDKvEImMb1CjJe9QvP9vUJZZL5C
Q8u+QiYxv0KMl79Cdv6/QllkwEJVzsBCqTHBQoyXwULz/cFCWWTCQsDKwkImMcNCjJfDQvP9
w0JZZMRCYtDEQqkxxUKMl8VCdv7FQllkxkLAysZCqTHHQoyXx0Lz/cdCWWTIQkPLyEImMclC
n5rJQvP9yULcZMpCQ8vKQqkxy0KMl8tC8/3LQllkzEJDy8xCJjHNQhCYzULz/c1CWWTOQsDK
zkIyM89CEJjPQvP9z0JZZNBCwMrQQqkx0UIQmNFC8/3RQtxk0kJDy9JCLDLTQoyX00Lz/dNC
3GTUQkPL1EKpMdVCk5jVQnb+1ULcZNZCQ8vWQqkx10KMl9dC8/3XQtxk2EJDy9hCqTHZQhCY
2UJ2/tlC3GTaQsbL2kKpMdtCEJjbQnb+20LcZNxCQ8vcQqkx3UIQmN1Cdv7dQtxk3kJDy95C
qTHfQhCY30J2/t9C3GTgQkPL4EKpMeFCEJjhQnb+4ULcZOJCQ8viQqkx40IQmONCdv7jQtxk
5EJDy+RCqTHlQhCY5UJ2/uVC3GTmQkPL5kKpMedCEJjnQnb+50LcZOhCQ8voQqkx6UIQmOlC
dv7pQtxk6kJDy+pCqTHrQhCY60J2/utC3GTsQkPL7EKpMe1CEJjtQnb+7ULcZO5CQ8vuQqkx
70IQmO9Cdv7vQtxk8EJDy/BCJjHxQhCY8UJ2/vFC3GTyQkPL8kKpMfNCEJjzQnb+80LcZPRC
Q8v0Qqkx9UIQmPVCdv71QmBl9kJDy/ZCqTH3QhCY90J2/vdC3GT4QsDK+EKpMflCEJj5Qnb+
+ULcZPpCQ8v6QsI1+0IQmPtCdv77Qtxk/ELAyvxCqTH9QhCY/UJ2/v1CWmT+QkPL/kImMf9C
EJj/QvP9/0JuMgBDomUAQ9SYAEMIzABDO/8AQ24yAUNgZQFD1JgBQwjMAUM7/wFDbjICQ6Jl
AkOTmAJDCMwCQzv/AkNuMgNDomUDQ9SYA0NJzANDO/8DQ24yBEOiZQRD1JgEQwjMBEM7/wRD
bjIFQ6JlBUPUmAVDCMwFQzv/BUNuMgZDomUGQ9SYBkMIzAZDO/8GQ24yB0OiZQdD1JgHQwjM
B0M7/wdDbjIIQ6JlCEPUmAhDCMwIQzv/CENuMglDomUJQ9SYCUMIzAlDO/8JQ24yCkOiZQpD
1JgKQwjMCkM7/wpDRTYLQ6JlC0PUmAtDCMwLQzv/C0NuMgxDomUMQ9SYDEMIzAxDO/8MQ24y
DUOiZQ1Dk5gNQwjMDUM7/w1DbjIOQ6JlDkOTmA5DCMwOQzv/DkNuMg9DomUPQ9SYD0NWzg9D
O/8PQ24yEEOiZRBD1JgQQwjMEEM7/xBDLTIRQ6JlEUPUmBFDkc0RQzv/EUNuMhJDomUSQ9SY
EkMIzBJDO/8SQ24yE0OiZRND1JgTQwjME0P6/hNDbjIUQ6JlFEPUmBRDCMwUQzv/FENuMhVD
YGUVQ9SYFUPGyxVDO/8VQy0yFkOiZRZD1JgWQ8bLFkM7/xZDbjIXQ2BlF0PUmBdDCMwXQzv/
F0NuMhhDomUYQ5OYGEMIzBhDO/8YQ24yGUNgZRlD1JgZQ8bLGUP6/hlDbjIaQyRmGkPUmBpD
xssaQzv/GkNuMhtDYGUbQ5OYG0MIzBtDO/8bQ24yHEOiZRxDk5gcQwjMHEP6/hxDLDIdQ4Rr
HUOTmB1DCMwdQzv/HUOwMh5DomUeQ9SYHkMIzB5DO/8eQ24yH0OiZR9D1JgfQ8bLH0P6/h9D
bjIgQ6JlIEPUmCBDCMwgQzv/IENuMiFDomUhQ5OYIUMIzCFDO/8hQ24yIkOiZSJDk5giQwjM
IkPKASNDbjIjQ6JlI0PUmCNDCMwjQzv/I0NuMiRDomUkQ9SYJEMIzCRD+v4kQ24yJUOiZSVD
k5glQwjMJUP6/iVDbjImQ6JlJkOTmCZDxssmQzv/JkMsMidDomUnQ9SYJ0PGyydDO/8nQ24y
KEOiZShD1JgoQwjMKEM7/yhDbjIpQ6JlKUPUmClDxsspQw==</AssayXData><AssayYData Points="400">ZwLMvJMK2rz1T768nlfHvBC8rbx8FpK8BuKVvOq3hbyeY5i8/pijvHQjn7z4fUu8sjWFvPnl
MbxF3Gu86zBAvPMzMrz6K1+8AAl9vC4XTrzjj2m84hluvLFwK7xlBGS8grhhvATGKrw+ukm8
HF4YvMxaLrywRSi8XqRBvHlm5buHCUK8VLk5vBwUYrsHjRC89swhvAm9ALx4cdC7MTOzu1Ql
wbu3i1u7PL65uxymqrvaRlO7ybC0u0/mAbvOGlK7N+GauaOlJbsBux+7dnVHu/hrKbvYZkk5
6j4JufyrJLmW2wC7AjGvutxBATuhS1Q7r6oNOm7I9Tqo0CA69xc2O+UDzDuKJOw7DL6bO2FV
qDppuZI7FZjXO3oJIzsJqNM7WkHIO6v7HTz3jBk8/k6aO/J/5DtGN+g7rCsgPMSONjwh6+E7
sfpIPJLqADxujVg8qa3wO1nQETzvykE89dAmPEq8cDwuCDM8QopTPPnjVzwx+Qw8pWCPPOvG
VTyTemY8V+CLPP4sOjztLYU8dWFuPGHbgjzuSX08BcZlPPWcXjyj/pA8U+d0PLqhpTyw8Gs8
LIGGPG6ofTwibHw8T4mbPJpakDybIpc8SaamPIIjnjxCbLs8dJi9PK/+ozz8aLI8MYXJPGLD
ljzaP7882deXPMj5qjxVya48nxPEPOCSqjzoXa48h/CuPGW4rzzQv9k8+1TOPHzH0DxNhLQ8
oNPZPI7FzTxBZ748nIX6PGg+0TzzyL48Ahz7PImf4jzyieo8CsH2PEMM2Tyj7Pg8T2TyPOoF
BT0ZqwY9G5ADPfQC8Dx28/A823QHPXNYAD0dzQY9mAsIPQzhCz2K6wY9o9APPYqrAj3Fl/o8
ducGPS4W+DxhFxQ9sZwEPbkyCj0VggQ9K2f5PA+pHT1CKRU9vy8XPfbnHD3uZxE9JtAJPXnC
ID0XrQ49+GwWPZ1EET3/sBs93Q0bPReBJT3hOSE9E+0bPRyYJD1FaRg94JMfPbj/Ij3jCiA9
pNohPZRiHj1BYRw90oUuPR0zPD2Ruyo9MhYXPaZLIz2gmTQ9GHQlPTrlKT1w0zE9TdEyPX/V
Lj0u0iU9Psg5PY4DMT39zjQ9XDcrPZvHOT2iAiI90/U3PdMsJD3fgS09itFDPXB9Rz3lajw9
SvkqPTr3Lj1INDU9tv1FPengUT1tlFU9mItFPaCWMj0aTT89k6o/PcyUQD3gT1c9YFI9PQBo
Pz34T0U9+k45PZOBSj2lEUA90XtNPcD6ST2RiUo9/2dcPafcUD2suVM9SuVHPWwPSz2BiVk9
cDpgPXTCYj2j2lw99aVIPdsVbD2Er1M9jIxLPUt6Tz3mr1Y9I8RSPdeUZT3lpmY9b4NcPbxC
ZT0YQF09iydRPbpvbj2yBGk96SJqPSzRYT1n4m09waBRPU4dXj3CDns987ViPYRrXj3h+Wg9
qWhuPfnTWD3z32Y9glR2PU9ldD1G/YA9H1KAPV1CdD3jIIA9VNZ7PSi7fj0VBIQ9zYdkPYOs
gj3yKYI9nb19Pf6NfT0BdoA9QseAPbSLhT3Y8nk9sm+CPYW5gT3Kook9M8N+PbMfgz3Tj3w9
EVCGPQjKhj2n3H09sS+HPUA3bD08OYc92zaIPRvafD1IWIY9enuMPcTThj0P24I9LeWKPX83
hz1134k9YiKCPQvLkD3ytIk9HPuJPUkdiD1B6YY9DYaOPcxolz34LY49JVSXPZ0mjT2wC5E9
HDWPPSGmjT2/B4w92ciUPQI/jT2qp4498pqOPUWIjT336I09XM6YPcuHij1G6489RKCTPZR/
lD0QNI89ZKmZPbwklD3zF5Q9KXaQPXIQlD1gxps9MaGePfgTkj1r+Jg9nk6fPbZblz13F5I9
jN+bPQudjz3aj6Y9ffWPPUZ0mT1iHaQ9C+KhPZa7kz2Vwps9TTGYPRTvmT2bwJ89OP+fPcqa
nz2yg6I9fXuYPeeapT1j3J89Cm6ePSpQnj0Q45k9avWcPY80nz0IYaU9/3SdPXxHpz0cAqM9
LiKnPTquoT3oDqY9pySlPbBgpD0f46E9JdWqPeGJsD0LZ6g9JrqfPW2lqD1D7qA97VumPaDT
pT2VAKs9kFerPVlLpD3EKqc92WOrPXAVpj1YiKc9qOKpPQ==</AssayYData></Step><Step><CommonData><SampleLocation>1</SampleLocation><SampleID></SampleID><SampleGroup></SampleGroup><SampleInfo></SampleInfo><SampleRow>E</SampleRow><SamplePlate>1</SamplePlate><WellType>BUFFER</WellType><Concentration>-1</Concentration><ConcentrationUnits>µg/ml</ConcentrationUnits><MolarConcentration>-1</MolarConcentration><MolarConcUnits>nM</MolarConcUnits><MolecularWeight>-1</MolecularWeight><Temperature>25</Temperature><StartTime>5535897</StartTime><AssayTime>30</AssayTime></CommonData><FlowRate>1000</FlowRate><StepType>BASELINE</StepType><StepName>Baseline</StepName><StepStatus>OK</StepStatus><ActualTime>30</ActualTime><CycleTime>0.2</CycleTime><AssayXData Points="150">+f4pQ+sxKkNfZSpDUZgqQ8bLKkP5/ipDLDIrQx5lK0OTmCtDxssrQ7f+K0MsMixDX2UsQ5OY
LEPGyyxDt/4sQ+sxLUMeZS1Dt54tQ4TLLUP5/i1D6zEuQx5lLkMcmi5DxssuQ/n+LkPrMS9D
HmUvQ5OYL0PGyy9D+f4vQ+sxMENfZTBDk5gwQ4TLMEO3/jBDLDIxQ19lMUOTmDFDxssxQ/n+
MUPrMTJDX2UyQ5OYMkOEyzJDt/4yQ24yM0NfZTNDk5gzQ8bLM0P5/jND6zE0Qx5lNENRmDRD
hMs0Q/n+NEMsMjVDHmU1Q5OYNUPGyzVD+f41Q68yNkMeZTZDUZg2Q8bLNkP5/jZDLDI3Q19l
N0OTmDdDxss3Q/n+N0PrMThDX2U4Q5OYOEPGyzhD+f44Q+sxOUNfZTlDk5g5Q8bLOUP5/jlD
6zE6Qx5lOkOTmDpDxss6Q7j+OkPrMTtDHmU7Q5OYO0OEyztDuP47Q+sxPENfZTxDUZg8Q8bL
PEO4/jxDLDI9Qx5lPUNRmD1Dxss9Q/n+PUMsMj5DX2U+Q5OYPkNJzD5DuP4+QywyP0OhZT9D
k5g/Q4TLP0O4/j9D6zFAQ19lQEOTmEBDxstAQ7j+QEMsMkFDX2VBQ76fQUPGy0FD+f5BQ+sx
QkNfZUJDk5hCQ8bLQkO4/kJDLDJDQ19lQ0NRmENDxstDQ7j+Q0PrMURDX2VEQ1GYREPGy0RD
uP5EQywyRUOhZUVDUZhFQ4TLRUO4/kVDLDJGQ19lRkNRmEZDhMtGQ7j+RkPrMUdDX2VHQ1GY
R0PGy0dD</AssayXData><AssayYData Points="150">vNaoPfaksj1ffqs9s8C0PYippD3xfK896zKsPaInrD2IxKg9Nr2rPRrTsD0fybU99FesPR39
sD0WiLQ9eUWpPaQmtj148bk9fLCuPRMUtj0eB6w9G7m1PZmAuD38hrY9ynazPU2zqz27X649
2dy7PVbEuj36rrw9zhi4Pb1auT1S7LU91+KtPZs3vD1/SLk98Qu9PT1pvT19PLc9OWy1PVPd
tj3n87k9aye8PWlIuD2ufcA9KuC+PYB+uz1k2sI9pTG/PSepxz3p0r09c9DAPQ7Uvj3rjL89
9zDBPS8cyD3OH8E9bAXDPQ/vvD1xUsM96V/CPSkPvz0iM7g9h4i6Pet6wD1Gocc9ZJW9PW0H
xz3nLsw9XE7GPT4Iyj0Ki7492BLDPfHqvT3VmcM95aLAPesZvz0QXsQ9tNrIPbnByT2Bsss9
wmbJPV+dwz0+78I9lFzTPWC6yj1JRNE9KnvNPTMBxj2elMQ9i37JPTtLzT1Q7sc9zWXOPbiz
zD1bts09+BzOPT801j2KMss9DyXKPcPfyz023s49i4LQPe7wzj2Czss9KIHLPdqe0j38pso9
MevaPaU6yT0X3sw9fNjQPQDFyj2s+9U9AlLNPRxO1T3TEc499ZvTPcDy1z04HNM9ltrMPUzl
2j1Nzdg9nBrYPcvZ4D2pOtQ9XLbfPdV12j3ZVNY9X37VPRZN1D2Jxtw9vP/WPR0P2T1l/+I9
Q+jgPd5/yj0pjts9nUbWPVcr2j3SH9Q9BIfaPcsO1j2smd89OfzdPbky2D0in9k9gwbjPSEj
2z2RGNk9</AssayYData></Step><Step><CommonData><SampleLocation>10</SampleLocation><SampleID>BG505 T332N SOSIP</SampleID><SampleGroup></SampleGroup><SampleInfo></SampleInfo><SampleRow>E</SampleRow><SamplePlate>1</SamplePlate><WellType>KSAMPLE</WellType><Concentration>-1</Concentration><ConcentrationUnits>µg/ml</ConcentrationUnits><MolarConcentration>31.25</MolarConcentration><MolarConcUnits>nM</MolarConcUnits><MolecularWeight>-1</MolecularWeight><Temperature>25</Temperature><StartTime>5574803</StartTime><AssayTime>180</AssayTime></CommonData><FlowRate>600</FlowRate><StepType>ASSOC</StepType><StepName>Association</StepName><StepStatus>OK</StepStatus><ActualTime>179.999</ActualTime><CycleTime>0.2</CycleTime><AssayXData Points="900">+f5HQywySENfZUhDUZhIQ4TLSEP5/khD6zFJQ19lSUOTmElDxstJQ/n+SUMsMkpDX2VKQ1GY
SkPGy0pDt/5KQ+sxS0MeZUtDUZhLQ4TLS0O3/ktD6zFMQx5lTENRmExDhMtMQ/n+TEPrMU1D
X2VNQ1GYTUOEy01Dt/5NQ+sxTkMeZU5Dk5hOQ4TLTkP5/k5DLDJPQx5lT0OTmE9DhMtPQ7f+
T0PrMVBDX2VQQ1GYUEOEy1BDt/5QQ+sxUUMeZVFDk5hRQ8bLUUO3/lFDLDJSQ19lUkOTmFJD
hMtSQ/n+UkMsMlNDX2VTQ5OYU0OEy1ND+f5TQywyVENfZVRDk5hUQ8bLVEP5/lRD6zFVQx5l
VUOTmFVDxstVQ/n+VUPrMVZDX2VWQ5OYVkPGy1ZDt/5WQ+sxV0NfZVdDUZhXQ4TLV0O3/ldD
LDJYQx5lWENRmFhDhMtYQ7j+WEPrMVlDX2VZQ1GYWUPGy1lDuP5ZQ+sxWkNfZVpDk5haQ8bL
WkP5/lpD6zFbQx5lW0NRmFtDhMtbQ/n+W0MsMlxDHmVcQ1GYXEOEy1xDuP5cQywyXUNfZV1D
k5hdQ4TLXUP5/l1D6zFeQx5lXkOTmF5DhMteQ/n+XkPrMV9DHmVfQ5OYX0OEy19DuP5fQywy
YENfZWBDk5hgQ8bLYEP5/mBD6zFhQ19lYUOTmGFDhMthQ7j+YUPrMWJDHmViQ1GYYkOEy2JD
uP5iQywyY0MeZWNDUZhjQ8bLY0O+/2NDLDJkQ19lZEOTmGRDhMtkQ/n+ZEPrMWVDHmVlQ1GY
ZUPGy2VDuP5lQywyZkMeZWZDk5hmQ8bLZkP5/mZD6zFnQx5lZ0OTmGdDxstnQ7j+Z0PrMWhD
YGVoQ1GYaEOEy2hD+f5oQ+sxaUMeZWlDUZhpQ8bLaUO4/mlD6zFqQx5lakNRmGpDhMtqQ7j+
akMsMmtDYGVrQ1GYa0OEy2tDuP5rQ+sxbEMeZWxDUZhsQ8bLbEO4/mxD6zFtQx5lbUNRmG1D
hMttQ7j+bUMsMm5DYGVuQ1GYbkOEy25DuP5uQ+sxb0NgZW9DUZhvQ8bLb0O4/m9D6zFwQx5l
cENRmHBDhMtwQ/n+cEPrMXFDHmVxQ5KYcUOEy3FDuP5xQ+sxckMeZXJDUZhyQ4TLckO4/nJD
6zFzQx5lc0NRmHNDhMtzQ7j+c0PrMXRDHmV0Q1GYdEPGy3RDuP50Q+sxdUMeZXVDUZh1Q4TL
dUP5/nVD6zF2Qx5ldkOSmHZDhMt2Q7j+dkPrMXdDbGd3Q1GYd0OEy3dD+f53Q+sxeENgZXhD
kph4Q4TLeEO4/nhD6zF5Q2BleUOSmHlDxst5Q7j+eUPrMXpDYGV6Q1GYekOEy3pDuP56Q+sx
e0NgZXtDUZh7Q4TLe0O4/ntDLDJ8Qx5lfENRmHxDxst8Q7j+fEMsMn1DHmV9Q5KYfUOEy31D
uP59Q+sxfkMeZX5DUZh+Q4TLfkO4/n5D6zF/Qx5lf0NRmH9DhMt/Q/n+f0MWGYBDjzKAQyhM
gEPCZYBDfH+AQ/WYgEOwsoBDKMyAQ8LlgENc/4BD9RiBQ7AygUMoTIFDwmWBQ1x/gUMWmYFD
j7KBQyjMgUPC5YFDXP+BQ/UYgkOPMoJDKEyCQ8JlgkN8f4JD9ZiCQ7CygkNJzIJDwuWCQ3z/
gkP1GINDjzKDQ0lMg0PCZYNDXH+DQ/WYg0OPsoNDKMyDQ8Llg0Nc/4NDFhmEQ48yhEMoTIRD
wmWEQ1x/hEP1mIRDj7KEQyjMhEPC5YRDfP+EQ/UYhUOwMoVDSUyFQ8JlhUN8f4VD9ZiFQ7Cy
hUMozIVD4+WFQ1z/hUMWGYZDjzKGQ0lMhkPCZYZDXH+GQ/WYhkOPsoZDScyGQ8LlhkNc/4ZD
9RiHQ7Ayh0NJTIdDwmWHQ1x/h0P1mIdDsLKHQyjMh0PC5YdDfP+HQzcZiEOPMohDSUyIQ8Jl
iEN8f4hD/JmIQ7CyiEMozIhDwuWIQ3z/iEP1GIlDsDKJQ7JNiUPCZYlDXH+JQ/WYiUOwsolD
ScyJQ+PliUN8/4lD9RiKQ7AyikMoTIpDwmWKQ1x/ikMWmYpDsLKKQ0nMikPj5YpDXP+KQxYZ
i0OPMotDKEyLQ8Jli0N8f4tDFpmLQ9Cyi0NJzItDwuWLQ3z/i0P1GIxDsDKMQ0lMjEPjZYxD
XH+MQxaZjEOPsoxDScyMQ+PljEN8/4xDFhmNQ7AyjUNJTI1D42WNQ3x/jUMWmY1DsLKNQ0nM
jUPj5Y1DfP+NQxYZjkOwMo5DSUyOQ5NojkN8f45DFpmOQ7CyjkNJzI5D4+WOQ3z/jkMWGY9D
sDKPQ0lMj0PjZY9DfH+PQxaZj0Owso9DScyPQ+Plj0N8/49DFhmQQ7AykENJTJBD42WQQ3x/
kEMWmZBDsLKQQ0nMkEPj5ZBDXP+QQxYZkUMSM5FDSUyRQ+NlkUN8f5FDFpmRQ7CykUNJzJFD
4+WRQ3z/kUMWGZJDsDKSQ0lMkkPjZZJDfH+SQxaZkkNUs5JDScySQ+PlkkN8/5JDFhmTQxIz
k0NJTJND42WTQ3x/k0MWmZNDHrWTQ0nMk0Pj5ZNDfP+TQxYZlEOwMpRDSUyUQ+NllEN8f5RD
FpmUQ7CylENJzJRD4+WUQ3z/lEMWGZVDsDKVQ0lMlUPjZZVDfH+VQxaZlUOwspVDScyVQ+Pl
lUOkAJZDFhmWQ7AylkNJTJZD42WWQ3x/lkMWmZZDsLKWQ0nMlkPj5ZZDXP+WQxYZl0OwMpdD
SUyXQ+Nll0N8f5dDFpmXQ7Cyl0NJzJdD4+WXQ3z/l0P1GJhDsDKYQ0lMmEPjZZhDXH+YQxaZ
mEOwsphDScyYQ8LlmEN8/5hDFhmZQ7AymUNJTJlD42WZQ3x/mUMWmZlDsLKZQ0nMmUPC5ZlD
fP+ZQxYZmkOPMppDSUyaQ+NlmkN8f5pDFpmaQ7CymkNJzJpDwuWaQ1z/mkMWGZtDsDKbQ0lM
m0PjZZtDfH+bQxaZm0OPsptDScybQ+Plm0N8/5tDFhmcQ7AynENJTJxDwmWcQ3x/nEMWmZxD
j7KcQ9/PnEPC5ZxDfP+cQxYZnUOwMp1DSUydQ8JlnUN8f51DFpmdQ7CynUNJzJ1D4+WdQ3z/
nUMWGZ5DsDKeQ0lMnkPjZZ5DXH+eQxaZnkOwsp5DScyeQ8LlnkN8/55DFhmfQ48yn0NJTJ9D
42WfQ3x/n0P1mJ9DsLKfQ0nMn0Pj5Z9DfP+fQ/UYoEOwMqBDKEygQ+NloENcf6BDFpmgQ4+y
oENJzKBD4+WgQ3z/oEMcGqFDjzKhQ0lMoUPjZaFDfH+hQxaZoUOwsqFDScyhQ+PloUN8/6FD
FhmiQ7AyokNJTKJDCmeiQ3x/okMWmaJDsLKiQ0nMokPj5aJDfP+iQxYZo0OwMqNDSUyjQ+Nl
o0Ncf6NDFpmjQ7Cyo0MozKNDwuWjQ3z/o0MWGaRDsDKkQ0pMpEPjZaRDfH+kQxaZpEOwsqRD
SsykQ+PlpEN8/6RD9hilQ7AypUMoTKVDwmWlQ3x/pUMWmaVDsLKlQ0rMpUPI5qVDXP+lQxYZ
pkOwMqZDSkymQ+NlpkNcf6ZDN5mmQ7CypkNKzKZD4+WmQ1z/pkMWGadDsDKnQyhMp0PjZadD
fH+nQxaZp0OwsqdDSsynQ8Llp0Nc/6dD9hioQ7AyqENKTKhD42WoQ3x/qEMWmahDsLKoQyjM
qEPC5ahDfP+oQ/YYqUOPMqlDKEypQ8JlqUN8f6lDFpmpQ7CyqUMozKlDwuWpQ3z/qUMWGapD
sDKqQ0pMqkPjZapDfH+qQxaZqkOwsqpDSsyqQ+PlqkN8/6pDFhmrQ7Ayq0MoTKtD42WrQ3x/
q0MWmatDsLKrQ0rMq0PC5atDfP+rQxYZrEOPMqxDSkysQ7RorEPEgKxD9pisQ4+yrENKzKxD
4+WsQ3z/rEMWGa1DsDKtQ0pMrUPjZa1DfH+tQ/aYrUOwsq1DSsytQ8LlrUOe/61DFhmuQ7Ay
rkMoTK5D42WuQ3x/rkMWma5DsLKuQ0rMrkPC5a5D5QCvQ/YYr0OPMq9DSkyvQ8Jlr0N8f69D
FpmvQ4+yr0MozK9DwuWvQ3z/r0MWGbBDsDKwQyhMsEPjZbBDXH+wQ/aYsEOPsrBDKMywQ8Ll
sEN8/7BDFhmxQ7AysUNKTLFD42WxQ3x/sUP2mLFDsLKxQ0rMsUPC5bFDfP+xQxYZskOPMrJD
KEyyQ+NlskNcf7JDFpmyQ7CyskMozLJD4+WyQ1z/skMWGbNDsDKzQ0pMs0PCZbNDXH+zQ/aY
s0OPsrNDSsyzQ+Pls0O+/7NDFhm0Q48ytEMoTLRD42W0Q1x/tEP2mLRDj7K0QyjMtEPC5bRD
fP+0QxYZtUOwMrVDKEy1Q+NltUNcf7VD9pi1Q4+ytUNKzLVDwuW1Q3z/tUP2GLZDjzK2Q0pM
tkNYabZDfH+2Q/aYtkOwsrZDSsy2Q+PltkNc/7ZDFhm3Q48yt0MoTLdD42W3Q3x/t0MWmbdD
j7K3Q0rMt0PC5bdDXP+3QxYZuEOPMrhDKEy4Q8JluEN8f7hD9pi4Q7CyuENKzLhD4+W4Q3z/
uEP2GLlDjzK5Q6xMuUPCZblDXH+5Q/aYuUOwsrlDSsy5Q+PluUNc/7lDFhm6Q48yukNKTLpD
42W6Q1x/ukMWmbpDj7K6Q0rMukPj5bpDfP+6QxYZu0OPMrtDSky7Q+Nlu0Ncf7tD9pi7Q7Cy
u0NKzLtD4+W7Q1z/u0P2GLxDjzK8QyhMvEPjZbxDXH+8QxaZvEOwsrxDKMy8Q8LlvEN8/7xD
9hi9Q7AyvUNKTL1D42W9Q3x/vUP2mL1DsLK9QyjMvUPC5b1D</AssayXData><AssayYData Points="900">TQ3lPVUzzT1Q5Ms9fqG9PdDwpj3MdqU9ci2aPVasmD10rJI9j6uRPfF3gj0DOYM9oLBqPSO8
aj33Dmo9maJnPZO0Zz0XCVE9tXpaPYncaj08CGM97OxaPWrpWT3kGm89KqFSPWsBaj1ek1Q9
68lYPe46XT33EGM9S7VIPZLeWz2qP1k9BGpoPd7TbD1JM089pPdXPRppYD01R2893iBkPTe9
Yz3oXmE9C8ZTPZOQeT2g4mY9a21qPTUPXT0UHGI9ZqVWPfJ7WD0ss289EONePVOtYD23S2E9
weFnPSx5az2D2nM9ZuNmPbNUZj3UOHc97+9vPf36ez38iG49lBpuPeqXZz2+Jm490YdtPdqP
Yz3e52s9WZOBPU0Xez3VUG093IZoPW/Cdj2YN2c9C2VvPdRsdj1+PnU9iwB/PdNLbT0URX89
Hj+APWmueT0hx3M9vPhzPVm9bz3tdHs9I118PeQkgD0r1XU9xc15Pciggz37v4I9RTFyPXxA
fT0Dn3893zqCPX0OeT3yroo9KVWDPaayfz1EaIM9W+B4PWtvhD1+9Xs9SDCDPfRrgT2MKXc9
s3SAPcu6hD2+x3w9sI97PWHfiT3Fm4Q9LT2HPbylfD2x+4U9JmyLPWeLgT3bAYg903SLPbWh
fT2JxoU9/2h/PZkghj1aSYM9xbqKPVEyjj2xkYs94lyIPSg1hT3AuIc9VxeGPVguiz3PDIc9
U0WCPY2xjz1j+YM901OMPevVhz0KTog9oDeIPWODiz0lB4o9fQ6GPTCCjj1HSoY9Lp2IPczo
ij0VnoY9uL2OPQYuiT0BWIg9ggKFPdTujj28dIc9cp+OPYEwgz0X54w9mVSIPS+Qlz11h4g9
rfOJPfcOkD1M1JI9XZORPbRDlj0MK5M9wxqWPdAYjj15cpE9k1mWPcBWkj1dTos9lCeOPVnn
kj2hL5A9ENCOPVWMjj3/FIo9X/6TPYIrlj2Jl5E9DSOLPWUPmD1iMo8920CVPT6Vkj2jg5A9
siybPcm0mj3f6ZY9/QucPSINmj3GyJI94NGYPdvHkz30rp49iDeUPcGQlz3snZE9dCOcPR2W
mz0My5s9af2aPbCSlj0M8ZU9KQOlPQQhkz1niJY92FiRPdsFkj3ObZc9lIGWPWSVmz1E0aA9
7wagPQlNlz20nZc9lXyZPdZCnz1/SqE9GMeiPfi+nD2w7Z096syjPaSSnD2dkqg9CzmiPZlV
mD28lKE9q++nPeBRnD2Pkpw94H2fPRZuqz3wPpo90MmjPfU9oD2nLpk9S7eePVo7pz0E8aA9
LoeaPZ1Lnz3WEqM9z7+iPSqDnj04PqA9CvikPSkDqT1Ox6Y9fRWjPYjooT2Z5pc9E5yjPcv1
pz1brag9OgOrPbVYpj0Hcaw9uBGpPZcjpz1CK649ZRSuPVPLoj0i86Y9BZajPdP8pj1np6I9
fLevPXJopz2cmaQ9qJWmPVKlpj0efaI9C0KoPdkkrj3aWKU9hUmoPZ+wpD2Q6Kk9ZrapPWr0
pT0Vxak9GOyuPStzsD1v2qg9rZ+qPfZZsD2f6qs9ibCdPWPHoj1qqLQ9KSiwPYPksj3OLbc9
6cOqPTz3uD2SLbE9nKKrPZ1aqj0DzLg9i3myPei6qz2Ep6k9ev2sPY/brT3wkrE9fFSvPRz3
pj1+v7Q9QVOtPTxIqD08ebA9OAOvPd/aqz2mTLQ94E6uPUEjtz1Qw7Q9I6WzPQjNtz0BorI9
Ar+wPU+Etj3vtbg9KDC1PbYptj1y37U9d3KzPcVatD05tLU9sF+0PYqatT3N07Q9Z+yxPR7u
uz02QbU9rbTDPYYnuD28/qg98uy9PUDfqz1/4rk98Z63PY0rtj2Jnrs9bIHAPZZ8vj3SZbc9
oyq2Par1uj3677E9Mdu7PQh1vj1IhbY9bi64PZ10uj356cQ9U4qrPePvuj2kdbc93fq0PX30
wT2YO7M9F+a3PQY4uD00yLc9eq+zPTjHvD0RV709JqS3PatZvj3w6rs9XA3IPfusvD14KMI9
Gxy+PQGlvD1A1Lc9HUu4PbIcwj1VtLk9Hny/PeNRuz1jtb09H/a9PU9dwT1Sqr89bai/PQSw
vj2nTrQ9nQrDPY9gvj0KE789o5+/PcuuyD32Tbs95Uu4PVayvz19F8I9fGK8PUSUwT1bbLs9
Y0HEPXjAwj0Z1b09H0C/PSj6xz2fG8g97GnEPXviyz0wTcY99ajEPe0twD3EGL49FpLFPZeR
wj0Vpb893e/BPTQvyT0y3cE9TNDEPVCIvz0Y27494/rGPd5BxT3wJsI9fWW+PeVZzD1cbsc9
MTjFPdTxvj3SD8g9Te/GPdtVxT28zsY9JdbJPV+WxT3NRcc9MkPEPWv7wj3ZM8M95w/PPRcj
xT35gMU9LNnDPbg3yj1Dwsw9d8TFPZ+cxD25v8w9lOTJPUTKyz3HWsk9Y6XNPT8Ixj0o4ck9
nIDaPVGyzT0WiM89e1vOPYunyD0oYMM9DzXCPW5dyz2JNss97OXLPZNMzD20QM491oPLPbaZ
zD0f/8k9UILNPbVE0D2DB9Q9pOXTPdAD1T2zeMk9XfjKPRhUzT0hy889T1POPc6fyT2OPdI9
2OvLPUQHzz1TBMw95HHNPbmU0j16zdA9rXLRPTZyyj0LJM89uY3VPQBN0j3C8dY9Q6DPPR0B
zz1Tfs89C1HVPeuayj2g4NU9A0vNPQ102T0EXc49CL7SPUAvxj2kztU9aN7LPQzv1D2SHss9
9wTTPa+40D3pGdQ9ZA/VPVYr1T0OgtM9ZtPRPWI21T3lotY91YPWPdOv0T0ot9M9vzvWPQ9E
1D3j7tQ9P23VPTKw0j2Ymdg9rw3ePToy1T2AJd49a3XbPSBc2D0z6tU9V3bYPaaO1D04a909
u8PjPbuF2j26H9A9rhbYPYoJ1z3Entw9S8HXPRCu2j0wVtw9lVLYPWOo3D1Ip9s9i8bdPa5b
4T0/S9k928LfPdBi3T1alNQ9rorZPfPw2j1hwNk9LwHpPbbJ3T0qbdg9Oo/dPc/K3j1+EeA9
B13fPXpq1T3p4tw9rmDjPW/M3T2nbd894LrbPaf+3D22KuA988DbPXUS2z39ed89Tr/aPQji
5D0YoeU9ELvdPVgc3D3wCd49k/rdPdc/5D1UN+I9QkTdPeMg2z3rdeE9FkLnPaAR5T1PbuE9
x8DcPTC93z3nA909YEDZPQ7g3z0NCeI9usbkPdb83D1m2OA9yIzYPR2y5D1rBOA9pRndPUIu
3D3ri+Q9DHvkPSzr4z1JDds93hroPUQS6D1LB+E9GnXcPQLm3z0PfOc9WeTePc1l5D2BNug9
ld/mPV1a3z1TCeQ9t2vgPRwD4D3/i+k9GablPcXE6D1hiug9EfThPfsz5D39TOQ9dTnpPWy1
4D3Zm+s9pR/qPVrI3z0rK+E9AHblPc0n5T193uk9np3nPa+m6j1UdeY9ApzgPVVl5D0Zw+k9
rUTvPcUp7j0Evd89zn/xPeYR7j1cFOQ9JXnqPbDO6z15NvE91tboPeTk5T3p3/A9I3rvPc87
6D3cQuA9eznmPWwq6T0r0vE9HCjlPV9q8D0fMek9OSfrPVK16D34de899YzrPfDz7D1Uyeg9
5JbtPS577T2pgvI9zTLsPacG5z3/XeI9ZoLpPf797D15ivA9waDoPQMx8T2abu495bPtPfDq
7z1JzfE9yJn1PeHl7D0Sc/A9O0T0PUGn8z2G2PY9sLz0Pcen8j1xMvM9+9LzPZ5+7z2X0Oo9
ZqryPY/D7z3St/o9I+LvPWlR8T1mVvA9Ldn6PXYA8T3fR/E9Zqb3PeLu6D0RE+o9a83rPSkY
9D3hy/M94zfuPbwG9z3uwOc9VG/zPRJj+T1Wp/I91k32PWsC5z2sIvM9bQr0PVt86z2/wPE9
JNf0PabY8T1B5/c9ejL8Pc177z2kTuo9Q3rzPU4a8z3YHPU9JwXyPamw9D0AkO89+WHyPbbf
8z1Cu/g9tVztPVU48z0PPvk9WnrzPWIF9z1+c/E92Yz3PabO9j1vIfc9ej35PfxH9D2ZWfM9
udr0PdWQ9j0UPvc9Zjn3PT1b/D2CjPQ9UEz3PSgC9j3sofk9DYT5PU/p+j2Hke89dLDrPSY7
7j1etvw9/WP9PT6o7z2Ekfw985H/PQSQ+z3RQQA+5w/2Pcj69z3td/09OjL1PWnV/j1Ii/c9
ZRT7Pa3V9D2bsgA+5QQAPsRQ+z0Hqvo9B1j4Pd39AD4A0vo9hrj8PRFVAT5b7/Q9/Pj2PYJ4
Aj6r8/k9jDb0Pdmk9T3tZQI+PS70PV3o9T1LcPQ92e0APjMoAD7rv/c9GuX/PS68/D2OSwA+
tw0DPudoAD7zPfo90GL6PUd1+T32iAA+ydL9PeNMAj5qsgE+WoUEPmVRAT5R4fg9qNkAPooX
/j369AE+t9sCPkjSAD4jGPs90w4BPj4+Aj69LAE+txD9PQjCAT7Yivk9i/0DPg7H/z3vowI+
QqH/PaPG+T0vzAM+BaUCPqc3AD5sdPw9DOsDPo9mAz5bwQE+sGcBPn3eBT4WVwE+qlMCPu5k
Az7fmgE+BBwBPlii+j3/9wA+BysDPrncAT7lTwQ+zvsFPrQRAj41N/49rCoCPhsbAD7dEAU+
R8UDPs4jBD64YgM+sm7+PUJwAj7fpwI+Lt0CPifv/j1IrgU+PEcHPv2tAj7UUgI+BMkCPjlM
BD6jxwI+4gT/PQK2Aj7MIwE+pXAFPul1BD7hwQc+a28FPldlAz7flQg+tEcEPjnrAz6HtQU+
Wb8BPnMfAz7NIwE+JmgDPkpAAj4VTAc+zAf/Pab1BT67UgM+</AssayYData></Step><Step><CommonData><SampleLocation>1</SampleLocation><SampleID></SampleID><SampleGroup></SampleGroup><SampleInfo></SampleInfo><SampleRow>E</SampleRow><SamplePlate>1</SamplePlate><WellType>BUFFER</WellType><Concentration>-1</Concentration><ConcentrationUnits>µg/ml</ConcentrationUnits><MolarConcentration>-1</MolarConcentration><MolarConcUnits>nM</MolarConcUnits><MolecularWeight>-1</MolecularWeight><Temperature>25</Temperature><StartTime>5763822</StartTime><AssayTime>180</AssayTime></CommonData><FlowRate>600</FlowRate><StepType>DISASSOC</StepType><StepName>Dissociation</StepName><StepStatus>OK</StepStatus><ActualTime>180</ActualTime><CycleTime>0.2</CycleTime><AssayXData Points="900">XP+9Q/YYvkOPMr5DCEy+Q8JlvkNcf75D9pi+Q26yvkMpzL5DJea+Qzv/vkP2GL9DbjK/QylM
v0PCZb9DXH+/Q/aYv0OPsr9DKcy/Q6Llv0Nc/79D1RjAQ24ywEMpTMBDwmXAQ1x/wEMWmcBD
brLAQwjMwEPC5cBDXP/AQ/YYwUNuMsFDKUzBQ2ZmwUNcf8FD9pjBQ4+ywUMpzMFDouXBQzv/
wUPVGMJDbjLCQwhMwkNFZsJDXH/CQ/aYwkNussJDKczCQ6LlwkNc/8JD1RjDQ24yw0MITMND
wmXDQ1x/w0P2mMNDj7LDQwjMw0Oi5cNDXP/DQ9UYxEOPMsRDCEzEQ8JlxEM7f8RD9pjEQ26y
xEMIzMRDEOjEQ1z/xEPVGMVDjzLFQylMxUPCZcVDXH/FQ/aYxUNussVDCMzFQ6LlxUM7/8VD
9hjGQ9EyxkOsTMZDomXGQzt/xkPVmMZDj7LGQwjMxkOi5cZDO//GQ9UYx0OPMsdDCEzHQ6Jl
x0Ncf8dD9pjHQ4+yx0MpzMdDwuXHQ9//x0PVGMhDbjLIQwhMyEPjZchDXH/IQ9WYyENusshD
KczIQ6LlyENc/8hD9hjJQ24yyUMpTMlDwmXJQ1x/yUPVmMlDorXJQwjMyUOi5clDXP/JQ/YY
ykO2M8pDCEzKQ6JlykM7f8pD1ZjKQ4+yykMIzMpDwuXKQ1z/ykPVGMtDjzLLQylMy0OiZctD
O3/LQ/aYy0NusstDCMzLQ8Lly0Nc/8tD9hjMQ48yzEMITMxDwmXMQzt/zEPVmMxDj7LMQ4vM
zEPC5cxDO//MQ/YYzUOPMs1DKUzNQ6JlzUNcf81DFpnNQ4+yzUMIzM1DouXNQ1z/zUOaGc5D
bjLOQwhMzkPCZc5DO3/OQ9WYzkNuss5DKczOQ6LlzkNc/85D1RjPQ24yz0MITM9DwmXPQzt/
z0M3mc9DbrLPQ83Mz0Oi5c9DXP/PQ/YY0ENuMtBDCEzQQ8Jl0ENcf9BD9pjQQ26y0EMpzNBD
ouXQQ1z/0EPVGNFDbjLRQwhM0UOiZdFDAIDRQ9WY0UNustFDKczRQ6Ll0UNc/9FD1RjSQ24y
0kMITNJDomXSQ1x/0kPVmNJDj7LSQ57P0kOi5dJDXP/SQ9UY00MzM9NDCEzTQ6Jl00Ncf9ND
9pjTQ/Ky00MIzNNDouXTQ1z/00PVGNRD0TLUQwhM1EPCZdRDO3/UQ/aY1ENustRDKczUQ6Ll
1EM7/9RD1RjVQ48y1UMITNVDwmXVQzt/1UP2mNVDbrLVQwjM1UNM59VDO//VQ9UY1kNuMtZD
CEzWQ6Jl1kM7f9ZD1ZjWQ4+y1kMIzNZDwuXWQ1z/1kP2GNdDbjLXQylM10OiZddDO3/XQw6d
10NustdDCMzXQ6Ll10Nc/9dD9hjYQ24y2EMITNhDomXYQzt/2EPVmNhDj7LYQwjM2EOi5dhD
O//YQ9UY2UNuMtlDCEzZQ6Jl2UM7f9lD1ZjZQ4+y2UMpzNlDwuXZQzv/2UPVGNpDbjLaQylM
2kPCZdpDO3/aQ9WY2kOPstpDCMzaQ6Ll2kM7/9pD1RjbQ24y20MITNtDomXbQzt/20PVmNtD
brLbQwjM20NM59tDO//bQ9UY3EOPMtxDCEzcQ6Jl3EM7f9xD1ZjcQ4+y3EMIzNxDouXcQzv/
3EP2GN1D8jLdQylM3UPCZd1DO3/dQ9WY3UOPst1DCMzdQ6Ll3UM7/91D1RjeQ24y3kMITN5D
omXeQzt/3kPVmN5DbrLeQwjM3kOi5d5Dff/eQ9UY30NuMt9DKUzfQ6Jl30M7f99D1ZjfQ26y
30MIzN9DouXfQzv/30PVGOBDbjLgQwhM4EOiZeBDO3/gQ/aY4EP4s+BDCMzgQ8Ll4EM7/+BD
eRnhQ24y4UMITOFDomXhQzt/4UM3meFDj7LhQwjM4UOi5eFDO//hQ/YY4kNuMuJDCEziQ6Jl
4kM7f+JD1ZjiQ26y4kPNzOJDwuXiQzv/4kPVGONDjzLjQ0pM40OiZeNDO3/jQ9WY40NusuND
2c7jQ6Ll40M7/+ND1RjkQ24y5EMITORDwmXkQzt/5EPVmORDbrLkQwjM5EOi5eRDXP/kQ/YY
5UNuMuVDCEzlQ6Jl5UM7f+VD1ZjlQ26y5UMIzOVDwuXlQzv/5UM3GeZDbjLmQwhM5kOiZeZD
O3/mQ9WY5kNusuZDCMzmQ8Ll5kM7/+ZD1RjnQ24y50MITOdDomXnQzt/50PVmOdDbrLnQwjM
50Oi5edDO//nQ/YY6ENuMuhDCEzoQ6Jl6EM7f+hD1ZjoQ4+y6EMIzOhDwuXoQ1z/6EPVGOlD
bjLpQwhM6UOiZelDXH/pQ9WY6UNusulDuM7pQ6Ll6UNc/+lD9hjqQ24y6kNqTOpDomXqQzt/
6kPVmOpDbrLqQynM6kOi5epDAADrQ1gZ60OPMutDCEzrQ+Nl60Ncf+tD1ZjrQ26y60NKzOtD
ouXrQzv/60PVGOxDbjLsQylM7EOiZexDXH/sQxaZ7ENusuxDKczsQ2bm7ENc/+xD9hjtQ24y
7UMITO1DwmXtQ1x/7UP2mO1DbrLtQynM7UPC5e1DXP/tQ/YY7kNuMu5DKUzuQ8Jl7kNcf+5D
ZJvuQ4+y7kMpzO5DouXuQ77/7kP2GO9DjzLvQwhM70OiZe9DXH/vQ/aY70Nusu9DCMzvQ8Ll
70Nc/+9D9hjwQ24y8EMITPBDomXwQ1x/8EP2mPBD8rLwQynM8EPC5fBDff/wQ/YY8UOPMvFD
KUzxQ89n8UNcf/FD9pjxQ4+y8UMpzPFDwuXxQ1z/8UP2GPJDjzLyQylM8kPCZfJDXH/yQ/aY
8kOPsvJDKczyQ8Ll8kNc//JD9hjzQ48y80MpTPNDwmXzQ1x/80P2mPNDj7LzQynM80PC5fND
ff/zQ/YY9EOPMvRDKUz0Q8Jl9EOkgPRDhZv0Q4+y9EMpzPRDwuX0Q1z/9EP2GPVDjzL1QylM
9UPCZfVDXH/1Q/aY9UOPsvVDKcz1Q8Ll9UNOAvZD9hj2Q48y9kMpTPZDZmb2Q1x/9kP2mPZD
0bL2QynM9kPC5fZDXP/2Q/YY90OPMvdDKUz3Q8Jl90Ncf/dD9pj3Q4+y90MpzPdDwuX3Qzv/
90P2GPhDjzL4QylM+EPCZfhDXH/4Q/aY+EOPsvhDKcz4Q8Ll+ENc//hD9hj5Q48y+UMpTPlD
wmX5Q1x/+UP2mPlDj7L5QynM+UPC5flDAAD6Q/YY+kOPMvpDKUz6Q8Jl+kNcf/pD9pj6Q7Cy
+kMpzPpDwuX6Q1z/+kP2GPtDjzL7QylM+0PCZftDXH/7Q/aY+0OPsvtDKcz7Q8Ll+0Nc//tD
9hj8Q48y/EMpTPxDwmX8Qzt//EPVmPxDj7L8QynM/EPC5fxDXP/8Q/YY/UOPMv1DKUz9Q8Jl
/UNcf/1D9pj9Q4+y/UMIzP1DouX9Q1z//UP2GP5DEjP+QylM/kPCZf5DXH/+Q/aY/kOPsv5D
Kcz+Q8Ll/kNc//5D1Rj/Q48y/0MpTP9DwmX/Q1x//0P2mP9Dj7L/Q0rM/0PC5f9DXP//Q3sM
AEQ3GQBEFCYAROEyAESuPwBEe0wARDdZAESYZgBE4XIARK5/AER7jABESJkARBSmAEThsgBE
rr8ARHvMAERI2QBEFOYAROHyAESu/wBEewwBRDcZAUQUJgFE0TIBRHlBAURqTAFESFkBRBRm
AUThcgFErn8BRGqMAURImQFEFKYBROGyAUSuvwFEe8wBRDfZAURm5gFE4fIBRJ7/AUR7DAJE
SBkCRAQmAkThMgJErj8CRHtMAkRIWQJEFGYCRNFyAkSufwJEe4wCREiZAkQEpgJE4bICRK6/
AkR7zAJESNkCRBTmAkTh8gJE8P8CRHsMA0RIGQNEFCYDROEyA0SuPwNEe0wDREhZA0SYZgNE
4XIDRJ5/A0RqjANESJkDRBSmA0ThsgNEnr8DRHvMA0RI2QNEBOYDROHyA0Su/wNEagwERHkZ
BEQUJgRE4TIERK4/BERqTARESFkERBRmBETRcgREnn8ERGqMBERImQREFKYERAKzBESuvwRE
e8wERDfZBEQE5gRE0fIERK7/BER7DAVESBkFRBQmBUThMgVErj8FRHtMBURIWQVEFGYFROFy
BUSufwVEe4wFREiZBUQEpgVE4bIFRK6/BUR7zAVEN9kFRATmBUTh8gVErv8FRHsMBkRIGQZE
FCYGROEyBkSePwZEe0wGREhZBkQUZgZE4XIGRK5/BkR7jAZESJkGRBSmBkThsgZEnr8GRHvM
BkRo2QZEBOYGROHyBkSu/wZEagwHREgZB0QUJgdE4TIHRK4/B0R7TAdEHFoHRBRmB0ThcgdE
nn8HRHuMB0RImQdEBKYHROGyB0SuvwdEe8wHRDfZB0QU5gdE0fIHRK7/B0RqDAhESBkIRAQm
CERANQhErj8IRHtMCERIWQhEFGYIROFyCESufwhEe4wIRDeZCEQUpghE0bIIRK6/CER7zAhE
SNkIRBTmCETh8ghErv8IRGoMCURIGQlEFCYJROEyCUSuPwlEe0wJREhZCUQUZglE0XIJRK5/
CURqjAlEN5kJRBSmCUQSswlEnr8JRHvMCUQ32QlEFOYJRNHyCUSu/wlEewwKRDcZCkQUJgpE
4TIKRK4/CkR7TApESFkKRARmCkThcgpEnn8KRLyMCkRImQpEFKYKROGyCkSevwpErMwKREjZ
CkQU5gpE4fIKRK7/CkRqDAtESBkLRBQmC0TRMgtErj8LRHtMC0Q3WQtEqGYLROFyC0SefwtE
e4wLRDeZC0QUpgtE4bILRJ6/C0R7zAtESNkLRFbmC0Th8gtE</AssayXData><AssayYData Points="900">bbPcPYm35j0RrvI9dMwEPiNGCz6DARI+IMwdPr8zIT7LXiI+4WMmPuRbLT5YPDA+PuMuPq99
MT5wDjM+Tgk3PriiNj47KDs+OCM3PgD6OT7OvT0+qgs8PiHDPD6mtjw+bB1APsgtPj4mhT4+
QrFAPmG9PD4BqD8+xiU+PpqAQD7Eiz8+rqZAPoYfRD6kFUI+sqhCPqilQj48zUM+MNZBPitE
Qz4y7kE+3R5CPhqsRD7C/kI+QqJEPoT4RD5sakk+oA5DPpZzRT4oLEU+lXhAPjpMQz5IlUM+
JQ1CPsbsST6hQkM+w55EPlOrRz5V9UU+bHtIPmRhQj5JCkY+kuRBPgMtQj4Vdks+aIREPqZ2
RD6Gt0Q+gaVGPij2RD6/WUU+MytBPvPcST7mwEk+l9VFPjBqRj4SZUc+xH1GPiekRT6cOko+
ipVGPi0mRj4i1UM+tqFLPlmlRj5dnkc+U7ZDPuj3RD79RkU+kDZKPt/IRj7wuEs+o6FEPhrY
Rz6lE0M+BC5MPko+Qz7MQEU+m8ZFPpY4Sz5nhUU+FFJIPmjBRT5XO0Y+xn9JPh/nQj5xfkY+
3YhDPjsCST6v90k+rbpLPk5ERj735Eo+2mNFPvbaRz4d40k+TclOPuahST7tHkw+Ky5EPrp3
TT6bEko+5gpJPu2jSD5uh0k+t1tGPkl8Rz7JCU0+WIFPPm56Sj6r30c+ykhGPsziSD5UKkc+
QZFGPvBGST4kHkk+MrdHPrECSD7CdEk+QXFHPv/lRD5lBUs+7QdLPo/MTj61y0s+nBBHPjLN
Rj5ZlEg+FOdKPiKCSz6LMUo+eiRJPhhiSz7chEY+bdRHPtc3Tj4UNE0+O1dLPhWKUD4RZEk+
o9VLPmNJSj6skE0+gDBMPv6FTT5fmk0+xthKPoE3Sz64SUk+rz5NPlkdTT5Ob04+uyNLPs0m
Sz6ZMEU+uoJLPtxKTD5VJ0o+V2BNPiKtTD6lWEk+cz9NPgIrTT6I5Us+lahLPtrJSj77YEw+
SbRIPk94Tj6Aekk+GTVNPnl5TT7pu0o+GT5KPrZiTz4rCEk+ZD1PPgrkSz4M2Es+PnRMPpn2
Sz6rvk4+kIVOPrMSSz6c1Ew+anlMPquSTT78LU8+T+ZKPlhkTD4VOkw+vfNNPr2cTz5XIFE+
vtFHPrVlTT7BElA+CpBOPuVoTj50zVA+dMhQPs8LUj7CiFE+LUlPPo+cTD52f08+XzlKPsod
Sz5Kck4+AT1NPgsNTj7PmU8+/jBOPoVCUD4uLk4+yZROPksMUj6+QlA+2FVRPlskUz43yU8+
GDBSPvz5Tz7OolQ+0bRPPuCNTj6Fx0o+IMtOPgd+UD5k6U8+h6dQPknUUz4SNFI+WS5RPmfe
Uz6hvVU+T0hRPgzCUD486E4+hHBQPvegTz7PblQ+bkJWPrTnTz6zFE4+GapOPmYJUD6Lbko+
nUhRPmHdUT6xR1I+IPhRPrmXUT5If1M+qzhRPnS4UD4up08+YEhSPvcsTz6ay1I+utpPPpo/
VD7AcVA+rjhRPjbQUz5YrVI+Di1RPu6WUD7kjlQ+/mFSPtHYTj7htFM+NnlQPuAwUD4dqFU+
zyFZPuWgUz6M8FU+B49RPhTXUz4YHFA+ZjtSPn3wVT4gPlQ+9C5QPodOVT5o8FE+S+1UPvU5
VD4O61M+EHVUPjGMVD5Jc1c+yLNRPoLqVj6TklA+1jpUPhDQUj67FFc+4QBUPk7QUD49R08+
O3NVPq/8Uz5C9FA+w3hUPpnBUT4bV1M+mlRSPtMuUT7kLFQ+5XVWPkUkVT6UQVc+cIRSPna5
Uz6Fd1k+JO9VPrK7VT5bVVQ+ne1XPoKtVD5ocFU+/g9SPiAhVj4zZFY+/TlSPl/vVT4pXVg+
IdxVPqqFWD4QklU++AFTPk8kWD7Bv1g+EolVPtlUVj5Ek1Q+861WPiDBWz6yUFU+Xf5WPpcZ
Uj7SOFg+tj1YPoF7Vz7wnlQ+QxxRPrRpWD7ik1c+a/RaPkqWVj7L81k+TnZVPiU3Wj6HjVc+
CTFbPiSFVz4phFM+21FSPvpNVj6gpVc+nSRWPvkQWz6Dg1Y+7URdPu3ZWT6tYVo+6llZPlI/
Wj7ZHlk+GfJYPgZmWz64hVs+12tXPrQSXD6kRFk+yOtVPnbMXT7FHFg+0hxcPtnKXT7Edlk+
5aFZPgn2Vz50s1k+J2pXPmqdVz4/51k+Vf5aPh74VT7utFc+TA1bPmcqWj6uuVc+iMBaPubf
Vj5GmF0+QwRePhJyXD6ahVg+oqRYPo+NXD4j+Vg+8C1bPtsjXj4nW1g+E2FdPpcaWD403VY+
qh9ZPrXdWT7md1s+2AldPlHsXT7Ell0+NllXPoPxXT4xA1w+mBldPnP1Vj5cGls+Ru5dPvP2
XD5OLFk+/YFYPlhtVj7XIFc+2DtcPslgWT7ef10+WRlbPp7RXD4GDF8+1iVcPmcrWj4Ls10+
dSBePmmDWD6dqFg+7FJYPqAAWz4lXVw+tNZePpxFXz6p/18+YPNZPupnXj6lLVs+q2ZdPlnR
VT6Fd2A+dC1ePrdZXT74114+g9lgPtvWXT4zqFY+1BpbPqjYXj7BH1s+rYVdPuF2WT4UpFw+
MptdPmuVXT7Rbls+QthdPpwNWz4axWA+fstaPjPgWz4epmE+U2JfPtLMXT5XNWE+eVZfPqxl
Wj7qqmM+rEtgPgtKXz5HPl8+MQNhPsdWXT4CwWQ+MZxdPksdXj5DV14+gU1hPiQAYz7NCmE+
vlpfPpR8XD6DoF4+/c1aPjBPXT6aQFw+WPFgPqstYD4QNGA+ZL5dPlx1Xz47d2A+DoBfPr7S
YT5/wmM+elRgPqcvXj6hV2Y+O5liPjn2YD78m2E+VohjPqrhYT65rlw+yNliPt92Xj4PVmY+
qgBePt8+YT7QlmE+rddhPkSOYj7KxmM+ZbRiPpOXYj6Wt2A+C11dPmGJYz5WV2I+XEliPo87
Yj4dgWI+Kj1gPhJ1Yj5zp2I+srFkPqGeYD4CfGU+VldiPpbDXz59V2E+QD1mPrz9ZD62DGM+
XQ9mPio7Yz6TumA+UFlkPoEhYz48/14+yvFkPhRgZj7k2mU+ONRiPkG0Yj6ruGI+bl1jPt/W
Yz7J6mM+zbZgPinXYz5OcmU+TLNgPqyTYz4hEGQ+L8NjPgu2Yz6SuGQ+wgVmPr0DYz524GA+
khFhPmVCZj7Fqmc+wSBkPtUDYz5xJGU+3hxgPpwvaT58sWE+fPBjPsXnYz6mSmE+PNtlPiIB
Yz71U2g+3PplPiW4ZD5f6mc+JZNiPmkiZz7AsGU+ZjpmPkTHZT7GMGY+nfRkPmMbZD4+yWQ+
3Z9lPn83ZD7z+mM+ir9mPrTEZD41NWY+O9RkPhsbZz5/Kmo+lepkPmevYz66RWk+vsJnPviF
Yz4wAGk+Wn9pPnyRaD5DiGQ+ujRoPjlEaD6zdGU+rJdkPlndZD7lj2Y+Y91nPk5zZj77T2c+
TTpiPoxHaD7ByWU+bDZmPr7oaT5/8mU+pExpPnyoZz6nU2g+GdZkPrOzZz7uo2k+k9poPj08
ZD5PnWk+1zVoPhVgZj5Uxmo+8jpoPuPcaT7kemc+d9dlPpjtaT7vXWw+YAVsPpIbaj76X2k+
OYRnPv+BZj46ymY+m7toPucXaD7Vxmo+hD9tPjg1aD6apGk+jCdnPsCDaD4bp2o+SGprPhib
aD7rtGw+G4hlPtIyYz4SdWc+mg1oPnmTaz5rHmo+Q51rPi9BZz511Gg+sfJoPjKnZz4MoWg+
7upnPh4taj5WHmo+Oz9rPvyAaz5xs2o+chJrPpNIaT7Iumo+3gRqPsLcbj5Oymw+NWlvPrI3
aj6Ce2s+GcJqPoxkaj5kAm4+zRluPnjmbD4VCG4+XCpuPnrjaj6nYW4+DbFtPqlXbz6jTmo+
GtdqPpZZbz4Ot2w++IRsPgt3cD4TrWg+kSJpPpxnaz4MEW4+KtJtPmXPbT64dm8+HBJqPl9w
bT6ovms+HMZwPmZKaz4vQ2s+WTRqPraKbT6epWw+KcZtPmCPaz5a9Gw+/HltPma7az4lLnE+
+3JsPjiZaT748mo+bpZrPrGSbj425W8+4+xvPr4mcT4D7Wo+AXBqPuDybD67tG4+1CZtPq/r
cT7XdW8+SwpxPokmaz5R6Gw+udpvPhMebz6temg+D/lvPj6Ucj4buG4+E0puPlxhcj6L+24+
wkxvPvPtcD5WG20+6xh0Pr2BcD4l+nE+R7JxPtTXbT541W8+fV5vPqkFbj56Ym4+BYBzPmMO
cj7bR20+9KdtPvM3bj48/G4+izZzPtUIcz4BTm4+nrJvPjEzcD4p+G4+EoJyPlgjbT76cG4+
FWlwPk6Bbz6lTnE+bNdxPi4Mbz4PuXE+TkpuPheRbT7P0HA+GlBwPi6Ubj7G/nQ+mGlvPguf
eD6EEHM+FtxxPsNUbz6mfnU+m71xPt49cj4mtXI+SThvPrZYcD5spHI+l8VtPur/cz5eknU+
dq1yPiGFcj4Vl3M+y8JxPiXocD7hQnY+0HFwPvnQcj59XHU+aYxxPiYBcT5+Q3I+r+9vPg7l
cD6iCXE+1cByPuzPcT5OVnI+ESVxPpOXcD6GDnI+KKB3PhdkdT4cQ3Q+BdZyPnBacz72O3U+
9y93PhB/dj55OHY+nAN1PiVNcz7stXU+kvB0PokHcz4p5G8+yBZ1Pig9dD4BE3Y+wY51PiMY
eD5wCXQ+fjd2Po3rcz6LzXI+1fx0Pu7Wbz6eoXQ+Fe9zPm9edD7HknU+CRd2PtjQdD4Hang+
r8V2PmC5dz6F/XU+jq1xPnNYej5vWnQ+GFN0PtGhdD4m8XU+</AssayYData></Step><Step><CommonData><SampleLocation>11</SampleLocation><SampleID></SampleID><SampleGroup></SampleGroup><SampleInfo></SampleInfo><SampleRow>E</SampleRow><SamplePlate>1</SamplePlate><WellType>REGENERATION</WellType><Concentration>-1</Concentration><ConcentrationUnits>µg/ml</ConcentrationUnits><MolarConcentration>-1</MolarConcentration><MolarConcUnits>nM</MolarConcUnits><MolecularWeight>-1</MolecularWeight><Temperature>25</Temperature><StartTime>5952992</StartTime><AssayTime>5</AssayTime></CommonData><FlowRate>1000</FlowRate><StepType>KREGENERATION</StepType><StepName>Regeneration</StepName><StepStatus>OK</StepStatus><ActualTime>4.99901</ActualTime><CycleTime>0.2</CycleTime><AssayXData Points="25">rv8LRGoMDEQ3GQxEFCYMRNEyDESuPwxEe0wMRDdZDEQUZgxE0XIMRJ5/DERqjAxESJkMRASm
DETRsgxEnr8MRGrMDERI2QxEBOYMRNHyDESe/wxEewwNRDcZDUQEJg1E0TINRA==</AssayXData><AssayYData Points="25">jtguwHjrQMDgZ0nA4htPwIrSU8CvqVfAUbRawM4TXcDjn1/AZNxhwBi1Y8A+YGXAG9dmwGBK
aMDafmnAxNdqwGgfbMAw9WzAQxZuwHD4bsCV9m/AZ9hwwHwdcsAbgnLASvdywA==</AssayYData></Step><Step><CommonData><SampleLocation>12</SampleLocation><SampleID></SampleID><SampleGroup></SampleGroup><SampleInfo></SampleInfo><SampleRow>E</SampleRow><SamplePlate>1</SamplePlate><WellType>NEUTRALIZATION</WellType><Concentration>-1</Concentration><ConcentrationUnits>µg/ml</ConcentrationUnits><MolarConcentration>-1</MolarConcentration><MolarConcUnits>nM</MolarConcUnits><MolecularWeight>-1</MolecularWeight><Temperature>25</Temperature><StartTime>5969219</StartTime><AssayTime>5</AssayTime></CommonData><FlowRate>1000</FlowRate><StepType>KREGENERATION</StepType><StepName>Regeneration</StepName><StepStatus>OK</StepStatus><ActualTime>4.99999</ActualTime><CycleTime>0.2</CycleTime><AssayXData Points="25">nj8NRFpMDUQ4WQ1E9GUNRMFyDUSOfw1EWowNRDiZDUQVpg1EwbINRI6/DURrzA1ESNkNRPTl
DUTB8g1Ejv8NRFoMDkQ4GQ5E9CUORMEyDkSePw5EWkwORCdZDkT0ZQ5E0XIORA==</AssayXData><AssayYData Points="25">LMR7vrC2dr7Th2O+b29EvgQsLr5MShq+WvAKvqtt/71NvOa9C87KvXiYu73qqq29Jquevf43
j70EDYm9Mjp5vZ5sV72/TEe90UdNvRLKH72tyh69b4QJvexJy7zf9Lm878rBvA==</AssayYData></Step><Step><CommonData><SampleLocation>11</SampleLocation><SampleID></SampleID><SampleGroup></SampleGroup><SampleInfo></SampleInfo><SampleRow>E</SampleRow><SamplePlate>1</SamplePlate><WellType>REGENERATION</WellType><Concentration>-1</Concentration><ConcentrationUnits>µg/ml</ConcentrationUnits><MolarConcentration>-1</MolarConcentration><MolarConcUnits>nM</MolarConcUnits><MolecularWeight>-1</MolecularWeight><Temperature>25</Temperature><StartTime>5985288</StartTime><AssayTime>5</AssayTime></CommonData><FlowRate>1000</FlowRate><StepType>KREGENERATION</StepType><StepName>Regeneration</StepName><StepStatus>OK</StepStatus><ActualTime>4.99901</ActualTime><CycleTime>0.2</CycleTime><AssayXData Points="25">nn8ORGuMDkQ4mQ5EBKYORMGyDkSOvw5Ea8wORDjZDkQE5g5EwfIORI7/DkRrDA9EOBkPRPQl
D0TRMg9Enj8PRGtMD0Q4WQ9EBGYPRMFyD0SOfw9Ea4wPRDiZD0T0pQ9EwbIPRA==</AssayXData><AssayYData Points="25">iWlPwLCXXsBeMmTAtt9nwMNiasDub2zAcj9uwMfFb8D/z3DAwERywF1Gc8C4Q3TAUbh0wHnT
dcC9UnbAyCt3wN3Td8D6VHjAD/14wFVpecCWzHnA3zx6wJr0esD7M3vAgcl7wA==</AssayYData></Step><Step><CommonData><SampleLocation>12</SampleLocation><SampleID></SampleID><SampleGroup></SampleGroup><SampleInfo></SampleInfo><SampleRow>E</SampleRow><SamplePlate>1</SamplePlate><WellType>NEUTRALIZATION</WellType><Concentration>-1</Concentration><ConcentrationUnits>µg/ml</ConcentrationUnits><MolarConcentration>-1</MolarConcentration><MolarConcUnits>nM</MolarConcUnits><MolecularWeight>-1</MolecularWeight><Temperature>25</Temperature><StartTime>6001512</StartTime><AssayTime>5</AssayTime></CommonData><FlowRate>1000</FlowRate><StepType>KREGENERATION</StepType><StepName>Regeneration</StepName><StepStatus>OK</StepStatus><ActualTime>4.99999</ActualTime><CycleTime>0.2</CycleTime><AssayXData Points="25">jr8PRFvMD0QX2Q9E9OUPRMHyD0SO/w9EWwwQRCgZEETkJRBEwTIQRI4/EERbTBBEKFkQRPRl
EETBchBEjn8QRFuMEEQomRBE9KUQRMGyEESOvxBESswQRBfZEET05RBEwfIQRA==</AssayXData><AssayYData Points="25">4B13vg3mc77nylS+hrE8vjNyJL44YBK+Pyz/vXJx6L2BN8+98Ky8vZ9Uqr1yWpa92kmLve/l
dL1gSGC9ejM4vYgpO7345RS92NILvZh1+7wuf7286yabvCZAYLzEyIK8PxkLvA==</AssayYData></Step><Step><CommonData><SampleLocation>11</SampleLocation><SampleID></SampleID><SampleGroup></SampleGroup><SampleInfo></SampleInfo><SampleRow>E</SampleRow><SamplePlate>1</SamplePlate><WellType>REGENERATION</WellType><Concentration>-1</Concentration><ConcentrationUnits>µg/ml</ConcentrationUnits><MolarConcentration>-1</MolarConcentration><MolarConcUnits>nM</MolarConcUnits><MolecularWeight>-1</MolecularWeight><Temperature>25</Temperature><StartTime>6017590</StartTime><AssayTime>5</AssayTime></CommonData><FlowRate>1000</FlowRate><StepType>KREGENERATION</StepType><StepName>Regeneration</StepName><StepStatus>OK</StepStatus><ActualTime>4.99901</ActualTime><CycleTime>0.2</CycleTime><AssayXData Points="25">nv8QRFsMEUQoGRFE9CURRMEyEUSOPxFEW0wRRChZEUT0ZRFEwXIRRI5/EUSMjBFEKJkRRPSl
EUTBshFEjr8RRFvMEUQo2RFE9OURRMHyEUSO/xFEWwwSRCgZEkT0JRJEwTISRA==</AssayXData><AssayYData Points="25">oPdSwIEpYcBz5WbANDtqwAaqbMCrpG7Atx9wwAHDccDVZnLAscRzwNu9dMCToHXAm3x2wLI9
d8Cfs3fAmT54wAaweMA/YXnA27B5wHg8esAVq3rAu+x6wNthe8AVoXvAZgZ8wA==</AssayYData></Step><Step><CommonData><SampleLocation>12</SampleLocation><SampleID></SampleID><SampleGroup></SampleGroup><SampleInfo></SampleInfo><SampleRow>E</SampleRow><SamplePlate>1</SamplePlate><WellType>NEUTRALIZATION</WellType><Concentration>-1</Concentration><ConcentrationUnits>µg/ml</ConcentrationUnits><MolarConcentration>-1</MolarConcentration><MolarConcUnits>nM</MolarConcUnits><MolecularWeight>-1</MolecularWeight><Temperature>25</Temperature><StartTime>6033662</StartTime><AssayTime>5</AssayTime></CommonData><FlowRate>1000</FlowRate><StepType>KREGENERATION</StepType><StepName>Regeneration</StepName><StepStatus>OK</StepStatus><ActualTime>4.99999</ActualTime><CycleTime>0.2</CycleTime><AssayXData Points="25">jj8SRFtMEkQoWRJE9GUSRMFyEkR+fxJEW4wSRCiZEkT0pRJEwbISRH6/EkRKzBJEF9kSRPTl
EkSx8hJEfv8SREoME0QXGRNE9CUTRMEyE0SOPxNESkwTRChZE0TkZRNEwXITRA==</AssayXData><AssayYData Points="25">i75RvqvEUL7QlDK+wmUWvsBqAL56c9m9ZyvAvQqnm70/Y4O9nT5nvdwKSL2IkxO9K/rzvBHH
r7wXxmy8rd84vMzzkLuP1g27/T6DO3J6FzxlYGk8KVK6PBOKrzxcV9g8DA7aPA==</AssayYData></Step><Step><CommonData><SampleLocation>1</SampleLocation><SampleID></SampleID><SampleGroup></SampleGroup><SampleInfo></SampleInfo><SampleRow>E</SampleRow><SamplePlate>1</SamplePlate><WellType>BUFFER</WellType><Concentration>-1</Concentration><ConcentrationUnits>µg/ml</ConcentrationUnits><MolarConcentration>-1</MolarConcentration><MolarConcUnits>nM</MolarConcUnits><MolecularWeight>-1</MolecularWeight><Temperature>25</Temperature><StartTime>6048508</StartTime><AssayTime>30</AssayTime></CommonData><FlowRate>1000</FlowRate><StepType>BASELINE</StepType><StepName>Baseline</StepName><StepStatus>OK</StepStatus><ActualTime>29.999</ActualTime><CycleTime>0.2</CycleTime><AssayXData Points="150">jn8TRFuME0QomRNE9KUTRMGyE0SOvxNEW8wTRCjZE0T05RNEwfITRI7/E0RbDBREKBkURPQl
FETBMhREjj8URFtMFEQoWRRE9GUURMFyFER+fxREW4wURCiZFET0pRREsbIURI6/FERbzBRE
sdoURPTlFETB8hREjv8UREoMFUT4GxVE9CUVRMEyFUSOPxVEW0wVRChZFUTkZRVEwXIVRI5/
FURKjBVEKJkVROSlFUTBshVEjr8VRFvMFUQo2RVE5OUVRLHyFUSO/xVEWwwWRCgZFkT0JRZE
sTIWRI4/FkRbTBZEKFkWRPRlFkTBchZEfn8WREqMFkQXmRZE5KUWRMGyFkSOvxZEW8wWRCjZ
FkT05RZEwfIWRDIAF0RbDBdEKBkXRPQlF0TBMhdEF0EXRFtMF0QoWRdE9GUXRLFyF0SOfxdE
W4wXRCiZF0T0pRdEsbIXRI6/F0RbzBdEKNkXROTlF0TB8hdEjv8XREoMGEQXGRhE5CUYRMEy
GESOPxhEW0wYRChZGET0ZRhEwXIYRI5/GERbjBhEKJkYRPSlGESxshhEjr8YRFvMGEQo2RhE
9OUYRMHyGESO/xhESgwZRBcZGUT0JRlEwTIZRI4/GURbTBlEF1kZRPRlGUTBchlEjn8ZRFuM
GUQXmRlE9KUZRMGyGUSOvxlEW8wZRCjZGUTk5RlEsfIZRI7/GURbDBpEFxkaROQlGkTBMhpE
fj8aREpMGkQoWRpE5GUaRMFyGkSOfxpEW4waRBeZGkTkpRpEwbIaRI6/GkRbzBpEF9kaRPTl
GkSx8hpE</AssayXData><AssayYData Points="150">uH1xPcRhgT3sbII9lfaMPU2ahD30o5I90cCMPXo5jj38tpc9sq+TPehymT0SZ589T16fPX4k
nz0LiqM9n22dPdj1pT3Gkqc94DKuPfBPpD1Ep7Y94D+2PSIMvz0JJrM9juG6PV9YtT1lAr49
MPG6PU9tvz0T88U9SYe/PVO4xT3RLMU9F17HPc8NzT1Jw9I98z/LPfd3zj0jY9Q99U7MPT7x
0D22QdM93/HfPfOr3T2Knto9zJHiPV9g4D0fhOo9COrpPY9N5j0U9ug9AxDlPeDa6T0A+PE9
SZn2Pfky+j0IXfA9g/PyPWcg9z0rcv892HH7PWds9D2Pq/c9SQH1PUphAj5Cpv89T4/5PZ9U
Az5brP09uVoHPobNBD7qngI+0BUDPhleBz6OvAU+nfsGPq0kCj44egk+CEUKPt0QCD7fzww+
BgQMPn4RDz76TAs+i2UMPiPpCD48cg0+/zYPPnSWDT6c9BA+mJEPPrR/DD6ziBE+J2QUPqge
FD5HnBY+uBkTPgpjFj6dcxc+q80SPppKFD7hLhY+YmwaPj0qFT66Hhc+zpkaPtGZGT4JwRc+
omgXPngkGz5Ith0+CjwaPn8kGD4KeiI+DrcfPiiOHT6dNhw+qlEgPi/GHD4mhCM+W1kfPg5h
IT5fMiM+lQMhPkrfID67WCE+4bIePktTID5xmCU+pT8hPn+IJz7ciiQ+hkMlPpUKJT5P0iM+
Uv0kPtgnIz4RpyY+hDkpPsKJKj4ZVSo+GnAqPjXRJT7LNCo+gR0sPuFoLT61fi0+LCwuPouQ
LT7+0S4+</AssayYData></Step><Step><CommonData><SampleLocation>1</SampleLocation><SampleID></SampleID><SampleGroup></SampleGroup><SampleInfo></SampleInfo><SampleRow>E</SampleRow><SamplePlate>1</SamplePlate><WellType>BUFFER</WellType><Concentration>-1</Concentration><ConcentrationUnits>µg/ml</ConcentrationUnits><MolarConcentration>-1</MolarConcentration><MolarConcUnits>nM</MolarConcUnits><MolecularWeight>-1</MolecularWeight><Temperature>25</Temperature><StartTime>6079568</StartTime><AssayTime>80</AssayTime></CommonData><FlowRate>600</FlowRate><StepType>LOADING</StepType><StepName>Loading</StepName><StepStatus>OK</StepStatus><ActualTime>79.999</ActualTime><CycleTime>0.2</CycleTime><AssayXData Points="400">fv8aREsMG0QYGRtE1CUbRLEyG0R+PxtES0wbRBhZG0TkZRtEsXIbRH5/G0SdjBtEGJkbROSl
G0SxshtEn78bREvMG0QY2RtE5OUbRLHyG0R+/xtEDw0cRBgZHETkJRxEsTIcRH4/HERLTBxE
GFkcRORlHESxchxEfn8cREuMHEQYmRxEiKYcRLGyHER+vxxES8wcRBjZHEQB6BxEsfIcRH7/
HERLDB1EGBkdROQlHUSxMh1Efj8dREtMHUQYWR1E5GUdRLFyHUR+fx1ES4wdRBiZHUTkpR1E
sbIdRH6/HURLzB1EGNkdROTlHUSx8h1Efv8dREsMHkQYGR5E5CUeRLEyHkR+Px5ES0weRAdZ
HkTUZR5EsXIeRH5/HkQ6jB5EWZkeROSlHkShsh5Ebr8eREvMHkQY2R5E5OUeRLHyHkRu/x5E
Dw0fRBgZH0TkJR9EoTIfRH4/H0R8TB9EGFkfRORlH0QDcx9Efn8fREuMH0QomR9E5KUfRPOy
H0R+vx9EOswfRBjZH0Tk5R9EsfIfRH7/H0RLDCBEGBkgROQlIESxMiBEbj8gREtMIEQYWSBE
5GUgRCRzIER+fyBES4wgRAeZIETkpSBEsbIgRH6/IERLzCBEGNkgROTlIEQD8yBEfv8gREsM
IUQYGSFE5CUhRLEyIUR+PyFEOkwhRBhZIUTkZSFEdnMhRH5/IURLjCFEGJkhROSlIUSxsiFE
fr8hREvMIUQY2SFE5OUhRLHyIUR+/yFEOgwiRBgZIkTkJSJEsTIiRH4/IkRLTCJEB1kiRORl
IkSxciJEbn8iREuMIkQYmSJE5KUiRKGyIkR+vyJEOswiRBjZIkTk5SJEsfIiRH7/IkQ6DCNE
DRojROQlI0SxMiNEfj8jREtMI0RqWSNE5GUjRLFyI0R+fyNEOowjRBiZI0TkpSNEsbIjRH6/
I0RLzCNEGNkjROTlI0Sx8iNEfv8jRDoMJEQHGSRE5CUkRLEyJER+PyRES0wkRBhZJETUZSRE
oXIkRG5/JEQ6jCREGJkkROSlJESxsiREfr8kRDrMJEQY2SRE5OUkRLHyJERu/yRESwwlRAcZ
JUTkJSVEoTIlRH4/JUQ6TCVEGFklRORlJUSxciVEfn8lREuMJUQYmSVE5KUlRLGyJUR+vyVE
S8wlRBjZJUTk5SVEsfIlRG7/JURLDCZEBxkmROQlJkShMiZEfj8mREtMJkQHWSZEJmYmRKFy
JkRufyZES4wmRBiZJkQFpiZEsbImRH6/JkRLzCZEGNkmROTlJkSx8iZEfv8mREsMJ0QYGSdE
5CUnRLEyJ0RuPydES0wnRAdZJ0RHZidEsXInRH5/J0RLjCdEGJknRPWlJ0ShsidE4L8nREvM
J0QY2SdE5OUnRLHyJ0Ru/ydESwwoRBgZKETkJShEoTIoRG4/KEQ6TChEOFkoRNRlKEShcihE
fn8oRDqMKEQHmShE5KUoRLGyKER+vyhEOswoRAfZKETk5ShEsfIoRH7/KERLDClEBxkpROQl
KUShMilEbj8pREtMKUQYWSlE1GUpRLFyKUR+fylEOowpRAeZKUTkpSlEsbIpRH6/KUQ6zClE
B9kpRNTlKUSh8ilEfv8pREsMKkQYGSpE5CUqRKEyKkRuPypES0wqRAdZKkTUZSpEoXIqRH5/
KkRLjCpEGJkqRNSlKkShsipEbr8qRDrMKkQH2SpE5OUqRLHyKkR+/ypEOgwrRCgZK0TkJStE
sTIrRH4/K0RLTCtEGFkrRNRlK0SxcitEfn8rRDqMK0QHmStE1KUrRLGyK0RuvytES8wrRBjZ
K0Tk5StEsfIrRH7/K0RLDCxEBxksRNQlLEShMixEfj8sRDpMLEQYWSxE5GUsRKFyLER+fyxE
OowsRBiZLETkpSxEobIsRG6/LERLzCxEGNksRNTlLESh8ixEbv8sRDoMLUQHGS1E1CUtRKEy
LURuPy1EOkwtRBhZLUQmZi1EsXItRH5/LUQ6jC1EGJktROSlLUShsi1Efr8tREvMLUQY2S1E
1OUtRKHyLUR+/y1ESwwuRAcZLkTUJS5E0jIuRG4/LkQ6TC5EB1kuRORlLkTSci5Ebn8uRDqM
LkQHmS5E5KUuRKGyLkR+vy5ES8wuRAfZLkTU5S5EofIuRA==</AssayXData><AssayYData Points="400">E1AvPrirLz4ydS4+KTAwPrQOLz5YNi8+DjswPtUqND5dci8+5l83PmY5ND5rzDI+ssUyPkuD
NT4uMzU+zs0yPnT0Nz4AgzU+hKs1PnWBOT4QSzg+AO06PtvdMz547Dg+96g6Pt0QOz4j7TU+
Tyw4PnnLOj6dIzk+xYU9PiDBOj6e5jw+rH88Pi1JOj4o1zo+FFpAPr8VPj4J0EE+K7xAPh71
Qj6PV0A+vQFAPpOcPz6kwkE+ma8+PkogQz4FHEM+aZ8+Po+bQj5nJ0I+W2xBPvtQQj4WI0E+
+wxDPnzpRD7znEQ+wf5DPiCNQj7RX0g+BCRAPnaHQj6uH0Q+wKhFPtacSD6HpEo+SuZFPh5z
RT7r40M+RohDPjvLRz7bxEs+LflFPmnDRz5j9kw+t0tIPjyOSz7GvEk+nZZJPrSuRj71KUg+
cxJOPh5nSD4DhEk+/kJLPtGPST6+i0c+1W5IPlYTTT5o4U4+bWtLPs8GTT4QbEs+s7BHPigb
TD7eqUw+6ONNPtf2Tz4u0VM+P01QPkh2VD6pqE4+UHtPPm+QVD5vxVA+KitQPkwmUT72kVM+
YctMPiN7UT7OIFE+cf9TPmGuVT5VXVM+YQFPPhyNUT4uWFM+DGRUPvOQUz4ho1Q+P1ZTPvJP
Vj4E/1U+INhXPjL1Vz6Gnlo+wSFaPpIMWT79SVU+DHNbPunSVj6gzlw+nqlZPqliVT6G/Fc+
S2tZPolHXD6rSVY+AelaPjBTVz5AblY+HlxdPtPmWD5o0lo+tf1UPnnSWD6aTlk+N+1VPqD6
XD7ynV0+NoVbPlJXXj6UoVs+sVlcPi/fWz6ADGA+OTJePgXSWT4pfF8+/wNkPoJcXT78jWA+
MH5bPp6MXj6aAWY+keRePjV9YD5W9GE+w/RgPo9iXz7DXGQ+1jZjPou3Xj5GCF4+SlNgPp21
Yj4jiGA+cdRiPqtaYj7652A+L4ZjPrPqZz7GTWA+EItgPqjZZz7DMWI+175nPrHaYz72PmQ+
nntkPhKpZz4USmQ+IwxqPhYBZz4ub2c+0UxlPoPtYz5FH2Y+b7toPpnUZj4YxGc+hV1oPiYh
bz5Y9Wc+cjhmPgwEaj4m8Wc+a61qPry/Zz7T6mo+c2xmPvKfbD6WcWk+JCFpPsvPZz7YImU+
kWBuPj8abD5DDGo+tsttPvukaT7gfG4+2cduPoj4az6w6W4+UZZoPhfkbz6B/Wg+vbZsPhEn
bz5nC3A+0e9vPv34az4TKmo+CM1sPs4Nbz6aYW0+ptpyPlvocD4wOmw+EvFtPvfpcz7KlG4+
N9lyPgvFcT6zyHQ+SnBwPrKfcz5gCG4+tcpzPoVMdD5jhHY+9cB0PtsScT5tq3A+OC90PlKI
cj7wnXI+ciZ1Pi56cD7u1HM+MZ1uPuU5dj43c3M+rytuPsnIdD5g/nY+wQF0PkPycj4sQHM+
C6JzPnJUdD4/9Hc+5b55PsRzdj6J+HU+ODh7PqsaeT4FFnY+HwN5Pmy2dz63dno+lV91Pn1X
dz54sHU+swV2PoXfeD5j8XU+/999PgRcdj4T1Hg+24x2PrI8ez7k+ng+UFR8Prq3eT4JHnw+
SjZ/PnUqdz6E33k+1u96Pql6ez4vOnk+W/J9Po9bfT4DdHc+g0Z8PmtufD7VV3w+RXZ+PnJY
fD5F/Xo+b6V5PthSej6xFng+aT16PkhFfT7HKYE+jH98PmOdfD4nz4A+rQ2APuWpfD4z3X8+
DpN+PsY1fz6wvn0+6dp+Pm5Yfj6o638+7imBPgYjgD6UB4E+mmaBPi3afz4qF3w+k2yAPrxc
gD6C74E+YV2BPkg1gD7crIA+VVCCPlQLgD76FYA+UnKAPm0ofz7k5oE+NPh8Phe+gz7ji4M+
1ESDPqfTgT7TnII+GeGBPsc7gT64woA+3JGBPvnzhD6e/4E+C7WCPh86gj5+A4Q++6uDPrW7
hD6vwoE+LR+BPi0qhD4s6YI+brWBPkDEgT5BJYI+nTOFPn0Uhj6E5YA+JGCEPmLPhD4hNIQ+
INmCPg+Jgz7ToYQ+x4iDPs6FhD6rhoY+5J2CPu0qhD6rKoI+05yEPiUbgz5AUYM+7KaEPmEl
hD59VIU+HmqFPqpjhT69cYU+uSWGPmOjhT4SvYM+aHOFPg==</AssayYData></Step><Step><CommonData><SampleLocation>1</SampleLocation><SampleID></SampleID><SampleGroup></SampleGroup><SampleInfo></SampleInfo><SampleRow>E</SampleRow><SamplePlate>1</SamplePlate><WellType>BUFFER</WellType><Concentration>-1</Concentration><ConcentrationUnits>µg/ml</ConcentrationUnits><MolarConcentration>-1</MolarConcentration><MolarConcUnits>nM</MolarConcUnits><MolecularWeight>-1</MolecularWeight><Temperature>25</Temperature><StartTime>6160597</StartTime><AssayTime>30</AssayTime></CommonData><FlowRate>1000</FlowRate><StepType>BASELINE</StepType><StepName>Baseline</StepName><StepStatus>OK</StepStatus><ActualTime>29.999</ActualTime><CycleTime>0.2</CycleTime><AssayXData Points="150">bv8uRDsML0QIGS9E1CUvRKEyL0RuPy9ES0wvRAhZL0TUZS9EoXIvRF5/L0Q7jC9E95gvRMSl
L0Shsi9Ebr8vRDvML0QI2S9ExOUvRKHyL0Ru/y9EOwwwRAgZMETUJTBEoTIwRG4/MEQqTDBE
CFkwRNRlMEShcjBEbn8wRDuMMEQImTBE1KUwRJGyMERuvzBEO8wwRAjZMETU5TBEofIwRG7/
MEQ7DDFECBkxRNQlMUSRMjFEsD8xRDtMMUQIWTFE1GUxRKFyMURufzFEO4wxRAiZMUTUpTFE
obIxRG6/MUQ7zDFEzNkxRNTlMUSh8jFEbv8xRDsMMkQIGTJE1CUyRKEyMkRuPzJEO0wyRAhZ
MkTUZTJEoXIyRG5/MkQ7jDJECJkyROWlMkShsjJEbr8yRDvMMkT32DJE1OUyRKHyMkRu/zJE
OwwzRAgZM0TUJTNEoTIzRG4/M0QqTDNE91gzRNRlM0ShcjNEbn8zRDuMM0QImTNEJqYzRKGy
M0RuvzNEO8wzRAjZM0TU5TNEkfIzRG7/M0Q7DDRE9xg0RNQlNEShMjREbj80RCpMNEQIWTRE
1GU0RKFyNERufzREKow0RAiZNETUpTREobI0RF6/NEQ7zDRECNk0RMTlNESh8jREbv80RDsM
NUT3GDVE1CU1RJEyNURuPzVEKkw1RAhZNUTUZTVEoXI1RG5/NUQ7jDVECJk1RNSlNUShsjVE
br81RDvMNUQI2TVE1OU1RJHyNURu/zVEOww2RAgZNkTUJTZEoTI2RG4/NkQ7TDZECFk2RGhm
NkSRcjZE</AssayXData><AssayYData Points="150">eMyHPhXxgz67YoU+Ho6FPkIUhT52CYU+tRqFPqbIhz7GdoY+KA2GPtUKhT79o4Y+qgOGPvrH
hD5j54Y+Z1qIPiAWhz7E1Ic+Ti6GPkByhz6bxoc+/i2KPnMJhj4h3YY+2wmHPvf/hz5A5YU+
6FCIPiLohj4xYIc+5n2IPoorhj5Faog+5rCHPgmQiD75sYg+8GiIPrt/hz4XBYg+HsKHPiJK
ij5xI4k+J7qJPkL6hz5tsYk+0nGKPkkWiT5b8Yg+kxqLPmWjiT4pKYg+9byJPt2XiT491Yo+
s+KKPr/qiT69noo+JXmMPmYljD7BDYs+TV2KPlgWij45Zoo+Xt6JPnoLij6ihIw+qLSLPisZ
iT4XnIs+KmqIPrWKij6Ju4o+8Y+LPm1vij6V6Yo+1CqLPgP4jT54UYo+vo2LPozniT4tOo0+
6oSKPobbiz6BfIw+CXeMPoVsjT5ONIw+kPyMPiOZjD7aGo0+L0iMPol2iz48Ho8+2IiNPg1a
jD6ENIw+67+NPvwrjT4Fx44+s2iNPrk6jT5ImIo+8luOPu59jT7Gko0+qYKMPhrhjT562I4+
fPWNPsrDjT6eLo8+cKaOPsZ+jD5P2o0+IbmPPsaujj4L54s+l9SLPrHbjD4fHI0+6IqOPpb+
jz7KBY0+p1uMPqxXjz5JH44+H8+PPunqjD5XnpA+IliPPuZ+kD5hY5A+GQ2QPmFykD4t3Y4+
LyySPuN5kD77HpI+y6uOPlrIkT5x9ZA+kPaPPnJRjj7ebo8+dMWQPtIbkj6rlZA+NaKSPkRZ
kT6RmY8+</AssayYData></Step><Step><CommonData><SampleLocation>10</SampleLocation><SampleID>BG505 T332N SOSIP</SampleID><SampleGroup></SampleGroup><SampleInfo></SampleInfo><SampleRow>E</SampleRow><SamplePlate>1</SamplePlate><WellType>KSAMPLE</WellType><Concentration>-1</Concentration><ConcentrationUnits>µg/ml</ConcentrationUnits><MolarConcentration>31.25</MolarConcentration><MolarConcUnits>nM</MolarConcUnits><MolecularWeight>-1</MolecularWeight><Temperature>25</Temperature><StartTime>6199224</StartTime><AssayTime>180</AssayTime></CommonData><FlowRate>600</FlowRate><StepType>ASSOC</StepType><StepName>Association</StepName><StepStatus>OK</StepStatus><ActualTime>180</ActualTime><CycleTime>0.2</CycleTime><AssayXData Points="900">Xn82RCuMNkTnmDZExKU2RIGyNkRevzZEK8w2RPjYNkTE5TZEkfI2RF7/NkQaDDdE5xg3RMQl
N0SBMjdEXj83RCtMN0T4WDdE22Y3RJFyN0RefzdEK4w3RPiYN0TEpTdEgbI3RF6/N0QrzDdE
+Ng3RLTlN0SR8jdETv83RCsMOET4GDhEtCU4RIEyOERePzhEK0w4RPhYOETEZThEkXI4RF5/
OEQrjDhE+Jg4RMSlOESBsjhETr84RCvMOETn2DhExOU4RJHyOERO/zhEKww5ROcYOUTEJTlE
kTI5RF4/OUQrTDlE51g5RMRlOUSRcjlETn85RCuMOUTnmDlExKU5RJGyOURevzlEK8w5RN3Z
OUS05TlEkfI5RKD/OUQrDDpE+Bg6RMQlOkSBMjpETj86RCtMOkTnWDpExGU6RIFyOkROfzpE
Gow6RPiYOkTEpTpEkbI6RF6/OkQrzDpE59g6RMTlOkSR8jpEXv86RBoMO0TnGDtEtCU7RKIy
O0ROPztEK0w7RPhYO0S0ZTtEgXI7RF5/O0QrjDtE+Jg7RLSlO0SBsjtEXr87RBrMO0T42DtE
xOU7RGz0O0Re/ztEKww8RPgYPES0JTxEgTI8RF4/PEQrTDxE51g8RMRlPESRcjxEXn88RCuM
PET4mDxExKU8RJGyPEROvzxEK8w8RPjYPES05TxEkfI8RF7/PEQaDD1E+Bg9RLQlPUSBMj1E
Xj89RBpMPUT4WD1ExGU9RIFyPUROfz1EGow9RPiYPUS0pT1EgbI9RE6/PUQrzD1E+Ng9RLTl
PUSR8j1EXv89RBoMPkT4GD5EtCU+RIEyPkRePz5EGkw+ROdYPkTEZT5EkXI+RE5/PkQrjD5E
55g+RLSlPkSRsj5ETr8+RCvMPkTn2D5ExOU+RIHyPkRO/z5EKww/RPgYP0S0JT9EgTI/RE4/
P0QrTD9E51g/RLRlP0SBcj9E4X8/RBqMP0T4mD9EtKU/RIGyP0Ruvz9EK8w/RPjYP0S05T9E
kfI/RF7/P0QrDEBE5xhARLQlQESRMkBEXj9ARBpMQET4WEBEtGVARJFyQEThf0BEGoxARPiY
QES0pUBEgbJARE6/QEQazEBE+NhARLTlQESR8kBEXv9ARBoMQUT4GEFEtCVBRIEyQUReP0FE
K0xBROdYQUTEZUFEkXJBRF5/QUQajEFE+JhBROWlQUSBskFETr9BRBrMQUT42EFExOVBRIHy
QURO/0FEKwxCROcYQkS0JUJEgTJCRF4/QkQaTEJE51hCRNVlQkSBckJETn9CRBqMQkT4mEJE
tKVCRIGyQkROv0JEK8xCROfYQkS05UJEkfJCRF7/QkQrDENE+BhDRMQlQ0SRMkNETj9DRCtM
Q0TnWENExGVDRJFyQ0ROf0NEK4xDROeYQ0S0pUNEgbJDRF6/Q0QazENE59hDRMTlQ0SR8kNE
Tv9DRBoMRET4GEREtCVERJEyREReP0REGkxEROdYRES0ZUREgXJERF5/RERMjERE55hERMSl
RESBskRETr9ERCvMRET42ERExOVERIHyRERO/0REGgxFRPgYRUTEJUVEgTJFRF4/RUQaTEVE
+FhFRLRlRUSRckVETn9FRBqMRUTnmEVExKVFRIGyRUROv0VEGsxFROfYRUTE5UVEgfJFRE7/
RUQaDEZE5xhGRLQlRkSRMkZETj9GRBpMRkTnWEZExGVGRIFyRkRef0ZEGoxGRPiYRkTEpUZE
kbJGRE6/RkS+zEZE59hGRMTlRkSB8kZEXv9GRCsMR0T4GEdEtCVHRIEyR0ROP0dEjUxHROdY
R0S0ZUdEgXJHRE5/R0QajEdE+JhHRLSlR0SBskdEXr9HRBrMR0Tn2EdExOVHRJHyR0RO/0dE
GgxIRPgYSES0JUhEgTJIRE4/SEQrTEhE51hIRLRlSESBckhETn9IRBqMSETnmEhEtKVIRIGy
SERev0hEGsxIRPjYSES05UhEgfJIRE7/SEQaDElE+BhJRLQlSUSBMklEXj9JRBpMSUTnWElE
tGVJRJFySUROf0lEGoxJRPiYSUS0pUlEgbJJRE6/SUQazElE59hJRLTlSUSo80lETv9JRBoM
SkT4GEpEtCVKRLIySkROP0pEK0xKROdYSkS0ZUpEgXJKRF5/SkQajEpE55hKRLSlSkSRskpE
Tr9KRBrMSkTn2EpEtOVKRIHySkRO/0pEGgxLROcYS0TEJUtEgTJLRF4/S0QaTEtE51hLRLRl
S0SBcktETn9LRBqMS0TnmEtEtKVLRIGyS0ROv0tEK8xLROfYS0S05UtEgfJLRF7/S0QrDExE
5xhMRLQlTESRMkxETj9MRBpMTESsWUxExGVMRIFyTEROf0xEK4xMROeYTES0pUxEgbJMRF6/
TEQrzExE/tlMRLTlTESB8kxETv9MRBoMTUT4GE1EtCVNRIEyTUROP01EK0xNROdYTUS0ZU1E
kXJNRE5/TUQajE1E55hNRLSlTUSRsk1EXr9NRCvMTUTn2E1EtOVNRIHyTURe/01EKwxOROcY
TkTEJU5EgTJORE4/TkQaTE5E51hORLRlTkSBck5EwH9ORBqMTkTnmE5EtKVORIGyTkROv05E
GsxOROfYTkS05U5EgfJORE7/TkQrDE9E5xhPRLQlT0SBMk9EXj9PRDtMT0TnWE9EtGVPRIFy
T0ROf09EK4xPROeYT0S0pU9EgbJPRE6/T0QazE9E59hPRLTlT0SB8k9ETv9PRCsMUETnGFBE
tCVQRJEyUEROP1BEGkxQROdYUES0ZVBEkXJQRF5/UERMjFBE55hQRMSlUESBslBETr9QRBrM
UETn2FBE9uVQRJHyUERO/1BEGgxRROcYUUS0JVFEgTJRRF4/UUQaTFFECFlRRLRlUUSRclFE
Tn9RRCuMUUTnmFFExKVRRIGyUUROv1FEGsxRROfYUUTE5VFEgfJRRE7/UUQaDFJE+BhSRMQl
UkSBMlJETj9SRCtMUkTnWFJE1WVSRIFyUkRef1JEK4xSROeYUkS0pVJEgbJSRF6/UkQazFJE
59hSRLTlUkSB8lJEXv9SRCsMU0TnGFNExCVTRIEyU0ReP1NEGkxTRPhYU0TEZVNEkXJTRF5/
U0R9jFNE55hTRMSlU0SRslNEXr9TRCvMU0T42FNExOVTRIHyU0Re/1NEKwxURPgYVES0JVRE
kTJURG4/VEQrTFRE+FhURMRlVESRclREXn9URCuMVET4mFRExKVURJGyVERev1REK8xURPjY
VETE5VREkfJURF7/VEQrDFVE+BhVRMQlVUSRMlVEXj9VRCtMVUT4WFVExGVVRJFyVURef1VE
K4xVRPiYVUTEpVVEorJVRF6/VUQrzFVE+NhVRMTlVUSR8lVEXv9VRCsMVkT4GFZExCVWRJEy
VkReP1ZEK0xWRPhYVkTEZVZEkXJWRF5/VkQ7jFZE+JhWRLSlVkSRslZEXr9WRCvMVkT42FZE
xOVWRJHyVkRe/1ZEKwxXRBgZV0TEJVdEkTJXRF4/V0QrTFdE+FhXRLRlV0SRcldEXn9XRCuM
V0T4mFdExKVXRJGyV0Rev1dEK8xXRPjYV0TE5VdEkfJXRF7/V0QrDFhE+BhYRMQlWESRMlhE
Xj9YRCtMWET4WFhExGVYRJFyWERef1hEK4xYRPiYWETEpVhEkbJYRE6/WEQrzFhE+NhYRMTl
WESR8lhEXv9YRCsMWUT4GFlExCVZRJEyWUReP1lEK0xZROdYWUTEZVlEkXJZRF5/WUQrjFlE
+JhZRMSlWUSRsllEXr9ZRCvMWURK2VlExOVZRIHyWURu/1lEKwxaRPgYWkTEJVpEkTJaRF4/
WkQrTFpE+FhaRLRlWkSRclpEXn9aRCuMWkT4mFpExKVaRJGyWkRev1pEK8xaRPjYWkTV5VpE
kfJaRF7/WkQrDFtE+BhbRMQlW0SRMltEXj9bRBpMW0T4WFtExGVbRJFyW0ROf1tEK4xbRPiY
W0TEpVtEkbJbRF6/W0QrzFtE+NhbRMTlW0SR8ltETv9bRBoMXET4GFxExCVcRJEyXEReP1xE
K0xcRPhYXETEZVxEkXJcRF5/XEQrjFxE+JhcRMSlXESRslxEXr9cRCvMXET42FxE4edcRJHy
XERe/1xEKwxdRPgYXUTEJV1EkTJdRE4/XUQrTF1E51hdRMRlXUSRcl1EEoBdRBqMXUT4mF1E
xKVdRJGyXUROv11EK8xdROfYXUTE5V1EkfJdRE7/XUQrDF5E+BheRMQlXkSRMl5ETj9eRCtM
XkT4WF5ExGVeRJFyXkRef15EK4xeRPiYXkS0pV5EgbJeRE6/XkQrzF5E+NheRMTlXkSR8l5E
Xv9eRCsMX0T4GF9ExCVfRJEyX0ReP19EGkxfRPhYX0TEZV9EkXJfRF5/X0QrjF9E+JhfRLSl
X0SBsl9EXr9fRBrMX0T42F9ExOVfRJHyX0Re/19EGgxgROcYYETEJWBEkTJgRF4/YEQaTGBE
+FhgRMRlYESRcmBEXn9gRCuMYET4mGBExKVgRIGyYERev2BEK8xgRPjYYETE5WBEkfJgRF7/
YEQrDGFE5xhhRMQlYUSBMmFEXj9hRCtMYUT4WGFEtGVhRJFyYURef2FEK4xhRPiYYUTEpWFE
kbJhRE6/YUQazGFE+NhhRMTlYUSR8mFEXv9hRMQNYkTnGGJExCViRJEyYkReP2JEK0xiROdY
YkTEZWJEkXJiRF5/YkQajGJE55hiRLSlYkSRsmJETr9iRCvMYkT42GJExOViRJHyYkRe/2JE
GgxjRPgYY0TEJWNEgTJjRF4/Y0QrTGNE+FhjRLRlY0SRcmNE</AssayXData><AssayYData Points="900">TGWPPig6jj4Sw4g+qW6FPj63gj6rE4E+/457PtGXfD7SI3o+j1h0Po1udj7nL2s+8SNvPliL
bj6hpWw+QwtvPisQaT7LV2w+Z+pmPgfHZz5LvGg+lhdnPvspaj7zVWw+5uxmPgzhZz6bwmM+
YGZpPgfYZj5DmGc+4GtmPh3NZj4f/2Y+dsxrPskpZz7LJGc+46BnPmb8aj6NXGc+Y25mPhd5
Zj6Skmk+TD9lPg8kbT6upWw+74toPtTwaj5OGWk+K8FsPqbAaz7FuGg+k7tqPtN4aj5lS28+
lhFqPloebD7P2Ww+U0lqPgzFaz6co2w+vJVpPgV5aD44P2o++A9qPkfHbT7K0m4+dJZuPiFj
aj6g3Gw+WKBpPvxQaz6EEG8+dHdoPn0Bcj7WeW8+ghVyPs8wbD4iT20+7+FvPj6Fbz4CLWo+
Yz5tPqD9bD737HI+8fFsPuM4bj4OIXE+gPlrPi1taz6KUnE+gz9xPqEXbz4Rw3I+SyRyPuJF
cT7qPW0+oSpwPjqpbD4zt2w+6xRzPkDgaT4TJXA+zx1vPmGsbT7vXHQ+a4hvPrpAcD5TeG8+
lBFwPlo2cD65kHI+fzhzPjecbz6nIXE+K/dvPsp/dj6Jn24+7x5yPvG9bj4av3E+k250PgtQ
cT67O3Q+h5RzPoqNcT4GknI+NOd3PoJpdT69HHM+1hRyPkLhdj6m3XM+n3Z1Pngxcz4fBno+
Csd4PvwdcD7WtXQ+Rzh0PnNtdD7pRHc+cyF1Pl+ydj4qHXQ+qt92PikQcj7OrnI+DFF0Prjr
cT6LdXk+q6Z5Pjp+dz6iQHU+yK16PgY3cD7ZM3c+0151PpCReD7jc3U+VVRyPmrkdj6PdHU+
BqR0Phzwdj6IQnY+A+B1PqO4eT5O53c+VdF1PuCjdz43THk+EjB5PuoxeD7yWXI+yp95PlyN
eD5inXg+h018Pg9+eT6eAHo+S8h6PnrFej7dqHU+4pB9Po6Hej7YyHg+Dal9PsDqej47zno+
8xt4PkIDfz4X4nk+vip5PnS+fD5/ZXk+ATB4PpLNej4Mjng+QhZ7PjYhfj5TL3s+xFt2PpUU
ez7PtXw+Z/V5PkISfD6orHg+FA18PiI4fD6AHXo+o996Pgmufz7yyH8++4x7Pp/VeD6aGH8+
SnB8PmYXfj7VXns+Slt9PrrSeT7/I34+LyF+Plb2fT57/4A+OU+APkpIfj5j3n0+NmiCPic6
fj44cn4+hcB/PtSofT5fEoA+pzeAPu+8gD6lFoE+ghV9Pk+ddz5PpHw+hN55PmHWgT5WPIA+
uc5/Pl23gD73iH4+AhB9PtfagD7CKH8+tKuAPtnZfz4ttIA+ExyBPnaegD6YSnw+o+aBPrtg
gj79lH0+TGB9PnGFgD7/X4A+oi+APnxVfz52u4I+Vol7Poohgj4qeoE+ktaBPpwJgD55l4E+
/kR/PrXXgD6gNYE+/8eBPs4qgj6jhoQ+Pu1/PhDJfj4uk4I+94OBPj31gj4ieH4+1DuBPmpZ
gT6XCoI+8KmCPrh4gT7O+oE+hGWAPjTbgz5CWIA+utqBPtafgz7vg4M+KiGAPlA/gT5DmYQ+
j3SCPjUKgT4WPIM+l7OBPjjogj7HXoE+eb+CPlQUgz5YYoE+xZ2CPkbCgj5gS4M+8FyDPkgv
gT5WRII+L+GBPj0tgz6HA4E+TBCDPi/egz4AjIM+DMeDPgMQgz5BWYE+A5uCPsf2hD5kpIQ+
wNKDPjPghD6M1IE+sn6DPktHhD5R+IM+iFmDPnZyhD6edoI+J3uDPnh+hT5eToQ+2faEPqAC
hz7wj4U+9NyEPlA1hT63wYA+Mt2BPsQygz5+5YQ+EaWCPgrsgz51IIQ+RW2FPpn0hD6E9YQ+
UZ6DPrHpgz4iT4M+gn+EPps7hD5PTYY+bYmFPmpHgz7qVoU+dc2EPuzJgz7Zi4Q+myaEPvgb
gz70D4U+FnOFPqJhhT7F24Q+f9qEPpFLhj5tNYU+JqaBPklhhD4Dn4Q+uYCEPk49gz5GVIQ+
qeqEPt3XhT4tfIU+B3eGPiYkhj6cnIU+RP+GPj4XhT5h4IM+/TiGPrUMhj5f0IU+XY2FPpMv
hT4B2Ic+m4qFPjZmhj7qAIc+kCCGPpR2hT7Gqoc+R5mFPja9hj63+4Y+U2eGPgvwhT5IO4U+
e1aGPrZzhj5PcYg+SnaGPlUXhz5G6oc+daGGPlBkhT7Zs4g+Td+EPqp6hj55Doc+8f6HPvW/
hj4pYoc+snGIPkX3hj7fhIY+kwiFPpRShz6PQYY+CWiFPmachz4EsYc+Jc2KPlu0hj7bh4Y+
XuSHPj1+hz7Ut4Y+jJGHPulRhj5w+Yg+DIiKPiajiD6dyYc+iDmJPuathj5i2YY+6oqHPpIs
hz7qS4g+0ziJPvsZhz5si4g+BSiHPidVhT7D3Ic+isiHPsvmhj4T/Yg+wBSHPpTGhz4Jioc+
/zSIPrfeiD7gUIc+Q8eGPosoiD62Qoc+yiWKPpmphz6alIg+YneIPj/liT7wfYk+rs+JPsMY
iD6Y04Y+eQGJPtAriD4NdIg+7c+JPl88ij7NWIk+nzCJPr5OiT4wj4o+SoaJPtFhiT4/54k+
azaLPpIcij6KZYk+zH+IPjpIiD6Rvos+N7GJPp/AiT529oc+SyOLPvccij4GBYo+vYmHPnN2
ij5mE4k+zgOKPuB2iT5IS4w+Ly+KPuUliz4XYos+8SmLPopjiz4Lx4s+DACKPqHdij5UA4o+
9K6KPvLOiD46D4g+bRyKPk5Iij4MiYo+dbCJPvHTiT6Q04k+hhKKPnh+iz7EgYs+nkGLPjYk
ij64pIo+SyWOPgh7iT4VrIs+DS+NPsNxiT5fkYc+qImLPt9Aiz7wNow+U3yJPg7xij5nq4s+
ZgSLPlRcij6VRI0+CcOKPuyMiT4Uk40+GfOKPvCBjD47PIw+dTKLPleaiT63NYs+ZjmMPgYT
jT7Nn4w+t7mMPqXfiz4kKo0+dTyNPt85iz7whY4+5TKMPgTqjT7wh4w+EDqMPp5wjT7CFo0+
BfuKPj5zjj6Sm40+73OMPkIOiz4G/I0+l/KNPgn8ij6I0Ys+G1WQPvD/jD6HI4w+txqNPiVj
ij4JXY0+ox6LPj3KjT6rio0+28WLPozkjj6kto0+ZA6OPrzTiz5vAo0+TSeNPjA4jT63HI4+
AjmNPsI0jz54I44+DxOOPnqgjD55zI4+XhONPlI8jj4qxY0+NvyLPjSIjT6hVYs+iJ+NPmjc
jT6+tI0+Vr6OPifIiz4EmI8+I0aOPkxNjj5RFIw+592NPsGYjj4T748+TiSPPkahjj4+I44+
CPyPPr8ijj5vbI0+KMyOPomrjD6jhI4+5HWOPgCIjz4JSY8+DbqOPkIVjz4WnY0+tTaQPsF7
jz5euI4+aiaPPjFljz47XI0+ZHmOPrO0kT50248+iYaOPtSCjj7Oxo4+s/+RPqccjz6Ra44+
TgWPPnkLkD4mVpA+DB2QPl1ejz4lx5A+yGSOPnJWkD4s2I8+meKPPgXKjT7ugJA+EWOQPj+j
jT4PL5A+miqPPoUckD4cQ5E+AI+PPrslkD7XPpE+ehmPPkvRjj4X+5A+J7yPPoEKjz6eIZE+
Mx2QPnzzkD6mw5E+BV2RPhTtkT5mmY8+yluPPgedjz4V8I4+zs+PPu5bkD77X44+i36PPoIq
kD4bbo4+1omQPtDFjz7W1pA+uzqPPsIFkT6jvJE+zjWRPt47kT4Vd5A+QzSPPqpokT6sQ5I+
DZuRPoQNkj5yspE+4qyRPjCJjz7XP5A+uVWRPpsKkj6KE5A+o9yQPpzikD5CL5A+uw+SPug8
kT6wcpE+1dCPPoABkj61mZE+Z+ySPv9ekj4+8ZE+B9ySPiLekj6BFZE+PieQPsHjkD5aapI+
ykiRPo1nkz7UoZM+Gw+QPjKbkj417ZI+yP2OPrShkz4l0JE+QOGPPszskD5XU5A+xOKRPtwF
kj5ER5M+dIuSPswolD4Pp5M+3pGSPvJlkj4HpZI+GhaSPr+7kj4IeZI+gIuQPl3IkT6uk5Q+
91eSPgb5kD6Wo5E+oyGRPjTrkz5OXpQ+AMiRPi0hkT6asJM+80eTPozskj50oJE+2u2TPupN
kj5gMpQ+/7eRPgJYkj6FO5I+VpSTPo/okj5JO5Q+jseTPq5jkz40QZQ+7w+SPhVBkj5enZE+
os2RPv4Nkz7HWJQ+3IOSPotikT6lS5M+/dKUPiZukj6GcJI+csaSPpA2lD78h5Q+mrqTPjKV
kz49QZQ+0BeUPlohlD5E8ZI+dvqSPkshlD7y65M+Yv+UPtv7kj5bkJQ+FhCTPuo0lD7ni5I+
N0WUPuoklD7oa5U+OMKUPid6kj6MA5Q+Y1KTPnkClD6voJU+DJCUPoChlT54mJI+p82UPgsv
lj4Xu5Q+Vz6UPmfalD55OpM+XByUPmuClD7OZJI+SRSSPl5UlD6lApY+auqVPgRrkz4Qa5Q+
lHaWPo69lT7Y65Q+ZP6VPmF9lD6D9ZU+0bSVPinilT7RkZM+q/WVPpjqkj5wDZM+KZuXPhnF
kz73MJQ+PP6TPvdwlT4R/ZM+rGWTPvBZlD6jdZU+pcuWPtBJlT6f25U+fd2WPkGgkj7XxZU+
GAqUPn5rlj6WspY+vE+UPsq5lz5dI5Q+WFyUPpWolj7ZiJY+X4WVPmiflD7iBJQ+WjiXPoXE
lD54w5U+LsWWPpSLlj7qKZc+f4aWPq8Elz5iqZc+NgOVPpAzlj6UjpU+7amWPvMNlz52C5U+
D3aWPvSXlD6Cf5Y+VmmWPiJalj55gZU+JQGWPlPZlj4t2ZY+</AssayYData></Step><Step><CommonData><SampleLocation>1</SampleLocation><SampleID></SampleID><SampleGroup></SampleGroup><SampleInfo></SampleInfo><SampleRow>E</SampleRow><SamplePlate>1</SamplePlate><WellType>BUFFER</WellType><Concentration>-1</Concentration><ConcentrationUnits>µg/ml</ConcentrationUnits><MolarConcentration>-1</MolarConcentration><MolarConcUnits>nM</MolarConcUnits><MolecularWeight>-1</MolecularWeight><Temperature>25</Temperature><StartTime>6388069</StartTime><AssayTime>180</AssayTime></CommonData><FlowRate>600</FlowRate><StepType>DISASSOC</StepType><StepName>Dissociation</StepName><StepStatus>OK</StepStatus><ActualTime>179.999</ActualTime><CycleTime>0.2</CycleTime><AssayXData Points="900">Xn9jRCuMY0T4mGNEtKVjRIGyY0Rev2NEGsxjROfYY0S05WNEkfJjRF7/Y0QaDGRE5xhkRLQl
ZESRMmREXj9kRBpMZET4WGRE5WVkRJFyZEROf2REK4xkRPiYZETEpWREgbJkRE6/ZEQrzGRE
59hkRMTlZESR8mREXv9kRBoMZUTnGGVEuiZlRJEyZUROP2VEGkxlROdYZUTEZWVEgXJlRE5/
ZUQrjGVE55hlRLSlZUSRsmVEXr9lRBrMZUT42GVEtOVlRJHyZURe/2VEGgxmROcYZkTEJWZE
gTJmRE4/ZkQrTGZE+FhmRMRlZkSRcmZEXn9mRCuMZkTnmGZEtKVmRIGyZkRev2ZEGsxmRPjY
ZkS05WZEgfJmRE7/ZkQaDGdE5xhnRLQlZ0SBMmdETj9nRBpMZ0T4WGdExGVnRJFyZ0ROf2dE
K4xnRPiYZ0S0pWdEkbJnRE6/Z0QrzGdE59hnRLTlZ0SR8mdEXv9nRBoMaET4GGhEtCVoRIEy
aEReP2hEGkxoROdYaES0ZWhEgXJoRE5/aEQajGhE+JhoRLSlaESBsmhETr9oRBrMaETn2GhE
tOVoRIHyaERO/2hEGgxpRPgYaUS0JWlEgTJpRE4/aUQrTGlE51hpRLRlaUSBcmlETn9pRBqM
aUT4mGlExKVpRJezaUROv2lEGsxpRPjYaUS05WlEkfJpRF7/aUQaDGpE+BhqRLQlakSBMmpE
Xj9qRBpMakT4WGpEtGVqRIFyakROf2pEGoxqRPiYakS0pWpEgbJqRE6/akQazGpE59hqRLTl
akSB8mpETv9qRCsMa0TnGGtEtCVrRJEya0ROP2tEGkxrRPhYa0S0ZWtEgXJrRE5/a0QajGtE
55hrRMSla0SBsmtETr9rRBrMa0Tn2GtEtOVrRJHya0RO/2tEGgxsRPgYbES0JWxEkTJsRE4/
bEQaTGxE51hsRLRlbESBcmxETn9sRCuMbET4mGxEtKVsRIGybERev2xEGsxsROfYbETE5WxE
kfJsRE7/bEQaDG1E+BhtRLQlbUSBMm1EdEBtRBpMbUTnWG1E9mVtRIFybUROf21EGoxtRPiY
bUS0pW1EgbJtRE6/bUQazG1E59htRLTlbUSR8m1ETv9tRCsMbkTnGG5EtCVuRIEybkROP25E
GkxuRItZbkS0ZW5EgXJuRE5/bkQajG5E55huRMSlbkSBsm5ETr9uRBrMbkTn2G5ExOVuRIHy
bkRO/25EGgxvROcYb0S0JW9EgTJvRE4/b0QaTG9E51hvRLRlb0SBcm9ETn9vRBqMb0TnmG9E
tKVvRJGyb0ROv29EGsxvROfYb0S05W9EgfJvRF7/b0QaDHBE5xhwRNUlcESBMnBETj9wRCtM
cETnWHBEtGVwRIFycEROf3BEGoxwROeYcES0pXBEgbJwRF6/cEQrzHBE59hwRMTlcESB8nBE
bv9wRBoMcUT4GHFEtCVxRIEycUROP3FEK0xxROdYcUS0ZXFEgXJxRE5/cURMjHFE55hxRLSl
cUSBsnFEXr9xRDvMcUTn2HFEtOVxRJHycURe/3FEGgxyROcYckS0JXJEgTJyRE4/ckQaTHJE
51hyRLRlckSBcnJEXn9yRBqMckTnmHJEtKVyRIGyckROv3JEAM1yRAjZckTE5XJEgfJyRE7/
ckQrDHNE+BhzRDcmc0SBMnNETj9zRCtMc0T4WHNEtGVzRIFyc0Ref3NEK4xzROeYc0S0pXNE
kbJzRF6/c0QazHNE59hzRMTlc0SR8nNETv9zRBoMdETnGHRExCV0RJEydEROP3REGkx0RPhY
dETEZXREkXJ0RE5/dEQajHRE55h0RMSldESRsnREXr90RCvMdET42HRExOV0RJHydERe/3RE
Kwx1RPgYdUTEJXVEkTJ1RF4/dURMTHVE+Fh1RNVldUSRcnVEXn91RCuMdUT4mHVExKV1RJGy
dURev3VEK8x1RPjYdUTE5XVEkfJ1RF7/dUQrDHZE+Bh2RMQldkSRMnZEXj92RCtMdkT4WHZE
xGV2RJFydkRef3ZEK4x2RBiZdkTEpXZEkbJ2RF6/dkQrzHZE+Nh2RMTldkSR8nZEXv92RCsM
d0T4GHdExCV3RJEyd0ReP3dEK0x3RPhYd0TEZXdEkXJ3RF5/d0QrjHdE+Jh3RMSld0SRsndE
Xr93RCvMd0T42HdExOV3RPTyd0Re/3dEKwx4RPgYeETEJXhEkTJ4RF4/eEQrTHhE+Fh4RMRl
eESRcnhEXn94RCuMeET4mHhExKV4RJGyeER/v3hEK8x4RPjYeETE5XhEkfJ4RF7/eEQrDHlE
+Bh5RMQleUSRMnlEXj95RCtMeUT4WHlExGV5RJFyeURef3lEGox5RPiYeUTEpXlEkbJ5RF6/
eUQrzHlE+Nh5RLTleUSR8nlEXv95RCsMekT4GHpExCV6RJEyekReP3pEK0x6RPhYekTEZXpE
kXJ6RF5/ekQajHpE+Jh6RMSlekSRsnpEXr96RCvMekTn2HpE1eV6RJHyekRe/3pEGgx7RPgY
e0TEJXtEkTJ7RF4/e0QrTHtE+Fh7RMRle0SRcntEXn97RCuMe0T4mHtExKV7RJGye0ROv3tE
K8x7RPjYe0TE5XtEkfJ7RF7/e0QrDHxE+Bh8RMQlfESRMnxEXj98RCtMfET4WHxExGV8RJFy
fERef3xEK4x8RPiYfETEpXxEgbJ8RF6/fEQrzHxE+Nh8RMTlfESR8nxE/gF9RBoMfUT4GH1E
xCV9RJEyfUROP31EK0x9RPhYfUS0ZX1EkXJ9RF5/fUQrjH1E+Jh9RMSlfUSRsn1EXr99RCvM
fUT42H1EtOV9RIHyfURe/31EGgx+RPgYfkTEJX5EgTJ+RE4/fkQrTH5E+Fh+RMRlfkSRcn5E
Xn9+RCuMfkT4mH5ExKV+RJGyfkROv35EK8x+RPjYfkTE5X5EkfJ+RF7/fkQrDH9E+Bh/RMQl
f0SBMn9EXj9/RCtMf0T4WH9ExGV/RJFyf0QjgH9EK4x/RPiYf0TEpX9EkbJ/RE6/f0QrzH9E
+Nh/RLTlf0SR8n9EXv9/RBUGgER8DIBE4hKAREkZgESvH4BEFSaARHQsgETiMoBESTmARK8/
gEQVRoBEfEyAROJSgERJWYBEr1+ARB5mgER8bIBE4nKAREl5gESvf4BEFYaARHSMgETikoBE
SZmARK+fgEQVpoBEfKyARNqygERJuYBEr7+ARBXGgER8zIBE4tKAREnZgESv34BEFeaARHzs
gETi8oBESfmARK//gEQVBoFEdAyBROISgURAGYFErx+BRBUmgUR8LIFE2jKBREA5gUSvP4FE
FUaBRHxMgUTiUoFESVmBRK9fgUQVZoFEfGyBROJygURJeYFEr3+BRBWGgUR0jIFE4pKBREmZ
gUSvn4FEFaaBRHysgUTisoFEQLmBRK+/gUQVxoFEfMyBROLSgURJ2YFEr9+BRA3mgUR87IFE
2vKBRED5gUSv/4FEFQaCRHwMgkTiEoJESRmCRPkfgkQVJoJEdCyCROIygkRJOYJEfECCRBVG
gkR0TIJE4lKCRElZgkSvX4JEDWaCRHRsgkTicoJEQHmCRK9/gkQNhoJEfIyCROKSgkRAmYJE
r5+CRBWmgkR8rIJE2rKCREC5gkSnv4JEDcaCRHTMgkTa0oJESdmCRK/fgkQN5oJEdOyCRNry
gkRA+YJEr/+CRBUGg0QYDYNE2hKDREAZg0SnH4NEDSaDRHQsg0TiMoNESTmDRKc/g0QVRoNE
fEyDROJSg0RJWYNEp1+DRA1mg0R0bINE4nKDREB5g0Svf4NEFYaDRHSMg0TikoNESZmDRKef
g0QNpoNEfKyDROKyg0RJuYNEr7+DRBXGg0R0zINE4tKDREnZg0S/34NEDeaDRHzsg0Ta8oNE
SfmDRKf/g0QVBoREfAyEROIShERJGYRE0B+ERA0mhER8LIRE4jKEREA5hETeQIREFUaERHxM
hETiUoREQFmERK9fhEQVZoREdGyEROJyhERAeYREp3+ERBWGhER0jIRE4pKERECZhESnn4RE
DaaERHyshETasoRESbmERK+/hEQVxoREdMyERNrShERJ2YREp9+ERBXmhER87IRE4vKEREn5
hESv/4REDQaFRHwMhUTiEoVESRmFRKcfhUQNJoVEfCyFRNoyhURAOYVErz+FRBVGhUR8TIVE
2lKFRElZhUSvX4VEFWaFRHRshUTacoVEQHmFRKd/hUQVhoVEdIyFRNqShURJmYVEp5+FRBWm
hUR0rIVE4rKFREm5hUSvv4VEDcaFRHzMhUTa0oVEQNmFRK/fhUQV5oVEdOyFROLyhURA+YVE
p/+FRA0GhkR0DIZE4hKGREAZhkSnH4ZEDSaGRHwshkTaMoZEQDmGRK8/hkQNRoZEdEyGROJS
hkRJWYZEr1+GRBVmhkR8bIZE4nKGREB5hkSnf4ZEDYaGRHyMhkTikoZEQJmGRKefhkQNpoZE
dKyGRNqyhkRAuYZEp7+GRA3GhkR0zIZE2tKGREnZhkSn34ZEDeaGRHTshkTa8oZESfmGRK//
hkQNBodEdAyHRNoSh0RAGYdEpx+HRBUmh0R0LIdE2jKHREA5h0SnP4dEDUaHRHxMh0TaUodE
SVmHRK9fh0QVZodEfGyHROJyh0RAeYdEp3+HRA2Gh0R8jIdE4pKHRHKZh0Snn4dEDaaHRHSs
h0TisodEQLmHRK+/h0SIxodEdMyHRNrSh0RJ2YdEp9+HRA3mh0R87IdE4vKHRED5h0Sv/4dE
DQaIRHQMiETaEohEQBmIRKcfiEQVJohEfCyIRNoyiERAOYhE</AssayXData><AssayYData Points="900">rtuNPquMjT7KFJE+Q5GUPhBWmz6alJ0+9cegPikjpT5uHKY+ikSpPitkqj4bIak+k6CqPlh4
rT4/GK0+QrStPtU+rz6HerI+Rf+vPv0gsj6wd7I+fmmxPvLSsD4v6LM+GOKyPrgpsz7QtrQ+
PYuyPgfNtD7tL7Q+No+1PnAjtD7VdbY+7wS0Pp5Vsz5YJrU+YUu0Po6DtT7NArU+O4CzPkIc
tT6Ng7Y+ia21PpH5tT7b0rQ+Lcy0PiyutD7CGrY+acO3Pge3tT42ybU+Mcm1PgcytD62/rY+
8aq1Pl4PuD5y4rQ+h120PljrtT7b+rY+jGO2Pg5dtT4hxbU+BHW2Pj9ttj7w77Y+cYm1PhCy
tj41yrU+Dh22PgQItj4eKbY+vXK2PgDQtz6vabU+E6S4PpVatj4VPLU+hmu1Pquhtj7nZ7c+
28S4Pm4Dtj65ULc+aMC2Pi1Stj5HGrc+LWG1PtpItj4+Jrc+f1W1Pu7Ltj6YBLc+DM+4PoaO
tz4x8Lc+2Ra4PrRJtj7nYrY+bO24PoZIuj5JUbg+0zO5Puubtz5cs7g+uIG4Pofdtz6JObc+
pcO4PtzRtz6Surc+WB24PkvHtj6HTbc+fsS2Phzutz40w7c+SPi2PgT4tz5N7Lc+bWe3PulU
uD5A5rg+ste3Ppn6uD7w0bY+Ji64Pv2YuD7n67g+mCa2PlY8uT70Kbg+78y4PiCetT7G6bc+
UPe3Ps1QuD41v7c+enq3PhjJuD7sr7Y+Yr+3PgONuD6r1Lg+BaG3PjcBuj6iUrc+Csu7PquP
tj7TIrk+UDW4PtMFuz6PgLg+WRS4Pkrsuj6r7rk+lWO4PtM1tj4aALk+8Qy6PuBmuj47GLc+
GI64Pic+uz5hmbo+gHe6Pg6CuD544bk+A4e4PqW2uj6ND7c+pae6PvUpuj7vSrs+SP+6Pgzk
tj7q5bk+znC6PnMKuz55x7s+Ejm4PsP+uD7UCbs+rci4PnXRuD5Id7w+9Q66PlhQuz6Eybs+
wUi4PkDMuT4u7bk+TX26Poy7uD7hP7s+00u6Pk8Vuj5o5Lk+X3+7Pq6Ouz6cJLo+SGy8Pkxp
uj5XTbo+BGy6PiP1uj6MGLs+mCO6PqUVvD4KLrg+Ije7PiJ+uj6rrrk+x866Pn2Kuz6Za7o+
Iea6PlMDuT7CBL0+L7S7PugSuj7ptbw+jjC7PkV7uj62gbo+5YC5PslbvD7Z67s+Adu8Pi7b
vT6DVLw+pXe6PgjjvD4n57o+Emy9PtrRvT5VIbs+4La9Pl+4uz4iFLw+UTW9Prg0vD4aYr0+
IKe7PgcZvD47r7s+V766Pt9tuj45vbo+h5G6Piz3uz6x6b0+rf27PrO7uj6Bi7w+6iW8PriA
vD75g7k+RU+5Pv3IvT6anb4+Vee7PvHSuz5rOLw+kM+6Pt0tvD7mAb0+/NG7Pg8Luz6zz7o+
sba6PsYcuz52Qbs+s2K8PslZvD6UArs+EV+8Puyduj6ifLw+5ey8PoFuvD6K2b0+myC/Pkt4
vD5bZL0+ovK8PhuQvD6kE70+2oG9Pu/evj5Sdr4+yNfAPoOAvD6HM70+D9C9PgofvD6ofrw+
/Xa8PqbgvT7ix74+vtG9Pp5QvT5JYbw+bmS+PkdxvT6JDb4+foO8PjiSvT63AL8+dsG8PoYK
vD72Eb0+LG28PivsvT79yrw+zTW8Pq8Xvz5GNr4+cQ2/Pn3Kuz6yUr0+iyC+PuT/vj4Qib4+
4rK+PtQAvj5Ve7w+uqC/Pnnevj6A+L0+uMu+PsMmvj42e70++Q2+PoNIvj4+978+P9q9PviC
vj6JMr0+xPy+Php0vj7U6L8+7XK/PomYwD70yb0+Te++PsQNvz5Vqrw+OT++PlBSvj5Wyr0+
x3O8PrCTvj4yXL4+AMK/PviPvT4rj8E+ysu9Pg31vT79Nb0+LTG+PjUHvT69Wr4+diPBPqSB
vj6m1b0+ev6/Pp+/vz5K878+TJW/PilQwD5A7r4+ZFrAPqP9vz5oKr8+J/W+Pj7Ivj443b8+
Y7zBPh5Avj41vsA+Asa+Po8pwD5fxr8+wGrAPlsQvz7lPr0+Ly++Pls9wD5Y+L8+3mPAPjts
vz4YGMA+GHDAPlrTwD78FsI+G2y/PjB/vj5rVsA+YG+/PiePwD6S4b8+tsLBPk2evz51aL8+
CZO/Pr7NwD5rr8A+DOW+PuUDwj7iKME+XW6+Pr5BwT522sE+2JDCPlYTwj5MacA+65q/PrBl
vj4OLMA+uiHAPo1jvz6HJ70+j3PAPlUzwD7ULcA+NhzCPqOSvj4XDb8+xF/CPop8wT4+i8I+
7SrBPs1Uwj55vcE+HkC+PofJwT7YVcM+pibDPjnNwj7iWsQ+EHTAPtCfwD5+t78+EnTAPmN3
wD7wpr4+wNe/Phz2vz7StsA+DEPBPonrwj5m3r4+Q1jAPuV8vz6I6r8+yh/APr2Zwz7BxME+
hnPBPidXvz4NHMI+0eHBPi74wT73DsI+miDCPtjQwD7YKsI+cDfBPtyYwT6Ti8A+jATAPh9j
wz7dH8I+NwDFPhkzwT4YvcE+EzbBPiH9wD6BlME+5EfDPtk2wz6n1cI+ibTAPnSewj4SXME+
TwrCPt4LwT7kDsI+2TTAPl3uwz4sssI+jLTDPhJRwj6z5sI+f3vAPghVwj5tmcI+mMDCPuXe
wT5fEcE+2W7DPgQ/wz4JC8M+nYHEPuV4wz4CXcE+Bt7APv09wT6HD8Q+LhjDPvF1xD5RV8M+
YDnFPvGZwz6ErcQ+yhLEPl7yxD4r3cM+TJHEPl8TwT7CLMM+8Z3EPiJlwj7RCMI+7hjEPm6Z
wz7SjcM+Zg3DPpvgwj5whcQ++hvDPlwNwT4Z9cI+1pPBPqe2wT44ucM+rrPEPnzJxT7SiMQ+
Yw7EPsFuwj4ODMM+9yTFPh1ywj5llcA+4cjDPux3wT5xAsQ+VrjBPkMQxT7WocQ+q/3EPlMs
wz4tHcI++onEPnB/wz46dMY+Bw3DPjFawz7hQcU+a6HFPqVIwz4IZsU+J/7DPl8lwz65R8Q+
/4HEPiULxT7VF8M+2HvEPuutxD78ksU+Df/EPq20xj624MQ+q8/FPq2NxT71qcQ+wmzEPjzQ
xD6sw8I+RW3FPmFpxT6ePcM+DqLFPqq+wz52Kcc+FK3DPkzgxj4DYsQ+fjzGPrxZxT6ZBsQ+
g4bHPkyGxT42Usc+hx7EPn/Wwz5ui8M+sPnGPmoExT6oIsM+PCXFPqpYwz4V6sM+MQbHPrXx
wz5FtcQ+7P7FPipOxT7Pdcc+6IrHPiFFxT5fQ8g+LU3GPn8ryD6gcMU+jZHFPvi3xT4PmcU+
0yHGPu/wxT6xUcU+VN3HPqEzxj62mcQ+AgLHPt9KxD7lGMY+hOLGPtWExj4aO8k+IIvFPnuN
xz61RsY+G/zFPuOtxj4LIMc+mxDGPtH7xT6tksY+vmPGPmrWxj6L7sY+S0DHPp7Lxj4stMU+
7e/FPsrFxz5GCsg+gknHPoycxT6138Y+O1PGPtyRxT6HCsg+M0XEPiEQxj6XYMY+uPbHPvjf
xT5cIcU+hb3FPixTxz4Vd8Y+KoXGPpzcxz400cY+sgXHPj6oxj6RZMc+S2XKPkbGxz4dKMg+
CyXIPsV7yD7DdsQ+91jIPi5mxz6foMc+Qd/GPi7txz49EsQ+0d7IPuyMyD6dhcc+x8DGPgQK
xj5M3cY+FJXIPtq/xj4vS8k+Q73IPp7OxT6MtMk+zOfGPmfbxz7G2cg+nYbHPiWQyD6Wfsc+
yizGPlDyyD7U9cg+ojzIPvqdxz6l8cg+yHzHPgN9xj4XicY+uQTJPrfkxz6vfMo+iSrGPoCo
yj7woso+D6LJPlpCxz6PqsY+Q5zHPsvOxz5ZE8c+ViHIPli1xj7PGcg+q4jJPrtdyj7R3Mc+
sZbIPsRtyj4nRMY+FFPIPlKxxz6xQ8g+8v/IPie9xz4tQco+G9/HPofOyT4Ztco+rEfJPqfU
yD6VBco+GkPJPkQhyT4Fuck+L8TKPk0iyT7Mvsg+6iPJPrU0yz7uo8g+guLJPqgiyD5i/8g+
JpDJPjN7yj61yco+R7nJPrOyyj6D9ck+QqXKPrwxyD4LTso+cxfJPj2ByT4GeMk+30rLPp6F
yD6IN8k+7jrJPp8IyT5S68k+BKbMPrkoyT50Pss+48XKPvAgzD7Y4Mo+jcXJPlngyj6C6Mk+
k7/KPqeryj7ot8o+GPbLPo6Tyj5xrso+qtfKPs1CzT7fk8k+ZzfKPoufyj4hl8k+7tLJPr8X
zT4SMMk+h0XJPqR8yT7xJMg+AyTLPmqAyT4Ry8c+gjzKPtlZyz4O3sk+KcbKPlqNyz7YLss+
EXbJPu4MzD61ics+VpXLPkKvyz4tlcs+uLTKPtb5yj4kA8o+2dnIPvb9zD5qZ8o+803MPlnF
yT7PR8g+tr7KPs3IzD4YY8k+gerKPh3qyz7lG8s+PgLLPmJIyz4OTso+8tvLPsF3yz4KC80+
xqLKPgJcyz7oAMk+D17NPoDIyz4ndc4+BjTNPrRLzD42aMw+pTjKPoIPzD5Whcw+Rw7NPs0E
yz4OtMw+AwvMPrQzyj6bn8s+pubMPmXmyj7T7so+zBDKPn96zD7vtso+2u3MPqayzD6vlss+
FhbMPnf8zD6+Jcw+8ffNPoV3yz78Ls4+RoTNPhjeyj733c0+XSLLPssqzj4xncw+WNvKPnMY
zD5i7ss+mRHNPp2WzT4disw+gSXMPhwxzj5PHc4+AwrNPnUXzj6MMsw+BiHMPsNhzj5/Vsw+
S+vMPkstzT6Efcw+eVDOPt9Zyz5vOcw+M2nMPqhjzj5b3Mw+</AssayYData></Step><Step><CommonData><SampleLocation>11</SampleLocation><SampleID></SampleID><SampleGroup></SampleGroup><SampleInfo></SampleInfo><SampleRow>E</SampleRow><SamplePlate>1</SamplePlate><WellType>REGENERATION</WellType><Concentration>-1</Concentration><ConcentrationUnits>µg/ml</ConcentrationUnits><MolarConcentration>-1</MolarConcentration><MolarConcUnits>nM</MolarConcUnits><MolecularWeight>-1</MolecularWeight><Temperature>25</Temperature><StartTime>6577261</StartTime><AssayTime>5</AssayTime></CommonData><FlowRate>1000</FlowRate><StepType>KREGENERATION</StepType><StepName>Regeneration</StepName><StepStatus>OK</StepStatus><ActualTime>4.99895</ActualTime><CycleTime>0.2</CycleTime><AssayXData Points="25">pj+IRARGiERrTIhE0VKIRDdZiESmX4hEBGaIRGtsiETRcohEQHmIRKZ/iEQEhohEa4yIRNGS
iERImYhEnp+IRASmiERrrIhE0bKIRDe5iESmv4hETsaIRGvMiETR0ohEN9mIRA==</AssayXData><AssayYData Points="25">pnoiwAwPMsAXpjnAAn8/wCOSQ8C7xkbA6fZJwAExTMA8iE7AB0dQwMIhUsDg3FPA8D5VwB8b
V8DCGFjAaU9ZwIUhWsBgG1vAEltcwH5HXcBrVF7AHCtfwButX8AnTmDAQ79gwA==</AssayYData></Step><Step><CommonData><SampleLocation>12</SampleLocation><SampleID></SampleID><SampleGroup></SampleGroup><SampleInfo></SampleInfo><SampleRow>E</SampleRow><SamplePlate>1</SamplePlate><WellType>NEUTRALIZATION</WellType><Concentration>-1</Concentration><ConcentrationUnits>µg/ml</ConcentrationUnits><MolarConcentration>-1</MolarConcentration><MolarConcUnits>nM</MolarConcUnits><MolecularWeight>-1</MolecularWeight><Temperature>25</Temperature><StartTime>6593545</StartTime><AssayTime>5</AssayTime></CommonData><FlowRate>1000</FlowRate><StepType>KREGENERATION</StepType><StepName>Regeneration</StepName><StepStatus>OK</StepStatus><ActualTime>4.99797</ActualTime><CycleTime>0.2</CycleTime><AssayXData Points="25">pd+IRAPmiERq7IhE0PKIRDf5iESd/4hEAwaJRGIMiUTIEolELhmJRJUfiUT7JYlEYiyJRNAy
iUQ3OYlEnT+JRPtFiURqTIlEyFKJRDdZiUSdX4lE+2WJRGpsiUTQcolELnmJRA==</AssayXData><AssayYData Points="25">LXwwvbCNBL3fPH27bZScPMW4DT076F89tquMPSVaoj2rXbw9GM3PPULZ3T2qEeo9Dnr2PTOh
/j3JXwY+sLQQPqSKEj43fBs+EDobPrKBHz41kCQ+bVMqPqtLLz7e+yo+nrYxPg==</AssayYData></Step><Step><CommonData><SampleLocation>11</SampleLocation><SampleID></SampleID><SampleGroup></SampleGroup><SampleInfo></SampleInfo><SampleRow>E</SampleRow><SamplePlate>1</SamplePlate><WellType>REGENERATION</WellType><Concentration>-1</Concentration><ConcentrationUnits>µg/ml</ConcentrationUnits><MolarConcentration>-1</MolarConcentration><MolarConcUnits>nM</MolarConcUnits><MolecularWeight>-1</MolecularWeight><Temperature>25</Temperature><StartTime>6609592</StartTime><AssayTime>5</AssayTime></CommonData><FlowRate>1000</FlowRate><StepType>KREGENERATION</StepType><StepName>Regeneration</StepName><StepStatus>OK</StepStatus><ActualTime>5.00005</ActualTime><CycleTime>0.2</CycleTime><AssayXData Points="25">lH+JRPqFiURhjIlEv5KJRCWZiUSMn4lE8qWJRFmsiUS/solELrmJRIy/iUT6xYlEYcyJRMfS
iUQl2YlEjN+JRPrliURZ7IlEv/KJRCX5iUSM/4lE+gWKRGEMikTHEopELhmKRA==</AssayXData><AssayYData Points="25">NhM/wB1QTcAJ1lLAmBdWwD/iWMBOrlrAMTNcwCySXcAtql7AZOVfwADpYMBn4WHAc+RiwL9D
Y8Cr1WPAGtNkwJJ1ZcCf6GXAhiBmwO+wZsDZPmfAI5JnwJ0maMCSgGjAT9dowA==</AssayYData></Step><Step><CommonData><SampleLocation>12</SampleLocation><SampleID></SampleID><SampleGroup></SampleGroup><SampleInfo></SampleInfo><SampleRow>E</SampleRow><SamplePlate>1</SamplePlate><WellType>NEUTRALIZATION</WellType><Concentration>-1</Concentration><ConcentrationUnits>µg/ml</ConcentrationUnits><MolarConcentration>-1</MolarConcentration><MolarConcUnits>nM</MolarConcUnits><MolecularWeight>-1</MolecularWeight><Temperature>25</Temperature><StartTime>6625696</StartTime><AssayTime>5</AssayTime></CommonData><FlowRate>1000</FlowRate><StepType>KREGENERATION</StepType><StepName>Regeneration</StepName><StepStatus>OK</StepStatus><ActualTime>5.00103</ActualTime><CycleTime>0.2</CycleTime><AssayXData Points="25">lB+KRPIlikRhLIpEvzKKRCU5ikSMP4pE8kWKRGFMikS/UopEJVmKRIxfikTyZYpEWWyKRL9y
ikQleYpEjH+KRPKFikRZjIpEv5KKRC6ZikSMn4pE8qWKRFmsikS/sopENrmKRA==</AssayXData><AssayYData Points="25">PAgWvRrdvrwZLRc60GnNPNtyJz1n/oI93oOjPX2EuT2ypM89HX3fPUr1+z3hCgc+nFYKPug6
Ez4rFxo+axMgPgklID6vyic+dPorPqZQLz7WaTI+qH87Pi/sOz7LOUE+dPtAPg==</AssayYData></Step><Step><CommonData><SampleLocation>11</SampleLocation><SampleID></SampleID><SampleGroup></SampleGroup><SampleInfo></SampleInfo><SampleRow>E</SampleRow><SamplePlate>1</SamplePlate><WellType>REGENERATION</WellType><Concentration>-1</Concentration><ConcentrationUnits>µg/ml</ConcentrationUnits><MolarConcentration>-1</MolarConcentration><MolarConcUnits>nM</MolarConcUnits><MolecularWeight>-1</MolecularWeight><Temperature>25</Temperature><StartTime>6641912</StartTime><AssayTime>5</AssayTime></CommonData><FlowRate>1000</FlowRate><StepType>KREGENERATION</StepType><StepName>Regeneration</StepName><StepStatus>OK</StepStatus><ActualTime>4.99895</ActualTime><CycleTime>0.2</CycleTime><AssayXData Points="25">nL+KRPrFikRhzIpEIdOKRC3ZikTF34pEAuaKRGHsikTH8opENvmKRJT/ikQCBotEaQyLRM8S
i0QtGYtElB+LRPoli0RhLItEITOLRC05i0ScP4tE+kWLRGlMi0THUotELVmLRA==</AssayXData><AssayYData Points="25">9d1BwE+gT8BlBFXA401YwMixWsDbz1zAcSBewL11X8Boa2DAN0thwEZ0YsD0XGPAnVhkwImO
ZMAGN2XASTlmwBWhZsBJBWfAVnVnwLjgZ8B+D2jA8dRowGXWaMB9WGnAx7ZpwA==</AssayYData></Step><Step><CommonData><SampleLocation>12</SampleLocation><SampleID></SampleID><SampleGroup></SampleGroup><SampleInfo></SampleInfo><SampleRow>E</SampleRow><SamplePlate>1</SamplePlate><WellType>NEUTRALIZATION</WellType><Concentration>-1</Concentration><ConcentrationUnits>µg/ml</ConcentrationUnits><MolarConcentration>-1</MolarConcentration><MolarConcUnits>nM</MolarConcUnits><MolecularWeight>-1</MolecularWeight><Temperature>25</Temperature><StartTime>6657970</StartTime><AssayTime>5</AssayTime></CommonData><FlowRate>1000</FlowRate><StepType>KREGENERATION</StepType><StepName>Regeneration</StepName><StepStatus>OK</StepStatus><ActualTime>5.00005</ActualTime><CycleTime>0.2</CycleTime><AssayXData Points="25">k1+LRPlli0RYbItEvnKLRCR5i0STf4tE8YWLRFiMi0S+kotEJJmLRIufi0SFpotEWKyLRMay
i0QkuYtEi7+LRPHFi0RYzItEvtKLRCTZi0SL34tE8eWLRGDsi0S+8otELfmLRA==</AssayXData><AssayYData Points="25">bBNjO6/5MDxGEwQ9zXV2PTZUpD2pMsw9CKLoPZb/AT5NbxI+1RYVPhuRIj4xHSU+ZsMwPks0
Nj42vT4+NRVAPv59Rz50UE0+HpROPnrvWT6il1o+kJtaPvKlYT4NAmc+tgFpPg==</AssayYData></Step><Step><CommonData><SampleLocation>1</SampleLocation><SampleID></SampleID><SampleGroup></SampleGroup><SampleInfo></SampleInfo><SampleRow>E</SampleRow><SamplePlate>1</SamplePlate><WellType>BUFFER</WellType><Concentration>-1</Concentration><ConcentrationUnits>µg/ml</ConcentrationUnits><MolarConcentration>-1</MolarConcentration><MolarConcUnits>nM</MolarConcUnits><MolecularWeight>-1</MolecularWeight><Temperature>25</Temperature><StartTime>6672824</StartTime><AssayTime>30</AssayTime></CommonData><FlowRate>1000</FlowRate><StepType>BASELINE</StepType><StepName>Baseline</StepName><StepStatus>OK</StepStatus><ActualTime>30</ActualTime><CycleTime>0.2</CycleTime><AssayXData Points="150">k/+LRAIGjERgDIxE1xKMRCQZjESLH4xE8SWMRFgsjES+MoxEnzmMRIs/jET5RYxEWEyMRL5S
jEQkWYxEk1+MRPlljERYbIxExnKMRCR5jESbf4xE8YWMRGCMjETGkoxELZmMRIufjETxpYxE
YKyMRMayjEQkuYxEi7+MRPnFjERgzIxExtKMRCTZjESL34xE+eWMRFjsjES+8oxEJPmMRJP/
jET5BY1EWAyNRMYSjUQtGY1Ekx+NRAomjURgLI1ExjKNRCQ5jUSTP41E+UWNRGBMjUTGUo1E
LVmNRJNfjUT5ZY1EYGyNRMZyjUQteY1Ek3+NRPmFjURgjI1ExpKNRC2ZjUSTn41E+aWNRGCs
jUTGso1ELbmNRJO/jUT5xY1EYMyNRMbSjUQt2Y1Ek9+NRPnljURg7I1ExvKNRC35jUST/41E
+QWORGAMjkTGEo5ELRmORJMfjkT5JY5EYCyORMYyjkQtOY5Ekz+ORPlFjkRgTI5ExlKORC1Z
jkSTX45E+WWORGBsjkTGco5ELXmORIt/jkT5hY5EYIyORMaSjkR/mY5Ek5+ORPmljkRgrI5E
xrKORC25jkSTv45E+cWORGDMjkTG0o5ELdmORJPfjkT55Y5EYOyORMbyjkQt+Y5Ek/+ORPkF
j0RgDI9ExhKPRC0Zj0STH49E8SWPRGAsj0TGMo9ELTmPRIs/j0T5RY9EYEyPRMZSj0QtWY9E
k1+PRPllj0RgbI9ExnKPRC15j0STf49E+YWPRGCMj0TGko9ELZmPRJOfj0T5pY9EYKyPRMay
j0QtuY9E</AssayXData><AssayYData Points="150">kCR/PrlDfz7+BIE+YmCBPneFhD46I4Q+RpeDPp7LhT7z0YY+2dyGPnVihz5+uIg+7QKJPkjm
hz66kIo+eP6LPgoAjD4NnIo+msiNPuXvjj4Eyo8+x/yNPqRokD4xAJE+BCyQPrKOkD615JA+
TQaQPuiOkz6VYpI+CsOTPoW2kz4u7ZM+y8GUPm2Wkz7IWJQ+NhSTPm2Tlj7EwZU+Q4uVPuAy
lD4Z+ZU+CCCYPuoqmT5SUpg+bKaYPt+XmT4GtZg+3LuZPg/Mmj7UoJo+MO+bPsLqnD5hCJw+
z5ecPvxknD78BZ0+1cKbPkCNoD4GiaA+VMefPiVNoT45qp4+Vk+hPnz/nT5SqaA+/GOgPqEc
oD6W1KI+D8ehPqRwoT7ceKI+Lf6iPie/oj6HbqI+kv+lPm7BpT5fwKQ+avakPr9+pj4Ma6U+
xDSlPq3PpT5+/6Y+J+ekPi+UpD6Syac+ZRioPq6Gpz4/zaU+SjSnPsoipz7pp6s+zMerPkjK
qD5aTas+bzSrPtsJqT6A16s+muuoPtd4qj7ZEK4+OOirPtAlrT7JIqs+UdysPphprD5ckKw+
vX2tPoyYrj6t+Kw+M0OtPhYPrT4Atqw+YPGvPuvOrj7Poqw+iqiuPnpJrz7eC64+8E2tPnfq
rz5YBbE++jmxPhiKsT73x64+ugquPv/8sT4WSrE+mDywPs6Xrz47ja8+hlGyPnVKsD4eHLE+
xBGyPrmRsz6kObM+j72zPqwjsz4rAbU+edy0Pr/5sj6fm7I+4rm0PpFEtT5W6bQ+a5m2PqCe
tj6M5bc+</AssayYData></Step><Step><CommonData><SampleLocation>1</SampleLocation><SampleID></SampleID><SampleGroup></SampleGroup><SampleInfo></SampleInfo><SampleRow>E</SampleRow><SamplePlate>1</SamplePlate><WellType>BUFFER</WellType><Concentration>-1</Concentration><ConcentrationUnits>µg/ml</ConcentrationUnits><MolarConcentration>-1</MolarConcentration><MolarConcUnits>nM</MolarConcUnits><MolecularWeight>-1</MolecularWeight><Temperature>25</Temperature><StartTime>6703820</StartTime><AssayTime>80</AssayTime></CommonData><FlowRate>600</FlowRate><StepType>LOADING</StepType><StepName>Loading</StepName><StepStatus>OK</StepStatus><ActualTime>79.999</ActualTime><CycleTime>0.2</CycleTime><AssayXData Points="400">k7+PRPnFj0RgzI9ExtKPRC3Zj0SL349E8eWPRGDsj0S+8o9ELfmPRJP/j0T5BZBEYAyQRMYS
kEQtGZBEix+QRPElkERgLJBExjKQRC05kESLP5BE8UWQRGBMkES+UpBEJFmQRItfkET5ZZBE
WGyQRL5ykEQteZBEk3+QRPGFkERYjJBExpKQRCSZkESLn5BE8aWQRFiskES+spBEJLmQRIu/
kETxxZBEYMyQRMbSkEQk2ZBEi9+QRPHlkERo7JBExvKQRCT5kEST/5BE+QWRRFgMkUS+EpFE
LRmRRIsfkUTxJZFEYCyRRMYykUQkOZFEiz+RRPFFkURYTJFEvlKRRC1ZkUSTX5FE8WWRRFhs
kUS+cpFELXmRRJN/kUTxhZFEYIyRRL6SkUQtmZFEi5+RRPmlkURgrJFEvrKRRCS5kUSTv5FE
8cWRRJnMkUTG0pFEJNmRRIvfkUTx5ZFEWOyRRMbykUQt+ZFEi/+RRPEFkkRgDJJExhKSRC0Z
kkSLH5JE8SWSRFgskkS+MpJELTmSRJM/kkT5RZJEWEySRL5SkkQkWZJEk1+SRPllkkRYbJJE
vnKSRCR5kkSLf5JE8YWSRFiMkkTGkpJELZmSRJOfkkT5pZJEWKySRMaykkQkuZJEk7+SRPHF
kkRYzJJEvtKSRC3ZkkST35JE+eWSRFjskkTG8pJELfmSRIv/kkT5BZNEYAyTRL4Sk0QkGZNE
kx+TRPklk0RgLJNEvjKTRC05k0STP5NE8UWTRGBMk0S+UpNEJFmTRItfk0TxZZNEWGyTRL5y
k0QkeZNEi3+TRPmFk0RYjJNEo5OTRCSZk0STn5NE8aWTRGCsk0TGspNELbmTRIu/k0TxxZNE
WMyTRL7Sk0Qk2ZNEBuCTRPnlk0RY7JNExvKTRCT5k0ST/5NE8QWURFgMlES+EpREJBmURIsf
lETxJZREYCyURL4ylEQkOZREkz+URPlFlESJTJREvlKURCRZlESTX5RE8WWURFhslES+cpRE
JHmURJN/lET5hZREWIyURL6SlEQtmZREi5+URCumlERgrJRExrKURCS5lESTv5RE8cWURGDM
lETG0pREJNmURJPflETx5ZREWOyURL7ylEQk+ZREk/+URPkFlURYDJVEvhKVRCQZlUSTH5VE
+SWVRFgslUS+MpVEJDmVRJM/lUTxRZVEWEyVRL5SlURFWZVEi1+VRPFllURgbJVExnKVRCR5
lUSLf5VE+YWVRFiMlUS+kpVELZmVRIuflUT5pZVEWKyVRL6ylUQkuZVEi7+VRPnFlURgzJVE
vtKVRF7ZlUSL35VE8eWVRFjslUS+8pVEJPmVRIv/lUTxBZZEYAyWRL4SlkQkGZZEix+WRPEl
lkRYLJZExjKWRCQ5lkSLP5ZE8UWWRFhMlkS+UpZEJFmWRItflkT5ZZZEWGyWRMZylkQkeZZE
k3+WRPGFlkRgjJZEvpKWRC2ZlkSLn5ZE8aWWRFislkS+spZEJLmWRJO/lkTxxZZEds2WRL7S
lkQk2ZZEi9+WRPHllkRY7JZEvvKWRCT5lkSL/5ZE8QWXRFgMl0S+EpdEJBmXRIsfl0TxJZdE
WCyXRL4yl0QkOZdEiz+XRPFFl0RYTJdEvlKXRCRZl0SLX5dE8WWXRGBsl0TGcpdEJHmXRIt/
l0T5hZdEWIyXRL6Sl0QkmZdEi5+XRPGll0RYrJdEvrKXRCS5l0STv5dE8cWXRGDMl0S+0pdE
JNmXRIvfl0T55ZdEYOyXRL7yl0Qk+ZdEi/+XRPEFmERYDJhEvhKYRC0ZmEQOIJhE8SWYRFgs
mETGMphEJDmYRJM/mETxRZhEWEyYRL5SmEQkWZhEk1+YRPFlmERYbJhEvnKYRCR5mESLf5hE
8YWYRFiMmES+kphELZmYRJOfmET5pZhEWKyYRMaymEQkuZhEi7+YRPHFmERYzJhEztKYRCTZ
mESL35hE8eWYRFjsmES+8phEJPmYRJP/mETxBZlEWAyZRL4SmUQkGZlEkx+ZRPElmURYLJlE
xjKZRCQ5mUSLP5lE+UWZRFhMmUS+UplEJFmZRItfmUTxZZlEWGyZRMZymUQkeZlEi3+ZRPmF
mURYjJlEvpKZRC2ZmUSLn5lE8aWZRGCsmUTGsplEJLmZRA==</AssayXData><AssayYData Points="400">1ji0Pp1GuD7CFbc+WuK2PhhBuD5Spbc+tD+3PovYtj6Hd7o+Hgi4PraMuD7B/bc+gya5Pl5w
uj6fXLg+lyC5PsbZuD7rTrc+/1W6Pu+NuT7IMLg+l8i6PuK0uT5DWLw+4nu5PjXrvD6I7bk+
9W+7PgLZvD7qYr0+FQG8Pq71vj44Vrw+SKG8PhWfuz4Oyb0+63u9PvKMuz6eEr0+U+C8PvQo
uz7mr74+kzi/PsAqvj7yub4+H8G9Pgovvj4jFL4+jy+9PvXOvz4f9MA+kDq/PvzsvT7sPr8+
R9G/PtBowD6OJ78+bde8Pv5VwD6qmb0+O46/Pt1avz555cE+5dm/PueewD4zNr4+G47APqcD
wT5NnME+tOS/PiuBwT6jCcA+eCTCPpxuwD6LiME+eOjAPoz6wj40FMM+wjfBPg88xD6Jj8I+
u9vCPmYUxD7POMU+5JjCPmbDwj6Ad8I+jgzFPmokxT4PTMY+9oTDPl/4xD5tPcQ+7zPEPsx6
xD5j1sI+os/FPhrVxD4BnMc+ws7EPo+cxT5KT8Y+kRTEPvobxD7Xksc+6pPJPmYjyD4naMc+
w4LHPgUHxz5fwcc+16LGPovgxD4PpMc+MF3HPss3yD4KWMg+EeLJPhj8yT4+kcc+5abJPs3Z
yD5LB8g+8bbGPp/1yD54m8o+nRHIPvZVyj5Qw8k+TVTIPjNPyD6IAco+ARLKPvPjyD4PMck+
qrbIPjd/yT7WSck+67zJPvT9yT6O78o+yZfIPhF+yD7IbMo+LqzLPsD4yj7I2Mo+c0PJPh0L
yj7m/so+QNDKPgGjzD4dUMk+DjHKPthrzD740ss+2wHNPilIyz7cNMw+xXfKPoobzT7EYsw+
IOnNPu2LzD5Lpco+x7fMPqjwyz5Q8ss+jQLPPlPLzT4y7cs+MFvNPi80zD5dhM0+fFbOPl3y
zT4pccw+I0nMPmS3zj7hFNA+ifXMPpurzD484NA+Dm/PPtqZzj6i+s8+ma7NPkzmzz67Js4+
55nMPr5D0D5fy9A+Mm7PPvpm0T7eM84+ihjPPkH0zz4rVM8+V4/PPnQc0D54f9I+PSzOPrkc
0T7GEtA+nwLQPvUW0T76OM4+jUjPPgju0D7JetM+fzzSPj9d0D5XBtI+8arPPlZr0T5TjNI+
Pd3QPiXKzj5WKdE+qzrSPgHq0D4HytE+FO3SPgcv1D4NjNI+3LjRPt8g1D6D+9I+8kXTPpeE
1D4a7dM+LW/SPtID1D6QoNM+UYPSPjXF0z5tXtM+AlTTPhdI0j4cH9U+RPHUPpmb0z6gGdI+
0uDSPjlU1D6NMtM+QF/UPsTT0j79EtI+5pLUPuh61D722NU+iafWPplz1D7zNtM+ZPbUPn3H
1D40MNY+fcHUPhP+1D6hKdY+B8DUPmIR1T5DjtU+ZKHWPoEM0z5bedU+HsTVPgeI1T59DNg+
I0LWPrKo1j4bGNg+snzUPqVx1z58tNY+LBjYPozW2D7e8NU+Hg7ZPp4U1j4jI9k+JZfXPqOp
2D5DR9c+woPXPgC81T7a5NY+pCbXPgVA1z7ai9c+VEPWPu+b1j6Pkto+k33ZPhO51z48INk+
eyvZPoFr1z4hq9k+i7TXPtyi2D7dFtk+7yTZPgBk2T5r39g+EojaPr052j6zCts+reTYPpwD
2j5xh9k+o3LYPuQ02T6ev9g+dwraPpyd2T6iENk+SQLdPiCz2T6zF9o+wGzaPjo42j5cdNo+
2IncPqcl3j6Bttk+j3LaPtys2T4nqto+0yjbPrJ02j5rB9s+2e3ZPh4w3j5pL9w+ksPcPp5Q
2z4n/Ns+jLbbPkw53D47Ltw+1JDdPvZQ2z5L0ds+m6LaPu7P2j7rXNw+2P/cPqNG3T7Oy9w+
8f7dPgyz2z7eNtw+DdTbPi+22z4PBt0+puHbPjqz3j4rsd0+2FvePonC3D6RcN4+rKLcPkhX
4D5ibNw+MRfdPnc54D632d4+HJndPusz3T4m5d4+2YXdPhcg3j7l9Ns+VTzePmUe3j7zFt0+
2aLePjnY3z6djdw+W5TcPhF/3j631N4+ezffPg413j5byt4+J7zfPoCK4T7r994+GY/dPkYW
4D5FROA+2bPgPsou3z6+QuE+zFPgPrLc3j5+fOE+7fLfPg==</AssayYData></Step><Step><CommonData><SampleLocation>1</SampleLocation><SampleID></SampleID><SampleGroup></SampleGroup><SampleInfo></SampleInfo><SampleRow>E</SampleRow><SamplePlate>1</SamplePlate><WellType>BUFFER</WellType><Concentration>-1</Concentration><ConcentrationUnits>µg/ml</ConcentrationUnits><MolarConcentration>-1</MolarConcentration><MolarConcUnits>nM</MolarConcUnits><MolecularWeight>-1</MolecularWeight><Temperature>25</Temperature><StartTime>6784801</StartTime><AssayTime>30</AssayTime></CommonData><FlowRate>1000</FlowRate><StepType>BASELINE</StepType><StepName>Baseline</StepName><StepStatus>OK</StepStatus><ActualTime>30</ActualTime><CycleTime>0.2</CycleTime><AssayXData Points="150">ir+ZRPDFmURXzJlEvdKZRCTZmUSK35lE8OWZRE/smUS98plEJPmZRIL/mUTwBZpEgAyaRL0S
mkQbGZpEih+aRPAlmkRXLJpEtTKaRBs5mkSKP5pEW0aaRFdMmkS9UppEG1maRIJfmkTwZZpE
V2yaRL1ymkREeZpEin+aRPCFmkRPjJpEKJOaRCSZmkSCn5pE6KWaRE+smkS9sppEJLmaRIq/
mkTwxZpEV8yaRL3SmkRt2ZpEgt+aRPDlmkRX7JpEvfKaRCT5mkSK/5pEGQabRGcMm0S9EptE
GxmbRIofm0ToJZtEVyybRL0ym0QsOZtEij+bRPBFm0RPTJtEvVKbRBtZm0SKX5tE6GWbRFds
m0TmcptEG3mbRIp/m0TohZtET4ybRLWSm0QbmZtEip+bROilm0RPrJtEvbKbRCS5m0SKv5tE
W8abRE/Mm0S90ptEG9mbRJrfm0To5ZtEZ+ybRL3ym0Qk+ZtEq/+bROgFnERXDJxEtRKcRCQZ
nESCH5xE8CWcRE8snES1MpxEJDmcRII/nETwRZxEV0ycRL1SnEQkWZxEgl+cRPBlnERPbJxE
vXKcRBt5nESKf5xE6IWcRFeMnES9kpxEG5mcRIqfnETwpZxEV6ycRLWynEQkuZxEgr+cRPDF
nERXzJxEtdKcRBvZnESK35xE6OWcRE/snES98pxEG/mcRIr/nEToBZ1EVwydRL0SnUQbGZ1E
1B+dRPAlnURPLJ1EvTKdRCQ5nUSKP51E8EWdRFdMnUS9Up1EJFmdRIJfnUQRZp1EV2ydRLVy
nUQkeZ1E</AssayXData><AssayYData Points="150">qJzhPm4B4j7kxuA+oKzgPulz4D51YOE+NTvgPvqp3j4N4eI+KDzhPlVp4D5DquA+DEniPpwA
4j5/Pt8+l0rgPjUd4j4cUuM+0zfjPqoK4j4RFeE+rOPgPkld4z4KeeE+fl/iPsML4j40T+M+
cprhPqAw3z4ri+M+aUHkPhIA5D54j+I+UTXjPplM4T6PpOI+ILPiPoWH5D4xN+M+ds7iPq1y
4j6r8OM+Z7njPvH84z55duE+xUbjPs8N5D5MXOE+4SfjPjBC5D4VZeU+KizjPvyC5D7gaeI+
b/bkPl0U5j7m7eM+clHkPrqy4z5ONuU+HEXmPl4t5D7PqeQ+BBzmPhsW5j5gYeY+5ITmPm8R
4j7cF+U+GvjmPtz55T4yjeU+NyTmPjdP5z7B7+Y+/2nmPtYu5z4oQ+g+OzXpPsps5z6Jaec+
vMrmPoYY5T4uJ+c+pSDlPoSA5j5bCeY+M2PmPpIi5T6OtOc+lQHnPiGm5j4oF+g+Sj3nPlpj
5z5sFug+UhTnPhz06T6Kl+Y+lW3nPvEo5j4ra+g+Gu/mPmVj6D7SBek+k6DnPjm36j4GN+g+
oArqPuuT6D7TFOY+EULmPiIP6T4nceg+/j7oPtTD6j4a/uY+qUXnPijR5z5ss+g+psHoPoK7
6T4Lx+g+4lPqPjrl6D4VMOY+z0HpPnn+6D7Yiuk+wv7pPu4y6T6wUuo+caHqPlTu6j4EpOg+
srHnPrhF6T5hfOg+81zsPnnL6D6c/+k+KwLtPv986z7l+Ok+F2bpPv0J6z69fO0+s2HqPv65
6z5Li+s+</AssayYData></Step><Step><CommonData><SampleLocation>10</SampleLocation><SampleID>BG505 T332N SOSIP</SampleID><SampleGroup></SampleGroup><SampleInfo></SampleInfo><SampleRow>E</SampleRow><SamplePlate>1</SamplePlate><WellType>KSAMPLE</WellType><Concentration>-1</Concentration><ConcentrationUnits>µg/ml</ConcentrationUnits><MolarConcentration>31.25</MolarConcentration><MolarConcUnits>nM</MolarConcUnits><MolecularWeight>-1</MolecularWeight><Temperature>25</Temperature><StartTime>6823897</StartTime><AssayTime>180</AssayTime></CommonData><FlowRate>600</FlowRate><StepType>ASSOC</StepType><StepName>Association</StepName><StepStatus>OK</StepStatus><ActualTime>180</ActualTime><CycleTime>0.2</CycleTime><AssayXData Points="900">in+dRPCFnURXjJ1EvZKdRCSZnUSKn51E8KWdRFesnUS9sp1EG7mdRIq/nUTwxZ1EV8ydRL3S
nUQk2Z1Eit+dRPDlnURX7J1EvfKdRCT5nUSK/51E8AWeRFcMnkS9Ep5EJBmeRIofnkTwJZ5E
VyyeRL0ynkQkOZ5Egj+eRPBFnkRXTJ5EvVKeRCRZnkSKX55E8GWeRFdsnkS9cp5EJHmeRIp/
nkTwhZ5EV4yeRL2SnkQkmZ5Eip+eRPClnkRXrJ5EvbKeRCS5nkSKv55E8MWeRFfMnkS90p5E
JNmeRIrfnkTo5Z5EV+yeRL3ynkQk+Z5Eiv+eROgFn0RPDJ9EvRKfRCQZn0SKH59E8CWfRFcs
n0S9Mp9EJDmfRII/n0ToRZ9EV0yfRL1Sn0QkWZ9Egl+fRPBln0RPbJ9EvXKfRCR5n0SKf59E
8IWfRFeMn0S1kp9EJJmfRIqfn0TopZ9EV6yfRL2yn0QbuZ9Eir+fROjFn0RXzJ9EvdKfRCTZ
n0SK359E8OWfRE/sn0S98p9EG/mfRIr/n0TwBaBETwygRL0SoEQkGaBEgh+gRPAloERXLKBE
vTKgRCQ5oESKP6BE8EWgRFdMoES9UqBEG1mgRIpfoETwZaBET2ygRL1yoEQkeaBEgn+gRPCF
oERXjKBEvZKgRCSZoESKn6BE8KWgRFesoES1sqBEJLmgRIq/oES1xqBEV8ygRL3SoEQb2aBE
it+gRPDloERP7KBEtfKgRCT5oESC/6BE8AWhRE8MoUS9EqFEJBmhRIofoUTwJaFEVyyhRL0y
oUQkOaFEij+hRPBFoURXTKFEtVKhRCRZoUSKX6FE8GWhRFdsoUS9cqFEJHmhRIp/oUTwhaFE
V4yhRL2SoUQkmaFEgp+hRPCloURXrKFEvbKhRCS5oUSKv6FE6MWhRFfMoUS90qFERNmhRIrf
oUTw5aFEV+yhRL3yoUQk+aFEiv+hROgFokSYDKJEvRKiRCQZokSKH6JE8CWiRFcsokS9MqJE
JDmiRIo/okTwRaJEV0yiRL1SokQkWaJEil+iRPBlokRXbKJEvXKiRCR5okSCf6JE6IWiRE+M
okS1kqJEG5miRIKfokTwpaJEZ6yiRL2yokQbuaJEir+iRPDFokRXzKJEvdKiRCTZokSK36JE
8OWiRFfsokS18qJEJPmiRIr/okToBaNEVwyjRLUSo0QkGaNEgh+jRPAlo0RXLKNEvTKjRCQ5
o0SKP6NE8EWjRE9Mo0S1UqNEJFmjRIpfo0TwZaNEV2yjRL1yo0QkeaNEgn+jRPCFo0RPjKNE
tZKjRBuZo0SKn6NE8KWjRE+so0S9sqNEJLmjRJK/o0TwxaNET8yjRLXSo0Qk2aNEit+jRPDl
o0RX7KNEvfKjRBv5o0SC/6NE8AWkRFcMpES9EqREGxmkRIIfpEToJaRETyykRLUypEQbOaRE
ij+kRPBFpERXTKREtVKkRBtZpESCX6RE8GWkRFdspES9cqREJHmkRIp/pETohaREV4ykRL2S
pEQbmaREip+kRPClpERPrKREvbKkRBu5pESKv6RE8MWkRFfMpES90qREJNmkRIrfpETw5aRE
T+ykRL3ypEQk+aREiv+kRPAFpURPDKVEtRKlRBsZpUSCH6VE8CWlRE8spUS9MqVEJDmlRII/
pUTwRaVEV0ylRL1SpUQkWaVEil+lRPBlpURPbKVEtXKlRBt5pUSKf6VE8IWlRE+MpUS1kqVE
G5mlRIKfpUTwpaVET6ylRLWypUQkuaVEir+lROjFpURPzKVEvdKlRCTZpUSC36VE8OWlRE/s
pUS18qVEG/mlRIL/pUTwBaZEVwymRL0SpkQkGaZEgh+mROglpkRPLKZEtTKmRCQ5pkSKP6ZE
8EWmRFdMpkS1UqZEJFmmRIpfpkTwZaZET2ymRL1ypkQkeaZEgn+mRPCFpkRPjKZEtZKmRBuZ
pkSCn6ZE8KWmRFespkS9sqZEJLmmRIK/pkToxaZET8ymRLXSpkQb2aZEgt+mRPDlpkRX7KZE
tfKmRBv5pkSK/6ZE6AWnRE8Mp0S9EqdEJBmnRIofp0ToJadEVyynRLUyp0QbOadEgj+nROhF
p0RXTKdEtVKnRCRZp0SCX6dE6GWnRE9sp0S9cqdEJHmnRIJ/p0TwhadET4ynRL2Sp0QkmadE
gp+nRPClp0RPrKdEvbKnRBu5p0SKv6dE8MWnRE/Mp0S90qdEG9mnRILfp0To5adET+ynRL3y
p0Qb+adEiv+nROgFqERPDKhEtRKoRCQZqESCH6hE7iaoRE8sqES9MqhEJDmoRIo/qEToRahE
T0yoRLVSqEQkWahEil+oROhlqERXbKhEtXKoRBt5qESCf6hE8IWoRE+MqES9kqhEG5moRIKf
qETopahET6yoRL2yqEQkuahEgr+oRPDFqERXzKhEtdKoRBvZqESK36hE6OWoRE/sqES18qhE
G/moRIL/qEToBalETwypRLUSqUQbGalEgh+pROglqURPLKlEtTKpRBs5qUSCP6lE6EWpRE9M
qUS1UqlEJFmpRMNfqUTwZalEZ2ypRL1yqUQbealEgn+pRPCFqURfjKlEtZKpRBuZqUSCn6lE
6KWpRFesqUS9sqlEJLmpRIK/qUToxalEV8ypRL3SqUQb2alEgt+pROjlqURX7KlEvfKpRCT5
qUSC/6lE8AWqRFcMqkS1EqpEGxmqRIofqkTwJapETyyqRL0yqkQbOapEgj+qROhFqkRPTKpE
tVKqRCRZqkSCX6pE6GWqRE9sqkS1cqpEG3mqRIJ/qkTohapEV4yqRL2SqkQbmapEgp+qROil
qkRPrKpEtbKqRBu5qkSCv6pE6MWqRE/MqkS10qpEG9mqRILfqkTo5apET+yqRLXyqkQk+apE
gv+qRPAFq0RXDKtEtRKrRBsZq0SKH6tE6CWrRE8sq0S1MqtEGzmrRII/q0ToRatEV0yrRLVS
q0QbWatEgl+rROhlq0RPbKtEtXKrRBt5q0SCf6tE8IWrRFeMq0S9kqtEG5mrRIKfq0TwpatE
T6yrRLWyq0QbuatEgr+rROjFq0RPzKtEtdKrRBvZq0SK36tE6OWrRE/sq0S18qtEG/mrRIL/
q0ToBaxETwysRN4SrEQbGaxEgh+sROglrERPLKxEtTKsRBs5rESCP6xE6EWsRE9MrES1UqxE
NFmsRIpfrEToZaxET2ysRLVyrEQbeaxEin+sRPCFrERPjKxEtZKsRBuZrESCn6xE6KWsRE+s
rES9sqxEG7msRIK/rEToxaxET8ysRLXSrEQk2axEgt+sRPDlrERP7KxEtfKsRBv5rESK/6xE
8AWtRE8MrUS9Eq1EGxmtRIofrUTwJa1ETyytRLUyrUQbOa1Egj+tROhFrURPTK1EtVKtRBtZ
rUSCX61E6GWtRFdsrUS9cq1EG3mtRIJ/rUToha1ET4ytRLWSrUQbma1Eip+tROilrURPrK1E
tbKtRBu5rUSCv61E+cWtRE/MrUS90q1EG9mtRILfrUTo5a1ET+ytRLXyrUQb+a1Egv+tROgF
rkRPDK5EtRKuRCQZrkSKH65E6CWuRE8srkS9Mq5EJDmuRII/rkToRa5EV0yuRLVSrkQbWa5E
gl+uRPllrkRPbK5ExXKuRBt5rkSCf65E6IWuRE+MrkS1kq5EG5muRIKfrkTopa5EV6yuRL2y
rkQkua5Egr+uROjFrkRPzK5EvdKuRCTZrkSC365E8OWuRE/srkS98q5E4PmuRIL/rkTwBa9E
TwyvRLUSr0QkGa9Egh+vRPAlr0RPLK9EvTKvRCQ5r0SKP69ECUavRE9Mr0S9Uq9EJFmvRIJf
r0ToZa9EV2yvRLVyr0Qkea9Egn+vRPmFr0RPjK9EtZKvRCSZr0SCn69E+aWvRFesr0S1sq9E
JLmvRIq/r0Twxa9EV8yvRLXSr0Qb2a9Egt+vRPDlr0RP7K9EtfKvRBv5r0SK/69E8AWwRFcM
sETFErBELBmwRIofsEToJbBEVyywRL0ysEQkObBEij+wROhFsERXTLBEvVKwRCRZsESKX7BE
8GWwRFdssES9crBEG3mwRIp/sETwhbBEV4ywRL2SsEQkmbBEip+wRPClsERXrLBEvbKwRCS5
sESKv7BE8MWwRFfMsES90rBEJNmwRIrfsETw5bBEV+ywRL3ysEQk+bBEiv+wRPAFsURXDLFE
vRKxRCQZsUSKH7FE8CWxRFcssUS9MrFEJDmxRMM/sUTwRbFEV0yxRL1SsUQkWbFEil+xRPBl
sURXbLFEvXKxRCR5sUSKf7FE8IWxRFeMsUS9krFEJJmxRIqfsUTwpbFEV6yxRL2ysUQkubFE
ir+xRPDFsURXzLFEvdKxRCTZsUSK37FE8OWxRFfssUS98rFEJPmxRIr/sUTwBbJETwyyRL0S
skQkGbJEih+yRPAlskRXLLJEvTKyRCQ5skSKP7JE8EWyRFdMskS9UrJEJFmyRIpfskTwZbJE
V2yyRL1yskQkebJEin+yRPCFskRXjLJEvZKyRCSZskSKn7JE8KWyRFesskS9srJEJLmyRIq/
skTwxbJET8yyRL3SskQk2bJEZ+CyROjlskRX7LJEvfKyRCT5skSK/7JE8AWzRFcMs0S9ErNE
JBmzRIIfs0TwJbNEVyyzRL0ys0QkObNEij+zRPBFs0RPTLNEvVKzRBtZs0SKX7NE6GWzRFds
s0S9crNEJHmzRIp/s0TwhbNET4yzRCCTs0QbmbNEip+zROils0RXrLNEvbKzRCS5s0TMv7NE
8MWzRE/Ms0S90rNEJNmzRIrfs0To5bNEV+yzRL3ys0Qk+bNE</AssayXData><AssayYData Points="900">pdfsPj/t6j4e3uQ++MriPvMb4D7Nn9s+gFnZPjeA1z6+x9c+Zi3TPp9K0z6QedQ+MJjRPrv/
0T7o+c8+LwfRPjfWzj58xs4+28XPPiSwzT6w48w+FRbPPqNnzj48tNA+kEPPPgJ4zj5TW84+
c27OPnrVzj4kKM8+uHDNPngIzz688M0+0/DPPjGyzj6YQc0+Fb3PPrJjzz7yFdA+8/XMPnQO
zj5TGM4+m/LPPuPBzj6/b84+LiPOPu59zT7M388+zsLPPui6zj4I5c8+fmvPPoY1zj5jYc0+
mQnPPq1Ozz4VsM4+JjTPPmT7zj6yns4+KXnOPgHe0j6xEdA+tADQPq2azj739tA+ctjPPsEk
0T6f4tA+l+7QPrBj0T7et84+ic/MPrhx0D4zT9E+Jj/QPpSQ0D6u39E+kbDQPhQj0T4BJtI+
fW7RPs9+0T4yVdI+S7zRPvnJ0D5j49E+JszSPiOozz4+9tE+fxrRPgWm0T7MYNE+04DSPizA
zj4BcdI+AczQPik71D7N09E+A2vSPmMd0j6RwtM+sr3RPm7D0T4kidA+383SPl370T66e9E+
FgDTPv8r0T47X9A+2TLSPjJU0z55A9M+Qd/RPrOE0j50lNI+3PnQPtnp0j4VptI+t/XQPmm4
0j5r39M+kCfSPimp0T6/1tU+w+DTPkzD1D5qodU+GWLTPjnt0j5PVNM+d3/TPqGW0z4dONU+
1GXTPq8+0T52NtY+R9jTPkuN0z7CddU+qCLUPtQZ0z4pE9M+EyLRPgfo1D7TSNU+EqXTPtyK
0z65XdQ+hrXUPmRD0z5Ex9M+l53SPsFB1D7vmNY+12jWPptt0z4NIdM+GefVPi921T4o/tQ+
hN7VPmOY0z77Ttc+wJjXPuQH1z65ZdY+4FvWPuTQ1j4pz9Q+PAbWPrJe1z6TRdU+SSnXPgi5
1j4HkNY+KRjWPiOD1T5xrtQ+XcXVPulW1z5eNdc+F6jWPs1b1T71d9g+FavXPtlV1z74u9Y+
JSDWPkXl1z5d3tY+l+fWPmTS1T70ltY+WerWPkBa2D5+9Nc+o07WPnpn2D7kr9g+innZPkny
1j4D2No+MYLVPjWA1j7vfNU+IkXYPhWB1j4VFdg+GY/ZPiHr2T6v6dY+iTnZPsXo2T4Zxdg+
2urYPnKA2D7QFNg+krrXPl181z7lBNg+CG3XPhuj1z6SHdg+Ws3YPtao2D7+PNk+PyvZPuk3
2D5JK9w+bWTXPnPh2j6miNk+adbYPrBZ2D4Ej9Y+/Q/aPoDK2T7Pvto+wjfbPrTC2D6nk9w+
anLbPhPk2D6B+Nk+JIrYPr8o2T4cUdg+2/PYPk992j7xTdw+EjHaPvdr2D79Gtc+0YjZPrvZ
3D7toNk+wabYPp0x2T5wx9k+7QHZPv5s2z4g+to+F2rZPmbJ2D7HxNk+l0/ZPlyO2j5pq9k+
A/PbPgCU2T6lSNo+Vp3aPh233D6BSdw+BqPaPhtF2z6pSds+QSPcPg/V2j4TvNs+UsbZPmFb
2z6Zr9k+PlncPlGD3T67F9w+msHZPvvM2j66jtw+zgvcPnEN3D6ohdo+AE7dPkMY3D6ZE9s+
wA3cPlZ32z77O90+4tzcPk/R2j4nRts+apLcPr1o3D7zit0+W7nbPk5K3T5cxtw+Y+jaPs1I
3j6iH9s+cyPaPmhl3D6Yz9s+rl7cPm/E2z4T/ts+HzvbPu9N3D4Hktw+h9vcPuBu3D7SaNw+
EMbbPq152z7DSts+0xjePpkw3D5RW9w+BDnePrWU3T7BkNs+o3bbPplG3j4C+94+kArdPrtz
3T72LN8+ssjdPnBQ3D4GO9s+sN/dPiYZ3z44m90+il3dPjWr4D7+cds+6T3dPiAx3z7J/d0+
yuXfPt+F2z78Xtw+qaXgPoVa3z4OCN8+DnnfPtqH3T4ktd8+6VLePpQr4D4RqN4+30/fPhRD
3T5t6d8+ugXePvyM3z6nBN4+AI3dPuRd3z4U3uA+rfDdPrb73j5rbt8+L//ePqCf3j6BxN4+
fzfhPkv03j5HJOA+5GjfPstT4T4DiN8+MtXePm3d3j4uV+E+CbDdPosx4T4jxuA+ApfgPvuI
3z7+Qt4+gnrePlhb3j6LaeE+RVfgPgp43j7jy+E+YE/gPkyU3z44Ct4+QiXhPkYQ4D6P5uM+
vLPfPjjo4D6aTuI+T1zePgof4D5rdOI+1SbhPoi93z4kTd8+bG7gPq4/4D7GcuA+V67gPr0B
4D6k0+E+F5jfPh/P4D4lMuE+72bhPkLU4z630OE+lw7jPg4f4D7VquA+nM/fPp1W4T7J/OE+
3fDiPqXe4T43euE+1z3fPj+S4T4M/eA+TbriPhKf4D7fEeI+NJTjPuZi4j4tdeE++MPhPt88
4j5pbuM+un3jPpkM4D4c2uI+JKjiPmb14D5qPeI+hzfkPk3+3z7rruE+LafkPl8s4z7zcOM+
1YfjPmGq3z6W+eE+NLvgPtgQ4j408+E+I+viPp7h4j4rDuI+HzbiPpGv4T4IBOQ+kUbiPsj2
4z6U7uQ+MG/hPn8s4z6PmuI+ETHlPo084j45/uI+WaLiPsdb4j7Mo+Q+WfPiPqOc4j4m9uI+
I6nkPjuT4j7KDeM+47XiPqgK5D7YDeM+6CLiPpED5j7ukeM+sQjlPqP+4z7Wz+I+QmjiPicr
5T6IIOU+B//kPpKI4j6no+I+0ZbiPlzO4j5XNuQ+meXjPiSg4T6B/OM++BDjPqKM4j5mg+I+
i17lPvVC5D5DWeM+ZqrkPkq64j4hX+Y+wsnjPqgS4z5bfuQ+QdPkPqm65j7U4OU+ooLjPtGu
4z6mjeM+4WzkPoIm5T6OB+Y+yxDmPuSc5z5Y3eU+6KXjPvwT5j7V8+Q+aD7iPtbX5T5wROQ+
C1LlPkEE5T442+M+uwjoPuVh5D7w4eQ+8FjlPoOg4j68muM+ynfjPt5C5T6W9eQ+1sbmPsG6
4z77KuU+wMrlPjWl4z7EqeQ+gVnkPsd25j4ZBeQ+0/HjPp/h5z48OOY+AG3kPkw35T7JHOU+
ZmTmPryB5z4aPuY+MybmPmWe5T6JNeY+VR/mPqjB5z5NzuU+bi/lPoH76D49l+Y+s/bkPvLz
5D7n0uU+AZrlPsFN5T5e8OQ+MVvpPnB45T4XG+c+W3vnPo/05z5fwOQ+nGvmPp2g5j75/OU+
suPlPuyd6D50+eY+HsHmPulY5z5UpOY+17jmPtG95j4IY+U+YvPmPoRf5z4PY+U+2lPmPnxr
5D4UYuY+KYXlPijh5j6ZPeg+v3rnPiHQ5T50Ouc+RRDlPuif5j70a+c+GtnnPkA96D6Me+U+
FKTmPsl96D6eKuY+lJTnPgZZ5z5HAeg+RQrnPj/E6D4h4eU+KuPlPgM65j5+Tuc+W7vmPlLo
5j5Jf+c+3MDmPs6y5z5sOug+mKXnPnKo6D6NZeg+JHXnPm025z5/xOg+/GHoPtLw6D4f8ek+
ZCfpPo3G6D4rvuc+vivoPqih6D6/guk+oOzqPnAa6D6Ss+g+XI/oPn1E6T4TC+k+hdDnPggG
5z4qnuw+uhrqPkxV6j6Yl+Y+667oPpy75j7LbOo+joLpPs6h5z56buk+1pDrPv/t6D6F++g+
VyfoPuNi6D4Lo+g+NK/nPpOA6T6Fk+g+yWPoPsIW6j48ceg+syrqPsnJ6D5+fOg+r5bqPhLw
6D7FR+g+J4HpPt3E6T6EGuk+zVXnPmCp6T7xyOY+AoDpPper5z4uDOo+ewfqPkWu6j4XQeg+
7abqPoLA6j7MWeo+tbDnPrNX6j4rzuk+cIbrPgf16z6VMuk+5/noPotY6D7n6+k+/XfsPsYS
6D5y3uo+h9LrPrlZ6D4G/uo+2oDrPkFX6j6l0us+mmrrPkId7D6q/ek+nxLoPqxI6j61zuk+
/JLqPnTH6z7X/uk+EDPrPsmZ6z5wlek+byPrPhoc6T6vSes+//XpPgn66j6N0ek+Zh7pPo0H
6j6oM+o+nWbpPpvI6T5g7eo+s8nsPvwe6j4sKOs+59rsPodP6z7b8Oo+rMznPo4f6j7a8uo+
USDqPnyh6z5t3Ok+RizsPr9A7D6iyus+qcjrPtun6j4BAOs+1HLqPmjk6z7uiOs+tBTsPiRq
7D5q1+w+Y6zsPo2I6j7no+s+aRnrPhyk7D5KRew+RsnqPiXl7D7a0+s+2bzrPvZm6z6Msus+
IdDrPjcS6z5l0uo+e17qPvn27D5Jqek+gIDuPsuv7D4z4+w+oRDrPiZb7D7xj+w+FpXtPg/l
6j4K/+4+cuXtPiRi6z59m+w+Xo3qPsaU6z7LCOw+BKfsPuod7T7hV+0+MxTtPvZK7D6svOs+
j5fsPrYK7T5x4ew+t6nsPpuc7j5+Zeo+3qXqPtLI6j6Ytus+eTnsPvf27D6ZdO0+rtPrPr2+
6j7usuw+/9vtPt4Q7T6SLew+FgvuPnCI7T7+0Ow+ANfsPkuB6z6ube8+IYrrPl827T7yse4+
42XsPtis7T5n3+w++onsPi6i7j6PRu4+CK/qPl2I7j6wO+o+333sPgs97D70nO0+8dPrPlxa
7D5fAfA+pFHtPlxa7j4OJO4+C5fuPmxZ7z4iMu4+mtHqPiIO7T5Npuw+CdvsPndV7D7xIu0+
DMDuPsVz7T5+ne0++bHsPju37j7yJe4+rf7tPipb7z6nE+4+zVvtPs/y7j77RfI+ttTtPgbl
7j7b++w+7qjvPrUd8D5FYe4+uR3tPong7T60bu0+3NzuPt997z4wxuw+ZL7uPlIE7j6CCO8+
+3TwPpK36z7pU/A+ke7uPrBz7j5xsO4+UyLvPrbt7T4WKO4+</AssayYData></Step><Step><CommonData><SampleLocation>1</SampleLocation><SampleID></SampleID><SampleGroup></SampleGroup><SampleInfo></SampleInfo><SampleRow>E</SampleRow><SamplePlate>1</SamplePlate><WellType>BUFFER</WellType><Concentration>-1</Concentration><ConcentrationUnits>µg/ml</ConcentrationUnits><MolarConcentration>-1</MolarConcentration><MolarConcUnits>nM</MolarConcUnits><MolecularWeight>-1</MolecularWeight><Temperature>25</Temperature><StartTime>7012742</StartTime><AssayTime>180</AssayTime></CommonData><FlowRate>600</FlowRate><StepType>DISASSOC</StepType><StepName>Dissociation</StepName><StepStatus>OK</StepStatus><ActualTime>179.999</ActualTime><CycleTime>0.2</CycleTime><AssayXData Points="900">iv+zROgFtERXDLREvRK0RBsZtESCH7RE6CW0RFcstES1MrREGzm0RII/tEToRbRET0y0RL1S
tEQbWbREgl+0RPBltERPbLREtXK0RCR5tESCf7RE8IW0RFeMtES1krRECZq0RIKftETopbRE
T6y0RLWytEQbubREgr+0ROjFtERXzLREtdK0RCTZtESC37RE6OW0RE/stES18rREG/m0RIL/
tEToBbVETwy1RLUStUQbGbVEgh+1ROgltURPLLVEtTK1RCQ5tUSjP7VE6EW1RE9MtUS1UrVE
G1m1RNxftUToZbVEV2y1RL1ytUQkebVEgn+1ROiFtURPjLVEvZK1RBuZtUSKn7VE6KW1RE+s
tUS1srVEG7m1RIq/tUToxbVEV8y1RLXStUQb2bVEit+1ROjltURP7LVEtfK1RBv5tUSK/7VE
8AW2RFcMtkS1ErZEGxm2RIIftkToJbZETyy2RL0ytkQbObZEij+2RPBFtkRPTLZEvVK2RBtZ
tkSKX7ZE8GW2RE9stkS1crZEG3m2RIJ/tkTohbZET4y2RLWStkQbmbZEgp+2RPCltkRPrLZE
tbK2RBu5tkSCv7ZE6MW2RE/MtkS10rZEG9m2RIrftkTw5bZET+y2RLXytkQb+bZEgv+2RPAF
t0RPDLdEvRK3RCQZt0SCH7dE6CW3RE8st0S1MrdEGzm3RII/t0ToRbdET0y3RL1St0QbWbdE
gl+3RPBlt0RPbLdEtXK3RBt5t0SCf7dE8IW3RE+Mt0S1krdEG5m3RIqft0TwpbdET6y3RLWy
t0QbubdEgr+3ROjFt0RPzLdEtdK3RCTZt0SC37dE6OW3RE/st0S18rdEG/m3RIr/t0TwBbhE
Vwy4RL0SuEQkGbhEgh+4ROgluERXLLhEtTK4RBs5uESCP7hE6EW4RFdMuES1UrhEG1m4RIJf
uEToZbhET2y4RLVyuEQsebhEgn+4ROiFuERPjLhEtZK4RBuZuESCn7hE6KW4RFesuES1srhE
G7m4RIK/uEToxbhET8y4RLXSuEQb2bhEgt+4RPDluERP7LhEtfK4RBv5uESC/7hE8AW5RE8M
uUS9ErlEJBm5RIIfuUToJblETyy5RLUyuUQbOblEgj+5ROhFuURPTLlEtVK5RBtZuUSCX7lE
6GW5RFdsuUS1crlEG3m5RIJ/uUTohblET4y5RLWSuUQbmblEgp+5ROiluURPrLlEtbK5RCS5
uUSKv7lE6MW5RE/MuUS90rlEG9m5RILfuUTw5blET+y5RL3yuUQb+blEgv+5RPAFukRPDLpE
tRK6RBsZukSCH7pE6CW6RE8sukS1MrpEGzm6RII/ukToRbpEV0y6RLVSukQbWbpEgl+6ROhl
ukRPbLpEtXK6RBt5ukSCf7pE6IW6RE+MukS1krpEG5m6RIqfukTopbpET6y6RL2yukQkubpE
gr+6ROjFukRPzLpEtdK6RBvZukSK37pE6OW6RFfsukS18rpEG/m6RIL/ukToBbtETwy7RL0S
u0QkGbtEgh+7ROglu0RXLLtEvTK7RBs5u0SCP7tE6EW7RF9Mu0S1UrtEG1m7RIpfu0TwZbtE
T2y7RLVyu0QkebtEin+7ROiFu0RPjLtExZK7RBuZu0SKn7tE6KW7RE+su0TFsrtEG7m7RIK/
u0ToxbtEV8y7RLXSu0Qb2btEgt+7RPDlu0RX7LtEvfK7RBv5u0SK/7tE6AW8RFcMvES9ErxE
Gxm8RIofvETwJbxEVyy8RLUyvEQkObxEij+8ROhFvERPTLxEtVK8RCRZvESSX7xE6GW8RE9s
vES9crxEJHm8RIp/vETohbxET4y8RLWSvEQkmbxEgp+8RPClvERXrLxExbK8RCS5vESKv7xE
8MW8RFfMvES10rxEJNm8RIrfvEQ65rxET+y8RL3yvEQk+bxEiv+8RPAFvURXDL1EvRK9RCQZ
vUSKH71E8CW9RFcsvUS9Mr1EJDm9RIo/vUTwRb1EV0y9RL1SvUQkWb1Eil+9RPBlvURXbL1E
vXK9RCR5vUSKf71E8IW9RFeMvUS9kr1EJJm9RIqfvUTwpb1EV6y9RL2yvUQkub1Eir+9RPDF
vURXzL1EvdK9RCTZvUSK371E8OW9RFfsvUS98r1EJPm9RIr/vUTwBb5EVwy+RL0SvkQkGb5E
ih++RPAlvkRXLL5EvTK+RCQ5vkSKP75E8EW+RFdMvkS9Ur5EJFm+RIpfvkTwZb5EV2y+RL1y
vkQkeb5Ein++RPCFvkRXjL5EvZK+RCSZvkSKn75E8KW+RE+svkS9sr5EJLm+RIK/vkTwxb5E
V8y+RL3SvkQk2b5Eit++ROjlvkRP7L5EvfK+RCT5vkSK/75E8AW/RFcMv0S9Er9EGxm/RIof
v0TwJb9ETyy/RL0yv0QkOb9Eij+/RPBFv0RXTL9EvVK/RCRZv0SKX79E8GW/RFdsv0S1cr9E
JHm/RIp/v0Twhb9EV4y/RL2Sv0Qkmb9Eip+/RPClv0RXrL9EvbK/RBu5v0SKv79E8MW/RFfM
v0S90r9EJNm/RILfv0Tw5b9EV+y/RL3yv0Qk+b9Eiv+/RPAFwERXDMBEvRLARFUZwESKH8BE
8CXARFcswES1MsBE+TnARIo/wETwRcBEV0zARL1SwEQkWcBEil/ARPBlwERXbMBEvXLARBt5
wESCf8BE8IXARE+MwES9ksBEJJnARIqfwETwpcBEV6zARLWywEQkucBEir/ARPDFwERXzMBE
tdLARCTZwESK38BE8OXARFfswES98sBEJPnARIr/wETwBcFEVwzBRLUSwUQbGcFEgh/BRPAl
wURXLMFEvTLBRCQ5wUSKP8FE8EXBRIhMwUS9UsFEJFnBRIpfwUTwZcFET2zBRL1ywUQkecFE
in/BRPCFwURXjMFEtZLBRCSZwUSKn8FE8KXBRE+swUS9ssFEJLnBRIK/wUToxcFEV8zBRLXS
wUQk2cFEit/BROjlwURX7MFEvfLBRCT5wUSC/8FE8AXCRFcMwkS9EsJEJBnCRIofwkTwJcJE
TyzCRL0ywkQkOcJEij/CRPBFwkRXTMJEvVLCRCRZwkSKX8JE8GXCRFdswkS9csJEG3nCRIJ/
wkTwhcJEV4zCRL2SwkQkmcJEip/CRPClwkRXrMJEvbLCRCS5wkSKv8JE8MXCRFfMwkS10sJE
JNnCRIrfwkTw5cJEV+zCRL3ywkQk+cJEiv/CRPAFw0RXDMNEvRLDRCQZw0SKH8NE6CXDRFcs
w0TFMsNEJDnDRII/w0TwRcNEV0zDRL1Sw0QbWcNEgl/DRPBlw0RXbMNEvXLDRCR5w0SKf8NE
8IXDRE+Mw0Q4k8NEJJnDRIqfw0TwpcNEV6zDRL2yw0QkucNEgr/DRPDFw0RPzMNEvdLDRCTZ
w0SC38NE8OXDRFfsw0S98sNEJPnDRIr/w0TwBcREVwzERL0SxEQkGcREih/ERPAlxERPLMRE
tTLERCQ5xESKP8RE8EXERFdMxES1UsREJFnERIJfxETwZcRET2zERLVyxEQkecREin/ERPCF
xERXjMREvZLERCSZxESCn8RE8KXERE+sxES1ssREG7nERIK/xERjxsREV8zERLXSxEQk2cRE
it/ERPDlxERP7MREvfLERCT5xESC/8RE8AXFRE8MxUS9EsVEGxnFRIIfxUToJcVETyzFRLUy
xUQkOcVEij/FRPBFxURPTMVEtVLFRCRZxUSKX8VE8GXFRFdsxUS9csVELHnFRIJ/xUTwhcVE
V4zFRLWSxUQkmcVEip/FRPClxURPrMVEvbLFRCS5xUSKv8VE6MXFRE/MxUS90sVE6NnFRIrf
xUTo5cVEV+zFRL3yxUQb+cVEgv/FRPAFxkRXDMZEtRLGRBsZxkSCH8ZE8CXGRE8sxkS9MsZE
JDnGRIo/xkToRcZET0zGRL1SxkQbWcZEgl/GROhlxkRXbMZEvXLGRCR5xkSCf8ZE6IXGRFeM
xkS1ksZEJJnGRIKfxkTwpcZEV6zGRL2yxkQbucZEgr/GROjFxkRXzMZEvdLGRBvZxkSK38ZE
8OXGRE/sxkS18sZEG/nGRIL/xkToBcdEVwzHRLUSx0QkGcdEih/HROglx0RPLMdEvTLHRCQ5
x0SCP8dE6EXHRFdMx0S9UsdEJFnHRIJfx0TwZcdET2zHRLVyx0QbecdEgn/HROiFx0RPjMdE
vZLHRCSZx0SKn8dE6KXHRFesx0S1ssdEJLnHRIq/x0ToxcdEV8zHRL3Sx0Qb2cdEgt/HRPDl
x0RX7MdEtfLHRBv5x0SK/8dE6AXIRFcMyES9EshEGxnIRIofyEToJchETyzIRLUyyEQbOchE
gj/IRPBFyERXTMhEtVLIRCRZyESCX8hE8GXIRE9syES9cshEJHnIRIp/yETwhchET4zIRLWS
yEQbmchEgp/IRPClyERPrMhEvbLIRBu5yESCv8hE6MXIRFfMyES10shEG9nIRILfyETo5chE
V+zIRNbyyERl+chEgv/IRPAFyURPDMlEtRLJRCQZyUSCH8lE6CXJRE8syUS9MslEGznJRIo/
yUTwRclEV0zJRLVSyUQbWclEkl/JROhlyURXbMlEtXLJRCR5yUSCf8lE8IXJRE+MyUS1kslE
G5nJRIKfyUTopclET6zJRLWyyUQbuclEir/JROjFyURXzMlEtdLJRBvZyUSK38lE6OXJRE/s
yUS98slEG/nJRIr/yUTwBcpEVwzKRLUSykQbGcpEih/KRPAlykRPLMpEtTLKRCQ5ykSCP8pE
6EXKRE9MykS9UspEJFnKRIJfykToZcpEV2zKRL1yykQbecpE</AssayXData><AssayYData Points="900">PnDiPhRA5j7Ejug+C9bsPn+c8T7ILfY+U+P3Po+t+j6MAAA/GmYAP/LGAT9rCgI/d0MCPzmJ
Aj+yOQI/PdcDP/XmAz+KggM/KJIDP47PBT+HNQU/I7EFP47yBT/9NwU/8cAEP68UBT9iZAY/
umAFP4+UBT+3eQY/z+8FP6rUBT/g9AQ/tCgGP/bwBT819wU/+0MHPxgTBj+zrQY/fDgHP1wG
Bz/qswY/6ekFP0GwBj8VNgY/EY0FP5EUBz8bSwY/bFIGPzJ7Bz8JWgY/nfAGP9A8Bj8BLAY/
LmUGPzUNBz+g1QU/DtoFP/bLBz/bnQY/ocAGPwNGBz9V0wY/fYwGPyyBBz87Tgc/7NoFP2fo
Bj8Y6AU/CB8IP3iqBz8mPAc/H+cHP+DKBz/QTAc/K0EIP1CaBz+dpQY/gp4HPwzxBj9ujAc/
opIGP0ZtBz+MTAc/L/sHPyRPBj95Xgc/psYHP0UZCD+l4AY/8EsHP5QLBz+sVAg/DIIHP0/p
Bz/OVAc/OvQHP9MKBz8M2Ac/fRwHP1AxBz/hHgc/gvwGP65WCD8sSgc/MXQHP2DcBz89SQc/
kwMIP69bBz9EGwc/p+QGPyWmCD9ASQg/6EkHP1OlBz/hkQc/+ewGPxzGBz9kGwc/vhgIP+60
CT9QSgc/7nIHP7kwBz+D5Qc/eqYHP3yGBz9fsgc/K3UHP7w7CD8gLgg/9n0HP8BMBz+hzwc/
XuYHPwpSBz+xggc/IeEIPxXpCD+YeAc/azkHP67DBj9uzQc/JqYHP63jCD+Clwc/mXUIP5VT
CD/Oygc/6kwIP/TMBz9hLgc/5xEIP8q9Bz+eWQk/BmUIP3DIBz97cgg/i34HP+AlCD848Ac/
ZXgHP6nMBz8pIgg/5hQIPx3yCD+Jygg/dq8IPxbwBz/HaAg/axcJP25FCD+Ihwg/3LIIP1mI
CD++lgc/4fEIP8rnCD8YkQk/IqYIP5zrCD+zRAk/dGcJP7xbCD+o1Ak/+TMIPz3CCT+eIQk/
MsIJPyT+Bz8iOAk/6wAJP1apCD/15Qc/Dr0IP+CiCD9Togg/DvAHP0T+CD/R1gg/Wd8IP/ih
Bz8E+wc/8AQIP2eACD/njAk/LPkIP4x1CT8Slwg/TcMIP4h7CD+VFAo/NUQJP6B5CT8bfQk/
VJsJPxtrCT8YSwk/VPMIP++zCD+b9Qg/BBcJP0tECT+HaQk/eGAJP9sKCT9mfwg/yH4IPyxF
CT/Exgg/E0IJP8NyCT8CGwk/5DkJP5pHCT+ZCwo/vmAJP7bfCT80Lgk/jqgKP5G/CD9/vAk/
GAcIP83CCT/Qpgo/Q2cJP23JCT/DEgo/jOQJPyOGCD9pQwk/J2oKP6i7CT8gXQg/1vkJP90P
Cj8cgQo/DxMJP/ZyCT+RiQo/ImAIPzawCT/UDgk/a+cJP6QcCT8Ehgk/v8YJP69CCj+OKwo/
N2cKP9++CT/uDwo/fvEKPwEGCj91Dwo/pKwJP3rsCT8v+Ag/PdEJP7rQCj+LEwk/8q4JP/0/
Cj95Fwo/E9kJP0ppCT8TFAo/R2gJP77oCT9WMgs/VYgKP4onCj8j9gk/mToKP0gjCj9ARAk/
WxMKP4/mCj90kAo/ysMJP39cCj9ctwo/3TIKP0chCj+Ymgo/77YKP0SACj9W6wo/go8KP1s1
Cj/Y6Ao/ERcLPwaOCj9qWgo/1YYKPxqWCT9tBgs/5A0KPw/VCj/vrwo/wQMKPyRyCj/fGAs/
DTYKP9X7CT/kygk/KEYLPzsACz/o4Qo/VS4LPyPlCj/HqAo/xPcJP7DHCj8y4wo/At4KP/31
CT9Nugo/98EKPypcCz903wo/GjULP4wQDD8CTAo/LTQKPxelCj91TQs/c8cLPxtmCj+tFgs/
+hwKPzl5Cz/nvAo/T4gKP79qCj/uJAo/IM0KPxwSCz9hYAo/VrkKPy3PCj8tFAw/lSoKPwjY
Cj+lzgs/9RMLPxiRDD9aIws/pEkLPzSMCz/TKAw/R+AKP5jFCj9GfQo/ZTYLPyEKDD+rZgs/
TA4LP/DiCj8TFws/ab8JP4XSCj/v1Qk/aGMLP9vbCT9B4gs/kKALP3kWCz/1eQs/nPoKP7Wl
Cj+l4gs/omoKP+YbCz/1+Qo/mp0LP9xHDD9Krgs/8b4KPwbNCz+e2As/mJILPwMpCz/vDgw/
jkgLPygcCz9GGAs/k/YLP+ZlDD/9vAo/MQ0LP4+CDD/8Hgs/WA8LP/z4DD/s7gs/CLELP9p4
Cj8Bwgs/Qj4MP68jDD/x7Qo/uO0LPyHJCz9oDww/A8UKP2gADD+HfAw/w/gMP/v0Cj9bJAs/
UFoLP0G2Cj/fGAw/Mq8MPxvxCz96iQs/7hwMP88RDD8Q4ww/cegLP19MCz8jJgw/PLcMPwOY
Cz/qjAw/kysNP+/QCz+Mrgw/K/sLP+shDD8oJQw/GSgMP9rSDD8thww/hmAMP/ulDD/E+gs/
NZoMP10FDD8Dqgw/xD0MP9UMDD9eUgw/5MsMP3BRDD/PwQw/I3QNP9k9DD+r3gw/PHQMP3Zh
DD8JNgw/xxEMP0WGDD+T5w0/924LP+JTDD+Cjgw/NRULP4ycDD8VyAw/MoIMP5QCDD8Taw0/
zjsNPwMODT97fAw/4YwLPwWbDD92BQ0/0d4MP6nFDD9Qagw/hxgMP89gDD/JNQ0/RocMP82a
DD/pmQs/z9UMP2jwDD+/Ug0/kSQMP7OxDD8UgAw/SjQNP6A3DT/cdws/CDMNP0yjDD+izgw/
XbsNP06LDT+XvQw/UmMNPxhZDD8hpAw/948NPylxCz/wmA0/uRENPzp/DD86LQ0/yJkMP82o
DD91Ww0/rmsNP0fPDD9iCQ0/+3ENP+X/DD/Wyww/ePYLPxLhDD+nwQw/tQsNP1NTDT9kHw4/
YyYMP6evDT/Veww/iGUMP356DD9/LQ4/D5wNP8NIDT9dGw4/oAEOPxYMDj9VvQ0/+b4MP5mQ
DT+eoQ0/reINP2TSDD/9bw0/cL8MP6VSDD/G8g0/ypMNP9ZrDT+bGA0/EN8NP6DFDT9JBg4/
nUENP9DWDT+ZEg0/AnsNP8APDj/s/ww/P7MNPy1+DT9ljgw/IkMNP85KDT8/wQ0/8yINP4xC
DD8LVw0/66kNP8ThDT+XWg4/fmwOPyYyDj+pJg0/6ywOP/wfDj+vtg0/6CYNP0quDT8bPw0/
ECkOP891Dj/deQ0/BWUNP5XxDj83aw0/sPwMP178DT/c1g4/P8ANP5PgDD8K0w0/5ngNP8re
Dj8mSA4/DMsNPxK1Dj+ddQ4/fUwOP1bhDT8o9A0/ArYOP0vpDj9Hzw0/NFIOPyF1DT/CWw4/
k6MNP/0eDz+kmg4/OmkOPznCDT9bXg4/jcAOP2YWDj+1WQ4/VxIOP6vDDT9J5w4/OpgOP/AR
Dz8Gsg0/c2YOP/09Dj9vuA4/QUcPPwNrDj+5qw0/jakOPxvvDj8RJA4/B/UOP70vDj+g7Q4/
yT8OPxBQDz+qNhA/sZQPP978DT8K8g4/V3oOPxnODj80Fw4/GksOP3QuDz/SJA4/3/4NP7zo
Dj9iig8/CRoPP51hDz8ZFxA/m6EOP+7pDj8HhQ4/yOQPP0wBDj/+ew4/1JgPPw5yDj9KFQ8/
PMsOPwNnDj+Ggw4/lJYQP5hUDz9AGA4/+6gPP+1dDz9P8g4/m3MOP7w+Dz+XfQ4/XQ0PPxrq
Dj8Bmg8/ZgwPP2gBDz9cQQ8/ztIPP3VuDz9iFw8/iVAPP+xADj8t+A4/0YkPP8TQDj+9rg4/
zk8PP90VED+6lw4/hNIPP5BQDz8Kmg8/bewPP2V/Dz+Vzg4/+jYQP1lHED/6CRA/YMcPPzro
Dz9kzQ8/DVEOP4T7Dz+u2w8/PuUPP189Dz9IHQ8/BpwPPwLIDj+dBQ8/i7gPP2DwDz9v4Q8/
EmQQP2M7Dz8GgA8/bakPP5hDDz9dNw4/NvUOP+1OED9pKxA/xD4PP0J8ED+c2g8/8PQPP2tN
Dz80zRA/TWIPP88JED+G6BA/7m8OPw0pDz8W/Q4/w+cPPzKLED/D5Q4/yukPP+8MED/SSQ8/
jMAPP7yDED+GuhA/NjIRPzMCED9xyw8/DysQP+0qED/hHBA/JasQP9u1ED8CtRA/zeIPP1CR
ED+xNRA/3WYPP8IWED+Bjg8/EZkQPy3QDz/Q6A8/a50QP9ZtED/P6w8/zUcPP60nET9t7w8/
T2UQP5VYDz8/nhA/keoPP8qYED/wPxE/vQgQP2L7ET9QBhA/QWMQP6QEED9Ckg8/N3IQP7DN
Dz9dTBA/vjERP5GgED+nSRA/x+EQPzZbED9EcRE/5MwQP9gYET/bgRA/vJAQP0jRED+GMhE/
hcgQP5hbET/43xE/cSoQP6cNED8Zgg8/vwAQP5+RED+Z3RA/OWcRPzVsET9VXRE/qUsQP3FY
ED928RA/q2gQP9KjED9eeRA/4hcRP2sXET86QBE/booRP9z7ED8OsxA/uIsQPyJ7ET9SchE/
yNcQP1aqET9DIxE/vp0RP+bGED9shxA/0QYSP4CZET/0+xA/PwURPwZ/ET8arRI/fHkRP5C1
ED9N4xE/+a4QP2qOET+rQRE/3P4QP1o2ET/ZwxA/FhwRP6APED+vXBA/87cSP/rEED92vhA/
UG8RP/DXET9f8BA/hT8RP73pED/gYRE/zmQRP7goET/HvxE/REERP2pWET+XnxE/chkRP91U
Ej8hBxI/kQ8QP9zhET8R2hA/EmYSPwJyET+tuRI/3ZoSP3RMET/AeBI/c9oSPznIET9XOhE/
ot0QP5/gEj//ERE/KmkRP4riET8nHhE/wMMSP6Y4Ej8v6hE/</AssayYData></Step><Step><CommonData><SampleLocation>11</SampleLocation><SampleID></SampleID><SampleGroup></SampleGroup><SampleInfo></SampleInfo><SampleRow>E</SampleRow><SamplePlate>1</SamplePlate><WellType>REGENERATION</WellType><Concentration>-1</Concentration><ConcentrationUnits>µg/ml</ConcentrationUnits><MolarConcentration>-1</MolarConcentration><MolarConcUnits>nM</MolarConcUnits><MolecularWeight>-1</MolecularWeight><Temperature>25</Temperature><StartTime>7201714</StartTime><AssayTime>5</AssayTime></CommonData><FlowRate>1000</FlowRate><StepType>KREGENERATION</StepType><StepName>Regeneration</StepName><StepStatus>OK</StepStatus><ActualTime>5.00005</ActualTime><CycleTime>0.2</CycleTime><AssayXData Points="25">gX/KROeFykROjMpEtJLKRBuZykSBn8pE56XKRE6sykS0sspEG7nKRIG/ykTnxcpETszKRLTS
ykQb2cpEgd/KROflykRO7MpEtPLKRBv5ykSB/8pE5wXLRE4My0S0EstEGxnLRA==</AssayXData><AssayYData Points="25">12ASwPpcI8DR3CrAS00wwFUbNMB4ujfAcoo6wLIQPcBWHj/Ag8ZAwEyFQsA2J0TA48NFwFrp
RsAhQUjAKjRJwF2FSsD2c0vAVSNMwEEvTcBi0k3AV1dPwIVCT8DL+U/AnFpQwA==</AssayYData></Step><Step><CommonData><SampleLocation>12</SampleLocation><SampleID></SampleID><SampleGroup></SampleGroup><SampleInfo></SampleInfo><SampleRow>E</SampleRow><SamplePlate>1</SamplePlate><WellType>NEUTRALIZATION</WellType><Concentration>-1</Concentration><ConcentrationUnits>µg/ml</ConcentrationUnits><MolarConcentration>-1</MolarConcentration><MolarConcUnits>nM</MolarConcUnits><MolecularWeight>-1</MolecularWeight><Temperature>25</Temperature><StartTime>7217810</StartTime><AssayTime>5</AssayTime></CommonData><FlowRate>1000</FlowRate><StepType>KREGENERATION</StepType><StepName>Regeneration</StepName><StepStatus>OK</StepStatus><ActualTime>5.00005</ActualTime><CycleTime>0.2</CycleTime><AssayXData Points="25">gR/LROcly0RGLMtEtDLLRBs5y0SBP8tE50XLRI9My0S0UstEG1nLRHlfy0QAZstETmzLRLRy
y0QbectEgX/LROeFy0ROjMtEtJLLRDuZy0R5n8tE56XLRE6sy0S0sstEG7nLRA==</AssayXData><AssayYData Points="25">aQgkPtl/Ij7UDDs+5SFTPkR1Yz5I/nU+MleCPmoNiD64iY0+GW6UPkqwlz5j/Js+TPyePmhw
oj51lKQ+vaOmPqTLqD7qY6s+4kytPnK7rj6aeLA+4km0PvUDtT5Ll7Q+cPu2Pg==</AssayYData></Step><Step><CommonData><SampleLocation>11</SampleLocation><SampleID></SampleID><SampleGroup></SampleGroup><SampleInfo></SampleInfo><SampleRow>E</SampleRow><SamplePlate>1</SamplePlate><WellType>REGENERATION</WellType><Concentration>-1</Concentration><ConcentrationUnits>µg/ml</ConcentrationUnits><MolarConcentration>-1</MolarConcentration><MolarConcUnits>nM</MolarConcUnits><MolecularWeight>-1</MolecularWeight><Temperature>25</Temperature><StartTime>7233887</StartTime><AssayTime>5</AssayTime></CommonData><FlowRate>1000</FlowRate><StepType>KREGENERATION</StepType><StepName>Regeneration</StepName><StepStatus>OK</StepStatus><ActualTime>5.00005</ActualTime><CycleTime>0.2</CycleTime><AssayXData Points="25">gb/LROfFy0ROzMtEtNLLRBvZy0SB38tE3+XLREbsy0S08stEG/nLRIH/y0TnBcxETgzMRLQS
zEQbGcxEqh/MRN8lzEROLMxErDLMRBs5zESBP8xE30XMRE5MzES0UsxEG1nMRA==</AssayXData><AssayYData Points="25">Sj4wwJuCPcAbU0PAnDpGwN2rSMAox0rApglMwD49TcCGnE7AF6ZPwG2AUMDKclHAGRxSwDgZ
U8BMuVPAayNUwIyYVMB8hFXAPHpVwKw/VsDgpVbAJ0JXwGK6V8D98VfAACJYwA==</AssayYData></Step><Step><CommonData><SampleLocation>12</SampleLocation><SampleID></SampleID><SampleGroup></SampleGroup><SampleInfo></SampleInfo><SampleRow>E</SampleRow><SamplePlate>1</SamplePlate><WellType>NEUTRALIZATION</WellType><Concentration>-1</Concentration><ConcentrationUnits>µg/ml</ConcentrationUnits><MolarConcentration>-1</MolarConcentration><MolarConcUnits>nM</MolarConcUnits><MolecularWeight>-1</MolecularWeight><Temperature>25</Temperature><StartTime>7250002</StartTime><AssayTime>5</AssayTime></CommonData><FlowRate>1000</FlowRate><StepType>KREGENERATION</StepType><StepName>Regeneration</StepName><StepStatus>OK</StepStatus><ActualTime>5.00005</ActualTime><CycleTime>0.2</CycleTime><AssayXData Points="25">gV/MROdlzERObMxEtHLMRBt5zESBf8xE54XMRE6MzESsksxEEpnMRIGfzETfpcxERqzMRKyy
zEQbucxEeb/MROfFzEROzMxEtNLMRBvZzER538xE5+XMRE7szES08sxEG/nMRA==</AssayXData><AssayYData Points="25">DLc0PtOwLj6JtT8+iLtbPhmqbz676n8+l5mKPqoAkT6bn5U+XMCZPrGtnz5rTaI+RvmlPgj+
qT503as+9fauPq64rz5gHLM+QNe2PiDRtz5Mibo+4WW5PpKevT4Aqb4+3D3APg==</AssayYData></Step><Step><CommonData><SampleLocation>11</SampleLocation><SampleID></SampleID><SampleGroup></SampleGroup><SampleInfo></SampleInfo><SampleRow>E</SampleRow><SamplePlate>1</SamplePlate><WellType>REGENERATION</WellType><Concentration>-1</Concentration><ConcentrationUnits>µg/ml</ConcentrationUnits><MolarConcentration>-1</MolarConcentration><MolarConcUnits>nM</MolarConcUnits><MolecularWeight>-1</MolecularWeight><Temperature>25</Temperature><StartTime>7266085</StartTime><AssayTime>5</AssayTime></CommonData><FlowRate>1000</FlowRate><StepType>KREGENERATION</StepType><StepName>Regeneration</StepName><StepStatus>OK</StepStatus><ActualTime>5.00005</ActualTime><CycleTime>0.2</CycleTime><AssayXData Points="25">gf/MRN8FzURODM1ErBLNRBsZzUR5H81E5yXNRE4szUS0Ms1EGznNRIE/zUTfRc1ETkzNRLRS
zUQbWc1EgV/NROdlzURGbM1ErHLNRBt5zUSBf81E54XNRE6MzUSsks1EG5nNRA==</AssayXData><AssayYData Points="25">MhAywHegP8BkaUXANzNIwC2ZSsCoMUzA181NwGT4TsD38k/ACRRRwCYWUsB04VLAHKtTwF1x
VMC70FTAH2NVwO2LVcAJgVbA5MZWwHP3VsCgl1fAYfZXwDc3WMDkmljA9ItYwA==</AssayYData></Step><Step><CommonData><SampleLocation>12</SampleLocation><SampleID></SampleID><SampleGroup></SampleGroup><SampleInfo></SampleInfo><SampleRow>E</SampleRow><SamplePlate>1</SamplePlate><WellType>NEUTRALIZATION</WellType><Concentration>-1</Concentration><ConcentrationUnits>µg/ml</ConcentrationUnits><MolarConcentration>-1</MolarConcentration><MolarConcUnits>nM</MolarConcUnits><MolecularWeight>-1</MolecularWeight><Temperature>25</Temperature><StartTime>7282229</StartTime><AssayTime>5</AssayTime></CommonData><FlowRate>1000</FlowRate><StepType>KREGENERATION</StepType><StepName>Regeneration</StepName><StepStatus>OK</StepStatus><ActualTime>5.00005</ActualTime><CycleTime>0.2</CycleTime><AssayXData Points="25">gZ/NROelzURGrM1ErLLNRBK5zUR5v81E38XNREbMzUS00s1EEtnNRHnfzUTf5c1ETuzNRKzy
zUQb+c1Egf/NRN8FzkRGDM5ErBLORBIZzkR5H85E3yXORE4szkSsMs5EGznORA==</AssayXData><AssayYData Points="25">/i5CPn6dTj5kPWo+ggOEPpH+jT5fX5U+yXacPne6oT6oc6c+SlitPvvyrz654rM+l+W2Ppgb
vD5JXrw+3SnBPppCxz6ojcc+hSPKPjpczD5cFsw+EO/OPkVNzj6MBtE+xi/UPg==</AssayYData></Step><Step><CommonData><SampleLocation>1</SampleLocation><SampleID></SampleID><SampleGroup></SampleGroup><SampleInfo></SampleInfo><SampleRow>E</SampleRow><SamplePlate>1</SamplePlate><WellType>BUFFER</WellType><Concentration>-1</Concentration><ConcentrationUnits>µg/ml</ConcentrationUnits><MolarConcentration>-1</MolarConcentration><MolarConcUnits>nM</MolarConcUnits><MolecularWeight>-1</MolecularWeight><Temperature>25</Temperature><StartTime>7296969</StartTime><AssayTime>30</AssayTime></CommonData><FlowRate>1000</FlowRate><StepType>BASELINE</StepType><StepName>Baseline</StepName><StepStatus>OK</StepStatus><ActualTime>29.999</ActualTime><CycleTime>0.2</CycleTime><AssayXData Points="150">gT/ORN9FzkRGTM5EtFLORBJZzkSaX85E32XOREZszkS0cs5EEnnORHl/zkTfhc5ERozORLSS
zkQbmc5EeZ/ORN+lzkRGrM5EtLLORBK5zkR5v85E38XOROnMzkSs0s5EEtnORIHfzkTf5c5E
RuzORKzyzkQS+c5Eef/ORN8Fz0RGDM9EtBLPRBIZz0R5H89E3yXPREYsz0SsMs9EEjnPRHk/
z0TnRc9ERkzPRKxSz0QbWc9EeV/PROdlz0RGbM9ErHLPRBJ5z0S6f89E34XPREaMz0S0ks9E
EpnPRHmfz0Tfpc9ERqzPRKyyz0QSuc9Eeb/PRN/Fz0RGzM9ErNLPRBLZz0Sa389E3+XPREbs
z0Ss8s9EEvnPRB0A0ETfBdBERgzQRLQS0EQSGdBEeR/QRN8l0ERGLNBErDLQRBs50ER5P9BE
30XQREZM0ESsUtBEElnQRHlf0ETfZdBERmzQRKxy0EQSedBEeX/QRN+F0ERGjNBErJLQRBuZ
0ER5n9BE36XQRE6s0ESsstBEErnQRHm/0ETfxdBERszQRKzS0EQS2dBEgd/QROfl0ERG7NBE
rPLQRBL50ESB/9BE5wXRREYM0UTNEtFEGxnRRHkf0UTfJdFERizRRKwy0UQSOdFEgT/RRN9F
0URGTNFErFLRRBJZ0UR5X9FE32XRREZs0USsctFEEnnRRHl/0UTnhdFETozRRLSS0UQSmdFE
eZ/RROel0URGrNFErLLRRBK50UR5v9FE38XRREbM0USs0tFEG9nRRIHf0UT45dFERuzRRKzy
0UQS+dFE</AssayXData><AssayYData Points="150">Bx7iPqRQ4T6kj98+kyDhPo5O4T7mF+A+YMriPlFH5D6IdOM+3DTkPuTf5D5pp+U+qK/kPrPc
5j5qh+g+omLoPguB5j4ou+k+OjbsPiV+6T6bLeo+VPHqPkWj7D6z/ew+UZ/rPr6G7j5Iauw+
XyHtPq6Q7D4/fvA+L4buPkvY7z4oRe8+25HwPoyb8T5jL/M++LPyPmky9D5JyfE+T6DxPgW8
8z7SHvI+WJTyPie39T7gZ/Y+DMb0PnVT9j4VHfg+i3z0PkvK9z7t3PY+24b2Ps+89j7hofc+
j3r5Pi01+D48M/o+1Q/5Pr8m+j6eBfs+AuP6Pgte+T5Ipvo+Orv7PgBc+z74T/w+7S78Ppzs
+j4zc/s+4mH+Pt/j/T5Gt/8+YPf+Po5w/j64TP4+wuT+Pvo7AD9kCwA/igoAP457AD8/wwA/
lPwAPxRtAD/YRQA/oXkAP99KAT+OeAA/QOwAPwVzAT+ZmgE/V3oBP/KCAT/aFgE/I20CP5Lx
Aj+hdgE/5SACP32pAT/JnAI/1GsCP2e4Az83VQM/+vECP7lMAz9DqAM/kIwCP33MAj+NUgM/
6fUDP5otBT+ttgM/IjEEP6+NBD+HFgQ/MEsEP+wOBT8udQU/+3cFP5x4BD8ZQwU/Du8EP723
BD9JLgU/mTYFPwD9BT8nkgU/XwIFP5KzBT/wfQY/xScFPy8ZBj8JyAc/jSwGP4nuBT9oBQg/
SbcGP9TLBj87HAY/D9oGP3tcBz9+RAc/r2AIP1WNBz9M1gY/+LUGP/8PBz8begg/adYIP4GC
CD9+0Ag/</AssayYData></Step><Step><CommonData><SampleLocation>1</SampleLocation><SampleID></SampleID><SampleGroup></SampleGroup><SampleInfo></SampleInfo><SampleRow>E</SampleRow><SamplePlate>1</SamplePlate><WellType>BUFFER</WellType><Concentration>-1</Concentration><ConcentrationUnits>µg/ml</ConcentrationUnits><MolarConcentration>-1</MolarConcentration><MolarConcUnits>nM</MolarConcUnits><MolecularWeight>-1</MolecularWeight><Temperature>25</Temperature><StartTime>7327785</StartTime><AssayTime>80</AssayTime></CommonData><FlowRate>600</FlowRate><StepType>LOADING</StepType><StepName>Loading</StepName><StepStatus>OK</StepStatus><ActualTime>80</ActualTime><CycleTime>0.2</CycleTime><AssayXData Points="400">eP/RRN4F0kQ9DNJEoxLSRBIZ0kRwH9JE1iXSREUs0kSrMtJECTnSRHA/0kTWRdJEPUzSRKNS
0kQJWdJEcF/SRNZl0kQ9bNJEo3LSRAl50kRwf9JE3oXSRD2M0kSjktJEEpnSRHCf0kTWpdJE
RazSRKOy0kQSudJEeL/SRNbF0kQ9zNJEo9LSRBLZ0kSI39JE1uXSRD3s0kSj8tJECfnSRHD/
0kTWBdNERQzTRKMS00QJGdNEcB/TRNYl00Q9LNNEqzLTRAk500RwP9NE1kXTRD1M00SjUtNE
ElnTRNJf00TWZdNERWzTRKNy00QSedNEcH/TRNaF00Q9jNNEo5LTRBKZ00Rwn9NE1qXTRD2s
00SjstNEErnTRHC/00TWxdNERczTRKvS00QJ2dNEeN/TRN7l00Q97NNEo/LTRAn500Rw/9NE
1gXUREUM1ESjEtRECRnURHAf1ETWJdRERSzURKMy1EQSOdREcD/URNZF1EQ9TNREo1LURBJZ
1ERwX9RE1mXUREVs1ESjctRECXnURHB/1ETWhdREPYzURKuS1EQJmdREcJ/URNal1EQ9rNRE
o7LURAm51ERwv9RE1sXURD3M1ESj0tREEtnURHDf1ETW5dREPezURKvy1EQJ+dREcP/URNYF
1UQ9DNVEoxLVRAkZ1URwH9VE1iXVREUs1USjMtVECTnVRHA/1UTWRdVEPUzVRKNS1UQJWdVE
cF/VRNZl1UQ9bNVEo3LVRAl51URwf9VE1oXVRD2M1USjktVECZnVRHif1UTWpdVEPazVRKOy
1UQJudVEcL/VRN7F1URFzNVEo9LVRAnZ1URw39VE1uXVRD3s1USj8tVECfnVRHD/1UTWBdZE
PQzWRKMS1kQJGdZEeB/WRN4l1kQ9LNZEozLWRAk51kRwP9ZE1kXWRD1M1kSjUtZECVnWRHhf
1kTWZdZEPWzWRKNy1kQaedZEcH/WRNaF1kQ9jNZEs5LWRBKZ1kRwn9ZE1qXWRD2s1kSrstZE
CbnWRHi/1kTWxdZEPczWRKPS1kQJ2dZEeN/WRNbl1kQ97NZEo/LWRAn51kR4/9ZE1gXXRD0M
10SjEtdEEhnXRHAf10TWJddEPSzXRKMy10QSOddEcD/XRN5F10Q9TNdEo1LXRAlZ10RwX9dE
52XXREVs10SjctdECXnXRHh/10TWhddEVYzXRKOS10QJmddEcJ/XRN6l10RFrNdEo7LXRAm5
10Rwv9dE3sXXRD3M10Sr0tdEEtnXRHjf10TW5ddEPezXRKvy10QS+ddEeP/XRNYF2EQ9DNhE
qxLYRBIZ2ERwH9hE3iXYREUs2ESjMthECTnYRHg/2ETeRdhERUzYRKNS2EQSWdhEeF/YRN5l
2ERFbNhEq3LYRBJ52ER4f9hE3oXYREWM2ESrkthEEpnYRHif2ETepdhERazYRKuy2EQSudhE
eL/YRN7F2ERFzNhEq9LYRBLZ2ER439hE3uXYREXs2ESr8thEEvnYRHj/2ETeBdlERQzZRKsS
2UQSGdlEeB/ZRN4l2URFLNlEqzLZRBI52UR4P9lE3kXZREVM2USrUtlEElnZRHhf2UTeZdlE
RWzZRKty2UQSedlEeH/ZRN6F2URFjNlEq5LZRBKZ2UR4n9lE3qXZREWs2USzstlEErnZRHi/
2UTexdlERczZRKvS2UQS2dlEeN/ZRN7l2URF7NlEq/LZRBL52UR4/9lE3gXaREUM2kSrEtpE
EhnaRHgf2kTeJdpERSzaRLwy2kQSOdpEeD/aRNZF2kRFTNpEq1LaRBJZ2kSIX9pE3mXaREVs
2kSrctpEEnnaRHh/2kTehdpERYzaRKuS2kQSmdpEeJ/aRN6l2kQ9rNpEq7LaRBK52kR4v9pE
3sXaREXM2kSr0tpEEtnaRHjf2kTe5dpERezaRKvy2kQS+dpEeP/aRN4F20RFDNtEoxLbRBIZ
20R4H9tE3iXbREUs20SrMttEEjnbRHg/20TeRdtEPUzbRKtS20QSWdtEeF/bRPdl20RFbNtE
q3LbRBJ520R4f9tE3oXbREWM20SzkttEEpnbRHif20TepdtERazbRKuy20QJudtEeL/bRN7F
20RFzNtEkdPbRBLZ20R439tE1uXbREXs20Sr8ttEEvnbRA==</AssayXData><AssayYData Points="400">03YHP+ZICT+NLgk/NJEIP4o4Bz9kswg/l20JP7ifCD/sVwk/HGcJP7HBCT8TlAg/eQkJPwBB
CT+jdAk/22YJP2qJCj+qwwk/EzAKP5dKCj8KKAo/3SQKP7ARCj+j0Qo/heUJP4aVCT9rMws/
Ft0KPyTECj83bwo/MCcLP34ZCz9f8Qk/wVkLP+KICz/S2wo/wzgMPxNjCz9yDgs/HK4LP4PZ
Cz9YfAo/n8kLPwTwCz94BAs/kBEMP2dZDD96Bgw/XkALP1ZtCz/xeQw/9YgMP0UvDD/Lvgw/
xisLP7YMDT/+2Qw/dCUMPyvPDD9IXww/lEoNP+LADD9Xygw/jkcOP4EDDT+Eogw/mioNP1ED
DT/RzA0/xTsOP2c6DD/6ww0/gdUNP5zcDT8trw0/tJkOP0ZGDj9cDQ4/VBMNP7UfDj+AFg8/
WAUPP1kxDz+mEg8/p7UOP4dtDT+9jw4/uOsOP8BQDj/SWA8/jJkOP3mEDj9CCw8/WKQOP9i6
Dj/3WQ8/TvoNP/KyDz+4gQ4/mWoPP8prDz/6tw8/dgwQP/fODj/24A8/nn0PP15sDz8Okg8/
060PP6UwDz8BUhE/azAQP/nAED+f/w8/pMMQP1YoED8ywRE/Na0QP2umED+DIhE/1b4QP2eP
ED9jHhE/UhsQP9EQET8I4RE/I6EQP9VUED+YeRE/gOsQPyv7ED+BpBE/SToRP0BQET9NbRE/
3u8RP3tyET/G8BE/s70SPwT8ET8b+BI/nUASP0CgET+ncxE/4IARP9YQEj/RgBE/gZgRP76Z
ET+DABM/IUgSP+cLEj8pKRM/3RwTPzVKEj8lAxM/fxoTPx7VEz8GbhM/lOYSP04IEz99JxM/
Ec4SP8kREj8gSBM/yWQUP/zeEj8NRRM/KDkSP/kwEj/crxQ/1iIUP8nYEj9NZxM/txIUPx6h
FD/CZBM/8l4TPwUmFD/zShQ/lnQTP4qpEz8nJRQ/CvwTP6jbEz8N6hQ/KrUTPzSOFD/mmRM/
UHEUP9MOFT9rfxQ/ZMMTP602FD+bexQ/Rd0VP/TLFD/e+RQ/zh8VP7vxFD9GNRQ/ARsVP7qW
FT8iyBQ/7wsVP9a4FD98MhU/HTcUP/QYFT+99xQ/zbIUP6bVFD+SnBU/X+kWP1ftFT+8TRU/
hCYWPz4GFj+TABU/wAYWP/OuFT8zEhY/qY4VP5uQFT9QeRU/L5kVP2e2FT9B0hU/J2UVP00R
Fj8uURU/v+8VPySNFT/4JxY/uRwWP/c/Fj8qvRY/OUEWP6j8FT8U6hY/TEgXP78AFz/lYRY/
Vi0WP2PRFT889xU/tg0XPykVFz/djxU//5YWP58lFT+6vhY/dqcWP31fFj+tqRc/7jsXP+Im
Fz8SORc/QqoXPwRqFz+e4BY/03wXPzMQFz/p6hc/RZwWP6UiGD9KAhY/F1QYP4KTFz9Nihc/
DFkXP/0oGD+1lBg/Ie4XP6drGD9r4hY/DGgXP/foFz+kVxg/uJ0YPxnyFj+a2Rc/1pEYP5vz
GD8pYhg/WCsXP8JSFz+6mhg/vx4XP1uHFz/hdhg/vEUZP9qvGD952Rg/C7sXPw3kGD/gABg/
OpMXP8mjGD8G9Bg/+gAZP6ZoFz/0Jxk/74MZPzkOGT9E3Bg/7lUYP9P/Fz+p6Rg/9DUZP5Fr
GD8CJxo/tpEZP1BcGT+U3xk/1N8ZP1pEGD+S2hk/wzYZP77hGT9+jBk/FiMaP2c3Gj+sdRk/
98UZPzOCGT8OhBo/M3saP4B+Gj+xwxk/864ZP1l9Gj+nfRo/y9YZP6fKGj9xgBs/SpEZP9sM
Gj9oFRs/URQbPyhxGz+bbho/5ccaP7DXGT8pIxo//2IaP0FaGj9j0Bk/GpQZP302Gz8mlxo/
OaQZP1KBGj8ezho/IVwaP/HOGz+cRhs/+esaP3eOGz9Fjho/Vx8aPxAHGz/OvRo/qqYbPxzx
Gj+GWxs/eXUbP3I/Gj9vrRo/MbEbP7tdHD9Uxxs/NgAcP/UMGz+M9xw/fpEbP3woGz/fdhw/
E3kcPzBwHD9/cBo/jlcbP+LaGz9Skhw/fqQbP2YdHD/1+xs/IYEdP1HvGz/FARw/erEcPz+S
Gz9ofRw/FT0dP5osHT9tIxw/GWQdP6SNHD9nKB0/wzIcPw==</AssayYData></Step><Step><CommonData><SampleLocation>1</SampleLocation><SampleID></SampleID><SampleGroup></SampleGroup><SampleInfo></SampleInfo><SampleRow>E</SampleRow><SamplePlate>1</SamplePlate><WellType>BUFFER</WellType><Concentration>-1</Concentration><ConcentrationUnits>µg/ml</ConcentrationUnits><MolarConcentration>-1</MolarConcentration><MolarConcUnits>nM</MolarConcUnits><MolecularWeight>-1</MolecularWeight><Temperature>25</Temperature><StartTime>7408781</StartTime><AssayTime>30</AssayTime></CommonData><FlowRate>1000</FlowRate><StepType>BASELINE</StepType><StepName>Baseline</StepName><StepStatus>OK</StepStatus><ActualTime>30</ActualTime><CycleTime>0.2</CycleTime><AssayXData Points="150">eP/bRN4F3ERFDNxEqxLcRAkZ3ER4H9xE3iXcREUs3ESrMtxEEjncRHg/3ETeRdxERUzcRKtS
3EQSWdxEeF/cRN5l3ERFbNxEo3LcRBJ53ER4f9xE3oXcREWM3ESrktxEEpncRHCf3ETepdxE
PazcRKuy3EQSudxEeL/cRN7F3ERFzNxEq9LcRBLZ3ER439xE5ebcREXs3ESr8txEEvncRHj/
3ETeBd1ERQzdRKsS3UQSGd1EeB/dRN4l3UQ9LN1EqzLdRBI53UR4P91E3kXdREVM3USjUt1E
ElndRHBf3UTeZd1ERWzdRKNy3UQJed1EeH/dRN6F3URFjN1Eq5LdRBKZ3UR4n91E3qXdREWs
3USrst1EErndRHi/3UTexd1ERczdRKvS3UQS2d1EeN/dRN7l3URF7N1Eq/LdRGz53UR4/91E
3gXeREUM3kSrEt5EEhneRIgf3kTWJd5ERSzeRKMy3kQSOd5EeD/eRN5F3kQ9TN5Eq1LeRBJZ
3kR4X95E3mXeRD1s3kSrct5EEnneRHh/3kTehd5EPYzeRKuS3kQSmd5EeJ/eRN6l3kRFrN5E
o7LeRBK53kR4v95E1sXeREXM3kSr0t5EEtneRHjf3kTW5d5ERezeRKPy3kQS+d5EeP/eRNYF
30RFDN9EqxLfRAkZ30R4H99E3iXfRD0s30SjMt9EEjnfRHg/30TWRd9ERUzfRLNS30QSWd9E
eF/fRN5l30RFbN9Eq3LfRBJ530Rwf99E3oXfREWM30Srkt9EEpnfRHif30Tepd9EPazfRKuy
30QSud9E</AssayXData><AssayYData Points="150">jwgcP661HD/HOR0/yNMcP36lHT898hs/tGccP4/4Gz/+gBw/sWccP4cOHD9J7xw/eescP4Sh
HD/QSR0/rMIdP9HOHD93Kx4/OKAdP8HeHD/gqR0/UfodP9CWHD+QuR0/QSEePx2zHT/GPR4/
hHwdP5hqHT9jExw/XYEcP5lXHT+Jrx0/GsMeP2V4Hj+Vch4/wjMfPxVEHT9n5x0/0R4dP7/y
HD+7UB4/AwUfP1vzHT/kXB4/YSAdPy0EHj/z5hw/ID8dP849Hz94gB4/RlsePwL6HT+VsB4/
cbseP+skHj97eB8/WPIeP03bHj8f1R0/UjYfP9arHj+cbR4/mhkfP8dOHz/EOh4/CkggP7vF
Hj+DXB8/Bo8fP3UtHz9VmR4/Np8fP/UVID+Dlh8/1ikfP8ifHj/jVR8/KPceP7dlHz+WVyA/
DpUfP9m2Hz9YQB8/i8QeP/szHz/Fnh4/vOweP+4TID9BBR8/GQQgP5YCID9XYh8/QP0eP8K7
Hj+8PB8/VL8ePyh1Hz8Bzx8/f9MfP1JKID+KaSA/8PwfP2dHID+RJSA/ISwgP17uHz8x6CA/
XCMgP+IJID8OKiE/LKQgP51UID/saCA/5WggP7fAID+hoCA/2fUfP5GMID8U4yA/F6EfPzRT
ID/SHiA/f9EgP45uIT8usR8/vhUhP0xAID8yQCA/IAAgP1DLID9hOSE/nEQgP7wZIT9B+yA/
pzMgP1/KID+AkCE/fU4gP/R2ID+QrCA/c0YgPzEaID/BeyA/+J4gP5JLIT+bViE/SxQhP0jA
ID8HyiA/</AssayYData></Step><Step><CommonData><SampleLocation>10</SampleLocation><SampleID>BG505 T332N SOSIP</SampleID><SampleGroup></SampleGroup><SampleInfo></SampleInfo><SampleRow>E</SampleRow><SamplePlate>1</SamplePlate><WellType>KSAMPLE</WellType><Concentration>-1</Concentration><ConcentrationUnits>µg/ml</ConcentrationUnits><MolarConcentration>31.25</MolarConcentration><MolarConcUnits>nM</MolarConcUnits><MolecularWeight>-1</MolecularWeight><Temperature>25</Temperature><StartTime>7447894</StartTime><AssayTime>180</AssayTime></CommonData><FlowRate>600</FlowRate><StepType>ASSOC</StepType><StepName>Association</StepName><StepStatus>OK</StepStatus><ActualTime>179.999</ActualTime><CycleTime>0.2</CycleTime><AssayXData Points="900">eL/fRN7F30Q9zN9Eq9LfRBLZ30R4399E3uXfREXs30Sj8t9ECfnfRHD/30T3BeBEPQzgRKsS
4EQSGeBEcB/gRPcl4ERFLOBEozLgRAk54ER4P+BE1kXgREVM4ESjUuBECVngRHhf4ETWZeBE
RWzgRKty4EQSeeBEcH/gRNaF4ERFjOBEvJLgRAmZ4ERwn+BE1qXgRD2s4ETcsuBEErngRHi/
4ETexeBEPczgRKvS4EQJ2eBEeN/gRNbl4EQ97OBEq/LgRAn54ESI/+BE1gXhRD0M4USjEuFE
EhnhRHAf4UTWJeFERSzhRKMy4UQSOeFEcD/hROdF4URFTOFEo1LhRL5Z4URwX+FE3mXhREVs
4USrcuFECXnhRHB/4UTWheFEPYzhRKOS4UQJmeFEcJ/hRNal4UR+rOFEvLLhRAm54UR4v+FE
1sXhRD3M4USr0uFECdnhRHDf4UTW5eFEPezhRKPy4UQJ+eFEeP/hRN4F4kQ9DOJEqxLiRAkZ
4kR4H+JE1iXiRD0s4kSjMuJECTniRHA/4kTWReJEPUziRKNS4kQSWeJEcF/iRNZl4kRFbOJE
o3LiRBJ54kRwf+JE74XiRD2M4kSjkuJECZniRHif4kTepeJERaziRKOy4kQJueJEcL/iRNbF
4kQ9zOJEo9LiRBLZ4kR43+JE3uXiRD3s4kSj8uJECfniRHj/4kTWBeNEPQzjRKsS40QJGeNE
cB/jRN4l40Q9LONEqzLjRAk540RwP+NE1kXjREVM40SjUuNECVnjRHBf40TWZeNEPWzjRKNy
40QJeeNEiH/jRNaF40Q9jONEo5LjRBKZ40Rwn+NE1qXjRD2s40SrsuNECbnjRHi/40TWxeNE
RczjRKvS40Q42uNEeN/jRNbl40RN7ONE1PLjRAn540Rw/+NE3gXkRD0M5ESjEuREEhnkRHgf
5ETWJeRERSzkRKMy5EQJOeREcD/kRNZF5EQ9TOREo1LkRAlZ5ERwX+RE1mXkREVs5ESrcuRE
Q3nkRHB/5ETeheREPYzkRKOS5EQJmeREcJ/kRNal5ERFrOREo7LkRBK55ERwv+RE1sXkRD3M
5ESj0uREEtnkRHDf5ETW5eREPezkRKPy5EQJ+eREcP/kRN4F5UQ9DOVEqxLlRAkZ5URwH+VE
3iXlREUs5USjMuVECTnlRHA/5UTWReVERUzlRKNS5UQJWeVEcF/lRNZl5UQ9bOVEo3LlRBJ5
5URwf+VE1oXlRD2M5USjkuVECZnlRHCf5UTWpeVEPazlRKuy5UQJueVEcL/lRNbF5UQ9zOVE
o9LlRAnZ5URw3+VE1uXlREXs5USj8uVEEvnlRHD/5UTWBeZERQzmRKMS5kQYGuZEcB/mRN4l
5kRFLOZEszLmRBI55kRwP+ZE1kXmRD1M5kSrUuZECVnmRHBf5kTWZeZEPWzmRKNy5kQJeeZE
cH/mRNaF5kRmjOZEo5LmRBKZ5kRwn+ZE1qXmRD2s5kSrsuZECbnmRHC/5kTWxeZEPczmRKPS
5kQJ2eZEcN/mRNbl5kQ97OZEo/LmRBL55kR4/+ZE1gXnRD0M50SjEudECRnnRHAf50TWJedE
PSznRKMy50QJOedEeD/nRNZF50QBTedEo1LnRAlZ50RwX+dE1mXnRD1s50SjcudECXnnRHB/
50TWhedERYznRKuS50QJmedEeJ/nRNal50Q9rOdEo7LnRBK550Rwv+dE3sXnRD3M50Sj0udE
CdnnRHjf50TW5edEPeznRKvy50QJ+edEcP/nRN4F6EQ9DOhEoxLoRAkZ6ERwH+hE1iXoRD0s
6ESrMuhEGjnoRHA/6ETWRehERUzoRKtS6EQJWehEkV/oRN5l6EQ9bOhEq3LoRBJ56ERwf+hE
1oXoRD2M6ESrkuhECZnoRHif6ETnpehEPazoRKOy6EQJuehEeL/oRN7F6EQ9zOhEzNLoRAnZ
6ER43+hE3uXoRD3s6ESr8uhECfnoRHj/6ETeBelETQzpRKsS6UQSGelEeB/pRNYl6URFLOlE
qzLpRAk56USZP+lE3kXpREVM6USjUulECVnpRHBf6UTWZelERWzpRKNy6UQJeelEcH/pRNaF
6UQ9jOlExJLpRBKZ6UR4n+lE1qXpRD2s6USrsulEErnpRHC/6UTWxelEPczpRKvS6UQS2elE
eN/pRN7l6URF7OlEq/LpRBL56UR4/+lE3gXqRE0M6kSrEupEEhnqRHgf6kTeJepERSzqRKsy
6kQSOepEeD/qRN5F6kRFTOpEq1LqRBJZ6kR4X+pE3mXqREVs6kSrcupEEnnqRHh/6kTehepE
RYzqRKuS6kQSmepEeJ/qRN6l6kRFrOpEq7LqRBK56kR4v+pE7cbqREXM6kSr0upEEtnqRHjf
6kTe5epERezqRKvy6kQS+epEeP/qRN4F60RFDOtEqxLrRBIZ60R4H+tE3iXrREUs60SrMutE
CTnrRHg/60TeRetERUzrRKtS60QSWetEeF/rRN5l60RFbOtEq3LrRBJ560R4f+tE3oXrREWM
60SrkutEEpnrRKmf60TepetERazrRKuy60QSuetEeL/rRN7F60RFzOtEq9LrRHTZ60R43+tE
3uXrREXs60Sr8utEEvnrRHj/60TeBexERQzsRKMS7EQJGexEeB/sRN4l7ERdLOxEozLsRBI5
7ERwP+xE3kXsREVM7ESrUuxEElnsRHhf7ETeZexERWzsRKty7EQSeexEeH/sRN6F7ERFjOxE
q5LsRDKZ7ER4n+xE3qXsREWs7ESrsuxEErnsRHi/7ETexexEbszsRKvS7EQS2exEeN/sRN7l
7ERF7OxEq/LsRBL57ERw/+xE3gXtREUM7USrEu1ECRntRHAf7UTvJe1ERSztRKsy7UQSOe1E
eD/tRN5F7URFTO1Eo1LtRBJZ7URwX+1E3mXtREVs7USrcu1EEnntRHh/7UTehe1ERYztRMyS
7UQSme1EgJ/tRN6l7URFrO1Eq7LtRBK57UR4v+1E3sXtREXM7USr0u1EEtntRHjf7UTW5e1E
ReztRKvy7UQS+e1EeP/tRN4F7kRFDO5EoxLuRBIZ7kR4H+5E3iXuREUs7kSjMu5EEjnuRHg/
7kTeRe5ERUzuRKtS7kQSWe5EeF/uRN5l7kRFbO5Eq3LuRBJ57kR4f+5E3oXuRD2M7kQFk+5E
EpnuRHif7kTepe5EXazuRKuy7kQSue5EcL/uRN7F7kQ9zO5Eq9LuRAnZ7kR43+5E3uXuREXs
7kSr8u5EEvnuRHD/7kTWBe9ERQzvRKsS70QSGe9EcB/vRN4l70Q9LO9EqzLvRBI570R4P+9E
3kXvREVM70SrUu9ECVnvRHhf70TeZe9ERWzvRKty70QSee9EeH/vRN6F70RFjO9Eq5LvRAmZ
70R4n+9E3qXvREWs70Srsu9ECbnvRHC/70TWxe9ERczvRKPS70QS2e9EeN/vRN7l70RF7O9E
o/LvRBL570R4/+9E3gXwRD0M8ESrEvBEEhnwRHgf8ETeJfBERSzwRKsy8EQSOfBEcD/wRN5F
8ERFTPBEq1LwRBJZ8ERwX/BE1mXwREVs8ESrcvBECXnwRHh/8ETehfBEPYzwRKuS8EQSmfBE
eJ/wRNal8ERFrPBEo7LwRDK58ER4v/BE1sXwREXM8ESr0vBEEtnwRHjf8ETe5fBERezwRKvy
8EQJ+fBEcP/wRNYF8URVDPFEqxLxRBIZ8UR4H/FE3iXxREUs8USjMvFEEjnxRHg/8UTeRfFE
RUzxRKNS8UQSWfFEeF/xRNZl8URFbPFEq3LxRAl58UR4f/FE1oXxREWM8USrkvFECZnxRHif
8UTWpfFEPazxRKuy8UQSufFEcL/xRN7F8UQ9zPFEo9LxRAnZ8UR43/FE3uXxREXs8USr8vFE
EvnxRHj/8URqBvJERQzyRKMS8kQSGfJEeB/yRN4l8kRFLPJEqzLyRBI58kR4P/JE3kXyRD1M
8kSrUvJEElnyRHBf8kTWZfJEPWzyRKty8kQSefJEcH/yRN6F8kRFjPJEo5LyRAmZ8kR4n/JE
3qXyRD2s8kSjsvJECbnyRHi/8kTexfJERczyRKvS8kQJ2fJEeN/yRNbl8kRF7PJEs/LyRAn5
8kSA//JE1gXzRD0M80SrEvNECRnzRHAf80TWJfNERSzzRKMy80QJOfNEeD/zRN5F80Q9TPNE
1FLzRAlZ80R4X/NE3mXzRD1s80TEcvNEEnnzRHh/80TWhfNEZozzRKOS80QSmfNEgJ/zRN6l
80Q9rPNEo7LzRAm580Rwv/NE3sXzREXM80Sr0vNEEtnzRLrf80TW5fNERezzRKPy80QJ+fNE
cP/zRN4F9ERFDPREqxL0RBIZ9ER4H/RE3iX0RD0s9ESrMvRECTn0RHA/9ETeRfREKk30RKNS
9EQJWfREeF/0RN5l9ERFbPREo3L0RBJ59ER4f/RE3oX0RD2M9ESjkvRECZn0RHCf9ETWpfRE
Raz0RLyy9EQJufREeL/0RNbF9EQ9zPREq9L0RAnZ9ERw3/RE3uX0RD3s9ESr8vREEvn0RHj/
9ETeBfVEPQz1RGgT9UQSGfVEeB/1RNYl9URFLPVEozL1RBI59UQkQPVE/0X1RD1M9USjUvVE
Eln1RAxg9UTeZfVEPWz1RKNy9UQJefVEXYD1RN6F9UQ9jPVEq5L1RBKZ9URwn/VE1qX1REWs
9USrsvVECbn1RHC/9UTexfVERcz1RKvS9UQJ2fVEcN/1RN7l9URF7PVEo/L1RBL59UR4//VE
1gX2REUM9kSrEvZEEhn2RHgf9kTeJfZERSz2RKsy9kQJOfZE</AssayXData><AssayYData Points="900">EiwiP3phID8Tih4/xvwcPw+gGz8NJhg/3V8ZP4KTFj/6zxY/TJYVP6q7FT/6/hQ/sacUP8+Y
FT9laBQ/LU8TPw1AEz/lUxQ/1wYTP13yEj8/uhM/hL0TPxGaEz+fdhM//NwTPz7wEj99lhM/
MTYTPzXyEz/OTxM/1mITPw36Ez8X0BM/a08TP1r9ET8UoxM/AZ4RP6fMEj/E4RE/l/USP/yK
Ej+4HhQ/GP0TPyECEz+FhBM/zS4TP0/GEz9UdRM/f8kTP8cbEz/EghM/jNYTP7H0Ez9HABQ/
EmkTPx/MEj9fMhQ/vbEUP2hEEz+QHhQ/CcASP+MPFD+2ZxQ/Q8YTP9yTFD8OpRM/N1cTP7Ae
FD+rDRU/Xe8TP5O8Ej/z/RM/i5cUP9KAFD/G0hQ/rIkVPzQoFD/1NhQ/TNwTP3E4FD+HFxQ/
6wAUP+7eEz8muhU/18oVP0YvFT9MZhU/BpwUP/1jFD8YyBQ/7HgTP74wFD/sARQ/A+MTP9l+
FT+kgBQ/DH0UP2MmFT+6FRQ/2mAVP7SbFT9sqhQ/qtcUP9YCFT/0yBU/9/AUP2/9FD/u7RU/
MrIUP/YGFj/JexY/UZ0UP/dpFT+C2xQ/nzAVP6mlFT+jixU/d8MVP+NIFj8XbBU/WzwVPwEX
Fj/QnBU/rP4VP+8TFj9NCBU/3wsWP0ldFj8NuhU/te0VP18cFT+XERY/tUwVPx/SFT9cDBc/
GAcWP0gJFT9ZLBc/29UVPzs4FT/EBRY/mZoVP6CaFD8w5RU/La8UPybQFT+SBxY/bscWP1L2
FT8nUxY/h2EVPyPFFT+WChY/RFsWP5+HFz8u5xY/4xEWP36EFT8v7BU/nY0XPwwUFj9MfBc/
D1oWP5lkFj8O+BY/9sIWPwDcFj96ExY/X/wWP5aMFj9/HRc/ZaMWP6vNFj/OoxY/rpMWP7Z9
FT/TPBc/9w0WP9TrFj+KnRY/g70WP+FmFj9jIxU/e7MVP7PtFj8SnBY/iYcWP3gqFz8Tzxc/
KgcWP5YrGD/PmBY/5VoXPwa8Fz+8fhY/EKQXP64AGD9OLBc/fyEWP+pOGD+fSRc/uHwXP3H5
Fj9kUhY/Y34XP4/dFz8BCRc/LAMXP9nBFz+N6hc/+h0YPw5+GD8JqBc/tAoYP3NgFj86hxc/
LgIXP/HkFz+f0xc/zaIXP+xpFz+h5xc/O+IXP+1/GD+u1hY/FMsXP060Fz9Zexc/5RkXPwJd
Fz8wmRc/1rkXP2RJGD/Jzxg/XdAWP9srGD9IbRg/VzwYP0s7GD8aZxg/0ogXP2qiGD/M0Bg/
ancXP2gUGD8sZhg/jsUYP8v/Fz9D+hc/yjAZP7T6Fz8m0hc/z60XP4w+GD9Soxc/DlwYPx9r
GD9qURg/HJ0YPyLMGD+eMRg/6eYXP+HbGD/TCxk/W1kZPwEXGT/haBg/DIAYPySLGD/lXxk/
rWwXP/3jFz/GHBk/TEgZPw0RGD+X4Bg/aMYYP6NgGT/PwRc/s2QYP+CPGD+V3xk/OpgZPzHE
GD8vGhg/GPAYP2ZzFz8SRBg/MXIYP6tiGD/B7xg/tpoZP7Z5GD/OeBg/LMwZPyt+GD8l5Bg/
23EZP5VuGD94rxg/rsEYP/m3GD+j0Bg/Pa8ZP6/bGT8otRg/DvkZP6vQGT+MYBk/+BUZP4DD
Gj/Gahk/8kgaP02tGT+eihk/fyYZPwonGj9HyRk/AVoaP7hCGD+ZZhk/6jgZP8cTGj/LoRg/
EBIZP4i3Gj9yERk/WT4aPwFwGT+0Vhk/1c8ZPzWVGT/O3xk/mioZP2jyGT8gbxo/xmcZP1t8
GT8kqRo/jUYaP+f6GD8Rbhk/ltkZPx6rGT/Mvxo/Z78ZP9wQGj9WNxo/TwsZP1TuGj9/1Bk/
cfwZPxlbGz9yThk/OggbP3DUGj/gMBo/BfsZP/DWGj+d0Bo/awEaP40BGj8T4Ro/mkYaP38v
Gz+9axk/P/oaP7IlGj/NBBs/+EAaP7CmGT/idBs/LncbP+pgGj/k2xk/GwsbPy9wGj+pkRs/
Bp4bP+x1Gj91mxo//8gaP8jCGj9/Nho/9A8aP8wCGj+fyBo/koAaPzPsGj9EcBs/Zq8aPwZ9
Gz8sNxo/anMbP+b5Gj/jVhs/CdgbP+OIGz9sCBs/+pUaPzwJHD8lAxo/l4EaP9n2Gz+Imho/
cAMcP+WLGz9TOBs/OsAbP9uEGz+zmBs/naocP553HD+UWx0/T/UbPy2TGz/i6Bs/PcUbP5Pi
Gj+XjBs/gfobP+oIHD/nbBs/bZ4cPyfFGz9Tsho/x80bP7ZFGz8AkBs/jdMbP8JBGz+9bhs/
URwcP4STGz/FRBs/qMwcP8O5Gz/Imxs/Hd0bP0NNGz+D/xs/sOMbPz9NHD9MCRw/QigcP0kE
HD8m0ho/lqobP9HdGz8WpRw/mMkbPzu8HD9TPRw/48sbP6zwHD+a1xo/I6EaP8Q+HD/pvhs/
pd0cP/9jGz/rDhw/W44bP3dWHD96tx0/OTIdP+2wGz87WBw/IGAbP0gAHT9vnRs/78UcP7L6
Gz+h4xw/zqgcP711HD/VqRs/a9UdP4zUHD/nixw/vAYcPw9oGz9uAR0/fREcP71WHD+cBR0/
ce4cP4iUHD+BeRw/tK8cP6+bGz/g5hs/VMscP9wZHT/hYh0/SQgdP2pdHD8SQRw/RAAdP1RR
HT9m5Rw/RcwbPxcFHD8HJB0/STMdPw6yHT999h0/CpEdP+DiHD+VZh0/TyQdP2LyHD8okRw/
05YbP+qlHD9PTR0/KukcP05fHT+MRxw/w0odP80SHT9Qrhw/FeYcP6m8HT+OpRw/9s4bPxdG
HD+zBx0/2T8dPwRKHT8poB0/zMMdP+DFHT8hcB0/RxQdP/wXHj+ZxRw/5SkdP58gHj8XaR0/
gSEePzsVHT9Y4Rw/Xi8ePz6FHT8ZFh0/iEUeP8EiHT/N2B0/OoweP2LdHD8r4xw/8f0dPxOQ
Hj+a8Bw/10QeP73dHD8Acx4/7LcdP6lDHT9wuh0/94EeP6+LHT8e4Bw/fG8eP4CkHT9kvx4/
nTYdP6uJHT8jth4/HRseP8gdHT/cqx0/JAseP87nHD9tFx8/hhMeP1M+Hj+66x0/OSQdPxa7
Hj958x4/4r4ePwE7Hj8jQB4/d4weP4hIHT/7Vx4/4r8eP6N8Hj8zBx4/t0oeP7LkHj9gLB4/
5UUePyBgHj+asB4/wpweP0WwHz/6Gh4/yxQdP7lWHT/YPh4/PDsfP7vsHT/+eR4/J88dP7E/
Hj+Nbh4/ulkeP2QSHT/aER8/vU4eP8qAHj8Osx4/hMofP8v1Hj/wFB4/bLseP/bgHj9kUx4/
L6IeP1w9Hz8b1h0/cNIdP8+uHT8Vsx4/pJ8eP2RuHj+MyB4/k1YfPzwOHz+C4x0/xrEeP69h
Hz+UqR4/X6EfP7kjHj+sAR8/y0oePwbPHz/2Qh4/6aUeP+j6Hj8YwB4/URAfP00YHz/LQh4/
TqQfP3I8Hj+13R8/oXIeP3GFHz9dPR4/oZoeP5uhHz/xjB0/yoEfP4jqHz8Drx4/uvsfP4XN
Hj/h6x8/cwEgP6BNHz8VGh8/lhIeP3k2ID+CDyA/3dQeP3fmHj8dBCA/sM4fPyoLHz+BcCA/
mG4fP/qlHz9JsB8/O60ePwQWID+pmB8/J6kfP+pHHz+KcB8/eoIfP6brHz/MTB8/Zm4fP32b
Hz/JCiA/6GsfP36dHz+YXyA/NWsfP6oHHz+AIyE/g2UfP9UpHz9OASA/kxUgP44lHz/RLh8/
jYEgP64JHz/1vB4/f7weP/kyID+NyCA/80UgP8yJHz/s4B4/g8wfP/aAID9XLh8/4hsfP086
ID+p2x4/HE4fP1xWID8E2x8/rUkgP47xID/1OB8/vAIgP3/VHz9nJiA/rmYgP9wXID/Xsh8/
VFYgP77NHz+JZx8/szkfP5OjIT/z5SA/YDcfP7rwHj+hWCA/d+cfP5E4Hz8FpB8/5OUfP8GQ
Hz8scCE/CuwfP4/bID+5lx8/iBAfP9cFID8KVSA/K4EgP7MOID+/hiE/P9IhPyOqIT+HoSA/
t4ggPxHuID/EUCA/mXMgP04GHz8jESA/hEYhP/iGIT96yCA/pwAhP7EuID8TtSA/x94gPxhm
IT8bViA/aSkhP6y+ID/PqyA/KnggP+9EIT/tBCE/qSEhPy8aIT9VuiA/rP4gP+hXID/5ZyA/
5SghP+thID+cjiA/vxQhP+QhID+e/iA/3KkgP7fWHz92WSA/H78hP/QgID9eGyE/e1sgP8Wb
ID/QHiI/Tm8gP9h9IT+pZCE/AyUhP4y+ID+zCyE/J1whP/xZIT+e+SA/H40hP3xnIT+PcCA/
JCkgP+CiID/ORiA/+qohP0hFIT9nfSE/+DEiP06iIj9IzyE/x4siP34LIj/qLSE/aeQhP+9C
Ij+jWCI/BE0hP1oCIj/GiSE/CqchP4voIT+JmCE/EsIhPzYhIT9IRSE/tn4hP4yTIj+pVCE/
cy8hPwhBIT8IPyA/V8chP06TIT9j+iE/rFAhPz5AIT8ZhiE/cEsiP17xID8FSyE/dzEhPwWP
IT9VLyI/V38iPzJhIj/6aiA/VH8hPxqqIj97XSI/d/UhP/T7IT/2LiE/GXUhP4BMIj+WziA/
kVkiP6sqIj+ZYCI/tP8hP68gIj8aASI/yaMhPyKXIT8IEyE/xsMhPz4PIj+OkSI/WhAhP4fE
IT/OjyE/WlMiP8qcIT/5cCE/5JEhP/BqIj+ndCE/Jg4iP90oIT+H/yI/W+ohP23VIj9FPCI/
v9EhP944Iz82iyM/evghP1MEIj/jEyE/d2wiP6hdIT/rnCE/</AssayYData></Step><Step><CommonData><SampleLocation>1</SampleLocation><SampleID></SampleID><SampleGroup></SampleGroup><SampleInfo></SampleInfo><SampleRow>E</SampleRow><SamplePlate>1</SamplePlate><WellType>BUFFER</WellType><Concentration>-1</Concentration><ConcentrationUnits>µg/ml</ConcentrationUnits><MolarConcentration>-1</MolarConcentration><MolarConcUnits>nM</MolarConcUnits><MolecularWeight>-1</MolecularWeight><Temperature>25</Temperature><StartTime>7636876</StartTime><AssayTime>180</AssayTime></CommonData><FlowRate>600</FlowRate><StepType>DISASSOC</StepType><StepName>Dissociation</StepName><StepStatus>OK</StepStatus><ActualTime>180</ActualTime><CycleTime>0.2</CycleTime><AssayXData Points="900">bz/2RM1F9kQ8TPZEmlL2RAlZ9kRnX/ZEzWX2RDxs9kSicvZEAHn2RG9/9kTVhfZEPIz2RJqS
9kQJmfZEb5/2RM2l9kQ8rPZEorL2RAC59kRnv/ZE1cX2RDzM9kSi0vZEANn2RGff9kTV5fZE
POz2RJry9kQA+fZEb//2RM0F90Q8DPdEohL3RAkZ90RnH/dE1SX3RDQs90SiMvdEADn3RG8/
90TVRfdEPEz3RJpS90QAWfdEb1/3RNVl90Q8bPdEonL3RAB590Rvf/dEzYX3RDSM90SakvdE
AJn3RGef90TNpfdENKz3RJqy90QAufdEb7/3RNXF90Q8zPdEotL3RAnZ90Rn3/dEzeX3RDTs
90Sa8vdEAPn3RG//90TVBfhEPAz4RJoS+EQAGfhEZx/4RM0l+EQ0LPhEojL4RAk5+ERnP/hE
zUX4RDRM+ESaUvhECVn4RGdf+ETNZfhEPGz4RKJy+EQJefhEb3/4RM2F+EQ8jPhEopL4RAmZ
+ERnn/hEzaX4RLes+ESasvhECbn4RGe/+ETVxfhEPMz4RJrS+EQA2fhEb9/4RNXl+EQ07PhE
ovL4RAn5+ERv//hE1QX5RDQM+USaEvlEABn5RGcf+UTNJflEPCz5RLMy+UQAOflEbz/5RNVF
+UQ8TPlEmlL5RABZ+URvX/lEzWX5RDRs+USicvlECXn5RG9/+UTVhflEPIz5RJqS+UQJmflE
Z5/5RM2l+UQ8rPlEorL5RAC5+URnv/lEzcX5RDzM+USa0vlECdn5RG/f+UTV5flEPOz5RJry
+UQJ+flEZ//5RM0F+kQ0DPpEmhL6RAAZ+kR9IPpEzSX6RDQs+kSiMvpEADn6RGc/+kTVRfpE
PEz6RJpS+kQJWfpEZ1/6RNVl+kQ0bPpEonL6RAB5+kRvf/pE1YX6RDSM+kSakvpEAJn6RG+f
+kTNpfpEPKz6RKKy+kQJufpEZ7/6RM3F+kQ8zPpEmtL6RAnZ+kRn3/pEzeX6RDzs+kSa8vpE
Cfn6RGf/+kTNBftEPAz7RJoS+0QJGftEZx/7RNUl+0Q0LPtEDTP7RAk5+0RnP/tE1UX7RDxM
+0SiUvtECVn7RGdf+0TNZftENGz7RKJy+0QAeftEb3/7RNWF+0Q0jPtEmpL7RAmZ+0Rnn/tE
zaX7RDSs+0SisvtEALn7RG+/+0TNxftENMz7RJrS+0QA2ftEZ9/7RM3l+0Q87PtEovL7RAD5
+0Rn//tE1QX8RDwM/ESaEvxEABn8RGcf/ETVJfxENCz8RJoy/EQAOfxEZz/8RNVF/EQ0TPxE
olL8RABZ/ERnX/xEzWX8RDRs/ESacvxEAHn8RGd//ETVhfxENIz8RJqS/EQJmfxEZ5/8RM2l
/EQ8rPxEmrL8RAC5/ERnv/xE1cX8RDTM/ESa0vxECdn8RG/f/ETN5fxENOz8RJry/EQJ+fxE
Z//8RM0F/UQ0DP1EohL9RAAZ/URnH/1EzSX9RDws/USaMv1EADn9RGc//UTNRf1ENEz9RJpS
/UQAWf1EZ1/9RM1l/UQ0bP1EonL9RAB5/URvf/1EzYX9RDSM/USakv1ECZn9RGef/UTNpf1E
PKz9RKKy/UQAuf1EZ7/9RM3F/UQ0zP1EmtL9RAnZ/URv3/1EzeX9RDzs/USa8v1ECfn9RGf/
/UTVBf5ENAz+RKIS/kQAGf5Ebx/+RM0l/kQ8LP5EmjL+RAA5/kRnP/5EzUX+RDRM/kSaUv5E
CVn+RGdf/kTNZf5ENGz+RJpy/kQAef5EZ3/+RM2F/kQ0jP5EmpL+RACZ/kRnn/5EzaX+RLes
/kSasv5ECbn+RGe//kTNxf5ENMz+RJrS/kQA2f5EZ9/+RM3l/kQ07P5EovL+RAD5/kRv//5E
zQX/RDQM/0SaEv9EABn/RGcf/0TVJf9ENCz/RJoy/0QAOf9EZz//RM1F/0Q0TP9EmlL/RAlZ
/0RnX/9E1WX/RDRs/0Sacv9EAHn/RGd//0TNhf9ENIz/RJqS/0QAmf9EZ5//RM2l/0Q0rP9E
mrL/RAC5/0Rnv/9EzcX/RDTM/0Si0v9EANn/RGff/0TN5f9ENOz/RKLy/0QA+f9EZ///ROcC
AEUaBgBFTQkARYAMAEWzDwBF5xIARRoWAEVNGQBFgBwARbMfAEXrIgBFGiYARVEpAEWALABF
sy8ARecyAEUaNgBFVTkARYA8AEWzPwBF70IARRpGAEVRSQBFgEwARbNPAEXnUgBFGlYARU1Z
AEWAXABFuF8ARetiAEUaZgBFTWkARYBsAEW4bwBF53IARRp2AEXMeQBFgHwARbN/AEXnggBF
GoYARU2JAEWAjABFs48AReeSAEUalgBFTZkARYCcAEWznwBF56IARRqmAEVNqQBFgKwARQmw
AEXnsgBFGrYARU25AEWAvABFs78ARevCAEUexgBFUckARYDMAEWzzwBF89IARR7WAEVN2QBF
gNwARbPfAEXn4gBFGuYARU3pAEWA7ABFuO8ARe/yAEUa9gBFVfkARYT8AEW4/wBF5wIBRRoG
AUVNCQFFhAwBRbMPAUXnEgFFGhYBRVEZAUWEHAFFsx8BResiAUUaJgFFUSkBRYAsAUWzLwFF
5zIBRR42AUVNOQFFhDwBRbM/AUXnQgFFHkYBRU1JAUWETAFFs08BRetSAUUeVgFFUVkBRYBc
AUW4XwFF62IBRTJmAUVRaQFFhGwBRbhvAUXrcgFFHnYBRVF5AUWEfAFFuH8BReuCAUUehgFF
UYkBRYSMAUW4jwFF65IBRR6WAUVRmQFFhJwBRbifAUXrogFFHqYBRVGpAUWErAFFuK8BReuy
AUUetgFFUbkBRYS8AUW4vwFF68IBRR7GAUVRyQFFhMwBRbjPAUXr0gFFHtYBRVHZAUWE3AFF
uN8BReviAUUe5gFFUekBRYTsAUW47wFF6/IBRR72AUVR+QFFhPwBRbj/AUXrAgJFHgYCRVEJ
AkWEDAJFuA8CResSAkUeFgJFURkCRYQcAkW4HwJF6yICRR4mAkVRKQJFhCwCRbgvAkXrMgJF
qTYCRVE5AkWEPAJFuD8CRetCAkUeRgJFUUkCRYRMAkW4TwJF61ICRR5WAkVRWQJFhFwCRbhf
AkXrYgJFHmYCRVFpAkWEbAJFuG8CRetyAkUedgJFUXkCRYR8AkW4fwJF64ICRR6GAkVRiQJF
hIwCRcCPAkXrkgJFHpYCRVGZAkWEnAJFs58CReuiAkUepgJFUakCRYSsAkW4rwJF67ICRR62
AkVRuQJFhLwCRbi/AkXrwgJFHsYCRVHJAkWEzAJFuM8CRevSAkUe1gJFUdkCRYTcAkW43wJF
6+ICRR7mAkVR6QJFhOwCRbjvAkXn8gJFHvYCRVH5AkWE/AJFs/8CResCA0UeBgNFUQkDRYAM
A0W4DwNF6xIDRR4WA0VRGQNFhBwDRbgfA0XrIgNFHiYDRVEpA0WELANFuC8DResyA0UaNgNF
UTkDRYQ8A0W4PwNF60IDRR5GA0VNSQNFhEwDRbhPA0XrUgNFHlYDRVFZA0WEXANFuF8DRedi
A0UeZgNFUWkDRYBsA0W4bwNF53IDRR52A0VReQNFhHwDRbh/A0XrggNFHoYDRVGJA0WEjANF
uI8DReuSA0UelgNFUZkDRYScA0WznwNF76IDRR6mA0VRqQNFhKwDRbivA0XrsgNFHrYDRVG5
A0WEvANFuL8DRefCA0UaxgNFTckDRYDMA0WzzwNF59IDRR7WA0VR2QNFhNwDRbjfA0Xn4gNF
HuYDRVHpA0WE7ANFuO8DRevyA0Ue9gNFUfkDRYT8A0Wz/wNF6wIERR4GBEVRCQRFhAwERbgP
BEXnEgRFGhYERVEZBEWEHARF3B8EResiBEUeJgRF7SkERYQsBEW4LwRF6zIERR42BEVROQRF
gDwERbg/BEXrQgRFHkYERVFJBEWETARFuE8ERetSBEUeVgRFTVkERYRcBEW4XwRF62IERRpm
BEVNaQRFhGwERbhvBEXrcgRFGnYERU15BEWEfARFuH8EReuCBEUehgRFUYkERYSMBEW4jwRF
65IERR6WBEVRmQRFhJwERbOfBEXrogRFHqYERU2pBEWErARFuK8ERTCzBEUatgRFUbkERYS8
BEW4vwRF58IERR7GBEVRyQRFhMwERbjPBEXr0gRFHtYERVHZBEWE3ARFs98EReviBEUe5gRF
TekERYTsBEW47wRF5/IERR72BEVN+QRFhPwERbP/BEXrAgVFHgYFRVEJBUWMDAVFsw8FRecS
BUUeFgVFURkFRYQcBUWzHwVF5yIFRR4mBUVRKQVFgCwFRbgvBUXnMgVFGjYFRVE5BUWEPAVF
uD8FRetCBUUaRgVFTUkFRcpMBUW4TwVF61IFRR5WBUVRWQVFgFwFRRZgBUXrYgVFHmYFRU1p
BUWAbAVFuG8FRedyBUUedgVFTXkFRYB8BUWzfwVF64IFRRqGBUVRiQVFgIwFRbOPBUXrkgVF
HpYFRU2ZBUWEnAVFs58FReuiBUVHpgVFUakFRYCsBUW4rwVF67IFRRq2BUVRuQVFhLwFRbO/
BUXrwgVFJsYFRVHJBUWEzAVFuM8FRefSBUUe1gVFTdkFRYTcBUWz3wVF6+IFRR7mBUVN6QVF
gOwFRbPvBUXn8gVFGvYFRVH5BUWE/AVFuP8FResCBkUaBgZFTQkGRYAMBkW4DwZF5xIGRRoW
BkVNGQZFhBwGRbwfBkXrIgZFGiYGRVEpBkWELAZFuC8GRecyBkUaNgZFTTkGRYQ8BkWzPwZF
50IGRR5GBkVRSQZFhEwGRbxPBkXnUgZFHlYGRVFZBkWEXAZF</AssayXData><AssayYData Points="900">oesdPzQwHT+oqB4/hkwhP7bmIT8wvCU/0KMnPwZ8KD851Sk/Et8qP3WXKz/u3ys/4j8tP4IX
LT+44C0/rmguPxihLj+Euy0/4y0vP00eMD/H/y4/0b8uP59PMD9zJS8/FwgvP6MXMT+oDDA/
KLMwP09jMD9jfTA/rpUxP+vEMD/FjjA/OTYwP0qmMT+4qzE/MJEwP1bYMT9U+jE/g4MxPzX+
Mj9YIjE/0N4wP/4kMj+PmjA/c/MwP2PbMD+jxDA/VegxP7s9Mj8p4TE/wTgxP1OlMT+ZvTE/
rRUxP/CEMT9u9DE/+eQyPy8kMT+BPDE/FaYxP+zMMT/kiTE/a+8wP4itMT/WwzE/wUcyP2D5
MD+B/TA/erAyPyPgMT8HITI/2DcxP+UtMj8aoDE/cJkxPy/GMT95HjE/LzsyP1LeMT9/UDM/
QCcyP7TXMT9DdTE/U+owP/hgMT9QPjI/wl0yP54tMj/ssTE/wE0xPx/rMj9JyDE/l2kyPyFN
Mj+NKTI/DXUxP2xKMj+OLjI/IO0yP85tMj/3zTI/b1UyP+AVMj/qgjE/NwsyP/RQMj++hjI/
SYIyP/ICMz+fETM/gFAyP62xMj/KVzM/fKIyPwAuMj8ZozI/b74yP0bSMz+55jI/EYEyPzzP
Mj/LfzI/VMAyP3+FND+ftTE/OxQzP0hpMj8FuDE/ExUzP7tkMj8pxzI/sc4xPxoVMj9AljI/
6n8yP2zHMT//DTM/wSsyP3NRMT82lTI/0IczPzqcMj9TozE/zu0yP0xtMz/hDDM/0OcyPymF
Mj9mTzE/TgQzP4VJMj/9FDM/3pcyP8qUMj+EETM/f8kxP1AuMj/15DI/uHgyPxHdMj+OtzI/
jTYyP8xfMz//iTM/HZszP5IlMz9JQzM/SjwzP742Mz+ruTM/484yP5jAMj/1/jM/XicyPwqN
ND8xRzM/5AM0P3OcMz8wGjI/8p4yP8V6Mj//3zI/M/EyP9WvMj8QODM/wL4zP4b6MT+wBjU/
05kzP5NgMz/eZDQ/+0gzP5aAMz+kPTI/zfgzP7xjMz8xMDQ/MdMzPxiWMj8SuzI/OO8yP+V9
ND/WgDM/0q8yP7XcMz8AjzM/ds0zP0akMz+FnjM/VeE0P7ofMz/BkzM/y0c0P+aGMz/RLDQ/
C/0zP1+vND8GSjM/QCE0P0TdMz+IMzM/HVAzPwJqMz8etjI/vcgzP1PHMz9SeDM/PMQzP34P
Mz899jM/ClY0PxI2ND9G4zM/itMzP++MND9iHDM/0QM0PxA7Mz8EVzQ/BLQ0PxR1ND+mVTQ/
3100P/7zMz/JljQ/9EMzP+O9Mz/UCjM/st0zP7tjND9XkDM/ePs0P77pND8iPTQ/VAA0Pxu0
Mz8hhzM/Blo0P7l9ND/NLzQ/scMzPxXvND9jXTU/ASczP+zFMz+YOTU/4tczP6FGND/32TM/
fZ4zP5DLMz+9kzQ/Mn40Pz+7Mz9QsjQ/vnc1P3Q4NT+PjDM/lIQzP6mWND/rjTQ/Ov00P10W
ND8K2TM/Ed00P6nOND+c7zM/H780P4hbNT/lNjQ/2Ag0PxYYND90yTQ/64A0Pw9aND+imTQ/
m6c0P4wYNT9X7DQ/NSM1P3CvND9ltTQ/3Vc0P0E5ND/ijTQ/dwQ1P1HaND8MLzU/Q6wzP2Qw
ND8BEzQ/Nd01P6vbMz8iszQ/pg41Pxb9ND+iTTM/8Ys1P17hND8lNjU/Nk81PweNND+jgjU/
x081PwRpNT8KgDU/x0E1P5hqNT+l1DU/Tqg1PytzNT/JuTQ/9nY1P3XcND9sEjY/cbM1P3kX
NT+hLjQ/U7gzPzXbMz/srTQ/nOU0P39jNT8ubDU/rCg1P7NKNT+PGTQ/iL4zP1kZNT/RrjU/
B5Y1P9YYNT9CkDQ/Eoc1P2I3Nj9YtDU/SC40PyNVNj81RTU/3sw0P8AWNj9sjDU/AnM1PxWh
NT8FizU/QiI1PwgpNj/UqDU/ryw1P+COND8W6zU/JWE2PxY3NT8ycjY/MGs1PyvKNT/dQDU/
iW41P3t0NT8MajU/WwU1P3xKNj8gdTY//cc1P2CkNj/Z4jU/KoI1P8ajNT/nVjY/3Ok1P0lz
NT9Q9TU/+nk2P/7pNT92cjU/zow1P7y8NT9TWTc/aho3PwmANz8fgzU/csI1Pyp6Nj9PUTY/
vQ81P9F0Nj8c7DU/lHw1PxW9NT+pTjU/xRo2P4KzNT9urzY/yew3P+70NT/soTY/z/01PwVj
NT/y6DQ/WJE1P3dWNz90eDY/9YM2P0KmNj/QWDU/6yQ2Pys1Nz8mGDY/2sU1P4pONj8YBzY/
jV42P7VYNT/qBzc/rqA1P3AUNj8gMDc/7Xk3P7rJNj9tcTY/Kx02P9ZmNj/5xzY/Q9s1P49E
Nz+6rTY/Z2E2P8GXNT80uTY/PdA1P+1LNj9QhTY/QBk3PxcfNj/fBDc/cvo2P1/NNT+aazc/
jX42P78yNj+L5zY/aiE2P+UANj/y9DY/RJE2P47jNj8QIzc/9EE3P6ZJNz8W5DY/cFE2P6AO
Nz+gETY/Rfg2PzFRNj/2QDU/z942PzVANj+QiTY/ZvM2P/9gNj8KyTY/tA43P6XMNz82+zY/
2Ug3P9TENj/OyjY/e482P72lNz+EpDY/EQY3P9zVNj9zWjY/YIU2PzxQNj+3TzY/69s2P8gl
Nz9j3jc/omM2P6AHNz/UEzc/ALA2Px9rNz+8Rzc/q003PzEoNz+edzY/+kQ2P1ALNz8b6jY/
+K04P1FlNj/x9TY/jvg2PycdOD/03jY/38k3PwwANz9qSDY/Dio2P0nANz/kEDc/qNA2Py49
Nz9T6TY/64M3P3OlNj/0WDc/4OQ3P88NNz8hMjc/gm84P3p6Nz9rGTg/B1A2P1Q+Nz/HEzg/
Isg3P7NGNz9gfjY/EbA3P4uSNz9CLTc/e4I4P0XQNj+jrjc/A4w3P8AhOD8hHzc/OXU4P2lH
Nz+p8jc/M4M2P4JrOD/Wizk/qLk2P8xyNz/bDjg/JHE3PxlBOD9+hDg/gO43Py/cNz9d5Dc/
UO83P2n1Nz8N/Dc/rqI3PxxNNz9rhjg/Mhs4P7ZbNz/3Rjg/PqU3P3X6OD9GXjg/pzQ3P/we
OT8pFzg/2Do4PwVCOD+M0jc/mVk4P0fqOD8aiTc/YG44P1acOD/tAzk/FVw3P743OD8ALDk/
5o84P9aBOD86Bjk/L503P1D9Nj9JQTg/qeU4P66UOD8HVjg/AnQ4Pwv3Nz8MYzk/5IM4P0qq
Nz8c9jg/soE3Py4qNz9uDDg/5eQ3P8DLOD+4Pjg/1g05P9HSNj9mWDc/ETo4P7PQOD8H+jg/
yMk4P5+AOT+2Kjk/8K85P+NjOT96OTo/D783P4XXNz9CNjg/xJA4P4ttOT9gZDk/Qe04P57w
OD9FrTc/SiM4P1GJOT8o/zg/rHs4P646OT/L0jg/iEE5P1LUOD/yPTk/0K84P/R1OD9nEjk/
gbI4P9ubOD9jMTk/0bg4P+slOT/Eazg/IU44P0rAOD8/+Tk/I8I5P8rhOT9hOTk/ecE6P5Jg
OD9cDjo/Myk5P7cqOT9SFjg/mvY3P2QnOT/J9Dc/N+E4P7loOT+aRjk/1Qc6P42YOD9e2Tg/
wyY4P/tuOT/4Kjk/Yt84P57DOD/B+zg/WJ86P/cyOT8oCDk/NgI6P/1JOT8zXDk/Jmo5P63Z
OD/WiTk/b8Q4P7+eOD/0NDo/Btc5Pw4xOT9tDzo/AxQ5P0r5OT9w/Tg/hBE5P2V1OD+/TTo/
LN05P9WROD9Hzjk/v2c5PwdoOT8kqDk/kSQ6PxhvOT/trjg/OTo5PwobOT8H8zk/7U45P3bu
OT/evjo/ph06P/h9Oj/TYDo/wtA5P+g8OT/5bTo/90A6P5gxOT/7pzk/ypI5P+bTOj+a9jg/
Eek5P+jrOT/ZYzk/EdA5P04SOj95ejo/4pY4PxLgOD+Mczk/HNs5PzAlOj+mKTk/dAA7P4O9
Oj+TQzk/Yuk4P+4OOz8Imzo/R5s6P9viOT8L4zk/goM6P2ALOj/6Zjk/+Ug5P40zOj85pjo/
qgk7P0ZxOj/oAjo/fis7PzeuOj9izTo/flM7P9PhOT98xTk/Ub05P4QlOj/Hozo/HgU7P520
Oj+yZzk/IRk6P5nCOj9/Ejs/kV07P4jwOj9d/Do/xI87P54cOj9EAjs/Gqw5P5cBOj9lTTo/
0KY6P4uBOj8D8jo/N5Y5P1QLOj869zk/lic7P3a2OT9yWTs/qQc8P+mBOz8cmjo/3ks6P51o
Oz+koTo/H747P2ykOj9dIzs/BI05PwTEOj8CsDo/Fa46P60MOT8LnDo/+c85P6g4Oz87PDs/
LgQ7P6/9Oz8DMjs/w8Q7P4BYOz+vWDo/4JE7P6/lOT+EKTo/e8Q7P+kpOj/PmTo/Kws7P6gl
Oj+Tlzs/hoY6P5/JOj996js/o9M5P3RBOj9BOzo/FuI6P/IaOz8MMzo/Kxo7P5QQPD/LjTs/
Em47P1JjOj9fiTs/Ccc7PzyPOz/Ykzs/n1A7PwMEOz94GTs/FHk8P1ZCOz8ewjs/v2s7P6o7
Oz/T3Ds/BzU7PxPuOz+nqDs/mz47P/X5Oj9eBzw/pLc7P2nrOz99jzs/oyE6P7RZOj+Iszs/
8bo7P2aUOj/hyDo/RiM7P6phPD84ojs/zK86P5WhOz9kaDs/xgQ7PxNrOz92Xjo/So47P60F
PD/grTw/DuA7P9j6Oz/jhDw/hb06P/zNOj/mrDs/n/Y6PwlWOz9gijs/dus7P3W/Oz8QBjs/
ia47P10cPT9ILTs/feM7P/dlOj/VhDw/T1E7Px+0Oz+poTs/</AssayYData></Step><Step><CommonData><SampleLocation>11</SampleLocation><SampleID></SampleID><SampleGroup></SampleGroup><SampleInfo></SampleInfo><SampleRow>E</SampleRow><SamplePlate>1</SamplePlate><WellType>REGENERATION</WellType><Concentration>-1</Concentration><ConcentrationUnits>µg/ml</ConcentrationUnits><MolarConcentration>-1</MolarConcentration><MolarConcUnits>nM</MolarConcUnits><MolecularWeight>-1</MolecularWeight><Temperature>25</Temperature><StartTime>7826056</StartTime><AssayTime>5</AssayTime></CommonData><FlowRate>1000</FlowRate><StepType>KREGENERATION</StepType><StepName>Regeneration</StepName><StepStatus>OK</StepStatus><ActualTime>5.00005</ActualTime><CycleTime>0.2</CycleTime><AssayXData Points="25">t18GRepiBkUZZgZFTWkGRYRsBkW3bwZF6nIGRR12BkVReQZFhHwGRbd/BkXqggZFHYYGRU2J
BkWEjAZFs48GReqSBkUdlgZFUZkGRYScBkW3nwZF5qIGRR2mBkVRqQZFhKwGRQ==</AssayXData><AssayYData Points="25">f2oBwGG1E8CuBBzArIEhwLjcJcBp7CjAV6ErwC5VLsAHSDDAhFUywFsSNMDMTjXALgA3wAHW
N8AFKznA4Ao6wMJoO8DRGDzAQlo9wMQnPsD3tT7AdGM/wCVRQMDp2UDAnk1BwA==</AssayYData></Step><Step><CommonData><SampleLocation>12</SampleLocation><SampleID></SampleID><SampleGroup></SampleGroup><SampleInfo></SampleInfo><SampleRow>E</SampleRow><SamplePlate>1</SamplePlate><WellType>NEUTRALIZATION</WellType><Concentration>-1</Concentration><ConcentrationUnits>µg/ml</ConcentrationUnits><MolarConcentration>-1</MolarConcentration><MolarConcUnits>nM</MolarConcUnits><MolecularWeight>-1</MolecularWeight><Temperature>25</Temperature><StartTime>7842282</StartTime><AssayTime>5</AssayTime></CommonData><FlowRate>1000</FlowRate><StepType>KREGENERATION</StepType><StepName>Regeneration</StepName><StepStatus>OK</StepStatus><ActualTime>4.99907</ActualTime><CycleTime>0.2</CycleTime><AssayXData Points="25">t68GReqyBkUdtgZFUbkGRYC8BkW3vwZF5sIGRRnGBkVNyQZFgMwGRbPPBkXq0gZFGdYGRU3Z
BkWE3AZFt98GRebiBkUd5gZFTekGRYDsBkWz7wZF5vIGRRn2BkVN+QZFgPwGRQ==</AssayXData><AssayYData Points="25">wYeuPrUIqD6xxLI+hjfCPq0QyT6VItI+nq/bPokS4j6nkOU+bVvrPrpH7z4IJPM+c7L1PttX
+D4cyfw+L0P+PlcMAT83yQE/AR0DPyeAAz++QwQ/eJkFPxsIBj9yqAY/fb8GPw==</AssayYData></Step><Step><CommonData><SampleLocation>11</SampleLocation><SampleID></SampleID><SampleGroup></SampleGroup><SampleInfo></SampleInfo><SampleRow>E</SampleRow><SamplePlate>1</SamplePlate><WellType>REGENERATION</WellType><Concentration>-1</Concentration><ConcentrationUnits>µg/ml</ConcentrationUnits><MolarConcentration>-1</MolarConcentration><MolarConcUnits>nM</MolarConcUnits><MolecularWeight>-1</MolecularWeight><Temperature>25</Temperature><StartTime>7858365</StartTime><AssayTime>5</AssayTime></CommonData><FlowRate>1000</FlowRate><StepType>KREGENERATION</StepType><StepName>Regeneration</StepName><StepStatus>OK</StepStatus><ActualTime>4.99907</ActualTime><CycleTime>0.2</CycleTime><AssayXData Points="25">s/8GReYCB0UVBgdFTQkHRXwMB0WzDwdF5hIHRSYWB0VJGQdFgBwHRbMfB0XmIgdFGSYHRUkp
B0WALAdFry8HReIyB0UZNgdFSTkHRYA8B0WvPwdF5kIHRRlGB0VNSQdFfEwHRQ==</AssayXData><AssayYData Points="25">C0IhwBE/L8CNkDTAv8M3wH4GOsDvtzvAfT89wN+2PsBz9T/AKrFAwOfTQcD4wELAvDtDwAL0
Q8A5yUTAhT1FwD+nRcDWdkbAm9VGwDYWR8AgvUfAE1lIwJVZSMAT1EjAdRRJwA==</AssayYData></Step><Step><CommonData><SampleLocation>12</SampleLocation><SampleID></SampleID><SampleGroup></SampleGroup><SampleInfo></SampleInfo><SampleRow>E</SampleRow><SamplePlate>1</SamplePlate><WellType>NEUTRALIZATION</WellType><Concentration>-1</Concentration><ConcentrationUnits>µg/ml</ConcentrationUnits><MolarConcentration>-1</MolarConcentration><MolarConcUnits>nM</MolarConcUnits><MolecularWeight>-1</MolecularWeight><Temperature>25</Temperature><StartTime>7874591</StartTime><AssayTime>5</AssayTime></CommonData><FlowRate>1000</FlowRate><StepType>KREGENERATION</StepType><StepName>Regeneration</StepName><StepStatus>OK</StepStatus><ActualTime>5.00005</ActualTime><CycleTime>0.2</CycleTime><AssayXData Points="25">r08HRd5SB0URVgdFRVkHRXhcB0WrXwdF4mIHRRFmB0VFaQdFfGwHRatvB0XecgdFEXYHRUl5
B0V4fAdFq38HRd6CB0URhgdFRYkHRXyMB0WrjwdF4pIHRRGWB0VFmQdFfJwHRQ==</AssayXData><AssayYData Points="25">ufCtPs83sT43xr4+ganHPrAY0j49btk+MGzkPnps6T4MAu0+q+TyPnlA+D730vo+VCL+PhTj
AD+QPwI/G4cDPyWCBD/vFAY/5e8GP4XqBz/0ygg/xaEKP9PZCj+udAw/t18MPw==</AssayYData></Step><Step><CommonData><SampleLocation>11</SampleLocation><SampleID></SampleID><SampleGroup></SampleGroup><SampleInfo></SampleInfo><SampleRow>E</SampleRow><SamplePlate>1</SamplePlate><WellType>REGENERATION</WellType><Concentration>-1</Concentration><ConcentrationUnits>µg/ml</ConcentrationUnits><MolarConcentration>-1</MolarConcentration><MolarConcUnits>nM</MolarConcUnits><MolecularWeight>-1</MolecularWeight><Temperature>25</Temperature><StartTime>7890675</StartTime><AssayTime>5</AssayTime></CommonData><FlowRate>1000</FlowRate><StepType>KREGENERATION</StepType><StepName>Regeneration</StepName><StepStatus>OK</StepStatus><ActualTime>4.99907</ActualTime><CycleTime>0.2</CycleTime><AssayXData Points="25">r58HRd6iB0URpgdFRakHRXisB0WrrwdF4rIHRRW2B0VFuQdFfLwHRau/B0XewgdFEcYHRUXJ
B0V4zAdFr88HRd7SB0UR1gdFRdkHRXzcB0Wr3wdF3uIHRRHmB0VJ6QdFeOwHRQ==</AssayXData><AssayYData Points="25">ZIgiwJHqMMDsaDbAUng5wMDzO8DvjD3AoVQ/wJIbQMDqQkHAiGxCwCVxQ8Bo0EPAbqREwNEV
RcCM/UXA5mdGwG79RsDRkkfAjSxIwI4ISMBCvEjAECBJwMJbScCcnknA/PZJwA==</AssayYData></Step><Step><CommonData><SampleLocation>12</SampleLocation><SampleID></SampleID><SampleGroup></SampleGroup><SampleInfo></SampleInfo><SampleRow>E</SampleRow><SamplePlate>1</SamplePlate><WellType>NEUTRALIZATION</WellType><Concentration>-1</Concentration><ConcentrationUnits>µg/ml</ConcentrationUnits><MolarConcentration>-1</MolarConcentration><MolarConcUnits>nM</MolarConcUnits><MolecularWeight>-1</MolecularWeight><Temperature>25</Temperature><StartTime>7906897</StartTime><AssayTime>5</AssayTime></CommonData><FlowRate>1000</FlowRate><StepType>KREGENERATION</StepType><StepName>Regeneration</StepName><StepStatus>OK</StepStatus><ActualTime>4.99907</ActualTime><CycleTime>0.2</CycleTime><AssayXData Points="25">q+8HRd7yB0UR9gdFQfkHRXj8B0Wr/wdF3gIIRQ0GCEVBCQhFdAwIRasPCEXeEghFDRYIRUEZ
CEV0HAhFpx8IRdoiCEURJghFRSkIRXgsCEWrLwhF3jIIRRE2CEVBOQhFdDwIRQ==</AssayXData><AssayYData Points="25">X3jCPvYXvj4BQso+6gvXPpJ44D6o2+k+dTrwPmmc+D6WY/0+wNgBP746Az9/AAY/NKsGP2E2
CD+6rwo/8FQLP414DD8AzA4/ZA8PPyOYED/y9xE/4VcSP328Ez8F7xM/yqAUPw==</AssayYData></Step><Step><CommonData><SampleLocation>1</SampleLocation><SampleID></SampleID><SampleGroup></SampleGroup><SampleInfo></SampleInfo><SampleRow>E</SampleRow><SamplePlate>1</SamplePlate><WellType>BUFFER</WellType><Concentration>-1</Concentration><ConcentrationUnits>µg/ml</ConcentrationUnits><MolarConcentration>-1</MolarConcentration><MolarConcUnits>nM</MolarConcUnits><MolecularWeight>-1</MolecularWeight><Temperature>25</Temperature><StartTime>7921632</StartTime><AssayTime>30</AssayTime></CommonData><FlowRate>1000</FlowRate><StepType>BASELINE</StepType><StepName>Baseline</StepName><StepStatus>OK</StepStatus><ActualTime>30</ActualTime><CycleTime>0.2</CycleTime><AssayXData Points="150">pz8IRdZCCEUJRghFQUkIRXBMCEWnTwhF1lIIRQlWCEU9WQhFcFwIRaNfCEXWYghFCWYIRWFp
CEVwbAhFp28IRdZyCEUNdghFPXkIRXB8CEWnfwhF1oIIRQmGCEU9iQhFcIwIRaePCEXWkghF
CZYIRT2ZCEVwnAhFo58IRdqiCEUJpghFPakIRXCsCEWjrwhF2rIIRQm2CEU9uQhFhLwIRbO/
CEXWwghFCcYIRT3JCEVwzAhFo88IRdbSCEUJ1ghFPdkIRXDcCEWj3whF1uIIRQnmCEU96QhF
dOwIRaPvCEXa8ghFHvYIRT35CEVw/AhFo/8IRdYCCUUJBglFPQkJRXQMCUWjDwlF1hIJRQkW
CUU9GQlFcBwJRaMfCUXWIglFCSYJRUEpCUWILAlFoy8JRdYyCUUJNglFPTkJRXA8CUWjPwlF
1kIJRQlGCUU9SQlFcEwJRadPCUXWUglFCVYJRT1ZCUV0XAlFo18JRdpiCUUJZglFQWkJRXBs
CUWjbwlF63IJRQl2CUU9eQlFcHwJRad/CUXagglFCYYJRUWJCUVwjAlFp48JRdaSCUUJlglF
PZkJRXCcCUWjnwlF1qIJRQmmCUU9qQlFdKwJRaevCUXasglFCbYJRZO5CUVwvAlFo78JRdbC
CUUNxglFPckJRXDMCUWjzwlF1tIJRQ3WCUU92QlFcNwJRavfCUXW4glFDeYJRUHpCUVw7AlF
IvAJRdbyCUUJ9glFPfkJRXD8CUWj/wlF1gIKRQkGCkU9CQpFdAwKRacPCkXaEgpFCRYKRUEZ
CkV0HApF</AssayXData><AssayYData Points="150">Qj4ZP3LGGD+yKRo/YGgaP/cNGj+Czho/d4AcP3yRGz9yQhs/ebEbP+e3HD8kjB0/wzodP8JD
Hj+RMx0/VwAePzx/Hj9+nh4/Q1ceP8GDHT/uoh4/EGwfP6aUID9Zzx8/4jEgP4l2IT+5CiE/
DfkfPytJID+/2yE/NKUgPx02IT8tfyI/VTQiP+IUIj+ghyM/K7IjP3RyIj969SI/FJEjP849
JD8egCI/ktQjP5BMJD9L4yQ/ABYkP3aDIz/HeCQ/X/gkP4cxJD+0eiQ/Lw0mP3weJj+0UyU/
ZAwmP+a6Jj8w6yU/8asmPzxTJz9PaSU/UEomP5vMJz/qnSc/F+MlP8jEJj+2hSc/xognP88L
KT9kcCg/xh0oP2E1KT/UZSg/YKcoP0ZTKD83zik/l98oP1R8KT+haSk/dOgpP2/4KD/bSCo/
ROQpP3/dKT9XWSo/rKkpP2xfKz9vgyo/sP8pPzFZKz+DLis/NJkrP5reKj9RDys/BXMrPy0e
LD+vSCw/QY4sP+9GLD9UzCw/hkMsP1XtKz8VFy0/TA8sPzgALD+7KC0/xQksP/2hLT84VC0/
QdUtP2KrLT8TeS0/eaAtP3KiLj9rby0/K6AuPw4MLj95ry0/+VotPyGWLz+GKS8/GK0tP7dK
Lj8QgC8/EHwvPxgMLz+xVi8/fPMuP5N8Lj9Pky8/OQ0uP/XGLj9w8i8/HJ4vP6g5MD+XbTA/
fBcwP9D7Lj8Qwi8/hVgxPyq8MD+xYTA/TQ8xPym+MD/PSDA/WCIwPxYaMT/Q4y8/JN4wP4kK
Mj9HizA/</AssayYData></Step><Step><CommonData><SampleLocation>1</SampleLocation><SampleID></SampleID><SampleGroup></SampleGroup><SampleInfo></SampleInfo><SampleRow>E</SampleRow><SamplePlate>1</SamplePlate><WellType>BUFFER</WellType><Concentration>-1</Concentration><ConcentrationUnits>µg/ml</ConcentrationUnits><MolarConcentration>-1</MolarConcentration><MolarConcUnits>nM</MolarConcUnits><MolecularWeight>-1</MolecularWeight><Temperature>25</Temperature><StartTime>7952741</StartTime><AssayTime>80</AssayTime></CommonData><FlowRate>600</FlowRate><StepType>LOADING</StepType><StepName>Loading</StepName><StepStatus>OK</StepStatus><ActualTime>79.9991</ActualTime><CycleTime>0.2</CycleTime><AssayXData Points="400">px8KRdoiCkUNJgpFQSkKRXQsCkWnLwpF2jIKRQ02CkU9OQpFdDwKRac/CkXaQgpFDUYKRUFJ
CkV0TApFp08KRdpSCkUNVgpFQVkKRXRcCkWnXwpF1mIKRQ1mCkVBaQpFdGwKRadvCkXacgpF
DXYKRUF5CkV0fApFp38KRdqCCkUNhgpFQYkKRXSMCkWnjwpF2pIKRQ2WCkVBmQpFdJwKRaef
CkXaogpFDaYKRUGpCkV0rApFp68KRdqyCkUNtgpFQbkKRXS8CkWjvwpF2sIKRQnGCkVByQpF
dMwKRafPCkXa0gpFDdYKRUHZCkV03ApFp98KRdriCkUN5gpFPekKRXTsCkWn7wpF2vIKRQ32
CkVB+QpFcPwKRaf/CkXaAgtFDQYLRUEJC0V0DAtFpw8LRdoSC0UNFgtFQRkLRXQcC0WnHwtF
2iILRQ0mC0VBKQtFdCwLRacvC0XaMgtFDTYLRUE5C0V0PAtFpz8LRdpCC0UNRgtFQUkLRXRM
C0WnTwtF1lILRQ1WC0VBWQtFdFwLRadfC0XaYgtFDWYLRfFpC0WEbAtFp28LRdpyC0UJdgtF
QXkLRXR8C0WnfwtF1oILRQ2GC0VBiQtFdIwLRaePC0XakgtFDZYLRUGZC0V0nAtFp58LRdqi
C0UJpgtFPakLRXSsC0WjrwtF2rILRQ22C0U9uQtFpbwLRae/C0UDwwtFDcYLRUHJC0V0zAtF
p88LRdbSC0UJ1gtFQdkLRXTcC0Wn3wtF2uILRQ3mC0VB6QtFdOwLRafvC0Xa8gtFDfYLRUH5
C0V0/AtFo/8LRdYCDEUNBgxFQQkMRXAMDEWnDwxF2hIMRQ0WDEVBGQxFcBwMRacfDEXaIgxF
DSYMRTwpDEV0LAxFpy8MRdoyDEUNNgxFQTkMRXQ8DEWnPwxF2kIMRQlGDEVBSQxFdEwMRadP
DEXaUgxFDVYMRTxZDEVwXAxFp18MRdZiDEUNZgxFPGkMRXRsDEWnbwxF1nIMRQ12DEVBeQxF
dHwMRaN/DEXaggxFCYYMRTyJDEXOjAxFp48MRdaSDEUJlgxFTZkMRXScDEWnnwxF2qIMRQmm
DEVBqQxFdKwMRaOvDEXasgxFDbYMRUG5DEVwvAxFp78MRdrCDEUNxgxFPMkMRXTMDEWnzwxF
2tIMRR7YDEWd2gxFFN0MRaPfDEXa4gxFCeYMRUHpDEV07AxFo+8MRdryDEUJ9gxFQfkMRXD8
DEWn/wxF2gINRQkGDUVBCQ1FdAwNRacPDUXaEg1FDRYNRUEZDUVwHA1Fox8NRdoiDUUJJg1F
QSkNRXQsDUWnLw1F1jINRQk2DUVBOQ1FdDwNRac/DUXWQg1FDUYNRUFJDUVFTQ1FyE8NRdZS
DUUNVg1FPFkNRXRcDUWnXw1F3mINRQ1mDUU8aQ1FdGwNRadvDUXacg1FDXYNRUF5DUV0fA1F
p38NRdaCDUUNhg1FPIkNRXSMDUWjjw1F2pINRQ2WDUVBmQ1FdJwNRaOfDUXaog1FCaYNRUGp
DUVwrA1Fp68NRdqyDUUNtg1FPLkNRXC8DUWjvw1F2sINRQ3GDUU8yQ1FdMwNRaPPDUXW0g1F
CdYNRTzZDUWZ3A1Fo98NRdbiDUUJ5g1FQekNRXTsDUWj7w1F2vINRQn2DUVB+Q1FdPwNRaf/
DUXWAg5FDQYORTwJDkV0DA5Fow8ORdoSDkUNFg5FQRkORXQcDkWjHw5F1iIORQkmDkVBKQ5F
dCwORaMvDkXWMg5FCTYORTw5DkVwPA5Fpz8ORdZCDkUNRg5FQUkORXRMDkWnTw5F1lIORQlW
DkVBWQ5FdFwORadfDkXWYg5FCWYORUFpDkV0bA5Fp28ORdZyDkUJdg5FPHkORXR8DkWnfw5F
2oIORQmGDkU8iQ5FdIwORaePDkXakg5FiJYORTyZDkVwnA5Fp58ORdaiDkUJpg5FPKkORXCs
DkWjrw5F2rIORQm2DkU8uQ5FcLwORae/DkXawg5FDcYORTzJDkVwzA5Fo88ORdbSDkUJ1g5F
QdkORXTcDkWj3w5F2uIORQ3mDkU86Q5FcOwORafvDkXa8g5FCfYORUH5DkV0/A5Fo/8ORdYC
D0UNBg9FPAkPRXAMD0WnDw9F1hIPRQ0WD0U8GQ9FcBwPRQ==</AssayXData><AssayYData Points="400">1tUyPy4LMj/YfjI/JXUxP9TlMT/4HjM/o3oyP8vMMj8GQzI/59kyP00mMz9zTzI/35EyP4zQ
Mj9aNjM/dBozP52pMz/h1TI/jsUyPzHwMz9rEzM/9+MzP5OnMz/GezM/gSs0Px+TMz+q1TQ/
KkQzP7d5Mz/zODQ/zQc1P0B0ND+91jM/oAg1P7kiND+08jM/1kc0P1LrMz9e+TM/6yk1P2Na
ND+GYDQ/7K8zPykVND93FjU/QQA2P1gGNT/zPzU/gWg2P57jND84RjU/oa81P06yND+WNjY/
+ZU1P1CkNj+KLTY/0F01PyjvNT+q8DU/v/w0P7ALNj8QOzY/iNY3P1D7NT/1oTY/Ncw1P33y
Nj+ImTY/K/Y2P+A0Nz+Yozc/iZY3PwtYNj+uHDc/W6Y3PzDbNT+DXTc//7s3P0HeNj8yaDc/
O6U2PxJxNj+WFjc/Dus3P26POD9KQTc/kJ43PzUJOD+gFjk/orA4PxKMNz8U9Dg/gd04P6HT
OD9tgzg/bCs4P1LVNz8y5Dg/wB84Pw5yOD8GJzg/v9M3PyRVOD9vWzk/u7k5P4aROD9QKDk/
XJc6P2JyOT95vTg/U9g4P+NmOT82Pzk/85I5P8WXOD+uNTo/flA6P44nOT/E+zk/e1o6P3cz
Oj/6wjk/pzs5PwCEOT+4dDo/peU5P9AKOj+49zo/Hmo5PyMDOj/ftjk/OaM6P4m5Oj85rDo/
vIA6P2dOOz+nyTo/HgI6P83FOj+3Lzs/G1E5Pw1FOz9nZTo/R805P6CTOz/0XDs/ziw7P3ie
Oz+fYTs/EiQ7P87OOj9Khzo/7AY8P8qUOz/jlTs/asU7P1IrPD8kwjs/NS08PyluOj/i2Ds/
GOU6PzrmOz8OqTs/txY8P9w8PD9LfTw/9C48PxqnOz+zjzs/LWs8PzJdPD+Dljw/CXU8P9J+
PD9XOz0/WsA8Px7zPT9VOjw/D9w7P3o5PD8Rmzw/h1A8P8I1PD/Zkj0/xTA9P1w4Pj/aiD0/
Avk7P+RBPT/PST4/uaU+P9qGPT+f7j0/J7A8P8PoPD9q+D0/vaE8Pws9Pj9NiT0/kNI9P/Om
PT9M5z0/dDA+P4HxPj+Ehz4/0xM+PzZAPj/oGD4/PV49P9t3PT9vNz4/L7w+P7thPj82KT4/
tWg/Pz5fPj8mVD0/q7I+P11ePj+lDj8/ZP8+P9tVPj+8nj0/MbI+PytAPj9ylz4/iEg/P49M
Pj/IbD4/iqQ9P0/ePz/yij4/IW8/P/7PPj9nLz8/1MI9P5sFQD8PXz8/vWo+P/02Pz8Wjz8/
8ak/P42cQD9ZgD8/JaFAP3j1PT8XuT8/tglAP7A1QD+1NEA/Z/w/P6TzPz+FTEA/RbhAP3Dy
Pz9lyEA/PaBAP5cOQD+9pD8/YJw+P3IGQD/dFT8/q31AP/MwQD9Q30A/rwVAP8i+Pz/Wi0A/
yt5AP3niQD9UcEA/ajtAP8CJQT/obEE/j/BAPyp3QD9JP0I//olBPyIfQD+LJUI/R/1AP1Y+
QT93EUA/8YtAP+ezQT88hkI/isxCP3UOQj9BIEE/Mn9BP1NUQT/MK0I/Xs5AP6maQj/6AEI/
dNRAP8D/QT8E/EE/YWZBPzyBQj9gL0I/M8pBPw/iQT+UI0E/3a5BP9fNQT+jn0E/tOtBP1dH
Qj+8sEI/X85BPzlpQT9WZUI/YxFCP9BoQT+gikI/v1FBPwVnQz9oEUM/FtlCP/CWQz83fUE/
2ANDP7RrQj8Lz0I/dZRDP4cPQz91R0M/S4JCP/IdQj8c5kE/vQNDP+fCQj9rzkI/PfNCP4Nr
Qz/BLUI/FX1BP00zQz+PXkM/6eBCP30JQz+PoEM/qndCPxrwQj+6hEM/Kz5DP7MmQj+uY0Q/
sxhCPy9yQj8++0M/nFtDPwrSQz9O5EI/VcNDP+S7Qz/2NUQ/ztdCPxe9Qj80skQ/ojpDP38s
RD+yuUM/7xlEP2KRRD819UM/uFRDP3NZRT+EY0Q/DvJDPytSRD9UEUQ/+8NEP3jzQz8zkkQ/
Yi5EPy1FRD+aL0Q/tPNDP/rtQz+cREQ/J6tEP1tyRT+WXEU/bzNEP+OzRT/d1EQ/21BDP27Z
RD/C00M/LIFEP3aTRT90VEU/KNVEPwIsRT/50EQ/n2JEPw==</AssayYData></Step><Step><CommonData><SampleLocation>1</SampleLocation><SampleID></SampleID><SampleGroup></SampleGroup><SampleInfo></SampleInfo><SampleRow>E</SampleRow><SamplePlate>1</SamplePlate><WellType>BUFFER</WellType><Concentration>-1</Concentration><ConcentrationUnits>µg/ml</ConcentrationUnits><MolarConcentration>-1</MolarConcentration><MolarConcUnits>nM</MolarConcUnits><MolecularWeight>-1</MolecularWeight><Temperature>25</Temperature><StartTime>8033722</StartTime><AssayTime>30</AssayTime></CommonData><FlowRate>1000</FlowRate><StepType>BASELINE</StepType><StepName>Baseline</StepName><StepStatus>OK</StepStatus><ActualTime>30</ActualTime><CycleTime>0.2</CycleTime><AssayXData Points="150">ox8PRdYiD0UFJg9FPSkPRWwsD0WjLw9F1jIPRQU2D0U5OQ9FbDwPRZ8/D0XSQg9FBUYPRTlJ
D0VsTA9Fn08PRdJSD0UJVg9FOVkPRWxcD0WfXw9F0mIPRQVmD0U9aQ9FbGwPRZ9vD0XScg9F
CXYPRT15D0VsfA9Fn38PRdKCD0UFhg9FOYkPRWyMD0Wfjw9F0pIPRQWWD0U5mQ9FbJwPRaOf
D0XWog9FBaYPRa+pD0VwrA9Fo68PRdayD0UFtg9FObkPRXC8D0Wfvw9F0sIPRQnGD0U5yQ9F
bMwPRZ/PD0XW0g9FBdYPRT3ZD0Vw3A9Fo98PRdriD0UJ5g9FOekPRWzsD0Wj7w9F1vIPRQn2
D0U5+Q9FbPwPRaP/D0XWAhBFCQYQRT0JEEVsDBBFow8QRdYSEEUFFhBFPRkQRXAcEEWjHxBF
1iIQRQkmEEU9KRBFcCwQRaMvEEX3MhBFCTYQRT05EEVwPBBFoz8QRdZCEEUJRhBFPUkQRXBM
EEWjTxBF1lIQRQlWEEU9WRBFcFwQRaNfEEXWYhBFCWYQRT1pEEVwbBBFo28QRdZyEEUJdhBF
PXkQRXB8EEWjfxBF1oIQRQmGEEU9iRBFcIwQRaOPEEXWkhBFCZYQRT2ZEEVwnBBFo58QRdai
EEUJphBFPakQRXCsEEWjrxBF1rIQRQm2EEU9uRBFcLwQRaO/EEXWwhBFCcYQRT3JEEVwzBBF
o88QRdbSEEUF1hBFPdkQRXDcEEWj3xBF1uIQRQnmEEU96RBFcOwQRaPvEEXW8hBFCfYQRT35
EEVw/BBF</AssayXData><AssayYData Points="150">9eBEPwAxRT9+rEQ//OhFP9UIRT/2qEU/KwZGP+9CRT/tkkU/44ZFP3EsRT9w9kU/zQpGP/61
RT8hmEU/F8hFP1x+RD80zEY/0W5FP+1ART/zEEc/FoNFP6fCRT9krkU/6uFFP19tRT9z40Y/
sHlGP4T9Rj93w0U/yolFP/4LRj/O9kc/xgRHP2ZhRj/BQ0Y/Vk5GP+UHRz9glUY/6g9GP21r
Rj8iV0Y/EQVHP6SmRz90tEU/RxdHPxy5Rj+6mEY/2UpHP8OLRj+Ns0Y/IfJGPzCdRz8qrUc/
UF5GP5MpRz9EREc/3dhGP1tURz+Mc0Y/R0hHP1DORj/twUY/j3NHP6SnRz/Nw0U/wRJIPwj7
Rz9GO0c/FUNHPx1nRz859Uc/xEdGP2uySD+oUEg/BwhIP2vpRz93nUc/vjdIP4URSD/UE0g/
sDNHP9V3Rz8u/EY/yNRHP+zgRz/aH0c/dg1IP+32Rz8qtEc/wapIP/GURz9T+0c/IaZIP8mn
SD9rf0c/GzRIP+YeST+mX0g/VaBJP2gVSD+a5kg/D4FIPxNOST/c3Eg/V/dJP8ikSD+GDUc/
HgNIP21RST/mI0g/i7JIP5wGSD8mk0o/ixBKPzUpSD81LEk/SkZJP+U+ST8ZLEg/78RIP32w
ST8Askg/4jtIP+1MSj98ckg/C4ZIP+MYSj9zzEk/9UdJPxvVST9RqUk/NmJKP12rSD/2O0k/
SdhJP4GJST9qqkk/JGlJP5a6SD+OOUk/f/1JP+CqST9LhUg/kyhJPzMyST/MK0o/updKP6KL
ST/ZX0o/</AssayYData></Step><Step><CommonData><SampleLocation>10</SampleLocation><SampleID>BG505 T332N SOSIP</SampleID><SampleGroup></SampleGroup><SampleInfo></SampleInfo><SampleRow>E</SampleRow><SamplePlate>1</SamplePlate><WellType>KSAMPLE</WellType><Concentration>-1</Concentration><ConcentrationUnits>µg/ml</ConcentrationUnits><MolarConcentration>31.25</MolarConcentration><MolarConcUnits>nM</MolarConcUnits><MolecularWeight>-1</MolecularWeight><Temperature>25</Temperature><StartTime>8072600</StartTime><AssayTime>180</AssayTime></CommonData><FlowRate>600</FlowRate><StepType>ASSOC</StepType><StepName>Association</StepName><StepStatus>OK</StepStatus><ActualTime>180</ActualTime><CycleTime>0.2</CycleTime><AssayXData Points="900">o/8QRdYCEUUJBhFFPQkRRXAMEUWfDxFF1hIRRQkWEUU9GRFFcBwRRaMfEUXWIhFFBSYRRTkp
EUVwLBFFny8RRdIyEUUJNhFFPTkRRXA8EUWjPxFF0kIRRQVGEUU9SRFFcEwRRaNPEUXSUhFF
BVYRRUlZEUVsXBFFn18RRdZiEUUFZhFFPWkRRWxsEUWjbxFF1nIRRQl2EUU9eRFFcHwRRaN/
EUX3ghFFCYYRRT2JEUVwjBFFn48RRdaSEUUFlhFFPZkRRXCcEUWjnxFF0qIRRQmmEUU9qRFF
bKwRRZ+vEUXSshFFCbYRRTm5EUVwvBFFo78RRdbCEUUJxhFFPckRRWzMEUWjzxFF1tIRRQnW
EUU92RFFcNwRRZ/fEUXS4hFFCeYRRTnpEUVw7BFFo+8RRdbyEUUF9hFFPfkRRWz8EUWj/xFF
0gISRQUGEkU5CRJFcAwSRaMPEkXWEhJFBRYSRT0ZEkVwHBJFox8SRdIiEkUJJhJFSSkSRWws
EkWfLxJF8zISRQU2EkU9ORJFcDwSRaM/EkXSQhJFBUYSRT1JEkVwTBJFn08SRUlTEkUFVhJF
PVkSRXBcEkWjXxJF1mISRRZmEkU5aRJFcGwSRaNvEkXWchJFBXYSRTl5EkVwfBJFo38SRdaC
EkUJhhJFPYkSRXCMEkWjjxJF0pISRQWWEkU9mRJFbJwSRaOfEkXSohJFBaYSRTmpEkVsrBJF
n68SRdayEkUJthJFPbkSRXi8EkWjvxJF1sISRQnGEkU9yRJFcMwSRaPPEkXS0hJFCdYSRT3Z
EkVw3BJFo98SRdLiEkUF5hJFPekSRXDsEkW37xJF1vISRQn2EkU5+RJFcPwSRaP/EkXWAhNF
BQYTRT0JE0VwDBNFow8TRdYSE0UFFhNFOBkTRXAcE0WfHxNF1iITRQkmE0U9KRNFcCwTRZ8v
E0XSMhNFCTYTRTg5E0VwPBNFnz8TRdZCE0UJRhNFOEkTRWxME0WfTxNF0lITRQVWE0U9WRNF
cFwTRZ9fE0XWYhNFCWYTRT1pE0VsbBNFo28TRdJyE0WddhNFPXkTRXB8E0WjfxNF0oITRQWG
E0U9iRNFcIwTRZ+PE0XWkhNFCZYTRUWZE0VwnBNFo58TRdKiE0UJphNFPakTRWysE0WjrxNF
0rITRQm2E0U4uRNFcLwTRaO/E0XWwhNFCcYTRTjJE0VwzBNFo88TRdLSE0UF1hNFPdkTRWzc
E0Wf3xNF0uITRQXmE0U46RNFbOwTRaPvE0XS8hNFCfYTRTj5E0Vs/BNFo/8TRdYCFEUJBhRF
PQkURXAMFEWjDxRF0hIURQUWFEU4GRRFcBwURaMfFEXSIhRFBSYURTgpFEVsLBRFoy8URdYy
FEUFNhRFODkURc48FEWjPxRF1kIURQlGFEU4SRRFbEwURZ9PFEXSUhRFBVYURThZFEVsXBRF
n18URdZiFEUFZhRFbmkURWxsFEWjbxRF1nIURQV2FEU4eRRFbHwURZ9/FEXWghRFBYYURUWJ
FEVwjBRFn48URdaSFEUJlhRFOJkURWycFEWjnxRF0qIURQmmFEU4qRRFbKwURZ+vFEXSshRF
BbYURT25FEVsvBRFq78URdLCFEUFxhRFPckURXDMFEWfzxRF0tIURTvWFEVJ2RRFbNwURZ/f
FEXS4hRFBeYURT3pFEVw7BRFn+8URdLyFEUF9hRFPfkURWz8FEWf/xRF0gIVRQUGFUU9CRVF
bAwVRZ8PFUXWEhVFBRYVRTgZFUVsHBVFnx8VRdIiFUUFJhVFOCkVRWwsFUW3LxVF0jIVRQU2
FUU4ORVFcDwVRc5AFUXlQxVFZEYVRT1JFUVwTBVFo08VRdJSFUUFVhVFPVkVRWxcFUWfXxVF
1mIVRQlmFUU9aRVFbGwVRZ9vFUXSchVFBXYVRTh5FUVsfBVFn38VRdKCFUUFhhVFOIkVRXCM
FUWfjxVF0pIVRQWWFUU4mRVFbJwVRZ+fFUXSohVFBaYVRT2pFUVwrBVFn68VRdKyFUUJthVF
OLkVRWy8FUWfvxVF0sIVRQnGFUU4yRVFcMwVRZ/PFUXW0hVFBdYVRTjZFUVs3BVFn98VRdLi
FUUF5hVFOOkVRXDsFUWf7xVF1vIVRQX2FUU9+RVFbPwVRZ//FUXSAhZFBQYWRT0JFkVsDBZF
nw8WRdISFkUFFhZFOBkWRWwcFkWfHxZF0iIWRQUmFkU4KRZFcCwWRZ8vFkXSMhZFCTYWRT05
FkVsPBZFnz8WRdJCFkUFRhZFOEkWRWxMFkWfTxZF0lIWRQVWFkU4WRZFbFwWRZ9fFkXSYhZF
BWYWRThpFkVsbBZFn28WRdZyFkUFdhZFOHkWRWx8FkWffxZF0oIWRQWGFkU9iRZFbIwWRaOP
FkXSkhZFCZYWRTiZFkVsnBZFn58WRdKiFkUJphZFPakWRWysFkWfrxZF0rIWRQm2FkU4uRZF
cLwWRZ+/FkXSwhZFBcYWRTjJFkVszBZFn88WRdLSFkUF1hZFONkWRWzcFkWf3xZF0uIWRQXm
FkU46RZFbOwWRZ/vFkXS8hZFBfYWRT35FkVs/BZFn/8WRdICF0UJBhdFOAkXRWwMF0WfDxdF
0hIXRQUWF0U4GRdFbBwXRZ8fF0XSIhdFBSYXRT0pF0VsLBdFny8XRdIyF0UFNhdFODkXRWw8
F0XcPxdF1kIXRQVGF0U9SRdFbEwXRaNPF0XWUhdFBVYXRThZF0VsXBdFn18XRdZiF0UFZhdF
OGkXRWxsF0WfbxdF0nIXRQl2F0U4eRdFbHwXRZ9/F0XSghdFBYYXRTiJF0VsjBdFo48XRdKS
F0UFlhdFPZkXRWycF0WjnxdF0qIXRQmmF0U4qRdFbKwXRZ+vF0XeshdFBbYXRT25F0VsvBdF
n78XRdLCF0UJxhdFOMkXRWzMF0WjzxdF0tIXRQXWF0U42RdFbNwXRaPfF0XW4hdFCeYXRT3p
F0Vs7BdFo+8XRdbyF0UF9hdFk/kXRWz8F0Wj/xdF0gIYRQUGGEU4CRhFbAwYRZ8PGEXSEhhF
CRYYRT0ZGEVwHBhFnx8YRdYiGEUJJhhFPSkYRWwsGEWfLxhF1jIYRQk2GEU9ORhFbDwYRZ8/
GEXWQhhFCUYYRT1JGEVwTBhFo08YRd5SGEUJVhhFPVkYRXBcGEWjXxhF1mIYRQlmGEU9aRhF
cGwYRaNvGEXWchhFCXYYRT15GEVwfBhFo38YRdaCGEUJhhhFPYkYRXCMGEWjjxhF1pIYRQmW
GEU9mRhFcJwYRaOfGEXWohhFCaYYRT2pGEVwrBhFo68YRdayGEUJthhFPbkYRXC8GEWjvxhF
1sIYRQnGGEU4yRhFcMwYRaPPGEXW0hhFCdYYRT3ZGEV43BhFo98YRdbiGEUJ5hhFPekYRXDs
GEWj7xhF1vIYRQn2GEU9+RhFbPwYRaP/GEXWAhlFCQYZRT0JGUVwDBlFow8ZRdYSGUUJFhlF
PRkZRXAcGUWjHxlF1iIZRQkmGUU9KRlFcCwZRaMvGUXWMhlFCTYZRT05GUVwPBlFoz8ZRdZC
GUUJRhlFPUkZRXBMGUWjTxlF1lIZRQlWGUU9WRlFcFwZRaNfGUXSYhlFCWYZRT1pGUVwbBlF
p28ZRdZyGUUJdhlFOHkZRXB8GUWjfxlF1oIZRQmGGUU9iRlFcIwZRaOPGUXWkhlFBZYZRT2Z
GUVwnBlFo58ZRdaiGUUJphlFPakZRXCsGUWjrxlF1rIZRQm2GUU4uRlFcLwZRZ+/GUXWwhlF
CcYZRT3JGUVwzBlFo88ZRdbSGUUJ1hlFPdkZRXDcGUWj3xlF0uIZRQnmGUU96RlFcOwZRcjv
GUXW8hlFCfYZRT35GUVw/BlFo/8ZRdICGkUJBhpFOAkaRXAMGkWjDxpF1hIaRQkWGkU9GRpF
cBwaRaMfGkXWIhpFCSYaRT0pGkVwLBpFoy8aRdIyGkUJNhpFPTkaRXA8GkWjPxpF1kIaRQlG
GkU9SRpFcEwaRaNPGkXSUhpFCVYaRT1ZGkVwXBpFo18aRdZiGkUFZhpFPWkaRXBsGkWjbxpF
1nIaRQl2GkU9eRpFcHwaRaN/GkXSghpFCYYaRT2JGkVsjBpFo48aRdaSGkUJlhpFPZkaRXCc
GkWfnxpF1qIaRQmmGkU9qRpFcKwaRZ+vGkXWshpFBbYaRT25GkVsvBpFo78aRdbCGkUJxhpF
OMkaRXDMGkXAzxpF1tIaRQXWGkU42RpFcNwaRaPfGkXW4hpFCeYaRT3pGkVw7BpFo+8aRdLy
GkUJ9hpFOPkaRWz8GkWj/xpF1gIbRQUGG0U9CRtFcAwbRfkPG0XWEhtFBRYbRT0ZG0VwHBtF
ox8bRdYiG0UJJhtFOCkbRXAsG0WjLxtF0jIbRQU2G0U4ORtFcDwbRZ8/G0XWQhtFCUYbRT1J
G0VwTBtFo08bRdZSG0UFVhtFPVkbRWxcG0WjXxtF1mIbRQVmG0VRaRtFbGwbRaNvG0XWchtF
CXYbRT15G0VsfBtFo38bRdaCG0UFhhtFOIkbRXCMG0WfjxtF0pIbRQmWG0U9mRtFbJwbRaOf
G0XWohtFBaYbRT2pG0VwrBtFn68bRdKyG0UJthtFPbkbRWy8G0WfvxtF1sIbRQnGG0U9yRtF
bMwbRaPPG0XW0htFCdYbRT3ZG0Vs3BtFo98bRdbiG0UF5htFPekbRXDsG0Wj7xtF7/IbRQX2
G0U9+RtFcPwbRaP/G0XWAhxFCQYcRTgJHEVsDBxFnw8cRdoSHEUJFhxFPRkcRXAcHEWjHxxF
0iIcRQkmHEU4KRxFbCwcRaMvHEVRMxxFCTYcRT05HEVwPBxF</AssayXData><AssayYData Points="900">bFtKP+6ISD+tgkc/rnxFP99KRD/tdEI/hElAP9EgQD/8XUA/4xI/P2NTPj9JbT0/4WQ9P1Dd
PD8Nkzw/Q2Q8P2eRPD+dATw/gyQ8P26rOz+Npzw/yNg7PxZAPD8xBjs/ZjI7P2zmOz9l7jo/
Nt47Pz1yOj+Wbzs/oyo8P1soOz+zYzs/9E88PzrLOz+5dzs/QG86P1WvOz+f9jo/mSE8P3Ia
PD8lazs/JMM7P4SbPD894Ds/2m87PyktPD9FrDs/y907P+MhPT+1hzs/PWg7P4EZPT8o3Ts/
VF48P4L7PD8DKjw/7pg7P0ERPT/QcTs/54E8PxAgPT8/bTw/wHA8P+ipOz/H3zw/J/s7PzfL
PD8qXTw/WDA9P8r6PD93uDw/Zfg8P990PD8iCj0/Bow9P8n3PD9SYT0/o848P3dpPT9mlzw/
8EM8PzqbPD9xFTw/Ajo8Pzj7Oz8UiTw/6Zs8PxVoPD99jDw/rFQ8P9qfPT/ciz0/Yko8P7Rm
PD8tVD0/pEY9PxQgPT+UOD0/ZVE9P+shPT/WLD0/N8Y9P5BsPT/aVT0/SNU9P6T1PT+C0D0/
Kb89Pxn2PD/n8zw/qDk+P/4IPT/WMz4/G5M8PxaLPT+1iT4/iKk9PwoAPT+nXz4/6409P94W
PT9J9z0/P3E9P4AgPj9W1D0/G3o+P4u4PD8N3T0/4789P+s3PT93cD4/V+E9P2GlPT8giD0/
gyU+P9W1Pj9v0j0/Njo+P415Pj9M/j4/7gc+P9XtPT8YJT4/6Dk/P18DPj/BxT4//cI/PyyV
Pj8e1T0/7PM9P2zyPT80Zz0/ohk+P597Pz+ECT4/xME+PyJcPj+RLD8/mnc+P/xhPz84+D4/
01s+P6kAPz/zfz4/OX8/P6ZHPj8ndD4/8Lo+PyVLPz/cDT4//6M+P6D7Pj/j3j4/rJg+P5B7
Pz8kuD4/CBo/P6dDPj+3lz4/1Fs/P9IWPz87Lz8/UEw/P6QOPz+W7j8/21s/Pyd6Pz9yaD8/
sCM+Py9zPj/TpT8/pmQ/Pz3pPz8P6T4/vuY+P2jsPj/sOj8/KN0/Pz1rPz/NVD8/hP0/P31z
Pz8BPD8/iZhAP3vZPz9rPj8/nvQ+PyPfPz+waD8/hMY+Py31Pz+GHkA/RDw/Pw/RPj8Zhj8/
nBlAP8g8QD94Pz8/lhU/P0L0QD+2dT8/LIQ/P2cgQD97ekA/XVFAPxFxPz+Dw0A/El5AP6yE
QD+39T8/O/4/P62yQD8C/z8/7JNAPxkcQD9Fa0A/xeFAP7k/QD8xLkA/rj9BP9z2QD/2Tj8/
18ZAP+pEQD+1kEA/+ZNBP3QFQT+R7UA/YiNAP54JQD/B1j8//gpBP8yMQD8FE0A/91ZBP9d5
QD+VDkE/yl1BP7amQD+kM0E/jIZAP/jzQD/kF0E/PzFAP1SiQD+bUEE/DLdAPwjbPz/V3EA/
2a5BP9viQD9N0T8/RtpAPyeAQT8Zmj8/d3ZBPxFrQD/iwUA/NOpAP18WQT9Z1EE/1DVBP+8u
Qj+B3UA/0pZBP+rbQD+vNUI/RUdBP340QD83B0I/nrRBP4RpQj+WBEI/YFdCP6xlQT+A9EA/
szBBPyReQT+pvkE/goRBP9k4QT8Y30E/I+JAP430Qj8BDkI/U9BBPzI/QT87CEE/w2JBP/uX
Qj8uFUI/yZtCP1R5Qj8LuEE/HvpBPzT2QT+pXEI/yZxCP5YLQj9nVEI/Z51CPwOKQT+ZpkA/
gYpCP35EQj8yOkE/Oj1CPwjPQT9Fn0I/4HtDPwaHQz9wBkE/EUFBP8WXQj8dHkI/5JNBP5ki
Qz9vfkI//LBCPzmHQj9LjUI/Ug5DPwlyQT/RhUI/eFBCP/9nQT++8kI/uqhDP+PXQj8BNUM/
yD1CP4xvQj/u90E/HeJBP0NZQz98TEE/tv5BP8JaQj8T20I/Q99CP5cvQj8/4UI/VmxDP4+V
Qz+i50I/FfVCP4RrQz9UvEI/O8VDP9dYQz+rPkI/p5dDP4CiQj8eWEM/xQVDP3GrQz8l80M/
mzlCP/q7Qj/Q9kI/4ltCP5zSQz+z5kI/9N1CP6KZQz96eEI/06BDP7YRQz/W/0E/QTJDP6dw
Qz/c8EI/9+xCPz1lQj9sYEI/lZJCP4UuQz9nv0M/sBhDP11AQz/rxkI/Na1DP0FlQz+48UM/
UsNDP61tQz8EBkQ/ChhDP/0uRD9AFkM/m+9DP8djQj9FLkQ/Az9DP824Qz+z7EE/ZFhDP0Kh
Qj+k3kM/DWtDP4SKQz+He0Q/Ey9DP/KUQz9/iEM/DVhDP4xxRD81OUQ/tY1EP//AQz8AE0Q/
eCxEPyviQz9w6UQ/YptDP5HMQz9ci0M/dztDP4CARD9e/0M/0WtDP1OMQz+c/UI/DbxEP74z
RT9pAEU/hM5DP/4SRD90WEU/xYFFP+8FRD+TWEU/mQBDPyh+RD9wUkQ/JeBDPzBFRD+UpUM/
8dJDP1bCRD/EFEU/vG5EP+NzQz9M9EM/3u1DP27YRD8IKEU/0CRDPwciRD8KgUQ/jtNDP1Nt
RD+UUEQ/KohEP1zfQz/DrUQ/frZEPy3jQz8J0kM/Tn5FP1uIRD9zcUQ/WIREP0V8RD+5iEQ/
IuZEPyrmRD/2wEQ/Gj9EP6RuRD/M3UQ/LLZDPw/WRT9KsEM/TitEP5/1Qz+pTUU/6sJFP4Wf
RD+MvUU/V9lEPyv8RD8xOkQ/qPxEPz80RD/J10U/+bVFP1B2RT9Kx0Q/wYFFP9ZKRT+4+EU/
4atFP53iRD/mQkU/nNBFPzgRRT/At0Q/OJFFP6LERT9RpkU/noNFP9XjQz+iF0U/zClGP6Sy
RD9pl0Q/vQRFP/Q9RT9Vo0U/j5xFP6cpRT8Ra0Q/ZARFPyFDRj9PVkU/nS9FP0gcRT/PZ0U/
eN5EP5wMRT9BcUU/yjlFP/TGRj9AYkU/EAJGP52ERT+SFEY/dMhFP63iRD8raEU/C8hFP8B3
RT+0xUY/VodGPz69Rj89PEY/94FFP/xgRT/Tt0U/ejdFP75hRj+zv0Q/0AlFP9tzRD+R50U/
IhNGP0YTRz8ya0U/w5ZFPwWkRT/ZdkU/bYRFP6egRD9hCkY/ncBGP/klRj9NI0Y/ceNEPw6l
RT+Dv0U/LKFFP/dvRT+FoEY/bn1GP+0tRj8G4UQ/T9hFP/5DRz+mi0Y//o5GP8ZURj8QoUU/
L0xGP5VoRj8YyUU/vDtFP7L4RT8hi0c/ZflFP6UzRj/88EU/NX5GP8BBRz9uqkQ/5gNFPxmM
Rz+24UY/UENFP/zhRT8PNEY/EU9GP+c1Rj9GiEY/YlNHP6tyRj+dGUc/jKFFP8RmRj8muUY/
3JxFP+asRz/b/kU/F1xGP4TLRj+bL0c/SWBGPy5zRj8xu0c/N0dHP4rORj/n3kU/TutHPztN
Rj/YBEc/Z51HP2X8Rz+ePkc/mu5GP/JGRj/8w0Y/+CdHP9CkRz+ZeEc/N5lGP68bRj8Za0Y/
YI9FP78KRz/+vUU/ThRHP2AfRz89H0c/CpdHP0cpRz+ltkc/iWxHP8arRj+N/kc/T6BHP986
Rj8GoUY/TFRHPwmLRj+Hn0Y/Ps9HP/MIRz90wUc/PNdGPyPCRz9h3EY/QIRIP09kRz/9DUc/
QqlHPwhGRz+9bUc/KddGP2l3Rz+Pv0Y/JCFHP+YnSD+AhUY/IKpGPz1ASD9x5UY/q2FHP4k8
Rz9GG0c/OKNHP3f9Rj9Qx0Y/AxxHPy8CSD+ZoEc/VexGP41/Rj8u+EY/15VHP0qSRj+ko0c/
vTtHPyUsSD8owEY/y/lGP1nSRT9rykg/BphIPz/jRz8/c0c/j3VHPzJHRz9xY0c/rn1HP0DK
SD9RQEg/A8RHP6D1Rz+Jckg/vbFHP1FwRz8YvUc/r9xIP95SRj9ogEc/JspHP0+8Rz+2Nkc/
zK5HP1nGSD+7gkc/iJ1HPzMKST/JNkg/W9lHP5m/SD/6DEg/y/FHP5WRRz/EHkg/8KJHP2Nx
SD+WI0k/8jpIP4fJSD/+K0g/j3VJP6V/SD8x6Eg/HuJHP6A7SD9kcUg/fOdHP6/SRz/D3kc/
vnVIP88CST9l+kg/FahIPypsSD9ygEg/qKRIP0WGSD/q0kc/swpJP4p3SD+VTUk/vTJIP1H9
SD/S70g/1DhJP4L8SD8efEg/AuxIPx7TRz9Lb0k/ExRIP005SD++uEg/rhxJP9bBSD+pDEk/
HAxKP7NYST/U+Ug/OC9JP8VCST/XpUc/ufFHPzdPSD/nUEc/vs1IP8nIRz9B50k/SlBIP+5y
Rz/MfUc/PYxJP8PtSD8ONkk/XjpIP7geST9OJEk/NvpJP4PaST/tpkg/ej9IP/Y2SD9Ru0k/
NQ1JP33FST+rpUg/NDBJPzEqST/ETUk/jCJJP/pUSD9hZkk/WRhJP0W6Sj95TUk/HuJIP+WF
ST+Qdkk/oXtJP0c9ST/nmkk/zAtJP+HlST96bkg/nyJJPyVaSD/axkk/NZFKP+7fSD9trUk/
wMJJP9uYST8kMko/GBtJP2sCST/wpUk/41BJPya2SD/h1kk/FQRJPxJYST9JdUo/4pNKP098
ST/bhko/mb1JP91ISj/sH0o/0TFJP2LhSj8tTUk/tLZKP0XbST9FVEo//mlIPxEtSj9Hakk/
mmpKP1UVST+uNUo/8oZJP193Sj+Ey0o/ZvhJPxYBSj8aC0o/e8ZIPxghSz/Lq0o/4WFJP+bX
Sj+uWUo/flFKPzebST8LOUk/IRNKP5nyST/4A0o//aVJP5/+ST/zpEk/YkFJP3kqSj+auko/
mMRKP0JNSj/VyEk/zr1LP9BZSj9QlUo/tvVJPwxPST8LE0o/</AssayYData></Step><Step><CommonData><SampleLocation>1</SampleLocation><SampleID></SampleID><SampleGroup></SampleGroup><SampleInfo></SampleInfo><SampleRow>E</SampleRow><SamplePlate>1</SamplePlate><WellType>BUFFER</WellType><Concentration>-1</Concentration><ConcentrationUnits>µg/ml</ConcentrationUnits><MolarConcentration>-1</MolarConcentration><MolarConcUnits>nM</MolarConcUnits><MolecularWeight>-1</MolecularWeight><Temperature>25</Temperature><StartTime>8261364</StartTime><AssayTime>180</AssayTime></CommonData><FlowRate>600</FlowRate><StepType>DISASSOC</StepType><StepName>Dissociation</StepName><StepStatus>OK</StepStatus><ActualTime>180.005</ActualTime><CycleTime>0.2</CycleTime><AssayXData Points="900">oz8cRdJCHEUFRhxFOUkcRXBMHEWfTxxF1lIcRQVWHEVBWRxFbFwcRZ9fHEXSYhxFBWYcRTlp
HEVsbBxFo28cRdJyHEUJdhxFPXkcRWx8HEWffxxF1oIcRQWGHEU5iRxFbIwcRZ+PHEXSkhxF
CZYcRTmZHEVsnBxFn58cRdKiHEUFphxFOakcRWysHEWjrxxF0rIcRQW2HEU5uRxFbLwcRZ+/
HEXSwhxFBcYcRT3JHEVszBxFn88cRdbSHEUF1hxFOdkcRWzcHEWf3xxF0uIcRQXmHEU96RxF
bOwcRafvHEXS8hxFBfYcRT35HEVs/BxFn/8cRdYCHUUNBh1FOQkdRWwMHUWfDx1F0hIdRQUW
HUU5GR1FbBwdRYYhHUVwJB1F6yYdRWYpHUVsLB1Fny8dRdIyHUUFNh1FOTkdRXA8HUWfPx1F
0kIdRQVGHUU5SR1FcEwdRZ9PHUXWUh1FBVYdRTlZHUVsXB1Fn18dRdJiHUUFZh1FPWkdRWxs
HUWfbx1F0nIdRQl2HUU5eR1FiHwdRZ9/HUXSgh1FBYYdRT2JHUVwjB1Fn48dRdaSHUUFlh1F
OZkdRWycHUWjnx1F86IdRQWmHUU5qR1FcKwdRZ+vHUXSsh1FBbYdRUG5HUVsvB1Fn78dRdLC
HUUFxh1FOckdRWzMHUWjzx1F1tIdRQnWHUU52R1FbNwdRZ/fHUXW4h1FBeYdRTnpHUVw7B1F
o+8dRdLyHUUJ9h1FOfkdRXD8HUWf/x1F0gIeRQUGHkU5CR5FbAweRaMPHkXSEh5FCRYeRT0Z
HkVwHB5Fnx8eRdYiHkUJJh5FOSkeRWwsHkWfLx5F1jIeRQk2HkU9OR5FbDweRZ8/HkXWQh5F
CUYeRThJHkVwTB5Fn08eRdZSHkUFVh5FPVkeRXBcHkWjXx5F0mIeRUNmHkU9aR5FcGweRaNv
HkXWch5FCXYeRT15HkVsfB5Fn38eRfOCHkUFhh5FOIkeRXCMHkWjjx5F0pIeRQmWHkU9mR5F
tZweRaOfHkXWoh5FCaYeRT2pHkVwrB5Fo68eRdayHkUJth5FPbkeRXy8HkWjvx5F1sIeRQnG
HkU9yR5FcMweRaPPHkXW0h5FCdYeRT3ZHkVw3B5Fo98eRdbiHkUJ5h5FPekeRXDsHkWj7x5F
0vIeRQn2HkU9+R5FcPweRUMAH0XWAh9FCQYfRT0JH0VwDB9Fow8fRdYSH0UJFh9FSRkfRXAc
H0WjHx9F1iIfRQkmH0U9KR9FcCwfRaMvH0XWMh9FCTYfRT05H0VwPB9Foz8fRdZCH0UJRh9F
QUkfRXBMH0WzTx9F1lIfRQlWH0U9WR9FcFwfRaNfH0XWYh9FCWYfRT1pH0VwbB9Fo28fRdZy
H0UFdh9FPXkfRWx8H0Wjfx9F1oIfRQmGH0U4iR9FcIwfRaOPH0XWkh9FFpYfRT2ZH0VwnB9F
o58fRdaiH0UJph9FOKkfRXCsH0Wjrx9F1rIfRQm2H0U9uR9FcLwfRaO/H0XWwh9FCcYfRT3J
H0VwzB9Fn88fRdbSH0UJ1h9FPdkfRXDcH0Wn3x9F1uIfRQnmH0U96R9FcOwfRaPvH0XW8h9F
CfYfRT35H0Vw/B9Fo/8fRdoCIEUJBiBFPQkgRXAMIEWjDyBF1hIgRQkWIEU9GSBFcBwgRaMf
IEXWIiBFCSYgRT0pIEVwLCBFqy8gRdYyIEUJNiBFPTkgRXA8IEWfPyBF1kIgRQlGIEU9SSBF
bEwgRaNPIEXSUiBFCVYgRW5ZIEVwXCBFo18gRdZiIEUJZiBFPWkgRXBsIEWjbyBF1nIgRQV2
IEU4eSBFcHwgRaN/IEXWgiBFCYYgRTiJIEVwjCBFo48gRdaSIEUqliBFPZkgRXCcIEWnnyBF
1qIgRQmmIEU9qSBFuqwgRaOvIEXSsiBFCbYgRT25IEVwvCBFo78gRdbCIEUJxiBFOMkgRXDM
IEWjzyBF2tIgRQXWIEU92SBFbNwgRaPfIEXW4iBFCeYgRT3pIEVs7CBFo+8gRdLyIEUy9iBF
OPkgRWz8IEWj/yBF1gIhRS4GIUU9CSFFfAwhRaMPIUXSEiFFLhYhRT0ZIUWEHCFFox8hRdYi
IUUJJiFFPSkhRWwsIUWjLyFF1jIhRQk2IUU9OSFFcDwhRaM/IUXiQiFFFkYhRT1JIUVwTCFF
o08hRdZSIUUJViFFPVkhRZFcIUWfXyFF1mIhRQlmIUU9aSFFdGwhRaNvIUXWciFFCXYhRT15
IUXGfCFFo38hRdaCIUVohiFFcokhRXCMIUWjjyFF1pIhRQmWIUU4mSFFcJwhRbyfIUXSoiFF
CaYhRT2pIUVwrCFFs68hRdayIUUFtiFFQbkhRWy8IUXQwSFF4sQhRWHHIUXYySFFkcwhRaPP
IUUs0yFFCdYhRT3ZIUVs3CFFo98hRdLiIUUF5iFFOOkhRXDsIUWf7yFF1vIhRQn2IUU4+SFF
ofwhRaP/IUXSAiJFBQYiRT0JIkVsDCJFow8iRdYSIkUFFiJFOBkiRWwcIkWjHyJF0iIiRQkm
IkU9KSJFcCwiRaMvIkXWMiJFCTYiRT05IkVsPCJFnz8iRdZCIkUFRiJFOEkiRWxMIkWjTyJF
1lIiRQVWIkU9WSJFbFwiRaNfIkXWYiJFBWYiRT1pIkXCbCJFo28iRdZyIkUFdiJFPXkiRWx8
IkWffyJF1oIiRQWGIkU9iSJFbIwiRZ+PIkXSkiJFBZYiRT2ZIkVwnCJFn58iRdaiIkUJpiJF
PakiRXCsIkWfryJF0rIiRQW2IkU4uSJFcLwiRaO/IkXSwiJFCcYiRT3JIkWEzCJFo88iRdbS
IkUF1iJFONkiRXDcIkWj3yJF1uIiRQnmIkU96SJFbOwiRZ/vIkXW8iJFBfYiRT35IkVs/CJF
n/8iRdYCI0UJBiNFPQkjRWwMI0WjDyNF4hIjRQUWI0U9GSNFmRwjRaMfI0XWIiNFCSYjRT0p
I0W+LCNFoy8jRdYyI0UJNiNFPTkjRWw8I0WjPyNF0kIjRQVGI0U9SSNFbEwjRaNPI0XSUiNF
CVYjRT1ZI0VwXCNFn18jRdZiI0UWZiNFOGkjRXBsI0XEbyNF0nIjRQV2I0U9eSNFcHwjRaN/
I0XSgiNFCYYjRT2JI0VwjCNFo48jRdKSI0UFliNFPZkjRWycI0WfnyNF1qIjRQmmI0U9qSNF
cKwjRZ+vI0XWsiNFBbYjRT25I0VwvCNFo78jRdbCI0UFxiNFPckjRWzMI0WfzyNF1tIjRQXW
I0U92SNFbNwjRZ/fI0XS4iNFBeYjRTjpI0Vw7CNFn+8jRdbyI0UF9iNFPfkjRXD8I0Wf/yNF
2gIkRQUGJEU9CSRFdAwkRZ8PJEXSEiRFCRYkRT0ZJEVwHCRFox8kRdYiJEUJJiRFPSkkRWws
JEWfLyRF1jIkRQU2JEU4OSRFcDwkRZ8/JEXWQiRFCUYkRThJJEVwTCRFo08kRdJSJEUFViRF
PVkkRXxcJEWfXyRF0mIkRQVmJEU9aSRFbGwkRaNvJEXSciRFCXYkRT15JEVsfCRFn38kRdKC
JEUFhiRFQYkkRXCMJEWjjyRF0pIkRQWWJEU9mSRFcJwkRaOfJEXeoiRFBaYkRT2pJEVsrCRF
n68kRdayJEUFtiRFPbkkRWy8JEWjvyRF1sIkRQXGJEU4ySRFbMwkRZ/PJEXS0iRFCdYkRTjZ
JEVw3CRFo98kRdLiJEUF5iRFfukkRWzsJEWj7yRF1vIkRRL2JEU9+SRFcPwkRaP/JEXSAiVF
BQYlRT0JJUWRDCVFnw8lRdISJUUFFiVFOBklRWwcJUWfHyVF0iIlRQkmJUU9KSVFcCwlRaMv
JUXWMiVFBTYlRTg5JUVsPCVFoz8lRdJCJUUJRiVFPUklRWxMJUWjTyVF0lIlRQVWJUU9WSVF
bFwlRZ9fJUXSYiVFBWYlRThpJUVwbCVFn28lRdZyJUUFdiVFPXklRWx8JUWffyVFC4MlRQmG
JUU9iSVFcIwlRZ+PJUXWkiVFDpYlRT2ZJUVwnCVFn58lRdKiJUUFpiVFPaklRYCsJUWfryVF
1rIlRQm2JUU4uSVFbLwlRZ+/JUXSwiVFBcYlRTjJJUVwzCVFo88lRdbSJUUF1iVFONklRWzc
JUWf3yVF0uIlRQnmJUU96SVFbOwlRaPvJUXS8iVFCfYlRTj5JUVs/CVFn/8lRdoCJkUFBiZF
OAkmRYgMJkWfDyZF1hImRQkWJkU4GSZFbBwmRaMfJkXSIiZFBSYmRT0pJkVsLCZFny8mRdIy
JkUJNiZFODkmRWw8JkWfPyZF0kImRQVGJkU9SSZFbEwmRZ9PJkXWUiZFBVYmRT1ZJkVsXCZF
oWAmRSBjJkUFZiZFPWkmRWxsJkWfbyZF1nImRQV2JkU9eSZFbHwmRaN/JkXWgiZFCYYmRTiJ
JkVsjCZFn48mRdKSJkUFliZFOJkmRWycJkWfnyZF0qImRQWmJkU9qSZFcKwmRZ+vJkXWsiZF
BbYmRTi5JkVsvCZFn78mRdLCJkUFxiZFcskmRWzMJkWfzyZF1tImRQnWJkU42SZFbNwmRZ/f
JkXS4iZFBeYmRTjpJkVw7CZFn+8mRdLyJkUF9iZFOPkmRWz8JkWj/yZF1gInRQUGJ0U4CSdF
lQwnRaMPJ0XSEidFBRYnRTgZJ0VsHCdFnx8nRdIiJ0UFJidFOCknRWwsJ0WfLydF0jInRQU2
J0U4OSdFbDwnRZ8/J0XSQidFCUYnRThJJ0VsTCdFo08nRd5SJ0UFVidFOFknRWxcJ0WfXydF
MGMnRQVmJ0U9aSdFbGwnRZ9vJ0XScidFBXYnRTh5J0WEfCdF</AssayXData><AssayYData Points="900">yvJEPzRuRT9p0Uc/NDJJP1oHTD9UD00/6ZBPP0XGUD8s01E/fj5TP9SwUj/isFM/ocJUP6is
VT8EW1Y/5HZWP4syVz/dsVY/awpXP5XdVz93m1Y/07ZYP4gSVz+CGVc/rD5XP1eCWD8gSFg/
S8BYP8T7Vz/sjVc/Gu5YP7eMWT9xylg/S6ZYP5VDWD9GRVg/iKZXPxjvWD8b5Fg/V2ZYP06J
WD/KOVo/RKNZP33oWT/wb1k/YPNZP8cRWj9JQ1k/9K1ZP+B1WT9Zk1g/H+NZPzWTWT8Q9lk/
JPdZP3d4WT83Vlk//s9ZPyi8Wj+0I1k/gTpZPxK4Wj/Hk1k/ultaP8mfWT8xFVo/hcZZP72U
WT8Wtlk/4ytaP88eWj+fClo/+ENaP7d/WT+CPFo/OFNZP+b3WT93Dlk/v0daP8iGWT/pMFo/
5MlaP/GbWj+hp1k/wflZP7H1WT/O/Vo/qo9aP2uvWj+dz1k//RRZP82nWj+MgFo/PUBaP5S0
Wj97Klo/u2hZPw3tWT8lPVo/6n9aP+I1WT/98Fk/B05ZP+5pWj9hSlo/mzlaP8fZWj9ZVVo/
t7JaP9isWT/Cq1o/KqBaPw6ZWT8xGls/MRFaP0gsWj9fVls/PC9aP+5SWj9T+Vk/71NZP9PG
Wj+kGFs/JdRZP2xAWj/XXVs/gx1bP6PaWT8EXVo/NUFaP39JWj9cmVk//KJaPz2RWj+qW1o/
s+RaP9rwWz/tUls/BiZaP4kkWj97pVo/M1daPwk8Wj9ub1o/QnxaP885Wz8gC1o/qe9bP0FQ
Wj/LjVo/Y5hbPyOlWz999Fk/KaxbP8zQWz++qVo/GVBZPxo+Wz/HCVs/4UNbPwZuWz+rWlo/
z2NaPxbrWT9ht1o/tVpbP3PsWj+uG1s/F0BbPy6mWz9DHFs/ZvFaPz34Wz8nrVo/HRhbP8XB
Wj+tQ1s/Z4lbP8AtWz/ch1s/VM1aP2FrWz+b8Fs/Y+pcPy9/Wz8Nl1o/wF1bP8sOXD+Hals/
SIlbP6YRXD8Ok1o/b4pbP6haWz/RQFs/tFNaP57DWz8p3ls/jIpbPxDnWj8a0ls/C/1aP3sX
Wz8BeVs/wgVaP5cVXD+oxVo/6jBaP6QIWz85OFs/km1bP7i/Wj+OOFs/GV5aP1IFWz8rY1s/
BztcP07MWz8Ew1o//epbP2x2Wz8ecFs//yVbP6zcWz9CIVw/HQ9bP7j/Wj/GClw/PaNbP2DN
Wz/p91k/ppVbP9+eWj/59Vo/lzZbP4V0XD+qCV0/iFJcP/rVWz8RTVw/vY1bP8xiWz9M8Vs/
+ZpbP2DuWz+Ih10/CBZbP+IlXT8inlw/ckZcPzZmWz9Bt1s/qUJcP/VfXD/f71s/jUJbP9jG
Wz/oOV0/6vhbPwS4XT/HN1s/bvBbPzuMXD/Ao1w/H9laPywWXD89WFw/u+9bP6/jWz/wJ1s/
nuZcP0lnXT8qAF0/YLdbP4XbWj+WlFw/1zFcPxNBXT9M+ls/Iy9dP+dHXD9YrFs/lapcP6vK
XT9fL1w/bUdcP2EOXT8kKFw/oPNbP3KWXD9dFF0/KJxcP7K/Wz/eFFw/fLRcP5HHXD+5UFw/
sAldP+CrXD/z6ls/Ub9cP5j5Wz9kal0/Oa9dP4zEXD9c2Vs/SapcP+NZXD/sw1s/o/NbPwrd
Wz+UUl0/kPRcP9vIXD/nQlw/+YlcP2MvXT9yaVw/g4tcP8PuWz9FfFw/oDdcP6ZPXD8Ze10/
TCRcP6EpXT9S/1s/1b5cPycXXD/YK10/JxddP8mTXD++yls/P61dPy+JXT9AE1w/ljVdP39B
XD+15F0/VwhcPxnIXT8lIl4/62VcP8UoXT+/elw//EVdP8zQXD/In1w/6BZdPxAvXD8jV1w/
2j9dPzbUXD8us1w/+tVcP07JWz+tcl0/fpJcP2F1Xj9OZFw/k7FdP67gXD8APl0/ultcP664
Xj8D410/KnBdP5LnXT8yXlw/+gVcP2XjXD9yp1w/dLBdP+loXT8c2lw/RM9cP28rXT922V0/
fTxdP4RZXT/Bgl0/oLxcP4OvXD8HsFw/pD1ePyvEXD97Wl0/gXBdPwo3Xj9Nel4/u45dPx6Z
XT9tPV4/sitdPy7MXT+XhV0/mEpdPy8XXT9Xd10/NYldP7YmXj+lrl0/5GteP3KQXT/l310/
mIJeP/ACXj97kV0/DPZeP0gnXj/TcF4/mNVdP6S4XT+vcV4/6exdP8liXT/QUF4/3cJdP7Vb
Xj9lIl0/ovNdP0POXj8d+l0/cw5eP05uXD8s3V0/R49dP9k0Xj+VNl4/Py9eP/kGXj8M6V0/
Z2xdP3mWXj+bO10/hTlePwaRXT/ru14//WpdP1GVXj/pl1w/9iheP55GXj8XP14/07xdP0oe
XT9lGF0/mslePwe1XT+AFV4/kzxdP5KaXT8ioV0/c2xeP4noXj+chl4/BTpeP745Xz8hnl8/
4f1ePxzeXT8Pjl4/Q4BeP0kSXj9N4F4/SPFdPwDWXT8H014/ox5eP2dfXT8quV8/Gs1dP5td
Xj8FFl4/WyVeP2bvXT+IQV4/gVNeP7RjXT9dH14/NDJeP+KJXj/Z4l4/1o1ePwvQXT+nEF8/
989dP9IuXz/ax14/p0FfP6soXj+uvF8/t25fP98VXj/m+10/hCtePz7sXj+k8V0/h15eP+Fo
Xj+5q18/6yJePyswXj8f7l4/nw1eP36NXj8Ck10/vcpfP6KRXj/5/l4/wbNfP5R9Xz8B+F4/
sGZgPyjuXz+HC18/gZZeP5wdXz9Ya14/MplfPwVOYD/7dF4/9Y9fPyqBXj8ENl8/LLVeP3Jm
Xz86VV8/mv5eP54iXz897V4/EkpfP1ciXz/C8F4/QoVeP18VYD8S3l8/ZMdfP5e9XT/rmV8/
pFleP0VRXj82MV8/RlpgPyggYD93pF8/r9pePw3rXz/nml8/6gtfPx3OXj+TK18/+PNeP7yF
Xz9WZ2A/lcVfP/aBXz+eml8/LjlfPwdhXz8Mf18/KAlfPxtPYD/fUF8/DHleP4NhXT88oF4/
wQRgP6OkXz8cbF4/u/teP9dJXz+9jV8/GUVfP1RsXz/Ya2A/GhFfPyKvYD9QUV8/mFdgP8Y+
Xz8XrF8/grNgP6dCYD9xGl8/N8RfP3qGYD/rf18/S1RfP1nUXj8Jjl8/zWBfPwcoXj/wFF8/
aR9gP/DWYD+7Il8/9WlfP1NDXz/b9V4/EGNgP4PcYD+BGmA/MedgPwYSYD+He2A/dUhgPysJ
Xz/PTF4/DZ9fP0HfXz8HOGA//0ZgP1zNYD/+dV8/dmFfP+bdYD+O718/kBxgP/SxYD+VdWE/
8r5fP6U3Xz8wB2A/UllhP7LFXz+wEWA/6BZgP3GCXz+zJ2A/mPNfP19iYD+yWmA/qjxhP+XG
YD8rl2E/3UthP6PwXz9bjGA/RrRgP2m1Xz+AeWA/VbpgP6lKYT9J818/au1gP32sXz+TjmE/
ondeP53YYD+pomA/1kJfPwKKYD/O42A/685gP0pQYT+nNGA/Em1hP8g1YT/sLWA/k5ZfP9eL
YT8ac2E/6ANhP+9IYD8me2E/CjJhP2/5YT9DvWA/pTlgP8iSYD/0B2A/2zZgPyq5YD8DPmE/
aylhP1D+YD+ufGE/vCphPxgdYT99l2A/L/5gPzASYj8r+WA/lUFhP/2RYT9HRWE/NHtgP8bh
YT9Yk18/65ZhP/JlYT9c0mA/RbNhPwCgYD9Y/2A/V6lhP3ZCYD+LT2E/BUliP2WxYD+91mA/
yrFhP7kPYT96AWE/nSRhP0/TYD+femA/uO9gP4yvYj8ZMmE/wJRiP5mMYD8RemA/P8RgP8Zv
Yj8/ImE/qhZhP5ODYT86KGE/cm5gP8eiYT8cBGI/TNhgPx39YD/nS2A/ltJhPxm6YT9eq2E/
oDFhP/sJYz/Ac2E/rlJhP/ErYT+m+2E/0MJhPySaYT/hNWE/KWVhPxAfYj+pU2I/8nVhP+Hw
YT+Ae2A/ENlhP03wYT/i1mE/b/9iP6jUYT9f3GE/yPhhPxZnYT/6vGA/xkFiP9fjYD85n2E/
8OlhPxxuYj/TF2I/LktiPwbdYT9jSGA/XwljP3LQYD9awGA/NPFhP5ulYj94jGI/RoViP2HU
YT8sj2E/euBhP/aFYT8gEmI/RR5hP49HYz9NG2I/5zhiP8H3YD/BZWI/pXhiPwLeYj9952A/
VINhPxRtYj9el2E/lJ1hP+l+Yj/74mE/nxhhP2/oYT99uWI/KthhPzAhYT+g8GI/WOFiPyxx
Yj/PZGI/cXtiP2TuYT83SGI/nKFgP8R5YT+SsWE/A6NgP0pZYj/u62I/CdxhP18UYz83lGE/
tzNiP7wtYj8wGWI/dSZiP/yBYj/lj2M/a9ZiP1LkYj8w5GI/GuZhP12cYD/CNmI/T7xiPyBH
Yj84dGI/d0BiP3akYj/DSGE/sjljP/bRYz/djWI//HhiP33QYT/HHGM/fPdiP/yBYj+QomI/
NDZjP6Z3Yj/uD2M/hAVjP5V/Yj9vI2M/lRljP6KQYj9s62M/RPJhP3vzYj/q12I/H1hjPznB
Yj9KNGM/aE1kPyxdZD8SD2M/IU5jP7etYz8CNGM/w0VjP82FYj9tOWM/sJxjP6WHYz/8X2I/
yU5jP8vdYT/6q2M/oOhiP5LmYj8sAWQ/L5dhP6ImYz+zSWM/KHdiP8+nYz/jG2M/K+hiP+ci
Yz8Rt2I/ru5iP7d6Yj8VpmM//EVjP6BGZD8B4mE/XYNjP6tPYz9mMmM/dsViPwFMYz9r3GI/
JQJkP5VRYj9hf2M/49BjP93GYz8ZWWI/bMJjPyLsYz/itmM/</AssayYData></Step><Step><CommonData><SampleLocation>11</SampleLocation><SampleID></SampleID><SampleGroup></SampleGroup><SampleInfo></SampleInfo><SampleRow>E</SampleRow><SamplePlate>1</SamplePlate><WellType>REGENERATION</WellType><Concentration>-1</Concentration><ConcentrationUnits>µg/ml</ConcentrationUnits><MolarConcentration>-1</MolarConcentration><MolarConcUnits>nM</MolarConcUnits><MolecularWeight>-1</MolecularWeight><Temperature>25</Temperature><StartTime>8450458</StartTime><AssayTime>5</AssayTime></CommonData><FlowRate>1000</FlowRate><StepType>KREGENERATION</StepType><StepName>Regeneration</StepName><StepStatus>OK</StepStatus><ActualTime>5.00005</ActualTime><CycleTime>0.2</CycleTime><AssayXData Points="25">t38nReaCJ0UZhidFTYknRYCMJ0WzjydF5pInRRmWJ0VNmSdFgJwnRbefJ0XmoidFGaYnRU2p
J0WArCdFt68nReqyJ0UZtidFTbknRYS8J0W3vydF6sInRRnGJ0VRySdFhMwnRQ==</AssayXData><AssayYData Points="25">kGzvv5y5B8B1qQ/AD2YUwLevGMCu1BvAlooewBjUIMBWNyPAiKEkwEWNJsBayifADkwpwHwt
KsCukCvAvnAswFWkLcDXvC7AijIvwJ5LMMAHNDHA4dgxwMlxMsAI9TLAHHIzwA==</AssayYData></Step><Step><CommonData><SampleLocation>12</SampleLocation><SampleID></SampleID><SampleGroup></SampleGroup><SampleInfo></SampleInfo><SampleRow>E</SampleRow><SamplePlate>1</SamplePlate><WellType>NEUTRALIZATION</WellType><Concentration>-1</Concentration><ConcentrationUnits>µg/ml</ConcentrationUnits><MolarConcentration>-1</MolarConcentration><MolarConcUnits>nM</MolarConcUnits><MolecularWeight>-1</MolecularWeight><Temperature>25</Temperature><StartTime>8466526</StartTime><AssayTime>5</AssayTime></CommonData><FlowRate>1000</FlowRate><StepType>KREGENERATION</StepType><StepName>Regeneration</StepName><StepStatus>OK</StepStatus><ActualTime>4.99907</ActualTime><CycleTime>0.2</CycleTime><AssayXData Points="25">t88nRebSJ0Ud1idFTdknRYDcJ0Wz3ydF5uInRR3mJ0VN6SdFgOwnRbPvJ0Xq8idFGfYnRVH5
J0WA/CdFt/8nReoCKEUhBihFTQkoRYAMKEW3DyhF8hIoRR0WKEVNGShFgBwoRQ==</AssayXData><AssayYData Points="25">6NoBP26N/z7CkQU/A1kLPx1PED/LNRU/YUoYP9hxGj/dZx0/WdMgP794Ij9b8CM/xrEkP6vy
Jj/URyg/qwMqPwy+KT/Qcis/YIctPwKpLj/2Ji8/1jgvP0wLMD8lgTE/ZOYxPw==</AssayYData></Step><Step><CommonData><SampleLocation>11</SampleLocation><SampleID></SampleID><SampleGroup></SampleGroup><SampleInfo></SampleInfo><SampleRow>E</SampleRow><SamplePlate>1</SamplePlate><WellType>REGENERATION</WellType><Concentration>-1</Concentration><ConcentrationUnits>µg/ml</ConcentrationUnits><MolarConcentration>-1</MolarConcentration><MolarConcUnits>nM</MolarConcUnits><MolecularWeight>-1</MolecularWeight><Temperature>25</Temperature><StartTime>8482747</StartTime><AssayTime>5</AssayTime></CommonData><FlowRate>1000</FlowRate><StepType>KREGENERATION</StepType><StepName>Regeneration</StepName><StepStatus>OK</StepStatus><ActualTime>4.99907</ActualTime><CycleTime>0.2</CycleTime><AssayXData Points="25">sx8oReIiKEUVJihFSSkoRXwsKEWvLyhF4jIoRRU2KEVJOShFgDwoRbM/KEXiQihFFUYoRU1J
KEV8TChFr08oReJSKEUVVihFSVkoRXxcKEWvXyhF4mIoRRVmKEVJaShFfGwoRQ==</AssayXData><AssayYData Points="25">oegRwMNGIcCFjibAkLgpwP3yK8BmxS3Ai54vwBmYMMDC5THAVBMzwBmnM8AsnTTAeSY1wBXv
NcBcsTbALvY2wKfpN8A+JzjA0aI4wLsYOcAR3DnAlLM5wD85OsBNszrAZss6wA==</AssayYData></Step><Step><CommonData><SampleLocation>12</SampleLocation><SampleID></SampleID><SampleGroup></SampleGroup><SampleInfo></SampleInfo><SampleRow>E</SampleRow><SamplePlate>1</SamplePlate><WellType>NEUTRALIZATION</WellType><Concentration>-1</Concentration><ConcentrationUnits>µg/ml</ConcentrationUnits><MolarConcentration>-1</MolarConcentration><MolarConcUnits>nM</MolarConcUnits><MolecularWeight>-1</MolecularWeight><Temperature>25</Temperature><StartTime>8498847</StartTime><AssayTime>5</AssayTime></CommonData><FlowRate>1000</FlowRate><StepType>KREGENERATION</StepType><StepName>Regeneration</StepName><StepStatus>OK</StepStatus><ActualTime>4.99907</ActualTime><CycleTime>0.2</CycleTime><AssayXData Points="25">r28oRd5yKEURdihFbXkoRXh8KEWrfyhF3oIoRRGGKEVFiShFeIwoRauPKEXekihFEZYoReSZ
KEWEnChFr58oRd6iKEURpihFRakoRXysKEWrryhF3rIoRRG2KEVFuShFeLwoRQ==</AssayXData><AssayYData Points="25">8UYGP/5dAT8z0wY/HagNPxZjEj9J+xY/HdcaPxdPHT84ZCI/NjIkP8+BJT94PCY/fVkpP13f
Kj/kQSw/0iYtP6d7Lj9WDTA/+fcvPwmaMT80YDI/4gMzP312ND8YzDQ/sJs1Pw==</AssayYData></Step><Step><CommonData><SampleLocation>11</SampleLocation><SampleID></SampleID><SampleGroup></SampleGroup><SampleInfo></SampleInfo><SampleRow>E</SampleRow><SamplePlate>1</SamplePlate><WellType>REGENERATION</WellType><Concentration>-1</Concentration><ConcentrationUnits>µg/ml</ConcentrationUnits><MolarConcentration>-1</MolarConcentration><MolarConcUnits>nM</MolarConcUnits><MolecularWeight>-1</MolecularWeight><Temperature>25</Temperature><StartTime>8515073</StartTime><AssayTime>5</AssayTime></CommonData><FlowRate>1000</FlowRate><StepType>KREGENERATION</StepType><StepName>Regeneration</StepName><StepStatus>OK</StepStatus><ActualTime>5.00005</ActualTime><CycleTime>0.2</CycleTime><AssayXData Points="25">q78oRdrCKEUNxihFQckoRXTMKEWrzyhF3tIoRRHWKEVB2ShFdNwoRaffKEXe4ihFDeYoRUHp
KEWU7ChFq+8oRdryKEUN9ihFQfkoRXT8KEWn/yhF2gIpRQ0GKUVFCSlFeAwpRQ==</AssayXData><AssayYData Points="25">Fz0WwMIDJMDrOynAoiEswAllLsDxHDDAcl4xwK6TMsAc1jPA13M0wCAINcAi2DXAwfA2wAEw
N8DNRTjAJVg4wBfdOMAwMjnAgcg5wIHrOcBkezrAiqU6wEzbOsAAhDvAA8A7wA==</AssayYData></Step><Step><CommonData><SampleLocation>12</SampleLocation><SampleID></SampleID><SampleGroup></SampleGroup><SampleInfo></SampleInfo><SampleRow>E</SampleRow><SamplePlate>1</SamplePlate><WellType>NEUTRALIZATION</WellType><Concentration>-1</Concentration><ConcentrationUnits>µg/ml</ConcentrationUnits><MolarConcentration>-1</MolarConcentration><MolarConcUnits>nM</MolarConcUnits><MolecularWeight>-1</MolecularWeight><Temperature>25</Temperature><StartTime>8531158</StartTime><AssayTime>5</AssayTime></CommonData><FlowRate>1000</FlowRate><StepType>KREGENERATION</StepType><StepName>Regeneration</StepName><StepStatus>OK</StepStatus><ActualTime>5.00005</ActualTime><CycleTime>0.2</CycleTime><AssayXData Points="25">qw8pRd4SKUUNFilFRRkpRXQcKUWnHylF3iIpRREmKUVBKSlFeCwpRacvKUXaMilFDTYpRUU5
KUV4PClFpz8pRdpCKUUNRilFRUkpRXRMKUWrTylF3lIpRUNWKUVBWSlFeFwpRQ==</AssayXData><AssayYData Points="25">qzYMP6XGCj/LFBE/H6cVP9CnGz/tuR8/xA8jP05vJz/H/yk/79ArP6NtLT9pWi4/DWcyP0s/
Mz8fRDU/Zb82Pw9NNz+cNTk/MyM5P+YUOz/eUDw/+VM7P5qDPj+82j0/QDU/Pw==</AssayYData></Step><Step><CommonData><SampleLocation>1</SampleLocation><SampleID></SampleID><SampleGroup></SampleGroup><SampleInfo></SampleInfo><SampleRow>E</SampleRow><SamplePlate>1</SamplePlate><WellType>BUFFER</WellType><Concentration>-1</Concentration><ConcentrationUnits>µg/ml</ConcentrationUnits><MolarConcentration>-1</MolarConcentration><MolarConcUnits>nM</MolarConcUnits><MolecularWeight>-1</MolecularWeight><Temperature>25</Temperature><StartTime>8545853</StartTime><AssayTime>30</AssayTime></CommonData><FlowRate>1000</FlowRate><StepType>BASELINE</StepType><StepName>Baseline</StepName><StepStatus>OK</StepStatus><ActualTime>29.9991</ActualTime><CycleTime>0.2</CycleTime><AssayXData Points="150">q18pRdpiKUUNZilFRWkpRXRsKUWnbylF3nIpRRF2KUVFeSlFdHwpRat/KUXagilFEYYpRUGJ
KUV0jClFp48pRdqSKUUNlilFQZkpRXicKUWnnylF2qIpRQ2mKUVFqSlFzqwpRaevKUXesilF
EbYpRUW5KUUgvSlFq78pRd7CKUURxilFQckpRXTMKUWnzylF2tIpRRHWKUVB2SlFdNwpRaff
KUXe4ilFEeYpRUHpKUV47ClFp+8pRdryKUUN9ilFQfkpRXT8KUWn/ylF3gIqRQ0GKkVBCSpF
eAwqRacPKkXaEipFERYqRUEZKkV0HCpFpx8qRd4iKkURJipFQSkqRXQsKkWrLypF2jIqRRE2
KkVBOSpFeDwqRac/KkXeQipFY0YqRUFJKkV0TCpFp08qRdpSKkUNVipFQVkqRXRcKkWnXypF
3mIqRRFmKkVBaSpFdGwqRadvKkXecipFEXYqRUV5KkV4fCpFq38qRdqCKkURhipFQYkqRXiM
KkWnjypF3pIqRRGWKkVFmSpFdJwqRaefKkXaoipFEaYqRUGpKkV4rCpFp68qRdqyKkURtipF
RbkqRXS8KkWnvypF2sIqRRHGKkVBySpFdMwqRafPKkXe0ipFDdYqRUHZKkV03CpFp98qRdri
KkUN5ipFQekqRXTsKkWn7ypF3vIqRQ32KkVF+SpFePwqRaf/KkXeAitFDQYrRUEJK0V0DCtF
pw8rRdoSK0URFitFQRkrRXgcK0WrHytF3iIrRREmK0VBKStFdCwrRacvK0XaMitFDTYrRUE5
K0V0PCtF</AssayXData><AssayYData Points="150">P1FCPwQ0Qj9JAEM/NYpDP3JoQz+lEkQ/R+xDP/XTRD8vJkU/bNlEP33uRD836UU/cVJHP8C9
Rj892EY/Ii1HPxL0Rj9XF0Y/4HlHP2I0SD+VbEg/0CVIPxN8SD8V5Ug/J5RJP3gzSj8QqEg/
HR5JP6fQST/l9ko/3IRKP+trSz++nEs/RPlJP7vwSz+2tUs/FfBLP7OmSj875Us/NsJLP9Vo
TT89g00/amxMP75NTT+V9Uw/Y2BNP9VnTT8l7kw/uZ1NP8puTT/fdk0/N6VNP/vxTj9tn04/
lGFOP99+Tj/NSU8//2pOP7xtTj9SzlA/++1PP+QWTz/e+1A/hvBPPzVBUT+sxlA/HRBPPzZF
UT/Z/1A/bw1RP1BWUj82s1E/52dRP0vIUT9jO1E/orpQP4IRUj9d3FE/xsxSP4whUj/K9FE/
celSPx8FUz8IslI/XUdTP6vOUz8kaFM/6CZUP3zwUj/0VFQ/7JBTP8t+VD+/i1Q/laBUP/O7
VD/tgFQ/4OJUP7mEVD+M0lM/3pFUP+SFVD+N+lU/AhBWP5OxVT/Tr1Q/2URVP0kOVT+5FFY/
sW5WPzVcVj9xR1Y/UqlVPx+rVT/i91U/gq1WP/ySVj+Ud1Y/Gs5WP/OKVj+RXlY/1WxXPzvf
Vj8rqVc/IslXP4LEVj8KRVg/L7FYPyQnWD9yllY/WnVWPxBAVz9Z61c/IslXP4AyWD+VWlg/
WfFYP4MdWD9VN1g/J3FYP4+BWD9OpVg/ch9aP3goWT8s2lg/45xZP79oWT+8x1k/hPFYP+N+
WD+fVVk/</AssayYData></Step><Step><CommonData><SampleLocation>1</SampleLocation><SampleID></SampleID><SampleGroup></SampleGroup><SampleInfo></SampleInfo><SampleRow>E</SampleRow><SamplePlate>1</SamplePlate><WellType>BUFFER</WellType><Concentration>-1</Concentration><ConcentrationUnits>µg/ml</ConcentrationUnits><MolarConcentration>-1</MolarConcentration><MolarConcUnits>nM</MolarConcUnits><MolecularWeight>-1</MolecularWeight><Temperature>25</Temperature><StartTime>8576658</StartTime><AssayTime>80</AssayTime></CommonData><FlowRate>600</FlowRate><StepType>LOADING</StepType><StepName>Loading</StepName><StepStatus>OK</StepStatus><ActualTime>79.9991</ActualTime><CycleTime>0.2</CycleTime><AssayXData Points="400">pz8rRdZCK0UNRitFPUkrRXBMK0WnTytF2lIrRQ1WK0U9WStFcFwrRaNfK0XWYitFDWYrRT1p
K0VwbCtFo28rRdpyK0UJditFQXkrRXB8K0WnfytF2oIrRSKGK0U9iStFdIwrRaOPK0UUkytF
CZYrRUGZK0V0nCtFp58rRdqiK0UNpitFPakrRXSsK0WjrytF1rIrRQ22K0VFuStFcLwrRaO/
K0XWwitFDcYrRT3JK0VwzCtFo88rRdbSK0UN1itFQdkrRaXcK0Wn3ytF1uIrRQ3mK0VB6StF
cOwrRafvK0XW8itFCfYrRUH5K0V0/CtFp/8rRdYCLEUNBixFQQksRRgNLEUmECxF2hIsRQ0W
LEU9GSxFeBwsRaMfLEXWIixFDSYsRUEpLEVwLCxFpy8sRdYyLEUJNixFUTksRXA8LEWjPyxF
1kIsRQ1GLEVJSSxFcEwsRadPLEXWUixFCVYsRT1ZLEV0XCxFo18sRdpiLEUJZixFPWksRXRs
LEWvbyxF2nIsRQl2LEU9eSxFcHwsRbd/LEXWgixFCYYsRUGJLEV0jCxFo48sRdaSLEUJlixF
PZksRXScLEWjnyxF2qIsRQ2mLEU9qSxFdKwsRaevLEXWsixFbLYsRT25LEVwvCxFo78sRdrC
LEUNxixFPcksRXDMLEWjzyxF2tIsRQnWLEU92SxFdNwsRaPfLEXW4ixFDeYsRT3pLEVw7CxF
o+8sRdbyLEUN9ixFPfksRXD8LEWn/yxF2gItRQkGLUU9CS1FcAwtRacPLUXWEi1FCRYtRWEZ
LUVwHC1Fpx8tRdoiLUUJJi1FPSktRXAsLUWjLy1F2jItRQ02LUVBOS1FdDwtRaM/LUXWQi1F
CUYtRTxJLUV0TC1FBVAtRdZSLUUNVi1FQVktRXBcLUWnXy1F1mItRQlmLUVBaS1FdGwtRaNv
LUXWci1FDXYtRU15LUVwfC1Fo38tRdaCLUUJhi1FPIktRXCMLUWnjy1F1pItRQmWLUVBmS1F
dJwtRaefLUXaoi1FCaYtRTypLUVwrC1Fo68tRdayLUUJti1FQbktRXS8LUWjvy1F1sItRQ3G
LUU8yS1FcMwtRaPPLUXW0i1FDdYtRUnZLUV03C1Fo98tRdbiLUUJ5i1FPOktRXTsLUWn7y1F
2vItRQn2LUU8+S1FdPwtRaP/LUXWAi5FCQYuRTwJLkVwDC5Fow8uRdYSLkUNFi5FPBkuRXAc
LkWjHy5F2iIuRQkmLkU8KS5FcCwuRaMvLkXWMi5FCTYuRTw5LkVwPC5Foz8uRdpCLkUJRi5F
QUkuRXRMLkWnTy5F1lIuRQlWLkU8WS5FcFwuRaNfLkXWYi5FCWYuRUFpLkVwbC5Fo28uRdZy
LkUJdi5FQXkuRXB8LkWjfy5F1oIuRQmGLkU8iS5FdIwuRaOPLkXWki5FDZYuRTyZLkVwnC5F
p58uRdqiLkUJpi5FPKkuRYysLkWjry5F1rIuRQm2LkVBuS5FcLwuRaO/LkXawi5FCcYuRTzJ
LkVwzC5Fo88uRdbSLkUJ1i5FPNkuRXDcLkWv3y5F1uIuRQ3mLkU86S5FdOwuRafvLkXW8i5F
CfYuRUH5LkVw/C5Fo/8uRdYCL0UJBi9FPAkvRfMML0WjDy9F1hIvRQkWL0U8GS9FcBwvRaMf
L0XWIi9FGiYvRUEpL0VwLC9Foy8vRdYyL0UJNi9FPDkvRXA8L0WjPy9F1kIvRQlGL0U8SS9F
cEwvRaNPL0XWUi9FCVYvRTxZL0VwXC9FyF8vRdZiL0UJZi9FPGkvRXBsL0Wjby9F1nIvRQl2
L0U8eS9FeHwvRaN/L0XWgi9FCYYvRUGJL0V0jC9Fo48vRdaSL0U/li9FPJkvRXCcL0Wnny9F
4qIvRQ2mL0U8qS9FcKwvRaOvL0Xesi9FCbYvRTy5L0VwvC9Fo78vRdbCL0UNxi9FQckvRXDM
L0Wjzy9F2tIvRQnWL0U82S9FcNwvRaffL0XW4i9FDeYvRUXpL0V07C9FwO8vRdryL0UJ9i9F
PPkvRXD8L0Wj/y9F1gIwRQkGMEU8CTBFcAwwRaMPMEXWEjBFDRYwRUEZMEVwHDBFox8wRZMl
MEXOKDBFTSswRfktMEWtMDBFWTMwRQ02MEU8OTBFcDwwRQ==</AssayXData><AssayYData Points="400">+sFaP629WT/eVlo/IHFaP1JjWz+73Fo/QkpaP5Q1XD8YPVw/onhaPw2TWz+8DVo/61paP5wW
XD+Vw1s/JfBaP1gBXD9qPVs/DAZcP6HwWj+Xfls/OZRbP67hWz+MZFw/eG1bP8lTXD9SIls/
Lg1dPyTTWz/q5Fw/yThcPwl6Wz+QZF0/SD9cPzOSXD8bMl0/4pFcP8yCXT+wElw/HexcP+/6
Wz9wCV4/fvRdP06nXT9Rf14/Y/ldP7sPXT8h9Vw/1IdcP/R3XT8xEV4/Ey5fP0VIXT8HP14/
mBNfPw1mXj+Cll4/L29ePw11Xj9P9l0/nGheP7ylXT95M14/rEZfP9GSXj8usF4/8ateP6ty
Xz/AlV4/Y7tePxAtXz+MIF8/brFfP4PWXj//Ul4/yLtfP3WLXz/pKmA/5ZdeP716YD/lNWA/
HuVfP5ClXj8nU18/CU1fP2dhYD8qOF8/07NgP5RUYD8Zl2A/0LdgP1LQXz9mL18/QYBfPwli
YD+emmE/sIxgP3M6YD8MO2E/JRxhPwhxYT8J+2A/2TFgP3amYD9dL2E/qPtgP3+jYT9bGmA/
ZJtiP6wsYD906WA/3G9hPzI8YT8xZGE/kbBhP4T6YT+61mE/SqdhP3HMYT8XqGE/DnNhPwb7
YT+Q52E/NoRhP5OkYT96t2E/eF5iPyrFYT+LkmI/gvBhP21TYj8w1GI/EAtjP93BYj9LnWE/
02hiP4EaYj+4BWM/0vxhPxCIYj8w9GI/ZMNiPxWIYz/tSmI/LUZiP+HkYj+O12I/pT5jPxa3
Yj9RhGM/aNJiP7EnYz8vYWM/EKNiPxUMYz9zJGM/Tz5jP5VmYj+vfmQ/3A1kP9NaYz8wbGM/
/0dkP0qiZD+GI2M/A5ZkP4pgZD8qU2Q/6q9kPw9XZD+ixmQ/tqFkP5hvZD97TWM/981jP4/u
ZD9+yWI/7L5jP7hVZD9VuWM/2ZhkP7/ZZD8CvWQ/L9NkP+o0ZT8e2GU/4SFkP948ZD8czWM/
ZwtmPwzDZD9AWmQ/vQVlP5EiZT/uPWU/Tl1kP6XIZT92p2U/RkdlP67WZT8BY2U/kDZmPwLe
ZT8Hw2U/52pmP+wMZj9COWU/2pxmP8bGZD/ThmY/+GBlP5ntZT8u92U/6jtlP4OeZT9GpWU/
U6RlP/kEZz9YM2Y/b81mP7ALZz/3g2c/1tllPw/vZj/N+2Y/mkNlPxYsZj/qgmc/+TNnP0OX
Zj/VkWY/z0lmP57cZT/RBmc/z95mP3q/Zj+MnWY/8yBoPxCCZj85oWc/+/tlP9AJZz9bKmY/
UW9nP2krZz+Ob2c/dkRnPx3zZj87/GY/AdRmP7F1Zz+oM2c/9DdoP+ZIZz8vsGc/s0hoPzRh
Zj9VPWc/FJtmP8kJaD+waGg/A2JoP2h6Zz/QYGc/W/1nP1FaaD/VHmg//G9nPwouaD+X0Wg/
kfloPxmfZz+AEmg/J+pnP9SQZz/8JGg/WFVpPzIgZz9T0Gg/lj1oP1TAaD+gG2g/bG5pP2av
aD8zE2g/AoVpP7zPZj8ALWk/sPxnP0TqaD/QNGk/lVFpP6siaD9gpWk/oFJoP3aDaD8VXGk/
HR9pP0H0aj+ZU2o/KK9pP7VHaT+U/Wk//FhpPwanaT/G7Gk/7jNqPwavaT9PN2o/RhdpP12Q
aT+DnGk/xXRpP8E/aj+TsGk/Ri5pP1Evaj9bpGo/9O9pP1lEaj+4nWk/sERqPz/UaT8s52o/
kGhpPzrbaj9hRmk/YxlqP6Dpaz/+FWs//ShqP84Iaj+bAWo/1GdrP8wWaj+PlGk/UNpqPzMP
aj/qZWo/WERrP2Zbaj/Dsmo/mSJrP0pKaz+Z+mo/L8xqP0NTaz+4aGs/oyhrP+Sgaj+WnGo/
wENrP1ujaj+U02s/VfdqP4Jeaj8TUWo/00lrP40waz/hpGo/xhNrP5Etaj+2D2s/ySdsPwh0
az9CgGw/2s9qP1mPbD88SGw/ofJqPxzmbD8Gims/3flqPwu/aj/N5ms/NVdrP0d9bD/IR2o/
bPZsP+qiaz9XPWw/l2VsP3rCaz/bnWw/Wk5tP0D0az/waWw/JU9sP6khbD/qmWw/4wlsP7ey
bD9dVmw/j7JsPw3gbD/dUWw/TKNrP/jaaz8dkWw/MztsPw==</AssayYData></Step><Step><CommonData><SampleLocation>1</SampleLocation><SampleID></SampleID><SampleGroup></SampleGroup><SampleInfo></SampleInfo><SampleRow>E</SampleRow><SamplePlate>1</SamplePlate><WellType>BUFFER</WellType><Concentration>-1</Concentration><ConcentrationUnits>µg/ml</ConcentrationUnits><MolarConcentration>-1</MolarConcentration><MolarConcUnits>nM</MolarConcUnits><MolecularWeight>-1</MolecularWeight><Temperature>25</Temperature><StartTime>8657782</StartTime><AssayTime>30</AssayTime></CommonData><FlowRate>1000</FlowRate><StepType>BASELINE</StepType><StepName>Baseline</StepName><StepStatus>OK</StepStatus><ActualTime>29.9991</ActualTime><CycleTime>0.2</CycleTime><AssayXData Points="150">oz8wRdJCMEUFRjBFOUkwRXBMMEWfTzBF0lIwRQVWMEU9WTBFcFwwRZ9fMEXSYjBFCWYwRTlp
MEVsbDBFn28wRdJyMEUNdjBFOXkwRal8MEWffzBF0oIwRQWGMEU5iTBFbIwwRaOPMEXSkjBF
BZYwRTmZMEVsnDBFn58wRdKiMEUJpjBFOakwRXCsMEWfrzBF1rIwRQW2MEU5uTBFcLwwRci/
MEXSwjBFBcYwRTnJMEVwzDBFn88wRdLSMEUF1jBFOdkwRWzcMEW83zBF0uIwRQXmMEU56TBF
bOwwRaPvMEXS8jBFBfYwRTn5MEVs/DBFo/8wRdICMUUJBjFFOQkxRWwMMUWfDzFF1hIxRQUW
MUU5GTFFbBwxRZ8fMUXSIjFFBSYxRTkpMUVsLDFFny8xRdIyMUUFNjFFOTkxRXA8MUWfPzFF
0kIxRQVGMUU9STFFbEwxRaNPMUXSUjFFCVYxRTlZMUVsXDFFn18xRdJiMUUFZjFFQWkxRXBs
MUWjbzFF0nIxRQl2MUU5eTFFbHwxRZ9/MUXSgjFFBYYxRTmJMUVwjDFFo48xRdKSMUUFljFF
OZkxRWycMUWfnzFF0qIxRQmmMUU5qTFFbKwxRZ+vMUXSsjFFBbYxRTm5MUXrvDFFn78xRdLC
MUUFxjFFOckxRWzMMUWjzzFF4tIxRQXWMUU52TFFbNwxRZ/fMUXS4jFFBeYxRT3pMUVs7DFF
n+8xRdLyMUUF9jFFPfkxRWz8MUWf/zFF0gIyRQkGMkU5CTJFcAwyRZ8PMkXSEjJFBRYyRTkZ
MkVsHDJF</AssayXData><AssayYData Points="150">ph5sP6DPbD+bb24/yxlsPysrbD9qZW0/WWttPyIibD8o4ms/x/BsP+r1bD8kMmw/LaNsPzKI
bD9652w/mT9tP4bnbD8WHG0/mz5uP+Q5bT+Ttmw/ZnptP5GKbT+ilW0/URFtP+0CbT9vW24/
YaNtP1BtbD9h1W0/MU9tP0DjbD9ZqG4/ZeNtP61BbT8y2m4/rTFuP99obT94uW0/g0hvPzji
bj9cym4/Y1BuPyP7bj+Hym0/4YFvPx1lbj8Qq20/dMxuP0+Wbj/6/W4/suBuP+K0bj9GeW4/
RuBuP1pLbj+cWG4/Sv9tP2RNbj9Tqm4/5RlwP778bj/Zs24/0qZtPy8Ybz9cDm8/H2lvP1Ab
bj9WCm8/tHFuPz8Kbj/p+m8/0nNuP8eWbz+Q4W4/HftuP31dbj9zTnA/QPRvPy+jbz/2Fm8/
m5tuP24jbz9Sd28/TxpvP7uGbj+2qW4/6XNuP1+EcD+7cm8/AXNwPxTfbj+CK28/oDpwPwxd
bz9g4m4/natvP6Gubz8cJnA/bGNvPzs9bz8MDm8/gzVxP0B7bz/A8W8/UxpwP5uwbz9WIXA/
BQRwP6kBcD9JkXA/Bu1uPywYcD+aU3E/r/NvP3k3cD+o5HA/CGZwP+rKcD9Ljm8/wptwP1ya
cD+wn3E/N5VxP0CMcD8EcW8/egpyP2NScD/VenE/YhtxPxOTcD+SfHE/irxwP+9BcT/HX3E/
xJ5wP7u1cT8ivnA/WgpyPzZ9cT9iPHE/6oRxPxq8cD9UPXE/jdhwPwFrcD8ktHE/bqZwP8sF
cD+FmXA/</AssayYData></Step><Step><CommonData><SampleLocation>10</SampleLocation><SampleID>BG505 T332N SOSIP</SampleID><SampleGroup></SampleGroup><SampleInfo></SampleInfo><SampleRow>E</SampleRow><SamplePlate>1</SamplePlate><WellType>KSAMPLE</WellType><Concentration>-1</Concentration><ConcentrationUnits>µg/ml</ConcentrationUnits><MolarConcentration>31.25</MolarConcentration><MolarConcUnits>nM</MolarConcUnits><MolecularWeight>-1</MolecularWeight><Temperature>25</Temperature><StartTime>8696793</StartTime><AssayTime>180</AssayTime></CommonData><FlowRate>600</FlowRate><StepType>ASSOC</StepType><StepName>Association</StepName><StepStatus>OK</StepStatus><ActualTime>180</ActualTime><CycleTime>0.2</CycleTime><AssayXData Points="900">nx8yRdIiMkUFJjJFOSkyRWwsMkWbLzJFzjIyRQU2MkU5OTJFbDwyRZs/MkXSQjJFBUYyRTlJ
MkVsTDJFn08yRdJSMkUFVjJFOVkyRWxcMkWfXzJFzmIyRQVmMkU5aTJF82wyRZ9vMkXOcjJF
AXYyRTl5MkVsfDJFm38yRdKCMkUFhjJFOYkyRWiMMkWfjzJF0pIyRQWWMkU5mTJFaJwyRZ+f
MkXSojJFBaYyRTWpMkVsrDJFn68yRdKyMkUFtjJFObkyRWy8MkWfvzJFzsIyRQHGMkU5yTJF
bMwyRZvPMkXO0jJFBdYyRTnZMkXK3DJFm98yRdLiMkUF5jJFTekyRWjsMkWf7zJF0vIyRQH2
MkU1+TJFbPwyRaf/MkXSAjNFAQYzRTkJM0VsDDNFnw8zRdISM0UFFjNFNRkzRWgcM0WfHzNF
ziIzRQUmM0U1KTNFbCwzRZsvM0XOMjNFATYzRTU5M0VsPDNFnz8zRdJCM0UFRjNFOUkzRWhM
M0WfTzNF0lIzRQVWM0U1WTNFaFwzRZ9fM0XOYjNFBWYzRTlpM0VobDNFn28zRdJyM0UBdjNF
NXkzRWx8M0WbfzNFzoIzRQGGM0U5iTNFaIwzRZ+PM0XSkjNFBZYzRTmZM0VonDNFn58zRc6i
M0UFpjNFOakzRWysM0WfrzNF0rIzRQW2M0U5uTNFbLwzRZu/M0XSwjNFAcYzRTXJM0VozDNF
m88zRc7SM0UB1jNFNdkzRWzcM0Wf3zNFzuIzRQXmM0U56TNFbOwzRZ/vM0XS8jNFBfYzRTn5
M0Vs/DNFn/8zRdICNEUFBjRFNQk0RWwMNEWbDzRFzhI0RQEWNEU1GTRFaBw0RZsfNEXOIjRF
ASY0RTkpNEVsLDRFny80RdIyNEUFNjRFOTk0RWw8NEWfPzRF0kI0RQVGNEU0STRFaEw0RZ9P
NEXSUjRFAVY0RTRZNEVsXDRFn180RTljNEUFZjRFNGk0RWhsNEWbbzRF0nI0RQV2NEU5eTRF
aHw0RZ9/NEXOgjRFBYY0RTSJNEVojDRFn480RdKSNEUBljRFm5k0RWicNEWfnzRF0qI0RQGm
NEU0qTRFaKw0RZuvNEXOsjRFAbY0RTS5NEVovDRFm780Rc7CNEVsxjRFOck0RanMNEWfzzRF
ztI0RQXWNEU52TRFbNw0RZ/fNEXO4jRFAeY0RTTpNEVo7DRFm+80Rc7yNEUF9jRFNPk0RWj8
NEWf/zRF0gI1RQUGNUU5CTVFaAw1RZsPNUXOEjVFBRY1RTQZNUVoHDVFmx81Rc4iNUUFJjVF
NCk1RWwsNUWbLzVFUTM1RQE2NUU0OTVFbDw1RZs/NUXOQjVFAUY1RTRJNUVoTDVFm081RdJS
NUUFVjVFNFk1RWxcNUXIXzVFzmI1RQVmNUU0aTVFbGw1RZtvNUXOcjVFAXY1RTR5NUVsfDVF
m381Rc6CNUUFhjVFNIk1RWiMNUWbjzVF0pI1RQWWNUU0mTVFaJw1RZufNUXOojVFAaY1RTSp
NUVorDVFn681Rc6yNUUBtjVFObk1RZm8NUWbvzVFzsI1RQXGNUU0yTVFhMw1RZ/PNUXO0jVF
BdY1Re3ZNUVw3DVFm981Rc7iNUUB5jVFNOk1RWjsNUWb7zVFzvI1RQX2NUU5+TVFaPw1RZv/
NUXSAjZFAQY2RTQJNkVoDDZFmw82RdISNkUBFjZFORk2RWwcNkWbHzZF0iI2RQEmNkU5KTZF
aCw2RZsvNkXOMjZFATY2RTk5NkVsPDZFnz82Rc5CNkUFRjZFOUk2RWhMNkWfTzZF0lI2RQVW
NkU5WTZFaFw2RZtfNkXOYjZFAWY2RTlpNkVsbDZFm282RdJyNkUFdjZFNHk2RWh8NkWbfzZF
0oI2RQGGNkU0iTZFaIw2RbyPNkXOkjZFBZY2RTmZNkVonDZFm582Rc6iNkUBpjZFNKk2RWys
NkWbrzZFzrI2RQG2NkU0uTZFaLw2RZu/NkXSwjZFAcY2RTTJNkVozDZFm882Rc7SNkUB1jZF
Odk2RWjcNkWb3zZFzuI2RQXmNkU06TZFaOw2RZ/vNkXO8jZFAfY2RTT5NkVo/DZFm/82Rc4C
N0UeBjdFOQk3RWwMN0WbDzdFzhI3RQEWN0U0GTdFaBw3RZsfN0XOIjdFASY3RTQpN0V8LDdF
my83Rc4yN0UBNjdFNDk3RWg8N0WbPzdFzkI3RQFGN0VdSTdFaEw3RZtPN0XOUjdFAVY3RTRZ
N0VsXDdFm183Rc5iN0UBZjdFNGk3RWhsN0WbbzdF0nI3RQF2N0U0eTdFaHw3RZ9/N0XOgjdF
AYY3RTSJN0VsjDdFm483Rc6SN0UBljdFNJk3RWycN0WbnzdFzqI3RQGmN0U5qTdFaKw3RZuv
N0XOsjdFAbY3RTS5N0VovDdFm783Rc7CN0UBxjdFOck3RWzMN0WbzzdF0tI3RQHWN0U52TdF
aNw3RZvfN0XO4jdFAeY3RTTpN0Vo7DdFm+83RdLyN0UF9jdFNPk3RWj8N0Wb/zdF1gI4RQEG
OEU0CThFaAw4RZ8POEXOEjhFARY4RTQZOEVoHDhFnx84Rc4iOEUFJjhFNCk4RWgsOEWbLzhF
0jI4RQE2OEU0OThFaDw4RZs/OEXOQjhFAUY4RTRJOEVoTDhFm084Rc5SOEUBVjhFNFk4RWhc
OEWbXzhFzmI4RQFmOEU5aThFaGw4RZ9vOEXOcjhFAXY4RTR5OEVofDhFm384Rc6COEUBhjhF
NIk4RWiMOEWfjzhF0pI4RQGWOEU0mThFiJw4RZ+fOEXOojhFAaY4RTSpOEVorDhFm684Rc6y
OEUBtjhFNLk4RXC8OEWbvzhFzsI4RQHGOEU5yThFaMw4RZvPOEXO0jhFBdY4RTTZOEVo3DhF
m984Rc7iOEUB5jhFNOk4RWjsOEWb7zhFzvI4RQH2OEU0+ThFbPw4RZ//OEXSAjlFAQY5RTQJ
OUVoDDlFmw85RdISOUUBFjlFNBk5RWwcOUWbHzlFziI5RQEmOUU5KTlFbCw5RZ8vOUXOMjlF
ATY5RTk5OUVsPDlFmz85Rc5COUUKRjlFOUk5RWxMOUWbTzlF0lI5RQVWOUU5WTlFaFw5RZ9f
OUXSYjlFBWY5RTRpOUW2bDlFn285RdJyOUUFdjlFNHk5RWx8OUWffzlFzoI5RQWGOUU5iTlF
bIw5RZ+POUXSkjlFBZY5RTmZOUVsnDlFn585RdKiOUUFpjlFOak5RWysOUWfrzlF0rI5RQW2
OUU5uTlFbLw5RZ+/OUXSwjlFBcY5RTnJOUVszDlFn885RdLSOUUF1jlFOdk5RWzcOUWf3zlF
0uI5RQXmOUU56TlFbOw5RZ/vOUXS8jlFBfY5RTn5OUVo/DlFn/85RdICOkXKBjpFXQk6RWwM
OkWfDzpF0hI6RQUWOkU5GTpFbBw6RZ8fOkXSIjpFBSY6RTkpOkVsLDpFny86RdIyOkUFNjpF
OTk6RWg8OkWfPzpF0kI6RQVGOkU5STpFbEw6RZ9POkXSUjpFBVY6RTlZOkVsXDpFn186RdJi
OkUFZjpFOWk6RWxsOkWfbzpFznI6RQV2OkU5eTpFbHw6RZ9/OkXSgjpFBYY6RTSJOkVsjDpF
DpA6RdKSOkUFljpFOZk6RWycOkWfnzpF0qI6RQWmOkU5qTpFbKw6RZ+vOkXSsjpFBbY6RTm5
OkVsvDpFn786RdLCOkUFxjpFOck6RWzMOkWfzzpF0tI6RQXWOkU52TpFbNw6RZ/fOkXS4jpF
BeY6RTnpOkVs7DpFn+86RdLyOkUF9jpFOfk6RWj8OkWf/zpF0gI7RQUGO0U5CTtFbAw7RZsP
O0XSEjtFBRY7RTkZO0VsHDtFnx87Rc4iO0UFJjtFOSk7RWwsO0WbLztF0jI7RQU2O0U5OTtF
bDw7RZ8/O0XSQjtFBUY7RTlJO0VsTDtFn087RdJSO0UFVjtFNFk7RWxcO0WfXztF0mI7RQVm
O0U5aTtFbGw7RZ9vO0XOcjtFBXY7RTl5O0VsfDtFn387RdKCO0UFhjtFOYk7RWyMO0WfjztF
zpI7RQWWO0U5mTtFbJw7RZ+fO0XWojtFBaY7RTSpO0VsrDtFn687ReuyO0UBtjtFObk7RWy8
O0WfvztF0sI7RQrGO0U5yTtFbMw7RZ/PO0XS0jtFBdY7RTnZO0Vs3DtFm987RdLiO0UF5jtF
NOk7RWjsO0Wf7ztF0vI7RQX2O0U5+TtFbPw7RZ//O0XOAjxFBQY8RTkJPEWRDDxFmw88RdIS
PEUBFjxFORk8RWwcPEWfHzxF0iI8RQUmPEU5KTxFkSw8RZ8vPEXSMjxFBTY8RTk5PEVsPDxF
nz88RdJCPEUBRjxFOUk8Rf9MPEWfTzxF0lI8RQVWPEU0WTxFbFw8RZ9fPEXSYjxFBWY8RTlp
PEVsbDxFm288Rc5yPEUFdjxFOXk8RWx8PEWffzxFzoI8RQWGPEU5iTxFbIw8RZ+PPEXOkjxF
AZY8RTSZPEVonDxFn588Rc6iPEUFpjxFNKk8RWysPEWfrzxFzrI8RSa2PEU5uTxFbLw8RZ+/
PEXSwjxFAcY8RTnJPEVszDxFm888Rc7SPEUF1jxFOdk8RWzcPEWb3zxF0uI8RQHmPEU56TxF
bOw8RZ/vPEXS8jxFBfY8RTn5PEVs/DxFm/88RdICPUUFBj1FOQk9RWgMPUWfDz1F0hI9RQEW
PUU5GT1FbBw9ReUfPUXSIj1FBSY9RTkpPUVsLD1Fmy89Rc4yPUUFNj1FOTk9RWw8PUW4Pz1F
0kI9RQVGPUU0ST1FaEw9RZ9PPUXSUj1FAVY9RTlZPUVsXD1F</AssayXData><AssayYData Points="900">ZYBxP1vebj8Wnmw/y+BrP1yaaT8qQ2k/lpVnP/GLZj+Ll2U/T3pmP/yzZD9u3WM/8NZjP1oh
ZD+IB2M/MhFkP4spZD8OXWI/ELNhP3iWYj9iumI/Lg1iP4kxYz9cxGM/3OBhPxKmYz9wC2Q/
9SxiP5FAYj/a92I/KW9jPwFrYj+aKWQ/PTBiP/GpYz/VLmI/9zhiP+p5Yz9la2M/HeBhP3A7
Yj9aCWM/zdxhP0W+Yj/ZpGI/BqdjPyaSYj+TzGI/TYliP1kRYz8Tc2M/YvpiP6wuYz+wG2Q/
QIVjP0FWYz8lFWQ/hzhjP4bzYz9aJWM/BdJjP+AwZD/E4mM/QZRjP9mlYz9FyWM/4v5jP5kG
ZD9aDmQ/mdhiP9pHYz+TZ2Q/GxlkP1+aYj/3iGU/llxkP7fUYj/iuGI/eLtjPzktZD/1qmM/
LlFkP9SsZD/BgWU/MJVkP3mIZD/l6mI/P7ljP7aYZD/O6WQ/QvNjP0Q/ZD9XLWQ/Qt9jP0ov
ZD/rB2Q/Lu1jP44nZD8KY2Q/5MFjP5YQZj8b9WQ/bxJlP39eZD8EJ2Q/rhNkP2DpZD8SRmU/
EapkP/pTZD8LW2Q/rQNkP2t8ZD/Hg2Q/GShkP+u2ZD/SBGU/5vRlP4SqZD8s2WQ/L7tkP0YG
ZT/temQ/sYdkP66kZT/r4WQ/GBxmP4KrZD8P6GU/Ge1kP+e4ZD/ZcmU/xbplP6QIZT/aHmU/
iWFlP+3rZD9bG2Y/HfxkPx2/ZT+BkGU/63RmPyLkZT8wGGY/ytllP7EQZj9TAmU/srdlP5li
Zj/w+GU/7LhkPxXVZT9fn2Y/yHllP0rFZT+ce2U/k0BlPxLOZT84GmY/OgFmP7o9Zj97UmY/
qwdlP3MbZj+oBWY/zf1kPwflZj+QNGY/TzdnPxV3ZT8wO2Y/7OJlP6cLZj9tB2U/ewZmP+tL
Zj96w2Y/b4ZmPwyeZj+agmY/dyxmPxQjZz8uGmc/O6JnP3n9ZT/vLmY/VeFnPwP1Zj8nhGc/
Z/5lP840Zz9UHGY/xr9mP6YMZj+0q2Y/J75lPwSFZj/Ak2Y/dGdmP4wjZj/o7mY/joNnP6Vl
Zz/cMGc/R0tnP8oIZz/zfmc/oTtmP/MzaD95OWY/03pmP6OuZz/Ipmc/lf5mP/3sZj+up2Y/
WwlnPyJ1Zj+dwWc/sXRmP4LOZj8djmY/QIxnPxn4Zj9Jtmc/LjJnP3scZz9LHmg/3r9mP+q3
Zz8Wv2c/yPRnP7eYZz+jdmY/+6xoP+UcaD/jAmc/9DRoP2oCaD9FtWc/n0xoP+ooaD+D7mc/
UfRnP1zFZz9qqGg/9ydnP3cfaD+BzWg/ttdoP/JdZz8fOmg/+wZpP0lLZz9nRWg/S9JnPxQp
Zz869GY/FCdnPwOSaD8QkWg/3xNoP646Zz/Ar2c/v9BoP7ABaT8lqGg/bt9nP/ZXaD+tjGg/
1ilpP71XaD+kLGg/eIBoPyHGaD/4IGk/pRFoP11kZz/T0mg/4HNoP2PCaD9p9Gg/dbFoP8sQ
aT+VK2g/CPZnP/IFaT9sM2k/GyNoP2kKaD9oRWk/FspoP4+kaD/JO2k/G9VnPwPLaT+MkGc/
edNpP3JOaT/c32g/wyBqPyZ1aT/cL2k/5epoP7xuaT8aH2o/igNpPwaBaT8oeWk/0wVoP7jG
aD8IMmk/ZaJoP2whaT+9LGk/HoxoP1opaj97zmg/HkdqP2VTaD+7zmk/suhpPwRZaD+XTmo/
y55nP3HtaT+0HGg/85NoP/y7Zz/knmg/OQVqP91gaD8JzGk//mhqP75TaD/jsGo/1p9pP+TF
aD+2YGo/hAhqP1pIaD8EMGo/RQ9qP7q0aD/ARWg/GTdpP1dXaT+qCGk/UyZpP5P0aT+xK2o/
G3VoP0ulaj+x2mg/AQpqP/r7aj8qt2k/bdtqP3VoaT8Plmk/3J5pPxVpaT+qG2o/Wv5oP0OM
aT8MfWk//ChpP3HXaT9bV2o/EB5pP35eaT+GzWk/DOxpP4XoaT9ORmo/dixrP0zkaT8q6mk/
xR9qP0Ipaj//6Wk/ANBpPxppaj+PGmo/OJFpP1j4aT+Pkmk/s29qP+THaT+moWo/IKxrP1MN
aj//TWo/l1VqP5cAaj/W52o/1L1pP5craz8ENmw/OkZqP5BCaT9Y2Gk/rDZqP+V0aT+eVGo/
uXtqP5aPaj+18mk/H4lrP42yaT+eSGo/JxZqP+PUaj9/yWo/yXxqP15naz98o2s/if1qP8h4
aT9PGGo/nQ1qP79Eaz9JDGs/M1drP1Wwaj86JGs/tI9qP7rCaj9st2o/7WlrP99uaz9lJGs/
70JrPx8Eaj8+e2s/drdqP5hiaz9rNmw/dHRqP9hrbD9p+2o/AMtqP6q2az+dy2o/unJrPw3e
bD8VtWo/Ad9sP++Qaz9YZWk/dN1rP23raj+P7Go/2HNrP5jyaz9GyWo/+RFsP8Suaz8Boms/
DMFrP1hraz8QNGs/7BRsP/5BbD9LRmw/9jpsPz30az/MhGs/qwdrP4zSaz+1Lmw/HjFsP/Ze
az/8j2s/K/9rPzUvaz/Pl2s/Q2JsPxDjaz9a32s/1FRrPwSQaz9mXms/Fy5sP4dbbD/RrGs/
RhdrP3xSaz/tUGw/gcRrPzIgbD9vfGw/JHxtP+W7az9VNG0/mPdrPyOdaz9i4Gw//gptPz3T
az/T7ms/fGBsP5QxbD/+52s/0jZrPyw/bD8rmWw/pCFsP6WWbD+4/Ws/gWRsPwTPbD9WX20/
75hsP8n/az/XJWw/JcBrP+y3bT+Dr2w/ATJsPxX8az8fom0/q/trP75kbD/SF20/cA9sP4ND
bD/nc2s/2+hsP4GjbD9dvGw/oppsP+efbD8T3mw/jGlsP9xWbD+ThWs/JfRrP23kbD8aoms/
XRptP+l7bT8PR2w/rc5sPxarbD/vZWw/U9tsP57haz+VH2w//lltPxyXbD9tp2w/XetrPzRg
bT/vfG0/VKtsPwMIbT9KuG0/OjNtP6e3az9hf2w/roVtP7yTbT8UAGw/H4xtP7m9bD8thGw/
ej1sP2p1bT8FfW0/y7psP18lbT8GsWw/attuPxHWaz8Ii20/37dtP7qabT94o20/V9ZsP8E3
bj/MTW0/9wduP6I/bT8b8ms/AdlrP9Hwaz+eEG4/sa5tP1RkbT8qP20/QuptP6VJbT99YWw/
8ENtP86ubT9eXW0/PwVvP5Z+bT8Ky2w/uHBtP3BabT/itG0/o9FtPz0cbT+7iG4/BnVtP9MC
bT9g9m0/NlFuP4/+bD+k/Gw/aBhuPyAsbj/wf20/jh9uP387bT/XO24/zpluP+FIbj+DwWs/
AURtP3cUbj/9l20/Ct5tPyd5bz/Akm0/HENsP6OObT+BtG0/eWBuPxJZbT81J24/OqhtP4xn
bj808m0/FIptPwXNbT9eAm4/V7htP616bj+ozm4/aKFuP+8jbj+w9m4/ZURuP9LRbj/roG4/
e55uP55Qbj9npm0/l7xuPx2Bbj+sFG8/z2ltP5Qmbz9cXG4/nTZvP43HbT+12W4/cJJtP8B7
bj9AAG4/Vj5vP53lbj9BrG4/ZvBuP59Qbj9WBG4/QCBuP2cRbz+ilW0/pyFvP/93bj/Ok28/
5TJvPyHNbj9OLW8/mRJuP2tEbz89XW8/5H1uP+fPbj+hBm8/kJxvPwPQbj//8G0/RK1uP+C0
bz84DG4/c9puP5WTbj8yHm8/YjVvP7XEbj98wm4/QF9vP5tObz+ZOG4/Y4VuP6nxbj99+m0/
2JdvPxyObz9qe28/gstuPxyJbj/Zmm4/3LhuP+Wdbj++d24/TANwP6LMbT90TG8/t+puP3DV
bj+GkG4/7GduP8xQbj9aOW8/2iZvP3Etbj8w0m4/8fVtPz31bz8kA28/aFxtP2QEbz/hpW4/
fhRvP+Idbz8SP28/tQhvP1Cwbz9hKW8/lyJwP6tucD9jkW8/1HxuPyQncD8krm8/k/VvP7bW
bz+KfW8/BjduPydscD9YeW8/YllvP+F6bz/Zx24/zaVuPxEUbz9SJnA/mnxvP6E2bz9CBG8/
eSxvP3fBcD88KW8/98dvPxcobz/upG4/9NRuPyykbz8tHG8/YuFvP/Rkbz9lLW8/v6FuP5uD
cD83eW8/X8dvP2wHbz8jcXA/PM5vP0AKcD9zLnA/QRtvP330bz+daG8/1WVvP+znbj+8gm8/
Zt9vPwOqbz/IhnA/JP5uP9MkcD8aPHE/g2lvPwpkbz/ww28/6sZuP92zcD+zk28/6/VvP83A
bz8qJ3A/dDNvP6u7cD+AzHA/2u5wP/ugbz+lgHA//FBwP5SSbj9OAXE/0r1xP7aQcD9VMHA/
jFNwP+FKcT/px28/4PFvP44ucD8NPnA/OvhvPyGecD9gV3A/oVRyP8cicD+RyXA/KINwPxjt
cD+kpG8/CkhxP5FLcD97xm8/JExwP1YHcD8ionA/yqtvP4VYcD9exHA/xkxwP1bycD8tJ3E/
WeFwP32mcD9XA3E/+RBvP6sicD8OcnA/noxwP1QxcT/Pw28/VyBxP0n3cD/PBHA/qoBwPylW
cT8I53A/xOpwPzOpcD+WPHA/aRhwP0SWbz9+d3E/anhwP2GbcT/95HA/ki1xP938cD/i+3A/
pqFwP3A2cD8ZcnA/SXJwP0dFcD8lI3E/+y1wP30JcT809HA/7ShxPzG6cD8zaHA/lCxxP+Tl
cD+qlXE/PoZxP7QRcT8ywXA/3A9yP2L5cD8ojHA/+xZxP/k6cT+xwm8/UV5xPzjzcD8Pe3A/
m1NxPzXQcT8pgHA/ZhxxP7QCcj9/93A/A7lwP/PdcD85pHA/</AssayYData></Step><Step><CommonData><SampleLocation>1</SampleLocation><SampleID></SampleID><SampleGroup></SampleGroup><SampleInfo></SampleInfo><SampleRow>E</SampleRow><SamplePlate>1</SamplePlate><WellType>BUFFER</WellType><Concentration>-1</Concentration><ConcentrationUnits>µg/ml</ConcentrationUnits><MolarConcentration>-1</MolarConcentration><MolarConcUnits>nM</MolarConcUnits><MolecularWeight>-1</MolecularWeight><Temperature>25</Temperature><StartTime>8885691</StartTime><AssayTime>180</AssayTime></CommonData><FlowRate>600</FlowRate><StepType>DISASSOC</StepType><StepName>Dissociation</StepName><StepStatus>OK</StepStatus><ActualTime>180</ActualTime><CycleTime>0.2</CycleTime><AssayXData Points="900">n189RdJiPUUFZj1FNWk9RWxsPUWfbz1F0nI9RQV2PUU5eT1FbHw9RZ9/PUXSgj1FBYY9RTmJ
PUVsjD1Fn489RdKSPUUFlj1FOZk9RZWcPUWfnz1F86I9RQWmPUU5qT1FbKw9RZ+vPUXOsj1F
BbY9RTm5PUVsvD1Fm789RfPCPUUFxj1FOck9RWzMPUWfzz1F69I9RQXWPUU52T1FbNw9RZ/f
PUXO4j1FAeY9RTnpPUVo7D1Fn+89RdLyPUUB9j1FOfk9RWz8PUWb/z1F0gI+RQEGPkU5CT5F
bAw+RZ8PPkXSEj5FBRY+RTkZPkVsHD5Fnx8+RdIiPkUFJj5FNSk+RWwsPkWfLz5FzjI+RQU2
PkU5OT5FbDw+RZ8/PkXSQj5FBUY+RTVJPkVsTD5Fm08+RdJSPkUFVj5FOVk+RWhcPkWfXz5F
zmI+RQVmPkU5aT5F42w+RZtvPkXScj5FBXY+RTl5PkVofD5Fn38+Rc6CPkUBhj5FOYk+RWyM
PkWfjz5FzpI+RQWWPkU5mT5FaJw+RZufPkXSoj5FBaY+RTWpPkVsrD5Fn68+RdKyPkUBtj5F
Obk+RWy8PkWfvz5F0sI+RQXGPkU5yT5FaMw+RZ/PPkXS0j5FDtY+RTnZPkVs3D5Fn98+RdLi
PkUF5j5FOek+RWjsPkWf7z5F0vI+RQX2PkU5+T5FbPw+RZ//PkXOAj9FBQY/RTUJP0VsDD9F
nw8/Rc4SP0UFFj9FORk/RWgcP0WfHz9FziI/RQUmP0U1KT9FbCw/RZ8vP0XSMj9FBTY/RTk5
P0VsPD9Fmz8/RdJCP0UFRj9FOUk/RWhMP0WbTz9FzlI/RQVWP0U5WT9FbFw/RZ9fP0XSYj9F
AWY/RTRpP0VobD9Fm28/RdJyP0UFdj9FNHk/RWx8P0Wffz9FzoI/RQWGP0U5iT9FbIw/RZ+P
P0XSkj9FBZY/RTSZP0VonD9Fm58/Rc6iP0UFpj9FOak/RWysP0Wbrz9FzrI/RQG2P0U0uT9F
bLw/RZ+/P0XOwj9FBcY/RTnJP0VszD9Fm88/RdLSP0UB1j9FOdk/RWzcP0Wb3z9FzuI/RQHm
P0U56T9FaOw/RZ/vP0XO8j9FBfY/RTT5P0Vo/D9Fm/8/RdICQEUFBkBFOQlARWwMQEWfD0BF
zhJARQEWQEU0GUBFbBxARZ8fQEXSIkBFASZARTkpQEVsLEBFny9ARdIyQEUFNkBFNDlARWw8
QEW8P0BF0kJARQVGQEU5SUBFbExARZtPQEXOUkBFAVZARTlZQEVoXEBFn19ARc5iQEUFZkBF
NGlARWhsQEWbb0BF0nJARQF2QEU5eUBFbHxARZ9/QEXOgkBFBYZARTmJQEVsjEBFm49ARdKS
QEUFlkBFNJlARWicQEWfn0BF0qJARQWmQEU5qUBFaKxARZ+vQEXOskBFBbZARTS5QEVovEBF
n79ARdLCQEUFxkBFOclARWzMQEWfz0BFztJARQXWQEU02UBFbNxARZ/fQEXO4kBFAeZARTTp
QEVo7EBFn+9ARdLyQEUF9kBFOflARWz8QEWf/0BF0gJBRQEGQUU5CUFFaAxBRZ8PQUXSEkFF
BRZBRTkZQUVsHEFFmx9BRc4iQUUFJkFFOSlBRWwsQUWfL0FF0jJBRQU2QUU0OUFFaDxBRZs/
QUXOQkFFBUZBRTlJQUWVTEFFm09BRc5SQUUBVkFFOVlBRWhcQUWbX0FF0mJBRQFmQUU5aUFF
bGxBRZ9vQUXOckFFBXZBRTR5QUVofEFFn39BRc6CQUUBhkFFNIlBRWyMQUWbj0FF0pJBRQWW
QUU5mUFFaJxBRZufQUXSokFFAaZBRTSpQUVsrEFFn69BRdKyQUUFtkFFOblBRWi8QUWbv0FF
0sJBRQXGQUU5yUFFaMxBRZvPQUXO0kFFDtZBRTTZQUVs3EFFm99BRc7iQUUB5kFFOelBRWjs
QUWb70FFzvJBRQH2QUU0+UFFaPxBRZ//QUXSAkJFAQZCRTkJQkVoDEJFnw9CRc4SQkUBFkJF
ORlCRWgcQkWfH0JFziJCRQEmQkU0KUJFbCxCRZsvQkXSMkJFATZCRTQ5QkVsPEJFnz9CRc5C
QkUFRkJFOUlCRWhMQkWfT0JF0lJCRQVWQkU0WUJFaFxCRZ9fQkXOYkJFBWZCRTRpQkVobEJF
m29CRc5yQkUFdkJFOXlCRWx8QkWff0JFzoJCRQGGQkU0iUJFaIxCRZuPQkXOkkJFAZZCRTSZ
QkVonEJFm59CRc6iQkUSpkJFNKlCRWisQkWfr0JFzrJCRQG2QkU0uUJFaLxCRZu/QkXOwkJF
AcZCRTTJQkVszEJFm89CRc7SQkUF1kJFNNlCRWzcQkWb30JFzuJCRQHmQkU06UJFaOxCRZ/v
QkXS8kJFAfZCRTT5QkVs/EJFm/9CRc4CQ0UFBkNFNAlDRWgMQ0WbD0NF0hJDRQEWQ0U0GUNF
aBxDRZsfQ0XOIkNFASZDRTkpQ0VoLENFpy9DRc4yQ0UBNkNFOTlDRWg8Q0X1P0NFzkJDRQVG
Q0U0SUNFaExDRZtPQ0XSUkNFAVZDRTRZQ0VsXENFm19DRc5iQ0UFZkNFOWlDRWhsQ0Wbb0NF
znJDRQF2Q0U0eUNFaHxDRZt/Q0XOgkNFAYZDRTmJQ0VojENFn49DRc6SQ0UFlkNFNJlDRWic
Q0Wbn0NFzqJDRQGmQ0VZqUNFaKxDRZuvQ0XSskNFAbZDRTS5Q0VovENFn79DRc7CQ0UFxkNF
NMlDRWjMQ0Wfz0NFztJDRQHWQ0U02UNFbNxDRZvfQ0XO4kNFBeZDRTTpQ0WI7ENFn+9DRdLy
Q0UF9kNFNPlDRWj8Q0Wb/0NF0gJERQEGREU0CURFaAxERZsPREXOEkRFARZERTkZREVoHERF
mx9ERc4iREUBJkRFNClERWgsREWbL0RFzjJERQE2REU0OURFaDxERZs/REXSQkRFAUZERTRJ
REVoTERFm09ERc5SREUFVkRFOVlERWhcREWbX0RFzmJERQFmREU0aURFaGxERZtvREXOckRF
BXZERTR5REVofERFm39ERc6CREUBhkRFNIlERWiMREWfj0RFzpJERQGWREU0mURFaJxERZuf
REXOokRFAaZERTSpREVwrERFm69ERc6yREUFtkRFNLlERWi8REWbv0RFzsJERQHGREU5yURF
aMxERZvPREXO0kRFAdZERTTZREVo3ERFm99ERc7iREUB5kRFOelERWjsREWb70RFzvJERQX2
REU0+URFaPxERZ//REXOAkVFAQZFRTQJRUVsDEVFnw9FRc4SRUUBFkVFNBlFRWgcRUWbH0VF
ziJFRQEmRUU5KUVFbCxFRZ8vRUXOMkVFBTZFRTQ5RUVoPEVFmz9FRc5CRUUBRkVFNElFRWhM
RUWbT0VF0lJFRQFWRUU0WUVFaFxFRZtfRUXOYkVFAWZFRTlpRUVobEVFm29FRc5yRUUOdkVF
OXlFRWx8RUWff0VFzoJFRSqGRUU5iUVFbIxFRZuPRUXOkkVFAZZFRTmZRUVonEVFm59FRdKi
RUUFpkVFOalFRWisRUWbr0VF0rJFRQW2RUU0uUVFaLxFRZ+/RUXOwkVFBcZFRTTJRUVozEVF
n89FRc7SRUUK1kVFOdlFRWzcRUWf30VF0uJFRQXmRUU06UVFbOxFRZ/vRUXS8kVFBfZFRTn5
RUVs/EVFr/9FRdICRkUFBkZFOQlGRWwMRkWfD0ZF0hJGRQUWRkU5GUZFbBxGRZ8fRkXSIkZF
BSZGRTkpRkVsLEZFny9GRdIyRkUFNkZFOTlGRWw8RkWfP0ZF0kJGRQVGRkU5SUZFbExGRZ9P
RkXSUkZFBVZGRTlZRkVsXEZFn19GRdJiRkUFZkZFOWlGRWxsRkWfb0ZF0nJGRQV2RkU5eUZF
bHxGRZ9/RkXSgkZFBYZGRTmJRkVojEZFn49GRdKSRkUFlkZFOZlGRWycRkWfn0ZF0qJGRQWm
RkU0qUZFbKxGRZ+vRkXSskZFBbZGRTm5RkVsvEZFn79GRdLCRkUFxkZFOclGRWzMRkWfz0ZF
0tJGRQXWRkU52UZFbNxGRZvfRkXS4kZFBeZGRTnpRkVs7EZFn+9GRdLyRkUF9kZFOflGRWz8
RkWf/0ZF0gJHRQUGR0U5CUdFbAxHRZ8PR0XzEkdFBRZHRTkZR0VsHEdFmx9HRdIiR0UFJkdF
OSlHRWwsR0WfL0dF0jJHRQU2R0U5OUdFbDxHRZs/R0XSQkdFBUZHRVVJR0VsTEdFn09HRdJS
R0UFVkdFOVlHRWxcR0WfX0dF0mJHRQVmR0U5aUdFbGxHRZ9vR0XSckdFBXZHRTl5R0VsfEdF
n39HRdKCR0UFhkdFOYlHRWyMR0Wfj0dF0pJHRQWWR0U5mUdFaJxHRZ+fR0XSokdFAaZHRTmp
R0VsrEdFn69HRdKyR0UFtkdFOblHRWy8R0Wfv0dF0sJHRQXGR0U5yUdFbMxHRZ/PR0XO0kdF
BdZHRTTZR0Vs3EdFn99HRdLiR0UF5kdFOelHRWzsR0Wb70dFzvJHRQX2R0U5+UdFbPxHRZ//
R0XSAkhFBQZIRTkJSEVoDEhFnw9IRdISSEUFFkhFNBlIRWgcSEWfH0hF0iJIRQUmSEU5KUhF
aCxIRZ8vSEXOMkhFBTZIRTk5SEVsPEhFnz9IRdJCSEUFRkhFOUlIRWhMSEWfT0hF0lJIRQVW
SEU0WUhFbFxIRZ9fSEXOYkhFAWZIRTlpSEVsbEhFm29IRc5ySEUFdkhFOXlIRWx8SEWbf0hF
0oJIRQWGSEU5iUhFaIxIRZuPSEXSkkhFBZZIRTmZSEVsnEhF</AssayXData><AssayYData Points="900">czZsP081bD+sTm4/DCRxP53DcT9LVHU/mbR1Px7idj+akHg/j0x5P2iVej/8kns//gN8P1mS
ez81ynw/li98P1DifD/6x30/Mqp+PzHVfj/FBYA/kDl+P6MHfj8WDH8/caZ+Pxa7fz+nzn8/
sjmAP2egfz87gYA/TtZ/Pz4DgD+WPoA/1OZ/P/bUfz/WuX8/Yu9/PwRTgD8FoH8/HieAP3IT
gD8sLIA/TVGAPxmpgD9k7n8/t8h/PyJAgD/QR4A/BDOAP74fgT/2ZIA//DyAPw1tgD/BdoA/
oIR/Py1lgD8eFIA/YG2AP64vgD/NQIA/UsR/P9BzgD961YA/9YSAP6t2gD+WNIA/KuN/Pyo4
gD/wfIA/kGuAP94zgD83KIA/KnKAP68agT8/nIA/rPaAP0atgD+D3IA/rHOAP3/2gD8GP4A/
KOSAP5A6gD8Oun8/l2qAPxLvgD+3MIE/2kiAP4CcgD+mjoA/VNmAP7KYgD9WFoE/NfqAP3hQ
gT+QR4E/w62AP6nggD+QSoA/VKGAPyE3gT94ZoA/xJmAPzXygD+Zz4A/9JCAP/qxgD9yOIA/
VICAPx/lgD/s0YA//MSAP3vHfz/RmYA/cs+APzxMgD9mi4A/IYeAPwDCgD9hroA/IySBP3t5
gD8N44A/qd6AP6lQgT8E44A/RquAP/m6gD8Q5YA/uSiBP+zzgD+UJ4E/BzuBPxVNgD8J3IA/
MB2BP02xgD8F54A/fcOAP0SEgD9mwYE/a86APyXagD/gx4A/eK2AP0AbgT9X84A/vzCBP/un
gD80zYA/HfiAP3dggT/8jIE/1cSAP/ACgT9kpoA/HqyAP7mOgD/TvoA/k/eAPwbQgD/5IIE/
wMOAP8wxgT8mXoE/QFSBPwntgD+dS4E/aiiBP0APgT/h84A/48OAP9b9gD/quoA/4TeBPyBH
gT+EooA/bCqBP79zgD/qaYE/m2aBPyDdgD96CYE/txWBP4TSgD+0NoE/sZuBP7IJgT+S64A/
0UeBPzqRgT+1vIA/khuBPxPQgD8eUIE/3haBP0x1gT86rYA/XeWAPx5pgT/pV4E/58+AP/Vc
gT+mmIE/+0OBP8SngT8mcYE/+8mAP1o6gT+Pq4A/10qBP6ZFgT89O4E/w06BP2KngT+qlIE/
+1iBP00GgT8XgYE/ol6BP1HJgD8+g4E/GWOBPyNMgT9aW4E/F/6AP+IKgT+lX4E/sE+BP90I
gj/FK4E/SDaBP1AbgT8zkoE/+pSBP/gvgT9acoE/v+qAP3SDgT/pmYE/oH6BP5kqgT9wPYE/
XtGBP876gD+lOIE/EXqBP6LzgD80CII/W7+BP48cgj/Pr4E/UZqBPx3YgT9LVYE/ysuBP2nh
gD9MroE/9qiBP625gT9bcIE/77qBP2SDgT87AoI/jWeBP85YgT/uaIE/36SBP5i0gT/dAYI/
emmBPxwdgT9cI4E/vn+BP++ugT9pVoE/fZaBP4PYgT/xtYE/9ImBP26NgT+vWoE/DfCBPzKQ
gT9hqoE/z+iBP3u2gT+H4oE/85WBPxK6gT9l4YE/bIOBP3SxgT+qz4E/nS2BPyCsgT9pnYE/
DQ2CP2WxgT8gkoE/wc6BP1ywgT/feoE/ocKBP2zugT/7XoE/NZmBPxScgT9nQYI/TT+CPx+k
gT81m4E/BriBP87pgT88soE/xHiBPzEPgj9nzoE/s12BP4V7gT8rqIE/JrKBPxPJgT+p3IE/
WJ2BP3wrgj/ShoE/Gp6BP60hgj8dPoE/UJeBPyQKgj+4cIE/yjyCPyligT9hnYE/vQiCP/IT
gj/Gx4E/3+KBP1HagT/kw4E/H22CP1CWgT8h6oE/okiCPzktgj8N1oE/bSiCP/MXgj8YA4I/
BtSBP6m4gT+A/oE/h+WBPzlIgj/iL4I/s92BP/EJgj+G1IE/V32BPzQVgj/2fYI/qq2BP+VL
gj+SK4I/p8WBP75Bgj9XtYE/CmuCP1dwgj+/gII/j1qCPxPFgT+9nIE/YKqBPz+bgT+W7IE/
1mOCPx1Cgj/dz4E/eS+CPwgLgz9CNII/a7iBP5Q5gj8yV4I/KDqCP4/RgT9AFII/312CP4Ou
gT/E7oE/xzqCP+gTgj8MzIE/E/6BP2hAgj8jS4I/lsKCPw+qgj+5PII/2FmCP6/JgT94XoI/
4pmCP8hxgj8GcYI/VO6BPz6rgj+1HII/edOBPzZBgj++hII/+JOCP3x0gj8ZaoI/k3SCP+/S
gT/0KoI/CmWCP2S7gj9r94E/xHiCP/TAgj8H+YE/7V2CPxZggj/sCYI/JWuCP82Wgj+fV4I/
dWSCP1NJgj9kb4I/HfGBP2XCgj8QZII/xl+CP1yPgj89III/WIuCP2LVgj8bdoI/E+OCP1Tm
gj8sdoI/4wqCP0Kpgj+dAYI/XWqCP770gT9YB4M/i02CP3UTgj/XKII/zKOCP7GKgj9d0YI/
7fCCP92egj/ScII/uGWCP+SRgj97tII/XLaCP3Nrgj8HCYM/O9CCP1iagj/dfYI/ynqCP1dz
gj80dYI/krWCP8Ocgj9FGII/cr2CP6qxgj82f4I/B+mCP0O5gj+U8IE/PfiCP1PTgj+R0YI/
GquCP7ewgj8euYI/uzKDPxHQgj/4rYI/yu2CPxLcgj/epII/B1eCP0k8gj/0iII/n6iCP4vP
gj+MDIM/XvaCPy0Jgz+Kv4I/Mh+DP3Z5gj+mHoM/MGaCP4Y+gz8twII/3diCP1lvgj9qT4M/
1wiDP76pgj/e1oI/iDiDP+3Agj/+n4I/cAiDP86ogj+lBIM/1pqDP0Mvgz+69YI/AAyDP8qJ
gz8Y7YI/5NCCP4GGgz/G84I/OvWCP+NVgz8rZ4I/Rg2DPy86gz++E4M/GuSCP8grgz/SGoM/
trGDP6W8gj8d1oI/K8KCP7zdgz/+B4M/zP+CP5adgz8EloM/FCuDP4figj8B9YI/fZqCP1mK
gz9l3YI/2QWDP+HUgj+W4YI/hDGDPy7sgj/yeYM/GTyDP6w5gz8W54I/1UaDP6UVgz9taoM/
ICWDP1Y6gz+wLoM/qnGDPwDIgj+H5YI/fAODP/dTgz+GKIM/cfqCP1dogz+HHoM/kE6DPzxe
gz/qx4M/txyDP+nMgj9MdoM/BSiDP/e6gz/BWIM/eWaDPyd6gz+g34I/ly6DPzGAgz+fLIM/
IoSDP4rLgz9jj4M/nSiDP+esgz+obYM/4cSDP8Pqgj9LBoM/dG6DPycEhD+tcIM/1MyCP2/0
gz/QdYM/mt2DP6rogz9DaYM/tyaDP+bdgz84goM/bSODPyDogz+T8II/JfKDP1Dzgz/gR4M/
Y2iDPziBgz/EAoQ/aVmDP3mjgz9UXIM/BtuDP3hZgz/AfYM/5bSDP5c7gz8xeYM/o9mCP5HC
gz+EwYM/Cc+DPwgJgz9S34M/gWeDP05+gz8bqIM/lXCDP4Wlgz/snYM/ljmDP4q2gz/khoM/
Bo6DP7gXhD+D+IM/CKiDPzDggz9+VoM/K5mDP0DAgz+9X4M/9EqDP2Xegz9EaYM/erWDP/yh
gz8QI4M/1JKDPzXngz98vIM/diiDP0eWgz9UMIQ/w8WDP3Hlgz+S6IM/OT+EP5Pbgz9fvYM/
lyKEP4LJgz/lLYQ/N8WDP2mbgz8lJYQ/E6KDPzIPhD9tIIQ/4ZiDP23cgz/eWYQ/b6eDP4U8
hD/vvoM/BTaEP/EhhD+4/IM/DLGDP56Vgz9ceIM/ThWEP0EEhD9j94M/BXeDP2frgz+SC4Q/
WleEPztwhD9daIQ/Dv6DP+qpgz+fR4Q/cBeEP1e/hD98J4Q/tpyDP4DNgz/CsoQ/vqeDP/5B
hD/oj4M/zhiEPykQhD/I+4M/lxaEP57igz9nsIM/CyGEPxpihD+Z34M/cTuEP/0shD+otYQ/
neeDP5z3hD99uIM/dM6DP94ShD8K84M/jWSEP+0WhD/BboQ/YJyEPyg6hD/zaoQ/0E2EPwvK
hD8COIQ/V4yEP1dPhD+AnIQ/+BWEP0H6gz89JoQ/eOODP+Logz9itoQ//ruDP/KxhD+zCIQ/
vWOEPxw7hD+ULYQ/z3+EPxFKhD/dXYQ/PjyEPyNShD+QkYQ/JNKEP1zPgz8OkYQ/th2EP9z+
gz+9qYQ/zp+EP1h5hD9OioQ/IoGEP/B+hD/i1YQ/FnqEPxy2hD9M7YQ/YEmEPxnOgz9c0YM/
m2uEP7c0hD/9yoQ/llmEP+L9gz9Mq4Q/U1qEPwmOhD90hIQ/RI+EP0xFhD9S/IM/Nx6EPw4l
hD8bH4Q/snyEP289hD/ueIQ/kJWEP/N0hD/zq4Q/9QKFP7CJhD9KbYQ/C4CEP5BghD9uc4Q/
vPqEP1SXhD8Xn4Q//26EP6CVhD+Aq4Q/h9qEP15IhD8ozYQ/9auEP/6nhD9LY4Q/2ISEP/SD
hD88zYQ/MBWFP5SfhD9U1oQ/SYOEPw5ohD/s54Q/JAKFPwSNhD8weoQ/14KEP/jshD/5AYU/
TqKEPxKahD/ld4Q/ZtmEP7GKhD+iroQ/fruEP8/4hD9GkYQ/ISqFP0y4hD9fUIQ/OfqDP/aO
hD8pyIQ/pfiEP6jFhD8o04Q/QiSFP3LbhD9yhIQ/uS6FP5UmhT9z34Q/i/KEP32thD/N6IQ/
LEiFP1VNhT++N4U/CtGEPyb0hD8afYQ/SVuFP5nhhD8PyYQ/tUyEP0aChT8H/4Q/V0SFP1WU
hD+lWIU/SRWFP7S7hD/UAoU/QEuFP/BMhT8o/4Q/pDeFPwfkhD+Y4IQ/X/KEP11ThT848IQ/
s4mEP5pOhT8nB4U/CPaEP9IXhT8+/IQ/uSWFP7jQhD+FPoU/</AssayYData></Step><Step><CommonData><SampleLocation>11</SampleLocation><SampleID></SampleID><SampleGroup></SampleGroup><SampleInfo></SampleInfo><SampleRow>E</SampleRow><SamplePlate>1</SamplePlate><WellType>REGENERATION</WellType><Concentration>-1</Concentration><ConcentrationUnits>µg/ml</ConcentrationUnits><MolarConcentration>-1</MolarConcentration><MolarConcUnits>nM</MolarConcUnits><MolecularWeight>-1</MolecularWeight><Temperature>25</Temperature><StartTime>9074750</StartTime><AssayTime>5</AssayTime></CommonData><FlowRate>1000</FlowRate><StepType>KREGENERATION</StepType><StepName>Regeneration</StepName><StepStatus>OK</StepStatus><ActualTime>5.00005</ActualTime><CycleTime>0.2</CycleTime><AssayXData Points="25">n59IRdKiSEUFpkhFOalIRWisSEWfr0hF0rJIRRK2SEU5uUhFbLxIRZ+/SEXSwkhFBcZIRTXJ
SEVszEhFm89IRdLSSEUF1khFNdlIRWzcSEWf30hF0uJIRQHmSEU56UhFbOxIRQ==</AssayXData><AssayYData Points="25">wBLYv31R+L+aSwPAcAMIwGMtDMCFKA/Au+YRwDohFMBaURbAFK4XwFNZGcBWoxrAgygcwFpi
HcDJeR7Ay8MfwNOcIMDNWCHAmDoiwBL9IsCZ9iPAz2IkwF8FJcCR3SXAMdglwA==</AssayYData></Step><Step><CommonData><SampleLocation>12</SampleLocation><SampleID></SampleID><SampleGroup></SampleGroup><SampleInfo></SampleInfo><SampleRow>E</SampleRow><SamplePlate>1</SamplePlate><WellType>NEUTRALIZATION</WellType><Concentration>-1</Concentration><ConcentrationUnits>µg/ml</ConcentrationUnits><MolarConcentration>-1</MolarConcentration><MolarConcUnits>nM</MolarConcUnits><MolecularWeight>-1</MolecularWeight><Temperature>25</Temperature><StartTime>9090663</StartTime><AssayTime>5</AssayTime></CommonData><FlowRate>1000</FlowRate><StepType>KREGENERATION</StepType><StepName>Regeneration</StepName><StepStatus>OK</StepStatus><ActualTime>4.99907</ActualTime><CycleTime>0.2</CycleTime><AssayXData Points="25">n+9IRc7ySEUB9khFNflIRWj8SEWf/0hFzgJJRQEGSUU1CUlFaAxJRZsPSUXOEklFBRZJRTkZ
SUVoHElFmx9JRdIiSUUFJklFOSlJRWgsSUWbL0lF0jJJRQE2SUU5OUlFaDxJRQ==</AssayXData><AssayYData Points="25">qYMuP7VCKj9GGi8/K7A0P6RBOT/Zhj0/LRJAPxUyRD8ZmEY/7PNIP05pSz89VEw/IrFOP/2f
Tz9hS1A/9ahSP5ApVD8I0VU/PdxVP9JOVz+yS1c/q+hXP5DpWD+Nx1k/CqRaPw==</AssayYData></Step><Step><CommonData><SampleLocation>11</SampleLocation><SampleID></SampleID><SampleGroup></SampleGroup><SampleInfo></SampleInfo><SampleRow>E</SampleRow><SamplePlate>1</SamplePlate><WellType>REGENERATION</WellType><Concentration>-1</Concentration><ConcentrationUnits>µg/ml</ConcentrationUnits><MolarConcentration>-1</MolarConcentration><MolarConcUnits>nM</MolarConcUnits><MolecularWeight>-1</MolecularWeight><Temperature>25</Temperature><StartTime>9106907</StartTime><AssayTime>5</AssayTime></CommonData><FlowRate>1000</FlowRate><StepType>KREGENERATION</StepType><StepName>Regeneration</StepName><StepStatus>OK</StepStatus><ActualTime>4.99907</ActualTime><CycleTime>0.2</CycleTime><AssayXData Points="25">mz9JRcpCSUX9RUlFMUlJRWhMSUWXT0lFylJJRf1VSUUxWUlFaFxJRZdfSUXOYklF/WVJRTFp
SUVkbElFm29JRcpySUUBdklFMXlJRWR8SUWbf0lFzoJJRQGGSUUxiUlFZIxJRQ==</AssayXData><AssayYData Points="25">kNsHwOEGFcC81hnAdd8cwInGHsA9nyDAWt8hwP8GI8BqeyTA4EIlwHk3JsD75ibAE4cnwJET
KMBMtyjA0XopwDhAKsBivSrAy74qwBORK8BjTyzAwyIswMmwLMAi5SzAKOgswA==</AssayYData></Step><Step><CommonData><SampleLocation>12</SampleLocation><SampleID></SampleID><SampleGroup></SampleGroup><SampleInfo></SampleInfo><SampleRow>E</SampleRow><SamplePlate>1</SamplePlate><WellType>NEUTRALIZATION</WellType><Concentration>-1</Concentration><ConcentrationUnits>µg/ml</ConcentrationUnits><MolarConcentration>-1</MolarConcentration><MolarConcUnits>nM</MolarConcUnits><MolecularWeight>-1</MolecularWeight><Temperature>25</Temperature><StartTime>9123010</StartTime><AssayTime>5</AssayTime></CommonData><FlowRate>1000</FlowRate><StepType>KREGENERATION</StepType><StepName>Regeneration</StepName><StepStatus>OK</StepStatus><ActualTime>5.00005</ActualTime><CycleTime>0.2</CycleTime><AssayXData Points="25">l49JRcaSSUX5lUlFLZlJRWScSUWXn0lFxqJJRf2lSUViqUlFZKxJRZevSUXKsklF/bVJRS25
SUVkvElFl79JRcrCSUX5xUlFLclJRWTMSUWXz0lFxtJJRfnVSUUx2UlFZNxJRQ==</AssayXData><AssayYData Points="25">l+sxP4TqKz8YQzE/g6Q2P5MvPD/K6UA/hdhEPzyWRj/K30o/le1MP7L8TT/QSlA/YyRRPyGH
Uz/sL1U/dgBXP4RzVz8fmVg/wi9ZP0fdWj+BMFs/eSldPyRlXT8+I18/VLJePw==</AssayYData></Step><Step><CommonData><SampleLocation>11</SampleLocation><SampleID></SampleID><SampleGroup></SampleGroup><SampleInfo></SampleInfo><SampleRow>E</SampleRow><SamplePlate>1</SamplePlate><WellType>REGENERATION</WellType><Concentration>-1</Concentration><ConcentrationUnits>µg/ml</ConcentrationUnits><MolarConcentration>-1</MolarConcentration><MolarConcUnits>nM</MolarConcUnits><MolecularWeight>-1</MolecularWeight><Temperature>25</Temperature><StartTime>9139095</StartTime><AssayTime>5</AssayTime></CommonData><FlowRate>1000</FlowRate><StepType>KREGENERATION</StepType><StepName>Regeneration</StepName><StepStatus>OK</StepStatus><ActualTime>4.99907</ActualTime><CycleTime>0.2</CycleTime><AssayXData Points="25">l99JRcbiSUX55UlFMelJRWDsSUWT70lFxvJJRfn1SUUt+UlFZPxJRZP/SUXGAkpF/QVKRS0J
SkVgDEpFkw9KRcYSSkUBFkpFoxlKRWAcSkWTH0pFxiJKRQEmSkUtKUpFYCxKRQ==</AssayXData><AssayYData Points="25">O5UJwOcfF8AI3xvA7cgewG34IMDIsSLA3+sjwPUfJcCl+iXAvekmwC+nJ8CYrCjAiw0pwI+Z
KcB0eirAzxorwPMSK8DqWivAKA0swH4yLMCjuSzAG9EswNqVLcDWoi3AgQ0uwA==</AssayYData></Step><Step><CommonData><SampleLocation>12</SampleLocation><SampleID></SampleID><SampleGroup></SampleGroup><SampleInfo></SampleInfo><SampleRow>E</SampleRow><SamplePlate>1</SamplePlate><WellType>NEUTRALIZATION</WellType><Concentration>-1</Concentration><ConcentrationUnits>µg/ml</ConcentrationUnits><MolarConcentration>-1</MolarConcentration><MolarConcUnits>nM</MolarConcUnits><MolecularWeight>-1</MolecularWeight><Temperature>25</Temperature><StartTime>9155164</StartTime><AssayTime>5</AssayTime></CommonData><FlowRate>1000</FlowRate><StepType>KREGENERATION</StepType><StepName>Regeneration</StepName><StepStatus>OK</StepStatus><ActualTime>4.99907</ActualTime><CycleTime>0.2</CycleTime><AssayXData Points="25">ky9KRcIySkX1NUpFKTlKRVw8SkWTP0pFwkJKRfVFSkUpSUpFYExKRY9PSkXCUkpF9VVKRSlZ
SkVcXEpFj19KRcJiSkX5ZUpFLWlKRWBsSkWPb0pFwnJKRfV1SkUteUpFXHxKRQ==</AssayXData><AssayYData Points="25">STg7P78sND85fTo/STs/Pza5Qz9lI0k/aNhLPysETj/2LlE/iSlUP1lKVz8bCVk/Vk5bP0Pj
Wz8Q8l0/9fteP5ysXz+ysGE/fnliP4XhYj92CGQ/6EhmP0zdZj81NGY/TdRnPw==</AssayYData></Step><Step><CommonData><SampleLocation>1</SampleLocation><SampleID></SampleID><SampleGroup></SampleGroup><SampleInfo></SampleInfo><SampleRow>E</SampleRow><SamplePlate>1</SamplePlate><WellType>BUFFER</WellType><Concentration>-1</Concentration><ConcentrationUnits>µg/ml</ConcentrationUnits><MolarConcentration>-1</MolarConcentration><MolarConcUnits>nM</MolarConcUnits><MolecularWeight>-1</MolecularWeight><Temperature>25</Temperature><StartTime>9169990</StartTime><AssayTime>30</AssayTime></CommonData><FlowRate>1000</FlowRate><StepType>BASELINE</StepType><StepName>Baseline</StepName><StepStatus>OK</StepStatus><ActualTime>29.9991</ActualTime><CycleTime>0.2</CycleTime><AssayXData Points="150">j39KRcKCSkX1hUpFKYlKRVyMSkWPj0pFwpJKRfGVSkUpmUpFXJxKRY+fSkXCokpF9aVKRSmp
SkVcrEpFj69KRcKySkX1tUpFJblKRVi8SkWLv0pFwsJKRfXFSkUlyUpFXMxKRY/PSkW+0kpF
9dVKRSnZSkVc3EpFj99KRb7iSkX15UpFJelKRVjsSkWL70pFwvJKRfX1SkUp+UpFXPxKRY//
SkXCAktF8QVLRSkJS0VcDEtFjw9LRcISS0X1FUtFKRlLRVwcS0WPH0tFwiJLRfUlS0UpKUtF
XCxLRY8vS0XCMktF9TVLRSk5S0VcPEtFiz9LRcJCS0X1RUtFKUlLRVxMS0WPT0tFwlJLRfVV
S0UpWUtFXFxLRY9fS0XCYktF9WVLRSlpS0VYbEtFj29LRcJyS0XxdUtFJXlLRVx8S0WPf0tF
woJLRfWFS0UpiUtFWIxLRY+PS0XCkktF9ZVLRSmZS0VcnEtFj59LRcKiS0XxpUtFKalLRVys
S0WPr0tFwrJLRfG1S0UpuUtFXLxLRY+/S0W+wktF8cVLRSnJS0VczEtFi89LRcLSS0Xx1UtF
JdlLRVzcS0WP30tFwuJLRfXlS0Up6UtFXOxLRY/vS0XC8ktF9fVLRSn5S0Vc/EtFi/9LRcIC
TEXxBUxFKQlMRVwMTEWLD0xFvhJMRfUVTEUpGUxFWBxMRYsfTEXCIkxF8SVMRSkpTEVYLExF
iy9MRcIyTEX1NUxFKTlMRVw8TEWPP0xFwkJMRfVFTEUpSUxFXExMRYtPTEXCUkxF9VVMRSlZ
TEVYXExF</AssayXData><AssayYData Points="150">1btqPwP1aT9Icmk/2sFrP9MDbD+8+Gs/xQ5rP+ojbT+wjm0/anFtP40ebT93e20/JIJtP9Ks
bj8jxm0/eFdwP6q9bz/2pG4/GRxuP3EWcD/DB3A/i0BwP356cD+Aw3A/c+1vP7D3cT/lnnA/
D1tyP7pxcj/CrnI/oXpyP3mncj/QY3I/uGdyP77EcT+eznI/wZRyPwtQcz/BInQ/oHd0P62h
cz8WpHQ/ZBF0P5KIcz/uDXY/Iw91P0qOdT+74HQ/5150P+rEdT+P/XU/LQF2P0MydT+e1HY/
4ON1P6yQdT9OhHY/Wix2P9aCdz+ihHY/tdV2Py/ndz+GAng/yhx4P4qFeD+yPHg/RnN3Pz3p
dz+gaHk/sCB5PzOfeT9Dhng/cxV5P9K7eD+u3ng/Akp4Pxj6eT91k3k/JYN5P6OSej+yDXo/
kEF7P4DHeT/2RXk/Kzx6P93hez8enno/v4B7Px+Jej+SBns/HCZ8PxIQez+r8Xs/1YF7P9ci
ez+F/ns/nU17P2SQfT/8BXw/3298PxmFfD+ujnw/nhp8P6eXfT/gsHw/gm58P2BIfT+tlnw/
T7R9PyysfT9IpH0/S7N9PxzZfT/izn0/AN58PzJafT/7zH0//Gx+PxwOfj9HPn4/xtx9P/DC
fj/QWn4/Fsx+PyS3fj9fyH4/FZF+P2uSfz/zs30/6cl/P+aAfj+wpX4/duZ/P5bCfj9olX8/
sweAPwZhgD9Pdn8/Ox2AP8sLgD+0g4A/qlyAP+X+fz8sI4A/2oOAPyM6gT/shoA/RnWAP6WB
gD/ZPoA/</AssayYData></Step><Step><CommonData><SampleLocation>1</SampleLocation><SampleID></SampleID><SampleGroup></SampleGroup><SampleInfo></SampleInfo><SampleRow>E</SampleRow><SamplePlate>1</SamplePlate><WellType>BUFFER</WellType><Concentration>-1</Concentration><ConcentrationUnits>µg/ml</ConcentrationUnits><MolarConcentration>-1</MolarConcentration><MolarConcUnits>nM</MolarConcUnits><MolecularWeight>-1</MolecularWeight><Temperature>25</Temperature><StartTime>9200989</StartTime><AssayTime>80</AssayTime></CommonData><FlowRate>600</FlowRate><StepType>LOADING</StepType><StepName>Loading</StepName><StepStatus>OK</StepStatus><ActualTime>80</ActualTime><CycleTime>0.2</CycleTime><AssayXData Points="400">i19MRb5iTEXtZUxFIWlMRVRsTEWHb0xFunJMRe11TEUheUxFVHxMRYt/TEW6gkxF8YVMRSGJ
TEVUjExFh49MRb6STEXtlUxFIZlMRVicTEWLn0xFuqJMRfGlTEUhqUxFWKxMRYuvTEW6skxF
7bVMRSG5TEVYvExFh79MRb7CTEXxxUxFJclMRVTMTEWHz0xFutJMRe3VTEUh2UxFVNxMRYff
TEW+4kxF7eVMRSHpTEVU7ExFh+9MRb7yTEXt9UxFIflMRVj8TEWH/0xFugJNRe0FTUUhCU1F
VAxNRYcPTUW+Ek1F7RVNRSEZTUVUHE1Fhx9NRboiTUXxJU1FJSlNRVQsTUWHL01FujJNRe01
TUUhOU1FWDxNRYc/TUW6Qk1F7UVNRSVJTUVYTE1Fh09NRbpSTUXtVU1FJVlNRVRcTUWLX01F
vmJNRe1lTUUhaU1FVGxNRYdvTUW+ck1F7XVNRSV5TUVUfE1Fh39NRbqCTUXthU1FIYlNRViM
TUWHj01FupJNRe2VTUUhmU1FVJxNRcCfTUW6ok1F7aVNRSGpTUVUrE1Fh69NRbqyTUXxtU1F
JblNRVS8TUWHv01FusJNRfHFTUUhyU1FVMxNRYfPTUW60k1F7dVNRSXZTUVY3E1Fh99NRbri
TUXt5U1FJelNRVjsTUWH701FuvJNRe31TUUl+U1FVPxNRYv/TUW6Ak5F7QVORSEJTkVUDE5F
iw9ORboSTkXtFU5FIRlORVgcTkWHH05FuiJORe0lTkUlKU5FVCxORYsvTkW6Mk5F7TVORSU5
TkVUPE5Fhz9ORbpCTkXtRU5FIUlORVRMTkWHT05FulJORe1VTkUhWU5FgVxORYdfTkW6Yk5F
7WVORSBpTkVUbE5Fh29ORb5yTkXtdU5FIHlORVR8TkWLf05FuoJORe2FTkUgiU5FVIxORYuP
TkW6kk5F7ZVORSCZTkVUnE5Fh59ORbqiTkX2pU5FIKlORVSsTkWHr05FurJORe21TkUguU5F
VLxORYe/TkW6wk5F7cVORSDJTkVUzE5Fh89ORbrSTkXx1U5FINlORVjcTkWH305FVuNORe3l
TkUg6U5FWOxORYfvTkW68k5F8fVORSD5TkVU/E5Fi/9ORboCT0XtBU9FIAlPRVgMT0WHD09F
uhJPRe0VT0UgGU9FWBxPRYcfT0W+Ik9F7SVPRSApT0VYLE9Fiy9PRboyT0XtNU9FIDlPRVQ8
T0WHP09FukJPRe1FT0UgSU9FVExPRYdPT0W+Uk9F8VVPRSBZT0VUXE9Fh19PRb5iT0XxZU9F
JWlPRaJsT0WPb09FunJPRfZ1T0UleU9FWHxPRYt/T0W+gk9F8YVPRSWJT0VYjE9Fi49PRb6S
T0XtlU9FJZlPRVicT0WLn09FvqJPRfGlT0UgqU9FWKxPRYuvT0W+sk9F8bVPRSW5T0VYvE9F
i79PRb7CT0XxxU9FJclPRVjMT0WLz09FvtJPRfbVT0Ul2U9FWNxPRYvfT0W+4k9F8eVPRSXp
T0VY7E9Fi+9PRb7yT0UW9k9FJflPRVj8T0WL/09FvgJQRS8GUEUlCVBFWAxQRYsPUEW+ElBF
8RVQRS0ZUEVYHFBFix9QRb4iUEXxJVBFJSlQRVgsUEWLL1BFvjJQRfE1UEUlOVBFWDxQRYs/
UEW+QlBF7UVQRSVJUEVYTFBFi09QRb5SUEXxVVBFJVlQRVhcUEWPX1BFvmJQRfFlUEUlaVBF
WGxQRYtvUEW+clBF8XVQRSV5UEVYfFBFi39QRb6CUEXxhVBFJYlQRViMUEWkj1BFvpJQRfGV
UEUlmVBFWJxQRYufUEW+olBF8aVQRSWpUEVYrFBFi69QRb6yUEXttVBFJblQRVi8UEWLv1BF
vsJQRfHFUEUlyVBFWMxQRYvPUEW+0lBF8dVQRSXZUEVY3FBFi99QRb7iUEXx5VBFJelQRVjs
UEWH71BFvvJQRfH1UEUl+VBFWPxQRYv/UEW+AlFF8QVRRSUJUUVYDFFFiw9RRb4SUUXxFVFF
JRlRRVgcUUWLH1FFviJRRe0lUUUlKVFFWCxRRYsvUUW+MlFF8TVRRSU5UUVYPFFFhz9RRbpC
UUXxRVFFJUlRRTVNUUWRUFFFDFNRRfFVUUUlWVFFWFxRRQ==</AssayXData><AssayYData Points="400">C5CAPwLAgD9B64A/lmaBP2DlgD/nSYE/QxuBP+ZRgT/OiIE/W0OBP/A6gT9gE4E/qHKBP4px
gT+eO4E/YhqBP8JUgT/Rf4E/mISBPy/pgT+V24E/NMKBPyjygT+OK4I/CwaCPzpCgT9/G4I/
irCBP4gqgj/GEYI/kd6BP0rygT8kO4I/IViCP+bfgT8XNoI/yeGBP3sPgj/5YYI/76mCP+Vj
gj/UkII/os+CPxNfgj+RyYI/5fGBP/tPgj/GXYI/NGGCP4nUgT8om4I/UOuBP9mmgj9ZkoI/
QjiDP7MFgz/ey4I/eJqCP3QQgj8bU4M/T8qCPwTrgj+oPIM/XAiDP7Rmgz/cUYM/2tWCP2y6
gj8fBIM/+ZuDPxRHgz/lZYM/NCiDP/L3gj9WbIM/QN2DPwvPgz8eKIM/9zGDP1Qngz9BqoM/
0kaEP36Fgz/y34M/z9yDP+Kmgz+wpoM/MHqDP1l+gz92LYM/wP2DP4Lygz9yDoQ/ycWDP7hO
gz8z/IM/RCuEP/AghD8np4Q/+q6DPzEzhD/hnoM/CGiEP5A0hD/7uoM/bhSEP1UvhD8iTYQ/
d1CDPxCShD+hMoQ/HD6EP0U1hD+yJIQ/SzKEP5jkhD/ckYQ/nnaEPy1hhD9NYoQ/SjyEP8Vf
hD9E9IM/hIaEPyIhhT+froQ/5eWEP/dAhD9IRoQ/TUmFPz7HhD8Br4Q/Hh+EPwjbhD+XgIQ/
pWSFP0OahD+M7oQ/tmuFP5kDhT8CSIU/1BGFP3rDhD/c34Q/AzyFP5pEhT8NhoU/D+6EP2M6
hT/DL4U/ZGCFP90jhT+JaYU/PfKEP16+hD+HPYU/xhqFPzfhhD/mT4U/rFCFP6dkhT9StoU/
3YSFP5A+hT/AMoU/8uiFP3Fihj81koU/9KSFPxsshj9YHoY/Q5CFPzq1hT8mKoY/c6GFP3gO
hj81d4U/4Q2GP1d6hT+R9IU/4/KFP20Lhj86M4Y/M6KFP77ahT/QzoU/XM2FPywshj86PoY/
0imGP09thj+nuoU/jy+GP+Flhj+EiYY/DIOGP5wFhj/Tf4Y/5LeGP/42hj84O4Y/DmOGP9/n
hT9NR4Y/BE2GP4BMhj8VRIY/we+GP75Uhj/KUYY/VGeGP1mhhj9X3IY/LtGGP+lchj9EaIY/
CQGHP6UWhz9Xm4Y/EGSGPxjBhj+YwIY/+OGGP4Cyhj+Lz4Y/5vmGP0iHhj9+5oY/7p2GP5nJ
hj9/Woc/pqeGP7q0hj/pkYc/Me2GP6MFhz8rTYc/WwOHP5whhz8YT4c/aZOGP3QRhz+xZoc/
gumGP65fhz8hPIc/Ro2HP53qhj9n6oY/d1+HPyvzhj/OJYc/wE+HPxQihz/8+4Y/vCCHP59+
hz8sX4c/+0eHPxmChz/Cn4c/qRaIP1IFiD/4c4c/g+iHP7zuhz/QHIg/R4aHP2cYhz+bqIc/
IumHPyAOiD/Oz4c/OMyHP7CIhz8yA4g/5eKHPx6ehz+LpIc/Nl2HP8rthz8b6Ic/E6iHP4Op
hz/8iYc/96GHP80SiD+HQYg/xtuHP/MBiD/2tYc//y6IP+3thz8MPog/Fy+IPwLXhz97IIg/
EByIP/2lhz9YOog/sGWIP/Xvhz8O9oc/4DaIP8k6iD8aNog/MpeIP27miD9knIg/ekCIP0lL
iD8F7Ic/7H2IP5ZwiD8kjYg/AziIP3v1hz+gKYg/sXOIPxAEiD+T0Yg/72CIP/6OiD9DMYg/
2G6IP0uyiD/tyIg/HFOIP2ERiD+Nn4g/h8+IP6jfiD8iYog/tMWIP+DiiD+k14g/DgWJPyH3
iD+8WIk/P5OIP1uviD87PIk/NP2IPynOiD+fGok/5ESJPwbeiD+wdog/zdaIPy27iD+jP4k/
BNyIP6wtiT9ve4k/3+aIP9zGiD+mMok/pRaJP+kjiD/VmIk/YYKJP+A3iT+544g/uUOJP74D
iT81aYk/V5eJP+x7iT/FS4k/hTyJPziYiT8pk4k/cAWJP6wtij+qdok/s0GJP0Eiij8h+ok/
HAWJP1xciT/nA4o/0qKJP1g0iT/384g/lsmJP1ttiT+8QIo/VnqJP8jDiT+QbYk/p4SJP3jt
iT9XI4o/OW2KP+yXiT8DPIk/cX+JP/XMiT8IfIk/z6mJPw==</AssayYData></Step><Step><CommonData><SampleLocation>1</SampleLocation><SampleID></SampleID><SampleGroup></SampleGroup><SampleInfo></SampleInfo><SampleRow>E</SampleRow><SamplePlate>1</SamplePlate><WellType>BUFFER</WellType><Concentration>-1</Concentration><ConcentrationUnits>µg/ml</ConcentrationUnits><MolarConcentration>-1</MolarConcentration><MolarConcUnits>nM</MolarConcUnits><MolecularWeight>-1</MolecularWeight><Temperature>25</Temperature><StartTime>9281906</StartTime><AssayTime>30</AssayTime></CommonData><FlowRate>1000</FlowRate><StepType>BASELINE</StepType><StepName>Baseline</StepName><StepStatus>OK</StepStatus><ActualTime>30</ActualTime><CycleTime>0.2</CycleTime><AssayXData Points="150">i19RRbpiUUXxZVFFIWlRRVRsUUWLb1FFunJRRe11UUUheVFFVHxRRYd/UUW+glFFDoZRRSWJ
UUVYjFFFi49RRbqSUUXtlVFFIZlRRVScUUWHn1FFuqJRRfGlUUUpqVFFWKxRRYevUUW+slFF
7bVRRSm5UUVUvFFFh79RRbrCUUXxxVFFIclRRVTMUUWLz1FFvtJRRfHVUUUp2VFFWNxRRYvf
UUW+4lFF7eVRRSHpUUVY7FFFi+9RRb7yUUXx9VFFJflRRVj8UUWH/1FFvgJSRfEFUkUlCVJF
WAxSRYcPUkXKElJF8RVSRSUZUkVYHFJFix9SRb4iUkXxJVJFJSlSRVgsUkWLL1JFvjJSRfE1
UkU5OVJFWDxSRYs/UkW+QlJF8UVSRSVJUkVYTFJFi09SRb5SUkXxVVJFJVlSRVhcUkWLX1JF
02JSRfFlUkUlaVJFWGxSRYtvUkW+clJF8XVSRSV5UkVYfFJFi39SRb6CUkXxhVJFJYlSRViM
UkWbj1JFvpJSRfGVUkUlmVJFWJxSRYufUkW+olJF8aVSRSWpUkVYrFJFi69SRb6yUkXxtVJF
JblSRVi8UkWLv1JFvsJSRfHFUkUlyVJFWMxSRYvPUkW+0lJF8dVSRSXZUkVY3FJFi99SRb7i
UkXt5VJFJelSRX3sUkWL71JFvvJSRfH1UkUl+VJFWPxSRYv/UkW+AlNF8QVTRSUJU0VgDFNF
iw9TRb4SU0XxFVNFJRlTRVgcU0WLH1NFviJTRfElU0UlKVNFWCxTRYsvU0W6MlNF7TVTRSU5
U0VYPFNF</AssayXData><AssayYData Points="150">eeyJPwkDij91kYo/TfqJPxZGij+cgok/S6SJP1/uiT/G9Yk/PzKKP/WkiT/k6ok/e5CJP0fa
iT9QIIo/1DmKP//Lij8PAoo/JhCKP2OEij98NIo/NrSJP72ciT99hIk/bYGKP8ITij9Pc4o/
V5OKP1aIij9KXIo/PDWKPzh8ij8oH4o/ZouJP8PjiT+GDYo/kOqJPy9/ij8YwYo/rMOKP9EI
iz+OWoo/0ZWKP0P/iT9Ay4o/AW2KP0ODij89dYo/6LWKPy9uij/XTYo/arCKP/ssij+phIo/
P4KKP/H+ij9eVoo/YdWKP1oiiz/2moo/x2KKPzASiz8tzoo/xvKKP2iYij+XZIo/gOaKP1uE
ij8anIo/7GeLP6+Bij8QH4s/osWKP77Mij8+Hos/efGKPy6Oij90Kos/A7aKPwrsij9aB4s/
jU2LPyLlij+ydos/Ui+LPySeij/mMos/6f2KPw0Iiz+7joo/B3WLP8Akiz+S6oo/sT2LP9Am
iz9OSYs/ml+LP564ij8rc4s/rW2LP2g+iz+AyYo/0nKLP6/Riz+tiYs/mrKLP4MSiz+BXYs/
Jo6LP1NQiz/ZMYs/o2mLPwwoiz/3yYs/hheLP8Zgiz9UjIs/IouLP/DNiz8YpYs/ulqLP59m
iz8il4s/bN2LPyKfiz+sdIs/UGKLP+Fxiz8OuIs/sn6LP/tBjD9loos/7JWLP3XWiz9AK4w/
2PSLP9isiz9qlIs/cbaLPxAgjD+3aYs/UseLP4fciz9q2Ys/tA6MP9+2iz80qos/BCaMPzw9
jD8UeYw/</AssayYData></Step><Step><CommonData><SampleLocation>10</SampleLocation><SampleID>BG505 T332N SOSIP</SampleID><SampleGroup></SampleGroup><SampleInfo></SampleInfo><SampleRow>E</SampleRow><SamplePlate>1</SamplePlate><WellType>KSAMPLE</WellType><Concentration>-1</Concentration><ConcentrationUnits>µg/ml</ConcentrationUnits><MolarConcentration>31.25</MolarConcentration><MolarConcUnits>nM</MolarConcUnits><MolecularWeight>-1</MolecularWeight><Temperature>25</Temperature><StartTime>9320747</StartTime><AssayTime>180</AssayTime></CommonData><FlowRate>600</FlowRate><StepType>ASSOC</StepType><StepName>Association</StepName><StepStatus>OK</StepStatus><ActualTime>180</ActualTime><CycleTime>0.2</CycleTime><AssayXData Points="900">iz9TRbpCU0XtRVNFJUlTRVhMU0WLT1NFMVNTRfFVU0UlWVNFWFxTRYtfU0W+YlNF8WVTRSVp
U0VYbFNFi29TRb5yU0XxdVNFJXlTRVh8U0WLf1NFvoJTRTuGU0UliVNFWIxTRYuPU0W+klNF
7ZVTRSWZU0VYnFNFi59TRb6iU0XxpVNFJalTRVisU0WLr1NFvrJTRfG1U0UluVNFWLxTRYe/
U0W+wlNF7cVTRSXJU0VUzFNFi89TRb7SU0Xx1VNFJdlTRVTcU0WH31NFvuJTRfHlU0Ul6VNF
WOxTRYvvU0W+8lNF8fVTRSX5U0Vk/FNFh/9TRb4CVEXxBVRFIQlURVgMVEWHD1RFvhJURfEV
VEUlGVRFWBxURYsfVEW+IlRF8SVURSUpVEVULFRFiy9URb4yVEXxNVRFJTlURVg8VEWLP1RF
vkJURfFFVEUlSVRFWExURYtPVEW+UlRF8VVURSFZVEVYXFRFi19URbpiVEXxZVRFJWlURVhs
VEWLb1RFvnJURe11VEUleVRFWHxURYt/VEW6glRF8YVURSWJVEVYjFRFi49URbqSVEXxlVRF
JZlURVicVEWLn1RFvqJURfGlVEUhqVRFWKxURYuvVEW+slRF8bVURSW5VEVYvFRFi79URb7C
VEXxxVRFIclURVjMVEWLz1RFutJURfHVVEUh2VRFWNxURYffVEW+4lRF8eVURSHpVEVY7FRF
i+9URb7yVEXx9VRFJflURVj8VEWL/1RFvgJVRfEFVUUlCVVFWAxVRYsPVUW6ElVF7RVVRSUZ
VUVYHFVFix9VRb4iVUXxJVVFJSlVRVgsVUWfL1VFvjJVRfE1VUUlOVVFWDxVRYs/VUW+QlVF
7UVVRSVJVUVYTFVFi09VRb5SVUXxVVVFJVlVRVhcVUWLX1VFvmJVRe1lVUUlaVVFWGxVRYdv
VUW+clVF8XVVRSV5VUVUfFVFi39VRb6CVUXxhVVFJYlVRVSMVUWHj1VFvpJVRfGVVUUlmVVF
VJxVRYefVUW+olVFM6ZVRSWpVUVUrFVFh69VRb6yVUXxtVVFJblVRVi8VUWLv1VFvsJVRe3F
VUUlyVVFVMxVRYvPVUW+0lVF7dVVRSXZVUVY3FVFh99VRbriVUXx5VVFIOlVRVjsVUWL71VF
uvJVRe31VUUl+VVFVPxVRYf/VUW6AlZF7QVWRSUJVkVYDFZFiw9WRboSVkXtFVZFJRlWRVgc
VkWPH1ZFviJWRfElVkUgKVZFWCxWRYcvVkW+MlZF7TVWRSA5VkVUPFZFmz9WRb5CVkXxRVZF
JUlWRVRMVkWHT1ZFvlJWRfFVVkUlWVZFWFxWRYtfVkW6YlZF8WVWRSVpVkVYbFZFi29WRb5y
VkXtdVZFIHlWRVh8VkWHf1ZFuoJWRfGFVkUliVZFVIxWRYuPVkW+klZF7ZVWRSWZVkVUnFZF
i59WRb6iVkXtpVZFOalWRVSsVkWLr1ZFvrJWRfG1VkUluVZFWLxWRYe/VkW+wlZF8cVWRSXJ
VkVYzFZFh89WRb7SVkXx1VZFINlWRVjcVkWH31ZFz+JWRe3lVkUl6VZFWOxWRYfvVkW+8lZF
7fVWRSX5VkVY/FZFh/9WRboCV0XxBVdFIAlXRVQMV0WHD1dFuhJXRfEVV0UgGVdFWBxXRYcf
V0W+IldF8SVXRSApV0VULFdFhy9XRb4yV0XtNVdFJTlXRVQ8V0WHP1dFukJXRfFFV0UlSVdF
VExXRYdPV0W+UldF7VVXRSVZV0VYXFdFh19XRRxjV0XxZVdFJWlXRVhsV0WHb1dFvnJXRe11
V0UleVdFWHxXRYd/V0W+gldF8YVXRSCJV0VYjFdFi49XRbqSV0XxlVdFIJlXRVScV0WHn1dF
uqJXRe2lV0UgqVdFVKxXRYevV0W6sldF9rVXRSW5V0VYvFdFi79XRbrCV0XxxVdFJclXRVTM
V0WHz1dFvtJXRe3VV0Ul2VdFWNxXRYvfV0W+4ldF7eVXRSDpV0Vo7FdFh+9XRb7yV0Xt9VdF
IPlXRVT8V0WH/1dFugJYRe0FWEUgCVhFWAxYRYcPWEW+ElhF8RVYRSAZWEVUHFhFix9YRboi
WEXtJVhFIClYRVgsWEWHL1hFujJYRfE1WEUgOVhFVDxYRYc/WEW6QlhF8UVYRSBJWEVYTFhF
i09YRbpSWEXxVVhFIFlYRVRcWEWLX1hFvmJYRe1lWEUgaVhFVGxYRYtvWEW+clhF7XVYRSV5
WEVYfFhFh39YRbqCWEXthVhFJYlYRVSMWEWHj1hFupJYRe2VWEUgmVhFVJxYRYefWEW6olhF
7aVYRSWpWEVUrFhFpK9YRbqyWEXttVhFILlYRVi8WEWHv1hFusJYRfHFWEUgyVhFWMxYRYfP
WEW60lhF7dVYRSXZWEVU3FhFh99YRbriWEXx5VhFJelYRVTsWEWH71hFuvJYRfH1WEUg+VhF
WPxYRYf/WEW6AllF8QVZRSUJWUVUDFlFhw9ZRboSWUXtFVlFJRlZRVQcWUX2H1lFviJZRfEl
WUUgKVlFVCxZRbwvWUW6MllFEjZZRSA5WUVUPFlFiz9ZRbpCWUXtRVlFIElZRVhMWUWHT1lF
ulJZRe1VWUU5WVlFVFxZRYtfWUW6YllF7WVZRSVpWUVUbFlFi29ZRb5yWUXtdVlFIHlZRVR8
WUWHf1lFuoJZRe2FWUUgiVlFWIxZRYuPWUW6kllF7ZVZRSCZWUVUnFlFh59ZRbqiWUXtpVlF
IKlZRVSsWUWHr1lFvrJZRfG1WUUluVlFWLxZRbi/WUW+wllF7cVZRSDJWUVUzFlFh89ZRbrS
WUXt1VlFINlZRVTcWUWL31lFuuJZRe3lWUUg6VlFVOxZRYvvWUW68llF7fVZRSX5WUVU/FlF
i/9ZRb4CWkXxBVpFJQlaRVgMWkWHD1pFuhJaRfEVWkUgGVpFiRxaRYcfWkXjIlpF7SVaRSUp
WkVYLFpFhy9aRb4yWkXtNVpFIDlaRVQ8WkWHP1pFvkJaRe1FWkUgSVpFVExaRYdPWkW+UlpF
7VVaRSBZWkVUXFpFh19aRb5iWkXtZVpFIGlaRVRsWkWHb1pFvnJaRfF1WkUgeVpFWHxaRYd/
WkW6glpF7YVaRSWJWkVUjFpFh49aRbqSWkXtlVpFIJlaRVScWkWHn1pFuqJaRe2lWkUgqVpF
WKxaRYevWkW6slpF7bVaRSC5WkVUvFpFh79aRbrCWkXtxVpFIMlaRVjMWkWHz1pFutJaRe3V
WkUg2VpFVNxaRYffWkW64lpF7eVaRSXpWkVY7FpFh+9aRbryWkXt9VpFJflaRVj8WkWH/1pF
6wJbRfEFW0UgCVtFVAxbRYcPW0W6EltF7RVbRSAZW0VUHFtFhx9bRboiW0XtJVtFIClbRVQs
W0WHL1tFvjJbRe01W0UgOVtFVDxbRYc/W0W+QltF7UVbRSBJW0VUTFtFh09bRbpSW0XxVVtF
IFlbRVhcW0WHX1tFumJbRfFlW0UgaVtFWGxbRYdvW0W6cltF7XVbRSB5W0VUfFtFh39bRb6C
W0XthVtFIIlbRVSMW0WHj1tFupJbRfGVW0UgmVtFWJxbRYufW0W6oltF7aVbRSCpW0VYrFtF
h69bRbqyW0XttVtFILlbRVS8W0WHv1tFvsJbRe3FW0UgyVtFWMxbRYfPW0W60ltF7dVbRSDZ
W0VU3FtFh99bRbriW0Xx5VtFIOlbRVTsW0WL71tFvvJbRe31W0Ug+VtFVPxbRYf/W0W+AlxF
EgZcRSAJXEVYDFxFhw9cRboSXEXtFVxFJRlcRVgcXEWHH1xFviJcRfElXEUgKVxFWCxcRYsv
XEW6MlxF8TVcRSU5XEVYPFxFhz9cRb5CXEXxRVxFJUlcRVRMXEWLT1xFulJcRe1VXEUgWVxF
VFxcRYtfXEW+YlxF8WVcRSVpXEVYbFxFi29cRc9yXEXtdVxFJXlcRVh8XEXRf1xFvoJcRfaF
XEUliVxFWIxcRZePXEW+klxF8ZVcRSWZXEVYnFxFi59cRb6iXEXxpVxFJalcRVisXEWLr1xF
vrJcRfG1XEUluVxFWLxcRYu/XEW+wlxF8cVcRSXJXEVYzFxFi89cRb7SXEXx1VxFJdlcRVjc
XEWL31xFvuJcRfHlXEUl6VxFWOxcRYvvXEW+8lxF8fVcRSX5XEVY/FxFi/9cRb4CXUXxBV1F
JQldRVgMXUWLD11FvhJdRfEVXUVOGV1FWBxdRYsfXUW+Il1F8SVdRSUpXUVYLF1Fiy9dRb4y
XUXxNV1FJTldRVg8XUWLP11FvkJdRfFFXUUlSV1FWExdRYtPXUW+Ul1F8VVdRSVZXUVYXF1F
i19dRb5iXUXxZV1FIGldRVhsXUWLb11FvnJdRfF1XUUleV1FWHxdRYt/XUW+gl1F8YVdRSWJ
XUVYjF1Fi49dRb6SXUXxlV1FJZldRVicXUWLn11F36JdRfGlXUU5qV1FWKxdRYuvXUW+sl1F
8bVdRSW5XUVYvF1Fi79dRb7CXUXxxV1FJcldRVjMXUWLz11FvtJdRfHVXUUl2V1FWNxdRYff
XUW+4l1F8eVdRSXpXUVY7F1Fi+9dRb7yXUXx9V1FJfldRVT8XUWL/11FugJeRe0FXkUgCV5F
VAxeRYsPXkW6El5F8RVeRSAZXkVYHF5Fix9eRb4iXkXxJV5FICleRVgsXkWLL15FvjJeRfE1
XkUlOV5FWDxeRYs/XkW+Ql5F8UVeRSBJXkVcTF5Fi09eRb5SXkXxVV5FIFleRVhcXkWLX15F
vmJeRfFlXkUlaV5FWGxeRYtvXkW+cl5F8XVeRSV5XkVYfF5F</AssayXData><AssayYData Points="900">2ziMP4aJiz+QkYo/b12JPxoviT/5ZIg/ySSHP8pPhz9xn4Y/EV2GP0xchj8V5YU/hBaFP1Sv
hD/BsIQ/ofeEP92ehD/droU/9bqEP4RnhT+noYQ/kr+EP1SfhD/rw4Q/KbaEP5JfhD8GToQ/
aoKEP0/HhD9IO4Q/AbyEP56vhD8fJIQ/s7SEP2dLhD/wPYQ/Zi6EP6nohD/FvYM/rgeFP1mh
hD/TO4U/qPGEP068hD+aHIU/MseEP6MChT8sm4Q/xYiEP1mmhD/eqIQ/z6GEP/cPhT8XAYU/
PsiEPytAhT/M4YQ/mLqEP2JRhT+dioQ/MkiFPwXmhD+VyoQ/zfGEPxRShT/CLYU/+TqFP1Ue
hT9pf4U/1VGFP7pHhT9lcYU/VmiFP/BThT+n9IQ/HUeFP7b4hD+2Q4U/mKqFP/VdhT+aP4U/
t1CFP9k/hT+NAIU/eQ2FP8oMhT+PfYU/3FyFP/VchT8jWoU/HFqFP4lIhT8ecYU/oYSFP8ro
hT+adYU/n36FP+2MhT/Vg4U/bZiFP7+rhT8ayoU/5FGFP6wPhT+5yoU/B4yFPw7ZhT/XV4U/
Ix6FPy+ghT/ug4U/uamFP768hT+gw4U/FR6GP13hhT/TxIU/iRiGP/JphT+vcoU/OVGFP4aF
hT8eB4Y/qDeGP0vIhT9DGIY/iG+GP9D6hT9afoU/rlCGP5nRhT/7OIU/SqqFP4wXhj+PsYU/
QTCGP8Kuhj9IvoU/zxCGP1URhj/LSIY/3ECGP5tThj9OEIY/XBiGPz0Yhj8/qoY/BDmGP8WD
hj8zKIY/pVCGP5q1hT9B+oU/riSGP/j8hT+qDYY/1TGGPxoShj9CJoY/OSaGP+SRhj+ktoU/
xweGP/TJhT/EdIY/82eGP90Ohj/n3YY/EGqGP2NNhj9MMoY/Cl6GP0vChj+YcoY/A9yGP2po
hj+nRIY/w0CGP3gYhj9/JoY/TBuGP6xthj/LdoY/+N6GPzf9hT/ImYY/3rmGP7Aihj9Z1oY/
pBaHPyhGhj9QxoY/icOGP7+Shj89/oU/2l+GP/B1hj+CIIY//ZiGP8xOhj8iwoY/e06GP7Uh
hj/nhYY/6tqGPxOLhj9QnYY/OhuHP5vMhj//M4Y/uoGHPxXRhj+voYY/3GuGP/2Ahj9sZoY/
/b2GP3Rvhz/BC4c/r4qGP93zhj81VYc/vraGP5k3hz+v9oY/fO2GP2qxhj/5jYY/LxSHPyB8
hj9ixoY/hwSHP506hj+5soY/zTuHP4i3hj+ed4Y/zBSHP6yahj9wxYY/QBCHP/Jthz8iG4c/
GdyGP1Ulhz94IYc/YUmHPx8fhz8+Yoc/kPCGP0+9hz9QPIc/saCHP1Yyhz+Q8oY/D5uHP9ye
hz8HF4c/kS+HP0Cchz8uEYc/slmHP4Txhz/DQ4c/NK6HPw2khz+ocIc/9o+HP69Zhz9EKIc/
5WGHP2oEhz8VXIc/1mCHPymchz8BcYc/vwKHP2kHiD86CYc/dIyHPwaGhz9MtYc/ntCHP5CI
hz/Peoc/BEyHP7VOhz8OF4c/sbmHP2Knhz9upIc/fnSHP1TMhz//pIc/caeHP3aHhz9afYc/
ynqHP6ymhz+gTIc/Y62HP+puhz+wrYc/NL+HP1RBhz9RYoc/qOWGP00LiD9fT4g/Rq2HP/Hk
hz/bdIc/TMqHP0xhhz/2HYg/m9aHP2yWhz/4uYc/P3iHP7jQhz/ZDoc/AquHP13/hz+Xpoc/
OCGIP1lNhz9/7Yc/Fx+IP3rMhz+L2Ic/tOiHPxEpiD+hIYg/EcaHP5bPhz+o5Yc/inOHP9bZ
hz8N6Ic/PHuHPyoRiD/vm4g/zFKHPxpriD+EOYg/IeuHP5fIhz+/yYc/H0eIP/hMiD8j6Ic/
jyGIP15xiD/AIIg/GIKHP6JYiD8834c/ktKIP8APiD/hA4g/HwSIPwMMiD87wYc/8POHP8qF
iD/L8oc/Z62IP4f1hz9W9oc/yPiHPxAXiD/6eIg/TsiHP9IwiD+Si4g/pXSIP40uiD8CuYc/
l/mHP5Okhz8iLYg/r5uIP2dqiD/2W4g/PAeIP7pgiD/pfIg/4QOIPykMiD93PYg/iXOIP24j
iD+4k4g/mnqIP79IiD8ClIg/iESIPwTshz/9Xog/7BuJP8rxiD9JAYg/+A6IP8k8iD9vNIg/
ETqIP3uhiD+AlYg/H5yIP2aKiD/OU4g/lfGIP2eDiD+urYg/LkWIP+xHiD9wVYg/1HaJPziD
iD+9WYg/67WIP6BtiD+aH4k/7LKIP5CsiD/odYg/9sOIP+q8iD+JEYk/ffSIP95eiD8h5Yg/
iPKIP5eLiD+YZog/kFaIP1EaiT/H5og/ideIP9rmiD8Jzog/kqqIPzDqiD9QfIg//D+IP8Dd
iD8/qog/OC+JP1i0iD/y/Ig/jZqIP+a4iD/WkIg/Y+mIPywOiT9UCok/tO2IP6IriT/n/Yg/
ZjGJP1DQiD/WRIk/GIaIPxSliD9lF4k//+mIP9c/iD+Rt4g/1rKJP0QKiT+S6og/FzyJPzPt
iD+uVok/HAqJP2QqiT/nDYk/CwWJP1VMiT9uIYk/HXuJPyIRiT+EvIg/NT+JPwkGiT/BCIk/
YFaJP+8IiT+ik4g/QKuIP1/uiD9us4g/uHaJP4vIiD9iD4k/c2aJP3h+iT/0T4k/q1aJP8TV
iD/VJIk/8SKJP4h2iT8vOYk/CJiJP3l+iT/x5og/FmOJP6/2iD/SMok/qgyJPzLjiT8Opok/
4raJP32HiT9ckIk/YBuJPwE4iT8S74g/gdyJP38GiT8dsYk/xgiKPwlmiT8fDYk/QneJPwVs
iT+cMYk/E0CJP/ZViT+ruog/DimKPzm9iT+aQ4k/2CqJPx3+iD+lRYk/vLyJP3gViT971Yg/
pDiJP0ItiT+IIYk/hYOJPzuxiT9ihYk/vqCJP6kPij+FQYo/kRmJPwHeiT8JdIk/skSKP1TK
iT8SOYk/1kOJP3YViT9hHIk/l1yJP8TiiT92FIo/J6uJP3a7iT/Ta4k/S2GJP+E4iT+yOIk/
ELCJP1HriT/J04k/MLKJPweIiT8H/4k/pMuJP79ZiT/ujIk/r9eJPywJij8epok/au+JPzcD
ij80q4k/mQ2KP1dliT9WeIk/8F+JP0p4iT+JjYk/b3qKP4Adij9PBYo//7OJP0euiT8r9Yk/
386JPzbiiT8Ym4k/lDeKP25oiT98f4k/T8uJPzYRij/KW4k/FumJP+u8iT9eeIo/cQ6KP4Px
iT8DNIo/JLWKP+3DiT+UbIk/PimKP3DeiT/OQYo/SwqKP4LfiT9SAIo/eH2JP+m9iT/I0ok/
tOuJPwQrij8c14k/K/iJP5VTij9+y4k/Sv6JPz4kij+oUIo/jy2KP5TciT8StIk/fL6JPwef
iT+rPIo/Ve+JP7tMij9IIIo/RDOKPxoTij+pf4o/U+6KP53ciT+JIIo/SVSKP4G5ij+IsIk/
NN6JP6cGij+8RYo/+HaKP2pDij+Jyok/oPCKP/TTij+Knoo/bKSKP2tpij9QkIo/MZqKP2Sw
ij9/m4o/w6uKP5bsiT8RPIo/o06KP2EXij/Rc4o/nMCKPw9tij+9soo/77KKP5Ffij9EToo/
uJaKPyt7ij9reIo/X9SKPzVCij+TYIo/bHKKP91Qij/Ar4o/fb6KPwOAij80PIo/fxKKP+Vp
ij9wAoo/61CKP6Goij+OtYo/7tSKP+Ajij9alIo/l3eKP0OMij8ojYo/5VmKP7F6ij+qkIs/
g4aKP9hcij+q6oo/awyLP166ij9jxIk/Mf6KPyizij8YLYo//7CKP7q3ij9/J4s/+fSKP9Ha
ij97noo/WaCKP5hcij83Yoo/85iKPyeIij/fSIs/RY2KP1sGij8N/Io/4ASLP0YQiz/JoYo/
8cOKP92Xij98CYo/GC6LP5Uiiz/Ky4o/Fy2LPymRij8vhIo/2hOLP+pRij8hRYo/gOqKPw+t
ij96P4s/zbuKPyLBij+Z/Yo/EQ+LPxbzij8y5oo/tVqKP17Dij+CxYo/+TqLP4rsij/1EYs/
suqKP4syiz8WiIo/pWuLP6Wyij+7MYs/8MuKP1gLiz8Tq4s/QFWLP0Qtiz9wNos/CziLP40Z
iz/F9os/lUaLP70Uiz8pHIs/HOSKP+C6ij/YhYo/NOSKP0REiz+PMos/zU2LP7G0ij9ILYs/
6gqLP2lHiz/+m4s/FJ+KP5Hoij/1lYs/bLmLP5eRiz/xzoo/N9yKP6LFij80v4o/lEuKP9n0
ij8fj4s/MeSKP5a0ij/j9Yo/gQCLP19Piz+uZIo/yhGLPwZniz9Bxoo/Xd+KP/cgiz/6J4s/
8kCLP2Viiz+2A4s/NBWLP4Scij/tCIs/scyLP9JDiz/kdIs/PkeLP8H+iz+hD4s/nRqLP/qF
iz9bOos/YLuKP083iz8fQos/uKCLP1X+ij9yjos/QEiLP60BjD9YVos/cduLP7G7iz9ZbIs/
mUaLPx0tiz89pIs/wmeLP7pRiz/ghos/1TKLPwVPiz/X0Is/fruLP1l1iz8DHYs/faCLP7Lo
iz9qkIs/iqKLP+hGiz8fWos/UqmLPz+jiz/s64o/ucyLP4daiz9nj4s/Q9CLP7Mjiz/dL4s/
FoOLP0Jdiz+syos/1HiLPwzDiz9hros/b4GLP9RZiz9r0Ys/1VeLP+7xiz8WJYw/w4eLP8XU
iz9LPYs/JdKLP5yqiz+W6Is/INWLP5OPiz9IVIs/hbaLPx++iz8w3Ys/jVeLP1AJjD9Bl4s/
RuSLP4YOjD/3y4s/fJ6LP2YEjD/fwos/2rWLPyLViz/Tu4s/</AssayYData></Step><Step><CommonData><SampleLocation>1</SampleLocation><SampleID></SampleID><SampleGroup></SampleGroup><SampleInfo></SampleInfo><SampleRow>E</SampleRow><SamplePlate>1</SamplePlate><WellType>BUFFER</WellType><Concentration>-1</Concentration><ConcentrationUnits>µg/ml</ConcentrationUnits><MolarConcentration>-1</MolarConcentration><MolarConcUnits>nM</MolarConcUnits><MolecularWeight>-1</MolecularWeight><Temperature>25</Temperature><StartTime>9509646</StartTime><AssayTime>180</AssayTime></CommonData><FlowRate>600</FlowRate><StepType>DISASSOC</StepType><StepName>Dissociation</StepName><StepStatus>OK</StepStatus><ActualTime>180.002</ActualTime><CycleTime>0.2</CycleTime><AssayXData Points="900">i39eRb6CXkXthV5FJYleRViMXkWHj15FvpJeRfGVXkUhmV5FWJxeRYufXkW+ol5F7aVeRSWp
XkVYrF5Fi69eRb6yXkXxtV5FJbleRVi8XkXRv15FvsJeRfHFXkUlyV5FWMxeRYvPXkW+0l5F
7dVeRSXZXkVU3F5F2d9eRbriXkXt5V5FIeleRVjsXkWL715FuvJeRfH1XkUl+V5FWPxeRYv/
XkW+Al9F8QVfRSUJX0VUDF9Fiw9fRb4SX0XxFV9FJRlfRVgcX0WLH19FviJfRfElX0UlKV9F
VCxfRYsvX0W6Ml9F8TVfRU45X0VYPF9Fhz9fRb5CX0XxRV9FIUlfRVRMX0WLT19FulJfRe1V
X0UlWV9FWFxfRYtfX0W+Yl9F8WVfRSVpX0VYbF9Fi29fRbpyX0XxdV9FJXlfRVR8X0WLf19F
voJfRfGFX0UhiV9FWIxfRYuPX0W+kl9F8ZVfRSWZX0VYnF9Fi59fRbqiX0XxpV9FJalfRVis
X0WLr19FvrJfRfG1X0UluV9FVLxfRYu/X0XTwl9F8cVfRSXJX0VYzF9Fh89fRbrSX0Xt1V9F
IdlfRVTcX0WL319FuuJfRe3lX0Ul6V9FVOxfRYfvX0W68l9F7fVfRSX5X0VU/F9Fi/9fRb4C
YEXxBWBFJQlgRVQMYEWLD2BFuhJgRfEVYEUhGWBFVBxgRYsfYEW+ImBF8SVgRSUpYEVYLGBF
hy9gRb4yYEXxNWBFJTlgRVQ8YEWLP2BFukJgRfFFYEUlSWBFVExgRYtPYEW6UmBF8VVgRSVZ
YEVUXGBFi19gRbpiYEXxZWBFJWlgRWBsYEWHb2BFvnJgRfF1YEUleWBFVHxgRYt/YEW+gmBF
8YVgRSCJYEVUjGBFh49gRbqSYEXxlWBFJZlgRVicYEWLn2BFuqJgRfGlYEUgqWBFWKxgRYev
YEW6smBF8bVgRSW5YEVUvGBFh79gRb7CYEXtxWBFIMlgRVTMYEWLz2BFvtJgRe3VYEUl2WBF
WNxgRYvfYEW+4mBF9uVgRSXpYEVY7GBFh+9gRbryYEXt9WBFJflgRVj8YEWH/2BFvgJhRfEF
YUUlCWFFWAxhRYcPYUW+EmFF8RVhRSUZYUVYHGFFix9hRb4iYUUCJmFFIClhRVgsYUWLL2FF
vjJhRe01YUUlOWFFWDxhRYc/YUW6QmFF7UVhRSVJYUVYTGFFh09hRb5SYUXtVWFFIFlhRVRc
YUWHX2FFvmJhRe1lYUUlaWFFVGxhRYtvYUW+cmFF7XVhRSB5YUVUfGFFk39hRbqCYUXxhWFF
IIlhRViMYUWLj2FFupJhRfGVYUUlmWFFWJxhRYufYUW+omFF7aVhRSCpYUVYrGFFh69hRbqy
YUXxtWFFILlhRVi8YUWLv2FFusJhRfHFYUUgyWFFVMxhRYfPYUW60mFF8dVhRSDZYUVY3GFF
h99hRbriYUXt5WFFIOlhRVjsYUWH72FFuvJhRe31YUUg+WFFVPxhRYf/YUW+AmJF7QViRSAJ
YkVUDGJFhw9iRboSYkXxFWJFJRliRWAcYkWHH2JFuiJiRfElYkUgKWJFWCxiRYcvYkW+MmJF
7TViRSA5YkVYPGJFhz9iRb5CYkXtRWJFJUliRVhMYkWHT2JFvlJiRe1VYkUgWWJFWFxiRYtf
YkW6YmJF7WViRSBpYkVUbGJFh29iRbpyYkXxdWJFJXliRVh8YkWTf2JFvoJiRe2FYkUliWJF
VIxiRfaPYkW6kmJF7ZViRSCZYkVYnGJFi59iRbqiYkXxpWJFJaliRVSsYkWHr2JFurJiRe21
YkUguWJFVLxiRYu/YkW+wmJF7cViRSXJYkVUzGJFh89iRbrSYkXt1WJFINliRVTcYkWH32JF
uuJiRfHlYkUg6WJFWOxiRYvvYkW68mJF7fViRSD5YkVY/GJFh/9iRboCY0XtBWNFXgljRVQM
Y0WHD2NFvhJjRfEVY0WoGWNFVBxjRYcfY0W6ImNF7SVjRSApY0VULGNFhy9jRboyY0XxNWNF
JTljRVQ8Y0WHP2NFukJjRe1FY0UgSWNFVExjRYdPY0W6UmNF7VVjRSVZY0VUXGNFh19jRRhj
Y0XtZWNFIGljRVRsY0WHb2NFvnJjRe11Y0UgeWNFVHxjRYd/Y0W6gmNF7YVjRSWJY0VUjGNF
h49jRbqSY0XtlWNFIJljRVScY0WHn2NFuqJjRe2lY0UgqWNFVKxjRYuvY0X4smNF7bVjRSC5
Y0VUvGNFh79jRb7CY0XxxWNFIMljRVTMY0WHz2NFvtJjRe3VY0Ul2WNFVNxjRYffY0W+4mNF
7eVjRSXpY0VY7GNFi+9jRb7yY0Xt9WNFIPljRVT8Y0WH/2NFvgJkRe0FZEUgCWRFWAxkRYcP
ZEW+EmRF7RVkRSAZZEVUHGRFix9kRboiZEXtJWRFIClkRVQsZEWHL2RFujJkRe01ZEUgOWRF
kTxkRYc/ZEW+QmRF8UVkRSBJZEVUTGRFi09kRbpSZEXtVWRFIFlkRVRcZEWHX2RFumJkRe1l
ZEUgaWRFVGxkRYdvZEW6cmRF7XVkRSV5ZEVUfGRFi39kRbqCZEXthWRFIIlkRViMZEWHj2RF
upJkRe2VZEUlmWRFVJxkRYefZEW6omRF7aVkRSCpZEVUrGRFh69kRb6yZEXttWRFJblkRVi8
ZEWLv2RFusJkRfHFZEUgyWRFVMxkRYfPZEW60mRFJ9ZkRSDZZEVU3GRFh99kRbriZEXt5WRF
JelkRVTsZEWH72RFuvJkRe31ZEUg+WRFVPxkRYf/ZEW+AmVF7QVlRSAJZUVUDGVFhw9lRboS
ZUXxFWVFIBllRVQcZUWHH2VFuiJlRe0lZUUlKWVFVCxlRYsvZUW6MmVF7TVlRSA5ZUVUPGVF
hz9lRbpCZUXtRWVFJUllRVhMZUWHT2VFulJlRfFVZUUlWWVFVFxlRYdfZUW6YmVF7WVlRSBp
ZUVYbGVFj29lRbpyZUXtdWVFIHllRVh8ZUWHf2VFuoJlRe2FZUUgiWVFVIxlRYePZUW6kmVF
7ZVlRSCZZUVUnGVFh59lRbqiZUXtpWVFIKllRVSsZUWHr2VFurJlRe21ZUUpuWVFVLxlRYu/
ZUW6wmVF7cVlRSDJZUVUzGVFh89lRbrSZUXt1WVFINllRVTcZUWH32VFuuJlRe3lZUUg6WVF
XOxlRY/vZUW68mVF7fVlRSD5ZUVU/GVFh/9lRboCZkXtBWZFIAlmRVgMZkWHD2ZFuhJmRe0V
ZkUgGWZFVBxmRYcfZkW6ImZF7SVmRSUpZkVULGZFhy9mRboyZkXtNWZFIDlmRVQ8ZkWHP2ZF
vkJmRe1FZkUgSWZFVExmRYtPZkW+UmZF7VVmRSVZZkVUXGZFh19mRcZiZkXtZWZFIGlmRVRs
ZkWLb2ZFunJmRfF1ZkUleWZFVHxmRYd/ZkW6gmZF8YVmRSWJZkVcjGZFi49mRbqSZkXxlWZF
JZlmRVicZkWPn2ZFvqJmRfGlZkUgqWZFWKxmRYuvZkW+smZF8bVmRSm5ZkVYvGZFi79mRb7C
ZkXtxWZFJclmRVjMZkWLz2ZFvtJmRfHVZkUl2WZFWNxmRYvfZkW+4mZF8eVmRSXpZkVY7GZF
i+9mRb7yZkXx9WZFJflmRVj8ZkWL/2ZFvgJnRfEFZ0UlCWdFWAxnRYsPZ0W+EmdF8RVnRSUZ
Z0VYHGdFix9nRb4iZ0XxJWdFJSlnRVgsZ0WLL2dFvjJnRfE1Z0UlOWdFWDxnRYs/Z0W+QmdF
8UVnRSVJZ0VYTGdFi09nRb5SZ0XxVWdFJVlnRVhcZ0WLX2dFvmJnRfFlZ0UlaWdFWGxnRYtv
Z0W+cmdF8XVnRSV5Z0VYfGdFi39nRb6CZ0XxhWdFJYlnRViMZ0WLj2dFvpJnRfGVZ0UlmWdF
WJxnRYufZ0W+omdF8aVnRSWpZ0VYrGdFi69nRb6yZ0XxtWdFILlnRVi8Z0WLv2dFusJnRfHF
Z0UlyWdFWMxnRYvPZ0W+0mdF8dVnRSDZZ0VY3GdFi99nRb7iZ0Xx5WdFJelnRbLsZ0WL72dF
vvJnRfH1Z0Ul+WdFWPxnRaT/Z0W+AmhF8QVoRSUJaEVYDGhFhw9oRb4SaEXxFWhFJRloRVgc
aEWLH2hFuiJoRfElaEUlKWhFWCxoRYsvaEW+MmhF8TVoRSU5aEVYPGhFiz9oRbpCaEXxRWhF
JUloRVhMaEWLT2hFvlJoRfFVaEUlWWhFWFxoRYtfaEW+YmhF8WVoRSVpaEVYbGhFi29oRb5y
aEXxdWhFJXloRVh8aEWLf2hFvoJoRcKGaEVFiWhFWIxoRYuPaEW+kmhF7ZVoRSWZaEVYnGhF
i59oRbqiaEXxpWhFKaloRVSsaEWHr2hFvrJoRe21aEUluWhFWLxoRYu/aEW+wmhF7cVoRSXJ
aEVUzGhFh89oRb7SaEXt1WhFJdloRVjcaEWL32hFvuJoRfHlaEUl6WhFWOxoRYvvaEW+8mhF
8fVoRSX5aEVU/GhFh/9oRb4CaUXxBWlFJQlpRVgMaUW4D2lFvhJpRfEVaUUlGWlFWBxpRYsf
aUW+ImlF8SVpRSUpaUVYLGlFiy9pRb4yaUXxNWlFJTlpRZ08aUWHP2lFvkJpRfFFaUUlSWlF
VExpRYtPaUW+UmlF8VVpRSVZaUVUXGlFh19pRb5iaUXxZWlFJWlpRVhsaUWLb2lFunJpRe11
aUUleWlFWHxpRYt/aUW+gmlF8YVpRSWJaUVYjGlFi49pRb6SaUXxlWlFIJlpRVScaUWHn2lF
uqJpRe2laUUlqWlFWKxpRYuvaUW6smlF7bVpRSW5aUVgvGlF</AssayXData><AssayYData Points="900">T2+IP10RiT/kgok/fOWKP04QjD8DD40/L3mNP5h4jz8s0o4/m66PP83hjz9eipA/fVSRP8VR
kT/Z7pE/P4mRP6WpkT8+7ZE/hO2RPx3Hkj8PH5I/UHiSP122kj8JbpI/meKSP97Zkj92ypI/
6eSSPxD6kj+kPpM/pj2TP743kz8uxZI/BS6TP9sxkz8Gp5I/xlCTP3I9kz/oG5M/RBeTP5c2
kz8TiZM/ifKSP2Iqkz/QiZM/9muTP6FEkz8pFZM/BDyUP21tkz/2RZQ/xYGTP2g7kz/CvpM/
N1GTP2vKkj/guZM/KAaTPzwpkz/HkZM/xiKTP7d+kz8zipM/oL2TP9Kfkz+9VpM/9AmTP2Po
kz8Uc5M/XbeTP0+Skz9iWpM/vRKTP9hukz/xmJM/5KGTP6Bjkz9tLJM/PF2TP4LMkz+lB5Q/
huKTP5MhlD+0ypM/IVSTP2oLkz/SbJM/EDaTP8AelD/6EpQ/TP+TP1VBkz9Tt5M/xvKTP5LY
kz8ufZM/p7OTP8hpkz8sHpM/RASTPzqokz9SY5M/wY+TP6Yqkz+koZM/l3mTPxoBlD863JM/
G7KTP4nskj/kxpM/t/uTP/oulD8YZJQ/O12UP6UXkz+b55M/a9STP2B/kz+7cpM/N5iTP7ap
kz8965M/GPmTP1krlD+52pM/hu+TPyXJkz9JA5Q/EaOTP0Cwkz8K7pM/3BOUP2f5kz/KJZQ/
1pGTP/8YlD//epM/YACUPwZbkz+UIpQ/N/6TP58VlD8ER5Q/JgiUP0r5kz+jW5M/MAKUP2UA
lD9j4ZM/F0SUPxOhkz81DZQ/k/OTP1+0kz9lNJQ/RsCTP7jUkz9Yq5M/2sOTP53ukz9YJpQ/
dg6UP/f2kz/D/ZM/M2+UP5M0lD8FfJM/6eWTPxzbkz+bi5Q/kCaUP7K7kz9ZVJQ/mkGUP8tM
lD8QD5Q/TO2UP1n9kz8dQpQ/usGTP8sqlD/FBZQ/N+WTPwcMlD8b/JM/DgCUP46Jkz8aApQ/
dXOUP1w9lD8he5Q/EOOTP0rOkz/zm5Q/CU+UP7/mkz8xMpQ/oQKUP/Tekz+l05M/UWuUP5s9
lD90EZQ/KsOUP3xIlD9WbpQ/udaUP/+HlD/nAZQ/8P2TP6TOlD+JtJQ/BgmUPzOXlD9zb5Q/
OiuUP3oVlD9+9pM/2Q6UP6APlD+Vv5M/qxKUP25alD9alpQ/xjCUPwIzlD/LT5Q/m0iUPxJc
lD+Le5Q/82SUP7WwlD/fRJQ/fYCUPzMflD/Bp5Q/cFaUP/AalD+1yZM/zl6UP8a6lD9a4pM/
DFqUP4Lbkz/aHZQ/YROUP2XZlD8bT5Q/UJeUPybElD8Tv5Q/Lm2UPyM5lD83ipQ/NA2VP8pd
lD+sXpQ/YEuUP5lklD/iPJQ/ANGUP0CSlD83o5Q/y7CUPxgylD/5O5Q/qwKUP146lD+WcZQ/
tESUP5hrlD8NlpQ/kDyVP6zMlD8fm5Q/Q2iUP92clD/QaZQ/SvmUP+gklD9wgJQ/vL2UPzlk
lD/nTpQ/1/KUP3l5lD+e0ZQ/PeeUP3Y1lT8HC5U/UQCVP5zAlD+jPpQ/MfeUP5vplD/V2pQ/
LbmUP9gjlD9b6ZQ/bbSUPyRilD+IoJQ/MTWVP84FlT898pQ/YfuUP9U1lT9HnpQ/74+UP5IY
lT9p05Q/p+SUP7jMlD/VxZQ/wHeUP0GIlD8t4JQ/D+iUP0uFlT9IO5Q/nS2VPzP0lD8hyZU/
te2UP3BIlD/fFZU/6mmUPyaXlD9VTJU/5QiVP70/lT/lPpU/7QWVP3cAlT/D6pQ/dSiVP6I3
lT90kpU/dRuVP9lClT+O9JQ/5fGUPz0tlT8Rv5Q/njCVP9YFlT/8+JQ/5RiVP2yrlD//hJU/
kQiVP9eUlD8ULZU/fZSVP7cPlT8a6JQ/ifuUP4XnlT9rGpU/VEOVP9YElT8FNpU/tIyVP1Jc
lT+7T5U/yt2UP3x7lT9+QJU/UjCVP2OwlD+hYJU//2yVP/hplT9ODJU/4j2VP2tilT9KNJU/
uA+VP7hQlT9Bi5U/HHyVPyODlT/gaJQ/ONmUP7UzlT8tkZU/jPGUP5AKlT99mZU/VHGVP3x5
lT8IBZU/b4CVP2cblT9RbpU/NPeUP29jlT/Tg5U/ZiqVP5TblD/dUpU/qFWVP88alT9Dq5U/
Mo6VPxqslD8InJU/PVWVP+t3lT+eZZU/E4OVP2p7lT95S5U/3zSVP6XTlD87D5U/0hiVPyor
lT8kGZU/36yVPzSclT+ubpU/XWeVP/wmlT8x95U/NxCVP0l2lT9NTJU/o9mVP5oilT+MAJU/
hxKVPyJLlT+/kpU/23SVP1pPlT9Og5U/CZeVP95ulT8moJU/SruVPx9tlj981JU/oFyVP/sx
lT+rpZU/YrOVPzqYlT9+hZU/kq6VP7SZlT9zu5U/M6qVP6colT+yjJU/ooSVP2cNlT9c8pU/
pJ2VP25ulT9VspU/QK6VP5IElT+RzZU/jXGVP1cOlj9gd5U/9ueVPzHUlT8ahZU/i52VP+A0
lj8N8ZU/1r6VP3rllT9Ib5U/DKaVPwLKlT8ybJU/2saVP3cAlj+49ZU//bOVPyiOlT924JU/
AZWVPzwXlj/3upU/FuSVPxqwlT+Ai5U/yrqVP2Q7lj9QsZU/OmuVPyXZlT+EpJU/Q9mVP3Ce
lT/gM5Y/oJeVPwk5lj+iBJY/zdqVPyMelj/CwJU/1MOVP31+lT9wApY/w5CVP1sqlj8Dc5Y/
SxqWP7wOlj+VHJY/AzOWP4Aalj/umpU/IeuVP5Ublj+bOZY/ndOVP7OnlT9PaJY/KWWWPwOb
lj+TlZU/Z+mVP9fzlT/u+JU/xeuVP4hWlT8zIJY/ZyKWP3Iclj9R6ZU/QyWWP97rlT+URJY/
fQCWP5kylj/fK5Y/aVWWP8FAlj/TW5Y/qZ+VPy3dlT9eO5Y/zSiWP3ralT+S75U/yUaWP4kF
lj94vJU/k7mVP3HolT8qx5Y/gyGWP+MZlj8g95U/2OWVP2HTlT8pMJY/Rv6VP+QHlj+8DZY/
4kuWP5g8lj9EEpY/+0aWP8DClj9ycJY/zKiWP2mSlj8/JZY/ffuVP8Aulj+hs5Y/SsCWP9nT
lT8WbpY/C9uVP+5ylz8hlJY/hy2WP//vlT+VgpU/i3uWP1p0lj/GDpY/OtSWPzc5lj9lNZY/
IVSWP+lwlj97FpY/i9eWPxbnlj+zvJY/n4mWP6o2lj+PgpY/7+KVP5Rnlj/rF5c/4IKWP0fT
lj9KQ5Y/15qVP5+8lj9xM5Y/nzeWP6aIlj9fwZY/29uWP1Pslj8LPJY/SlKXP9p7lj9vN5Y/
claWP05wlj/LWZY/2V6WP5mKlj+W35U/PfyVP/hmlj9azZY/w7aVPxG2lj9zlZY/4nKWP3NQ
lj8lVZY/+yuWPxCalj8hh5Y/SzuXPykxlz9vb5Y/wbCWPzSelj9lc5Y/MMeWP+q3lj91p5Y/
rIWWP8OUlj+0spY/I4qWPzZzlj8pkpY/RueWP5islj9JspY/Jp2WP+dmlj+7ypY/PI+WP5es
lj9/uJY/jAuXP56Blj9xsJY/mZiWP67Glj83PZc/b9yWP9Xjlj/wlpY/PDGXP7Imlz9UcZY/
PAuXPwmvlj9ampY/M5yWPydllj9tzJY/RceWP5fhlj+qTJY/hyGXPwmulj9YkJY/l8GWP5Tt
lj/MH5Y/eGSWP5zglj/2ZZY/4q6WPw66lj+ENpc/V7uWP/0Blz+2Cpc/ODKXP9d7lz83dZY/
qTiXP+oSlz9szJY/HyqXP2jFlj85apc/08OWP1G6lj80yJY//MqWP3r8lj+fIZc/OamWP0KP
lz+Tp5Y/Yt2WP30ylz+1W5c/SC6XP24elz/OfJc/dViXP1hrlz85GJc/ILWXP41olz82fJc/
7BmXPwrYlj/OJJc/A7GWPy6Plz+j95Y/AHyXP7Zflz/ROZc/1DKXPzQilz9Bcpc/ZuyWP42p
lz/Cbpc/UtGWP997lz8tEpc/xhyXP+uJlz9fxZY/uuaWP9k2lz9LdZc/9ESXP/KMlz8jGZc/
Vx6XP0lMlz/8Zpc/42CXPzYLlz+UWpc/oCmXP+oalz+Bdpc/iL+WP57Clz9dEpc/WkGXP/Nz
lz/Te5c/0tuWP+Golj96/ZY/LA2XPwtclz8Gtpc/FWqXP6Oglj94C5c/uTeXP2/llz8NPpc/
42CXP1r7lj+jnZc/shKYP4selz9fZJc/wIGXP79+lz+Cn5c/NsqWP7T5lz8ZyZc/BPGWP1Tn
lz8+bJc/JXGXP8milz8lc5c/vGqXPwNElz9I+Jc/3TaXP6lrlz9JZZc/JWCXP29Vlz93d5c/
5I2XP9eWlz/CeJc/7LqXPzuBlz/qY5c/rtmXPyA9lz8hjZc/jPWWPyzNlz/wl5c/WHqXP8s5
mD9EXJc/88eXP7qklz92Mpc/pqOXP3oZlz/xNJc/vd2XP4cSmD88+5c/ZDuXP/8EmD99EZc/
5sKXP0rqlz+dDZg/Ka6XP+FIlz8x3Jc/H/eXP45ImD9s15c/DX6XP2TFlz+bmJc/at2XP9YL
mD+BbJc/G3aXPydUmD/1u5c/f5aXP6XDlz+rvZc/JfCXP+jvlz80Tpg/ybGXP2kolz/wEZg/
Qu6XP+Pxlz/n5Jc/WuOXP8RXlz/fE5g/YLeXP+lNmD/rCJg/X7OXP0yalz9Yd5c/sbCXP4+i
lz8jMJg/cM6XP3QJmD83wZc/CHSYP3RImD+QNZg/4iKYP7TAlz8rPpg/IiiYP8POlz/3hJc/
1+qYP5grmD+Zopg/zoSYPyOHlz9oAZg/Ap+XP/pemD+5Kpg/</AssayYData></Step><Step><CommonData><SampleLocation>11</SampleLocation><SampleID></SampleID><SampleGroup></SampleGroup><SampleInfo></SampleInfo><SampleRow>E</SampleRow><SamplePlate>1</SamplePlate><WellType>REGENERATION</WellType><Concentration>-1</Concentration><ConcentrationUnits>µg/ml</ConcentrationUnits><MolarConcentration>-1</MolarConcentration><MolarConcUnits>nM</MolarConcUnits><MolecularWeight>-1</MolecularWeight><Temperature>25</Temperature><StartTime>9698838</StartTime><AssayTime>5</AssayTime></CommonData><FlowRate>1000</FlowRate><StepType>KREGENERATION</StepType><StepName>Regeneration</StepName><StepStatus>OK</StepStatus><ActualTime>4.99907</ActualTime><CycleTime>0.2</CycleTime><AssayXData Points="25">k79pRcLCaUX1xWlFKclpRVzMaUWPz2lFwtJpRfXVaUUt2WlFXNxpRY/faUXC4mlF9eVpRSnp
aUVc7GlFj+9pRcLyaUX19WlFKflpRVz8aUWP/2lFxgJqRfUFakUpCWpFXAxqRQ==</AssayXData><AssayYData Points="25">U/67v9o93r/ilu2/koP3v6C//r9PwgLAjjEFwIFWB8AScwnAhuAKwN2nDMAV/g3AlG8PwESc
EMD1yRHAK+MSwG+wE8CNexTAvL8VwJduFsAEEBfAb5cXwP0XGMDTjRjADvkYwA==</AssayYData></Step><Step><CommonData><SampleLocation>12</SampleLocation><SampleID></SampleID><SampleGroup></SampleGroup><SampleInfo></SampleInfo><SampleRow>E</SampleRow><SamplePlate>1</SamplePlate><WellType>NEUTRALIZATION</WellType><Concentration>-1</Concentration><ConcentrationUnits>µg/ml</ConcentrationUnits><MolarConcentration>-1</MolarConcentration><MolarConcUnits>nM</MolarConcUnits><MolecularWeight>-1</MolecularWeight><Temperature>25</Temperature><StartTime>9714866</StartTime><AssayTime>5</AssayTime></CommonData><FlowRate>1000</FlowRate><StepType>KREGENERATION</StepType><StepName>Regeneration</StepName><StepStatus>OK</StepStatus><ActualTime>5.00005</ActualTime><CycleTime>0.2</CycleTime><AssayXData Points="25">jw9qRcISakX1FWpFKRlqRVwcakWLH2pFECNqRfUlakUpKWpFWCxqRY8vakXCMmpF9TVqRSU5
akVcPGpFjz9qRcJCakX1RWpFKUlqRVhMakWPT2pFwlJqRfVVakXEWWpFXFxqRQ==</AssayXData><AssayYData Points="25">kdpRPyGMUz9nZFg/kspeP7B5Yz/3U2Y/ekJqPzX6az8G324/Xe1wP8EFcz/3jXQ/aCh2P3Nv
dz94QHk/8KV6P/aqej+38nw/3Lh+P5KFfz97JH8/XK1/P1pMfz9OtIA/k4qAPw==</AssayYData></Step><Step><CommonData><SampleLocation>11</SampleLocation><SampleID></SampleID><SampleGroup></SampleGroup><SampleInfo></SampleInfo><SampleRow>E</SampleRow><SamplePlate>1</SamplePlate><WellType>REGENERATION</WellType><Concentration>-1</Concentration><ConcentrationUnits>µg/ml</ConcentrationUnits><MolarConcentration>-1</MolarConcentration><MolarConcUnits>nM</MolarConcUnits><MolecularWeight>-1</MolecularWeight><Temperature>25</Temperature><StartTime>9730930</StartTime><AssayTime>5</AssayTime></CommonData><FlowRate>1000</FlowRate><StepType>KREGENERATION</StepType><StepName>Regeneration</StepName><StepStatus>OK</StepStatus><ActualTime>5.00005</ActualTime><CycleTime>0.2</CycleTime><AssayXData Points="25">j19qRcJiakX1ZWpFKWlqRVxsakWPb2pFwnJqRfV1akUpeWpFXHxqRY9/akXCgmpF9YVqRSmJ
akVcjGpFj49qRcKSakX1lWpFKZlqRVycakWPn2pFwqJqRfWlakUpqWpFXKxqRQ==</AssayXData><AssayYData Points="25">7YzwvzGBB8D72AzAM+cPwHzUEcDU3xPA/swUwMZIFsCdgRfAAEYYwBocGcAnRBrAkM8awMKC
G8CbJxzAnmccwLFZHcC3dR3AlwkewMNhHsCf1R7AORMfwH5+H8BnBiDA6P4fwA==</AssayYData></Step><Step><CommonData><SampleLocation>12</SampleLocation><SampleID></SampleID><SampleGroup></SampleGroup><SampleInfo></SampleInfo><SampleRow>E</SampleRow><SamplePlate>1</SamplePlate><WellType>NEUTRALIZATION</WellType><Concentration>-1</Concentration><ConcentrationUnits>µg/ml</ConcentrationUnits><MolarConcentration>-1</MolarConcentration><MolarConcUnits>nM</MolarConcUnits><MolecularWeight>-1</MolecularWeight><Temperature>25</Temperature><StartTime>9747208</StartTime><AssayTime>5</AssayTime></CommonData><FlowRate>1000</FlowRate><StepType>KREGENERATION</StepType><StepName>Regeneration</StepName><StepStatus>OK</StepStatus><ActualTime>5.00005</ActualTime><CycleTime>0.2</CycleTime><AssayXData Points="25">j69qRb6yakX1tWpFJblqRVi8akWPv2pFvsJqRfHFakUpyWpFWMxqRY/PakW+0mpF9dVqRSXZ
akVc3GpFi99qRcLiakXx5WpFJelqRVjsakWL72pFvvJqRfH1akUl+WpFXPxqRQ==</AssayXData><AssayYData Points="25">4q1VP/jbUz//WVk/iFBfP2TZYz+M32g/waZrP0K/bj8p9HE/lstzPwWudj/FmHg/81B5Pw30
ez8HB30/HXl9P5vWfj/ky4A/ps6AP0PRgD/N2IA/tcyBP8swgj/k74I/XiuDPw==</AssayYData></Step><Step><CommonData><SampleLocation>11</SampleLocation><SampleID></SampleID><SampleGroup></SampleGroup><SampleInfo></SampleInfo><SampleRow>E</SampleRow><SamplePlate>1</SamplePlate><WellType>REGENERATION</WellType><Concentration>-1</Concentration><ConcentrationUnits>µg/ml</ConcentrationUnits><MolarConcentration>-1</MolarConcentration><MolarConcUnits>nM</MolarConcUnits><MolecularWeight>-1</MolecularWeight><Temperature>25</Temperature><StartTime>9763137</StartTime><AssayTime>5</AssayTime></CommonData><FlowRate>1000</FlowRate><StepType>KREGENERATION</StepType><StepName>Regeneration</StepName><StepStatus>OK</StepStatus><ActualTime>4.99907</ActualTime><CycleTime>0.2</CycleTime><AssayXData Points="25">j/9qRb4Ca0XxBWtFJQlrRVwMa0WLD2tFvhJrRfEVa0UlGWtFXBxrRYsfa0W+ImtF8SVrRSkp
a0VcLGtFiy9rRb4ya0XxNWtFKTlrRVg8a0WLP2tFvkJrRQ5Ga0UpSWtFWExrRQ==</AssayXData><AssayYData Points="25">p5P5v9B4CsAiFg/AnRwSwFsbFMAKzhXAKkoXwBpOGMDOMRnARTEawE35GsCuvRvA3mccwNex
HMB+cR3At9YdwKBAHsAz4B7AQ2YfwG6aH8ArASDAYSYgwLmkIMBimCDAIPUgwA==</AssayYData></Step><Step><CommonData><SampleLocation>12</SampleLocation><SampleID></SampleID><SampleGroup></SampleGroup><SampleInfo></SampleInfo><SampleRow>E</SampleRow><SamplePlate>1</SamplePlate><WellType>NEUTRALIZATION</WellType><Concentration>-1</Concentration><ConcentrationUnits>µg/ml</ConcentrationUnits><MolarConcentration>-1</MolarConcentration><MolarConcUnits>nM</MolarConcUnits><MolecularWeight>-1</MolecularWeight><Temperature>25</Temperature><StartTime>9779051</StartTime><AssayTime>5</AssayTime></CommonData><FlowRate>1000</FlowRate><StepType>KREGENERATION</StepType><StepName>Regeneration</StepName><StepStatus>OK</StepStatus><ActualTime>5.00005</ActualTime><CycleTime>0.2</CycleTime><AssayXData Points="25">i09rRbpSa0XxVWtFJVlrRVRca0WHX2tFvmJrRfFla0UpaWtFVGxrRYtva0W+cmtF8XVrRSF5
a0VYfGtFh39rRb6Ca0XxhWtFJYlrRVSMa0WLj2tFupJrRQ6Wa0UlmWtFWJxrRQ==</AssayXData><AssayYData Points="25">KedhP1C6Wz+tRWA/8Q1mP1kkbD/JIHA/QO9yP/QBdz+XvHk/tap7P4Gcfj8GNX8/9r2AP4T/
gT++ZII/3SKDPzVugz9TK4Q/fcmEP5TJhD/3kIU/FiCGP50Mhz/leoY/qg6HPw==</AssayYData></Step><Step><CommonData><SampleLocation>1</SampleLocation><SampleID></SampleID><SampleGroup></SampleGroup><SampleInfo></SampleInfo><SampleRow>E</SampleRow><SamplePlate>1</SamplePlate><WellType>BUFFER</WellType><Concentration>-1</Concentration><ConcentrationUnits>µg/ml</ConcentrationUnits><MolarConcentration>-1</MolarConcentration><MolarConcUnits>nM</MolarConcUnits><MolecularWeight>-1</MolecularWeight><Temperature>25</Temperature><StartTime>9793742</StartTime><AssayTime>30</AssayTime></CommonData><FlowRate>1000</FlowRate><StepType>BASELINE</StepType><StepName>Baseline</StepName><StepStatus>OK</StepStatus><ActualTime>30</ActualTime><CycleTime>0.2</CycleTime><AssayXData Points="150">i59rRbqia0XxpWtFIalrRVSsa0WHr2tFurJrRfG1a0UluWtFWLxrRYe/a0W6wmtF7cVrRSHJ
a0VUzGtFh89rRbrSa0Xt1WtFIdlrRVTca0WL32tFuuJrRe3la0Uh6WtFVOxrRYfva0W68mtF
7fVrRSH5a0VU/GtFh/9rResCbEXtBWxFJQlsRVQMbEWHD2xFvhJsRe0VbEUhGWxFVBxsRYcf
bEW+ImxF8SVsRSEpbEVULGxFhy9sRb4ybEXtNWxFJTlsRVQ8bEWHP2xFukJsRe1FbEUhSWxF
WExsRYdPbEW6UmxF7VVsRSFZbEVUXGxFh19sRb5ibEXtZWxFIWlsRVhsbEWLb2xFunJsRfF1
bEUleWxFWHxsRYd/bEW6gmxF7YVsRSGJbEVUjGxFh49sRbqSbEXtlWxFIZlsRVScbEWHn2xF
uqJsRe2lbEUhqWxFVKxsRYevbEW6smxF7bVsRSW5bEVUvGxFh79sRb7CbEXtxWxFIclsRVTM
bEWLz2xFvtJsRe3VbEUh2WxFVNxsRYvfbEW64mxF7eVsRSHpbEVU7GxFh+9sRbrybEXt9WxF
JflsRVj8bEWH/2xFugJtRe0FbUUlCW1FVAxtRYcPbUW6Em1F8RVtRSEZbUVUHG1Fhx9tRboi
bUXtJW1FISltRVQsbUWLL21FujJtRRI2bUUlOW1FVDxtRYc/bUW6Qm1F8UVtRSFJbUVYTG1F
h09tRbpSbUXtVW1FIVltRVhcbUWHX21FvmJtRe1lbUUlaW1FWGxtRYdvbUW6cm1F7XVtRSV5
bUVYfG1F</AssayXData><AssayYData Points="150">iq2IP7/oiD+AXog/+hyJP1tMiT+mGYk/gnaJPxeuiT+QxYk/M52JP0B5ij8YQoo/6EeKP9UC
ij/DZYo/6uCKPxG1ij9vHIs/hGSKP8eGiz9h0oo/UmyLP+1Eiz/YMYs/mgGMPydQiz/0pos/
A+OLP6T1iz87yIs/F/SLPzy8iz/7S4w/8E+MP72LjD8yLI0/RAmNP7nljD89UI0/ZV2NP0LT
jD/7Ho0/WoSNPxmXjT/2A44//nGNPz+mjT9R840/B0yOP200jj8hVY4/DYWOP4N1jj8hiI4/
lAmOP+DOjj/NXY4/LbWOP96gjj9c8o4/QSuPP6tNjz89Vo4/sYGPP+bGjj9ek44/pAePP3sr
jz/Ido8/IdCPP4qDjz9dkI8/yXCPP5Hajz+qMI8/usOPP6fujz/qQo8/UAWQP2wWkD9sCpA/
1DiQP/NwkD8gYpA/ZbSQP5FVkD+EfJA/RFCQP+09kT+LB5E/wS2QP1DLkD+ENJE/pWuQPxgm
kT8/IpE/HquQP4gSkT+IT5E/mCiRPzJckT8biZE/hO+QP/qdkT9whpE/V+KRP/cykT9YuZE/
KEWSP+dokT+xY5E/q/2RPxp8kT9MCZI/SOWRPxwIkj8qK5I/ONaRPw/8kT9o5JE//nuSP7pU
kj+sb5I/8lSSP/mtkj8ETJI/2FqSP52Qkj8Fn5I/JoaSP9eHkj8vGpI/8ueSP/Mpkj8m3JI/
vL6SP1IQkz+BnZI/Sd2SP7AZkz+7ApM/uR2TPxDFkj/BzZI/B9qTP9QRkz94L5M/c0GTPyxh
kz/6JpM/</AssayYData></Step><Step><CommonData><SampleLocation>1</SampleLocation><SampleID></SampleID><SampleGroup></SampleGroup><SampleInfo></SampleInfo><SampleRow>E</SampleRow><SamplePlate>1</SamplePlate><WellType>BUFFER</WellType><Concentration>-1</Concentration><ConcentrationUnits>µg/ml</ConcentrationUnits><MolarConcentration>-1</MolarConcentration><MolarConcUnits>nM</MolarConcUnits><MolecularWeight>-1</MolecularWeight><Temperature>25</Temperature><StartTime>9824867</StartTime><AssayTime>80</AssayTime></CommonData><FlowRate>600</FlowRate><StepType>LOADING</StepType><StepName>Loading</StepName><StepStatus>OK</StepStatus><ActualTime>80</ActualTime><CycleTime>0.2</CycleTime><AssayXData Points="400">i39tRb6CbUXxhW1FJYltRVSMbUWLj21FvpJtRe2VbUUlmW1FWJxtRYufbUW6om1F8aVtRSGp
bUVYrG1Fi69tRb6ybUXttW1FJbltRVi8bUWHv21FusJtRe3FbUUhyW1FrsxtRYfPbUW60m1F
8dVtRSHZbUVU3G1Fi99tRb7ibUXx5W1FOeltRVjsbUWL721FvvJtRe31bUUl+W1FWPxtRYv/
bUW6Am5F7QVuRSUJbkVYDG5Fiw9uRb4SbkXxFW5FJRluRVQcbkWfH25FuiJuRfElbkUhKW5F
VCxuRYcvbkW+Mm5F+jVuRSU5bkVUPG5Fhz9uRb5CbkXtRW5FIUluRVhMbkWLT25FvlJuRfFV
bkUhWW5FVFxuRYtfbkW+Ym5F8WVuRSVpbkVYbG5Fh29uRb5ybkXtdW5FJXluRVh8bkWHf25F
uoJuRe2FbkUhiW5FVIxuRYePbkW+km5F7ZVuRSWZbkVYnG5Fi59uRb6ibkXxpW5FIaluRVis
bkWLr25FurJuRfG1bkUluW5FWLxuRai/bkW+wm5FFsZuRSXJbkVYzG5Fh89uRbrSbkXx1W5F
JdluRVTcbkWH325FvuJuRe3lbkUh6W5FVOxuRY/vbkW68m5F7fVuRSX5bkVU/G5Fh/9uRb4C
b0XtBW9FIQlvRVgMb0WLD29FvhJvRe0Vb0UlGW9FWBxvRYsfb0W+Im9FQyZvRSUpb0VYLG9F
iy9vRb4yb0XxNW9FITlvRVQ8b0WLP29FvkJvRfFFb0U9SW9FVExvRYtPb0W6Um9F8VVvRSFZ
b0VYXG9Fi19vRbpib0XxZW9FJWlvRVhsb0WHb29FvnJvRe11b0UleW9FVHxvRYt/b0W6gm9F
7YVvRSCJb0VUjG9Fi49vRbqSb0XxlW9FJZlvRVScb0WHn29FvqJvRe2lb0UgqW9FWKxvRYuv
b0W+sm9F7bVvRSC5b0VUvG9Fh79vRbrCb0XxxW9FIMlvRVTMb0WLz29FvtJvRe3Vb0Ug2W9F
YNxvRYffb0W+4m9F8eVvRSDpb0VU7G9Fi+9vRcbyb0Xx9W9FIPlvRVj8b0WH/29FvgJwRe0F
cEUlCXBFWAxwRYsPcEW+EnBF7RVwRSUZcEVYHHBFhx9wRboicEXtJXBFIClwRVgscEWHL3BF
ujJwRfE1cEUgOXBFWDxwRYs/cEW+QnBF7UVwRSBJcEVUTHBFh09wRbpScEXtVXBFl1lwRWBc
cEWHX3BFumJwRe1lcEUgaXBFVGxwRYtvcEW6cnBF8XVwRSV5cEVUfHBFh39wRbqCcEXxhXBF
IIlwRViMcEWHj3BFvpJwRe2VcEUlmXBFVJxwRYufcEW+onBF7aVwRSCpcEVUrHBFi69wRb6y
cEXttXBFJblwRVi8cEWHv3BFusJwRe3FcEUgyXBFVMxwRYvPcEW60nBF7dVwRSDZcEVU3HBF
h99wRfzicEXt5XBFJelwRVTscEWH73BFuvJwRe31cEUg+XBFVPxwRYf/cEW6AnFF7QVxRSAJ
cUVYDHFFiw9xRboScUU3FnFFIBlxRVgccUWHH3FFuiJxRe0lcUUlKXFFVCxxRYsvcUW6MnFF
7TVxRSU5cUVYPHFFhz9xRb5CcUXtRXFFIElxRVRMcUWHT3FFulJxRfFVcUUlWXFFWFxxRYdf
cUW6YnFF7WVxRSBpcUVUbHFFi29xRb5ycUXxdXFFIHlxRcp8cUWHf3FFvoJxRe2FcUUgiXFF
WIxxRYePcUW+knFF8ZVxRSWZcUVYnHFFh59xRbqicUXtpXFFIKlxRVSscUWLr3FFvrJxRe21
cUUguXFFWLxxRZu/cUW6wnFF8cVxRSXJcUVUzHFFh89xRbrScUXt1XFFINlxRVTccUWL33FF
uuJxRfHlcUUg6XFFVOxxRYvvcUW68nFF8fVxRSD5cUVU/HFFi/9xRboCckVoBnJFIAlyRVQM
ckWHD3JFuhJyRe0VckUlGXJFVBxyRYcfckW6InJF7SVyRSApckVULHJFiy9yRboyckXtNXJF
JTlyRVQ8ckWLP3JFvkJyRe1FckUlSXJFWExyRYtPckW6UnJF7VVyRSBZckVUXHJFh19yRb5i
ckXxZXJFIGlyRVhsckWHb3JFunJyRe11ckUgeXJFWHxyRQ==</AssayXData><AssayYData Points="400">VemTP0xHkz/Nm5M/eKyTPz8RlD/BxJM/o9yTP1k2lD/uh5M/VnyUP+NulD8gO5Q/nHeUP3cz
lD+ROZQ/1XKUP4SdlD/mSJQ/ztqTP0OElD8etpQ/deyUP6V7lD96nZQ/D5iUP0Lhkz9ihZQ/
s3yUP/qNlD86LJU/GxiVP/X8lD+uSZQ/NpKUP9kMlT81ZZU/8+mUP88KlT8yPZU/9gWVP34t
lT+6kpU/HqSVP+lRlT+eHZU/QuqUP/KflT8SE5Y/qPKUP4vclT/e0pQ/2Z+VP9+tlT9JfpU/
KVSVP51olT9WrpU/5S6VP8HIlT/jpZU/d9iVPxIvlj/IGpY/Us6VP2WjlT8BH5Y/3F2WPzvF
lT8moJU/TpaVP/B4lj+0bZY/RQCWPw90lj+HL5Y/0jiWP/Lflj+agJY/0QOXPz3Xlj/zvpY/
oXeWPygalj8i/5Y/CK6WP/MWlj/5k5Y/IZqWP6Yklj+ar5Y/mLiWP+mPlj8spZY/+neWP05i
lz9SxpY/afGWP1x6lj+F6ZY/2cKWP6lRlz8vlJc/cN6WP+xwlj//tpY/HkmXP0a6lj81+ZY/
KO6WP2MXlz9bCpc/KDSXPx4wlz++Xpc/DHeXP82glz/zoJY/1TKXP50tlz9pZpc/y3uXP8IG
lz8dDpc/ZTmXP/VQlz/hvZc/cMCXP2cqlz+Gtpc/15uXPyGRlz8LnJc/IKqXP5f8lz8PRpc/
+6aXP7Jilz+Zp5c/b6yXP0hWlz9Af5g/nryXPzZXmD8S65c/R/yXP/xJmD+VHZg/Sy2YP3u2
lz9Clpg/CrWYP7xHmD9+IJg/zB6YP34LmD/iVZg/Mf2XP7EFmD/yWpg/5BeYP7cYmD9jKJk/
KgWYP8CRmD9YOZg/Xa+YP6AomD/ekJg/BoGYP98NmD9xYJg/CwKZP4qNmD/Fupg/Od+YP3Sn
mD/frpg/WQaZPx3NmD8uDZk//8eYP8AQmT+N45g/AzCZP8acmD9d+Jg/Pw+ZPwkEmT8gA5k/
IrKYP1g2mT+SD5k/AkiYP9uGmT+P4Jg/kiqZP1gDmT+Z05g/bxOZP8JLmT/C7Zg/wVCZP6qb
mD+dSZk/i0CZPw3SmD99Y5k/AC+ZPwcImT8KXZk/oziZP7tOmT9UZpk/XIWZP4rUmT8EMpk/
Jb6ZP6dimT+FLJk/AG6ZP8lNmT93VZk/qziZP0ecmT+/WZk/lHeZP4p1mT9FSpk/QziaP+bC
mT+MT5k/dzCZPyn5mT/DyJk/eGWZPyavmT8ov5k/bHiZP5YCmj9OqZk/ZoeZPw1omj8e65k/
dZmZPw3XmT/hrJk/KUGaP60umj8TOpo/oZSaP580mj9rWpo/lraaPy1smj+v2Jk/1jKaP1he
mj/wl5o/AmyaP3/Lmj8SJ5o/lhOaP4Fhmj/izZk/6n2aP+jHmj/o+Zk/Zk+aP6LAmj8EVJo/
SFSaP7ofmj/GwJo/rr2aP0Csmj8i4po/grqaP7n9mj/VnJo/pKCaP2J9mj9CwZo/0fqaP9iP
mj9m1po/sp6aP2jsmj8u25k/h3yaP8nSmj/ZqZo/Pd+aPzy3mj89Bps/0gKbP8Upmz9XC5s/
RQSbP57gmj91Ips/lG6bPxsemz+b3Jo/EIeaPwd4mj8UK5s/BkebPyH1mj8KXps/QB+bP9t1
mz9V0Jo/LyGbP4JGmz/ta5s/d32bP5p+mz8qDZs/UFubP3Gamj8fOZs/pRGbP2Rsmz+K8po/
5uKaP0tqmz/bTps/MmqbP85Bmz9Awpo/q52bP93bmz8oXps/raCbPwJymz8Z35s/JNGbP26B
mz9/n5s/y9ybP8m5mz/yhps/5ZmbP/Rvmz++p5s/vLKbP73umz8n0Js/92GcP+Simz9/p5s/
h4ibPz33mz8sN5s/xIibPzP3mz8Mc5w/llmcP35/mz+KXZw/vKqbP/7Wmz8IXpw/7TWcPz7l
mz8OO5w/3RucPzkNnD8dnps/6XScPx8knD8WA5w/AM2cPyafmz8xTZw/9NWbP5NAnD8dMpw/
m4+bP5gxnD8b8Js/MM6bP8ZfnD/4YJw/iQScP5GfnD/yyZw/QLCcP4ZznD8JJpw/dZWcP1Aa
nT8iV5w/YtScP42znD/XgJw/nZ+cP/DbnD8Wy5w/PHecPw==</AssayYData></Step><Step><CommonData><SampleLocation>1</SampleLocation><SampleID></SampleID><SampleGroup></SampleGroup><SampleInfo></SampleInfo><SampleRow>E</SampleRow><SamplePlate>1</SamplePlate><WellType>BUFFER</WellType><Concentration>-1</Concentration><ConcentrationUnits>µg/ml</ConcentrationUnits><MolarConcentration>-1</MolarConcentration><MolarConcUnits>nM</MolarConcUnits><MolecularWeight>-1</MolecularWeight><Temperature>25</Temperature><StartTime>9905807</StartTime><AssayTime>30</AssayTime></CommonData><FlowRate>1000</FlowRate><StepType>BASELINE</StepType><StepName>Baseline</StepName><StepStatus>OK</StepStatus><ActualTime>29.9981</ActualTime><CycleTime>0.2</CycleTime><AssayXData Points="150">j39yRb6CckXthXJFJYlyRViMckWLj3JFvpJyRe2VckUlmXJFWJxyRYufckW+onJF8aVyRSGp
ckVYrHJFi69yRb6yckXxtXJFJblyRVi8ckWLv3JFvsJyRe3FckUlyXJFWMxyRYvPckW+0nJF
7dVyRSHZckVY3HJFi99yRb7ickXx5XJFJelyRVjsckWH73JFvvJyRfH1ckUl+XJFVPxyRYv/
ckW+AnNF8QVzRW4Jc0VYDHNFiw9zRboSc0XtFXNFIRlzRVgcc0WLH3NFviJzRe0lc0UlKXNF
WCxzRYsvc0W6MnNF8TVzRSU5c0VYPHNFhz9zRbpCc0XtRXNFJUlzRVhMc0WHT3NFvlJzRfFV
c0UlWXNFWFxzRYtfc0W+YnNF7WVzRSFpc0VYbHNFi29zRb5yc0XxdXNFJXlzRVR8c0WHf3NF
voJzRe2Fc0UliXNFVIxzRYuPc0XbknNF8ZVzRSWZc0VYnHNFi59zRb6ic0XxpXNFJalzRVis
c0WHr3NFvrJzRfG1c0UluXNFWLxzRYu/c0W+wnNF8cVzRSHJc0VYzHNFi89zRbrSc0Xx1XNF
JdlzRVjcc0WL33NFuuJzRe3lc0Ul6XNFVOxzRYfvc0W+8nNF7fVzRSX5c0VY/HNFi/9zRboC
dEXxBXRFJQl0RVgMdEWLD3RFvhJ0RfEVdEUlGXRFVBx0RYsfdEW+InRF8SV0RSUpdEW6LHRF
iy90Rb4ydEXtNXRFJTl0RVg8dEWHP3RFvkJ0Re1FdEUlSXRFVEx0RYtPdEW6UnRF8VV0RSVZ
dEVUXHRF</AssayXData><AssayYData Points="150">TqKcPyujnD8LuZw/qGqcP2hxnD8BEp0/s6mcP6EOnT90hpw/eAacP+D7nD+s35w/UMScP1EH
nT/Sxpw/A6KcP+qXnD9HlZw/Q9+cPwG/nT+LYZ0/oaSdP5K9nD9ADJ0/pN6cP88nnT+B5Jw/
5mOdPzcMnT9ME50/k/6cP9IfnT/mDp0/DgydPzhanT94DJ0/gxidP0UjnT/EK50/qDKdPwHq
nT9xHZ0/3CidP1AonT+rsZ0/s2KdP/kinj83gp0/mT2dP4GInT//N50/BxadP+ofnT84R50/
2k6dP8ZJnT986J0/hVqdP/JEnT8hO54/MEydPxpRnT8a+Z0/D7edP1LenT/9gp0/EoedP5HQ
nT89Ip4/ZDWdP5r/nD8GI50/DL+dP7nBnT9Oyp0/lPydPyIQnj84QJ0/zNydP14gnj8CZZ0/
hdmdPw/snT8Q1p0/mwuePyrAnT+8z54/pRKeP6HcnT/1Up0/2imeP20lnj9jxZ0/ZVaeP5dz
nj+Exp0/jlCeP3DinT8/hZ0/uTqePx/hnT/Vn50/wMadP/q/nT9T+J0/IPOdP/3SnT/VUJ4/
sQmePz2Inj/cBZ4/EFWeP8L+nT8LBJ4/U6WeP8ajnj9K950/sdSdP0Bjnj/GHJ4/KEWeP5Gw
nj9PZJ4/BvWdP5r9nT/+650/+pqeP2Fsnj+7OJ4/Lh2eP+0znj9UXp4/Qu6eP/yLnj+cSZ4/
XxqeP5Vknj999Z4/C0WeP2/Lnj++0Z4/+VCeP1iQnj8o3p4/W8SeP9VSnz9YrZ4/aWyeP6Xi
nj931p4/</AssayYData></Step><Step><CommonData><SampleLocation>10</SampleLocation><SampleID>BG505 T332N SOSIP</SampleID><SampleGroup></SampleGroup><SampleInfo></SampleInfo><SampleRow>E</SampleRow><SamplePlate>1</SamplePlate><WellType>KSAMPLE</WellType><Concentration>-1</Concentration><ConcentrationUnits>µg/ml</ConcentrationUnits><MolarConcentration>31.25</MolarConcentration><MolarConcUnits>nM</MolarConcUnits><MolecularWeight>-1</MolecularWeight><Temperature>25</Temperature><StartTime>9944674</StartTime><AssayTime>180</AssayTime></CommonData><FlowRate>600</FlowRate><StepType>ASSOC</StepType><StepName>Association</StepName><StepStatus>OK</StepStatus><ActualTime>180</ActualTime><CycleTime>0.2</CycleTime><AssayXData Points="900">h190RctidEXtZXRFIWl0RVRsdEWHb3RFz3J0Rel1dEUheXRFUHx0RYd/dEW6gnRF7YV0RSGJ
dEVQjHRFh490RbqSdEXtlXRFHZl0RVCcdEWHn3RFtqJ0Re2ldEUxqXRFUKx0RYOvdEW6snRF
9rV0RR25dEVQvHRFh790RbrCdEXpxXRFHcl0RVTMdEWHz3RFvtJ0Re3VdEUh2XRFVNx0RZPf
dEUh43RF6eV0RU7pdEVU7HRFg+90RbrydEXt9XRFIfl0RVT8dEWH/3RFtgJ1Re0FdUUhCXVF
UAx1RYcPdUW2EnVF6RV1RR0ZdUVQHHVFhx91RboidUX+JXVFHSl1RVAsdUWHL3VFujJ1Rek1
dUUdOXVFVDx1RYM/dUW6QnVF6UV1RSFJdUVUTHVFg091RbpSdUXtVXVFHVl1RVBcdUWHX3VF
tmJ1Re1ldUUdaXVFVGx1RYdvdUW2cnVF7XV1RSF5dUVUfHVFg391RbaCdUXthXVFHYl1RVCM
dUWDj3VFtpJ1RemVdUUdmXVFUJx1RYefdUW6onVF6aV1RSGpdUVUrHVFh691RbaydUXttXVF
Hbl1RVC8dUWHv3VFusJ1Re3FdUUdyXVFVMx1RYfPdUW20nVF6dV1RR3ZdUVU3HVFg991Rbri
dUXt5XVFIel1RVDsdUWH73VFtvJ1Ren1dUUh+XVFUPx1RYP/dUW6AnZFNwZ2RR0JdkVQDHZF
hw92RboSdkXpFXZFIRl2RVAcdkWDH3ZFtiJ2RekldkUdKXZFUCx2RYMvdkW2MnZF7TV2RSE5
dkWZPHZFhz92RbZCdkXpRXZFIUl2RVBMdkWDT3ZFtlJ2RelVdkUdWXZFUFx2RYNfdkW2YnZF
7WV2RRxpdkVQbHZFh292RbpydkXpdXZFIXl2RVR8dkWDf3ZFtoJ2RemFdkUhiXZFVIx2RZOP
dkW2knZF7ZV2RRyZdkVQnHZFg592RbaidkXtpXZFHKl2RVSsdkWHr3ZFurJ2Re21dkUcuXZF
VLx2RYO/dkW2wnZF9sV2RSHJdkVUzHZFh892RbbSdkXt1XZFHNl2RVDcdkWD33ZFtuJ2Renl
dkUc6XZFUOx2RYPvdkW28nZF7fV2RRz5dkVQ/HZFi/92RbYCd0XpBXdFIQl3RVAMd0WDD3dF
thJ3RekVd0UcGXdFUBx3RYMfd0W6IndF6SV3RTkpd0VQLHdFhy93RbYyd0XtNXdFITl3RVA8
d0WHP3dFtkJ3Re1Fd0UcSXdFUEx3RYNPd0W6UndF6VV3RRxZd0VQXHdFg193RbZid0XpZXdF
IWl3RVBsd0WDb3dFunJ3Rel1d0UheXdFUHx3RYd/d0W2gndF7YV3RRyJd0VQjHdFg493RbqS
d0XplXdFNZl3RVCcd0WDn3dFtqJ3Remld0UhqXdFUKx3RYevd0W6sndF6bV3RRy5d0VQvHdF
g793RbbCd0XtxXdFHMl3RVTMd0WDz3dFttJ3RenVd0Uc2XdFVNx3RYPfd0W24ndF6eV3RRzp
d0VU7HdFg+93Rbbyd0Xp9XdFi/l3RVD8d0WD/3dFvgJ4Re0FeEUcCXhFVAx4RYMPeEW6EnhF
/hV4RRwZeEVQHHhFgx94RbYieEXpJXhFHCl4RVAseEWDL3hFtjJ4Re01eEUhOXhFUDx4RYM/
eEW2QnhF7UV4RRxJeEVQTHhFg094RbZSeEXpVXhFIVl4RVBceEWDX3hFvmJ4Re1leEU1aXhF
VGx4RYdveEW2cnhF6XV4RRx5eEVUfHhFh394ReeCeEXphXhFIYl4RVSMeEWPj3hFtpJ4RemV
eEUcmXhFUJx4RYefeEW6onhF6aV4RRypeEVUrHhFh694RbayeEXptXhFHLl4RVS8eEWDv3hF
tsJ4RenFeEUcyXhFVMx4RYPPeEW60nhF6dV4RRzZeEVQ3HhFg994RbbieEXt5XhFHOl4RVDs
eEWD73hFtvJ4Ren1eEUh+XhFVPx4RYP/eEW2AnlF7QV5RSEJeUV5DHlFhw95RbYSeUXtFXlF
HBl5RWQceUWDH3lFtiJ5RekleUUhKXlFUCx5RYMveUW2MnlF/jV5RRw5eUVQPHlFgz95RbpC
eUXtRXlFIUl5RVBMeUWDT3lFtlJ5RelVeUUcWXlFUFx5RYNfeUW6YnlF7WV5RRxpeUVUbHlF
i295RbZyeUXpdXlFHHl5RVB8eUWDf3lFtoJ5Re2FeUUciXlFVIx5RYOPeUW2knlFDpZ5RRyZ
eUVQnHlFg595RbaieUXppXlFHKl5RVCseUWHr3lFz7J5Rem1eUUcuXlFULx5RYO/eUXjwnlF
6cV5RRzJeUVQzHlFg895RbbSeUXp1XlFHNl5RVDceUWD33lFtuJ5RenleUUc6XlFUOx5RYfv
eUW28nlF7fV5RRz5eUVU/HlFh/95RbYCekXtBXpFMQl6RVQMekWDD3pFuhJ6RekVekUcGXpF
VBx6RbAfekW2InpF7SV6RRwpekVQLHpFgy96RbYyekXpNXpFHDl6RVA8ekW8P3pFtkJ6Re1F
ekUhSXpFUEx6RYNPekW2UnpF6VV6RRxZekVQXHpFh196RbZiekXpZXpFHGl6RVhsekWLb3pF
tnJ6Rel1ekUheXpFUHx6RYd/ekW2gnpF8oV6RSmJekVQjHpFh496RbaSekXtlXpFHJl6RVCc
ekWDn3pFtqJ6Re2lekU9qXpFUKx6RYOvekW2snpF7bV6RRy5ekVQvHpFh796RbrCekXtxXpF
Jcl6RVTMekWHz3pFutJ6Re3VekUh2XpFVNx6RYffekW64npF7eV6RSHpekVU7HpFh+96Rbry
ekXt9XpFIfl6RVT8ekWH/3pFvgJ7Re0Fe0UhCXtFVAx7RYcPe0W6EntF7RV7RSEZe0VUHHtF
hx97Rboie0XtJXtFISl7RVQse0WHL3tF3zJ7Re01e0UhOXtFVDx7RYc/e0W6QntF7UV7RSFJ
e0VUTHtFh097RbpSe0XtVXtFIVl7RVRce0WHX3tFumJ7Re1le0UhaXtFVGx7RZtve0W6cntF
7XV7RSF5e0VUfHtFh397RbqCe0XyhXtFIYl7RVSMe0WHj3tFupJ7Re2Ve0VWmXtFVJx7RYef
e0W6ontF7aV7RSGpe0VUrHtFh697Rbqye0XttXtFIbl7RYm8e0WDv3tFusJ7Re3Fe0UcyXtF
VMx7RYfPe0W60ntF7dV7RSHZe0VU3HtFh997Rbrie0Xt5XtFIel7RVTse0WH73tFuvJ7Re31
e0Uh+XtFVPx7RYf/e0W6AnxF7QV8RSEJfEVUDHxFhw98RboSfEXtFXxFIRl8RVQcfEWHH3xF
uiJ8Re0lfEUhKXxFVCx8RYcvfEXvMnxF7TV8RSE5fEVUPHxFhz98RbpCfEUWRnxFIUl8RVRM
fEWHT3xFulJ8Re1VfEUhWXxFVFx8RYdffEW6YnxF8mV8RSFpfEVUbHxFh298RbpyfEXtdXxF
IXl8RVR8fEWHf3xFuoJ8RfaFfEUhiXxFVIx8RYOPfEW6knxF7ZV8RSGZfEVUnHxFh598Rbqi
fEXtpXxFIal8RVSsfEWLr3xFtrJ8Re21fEUhuXxFVLx8RYe/fEW6wnxF7cV8RSHJfEVUzHxF
h898RbrSfEXt1XxFHNl8RVTcfEWH33xFuuJ8RfLlfEUh6XxFVOx8RY/vfEW68nxF7fV8RSH5
fEVU/HxFh/98RbYCfUXtBX1FIQl9RVQMfUWLD31FuhJ9Re0VfUUcGX1FVBx9RYcffUW6In1F
7SV9RSEpfUVULH1Fhy99RboyfUXtNX1FHDl9RVQ8fUWHP31FukJ9Re1FfUUhSX1FVEx9RYdP
fUW6Un1F7VV9RSFZfUVUXH1Fh199RbpifUXtZX1FIWl9RVRsfUWHb31FunJ9Rel1fUUheX1F
VHx9RYN/fUW6gn1F7YV9RSGJfUVUjH1Fh499RbqSfUXtlX1FIZl9RVCcfUWHn31FuqJ9Reml
fUU9qX1FUKx9RYOvfUW6sn1F7bV9RSG5fUVUvH1Fl799RbbCfUXtxX1FIcl9RVDMfUWHz31F
utJ9Re3VfUUh2X1FUNx9RYvffUW24n1F6eV9RSHpfUVQ7H1Fg+99RbryfUXp9X1FIfl9RVT8
fUWH/31FugJ+Re0FfkUhCX5FVAx+RYcPfkW6En5F6RV+RTEZfkVQHH5Fhx9+RboifkXtJX5F
HCl+RVQsfkWDL35FtjJ+Re01fkUhOX5FVDx+RYc/fkW2Qn5F6UV+RSFJfkVQTH5Fh09+RbZS
fkXpVX5FHFl+RVRcfkWTX35FumJ+Re1lfkUhaX5FVGx+RYNvfkW2cn5F7XV+RSV5fkVQfH5F
h39+RbqCfkXphX5FIYl+RWCMfkWHj35FwpJ+Rf6VfkUcmX5FVJx+RYeffkW2on5F7aV+RSGp
fkVUrH5Fg69+RbqyfkXttX5FIbl+RVC8fkWDv35FusJ+RenFfkUhyX5FUMx+RYfPfkW60n5F
6dV+RSHZfkVQ3H5Fg99+RbrifkXt5X5FIel+RVTsfkWD735FuvJ+Ren1fkUc+X5FVPx+RYP/
fkW2An9F7QV/RSEJf0VUDH9Fhw9/RTUTf0XpFX9FIRl/RVQcf0WHH39FuiJ/Re0lf0UcKX9F
UCx/RYcvf0W6Mn9F8jV/RRw5f0VUPH9Fhz9/RbZCf0XtRX9FHEl/RVRMf0WHT39FulJ/Re1V
f0UhWX9FVFx/RYdff0W6Yn9F7WV/RSFpf0VQbH9Fh29/Rbpyf0XtdX9FIXl/RVB8f0WDf39F
toJ/Re2Ff0UhiX9FUIx/RYOPf0W6kn9F6ZV/RRyZf0VUnH9F</AssayXData><AssayYData Points="900">oWGeP3ggnT/aEpw/P6ybPx5amz+WcZo/NDOaP3+lmT9XgJg/tmuYP6EwmD/QYpg/jouYP8UP
mD8rgZc/XPaXP0wZmD8qdZc/LGeXP6NZlz/V35c/KLSXP9aFlz9BUJc/6h6XPzMolz/DIJc/
tZuWPz1Jlz+JBJc/YOCXP9eNlz+WgJc/YPuWP+r9lz/e2pc/rN2XP2dBlz+PeZc/j0+XP4Nc
lz/oyZc/l7iXP/1BmD92M5c/9d+XP6Dilz+jpZc/SaWXPyxUlz/RyZc/QA2YP7m9lz/mjZc/
1HWXP5JSlz+2uZc/5dyXP/eglz/FDpg/98+XPwrqlz/js5c/dNuXP1r5lz8Ozpc/QOCXP43g
lz/Io5c/UsCXP8s9lz+hapg/PKeXP7p+lz8A75c/dvKXP6bZlz/m8Jc/rFCYP04ImD/bxZc/
tLuXP5QJmD8Zz5c/NPGXP6YkmD+aCpg/FU2YP1M0mD8QL5g/jvqXP0aemD95Kpg/OEyYP1YH
mD+NgJg/fSGYPzhQmD8I75c/H3KYPwhQmD9hG5g/s/eYP+97mD9OsJg/ZjuYPzoqmD8pTZg/
JryYPw1smD+cTpg/0raYP+ComD8x5pg/cLOYP0p8mD/2UZg/t2iYPx43mD8Djpg/2j+YP3b1
mD8szJg/uEyYP7L1mD8Mlpg/tYKZP0R/mD8Qrpg/etuYP2PTmD/bFJg/hOaYPw/umD/IIJk/
7ACZP4cumT+E8pg/BwiZP4GzmD+GyZg/k5+YP6SwmD/tupg/xe6YP1fMmD+hYpg/nYiYP2j2
mD974Jg//EiZPzvwmD/jJpk/kyGZP5lOmT/3upg/oiSZP2sUmD8NEZk/stWYP6ANmT8vJZk/
mFKZP0vdmD/Hzpg/9hqZP+fkmD9Lepk/V42ZP/39mD8vvJg/4HOZP6s3mT9Z7Zk/DAGZPybb
mD8+6pg/7SKZP2ZRmT/LHpk/i+2YP27ymD+iTZk/a/yYPxRTmT9AG5k/LV+ZPxdSmT8Hh5k/
CzSZP76TmT93n5k/q+WZP2SWmT/Supk/+g6aP+mJmT+P6Zg/bPOYP0ZkmT+kUZk/4+WZP9np
mT/wUpk/PoKZPx5rmT8Fn5k/nIyZP2hRmT/mg5k/rbSZP9sCmj+yp5k/WxuaP1IymT8HgZk/
yveZP4ffmT/pCZk/EjeaP06lmT8F3Jk/uyCaP78imT+0kZo/tQWaP77MmT8Fypk/zZyZP31o
mT+yG5o/OVaZP/WVmj+D85k/qtSZPz1vmT8RlJk/gNOZP/GCmT9gqJk/Iq6ZP0fdmT90qpk/
sxaaP2lkmj9eSZo/ewaaP3b2mT9/3pk/fOSZP1/9mT9auJk/f7mZPz6Imj8+IZo/WkyaP8Ao
mj/hY5o/fBGaPwoJmj/NjJk/M+WZP0QKmj84+pk/DweaP08Hmj+fhZo/+omZP4yNmj9yG5o/
X/KZP7F5mj+HLpo/XhKaP7etmT/rUZo/oi6aP4Rqmj980pk/4QSaP7Rjmj/+fZo/rlWaPx64
mT9nIZo/wkiaP+6Xmj9eGpo/qA6aP202mj9qN5o/oYmaPwVTmj9ylpo/PJeaP82omj/7S5o/
62KaP5d6mj+3D5o/VnuaP84xmj8d1po/x+iZP2NNmj9Bt5o/G2uaPxZ4mj9FNZo/UnGaPwF0
mj99dpo/VqOaPxKsmj8CzZo/xTaaP++BmT9pO5o/BiSaP66Cmj8c0Jo/K+6ZP/8ymj8FrZo/
8GiaP4I8mj+7C5s/5pOaP4Efmz+Yj5o/mqiaP3JAmj9EqZo/RzCaP//umj+pWZo/BcCaP3kW
mz9ZkZo/ZMiaP+oSmz/7IJs/XgabP7jVmj+n/po/FyibPxYDmz9szJo/SlyaP7Aqmj+cXJo/
7sWaPw3ymj+gwZo/8NGaP70Smj8c25o/KgGbPybYmj/z1po/xs+aP0igmj9Yi5o/756aP363
mj9035o/V7aaP0nsmj+fBZs/Mw6bP0+imj8tdpo/Z+iaP3QMmz87Ppo/6yubPyfCmj8SyZo/
9PyaP7sxmz9aUJo/qZeaP9utmj+KyZo/ivuaPxyvmj/+dpo/KsyaP5Qamz9bC5s/Uq6aP+JM
mz8wQJs/GfCaPzoWmz+hDps/J7maP1Inmz9Jeps/hsaaP6yomj/MZ5s/5xybP9DImj9bP5s/
ZzqbPwkbmz+cFps/bpSbP0K3mz9EB5s/6xibP+jtmj8ekJs/QTWbPwB7mz/leZs/aG+bP2CI
mz8VIps/iBabP9k9mz+rGJs/oRWbPzUumz+9F5s/CPmaP00kmz8XWJs/qZubPwBKmz+aQZs/
aWmbP30vmz9DAJs/uhObP4Kwmz85UJs/EnubPwEdmz8MaJs/lCubPwt1mz9TW5s/gp2bP5jU
mz9SMpw/E2ibPy6lmz/C2ps/WMmbP5p7mz++2Zs/KBibP+RWmz8V9ps/iRGcP1ibmz+DyZs/
ae+aP4+fmz/poZs/b3ebP5SFmz++1Js/UtabPxBTmz+iyJs/d82bP3pBmz/6cJs/hISbPz4L
nD+fgJs/eH+bP/bcmz+Tc5s/19WbP8Q0nD8QfZs/j3ubP2DHmz9stps/gpacPyyYmz+h55s/
T6abP2plnD/5HZw/AHmcPwxbnD9aBpw/NkubP33zmz8fhps/DSmcP+CGmz/45pw/R8ebPzAR
nD8Ceps/RdSbP39enD+QPJw/UTWcP9Owmz9Lk5s/AqubP+Zgmz//yps/3vSbP3UinD+eI5w/
CCOcP8TQmz9735s/1N2bP9jhmz8y/Zs/AfubPxlFnD8MQ5w/XjOcP79KnD+9K5w/sJWbP9as
mz88A5w/B3acP9SPnD+QyZs/jCWbP2MonD9c95s/s+mbP2pPnD/+5ps/ujacPwZ/mz8LUJw/
wSOcP/I5nD+r3Js/TDOcPwYrnD/nYJw/QCWcP3iNnD9JBJw/QVecPzJ3nD8BuZs/BjWcP78s
nD8a8ps/7lqcPwHWmz/H35s/qBicPw9VnD+89Js/asicP+5InD8TFJw/XMicP+dEnD8gqJw/
W5mcP/u3nD9UIpw/sJmcP65RnD/InJw/LJWcP0W2nD+Df5w/85icP1cMnD8tJJw/2jCcPy9z
nD9Y6Zw/iMGcP1iqnD95mZw/uymcP/RbnD/X5Zw/D7ycP+pJnT+xn5w/fJWcP5t5nD+Slpw/
Z9qcP6exnD/z+5w/SeWbP2ddnD8WkJw/D5GcP475nD99upw/d3WcPx+knD8noZw/zUmcPwyQ
nD8XaZw/v1qcP6hInT+tm5w/pUedP0RznD8kuJw/s2OdP7OYnD+liZw/zUScP563nD8wVpw/
EyydPzDbnD8kt5w/9m2cP7s8nT/lWZ0/zrCcP7GXnD+zU5w/dXicP4ROnD8O1Jw/pQ2dP9CX
nD+t0Jw/QHGcP2mrnD/Rwpw/8R6dP4MynT8wIZ0/okScP8ronD/SKp0/aV+dP56WnD/IgJ0/
NbycP3EEnT9U+Jw/WhadPybJnD9IAZ0/eKacP+CBnD9TQ50/UAqdP2KpnD8VA50/GzadP2ZT
nT+IHJ0/tiydPwVSnT9hsJw/x/6cP+u4nD/cVJ0/6NSdP6pynT88W50/2RadPzz/nD/jxZw/
572cP7zUnD+ckZw/GH+cPyJenD/qr50/oiOdP8gWnT8E4p0/SiydP0xMnT+3Dp0/z5edP0/U
nD8bJ50/zgadP1NxnD+5hp0/Pp6dP+9OnT+RvZ0/W8ScP9wCnT9mNp0/plKdP5N9nT8+9pw/
5oedPycKnT+oMZ4/JmGdPxvJnD8vOp0/+3+dP8hbnT93I50/R/OcP12NnT/SP50/+SydP8uL
nT9MMJ0/RFadP21ynT/f8pw/T+OdP1Z3nT+4MZ0/1YmdP/RsnT/LpZ0/QACeP+R8nT8EJ54/
qsidP/iEnD8CnJ0/P6mdP92VnT+Djp0/AeOdP0UdnT/dCJ4/l5KdP+csnT9bZp0/fGCdPxOR
nT/n4p0/9T+dPwRvnT+z1pw/pBadP3wNnT/g3Z0/XXWdP10ZnT95dZ0/n3KdP4x5nT/2mJ0/
XkqdP+tCnT+O050/LcmdP5BAnT98sp0/BbidPyfJnD9lgp0/uqudP+x0nT/12p0/YEudP2+0
nT/PF50/MYqdP1qenT8kRZ0/TfCdP/eBnT8pi50/qUCdPyWHnT8h+50/+GidPwHEnT+OK54/
8ridP9jbnT9MPZ4/+YmdP1ibnT+Bp50/KbudP0qZnT8VeZ0/idedP7l3nj+UyJ0/nWSdP0IT
nj8BJ50/1OydPzfMnT9qCJ4/RdqdP4T5nT9Q6Z0/N++dP5tXnT9zf50/wcadPzGCnT9MD54/
RvOdP8pGnj+FiJ4/PqmdP92FnT9N8J0/Et+dP5Qhnj9G550/tcGdP+HcnT/JZ54/Tp+dP3lg
nj9SlZ0/m9edPwvSnT974Z0/jDmeP++6nT+hMp4/kdqdP4nlnT8A3Z0/DpqdPzH0nT+0Ap4/
H4GdP72Wnj+2NZ4/JwOePwmdnT95mp4/2QqeP3sYnj8g4J0/3YqePzKUnj87fp4/AXedP0kV
nj9KW54/uIeeP03fnT8BOJ4/UeSdP9iQnj/OyJ0/OF+eP3Etnj9s1J0/4IKeP5PmnT81Kp4/
/j2ePxwSnj9qIJ4/rRieP9DVnT/nlJ4/X4mdPwEXnj/yUp4/VQeeP/pxnj+vQJ4/tx6eP2cb
nj9wvp0/+0SePy/LnT8T/p0/ktudP9T4nT8HlJ4/osSdP+1Hnj9YNJ4/S0aeP/Ymnj9xj54/
FRqeP3pEnj9WH54/YI6eP5RMnj9I354/ICmePw1pnj/+q54/</AssayYData></Step><Step><CommonData><SampleLocation>1</SampleLocation><SampleID></SampleID><SampleGroup></SampleGroup><SampleInfo></SampleInfo><SampleRow>E</SampleRow><SamplePlate>1</SamplePlate><WellType>BUFFER</WellType><Concentration>-1</Concentration><ConcentrationUnits>µg/ml</ConcentrationUnits><MolarConcentration>-1</MolarConcentration><MolarConcUnits>nM</MolarConcUnits><MolecularWeight>-1</MolecularWeight><Temperature>25</Temperature><StartTime>10133283</StartTime><AssayTime>180</AssayTime></CommonData><FlowRate>600</FlowRate><StepType>DISASSOC</StepType><StepName>Dissociation</StepName><StepStatus>OK</StepStatus><ActualTime>180</ActualTime><CycleTime>0.2</CycleTime><AssayXData Points="900">h59/Rbqif0XtpX9FHal/RVCsf0WHr39FurJ/Re21f0UduX9FVLx/RYe/f0W2wn9F7cV/RSHJ
f0VQzH9Fh89/RbrSf0Xt1X9FIdl/RVTcf0WH339FtuJ/Re3lf0Uh6X9FUOx/RYfvf0W68n9F
6fV/RR35f0VQ/H9Fh/9/RVsBgEX3AoBFkASARSoGgEXEB4BFXQmARfUKgEWQDIBFKA6ARcQP
gEVdEYBF9xKARY4UgEUqFoBFxBeARV0ZgEX1GoBFkByARSoegEXEH4BFWyGARfcigEWOJIBF
KiaARcQngEVdKYBF9yqARY4sgEUoLoBFxC+ARV0xgEX1MoBFjjSARSg2gEXEN4BFWzmARfc6
gEWOPIBFKj6ARcE/gEVdQYBF90KARY5EgEUqRoBFxEeARV1JgEX3SoBFkEyARShOgEXET4BF
XVGARfVSgEWOVIBFKFaARcFXgEVbWYBF91qARZBcgEUoXoBFxF+ARV1hgEX3YoBFjmSARSpm
gEXBZ4BFXWmARfdqgEWObIBFKm6ARf9vgEVdcYBF9XKARY50gEUqdoBFxHeARVt5gEX1eoBF
kHyARSh+gEXEf4BFXYGARfeCgEWOhIBFKIaARcGHgEVdiYBF94qARY6MgEUqjoBFxI+ARV2R
gEX3koBFjpSARSiWgEXBl4BFXZmARfeagEWOnIBFKp6ARcSfgEVdoYBF96KARaOkgEUqpoBF
xqeARV2pgEX1qoBFjqyARSqugEXBr4BFXbGARfeygEWQtIBFKLaARcG3gEVduYBF97qARZC8
gEUqvoBFwb+ARV3BgEX1woBFkMSARSjGgEXEx4BFW8mARfXKgEWQzIBFKM6ARcTPgEVb0YBF
99KARY7UgEUq1oBFwdeARVvZgEX12oBFkNyARSregEXB34BFfuGARfXigEWQ5IBFKuaARcTn
gEVb6YBF9+qARZDsgEUo7oBFwe+ARV3xgEX38oBFkPSARSr2gEXE94BFW/mARfX6gEWO/IBF
KP6ARcH/gEVdAYFF9QKBRZAEgUUqBoFFwQeBRV0JgUX3CoFFkAyBRSgOgUXED4FFWxGBRfcS
gUWOFIFFKhaBRcQXgUVdGYFF9RqBRZAcgUUqHoFFxB+BRVshgUX1IoFFkCSBRSgmgUXBJ4FF
XSmBRfUqgUWQLIFFKC6BRcQvgUVdMYFF9zKBRZA0gUUoNoFFxDeBRV05gUX3OoFFkDyBRSg+
gUXEP4FFW0GBRfdCgUWQRIFFKEaBRcFHgUVdSYFF9UqBRY5MgUUqToFFwU+BRV1RgUX1UoFF
kFSBRSpWgUXBV4FFXVmBRfVagUWQXIFFKl6BRcRfgUVbYYFF92KBRZBkgUUoZoFFwWeBRV1p
gUX3aoFFkGyBRShugUXBb4FFW3GBRfVygUWOdIFFKnaBRcR3gUVdeYFF9XqBRZ18gUV2foFF
4H+BRVuBgUX1goFFkISBRSiGgUXBh4FFW4mBRfeKgUWOjIFFKI6BRcGPgUVdkYFF95KBRZCU
gUUqloFFwZeBRV2ZgUX3moFFkJyBRSiegUXBn4FFXaGBRfeigUWQpIFFKqaBRcSngUVbqYFF
9aqBRZCsgUUqroFFwa+BRVuxgUX1soFFjrSBRSi2gUXBt4FFW7mBRfW6gUWOvIFFKr6BRcG/
gUVbwYFF98KBRY7EgUUoxoFFxMeBRV3JgUX3yoFFjsyBRSjOgUXBz4FFW9GBRffSgUWQ1IFF
KtaBRcTXgUVb2YFF9dqBRY7cgUUo3oFFxN+BRV3hgUX34oFFjuSBRSjmgUXE54FFXemBRffq
gUWQ7IFFKu6BRcHvgUVd8YFF9/KBRY70gUUq9oFFxPeBRVv5gUX3+oFFjvyBRSj+gUXE/4FF
WwGCRfUCgkWWBIJFKgaCRcEHgkVbCYJF9wqCRZAMgkUoDoJFyA+CRV0RgkX1EoJFjhSCRSgW
gkXBF4JFWxmCRfUagkWxHIJFKB6CRcQfgkVdIYJF9SKCRY4kgkUqJoJF0CeCRV0pgkX1KoJF
jiyCRSgugkXBL4JFWzGCRfcygkWQNIJFKDaCRdA3gkVbOYJF9TqCRZg9gkUqP4JFZ0CCRadB
gkX3QoJFjkSCRShGgkXER4JFXUmCRfVKgkWQTIJFKE6CRcFPgkVbUYJF9VKCRY5UgkUoVoJF
xFeCRVtZgkX1WoJFjlyCRShegkXBX4JFXWGCRfVigkWQZIJFKGaCRcFngkVbaYJF9WqCRY5s
gkUqboJFxG+CRVtxgkX1coJFjnSCRSh2gkXBd4JFXXmCRfV6gkWOfIJFKH6CRcF/gkVbgYJF
+YKCRY6EgkUohoJFwYeCRVuJgkX3ioJFkIyCRSiOgkXBj4JFW5GCRfeSgkWOlIJFKJaCRcGX
gkVbmYJF9ZqCRY6cgkUsnoJFxJ+CRV2hgkX1ooJFkKSCRSimgkXBp4JFW6mCRfWqgkWQrIJF
KK6CRcGvgkVbsYJF9bKCRY60gkUotoJFxLeCRVu5gkX1uoJFjryCRSi+gkXBv4JFW8GCRfXC
gkWOxIJFKMaCRcTHgkVbyYJF9cqCRY7MgkUozoJFwc+CRV3RgkX30oJFkNSCRSrWgkXB14JF
XdmCRfXagkWO3IJFKt6CRcHfgkVb4YJF9eKCRY7kgkUq5oJFweeCRVvpgkX16oJFjuyCRSju
gkXB74JFZfGCRfXygkWQ9IJFKPaCRcH3gkWU+YJF9fqCRav8gkUo/oJFwf+CRVsBg0X1AoNF
ygSDRTgGg0XBB4NFWwmDRfUKg0WUDINFKA6DRcEPg0VbEYNF9xKDRY4Ug0UoFoNFwReDRVsZ
g0X1GoNFjhyDRSgeg0XBH4NFWyGDRfUig0WOJINFKCaDRcEng0VbKYNF9SqDRZAsg0UoLoNF
wS+DRV8xg0X1MoNFjjSDRSo2g0XBN4NFXzmDRfc6g0WOPINFKD6DRfU/g0VbQYNF9UKDRY5E
g0UoRoNFxEeDRVtJg0X1SoNFjkyDRShOg0XBT4NFW1GDRfdSg0WOVINFKFaDRcFXg0VbWYNF
9VqDRZBcg0UoXoNFwV+DRVthg0X1YoNFkGSDRShmg0XBZ4NFW2mDRfVqg0WObINFKG6DRcFv
g0VbcYNF9XKDRZB0g0UodoNFwXeDRV15g0X1eoNFjnyDRSh+g0XEf4NFXYGDRfWCg0WOhINF
KoaDRcSHg0VdiYNF+4qDRb+Mg0UqjoNFwY+DRV2Rg0X1koNFkJSDRSyWg0XBl4NFW5mDRfWa
g0WQnINFKp6DRcSfg0VboYNF9aKDRZCkg0UopoNFxKeDRV2pg0X1qoNFkKyDRSiug0XEr4NF
XbGDRfeyg0WQtINFKraDRcS3g0VduYNF97qDRZC8g0UqvoNFxL+DRV3Bg0X3woNFkMSDRSrG
g0XEx4NFXcmDRffKg0WQzINFKs6DRcTPg0Vd0YNF99KDRZDUg0Uq1oNFxNeDRWnZg0X32oNF
kNyDRSreg0XE34NFXeGDRffig0WQ5INFKuaDRcTng0Vd6YNFIuuDRZDsg0Uq7oNFxO+DRV3x
g0X38oNFkPSDRSr2g0XE94NFXfmDRff6g0WQ/INFKv6DRcT/g0VdAYRF9wKERZAEhEUqBoRF
xAeERV0JhEX3CoRFjgyERSoOhEXED4RFXRGERfcShEWQFIRFKhaERcQXhEVdGYRF9xqERZAc
hEUwHoRFxB+ERV0hhEX3IoRFliSERSomhEXiJ4RFWymERfcqhEWQLIRFKi6ERcQvhEVdMYRF
9zKERZA0hEUqNoRFwTeERV05hEX3OoRFkDyERSo+hEXEP4RFXUGERfdChEWQRIRFKkaERcRH
hEVdSYRF90qERZBMhEUqToRFzE+ERV1RhEX7UoRFkFSERSpWhEXEV4RFXVmERfdahEWQXIRF
KF6ERcRfhEVdYYRFEWOERZBkhEUqZoRFxGeERV1phEU6a4RFkGyERSpuhEXEb4RFXXGERfdy
hEWUdIRFKHaERcR3hEWEeYRF93qERZB8hEUqfoRFwX+ERV2BhEX3goRFjoSERSqGhEXEh4RF
XYmERfeKhEWOjIRFKI6ERcSPhEVdkYRF95KERZCUhEUqloRFxJeERV2ZhEX3moRFkJyERSqe
hEXEn4RFW6GERfeihEWQpIRFKqaERcSnhEVdqYRF96qERZCshEUqroRFxK+ERV2xhEX3soRF
kLSERSq2hEXEt4RFXbmERfe6hEWQvIRFKL6ERcS/hEVwwYRF98KERZDEhEUqxoRFxMeERWHJ
hEX3yoRFkMyERSrOhEXEz4RFYdGERffShEWQ1IRFKtaERcTXhEVd2YRF9dqERZDchEUo3oRF
xN+ERV3hhEX34oRFkOSERSrmhEXE54RFW+mERffqhEWO7IRFKu6ERcTvhEVd8YRF//KERZD0
hEUo9oRFxPeERVv5hEUF+4RFkPyERS7+hEXB/4RFXQGFRfcChUWQBIVFKAaFRcQHhUVdCYVF
9wqFRZAMhUUqDoVFwQ+FRV8RhUX3EoVFkBSFRSoWhUXEF4VFXRmFRfcahUWOHIVFKh6FRcQf
hUVdIYVF9SKFRZAkhUUoJoVFxCeFRV0phUX3KoVFkCyFRSouhUXBL4VFbTGFRfcyhUWQNIVF
KDaFRcE3hUVdOYVF9zqFRZA8hUUqPoVFwT+FRV1BhUX1QoVFkESFRSpGhUXER4VFXUmFRfVK
hUWOTIVFKk6FRcRPhUVdUYVF91KFRZBUhUUqVoVFxFeFRVtZhUX3WoVFkFyFRSpehUXEX4VF
XWGFRfdihUWQZIVFKGaFRcRnhUVdaYVF9WqFRY5shUUqboVF</AssayXData><AssayYData Points="900">zrKbP/KImz/Zy5w/8padP1/bnj87/58/nvCgP3VboT98S6I/wCOjP7Qcoz/PsaM/SZOjPyUc
pD8zNqQ/yrWkP6mPpD9x4KM/Af6kP30UpT/SJKU/TmGlP8PupD/+t6Q/3wilP+4bpT9Hs6U/
MlylP5lvpT9bXaU/xVulPyLKpT/SAqU/9BylP5A5pT+FE6U/J92lPylEpj99waU/yLmlP+Mg
pj9cqqU/vc6lP//SpT8KM6Y/oFqlP93ypT+pyaU/pYOlPz7NpT+6BKY/QBmmP6NZpj8AUKY/
WP6lP84Epj+IRaY/4I+lPxJvpj+41qU/7lmlP4XQpT+vbaY/C7OmP2/upT+awqU/ApSmP6lv
pT/G96U/CgmmP4Vypj8dAaY/nxemP1bFpT/uvKU/RUSmP6SEpj8ClaU/UPylPxfBpT/wQaY/
cPOlP/I1pj/oM6Y/ZW6mP/lnpj+WW6Y/SDilP+BApj8VPqY/iROmP9LHpj8hy6U/8ySmP2pT
pj/rtKY/TuKlPx/PpT+FxKY/7RSmPw9upj+QTKY/elSmP7dBpj+4RaY/yGCmP6ghpj9vY6Y/
FdemP6GPpj/g+6U/GuSlP26Ipj/mEKY/PzimP5zxpT8YcKY/d1mmP3Q6pj9HQKY/F06mP2ZR
pj8igKY/9oCmP3F4pj/FMqY/Uy+mP9Udpj+32aY/sKCmPwgfpz9MUKY/oNCmP/ispj948KY/
BT+mPxqdpj/eqaY/sxWmP2G5pj+dxKY/FpamPz8vpj+3hqY/WlimP+Cppj+kFaY/EiKmPywU
pj+YlaY/QE6mP1F/pj8mgqY/hxWmP16npj9niaY/caCmP+x1pj9IfqY/6TmmP5acpj+V36Y/
cc2mP9uupj/N96U/Y2OmP9K+pj/iNqc/YqSmP2Wwpj/3sKY/1A+nPxKVpj/WjaY/ilimPxuc
pj9PcqY/Ds+mP/6cpj9bHqc/cLimP8V1pz8s1qY/TxynP6F3pj+Ix6Y/KsymP02Qpj/JjqY/
vlSmP2fEpj9Ea6Y/ZbamPw4ppz+RRKY/k5CnPyJzpj/N3aY/dfymP3Kfpj+fcqY/YxOnPw0Q
pz+gI6c/RaimPyTmpj9a5KY/zIymP/Fopj8Sk6Y/amWmP8DApj9lb6Y/PtymP83ypj8u7aY/
AeamP7ylpj92kqY/V7qmP/S3pj9IIqc/vaamP96Qpj/k4aU/av2mP4Njpj/HdaY/QtqmP1Lu
pj9O/qY/SnumP3ompz9P9qY/nvamP5UWpz8x/KY/M6emPykKpz91baY/R5anP5tjpz/JjKY/
sUSnP4WPpj9zcqY/2ESnPyWYpj+b/qY/TyCnP/H0pj+ybKY/Y7WmP+qUpj/+GKc/3tymP2Y6
pz8K0KY/NwSnP1STpz/RZac/Ic+mPyaypj+huqY/h8SmPxUmqD+qI6c/sv2mP4kjpz/f6aY/
jX+nP6sapz+I06Y/zgOnPzFJpz/9H6c/h3enP5vQpj925aY/0eGmP/MUpz8VwKY/dAynP8lA
pz/MY6c/A76nP9HDpj/zHqc/NgenP+dNpz976qY/6J6nP7jYpj/wY6Y/tMSnP0Ozpz/n6ac/
1fKmP4JSpz+Oz6c/WY2nP80Ipz9CIqc/cn2nP6Vspz9Fd6c/mgenP+owpz+FjKc/97+nP1Pb
pj+w7KY/aCinPykOpz9xk6c/x82nPz43pz8bWqc/3WunP8lspz/dy6Y/ZuemP1ibpz8C3aY/
vNumP0AIpz9Qjqc/gDinP/YWpz8P2qY/3JOnPzW8pz/G1aY/0vCmPxR8pz/i4aY/FUCnP5XQ
pz90Bag/kTWnP74Opz9OeKc/m2enP4uxpz/XO6c/a1anP29Mpz9qhqc/b6mnP2/ypz/jgqc/
6w6nPytvpz8W+qY/IImnP5A8pz8uUqc/kmOnP37hpz94xac//LqnP7x4pz/84ac/xOanP5/g
pz9LQKc/TpinP/KXpz+SX6c/vE2nPymrpz/Ujac/JDCnP7ekpz92gac//sanP7KXpz+voKc/
uZ+nP0P3pz+DjKc/4cWnP87Opz/RGag/erWnP0Tnpz9KUKg/XtanPw/tpz8gNac/D3unP5bK
pz+mGag/luGnP+/5pz+Xf6c/dIGoP73Apz9FrKc/MW+nP7fjpz/sxac/09WnP2cLqD8ee6c/
dMqnP8DYpz8XnKc/3yCoP53vpz/b8qc/89unP9K5pz/j4Kc/8weoP+C8pz//Lqc/dxqnP32T
pz8GOag/v6OnP1fcpz9P5ac/xh2oP0nbpz+iWKc/2hSoP5ExqD+hbKg/8tunP4wWqD9GCKg/
U4+nP7EJqD8kSqg/EfqnPwAyqD+sbqg/ScqnP+ntpz9MFag/h9SnPzewpz/nuac/+VmoP1o4
qD++76c//BqoPzGZqD8eD6g/pH2nP/65pz+r/ac/VuGnP5AUqD994ac/VgioP/HQqD9XQag/
3fGnP4QyqD8Viag/qvCnP39EqD/AsKc/h7OnP/A9qD/4bKc/82ynP9j2pz9iHag/ToKoPyax
qD80b6g/ur+nP8Kypz+D9ac/IByoP3XOpz8He6g/dlmoP6ZNqD8ULag/bzaoP0aJpz9gRKg/
fPinP7zlpz8ASqg/Lz6oPx5zqD8ttag/acWoPxEnqD+Rcqg/pV+oP1NUqD9K6ac/FLSoP2RU
qD8qiag/hNynP1uZpz/Wyqc/sKuoP9JfqD/HEqg/o0GoPzrdpz/wVag/K/WnP4K2qD9y/Kc/
rEeoP6v1pz9owqc/GTeoP75sqD+8Q6g/oB6oP46EqD+l7ac/fxqoPzE4qD+ZPKg/0zaoPy38
pz8MG6g/FTqoP+CUqD+dVag/OkuoP4soqD9dUKg/38KoPylPqD8tLKg/oGWoP06PqD/ciag/
BZuoP6SiqD+d4ag/666oPxlxqD+VuKg/QlqoP1+tqD9dJKg/zSSpPxelqD/TWKg/IHioP8OW
qD9xs6g//oqoP/jYqD+Xkqg/bfGnPxGWqD/HAqk/09OoPyQzqT/zo6g/xWuoP25oqD8Xhag/
nXqoP+fYqD8UmKg/vmaoPy8LqT8T2Kg/8c6oP8/bqD8SwKg/rM6oP0O0qD+6hKg/ZQypP/N1
qD9Ndag/rQ6pP8fCqD9CIKk/fkioPyQYqT8IYqg/m1aoP2LIqD9lC6k/bYKoP/jRqD+S2Kg/
joCoP8imqD8c8Kg/Il2pP1VhqT/pPKk/yMCoPzs6qT9nGqk/pO2oP1LNqD9Gk6g/V1moP98K
qT+o3qg/z0OoP+eNqT+nBqk/l8uoP+P7qD/fBKk/Kz+pPxy7qT+0E6k/BZWoP0l/qD+I06g/
miGpP2YKqT80Mak/TrWoP4Q1qT+ktKg/GvmoP4GwqD+d9ag/0dOoPwoGqT/UJak/sJuoP3IA
qT9uZqk/zOKoP0k9qT/e76g/5aeoP+HpqT/Clqk/INioP2nvqD+izag/DTmpP0uhqD8rH6k/
jiGpP9ZwqT9OWKk/sZKpP5P1qD+7Cak/O5aoP7j6qD+HZ6k/kEOpP7LNqD+gHKk/In2pP9sG
qT/1Tak/uTepPywHqT+TpKk/fkqpP55qqT+6KKk/1wKpPw82qT+nFKk/j3GpP+txqT/ZWqk/
1DepPzbyqD8tt6k/S0OpP9NcqT+Yt6g/gK2oP6QAqT+b06g/jh+pPxeuqT+C3Kg/NlypP6dT
qT9F3qg/LEupPzZHqT98/qg/84ipP4oHqT+DSqk/ZIWpP5haqT8Uv6k/SBapP49sqT8jIKo/
WD2pPwCDqT9x5Kg/ElupP+HvqD+Sfak/biipP885qT8MSak/oRupPw1OqT9v4qg/9V+pP+VG
qT9+5qg/cz2pP9IpqT9quKk/hMypP/p1qT8iaKk/AmOpP7pGqT9GV6k/VtKpP8q5qT+3kKk/
GdepP3vTqT+vf6k/XY6pP+C3qT9Psak/JuOpP7GPqT9flak/kZypP4ZJqT+A+qg/MHOpP+a5
qT+HTak/aQapP1b7qT9SXqk/PFapP3GjqT/Rwqk/d2epPwl0qT8pz6g/wKSpPx1xqT+W0qk/
rJqpPysXqj+BB6o/16SpP9u9qT+KY6k/uVepP1uHqT8z46k/rXGpP2iPqT910ak/NMWpP76r
qT9MsKk/TB2qPx2MqT8/qak/GVypPyiMqT+Hsak/tH2pP/8Tqj8vr6k/M8upP8UNqj+tPKo/
ak6pP7WxqT+umqk/GoWpPxbyqT+tdKk/qTapP4aDqT+cjak/13ipP68Tqj+wOqo/YCCqP6A/
qT95xak/nzeqP56YqT/l7Kk/v0uqPzQmqj/Uq6k/G96pP/uFqT9A9ak/iOGpPyG7qT8oSKo/
xyWqP+PmqT/YLqo/19ypP3+JqT//Nao/BVeqP+RKqj+nF6o/zw2qPxzHqT8Z8Kk/6COqP+Nt
qj+imqo/7T6qP4R0qj8iCKo/iLGpPxgVqj/mLKo/UpSqP7vgqT9rFqo/zFeqP3ORqj/3Oqo/
o6KpP/hAqj+ZLqo//EmqP5YWqj9396o/No+qP8pWqj+M46k/r1eqP3Jfqj+8vKk/EDqqP3Rt
qj9dJqo/8BKqPwJcqj9sAqo/1h6qP6FSqj9IRqo/vymqPylFqj+gJqo/fGmqPzBZqj/s9ak/
nZCqP0gwqj8mPKo/TNaqP56cqj/cS6o/aV+qP6hUqj9CZKo/uXiqP8dxqj8n+ak/yoOqP0Q5
qj91bKo/QiSqP1JOqj+DaKo/6n2pP1jgqj/wQ6o/CqyqP/Lrqj/dY6o/0XCqP6hlqj8dfao/
D5+qP4ixqj9MLao/QomqP3hdqj9gL6o/ehSqP/mcqj+eq6o/</AssayYData></Step><Step><CommonData><SampleLocation>11</SampleLocation><SampleID></SampleID><SampleGroup></SampleGroup><SampleInfo></SampleInfo><SampleRow>E</SampleRow><SamplePlate>1</SamplePlate><WellType>REGENERATION</WellType><Concentration>-1</Concentration><ConcentrationUnits>µg/ml</ConcentrationUnits><MolarConcentration>-1</MolarConcentration><MolarConcUnits>nM</MolarConcUnits><MolecularWeight>-1</MolecularWeight><Temperature>25</Temperature><StartTime>10322493</StartTime><AssayTime>5</AssayTime></CommonData><FlowRate>1000</FlowRate><StepType>KREGENERATION</StepType><StepName>Regeneration</StepName><StepStatus>OK</StepStatus><ActualTime>4.9998</ActualTime><CycleTime>0.2</CycleTime><AssayXData Points="25">xG+FRVxxhUX1coVFj3SFRSp2hUXEd4VFXnmFRfd6hUWRfIVFKn6FRcR/hUVegYVF9YKFRZGE
hUUqhoVFwoeFRV6JhUX1ioVFkYyFRSiOhUXEj4VFXJGFRfeShUWPlIVFKpaFRQ==</AssayXData><AssayYData Points="25">fZijvzb2xr+6ZNW/mVPgvzW35r8gve2/zpLyv9p79r896/q/O0r+vw8LAcB6SgLAGTkDwPw4
BMDLPgXA9rsGwNUnB8BRaQjALCEJwK8ICsArhgrAR1ULwPyRC8BMJgzARMQMwA==</AssayYData></Step><Step><CommonData><SampleLocation>12</SampleLocation><SampleID></SampleID><SampleGroup></SampleGroup><SampleInfo></SampleInfo><SampleRow>E</SampleRow><SamplePlate>1</SamplePlate><WellType>NEUTRALIZATION</WellType><Concentration>-1</Concentration><ConcentrationUnits>µg/ml</ConcentrationUnits><MolarConcentration>-1</MolarConcentration><MolarConcUnits>nM</MolarConcUnits><MolecularWeight>-1</MolecularWeight><Temperature>25</Temperature><StartTime>10338423</StartTime><AssayTime>5</AssayTime></CommonData><FlowRate>1000</FlowRate><StepType>KREGENERATION</StepType><StepName>Regeneration</StepName><StepStatus>OK</StepStatus><ActualTime>4.99883</ActualTime><CycleTime>0.2</CycleTime><AssayXData Points="25">xpeFRVyZhUX3moVFj5yFRSqehUXEn4VFXqGFRUOjhUWRpIVFKqaFRcSnhUVeqYVF96qFRZGs
hUUqroVFxK+FRV6xhUX3soVFkbSFRSq2hUXEt4VFXrmFRfe6hUWRvIVFKr6FRQ==</AssayXData><AssayYData Points="25">B3l8P/vzeD9fQH4/eWSBP+Pegz+bpoU/nNGHP8BXiT8toIo/KxiLP0RsjD/6oY0/T9mNPxya
jj8nZ48/ku6PP8KekD/EjJA/arWRPwWikT8IfZI/Ml2TP9Rakz8CDJQ/2gaUPw==</AssayYData></Step><Step><CommonData><SampleLocation>11</SampleLocation><SampleID></SampleID><SampleGroup></SampleGroup><SampleInfo></SampleInfo><SampleRow>E</SampleRow><SamplePlate>1</SamplePlate><WellType>REGENERATION</WellType><Concentration>-1</Concentration><ConcentrationUnits>µg/ml</ConcentrationUnits><MolarConcentration>-1</MolarConcentration><MolarConcUnits>nM</MolarConcUnits><MolecularWeight>-1</MolecularWeight><Temperature>25</Temperature><StartTime>10354640</StartTime><AssayTime>5</AssayTime></CommonData><FlowRate>1000</FlowRate><StepType>KREGENERATION</StepType><StepName>Regeneration</StepName><StepStatus>OK</StepStatus><ActualTime>4.9998</ActualTime><CycleTime>0.2</CycleTime><AssayXData Points="25">xL+FRV7BhUX3woVFkcSFRSrGhUXEx4VFasmFRffKhUWRzIVFKs6FRcTPhUVe0YVF99KFRZHU
hUUq1oVFxNeFRV7ZhUX32oVFkdyFRSrehUXE34VFXuGFRffihUWR5IVFKuaFRQ==</AssayXData><AssayYData Points="25">JmLWv4SW9r/EqwDAvdgDwKceBsB7kwfAWRsJwBYMCsByFwvAblIMwJEnDcAVgg3AEXAOwNkR
D8Bi2Q/AjUkQwJOFEMAhNRHAPXcRwP5NEsCbeBLA38oSwEsnE8AOSxPA4HwTwA==</AssayYData></Step><Step><CommonData><SampleLocation>12</SampleLocation><SampleID></SampleID><SampleGroup></SampleGroup><SampleInfo></SampleInfo><SampleRow>E</SampleRow><SamplePlate>1</SamplePlate><WellType>NEUTRALIZATION</WellType><Concentration>-1</Concentration><ConcentrationUnits>µg/ml</ConcentrationUnits><MolarConcentration>-1</MolarConcentration><MolarConcUnits>nM</MolarConcUnits><MolecularWeight>-1</MolecularWeight><Temperature>25</Temperature><StartTime>10370789</StartTime><AssayTime>5</AssayTime></CommonData><FlowRate>1000</FlowRate><StepType>KREGENERATION</StepType><StepName>Regeneration</StepName><StepStatus>OK</StepStatus><ActualTime>4.99883</ActualTime><CycleTime>0.2</CycleTime><AssayXData Points="25">xOeFRV7phUX36oVFj+yFRSruhUXC74VFXvGFRfXyhUWR9IVFKvaFRcT3hUVe+YVF9fqFRZH8
hUUq/oVFxP+FRV4BhkX3AoZFkQSGRSgGhkXCB4ZFXgmGRfcKhkWRDIZFKA6GRQ==</AssayXData><AssayYData Points="25">ZuZ7P2khfT/uw4E/Fq2DP/1Phj/EFYg/4IGJP8nmij8HPow/Fb2NP595jj9St44/V0+QP5o1
kD90BJE/uciRP1hVkj/lE5M/qRSTP08wlD9vcJQ/EAqVPyq6lT+JhJU/tJOVPw==</AssayYData></Step><Step><CommonData><SampleLocation>11</SampleLocation><SampleID></SampleID><SampleGroup></SampleGroup><SampleInfo></SampleInfo><SampleRow>E</SampleRow><SamplePlate>1</SamplePlate><WellType>REGENERATION</WellType><Concentration>-1</Concentration><ConcentrationUnits>µg/ml</ConcentrationUnits><MolarConcentration>-1</MolarConcentration><MolarConcUnits>nM</MolarConcUnits><MolecularWeight>-1</MolecularWeight><Temperature>25</Temperature><StartTime>10386916</StartTime><AssayTime>5</AssayTime></CommonData><FlowRate>1000</FlowRate><StepType>KREGENERATION</StepType><StepName>Regeneration</StepName><StepStatus>OK</StepStatus><ActualTime>5.00322</ActualTime><CycleTime>0.2</CycleTime><AssayXData Points="25">wg+GRVwRhkX1EoZFjRSGRSYWhkXCF4ZFWhmGRfMahkWNHIZFKB6GRcIfhkVcIYZF9SKGRY0k
hkUmJoZFwCeGRVwphkXzKoZFjSyGRSguhkXAL4ZFXDGGRfMyhkWPNIZFLzaGRQ==</AssayXData><AssayYData Points="25">bG7iv3ow/b9nEQPAUwAGwBARCMDMhQnAwsUKwPEEDMDw+gzAKt4NwHzlDsA4UQ/A55MPwCAY
EMCtxBDAUzwRwL9tEcCnPBLAVaISwOa8EsDlnhPAEmITwIcSFMAXTRTA8VsUwA==</AssayYData></Step><Step><CommonData><SampleLocation>12</SampleLocation><SampleID></SampleID><SampleGroup></SampleGroup><SampleInfo></SampleInfo><SampleRow>E</SampleRow><SamplePlate>1</SamplePlate><WellType>NEUTRALIZATION</WellType><Concentration>-1</Concentration><ConcentrationUnits>µg/ml</ConcentrationUnits><MolarConcentration>-1</MolarConcentration><MolarConcUnits>nM</MolarConcUnits><MolecularWeight>-1</MolecularWeight><Temperature>25</Temperature><StartTime>10403035</StartTime><AssayTime>5</AssayTime></CommonData><FlowRate>1000</FlowRate><StepType>KREGENERATION</StepType><StepName>Regeneration</StepName><StepStatus>OK</StepStatus><ActualTime>4.9998</ActualTime><CycleTime>0.2</CycleTime><AssayXData Points="25">yTeGRWM5hkX6OoZFljyGRS8+hkXPP4ZFY0GGRfxChkWWRIZFL0aGRclHhkVjSYZF/EqGRZZM
hkUvToZFzU+GRWNRhkX8UoZFllSGRS9WhkXJV4ZFY1mGRfpahkWWXIZFL16GRQ==</AssayXData><AssayYData Points="25">N5CBP5bxgT9s+oM/9yaHP6adiD8TLos/jBKNP7Kdjj/FAJA/ZA6RP/ljkj/nSpM//MCTP9LR
lD/qw5U/5xOWP0I1lj+w7JY/rYeXP9UymD97wZg/wiOZP+V6mT+J8Zk/D+SZPw==</AssayYData></Step></KineticsData></ExperimentResults>
