# Supplementary material for: Functional development of a V3/glycan-specific broadly neutralizing antibody isolated from a case of HIV superinfection
Source: eLife. 2021 Jul 15;10:e68110. doi: 10.7554/eLife.68110 (PMC8376252; doi:10.7554/eLife.68110)
Supplement: Figure 4—source data 2. [file elife-68110-fig4-data2.zip › QA013.2 Dbl Ref_01.28.21/QA013.2_Lineage Replicates_BG505 SOSIP trimer/210128_012.frd]

<?xml version="1.0" encoding="UTF-8" standalone="yes"?>
<ExperimentResults><ExperimentInfo Name="QA013.2_Lineage Replicates_BG505 SOSIP trimer"><ExpDescription></ExpDescription><RTDVersion>2.0</RTDVersion><RunID>4DC7E9FF-8D3C-4B98-A6A1-F295B1DD8D1E</RunID><ExperimentType>KINETICS</ExperimentType><ExperimentSubType>KBASIC</ExperimentSubType><StartDateTime>2021-01-28T17:58:13</StartDateTime><MachineName>886RGX1</MachineName><UserName>Labuser</UserName><LotNumber></LotNumber><PlateName>210128</PlateName><PlateName2></PlateName2><SensorName>D4</SensorName><SensorPlate>1</SensorPlate><SensorType>AHC (Anti-hIgG Fc Capture)</SensorType><SensorRole>LIGAND</SensorRole><SensorInfo></SensorInfo><WritingSW>DataAcquisition.exe 11.1.2.24</WritingSW><InstrumentType>OctetRED96</InstrumentType><InstrumentSerial>FB-50183</InstrumentSerial><InstrumentFW></InstrumentFW><IntegrationTime>3.3</IntegrationTime><DSPType>CPF</DSPType><DSPStitching>1</DSPStitching><HasManifest>1</HasManifest><InfoHash>980545781</InfoHash></ExperimentInfo><AssayParamsInfo/><KineticsData><Step><CommonData><SampleLocation>1</SampleLocation><SampleID></SampleID><SampleGroup></SampleGroup><SampleInfo></SampleInfo><SampleRow>D</SampleRow><SamplePlate>1</SamplePlate><WellType>BUFFER</WellType><Concentration>-1</Concentration><ConcentrationUnits>µg/ml</ConcentrationUnits><MolarConcentration>-1</MolarConcentration><MolarConcUnits>nM</MolarConcUnits><MolecularWeight>-1</MolecularWeight><Temperature>25</Temperature><StartTime>5232772</StartTime><AssayTime>30</AssayTime></CommonData><FlowRate>1000</FlowRate><StepType>BASELINE</StepType><StepName>Baseline</StepName><StepStatus>OK</StepStatus><ActualTime>30</ActualTime><CycleTime>0.2</CycleTime><AssayXData Points="150">AAAAAM3MTD7NzMw+d74fP83MTD8AAIA/mpmZPzMzsz/NzMw/ZmbmPwAAAEDNzAxAmpkZQGZm
JkAzMzNAAABAQM3MTECamVlAZmZmQDMzc0AAAIBAZmaGQM3MjEAzM5NAmpmZQAAAoEBmZqZA
zcysQDMzs0CamblAAADAQGZmxkDNzMxAMzPTQPLS2UAAAOBAZmbmQM3M7EAzM/NAmpn5QM/3
/0AbLwNBZmYGQYGVCUHNzAxBAAAQQTMzE0FmZhZBmpkZQc3MHEFYOSBBMzMjQWZmJkGamSlB
zcwsQQAAMEEzMzNBZmY2QZqZOUHNzDxBAABAQTMzQ0FmZkZBmplJQS/dTEEAAFBBMzNTQWZm
VkGamVlBtMhcQef7X0EbL2NBZmZmQZqZaUG0yGxBAABwQRsvc0F/anZBgZV5Qc3MfEEAAIBB
16OBQTMzg0HNzIRBZmaGQQAAiEGamYlBMzOLQc3MjEFmZo5B9P2PQY2XkUEzM5NBzcyUQWZm
lkH0/ZdBmpmZQTMzm0HNzJxBWmSeQQAAoEGamaFBMzOjQc3MpEFmZqZBAACoQZqZqUEzM6tB
wcqsQWZmrkEZBLBBmpmxQTMzs0HNzLRBWmS2QfT9t0GamblBMzO7Qc3MvEFmZr5BAADAQZqZ
wUEzM8NBzczEQWZmxkH0/cdBmpnJQTMzy0HNzMxBZmbOQfT9z0GamdFBMzPTQc3M1EFmZtZB
AADYQZqZ2UEzM9tBzczcQWZm3kH0/d9BmpnhQTMz40HNzORBZmbmQQAA6EGamelBJzHrQc3M
7EFmZu5B</AssayXData><AssayYData Points="150">AAAAAGUVDzuNAIQ7eKKOO/MuVTo2RmQ79l9vuj3nmDqftF47pzbYOogCjDssTRk74wxHO5Yo
jDtd1wI8oP38O80rAjsRzMY6RbzrO8YVXTt4EDM7461OOyHeoDtcwBU8RVL4OwsnkztdZPw7
Js6+O4UNpzuVWPA7HE0DPObG6DtPBDw8jb0fPG2+6Ts4JwA8USXHO6uhXjzQHhk87qYbPGa4
IDyoag48iJoHPLyv7jsQk+A7t50IPAu4/ztu3sI73ekcPAhirDsL/8g7EWkbPIjblTvcWPg7
PFYJPN4xXTxuE/87aS0vPAi8Fzw+DxU8Kdf8O9pzezsH5KU7h/MjPCXasjs67w48SK4NPBbG
QTwICRI8MwsYPLZOAzyC+yA8ThoEPG8TCzxFwvw7l17kO4TftDvL4qk7U0MuPC6VKzxNlgU8
8WcePEPbBjygrkk8AoxgPDB7RDzZI/w7VIVVPHqnxDvrSTQ8uBYvPLLySTxkuYY8lwg3PAIi
aDw2IUk8X3tPPMkyJDyB6kU82gYIPPHlHTwWzE883RLgOxNYUzyEHRc81sdqPJhFPDzdmD08
wD8APDuCizxe6T88+VlmPKQfVzyW8g48171HPOdRJTzDhzc8dDAqPMWSLzx7gEY8+KFVPH/3
MDy5K0g8fHA/PAzKUTw3H3482exuPPuaSTz4bTY8zgRvPKGqYTxNSkk8TsttPMuPcjyEv0k8
YfRlPKznhjyoInM8eLEHPA/8TzxiQjg87GtTPO8ZZjzjZyY8SYdbPEqMWjzj8oY872VUPGJA
gDyByHY8</AssayYData></Step><Step><CommonData><SampleLocation>11</SampleLocation><SampleID></SampleID><SampleGroup></SampleGroup><SampleInfo></SampleInfo><SampleRow>D</SampleRow><SamplePlate>1</SamplePlate><WellType>REGENERATION</WellType><Concentration>-1</Concentration><ConcentrationUnits>µg/ml</ConcentrationUnits><MolarConcentration>-1</MolarConcentration><MolarConcUnits>nM</MolarConcUnits><MolecularWeight>-1</MolecularWeight><Temperature>25</Temperature><StartTime>5328571</StartTime><AssayTime>5</AssayTime></CommonData><FlowRate>1000</FlowRate><StepType>KREGENERATION</StepType><StepName>Regeneration</StepName><StepStatus>OK</StepStatus><ActualTime>4.999</ActualTime><CycleTime>0.2</CycleTime><AssayXData Points="25">AADwQZqZ8UEzM/NBzcz0QVpk9kH0/fdBjZf5QScx+0HAyvxBZmb+QQAAAELNzABCk5gBQmZm
AkIzMwNC+v4DQs3MBEKamQVCZmYGQi0yB0IAAAhCx8sIQpSYCUJmZgpCLTILQg==</AssayXData><AssayYData Points="25">u4RBwKVsU8DL0VzAkpNjwFq9aMDg52zARHxwwAUyc8C2RXbAiJd4wBHEesC2enzAHod+wBvR
f8A9wIDAtKOBwDpigsDL4ILAEIGDwEzng8BqUoTAPe+EwGh8hcCYyoXAdyyGwA==</AssayYData></Step><Step><CommonData><SampleLocation>12</SampleLocation><SampleID></SampleID><SampleGroup></SampleGroup><SampleInfo></SampleInfo><SampleRow>D</SampleRow><SamplePlate>1</SamplePlate><WellType>NEUTRALIZATION</WellType><Concentration>-1</Concentration><ConcentrationUnits>µg/ml</ConcentrationUnits><MolarConcentration>-1</MolarConcentration><MolarConcUnits>nM</MolarConcUnits><MolecularWeight>-1</MolecularWeight><Temperature>25</Temperature><StartTime>5344648</StartTime><AssayTime>5</AssayTime></CommonData><FlowRate>1000</FlowRate><StepType>KREGENERATION</StepType><StepName>Regeneration</StepName><StepStatus>OK</StepStatus><ActualTime>4.998</ActualTime><CycleTime>0.2</CycleTime><AssayXData Points="25">AAAMQsHKDEKNlw1CYGUOQjMzD0IAABBCwcoQQo2XEUJaZBJCJzETQvT9E0LByhRCjZcVQmdm
FkItMhdC9P0XQsfLGEKNlxlCYGUaQicxG0J1ExxCwcocQo6XHUJaZB5CJzEfQg==</AssayXData><AssayYData Points="25">+2r9vvbP9L7DbOa+vvXUvkAxyb7EJb2+3D+2vlI7sL5ipam+m9OhvnjQnL7Vvpm+mb6SvgxT
j76RKou+pZaJvpGThL4x8oC+P4p+vmX8fL4I93O+Erx1vtr+bL7+TWm+jChmvg==</AssayYData></Step><Step><CommonData><SampleLocation>11</SampleLocation><SampleID></SampleID><SampleGroup></SampleGroup><SampleInfo></SampleInfo><SampleRow>D</SampleRow><SamplePlate>1</SamplePlate><WellType>REGENERATION</WellType><Concentration>-1</Concentration><ConcentrationUnits>µg/ml</ConcentrationUnits><MolarConcentration>-1</MolarConcentration><MolarConcUnits>nM</MolarConcUnits><MolecularWeight>-1</MolecularWeight><Temperature>25</Temperature><StartTime>5360718</StartTime><AssayTime>5</AssayTime></CommonData><FlowRate>1000</FlowRate><StepType>KREGENERATION</StepType><StepName>Regeneration</StepName><StepStatus>OK</StepStatus><ActualTime>5</ActualTime><CycleTime>0.2</CycleTime><AssayXData Points="25">9P0fQsHKIEKOlyFCWmQiQicxI0L0/SNCwcokQo6XJUJaZCZCJzEnQvT9J0K7yShCjpcpQlRj
KkInMStC9P0rQsHKLEKOly1CWmQuQi0yL0Lu/C9CwcowQoiWMUJaZDJCJzEzQg==</AssayXData><AssayYData Points="25">TKBiwGy+cMDm3XbATwp7wKG2fcCzE4DAgReBwL7ggcBgmILAFkeDwGGcg8CaDITAacSEwOBp
hcC2nIXALhqGwOVThsBawYbA3yWHwBJsh8BglofAnd2HwKAYiMBLI4jApmWIwA==</AssayYData></Step><Step><CommonData><SampleLocation>12</SampleLocation><SampleID></SampleID><SampleGroup></SampleGroup><SampleInfo></SampleInfo><SampleRow>D</SampleRow><SamplePlate>1</SamplePlate><WellType>NEUTRALIZATION</WellType><Concentration>-1</Concentration><ConcentrationUnits>µg/ml</ConcentrationUnits><MolarConcentration>-1</MolarConcentration><MolarConcUnits>nM</MolarConcUnits><MolecularWeight>-1</MolecularWeight><Temperature>25</Temperature><StartTime>5376792</StartTime><AssayTime>5</AssayTime></CommonData><FlowRate>1000</FlowRate><StepType>KREGENERATION</StepType><StepName>Regeneration</StepName><StepStatus>OK</StepStatus><ActualTime>5</ActualTime><CycleTime>0.2</CycleTime><AssayXData Points="25">9P0zQsHKNEKOlzVCWmQ2QicxN0L0/TdCu8k4QoeWOUJaZDpCJzE7QvT9O0K7yTxCh5Y9QoVr
PkInMT9C7vw/QsHKQEKOl0FCWmRCQiEwQ0L0/UNC+NNEQoiWRUJUY0ZCJzFHQg==</AssayXData><AssayYData Points="25">2OnrvoH65r7ccNe+V9bIvgoUwL5WYrS+sqisvtXqor4rAZy+NgaYvlQTkr5tJY2+Gv2IvmB+
hb6vWoG+KhOBvutyc7496G++jltrvkhRZb7K+V2+SbFUvpzyV77OEE++6HhOvg==</AssayYData></Step><Step><CommonData><SampleLocation>11</SampleLocation><SampleID></SampleID><SampleGroup></SampleGroup><SampleInfo></SampleInfo><SampleRow>D</SampleRow><SamplePlate>1</SamplePlate><WellType>REGENERATION</WellType><Concentration>-1</Concentration><ConcentrationUnits>µg/ml</ConcentrationUnits><MolarConcentration>-1</MolarConcentration><MolarConcUnits>nM</MolarConcUnits><MolecularWeight>-1</MolecularWeight><Temperature>25</Temperature><StartTime>5393022</StartTime><AssayTime>5</AssayTime></CommonData><FlowRate>1000</FlowRate><StepType>KREGENERATION</StepType><StepName>Regeneration</StepName><StepStatus>OK</StepStatus><ActualTime>5</ActualTime><CycleTime>0.2</CycleTime><AssayXData Points="25">9P1HQsHKSEKHlklCWmRKQiEwS0Lu/EtCu8lMQoeWTUJUY05CITBPQu78T0K7yVBCh5ZRQlRj
UkInMVNC9P1TQrvJVEKHllVCWmRWQicxV0Lu/FdCu8lYQoiWWUJaZFpCJzFbQg==</AssayXData><AssayYData Points="25">roplwN+OcsCyZHjAp/R7wFiCfsAXPIDAiQKBwBHtgcBKg4LAdAyDwDOGg8Cm/IPAoGuEwE/c
hMBETYXABYuFwMTJhcAsRYbA/3qGwDiShsCL+IbA4BmHwNc5h8BMiofAJrGHwA==</AssayYData></Step><Step><CommonData><SampleLocation>12</SampleLocation><SampleID></SampleID><SampleGroup></SampleGroup><SampleInfo></SampleInfo><SampleRow>D</SampleRow><SamplePlate>1</SamplePlate><WellType>NEUTRALIZATION</WellType><Concentration>-1</Concentration><ConcentrationUnits>µg/ml</ConcentrationUnits><MolarConcentration>-1</MolarConcentration><MolarConcUnits>nM</MolarConcUnits><MolecularWeight>-1</MolecularWeight><Temperature>25</Temperature><StartTime>5409098</StartTime><AssayTime>5</AssayTime></CommonData><FlowRate>1000</FlowRate><StepType>KREGENERATION</StepType><StepName>Regeneration</StepName><StepStatus>OK</StepStatus><ActualTime>4.999</ActualTime><CycleTime>0.2</CycleTime><AssayXData Points="25">9P1bQrvJXEKHll1CVGNeQiEwX0L0/V9Cu8lgQoeWYUJUY2JCJzFjQu78Y0K7yWRCh5ZlQlpk
ZkInMWdC9P1nQsHKaEKHlmlCVGNqQicxa0Lu/GtCu8lsQoiWbUJaZG5CITBvQg==</AssayXData><AssayYData Points="25">ZfbRvsrwxL74/bq+vWqpvhdPob6n+ZW+dFCMvhqih75CFYG+3VRwvi4QaL7v916+ktBYvoH8
T77tSEu+xgxEvoNbPb7rVje+y6Iyvse5Mb42nCm+RdYhvjJuHr6Onhq+MiIbvg==</AssayYData></Step><Step><CommonData><SampleLocation>1</SampleLocation><SampleID></SampleID><SampleGroup></SampleGroup><SampleInfo></SampleInfo><SampleRow>D</SampleRow><SamplePlate>1</SamplePlate><WellType>BUFFER</WellType><Concentration>-1</Concentration><ConcentrationUnits>µg/ml</ConcentrationUnits><MolarConcentration>-1</MolarConcentration><MolarConcUnits>nM</MolarConcUnits><MolecularWeight>-1</MolecularWeight><Temperature>25</Temperature><StartTime>5423799</StartTime><AssayTime>30</AssayTime></CommonData><FlowRate>1000</FlowRate><StepType>BASELINE</StepType><StepName>Baseline</StepName><StepStatus>OK</StepStatus><ActualTime>30</ActualTime><CycleTime>0.2</CycleTime><AssayXData Points="150">7vxvQrvJcEKIlnFCVGNyQiEwc0Lu/HNCu8l0QoiWdUJtZ3ZCITB3Qu78d0K7yXhCiJZ5Qltk
ekIhMHtC7vx7QrvJfEKIln1CVGN+QiEwf0Lu/H9C3WSAQkTLgEKqMYFCEZiBQnf+gULdZIJC
wcqCQqoxg0IRmINCff+DQt1khEJEy4RCqjGFQhGYhUJ3/oVCWmSGQkTLhkKqMYdCjpeHQnf+
h0LdZIhCRMuIQqoxiUKOl4lCd/6JQt1kikLNzIpCqjGLQhGYi0J3/otC3WSMQkTLjEKqMY1C
EZiNQvT9jULdZI5CRMuOQqoxj0IRmI9Cd/6PQt1kkELBypBCqjGRQhGYkUL0/ZFCWmSSQkTL
kkInMZNClJiTQnf+k0LdZJRCwcqUQicxlUIRmJVC9P2VQt1klkJEy5ZCqjGXQhGYl0J3/pdC
3mSYQkTLmEInMZlCEJiZQnf+mULeZJpCRMuaQqoxm0IQmJtCd/6bQt5knEJEy5xCJzGdQhCY
nUJ3/p1C3mSeQkTLnkKqMZ9CEJifQnf+n0LeZKBCRMugQqoxoUIQmKFCd/6hQt5kokJEy6JC
JzGjQo6Xo0J3/qNC3mSkQkTLpEKqMaVCEJilQnf+pULeZKZCRMumQicxp0KOl6dC9P2nQt5k
qEJEy6hCqjGpQhCYqUJ3/qlCf2qqQkTLqkInMatCEJirQvT9q0JaZKxCwcqsQqoxrUIQmK1C
d/6tQt5krkJEy65CqjGvQsuhr0L0/a9CWmSwQkTLsEKqMbFCjpexQnf+sULeZLJCx8uyQkY2
s0IQmLNC</AssayXData><AssayYData Points="150">9XbkvYvA372c7OS96tjZvciV1r0E9su9DsDLvXiIzb0GZsy93o3KvUd7xr3nOL69VMy/vWBI
vr3wVL69Zw2pvf6Ntr2HobG9pfKvvQ9drb0Ooa+9+9Ckvd0xnr32BZi9U2OcvbGNoL3Nq5a9
QdWPvU3Bjr1hbZC95/6LvYewk72RtI+9fguOvZu1hb2vaoG9ejVsvRSkhL3eNW29E/V4vT3U
eb0FX3G9yKNvvYYYb73fk1y98P9avVG3Xr2YIlC9pxFMvTHZUb0sZVG9q49LvUU7Rb1ZNE69
rik/vRLARb0eujW9DzU5veINJL2uYjO94PcyvfDRKr3iCBe9Vt8fvaIlDL38jh69yP4XvSIE
KL1aXRO9d6wNvXYnEL1qSfS80GgCvcxPA72hyga9I5zhvIobBr2p4PS8+7DrvJTo57wHrNK8
uHTkvFX44rzfcbS86ZHKvC5Yrbw9fsS8CdXLvFE6nbwOMaW8hQ9GvDzMkbyZb7a8z814vI77
j7xAI4m8eX2kvNGxYLy/qmO818KDvCH+XLz0nGm8iV43vFaZf7ySLxq8LkA7vGWeybtmplu8
W7YzvC+O6rs0mAm87432uxhD3Ls94QC8Oq+Cu/oitLsnx3K7rCyVuxtUhLstBuW6fStGO9+r
qDmh+qq7KZyyugTIm7qSiUw7AsvvOufUIjuOyYo7BAEmO0iSGzsyNzY7bW+eO9iYCTzaMIk7
/z2ZO946uTsbp4A7SSP/O97zkzuD9+E700ZjO3x2GTxvGMA7YcLLO8M8HDy6Gl08XQnbO7oB
DjxXayg8</AssayYData></Step><Step><CommonData><SampleLocation>1</SampleLocation><SampleID></SampleID><SampleGroup></SampleGroup><SampleInfo></SampleInfo><SampleRow>D</SampleRow><SamplePlate>1</SamplePlate><WellType>BUFFER</WellType><Concentration>-1</Concentration><ConcentrationUnits>µg/ml</ConcentrationUnits><MolarConcentration>-1</MolarConcentration><MolarConcUnits>nM</MolarConcUnits><MolecularWeight>-1</MolecularWeight><Temperature>25</Temperature><StartTime>5454899</StartTime><AssayTime>80</AssayTime></CommonData><FlowRate>600</FlowRate><StepType>LOADING</StepType><StepName>Loading</StepName><StepStatus>OK</StepStatus><ActualTime>79.999</ActualTime><CycleTime>0.2</CycleTime><AssayXData Points="400">dv6zQllktELAyrRCqTG1Qo2XtULz/bVCWWS2QsDKtkImMbdCEJi3Qnb+t0JZZLhCwMq4QiYx
uUIQmLlC8/25QllkukLAyrpCJjG7QhCYu0Lz/btCWWS8QsDKvEImMb1CjJe9QvP9vUJZZL5C
Q8u+QiYxv0KMl79Cdv6/QllkwEJVzsBCqTHBQoyXwULz/cFCWWTCQsDKwkImMcNCjJfDQvP9
w0JZZMRCYtDEQqkxxUKMl8VCdv7FQllkxkLAysZCqTHHQoyXx0Lz/cdCWWTIQkPLyEImMclC
n5rJQvP9yULcZMpCQ8vKQqkxy0KMl8tC8/3LQllkzEJDy8xCJjHNQhCYzULz/c1CWWTOQsDK
zkIyM89CEJjPQvP9z0JZZNBCwMrQQqkx0UIQmNFC8/3RQtxk0kJDy9JCLDLTQoyX00Lz/dNC
3GTUQkPL1EKpMdVCk5jVQnb+1ULcZNZCQ8vWQqkx10KMl9dC8/3XQtxk2EJDy9hCqTHZQhCY
2UJ2/tlC3GTaQsbL2kKpMdtCEJjbQnb+20LcZNxCQ8vcQqkx3UIQmN1Cdv7dQtxk3kJDy95C
qTHfQhCY30J2/t9C3GTgQkPL4EKpMeFCEJjhQnb+4ULcZOJCQ8viQqkx40IQmONCdv7jQtxk
5EJDy+RCqTHlQhCY5UJ2/uVC3GTmQkPL5kKpMedCEJjnQnb+50LcZOhCQ8voQqkx6UIQmOlC
dv7pQtxk6kJDy+pCqTHrQhCY60J2/utC3GTsQkPL7EKpMe1CEJjtQnb+7ULcZO5CQ8vuQqkx
70IQmO9Cdv7vQtxk8EJDy/BCJjHxQhCY8UJ2/vFC3GTyQkPL8kKpMfNCEJjzQnb+80LcZPRC
Q8v0Qqkx9UIQmPVCdv71QmBl9kJDy/ZCqTH3QhCY90J2/vdC3GT4QsDK+EKpMflCEJj5Qnb+
+ULcZPpCQ8v6QsI1+0IQmPtCdv77Qtxk/ELAyvxCqTH9QhCY/UJ2/v1CWmT+QkPL/kImMf9C
EJj/QvP9/0JuMgBDomUAQ9SYAEMIzABDO/8AQ24yAUNgZQFD1JgBQwjMAUM7/wFDbjICQ6Jl
AkOTmAJDCMwCQzv/AkNuMgNDomUDQ9SYA0NJzANDO/8DQ24yBEOiZQRD1JgEQwjMBEM7/wRD
bjIFQ6JlBUPUmAVDCMwFQzv/BUNuMgZDomUGQ9SYBkMIzAZDO/8GQ24yB0OiZQdD1JgHQwjM
B0M7/wdDbjIIQ6JlCEPUmAhDCMwIQzv/CENuMglDomUJQ9SYCUMIzAlDO/8JQ24yCkOiZQpD
1JgKQwjMCkM7/wpDRTYLQ6JlC0PUmAtDCMwLQzv/C0NuMgxDomUMQ9SYDEMIzAxDO/8MQ24y
DUOiZQ1Dk5gNQwjMDUM7/w1DbjIOQ6JlDkOTmA5DCMwOQzv/DkNuMg9DomUPQ9SYD0NWzg9D
O/8PQ24yEEOiZRBD1JgQQwjMEEM7/xBDLTIRQ6JlEUPUmBFDkc0RQzv/EUNuMhJDomUSQ9SY
EkMIzBJDO/8SQ24yE0OiZRND1JgTQwjME0P6/hNDbjIUQ6JlFEPUmBRDCMwUQzv/FENuMhVD
YGUVQ9SYFUPGyxVDO/8VQy0yFkOiZRZD1JgWQ8bLFkM7/xZDbjIXQ2BlF0PUmBdDCMwXQzv/
F0NuMhhDomUYQ5OYGEMIzBhDO/8YQ24yGUNgZRlD1JgZQ8bLGUP6/hlDbjIaQyRmGkPUmBpD
xssaQzv/GkNuMhtDYGUbQ5OYG0MIzBtDO/8bQ24yHEOiZRxDk5gcQwjMHEP6/hxDLDIdQ4Rr
HUOTmB1DCMwdQzv/HUOwMh5DomUeQ9SYHkMIzB5DO/8eQ24yH0OiZR9D1JgfQ8bLH0P6/h9D
bjIgQ6JlIEPUmCBDCMwgQzv/IENuMiFDomUhQ5OYIUMIzCFDO/8hQ24yIkOiZSJDk5giQwjM
IkPKASNDbjIjQ6JlI0PUmCNDCMwjQzv/I0NuMiRDomUkQ9SYJEMIzCRD+v4kQ24yJUOiZSVD
k5glQwjMJUP6/iVDbjImQ6JlJkOTmCZDxssmQzv/JkMsMidDomUnQ9SYJ0PGyydDO/8nQ24y
KEOiZShD1JgoQwjMKEM7/yhDbjIpQ6JlKUPUmClDxsspQw==</AssayXData><AssayYData Points="400">Nd6APAFqXTzRN2081pBEPJ6JbDzWi3Q8zCugPHavlDyDEa48QDezPP1SuzyxYKQ8bM2oPL4Y
lzwlpqg8vXasPG7TqDxpo7w8//OePIlSojwrE9I8d5TBPPgv3jy/Dac87FuuPBV8sDyF8OM8
CxfYPA0l3Tz32sE87dSxPEEc5Ty0WwM9JfrnPGCdAj11A708yhTYPAFG+zz7/PY84dHrPMZj
+TyvFgU9UDQLPfADAT1w7dc89/TWPNDb0jwCjvY8tlv0PMOICj281w09RqYOPUqAFT0Etwk9
lMMRPXn+FD28zhA9w00ePdahHj0GxRg9yxodPSOECz2+YiY9hkwfPZm5Hj3QABs9zygkPR5q
Hj3qJwo9KBwjPaqrJz1x8is9pygXPdmENT0Fhxw9qCMjPVzVKD3SqSM9ISkgPVGLPz2N2jE9
dC0iPb9LKD3GDy89mTw8PQ7ATD1NvDA9n8w6PfU7Tj146DU9OGY3Pe1gOT3zu0E9wY8+Pa9D
PD11Kz89BZJLPbQXRj0pQEc947BAPdlyRT2ZPU09IJVfPS3XRz1pPGM9D9NbPd3oYj0dRVk9
KmBTPZiKWT1WCVg9imRNPbqCRz2znVo9uF1VPSDPXT3TZVc9pmxaPYvvUz25jlo93MlZPYG+
XT30PmE9MDxuPb42Uz0I8mk9zdNaPWsRWz02D3w9B2BrPd6pbT2YYWY92G9tPV0egT3i6Xo9
qn91PQgFYD1OaWQ98+5/PRQ1az0I7HI93rB0PT7Caj1XaXI9zqOBPWNxgD3TE4A98zxsPUFe
fz3INYQ9s+p3PUYWej1agIY9piyBPRZDhT0uxYs9qIV9PWHOij1sU5E9S4aOPXq/iD3YJnw9
En+MPVA3fz0V1oc9oIKCPSPLkD3eXYY9tcKIPXaekD3x8os9RvaOPZXrgz05oIc9nnKPPSxc
jT2YLZI99fOQPdqXlj1vr5A9QlmUPTvdkj2HVJc95jKOPZuohD0MWJA9psCRPU1ykj0JyZg9
dPyUPfH/jz0bZZc99mmLPZbKmD015ZI9OVeSPRQMkz3TzZo9nl6RPUmpnT3Pt5U9RIOQPXAU
kD3D7ZY99XWnPdt+mz0DX5k9BAeUPRLFnj0X2aU9oZ2iPaXzoD1M2po9DoSdPcQ+nz3+f6E9
Cv2rPSq0mD1/Q6U9X6KlPTKVoT2gDp49sTeqPeWLnj0omag9hgOlPRJlpz0sN6w9ih6pPZ0G
pz1w3Z89ZNCuPTK0rD2ruKk9/mOgPVI9pz3GXKE9JmeuPRV+pj0jbas9buGwPUhvqT1g26U9
IWirPfJgrj17j6w9oguyPahhsD2Y6q09of+rPQb8rj1om6Y9I8urPXo2sj0rNas9L6SzPcXU
rj2RVaw9WU2uPefErT0EBbU9NQ62PetRqz15Ub49u/2tPbO+rz00E7c9qHixPWmWqT2ik7E9
0AG4PSEAvT2C1rY9qX+/PcWhtz3Ap7Y9+FO3PSZ2uD3+MLg9oEq4PblStj3zO7w95hS4PUJo
vT1HJrk9z321PQRLwD2z97w9J3fBPfF+uj17CLw9qPu+PblSxD0X7L49uZ3BPV+pxD3IjMU9
hIe/PbJJvj0Fh8M9vU3DPeYrvD0qhro9hUbGPUkEyT1Py8k929LHPatCyz0mP8A9EFLHPSg6
xj1FNMY9sLrFPYRYxz1QYs89Tm3PPRKVxT3gScs9j2HRPc2Exz3wa8U94LLGPdABzz3LKcU9
mk/CPc3i0D3d6MU9DqjIPVQ61D1JOs09NyvJPVxSzD0109M999TSPdGyvj0CfdA9B5nNPcEN
0D0FM9Q93kzWPUFqzT1gP8s9XnrVPaOi1T2Wws89dhXRPUCt1z2xLtU9K9/UPS6B0j2fUtI9
4yzRPX610D0eOdA9xHvZPZJb0T2NItI9ChzWPV8tzj1SntU9NOLYPapX3T3q6tc9f9bdPce8
1D13mtc9LdjaPTb21T1hPNk9gmPcPc4E3j0bfdk9RqHdPZDF1D0oouQ9H7HnPXPX3T1eGeY9
NO/lPQuA2z2DQOI9V+XVPU/H3z2Z0No9n6zePRGt3D3v5OI98WXoPW1d5T2rEuw9PK7ZPUlR
3T1P3OA9yJrePQLX4j2WKuE9LOndPU7r5z19TuQ9EkvgPQ==</AssayYData></Step><Step><CommonData><SampleLocation>1</SampleLocation><SampleID></SampleID><SampleGroup></SampleGroup><SampleInfo></SampleInfo><SampleRow>D</SampleRow><SamplePlate>1</SamplePlate><WellType>BUFFER</WellType><Concentration>-1</Concentration><ConcentrationUnits>µg/ml</ConcentrationUnits><MolarConcentration>-1</MolarConcentration><MolarConcUnits>nM</MolarConcUnits><MolecularWeight>-1</MolecularWeight><Temperature>25</Temperature><StartTime>5535897</StartTime><AssayTime>30</AssayTime></CommonData><FlowRate>1000</FlowRate><StepType>BASELINE</StepType><StepName>Baseline</StepName><StepStatus>OK</StepStatus><ActualTime>30</ActualTime><CycleTime>0.2</CycleTime><AssayXData Points="150">+f4pQ+sxKkNfZSpDUZgqQ8bLKkP5/ipDLDIrQx5lK0OTmCtDxssrQ7f+K0MsMixDX2UsQ5OY
LEPGyyxDt/4sQ+sxLUMeZS1Dt54tQ4TLLUP5/i1D6zEuQx5lLkMcmi5DxssuQ/n+LkPrMS9D
HmUvQ5OYL0PGyy9D+f4vQ+sxMENfZTBDk5gwQ4TLMEO3/jBDLDIxQ19lMUOTmDFDxssxQ/n+
MUPrMTJDX2UyQ5OYMkOEyzJDt/4yQ24yM0NfZTNDk5gzQ8bLM0P5/jND6zE0Qx5lNENRmDRD
hMs0Q/n+NEMsMjVDHmU1Q5OYNUPGyzVD+f41Q68yNkMeZTZDUZg2Q8bLNkP5/jZDLDI3Q19l
N0OTmDdDxss3Q/n+N0PrMThDX2U4Q5OYOEPGyzhD+f44Q+sxOUNfZTlDk5g5Q8bLOUP5/jlD
6zE6Qx5lOkOTmDpDxss6Q7j+OkPrMTtDHmU7Q5OYO0OEyztDuP47Q+sxPENfZTxDUZg8Q8bL
PEO4/jxDLDI9Qx5lPUNRmD1Dxss9Q/n+PUMsMj5DX2U+Q5OYPkNJzD5DuP4+QywyP0OhZT9D
k5g/Q4TLP0O4/j9D6zFAQ19lQEOTmEBDxstAQ7j+QEMsMkFDX2VBQ76fQUPGy0FD+f5BQ+sx
QkNfZUJDk5hCQ8bLQkO4/kJDLDJDQ19lQ0NRmENDxstDQ7j+Q0PrMURDX2VEQ1GYREPGy0RD
uP5EQywyRUOhZUVDUZhFQ4TLRUO4/kVDLDJGQ19lRkNRmEZDhMtGQ7j+RkPrMUdDX2VHQ1GY
R0PGy0dD</AssayXData><AssayYData Points="150">bHLkPYia4j34ieo9fq3rPfpR5T2yueg93iffPfHv5j1ek+E97TfqPSqA7z0jaOg99Tv0Pc0d
6D3qgPE9hR3yPSH77z00NOs9c3f0PZ8N6z0xcO49i+PsPXvd8D2Cv+492mXwPUoX9D2mVfg9
6HHlPaRK8D0QT+49GZn1PbZp8z3wXvY9rN7vPQPe7z1wbfY9BofyPXEI9z0D6e09c1X1PcPu
7z33+fE94Uz3PVpP9T0r7fo911j0Pf9/8z2b0fc97bz3PcYR9j1cYvc9d3r2PWXh9j1+dvw9
kWABPlMl+D3LuP892JP+Pe4D/D1DCvo9ASMEPmy9AD4BD/c9MyT7PWHP+D1zxvo94ZEBPgzy
AD715vg94aT/PUNI/j0FOQA+dmL6PZdN9T1JXv49yvEBPlAL/T3yaQA+4jAAPkiz9T0QawA+
broDPk+//z2B+wE+O6MDPjBIAT64t/09/fUAPkhiBD5qmAQ+L4QAPn91AT6JxgI+6hYFPnN0
Bz7xtwM+PHcDPlmlBD4L+wQ+BiwDPgWOAj5Jdv09wxAFPq+xAj5zZAc+AUAEPrlJAz6gTgY+
3QQBPqKeAj5vGwg+/hoFPp08Bj5mYgY+3+IIProeBz76FwY+oP8FPvbXCT5kMwg+8cMGPmpF
Bz7pAgk+AXsJPozIBz6oDQw+EcEIPiZSBT7ymwo+tL4LPtzpDD484Ag+eB0NPgdQCT6QEwg+
fmwMPj7sDD5yQQo+olsMPnTGDD4mcgY+8DwIPmUXDj6yHQo+CR0OPvvWCj54swk+i8wLPmTD
CT7LNAo+</AssayYData></Step><Step><CommonData><SampleLocation>10</SampleLocation><SampleID>BG505 T332N SOSIP</SampleID><SampleGroup></SampleGroup><SampleInfo></SampleInfo><SampleRow>D</SampleRow><SamplePlate>1</SamplePlate><WellType>KSAMPLE</WellType><Concentration>-1</Concentration><ConcentrationUnits>µg/ml</ConcentrationUnits><MolarConcentration>62.5</MolarConcentration><MolarConcUnits>nM</MolarConcUnits><MolecularWeight>-1</MolecularWeight><Temperature>25</Temperature><StartTime>5574803</StartTime><AssayTime>180</AssayTime></CommonData><FlowRate>600</FlowRate><StepType>ASSOC</StepType><StepName>Association</StepName><StepStatus>OK</StepStatus><ActualTime>179.999</ActualTime><CycleTime>0.2</CycleTime><AssayXData Points="900">+f5HQywySENfZUhDUZhIQ4TLSEP5/khD6zFJQ19lSUOTmElDxstJQ/n+SUMsMkpDX2VKQ1GY
SkPGy0pDt/5KQ+sxS0MeZUtDUZhLQ4TLS0O3/ktD6zFMQx5lTENRmExDhMtMQ/n+TEPrMU1D
X2VNQ1GYTUOEy01Dt/5NQ+sxTkMeZU5Dk5hOQ4TLTkP5/k5DLDJPQx5lT0OTmE9DhMtPQ7f+
T0PrMVBDX2VQQ1GYUEOEy1BDt/5QQ+sxUUMeZVFDk5hRQ8bLUUO3/lFDLDJSQ19lUkOTmFJD
hMtSQ/n+UkMsMlNDX2VTQ5OYU0OEy1ND+f5TQywyVENfZVRDk5hUQ8bLVEP5/lRD6zFVQx5l
VUOTmFVDxstVQ/n+VUPrMVZDX2VWQ5OYVkPGy1ZDt/5WQ+sxV0NfZVdDUZhXQ4TLV0O3/ldD
LDJYQx5lWENRmFhDhMtYQ7j+WEPrMVlDX2VZQ1GYWUPGy1lDuP5ZQ+sxWkNfZVpDk5haQ8bL
WkP5/lpD6zFbQx5lW0NRmFtDhMtbQ/n+W0MsMlxDHmVcQ1GYXEOEy1xDuP5cQywyXUNfZV1D
k5hdQ4TLXUP5/l1D6zFeQx5lXkOTmF5DhMteQ/n+XkPrMV9DHmVfQ5OYX0OEy19DuP5fQywy
YENfZWBDk5hgQ8bLYEP5/mBD6zFhQ19lYUOTmGFDhMthQ7j+YUPrMWJDHmViQ1GYYkOEy2JD
uP5iQywyY0MeZWNDUZhjQ8bLY0O+/2NDLDJkQ19lZEOTmGRDhMtkQ/n+ZEPrMWVDHmVlQ1GY
ZUPGy2VDuP5lQywyZkMeZWZDk5hmQ8bLZkP5/mZD6zFnQx5lZ0OTmGdDxstnQ7j+Z0PrMWhD
YGVoQ1GYaEOEy2hD+f5oQ+sxaUMeZWlDUZhpQ8bLaUO4/mlD6zFqQx5lakNRmGpDhMtqQ7j+
akMsMmtDYGVrQ1GYa0OEy2tDuP5rQ+sxbEMeZWxDUZhsQ8bLbEO4/mxD6zFtQx5lbUNRmG1D
hMttQ7j+bUMsMm5DYGVuQ1GYbkOEy25DuP5uQ+sxb0NgZW9DUZhvQ8bLb0O4/m9D6zFwQx5l
cENRmHBDhMtwQ/n+cEPrMXFDHmVxQ5KYcUOEy3FDuP5xQ+sxckMeZXJDUZhyQ4TLckO4/nJD
6zFzQx5lc0NRmHNDhMtzQ7j+c0PrMXRDHmV0Q1GYdEPGy3RDuP50Q+sxdUMeZXVDUZh1Q4TL
dUP5/nVD6zF2Qx5ldkOSmHZDhMt2Q7j+dkPrMXdDbGd3Q1GYd0OEy3dD+f53Q+sxeENgZXhD
kph4Q4TLeEO4/nhD6zF5Q2BleUOSmHlDxst5Q7j+eUPrMXpDYGV6Q1GYekOEy3pDuP56Q+sx
e0NgZXtDUZh7Q4TLe0O4/ntDLDJ8Qx5lfENRmHxDxst8Q7j+fEMsMn1DHmV9Q5KYfUOEy31D
uP59Q+sxfkMeZX5DUZh+Q4TLfkO4/n5D6zF/Qx5lf0NRmH9DhMt/Q/n+f0MWGYBDjzKAQyhM
gEPCZYBDfH+AQ/WYgEOwsoBDKMyAQ8LlgENc/4BD9RiBQ7AygUMoTIFDwmWBQ1x/gUMWmYFD
j7KBQyjMgUPC5YFDXP+BQ/UYgkOPMoJDKEyCQ8JlgkN8f4JD9ZiCQ7CygkNJzIJDwuWCQ3z/
gkP1GINDjzKDQ0lMg0PCZYNDXH+DQ/WYg0OPsoNDKMyDQ8Llg0Nc/4NDFhmEQ48yhEMoTIRD
wmWEQ1x/hEP1mIRDj7KEQyjMhEPC5YRDfP+EQ/UYhUOwMoVDSUyFQ8JlhUN8f4VD9ZiFQ7Cy
hUMozIVD4+WFQ1z/hUMWGYZDjzKGQ0lMhkPCZYZDXH+GQ/WYhkOPsoZDScyGQ8LlhkNc/4ZD
9RiHQ7Ayh0NJTIdDwmWHQ1x/h0P1mIdDsLKHQyjMh0PC5YdDfP+HQzcZiEOPMohDSUyIQ8Jl
iEN8f4hD/JmIQ7CyiEMozIhDwuWIQ3z/iEP1GIlDsDKJQ7JNiUPCZYlDXH+JQ/WYiUOwsolD
ScyJQ+PliUN8/4lD9RiKQ7AyikMoTIpDwmWKQ1x/ikMWmYpDsLKKQ0nMikPj5YpDXP+KQxYZ
i0OPMotDKEyLQ8Jli0N8f4tDFpmLQ9Cyi0NJzItDwuWLQ3z/i0P1GIxDsDKMQ0lMjEPjZYxD
XH+MQxaZjEOPsoxDScyMQ+PljEN8/4xDFhmNQ7AyjUNJTI1D42WNQ3x/jUMWmY1DsLKNQ0nM
jUPj5Y1DfP+NQxYZjkOwMo5DSUyOQ5NojkN8f45DFpmOQ7CyjkNJzI5D4+WOQ3z/jkMWGY9D
sDKPQ0lMj0PjZY9DfH+PQxaZj0Owso9DScyPQ+Plj0N8/49DFhmQQ7AykENJTJBD42WQQ3x/
kEMWmZBDsLKQQ0nMkEPj5ZBDXP+QQxYZkUMSM5FDSUyRQ+NlkUN8f5FDFpmRQ7CykUNJzJFD
4+WRQ3z/kUMWGZJDsDKSQ0lMkkPjZZJDfH+SQxaZkkNUs5JDScySQ+PlkkN8/5JDFhmTQxIz
k0NJTJND42WTQ3x/k0MWmZNDHrWTQ0nMk0Pj5ZNDfP+TQxYZlEOwMpRDSUyUQ+NllEN8f5RD
FpmUQ7CylENJzJRD4+WUQ3z/lEMWGZVDsDKVQ0lMlUPjZZVDfH+VQxaZlUOwspVDScyVQ+Pl
lUOkAJZDFhmWQ7AylkNJTJZD42WWQ3x/lkMWmZZDsLKWQ0nMlkPj5ZZDXP+WQxYZl0OwMpdD
SUyXQ+Nll0N8f5dDFpmXQ7Cyl0NJzJdD4+WXQ3z/l0P1GJhDsDKYQ0lMmEPjZZhDXH+YQxaZ
mEOwsphDScyYQ8LlmEN8/5hDFhmZQ7AymUNJTJlD42WZQ3x/mUMWmZlDsLKZQ0nMmUPC5ZlD
fP+ZQxYZmkOPMppDSUyaQ+NlmkN8f5pDFpmaQ7CymkNJzJpDwuWaQ1z/mkMWGZtDsDKbQ0lM
m0PjZZtDfH+bQxaZm0OPsptDScybQ+Plm0N8/5tDFhmcQ7AynENJTJxDwmWcQ3x/nEMWmZxD
j7KcQ9/PnEPC5ZxDfP+cQxYZnUOwMp1DSUydQ8JlnUN8f51DFpmdQ7CynUNJzJ1D4+WdQ3z/
nUMWGZ5DsDKeQ0lMnkPjZZ5DXH+eQxaZnkOwsp5DScyeQ8LlnkN8/55DFhmfQ48yn0NJTJ9D
42WfQ3x/n0P1mJ9DsLKfQ0nMn0Pj5Z9DfP+fQ/UYoEOwMqBDKEygQ+NloENcf6BDFpmgQ4+y
oENJzKBD4+WgQ3z/oEMcGqFDjzKhQ0lMoUPjZaFDfH+hQxaZoUOwsqFDScyhQ+PloUN8/6FD
FhmiQ7AyokNJTKJDCmeiQ3x/okMWmaJDsLKiQ0nMokPj5aJDfP+iQxYZo0OwMqNDSUyjQ+Nl
o0Ncf6NDFpmjQ7Cyo0MozKNDwuWjQ3z/o0MWGaRDsDKkQ0pMpEPjZaRDfH+kQxaZpEOwsqRD
SsykQ+PlpEN8/6RD9hilQ7AypUMoTKVDwmWlQ3x/pUMWmaVDsLKlQ0rMpUPI5qVDXP+lQxYZ
pkOwMqZDSkymQ+NlpkNcf6ZDN5mmQ7CypkNKzKZD4+WmQ1z/pkMWGadDsDKnQyhMp0PjZadD
fH+nQxaZp0OwsqdDSsynQ8Llp0Nc/6dD9hioQ7AyqENKTKhD42WoQ3x/qEMWmahDsLKoQyjM
qEPC5ahDfP+oQ/YYqUOPMqlDKEypQ8JlqUN8f6lDFpmpQ7CyqUMozKlDwuWpQ3z/qUMWGapD
sDKqQ0pMqkPjZapDfH+qQxaZqkOwsqpDSsyqQ+PlqkN8/6pDFhmrQ7Ayq0MoTKtD42WrQ3x/
q0MWmatDsLKrQ0rMq0PC5atDfP+rQxYZrEOPMqxDSkysQ7RorEPEgKxD9pisQ4+yrENKzKxD
4+WsQ3z/rEMWGa1DsDKtQ0pMrUPjZa1DfH+tQ/aYrUOwsq1DSsytQ8LlrUOe/61DFhmuQ7Ay
rkMoTK5D42WuQ3x/rkMWma5DsLKuQ0rMrkPC5a5D5QCvQ/YYr0OPMq9DSkyvQ8Jlr0N8f69D
FpmvQ4+yr0MozK9DwuWvQ3z/r0MWGbBDsDKwQyhMsEPjZbBDXH+wQ/aYsEOPsrBDKMywQ8Ll
sEN8/7BDFhmxQ7AysUNKTLFD42WxQ3x/sUP2mLFDsLKxQ0rMsUPC5bFDfP+xQxYZskOPMrJD
KEyyQ+NlskNcf7JDFpmyQ7CyskMozLJD4+WyQ1z/skMWGbNDsDKzQ0pMs0PCZbNDXH+zQ/aY
s0OPsrNDSsyzQ+Pls0O+/7NDFhm0Q48ytEMoTLRD42W0Q1x/tEP2mLRDj7K0QyjMtEPC5bRD
fP+0QxYZtUOwMrVDKEy1Q+NltUNcf7VD9pi1Q4+ytUNKzLVDwuW1Q3z/tUP2GLZDjzK2Q0pM
tkNYabZDfH+2Q/aYtkOwsrZDSsy2Q+PltkNc/7ZDFhm3Q48yt0MoTLdD42W3Q3x/t0MWmbdD
j7K3Q0rMt0PC5bdDXP+3QxYZuEOPMrhDKEy4Q8JluEN8f7hD9pi4Q7CyuENKzLhD4+W4Q3z/
uEP2GLlDjzK5Q6xMuUPCZblDXH+5Q/aYuUOwsrlDSsy5Q+PluUNc/7lDFhm6Q48yukNKTLpD
42W6Q1x/ukMWmbpDj7K6Q0rMukPj5bpDfP+6QxYZu0OPMrtDSky7Q+Nlu0Ncf7tD9pi7Q7Cy
u0NKzLtD4+W7Q1z/u0P2GLxDjzK8QyhMvEPjZbxDXH+8QxaZvEOwsrxDKMy8Q8LlvEN8/7xD
9hi9Q7AyvUNKTL1D42W9Q3x/vUP2mL1DsLK9QyjMvUPC5b1D</AssayXData><AssayYData Points="900">EGwRPgrLCD771AQ+zbf9PZmM4D1Qtt0947jIPf6+vT2B7Lk9cIizPdxvvz1ZRrQ9FTuoPUWl
qz3Seqk9cWugPZp/pj02zaY9A2mkPZyzoD0StqU9PZ+oPWOiqD2YVKE9hxulPX2ynj0jvJs9
jR+qPWVfoj0lcaE9x9KePQl3pj0m+KQ9ARWcPcqyoz29VqM9PmqkPbrkpT0+1Z89fomoPS2L
pD15gbM9UbWkPRzlpj0kTKI9w0qgPVkQoj3dk6U9q2yvPTePrT2fIqQ97CClPdaHpD1szKw9
9l+rPWkPrD0rM7E9kK+sPVnxsj336qs9rb6qPVV8sj1E5a89sharPbqJrT1+hKs9KZavPS6C
qz3XrKs9ZWWqPZH4sj1diLE9zLq0PZcFrz0PLrk9Dtm0PcfDsj2jTLI9YO6yPQrQtj0g87o9
I1KxPWXLsD1hAbM90Q60Pf+Lsz3s5bQ9tw25Paw8vD0RA7Y9sc+5PRNntz21QsI9Q5S/PeJg
wT0ooMA9CkW9PSPfvT1WL8A9nqu7PW0fuT1bm789B4u5PaP4vT0cIbw9FiC7PcHrvz3JbL09
1cy7PXACuz1gKL094Da9PRAmtD283r4901/DPTUFvz3ZIsU9i6jHPb3ZuT3NJ789wSDEPfaP
wz3H9L49o7rHPdVDwD1xv8Q9i827PQEzwj3O7sU9D5zEPQxHuz0Z38M9Gu/DPdY5wj2MqcI9
XaXAPexGvj06rMU9d5nFPQdqyD1lW8k9wtHMPaZQyT3fq809bljFPQ7DwD29MMc9xKrKPfrw
wT30qsg9PlbEPQGGzT2eZsQ9QgnPPSsbxD1cgcs9TcPOPdjSzj2GiM09BTbGPbD3yj0OQdA9
uU/NPf/izD0nzcw9czDLPUvxzj0NPMs9M2fOPcVN1z1CBM09HCXRPT8Xzj24aNc9k8rQPcxG
zj2RFss9nwfPPc+g2T2tR9U9VvnUPbkU3j1Bs9c9Tf3TPc572T2o2dc9InnQPTB23z2sjtM9
JvbVPWJZzT2m2dM9mOLSPc163D2E0dM9/RHbPUcn0z3agdg9hy3bPQX3zz2QmOA9cZzWPUC0
2j0B0dk91wPXPWBe2z1zvtU92NHZPco03D1Qndk9uyrVPeM50T0K3d09HYXfPUVz3T0hm+A9
X3jkPTb23z2dOt09fFrePT7y3T3P/eI9FAHbPYiY4j1DbeE9fCLhPYQw4j14FNM9Ut7cPfgE
3D0RWek9QbbcPRLw4j15y+A9gJfgPZJ/6j3E9909LZLcPbvA4D3GBd89LD7oPUHO4z0wgOA9
VZ/hPRvs3j3O5909FkHkPf535T3Cmdo9u2flPWWm6T331uY9lCHkPZlf4T3Gqd894WvoPb+N
4D0z/OI9n0/wPen68D1PdeM9SJfpPV2B5j2Bnec9FkXgPaLP5T07ceI9hgrpPa0g7z1eLu49
w0ftPULm4T2F7vc9n9nkPcvJ6T0Reu09s8DyPXVG8T3Qq+k9dZXnPeW08T1wve89j1flPTPB
5z2CDOw9H8zuPRmK7z3qZOc9QrrvPQKX7j3USOc9Eu7wPXEy8j1pzuk94gDyPZP58D1kDvM9
RI/xPQ+58z3BifU9c1PxPY/e8T3d2/k9kS3rPZqx7D0jOfQ91PXpPU1W+j2U0fQ9MPbrPXwt
9j2vSPI9NUD7PUdh8z1TKe89CPT2PVUR9z2Acu4928X1PWr59z1npe89WBD1PeTK7j26p/E9
Gx74PTZ9/T2WOPc9YHb0PWEk+T3jY/Y96xf4Pdnt8j3vb/g9d//zPZC58j18uPY9kEL9Pav6
AD47n/c9xYv3Perk/j3DTfw94Mj7PV19/T0f/f49DNL8PUURAz4jN/Y9OMzzPSoS+j3uHv09
OKf4PWO19D0Yr/c9Z0EDPlzW/z051AA+UloAPvb8/T2n1gA+2TT/PVwC/z1mCfs9W4ECPsyY
/D1RAPY9TnL9PVAE+z2Bwfk9Yb4BPgtOAT4o1wU+MS77PU2m/D3v5P495I8CPinG+D2fn/09
VvwDPv70/T30SgM+lQ/5PcyPAj4p+AE+9Yz+Pb/Y8z0YFwI+LUYDPhZ4AT64fP494i/+PXmr
BD4ZO/49HPv8PQ7QAj40qQU+kx/5PXq4Aj6m8QM+n88BPiFQAj7/9wM+2NwFPi+DAj6lzAM+
2rADPoiaAD7N8QI+B7MDPiytBT5pLwQ+dTEKPlp6Aj47GwU+5qUFPjdjBD7GDgY+Ei8FPvka
Az5xUgM+SrQCPsAsAT5pUAc+H0sGPkQxAj5Yvwg+MGwJPjRFAT5U8gU+Z5gDPipmBj4jpgQ+
JcYFPpuoCj7qQQU+XBMJPk8qBT4Gwgk+cQMGPlNnBD7qFwY+JN0BPpgSCD5CXwQ+wWoAPoVL
CD4bkQU+0egIPsR7Aj6yTQk+dX8JPrHaBz6jQAI+cf4GPl+cCj4N0AY+R2EGPhsYCT6XoQU+
C1sEPlmSBD5m1wc+uq8GPgE2CT6V4AU+hogLPot5CT60oAY+kn4GPslZCz75Mgs+qI0IPrHE
BD6H4Qc+rigMPj6qCT7gegc+BxoJPmonCD4KGgk+glsKPhZXCT5L5gU+jSsKPvqVCT5kFQc+
xScLPt20DT4Q7xA+ao0KPhbsCj6CLQ0+N1kOPqQ/Dz6x8Ao+4fQIPlzuDD6O1wc+A+cLPkpK
DD5Yng4+JswNPrXwBz5v0A0+UywLPvmHCz4O3Qw+3eMOPsL5Cz73cQw+pxUNPqBSDz7Hqww+
wLwMPjrLDD5kYQo+1KoJPn3mCD6uDw4+vXYLPooxDT4C8BA+GWwLPimjET7L0go+K5IPPuxT
DT7iyA4+s7IRPt51Dz7FUBA+g+sPPifTDj58QRA+e8oQPsHuCz7QZAs+A2EOPkA0ED5a2Q8+
VJgUPselDT4Grgg+CvUQPuqwDz5tzw8+ESkOPvmmDT6byBQ+daYRPsF3Ej5woBM+IngRPhdL
Ez6RWg0+6LQVPos/Dz6z7ww+KkAPPrUSEj7gBBE+fT8QPpd4Ez5UJxA+ByMQPnidDj7CfBE+
d/8NPmT0ED4qixI+vc4QPtzwDT5lnRI+9vITPk51ET6HfBI+4c0MPk9ZFj4FfRI+GyEOPnG/
Dz6PABA+l8gUPts1Fj6GHhI+rswRPjkCFT7mpBI+jE8RPv4DFT7JChU+3H0UPn1kFT5c9BY+
EqoSPoB8FD4lPhA+1V8UPn5mET4OORU+/+oTPgvCEz4N/hI++8wSPuJZGD4m5xA+zg0VPo1B
FD5xVxU+N+sVPuiWFD5x1RI+dNYYPoO1Dz5eEhU+dvgVPmK/Ez7oRBY+YLMXPrcrFT5FaRQ+
RhQRPkTGFT7pQRM+PtcUPpRiFD76IhM+36MXPgfFEz56hxU+La0VPiLrFz6t1hY+EHMUPobp
Fj4oFxg+vVsYPq+UFz7F/RU+7DcWPvTuFz7WgxM+juEWPjUrGz4fMBc+7P0ZPi9ZFj4Azxg+
72YZPsGxGT5iaRY+e98bPl2OGD7ZuxU+f0UYPsuHGj7q/RY+k/4YPrMXGT7eRhs+22sYPgiP
FT5MLRs+dnEaPkX0Fj4tWRU+fLcaPvUKGj7kpRk+sQ0bPpIbGj4hZBk+ofMZPs8EGT6apxo+
rIIcPm5BGj4cZxs+am4YPjt6HT4FHBw+w6sdPjuWHD6EzRg+teoXPrfhHT5d0Rs+c5QXPjLr
Gz7Iphg+FnkcPunlFj6pAxs+/gYfPpHvHz67+xo+BQcdPh5YIT6c2Rg+AqsaPlzFGT72Chg+
jscaPk0AHD572Rc+qrwXPvjYGj67JBU+zbkfPszpHj5W5Rw+hegiPjALGz4rRCE+a2MZPtxv
GT5iTh0+qIYcPuC5Gj55ch4+AK0YPoZsHT5uBx0+pc4dPjI3Hj42eh0+A9YfPlx/HT6y0xs+
tHkdPmTVGj44mCA+gl0XPkTUGz5o5hs+meIdPqK9HT5aWx4+YugcPiUIID6jshw+kBMfPhY+
Hz6KvBw+sfMcPtC4Gz7zph8+23UgPpXkGz5ybx8+xpUfPnryHj6Ilx4+O7cjPqZOHD5LISE+
nzofPoMxHj591R4+NAQiPvaBGj4DFB8+ziQgPvObJD4jrxw+6e8dPgWJIT6zpB4+xkEgPkBA
Ij5aYyM+UMkfPnrTHz4QwB8+Q20gPiqfHz6EXxs+/GsdPtalHj5s3yE+LDIePibyIT40LR4+
BY8iPo7THT5GViA+UI0dPmLiGz42JyA+xrUePk+wJD4+dyM+K+gkPuPgIj67CCQ+TukhPk7l
ID4DXCE+Z4ggPvHvHz538SE+mtYhPk5zHj6eayI+GOUjPpEgIz6DkiE+zYMlPs/UID528iM+
HrUmPsovIz72tCY+LygkPm7eHT7eKCQ+zusiPv3WJD7igSY+CMkjPgIqIz50QyM+MZwgPj9V
JT5uBiY+Pl0rPjqPID4w/iI+63kmPjRRID4gVCM+k7MnPvEuJj5cyiI+ttwmPgRfJD421SQ+
yq4mPmFXJT6ccyM+61AiPnZpKD7caCI+3rcqPi1ZKD4CxCY+HkAjPrfHJz75oSQ+QXkmPsAf
Jz4SfiU+3gwnPsk4Jj6EPyk+XEAnPuuBJz7yXSQ+9kEpPmXKIj7JRSY+ANIjPuJHIT5fGSo+
ngIkPnWXKD4uOCg+/bUoPol9IT5IYyQ+a7glPt39Jj7q8Sg+nQ8qPvSQKT6axSY+oj8nPlRV
Lj7jkCc+NC8qPmsJJz7A/iY+ZXQnPtxJKj5U4CU+M1ssPkpVKj4iZic+WLUnPhtILD73lyU+
pEAuPkJeKT6tdyk+upEnPnIZJz47GCg+0LgpPm2hKT6gaSc+</AssayYData></Step><Step><CommonData><SampleLocation>1</SampleLocation><SampleID></SampleID><SampleGroup></SampleGroup><SampleInfo></SampleInfo><SampleRow>D</SampleRow><SamplePlate>1</SamplePlate><WellType>BUFFER</WellType><Concentration>-1</Concentration><ConcentrationUnits>µg/ml</ConcentrationUnits><MolarConcentration>-1</MolarConcentration><MolarConcUnits>nM</MolarConcUnits><MolecularWeight>-1</MolecularWeight><Temperature>25</Temperature><StartTime>5763822</StartTime><AssayTime>180</AssayTime></CommonData><FlowRate>600</FlowRate><StepType>DISASSOC</StepType><StepName>Dissociation</StepName><StepStatus>OK</StepStatus><ActualTime>180</ActualTime><CycleTime>0.2</CycleTime><AssayXData Points="900">XP+9Q/YYvkOPMr5DCEy+Q8JlvkNcf75D9pi+Q26yvkMpzL5DJea+Qzv/vkP2GL9DbjK/QylM
v0PCZb9DXH+/Q/aYv0OPsr9DKcy/Q6Llv0Nc/79D1RjAQ24ywEMpTMBDwmXAQ1x/wEMWmcBD
brLAQwjMwEPC5cBDXP/AQ/YYwUNuMsFDKUzBQ2ZmwUNcf8FD9pjBQ4+ywUMpzMFDouXBQzv/
wUPVGMJDbjLCQwhMwkNFZsJDXH/CQ/aYwkNussJDKczCQ6LlwkNc/8JD1RjDQ24yw0MITMND
wmXDQ1x/w0P2mMNDj7LDQwjMw0Oi5cNDXP/DQ9UYxEOPMsRDCEzEQ8JlxEM7f8RD9pjEQ26y
xEMIzMRDEOjEQ1z/xEPVGMVDjzLFQylMxUPCZcVDXH/FQ/aYxUNussVDCMzFQ6LlxUM7/8VD
9hjGQ9EyxkOsTMZDomXGQzt/xkPVmMZDj7LGQwjMxkOi5cZDO//GQ9UYx0OPMsdDCEzHQ6Jl
x0Ncf8dD9pjHQ4+yx0MpzMdDwuXHQ9//x0PVGMhDbjLIQwhMyEPjZchDXH/IQ9WYyENusshD
KczIQ6LlyENc/8hD9hjJQ24yyUMpTMlDwmXJQ1x/yUPVmMlDorXJQwjMyUOi5clDXP/JQ/YY
ykO2M8pDCEzKQ6JlykM7f8pD1ZjKQ4+yykMIzMpDwuXKQ1z/ykPVGMtDjzLLQylMy0OiZctD
O3/LQ/aYy0NusstDCMzLQ8Lly0Nc/8tD9hjMQ48yzEMITMxDwmXMQzt/zEPVmMxDj7LMQ4vM
zEPC5cxDO//MQ/YYzUOPMs1DKUzNQ6JlzUNcf81DFpnNQ4+yzUMIzM1DouXNQ1z/zUOaGc5D
bjLOQwhMzkPCZc5DO3/OQ9WYzkNuss5DKczOQ6LlzkNc/85D1RjPQ24yz0MITM9DwmXPQzt/
z0M3mc9DbrLPQ83Mz0Oi5c9DXP/PQ/YY0ENuMtBDCEzQQ8Jl0ENcf9BD9pjQQ26y0EMpzNBD
ouXQQ1z/0EPVGNFDbjLRQwhM0UOiZdFDAIDRQ9WY0UNustFDKczRQ6Ll0UNc/9FD1RjSQ24y
0kMITNJDomXSQ1x/0kPVmNJDj7LSQ57P0kOi5dJDXP/SQ9UY00MzM9NDCEzTQ6Jl00Ncf9ND
9pjTQ/Ky00MIzNNDouXTQ1z/00PVGNRD0TLUQwhM1EPCZdRDO3/UQ/aY1ENustRDKczUQ6Ll
1EM7/9RD1RjVQ48y1UMITNVDwmXVQzt/1UP2mNVDbrLVQwjM1UNM59VDO//VQ9UY1kNuMtZD
CEzWQ6Jl1kM7f9ZD1ZjWQ4+y1kMIzNZDwuXWQ1z/1kP2GNdDbjLXQylM10OiZddDO3/XQw6d
10NustdDCMzXQ6Ll10Nc/9dD9hjYQ24y2EMITNhDomXYQzt/2EPVmNhDj7LYQwjM2EOi5dhD
O//YQ9UY2UNuMtlDCEzZQ6Jl2UM7f9lD1ZjZQ4+y2UMpzNlDwuXZQzv/2UPVGNpDbjLaQylM
2kPCZdpDO3/aQ9WY2kOPstpDCMzaQ6Ll2kM7/9pD1RjbQ24y20MITNtDomXbQzt/20PVmNtD
brLbQwjM20NM59tDO//bQ9UY3EOPMtxDCEzcQ6Jl3EM7f9xD1ZjcQ4+y3EMIzNxDouXcQzv/
3EP2GN1D8jLdQylM3UPCZd1DO3/dQ9WY3UOPst1DCMzdQ6Ll3UM7/91D1RjeQ24y3kMITN5D
omXeQzt/3kPVmN5DbrLeQwjM3kOi5d5Dff/eQ9UY30NuMt9DKUzfQ6Jl30M7f99D1ZjfQ26y
30MIzN9DouXfQzv/30PVGOBDbjLgQwhM4EOiZeBDO3/gQ/aY4EP4s+BDCMzgQ8Ll4EM7/+BD
eRnhQ24y4UMITOFDomXhQzt/4UM3meFDj7LhQwjM4UOi5eFDO//hQ/YY4kNuMuJDCEziQ6Jl
4kM7f+JD1ZjiQ26y4kPNzOJDwuXiQzv/4kPVGONDjzLjQ0pM40OiZeNDO3/jQ9WY40NusuND
2c7jQ6Ll40M7/+ND1RjkQ24y5EMITORDwmXkQzt/5EPVmORDbrLkQwjM5EOi5eRDXP/kQ/YY
5UNuMuVDCEzlQ6Jl5UM7f+VD1ZjlQ26y5UMIzOVDwuXlQzv/5UM3GeZDbjLmQwhM5kOiZeZD
O3/mQ9WY5kNusuZDCMzmQ8Ll5kM7/+ZD1RjnQ24y50MITOdDomXnQzt/50PVmOdDbrLnQwjM
50Oi5edDO//nQ/YY6ENuMuhDCEzoQ6Jl6EM7f+hD1ZjoQ4+y6EMIzOhDwuXoQ1z/6EPVGOlD
bjLpQwhM6UOiZelDXH/pQ9WY6UNusulDuM7pQ6Ll6UNc/+lD9hjqQ24y6kNqTOpDomXqQzt/
6kPVmOpDbrLqQynM6kOi5epDAADrQ1gZ60OPMutDCEzrQ+Nl60Ncf+tD1ZjrQ26y60NKzOtD
ouXrQzv/60PVGOxDbjLsQylM7EOiZexDXH/sQxaZ7ENusuxDKczsQ2bm7ENc/+xD9hjtQ24y
7UMITO1DwmXtQ1x/7UP2mO1DbrLtQynM7UPC5e1DXP/tQ/YY7kNuMu5DKUzuQ8Jl7kNcf+5D
ZJvuQ4+y7kMpzO5DouXuQ77/7kP2GO9DjzLvQwhM70OiZe9DXH/vQ/aY70Nusu9DCMzvQ8Ll
70Nc/+9D9hjwQ24y8EMITPBDomXwQ1x/8EP2mPBD8rLwQynM8EPC5fBDff/wQ/YY8UOPMvFD
KUzxQ89n8UNcf/FD9pjxQ4+y8UMpzPFDwuXxQ1z/8UP2GPJDjzLyQylM8kPCZfJDXH/yQ/aY
8kOPsvJDKczyQ8Ll8kNc//JD9hjzQ48y80MpTPNDwmXzQ1x/80P2mPNDj7LzQynM80PC5fND
ff/zQ/YY9EOPMvRDKUz0Q8Jl9EOkgPRDhZv0Q4+y9EMpzPRDwuX0Q1z/9EP2GPVDjzL1QylM
9UPCZfVDXH/1Q/aY9UOPsvVDKcz1Q8Ll9UNOAvZD9hj2Q48y9kMpTPZDZmb2Q1x/9kP2mPZD
0bL2QynM9kPC5fZDXP/2Q/YY90OPMvdDKUz3Q8Jl90Ncf/dD9pj3Q4+y90MpzPdDwuX3Qzv/
90P2GPhDjzL4QylM+EPCZfhDXH/4Q/aY+EOPsvhDKcz4Q8Ll+ENc//hD9hj5Q48y+UMpTPlD
wmX5Q1x/+UP2mPlDj7L5QynM+UPC5flDAAD6Q/YY+kOPMvpDKUz6Q8Jl+kNcf/pD9pj6Q7Cy
+kMpzPpDwuX6Q1z/+kP2GPtDjzL7QylM+0PCZftDXH/7Q/aY+0OPsvtDKcz7Q8Ll+0Nc//tD
9hj8Q48y/EMpTPxDwmX8Qzt//EPVmPxDj7L8QynM/EPC5fxDXP/8Q/YY/UOPMv1DKUz9Q8Jl
/UNcf/1D9pj9Q4+y/UMIzP1DouX9Q1z//UP2GP5DEjP+QylM/kPCZf5DXH/+Q/aY/kOPsv5D
Kcz+Q8Ll/kNc//5D1Rj/Q48y/0MpTP9DwmX/Q1x//0P2mP9Dj7L/Q0rM/0PC5f9DXP//Q3sM
AEQ3GQBEFCYAROEyAESuPwBEe0wARDdZAESYZgBE4XIARK5/AER7jABESJkARBSmAEThsgBE
rr8ARHvMAERI2QBEFOYAROHyAESu/wBEewwBRDcZAUQUJgFE0TIBRHlBAURqTAFESFkBRBRm
AUThcgFErn8BRGqMAURImQFEFKYBROGyAUSuvwFEe8wBRDfZAURm5gFE4fIBRJ7/AUR7DAJE
SBkCRAQmAkThMgJErj8CRHtMAkRIWQJEFGYCRNFyAkSufwJEe4wCREiZAkQEpgJE4bICRK6/
AkR7zAJESNkCRBTmAkTh8gJE8P8CRHsMA0RIGQNEFCYDROEyA0SuPwNEe0wDREhZA0SYZgNE
4XIDRJ5/A0RqjANESJkDRBSmA0ThsgNEnr8DRHvMA0RI2QNEBOYDROHyA0Su/wNEagwERHkZ
BEQUJgRE4TIERK4/BERqTARESFkERBRmBETRcgREnn8ERGqMBERImQREFKYERAKzBESuvwRE
e8wERDfZBEQE5gRE0fIERK7/BER7DAVESBkFRBQmBUThMgVErj8FRHtMBURIWQVEFGYFROFy
BUSufwVEe4wFREiZBUQEpgVE4bIFRK6/BUR7zAVEN9kFRATmBUTh8gVErv8FRHsMBkRIGQZE
FCYGROEyBkSePwZEe0wGREhZBkQUZgZE4XIGRK5/BkR7jAZESJkGRBSmBkThsgZEnr8GRHvM
BkRo2QZEBOYGROHyBkSu/wZEagwHREgZB0QUJgdE4TIHRK4/B0R7TAdEHFoHRBRmB0ThcgdE
nn8HRHuMB0RImQdEBKYHROGyB0SuvwdEe8wHRDfZB0QU5gdE0fIHRK7/B0RqDAhESBkIRAQm
CERANQhErj8IRHtMCERIWQhEFGYIROFyCESufwhEe4wIRDeZCEQUpghE0bIIRK6/CER7zAhE
SNkIRBTmCETh8ghErv8IRGoMCURIGQlEFCYJROEyCUSuPwlEe0wJREhZCUQUZglE0XIJRK5/
CURqjAlEN5kJRBSmCUQSswlEnr8JRHvMCUQ32QlEFOYJRNHyCUSu/wlEewwKRDcZCkQUJgpE
4TIKRK4/CkR7TApESFkKRARmCkThcgpEnn8KRLyMCkRImQpEFKYKROGyCkSevwpErMwKREjZ
CkQU5gpE4fIKRK7/CkRqDAtESBkLRBQmC0TRMgtErj8LRHtMC0Q3WQtEqGYLROFyC0SefwtE
e4wLRDeZC0QUpgtE4bILRJ6/C0R7zAtESNkLRFbmC0Th8gtE</AssayXData><AssayYData Points="900">8JYaPgn8Gz4ZjSA+F3MpPobWND4n6Tw+BkhCPobFRT7VSks+Dc5RPm8lWD5MJ1Y+M6NePv3g
WT618V8+7m1ePj5TYz7gZmM+AONgPgEDZz7oqGU+xslmPiGRYz7Q32M+zvZmPum0aT5mGmg+
aMloPsyraj6r/2M+J+5mPs6naD4LzGQ+VdVrPivEaT4jlGc+ojhoPremaj69IGw+PsdpPuGa
aT4AjGQ+PcdqPpUgbT4+vGc+WqdjPpkYZz4vB2o+V6lsPuGcaj6qZGU+PO1rPssuaz6yIWg+
Bx5pPr0gaz6XQWo+Q3prPrHZaT7B8mw+pWJsPubOaT7ZImo+/3BqPlL5aT62BGU+iqZsPhk+
bT58VG0+AT9qPuBTbD7Y4G0+0CJoPp4Baz76A2s+4WhuPtFibD459mw+WbVuPgBIaj7BUGs+
6tdsPm0ObD7592c+mbdmPnikaj4Pjms+PsVsPrY0aj5o8mc+fIBpPhUYbj7eOmg++IxsPtkY
bj5p52o+BclsPn+0bD6Dc2o+0cRrPuOoaD74t2g+NfxsPvD6Zj7Nf2k+DsloPshVaD5NUmk+
z1FvPjd4az7qBm4+UCppPsttaz7FR20+IPJoPvMmaj7K9Go+i9ZrPtdKbT5JIm0+XdVrPiLS
Zj5Dvmo+UX1sPr3gbD5952w+WoZuPjLvaD5b6Gc+HwprPmxTbT5IuG8+sdJsPj4EbT76A2k+
rTJqPjbvbj5HOHE+i2twPgbxZj6w8Wo+wB5wPih1aT4Qb20+ZXBtPryFaj7/WnE+urBxPkJr
bT6vfmw+mUltPrfibT47kGo+seZvPuDlZT7pk2o+oNFrPuhobj7sqG4+dUhsPogSbD4oZ2s+
uKZrPmktbT7V328+M8dtPvWbaz6ehWw+4HdtPryzbD5QU28+j/NtPmWHbj4dzWo+aCRxPjNo
bj6EYWw+eTxtPkiKcD5DTGo+aXxuPvLybj5uI20+995vPi5mbT5xf2w+A1JrPnOoaD5YxGo+
5hpsPpjkaT5faW4+EcRtPhHXcD7PZm8+02ZzPuQYbT5dlnI+R2dvPuulcz5OsW0+5gZvPkJC
bz5eMm0+fdxtPoGqcD4fFXA+7m1sPjssbT79kW4+Ux1yPl/Kbj4yIW0+zplyPouobz5DznA+
vINtPirqbj6Ck2o+rb9xPpcrcD64Qm4+uptwPgKqcD6vC3I+KEVuPmqQaj6XZHM+IvhvPs4e
bz7V7Gs+WFhvPqONbT7OanA+FaBxPrwabz5k1HI+n7xuPng5cD6YX3I+smJtPtUScT503G0+
rUZvPmVbcD5nnXA+e01wPqlUcz58cHM+34hwPv4XcT7PT3A+gGF0PrAobj6FCXU+6vlzPu7P
cj6mom4+w2xvPg5JcD4ExHQ+KRR0Pi0kcj7zYnE+adBtPudGcD5ctHE+1LFyPkVYbz4Y8nQ+
+65wPjFLdD4rP3Q+reByPjiYcj4OSnE+qVpxPr50cT6W53E+2ndyPvO8cD6X2HA+gb1wPhro
dD7XInA+EtZwPrUDcz70K3I+8YBuPidxcz4MznI+gjpzPtZRcD6dXnA+tmFxPsiLcj6Cc3I+
eJFwPoldcj6gA3Q+zuVyPkytdT4Pj3U+2cN1PkhRcj7CSHM+YUtyPq33cj4LhHE+sOJ2Pouy
cT6QaXM+uA9xPtikcT47dXI+lbJ0PsuxcT47yHY+iul0PkqMcj7S+HI+YlR1PvRocT6ZdnU+
5N1yPmwybz7di3Q+kQZ5Pm2udD4V1XI+qAZ1Pu/Fcj4LqnU+uxFyPshScD4e6Hc+wa9zPuZT
dj5G9HQ+fxR4PmwAcj7qsHU+UvhyPjc1dj4ThHY+FKtzPn2ecD7d23Y+oBByPh1AdT6xonM+
m8t0PmfxdD6fjHQ+nNRzPmhVdD7fWHE+1zR2PiAKeD5Y6HM+TSl0PqVbeD4/anY+7+p1PnPf
dT5wa3k+Ald4Pimfbz533nM+kFxyPv3PcT5ei3I+E8pzPg4Jdj6B+Xo+Y/tyPvBweD4GYHs+
3gF1Pkskdz4be3Y+wBtyPoE6eT652ns+8ZRyPtdveT7iznQ+4KV0PoPFez7/Xnk+awR2PtNA
dj4yU3g+rEp7PoIudz5IaHY+I+F3PoXocz4Dhng+WTR7PvsNeD7XM3k+6oF4PqKPfD4M63g+
G1N5PrCfej6pAHk+iz50PuR2eT5gznY+9E96PmOueT4qTXk+gfV3PhBUeD6MmHk+i4B4PrIC
fj6z4XY+ywJ5PrqDdj4KDHQ+q6x7PvU9dz6bN3w+Jyd5PvvWej7V13U+8gZ5PkdZeD4s7Xs+
kJd6PrcHdz5Hang+MHx3PtUAeD7r7Xw+LRZ5PjcogD61NXo+dhZ8PmY/ej7RpXk+jUh5PiWe
ez7yO38+pAF+PlndfD4elnc+lTh/PrpjfD4gL3s+jOd8PjaoeD5yHX4+Okl1PjqHfT4DfXc+
27l+PsAteD61Q3k+okB9PnN3eT4CzH8+6yt8Pg/2fz6+OXw+ho98Pm6aej6Pn3o+v+V5Ptjf
ej7ql30+wDR6PjCceD4aPns+T+97PjBWdz6REHw+bDt6PhJSez6tBX0+SwB9PgT9ez7nQXs+
pC57PsP/fT50EXw+GtB+PvL9fj55z3o+IOV/PlJggD6Xc3o+6kx9PoIPfT5oHn8+/l+BPmR5
fD48Cn0+ltN9PrXVfz6PZYA+blB6PmEVgD56EIE+pA2BPvbAeT5fxn8+oXiCPnMTez5gQnw+
7HB9PjTzez5zNH0+yzF+PkG+fD5JD34+1Dp/Ph39gD7Tbnk+T2+BPoE7fz5My38+z3mBPjBX
fj4WGoI+zkd8PmVEfT6pAoA+cgaBPnkZgD7Cu30+Znh/PkFSfT5iUHw+kWl+PmK/fz4e8IA+
WmJ/PmOBfz7IVn4+wzl+PjszgD67KX4+IDGBPok+fz58pn4+mlKCPit7fT4eZYA+btiAPr+/
gD6Ds4E+54iAPvdpgj4yHoI+uUKBPmDufD4bkH4+ks6APhGvfz7DioA+QduAPpe2fj64zX4+
EUB9PpqCgD7zbn8+mpKAPgcAgT76+oA+6EB/Pq9agz5CN4M+TCaAPrMngD4lMoE+Q7d+PmWP
gj6urH8+GbaAPsjVfT6jLX8+W1R8PhHlgT6DY38+CxaBPgXAgD4QqYA+2jl/PnbugD73B4I+
EgiAPhYQgD4fH4I+KZGAPs4Sgz7VzIE+XRh9PnBXgj7/E4E+zieAPs9OgD4gQIE+MRuAPqy0
gz5PRn8+b7uBPugYgj5v/oA+eXWAPu2jgz6BgYI+8QiDPnWefz6SoYI+kF9/Pkgcgj4JfoE+
VV2BPjzKgT6/5IE+yWuBPpcjgj5gKoE+yN6APg+Igz5k6IA+c6OCPnm1gD6XCYM+lk2BPqWQ
gD4XsIE+Ju2BPjBzgz6NYYA+oyaCPiU9gj6PWYM+VRqBPnEKgz5mpoI+HH+DPkg5gj4UsYA+
F46CPlpbgD7erYI+AT2CPpUhgz5A7oM+EUODPgIVgj6wu4M+nzaDPgbWgj4yBIQ+pSiDPjDt
gz6FV4Q+kCCCPvTHhD5B4YM++4yCPoGHgj4kOII+SXiEPjLxgD7Jf4M+PrWCPqRLhT7SuYQ+
JeuCPixPgj48GoI+GSaDPguAhD6OFYQ+JzqEPgT8gz5fr4M+aP+CPoC2hD5IyII+a/iDPp84
hT6lb4I+KNODPq1shD7U3YI+aFSDPkdhgz6p8II+KtOBPkLVgj4QXoM+opqEPu03hD5hl4I+
6fCCPrePhD6gYoQ+vF6GPhYMgj6+TYU+A8SDPtlKhT4NGoY+z62DPlUyhT7oN4Q+KwyFPkv7
gz4qaYQ+tGKCPjiGhj6dxYM+VViEPgV1hD7yMIc+EuSCPmQ0hT6JRYU+P8eFPmkpgj4ErYM+
vQ6FPqldgz636IQ+l96FPpjIgz6GSoM+fvGEPvOghD6ZMIU+lvCEPlxGhD6jtYQ+9N2FPi8r
hD5C/II+EiSFPtNzhD5Tr4Y+lmmGPmwTgz6sGYY+TpKFPrFjhT6YvIY+pKKEPoA2hT7RiIU+
SfuFPpyIhj5CCYQ+Nb2FPjwthj4DrIY+fdaFPnKFhj7oJIU+33mEPgH8gz60+IQ+ZnCGPkVe
hD7QfYU+xFOGPnEhhD5Ot4I+KVSFPqr0hD7qBoY+c3qFPkwihj6T2YY+Bb+GPjfEhz7ReIY+
en6EPlSghz4F84Y+BqSGPumDhD4XRYY+43eEPsKehT4G8YQ+5DOGPgKnhz5OM4Y+PWSGPpvG
iD43q4U+w7KFPk2Phj5v0oY+WtaGPu1hhz5lR4c+zFCGPjQjhj61y4c+Gl2IPhAghz6nnYY+
3NCHPvC1hj6K4oc+mkOFPojDiD4oiYg+CgyGPomVhj4GPoY+bpGHPjmjhj7tlIY+m+6HPnma
hT5z1oU+x3SKPi8Dhz5LrIc+ltOJPsJAhj4jZoY+4VeIPoQeiD4e2oc+WReHPp4vhz4hqoc+
09qGPmtxiD69xYY+1SuHPmvzhj5r1Yc+rLqIPih7hD7ysIc+taOGPr29iz7tSog+UHCIPm8E
iT4ELIk+n12KPvw1hz60/Ig+30yHPmnehz5yOoc+Ec6GPkddiz51I4c+11WGPp4TiD65dok+
GBiKPnyniT5Zeok+krWHPuKViT79Fok+p2GHPhcohj6Wo4g+BWGIPuhZiz4HOYc+FFWIPktT
iT4Q5ok+/9SIPtxgij7IA4k+NQ2JPlK+iz5PHok+cAWJPpIViT6LvIY+OrOKPj5riT7cZok+
G1qHPlXZiT4/aoc+hueIPol4iT4GNIk+tpmJPuftiD4vF4k+</AssayYData></Step><Step><CommonData><SampleLocation>11</SampleLocation><SampleID></SampleID><SampleGroup></SampleGroup><SampleInfo></SampleInfo><SampleRow>D</SampleRow><SamplePlate>1</SamplePlate><WellType>REGENERATION</WellType><Concentration>-1</Concentration><ConcentrationUnits>µg/ml</ConcentrationUnits><MolarConcentration>-1</MolarConcentration><MolarConcUnits>nM</MolarConcUnits><MolecularWeight>-1</MolecularWeight><Temperature>25</Temperature><StartTime>5952992</StartTime><AssayTime>5</AssayTime></CommonData><FlowRate>1000</FlowRate><StepType>KREGENERATION</StepType><StepName>Regeneration</StepName><StepStatus>OK</StepStatus><ActualTime>4.99901</ActualTime><CycleTime>0.2</CycleTime><AssayXData Points="25">rv8LRGoMDEQ3GQxEFCYMRNEyDESuPwxEe0wMRDdZDEQUZgxE0XIMRJ5/DERqjAxESJkMRASm
DETRsgxEnr8MRGrMDERI2QxEBOYMRNHyDESe/wxEewwNRDcZDUQEJg1E0TINRA==</AssayXData><AssayYData Points="25">busuwJjmPcAj2kXAu45LwOgFUMBYn1PABG1WwFgyWcBCZ1vAYpJdwH1lX8AUEGHAsqViwEQY
ZMCQOmXAQZdmwG4caMDZyWjAudhpwIfHasA1vmvA7yVswMo/bcBY923Ag4BuwA==</AssayYData></Step><Step><CommonData><SampleLocation>12</SampleLocation><SampleID></SampleID><SampleGroup></SampleGroup><SampleInfo></SampleInfo><SampleRow>D</SampleRow><SamplePlate>1</SamplePlate><WellType>NEUTRALIZATION</WellType><Concentration>-1</Concentration><ConcentrationUnits>µg/ml</ConcentrationUnits><MolarConcentration>-1</MolarConcentration><MolarConcUnits>nM</MolarConcUnits><MolecularWeight>-1</MolecularWeight><Temperature>25</Temperature><StartTime>5969219</StartTime><AssayTime>5</AssayTime></CommonData><FlowRate>1000</FlowRate><StepType>KREGENERATION</StepType><StepName>Regeneration</StepName><StepStatus>OK</StepStatus><ActualTime>4.99999</ActualTime><CycleTime>0.2</CycleTime><AssayXData Points="25">nj8NRFpMDUQ4WQ1E9GUNRMFyDUSOfw1EWowNRDiZDUQVpg1EwbINRI6/DURrzA1ESNkNRPTl
DUTB8g1Ejv8NRFoMDkQ4GQ5E9CUORMEyDkSePw5EWkwORCdZDkT0ZQ5E0XIORA==</AssayXData><AssayYData Points="25">c2JDvkHqQb6Nhia+eMwQvtdJ8r0TQ8q9D7awvaZikL26YoO9q9xXvWNoPr05USG9/pj9vNgX
0bw1ho+8ABBNvJS0CLwq18C7JWXAOmdJGTxJ2DQ8+5E5PFtXhDwnn4o8mri1PA==</AssayYData></Step><Step><CommonData><SampleLocation>11</SampleLocation><SampleID></SampleID><SampleGroup></SampleGroup><SampleInfo></SampleInfo><SampleRow>D</SampleRow><SamplePlate>1</SamplePlate><WellType>REGENERATION</WellType><Concentration>-1</Concentration><ConcentrationUnits>µg/ml</ConcentrationUnits><MolarConcentration>-1</MolarConcentration><MolarConcUnits>nM</MolarConcUnits><MolecularWeight>-1</MolecularWeight><Temperature>25</Temperature><StartTime>5985288</StartTime><AssayTime>5</AssayTime></CommonData><FlowRate>1000</FlowRate><StepType>KREGENERATION</StepType><StepName>Regeneration</StepName><StepStatus>OK</StepStatus><ActualTime>4.99901</ActualTime><CycleTime>0.2</CycleTime><AssayXData Points="25">nn8ORGuMDkQ4mQ5EBKYORMGyDkSOvw5Ea8wORDjZDkQE5g5EwfIORI7/DkRrDA9EOBkPRPQl
D0TRMg9Enj8PRGtMD0Q4WQ9EBGYPRMFyD0SOfw9Ea4wPRDiZD0T0pQ9EwbIPRA==</AssayXData><AssayYData Points="25">U6pMwJzkWcBuHl/AVhRjwHM3ZcDmbGfAHPRowHh0asDZ12vAscNswLaYbcB6nW7AWHBvwCCD
cMCMSHHAE6dxwD5rcsBJMnPAUmhzwN/Jc8B4nXTAnfd0wHd3dcAAxHXAYP51wA==</AssayYData></Step><Step><CommonData><SampleLocation>12</SampleLocation><SampleID></SampleID><SampleGroup></SampleGroup><SampleInfo></SampleInfo><SampleRow>D</SampleRow><SamplePlate>1</SamplePlate><WellType>NEUTRALIZATION</WellType><Concentration>-1</Concentration><ConcentrationUnits>µg/ml</ConcentrationUnits><MolarConcentration>-1</MolarConcentration><MolarConcUnits>nM</MolarConcUnits><MolecularWeight>-1</MolecularWeight><Temperature>25</Temperature><StartTime>6001512</StartTime><AssayTime>5</AssayTime></CommonData><FlowRate>1000</FlowRate><StepType>KREGENERATION</StepType><StepName>Regeneration</StepName><StepStatus>OK</StepStatus><ActualTime>4.99999</ActualTime><CycleTime>0.2</CycleTime><AssayXData Points="25">jr8PRFvMD0QX2Q9E9OUPRMHyD0SO/w9EWwwQRCgZEETkJRBEwTIQRI4/EERbTBBEKFkQRPRl
EETBchBEjn8QRFuMEEQomRBE9KUQRMGyEESOvxBESswQRBfZEET05RBEwfIQRA==</AssayXData><AssayYData Points="25">8PUxvkUFMb6xKxe++6X8vXMMyb3g1Ju9W4WFvQmJRb3UmCa9Usj0vIdksbyQvJi8X63Su/Yq
JjujP0A7VkgsPApCajwamcM8+UjFPD4DCz0JyQ49ShArPd+rKz0cWzw97BpRPQ==</AssayYData></Step><Step><CommonData><SampleLocation>11</SampleLocation><SampleID></SampleID><SampleGroup></SampleGroup><SampleInfo></SampleInfo><SampleRow>D</SampleRow><SamplePlate>1</SamplePlate><WellType>REGENERATION</WellType><Concentration>-1</Concentration><ConcentrationUnits>µg/ml</ConcentrationUnits><MolarConcentration>-1</MolarConcentration><MolarConcUnits>nM</MolarConcUnits><MolecularWeight>-1</MolecularWeight><Temperature>25</Temperature><StartTime>6017590</StartTime><AssayTime>5</AssayTime></CommonData><FlowRate>1000</FlowRate><StepType>KREGENERATION</StepType><StepName>Regeneration</StepName><StepStatus>OK</StepStatus><ActualTime>4.99901</ActualTime><CycleTime>0.2</CycleTime><AssayXData Points="25">nv8QRFsMEUQoGRFE9CURRMEyEUSOPxFEW0wRRChZEUT0ZRFEwXIRRI5/EUSMjBFEKJkRRPSl
EUTBshFEjr8RRFvMEUQo2RFE9OURRMHyEUSO/xFEWwwSRCgZEkT0JRJEwTISRA==</AssayXData><AssayYData Points="25">2whPwP6sW8AQC2HAAqJkwLnlZsB/dmjAugRqwB2ja8CxtGzANY5twHmhbsB0hG/Ajk9wwM8U
ccBabXHA3FlywFuRcsAxLnPAVadzwPYZdMCek3TAqD51wFaVdcBRuHXAIAh2wA==</AssayYData></Step><Step><CommonData><SampleLocation>12</SampleLocation><SampleID></SampleID><SampleGroup></SampleGroup><SampleInfo></SampleInfo><SampleRow>D</SampleRow><SamplePlate>1</SamplePlate><WellType>NEUTRALIZATION</WellType><Concentration>-1</Concentration><ConcentrationUnits>µg/ml</ConcentrationUnits><MolarConcentration>-1</MolarConcentration><MolarConcUnits>nM</MolarConcUnits><MolecularWeight>-1</MolecularWeight><Temperature>25</Temperature><StartTime>6033662</StartTime><AssayTime>5</AssayTime></CommonData><FlowRate>1000</FlowRate><StepType>KREGENERATION</StepType><StepName>Regeneration</StepName><StepStatus>OK</StepStatus><ActualTime>4.99999</ActualTime><CycleTime>0.2</CycleTime><AssayXData Points="25">jj8SRFtMEkQoWRJE9GUSRMFyEkR+fxJEW4wSRCiZEkT0pRJEwbISRH6/EkRKzBJEF9kSRPTl
EkSx8hJEfv8SREoME0QXGRNE9CUTRMEyE0SOPxNESkwTRChZE0TkZRNEwXITRA==</AssayXData><AssayYData Points="25">vh8Evvwb+r2mdcO9dtuevczyS710/Ba9gfSbvDOwIbxP/tk7gld3PHWhsjyciQo9nXAgPVHk
Qz3cqWQ9gLBwPZ5qiT0TiJM980CTPUTTmj1rI689xO+7PVLZsj00EsM9vTfEPQ==</AssayYData></Step><Step><CommonData><SampleLocation>1</SampleLocation><SampleID></SampleID><SampleGroup></SampleGroup><SampleInfo></SampleInfo><SampleRow>D</SampleRow><SamplePlate>1</SamplePlate><WellType>BUFFER</WellType><Concentration>-1</Concentration><ConcentrationUnits>µg/ml</ConcentrationUnits><MolarConcentration>-1</MolarConcentration><MolarConcUnits>nM</MolarConcUnits><MolecularWeight>-1</MolecularWeight><Temperature>25</Temperature><StartTime>6048508</StartTime><AssayTime>30</AssayTime></CommonData><FlowRate>1000</FlowRate><StepType>BASELINE</StepType><StepName>Baseline</StepName><StepStatus>OK</StepStatus><ActualTime>29.999</ActualTime><CycleTime>0.2</CycleTime><AssayXData Points="150">jn8TRFuME0QomRNE9KUTRMGyE0SOvxNEW8wTRCjZE0T05RNEwfITRI7/E0RbDBREKBkURPQl
FETBMhREjj8URFtMFEQoWRRE9GUURMFyFER+fxREW4wURCiZFET0pRREsbIURI6/FERbzBRE
sdoURPTlFETB8hREjv8UREoMFUT4GxVE9CUVRMEyFUSOPxVEW0wVRChZFUTkZRVEwXIVRI5/
FURKjBVEKJkVROSlFUTBshVEjr8VRFvMFUQo2RVE5OUVRLHyFUSO/xVEWwwWRCgZFkT0JRZE
sTIWRI4/FkRbTBZEKFkWRPRlFkTBchZEfn8WREqMFkQXmRZE5KUWRMGyFkSOvxZEW8wWRCjZ
FkT05RZEwfIWRDIAF0RbDBdEKBkXRPQlF0TBMhdEF0EXRFtMF0QoWRdE9GUXRLFyF0SOfxdE
W4wXRCiZF0T0pRdEsbIXRI6/F0RbzBdEKNkXROTlF0TB8hdEjv8XREoMGEQXGRhE5CUYRMEy
GESOPxhEW0wYRChZGET0ZRhEwXIYRI5/GERbjBhEKJkYRPSlGESxshhEjr8YRFvMGEQo2RhE
9OUYRMHyGESO/xhESgwZRBcZGUT0JRlEwTIZRI4/GURbTBlEF1kZRPRlGUTBchlEjn8ZRFuM
GUQXmRlE9KUZRMGyGUSOvxlEW8wZRCjZGUTk5RlEsfIZRI7/GURbDBpEFxkaROQlGkTBMhpE
fj8aREpMGkQoWRpE5GUaRMFyGkSOfxpEW4waRBeZGkTkpRpEwbIaRI6/GkRbzBpEF9kaRPTl
GkSx8hpE</AssayXData><AssayYData Points="150">WzD/PaNbBD7mpAY+qJADPqqfBT4QDgw+PRgKPnWSCz56qg0+W/YLPqzvEj6pig0+kn8RPtgQ
ET4eghQ+acgXPm4tFj5hyBc+8TQaPv8xGT4WGRw+9y8aPvaDHj5VQSA+5qogPjfMHj5A0iM+
/o8hPgeuIT7g4yQ+VGshPlkXKT5paCY+WFkmPij1JT6GuyY+xNMvPmhWKT4G0Sg+fNUpPhaF
Mz5w9i8+63ctPiA8Lj7ntS8+PsowPvyKLj4YxjQ+IvA0PsizNT7CSzc+Yz42ProwOz7pIzg+
tIo1PlNYOT79uzM+Ny49PuTYQD4fNTo+zLxAPtfBOj7ZMUM+QV9BPnNrQD6EgEA+AUpCPjRA
Qj4o3kQ+hIxCPisCQT4jmEc+nMBEPvC2Qj4mJUQ+fRZEPkWART6nekQ+yUJIPoKnSj5I80k+
3FdHPg7gSz7oxEc+1gJNPv72SD5kK04+vWFRPtCXTT5ij0w+mYZLPiY5UT7AtU0+DSBMPgAf
UD4dmU4+76pSPvwpTz7MBFY+KQ5UPovLVj5rSVY+8mJQPp6cUz5BTVc+p0NXPtHrWD6xslU+
nL5VPubqWT6aN1k+hkhYPiViWT4rWVg++vVYPvy/XT7NDFs+cM1ZPjleWz5ip1w+h4tgPlMD
Wz7vxV4+E7ZePvZ2ZD6NXGE+T7JfPlmTXj6IimQ+RBtiPmKwXz4bImI+z21kPpKsYj6ZjGM+
FMJiPol2ZD5STWM+dCZpPkvQZT61UWQ+adBnPn7pZj5ToWk+YthlPh/naD4YrWQ+gTxmPkyR
Zz6BaWk+</AssayYData></Step><Step><CommonData><SampleLocation>1</SampleLocation><SampleID></SampleID><SampleGroup></SampleGroup><SampleInfo></SampleInfo><SampleRow>D</SampleRow><SamplePlate>1</SamplePlate><WellType>BUFFER</WellType><Concentration>-1</Concentration><ConcentrationUnits>µg/ml</ConcentrationUnits><MolarConcentration>-1</MolarConcentration><MolarConcUnits>nM</MolarConcUnits><MolecularWeight>-1</MolecularWeight><Temperature>25</Temperature><StartTime>6079568</StartTime><AssayTime>80</AssayTime></CommonData><FlowRate>600</FlowRate><StepType>LOADING</StepType><StepName>Loading</StepName><StepStatus>OK</StepStatus><ActualTime>79.999</ActualTime><CycleTime>0.2</CycleTime><AssayXData Points="400">fv8aREsMG0QYGRtE1CUbRLEyG0R+PxtES0wbRBhZG0TkZRtEsXIbRH5/G0SdjBtEGJkbROSl
G0SxshtEn78bREvMG0QY2RtE5OUbRLHyG0R+/xtEDw0cRBgZHETkJRxEsTIcRH4/HERLTBxE
GFkcRORlHESxchxEfn8cREuMHEQYmRxEiKYcRLGyHER+vxxES8wcRBjZHEQB6BxEsfIcRH7/
HERLDB1EGBkdROQlHUSxMh1Efj8dREtMHUQYWR1E5GUdRLFyHUR+fx1ES4wdRBiZHUTkpR1E
sbIdRH6/HURLzB1EGNkdROTlHUSx8h1Efv8dREsMHkQYGR5E5CUeRLEyHkR+Px5ES0weRAdZ
HkTUZR5EsXIeRH5/HkQ6jB5EWZkeROSlHkShsh5Ebr8eREvMHkQY2R5E5OUeRLHyHkRu/x5E
Dw0fRBgZH0TkJR9EoTIfRH4/H0R8TB9EGFkfRORlH0QDcx9Efn8fREuMH0QomR9E5KUfRPOy
H0R+vx9EOswfRBjZH0Tk5R9EsfIfRH7/H0RLDCBEGBkgROQlIESxMiBEbj8gREtMIEQYWSBE
5GUgRCRzIER+fyBES4wgRAeZIETkpSBEsbIgRH6/IERLzCBEGNkgROTlIEQD8yBEfv8gREsM
IUQYGSFE5CUhRLEyIUR+PyFEOkwhRBhZIUTkZSFEdnMhRH5/IURLjCFEGJkhROSlIUSxsiFE
fr8hREvMIUQY2SFE5OUhRLHyIUR+/yFEOgwiRBgZIkTkJSJEsTIiRH4/IkRLTCJEB1kiRORl
IkSxciJEbn8iREuMIkQYmSJE5KUiRKGyIkR+vyJEOswiRBjZIkTk5SJEsfIiRH7/IkQ6DCNE
DRojROQlI0SxMiNEfj8jREtMI0RqWSNE5GUjRLFyI0R+fyNEOowjRBiZI0TkpSNEsbIjRH6/
I0RLzCNEGNkjROTlI0Sx8iNEfv8jRDoMJEQHGSRE5CUkRLEyJER+PyRES0wkRBhZJETUZSRE
oXIkRG5/JEQ6jCREGJkkROSlJESxsiREfr8kRDrMJEQY2SRE5OUkRLHyJERu/yRESwwlRAcZ
JUTkJSVEoTIlRH4/JUQ6TCVEGFklRORlJUSxciVEfn8lREuMJUQYmSVE5KUlRLGyJUR+vyVE
S8wlRBjZJUTk5SVEsfIlRG7/JURLDCZEBxkmROQlJkShMiZEfj8mREtMJkQHWSZEJmYmRKFy
JkRufyZES4wmRBiZJkQFpiZEsbImRH6/JkRLzCZEGNkmROTlJkSx8iZEfv8mREsMJ0QYGSdE
5CUnRLEyJ0RuPydES0wnRAdZJ0RHZidEsXInRH5/J0RLjCdEGJknRPWlJ0ShsidE4L8nREvM
J0QY2SdE5OUnRLHyJ0Ru/ydESwwoRBgZKETkJShEoTIoRG4/KEQ6TChEOFkoRNRlKEShcihE
fn8oRDqMKEQHmShE5KUoRLGyKER+vyhEOswoRAfZKETk5ShEsfIoRH7/KERLDClEBxkpROQl
KUShMilEbj8pREtMKUQYWSlE1GUpRLFyKUR+fylEOowpRAeZKUTkpSlEsbIpRH6/KUQ6zClE
B9kpRNTlKUSh8ilEfv8pREsMKkQYGSpE5CUqRKEyKkRuPypES0wqRAdZKkTUZSpEoXIqRH5/
KkRLjCpEGJkqRNSlKkShsipEbr8qRDrMKkQH2SpE5OUqRLHyKkR+/ypEOgwrRCgZK0TkJStE
sTIrRH4/K0RLTCtEGFkrRNRlK0SxcitEfn8rRDqMK0QHmStE1KUrRLGyK0RuvytES8wrRBjZ
K0Tk5StEsfIrRH7/K0RLDCxEBxksRNQlLEShMixEfj8sRDpMLEQYWSxE5GUsRKFyLER+fyxE
OowsRBiZLETkpSxEobIsRG6/LERLzCxEGNksRNTlLESh8ixEbv8sRDoMLUQHGS1E1CUtRKEy
LURuPy1EOkwtRBhZLUQmZi1EsXItRH5/LUQ6jC1EGJktROSlLUShsi1Efr8tREvMLUQY2S1E
1OUtRKHyLUR+/y1ESwwuRAcZLkTUJS5E0jIuRG4/LkQ6TC5EB1kuRORlLkTSci5Ebn8uRDqM
LkQHmS5E5KUuRKGyLkR+vy5ES8wuRAfZLkTU5S5EofIuRA==</AssayXData><AssayYData Points="400">Bj1vPtkubT6Cl2w+IXRrPvQacz6tinE+aZlvPt7+bT43km0+vBNuPs35cj6P/HM+3/9uPteD
cT7i2nI+3rFuPmZPdj63n20+EYV0PtDQcD6rI3k+4xJzPk0Pbj4fDXM+g05xPiLdcT5P/3I+
JFZ5Pkp2dj5glnU+e4h4PptJdj4KBnQ+Jw90PjMSdj6nI3k+CH58Poe5dT4tD34+SXh2Pk3T
dj7IYHo+xy18PgQ0fj6TBn0+66t7PoFzez4uyXg++3Z8PrU5fT6psH0+keJ+PqgPfT6q634+
UY9+Po7BgD4I8n0+7CJ6Pgz2eT4V838+2H9/Ph61fT4y+YA+JOd9PkFngT7VooA+e6CAPhpT
gD7dJIE+RHt8PrcTgT6jCoA++Q6BPpVNgT43/X8+EIKAPp7Egz6olYI+xtyDPiksgz77XIE+
htOBPjbNgz4UmYI+H+R+PhMKgT7TpYM+zqSCPtHegz5+MIE+QjmCPrmdhD4CvII+OnCDPtdi
hT6sCYU+0K2CPrzUgz6ZhYQ+rRuEPsIFhT6KW4U+VgyGPstSgz7bWoQ+KQOHPm0QhD5F/oQ+
/tKDPtMJhj5fMIY+j4uFPuNShz7DZIc+yQmGPkYAhj4m0oU+TIqFPiIghz7Fb4g+sx+GPvMe
hz7zVog+XgaIPorkhz5feIk+tZyGPhlCiD6KzIc+OKqGPscuij6Omok+C6aJPhJFiT4lTYs+
aFeKPiyuiT4FwIo+tYaJPporiT4fw4k+0fKKPrbjiD6FPIk+LneJPvTtiz79OIs+mpeLPl6o
iT5v+I0+rKSLPuihij55Coo+CcuKPvDjij7cDIo+JCiLPiJ5iz6RdIw+DHSMPp/jij5EH4w+
hFaNPuuDjD5B9ow+Fy6MPs91iz40nI4+tKyNPtF+iz4kdIs+e72MPosMjz7eX40+aGGNPuei
jj4FjY0+8MiLPsRmjT5HFI8+69mNPsTQjD5cDZE+ycmPPuXKjD4BfI0+R1eNPmVPjj4T/o4+
PX6PPqAMjT7X9Y4+j7KPPpfhjj6niI0+LTSNPnuKkD5THpE+0weSPqjFkD7zp48+2PuNPqnr
jj4rPI0+bqyRPi0Cjz5sHpE+vbKRPqA9jz5aMpE+b/+OPnfXkD7hiI8+vL6QPj0Lkj5WSpE+
gRyQPgmnkT7505E+HzSSPvKKkj6ot5E+OmCRPpX1kT5coZI+t3mTPpOjkD4s9ZI+y/eSPh5E
kD6ElJI+OVWSPmF7lD4quJE+NIGQPlldkT4dbJM+3OCRPp02kj7hKZQ+I96TPgajkj58QZM+
726TPq+Kkz53C5U+/P2TPkS5lj4dNZQ+FaGVPvgIkz77mJQ+A4mWPiLUkz53l5Q+K+6WPr6V
lD6vA5Q+ypyUPti1lD7zrpQ+yUaVPpASlD7zN5U+jL+VPvhvlT6tbJc+iiKVPhACmD6Wkpc+
ukuYPugjlT5cnZc+tGqVPpZ5lT4N8JY+2YCYPox/lj4b4Jc+o+WWPob/lj6AWpg+omiZPkfm
lj5NZpU+Sr+VPuZxlj4LvZY+kK+WPq4emD4Pypc+6MGXPlZ5mT6vCZc+2qiYPibemD6845c+
82GXPq3JmT6VYZg+3jiZPopImT6iq5g+PeaYPoCkmD5i7Jg+jRWaPl/Rlj6UJZo+nliYPgcq
mz7nG5s+XOWXPnpEmj5qWZk+sJyaPmoZmT48jpc+u4ibPrvbmj7VSJg+6HGZPqIMmT7tZJs+
sXaZPqv/mD7twpk+H8aZPhHvmz4rLpw+vKKZPiNbmT7uSJ0+zQeaPiTenD5/+po+jceaPoF/
mj7p1J0+iRCePvhomj5W2Zs+/mecPqHrmj4yw5w+a7ybPg4knD7ZsJ4+AJucPhhhnD6PUJ0+
FNydPpgOmz5bUp4+2pGaPphDnD5DM58+n/ucPuV3nT5Uz50+ZOObPi6GnT4fCJ0+gqWePs0A
oD4tA5w+o9mePlYznT7hHJ0+B0edPtUmnz6RXJ0+y8WePiBSnz4hcZ8+LOqdPhRrnT7Tb6E+
kP+ePqnonj7q26A+shSePilznz7Mmp8+fsqePj0Pnz4X2p8+RdObPp8zoD6ZrKI+loWhPi3r
nz5HMaA+utShPk9gnj7kqKE+xyihPtRooj6ELJ4+kAShPg==</AssayYData></Step><Step><CommonData><SampleLocation>1</SampleLocation><SampleID></SampleID><SampleGroup></SampleGroup><SampleInfo></SampleInfo><SampleRow>D</SampleRow><SamplePlate>1</SamplePlate><WellType>BUFFER</WellType><Concentration>-1</Concentration><ConcentrationUnits>µg/ml</ConcentrationUnits><MolarConcentration>-1</MolarConcentration><MolarConcUnits>nM</MolarConcUnits><MolecularWeight>-1</MolecularWeight><Temperature>25</Temperature><StartTime>6160597</StartTime><AssayTime>30</AssayTime></CommonData><FlowRate>1000</FlowRate><StepType>BASELINE</StepType><StepName>Baseline</StepName><StepStatus>OK</StepStatus><ActualTime>29.999</ActualTime><CycleTime>0.2</CycleTime><AssayXData Points="150">bv8uRDsML0QIGS9E1CUvRKEyL0RuPy9ES0wvRAhZL0TUZS9EoXIvRF5/L0Q7jC9E95gvRMSl
L0Shsi9Ebr8vRDvML0QI2S9ExOUvRKHyL0Ru/y9EOwwwRAgZMETUJTBEoTIwRG4/MEQqTDBE
CFkwRNRlMEShcjBEbn8wRDuMMEQImTBE1KUwRJGyMERuvzBEO8wwRAjZMETU5TBEofIwRG7/
MEQ7DDFECBkxRNQlMUSRMjFEsD8xRDtMMUQIWTFE1GUxRKFyMURufzFEO4wxRAiZMUTUpTFE
obIxRG6/MUQ7zDFEzNkxRNTlMUSh8jFEbv8xRDsMMkQIGTJE1CUyRKEyMkRuPzJEO0wyRAhZ
MkTUZTJEoXIyRG5/MkQ7jDJECJkyROWlMkShsjJEbr8yRDvMMkT32DJE1OUyRKHyMkRu/zJE
OwwzRAgZM0TUJTNEoTIzRG4/M0QqTDNE91gzRNRlM0ShcjNEbn8zRDuMM0QImTNEJqYzRKGy
M0RuvzNEO8wzRAjZM0TU5TNEkfIzRG7/M0Q7DDRE9xg0RNQlNEShMjREbj80RCpMNEQIWTRE
1GU0RKFyNERufzREKow0RAiZNETUpTREobI0RF6/NEQ7zDRECNk0RMTlNESh8jREbv80RDsM
NUT3GDVE1CU1RJEyNURuPzVEKkw1RAhZNUTUZTVEoXI1RG5/NUQ7jDVECJk1RNSlNUShsjVE
br81RDvMNUQI2TVE1OU1RJHyNURu/zVEOww2RAgZNkTUJTZEoTI2RG4/NkQ7TDZECFk2RGhm
NkSRcjZE</AssayXData><AssayYData Points="150">4quhPk+pnD6SVKA+yUOhPuoeoj4dU58+P3ehPodGoD6PB6A+f1CjPu0noT7KJ6I+VAKhPsHE
oD6M7qA+u2ujPggVoz6doqE+4NyiPr1moj6ZF6E+b3CjPq+koz7q+aI+dPqhPmAhoj5eTqE+
F/GhPvmjoj6ENqI+cK2iPoJioj7+uKI+ZiiiPktZoz5ZlKQ+SoWiPr30oz6RUKQ+TDWjPg58
pT6ayKM+dpykPqfjoz7+U6U+HiukPoT4oz4FB6Q+N+iiPiyKoz5Tc6U+68ujPuDUoj7lSKM+
moekPhWwpT7ncaY+FRWoPgBgpT73nKQ+gk+mPknNpD7ogqU++1WlPm1ipj7MzqU+c7KmPgT0
pj4Hi6Y+pCWjPlcapT5jGaU+0tSmPjvgpj60Z6Y+VkumPjM/pz5Dz6U+VOimProppj46m6Y+
A82mPvw/qD5gyac+mRqnPtM7pz5m1ag+kwOmPmd2pj4qdac+ObCnPjYfqj4Gx6c+RUunPoXI
qT7SPqg+PH2nPgVRpz49qac+syaoPoBQqj42gKg++kumPrbeqD6Erac+vSKoPpTtqD5vpqg+
KnanPiNtqj6Ra6g+AOOnPs2eqT4Scqc+J1OpPrdvqT4I9qk+tyyoPtl3qD5fAKk+M9qsPu44
qD6hYKk+OcmoPjt8qD4Kb6c+idOqPnDRqD7gFao+1MWoPoxQqT4ATqg+0zirPg19qj7Qb6s+
O9upPpx4qz7Ixqg+KCytPi/LqT4Ltas+tyKpPmRkqj6FuK0+HsaqPsh2rT6e+qw+bb+rPlNp
qj72RKw+</AssayYData></Step><Step><CommonData><SampleLocation>10</SampleLocation><SampleID>BG505 T332N SOSIP</SampleID><SampleGroup></SampleGroup><SampleInfo></SampleInfo><SampleRow>D</SampleRow><SamplePlate>1</SamplePlate><WellType>KSAMPLE</WellType><Concentration>-1</Concentration><ConcentrationUnits>µg/ml</ConcentrationUnits><MolarConcentration>62.5</MolarConcentration><MolarConcUnits>nM</MolarConcUnits><MolecularWeight>-1</MolecularWeight><Temperature>25</Temperature><StartTime>6199224</StartTime><AssayTime>180</AssayTime></CommonData><FlowRate>600</FlowRate><StepType>ASSOC</StepType><StepName>Association</StepName><StepStatus>OK</StepStatus><ActualTime>180</ActualTime><CycleTime>0.2</CycleTime><AssayXData Points="900">Xn82RCuMNkTnmDZExKU2RIGyNkRevzZEK8w2RPjYNkTE5TZEkfI2RF7/NkQaDDdE5xg3RMQl
N0SBMjdEXj83RCtMN0T4WDdE22Y3RJFyN0RefzdEK4w3RPiYN0TEpTdEgbI3RF6/N0QrzDdE
+Ng3RLTlN0SR8jdETv83RCsMOET4GDhEtCU4RIEyOERePzhEK0w4RPhYOETEZThEkXI4RF5/
OEQrjDhE+Jg4RMSlOESBsjhETr84RCvMOETn2DhExOU4RJHyOERO/zhEKww5ROcYOUTEJTlE
kTI5RF4/OUQrTDlE51g5RMRlOUSRcjlETn85RCuMOUTnmDlExKU5RJGyOURevzlEK8w5RN3Z
OUS05TlEkfI5RKD/OUQrDDpE+Bg6RMQlOkSBMjpETj86RCtMOkTnWDpExGU6RIFyOkROfzpE
Gow6RPiYOkTEpTpEkbI6RF6/OkQrzDpE59g6RMTlOkSR8jpEXv86RBoMO0TnGDtEtCU7RKIy
O0ROPztEK0w7RPhYO0S0ZTtEgXI7RF5/O0QrjDtE+Jg7RLSlO0SBsjtEXr87RBrMO0T42DtE
xOU7RGz0O0Re/ztEKww8RPgYPES0JTxEgTI8RF4/PEQrTDxE51g8RMRlPESRcjxEXn88RCuM
PET4mDxExKU8RJGyPEROvzxEK8w8RPjYPES05TxEkfI8RF7/PEQaDD1E+Bg9RLQlPUSBMj1E
Xj89RBpMPUT4WD1ExGU9RIFyPUROfz1EGow9RPiYPUS0pT1EgbI9RE6/PUQrzD1E+Ng9RLTl
PUSR8j1EXv89RBoMPkT4GD5EtCU+RIEyPkRePz5EGkw+ROdYPkTEZT5EkXI+RE5/PkQrjD5E
55g+RLSlPkSRsj5ETr8+RCvMPkTn2D5ExOU+RIHyPkRO/z5EKww/RPgYP0S0JT9EgTI/RE4/
P0QrTD9E51g/RLRlP0SBcj9E4X8/RBqMP0T4mD9EtKU/RIGyP0Ruvz9EK8w/RPjYP0S05T9E
kfI/RF7/P0QrDEBE5xhARLQlQESRMkBEXj9ARBpMQET4WEBEtGVARJFyQEThf0BEGoxARPiY
QES0pUBEgbJARE6/QEQazEBE+NhARLTlQESR8kBEXv9ARBoMQUT4GEFEtCVBRIEyQUReP0FE
K0xBROdYQUTEZUFEkXJBRF5/QUQajEFE+JhBROWlQUSBskFETr9BRBrMQUT42EFExOVBRIHy
QURO/0FEKwxCROcYQkS0JUJEgTJCRF4/QkQaTEJE51hCRNVlQkSBckJETn9CRBqMQkT4mEJE
tKVCRIGyQkROv0JEK8xCROfYQkS05UJEkfJCRF7/QkQrDENE+BhDRMQlQ0SRMkNETj9DRCtM
Q0TnWENExGVDRJFyQ0ROf0NEK4xDROeYQ0S0pUNEgbJDRF6/Q0QazENE59hDRMTlQ0SR8kNE
Tv9DRBoMRET4GEREtCVERJEyREReP0REGkxEROdYRES0ZUREgXJERF5/RERMjERE55hERMSl
RESBskRETr9ERCvMRET42ERExOVERIHyRERO/0REGgxFRPgYRUTEJUVEgTJFRF4/RUQaTEVE
+FhFRLRlRUSRckVETn9FRBqMRUTnmEVExKVFRIGyRUROv0VEGsxFROfYRUTE5UVEgfJFRE7/
RUQaDEZE5xhGRLQlRkSRMkZETj9GRBpMRkTnWEZExGVGRIFyRkRef0ZEGoxGRPiYRkTEpUZE
kbJGRE6/RkS+zEZE59hGRMTlRkSB8kZEXv9GRCsMR0T4GEdEtCVHRIEyR0ROP0dEjUxHROdY
R0S0ZUdEgXJHRE5/R0QajEdE+JhHRLSlR0SBskdEXr9HRBrMR0Tn2EdExOVHRJHyR0RO/0dE
GgxIRPgYSES0JUhEgTJIRE4/SEQrTEhE51hIRLRlSESBckhETn9IRBqMSETnmEhEtKVIRIGy
SERev0hEGsxIRPjYSES05UhEgfJIRE7/SEQaDElE+BhJRLQlSUSBMklEXj9JRBpMSUTnWElE
tGVJRJFySUROf0lEGoxJRPiYSUS0pUlEgbJJRE6/SUQazElE59hJRLTlSUSo80lETv9JRBoM
SkT4GEpEtCVKRLIySkROP0pEK0xKROdYSkS0ZUpEgXJKRF5/SkQajEpE55hKRLSlSkSRskpE
Tr9KRBrMSkTn2EpEtOVKRIHySkRO/0pEGgxLROcYS0TEJUtEgTJLRF4/S0QaTEtE51hLRLRl
S0SBcktETn9LRBqMS0TnmEtEtKVLRIGyS0ROv0tEK8xLROfYS0S05UtEgfJLRF7/S0QrDExE
5xhMRLQlTESRMkxETj9MRBpMTESsWUxExGVMRIFyTEROf0xEK4xMROeYTES0pUxEgbJMRF6/
TEQrzExE/tlMRLTlTESB8kxETv9MRBoMTUT4GE1EtCVNRIEyTUROP01EK0xNROdYTUS0ZU1E
kXJNRE5/TUQajE1E55hNRLSlTUSRsk1EXr9NRCvMTUTn2E1EtOVNRIHyTURe/01EKwxOROcY
TkTEJU5EgTJORE4/TkQaTE5E51hORLRlTkSBck5EwH9ORBqMTkTnmE5EtKVORIGyTkROv05E
GsxOROfYTkS05U5EgfJORE7/TkQrDE9E5xhPRLQlT0SBMk9EXj9PRDtMT0TnWE9EtGVPRIFy
T0ROf09EK4xPROeYT0S0pU9EgbJPRE6/T0QazE9E59hPRLTlT0SB8k9ETv9PRCsMUETnGFBE
tCVQRJEyUEROP1BEGkxQROdYUES0ZVBEkXJQRF5/UERMjFBE55hQRMSlUESBslBETr9QRBrM
UETn2FBE9uVQRJHyUERO/1BEGgxRROcYUUS0JVFEgTJRRF4/UUQaTFFECFlRRLRlUUSRclFE
Tn9RRCuMUUTnmFFExKVRRIGyUUROv1FEGsxRROfYUUTE5VFEgfJRRE7/UUQaDFJE+BhSRMQl
UkSBMlJETj9SRCtMUkTnWFJE1WVSRIFyUkRef1JEK4xSROeYUkS0pVJEgbJSRF6/UkQazFJE
59hSRLTlUkSB8lJEXv9SRCsMU0TnGFNExCVTRIEyU0ReP1NEGkxTRPhYU0TEZVNEkXJTRF5/
U0R9jFNE55hTRMSlU0SRslNEXr9TRCvMU0T42FNExOVTRIHyU0Re/1NEKwxURPgYVES0JVRE
kTJURG4/VEQrTFRE+FhURMRlVESRclREXn9URCuMVET4mFRExKVURJGyVERev1REK8xURPjY
VETE5VREkfJURF7/VEQrDFVE+BhVRMQlVUSRMlVEXj9VRCtMVUT4WFVExGVVRJFyVURef1VE
K4xVRPiYVUTEpVVEorJVRF6/VUQrzFVE+NhVRMTlVUSR8lVEXv9VRCsMVkT4GFZExCVWRJEy
VkReP1ZEK0xWRPhYVkTEZVZEkXJWRF5/VkQ7jFZE+JhWRLSlVkSRslZEXr9WRCvMVkT42FZE
xOVWRJHyVkRe/1ZEKwxXRBgZV0TEJVdEkTJXRF4/V0QrTFdE+FhXRLRlV0SRcldEXn9XRCuM
V0T4mFdExKVXRJGyV0Rev1dEK8xXRPjYV0TE5VdEkfJXRF7/V0QrDFhE+BhYRMQlWESRMlhE
Xj9YRCtMWET4WFhExGVYRJFyWERef1hEK4xYRPiYWETEpVhEkbJYRE6/WEQrzFhE+NhYRMTl
WESR8lhEXv9YRCsMWUT4GFlExCVZRJEyWUReP1lEK0xZROdYWUTEZVlEkXJZRF5/WUQrjFlE
+JhZRMSlWUSRsllEXr9ZRCvMWURK2VlExOVZRIHyWURu/1lEKwxaRPgYWkTEJVpEkTJaRF4/
WkQrTFpE+FhaRLRlWkSRclpEXn9aRCuMWkT4mFpExKVaRJGyWkRev1pEK8xaRPjYWkTV5VpE
kfJaRF7/WkQrDFtE+BhbRMQlW0SRMltEXj9bRBpMW0T4WFtExGVbRJFyW0ROf1tEK4xbRPiY
W0TEpVtEkbJbRF6/W0QrzFtE+NhbRMTlW0SR8ltETv9bRBoMXET4GFxExCVcRJEyXEReP1xE
K0xcRPhYXETEZVxEkXJcRF5/XEQrjFxE+JhcRMSlXESRslxEXr9cRCvMXET42FxE4edcRJHy
XERe/1xEKwxdRPgYXUTEJV1EkTJdRE4/XUQrTF1E51hdRMRlXUSRcl1EEoBdRBqMXUT4mF1E
xKVdRJGyXUROv11EK8xdROfYXUTE5V1EkfJdRE7/XUQrDF5E+BheRMQlXkSRMl5ETj9eRCtM
XkT4WF5ExGVeRJFyXkRef15EK4xeRPiYXkS0pV5EgbJeRE6/XkQrzF5E+NheRMTlXkSR8l5E
Xv9eRCsMX0T4GF9ExCVfRJEyX0ReP19EGkxfRPhYX0TEZV9EkXJfRF5/X0QrjF9E+JhfRLSl
X0SBsl9EXr9fRBrMX0T42F9ExOVfRJHyX0Re/19EGgxgROcYYETEJWBEkTJgRF4/YEQaTGBE
+FhgRMRlYESRcmBEXn9gRCuMYET4mGBExKVgRIGyYERev2BEK8xgRPjYYETE5WBEkfJgRF7/
YEQrDGFE5xhhRMQlYUSBMmFEXj9hRCtMYUT4WGFEtGVhRJFyYURef2FEK4xhRPiYYUTEpWFE
kbJhRE6/YUQazGFE+NhhRMTlYUSR8mFEXv9hRMQNYkTnGGJExCViRJEyYkReP2JEK0xiROdY
YkTEZWJEkXJiRF5/YkQajGJE55hiRLSlYkSRsmJETr9iRCvMYkT42GJExOViRJHyYkRe/2JE
GgxjRPgYY0TEJWNEgTJjRF4/Y0QrTGNE+FhjRLRlY0SRcmNE</AssayXData><AssayYData Points="900">CbqrPkszqj4asqU+nA6kPnl5nj5G+Zs+2ZeXPmpPlT4obpQ+yPyRPtFCkz5Z2JA+znSPPrEb
kj7q+Y0+7ViQPgrRjj7PxY0++j2LPrHQiz6ezos+CM6OPhXDjD50E4w+fmqNPg5Kjz77yIs+
G0GMPu50jj78iI0+cqOMPtO7jj7/n4w+36yMPl7kjT6O/4w+Ml2OPjcpjT5YTo4+5MGMPrYT
jj46TY0+vF+OPogtjj6sfY8+R0GOPu7hjz5OOZA+hYCQPmo1jz6tTo4+hqaPPqeLjz5gBZE+
klePPqssjz7bfZA+oO+PPi02kD5l+Y4+0OePPpslkD4xMZA+pCKPPmA9kD5wgo4+55iSPsB+
jj7P3o8+bySRPp7fkD6YO5A+i2uSPrGXjj54RJI+kuqQPp+1kD7nBY8+atuPPm/3kD7nOpE+
U0SSPr8vkj6ek5Q+FzGSPiDLkT49vJE+QHqUPgxDkj4A85E+cnOVPmrhkT7v3ZM+VByRPkAJ
kz592JI+Xz+SPjWQkz7/AZQ+Xq+UPo+Jkj4xopM+wBKTPk3AkT6SFpQ+g1GSProQkz4hb5I+
LqeUPgX9kj4cnpQ+62mVPm1KlD7tHZQ+z+KUPpnjkT6AXpQ+iRqWPsl/kz4JN5U+bA6UPuM6
kz7QbJM+VK+TPuypkz4TKpg+bL6VPh+hkz61LpY+6XiWPk7QlT7775U+uCiXPru2lT7MmZU+
f7+UPq/YlD4QNpY+08+WPrJXlD6ij5Q+8VaUPkCAlz7HjZc+aayVPmO+lT7qspQ+qjSWPlGx
mD5X1pY+9d2WPid9lj5Xjpk+ARaYPu5Slj4sSpY+/byXPgY2lj7ST5c+I0aXPmP6lT4cApQ+
sPeWPilCmD5KmJc+Z6mWPpuhmD591Jg+fliYPtOwmD5QYpc+4ICZPovemT6sxZc+95yYPhbo
lz6uM5k+isyXPlbmlj69/pU+Vq+YPoLtmD7G4Zc+zMCXPimsmz5SZpo+zk+XPqQbmD4/SJo+
E6iYPm0wmj7OrJg+UP2ZPsrlmD6idpk+fzuYPpy4mD66MZo+zy2aPt0Tmj5845k+9kaZPrBQ
mj6R95s+sLuXPis2mj56xps+caqZPhramj7HpZo+DLqYPqMBnD6EpJo+/zCaPuetmT6qD5o+
p2aZPk07nD5UU5o+Z4eaPtYOmj7Brpg+2JCbPlVFmz4QIpo+p3SaPqcxmz5RPpw+iaybPm92
mz56DZw+CMqcPhxdmz5cwpw+/nKaPuC/mz4hKpw+0iCcPp7mmj4dgZw+RT+bPmCFnT4VWJs+
HZWcPhZjmz7/KJs+ohedPjFOnT6FC5w+Hf6bPp5MnD7zO5o+unqcPnXsnT5vOZ0+QOeZPuUM
nD4ki5o+KtCePjdbnT7GoZw+k3SbPsqdmz5WRZ0+nCCePut5nD6ELZ0+2KCfPq6enD6X0Jw+
1Z2fPrJUnj5IeZ4+29idPl2jnj7s1p0+sJqcPoKhnj4J/pw+7LmePhFYnj7JiZ4+dBSfPqtK
nz6GiJ4+lU2fPsTGnD68lJ8+OHadPoVbnz5huqE+TgWfPiTZnT7pQqA+KSGgPu36nT5D+54+
S3aePpOUnj6kFKE+G7OdPicunT6SiKA+FIGfPtxznT6rJZ8+e7mePs0Vnz5B558+9aWgPgDZ
nz4fcaA+4OOfPoP8oT4lQ58+7HGgPgx5nj5v4J8+jfufPjyuoT7juZ8+i5yhPqZOoD4i/p8+
+dGfPrZ6nz4tSZ8+fMOhPi1qnj5zP6A+nk6gPqZUoj7mDqA+e2qgPhDuoD7dF6A+YnSfPvxr
oD6XBaE+zxWiPqY6oT6dBqM+ScmhPiUfoz4AfKI+RraiPpnkoT6MjaA+K3KiPuR4oj5+058+
CHygPrdgoT6ZLqE+TXehPuItpD4UKqQ+MhOgPr3Aoj4v7J8+iS6gPmDXoT4616I+AAegPhZU
oD4/86I+9NihPqx3oT5T0qQ+JRCjPhZioT5+B6I+jMyiPjL7oT7U+qI+R8afPoPsoT6QxaM+
jW2iPmZcoT4Jo6E+SLiiPrBdoT6ALKM+LcyiPljfoj5A7KI+T3uiPr9xoj566KE+Iq2gPj6n
pT6KiKE+JW6lPiLMoz5zSaE+uTaiPoFXoT42RaE+es6kPjlLpD64paQ+9l+kPjDSpD5zqaA+
xl+lPq3Ooj5Ao6Q+QWalPmkhpT7xKqI+OmSjPu4kpD5d8KQ+5mmkPor4oj7L+aQ+Z3akPrJy
pD43aqU+dMShPqt3pD6h5aQ+Ty+lPrJjpz6gZqQ+M3+lPnAmoz4MOac+0RGlPouhpD4HH6U+
uDqmPiesoz5YwaQ+RCOkPmzLoz6wRqY+ow6lPuYupj4tKaQ+2YqmPj/4pD7S96M++mumPmPP
pj6A/6Q+3UmnPtiOpD7MUqY+qkOnPnIvpT744qY+NoilPgMrpj4gXKc++R+lPmthpj66m6Y+
og+mPlmKqD5jl6U+vgekPky3pz5AKag+Y7anPszEpj4bHac+kvilPng7pT6hdqU+enqnPpod
pz7D9qU+7QGpPkBVpT7c16U+uCKoPgVypT4baqg+JK2nPvipqD4GPKc+ATCkPk3lpz5+jqg+
X0yoPmDwpz5z8ac+PienPrTMqD6sG6c+4zylPpZmqD6UEao+5KGmPlHBqD7XMqY+O7OoPmZU
qD5PTqc+1uimPtTepz4+W6k+ExOrPrsHqD7MIaY+4qypPlhHpz60SqY+F0apPm5SqD7mg6g+
4hmnPhcRpz56Rqk+LfGnPn/Lpz54OKk+q36oPtt2qj72WKg+RqeoPvspqj6F9Kg+aJmmPiUV
qj5z5KY+AC6pPsFipz6Nyag+1gWnPqNEqD5Vs6k+lSOqPtqGpj7cP6g+UJOqPvhWpz77D6k+
vBeoPup4qT5a1ak+lO+oPg5OqD64mak+v5WpPi5lqT75Zak+6tSoPk1jqz7DmKg+5oaqPre7
qT443Kk+Z5KmPmqxqj5+9qk+VDmsPggiqj6QPqo+JMqoPqWTrD5y7Ks+q92sPmZjqT58VKw+
jXarPvT5qD5zcKk+CUCsPvADqj7/9ak+oTeqPtZ9qz7dT6o+2RqqPqvjqT6v0Kk+PamqPtw3
qz6XaKs+cQyrPhHcqT4z2Kk+CnCpPgiEqT6UsKo+NKWqPrJiqj7/Ras+2oisPsLCqj4doqg+
btCrPnBnqz4JY6g+AmurPoPJrT75f6s+7tesPnzoqj69V6s+nTuqPvzWrD5Nn60+ALGqPqo9
qT4Sdao+vy2tPkQarD6nGaw+YJmtPrAsqj4EOas+ue6rPjWgqj4rnKw++FatPqG6rT4eNaw+
w76qPhIgrT7Rr6o+mQ2sPhGQrT4yIa0+zdSqPmb9rD412K4+p7KrPuZprT6+xq0++AWvPoy4
qz5ova0+ZZGtPoP7rT6MEK8+ZtmsPoeerT509Ks+NCetPoBhrj6Ycqw+TiCuPsSKrT6tA64+
CvKsPtG7qz7s46w+CGyrPvForD7a760+6vGsPi7Jqz7w66w+R4KuPnOXrj5B364+CJStPrhr
rj7Hyq8+6o+vPs/rrT6EQa0+yRitPkMirD7LO60+yWyuPiC4rj4pV7A+Uv6sPu3VrT5xY68+
fjStPq71rT4kz64+1k+uPiAGrT6Epq8+3NCsPh0prD450K4+lb+tPoROrT54SrA+anGuPupy
qz7s+64+Iu+rPioUsD4gZq4+WwCtPvwhrz5s+K4+Ik+tPlbgrT6Sgq0+HdCwPkMVrz64D7A+
liSuPjHjsD6VT7A+M2itPs+QsD4DYq8+LomwPkwEsT4uXLA+tSyvPjXNrz4SHK8+PzSwPjDb
rj48JK8+9byuPraNrj6GOa8+oBSvPi2Mrz4Ssa4+t8ewPoi6rz5qaq4+J1OxPvKLsD4YIbA+
rfKtPo5Mrz59TbE+Hg+vPnFcrz6Q268+Qy+vPppBsD69r7A+wVyvPsxMsj61+q4+VVGvPp4v
sD75TbI+QGivPswArz7zIbA+XyKwPgderz59ea4+cQ+uPgpisT4yK68+ZGuxPltFsj48ZbA+
v4+xPm92sj4QjbE+aHeyPhf6rz4LR7A+rPKxPnGDrj6DorI+47ewPj3HsD5mTrA+PHOxPkFJ
sD7VILE+mvuyPhROsz7uR7A++SWzPmvvsD6gtbE+n1CyPjSDrz5nzbM+wWmxPsUisz4re7A+
J62xPkmVsT7+dbI+PNOwPnMhsT5EObI+cTmxPldksT4pbbI+CSOxPh6Zsj5B1LI+Wm+yPn1C
tD71wbI+Ft+vPvmjsj63q7E+8nKyPtwPsz6U3LI+XG2yPnIotT6pHLQ+LY+xPs/AsD5TLbI+
nWGxPuz5sT7ipLM+P8KwPja/sT7OO7E+sGu0PnNPsz64arE+hDG1PhKDsT6pybQ+85yzPlhT
sj5aWbM+TNuxPggAsT5Pu68+WxG1PhN8sz6morM+MjiyPpeQsT6ef7I+U0CyPgEvtT4LhrM+
rfezPiFjsz64G7M+ccyxPtT7sz51N7I+xv2xPvefsz4tyrM+7Dm1PmVCsj5HzbQ+8VC0Ptvy
sz75mLI+avSxPqr4sz6BarQ+Zny1PoP9tD6VSbU+sAyyPpLesz4UZrU+j8uzPtOMsz40FbQ+
zpG0PolWsj7pBLY+d6G1PiUQtT40l7U+nFS0PjSWsj7prLI+o++yPi/ttD6ecLQ+te61PrjY
sz6P2bQ+JOe0PuGVtj6UGbY+t921Pg/atT4H2bQ+ZQG2PoLRsz7cMrM+b2W0PoDqtD40mrU+
Vsu2PhmGtD4+ZLY+memzPtXgtD71qLY+sa62PjkStj7fr7Q+</AssayYData></Step><Step><CommonData><SampleLocation>1</SampleLocation><SampleID></SampleID><SampleGroup></SampleGroup><SampleInfo></SampleInfo><SampleRow>D</SampleRow><SamplePlate>1</SamplePlate><WellType>BUFFER</WellType><Concentration>-1</Concentration><ConcentrationUnits>µg/ml</ConcentrationUnits><MolarConcentration>-1</MolarConcentration><MolarConcUnits>nM</MolarConcUnits><MolecularWeight>-1</MolecularWeight><Temperature>25</Temperature><StartTime>6388069</StartTime><AssayTime>180</AssayTime></CommonData><FlowRate>600</FlowRate><StepType>DISASSOC</StepType><StepName>Dissociation</StepName><StepStatus>OK</StepStatus><ActualTime>179.999</ActualTime><CycleTime>0.2</CycleTime><AssayXData Points="900">Xn9jRCuMY0T4mGNEtKVjRIGyY0Rev2NEGsxjROfYY0S05WNEkfJjRF7/Y0QaDGRE5xhkRLQl
ZESRMmREXj9kRBpMZET4WGRE5WVkRJFyZEROf2REK4xkRPiYZETEpWREgbJkRE6/ZEQrzGRE
59hkRMTlZESR8mREXv9kRBoMZUTnGGVEuiZlRJEyZUROP2VEGkxlROdYZUTEZWVEgXJlRE5/
ZUQrjGVE55hlRLSlZUSRsmVEXr9lRBrMZUT42GVEtOVlRJHyZURe/2VEGgxmROcYZkTEJWZE
gTJmRE4/ZkQrTGZE+FhmRMRlZkSRcmZEXn9mRCuMZkTnmGZEtKVmRIGyZkRev2ZEGsxmRPjY
ZkS05WZEgfJmRE7/ZkQaDGdE5xhnRLQlZ0SBMmdETj9nRBpMZ0T4WGdExGVnRJFyZ0ROf2dE
K4xnRPiYZ0S0pWdEkbJnRE6/Z0QrzGdE59hnRLTlZ0SR8mdEXv9nRBoMaET4GGhEtCVoRIEy
aEReP2hEGkxoROdYaES0ZWhEgXJoRE5/aEQajGhE+JhoRLSlaESBsmhETr9oRBrMaETn2GhE
tOVoRIHyaERO/2hEGgxpRPgYaUS0JWlEgTJpRE4/aUQrTGlE51hpRLRlaUSBcmlETn9pRBqM
aUT4mGlExKVpRJezaUROv2lEGsxpRPjYaUS05WlEkfJpRF7/aUQaDGpE+BhqRLQlakSBMmpE
Xj9qRBpMakT4WGpEtGVqRIFyakROf2pEGoxqRPiYakS0pWpEgbJqRE6/akQazGpE59hqRLTl
akSB8mpETv9qRCsMa0TnGGtEtCVrRJEya0ROP2tEGkxrRPhYa0S0ZWtEgXJrRE5/a0QajGtE
55hrRMSla0SBsmtETr9rRBrMa0Tn2GtEtOVrRJHya0RO/2tEGgxsRPgYbES0JWxEkTJsRE4/
bEQaTGxE51hsRLRlbESBcmxETn9sRCuMbET4mGxEtKVsRIGybERev2xEGsxsROfYbETE5WxE
kfJsRE7/bEQaDG1E+BhtRLQlbUSBMm1EdEBtRBpMbUTnWG1E9mVtRIFybUROf21EGoxtRPiY
bUS0pW1EgbJtRE6/bUQazG1E59htRLTlbUSR8m1ETv9tRCsMbkTnGG5EtCVuRIEybkROP25E
GkxuRItZbkS0ZW5EgXJuRE5/bkQajG5E55huRMSlbkSBsm5ETr9uRBrMbkTn2G5ExOVuRIHy
bkRO/25EGgxvROcYb0S0JW9EgTJvRE4/b0QaTG9E51hvRLRlb0SBcm9ETn9vRBqMb0TnmG9E
tKVvRJGyb0ROv29EGsxvROfYb0S05W9EgfJvRF7/b0QaDHBE5xhwRNUlcESBMnBETj9wRCtM
cETnWHBEtGVwRIFycEROf3BEGoxwROeYcES0pXBEgbJwRF6/cEQrzHBE59hwRMTlcESB8nBE
bv9wRBoMcUT4GHFEtCVxRIEycUROP3FEK0xxROdYcUS0ZXFEgXJxRE5/cURMjHFE55hxRLSl
cUSBsnFEXr9xRDvMcUTn2HFEtOVxRJHycURe/3FEGgxyROcYckS0JXJEgTJyRE4/ckQaTHJE
51hyRLRlckSBcnJEXn9yRBqMckTnmHJEtKVyRIGyckROv3JEAM1yRAjZckTE5XJEgfJyRE7/
ckQrDHNE+BhzRDcmc0SBMnNETj9zRCtMc0T4WHNEtGVzRIFyc0Ref3NEK4xzROeYc0S0pXNE
kbJzRF6/c0QazHNE59hzRMTlc0SR8nNETv9zRBoMdETnGHRExCV0RJEydEROP3REGkx0RPhY
dETEZXREkXJ0RE5/dEQajHRE55h0RMSldESRsnREXr90RCvMdET42HRExOV0RJHydERe/3RE
Kwx1RPgYdUTEJXVEkTJ1RF4/dURMTHVE+Fh1RNVldUSRcnVEXn91RCuMdUT4mHVExKV1RJGy
dURev3VEK8x1RPjYdUTE5XVEkfJ1RF7/dUQrDHZE+Bh2RMQldkSRMnZEXj92RCtMdkT4WHZE
xGV2RJFydkRef3ZEK4x2RBiZdkTEpXZEkbJ2RF6/dkQrzHZE+Nh2RMTldkSR8nZEXv92RCsM
d0T4GHdExCV3RJEyd0ReP3dEK0x3RPhYd0TEZXdEkXJ3RF5/d0QrjHdE+Jh3RMSld0SRsndE
Xr93RCvMd0T42HdExOV3RPTyd0Re/3dEKwx4RPgYeETEJXhEkTJ4RF4/eEQrTHhE+Fh4RMRl
eESRcnhEXn94RCuMeET4mHhExKV4RJGyeER/v3hEK8x4RPjYeETE5XhEkfJ4RF7/eEQrDHlE
+Bh5RMQleUSRMnlEXj95RCtMeUT4WHlExGV5RJFyeURef3lEGox5RPiYeUTEpXlEkbJ5RF6/
eUQrzHlE+Nh5RLTleUSR8nlEXv95RCsMekT4GHpExCV6RJEyekReP3pEK0x6RPhYekTEZXpE
kXJ6RF5/ekQajHpE+Jh6RMSlekSRsnpEXr96RCvMekTn2HpE1eV6RJHyekRe/3pEGgx7RPgY
e0TEJXtEkTJ7RF4/e0QrTHtE+Fh7RMRle0SRcntEXn97RCuMe0T4mHtExKV7RJGye0ROv3tE
K8x7RPjYe0TE5XtEkfJ7RF7/e0QrDHxE+Bh8RMQlfESRMnxEXj98RCtMfET4WHxExGV8RJFy
fERef3xEK4x8RPiYfETEpXxEgbJ8RF6/fEQrzHxE+Nh8RMTlfESR8nxE/gF9RBoMfUT4GH1E
xCV9RJEyfUROP31EK0x9RPhYfUS0ZX1EkXJ9RF5/fUQrjH1E+Jh9RMSlfUSRsn1EXr99RCvM
fUT42H1EtOV9RIHyfURe/31EGgx+RPgYfkTEJX5EgTJ+RE4/fkQrTH5E+Fh+RMRlfkSRcn5E
Xn9+RCuMfkT4mH5ExKV+RJGyfkROv35EK8x+RPjYfkTE5X5EkfJ+RF7/fkQrDH9E+Bh/RMQl
f0SBMn9EXj9/RCtMf0T4WH9ExGV/RJFyf0QjgH9EK4x/RPiYf0TEpX9EkbJ/RE6/f0QrzH9E
+Nh/RLTlf0SR8n9EXv9/RBUGgER8DIBE4hKAREkZgESvH4BEFSaARHQsgETiMoBESTmARK8/
gEQVRoBEfEyAROJSgERJWYBEr1+ARB5mgER8bIBE4nKAREl5gESvf4BEFYaARHSMgETikoBE
SZmARK+fgEQVpoBEfKyARNqygERJuYBEr7+ARBXGgER8zIBE4tKAREnZgESv34BEFeaARHzs
gETi8oBESfmARK//gEQVBoFEdAyBROISgURAGYFErx+BRBUmgUR8LIFE2jKBREA5gUSvP4FE
FUaBRHxMgUTiUoFESVmBRK9fgUQVZoFEfGyBROJygURJeYFEr3+BRBWGgUR0jIFE4pKBREmZ
gUSvn4FEFaaBRHysgUTisoFEQLmBRK+/gUQVxoFEfMyBROLSgURJ2YFEr9+BRA3mgUR87IFE
2vKBRED5gUSv/4FEFQaCRHwMgkTiEoJESRmCRPkfgkQVJoJEdCyCROIygkRJOYJEfECCRBVG
gkR0TIJE4lKCRElZgkSvX4JEDWaCRHRsgkTicoJEQHmCRK9/gkQNhoJEfIyCROKSgkRAmYJE
r5+CRBWmgkR8rIJE2rKCREC5gkSnv4JEDcaCRHTMgkTa0oJESdmCRK/fgkQN5oJEdOyCRNry
gkRA+YJEr/+CRBUGg0QYDYNE2hKDREAZg0SnH4NEDSaDRHQsg0TiMoNESTmDRKc/g0QVRoNE
fEyDROJSg0RJWYNEp1+DRA1mg0R0bINE4nKDREB5g0Svf4NEFYaDRHSMg0TikoNESZmDRKef
g0QNpoNEfKyDROKyg0RJuYNEr7+DRBXGg0R0zINE4tKDREnZg0S/34NEDeaDRHzsg0Ta8oNE
SfmDRKf/g0QVBoREfAyEROIShERJGYRE0B+ERA0mhER8LIRE4jKEREA5hETeQIREFUaERHxM
hETiUoREQFmERK9fhEQVZoREdGyEROJyhERAeYREp3+ERBWGhER0jIRE4pKERECZhESnn4RE
DaaERHyshETasoRESbmERK+/hEQVxoREdMyERNrShERJ2YREp9+ERBXmhER87IRE4vKEREn5
hESv/4REDQaFRHwMhUTiEoVESRmFRKcfhUQNJoVEfCyFRNoyhURAOYVErz+FRBVGhUR8TIVE
2lKFRElZhUSvX4VEFWaFRHRshUTacoVEQHmFRKd/hUQVhoVEdIyFRNqShURJmYVEp5+FRBWm
hUR0rIVE4rKFREm5hUSvv4VEDcaFRHzMhUTa0oVEQNmFRK/fhUQV5oVEdOyFROLyhURA+YVE
p/+FRA0GhkR0DIZE4hKGREAZhkSnH4ZEDSaGRHwshkTaMoZEQDmGRK8/hkQNRoZEdEyGROJS
hkRJWYZEr1+GRBVmhkR8bIZE4nKGREB5hkSnf4ZEDYaGRHyMhkTikoZEQJmGRKefhkQNpoZE
dKyGRNqyhkRAuYZEp7+GRA3GhkR0zIZE2tKGREnZhkSn34ZEDeaGRHTshkTa8oZESfmGRK//
hkQNBodEdAyHRNoSh0RAGYdEpx+HRBUmh0R0LIdE2jKHREA5h0SnP4dEDUaHRHxMh0TaUodE
SVmHRK9fh0QVZodEfGyHROJyh0RAeYdEp3+HRA2Gh0R8jIdE4pKHRHKZh0Snn4dEDaaHRHSs
h0TisodEQLmHRK+/h0SIxodEdMyHRNrSh0RJ2YdEp9+HRA3mh0R87IdE4vKHRED5h0Sv/4dE
DQaIRHQMiETaEohEQBmIRKcfiEQVJohEfCyIRNoyiERAOYhE</AssayXData><AssayYData Points="900">RrWqPk6VrT7isrI+zs20Pq8+vT6re8A+MJzCPk3wwz6SUsg+C0XIPieIyj6IMso+C7vQPpKN
zj53t80+PbHOPsEX0T4VLNI+K3zSPlA50j4lvtI+HU7TPvV70j6htNQ+FzzUPr180z5ntdM+
Xf3TPpmC1D67TtU+1fjVPvCA1D7tctI+n2/UPmlg1D6fNNU+rEbXPlqj1j6y8tM+lpnVPnyb
1D5bp9c+UZzVPoFH1z7/jtY+VETVPnv10z4cLdY+yVDWPp1r1T6nR9Q+LlrUPnks1T4pmNM+
WKPWPsX31T5PxNQ+YY3XPnBq1D6ALtU+933XPuNb1T6eedY+JBTUPqyR1T4nY9Y+dAHVPhv1
1T41ntY+ulfWPj/I1D6/NNU+Y4XVPug/1z59V9U+CDPWPhUt1z4XC9U+OlTWPnDE1j5AQtU+
pgjWPkLU1j6FptY+KpXWPhoH1D7bBNY+dZHVPn5+1j4P5tQ+YdDVPuaL1j5oDtU+EcnVPsMA
1j7qqtY+86vVPnmv1T5mVNc+C7PVPhHt1z4DitY+nyzVPpyN1z5V1tU+XwzXPn9l1j7TjtQ+
4x/VPthd1T4BAtY+Qi3XPnO31z7Ul9Y+UujUPg061z6mLdY+eOPWPv831j50B9Y+R/fXPqUd
2D4gMdU+ffvVPgbs1j4+FtQ+XCLXPjLR1j4XBdg+Xm7UPlLH2D7cz9Y+cqjXPmWx1j5kj9c+
3eXVPk2R2D6fmdY+jXDWPlGv1z63A9c+kNzWPt8j2D5TwNQ+vf3VPn831z7ZptY+zqTXPgFK
1j7599c+8GfYPtQc1j7/VtY+THjXPp/51z4B5dU+R33XPrym1T71+tY+x1rXPgux1j6wLNg+
FjPWPkvD1T6Nvdg+KB/XPtNo1z4k/Nc+HQfWPsQa2D7hrNY+9iXXPhZw2T6Bt9U+nT7WPvOn
1j5h39Y+r5HWPukU2D7+PNY+NkTXPpPp1j5Djtc+c1TYPtXX1z65ptc+eqHXPqmh1z5o19c+
USTYPjNR1z4FA9Y+CFDWPt4v1z5SD9c+0t/VPgKT1j4yb9g+80PWPsHo1j4tjNc+eqXYPijv
1T5bqtY+yDjUPkSE1j6EKNk+AwzXPhLK1z55Mtg+HNDYPs/41z7fOdU+/ZrYPt5w1z7HFdg+
4GjYPp+k1z6pktg+MKjXPvGD1z4SLtc+GoPXPqV31z5t1tc+Z1jWPoDr1j5EYtk+l0PZPl6i
2T4hotk+MJfZPj/Z1z6RZ9Y+YPjWPovL2D6zNtc+rsfaPgd72T5hp9Y+ljfXPt2A1j5Butg+
qW3bPlhB2T55ptk+hu7XPly12D7ZqNc+ckDbPkDo2D5LJdk+NnraPipw1z5VAds+NSrXPhnF
2D6DXdk+AYPZPlwo2z4XL9k+SEXaPnhT2D5JMNo+WnHYPqnw2T5Fbtk+BFXYPiyU2D7MCNk+
63zWPuDQ2T4dRto+9ITWPuVN2T4uldg+a0zZPpLb2j5DsNk+9HjZPnHn1z5+49k+UErZPntu
2j4Ut9k+GTLZPvhi2j5QHds+bNDXPjnO2j5dgNg+GTzaPklD2z5L7to+7GLZPrzF2D4pN9g+
l1LaPpUD2z7r7to+vnnaPh9c2D5E1tk+RAjbPusu2j4WZ9k+wU3ZPr1m2j7AC9g+uQzZPriT
2j6qyds+u7nbPi8t3D4M3tk+BdDZPiBV2D7gtdc+n1LZPqVy1z5y09c+A6vZPugz2z77ytk+
MTXbPhkp2j58cts+ps/ZPqVs2T5J0dk+w4jdPp8C2z4t+tc+pJ7aPjrs2z7wkNo+4EPbPp9l
2T4Rqtk+RVfbPlcC2D7ZDdo+Z0HZPtPg2D7a2to+P7bbPgI02z6ADds+QZTaPhWD3D76/No+
5SXaPlk42j5dv9w+O5jaPkGH2j52fdk+TH3aPhWi3T7/6dk+WDfbPtCl3D67uNs+M87bPie9
2j7Nqdg+vLLbPhGp3D79hNs+iarbPqui2j7C1do+6FLYPnV42T42qdo+zGTcPjdl2z5xrNs+
Vz7aPqRK3D6kd9w+CU7cPtAW2z6rNtw+FmHYPtvq3D5sTtw+0qzZPmGX2T5yntw+TkXaPvSI
2z5E3Ns+z1PbPnMg2z5Zxts+kN3ZPj1y3D57sNw+s1bbPrvi2T4Petk+9oTcPlUo3D55tdo+
qSHbPk0z3D7sw9w+cCHbPvGL3D66190+PbbbPl6A3D4ITts+NUTdPm3P2z60nts+7qbcPmD6
2j620Nw+p7bZPjq/2j6qntk+zivZProG3j4Dwdw+3MvbPjBg2z7KLd0+CWrbPn+b3T7dGdw+
zOXcPvBy3T44Vds+UlzdPrO+3T4899s+fyXdPqOJ3T4x8N0+UhHdPoJs3T6HRd0+++fdPoJV
2j5FF94+Go/dPjMm3j40fNs+tWDdPv5M3D53B94+htLdPihj3D56dNw+HOrdPl003j7to94+
rhrePgJE2z4DxN0+He3ePrxk3j6ARd8+o5XePmNo3j47lNs+7T/dPk7z3T6+xNw+SNbcPix2
2z6J6d0+GMrdPlsp3j5t9N0+VtndPu5j3z5godw+et/dPuAZ3T5jEd0+YVzcPl5m2j7FPt0+
JGHfPlYE3z53md0+AVfdPulB4D4Gt9w+pGXfPh2I3z6+ed0+mVjePtlB3z5Gr94+UaXePiEK
3T5q49w+zZ7ePnox3D6XQd8+NcHfPhNF3j44T94+do/dPoOM3T4xFN0+kcXePtEd3j7/Nd0+
BJzePl/B3T4bw98+mjfePvkp3z65Od0+6YTfPkKP3T6O9d4+UeDgPu3j3j5HFOA+94XgPgCO
3T67A+I+MSHePhOa3T4rjOA+uYTePgR93j6+WeA+jN7ePp6E3j5S0OA+R2/hPvcs4D6BJNw+
pUPhPqfN3j57g98+Wp/ePo/b3j6tPt0+c7/fPiyi4D7Gzd8+aLrfPlVB3z77sd8+UHThPnKE
3z59+t4+llLfPnlL4D6Qft4+cC/fPoML4T54Qd8+rPffPtF34D7RheE++xTgPmYL4j5scN0+
Kn3gPgbG3z7pUeA+cpHfPppM3j4Lj+A+4XvfPluB3z7qAt8+jiPfPups4D62Ad8+KVzfPuVu
3D4Wwtw+/ZPhPv6Q3z7PleA+yeffPkSm5D53T+E+hS3iPsxa4D5uFOA+NQrhPtOd4D7l+t4+
hE/fPkB94j5RJ+A+bovfPl3C4j7N+OA+HzTfPkXH3z40P+E+iRDiPtFp4D6Ls98+kmPgPunu
4j56feA+n7ngPobD4j4O6t8+UTniPu194j6/0OA+C4biPgU63z53zOA+CNPgPrH44T6Sa+E+
0q/hPj+K4z5QlN8+AcriPgRo4D4cquA+t27jPvzU4D6+GOE+kkziPmUB4T5S9+A+n3niPocB
4T7fNOM+uG3fPjxa4D7+HeE+HCLgPgeN4D6bz+E+s3/ePhxG4j446+I+XwPiPooI4j5AneQ+
ABvhPqoM4T7KSeI+pqLiPnxb4j7GP+M+WtDhPp3W4j767eE+5CHhPtIQ4j4kPeI+wZfhPr/k
4j7hduA+nJzhPhOj4z6ImOI+vdXjPvTD4T6QsOI+MLDiPgxO4T54p+E+cuvjPr7C4j6i0uI+
FqniPinB4z6MQ+E+om/gPlfQ4z7Nx+U+WbPjPsuT4j7J7eI+Et7iPrli4T7o498+yPnjPt+0
5D6z6eA+VV/kPv654T4xAeM+ybniPqBS4j4BceE+sm3iPvQ94j6W7OI+xV/jPgZQ4z4Em+M+
1qbhPi+l4j4f6uI+jcLjPv9p5D61geI+5KXjPhUW4z6vX+Q+GFfiPsJo4z6WzeU+pzjiPvLZ
4z5TQ+Q+N87jPuYh5T4AyeQ+FdzhPtVi4z7O2uM+xa3jPk1n4z6dPeQ+jKjkPvH25T77Q+U+
1RPlPhiV4z5ZSOM+0KXlPiy45D6l8+M+qUTkPqxA4z4BuuQ+u1zjPvlh4z4xvuI++XniPhde
4z6P0uM+VljmPt9H5D6icOU+nhbkPm6G5j7pluc+4WfjPuIY5T7jWeU+e1vjPsrY5D73QOU+
zk3jPtu75D7a4eU+COfkPpR25j6s1eE+hNLkPjyP5D6fPOM+mlXlPkoI5D6y3+U+yIblPjZw
5D6Eg+Q+vS/mPsut5T60YOU+AfTkPlbI6D4zBeY+o+DhPj7Q4z6GXOM+BsXkPpKm5D6nkeU+
AETkPpaD5D4LpOY+JMTlPr1y5T6oU+Q+XFbnPoZp5z5B9uU++jTlPoMy5j5RYOY+sELkPhV9
5T5mEeU+drblPpWh5D689uU+a3TkPnOo5T6HmOY+ZSjkPnVw5D75LuY+S/TkPqRo5j5vv+U+
IvXlPiPz4z4jc+U+p/fjPkUj5j7pVuY+sBPmPp1x5j79COU+B4bnPgSy5T5gUOY+BfTlPv7m
5j4NDek+AmzmPlL44z7BRuY+DhLoPtAE5T5s6+U+h+roPr1B5j7JDec+uzrlPr7L5z4UEeQ+
1HfoPsc46D7eeOc+32joPlOM5j5hHuY+xSrnPqq25T7FQOc+HqvmPjF45z7fCeY+QiTmPlXi
5j6bd+c+7kvoPhKu5D5tM+g+W+vlPgus5j5awuY+I0HpPjRD6j7W8eY+1/voPiDr5j4T3OY+
hi7nPqCl5z691eY+q0PoPpGE5z57ouc+VFfpPva15z4/mug+3DbnPnUI6T68LOc+U0LnPnIM
6T7wXOc+oMLmPr105j4vFuc+OejoPu4j5z5Fi+g+JMXoPg+z5z5l4eY+RHznPiBD5z4ilek+
2NToPjMO6D4vd+c+9vPlPoDm5z4OR+c+3UHoPl5x6D5+Xuc+</AssayYData></Step><Step><CommonData><SampleLocation>11</SampleLocation><SampleID></SampleID><SampleGroup></SampleGroup><SampleInfo></SampleInfo><SampleRow>D</SampleRow><SamplePlate>1</SamplePlate><WellType>REGENERATION</WellType><Concentration>-1</Concentration><ConcentrationUnits>µg/ml</ConcentrationUnits><MolarConcentration>-1</MolarConcentration><MolarConcUnits>nM</MolarConcUnits><MolecularWeight>-1</MolecularWeight><Temperature>25</Temperature><StartTime>6577261</StartTime><AssayTime>5</AssayTime></CommonData><FlowRate>1000</FlowRate><StepType>KREGENERATION</StepType><StepName>Regeneration</StepName><StepStatus>OK</StepStatus><ActualTime>4.99895</ActualTime><CycleTime>0.2</CycleTime><AssayXData Points="25">pj+IRARGiERrTIhE0VKIRDdZiESmX4hEBGaIRGtsiETRcohEQHmIRKZ/iEQEhohEa4yIRNGS
iERImYhEnp+IRASmiERrrIhE0bKIRDe5iESmv4hETsaIRGvMiETR0ohEN9mIRA==</AssayXData><AssayYData Points="25">cFEewIdOLcC+6jTASC46wDhtPsDlxUHAR9tEwI1uR8DodknAS1ZLwOP+TMCyhE7AUBFQwDCh
UcD231LAQ9tTwPMcVcB3zFXALsVWwFs5WMBws1jACbFZwPY5WsAO5lrA8DNbwA==</AssayYData></Step><Step><CommonData><SampleLocation>12</SampleLocation><SampleID></SampleID><SampleGroup></SampleGroup><SampleInfo></SampleInfo><SampleRow>D</SampleRow><SamplePlate>1</SamplePlate><WellType>NEUTRALIZATION</WellType><Concentration>-1</Concentration><ConcentrationUnits>µg/ml</ConcentrationUnits><MolarConcentration>-1</MolarConcentration><MolarConcUnits>nM</MolarConcUnits><MolecularWeight>-1</MolecularWeight><Temperature>25</Temperature><StartTime>6593545</StartTime><AssayTime>5</AssayTime></CommonData><FlowRate>1000</FlowRate><StepType>KREGENERATION</StepType><StepName>Regeneration</StepName><StepStatus>OK</StepStatus><ActualTime>4.99797</ActualTime><CycleTime>0.2</CycleTime><AssayXData Points="25">pd+IRAPmiERq7IhE0PKIRDf5iESd/4hEAwaJRGIMiUTIEolELhmJRJUfiUT7JYlEYiyJRNAy
iUQ3OYlEnT+JRPtFiURqTIlEyFKJRDdZiUSdX4lE+2WJRGpsiUTQcolELnmJRA==</AssayXData><AssayYData Points="25">a0P6PCd7Mj29CYc97uyxPXrK4D0Eq/09n0YOPjS8FD6IRyE+IAQuPusPNT6IdDg+Dzs+Popd
RT6e+kw+URVQPsriWT71TVs+TBpePjWQZj4ucm0+igdsPrB6cD6TyHE+VINzPg==</AssayYData></Step><Step><CommonData><SampleLocation>11</SampleLocation><SampleID></SampleID><SampleGroup></SampleGroup><SampleInfo></SampleInfo><SampleRow>D</SampleRow><SamplePlate>1</SamplePlate><WellType>REGENERATION</WellType><Concentration>-1</Concentration><ConcentrationUnits>µg/ml</ConcentrationUnits><MolarConcentration>-1</MolarConcentration><MolarConcUnits>nM</MolarConcUnits><MolecularWeight>-1</MolecularWeight><Temperature>25</Temperature><StartTime>6609592</StartTime><AssayTime>5</AssayTime></CommonData><FlowRate>1000</FlowRate><StepType>KREGENERATION</StepType><StepName>Regeneration</StepName><StepStatus>OK</StepStatus><ActualTime>5.00005</ActualTime><CycleTime>0.2</CycleTime><AssayXData Points="25">lH+JRPqFiURhjIlEv5KJRCWZiUSMn4lE8qWJRFmsiUS/solELrmJRIy/iUT6xYlEYcyJRMfS
iUQl2YlEjN+JRPrliURZ7IlEv/KJRCX5iUSM/4lE+gWKRGEMikTHEopELhmKRA==</AssayXData><AssayYData Points="25">8eQ5wPvNR8B2LE3Av0RQwKzEUsCSc1TA0fRVwLN+V8Amd1jAQP9ZwGDiWsApw1vAw3RcwMtM
XcCvn13A12FewIJYX8Cf2l/AakRgwIz4YMBGQWHA4GlhwFfkYcCow2LAk6FiwA==</AssayYData></Step><Step><CommonData><SampleLocation>12</SampleLocation><SampleID></SampleID><SampleGroup></SampleGroup><SampleInfo></SampleInfo><SampleRow>D</SampleRow><SamplePlate>1</SamplePlate><WellType>NEUTRALIZATION</WellType><Concentration>-1</Concentration><ConcentrationUnits>µg/ml</ConcentrationUnits><MolarConcentration>-1</MolarConcentration><MolarConcUnits>nM</MolarConcUnits><MolecularWeight>-1</MolecularWeight><Temperature>25</Temperature><StartTime>6625696</StartTime><AssayTime>5</AssayTime></CommonData><FlowRate>1000</FlowRate><StepType>KREGENERATION</StepType><StepName>Regeneration</StepName><StepStatus>OK</StepStatus><ActualTime>5.00103</ActualTime><CycleTime>0.2</CycleTime><AssayXData Points="25">lB+KRPIlikRhLIpEvzKKRCU5ikSMP4pE8kWKRGFMikS/UopEJVmKRIxfikTyZYpEWWyKRL9y
ikQleYpEjH+KRPKFikRZjIpEv5KKRC6ZikSMn4pE8qWKRFmsikS/sopENrmKRA==</AssayXData><AssayYData Points="25">WwhlPXYDeD18W7E9St7kPYvzCT5cRRQ+GCwlPtMgLj6+fTo+CuhDPrVmTT5kxVE+yhxePuae
YD6Am2Y+RVNuPlZqdD7sp3Q+Hp96PlIbgD79JIM+2UODPsiLhj4CO4c+XNaHPg==</AssayYData></Step><Step><CommonData><SampleLocation>11</SampleLocation><SampleID></SampleID><SampleGroup></SampleGroup><SampleInfo></SampleInfo><SampleRow>D</SampleRow><SamplePlate>1</SamplePlate><WellType>REGENERATION</WellType><Concentration>-1</Concentration><ConcentrationUnits>µg/ml</ConcentrationUnits><MolarConcentration>-1</MolarConcentration><MolarConcUnits>nM</MolarConcUnits><MolecularWeight>-1</MolecularWeight><Temperature>25</Temperature><StartTime>6641912</StartTime><AssayTime>5</AssayTime></CommonData><FlowRate>1000</FlowRate><StepType>KREGENERATION</StepType><StepName>Regeneration</StepName><StepStatus>OK</StepStatus><ActualTime>4.99895</ActualTime><CycleTime>0.2</CycleTime><AssayXData Points="25">nL+KRPrFikRhzIpEIdOKRC3ZikTF34pEAuaKRGHsikTH8opENvmKRJT/ikQCBotEaQyLRM8S
i0QtGYtElB+LRPoli0RhLItEITOLRC05i0ScP4tE+kWLRGlMi0THUotELVmLRA==</AssayXData><AssayYData Points="25">ZZ0+wFPRSsA+Ek/AShdSwOAbVMDwY1bAm8JXwLzGWMCjGlrAPghbwPmLW8A5oFzAMjRdwNUy
XsAJX17Ax0VfwFm/X8CBP2DAibZgwM0kYcCramHAAQ5iwB0+YsBKWWLAya5iwA==</AssayYData></Step><Step><CommonData><SampleLocation>12</SampleLocation><SampleID></SampleID><SampleGroup></SampleGroup><SampleInfo></SampleInfo><SampleRow>D</SampleRow><SamplePlate>1</SamplePlate><WellType>NEUTRALIZATION</WellType><Concentration>-1</Concentration><ConcentrationUnits>µg/ml</ConcentrationUnits><MolarConcentration>-1</MolarConcentration><MolarConcUnits>nM</MolarConcUnits><MolecularWeight>-1</MolecularWeight><Temperature>25</Temperature><StartTime>6657970</StartTime><AssayTime>5</AssayTime></CommonData><FlowRate>1000</FlowRate><StepType>KREGENERATION</StepType><StepName>Regeneration</StepName><StepStatus>OK</StepStatus><ActualTime>5.00005</ActualTime><CycleTime>0.2</CycleTime><AssayXData Points="25">k1+LRPlli0RYbItEvnKLRCR5i0STf4tE8YWLRFiMi0S+kotEJJmLRIufi0SFpotEWKyLRMay
i0QkuYtEi7+LRPHFi0RYzItEvtKLRCTZi0SL34tE8eWLRGDsi0S+8otELfmLRA==</AssayXData><AssayYData Points="25">Qw7MPXk05T2QoQU+dPYfPka8ND6oFkY+JjJYPmpHZz6Idmk+BYRyPvV8gT5UpYI+dMCHPjl+
jD4DHY0+7tyOPnp+kT6WqpQ+QuSWPpZqmD5eq5s+4UydPvyBnj4Y7KA+oCqhPg==</AssayYData></Step><Step><CommonData><SampleLocation>1</SampleLocation><SampleID></SampleID><SampleGroup></SampleGroup><SampleInfo></SampleInfo><SampleRow>D</SampleRow><SamplePlate>1</SamplePlate><WellType>BUFFER</WellType><Concentration>-1</Concentration><ConcentrationUnits>µg/ml</ConcentrationUnits><MolarConcentration>-1</MolarConcentration><MolarConcUnits>nM</MolarConcUnits><MolecularWeight>-1</MolecularWeight><Temperature>25</Temperature><StartTime>6672824</StartTime><AssayTime>30</AssayTime></CommonData><FlowRate>1000</FlowRate><StepType>BASELINE</StepType><StepName>Baseline</StepName><StepStatus>OK</StepStatus><ActualTime>30</ActualTime><CycleTime>0.2</CycleTime><AssayXData Points="150">k/+LRAIGjERgDIxE1xKMRCQZjESLH4xE8SWMRFgsjES+MoxEnzmMRIs/jET5RYxEWEyMRL5S
jEQkWYxEk1+MRPlljERYbIxExnKMRCR5jESbf4xE8YWMRGCMjETGkoxELZmMRIufjETxpYxE
YKyMRMayjEQkuYxEi7+MRPnFjERgzIxExtKMRCTZjESL34xE+eWMRFjsjES+8oxEJPmMRJP/
jET5BY1EWAyNRMYSjUQtGY1Ekx+NRAomjURgLI1ExjKNRCQ5jUSTP41E+UWNRGBMjUTGUo1E
LVmNRJNfjUT5ZY1EYGyNRMZyjUQteY1Ek3+NRPmFjURgjI1ExpKNRC2ZjUSTn41E+aWNRGCs
jUTGso1ELbmNRJO/jUT5xY1EYMyNRMbSjUQt2Y1Ek9+NRPnljURg7I1ExvKNRC35jUST/41E
+QWORGAMjkTGEo5ELRmORJMfjkT5JY5EYCyORMYyjkQtOY5Ekz+ORPlFjkRgTI5ExlKORC1Z
jkSTX45E+WWORGBsjkTGco5ELXmORIt/jkT5hY5EYIyORMaSjkR/mY5Ek5+ORPmljkRgrI5E
xrKORC25jkSTv45E+cWORGDMjkTG0o5ELdmORJPfjkT55Y5EYOyORMbyjkQt+Y5Ek/+ORPkF
j0RgDI9ExhKPRC0Zj0STH49E8SWPRGAsj0TGMo9ELTmPRIs/j0T5RY9EYEyPRMZSj0QtWY9E
k1+PRPllj0RgbI9ExnKPRC15j0STf49E+YWPRGCMj0TGko9ELZmPRJOfj0T5pY9EYKyPRMay
j0QtuY9E</AssayXData><AssayYData Points="150">n+mtPjncrD6NKrA+2C6wPgY0rz6cG7A+OVGwPkG0sT6OkbM+oPayPixZtD79ubU+qVC3Pl8J
tj5UobU+ame2Ps5ytz57A7k+s9O6Pkmmuj4CiLg+1Sq5PmKHuz4d0rs+8wa7PkqOuz7xBL4+
dKu8PhN4vj4q3Ls+c/6+Pn2cvj7ecMA+C52/Po8yvz74ab8+seG/PtrRwj7gycI+eeXCPia+
wj7mT8I+TQrDPkGQwj5J38I+tj/GPlzowz5KjcQ+ZxjEPk+Mxj6LQMU+K3DHPolmxz5Z/8c+
henFPt66xj679sc+MP3IPrCiyz48U8k+n1PKPpvoyT4eOco+XZnKPtBKyj7c0ss+Xr7JPryT
yj4Yacw+EqnKPo6nyT7vIs0+VNnMPpdAzD7GHMw+RS/MPosHzj5cdM4+DSfQPqtFzz5gidA+
oODPPpRr0D7yNNA+qxvQPtMJ0T6LINI+ez7QPgA80D6pHtI+oePSPp0X0T6SY9E+0P7SPm7M
0j68NdQ+kyvUPjHm1D4JktQ+XaHRPt3G1D4Vf9Q+PvvVPtml0j790NI+Y7bVPqSo1j5gXtY+
ER3XPmDl1z4B/dY+54rWPhDu1T45i9c+D8PYPuxD2D5vDNg+eQrYPlqe2D5x49g+v+DXPsb1
2D6IX9k+kPfYPl2I2T6Ep9o+Ca/ZPiBU2j6hCdw+mUDaPvkP2z7kCds+cErbPrp52z5hTdk+
Pb7bPiud3D4c6do+EJ3bPrP82z4HVNw+MeXdPn0y3D689t0+I+zdPqCP3D5MO90+l2TcPonu
2z7Cst0+</AssayYData></Step><Step><CommonData><SampleLocation>1</SampleLocation><SampleID></SampleID><SampleGroup></SampleGroup><SampleInfo></SampleInfo><SampleRow>D</SampleRow><SamplePlate>1</SamplePlate><WellType>BUFFER</WellType><Concentration>-1</Concentration><ConcentrationUnits>µg/ml</ConcentrationUnits><MolarConcentration>-1</MolarConcentration><MolarConcUnits>nM</MolarConcUnits><MolecularWeight>-1</MolecularWeight><Temperature>25</Temperature><StartTime>6703820</StartTime><AssayTime>80</AssayTime></CommonData><FlowRate>600</FlowRate><StepType>LOADING</StepType><StepName>Loading</StepName><StepStatus>OK</StepStatus><ActualTime>79.999</ActualTime><CycleTime>0.2</CycleTime><AssayXData Points="400">k7+PRPnFj0RgzI9ExtKPRC3Zj0SL349E8eWPRGDsj0S+8o9ELfmPRJP/j0T5BZBEYAyQRMYS
kEQtGZBEix+QRPElkERgLJBExjKQRC05kESLP5BE8UWQRGBMkES+UpBEJFmQRItfkET5ZZBE
WGyQRL5ykEQteZBEk3+QRPGFkERYjJBExpKQRCSZkESLn5BE8aWQRFiskES+spBEJLmQRIu/
kETxxZBEYMyQRMbSkEQk2ZBEi9+QRPHlkERo7JBExvKQRCT5kEST/5BE+QWRRFgMkUS+EpFE
LRmRRIsfkUTxJZFEYCyRRMYykUQkOZFEiz+RRPFFkURYTJFEvlKRRC1ZkUSTX5FE8WWRRFhs
kUS+cpFELXmRRJN/kUTxhZFEYIyRRL6SkUQtmZFEi5+RRPmlkURgrJFEvrKRRCS5kUSTv5FE
8cWRRJnMkUTG0pFEJNmRRIvfkUTx5ZFEWOyRRMbykUQt+ZFEi/+RRPEFkkRgDJJExhKSRC0Z
kkSLH5JE8SWSRFgskkS+MpJELTmSRJM/kkT5RZJEWEySRL5SkkQkWZJEk1+SRPllkkRYbJJE
vnKSRCR5kkSLf5JE8YWSRFiMkkTGkpJELZmSRJOfkkT5pZJEWKySRMaykkQkuZJEk7+SRPHF
kkRYzJJEvtKSRC3ZkkST35JE+eWSRFjskkTG8pJELfmSRIv/kkT5BZNEYAyTRL4Sk0QkGZNE
kx+TRPklk0RgLJNEvjKTRC05k0STP5NE8UWTRGBMk0S+UpNEJFmTRItfk0TxZZNEWGyTRL5y
k0QkeZNEi3+TRPmFk0RYjJNEo5OTRCSZk0STn5NE8aWTRGCsk0TGspNELbmTRIu/k0TxxZNE
WMyTRL7Sk0Qk2ZNEBuCTRPnlk0RY7JNExvKTRCT5k0ST/5NE8QWURFgMlES+EpREJBmURIsf
lETxJZREYCyURL4ylEQkOZREkz+URPlFlESJTJREvlKURCRZlESTX5RE8WWURFhslES+cpRE
JHmURJN/lET5hZREWIyURL6SlEQtmZREi5+URCumlERgrJRExrKURCS5lESTv5RE8cWURGDM
lETG0pREJNmURJPflETx5ZREWOyURL7ylEQk+ZREk/+URPkFlURYDJVEvhKVRCQZlUSTH5VE
+SWVRFgslUS+MpVEJDmVRJM/lUTxRZVEWEyVRL5SlURFWZVEi1+VRPFllURgbJVExnKVRCR5
lUSLf5VE+YWVRFiMlUS+kpVELZmVRIuflUT5pZVEWKyVRL6ylUQkuZVEi7+VRPnFlURgzJVE
vtKVRF7ZlUSL35VE8eWVRFjslUS+8pVEJPmVRIv/lUTxBZZEYAyWRL4SlkQkGZZEix+WRPEl
lkRYLJZExjKWRCQ5lkSLP5ZE8UWWRFhMlkS+UpZEJFmWRItflkT5ZZZEWGyWRMZylkQkeZZE
k3+WRPGFlkRgjJZEvpKWRC2ZlkSLn5ZE8aWWRFislkS+spZEJLmWRJO/lkTxxZZEds2WRL7S
lkQk2ZZEi9+WRPHllkRY7JZEvvKWRCT5lkSL/5ZE8QWXRFgMl0S+EpdEJBmXRIsfl0TxJZdE
WCyXRL4yl0QkOZdEiz+XRPFFl0RYTJdEvlKXRCRZl0SLX5dE8WWXRGBsl0TGcpdEJHmXRIt/
l0T5hZdEWIyXRL6Sl0QkmZdEi5+XRPGll0RYrJdEvrKXRCS5l0STv5dE8cWXRGDMl0S+0pdE
JNmXRIvfl0T55ZdEYOyXRL7yl0Qk+ZdEi/+XRPEFmERYDJhEvhKYRC0ZmEQOIJhE8SWYRFgs
mETGMphEJDmYRJM/mETxRZhEWEyYRL5SmEQkWZhEk1+YRPFlmERYbJhEvnKYRCR5mESLf5hE
8YWYRFiMmES+kphELZmYRJOfmET5pZhEWKyYRMaymEQkuZhEi7+YRPHFmERYzJhEztKYRCTZ
mESL35hE8eWYRFjsmES+8phEJPmYRJP/mETxBZlEWAyZRL4SmUQkGZlEkx+ZRPElmURYLJlE
xjKZRCQ5mUSLP5lE+UWZRFhMmUS+UplEJFmZRItfmUTxZZlEWGyZRMZymUQkeZlEi3+ZRPmF
mURYjJlEvpKZRC2ZmUSLn5lE8aWZRGCsmUTGsplEJLmZRA==</AssayXData><AssayYData Points="400">ZGLfPhnh3T68K+A+82/hPoVy4T43POA+gcLfPu763j7Tst8+INfiPjBo4D6Pw+A+AafePu4v
4j7u8uE+tnfhPn1F4T5V0eI+wXnjPiD+4j4CPeE+9I3iPmdK4j4mf+M+PzjjPkOT4z5tiuI+
b3HhPtoL5D7bMeQ+DGbkPqUe4z4Z0+M+MWvkPu2k5j5nheQ+QbjjPjQh5j61zOQ+ZmjmPvJD
5j51juM+MQvlPqdC5j6DCOU+PG/kPk9/6D5dqeQ+WKfnPj5W5j43qOY+flLnPiVi5T5D/Oc+
jZ/nPg6Z5z67s+g+hnPmPq7k5D7af+g+OhDmPs7h5z4Iouk+/9TnPtl35z5VUug+7EnoPoKC
6D4c8+s+pbnpPoRm6T4Bx+o+b7npPm726D6n1uo+tTTrPimB6T7ARuo+OEXrPiO75j7B4+k+
jsTrPrQN6z70puo+RLHqPp/L6j7e1es+FgzrPhiZ6z6iuew+FCrpPpt57D4NV+w+IKjqPt1n
7D7chO0+cKntPr066j4n1e0+GzjtPuRu7T4nLuw+eDntPgNq6z4XD+4+WEnuPgdO7T6aAu8+
mpTtPgCc7j6f5ew+DXXuPtZK7z6qYO4+7Y7wPtpc7z7wX+0+WvHuPsnn7T73Au8+G0TwPp8A
7z4DhvA+KH3xPqol8D6g3vA+LK7uPrLc7z7JIO8+s5vvPjb37j5gEvE+Gw/wPup18j5bx+8+
2qLwPv388D7p9/E+FsfwPu9V8j5oWvE+Xv3xPk8l8z6KFfE+rvHwPulv8D6Aq/I+8nLwPlmx
8z64sPA+F6rxPsLX8T6tqPE+KKHyPk7z9D7oofM+Kh/yPoRm8z4EAPQ+o2vzPoFM9D4IbfI+
UHfzPvug8z7bY/E+84X0Plb18T6eSfM+Lf7yPo7f8z5xq/M+K471Ph3b9D5bR/Y+7R31Ptll
9z5G1/U+QWX2Pkn/9T7OhvY+Bpn3PqHG9j5IUfc+lIz2PkyK9j5EWfU+yqv1Pqwv9j78LPU+
P4L3Pvm69j7wYPc+GXT1PjgI9z6CvvU+6Zr1Pou6+D6NO/Y+2+j1PuY99z4Z2fU+4s70PiSW
9z6ENPY+eTH2PrfE9z54hfg+D2r3Ptn/9j7nofc+CFb4Pmn/9z6Cj/c+X6T4Pp8t+j4qAPg+
7tT1Pk9R+D5yMvg+TBv3PttX+T5n2vk+MMH5Pt+v+D5tPPc+ewL5Pjb19j5D2/k+OhP5PthK
+D5Mw/k+gJL5Pl6y+T7eAfo+ybT5PpQP+j6t6/g+Ewz7PgcG/D4d8Pk+n/v5Pgbk+T5z7Pc+
Oo77PuXv+j4JPvo+5yT8Pjiu+j6SJPo+ES78Pqhy/D78sv0+Wb38Pv7i+j6g3/w+LuH6Pl9H
/T7mcPs+d/b8PvJc/T65yf4+jQT7PnQn/T46svw+AKv8PnuC/D62Rfs+XkD+Ppn8+z6LNf8+
tk79Prui/D4aWf0+lJ/+PpaY/j5YtP0+pI38PuJ+/j5+3f4+c3b9Psoa/T6nkv4+7O7/Pifa
+z5fyP0+A6n/Pp78/j5DB/8+kgz/Ph1Y/j7sev8+d4D7Pkmf/z4cEQA/EdX+Pk++/j4Eff0+
hf//Po5RAD/JM/8+wkIAP9Nv/j7gtf4+Bhf/PqiUAD+s8AA/hyYAPyUsAD8b9/4+9Mz+PjRu
AD+FaQE/bi8APzYeAD+suwA/GlEAP31mAT+GZQA/Wan/PkNkAT8AowA/S9L+PpeVAD+HqQE/
9EP/PjuNAD+O9QA/megBP54VAT90BwI/OG8AP2s6Aj8TZwE/M9YAP/phAj9efQE/aM8APy5+
AD9/MQE/gQEBPwT1AT9RHAA/5C0BP4LTAT9uUAE/NKwBP4NmAD+yCgI/U2QBP+8sAj99fgE/
jUoCP5vxAT8xPwI/6QsCP4jyAD9fuwE/u5YBP7c+Aj/GtAE/wpsCP0EHAj9R2AE//KMBP8EY
Aj/g1QA/mM0APwbkAT9zPQI/lFIBP44LAj8FNQI/bHkCPwJLAz/ctwE/okgCPzOKAj9CZAI/
05sDP/5wAj8kdQI/n4wCPwrxAj8CWgM/clYCP3E4Az8SNgI/D7sCP6Q3BD8B+gI/bLsCP1bV
Az9k4QI/wCwDP7xbAz+qVAM/5EcDP7YUAT9TqwQ/3AIDPw==</AssayYData></Step><Step><CommonData><SampleLocation>1</SampleLocation><SampleID></SampleID><SampleGroup></SampleGroup><SampleInfo></SampleInfo><SampleRow>D</SampleRow><SamplePlate>1</SamplePlate><WellType>BUFFER</WellType><Concentration>-1</Concentration><ConcentrationUnits>µg/ml</ConcentrationUnits><MolarConcentration>-1</MolarConcentration><MolarConcUnits>nM</MolarConcUnits><MolecularWeight>-1</MolecularWeight><Temperature>25</Temperature><StartTime>6784801</StartTime><AssayTime>30</AssayTime></CommonData><FlowRate>1000</FlowRate><StepType>BASELINE</StepType><StepName>Baseline</StepName><StepStatus>OK</StepStatus><ActualTime>30</ActualTime><CycleTime>0.2</CycleTime><AssayXData Points="150">ir+ZRPDFmURXzJlEvdKZRCTZmUSK35lE8OWZRE/smUS98plEJPmZRIL/mUTwBZpEgAyaRL0S
mkQbGZpEih+aRPAlmkRXLJpEtTKaRBs5mkSKP5pEW0aaRFdMmkS9UppEG1maRIJfmkTwZZpE
V2yaRL1ymkREeZpEin+aRPCFmkRPjJpEKJOaRCSZmkSCn5pE6KWaRE+smkS9sppEJLmaRIq/
mkTwxZpEV8yaRL3SmkRt2ZpEgt+aRPDlmkRX7JpEvfKaRCT5mkSK/5pEGQabRGcMm0S9EptE
GxmbRIofm0ToJZtEVyybRL0ym0QsOZtEij+bRPBFm0RPTJtEvVKbRBtZm0SKX5tE6GWbRFds
m0TmcptEG3mbRIp/m0TohZtET4ybRLWSm0QbmZtEip+bROilm0RPrJtEvbKbRCS5m0SKv5tE
W8abRE/Mm0S90ptEG9mbRJrfm0To5ZtEZ+ybRL3ym0Qk+ZtEq/+bROgFnERXDJxEtRKcRCQZ
nESCH5xE8CWcRE8snES1MpxEJDmcRII/nETwRZxEV0ycRL1SnEQkWZxEgl+cRPBlnERPbJxE
vXKcRBt5nESKf5xE6IWcRFeMnES9kpxEG5mcRIqfnETwpZxEV6ycRLWynEQkuZxEgr+cRPDF
nERXzJxEtdKcRBvZnESK35xE6OWcRE/snES98pxEG/mcRIr/nEToBZ1EVwydRL0SnUQbGZ1E
1B+dRPAlnURPLJ1EvTKdRCQ5nUSKP51E8EWdRFdMnUS9Up1EJFmdRIJfnUQRZp1EV2ydRLVy
nUQkeZ1E</AssayXData><AssayYData Points="150">5+gDP5FNAj+EkgI/VwEEP9M5Aj+cVQQ/ZTIDP+cwAz+52gI/L60EP+pvAz+LHAM/e9UDP7tU
Az8bkgM/pbMDPw3vAj9uTwQ/oYYEPx9+BD/JEgQ/ZjkEP8S+Az8bKwM/Hm0EP6/eBD8RFQQ/
UdEEP+JjAz8LiwQ/8k0FPwq5BT+3eQU/Wz4FP7qyBD/JYwU/89wFPxNGBT9YdQQ/avoEP9Yk
BT8FOAQ/Ez4EPyxVBD92dgQ/CLEEP+FJBj+oGQM/vscFP0AeBT9K6QQ/hmUFPxy5BD8aaQY/
3FoFPyFWBT/AEgU/8+cEPylYBj8newU/inMFP+XLBj+XagY/ouwFPwHWBT+sWgU/rUUFPzB5
BT+sPwY/9AUGP9r7BT+OzQY/IsgGPySBBj8MwQY/TIMGPywOBj+QmwY/dZkFP42EBj+kLQY/
BEEHP8cABz/2Xgc/7FkGP95lBz/jiwY/eEYHP+cZBj90Zgc/hhgGP9FlBj8XQQc/3ioHP/dk
Bj8gMAc/GOYHPwHtBj/ymQY/SewGPwsvBz9iGwY/L54HPxR1Bz/4hwc/ClIIPw10Bz8dVwc/
QO4GPwDXBz83aQc/kJkGPzPxBj+vCgc/9Q4IP5WZBj9v0QY/2EQHP/VDBj89kAY/pEwHP0Gi
Bz8NkQg/KCMIPyF1Bz/Y4wc/2tIHPwkCCT964Qc/Q8cIP+G8CD/Lpgg//GUIP674Bz8Eiwc/
9lYIPyslCD/wkgg/170IPxt2CD+dmAg/BRMIP3/vCD9btAc/MzAIP2o+CD/c+Qc/FE0IPwwM
CT+rygg/</AssayYData></Step><Step><CommonData><SampleLocation>10</SampleLocation><SampleID>BG505 T332N SOSIP</SampleID><SampleGroup></SampleGroup><SampleInfo></SampleInfo><SampleRow>D</SampleRow><SamplePlate>1</SamplePlate><WellType>KSAMPLE</WellType><Concentration>-1</Concentration><ConcentrationUnits>µg/ml</ConcentrationUnits><MolarConcentration>62.5</MolarConcentration><MolarConcUnits>nM</MolarConcUnits><MolecularWeight>-1</MolecularWeight><Temperature>25</Temperature><StartTime>6823897</StartTime><AssayTime>180</AssayTime></CommonData><FlowRate>600</FlowRate><StepType>ASSOC</StepType><StepName>Association</StepName><StepStatus>OK</StepStatus><ActualTime>180</ActualTime><CycleTime>0.2</CycleTime><AssayXData Points="900">in+dRPCFnURXjJ1EvZKdRCSZnUSKn51E8KWdRFesnUS9sp1EG7mdRIq/nUTwxZ1EV8ydRL3S
nUQk2Z1Eit+dRPDlnURX7J1EvfKdRCT5nUSK/51E8AWeRFcMnkS9Ep5EJBmeRIofnkTwJZ5E
VyyeRL0ynkQkOZ5Egj+eRPBFnkRXTJ5EvVKeRCRZnkSKX55E8GWeRFdsnkS9cp5EJHmeRIp/
nkTwhZ5EV4yeRL2SnkQkmZ5Eip+eRPClnkRXrJ5EvbKeRCS5nkSKv55E8MWeRFfMnkS90p5E
JNmeRIrfnkTo5Z5EV+yeRL3ynkQk+Z5Eiv+eROgFn0RPDJ9EvRKfRCQZn0SKH59E8CWfRFcs
n0S9Mp9EJDmfRII/n0ToRZ9EV0yfRL1Sn0QkWZ9Egl+fRPBln0RPbJ9EvXKfRCR5n0SKf59E
8IWfRFeMn0S1kp9EJJmfRIqfn0TopZ9EV6yfRL2yn0QbuZ9Eir+fROjFn0RXzJ9EvdKfRCTZ
n0SK359E8OWfRE/sn0S98p9EG/mfRIr/n0TwBaBETwygRL0SoEQkGaBEgh+gRPAloERXLKBE
vTKgRCQ5oESKP6BE8EWgRFdMoES9UqBEG1mgRIpfoETwZaBET2ygRL1yoEQkeaBEgn+gRPCF
oERXjKBEvZKgRCSZoESKn6BE8KWgRFesoES1sqBEJLmgRIq/oES1xqBEV8ygRL3SoEQb2aBE
it+gRPDloERP7KBEtfKgRCT5oESC/6BE8AWhRE8MoUS9EqFEJBmhRIofoUTwJaFEVyyhRL0y
oUQkOaFEij+hRPBFoURXTKFEtVKhRCRZoUSKX6FE8GWhRFdsoUS9cqFEJHmhRIp/oUTwhaFE
V4yhRL2SoUQkmaFEgp+hRPCloURXrKFEvbKhRCS5oUSKv6FE6MWhRFfMoUS90qFERNmhRIrf
oUTw5aFEV+yhRL3yoUQk+aFEiv+hROgFokSYDKJEvRKiRCQZokSKH6JE8CWiRFcsokS9MqJE
JDmiRIo/okTwRaJEV0yiRL1SokQkWaJEil+iRPBlokRXbKJEvXKiRCR5okSCf6JE6IWiRE+M
okS1kqJEG5miRIKfokTwpaJEZ6yiRL2yokQbuaJEir+iRPDFokRXzKJEvdKiRCTZokSK36JE
8OWiRFfsokS18qJEJPmiRIr/okToBaNEVwyjRLUSo0QkGaNEgh+jRPAlo0RXLKNEvTKjRCQ5
o0SKP6NE8EWjRE9Mo0S1UqNEJFmjRIpfo0TwZaNEV2yjRL1yo0QkeaNEgn+jRPCFo0RPjKNE
tZKjRBuZo0SKn6NE8KWjRE+so0S9sqNEJLmjRJK/o0TwxaNET8yjRLXSo0Qk2aNEit+jRPDl
o0RX7KNEvfKjRBv5o0SC/6NE8AWkRFcMpES9EqREGxmkRIIfpEToJaRETyykRLUypEQbOaRE
ij+kRPBFpERXTKREtVKkRBtZpESCX6RE8GWkRFdspES9cqREJHmkRIp/pETohaREV4ykRL2S
pEQbmaREip+kRPClpERPrKREvbKkRBu5pESKv6RE8MWkRFfMpES90qREJNmkRIrfpETw5aRE
T+ykRL3ypEQk+aREiv+kRPAFpURPDKVEtRKlRBsZpUSCH6VE8CWlRE8spUS9MqVEJDmlRII/
pUTwRaVEV0ylRL1SpUQkWaVEil+lRPBlpURPbKVEtXKlRBt5pUSKf6VE8IWlRE+MpUS1kqVE
G5mlRIKfpUTwpaVET6ylRLWypUQkuaVEir+lROjFpURPzKVEvdKlRCTZpUSC36VE8OWlRE/s
pUS18qVEG/mlRIL/pUTwBaZEVwymRL0SpkQkGaZEgh+mROglpkRPLKZEtTKmRCQ5pkSKP6ZE
8EWmRFdMpkS1UqZEJFmmRIpfpkTwZaZET2ymRL1ypkQkeaZEgn+mRPCFpkRPjKZEtZKmRBuZ
pkSCn6ZE8KWmRFespkS9sqZEJLmmRIK/pkToxaZET8ymRLXSpkQb2aZEgt+mRPDlpkRX7KZE
tfKmRBv5pkSK/6ZE6AWnRE8Mp0S9EqdEJBmnRIofp0ToJadEVyynRLUyp0QbOadEgj+nROhF
p0RXTKdEtVKnRCRZp0SCX6dE6GWnRE9sp0S9cqdEJHmnRIJ/p0TwhadET4ynRL2Sp0QkmadE
gp+nRPClp0RPrKdEvbKnRBu5p0SKv6dE8MWnRE/Mp0S90qdEG9mnRILfp0To5adET+ynRL3y
p0Qb+adEiv+nROgFqERPDKhEtRKoRCQZqESCH6hE7iaoRE8sqES9MqhEJDmoRIo/qEToRahE
T0yoRLVSqEQkWahEil+oROhlqERXbKhEtXKoRBt5qESCf6hE8IWoRE+MqES9kqhEG5moRIKf
qETopahET6yoRL2yqEQkuahEgr+oRPDFqERXzKhEtdKoRBvZqESK36hE6OWoRE/sqES18qhE
G/moRIL/qEToBalETwypRLUSqUQbGalEgh+pROglqURPLKlEtTKpRBs5qUSCP6lE6EWpRE9M
qUS1UqlEJFmpRMNfqUTwZalEZ2ypRL1yqUQbealEgn+pRPCFqURfjKlEtZKpRBuZqUSCn6lE
6KWpRFesqUS9sqlEJLmpRIK/qUToxalEV8ypRL3SqUQb2alEgt+pROjlqURX7KlEvfKpRCT5
qUSC/6lE8AWqRFcMqkS1EqpEGxmqRIofqkTwJapETyyqRL0yqkQbOapEgj+qROhFqkRPTKpE
tVKqRCRZqkSCX6pE6GWqRE9sqkS1cqpEG3mqRIJ/qkTohapEV4yqRL2SqkQbmapEgp+qROil
qkRPrKpEtbKqRBu5qkSCv6pE6MWqRE/MqkS10qpEG9mqRILfqkTo5apET+yqRLXyqkQk+apE
gv+qRPAFq0RXDKtEtRKrRBsZq0SKH6tE6CWrRE8sq0S1MqtEGzmrRII/q0ToRatEV0yrRLVS
q0QbWatEgl+rROhlq0RPbKtEtXKrRBt5q0SCf6tE8IWrRFeMq0S9kqtEG5mrRIKfq0TwpatE
T6yrRLWyq0QbuatEgr+rROjFq0RPzKtEtdKrRBvZq0SK36tE6OWrRE/sq0S18qtEG/mrRIL/
q0ToBaxETwysRN4SrEQbGaxEgh+sROglrERPLKxEtTKsRBs5rESCP6xE6EWsRE9MrES1UqxE
NFmsRIpfrEToZaxET2ysRLVyrEQbeaxEin+sRPCFrERPjKxEtZKsRBuZrESCn6xE6KWsRE+s
rES9sqxEG7msRIK/rEToxaxET8ysRLXSrEQk2axEgt+sRPDlrERP7KxEtfKsRBv5rESK/6xE
8AWtRE8MrUS9Eq1EGxmtRIofrUTwJa1ETyytRLUyrUQbOa1Egj+tROhFrURPTK1EtVKtRBtZ
rUSCX61E6GWtRFdsrUS9cq1EG3mtRIJ/rUToha1ET4ytRLWSrUQbma1Eip+tROilrURPrK1E
tbKtRBu5rUSCv61E+cWtRE/MrUS90q1EG9mtRILfrUTo5a1ET+ytRLXyrUQb+a1Egv+tROgF
rkRPDK5EtRKuRCQZrkSKH65E6CWuRE8srkS9Mq5EJDmuRII/rkToRa5EV0yuRLVSrkQbWa5E
gl+uRPllrkRPbK5ExXKuRBt5rkSCf65E6IWuRE+MrkS1kq5EG5muRIKfrkTopa5EV6yuRL2y
rkQkua5Egr+uROjFrkRPzK5EvdKuRCTZrkSC365E8OWuRE/srkS98q5E4PmuRIL/rkTwBa9E
TwyvRLUSr0QkGa9Egh+vRPAlr0RPLK9EvTKvRCQ5r0SKP69ECUavRE9Mr0S9Uq9EJFmvRIJf
r0ToZa9EV2yvRLVyr0Qkea9Egn+vRPmFr0RPjK9EtZKvRCSZr0SCn69E+aWvRFesr0S1sq9E
JLmvRIq/r0Twxa9EV8yvRLXSr0Qb2a9Egt+vRPDlr0RP7K9EtfKvRBv5r0SK/69E8AWwRFcM
sETFErBELBmwRIofsEToJbBEVyywRL0ysEQkObBEij+wROhFsERXTLBEvVKwRCRZsESKX7BE
8GWwRFdssES9crBEG3mwRIp/sETwhbBEV4ywRL2SsEQkmbBEip+wRPClsERXrLBEvbKwRCS5
sESKv7BE8MWwRFfMsES90rBEJNmwRIrfsETw5bBEV+ywRL3ysEQk+bBEiv+wRPAFsURXDLFE
vRKxRCQZsUSKH7FE8CWxRFcssUS9MrFEJDmxRMM/sUTwRbFEV0yxRL1SsUQkWbFEil+xRPBl
sURXbLFEvXKxRCR5sUSKf7FE8IWxRFeMsUS9krFEJJmxRIqfsUTwpbFEV6yxRL2ysUQkubFE
ir+xRPDFsURXzLFEvdKxRCTZsUSK37FE8OWxRFfssUS98rFEJPmxRIr/sUTwBbJETwyyRL0S
skQkGbJEih+yRPAlskRXLLJEvTKyRCQ5skSKP7JE8EWyRFdMskS9UrJEJFmyRIpfskTwZbJE
V2yyRL1yskQkebJEin+yRPCFskRXjLJEvZKyRCSZskSKn7JE8KWyRFesskS9srJEJLmyRIq/
skTwxbJET8yyRL3SskQk2bJEZ+CyROjlskRX7LJEvfKyRCT5skSK/7JE8AWzRFcMs0S9ErNE
JBmzRIIfs0TwJbNEVyyzRL0ys0QkObNEij+zRPBFs0RPTLNEvVKzRBtZs0SKX7NE6GWzRFds
s0S9crNEJHmzRIp/s0TwhbNET4yzRCCTs0QbmbNEip+zROils0RXrLNEvbKzRCS5s0TMv7NE
8MWzRE/Ms0S90rNEJNmzRIrfs0To5bNEV+yzRL3ys0Qk+bNE</AssayXData><AssayYData Points="900">eNMIP/3aBz9ZpgU/PAcDP7HlAT9t8f8+ZGb8Pi+M/T6qr/g+gLf4Pr7a+D4kVfU+Vif2Psjs
8j7Dh/U+WxT0PiMr8z55LPQ+r+3zPjQ48j4QBPM+2iDyPlvF8j7zvvI+IFz0PpJY8z6jzvI+
S+r0PjjJ8j6yW/I+xPjxPp868z4QevM+bNzyPn0H8z7+MPU+B470PqBI9D7oRPU+7Tf0PsST
8j5CHfQ+XxvzPmbP9D6KwvM+7uTyPtpO9j7K7fQ+ufHzPiGd8j520vQ+XePzPuyj8z6WovQ+
/+j2Pr6+8z7gv/M+a7T1PmfI9D56ofY+56LyPiSk9j7ijvY+ZFX0Pgda9j6yC/U+iGn1Pk3q
9T6mhfY+zlP1Phyi9D59P/g+SAv0PgyX9D44h/U+ULH2PhgF9z7JvvY+mdT2PiLM9j5qevc+
qkL1Pugi9T5fn/Y+ws32Pk8E9z5Nmvc+X9/2PnPd9z41DvM+6YD2PlL9+D4ppPk+NoP2PrqV
+D5zN/g+87D4PlLv+j5Ic/c++6X3Piu5+T4Dp/o+7WD4Polp+T4s2Pc+LLr3PjmB+D7A9/k+
uAT6Pvtj+j6lNvs+9RL5PlTJ9z4lPPg+g5n3PmE3+z5eb/g+XaL3Plzx+T5rcPo+Y1X7Prm2
+j5U4fk+d2b4PgbF+D5oj/k+BoH6PvuU+T67QPs+7OH6PhA4+z6fd/k+msj7PlTK+z5ko/k+
Fav6PqJo+T6+fvg+OpT6Pmh2+z5T/fs+aOf5PknQ+z4JVvk+Zpz7Pta7+z7Tvvk+xbj7Poqf
+j7lHfs+nsj7Pj7h/D7xfvo+Rc76Pghe/T6Ds/k+TmH8Pi+F+T4uy/k+9Ff9Pql8+z55ovo+
UdD6Pn1p+j7WHv4+nYH7Pnpk/T5SEv4+0Yv8Pvvz/D5a8/8+CAP/Pth7/D61Jf0+VDH8Prm3
/D6WWf4+1ar9Pmfw/D4jlv0+SO39PmG6/D71OwA/zqL8PsFY/T5u9vs+Nbz/PhCE/j577vs+
FNn7Phl//j63dfw+sR7+Piaj/T68xP0+iIz9PhpD/j7OnwA/M5n+PqhV/j51Fv4+KoH9PnAP
/z7pEP8+TG3/PiMn/z5g1v4+0Bf/Phxa/j7fYf4+5kf8PvcIAD/D5f4+Qdr/PuZ1/j5emf4+
KWf+Pt10AD8nLgA/Z5T/PpPc/z7h2AA/XPT9Pkzv/j582P4+8M3+PuB8/T5oTP4+7uX9PoZx
AD+4lP8+628AP3zg/z7ZvQA/tor/Pld8/z6UeAE/8gQAPz2IAD/haQA/6Jn+PmEdAT86E/8+
1L4AP3Z6AD+snQA/ZlUAPwAG/z7Gpf4+93AAP999AD+ONgA/MGkBP08nAD8pkQA/gZUAP/M6
AD9kmgA/bdb+PnDhAD8niQI/Sdn/PlkUAT/t3QA/6twAPxJvAT+FgwA/RkABP+1N/z7RwQA/
o+UAP1asAT9tmQE/Bq4BP5m5AD86JwI/EvsAP7B8AT/DaQE/RlsCP+E4Aj8CuQA/2n0APxQJ
AT+FFQI/iqYAPz39AD9joAA/wUsAP5L4AD9M4f8+FeoAP1mZAT/pxwE/AHYAP6TZAD9LmQE/
kKAAPxln/z6++AA/TY4AP47PAT/QzAI/9rAAP2X4AT/t5gA/tf8BP6HjAT9RSwI/g5gBP1bo
AT80UgE/RI8BP9BrAj9ZugE/d3ECP68HAj+ivwE/4RkCP4BiAj+fzQI/xBQCP2b+AD9RdAI/
hUoCP7T4AT9XKAE//CMCP2NwAj+wZQE/CRICPx0KAj+NkAI/HI8DP8koAz8qpgE/naACP5+Y
Aj/qDAM/lnACP94pAj+6DQM/p14CPwIzAj/8fAE/x7ACP1XTAz9HuAE/nYACP+dQAj/VUAM/
BQADP66BAj83DQM/2lMDP3cCAj+r7QI/GH0DP1YQAz+1PwM/cOsCPy5EAz9XaQI/OAYDPyyd
Az8IkQM/0S4EP22wAz+ZUgM/N74CP4x6Az+sjwQ/HhgDPxilBD9r3gM/JJkEP0HUAj/8vgM/
4xwEP2yYAj+3xAM/noYCPy8yBD+tSgQ/HSIDPwfeAz/jXwM/hbUDP+XbAz+SpAM/ZXUEPwdC
Az8U7QM/G2ADP0wlBD+NlwI/0pEDP/wkBD+wxgM/KXkEP63kBD/D9AM/sqIDP+FaAz/vBAM/
fyQEPxj0Az/QFAM/x8QEP6o8BD9UiwM/vbUEP4gjBT8KrQM/HukEPz2YBT8bigQ/nsUEP/wO
BD8JTAQ/UjQEP3I9BT8P5AQ/4aIEP6+MBD8ylAQ/nbMEP6XkAz9OfQQ/1V0EP4pSBD+tOgM/
MoUEP2B1BT/fdQQ/in4EP4TRAz+9GQU/hBEGP1cnBT+egAU/9W8FP94zBT9VwAU/67oFP3K8
BD90XgU/PPUEPwXXBD/0TwQ/ynwFP+IjBT+DdAQ/hKYEP8vuBD9PDQU/42gFP+mQBT+MCQU/
K9EEP3zoBD8jpQU/BHwEP55NBT8bQAU/IRMFPyn4BT9jAAU/q0AFP9uVBD+yIwY/E/UEP171
BT+tKAY/utgFPxI7Bj/M7QQ/pqQEPzqWAz+4eAY/khUFPweIBT8EKgU/S4QFPx2aBD/4/QU/
kw0GP1xoBT8/GwU/C6UGP4MWBT9WmQU/1XsGP09bBT+GlAU/DdkGP6rKBT/dwAY/0h4FP45g
BT8fuAU/EOcFP4G9Bj+AyQU/m7IFP2xKBj/0zQU/sgQGP+LBBT+pjgU/Y9wFP3eHBj+xaAY/
cJAGPxU5Bj+CZQY/QDMHPz36BT+GkQY/d5EFP5rPBj8RuAY/DNsGP+AfBj+ltwU/r3YGP5pD
Bz/p8QY/qI8GP1UkBj/qcgY/osQFPzomBz8EJAc/K8cFP8eSBz+MMAc/DxEHP4lrBj/p5gY/
vXcGP1TkBj/gaQY/luwGP50yBz/HiAY/4IEGP4j6BT9BnwY/TswHP5ejBj/+Dwc/+QQHP4SH
Bj8ZugY/1i0HP9XVCD81nwY/qusFP7ZnBz+lPQc/c0YHP8koBz82NQY/9WQGP6T4Bj9gvQY/
9nAHP3g3Bz/3XQY/NasHP+CTBz9L4Qc/SO4HP81HBz/+hwc/SbQHP5H0Bj/Whwc/XxsHP3gE
Bz8NzAU/R6cHP+BOBj+dPwc//1sGPw4GBj/EwwY/wAcJP32lBj+SjwY/qUoHPyHIBz8/LQc/
CYYHP7clBz8QEAg/Y9kHP+m4Bj95jwc/r6kHP3wKCD+yIQc/dYMHPzRNBz+TKAc/8xsHP/36
Bz82qQY/JLUIP719CD9GiQc/BU4IPyNRCD8COQg/VU0JPzmACD+oCQc/OB0JP7pgBz/Fngg/
pmkHPzRACD/b1Ac/aCgIP0D4Bz+Rjwg/oU8JP4eHCD8gzAg/I5EIP1rVCD8gywc/CwAIPz6x
CD+6WQg/NEsHP7iSCD+G0Ak/g00IP4oECD+Iigg/yswIP7TvBz+9ewg/WzoIP8owCD+MCwc/
VgQJP8yECD+mdwg/1ugIP/RjCD/oWAg/ye8HP3XVCD9PoQg/V78JP3AoCT9mQgk/CwAIP4AD
CD8jtAg/814IPzmgCD/Plgg/RzEJP0DlCD9Ycgg/ResIP3PxCD+tagk/WQwJP8CTCD81tgg/
RlIIP3/BCD96uwg/rMIIP9BGCT9iHQk/HmcIP1nVCT9hMQk/0moJPwFuCD8+fAg/wdUIPzO2
CT9RhQg/1ugIP4GrCT/Lrwk/Uo0JP26dCT+Z0Qg/PgwJP+UTCT/mNwg/gn8JPyLKCT9mDgk/
Pw0JP+AfCT/K1Ag/8IIIP1UOCj8htAg/ekIJP407CT+yAwk/AZ0JP5a8CD+Vmgo//hMKP2nm
CT9I+Ag/0lYKP1UJCT/H8gk/HKcIP/NLCT+qdQo/d1UJP8WLCT9Q3wk/p/wIP/yFCj9jowk/
ibgKP2ncCj/6PAo/Ls8JP/HlCT+3gwk/0PIIP6eVCT8S6Qk/mocJP04ECj/UTgs/gDEKPz9f
Cj/hmQo/XWAKP8t6CD/g2Qk/6DEKP/BrCj8q2Qk/zzYKP1++Cj/JWwk/FS8KPxxUCj8toAo/
hb8JP0hdCj99wQk/hPYIP9RHCT+PBgo/ASQKP3+kCj93Wwo/zUELP4lWCj8adwo/B4wKPwTC
Cj+cqQo/ynULPyuUCj9pqgo/4EkKP9nDCj/94Ao/X50KP4CWCj+Ptwo/BG8KPyvACj+BcQo/
rEgKP4wlCj+6Pwo/I/4KP/H2Cj9vzgk/FsYKP7vyCT/XJgs/SDkMP46ICj+H7As/Oc8KPysn
Cz/0Aws/stsKP8oxCz/u0go/A6cLP3NWCz8Ywgs/sVwKPxTKCj+c/wk/2WIKP/GzCj/dKAs/
Bn4KP9p0Cj8CHgw/S3gKP4X2Cj9fOwo/RD0LP8UhCz8uuQo/I5ILP6IXDD+3wgs/GBwLP9Xj
Cj9SPAs/P9sKP8gpCz9Zngs/WFwLPwJgCz9y1gs/jVwLP9f0Cj+Y1gs/yWMLP7ytDD9FMww/
K0ILPw/3Cj+RdQs/n/ULP4QPCz/SxAo/prQKP6e/Cz8b1go/1v0KP972Cz/Zbws/zfsKPwrK
Cz+r1ws/UsQKP37ECz+7vws/u08LPxsdCz/yfQs/smkLPziECz/p3gs/AssLP9pACz8ZdAs/
114LP+M6DD+A/As/teUKPxjECz8PkQw/TrIMP+9hDD/CTgw/XpEMP/Z/DT+OGAs/GUsLP0lx
DD/SdAs/rkYLP/2dCz9tIgw/iyIMP2MhDD+d2gw/pKEMP+TYCz9v2ws/fkoMP0xIDD8azQw/
tC4MP1KZDD8KBAw/d3QMPyWoCz9Q5ws/6IMMP/BvCz/KBQw/</AssayYData></Step><Step><CommonData><SampleLocation>1</SampleLocation><SampleID></SampleID><SampleGroup></SampleGroup><SampleInfo></SampleInfo><SampleRow>D</SampleRow><SamplePlate>1</SamplePlate><WellType>BUFFER</WellType><Concentration>-1</Concentration><ConcentrationUnits>µg/ml</ConcentrationUnits><MolarConcentration>-1</MolarConcentration><MolarConcUnits>nM</MolarConcUnits><MolecularWeight>-1</MolecularWeight><Temperature>25</Temperature><StartTime>7012742</StartTime><AssayTime>180</AssayTime></CommonData><FlowRate>600</FlowRate><StepType>DISASSOC</StepType><StepName>Dissociation</StepName><StepStatus>OK</StepStatus><ActualTime>179.999</ActualTime><CycleTime>0.2</CycleTime><AssayXData Points="900">iv+zROgFtERXDLREvRK0RBsZtESCH7RE6CW0RFcstES1MrREGzm0RII/tEToRbRET0y0RL1S
tEQbWbREgl+0RPBltERPbLREtXK0RCR5tESCf7RE8IW0RFeMtES1krRECZq0RIKftETopbRE
T6y0RLWytEQbubREgr+0ROjFtERXzLREtdK0RCTZtESC37RE6OW0RE/stES18rREG/m0RIL/
tEToBbVETwy1RLUStUQbGbVEgh+1ROgltURPLLVEtTK1RCQ5tUSjP7VE6EW1RE9MtUS1UrVE
G1m1RNxftUToZbVEV2y1RL1ytUQkebVEgn+1ROiFtURPjLVEvZK1RBuZtUSKn7VE6KW1RE+s
tUS1srVEG7m1RIq/tUToxbVEV8y1RLXStUQb2bVEit+1ROjltURP7LVEtfK1RBv5tUSK/7VE
8AW2RFcMtkS1ErZEGxm2RIIftkToJbZETyy2RL0ytkQbObZEij+2RPBFtkRPTLZEvVK2RBtZ
tkSKX7ZE8GW2RE9stkS1crZEG3m2RIJ/tkTohbZET4y2RLWStkQbmbZEgp+2RPCltkRPrLZE
tbK2RBu5tkSCv7ZE6MW2RE/MtkS10rZEG9m2RIrftkTw5bZET+y2RLXytkQb+bZEgv+2RPAF
t0RPDLdEvRK3RCQZt0SCH7dE6CW3RE8st0S1MrdEGzm3RII/t0ToRbdET0y3RL1St0QbWbdE
gl+3RPBlt0RPbLdEtXK3RBt5t0SCf7dE8IW3RE+Mt0S1krdEG5m3RIqft0TwpbdET6y3RLWy
t0QbubdEgr+3ROjFt0RPzLdEtdK3RCTZt0SC37dE6OW3RE/st0S18rdEG/m3RIr/t0TwBbhE
Vwy4RL0SuEQkGbhEgh+4ROgluERXLLhEtTK4RBs5uESCP7hE6EW4RFdMuES1UrhEG1m4RIJf
uEToZbhET2y4RLVyuEQsebhEgn+4ROiFuERPjLhEtZK4RBuZuESCn7hE6KW4RFesuES1srhE
G7m4RIK/uEToxbhET8y4RLXSuEQb2bhEgt+4RPDluERP7LhEtfK4RBv5uESC/7hE8AW5RE8M
uUS9ErlEJBm5RIIfuUToJblETyy5RLUyuUQbOblEgj+5ROhFuURPTLlEtVK5RBtZuUSCX7lE
6GW5RFdsuUS1crlEG3m5RIJ/uUTohblET4y5RLWSuUQbmblEgp+5ROiluURPrLlEtbK5RCS5
uUSKv7lE6MW5RE/MuUS90rlEG9m5RILfuUTw5blET+y5RL3yuUQb+blEgv+5RPAFukRPDLpE
tRK6RBsZukSCH7pE6CW6RE8sukS1MrpEGzm6RII/ukToRbpEV0y6RLVSukQbWbpEgl+6ROhl
ukRPbLpEtXK6RBt5ukSCf7pE6IW6RE+MukS1krpEG5m6RIqfukTopbpET6y6RL2yukQkubpE
gr+6ROjFukRPzLpEtdK6RBvZukSK37pE6OW6RFfsukS18rpEG/m6RIL/ukToBbtETwy7RL0S
u0QkGbtEgh+7ROglu0RXLLtEvTK7RBs5u0SCP7tE6EW7RF9Mu0S1UrtEG1m7RIpfu0TwZbtE
T2y7RLVyu0QkebtEin+7ROiFu0RPjLtExZK7RBuZu0SKn7tE6KW7RE+su0TFsrtEG7m7RIK/
u0ToxbtEV8y7RLXSu0Qb2btEgt+7RPDlu0RX7LtEvfK7RBv5u0SK/7tE6AW8RFcMvES9ErxE
Gxm8RIofvETwJbxEVyy8RLUyvEQkObxEij+8ROhFvERPTLxEtVK8RCRZvESSX7xE6GW8RE9s
vES9crxEJHm8RIp/vETohbxET4y8RLWSvEQkmbxEgp+8RPClvERXrLxExbK8RCS5vESKv7xE
8MW8RFfMvES10rxEJNm8RIrfvEQ65rxET+y8RL3yvEQk+bxEiv+8RPAFvURXDL1EvRK9RCQZ
vUSKH71E8CW9RFcsvUS9Mr1EJDm9RIo/vUTwRb1EV0y9RL1SvUQkWb1Eil+9RPBlvURXbL1E
vXK9RCR5vUSKf71E8IW9RFeMvUS9kr1EJJm9RIqfvUTwpb1EV6y9RL2yvUQkub1Eir+9RPDF
vURXzL1EvdK9RCTZvUSK371E8OW9RFfsvUS98r1EJPm9RIr/vUTwBb5EVwy+RL0SvkQkGb5E
ih++RPAlvkRXLL5EvTK+RCQ5vkSKP75E8EW+RFdMvkS9Ur5EJFm+RIpfvkTwZb5EV2y+RL1y
vkQkeb5Ein++RPCFvkRXjL5EvZK+RCSZvkSKn75E8KW+RE+svkS9sr5EJLm+RIK/vkTwxb5E
V8y+RL3SvkQk2b5Eit++ROjlvkRP7L5EvfK+RCT5vkSK/75E8AW/RFcMv0S9Er9EGxm/RIof
v0TwJb9ETyy/RL0yv0QkOb9Eij+/RPBFv0RXTL9EvVK/RCRZv0SKX79E8GW/RFdsv0S1cr9E
JHm/RIp/v0Twhb9EV4y/RL2Sv0Qkmb9Eip+/RPClv0RXrL9EvbK/RBu5v0SKv79E8MW/RFfM
v0S90r9EJNm/RILfv0Tw5b9EV+y/RL3yv0Qk+b9Eiv+/RPAFwERXDMBEvRLARFUZwESKH8BE
8CXARFcswES1MsBE+TnARIo/wETwRcBEV0zARL1SwEQkWcBEil/ARPBlwERXbMBEvXLARBt5
wESCf8BE8IXARE+MwES9ksBEJJnARIqfwETwpcBEV6zARLWywEQkucBEir/ARPDFwERXzMBE
tdLARCTZwESK38BE8OXARFfswES98sBEJPnARIr/wETwBcFEVwzBRLUSwUQbGcFEgh/BRPAl
wURXLMFEvTLBRCQ5wUSKP8FE8EXBRIhMwUS9UsFEJFnBRIpfwUTwZcFET2zBRL1ywUQkecFE
in/BRPCFwURXjMFEtZLBRCSZwUSKn8FE8KXBRE+swUS9ssFEJLnBRIK/wUToxcFEV8zBRLXS
wUQk2cFEit/BROjlwURX7MFEvfLBRCT5wUSC/8FE8AXCRFcMwkS9EsJEJBnCRIofwkTwJcJE
TyzCRL0ywkQkOcJEij/CRPBFwkRXTMJEvVLCRCRZwkSKX8JE8GXCRFdswkS9csJEG3nCRIJ/
wkTwhcJEV4zCRL2SwkQkmcJEip/CRPClwkRXrMJEvbLCRCS5wkSKv8JE8MXCRFfMwkS10sJE
JNnCRIrfwkTw5cJEV+zCRL3ywkQk+cJEiv/CRPAFw0RXDMNEvRLDRCQZw0SKH8NE6CXDRFcs
w0TFMsNEJDnDRII/w0TwRcNEV0zDRL1Sw0QbWcNEgl/DRPBlw0RXbMNEvXLDRCR5w0SKf8NE
8IXDRE+Mw0Q4k8NEJJnDRIqfw0TwpcNEV6zDRL2yw0QkucNEgr/DRPDFw0RPzMNEvdLDRCTZ
w0SC38NE8OXDRFfsw0S98sNEJPnDRIr/w0TwBcREVwzERL0SxEQkGcREih/ERPAlxERPLMRE
tTLERCQ5xESKP8RE8EXERFdMxES1UsREJFnERIJfxETwZcRET2zERLVyxEQkecREin/ERPCF
xERXjMREvZLERCSZxESCn8RE8KXERE+sxES1ssREG7nERIK/xERjxsREV8zERLXSxEQk2cRE
it/ERPDlxERP7MREvfLERCT5xESC/8RE8AXFRE8MxUS9EsVEGxnFRIIfxUToJcVETyzFRLUy
xUQkOcVEij/FRPBFxURPTMVEtVLFRCRZxUSKX8VE8GXFRFdsxUS9csVELHnFRIJ/xUTwhcVE
V4zFRLWSxUQkmcVEip/FRPClxURPrMVEvbLFRCS5xUSKv8VE6MXFRE/MxUS90sVE6NnFRIrf
xUTo5cVEV+zFRL3yxUQb+cVEgv/FRPAFxkRXDMZEtRLGRBsZxkSCH8ZE8CXGRE8sxkS9MsZE
JDnGRIo/xkToRcZET0zGRL1SxkQbWcZEgl/GROhlxkRXbMZEvXLGRCR5xkSCf8ZE6IXGRFeM
xkS1ksZEJJnGRIKfxkTwpcZEV6zGRL2yxkQbucZEgr/GROjFxkRXzMZEvdLGRBvZxkSK38ZE
8OXGRE/sxkS18sZEG/nGRIL/xkToBcdEVwzHRLUSx0QkGcdEih/HROglx0RPLMdEvTLHRCQ5
x0SCP8dE6EXHRFdMx0S9UsdEJFnHRIJfx0TwZcdET2zHRLVyx0QbecdEgn/HROiFx0RPjMdE
vZLHRCSZx0SKn8dE6KXHRFesx0S1ssdEJLnHRIq/x0ToxcdEV8zHRL3Sx0Qb2cdEgt/HRPDl
x0RX7MdEtfLHRBv5x0SK/8dE6AXIRFcMyES9EshEGxnIRIofyEToJchETyzIRLUyyEQbOchE
gj/IRPBFyERXTMhEtVLIRCRZyESCX8hE8GXIRE9syES9cshEJHnIRIp/yETwhchET4zIRLWS
yEQbmchEgp/IRPClyERPrMhEvbLIRBu5yESCv8hE6MXIRFfMyES10shEG9nIRILfyETo5chE
V+zIRNbyyERl+chEgv/IRPAFyURPDMlEtRLJRCQZyUSCH8lE6CXJRE8syUS9MslEGznJRIo/
yUTwRclEV0zJRLVSyUQbWclEkl/JROhlyURXbMlEtXLJRCR5yUSCf8lE8IXJRE+MyUS1kslE
G5nJRIKfyUTopclET6zJRLWyyUQbuclEir/JROjFyURXzMlEtdLJRBvZyUSK38lE6OXJRE/s
yUS98slEG/nJRIr/yUTwBcpEVwzKRLUSykQbGcpEih/KRPAlykRPLMpEtTLKRCQ5ykSCP8pE
6EXKRE9MykS9UspEJFnKRIJfykToZcpEV2zKRL1yykQbecpE</AssayXData><AssayYData Points="900">rW0IP1u3CD/iggk/xp8NP0qCDj9ExhA/PzsSP5UHFD/oPxU/JmQWPyaQFj+T1RY/X7UYP/zH
GD818Bg/jeIYPw99GT+0chk/o8QaPwFYGz8OLxo/OGsbPx7nGj8Laxs/vYkbPzqNGz9XZBs/
WLsbPyH5Gz8ifRs/+JAbPw57HD/NZhw/13IbP8rDGz9SHx0/d68bP0JPHD/I5hs/9zgcP0Rq
HD/3zRs/4dQcP7y0Gz9hRRw/0aIbP5taHD+xeRw/604cP4RJGz/ADxs/c/kbP2uEGz9lnhs/
8w0cP1D8Gz/FWBs/hXEdP9gsHD+I8Bo/lakbP9IxGz8ffBw/Ps4bP3jkGz8D+xs/13MdP7e5
Gz9lxxs/tYkcPxrzGz+Q8Bs/MsYbP47IHD9EVxw/RxIcP+JVHD+lqBw/OMkbP3lxHD+vKR0/
/TsbP6+CGz+KIBw/rhIdP4LmGz8nGB0/RSIcP1WkGz/4Fxw/m+gcPxfEGz/Txxs/4igdPyGH
HD8IJB0/P60cPyuaGz9z3Rw/yC8dP5byGz8SSx0/sEwdP2YDHT/vzRw/VcIdP4r4HD+XaRw/
hngcPx4aHT9EIBw/Qk4cP+l0HT+qbhw/CN8bPwuBHT+Xeh0/QjgdPy2hHD/uaxw/IYIcP5v7
HT87mhs/wegcP6DTHD8Dix0/ppUcP/FGHT/qBRw/MCkdPzqkHD9CChw/ClkcP53jHD8NVR0/
Sr8cP1FoHD+KWxw/kwcdPznvHD8OAR0/2bUcP4XyHT8EUBw/SawcP6QlHT94Ph0/UeYdP6A1
HT8bshw/nkIdPyYQHT+XiB0/nJkcP08GHD+HPR0/1ZYdPznXHD9Lah0/WHMcP5OAHD+fURw/
PPMcP4UJHT+o9xs/Z3ocP+m/HD/y5Rw/juscP+BhHT8MXB0/EH4dP8tnHT8AZx4/F0MdP7nS
HD/99Rw/h/ocP8IoHT9sYBw/oWwdP+kyHD9fCx4/vzYdP0auHj8TDBw/VhcdP6LCHT/Ynh0/
hoIdP6PhHT8vwxw/8todP2XqHD/kzRw/ljsdP4xcHD949xw/XvYcP22CHT86Ixw/M3weP7Bk
HT+krRw//KkeP7mHHj+alxw/EHIdP6mIHT+CKB0/H6YdPypkHj8sqx0/qtAdP8WxHT/Qeh0/
F4EdP/a0Hj+2ER4/MaAdPxwoHT+K4Rw/A+EcP3I5Hj8pBx0/w8YePxPIHT82bR0/WP0cP1is
HT8MSh0/D1EeP3SDHT80rx0/wWgePwZTHj/s5x0/rkUdP5gKHj8RNR4/8P4dPw/JHT8sdR4/
8DkeP4/oHT9v1h0/XfsdP1h3Hj99FR0/290dP/VCHT9ZdB0/XbwcP+WaHj+ZtB0/a5UeP63K
Hj8cGB4/W1AePwmjHj91SR0/HmUdP5BXHj840x0/dlQdP43EHT90yhw/wFYeP38EHT8xaB4/
BecePz99HT9W7R0/8XkeP8DGHT9olh0/iWsePzWSHj/Kmh4/zNscP9mFHj/jsR0/9UMePx3D
HT9e+B0/TFEdP1WxHj9r0R0/Sr4eP5jiHj8HRh4/6gMeP9SYHT+sax0/7PAeP8VSHj9M9B0/
2bceP+v7HT/5Ah4/6GseP01HHT8zFx8/h9cdPwIXHj+fAx8//cUdPz2XHj+bdB4/S5QdP8jY
Hj/T9R0/LAkeP2ENHj+T8h0/9EseP178Hj8P+B4/ADgeP4bbHj+rrh0/UecdP7IbHj++Vx4/
hmUeP+1PHT/Ncx8/hwgfP/SnHj9VwR4/IIIfP2r6Hj8G0x4/XBkePyOjHj+kDR4/Le8eP4TQ
Hj9zhx4/9MEdPxogHz91wh4/+B4gP+z4Hj8zrR0/Z+sePyN+Hj9lOR8/G1cdP2XNHT/sWx4/
7OAeP8W2Hj9QYx8/1UQeP4L3HT8GRh8/kBEgP0SfHj9sRh4/lHgeP1cLHz/85x4/im0eP2ul
Hj+btx4/xmQfP7ixHz/Ghx8/PSgeP2tHHj8qNh4/vVYfPxeZHz94Jh8/gHUfP1ItID+lcB8/
v20fP1MxID8RLCA/9ZMfP+f1Hj9g+B8/e+ofP0PaHT8AJR8/ZWofP61THz+Pwx4/6oUfP6FG
Hj/cLR8/PQEgP4g5Hz/r1R4/eVUgP+ZmHz/3Ox8/ktkeP0STHz/rpB4/CWEfP+UXID/LVR8/
vPogP3/WHz+drB8/k/MeP405ID+gOCA/DRsePyCtHz9Flx8/6wwfP8d1Hz9Y1R4/7zseP9im
Hz8eDSA/aH4eP55XHz+XJyA/B8kgP2hvHz+AuB4/JQkgP1vgHz/+RSA/VDwgP1dKHz/Wah8/
SugfPwv1Hz/QUCA/npIgP0BiHz+uaR8/I4UgPwcdHz9x5R4/EUogPwkbHz+UfiE/L7UgP6mt
Hz+3qh8/WjkgP26nID8+XB8/3D8gP9iyHj9OOSA/38kfPwBlHz/LgR8/cQYfPxqYID8ARiA/
MvIfP4VBID9ocCA/JyshP517Hz81Ch8/MyAgP7DFID+vxSA/y+gfP13TID9YCSA/IqMgPy2G
ID8SgR8/7PwfP9YNIT+thx8/Iy8gP2iyID//nx8/cKYgPySqHz88cyA/Pd8fP+fwID8qxx8/
gaQgP7/BHz/tiB8/C50fP+VpID/Vmx8/20UgP3cTIT97IyA/C4EgP9yvID9muiE//RshP/e/
ID9rBCE/RHMgP5ZXIT+tQCE/Jo0gP6tAIT9SMyA/UCkgP8fPID/nASE/4TggP9myHz/nbiE/
vtUgP233ID8pMSE/NDogP7PYID87QSE/ehMhP0sEIT8GECA/7RUhP2cVIT8XlCA/+8ogP6Ek
ID/r2x8/lCwgP3TfHz86SCE/FWEhP1yUIT8sDSE/emAhP9FSID/EgyA/TCMhPyiMID86oyE/
KRQiP/i5IT/h+CA/z3kgPzIpIT+FVSA/IRQgP91nID/kACE/jt4gP6fKHz/fnCE/RYsgPyqx
ID/VeyA/OrkgP2kQIT8M+SA/+k4hP4npID8f8iA/gfAhP0iXIT9qyiE/vGchP4L5ID8bByE/
m5IgP7fcIT8hnyA/ZJYgP3JzIT9l8CA/sDEgPyJDIT99VCE/G5EhP1qYIT81HSA/DQ4hPwVY
IT84USI/cAshP575Ij83NiI/vEshP+T7ID/TIiE/HnchP+ZOIT9/fCE/m2wiP6teIT89JiA/
XJ4hPyIoIj99giA/croiPy2XIT8JpCE/LhohP740Ij+EYSI/DmIhP9Y4Ij9UhCE/XHYhP6Vb
IT+67yA/Xi0iPxbJIT8XZSE/QeshP1ZMIj9+NyE/l/shP+rBIT+gIyE/W/ghP3z4IT9ODyI/
9IghP2P/ID+MSyI/T0QiP6yXIj/ypyI/5DQiPwLLIT8zzSE/OwAhPxYXIT/b/SA/vDshP6ld
IT8cbyI/+tQhP1M8Ij/lFyI/W5whP/fsIT+CLSI/sgkiP6u5Ij+2pyI/E2EiPz4xIj9TBiE/
EEEiPwTFIT+XkyE/0uohPwX4Ij+C6yA/5bkhP5ulID98ZyE/B20iP64XIz8zeCM/T4giP9MB
Iz+AYyM/b6EiP7VkIj8JjiI/OL4jP0fVIj9uLCM/TcgjP67yIj9RRyM/0iIiP+T9Ij+oWiE/
HeshP6M2Ij+W3yI/riYiP066Ij9EniI/p1EjP8ZXIj/hwiI/LzMiP0opIz9A8yI/MjsiPwTv
Ij9XZSI/zFoiPxmHIz9VHiM/bnsjP7AzIj9iRSM/O6YiPyThID/1NyM/MpkiPwJ+Iz+9dSI/
vv4hP5qjIz/rZCM/wDQiP9EyIz85VyI/hIMiP4LyIj+h4yI/aZ4iP/llIj9xpSI/y4siP2iC
Ij9RJCM/9DUjP6ZnIj+9kiM/ID8jP9oaIz+uOiI/N2ojP3LIIz+EGSM/+30jP9taIz95LSU/
K48iP13mIz9xsCM/WBwiP2YoIj99TiM//dohP1cfIz8rtCI/bGEjPyfBIz9UIyM/0X4jP9WB
Ij/9RiI/fVQjP+gmIz++6CI/Q60jP8PYIj/U4iI/0RkiPy3YIz8HHCQ/Vs0jP21JIj9kCiM/
lv0jP5ThIj/6JSQ/0QIjP5upIz9LUyM/WuEjP03XIz+TDyU/7HkjP0IFJD84IiQ/tsUjP/pO
Iz/vJyQ/2lIjP4tEIz+suyI/NB4jP5kVIz/i8iI/joMkP/V1JD83cCQ/O44jPyM2JD971SI/
SpMjP7j/Iz9JriI/cNcjP0TaIz+bzyQ/reEjP+nFIz8+mCM/f7AjP7ZZIz+ThCQ/AEIkPyjL
Iz8ZBCQ/LfEkP91PJD8DdyM/Xs4jP/8cJD9l0yM/5GskPzTAIz+QViQ/TyokP/txJD+l5yM/
9LwkP58RJD/3aiQ/LtsjPzlPJD81VCQ/bBIkP3Z3Iz8pYCM/e6MkPzl+Iz/oOCQ/Ob4kP+li
JD9JqyQ/CqckP90tJD9KvyM/w7ckP7O6Iz/KZyQ/oNAkP9RiJD98niM/aB8lP0u1JD+5KyQ/
SXMkP+9FJD8kqCM/WlAkP8yWIz9T1iM/ZkUkP4r/Iz9XWyU/iGQkP1kJJD++USQ/9E0lPz4v
JD+tjyM/RXwkP8yOJD8pBiY/OJgkP+dOJD87YSQ/LsgjP1gOJD9oWyQ/nGMkP1liJT8AhCQ/
gL8kPxUsJD8tRiQ//a4lP+YzJj/tICU/N34kP5SwJD8QyCM/RVIlP63MJD8HniQ/8BAlP9Pw
Iz/S0iQ/gfEkP0+ZJT+xtiU/tesjPxYpJD/GdCU/o/YkP3jXIz/JBiQ/kKEkPynqJT8ARyU/
mEAlPyAlJT9x9iQ/o3skP1h4JD//qiQ/SpokP+31JD8DpCQ/</AssayYData></Step><Step><CommonData><SampleLocation>11</SampleLocation><SampleID></SampleID><SampleGroup></SampleGroup><SampleInfo></SampleInfo><SampleRow>D</SampleRow><SamplePlate>1</SamplePlate><WellType>REGENERATION</WellType><Concentration>-1</Concentration><ConcentrationUnits>µg/ml</ConcentrationUnits><MolarConcentration>-1</MolarConcentration><MolarConcUnits>nM</MolarConcUnits><MolecularWeight>-1</MolecularWeight><Temperature>25</Temperature><StartTime>7201714</StartTime><AssayTime>5</AssayTime></CommonData><FlowRate>1000</FlowRate><StepType>KREGENERATION</StepType><StepName>Regeneration</StepName><StepStatus>OK</StepStatus><ActualTime>5.00005</ActualTime><CycleTime>0.2</CycleTime><AssayXData Points="25">gX/KROeFykROjMpEtJLKRBuZykSBn8pE56XKRE6sykS0sspEG7nKRIG/ykTnxcpETszKRLTS
ykQb2cpEgd/KROflykRO7MpEtPLKRBv5ykSB/8pE5wXLRE4My0S0EstEGxnLRA==</AssayXData><AssayYData Points="25">Q/ENwJtVHcDR7iTADDgqwOBbLsCnWjHAFSw0wBfVNsDiFznA2o46wIZoPMBhQz7Arf0/wBPh
QMAIFULAdQtDwJRiRMDg8kTA8PFFwALlRsCewkfAjDJIwAkrScC42knATvtJwA==</AssayYData></Step><Step><CommonData><SampleLocation>12</SampleLocation><SampleID></SampleID><SampleGroup></SampleGroup><SampleInfo></SampleInfo><SampleRow>D</SampleRow><SamplePlate>1</SamplePlate><WellType>NEUTRALIZATION</WellType><Concentration>-1</Concentration><ConcentrationUnits>µg/ml</ConcentrationUnits><MolarConcentration>-1</MolarConcentration><MolarConcUnits>nM</MolarConcUnits><MolecularWeight>-1</MolecularWeight><Temperature>25</Temperature><StartTime>7217810</StartTime><AssayTime>5</AssayTime></CommonData><FlowRate>1000</FlowRate><StepType>KREGENERATION</StepType><StepName>Regeneration</StepName><StepStatus>OK</StepStatus><ActualTime>5.00005</ActualTime><CycleTime>0.2</CycleTime><AssayXData Points="25">gR/LROcly0RGLMtEtDLLRBs5y0SBP8tE50XLRI9My0S0UstEG1nLRHlfy0QAZstETmzLRLRy
y0QbectEgX/LROeFy0ROjMtEtJLLRDuZy0R5n8tE56XLRE6sy0S0sstEG7nLRA==</AssayXData><AssayYData Points="25">OKF8PpxfgD7fc4s+3kqYPpk9oz7x9Ko+dQixPrAxtj49db0+60/CPs5/xT4nrsY+KlnLPp9E
zj57eNI+0EnTPomO1T5Mltk+tfnaPqDg3T7tpt0+cBLgPjpK3z7YHOI+N/jiPg==</AssayYData></Step><Step><CommonData><SampleLocation>11</SampleLocation><SampleID></SampleID><SampleGroup></SampleGroup><SampleInfo></SampleInfo><SampleRow>D</SampleRow><SamplePlate>1</SamplePlate><WellType>REGENERATION</WellType><Concentration>-1</Concentration><ConcentrationUnits>µg/ml</ConcentrationUnits><MolarConcentration>-1</MolarConcentration><MolarConcUnits>nM</MolarConcUnits><MolecularWeight>-1</MolecularWeight><Temperature>25</Temperature><StartTime>7233887</StartTime><AssayTime>5</AssayTime></CommonData><FlowRate>1000</FlowRate><StepType>KREGENERATION</StepType><StepName>Regeneration</StepName><StepStatus>OK</StepStatus><ActualTime>5.00005</ActualTime><CycleTime>0.2</CycleTime><AssayXData Points="25">gb/LROfFy0ROzMtEtNLLRBvZy0SB38tE3+XLREbsy0S08stEG/nLRIH/y0TnBcxETgzMRLQS
zEQbGcxEqh/MRN8lzEROLMxErDLMRBs5zESBP8xE30XMRE5MzES0UsxEG1nMRA==</AssayXData><AssayYData Points="25">5UArwORmN8CiMTzAr+U/wGi4QcAftkPATOxEwAt1RsCFfUfAxIZIwJJaScDJb0rArf1KwCwD
TMANwEzAvttMwOmnTcCPCE7ATsFOwDsmT8AHqk/AODVQwI1SUMCz9FDA9yxRwA==</AssayYData></Step><Step><CommonData><SampleLocation>12</SampleLocation><SampleID></SampleID><SampleGroup></SampleGroup><SampleInfo></SampleInfo><SampleRow>D</SampleRow><SamplePlate>1</SamplePlate><WellType>NEUTRALIZATION</WellType><Concentration>-1</Concentration><ConcentrationUnits>µg/ml</ConcentrationUnits><MolarConcentration>-1</MolarConcentration><MolarConcUnits>nM</MolarConcUnits><MolecularWeight>-1</MolecularWeight><Temperature>25</Temperature><StartTime>7250002</StartTime><AssayTime>5</AssayTime></CommonData><FlowRate>1000</FlowRate><StepType>KREGENERATION</StepType><StepName>Regeneration</StepName><StepStatus>OK</StepStatus><ActualTime>5.00005</ActualTime><CycleTime>0.2</CycleTime><AssayXData Points="25">gV/MROdlzERObMxEtHLMRBt5zESBf8xE54XMRE6MzESsksxEEpnMRIGfzETfpcxERqzMRKyy
zEQbucxEeb/MROfFzEROzMxEtNLMRBvZzER538xE5+XMRE7szES08sxEG/nMRA==</AssayXData><AssayYData Points="25">aCiRPlvCij7Sn5U+4LqhPsgWrT64hbU+Wc67PjgHwj79GsY+e5bMPgyI0T7ao9M+crfZPu6c
2z4Tydw+i6fjPnwl4j4eu+M+td3mPjQU6j7vYes+Fz7rPtbO7j5B3O8+rUjxPg==</AssayYData></Step><Step><CommonData><SampleLocation>11</SampleLocation><SampleID></SampleID><SampleGroup></SampleGroup><SampleInfo></SampleInfo><SampleRow>D</SampleRow><SamplePlate>1</SamplePlate><WellType>REGENERATION</WellType><Concentration>-1</Concentration><ConcentrationUnits>µg/ml</ConcentrationUnits><MolarConcentration>-1</MolarConcentration><MolarConcUnits>nM</MolarConcUnits><MolecularWeight>-1</MolecularWeight><Temperature>25</Temperature><StartTime>7266085</StartTime><AssayTime>5</AssayTime></CommonData><FlowRate>1000</FlowRate><StepType>KREGENERATION</StepType><StepName>Regeneration</StepName><StepStatus>OK</StepStatus><ActualTime>5.00005</ActualTime><CycleTime>0.2</CycleTime><AssayXData Points="25">gf/MRN8FzURODM1ErBLNRBsZzUR5H81E5yXNRE4szUS0Ms1EGznNRIE/zUTfRc1ETkzNRLRS
zUQbWc1EgV/NROdlzURGbM1ErHLNRBt5zUSBf81E54XNRE6MzUSsks1EG5nNRA==</AssayXData><AssayYData Points="25">FsMrwLSyOMB+5j3A9ttAwIT9QsB+20TAseZFwGB8R8Dn1kjAt7xJwI9oSsAzvUvAKMNLwGpk
TMBLQ03AhatNwNEUTsDQJE/AvCxPwAqvT8BL5E/Af6hQwEBzUMAp/VDABDJRwA==</AssayYData></Step><Step><CommonData><SampleLocation>12</SampleLocation><SampleID></SampleID><SampleGroup></SampleGroup><SampleInfo></SampleInfo><SampleRow>D</SampleRow><SamplePlate>1</SamplePlate><WellType>NEUTRALIZATION</WellType><Concentration>-1</Concentration><ConcentrationUnits>µg/ml</ConcentrationUnits><MolarConcentration>-1</MolarConcentration><MolarConcUnits>nM</MolarConcUnits><MolecularWeight>-1</MolecularWeight><Temperature>25</Temperature><StartTime>7282229</StartTime><AssayTime>5</AssayTime></CommonData><FlowRate>1000</FlowRate><StepType>KREGENERATION</StepType><StepName>Regeneration</StepName><StepStatus>OK</StepStatus><ActualTime>5.00005</ActualTime><CycleTime>0.2</CycleTime><AssayXData Points="25">gZ/NROelzURGrM1ErLLNRBK5zUR5v81E38XNREbMzUS00s1EEtnNRHnfzUTf5c1ETuzNRKzy
zUQb+c1Egf/NRN8FzkRGDM5ErBLORBIZzkR5H85E3yXORE4szkSsMs5EGznORA==</AssayXData><AssayYData Points="25">mTekPgGGoj7HWK4+hs64PrQDwz6c48s+qxfSPgwi2j6fO94+/OfhPskA6j74zes+3pLtPrFE
8z6BtPg+L533PknO+T6e/f0+TUUAPysZAT8QDAI/Z0ICP03XAj8P2wM/0pgEPw==</AssayYData></Step><Step><CommonData><SampleLocation>1</SampleLocation><SampleID></SampleID><SampleGroup></SampleGroup><SampleInfo></SampleInfo><SampleRow>D</SampleRow><SamplePlate>1</SamplePlate><WellType>BUFFER</WellType><Concentration>-1</Concentration><ConcentrationUnits>µg/ml</ConcentrationUnits><MolarConcentration>-1</MolarConcentration><MolarConcUnits>nM</MolarConcUnits><MolecularWeight>-1</MolecularWeight><Temperature>25</Temperature><StartTime>7296969</StartTime><AssayTime>30</AssayTime></CommonData><FlowRate>1000</FlowRate><StepType>BASELINE</StepType><StepName>Baseline</StepName><StepStatus>OK</StepStatus><ActualTime>29.999</ActualTime><CycleTime>0.2</CycleTime><AssayXData Points="150">gT/ORN9FzkRGTM5EtFLORBJZzkSaX85E32XOREZszkS0cs5EEnnORHl/zkTfhc5ERozORLSS
zkQbmc5EeZ/ORN+lzkRGrM5EtLLORBK5zkR5v85E38XOROnMzkSs0s5EEtnORIHfzkTf5c5E
RuzORKzyzkQS+c5Eef/ORN8Fz0RGDM9EtBLPRBIZz0R5H89E3yXPREYsz0SsMs9EEjnPRHk/
z0TnRc9ERkzPRKxSz0QbWc9EeV/PROdlz0RGbM9ErHLPRBJ5z0S6f89E34XPREaMz0S0ks9E
EpnPRHmfz0Tfpc9ERqzPRKyyz0QSuc9Eeb/PRN/Fz0RGzM9ErNLPRBLZz0Sa389E3+XPREbs
z0Ss8s9EEvnPRB0A0ETfBdBERgzQRLQS0EQSGdBEeR/QRN8l0ERGLNBErDLQRBs50ER5P9BE
30XQREZM0ESsUtBEElnQRHlf0ETfZdBERmzQRKxy0EQSedBEeX/QRN+F0ERGjNBErJLQRBuZ
0ER5n9BE36XQRE6s0ESsstBEErnQRHm/0ETfxdBERszQRKzS0EQS2dBEgd/QROfl0ERG7NBE
rPLQRBL50ESB/9BE5wXRREYM0UTNEtFEGxnRRHkf0UTfJdFERizRRKwy0UQSOdFEgT/RRN9F
0URGTNFErFLRRBJZ0UR5X9FE32XRREZs0USsctFEEnnRRHl/0UTnhdFETozRRLSS0UQSmdFE
eZ/RROel0URGrNFErLLRRBK50UR5v9FE38XRREbM0USs0tFEG9nRRIHf0UT45dFERuzRRKzy
0UQS+dFE</AssayXData><AssayYData Points="150">Xn8LPzKNCz9DRAs/8GMLP/MNDD8KzAs/L/oLPwbGDT9nOw0/mc0MPzSQDT+gAw0/oJ4NPwj/
DT9TVQ8/1F4PP56gDj/zaQ4/oSEPP3I9Dz/cFRA/W1kQP8xZED+sJxA/5hcRP2zSET9OvxA/
a7gRP9/3ED8hYRI/WFkSPyQVEj+AexE/Tr8SP+7QEj+PkhM/tWcTP/obFD/LVRM/QhITP2fu
Ez8zeBQ/fZ0UP6UUFD/91xM/0FAVP3BCFT+ATRY/xVwWP6lXFj9/8xU/+fYUPyCOFT/8ABc/
jL4WP2h5Fz+gcxY/igAXP6lhFj+3Sxc/6DwXP7C3Fz+yShg/4tYXP24JGD9J8xY/W6AYP3/Y
GD86BBg/1P8ZPw6uGT9y6Rc/S64XP8YaGD+XZxo/q8gYPyGNGD85PRk/yJQZP9k6Gj+uvho/
YCYbPwM2Gj+jMRo/0rgaP4uDGj9VKho/JmkbP0HoGj8GuBs/wesbPz10Gz8VZRs/M0MbP6SB
HT+2Phw/1B0bP9cYHD/lWRw/EDccP3SRHD+1CB0/JdEcPwQpHT/Abhw/QKgcPyJUHT9cDh4/
z2YeP+3bHD9azhw/0L8dP1hEHj/1Ix0/EO8dP66YHT+/Px0/YKccP/frHj/0Jh8/udUeP9r8
Hj9YcR4/BzgfP2NZHz+RTR4/898fP23qHT/REB8/NGUgP5sPHz+shh8/31sfP33tHz/hWCA/
JTQgP/nDHz9Jvh8/hIEgPxpRID/8JCA/HokgP/7rHz/6GSE/8qEgP8hLID92BiE/dMsgP94i
ID+7KCE/</AssayYData></Step><Step><CommonData><SampleLocation>1</SampleLocation><SampleID></SampleID><SampleGroup></SampleGroup><SampleInfo></SampleInfo><SampleRow>D</SampleRow><SamplePlate>1</SamplePlate><WellType>BUFFER</WellType><Concentration>-1</Concentration><ConcentrationUnits>µg/ml</ConcentrationUnits><MolarConcentration>-1</MolarConcentration><MolarConcUnits>nM</MolarConcUnits><MolecularWeight>-1</MolecularWeight><Temperature>25</Temperature><StartTime>7327785</StartTime><AssayTime>80</AssayTime></CommonData><FlowRate>600</FlowRate><StepType>LOADING</StepType><StepName>Loading</StepName><StepStatus>OK</StepStatus><ActualTime>80</ActualTime><CycleTime>0.2</CycleTime><AssayXData Points="400">eP/RRN4F0kQ9DNJEoxLSRBIZ0kRwH9JE1iXSREUs0kSrMtJECTnSRHA/0kTWRdJEPUzSRKNS
0kQJWdJEcF/SRNZl0kQ9bNJEo3LSRAl50kRwf9JE3oXSRD2M0kSjktJEEpnSRHCf0kTWpdJE
RazSRKOy0kQSudJEeL/SRNbF0kQ9zNJEo9LSRBLZ0kSI39JE1uXSRD3s0kSj8tJECfnSRHD/
0kTWBdNERQzTRKMS00QJGdNEcB/TRNYl00Q9LNNEqzLTRAk500RwP9NE1kXTRD1M00SjUtNE
ElnTRNJf00TWZdNERWzTRKNy00QSedNEcH/TRNaF00Q9jNNEo5LTRBKZ00Rwn9NE1qXTRD2s
00SjstNEErnTRHC/00TWxdNERczTRKvS00QJ2dNEeN/TRN7l00Q97NNEo/LTRAn500Rw/9NE
1gXUREUM1ESjEtRECRnURHAf1ETWJdRERSzURKMy1EQSOdREcD/URNZF1EQ9TNREo1LURBJZ
1ERwX9RE1mXUREVs1ESjctRECXnURHB/1ETWhdREPYzURKuS1EQJmdREcJ/URNal1EQ9rNRE
o7LURAm51ERwv9RE1sXURD3M1ESj0tREEtnURHDf1ETW5dREPezURKvy1EQJ+dREcP/URNYF
1UQ9DNVEoxLVRAkZ1URwH9VE1iXVREUs1USjMtVECTnVRHA/1UTWRdVEPUzVRKNS1UQJWdVE
cF/VRNZl1UQ9bNVEo3LVRAl51URwf9VE1oXVRD2M1USjktVECZnVRHif1UTWpdVEPazVRKOy
1UQJudVEcL/VRN7F1URFzNVEo9LVRAnZ1URw39VE1uXVRD3s1USj8tVECfnVRHD/1UTWBdZE
PQzWRKMS1kQJGdZEeB/WRN4l1kQ9LNZEozLWRAk51kRwP9ZE1kXWRD1M1kSjUtZECVnWRHhf
1kTWZdZEPWzWRKNy1kQaedZEcH/WRNaF1kQ9jNZEs5LWRBKZ1kRwn9ZE1qXWRD2s1kSrstZE
CbnWRHi/1kTWxdZEPczWRKPS1kQJ2dZEeN/WRNbl1kQ97NZEo/LWRAn51kR4/9ZE1gXXRD0M
10SjEtdEEhnXRHAf10TWJddEPSzXRKMy10QSOddEcD/XRN5F10Q9TNdEo1LXRAlZ10RwX9dE
52XXREVs10SjctdECXnXRHh/10TWhddEVYzXRKOS10QJmddEcJ/XRN6l10RFrNdEo7LXRAm5
10Rwv9dE3sXXRD3M10Sr0tdEEtnXRHjf10TW5ddEPezXRKvy10QS+ddEeP/XRNYF2EQ9DNhE
qxLYRBIZ2ERwH9hE3iXYREUs2ESjMthECTnYRHg/2ETeRdhERUzYRKNS2EQSWdhEeF/YRN5l
2ERFbNhEq3LYRBJ52ER4f9hE3oXYREWM2ESrkthEEpnYRHif2ETepdhERazYRKuy2EQSudhE
eL/YRN7F2ERFzNhEq9LYRBLZ2ER439hE3uXYREXs2ESr8thEEvnYRHj/2ETeBdlERQzZRKsS
2UQSGdlEeB/ZRN4l2URFLNlEqzLZRBI52UR4P9lE3kXZREVM2USrUtlEElnZRHhf2UTeZdlE
RWzZRKty2UQSedlEeH/ZRN6F2URFjNlEq5LZRBKZ2UR4n9lE3qXZREWs2USzstlEErnZRHi/
2UTexdlERczZRKvS2UQS2dlEeN/ZRN7l2URF7NlEq/LZRBL52UR4/9lE3gXaREUM2kSrEtpE
EhnaRHgf2kTeJdpERSzaRLwy2kQSOdpEeD/aRNZF2kRFTNpEq1LaRBJZ2kSIX9pE3mXaREVs
2kSrctpEEnnaRHh/2kTehdpERYzaRKuS2kQSmdpEeJ/aRN6l2kQ9rNpEq7LaRBK52kR4v9pE
3sXaREXM2kSr0tpEEtnaRHjf2kTe5dpERezaRKvy2kQS+dpEeP/aRN4F20RFDNtEoxLbRBIZ
20R4H9tE3iXbREUs20SrMttEEjnbRHg/20TeRdtEPUzbRKtS20QSWdtEeF/bRPdl20RFbNtE
q3LbRBJ520R4f9tE3oXbREWM20SzkttEEpnbRHif20TepdtERazbRKuy20QJudtEeL/bRN7F
20RFzNtEkdPbRBLZ20R439tE1uXbREXs20Sr8ttEEvnbRA==</AssayXData><AssayYData Points="400">RDMiP+WDIj8QDyI/yYYhP1eUIj8gQSM/3ochPwxeIj/DuSI/Ws0iP8XIIj8lzSE/y9QiPx21
Ij+/1iI//68jP2vyIj9WASM/57UiP2LzIz/QHiM/ra0jP2WUIz8wMiM/zJIjPzCyJD+Z4CM/
ClojP5Z6JD9O7yM/c7okP2xmJD/xLSQ/g2YkPySQJD/bcyQ/o9MkPwtOJD9sVyU/QCIkP79/
JD+fYiQ/NRolP0cxJT/ooSU/lEAkPwjyJD+LACU/FPclP2DiJD/05SQ/FUYmP1jOJT8vWiU/
beokP2BwJj+vzSU/GislP0N/Jj9nHiU/pc0mPyupJT89BSc/1TUmP4x0JT/xxCU/ZSEmP1Cy
JT+lniY/1UEmPwO8Jz8EIyY/8YMlPzxzJz+kjCc/C/AmP/DAJT9foiY/fCMnP7qJJj9QBic/
5KcmP+9KJj9tbiY/ZO4nP4zRJz83VCc/zv4nP6xkKD+IBSc/Zx0nPyUaJz+JDCg/muUnP/1A
KD8WEyg/tgcoP0R1KD/o4ic/25soP9faJz/BLCg/SIEoP+HQJz/FZig/daYoPylDKT/3tyc/
/mUoP/yDKD8AGSg/6vUoP1mYKD8t0ig/ZjQpP9LfKD9zmCk/i3koPyQAKT8WBSg/XrIpPyFm
KD+75Cg/b2ApP7pBKT+kqCk/QGspP7GDKT+ozik/2MwpP/TtKT8bVyo/GX8rP5jTKT/7WCk/
DyQqPyodKj8Aiys/o5kpP11IKj8zFio/aF4qP8D9KT+Hnio/8ssqPxbXKj+NpSo/kzQrP+cy
Kj/yXis/JYcrP0TnKT8BUSo/Jk8rP6pSKz/P7yo/53UqP/8eLD+kAio/NPYqP+RIKz9MYis/
gjkrP+PQKz9BFys/UDsqP7FOKz+Hhis/RTMrP0QVLD+6Pys/PVMrP/NPKz9QPis/WBAsPw4m
LD+ZOyw/nzIsP4XVKz9/Zis/ARgsPweNLD/m9Cs/b54sP/IRLT8U0yw/8AcsP2s/Kz+wVyw/
ysYsP+CZKz81wCw/WQYtPw0jLT/GlSw/5X4tP6kMLj9ZBS0/rDctP3yJLT9sgSw//C0tP3U2
LT/TAC0/J+osP8NQLT+vOC0/2MYtPymbLT9VwSw/IlgtPxSdLD/UHC0/5WItPzW+LT94uS0/
OCsuPyyQLT8sTi4/x6ssPxGFLT8ZAS0/6lYuP6s9Lj/pli0/adUtP5hQLj8FRy0/JkstP1SD
LT+wNy4/HSAvP5jVLj+mZC8/GmkuP/rhLT/2oS4/hhcuP3//Lj+GHC4/CLEuPxVuLz+p6C4/
QA8vP39wLj+Swy4/aygvP5dGLz+SWC8/biAvP3tWLz81Jy8/l70wP7UMLz8U9y0/M0YvPz5H
MD+XVC8/Th0vP0VuLz9GJS8/yq8vP55mLz+PNDA/R4AvP+18MD/HHS8/ghQvP8rELj8EVTA/
I5wwP2haLz/kvTA/gTkwP/jZLz/CbDA/hwAwP2RIMD8cLS8/GwAwP6q1Lz+VXTA/oesuP58K
MD+9rS8/IgYwP9QrMT+L8C8/Jc0vP8SbLz81JTA/vBgwP/neMD8xpTA/I80wP19TMD+23DA/
mdMwPzjFMD+G8DA/bzUwP2vfMD9CyzA/8J8wPxktMT+WwTE/EY4wPwxhMT/qVDE/4EAyP929
MT+kjzA/LVQxP3vHMT+LuDA/OdYxPyqrMT84KTE/nkcyP46jMT8yojA/aVwxP6/aMD82njI/
BaQyP823MD/pOjE/n5QxP9fYMT9POjI/h1cyPxx1MT9wHTI/j0QxP3UlMj9jHjE/fJkxPxzO
Mz+qNTI/4dIxP38pMj9HfDI/htMxP/zNMD8wIjI/m7EyPwCwMT/6PTM/UgAyP1+BMj/HgzI/
XwAyP9YIMz83fDM/3+kyP7m5Mj+RRTI/Rt8yP1SLMz/QMjM/mfwxP7b/Mj8fljM/KmcyP6MP
Mz/FrTQ/ED0zPxtPMj98tDM/kiIzP13LMz85TzM/eyQzP/HvMz/+6TM/fpozP5kpND+8aDM/
bIo0P+c5Mz8vmTI/EZYzP7cTMz8cvjM/5EkzP76vND+zqjM/V+0xPxSQND8ubDM/Qg80Px6O
Mz9rWTQ/xgk0PzmVND9v0TM/RnA0P4fYMz/64jM/wJYzPw==</AssayYData></Step><Step><CommonData><SampleLocation>1</SampleLocation><SampleID></SampleID><SampleGroup></SampleGroup><SampleInfo></SampleInfo><SampleRow>D</SampleRow><SamplePlate>1</SamplePlate><WellType>BUFFER</WellType><Concentration>-1</Concentration><ConcentrationUnits>µg/ml</ConcentrationUnits><MolarConcentration>-1</MolarConcentration><MolarConcUnits>nM</MolarConcUnits><MolecularWeight>-1</MolecularWeight><Temperature>25</Temperature><StartTime>7408781</StartTime><AssayTime>30</AssayTime></CommonData><FlowRate>1000</FlowRate><StepType>BASELINE</StepType><StepName>Baseline</StepName><StepStatus>OK</StepStatus><ActualTime>30</ActualTime><CycleTime>0.2</CycleTime><AssayXData Points="150">eP/bRN4F3ERFDNxEqxLcRAkZ3ER4H9xE3iXcREUs3ESrMtxEEjncRHg/3ETeRdxERUzcRKtS
3EQSWdxEeF/cRN5l3ERFbNxEo3LcRBJ53ER4f9xE3oXcREWM3ESrktxEEpncRHCf3ETepdxE
PazcRKuy3EQSudxEeL/cRN7F3ERFzNxEq9LcRBLZ3ER439xE5ebcREXs3ESr8txEEvncRHj/
3ETeBd1ERQzdRKsS3UQSGd1EeB/dRN4l3UQ9LN1EqzLdRBI53UR4P91E3kXdREVM3USjUt1E
ElndRHBf3UTeZd1ERWzdRKNy3UQJed1EeH/dRN6F3URFjN1Eq5LdRBKZ3UR4n91E3qXdREWs
3USrst1EErndRHi/3UTexd1ERczdRKvS3UQS2d1EeN/dRN7l3URF7N1Eq/LdRGz53UR4/91E
3gXeREUM3kSrEt5EEhneRIgf3kTWJd5ERSzeRKMy3kQSOd5EeD/eRN5F3kQ9TN5Eq1LeRBJZ
3kR4X95E3mXeRD1s3kSrct5EEnneRHh/3kTehd5EPYzeRKuS3kQSmd5EeJ/eRN6l3kRFrN5E
o7LeRBK53kR4v95E1sXeREXM3kSr0t5EEtneRHjf3kTW5d5ERezeRKPy3kQS+d5EeP/eRNYF
30RFDN9EqxLfRAkZ30R4H99E3iXfRD0s30SjMt9EEjnfRHg/30TWRd9ERUzfRLNS30QSWd9E
eF/fRN5l30RFbN9Eq3LfRBJ530Rwf99E3oXfREWM30Srkt9EEpnfRHif30Tepd9EPazfRKuy
30QSud9E</AssayXData><AssayYData Points="150">E5o0P+Z2ND894zQ/9PozP5J7ND+x5TQ/BM4zP1OKND9ziDM/5WA0P83tND9TVDQ/jAM2P5DX
ND//wzQ//Rc1P9gCND+9GjU/QnA1P+N6NT8hADY/Lho0Pz5sND/OPjU/Qh41PxAzNT810DQ/
xT01PzaLNT9O4jU/0Ms1P1kdNT9OzzQ/C6g1P5KcND9tuDQ/JOs0PywDNT+tzzU/dB81P2u6
NT8SvDU/wm01P7PaNT/5mDU/AJs1P3IYNj+PzjU/YA42PwqRNT+ATDc/DxE1Pwf4NT8s2DY/
b382PyalNj90hDY/aYY1P9z2NT9J3zU/5GI2P5lCNj+M5jY/paw1P8ZNNj+objY/gpE2P3fM
Nj+aszY/mAE1PzQnNz8ubDc/iPY1P+3gNT8tKDY/IwU2Px26Nj+xGzc/+FM3PycaNz8lyDY/
yHI2P5JGNj/xcDY/qGA2Py/NNz9mbjY/EZM2P5EDNz+Mfjc/8r43Pzn+Nz9vmDc/hNQ3P8lD
Nz/r2TY/Ir02P7kuOD/lCTg/uAw4P9FZOD90ozc/N4w3Pwu4Nz/K1Dc/eBk4P7LLNz++JDk/
NZU2P3wvNz+AFjg/Iag4PxxhOD8TVjg/qMQ3P53NNz+4wTk/IGQ4P5+QOD+qADk//Ck4P6K0
OD+ltjc/EQA5P5fwNz9vQjg/DpQ4P0FFOD99ozc/5oQ3PzjkNz+oKzg/CPI4P2K6OD/Zbjg/
Ozc5P/KGOD8YHjk/64Q4P/07OD/qHTg/xnE6P3+GOD9Asjg/PJk4P1lgOD/Uczg/bZs5Py+2
Nz9p7jg/</AssayYData></Step><Step><CommonData><SampleLocation>10</SampleLocation><SampleID>BG505 T332N SOSIP</SampleID><SampleGroup></SampleGroup><SampleInfo></SampleInfo><SampleRow>D</SampleRow><SamplePlate>1</SamplePlate><WellType>KSAMPLE</WellType><Concentration>-1</Concentration><ConcentrationUnits>µg/ml</ConcentrationUnits><MolarConcentration>62.5</MolarConcentration><MolarConcUnits>nM</MolarConcUnits><MolecularWeight>-1</MolecularWeight><Temperature>25</Temperature><StartTime>7447894</StartTime><AssayTime>180</AssayTime></CommonData><FlowRate>600</FlowRate><StepType>ASSOC</StepType><StepName>Association</StepName><StepStatus>OK</StepStatus><ActualTime>179.999</ActualTime><CycleTime>0.2</CycleTime><AssayXData Points="900">eL/fRN7F30Q9zN9Eq9LfRBLZ30R4399E3uXfREXs30Sj8t9ECfnfRHD/30T3BeBEPQzgRKsS
4EQSGeBEcB/gRPcl4ERFLOBEozLgRAk54ER4P+BE1kXgREVM4ESjUuBECVngRHhf4ETWZeBE
RWzgRKty4EQSeeBEcH/gRNaF4ERFjOBEvJLgRAmZ4ERwn+BE1qXgRD2s4ETcsuBEErngRHi/
4ETexeBEPczgRKvS4EQJ2eBEeN/gRNbl4EQ97OBEq/LgRAn54ESI/+BE1gXhRD0M4USjEuFE
EhnhRHAf4UTWJeFERSzhRKMy4UQSOeFEcD/hROdF4URFTOFEo1LhRL5Z4URwX+FE3mXhREVs
4USrcuFECXnhRHB/4UTWheFEPYzhRKOS4UQJmeFEcJ/hRNal4UR+rOFEvLLhRAm54UR4v+FE
1sXhRD3M4USr0uFECdnhRHDf4UTW5eFEPezhRKPy4UQJ+eFEeP/hRN4F4kQ9DOJEqxLiRAkZ
4kR4H+JE1iXiRD0s4kSjMuJECTniRHA/4kTWReJEPUziRKNS4kQSWeJEcF/iRNZl4kRFbOJE
o3LiRBJ54kRwf+JE74XiRD2M4kSjkuJECZniRHif4kTepeJERaziRKOy4kQJueJEcL/iRNbF
4kQ9zOJEo9LiRBLZ4kR43+JE3uXiRD3s4kSj8uJECfniRHj/4kTWBeNEPQzjRKsS40QJGeNE
cB/jRN4l40Q9LONEqzLjRAk540RwP+NE1kXjREVM40SjUuNECVnjRHBf40TWZeNEPWzjRKNy
40QJeeNEiH/jRNaF40Q9jONEo5LjRBKZ40Rwn+NE1qXjRD2s40SrsuNECbnjRHi/40TWxeNE
RczjRKvS40Q42uNEeN/jRNbl40RN7ONE1PLjRAn540Rw/+NE3gXkRD0M5ESjEuREEhnkRHgf
5ETWJeRERSzkRKMy5EQJOeREcD/kRNZF5EQ9TOREo1LkRAlZ5ERwX+RE1mXkREVs5ESrcuRE
Q3nkRHB/5ETeheREPYzkRKOS5EQJmeREcJ/kRNal5ERFrOREo7LkRBK55ERwv+RE1sXkRD3M
5ESj0uREEtnkRHDf5ETW5eREPezkRKPy5EQJ+eREcP/kRN4F5UQ9DOVEqxLlRAkZ5URwH+VE
3iXlREUs5USjMuVECTnlRHA/5UTWReVERUzlRKNS5UQJWeVEcF/lRNZl5UQ9bOVEo3LlRBJ5
5URwf+VE1oXlRD2M5USjkuVECZnlRHCf5UTWpeVEPazlRKuy5UQJueVEcL/lRNbF5UQ9zOVE
o9LlRAnZ5URw3+VE1uXlREXs5USj8uVEEvnlRHD/5UTWBeZERQzmRKMS5kQYGuZEcB/mRN4l
5kRFLOZEszLmRBI55kRwP+ZE1kXmRD1M5kSrUuZECVnmRHBf5kTWZeZEPWzmRKNy5kQJeeZE
cH/mRNaF5kRmjOZEo5LmRBKZ5kRwn+ZE1qXmRD2s5kSrsuZECbnmRHC/5kTWxeZEPczmRKPS
5kQJ2eZEcN/mRNbl5kQ97OZEo/LmRBL55kR4/+ZE1gXnRD0M50SjEudECRnnRHAf50TWJedE
PSznRKMy50QJOedEeD/nRNZF50QBTedEo1LnRAlZ50RwX+dE1mXnRD1s50SjcudECXnnRHB/
50TWhedERYznRKuS50QJmedEeJ/nRNal50Q9rOdEo7LnRBK550Rwv+dE3sXnRD3M50Sj0udE
CdnnRHjf50TW5edEPeznRKvy50QJ+edEcP/nRN4F6EQ9DOhEoxLoRAkZ6ERwH+hE1iXoRD0s
6ESrMuhEGjnoRHA/6ETWRehERUzoRKtS6EQJWehEkV/oRN5l6EQ9bOhEq3LoRBJ56ERwf+hE
1oXoRD2M6ESrkuhECZnoRHif6ETnpehEPazoRKOy6EQJuehEeL/oRN7F6EQ9zOhEzNLoRAnZ
6ER43+hE3uXoRD3s6ESr8uhECfnoRHj/6ETeBelETQzpRKsS6UQSGelEeB/pRNYl6URFLOlE
qzLpRAk56USZP+lE3kXpREVM6USjUulECVnpRHBf6UTWZelERWzpRKNy6UQJeelEcH/pRNaF
6UQ9jOlExJLpRBKZ6UR4n+lE1qXpRD2s6USrsulEErnpRHC/6UTWxelEPczpRKvS6UQS2elE
eN/pRN7l6URF7OlEq/LpRBL56UR4/+lE3gXqRE0M6kSrEupEEhnqRHgf6kTeJepERSzqRKsy
6kQSOepEeD/qRN5F6kRFTOpEq1LqRBJZ6kR4X+pE3mXqREVs6kSrcupEEnnqRHh/6kTehepE
RYzqRKuS6kQSmepEeJ/qRN6l6kRFrOpEq7LqRBK56kR4v+pE7cbqREXM6kSr0upEEtnqRHjf
6kTe5epERezqRKvy6kQS+epEeP/qRN4F60RFDOtEqxLrRBIZ60R4H+tE3iXrREUs60SrMutE
CTnrRHg/60TeRetERUzrRKtS60QSWetEeF/rRN5l60RFbOtEq3LrRBJ560R4f+tE3oXrREWM
60SrkutEEpnrRKmf60TepetERazrRKuy60QSuetEeL/rRN7F60RFzOtEq9LrRHTZ60R43+tE
3uXrREXs60Sr8utEEvnrRHj/60TeBexERQzsRKMS7EQJGexEeB/sRN4l7ERdLOxEozLsRBI5
7ERwP+xE3kXsREVM7ESrUuxEElnsRHhf7ETeZexERWzsRKty7EQSeexEeH/sRN6F7ERFjOxE
q5LsRDKZ7ER4n+xE3qXsREWs7ESrsuxEErnsRHi/7ETexexEbszsRKvS7EQS2exEeN/sRN7l
7ERF7OxEq/LsRBL57ERw/+xE3gXtREUM7USrEu1ECRntRHAf7UTvJe1ERSztRKsy7UQSOe1E
eD/tRN5F7URFTO1Eo1LtRBJZ7URwX+1E3mXtREVs7USrcu1EEnntRHh/7UTehe1ERYztRMyS
7UQSme1EgJ/tRN6l7URFrO1Eq7LtRBK57UR4v+1E3sXtREXM7USr0u1EEtntRHjf7UTW5e1E
ReztRKvy7UQS+e1EeP/tRN4F7kRFDO5EoxLuRBIZ7kR4H+5E3iXuREUs7kSjMu5EEjnuRHg/
7kTeRe5ERUzuRKtS7kQSWe5EeF/uRN5l7kRFbO5Eq3LuRBJ57kR4f+5E3oXuRD2M7kQFk+5E
EpnuRHif7kTepe5EXazuRKuy7kQSue5EcL/uRN7F7kQ9zO5Eq9LuRAnZ7kR43+5E3uXuREXs
7kSr8u5EEvnuRHD/7kTWBe9ERQzvRKsS70QSGe9EcB/vRN4l70Q9LO9EqzLvRBI570R4P+9E
3kXvREVM70SrUu9ECVnvRHhf70TeZe9ERWzvRKty70QSee9EeH/vRN6F70RFjO9Eq5LvRAmZ
70R4n+9E3qXvREWs70Srsu9ECbnvRHC/70TWxe9ERczvRKPS70QS2e9EeN/vRN7l70RF7O9E
o/LvRBL570R4/+9E3gXwRD0M8ESrEvBEEhnwRHgf8ETeJfBERSzwRKsy8EQSOfBEcD/wRN5F
8ERFTPBEq1LwRBJZ8ERwX/BE1mXwREVs8ESrcvBECXnwRHh/8ETehfBEPYzwRKuS8EQSmfBE
eJ/wRNal8ERFrPBEo7LwRDK58ER4v/BE1sXwREXM8ESr0vBEEtnwRHjf8ETe5fBERezwRKvy
8EQJ+fBEcP/wRNYF8URVDPFEqxLxRBIZ8UR4H/FE3iXxREUs8USjMvFEEjnxRHg/8UTeRfFE
RUzxRKNS8UQSWfFEeF/xRNZl8URFbPFEq3LxRAl58UR4f/FE1oXxREWM8USrkvFECZnxRHif
8UTWpfFEPazxRKuy8UQSufFEcL/xRN7F8UQ9zPFEo9LxRAnZ8UR43/FE3uXxREXs8USr8vFE
EvnxRHj/8URqBvJERQzyRKMS8kQSGfJEeB/yRN4l8kRFLPJEqzLyRBI58kR4P/JE3kXyRD1M
8kSrUvJEElnyRHBf8kTWZfJEPWzyRKty8kQSefJEcH/yRN6F8kRFjPJEo5LyRAmZ8kR4n/JE
3qXyRD2s8kSjsvJECbnyRHi/8kTexfJERczyRKvS8kQJ2fJEeN/yRNbl8kRF7PJEs/LyRAn5
8kSA//JE1gXzRD0M80SrEvNECRnzRHAf80TWJfNERSzzRKMy80QJOfNEeD/zRN5F80Q9TPNE
1FLzRAlZ80R4X/NE3mXzRD1s80TEcvNEEnnzRHh/80TWhfNEZozzRKOS80QSmfNEgJ/zRN6l
80Q9rPNEo7LzRAm580Rwv/NE3sXzREXM80Sr0vNEEtnzRLrf80TW5fNERezzRKPy80QJ+fNE
cP/zRN4F9ERFDPREqxL0RBIZ9ER4H/RE3iX0RD0s9ESrMvRECTn0RHA/9ETeRfREKk30RKNS
9EQJWfREeF/0RN5l9ERFbPREo3L0RBJ59ER4f/RE3oX0RD2M9ESjkvRECZn0RHCf9ETWpfRE
Raz0RLyy9EQJufREeL/0RNbF9EQ9zPREq9L0RAnZ9ERw3/RE3uX0RD3s9ESr8vREEvn0RHj/
9ETeBfVEPQz1RGgT9UQSGfVEeB/1RNYl9URFLPVEozL1RBI59UQkQPVE/0X1RD1M9USjUvVE
Eln1RAxg9UTeZfVEPWz1RKNy9UQJefVEXYD1RN6F9UQ9jPVEq5L1RBKZ9URwn/VE1qX1REWs
9USrsvVECbn1RHC/9UTexfVERcz1RKvS9UQJ2fVEcN/1RN7l9URF7PVEo/L1RBL59UR4//VE
1gX2REUM9kSrEvZEEhn2RHgf9kTeJfZERSz2RKsy9kQJOfZE</AssayXData><AssayYData Points="900">Dkk6P7FkOD9MJTU/RsQ0P3SHMT/9SzE/zdsvP3x4Lj+F+S0/xDMsP8zFLD9PhCs/Nb8rP0Qi
Kz/sLyo/LVgqPwG/Kj8yTCk/p4oqP674Kj9NCSo/TNoqP5QBKz/BlSo/6mcqP5ClKT9GgSk/
mZ4pP3ftKj817Sk/JzUqP54KKT8jlyo/kEwqP/y0Kj++eyo/6nMpP+xNKj+VTis/N4AqP4Uk
Kj/Wkik/aHsqP18jKj/KFSs/rUEqP+9rKz/TYCo/3+wqP99+Kj98Qyw/MysrP7u5Kj8M5yo/
VJEqPy9VKz8SRCo/pA4rP/67Kz/Ciys/6A8tP+77Kj8wnis/onArP/QSLD8Qnys/12orP18H
Kz8qxSo/p0QsP0TVLD++4io/ugorP0tnKz8jKSs/RDorP+aQKz/ZAC0/Q7gqPwiPLD+6NSs/
sFEsP+WrKz83wSs/+RMsP1UXLD/0dys/CqkrP458Kz9fJSs/cqYsPwkoLD+/mis/9x8sP+SK
LT9h9Ss/gGosP2VtLD/CXSw/GG0sP5JsLD8oXS0/3ZUsP4pvLT/fRSw/lIQrP9B0LT/H/iw/
DLQsPwynLT/kIS4/LDAtP4aDLT9wYCw/ghEtPw/tLT9wuCw/YgctP7NhLj+v7y4/McgsPy/s
LT+YhS0/qtotP2BhLT+SoS0/EzEtP3jILD8VSyw/dH0tPxgnLT9sSi0/T18sP3eYLj8YKy0/
z9gtP0SPLT8YiC0/W40tP/SFLT/X0y0/oIgtP9vaLj8owy0/DgEuP8kFLT/iKS0/zkAuPz1t
Lj+l0y0/93kuP9M3Lj9RNS4/lmItP99fLj8xsC0/nS8vP4jkLj8YWi4/AOwuP450Lj/2XS8/
4k4uP/82Lj+orC8/LGouP1fHLj+Qqi4/4ukuP3woLj9krC8/u2kuP8sDLz9EFy8/fmYvP9PD
Lj+JQi8/YJ0vPwRSLz9usS8/BucuP6LeLj8Xpy4/HzUvP5BOLz9bPC8/NwQwP1UrLz9UjC4/
8asvP23NLj+pDy8/rHsvP8CSLj/Exy8/uBsxPz6fLz+w3S8/8ukvPyxmLz97Ny8/ghkwP2tM
MT9gCjA/0ZcvP88BMD8kwy8/cSwvP8uGMD9/Zy8/I0EwP2wGMD8Wai8/2JMwP+YdLz/8PS8/
RZUwP3LGLz/qfC4/1IgwPzCPMD8pVy8/YwgwP+V2Lz+35S8/licwP3ITMD+YDTA/WbYvP8NQ
Lz+tGS8/FFQwPzGPMD+bHC8/ew0wP4HOMD9ViDA/ufUvP5nXMD/6njA/W88vP7sNMT+3vjA/
RUYwP6MjMT+UgTA/DwwwP+tXMT8EizA/niMwP67pMD9UUS8/lrIwPxZzMD/12DA/FdowP7b0
MD/8WjA/AggxP8a1MD9ZvzA/mxgxP0qQMT/w9jA/xAwxPwL1MD/4LjE/jXMxP1EyMj/F8jA/
jeowP4nAMD9ShTE/qW4xP8UdMj+B4zA/xtIxP2H4MD99oDE/wygyP4NhMT/lGTI/4cIxPzQ4
Mz/9dDE/GAQzP7IUMj/HOjE/UUAxP2YoMT9RpzE/7JIxP80CMT+lyjE/powxP2EwMT88fDE/
b0AxP5cgMT9TfTI/cxQxP3J1MT8w3jE/48QxP6IIMj/BtTE/aV8yP/xlMj/DEzI/zPsxP4wN
Mz96ejI/GPswP7VVMT9IVDI/OVsyPzb1Mz+90jE/B94yP/WxMj/R+TI/uFcyPzCKMj+9fDM/
HVsyPwwSMz8KlTI/BpwxPwyLMj++5jI/QpYxP7qUMT84STM/LksxP8j7Mj8H7TI/fiwyP+cT
Mz/sQDM/mNYyP6VRMz+9UDI/huYyP+vwMz8SqTI/IMYxP+XDMj+etjE/OIEyPylhMj/3PTM/
y6YyP1hAMj9tJzM/DbQzP5s2Mz/ubDI/hRUyPxwSMz8ITTQ/yIszP8jDMj+iZjM/iYkzP/bN
Mz/S7DM/SkYyP4A7ND804TI/0rgzPxSVMz9jtDI/qk4zP0meMz+i3jM/wokyPyPwMj8ShzM/
RIIzP44MND/CLzQ/UGUzP+ByMz/skTM/NXk0PxiKND+QqTM/Ap8zPzzPMz+PvTI/MTczPyk6
ND/FDjU/gH0zPyvKMz/aBzM/f0k0P7dJMz913jQ/2AwzPxX6Mz8cljU/IdI0P14FND/i3zM/
n30zPxvhMz8YyTQ/jKI0PylLND/TazQ/6hczP3DIND8n7zQ/WWQzP5x3Mz+JPDQ/YvY0P9JC
NT9WAzQ/Tl00P368ND8jSjQ/eiM0P7W1Mz8aJzU/ct0zP8r4Mz+zbDQ/u100PzehMz9mITU/
9OM0PzBqNT+MejQ/iP0zP/hyND8ivTQ/ckI1PzSHND8uZDU/d5U0PyVfNT/NzTU/tjEzP56R
NT8OFjQ/9hg1P9H7ND8MUDU/FRk1P/dPNT8zNTU/AFU0P7wXNT8I6DQ/9ys0P3PRND+hOTY/
CP01P2pAND8OGjQ/4N81P5BANT8abDU/Xjg1PwmZND93UjU/8No0P7CANT+O5DU/6dM0PzRL
NT9VojQ/NRc1PwovNT9emTU/O000PzYwNj+U7jU/V1Q1Pyk1Nj+EwTU/y+k1P3mPND+1uTY/
lvw1P60WNT+kxzQ/q2g1P5QMNT/DpjU/Nsk1P+SmNT8Y+TU/iYA2Px85NT/7bDU/m/E1P5vj
ND8+ZDY/2p82P8ZDNj/MhzY//pw2P/UaNj++WTU/lzg2P6JBNz9hwzY/Q2E2Py2cNT9p5zU/
SVU2P6qTNT/5/TU/nQk3PzUiNj8OgjY/NSw3P7gaNz9kyTY/cXU1P/q9Nj/YRjU/BaA1P0wz
Nz+CDzY/vrw2P2IYNj9yVzY/OXM2Pz/GNT8RBjY/8XI3PzkVNz+HSDc/G1o2P5wINj9yaTY/
dCE3P83vNz/yyjY/5Fs2P6IQNj9gqDc/JQ43P2DCNj8+cjY/D/A2P7TONj9UxDY/7dI2PxsB
Nz+whTY/ELk2P9KVNj9DTjc/jQQ3P78eNz9S5zY/wjw3P+TgNj/P3TU/b3E3PyJ3Nz8MvTY/
cuU2P7HwNj/wXzY/vZI4P1ikNz/BgjY/qB03P6OxNj+s7DY/OmE3P2QxNz+lQTc/2s83P/W2
Nj948jc/NsI3PwpQOD8UBTc/MzU2P6q0Nz8Zizc/M+s2P+aHNz9sTTc/dRg3PzpHNz+qpjc/
s/02P27YNj9Tjzc/P+83P5hwNz8owTc/2Ic3P03wNj8gajg/SZY4Pw65Nj92iDY/Ads2P5YJ
Nz8Cazg/92E4Py0oOD+b7Tc/uCw3P1ssNz9Q7Dc/ciQ4PyQ1Nz8KpTc/tms4P8v9Nz8K0zg/
Yn84P43COD9Bdzg/+Bk4P30bOD93Vzc/YJk3PzLCNz+OsDg/BvA2Pz+ZOD9Gejg/rkY4P/2J
Nz9C5Tg/9XI4P0Q6OT+zUjg/Tsw4P1nLOD/7tzg/ZZQ4P6S+OD9/ATg/skQ4P4jgNz/sJDg/
VhU4P5iuNz+GFjg/9+E3P2xzOD8W9zc/vxg4Px4wOD9eVDk/7n84P5ZYOD9vdDk/iEI4P7ot
OD8Xgzg/mYY4P9DmOT+BCTg/Pnw4P0e9Nz+toDg/VSg4P+bSOD88ATk/8J04P8MzOD8a3zc/
//w4P7+OOD808Dg/55o5P1WKOT9sezg/KQ05PwV7OT8xvjg/iKw4P9obOT99ojc/4U05P6bz
OD+6lTg/9Ao4PzHyOD/MGzg/+605P1ueOT+wiDg/xNY4P6DqOD8chDk/2m05P0YJOT8J1jk/
JFQ5Px2gOD+m1Tk/bbo3P7yoOD+m+TY/8Rk4P0BKOD+hkDc/k7Y4P1EvOT//5zg/t2c4P9ZB
OT8EATk/JHQ4P7yZOT+yrjg/gn45P+NmOT/ZDzk/Vbc4P/PvOD8YaTg/quQ5PzmwOT8rTzk/
NXw6P5mdOT/4WDk/niI5P+TFOD+AVjk/oto4PwbKOT/guTk/KFQ6Pxw0OT+QVjk/WtA5Pwp4
OT+DmTk/hZg4P26qOT8Vhjk/lPc5P9T4OD+6XDk/0tg5P2lTOT/RZzo/H+k5P9txOT+5cjk/
eY45PzR3OT8jvDk/gl86Py5AOj8wPTo/BCk6P+eoOD/aWjo/sZY5P1e2OT9fHzo/mAs6P0p0
Oz975Do/PmM6P5SBOj8P9jk/pR86PzRdOj/3yzk/NlI6Py3MOj8QoTo/M8c6P1xaOj/PATo/
C6k5P1xoOT8m1Do/u8M5P+qmOj9wNDs/QuQ5P+X0OT8M0Tg//bM6PxIaOj+Osjk/fHo5P8r/
OT8hRDs/M+46Py0qOz/Aejo/JEo7P6OROj88SDs/AHk7P98zOj/nxDo/YeM7P6uwOT8eCTs/
hJs6P+ctOz9iBDo/RwI6PxyaOz+kZTs/css6PzBeOj+Vajo/CWs7PzevOj8L1Do/K7M6P2Ag
Oj8+ETs/S4Y7PzvROj+x2Dk/ERI7P3ObOz8JGDo/9S08P3v+Oj9v2zo/0wk7P0fqOj+hYTs/
71s7P7A3Oz+OmTo/Fu06PwJPOz9/2js/ceg6P/IGPD+y8zk/s0M6P7xPOj9PJzs/sE87P+DR
Oj+7qzo/QUc6P+5vOz9gajs/uQw7P9AYOz8UkDs/cN46P9lWOz+58js/EPU6P3X/Oj/XsDs/
pmk7Pyn+Oj/mHTs/wk47P4LTOj+XkDs//K07P/hYPD8xnzs/G008Py08Oz+sIDs/l1A6P+2m
Oz9sQjo/dZI6Py9rOz/Agzs/70o7P7vpOz/JPzo/jQQ7PxWOOz8Rejs/2uc7PygzPD+UGjw/
gak7Pz3qOz8qPzs/8xI8P5n5Oj/kUjs/xJU7PzLgOz//ADw/</AssayYData></Step><Step><CommonData><SampleLocation>1</SampleLocation><SampleID></SampleID><SampleGroup></SampleGroup><SampleInfo></SampleInfo><SampleRow>D</SampleRow><SamplePlate>1</SamplePlate><WellType>BUFFER</WellType><Concentration>-1</Concentration><ConcentrationUnits>µg/ml</ConcentrationUnits><MolarConcentration>-1</MolarConcentration><MolarConcUnits>nM</MolarConcUnits><MolecularWeight>-1</MolecularWeight><Temperature>25</Temperature><StartTime>7636876</StartTime><AssayTime>180</AssayTime></CommonData><FlowRate>600</FlowRate><StepType>DISASSOC</StepType><StepName>Dissociation</StepName><StepStatus>OK</StepStatus><ActualTime>180</ActualTime><CycleTime>0.2</CycleTime><AssayXData Points="900">bz/2RM1F9kQ8TPZEmlL2RAlZ9kRnX/ZEzWX2RDxs9kSicvZEAHn2RG9/9kTVhfZEPIz2RJqS
9kQJmfZEb5/2RM2l9kQ8rPZEorL2RAC59kRnv/ZE1cX2RDzM9kSi0vZEANn2RGff9kTV5fZE
POz2RJry9kQA+fZEb//2RM0F90Q8DPdEohL3RAkZ90RnH/dE1SX3RDQs90SiMvdEADn3RG8/
90TVRfdEPEz3RJpS90QAWfdEb1/3RNVl90Q8bPdEonL3RAB590Rvf/dEzYX3RDSM90SakvdE
AJn3RGef90TNpfdENKz3RJqy90QAufdEb7/3RNXF90Q8zPdEotL3RAnZ90Rn3/dEzeX3RDTs
90Sa8vdEAPn3RG//90TVBfhEPAz4RJoS+EQAGfhEZx/4RM0l+EQ0LPhEojL4RAk5+ERnP/hE
zUX4RDRM+ESaUvhECVn4RGdf+ETNZfhEPGz4RKJy+EQJefhEb3/4RM2F+EQ8jPhEopL4RAmZ
+ERnn/hEzaX4RLes+ESasvhECbn4RGe/+ETVxfhEPMz4RJrS+EQA2fhEb9/4RNXl+EQ07PhE
ovL4RAn5+ERv//hE1QX5RDQM+USaEvlEABn5RGcf+UTNJflEPCz5RLMy+UQAOflEbz/5RNVF
+UQ8TPlEmlL5RABZ+URvX/lEzWX5RDRs+USicvlECXn5RG9/+UTVhflEPIz5RJqS+UQJmflE
Z5/5RM2l+UQ8rPlEorL5RAC5+URnv/lEzcX5RDzM+USa0vlECdn5RG/f+UTV5flEPOz5RJry
+UQJ+flEZ//5RM0F+kQ0DPpEmhL6RAAZ+kR9IPpEzSX6RDQs+kSiMvpEADn6RGc/+kTVRfpE
PEz6RJpS+kQJWfpEZ1/6RNVl+kQ0bPpEonL6RAB5+kRvf/pE1YX6RDSM+kSakvpEAJn6RG+f
+kTNpfpEPKz6RKKy+kQJufpEZ7/6RM3F+kQ8zPpEmtL6RAnZ+kRn3/pEzeX6RDzs+kSa8vpE
Cfn6RGf/+kTNBftEPAz7RJoS+0QJGftEZx/7RNUl+0Q0LPtEDTP7RAk5+0RnP/tE1UX7RDxM
+0SiUvtECVn7RGdf+0TNZftENGz7RKJy+0QAeftEb3/7RNWF+0Q0jPtEmpL7RAmZ+0Rnn/tE
zaX7RDSs+0SisvtEALn7RG+/+0TNxftENMz7RJrS+0QA2ftEZ9/7RM3l+0Q87PtEovL7RAD5
+0Rn//tE1QX8RDwM/ESaEvxEABn8RGcf/ETVJfxENCz8RJoy/EQAOfxEZz/8RNVF/EQ0TPxE
olL8RABZ/ERnX/xEzWX8RDRs/ESacvxEAHn8RGd//ETVhfxENIz8RJqS/EQJmfxEZ5/8RM2l
/EQ8rPxEmrL8RAC5/ERnv/xE1cX8RDTM/ESa0vxECdn8RG/f/ETN5fxENOz8RJry/EQJ+fxE
Z//8RM0F/UQ0DP1EohL9RAAZ/URnH/1EzSX9RDws/USaMv1EADn9RGc//UTNRf1ENEz9RJpS
/UQAWf1EZ1/9RM1l/UQ0bP1EonL9RAB5/URvf/1EzYX9RDSM/USakv1ECZn9RGef/UTNpf1E
PKz9RKKy/UQAuf1EZ7/9RM3F/UQ0zP1EmtL9RAnZ/URv3/1EzeX9RDzs/USa8v1ECfn9RGf/
/UTVBf5ENAz+RKIS/kQAGf5Ebx/+RM0l/kQ8LP5EmjL+RAA5/kRnP/5EzUX+RDRM/kSaUv5E
CVn+RGdf/kTNZf5ENGz+RJpy/kQAef5EZ3/+RM2F/kQ0jP5EmpL+RACZ/kRnn/5EzaX+RLes
/kSasv5ECbn+RGe//kTNxf5ENMz+RJrS/kQA2f5EZ9/+RM3l/kQ07P5EovL+RAD5/kRv//5E
zQX/RDQM/0SaEv9EABn/RGcf/0TVJf9ENCz/RJoy/0QAOf9EZz//RM1F/0Q0TP9EmlL/RAlZ
/0RnX/9E1WX/RDRs/0Sacv9EAHn/RGd//0TNhf9ENIz/RJqS/0QAmf9EZ5//RM2l/0Q0rP9E
mrL/RAC5/0Rnv/9EzcX/RDTM/0Si0v9EANn/RGff/0TN5f9ENOz/RKLy/0QA+f9EZ///ROcC
AEUaBgBFTQkARYAMAEWzDwBF5xIARRoWAEVNGQBFgBwARbMfAEXrIgBFGiYARVEpAEWALABF
sy8ARecyAEUaNgBFVTkARYA8AEWzPwBF70IARRpGAEVRSQBFgEwARbNPAEXnUgBFGlYARU1Z
AEWAXABFuF8ARetiAEUaZgBFTWkARYBsAEW4bwBF53IARRp2AEXMeQBFgHwARbN/AEXnggBF
GoYARU2JAEWAjABFs48AReeSAEUalgBFTZkARYCcAEWznwBF56IARRqmAEVNqQBFgKwARQmw
AEXnsgBFGrYARU25AEWAvABFs78ARevCAEUexgBFUckARYDMAEWzzwBF89IARR7WAEVN2QBF
gNwARbPfAEXn4gBFGuYARU3pAEWA7ABFuO8ARe/yAEUa9gBFVfkARYT8AEW4/wBF5wIBRRoG
AUVNCQFFhAwBRbMPAUXnEgFFGhYBRVEZAUWEHAFFsx8BResiAUUaJgFFUSkBRYAsAUWzLwFF
5zIBRR42AUVNOQFFhDwBRbM/AUXnQgFFHkYBRU1JAUWETAFFs08BRetSAUUeVgFFUVkBRYBc
AUW4XwFF62IBRTJmAUVRaQFFhGwBRbhvAUXrcgFFHnYBRVF5AUWEfAFFuH8BReuCAUUehgFF
UYkBRYSMAUW4jwFF65IBRR6WAUVRmQFFhJwBRbifAUXrogFFHqYBRVGpAUWErAFFuK8BReuy
AUUetgFFUbkBRYS8AUW4vwFF68IBRR7GAUVRyQFFhMwBRbjPAUXr0gFFHtYBRVHZAUWE3AFF
uN8BReviAUUe5gFFUekBRYTsAUW47wFF6/IBRR72AUVR+QFFhPwBRbj/AUXrAgJFHgYCRVEJ
AkWEDAJFuA8CResSAkUeFgJFURkCRYQcAkW4HwJF6yICRR4mAkVRKQJFhCwCRbgvAkXrMgJF
qTYCRVE5AkWEPAJFuD8CRetCAkUeRgJFUUkCRYRMAkW4TwJF61ICRR5WAkVRWQJFhFwCRbhf
AkXrYgJFHmYCRVFpAkWEbAJFuG8CRetyAkUedgJFUXkCRYR8AkW4fwJF64ICRR6GAkVRiQJF
hIwCRcCPAkXrkgJFHpYCRVGZAkWEnAJFs58CReuiAkUepgJFUakCRYSsAkW4rwJF67ICRR62
AkVRuQJFhLwCRbi/AkXrwgJFHsYCRVHJAkWEzAJFuM8CRevSAkUe1gJFUdkCRYTcAkW43wJF
6+ICRR7mAkVR6QJFhOwCRbjvAkXn8gJFHvYCRVH5AkWE/AJFs/8CResCA0UeBgNFUQkDRYAM
A0W4DwNF6xIDRR4WA0VRGQNFhBwDRbgfA0XrIgNFHiYDRVEpA0WELANFuC8DResyA0UaNgNF
UTkDRYQ8A0W4PwNF60IDRR5GA0VNSQNFhEwDRbhPA0XrUgNFHlYDRVFZA0WEXANFuF8DRedi
A0UeZgNFUWkDRYBsA0W4bwNF53IDRR52A0VReQNFhHwDRbh/A0XrggNFHoYDRVGJA0WEjANF
uI8DReuSA0UelgNFUZkDRYScA0WznwNF76IDRR6mA0VRqQNFhKwDRbivA0XrsgNFHrYDRVG5
A0WEvANFuL8DRefCA0UaxgNFTckDRYDMA0WzzwNF59IDRR7WA0VR2QNFhNwDRbjfA0Xn4gNF
HuYDRVHpA0WE7ANFuO8DRevyA0Ue9gNFUfkDRYT8A0Wz/wNF6wIERR4GBEVRCQRFhAwERbgP
BEXnEgRFGhYERVEZBEWEHARF3B8EResiBEUeJgRF7SkERYQsBEW4LwRF6zIERR42BEVROQRF
gDwERbg/BEXrQgRFHkYERVFJBEWETARFuE8ERetSBEUeVgRFTVkERYRcBEW4XwRF62IERRpm
BEVNaQRFhGwERbhvBEXrcgRFGnYERU15BEWEfARFuH8EReuCBEUehgRFUYkERYSMBEW4jwRF
65IERR6WBEVRmQRFhJwERbOfBEXrogRFHqYERU2pBEWErARFuK8ERTCzBEUatgRFUbkERYS8
BEW4vwRF58IERR7GBEVRyQRFhMwERbjPBEXr0gRFHtYERVHZBEWE3ARFs98EReviBEUe5gRF
TekERYTsBEW47wRF5/IERR72BEVN+QRFhPwERbP/BEXrAgVFHgYFRVEJBUWMDAVFsw8FRecS
BUUeFgVFURkFRYQcBUWzHwVF5yIFRR4mBUVRKQVFgCwFRbgvBUXnMgVFGjYFRVE5BUWEPAVF
uD8FRetCBUUaRgVFTUkFRcpMBUW4TwVF61IFRR5WBUVRWQVFgFwFRRZgBUXrYgVFHmYFRU1p
BUWAbAVFuG8FRedyBUUedgVFTXkFRYB8BUWzfwVF64IFRRqGBUVRiQVFgIwFRbOPBUXrkgVF
HpYFRU2ZBUWEnAVFs58FReuiBUVHpgVFUakFRYCsBUW4rwVF67IFRRq2BUVRuQVFhLwFRbO/
BUXrwgVFJsYFRVHJBUWEzAVFuM8FRefSBUUe1gVFTdkFRYTcBUWz3wVF6+IFRR7mBUVN6QVF
gOwFRbPvBUXn8gVFGvYFRVH5BUWE/AVFuP8FResCBkUaBgZFTQkGRYAMBkW4DwZF5xIGRRoW
BkVNGQZFhBwGRbwfBkXrIgZFGiYGRVEpBkWELAZFuC8GRecyBkUaNgZFTTkGRYQ8BkWzPwZF
50IGRR5GBkVRSQZFhEwGRbxPBkXnUgZFHlYGRVFZBkWEXAZF</AssayXData><AssayYData Points="900">4as2PxJeOD+KYzo/AS48P+JmPj9TpUA/CCZCP+xRQz+HE0Q/nU9GPwi7Rj/vkEY/F4pHPy0W
Rz/hV0k/mGxJP1MTST8pfkk/LfRJP3rKST8D4Ek/RNVLP4BmSj+7GEo/qMNKP6G2Sz98LUs/
0TBMP3z+Sj99cUo/YPFLP83wSz9iWUs/J61LPz6jSj/ix0o/93VLPx7GSz+rfEw/oQdMP2P+
Sj+J6Us/+UZLP6hvSz8nPUs/F3ZMP0VMSz9+rEw/J0xLP54aTD8PT0w/KK1LP1XPSz+vKUs/
ZeNLP5FESz8LXkw/MKBLP8VFSz+8kEw/YAJLP9c9Sz9phUo/e0xLP01mSz+ay0o/Fl9MPwvH
Sz8TrEs/ivNLP/MlTD9EG0w/5wdMP+cXTD9SP0w/Hp1LPyONTD8iH0w/lR1MP3DRSz8Ry0s/
Ge5MP8Q7Sz+QFEw/0UFMP+rkSz9CRUw/g2VLP5FFSz8X50s/euhLP4M4Sj8Y0ks/8tRLP/gW
TD+Jp0w/7kJNP4fqSz8Iikw/BU5MP2jwSz/lTE0/i6xMPwICTD+D8kw/CaBLP4GlSz+qT0w/
5C5MPyMTTD9skUs/elRMP2IWTD/qnkw/1QtMP1TKSz8vG0w/S2pLP8IyTD8H1Ew/GvhLP/8E
TD9zv0w/zYBMP85gSz9Tp0s/fY5MP56aTD+Q8ks/e75NP47kSz+c6Eo/04FMPz8sTD98lUs/
n2xMP0feTD/rwEs/2vRMP4QhTD/Fnks/fM1MP69qTD/d2Uw/gexLPy18Sz8Z6Ew/Nk5MP0qa
TD+QPE0/oCZLPwzJSz9lJk0/fzhNP0DhSz+nvE0/bE5MP6pFTD9pNkw/n6RMP2QuTj8kBkw/
A9ZMPxlNTD/Ts0w/d51MP8sOTD/dVEw/S7hMP6UQTD+CP0w/ovJLP+nQTD/850s/UUpMP4YK
TT8VeUw/PJxMP5J0TD8fi0w/McJMP3QtTD/uwUs/6lpOP3B5TD+2aEw/4pJMP1dnTD/tr0w/
D+dLPxPETD/Msk0/GYtMP79NTD/2iEw/9PNMP601TD8byUs/2HJMP9CsTT9WUU0/JAFMP7lK
TD/tQU0/shhMPzfBTD8T5Us/2yBMP402TT9/lk0/3iFMP/D9TD/mxk0/sdJMPy4fTD+AqE0/
K1hMPyOxTD/suEw/APFNPwlmTD+eIE0/Sg9MPxVMTD8AuEw/j7ZMP49qTD/m6ks/oFpNPxIk
TT8C2kw/DtNMPzmHTD+lu0w/EBpNP2W/TD9MYE0/UA5NP2cLTj8pl0w/1s5LP7ixTT/lhEw/
mClMPxGnTT9E2ks/XHZNP7nqTT+7skw/JqhMP1NgTT92B00/M8pNPyktTD/efEw/fHlNP6y+
TT/zHk0/FKhMP284Tj8+W00/RElMPy5/TD9CFE0/ClxNP2a+Sz+itkw/ldVMP5M1Tj/yf00/
eHpNPwINTT/OaE0/1idNPxg2TD+bN00/WZNNP90MTT+NtEw/a4pNP9riTD972kw/tjtOP6Un
Tj/Wakw/FbZOP7CzTD+xdk0/WIBNP2ojTT/51Uw/3XZNP+M6Tj/OsEw/UZlNPx57TT/Ws0w/
H29OP0daTj8lzkw/T0FOP09HTT/3ak4/R4FNP5BeTT++5E0/SbpMPwtUTT+27kw/wLNNP1Ry
TT/zJ04/cnVNPzYvTj+QqE0//CRNP4vRTT9NtU0/maVNP1XBTj9s4U0/O61NP8sYTj8aP04/
z+JNP94fTj/wik0/mGFNP7ckTj+lEU4/fmtNP7HlTT9IkE0/2BtNP9UMTj9MlU0//WBNP+Ns
TT+Wwk0/eadNP4BmTT8sSE0/NtRMPyGFTj+I2U0/j5BNPwrQTT/cYk4/lZ1NPxvqTT/IPU4/
mVpNP1LKTj+9s00/jJ9NPwsDTT+hL00/FX5OP/BfTT+KcE4/KOBOP6OxTj9FIU4/xDVOP/f7
TT/p3U0/YWtNP55kTj8gJ04/JZtOPz86Tj8TYk8/B5JOP/XkTT97000/2DZOP0FcTz/YjE0/
T1pOP1IgTT/Q404/Qw5OPxsHTz9Qzk0/onNNP+4RTz+31U4/KyROP9PNTj/yMU0/6UVNP7y/
Tj+Qqk8/clZOP3vcTj/oeE4/ZDpOP9aXTj9MME8/I7ROP3apTz+dSVA/UyhOP1byTj+tfE8/
llVOP3cgTj8xXU4/tTJOPyt7Tj8ji08/pp9OP28mTz/ZHE4/b1lOPxGNTz+gxU0/gKpOP2L9
Tj+iz00/5GpOP7pbTj/AmU4/helOPzlrTz9dv08/W1JOP2oDUD9dS04/8bZNP1RkTz8SXE8/
UTtOP/5oTj/08E8/EvFNP3iqTj/GYU4/am5PP7ENTj8lX04/b2FQP+1YTj/vAU8/Lp1PP4z4
Tj8t4k4/ZgxPPyyaTj8OkU8/CNRPP923Tz9lfU8/c7FPP4wGTz+H3FA/MkFPP4ccTz9vPE4/
9S5OP8FfTz+WhE8/deNPPz8DUD8AQ08/DwJQP1xLTj93jU4/BLVOPx23Tj+jXE8/i/9PP36L
Tj8iF1A/0jpPP+YTTz+zk08/SCpPP5qzTj9EpU8/kO1OP4CJTz91pE8/gENPP4y5Tz/pwE8/
YcpPPxxTTj86j08/CQ9QP+mtTj8I108/1CtPPxPZTj8gmVA/UqxPP1LbTj+9FlA/SOtPP+KQ
Tj+NRlA/LStQP8MLUD8etU8/UhhPP6VNUD8w0k8/dBxPP5b1Tz+EFFA/Qc5QP0UQTz8yHVA/
ZAVQPxWoTz+5FU8/iRtPP+kCUD9PoU8/sStRP1VBUD93JlA/+a9PPyKRTz83+U8/sBNPP2gj
UD+Z0FA/MBlQP6KFUD8iXk4/ZlVQP1sYUD9XWlA/pQdQP89HTz8fNVA/B+tOPy8UUD8WC1A/
3khQP+KsUD/1zE4/osRPPwhrTz8RJFA/bZlPPxuQTz/gAlE/9uhPPx29Tz8hoU8/ZJFPP+KF
UD+O6k8/eilRP1aFTz9z21A/A1pQPyEsUD+IWlA/+iFQP5xCUD/N3FA/YedPP6apUD+9uE8/
5r5PP+GDUD9rdFA/XRxQP+KCTz/anVA/a3BPP6f1Tj96lFA/lqtQP+eoTj/xnVA/69BQP3nK
UD9uE1E/e7tQP2X7Tz8ysE8/KMRPP47DTz8Yck8/7KxRP6k4UD+09k8/td5RP+QiUD/Do1A/
kZFQPzmRUT8DtFA/ztxPPw5WUD8MBVA/1a9PP4HeUD910FA/aYpQP5BVUD88RE8/k6FQP2vp
UD/bhlE/8P5PP+j2UD9WMVE/DgFQP18IUT/X81E/kfhQPxibUT/jHFE/UdxQP2SbUD8uAVE/
DwxRPwwAUT8cxVE/J4JQP9+1UT+gyFA/wfxRP0RxUT/vClE/yiJRP52gTz93TVE/KwxQP2NW
UT8t8VE/GA9RP+bCUD+ShVE/7F9RP5wwUT/lUFA/lXJRP/+aUD/L0VA/RJRQP/zgTz9Hh1E/
Y/tQP1hJUD+myVA/7hFRP6sUUD/XFFE/3KVQP7A8UT+3N1E/evxQP0QdUD9EAFE/i3tRPwV/
UT8bv1E/4rhRP9ghUT/b2VA/ryFTPxhBUT/VaVA/kBtRP5mtUj/HWlI/ucVRP5RgUT8BxlE/
fR1SPw2+UT8HUlI/l4VRP58VUj/351A/6VBRPwK9UT+/oVE/zcpRPzegUT8ZOVI/1VtSPy3k
UD9/XVE/fkJSP6iQUT+CVVE/ZpxRP1lxUT93EFI/TK9RPx4HUj/3p1E/0ERRPyf4UT/alFE/
3opRP+3PUj9XiVE/jOFRP5YeUT+YKlI/kTBSP74MUj/HZVI/8WpRPzOHUj+CBlI/m+pRPyP1
UT8h+1A/GNRSP55pUj+b/FE/Uu5QP3pmUj/3r1E/JJpQP5ibUj8a11E/XwdTPyUNUj94klE/
fLpQP8kVUj/G21E/zEhTP6JHUj9JiFI/UO5SP9lzUj/V1lE/d/FRP4+7Uj8CO1I/9LlRP3QW
Uj+mRlE/rIZSP1t4Uj+UmVI/6/FRPyBfUj9/nlM/5gBSP6aQUj/CsFI/60pRP51AUT/6kVE/
bHBSP01JUj8XNVI/4CtSP6HDUj8uX1I/2zBSPyErUj9iHlE/GndSP1kPUz/dElI/XKtSPxGj
Uj+aG1I/KNNSP64/Uj/u9FI/fb9SPyv6UT9zblE//gBTPxH8UT+xTlQ/hztSP4T4UT9TzFI/
YuFSPw/eUT80A1M/XuNSP+L3Uj+bbVI/NShTP+ocUj89L1I/LX5SP3eTUz8ielI/vmxSP2kx
Uz8StlM/lrFSP6KBUj9fsVI/JmVTP9MsUz/cnVM/VsNSP0HyUj+H11I/b4dTP2EHUz+32FI/
WQpTP+99Uz8soVI/KcxRPxLGUz8/AlQ/tAdTPx49Uz9W01I/qnNSP9eHUz/+iVM/RvlRPyxO
Uz8+s1I/SoFTP8NnUj+h81I/ihhSP1CTVD+nY1I/cA1TP7n/Uj8raFM/NURTPxkwUz9Y+VI/
Q75TP+JMUz8wH1M/oe5TP92SUz/MOlM/T35SP6EkVD97SlM/FWVUPxK0Uj+tu1M/bTFTP23y
Uz9LlFM/lYhTP9aJUz98g1M/6YxTP25EUz/VZFI/NDFTP4VOUz8ig1M/ak1UP/WoUj/x6FI/
bqJTP9/yUz/dp1M/EKxTP0wRUz+6TVM/C5ZSP1t3Uz+NKFQ/gelTP+ZZVD9ehVM/LIxTPxsB
Uz/ChFQ/4C5SP4ATVD8sWVQ/wtNTP9z1Uz+4mFM/SoZTP61fVD/yXlM/GSNUP7WTVD+6WVQ/
CLpTP12pUz+FiVM/84tTP5IAUz+JhlQ/BS5TP4xJVD+ziVM/</AssayYData></Step><Step><CommonData><SampleLocation>11</SampleLocation><SampleID></SampleID><SampleGroup></SampleGroup><SampleInfo></SampleInfo><SampleRow>D</SampleRow><SamplePlate>1</SamplePlate><WellType>REGENERATION</WellType><Concentration>-1</Concentration><ConcentrationUnits>µg/ml</ConcentrationUnits><MolarConcentration>-1</MolarConcentration><MolarConcUnits>nM</MolarConcUnits><MolecularWeight>-1</MolecularWeight><Temperature>25</Temperature><StartTime>7826056</StartTime><AssayTime>5</AssayTime></CommonData><FlowRate>1000</FlowRate><StepType>KREGENERATION</StepType><StepName>Regeneration</StepName><StepStatus>OK</StepStatus><ActualTime>5.00005</ActualTime><CycleTime>0.2</CycleTime><AssayXData Points="25">t18GRepiBkUZZgZFTWkGRYRsBkW3bwZF6nIGRR12BkVReQZFhHwGRbd/BkXqggZFHYYGRU2J
BkWEjAZFs48GReqSBkUdlgZFUZkGRYScBkW3nwZF5qIGRR2mBkVRqQZFhKwGRQ==</AssayXData><AssayYData Points="25">pOn3v0GaDcAFKRXAXYwawCDcHsDjFSLAxQ0lwFQ2J8C8VynA10krwKAGLcB5Qy7A5MEvwKDt
MMBgCTLAy4wzwBhRNMBbMTXAgSY2wEcdN8AfxjfAgn84wP4yOcDTxDnAl2c6wA==</AssayYData></Step><Step><CommonData><SampleLocation>12</SampleLocation><SampleID></SampleID><SampleGroup></SampleGroup><SampleInfo></SampleInfo><SampleRow>D</SampleRow><SamplePlate>1</SamplePlate><WellType>NEUTRALIZATION</WellType><Concentration>-1</Concentration><ConcentrationUnits>µg/ml</ConcentrationUnits><MolarConcentration>-1</MolarConcentration><MolarConcUnits>nM</MolarConcUnits><MolecularWeight>-1</MolecularWeight><Temperature>25</Temperature><StartTime>7842282</StartTime><AssayTime>5</AssayTime></CommonData><FlowRate>1000</FlowRate><StepType>KREGENERATION</StepType><StepName>Regeneration</StepName><StepStatus>OK</StepStatus><ActualTime>4.99907</ActualTime><CycleTime>0.2</CycleTime><AssayXData Points="25">t68GReqyBkUdtgZFUbkGRYC8BkW3vwZF5sIGRRnGBkVNyQZFgMwGRbPPBkXq0gZFGdYGRU3Z
BkWE3AZFt98GRebiBkUd5gZFTekGRYDsBkWz7wZF5vIGRRn2BkVN+QZFgPwGRQ==</AssayXData><AssayYData Points="25">K1nkPvro5D4y/e4+yBP9Pr15Aj/CtwY/FS4KP3l1DD9Uwg8/njARP5HuEz8J3RU/TQQXP70s
GT+nuBg/GZQaP/lyHD/FqBw/HRYeP7SfHz9qjSA/CDogPyOpIj/HMiI/zEMjPw==</AssayYData></Step><Step><CommonData><SampleLocation>11</SampleLocation><SampleID></SampleID><SampleGroup></SampleGroup><SampleInfo></SampleInfo><SampleRow>D</SampleRow><SamplePlate>1</SamplePlate><WellType>REGENERATION</WellType><Concentration>-1</Concentration><ConcentrationUnits>µg/ml</ConcentrationUnits><MolarConcentration>-1</MolarConcentration><MolarConcUnits>nM</MolarConcUnits><MolecularWeight>-1</MolecularWeight><Temperature>25</Temperature><StartTime>7858365</StartTime><AssayTime>5</AssayTime></CommonData><FlowRate>1000</FlowRate><StepType>KREGENERATION</StepType><StepName>Regeneration</StepName><StepStatus>OK</StepStatus><ActualTime>4.99907</ActualTime><CycleTime>0.2</CycleTime><AssayXData Points="25">s/8GReYCB0UVBgdFTQkHRXwMB0WzDwdF5hIHRSYWB0VJGQdFgBwHRbMfB0XmIgdFGSYHRUkp
B0WALAdFry8HReIyB0UZNgdFSTkHRYA8B0WvPwdF5kIHRRlGB0VNSQdFfEwHRQ==</AssayXData><AssayYData Points="25">HQcawLvJJ8B43SzAy6kvwAb5McD7PTTAPG01wFO5NsDDODjAKP84wBamOcB33zrAXVQ7wDn0
O8DQ7TzAfpM9wP2bPcCpRD7AMos+wL0sP8BWF0DAK0JAwFTWQMDQ8UDAizpBwA==</AssayYData></Step><Step><CommonData><SampleLocation>12</SampleLocation><SampleID></SampleID><SampleGroup></SampleGroup><SampleInfo></SampleInfo><SampleRow>D</SampleRow><SamplePlate>1</SamplePlate><WellType>NEUTRALIZATION</WellType><Concentration>-1</Concentration><ConcentrationUnits>µg/ml</ConcentrationUnits><MolarConcentration>-1</MolarConcentration><MolarConcUnits>nM</MolarConcUnits><MolecularWeight>-1</MolecularWeight><Temperature>25</Temperature><StartTime>7874591</StartTime><AssayTime>5</AssayTime></CommonData><FlowRate>1000</FlowRate><StepType>KREGENERATION</StepType><StepName>Regeneration</StepName><StepStatus>OK</StepStatus><ActualTime>5.00005</ActualTime><CycleTime>0.2</CycleTime><AssayXData Points="25">r08HRd5SB0URVgdFRVkHRXhcB0WrXwdF4mIHRRFmB0VFaQdFfGwHRatvB0XecgdFEXYHRUl5
B0V4fAdFq38HRd6CB0URhgdFRYkHRXyMB0WrjwdF4pIHRRGWB0VFmQdFfJwHRQ==</AssayXData><AssayYData Points="25">W/z6PqKp7z5gYvo+N6gCP1gICT9S2gs/D4YQP4/MEj+YsRU/bgUYP9C8Gj+gExw/SVMdP/HY
Hj/2BiE/rCEiP10/Iz9eXyQ/9wEmPx0DJj9TuCg/p2ooPyYOKT/tvCk/+cYpPw==</AssayYData></Step><Step><CommonData><SampleLocation>11</SampleLocation><SampleID></SampleID><SampleGroup></SampleGroup><SampleInfo></SampleInfo><SampleRow>D</SampleRow><SamplePlate>1</SamplePlate><WellType>REGENERATION</WellType><Concentration>-1</Concentration><ConcentrationUnits>µg/ml</ConcentrationUnits><MolarConcentration>-1</MolarConcentration><MolarConcUnits>nM</MolarConcUnits><MolecularWeight>-1</MolecularWeight><Temperature>25</Temperature><StartTime>7890675</StartTime><AssayTime>5</AssayTime></CommonData><FlowRate>1000</FlowRate><StepType>KREGENERATION</StepType><StepName>Regeneration</StepName><StepStatus>OK</StepStatus><ActualTime>4.99907</ActualTime><CycleTime>0.2</CycleTime><AssayXData Points="25">r58HRd6iB0URpgdFRakHRXisB0WrrwdF4rIHRRW2B0VFuQdFfLwHRau/B0XewgdFEcYHRUXJ
B0V4zAdFr88HRd7SB0UR1gdFRdkHRXzcB0Wr3wdF3uIHRRHmB0VJ6QdFeOwHRQ==</AssayXData><AssayYData Points="25">k00ewM6SKcC2JS7ADmIxwMl9M8DTeTXA14Q2wI27N8BszjjAGPo5wErHOsC/SzvA/iM8wFPB
PMCvuzzAOdM9wLldPsDQeT7A9mM/wNW7P8DQGkDAmnlAwEuPQMAV40DA4ypBwA==</AssayYData></Step><Step><CommonData><SampleLocation>12</SampleLocation><SampleID></SampleID><SampleGroup></SampleGroup><SampleInfo></SampleInfo><SampleRow>D</SampleRow><SamplePlate>1</SamplePlate><WellType>NEUTRALIZATION</WellType><Concentration>-1</Concentration><ConcentrationUnits>µg/ml</ConcentrationUnits><MolarConcentration>-1</MolarConcentration><MolarConcUnits>nM</MolarConcUnits><MolecularWeight>-1</MolecularWeight><Temperature>25</Temperature><StartTime>7906897</StartTime><AssayTime>5</AssayTime></CommonData><FlowRate>1000</FlowRate><StepType>KREGENERATION</StepType><StepName>Regeneration</StepName><StepStatus>OK</StepStatus><ActualTime>4.99907</ActualTime><CycleTime>0.2</CycleTime><AssayXData Points="25">q+8HRd7yB0UR9gdFQfkHRXj8B0Wr/wdF3gIIRQ0GCEVBCQhFdAwIRasPCEXeEghFDRYIRUEZ
CEV0HAhFpx8IRdoiCEURJghFRSkIRXgsCEWrLwhF3jIIRRE2CEVBOQhFdDwIRQ==</AssayXData><AssayYData Points="25">6rwDP/JlAj/sFwg/2vkNP3juEj9ZTxc/PVMbP0K4HT9EbyA/h4ojP2WzJT9YGSc/iF8pP/8E
Kz8eXSw/R70tP8ZdLz88CS8/cEUyP/xpMj/NrzE/hCUzPzWEND+DODQ/UfI0Pw==</AssayYData></Step><Step><CommonData><SampleLocation>1</SampleLocation><SampleID></SampleID><SampleGroup></SampleGroup><SampleInfo></SampleInfo><SampleRow>D</SampleRow><SamplePlate>1</SamplePlate><WellType>BUFFER</WellType><Concentration>-1</Concentration><ConcentrationUnits>µg/ml</ConcentrationUnits><MolarConcentration>-1</MolarConcentration><MolarConcUnits>nM</MolarConcUnits><MolecularWeight>-1</MolecularWeight><Temperature>25</Temperature><StartTime>7921632</StartTime><AssayTime>30</AssayTime></CommonData><FlowRate>1000</FlowRate><StepType>BASELINE</StepType><StepName>Baseline</StepName><StepStatus>OK</StepStatus><ActualTime>30</ActualTime><CycleTime>0.2</CycleTime><AssayXData Points="150">pz8IRdZCCEUJRghFQUkIRXBMCEWnTwhF1lIIRQlWCEU9WQhFcFwIRaNfCEXWYghFCWYIRWFp
CEVwbAhFp28IRdZyCEUNdghFPXkIRXB8CEWnfwhF1oIIRQmGCEU9iQhFcIwIRaePCEXWkghF
CZYIRT2ZCEVwnAhFo58IRdqiCEUJpghFPakIRXCsCEWjrwhF2rIIRQm2CEU9uQhFhLwIRbO/
CEXWwghFCcYIRT3JCEVwzAhFo88IRdbSCEUJ1ghFPdkIRXDcCEWj3whF1uIIRQnmCEU96QhF
dOwIRaPvCEXa8ghFHvYIRT35CEVw/AhFo/8IRdYCCUUJBglFPQkJRXQMCUWjDwlF1hIJRQkW
CUU9GQlFcBwJRaMfCUXWIglFCSYJRUEpCUWILAlFoy8JRdYyCUUJNglFPTkJRXA8CUWjPwlF
1kIJRQlGCUU9SQlFcEwJRadPCUXWUglFCVYJRT1ZCUV0XAlFo18JRdpiCUUJZglFQWkJRXBs
CUWjbwlF63IJRQl2CUU9eQlFcHwJRad/CUXagglFCYYJRUWJCUVwjAlFp48JRdaSCUUJlglF
PZkJRXCcCUWjnwlF1qIJRQmmCUU9qQlFdKwJRaevCUXasglFCbYJRZO5CUVwvAlFo78JRdbC
CUUNxglFPckJRXDMCUWjzwlF1tIJRQ3WCUU92QlFcNwJRavfCUXW4glFDeYJRUHpCUVw7AlF
IvAJRdbyCUUJ9glFPfkJRXD8CUWj/wlF1gIKRQkGCkU9CQpFdAwKRacPCkXaEgpFCRYKRUEZ
CkV0HApF</AssayXData><AssayYData Points="150">7V46P+i4Oj/28Do/9y47PzaGOz+mGjs/Xao8PwnuOz+7IDw/jdE8P59dPT92gz0/gmk8P7nI
PT9PAz8/I4g+P9eLPz9T9T4/kE4/P2NpPz9zqkA/1yhAP1rLPz99zT8/ST9CP0DeQD/tWkI/
7pNBPz6NQj/iX0E//ZtBP9EgQj9FUUI/u6xCPyCwQj8gtkM/D4pDP1mDQz+A4EM/89NDPxjZ
Qz9cnEM/gdhEP/Y8RD8X00Q/mUNFP9izRT9bhUQ/tihFP/1kRT/wfkQ/CeNGP4NRRT9YnkY/
ij1GPzblRj/J7kY/FXVHP5MARz/b/kc/xaVHP3fURz9XH0c/nw9IP8sOSD/hqUc/iRlIP6GG
SD+3N0g/lElIP6+gSD8qbUk/xoVIP4doSD+GPkg/KbBIP5JWRz98t0g/VgZKP0lzSj/bUkk/
JCxKP5bESj+JAEk/b5VJP1JzSj8URUo/+zdKPws0Sj9nDEo/HG9LP2MoSz8y/Es/ZXJLP3Js
Sz8CFEs/pHBLPz2LSz8dOUs/8mNLPxWhSz+TOE0/xJxLPyJuTT+omEw/qAJNP2WnTD/BaUw/
zpBNP11/TD/dxEw/6MlNPxFiTT+Duk0/BppNP42qTD/J+0w/+NxNP7l+Tj+mY00/j8dNPx6I
Tj8JLU4/N9pOP1sGTz9BgE4/mOtOP8GFTz+oHk8/dyxPP4fLTj8Hfk4/KBFPPz2cTz8w9E4/
r7pOP63GTz8HN08/UHdPP00eUD+kek8/FZRPP04PTz91uU4/wsdPP01IUD9M2VA/8RNPP+O3
Tz9K1lA/</AssayYData></Step><Step><CommonData><SampleLocation>1</SampleLocation><SampleID></SampleID><SampleGroup></SampleGroup><SampleInfo></SampleInfo><SampleRow>D</SampleRow><SamplePlate>1</SamplePlate><WellType>BUFFER</WellType><Concentration>-1</Concentration><ConcentrationUnits>µg/ml</ConcentrationUnits><MolarConcentration>-1</MolarConcentration><MolarConcUnits>nM</MolarConcUnits><MolecularWeight>-1</MolecularWeight><Temperature>25</Temperature><StartTime>7952741</StartTime><AssayTime>80</AssayTime></CommonData><FlowRate>600</FlowRate><StepType>LOADING</StepType><StepName>Loading</StepName><StepStatus>OK</StepStatus><ActualTime>79.9991</ActualTime><CycleTime>0.2</CycleTime><AssayXData Points="400">px8KRdoiCkUNJgpFQSkKRXQsCkWnLwpF2jIKRQ02CkU9OQpFdDwKRac/CkXaQgpFDUYKRUFJ
CkV0TApFp08KRdpSCkUNVgpFQVkKRXRcCkWnXwpF1mIKRQ1mCkVBaQpFdGwKRadvCkXacgpF
DXYKRUF5CkV0fApFp38KRdqCCkUNhgpFQYkKRXSMCkWnjwpF2pIKRQ2WCkVBmQpFdJwKRaef
CkXaogpFDaYKRUGpCkV0rApFp68KRdqyCkUNtgpFQbkKRXS8CkWjvwpF2sIKRQnGCkVByQpF
dMwKRafPCkXa0gpFDdYKRUHZCkV03ApFp98KRdriCkUN5gpFPekKRXTsCkWn7wpF2vIKRQ32
CkVB+QpFcPwKRaf/CkXaAgtFDQYLRUEJC0V0DAtFpw8LRdoSC0UNFgtFQRkLRXQcC0WnHwtF
2iILRQ0mC0VBKQtFdCwLRacvC0XaMgtFDTYLRUE5C0V0PAtFpz8LRdpCC0UNRgtFQUkLRXRM
C0WnTwtF1lILRQ1WC0VBWQtFdFwLRadfC0XaYgtFDWYLRfFpC0WEbAtFp28LRdpyC0UJdgtF
QXkLRXR8C0WnfwtF1oILRQ2GC0VBiQtFdIwLRaePC0XakgtFDZYLRUGZC0V0nAtFp58LRdqi
C0UJpgtFPakLRXSsC0WjrwtF2rILRQ22C0U9uQtFpbwLRae/C0UDwwtFDcYLRUHJC0V0zAtF
p88LRdbSC0UJ1gtFQdkLRXTcC0Wn3wtF2uILRQ3mC0VB6QtFdOwLRafvC0Xa8gtFDfYLRUH5
C0V0/AtFo/8LRdYCDEUNBgxFQQkMRXAMDEWnDwxF2hIMRQ0WDEVBGQxFcBwMRacfDEXaIgxF
DSYMRTwpDEV0LAxFpy8MRdoyDEUNNgxFQTkMRXQ8DEWnPwxF2kIMRQlGDEVBSQxFdEwMRadP
DEXaUgxFDVYMRTxZDEVwXAxFp18MRdZiDEUNZgxFPGkMRXRsDEWnbwxF1nIMRQ12DEVBeQxF
dHwMRaN/DEXaggxFCYYMRTyJDEXOjAxFp48MRdaSDEUJlgxFTZkMRXScDEWnnwxF2qIMRQmm
DEVBqQxFdKwMRaOvDEXasgxFDbYMRUG5DEVwvAxFp78MRdrCDEUNxgxFPMkMRXTMDEWnzwxF
2tIMRR7YDEWd2gxFFN0MRaPfDEXa4gxFCeYMRUHpDEV07AxFo+8MRdryDEUJ9gxFQfkMRXD8
DEWn/wxF2gINRQkGDUVBCQ1FdAwNRacPDUXaEg1FDRYNRUEZDUVwHA1Fox8NRdoiDUUJJg1F
QSkNRXQsDUWnLw1F1jINRQk2DUVBOQ1FdDwNRac/DUXWQg1FDUYNRUFJDUVFTQ1FyE8NRdZS
DUUNVg1FPFkNRXRcDUWnXw1F3mINRQ1mDUU8aQ1FdGwNRadvDUXacg1FDXYNRUF5DUV0fA1F
p38NRdaCDUUNhg1FPIkNRXSMDUWjjw1F2pINRQ2WDUVBmQ1FdJwNRaOfDUXaog1FCaYNRUGp
DUVwrA1Fp68NRdqyDUUNtg1FPLkNRXC8DUWjvw1F2sINRQ3GDUU8yQ1FdMwNRaPPDUXW0g1F
CdYNRTzZDUWZ3A1Fo98NRdbiDUUJ5g1FQekNRXTsDUWj7w1F2vINRQn2DUVB+Q1FdPwNRaf/
DUXWAg5FDQYORTwJDkV0DA5Fow8ORdoSDkUNFg5FQRkORXQcDkWjHw5F1iIORQkmDkVBKQ5F
dCwORaMvDkXWMg5FCTYORTw5DkVwPA5Fpz8ORdZCDkUNRg5FQUkORXRMDkWnTw5F1lIORQlW
DkVBWQ5FdFwORadfDkXWYg5FCWYORUFpDkV0bA5Fp28ORdZyDkUJdg5FPHkORXR8DkWnfw5F
2oIORQmGDkU8iQ5FdIwORaePDkXakg5FiJYORTyZDkVwnA5Fp58ORdaiDkUJpg5FPKkORXCs
DkWjrw5F2rIORQm2DkU8uQ5FcLwORae/DkXawg5FDcYORTzJDkVwzA5Fo88ORdbSDkUJ1g5F
QdkORXTcDkWj3w5F2uIORQ3mDkU86Q5FcOwORafvDkXa8g5FCfYORUH5DkV0/A5Fo/8ORdYC
D0UNBg9FPAkPRXAMD0WnDw9F1hIPRQ0WD0U8GQ9FcBwPRQ==</AssayXData><AssayYData Points="400">HjBRP9xmUT9Ye1E/ntlRPwSDUT+6S1I/nnlSP0hYUj9A/VE/T+JRPwVTUj+kA1I/SCJSP1Pm
UT/ts1I/FxJSPzntUj8mf1I/FAxTP/zdUT8r3FM/RIdSPyhrUz+6j1M/+BZUP0DrUj8nKlM/
Es1SPy8YUz/+DlQ/Sn1SP+cQUz/gIFM/xl5TP7TCUz+eplI/XjZUPzo5VD+8dVQ/HupUP0Om
VD8RO1M/w31TPysCVD89QVU/DSFUP9hCUz+XP1U/FqRVP6MOVD9rPVQ/FBBVP7/VVD/thVQ/
HdNUP93cVD8NUVU/InxVPzgYVT9FDVU/LsJUP4FnVT9H0lU/K0hWP/i6VD/t31U//2ZWP+x+
Vj8yklU/cO9UP+iSVT+PqVY/S5pVP4EDVj/DH1c/TgBWP4EkVj+HDVc/P2dWP/DzVj/wHFY/
U1NXP4auVz/PFFY/pLBWPyrpVT/X1VY/8n9WPz6/Vj9FWVY/rwlXP+yEVj8AhFY/bwZYPxAv
Vz81K1c/6LNXPwQ5Vz/hqFY/Y5hWPweRWD8Ta1c/QbZWP9RVVz/oBlg/6q5XP78uVz9mbVg/
tSFWP4qLWD9ZK1c//wBYPz8TWD839FY/lYpZPzExWD/PoFg/4L5YPzUgWD/7Vlk/ZM5XP+1P
WD/u2lc/OpFYP1y/WD9eWFg/L1FZPxFKWD9Nylg/HnRYP7KOWT8C3lg/UElYP9+gWT/q81g/
Av5YP2jOWT+CYlg/UoVZP3cTWj8me1k/ch9ZP4K9WT+3tVo/qsBZPxGcWT8sJVk/lbNZP8mA
WT/ojlo/by1aPwPyWT+3JVo/IQ5aP12wWj9xaFo/611aP5qKWj8DWFk/aL9ZP9o+Wj/db1o/
pthZP7LDWj+7P1o/iF9ZPzwrWj/QHFo/0GtaP8AsWj8zaFo/qktaP5SmWz+GWls/FMFaPwTq
Wz+nr1o/gOpaPyk6XD/a6Fo/mwdcP4E3Wj+JKVo/Y6BaP3cDWz9sFVs/EXBbPw/LWj/1z1s/
qc1bPybtWj/D6Fo/i0xaP2kzXD/L51s/T+hbP6RaWz9kuFw/+XJbP4joXD/IOFw/muFbP9vL
Wz99RVw/+E5cPzdbXD+RjFs/vyJcP+UrXT83+ls/ykhdPwxrXD/Q0lw/U5RbP0h1XD96nl0/
PIdcPx1HXD/Y41w/+RZcP8FEXT+Calw/ittcP1nQXD9cYV0/e0xdP9v9XD+Iql0/pIxdP9P9
XT80JF0/i51dP4kpXT8fGl4/uzZdPwuWXT+QhF4/xixdPzjCXT9JVl4/aOhdP3ZQXT/z+l0/
fvBdP4uTXT+hd10/RgdeP7GyXD/q6V0//w9eP0QjXj8yj10/On9dP5/lXj/rjl4/Gb1ePzfA
XT8YpF4/mQJeP1fuXj+Y0V4/Pl1dP5jhXj9ZnF4/pK1cP9lwXj87lF4/asleP5AjXj8MGV8/
prNeP+rTXj89L18/ad5dPwPCXj8YJF8/CT5fPyg+Xz8RfV4/i0xfP+SOXj9Kn14/mCBfP5qF
Xj9D8V4/D8BeP3LYXj8nol4/PaheP6aAXz8//V0/4vNeP5tSYD9umF8/t29fPzBAXz9JAGA/
pqpfPyTdXj/ZcF4/DfpfP/7eXz+bDWA/7ORfP9pFXz+0LWA/sS5gPy6OYD9AdGA/qdNeP2a4
YD/EFGA/oUFfPyquXz9zd18/by5hPw0AYD/JsV8/mGFgP0BJYT9JLWA/DQdhPwxmYD/Ww18/
0ttgP6WAXz+KGWA/yspgP7rFXz/xaWE/q8xgP8x3YT9FpmA/k0BhP+FdYD84218/UJJhP16l
YD9lB2E/ZgRhPwovYj/tz18/PtphP+WxYT/BzGE/fxVhPy0oYj/1KWE/hftgPyTDYD/s82E/
FEBhP05JYT/PRWE/q0VhP8cbYj9yuWE/ieNgPz6tYD9HtWE/jgJiP5uxYD+kIGI/71BhP1e1
YT9B7mA/jv9hP9FBYj9SU2I/2iViP09uYj/OFmE/lQ1iP/5FYj/rZmI/6v5hP7IAYj+xaWI/
CWNjP33gYT8nXmM/IYhiP13YYT/VV2I/jKNhP+TSYj8jLWM/1ABiP2yVYT+kK2I/k/NhP7aP
Yz9t42I/HqpiP9SwYj8ZkWI/4txiPyTeYj+1EGI/SMZiPw==</AssayYData></Step><Step><CommonData><SampleLocation>1</SampleLocation><SampleID></SampleID><SampleGroup></SampleGroup><SampleInfo></SampleInfo><SampleRow>D</SampleRow><SamplePlate>1</SamplePlate><WellType>BUFFER</WellType><Concentration>-1</Concentration><ConcentrationUnits>µg/ml</ConcentrationUnits><MolarConcentration>-1</MolarConcentration><MolarConcUnits>nM</MolarConcUnits><MolecularWeight>-1</MolecularWeight><Temperature>25</Temperature><StartTime>8033722</StartTime><AssayTime>30</AssayTime></CommonData><FlowRate>1000</FlowRate><StepType>BASELINE</StepType><StepName>Baseline</StepName><StepStatus>OK</StepStatus><ActualTime>30</ActualTime><CycleTime>0.2</CycleTime><AssayXData Points="150">ox8PRdYiD0UFJg9FPSkPRWwsD0WjLw9F1jIPRQU2D0U5OQ9FbDwPRZ8/D0XSQg9FBUYPRTlJ
D0VsTA9Fn08PRdJSD0UJVg9FOVkPRWxcD0WfXw9F0mIPRQVmD0U9aQ9FbGwPRZ9vD0XScg9F
CXYPRT15D0VsfA9Fn38PRdKCD0UFhg9FOYkPRWyMD0Wfjw9F0pIPRQWWD0U5mQ9FbJwPRaOf
D0XWog9FBaYPRa+pD0VwrA9Fo68PRdayD0UFtg9FObkPRXC8D0Wfvw9F0sIPRQnGD0U5yQ9F
bMwPRZ/PD0XW0g9FBdYPRT3ZD0Vw3A9Fo98PRdriD0UJ5g9FOekPRWzsD0Wj7w9F1vIPRQn2
D0U5+Q9FbPwPRaP/D0XWAhBFCQYQRT0JEEVsDBBFow8QRdYSEEUFFhBFPRkQRXAcEEWjHxBF
1iIQRQkmEEU9KRBFcCwQRaMvEEX3MhBFCTYQRT05EEVwPBBFoz8QRdZCEEUJRhBFPUkQRXBM
EEWjTxBF1lIQRQlWEEU9WRBFcFwQRaNfEEXWYhBFCWYQRT1pEEVwbBBFo28QRdZyEEUJdhBF
PXkQRXB8EEWjfxBF1oIQRQmGEEU9iRBFcIwQRaOPEEXWkhBFCZYQRT2ZEEVwnBBFo58QRdai
EEUJphBFPakQRXCsEEWjrxBF1rIQRQm2EEU9uRBFcLwQRaO/EEXWwhBFCcYQRT3JEEVwzBBF
o88QRdbSEEUF1hBFPdkQRXDcEEWj3xBF1uIQRQnmEEU96RBFcOwQRaPvEEXW8hBFCfYQRT35
EEVw/BBF</AssayXData><AssayYData Points="150">Dc1iP4g9ZD9392I/Vv1iPySIYj+MEmM/ZodjP5LAYj/d9WM/OvRjP9ZDYz8G9WI/2BxjP7wZ
ZD+eo2M/O8JiP0dYYz/RfWM/8IRjP3WrYz/CRWM/gSlkPzsJZD/6dWQ/P71iP0v8Yj9amGM/
JsVjPxT3Yz/m62M/KcRjP638Yz9cI2Q/+AFkP51QZT+idWM/rs9jPwvNZD+doWM/axNlPwWv
Yz/45mM/W9NkP0zNYz8sg2Q/zT5kP6z7Yz/Sk2M/fGNkP9OMZT/BlGU/W2dlP19/ZT9PMmU/
phJmP1z6ZD9Lf2Q/tiNkP7iLZj/suWY/RMtlP+84ZT+Jj2Q//2JkP0u5ZT+ffmQ/jflkP5du
ZT9P12U/OYllP1AXZj9xVmU/s4dmP38KZT8eS2U/TKZlP7X4ZT+siGU/M1JlP+1yZT8H3WU/
viVmP5SSZT/U42Y/XuFlPzouZz8KHGU/mGZlP9qMZT9TCGY/325mP+MFZj/lGGY/ktJlP8KN
Zj9SfGU/CuJlP2iSZj9QpWU/0khmP/ZEZT9ddmc/T2tmP00sZj8FS2c/bj1mP/mYZj8G52U/
2vdlP6fKZz/BiWY/aJBmPzB5Zj+en2c/79ZmP2cUZz+ZJ2Y/7llnPyIDZj+9KWY/hnlmP0ff
Zj/IWmY/Em1lP1/nZj9uMGc/+RxnP0jcZj8hM2g/zJ5nPyeZZj8Ih2Y/ue9mPyo6Zj+R62c/
RixnPyqsZj+si2c/u9dnPyHCZT8782Y/H8dnP1bLZz+L6mc/5/hmP/ORZj/FhGc/JLRnP/ry
Zj+fYGc/</AssayYData></Step><Step><CommonData><SampleLocation>10</SampleLocation><SampleID>BG505 T332N SOSIP</SampleID><SampleGroup></SampleGroup><SampleInfo></SampleInfo><SampleRow>D</SampleRow><SamplePlate>1</SamplePlate><WellType>KSAMPLE</WellType><Concentration>-1</Concentration><ConcentrationUnits>µg/ml</ConcentrationUnits><MolarConcentration>62.5</MolarConcentration><MolarConcUnits>nM</MolarConcUnits><MolecularWeight>-1</MolecularWeight><Temperature>25</Temperature><StartTime>8072600</StartTime><AssayTime>180</AssayTime></CommonData><FlowRate>600</FlowRate><StepType>ASSOC</StepType><StepName>Association</StepName><StepStatus>OK</StepStatus><ActualTime>180</ActualTime><CycleTime>0.2</CycleTime><AssayXData Points="900">o/8QRdYCEUUJBhFFPQkRRXAMEUWfDxFF1hIRRQkWEUU9GRFFcBwRRaMfEUXWIhFFBSYRRTkp
EUVwLBFFny8RRdIyEUUJNhFFPTkRRXA8EUWjPxFF0kIRRQVGEUU9SRFFcEwRRaNPEUXSUhFF
BVYRRUlZEUVsXBFFn18RRdZiEUUFZhFFPWkRRWxsEUWjbxFF1nIRRQl2EUU9eRFFcHwRRaN/
EUX3ghFFCYYRRT2JEUVwjBFFn48RRdaSEUUFlhFFPZkRRXCcEUWjnxFF0qIRRQmmEUU9qRFF
bKwRRZ+vEUXSshFFCbYRRTm5EUVwvBFFo78RRdbCEUUJxhFFPckRRWzMEUWjzxFF1tIRRQnW
EUU92RFFcNwRRZ/fEUXS4hFFCeYRRTnpEUVw7BFFo+8RRdbyEUUF9hFFPfkRRWz8EUWj/xFF
0gISRQUGEkU5CRJFcAwSRaMPEkXWEhJFBRYSRT0ZEkVwHBJFox8SRdIiEkUJJhJFSSkSRWws
EkWfLxJF8zISRQU2EkU9ORJFcDwSRaM/EkXSQhJFBUYSRT1JEkVwTBJFn08SRUlTEkUFVhJF
PVkSRXBcEkWjXxJF1mISRRZmEkU5aRJFcGwSRaNvEkXWchJFBXYSRTl5EkVwfBJFo38SRdaC
EkUJhhJFPYkSRXCMEkWjjxJF0pISRQWWEkU9mRJFbJwSRaOfEkXSohJFBaYSRTmpEkVsrBJF
n68SRdayEkUJthJFPbkSRXi8EkWjvxJF1sISRQnGEkU9yRJFcMwSRaPPEkXS0hJFCdYSRT3Z
EkVw3BJFo98SRdLiEkUF5hJFPekSRXDsEkW37xJF1vISRQn2EkU5+RJFcPwSRaP/EkXWAhNF
BQYTRT0JE0VwDBNFow8TRdYSE0UFFhNFOBkTRXAcE0WfHxNF1iITRQkmE0U9KRNFcCwTRZ8v
E0XSMhNFCTYTRTg5E0VwPBNFnz8TRdZCE0UJRhNFOEkTRWxME0WfTxNF0lITRQVWE0U9WRNF
cFwTRZ9fE0XWYhNFCWYTRT1pE0VsbBNFo28TRdJyE0WddhNFPXkTRXB8E0WjfxNF0oITRQWG
E0U9iRNFcIwTRZ+PE0XWkhNFCZYTRUWZE0VwnBNFo58TRdKiE0UJphNFPakTRWysE0WjrxNF
0rITRQm2E0U4uRNFcLwTRaO/E0XWwhNFCcYTRTjJE0VwzBNFo88TRdLSE0UF1hNFPdkTRWzc
E0Wf3xNF0uITRQXmE0U46RNFbOwTRaPvE0XS8hNFCfYTRTj5E0Vs/BNFo/8TRdYCFEUJBhRF
PQkURXAMFEWjDxRF0hIURQUWFEU4GRRFcBwURaMfFEXSIhRFBSYURTgpFEVsLBRFoy8URdYy
FEUFNhRFODkURc48FEWjPxRF1kIURQlGFEU4SRRFbEwURZ9PFEXSUhRFBVYURThZFEVsXBRF
n18URdZiFEUFZhRFbmkURWxsFEWjbxRF1nIURQV2FEU4eRRFbHwURZ9/FEXWghRFBYYURUWJ
FEVwjBRFn48URdaSFEUJlhRFOJkURWycFEWjnxRF0qIURQmmFEU4qRRFbKwURZ+vFEXSshRF
BbYURT25FEVsvBRFq78URdLCFEUFxhRFPckURXDMFEWfzxRF0tIURTvWFEVJ2RRFbNwURZ/f
FEXS4hRFBeYURT3pFEVw7BRFn+8URdLyFEUF9hRFPfkURWz8FEWf/xRF0gIVRQUGFUU9CRVF
bAwVRZ8PFUXWEhVFBRYVRTgZFUVsHBVFnx8VRdIiFUUFJhVFOCkVRWwsFUW3LxVF0jIVRQU2
FUU4ORVFcDwVRc5AFUXlQxVFZEYVRT1JFUVwTBVFo08VRdJSFUUFVhVFPVkVRWxcFUWfXxVF
1mIVRQlmFUU9aRVFbGwVRZ9vFUXSchVFBXYVRTh5FUVsfBVFn38VRdKCFUUFhhVFOIkVRXCM
FUWfjxVF0pIVRQWWFUU4mRVFbJwVRZ+fFUXSohVFBaYVRT2pFUVwrBVFn68VRdKyFUUJthVF
OLkVRWy8FUWfvxVF0sIVRQnGFUU4yRVFcMwVRZ/PFUXW0hVFBdYVRTjZFUVs3BVFn98VRdLi
FUUF5hVFOOkVRXDsFUWf7xVF1vIVRQX2FUU9+RVFbPwVRZ//FUXSAhZFBQYWRT0JFkVsDBZF
nw8WRdISFkUFFhZFOBkWRWwcFkWfHxZF0iIWRQUmFkU4KRZFcCwWRZ8vFkXSMhZFCTYWRT05
FkVsPBZFnz8WRdJCFkUFRhZFOEkWRWxMFkWfTxZF0lIWRQVWFkU4WRZFbFwWRZ9fFkXSYhZF
BWYWRThpFkVsbBZFn28WRdZyFkUFdhZFOHkWRWx8FkWffxZF0oIWRQWGFkU9iRZFbIwWRaOP
FkXSkhZFCZYWRTiZFkVsnBZFn58WRdKiFkUJphZFPakWRWysFkWfrxZF0rIWRQm2FkU4uRZF
cLwWRZ+/FkXSwhZFBcYWRTjJFkVszBZFn88WRdLSFkUF1hZFONkWRWzcFkWf3xZF0uIWRQXm
FkU46RZFbOwWRZ/vFkXS8hZFBfYWRT35FkVs/BZFn/8WRdICF0UJBhdFOAkXRWwMF0WfDxdF
0hIXRQUWF0U4GRdFbBwXRZ8fF0XSIhdFBSYXRT0pF0VsLBdFny8XRdIyF0UFNhdFODkXRWw8
F0XcPxdF1kIXRQVGF0U9SRdFbEwXRaNPF0XWUhdFBVYXRThZF0VsXBdFn18XRdZiF0UFZhdF
OGkXRWxsF0WfbxdF0nIXRQl2F0U4eRdFbHwXRZ9/F0XSghdFBYYXRTiJF0VsjBdFo48XRdKS
F0UFlhdFPZkXRWycF0WjnxdF0qIXRQmmF0U4qRdFbKwXRZ+vF0XeshdFBbYXRT25F0VsvBdF
n78XRdLCF0UJxhdFOMkXRWzMF0WjzxdF0tIXRQXWF0U42RdFbNwXRaPfF0XW4hdFCeYXRT3p
F0Vs7BdFo+8XRdbyF0UF9hdFk/kXRWz8F0Wj/xdF0gIYRQUGGEU4CRhFbAwYRZ8PGEXSEhhF
CRYYRT0ZGEVwHBhFnx8YRdYiGEUJJhhFPSkYRWwsGEWfLxhF1jIYRQk2GEU9ORhFbDwYRZ8/
GEXWQhhFCUYYRT1JGEVwTBhFo08YRd5SGEUJVhhFPVkYRXBcGEWjXxhF1mIYRQlmGEU9aRhF
cGwYRaNvGEXWchhFCXYYRT15GEVwfBhFo38YRdaCGEUJhhhFPYkYRXCMGEWjjxhF1pIYRQmW
GEU9mRhFcJwYRaOfGEXWohhFCaYYRT2pGEVwrBhFo68YRdayGEUJthhFPbkYRXC8GEWjvxhF
1sIYRQnGGEU4yRhFcMwYRaPPGEXW0hhFCdYYRT3ZGEV43BhFo98YRdbiGEUJ5hhFPekYRXDs
GEWj7xhF1vIYRQn2GEU9+RhFbPwYRaP/GEXWAhlFCQYZRT0JGUVwDBlFow8ZRdYSGUUJFhlF
PRkZRXAcGUWjHxlF1iIZRQkmGUU9KRlFcCwZRaMvGUXWMhlFCTYZRT05GUVwPBlFoz8ZRdZC
GUUJRhlFPUkZRXBMGUWjTxlF1lIZRQlWGUU9WRlFcFwZRaNfGUXSYhlFCWYZRT1pGUVwbBlF
p28ZRdZyGUUJdhlFOHkZRXB8GUWjfxlF1oIZRQmGGUU9iRlFcIwZRaOPGUXWkhlFBZYZRT2Z
GUVwnBlFo58ZRdaiGUUJphlFPakZRXCsGUWjrxlF1rIZRQm2GUU4uRlFcLwZRZ+/GUXWwhlF
CcYZRT3JGUVwzBlFo88ZRdbSGUUJ1hlFPdkZRXDcGUWj3xlF0uIZRQnmGUU96RlFcOwZRcjv
GUXW8hlFCfYZRT35GUVw/BlFo/8ZRdICGkUJBhpFOAkaRXAMGkWjDxpF1hIaRQkWGkU9GRpF
cBwaRaMfGkXWIhpFCSYaRT0pGkVwLBpFoy8aRdIyGkUJNhpFPTkaRXA8GkWjPxpF1kIaRQlG
GkU9SRpFcEwaRaNPGkXSUhpFCVYaRT1ZGkVwXBpFo18aRdZiGkUFZhpFPWkaRXBsGkWjbxpF
1nIaRQl2GkU9eRpFcHwaRaN/GkXSghpFCYYaRT2JGkVsjBpFo48aRdaSGkUJlhpFPZkaRXCc
GkWfnxpF1qIaRQmmGkU9qRpFcKwaRZ+vGkXWshpFBbYaRT25GkVsvBpFo78aRdbCGkUJxhpF
OMkaRXDMGkXAzxpF1tIaRQXWGkU42RpFcNwaRaPfGkXW4hpFCeYaRT3pGkVw7BpFo+8aRdLy
GkUJ9hpFOPkaRWz8GkWj/xpF1gIbRQUGG0U9CRtFcAwbRfkPG0XWEhtFBRYbRT0ZG0VwHBtF
ox8bRdYiG0UJJhtFOCkbRXAsG0WjLxtF0jIbRQU2G0U4ORtFcDwbRZ8/G0XWQhtFCUYbRT1J
G0VwTBtFo08bRdZSG0UFVhtFPVkbRWxcG0WjXxtF1mIbRQVmG0VRaRtFbGwbRaNvG0XWchtF
CXYbRT15G0VsfBtFo38bRdaCG0UFhhtFOIkbRXCMG0WfjxtF0pIbRQmWG0U9mRtFbJwbRaOf
G0XWohtFBaYbRT2pG0VwrBtFn68bRdKyG0UJthtFPbkbRWy8G0WfvxtF1sIbRQnGG0U9yRtF
bMwbRaPPG0XW0htFCdYbRT3ZG0Vs3BtFo98bRdbiG0UF5htFPekbRXDsG0Wj7xtF7/IbRQX2
G0U9+RtFcPwbRaP/G0XWAhxFCQYcRTgJHEVsDBxFnw8cRdoSHEUJFhxFPRkcRXAcHEWjHxxF
0iIcRQkmHEU4KRxFbCwcRaMvHEVRMxxFCTYcRT05HEVwPBxF</AssayXData><AssayYData Points="900">ziloP5wsZj895GM/jZ9iP19WXz/9Yl8/wQhdP1KAXD8bGls/T2BaP+scXD99c1k/5gBaP6YO
WT+qclk/ihxZP1RQWD96DFk/H2xYP8nmWD+MQVg/Q/5YP4flVz/uPVg/peRYP5nUVz9BxFg/
nOtYP1XuWD9R7Vg/qHBYP6NPVz88WVg/q69ZP6b/WD+k7Vg/ynlYP79TWD+SHFg/piVZP6Yv
WT/8KFk/IvRYP8rHWD8/Z1k/CqFZP1uXVz/HT1g/ei1ZP15fWD8IoVk/QtBYP37oWD+NWFo/
ecBYP4mCWT8kdVo/H+NYP1msWT8PHlo/GkxZP83YWT/HP1o/sEZaP3upWj/1DVo/1+VZPwQa
Wj9w0lk/OvlYPwxlWj9celo/pCBaP/rfWj8c01k/cKtaP2nQWj98Ilo/fCdaP7zUWj8F91o/
rydbPyacWT/JH1o/bdJaPxdrWz+dn1s/J3lbP6L7WT/z1Vk/WfdbPy/qWj+kkVs/bJVaP1G3
Wj/G1Fo/mAhaPy5lWz9N2lo/m2xaP47jWT/pkFo/tzxbP9cDWj8BrVs/buhbP2T0Wz86Zls/
RIBaP3h8Wz/Wy1o/TvtbP+kGWz8Q41s/C+9bP0PrWz+/Gls/rX9bP2CSXD/BzVs/dfRcP/PY
Wj9J4Vs/uidbP2mjWz+Xwlo/MM1bPzVSWz8Gn1s/KPFbP6YXWz/TJlw/ovdbP9TsWz/pXFs/
7KxbP1vnXD+4WFs/ysVcP+DNWz+kkFs/RCJdP6MsWz9fuVw/r0BcP25ZXT/nGV0/DdJcP4he
XD84sFw/r8BcP4xnXD888lw/KJpdP8JTXD8VUl0/TUpcP4xSXT9Qk1w/+JhcP8DjXD+/5Vw/
Y/9bP6s8XT9BCl0/6J5dP9HPXD+3FVw/a+lcPwGdXD90XVw/dOlcP9rsWz9liV0/e6FdP1CZ
XD+yd1w/V+RdP1O8XT9if1w/1epcP8SdXT/K1F0/7zBdP2M2XT91SF0/n8hdP3lqXD+wOl0/
Q5JdP9IpXT8CrF0/VTtcP9XdXD+bG14/rh9eP3TmXT8GXl0/WrFcP7PgXT92/10/Q9xeP9e5
XT/gG14/NbJePyGXXT8DhV0/aBJePxrFXT+wDF4/gR9ePxJUXT95310/+uNdP67RXj/JiV0/
/vBcP02bXj9/5F4/A91dPy5dXj8lf14/hSNeP6eFXj8nn14/5OJeP0rrXT+G310/HJJeP7cF
Xj8n2F0/PrlcP+5VXz+rf14/n6lePw5DXj9am14/FpdePxMJXj+fAF8/I3xeP7QEXz8aD14/
4dhePyEvXj90Jl8/iSVeP+3mXj+9SF8/1oddP++YXz+Ivl4/aT9eP4WAXj9Wn18/fdNeP7Xc
Xj8yMF8/A0lfP5qsXj8dFl8/RHNePxhlXj9hzF0/4iRfP+6UXz+q/V4/1j5gP+v9Xz8dQl4/
hh5fP/4nXz/N+F4/eIBfPxqgXz/xfl8/YhRfP9eLXz/Fx18/QABfP934Xj9MzF4/ICNfP0HF
Xj/z3mA/zRtgP2t1Xz87amA/kN5fPzREXz95218/potfP0KtXz9oul8/eY1gP1KsXz8qB2A/
M7JgP8TeXz/SrWE/7QNfP/zfXj9c8l8/sn1fP7q1YD/YFWA/UExfP//nYD/dvV8/DFZgP8YU
YD/06F8/ZyhhPwbCYD+632A/nAhhP4XfYD/ts18/hLxfP8WeYD+PxGA/ji1gP9k5YD/2fGA/
m/VhPz+nYD9egGA/+9lgP0vVYD+KMmA/1VdhPw6xYD8NR2A/YjhgP/Q4YT8O0V4/7Z5gP3XI
YD+Upl8/PTpgP+bgYT/aumA/zWJhP/awYT/e4mA/qq1gPyJyYD9XrGA/Bc9gP2q6YD9CaWE/
HxlhP32VYT+CBGE/WzNhPyKfYD+HlmE/6E1hP+Y+Xz/MQmE/XPhhP0FhYj9dOGI/v8dhP0fY
YT82jmE/XfRgPxnyYD98e2E/L8lgP/4XYD8sX2E/9HxhPwdqYD/l1mE/hgRhP6oNYj+wcGE/
+BlhPwQbYT+PCGM/YzViP5FdYj93FmE/LORgP75tYT+eUWE/bxBiPzlVYz8RhGE/PyhiPyUV
Yj8PrmE/v3JiPx39YT+y/2I/k7hhP8G3YD9Tf2I/8E5iP/NyYj/qgWI/GxJjP6beYT+pSWM/
3TZiPy1hYj/FaWE/L/pgP8/7YT/60GE/9VlhP5R6Yj/Gf2I/XxxiPzKpYj9W/GE/jqFiP7iA
Yz9PomI/ZAhiP/yKYj80LmI/f2ZjP22NYz8rAGI/sGliP0mNYT/kEGI/6phhP9xBYj9ynGM/
hyNiP9KTYz+iwWI/HpFiPwMxYj+/ZmI/HDpjP1FDYz+7fGI/jIRiP34mYj+PZGM/GwViP5kZ
Yj/7+mI/Nf9iP4RXYj/3fGI/I7djP90TYz/CR2I/4T1iP+tRYz+0nmI/7QhjP+iIYz+cOWM/
LVVjP0q/Yz95RmI/7MRiP25DYz/3K2M/HyRjP3cXZD8YN2M/xVBjP2M4Yz/nrGM/ow5iP0uK
Yj/HBGM/d4pjPwUrYz8cy2I/8ltkP4HJYz8j2WM/XuljP43YYz9GqmI/fppiP7LaYj+bcWM/
hu5iP5dkYj9AbmI/ARtjP3clYz8kdGM/QrhiPzGYYz8LRmM/hqFjPwHdYz8tM2Q/M91jPwJU
Yz96fWM/fk9kP1L2Yj+yVWM/x29kPwpfZD+Q5WI/trRkP6OeYz+mGWQ/A0NjP3cOZD9oKWM/
H7djP9RuZD8vWWQ/gA9lP1ZVYz+uc2Q/0PdiP5OsYj+nR2M/QTZjP/9uYz+MEmM/QoxjPy0H
ZD9kbGM/7NZjP3y0ZD8a/WI/yNpjPywUYz9NnWQ/kyRkP/B6ZT8iR2Q/Q1FjP8xsYz+DpWM/
KOtjP3VvZT9t6GM/S/ZkP//HYz8ZbmQ/cGpkPyL6ZD/EVGU/phdlP1kjZT8l8GQ/h1JkP0R4
ZD9v/GQ/LPlkPyKrZD/zfmU/q95kP/FqZT924WQ/WatkP5YlZD+g12U/PlVkP7W1Yz/NFWU/
YwpkPzM+ZD8nPmU/vGxlP/nvZT/SkWU/d7pkP9H1ZD/nsGU/d9lkP/S9ZD+uBWU/FdhkP51z
ZT+0zWU/+VBlPwrYZT+ylGU/El9jP84xZT9gK2U/38pkPw/6ZT+qT2U/sKNlPwU5ZT+RVWY/
YzNkP6c4ZD/hgWU/PhBlPxOiZD9v/2Q/0+BjP1iaZj8vHGU/f2dlP8uAZT/+42U/V7dkP7wh
ZT878WU/KvJlP/mYZT8yQGU/cwNnP0RBZj+eVmY/101mP3VxZT80U2U/nktlP/YmZj84JmY/
yyhlPw2XZT/KAGY/NuFlP4R6ZT/FR2U/+rplPwrhZT/cRmU/YmdlPxICZj8Mp2Y/G3RmPwtp
Zj/gBGY/pRdnP2r3ZT/uDmY/XRlmP4DyZT9PkmY/GJ5mP7H/ZT/uEmY/a/BlP5syZj9WR2U/
QrVmP+WUZj/OhWU/xXxlPxL8Zj9K/mU/OIRlPxIqZT/RrWY/DgJlP4L4Zj9tymY/anllPx2D
Zj/TomY/fPFlP1uXZj+EPmc/x+9lP9MIZj/XFmY/Hf5lP02+Zj+6BWY//l5mP5g+ZT+Iq2Y/
lOpmP+02Zj9Dj2Y/3uFlP27iZT/nFWc/p+NlPzniZj+y1mY/I6tmP8xuZT/uIWY/cyFnP6xT
Zj+fY2Y/gZxlP3iPZT/lD2c/3kxmP6sbZz+pYmc/yVxnP9vPZj9B5Gc/5ZFnPzNnZj+0M2Y/
QKZlP53vZz9skGc/27RlP4fiZT8jo2Y/DSpnP+eNZj++7Gc/6WhnP8/RZj/DbGY/4I5nP79W
Zz9mlGY/PuxmPx8RaD+ycGc/c6FmP9kuZz9s7mY/v5ZnP4vxZz9qq2Y/rKVnP4uVZj/ROmc/
b6VmP2SlZz+O4Gc/SNFnPyFLZz+temY/U8toP0m4Zz9FFGg/8x1nPwI1aD/TXGc/UmpoP0mU
aD9cb2c/ksNmP9DtZz9jQmc/5qNnPzHkZz8Rl2U/NOdmP81UZz+37Gc/b8NnP4mYZz8iP2c/
8IxoP5YMZz9uV2c/OFxnPzjWZz+ytWc//UZnPy9dZz9CbGY/sgNoPy68Zj/i6WY/eCBnPy47
aD8yC2c/B05oP+NGaD8lk2c/qcJnPyy9aD+Kemg/TPFmP/xBaD/bHWg/VmBoP256Zz8Bbmc/
g79nP5vBZz/sVGg/MpJnP5k+Zz+W7WY/VDlnP+yvZz8Hj2g/qeBnP281aD8DCmc/0p9nP0I5
aD9lSmk/qWloP+ZNZz8iPWg/BPVoPzbYZz89mmg/GYhnP0hMZz/TX2g/nm9nP1sfaD+VW2g/
LAtoP52zaD/LFmg/sEVoP6+GaD/QqWg/NrVoPzlBaD8FcWg/QRdoP/aQZz9CIWk/vdBnPyyW
aD9axGg/BUFoP64HaT9Tw2g/hqRoPwObaD/XEWk/RDBoP34DaT8nlmg/u9toPyExaT9KHGg/
Tx1pP5GtZz/iRWk/KMFoP5dJaD9LiGk/EZFoPx7VaD/WwWg/kKloP0snaT8qDGk/6ARpP6M9
aT9KAmk/1t9oP7HjaT9VSGk/OK1pP/XNaT8zo2g/YjtqP11daT/5j2k/aKloP/9Gaj9eLmk/
wz5oPxGFaT9vT2o/9JBoP2VaaD+pnGg/DLVpP8VlaT/wAmo/jdhoP/A1aj8gK2k/Gk9pP6VW
aD9qAGk/JilpP10uaT92gGk/Dv9pP2FsaD/ik2g/XJdpP27/aD+/92o/NxdqP5rGaT+3W2k/
iwBqPyKEaT+E9Gg/91JpP6g7aT8Xvmk/8MxoP0s2aT/dFWk/</AssayYData></Step><Step><CommonData><SampleLocation>1</SampleLocation><SampleID></SampleID><SampleGroup></SampleGroup><SampleInfo></SampleInfo><SampleRow>D</SampleRow><SamplePlate>1</SamplePlate><WellType>BUFFER</WellType><Concentration>-1</Concentration><ConcentrationUnits>µg/ml</ConcentrationUnits><MolarConcentration>-1</MolarConcentration><MolarConcUnits>nM</MolarConcUnits><MolecularWeight>-1</MolecularWeight><Temperature>25</Temperature><StartTime>8261364</StartTime><AssayTime>180</AssayTime></CommonData><FlowRate>600</FlowRate><StepType>DISASSOC</StepType><StepName>Dissociation</StepName><StepStatus>OK</StepStatus><ActualTime>180.005</ActualTime><CycleTime>0.2</CycleTime><AssayXData Points="900">oz8cRdJCHEUFRhxFOUkcRXBMHEWfTxxF1lIcRQVWHEVBWRxFbFwcRZ9fHEXSYhxFBWYcRTlp
HEVsbBxFo28cRdJyHEUJdhxFPXkcRWx8HEWffxxF1oIcRQWGHEU5iRxFbIwcRZ+PHEXSkhxF
CZYcRTmZHEVsnBxFn58cRdKiHEUFphxFOakcRWysHEWjrxxF0rIcRQW2HEU5uRxFbLwcRZ+/
HEXSwhxFBcYcRT3JHEVszBxFn88cRdbSHEUF1hxFOdkcRWzcHEWf3xxF0uIcRQXmHEU96RxF
bOwcRafvHEXS8hxFBfYcRT35HEVs/BxFn/8cRdYCHUUNBh1FOQkdRWwMHUWfDx1F0hIdRQUW
HUU5GR1FbBwdRYYhHUVwJB1F6yYdRWYpHUVsLB1Fny8dRdIyHUUFNh1FOTkdRXA8HUWfPx1F
0kIdRQVGHUU5SR1FcEwdRZ9PHUXWUh1FBVYdRTlZHUVsXB1Fn18dRdJiHUUFZh1FPWkdRWxs
HUWfbx1F0nIdRQl2HUU5eR1FiHwdRZ9/HUXSgh1FBYYdRT2JHUVwjB1Fn48dRdaSHUUFlh1F
OZkdRWycHUWjnx1F86IdRQWmHUU5qR1FcKwdRZ+vHUXSsh1FBbYdRUG5HUVsvB1Fn78dRdLC
HUUFxh1FOckdRWzMHUWjzx1F1tIdRQnWHUU52R1FbNwdRZ/fHUXW4h1FBeYdRTnpHUVw7B1F
o+8dRdLyHUUJ9h1FOfkdRXD8HUWf/x1F0gIeRQUGHkU5CR5FbAweRaMPHkXSEh5FCRYeRT0Z
HkVwHB5Fnx8eRdYiHkUJJh5FOSkeRWwsHkWfLx5F1jIeRQk2HkU9OR5FbDweRZ8/HkXWQh5F
CUYeRThJHkVwTB5Fn08eRdZSHkUFVh5FPVkeRXBcHkWjXx5F0mIeRUNmHkU9aR5FcGweRaNv
HkXWch5FCXYeRT15HkVsfB5Fn38eRfOCHkUFhh5FOIkeRXCMHkWjjx5F0pIeRQmWHkU9mR5F
tZweRaOfHkXWoh5FCaYeRT2pHkVwrB5Fo68eRdayHkUJth5FPbkeRXy8HkWjvx5F1sIeRQnG
HkU9yR5FcMweRaPPHkXW0h5FCdYeRT3ZHkVw3B5Fo98eRdbiHkUJ5h5FPekeRXDsHkWj7x5F
0vIeRQn2HkU9+R5FcPweRUMAH0XWAh9FCQYfRT0JH0VwDB9Fow8fRdYSH0UJFh9FSRkfRXAc
H0WjHx9F1iIfRQkmH0U9KR9FcCwfRaMvH0XWMh9FCTYfRT05H0VwPB9Foz8fRdZCH0UJRh9F
QUkfRXBMH0WzTx9F1lIfRQlWH0U9WR9FcFwfRaNfH0XWYh9FCWYfRT1pH0VwbB9Fo28fRdZy
H0UFdh9FPXkfRWx8H0Wjfx9F1oIfRQmGH0U4iR9FcIwfRaOPH0XWkh9FFpYfRT2ZH0VwnB9F
o58fRdaiH0UJph9FOKkfRXCsH0Wjrx9F1rIfRQm2H0U9uR9FcLwfRaO/H0XWwh9FCcYfRT3J
H0VwzB9Fn88fRdbSH0UJ1h9FPdkfRXDcH0Wn3x9F1uIfRQnmH0U96R9FcOwfRaPvH0XW8h9F
CfYfRT35H0Vw/B9Fo/8fRdoCIEUJBiBFPQkgRXAMIEWjDyBF1hIgRQkWIEU9GSBFcBwgRaMf
IEXWIiBFCSYgRT0pIEVwLCBFqy8gRdYyIEUJNiBFPTkgRXA8IEWfPyBF1kIgRQlGIEU9SSBF
bEwgRaNPIEXSUiBFCVYgRW5ZIEVwXCBFo18gRdZiIEUJZiBFPWkgRXBsIEWjbyBF1nIgRQV2
IEU4eSBFcHwgRaN/IEXWgiBFCYYgRTiJIEVwjCBFo48gRdaSIEUqliBFPZkgRXCcIEWnnyBF
1qIgRQmmIEU9qSBFuqwgRaOvIEXSsiBFCbYgRT25IEVwvCBFo78gRdbCIEUJxiBFOMkgRXDM
IEWjzyBF2tIgRQXWIEU92SBFbNwgRaPfIEXW4iBFCeYgRT3pIEVs7CBFo+8gRdLyIEUy9iBF
OPkgRWz8IEWj/yBF1gIhRS4GIUU9CSFFfAwhRaMPIUXSEiFFLhYhRT0ZIUWEHCFFox8hRdYi
IUUJJiFFPSkhRWwsIUWjLyFF1jIhRQk2IUU9OSFFcDwhRaM/IUXiQiFFFkYhRT1JIUVwTCFF
o08hRdZSIUUJViFFPVkhRZFcIUWfXyFF1mIhRQlmIUU9aSFFdGwhRaNvIUXWciFFCXYhRT15
IUXGfCFFo38hRdaCIUVohiFFcokhRXCMIUWjjyFF1pIhRQmWIUU4mSFFcJwhRbyfIUXSoiFF
CaYhRT2pIUVwrCFFs68hRdayIUUFtiFFQbkhRWy8IUXQwSFF4sQhRWHHIUXYySFFkcwhRaPP
IUUs0yFFCdYhRT3ZIUVs3CFFo98hRdLiIUUF5iFFOOkhRXDsIUWf7yFF1vIhRQn2IUU4+SFF
ofwhRaP/IUXSAiJFBQYiRT0JIkVsDCJFow8iRdYSIkUFFiJFOBkiRWwcIkWjHyJF0iIiRQkm
IkU9KSJFcCwiRaMvIkXWMiJFCTYiRT05IkVsPCJFnz8iRdZCIkUFRiJFOEkiRWxMIkWjTyJF
1lIiRQVWIkU9WSJFbFwiRaNfIkXWYiJFBWYiRT1pIkXCbCJFo28iRdZyIkUFdiJFPXkiRWx8
IkWffyJF1oIiRQWGIkU9iSJFbIwiRZ+PIkXSkiJFBZYiRT2ZIkVwnCJFn58iRdaiIkUJpiJF
PakiRXCsIkWfryJF0rIiRQW2IkU4uSJFcLwiRaO/IkXSwiJFCcYiRT3JIkWEzCJFo88iRdbS
IkUF1iJFONkiRXDcIkWj3yJF1uIiRQnmIkU96SJFbOwiRZ/vIkXW8iJFBfYiRT35IkVs/CJF
n/8iRdYCI0UJBiNFPQkjRWwMI0WjDyNF4hIjRQUWI0U9GSNFmRwjRaMfI0XWIiNFCSYjRT0p
I0W+LCNFoy8jRdYyI0UJNiNFPTkjRWw8I0WjPyNF0kIjRQVGI0U9SSNFbEwjRaNPI0XSUiNF
CVYjRT1ZI0VwXCNFn18jRdZiI0UWZiNFOGkjRXBsI0XEbyNF0nIjRQV2I0U9eSNFcHwjRaN/
I0XSgiNFCYYjRT2JI0VwjCNFo48jRdKSI0UFliNFPZkjRWycI0WfnyNF1qIjRQmmI0U9qSNF
cKwjRZ+vI0XWsiNFBbYjRT25I0VwvCNFo78jRdbCI0UFxiNFPckjRWzMI0WfzyNF1tIjRQXW
I0U92SNFbNwjRZ/fI0XS4iNFBeYjRTjpI0Vw7CNFn+8jRdbyI0UF9iNFPfkjRXD8I0Wf/yNF
2gIkRQUGJEU9CSRFdAwkRZ8PJEXSEiRFCRYkRT0ZJEVwHCRFox8kRdYiJEUJJiRFPSkkRWws
JEWfLyRF1jIkRQU2JEU4OSRFcDwkRZ8/JEXWQiRFCUYkRThJJEVwTCRFo08kRdJSJEUFViRF
PVkkRXxcJEWfXyRF0mIkRQVmJEU9aSRFbGwkRaNvJEXSciRFCXYkRT15JEVsfCRFn38kRdKC
JEUFhiRFQYkkRXCMJEWjjyRF0pIkRQWWJEU9mSRFcJwkRaOfJEXeoiRFBaYkRT2pJEVsrCRF
n68kRdayJEUFtiRFPbkkRWy8JEWjvyRF1sIkRQXGJEU4ySRFbMwkRZ/PJEXS0iRFCdYkRTjZ
JEVw3CRFo98kRdLiJEUF5iRFfukkRWzsJEWj7yRF1vIkRRL2JEU9+SRFcPwkRaP/JEXSAiVF
BQYlRT0JJUWRDCVFnw8lRdISJUUFFiVFOBklRWwcJUWfHyVF0iIlRQkmJUU9KSVFcCwlRaMv
JUXWMiVFBTYlRTg5JUVsPCVFoz8lRdJCJUUJRiVFPUklRWxMJUWjTyVF0lIlRQVWJUU9WSVF
bFwlRZ9fJUXSYiVFBWYlRThpJUVwbCVFn28lRdZyJUUFdiVFPXklRWx8JUWffyVFC4MlRQmG
JUU9iSVFcIwlRZ+PJUXWkiVFDpYlRT2ZJUVwnCVFn58lRdKiJUUFpiVFPaklRYCsJUWfryVF
1rIlRQm2JUU4uSVFbLwlRZ+/JUXSwiVFBcYlRTjJJUVwzCVFo88lRdbSJUUF1iVFONklRWzc
JUWf3yVF0uIlRQnmJUU96SVFbOwlRaPvJUXS8iVFCfYlRTj5JUVs/CVFn/8lRdoCJkUFBiZF
OAkmRYgMJkWfDyZF1hImRQkWJkU4GSZFbBwmRaMfJkXSIiZFBSYmRT0pJkVsLCZFny8mRdIy
JkUJNiZFODkmRWw8JkWfPyZF0kImRQVGJkU9SSZFbEwmRZ9PJkXWUiZFBVYmRT1ZJkVsXCZF
oWAmRSBjJkUFZiZFPWkmRWxsJkWfbyZF1nImRQV2JkU9eSZFbHwmRaN/JkXWgiZFCYYmRTiJ
JkVsjCZFn48mRdKSJkUFliZFOJkmRWycJkWfnyZF0qImRQWmJkU9qSZFcKwmRZ+vJkXWsiZF
BbYmRTi5JkVsvCZFn78mRdLCJkUFxiZFcskmRWzMJkWfzyZF1tImRQnWJkU42SZFbNwmRZ/f
JkXS4iZFBeYmRTjpJkVw7CZFn+8mRdLyJkUF9iZFOPkmRWz8JkWj/yZF1gInRQUGJ0U4CSdF
lQwnRaMPJ0XSEidFBRYnRTgZJ0VsHCdFnx8nRdIiJ0UFJidFOCknRWwsJ0WfLydF0jInRQU2
J0U4OSdFbDwnRZ8/J0XSQidFCUYnRThJJ0VsTCdFo08nRd5SJ0UFVidFOFknRWxcJ0WfXydF
MGMnRQVmJ0U9aSdFbGwnRZ9vJ0XScidFBXYnRTh5J0WEfCdF</AssayXData><AssayYData Points="900">Y6dkP767ZT8SH2c/bXJpP1vnbD9z+G0/KvJvP80AcT9yb3Q/8ktzP6bRcz+Q6nU/i6x1P2ks
dj9sV3U/Wx92P/Wzdj8WjXc/xkt4Pz0OeD+IL3g/OIF4P94IeD8n1Xg/Ju95Pyf3dj+jg3k/
h1N5P3kWeT+w4Hc/ROR4PwfseD+cRHk/0lp5P1+leD/1I3g/awZ5P4wDej90XXc/Owh6P5Df
eT/T9Hk/qCB6P/r3eD9CSXk/1iB4P7eveT/EyXk//2Z5P0aGeT8k7nk/b495PwY5eT9Ncno/
mAJ6PxgZej+RaXk/Uxx4P8uOeT+eVng/Bwl5P4aXej/xPnk/OmZ4P2VheT/njnk/sBV6P4RN
eT+OgXk/6Vh5P63JeT8fIXo/xHF5P+r8eT/0fHk/XJF5P60Jej+nZXk/7/N5P1k4eT8Kb3o/
IYV6P4YdeT8fkHk/Cfl5P5ANej9GhXk/V1R5P4o3eT8gD3k/0wl5P1CFeT+mlHk/OC56P/X4
eT+SGHo/rUF5PzJgej+oWnk/O4p5Px9xej+imHs/2vd5P/4zeT/JOXk/EC95P7F+eT9p43k/
XmZ5P3uReT/khno/Y7x6P9CWeD/8a3k/vmh6P8eSeT8lVHk/cB96P6Tsej9cvHg/JJF5P0Ue
ej/EpHo/F7J5Pxf6eD8dAHo/tJZ6P5m8eT/PVno/Rrh5P7oFej83NXo/S5N6P8A6eT+SaXo/
H8l5P0/ceT+nQHk/ZyN5P4C/ej8Us3o/Rr95P/bLeT8jQnk/H9N4P2lfeT/qcHo/A9l5P/b1
eT/nxnk/yKN5P4fPeT+98ng/Wkp6P4i0eT/p83o/hE96PzYGez8MT3o/Omx5P2hDej9xbno/
fxV6P90Yej9gzHk/cuh5PzYsej8Wrno/rBl5PzcieT/6T3s/BFd6P9xyej+IZ3k/yF15PzhK
eT96ynk/2Ax7P87teT+HPno/gW96PwMpeT+GW3o/TXp5P78Uej+bjnk/wf15P15fej/BRHo/
Br56P1Dxej9I+Hk/r6Z6PyB8ej9iWXo/Mq16PyB7ej+FrXo/pWB6P0qLeT9U0Hk/c8d6PzVh
ej/Jbnk/aQN5P4aeeT8e4Hk/vrx5P00Lej9w2no//VV6P+kEej9jr3k/lNh5PzuKez96WXs/
oAJ7P+M3ej+/eHo/7Fl6P8KEeT8YLno/1c16P6Puej/c0no/Rgd7P/B6ez/He3o/6Uh6P4DB
ej8xoXo//7t6P/xkej+gmHk/x356Pz9Gej/Gf3o/q416PwVfej+aHns/yMV6Py1Rej+cEXk/
bXd7P+jWeT//iXo/8u97P8nHej9vqXo/8Wd7Pwqzej/TG3o/HlN6Pxx2ej8nP3o/Rlx6Pzrk
ej/qR3s/mA57PwQ8ez/cpHo/Ltl5Pwzeej+bM3o/djl7Pxhrej/7XXo/nd17P0ECej8Vfns/
/CJ6Pzooez83nnk/Yph6P+c1ej97jXo/f5x7PzxWfD/+nno/J/15P97Gej/4Fns/O3B6P4s+
ez/DKHs/Xel6PzK+ej+OYXs/uKV6P2LKez/MNXs/VgF6P7yrej/IuXk/FnB8P+wCez9aFnw/
gYl6P2dBez9nCnw/BJx7P3Uzez+Xy3o/yXZ6PyIIfD8WHXs/U1h7PxMMez9KD3s/iGh6P4w6
ez9fIHs/Jjd7Py+6ej9tgnk/kIV7P42Zez9FDns//yl7PxRkez9c/Ho/ykJ7P+Xxez9e93s/
oxB7PxcAez/xZXs/b8F7P0ZAfD8P3Xo/5w19P42Eez8uV3s/Ovh7PzkFez+Jpns/JfB6P5hX
ez9Bi3w/swt7P5dzez/6lXw/JDh7P+Fkez+0DXw/BcR7P9cnej+nX3s/1Wp6P5Wmej+6fHw/
VMB7P+zQej9uHHw/8Th7P1YNfD94nHo/Dg18P07rez+5Dns/dzl9P+cffD/dNXw/4SZ7P7/j
ej8kA3w/vdZ8P3lGez8dd3s/2357P4C1fD8BMXw/WDZ8P33Nez/E3ns/+rF8PyUcfD89J3w/
hjN8P2n6ez8TOns/nrB7P2CSfD/6A30/t5V7Px7RfD8VCnw/0vh7PwY2fD9j2Xs/NQ97P6BT
fD/1Jn0/V1V8P3pmfD+JIn0/ZVx7P0T4ez/oLnw/F6J7P1c5ez9u2no/W+l8Py89ez/81Hw/
bXd8P7cPfD8RW3w/rol8PwyifD91lXw/68V8P1e7ez9C03s/ZYN7P+NvfD9tA30/kxd8P+Ym
fT8iknw/vsR7Pwmwej8jWHw/uBJ8P8YZfD9tY3w/irN8PxRafD93ons/wBt8P6RWfD9doHw/
a3F8P2/lfD+QE3w/cr18P+n+ez/rfH0/zRh8P8/dfD9hMn0/m518PzjAfD+LJXs/rRN8PxpX
fD+l9Xw/J097Py0efT8ZHHs/Z198P06yfD/LXXw/y9R7P2/uez8IZ30/RkJ8P9lSfD9ed3w/
5aB8PyorfT8KPn0/0Ml8P8MPfT/KInw/ioJ8P7KNez8SwXs/5v98P3RBfD+HeHw/TyB8P0pb
fD/sHHw/3FJ8P70TfT9ej3w/jlZ9PzXpfD8den0/smN9PxQTfT/xlHw/VZN8P0fTfD+7Znw/
xHF9P0XRez8R3X0/eM18P3/zfD+EG34/L2x8P5XNfT/FEX4/9hJ9P6pafT+XEH0/jMt7P5Tk
fD8Pg30/d059PyeJfD9yrH0/enB9P+bYfD+AIX0/yd99P2HSfT9T3nw/Acx9P5cPfT9XsH0/
T818P0v8fD888Hs/XXd9P4iXfD8I4ns/ggl+P0yUfT8lDX0/9Pp8PzbbfD9OQX4/QSp9P5h7
fT/dcH0/cO58Pw7yfD8yAH0/imF9PwScfT8pxn0/0vx9P98Ifj+u8Xw/wQh+P3QzfT9kNX0/
aVB9P1KDfT+QR34/Or99P+5BfT/acHw/GhN9P6mGfT8dhn0/FId9P9jIfD/bPX4/3fR8P6ZN
fj8eLH0/bqF9P38tfT9f630/oMB8PyOqfT+jkn0/AdN8P5QvfT+Qjn0/fKp8P6fIfD925X0/
/n59P8NufT9c0H0/hHV8P8HHfD/PgH0/SIF9P7sGfj+4eX0/yG59P761fT+frHw/E2F+PzQe
fj/A030/bcR+PwIFfT92/H0/37R9P5OJfT9V3X0/otF+P8Wifj//in4/Mbl9P+Pwfj9FFX4/
0Ep+Pz6yfj/BV34/h5B9P4EJfz/i/30/aHV+P2M6fz8zp34/HE1+P18wfj83Un0/Drp9Pwvc
fT9nnH0/BDB/P437fj9zW38/Po1+PzmCfj/i1n0/fml9P2CqfT+c5X0/Ljd/P1Z8fj+aB34/
Zf19Pz3Dfj8X9H0/Nzt9P2sDfz96AX4/6A1/P4jtfT//MH4/Jkt+P/A8fz9FOH0/fNx+P1cp
fj8Iw30/4g1/P3pVfj8l8H0/GG1+P8Zjfj/o534/vK99P5ZNfT/Fm34/LZl+PwVefz9QWn4/
Mzd/P5cCfj9tqn8/GqN+Pzi7fj9vHX8/YeJ+PyPufT8DPn8/ejx+PwcGfj+L234/8hh+P/Ze
fj+zan4/RPZ+PzpFfj+jnn8/ePB/P2ybfj/Vg38/fox+PzWUfj/BD34/lEp+P3s0fj8NdX0/
H4J/P1WOfj/uQX4/BSh/P7zafj8hIoA/40h+Pwl2fz+GUn4/5mF/P80efz8bSH8/BUJ+P4mk
fz9WZn4/wiZ/P0KNfj81/38/Aw2AP3wqfz90tH4/qKt/P1xJfj+BL38/yJR+P3Iefz84I34/
+eZ/P8D6fj+LnH4/WAWAP5chfz/9IH8/b7h+P8tFgD+xmH8/RhWAP/Apfz9xKn8/zD9/P2v0
fz+LFH4/hUl/P/Dyfz/6hn4/vml+P6Qcfz8vGIA/CWp+PzlPfz9QWX8/5it/P5M7fj8/hn4/
eOh/P5Brfz/ML38/PLB+Pzlffz96FX8/4LN+P3j9fz8eTX8/P0p/PyNEgD8D8H8/kVV/P9BU
gD/Qbn8/K7B+P/gjgD9U4n4/E7l/P7QOgD9Hkn8/WlJ/PxYrfz/exX8/Xs5/P2rKfz8N2H8/
sIV/P0M3fj97K38/tGt/P3cPgD/kpX8/3/Z/P11gfz8jqn8/ORyAP/Alfz9D138/6PV/P/Jf
gD9T8X8/K2R/PyE9gD9Hnn4/h0p/P4Ovfz8Rcn8/GYV/P0EAgD8xsH8/UimAP+rZfz/XL38/
5CN/P+K2fz8vBYA/1lCAP0l8gD8yp34/sl6AP9CEgD9Od4A/J2l/PxxPgD9/138/+Ch/P36U
fz/ah38/Km2AP0p9fz8vEoA/4UF+P/tZgD9S538/Y5x/P0MAgD/4KoA/swmAP3lTfz9o0oA/
0rd/P6g2gD/ZsX8/2WOAP1nBgD9pW4A/jip/P73nfz+1On8/CimAPxkhgD9OKIA/NzuAPxfD
fz/CboA/3PV/P9nVfz+VXYA/HGKAP8QngD9kJoA/RUeAP0w5gD85QYA/HmJ/P4uBfz9IroA/
E4SAP11WgD9LxYA/QRKAP+45gD8ukYA/F+WAP6lqgD8xXYA/9YWAP7KKgD+2fIA/H62APyN6
gD/qx38/u2CAP79Ifz/+oYA/0reAP2eZgD+lWoA/zIuAPw8agD/aYIA/QCSAP6YxgD9UyX8/
KiOAP8LFgD8AvIA/tASBP8h9gD8G638/4K2AP3vegD92OIA/UKOAPxJsgD9zeoA/Tj2AP0xP
gD/6e4A/e1GAP5pEgD9bt4A/amCAP0kogD9HnoA/OcaAP/BmgD8dOoA/M4aAP/OpgD/INoA/
/KeAPwb4gD/TBYA/cHeAP4bVgD/IsoA/UyCBPw2YgD/my4A/</AssayYData></Step><Step><CommonData><SampleLocation>11</SampleLocation><SampleID></SampleID><SampleGroup></SampleGroup><SampleInfo></SampleInfo><SampleRow>D</SampleRow><SamplePlate>1</SamplePlate><WellType>REGENERATION</WellType><Concentration>-1</Concentration><ConcentrationUnits>µg/ml</ConcentrationUnits><MolarConcentration>-1</MolarConcentration><MolarConcUnits>nM</MolarConcUnits><MolecularWeight>-1</MolecularWeight><Temperature>25</Temperature><StartTime>8450458</StartTime><AssayTime>5</AssayTime></CommonData><FlowRate>1000</FlowRate><StepType>KREGENERATION</StepType><StepName>Regeneration</StepName><StepStatus>OK</StepStatus><ActualTime>5.00005</ActualTime><CycleTime>0.2</CycleTime><AssayXData Points="25">t38nReaCJ0UZhidFTYknRYCMJ0WzjydF5pInRRmWJ0VNmSdFgJwnRbefJ0XmoidFGaYnRU2p
J0WArCdFt68nReqyJ0UZtidFTbknRYS8J0W3vydF6sInRRnGJ0VRySdFhMwnRQ==</AssayXData><AssayYData Points="25">kEThv3BMAMAW0QfAlc0MwImuEMAnwBPA8VEWwFMHGcDStBrAgZ0cwJk0HsAY4R/AjfIgwLp7
IsAcVCPAYm8kwN2pJcBNlybANxInwAoPKMD3BynAIMspwKloKsCMKSvA71ErwA==</AssayYData></Step><Step><CommonData><SampleLocation>12</SampleLocation><SampleID></SampleID><SampleGroup></SampleGroup><SampleInfo></SampleInfo><SampleRow>D</SampleRow><SamplePlate>1</SamplePlate><WellType>NEUTRALIZATION</WellType><Concentration>-1</Concentration><ConcentrationUnits>µg/ml</ConcentrationUnits><MolarConcentration>-1</MolarConcentration><MolarConcUnits>nM</MolarConcUnits><MolecularWeight>-1</MolecularWeight><Temperature>25</Temperature><StartTime>8466526</StartTime><AssayTime>5</AssayTime></CommonData><FlowRate>1000</FlowRate><StepType>KREGENERATION</StepType><StepName>Regeneration</StepName><StepStatus>OK</StepStatus><ActualTime>4.99907</ActualTime><CycleTime>0.2</CycleTime><AssayXData Points="25">t88nRebSJ0Ud1idFTdknRYDcJ0Wz3ydF5uInRR3mJ0VN6SdFgOwnRbPvJ0Xq8idFGfYnRVH5
J0WA/CdFt/8nReoCKEUhBihFTQkoRYAMKEW3DyhF8hIoRR0WKEVNGShFgBwoRQ==</AssayXData><AssayYData Points="25">gkkhP4JaIj/m5ig/4u8tPzysMj/5xDc/AOM5P02ZPT/jKj8/prBBP/TkQz9coEU/mE1HPx6O
Rz9JDEk/f5RKP8Q4TD+5tEw/gHFNP59yTz8JwU4/9gdRP1OlUD8s+lE/v1pSPw==</AssayYData></Step><Step><CommonData><SampleLocation>11</SampleLocation><SampleID></SampleID><SampleGroup></SampleGroup><SampleInfo></SampleInfo><SampleRow>D</SampleRow><SamplePlate>1</SamplePlate><WellType>REGENERATION</WellType><Concentration>-1</Concentration><ConcentrationUnits>µg/ml</ConcentrationUnits><MolarConcentration>-1</MolarConcentration><MolarConcUnits>nM</MolarConcUnits><MolecularWeight>-1</MolecularWeight><Temperature>25</Temperature><StartTime>8482747</StartTime><AssayTime>5</AssayTime></CommonData><FlowRate>1000</FlowRate><StepType>KREGENERATION</StepType><StepName>Regeneration</StepName><StepStatus>OK</StepStatus><ActualTime>4.99907</ActualTime><CycleTime>0.2</CycleTime><AssayXData Points="25">sx8oReIiKEUVJihFSSkoRXwsKEWvLyhF4jIoRRU2KEVJOShFgDwoRbM/KEXiQihFFUYoRU1J
KEV8TChFr08oReJSKEUVVihFSVkoRXxcKEWvXyhF4mIoRRVmKEVJaShFfGwoRQ==</AssayXData><AssayYData Points="25">jWANwAB6GcCZ6B3AjichwLCcI8Ap8iTAukgmwGuKJ8BOASnAQzEqwOGWKsA4mCvAvD4swNoX
LcAVgi3AqwIuwNXiLsCY9C7APS4vwH35L8A8eTDA+AQxwPsnMcCLgjHAUL4xwA==</AssayYData></Step><Step><CommonData><SampleLocation>12</SampleLocation><SampleID></SampleID><SampleGroup></SampleGroup><SampleInfo></SampleInfo><SampleRow>D</SampleRow><SamplePlate>1</SamplePlate><WellType>NEUTRALIZATION</WellType><Concentration>-1</Concentration><ConcentrationUnits>µg/ml</ConcentrationUnits><MolarConcentration>-1</MolarConcentration><MolarConcUnits>nM</MolarConcUnits><MolecularWeight>-1</MolecularWeight><Temperature>25</Temperature><StartTime>8498847</StartTime><AssayTime>5</AssayTime></CommonData><FlowRate>1000</FlowRate><StepType>KREGENERATION</StepType><StepName>Regeneration</StepName><StepStatus>OK</StepStatus><ActualTime>4.99907</ActualTime><CycleTime>0.2</CycleTime><AssayXData Points="25">r28oRd5yKEURdihFbXkoRXh8KEWrfyhF3oIoRRGGKEVFiShFeIwoRauPKEXekihFEZYoReSZ
KEWEnChFr58oRd6iKEURpihFRakoRXysKEWrryhF3rIoRRG2KEVFuShFeLwoRQ==</AssayXData><AssayYData Points="25">RAsqP5fuJj/ONy0/19QzPxEDOD9L8Do/c8A+P61fQT+RdEU/Wp5HP65MSj9/N0s/kZFNP/ww
Tj9tXU8/k+NRP0eRUj//G1M/OPZTP5ZAVj/XNlY/As9XP985WD++DFk/J01ZPw==</AssayYData></Step><Step><CommonData><SampleLocation>11</SampleLocation><SampleID></SampleID><SampleGroup></SampleGroup><SampleInfo></SampleInfo><SampleRow>D</SampleRow><SamplePlate>1</SamplePlate><WellType>REGENERATION</WellType><Concentration>-1</Concentration><ConcentrationUnits>µg/ml</ConcentrationUnits><MolarConcentration>-1</MolarConcentration><MolarConcUnits>nM</MolarConcUnits><MolecularWeight>-1</MolecularWeight><Temperature>25</Temperature><StartTime>8515073</StartTime><AssayTime>5</AssayTime></CommonData><FlowRate>1000</FlowRate><StepType>KREGENERATION</StepType><StepName>Regeneration</StepName><StepStatus>OK</StepStatus><ActualTime>5.00005</ActualTime><CycleTime>0.2</CycleTime><AssayXData Points="25">q78oRdrCKEUNxihFQckoRXTMKEWrzyhF3tIoRRHWKEVB2ShFdNwoRaffKEXe4ihFDeYoRUHp
KEWU7ChFq+8oRdryKEUN9ihFQfkoRXT8KEWn/yhF2gIpRQ0GKUVFCSlFeAwpRQ==</AssayXData><AssayYData Points="25">wXINwPHGGsCNbh/AbHciwA8KJcCYcybA5uknwLPyKMBfMSrA0BArwCq5K8D0bCzA6AgtwIyK
LcDDHi7AYpwuwLkfL8Bgvy/Agu8vwKWXMMAYHDHAelUxwKsgMcBw/THA7gUywA==</AssayYData></Step><Step><CommonData><SampleLocation>12</SampleLocation><SampleID></SampleID><SampleGroup></SampleGroup><SampleInfo></SampleInfo><SampleRow>D</SampleRow><SamplePlate>1</SamplePlate><WellType>NEUTRALIZATION</WellType><Concentration>-1</Concentration><ConcentrationUnits>µg/ml</ConcentrationUnits><MolarConcentration>-1</MolarConcentration><MolarConcUnits>nM</MolarConcUnits><MolecularWeight>-1</MolecularWeight><Temperature>25</Temperature><StartTime>8531158</StartTime><AssayTime>5</AssayTime></CommonData><FlowRate>1000</FlowRate><StepType>KREGENERATION</StepType><StepName>Regeneration</StepName><StepStatus>OK</StepStatus><ActualTime>5.00005</ActualTime><CycleTime>0.2</CycleTime><AssayXData Points="25">qw8pRd4SKUUNFilFRRkpRXQcKUWnHylF3iIpRREmKUVBKSlFeCwpRacvKUXaMilFDTYpRUU5
KUV4PClFpz8pRdpCKUUNRilFRUkpRXRMKUWrTylF3lIpRUNWKUVBWSlFeFwpRQ==</AssayXData><AssayYData Points="25">mzAyP19yMj/JSzg/nSE/P/rtQj9uvUY/hJ9KP6HUTT+mEU8/WttSP6EnVT8HBlY/ZUJYPycT
Wj9pdVo/xDZcP6gGXj8wMl0/aaFeP1mLYD/wj2E/AzdiPxqWYz9EvmM/F9hkPw==</AssayYData></Step><Step><CommonData><SampleLocation>1</SampleLocation><SampleID></SampleID><SampleGroup></SampleGroup><SampleInfo></SampleInfo><SampleRow>D</SampleRow><SamplePlate>1</SamplePlate><WellType>BUFFER</WellType><Concentration>-1</Concentration><ConcentrationUnits>µg/ml</ConcentrationUnits><MolarConcentration>-1</MolarConcentration><MolarConcUnits>nM</MolarConcUnits><MolecularWeight>-1</MolecularWeight><Temperature>25</Temperature><StartTime>8545853</StartTime><AssayTime>30</AssayTime></CommonData><FlowRate>1000</FlowRate><StepType>BASELINE</StepType><StepName>Baseline</StepName><StepStatus>OK</StepStatus><ActualTime>29.9991</ActualTime><CycleTime>0.2</CycleTime><AssayXData Points="150">q18pRdpiKUUNZilFRWkpRXRsKUWnbylF3nIpRRF2KUVFeSlFdHwpRat/KUXagilFEYYpRUGJ
KUV0jClFp48pRdqSKUUNlilFQZkpRXicKUWnnylF2qIpRQ2mKUVFqSlFzqwpRaevKUXesilF
EbYpRUW5KUUgvSlFq78pRd7CKUURxilFQckpRXTMKUWnzylF2tIpRRHWKUVB2SlFdNwpRaff
KUXe4ilFEeYpRUHpKUV47ClFp+8pRdryKUUN9ilFQfkpRXT8KUWn/ylF3gIqRQ0GKkVBCSpF
eAwqRacPKkXaEipFERYqRUEZKkV0HCpFpx8qRd4iKkURJipFQSkqRXQsKkWrLypF2jIqRRE2
KkVBOSpFeDwqRac/KkXeQipFY0YqRUFJKkV0TCpFp08qRdpSKkUNVipFQVkqRXRcKkWnXypF
3mIqRRFmKkVBaSpFdGwqRadvKkXecipFEXYqRUV5KkV4fCpFq38qRdqCKkURhipFQYkqRXiM
KkWnjypF3pIqRRGWKkVFmSpFdJwqRaefKkXaoipFEaYqRUGpKkV4rCpFp68qRdqyKkURtipF
RbkqRXS8KkWnvypF2sIqRRHGKkVBySpFdMwqRafPKkXe0ipFDdYqRUHZKkV03CpFp98qRdri
KkUN5ipFQekqRXTsKkWn7ypF3vIqRQ32KkVF+SpFePwqRaf/KkXeAitFDQYrRUEJK0V0DCtF
pw8rRdoSK0URFitFQRkrRXgcK0WrHytF3iIrRREmK0VBKStFdCwrRacvK0XaMitFDTYrRUE5
K0V0PCtF</AssayXData><AssayYData Points="150">YGJoPzVraD9anmc/Wd1pPx3xaT9eaGg/inRqP0hmaj+ka2o/wDNqPyZBaz/pwmo/BYlrPwaT
aj/jCW0/X1xrPwAxbD8wMGw/VpJtP0yHbD8huG0/W0VtPzRebj8N9mw/NFxvP2w3bj9mQG4/
IOtuP0Fybz/OxW4/nbVwP5vPbz/LHXA/phhwPwwncT+0dnA/qjRxP6RwcT8H9XE/+nJxP1m6
cT/pbHI/9aVxP5tJcT+PjHE/BpZyPyMocj/ewHI/vA1yP4iYcj/obnQ/C2hzP3Uzcz94AHQ/
BXd1P+mhcz9c/HM/X89zP9Pkcz+zJnQ/wql0PzfLdD9/f3Q/vcF0P8HudD8xjnU/nyV1P4Yv
dT9ByHQ/QmF1P6VSdT/r5XY/6Xh1P4gfdj+IonY/qrd0P61Ddz8n8Hc/GRF3P/Pddj9HGHc/
c0h3P3q7dz/IvHY/fUR4PxUJdz9SMXc//sB3Px2ndz8qOXc/UUN5P6Xedj+th3g/AzB4PxyB
eD8rV3g/ldd3P0NKeT83y3g/SMN5P4CneD+h63g/ZDZ5P5xDej89RHk/Jj56PxIGez/2BXs/
Y5l6P7PFej9mUno/iL95P70Cez/FW3s/1x56P2ZHez9Tf3s/Tbh6P3zhej/kvHo/euZ7P7kh
ez8ak3s/ggh8P88yfD8AT3s/ZLx7P42afD/JGnw/1MF7P68/fD+yoXw/k7d7P7pofD8qzHw/
/F18P8ktfT+t5ns/RVV9P1pbfT8Ew30/u9Z9Px+SfT+Z2X0/D1R9P8qGfT8w3H0/mSN9P+Vx
fT+dJH0/</AssayYData></Step><Step><CommonData><SampleLocation>1</SampleLocation><SampleID></SampleID><SampleGroup></SampleGroup><SampleInfo></SampleInfo><SampleRow>D</SampleRow><SamplePlate>1</SamplePlate><WellType>BUFFER</WellType><Concentration>-1</Concentration><ConcentrationUnits>µg/ml</ConcentrationUnits><MolarConcentration>-1</MolarConcentration><MolarConcUnits>nM</MolarConcUnits><MolecularWeight>-1</MolecularWeight><Temperature>25</Temperature><StartTime>8576658</StartTime><AssayTime>80</AssayTime></CommonData><FlowRate>600</FlowRate><StepType>LOADING</StepType><StepName>Loading</StepName><StepStatus>OK</StepStatus><ActualTime>79.9991</ActualTime><CycleTime>0.2</CycleTime><AssayXData Points="400">pz8rRdZCK0UNRitFPUkrRXBMK0WnTytF2lIrRQ1WK0U9WStFcFwrRaNfK0XWYitFDWYrRT1p
K0VwbCtFo28rRdpyK0UJditFQXkrRXB8K0WnfytF2oIrRSKGK0U9iStFdIwrRaOPK0UUkytF
CZYrRUGZK0V0nCtFp58rRdqiK0UNpitFPakrRXSsK0WjrytF1rIrRQ22K0VFuStFcLwrRaO/
K0XWwitFDcYrRT3JK0VwzCtFo88rRdbSK0UN1itFQdkrRaXcK0Wn3ytF1uIrRQ3mK0VB6StF
cOwrRafvK0XW8itFCfYrRUH5K0V0/CtFp/8rRdYCLEUNBixFQQksRRgNLEUmECxF2hIsRQ0W
LEU9GSxFeBwsRaMfLEXWIixFDSYsRUEpLEVwLCxFpy8sRdYyLEUJNixFUTksRXA8LEWjPyxF
1kIsRQ1GLEVJSSxFcEwsRadPLEXWUixFCVYsRT1ZLEV0XCxFo18sRdpiLEUJZixFPWksRXRs
LEWvbyxF2nIsRQl2LEU9eSxFcHwsRbd/LEXWgixFCYYsRUGJLEV0jCxFo48sRdaSLEUJlixF
PZksRXScLEWjnyxF2qIsRQ2mLEU9qSxFdKwsRaevLEXWsixFbLYsRT25LEVwvCxFo78sRdrC
LEUNxixFPcksRXDMLEWjzyxF2tIsRQnWLEU92SxFdNwsRaPfLEXW4ixFDeYsRT3pLEVw7CxF
o+8sRdbyLEUN9ixFPfksRXD8LEWn/yxF2gItRQkGLUU9CS1FcAwtRacPLUXWEi1FCRYtRWEZ
LUVwHC1Fpx8tRdoiLUUJJi1FPSktRXAsLUWjLy1F2jItRQ02LUVBOS1FdDwtRaM/LUXWQi1F
CUYtRTxJLUV0TC1FBVAtRdZSLUUNVi1FQVktRXBcLUWnXy1F1mItRQlmLUVBaS1FdGwtRaNv
LUXWci1FDXYtRU15LUVwfC1Fo38tRdaCLUUJhi1FPIktRXCMLUWnjy1F1pItRQmWLUVBmS1F
dJwtRaefLUXaoi1FCaYtRTypLUVwrC1Fo68tRdayLUUJti1FQbktRXS8LUWjvy1F1sItRQ3G
LUU8yS1FcMwtRaPPLUXW0i1FDdYtRUnZLUV03C1Fo98tRdbiLUUJ5i1FPOktRXTsLUWn7y1F
2vItRQn2LUU8+S1FdPwtRaP/LUXWAi5FCQYuRTwJLkVwDC5Fow8uRdYSLkUNFi5FPBkuRXAc
LkWjHy5F2iIuRQkmLkU8KS5FcCwuRaMvLkXWMi5FCTYuRTw5LkVwPC5Foz8uRdpCLkUJRi5F
QUkuRXRMLkWnTy5F1lIuRQlWLkU8WS5FcFwuRaNfLkXWYi5FCWYuRUFpLkVwbC5Fo28uRdZy
LkUJdi5FQXkuRXB8LkWjfy5F1oIuRQmGLkU8iS5FdIwuRaOPLkXWki5FDZYuRTyZLkVwnC5F
p58uRdqiLkUJpi5FPKkuRYysLkWjry5F1rIuRQm2LkVBuS5FcLwuRaO/LkXawi5FCcYuRTzJ
LkVwzC5Fo88uRdbSLkUJ1i5FPNkuRXDcLkWv3y5F1uIuRQ3mLkU86S5FdOwuRafvLkXW8i5F
CfYuRUH5LkVw/C5Fo/8uRdYCL0UJBi9FPAkvRfMML0WjDy9F1hIvRQkWL0U8GS9FcBwvRaMf
L0XWIi9FGiYvRUEpL0VwLC9Foy8vRdYyL0UJNi9FPDkvRXA8L0WjPy9F1kIvRQlGL0U8SS9F
cEwvRaNPL0XWUi9FCVYvRTxZL0VwXC9FyF8vRdZiL0UJZi9FPGkvRXBsL0Wjby9F1nIvRQl2
L0U8eS9FeHwvRaN/L0XWgi9FCYYvRUGJL0V0jC9Fo48vRdaSL0U/li9FPJkvRXCcL0Wnny9F
4qIvRQ2mL0U8qS9FcKwvRaOvL0Xesi9FCbYvRTy5L0VwvC9Fo78vRdbCL0UNxi9FQckvRXDM
L0Wjzy9F2tIvRQnWL0U82S9FcNwvRaffL0XW4i9FDeYvRUXpL0V07C9FwO8vRdryL0UJ9i9F
PPkvRXD8L0Wj/y9F1gIwRQkGMEU8CTBFcAwwRaMPMEXWEjBFDRYwRUEZMEVwHDBFox8wRZMl
MEXOKDBFTSswRfktMEWtMDBFWTMwRQ02MEU8OTBFcDwwRQ==</AssayXData><AssayYData Points="400">hIh9P4HLfT/uXH4/YaB+Pxatfj/T634/Bm9/P9pwfj9wUH8/aL9+P6OBfz/kcn4/FiF/P7AO
fz8T8n8/zRZ/PxI2fz9Hd38/X51/P19Ffz8pdH8/tYt/P/IRfz+NfX8/ib9+P1Ftfz+yY4A/
xjKAP+tngD/+938/16Z/P8RLfz+x/38/TFKAPytNgD8X6H8/j0mAP9dQgD8R14A/RyeAP2gx
gD/264A/sZiAP9TAgD9q0YA/7q2AP/nFgD9uqIA/GO6AP6OCgD8st4A/ldCAP0e3gD/UnYE/
T1WAP3hxgT/KxoA/F1mBPz0JgT8nzoA/B1qBPwMGgT/dJYE/2gWBP6FLgT9V3IA/wTeBP35a
gT/qGIE/SICBPytCgT9oQ4E/IPiAP6vQgD/FVoE/NxaBPyMwgj/dAYE/EEuBP1vSgT8qJII/
SXeBP3Ukgj+V9YE/kBOCP/iVgT9YBoI/WCKCP27ugT+MSoE/IwmCP9a7gT+esoI/JPiBPwod
gj9uY4I/feSBP0mfgT+VnYI/V2KCP1VKgj+cP4I/04OCP90Wgj+f+oE/SEaCP0wSgj93YYI/
0UiCP6Msgj9EgYI/KU6CPzR6gj/6j4I/FpeCP4hpgj/4qYI/L3KCP3Bbgj9e0II/QmKCP+im
gj/7U4I/kVeCP3jPgj9D/YI/2jaCPy/+gj8uCIM/NsKCP6EWgz/KgoI/hTSDP6ykgj/MqII/
Hy+DP5n0gj+TtoM/A/eCP26igz/LAYM/VxaDP1E1gz+wvYI/pA6DPznUgz9dHIM/CrODPwlz
gz9GrYI/6eWCPz9ngz+ivIM/p6ODP7Olgz/PWoM/RZmDP39vgz91C4Q/DwKDP+xdgz8xhIM/
kTaDP/Wkgz8yy4M/lsWDP0EChD9jAIQ/YMuDPzYThD/Aq4M/RWODPwW+gz9AmYM/76iDP57U
gz8cS4Q/TviDPyPogz8xVYM/+XSEPzuTgz9/LIQ/BsCDP840hD8kBoQ/p86DP0dDhD8XbYQ/
2kGEP4jUhD9ktoM/5guEP7c+hD/PYYQ/HBSEP106hD+mdoQ/sE2EP0NWhD+X7YQ/pruEP5wn
hD9XH4Q/MHCEP0AAhD8fS4Q/ooiEP2KXhD/YMYQ/QrOEPzXhhD9KmYQ/qo6EP1pXhD+ICoU/
qdWEP2ZphD95o4Q//W6EP+1shT8ndoQ/gvmEP5qIhD9WIIU/WhmFPypqhD/mgIQ/lW2EPzEf
hT+q0oQ/3ueEP/ohhT92Q4U/E6iEP9PmhD9f4YQ/JiOFP0I6hT+heIU/+1GFP4zkhD8DGIU/
1ZiFPw5NhT+n3YQ/pumEPxZthT8KboU/J5uEP8NkhT8Bx4Q/DlqFP60yhT+xGIU/kVqFP4wx
hj/5H4U/ZWCFP2DOhD9cjIU/BaWFPymjhT/AjIU/EZ2FP2K4hT9uh4U/B2iFP5X3hT9wD4Y/
80qGP2vrhT/EjIU/TduFP1yIhT+krYU/zheGP7+3hT/xRYY/qhGGPx7ahT8L94U/4CuGP2dj
hT/w0YU/ToaFPy5Qhj9uz4U/iwOGP5wAhj8GhYU/h0GGP27ghT+Rv4U/xkyFP7hIhj+ET4Y/
eiSGP0r5hT9TEIY/O4GFP/DShT+mkoY//pqGPzyyhj+1oYY/wReGP6U2hj+bHIY/X32GP8mO
hj+nTIY/yU2GP/ichj8GNYY/p2WGP8Jghj+XWIY/eEiHP8qYhj9vgYY/jEyGP1bAhj+3ooY/
10uGP6jehj92uYU/1lmGP4Pnhj+LBoc/V3CGP/gUhz99Ooc/kvKGPyt8hj8p4YY/tCqGP99z
hj/aZ4Y/AbSGPz+shj8PAYc/6MWGP6Lzhj+dmIY/oCKHP6sMhz/8J4c/gFOHP4IGhz91SIc/
YpWGP+QChz+b74Y/hl2HP8bfhj9LCYc/XOiGP/ylhz/AGIc/+L2HP2fMhj/iaYc/zPiGP1NU
hz8uEYc/b0mHP4o2hz/GJIc/enyHP+2Rhz8AV4c/cECHP6ZChz8eT4c/P9mGPyqJhz/oIIc/
+XmHP5dhhz+bFIc/TM6HP1Ethz+FvYc/llOHP+hhhz+l7oc/JaOHP9nrhz9Q+oc/CniHP/qR
hz/tAIg/F7CHP4qPhz+WhIc/4K+HPyfthz+c64c/gcOHPw==</AssayYData></Step><Step><CommonData><SampleLocation>1</SampleLocation><SampleID></SampleID><SampleGroup></SampleGroup><SampleInfo></SampleInfo><SampleRow>D</SampleRow><SamplePlate>1</SamplePlate><WellType>BUFFER</WellType><Concentration>-1</Concentration><ConcentrationUnits>µg/ml</ConcentrationUnits><MolarConcentration>-1</MolarConcentration><MolarConcUnits>nM</MolarConcUnits><MolecularWeight>-1</MolecularWeight><Temperature>25</Temperature><StartTime>8657782</StartTime><AssayTime>30</AssayTime></CommonData><FlowRate>1000</FlowRate><StepType>BASELINE</StepType><StepName>Baseline</StepName><StepStatus>OK</StepStatus><ActualTime>29.9991</ActualTime><CycleTime>0.2</CycleTime><AssayXData Points="150">oz8wRdJCMEUFRjBFOUkwRXBMMEWfTzBF0lIwRQVWMEU9WTBFcFwwRZ9fMEXSYjBFCWYwRTlp
MEVsbDBFn28wRdJyMEUNdjBFOXkwRal8MEWffzBF0oIwRQWGMEU5iTBFbIwwRaOPMEXSkjBF
BZYwRTmZMEVsnDBFn58wRdKiMEUJpjBFOakwRXCsMEWfrzBF1rIwRQW2MEU5uTBFcLwwRci/
MEXSwjBFBcYwRTnJMEVwzDBFn88wRdLSMEUF1jBFOdkwRWzcMEW83zBF0uIwRQXmMEU56TBF
bOwwRaPvMEXS8jBFBfYwRTn5MEVs/DBFo/8wRdICMUUJBjFFOQkxRWwMMUWfDzFF1hIxRQUW
MUU5GTFFbBwxRZ8fMUXSIjFFBSYxRTkpMUVsLDFFny8xRdIyMUUFNjFFOTkxRXA8MUWfPzFF
0kIxRQVGMUU9STFFbEwxRaNPMUXSUjFFCVYxRTlZMUVsXDFFn18xRdJiMUUFZjFFQWkxRXBs
MUWjbzFF0nIxRQl2MUU5eTFFbHwxRZ9/MUXSgjFFBYYxRTmJMUVwjDFFo48xRdKSMUUFljFF
OZkxRWycMUWfnzFF0qIxRQmmMUU5qTFFbKwxRZ+vMUXSsjFFBbYxRTm5MUXrvDFFn78xRdLC
MUUFxjFFOckxRWzMMUWjzzFF4tIxRQXWMUU52TFFbNwxRZ/fMUXS4jFFBeYxRT3pMUVs7DFF
n+8xRdLyMUUF9jFFPfkxRWz8MUWf/zFF0gIyRQkGMkU5CTJFcAwyRZ8PMkXSEjJFBRYyRTkZ
MkVsHDJF</AssayXData><AssayYData Points="150">lFmIPzyIhz9Fz4c/I6eHP0HShz9tMIg/9BWIP/XLhz+xEYg/oeeHP3JDiD+lz4c/btiHP28K
iD8K3oc/0nmIP9O1hz/zvIc/NZyHPytMiD8HZog/0TaIP/lCiD9dbYg/enGIP+waiD//PYg/
gwSIP2RciD8G7Ic/o2SIP3+liD+yw4c/X5yIPyJMiD9whIg/a1iIP1dDiD+2MYg/RuuIP1/J
iD+UeYg/aAqIP9UaiT+dYYg/qpuIP3NRiD8vWog/FA+JP36miD9UmYg/Ns2IP0+siD+BpYg/
46iIP+SsiD9+JYg/Z7CIP06CiD+QQYg/EECJPwCaiD+ayog/msaIP74JiT8Q9og/XhaJP803
iD9Egog/w1eJP9hfiT9w9Ig/V7eIP8WKiT9c44g/HFyJP2+BiT/weYk/DNaIP1vXiD/mcYk/
tUqJP5PCiT/KEok/jN2IPyRxiT98NIk/XiaJP21UiT/y1Ig/wVyJP5XqiD+7LYk/6A2JP5mS
iT+/MIk//DuJP6h3iT+HOIk/BOaJP7KeiT+gVYk/iIqIP8gwiT+iUYk/UdGIP8CSiT8zqYk/
VleJP8FqiT8bk4k/KfuIPx3GiT+DfIk/75GJP+RYiT9KDok/j6+JPyLoiT9Q14k/ZjKJPyAa
iT9K1Ik/I2iJP2vQiT+26ok/+CCJP2fjiT+1oYk/Rl6JP21ZiT9Fxok/zJCJP7S2iT8tIoo/
iyeKPxXRiT9w54k/1I2JPz80ij/6O4o/P9CJP2pFij+tw4k/wMmJP3BKij+u74k/HwCKP4Tx
iT+f+4k/</AssayYData></Step><Step><CommonData><SampleLocation>10</SampleLocation><SampleID>BG505 T332N SOSIP</SampleID><SampleGroup></SampleGroup><SampleInfo></SampleInfo><SampleRow>D</SampleRow><SamplePlate>1</SamplePlate><WellType>KSAMPLE</WellType><Concentration>-1</Concentration><ConcentrationUnits>µg/ml</ConcentrationUnits><MolarConcentration>62.5</MolarConcentration><MolarConcUnits>nM</MolarConcUnits><MolecularWeight>-1</MolecularWeight><Temperature>25</Temperature><StartTime>8696793</StartTime><AssayTime>180</AssayTime></CommonData><FlowRate>600</FlowRate><StepType>ASSOC</StepType><StepName>Association</StepName><StepStatus>OK</StepStatus><ActualTime>180</ActualTime><CycleTime>0.2</CycleTime><AssayXData Points="900">nx8yRdIiMkUFJjJFOSkyRWwsMkWbLzJFzjIyRQU2MkU5OTJFbDwyRZs/MkXSQjJFBUYyRTlJ
MkVsTDJFn08yRdJSMkUFVjJFOVkyRWxcMkWfXzJFzmIyRQVmMkU5aTJF82wyRZ9vMkXOcjJF
AXYyRTl5MkVsfDJFm38yRdKCMkUFhjJFOYkyRWiMMkWfjzJF0pIyRQWWMkU5mTJFaJwyRZ+f
MkXSojJFBaYyRTWpMkVsrDJFn68yRdKyMkUFtjJFObkyRWy8MkWfvzJFzsIyRQHGMkU5yTJF
bMwyRZvPMkXO0jJFBdYyRTnZMkXK3DJFm98yRdLiMkUF5jJFTekyRWjsMkWf7zJF0vIyRQH2
MkU1+TJFbPwyRaf/MkXSAjNFAQYzRTkJM0VsDDNFnw8zRdISM0UFFjNFNRkzRWgcM0WfHzNF
ziIzRQUmM0U1KTNFbCwzRZsvM0XOMjNFATYzRTU5M0VsPDNFnz8zRdJCM0UFRjNFOUkzRWhM
M0WfTzNF0lIzRQVWM0U1WTNFaFwzRZ9fM0XOYjNFBWYzRTlpM0VobDNFn28zRdJyM0UBdjNF
NXkzRWx8M0WbfzNFzoIzRQGGM0U5iTNFaIwzRZ+PM0XSkjNFBZYzRTmZM0VonDNFn58zRc6i
M0UFpjNFOakzRWysM0WfrzNF0rIzRQW2M0U5uTNFbLwzRZu/M0XSwjNFAcYzRTXJM0VozDNF
m88zRc7SM0UB1jNFNdkzRWzcM0Wf3zNFzuIzRQXmM0U56TNFbOwzRZ/vM0XS8jNFBfYzRTn5
M0Vs/DNFn/8zRdICNEUFBjRFNQk0RWwMNEWbDzRFzhI0RQEWNEU1GTRFaBw0RZsfNEXOIjRF
ASY0RTkpNEVsLDRFny80RdIyNEUFNjRFOTk0RWw8NEWfPzRF0kI0RQVGNEU0STRFaEw0RZ9P
NEXSUjRFAVY0RTRZNEVsXDRFn180RTljNEUFZjRFNGk0RWhsNEWbbzRF0nI0RQV2NEU5eTRF
aHw0RZ9/NEXOgjRFBYY0RTSJNEVojDRFn480RdKSNEUBljRFm5k0RWicNEWfnzRF0qI0RQGm
NEU0qTRFaKw0RZuvNEXOsjRFAbY0RTS5NEVovDRFm780Rc7CNEVsxjRFOck0RanMNEWfzzRF
ztI0RQXWNEU52TRFbNw0RZ/fNEXO4jRFAeY0RTTpNEVo7DRFm+80Rc7yNEUF9jRFNPk0RWj8
NEWf/zRF0gI1RQUGNUU5CTVFaAw1RZsPNUXOEjVFBRY1RTQZNUVoHDVFmx81Rc4iNUUFJjVF
NCk1RWwsNUWbLzVFUTM1RQE2NUU0OTVFbDw1RZs/NUXOQjVFAUY1RTRJNUVoTDVFm081RdJS
NUUFVjVFNFk1RWxcNUXIXzVFzmI1RQVmNUU0aTVFbGw1RZtvNUXOcjVFAXY1RTR5NUVsfDVF
m381Rc6CNUUFhjVFNIk1RWiMNUWbjzVF0pI1RQWWNUU0mTVFaJw1RZufNUXOojVFAaY1RTSp
NUVorDVFn681Rc6yNUUBtjVFObk1RZm8NUWbvzVFzsI1RQXGNUU0yTVFhMw1RZ/PNUXO0jVF
BdY1Re3ZNUVw3DVFm981Rc7iNUUB5jVFNOk1RWjsNUWb7zVFzvI1RQX2NUU5+TVFaPw1RZv/
NUXSAjZFAQY2RTQJNkVoDDZFmw82RdISNkUBFjZFORk2RWwcNkWbHzZF0iI2RQEmNkU5KTZF
aCw2RZsvNkXOMjZFATY2RTk5NkVsPDZFnz82Rc5CNkUFRjZFOUk2RWhMNkWfTzZF0lI2RQVW
NkU5WTZFaFw2RZtfNkXOYjZFAWY2RTlpNkVsbDZFm282RdJyNkUFdjZFNHk2RWh8NkWbfzZF
0oI2RQGGNkU0iTZFaIw2RbyPNkXOkjZFBZY2RTmZNkVonDZFm582Rc6iNkUBpjZFNKk2RWys
NkWbrzZFzrI2RQG2NkU0uTZFaLw2RZu/NkXSwjZFAcY2RTTJNkVozDZFm882Rc7SNkUB1jZF
Odk2RWjcNkWb3zZFzuI2RQXmNkU06TZFaOw2RZ/vNkXO8jZFAfY2RTT5NkVo/DZFm/82Rc4C
N0UeBjdFOQk3RWwMN0WbDzdFzhI3RQEWN0U0GTdFaBw3RZsfN0XOIjdFASY3RTQpN0V8LDdF
my83Rc4yN0UBNjdFNDk3RWg8N0WbPzdFzkI3RQFGN0VdSTdFaEw3RZtPN0XOUjdFAVY3RTRZ
N0VsXDdFm183Rc5iN0UBZjdFNGk3RWhsN0WbbzdF0nI3RQF2N0U0eTdFaHw3RZ9/N0XOgjdF
AYY3RTSJN0VsjDdFm483Rc6SN0UBljdFNJk3RWycN0WbnzdFzqI3RQGmN0U5qTdFaKw3RZuv
N0XOsjdFAbY3RTS5N0VovDdFm783Rc7CN0UBxjdFOck3RWzMN0WbzzdF0tI3RQHWN0U52TdF
aNw3RZvfN0XO4jdFAeY3RTTpN0Vo7DdFm+83RdLyN0UF9jdFNPk3RWj8N0Wb/zdF1gI4RQEG
OEU0CThFaAw4RZ8POEXOEjhFARY4RTQZOEVoHDhFnx84Rc4iOEUFJjhFNCk4RWgsOEWbLzhF
0jI4RQE2OEU0OThFaDw4RZs/OEXOQjhFAUY4RTRJOEVoTDhFm084Rc5SOEUBVjhFNFk4RWhc
OEWbXzhFzmI4RQFmOEU5aThFaGw4RZ9vOEXOcjhFAXY4RTR5OEVofDhFm384Rc6COEUBhjhF
NIk4RWiMOEWfjzhF0pI4RQGWOEU0mThFiJw4RZ+fOEXOojhFAaY4RTSpOEVorDhFm684Rc6y
OEUBtjhFNLk4RXC8OEWbvzhFzsI4RQHGOEU5yThFaMw4RZvPOEXO0jhFBdY4RTTZOEVo3DhF
m984Rc7iOEUB5jhFNOk4RWjsOEWb7zhFzvI4RQH2OEU0+ThFbPw4RZ//OEXSAjlFAQY5RTQJ
OUVoDDlFmw85RdISOUUBFjlFNBk5RWwcOUWbHzlFziI5RQEmOUU5KTlFbCw5RZ8vOUXOMjlF
ATY5RTk5OUVsPDlFmz85Rc5COUUKRjlFOUk5RWxMOUWbTzlF0lI5RQVWOUU5WTlFaFw5RZ9f
OUXSYjlFBWY5RTRpOUW2bDlFn285RdJyOUUFdjlFNHk5RWx8OUWffzlFzoI5RQWGOUU5iTlF
bIw5RZ+POUXSkjlFBZY5RTmZOUVsnDlFn585RdKiOUUFpjlFOak5RWysOUWfrzlF0rI5RQW2
OUU5uTlFbLw5RZ+/OUXSwjlFBcY5RTnJOUVszDlFn885RdLSOUUF1jlFOdk5RWzcOUWf3zlF
0uI5RQXmOUU56TlFbOw5RZ/vOUXS8jlFBfY5RTn5OUVo/DlFn/85RdICOkXKBjpFXQk6RWwM
OkWfDzpF0hI6RQUWOkU5GTpFbBw6RZ8fOkXSIjpFBSY6RTkpOkVsLDpFny86RdIyOkUFNjpF
OTk6RWg8OkWfPzpF0kI6RQVGOkU5STpFbEw6RZ9POkXSUjpFBVY6RTlZOkVsXDpFn186RdJi
OkUFZjpFOWk6RWxsOkWfbzpFznI6RQV2OkU5eTpFbHw6RZ9/OkXSgjpFBYY6RTSJOkVsjDpF
DpA6RdKSOkUFljpFOZk6RWycOkWfnzpF0qI6RQWmOkU5qTpFbKw6RZ+vOkXSsjpFBbY6RTm5
OkVsvDpFn786RdLCOkUFxjpFOck6RWzMOkWfzzpF0tI6RQXWOkU52TpFbNw6RZ/fOkXS4jpF
BeY6RTnpOkVs7DpFn+86RdLyOkUF9jpFOfk6RWj8OkWf/zpF0gI7RQUGO0U5CTtFbAw7RZsP
O0XSEjtFBRY7RTkZO0VsHDtFnx87Rc4iO0UFJjtFOSk7RWwsO0WbLztF0jI7RQU2O0U5OTtF
bDw7RZ8/O0XSQjtFBUY7RTlJO0VsTDtFn087RdJSO0UFVjtFNFk7RWxcO0WfXztF0mI7RQVm
O0U5aTtFbGw7RZ9vO0XOcjtFBXY7RTl5O0VsfDtFn387RdKCO0UFhjtFOYk7RWyMO0WfjztF
zpI7RQWWO0U5mTtFbJw7RZ+fO0XWojtFBaY7RTSpO0VsrDtFn687ReuyO0UBtjtFObk7RWy8
O0WfvztF0sI7RQrGO0U5yTtFbMw7RZ/PO0XS0jtFBdY7RTnZO0Vs3DtFm987RdLiO0UF5jtF
NOk7RWjsO0Wf7ztF0vI7RQX2O0U5+TtFbPw7RZ//O0XOAjxFBQY8RTkJPEWRDDxFmw88RdIS
PEUBFjxFORk8RWwcPEWfHzxF0iI8RQUmPEU5KTxFkSw8RZ8vPEXSMjxFBTY8RTk5PEVsPDxF
nz88RdJCPEUBRjxFOUk8Rf9MPEWfTzxF0lI8RQVWPEU0WTxFbFw8RZ9fPEXSYjxFBWY8RTlp
PEVsbDxFm288Rc5yPEUFdjxFOXk8RWx8PEWffzxFzoI8RQWGPEU5iTxFbIw8RZ+PPEXOkjxF
AZY8RTSZPEVonDxFn588Rc6iPEUFpjxFNKk8RWysPEWfrzxFzrI8RSa2PEU5uTxFbLw8RZ+/
PEXSwjxFAcY8RTnJPEVszDxFm888Rc7SPEUF1jxFOdk8RWzcPEWb3zxF0uI8RQHmPEU56TxF
bOw8RZ/vPEXS8jxFBfY8RTn5PEVs/DxFm/88RdICPUUFBj1FOQk9RWgMPUWfDz1F0hI9RQEW
PUU5GT1FbBw9ReUfPUXSIj1FBSY9RTkpPUVsLD1Fmy89Rc4yPUUFNj1FOTk9RWw8PUW4Pz1F
0kI9RQVGPUU0ST1FaEw9RZ9PPUXSUj1FAVY9RTlZPUVsXD1F</AssayXData><AssayYData Points="900">DUGKP+GCiT8chYg/K/WGP8rqhT+JMYY/de+EPwO6hD8Az4Q/X1CDP9Gagz+BfIM/bPOCPwuw
gj83f4I/jh2DP/Sagj/7roI/SkCCP0Zlgj+G7YE/ZraCP8eAgj87AoM/I1qCP2aagj/hioI/
nlKCPw6bgj+1cII/hESCP6NDgj+hOYI/1R2CP7u7gj9ZIoI/u7KCP3Ztgj/ifYI/43eCP8u4
gj9z1YI/m1aCP7NDgj+wGYI/ADWCPwuigj/7G4I/CPaCP7dBgj+/9oI/qYiCPzPjgj9IM4I/
4PaCP52Hgj/H8II/kVyCP1XKgj+jNYM/vNSCP4I9gz/a04I/Q+yCP1qmgj9JtYM/0wKDP6zy
gj+v5oI/MpuCP+Ydgz9+0oI/WBeDP85ggz/kIoM/z4SDP8ddgz+RIIM/616DP2TZgz8bL4M/
fQeDP9Pcgj9MR4M/f5iDP0SFgz8kYYM/D8mDP11Xgz8hn4M/12yDP8Osgz9Bi4M/homDPwL1
gz/gWIM/6GKDP9Kugz/uEoQ/DgeEP5ckhD86w4M/vxWEP/Ffgz9oxoM/Z3CDP5CAgz/V2IM/
PaqDP5NOgz8b6oM/aOuDP5Nngz9b6YM/oaeDP6N0gz+AzoM/c1GDP941hD80G4Q/XFGEP4Tu
gz+jy4M/u8WDPxRkgz8Tm4M/SiaEP/AohD83M4Q/xvCDP+M/hD+spIM/m0iEP0LAgz8/lYM/
rc6DP6Hbgz+3IIQ/nWeEP01ChD9/uoQ/hIyEPyrMgz8FhoQ/DHyEPy0jhD8da4Q/vIaEPymM
hD+xnIM/5NSDP6gghD8QEoQ/P8+EP7rugz+XNIQ/o3qEPzBFhD+/iYQ/fzuFP9MZhD/2RIQ/
LDCFPw9NhD/dU4Q/JlGEP238hD+KYYQ/7nGEP211hD+d3IQ/G3+EP8bThD+cfoQ/PLyEPy/w
hD+ybIU/5JOEP9o8hT9Z1oQ/4c2EP3hVhD9NwYQ/uI2EPx97hD/uyYQ/gZWEP3n5hD+ZyoQ/
WE+EPyh2hD8Rf4Q/TM2EP8TWhD+3TYU/4OOEP0oYhT9E/4Q/UcOEP+E2hT8FlIQ/pTuFP0qY
hD/wHYU/rUSFPx09hT8ShIU/MuKEP7ojhT8DKIU/+BOFP7gEhT+OnYQ/NBOFPzgVhT/+ioU/
vViFPx5ghT+V/oQ/si+FP2D3hD+sXIU/pECFPzhRhT9WD4U/MAOFP8KIhT+Z/4U/AbuFP8PG
hT+6fIU/clWFP1sqhT+gMIU/GyiFP7ZhhT/bd4U/9EmFP2ClhT94dYU/UE+FP5SAhT/32oQ/
0DCFPyPthD+vBoU/LGmFP6+BhT/7BIU/mtOFPzDMhT/cv4U/FNWFP2q4hT+eVoU/OKmFP+80
hj+8iYU/q/CEP/wNhj8FCYY/i2mFP/3ShT+Js4U/YimFP/Mjhj8o5YU/YRKGP9I1hT/2z4U/
DGGGP/XmhT/I0oU/J7yFP+K/hT8Pg4U/JJGFP33nhT+YjYU/U8yFPzpjhT92IoY/FPqFPxcd
hj8tVoY/0oCFP6vrhT+r7YU/TLKFP87KhT9EJYY/CQyGP3SchT9QDYY/RyGGP3XxhT+/boY/
OS2GP7Ajhj9lpYU/ojSGP0bHhT/nuoU/0PSGP4UUhj+a94U/XfGFP8M2hj+pXIU/ljOGPxDC
hj8+0IU/HM+FPzl/hj/2ioY/WzaGP98phj+/XYY/Rv+GP+VThj9DxIY/KAGGP5kfhj9kuIY/
h0GGPyiHhj99JIY/r1qGP64Ehj+CJIY/AhKGP+fyhj8fgYY/PK6GP664hT/lJIY/5XKGP0VT
hj9rLYY/+TmGPyJShj/DioY/7Z6GP6ZMhj8v7IU/kl2GP/xdhj+iqYY/FjKGP0PAhj8kRYY/
S6mGP2qjhj/Rq4Y/HaKGP/Ymhz91d4Y/N0WGPyzRhj8JBoc/zJGGP8DIhj9tmYY/PUmHP+AJ
hz84toY/N52GP5n6hj9QZIY/d/SGP++2hj9YaIY/JvGGPwnOhj/scoY/SUeGPysPhz9e1oY/
WuiGP+L/hj/XcYY/QsGGP8wGhz/K9IY/xHGGP14xhz92+IY/dfWGP5hfhj+TS4c/rTqHPwsZ
hz+J54Y/FAeHP5Sthj/sRIc/DCSHP46nhj9eMIc/M1uHP4Lwhj+tNYc/JhGHP6Uhhz9looY/
eGqHP/sHhz/WKoc/R2eHPz4jhz8f3IY/n0GHP/P+hj/ZWoc/n2SHP5Q2hz8BLoc/TpmHP0r7
hj+ljIc/urqHPyMXhz/fOYc/pneHP6tUhz/7lYc/hoKHP01Yhz/booc/XhqHP5RShz8pdoc/
HLeHP+EBhz/clIc/IUOHP1Eshz/ncIc/20+HP4Axhz8EYYc/GY2HP/Bfhz+TIYg/F8qHP3Mr
hz+1nYc/WJGHP4+Fhz8XUYc/GOWHPwuBhz9DXYc/jEaHPxOFhz8sl4c/LoqHP+mthz9614c/
FgyIP5h1hz9v+Yc/7ZSHP+vChz++loc/mayHP8+qhz/XPog/8tGHP1JYhz+o1Ic/zN+HP6DT
hz9TrYc/24mHPyL0hz81R4g/0gOIP46Shz9bM4g/kyCIPwfChz/g04c/bKmHP3Oxhz/pvYc/
JBCIP/wMiD/+6Ic/nM+HP+nLhz/0noc/v3KHP44oiD97Iog/SdmHP/tMhz97rIc/p82HPzDM
hz9lIIg/axeIP9lDiD/Z+Yc/ZTqIP+pUhz8U3oc/T6SHP2P2hz/gTog/ZvuHP1DZhz/ABYg/
3XeIP1axhz+zG4g/iJ2HPzF+iD/VMYg/a8KHPzQMiD9wK4g/BOGHPy09iD8jBYg/3amIPy0m
iD91G4g/dPKHP/dqiD8faog/dkWIPzRViD9WBYg/HWSIP64tiD8qcog/4H+IPxG6hz8b04g/
a92HP0E+iD/uX4g/V1eIP3PXhz/PrIg/cs+IP992iD86KYg/EW+IP4ariD/TDIg/BaiIPyPw
iD+qS4g/93aIP25viD+bfIg/5CuIP3OBiD8LBYk/Fm2IP+OIiD+0CIk/6zOIP6WSiD8VXIg/
kc+IP6i0iD/AG4g/NcmIPzVqiD8SvYg/1amIP9KMiD+Yu4g/EL+IP5p+iD/H14g/UTuIP2fO
iD/4kYg/sASIPzGqiD+V7og/5jyIP34giD+wuIg/4FiIP3lMiD/moYg/cfeIPw2DiT8c64g/
+kmJP6aeiD+gRIk/AfiIP0R+iD/Yk4g/1iWJPw1giT/UJYk/+9CIP+iLiD/T9Yg/342IP3oH
iT9y84g/ggqJPy30iD+fmog/zwKJP+4RiT8Lrog/RfGIP8qtiD9+YIk/VxqJP0WCiT9l9Ig/
V3WIP9gNiT+SpYg/WcmIP2dKiD+YCYk/nhuJP8z1iD9/CYk/eSaJP5VwiT9KB4k/HECJP6kT
iT8Zv4g/cbCIP8QCiT9MPok/fe6IP06biD9xcok/pj2JP/QciT9GNIk/e8KIPy44iT9DZ4k/
cVOJP/xFiT/hCok/Z4WJP9HriD/l64g/BUeJP18EiT8dS4k/PiWJP7DYiD/HpYg/yU6JP9/f
iD87a4k/IEuJP9d5iT/t+Yk/jyaJP+5diT/w74g/6M2JP993iT8RY4k/PZ+JP/HliD8Kj4k/
yliJP3iGiT+Ui4k/fyCJP3hkiT8TrIk/ATeKP7pkiT9gVok/ho2JP8ykiT+huIg/giKJPy5N
iT9GN4k/PNaJP31BiT9paIk/VQaJP8KEiT+XfYk/0qaJP3QRiT8HtYk/tZuJP5puiT8cB4k/
ybaJP4UmiT+grok/0QaKPzjYiT8NzYk/vpuJP9tjiT/1mYk//76JP92MiT9i0Ik/lfeJPxYd
ij+W9ok/qIqJP7MUij9ohoo/gOeJP8l2iT/DAYo/FQqKP3V9iT8BvIk/loOJP37miT9looo/
ykWKP8fZiT/e94k/hdyJPyG5iT81SYk/3r+JP3aSiT+I+4k/t+yJPz8jij+SFIo/buqJP8za
iT9W6Yk/tQeKP9PgiT86LIo/i/KJPyadiT8vrok/DNqJP468iT9tuok/6FSKPz4Mij9mzIk/
NSeKP02Jij8bToo/au+JP/kCij9v54k/8kSKP0BYij+gyYk/ET2KP00Yij+MSok/f1CJP4Le
iT/NWIo/m1SKP1sfij8jqok/2eaJP74Qij99ook/f2uKPw4wij8Gd4o/oiGKP+opij8wbIo/
KtCJP3k+ij/64Yk/TJeJP8EJij8jQ4o/S1uKP/tKij/Bkok/hRaKPz+zij/TU4o/+BKKP4fg
iT9pdYo/jn+KP4LWiT85p4o/EveJP7dnij8nW4o/iomKP8FFij9oNYo/L2GKP11aij9jWIo/
E2CKPzdOij+HO4o/7QuKP6dhij/gdYo/muaJP1XTij8bXoo/RPmKPylaij+hhIo/TauKP88Q
ij8vyoo/EbCKP7qFij/lgIo/RbuKP3VTij+7noo/xd6KPwy1ij9mQIo/5kWKP/t9ij9HSIo/
snOKP22lij/jIYo/gZWKP6N6ij9034o/gTqKPzGJij9Qsoo/oGKKP294ij/e6Yo/1aWKP61F
iz+Xboo/IOuKPx9dij+7uYo/1weLP0C+ij/CEIs/LMuKPz6pij+1cYo/AYOKP4iZij9YF4s/
5cuKPy8lij95g4o/6duKPwA2iz8WGYo/YFeKP7LRij+X34o/+/SKP7bWij/Nx4o/+Q2LP2He
ij9pW4o/JNGKP2zMij9J/4o/tZSKPyvLij+xFos/G6WKP7jnij8u1Yo/kDiLP2wbiz/npoo/
FPKKP7MFiz+aTIs/0y6LP0vcij9ys4o/pzuLP6iBij/LM4s/</AssayYData></Step><Step><CommonData><SampleLocation>1</SampleLocation><SampleID></SampleID><SampleGroup></SampleGroup><SampleInfo></SampleInfo><SampleRow>D</SampleRow><SamplePlate>1</SamplePlate><WellType>BUFFER</WellType><Concentration>-1</Concentration><ConcentrationUnits>µg/ml</ConcentrationUnits><MolarConcentration>-1</MolarConcentration><MolarConcUnits>nM</MolarConcUnits><MolecularWeight>-1</MolecularWeight><Temperature>25</Temperature><StartTime>8885691</StartTime><AssayTime>180</AssayTime></CommonData><FlowRate>600</FlowRate><StepType>DISASSOC</StepType><StepName>Dissociation</StepName><StepStatus>OK</StepStatus><ActualTime>180</ActualTime><CycleTime>0.2</CycleTime><AssayXData Points="900">n189RdJiPUUFZj1FNWk9RWxsPUWfbz1F0nI9RQV2PUU5eT1FbHw9RZ9/PUXSgj1FBYY9RTmJ
PUVsjD1Fn489RdKSPUUFlj1FOZk9RZWcPUWfnz1F86I9RQWmPUU5qT1FbKw9RZ+vPUXOsj1F
BbY9RTm5PUVsvD1Fm789RfPCPUUFxj1FOck9RWzMPUWfzz1F69I9RQXWPUU52T1FbNw9RZ/f
PUXO4j1FAeY9RTnpPUVo7D1Fn+89RdLyPUUB9j1FOfk9RWz8PUWb/z1F0gI+RQEGPkU5CT5F
bAw+RZ8PPkXSEj5FBRY+RTkZPkVsHD5Fnx8+RdIiPkUFJj5FNSk+RWwsPkWfLz5FzjI+RQU2
PkU5OT5FbDw+RZ8/PkXSQj5FBUY+RTVJPkVsTD5Fm08+RdJSPkUFVj5FOVk+RWhcPkWfXz5F
zmI+RQVmPkU5aT5F42w+RZtvPkXScj5FBXY+RTl5PkVofD5Fn38+Rc6CPkUBhj5FOYk+RWyM
PkWfjz5FzpI+RQWWPkU5mT5FaJw+RZufPkXSoj5FBaY+RTWpPkVsrD5Fn68+RdKyPkUBtj5F
Obk+RWy8PkWfvz5F0sI+RQXGPkU5yT5FaMw+RZ/PPkXS0j5FDtY+RTnZPkVs3D5Fn98+RdLi
PkUF5j5FOek+RWjsPkWf7z5F0vI+RQX2PkU5+T5FbPw+RZ//PkXOAj9FBQY/RTUJP0VsDD9F
nw8/Rc4SP0UFFj9FORk/RWgcP0WfHz9FziI/RQUmP0U1KT9FbCw/RZ8vP0XSMj9FBTY/RTk5
P0VsPD9Fmz8/RdJCP0UFRj9FOUk/RWhMP0WbTz9FzlI/RQVWP0U5WT9FbFw/RZ9fP0XSYj9F
AWY/RTRpP0VobD9Fm28/RdJyP0UFdj9FNHk/RWx8P0Wffz9FzoI/RQWGP0U5iT9FbIw/RZ+P
P0XSkj9FBZY/RTSZP0VonD9Fm58/Rc6iP0UFpj9FOak/RWysP0Wbrz9FzrI/RQG2P0U0uT9F
bLw/RZ+/P0XOwj9FBcY/RTnJP0VszD9Fm88/RdLSP0UB1j9FOdk/RWzcP0Wb3z9FzuI/RQHm
P0U56T9FaOw/RZ/vP0XO8j9FBfY/RTT5P0Vo/D9Fm/8/RdICQEUFBkBFOQlARWwMQEWfD0BF
zhJARQEWQEU0GUBFbBxARZ8fQEXSIkBFASZARTkpQEVsLEBFny9ARdIyQEUFNkBFNDlARWw8
QEW8P0BF0kJARQVGQEU5SUBFbExARZtPQEXOUkBFAVZARTlZQEVoXEBFn19ARc5iQEUFZkBF
NGlARWhsQEWbb0BF0nJARQF2QEU5eUBFbHxARZ9/QEXOgkBFBYZARTmJQEVsjEBFm49ARdKS
QEUFlkBFNJlARWicQEWfn0BF0qJARQWmQEU5qUBFaKxARZ+vQEXOskBFBbZARTS5QEVovEBF
n79ARdLCQEUFxkBFOclARWzMQEWfz0BFztJARQXWQEU02UBFbNxARZ/fQEXO4kBFAeZARTTp
QEVo7EBFn+9ARdLyQEUF9kBFOflARWz8QEWf/0BF0gJBRQEGQUU5CUFFaAxBRZ8PQUXSEkFF
BRZBRTkZQUVsHEFFmx9BRc4iQUUFJkFFOSlBRWwsQUWfL0FF0jJBRQU2QUU0OUFFaDxBRZs/
QUXOQkFFBUZBRTlJQUWVTEFFm09BRc5SQUUBVkFFOVlBRWhcQUWbX0FF0mJBRQFmQUU5aUFF
bGxBRZ9vQUXOckFFBXZBRTR5QUVofEFFn39BRc6CQUUBhkFFNIlBRWyMQUWbj0FF0pJBRQWW
QUU5mUFFaJxBRZufQUXSokFFAaZBRTSpQUVsrEFFn69BRdKyQUUFtkFFOblBRWi8QUWbv0FF
0sJBRQXGQUU5yUFFaMxBRZvPQUXO0kFFDtZBRTTZQUVs3EFFm99BRc7iQUUB5kFFOelBRWjs
QUWb70FFzvJBRQH2QUU0+UFFaPxBRZ//QUXSAkJFAQZCRTkJQkVoDEJFnw9CRc4SQkUBFkJF
ORlCRWgcQkWfH0JFziJCRQEmQkU0KUJFbCxCRZsvQkXSMkJFATZCRTQ5QkVsPEJFnz9CRc5C
QkUFRkJFOUlCRWhMQkWfT0JF0lJCRQVWQkU0WUJFaFxCRZ9fQkXOYkJFBWZCRTRpQkVobEJF
m29CRc5yQkUFdkJFOXlCRWx8QkWff0JFzoJCRQGGQkU0iUJFaIxCRZuPQkXOkkJFAZZCRTSZ
QkVonEJFm59CRc6iQkUSpkJFNKlCRWisQkWfr0JFzrJCRQG2QkU0uUJFaLxCRZu/QkXOwkJF
AcZCRTTJQkVszEJFm89CRc7SQkUF1kJFNNlCRWzcQkWb30JFzuJCRQHmQkU06UJFaOxCRZ/v
QkXS8kJFAfZCRTT5QkVs/EJFm/9CRc4CQ0UFBkNFNAlDRWgMQ0WbD0NF0hJDRQEWQ0U0GUNF
aBxDRZsfQ0XOIkNFASZDRTkpQ0VoLENFpy9DRc4yQ0UBNkNFOTlDRWg8Q0X1P0NFzkJDRQVG
Q0U0SUNFaExDRZtPQ0XSUkNFAVZDRTRZQ0VsXENFm19DRc5iQ0UFZkNFOWlDRWhsQ0Wbb0NF
znJDRQF2Q0U0eUNFaHxDRZt/Q0XOgkNFAYZDRTmJQ0VojENFn49DRc6SQ0UFlkNFNJlDRWic
Q0Wbn0NFzqJDRQGmQ0VZqUNFaKxDRZuvQ0XSskNFAbZDRTS5Q0VovENFn79DRc7CQ0UFxkNF
NMlDRWjMQ0Wfz0NFztJDRQHWQ0U02UNFbNxDRZvfQ0XO4kNFBeZDRTTpQ0WI7ENFn+9DRdLy
Q0UF9kNFNPlDRWj8Q0Wb/0NF0gJERQEGREU0CURFaAxERZsPREXOEkRFARZERTkZREVoHERF
mx9ERc4iREUBJkRFNClERWgsREWbL0RFzjJERQE2REU0OURFaDxERZs/REXSQkRFAUZERTRJ
REVoTERFm09ERc5SREUFVkRFOVlERWhcREWbX0RFzmJERQFmREU0aURFaGxERZtvREXOckRF
BXZERTR5REVofERFm39ERc6CREUBhkRFNIlERWiMREWfj0RFzpJERQGWREU0mURFaJxERZuf
REXOokRFAaZERTSpREVwrERFm69ERc6yREUFtkRFNLlERWi8REWbv0RFzsJERQHGREU5yURF
aMxERZvPREXO0kRFAdZERTTZREVo3ERFm99ERc7iREUB5kRFOelERWjsREWb70RFzvJERQX2
REU0+URFaPxERZ//REXOAkVFAQZFRTQJRUVsDEVFnw9FRc4SRUUBFkVFNBlFRWgcRUWbH0VF
ziJFRQEmRUU5KUVFbCxFRZ8vRUXOMkVFBTZFRTQ5RUVoPEVFmz9FRc5CRUUBRkVFNElFRWhM
RUWbT0VF0lJFRQFWRUU0WUVFaFxFRZtfRUXOYkVFAWZFRTlpRUVobEVFm29FRc5yRUUOdkVF
OXlFRWx8RUWff0VFzoJFRSqGRUU5iUVFbIxFRZuPRUXOkkVFAZZFRTmZRUVonEVFm59FRdKi
RUUFpkVFOalFRWisRUWbr0VF0rJFRQW2RUU0uUVFaLxFRZ+/RUXOwkVFBcZFRTTJRUVozEVF
n89FRc7SRUUK1kVFOdlFRWzcRUWf30VF0uJFRQXmRUU06UVFbOxFRZ/vRUXS8kVFBfZFRTn5
RUVs/EVFr/9FRdICRkUFBkZFOQlGRWwMRkWfD0ZF0hJGRQUWRkU5GUZFbBxGRZ8fRkXSIkZF
BSZGRTkpRkVsLEZFny9GRdIyRkUFNkZFOTlGRWw8RkWfP0ZF0kJGRQVGRkU5SUZFbExGRZ9P
RkXSUkZFBVZGRTlZRkVsXEZFn19GRdJiRkUFZkZFOWlGRWxsRkWfb0ZF0nJGRQV2RkU5eUZF
bHxGRZ9/RkXSgkZFBYZGRTmJRkVojEZFn49GRdKSRkUFlkZFOZlGRWycRkWfn0ZF0qJGRQWm
RkU0qUZFbKxGRZ+vRkXSskZFBbZGRTm5RkVsvEZFn79GRdLCRkUFxkZFOclGRWzMRkWfz0ZF
0tJGRQXWRkU52UZFbNxGRZvfRkXS4kZFBeZGRTnpRkVs7EZFn+9GRdLyRkUF9kZFOflGRWz8
RkWf/0ZF0gJHRQUGR0U5CUdFbAxHRZ8PR0XzEkdFBRZHRTkZR0VsHEdFmx9HRdIiR0UFJkdF
OSlHRWwsR0WfL0dF0jJHRQU2R0U5OUdFbDxHRZs/R0XSQkdFBUZHRVVJR0VsTEdFn09HRdJS
R0UFVkdFOVlHRWxcR0WfX0dF0mJHRQVmR0U5aUdFbGxHRZ9vR0XSckdFBXZHRTl5R0VsfEdF
n39HRdKCR0UFhkdFOYlHRWyMR0Wfj0dF0pJHRQWWR0U5mUdFaJxHRZ+fR0XSokdFAaZHRTmp
R0VsrEdFn69HRdKyR0UFtkdFOblHRWy8R0Wfv0dF0sJHRQXGR0U5yUdFbMxHRZ/PR0XO0kdF
BdZHRTTZR0Vs3EdFn99HRdLiR0UF5kdFOelHRWzsR0Wb70dFzvJHRQX2R0U5+UdFbPxHRZ//
R0XSAkhFBQZIRTkJSEVoDEhFnw9IRdISSEUFFkhFNBlIRWgcSEWfH0hF0iJIRQUmSEU5KUhF
aCxIRZ8vSEXOMkhFBTZIRTk5SEVsPEhFnz9IRdJCSEUFRkhFOUlIRWhMSEWfT0hF0lJIRQVW
SEU0WUhFbFxIRZ9fSEXOYkhFAWZIRTlpSEVsbEhFm29IRc5ySEUFdkhFOXlIRWx8SEWbf0hF
0oJIRQWGSEU5iUhFaIxIRZuPSEXSkkhFBZZIRTmZSEVsnEhF</AssayXData><AssayYData Points="900">79KIP58piT9htYk/U/OKP+X9iz9VQo0/ce+NPz1Ojj8jlY8/+LCPP5lpkD+9kJA/qBiRP5Ml
kT+UgJE/GMiRP7m4kT8fFZI/yQKSP1Ubkj9JCJI/Wq6SPxlqkj/sg5I/C1OSP45Okj8bmpI/
WauSP+Enkz9OlZI/0hGSP57ekj+P2JI/CRWTP38okz+WAJM/A5mSP3yxkj9H8JI//4qTP63j
kj8IiJM/2OCSP/79kj/ps5I//D2TP+kIkz9a45I/ydCSP4Slkj8oD5M/I4mSP5Bzkz9nspM/
x66SP3TJkj83/ZI/BzGTP1kVkz96N5M/jqySP2+gkj9/xZI/q+uSP/Tmkj8NuZI/woGSP7V7
kz++SpM/x5KTP8nIkj8wAJM/VZOSP1IPkz+XdZI/PHSTP4ZFkz8LD5M/PxaTP67Vkj+YW5M/
2R6TPyS3kj9b4pI/1heTP/sRkz83EJM/gw+TP28xkz//+5I/EBuTP9eKkj9l8ZI/4T6TP+Or
kj+lNpI/53qSP3Ockj9FKJM/IVKTPzjbkj+Ju5I/YFmTP8YIkz9HHJM/sBGTP7Z2kj9PBJM/
Td+SP0Ybkz+zH5M/39CSP4+Gkz/uwJI/7dSSPy3nkj+hO5M/yWmTPwMAkz/x7pI/d7ySP2jk
kj8Ao5I/JNGSP7h1kz+PvZI/fcuSPxr4kj9SJJM/cJWTP5Hqkj9qBJM/1OySPwmYkj8Ib5M/
y9ySP7vQkj+oLpM/DPaSPzIJkz+u9JI/1/+SP2Gskz/K2pI/R9eSP0AMkz8fxJI/mkSSP1Rv
kz9r8pI/hC2TPzzykj9rIZM/fc6SPzD9kj/lmpM/G/eSP0amkj+NzJI/tk2TP2L2kj8DTZI/
e5eTP9UHkz8jpJI/ANOTP8sTkz/7M5M/5UOTPzw+kz+Wf5M/dD6TPyswkz/FU5M//6CTPzDh
kj+s95I/PA6TPxxgkz97Z5M/hOuSPxuSkz/IRZM/is6SPyzZkj8+W5M/mNiSP2NVkz+AiZM/
X36TP97qkj9S95I/94CTP/cxkz83wZM/MkuTP9Vqkz+yppM/fbSTP+7fkj/2IJM/is+SPzH4
kj8DIJM/TQKTP8VVkz9fHJM/74eTP1JIkz+DlpM/cUWTPxtmkz/etpM/mN+SPwzVkj/mFZM/
tGeTP95Ckz9RMZM/NteSP+hekz/NOZM/zVeTP7Lpkj+DyZI/fsCSP2VGkz+cBJM/4pmTP5dw
kz8W75I/4kuTP3+Ukz8rv5M/jnSTP6sTkz+ZXpM/lkOTPwBdkz+MEZM/+yCTPwQjkz96QZM/
d7KTP819kz95Y5M/g1mTPwp/kz+4oZM/G5+TP/dPkz/rqZM/VYSTP5Awkz+pnJM/2jKTP1eb
kz+CXZM/COmTP2Wfkz+wYZM/KHeTP6X6kz8yUZM/JQ2TP7Xrkz8YhZM/2QSTP0VSkz96FJM/
MJiTPwYkkz9pu5M/DSeTPwERkz/a7ZM/zR2TP9tNkz8xkpM/J1qTPxN5kz/kqJM/tUeTP316
kz9BUpM/uNWTPxoykz8/OJM/x+mTPyhCkz+3Y5M/U8CTP+2Hkz/VBpQ/tlSTP9Gakz9KPJM/
V3yTPwzqkz9ryJM/ISmTPyiEkz+8oJM/50KTP9+jkz+5r5M/+x2UP/1lkz+umJM/Z3CTP1Ea
kz9LgZM/gbqTP81Zkz8ZJ5M/2N2TPxV9kz8Hm5M/HaaTPyn1kz95cJM/9t+TP5WCkz8Dt5M/
55aTP6o4kz+QZ5M/HAiUP8MJlD+tgJM/ghOUPxilkz9rcZM/AnKTP2n5kz9gjpM/louUP013
kz/ad5M/NNeTP9avkz9bTpM/xBGUP4UdlD/P1pM/PNiTP7y7kz8X3ZM/mdOTPxxhkz96zJM/
3YSTPwtukz8JyJM/02eTP7kRlD+54pM/s+aTP84YlD8hOZQ/p/yTPyNrkz+9zJM/l+eTPxtY
lD/YAJQ/yCiUP4LMkz9topM/K+KTP0gykz9qP5Q/B9iTP44blD8Xt5M/37+TP61UlD/SFZQ/
gsaTP6KAkz809ZM/2O+TP7pLlD91/pM/wAiUP04NlD+HhpM/5+yTPxSGlD8djZM/n4qTP547
lD+zPpQ/rXCTP2vTkz87Z5M/PkWUP3WOkz9BOpQ/dgmUP8rbkz9YbJQ/6wWUP5Xakz+vTpQ/
CMeTPxbGkz8j75M/IS6UP1jpkz+5NZQ/6A+UP5k3lD/capQ/A6mTP6fTkz9as5M/GUKUP1AU
lD8bvZQ/yemTP1d4lD9aXJQ/nESUPym3lD+TgZQ/mzqUP3+zkz8Fy5M/Mn2UP5QklD+qnZM/
wjiUP3/dlD93wpQ/jPWTP1jRlD/wKZQ/e7CUP/qtkz9tK5Q/p/mTP1YClD8v+5M/qlSUP0N2
lD8d4ZM/xByUP033kz/LM5Q/aiaUP8BJlD/5RJQ/LDGUP0RVlD8RUJQ/dJWUPxPukz/wkJQ/
gESUPxw9lD9dn5Q/lmmUP988lD8RIpQ/YLGUP+EWlD+OdZQ/Zs+UP36XlD+nx5M/Ic6TP2W5
lD+HFpQ/6F6UP3aFlD/b/JM/zJqUP55FlD8osZQ/jWuUP8yQlD8md5Q/CQKUPwqTlD/3HpQ/
H9mUP5iQlD9S05Q//cGUPxQIlD8EJJQ/xJKUP0tJlD/pGZQ/bsqUP5AxlD+9m5Q/DZuUPwDx
lD9LbJQ/aXGUP2aMlD9QoZQ/6kiUPzgMlT+cg5Q/TnCUPxlBlD/7xJQ/waaUPymllD+RzJQ/
j/2UP2Q4lD8NG5U/cCqUP3I9lD9At5Q/GTWUP6PVlD/1eJQ/zCGUPwpNlD/MzpQ/iaOUPzVq
lD9kEJQ/iC2VP8+FlD8ROZQ/CYuUP3RvlD859JQ/r7GUP8+2lD+15ZQ/QM2UPxsvlT/3oZQ/
cM2UP6n5lD9GkJQ/iASVPx89lD9WEZQ//76UPyMclT+mrJQ/1bWUP/z/lD+KZJQ/P82UP/XE
lD/zmJQ/2MaUP1HIlD/xV5U/Se+UP4qulD8lrJQ/q8OUP49qlD98IpU/rUOVPy8hlT+c2ZQ/
7cCUP3rLlD9J8ZQ/vQiVP7kYlT/CapQ/1yCVPxj0lD9YC5U/5qSUP1QulT/nJ5U/276VP+A4
lT934JQ/eMiUP7welT9b65Q/RgGVPz5ElT8wKJU/GVuVP4GilD+Y1JQ/s/6UP2bolD8yT5Q/
bsCUPwrvlD9P65Q/Sz2VP9GVlD/4CJU/53uUP8ollT8xf5U/fe+UP5bnlD8695Q/MyCVP1zP
lD9+F5U/GTuVPz8DlT+/HpU/fmSVP3ZBlT/EHJU/G4KUP8WglT8UPpU/jPWUP5i6lD882pQ/
viyVP4tglT9GvpQ/GlqVP+nAlD/RVZU/IhCVP9F4lT8+TJU/lgyVP+IulT9V3JQ/fY6UP6Qi
lT86A5U/elCVP8dulT81aZU/7Z+VP39ilT+rAZU/Qi+VP8MilT+rSZU/84mVP2JXlT9FAZU/
xWuVP9/8lD9AwJQ/W4eVPwt/lT8NUJU/DbqUP2F+lT8gPZU/O+qUPwcGlT/NFpU/8d2VP8Q4
lT9bKJU/eWaVPxQvlT9spJU/TFqVP90llT8lhJU/moKVP7stlT9HtZU/sxqWP3uNlT+9EJU/
JkWVPzGRlT9r3ZU/3H6VPxaAlT9+N5U/lFSVP515lT+OsJU/QxiVP5o6lT+GGJU/npWVP3BC
lT/w7ZU/q4eVP/RBlT+hopU/PiCVP2srlT8BhJU/C2+VP5TnlD+UnZU/epmVP9VnlT9u0ZU/
+6yVP5lhlT9nRpU/4YKVP6tJlT8BiJU/hqOVP6Z+lT/LbZU//MaVPwa0lT8nyJU/LKCVP/1Q
lT/L7ZQ/F7OVP0ZylT8UD5U/acOVPzWKlT8LhpU/RmeVP1UUlj8xuZU/5MeVP8D/lT9JYpU/
mPKVP+20lT91b5U/WdWVP/BClj/cEZY/NmiVP0malT96BpY/98aVP7n+lT8x1JU/S9qVPymC
lT+755U/CKWVPwvklT9WwZU/nsuVP4PwlT9APpY/ZdOVPy//lT+3ApY/SfSVP82dlT8gHpY/
oieWP4eolT+hZJY/oNqVP77zlT+WDpY/YxKWP0RylT/y2pU/1FiWP7OylT8G7pU/3cGVP8Bh
lj/G25U/o22VP3YElj9FT5Y/IACWP2rclT9juZU/R8uVPyS6lT8UDJY/M0aWPyAClj8OA5Y/
4kWWP42+lT9SH5Y/8b+VPxrPlT9w75U/LcuVP7qWlT+BxpU/1QGWP4gFlj+o9ZU/63eVPzma
lT8srJU/G/CVP5Nllj/LQJY/ZxyWP3rWlT/dSZY/lWSWP53plT9d85U/bjCWP1Nwlj+2u5U/
E9uVP9BNlj/W1pY/v+6VPwp8lj88o5U/vx+WPwQwlj+SEZY/TQWXPxyClT/qS5Y/SvOVP8r3
lT/VEZY/1wiWP21Ylj/vyZU/T0qWP9/8lT8BZJY/TuuVP6S+lj/bppY/S0GWPwlLlj84bZY/
kCSWP5xjlj9TsJU/BG2WP9nelT/o15U//wCWP45Blj+yFZY/w+6VP04vlj/UTJY/WVSWP4YX
lj9ibJY/icCVPwUZlj+moJY/WQGWP4bslj8CKJY/54eWP7Kglj+kjpY/vfqVP7Uplj/FG5Y/
tEeWP3/alT8tG5Y/czWWP9JNlj97IZY/HM2WP0vilT9kIpY/llyWP1xElj97SZY/9FuWP4EH
lj8APZY/bvqVP/Ealj8tAZY/76WWPzHolT/05ZY/CD2WP2l0lj8tB5Y/bWuWPw9tlj/kvZY/
ZZGWP0uNlj/7JZY/+b6WP7mJlj/HypY/rg+XP9Ztlj/8nZY/</AssayYData></Step><Step><CommonData><SampleLocation>11</SampleLocation><SampleID></SampleID><SampleGroup></SampleGroup><SampleInfo></SampleInfo><SampleRow>D</SampleRow><SamplePlate>1</SamplePlate><WellType>REGENERATION</WellType><Concentration>-1</Concentration><ConcentrationUnits>µg/ml</ConcentrationUnits><MolarConcentration>-1</MolarConcentration><MolarConcUnits>nM</MolarConcUnits><MolecularWeight>-1</MolecularWeight><Temperature>25</Temperature><StartTime>9074750</StartTime><AssayTime>5</AssayTime></CommonData><FlowRate>1000</FlowRate><StepType>KREGENERATION</StepType><StepName>Regeneration</StepName><StepStatus>OK</StepStatus><ActualTime>5.00005</ActualTime><CycleTime>0.2</CycleTime><AssayXData Points="25">n59IRdKiSEUFpkhFOalIRWisSEWfr0hF0rJIRRK2SEU5uUhFbLxIRZ+/SEXSwkhFBcZIRTXJ
SEVszEhFm89IRdLSSEUF1khFNdlIRWzcSEWf30hF0uJIRQHmSEU56UhFbOxIRQ==</AssayXData><AssayYData Points="25">ubLGvx6/5b8UCfS/WCX+vy7lAsBeJAbACakIwJcZC8AJwQzA9m4OwEYZEMCfnhHAGkoTwM7A
FMDlXxXAZU8WwByuF8DWWhjArxQZwA3xGcDRGxvAQFUbwHjrG8A/XxzAssccwA==</AssayYData></Step><Step><CommonData><SampleLocation>12</SampleLocation><SampleID></SampleID><SampleGroup></SampleGroup><SampleInfo></SampleInfo><SampleRow>D</SampleRow><SamplePlate>1</SamplePlate><WellType>NEUTRALIZATION</WellType><Concentration>-1</Concentration><ConcentrationUnits>µg/ml</ConcentrationUnits><MolarConcentration>-1</MolarConcentration><MolarConcUnits>nM</MolarConcUnits><MolecularWeight>-1</MolecularWeight><Temperature>25</Temperature><StartTime>9090663</StartTime><AssayTime>5</AssayTime></CommonData><FlowRate>1000</FlowRate><StepType>KREGENERATION</StepType><StepName>Regeneration</StepName><StepStatus>OK</StepStatus><ActualTime>4.99907</ActualTime><CycleTime>0.2</CycleTime><AssayXData Points="25">n+9IRc7ySEUB9khFNflIRWj8SEWf/0hFzgJJRQEGSUU1CUlFaAxJRZsPSUXOEklFBRZJRTkZ
SUVoHElFmx9JRdIiSUUFJklFOSlJRWgsSUWbL0lF0jJJRQE2SUU5OUlFaDxJRQ==</AssayXData><AssayYData Points="25">KOFWP4RjUD9aE1Y/sRNbP0ilXz+OGWU/HBRoPxGcaj/bJ20/BatuP2EEcT9tHHM/Gcl0P4o3
dT8sBnc///x3Pw03eT9ODHo/h8p6Pwi8ez8ZrXs/wBx9P26gfz/YHX8/C9N/Pw==</AssayYData></Step><Step><CommonData><SampleLocation>11</SampleLocation><SampleID></SampleID><SampleGroup></SampleGroup><SampleInfo></SampleInfo><SampleRow>D</SampleRow><SamplePlate>1</SamplePlate><WellType>REGENERATION</WellType><Concentration>-1</Concentration><ConcentrationUnits>µg/ml</ConcentrationUnits><MolarConcentration>-1</MolarConcentration><MolarConcUnits>nM</MolarConcUnits><MolecularWeight>-1</MolecularWeight><Temperature>25</Temperature><StartTime>9106907</StartTime><AssayTime>5</AssayTime></CommonData><FlowRate>1000</FlowRate><StepType>KREGENERATION</StepType><StepName>Regeneration</StepName><StepStatus>OK</StepStatus><ActualTime>4.99907</ActualTime><CycleTime>0.2</CycleTime><AssayXData Points="25">mz9JRcpCSUX9RUlFMUlJRWhMSUWXT0lFylJJRf1VSUUxWUlFaFxJRZdfSUXOYklF/WVJRTFp
SUVkbElFm29JRcpySUUBdklFMXlJRWR8SUWbf0lFzoJJRQGGSUUxiUlFZIxJRQ==</AssayXData><AssayYData Points="25">uwD8v+0RC8D2FBDAy6wSwMEsFcB48BbALkYYwL16GcCEcRrAlXAbwKFtHMDzBR3AObwdwOmd
HsDg7x7A5JIfwJVxIMBv6CDAGQEhwCaiIcDxJiLAplgiwEu2IsAcIiPAaBMjwA==</AssayYData></Step><Step><CommonData><SampleLocation>12</SampleLocation><SampleID></SampleID><SampleGroup></SampleGroup><SampleInfo></SampleInfo><SampleRow>D</SampleRow><SamplePlate>1</SamplePlate><WellType>NEUTRALIZATION</WellType><Concentration>-1</Concentration><ConcentrationUnits>µg/ml</ConcentrationUnits><MolarConcentration>-1</MolarConcentration><MolarConcUnits>nM</MolarConcUnits><MolecularWeight>-1</MolecularWeight><Temperature>25</Temperature><StartTime>9123010</StartTime><AssayTime>5</AssayTime></CommonData><FlowRate>1000</FlowRate><StepType>KREGENERATION</StepType><StepName>Regeneration</StepName><StepStatus>OK</StepStatus><ActualTime>5.00005</ActualTime><CycleTime>0.2</CycleTime><AssayXData Points="25">l49JRcaSSUX5lUlFLZlJRWScSUWXn0lFxqJJRf2lSUViqUlFZKxJRZevSUXKsklF/bVJRS25
SUVkvElFl79JRcrCSUX5xUlFLclJRWTMSUWXz0lFxtJJRfnVSUUx2UlFZNxJRQ==</AssayXData><AssayYData Points="25">8yNbPyprVT8o+Vk/RStgP/ydZD/kH2k/uHNsP8snbz8Dh3I/lVJ0P/SAdj9kw3Y/rCV6P0JU
fD+MZnw/En1+P6m9fz/3noA/tK+APxGugT9H+YE/6TCCP5WBgj9h/YI/FiuDPw==</AssayYData></Step><Step><CommonData><SampleLocation>11</SampleLocation><SampleID></SampleID><SampleGroup></SampleGroup><SampleInfo></SampleInfo><SampleRow>D</SampleRow><SamplePlate>1</SamplePlate><WellType>REGENERATION</WellType><Concentration>-1</Concentration><ConcentrationUnits>µg/ml</ConcentrationUnits><MolarConcentration>-1</MolarConcentration><MolarConcUnits>nM</MolarConcUnits><MolecularWeight>-1</MolecularWeight><Temperature>25</Temperature><StartTime>9139095</StartTime><AssayTime>5</AssayTime></CommonData><FlowRate>1000</FlowRate><StepType>KREGENERATION</StepType><StepName>Regeneration</StepName><StepStatus>OK</StepStatus><ActualTime>4.99907</ActualTime><CycleTime>0.2</CycleTime><AssayXData Points="25">l99JRcbiSUX55UlFMelJRWDsSUWT70lFxvJJRfn1SUUt+UlFZPxJRZP/SUXGAkpF/QVKRS0J
SkVgDEpFkw9KRcYSSkUBFkpFoxlKRWAcSkWTH0pFxiJKRQEmSkUtKUpFYCxKRQ==</AssayXData><AssayYData Points="25">hSoCwATqDcCy6BHABgsVwMhmFsCVTRjAiJoZwCekGsCQrxvAMcYcwFp4HcBR9B3AcdsewOo6
H8Bm9x/AW4ogwKsIIcCeIiHABDQhwBoMIsB4PiLAwqciwArmIsBEYiPAaFMjwA==</AssayYData></Step><Step><CommonData><SampleLocation>12</SampleLocation><SampleID></SampleID><SampleGroup></SampleGroup><SampleInfo></SampleInfo><SampleRow>D</SampleRow><SamplePlate>1</SamplePlate><WellType>NEUTRALIZATION</WellType><Concentration>-1</Concentration><ConcentrationUnits>µg/ml</ConcentrationUnits><MolarConcentration>-1</MolarConcentration><MolarConcUnits>nM</MolarConcUnits><MolecularWeight>-1</MolecularWeight><Temperature>25</Temperature><StartTime>9155164</StartTime><AssayTime>5</AssayTime></CommonData><FlowRate>1000</FlowRate><StepType>KREGENERATION</StepType><StepName>Regeneration</StepName><StepStatus>OK</StepStatus><ActualTime>4.99907</ActualTime><CycleTime>0.2</CycleTime><AssayXData Points="25">ky9KRcIySkX1NUpFKTlKRVw8SkWTP0pFwkJKRfVFSkUpSUpFYExKRY9PSkXCUkpF9VVKRSlZ
SkVcXEpFj19KRcJiSkX5ZUpFLWlKRWBsSkWPb0pFwnJKRfV1SkUteUpFXHxKRQ==</AssayXData><AssayYData Points="25">tIFmP86nXz+hRmQ/mGdqP9HRbz+Y13M/0t13P+eJeT9qvHw/XgmAP2wXgT/z0IE/EHOCP/Ps
gj+7KIQ/t9aEPyVrhT/EbIY/hIaGP/xBhz/bcoc/QeCHP400iD9g4Ig/kMqIPw==</AssayYData></Step><Step><CommonData><SampleLocation>1</SampleLocation><SampleID></SampleID><SampleGroup></SampleGroup><SampleInfo></SampleInfo><SampleRow>D</SampleRow><SamplePlate>1</SamplePlate><WellType>BUFFER</WellType><Concentration>-1</Concentration><ConcentrationUnits>µg/ml</ConcentrationUnits><MolarConcentration>-1</MolarConcentration><MolarConcUnits>nM</MolarConcUnits><MolecularWeight>-1</MolecularWeight><Temperature>25</Temperature><StartTime>9169990</StartTime><AssayTime>30</AssayTime></CommonData><FlowRate>1000</FlowRate><StepType>BASELINE</StepType><StepName>Baseline</StepName><StepStatus>OK</StepStatus><ActualTime>29.9991</ActualTime><CycleTime>0.2</CycleTime><AssayXData Points="150">j39KRcKCSkX1hUpFKYlKRVyMSkWPj0pFwpJKRfGVSkUpmUpFXJxKRY+fSkXCokpF9aVKRSmp
SkVcrEpFj69KRcKySkX1tUpFJblKRVi8SkWLv0pFwsJKRfXFSkUlyUpFXMxKRY/PSkW+0kpF
9dVKRSnZSkVc3EpFj99KRb7iSkX15UpFJelKRVjsSkWL70pFwvJKRfX1SkUp+UpFXPxKRY//
SkXCAktF8QVLRSkJS0VcDEtFjw9LRcISS0X1FUtFKRlLRVwcS0WPH0tFwiJLRfUlS0UpKUtF
XCxLRY8vS0XCMktF9TVLRSk5S0VcPEtFiz9LRcJCS0X1RUtFKUlLRVxMS0WPT0tFwlJLRfVV
S0UpWUtFXFxLRY9fS0XCYktF9WVLRSlpS0VYbEtFj29LRcJyS0XxdUtFJXlLRVx8S0WPf0tF
woJLRfWFS0UpiUtFWIxLRY+PS0XCkktF9ZVLRSmZS0VcnEtFj59LRcKiS0XxpUtFKalLRVys
S0WPr0tFwrJLRfG1S0UpuUtFXLxLRY+/S0W+wktF8cVLRSnJS0VczEtFi89LRcLSS0Xx1UtF
JdlLRVzcS0WP30tFwuJLRfXlS0Up6UtFXOxLRY/vS0XC8ktF9fVLRSn5S0Vc/EtFi/9LRcIC
TEXxBUxFKQlMRVwMTEWLD0xFvhJMRfUVTEUpGUxFWBxMRYsfTEXCIkxF8SVMRSkpTEVYLExF
iy9MRcIyTEX1NUxFKTlMRVw8TEWPP0xFwkJMRfVFTEUpSUxFXExMRYtPTEXCUkxF9VVMRSlZ
TEVYXExF</AssayXData><AssayYData Points="150">iaeKP8fAij8js4o/NgiLP1z7ij+IM4s/PcOLPx0MjD8jf4s/i9SLP4u5iz9eRYw/AhOMP3Ul
jD/qD40/YtmLP50wjD/Qxow/FU6NPxJHjT9cxo0/Nf+MP5O7jD+5Wo0/92ONP0zkjT8b0I0/
BeeNP+twjj8o740/Q1yOP7hGjj+Sio4/5N+OP7xQjj997I4/06qOPyqLjj/yeY4/neOOPzrl
jj/DbY8/+06PP/hFjz/DYY8/8zaPP4pIjz9VEo8/fDaPP1arjz84Ko8/OpSPPy+rjz8L8o8/
uw+QPzwnkD+3V5A/draPP+bUkD9mkZA/dZ2QP+59kD/Df5A/c5+QP1/ZkD9OoJA/cRaRP9UJ
kT8tGZE/+f6QP/GSkD+lFJE/MvCQP0mpkT9po5E/ZRuRPzi5kT+6G5E/OVmRP45jkT8m1JE/
ABGSP058kT+Yu5E/1VqSP0Y6kj/D0pE/M3WSP5Yrkj+BbJI/+gCSP4I0kj+1pJI/ezWTP6hV
kj/30JI/IcWSP0dWkj8tzJI/ztuSP97mkj8eGZM/JQiTP4onkz/erZI/WxeTP3hAkz9YC5M/
W72SPz0zkz+MNJM/L2qTP/hIkz9T+ZM/L66TPzCZkz9blpM/31STP/0blD94/ZM/u6CTPzFk
kz+FOJQ/OLmTP2FXlD8o5ZM/hCWUPwtClD8HGZQ/QXGUP57Xkz9I05M/iweUP6ZzlD/lVJQ/
Ep+UP62DlD98o5Q/WPeTP8+blD+KuZQ/gJSUP6+/lD9i95Q/tH2UP7l/lD9KI5U/nOOUP+zo
lD/E15Q/</AssayYData></Step><Step><CommonData><SampleLocation>1</SampleLocation><SampleID></SampleID><SampleGroup></SampleGroup><SampleInfo></SampleInfo><SampleRow>D</SampleRow><SamplePlate>1</SamplePlate><WellType>BUFFER</WellType><Concentration>-1</Concentration><ConcentrationUnits>µg/ml</ConcentrationUnits><MolarConcentration>-1</MolarConcentration><MolarConcUnits>nM</MolarConcUnits><MolecularWeight>-1</MolecularWeight><Temperature>25</Temperature><StartTime>9200989</StartTime><AssayTime>80</AssayTime></CommonData><FlowRate>600</FlowRate><StepType>LOADING</StepType><StepName>Loading</StepName><StepStatus>OK</StepStatus><ActualTime>80</ActualTime><CycleTime>0.2</CycleTime><AssayXData Points="400">i19MRb5iTEXtZUxFIWlMRVRsTEWHb0xFunJMRe11TEUheUxFVHxMRYt/TEW6gkxF8YVMRSGJ
TEVUjExFh49MRb6STEXtlUxFIZlMRVicTEWLn0xFuqJMRfGlTEUhqUxFWKxMRYuvTEW6skxF
7bVMRSG5TEVYvExFh79MRb7CTEXxxUxFJclMRVTMTEWHz0xFutJMRe3VTEUh2UxFVNxMRYff
TEW+4kxF7eVMRSHpTEVU7ExFh+9MRb7yTEXt9UxFIflMRVj8TEWH/0xFugJNRe0FTUUhCU1F
VAxNRYcPTUW+Ek1F7RVNRSEZTUVUHE1Fhx9NRboiTUXxJU1FJSlNRVQsTUWHL01FujJNRe01
TUUhOU1FWDxNRYc/TUW6Qk1F7UVNRSVJTUVYTE1Fh09NRbpSTUXtVU1FJVlNRVRcTUWLX01F
vmJNRe1lTUUhaU1FVGxNRYdvTUW+ck1F7XVNRSV5TUVUfE1Fh39NRbqCTUXthU1FIYlNRViM
TUWHj01FupJNRe2VTUUhmU1FVJxNRcCfTUW6ok1F7aVNRSGpTUVUrE1Fh69NRbqyTUXxtU1F
JblNRVS8TUWHv01FusJNRfHFTUUhyU1FVMxNRYfPTUW60k1F7dVNRSXZTUVY3E1Fh99NRbri
TUXt5U1FJelNRVjsTUWH701FuvJNRe31TUUl+U1FVPxNRYv/TUW6Ak5F7QVORSEJTkVUDE5F
iw9ORboSTkXtFU5FIRlORVgcTkWHH05FuiJORe0lTkUlKU5FVCxORYsvTkW6Mk5F7TVORSU5
TkVUPE5Fhz9ORbpCTkXtRU5FIUlORVRMTkWHT05FulJORe1VTkUhWU5FgVxORYdfTkW6Yk5F
7WVORSBpTkVUbE5Fh29ORb5yTkXtdU5FIHlORVR8TkWLf05FuoJORe2FTkUgiU5FVIxORYuP
TkW6kk5F7ZVORSCZTkVUnE5Fh59ORbqiTkX2pU5FIKlORVSsTkWHr05FurJORe21TkUguU5F
VLxORYe/TkW6wk5F7cVORSDJTkVUzE5Fh89ORbrSTkXx1U5FINlORVjcTkWH305FVuNORe3l
TkUg6U5FWOxORYfvTkW68k5F8fVORSD5TkVU/E5Fi/9ORboCT0XtBU9FIAlPRVgMT0WHD09F
uhJPRe0VT0UgGU9FWBxPRYcfT0W+Ik9F7SVPRSApT0VYLE9Fiy9PRboyT0XtNU9FIDlPRVQ8
T0WHP09FukJPRe1FT0UgSU9FVExPRYdPT0W+Uk9F8VVPRSBZT0VUXE9Fh19PRb5iT0XxZU9F
JWlPRaJsT0WPb09FunJPRfZ1T0UleU9FWHxPRYt/T0W+gk9F8YVPRSWJT0VYjE9Fi49PRb6S
T0XtlU9FJZlPRVicT0WLn09FvqJPRfGlT0UgqU9FWKxPRYuvT0W+sk9F8bVPRSW5T0VYvE9F
i79PRb7CT0XxxU9FJclPRVjMT0WLz09FvtJPRfbVT0Ul2U9FWNxPRYvfT0W+4k9F8eVPRSXp
T0VY7E9Fi+9PRb7yT0UW9k9FJflPRVj8T0WL/09FvgJQRS8GUEUlCVBFWAxQRYsPUEW+ElBF
8RVQRS0ZUEVYHFBFix9QRb4iUEXxJVBFJSlQRVgsUEWLL1BFvjJQRfE1UEUlOVBFWDxQRYs/
UEW+QlBF7UVQRSVJUEVYTFBFi09QRb5SUEXxVVBFJVlQRVhcUEWPX1BFvmJQRfFlUEUlaVBF
WGxQRYtvUEW+clBF8XVQRSV5UEVYfFBFi39QRb6CUEXxhVBFJYlQRViMUEWkj1BFvpJQRfGV
UEUlmVBFWJxQRYufUEW+olBF8aVQRSWpUEVYrFBFi69QRb6yUEXttVBFJblQRVi8UEWLv1BF
vsJQRfHFUEUlyVBFWMxQRYvPUEW+0lBF8dVQRSXZUEVY3FBFi99QRb7iUEXx5VBFJelQRVjs
UEWH71BFvvJQRfH1UEUl+VBFWPxQRYv/UEW+AlFF8QVRRSUJUUVYDFFFiw9RRb4SUUXxFVFF
JRlRRVgcUUWLH1FFviJRRe0lUUUlKVFFWCxRRYsvUUW+MlFF8TVRRSU5UUVYPFFFhz9RRbpC
UUXxRVFFJUlRRTVNUUWRUFFFDFNRRfFVUUUlWVFFWFxRRQ==</AssayXData><AssayYData Points="400">KH6VP01ilT90eZU/pfGUPwcrlT86bJU/ABmVP8FMlT8dYJU/taCVP4EMlj8FfpU/NN6VP1Dd
lT/f1pU/6CWWP6dHlj+uy5U/sPSVP0HZlT9A2pU/zJuVP+QQlj/lG5Y/TO6VP9P3lT95opU/
TdGVP4Qglj+bGpY/tkqWPzIalj8lG5Y/EyqWP0B/lj+lUJY/DpqWP0jVlj8d05Y/MmCWP+lB
lj8nppY/LLaWPyZ3lj8Sq5Y/WbqWP40rlz9ot5Y/VZCWP+HNlj/7G5Y/ZGSXP/+Tlz9dDJc/
YaqWP69mlz/U6JY/ej+XP/gblz/jCpc/Q8OWPzf9lj9uGJc/4DiXPx25lj+hRZc/oHqXP+aL
lz/ADJc/8f6WP5JHlz+aKpg/irWXP9zRlz91mJc/ilGXP5pklz8NMpc/eoOXPzvXlz8sMJc/
/euXPxL5lz8Yo5c/GaWXP8j7lj+XM5c/QHyYP4K+lz9/2pc/SUeYP736lz85BJc/Ou+XPw+I
lz+wDZg/C/yXP7MWmD/zMZg/kqiXP+CBmD94QJg/KUOYPzz3lz/hWpg/yBaYPw0rmD9Trpg/
viiYP6uHmD/4qZg/TXmYPxPKmD/F1Zg/O6OYP87LmD/L+pg/oZaYP2rnmD92gJg/jSuYP8T9
mD8AYZg/JaiZP3YKmT+nApk/bBiZP7qkmD/e6pg/EEWZP3psmT+A+Zg/6+SYP18wmD8Eypk/
5cGYPwIMmT9rAZk/PfOYP3LlmD9bGJk/E7uYP+tKmT++nJk/CsOYP9WgmD9Knpk/jreZPwg9
mT/LPJk/RKGZP+cFmT9KTpk/vVGZPxiLmT8yupg/NT6ZPyT6mD/g7pk/yE2ZPzv5mD+aqpk/
spaZP2N3mT/JvZk/h9CZPzksmT/UvZk/LK6ZP8TomT/SZZo/CD2aPxNSmT8LQpk/3reZP0Mg
mj8Y0Zk/4I6ZP0pxmT+v95k/5WSZP5nJmj/Kvpk/ce2ZP2SlmT+mBpo/GjGaP8pOmj+mq5o/
KreZP+2Lmj8HNpo/FG6aP9ahmT+lx5o/RW+aPyGAmj92xJk/NUyaP5Zumj9roJo/qG6aPyRO
mj+LiJk/Fi6aPx92mj83UJo/pP+ZP3XUmT8hf5o/6HKaPzLymj9/25o/EpCaP1yGmj/bf5o/
0rCaPzGcmj+5Mps/Y9+aP/S0mj/JiJo/y8eaPyW4mj991Zo/AZGaPxarmj/Uupo/stiaP+oB
mz8rWJs/gWSbP/Dymj+Ud5o/9hKbP14mmz+Ejpo/Cx+bP+nSmj9q+po/HkibP4Ilmz/1P5s/
koSbPwRvmz/zHps/K7uaPxT2mj9t6Zo/A/WbP29Mmz/2UZs/0oObPz5bmz9dM5s/7eiaPxGK
mz8dPJs/tLabP2i4mz8/Rps/RIKbP5mAmz/KrZs/7qGbP/Enmz+DDZs/TsCbPx54mz8Rips/
HV2bPwlvnD/L35s/6VabPxVemz/kh5s/UNubPz/7mz+yUps/8JubP9w9mz/l6ps/xCmbP9oE
nD+ufJs/bvabP+IdnD+IU5w/IlOcPwYhnD+/Gpw/di6cP9T4mz8O45s/DRKcP8GBmz8evJs/
4O2bP9wQnD9e7Zs/JtebP3V6nD8IbZw/gmmcP03jmz9fMpw/zy+cP/4DnD9uWJw/5wScP0ob
nD8JrJs/d9qbP0s1nD/4HZw/8O2bPx1mnD/eJJw/qi2cP0VxnD+/NZw/BECcP2JXnD/4u5w/
5vebP6svnD/miJw/EgKcPxaCnD/Z9pw/wJecP11CnD+8VJw/jGmcP+LynD+XHJ0/OGicPxDE
nD+EzJw/fsmcP+ApnT++iJw/vSKdP+ylnD9ebZw/Le2cP7YunD/QbZw/BDqdPwnHnD8OgZw/
F0KdPz0unT+YIp0/REedPwTKnD9uhJw/DBKdPy9xnT+tiJw/RyqdP3DinD/eEZ0/5vmcP8YU
nT/OH50/6V6dP41TnT8axZw/kWOdPzj1nD89Hp0/nDGdP1o/nT+Y4Jw/OR+dP+ARnT94aJ0/
UCKdP39cnT8e6Jw/C5idP2uinT/GWZ0/hJydP3i0nT9aY50/vIOdPyAOnT8eU50/PxeeP1iv
nT+oJ50//QCdPwKCnT/nJp4/Nq2dPxTFnT9pip0/SZCdPw==</AssayYData></Step><Step><CommonData><SampleLocation>1</SampleLocation><SampleID></SampleID><SampleGroup></SampleGroup><SampleInfo></SampleInfo><SampleRow>D</SampleRow><SamplePlate>1</SamplePlate><WellType>BUFFER</WellType><Concentration>-1</Concentration><ConcentrationUnits>µg/ml</ConcentrationUnits><MolarConcentration>-1</MolarConcentration><MolarConcUnits>nM</MolarConcUnits><MolecularWeight>-1</MolecularWeight><Temperature>25</Temperature><StartTime>9281906</StartTime><AssayTime>30</AssayTime></CommonData><FlowRate>1000</FlowRate><StepType>BASELINE</StepType><StepName>Baseline</StepName><StepStatus>OK</StepStatus><ActualTime>30</ActualTime><CycleTime>0.2</CycleTime><AssayXData Points="150">i19RRbpiUUXxZVFFIWlRRVRsUUWLb1FFunJRRe11UUUheVFFVHxRRYd/UUW+glFFDoZRRSWJ
UUVYjFFFi49RRbqSUUXtlVFFIZlRRVScUUWHn1FFuqJRRfGlUUUpqVFFWKxRRYevUUW+slFF
7bVRRSm5UUVUvFFFh79RRbrCUUXxxVFFIclRRVTMUUWLz1FFvtJRRfHVUUUp2VFFWNxRRYvf
UUW+4lFF7eVRRSHpUUVY7FFFi+9RRb7yUUXx9VFFJflRRVj8UUWH/1FFvgJSRfEFUkUlCVJF
WAxSRYcPUkXKElJF8RVSRSUZUkVYHFJFix9SRb4iUkXxJVJFJSlSRVgsUkWLL1JFvjJSRfE1
UkU5OVJFWDxSRYs/UkW+QlJF8UVSRSVJUkVYTFJFi09SRb5SUkXxVVJFJVlSRVhcUkWLX1JF
02JSRfFlUkUlaVJFWGxSRYtvUkW+clJF8XVSRSV5UkVYfFJFi39SRb6CUkXxhVJFJYlSRViM
UkWbj1JFvpJSRfGVUkUlmVJFWJxSRYufUkW+olJF8aVSRSWpUkVYrFJFi69SRb6yUkXxtVJF
JblSRVi8UkWLv1JFvsJSRfHFUkUlyVJFWMxSRYvPUkW+0lJF8dVSRSXZUkVY3FJFi99SRb7i
UkXt5VJFJelSRX3sUkWL71JFvvJSRfH1UkUl+VJFWPxSRYv/UkW+AlNF8QVTRSUJU0VgDFNF
iw9TRb4SU0XxFVNFJRlTRVgcU0WLH1NFviJTRfElU0UlKVNFWCxTRYsvU0W6MlNF7TVTRSU5
U0VYPFNF</AssayXData><AssayYData Points="150">yTudP05TnT8xVZ0/TMSdP7KHnT+tqJ0/BQOeP51Lnj+GX50/39edPyB0nT/Btp0/TTKeP9EB
nj/bSZ4/vg6eP+qDnT8H2p0/0aCdP0M/nj9jl50/622eP1XqnT/79p0/X/mdP+eXnT9xCJ4/
nfWdP7H+nT+dxp0/1e2dP0zznT9H/J0/j2uePxaGnj9Tp50/B5ydP373nT/1IZ4/8E2eP5go
nj+2uJ0/jjSeP3idnj87LZ4/GBaePyx6nj95UJ4/4IuePx2Jnj8V350/p2ieP930nT9sjZ4/
deOePy6ynj+fLp4/kaueP402nj/CoZ4/jFyeP1U4nj9Hw54/QpieP/dinj/73J4/v96eP1fG
nj9Opp4/0BCfP8fhnj+0np4/+TyfP9cbnj+Ks54/Gw+fP97Xnj9fA58/58aeP1W1nj8MtZ4/
vYaePwPYnj+ghp4/gmqeP4GNnj8vgZ8/ff6eP4sknz8Gg58/FD6fPyLAnj98954/gQWfPyXX
nj8/pJ4/VX2eP1EUnz/htp4/dUWfP5HTnj/P+Z4/jM2eP4n0nj8HVp8/AgWfPxwPnz8PSp8/
4TefP2nWnj8ZeJ8/vhSfP9dOnz+qfp8/JiGfP+4Gnz9CC58/z16fP8Vpnz8FXJ8/p46fP0MP
oD9J2Z4/uzufPyhBnz/IYZ8/DT+fP3D8nz9v7J8/DVOfP1TDnz/wYZ8/RAygPwd1nz84Zp8/
DJ2fP4l4nz/Mgp8/TI6fP1t9nz/Kop8/Y3WfP7Adnz9uzp8/U9afP+4gnz8fm58/epmfP4O/
nz+Olp8/</AssayYData></Step><Step><CommonData><SampleLocation>10</SampleLocation><SampleID>BG505 T332N SOSIP</SampleID><SampleGroup></SampleGroup><SampleInfo></SampleInfo><SampleRow>D</SampleRow><SamplePlate>1</SamplePlate><WellType>KSAMPLE</WellType><Concentration>-1</Concentration><ConcentrationUnits>µg/ml</ConcentrationUnits><MolarConcentration>62.5</MolarConcentration><MolarConcUnits>nM</MolarConcUnits><MolecularWeight>-1</MolecularWeight><Temperature>25</Temperature><StartTime>9320747</StartTime><AssayTime>180</AssayTime></CommonData><FlowRate>600</FlowRate><StepType>ASSOC</StepType><StepName>Association</StepName><StepStatus>OK</StepStatus><ActualTime>180</ActualTime><CycleTime>0.2</CycleTime><AssayXData Points="900">iz9TRbpCU0XtRVNFJUlTRVhMU0WLT1NFMVNTRfFVU0UlWVNFWFxTRYtfU0W+YlNF8WVTRSVp
U0VYbFNFi29TRb5yU0XxdVNFJXlTRVh8U0WLf1NFvoJTRTuGU0UliVNFWIxTRYuPU0W+klNF
7ZVTRSWZU0VYnFNFi59TRb6iU0XxpVNFJalTRVisU0WLr1NFvrJTRfG1U0UluVNFWLxTRYe/
U0W+wlNF7cVTRSXJU0VUzFNFi89TRb7SU0Xx1VNFJdlTRVTcU0WH31NFvuJTRfHlU0Ul6VNF
WOxTRYvvU0W+8lNF8fVTRSX5U0Vk/FNFh/9TRb4CVEXxBVRFIQlURVgMVEWHD1RFvhJURfEV
VEUlGVRFWBxURYsfVEW+IlRF8SVURSUpVEVULFRFiy9URb4yVEXxNVRFJTlURVg8VEWLP1RF
vkJURfFFVEUlSVRFWExURYtPVEW+UlRF8VVURSFZVEVYXFRFi19URbpiVEXxZVRFJWlURVhs
VEWLb1RFvnJURe11VEUleVRFWHxURYt/VEW6glRF8YVURSWJVEVYjFRFi49URbqSVEXxlVRF
JZlURVicVEWLn1RFvqJURfGlVEUhqVRFWKxURYuvVEW+slRF8bVURSW5VEVYvFRFi79URb7C
VEXxxVRFIclURVjMVEWLz1RFutJURfHVVEUh2VRFWNxURYffVEW+4lRF8eVURSHpVEVY7FRF
i+9URb7yVEXx9VRFJflURVj8VEWL/1RFvgJVRfEFVUUlCVVFWAxVRYsPVUW6ElVF7RVVRSUZ
VUVYHFVFix9VRb4iVUXxJVVFJSlVRVgsVUWfL1VFvjJVRfE1VUUlOVVFWDxVRYs/VUW+QlVF
7UVVRSVJVUVYTFVFi09VRb5SVUXxVVVFJVlVRVhcVUWLX1VFvmJVRe1lVUUlaVVFWGxVRYdv
VUW+clVF8XVVRSV5VUVUfFVFi39VRb6CVUXxhVVFJYlVRVSMVUWHj1VFvpJVRfGVVUUlmVVF
VJxVRYefVUW+olVFM6ZVRSWpVUVUrFVFh69VRb6yVUXxtVVFJblVRVi8VUWLv1VFvsJVRe3F
VUUlyVVFVMxVRYvPVUW+0lVF7dVVRSXZVUVY3FVFh99VRbriVUXx5VVFIOlVRVjsVUWL71VF
uvJVRe31VUUl+VVFVPxVRYf/VUW6AlZF7QVWRSUJVkVYDFZFiw9WRboSVkXtFVZFJRlWRVgc
VkWPH1ZFviJWRfElVkUgKVZFWCxWRYcvVkW+MlZF7TVWRSA5VkVUPFZFmz9WRb5CVkXxRVZF
JUlWRVRMVkWHT1ZFvlJWRfFVVkUlWVZFWFxWRYtfVkW6YlZF8WVWRSVpVkVYbFZFi29WRb5y
VkXtdVZFIHlWRVh8VkWHf1ZFuoJWRfGFVkUliVZFVIxWRYuPVkW+klZF7ZVWRSWZVkVUnFZF
i59WRb6iVkXtpVZFOalWRVSsVkWLr1ZFvrJWRfG1VkUluVZFWLxWRYe/VkW+wlZF8cVWRSXJ
VkVYzFZFh89WRb7SVkXx1VZFINlWRVjcVkWH31ZFz+JWRe3lVkUl6VZFWOxWRYfvVkW+8lZF
7fVWRSX5VkVY/FZFh/9WRboCV0XxBVdFIAlXRVQMV0WHD1dFuhJXRfEVV0UgGVdFWBxXRYcf
V0W+IldF8SVXRSApV0VULFdFhy9XRb4yV0XtNVdFJTlXRVQ8V0WHP1dFukJXRfFFV0UlSVdF
VExXRYdPV0W+UldF7VVXRSVZV0VYXFdFh19XRRxjV0XxZVdFJWlXRVhsV0WHb1dFvnJXRe11
V0UleVdFWHxXRYd/V0W+gldF8YVXRSCJV0VYjFdFi49XRbqSV0XxlVdFIJlXRVScV0WHn1dF
uqJXRe2lV0UgqVdFVKxXRYevV0W6sldF9rVXRSW5V0VYvFdFi79XRbrCV0XxxVdFJclXRVTM
V0WHz1dFvtJXRe3VV0Ul2VdFWNxXRYvfV0W+4ldF7eVXRSDpV0Vo7FdFh+9XRb7yV0Xt9VdF
IPlXRVT8V0WH/1dFugJYRe0FWEUgCVhFWAxYRYcPWEW+ElhF8RVYRSAZWEVUHFhFix9YRboi
WEXtJVhFIClYRVgsWEWHL1hFujJYRfE1WEUgOVhFVDxYRYc/WEW6QlhF8UVYRSBJWEVYTFhF
i09YRbpSWEXxVVhFIFlYRVRcWEWLX1hFvmJYRe1lWEUgaVhFVGxYRYtvWEW+clhF7XVYRSV5
WEVYfFhFh39YRbqCWEXthVhFJYlYRVSMWEWHj1hFupJYRe2VWEUgmVhFVJxYRYefWEW6olhF
7aVYRSWpWEVUrFhFpK9YRbqyWEXttVhFILlYRVi8WEWHv1hFusJYRfHFWEUgyVhFWMxYRYfP
WEW60lhF7dVYRSXZWEVU3FhFh99YRbriWEXx5VhFJelYRVTsWEWH71hFuvJYRfH1WEUg+VhF
WPxYRYf/WEW6AllF8QVZRSUJWUVUDFlFhw9ZRboSWUXtFVlFJRlZRVQcWUX2H1lFviJZRfEl
WUUgKVlFVCxZRbwvWUW6MllFEjZZRSA5WUVUPFlFiz9ZRbpCWUXtRVlFIElZRVhMWUWHT1lF
ulJZRe1VWUU5WVlFVFxZRYtfWUW6YllF7WVZRSVpWUVUbFlFi29ZRb5yWUXtdVlFIHlZRVR8
WUWHf1lFuoJZRe2FWUUgiVlFWIxZRYuPWUW6kllF7ZVZRSCZWUVUnFlFh59ZRbqiWUXtpVlF
IKlZRVSsWUWHr1lFvrJZRfG1WUUluVlFWLxZRbi/WUW+wllF7cVZRSDJWUVUzFlFh89ZRbrS
WUXt1VlFINlZRVTcWUWL31lFuuJZRe3lWUUg6VlFVOxZRYvvWUW68llF7fVZRSX5WUVU/FlF
i/9ZRb4CWkXxBVpFJQlaRVgMWkWHD1pFuhJaRfEVWkUgGVpFiRxaRYcfWkXjIlpF7SVaRSUp
WkVYLFpFhy9aRb4yWkXtNVpFIDlaRVQ8WkWHP1pFvkJaRe1FWkUgSVpFVExaRYdPWkW+UlpF
7VVaRSBZWkVUXFpFh19aRb5iWkXtZVpFIGlaRVRsWkWHb1pFvnJaRfF1WkUgeVpFWHxaRYd/
WkW6glpF7YVaRSWJWkVUjFpFh49aRbqSWkXtlVpFIJlaRVScWkWHn1pFuqJaRe2lWkUgqVpF
WKxaRYevWkW6slpF7bVaRSC5WkVUvFpFh79aRbrCWkXtxVpFIMlaRVjMWkWHz1pFutJaRe3V
WkUg2VpFVNxaRYffWkW64lpF7eVaRSXpWkVY7FpFh+9aRbryWkXt9VpFJflaRVj8WkWH/1pF
6wJbRfEFW0UgCVtFVAxbRYcPW0W6EltF7RVbRSAZW0VUHFtFhx9bRboiW0XtJVtFIClbRVQs
W0WHL1tFvjJbRe01W0UgOVtFVDxbRYc/W0W+QltF7UVbRSBJW0VUTFtFh09bRbpSW0XxVVtF
IFlbRVhcW0WHX1tFumJbRfFlW0UgaVtFWGxbRYdvW0W6cltF7XVbRSB5W0VUfFtFh39bRb6C
W0XthVtFIIlbRVSMW0WHj1tFupJbRfGVW0UgmVtFWJxbRYufW0W6oltF7aVbRSCpW0VYrFtF
h69bRbqyW0XttVtFILlbRVS8W0WHv1tFvsJbRe3FW0UgyVtFWMxbRYfPW0W60ltF7dVbRSDZ
W0VU3FtFh99bRbriW0Xx5VtFIOlbRVTsW0WL71tFvvJbRe31W0Ug+VtFVPxbRYf/W0W+AlxF
EgZcRSAJXEVYDFxFhw9cRboSXEXtFVxFJRlcRVgcXEWHH1xFviJcRfElXEUgKVxFWCxcRYsv
XEW6MlxF8TVcRSU5XEVYPFxFhz9cRb5CXEXxRVxFJUlcRVRMXEWLT1xFulJcRe1VXEUgWVxF
VFxcRYtfXEW+YlxF8WVcRSVpXEVYbFxFi29cRc9yXEXtdVxFJXlcRVh8XEXRf1xFvoJcRfaF
XEUliVxFWIxcRZePXEW+klxF8ZVcRSWZXEVYnFxFi59cRb6iXEXxpVxFJalcRVisXEWLr1xF
vrJcRfG1XEUluVxFWLxcRYu/XEW+wlxF8cVcRSXJXEVYzFxFi89cRb7SXEXx1VxFJdlcRVjc
XEWL31xFvuJcRfHlXEUl6VxFWOxcRYvvXEW+8lxF8fVcRSX5XEVY/FxFi/9cRb4CXUXxBV1F
JQldRVgMXUWLD11FvhJdRfEVXUVOGV1FWBxdRYsfXUW+Il1F8SVdRSUpXUVYLF1Fiy9dRb4y
XUXxNV1FJTldRVg8XUWLP11FvkJdRfFFXUUlSV1FWExdRYtPXUW+Ul1F8VVdRSVZXUVYXF1F
i19dRb5iXUXxZV1FIGldRVhsXUWLb11FvnJdRfF1XUUleV1FWHxdRYt/XUW+gl1F8YVdRSWJ
XUVYjF1Fi49dRb6SXUXxlV1FJZldRVicXUWLn11F36JdRfGlXUU5qV1FWKxdRYuvXUW+sl1F
8bVdRSW5XUVYvF1Fi79dRb7CXUXxxV1FJcldRVjMXUWLz11FvtJdRfHVXUUl2V1FWNxdRYff
XUW+4l1F8eVdRSXpXUVY7F1Fi+9dRb7yXUXx9V1FJfldRVT8XUWL/11FugJeRe0FXkUgCV5F
VAxeRYsPXkW6El5F8RVeRSAZXkVYHF5Fix9eRb4iXkXxJV5FICleRVgsXkWLL15FvjJeRfE1
XkUlOV5FWDxeRYs/XkW+Ql5F8UVeRSBJXkVcTF5Fi09eRb5SXkXxVV5FIFleRVhcXkWLX15F
vmJeRfFlXkUlaV5FWGxeRYtvXkW+cl5F8XVeRSV5XkVYfF5F</AssayXData><AssayYData Points="900">IgqgP41fnz83qJ4/E4adPypSnD8TWps/FxabP2Mvmj/zqZk/RnSZP8xfmT/ovJg/XEmYP1K3
mD+lfpg/guWXP6xMmD9kc5g/8JOYPxXxlz9xg5g/zPqXPztimD/Qf5c/T8WXP+QAmD9ynZc/
WcyXP78DmD/sypc/G2+YP79pmD9Hepg/ECqYP3rslz/0Y5g/TPmXP6jRlz+AWJg/dQCYP5f3
lz/TPJg/iIKYP53ulz9nDpg/FtKXP4urmD+SFpg/35KYP1E9mD9Jfpg/u9yXP1a7mD/bJZg/
53mYPzdCmD9DhJg/ZF2YP7VnmD9/nJg/5lmYP3KlmD9Kapg/oiyYP1ldmD9sn5g/Q3+YP/A8
mD9ErJg/kpuYP65bmD/aupg/8VSYP+vKmD9bRZg/vCiYP8ODmD/apZg/hUuYP5enmD+SBZk/
eh+ZP/eKmD8l/Jg/cA+ZP62dmD9OB5k/JmSZP8XfmD/h0pg/4b6YP34ImT+0gJg/JC+ZPzkJ
mT+NVpk/0VeZPxvEmT8Azpg/WduYP03QmD9WB5k/5XuZP9cjmT97Vpk/M3OZP7UFmT+iYJk/
OcGZPwEqmT8xuZk///WYP/iemT9KY5k/2kiZP8WBmT8Mn5k/lXOZP8TdmT+McJk/+HCZP9C0
mT9Bv5k/0fuYP4OGmT9no5k/xk2ZP1OamT9gk5k/z0uZP6VnmT/os5k/a2eZPzxjmj9mk5k/
is6ZPzm+mT/l35k/ooyZP6DtmT/I2Jk/A9SZP+zSmT8iL5o/GA2aP130mT/Fr5k/I72ZP+n6
mT+4yJk/j7CZP6XsmT8yVpo/hOeZP/U5mj+yN5o/IviZP/9Gmj8PBJo/ND+aP8j2mT9i85k/
uQSaPyummT9c1pk/1c6ZP8b5mT+3YZo/2t6ZP1CKmj+zhZk/hWOaP2sqmj8h05k/9JuaP1s0
mj8iypk/47mZP1/Zmj9b4Zo/pIqaPxlwmj8n/5k/ce6aP/Uvmj9jcZo/1BmaP6Nimj+SIpo/
vPGZP5FAmj/shZo/fiSbP2Rgmj8b5po/90ObPyRhmz+ZeJo/5LWaP2xDmj93hpo/bBuaP8Hs
mj+/l5o/GpCaP2Kbmj8e3Jo/UKqaP4Pcmj+5vpo/BSGbP6Rnmj/ywZo/CGubPy7jmj/iZ5o/
frqaP699mj+Mx5o/Gu6aP6kBmz8D/Jo/AzubPxXrmj+auZo/hVSbP/ramj8r95o/hZKaP8yw
mj/Impo/uDmbP58ymz+1IZs/odqaP9HDmj9Mt5o/duiaP/DLmj98D5s/SCibP3n1mj+eT5s/
QxubP2Qdmz+bPJs/BxSbP8Upmz+OQ5s/pnybP7ZGmz/015o/Ig+bPx8Ymz8PmZs/Gk6bP54Y
mz9Fvpo/ghGbP+bAmj8kEJs/Xz+bPxinmz8aWZs/QVKbP2bBmj8Ybps/NKmbP08ymz9hy5s/
MRKcP5iXmz9whJs/iRCbP4YBmz9j+Zo/B/6bP9+emz9Gdps/cJSbP/1dmz9bp5s/dPaaP1oq
mz+lmJs/k9CbPzhSnD+RlZs/JIabPwqPmz8/aJs/tfebPyeImz+cBZw/7JubP8hQnD8pfJw/
+RCcPyAZnD+xAJw/Ok+bP1kAnD/TG5w/zfCbP/kAnD/8aZs/dFibP91Ymz/PRpw/lxGcP2Dg
mz+xFpw/uTKcPwEKnD8ABJw/OfObP4eqmz8nbJw/d96cP1HDmz8nwZs/EwWcP+8LnD8zcps/
vJqcP+oYnD901Js/oPWbP2DHmz/6pZs/vtybPxjmmz/Exps/29KbPyMznD/B+ps/QKKbP1Er
nD8Hbpw/h0OcP2kknD/CJpw/lROcPxxWnD9NRZw/twWcP1OWnD+VCJw/MwCcPwWBnD/RMZw/
haucP2fTmz9NP5w/abycPzL1mz+sH5w/RuycP5cTnD+uw5w/sx2cP6DImz/dm5w/VZGcP+QU
nT+2cJw/gamcPyU+nD8FaJw/AGqcP0f9mz/7opw/7ZCcP5O/nD/5Gpw/xS+dPz3knD8NcJw/
+YCcP5dPnD/WhJw/SyqcP5eqnD+GiZw/YWacP0egnD96o5w/3kqcPx6Ymz9nBJw/x46cP2N5
nD/3qJw//q+cP/N0nD8DsJw/geWcP0i0nD8aoJw/3vWcP0LunD8I3Jw/51ecP890nD9aIp0/
cXGcPwLGnD94N50/ac+cP7vtnD80Y5w/iRKdP0gEnT+cz5w/29+cPz30nT818Zw/usOcP8oA
nT/jvZw/yficP3pUnD/y6Zw/jtmcP94FnT/A2pw/ZwedP/hJnD9e6pw/3YKcP4lhnT9hl5w/
y6KcP8WknD+ctZw/vl2dPwwhnT81yZw/+g+dP2jsnD85mpw/aLicP27VnD/jSp0/igWdPzYf
nT8F2Jw/PPGcPxL5nD/rpJw/onidPzY3nT9tjpw/L/ycP6eonT9OwZ0/ArKcP/UVnT+4wZ0/
2XacPxcXnT89EZ0/Ve2cP739nD8fPZ0/ca+cP8SXnD+zC50/2E6dPwrKnD9a7Z0/dlidPwUQ
nT+0/5w/ngudP0lbnT9cap4/C3adP8ZnnT94E50/vX+dP9wvnT9eqZ0/BvOcP0UpnT+fzJw/
4aOdP+TxnD8CW50/PIGdP5shnT8PHZ0/oBCdPzVZnT/vf50/QXqdPw+KnT86ap0//ticP1V1
nT8kZZ0/o6idP12JnT/HrJ0/OmOdP/MGnT9Aw50/2XWdP1pQnT/oEZ4/7cadPxI7nT82I50/
6ySdP3mvnT/N6J0/EGWdP3gbnj+emJ0/lgGeP35rnT8ZH54/+aOdP3m1nT/2lJ0/DNmdPwYw
nj/Sdp0/ii2eP+3CnT+AF54/NT+eP5A5nj/8nJ0/DO+dP2iVnT8JxZ0/2fidP0DBnT9gGJ4/
mKudP87EnT8rOZ0/RwqePwDbnT9OZZ4/sdqdP2Y+nj+qpZ0/uMidPwjnnT8yv50/Mx2eP0He
nj8eap0/3+CdPxhSnj/5Jp4/VTWeP5bNnT92B54/uAOeP3U2nj/97Z0/o5KdP3Ejnj+IwJ0/
taqdP6K4nT+esZ0/H+idP8Q/nj/C350/LSWePxswnj9z4Z0/MyeeP3gjnj+b250/SMydP7Bo
nj+TnZ4/OLSdP0j5nT89Lp4//VueP/pTnT/1dJ4/cYSeP5U8nj80RZ4/p+idPxWWnj/VvZ4/
ciaeP8Cgnj8OH54/MpeeP0dznj9mBZ4/M0eeP+tPnj+TdJ4/gnSeP1Mpnj/va54/uQqeP1zG
nT+CW54/YbaeP40Cnj+rbp4/Z1GeP29jnj+acp4/In2eP3wSnj+PZp4/HtqeP08Ynj9vtp4/
JN6dP9dnnj8HFJ4/PceeP5Dvnj/EXJ4/386ePzTlnj9UmJ4/UW2fP6qUnj/+ep4/ntuePxeD
nj91oJ4/bQafP0LAnj+o+J4/uOyeP+EXnz8hSJ4/nNKeP89Vnj/r+54/UmOfP/ainj/+vZ4/
5meeP+ufnj/B+54/xJyeP6bUnj/dbZ4/eQGfPzy2nj+3UJ8/eFyfP3QXnz9eeJ8/OmeeP1xW
nj/+r54/BxyfP9Cpnj+ydJ4/rRSfP4k6nz8NZ58/oH6eP1Grnj/x2Z4/YSGfPw95nj+TP58/
yYyePwMNnz/2LZ4/x+6ePx51nj8UKZ8/J76eP5R5nz82CJ8/XT+fP3HUnj9i3p4//uSeP+of
nz+YAJ8/bfiePxRonj/cJJ8/PBKfP5TQnj+jLZ8/xkueP0/Qnj9AIJ8/VwCfP2d1nz/1PJ8/
KVmfP87bnj+nPp8/lrmeP+r4nj9RaJ8/dOaeP1rhnj/Mip4/+j+fP/t2nj9MAJ8/LeOePwQG
nz8KBZ8/VDGfP+tUnj+i5p4/JLifPztnnz+Md58/KSKfP68nnz8gMZ8/xvueP9rtnj/q1Z8/
SMyePzSLnz+TJp8/7qCfP0cOnz8NhJ8/MD2fPwj4nj+NIJ8/jl2fP68onz86Hp8/3IqfP9yH
nz8KSZ8/G5ifP/khnz/FSp8/Tj2fP4bVnz8RtJ8/yqCfP+Nnnz/dJJ8/vA6fP2e2nz8GMp8/
hJSfP55dnz+o758/mIqfP9qgnz89y58/u4+fPx9Hnz/3mJ8/QKGfP57Inz8CfJ8/FYifPzwk
oD+3058/1n2fP3Hdnz9zqZ8/OsyfP+DAnz9iNZ8/0sKfP21knz8CC6A/r7mfP0Wcnz/WSp8/
q4yfPzXSnz9bip8/+tafPw12nz8iwp8/5XyfP+7vnz/2aJ8/el+fP2lxnz9Wv58/lM2fP+T9
nz9kwJ8/TQ6gP6vZnz9yUp8/UI6fP297nz+Rp58/SsOfPylQoD8oK6A/ewWgP09EoD9t+58/
pTOgP898nz9SWZ8/fGSfP+uwnz+2NaA/FSSgPwfUnz/bo58/ntifP5qdnz9fY58/83CfPxeq
nz/MyZ8/WhmgPybTnz9Yyp8/KLufP4Thnz+sep8/7mOgP6ajnz8ZD6A/DRygPyDTnz9D858/
FoSfP+mnnz/Kr58/J3efP6LDnz9c4Z8/q++fPzOfoD+r3J8/0xGgP1O+nz8av58/jiqgP4r7
nz/cFaA/XCSgPw1MoD83ZKA/f6WfP6cdoD/nMKA/qq+fP3jXnz+vHqA/6U+gP42Dnz9zl58/
OEqgP1UxoD+n/p8/KkOgPy8xoD+Vg6A/Z2+gPwtdoD/aDKA/RpqgP6ROoD/02p8/aQagP7bB
oD8UL6A/bJGgPw7hnz9D2J8/FDigP8vKnz9B2p8/Li+gPySDoD+sEKA/XfqfPxE8oD/6w6A/
LhugP4+snz+OQqA/mfefP3MyoD+pbKA/LqKgPxPdoD+dI6A/</AssayYData></Step><Step><CommonData><SampleLocation>1</SampleLocation><SampleID></SampleID><SampleGroup></SampleGroup><SampleInfo></SampleInfo><SampleRow>D</SampleRow><SamplePlate>1</SamplePlate><WellType>BUFFER</WellType><Concentration>-1</Concentration><ConcentrationUnits>µg/ml</ConcentrationUnits><MolarConcentration>-1</MolarConcentration><MolarConcUnits>nM</MolarConcUnits><MolecularWeight>-1</MolecularWeight><Temperature>25</Temperature><StartTime>9509646</StartTime><AssayTime>180</AssayTime></CommonData><FlowRate>600</FlowRate><StepType>DISASSOC</StepType><StepName>Dissociation</StepName><StepStatus>OK</StepStatus><ActualTime>180.002</ActualTime><CycleTime>0.2</CycleTime><AssayXData Points="900">i39eRb6CXkXthV5FJYleRViMXkWHj15FvpJeRfGVXkUhmV5FWJxeRYufXkW+ol5F7aVeRSWp
XkVYrF5Fi69eRb6yXkXxtV5FJbleRVi8XkXRv15FvsJeRfHFXkUlyV5FWMxeRYvPXkW+0l5F
7dVeRSXZXkVU3F5F2d9eRbriXkXt5V5FIeleRVjsXkWL715FuvJeRfH1XkUl+V5FWPxeRYv/
XkW+Al9F8QVfRSUJX0VUDF9Fiw9fRb4SX0XxFV9FJRlfRVgcX0WLH19FviJfRfElX0UlKV9F
VCxfRYsvX0W6Ml9F8TVfRU45X0VYPF9Fhz9fRb5CX0XxRV9FIUlfRVRMX0WLT19FulJfRe1V
X0UlWV9FWFxfRYtfX0W+Yl9F8WVfRSVpX0VYbF9Fi29fRbpyX0XxdV9FJXlfRVR8X0WLf19F
voJfRfGFX0UhiV9FWIxfRYuPX0W+kl9F8ZVfRSWZX0VYnF9Fi59fRbqiX0XxpV9FJalfRVis
X0WLr19FvrJfRfG1X0UluV9FVLxfRYu/X0XTwl9F8cVfRSXJX0VYzF9Fh89fRbrSX0Xt1V9F
IdlfRVTcX0WL319FuuJfRe3lX0Ul6V9FVOxfRYfvX0W68l9F7fVfRSX5X0VU/F9Fi/9fRb4C
YEXxBWBFJQlgRVQMYEWLD2BFuhJgRfEVYEUhGWBFVBxgRYsfYEW+ImBF8SVgRSUpYEVYLGBF
hy9gRb4yYEXxNWBFJTlgRVQ8YEWLP2BFukJgRfFFYEUlSWBFVExgRYtPYEW6UmBF8VVgRSVZ
YEVUXGBFi19gRbpiYEXxZWBFJWlgRWBsYEWHb2BFvnJgRfF1YEUleWBFVHxgRYt/YEW+gmBF
8YVgRSCJYEVUjGBFh49gRbqSYEXxlWBFJZlgRVicYEWLn2BFuqJgRfGlYEUgqWBFWKxgRYev
YEW6smBF8bVgRSW5YEVUvGBFh79gRb7CYEXtxWBFIMlgRVTMYEWLz2BFvtJgRe3VYEUl2WBF
WNxgRYvfYEW+4mBF9uVgRSXpYEVY7GBFh+9gRbryYEXt9WBFJflgRVj8YEWH/2BFvgJhRfEF
YUUlCWFFWAxhRYcPYUW+EmFF8RVhRSUZYUVYHGFFix9hRb4iYUUCJmFFIClhRVgsYUWLL2FF
vjJhRe01YUUlOWFFWDxhRYc/YUW6QmFF7UVhRSVJYUVYTGFFh09hRb5SYUXtVWFFIFlhRVRc
YUWHX2FFvmJhRe1lYUUlaWFFVGxhRYtvYUW+cmFF7XVhRSB5YUVUfGFFk39hRbqCYUXxhWFF
IIlhRViMYUWLj2FFupJhRfGVYUUlmWFFWJxhRYufYUW+omFF7aVhRSCpYUVYrGFFh69hRbqy
YUXxtWFFILlhRVi8YUWLv2FFusJhRfHFYUUgyWFFVMxhRYfPYUW60mFF8dVhRSDZYUVY3GFF
h99hRbriYUXt5WFFIOlhRVjsYUWH72FFuvJhRe31YUUg+WFFVPxhRYf/YUW+AmJF7QViRSAJ
YkVUDGJFhw9iRboSYkXxFWJFJRliRWAcYkWHH2JFuiJiRfElYkUgKWJFWCxiRYcvYkW+MmJF
7TViRSA5YkVYPGJFhz9iRb5CYkXtRWJFJUliRVhMYkWHT2JFvlJiRe1VYkUgWWJFWFxiRYtf
YkW6YmJF7WViRSBpYkVUbGJFh29iRbpyYkXxdWJFJXliRVh8YkWTf2JFvoJiRe2FYkUliWJF
VIxiRfaPYkW6kmJF7ZViRSCZYkVYnGJFi59iRbqiYkXxpWJFJaliRVSsYkWHr2JFurJiRe21
YkUguWJFVLxiRYu/YkW+wmJF7cViRSXJYkVUzGJFh89iRbrSYkXt1WJFINliRVTcYkWH32JF
uuJiRfHlYkUg6WJFWOxiRYvvYkW68mJF7fViRSD5YkVY/GJFh/9iRboCY0XtBWNFXgljRVQM
Y0WHD2NFvhJjRfEVY0WoGWNFVBxjRYcfY0W6ImNF7SVjRSApY0VULGNFhy9jRboyY0XxNWNF
JTljRVQ8Y0WHP2NFukJjRe1FY0UgSWNFVExjRYdPY0W6UmNF7VVjRSVZY0VUXGNFh19jRRhj
Y0XtZWNFIGljRVRsY0WHb2NFvnJjRe11Y0UgeWNFVHxjRYd/Y0W6gmNF7YVjRSWJY0VUjGNF
h49jRbqSY0XtlWNFIJljRVScY0WHn2NFuqJjRe2lY0UgqWNFVKxjRYuvY0X4smNF7bVjRSC5
Y0VUvGNFh79jRb7CY0XxxWNFIMljRVTMY0WHz2NFvtJjRe3VY0Ul2WNFVNxjRYffY0W+4mNF
7eVjRSXpY0VY7GNFi+9jRb7yY0Xt9WNFIPljRVT8Y0WH/2NFvgJkRe0FZEUgCWRFWAxkRYcP
ZEW+EmRF7RVkRSAZZEVUHGRFix9kRboiZEXtJWRFIClkRVQsZEWHL2RFujJkRe01ZEUgOWRF
kTxkRYc/ZEW+QmRF8UVkRSBJZEVUTGRFi09kRbpSZEXtVWRFIFlkRVRcZEWHX2RFumJkRe1l
ZEUgaWRFVGxkRYdvZEW6cmRF7XVkRSV5ZEVUfGRFi39kRbqCZEXthWRFIIlkRViMZEWHj2RF
upJkRe2VZEUlmWRFVJxkRYefZEW6omRF7aVkRSCpZEVUrGRFh69kRb6yZEXttWRFJblkRVi8
ZEWLv2RFusJkRfHFZEUgyWRFVMxkRYfPZEW60mRFJ9ZkRSDZZEVU3GRFh99kRbriZEXt5WRF
JelkRVTsZEWH72RFuvJkRe31ZEUg+WRFVPxkRYf/ZEW+AmVF7QVlRSAJZUVUDGVFhw9lRboS
ZUXxFWVFIBllRVQcZUWHH2VFuiJlRe0lZUUlKWVFVCxlRYsvZUW6MmVF7TVlRSA5ZUVUPGVF
hz9lRbpCZUXtRWVFJUllRVhMZUWHT2VFulJlRfFVZUUlWWVFVFxlRYdfZUW6YmVF7WVlRSBp
ZUVYbGVFj29lRbpyZUXtdWVFIHllRVh8ZUWHf2VFuoJlRe2FZUUgiWVFVIxlRYePZUW6kmVF
7ZVlRSCZZUVUnGVFh59lRbqiZUXtpWVFIKllRVSsZUWHr2VFurJlRe21ZUUpuWVFVLxlRYu/
ZUW6wmVF7cVlRSDJZUVUzGVFh89lRbrSZUXt1WVFINllRVTcZUWH32VFuuJlRe3lZUUg6WVF
XOxlRY/vZUW68mVF7fVlRSD5ZUVU/GVFh/9lRboCZkXtBWZFIAlmRVgMZkWHD2ZFuhJmRe0V
ZkUgGWZFVBxmRYcfZkW6ImZF7SVmRSUpZkVULGZFhy9mRboyZkXtNWZFIDlmRVQ8ZkWHP2ZF
vkJmRe1FZkUgSWZFVExmRYtPZkW+UmZF7VVmRSVZZkVUXGZFh19mRcZiZkXtZWZFIGlmRVRs
ZkWLb2ZFunJmRfF1ZkUleWZFVHxmRYd/ZkW6gmZF8YVmRSWJZkVcjGZFi49mRbqSZkXxlWZF
JZlmRVicZkWPn2ZFvqJmRfGlZkUgqWZFWKxmRYuvZkW+smZF8bVmRSm5ZkVYvGZFi79mRb7C
ZkXtxWZFJclmRVjMZkWLz2ZFvtJmRfHVZkUl2WZFWNxmRYvfZkW+4mZF8eVmRSXpZkVY7GZF
i+9mRb7yZkXx9WZFJflmRVj8ZkWL/2ZFvgJnRfEFZ0UlCWdFWAxnRYsPZ0W+EmdF8RVnRSUZ
Z0VYHGdFix9nRb4iZ0XxJWdFJSlnRVgsZ0WLL2dFvjJnRfE1Z0UlOWdFWDxnRYs/Z0W+QmdF
8UVnRSVJZ0VYTGdFi09nRb5SZ0XxVWdFJVlnRVhcZ0WLX2dFvmJnRfFlZ0UlaWdFWGxnRYtv
Z0W+cmdF8XVnRSV5Z0VYfGdFi39nRb6CZ0XxhWdFJYlnRViMZ0WLj2dFvpJnRfGVZ0UlmWdF
WJxnRYufZ0W+omdF8aVnRSWpZ0VYrGdFi69nRb6yZ0XxtWdFILlnRVi8Z0WLv2dFusJnRfHF
Z0UlyWdFWMxnRYvPZ0W+0mdF8dVnRSDZZ0VY3GdFi99nRb7iZ0Xx5WdFJelnRbLsZ0WL72dF
vvJnRfH1Z0Ul+WdFWPxnRaT/Z0W+AmhF8QVoRSUJaEVYDGhFhw9oRb4SaEXxFWhFJRloRVgc
aEWLH2hFuiJoRfElaEUlKWhFWCxoRYsvaEW+MmhF8TVoRSU5aEVYPGhFiz9oRbpCaEXxRWhF
JUloRVhMaEWLT2hFvlJoRfFVaEUlWWhFWFxoRYtfaEW+YmhF8WVoRSVpaEVYbGhFi29oRb5y
aEXxdWhFJXloRVh8aEWLf2hFvoJoRcKGaEVFiWhFWIxoRYuPaEW+kmhF7ZVoRSWZaEVYnGhF
i59oRbqiaEXxpWhFKaloRVSsaEWHr2hFvrJoRe21aEUluWhFWLxoRYu/aEW+wmhF7cVoRSXJ
aEVUzGhFh89oRb7SaEXt1WhFJdloRVjcaEWL32hFvuJoRfHlaEUl6WhFWOxoRYvvaEW+8mhF
8fVoRSX5aEVU/GhFh/9oRb4CaUXxBWlFJQlpRVgMaUW4D2lFvhJpRfEVaUUlGWlFWBxpRYsf
aUW+ImlF8SVpRSUpaUVYLGlFiy9pRb4yaUXxNWlFJTlpRZ08aUWHP2lFvkJpRfFFaUUlSWlF
VExpRYtPaUW+UmlF8VVpRSVZaUVUXGlFh19pRb5iaUXxZWlFJWlpRVhsaUWLb2lFunJpRe11
aUUleWlFWHxpRYt/aUW+gmlF8YVpRSWJaUVYjGlFi49pRb6SaUXxlWlFIJlpRVScaUWHn2lF
uqJpRe2laUUlqWlFWKxpRYuvaUW6smlF7bVpRSW5aUVgvGlF</AssayXData><AssayYData Points="900">2EieP54Inj+hVZ8/6j+gP93MoD/lsaI/IR2jP/4opD/106Q/eI+lPynNpT8vVKY/caSmPwWV
pj/LbaY/eqqnP9Ugpz+iQKc/9penP6iHpz/aOag/IMynPznYpz+Mlqc/or2nP67Xpz+GkKg/
Y0yoP8nypz8qcqg/NOOnP25eqD9XGKg/oVOoP7vgqD+Ilag/eK2oPx73qD9tDqg/fRWpP3fP
qD8g46g/lj6oPxl/qD+Rbqg/+LSoP3WOqD/WRKg/GtOoPxvWqD9joqg/kQ+oP9TQqD/xr6c/
llaoP5CyqD83Xqg/9e+nP0+XqD+d06g/MCeoPxDBqD9BvKg/W3CoP/eDqD/36Kg/Z1GoP10R
qD8tL6g/Ha2oP7KZqD9Zcqg/9cmoP/FsqD8QxKg/DYaoP31GqD+0RKg/FpyoP7sCqD9rX6g/
zxqpP11aqD9wtag/bsWoP/MLqT/xp6g/9NKoP38TqD9Jl6g/2o6oP93wqD+SAqg/4tqoPxQM
qD94xqg/IMWoP/2oqD/8Mqg/41+oP1ByqD+tXag/rWqoP3l1qD+krag/D7KoP10AqT9/Rqg/
bJOoP/+AqD+8uag/xmOoP9rFqD8Ug6g/bluoP8BdqD85yag/bsqoP8rXqD8ccqg/XnupPy9q
qD+jkag/GSapPy8MqT94uqg/T8ioP0XJqD/ELag/lruoPzNdqD94mqg/5gqpP6YlqD9eG6g/
xmmoP6pBqD94x6g/0VioP3moqD88WKg/7KaoP2TvqD/PQ6g/bCKoP/CjqD/5yag/CgypP56v
qD8QdKg/HYKoPwUIqT94zag/zC2pPwKJqD+M+Kg/Ud2oPxGCqD/+Qqk/D6KoP7DeqD8Lhqg/
96eoP9CSqD/lY6g/DFCoP6i0qD/Zu6g/O6moP1YIqT9Cyqg/J52oPzl7qD/z+qg/i4ioP+Qk
qT8NrKg/oJyoP0amqD9o1qg/A5qoP/OoqD/V2qg/JHSoP8M9qD9byqg/bEyoP3fEqD8IuKg/
LjypP16BqD/1Oqg/u2yoP9ClqD+Pxag/MoCoP/P1qD//yKg/k9KoPwzAqD8onqg/NIqoPx4V
qD9BvKg/pOeoP6CjqD8EWak/WWWoP5sHqD/xuag/76eoP23iqD/9Zqk/WPGoP+BTqT+6IKk/
0BWpP33EqD907Kg/3tyoPzm4qD+Ucag/SS6oPw30qD909qg/J6+oPxY6qT+Ykqg/INSoP1qm
qD8G6ag/iwmpPwqZqD9P4ag/dJmoPzv4qD/Qrqg/WLmoP/mcqD8yP6k/Z+SoP8d1qD+9Yag/
SFypPwRyqD91sag/gd2oPxLEqD9z/Kg/BtCoP0DjqD/E9qg/59yoP7N8qD9lpag/O8+oP0o/
qT/v+qg/ChSpPzjrqD+SsKg/FDSpP5ydqT8S4ag/ueuoP2eVqD+hmak/Gq2oP2+JqD9vU6g/
v7SoPz4hqT86Tqk/nxupP5BnqD8hjag/ve6oP+0qqT9fAak/wfyoP7oLqT/2Uak/duKoPxnk
qD+mCKk/kaSpPwETqT/DJqk/SiOpPyW5qT+0Qak/FT2pPyxlqT/C+Kg/eOaoP5/BqD9kUak/
zCWpP9+3qD+WU6k/iQepPwV7qT+clqk/BVWpP75ZqT8asag/4AapP5H8qD9oDqk/7qipPwOe
qD8rHak/8nGpP/EWqT9vaKk/9LCpP4/hqD+Jr6g/1yOpPysgqT+W3Kg/XjupP1qUqT/7r6k/
tjypP7txqT/UM6k/YW6pPwZiqT+d6qg/GqqoP+9kqT+iWak//bWpP1zEqT9gfag/Z7CpP6Mh
qT9aZak/MCGpP+FDqT/vKKk/+jmpP3XSqD/hS6k/NG6pPxtVqT9LA6k/IzypP1SmqT86SKk/
DU2pP1prqT8S9qg/LNaoPzsEqT/lNqk/C0KpP0Y3qT8Ixak/h2SpPzdNqT/kCak/vCCqP/9b
qT8Feak/SFSpPxobqT+DUKk/1NupP7k2qT/D26k/tcGpPx7YqT9lRqk/REmpP0dmqT+3aak/
K22pP3KeqT8ed6k/wzCpP2NoqT9Fb6k/x0OpP4AJqT+CYKk/qZ+pP2trqT9Jd6k/YyqpP7Ca
qT8fSqk/UKipP0QyqT8RpKk/k8KpPxlUqT8/g6k/vrepP9RKqT+1c6k/+ICpP/uSqT8k/6g/
jL2pP8dgqT+eUak/fqKpP2V8qT8Nn6k/z0ypP39CqT8P+Kk/PoqpP8uKqT/Ipqk/Lz2pPwC4
qT8XjKk/HM2pPwwtqj+Idqk/pZipP9ugqT/mSqk/xg6qP5X0qT+Vsqk/4maqP52lqT8hd6k/
PCqpP1qnqT/meak/+c2pP+aIqT/Jwak/l3+pP7enqT8KWKk/AA6qPys3qT97j6k/TlCqP8af
qT8dS6o/AAWqP8L9qT/A1qk/sGqpP8ztqT9+L6k/E8KpP9cQqj9+qak/CqmpP2MOqj8L1ak/
5kKpP9A6qT/wuqk/hJapP9Aaqj83/ak/QzmpP1t7qT9Tzak/lX2pPxmFqT+MKao/Pp6pP5+b
qT/W1qk/mC2qP8/QqT9/zqk/RC6qP+CRqT/Wl6k/x7KpP8DBqT/ylak/t4qpP5woqT9RHao/
F+ipP4Qmqj/5Hqo/3nOpPwopqj/zw6k/3X2pP8rnqT9ICao/6cCpP/cFqj+lm6k/mzKqP4CC
qj9Bpqk/yViqP9B4qT+FK6o/lSuqP2GDqj++fak/RwSqP4enqj+OHKo/aDaqP+/pqT82lKo/
L8mpP6NLqj/MqKo/gpmpP5MUqj93OKo/DiqqP9QUqj+riqk/E82pP6ZWqj9MB6o/PuOpP9gH
qj/aiqk/WYOqP+Imqj/O9ak/kPipP2y+qT+SWak/q6qpP0SLqj+rHqo/gfipP2kVqj9kIqo/
CEWqPwx6qj93Cqo/V/SpP/QAqj+9vqo/GZyqP6OkqT9OsKk/y9KpP/AYqj/aH6o/zCGqP8Nb
qj/iQao/mXmqPz59qj8VUao/swGqP32DqT9iUao/cA2qPx0tqj8ynao/1kyqP84jqj9W7Kk/
icupP1eKqj8vTqo/JgGqP4nYqj9pW6o/aLapPyctqj/fbKo/JLCpP/xcqj+Yq6k/b6GqP6fm
qT9986o/Ki2qP1Irqj9jSqo/ly6qPyFhqj8hcKo/R36qP4u2qj8K06o/tlCqPxVJqj+7I6o/
/gGqP7kwqj/PPKo/GA+qP4HOqj8fgqo/YBmqP/Omqj+o3qo/5LSqPwTRqT8Hhqo/VtSqP8Nq
qj/oZao/9FWqP9eaqj8mjqo/WymqP55Bqj+OFao/9JyqP1fEqj+e2ao/GsyqP455qj+NP6s/
CH6qP32+qj8UVKo/OF6qP/C8qj8FWKo/UJeqP2X5qj/sZqo/ofOqP8M1qj8lnao/+hirP7mi
qj/B4Ko/a36qP7zNqj89cKo/uYWqP8KVqj97nqo/6W+qPwlmqj8jmao/3bmqP7Yaqz8ST6o/
DKWqP0sCqz/bqKo/lHCqP35hqj+4Fao/+vOqPwpFqj/4a6o/yLOqP4tVqj+T/qo/t4uqP3h8
qj+luao/t0uqP+faqj+1E6s/wLqqPxgXqz/x3ao/WBWrPy2+qj9qqao/T4+qP5bJqj+/pqo/
w4uqPwDVqj9bu6o/bxCrPzVaqj8mtao/DZ+qP/kjqz8/kqo/tXaqP27Nqj99yKo/CQyrP9XL
qj8XWao/6SSrP+Q6qz9X6ao/v4mqP6arqj8n/6o/NOaqP5EKqz+bB6s/xOaqP5m7qj9rNas/
OueqPyYuqz/LBas/9kmrP58zqz8ULKs/htaqP9reqj/kUKs/77CqP+foqj/RQqs/KBWrP/xI
qz9ar6o/9rCqPzW1qz/21qo/oMWqP33Qqj/m46o/jZiqP23rqj8OI6s/ImurP4Oeqz+0h6s/
tDyrP4Kaqj+ixKo/SiqrP1N2qz9DI6s/dEqrP2Fpqz/ipao/0raqPzHjqj+KxKo/NMiqP48c
qz+Kzqo/FC+rP5zkqj/HBas/UOmqP9k0qz+8Z6o/NTOrP2UBqz8zLas/6E+rP/0dqz+uSqs/
7UCrP9WAqz+McKs/S6WrPzhtqz8Q36o/81+rPwTsqj+/Cas/hvyqP4oWrD9ggas/3gWrP+hM
qz92e6s/3ZerP9Ahqz8n7qo/SGOrP0yqqz+oBqs/rhqrP0BTqz8L86o/zG+rPxRSqz/FXKs/
AxqrP8YKrD/616o/vLKrP2FIqz+UXqs/F2arPytHqz/kWas/8FCrP54Pqz/+Zas/E0erPznJ
qj99rqs/XlSrP7OCqz8Qn6s/tC+rP19Hqz+8pKs/EL6rPy7Gqz8a+6o/SfurP8JDqz+s06s/
SHWrP1mlqz/Utas/twmrP1Z3qz/v/Ko/VaWrP45/qz+8Caw/CxGsPwhRqz/Vuqs/eXyrP3Jm
qz8RUKs/y0mrP62iqz/Ehas/Uh2rP+Vxqz+7T6s/7zarPxYcqz8mn6s/E3arP8uLqz8Neas/
eSirP0Lfqz9I2ao/k2urP4q/qz+6nKs/NrqrPwk/qz+qnKs/42+rP8xDqz+Sqqs/mr2rPwL4
qz/du6s/W8qrP/mfqz8z4Ks/wKGrP6cSrD9Uz6s/JS6sP/urqz+Rl6s/eturP7Ftqz88eqs/
TPKrP3V6qz8++as/NOCrPzWbqz8Z1Ks/N6+rP+4UrD/u+as/sKGrP5Xmqz/goqs/6z2sPyit
qz8PQqw/yOerP+AJrD8hvKs/NS2sP+U0rD9sQqw/OOerP08trD+6gKs/M+SrP2Zeqz8Ws6s/
3yGsP4/Xqz8QDaw/iDqsPyShqz/x86s/Jx+sP6Cqqz/zRqw/</AssayYData></Step><Step><CommonData><SampleLocation>11</SampleLocation><SampleID></SampleID><SampleGroup></SampleGroup><SampleInfo></SampleInfo><SampleRow>D</SampleRow><SamplePlate>1</SamplePlate><WellType>REGENERATION</WellType><Concentration>-1</Concentration><ConcentrationUnits>µg/ml</ConcentrationUnits><MolarConcentration>-1</MolarConcentration><MolarConcUnits>nM</MolarConcUnits><MolecularWeight>-1</MolecularWeight><Temperature>25</Temperature><StartTime>9698838</StartTime><AssayTime>5</AssayTime></CommonData><FlowRate>1000</FlowRate><StepType>KREGENERATION</StepType><StepName>Regeneration</StepName><StepStatus>OK</StepStatus><ActualTime>4.99907</ActualTime><CycleTime>0.2</CycleTime><AssayXData Points="25">k79pRcLCaUX1xWlFKclpRVzMaUWPz2lFwtJpRfXVaUUt2WlFXNxpRY/faUXC4mlF9eVpRSnp
aUVc7GlFj+9pRcLyaUX19WlFKflpRVz8aUWP/2lFxgJqRfUFakUpCWpFXAxqRQ==</AssayXData><AssayYData Points="25">IW2qv8L1yb9yMNq/maXjv7p26r/fhfC/pG32v4+a+r8U7P6/Ju0AwEi+AsDBGQTAVG8FwJNC
BsBfzgfA8owIwHp7CcCUOwrAbl4LwKQJDMBUpgzASnwNwFQFDsB/Ug7AOPMOwA==</AssayYData></Step><Step><CommonData><SampleLocation>12</SampleLocation><SampleID></SampleID><SampleGroup></SampleGroup><SampleInfo></SampleInfo><SampleRow>D</SampleRow><SamplePlate>1</SamplePlate><WellType>NEUTRALIZATION</WellType><Concentration>-1</Concentration><ConcentrationUnits>µg/ml</ConcentrationUnits><MolarConcentration>-1</MolarConcentration><MolarConcUnits>nM</MolarConcUnits><MolecularWeight>-1</MolecularWeight><Temperature>25</Temperature><StartTime>9714866</StartTime><AssayTime>5</AssayTime></CommonData><FlowRate>1000</FlowRate><StepType>KREGENERATION</StepType><StepName>Regeneration</StepName><StepStatus>OK</StepStatus><ActualTime>5.00005</ActualTime><CycleTime>0.2</CycleTime><AssayXData Points="25">jw9qRcISakX1FWpFKRlqRVwcakWLH2pFECNqRfUlakUpKWpFWCxqRY8vakXCMmpF9TVqRSU5
akVcPGpFjz9qRcJCakX1RWpFKUlqRVhMakWPT2pFwlJqRfVVakXEWWpFXFxqRQ==</AssayXData><AssayYData Points="25">l0N9P0V/fz+qWYI/zwaFP9oZhz/FJIk/pryKP7sEjD+Rrow/OjyOP8ttjz8COJA/msqQP2ir
kT/RFpE/FpSSPyIHkz8+7JM/dDaUPzpnlD+JkpQ/ryKVP2DilT/6lZU/8i2WPw==</AssayYData></Step><Step><CommonData><SampleLocation>11</SampleLocation><SampleID></SampleID><SampleGroup></SampleGroup><SampleInfo></SampleInfo><SampleRow>D</SampleRow><SamplePlate>1</SamplePlate><WellType>REGENERATION</WellType><Concentration>-1</Concentration><ConcentrationUnits>µg/ml</ConcentrationUnits><MolarConcentration>-1</MolarConcentration><MolarConcUnits>nM</MolarConcUnits><MolecularWeight>-1</MolecularWeight><Temperature>25</Temperature><StartTime>9730930</StartTime><AssayTime>5</AssayTime></CommonData><FlowRate>1000</FlowRate><StepType>KREGENERATION</StepType><StepName>Regeneration</StepName><StepStatus>OK</StepStatus><ActualTime>5.00005</ActualTime><CycleTime>0.2</CycleTime><AssayXData Points="25">j19qRcJiakX1ZWpFKWlqRVxsakWPb2pFwnJqRfV1akUpeWpFXHxqRY9/akXCgmpF9YVqRSmJ
akVcjGpFj49qRcKSakX1lWpFKZlqRVycakWPn2pFwqJqRfWlakUpqWpFXKxqRQ==</AssayXData><AssayYData Points="25">paTdvydq+b9WQgLA9gkFwGZQB8C+5gjA6yoKwIabC8AftQzAGcgNwLN1DsBkpg/A3rUPwFye
EMBRShHAj+kRwCgTEsB4exLAdzATwAmkE8BUARTAnG4UwN7QFMDcWBXASIMVwA==</AssayYData></Step><Step><CommonData><SampleLocation>12</SampleLocation><SampleID></SampleID><SampleGroup></SampleGroup><SampleInfo></SampleInfo><SampleRow>D</SampleRow><SamplePlate>1</SamplePlate><WellType>NEUTRALIZATION</WellType><Concentration>-1</Concentration><ConcentrationUnits>µg/ml</ConcentrationUnits><MolarConcentration>-1</MolarConcentration><MolarConcUnits>nM</MolarConcUnits><MolecularWeight>-1</MolecularWeight><Temperature>25</Temperature><StartTime>9747208</StartTime><AssayTime>5</AssayTime></CommonData><FlowRate>1000</FlowRate><StepType>KREGENERATION</StepType><StepName>Regeneration</StepName><StepStatus>OK</StepStatus><ActualTime>5.00005</ActualTime><CycleTime>0.2</CycleTime><AssayXData Points="25">j69qRb6yakX1tWpFJblqRVi8akWPv2pFvsJqRfHFakUpyWpFWMxqRY/PakW+0mpF9dVqRSXZ
akVc3GpFi99qRcLiakXx5WpFJelqRVjsakWL72pFvvJqRfH1akUl+WpFXPxqRQ==</AssayXData><AssayYData Points="25">vjiCP63DgD8/pIM/wSiHP+mriD9x+4o/x3WMP7Byjj85gI8/dpyQP6JVkT9db5I/azyTP7/d
kz+bjZQ/EBKWP/8olj9f7JU/dymXP8Fzlz/1LJg/vmCYP37KmD+EU5k/TU2ZPw==</AssayYData></Step><Step><CommonData><SampleLocation>11</SampleLocation><SampleID></SampleID><SampleGroup></SampleGroup><SampleInfo></SampleInfo><SampleRow>D</SampleRow><SamplePlate>1</SamplePlate><WellType>REGENERATION</WellType><Concentration>-1</Concentration><ConcentrationUnits>µg/ml</ConcentrationUnits><MolarConcentration>-1</MolarConcentration><MolarConcUnits>nM</MolarConcUnits><MolecularWeight>-1</MolecularWeight><Temperature>25</Temperature><StartTime>9763137</StartTime><AssayTime>5</AssayTime></CommonData><FlowRate>1000</FlowRate><StepType>KREGENERATION</StepType><StepName>Regeneration</StepName><StepStatus>OK</StepStatus><ActualTime>4.99907</ActualTime><CycleTime>0.2</CycleTime><AssayXData Points="25">j/9qRb4Ca0XxBWtFJQlrRVwMa0WLD2tFvhJrRfEVa0UlGWtFXBxrRYsfa0W+ImtF8SVrRSkp
a0VcLGtFiy9rRb4ya0XxNWtFKTlrRVg8a0WLP2tFvkJrRQ5Ga0UpSWtFWExrRQ==</AssayXData><AssayYData Points="25">ndfnv98hAMDOQQTAW2cHwNs8CcBXQwrAMB4MwARHDcCP8w3AC5cOwALJD8BlGBDAFa8QwHnc
EcDKyxHAqJMSwGm2EsDRFBPAC5MTwOMZFMAxVxTAs9sUwJTUFMDVNhXA1rAVwA==</AssayYData></Step><Step><CommonData><SampleLocation>12</SampleLocation><SampleID></SampleID><SampleGroup></SampleGroup><SampleInfo></SampleInfo><SampleRow>D</SampleRow><SamplePlate>1</SamplePlate><WellType>NEUTRALIZATION</WellType><Concentration>-1</Concentration><ConcentrationUnits>µg/ml</ConcentrationUnits><MolarConcentration>-1</MolarConcentration><MolarConcUnits>nM</MolarConcUnits><MolecularWeight>-1</MolecularWeight><Temperature>25</Temperature><StartTime>9779051</StartTime><AssayTime>5</AssayTime></CommonData><FlowRate>1000</FlowRate><StepType>KREGENERATION</StepType><StepName>Regeneration</StepName><StepStatus>OK</StepStatus><ActualTime>5.00005</ActualTime><CycleTime>0.2</CycleTime><AssayXData Points="25">i09rRbpSa0XxVWtFJVlrRVRca0WHX2tFvmJrRfFla0UpaWtFVGxrRYtva0W+cmtF8XVrRSF5
a0VYfGtFh39rRb6Ca0XxhWtFJYlrRVSMa0WLj2tFupJrRQ6Wa0UlmWtFWJxrRQ==</AssayXData><AssayYData Points="25">DDGIP0eThT9sBok//9+LP599jj9UfpA/f5mSP64Bkz96kZQ//EqWP9tFlz8DAZg/0s+YPyxh
mT8vFZo/B02bP+WJmz/H9ps/wXecPykqnT8Fk50/v1KeP/NGnj8Z854/sIuePw==</AssayYData></Step><Step><CommonData><SampleLocation>1</SampleLocation><SampleID></SampleID><SampleGroup></SampleGroup><SampleInfo></SampleInfo><SampleRow>D</SampleRow><SamplePlate>1</SamplePlate><WellType>BUFFER</WellType><Concentration>-1</Concentration><ConcentrationUnits>µg/ml</ConcentrationUnits><MolarConcentration>-1</MolarConcentration><MolarConcUnits>nM</MolarConcUnits><MolecularWeight>-1</MolecularWeight><Temperature>25</Temperature><StartTime>9793742</StartTime><AssayTime>30</AssayTime></CommonData><FlowRate>1000</FlowRate><StepType>BASELINE</StepType><StepName>Baseline</StepName><StepStatus>OK</StepStatus><ActualTime>30</ActualTime><CycleTime>0.2</CycleTime><AssayXData Points="150">i59rRbqia0XxpWtFIalrRVSsa0WHr2tFurJrRfG1a0UluWtFWLxrRYe/a0W6wmtF7cVrRSHJ
a0VUzGtFh89rRbrSa0Xt1WtFIdlrRVTca0WL32tFuuJrRe3la0Uh6WtFVOxrRYfva0W68mtF
7fVrRSH5a0VU/GtFh/9rResCbEXtBWxFJQlsRVQMbEWHD2xFvhJsRe0VbEUhGWxFVBxsRYcf
bEW+ImxF8SVsRSEpbEVULGxFhy9sRb4ybEXtNWxFJTlsRVQ8bEWHP2xFukJsRe1FbEUhSWxF
WExsRYdPbEW6UmxF7VVsRSFZbEVUXGxFh19sRb5ibEXtZWxFIWlsRVhsbEWLb2xFunJsRfF1
bEUleWxFWHxsRYd/bEW6gmxF7YVsRSGJbEVUjGxFh49sRbqSbEXtlWxFIZlsRVScbEWHn2xF
uqJsRe2lbEUhqWxFVKxsRYevbEW6smxF7bVsRSW5bEVUvGxFh79sRb7CbEXtxWxFIclsRVTM
bEWLz2xFvtJsRe3VbEUh2WxFVNxsRYvfbEW64mxF7eVsRSHpbEVU7GxFh+9sRbrybEXt9WxF
JflsRVj8bEWH/2xFugJtRe0FbUUlCW1FVAxtRYcPbUW6Em1F8RVtRSEZbUVUHG1Fhx9tRboi
bUXtJW1FISltRVQsbUWLL21FujJtRRI2bUUlOW1FVDxtRYc/bUW6Qm1F8UVtRSFJbUVYTG1F
h09tRbpSbUXtVW1FIVltRVhcbUWHX21FvmJtRe1lbUUlaW1FWGxtRYdvbUW6cm1F7XVtRSV5
bUVYfG1F</AssayXData><AssayYData Points="150">uLmgPxUqoD+FIqA/xmSgP+IfoT+kdKE/GGugPw5XoT8sFKE/ILahPyJCoT9Fu6E/8RKiP6sf
oj8XI6I/mFSiP1eqoj/9m6E/WMWiP6rtoj+LJ6M/qnSjPwDIoj86BaM/s2ujP3buoj/+0KI/
P2yjP6DKoz8u8aM/kKCjP2Vqoz+Xx6M/2cejP8YppD+T8aM/H6GkPyePpD8PxqQ/Os2kPwyV
pD8Rl6Q/QMCkPwZlpT+wO6U/a5ClPwzFpD/9bqU/rX2lP6u8pT9NJaU/sf+kP/qCpT8h+KU/
j96lP7Ropj9YHKY/+LalPyyxpT+NKqY/zf2lPwUjpj9QJaY/FEKmPxoVpj9tXKY/7GymP4s+
pj8AwaY/qJimP56opj/TwqY/yuumP8pSpz8qCac/NhinP9V4pz9Xc6c/G0CnP5Vupz9Yyac/
fnmnP7Hcpz80W6c/H7+nP4uNpz+OiKc/YPynP4P7pz9+kac/BRGoPzYUqD/h16c/g2KoP/hW
qD/ODag/3oaoP6p+qD9Yoqg/n5moP7/UqD/ZlKg/2HeoP3hPqD/DaKk/krioP0m+qD9676g/
LBypP0W3qD/Mmqg/sOmoP9TDqD+n+qg/vbyoP1E9qT/2Jqk/oiipP3WeqT+Ktqk/ZBGpP0eK
qT8Nsqk/AOipP1xUqT9Siak/pJqpP72NqT9zMKo/HPKpPyz+qT+bSak/4ziqPwQeqj95IKo/
rYGqP8kNqj9Y/6k/fgOqP0mcqj+J/Kk/lw2qPzugqj8M5ao/dGCqP+HUqT8DcKo/CkOqP6ne
qj9Uc6o/</AssayYData></Step><Step><CommonData><SampleLocation>1</SampleLocation><SampleID></SampleID><SampleGroup></SampleGroup><SampleInfo></SampleInfo><SampleRow>D</SampleRow><SamplePlate>1</SamplePlate><WellType>BUFFER</WellType><Concentration>-1</Concentration><ConcentrationUnits>µg/ml</ConcentrationUnits><MolarConcentration>-1</MolarConcentration><MolarConcUnits>nM</MolarConcUnits><MolecularWeight>-1</MolecularWeight><Temperature>25</Temperature><StartTime>9824867</StartTime><AssayTime>80</AssayTime></CommonData><FlowRate>600</FlowRate><StepType>LOADING</StepType><StepName>Loading</StepName><StepStatus>OK</StepStatus><ActualTime>80</ActualTime><CycleTime>0.2</CycleTime><AssayXData Points="400">i39tRb6CbUXxhW1FJYltRVSMbUWLj21FvpJtRe2VbUUlmW1FWJxtRYufbUW6om1F8aVtRSGp
bUVYrG1Fi69tRb6ybUXttW1FJbltRVi8bUWHv21FusJtRe3FbUUhyW1FrsxtRYfPbUW60m1F
8dVtRSHZbUVU3G1Fi99tRb7ibUXx5W1FOeltRVjsbUWL721FvvJtRe31bUUl+W1FWPxtRYv/
bUW6Am5F7QVuRSUJbkVYDG5Fiw9uRb4SbkXxFW5FJRluRVQcbkWfH25FuiJuRfElbkUhKW5F
VCxuRYcvbkW+Mm5F+jVuRSU5bkVUPG5Fhz9uRb5CbkXtRW5FIUluRVhMbkWLT25FvlJuRfFV
bkUhWW5FVFxuRYtfbkW+Ym5F8WVuRSVpbkVYbG5Fh29uRb5ybkXtdW5FJXluRVh8bkWHf25F
uoJuRe2FbkUhiW5FVIxuRYePbkW+km5F7ZVuRSWZbkVYnG5Fi59uRb6ibkXxpW5FIaluRVis
bkWLr25FurJuRfG1bkUluW5FWLxuRai/bkW+wm5FFsZuRSXJbkVYzG5Fh89uRbrSbkXx1W5F
JdluRVTcbkWH325FvuJuRe3lbkUh6W5FVOxuRY/vbkW68m5F7fVuRSX5bkVU/G5Fh/9uRb4C
b0XtBW9FIQlvRVgMb0WLD29FvhJvRe0Vb0UlGW9FWBxvRYsfb0W+Im9FQyZvRSUpb0VYLG9F
iy9vRb4yb0XxNW9FITlvRVQ8b0WLP29FvkJvRfFFb0U9SW9FVExvRYtPb0W6Um9F8VVvRSFZ
b0VYXG9Fi19vRbpib0XxZW9FJWlvRVhsb0WHb29FvnJvRe11b0UleW9FVHxvRYt/b0W6gm9F
7YVvRSCJb0VUjG9Fi49vRbqSb0XxlW9FJZlvRVScb0WHn29FvqJvRe2lb0UgqW9FWKxvRYuv
b0W+sm9F7bVvRSC5b0VUvG9Fh79vRbrCb0XxxW9FIMlvRVTMb0WLz29FvtJvRe3Vb0Ug2W9F
YNxvRYffb0W+4m9F8eVvRSDpb0VU7G9Fi+9vRcbyb0Xx9W9FIPlvRVj8b0WH/29FvgJwRe0F
cEUlCXBFWAxwRYsPcEW+EnBF7RVwRSUZcEVYHHBFhx9wRboicEXtJXBFIClwRVgscEWHL3BF
ujJwRfE1cEUgOXBFWDxwRYs/cEW+QnBF7UVwRSBJcEVUTHBFh09wRbpScEXtVXBFl1lwRWBc
cEWHX3BFumJwRe1lcEUgaXBFVGxwRYtvcEW6cnBF8XVwRSV5cEVUfHBFh39wRbqCcEXxhXBF
IIlwRViMcEWHj3BFvpJwRe2VcEUlmXBFVJxwRYufcEW+onBF7aVwRSCpcEVUrHBFi69wRb6y
cEXttXBFJblwRVi8cEWHv3BFusJwRe3FcEUgyXBFVMxwRYvPcEW60nBF7dVwRSDZcEVU3HBF
h99wRfzicEXt5XBFJelwRVTscEWH73BFuvJwRe31cEUg+XBFVPxwRYf/cEW6AnFF7QVxRSAJ
cUVYDHFFiw9xRboScUU3FnFFIBlxRVgccUWHH3FFuiJxRe0lcUUlKXFFVCxxRYsvcUW6MnFF
7TVxRSU5cUVYPHFFhz9xRb5CcUXtRXFFIElxRVRMcUWHT3FFulJxRfFVcUUlWXFFWFxxRYdf
cUW6YnFF7WVxRSBpcUVUbHFFi29xRb5ycUXxdXFFIHlxRcp8cUWHf3FFvoJxRe2FcUUgiXFF
WIxxRYePcUW+knFF8ZVxRSWZcUVYnHFFh59xRbqicUXtpXFFIKlxRVSscUWLr3FFvrJxRe21
cUUguXFFWLxxRZu/cUW6wnFF8cVxRSXJcUVUzHFFh89xRbrScUXt1XFFINlxRVTccUWL33FF
uuJxRfHlcUUg6XFFVOxxRYvvcUW68nFF8fVxRSD5cUVU/HFFi/9xRboCckVoBnJFIAlyRVQM
ckWHD3JFuhJyRe0VckUlGXJFVBxyRYcfckW6InJF7SVyRSApckVULHJFiy9yRboyckXtNXJF
JTlyRVQ8ckWLP3JFvkJyRe1FckUlSXJFWExyRYtPckW6UnJF7VVyRSBZckVUXHJFh19yRb5i
ckXxZXJFIGlyRVhsckWHb3JFunJyRe11ckUgeXJFWHxyRQ==</AssayXData><AssayYData Points="400">5s+qP55kqz/iv6o/P5qqP4zfqj+AyKo/SsSqP1xDqz8iTqs/TCyrP4WJqz8FC6s/ZfKqP30J
qz94mqs/JyKrP+zNqz+W6qo/LairP2aXqz9KKKs/FZCrP1Lkqz/Eo6s/+EerP5+6qz9Eo6s/
1E+rP8l0qz8NBqw/c4OrP7zxqz9YOqs/AMWrPxodrD/t4Ks/XnOrPy3kqz9XR6w/3wCsPzCo
rD8jRaw/vg2sPyu/rD/HVaw/LGusP6xrrD8CnKw/Z3ysPxborD+Sd6w/HVisPxAtrD+XaKw/
qSisP8MRrT/AS6w/cJKsPx5KrT/mg6w/BbCsP1SnrD8E6aw/+3GsPyTUrD+MN60/erOtPyTO
rD+zhq0/166sPylmrD+MmKw/W6qsP4vjrD+X+6w/VhOtP4rJrD/J9Kw/KhmtP5EerT+A9aw/
+jGtPyZirT+PYa0/hYqtPxl8rT9He60/SlStP0IMrT+1Iq0/FJWtPxqArT8/mK0/6FqtP3iN
rT9vS60/sZatP+PUrT/WmK0/91itPyo6rT85m60/JJutP0PsrT9wza0/TOytP6Uarj+0860/
2citP9dGrj9N060/9S6uPxsUrj837K0//zWuPztmrj9T3a0/o9qtP2n7rT+obK4/SDOuP7QQ
rj+k060/E5OuPxJfrj8xMq4/SjSuP6FJrj9OOa4/6PGtP5Jmrj8uSa4/EieuP+JKrj+2o64/
8miuPzTHrj8xjK4/9DiuP9Bprj9sHK4//KmuPwNyrj+xwa4/LWyuP1GWrj8eBa8/PlevP2yh
rj/NM64/P66uP966rj+3oq4/F/auP0Durj917q4/D4WvPyAdrz9DSa8/kvquP+C7rj+bua4/
7OyuP0Firz95fq4/lxKvP8Dorj84J68/vWOvPwoqrz+NmK8/+FKvP6Yfrz8eVq8/rt2uP20w
rz834a4/oRKvP5d7rz+9MK8/o3yvPy6Trz+gsq8/sLOvPxeHrz8ZO68/B7evP24srz9uG68/
GOOvPyGdrz9QwK8/BI+vP1RTrz9qSK8/6DGvP6bjrz+Hcq8/T+KvP5cTsD/Zqq8/M4OvP7QW
sD/MDbA/oPCvP9Kyrz87KLA/KyKwPyVcsD/c8K8/ceqvPyo/sD+OD7A/TgOwPxUvsD82X7A/
jfmvP3y6rz+gBrA/mHewP+y0rz8Rl7A/CoywP1eysD+ZLLA/hgiwP5ZEsD+DU7A/JTKwP2oY
sD9aO7A/jaawP80lsD8LVbA/nzuwP/YDsD9tK7A/xgCwPzMrsD+ysa8/fBewP2LAsD9PDLA/
duCwP0TQsD9L/LA/zHSwP6iUsD/u17A/V7+wP8KcsD+sZLA/bEiwP250sD+KorA/JKewP0u9
sD93KrE/7JGwP8nusD8owbA/C2ywP+ZYsD8MTLE/3DaxP9sksT//RLE//K2wP0/YsD+7urA/
ajqxPyMlsT82CLE/vCCxPyDIsD9hoLA/nkWxP/k1sT/N97A/RjOxP+YcsT+NeLE/742xP4au
sT9oRLE/ABexP9Q/sT89abE/aQmxP7yhsT/+o7E/aWixPw60sT8GfLE/pMSxP8posT9OyLE/
fRGyP01vsT/TWbE/4rexP416sT8H87E/33yxP3bLsT/+NLE/XKqxP2MAsj+rALI/hk2xP86d
sT9lFbE/IoWxP2Alsj+sK7E/vyGyP6z2sT9lvrE/85OxP77msT9SgrE/j7+xPy0fsj+wNrI/
4+CxPzKzsT/h2LE/SB2yP2RXsj9uB7I/T+GxP9kysj/CYrI//nSyP36msj/dubE/xz6yPxpU
sj8TrbI/tIeyP78Osj+IlbE/1b2yP0W8sT/TIbI/qkWyP2sesj+fc7I/DwSyPwTVsT+wg7I/
hQayPyANsj9ZPLI/0g6yPw/fsT8bSrI/NDCyP15Usj/LIrI/74ayPwV9sj+KUrI//payPwBQ
sj9rILI/3qKyP5Pjsj+zJLI/I6CyPx5nsj9cTLI/U2yyP5iksj+dobI/7pCyP+jksj9PUbI/
6c2yP4mNsj+8t7I/oCazPz+9sj9G97I/TMiyP++Bsj8FPLM/TBmzPzGesj99h7I/3o2yP3ae
sj96+rI/Qx2yP1Xcsj+tNrM/E9KyPzupsj/V/bI/fzqzPw==</AssayYData></Step><Step><CommonData><SampleLocation>1</SampleLocation><SampleID></SampleID><SampleGroup></SampleGroup><SampleInfo></SampleInfo><SampleRow>D</SampleRow><SamplePlate>1</SamplePlate><WellType>BUFFER</WellType><Concentration>-1</Concentration><ConcentrationUnits>µg/ml</ConcentrationUnits><MolarConcentration>-1</MolarConcentration><MolarConcUnits>nM</MolarConcUnits><MolecularWeight>-1</MolecularWeight><Temperature>25</Temperature><StartTime>9905807</StartTime><AssayTime>30</AssayTime></CommonData><FlowRate>1000</FlowRate><StepType>BASELINE</StepType><StepName>Baseline</StepName><StepStatus>OK</StepStatus><ActualTime>29.9981</ActualTime><CycleTime>0.2</CycleTime><AssayXData Points="150">j39yRb6CckXthXJFJYlyRViMckWLj3JFvpJyRe2VckUlmXJFWJxyRYufckW+onJF8aVyRSGp
ckVYrHJFi69yRb6yckXxtXJFJblyRVi8ckWLv3JFvsJyRe3FckUlyXJFWMxyRYvPckW+0nJF
7dVyRSHZckVY3HJFi99yRb7ickXx5XJFJelyRVjsckWH73JFvvJyRfH1ckUl+XJFVPxyRYv/
ckW+AnNF8QVzRW4Jc0VYDHNFiw9zRboSc0XtFXNFIRlzRVgcc0WLH3NFviJzRe0lc0UlKXNF
WCxzRYsvc0W6MnNF8TVzRSU5c0VYPHNFhz9zRbpCc0XtRXNFJUlzRVhMc0WHT3NFvlJzRfFV
c0UlWXNFWFxzRYtfc0W+YnNF7WVzRSFpc0VYbHNFi29zRb5yc0XxdXNFJXlzRVR8c0WHf3NF
voJzRe2Fc0UliXNFVIxzRYuPc0XbknNF8ZVzRSWZc0VYnHNFi59zRb6ic0XxpXNFJalzRVis
c0WHr3NFvrJzRfG1c0UluXNFWLxzRYu/c0W+wnNF8cVzRSHJc0VYzHNFi89zRbrSc0Xx1XNF
JdlzRVjcc0WL33NFuuJzRe3lc0Ul6XNFVOxzRYfvc0W+8nNF7fVzRSX5c0VY/HNFi/9zRboC
dEXxBXRFJQl0RVgMdEWLD3RFvhJ0RfEVdEUlGXRFVBx0RYsfdEW+InRF8SV0RSUpdEW6LHRF
iy90Rb4ydEXtNXRFJTl0RVg8dEWHP3RFvkJ0Re1FdEUlSXRFVEx0RYtPdEW6UnRF8VV0RSVZ
dEVUXHRF</AssayXData><AssayYData Points="150">lBGzP40bsz+j7rI/NeayP58/sz+aKbM/mouzPy7isj/ItLM/lqizPzwbsz+rErM/xiizP4wp
sz/+b7M/BJazP5lBsz8cRbM/d3GzPx4Ksz8iFbM/vqizP4Gmsz8U/7I/VUizP66hsz+2OrM/
FNezP0rasz+STLM/OVizP1MAtD9s1rI/JFezP+utsz8m4rM/rD6zP9BYsz+n27M/O/KzP3Du
sz+m6bM/7rKzP9+Psz/1k7M/ldGzPwk/sz9t6rI/NeSzP52ssz/xRLQ/gjq0P4eNsz9+7LM/
xcCzPxnssz8TXbQ/gc2zP6bPsz+Wx7M/cT60P7uJtD+MObQ/Ygm0P68stD+gMbQ/fY+zP4MB
tD/4CbQ/hRO0P+NJtD/PW7Q/AZyzP64WtD+m57M/PGS0P1aAsz9gfLQ/RuqzP6ZbtD/zGLQ/
xe6zP0BAtD863bM/Iz20PzgKtD8SCrQ/STG0P0KwtD/lkrQ/Saa0PxcQtD+yOLQ/SOCzP81I
tD+ik7Q/Iyq0P4LwtD+Bc7Q/vPi0P1ZltD8aKLQ/rcyzP2QrtD9MZLQ/7nm0P6YitD8kHrQ/
iYG0P1GvtD+ff7Q/VtG0PwVxtD/ugrQ/X2m0P0GXtD8i27Q/Epi0P/NWtT+Id7Q/SNG0P2iF
tT+iyrQ/RRm1P2rFtD/pqrQ/Sdi0P2T3tD/207Q/zP60P7zRtD9I0LQ/EIa0P9VOtD9CuLQ/
hfO0P/I0tT+77LQ/e3O0P1GvtD8RlLQ/cda0PwiQtD9zzLQ/D/y0PxuttD/CGLU/xdW0P8NN
tT8p3rQ/</AssayYData></Step><Step><CommonData><SampleLocation>10</SampleLocation><SampleID>BG505 T332N SOSIP</SampleID><SampleGroup></SampleGroup><SampleInfo></SampleInfo><SampleRow>D</SampleRow><SamplePlate>1</SamplePlate><WellType>KSAMPLE</WellType><Concentration>-1</Concentration><ConcentrationUnits>µg/ml</ConcentrationUnits><MolarConcentration>62.5</MolarConcentration><MolarConcUnits>nM</MolarConcUnits><MolecularWeight>-1</MolecularWeight><Temperature>25</Temperature><StartTime>9944674</StartTime><AssayTime>180</AssayTime></CommonData><FlowRate>600</FlowRate><StepType>ASSOC</StepType><StepName>Association</StepName><StepStatus>OK</StepStatus><ActualTime>180</ActualTime><CycleTime>0.2</CycleTime><AssayXData Points="900">h190RctidEXtZXRFIWl0RVRsdEWHb3RFz3J0Rel1dEUheXRFUHx0RYd/dEW6gnRF7YV0RSGJ
dEVQjHRFh490RbqSdEXtlXRFHZl0RVCcdEWHn3RFtqJ0Re2ldEUxqXRFUKx0RYOvdEW6snRF
9rV0RR25dEVQvHRFh790RbrCdEXpxXRFHcl0RVTMdEWHz3RFvtJ0Re3VdEUh2XRFVNx0RZPf
dEUh43RF6eV0RU7pdEVU7HRFg+90RbrydEXt9XRFIfl0RVT8dEWH/3RFtgJ1Re0FdUUhCXVF
UAx1RYcPdUW2EnVF6RV1RR0ZdUVQHHVFhx91RboidUX+JXVFHSl1RVAsdUWHL3VFujJ1Rek1
dUUdOXVFVDx1RYM/dUW6QnVF6UV1RSFJdUVUTHVFg091RbpSdUXtVXVFHVl1RVBcdUWHX3VF
tmJ1Re1ldUUdaXVFVGx1RYdvdUW2cnVF7XV1RSF5dUVUfHVFg391RbaCdUXthXVFHYl1RVCM
dUWDj3VFtpJ1RemVdUUdmXVFUJx1RYefdUW6onVF6aV1RSGpdUVUrHVFh691RbaydUXttXVF
Hbl1RVC8dUWHv3VFusJ1Re3FdUUdyXVFVMx1RYfPdUW20nVF6dV1RR3ZdUVU3HVFg991Rbri
dUXt5XVFIel1RVDsdUWH73VFtvJ1Ren1dUUh+XVFUPx1RYP/dUW6AnZFNwZ2RR0JdkVQDHZF
hw92RboSdkXpFXZFIRl2RVAcdkWDH3ZFtiJ2RekldkUdKXZFUCx2RYMvdkW2MnZF7TV2RSE5
dkWZPHZFhz92RbZCdkXpRXZFIUl2RVBMdkWDT3ZFtlJ2RelVdkUdWXZFUFx2RYNfdkW2YnZF
7WV2RRxpdkVQbHZFh292RbpydkXpdXZFIXl2RVR8dkWDf3ZFtoJ2RemFdkUhiXZFVIx2RZOP
dkW2knZF7ZV2RRyZdkVQnHZFg592RbaidkXtpXZFHKl2RVSsdkWHr3ZFurJ2Re21dkUcuXZF
VLx2RYO/dkW2wnZF9sV2RSHJdkVUzHZFh892RbbSdkXt1XZFHNl2RVDcdkWD33ZFtuJ2Renl
dkUc6XZFUOx2RYPvdkW28nZF7fV2RRz5dkVQ/HZFi/92RbYCd0XpBXdFIQl3RVAMd0WDD3dF
thJ3RekVd0UcGXdFUBx3RYMfd0W6IndF6SV3RTkpd0VQLHdFhy93RbYyd0XtNXdFITl3RVA8
d0WHP3dFtkJ3Re1Fd0UcSXdFUEx3RYNPd0W6UndF6VV3RRxZd0VQXHdFg193RbZid0XpZXdF
IWl3RVBsd0WDb3dFunJ3Rel1d0UheXdFUHx3RYd/d0W2gndF7YV3RRyJd0VQjHdFg493RbqS
d0XplXdFNZl3RVCcd0WDn3dFtqJ3Remld0UhqXdFUKx3RYevd0W6sndF6bV3RRy5d0VQvHdF
g793RbbCd0XtxXdFHMl3RVTMd0WDz3dFttJ3RenVd0Uc2XdFVNx3RYPfd0W24ndF6eV3RRzp
d0VU7HdFg+93Rbbyd0Xp9XdFi/l3RVD8d0WD/3dFvgJ4Re0FeEUcCXhFVAx4RYMPeEW6EnhF
/hV4RRwZeEVQHHhFgx94RbYieEXpJXhFHCl4RVAseEWDL3hFtjJ4Re01eEUhOXhFUDx4RYM/
eEW2QnhF7UV4RRxJeEVQTHhFg094RbZSeEXpVXhFIVl4RVBceEWDX3hFvmJ4Re1leEU1aXhF
VGx4RYdveEW2cnhF6XV4RRx5eEVUfHhFh394ReeCeEXphXhFIYl4RVSMeEWPj3hFtpJ4RemV
eEUcmXhFUJx4RYefeEW6onhF6aV4RRypeEVUrHhFh694RbayeEXptXhFHLl4RVS8eEWDv3hF
tsJ4RenFeEUcyXhFVMx4RYPPeEW60nhF6dV4RRzZeEVQ3HhFg994RbbieEXt5XhFHOl4RVDs
eEWD73hFtvJ4Ren1eEUh+XhFVPx4RYP/eEW2AnlF7QV5RSEJeUV5DHlFhw95RbYSeUXtFXlF
HBl5RWQceUWDH3lFtiJ5RekleUUhKXlFUCx5RYMveUW2MnlF/jV5RRw5eUVQPHlFgz95RbpC
eUXtRXlFIUl5RVBMeUWDT3lFtlJ5RelVeUUcWXlFUFx5RYNfeUW6YnlF7WV5RRxpeUVUbHlF
i295RbZyeUXpdXlFHHl5RVB8eUWDf3lFtoJ5Re2FeUUciXlFVIx5RYOPeUW2knlFDpZ5RRyZ
eUVQnHlFg595RbaieUXppXlFHKl5RVCseUWHr3lFz7J5Rem1eUUcuXlFULx5RYO/eUXjwnlF
6cV5RRzJeUVQzHlFg895RbbSeUXp1XlFHNl5RVDceUWD33lFtuJ5RenleUUc6XlFUOx5RYfv
eUW28nlF7fV5RRz5eUVU/HlFh/95RbYCekXtBXpFMQl6RVQMekWDD3pFuhJ6RekVekUcGXpF
VBx6RbAfekW2InpF7SV6RRwpekVQLHpFgy96RbYyekXpNXpFHDl6RVA8ekW8P3pFtkJ6Re1F
ekUhSXpFUEx6RYNPekW2UnpF6VV6RRxZekVQXHpFh196RbZiekXpZXpFHGl6RVhsekWLb3pF
tnJ6Rel1ekUheXpFUHx6RYd/ekW2gnpF8oV6RSmJekVQjHpFh496RbaSekXtlXpFHJl6RVCc
ekWDn3pFtqJ6Re2lekU9qXpFUKx6RYOvekW2snpF7bV6RRy5ekVQvHpFh796RbrCekXtxXpF
Jcl6RVTMekWHz3pFutJ6Re3VekUh2XpFVNx6RYffekW64npF7eV6RSHpekVU7HpFh+96Rbry
ekXt9XpFIfl6RVT8ekWH/3pFvgJ7Re0Fe0UhCXtFVAx7RYcPe0W6EntF7RV7RSEZe0VUHHtF
hx97Rboie0XtJXtFISl7RVQse0WHL3tF3zJ7Re01e0UhOXtFVDx7RYc/e0W6QntF7UV7RSFJ
e0VUTHtFh097RbpSe0XtVXtFIVl7RVRce0WHX3tFumJ7Re1le0UhaXtFVGx7RZtve0W6cntF
7XV7RSF5e0VUfHtFh397RbqCe0XyhXtFIYl7RVSMe0WHj3tFupJ7Re2Ve0VWmXtFVJx7RYef
e0W6ontF7aV7RSGpe0VUrHtFh697Rbqye0XttXtFIbl7RYm8e0WDv3tFusJ7Re3Fe0UcyXtF
VMx7RYfPe0W60ntF7dV7RSHZe0VU3HtFh997Rbrie0Xt5XtFIel7RVTse0WH73tFuvJ7Re31
e0Uh+XtFVPx7RYf/e0W6AnxF7QV8RSEJfEVUDHxFhw98RboSfEXtFXxFIRl8RVQcfEWHH3xF
uiJ8Re0lfEUhKXxFVCx8RYcvfEXvMnxF7TV8RSE5fEVUPHxFhz98RbpCfEUWRnxFIUl8RVRM
fEWHT3xFulJ8Re1VfEUhWXxFVFx8RYdffEW6YnxF8mV8RSFpfEVUbHxFh298RbpyfEXtdXxF
IXl8RVR8fEWHf3xFuoJ8RfaFfEUhiXxFVIx8RYOPfEW6knxF7ZV8RSGZfEVUnHxFh598Rbqi
fEXtpXxFIal8RVSsfEWLr3xFtrJ8Re21fEUhuXxFVLx8RYe/fEW6wnxF7cV8RSHJfEVUzHxF
h898RbrSfEXt1XxFHNl8RVTcfEWH33xFuuJ8RfLlfEUh6XxFVOx8RY/vfEW68nxF7fV8RSH5
fEVU/HxFh/98RbYCfUXtBX1FIQl9RVQMfUWLD31FuhJ9Re0VfUUcGX1FVBx9RYcffUW6In1F
7SV9RSEpfUVULH1Fhy99RboyfUXtNX1FHDl9RVQ8fUWHP31FukJ9Re1FfUUhSX1FVEx9RYdP
fUW6Un1F7VV9RSFZfUVUXH1Fh199RbpifUXtZX1FIWl9RVRsfUWHb31FunJ9Rel1fUUheX1F
VHx9RYN/fUW6gn1F7YV9RSGJfUVUjH1Fh499RbqSfUXtlX1FIZl9RVCcfUWHn31FuqJ9Reml
fUU9qX1FUKx9RYOvfUW6sn1F7bV9RSG5fUVUvH1Fl799RbbCfUXtxX1FIcl9RVDMfUWHz31F
utJ9Re3VfUUh2X1FUNx9RYvffUW24n1F6eV9RSHpfUVQ7H1Fg+99RbryfUXp9X1FIfl9RVT8
fUWH/31FugJ+Re0FfkUhCX5FVAx+RYcPfkW6En5F6RV+RTEZfkVQHH5Fhx9+RboifkXtJX5F
HCl+RVQsfkWDL35FtjJ+Re01fkUhOX5FVDx+RYc/fkW2Qn5F6UV+RSFJfkVQTH5Fh09+RbZS
fkXpVX5FHFl+RVRcfkWTX35FumJ+Re1lfkUhaX5FVGx+RYNvfkW2cn5F7XV+RSV5fkVQfH5F
h39+RbqCfkXphX5FIYl+RWCMfkWHj35FwpJ+Rf6VfkUcmX5FVJx+RYeffkW2on5F7aV+RSGp
fkVUrH5Fg69+RbqyfkXttX5FIbl+RVC8fkWDv35FusJ+RenFfkUhyX5FUMx+RYfPfkW60n5F
6dV+RSHZfkVQ3H5Fg99+RbrifkXt5X5FIel+RVTsfkWD735FuvJ+Ren1fkUc+X5FVPx+RYP/
fkW2An9F7QV/RSEJf0VUDH9Fhw9/RTUTf0XpFX9FIRl/RVQcf0WHH39FuiJ/Re0lf0UcKX9F
UCx/RYcvf0W6Mn9F8jV/RRw5f0VUPH9Fhz9/RbZCf0XtRX9FHEl/RVRMf0WHT39FulJ/Re1V
f0UhWX9FVFx/RYdff0W6Yn9F7WV/RSFpf0VQbH9Fh29/Rbpyf0XtdX9FIXl/RVB8f0WDf39F
toJ/Re2Ff0UhiX9FUIx/RYOPf0W6kn9F6ZV/RRyZf0VUnH9F</AssayXData><AssayYData Points="900">jNK1P5wItT/75rM/MwezP77FsT8HirA/FUywP7AUsD/W6a4/HFiuP3psrj9hp64/91GuPx1J
rj+n760/ls2tP5QVrj8xF60/noStP+97rT8YOa0/c5ytP6phrT+MwK0/ubOtP6/6rD+aNa0/
EgitP1r3rD+DYK0/7yutPyv6rD+2Dq0/ODatP3uTrT8grq0/ldOtP2VKrj+7cq0/0q2tP3dU
rT/0J64/BYitPw5drT+Oxa0/g42tP8LerT+hnK0/l3utPyMzrT86x60/1I+tP1aMrT8nwa0/
9a+tP2SJrT8tEq4/1pKtPyy+rT8n+60/1DmtPy3drT+MGq4//42tPzpqrT8mja0/OjSuP9KY
rT9iE64/x2etP+H1rT9rBa4//gOuPyncrj9QS64/6oCuPzV8rj/PEq4/8oOuPxI2rj9UUK4/
1WeuPwuNrj+D5a0/h/+tP+4grj9Kw64/PzOuPwtjrj9nP64/ITCuP8t3rj9uuK4/JuCuP9Y4
rj976K0/AxiuP/m/rj/0X64/GtSuP+Nprj+7ga4/L2yuPzj4rj+HSa4/9G2uP0Cxrj86Jq8/
XoKuPySIrj9zkK4/9BqvP6ySrj/PbK4/jxGuP6qyrj+PEq8/UySvP9EDrz+Jb68/1Z6uP2JG
rz+BjK4/UiOvP9Tzrz9KaK8/JuGuP6kOrz8M8a4/IT+vP4Kprj/eUK8/eOGuPx6Orj9rB68/
N3+vP0yhrz8Py64/16uvPyPIrj/DQq8/abuuPzclrz80X68/WjSvP7HRrj/sYq8/MCuvPyUo
rz/H5K4/VmevP8NUrz8fUa8/WlGvPw9irz8nqK8/YIWvP0aNrz+C3K8/IsiuP2pFrz+wVa8/
0mWvP6awrz+NMa8/Yt+uP9Z6rz9Q868/tI6vPzCqrz9thK8/4cKvP3CDrz+QMLA/pb+vP0gz
rz/2O68/PQ+vP2HKrz8kVK8/vpCvP3Zmrz8YjK8/JqGvPxqfrz/Wnq8/q9qvP3kYrz/5668/
kK+wP9+hrz/iKLA/kKqvP0Fwrz9t668/C7OvP5jdrz+QAbA/o/WvP80csD+bZ7A/dICwPy3F
rz/n7K8/JkiwP/icrz+89K8/bq+vP3xjsD+1ArA/EGewP0NNsD94/a8/dTewPyeprz/jBbA/
xJSvP0Ohrz8Pk7A/4qCvP66vsD8XLLA//NCvPyrTrz8QFLA/hBGwPxv7rz8kdbA/lWmwP0fv
rz/scLA/6PWvP22QsD8B6K8/GmWwP9bGrz9p67A/ZaqwP9OwsD8uerA/iLewPz1KsD/5xLA/
AmGwPwVbsD+O4rA/17ywP5VMsD+miLA/kJuwP77ysD8hzLA/Tg6xP5NusD+nm7A/85KwPx3m
sD9BhrA/2dawPzuVsD/igLA/mM+wP9CnsD+vj7A/XI2wP6A9sT8OoLA/DemwP2kdsD+S6rA/
jo2wPwiIsD9767A/cZSwP6/PsD8W3bA/Vo6wPyDzsD9YvbA/kyqxP3xzsT+Oi7A/GB+xPwKS
sD/pCLE/BNKwP5bfsD9iVLE/IsewP6YpsT9tebA/kuewP7BusT88rbA/9FqwP+zvsD+zFLE/
EnuxP0XwsD9LqrA/tJ+wP6QSsT8S47A/Rk2xP7eFsD+dOrE/Pr2wP+rpsD+7pLA/jsKwP4Wp
sD+JnrA/xtKwP1FgsT8eJbE/9/uwP3EYsT/F57A/X/iwP3gusT9OUrE/s4+xP0oesT9PcLE/
EGGxPxo6sT8AEbE/MX6xP598sT+LXLE/cq6xP0kbsT9oELE/5WaxPy/CsT8477E/urKwPyTg
sT9yybE/gVexPxYIsT9i+LE/UWqxP/KosT+mCbE/f/CwP/h6sT/AwrA/rX+xP7GVsT+oW7E/
mc6xP/W7sT8TtbE/3t+xP4mIsT/n2LE/gEKyP5ccsT/7drE/a9exP1bisT//obE/U0GxP/tP
sT8at7E/cnuxP4llsT9UwbE/D7+xP3KZsT+xo7E/QjGyPyD1sT86E7I/MY6xPyMMsT+9LrI/
icyxP+0Lsj+CdbE/C++xP7lxsT88yLE/TOixP6jVsT94j7E/VySyP6fosT95ILI/4iiyP1jG
sT/perI/KWexPyfWsT+CjrI/WV2yP+8esj9QmLE/wZGxPxzssT/rlLE/styxP+kJsj8YXrI/
s2ayP/7hsT+HD7I/FTiyP/HtsT9mALI/g36xP7LQsT/eS7I/uIqyP3Ccsj/gMrI/fHayP8/S
sj+nsLI/NNSxP6qOsj8S9bE/k6KyP/R+sj9QCrI//juyPxDBsj+tRrI/Ho6yP9aGsj9esbI/
4HiyP5l8sj/e67E/Mo2yP/ttsj+EWLI/45GyPy7osT9Vt7I/JYayP4GNsj8/crI/+y+yP6G2
sj/rLbI/GtexP4Iusj/IubI/GbCxP/6Xsj+rArI/LoGyP5Vlsj87pbI/6H+yP3xesj85lLI/
usqyP+qVsj8RubI/1QizPxqLsj9VjrI/yKWyP6mXsj+yabI//+uyPyz8sj91RLI/ffayP29S
sj8fpLI/1m6yP4Fxsj98b7I/i2iyPyCZsj8JJ7I/0BCzPzfksj/u2rI/yMmyP/+asj9UyrI/
U9uyP3p9sj8UzLI/5rCyP4WQsj8RpLI/0+SyP5z9sj/Ju7I/mOGyPwjQsj+oerI/60azP748
sz9d6LI/zcuyP99bsj+Q67I/BtSyP/Lusj+E5rI/d+uyPwbWsj/V0LI/Ry2zPwYtsz/rabM/
pfOyP+nQsj9UebI/yBizPzQGsz8XzrI/pEWzP+o8sz+pX7M/L9myPyrYsj8Jt7I/L2ayPxwz
sz8szbI/hUKzP6pLsz+d7bI/2k6zPzW6sj/5o7I/0B6zP5NAsz9+QbM/tdmyP3j9sj/AOrM/
gyOzP7Zxsz+Q77I/IwOzP2kzsz+rpbM/NgezP29dsz+K8bI/VFuzP/Jpsz+BirM/+tizP8ks
sz893bI/GpKzP/1Usz/P1bM//CyzPx0Zsz+bdLM/qyKzPxKnsz+IQbM/Ka+zPyxdsz86DrM/
L+2yP49isz/OZrM/7imzP9y7sz/QYrM/jkuzP4CJsz+UELM/WyWzP7ensz/HY7M/C6OzP4mD
sz+RpbM/WyCzP5gssz9kJrM/nrKzPx/zsj+8R7M/gWKzP+ldsz/NqbM/R26zP5wRsz80gLM/
gSqzP49wsz9i5rM/tPyzPzgVtD8eE7Q/R6OzP4p7sz8U6LM/daSzP65rsz9B/bM/kSmzP2O6
sz/W+7I/ZOSzPziTsz+UArQ/HuSzP9Fqsz/W6LM/+UOzP2z6sz8w3LM/TMyzP96fsz8JVbM/
D9azP8g4tD87r7M/JKGzPx3Ysz9lGrQ/voezP8BRtD/i97M/ZKCzP0v3sz9YerM/m2uzPwMU
tD+X/7I/9ju0P6aHsz81trM/WSK0PxA4tD+m5bM/LXezP+DXsz/S47M/pKezP0cFtD+9/bM/
/SK0P/KWsz92mbQ/RT+0P6MTtD8LB7Q/Cj+0P4q3sz8XIbQ/EH6zP+AQtD/l9LM/rvazP+Mf
tD8fLrQ/Xd6zP7L6sz+2sbM/gb2zP9N4sz/7xrM/Qh60P/rXsz//h7Q/Mz60PxDttD85Z7M/
dTO0P62psz9GwbM/fke0PxgUtD+kqLM/gO+zP+Xvsz+o5LQ/AfmzP0gZtD8ZTbQ/vvGzPwoo
tD+E/7M/0eezP6q6tD+XRrQ/h+ezP64AtD/LBrQ/XfqzP1U7tD92S7Q/O160P9/1sz8PG7Q/
HJq0P31PtD8cI7Q/B3a0P9dutD+Z/rM/yUC0P5SutD+eZrQ/9TC0PxlttD8FHLQ/qj20P881
tD/A/7Q/tjW0P4pKtD+KYLQ/UFK0PwBFtD/9x7M/B/20P/UCtD9jKLQ/on+0PyeMtD9oWLQ/
VCq1P79CtD++Y7Q/K4O0PyTTtD8qYbQ/1cm0P8Z/tD+6trQ//Bi1PzIttD/Xy7Q/tIe0P0cq
tT/cmrQ/s7e0P6d2tD+/hrQ/yIK0PxN3tD9MCLU/SPK0Py7/tD8bp7Q/b1a1P9WitD97NLU/
wPC0Pz2ktD+N7rQ/PWq0PyhXtD/vxbQ/9Je0P8mJtD8Op7Q/eBu1PxbutD8mrrQ/i4q0P7wq
tT+FU7Q/6IO0PyyctD+P9bQ/TN20PzLTtD8TuLQ/nvy0P787tD8w7LQ/jXu0P5bjtD/uqbQ/
1AS1Pym3tD/WQrQ/1c20Pz07tT9Kj7Q/xAa1PzGttD8IVrQ/75a0PwkbtT+X0LQ/cNG0P6Ow
tD/c1LQ/S6S0PwcutT9m6LQ/efK0P4NetT+Dx7Q/SVm1P7DAtD8yJrU/MBS1PyzItD/dXrU/
bBO1Pw8WtT/nFbU/Uym1P3wKtT81X7U/TE+1P/AAtT+UH7U/Z0S1P0gNtT8zILU/0Aq1P9ju
tD86zrQ/aai1P7z9tD+aTbU/IuK0Pw3YtD8X+LQ/2Zi1Pxx3tT+cCbU/F0y1P+RetT8wxrQ/
Pia1P7ZCtT9jP7U/0Su1P2xztT/iObU/Loi1P5gItT+YnbU/dLO1PyAltT9gYLU/5di0P/6k
tT+W6LQ/3Bu1P9MctT9EWLU/FlO1P4yPtT91cbU/rLi1P6pLtT8NtLU/GUi1P3tKtT8RZLU/
pKC1Pxo8tT8DHbU/JgC1P3XltT92k7U/3Ra1P1aFtT8us7U/kWC1PzJFtT+yPbU/O1q1P4G7
tT/GCLU/bbS0P3LZtT+vDrY/F2i1P1dctT+d9bQ/n3G1P1BKtT+icLU/+za1Py/2tD/MybU/
LqW1P0xYtT84ZLU/wW61PztVtT8lvbU/o9y1Pz3ctT9pc7U/</AssayYData></Step><Step><CommonData><SampleLocation>1</SampleLocation><SampleID></SampleID><SampleGroup></SampleGroup><SampleInfo></SampleInfo><SampleRow>D</SampleRow><SamplePlate>1</SamplePlate><WellType>BUFFER</WellType><Concentration>-1</Concentration><ConcentrationUnits>µg/ml</ConcentrationUnits><MolarConcentration>-1</MolarConcentration><MolarConcUnits>nM</MolarConcUnits><MolecularWeight>-1</MolecularWeight><Temperature>25</Temperature><StartTime>10133283</StartTime><AssayTime>180</AssayTime></CommonData><FlowRate>600</FlowRate><StepType>DISASSOC</StepType><StepName>Dissociation</StepName><StepStatus>OK</StepStatus><ActualTime>180</ActualTime><CycleTime>0.2</CycleTime><AssayXData Points="900">h59/Rbqif0XtpX9FHal/RVCsf0WHr39FurJ/Re21f0UduX9FVLx/RYe/f0W2wn9F7cV/RSHJ
f0VQzH9Fh89/RbrSf0Xt1X9FIdl/RVTcf0WH339FtuJ/Re3lf0Uh6X9FUOx/RYfvf0W68n9F
6fV/RR35f0VQ/H9Fh/9/RVsBgEX3AoBFkASARSoGgEXEB4BFXQmARfUKgEWQDIBFKA6ARcQP
gEVdEYBF9xKARY4UgEUqFoBFxBeARV0ZgEX1GoBFkByARSoegEXEH4BFWyGARfcigEWOJIBF
KiaARcQngEVdKYBF9yqARY4sgEUoLoBFxC+ARV0xgEX1MoBFjjSARSg2gEXEN4BFWzmARfc6
gEWOPIBFKj6ARcE/gEVdQYBF90KARY5EgEUqRoBFxEeARV1JgEX3SoBFkEyARShOgEXET4BF
XVGARfVSgEWOVIBFKFaARcFXgEVbWYBF91qARZBcgEUoXoBFxF+ARV1hgEX3YoBFjmSARSpm
gEXBZ4BFXWmARfdqgEWObIBFKm6ARf9vgEVdcYBF9XKARY50gEUqdoBFxHeARVt5gEX1eoBF
kHyARSh+gEXEf4BFXYGARfeCgEWOhIBFKIaARcGHgEVdiYBF94qARY6MgEUqjoBFxI+ARV2R
gEX3koBFjpSARSiWgEXBl4BFXZmARfeagEWOnIBFKp6ARcSfgEVdoYBF96KARaOkgEUqpoBF
xqeARV2pgEX1qoBFjqyARSqugEXBr4BFXbGARfeygEWQtIBFKLaARcG3gEVduYBF97qARZC8
gEUqvoBFwb+ARV3BgEX1woBFkMSARSjGgEXEx4BFW8mARfXKgEWQzIBFKM6ARcTPgEVb0YBF
99KARY7UgEUq1oBFwdeARVvZgEX12oBFkNyARSregEXB34BFfuGARfXigEWQ5IBFKuaARcTn
gEVb6YBF9+qARZDsgEUo7oBFwe+ARV3xgEX38oBFkPSARSr2gEXE94BFW/mARfX6gEWO/IBF
KP6ARcH/gEVdAYFF9QKBRZAEgUUqBoFFwQeBRV0JgUX3CoFFkAyBRSgOgUXED4FFWxGBRfcS
gUWOFIFFKhaBRcQXgUVdGYFF9RqBRZAcgUUqHoFFxB+BRVshgUX1IoFFkCSBRSgmgUXBJ4FF
XSmBRfUqgUWQLIFFKC6BRcQvgUVdMYFF9zKBRZA0gUUoNoFFxDeBRV05gUX3OoFFkDyBRSg+
gUXEP4FFW0GBRfdCgUWQRIFFKEaBRcFHgUVdSYFF9UqBRY5MgUUqToFFwU+BRV1RgUX1UoFF
kFSBRSpWgUXBV4FFXVmBRfVagUWQXIFFKl6BRcRfgUVbYYFF92KBRZBkgUUoZoFFwWeBRV1p
gUX3aoFFkGyBRShugUXBb4FFW3GBRfVygUWOdIFFKnaBRcR3gUVdeYFF9XqBRZ18gUV2foFF
4H+BRVuBgUX1goFFkISBRSiGgUXBh4FFW4mBRfeKgUWOjIFFKI6BRcGPgUVdkYFF95KBRZCU
gUUqloFFwZeBRV2ZgUX3moFFkJyBRSiegUXBn4FFXaGBRfeigUWQpIFFKqaBRcSngUVbqYFF
9aqBRZCsgUUqroFFwa+BRVuxgUX1soFFjrSBRSi2gUXBt4FFW7mBRfW6gUWOvIFFKr6BRcG/
gUVbwYFF98KBRY7EgUUoxoFFxMeBRV3JgUX3yoFFjsyBRSjOgUXBz4FFW9GBRffSgUWQ1IFF
KtaBRcTXgUVb2YFF9dqBRY7cgUUo3oFFxN+BRV3hgUX34oFFjuSBRSjmgUXE54FFXemBRffq
gUWQ7IFFKu6BRcHvgUVd8YFF9/KBRY70gUUq9oFFxPeBRVv5gUX3+oFFjvyBRSj+gUXE/4FF
WwGCRfUCgkWWBIJFKgaCRcEHgkVbCYJF9wqCRZAMgkUoDoJFyA+CRV0RgkX1EoJFjhSCRSgW
gkXBF4JFWxmCRfUagkWxHIJFKB6CRcQfgkVdIYJF9SKCRY4kgkUqJoJF0CeCRV0pgkX1KoJF
jiyCRSgugkXBL4JFWzGCRfcygkWQNIJFKDaCRdA3gkVbOYJF9TqCRZg9gkUqP4JFZ0CCRadB
gkX3QoJFjkSCRShGgkXER4JFXUmCRfVKgkWQTIJFKE6CRcFPgkVbUYJF9VKCRY5UgkUoVoJF
xFeCRVtZgkX1WoJFjlyCRShegkXBX4JFXWGCRfVigkWQZIJFKGaCRcFngkVbaYJF9WqCRY5s
gkUqboJFxG+CRVtxgkX1coJFjnSCRSh2gkXBd4JFXXmCRfV6gkWOfIJFKH6CRcF/gkVbgYJF
+YKCRY6EgkUohoJFwYeCRVuJgkX3ioJFkIyCRSiOgkXBj4JFW5GCRfeSgkWOlIJFKJaCRcGX
gkVbmYJF9ZqCRY6cgkUsnoJFxJ+CRV2hgkX1ooJFkKSCRSimgkXBp4JFW6mCRfWqgkWQrIJF
KK6CRcGvgkVbsYJF9bKCRY60gkUotoJFxLeCRVu5gkX1uoJFjryCRSi+gkXBv4JFW8GCRfXC
gkWOxIJFKMaCRcTHgkVbyYJF9cqCRY7MgkUozoJFwc+CRV3RgkX30oJFkNSCRSrWgkXB14JF
XdmCRfXagkWO3IJFKt6CRcHfgkVb4YJF9eKCRY7kgkUq5oJFweeCRVvpgkX16oJFjuyCRSju
gkXB74JFZfGCRfXygkWQ9IJFKPaCRcH3gkWU+YJF9fqCRav8gkUo/oJFwf+CRVsBg0X1AoNF
ygSDRTgGg0XBB4NFWwmDRfUKg0WUDINFKA6DRcEPg0VbEYNF9xKDRY4Ug0UoFoNFwReDRVsZ
g0X1GoNFjhyDRSgeg0XBH4NFWyGDRfUig0WOJINFKCaDRcEng0VbKYNF9SqDRZAsg0UoLoNF
wS+DRV8xg0X1MoNFjjSDRSo2g0XBN4NFXzmDRfc6g0WOPINFKD6DRfU/g0VbQYNF9UKDRY5E
g0UoRoNFxEeDRVtJg0X1SoNFjkyDRShOg0XBT4NFW1GDRfdSg0WOVINFKFaDRcFXg0VbWYNF
9VqDRZBcg0UoXoNFwV+DRVthg0X1YoNFkGSDRShmg0XBZ4NFW2mDRfVqg0WObINFKG6DRcFv
g0VbcYNF9XKDRZB0g0UodoNFwXeDRV15g0X1eoNFjnyDRSh+g0XEf4NFXYGDRfWCg0WOhINF
KoaDRcSHg0VdiYNF+4qDRb+Mg0UqjoNFwY+DRV2Rg0X1koNFkJSDRSyWg0XBl4NFW5mDRfWa
g0WQnINFKp6DRcSfg0VboYNF9aKDRZCkg0UopoNFxKeDRV2pg0X1qoNFkKyDRSiug0XEr4NF
XbGDRfeyg0WQtINFKraDRcS3g0VduYNF97qDRZC8g0UqvoNFxL+DRV3Bg0X3woNFkMSDRSrG
g0XEx4NFXcmDRffKg0WQzINFKs6DRcTPg0Vd0YNF99KDRZDUg0Uq1oNFxNeDRWnZg0X32oNF
kNyDRSreg0XE34NFXeGDRffig0WQ5INFKuaDRcTng0Vd6YNFIuuDRZDsg0Uq7oNFxO+DRV3x
g0X38oNFkPSDRSr2g0XE94NFXfmDRff6g0WQ/INFKv6DRcT/g0VdAYRF9wKERZAEhEUqBoRF
xAeERV0JhEX3CoRFjgyERSoOhEXED4RFXRGERfcShEWQFIRFKhaERcQXhEVdGYRF9xqERZAc
hEUwHoRFxB+ERV0hhEX3IoRFliSERSomhEXiJ4RFWymERfcqhEWQLIRFKi6ERcQvhEVdMYRF
9zKERZA0hEUqNoRFwTeERV05hEX3OoRFkDyERSo+hEXEP4RFXUGERfdChEWQRIRFKkaERcRH
hEVdSYRF90qERZBMhEUqToRFzE+ERV1RhEX7UoRFkFSERSpWhEXEV4RFXVmERfdahEWQXIRF
KF6ERcRfhEVdYYRFEWOERZBkhEUqZoRFxGeERV1phEU6a4RFkGyERSpuhEXEb4RFXXGERfdy
hEWUdIRFKHaERcR3hEWEeYRF93qERZB8hEUqfoRFwX+ERV2BhEX3goRFjoSERSqGhEXEh4RF
XYmERfeKhEWOjIRFKI6ERcSPhEVdkYRF95KERZCUhEUqloRFxJeERV2ZhEX3moRFkJyERSqe
hEXEn4RFW6GERfeihEWQpIRFKqaERcSnhEVdqYRF96qERZCshEUqroRFxK+ERV2xhEX3soRF
kLSERSq2hEXEt4RFXbmERfe6hEWQvIRFKL6ERcS/hEVwwYRF98KERZDEhEUqxoRFxMeERWHJ
hEX3yoRFkMyERSrOhEXEz4RFYdGERffShEWQ1IRFKtaERcTXhEVd2YRF9dqERZDchEUo3oRF
xN+ERV3hhEX34oRFkOSERSrmhEXE54RFW+mERffqhEWO7IRFKu6ERcTvhEVd8YRF//KERZD0
hEUo9oRFxPeERVv5hEUF+4RFkPyERS7+hEXB/4RFXQGFRfcChUWQBIVFKAaFRcQHhUVdCYVF
9wqFRZAMhUUqDoVFwQ+FRV8RhUX3EoVFkBSFRSoWhUXEF4VFXRmFRfcahUWOHIVFKh6FRcQf
hUVdIYVF9SKFRZAkhUUoJoVFxCeFRV0phUX3KoVFkCyFRSouhUXBL4VFbTGFRfcyhUWQNIVF
KDaFRcE3hUVdOYVF9zqFRZA8hUUqPoVFwT+FRV1BhUX1QoVFkESFRSpGhUXER4VFXUmFRfVK
hUWOTIVFKk6FRcRPhUVdUYVF91KFRZBUhUUqVoVFxFeFRVtZhUX3WoVFkFyFRSpehUXEX4VF
XWGFRfdihUWQZIVFKGaFRcRnhUVdaYVF9WqFRY5shUUqboVF</AssayXData><AssayYData Points="900">AkqzP7nysz/XrLQ/nle1Py2Ytz88V7g/U9S4P7mVuT+qJLo/XEu6PwDeuj9DHbs/7a+7P6xg
vD/hUbw/ute7P5kevD/c0bw/a7u8P4CKvD+Iv7w/Vgi9P1wXvT95L70/p3i9P9y2vT8Up70/
7Y+9PytcvT8DSr0/8ve9P/qUvT/yCL4/YZm9P8GlvT89Rb0/c5m9Pws2vT/RY70/dYu9P7gv
vj/D2L0/7Ly9PwCjvT8c1r0/gIO9P3rSvT/VUb0/HEe+PwZfvT+4c70/jci9P/D8vT+bnr0/
oSC+P4zUvT+cV70/QyC+P2ShvT/b8L0/F2K9P9pdvT+khb0/b4G9P25IvT+u8r0/mNa9P1rS
vT9kFb4/vTS9P5Ervj83wr0/gCu9PyLHvT9Ke70/oGW9PyrFvT/PrL0/gaS9Pz3IvT8c6b0/
Ih6+P6iTvT+6Ur0/lai9P/ESvj8DEb4/bcu9P2nHvT8mTr0/z4S9P55svT8o4r0/kuq9Pw4y
vj/LWr0/CHm9P123vT+P670/S6S9P9Zbvj/0zL0/tIO9PztqvT+39b0/d469PxPTvT+27L0/
9eS9P6+5vT+ntb0/Jx2+PyKWvT/8Jr4/Bt69P3PKvT8fo70/nmy9P5ZDvT9lYL0/xwa+P0Ds
vT+QDL4/lMO9P0gDvj8umL0/u4G+PwZ7vT+W070/ewG+P+zLvT+lV70/TgO+PycDvj+GLL4/
2+29P0h3vT/Gjr0/Bii+P72YvT9cmr0/ka69P0rWvT+i2r0/kfG9P6zvvT/9H74/iEq9Pw4X
vj+KSb4/YSS+PzYRvj93ML4/ALq9P19Ivj8a0L0/Dvi9PzdivT+YDr4/XZu9Pw01vj//fL0/
ovy9P2TavT8iT70/x/O9P8envT+F3b0/ecO9Pxkjvj8A7b0/29W9PzrwvT8HB74/MFu+P8Da
vT9lLL4/iTu+P5gSvj9z670/ia29P9i0vT/jfL4/vtm9P9ygvT9d2b0//M+9P3Aavj/Ai70/
Psu9P30hvj9cor0/6D2+Px6nvT9PpL0/TlO+P2buvT/k1L0/GHe9P4V7vj+I670/d4i+P6A0
vT8jJ74/fv+9P3Qfvj8Nwb0/cQW+PzuRvT8wxr0/gHe9P7bkvT8s470/EPe9P89Rvj9zB74/
n9i9P0TZvT8GDL4/pWu+P8hGvj8KfL4/sVm+P3VJvj+/0r0/n2O+P78Qvj/Y6b0/Sg6+P28V
vj8HHb4/anG+P2mkvT9eO74/Vtq9P0d1vj8VzL0/jwq+PxjTvT+tE74/OHy+PzKWvj+s6b0/
rJW+P5h3vT9py70/sIu+P4xyvT8KSb4/yhW+P8kqvj/Hbb4/tDC+Pyxovj93a74/Myi+P4tz
vj9dNL4/MgS+P8KbvT9V3r0/APu9P1Fkvj+rBL4/lQ6+P2L6vT9p+b0/4dW9PzTGvT/f1L0/
TTe+P3wevj93r74/kOq9PzJSvj+Pyr0/CGW+P7BDvj+m1r0/YGy+PwNlvj/e0b0/Sjy+PzAY
vj+v+r0/Qke+P9Ytvj/2kL4/WlW+P758vj9BBr4/67q9P9UOvj8hWL4/1v+9P41Hvj9eqb4/
w36+P43QvT8KW74/uxC+P0q1vT+Kjb0/cBe+P5Bjvj+nOr4/oNS9P052vj+ZC74/Z1i+P/9O
vj9fvb4/N0W+P8dbvj8Ofb4/6w6+P+sfvj8wsb4/pp++P08vvj+N/r0/zi++P/devj/yGb4/
mnK+P8m7vj8YfL4/t3a+P0vyvT9Fwr4/PXa+Px2Uvj9EO74/6be+PzWfvj9/ZL4/uMS9PyOu
vj+cmr4/UFu+P9Jlvj843b4/GlS+P+Zzvj9zfr4/VFK+PyYMvj+6gr4/piC/P6JLvj8ufL4/
oaW+P/OOvj/UIL4/8bq+P58Evj/PP74/zCq+PyyTvj+6Nb4/kiO+P4GMvj+N7L4/b4C+PzuG
vj8tir4/BOi+P6mavj/Xqr4/gzm+P/Xbvj9fxL4/JXG+P1A2vj8WY74/1du+P2GDvj/1574/
PVC+P7ePvj9na74/65y+PzmLvj8E474/c5q+P2jEvj9zCb8/cRO+Px56vj+qmb4/RAa/P3tw
vj+Qzb4/aDK+P5irvj+jl74/IpC+P7fOvj/iB78/YUq+Pwlhvj9lT74/M5W+P/fFvj9wBb8/
VhO/Pxjyvj+Dvr4/sV++Pw2Cvj8Clb4/rBa/P3DZvj9Yqr4/hKa+P/iNvj8Rn74/Psi+PzaY
vj9HTL8/0Z++P+2vvj/Ftr4/gdG+Px/Svj8DY74/SZW+Py+ivj8EEb8/t9K+PyF7vj9V5r4/
QrK+P2bBvj9jLb8/Nr++P9nCvj86Xb4/Z6O+P5WYvj+xA78/fHa+P3QMvz8wo74/BpO+PwB1
vz+znL4/2de+P+Khvj8bEL8/r9y+P5r1vj8c9r4/zGK/P4RCvz/VU74/zOy+P9rUvj8o6b4/
9BK/P3Pivz83gb4//Nq+P3jcvj996r4/mOy+Pzozvz8wXL8/xOW+P96wvj9M574/RxK/P9PU
vj/Itb4/l6++P9a1vz/PAL8/eQS/P/NNvz/dzL4/G7++P/Levj8c2L4/GcW+P3s3vz/l8L4/
Zka/P5xEvz+sW78/gxq/P7R4vj86C78/vt6+P9qSvz+oPb8/etC+P7Wuvj9kUb8/dPa+PxkM
vz+xYL8/Icy+P+scvz+n4b4/b+u+P+AQvz/ivr4/ZzO/P/HWvj8VJL8/CFW/P6Mwvz9Egb4/
5l2/P9CYvz/6Fr8/K/y+P3WHvz8xXL8/lDy/PyS6vj/IAL8/05W/Py3jvj8Agb8/gi6/P9u2
vz+CRL8/T/q+P2fWvj8XJb8/mQK/P70yvz/Fnr8/EAa/P/Qbvz8PLL8/lfe/P8sbvz9RDL8/
klu/Pyg8vz+ATb8/n9G/PxQgvz+ihr8/jg6/PzWnvz+fY78/vRK/P/Onvz/RLr8/KNu/P0en
vz8GD78/mYu/P7hMvz+yrb8/ETy/P7ZKvz8gT78/+z2/P/Jhvz8VQL8/ID+/PwqZvz9/878/
rr2/P0ajvz8mpL8/WHS/P5SOvz81mL8/oXa/P+javz9yi78/K4G/PxxAvz+vaL8/b0i/P3yu
vz8Kl78/GAS/P8MuwD+ti78/lZW/P3K3vz93+L8/Kse/PyAPvz9/1b8/DYG/PzICwD/S2L8/
KvS/P2Pevz+Mdr8/8RO/P0TXvz/buL8/OdC/P4lZvz8HSL8/7+i/P/5bvz89wL8/w16/P95Z
vz+yXb8/wE2/P8d7vz9wp78/2Hi/P8Vyvz8YsL8/JE+/PyyCvz+sCr8/riTAP5O2vz8Eh78/
HL2/P4gYwD9+IMA/TADAP6Jyvz+BkL8/Uaq/P7Hovz/qmb8/PhfAP0LKvz/rxr8/hNm/P7+N
vz95r78/A5O/P+P7vz9Lmb8/HxfAP8Tyvz8F+b8/2+G/P0+pvz/CHcA/12PAP/bovz+tA8A/
zCbAP/kfwD+4x78/Iru/P+pWvz+Zxr8/FR/APznNvz8Mh78/Gva/P/XHvz9hPsA/TnG/P4rQ
vz99ZMA/dBfAP/swwD9n1b8/zjPAP2JbwD9NP8A/3iXAP2h3vz+J478/qpW/P5S+vz/4uL8/
oBnAP68wwD+DQsA/n+G/P40zwD+SHMA/O+e/P5Xzvz/D+78/OgbAP0QgwD/7Y8A/uk7AP18e
wD9ffMA/LN6/P/zwvz9wTsA/dkHAP7spwD9MCcA/1Nm/P/savz+Ngb8/dJzAPyhKwD+YAsA/
ShvAP+vQvz9JcsA/aU7APxrCvz/mTMA/ygHAPyOuvz+YNcA/6BrAP3jtvz/4H8A/vfS/P4Ic
wD+s7r8/z2vAP3V8wD9ZtMA/79e/PzQJwD+6GsA/xEjAP0Vzvz8rJMA/sSfAPy2NwD/zNcA/
KlzAP3nMvz/HisA/BkTAP5diwD9WesA/3I+/P5eIwD9X078/tdO/P8EXwD9iOMA//ti/Pz9w
wD/EXsA/gcLAP6A1wD8aaMA/MYrAP5Osvz/sTMA/exvAP82uwD8vGsA/b0jAP6mUwD8bXMA/
umjAP1UuwD93KsA/QaXAP/EqwD9Y9MA/ui3AP72MwD+uwL8/8rDAP/gewD8Tm8A/dKHAP869
wD9HQMA/am7AP8bGwD+mocA/2dTAP4FgwT+0dMA/Hfy/P+OSwD8zesA/FLjAPwZLwT/xmsA/
u6fAP2CkwD+3d8A/QYHAPx/iwD/ZIsA/NE7APyS2wD96g8A/2R/BPwElwD/3u8A/A3DAPxBq
wD8ikcA//GLAPwbjwD8cdMA/pdHAP2yswD+O+MA/CifAPyaEwD+HdMA/BYfAP98zwT/T2cA/
AXHAPyH3vz9yz8A/E6nAP1xqwD8o9cA/LoTAPzW1wD83U8A/r4zAP/NUwD/Z/cA/P6LAP+RE
wD+408A/0fHAP3jDwD+0s8A/JEbAP0/lwD9hYcA/lcXAPyFQwD9C2cA/QdDAP5nVwD/sNME/
H5rAP87RwD8KYcE/E6HAPxTOwD9R1MA/E5nAPwAEwT9YhcA/JEDAPyzUwD92r8A/XsnAP/ZO
wD9sIME/bO7AP8pgwD/HxcA/RwrAPxDnwD/hIcE/ZtLAP9GiwD84C8E//JPBP23vwD+P9cA/
OjDBPyX1wD/UCME/kirBPzfmwD87fcE/vj3BP4cLwT/oDsE/W8jAP1rzwD8C48A/UBrBPzsw
wT9jRcE/WcXAP/TEwD87WsE/bpLBPy9OwT9TzcA/VUrBP6unwT9YB8E/ixLBP48swT8a9cA/
lVbBPzjlwD+ldME/85zBP5bCwD/nA8E/ABPBP+TPwD9bFcE/</AssayYData></Step><Step><CommonData><SampleLocation>11</SampleLocation><SampleID></SampleID><SampleGroup></SampleGroup><SampleInfo></SampleInfo><SampleRow>D</SampleRow><SamplePlate>1</SamplePlate><WellType>REGENERATION</WellType><Concentration>-1</Concentration><ConcentrationUnits>µg/ml</ConcentrationUnits><MolarConcentration>-1</MolarConcentration><MolarConcUnits>nM</MolarConcUnits><MolecularWeight>-1</MolecularWeight><Temperature>25</Temperature><StartTime>10322493</StartTime><AssayTime>5</AssayTime></CommonData><FlowRate>1000</FlowRate><StepType>KREGENERATION</StepType><StepName>Regeneration</StepName><StepStatus>OK</StepStatus><ActualTime>4.9998</ActualTime><CycleTime>0.2</CycleTime><AssayXData Points="25">xG+FRVxxhUX1coVFj3SFRSp2hUXEd4VFXnmFRfd6hUWRfIVFKn6FRcR/hUVegYVF9YKFRZGE
hUUqhoVFwoeFRV6JhUX1ioVFkYyFRSiOhUXEj4VFXJGFRfeShUWPlIVFKpaFRQ==</AssayXData><AssayYData Points="25">0UeTvwMLsr93nsC/hu7Jv0i30L8hZde/2eTbv32437/7wuO/1njnv7eo6r+4YO2/ctTvv1YW
8r9lIvS/SQ32v78U+L/6Afq/prn6v18O/b8AlP6/inv/v/V1AMAo4ADAhQcBwA==</AssayYData></Step><Step><CommonData><SampleLocation>12</SampleLocation><SampleID></SampleID><SampleGroup></SampleGroup><SampleInfo></SampleInfo><SampleRow>D</SampleRow><SamplePlate>1</SamplePlate><WellType>NEUTRALIZATION</WellType><Concentration>-1</Concentration><ConcentrationUnits>µg/ml</ConcentrationUnits><MolarConcentration>-1</MolarConcentration><MolarConcUnits>nM</MolarConcUnits><MolecularWeight>-1</MolecularWeight><Temperature>25</Temperature><StartTime>10338423</StartTime><AssayTime>5</AssayTime></CommonData><FlowRate>1000</FlowRate><StepType>KREGENERATION</StepType><StepName>Regeneration</StepName><StepStatus>OK</StepStatus><ActualTime>4.99883</ActualTime><CycleTime>0.2</CycleTime><AssayXData Points="25">xpeFRVyZhUX3moVFj5yFRSqehUXEn4VFXqGFRUOjhUWRpIVFKqaFRcSnhUVeqYVF96qFRZGs
hUUqroVFxK+FRV6xhUX3soVFkbSFRSq2hUXEt4VFXrmFRfe6hUWRvIVFKr6FRQ==</AssayXData><AssayYData Points="25">bN+XP9SblT9o6Zc/P9+ZP6runD/jIZ4/wBmgP13foT+VRaM/KQ+kPyjSpD/G1qU/K4umPxhV
pz9IVac/VxGoP4frqD9RVak/6TeqPxPXqj+oYas/kSSrPzGWqz9oqqs/SZKsPw==</AssayYData></Step><Step><CommonData><SampleLocation>11</SampleLocation><SampleID></SampleID><SampleGroup></SampleGroup><SampleInfo></SampleInfo><SampleRow>D</SampleRow><SamplePlate>1</SamplePlate><WellType>REGENERATION</WellType><Concentration>-1</Concentration><ConcentrationUnits>µg/ml</ConcentrationUnits><MolarConcentration>-1</MolarConcentration><MolarConcUnits>nM</MolarConcUnits><MolecularWeight>-1</MolecularWeight><Temperature>25</Temperature><StartTime>10354640</StartTime><AssayTime>5</AssayTime></CommonData><FlowRate>1000</FlowRate><StepType>KREGENERATION</StepType><StepName>Regeneration</StepName><StepStatus>OK</StepStatus><ActualTime>4.9998</ActualTime><CycleTime>0.2</CycleTime><AssayXData Points="25">xL+FRV7BhUX3woVFkcSFRSrGhUXEx4VFasmFRffKhUWRzIVFKs6FRcTPhUVe0YVF99KFRZHU
hUUq1oVFxNeFRV7ZhUX32oVFkdyFRSrehUXE34VFXuGFRffihUWR5IVFKuaFRQ==</AssayXData><AssayYData Points="25">IZXDv13437/96em/vCLvv6ei87/qzPa/6NT5v4SN/L9Ba/6/8BsAwHzaAMBh4QHAHYYCwHTi
AsDkbwPANQwEwIioBMBvKQXA6WEFwATRBcDtZQbAQN8GwOIyB8COTAfA7YkHwA==</AssayYData></Step><Step><CommonData><SampleLocation>12</SampleLocation><SampleID></SampleID><SampleGroup></SampleGroup><SampleInfo></SampleInfo><SampleRow>D</SampleRow><SamplePlate>1</SamplePlate><WellType>NEUTRALIZATION</WellType><Concentration>-1</Concentration><ConcentrationUnits>µg/ml</ConcentrationUnits><MolarConcentration>-1</MolarConcentration><MolarConcUnits>nM</MolarConcUnits><MolecularWeight>-1</MolecularWeight><Temperature>25</Temperature><StartTime>10370789</StartTime><AssayTime>5</AssayTime></CommonData><FlowRate>1000</FlowRate><StepType>KREGENERATION</StepType><StepName>Regeneration</StepName><StepStatus>OK</StepStatus><ActualTime>4.99883</ActualTime><CycleTime>0.2</CycleTime><AssayXData Points="25">xOeFRV7phUX36oVFj+yFRSruhUXC74VFXvGFRfXyhUWR9IVFKvaFRcT3hUVe+YVF9fqFRZH8
hUUq/oVFxP+FRV4BhkX3AoZFkQSGRSgGhkXCB4ZFXgmGRfcKhkWRDIZFKA6GRQ==</AssayXData><AssayYData Points="25">nqOYPx01mD9Aipo/gx+dPzeRnz+pX6E/dQ+jP6pupD/vGqU/6RmnP/qHpz+J76g/GZqpP26A
qj/7fao/iLerPxVhrD+/c6w/kJGsP6QOrT9dI64/51auPz41rj9BA68/jXCvPw==</AssayYData></Step><Step><CommonData><SampleLocation>11</SampleLocation><SampleID></SampleID><SampleGroup></SampleGroup><SampleInfo></SampleInfo><SampleRow>D</SampleRow><SamplePlate>1</SamplePlate><WellType>REGENERATION</WellType><Concentration>-1</Concentration><ConcentrationUnits>µg/ml</ConcentrationUnits><MolarConcentration>-1</MolarConcentration><MolarConcUnits>nM</MolarConcUnits><MolecularWeight>-1</MolecularWeight><Temperature>25</Temperature><StartTime>10386916</StartTime><AssayTime>5</AssayTime></CommonData><FlowRate>1000</FlowRate><StepType>KREGENERATION</StepType><StepName>Regeneration</StepName><StepStatus>OK</StepStatus><ActualTime>5.00322</ActualTime><CycleTime>0.2</CycleTime><AssayXData Points="25">wg+GRVwRhkX1EoZFjRSGRSYWhkXCF4ZFWhmGRfMahkWNHIZFKB6GRcIfhkVcIYZF9SKGRY0k
hkUmJoZFwCeGRVwphkXzKoZFjSyGRSguhkXAL4ZFXDGGRfMyhkWPNIZFLzaGRQ==</AssayXData><AssayYData Points="25">RlrKv1SK47+VRe2/nVjyv2yK9r8qgvm/ggv8vxIq/r+DOQDA+ncBwPH7AcBVlQLAaQoDwNiZ
A8AXPQTAEeQEwAocBcAmnQXAedUFwFIFBsDkigbAxP4GwOY9B8AXWgfAyskHwA==</AssayYData></Step><Step><CommonData><SampleLocation>12</SampleLocation><SampleID></SampleID><SampleGroup></SampleGroup><SampleInfo></SampleInfo><SampleRow>D</SampleRow><SamplePlate>1</SamplePlate><WellType>NEUTRALIZATION</WellType><Concentration>-1</Concentration><ConcentrationUnits>µg/ml</ConcentrationUnits><MolarConcentration>-1</MolarConcentration><MolarConcUnits>nM</MolarConcUnits><MolecularWeight>-1</MolecularWeight><Temperature>25</Temperature><StartTime>10403035</StartTime><AssayTime>5</AssayTime></CommonData><FlowRate>1000</FlowRate><StepType>KREGENERATION</StepType><StepName>Regeneration</StepName><StepStatus>OK</StepStatus><ActualTime>4.9998</ActualTime><CycleTime>0.2</CycleTime><AssayXData Points="25">yTeGRWM5hkX6OoZFljyGRS8+hkXPP4ZFY0GGRfxChkWWRIZFL0aGRclHhkVjSYZF/EqGRZZM
hkUvToZFzU+GRWNRhkX8UoZFllSGRS9WhkXJV4ZFY1mGRfpahkWWXIZFL16GRQ==</AssayXData><AssayYData Points="25">t5acPzLqnD8tj58/nEyiPw9ZpD9Ts6Y/RyWoP9ARqj9sXKo/BKarP34vrT9L8q0/ppSuP1Rc
rz+ALbA/vAOxPwjvsD+ttLE/OaKyP9XLsj94nbM/TROzP4zpsz8AyrQ/aQS1Pw==</AssayYData></Step></KineticsData></ExperimentResults>
