# Supplementary material for: Functional development of a V3/glycan-specific broadly neutralizing antibody isolated from a case of HIV superinfection
Source: eLife. 2021 Jul 15;10:e68110. doi: 10.7554/eLife.68110 (PMC8376252; doi:10.7554/eLife.68110)
Supplement: Figure 4—source data 2. [file elife-68110-fig4-data2.zip › QA013.2 Dbl Ref_01.28.21/QA013.2_Lineage Replicates_BG505 SOSIP trimer/210128_002.frd]

<?xml version="1.0" encoding="UTF-8" standalone="yes"?>
<ExperimentResults><ExperimentInfo Name="QA013.2_Lineage Replicates_BG505 SOSIP trimer"><ExpDescription></ExpDescription><RTDVersion>2.0</RTDVersion><RunID>4DC7E9FF-8D3C-4B98-A6A1-F295B1DD8D1E</RunID><ExperimentType>KINETICS</ExperimentType><ExperimentSubType>KBASIC</ExperimentSubType><StartDateTime>2021-01-28T16:32:03</StartDateTime><MachineName>886RGX1</MachineName><UserName>Labuser</UserName><LotNumber></LotNumber><PlateName>210128</PlateName><PlateName2></PlateName2><SensorName>B3</SensorName><SensorPlate>1</SensorPlate><SensorType>AHC (Anti-hIgG Fc Capture)</SensorType><SensorRole>LIGAND</SensorRole><SensorInfo></SensorInfo><WritingSW>DataAcquisition.exe 11.1.2.24</WritingSW><InstrumentType>OctetRED96</InstrumentType><InstrumentSerial>FB-50183</InstrumentSerial><InstrumentFW></InstrumentFW><IntegrationTime>3.0</IntegrationTime><DSPType>CPF</DSPType><DSPStitching>1</DSPStitching><HasManifest>1</HasManifest><InfoHash>670666630</InfoHash></ExperimentInfo><AssayParamsInfo/><KineticsData><Step><CommonData><SampleLocation>1</SampleLocation><SampleID></SampleID><SampleGroup></SampleGroup><SampleInfo></SampleInfo><SampleRow>B</SampleRow><SamplePlate>1</SamplePlate><WellType>BUFFER</WellType><Concentration>-1</Concentration><ConcentrationUnits>µg/ml</ConcentrationUnits><MolarConcentration>-1</MolarConcentration><MolarConcUnits>nM</MolarConcUnits><MolecularWeight>-1</MolecularWeight><Temperature>25</Temperature><StartTime>0</StartTime><AssayTime>30</AssayTime></CommonData><FlowRate>1000</FlowRate><StepType>BASELINE</StepType><StepName>Baseline</StepName><StepStatus>OK</StepStatus><ActualTime>30</ActualTime><CycleTime>0.2</CycleTime><AssayXData Points="150">bxKDOqjGSz47388+EFgZP0SLTD93vn8/1XiZP28Ssz/NzMw/okXmP4lBAEBqvAxAN4kZQGZm
JkDRIjNAnu8/QGq8TECamVlAZmZmQNEic0Ce739AZmaGQP7UjEAfhZNAmpmZQDEIoEA1XqZA
nMSsQDMzs0CamblAAADAQDVexkCcxMxAMzPTQGiR2UDP999ANV7mQM3M7EACK/NAy6H5QM/3
/0AbLwNBZmYGQYGVCUG0yAxB5/sPQTMzE0FOYhZBgZUZQbTIHEEAACBBMzMjQU5iJkGBlSlB
tMgsQef7L0EbLzNBTmI2QYGVOUG0yDxB5/s/QRsvQ0FOYkZBgZVJQbTITEHn+09BGy9TQWZm
VkGamVlBzcxcQef7X0EbL2NBZmZmQZqZaUHNzGxB5/tvQTMzc0FmZnZBgZV5QbTIfEHn+39B
ppuBQScxg0HZzoRBZmaGQQAAiEGamYlBMzOLQc3MjEFmZo5B9P2PQZqZkUEzM5NBzcyUQXNo
lkEAAJhBmpmZQTMzm0HNzJxBZmaeQQAAoEGamaFBMzOjQc3MpEFmZqZBAACoQZqZqUEzM6tB
zcysQWZmrkEAALBBmpmxQTMzs0HNzLRBZma2QQAAuEGamblBMzO7Qc3MvEFmZr5BAADAQZqZ
wUFkO8NBzczEQWZmxkEAAMhBmpnJQXE9y0HNzMxBZmbOQQAA0EGamdFBMzPTQc3M1EFmZtZB
AADYQZqZ2UEzM9tBzczcQWZm3kEMAuBBmpnhQTMz40HNzORBZmbmQQAA6EGamelBMzPrQc3M
7EFzaO5B</AssayXData><AssayYData Points="150">AAAAABTEVjtIs6E7TEegO9nnHDzNj9k6m1H2O8O1BzwIfn079F0aPAPZ+zvBCRo8oNoIPGIE
8DuLPC08hlQ+O5M9yzsvzuY7SN8vOz+w5DtUwSs8iWINPG/lBTw4Syg8EzasOw6fMzzckiQ8
0AEVPKPAOzy3MxU8ORRBPMVlaTzLLyY87qdCPGP6CDxRd308P+ocPNOVGjzVsGg82fL/O07T
KzzLc1w8kuMVPPclKzwdkBw8tIBJPNZoODwExg48RSo0PE15PTyP2os8gEpAPKHPPzx2NXc8
wGxMPMaZPTwUfi48qsgVPOfLTzx9ry086LGXPL52ITzs6Vk8MztnPFoDTzyfEig8rT17PP/u
NjyH8iM8ad1wPFdJOzx+AlM8OV1HPNn8WTyLuIw8mO9tPDG2VTwVxm08ohMYPLDLNDyF9k48
UcByPH0mWjyJy6E8ReNNPEy9aDxr21A8FAdtPAyGaDwwBEU8MuaLPCwuiDzoWpw8teGHPO0M
dDwuVI0864WAPDRzZTw4NGQ8a7R9PEezaTw3QZA83j4ZPNFWdzzS8HU8Ei5MPLmihjz24zs8
9DeRPLu+VDwe2IQ8AlN5PGUSkDxm33k86+2KPMuMmzzrjEY85h6UPMRiiTyX8nY84aZyPEx7
Ljy66ps8BpGTPPC7kDx0RF48KmajPOf1gjx9G4w8mkuNPBx5iDzXI5c8SVGgPHq9tjxA9Hc8
HYyMPArYpzzsNJE8/SyGPDOskjwmKbk88KdrPCorjjzfdqM84VeaPIBPgjzuXJc8bhdoPI48
pDw7AYw8</AssayYData></Step><Step><CommonData><SampleLocation>11</SampleLocation><SampleID></SampleID><SampleGroup></SampleGroup><SampleInfo></SampleInfo><SampleRow>B</SampleRow><SamplePlate>1</SamplePlate><WellType>REGENERATION</WellType><Concentration>-1</Concentration><ConcentrationUnits>µg/ml</ConcentrationUnits><MolarConcentration>-1</MolarConcentration><MolarConcUnits>nM</MolarConcUnits><MolecularWeight>-1</MolecularWeight><Temperature>25</Temperature><StartTime>61121</StartTime><AssayTime>5</AssayTime></CommonData><FlowRate>1000</FlowRate><StepType>KREGENERATION</StepType><StepName>Regeneration</StepName><StepStatus>OK</StepStatus><ActualTime>5</ActualTime><CycleTime>0.2</CycleTime><AssayXData Points="25">DQLwQaeb8UFANfNB2s70QXNo9kENAvhBmpn5QUA1+0HazvxBc2j+QQYBAELTzQBCoJoBQm1n
AkI6NANCBgEEQtPNBEKamQVCbWcGQjo0B0IGAQhC080IQqCaCUJtZwpCOjQLQg==</AssayXData><AssayYData Points="25">2eRJwMVDXcCnz2jAu6hvwO8PdcBxpnnAX4V9wIRKgMASA4LAKEODwN1khMD2WYXAM1GGwCJY
h8CCTYjAiQuJwFudicC0O4rAeQ2LwHKNi8DDN4zAIY2MwOg2jcBorY3AbOCNwA==</AssayYData></Step><Step><CommonData><SampleLocation>12</SampleLocation><SampleID></SampleID><SampleGroup></SampleGroup><SampleInfo></SampleInfo><SampleRow>B</SampleRow><SamplePlate>1</SamplePlate><WellType>NEUTRALIZATION</WellType><Concentration>-1</Concentration><ConcentrationUnits>µg/ml</ConcentrationUnits><MolarConcentration>-1</MolarConcentration><MolarConcUnits>nM</MolarConcUnits><MolecularWeight>-1</MolecularWeight><Temperature>25</Temperature><StartTime>77376</StartTime><AssayTime>5</AssayTime></CommonData><FlowRate>1000</FlowRate><StepType>KREGENERATION</StepType><StepName>Regeneration</StepName><StepStatus>OK</StepStatus><ActualTime>4.999</ActualTime><CycleTime>0.2</CycleTime><AssayXData Points="25">BwEMQs7MDEKamQ1CbWcOQk03D0IBABBC1M0QQpqZEUJtZxJCOjQTQgEAFELOzBRCmpkVQmdm
FkKEQBdCBwEYQtTNGEKamRlCZ2YaQjo0G0IBABxCzswcQpqZHUJnZh5CNDMfQg==</AssayXData><AssayYData Points="25">z5MQv7dmB792qf++0p7xvmfc5r6qQty+rG7SviV8y76PJMe+Jm7AvtJlur6fMre+3Aa0vq4q
r75kZKq+b1Glvo+Uor4uP6G+VyudvungnL5mAJi+YHSWvlPLlL4IT5G+Y4+Rvg==</AssayYData></Step><Step><CommonData><SampleLocation>11</SampleLocation><SampleID></SampleID><SampleGroup></SampleGroup><SampleInfo></SampleInfo><SampleRow>B</SampleRow><SamplePlate>1</SamplePlate><WellType>REGENERATION</WellType><Concentration>-1</Concentration><ConcentrationUnits>µg/ml</ConcentrationUnits><MolarConcentration>-1</MolarConcentration><MolarConcUnits>nM</MolarConcUnits><MolecularWeight>-1</MolecularWeight><Temperature>25</Temperature><StartTime>93505</StartTime><AssayTime>5</AssayTime></CommonData><FlowRate>1000</FlowRate><StepType>KREGENERATION</StepType><StepName>Regeneration</StepName><StepStatus>OK</StepStatus><ActualTime>5</ActualTime><CycleTime>0.2</CycleTime><AssayXData Points="25">AQAgQsjLIEKbmSFCZ2YiQi4yI0L7/iNCyMskQpSYJUJhZSZCLjInQgEAKELOzChCm5kpQmdm
KkI0MytCAQAsQs7MLEKbmS1CZ2YuQjQzL0IBADBCyMswQpuZMUJnZjJCNDMzQg==</AssayXData><AssayYData Points="25">WohzwPkLgMBsdoPAOlmFwCCyhsDpI4jAXxCJwLTsicDZuYrANECLwDYKjMDzi4zAf/yMwPGH
jcCr1Y3A22SOwIqGjsCN+I7An0ePwDOmj8ASC5DAo1uQwNiGkMBot5DANOqQwA==</AssayYData></Step><Step><CommonData><SampleLocation>12</SampleLocation><SampleID></SampleID><SampleGroup></SampleGroup><SampleInfo></SampleInfo><SampleRow>B</SampleRow><SamplePlate>1</SamplePlate><WellType>NEUTRALIZATION</WellType><Concentration>-1</Concentration><ConcentrationUnits>µg/ml</ConcentrationUnits><MolarConcentration>-1</MolarConcentration><MolarConcUnits>nM</MolarConcUnits><MolecularWeight>-1</MolecularWeight><Temperature>25</Temperature><StartTime>109774</StartTime><AssayTime>5</AssayTime></CommonData><FlowRate>1000</FlowRate><StepType>KREGENERATION</StepType><StepName>Regeneration</StepName><StepStatus>OK</StepStatus><ActualTime>5</ActualTime><CycleTime>0.2</CycleTime><AssayXData Points="25">AQA0Qs7MNEKbmTVCjGw2QjQzN0IBADhCzsw4QpuZOUJnZjpCNDM7QgEAPELOzDxCm5k9Qmdm
PkI0Mz9CAQBAQs7MQEKbmUFCZ2ZCQjQzQ0IBAERCzsxEQpuZRUJnZkZCNDNHQg==</AssayXData><AssayYData Points="25">/tkKv5a+A78pUfW+K4rpvlgv376iidW+O6rLvnB8xb5s/L++bpK6vtZmt75mArC+66CrvlbP
p76POqa+xNKhvgvbnr55Hpy+k6WZvrailb6vG5O+nQGUvr7Jkb55wIy+Z/KOvg==</AssayYData></Step><Step><CommonData><SampleLocation>11</SampleLocation><SampleID></SampleID><SampleGroup></SampleGroup><SampleInfo></SampleInfo><SampleRow>B</SampleRow><SamplePlate>1</SamplePlate><WellType>REGENERATION</WellType><Concentration>-1</Concentration><ConcentrationUnits>µg/ml</ConcentrationUnits><MolarConcentration>-1</MolarConcentration><MolarConcUnits>nM</MolarConcUnits><MolecularWeight>-1</MolecularWeight><Temperature>25</Temperature><StartTime>125848</StartTime><AssayTime>5</AssayTime></CommonData><FlowRate>1000</FlowRate><StepType>KREGENERATION</StepType><StepName>Regeneration</StepName><StepStatus>OK</StepStatus><ActualTime>4.999</ActualTime><CycleTime>0.2</CycleTime><AssayXData Points="25">AQBIQs7MSEKUmElCYWVKQjQzS0L7/ktCyMtMQpuZTUJhZU5CNDNPQgEAUELIy1BClJhRQmdm
UkI0M1NC+/5TQtTNVEKbmVVCYWVWQjQzV0IBAFhCyMtYQpSYWUJhZVpCLjJbQg==</AssayXData><AssayYData Points="25">69VxwLeegMCdEoTAsPyFwIiNh8CAlIjAzKeJwKtNisAVCovApayLwPc8jMDTsozAQh2NwFih
jcCy/I3AYEiOwDGijsAE9o7ARguPwCCWj8Bv5I/AsSeQwBpKkMCKg5DAEJeQwA==</AssayYData></Step><Step><CommonData><SampleLocation>12</SampleLocation><SampleID></SampleID><SampleGroup></SampleGroup><SampleInfo></SampleInfo><SampleRow>B</SampleRow><SamplePlate>1</SamplePlate><WellType>NEUTRALIZATION</WellType><Concentration>-1</Concentration><ConcentrationUnits>µg/ml</ConcentrationUnits><MolarConcentration>-1</MolarConcentration><MolarConcUnits>nM</MolarConcUnits><MolecularWeight>-1</MolecularWeight><Temperature>25</Temperature><StartTime>141927</StartTime><AssayTime>5</AssayTime></CommonData><FlowRate>1000</FlowRate><StepType>KREGENERATION</StepType><StepName>Regeneration</StepName><StepStatus>OK</StepStatus><ActualTime>5</ActualTime><CycleTime>0.2</CycleTime><AssayXData Points="25">+/5bQsLKXEKVmF1CaGZeQi4yX0L7/l9CyMtgQpWYYUJhZWJCLjJjQvv+Y0LCymRClZhlQmFl
ZkIoMWdC+/5nQsLKaEKVmGlCsXJqQi4ya0L7/mtCyMtsQpWYbUJbZG5CLjJvQg==</AssayXData><AssayYData Points="25">O0X/voo/8b7HCeW+0P3SvrqryL5W+b6+d8u4vvtNsr6+ZKu+Aamnvjg9nr6qEZ2+G6CWvoiU
lr5MnpK+Ew+Ovs1CjL6NXoi+GvqFviycg77HYIK+VyOAvjCAeL6qU3G+cuVwvg==</AssayYData></Step><Step><CommonData><SampleLocation>1</SampleLocation><SampleID></SampleID><SampleGroup></SampleGroup><SampleInfo></SampleInfo><SampleRow>B</SampleRow><SamplePlate>1</SamplePlate><WellType>BUFFER</WellType><Concentration>-1</Concentration><ConcentrationUnits>µg/ml</ConcentrationUnits><MolarConcentration>-1</MolarConcentration><MolarConcUnits>nM</MolarConcUnits><MolecularWeight>-1</MolecularWeight><Temperature>25</Temperature><StartTime>156629</StartTime><AssayTime>30</AssayTime></CommonData><FlowRate>1000</FlowRate><StepType>BASELINE</StepType><StepName>Baseline</StepName><StepStatus>OK</StepStatus><ActualTime>29.999</ActualTime><CycleTime>0.2</CycleTime><AssayXData Points="150">+/5vQsjLcEKVmHFCW2RyQi4yc0L7/nNCyMt0QpWYdUJhZXZCLjJ3Qvv+d0LIy3hCjpd5Qltk
ekIuMntC+/57QsjLfEKOl31CW2R+Qigxf0L7/n9C5GWAQkrMgEIuMoFClJiBQgEAgkJhZYJC
x8uCQrEyg0KUmINCfv+DQmFlhELHy4RCsTKFQheZhUL6/oVCYWWGQsfLhkIuModCF5mHQn7/
h0JhZYhCx8uIQrEyiUKUmIlCfv+JQmFlikJKzIpCsTKLQheZi0L6/otC5GWMQkrMjEKxMo1C
F5mNQn7/jUJhZY5CSsyOQrEyj0KUmI9Cfv+PQmFlkELHy5BCsTKRQpSYkUL6/pFC5GWSQsfL
kkKxMpNClJiTQvr+k0LkZZRCSsyUQi4ylUKUmJVC+v6VQmFllkJKzJZCLjKXQpSYl0J+/5dC
YWWYQsfLmEIuMplClJiZQn7/mUJhZZpCx8uaQi4ym0IXmZtCfv+bQmFlnELHy5xCLjKdQpSY
nUL6/p1CYWWeQsfLnkIuMp9ClJifQvr+n0JhZaBCx8ugQrEyoUKUmKFCfv+hQmFlokJKzKJC
sTKjQpSYo0L6/qNCYWWkQsfLpEKxMqVClJilQvr+pULkZaZCx8umQrEyp0KUmKdC+v6nQmFl
qELHy6hCLjKpQheZqUL6/qlCYWWqQsfLqkIuMqtClJirQvr+q0LkZaxCSsysQi4yrUKUmK1C
+v6tQmFlrkJKzK5CsTKvQheZr0L6/q9C5GWwQsfLsEKxMrFClJixQvr+sULkZbJCSsyyQrEy
s0KUmLNC</AssayXData><AssayYData Points="150">mko6vkqhNr5UMzK+un0vvqjCL74gfiy+w3YqvkjGJ75y4iK+//shvhN1JL6e3x6+KaEgvgQn
Hr4fUxy+kasfvgluE77M5Be+py0TvlraF7474BO+DcISvs2ID767zAu+0DkNvuVECb44oQy+
Oz8IvtL8Cb4M7QS+Uif+vTs/BL43PwK+7soAvg7+Br7NL/q9Tb3/vcYn9r2+c/e9IWb9vcwf
8b07Aem9U2L5vaat6705xO69UnztvQay3L1Oheq9YMzhvdgT4r1+3N69R7jevc8w2r3k9tC9
KEPbvUYE1L3cJdO9qiPUvT1Vzr0gec69MxDTvQLvzr0Y1MW9V0/LvaKuyb0HHca9JQfIvfIc
x73Y0cG95yDCvWzBv70asLK9yri+vYB+u705y6i9I+exvaiVs713y7C9wGynvfQWr71exKS9
L2OrvazEtL3qOqa9vuytvaCNnL3nVqK97LqfvdZNo70vfZy9OjyevZ1WoL0DQp69iS6evbe3
mL23ZY+9zY+Xvfb8lr1GVZS96umLvTf1jL3C55S9BQSXvWbFj73FD5C9MEqUvboHh73DL4m9
S9eRvTAhib3+h4e93yt7vbw/fb1hJIK9XohzvW7ehb0CUYG9z+x3vah1fL0ct229N1puve08
X702vXa9TJ50vURmZL3SUmK9oC15vaMtXb1muW695j5rvZPxWb0gF2q9YbhZvdvpWL1c8Vu9
Y9NUvZMsTb3wwEy9xNFMvZfxSb0mLFC9zopIvS0UUr3QhkG9Z+1BvWfVQr0r/D69bM44vVLR
QL1ZPDi9</AssayYData></Step><Step><CommonData><SampleLocation>2</SampleLocation><SampleID>BG505.23</SampleID><SampleGroup></SampleGroup><SampleInfo></SampleInfo><SampleRow>B</SampleRow><SamplePlate>1</SamplePlate><WellType>KLOAD</WellType><Concentration>8</Concentration><ConcentrationUnits>µg/ml</ConcentrationUnits><MolarConcentration>-1</MolarConcentration><MolarConcUnits>nM</MolarConcUnits><MolecularWeight>-1</MolecularWeight><Temperature>25</Temperature><StartTime>191958</StartTime><AssayTime>80</AssayTime></CommonData><FlowRate>600</FlowRate><StepType>LOADING</StepType><StepName>Loading</StepName><StepStatus>OK</StepStatus><ActualTime>80</ActualTime><CycleTime>0.2</CycleTime><AssayXData Points="400">+v6zQmBltELHy7RCLTK1QhGYtUL6/rVCYGW2QsfLtkItMrdCEZi3Qnf+t0JgZbhCRMu4Qi0y
uUIRmLlCd/65Qt1kukJQzbpCqjG7QhGYu0L6/rtC3WS8QkTLvEItMr1CEJi9Qvr+vUJgZb5C
RMu+Qqoxv0IQmL9Cd/6/Qt1kwEJEy8BCqjHBQpSYwUJ3/sFC3WTCQkTLwkKqMcNClJjDQvr+
w0LdZMRCRMvEQqoxxUIQmMVCd/7FQt1kxkJEy8ZCqjHHQhCYx0J3/sdCYGXIQvLSyEItMslC
EJjJQnf+yULwZ8pCRMvKQqoxy0IQmMtC+v7LQmBlzEJEy8xCqjHNQpSYzUIGAc5CYGXOQsfL
zkItMs9CEJjPQnf+z0JgZdBCx8vQQqox0UKUmNFC+v7RQt1k0kJEy9JCOjTTQpSY00J3/tNC
YGXUQkTL1EKqMdVCEJjVQnf+1UJgZdZCRMvWQqox10KUmNdCd/7XQt1k2EJEy9hCLTLZQhCY
2UL6/tlC3WTaQkTL2kKqMdtClJjbQqIF3EJgZdxCRMvcQi0y3UIQmN1C+v7dQt1k3kJEy95C
qjHfQhCY30L6/t9CYGXgQkTL4EItMuFCEJjhQvr+4ULdZOJCzcziQqox40IQmONC+v7jQt1k
5ELHy+RCqjHlQhCY5UJ3/uVC3WTmQkTL5kItMudClJjnQnf+50JgZehCRMvoQqox6UIQmOlC
d/7pQt1k6kLHy+pCLTLrQpSY60L6/utC3WTsQsfL7EKqMe1ClJjtQvr+7UJgZe5Cx8vuQqox
70IQmO9C+v7vQt1k8EJEy/BCqjHxQhCY8UKJAfJC3WTyQkTL8kKqMfNClJjzQnf+80JgZfRC
RMv0Qqox9UKUmPVCd/71Qt5k9kJEy/ZCqjH3QhCY90L6/vdCYGX4QsfL+EK2M/lClJj5Qvr+
+UJgZfpCRMv6QrAy+0IQmPtC+v77Qt5k/EJEy/xCqjH9QhCY/UJ3/v1CYGX+QsfL/kKqMf9C
EJj/QkIAAENvMgBD5GUAQ9WYAENKzABDff8AQ28yAUPkZQFDFpkBQwjMAUM8/wFDsDICQ6Jl
AkMvnQJDCMwCQ33/AkNvMgNDomUDQ9WYA0MIzANDff8DQ28yBEPkZQRDFpkEQwjMBEM8/wRD
bzIFQ6JlBUPVmAVDCMwFQzz/BUNvMgZDomUGQ9WYBkMIzAZDPP8GQ28yB0OiZQdD1ZgHQwjM
B0M8/wdDbzIIQ6JlCEMWmQhDSswIQzz/CENvMglD5GUJQ9WYCUMIzAlDPP8JQ7AyCkOiZQpD
1ZgKQwjMCkM8/wpDbzILQ6JlC0PVmAtDCMwLQ33/C0N1MwxD5GUMQ9WYDEMIzAxDPP8MQ7Ay
DUOiZQ1D1ZgNQwjMDUM8/w1DbzIOQ6JlDkPVmA5DCMwOQzz/DkOwMg9DomUPQ9WYD0NKzA9D
PP8PQ28yEEOiZRBD1ZgQQ1DNEEM8/xBDbzIRQ6JlEUPVmBFDCMwRQzz/EUNvMhJDJWYSQ9WY
EkMIzBJDPP8SQzo0E0OiZRND1ZgTQwjME0M8/xNDbzIUQ+RlFEMWmRRDi8wUQ33/FENvMhVD
omUVQ9WYFUNKzBVDff8VQ28yFkOiZRZD1ZgWQwjMFkM8/xZDbzIXQytnF0NemhdDCMwXQzz/
F0NvMhhDomUYQxaZGENKzBhDff8YQ28yGUOiZRlD1ZgZQwjMGUM8/xlDbjIaQ6JlGkPVmBpD
CMwaQzz/GkNuMhtDomUbQ9WYG0MIzBtDBgEcQ24yHEOiZRxD1ZgcQwjMHEN9/xxDsDIdQ6Jl
HUPVmB1DSswdQzz/HUNuMh5DomUeQxaZHkMIzB5DPP8eQ3UzH0PwZx9DFpkfQwjMH0N9/x9D
bjIgQ6JlIEPVmCBDCMwgQzz/IENuMiFDomUhQxaZIUMIzCFDff8hQ7AyIkPkZSJD1ZgiQwjM
IkN9/yJDbjIjQ+RlI0PVmCNDCMwjQ33/I0OwMiRD5GUkQ16aJENKzCRDff8kQ7AyJUPkZSVD
FpklQ0rMJUM8/yVDsDImQ+RlJkMWmSZDjMwmQ33/JkOwMidD5GUnQxaZJ0NKzCdDogUoQ7Ay
KEPkZShDFpkoQ0rMKEN9/yhDsDIpQ+RlKUMWmSlDSswpQw==</AssayXData><AssayYData Points="400">7rGmvdaQwL13y8e958zNvb5l2b39bdO9DPHVvWifyb32uMG94riyvSh8p72OQZW9BCaEvQhg
ZL1HTUe91vokvS9zBb0zuOW8uXZuvCtEoLvlg2I7wouCPG/ZuTzYHSo9TBw3PdLcUj0z94A9
r5aXPV+Moj3H77g9UmTNPT284z2aPe09R78HPpKtDT6ahBc+cQQiPhFOKj7QgzA+4zA8Ps0u
PT4XFko+gV5SPkwEXz5z2GU+dppyPk3cdT5xQ30+NCKEPoqrij792Iw+fDSTPg3MlT77RZk+
BmqdPtXyoD70E6U+R6OqPjwxrj6i07A+YH60PuQTuD7oS70+wWTAPlpYwz6yA8c+CgTNPltD
zj5C/tM+oBnWPlMx2D7rOt0+4U7dPj8X5T5TAuc+LJ7pPgyK7D7brPA+zDr1Puc49z6W3fo+
4X/8Pufg/j595gE/TGcEPws1BT848gY/OA8JP3bHCT+nIAs/OgYNPyI5DT+23A4/TYsPP/xf
ET8TMxI/Ra4UP6jXFD+SkxY/iTEXP1veGT9eRhs/iTgdP3EPHT9/Ih8/Z9UfP3k6IT/ZaCE/
p5kjPx8mJT8o3yQ/7/snP9tNJz+JJyg/VwAqPywYKz9bRiw/O3ctP4cnLj8Hoi8/b90wP8hE
MT/jVDM/h+AyP+wfNT+GAzQ/haI1P8JHNz/eSDg/rxI6P+NhOj81VDs//tU7P2TKPT+Iwz0/
e8A/PyGTPj/uAEE/HxhCP5WeQj/AGEQ//xxEP8l0RT9YbkU/mRdGP8yZRj8qSUc/mPpIPyIT
ST+DpEw/W7JLP9BxSz+7J00/qm1OP4UrTz81lU8/+PpPP9JmUD88mFE/wu1RP+/7Uj/FglQ/
6vFUP+PSVD+TH1U/y6NWP4l8Vz9TYVc/uIlXP/AVWT8PtFk/7vFaPwxJWz8iuVs/a6RcP7rx
XD9HAF4/th5fPxPVXj/QVmA/0QJgP85qYT+Ll2E/olhiP9LhYT+4vmM/vUFkP43vYz/lC2Y/
rTllP3RZZj+Gn2c/KFxoP/scaD8Hrmc/sRtpP9Edaj/dMGk/vVVrP0UHaz/9YWs/goBsP98b
bD8c4Gw/fj5uP9Jwbj8e1G4/gE9vP2Arbz8zL3E/fVhwP9GKcT9Yz3A/8gdzP8i4cj/1THM/
TW9zPxDsdD+6GnQ/N/5zP9RddT8ImHU/m4x4P+XIdz90DHg/qcd3P1rLeD+EFno/gfh4P8a7
eT9ni3k/j/N5P9Cnej/ouno/NPp7P9Huez/bIH0/MQ59Pz3ofT+93H4/Tk5+P3QGgD8bx34/
zKl/PyFPgD8/vn8/KPKAP1jogD/OoIE/ZLKBP2fMgT9qhoE/KI6BP7s5gj8fMYI/FSmCP39Y
gj/F34I/VEeDPxtYgz/AtoM/ulSDPyeDgz8ZzoM/g4WEP4gihD+QO4Q/0JuEP337hD9HrYQ/
9ZyFP0dEhT+SIIU/XnyFP6qLhT+hu4Y/VG6GP68jhj+psIY/36KGP1aGhz9WT4c/6pKHPwc3
hz+Axoc/P9eHP1iAhz8t8Yc/eRqIP8pciD/9MIg/ak6JPxkiiT+B3og//tyIP+i0iT8bxok/
4QeKP6X+iT/uK4o/aIiKP6q7ij/PPYo/PhWLP8jfij8h3oo/3b+KP7yyiz9BE4s/v7yLP2td
iz8yMYw/QP2LP+oijD8L+4s/icqMP3VojT9Q3Iw/9+uMP1JejD9gno0/djSOP4q8jT+csI0/
HLONP6pNjj8U4o0/djaOP4ngjj+Mc44/f+eOP+D8jj8iTo8/C0SPPydFjz/94o8/zfKPPy+M
jz+iG5A/uu6PP3IRkD9gDZA/nn2QP+g2kD9yuZA/HuOQP4pPkT8MhZA/YyyRPzp9kT96lJE/
ooaRPyivkT9tVpI/SBqSP7VAkj8tNZM/TjySP16wkj/Q/ZI/iKKSP+/Qkj9lepM/wtWSP5gC
kz9+n5M/9wmTP3Z2kz/of5M/icOTP2NTlD+RF5Q/pwuUPyTWlD9WDJQ/gQCVP8ptlD8orpQ/
PlOVP73ilD8FJJU/1EaVPzlqlT8MgJU/lZ2VP6HYlT+6oZU/ARmWP49flj8pMZY/be6WPwUz
lj9rn5Y/vr+WP3w7lz9/Tpc/466WP78Plz8Aa5c//4eXPw==</AssayYData></Step><Step><CommonData><SampleLocation>1</SampleLocation><SampleID></SampleID><SampleGroup></SampleGroup><SampleInfo></SampleInfo><SampleRow>B</SampleRow><SamplePlate>1</SamplePlate><WellType>BUFFER</WellType><Concentration>-1</Concentration><ConcentrationUnits>µg/ml</ConcentrationUnits><MolarConcentration>-1</MolarConcentration><MolarConcUnits>nM</MolarConcUnits><MolecularWeight>-1</MolecularWeight><Temperature>25</Temperature><StartTime>277379</StartTime><AssayTime>30</AssayTime></CommonData><FlowRate>1000</FlowRate><StepType>BASELINE</StepType><StepName>Baseline</StepName><StepStatus>OK</StepStatus><ActualTime>29.999</ActualTime><CycleTime>0.2</CycleTime><AssayXData Points="150">ff8pQ28yKkOiZSpDF5kqQwjMKkN9/ypDsDIrQ+pmK0PVmCtDCMwrQzv/K0OwMixDomUsQ9WY
LENKzCxDO/8sQ7AyLUPjZS1D1ZgtQwjMLUN9/y1DsDIuQ6JlLkPVmC5DCMwuQzv/LkOwMi9D
42UvQxeZL0MIzC9DO/8vQ7AyMEOiZTBDF5kwQ0rMMEM7/zBDbzIxQ6JlMUMXmTFDSswxQzv/
MUNvMjJD42UyQ9WYMkMIzDJDO/8yQ7AyM0PjZTNDF5kzQ0rMM0M7/zNDsDI0Q6JlNEPVmDRD
Ssw0Q33/NENvMjVD42U1Q9WYNUMIzDVDO/81Q7AyNkPjZTZD1Zg2Q0rMNkN9/zZDbzI3Q6Jl
N0PVmDdDCMw3Qzv/N0OwMjhD42U4Q9WYOEMIzDhDO/84Q7AyOUOiZTlD1Zg5QwjMOUM7/zlD
bzI6Q6JlOkMXmTpDSsw6Q33/OkOwMjtD42U7Q9WYO0MIzDtDPP87Q28yPEPjZTxDF5k8QwjM
PEM8/zxDbzI9Q6JlPUPVmD1DCMw9Qzz/PUOwMj5DomU+Q9WYPkNKzD5DPP8+Q7AyP0OiZT9D
F5k/Q0rMP0M8/z9DbzJAQ6JlQEMXmUBDCMxAQzz/QEOwMkFD42VBQ9WYQUMIzEFDff9BQ28y
QkPjZUJD1ZhCQwjMQkM8/0JDbzJDQ+NlQ0PVmENDSsxDQzz/Q0NvMkRDomVEQxeZREMIzERD
ff9EQ28yRUOiZUVDF5lFQwjMRUM8/0VDbzJGQ6JlRkMXmUZDCMxGQzz/RkNvMkdDomVHQxeZ
R0MIzEdD</AssayXData><AssayYData Points="150">mpGiP+7ApD9T9KY/1mqnP6aOqD8ulag/GnipP5FiqT9386g/HEapPxUHqj9dpak/2lapP1Ck
qT82uKk/50CqP+M+qj9p+Kk/ZumpP9+rqT9ykKo/lGaqP5v+qT/g7qo/rAKqP+FIqj95jKo/
SgWrP6vBqj9Toao/eaaqP3GIqj9t1Ko/fBWrP+/jqj8t4qo/T5KqPwbUqj8Ksao/7syqP1Dk
qj86hqo/9XqqP2j2qj+Ruao/ii2rPxexqj8TYqs/KtKqPxyUqj+3Tqs/AP+qP5DVqj+L26o/
5eyqP2BLqz8glKo/BLCrP2nOqj+Mg6s/FF6rP0Jlqz8BVKs/gTerP786qz8fVqs/GjWrP2YL
qz8PSKs/t3urPzyvqz/sJas/gZmrP6BSqz+ceqs/4M2rP4osqz/rT6s/orSrP6ctqz96Eaw/
oO2qP08ArD8Loqs/MYWrP+92qz+tRKs/P5arP85Oqz8IqKs/OqCrP3bzqz+C2qs/0y6rP3fW
qz8M7Ks/vOurPx7Nqz/v26s/J7+rPwtUqz/3Aqw/GyerP/zjqz8uBqw/f+SrP4liqz8JB6w/
PpmrPyfHqz9GLaw/lturP0zsqz+MH6w/Dy6sPy6Zqz8Dnqs/ATysP8hdrD8ywKs/n4OrP4a1
qz8XHqw/moSsP4Pdqz/hg6w/E4OsPyhFrD/qT6w/5h2sP6merD+uA6w/nAusPxVQrD+rI6w/
bSisP9I6rD9lXqw/PiisPy5nrD9i9as/OPSrPxDuqz//E6w/ezusPwwRrD8Tcqw/3z6sP14r
rD+ER6w/</AssayYData></Step><Step><CommonData><SampleLocation>10</SampleLocation><SampleID>BG505 T332N SOSIP</SampleID><SampleGroup></SampleGroup><SampleInfo></SampleInfo><SampleRow>B</SampleRow><SamplePlate>1</SamplePlate><WellType>KSAMPLE</WellType><Concentration>-1</Concentration><ConcentrationUnits>µg/ml</ConcentrationUnits><MolarConcentration>250</MolarConcentration><MolarConcUnits>nM</MolarConcUnits><MolecularWeight>-1</MolecularWeight><Temperature>25</Temperature><StartTime>316608</StartTime><AssayTime>180</AssayTime></CommonData><FlowRate>600</FlowRate><StepType>ASSOC</StepType><StepName>Association</StepName><StepStatus>OK</StepStatus><ActualTime>180</ActualTime><CycleTime>0.2</CycleTime><AssayXData Points="900">O/9HQ24ySEOhZUhD1ZhIQwjMSEM7/0hDbjJJQ6FlSUPVmElDCMxJQzv/SUNuMkpDoWVKQ9WY
SkMIzEpDO/9KQ24yS0OhZUtD1ZhLQwjMS0M7/0tDbjJMQ6FlTEPVmExDCMxMQ/n+TENuMk1D
YGVNQ9WYTUMIzE1DO/9NQy0yTkOhZU5D1ZhOQwjMTkP5/k5DbjJPQ6FlT0OTmE9DCMxPQzv/
T0NuMlBDoWVQQ9WYUEMIzFBDO/9QQ24yUUNgZVFD1ZhRQwjMUUM7/1FDbjJSQ6FlUkPVmFJD
CMxSQ/n+UkNuMlNDoWVTQ9WYU0PGy1NDO/9TQ24yVEOhZVRD1ZhUQwjMVEM7/1RDbjJVQ6Fl
VUPVmFVDCMxVQ/n+VUNuMlZDYGVWQ5OYVkMIzFZDO/9WQ24yV0OhZVdDk5hXQwjMV0M7/1dD
LTJYQ6FlWEPVmFhDxstYQ/r+WENuMllDoWVZQ5OYWUMIzFlDO/9ZQy0yWkOhZVpD1ZhaQwjM
WkM7/1pDbjJbQ2BlW0OTmFtDCMxbQ/r+W0NuMlxDYGVcQ5OYXEMIzFxDO/9cQ24yXUNgZV1D
1ZhdQ8bLXUP6/l1DbjJeQ2BlXkPVmF5DCMxeQzv/XkNuMl9DoWVfQ9WYX0MIzF9DO/9fQy0y
YEOhZWBDk5hgQ8bLYEP6/mBDbjJhQ6FlYUPVmGFDxsthQzv/YUNuMmJDoWViQ9WYYkPGy2JD
O/9iQy0yY0OhZWNDk5hjQwjMY0M7/2NDLTJkQ6FlZEPVmGRDCMxkQ/r+ZEMtMmVDoWVlQ5OY
ZUPGy2VD+v5lQ24yZkNgZWZD1ZhmQ8bLZkP6/mZDbjJnQ6FlZ0OTmGdDCMxnQzv/Z0NuMmhD
omVoQ5OYaEMIzGhDO/9oQy0yaUOiZWlDk5hpQwjMaUP6/mlDLTJqQ2BlakPUmGpDxstqQ/r+
akNuMmtDYGVrQ5OYa0PGy2tDO/9rQ24ybEOiZWxDk5hsQwjMbEP6/mxDbjJtQ2BlbUMWmW1D
xsttQzv/bUNuMm5DomVuQ5OYbkPGy25D+v5uQy0yb0OiZW9D1JhvQwjMb0P6/m9DLTJwQ6Jl
cEPUmHBDCMxwQzv/cENuMnFDYGVxQ9SYcUMIzHFDO/9xQ24yckOiZXJD1JhyQ8bLckM7/3JD
bjJzQ2Blc0PUmHNDxstzQ/r+c0MtMnRDYGV0Q9SYdEMIzHRDO/90Q24ydUOiZXVDk5h1QwjM
dUM7/3VDbjJ2Q6JldkPUmHZDxst2Q/r+dkNuMndDYGV3Q5OYd0MIzHdD+v53Qy0yeENgZXhD
k5h4QwjMeEP6/nhDLTJ5Q2BleUOTmHlDCMx5Q/r+eUMtMnpDomV6Q5OYekMIzHpDO/96Q24y
e0OiZXtD1Jh7Q8bLe0M7/3tDLTJ8Q2BlfEOTmHxDCMx8Qzv/fENuMn1DYGV9Q5OYfUMIzH1D
+v59Q24yfkNgZX5D1Jh+QwjMfkP6/n5DLTJ/Q6Jlf0OTmH9DCMx/Q/r+f0MWGYBD0TKAQ2pM
gEPjZYBDfX+AQzeZgEOwsoBDasyAQwTmgEN9/4BDNxmBQ9EygUNKTIFD42WBQ55/gUM3mYFD
0bKBQ2rMgUME5oFDQQCCQxYZgkOwMoJDakyCQwRmgkPff4JDFpmCQ9GygkNKzIJDBOaCQ33/
gkMWGYND0TKDQ2pMg0PjZYNDnn+DQxaZg0PRsoNDSsyDQ+Plg0N9/4NDNxmEQzMzhENKTIRD
42WEQ75/hEMWmYRDsLKEQ2rMhEPj5YRDff+EQxYZhUOwMoVDakyFQ+NlhUOef4VDN5mFQ7Cy
hUNKzIVD4+WFQ33/hUMWGYZDsDKGQ2pMhkMEZoZDfX+GQzeZhkPRsoZDasyGQ+PlhkN9/4ZD
FhmHQ9Eyh0NqTIdDBGaHQ55/h0MWmYdDObSHQ0rMh0Pj5YdDff+HQzcZiEMzM4hDSkyIQwRm
iEN9f4hDFpmIQ7CyiENKzIhD4+WIQ57/iEM3GYlDsDKJQ0pMiUPjZYlDfX+JQxaZiUOwsolD
asyJQ+PliUN9/4lDFhmKQ9EyikNqTIpD42WKQ55/ikMWmYpD0bKKQ0rMikPj5YpDff+KQxYZ
i0PRMotDSkyLQ+Nli0Oef4tDFpmLQ7Cyi0NKzItD4+WLQxgEjEP8GYxD0TKMQ2pMjEPjZYxD
fX+MQzeZjEOwsoxDasyMQwTmjEN9/4xDFhmNQ7AyjUNKTI1DBGaNQ55/jUM3mY1DsLKNQ2rM
jUME5o1Dff+NQxYZjkOwMo5DSkyOQwRmjkN9f45DN5mOQ7CyjkNKzI5D4+WOQ57/jkM3GY9D
sDKPQ2pMj0PjZY9DfX+PQ2Sbj0Owso9DSsyPQwTmj0MgAJBDNxmQQ7AykENKTJBD42WQQ31/
kEMWmZBD0bKQQ2rMkEPj5ZBDff+QQxYZkUOwMpFDakyRQ+NlkUOef5FDFpmRQ7CykUNqzJFD
4+WRQ33/kUMWGZJDsDKSQ0pMkkPjZZJDnn+SQxaZkkOwspJDSsySQ+PlkkN9/5JDFhmTQ7Ay
k0NKTJNDBGaTQ55/k0M3mZNDsLKTQ0rMk0ME5pNDff+TQxYZlEOwMpRDSkyUQ41nlEN9f5RD
FpmUQ7CylENKzJRD4+WUQ33/lEMWGZVDsDKVQ0pMlUMEZpVDfX+VQzeZlUNatJVDasyVQ+Pl
lUN9/5VDFhmWQ7AylkNKTJZD42WWQ55/lkMWmZZD8rKWQ0rMlkPj5ZZDff+WQxYZl0OwMpdD
SkyXQwRml0N9f5dDFpmXQ7Cyl0NKzJdDBOaXQ57/l0MWGZhDsDKYQ0pMmEMEZphDfX+YQxaZ
mEPRsphDSsyYQ+PlmEN9/5hDFhmZQ7AymUNKTJlD42WZQ31/mUMWmZlDsLKZQ0rMmUPj5ZlD
ff+ZQxYZmkOwMppDSkyaQ+NlmkN9f5pDFpmaQ7CymkNKzJpD4+WaQ33/mkMWGZtD0TKbQ0pM
m0PjZZtDnn+bQxaZm0PRsptDSsybQ+nmm0N9/5tDFhmcQ9EynENqTJxD42WcQ31/nEM3mZxD
sLKcQ0rMnEPj5ZxDff+cQxYZnUOwMp1DSkydQ+NlnUOkgJ1DN5mdQ7CynUNqzJ1D4+WdQ33/
nUM3GZ5DsDKeQ0pMnkMEZp5DfX+eQxaZnkOwsp5DSsyeQ+PlnkN9/55DFhmfQ7Ayn0NqTJ9D
42WfQ31/n0MWmZ9D0bKfQ0rMn0Pj5Z9Dff+fQxYZoEOwMqBDSkygQ+NloEN9f6BDFpmgQ7Cy
oENKzKBD4+WgQ33/oEMWGaFDsDKhQ0pMoUPjZaFDnn+hQxaZoUPRsqFDasyhQwTmoUOe/6FD
FhmiQ7AyokNKTKJDBGaiQ31/okMWmaJDsLKiQ0rMokPj5aJDff+iQzcZo0PRMqNDSkyjQ+Nl
o0N9f6NDFpmjQ9Gyo0NKzKND4+WjQ33/o0M3GaRD0DKkQ2pMpEPjZaRDnn+kQzeZpEOwsqRD
SsykQwTmpEOe/6RDFhmlQ7AypUNKTKVDBGalQ3x/pUMWmaVDsLKlQ2rMpUPj5aVDnv+lQxYZ
pkPQMqZDrEymQ+NlpkN8f6ZDFpmmQ9CypkNqzKZDBOamQ3z/pkM3GadD0DKnQ2pMp0PjZadD
nn+nQzeZp0OwsqdDSsynQyTmp0Oe/6dDNxmoQ9AyqENKTKhDJGaoQ55/qEM3mahD0LKoQ2rM
qEME5qhDnv+oQzcZqUPQMqlDakypQwRmqUOef6lDN5mpQ9CyqUNqzKlDBOapQ57/qUM3GapD
0DKqQ4tMqkMEZqpDnn+qQzeZqkPQsqpDasyqQwTmqkOe/6pDNxmrQ9Ayq0NqTKtDBGarQ55/
q0M3matD0LKrQ2rMq0ME5qtDnv+rQzcZrEPQMqxDakysQwRmrEOef6xDN5msQ9CyrENqzKxD
BOasQ57/rEM3Ga1D0DKtQ2pMrUMEZq1Dnn+tQzeZrUPQsq1DasytQwTmrUOe/61DNxmuQ9Ay
rkNqTK5DBGauQ55/rkM3ma5DsLKuQ2rMrkME5q5Dnv+uQzcZr0PQMq9DSkyvQwRmr0Oef69D
N5mvQ9Cyr0NqzK9DBOavQ57/r0M3GbBD0DKwQ2pMsEMEZrBDnn+wQzeZsEPQsrBDasywQwTm
sEOe/7BDNxmxQ9AysUNqTLFDBGaxQ55/sUM3mbFD0LKxQ2rMsUPj5bFDnv+xQzcZskPQMrJD
akyyQwRmskOef7JDN5myQ7CyskNqzLJD4+WyQ57/skM3GbND0DKzQ2pMs0MEZrNDnn+zQzeZ
s0PQsrNDasyzQwTms0Oe/7NDNxm0Q9AytENqTLRDBGa0Q55/tEM3mbRD0LK0Q2rMtEME5rRD
nv+0QzcZtUOwMrVDSky1QwRmtUOef7VDN5m1Q7CytUNqzLVDBOa1Q57/tUMWGbZD0DK2Q2pM
tkMEZrZDnn+2QxaZtkPQsrZDasy2QwTmtkOe/7ZDNxm3Q7Ayt0NqTLdDBGa3Q55/t0M3mbdD
sLK3Q2rMt0Pj5bdDnv+3QzcZuEOwMrhDaky4QwRmuEOef7hDN5m4Q7CyuENqzLhD4+W4Q57/
uEMWGblD0DK5Q2pMuUPjZblDnn+5QzeZuUPQsrlDasy5QwTmuUOe/7lDFhm6Q9AyukNqTLpD
BGa6Q55/ukM3mbpD0LK6Q2rMukME5rpDpAC7QzcZu0PQMrtDaky7Q+Nlu0N8f7tDN5m7Q7Cy
u0NqzLtDBOa7Q3z/u0M3GbxD0DK8Q2pMvEMEZrxDnn+8QzeZvEPQsrxDasy8Q+PlvEN8/7xD
Nxm9Q7AyvUNqTL1DBGa9Q55/vUM3mb1DsLK9Q0rMvUME5r1D</AssayXData><AssayYData Points="900">8lusP1Geqj95nak/fI6pP9LxqD/9iac/SBSnPxztpj9B8aU/RFilP27LpT81zqQ/hfekPzcr
pD9oTaQ/wgakP9r0oz8B2qQ/YxOkPyYYpD+/2KM/2PWjPxwHpD+QFKQ/uBOkP6O5oz/Ft6M/
fYejP6cQpD8BoaM/ia+jP7d4oz8Lg6Q/h/CjP6MCpD8Jm6M/G8ejP6aAoz8Uz6Q/xz6kP3gk
pD8KoqM/AcyjPwp7pD9CYKQ/ZwukP8kBpD+ujaQ/RFCkP9B6oz9YZqQ/Se2jP4yrpD90GqQ/
ASqkP8qVpD+6GqQ/xmikPyFZpD8IAaU/+j+kP8SKpD/Ni6Q/Ut2kP4ykpD/3+aQ/Le6kP8yo
pD8mgqQ/n4SkP8EbpT9XxaQ/ILqkP5mcpD8/N6U/MIOkP5lnpT/GvKQ/MH+kP5lKpT+3bqU/
z1ylPyq8pD+l0KQ/0kSlPyzlpT/wW6U/G1elP9nppD+tP6U/TVGlP3SapT9L36Q/cUGlP/vf
pT9jh6U/f3mlP0y3pT8UCaY/YfulP8x6pj+2I6Y/An6lP8wepT/D/aU/BDumPwNVpj8IBqY/
wqmlP29Lpj+Xb6U/j/2lP+vSpT+tG6Y/dKqlP1vXpT9XWqY/TVCmP78Vpj/QQqY/USCmP8ZJ
pj8knKY/C/+lP1hSpj9bGKY/TU+mP7xipj+lA6Y/+ESmPzOspj+4j6Y/3TGmP6jEpj88oqY/
F0imPycNpz+imqY/mnqmP7e3pj/pn6Y/NJOmP7QMpz9jOqc/3aymPwsGpz8qIac/jNGmP8ja
pj/vCKc/FKqnP27mpj+k86Y/AAynPyw/pz857KY/kqKmP4BApz/PZKY/uLymP+Tgpj+4aac/
LqWmP1Jbpz8TJac/z1unP94upz+FCKc/ZManP+txpz/jTKc/cYinPyoupz/rKqc/IiunP4B0
pz8onKc/aMGnP1CMpz9Ntqc/L3enPyv+pj+Zq6c/UWmnP1Xlpz8l9qc/pYGnP1Japz8zsKc/
QXmnP3Lcpz97sac/KFKoP7fipz+aVag/tluoP28XqD8Hnqc/TcynP8oJqD+oK6g/99anPxol
qD9LV6g/YgOoP7Rjpz9teKg/atWnP7kWqD+K+qc/ZxCoP/k/qD832qc/NPSnP8CgqD+1UKg/
vD+oP/UOqD9HWKg/l2WoP2MOqD/CWKg/Y1aoPymoqD8h5Kg/acWoP55OqD/MX6g/NfOnPzBB
qD+bNKg/u3+oPyyvqD8Poag/e+6oPwCwqD8mY6g/W7CoP/qWqD9sz6g/qPGoPwVmqD9I+qg/
LbSoP5S7qD/JP6g/8PyoP5QDqT+q06g/N5qpP2fRqD9Bwqg/nU+pP3QaqT/IgKg/bd2oP42I
qD/z96g/zxupP4Y7qT+gqqk/CjupP6X/qD/a+6g/U+aoP+unqD98aqk/S7SpPymdqT+3RKk/
UAypP821qT88U6k/zyapPxigqT81jak/9iepP6RjqT/Xyqk/YmGpPyiIqT/7C6k/syaqP1hd
qT+slqk/c8SpPxeJqT8NQ6k/YTqqP42LqT8Cqqk/P76pPx46qT+6cao/irSpP2y+qT+Fsqk/
MrWpP8IBqj9v46k/oU6qPzUKqj8D6Kk/ggeqPxDgqT9qDKo/T0GqPxa1qT8QpKk/MsOpP0m3
qT+21Kk/8aypP3csqj/fQqo/yziqP1+uqT/Gs6k/XtOpPy/IqT+oLao/ctypPwZFqj++Hqo/
yDWqPz1Vqj8ceao/f5OqPwtRqj8tMqo/nBaqPxpFqj/KL6s/S5mqP8fDqT/DaKo/rXmqP8bE
qj+Tgqo//6KpP/JUqj8HQao/gGiqPwjQqj81O6s/QfCpPxW1qj+4JKs/YHaqP+yQqj9l6Ko/
2ayqP7+tqj8B8qo/TwerP47cqj/OX6o/9A+rP8zaqj/8aKo/sieqP0z7qj94x6o/vUirP8Py
qj/Ljqo/jy6rP1DVqT++Gao/XQ2rPzynqj+FDKs/llurPz4Qqz8qbqs/wDyrP4MPqz+8d6s/
WCSrP5dFqz9DRKs/BHmqP10Yqz+yfqo/pL6qP+awqj8o6Ko/PN+qPzyfqz8CMKs/8QSrP+jg
qj/zLqs//dWqP6RCqz/2Gqs/s4WrPwlBqz+ge6s/FYirP79Rqz9tQqs/k3CrP48ZrD9FVas/
zkCrP5fNqj+vVas/M4yrP17uqj89eKs/lrWrP50WrD8Fi6s/pRysP1Rcqz+0Jqw/J2irP1tg
qz9RUqs/Qr+rP19qqz8WhKs/2xCsP16oqz9Di6s/HcarP9fWqz/ZH6w/gVCsPxNorD9nsqs/
A8urP3vzqz+yQqw/8tOrPx7eqz9dLqw/7amsP3Z9rD+BWKw/0dGrPwp3rD/ZX6w/v4OsPwBp
rD+8h6w/FSusPwJ3rD/GSqw/Of6rP7KcrD/Dbqw/mZSsP+wZrD/ckKw/sg6sPwWMrD/936w/
BbWsP4iGrD+CUaw/+mCsPwmrrD+3qqs/Y0isP5BGrD+zPK0/Xw2tP0iPrD9Rjaw/qzesPzW/
rD8e8qw/xYusP3SYrD+7s6w/4ICsPwmMrD/2qqw/xgmtP6OzrD926aw/5X2sP/yUrD8nGa0/
976sP0ztrD/Z/qw//bKsP8zsrD/H4qw/s2atP5bQrD+8/Kw/kJ+sP0YnrT8aAa0/3NysPxJ3
rT8TTq0/zOKsPwu8rD8Rk60//G2tP9qirD/Soqw/FGmtP3QDrT9Foqw/yWOtPyk4rT8osK0/
pPWsP3gbrT880aw/22utP4G3rT+b6qw/aGGtP1mVrT9rGK0/5V2tPy2hrT9v+a0/zWOtPyij
rT8p2K0/N7KtP0SDrj+jyK0/3pmtPxGerT8+Oq4/fGutP2YRrT+Ypa0/toCtP4axrT/i+a0/
m5OtPwOdrT9T5q0/T4OtPxhXrT8Pua0/py+uP/b9rT+5Gq4/SLOtPzgKrj9/oa0/MT2uPwCg
rT9IJ60/4rGtP+09rj/vw60/yuCtP8D0rT+S/q0/heKtP6+Lrj+YPa4/m/etP5zLrT+4Ya4/
8VWuP8P9rT8ioq0/SmKuPzcxrj+oHa4/9WWuP+uorj/Tp60/w3SuP/wrrj+7pK0/c/itP9Kz
rT+sSa4/I6+uP4e3rT+V1K0/1bWtP0Kkrj9nRq4/mUCuP+g1rj/49a4/NMSuP76Frj8PGa4/
ZteuPwIHrj9u1a4/zj+uPzSjrj8gQ64/nqiuPw7Trj++tq4/L0+uP5Hwrj8HzK4/+OSuP3bE
rj/BPq4/ipSuP87Arj91sa4/jeWuP4+nrj/K064/xMeuP55zrz8z964/PvuuP51Rrz/ewa4/
2FOuPyO4rj/Xd68/z1OvP8Fcrj+aUa8/i9iuPx8Wrz/vq64/2eWuP87irj+ubq4/hPSuPxoa
rz+lBq8/SniuP//frj9z4q4/jIOvPyiprj/Bd68/zBGvP/99rj9uta4/E2WvPzT2rj/ZQa8/
OHWvPy9urz8Ssa4/cAyvP3SPrz9zOq8/f/iuP242rz/N2a8/ZRKwP10EsD+g3q4/zLGvP1BJ
rz93v68/ZzKvPyiArz96q68/gIGvP08FsD/vGbA/CVevPyHKrz9q+q8/wSmwP8Z2rz+R564/
vYivPyx8rz+wM68/UuivPzUBsD+OVLA/is2vP9f2rz9G0q8/r3OvP0nOrz+obq8/Ai6wP11B
sD9cIrA/Nj2wP4TTrz8oGrA/kqKvP2OBrz+1168/G8mvP2TGrz/rHLA/somwPyKjrz/9bK8/
+QSwP1uOsD9gyLA/Ox+wP7VTsD8p168/B1OwP24XsD9nO7A/l2SvPwbNrz8mPLA/tyqwP4fR
rz/Wwq8/PP6vP2t0sD+XNLA/rhCwP+wbsD+eKrA/EH2wP8hmsD+ft7A/jeiwPwJSsD9psrA/
LkWwP8I7sD/88q8/qkmwP2+IsD/IebA/lVewP5SgsD9GnLA/wZ+wP3oXsT9kc7A/P6GwP6TC
sD/0l7A/G26wP07DsD9W3LA/msGwP+kDsT8WUrE/33iwP/qDsD87IrA/8s6wPykksT8clLA/
bzqxP+WosD8GxrA/JC+wP4czsT+HdbA/Ea2wP24CsT8WuLA/OrCwPx/4sD/gCbE/FaOwP07l
sD+sZrE/czOxPzKusT+R77A/+0mwP2YZsT/1FbE/NJ+wP1MGsT+/ibE/pDmxP8X7sD/gFrE/
UbmwP7tLsT+m1LA/cIyxP80ysT+vhLE/i9OwP5rpsD+b4bA/Z9OwPyEMsT/xebE/Eo6xP/x1
sT8SYrE/qY+xP5dWsT+LWbE/xQyxPzfRsD/ptLE/Mm2xPx99sT95fbE/tSSxP5aksT+lwbE/
1LixP/NDsT+lr7E/ImmxP7BGsT9XLrE/HTmxP1COsT/g/bA/hR2xP08Ssj9Fv7E/7SSyP4DN
sT/jeLE/78SxP8avsT9eB7I/KS2yP5nesT+a7bE/QjyyP4IDsj+XALI/k/uxP/9UsT/BU7I/
fRSyP9uhsT9HrbE/zoexPzJIsj8UAbI/h7WxP9V8sj9EPrI/PgqyP+fosT/CKLI/EwayP9un
sT9ACLI/+M2xP77BsT/84rE/ZSWyP+pAsj92vbE/otCxP7Mysj8jzLE/dWWyP6cksj+GJbI/
QQWyP6Visj8pibI/zYCyPxvssT/WXrI/TAiyP9lNsj97prE/AfixP8nosT9AY7I/lvaxP0Em
sj93prI/woayP3stsj/9sbE/U8yyP4Vusj/bjLI/+v+yPzQrsz/OHbM/xEiyP+Nssj8FJbI/
XLeyP4yKsj909bI/x+iyP4vCsj+QhLI/4dKxP8o9sz+HsbI/</AssayYData></Step><Step><CommonData><SampleLocation>1</SampleLocation><SampleID></SampleID><SampleGroup></SampleGroup><SampleInfo></SampleInfo><SampleRow>B</SampleRow><SamplePlate>1</SamplePlate><WellType>BUFFER</WellType><Concentration>-1</Concentration><ConcentrationUnits>µg/ml</ConcentrationUnits><MolarConcentration>-1</MolarConcentration><MolarConcUnits>nM</MolarConcUnits><MolecularWeight>-1</MolecularWeight><Temperature>25</Temperature><StartTime>505596</StartTime><AssayTime>180</AssayTime></CommonData><FlowRate>600</FlowRate><StepType>DISASSOC</StepType><StepName>Dissociation</StepName><StepStatus>OK</StepStatus><ActualTime>179.999</ActualTime><CycleTime>0.2</CycleTime><AssayXData Points="900">nv+9QzgZvkOwMr5DSky+Q+RlvkN9f75DF5m+Q7CyvkNKzL5DBOa+Q33/vkO7Gb9DsDK/Q0pM
v0PkZb9DfX+/QxeZv0Owsr9DSsy/Q+Tlv0N9/79DOBnAQ7AywENKTMBD5GXAQ31/wEMXmcBD
sLLAQy/NwEPk5cBDff/AQxcZwUOwMsFD7kzBQ+RlwUN9f8FDF5nBQ7CywUNKzMFD5OXBQ33/
wUMXGcJD0TLCQ1BNwkNYacJDfX/CQxeZwkPRssJDSszCQwTmwkOe/8JDFxnDQ7Ayw0NrTMND
BGbDQ31/w0MXmcNDsLLDQ0rMw0OU6MNDff/DQxcZxEPRMsRDSkzEQ+RlxEOef8RDF5nEQ7Cy
xENrzMRDBObEQ57/xEPiGsVDVDPFQ2tMxUMEZsVDfX/FQxeZxUPRssVDSszFQ+TlxUN9/8VD
FxnGQ7AyxkNKTMZD5GXGQ31/xkM4mcZD0bLGQ0rMxkNG5sZDnv/GQzgZx0PRMsdDSkzHQ2dm
x0N9f8dDOJnHQ7Cyx0NKzMdDBObHQ33/x0P8GchD0TLIQ2tMyEMEZshDnn/IQ7uZyEPRsshD
a8zIQwTmyEOe/8hDOBnJQ9EyyUOMTMlDJWbJQ55/yUM4mclD0bLJQ2vMyUME5slDnv/JQzgZ
ykPRMspDa0zKQwRmykOef8pDOJnKQ9GyykNrzMpDBObKQ57/ykM4GctD8jLLQ4xMy0MEZstD
nn/LQziZy0PRsstDa8zLQwTmy0Oe/8tDOBnMQ9EyzENrTMxDBGbMQ55/zEM4mcxD0bLMQ2vM
zEME5sxDv//MQzgZzUPRMs1Da0zNQwRmzUOef81DOJnNQ9GyzUNrzM1DBObNQ57/zUM4Gc5D
0TLOQ2tMzkMEZs5Dnn/OQziZzkPRss5Da8zOQwTmzkOe/85DOBnPQ9Eyz0NrTM9DBGbPQ0KA
z0M4mc9D0bLPQ2vMz0ME5s9Dff/PQzgZ0EPRMtBDa0zQQwRm0EOef9BDOJnQQ9Gy0ENrzNBD
BObQQ57/0EM4GdFD0TLRQ2tM0UMEZtFDnn/RQziZ0UPRstFDa8zRQwTm0UOe/9FDOBnSQ9Ey
0kNrTNJDBGbSQ55/0kM4mdJD0bLSQ2vM0kME5tJDnv/SQzgZ00PRMtNDSkzTQwRm00Oef9ND
OJnTQ9Gy00NrzNNDBObTQ57/00M4GdRD0TLUQ2tM1EMEZtRDnn/UQziZ1EPRstRDjMzUQwTm
1EOe/9RDOBnVQ7Ay1UNrTNVDBGbVQ31/1UM4mdVD0bLVQ2vM1UME5tVDnv/VQzgZ1kPRMtZD
a0zWQwRm1kOef9ZDOJnWQ9Gy1kNrzNZDBObWQ57/1kMXGddD0TLXQ2tM10MEZtdDnn/XQziZ
10PRstdDa8zXQwrn10Oe/9dDOBnYQ9Ey2ENrTNhDBGbYQ55/2EM4mdhD0bLYQ2vM2EPk5dhD
nv/YQ9wZ2UPRMtlDa0zZQwRm2UOef9lDOJnZQ9Gy2UNrzNlDBObZQ57/2UM4GdpD0TLaQ0pM
2kMEZtpDfX/aQziZ2kPRstpDL83aQ0bm2kOe/9pDOBnbQ7Ay20NrTNtDBGbbQ55/20M4mdtD
0bLbQ0rM20ME5ttDnv/bQzgZ3EPRMtxDa0zcQwRm3EOef9xDOJncQ9Gy3ENrzNxDBObcQ57/
3EM4Gd1D0TLdQ0pM3UPkZd1Dnn/dQxeZ3UPRst1Da8zdQwTm3UN9/91DOBneQ9Ey3kOsTN5D
eWneQ55/3kM4md5D0bLeQ2vM3kMl5t5Dff/eQzgZ30PRMt9Da0zfQwRm30Oef99DOJnfQ9Gy
30NrzN9DBObfQ57/30M4GeBD0TLgQ0pM4EPkZeBDnn/gQxeZ4EPRsuBDSszgQwTm4EOe/+BD
FxnhQ9Ey4UNrTOFD5GXhQ55/4UM4meFD0bLhQ2vM4UME5uFDff/hQxcZ4kMTM+JDa0ziQwRm
4kOef+JDF5niQzSz4kNrzOJD5OXiQ57/4kMXGeND0TLjQ81M40MEZuNDfX/jQziZ40PRsuND
a8zjQ+Tl40N9/+NDFxnkQ7Ay5ENrTORD5GXkQ+B/5EM4meRDsLLkQ2vM5EPk5eRDnv/kQxcZ
5UPRMuVDa0zlQwRm5UN9f+VDOJnlQ9Gy5UNrzOVDBOblQ57/5UMXGeZDNDPmQ0pM5kMEZuZD
nn/mQziZ5kPRsuZDa8zmQwTm5kN9/+ZDFxnnQ9Ey50NrTOdDBGbnQ31/50MXmedDsLLnQ2vM
50ME5udDff/nQzgZ6EPRMuhDa0zoQ+Rl6EOef+hDOJnoQ7Cy6ENrzOhDBOboQ57/6EM4GelD
0TLpQ0pM6UPkZelDnn/pQziZ6UOwsulDa8zpQ+Tl6UO//+lDuxnqQ7Ay6kNrTOpDBGbqQ55/
6kMXmepDsLLqQ0rM6kPk5epDnv/qQzgZ60PRMutDa0zrQ+Rl60N9f+tDOJnrQ9Gy60NrzOtD
BObrQ57/60MXGexD0TLsQ2tM7EMEZuxDnn/sQziZ7EPRsuxDSszsQ+Tl7EOe/+xDOBntQ7Ay
7UNrTO1D5GXtQ31/7UMXme1D0bLtQ0rM7UME5u1Dnv/tQzgZ7kPRMu5Da0zuQ2dm7kOef+5D
OJnuQ7Cy7kNrzO5DBObuQ33/7kMXGe9D0TLvQ0pM70MEZu9DfX/vQziZ70PRsu9Da8zvQwTm
70Oe/+9DOBnwQ7Ay8ENKTPBDBGbwQ55/8EMXmfBDsLLwQ0rM8EPk5fBDff/wQzgZ8UOwMvFD
a0zxQwRm8UN9f/FDF5nxQ9Gy8UNKzPFD5OXxQ57/8UM4GfJDsDLyQ0pM8kPkZfJDnn/yQxeZ
8kPRsvJDSszyQ+Tl8kOe//JDuxnzQ7Ay80NrTPND5GXzQ31/80MXmfND0bLzQ2vM80Pk5fND
ff/zQ1gZ9EOwMvRDSkz0Q+Rl9EOef/RDOJn0Q7Cy9ENKzPRD5OX0Q33/9EM4GfVD0TL1Q+5M
9UPkZfVDnn/1QziZ9UPRsvVDSsz1Q+Tl9UN9//VDOBn2Q7Ay9kNrTPZDBGb2Q55/9kMCm/ZD
0bL2Q2vM9kPk5fZDff/2QxcZ90OwMvdDSkz3Q+Rl90N9f/dDOJn3Q7Cy90NKzPdDBOb3Q33/
90MXGfhDsDL4Q0pM+EMEZvhDfX/4QziZ+EPRsvhDSsz4QwTm+EN9//hDOBn5Q9Ey+UNrTPlD
BGb5Q55/+UM4mflD0bL5Q0rM+UPk5flDff/5QxcZ+kOwMvpDSkz6Q+Rl+kOef/pDF5n6Q7Cy
+kNrzPpDBOb6Q33/+kNYGftD0TL7Q2tM+0PPZ/tDfX/7QxeZ+0OwsvtDSsz7Q0bm+0Oe//tD
OBn8Q7Ay/ENKTPxD5GX8Q55//EMXmfxDsLL8Q0rM/EPk5fxDff/8QzgZ/UOwMv1Da0z9QwRm
/UOef/1DF5n9Q9Gy/UNKzP1D5OX9Q57//UMXGf5D0TL+Q0pM/kPkZf5Dnn/+QxeZ/kPRsv5D
a8z+Q+Tl/kN9//5DOBn/Q9Ey/0NKTP9D5GX/Q31//0MXmf9D2LP/Q0rM/0ME5v9Dff//Q4wM
AERYGQBEJSYARPIyAES+PwBEjEwARGhZAEQlZgBE8nIARM9/AESMjABEaJkARDamAEQCswBE
vr8ARIzMAERY2QBENuYARPLyAETP/wBEjAwBRGgZAUQ2JgFEAjMBRL4/AUSMTAFEWFkBRCVm
AUTycgFEvn8BRIyMAUSJmQFEJaYBRPKyAUS+vwFEjMwBRGjZAUQ25gFE8vIBRL7/AUScDAJE
aBkCRCUmAkTyMgJE1UACRJxMAkRYWQJEJWYCRPJyAkTPfwJEjIwCRFiZAkQlpgJEArMCRL6/
AkSMzAJEaNkCRCXmAkTy8gJEvv8CRIwMA0RoGQNEJSYDRPIyA0S+PwNEjEwDRFhZA0Q2ZgNE
AnMDRL5/A0ScjANEWJkDRDamA0TysgNEvr8DRIzMA0RY2QNENuYDRPLyA0S+/wNEjAwERFgZ
BEQlJgRE8jIERL4/BESMTAREWFkERDZmBETycgREvn8ERIyMBERYmQRE2aYERPKyBES+vwRE
jMwERGjZBEQ25gRE8vIERL7/BESMDAVEWBkFRDYmBUQCMwVEzz8FRJxMBURYWQVEJWYFRPJy
BUTPfwVEjIwFRFiZBUQlpgVEArMFRL6/BUSMzAVEWNkFRDbmBUQC8wVEvv8FRKwMBkRYGQZE
JSYGRPIyBkTPPwZEjEwGRIlZBkQlZgZEAnMGRL5/BkSMjAZEWJkGRDamBkQCswZEvr8GRJzM
BkRY2QZENuYGRPLyBkS+/wZEjAwHRFgZB0QlJgdEEjMHRL4/B0SMTAdEaFkHRCVmB0TycgdE
vn8HRIyMB0RYmQdENqYHRAKzB0TPvwdEjMwHRFjZB0Ql5gdE8vIHRL7/B0ScDAhEaBkIRCUm
CETyMghEvj8IRIxMCERYWQhENmYIRPJyCES+fwhEjIwIRFiZCEQlpghEErMIRL6/CESMzAhE
WNkIRCXmCETy8ghEvv8IRIwMCURYGQlEJSYJROgzCUS+PwlEjEwJRFhZCUQlZglE8nIJRL5/
CUSMjAlEWJkJRCWmCUQSswlEvr8JRIzMCURY2QlEJeYJRPLyCUTP/wlEjAwKRGgZCkQlJgpE
AjMKRL4/CkSMTApEWFkKRCVmCkQScwpEvn8KRJyMCkRomQpENqYKRPKyCkS+vwpEjMwKRGjZ
CkQl5gpE8vIKROD/CkScDAtEWBkLRGYmC0QCMwtEzz8LRJxMC0RYWQtEJWYLRAJzC0TgfwtE
jIwLRG+aC0Q2pgtE8rILRM+/C0SMzAtEaNkLRCXmC0Ty8gtE</AssayXData><AssayYData Points="900">b0mwP2N6sT+Kp7I/wVOzP12xtD8RlbU/8my2P8p6tj8hhrc/MAq4PxNCuD8wqbk/psa5P0mK
uT/ew7k/lJG6P6qMuj/uMbo/mo+6P8ANuj9t47o/pd66Pxqbuj+8Mrs/zHS6P75Fuz9oLrs/
rTa7P7M7uz8wObs/kGa7P9sXuz8n4rs/Yma7Pw2Tuz/Pbbs/cmu7P7ZkvD9iArw//Va7P1uU
uz+jQrs/Nqe7P8fHuz/IUrw/B4a7P73Suz/Sfrs/rly7P71Zuz8hRLs/nvO7P5AWvD8IPrw/
Yfu7P/rNuz9+3Lo/vb27P0bYuz+TYrw/Og68P2GSuz8AIrw/gq27P15Wuz+HVLw/ScK7P56I
uz8rS7s/4WC7P7rVuz8Fars/Ycu7P820uz/d2Ls/H5i7P9eyuz8Zkrs/5Se7PybWuz8uv7s/
K9y7P8Hnuz/vDrw/Jzq7P6aHuz/ywrs/OIG7P5oVvD+QObs/HYG7P5pQuz/RK7s/4iW8P7nb
uz8/Xbs/+Je6PyDbuz8Qn7s/ws67PwtLvD9h37s/VlS7P0sruz+ydrs/qJO7PzSjuz8Ll7s/
2Cq8P1vLuz+yIbs/f267P77juj8QeLs/G9W7P/OFuz9f5Lo/rzW7P3WDuz8Y8rs/qLG7P1K0
uz9Py7s/oPK7P0Ouuz8osLs/zYu7P9E+uz+bqLs/9IK8Pwn4uz9cxrs/C9W7P2d/uz8NlLs/
HX+7Pz1Kuz/yfbs/WbG7P1rLuz9WGrs/1eK7P9ituz+jq7s/COi7PwuDuz+4YLw/CU68P/kT
vD/Yprs/EsK7Pxetuz9MQ7w/F1K8P0lUuz+A9rs/bba7P9Oxuz8Rnrs/K7i7P6xXuz9KXrs/
Pha7P2smuz9Q/bs/t+m7P/fxuz/L1rs/YVe7P4ovvD9NIrw/l9C7P+XTuz9E3rs/DYG8P2XS
uz8Frbs/6vS7PwAEvD/CwLs/goy7Pwpmuz+Wjrs/ju27Px2fuz9+6rs/93u7P36Muz9emLs/
NDa7P1Buuz8vU7s/YbO7P2Ouuz9QKbw/Y7a7PyN7uz96Hbw/Ifa7P/+4uz/Y/7s/wjC7P8eQ
uz9tk7s/NJe7P1Gpuz9d/ro/Nmq7P5Tmuz8nqrs/Fj+8P8APvD9l1Ls/n4a7P40mvD89qbs/
mfS7P/q0uz9FPLw/pJ67P9Bluz9dGbw/Z/K7P1R4vD9A7Ls/Vlu7PxTDuz9G87s/z9K7P2XI
uz9bVbw/oFK7Pw4fuz8Eyrs/asO7P7Louz+Lc7s/r1m7P+Oquz9BTbw/gDK8PzQUuz8Q4Ls/
bKG8P+QNvD/yXrs/8rO7PzbUuz/pers/HCS8PxKIuz9W9Ls/EZK7P7oOvD92Xbw/AvC7PwmU
uz9UgLs/ePS7P9E9vD+HVbs/D9e7P7AdvD+Eibs/wnW8P5GAvD/8ars/p8y7P6g9vD9pW7w/
MwC8P7Xvuz+ZBbw/v3S8P0fEuz86Ubw/ehK7Py80vD/GA7w/sKq7PwyTuz+rtbs/r/K7P+Cg
uz/jPbw/4ae7P1tSvD8uALw/Mxa8P/C8uz+yers/YPO7P3K6uz8M/bs/DP67P3wpvD8pBbw/
rsy7P+fQuz8637s/pVS8P5MovD/t7Ls/3xi8P1Xpuz8U/Ls/GSi8P6BNvD+Abbw/kSS8P8PJ
uz9BCLw/ly+8P18GvD9l3rs/hh68P07tuz8nBLw/W1i8PwUPvD/i6Ls/Te67P7D5uz/rdLw/
uv27P5VOvD8lM7w/gjS8P42Xuz+3Vrw/LX27PziEvD8+Y7w/6uK7P+YGvD/twLw/g/W7P6Id
vD8uU7w/FvS8PyGcvD+wX7w/OE68P7ElvD+L0bs/MwW9P6KpvD8xfLw/oPK7Px1+vD/GC7w/
m0i8P5levD/ANLw/30W8PzpIvD/Abrw/Oia8P9asvD8fHrw/hL27P7icvD9GAbw/h5+8PxNY
vD8yNbw/YEe8P4rGvD8nPLw/3iW8P5Lvuz9bKbw/2Fu8P/tZvD/vwrw/Hre8P3N9vD/5BLw/
XAu8P/YSvT9xl7w/hjO8Pzp/vD8Eo7w/IbW8PwGfvD/Orbs/rwi8P1ZwvD/Ktrw/sCu8P+Lm
vD8EO7w/uSu8P42TvD8hWbw/nYG8PzsXvD843Lw/E5a8P2m8vD9caLw/DTS8P+KavD+bkbw/
Xye8PyuFvD9hBrw/U4S8PxVevD8YjLw/jUa8P0kXvD9k6bw/8Sq8P4bDvD+URLw/S7u8P112
vD+Q8bw/RRa8P3sNvT+aUrw/onm8P4jBvD/rd7w/Cpi8P3t1vD+Burw/gkq8P/9lvD8Nw7w/
8Fi8P1gpvT9Dibw/d2W8PxjcvD85K7w/sSW8PwlnvD8Tpbw/QrC8PxXxvD/qLb0/0ny8P3L2
uz+eeLw/7rq8Py3BvD+1NL0/J9+8P/iDvD9MQb0/dE+8P6RivD8TDr0/QAe9P5wLvT9lsbw/
6KG8P8+hvD+Fqbw/2au8PxLivD8Nirw/aHW8P9BrvD/8rrw/TN+8P9OWvD8Gq7w/fnG8P3xG
vD/Dp7w/rFG8P9tZvD/5Bb0/fF68PyzOvD8R77w/5Tu8P+C8vD/cRLw/jFm8P/CqvD8Q3bw/
jQG9P8sKvT8ml7w/wte8P9NbvD/kfrw/k+28P5VuvT8hf7w/AOq8PzqLvD/eqLw/Em68PxNx
vD/adbw/2Ri9P3t+vD+Yg7w/W9e7P7g6vT/00Lw/gTK8P9nJvD97/Lw/o9a8P8DyvD8WuLw/
72i8P6Q+vD94iLw/d8G8P4XovD9f5Lw/TDi9P+hTvT8dIb0/EYO9P2ZRvT/harw/3hq9P5cF
vT9DCL0/7RC9P5tqvD8gO70/ph+9P05EvT/adbw/DqS8PwysvD+Byrw/zMK8PzzyvD9/27w/
39C8P3BkvD8Ssrw/YPq8P79TvT88Mr0/mfq8Py2hvD/Z6rw/cPi8P74NvT/7RL0/Xi69PwA7
vD805Lw/pu+8P2BrvD9XsLw/rQK9P2shvT/q8Lw/msO9P6tqvD/lJL0/XV29P2vJvD/Rw7w/
Cj+9P9IevT/ndL0/hM+8P14rvT9Lh70/yh29P1bUvD8V2rw//OW8PwvgvD+70bw/Ydy8P3Fq
vT8Wkr0/wEG9P5xvvT+h/bw/W1S9P9hHvT+6EL0/FR+9P5VwvT+ADr0/mtS8P2FGvT/sWr0/
b2q9P+SXvD+yYb0/mhy9P/J1vT/XD70/b0a9P6BcvT/cMb0/rRO9P7wXvT9t8bw/G+e9P3hI
vT+jML0/oHu9PwCAvT9Wxb0/A3C9P1QivT8c0bw/55+9P05svT+rur0/i4K9P2dOvT9DlLw/
Zk+9P8JPvT8Ecb0/GC69P9v2vD9Zob0/e3+9P50CvT9K87w/8py8P7mTvT9FKr0/mLm9P2au
vT9nU70/KOK8PwE0vT8hpb0/tiW9P4lmvT/efb0/bNa8P9spvT+2Sb0/WUa9P8pTvT8MML0/
w1O9P30mvT8X370/8C69P9j1vD8ce70/vk69P84nvT+YPL0/Yji9P5KqvT9u6rw/erW9P9dL
vT8Yn70/Fx69P3lJvT/cxrw/Ioq9PwzXvD/Lfb0/6ke9P1w8vT9n4L0/yqW8P54UvT+Bcr0/
cmW8P9sKvT9XcL0/niy9P8I3vj+p0b0/OCy9P+aNvD+lMr4///a9PwMRvT8LY70/a5O9PwNj
vT+El70/VFa9P0YxvT+Rlb0//sO9P51WvT9nJb0/yA69P4nUvD8MDL4/Ojq+P2VbvT8amr0/
nnm9P6IBvj+rEL4/LKC9P9dKvT9PF74/qo29P1QlvT8kRL0/ql69PzWTvT/vmL0/8729P87c
vT9jS70/fNu9PyjuvT+rA70/W5a9Pw+kvT/zzb0/3aO9Py+/vT/C7r0/CIG9Pyv3vT/dtr0/
tR69P297vT+4er0/DnW9P/XNvT8KEr4/E8q9P51mvT8Hzb0/DgW+PzVnvT8+mr0/w+i9Pygs
vT9wo70/C9i9PxZHvT+p1r0/EPq8P7MBvj9X6b0/eYa9P4Mvvj8t6L0/e8C9Py70vT9++r0/
NrO9P970vT8S0L0/Drq9P7KovT8NWr4/1O29P+mSvT8cvr0/aHC9PyTxvT8EmL0/RWy9P9fH
vT/lUb4/vQC+P2GuvT+W4b0/esu9P/TgvT8OAb4/K0C9PwIQvj/tHr4/nAi+P5yvvT9zTr0/
V1i+PyQ9vT+trb0/eHC9P5LavT/0870/O9+9Px85vj9sLb4/a929P9VTvT/BIb0/1iy9Py/l
vT+9br0/BtC9P8Vbvj91E74/6B6+P5hbvT+YE74/HvS9Pz/wvT+JQ74/gt29P5Ahvj/iYr4/
4vy9P5vovT8vr70/7+m9P+quvj/Dy70/hWy9P12ivT9E7L0/5o29Pzn8vT91Fb4/TDa+P3cC
vj98lL4/W+u9P6GwvT+miL0/x0u+P6Qlvj9Skr4/VYq+P9ULvj977r0/K3C+P/elvj9aBb4/
Sv+9P0sHvj+n7b0/Cwm+P49svj/BIr4/KrS9P+vHvT+gDL4/lJu9P9Auvj80ML4/Zlq+P7RG
vj/KJ74/1fO9P0k+vj93nL0/Sde+P/E7vT8cWr4/JFG+P2EQvj/Vmb0/htG9P/cDvj8MgL4/
3sK9PxblvT/S1b0//uS9P67LvT+FeL4/uyy+P+jvvT+8m70/4Oi9P/cPvj87I74/dgm+P5ZC
vj8w4b0/9x6+P0yHvj97Ab4/F2a+PzOyvT/ns74/wUC+Pyikvj+EvL4/4GK+PwfVvT/SSL4/
dMS+PydCvj9bqr4/Bcu+PyY3vj8Ggr4/Caq+P6sQvj+Sn74/</AssayYData></Step><Step><CommonData><SampleLocation>11</SampleLocation><SampleID></SampleID><SampleGroup></SampleGroup><SampleInfo></SampleInfo><SampleRow>B</SampleRow><SamplePlate>1</SamplePlate><WellType>REGENERATION</WellType><Concentration>-1</Concentration><ConcentrationUnits>µg/ml</ConcentrationUnits><MolarConcentration>-1</MolarConcentration><MolarConcUnits>nM</MolarConcUnits><MolecularWeight>-1</MolecularWeight><Temperature>25</Temperature><StartTime>694976</StartTime><AssayTime>5</AssayTime></CommonData><FlowRate>1000</FlowRate><StepType>KREGENERATION</StepType><StepName>Regeneration</StepName><StepStatus>OK</StepStatus><ActualTime>4.99999</ActualTime><CycleTime>0.2</CycleTime><AssayXData Points="25">v/8LRHsMDERZGQxEJSYMROIyDESvPwxEjEwMRFlZDEQVZgxEKXQMRK9/DER7jAxEWZkMRBWm
DETysgxEv78MRIzMDERZ2QxEJeYMROLyDES//wxEjAwNREgZDUQVJg1E8jINRA==</AssayXData><AssayYData Points="25">5zE4wGqTS8CGslXAqXtcwAgmYcDVT2XAtdZowATOa8BRKG7AwQhxwLyccsAcXXTAgft1wCWy
d8D9I3nAIDd6wKh9e8DHuXzAXNR9wL7afsCvk3/Az0uAwHe5gMChJIHA6V2BwA==</AssayYData></Step><Step><CommonData><SampleLocation>12</SampleLocation><SampleID></SampleID><SampleGroup></SampleGroup><SampleInfo></SampleInfo><SampleRow>B</SampleRow><SamplePlate>1</SamplePlate><WellType>NEUTRALIZATION</WellType><Concentration>-1</Concentration><ConcentrationUnits>µg/ml</ConcentrationUnits><MolarConcentration>-1</MolarConcentration><MolarConcUnits>nM</MolarConcUnits><MolecularWeight>-1</MolecularWeight><Temperature>25</Temperature><StartTime>711392</StartTime><AssayTime>5</AssayTime></CommonData><FlowRate>1000</FlowRate><StepType>KREGENERATION</StepType><StepName>Regeneration</StepName><StepStatus>OK</StepStatus><ActualTime>4.99901</ActualTime><CycleTime>0.2</CycleTime><AssayXData Points="25">vz8NRHtMDURIWQ1EFWYNROJyDUSvfw1Ee4wNREiZDUQVpg1E4rINRL+/DUR7zA1ESNkNRBXm
DUTi8g1Ev/8NRHsMDkRIGQ5EJSYOROIyDkSvPw5Ee0wOREhZDkQVZg5E4nIORA==</AssayXData><AssayYData Points="25">jSshvsdkE747s9G9orakvdBKh72weSe9wPTYvN8fK7yhfZ67rUPOO2KVmjysKAE9zV4WPUgf
Mz1bvEo9TOVpPalygT2mlII9CVSZPavYoj0oU5492aGyPTEguD2W4Lk9hCPAPQ==</AssayYData></Step><Step><CommonData><SampleLocation>11</SampleLocation><SampleID></SampleID><SampleGroup></SampleGroup><SampleInfo></SampleInfo><SampleRow>B</SampleRow><SamplePlate>1</SamplePlate><WellType>REGENERATION</WellType><Concentration>-1</Concentration><ConcentrationUnits>µg/ml</ConcentrationUnits><MolarConcentration>-1</MolarConcentration><MolarConcUnits>nM</MolarConcUnits><MolecularWeight>-1</MolecularWeight><Temperature>25</Temperature><StartTime>727464</StartTime><AssayTime>5</AssayTime></CommonData><FlowRate>1000</FlowRate><StepType>KREGENERATION</StepType><StepName>Regeneration</StepName><StepStatus>OK</StepStatus><ActualTime>4.99901</ActualTime><CycleTime>0.2</CycleTime><AssayXData Points="25">r38ORHyMDkQ4mQ5EBaYORNKyDkTxvw5Ea8wORDjZDkQF5g5E0vIORJ//DkRrDA9EOBkPRBUm
D0TiMg9Enz8PRGtMD0RJWQ9EBWYPRNJyD0Svfw9EfIwPRDiZD0QFpg9E0rIPRA==</AssayXData><AssayYData Points="25">xKtawEs7asDNn3DAZWh0wA6Cd8CjCXrA8s97wBUqfcC0r37AqwWAwBx+gMCFDIHAz5mBwEHi
gcBRaoLAm8KCwLICg8CjV4PAs5iDwO39g8BTNYTAA5qEwODHhMCV/ITAzA+FwA==</AssayYData></Step><Step><CommonData><SampleLocation>12</SampleLocation><SampleID></SampleID><SampleGroup></SampleGroup><SampleInfo></SampleInfo><SampleRow>B</SampleRow><SamplePlate>1</SamplePlate><WellType>NEUTRALIZATION</WellType><Concentration>-1</Concentration><ConcentrationUnits>µg/ml</ConcentrationUnits><MolarConcentration>-1</MolarConcentration><MolarConcUnits>nM</MolarConcUnits><MolecularWeight>-1</MolecularWeight><Temperature>25</Temperature><StartTime>743531</StartTime><AssayTime>5</AssayTime></CommonData><FlowRate>1000</FlowRate><StepType>KREGENERATION</StepType><StepName>Regeneration</StepName><StepStatus>OK</StepStatus><ActualTime>4.99999</ActualTime><CycleTime>0.2</CycleTime><AssayXData Points="25">n78PRFvMD0Qo2Q9E9eUPRMLyD0Sf/w9EWwwQRCgZEET1JRBEwjIQRI8/EERbTBBEKFkQRPVl
EETSchBEj38QRGyMEEQomRBE9aUQRMKyEESPvxBEW8wQRCjZEET15RBE0vIQRA==</AssayXData><AssayYData Points="25">hSJBvupkLL45NA6+QMPYvUxXtr0jrYi92sxWvdmhKr2d+v28qpCyvP8/prsPUgw5hYZAPEhq
DjzXDsg8oabyPHDaFT2IWyY9ysomPV/nTT34H1A9Deh7PXPIdT0z34M9zROKPQ==</AssayYData></Step><Step><CommonData><SampleLocation>11</SampleLocation><SampleID></SampleID><SampleGroup></SampleGroup><SampleInfo></SampleInfo><SampleRow>B</SampleRow><SamplePlate>1</SamplePlate><WellType>REGENERATION</WellType><Concentration>-1</Concentration><ConcentrationUnits>µg/ml</ConcentrationUnits><MolarConcentration>-1</MolarConcentration><MolarConcUnits>nM</MolarConcUnits><MolecularWeight>-1</MolecularWeight><Temperature>25</Temperature><StartTime>759600</StartTime><AssayTime>5</AssayTime></CommonData><FlowRate>1000</FlowRate><StepType>KREGENERATION</StepType><StepName>Regeneration</StepName><StepStatus>OK</StepStatus><ActualTime>4.99901</ActualTime><CycleTime>0.2</CycleTime><AssayXData Points="25">n/8QRFsMEUQ5GRFE9SURRMIyEUSfPxFEW0wRRChZEUQFZhFEwnIRRI9/EURsjBFEKJkRRAWm
EUTSshFEj78RRFvMEUQo2RFEBeYRROPyEUSP/xFEWwwSRCgZEkQFJhJEwjISRA==</AssayXData><AssayYData Points="25">y9JdwP/NbMAbQ3PA+BB3wPGvecAH7HvA/Hp9wCT4fsANMIDAM5+AwGswgcCloYHARBOCwGV3
gsC+1ILA2QSDwGhFg8DPmoPAgd6DwMIThMAzlITAMK6EwC38hMDNA4XAti2FwA==</AssayYData></Step><Step><CommonData><SampleLocation>12</SampleLocation><SampleID></SampleID><SampleGroup></SampleGroup><SampleInfo></SampleInfo><SampleRow>B</SampleRow><SamplePlate>1</SamplePlate><WellType>NEUTRALIZATION</WellType><Concentration>-1</Concentration><ConcentrationUnits>µg/ml</ConcentrationUnits><MolarConcentration>-1</MolarConcentration><MolarConcUnits>nM</MolarConcUnits><MolecularWeight>-1</MolecularWeight><Temperature>25</Temperature><StartTime>775687</StartTime><AssayTime>5</AssayTime></CommonData><FlowRate>1000</FlowRate><StepType>KREGENERATION</StepType><StepName>Regeneration</StepName><StepStatus>OK</StepStatus><ActualTime>4.99999</ActualTime><CycleTime>0.2</CycleTime><AssayXData Points="25">jz8SRFxMEkQpWRJE9WUSRLJyEkSPfxJEXIwSRBiZEkT1pRJEsrISRI+/EkRLzBJErNkSROXl
EkTC8hJEj/8SREsME0QpGRNE9SUTRMIyE0R/PxNEXEwTRClZE0TlZRNEwnITRA==</AssayXData><AssayYData Points="25">NFwjvtUQCL5Zsdi9ddKhvSjwgr3M1Sq92QrivGIrQ7z8zSW56fmDO6/tiTwSXsE8O579PDWw
Mj3qfT89XaZXPbNdgD0YeYQ9zsGSPZ7slD08Ep89OPWmPc9MrD1w0LM9QGS5PQ==</AssayYData></Step><Step><CommonData><SampleLocation>1</SampleLocation><SampleID></SampleID><SampleGroup></SampleGroup><SampleInfo></SampleInfo><SampleRow>B</SampleRow><SamplePlate>1</SamplePlate><WellType>BUFFER</WellType><Concentration>-1</Concentration><ConcentrationUnits>µg/ml</ConcentrationUnits><MolarConcentration>-1</MolarConcentration><MolarConcUnits>nM</MolarConcUnits><MolecularWeight>-1</MolecularWeight><Temperature>25</Temperature><StartTime>790524</StartTime><AssayTime>30</AssayTime></CommonData><FlowRate>1000</FlowRate><StepType>BASELINE</StepType><StepName>Baseline</StepName><StepStatus>OK</StepStatus><ActualTime>29.999</ActualTime><CycleTime>0.2</CycleTime><AssayXData Points="150">j38TRFyME0QpmRNE9aUTRLKyE0SPvxNEXMwTRCnZE0Q35hNEsvITRH//E0RcDBREORkURPUl
FETCMhREfz8URFxMFEQpWRRE9WUURLJyFESmgBREXIwURCmZFETlpRREwrIURH+/FERLzBRE
KdkUROXlFETj8hREf/8URFwMFUQpGRVE5SUVRMIyFUR/PxVES0wVRBhZFUTlZRVEwnIVRH9/
FURLjBVEKZkVROWlFUTCshVEj78VRFzMFUQY2RVE9eUVRLLyFUR//xVESwwWRCkZFkT1JRZE
wjIWRI8/FkRLTBZEGFkWROVlFkTCchZEj38WRFyMFkQpmRZE9aUWRCSzFkR/vxZES8wWRCnZ
FkQM5xZEsvIWRI//FkRLDBdEGBkXRPUlF0TCMhdEfz8XREtMF0QpWRdE9WUXRLJyF0R/fxdE
rowXRBiZF0TlpRdEwrIXRI+/F0RczBdEGNkXRPXlF0TC8hdEj/8XREsMGEQYGRhE9SUYRLIy
GESPPxhES0wYRClZGET1ZRhEwnIYRI9/GERLjBhEKZkYRFimGESyshhEf78YRFzMGEQp2RhE
5eUYRMLyGESP/xhEXAwZRCkZGUTlJRlEwjIZRH8/GURiTRlEKVkZRPVlGUTCchlE4X8ZREuM
GUQYmRlE9aUZRLKyGUTAvxlES8wZRBjZGUTl5RlEwvIZRH//GURcDBpEKRkaROUlGkTCMhpE
jz8aRFxMGkQYWRpE9WUaRMJyGkSPfxpES4waRBiZGkT1pRpEwrIaRI+/GkRczBpEKdkaRPXl
GkSy8hpE</AssayXData><AssayYData Points="150">+O0NPmSdED7L/xQ+8pQaPsOVHT5DTh0+91EfPmVtHj70Iik+pQ0kPnqAJj4kSyc+kC0oPgJD
Kj5E9is++60vPt3WKz7kuTA+YyAwPj9kMD5XQDU+0HE1PiKtMz561DM+A404Pmg1PD5lsTg+
vIc8PjvFPT6NTDw+iek9PhpTQD7TGkY+RmZEPqkjSD4IXEQ+0ulHPrbAST7pu0k+yklHPqdr
Sz4An0k+23dOPhSxUD7TN0w+9pJSPiz9Tz6W41A+Lf5SPrQVUz42L1A+Yc1UPnxTVD5qulY+
ultYPhFPVT7KflU+cIhZPksvXT4XrFY+lB9ePpJBWz6wd2A+37JePkC7XT6x5WE+uFpiPsnn
YT60UmE+1QRlPjghaD7oWWI+cupiPsiUZj7ZLGM+UbtkPrkTZj7kK2w+4mhpPpjsZT46+Gc+
3qtmPgQSaT7Mimw+iPpuPvkmcT6A5m0+aIxwPtKjbT45BnE+j7BrPpEzcT7SLXQ+ir9zPjoh
bz46NnM+NzF0PrPYdT7uzHY+EfpvPosEdD433nU+/Z93Pjj5ej7Q7X4+1WZ6PtGCeD6yzHw+
RIB4PuyAgD52cH0+ymJ7Phnudz7eCHs+8Yl+PkRnez629Hw+xyqBPvpbfj7Lfn8++2eCPtq5
fT46I4I+CpOAPjI3gT5uDIM+LvqBPgL1gT53hIQ+MhyDPlLGhD4ojYI+URiEPpfAgz7Qk4U+
EeWGPqgXhD4ju4Q+mIuHPqZGhT5Bh4Y+qoeGPryihD5zWoY+HsmGPuH5hT7i74Y+eG6JPqnr
hz4864Y+</AssayYData></Step><Step><CommonData><SampleLocation>3</SampleLocation><SampleID>QA013 deltaFWR</SampleID><SampleGroup></SampleGroup><SampleInfo></SampleInfo><SampleRow>B</SampleRow><SamplePlate>1</SamplePlate><WellType>KLOAD</WellType><Concentration>10</Concentration><ConcentrationUnits>µg/ml</ConcentrationUnits><MolarConcentration>-1</MolarConcentration><MolarConcUnits>nM</MolarConcUnits><MolecularWeight>-1</MolecularWeight><Temperature>25</Temperature><StartTime>826398</StartTime><AssayTime>80</AssayTime></CommonData><FlowRate>600</FlowRate><StepType>LOADING</StepType><StepName>Loading</StepName><StepStatus>OK</StepStatus><ActualTime>79.999</ActualTime><CycleTime>0.2</CycleTime><AssayXData Points="400">f/8aRDsMG0QZGRtE5SUbRLIyG0R/PxtETEwbRAhZG0TVZRtEsnIbRG9/G0Q7jBtEGZkbRNWl
G0SyshtEf78bRDvMG0QZ2RtE1eUbRKLyG0R//xtETAwcRBkZHETlJRxEsjIcRG8/HERMTBxE
GVkcROVlHESychxEb38cREyMHEQZmRxE5aUcRKKyHERvvxxETMwcRAjZHETl5RxEovIcRH//
HEQ7DB1EGRkdRNUlHUSyMh1Ebz8dRDtMHUQIWR1E5WUdRLJyHURvfx1EO4wdRAiZHUTlpR1E
orIdRG+/HUQ7zB1ECNkdRNXlHUSi8h1Ef/8dRH0MHkQZGR5E5SUeRKIyHkRvPx5ETEweRBlZ
HkTlZR5EsnIeRH9/HkRMjB5EGZkeRNWlHkSysh5Ef78eREzMHkQZ2R5E5eUeRLLyHkR//x5E
TAwfRAgZH0TlJR9EojIfRG8/H0Q7TB9ECFkfRNVlH0Sych9Ef38fREyMH0QZmR9E5aUfRLKy
H0Rvvx9ETMwfRBnZH0Tl5R9EsvIfRG//H0RMDCBECBkgRNUlIESiMiBEfz8gRExMIEQIWSBE
1WUgRKJyIER/fyBETIwgRBmZIETVpSBEsrIgRG+/IERMzCBEGdkgROXlIESy8iBEf/8gREwM
IUQZGSFE1SUhRKIyIUR/PyFEO0whRBlZIUTVZSFEonIhRG9/IUQ7jCFEGZkhROWlIUSysiFE
f78hREzMIUQI2SFE1eUhRLLyIUR//yFETAwiRAgZIkTlJSJEojIiRG8/IkRMTCJECFkiRNVl
IkSiciJEf38iREyMIkQImSJE5aUiRLKyIkRvvyJEO8wiRAjZIkTV5SJEsvIiRG//IkRMDCNE
CBkjRNUlI0SiMiNEbz8jRExMI0QIWSNE5WUjRKJyI0RvfyNETIwjRBmZI0TVpSNEorIjRG+/
I0RMzCNEGdkjRNXlI0Si8iNEb/8jRDsMJEQZGSRE5SUkRLIyJERvPyREO0wkRAhZJETVZSRE
snIkRH9/JERMjCREGZkkROWlJESisiREb78kREzMJEQI2SRE1eUkRKLyJETy/yREOwwlRAgZ
JUTVJSVEojIlRG8/JUQ7TCVEGVklROVlJUSiciVEf38lRDuMJUQImSVE1aUlRKKyJUR/vyVE
O8wlRBnZJUTV5SVEsvIlRH//JUQ7DCZEGRkmRNUlJkSyMiZEbz8mRExMJkQIWSZE1WUmRKJy
JkRvfyZEO4wmRBmZJkTlpSZEsrImRH+/JkRMzCZECNkmRNXlJkSy8iZEb/8mRDsMJ0QZGSdE
5SUnRKIyJ0RvPydEO0wnRAhZJ0TlZSdEonInRH9/J0RMjCdECJknROWlJ0SisidEb78nRDvM
J0QI2SdE1eUnRLLyJ0R//ydEOwwoRAgZKET2JShEojIoRH8/KEQ7TChECFkoRNVlKESicihE
b38oRDuMKEQImShE5aUoRKKyKEREwChEO8woRAjZKETV5ShEovIoRG//KERMDClECBkpRNUl
KUSiMilEbz8pRExMKUQIWSlE1WUpRLJyKUR/fylETIwpRAiZKUTVpSlEorIpRH+/KURMzClE
CNkpRNXlKUSi8ilEf/8pRDsMKkQZGSpE5SUqRLIyKkR/PypETEwqRAhZKkTlZSpEonIqRG9/
KkQ7jCpECJkqRNWlKkSisipEf78qRDvMKkQZ2SpEBuYqRLLyKkRv/ypEOwwrRBkZK0TVJStE
ojIrRG8/K0RMTCtECFkrROVlK0SicitEb38rREyMK0QImStE1aUrRKKyK0RvvytEO8wrRAjZ
K0TV5StEovIrRG//K0Q7DCxECBksROUlLETTMixEfz8sRDtMLEQIWSxE1WUsRKJyLERvfyxE
O4wsRAiZLETVpSxEsrIsRG+/LEQ7zCxECNksRNXlLESi8ixEb/8sRDsMLUQIGS1E1SUtRKIy
LURvPy1ETEwtRAhZLUTVZS1EsnItRG9/LUQ7jC1ECJktROWlLUSysi1Eb78tRDvMLUQI2S1E
5eUtRKLyLURv/y1EBg4uRAgZLkTVJS5EojIuRG8/LkQ7TC5EOVkuRNVlLkSici5Eb38uREyM
LkQImS5E1aUuRKKyLkRvvy5EO8wuRAjZLkTl5S5EovIuRA==</AssayXData><AssayYData Points="400">PSuAPh7nfz6IlHw+QJSBPtUKhT7TcYc+KMCFPr9KiT7lbYs+fAyNPlE3jz7NwJM+YtOTPpEx
lz6Oy5g+cXmdPs7bnz7raqM+3damPpZZpj5726o+4yCqPgF4sD6rILA+mDK0PrHBtj4inrk+
obO6PhOjvD7jV8M+RY3CPtogxz4Ucsg+SeHLPiwezT4vCs8+Ap3RPgGx1T4pcdg+VCXbPnoE
3z77xuE+gPTjPkaP5j4rIuk+vVnpPh6n7D44tO4+XknwPhO78T6akPU+5Iv3Pqnr+z71GP4+
n0L/PgkcAT+6pgM/0UoDP8X8BD9b1gU/PhUHP+MOCD9dKwo/k6oLP/6uCz8zag0/Np0NP0oN
ED8leRA/SlwSPw6fEj8Q4BQ/7UMVP8XlFT9GjxY/l4kYP2mQGT+Z7Bo/AXMbP9uOHD/7RB8/
rbsePxZHIT8DICE/tPchP5HfIz8h+CQ/nIUlP1zoJj+PtCg/nKgoP7ORKT/HmCo/6PIsPweT
LT/xMC4/PzswP9ZKMD/sQDI/AfYyPxwkND8W4TQ/NrE2P3zUNj/PFDY/B9o4Pw9IOj9KTDo/
Ux87P7aePD/0kT0/Mpk+P69YQD/m7UA/MdNAP5FiQj912kM/ltJEP1boRD/dvEY/vjJGPwpm
SD/XFUo/PkhJP+wGSj+wFUs/1bBMP1zFTD+6N1A/vehOP0fWTz+GTlE/t3tRPwBvUj/RS1Q/
e/dUP8dhVD/kdFY/R8dYP8g4WD/WOFk/Q51ZP/95Wj+smVw/eNZcP65CXT+oIl8/6lhfP8oc
Xz/IoWA/4BthP17wYT8yiWI/eM5kP1PNZD8dvGM/mt9mP6xUZz/WJWc/eXtoP/voaD9GEWk/
bapqP0byaz/5Qmw/4stsPx4pbT+wm20/6qlvP+bdbz+cy28/cVtwP49Ucj+LdXM/y45yP3sV
cz/EAnU/vC12P7KBdj8KeXY/1213P2oJeT82cnk/JoF5P5Rmej9XX3w/74Z7P342ez/B3nw/
doJ+Py6Mfj8oE34/hj5/P8Kkfz8+CoE/G6uAPxkHgT9TZYE/n1iBP5EVgj+TqoI/TwmDP/PR
gj+sP4M/oeODPx3Wgz9ALoQ/ZLSDPz7zhD+RMoU/7bGFP3mehT/zvIU/QdaFP/NVhj9hKYc/
mNeGP5q1hz83Yoc/fa+HP37+hz+0KYg/o72IP8UyiT/5SYk/gPGJP1K6iT+oT4o/91GKPx9k
ij8b2oo/5pyLP+nIij/1e4s/xzCMP8pYjD+/AYw/MuGLP5rPjD9994w/tzeNP42SjT/r9o0/
BhuOP979jj+kZI4/G0ePP647jz+By48/CpuPP5Gvjz9NMJA/rjKQPy8vkD/mLpA/U9uQP7NG
kT8CdpE/pLCRP9bqkT9Ck5I/l42SP+a+kj8NWZI/Zu2TPxSWkz/AipM/bz+TP1WylD88aJM/
rQ6UP5fklD9XCJU/UvGUP52DlT+9Q5Y/lqaVP3Z6lT/Y4pU/QDCWPzbWlj9F/JY/JIGWP2Fz
lz+xSpc/A9iXP/YvmD8/x5c/EYqYPz+NmD9Zppg/NnqYP+jJmD90WZk/YhOZP+89mj/X+5k/
ixiaP7Vjmj+KJps/6LeaP7olmz8LhZo/QUGbPxP2mj/vgps/rNabP8Crmz9Awps/kJycPxoF
nD8y3Zw/jZecPx4LnT/tjJ0/z+CdP59unT/AL54/iV6dPzrPnT8s/Z0/DhOeP4ugnj/P4p4/
L4efPzQ1nz8cwZ4/t/uePz/enz8X+Z8/puKfP6sIoD9qxqA/eH2gP+YgoD+DgaA/WdGgP9SG
oT/XkqE/h6ChP3iyoT9pCKI/KzaiPxsxoj/A7aE/diOjP0g0oj83naI/IZKjPzc+oz+ZOaM/
RUejP8+goz/DSqM/ufSjP3Gboz9zMqQ/cxSkP2F7pD9Sf6U/ooCkP9yVpD/OlqU/AVqlP79s
pT8xqaU/L16lPxkQpj9mNKY/S2ymPwq8pj95J6Y/RfilPx6Epj+6l6Y/R8SmP9kypz+5iac/
ThCnP0x2pz8AhKc//TSoP9giqD+E5Kc/kgioP9WcqD/ccqg/u/CoP7mqqD8W06g/tvSoPwrk
qT8TcKk/W0mpP5ZTqT8Ny6k/4BaqPz8oqj++b6o/wRWqPw==</AssayYData></Step><Step><CommonData><SampleLocation>1</SampleLocation><SampleID></SampleID><SampleGroup></SampleGroup><SampleInfo></SampleInfo><SampleRow>B</SampleRow><SamplePlate>1</SamplePlate><WellType>BUFFER</WellType><Concentration>-1</Concentration><ConcentrationUnits>µg/ml</ConcentrationUnits><MolarConcentration>-1</MolarConcentration><MolarConcUnits>nM</MolarConcUnits><MolecularWeight>-1</MolecularWeight><Temperature>25</Temperature><StartTime>912298</StartTime><AssayTime>30</AssayTime></CommonData><FlowRate>1000</FlowRate><StepType>BASELINE</StepType><StepName>Baseline</StepName><StepStatus>OK</StepStatus><ActualTime>30</ActualTime><CycleTime>0.2</CycleTime><AssayXData Points="150">b/8uRDwML0QJGS9E1SUvRKIyL0TRPy9EPEwvRAlZL0TVZS9EonIvRNF/L0Q8jC9ECZkvRNWl
L0Sisi9Eb78vRDzML0QJ2S9E1eUvRKLyL0Rv/y9EPAwwRAkZMESQJzBEojIwRG8/MEQ8TDBE
CVkwRNVlMESicjBEb38wRDyMMEQJmTBE1aUwRKKyMERvvzBEPMwwRAnZMETV5TBEovIwRG//
MEQ8DDFECRkxRPYlMUSiMjFEbz8xRCtMMUQJWTFExWUxRJJyMURvfzFEPIwxRAmZMUTFpTFE
krIxRG+/MUQ8zDFECdkxRNXlMUSi8jFEb/8xRDwMMkQJGTJE1SUyRKIyMkRvPzJEPEwyRAlZ
MkTVZTJEonIyRG9/MkQ8jDJECZkyRNWlMkSisjJEb78yRDzMMkQJ2TJE1eUyRKLyMkRv/zJE
KwwzRAkZM0TVJTNEojIzRF8/M0RMTDNECVkzRNVlM0SicjNEX38zRDyMM0QJmTNE1aUzRKKy
M0RvvzNEPMwzRAnZM0TV5TNEovIzRG//M0Q8DDRE+Bg0RNUlNESSMjREbz80RDxMNEQJWTRE
xWU0RKJyNERvfzREPIw0RAmZNETVpTREorI0RG+/NEQrzDRECdk0RMXlNESS8jREb/80RDwM
NUQJGTVE1SU1RKIyNURvPzVEPEw1RAlZNUTVZTVEs3I1RKB/NUQ8jDVECZk1RNWlNUSisjVE
X781RCvMNUQJ2TVExeU1RJLyNURv/zVEPAw2RAkZNkTVJTZEojI2RF8/NkQ8TDZECVk2RNVl
NkSicjZE</AssayXData><AssayYData Points="150">EVauP5z/rj9PdK8/1FCvP6xIrz+IOK8/nXivP34JsD/Pfq8/sNSvP/OwsD89lbA/q4mwP5MD
sD/wgLA/7yaxP4Y9sD+wMLA/dVWwP1p2sD8C07A//YewP6DMsD/1srA/SKGwP/ZNsD8W9LA/
eMywP5zzsD/P47A/EGSxPwFMsT/PLrA/NMOwP4H9sD/BC7E/5gKxPytZsT8hWLE/qU2xP3YZ
sT9mVLE/1iixP8fcsD+jPrE/QwOxPwyUsT/0arE/1O6wP+MPsT/AYrE/SNOwP56PsT8W87A/
bV2xP8B4sT9GVrE/51OxPwiAsT/dVbE//z+xP9R2sT8cI7E/sKyxP3LLsT+9MbE/+H6xPwoR
sj/MIrE/CVuxP/yTsT9/7rA/BhWxP1hQsT/Le7E/zZuxP0lSsT90arE/HguxP+OZsT8CuLE/
S7exP4+csT9MvrE/yXixP2Q4sT+Jm7E/W2KyP0XQsT9kXrE/KNCxP8KzsT8L4bE/dqyxP4Un
sj+snLE/wq6xP92bsj9t67E/OIWyPxr3sT+XxLE/0byxP6iosT81M7I/N0ayP6rgsT9LWbI/
oQiyP+Frsj/Mc7I/ZHmyPx7Esj+aerI/1DGyP+yesj/9GbI/QYayPxS4sT+FsrI/s/yxPxY/
sj/uu7I/dymyP+8Usj95GrI/RwqyPwZCsj8NiLI/MUiyP3Ncsj9XW7I/biOyP9Qcsz8werI/
bEKyP+M1sj/J4rI/bLqyP9dXsj+YurI/W1uyP/YHsj8BHrI/22iyP2qrsj8tpLI/68ayP8TK
sj8B37I/</AssayYData></Step><Step><CommonData><SampleLocation>10</SampleLocation><SampleID>BG505 T332N SOSIP</SampleID><SampleGroup></SampleGroup><SampleInfo></SampleInfo><SampleRow>B</SampleRow><SamplePlate>1</SamplePlate><WellType>KSAMPLE</WellType><Concentration>-1</Concentration><ConcentrationUnits>µg/ml</ConcentrationUnits><MolarConcentration>250</MolarConcentration><MolarConcUnits>nM</MolarConcUnits><MolecularWeight>-1</MolecularWeight><Temperature>25</Temperature><StartTime>951340</StartTime><AssayTime>180</AssayTime></CommonData><FlowRate>600</FlowRate><StepType>ASSOC</StepType><StepName>Association</StepName><StepStatus>OK</StepStatus><ActualTime>180</ActualTime><CycleTime>0.2</CycleTime><AssayXData Points="900">b382RDyMNkQJmTZE1aU2RKKyNkRvvzZEPMw2RAnZNkTV5TZEovI2RG//NkQ8DDdECRk3RNUl
N0SiMjdEbz83RDxMN0QJWTdE1WU3RIhzN0RvfzdEPIw3RAmZN0TVpTdEw7I3RG+/N0Q8zDdE
Cdk3RJrmN0Si8jdEb/83RDwMOEQJGThE1SU4RKIyOERvPzhEPEw4RPhYOETVZThEonI4RG9/
OEQ8jDhECZk4RNWlOESisjhEb784RDzMOEQJ2ThE1eU4RKLyOERv/zhEPAw5RAkZOUTVJTlE
ojI5RG8/OUQ8TDlECVk5RNVlOUSicjlEb385RDyMOUQJmTlE1aU5RKKyOURvvzlEPMw5RN7Z
OUTV5TlEovI5RG//OUQ8DDpECRk6RNUlOkSiMjpEbz86RH1MOkQJWTpE1WU6RKJyOkRvfzpE
PIw6RPiYOkTVpTpEorI6RG+/OkQ8zDpECdk6RNXlOkSi8jpEb/86RDwMO0QJGTtE1SU7RKIy
O0R/PztEPEw7RAlZO0TFZTtEonI7RG9/O0Q8jDtEW5k7RNWlO0SSsjtE4r87RDzMO0QJ2TtE
1eU7RKLyO0Rv/ztEPAw8RAkZPETVJTxEojI8RG8/PEQ8TDxECVk8RNVlPESicjxEb388RDyM
PEQJmTxExaU8RKKyPERvvzxEPMw8RAnZPERv5zxEovI8RG//PEQrDD1ECRk9RNUlPUSiMj1E
bz89RDxMPUQJWT1E1WU9RJJyPURvfz1EPIw9RAmZPUTVpT1EorI9RG+/PUQ8zD1ECdk9RObl
PUSi8j1Eb/89RDwMPkQJGT5E1SU+RKIyPkRvPz5EPEw+RPhYPkTVZT5EonI+RG9/PkQ8jD5E
CZk+RNWlPkSisj5Eb78+RDzMPkQJ2T5E1eU+RJLyPkRv/z5EPAw/RAkZP0TVJT9EojI/RG8/
P0QrTD9ECVk/RMVlP0Sicj9EX38/RDyMP0T4mD9E1aU/RJKyP0Rfvz9EPMw/RAnZP0TF5T9E
ovI/RG//P0Q8DEBECRlARAcmQESiMkBEbz9ARDxMQET4WEBExWVARKJyQERvf0BEPIxARPiY
QETVpUBEorJARG+/QEQ8zEBECdlARMXlQESi8kBEb/9ARDwMQUQJGUFE1SVBRKIyQURvP0FE
PExBRAlZQUTVZUFEknJBRG9/QUQ8jEFECZlBRNWlQUSiskFEb79BRDzMQUQJ2UFEPudBRGfz
QURv/0FEPAxCRPgYQkTFJUJEojJCRG8/QkQrTEJECVlCRMVlQkSSckJEX39CRDyMQkQJmUJE
1aVCRKKyQkRfv0JEPMxCRAnZQkTF5UJEs/JCRG//QkQrDENE+BhDRNUlQ0SSMkNEXz9DRDxM
Q0QJWUNE9mVDRJJyQ0Rvf0NEK4xDRAmZQ0TVpUNEorJDRF+/Q0Q8zENE+NhDRMXlQ0SS8kNE
b/9DRCsMREQJGURExSVERJIyRERvP0REK0xERAlZRETFZUREknJERG9/REQ8jERECZlERMWl
RESSskREb79ERDzMREQJ2URExeVERKLyRERv/0REPAxFRAkZRUTVJUVEkjJFRF8/RUQ8TEVE
CVlFRNVlRUSickVEb39FRCuMRUQJmUVExaVFRKKyRURfv0VEK8xFRAnZRUTV5UVEkvJFRG//
RUQrDEZECRlGRNUlRkSiMkZEbz9GRCtMRkQJWUZE1WVGRKJyRkSQf0ZEPIxGRAmZRkQnpkZE
orJGRG+/RkQ8zEZECdlGRMXlRkSS8kZEX/9GRDwMR0QJGUdExSVHRJIyR0RvP0dEK0xHRPhY
R0TVZUdEonJHRF9/R0QrjEdECZlHRNWlR0SSskdEX79HRDzMR0QJ2UdE1eVHRJLyR0Rf/0dE
KwxIRAkZSETFJUhEkjJIRF8/SEQ8TEhECVlIRNVlSESickhEb39IRCuMSET4mEhExaVIRJKy
SERfv0hEK8xIRAnZSETV5UhEovJIRF//SEQrDElECRlJRMUlSUSiMklEXz9JRCtMSUQJWUlE
xWVJRKJySURvf0lEK4xJRAmZSUTVpUlEkrJJRG+/SUQ8zElECdlJRNXlSUSi8klEX/9JRCsM
SkQJGUpE1SVKRJIySkRfP0pEK0xKRAlZSkTVZUpEonJKRF9/SkQrjEpECZlKRMWlSkSiskpE
X79KRDzMSkQJ2UpExeVKRKLySkRf/0pEPAxLRPgYS0TFJUtEkjJLRF8/S0Q8TEtE+FhLRMVl
S0SScktEb39LRDyMS0T4mEtE1aVLRJKyS0Rvv0tEK8xLRPjYS0TF5UtEovJLRF//S0Q8DExE
CRlMRMUlTESSMkxEbz9MRDxMTEQJWUxExWVMRKJyTERvf0xEPIxMRAmZTETVpUxEorJMRG+/
TEQrzExE+NhMRNXlTESi8kxEX/9MRCsMTUT4GE1EsCdNRKIyTURfP01EK0xNRAlZTUTVZU1E
knJNRG9/TUQ8jE1ECZlNRMWlTUSSsk1E4r9NRCvMTUQJ2U1E1eVNRKLyTURv/01EKwxORAkZ
TkTFJU5EkjJORF8/TkQrTE5E+FhORNVlTkSick5EX39ORDyMTkT4mE5ExaVORKKyTkRfv05E
K8xORAnZTkTV5U5EkvJORG//TkQrDE9ECRlPRMUlT0SSMk9EXz9PRDxMT0QJWU9E1WVPRKJy
T0Rff09EBo5PRPiYT0TVpU9EorJPRF+/T0Q8zE9E+NhPRMXlT0SS8k9EX/9PRDwMUET4GFBE
xSVQRKIyUERfP1BEK0xQRAlZUETFZVBEonJQRF9/UEQrjFBE+JhQRNWlUESSslBEb79QRCvM
UET42FBExeVQRJLyUERv/1BEKwxRRPgYUUTVJVFEojJRRF8/UUQ8TFFE+FhRRNVlUUSSclFE
X39RRDyMUUQJmVFExaVRRCWzUURfv1FEK8xRRAnZUUTV5VFEkvJRRF//UUQrDFJE+BhSRNUl
UkSSMlJEXz9SRCtMUkQJWVJExWVSRJJyUkRff1JEPIxSRPiYUkTFpVJEkrJSRF+/UkQrzFJE
+NhSRMXlUkSS8lJEX/9SRCsMU0T4GFNE1SVTRJIyU0RfP1NEK0xTRPhYU0TFZVNEonJTRF9/
U0Q8jFNECZlTRNWlU0SSslNEX79TRDzMU0QJ2VNExeVTRJLyU0Rv/1NEPAxURPgYVETFJVRE
ojJURF8/VEQrTFRE+FhURNVlVESSclREb39URCuMVET4mFRE1aVURJKyVERfv1REPMxURPjY
VETF5VREkvJURF//VEQrDFVE+BhVRMUlVUSSMlVEXz9VRDxMVUQJWVVEJ2ZVRJJyVURff1VE
K4xVRPiYVUTVpVVEkrJVRF+/VUQrzFVE+NhVRMXlVUSi8lVEX/9VRCsMVkT4GFZExSVWRKIy
VkR1QFZEK0xWRPhYVkTFZVZEknJWRF9/VkQ8jFZE+JhWRMWlVkSSslZEXr9WRDzMVkQI2VZE
xeVWRJLyVkRe/1ZEPAxXRPgYV0TFJVdEkjJXRF4/V0QsTFdE+FhXRMVlV0SicldEXn9XRCyM
V0QImVdExaVXRJKyV0Rev1dELMxXRPjYV0TF5VdEkvJXRF7/V0QsDFhE+BhYRNYlWESSMlhE
bz9YRCxMWET4WFhExWVYRJJyWERef1hEPIxYRPiYWETFpVhEorJYRF6/WEQszFhE+NhYRNbl
WESS8lhEXv9YRCwMWUT4GFlE1iVZRJIyWUReP1lEPExZRPhYWUTFZVlEknJZRF5/WUQsjFlE
+JhZRMWlWUSSsllEXr9ZREzMWUT42FlExeVZRJLyWURe/1lELAxaRPgYWkTFJVpEkjJaRG8/
WkQsTFpE+FhaRMVlWkSSclpEXn9aRDyMWkQImVpExaVaRJKyWkRev1pELMxaRBnZWkTF5VpE
kvJaRF7/WkQsDFtECBlbRMUlW0SSMltEXj9bRExMW0T4WFtE1mVbRJJyW0Rvf1tELIxbRPiY
W0TFpVtEorJbRF6/W0QszFtE+NhbRMXlW0SS8ltEXv9bRCwMXET4GFxE1iVcRJIyXEReP1xE
LExcRPhYXETWZVxEonJcRF5/XEQsjFxE+JhcRMWlXETDslxEXr9cRDzMXET42FxExeVcRJLy
XERv/1xEPAxdRAgZXUTWJV1EPDRdRF4/XUQ8TF1ECFldRMVlXUSScl1EXn9dRCyMXUT4mF1E
xaVdRJKyXURvv11ELMxdRPjYXUTW5V1EovJdRF7/XUQ8DF5ECBleROYlXkSiMl5EXj9eRDxM
XkT4WF5ExWVeRKJyXkRef15EPIxeRAiZXkTWpV5EorJeRG+/XkQ8zF5ECNleRNblXkSi8l5E
b/9eRDwMX0QIGV9E1iVfRKIyX0RvP19EPExfRAhZX0TWZV9EonJfRG9/X0Q8jF9ECJlfRNal
X0Sisl9Eb79fRDzMX0QI2V9E1uVfRKLyX0Rv/19EPAxgRAgZYETWJWBEojJgRG8/YEQ8TGBE
CFlgRNZlYESicmBEb39gRDyMYEQImWBE1qVgRKKyYERvv2BEPMxgRAjZYETW5WBEovJgRG//
YEQ8DGFECBlhRNYlYUSiMmFEbz9hRDxMYUQIWWFE1mVhRKJyYUQZgWFEPIxhRAiZYUTWpWFE
orJhRG+/YUQ8zGFECNlhRNblYUSi8mFEb/9hRDwMYkQIGWJE1iViRKIyYkRvP2JEPExiRAhZ
YkTWZWJEonJiRG9/YkQ8jGJECJliRMWlYkSismJEb79iRDzMYkQI2WJE1uViRKLyYkRv/2JE
LAxjRAgZY0TWJWNEojJjRG8/Y0Q8TGNECFljRNZlY0SicmNE</AssayXData><AssayYData Points="900">YYyxP13asD+9lq8/CvauP/7drT9YGa0/WQGtP0xarD+ZQqw/m3erPzoQqz+8h6o/zUSqP3uJ
qj/Q/6k/zKiqPzBFqj+1Qao/m56qP8Ioqj8lvak/1zSqPyX6qT+eSKo/H1ypP0IHqj88+6k/
jBaqPyiIqT+4sak/UzaqP4nRqT/tdqk/ZeqpP+MEqj8+W6k/tfepP0UTqj/SvKk/rBqqPxSg
qT+4Wao/agmqPzu0qT85l6o/noSqP8Ojqj8yVKk/zleqP2b8qT+t9Kk/uHeqPyzoqT/7Tqo/
/WCqP4E4qj8mdao/43eqP26Kqj/sAqo/GleqP2ETqj+vd6o/NsKqP/fYqT8B+ao/DxKrP6WC
qj93L6s/bN+qP2Pqqj/4g6s/XOiqPxa/qj9BOKo/QQerP5Ooqj8WXKs/TvqqP5d5qz+ND6s/
GQyrP2roqj8Fxqo/ExqrP1Mkqz9csKo/RZKqP2ysqz+3NKs/We6qPzxVqz/dwqs//C2rP1X9
qj+1c6s/pVarP3hTqz/bUqs/AR6rP7WAqz+i7as/HjqrPx1Yqz8TQas/gd+rP5TMqz9nSas/
vdarP/ECqz8pyKs/cIqrP4WYqz9CmKs/KoWrP88yqz+4Qqs/zxOsP2R6qz/RYqs/DPirP5f9
qj9NRas/HYirP5vqqz+K9Ks/gBysPwUGrD+eMqw/h5CrPyRxrD9Zn6s/342rP/tRqz/nxas/
APurP4R2rD+C1qs/HkesP9gOrD86EKw/qw6sP7A1rD++VKw/7aysP9Guqz8Ylqs/tvarPy5/
rD9KoKw/Mj+sP+Q6rD+gtKw/TEusP7hlrD/tVqw/zVesP34OrD/zxKw/GGGsP6kDrT+QMqw/
RtmsP9RarD+jlaw/btWsP9gTrD9oi6w/jsasP9KQrD8lD60/If+rP24GrT/tfKw/K76sP7Cv
rD/O6qw/gM2sP4fhrD9Zx6w/PhOtP77drD9EGa0/Kq+sP2pHrD+Pb6w/u1itPx2TrD/HVaw/
T/asP1CbrD9ENq0/FPysP/XgrD+27aw/NKKsP8r2rD/C1aw/4OSsP5sprT9cF60/GvGsP7wU
rT8x7qw/6z+tP8C0rD+VA60/KPOsPz4hrT+F76w/oC+tP3A0rT/i760/A0KtPwGRrT9O+aw/
9XCtPwtTrT9Fd60/5ImtP4H/rD8ur60/aZKtPwPFrT8aZa0/mCatP3SsrT/cVq0/v6StP0bn
rD+lk60/Z1qtP3bZrT84J60/+hmtP4/OrT8wYq0/VtGtP6+hrT8INa4/U7KtP+37rT/RyK0/
MlatP4OtrT8o9K0/KOWtP/durT+F3K0/GmyuPwkmrj83Pa4/i/CtP9PprT9Xi60/jw+uP6Yz
rj+rt60/UC6uP6eerT/p/q0/rgKuPyIgrj+dUa4/RlmuPztCrj++c64/RQGuP3bLrT+jXq4/
mYCuP/VGrj98ZK4/eh+uP+8Qrj8XYq4/uvmtP9jErT/DIa4/ap2uP0Mirj9X5q0/3biuP5d2
rj+3yq4/MHauP1ujrj8pdq4/8F2uP8gIrj+As60/006uP2eTrj+ymq4/nqGuP2Jarj8/pq4/
pXeuP3NBrj8wvq4/ktyuPymhrj8dz64/jR+uP0S4rj+vo64/kdCuP9Gzrj+cwa4/R9CuP7e2
rj80Pa8/+w6vP18arj/WmK4/mhCuP+gjrz90Vq4/loquP1q6rj8yt64/YsOuP5pwrj9sJ68/
vTWvP0mwrj9B9a4/YriuP8Ssrj8JD68/9vmuP5Oorj/sGa8/ohavP57zrj/Tqa4/CvKuP2it
rj+1YK8/lRqvP9Nhrj8j2a4/UfGuP7Syrz9VAq8/QICvP4U3rz8eU68/7cyuP+q4rz9uFa8/
WJuvPwLlrj8R8q4/pjKvP6xUrz/3R68/6gavP4q+rz9bUq8/f86vP/vzrj8SmK8/eMSvP3Yg
rz/saq8/geGuPwGDrj/QY68/YyewPxK/rz8jgq8/3r+vP40Nrz9jZ68/ajqvP9Ggrz9/MK8/
mjqvP/F7rz/CTq8/QfuuP1l0rz+b2K8/M5+vPzdArz81c68/Ch+vPxHErz926a8/JG+vP9GY
rz/jy68/jjyvPyG2rz9qf68/VHCvPxdIrz/TXq8/wmuvP0MSrz9EzK8/gvSvP7VZsD+/C68/
zgywPz5grz9lfq8/kmavP6oKsD+AU7A/M2GwP0K/rz8g268/0u2vP3LGrz8Fo68/DpivP4FG
sD8lfK8/eBqwP8etrz+3sK8/hr2vP7B2rz8IPbA/QMuvPzsGsD+DDLA/GquvPy/zrz+fra8/
ieKvP8eJrz82t68/fyWwP1PTrz/T1a8/T5uwP1rerz9bNbA/k9avP6YesD9Kxa8/eMawP80m
sD/5VrA/NUOwP7rZsD9Jb7A/39ewP3kgsD9AbLA/FkKwP53usD/V3q8/Zj2wP4CXsD/Po7A/
LiiwP6aAsD/fbbA/p0KwP/O1sD9Y37A/87KvP6uBsD+fz7A/D7OwP9JusD9M8a8/mXSwP5Mx
sD82T7E/FRawPzOssD/fYLA/i1SwP9aQsD9fmrA/wjewPyGmsD8oq7A/X5OwP8S9sD8jybA/
UHawPxSpsD8gurA/cwqxP2K9sD8CKrA/t9SwP0HisD+72rA/XtiwPzDLsD94kLE/5uiwP8R1
sT+YgbA/iKKwPwjssD+Z5LA/CJ6wPwzKsD88SbA/3i6xP2WTsD+A9LA/khmwP4YqsT+hebA/
Rm2xP80msT+L9LA/LaiwP/6IsD/slrA/NDyxP9VqsD99LbA//tqwP4BnsT9K27A/aL+wP/tA
sT8wCbE/riSxPyeKsT/j6bA/mP+wPwuqsD9A5rE/4L6wP81KsT/MVLE/HX6xPx/KsD8rbbE/
Zq6wP+zqsT+M4LA/zxyxPyAwsT89trE/8iuxP73CsD/4urE/S6mxP3VIsT9W27A/RrywP9zr
sD8uK7E/Ka+xP05LsT/IJrE/STGxPzlFsT9QorA/LyOxP/oisT+Wi7E/qDuxP2IFsj/pD7E/
R4SxP52EsT/Oj7E/8juxPwPPsD+vK7E/1lCxP08vsT+ilrE/TaKxP3JxsT8uKbE/dtGxP8+d
sT+HtbE/AUWxP/tvsT/IebE/A7SxP8hfsT8oe7E/hu6xP0gpsT93G7E/LXGxP6M/sT+ejbE/
ptGxP2AXsT9y/7E/uqaxP3WQsT/YlbE//IqxP1cCsj+LMbI/fmqxPzLNsT/0h7E/RAqyP0Od
sT+LJbI/zuKxP2ZIsT9wVLE/v4exP1ncsT+rirI/3hyxP5vJsT+PL7E/98exPwbcsD+GJbI/
hAKxP4cUsj+Z2bI/1fexP4+ssT8v1LE/dOaxPxbwsT9JIbI/LBOyP2HQsT9umLI/OsKxP+vT
sT+o7rE/JI+xP1S4sT+khrE/kP2xP4PssT9N9rE/lc2xP731sT+QuLE/GdixPwFtsj+2B7I/
WQ2yP8pYsj+CnbI/BRyyPzH7sT8pTbI/VwiyP5epsT8kdLI/LqGyP6F4sT9CYrI/9UCyP65M
sj/JyLI/ixyyP8QFsj9qYLI/dIqyP+LpsT9oYLI/5U2yP+Ugsj/5BbI/tUeyP0x8sj/0M7I/
06qyP5lxsj+0A7I/rM2yP2v9sT/BtLI/kW6yP2Bhsj9BNrI/R7yyP8lpsj/Pg7I/4a6yP8ts
sj8P6rE/bFqyP0tVsj/HcrI/v2SyP0MXsj92e7I/mI6yP9MZsz+PyrI/+WSyP+iYsj9iirI/
KLKyP4CEsj/szLI/i8WyPyOzsj9P3LI/yZ2yP4yysz8l07I/HJeyP6BKsz/ScLI/LOCyP7K2
sj/SHrM/FqayP7nZsj/877I/0COyP3j4sj+D27I/m5uyP+ofsz+by7I/yjGyP1ygsj+7mrI/
5G+yP0IMsz/IhrI/8dayP+i3sj+rzrI/n4yyP9/Esj+eibM/xtSyP/Vnsj8h2rI/3CazPwJJ
sj/sW7M/KBCzP0kIsz9+ObM/QveyP4wBsz/6TbM/GqKyP8wwsz9f9bM/Qs+yP7bFsz/Fs7I/
3HKzPyBSsz/JLbM/tUqzP3Basz+eeLM/aO+yP7kYsz9Yg7M/+D+zP4Tzsj/7Y7M/5TuzPyoo
sz9vbrI/MdyyPzQisz8uTrM/A2+zP7v4sz+uTLM/ha6zP3Q5sz81s7M/13+zP4Kmsz/IV7M/
o3ezPytfsz/38LI/jGKzP76Wsz8/f7M/RwqzP9CHsz/o0rM/27KzPxnQsj/umbM/OkizP9Hn
sz8BsbM//C+zP+gCsz+w7LI/MSezP8lPsz+HzrM/P56zP/hxsz9DTbM/YF+zP5iSsz+Ji7M/
j6ezP31qsz9q4LM/GaqzP+Lcsz9hg7M/t9yzP5eMsz87a7M/MwS0P4VAsz9kJrM/pzWzP5Xf
sz+VA7M/7bCzP1aCsz+/rbM/6Q20P2nWsz/uULM/986zP0Shsz/BlbM/IR60PwTxsz+SyLM/
ekqzP9RqtD+1fbM/cim0P8ersz9jgLM/LqWzP4kQtD/AjrM/ZvazP93dsz9z4LM/ULuzP7D/
sz8HbrQ/0yqzPxsptD+AvbM/dcOzPxX2sz/fHLQ/kUuzPw/Msz/7xrM/Y1C0P1Obsz8MrrM/
ohK0P4B2sz/49LM/fOKzP0BZsz8GGLQ/n/2zP/6csz/jmbM/EqmzP8cptD8A8rM/xBm0P9mN
sz9e0rM/3M2zP2Ossz+V7bQ/H4S0P16tsz8U6LM/S86zP9wutD9LJrQ/OpizP/8mtD9hIrQ/
Whu0PwIttD/xQ7Q/eEC0PxurtD9d1rM/Gai0P2bgsz+7ALQ/</AssayYData></Step><Step><CommonData><SampleLocation>1</SampleLocation><SampleID></SampleID><SampleGroup></SampleGroup><SampleInfo></SampleInfo><SampleRow>B</SampleRow><SamplePlate>1</SamplePlate><WellType>BUFFER</WellType><Concentration>-1</Concentration><ConcentrationUnits>µg/ml</ConcentrationUnits><MolarConcentration>-1</MolarConcentration><MolarConcUnits>nM</MolarConcUnits><MolecularWeight>-1</MolecularWeight><Temperature>25</Temperature><StartTime>1140050</StartTime><AssayTime>180</AssayTime></CommonData><FlowRate>600</FlowRate><StepType>DISASSOC</StepType><StepName>Dissociation</StepName><StepStatus>OK</StepStatus><ActualTime>179.999</ActualTime><CycleTime>0.2</CycleTime><AssayXData Points="900">b39jRDyMY0T4mGNExaVjRKKyY0Rvv2NEK8xjRPjYY0TF5WNEkvJjRF//Y0QrDGRE+BhkRMUl
ZESSMmREVEBkRCtMZEQJWWRExWVkRJJyZERff2REK4xkRPiYZETFpWREkrJkRF+/ZEQrzGRE
CdlkRNXlZESS8mREX/9kRCsMZUT4GGVExSVlRJIyZURfP2VEK0xlRPhYZUTFZWVEknJlRG9/
ZUQrjGVE+JhlRNWlZUSismVEX79lRCvMZUT42GVExeVlRMPyZURf/2VEKwxmRAkZZkTFJWZE
ojJmRF8/ZkQrTGZE+FhmRMVlZkSicmZEX39mRCuMZkQ6mWZExaVmRKKyZkRfv2ZETMxmRPjY
ZkTF5WZEkvJmRF//ZkQ8DGdE+BhnRMUlZ0SSMmdEXz9nRCtMZ0T4WGdE1WVnRKJyZ0SQf2dE
K4xnRPiYZ0TFpWdEkrJnRKC/Z0QrzGdE+NhnRMXlZ0Si8mdEX/9nRDwMaET4GGhExSVoRJIy
aERfP2hEPExoRPhYaETFZWhEknJoRF9/aEQrjGhECZloRMWlaESismhEX79oRDzMaET42GhE
xeVoRJLyaEQ6AWlEPAxpRPgYaUTFJWlEojJpRG8/aUQrTGlE+FhpRMVlaUSScmlEX39pREyM
aUQJmWlEOKZpRJKyaURfv2lEK8xpRPjYaUTV5WlEkvJpRF//aUQrDGpE+BhqRMUlakSSMmpE
Xz9qRCtMakT4WGpExWVqRJJyakRff2pEK4xqRPiYakTFpWpEkrJqRF+/akQrzGpE+NhqRMXl
akSS8mpEX/9qRCsMa0T4GGtExSVrRJIya0RfP2tEPExrRAlZa0TFZWtEknJrRG9/a0QrjGtE
+JhrRMWla0SzsmtEX79rRG3Ma0QJ2WtE1eVrRKLya0Rf/2tEKwxsRPgYbETVJWxEojJsRF8/
bEQ8TGxECVlsRNVlbESScmxEb39sRCuMbEQJmWxE1aVsRJKybER1wGxEPMxsRAnZbETF5WxE
kvJsRG//bERMDG1E+BhtRNUlbUSiMm1EXz9tRCtMbUT4WG1E1WVtRJJybURvf21EK4xtRAmZ
bUTVpW1EorJtRG+/bUQrzG1ECdltRNXlbUSi8m1EX/9tRCsMbkQJGW5ExSVuRJIybkRvP25E
PExuRAlZbkTFZW5EonJuRF9/bkQ8jG5E+JhuRNWlbkSism5Eb79uRDzMbkT42G5E1eVuRKLy
bkRv/25EPAxvRBkZb0TVJW9EojJvRG8/b0Q8TG9ECVlvRNVlb0Sicm9EI4BvRDyMb0QJmW9E
1aVvRKKyb0Rvv29EPMxvRAnZb0TV5W9EPPRvRG//b0Q8DHBECRlwRNUlcESiMnBEbz9wRDxM
cEQJWXBE1WVwRKJycERvf3BEPIxwRAmZcETVpXBEorJwRG+/cEQ8zHBECdlwRNXlcESi8nBE
b/9wRDwMcUQJGXFE1SVxRKIycURvP3FEPExxRAlZcUTVZXFE03JxRG9/cUQ8jHFECZlxRNWl
cUSisnFEWsFxRDzMcUQJ2XFE1eVxRKLycUR//3FEPAxyRAkZckTVJXJEojJyRG8/ckQ8THJE
CVlyRMVlckSicnJEb39yRH2MckQJmXJE1aVyRKKyckRvv3JEPMxyRAnZckTV5XJEovJyRG//
ckQ8DHNECRlzRNUlc0SiMnNEbz9zRDxMc0QJWXNEF2ZzRKJyc0Rff3NEPIxzRAmZc0TVpXNE
orJzRG+/c0Q8zHNECdlzRNXlc0Si8nNEb/9zRDwMdEQJGXRE1SV0RKIydERvP3REPEx0RAlZ
dETVZXREonJ0RG9/dEQ8jHRECZl0RNWldESisnREb790RDzMdEQJ2XRE1eV0RKLydERv/3RE
PAx1RAkZdUTVJXVEojJ1RG8/dUQ8THVECVl1RNVldUSicnVEb391RDyMdUQJmXVExaV1RKKy
dURvv3VEPMx1RAnZdUTV5XVEovJ1RG//dUQ8DHZE+Bh2RNUldkSSMnZEbz92RDxMdkT4WHZE
xWV2RKJydkRff3ZEPIx2RAmZdkTVpXZEorJ2RCnBdkQ8zHZECdl2RMXldkSi8nZEb/92RDwM
d0QJGXdE1SV3RJIyd0RvP3dEPEx3RAlZd0TVZXdEonJ3RG9/d0Q8jHdECZl3RNWld0SisndE
b793RDzMd0QJ2XdE1eV3RKLyd0Rv/3dEPAx4RAkZeETVJXhEojJ4RG8/eEQ8THhECVl4RMVl
eESicnhEb394RDyMeET4mHhExaV4RKKyeERvv3hEPMx4RAnZeETV5XhEkvJ4RG//eEQ8DHlE
+Bh5RNUleUSiMnlEoD95RDxMeUT4WHlE1WV5RKJyeURvf3lEPIx5RPiYeUTVpXlEkrJ5RG+/
eUQrzHlECdl5RNXleUSi8nlEb/95RDwMekQJGXpE1SV6RNMyekRvP3pEPEx6RBlZekTVZXpE
onJ6RF9/ekQ8jHpECZl6RNWlekSzsnpEb796RDzMekQJ2XpE1eV6RKLyekRf/3pEPAx7RAkZ
e0TVJXtEJTN7RG8/e0Q8THtECVl7RNVle0SicntEb397RDyMe0QJmXtExaV7RKKye0Rvv3tE
PMx7RAnZe0TV5XtEovJ7RG//e0Q8DHxECRl8RNUlfESSMnxEXz98RCtMfEQJWXxE1WV8RKJy
fERff3xEPIx8RAmZfETFpXxEorJ8RG+/fEQ8zHxE+Nh8RNXlfESi8nxEb/98RDwMfUQJGX1E
1SV9RJIyfURvP31EK0x9RGtZfUTFZX1EonJ9RG9/fUQ8jH1ECZl9RMWlfUSisn1EX799RDzM
fUQJ2X1E1eV9RKLyfUSg/31Ejgx+RPgYfkTVJX5EojJ+RG8/fkQrTH5ECVl+RNVlfkRnc35E
X39+RDyMfkQJmX5ExaV+RKKyfkRfv35EPMx+RAnZfkTV5X5EkvJ+RG//fkQ8DH9EGRl/RNUl
f0SSMn9Efz9/RDxMf0QJWX9ExWV/RKJyf0Rvf39EPIx/RAmZf0TVpX9EkrJ/RG+/f0QrzH9E
Cdl/RNXlf0Si8n9Eb/9/RBYGgESEDIBE4hKAREkZgET5H4BEHiaARHwsgETrMoBESTmARLg/
gEQeRoBEhEyAROJSgERRWYBEr1+ARBZmgESdbIBE4nKARFF5gES4f4BEHoaARKWMgEQkk4BE
SZmARK+fgEQupoBEhKyARBSzgERRuYBEr7+ARB7GgER8zIBE4tKAREnZgES434BEHuaARHzs
gETi8oBEcvmARK//gEQeBoFEhAyBROsSgURRGYFErx+BRBYmgUR8LIFE4jKBREk5gUSvP4FE
HkaBRIRMgUTiUoFEUVmBRK9fgUQeZoFEfGyBROJygURReYFE8X+BRB6GgUR8jIFE4pKBREmZ
gUS4n4FELqaBRISsgUTrsoFEUbmBRK+/gUQexoFEfMyBROvSgURR2YFEuN+BRB7mgUSV7IFE
LPOBRFH5gUSv/4FEHgaCRIQMgkTrEoJEURmCRLgfgkQWJoJEfCyCROsygkRROYJErz+CRB5G
gkR8TIJE4lKCRElZgkTgX4JEFmaCRIRsgkTicoJEUXmCRK9/gkQWhoJEhIyCROuSgkRJmYJE
uJ+CRB6mgkR8rIJEn7OCRFG5gkS4v4JEFsaCRHzMgkTr0oJEUdmCRK/fgkQW5oJEhOyCROvy
gkTc+YJEuP+CRB4Gg0SEDINE4hKDREkZg0S4H4NEFiaDRIQsg0TiMoNESTmDRK8/g0QWRoNE
fEyDROtSg0RRWYNEr1+DRB5mg0SEbINE63KDREl5g0S4f4NEHoaDRISMg0TikoNEUZmDRLif
g0QepoNEfKyDROuyg0RJuYNEr7+DRB7Gg0R8zINE4tKDREnZg0Sv34NET+aDRHzsg0Ti8oNE
SfmDRMD/g0QWBoREjAyEROsShERRGYRErx+ERBYmhER8LIRE4jKEREk5hESvP4REFkaERHxM
hETiUoRESVmERLhfhEQWZoREhGyEROJyhERJeYREuH+ERBaGhESEjIRE4pKEREmZhESvn4RE
HqaERISshETisoRESbmERK+/hEQWxoREfMyEROLShERR2YREuN+ERB7mhER87IRE4vKERGL5
hES4/4REFgaFRHwMhUTrEoVEURmFRK8fhUQWJoVEfCyFROsyhURJOYVEwD+FRBZGhUSdTIVE
4lKFRElZhUSvX4VEFmaFRHxshUTrcoVEUXmFRLh/hUQWhoVEfIyFROKShURJmYVEuJ+FRB6m
hUR8rIVE4rKFRFG5hUS4v4VEHsaFRHzMhUTi0oVESdmFRK/fhUQW5oVEfOyFROvyhURJ+YVE
uP+FRB4GhkSEDIZE6xKGREkZhkSvH4ZEFiaGRJUshkTiMoZESTmGRK8/hkQWRoZEfEyGROtS
hkRJWYZEr1+GRCZmhkR8bIZE4nKGRGJ5hkSvf4ZEHoaGRHyMhkTikoZESZmGRK+fhkQWpoZE
fKyGROKyhkRJuYZEuL+GRBbGhkR8zIZE89KGREnZhkSv34ZEFuaGRHzshkTi8oZESfmGRK//
hkQWBodEhAyHRLgTh0RJGYdEuB+HRBYmh0R8LIdE4jKHRFE5h0SvP4dEFkaHRHxMh0TiUodE
UVmHRK9fh0QWZodEfGyHROtyh0RJeYdEr3+HRBaGh0R8jIdE4pKHRFGZh0Svn4dEFqaHRHys
h0TisodESbmHRK+/h0QWxodEfMyHROLSh0RJ2YdEr9+HRBbmh0R87IdE4vKHREn5h0Sv/4dE
FgaIRHwMiEQsE4hESRmIRK8fiEQWJohEfCyIROIyiERJOYhE</AssayXData><AssayYData Points="900">LBSyP3fbsj/ilrM/RZC1PzGRtj8a27c/s1K4P4p2uD9Qcrk/ERC6P3m7uT87jLo/1C27Pwaa
uz9f/ro/tky8P5ckvD9p27s/z8m7P43xvD/QW7w/OZW8P4O3vD9k+rw/SRS9PyIEvT+Pirw/
0Qy9P/KuvD/hDr0/AL68PwpZvT9UHb0/lwq9P2FHvT/ecL0/35m8Pz30vD9llLw/8PK8PxwL
vT+Zer0/uyS9Pz6uvT9jSr0/8yS9PxH7vD8LgL0/BTC9P48yvT93Xb0/xrK9P0xovT/RDL0/
p2K9Pz1ivT+x6r0/EAW9P41ivT84R70/LlO9P3puvT+IHb0/LIu9P9vEvD+dDb0/ksG8P8l3
vT+E5b0/fm+9P3KavT8jiL0/DFW9P+iqvT/M27w/RCi9Py9uvT90srw/JTm9Pys4vT/sXr0/
iTm9P/+8vT/AOr0/+968P7MmvT/wAb0/5cK9P/b1vD/jbL0/WG29P53bvD+MeL0/MI29P3pX
vT+Fq70/BBS9P1NhvT/agb0/uDi9PyQFvT/B5Lw/igC9P/xuvT/Zb70/Plq9P9x4vT9U8rw/
q5C9P4BlvT9SbL0/Fza9P3v4vD9c6L0/HUK9P5KwvT9YVb0/beG9P/RRvT/Eo70/8Xu9PxhM
vT+uw7w/dj29P6YnvT9pfL0/ZFi9P9x6vT/EQb0/e329Pz4WvT+qob0/d7m8P/HAvD/qK70/
OHy9P5b3vD9HyL0/O/S8P35BvT9IZL0/Zs+9Pw8QvT99YL0/6A29P3cAvj/9F70/Q5q9P37K
vT+c8rw/HT69P9GPvT/iir0/yDG9P5LtvD/aRL0/y869P8O4vT8iRr0/N5+9P4klvT+ptb0/
fre8P+8QvT+ySb0/mLS9P6hzvT9uh70/rOS8Py/xvD8VCL0/xOS8PyhevT/HvL0/snS9PwjD
vT83w70/bDO9P85ivT+7C70/9Dy9P0ecvT9cUb0/1sO9P4xrvT+8A70/bka9P47YvT/Sn70/
Sxm9P222vT8lhr0///C9PxxovT8Hjb0//ym9P2qZvT/L070/CXO9P9NMvT+M47w/zpS8P4bK
vT8Tar0/yn69P6+CvT8JQ70/KYS9P41ivT+22b0/GwO9P/uOvT/Btb0/Bpi9Pys+vT+mDL4/
q9G9P3LFvT+bW70/Xgu9P5zOvT/er70/dmK9Py9UvT+VbL0/Qoa9P/bFvT+awLw/UTi9Pz0q
vT++y70/T8C9P7qZvT+80bw/WF29P115vT/kPL0/eZW9P3mSvT83rL0/dDq9P/U+vT9uD70/
t6C9P7DOvT+/ib0/eEe9P5l+vT+Pir0/Ssu8P7davT9I5b0/MQe+Pza0vT/hDr0/wJ29P1iC
vT9u3L0/yZC9P/SBvT8RUL0/7lu9P+xwvT9xtL0/Cty9PzjwvD/RRr0/0ke+P37tvT+EOL0/
+bS9Px6KvD8qOb0/jKi9P4hwvj+2Hb0/ylO9P3ucvT/t6L0/2J29P6NLvT+L7r0/QIe9P/WP
vT/+k70/2Nm9P+wUvj/UJb4/Fly9P4cNvT/ykb0/vd69PyYovT+3hL0/z1W9P2ycvT8ulL0/
JPa9PwO+vT9Q2L0/JCm+PwkIvj85SL0/KZG9P8T0vT+Vz70/BrK9PzmsvT/O970/gRq+P8Hm
vT+CCb4/aB6+Px6rvT8ayr0/Azi+P3wPvj8sXr0/1cK9P2O+vT8R0r0/C9i9P8TKvT9Gm70/
wpq9P77vvT/O070/v6G9P+TuvT+7vb0/uvC9Pwwsvj8hs70/69y9P2U4vj+7ybw/h9S9P2s8
vj+Mwr0/d5S9PxkQvj/gV74/i4K+P/vXvT+Vsb0/PRG9P7XGvT8qwL0/nmC9PyfivT/rYb0/
yPm9Px3BvT/s170/WQ6+PwCkvj8ilr0/+QS+P5e/vj9bWr4/PAm+Pz6uvT9l5r0/lRS+P77X
vT9Xrb0/J+a9P0bEvT8pqr0/5869P42OvT8NP74/d2C9Pxwzvj85a74/wQC+P9XnvT8y+70/
nTi+P2fGvT9RG74/px2+P5k4vj9e4b0/HXe+P6LsvT/hWb4/JcS9P+vQvT+x3L0/qRu+PwW3
vT+QS74/RuC9P7Zyvj+w6b0/oCq+P3lZvj9r5r0/3Qm+PyzzvT/Mr70/1Rm+P0movT9FFL4/
Ug2+P1Mzvj/7fL4/36a9P//NvT/G570/mN29P+VPvj+rob0/S+29P0W7vj8e3L0/Cke+P7mg
vT/kEL4/bta9Py8Lvj9Wo70/I8C9P+ESvj+sRr4/iNC9P7A6vj/arr4/ElC+P01Mvj+Js70/
RU++P4ixvT8tTb4/ad69P2iZvj/K8b0/nS6+PwJpvj8HFr4/njG+P+8Ovj9wob0//kW+P/JS
vj/51L0/N32+Py5ovj/ibL4/Wkq+P6Qevj9C7r4/BO+9P/7gvj+GPb4/dFm+P1h9vj9VgL4/
GXW+P+TWvT/Ukb4/B82+P5LAvT+6jb4/Pua9P+pRvj9s4L0/xLm+P5anvj/cwr4/ck++P8Xq
vT+NcL4/ZzC+P+AOvj/UV74/zUm+P5MRvj8DE74/Iz2+P3pyvj8Y7r0/adK+P5w4vj8Hb74/
s0G+P7TuvT8uP74/Rla+P7N4vj+8xr0/E5y+P17Zvj/2BL4/43m+P+JPvj9s/b4/tay9P/tq
vj96Xb4/biS+P0g3vj+nDb4/wDe/P5Wmvj9s2L4/OMS+P8Abvj94Tr4/I6i+P1CwvT+ar74/
nU6+P7Wgvj+Hfb8/soG+P2B9vj8pFL4/9dW+PxX/vj+4174/04K+P+QAvj/A+r4/sCi+PzGl
vj9Zx74/sKC+P6HKvj/QoL4/J1W/P+Yzvj+lXL8/PZO+P/yhvj8Lp74/ys6+P3zHvj9EZb8/
uA2/P50Yvz8h9b4/B4a+P1wOvz/lvb4/AhC/P9rnvj+4yr4/1Ni+PwMcvz+0qb4/G96+P35d
vz+9sr4/Bz+/Pyfhvj/JOL8/Jte+P5ESvz9K/L4/lum+P77pvj/1Lr8/tvO+P94Cvz8Hr74/
x5O+P/Pjvj9ZCb8/IhS+P3Mxvz9Alr4/WBW/P5W9vj9RHr8/JeG+P2SZvj/TOL8/LA6/P+26
vj9Cr74/X9W+P6ABvz8IQ74/dGq/PzeRvj9k/b4/XnC+P+3zvj/FIr8/uMu+P2T5vj+yHr8/
Sia+PySZvj/KoL4/h6++P6Pmvj8/ab8/p+q+P4nivj+5Ib8/scq+P7kavz+g874/5Rm/P90M
vz/+Dr8/BOa+P3B0vz8s7r4/SEK/P0NZvj8tTL8/AiW/P6k/vz+IkL4/u5u+PzvVvj/Bjr4/
lAO/P/msvz+gC78/xDK+Pw8Xvz+pML8/lPa+P2GAvj9tNr8/ac6+P/a1vz9NN78/TT+/Pw+B
vz9n6L4/lvO+P5Fxvj9qZb8/ggO/P8scvz+aFL8/jp+/P1G8vz+z4L4/NQm/P3Mvvz84lL4/
uMq+P3pevz/TKr8/OoO/Pyszvz84lr8/4hS/PyPLvz/bcb8/op2/P/aovz8SK78/YkC/P+ze
vj9qA78/536/Pz9/vz9MUMA/0sW+P9Xmvz+wLb8/oSa/P+m2vz+Nnb8/S/q+P2w+vz+THr8/
QR6/Px12vz9IMr8/AEm/P7Pxvj/myb4/02i/P+Fgvz+hMr8/aqW/P+F3vz+Ty78/yVe/P9R5
vz/Tqr8/WhW/P9KIvz+za78/+US/P4wNvz/vQb8/mFG/P52hvz+fqb4/nP6+P4P+vz8+Gr8/
P1S/P42Tvz97Sr8/6lC/P0wqvz9KrL8/rS+/P4EUwD//Xb8/+0i/P9xIvz9Cd78/+Lm/PwNm
vz9Xs78/1NW/P5gNwD8wtL8/PxK/P14RwD+aTL8/k1q/PxHIvz93Gb8/2w3AP5Cnvz+0SL8/
VVi/P2axvz+FFb8/jlC/P2Zxvz93Zr8/ade/P+qfvj+4sL8/cIK/P9RQvz+G/L4/DzS/P1P4
vj8QFMA/byq/P5iNvz/XQ78/CWi/P0N4vz914b8/J8O/P662vz/gYb8/XkS/P0+avz90zL4/
Jn+/P0Lpvz9p1L4/yNS/P1zkvz8OZL8/NE2/Pytvvz+NHMA/Cw7AP8+Ivz8GSr8/OG6/PxEo
wD9yy78/f6i/PwA8vz/VfL8/cmK/P7rUvz//1b8/Mmq/P/4iwD/fvr8/Ioi/P0h9vz9zvL8/
kDy/Pw9RwD8efr8/wz6/P+qgvz9nQ78/THq/P8JMvz9Gur8/Oze/P5UxwD83e78/b66/Px7a
vz8PNMA/pXS/P16avz/Czr8/+9y/P+p8vz+Cn78/hvq/PyBuvz/3wr8/9R/AP4uqvz+EIMA/
OKm/P1c7wD91jL8/FOa/PyDkvz8X5L8/g6W/P2+fvz9ZCsA/IwrAP07vvz8jZr8/SgXAPzKL
vz930b8/E5W/P1dvvz+jOcA/r0TAP/LKvz/AaL8/0tu/P6Rtvz9/w78/4xzAP0hAwD+ZVr8/
ktK/PxHSvz8+2r8/W2rAP0iqvz+D3r8/IeG/P31XwD86eMA/UCvAP0dUwD9uNcA/io+/P7FK
wD+P9L8/ylHAPwQVwD8du78/+ce/P8HKvz9MoMA/4jfAP5FrwD+HTMA/vw7AP+Nuvz8Izr8/
IMq/P3JAwD/hQMA/fP6/Py8AwD//d8A/FPy/P1h/wD89gcA/Wp6/P40hwD+LTcA/9fy/P0ZA
wD8YhsA//A3AP/aSwD/5sr8/8oq/P8zwvz8+OcA/0HrAP5GJvz/sRsA/jNK/P7MAwD/wn8A/
Kz7AP/s3wD9oH8A/38K/P3YTwD/Ma78/iZLAP3iNvz9a7r8/</AssayYData></Step><Step><CommonData><SampleLocation>11</SampleLocation><SampleID></SampleID><SampleGroup></SampleGroup><SampleInfo></SampleInfo><SampleRow>B</SampleRow><SamplePlate>1</SamplePlate><WellType>REGENERATION</WellType><Concentration>-1</Concentration><ConcentrationUnits>µg/ml</ConcentrationUnits><MolarConcentration>-1</MolarConcentration><MolarConcUnits>nM</MolarConcUnits><MolecularWeight>-1</MolecularWeight><Temperature>25</Temperature><StartTime>1329224</StartTime><AssayTime>5</AssayTime></CommonData><FlowRate>1000</FlowRate><StepType>KREGENERATION</StepType><StepName>Regeneration</StepName><StepStatus>OK</StepStatus><ActualTime>5.00005</ActualTime><CycleTime>0.2</CycleTime><AssayXData Points="25">rz+IRBVGiER8TIhE4lKIRElZiESvX4hEDWaIRHxsiETicohEQHmIRK9/iEQVhohEfIyIRNqS
iERJmYhEr5+IRA2miER8rIhE4rKIREm5iESvv4hEDcaIRHTMiETi0ohESdmIRA==</AssayXData><AssayYData Points="25">ONomwHpsOsC3pkPAb29KwB9xT8AJTVPAWbtWwCloWcD1qFvAcs1dwEJNYMAu5WHAYzNjwATK
ZMCt72XAPj9nwPCOaMAVl2nAUItqwKJ5a8A6ZmzAoURtwPUZbsC34m7ARntvwA==</AssayYData></Step><Step><CommonData><SampleLocation>12</SampleLocation><SampleID></SampleID><SampleGroup></SampleGroup><SampleInfo></SampleInfo><SampleRow>B</SampleRow><SamplePlate>1</SamplePlate><WellType>NEUTRALIZATION</WellType><Concentration>-1</Concentration><ConcentrationUnits>µg/ml</ConcentrationUnits><MolarConcentration>-1</MolarConcentration><MolarConcUnits>nM</MolarConcUnits><MolecularWeight>-1</MolecularWeight><Temperature>25</Temperature><StartTime>1345453</StartTime><AssayTime>5</AssayTime></CommonData><FlowRate>1000</FlowRate><StepType>KREGENERATION</StepType><StepName>Regeneration</StepName><StepStatus>OK</StepStatus><ActualTime>5.00005</ActualTime><CycleTime>0.2</CycleTime><AssayXData Points="25">r9+IRBXmiER87IhE4vKIREn5iESv/4hEFQaJRHwMiUTaEolESRmJRK8fiUQNJolEfCyJRNoy
iURAOYlErz+JRA1GiUR8TIlE4lKJRElZiUSlYIlEDWaJRHxsiUTacolESXmJRA==</AssayXData><AssayYData Points="25">wVraPTgdBj73CyU+Cag4PqIJVT7/TWI+pFhyPvG0gT6haYg+pRuMPglsjz5UypQ+RxuYPuAF
mz6QoJw+Ur2fPqDZoz4/tKY+lLOpPnFHrT47mKw+1IevPlcFsT6TD7Q+NEqzPg==</AssayYData></Step><Step><CommonData><SampleLocation>11</SampleLocation><SampleID></SampleID><SampleGroup></SampleGroup><SampleInfo></SampleInfo><SampleRow>B</SampleRow><SamplePlate>1</SamplePlate><WellType>REGENERATION</WellType><Concentration>-1</Concentration><ConcentrationUnits>µg/ml</ConcentrationUnits><MolarConcentration>-1</MolarConcentration><MolarConcUnits>nM</MolarConcUnits><MolecularWeight>-1</MolecularWeight><Temperature>25</Temperature><StartTime>1361533</StartTime><AssayTime>5</AssayTime></CommonData><FlowRate>1000</FlowRate><StepType>KREGENERATION</StepType><StepName>Regeneration</StepName><StepStatus>OK</StepStatus><ActualTime>5.00005</ActualTime><CycleTime>0.2</CycleTime><AssayXData Points="25">r3+JRBWGiUR8jIlE2pKJREmZiUSvn4lEFaaJRHysiUTisolEQLmJRK+/iUQVxolEdMyJROLS
iURJ2YlEp9+JRBXmiUR87IlE4vKJRED5iUSv/4lEDQaKRHQMikTaEopESRmKRA==</AssayXData><AssayYData Points="25">koxKwNs4WMD0Ul7At1liwDa3ZMC/K2fA9aRowLEbasAi8mvAhRBtwNcQbsDTFW/AWqdvwLf/
cMBZDnHAo7FxwE7NcsCzRnPA2fRzwFeDdMCeIHXAB2x1wPjmdcCwjHbAG7F2wA==</AssayYData></Step><Step><CommonData><SampleLocation>12</SampleLocation><SampleID></SampleID><SampleGroup></SampleGroup><SampleInfo></SampleInfo><SampleRow>B</SampleRow><SamplePlate>1</SamplePlate><WellType>NEUTRALIZATION</WellType><Concentration>-1</Concentration><ConcentrationUnits>µg/ml</ConcentrationUnits><MolarConcentration>-1</MolarConcentration><MolarConcUnits>nM</MolarConcUnits><MolecularWeight>-1</MolecularWeight><Temperature>25</Temperature><StartTime>1377781</StartTime><AssayTime>5</AssayTime></CommonData><FlowRate>1000</FlowRate><StepType>KREGENERATION</StepType><StepName>Regeneration</StepName><StepStatus>OK</StepStatus><ActualTime>5.00005</ActualTime><CycleTime>0.2</CycleTime><AssayXData Points="25">rx+KRBUmikR0LIpE4jKKREk5ikSnP4pEFUaKRHRMikTiUopEQFmKRK9fikQVZopEdGyKROJy
ikRJeYpEr3+KRBWGikR8jIpE4pKKREmZikSvn4pEDaaKRHysikTisopESbmKRA==</AssayXData><AssayYData Points="25">NgSnPTSY2T1/nQY+wPooPuCpOj6CQ0o+D5lePqWVbz57iXc+4pmBPttmgz6G64g+kreNPpsv
kD4XdJQ+ZraWPowwlz6dqZo+1ZyfPl87oz7DEaM+l5SmPg94qT6w0qk+NTipPg==</AssayYData></Step><Step><CommonData><SampleLocation>11</SampleLocation><SampleID></SampleID><SampleGroup></SampleGroup><SampleInfo></SampleInfo><SampleRow>B</SampleRow><SamplePlate>1</SamplePlate><WellType>REGENERATION</WellType><Concentration>-1</Concentration><ConcentrationUnits>µg/ml</ConcentrationUnits><MolarConcentration>-1</MolarConcentration><MolarConcUnits>nM</MolarConcUnits><MolecularWeight>-1</MolecularWeight><Temperature>25</Temperature><StartTime>1393872</StartTime><AssayTime>5</AssayTime></CommonData><FlowRate>1000</FlowRate><StepType>KREGENERATION</StepType><StepName>Regeneration</StepName><StepStatus>OK</StepStatus><ActualTime>5.00005</ActualTime><CycleTime>0.2</CycleTime><AssayXData Points="25">r7+KRA3GikR0zIpE2tKKREnZikSn34pEDeaKRHTsikTi8opEQPmKRKf/ikQNBotEdAyLRNoS
i0RAGYtEpx+LRA0mi0R0LItE4jKLREA5i0S3P4tEDUaLRHRMi0TaUotESVmLRA==</AssayXData><AssayYData Points="25">SlxOwCOLW8A5A2HA39JkwFoQZ8AONWnAEnBqwHgkbMCuUm3Au3BuwJkQb8AFMHDAOf5wwJDP
ccA6Q3LAh9BywGLRc8Bh4HPAiJt0wLsfdcDreHXAOOV1wBcpdsDlenbA4cx2wA==</AssayYData></Step><Step><CommonData><SampleLocation>12</SampleLocation><SampleID></SampleID><SampleGroup></SampleGroup><SampleInfo></SampleInfo><SampleRow>B</SampleRow><SamplePlate>1</SamplePlate><WellType>NEUTRALIZATION</WellType><Concentration>-1</Concentration><ConcentrationUnits>µg/ml</ConcentrationUnits><MolarConcentration>-1</MolarConcentration><MolarConcUnits>nM</MolarConcUnits><MolecularWeight>-1</MolecularWeight><Temperature>25</Temperature><StartTime>1409986</StartTime><AssayTime>5</AssayTime></CommonData><FlowRate>1000</FlowRate><StepType>KREGENERATION</StepType><StepName>Regeneration</StepName><StepStatus>OK</StepStatus><ActualTime>4.99895</ActualTime><CycleTime>0.2</CycleTime><AssayXData Points="25">r1+LRA1mi0R0bItEPHOLREl5i0Snf4tEFYaLRHSMi0TakotEQJmLRKefi0QNpotEdKyLRNqy
i0RAuYtEp7+LRBXGi0R8zItE2tKLREDZi0Sv34tEDeaLRHTsi0Ta8otEQPmLRA==</AssayXData><AssayYData Points="25">IwrZPdJVCD7Teys+KAtFPipSWD6Vkmo+/zp6PjfUgj40moY+ZayNPmf1kj6pE5Y+BZ2ZPube
nT6ae6E+QPyhPrrEpT4Erqc+cryqPjFLrj6k9LI+8qywPrFjtT4O6rY+OcO2Pg==</AssayYData></Step><Step><CommonData><SampleLocation>1</SampleLocation><SampleID></SampleID><SampleGroup></SampleGroup><SampleInfo></SampleInfo><SampleRow>B</SampleRow><SamplePlate>1</SamplePlate><WellType>BUFFER</WellType><Concentration>-1</Concentration><ConcentrationUnits>µg/ml</ConcentrationUnits><MolarConcentration>-1</MolarConcentration><MolarConcUnits>nM</MolarConcUnits><MolecularWeight>-1</MolecularWeight><Temperature>25</Temperature><StartTime>1424702</StartTime><AssayTime>30</AssayTime></CommonData><FlowRate>1000</FlowRate><StepType>BASELINE</StepType><StepName>Baseline</StepName><StepStatus>OK</StepStatus><ActualTime>30</ActualTime><CycleTime>0.2</CycleTime><AssayXData Points="150">pv+LRAwGjERzDIxE2RKMRDcZjESmH4xEBCaMRHMsjETZMoxEQDmMRKY/jEQERoxEa0yMRNlS
jERAWYxEnl+MRARmjERrbIxE0XKMRDd5jESef4xEBIaMRGuMjETZkoxEQJmMRKafjEQMpoxE
a6yMRNGyjERAuYxEpr+MRATGjERrzIxE2dKMREDZjESm34xEBOaMRHPsjETR8oxEN/mMRKb/
jEQMBo1EawyNRNkSjUQ3GY1Enh+NRAQmjURzLI1E0TKNRDc5jUSeP41EDEaNRHNMjUTZUo1E
QFmNRJ5fjUQMZo1Ec2yNRNFyjURAeY1Enn+NRASGjURrjI1E2ZKNRECZjUSmn41EDKaNRGus
jUTRso1EQLmNRKa/jUQExo1Ec8yNRNHSjURA2Y1Ent+NRAzmjURz7I1E2fKNRDf5jUSe/41E
DAaORHMMjkTREo5ENxmORJ4fjkQMJo5EayyORNEyjkQ3OY5Enj+ORARGjkRrTI5E0VKORDdZ
jkSeX45EDGaORHNsjkTRco5EQHmORKZ/jkQMho5Ea4yORNGSjkQ3mY5Epp+ORASmjkRrrI5E
2bKOREC5jkSev45EDMaORHPMjkTR0o5EN9mORLbfjkQM5o5Ea+yORNnyjkRA+Y5Env+ORAwG
j0RrDI9E0RKPRDcZj0SeH49EBCaPRGssj0TRMo9EQDmPRKY/j0QMRo9Ec0yPRNlSj0RAWY9E
nl+PRARmj0RrbI9E0XKPREB5j0Sef49EBIaPRGuMj0TRko9EN5mPRJ6fj0QMpo9Ea6yPRNmy
j0RAuY9E</AssayXData><AssayYData Points="150">CUjMPqFozj7kOdI+elrQPtVP0T6ezNM+iS/WPohQ1j677NU+7mzVPsOg2D4jxtk+8QfbPtDy
2T6pc9w+IY7bPmjW3T7kS9w+xpHdPoIK3T7Qyt8+/EHgPrRc3z7X3uM+9sfgPo1O4T4/7eQ+
UbDiPty74z40Y+I+CMrnPuhO5j7b2eY+Q8jmPs+X5D7TR+o+gXPnPkUE5z7sWeg+FsjoPh3M
6j4diuo+zLzpPpuk6j58Qus+VtTrPrsi7T6OgO0+9PLsPqty7D7kuO0+KPPuPgBS7j4wl/A+
mEXwPpTc7j4oD+8+sr3wPuan8D6IVu8+sYPyPqWU8j56PvE+fePxPqOY8z7+Q/Q+Z3z0Pi1o
8j60aPY+KATzPtNl9D4QvfU+fn31PpnW9T5NTvY+eyz3Pk929z4C1vg+A1n4Pny59j4qEvk+
tsD2Pi9f+T4PIPg+vKn5Pm8R+z5dzfw+bGP8Pr0b+z732Po+X3/7PhZQ/D71VP0+KuT7PrTV
/j7Ruf4+tN7/PpBy/j6XJv8+E18AP2GUAD9Nuf4+XXX+Ptpt/T7xXAA/bGwAP9qQAD+bwv4+
1IgAP00tAT++ZgA/4UgBP1u/AD9ecAA/Mi0BP6hGAD89MgI/6UMBP3dGAj+qwAE/4OQCP19c
Aj/vvwI/DJ8CP5oxAj8GIAI/LOQBP8aJAj9qcwM/0MEBP1GKAj9f+wI/Pn0CP9vDAj/1pgM/
BI0CP7y9Aj8P2gI/XFAEP3BOBD/pBAM/5xMFP9abBD/BNQQ/UcMEP7B3BT83xgU/v8EEPyV2
BD+jkAQ/</AssayYData></Step><Step><CommonData><SampleLocation>4</SampleLocation><SampleID>QA013 delta CDRH1</SampleID><SampleGroup></SampleGroup><SampleInfo></SampleInfo><SampleRow>B</SampleRow><SamplePlate>1</SamplePlate><WellType>KLOAD</WellType><Concentration>10</Concentration><ConcentrationUnits>µg/ml</ConcentrationUnits><MolarConcentration>-1</MolarConcentration><MolarConcUnits>nM</MolarConcUnits><MolecularWeight>-1</MolecularWeight><Temperature>25</Temperature><StartTime>1461045</StartTime><AssayTime>80</AssayTime></CommonData><FlowRate>600</FlowRate><StepType>LOADING</StepType><StepName>Loading</StepName><StepStatus>OK</StepStatus><ActualTime>80</ActualTime><CycleTime>0.2</CycleTime><AssayXData Points="400">pr+PRBXGj0RzzI9E0dKPRDfZj0Se349EBOaPRHPsj0TZ8o9EQPmPRJ7/j0QEBpBEawyQRNkS
kEQ3GZBEnh+QRAwmkERrLJBE0TKQRFg5kESeP5BEBEaQRHNMkETZUpBEQFmQRKZfkEQMZpBE
a2yQRNFykEQ3eZBEpn+QRASGkERrjJBE2ZKQRECZkESen5BEBKaQRGuskET6spBEQLmQRKa/
kEQExpBEi8yQRNHSkERA2ZBEnt+QRAzmkERr7JBE2fKQRDf5kESm/5BEBAaRRGsMkUTREpFE
NxmRRJ4fkUQEJpFEcyyRRNEykUQ3OZFEpj+RRAxGkURrTJFE2VKRRDdZkUSeX5FEDGaRRGts
kUTRcpFEN3mRRACAkUQEhpFEc4yRRNGSkURAmZFEnp+RRASmkURrrJFE0bKRRDe5kUSev5FE
DMaRRGvMkUTR0pFEN9mRRJ7fkUQE5pFEa+yRRNHykUQ3+ZFEpv+RRAQGkkRzDJJE0RKSRDcZ
kkSeH5JEBCaSRHMskkTRMpJENzmSRJ4/kkS4RpJEa0ySRNFSkkQ3WZJEnl+SRARmkkRrbJJE
0XKSREB5kkSmf5JEBIaSRHOMkkQzk5JEQJmSRJ6fkkQEppJEa6ySRDOzkkQ3uZJEnr+SRATG
kkRzzJJE0dKSRDfZkkSe35JEBOaSRGvskkTR8pJEN/mSRJ7/kkQVBpNEawyTRNkSk0Q3GZNE
nh+TRCUmk0RrLJNE0TKTRDc5k0SeP5NEBEaTRGtMk0TRUpNEN1mTRKZfk0QMZpNEc2yTRNFy
k0SBeZNEnn+TRASGk0RrjJNE0ZKTRECZk0Sen5NEBKaTRHOsk0TRspNEN7mTRJ6/k0SYxpNE
a8yTRNHSk0Q32ZNEnt+TRATmk0Rr7JNE2fKTRED5k0Sm/5NEDAaURGsMlETZEpRENxmURK4f
lEQEJpREayyURNEylEQ3OZREpj+URB1GlERzTJRE0VKUREBZlESeX5REBGaURGtslETRcpRE
N3mURJ5/lEQVhpREc4yURNmSlEQ3mZREnp+URASmlERrrJRE2bKURDe5lESev5REBMaURGvM
lETR0pREN9mURKbflEQE5pREa+yURNHylETs+ZREpv+URAQGlURrDJVE0RKVRDcZlUSeH5VE
BCaVRGsslUTZMpVENzmVRKY/lUQERpVEa0yVRNlSlUQ3WZVEpl+VRARmlURrbJVE0XKVRDd5
lUSef5VEBIaVRHOMlUTRkpVEN5mVRJ6flUQEppVEa6yVRNGylUQ3uZVEnr+VRATGlURrzJVE
0dKVRDfZlUSe35VEDOaVRGvslUTy8pVEN/mVRKb/lUQMBpZEzQyWRNESlkQ3GZZEph+WRAwm
lkQXLZZE0TKWRDc5lkSeP5ZEDEaWRHNMlkTZUpZEN1mWRJ5flkQMZpZEc2yWRNlylkQ3eZZE
tn+WRASGlkRrjJZE0ZKWRDeZlkSen5ZEDKaWRHOslkTRspZEQLmWRJ6/lkSPxpZEa8yWRNHS
lkRA2ZZEpt+WRATmlkSU7JZE2fKWRED5lkSm/5ZEDAaXRHMMl0TZEpdENxmXRJ4fl0QMJpdE
cyyXROEyl0RAOZdEpj+XRAxGl0RzTJdE2VKXRFhZl0SmX5dEDGaXRHNsl0TZcpdEQHmXRKZ/
l0QMhpdEc4yXRNmSl0RAmZdEpp+XRAyml0RzrJdE2bKXREC5l0Smv5dEDMaXRHPMl0TZ0pdE
QNmXRKbfl0Q+5pdEc+yXRNnyl0RA+ZdEpv+XRB0GmERzDJhE2RKYREAZmESmH5hEDCaYRHMs
mETZMphEQDmYRKY/mEQMRphEc0yYRNlSmERAWZhEpl+YRAxmmERzbJhEv3OYREB5mESmf5hE
DIaYRHOMmETZkphEQJmYRKafmEQMpphEc6yYRNmymERAuZhEpr+YRAzGmERzzJhE2dKYREDZ
mESm35hEDOaYRHPsmETZ8phEQPmYRKb/mEQMBplEcwyZRNkSmURAGZlEph+ZRAwmmURzLJlE
2TKZREA5mUSmP5lE+kaZRKxMmUTZUplEQFmZRKZfmUQMZplEc2yZRNlymURAeZlEpn+ZRAyG
mURzjJlE2ZKZRECZmUSmn5lEDKaZRHOsmUTZsplEQLmZRA==</AssayXData><AssayYData Points="400">+OMDP6QlAj9GIgI/7sEDP5/YAz96YwQ/egcFP73vBT9Bggc/ehYIPzpwCD8pbgo/F54LP4pV
DD++gww/l40OPx8HDz80JBA/HdIRP+EpEz9EixI/ATIVPxUhFj/GxRY/C3cXP+9QGT818Rk/
rv8cP5JHHD+KVB0/EfweP1JdID9EtSA/qbkiP9jkIz+KISU/Cs0lPwO0Jj+0uic/rD4pP7sa
Kz8Jfyo/NQYtP0hOLT9iZi8/CE8vP6fUMD/aKTI/kNUyP/dQND+txTQ/TFY2P54gNz+0qTg/
8qo5P4wJOz9bSzw/81E7PyYNPT9ahz8/KfI/PysYQT94hEE/2fZCP3zKQz/qK0U/ABZGPxmx
Rz9w8kc/dDNJP/hNSj9aFEs/pKRLP9FETj+x8U4/J+lPP/AVUD8a01E/JfZSP10DVD/2o1Q/
IBBVP1SoVT8Qo1c/4uxYPwpHWT9GQFk/eVxbP4lIXD8H810/lzpeP130Xz+k9V8/AAJiP0fp
Yj9JY2M/N01kP1imZD+7/2U/HulmP6POZz9kP2k/lqJpP1NXaj8AnWs/bthrPxztbT8NtW0/
20ZvP6u2cD8weXI/1U1yP6aDcz9+KXQ/tst0P1n8dT/YBnc/uQx4P+lDeD/B/3g/Qv95Pz/+
ej+J/ns//VJ8Py4rfj/fsH4/AhKAP4qrfz+6QoE/W+2AP56GgT9rS4I/X12CP51xgj9ADoM/
YA6EPyKRhD+SEoQ/bFyEP5zxhT/HJoY/M8eFP52Jhj+yrYY/A2uHP5tthz/2/Yc/j5SIP/y1
iD9pCYk//M+JP1xBij97Qoo/JXuKPyHrij9iyos/qQWLPzyBjD9rQYw/os+MP7RbjT91Wo0/
lhGOP/j8jT+Ha44/4UuPP0Ezjz96+o8/4K+QP40ZkD8+UZE/8yeSP3yekT+9S5I/OE+SPx0f
kz/tCJM/z3uTPxf8kz+qcJQ/agKUP8XolD/cBZU/WQKVPwXhlT9oBpY/LDeWP88Ulz/ru5Y/
9GuXPzAjmD9yVpg/FAOZP2DWmD9leZk/dGiZPx6cmT9StZk/+vmZP/Fymj+WX5o/g/GaPzxo
mz8OoJs/L6ibPyGDnD+g1Zw/W/ucP0senT8soZ0/6nqdPz/1nT//xp4/QRSfP+2pnz+G9J4/
XcOfP0JQoD/lsJ8/4dmgPyv6nz/ySqE/HVahP1rWoT+TjqE/+XqiPwtboj92aKI/Gs+iP0gu
oz/VC6Q/nRGjP3N+oz+WiqQ/G62kP9qSpD91O6U/jGSlP/UppT8B6KU/dWOmP/SVpj+D6aY/
HOmmP3dppz9XfKc/VU6nP+OHpz8/FKg/oGqoP1G9qD8KAak/X7qpP78tqT/0TKk/Ab6pPwpT
qj/Ir6k/xgWqP4JGqz/IR6s/AjOrPz+9qz9PFKw/ssGrP2/+qz9sC6w/dNKsP4mmrD+AM60/
w4+tP+RvrT9k260/2iuuP/Emrj/7Iq4/irWuP5i2rj8Ot64/lZ6vPyxPrz/OVK8/+bWvP0ar
sD8rZLA/DPOwPyHAsD+ANLE/SzyxP7RJsT+EerE/rZKxPzP1sT8YBrI/REqyP2+4sj+rkbI/
3LyyP0cDsz/OdLM/hhSzP07Lsz9AJrQ/0WG0P42ptD9OyrQ/wvK0Pw7CtD825rQ/YL21P2iJ
tT+CArY//nC2PyyItj/D6rU/EEG3P0ZKtj/KcLc/FNG2Pypdtz/7Trc/uAW4P62itz8C7rc/
NEG4P852uD8VG7g/zxq5P1r1uD9O1rg/s6a5P/wLuT/ExLk/DAm6P4PsuT8PjLk/Y/q5P1QI
uj+rqbo/wgy7P53Xuj+Vjbs//hq7PxSvuz8hgrs/bDC7P/55vD9yhbw/DsG7P/RUvD9e0rw/
trC9P8XpvD8/yL0/3Sa9Px5ivT/7dr0/JvO9P4WWvT8Vqb0/Vsu+P/ZTvj8TTb4/uYS/P1wQ
vz86+74/V8q/P4Fhvz9I4r4/Ovi/PxQBwD/Dd8A/CJW/P8kFwD9MrsA/dUrAPzLmwD+OMME/
uHvBP9wiwT/fvsE/+g3BP0I5wT+VDMI/YRfCPwvowT8oTsI/thXCPzLKwj+7s8I/VtHCP6+b
wj/nnsI/YBTEP0gPxD/UXMM/GwHEPxqlwz/lIMQ/KWPEPw==</AssayYData></Step><Step><CommonData><SampleLocation>1</SampleLocation><SampleID></SampleID><SampleGroup></SampleGroup><SampleInfo></SampleInfo><SampleRow>B</SampleRow><SamplePlate>1</SamplePlate><WellType>BUFFER</WellType><Concentration>-1</Concentration><ConcentrationUnits>µg/ml</ConcentrationUnits><MolarConcentration>-1</MolarConcentration><MolarConcUnits>nM</MolarConcUnits><MolecularWeight>-1</MolecularWeight><Temperature>25</Temperature><StartTime>1547029</StartTime><AssayTime>30</AssayTime></CommonData><FlowRate>1000</FlowRate><StepType>BASELINE</StepType><StepName>Baseline</StepName><StepStatus>OK</StepStatus><ActualTime>29.9991</ActualTime><CycleTime>0.2</CycleTime><AssayXData Points="150">rr+ZRATGmURrzJlE0dKZRDfZmUSe35lEBOaZRGvsmUTR8plEN/mZRJ7/mUQEBppEawyaRNES
mkRIGZpErh+aRAwmmkRzLJpE0TKaREA5mkSmP5pEVkaaRGtMmkTRUppESFmaRJ5fmkQEZppE
c2yaRNFymkQ3eZpEnn+aRASGmkR7jJpE0ZKaRDeZmkSen5pEDKaaRHOsmkTZsppEQLmaRJ6/
mkQExppEa8yaRNHSmkRA2ZpEnt+aRATmmkRr7JpE0fKaRED5mkSm/5pEDAabRGsMm0TZEptE
QBmbRKYfm0QEJptEcyybRNEym0RAOZtEpj+bRAxGm0RzTJtE4VKbRDdZm0SeX5tEDGabRHNs
m0TZcptESHmbRKZ/m0QEhptEc4ybRNmSm0RAmZtEpp+bRAymm0RzrJtE2bKbREC5m0Suv5tE
DMabRHPMm0TZ0ptEQNmbRKbfm0QM5ptEc+ybRNnym0RA+ZtEpv+bRAwGnERzDJxE2RKcREAZ
nESmH5xEDCacRHMsnETZMpxEQDmcRKY/nEQMRpxEc0ycRNlSnERAWZxEpl+cRAxmnERzbJxE
2XKcREB5nESmf5xEDIacRHOMnETZkpxEQJmcRKafnEQMppxEc6ycRNmynERAuZxEpr+cRAzG
nERzzJxE2dKcREDZnESm35xEDOacRHPsnETZ8pxEQPmcRKb/nEQMBp1EcwydRNkSnURAGZ1E
ph+dRAwmnURzLJ1E2TKdREA5nUSmP51EDEadRHNMnUT6Up1EQFmdRKZfnUQMZp1Ec2ydRNly
nURAeZ1E</AssayXData><AssayYData Points="150">aibIPxA4yD/c28g/8kfJP+7EyD8HPsk/yB3JP24xyT9STck/p1zKP07DyT8vcck/BIrJPzRq
yj99z8k/mCjKP2MFyj+s0ck/PN/JP5cUyj+Nm8k/JRbJPxTRyT8q5Mk/1LzJP/JYyj+uS8o/
OvfJPwyMyj8HKco/KJ/KP8YQyj+518k/A/HJP3Qhyj8bCMo/s9LJP8dayj9WaMo/YrfJP/x+
yj+8+8o/lGTKP9QGyj85L8o/wwDKPyRIyj/qkso/ucbKP5Kyyj+h4so/tjXKP+/Ayj95n8o/
sDvKP4V9yj+7fMo/8ILKP6KMyj+9Hss/ixvLP28Nyj+Fa8s/iQXLP7snyz/T5so/zI3KP3jg
yj9c8so/N5LKP1j7yj+9uso/1Q/LP8Ubyz+eRso/BQfLPw8lyz8Z8co/fbbKP8ngyj/AvMo/
oGzLPwmtyz/A+Mo/ZUDLP2lyyz8Y48o/cxzLP391yz+a+co/oGrLPx57yz8Cj8s/bQPLP+8o
yz+jkMs/S//KP3xAyz/hass/l1LMP2Lryj8GKMs/QV/LP392yz8Vbss/B9jKP2NOyz8pX8s/
NE3LP2Mpyz80Scs/A6HLPxaDyz9bvss/xazLP7R2yz+Sj8s/28XLP+64yz9oU8w/mxHMP3fA
yz8qzcs/HevLPxMizD8028s/WATMP4p6yz/R18s/MxzMP3Cxyz+XEcw/ykjMP+T8yz8UvMs/
SKLLP+T7yz/gd8s/k0XMP5PMyz+dEsw/FiXMP0Knyz+gCcw/KgvMP9FNzD86Wsw/N7zLP9Xk
yz+oO8w/</AssayYData></Step><Step><CommonData><SampleLocation>10</SampleLocation><SampleID>BG505 T332N SOSIP</SampleID><SampleGroup></SampleGroup><SampleInfo></SampleInfo><SampleRow>B</SampleRow><SamplePlate>1</SamplePlate><WellType>KSAMPLE</WellType><Concentration>-1</Concentration><ConcentrationUnits>µg/ml</ConcentrationUnits><MolarConcentration>250</MolarConcentration><MolarConcUnits>nM</MolarConcUnits><MolecularWeight>-1</MolecularWeight><Temperature>25</Temperature><StartTime>1585802</StartTime><AssayTime>180</AssayTime></CommonData><FlowRate>600</FlowRate><StepType>ASSOC</StepType><StepName>Association</StepName><StepStatus>OK</StepStatus><ActualTime>180</ActualTime><CycleTime>0.2</CycleTime><AssayXData Points="900">pn+dRAyGnURzjJ1E2ZKdRECZnUSmn51EBKadRHOsnUTZsp1EQLmdRKa/nUQMxp1Ec8ydRNnS
nURA2Z1Ept+dRAzmnURz7J1E2fKdRED5nUSm/51EDAaeRHMMnkTZEp5ENxmeRKYfnkQEJp5E
cyyeRNEynkRAOZ5Epj+eRARGnkRrTJ5E2VKeREBZnkSeX55EBGaeRGtsnkTZcp5EWHmeRKZ/
nkQMhp5Ec4yeRNmSnkRAmZ5Epp+eRASmnkRzrJ5E0bKeREC5nkSev55EDMaeRHPMnkTR0p5E
N9meRJ7fnkQE5p5Ec+yeRArznkRA+Z5Epv+eRAwGn0RrDJ9E2RKfREAZn0SeH59EBCafRGss
n0TZMp9EQDmfRJ4/n0QERp9Ea0yfRNFSn0RAWZ9Enl+fRAxmn0RrbJ9E0XKfRDd5n0Smf59E
BIafRGuMn0TZkp9EN5mfRKafn0QEpp9Ec6yfRNmyn0Q3uZ9Enr+fRAzGn0RrzJ9E2dKfREDZ
n0Sm359EDOafRGvsn0TZ8p9EQPmfRJ7/n0QEBqBEawygRNESoERAGaBEnh+gRAwmoERzLKBE
2TKgREA5oESmP6BEBEagRHNMoETRUqBEQFmgRJ5foEQEZqBEa2ygRNlyoEQ3eaBEnn+gRAyG
oERrjKBE2ZKgRECZoESen6BEBKagRHOsoETRsqBEQLmgRJ6/oEQExqBEa8ygRNnSoEQ32aBE
pt+gRAzmoERr7KBE2fKgRDf5oESm/6BEBAahRGsMoUTREqFEQBmhRKYfoUQMJqFEcyyhRNky
oUQ3OaFEnj+hRAxGoURzTKFE0VKhRDdZoUSeX6FEDGahRHNsoUTRcqFEUHmhRJ5/oUQMhqFE
a4yhRNGSoUQ3maFEpp+hRAymoURzrKFE2bKhRDe5oUSmv6FEBMahRGvMoUTZ0qFEQNmhRKbf
oUQM5qFEa+yhROHyoURA+aFEnv+hRAQGokRrDKJE0RKiRDcZokSmH6JEBCaiRHMsokTRMqJE
QDmiRJ4/okQMRqJEa0yiRNFSokQ3WaJEpl+iRAxmokRrbKJE2XKiREB5okSef6JEDIaiRGuM
okTRkqJEN5miRKafokQEpqJEc6yiRNmyokQ3uaJEpr+iRATGokRrzKJE0dKiRDfZokSe36JE
DOaiRGvsokTR8qJEQPmiRKb/okQMBqNEawyjRNESo0RAGaNEph+jRAwmo0RrLKNE0TKjRDc5
o0SeP6NEBEajRGtMo0TZUqNEN1mjRJ5fo0QMZqNEa2yjRNFyo0Q3eaNEnn+jRASGo0RzjKNE
0ZKjRFiZo0Sen6NEBKajRGuso0TRsqNEQLmjRJ6/o0QExqNEa8yjRNHSo0RA2aNEnt+jRAzm
o0Rr7KNE0fKjRED5o0S2/6NEBAakRGsMpETREqRENxmkRJ4fpEQEJqREcyykRNEypERAOaRE
nj+kRAxGpERrTKRE0VKkREBZpESmX6REBGakRGtspETRcqREN3mkRKZ/pEQEhqREa4ykRNGS
pEQ3maREpp+kRAympERzrKRE0bKkRDe5pESmv6REBMakRHPMpETR0qREQNmkRJ7fpEQE5qRE
a+ykRNnypERA+aREpv+kRB0GpURrDKVE0RKlREAZpUSeH6VEBCalRGsspUTRMqVEQDmlRJ4/
pUQERqVEc0ylRNFSpURAWaVEnl+lRAxmpURzbKVE0XKlREB5pUSef6VEDIalRGuMpUTRkqVE
N5mlRK6fpUQMpqVEa6ylRNGypUQ3uaVEpr+lRATGpURzzKVE0dKlREDZpUR74KVEDOalRGvs
pUTZ8qVEN/mlRJ7/pUQEBqZEawymRNkSpkRAGaZEph+mRAQmpkRzLKZE0TKmRDc5pkSeP6ZE
BEamRGtMpkTRUqZEN1mmRJ5fpkQEZqZEa2ymRNFypkQ3eaZEnn+mRAyGpkRzjKZE0ZKmRECZ
pkSen6ZEBKamRGuspkTRsqZEQLmmRJ6/pkQExqZEa8ymRNHSpkQ32aZEpt+mRAzmpkRr7KZE
AvOmRDf5pkSm/6ZEBAanRGsMp0TREqdEQBmnRJ4fp0QEJqdEayynRNEyp0Q3OadEnj+nRARG
p0RrTKdE2VKnREBZp0SeX6dEBGanRGtsp0TZcqdEQHmnRJ5/p0QEhqdEa4ynRNmSp0Q3madE
np+nRASmp0RzrKdE0bKnRDe5p0Sev6dEBManRGvMp0TR0qdEN9mnRKbfp0QE5qdEa+ynRNHy
p0RA+adEnv+nRAQGqERrDKhE0RKoRDcZqESeH6hEBCaoRGssqETRMqhENzmoRJ4/qEQERqhE
c0yoRNFSqEQ3WahEnl+oRARmqERrbKhE0XKoREB5qESef6hEDIaoRHOMqETRkqhEN5moRKaf
qEQEpqhEa6yoRNGyqEQ3uahEpr+oRATGqERzzKhE2dKoRDfZqESe36hEBOaoRGvsqETR8qhE
QPmoRJ7/qEQMBqlEawypRNESqUQ3GalEnh+pRAQmqURrLKlE0TKpRLI5qUSeP6lEBEapRGtM
qUTRUqlEN1mpRJ5fqUQEZqlEa2ypRNFyqUQ3ealEnn+pRAyGqURzjKlE0ZKpRDeZqUSen6lE
BKapRGusqUTRsqlEN7mpRJ6/qUQExqlEa8ypRNHSqURA2alEnt+pRATmqURr7KlE0fKpRDf5
qUSe/6lEBAaqRGsMqkTREqpEQBmqRJ4fqkQEJqpEayyqRNEyqkRAOapEnj+qRARGqkRrTKpE
0VKqRDdZqkSeX6pEBGaqRGtsqkTRcqpEN3mqRJ5/qkQEhqpEa4yqRNmSqkQ3mapEnp+qRASm
qkRrrKpE0bKqRDe5qkSev6pEBMaqRHvMqkTZ0qpEN9mqRJ7fqkQE5qpEa+yqRNHyqkRA+apE
rv+qRAQGq0RrDKtE0RKrRDcZq0SeH6tEBCarRGssq0TRMqtENzmrRJ4/q0QERqtEa0yrRNFS
q0RAWatEz1+rRARmq0RrbKtE0XKrRDd5q0Sef6tEDIarRGuMq0TZkqtEQJmrRKafq0QMpqtE
c6yrRNmyq0RAuatEpr+rRBXGq0RzzKtE2dKrREDZq0Sm36tEDOarRGvsq0TZ8qtEQPmrRKb/
q0QMBqxEcwysRNkSrERAGaxEph+sRAwmrERzLKxE4TKsRFg5rESmP6xEDEasRHNMrETZUqxE
QFmsRKZfrEQMZqxEc2ysROFyrERAeaxEpn+sRAyGrERzjKxE2ZKsRGCZrESmn6xEDKasRHOs
rETZsqxEQLmsRKa/rEQMxqxEc8ysRNnSrERA2axEpt+sRAzmrERz7KxE2fKsRED5rESm/6xE
DAatRHMMrUTZEq1EQBmtRKYfrUQMJq1EcyytRNkyrURAOa1Epj+tRAxGrURzTK1E2VKtREBZ
rUSmX61EDGatRGtsrUTZcq1EQHmtRKZ/rUQMhq1Ec4ytRNmSrURAma1Epp+tRHemrURzrK1E
2bKtREC5rUSmv61EDMatRHPMrUTZ0q1EQNmtRKbfrUQM5q1Ec+ytRNnyrURA+a1Epv+tRAwG
rkRzDK5E2RKuREAZrkSmH65EDCauRHMsrkTZMq5EQDmuRKY/rkQMRq5Ec0yuRNlSrkRAWa5E
pl+uRAxmrkRzbK5E0XKuRIl5rkSmf65EBIauRHOMrkTZkq5ESJmuRJ6frkQMpq5Ec6yuRNmy
rkRAua5Epr+uRAzGrkRzzK5E2dKuREDZrkSm365EDOauRGvsrkTZ8q5EUPmuRKb/rkQEBq9E
awyvRNkSr0Q3Ga9Enh+vRAwmr0RzLK9E2TKvREA5r0SmP69EDEavRHNMr0TZUq9EQFmvRJ5f
r0QMZq9Ec2yvRNlyr0RAea9Epn+vRASGr0RzjK9E2ZKvRECZr0Smn69EDKavRHOsr0TZsq9E
QLmvRKa/r0QMxq9Ec8yvRNHSr0RA2a9Ept+vRAzmr0Rz7K9E+vKvRED5r0Sm/69EDAawRHMM
sETRErBEQBmwRKYfsEQEJrBEcyywRNkysEQ3ObBEnj+wRAxGsERzTLBE2VKwREBZsESmX7BE
DGawRHNssETZcrBEQHmwRKZ/sEQMhrBEc4ywRNGSsEQ3mbBEpp+wRAymsERrrLBE2bKwREC5
sESmv7BEDMawRHPMsETZ0rBEQNmwRKbfsEQM5rBEc+ywRNHysERA+bBEpv+wRAwGsURzDLFE
2RKxREAZsUSmH7FEDCaxRHMssUTZMrFEQDmxRKY/sUQMRrFEa0yxRNlSsURAWbFEnl+xRAxm
sURzbLFE0XKxREB5sUSmf7FEDIaxRHOMsUTZkrFEQJmxRKafsUQMprFEc6yxRNmysURAubFE
pr+xRAzGsURzzLFE0dKxRDfZsUSm37FEBOaxRHPssUTZ8rFEN/mxRKb/sUQMBrJEcwyyRNkS
skRAGbJEnh+yRAwmskRzLLJE0TKyREA5skSmP7JEDEayRGtMskTZUrJEQFmyRKZfskQMZrJE
c2yyRERzskQ3ebJEpn+yRASGskRzjLJE0ZKyRECZskSmn7JEDKayRHOsskTRsrJEQLmyRKa/
skQMxrJEc8yyRNnSskRA2bJEpt+yRAzmskRz7LJE2fKyRDf5skSm/7JEBAazRHMMs0TZErNE
NxmzRJ4fs0QMJrNEcyyzRNkys0RAObNEnj+zRAxGs0RrTLNE2VKzREBZs0SmX7NEBGazRHNs
s0TZcrNEQHmzRKZ/s0QEhrNEa4yzRNmSs0Q3mbNEpp+zRAyms0RzrLNE0bKzREC5s0Smv7NE
DMazRGvMs0TR0rNEN9mzRKbfs0QM5rNEc+yzRNHys0RA+bNE</AssayXData><AssayYData Points="900">wafLP/Seyj8j9sk/9EjJPxMuyD8r+cY/iRHGP0ZrxT/Tb8U/TevEP/W/xD+ik8Q/wVfEPy+N
xD8FlcQ/RQzEP1KCwz8PP8Q/OXbDP51awz+IGcQ/1xXEP8qRwz/uz8M/itHDP1akwz/GAsM/
bcHDPy4RxD9PSMM/mI7DPxyaxD/8scM/0uXDPw3iwz/LTcQ/W8LDP0kDxD/n+sM/J8/EP18Y
xD+TXcQ/cnvEP82LxD8bksQ/1GDEP8KtxD81xsQ/2rjEP0Z1xD+5l8Q/QqXEPwsUxT8jPMU/
cAvFPxipxD/gPsU/5xXFP/IsxT8hUsQ/S8LEPzzXxD+5EcU/eXfEPyZKxT8Ew8Q/IzrFPzRN
xT+Kl8U/KcLFP53RxT/4OsY/BKHFP++qxT/I98U/fuLFP/E/xT8NzsU/dhPGPym7xT+s/sU/
a+XFP2DexT9N6MU/RjfGP65qxT+dhsU/9qbFP2zPxT+8g8Y//CbGPxB3xj90b8Y/hnzGP+Uo
xj+oucY/6zXGP7ROxj+Cv8Y/4pXGP9IWxz/k2cY/dd/GP/xsxj+i8sY/xoHGP0pLxj+y2sY/
stDGP8Dexj+hhMY/g/zGP1ELxz8OxMY/aC7HP09Gxz9HLcc/yhDHP94bxz9MNcc/kNrGP1Z9
xz9syMY/12PHP/uDxz8lPsc/eCrHP2x8xz/yDMc/d9PHP4Waxz+qhcc/IiXHP9bExz/2qcc/
bGbIP7EzyD/aesc/Qy3IP/HWxz8Mtsc/jFfIP8agxz/Jncc/8gfIPwUmyD9n5sg/+cTHP76u
yD9h7sc/JmXIP0dZyD81R8g/MULIP7tYyD9Uc8g/zpnIP6MYyD/9SMg/kWrIP3NuyD89b8g/
mevIP997yD+yiMg/3sbIP46byD+gX8k/3PjIP1hlyD+taMk/9YzIPzIMyT8i4Mg/jL7IP3lh
yT8uqck/wKTJP7SmyD9KQ8k/iXjJP4cRyT8jtsg/6/fJPxaoyT+Fick/+PPIP1dsyT952sk/
mYTJPwmgyT+/jck/Q47JP5yvyT+q/sk/+zPKP+1wyT8jack/mgzKPyeMyT+nn8k/EYDJPy6i
yT/is8k/ZBfKPx/iyT8faMo/bHLKP7kByj87Sco/4q3KP1JHyj/f7co/++/JPw7Byj9fB8o/
rSDKPzxSyj+ZC8o/W6PKPzTzyT+C+8k/XyHKP01Ayj87rMo/nkTKPyj8yj9eYso/I/bKP7v6
yj8FdMo/PqbJP+VXyz9CUMs/o73KPxkRyj/VGMs/3pzKPyuCyj8AKss//CjLP3/Tyj+4Gss/
vlLLP5E4yz8vNcs/YeDKPzhqyz9Fe8o/QrbKP5Dxyj8fbcs/jeXLPxY/yz/h2ss/klrLP2jx
yj8jN8s/k7LKP7nLyz/Wfss/bbvLPzvVyz+ax8s/gebLP3VUzD+f/cs/zuPLP+shyz/Ce8s/
VsfLP0+7yz+ZNcw/2JbLPyU5zD/jVcw/tEvLPxB/zD+u9Ms/96rLP+C/yz/UIsw/qOzLP1Uy
zD/t1Ms/iADMP2tNzD+WGcw/j5LMP2EjzD8kSMw/qiTMP4IKzD9dK8w/VQHNPyiQzD+f9sw/
Cn/MPw5bzD+gCcw/UobMPxuSzD9fmsw/vlPMP2XOzD9F4sw/8YTMP5ZRzD/wuc0/LRrNP8bd
zD8zGs0/v9LMP+vbzD9IIs0/vPjMPwztzD9VAs0/MZrNP251zD8Nls0/U9fMP9qezD8HG80/
i6DNPztHzT/bYM0/8m7NP70/zj/deM0/SXzNPyTVzT/xI80/DZ3NP0w6zT8zDc0/WRvNP8vR
zT8fN84/XlDNP2WLzT8XUs0/y5XNPxFfzT9jf80/Or/NP7xuzj+gvs0/oFbOP637zT9s/s0/
/y7OPxuRzT9I380/FgDOP1XQzT9tNs4/t4vNP+1Tzj8ZHc4/8ZbNP286zj+Lhs4/EybOP1ow
zj8EQM4/5rzOPyc2zj//Ws4/lMnOP6+dzj/zhc4/KpPOP99Xzj8vhs0/gUvOP8GFzj/xBc4/
URfOPyKjzj+9pc4/oX3OP27xzj/cG88/itfOP/wwzj9Hwc4/bmXOP8bxzj/ccc4/dQnPP4DW
zj/FCc8/Z/XNP2Nozj8Dos8/aWPPP2bPzj+V9c4/hufOP+vBzj+5D88/G7POP/gLzz93L88/
HozPP45vzz9fgs4/CfLOP+WFzz+FQM8/E/HOPyqlzz/Ojs8/K7XOP1/zzz/Brc8/WMjOPxDR
zz/oMc8//DTPP6yXzz/7bs8/jvTPP3g6zz9u088/5H7PPxDOzz/GodA/0WnQP1f3zj/ipc8/
3hHQP5fEzz+p4c8/uDLQP3A40D8L288/xBLQP07azz/DVNA/9PLQP47M0D/ikNA/E0PQP1nM
0D8a6dA/zoXQP+cz0D+0atA/8uLQPxMo0D+6L9A/a5PQP3n+0D+qNNA/uIDQPxsG0T+0x9A/
2rjQPwWs0D/MtNA/3b/QPx4U0T9XudA/s7LQP7ud0D9O79A/kFPRP5J+0D9T3NA/emLQPwm2
0D+iU9E/PK3QP+VW0D+mrdA/fSPRPzXI0D94DtE/fRnRP/Rg0D+XENE/puPQP6wn0T+bWdE/
Q7jQP/Eg0T/UGtE/qAzRP+Tx0D/FNdE/aRHRPytx0T8VQdE/1DLRP1Nw0T9My9A/W3TRPx4s
0T+eQ9E/ePDQP1Kk0T+Ai9E/YyzRPzWY0T8jd9E/OfzQP8y40T8BHdI/wh/SP8hi0T8C29E/
dIjRP+Bo0T9+/NA/HBrSP2Yw0j9YMNI/QbjRP2EL0j8FTdI/5/DRP4Xu0T95GNI/dAnSP8z9
0T8KjtI/INzRP1to0j9X0dE/vnnSP2vr0T+JNtI/fkvSP5Io0j8YstI/32jSP+JP0j+PodE/
EXfSPxmV0j9FrdI/d63SP9Ry0j+Aq9I/KqfSP4FR0j+fsNI/Yx/SP5HR0T/widI/DVvSP7Qg
0j8/ttI/36nSP9230j/8h9I/Dy3TP5zg0j9sFdI/9GbSP4Sc0j/ZcNI/7uDSP5dE0z8w49I/
pd/SP9Qt0z/QfdI/SQPTP/ll0j80INM/dpDSPyHs0j8tUtI/lufSP2Kt0z+qydI/YuDSP4nX
0j8qFdM/lLbSP9JE0z8csNM/ejfTP3NY0z8/XNM/T0nTP0+U0z9JONM/As/SPxFS0z8DMtM/
4PjSPwwq0z8fTdM/1tvSP13q0j+VVdM/6WvTP9sQ0z/T19M/3MPTP40N0z98z9M/5ijUP5ha
0z/Vr9M/nVTTP/be0z+CmNM/YqHTP0TB0z9HotM//wHUP9u/0z9budM/SGbTP4n60z+YXdM/
WGHUPzAE1D+WNtQ//1jUP+KI0z9TLdQ/CgLUP0T50z/A7NM/U3bUP7L20z+uZtQ/ijHUP+dy
0z9i59M/sW3UPy3j0z8yKtQ/jkvUP2+Q1D84+tM/0MXTP8hR1D/pdNQ/zQHUP3pr1D+b89M/
MarUP1lh1D9CdtQ/HHTUP4PK1D92YdM/TODUP2z40z8ZONQ/PiTVP2fw1D+SZ9Q/0EDVP5lS
1D+E8NQ/ev/UP4qD1D9cudQ/F+PUP4SU1D/DGNU/WB/VP0Bh1T9KqdQ/KITUP+sR1T9LJdU/
JuLUP1Ja1T+N1tU/gZLVP0Wy1D/RxNU/AvrUP5a51T/JCdU/7prVP+OP1T8n+dQ/1jbVP0AA
1T+YgtU/OfnUP1hg1T+ykNU/1L7VP6lN1T8zctU/RavVPy2q1T9L3dQ/HlrVPyiK1T+T4NU/
E3DVP6eV1T+yt9U/SPLVP4eD1T+P4tU/jbnVPzOg1T8rh9U/zM3VP7HS1D/xo9U/2wrWP6mH
1T8JRNU/XNvVP5R71T+K59U/GxPWPwqs1T9nBdU/60jWP8Rv1j9Z9NU/jw7WP8wI1j9WKdY/
quXVP/cN1j+N1tU/pozWP1xw1j9bG9Y/9VvWP8VG1j/fa9Y/DUzWP+P81T8rSNY/A0DWP69C
1j/paNY/57nWP90D1j8+RdY/BCHWP5701j/wEdY/L57WP6051j8Nw9Y/zinWPxhK1j+XhdY/
m9LWPzA81j/MZNY/B7jWP+xO1j9rRNY/cJ3WP+nM1j9McdY//tHWP+6l1j+VXNY/jt7WP3Ss
1j8vNdY/5rPWP3ZC1z9Rctc/oczWP/8R1z8ChdY/g7jWP1ZH1j842dY/c4vWPwSr1z8t4NY/
Bo7XP2ta1z9YJdc/IXzWP4Q+1z93E9c/UwXXPxl+1z+Db9c/qV3XP5BL1z+H5tY/kFXXPxi3
1j+27dY/g/rWP7SU1z8wJtc/RBvXP6S+1z9erNc/WnHXP55h1z9WI9c/kvTWP3nG1z/FSNc/
WH3XPwIA2D/UQdc/gavXP/lr1z8vmNc/Y2zXP4HC1z8W7Nc/dhvXP78g2D+i79Y/2MTXPzfG
1z9Ov9c/9WjXP++H1z+mbNg//sjXP2nX1z/KDtg/4dHXP8yy1z/xttc/IRrYPz601z9ylNg/
nArYPyiX1z/ZOtg/kf/XP0Qi2D+b39c/f7rXP+oh2T9qudc/vTnYP3br1z8l+tc/MpTYPxqq
2D95yNc/CUrYP01F2D8HWNg/SlDYP5ia2D+PFNg/gIbYP33W1z/JINg/5v/YP5Ci2D84s9g/
q03YP8fC2D+PUtg/iZLYP7Jd2D+hqNg/SmbYP4iU2D99ctg/8czYP7mg2D/xRtk/PtTYP1K6
2D/Me9g/PLDYP3q32D+PPtk/6irYP3U/2T/Attg/jE3ZPxsK2D90t9g/m13YPxDB2D8n+tg/
+WnZP++M2D/CO9k/pgnZPwnt2T9bh9k/+N3YP/I/2T/PN9k/</AssayYData></Step><Step><CommonData><SampleLocation>1</SampleLocation><SampleID></SampleID><SampleGroup></SampleGroup><SampleInfo></SampleInfo><SampleRow>B</SampleRow><SamplePlate>1</SamplePlate><WellType>BUFFER</WellType><Concentration>-1</Concentration><ConcentrationUnits>µg/ml</ConcentrationUnits><MolarConcentration>-1</MolarConcentration><MolarConcUnits>nM</MolarConcUnits><MolecularWeight>-1</MolecularWeight><Temperature>25</Temperature><StartTime>1774568</StartTime><AssayTime>180</AssayTime></CommonData><FlowRate>600</FlowRate><StepType>DISASSOC</StepType><StepName>Dissociation</StepName><StepStatus>OK</StepStatus><ActualTime>179.999</ActualTime><CycleTime>0.2</CycleTime><AssayXData Points="900">rv+zRAwGtERzDLRE2RK0REAZtESeH7REDCa0RGsstETZMrREQDm0RKY/tEQMRrREc0y0RNlS
tETTWbREpl+0RAxmtERzbLRE2XK0REB5tESmf7REDIa0RHOMtETZkrREN5m0RKaftEQMprRE
c6y0RNmytERAubREtr+0RAzGtERzzLRE2dK0REDZtESm37REDOa0RHPstETZ8rREQPm0RJ7/
tEQMBrVEcwy1RNkStURAGbVEph+1RAQmtURzLLVE2TK1RDc5tUSmP7VEDEa1RGtMtUTZUrVE
N1m1RKZftUQMZrVEc2y1RNlytURAebVEnn+1RAyGtURzjLVE2ZK1RECZtUSmn7VEDKa1RHOs
tUTZsrVEQLm1RJ6/tUQMxrVEc8y1RNnStUQ32bVEpt+1RAzmtURz7LVE0fK1RED5tUSm/7VE
DAa2RHMMtkTRErZEQBm2RKYftkQEJrZEayy2RNkytkQ3ObZEpj+2RAxGtkRzTLZEjVO2RDdZ
tkSmX7ZEDGa2RHNstkTZcrZEQHm2RJ5/tkQMhrZEa4y2RNGStkRAmbZEnp+2RAymtkRrrLZE
0bK2REC5tkSmv7ZEDMa2RHPMtkTZ0rZEN9m2RKbftkQM5rZEc+y2RNHytkQ3+bZEpv+2RAwG
t0RzDLdE2RK3REAZt0SmH7dEDCa3RHMst0TRMrdEQDm3RKY/t0QMRrdEc0y3RNFSt0Q3WbdE
pl+3RAxmt0RrbLdE2XK3REB5t0Sef7dEDIa3RGuMt0TZkrdEN5m3RJ6ft0QMprdEc6y3RNmy
t0RAubdEpr+3RATGt0RzzLdE0dK3RDfZt0Sm37dEBOa3RHPst0TR8rdEN/m3RKb/t0QEBrhE
awy4RNkSuERAGbhEph+4RAwmuERzLLhE2TK4REA5uESeP7hEBEa4RGtMuETZUrhEUFm4RKZf
uEQMZrhEa2y4RNlyuEQ3ebhEpn+4RAyGuERrjLhE2ZK4RD6auESen7hEBKa4RHOsuETRsrhE
QLm4RJ6/uEQMxrhEa8y4RNHSuERA2bhEnt+4RATmuERr7LhE0fK4RDf5uESm/7hEDAa5RGsM
uUTRErlEQBm5RJ4fuUQEJrlEcyy5RNkyuURAOblEnj+5RARGuURzTLlE0VK5REBZuUSmX7lE
DGa5RGtsuUTRcrlEN3m5RJ5/uUQMhrlEa4y5RNmSuUQ3mblEpp+5RAymuURrrLlE2bK5RDe5
uUSmv7lEDMa5RHPMuUTR0rlEN9m5RKbfuUQE5rlEc+y5RNHyuURA+blEpv+5RAQGukRrDLpE
0RK6REAZukSmH7pEBCa6RHMsukRMM7pENzm6RKY/ukQMRrpEa0y6RNlSukQ3WbpEpl+6RAxm
ukRzbLpE2XK6RDd5ukTff7pEDIa6RGuMukTZkrpEN5m6RKafukQMprpEa6y6RNGyukQ3ubpE
nr+6RATGukRzzLpE0dK6RDfZukSm37pEDOa6RHPsukTR8rpEN/m6RKb/ukQMBrtEawy7RNkS
u0RAGbtEph+7RAwmu0RrLLtE2TK7REA5u0SmP7tEDEa7RHNMu0TZUrtEQFm7RKZfu0QEZrtE
c2y7RNlyu0RAebtEpn+7RASGu0RzjLtE2ZK7RDeZu0Sen7tEDKa7RHOsu0TZsrtEQLm7RJ6/
u0QMxrtEa8y7RNHSu0RA2btEpt+7RAzmu0Rr7LtE0fK7RED5u0Sm/7tEDAa8RGsMvETRErxE
QBm8RJ4fvEQEJrxEcyy8RNkyvERAObxEnj+8RARGvERzTLxE2VK8RDdZvESeX7xEDGa8RHNs
vETRcrxEQHm8RKZ/vEQMhrxEa4y8RNmSvEQ3mbxEpp+8RASmvERzrLxE0bK8REC5vESmv7xE
DMa8RGvMvETZ0rxEQNm8RJ7fvEQM5rxEa+y8RNHyvEQ3+bxEnv+8RAQGvURrDL1E0RK9RDcZ
vUSeH71EBCa9RHMsvUTZMr1ENzm9RJ4/vUQERr1Ea0y9RNFSvURAWb1Enl+9RARmvURzbL1E
2XK9REB5vUSef71EBIa9RGuMvUTZkr1EQJm9RKafvUQMpr1Ec6y9RNmyvUQ3ub1Enr+9RAzG
vURrzL1E2dK9RDfZvUSe371EBOa9RGvsvUTR8r1EUPm9RJ7/vUQEBr5Eawy+RNkSvkQ3Gb5E
nh++RAQmvkRrLL5E0TK+RDc5vkSeP75EDEa+RGtMvkTZUr5EQFm+RJ5fvkQEZr5Ea2y+RNFy
vkQ3eb5Enn++RASGvkRrjL5E0ZK+RDeZvkSen75EBKa+RGusvkTRsr5EQLm+RJ6/vkQExr5E
a8y+RNnSvkQ32b5Ent++RAzmvkRr7L5E0fK+RDf5vkSm/75EBAa/RHMMv0TREr9ENxm/RKYf
v0QEJr9Ecyy/RNkyv0RAOb9Enj+/RAxGv0RrTL9E0VK/RDdZv0SeX79EDGa/RGtsv0TRcr9E
N3m/RJ5/v0QEhr9Ea4y/RNmSv0RAmb9Epp+/RASmv0RrrL9E0bK/RDe5v0Sev79EBMa/RHPM
v0TR0r9EN9m/RJ7fv0QM5r9Ec+y/RNHyv0Q3+b9Env+/RAQGwERrDMBE0RLARDcZwESeH8BE
BCbARGsswETZMsBENznARKY/wEQERsBEa0zARNFSwEQ3WcBEnl/ARAxmwERzbMBE0XLARDd5
wESef8BEDIbARGuMwETRksBEN5nARJ6fwEQEpsBEa6zARNGywEQ3ucBEnr/ARATGwESDzMBE
0dLARDfZwESm38BEBObARGvswETZ8sBEN/nARJ7/wEQMBsFEawzBRNESwUQ3GcFEnh/BRAQm
wURrLMFE2TLBRDc5wUSeP8FEBEbBRHNMwUTRUsFEQFnBRJ5fwUQEZsFEa2zBRNlywUQ3ecFE
nn/BRASGwURrjMFE0ZLBRECZwUSen8FEBKbBRGuswUTZssFEN7nBRJ6/wUQExsFEa8zBRNnS
wURA2cFEx9/BRATmwURr7MFE0fLBRDf5wUSm/8FEBAbCRGsMwkTREsJENxnCRJ4fwkQEJsJE
ayzCRNkywkQ3OcJEnj/CRCVGwkRrTMJE0VLCRDdZwkSeX8JEBGbCRGtswkTRcsJEN3nCRKZ/
wkQEhsJEc4zCRNGSwkRAmcJEnp/CRASmwkRzrMJE0bLCREC5wkSmv8JEBMbCRGvMwkTR0sJE
QNnCRJ7fwkQE5sJEc+zCRNHywkQ3+cJEnv/CRAQGw0RrDMNE0RLDRDcZw0SeH8NEBCbDRGss
w0TRMsNENznDRKY/w0QMRsNEa0zDRNFSw0Q3WcNEnl/DRARmw0RrbMNE2XLDRDd5w0Sef8NE
BIbDRGuMw0TRksNEN5nDRJ6fw0QEpsNEc6zDROGyw0RIucNEnr/DRAzGw0RzzMNE0dLDRDfZ
w0Se38NEDObDRGvsw0TR8sNEN/nDRKb/w0SHBsREawzERNESxERAGcREph/ERAwmxERrLMRE
2TLERDc5xESmP8REDEbERGtMxETRUsREQFnERJ5fxEQdZsREc2zERNFyxERAecREnn/EROqG
xERzjMRE0ZLERECZxESmn8REDKbERHOsxETRssREN7nERKa/xEQVxsREc8zERNHSxERA2cRE
pt/ERAzmxERz7MRE2fLERED5xESm/8REDAbFRHMMxUTZEsVEQBnFRKYfxUQMJsVEiyzFRNky
xURAOcVEpj/FRAxGxURzTMVE2VLFREBZxUSmX8VEDGbFRHNsxUTZcsVEeXnFRKZ/xUQMhsVE
c4zFRNmSxURxmcVEpp/FRAymxURzrMVE2bLFREC5xUSmv8VEDMbFRHPMxUTZ0sVEQNnFRKbf
xUQM5sVEc+zFRNnyxURA+cVEpv/FRAwGxkRzDMZE2RLGREAZxkSmH8ZEDCbGRJQsxkTZMsZE
QDnGRKY/xkQMRsZEc0zGRNlSxkRAWcZEpl/GRAxmxkRzbMZE2XLGREB5xkSmf8ZEDIbGRHOM
xkTZksZEQJnGRKafxkQMpsZEc6zGRNmyxkRAucZEnr/GRAzGxkQnzcZE2dLGREDZxkSm38ZE
DObGRHPsxkTZ8sZEQPnGRKb/xkQMBsdEcwzHRNkSx0RAGcdEph/HRAwmx0RzLMdE2TLHREA5
x0SmP8dEDEbHRHNMx0TZUsdEQFnHRKZfx0QMZsdEc2zHRNFyx0RAecdEpn/HRAyGx0RzjMdE
2ZLHRECZx0Sen8dEDKbHRHOsx0TZssdEQLnHRKa/x0QMxsdEc8zHRNnSx0RA2cdEIeDHRATm
x0Rz7MdE2fLHRED5x0Sm/8dEDAbIRHMMyETZEshEQBnIRKYfyEQMJshEcyzIRNkyyERAOchE
nj/IRARGyERzTMhE0VLIREBZyESmX8hEDGbIRGtsyETZcshEQHnIRKZ/yEQMhshEc4zIRNmS
yERAmchEpp/IRAymyERzrMhE2bLIREC5yESmv8hEDMbIRHPMyEQC08hEQNnIRJ7fyEQM5shE
c+zIRNnyyERA+chEpv/IRAwGyURzDMlEVBPJREAZyUSmH8lEDCbJRHMsyUTZMslEQDnJRKY/
yUQERslEc0zJRNlSyURAWclEpl/JRARmyURzbMlE2XLJREB5yUSmf8lEDIbJRHOMyUTZkslE
QJnJRJ6fyUQMpslEc6zJRNmyyURAuclEpr/JRAzGyURzzMlE2dLJREDZyUSm38lEDObJRGvs
yUTZ8slEQPnJRKb/yUQEBspEcwzKRNkSykRAGcpEph/KRAQmykRrLMpE2TLKREA5ykSeP8pE
BEbKRGtMykTZUspEQFnKRKZfykQMZspEa2zKRNlyykRAecpE</AssayXData><AssayYData Points="900">sxrXP6+z1z+jDNk/TsfZP03I2j9Cv9w/r3PdP6WM3j8p694/OWnfPwlU3z+DSuA/v7jgP4cO
4T9zBuE/DejgP8zQ4T/baOE/jRLhPzI84T9z++E/9uThP6Vj4j86OeI/nGviP/Do4T/KgOI/
SFfjP4Ka4j8IhOI/8p/iP2Cm4j8lruI/eQXjP1xp4z/YyOI/2LjiP6fd4j+S7uI/yULiP2WC
4j9to+I/d63iP8Ls4j+Ps+I/VKjiP2IG4z8OJOM/LiLjP3On4j9xw+I/VmbiPzH64j/q9OI/
7LbiP26m4j/+++I/EMniPzTR4j9Sk+I/R57jP5Pm4j/7z+I/sDnjPzyi4j8ACuM/7DDjP0Qy
4j9CN+M/4dniP0ak4j/PbeI/xsjiPx9n4j8izeI/UcjiP6O+4j81s+I/JLziP4bJ4j/drOI/
b+PiPzqW4j+mNOM/IrfiP9ln4j9CguI/5rfiP03E4j9f9+I/PJriPyiH4j91WuM/CzPiPzXW
4j8zIOM/WePiP6Ao4j/LneI/XArjP3rL4j+zxeI/pYfiP+jt4j/8AeM/sa3iP7+X4j+Wb+I/
nsriP7P24j9wJuM/EWviP00n4j+hKuI/NT3iPxGw4j8jsuI/51DiP1gI4z8B8+I/HWLiP/wB
4z9/c+I/ov/iP1af4j/7peI/HKriP5AE4z/0TeI/xu7iPyAz4z/pr+I/YePiP+QG4z+gBOM/
d+jhPw754j80yOI/0V7iPz834z8b7eI/QgHjPyTq4j/KnuI/n7XiP/Jb4j8BxeI/l87iP9Mw
4z8Xb+I/qIriP8S44j+f+uI/83viP/AM4z9bm+M/jQfjP2Tr4j/vD+M/227jP0mL4j9pj+I/
PcPiP45u4z8J2uI/WHziP3/44j+AB+M/MLviP+DM4j+b/OI/p/biP5/G4j/BmeI/2t7iP4Hj
4j/aVeM/Mo3iP5t/4j8hxuI/0VjjP14T4z9DauI/ev/iPwOt4j/rpOI/7M/iP7m64j+lpuI/
V3niP+W24j8rTuM/qP/iP4L24j/sqOI/j9riP9154j8S1eI/l5XjP9DV4j+uMuM/bXziPwkn
4z+QOOI/DwnjP9OG4j/PfOI/mUfjP3s34j/29uI/oKPjPx5m4j+mCOM/eWPiP+kp4z+RDuM/
yNPiP6Og4j+aCOM/JN/iPxQ74z8Dd+M/PtziP1Yv4z9xz+I/5cfiP1Vs4z/pdOI/TNfiP4Pq
4j9TZuM/6KHjP6f04j8XqeI/FdbiP1NX4j9dpuI/fjLjP0Cn4j9GLOM/IzfjP+ja4j+aBOM/
oO7iP3VH4z+LAeM/GefiP8W04j9k+uI/7MriP6aY4z+xQuM/m8jiPw+y4j+vUOM/4TTjPyGr
4j/2N+M/FcDiP+DU4j9NmeI/JADjP+a+4j9ObuI/dB3jPwwo4z/6auM/NQLjP+4c4z8kvuI/
2vniP+mw4j930uI/KMjiP7ww4z9YbuI/8afiPz2s4z/kcOM/B9HjP0Xe4j/OQuM/BCfjP6V+
4z8xL+M/AE/jPyQk4z904eI/xBjjPyJk4z9sr+I/QRLjP85i4z+3N+M/3vPiPzGk4z+BZ+M/
4grkP5Pl4j9QyOM/uK/jP01b4z8ur+M/PubiP9xl4z+1SuM/lR3jPymO4z80H+M/WcjiP82E
4z/wj+I/AQbjP8kI4z+bq+M/rL3jPzlv4z8DZuM/JCLjP+344j+fK+M/45TjP7/O4j+BcOM/
wkLjPzQM5D+zvOM/LV3jP65Y4z/VK+M/2JPjP+844z/rCOM/3TvjP2OI4z9lf+M/yEDjP9kG
4z8IweM/1oziPyGe4z/+DOM/s57jPwNI4z9gy+M/BR3jP+cB4z9xQ+M/KjHjPzRl4z+LK+M/
E+PiP8gX4z/1SeM/X5zjP8pO4z8/TuM/2OziP27I4z+2heM/ucHjP7IZ4z+ym+M/nr3jP1NU
4z+W2uI/lAnjPx474z/9B+M/xmPjP53L4z/ameM/w3LjP1mB4z8qSuM/+H7jPygo4z+5X+M/
ClfjP5Om4z/AiOM/GJXjPzyR4z/BqOM/65jjP3gX4z9JsuM/RirjP4J04z8jmOM/GHnjP1iv
4z80O+M/FEfjPwgU4z/c0uM/YAfkP4t74z/tbuM/GVfjP5zZ4z8Jy+I/J8bjP3QD4z9CbuM/
YXfjP4Gf4z9kf+M/JGrjP0Nu4z9RCuQ/6cLjP4Ll4z9S2eM/jzfjP+3V4z+l5OM/xXzjP6eU
4z/bruM/gCTkP2Bk4z+Eo+M/uh/kP16G4z9w/+M/WzDjP6p24z/AwuM/uoDkPyJK5D+ub+M/
W7njP9ND5D9tj+M/GozjP9u84z9z+OM/u9fjP08K5D9n2uM/xcPjPzp44z8+e+M/TNTjP05O
5D9MbOM/ASTkP44I5D+3Z+M/pG/jP70z5D8mheM/4nzjP4HQ4z/+luM/1U3jPwAH5D95GeQ/
rwPkP2n64z/QCuM/63rjPz5u5D9ynuM/5eXjP0gD5D/VheM/DajjP5qv4z8nDuQ/IM3jP/V5
4z8lzuM/WozjP77/4z/0d+M/SHTkP5Ty4z8BI+Q//6bjPyb34z+e6+M/2L7jPyXM4z8NvOM/
OkzkPxWc4z+Vp+M/c8DjP8944z81AuQ/I9DjP1zA4z+V9OM/FvrjP/aB4z9ku+M/e57jP0Ph
4z9L+OM/3lXkP9WF4z/KU+Q/kyzjP4s75D9wD+Q/DQHkPyfY4z8djOM/o8fkP74X5D8DLeQ/
ZuzjPzna4z/M8+M/o97jPzfb4z9cfuQ/64fjP3PU4z86+eM/vzzkP1Xo4z9SBOQ/+CLkPxrY
4z9/MuQ/TGvjPzsn5D/YZOQ/vtXjP/+n5D94u+M/Tb7jP6BY5D+BGOQ/IGnkP1fC4z8eZOQ/
h9XjPyD+4z+Go+M/I6njPx1F5D99++M/tnHkP1Et5D8yyuM/3f7jP27k4z+BaOQ/07LjPwoo
4z8MGOQ/RO7jP5kA5D94MuQ/MnnkP14d5D+5FuQ/sCnkP0tJ5D+h3eQ/nczjP6we5D/sp+M/
lu/jP/Xs5D9CGuQ/kQzkP8mn4z9GnuM/IlnkP3XI5D9PKOQ/hRrkPxMO5D+5uuQ/nqnkP7hH
5D+a6uM/tLjkP9CC5D9MZOQ/ZHrkP8Xs4z8zieQ/wynkP54Y5D+mQ+Q/WADkPzFa5D9BkeQ/
uI/kP7/34z+2GOQ/nO/kPyOD5D9nheM/dCrkP/Yr5D/9ZOQ/MmXkP+0o5D/XTeQ/+7TjP+/G
5D+tNeQ/V1nkP2rx4z850uQ/ISfkPw4c5D9O8eM/lfXjP+Bq5D9Xd+Q/toTkP41d5D/fLeQ/
NmjkP03M5D9BKeQ/BkzkPy025D/A2+Q/mGnkPwmD5D/TZOQ/vYTkP/mV5D8by+Q/Ie7jP2xs
5D8kr+Q/fw7kPxKe5D9PquQ/f3LkP3tI5D/vfuQ/QzLkP4zA5D8AwOM/0vHkP0+k5D9nYeQ/
+43kP+LI5D8NbeQ/yFnkP/xV5D8o2OQ/b0nkP9zk5D/BtuQ/ShvkP4Gv5D/cgOQ/3oLkP6c2
5T+equQ/XR/lPyR+5D9HQeQ/2G3kP9pp5T+SZuU/QdTkP/+H5D/8neQ/eGPkP0gh5D+7EuU/
WpHkP3Ca5D8M1eQ/Cc7kP3zl5D8AruQ/rsPkP9rU5D97OOQ/55rkPzIi5D/Sm+Q/mxTlP7i1
5D8L1OQ/Vb7kP8l25D9Gm+Q/eNbkP/V95D/4n+Q/PQjlPyE35T+e9+Q/57TkPwJx5D94OeQ/
nYzkP+W+5D9i6eQ/YCflPwM85T/lmuQ/iAblPwpQ5D8t3eQ/HlHkP+ll5D/0yeQ/oirlP3J0
5D8Q4uQ/uk3lP8+H5D8REOQ/NhXkPyV35T/+FeU/OunkP9+f5D9vXeQ/i7jkP3QB5T/Yg+Q/
cKLkPzNH5T810OQ/kxLlPwzN5D/DtOQ/dwflP5K85D9f6+Q/LkPlP07R5D9E4uQ/oozkP/nf
5D/XBOU/N+TkP4Kv5D+nq+Q/uc3kP/gx5T+tGOU/xxXlP1Qu5T9on+Q/vwnlPx7i5D+o0OQ/
dsrkP8fG5D8E7eQ/e7zkPwLI5T9Bx+Q/XADlP39a5T8XtOQ/Sc/kP8nl5D9FOeU/y27lP1vz
5D93eeU/XB/lP7EP5T8wN+U/IgjlP6ox5T+yUuU/+NbkP+QH5T95aOU/XAjlP+E25T8ep+U/
TujkP4Em5T/3U+U/20blP2Ym5T8hI+U/O+/kPzCB5T9DVOU/rivlP1jl5D+VV+U/QZfkP4HM
5D9TOeU/5jvlP3Ua5T+NJOU/mObkP4sx5T+POOU/zQ/lP6oJ5T/alOU/8XLlP0Tn5D9HZeQ/
8zLlP1lT5T84/OQ/wYrkP9pf5T9vV+U/znflP5XF5D+AG+U/ItXkP/W75T8ftOU/7d7kP+BN
5T/LPuU/7inmPwbH5D+QqeU/y8jkP1S45T9bXOU/7S7lP0cl5T8jOuU/5z7lP0445T9VQuU/
zEnlP7xG5T+aJ+U/SqblPz/p5D8LZ+U/Qp7kP7yl5T+TBeU/VbTlP+Yt5T8hyOU/hV7lP6lW
5T+rXOU/8APlP2p45T/e3+U/XuTkP7AW5T/uaOU/+5vlP3mn5T8F9OQ/Y2zlP6+55T8eouU/
5U3lP6iw5T9mO+U/rqDlP7tI5j/BWeU/ryjlP0NW5T9ciOU/SXDlPyuB5T8VyuU/uPblP4Uk
5T8m5+U/D+TlP/FI5T9JWeU//EPlP0hz5T/oSOU/9oLlP9na5T/6w+Q/5tHlP1Lu5T9x8OU/
x0vlP3Kd5T/WSOU/FPXlP9Fm5T/2wuU/H9flP0kk5T+YkuU/</AssayYData></Step><Step><CommonData><SampleLocation>11</SampleLocation><SampleID></SampleID><SampleGroup></SampleGroup><SampleInfo></SampleInfo><SampleRow>B</SampleRow><SamplePlate>1</SamplePlate><WellType>REGENERATION</WellType><Concentration>-1</Concentration><ConcentrationUnits>µg/ml</ConcentrationUnits><MolarConcentration>-1</MolarConcentration><MolarConcUnits>nM</MolarConcUnits><MolecularWeight>-1</MolecularWeight><Temperature>25</Temperature><StartTime>1963805</StartTime><AssayTime>5</AssayTime></CommonData><FlowRate>1000</FlowRate><StepType>KREGENERATION</StepType><StepName>Regeneration</StepName><StepStatus>OK</StepStatus><ActualTime>5.00005</ActualTime><CycleTime>0.2</CycleTime><AssayXData Points="25">pn/KRASGykRrjMpE2ZLKRDeZykSmn8pEBKbKRGusykTZsspEN7nKRJ6/ykQExspEa8zKRNHS
ykQ32cpEnt/KRAzmykRz7MpE0fLKRDf5ykSe/8pEBAbLRGsMy0TREstEQBnLRA==</AssayXData><AssayYData Points="25">usYawDOrK8ATQjTA23g6wMzlPsAO0ULA+2FFwNKNSMDyzUrAWi5NwM3VTsCcZFDA+RdSwK1s
U8DquVTALstVwO0tV8APEljAMbNYwJ7cWcB6GVvASptbwNpvXMBx0FzAF6pdwA==</AssayYData></Step><Step><CommonData><SampleLocation>12</SampleLocation><SampleID></SampleID><SampleGroup></SampleGroup><SampleInfo></SampleInfo><SampleRow>B</SampleRow><SamplePlate>1</SamplePlate><WellType>NEUTRALIZATION</WellType><Concentration>-1</Concentration><ConcentrationUnits>µg/ml</ConcentrationUnits><MolarConcentration>-1</MolarConcentration><MolarConcUnits>nM</MolarConcUnits><MolecularWeight>-1</MolecularWeight><Temperature>25</Temperature><StartTime>1980079</StartTime><AssayTime>5</AssayTime></CommonData><FlowRate>1000</FlowRate><StepType>KREGENERATION</StepType><StepName>Regeneration</StepName><StepStatus>OK</StepStatus><ActualTime>4.99895</ActualTime><CycleTime>0.2</CycleTime><AssayXData Points="25">ph/LRAwmy0RrLMtE0TLLRDc5y0SeP8tEBEbLRHNMy0TRUstEN1nLRJ5fy0QVZstEa2zLRNFy
y0Q3ectEnn/LRAyGy0RrjMtE0ZLLRECZy0Smn8tEBKbLRHOsy0TRsstEN7nLRA==</AssayXData><AssayYData Points="25">LEe5Po5Fwj7ZS9E+SVndPhlG6D7F0fM+7O/7PpOF/z56ewM/MtMGP7vOCD+dFAs/6QILP3lY
DT91/w8/OTkRP9oaEj/bHhQ//nUVP9EsFj9EnRc/brIXPz2JGD9tDxk/O9AaPw==</AssayYData></Step><Step><CommonData><SampleLocation>11</SampleLocation><SampleID></SampleID><SampleGroup></SampleGroup><SampleInfo></SampleInfo><SampleRow>B</SampleRow><SamplePlate>1</SamplePlate><WellType>REGENERATION</WellType><Concentration>-1</Concentration><ConcentrationUnits>µg/ml</ConcentrationUnits><MolarConcentration>-1</MolarConcentration><MolarConcUnits>nM</MolarConcUnits><MolecularWeight>-1</MolecularWeight><Temperature>25</Temperature><StartTime>1996147</StartTime><AssayTime>5</AssayTime></CommonData><FlowRate>1000</FlowRate><StepType>KREGENERATION</StepType><StepName>Regeneration</StepName><StepStatus>OK</StepStatus><ActualTime>5.00005</ActualTime><CycleTime>0.2</CycleTime><AssayXData Points="25">nb/LRAPGy0RqzMtEO9PLRDfZy0SV38tEA+bLRGrsy0TI8stEN/nLRJX/y0QDBsxEagzMRNAS
zEQ3GcxEnR/MRAMmzERiLMxE0DLMRC45zESdP8xEA0bMRGJMzETQUsxEN1nMRA==</AssayXData><AssayYData Points="25">OTo9wOneR8Dnkk3AlGtRwJPPU8DRqlXAk4FXwBbIWMBJ+lnAlytbwP5fXMAID13AeSFewIbf
XsBTl1/AVCxgwEG/YMDXbWHAAlhiwGbMYsB72WLAeHxjwCAIZMC7PGTADI5kwA==</AssayYData></Step><Step><CommonData><SampleLocation>12</SampleLocation><SampleID></SampleID><SampleGroup></SampleGroup><SampleInfo></SampleInfo><SampleRow>B</SampleRow><SamplePlate>1</SamplePlate><WellType>NEUTRALIZATION</WellType><Concentration>-1</Concentration><ConcentrationUnits>µg/ml</ConcentrationUnits><MolarConcentration>-1</MolarConcentration><MolarConcUnits>nM</MolarConcUnits><MolecularWeight>-1</MolecularWeight><Temperature>25</Temperature><StartTime>2012409</StartTime><AssayTime>5</AssayTime></CommonData><FlowRate>1000</FlowRate><StepType>KREGENERATION</StepType><StepName>Regeneration</StepName><StepStatus>OK</StepStatus><ActualTime>5.00005</ActualTime><CycleTime>0.2</CycleTime><AssayXData Points="25">nV/MRANmzERqbMxEyHLMRC55zESdf8xE+4XMRGKMzETIksxEN5nMRJWfzET7pcxEaqzMRNCy
zEQ3ucxEnb/MRAPGzERqzMxE0NLMRDfZzESl38xE++XMRGLszETI8sxEN/nMRA==</AssayXData><AssayYData Points="25">z6+tPtyJuj6uwMs+n17YPry+4z4nOOw+88bwPsS4+j6uRf4+8+sAP9A3BD8FjQU/n0MIP4U9
Cj+4QQs/CbsMP27BDj9raQ8/+aQRP0JeEj9kGhM/v+gTP2AgFj/A6BU/uA4XPw==</AssayYData></Step><Step><CommonData><SampleLocation>11</SampleLocation><SampleID></SampleID><SampleGroup></SampleGroup><SampleInfo></SampleInfo><SampleRow>B</SampleRow><SamplePlate>1</SamplePlate><WellType>REGENERATION</WellType><Concentration>-1</Concentration><ConcentrationUnits>µg/ml</ConcentrationUnits><MolarConcentration>-1</MolarConcentration><MolarConcUnits>nM</MolarConcUnits><MolecularWeight>-1</MolecularWeight><Temperature>25</Temperature><StartTime>2028471</StartTime><AssayTime>5</AssayTime></CommonData><FlowRate>1000</FlowRate><StepType>KREGENERATION</StepType><StepName>Regeneration</StepName><StepStatus>OK</StepStatus><ActualTime>5.00005</ActualTime><CycleTime>0.2</CycleTime><AssayXData Points="25">nf/MRAMGzURqDM1E0BLNRDcZzUSlH81EAybNRGoszUTQMs1EaDnNRJ0/zUQDRs1EakzNRNhS
zUQ3Wc1EnV/NRANmzURqbM1EKnPNRC55zUSdf81E+4XNRGqMzUTQks1EN5nNRA==</AssayXData><AssayYData Points="25">gts9wI5DSsAO1E/AUuNSwDCEVcBDNVfA9v1YwMIlWsDIPlvAklZcwB4wXcBEC17AesVewHeb
X8BijmDAUiNhwOCXYcCWWmLArY1iwNjTYsA7hGPArAVkwE+JZMAarmTAfPBkwA==</AssayYData></Step><Step><CommonData><SampleLocation>12</SampleLocation><SampleID></SampleID><SampleGroup></SampleGroup><SampleInfo></SampleInfo><SampleRow>B</SampleRow><SamplePlate>1</SamplePlate><WellType>NEUTRALIZATION</WellType><Concentration>-1</Concentration><ConcentrationUnits>µg/ml</ConcentrationUnits><MolarConcentration>-1</MolarConcentration><MolarConcUnits>nM</MolarConcUnits><MolecularWeight>-1</MolecularWeight><Temperature>25</Temperature><StartTime>2044540</StartTime><AssayTime>5</AssayTime></CommonData><FlowRate>1000</FlowRate><StepType>KREGENERATION</StepType><StepName>Regeneration</StepName><StepStatus>OK</StepStatus><ActualTime>4.99895</ActualTime><CycleTime>0.2</CycleTime><AssayXData Points="25">nZ/NRAOmzURqrM1E0LLNRDe5zUSdv81EA8bNRGrMzUTQ0s1ELtnNRJ3fzUQD5s1EauzNRNDy
zUQu+c1Elf/NRAMGzkRiDM5E0BLORDcZzkSdH85EAybORGoszkTQMs5ELjnORA==</AssayXData><AssayYData Points="25">vsO7PnPqxj5CrdU+BMPgPqSm6z73fPY+Vdv8PoMKAj/PPAU/PxoIP+ewCj+cTQ0/RHINP2c4
Dz+LPRE/JQITP+lwFT9TFBU/dswXP0hHGD/9qRk/P7UZPw1/Gz805Rs/VwQcPw==</AssayYData></Step><Step><CommonData><SampleLocation>1</SampleLocation><SampleID></SampleID><SampleGroup></SampleGroup><SampleInfo></SampleInfo><SampleRow>B</SampleRow><SamplePlate>1</SamplePlate><WellType>BUFFER</WellType><Concentration>-1</Concentration><ConcentrationUnits>µg/ml</ConcentrationUnits><MolarConcentration>-1</MolarConcentration><MolarConcUnits>nM</MolarConcUnits><MolecularWeight>-1</MolecularWeight><Temperature>25</Temperature><StartTime>2059228</StartTime><AssayTime>30</AssayTime></CommonData><FlowRate>1000</FlowRate><StepType>BASELINE</StepType><StepName>Baseline</StepName><StepStatus>OK</StepStatus><ActualTime>30</ActualTime><CycleTime>0.2</CycleTime><AssayXData Points="150">lD/ORPJFzkRhTM5Ex1LORCVZzkSUX85EA2bORGFszkTHcs5EJXnORJR/zkT6hc5EWYzORL+S
zkQumc5ElJ/ORPKlzkRhrM5Ex7LORC65zkSMv85E+sXORGHMzkTH0s5ELtnORIzfzkT65c5E
YezORErzzkQu+c5ElP/ORPIFz0RZDM9ExxLPRC4Zz0SUH89E+iXPRFksz0S/Ms9EJTnPRJQ/
z0TyRc9EWUzPRMdSz0QuWc9ElF/PRPplz0RhbM9Ex3LPRCV5z0SUf89E8oXPRGGMz0THks9E
LpnPRJSfz0Typc9EYazPRMeyz0Quuc9ElL/PRPrFz0RhzM9Ex9LPRC7Zz0SU389E+uXPRGHs
z0TH8s9EJfnPRJT/z0TyBdBEYQzQRL8S0EQlGdBEjB/QRPol0ERhLNBExzLQRC450ESUP9BE
+kXQRGFM0ES/UtBELlnQRIxf0ETyZdBEWWzQRMdy0EQledBElH/QRPqF0ERhjNBEx5LQRC6Z
0ESMn9BE+qXQRFms0ETHstBEJbnQRJS/0ETyxdBEWczQRL/S0EQu2dBElN/QREzm0ERZ7NBE
x/LQRC750ESU/9BE+gXRRFkM0US/EtFELhnRRJQf0UT6JdFEWSzRRMcy0UQuOdFElD/RRPpF
0URhTNFEv1LRRC5Z0USMX9FE8mXRRFls0US/ctFEJXnRRIx/0UT6hdFEWYzRRMeS0UQlmdFE
jJ/RRPKl0URZrNFEx7LRRF+50USMv9FE8sXRRFnM0US/0tFEJdnRRJTf0UTy5dFEYezRRL/y
0UQu+dFE</AssayXData><AssayYData Points="150">9S4mPxDcJj+Z7yc/CW8pP8yNKT8m5yg/NBYrP7BxKj+yqCs/jNoqP7f/Kz/ijSw/h5ksP+q7
LD/JBi4/jL8uP4PnLT8y6S0/hRYwP+g8MD8YwC8/piMvP5MRMT816jA/x8EwP9L2MD/ApDI/
hOAxP81gMj/OpTI/NewxP7i5Mj/YdDI/QYozP4MWMz8eNjI/AfQzP+M7ND+2eTQ/+M80P1Tb
ND9IszQ/M5o0P8TNND8QzzU/zOE2PxD+Nj8CvjY/Jgg2P4CVNj8SvDY/zfc2PzjkNz8ywjc/
2143P+uKOD950jY/NoI4PxwSOD8sbjc/ifI4P9XnOT87Zzg/5Bo5PynaOT/XEjo/viE7P294
OT+N8Dk/5Jk6P3uKOT/raTo/AX87PwyZOj8AITs/qXo7P5+FOz8g7js/cKo7PzS3PD9kRDw/
Sgs9P7TnOz/I/zw/T1E9PwKOPT8Fbj4/Xxc8P0b1PD+laz4/CfQ9P70GPj+CFz4/UMM9P1TT
PT8nRT4/vuE9P7DpPT9elj8/Ai4/P7AdPz+1TD8/H5tAP/mzPz8Y+D8/P1Q/P9HJQD/ZEj8/
850/P8pkQD8IBUE/1atAP6j/QD+SrEA/ekxBP8UAQT/K9j8/Uo1BP9loQj+Tz0E/E1tBP7Cd
QT+hlkI/P4pCP+TfQj9Jh0I/VCJCP++aQj+iUkI/aqRCP93TQj/FR0M/QcBDP0qkQz+X50I/
GyVDPzVtQj+SYkM/CYlDP3CMRD9U80I/fPBEPwHERD8MeUM/gupEP37jQz9NtEQ/MWtEPztU
Qz9T8UM/</AssayYData></Step><Step><CommonData><SampleLocation>5</SampleLocation><SampleID>QA013 delta CDRH3</SampleID><SampleGroup></SampleGroup><SampleInfo></SampleInfo><SampleRow>B</SampleRow><SamplePlate>1</SamplePlate><WellType>KLOAD</WellType><Concentration>10</Concentration><ConcentrationUnits>µg/ml</ConcentrationUnits><MolarConcentration>-1</MolarConcentration><MolarConcUnits>nM</MolarConcUnits><MolecularWeight>-1</MolecularWeight><Temperature>25</Temperature><StartTime>2096071</StartTime><AssayTime>80</AssayTime></CommonData><FlowRate>600</FlowRate><StepType>LOADING</StepType><StepName>Loading</StepName><StepStatus>OK</StepStatus><ActualTime>79.999</ActualTime><CycleTime>0.2</CycleTime><AssayXData Points="400">lP/RRPoF0kRhDNJExxLSRC4Z0kSUH9JE+iXSRGEs0kTHMtJEJTnSRJQ/0kT6RdJEYUzSRMdS
0kQuWdJElF/SRPpl0kRhbNJEx3LSRC550kSUf9JE+oXSRGGM0kS/ktJELpnSRJSf0kT6pdJE
kqzSRMey0kRGudJElL/SRPrF0kRZzNJEx9LSRCXZ0kSU39JE+uXSRGHs0kTH8tJELvnSRJT/
0kT6BdNE0wzTRMcS00QuGdNEjB/TRPol00RhLNNExzLTRC4500SMP9NE+kXTRGFM00THUtNE
LlnTRJRf00T6ZdNEYWzTRL9y00QledNElH/TRPqF00RhjNNEx5LTRC6Z00SUn9NE8qXTRGGs
00S/stNELrnTRIy/00T6xdNEWczTRMfS00Ql2dNElN/TRPrl00Rh7NNEKvPTRC7500SU/9NE
+gXURGEM1ETHEtRELhnURJQf1ETyJdREWSzURMcy1EQuOdRElD/URPpF1ERhTNREx1LURCVZ
1ESMX9RE+mXURGFs1ETHctREJXnURJR/1ERMhtREWYzURMeS1EQlmdRElJ/URPKl1ERhrNRE
x7LURCW51ESUv9RE8sXURGHM1ETH0tRELtnURIzf1ET65dREYezURMfy1EQu+dRElP/URPIF
1URhDNVExxLVRC4Z1USUH9VE+iXVRFks1UTHMtVELjnVRJQ/1UTyRdVEYUzVRL9S1UQuWdVE
lF/VRPJl1URhbNVEx3LVRCV51USMf9VE+oXVRGGM1UTHktVELpnVRJSf1UT6pdVEYazVRMey
1UQuudVEnL/VRPrF1URZzNVEv9LVRCXZ1USU39VE+uXVRKLs1US/8tVELvnVRJT/1UTyBdZE
YQzWRMcS1kQuGdZEjB/WRPol1kRZLNZExzLWRC451kSUP9ZE8kXWRFlM1kTHUtZELlnWRJRf
1kQTZtZEYWzWRL9y1kQledZElH/WRPqF1kRhjNZEx5LWRC6Z1kSUn9ZE+qXWRFms1kTHstZE
LrnWRJS/1kT6xdZEYczWRMfS1kQu2dZEjN/WRPrl1kRh7NZEx/LWRCX51kSM/9ZE8gXXRGEM
10S/EtdELhnXRJQf10TyJddEYSzXRMcy10QuOddElD/XRPpF10RZTNdEx1LXRC5Z10SUX9dE
8mXXRGFs10THctdEJXnXRIx/10TyhddEYYzXRL+S10QumddElJ/XRPKl10RZrNdEx7LXRC65
10SMv9dE+sXXRGHM10S/0tdEJdnXRLXf10T65ddEYezXRMfy10Qu+ddElP/XRN4H2EQuDdhE
jBPYRC4Z2ESUH9hE8iXYRGEs2ETHMthELjnYRJQ/2ET6RdhEYUzYRMdS2EQlWdhEjF/YRPpl
2ERZbNhEx3LYRC552ESUf9hE+oXYRFmM2ETHkthEJZnYRIyf2ETypdhEYazYRMey2EQuudhE
jL/YRPrF2ERhzNhEv9LYRCXZ2ESM39hE+uXYRFns2ETH8thEJfnYRIz/2ETyBdlEWQzZRMcS
2UQlGdlElB/ZRPIl2URhLNlEvzLZRC452USMP9lE+kXZRGFM2US/UtlELlnZRJRf2UT6ZdlE
YWzZRMdy2UQuedlEjH/ZRPqF2URhjNlEx5LZRC6Z2USMn9lE8qXZRFms2UTHstlELrnZRIy/
2UT6xdlEYczZRL/S2UQu2dlElN/ZRPrl2URZ7NlEx/LZRCX52USU/9lE+gXaRFkM2kTHEtpE
JRnaRIwf2kTyJdpEWSzaRMcy2kQlOdpEjD/aRPJF2kRhTNpEx1LaRC5Z2kSMX9pE8mXaRGFs
2kS/ctpEJXnaRIx/2kTyhdpEWYzaRL+S2kQlmdpElJ/aRPKl2kRZrNpEv7LaRCW52kSUv9pE
+sXaRGHM2kS/0tpEJdnaRJTf2kTy5dpEYezaRL/y2kQu+dpEjP/aRJ4G20RZDNtEvxLbRCUZ
20SMH9tE+iXbRFks20S/MttELjnbRIw/20TyRdtEYUzbRL9S20QuWdtElF/bRPJl20RhbNtE
x3LbRC5520SMf9tE+oXbRFmM20THkttEJZnbRJSf20T6pdtEWazbRL+y20QludtElL/bRPrF
20RhzNtEv9LbRCXZ20SM39tE8uXbRGHs20S/8ttEJfnbRA==</AssayXData><AssayYData Points="400">vM5BP2MzQT8gh0I/R89DP1SnRD+j+0Q/67xGP9FaSD8XXEk/6idLPxpTTD9WAE8/GoJPPyMK
Uj+GFFQ/6WJUP658VT/6qFc/l0JaP6bZWT+l41s/uRBeP1PtXT/h6F4/rfxhPxmlYz8rWWU/
AWtlPxrvaD84AGo/FHRqP7uibD/xzG4/fitvP/Pbbz/ebnI/hjp0P5ZmdT+Oo3U/j9F2Pzc3
ej9kaHs/nvl7P591fj996H8/tXeAP+OdgT/xzIE/7u2CP69ngz8nAoQ/ROeEPzmNhT/5I4Y/
KYyGP49Fhz+tPYg/CqqIP0aiiT/nBoo/W/aKP57kiz/QAY0/Q6mMP9N0jT8exY0/aPOOP7Oz
jz+tUJA//sqQP9AykT9K/5E/r6KSPy0wkz/DuJM/9bGUPz5PlT/ispU/TlCWP6mHlz+vuZc/
jX2YP0/ImD97vpk/XOyZP/ylmj+NWps/YVicP81enD8H/5w/xCmeP6kwnj8gDJ8/DoafP8SD
nz/D2KA/1jGhP0AxoT8U8KE/U7CiP6TSoj8tLqQ//+2jPyt0pD+Mj6Q/ZJqlP93opT/PWqY/
0NqmP/TPpz/2tKg/FmqoP/N/qT/OkKk/URyqP3swqj9gLKs/sfSrP552rD++XKw/PvKsP8t/
rT90Ea4/oB+uPyvVrj8oa68/doWvP2TUsD/m97A/+BCxP/fSsT8+PLI/dbOyP+nysz/CvbM/
Vu+zP3BMtD8OSLU/P+m0P/lmtT9bZrY/UcW2P9mqtj86LLc/H4+3P6jAuD+eK7g/O+K4P8Ns
uT83/rk/JT+6P34juj8jnLo/4Ea7P4ODuz9gMLw/P+q7Pw0PvT8jybw/nLy9PwYVvj/zUL4/
F7m+P1Glvj/1fr8/cdO/P6A4wD8kVsA/BgrBP/Q+wT+t7cE/BunBP6I5wj/L6ME/Kb/CP61T
wz8jWcM/9UTEPyBJxD8ac8Q/IBHFPwOexD9zPsU/NozFP6urxT9AQMY/W0/GPymVxj8eH8c/
V33HP4gsyD+Rw8c/r43IP0q2yD/C8Mg/JZ3IP1JcyT/GLso/Nx/KP/4dyj8DC8s/YurKP2xh
yz/n0cs/gczLPxiTzD8AJ8w/DIXMPzyuzD8Vzsw/ez/NP/xbzj8lgs0/PY3OPwHJzT9saM8/
tbDPP0WYzj9Eqc8/AsvPP5hw0D8wANA/V+zQP25e0D/TNtE/WM/QPx9z0T80/dE/ToLRP5wr
0j/KjdI/AGnSPz/f0j9DTNM/pzfTP3ww0z8E79M/OarTP3MM1D8qCdQ/l2vUP7vc1D/UiNQ/
qGrVP6tm1T+C8dU/SVXWP6Xm1T+bndY/F73WP8P81j8cltc/BlHXPxlI1z8pX9c/J2HXP5gg
2D/MX9g/267YPzOp2D90Cdk/U4DYPwWy2D83mtk/4VHZP5bu2T+vXdo/V/3ZPzgg2j/RMNo/
UK7aPyU02z+6f9s/ysDbP8Ek2z/ARdw/VH/bP4L02z+bOdw/15TcP3Ha3D9Yp9w/ab7cPzVr
3T/EVN0/T93dP27R3T9rt90/SkbeP2q03j/sR94/K2bePwoh3z9m+94/N8beP9a13z+1s98/
hrDfP4PX3z+F098/pQTgP5de4D/sqeA/avvfP7wB4T/30OA/p4LgP3O84T9A0OE/mkDhP58f
4T+7i+E/U63hP3kE4j/cF+M/scPiPzel4j8t2+M/Qw7jP69b4z/utOM/qE3jP8KZ4z+4AOQ/
04zjP5tW5D/Hf+Q/D8HjP7hf5D8ql+Q/RXvkPzaf5D9tGOU/70flP+cu5T/5iOU/MBjlP98a
5j88H+Y/2gjmP/Pf5T+o/eU/cFfmP6IV5j9tFec/UpnmP7Mv5z/Zeec/ssTnP/4r6D+Ijuc/
6pLnP/sG6D8fmec/tG3oP5gH6D/D5eg/ad3oP1++6D8uvug/myLpP0Y86T/iNOk/0sDpP2jc
6T80tuk/6VTpPycB6j80Xeo/edfpPyEZ6j8oc+o/FjXqP8H66j/O1+o/CszqPzjR6j86z+o/
FjbrP0kD6z8FrOs/hF3sP/ud7D8ZROw/21jsPzA77D99V+w/99HsP/Wv7D+7zOw/vo/sP4fS
7D8O5uw/Qd3tPwDx7D9Nx+0/1MHsP6hB7T8r1+0/eETuPw==</AssayYData></Step><Step><CommonData><SampleLocation>1</SampleLocation><SampleID></SampleID><SampleGroup></SampleGroup><SampleInfo></SampleInfo><SampleRow>B</SampleRow><SamplePlate>1</SamplePlate><WellType>BUFFER</WellType><Concentration>-1</Concentration><ConcentrationUnits>µg/ml</ConcentrationUnits><MolarConcentration>-1</MolarConcentration><MolarConcUnits>nM</MolarConcUnits><MolecularWeight>-1</MolecularWeight><Temperature>25</Temperature><StartTime>2182907</StartTime><AssayTime>30</AssayTime></CommonData><FlowRate>1000</FlowRate><StepType>BASELINE</StepType><StepName>Baseline</StepName><StepStatus>OK</StepStatus><ActualTime>30</ActualTime><CycleTime>0.2</CycleTime><AssayXData Points="150">i//bROkF3ERYDNxEthLcRBwZ3ESDH9xE6SXcRFAs3ES2MtxEJTncRIM/3ETxRdxEWEzcRLZS
3EQcWdxEg1/cRPFl3ERYbNxEvnLcRBx53ESDf9xE6YXcRFiM3ES2ktxEHJncRIOf3EQCptxE
WKzcRLay3EQcudxEi7/cROnF3ERQzNxEttLcRBzZ3ESZ4NxE8eXcRFDs3ES28txEHPncRIP/
3ETpBd1EUAzdRLYS3UQcGd1Egx/dROkl3URQLN1EzzLdRBw53USLP91E6UXdRFhM3US2Ut1E
JVndRINf3UTxZd1EUGzdRLZy3UQced1Eg3/dRPGF3URQjN1EtpLdRByZ3USDn91E6aXdRFis
3US2st1EHLndRJu/3UTpxd1EUMzdRLbS3UQc2d1ErN/dRPHl3URQ7N1EtvLdRBz53USD/91E
6QXeRFAM3kS2Et5EHBneRIMf3kTpJd5EaCzeRAgz3kQlOd5Egz/eRPFF3kRYTN5EtlLeRC1Z
3kSDX95E6WXeRFhs3kS+ct5EHHneRIN/3kTxhd5EUIzeRLaS3kQtmd5Eg5/eROml3kRQrN5E
vrLeRBy53kSDv95E6cXeRFjM3kS+0t5EHNneRIPf3kTp5d5EWOzeRLby3kQl+d5Eg//eROkF
30RQDN9EvhLfRCUZ30SDH99E6SXfRHAs30S+Mt9EJTnfRIM/30QgR99EUEzfRLZS30QtWd9E
g1/fRPFl30RQbN9EvnLfRBx530SDf99E6YXfRFCM30S2kt9ERZnfRIOf30Txpd9EWKzfRLay
30Qlud9E</AssayXData><AssayYData Points="150">uyHyP4ov8j9dQvI/dwHyP2u+8j9dh/I/gi7yP4wq8z/4S/M/k33zP9/78j+EO/M/xcHyP14e
8z9qmPI/NK3yP7jr8j9aVPM/p0fzPzPl8j+O9PI//WPzP8d/8j8cOvM/6N7yPyuD8z9oXPM/
QqnzP31u8z+kUvM/5zrzP+Qb8z9ZvPM/aS3zP+zb8j/NgvM/n1nzP2P+8j/or/M/jLPzP7uc
8z/P5vI/3U7zPy9O8z+Cd/M/EgbzP5YJ9D8K9fM/sabzP7MV9D99j/M/IkfzP02l8z+RDfM/
cWLzPzLt8z+XlfM/tODzP6Sd8z8Gr/M/pJbzP4jn8z8BIPQ/FM/zP9dv8z849/M/ECP0P1/v
8z979PM/Bq7zPz+/8z9HCPQ/qNbzPzFR9D9ytPQ/9EX0P4ZW9D+OtfM/aprzP1AB9D/AJPQ/
FFz0P9Ix9D9r7fM/tgH0P1Vn9D9jS/Q/Q9PzP7zY8z8yvPM/pvbzP7CH9D9u+fM/kMf0P5pI
9D9A2PM/PJzzP++B9D/CDfQ/M3D0P+mB9D9pEvQ/snj0P0RX9D+dtvQ/CZPzP/059D8KEfQ/
HMHzP99/9D8kYvQ/bX30P6pm9D8GU/Q/gVb0P4oM9D+dbvQ/3cr0PyPf8z/3j/Q/MXz0PwZm
9D+KbvQ/P4T0Pxf28z9Is/Q/qy70P3XX8z87cfQ/gOP0P5ss9D/yB/U/ShH1P7K59D8Kj/Q/
Xxf0P7hN9D8kAfU/2K30PwXI9D/TMfQ/Bcj0PzdW9D+Eo/Q/soT0P5f49D/1CfU/Qj/0Pz+9
9D8ri/Q/</AssayYData></Step><Step><CommonData><SampleLocation>10</SampleLocation><SampleID>BG505 T332N SOSIP</SampleID><SampleGroup></SampleGroup><SampleInfo></SampleInfo><SampleRow>B</SampleRow><SamplePlate>1</SamplePlate><WellType>KSAMPLE</WellType><Concentration>-1</Concentration><ConcentrationUnits>µg/ml</ConcentrationUnits><MolarConcentration>250</MolarConcentration><MolarConcUnits>nM</MolarConcUnits><MolecularWeight>-1</MolecularWeight><Temperature>25</Temperature><StartTime>2221664</StartTime><AssayTime>180</AssayTime></CommonData><FlowRate>600</FlowRate><StepType>ASSOC</StepType><StepName>Association</StepName><StepStatus>OK</StepStatus><ActualTime>179.999</ActualTime><CycleTime>0.2</CycleTime><AssayXData Points="900">i7/fRPHF30RYzN9EttLfRCXZ30SL399E8eXfRFjs30S+8t9EJfnfRIv/30TpBeBEWAzgRL4S
4EQlGeBEix/gRPEl4ERYLOBEvjLgRBw54ESLP+BE8UXgRFhM4ES+UuBEJVngRItf4ETxZeBE
WGzgRL5y4EQleeBEi3/gRPGF4ERYjOBEvpLgRCWZ4ESLn+BE6aXgRFis4ES+suBEJbngRIO/
4ETxxeBEWMzgRL7S4EQl2eBEi9/gRDvm4ERY7OBEvvLgRCX54ESD/+BE6QXhRFgM4US+EuFE
HBnhRIMf4UR0JuFEWCzhRL4y4UQlOeFEiz/hROlF4USiTOFEvlLhRCVZ4USLX+FE8WXhRFhs
4US+cuFEJXnhRIt/4UTxheFEUIzhRL6S4UQlmeFEi5/hRPGl4URQrOFEvrLhRCW54UQewOFE
8cXhRGDM4US+0uFEJdnhRIvf4UTp5eFEWOzhRL7y4UQl+eFEi//hRPEF4kRYDOJEvhLiRCUZ
4kSDH+JE8SXiRFgs4kS+MuJEJTniRIs/4kTpReJEWEziRL5S4kQlWeJEg1/iRPFl4kRYbOJE
tnLiRCV54kSLf+JE6YXiRFCM4kS+kuJE4ZniRIuf4kTppeJEWKziRL6y4kQlueJEi7/iROnF
4kRYzOJEvtLiRBzZ4kSL3+JE6eXiRFDs4kS28uJEJfniRIv/4kTxBeNEWAzjRL4S40QlGeNE
ix/jRPEl40RYLONEvjLjRCU540SDP+NE6UXjRFhM40S+UuNEHFnjRItf40TxZeNEWGzjRL5y
40QleeNEg3/jROmF40RYjONEtpLjRByZ40SLn+NE8aXjRFCs40S2suNEJbnjRIO/40TxxeNE
WMzjRL7S40Ql2eNEi9/jROnl40RQ7ONECPPjRCX540SD/+NE6QXkRFgM5ES+EuREhxnkRIMf
5ETpJeREWCzkRLYy5EQcOeREiz/kROlF5ERYTOREvlLkRCVZ5ESLX+RE6WXkRFhs5ES2cuRE
JXnkRIt/5ETpheREUIzkRLaS5EQcmeREi5/kRPGl5ERYrOREvrLkRCW55ESLv+RE8cXkRFjM
5ES+0uREHNnkRIPf5ETx5eREWOzkRLby5EQc+eREi//kRPEF5URYDOVEvhLlRCUZ5USLH+VE
8SXlRFAs5US2MuVEJTnlRIM/5UTxReVEWEzlRLZS5UQlWeVEi1/lROll5URYbOVEvnLlRCV5
5USLf+VE8YXlRFCM5US2kuVEHJnlRIuf5URcpuVEWKzlRL6y5UQlueVEi7/lRPHF5URQzOVE
xtLlRCXZ5USL3+VE8eXlRFjs5US28uVEJfnlRIP/5UTxBeZEWAzmRL4S5kQlGeZEgx/mRPEl
5kRQLOZEvjLmRBw55kSLP+ZE8UXmRFBM5kS2UuZEHFnmRINf5kTpZeZEWGzmRL5y5kQleeZE
i3/mRPGF5kRYjOZEtpLmRByZ5kSDn+ZE6aXmRFis5kS2suZEJbnmRO2/5kTxxeZEUMzmRL7S
5kQl2eZEi9/mRPHl5kRY7OZEvvLmRBz55kSD/+ZE6QXnRFAM50S2EudEHBnnRIMf50RMJudE
WCznRLYy50QcOedEgz/nRPFF50RQTOdEtlLnRCVZ50SDX+dE6WXnRFhs50S2cudEJXnnRIN/
50TxhedEWIznRL6S50QcmedEi5/nRPGl50RQrOdEvrLnRCW550SDv+dE8cXnRFDM50S20udE
HNnnRIvf50Tx5edEUOznRL7y50Qc+edEg//nROkF6ERQDOhEthLoRCUZ6ESDH+hE6SXoRFgs
6ES2MuhEHDnoRIM/6ETpRehEWEzoRLZS6EQlWehEg1/oROll6ERYbOhEvnLoRCV56ESLf+hE
8YXoRFCM6EQIk+hEJZnoRIOf6ETppehEUKzoRLay6EQluehEg7/oRPHF6ERYzOhEttLoRBzZ
6ESL3+hE8eXoRHns6ES+8uhEHPnoRIP/6ETxBelEUAzpRLYS6UQcGelEix/pROkl6URQLOlE
tjLpRBw56USDP+lE8UXpRFhM6US2UulEHFnpRINf6UTxZelE/GzpRL5y6UQceelEg3/pROmF
6USgjelEtpLpRByZ6USLn+lE6aXpRFCs6US2sulEJbnpRIu/6UTxxelEUMzpRLbS6UQl2elE
g9/pROnl6URQ7OlEtvLpRBz56USL/+lE6QXqRFAM6kS2EupEHBnqRNUf6kTxJepEUCzqRLYy
6kQlOepEiz/qROlF6kRQTOpEtlLqRCVZ6kTVX+pE6WXqRFBs6kS2cupEHHnqRIN/6kTphepE
UIzqRLaS6kQcmepEL6DqRPGl6kRQrOpEtrLqRCW56kSDv+pE6cXqRFDM6kS20upEHNnqRIPf
6kTp5epEUOzqRLby6kQl+epEg//qROkF60RQDOtEthLrRBwZ60SDH+tE6SXrRFgs60S+MutE
JTnrRIM/60TxRetEUEzrRLZS60QcWetEi1/rROll60RQbOtEtnLrRBx560SDf+tE6YXrRFCM
60Qxk+tEJZnrRIuf60TxpetEWKzrRLay60QluetEi7/rROnF60RQzOtEttLrRCXZ60SD3+tE
6eXrRFDs60S+8utEHPnrRIP/60TpBexEUAzsRLYS7EQcGexEgx/sROkl7ERQLOxEtjLsRBw5
7ESDP+xE6UXsRFhM7ES+UuxEPVnsRINf7ER9ZuxEUGzsRLZy7EQceexEg3/sROmF7ERYjOxE
tpLsRByZ7ESDn+xE6aXsRFis7ES2suxEHLnsRIO/7ET6xexEWMzsRLbS7EQc2exEg9/sROnl
7ERQ7OxEvvLsRCX57ESD/+xE8QXtRFAM7US+Eu1EHBntRIMf7UTxJe1EUCztRLYy7UQcOe1E
gz/tROlF7URYTO1EtlLtRBxZ7USDX+1E6WXtRFhs7US+cu1EHHntRIN/7UTphe1EUIztRLaS
7UQlme1Eg5/tROml7URQrO1EtrLtREW57USDv+1E6cXtRFDM7US+0u1EHNntRIPf7UTp5e1E
UOztRL7y7UQl+e1Eg//tRPEF7kRQDO5EthLuRBwZ7kSDH+5E6SXuRFgs7kS2Mu5EHDnuRIM/
7kTpRe5EUEzuRLZS7kQcWe5Eg1/uROll7kRQbO5EtnLuRBx57kSDf+5E6YXuRFCM7kS2ku5E
HJnuRIOf7kTxpe5EUKzuRL6y7kQcue5Eg7/uROnF7kRQzO5EttLuRBzZ7kSD3+5E8eXuRFDs
7kS28u5EHPnuRIv/7kTxBe9EUAzvRLYS70QlGe9Egx/vRPEl70RQLO9EtjLvRBw570SDP+9E
6UXvRFBM70S2Uu9EHFnvRItf70TxZe9EUGzvRL5y70Qlee9Eg3/vROmF70RojO9EtpLvRCWZ
70SDn+9E8aXvRFCs70S2su9EHLnvRIu/70Txxe9EWMzvRLbS70Ql2e9Ei9/vROnl70RQ7O9E
tvLvRBz570SL/+9E6QXwRFgM8ES2EvBEJRnwRIMf8ETpJfBEWCzwRL4y8EQlOfBEgz/wROlF
8ERQTPBEtlLwRBxZ8ESDX/BE6WXwRFBs8ES2cvBEHHnwRIN/8ETphfBEUIzwRMaS8EQcmfBE
g5/wROml8ERYrPBEvrLwRCW58ESDv/BE6cXwRFjM8ES+0vBEHNnwRIvf8ETx5fBEWOzwRL7y
8ET4+vBEAgLxRNEJ8USbD/FEmRTxRI8Z8USLH/FE8SXxRFgs8US+MvFEJTnxRIs/8UTxRfFE
WEzxRMZS8UQlWfFEi1/xRPFl8URYbPFEvnLxRCV58USLf/FE8YXxRFiM8US+kvFEJZnxRIuf
8UTxpfFEWKzxRL6y8UQlufFEi7/xRPHF8URYzPFEvtLxRCXZ8USL3/FE8eXxRFjs8US+8vFE
JfnxRIv/8UTxBfJEWAzyRL4S8kQlGfJEix/yRPEl8kRYLPJEvjLyRCU58kSLP/JEGkbyRFhM
8kS+UvJEJVnyRItf8kTxZfJEWGzyRL5y8kQlefJEi3/yRPGF8kRYjPJEvpLyRCWZ8kSLn/JE
8aXyRFis8kS+svJEJbnyRIu/8kTxxfJEWMzyRL7S8kQl2fJEi9/yRPHl8kRY7PJEtvLyRCX5
8kSL//JE8QXzRFgM80S+EvNEJRnzRIsf80TxJfNEUCzzRJsz80QlOfNEiz/zRPFF80RQTPNE
vlLzRCVZ80SLX/NE8WXzRFhs80S+cvNEJXnzRIt/80TxhfNEWIzzRL6S80QcmfNEi5/zRPGl
80RYrPNEvrLzRCW580SLv/NE8cXzRFjM80S+0vNEJdnzRIvf80Tx5fNEWOzzRL7y80Ql+fNE
i//zRPEF9ERYDPREvhL0RCUZ9ESLH/RE8SX0RFgs9ES+MvREHDn0RIs/9ETpRfREWEz0RL5S
9EQcWfREi1/0ROll9ERYbPREvnL0RCV59ESLf/RE8YX0RFiM9ES+kvREJZn0RIOf9ETxpfRE
UKz0RL6y9EQlufREi7/0RPHF9ERYzPREvtL0RCXZ9ESL3/RE8eX0RFjs9ES28vREJfn0RIv/
9ETxBfVEWAz1RL4S9UQtGfVEix/1RFQm9URYLPVEvjL1RAo69USLP/VE8UX1RFhM9US+UvVE
JVn1RItf9UTxZfVEWGz1RLZy9URuefVEi3/1RPGF9URYjPVEvpL1RCWZ9USLn/VE8aX1RFis
9US+svVEHLn1RIu/9UTpxfVEWMz1RL7S9UQl2fVEg9/1RPHl9URY7PVEvvL1RCX59USD//VE
8QX2RFgM9kS+EvZEJRn2RIMf9kTxJfZEcCz2RL4y9kQcOfZE</AssayXData><AssayYData Points="900">QObzPwYa8z+lRfI/yyLxP75q8D+Vru8/SAPvP9t07j9/jO0/6+ntPzYC7T9jN+0/jgntP26g
7D+ZO+w/LhnsP6+X7D/Ov+s/lO7rPxHX7D//E+w/AJ7rPzkP7D/WBew/a93rP+oK7D8WB+w/
66/rP1zt6z98wes/9ErsP/b66z8SNew/El3sP2UL7T9FVew/hW/sP/b17D8hE+w/Sd7rP2QM
7D+Wauw/pabsPxWe7D8jqew/PBftPzxO7T88tuw/4FztP//c7D//te0/YvHsPydl7T9C1Ow/
PwTtP4+M7T/AJu0/QTftP17u7D+MVO0/1ijtP3VD7T+YKe0/CMvtP3is7T+1l+0/QDrtP4GO
7T8Vuu0/0JPtPy4T7j/xQu4/yU3tP+a57T9ddu4/ZPntP9sa7j8CiO0/m6ftP4F07j9luu0/
Fo/uPzJP7j9Gp+4/GEruPxUE7z/DpO4/TT3uP4lE7j8Tke4/Q8HuP3LX7j/Jtu4/0j/uPx4U
7j+Z8e4/68HuPy7y7j8lXe8/BcbuP6Az7z9OZu4/B/ruP0Aw7z8cEe8/hyvvP5wX7z9ELu8/
Xw3wPwW07z8IZO8/dBrvP9jE7z+zf+8/E3TvP1BG7z/jA+8/AYjvPwud7z8yvO8/nOXvPxyJ
7z81ne8/gevvPxbX7z9cFfA/RuLvP1v27z/DFfA/5ATwPzKC8D/b5u8/A0DwP0Nv8D84we8/
ho7vP9wV8D8r9PA/fgHwP1Vg8D8OP/A/EgfwP9xG8D+kYfA/07LwP4UF8D/sbfA/MXvwP8gh
8T8TavA/HqXwP+qo8D9NavA/xunwP72A8D/t3fA/ppzwP7aD8D8YivE/Hy3xP6jZ8D8w4vA/
mkXxP0sb8T/5t/A/MZ7wP+8T8T87JPE/YErxP8xe8T8LMfE/ZZrxPyhD8T8Yj/E/Lf3xP0Vz
8T/xPfE/aM7wP7y08T8mofE/2MjxPz4E8j90MfI/RGnyP5rf8T+Y5fE/vOfxPwbe8T9E3fE/
Mu/xP+sH8j/S4/E/6HfxP3vH8T8hH/I/jkDyP5sx8j/qJfI/izPyPz7S8j+WoPI/3vPxPz/I
8T/CZ/I/jWnyP/pK8j+oSvI/Yw7zP5oo8z/c//I/UpvyPx/G8j+WM/M/rsHyP8Zl8j9IRfI/
u9LyP72M8j84zPI/E1DzPx5J8z+2yvI/ABbzPy8h8z+oAPM/vBvzPy0p8z/86vI/nZHzP+KS
8z9mv/M/3znzPzi08z+MufM/7E3zP0Z48z9PYvM/d57zP+Un8z/gdvM/wrnzP9G08z/ZuPM/
P5HzP0OH8z887PM/GO3zP+PL8z+zzfM/mMzzP8Uh9D9ScPM/+wj0PziP9D92gPQ/LdvzP6zn
8z+xivQ//bH0Pyh/9D8jxfQ/VA/0P8zn8z8zt/Q/NT70P5YP9D+qbfQ/Upj0P55n9D8UXPQ/
8Ev0P7rx9D+ZBPU/uMn0P/KG9D/rafU/3L30P93l9D8t7fQ/bnn0P0V/9D/UuvQ/45T1P0vf
9D+dyvQ/Qf70PwXg9D+ut/Q/5tD0P5b29D9DBfY/kOv0P/go9T/GRvU/me30Pyk49T+/u/U/
7jj1P3Ha9D9+BPU/Da71PwI89T+qw/U/FpH1P42o9T9NqvU/shz1P07L9T+bWPU/14L1Pz1w
9j94HvY/m1D1P78D9j8b3fU/Aqf1P8qH9j86GfY/NTv2P2bh9T8RfvU/y+T1P9BZ9T8yQvY/
Lzb2P0pQ9j/xTvY/7Z72PwRu9T9bLfY/Ndz1Pyj09T9xPPY/Ql32Pxi99j/LOfY/Vsr2P1hg
9j8JMPY/i8X2P+ic9j+S5/Y/rsn2P1f99j/SYvY/OKH2P3en9j8GOfY/XFv2PxDE9j8vI/Y/
n632P1G79j9ePPY/5gn3P17o9j8BFvc/S7/2P0aL9j/8rvY/l9X2P3iQ9z9x6vY/qeP2P4qD
9z8M3PY/aiD3P9MZ9z8NwPY/en73P0aK9z9Ma/c/dlT3P3zc9j8tiPc/5B/3PyuX9z8mnfc/
daj3P9ip9z9i/vY/RnH3P/JB9z8etfc/IaL3Pzn39z+lb/c/eQj4Pwg2+D/rY/c/95r3Pzdp
+D/eafc/xV33P8Ix+D83Kvg/J+33P78X+D8Wh/c/RN/3P5fQ9z/GBvg/Jtr3P93i9z98Qfg/
DMj3P0ph+D/DDPg/VW/4Pwxz+D9aoPg/XUP4P/Ym+D8MpPg/0a/4P3eI+D++lPg/UP73PyIP
+T/hU/k/BKf4P6u9+D+oK/g/+2X5P58p+T/EAfk/0+f4P1Tw+D+bjvg/SR75PzSD+D/jBPk/
G6T4PyIo+T8Sk/g/qsf4P6gU+T9iN/k/pxv5P+M0+T858vg/qiL5P6k5+T87V/k/bOX4P4A9
+T/onvg/tRD5P3pe+T8jYfk/Dez4P4kI+T/BHPk/F1X5P5oN+T9mi/k/3jf5P06t+T+ed/k/
5t/5PxwF+j+5lvk/0pX5P40Q+j9ZC/o/24X5P162+T9SSPk/0mP6P/jO+T86vfk/dOz5P3nv
+T+FHvo/ycr5P4o++j+7Avo/zf/5P12u+T+rzfk/M1/6PyhG+j/tGPo/gRr6P61k+T/jVvo/
TTb6Pz9T+j8ga/o/Gnn6P8Ha+j+5vfk/8BP7P/6i+j8vofo/vzn6Pyl++j8TRvo/uX76P8Db
+j+5Dvo/h5j6P4UP+z+7uvo/Tqv6P1rQ+j/gc/o/Mej6P02B+j9Wtfo/wfP6P64s+z+NyPo/
tyv7P8gy+z/Bhvo/WtL6Pw8W+z9Ttfo/ZeH6P8+B+z/R/Po//K36P0lU+z98Nvs/VgH7P5L5
+j+ejfs/LnH7P4f5+j9z5Po/0vT6P65p+z9XYfs/x6f7P/8U+z/pDvs/4RP7P0mO+z9uWfs/
Xav7P147+z931/s/brL7PzPp+z+yjfs/8zv7P5Gd+z/bLPs/93b7P3qF+z8U0fs/R3n7P4k6
+z9rBPw/FM77P+re+z/wPvw/M/n7P1pf/D+DMvw/qiP8P9a2+z/Rqvs/Fmz8P1UL/D9qxPs/
Cl77P6Qo/D8tyfs/Ssb7P0ZI/D+iL/w/ULz8P9O+/D/tY/w/SD78P7NK/D9bOfw/UJD8P1uo
/D/gPvw/0BP8P2Nl/D/wtfw/bJf8PxMf/D8I2fw/ubT7PzSQ/D89kvw/plv8P/30/D8Ppfw/
ZvD8Pxdr/D8Ez/w/z1r8P1CG/D+DoPw/B6D8P+wY/T9m0/w/bwH9P9mV/D8nlfw/brz8P8V5
/D/UZP0/FCn9P5Zl/T8E7vw/7kn9P/BU/T/OLf0/2jX9P8I4/T9L3Pw/pBr9P5oL/T+XO/0/
Bzv9P4XB/D+mYf0/AL39P/Hl/D8gYP0/L+38PwF4/T+tfP0/r/X9P2iC/T/q/fw/3RD+P60G
/j8KWP0/iSP9P423/T+2/Pw/VIj9P4Jr/T94+P0/6c39P6XM/T9nvP0/kaT9P3p8/T9aA/4/
jYD9Pyaf/T/HFf4/ZwT+P+My/j/XI/4/0mj9PwEz/j/KYP0/9Eb+Pz/q/T+g9P0/BC7+P6wg
/j8wi/0/Maf+P4wn/j82jv4/HPr9PxgA/j+Raf4/Go7+P2/5/T/DHv4/2Jj+P3fc/j9eaP4/
dlT+P7qs/j9qP/4/REz+P5dg/j+mrf4/ONf+P/B2/j8LEv4/jgX/PxKM/j9Vd/4/aIr+Pzn6
/j9vqf4/5Kf+P8j6/j+1Yv4/Phb/P7mI/j8B4f4/o/z+P8Qv/z8nEv8/NSP/P7uo/j881f4/
12z+P+jg/j9cqP4/4Vr/Pz4D/z+sCf8/b5n+PxDv/j/5NP8/VGn/P4ko/z9wfP8/sF3/P7H3
/j9MRP8/QWL/Py1Z/z+NW/8/WSv/P6Xd/j9z2/8/0VH/Py/L/z9sDf8/jT3/P0Lt/j+2m/8/
bcj/P/wg/z/paP8/Yaj/P5kQ/z9gbP8/iQL/P3caAEDo5/4/EKj/P8KH/z8tcf8/6v7/P2JD
AEAnBwBAcb//P+EbAED0tP8/ExEAQIYJAEBToP8/XBEAQAjN/z+P4v8/XeP/Py7w/z+T9/8/
mxYAQA0VAEDsJwBAyur/P4kIAEAsJABAcxAAQKMmAEAkof8/vv3/P88wAEB21v8/SAoAQJkm
AECY+v8/WywAQO9GAEDKBABAjUAAQMMJAEAATgBA4B8AQBFcAEA/NABAlkcAQICYAEBP+f8/
6k0AQL8rAEDGDQBAnboAQFcBAEDqQwBAh2YAQMsSAEDVWABAJ2EAQEB2AECgSQBAtG4AQJRE
AEAFcwBAczgAQBaDAEBCggBAXoQAQD9sAEBc2wBAebMAQGpnAEBitgBA/q4AQIxuAEB4agBA
BHwAQH1XAEAdiwBACWEAQJpNAEA2sABAnncAQHi2AEB8bABAH5wAQOmjAEC9dgBACVoAQAm6
AEBSrABAeKAAQMazAEDIFwFAjbgAQMiZAECe4ABATbQAQOUCAUBh4wBAdqUAQDivAEDazgBA
bbEAQNQPAUDarQBA660AQEEIAUDD8QBAWxsBQGzkAECMyQBAx8AAQMv5AEDTBAFASuEAQM6N
AEBcxABA7vsAQGqfAEDA9gBA3uMAQFMNAUAX5QBAhuIAQNzWAEBKnwBA9yoBQEoSAUB/0ABA
lCIBQK0pAUBfLQFAqyIBQCegAECyRgFA+PoAQEQQAUA53QBAETUBQIYAAUAdUwFAXVEBQIwR
AUDiFgFANeMAQDEiAUAKSwFAsP8AQD9FAUC5PgFAel4BQP1WAUChRAFAm0UBQElCAUD5WAFA
Q/8AQFQ/AUDWRQFA+j4BQJJzAUCZYwFA1FoBQHaLAUApZgFA</AssayYData></Step><Step><CommonData><SampleLocation>1</SampleLocation><SampleID></SampleID><SampleGroup></SampleGroup><SampleInfo></SampleInfo><SampleRow>B</SampleRow><SamplePlate>1</SamplePlate><WellType>BUFFER</WellType><Concentration>-1</Concentration><ConcentrationUnits>µg/ml</ConcentrationUnits><MolarConcentration>-1</MolarConcentration><MolarConcUnits>nM</MolarConcUnits><MolecularWeight>-1</MolecularWeight><Temperature>25</Temperature><StartTime>2410506</StartTime><AssayTime>180</AssayTime></CommonData><FlowRate>600</FlowRate><StepType>DISASSOC</StepType><StepName>Dissociation</StepName><StepStatus>OK</StepStatus><ActualTime>180</ActualTime><CycleTime>0.2</CycleTime><AssayXData Points="900">gj/2ROBF9kRPTPZErVL2RBxZ9kSCX/ZE4GX2REds9kS1cvZEE3n2RHp/9kTghfZER4z2RK2S
9kQcmfZEep/2RPGl9kRPrPZEtbL2RBO59kSCv/ZEY8b2RE/M9kS10vZEHNn2RHrf9kTo5fZE
R+z2RK3y9kQT+fZEgv/2ROAF90RHDPdEtRL3RBMZ90SCH/dE6CX3REcs90S1MvdEEzn3RII/
90TgRfdER0z3RLVS90QTWfdEgl/3ROBl90RPbPdErXL3RBN590R6f/dE6IX3RE+M90StkvdE
HJn3RHqf90TgpfdER6z3RK2y90QcufdEer/3RODF90RPzPdErdL3RBPZ90SC3/dE6OX3REfs
90S18vdEE/n3RHr/90ToBfhERwz4RK0S+EQcGfhEgh/4ROgl+ERPLPhErTL4RBw5+ESCP/hE
6EX4RE9M+ES1UvhEHFn4RIJf+EToZfhET2z4RK1y+EQcefhEgn/4ROCF+ERPjPhErZL4RBOZ
+ER6n/hE6KX4REes+EStsvhEHLn4RIK/+EToxfhER8z4RK3S+EQB2vhEweD4ROjl+ERH7PhE
tfL4RBP5+ER6//hE6AX5REcM+US1EvlEExn5RHof+UTgJflETyz5RK0y+UQTOflEej/5ROhF
+URPTPlEtVL5RBNZ+UR6X/lE4GX5REds+UStcvlEHHn5RIJ/+UTghflER4z5RK2S+UQTmflE
ep/5ROCl+URHrPlErbL5RBO5+UR6v/lE4MX5RE/M+US10vlEE9n5RILf+UTo5flER+z5RK3y
+UQc+flEev/5ROAF+kRPDPpEtRL6RBMZ+kR6H/pE4CX6REcs+kS1MvpEHDn6RHo/+kToRfpE
T0z6RK1S+kQTWfpEel/6ROhl+kRHbPpErXL6RBx5+kR6f/pE6IX6REeM+kStkvpEHJn6RHqf
+kTopfpET6z6RLWy+kQcufpEgr/6RODF+kRHzPpEtdL6RBzZ+kR63/pE4OX6RE/s+kSt8vpE
HPn6RHr/+kToBftERwz7RLUS+0QTGftEgh/7ROAl+0RHLPtErTL7RBM5+0R6P/tE6EX7REdM
+0StUvtEE1n7RHpf+0ToZftER2z7RK1y+0QTeftEgn/7ROCF+0RPjPtErZL7RBOZ+0R6n/tE
4KX7RE+s+0StsvtEE7n7RHq/+0ToxftET8z7RK3S+0QT2ftEgt/7RODl+0RH7PtErfL7RBP5
+0R6//tE4AX8REcM/EStEvxEExn8RIIf/EToJfxERyz8RK0y/EQTOfxEgj/8ROBF/ERPTPxE
rVL8RBNZ/ESCX/xE4GX8REds/EStcvxEE3n8RIJ//EQRhvxET4z8RK2S/EQTmfxEgp/8ROCl
/ERHrPxEMLP8RBO5/ER6v/xE4MX8REfM/ESt0vxEE9n8RHrf/ETg5fxER+z8RK3y/EQT+fxE
ev/8ROAF/URHDP1ErRL9RBMZ/UR6H/1E4CX9REcs/UStMv1EHDn9RHo//UTgRf1ET0z9RK1S
/UQTWf1Eel/9ROBl/URHbP1EtXL9RBN5/UR6f/1E4IX9REeM/UStkv1EHJn9RHqf/UTgpf1E
R6z9RK2y/UQTuf1Eer/9RODF/URHzP1ErdL9RBPZ/UR63/1E6OX9REfs/UTG8v1EE/n9RIL/
/UTgBf5ERwz+RK0S/kQcGf5Eeh/+ROAl/kRPLP5ErTL+RBM5/kR6P/5E4EX+REdM/kStUv5E
E1n+RHpf/kTgZf5ET2z+RK1y/kQTef5Een/+ROiF/kRHjP5ErZL+RByZ/kR6n/5E4KX+REes
/kS1sv5EJLn+RHq//kTgxf5ER8z+RK3S/kQT2f5Eet/+RODl/kRH7P5ErfL+RBP5/kR6//5E
4AX/REcM/0StEv9EExn/RHof/0TgJf9ERyz/RLUy/0QTOf9Eej//ROBF/0RHTP9ErVL/RBNZ
/0SCX/9E4GX/REds/0Stcv9EHHn/RIJ//0Tghf9ER4z/RK2S/0QTmf9Egp//ROCl/0RHrP9E
rbL/RBO5/0R6v/9E6MX/REfM/0St0v9EE9n/RHrf/0Tg5f9ET+z/RLXy/0QT+f9Eev//RPAC
AEUjBgBFVgkARYoMAEW9DwBF8BIARSMWAEVWGQBFjhwARb0fAEXwIgBFIyYARVspAEWKLABF
vS8ARfQyAEXDNgBFVjkARY48AEXFPwBF8EIARSNGAEVbSQBFjkwARb1PAEX0UgBFJ1YARVtZ
AEWKXABFvV8ARfRiAEUjZgBFW2kARYpsAEXBbwBF8HIARSd2AEVWeQBFjnwARQOAAEXwggBF
J4YARVaJAEWOjABFvY8ARfSSAEUnlgBFW5kARY6cAEXBnwBF9KIARSemAEVbqQBFjqwARcGv
AEXwsgBFJ7YARVu5AEWOvABF2r8ARfTCAEUnxgBFW8kARY7MAEXBzwBF9NIARSfWAEVb2QBF
jtwARcHfAEX04gBFJ+YARVvpAEWO7ABFwe8ARfTyAEUn9gBFW/kARY78AEXB/wBF9AIBRScG
AUVbCQFFjgwBRcEPAUX0EgFFJxYBRVsZAUWOHAFFwR8BRfQiAUUnJgFFXykBRY4sAUXNLwFF
9DIBRSc2AUVbOQFFjjwBRcE/AUX0QgFFJ0YBRVtJAUWOTAFFwU8BRfRSAUUnVgFFW1kBRY5c
AUXBXwFF9GIBRSdmAUVbaQFFjmwBRcFvAUX0cgFFJ3YBRVt5AUWOfAFFwX8BRfSCAUUnhgFF
W4kBRY6MAUXBjwFF9JIBRSeWAUVbmQFFjpwBRcGfAUX0ogFFJ6YBRVupAUWOrAFFwa8BRfSy
AUUntgFFW7kBRY68AUW9vwFF9MIBRSfGAUVbyQFFjswBRcHPAUX00gFFJ9YBRVvZAUWK3AFF
wd8BRfTiAUUn5gFFW+kBRY7sAUXB7wFF9PIBRSf2AUVb+QFFjvwBRcH/AUX0AgJFJwYCRVsJ
AkWODAJFwQ8CRfQSAkUnFgJFWxkCRY4cAkU0IAJF9CICRScmAkVbKQJFjiwCRcEvAkXwMgJF
JzYCRVs5AkXPPAJFwT8CRfBCAkUnRgJFW0kCRY5MAkXBTwJF9FICRSdWAkVbWQJFjlwCRcFf
AkX0YgJFJ2YCRVtpAkWKbAJFwW8CRfRyAkUndgJFW3kCRct8AkXBfwJF9IICRSOGAkVviQJF
jowCRcGPAkX0kgJFI5YCRVuZAkWKnAJFwZ8CRfCiAkUjpgJFW6kCRYqsAkXBrwJF9LICRSO2
AkVbuQJFjrwCRcG/AkX0wgJFJ8YCRVvJAkWKzAJFwc8CRfTSAkUw1gJFW9kCRY7cAkXB3wJF
9OICRSfmAkVb6QJFiuwCRebvAkX08gJFJ/YCRVv5AkWO/AJFwf8CRfQCA0UnBgNFWwkDRY4M
A0XBDwNF9BIDRScWA0VbGQNFohwDRcEfA0X0IgNFJyYDRVspA0WOLANFvS8DRfQyA0UnNgNF
WzkDRYo8A0W9PwNF9EIDRSdGA0VbSQNFikwDRcFPA0X0UgNFJ1YDRVtZA0WOXANFwV8DRfRi
A0UnZgNFVmkDRY5sA0XBbwNF9HIDRSd2A0VWeQNFjnwDRb1/A0X0ggNFI4YDRVuJA0WOjANF
wY8DRfSSA0UnlgNFW5kDRY6cA0XBnwNF9KIDRSemA0VbqQNFiqwDRcGvA0X0sgNFI7YDRVu5
A0WOvANFwb8DRfTCA0UjxgNFW8kDRY7MA0XBzwNF9NIDRSfWA0VW2QNFitwDRcHfA0X04gNF
I+YDRVvpA0WK7ANFwe8DRfTyA0Uj9gNFW/kDRY78A0XB/wNF9AIERSMGBEVbCQRFjgwERcEP
BEX0EgRFJxYERVsZBEWKHARFwR8ERfQiBEUjJgRFWykERYosBEXBLwRF9DIERSc2BEVWOQRF
ijwERb0/BEX0QgRFJ0YERVtJBEWOTARFwU8ERfRSBEUjVgRFW1kERY5cBEXBXwRF9GIERSNm
BEVbaQRFjmwERb1vBEX0cgRFI3YERVt5BEWKfARFwX8ERfSCBEUnhgRFW4kERY6MBEXBjwRF
9JIERSeWBEVWmQRFipwERb2fBEX0ogRFI6YERVupBEWOrARFva8ERfSyBEUntgRFW7kERY68
BEXBvwRF8MIERSfGBEVbyQRFiswERcHPBEX00gRFJ9YERZTZBEWO3ARFvd8ERfDiBEUn5gRF
VukERYrsBEXB7wRF9PIERSf2BEVW+QRFjvwERcH/BEX0AgVFIwYFRVsJBUWKDAVFvQ8FRfAS
BUUjFgVFWxkFRY4cBUXBHwVF9CIFRScmBUVbKQVFjiwFRb0vBUUNMwVFJzYFRVs5BUWOPAVF
vT8FRWdDBUUnRgVFW0kFRYpMBUXBTwVF+FIFRSNWBUVWWQVFjlwFRcFfBUXwYgVFI2YFRVZp
BUWObAVFwW8FRTJzBUUndgVFVnkFRY58BUXBfwVF8IIFRSOGBUVWiQVFjowFRb2PBUUFkwVF
I5YFRVaZBUWKnAVFwZ8FRfSiBUUjpgVFW6kFRY6sBUW9rwVF8LIFRSO2BUVWuQVFirwFRcG/
BUX0wgVFJ8YFRVbJBUWOzAVFvc8FRfTSBUVI1gVFW9kFRY7cBUXB3wVF9OIFRXnmBUVW6QVF
0+wFRcHvBUXw8gVFJ/YFRYz5BUWi/AVFvf8FRfACBkUjBgZFWwkGRZIMBkW9DwZF9BIGRScW
BkVbGQZFihwGRb0fBkX0IgZFJyYGRVYpBkXoLAZFvS8GRfAyBkUjNgZFWzkGRYo8BkW9PwZF
9EIGRSNGBkVWSQZFikwGRcFPBkXwUgZFI1YGRVZZBkWOXAZF</AssayXData><AssayYData Points="900">gWQAQJ5JAEB0JQFA2rkBQAeKAkBMCgNA+VwDQAabA0CK8wNAQ1cEQDKpBEDK5ARA1NsEQLVA
BUAbYAVAdlEFQHGFBUAxcAVAaJEFQCNWBUDdjAVALwIGQNjaBUAU2AVAPckFQDUdBkD+4AVA
LQ0GQEgzBkBCJgZAWuMFQI0TBkB9GwZAFO0FQFIyBkBGBQZAzjMGQD37BUCcJQZAeTgGQBNa
BkDKNAZAR2UGQBkyBkABRAZA1hMGQEf/BUDCTwZAO/oFQDb2BUC0SAZAPjEGQKBBBkDHPQZA
sDEGQGQfBkD6EAZA3fEFQPbwBUBSFAZAWWMGQFs3BkB1bQZA1jUGQH0XBkDK+AVA1B4GQB9F
BkBLKgZANSMGQOg2BkD3HAZAMjIGQHkyBkD+VwZAmjkGQPVpBkD9QAZAY/MFQFEeBkAAMAZA
HAMGQKAqBkAi2AVAMl0GQIocBkATkwZAwScGQIApBkAJEQZARRwGQN8zBkB4NgZA+0sGQMEz
BkD7MgZAzVwGQHMlBkAYFQZAmjwGQOdGBkCkCAZAp2wGQBxJBkALIgZAgDAGQEs7BkC35AVA
/TYGQOw7BkAEDQZAVncGQOEOBkD7LAZAuFkGQHL/BUBLRgZALw8GQDNRBkCaKgZA8zEGQAYu
BkBP3QVAaDkGQPkSBkC7YgZAV/AFQIgqBkD+XgZAllsGQLViBkDSQQZA2TIGQOsUBkBVWwZA
gVsGQGzBBUANPQZAvy8GQGEWBkB38AVAzBAGQO4nBkBkPQZAvmEGQBk5BkD3/wVAIzwGQCxR
BkDZbwZAu2AGQOwMBkA/TwZAuxQGQKoIBkCL6QVA6HIGQHorBkCtWQZAiFAGQI1QBkCqHQZA
ewIGQCEZBkB8RwZAdEkGQLMBBkAifAZAPzIGQOHUBUD7FwZAkTIGQK80BkBnJwZAO1oGQJpL
BkBn/AVACxoGQM1iBkB1WAZAeF4GQJ1yBkBEUwZAOV0GQLvmBUBZIgZAMZUGQCxjBkAeZAZA
Ni8GQEAMBkB0SAZA5kkGQDovBkAAiAZAxV4GQIw9BkBtJAZAOfcFQEDgBUAjIgZA20MGQHkJ
BkCbeQZAfUcGQE0IBkC6KAZAAlAGQHcUBkCffgZAOWMGQNVSBkAUQQZAWQAGQKk+BkDRPgZA
1JgGQKwNBkCmSwZAQCUGQMRkBkCPUwZA2xIGQAhQBkDyQAZAbmEGQKlJBkBeRwZANEUGQAg8
BkDWQQZAsgoGQJwrBkASYQZA/w4GQDkTBkBxWQZAFXcGQELsBUAbRQZAKyoGQK5gBkC7fwZA
03MGQK06BkCwEgZANlUGQEhCBkCsUgZAj0sGQNwXBkDPXgZAz6wGQFcwBkBYkAZA4DEGQDmB
BkB4VgZAQlUGQPlDBkAHUwZAWG8GQGscBkARmQZACnIGQAt5BkAFkAZA2iAGQOIfBkC1XAZA
vHcGQBWCBkASqwZAj1cGQP1VBkA6YgZABEcGQG0mBkCFYQZAnSYGQDJaBkD2cgZAMEcGQEg6
BkCicwZAki4GQDC6BkAGhgZAFdgGQBuKBkDHXwZAPUEGQIhBBkCNfAZAeFgGQHxkBkAp/QVA
vFQGQEFXBkA1qgZAdlAGQGyHBkCfbAZAt2QGQMp1BkAcTQZAOzAGQB9dBkALjAZAr44GQJJ0
BkDgfAZAdn0GQDeNBkCOLAZAwEkGQJFrBkB9bQZAZucGQDJ4BkAONwZA9jgGQANlBkCvZwZA
FoQGQMdhBkBlPAZAdpUGQDxiBkDhqAZA1jwGQEE8BkAAdAZAs2oGQEC+BkCCqQZAq4YGQFpu
BkD4cgZA9msGQH5MBkDkewZAxDwGQGx3BkAwwwZA2osGQH1pBkCXvgZAR6AGQCBnBkDWqQZA
kXQGQPNtBkAKfQZAYZsGQIxwBkA2bAZAQ5MGQGnEBkDLRQZAIKwGQDayBkANXQZAtccGQJpO
BkArvwZAHJoGQNWGBkD/kAZA5ooGQPW2BkAqhAZAlpMGQMaLBkBHLQZAqJAGQHt2BkC8hQZA
e58GQFKlBkAwngZAMZ4GQA3NBkAsqgZAO3MGQLytBkBXoQZAAYYGQICIBkAONAZAHKwGQOKA
BkB2sQZA340GQIJpBkCerwZA6EoGQC6qBkCK1QZAC4QGQMypBkDBWgZA/p8GQJeqBkA5cwZA
h6wGQN63BkCCbwZASs0GQJ6cBkCobQZAaYkGQK+kBkATgQZA+dUGQPekBkBRowZAkKUGQMTB
BkBxnwZAGogGQPpVBkCBuQZAxYUGQLLVBkCGogZAlWkGQHqQBkAlowZAVPgGQMaVBkAtbwZA
towGQH20BkDOowZAu70GQEKKBkCH1QZANn0GQAN3BkA8xAZAg7wGQG7BBkByqAZAHFoGQLTM
BkDj3AZA4NwGQPR7BkDNugZA/foGQB66BkC3gwZAC74GQI7aBkDRkQZAnrgGQKsQB0CDeQZA
6aoGQIeRBkDh7wZActMGQJ6IBkDTzgZA1PAGQMmvBkABtgZAowEHQKvhBkDbdgZAthgHQHrI
BkBPjAZA+6QGQEJTB0B+fgZAQmkGQGXQBkCnywZAPGAGQNahBkDdpgZAQ6QGQAHiBkDGvQZA
VC8HQDSDBkABrAZANugGQFzhBkCduwZAAeAGQF28BkCszgZAhYsGQOmhBkCTrAZA3tIGQGq6
BkBvuwZAr+QGQCbFBkC0+gZA0KwGQDo0B0DU0QZAcvEGQJm0BkDM8gZAxQ0HQDS2BkCp5QZA
6cQGQA6LBkCOuQZAm6wGQKfcBkDOrgZA1/EGQBp5BkDf3QZAAfcGQHO0BkAQtwZA3tIGQNb/
BkDnrQZAi/IGQNXTBkCQjgZAO8EGQBu7BkBgnAZAldQGQLfIBkC6sgZAMt0GQFoHB0A3AgdA
rzUHQEAkB0BYxAZALsgGQKIWB0AIxQZAAtMGQMYIB0CnAAdAncUGQPqsBkAWAgdANrUGQDYT
B0Bu9gZAW74GQDDfBkD1XQdAdv4GQHcNB0DBCgdA854GQBmzBkAWsgZAPScHQGoGB0CN+AZA
/DQHQEz8BkA0ugZAVuAGQDv0BkA/BgdAw7kGQGrvBkAeBQdA2NoGQLLgBkCgCAdAU+wGQIm9
BkDdwgZA3+8GQH0zB0AIIwdAgbIGQFTHBkCvEwdAV+UGQIHGBkCC9wZA8R0HQNzdBkBeFgdA
488GQHLdBkCnvgZAZzgHQLTtBkBoFQdAbtoGQIzqBkD1IAdAdhEHQBrmBkBjIgdAoyoHQLXX
BkBLCwdAvsIGQCj7BkCfowZAexgHQMRMB0DJxgZA3MYGQDnvBkAcLAdAcqsGQFDiBkBGRAdA
Di4HQCvYBkDEJAdAHCQHQLHrBkCI6wZAARoHQOERB0C5+QZAuDQHQB7QBkDpAgdABwQHQKYv
B0A0FwdAO+sGQMXoBkB+YAdAGjUHQALtBkC6EgdA4M0GQHcCB0DOrwZAbBEHQGQJB0BUDgdA
2hsHQNQMB0ANDgdADP4GQKgFB0AeOgdAymcHQPQhB0AowAZAUxgHQOQNB0BzSwdAuQgHQNEU
B0ARFAdABBMHQLYtB0B87AZAFigHQJu8BkDxDAdALRQHQEn3BkCZIQdApXYHQANMB0DhJgdA
Yj0HQIkfB0Bd/gZAUQYHQNPLBkDz2AZAyzoHQLPtBkB1KwdAaNcGQP89B0A0HgdAYC8HQKIP
B0DgIAdAFv8GQPdlB0DlKQdANBIHQGuEB0C5DAdA70AHQB9LB0CsTwdAYlMHQHs3B0A3ZQdA
tlcHQDUkB0AAQwdA+Q4HQA5BB0BiUAdA21EHQNMPB0BNVAdAZuMGQHUeB0BELwdAUDcHQEZw
B0BmQwdAuDkHQE8YB0AZZAdAA/EGQBI5B0DPNAdAiFIHQM8jB0B2+gZAGiwHQAEnB0CcQwdA
BFYHQP9/B0ADewdAS/cGQH4aB0ABOAdA//QGQF7yBkBySgdA/pYHQHFIB0AfKQdABUMHQKpc
B0BrMAdALUkHQMM6B0DN5AZAdxcHQJcEB0BbWQdAjxAHQKMpB0BzGwdALksHQIkfB0CsPwdA
y1cHQHN3B0DxTwdAHWQHQNc2B0DPDwdArwIHQIMwB0BxaAdASoAHQPtzB0B/YgdAci4HQPBL
B0DmPAdAiiwHQF4rB0DjTQdAtmsHQGxAB0ARXQdAYnsHQBRzB0BQPwdAiiQHQLpnB0DEWAdA
wBsHQFMaB0CjaAdAspUHQPJ4B0CSXwdA4XgHQFBtB0DQKQdA0CwHQDAyB0CDLQdATT0HQGcn
B0DfjgdACjoHQLBtB0DzZgdAhjUHQDE3B0AFJwdAUnMHQJCNB0D+uwdALV4HQCZ/B0BZZgdA
b4oHQPJHB0CTFwdA+GYHQDc1B0AdIAdA6TUHQGI1B0DNSgdAsGUHQDtoB0DpWQdAK3kHQOhX
B0BuXQdAY0MHQHuJB0CcJAdADzkHQDCDB0CddAdAmm8HQMGbB0A3eAdA2nAHQJxwB0DeeQdA
IX0HQGuZB0DJfAdAt1UHQAZxB0BcWQdA7E0HQPh5B0AlfAdAYCIHQLJGB0CnVwdAhzUHQHGW
B0DbVAdAHVQHQJaOB0BfiAdAbiUHQLRvB0BnfwdA038HQDQ4B0DnfAdAnVwHQA+JB0CHZgdA
DIgHQAOBB0AcTAdA/HAHQM7KB0BJiAdAsWIHQAdrB0B6rwdATeUHQPdRB0AIdQdARXMHQP6Q
B0BwkQdARIIHQBxCB0BppwdAN44HQIt8B0D9fAdA74QHQNQ2B0C46QdAbaYHQFRuB0B4tgdA
GI8HQBRnB0AopwdAPacHQNOoB0CFnAdA510HQBZjB0COmQdA</AssayYData></Step><Step><CommonData><SampleLocation>11</SampleLocation><SampleID></SampleID><SampleGroup></SampleGroup><SampleInfo></SampleInfo><SampleRow>B</SampleRow><SamplePlate>1</SamplePlate><WellType>REGENERATION</WellType><Concentration>-1</Concentration><ConcentrationUnits>µg/ml</ConcentrationUnits><MolarConcentration>-1</MolarConcentration><MolarConcUnits>nM</MolarConcUnits><MolecularWeight>-1</MolecularWeight><Temperature>25</Temperature><StartTime>2599624</StartTime><AssayTime>5</AssayTime></CommonData><FlowRate>1000</FlowRate><StepType>KREGENERATION</StepType><StepName>Regeneration</StepName><StepStatus>OK</StepStatus><ActualTime>4.99907</ActualTime><CycleTime>0.2</CycleTime><AssayXData Points="25">wV8GRfBiBkUnZgZFV2kGRYpsBkXBbwZF9HIGRSN2BkVXeQZFjnwGRb1/BkXwggZFI4YGRVuJ
BkWOjAZFvY8GRfSSBkUjlgZFW5kGRfScBkXBnwZF8KIGRSOmBkVXqQZFiqwGRQ==</AssayXData><AssayYData Points="25">QUMFwHhEGcA99yLARF4owI0fLcB5NjHAnW40wEVfN8BOejnACmQ7wEVpPcDnPz/A3s5AwEw+
QsA9QEPAhmtEwGWVRcD4VkbAYtZHwChtSMClhUnA23xKwNxFS8CSvkvAAGFMwA==</AssayYData></Step><Step><CommonData><SampleLocation>12</SampleLocation><SampleID></SampleID><SampleGroup></SampleGroup><SampleInfo></SampleInfo><SampleRow>B</SampleRow><SamplePlate>1</SamplePlate><WellType>NEUTRALIZATION</WellType><Concentration>-1</Concentration><ConcentrationUnits>µg/ml</ConcentrationUnits><MolarConcentration>-1</MolarConcentration><MolarConcUnits>nM</MolarConcUnits><MolecularWeight>-1</MolecularWeight><Temperature>25</Temperature><StartTime>2615861</StartTime><AssayTime>5</AssayTime></CommonData><FlowRate>1000</FlowRate><StepType>KREGENERATION</StepType><StepName>Regeneration</StepName><StepStatus>OK</StepStatus><ActualTime>4.99907</ActualTime><CycleTime>0.2</CycleTime><AssayXData Points="25">va8GReyyBkUftgZFU7kGRYa8BkW5vwZF8MIGRTDGBkVzyQZFhswGRc3PBkXs0gZFI9YGRVPZ
BkWG3AZFud8GReziBkUf5gZFU+kGRYrsBkW97wZF7PIGRSP2BkVT+QZFhvwGRQ==</AssayXData><AssayYData Points="25">FtseP1Q4Iz8+4So/gD4xP1v0Nj/KLjs/d7I+P0HmQj9bJUY/QHBHPzDrSj/mF0w/Y0xNP4Wc
Tj9u9FE/CMVSPwc3Uz8RTlY/0HlWP00FVz+MeFg/FFtZP279WT8LmVo/mj9cPw==</AssayYData></Step><Step><CommonData><SampleLocation>11</SampleLocation><SampleID></SampleID><SampleGroup></SampleGroup><SampleInfo></SampleInfo><SampleRow>B</SampleRow><SamplePlate>1</SamplePlate><WellType>REGENERATION</WellType><Concentration>-1</Concentration><ConcentrationUnits>µg/ml</ConcentrationUnits><MolarConcentration>-1</MolarConcentration><MolarConcUnits>nM</MolarConcUnits><MolecularWeight>-1</MolecularWeight><Temperature>25</Temperature><StartTime>2632080</StartTime><AssayTime>5</AssayTime></CommonData><FlowRate>1000</FlowRate><StepType>KREGENERATION</StepType><StepName>Regeneration</StepName><StepStatus>OK</StepStatus><ActualTime>4.99907</ActualTime><CycleTime>0.2</CycleTime><AssayXData Points="25">uf8GRegCB0UbBgdFTwkHRYIMB0W1DwdF7BIHRRsWB0VPGQdFghwHRbUfB0XoIgdFGyYHRU8p
B0WGLAdFtS8HRegyB0UbNgdFTzkHRYI8B0W1PwdF6EIHRShGB0VPSQdFgkwHRQ==</AssayXData><AssayYData Points="25">8rUlwE6UNcBCqjvAkwY/wLQwQsBitUPABvxFwOqOR8Att0jA/d9JwPgLS8AKvkvAlNBMwA8n
TcAw8k3AldVOwHZZT8Bxp0/AQcpQwDMtUcAcuFHAA/RRwE2yUsB67lLA2iNTwA==</AssayYData></Step><Step><CommonData><SampleLocation>12</SampleLocation><SampleID></SampleID><SampleGroup></SampleGroup><SampleInfo></SampleInfo><SampleRow>B</SampleRow><SamplePlate>1</SamplePlate><WellType>NEUTRALIZATION</WellType><Concentration>-1</Concentration><ConcentrationUnits>µg/ml</ConcentrationUnits><MolarConcentration>-1</MolarConcentration><MolarConcUnits>nM</MolarConcUnits><MolecularWeight>-1</MolecularWeight><Temperature>25</Temperature><StartTime>2648203</StartTime><AssayTime>5</AssayTime></CommonData><FlowRate>1000</FlowRate><StepType>KREGENERATION</StepType><StepName>Regeneration</StepName><StepStatus>OK</StepStatus><ActualTime>4.99907</ActualTime><CycleTime>0.2</CycleTime><AssayXData Points="25">tU8HReRSB0UXVgdFS1kHRX5cB0WxXwdF5GIHRRdmB0VLaQdFfmwHRbFvB0XkcgdFF3YHRUt5
B0V+fAdFsX8HReSCB0UXhgdFS4kHRX6MB0W1jwdF5JIHRReWB0VLmQdFfpwHRQ==</AssayXData><AssayYData Points="25">HqYZP4w3Hz8rfSc/ThEsP37eMT+JuTY/Mro6P7KHPT88kT8/SPRCP8eaRD9/60Y/vFNJP0Eh
Sz9DOk0/78xOP8nsTj+iBFE/TwdTP8zbUj/JtFM/2KpUP7YUVj/iUVY/ZVtXPw==</AssayYData></Step><Step><CommonData><SampleLocation>11</SampleLocation><SampleID></SampleID><SampleGroup></SampleGroup><SampleInfo></SampleInfo><SampleRow>B</SampleRow><SamplePlate>1</SamplePlate><WellType>REGENERATION</WellType><Concentration>-1</Concentration><ConcentrationUnits>µg/ml</ConcentrationUnits><MolarConcentration>-1</MolarConcentration><MolarConcUnits>nM</MolarConcUnits><MolecularWeight>-1</MolecularWeight><Temperature>25</Temperature><StartTime>2664296</StartTime><AssayTime>5</AssayTime></CommonData><FlowRate>1000</FlowRate><StepType>KREGENERATION</StepType><StepName>Regeneration</StepName><StepStatus>OK</StepStatus><ActualTime>4.99907</ActualTime><CycleTime>0.2</CycleTime><AssayXData Points="25">sZ8HReSiB0UXpgdFS6kHRX6sB0WxrwdF4LIHRRe2B0VHuQdFfrwHRbG/B0XkwgdFF8YHRUvJ
B0V+zAdFrc8HReTSB0UT1gdFS9kHRX7cB0Wx3wdF5OIHRRfmB0VL6QdFeuwHRQ==</AssayXData><AssayYData Points="25">0XQvwHa8OcCW+D7AOmZCwKVzRMARNkbAg/BHwJJFScAnFkrAbG5LwDUgTMDJCU3AacFNwDpJ
TsCQIE/AyHJPwMwLUMDqrVDA7yRRwPHSUcBL51HAJJJSwB3bUsDoIFPAxDpTwA==</AssayYData></Step><Step><CommonData><SampleLocation>12</SampleLocation><SampleID></SampleID><SampleGroup></SampleGroup><SampleInfo></SampleInfo><SampleRow>B</SampleRow><SamplePlate>1</SamplePlate><WellType>NEUTRALIZATION</WellType><Concentration>-1</Concentration><ConcentrationUnits>µg/ml</ConcentrationUnits><MolarConcentration>-1</MolarConcentration><MolarConcUnits>nM</MolarConcUnits><MolecularWeight>-1</MolecularWeight><Temperature>25</Temperature><StartTime>2680365</StartTime><AssayTime>5</AssayTime></CommonData><FlowRate>1000</FlowRate><StepType>KREGENERATION</StepType><StepName>Regeneration</StepName><StepStatus>OK</StepStatus><ActualTime>5.00396</ActualTime><CycleTime>0.2</CycleTime><AssayXData Points="25">re8HReDyB0UP9gdFR/kHRXr8B0Wt/wdF4AIIRRMGCEVHCQhFegwIRakPCEXgEghFJBYIRUcZ
CEV6HAhFrR8IRfkiCEUPJghFRykIRXYsCEXGLwhF4DIIRRM2CEVHOQhFijwIRQ==</AssayXData><AssayYData Points="25">IekgPxtUIj9x0ic/giMxP1DwNj8xsjs/jGs/P/ACQz9zBEY/B1xIPyeeSj/J+0w/BO9PP87V
UD9xbVM/9DJTP6huVT9WE1c/+19YPwbGWD+wMVs/86NcP7j3Wz9BNl4/gTRdPw==</AssayYData></Step><Step><CommonData><SampleLocation>1</SampleLocation><SampleID></SampleID><SampleGroup></SampleGroup><SampleInfo></SampleInfo><SampleRow>B</SampleRow><SamplePlate>1</SamplePlate><WellType>BUFFER</WellType><Concentration>-1</Concentration><ConcentrationUnits>µg/ml</ConcentrationUnits><MolarConcentration>-1</MolarConcentration><MolarConcUnits>nM</MolarConcUnits><MolecularWeight>-1</MolecularWeight><Temperature>25</Temperature><StartTime>2695215</StartTime><AssayTime>30</AssayTime></CommonData><FlowRate>1000</FlowRate><StepType>BASELINE</StepType><StepName>Baseline</StepName><StepStatus>OK</StepStatus><ActualTime>29.9991</ActualTime><CycleTime>0.2</CycleTime><AssayXData Points="150">vT8IRexCCEUfRghFV0kIRYZMCEW5TwhF7FIIRSNWCEVXWQhFhlwIRb1fCEXwYghFH2YIRVNp
CEWGbAhFuW8IRfByCEUfdghFU3kIRYZ8CEW5fwhF7IIIRSOGCEVTiQhFhowIRbmPCEXskghF
H5YIRVOZCEWKnAhFuZ8IReyiCEUfpghFV6kIRYasCEW5rwhF7LIIRSO2CEVXuQhFhrwIRbm/
CEXswghFH8YIRVPJCEWGzAhFvc8IRfDSCEUf1ghFW9kIRYbcCEW53whF7OIIRR/mCEVX6QhF
huwIRbnvCEXs8ghFI/YIRVf5CEWK/AhFuf8IRewCCUUfBglFVwkJRYYMCUW9DwlF7BIJRSMW
CUVTGQlFhhwJRbkfCUXsIglFHyYJRVMpCUWGLAlFuS8JRfAyCUUfNglFUzkJRYY8CUW9PwlF
GUMJRR9GCUVTSQlFhkwJRblPCUXsUglFH1YJRVdZCUWKXAlFvV8JRexiCUUfZglFV2kJRYZs
CUW9bwlF7HIJRR92CUVTeQlFhnwJRbl/CUXwgglFH4YJRVOJCUWKjAlFuY8JReySCUUflglF
U5kJRYqcCUW9nwlF7KIJRR+mCUVXqQlFiqwJRbmvCUXssglFH7YJRVe5CUWGvAlFub8JRezC
CUUfxglFV8kJRa/MCUW9zwlF7NIJRR/WCUVT2QlFhtwJRb3fCUXs4glFH+YJRVPpCUWK7AlF
ve8JRezyCUUf9glFU/kJRYr8CUW5/wlF7AIKRSMGCkVTCQpFhgwKRbkPCkXsEgpFIxYKRVMZ
CkWGHApF</AssayXData><AssayYData Points="150">ZYBoP8JHaj/kp2k/IXhqP1DCaj8BIWs/HqprPwjQbD8cQW0/sIFuPz0RbT/EQm4/uOJtP+Ym
bj+C820/SIJvP7Fpbz9hGHA/ritxP3usbz+3UXA/+dRwP/XccT8uMHI/EWlxP3DpcT8D7HE/
VTlzP6G1cj/tq3M/asJyP8mddD83a3M/ZYx0PzZcdT+LmnQ/2Sx0PyvAdT+zLHU/bBp1Pwsy
dj+T9nU/oiR2P4qXdT8ziXc/MzV3P8vNdz/S5nU/A+B2Pzfodz9sv3Y/wBJ4P6UjeD/TPng/
co15PwgneT/f2Hg/TtV4P1jAeD9H1Xk/DfZ5P70Kez8kcno/LKF5P+ZXez+LX3s/Nkh6P6CA
ez+U93o/01d7P42Hez//L3w/3eN7PyRIez8pP3w/HpJ8Pyd7fD+mT3w/XNF8P0H1fD/k8Xw/
F919P5B3fT+j+Hs/uY1+P8u7fT+jiH4/wzh/P7nufT+Kh30/3Gt/P6OEfz8fRX4/545/P6x9
fj/Ef38/OX5/P+jkfj/0UH8/ADKAP3L/fj9TO4A/VqN/PzSMgD/DbIA/XlWAPwO8fz84/n8/
8ziAPxKxgD9Fw4A/Q+eAP/GDgD/3soA/VLWAPwssgT/rV4E//pmAP4xlgT9hYIE/fWyBP+mq
gT9pPYE/+CGBP/k/gT9oqoE/y/eBPwZcgT+NhoE/ufCBP8F9gT/wG4I/RWGCP3Yegj9Lk4E/
Gv+BP0mygT/Z0oE/ZUWCP1hpgj/rGYI/EOyBP+Mxgj+dIoI/pgmCP5PJgj//LII/vJ2CPxx/
gj9034I/</AssayYData></Step><Step><CommonData><SampleLocation>6</SampleLocation><SampleID>QA013 delta CDRL2</SampleID><SampleGroup></SampleGroup><SampleInfo></SampleInfo><SampleRow>B</SampleRow><SamplePlate>1</SamplePlate><WellType>KLOAD</WellType><Concentration>10</Concentration><ConcentrationUnits>µg/ml</ConcentrationUnits><MolarConcentration>-1</MolarConcentration><MolarConcUnits>nM</MolarConcUnits><MolecularWeight>-1</MolecularWeight><Temperature>25</Temperature><StartTime>2732484</StartTime><AssayTime>80</AssayTime></CommonData><FlowRate>600</FlowRate><StepType>LOADING</StepType><StepName>Loading</StepName><StepStatus>OK</StepStatus><ActualTime>80</ActualTime><CycleTime>0.2</CycleTime><AssayXData Points="400">uR8KRegiCkUfJgpFTykKRYIsCkW1LwpF7DIKRRs2CkVPOQpFgjwKRbU/CkXsQgpFG0YKRU9J
CkWCTApFtU8KRehSCkUbVgpFU1kKRYZcCkW1XwpF6GIKRRtmCkVPaQpFgmwKRbVvCkXocgpF
H3YKRU95CkWCfApFuX8KReyCCkUfhgpFT4kKRYKMCkW1jwpF6JIKRR+WCkVTmQpFhpwKRbmf
CkXoogpFH6YKRU+pCkWCrApFta8KReiyCkUbtgpFT7kKRYK8CkW1vwpF7MIKRRvGCkVTyQpF
hswKRbnPCkXo0gpFH9YKRU/ZCkWC3ApFtd8KRejiCkUf5gpFT+kKRYLsCkW57wpF7PIKRRv2
CkVP+QpFgvwKRbX/CkXoAgtFGwYLRU8JC0WCDAtFtQ8LRegSC0UbFgtFUxkLRYYcC0W1HwtF
MiMLRRsmC0VPKQtFhiwLRbUvC0XoMgtFGzYLRU85C0WCPAtFtT8LRehCC0UfRgtFT0kLRYJM
C0W1TwtF6FILRRtWC0VPWQtFglwLRblfC0XoYgtFG2YLRU9pC0WGbAtFtW8LRehyC0UbdgtF
T3kLRYZ8C0W1fwtF6IILRRuGC0VPiQtFhowLRbWPC0XokgtFH5YLRU+ZC0WinAtFuZ8LReyi
C0UbpgtFT6kLRYasC0W1rwtF6LILRRu2C0VPuQtFgrwLRbW/C0XowgtFH8YLRVPJC0WGzAtF
uc8LRejSC0Uf1gtFU9kLRYLcC0W13wtF7OILRRvmC0VP6QtFhuwLRbXvC0Xo8gtFH/YLRU/5
C0WC/AtFtf8LRewCDEUbBgxFTwkMRYIMDEW1DwxF7BIMRRsWDEVPGQxFhhwMRbUfDEXsIgxF
GyYMRU4pDEWGLAxFtS8MRegyDEUbNgxFTjkMRYI8DEW1PwxF6EIMRRtGDEVOSQxFgkwMRbVP
DEXsUgxFG1YMRU5ZDEWCXAxFtV8MRehiDEUbZgxFU2kMRYJsDEW1bwxF7HIMRRt2DEVTeQxF
gnwMRbV/DEXoggxFH4YMRU6JDEWCjAxFtY8MReiSDEUblgxFTpkMRYacDEW5nwxF7KIMRRum
DEVOqQxFgqwMRbWvDEXosgxFG7YMRVO5DEWCvAxFtb8MRejCDEUbxgxFTskMRYbMDEW1zwxF
7NIMRRvWDEVO2QxFgtwMRbXfDEXs4gxFG+YMRVPpDEWC7AxFte8MRejyDEUb9gxFU/kMRYL8
DEW1/wxF7AINRRsGDUVOCQ1FhgwNRbUPDUXoEg1FGxYNRU4ZDUWCHA1FtR8NRegiDUUfJg1F
pSkNRYIsDUW5Lw1F6DINRR82DUVOOQ1FgjwNRbU/DUXoQg1FG0YNRU5JDUWCTA1FtU8NRehS
DUUbVg1FTlkNRYJcDUW1Xw1F7GINRR9mDUVTaQ1FgmwNRblvDUXocg1FG3YNRVN5DUWCfA1F
tX8NReiCDUUbhg1FTokNRYKMDUW1jw1F6JINRRuWDUVOmQ1FgpwNRbWfDUXoog1FG6YNRU6p
DUWCrA1Fua8NRRGzDUUbtg1FTrkNRYa8DUW5vw1F6MINRRvGDUVOyQ1FhswNRbnPDUXo0g1F
G9YNRU7ZDUWC3A1Ftd8NRejiDUUb5g1FU+kNRYLsDUW57w1F6PINRR/2DUVT+Q1FivwNRbX/
DUXoAg5FHwYORWcJDkWCDA5FtQ8ORegSDkUfFg5FUxkORYIcDkW5Hw5F7CIORRsmDkVOKQ5F
hiwORbkvDkXsMg5FHzYORU45DkWGPA5FuT8ORexCDkUbRg5FU0kORYZMDkW1Tw5F7FIORR9W
DkVTWQ5FhlwORblfDkXsYg5FH2YORVNpDkWCbA5FuW8ORexyDkUfdg5FU3kORYZ8DkW5fw5F
7IIORR+GDkVXiQ5FkowORbmPDkXskg5FH5YORVOZDkWGnA5FuZ8OReyiDkUfpg5FU6kORYas
DkW5rw5F7LIORR+2DkVTuQ5FhrwORbm/DkXswg5FH8YORVPJDkWGzA5Fuc8ORezSDkUf1g5F
U9kORYbcDkW53w5F7OIORR/mDkVT6Q5FhuwORbnvDkXs8g5FH/YORVP5DkWG/A5Fuf8ORewC
D0UfBg9FUwkPRYYMD0W5Dw9F7BIPRR8WD0VTGQ9FhhwPRQ==</AssayXData><AssayYData Points="400">9puCPw3tgT+VGYM/NjqDPy3mgj89FoQ/MXeEPzWyhD83IYU/FEqGP+zlhT9Q0YY/eeiGP3eZ
hz8to4g/096IP21iiT+fu4k/CPaKP71Oiz+9JIw/9hiMP4sNjT9eL44/hXCOPweTjj9ZnY8/
ZUGQP/lOkD+8MpE/VuKRP1C5kT8ypZI/P/WTP0zRkz9Cl5Q/DA2VP8E4lT/8eJY/SPKWPw3u
lz/AzJc/tBKZP8JhmT9VFJo/PXeaP6Q8mj+Gc5s/TFycP/bjnD9JFZ0/0xqdP2dEnj/Bw54/
ZEmfP98RoD/uV6A/HM+gP3ivoT+zw6E/uD6iP/cHoz8N2aI/qdqjPwkLpD+9daQ/R7ilP7/x
pT+lO6Y/UA6nP0F2pz/YOqg/AdWnP5duqD90bqk/sZypPyZmqj/EJas/qSOrP1Gsqz8Rz6w/
YnesP8QIrT+Jna0/PTWuP2b8rT+7xK4/uPKuPw4/rz/eNbA/D9KwP6PFsD9LKLE/COWxP/9f
sj87ybI/s5azP6Ovsz8/J7Q/Iny0Px3stD9LMbU/9J21P844tj+Yt7Y/rfq2PwaNtz9Xk7c/
ZE+4P73nuD/XObk/24O5P1Qeuj+2g7o/ECG6P/3Buj8Lt7s/nmO8P6wUvD9yhbw/MEK9P3qp
vT8qO70/VKm9Pz8ovj+Qr74/Xwe/P3S1vz9mf78/rxfAP/2HwD8j+cA//YfBP9L8wD8pEsI/
uy/CP99ywj8i4cI/u17DPxumwz9QkMM/9A3EPyamxD9BR8U/E/3EP9hoxT8w3MU/Y7LGP6iH
xj+Kv8Y/U/PGP9X5xj9ckcc/IADIP41QyD8WY8g/8+XIP69GyT9sLsk/GcbJP+pVyj+aOso/
GrXKPxFVyj9mkco/+GvLPz8vzD84+8s/LHvMP0OlzD9Io8w/h2HMP8NczT+pqM0/pNPNP7ba
zT+ENM4/NgzPP/0Mzz+haM8/sy3PPy8pzz+5A9A/OTHQP0gu0D+zFdA/mKXQP/4L0T/HrNE/
X/zQPw3Q0T8tvNE/J3vSP3AE0j9mW9M/TszSP4B10z86rtM/UlbUP2pB1D80+tM/Ch7UP4jY
1D/Wl9Q/XyHVP+471T+ZJ9Y/OljVP20i1j/vQdY/VYnWP2Wg1j+4Gtc/eVDXP3h01z+nf9c/
32vYPz2E1z/RLtg/l/nYP4982D8SPtg/4InYP7eF2T8KPtk/OBfaPwK+2T/v6dk/g67aPyxg
2j8Nwdo/mo/aP7Tr2j8wXds/bhjbPxXg2z/Ivds/cgTcPwh73D9Ef9w/IsXcP1wV3T91j9w/
m+7cP+ZR3T+Wi90/5FHdP1Do3T/+hN0/7VneP/Zu3j/cPd4/x5XeP2as3j/2SN8/b+3fP+zn
3j9axd8/UcLfP4gH4D+flOA/kt7fP49j4D9BDOE/ldzgP1Ae4T/sLuE/WA3hP6Kv4T9WieE/
17jhP1/y4T932+E/aOLhP9Uf4j/o1OE/FOLiP+q44j+6SuM/MeXiP8RC4z9ew+I/phHkP+u/
4z9lqeM/BiPkPx0J5D9pKOQ/i3TkP+hf5D/F9eQ/wjLlPxUG5T++bOU/BkjlP8Er5j+ZouU/
tp7lP2P75T9KyeU/KLDmPxjC5j95leY/5LHmP07n5j9q+eY/CAfmP9tn5z8dpec/0GnnP9N/
5z/y3+c/FU/oP7cs6D9wSOg/SKHnP+Of6D8m9ug/gyroP7aK6D+cvOg/ZnjpP4ye6T8DZuk/
qqnpPwNz6T9bsOo/wYrqP3Ks6T+rHOo/y1vqP9sK6z9N6eo/9x/rP+fH6j/rGes/rb/qP1p7
6z+SV+s/+tfqPxFD6z9t4es/SrTrP3rG6z8qcew/EyDsPzeT7D/kO+w/BnbsP3H/7D8+mew/
9yHtP6Of7D/7huw/l6PtPyMu7T/LM+0/AlntP2a37T+SYe0/ZO7tPw2q7T/HtO4/0WjuP5s5
7j+N3+4/ot3uP0d97j/AQ+4/rIjuP2YA7z+ySO8/mm3vPxQg7z+eSPA/9i3wP1Ww7z/Fq+8/
PebvPyru7z8que8/fjrwP2Is8D9bdvA/DY7wP09u8D+xv/A/K3PwP7Ip8T/zwvA/GP7wP5B8
8T8BEfE/DMrxP8Oc8T8hJPI/dzryP7DU8T/TyvE/wxnyPw==</AssayYData></Step><Step><CommonData><SampleLocation>1</SampleLocation><SampleID></SampleID><SampleGroup></SampleGroup><SampleInfo></SampleInfo><SampleRow>B</SampleRow><SamplePlate>1</SamplePlate><WellType>BUFFER</WellType><Concentration>-1</Concentration><ConcentrationUnits>µg/ml</ConcentrationUnits><MolarConcentration>-1</MolarConcentration><MolarConcUnits>nM</MolarConcUnits><MolecularWeight>-1</MolecularWeight><Temperature>25</Temperature><StartTime>2819711</StartTime><AssayTime>30</AssayTime></CommonData><FlowRate>1000</FlowRate><StepType>BASELINE</StepType><StepName>Baseline</StepName><StepStatus>OK</StepStatus><ActualTime>29.9991</ActualTime><CycleTime>0.2</CycleTime><AssayXData Points="150">uR8PRegiD0UbJg9FUykPRYIsD0W1Lw9F7DIPRRs2D0VPOQ9FgjwPRbk/D0XoQg9FG0YPRVNJ
D0WCTA9FtU8PRehSD0UbVg9FT1kPRYZcD0W1Xw9F6GIPRRtmD0VPaQ9FhmwPRbVvD0Xscg9F
G3YPRU95D0WCfA9FtX8PRQWDD0Ubhg9FT4kPRYKMD0W1jw9FZ5MPRRuWD0VPmQ9FgpwPRbWf
D0Xsog9FH6YPRVOpD0WCrA9Fta8PReyyD0Uftg9FU7kPRYK8D0W5vw9F7MIPRRvGD0VPyQ9F
gswPRbXPD0Xo0g9FG9YPRU/ZD0WC3A9Ftd8PRejiD0Uf5g9FT+kPRYbsD0W17w9F7PIPRRv2
D0VP+Q9FgvwPRbX/D0XsAhBFGwYQRVMJEEWCDBBFtQ8QRegSEEUbFhBFUxkQRYIcEEW1HxBF
6CIQRRsmEEVPKRBFhiwQRbkvEEXoMhBFGzYQRVM5EEWCPBBFtT8QRehCEEUbRhBFT0kQRYJM
EEW1TxBF6FIQRRtWEEVPWRBFglwQRblfEEXoYhBFI2YQRU9pEEWGbBBFuW8QRehyEEUbdhBF
T3kQRYJ8EEW1fxBF6IIQRRuGEEVTiRBFgowQRbWPEEXokhBFRJYQRU+ZEEWCnBBFtZ8QReyi
EEUbphBFU6kQRYKsEEW1rxBF7LIQRR+2EEVPuRBFgrwQRbW/EEXowhBFG8YQRU/JEEWGzBBF
tc8QRezSEEUb1hBFT9kQRYLcEEW13xBF7OIQRRvmEEVP6RBFguwQRbXvEEXo8hBFG/YQRVP5
EEWC/BBF</AssayXData><AssayYData Points="150">UibzP0pz8z953fQ/KkP1P7yI9T9tEPY/Ien1P6eF9T96/vU/5YH1P+AN9T9D2/U/U+31P63E
9T/OxvU/HX/1P3fv9T/MpvY/Pdz1P8QZ9j8VlPY/dL71P0/89T8mI/Y//DL2P0/Q9j+Wc/Y/
WVL2P+/g9j8Xl/Y/h1r2PwWI9j9sZ/Y/b0D2P8u39j/HnvY/BWL2P4xU9j+Q/PU/G1v2P2Jc
9j+rU/Y/OWD2P5Jk9j+Ny/Y/M/P1P/SB9j9CAfc/UsD2Pw+a9j8mWfY/OZL2Pxku9j+9V/Y/
AGn2PzKh9j86s/Y/50D2P4O99j88RPc/e7r2PxG19j/VU/c/WUb3P1/B9j9u6/Y/51v3P/iC
9j+VVPc/aM/2P4sT9z8cmfY/mH/2PyIZ9z+C9fY/AXf3P1A/9z+xDPc/VVL3P9W19z+msfY/
hBj3P90p9z8ODfc/NoX3P8Jt9z/CQ/c/bx33PyBr9z/PD/c//GL3P88o9z/vMvc/0Xz3PxZf
9z9r5/Y/Rlb3P5Zn9z8N7Pc/8ZT3P7gk9z8h9fY/RJT2P3/I9z9GT/c/BsD3P1lB9z/9yvc/
Y1f3P8dr9z8WkPc/tzr3P0Q09z/xw/c/UFD3Py3p9z9f4vc/7C/3P8gD+D+t4/c/zEH3PyVw
9z/QcPc/fkn4Pyh39z+KzPc/jwX4P5wi+D/JKfg/5V33P8xY9z+Il/c/MLb3P7Wm9z/51/c/
Mrj3P7N09z/Jr/c/PC/4Pyfu9z9eGPg/atT3PyRB+D9slfc/Au33P3yl9z+zjvg/H9D3P2vh
9z/XM/g/</AssayYData></Step><Step><CommonData><SampleLocation>10</SampleLocation><SampleID>BG505 T332N SOSIP</SampleID><SampleGroup></SampleGroup><SampleInfo></SampleInfo><SampleRow>B</SampleRow><SamplePlate>1</SamplePlate><WellType>KSAMPLE</WellType><Concentration>-1</Concentration><ConcentrationUnits>µg/ml</ConcentrationUnits><MolarConcentration>250</MolarConcentration><MolarConcUnits>nM</MolarConcUnits><MolecularWeight>-1</MolecularWeight><Temperature>25</Temperature><StartTime>2858943</StartTime><AssayTime>180</AssayTime></CommonData><FlowRate>600</FlowRate><StepType>ASSOC</StepType><StepName>Association</StepName><StepStatus>OK</StepStatus><ActualTime>179.999</ActualTime><CycleTime>0.2</CycleTime><AssayXData Points="900">tf8QRf0CEUUbBhFFTwkRRYIMEUW1DxFF6BIRRRsWEUVPGRFFghwRRbUfEUXkIhFFGyYRRV8p
EUWCLBFFtS8RRegyEUUbNhFFTzkRRYI8EUW1PxFF6EIRRRtGEUVPSRFFgkwRRbVPEUXoUhFF
G1YRRUtZEUWCXBFFtV8RRehiEUUbZhFFT2kRRYJsEUW1bxFF6HIRRRt2EUVPeRFFjnwRRbV/
EUXoghFFG4YRRU+JEUXgjBFFtY8RReSSEUUblhFFT5kRRYKcEUXWnxFF6KIRRRumEUVLqRFF
gqwRRbWvEUXoshFFKLYRRU+5EUWCvBFFtb8RRejCEUUXxhFFT8kRRYLMEUW1zxFF6NIRRRvW
EUVP2RFFgtwRRcHfEUXo4hFFG+YRRU/pEUWO7BFFte8RRejyEUUb9hFFT/kRRYL8EUW1/xFF
6AISRRsGEkVPCRJFggwSRbUPEkXoEhJFJBYSRU8ZEkWCHBJFtR8SRegiEkUbJhJFUykSRYIs
EkW1LxJF9DISRRs2EkVPORJFgjwSRbE/EkXoQhJFG0YSRU9JEkWCTBJFtU8SRehSEkUbVhJF
T1kSRYJcEkW1XxJF6GISRRtmEkVPaRJFgmwSRbVvEkXochJFG3YSRU95EkWCfBJFvX8SReiC
EkUbhhJFT4kSRYKMEkXSjxJF6JISRRuWEkVPmRJFgpwSRbWfEkXoohJFG6YSRU+pEkWCrBJF
sa8SReiyEkUbthJFT7kSRX68EkWxvxJF6MISRRvGEkVPyRJFgswSRbXPEkXk0hJFG9YSRUvZ
EkWC3BJFtd8SRejiEkUX5hJFT+kSRYLsEkW17xJF5PISRRv2EkVP+RJFgvwSRbX/EkX0AhNF
FwYTRU8JE0WCDBNFsQ8TReQSE0UbFhNFUxkTRYIcE0W1HxNF6CITRRsmE0VKKRNFgiwTRbUv
E0XoMhNFGzYTRU85E0WCPBNFtT8TRehCE0UXRhNFT0kTRYJME0WxTxNF9FITRRtWE0VKWRNF
glwTRbFfE0XkYhNFG2YTRUppE0WCbBNFtW8TRehyE0UbdhNFT3kTRYJ8E0W1fxNF5IITRRuG
E0VPiRNFgowTRbWPE0XokhNFG5YTRUqZE0WjnBNFtZ8TReiiE0UbphNFV6kTRYKsE0W1rxNF
6LITRRu2E0VKuRNFfrwTRbG/E0XowhNFG8YTRU/JE0V+zBNFtc8TRejSE0Ub1hNFT9kTRX7c
E0Wx3xNF6OITRRvmE0VK6RNFfuwTRbXvE0Xk8hNFG/YTRU/5E0WC/BNFtf8TRegCFEUbBhRF
TwkURYIMFEWxDxRF6BIURSgWFEVjGRRFghwURbUfFEXoIhRFGyYURU8pFEV+LBRFtS8URegy
FEUXNhRFSjkURX48FEWxPxRF6EIURRtGFEVPSRRFkkwURbVPFEXkUhRFG1YURUpZFEV+XBRF
sV8URehiFEUbZhRFSmkURX5sFEWxbxRF6HIURRd2FEVPeRRFgnwURbV/FEXkghRFG4YURU+J
FEV+jBRFtY8UReSSFEUslhRFT5kURYKcFEW1nxRF7KIURRemFEVPqRRFgqwURbGvFEXoshRF
F7YURU+5FEV+vBRFtb8URejCFEUXxhRFT8kURX7MFEWxzxRF6NIURTTWFEVP2RRFgtwURbXf
FEXo4hRFG+YURUrpFEWC7BRFse8URejyFEVV9hRFT/kURX78FEWx/xRF5AIVRRsGFUVPCRVF
ggwVRbUPFUX5EhVFGxYVRU8ZFUWCHBVFsR8VRegiFUUbJhVFSikVRYIsFUW1LxVF5DIVRRc2
FUVKORVFgjwVRbU/FUXoQhVFG0YVRWNJFUWCTBVFsU8VReRSFUUkVhVFT1kVRYJcFUW1XxVF
5GIVRRtmFUVPaRVFfmwVRbFvFUXochVFG3YVRUp5FUV+fBVFtX8VReiCFUUbhhVFT4kVRX6M
FUW1jxVF6JIVRReWFUVKmRVFhpwVRbGfFUXkohVFG6YVRU+pFUV+rBVFta8VReiyFUUXthVF
SrkVRYK8FUW1vxVF5MIVRRvGFUVPyRVFgswVRbHPFUXs0hVFF9YVRUrZFUV+3BVFtd8VReji
FUUX5hVFT+kVRX7sFUW17xVF6PIVRRf2FUVK+RVFfvwVRbX/FUXkAhZFGwYWRUoJFkWCDBZF
tQ8WReQSFkUXFhZFVxkWRYIcFkWxHxZF5CIWRRcmFkVPKRZFgiwWRbUvFkXkMhZFFzYWRUo5
FkWCPBZFtT8WReRCFkUbRhZFT0kWRYJMFkXiTxZF6FIWRRdWFkVKWRZFglwWRbVfFkXoYhZF
G2YWRUppFkWCbBZFtW8WRehyFkUXdhZFY3kWRX58FkW1fxZF5IIWRRuGFkVfiRZFfowWRbGP
FkXokhZFG5YWRUqZFkV+nBZFsZ8WReSiFkUXphZFSqkWRYKsFkWxrxZF6LIWRRe2FkVKuRZF
frwWRbW/FkXowhZFG8YWRWvJFkWCzBZFsc8WRejSFkUb1hZFT9kWRX7cFkW13xZF6OIWRRvm
FkVK6RZFfuwWRbXvFkXo8hZFF/YWRU/5FkV+/BZFsf8WRegCF0UkBhdFSgkXRYYMF0WxDxdF
7BIXRRcWF0VPGRdFfhwXRbEfF0XkIhdFGyYXRUopF0V+LBdFtS8XRegyF0UXNhdFTzkXRZI8
F0WxPxdF6EIXRRdGF0VTSRdFfkwXRbFPF0XoUhdFF1YXRU9ZF0V+XBdFsV8XRehiF0UbZhdF
T2kXRX5sF0WxbxdF7HIXRRd2F0VPeRdFgnwXRbF/F0XkghdFF4YXRUqJF0V+jBdFsY8XReSS
F0UXlhdFSpkXRX6cF0WxnxdF5KIXRRumF0VKqRdFfqwXRbGvF0XkshdFF7YXRUq5F0V+vBdF
tb8XReTCF0UgxhdFSskXRYLMF0W1zxdF5NIXRRvWF0VP2RdFftwXRbHfF0Xo4hdFF+YXRUrp
F0XQ7BdFte8XReTyF0UX9hdFSvkXRX78F0W1/xdF5AIYRRcGGEVKCRhFggwYRbUPGEXkEhhF
FxYYRUoZGEWCHBhFsR8YReQiGEUXJhhFSikYRX4sGEWxLxhF6DIYRSg2GEVPORhFfjwYRbE/
GEXoQhhFKEYYRU9JGEV+TBhFsU8YReRSGEUXVhhFSlkYRX5cGEWxXxhF5GIYRRdmGEVKaRhF
fmwYRbVvGEXkchhFinYYRV95GEWCfBhFsX8YReiCGEUbhhhFT4kYRX6MGEWxjxhF5JIYRRuW
GEVKmRhFgpwYRbWfGEXkohhFF6YYRXOpGEV+rBhFsa8YRf2yGEUbthhFSrkYRYK8GEWxvxhF
6MIYRRfGGEVPyRhFfswYRbHPGEXk0hhFF9YYRUrZGEV+3BhFsd8YReTiGEUX5hhFT+kYRX7s
GEWx7xhF6PIYRRf2GEVK+RhFgvwYRb3/GEXoAhlFFwYZRUoJGUWCDBlFtQ8ZReQSGUUXFhlF
ShkZRYIcGUXuHxlF5CIZRRcmGUVKKRlFfiwZRbEvGUXkMhlFFzYZRUo5GUV+PBlFsT8ZReRC
GUUXRhlFSkkZRX5MGUWxTxlF5FIZRRdWGUVKWRlFflwZRbFfGUXkYhlFTWYZRUppGUWCbBlF
sW8ZReRyGUUXdhlFSnkZRX58GUWxfxlF5IIZRReGGUVKiRlFfowZRcGPGUURkxlFF5YZRUqZ
GUV+nBlFtZ8ZReSiGUUXphlFSqkZRX6sGUW1rxlF5LIZRRe2GUVKuRlFgrwZRbG/GUXkwhlF
F8YZRUrJGUV+zBlFsc8ZReTSGUUb1hlFStkZRX7cGUWx3xlF5OIZRSzmGUVP6RlFguwZRbHv
GUXs8hlFF/YZRU/5GUWC/BlFsf8ZRegCGkUXBhpFSgkaRX4MGkWxDxpF5BIaRRcWGkVKGRpF
ghwaRbUfGkXoIhpFGyYaRVMpGkWCLBpFtS8aReQyGkUXNhpFXzkaRX48GkW1PxpF6EIaRRdG
GkVPSRpFgkwaRbFPGkXkUhpFF1YaRU9ZGkV+XBpFvV8aReRiGkUbZhpFSmkaRX5sGkWxbxpF
6HIaRRt2GkVKeRpFfnwaRbV/GkXsghpFG4YaRUqJGkV+jBpFsY8aReSSGkUblhpFSpkaRX6c
GkW1nxpF6KIaRRemGkVKqRpFgqwaRbWvGkXkshpFF7YaRU+5GkWCvBpFtb8aReTCGkUXxhpF
U8kaRYLMGkW1zxpF6NIaRRvWGkVP2RpFgtwaRbXfGkXo4hpFG+YaRU/pGkWC7BpFte8aRejy
GkUb9hpFT/kaRYL8GkW1/xpF6AIbRRsGG0VPCRtFggwbRbUPG0XoEhtFGxYbRU8ZG0WCHBtF
tR8bRegiG0UbJhtFTykbRYIsG0W1LxtF6DIbRRs2G0VPORtFgjwbRbU/G0XoQhtFG0YbRU9J
G0WCTBtFtU8bRehSG0UbVhtFT1kbRYJcG0W1XxtF6GIbRRtmG0VPaRtFgmwbRbVvG0XochtF
G3YbRU95G0WCfBtFtX8bReiCG0UbhhtFT4kbRYKMG0W1jxtF6JIbRRuWG0VPmRtFgpwbRbWf
G0XoohtFG6YbRU+pG0WCrBtFxa8bReiyG0UbthtFT7kbRYK8G0W1vxtF6MIbRRvGG0VPyRtF
gswbRb3PG0Xo0htFJNYbRU/ZG0WC3BtFtd8bRejiG0Ub5htFT+kbRYLsG0W17xtF6PIbRRv2
G0VP+RtFgvwbRbX/G0XoAhxFGwYcRU8JHEWCDBxFtQ8cRegSHEUbFhxFTxkcRYYcHEW1HxxF
6CIcRRsmHEVPKRxFgiwcRbUvHEXkMhxFGzYcRU85HEV+PBxF</AssayXData><AssayYData Points="900">cEX4P/H29j9HDPY/quH0P0B79D8vf/M/lqDyPwQ58j/vHPI/K7jwP/9j8T+0NPE/NbDwP8gK
8T+HgfA/sXfvPzIo8D8H5+8/+x/wP1fc7z890+8/Zb7vPxcF8D+o++8/88LvPxpJ8D9ZfO8/
v4vvP4w98D9Fse8/vTrwP3YP8D8cE+8/tTvwP/MZ8D/P2u8/8rzvP7Aa8D9Mzu8/kYLvP/Hj
7z9K9+8/17jvP2dY7z9qZu8/7czvP3a37z/n8O8/1nfwP9kS8D9HZ+8/24XwP2cT8D+6IPA/
OxTwP9Yb8D/0PvA/iabwP+zo8D8GafA/q9fvP9VC8D/+XPE/y43wP3II8T9tVfA/ZO3wP+/j
8D8Jn/A/4vDwP8YQ8T/W+fA/iFHwP8mP8D8HOPE/qnnwP3ZW8D+xw/A/MezwP45d8T/iNvE/
rBXxPwSK8T+dGPE/bhrxP5HD8D9HF/E/sx/xP4hv8T9GePE/PEzxP98H8T8gXvE/2bXxP1mO
8T/iBPE/HNXxPyVP8T/UQ/E/yabxP0CI8T/5F/E/xyjyP7pS8T+7mPE/rWTxP4BL8T/KffE/
ByDyP3/Q8T9IdvE/D7TxP6nE8T8mO/E/kaHxP/hJ8j+39PE/m/DxPwDT8T9ihvI/TxPyP3x3
8j+1w/I/QrfyPyqF8j8/QPI/9ofyP4B88j/rP/I/HHbyP2KV8j/m2PE/wc7yP71i8j/ib/I/
RETyP4638j9chPI/N23yPy8V8j8xv/I/oIfyP3rV8j9+YPI/9L3yPyJ78j9orvI/FqLyP2Zy
8j+htfI/gfnyPztX8j9QxvI/hg7yP0XO8j8TzfI/bEXzP8Pb8j+O9/E/LL/yP+B48j/u9/I/
FB/zP/778j9v7vI/myrzP1HX8j88bPM/KiTzP54t8z/5MvM/sV3zP5ka8z+jePM/YAf0P19m
8z8TXfM/BBXzP8WE8z8GgvM/lNDzP1GI8z83pPM/GiPzP2Bk8z+so/M/V3zzP4ua8z/2/vI/
AJLzP5yA8z8SW/M/hDzzPzyA8z86D/M/tnPzPx2o8z8FuvM/OobzPwEA8z/FT/Q/YePzP16Y
8z94XvM/Kmr0P8aX8z8uq/M/nc/zPzJ49D+1/fM/DtbzP5bW8z8CYPQ/l/HzP2TP8z/hzvM/
P/bzP6/l8z8HafQ/so/0Pw9b9D+dGPQ/HQP0P4lP9D+zKPQ/b7/zP9Op9D9UfvQ/uwr0P26I
9D824vQ/krj0P0N/9D8AQPQ/taL0P2ai9D+OkvQ/nnL0P4Vz9D/lE/Q/Fbz0PxWx9D9nz/M/
s3L0P/9H9D/X8fQ/Drn0P3Xy9D/Sk/Q/lXT0P/3L9D8vm/Q/ixb1P0fX9D9Lr/Q/nDP0P2vy
9D9O+PQ/eWf1PyaQ9D+1EvU/XB/1P7129T84r/Q/noz0Pyat9D9pfvU/tWr1Pydu9T/o6fQ/
sJ/0P/Gi9D/v5/Q/RxH1P0bO9D/4i/U/ifv0Pz4O9T8PoPU/adz1Pxyg9D8k+PQ/gy/1P3oY
9T8SSfQ/xmX1Pxk29T9ZivU/Fav1P6Ed9T+Ff/U/39v0P/aZ9T/waPU/p4X1P2bV9T9lLfU/
eFj1P0pj9T91TfU/zEz2P9yO9T9vcPU/nzf2P/cd9j+V8PU/2LT1P9dz9T/8t/U/+o31P14B
9j+H2/U/2xH1P+fz9T94BfY/6XD2Pxwr9j9HCvY/i6r1P08l9j88YvU/+AT2Px9u9j9Sr/U/
M3r2P3l39j8kqfY/Van1P8H19T+IAPY/f6T1P2rO9j8Lu/U/5wT2Pxcq9j+Y1vY/5xD2P8C6
9j+syvY/+eL1P6kJ9j+ORfY/yAv2P0lM9j/bNfY/D3P2P2Xb9j8X3fU/8Qz2PyAO9j8L/fY/
r4b2Pykx9j8MV/Y/BAn2P8+Z9j/23vY/Vs32P+BJ9j9eF/c/GEP2P2Vp9j9qJfY/z4X2P/0h
9j951fU/am/2P5Gz9j8Jg/Y/EUr2P35L9j+z0fY/Wn32P3fR9j+QVvY/FMn2P8Tp9j9RAPc/
aDb3PxAB9z+ZxfY/E3P2P5fO9j/fhfY/6iP3PzYH9z8qxPY/Ywn3PyqF9z+a7fY/QgL3P4WE
9z9eAfc/6ED3P5v99j93WvY/t0j3P0Xk9z9KJPc/NOP2P7s2+D/4Zvc/30T3P5Hc9j9CvPY/
+1X3P9c/9z8hUfc/RZj3P/xu9z9HBfg/dRP3P1Jd9z8DE/c/WGf4PypL9z9ts/c/8cD3P4ls
9z+0Wfc/ZMn3PzQO+D/zafc/jBP3P6679z+sufc/cDf3P1Vi9z9T5/c/mvT3P/RE+D+BXfc/
YAr4PzvS9z/NOvc/Xeb3P+cl+D9byPc/lVf3P/H59z/7Ofg/mHj4P9k8+D/FQfg/Rtr3Pxe3
9z8E8Pg/ez/4P+UR+D84Sfg/DBP4P0sO+D/Bzvc/Hyj4P6yk+D/KMPg/ew74P5OU+D/IaPg/
zTz4PyWa9z90Mvg/7kz4Pzfk9z8kxvg/06j3P8C6+D9wo/g/VKP4P1Wf+D/4V/g/TGT4PzwO
+D9oWfg/lk35P1Ns+D9cBfg//hb4Pw2j+D9or/g/lVD4P3wM+D8vCvg/mm34P948+D8zLvk/
7Mj4Pwrh+D/qxPg/s0/4PylZ+D9Wmfg/sfT4Pwmr+D+9Gfk/L6P4P8eb+D863/g/66n4P4JA
+D/5Nvk/aiv5P+Wq+D+oFfk/a8b4PzXC+D9E4Pg/Y7X4P9CP+D+f7/g/oCP5P996+D+dGPk/
b0j5P2PB+D/EFfk/Lj75P9Je+T+tpfg/JNr4P3sZ+T/bXfk/Dyf5Pz8P+T8MNfk/tyL5Py+m
+D+J7vg/OIT5Pxwn+T8pbfk/UNH4P9Av+T+rKPk/Gx75P+OV+T+QePk/vID5Pxoy+T9sTvk/
6X35P5sE+j8qMvk/3nz5P8xQ+T/rkPk//Nr5P8r8+D/ITPk/Aan5Pxnx+T/jefk/3Hj5P+K7
+T9uxfk/ZtD5PyrA+T/Z5fk/iyH6P9Rf+T8epvk/ep75Px3e+D8Tsfk/MK/5PxDB+T94oPk/
QlD5P3/W+T/hfvo/ai36P2hc+T+xfPk/ab/5PxfX+T9ZrPk/U7z5P8aW+j/Rq/k/05L5P86n
+T9T7vk/zfr5P1r4+T9eXPo/voj6P2Tj+T+eF/o/rWT5P/M7+j+27vk/1lj6P5ID+j+DBfo/
QJn5PzZK+j+hMfo/1hP6P5cn+j/tC/o/2db5P5bL+T99Xfo/ADD6P56L+j+AZfo/gbT6P7/w
+j/Krvo/nSr6P3It+j8+Dvo/n2r6P/no+j8SEvo/x+v6P91h+j9PEfs/6zX6P/y0+j8rxvo/
r/v5P3mV+j89uPo/Qd/6P8BO+j80XPo/2yD7P8Ic+z8Ltvo/Fm36P8SN+j8hBPs/+9T6PxZj
+j8bwPo/Fvz6P6c/+z/Kcfs/Gsn6P2/K+j8O9/o/iBP6P3Oy+j+qavo/YSL6P8Tt+j8sh/o/
bs36P3Y1+z/Ay/o/JMv6P1bn+j8IG/s//Z77PxFX+z8Uc/s/6Cf7P6oX+z8KOvs/fE77Pz7w
+j/4Ivs/R8D6PxxY+z+wxvo/l7r6P7CZ+j9ZXvs/vQn7P1L7+j8r2Po/Skn7P8qJ+z+Tavs/
gGf7P+6E+z8E5/o/gjT7PzMN+z8VcPs/17b7P53i+z9Swvs/bTn7P4QD+z8IH/w/g/n6P6zA
+z/wPPs/tvf6Py6V+z/D+Ps/lbP7P/gi+z/iWPs//jr7P2qQ+z9O2vs/TKL7PzBr+z/FWvs/
Naz7P7Ay/D88qvs/Rwj8P3uA+z8Iffs/QHb7Py96+z+SyPs/1on7P8Zn+z/vlPs/btb7P8QB
/D8TQfs/b9n7P21N+z9Oc/s/7G37PyCh+z9nw/s/xvv7PxM2/D8Htvs//rb7P1Eh/D8/+fs/
PVf8P0jd+z/usvs/4Y77P2Um/D9onfs/Yun7P+dL/D/rNvw/SXn8PxLf+z9YKPw/Kif8P162
+z8ht/s/tQj8Pwnz+z+Ov/s/whP8Pzu3+z+StPs/iyv8P9oa/D/muPs/Nz77P4bh+z9b6/s/
cyj8Pz/U+z8LVPw/CV38P8um/D9MxPw/EdT7P0NT/D/J9/s/2an8P9l0/D+6F/w/qIn8P+eq
/D8Gj/w/cH/8P0Ox/D8S5fw/y6H8P56h/D/eCPw/v338P1w+/D8fZvw/3nn8Pxhl/D/nd/w/
+Ub8PzK8/D8Mu/w/l6z8P1xo/D9X4/w/4k38PwvW/D+U+fw/NdL8P+BE/T82mPw/oqD8P9vF
/D/r5/w/rnP8P56v/D9JfPw/wer8P1JH/D+fUv0/mTT9P7XW/D9XRf0/9nv8P3ut/D/hJv0/
6BL9PxOQ/T9hK/0/X6H8P7XP/D8J3/w/18X8P8HR/D8T0Pw/u7T8P6qJ/T821Pw//iX9P9Vc
/T9mG/0/MyX9PwtU/T+MR/0/6jj9Py8u/T9BOv0/rsz8P6uj/T+dQf0/fr38P7Ds/D/+9/0/
B2T9Pzex/T82vP0/Omz9Pxjj/D8nXf0/5kb9PxLy/T+amv0/ip/9P0GT/T88VP0/4//8Pxon
/T8qYf0/mBn9Pxhq/T9bEf0/wO/9PyHf/D+bsP0//xv9P8Mu/T8zQf0/7YH9P/Bt/T+6Sv0/
Zbb8P/zw/T9wjv0/zXD9P/cn/T98m/0/JZv9P6Kj/T9j9P0//lT9P556/T+ovf0/17D9P5Zm
/T96R/0/tg79P/Hj/T+yKP4/Q879PwlM/j8Xg/0/A239Pzfj/T/P9P0/qij+P95v/T8iJf4/
UpX+P2PT/T/i2f0/vd79PzA+/j8nC/4/yQT+P1b9/T+2zP0/</AssayYData></Step><Step><CommonData><SampleLocation>1</SampleLocation><SampleID></SampleID><SampleGroup></SampleGroup><SampleInfo></SampleInfo><SampleRow>B</SampleRow><SamplePlate>1</SamplePlate><WellType>BUFFER</WellType><Concentration>-1</Concentration><ConcentrationUnits>µg/ml</ConcentrationUnits><MolarConcentration>-1</MolarConcentration><MolarConcUnits>nM</MolarConcUnits><MolecularWeight>-1</MolecularWeight><Temperature>25</Temperature><StartTime>3047834</StartTime><AssayTime>180</AssayTime></CommonData><FlowRate>600</FlowRate><StepType>DISASSOC</StepType><StepName>Dissociation</StepName><StepStatus>OK</StepStatus><ActualTime>180</ActualTime><CycleTime>0.2</CycleTime><AssayXData Points="900">sT8cReRCHEUXRhxFS0kcRX5MHEWxTxxF4FIcRRdWHEVLWRxFflwcRbFfHEXkYhxFF2YcRUtp
HEV+bBxFsW8cReRyHEUXdhxFS3kcRX58HEWxfxxFkIMcRReGHEVLiRxFfowcRbGPHEXkkhxF
F5YcRUuZHEWKnBxFrZ8cReSiHEUXphxFS6kcRX6sHEWtrxxF5LIcRRe2HEVLuRxFfrwcRbG/
HEXkwhxFE8YcRUfJHEV+zBxFsc8cReTSHEUX1hxFS9kcRX7cHEWx3xxF4OIcRRfmHEVH6RxF
fuwcRbHvHEXk8hxFF/YcRUv5HEV+/BxFsf8cReACHUUXBh1FSwkdRX4MHUWxDx1F5BIdRRcW
HUVLGR1FfhwdRbEfHUXgIh1FFyYdRUspHUV+LB1FrS8dReQyHUUTNh1FSzkdRX48HUWxPx1F
5EIdRRNGHUVLSR1FekwdRa1PHUXkUh1FF1YdRUtZHUV+XB1FsV8dReRiHUUTZh1FS2kdRX5s
HUWxbx1F5HIdRZp2HUVLeR1FenwdRbF/HUXkgh1FE4YdRUuJHUV+jB1FsY8dReSSHUU4lh1F
S5kdRX6cHUWtnx1F5KIdRW2mHUVLqR1FeqwdRbGvHUXksh1FF7YdRVO5HUV+vB1Fsb8dReTC
HUUTxh1FS8kdRX7MHUWtzx1F5NIdRRfWHUVH2R1FftwdRbHfHUXk4h1FF+YdRUfpHUV67B1F
re8dReTyHUUX9h1FR/kdRX78HUWx/x1F5AIeRRcGHkVLCR5FegweRbEPHkXkEh5FFxYeRUcZ
HkV6HB5F0h8eReAiHkUXJh5FSykeRX4sHkW1Lx5F4DIeRRc2HkVHOR5FfjweRbE/HkXkQh5F
F0YeRUZJHkV6TB5FrU8eReRSHkUXVh5FS1keRXpcHkWxXx5F5GIeRRNmHkVLaR5FfmweRbFv
HkXkch5FPHYeRUt5HkV+fB5FrX8eReCCHkUXhh5FS4keRXqMHkWxjx5F5JIeRReWHkVGmR5F
fpweRbGfHkXkoh5FF6YeRUupHkV+rB5Fra8eReSyHkUXth5FRrkeRX68HkWtvx5F5MIeRRfG
HkVLyR5FesweRbHPHkXk0h5FF9YeRUvZHkV+3B5Fsd8eReTiHkUX5h5FS+keRX7sHkWx7x5F
4PIeRRf2HkVL+R5FevweRa3/HkXkAh9FFwYfRUYJH0V+DB9FsQ8fRT4TH0UXFh9FRhkfRX4c
H0WtHx9F5CIfRRMmH0VLKR9FeiwfRbEvH0UBMx9FFzYfRUs5H0V+PB9FsT8fReBCH0UXRh9F
RkkfRX5MH0WxTx9FCVMfRRdWH0VGWR9FelwfRa1fH0XkYh9FF2YfRUtpH0V6bB9FsW8fReBy
H0UTdh9FS3kfRX58H0Wxfx9F5IIfRReGH0VGiR9FfowfRbGPH0Xgkh9FE5YfRUaZH0V6nB9F
rZ8fReSiH0UTph9FRqkfRXqsH0Wtrx9F4LIfRRO2H0VLuR9FfrwfRbG/H0X5wh9FE8YfRUvJ
H0V+zB9Fsc8fReDSH0UT1h9FS9kfRXrcH0Wx3x9F4OIfRRPmH0VG6R9Fo+wfRbHvH0Xg8h9F
E/YfRUv5H0V+/B9Fsf8fReACIEUXBiBFSwkgRXoMIEWxDyBF5BIgRRcWIEVLGSBFfhwgRbEf
IEXkIiBFEyYgRUYpIEV+LCBFrS8gReQyIEVRNiBFSzkgRXo8IEWtPyBF4EIgRRdGIEVLSSBF
fkwgRa1PIEXkUiBFE1YgRUZZIEV+XCBFrV8gReBiIEUXZiBFRmkgRXpsIEWxbyBF4HIgRRN2
IEVGeSBFfnwgRa1/IEXkgiBFE4YgRUuJIEV+jCBFsY8gReSSIEUXliBFS5kgRXqcIEWxnyBF
4KIgRROmIEVGqSBFfqwgRbGvIEXksiBFF7YgRUu5IEV6vCBFrb8gReTCIEUTxiBFRskgRXrM
IEWxzyBF4NIgRRPWIEVL2SBFftwgRa3fIEXg4iBFF+YgRUbpIEV67CBFte8gReDyIEUX9iBF
RvkgRX78IEWt/yBF5AIhRRcGIUVLCSFFfgwhRa0PIUXgEiFFFxYhRUYZIUV6HCFFrR8hReQi
IUUTJiFFSykhRXosIUWxLyFF5DIhRRM2IUVGOSFFejwhRbE/IUXgQiFFF0YhRUZJIUV6TCFF
sU8hReBSIUUTViFFRlkhRXpcIUWtXyFF5GIhRRdmIUVGaSFFemwhRbFvIUXkciFFF3YhRUZ5
IUV6fCFFrX8hReCCIUUThiFFS4khRX6MIUWxjyFF4JIhRROWIUVGmSFFepwhRa2fIUXgoiFF
E6YhRUupIUV6rCFFsa8hReCyIUUTtiFFRrkhRX68IUW9vyFF4MIhRRPGIUVLySFFfswhRbHP
IUXg0iFFE9YhRUbZIUV63CFFrd8hReTiIUUX5iFFRukhRXrsIUWt7yFF5PIhRRP2IUVL+SFF
evwhRbH/IUUZAyJFEwYiRUsJIkV+DCJFsQ8iReASIkUXFiJFSxkiRXocIkWxHyJF4CIiRRMm
IkVGKSJFfiwiRa0vIkXkMiJFEzYiRUY5IkV+PCJFrT8iReBCIkUXRiJFRkkiRXpMIkWtTyJF
4FIiRRNWIkVGWSJFelwiRa1fIkXgYiJFF2YiRUtpIkV6bCJFsW8iReByIkUXdiJFHHoiRZp8
IkWtfyJF4IIiRROGIkVGiSJFfowiRa2PIkXgkiJFE5YiRUaZIkV6nCJF1p8iReSiIkUXpiJF
RqkiRX6sIkWtryJF4LIiRRO2IkVGuSJFerwiRa2/IkXgwiJFE8YiRUbJIkV+zCJFrc8iReDS
IkUT1iJFRtkiRXrcIkWx3yJF4OIiRRfmIkVL6SJFeuwiRa3vIkXg8iJFF/YiRUb5IkV+/CJF
rf8iReACI0UTBiNFRgkjRXoMI0WtDyNF5BIjRRMWI0VGGSNFehwjRa0fI0XgIiNFFyYjRUYp
I0V6LCNFsS8jReQyI0UXNiNFSzkjRX48I0WtPyNF4EIjRRdGI0VGSSNFfkwjRa1PI0XgUiNF
F1YjRUtZI0WGXCNFrV8jReBiI0UXZiNFRmkjRXpsI0WtbyNF6HIjRRN2I0VGeSNFfnwjRbF/
I0XggiNFE4YjRUaJI0V6jCNFrY8jReCSI0UXliNFS5kjRXqcI0WtnyNF4KIjRROmI0VGqSNF
eqwjRa2vI0XgsiNFE7YjRUa5I0V6vCNFrb8jReDCI0UTxiNFRskjRXrMI0WtzyNF4NIjRRPW
I0VG2SNFetwjRa3fI0Xg4iNFE+YjRUvpI0V67CNFre8jReTyI0UT9iNFRvkjRXr8I0Wt/yNF
4AIkRRMGJEVGCSRFegwkRa0PJEXgEiRFExYkRUYZJEV+HCRFrR8kReAiJEUTJiRFRikkRXos
JEWxLyRF4DIkRRM2JEVGOSRFfjwkRa0/JEXgQiRFF0YkRUZJJEV6TCRFrU8kReRSJEUXViRF
RlkkRXpcJEWtXyRF4GIkRRdmJEVLaSRFemwkRa1vJEXgciRFE3YkRUZ5JEV+fCRFsX8kReCC
JEUThiRFRokkRX6MJEWxjyRF4JIkRROWJEVLmSRFepwkRa2fJEXgoiRFE6YkRUapJEV6rCRF
ra8kReSyJEUTtiRFRrkkRXq8JEWtvyRF5MIkRRfGJEVGySRFfswkRbXPJEXk0iRFE9YkRUbZ
JEV+3CRFsd8kReTiJEUT5iRFRukkRX7sJEWx7yRF4PIkRRP2JEVG+SRFevwkRbH/JEXgAiVF
FwYlRUsJJUV6DCVFsQ8lReASJUUXFiVFSxklRX4cJUWtHyVF5CIlRRcmJUVLKSVFeiwlRbEv
JUXkMiVFFzYlRUY5JUV+PCVFsT8lReRCJUUXRiVFX0klRX5MJUW1TyVF5FIlRSBWJUVLWSVF
flwlRbFfJUXkYiVFF2YlRUtpJUV+bCVFrW8lReRyJUUXdiVFS3klRYJ8JUWxfyVF5IIlRReG
JUVLiSVFfowlRbGPJUXkkiVFF5YlRUuZJUV+nCVFsZ8lReSiJUUXpiVFS6klRX6sJUWxryVF
5LIlRRe2JUVLuSVFfrwlRbG/JUXkwiVFF8YlRUvJJUV+zCVFsc8lReTSJUUX1iVFS9klRX7c
JUWx3yVF5OIlRRfmJUVL6SVFfuwlRbHvJUXk8iVFF/YlRUv5JUV+/CVFsf8lReQCJkUXBiZF
SwkmRX4MJkWxDyZF5BImRRcWJkVLGSZFfhwmRbEfJkXkIiZFFyYmRUspJkV+LCZFsS8mReQy
JkUXNiZFSzkmRX48JkWxPyZF5EImRRdGJkVLSSZFfkwmRbFPJkXkUiZFF1YmRUtZJkWWXCZF
sV8mReRiJkUXZiZFS2kmRX5sJkWtbyZF5HImRRd2JkVLeSZFfnwmRbF/JkXkgiZFF4YmRUuJ
JkV+jCZFsY8mReSSJkUXliZFS5kmRXqcJkWxnyZF5KImRRemJkVLqSZFfqwmRbGvJkXksiZF
F7YmRUu5JkV+vCZFrb8mReTCJkVyxiZFS8kmRX7MJkWxzyZF5NImRRfWJkVL2SZFftwmRbHf
JkXk4iZFOOYmRUvpJkV+7CZFse8mReTyJkUT9iZFS/kmRX78JkWx/yZF5AInRRMGJ0VLCSdF
fgwnRbEPJ0XkEidFFxYnRUsZJ0V+HCdFsR8nReQiJ0UXJidFRiknRX4sJ0WxLydF5DInRRc2
J0VLOSdFfjwnRbE/J0XkQidFF0YnRUtJJ0V+TCdFsU8nReRSJ0UTVidFS1knRX5cJ0WxXydF
5GInRRdmJ0VLaSdFfmwnRdpvJ0XgcidFF3YnRUt5J0V+fCdF</AssayXData><AssayYData Points="900">Q1D7PwiA/D9Zk/w/4wn/P132/z8gUgBAdYcAQNcMAUCaXAFAMNwBQMfvAUAgFwJAgmoCQMu0
AkD+qwJAs9sCQOjvAkDm1QJAYdICQF0LA0C9+AJADykDQGA4A0BqSwNA3DkDQHVOA0DBQQNA
UEkDQJCOA0BCZwNAMg8DQDp9A0A7MQNAr1gDQGhrA0A1ZwNAlW4DQKxVA0CQOANAEm8DQPSg
A0AuRQNA028DQMZ+A0DVkANAn14DQMB9A0DQcgNAZ7oDQCPLA0BfbgNATJQDQD07A0DaaQNA
AUgDQGmQA0DOgANAKqgDQOuOA0CibANAWYwDQGyUA0AwgANAL5UDQCPCA0B5dANARMEDQNa8
A0AMygNAzKYDQAe1A0DmIQNAYEgDQFWsA0CacANAAp4DQACUA0DdlANAo2sDQM5uA0BYSgNA
VXMDQJC1A0B2WANAeowDQDNYA0CLqwNAP1wDQDaMA0B8rANAZH4DQMu3A0CGsgNAppQDQDVd
A0CGSANA/6wDQHYXA0AjqANAq2EDQM7QA0DpIgNAJUEDQD6FA0AXegNAN3cDQESpA0BFlQNA
xV0DQI1RA0AxYANAOncDQPhtA0B2LwNAaaQDQK6zA0COcQNArHUDQANqA0DnvANAbysDQIg4
A0DrcwNAiFcDQDZXA0C0XQNAya8DQOyaA0D0eQNA9VYDQLM9A0CClwNAj3cDQF8OA0CqbwNA
UVkDQOJ4A0AggQNA3LwDQB7zA0DEbwNADl0DQMeeA0BuSQNAAmkDQHVzA0AHagNAPqADQLbT
A0AuewNAgoQDQI41A0C9bwNA03ADQEJjA0DKTANAfoUDQC1RA0DEfQNAMjsDQIejA0DcdgNA
r58DQAiDA0CobANAF3sDQMlFA0D6jQNAbGMDQJhIA0A/ngNAZFIDQJ9hA0AUmANAz0wDQJsx
A0DZaANAeFcDQENmA0BZZANAeWUDQKCAA0D+TANAgmwDQJ+VA0D5owNAP2cDQNNsA0AIogNA
R3ADQBlTA0AtdQNAqoQDQO4sA0A5awNAXl4DQFNdA0ByiANAfa8DQMpTA0CrcQNAz6gDQJRB
A0C0rQNAurQDQHtnA0BoaANAVJ8DQH91A0BhWANADFkDQGJlA0C9fwNAAakDQPmTA0CJXwNA
LJoDQFt3A0BheANAdpgDQNVsA0DwbQNADpIDQCheA0CzeANAAJUDQDjBA0DqiANADFIDQD5n
A0AgkgNA/XIDQCuaA0BLkQNA1XMDQBSSA0B5nQNAslEDQPKDA0DvjgNAu4YDQG11A0DZqANA
inUDQHq8A0BQjgNAn5gDQOtyA0D+nQNAC5YDQLaJA0BmuANAgjsDQDuuA0AxOQNAL34DQH6R
A0C82gNADVkDQM9nA0AdbgNAVF0DQNZIA0DijQNAe2wDQEJYA0AIvwNAhL4DQFFnA0BnsQNA
RLIDQIyoA0A3jANAV2kDQNGLA0AQiwNAQWsDQJbnA0ClvwNAu7gDQF3HA0DyfQNA3ZgDQFxH
A0Do3wNA/FwDQCCHA0CykgNAH2kDQOWLA0ABigNAQawDQOGiA0B4qwNAWpYDQFK+A0BgkANA
iZQDQFCpA0BlqwNAP50DQAetA0CzmANAXaIDQOj2A0AIcgNAWNIDQCGVA0DhmQNAIKADQH/E
A0Bd0ANAh7gDQLXUA0D/xgNAwrYDQC3ZA0A/vQNA5LkDQE++A0D5hANAV8QDQPLwA0DPnQNA
wr8DQPClA0DGmwNAOgQEQK+GA0B2fQNA28IDQMLEA0AdhANAxsEDQOzbA0DKjgNArd8DQApj
A0C+iwNAW6sDQC7hA0BF0QNAyKcDQH91A0AR+wNAoK8DQKivA0CQzwNA0hgEQNAGBEBjuwNA
i80DQPm1A0A51QNAWasDQGGSA0DuuANAFLoDQCEKBEClhANAMswDQP/EA0AOtQNAUtIDQCTh
A0AOqANAm58DQBavA0BQzwNA44EDQHnCA0Az6wNAWogDQPu0A0CDIQRAurkDQDfKA0BPyANA
LesDQHCEA0ABoQNAg9EDQB23A0Dd/gNA66ADQNStA0BPxwNAxvUDQOTtA0BDzgNA7qMDQD/y
A0DXfQNAAB4EQAq5A0C2uANA3woEQMjmA0A9FwRAq9UDQMbiA0D/BwRAxw4EQL24A0CH3wNA
saADQK7fA0Di5QNAprkDQDS5A0B16QNAG7cDQH3xA0D+9wNA8RwEQCkABEDv4wNA5vIDQK3C
A0DzzQNA0vQDQF8IBEAPogNAW8MDQKa8A0CkpgNAksQDQA7iA0D8swNApt8DQDYABEDWygNA
2P8DQI/BA0CEpANACd0DQNYWBEDBywNAy9gDQA/aA0DM+ANAK6YDQLZ/BEDP6gNAASgEQDFP
BEBK0wNAtsIDQOoyBEB4hQNACOEDQCf6A0B1nANANp0DQJmYA0BsOQRALvEDQHIWBEBXKgRA
EDcEQMPwA0BOLQRAiMADQIjiA0DUJwRAefsDQEL8A0BD4ANA88gDQMHTA0CMHgRA0UsEQOIe
BEAxGARAZRQEQFHyA0Ae2ANAvykEQMH7A0CY8ANAhRwEQJPmA0CG+ANA/ZYDQAMKBECsCgRA
RdADQBW4A0CNEwRA7xYEQBcRBEBt0QNA2ZcDQCvDA0D6tANALtoDQALMA0D3JQRA09cDQOni
A0CPBgRA+sQDQFK6A0C6QQRAcg8EQMY3BECzKQRAp7QDQHsDBEBj4wNA+ugDQOAUBEDTZwRA
P+oDQF4OBEA2/ANART8EQIEZBEBfEQRA9A8EQDfoA0Ce/ANAazYEQNYHBEBrIwRAQQoEQMnk
A0BWSQRA+BQEQB4OBEChKQRANu8DQNHvA0DfMwRAEekDQHsLBEDNAARAGPsDQGUhBEA+OgRA
JhcEQIoIBEByTgRAG3AEQP1KBECwIwRAUtEDQBkLBEBNUQRAHBEEQL7jA0DhGgRAEPcDQDvo
A0AS1ANA61sEQMHvA0DT8wNAlUAEQE0MBEAI7QNAgD8EQCsUBEAqPQRA9vEDQLX7A0BbLwRA
3fQDQKc1BEDKNwRAhyYEQAl8BEA87wNAwg8EQND/A0AmUARASHUEQHUbBEADEwRAvVEEQDwS
BEDg+QNAnPcDQA4cBEB2EgRAYw8EQNo6BEBuSQRAXUIEQN5dBEDhagRAtBoEQIJMBEACNARA
uc0DQF4dBEBFXQRAkR0EQF0dBEBcKQRAh0IEQCsEBEDrYwRALZgEQPf4A0AtUQRAMiYEQA1R
BEDeHARAshoEQJhwBEC4aQRAAEAEQDVOBECKNwRAJj4EQJVqBEBIHwRAeOsDQE8FBEDKUARA
8VEEQGUlBEDzGwRAG04EQP9lBEBaKARA3SIEQGMpBEBmFgRA+kcEQAgTBEAIRgRAyw8EQDz0
A0CsCARAMmMEQDgyBED8IwRA5fIDQIgaBEC80wNA2FsEQCE9BEDrFwRAIxwEQF9wBEDIdQRA
F0UEQJQgBEBTMQRA3EkEQERkBEBiaARAkQEEQKMmBEABLgRAeOYDQO5RBECabwRAoHAEQM2q
BEB6cwRAzqQEQIdqBECvMQRAM1QEQOETBEDvZARA/fwDQHEnBEAqLARAFksEQJwOBEBxIQRA
/XcEQK9fBECELgRAT0AEQHVOBEApUwRAeVsEQKhMBEBhhgRAKjsEQLpVBEBUCQRAyn4EQP9b
BEDYsARAg1QEQNRqBEDlOQRAZm0EQNFSBEBmDQRA7JIEQMQUBECpXARAqoMEQLBxBEA7YARA
ziUEQPd5BEDfJQRA+UEEQPhGBEBSewRAwGAEQMo8BEDvgwRABnoEQOFWBEDNPwRAXzYEQLQj
BEANVwRATnsEQIlrBEAGPwRASVEEQHZRBEDJHgRAdT4EQPX0A0DcHQRAmGgEQKk5BEDVXgRA
BYQEQA1zBEDscgRAYjYEQOFhBECVKARAlg8EQGUTBEBHZgRAt70EQGdOBEA8VQRA0lkEQBKX
BECZfwRAtJMEQEduBEAsUgRAQIIEQDaaBEAHgARAEkoEQPlgBECkjQRAD3oEQGZmBEDRagRA
eIcEQHNlBECnWgRAYEkEQLDABEBSSQRAJE0EQPtIBED1vQRA6WsEQETxA0BWKQRA5EAEQJ5s
BEB3owRAxm8EQB9vBED0dQRAs2IEQGGjBEDUugRAQUcEQLCpBEDmUARAMIYEQLmVBEBkKQRA
0GUEQH5ZBEC6LQRAI3wEQMJkBEDuWQRAQY8EQNByBEBXxgRAkn4EQBmHBEBnjQRAp5YEQDZM
BEAmawRA6qkEQDCcBEBTlARA6akEQOZ+BECZYwRAh0sEQJdUBEDFcwRAF4IEQLSiBEDtfgRA
dDoEQODvBEBxwgRAEoUEQIpeBEBesgRAVKoEQLZ0BEBSxQRAgnYEQEt9BECsmwRAOrsEQAqK
BEAIlgRAQEcEQOrJBEBNcwRAY44EQPqKBEDyYgRARWQEQD+TBEDDFgRACnUEQEeIBEAmnARA
aZ0EQBCUBEAFcARAm5YEQHo2BECJWQRAdHwEQCSABEAMgQRA+XgEQB/RBEDsiARApqgEQBPi
BEDIiQRAq6IEQA6QBEC1lARAL5oEQFPDBEDlfQRAVdsEQL6NBEB0pQRA170EQKNoBECMzARA
AYMEQCJ0BECUhgRAAtsEQGCsBEDd3QRAhJEEQDjaBEANfgRAGLUEQPrMBEALkARA36wEQIqT
BED5jgRAJmkEQNiOBEDhygRAHI0EQLzMBEAHnQRAJd8EQAxVBECrcgRAi8wEQGilBED7XARA
OegEQAGyBEDY2ARAJawEQMenBEB7zwRArHEEQJlsBEDXjwRA</AssayYData></Step><Step><CommonData><SampleLocation>11</SampleLocation><SampleID></SampleID><SampleGroup></SampleGroup><SampleInfo></SampleInfo><SampleRow>B</SampleRow><SamplePlate>1</SamplePlate><WellType>REGENERATION</WellType><Concentration>-1</Concentration><ConcentrationUnits>µg/ml</ConcentrationUnits><MolarConcentration>-1</MolarConcentration><MolarConcUnits>nM</MolarConcUnits><MolecularWeight>-1</MolecularWeight><Temperature>25</Temperature><StartTime>3237044</StartTime><AssayTime>5</AssayTime></CommonData><FlowRate>1000</FlowRate><StepType>KREGENERATION</StepType><StepName>Regeneration</StepName><StepStatus>OK</StepStatus><ActualTime>4.99907</ActualTime><CycleTime>0.2</CycleTime><AssayXData Points="25">sX8nReSCJ0UXhidFS4knRXqMJ0WtjydF5JInRReWJ0VLmSdFepwnRa2fJ0XkoidFE6YnRUup
J0V+rCdFsa8nReCyJ0UXtidFS7knRX68J0WtvydF5MInRRfGJ0VLySdFeswnRQ==</AssayXData><AssayYData Points="25">Bffpv9DaB8B9URHA090XwMwoHMAmRiDAhYMjwMELJsAaPSjA9cYqwFGeLMCfRy7AeIcvwKXA
MMDSEjLAwYwzwJhkNMAzlzXAWaI2wPdSN8BzNTjAK4M5wKnoOcDaijrAUtc6wA==</AssayYData></Step><Step><CommonData><SampleLocation>12</SampleLocation><SampleID></SampleID><SampleGroup></SampleGroup><SampleInfo></SampleInfo><SampleRow>B</SampleRow><SamplePlate>1</SamplePlate><WellType>NEUTRALIZATION</WellType><Concentration>-1</Concentration><ConcentrationUnits>µg/ml</ConcentrationUnits><MolarConcentration>-1</MolarConcentration><MolarConcUnits>nM</MolarConcUnits><MolecularWeight>-1</MolecularWeight><Temperature>25</Temperature><StartTime>3253268</StartTime><AssayTime>5</AssayTime></CommonData><FlowRate>1000</FlowRate><StepType>KREGENERATION</StepType><StepName>Regeneration</StepName><StepStatus>OK</StepStatus><ActualTime>5.00005</ActualTime><CycleTime>0.2</CycleTime><AssayXData Points="25">rc8nReDSJ0UT1idFR9knRXrcJ0Wt3ydF4OInRRPmJ0VH6SdFeuwnRa3vJ0Xg8idFE/YnRUf5
J0V6/CdFrf8nReACKEUTBihFRwkoRXoMKEWtDyhF4BIoRRMWKEVHGShFehwoRQ==</AssayXData><AssayYData Points="25">tClRP5+PVT/Ill0/SndjPx40aD9psG0/gYdxP6dCdD/1HHc/GHx6P6XOez8mVn4//2aAP+M6
gT+LuoE/F7uCPyJQgz+4VYM/KiaEP4G1hD97L4U/fCuGP/P2hT8iSoY/RdiGPw==</AssayYData></Step><Step><CommonData><SampleLocation>11</SampleLocation><SampleID></SampleID><SampleGroup></SampleGroup><SampleInfo></SampleInfo><SampleRow>B</SampleRow><SamplePlate>1</SamplePlate><WellType>REGENERATION</WellType><Concentration>-1</Concentration><ConcentrationUnits>µg/ml</ConcentrationUnits><MolarConcentration>-1</MolarConcentration><MolarConcUnits>nM</MolarConcUnits><MolecularWeight>-1</MolecularWeight><Temperature>25</Temperature><StartTime>3269492</StartTime><AssayTime>5</AssayTime></CommonData><FlowRate>1000</FlowRate><StepType>KREGENERATION</StepType><StepName>Regeneration</StepName><StepStatus>OK</StepStatus><ActualTime>4.99907</ActualTime><CycleTime>0.2</CycleTime><AssayXData Points="25">rR8oRdwiKEUPJihFRykoRXYsKEWtLyhF8TIoRQ82KEVDOShFdjwoRa0/KEXcQihFE0YoRUdJ
KEV6TChFrU8oReBSKEUTVihFQ1koRXZcKEWpXyhF4GIoRQ9mKEVDaShFdmwoRQ==</AssayXData><AssayYData Points="25">sEgbwD1EJ8BPuCzA1SEwwFJeMsAeSDTAFSM2wDqRN8CVpDjApAI6wNy3OsCPvTvAfa48wFkS
PcCKrj3ANW4+wCAnP8BRiT/Aj1xAwJmlQMCUXEHAUl5BwHIsQsBobULADtRCwA==</AssayYData></Step><Step><CommonData><SampleLocation>12</SampleLocation><SampleID></SampleID><SampleGroup></SampleGroup><SampleInfo></SampleInfo><SampleRow>B</SampleRow><SamplePlate>1</SamplePlate><WellType>NEUTRALIZATION</WellType><Concentration>-1</Concentration><ConcentrationUnits>µg/ml</ConcentrationUnits><MolarConcentration>-1</MolarConcentration><MolarConcUnits>nM</MolarConcUnits><MolecularWeight>-1</MolecularWeight><Temperature>25</Temperature><StartTime>3285565</StartTime><AssayTime>5</AssayTime></CommonData><FlowRate>1000</FlowRate><StepType>KREGENERATION</StepType><StepName>Regeneration</StepName><StepStatus>OK</StepStatus><ActualTime>4.99907</ActualTime><CycleTime>0.2</CycleTime><AssayXData Points="25">qW8oRdhyKEULdihFP3koRXZ8KEWpfyhF9YIoRQ+GKEVDiShFdowoRaWPKEXckihFD5YoRT+Z
KEVynChFqZ8oRdyiKEUPpihFQ6koRXKsKEWlryhF2LIoRQ+2KEU/uShFcrwoRQ==</AssayXData><AssayYData Points="25">rPdRP1FlUT+Iflk/qSZfP/LsZD/eVWo/6XBuP3fLcj81X3Q/0hV4P59gej8FuHs/U959P0Ta
fz9Z2IA//O2BP0p2gj9YYoI//HiDP8VChD9VwoQ/qm2FPxeKhT/S1IU/3WaGPw==</AssayYData></Step><Step><CommonData><SampleLocation>11</SampleLocation><SampleID></SampleID><SampleGroup></SampleGroup><SampleInfo></SampleInfo><SampleRow>B</SampleRow><SamplePlate>1</SamplePlate><WellType>REGENERATION</WellType><Concentration>-1</Concentration><ConcentrationUnits>µg/ml</ConcentrationUnits><MolarConcentration>-1</MolarConcentration><MolarConcUnits>nM</MolarConcUnits><MolecularWeight>-1</MolecularWeight><Temperature>25</Temperature><StartTime>3301650</StartTime><AssayTime>5</AssayTime></CommonData><FlowRate>1000</FlowRate><StepType>KREGENERATION</StepType><StepName>Regeneration</StepName><StepStatus>OK</StepStatus><ActualTime>4.99907</ActualTime><CycleTime>0.2</CycleTime><AssayXData Points="25">pb8oRenCKEUHxihFP8koRW7MKEWlzyhF2NIoRQfWKEU72ShFbtwoRaHfKEXU4ihFC+YoRTvp
KEVu7ChFpe8oRdTyKEUH9ihFW/koRW78KEWl/yhF1AIpRQ8GKUU7CSlFbgwpRQ==</AssayXData><AssayYData Points="25">j/odwHfYKcCDtC7AyOUxwAz+M8AxuTXAynk3wC2WOMBo6jnAi7o6wHuTO8DBZDzABSk9wB7e
PcC3jz7Agf0+wJ+WP8BFO0DAfqhAwF0xQcD1g0HAShFCwJRRQsBUgULAPcdCwA==</AssayYData></Step><Step><CommonData><SampleLocation>12</SampleLocation><SampleID></SampleID><SampleGroup></SampleGroup><SampleInfo></SampleInfo><SampleRow>B</SampleRow><SamplePlate>1</SamplePlate><WellType>NEUTRALIZATION</WellType><Concentration>-1</Concentration><ConcentrationUnits>µg/ml</ConcentrationUnits><MolarConcentration>-1</MolarConcentration><MolarConcUnits>nM</MolarConcUnits><MolecularWeight>-1</MolecularWeight><Temperature>25</Temperature><StartTime>3317789</StartTime><AssayTime>5</AssayTime></CommonData><FlowRate>1000</FlowRate><StepType>KREGENERATION</StepType><StepName>Regeneration</StepName><StepStatus>OK</StepStatus><ActualTime>5.00005</ActualTime><CycleTime>0.2</CycleTime><AssayXData Points="25">oQ8pRdQSKUUHFilFOxkpRW4cKUWhHylF1CIpRQcmKUU7KSlFbiwpRaEvKUXUMilFBzYpRTs5
KUVuPClFoT8pRdRCKUULRilFO0kpRW5MKUWhTylF1FIpRQdWKUU7WSlFblwpRQ==</AssayXData><AssayYData Points="25">9JFWPxn8Wz8E1WI/4LBrP1lmcD+c3HQ/o9N3PyU+ez+Jm30/uG6AP1OPgT+emII/PTODP+oS
hD84AIU/X/iFP/Knhj9IEoc/W72HP461iD/qEYk/wGKJP6cDij9T9ok/EM6KPw==</AssayYData></Step><Step><CommonData><SampleLocation>1</SampleLocation><SampleID></SampleID><SampleGroup></SampleGroup><SampleInfo></SampleInfo><SampleRow>B</SampleRow><SamplePlate>1</SamplePlate><WellType>BUFFER</WellType><Concentration>-1</Concentration><ConcentrationUnits>µg/ml</ConcentrationUnits><MolarConcentration>-1</MolarConcentration><MolarConcUnits>nM</MolarConcUnits><MolecularWeight>-1</MolecularWeight><Temperature>25</Temperature><StartTime>3332638</StartTime><AssayTime>30</AssayTime></CommonData><FlowRate>1000</FlowRate><StepType>BASELINE</StepType><StepName>Baseline</StepName><StepStatus>OK</StepStatus><ActualTime>30</ActualTime><CycleTime>0.2</CycleTime><AssayXData Points="150">oV8pRdBiKUUDZilFN2kpRWpsKUWdbylF1HIpRQd2KUU3eSlFanwpRZ1/KUXUgilFB4YpRTeJ
KUVqjClFnY8pRdSSKUUDlilFN5kpRW6cKUWdnylF0KIpRQemKUU3qSlFcqwpRaGvKUXQsilF
B7YpRRS6KUWTvClFnb8pRdDCKUUDxilFO8kpRW7MKUWdzylF1NIpRQfWKUU72SlFatwpRZ3f
KUXQ4ilFA+YpRTfpKUVu7ClFne8pRdTyKUUD9ilFN/kpRWr8KUWh/ylF2AIqRQMGKkU/CSpF
agwqRaEPKkXUEipFBxYqRTcZKkVqHCpFnR8qRdQiKkUDJipFOykqRW4sKkWhLypF0DIqRQM2
KkU7OSpFbjwqRZ0/KkXQQipFB0YqRTtJKkVuTCpFnU8qRdRSKkUDVipFN1kqRWpcKkWdXypF
1GIqRQdmKkU7aSpFamwqRaFvKkXUcipFA3YqRTt5KkVufCpFnX8qRdSCKkUHhipFO4kqRW6M
KkWhjypF1JIqRQeWKkU/mSpFbpwqRaGfKkXYoipFB6YqRTupKkVurCpFoa8qRdSyKkUHtipF
O7kqRW68KkWhvypF1MIqRQfGKkU7ySpFbswqRaHPKkXU0ipFB9YqRTvZKkVu3CpFod8qRdTi
KkUH5ipFO+kqRW7sKkWh7ypF1PIqRQf2KkU7+SpFbvwqRaH/KkXUAitFKAYrRTsJK0VuDCtF
oQ8rRdQSK0UHFitFOxkrRW4cK0WhHytF1CIrRQcmK0U7KStFbiwrRaEvK0XUMitFBzYrRTs5
K0VuPCtF</AssayXData><AssayYData Points="150">+GOPP5oLkD88MpA/TD+QP/8MkD+cNJE/jMGQP7TrkD+eXJE/tJCRP9p4kT98cJE/1/KRP4bY
kT/qcZI/sImSP2ERkz+eq5I/GhiTP2/+kj9y+ZI/RDGUP8/Hkz+ck5M/tnOTP9Cnkz9DSZQ/
h8OTPwj3kz+gQJQ/CniUP1o8lD93v5Q/4VeUP78ClT8htpU/+CWVPy/ilD8/NZY/G5yVP7OJ
lT/Yu5U/7I6VPzqUlT9x+pU/g3mWP7EHlj+bkZY/51+WP66Ilj8QMJc/3jKXPymYlj/zOpc/
pFGXP9fglj9c8JY/PtmXP9Otlz9yL5c/ofCXP2Tilz/NPZc/czyYP7L3lz+ehJg/GcGXP7cC
mD9ciZg/RWCYP1d9mD8Ie5g/lBSZP43ZmD9raZg/KCaZPwuTmD+AVZk/GeSYP4bWmD+f1Jk/
ABaZP1hDmT8xUJk/COSZP9OmmT9Yb5o/y/aZPyBpmT/6Gpo/bQyaPwvlmT9rLpo/dAOaP0b+
mT9O7Jk/ZuCZPw7Lmj+6JZs/Z22aP2h1mj+GAps/WvGaP+E0mz8Bbps/hyCbP9T5mj8E0Zo/
gO+aP0Qkmz+anps/MLSbP85bmz9kN5s/zn6bP9xQmz9GpJs/05+bP8EGnD81Hpw/7DucPx3p
mz/P4Js/cWmcPxAXnD9tj5s/izicP9vxmz9BOJw/iV6cP/6GnD/qmJw/TQScP9swnT+llpw/
T3ycP997nD8VA50/zZGcPw+dnD+JyJw/SN2cP8yBnD9CUJ0/LoqcP2ktnT+855w/s+ucPx3I
nD8QG50/</AssayYData></Step><Step><CommonData><SampleLocation>7</SampleLocation><SampleID>QA013 delta CDRL3</SampleID><SampleGroup></SampleGroup><SampleInfo></SampleInfo><SampleRow>B</SampleRow><SamplePlate>1</SamplePlate><WellType>KLOAD</WellType><Concentration>10</Concentration><ConcentrationUnits>µg/ml</ConcentrationUnits><MolarConcentration>-1</MolarConcentration><MolarConcUnits>nM</MolarConcUnits><MolecularWeight>-1</MolecularWeight><Temperature>25</Temperature><StartTime>3370334</StartTime><AssayTime>80</AssayTime></CommonData><FlowRate>600</FlowRate><StepType>LOADING</StepType><StepName>Loading</StepName><StepStatus>OK</StepStatus><ActualTime>79.9991</ActualTime><CycleTime>0.2</CycleTime><AssayXData Points="400">oT8rRdBCK0UDRitFN0krRW5MK0WhTytF1FIrRQdWK0U7WStFblwrRZ1fK0XQYitFA2YrRTtp
K0VqbCtFoW8rRdRyK0UHditFO3krRW58K0WhfytF1IIrRQOGK0U7iStFbowrRZ2PK0XUkitF
B5YrRTuZK0VunCtFnZ8rRdCiK0UHpitFO6krRW6sK0WhrytF0LIrRQO2K0U7uStFbrwrRaG/
K0XQwitFB8YrRTvJK0VqzCtFoc8rRdTSK0UH1itFO9krRW7cK0Wh3ytF1OIrRQfmK0U76StF
buwrRaHvK0XU8itFB/YrRTv5K0Vu/CtFof8rRdQCLEUHBixFOwksRWoMLEWhDyxF0BIsRQMW
LEU3GSxFbhwsRaEfLEXQIixFByYsRTcpLEVuLCxFoS8sRdAyLEUHNixFOzksRW48LEWhPyxF
1EIsRQdGLEU7SSxFbkwsRaFPLEXUUixFB1YsRTdZLEVuXCxFnV8sRdBiLEUDZixFN2ksRW5s
LEWhbyxF1HIsRQd2LEU3eSxFbnwsRaF/LEXQgixFA4YsRTeJLEVqjCxFoY8sRdSSLEUHlixF
O5ksRWqcLEWhnyxF1KIsRQemLEVPqSxFbqwsRaGvLEXQsixFB7YsRTe5LEVuvCxFnb8sRdTC
LEUHxixFN8ksRW7MLEWdzyxF1NIsRQPWLEV02SxFatwsRZ3fLEXU4ixFB+YsRTvpLEVq7CxF
oe8sRdDyLEUD9ixFN/ksRW78LEWh/yxF1AItRQcGLUU3CS1FbgwtRaEPLUXQEi1FBxYtRTcZ
LUVuHC1FoR8tRdQiLUUDJi1FNyktRWosLUWdLy1F2DItRQc2LUU7OS1FajwtRZ0/LUX5Qi1F
B0YtRTZJLUVuTC1FoU8tRdBSLUUHVi1FO1ktRW5cLUWdXy1F0GItRQdmLUU7aS1FamwtRaFv
LUXUci1FA3YtRTZ5LUVufC1FoX8tRdSCLUUDhi1FO4ktRW6MLUWdjy1F0JItRQOWLUU7mS1F
bpwtRaGfLUXUoi1FA6YtRTupLUVurC1Foa8tRdCyLUUDti1FNrktRWq8LUWhvy1F0MItRQPG
LUU7yS1FbswtRaHPLUXQ0i1FA9YtRTbZLUVq3C1Fnd8tRdDiLUUD5i1FO+ktRW7sLUWh7y1F
1PItRQP2LUU7+S1FavwtRaH/LUXQAi5FBwYuRTYJLkVuDC5FnQ8uRdASLkUHFi5FNhkuRWoc
LkWhHy5F0CIuRQMmLkU2KS5FbiwuRZ0vLkUJMy5FAzYuRTs5LkVuPC5FoT8uRdRCLkUQRi5F
O0kuRW5MLkWhTy5F0FIuRQdWLkVsWS5FalwuRZ1fLkXUYi5FEGYuRTtpLkVubC5FoW8uRdBy
LkUHdi5FNnkuRWp8LkWdfy5F0IIuRQOGLkU7iS5FaowuRZ2PLkXQki5FB5YuRTaZLkVunC5F
nZ8uRdCiLkUDpi5FNqkuRWqsLkWdry5F0LIuRQO2LkU2uS5FbrwuRaG/LkXUwi5FA8YuRTvJ
LkUazS5Fnc8uRdTSLkUD1i5FO9kuRW7cLkWd3y5F0OIuRQPmLkU76S5FauwuRZ3vLkXQ8i5F
A/YuRTb5LkVu/C5Fnf8uRdQCL0UHBi9FNgkvRW4ML0WhDy9F0BIvRQMWL0U7GS9FahwvRaEf
L0XUIi9FAyYvRTYpL0VqLC9FnS8vRdQyL0UDNi9FNjkvRWo8L0WdPy9F0EIvRQdGL0U2SS9F
akwvRaFPL0XQUi9FA1YvRTZZL0VuXC9FnV8vRdBiL0UDZi9FNmkvRWpsL0Wdby9F0HIvRQd2
L0U7eS9FanwvRZ1/L0XUgi9FA4YvRTuJL0VqjC9FnY8vRdSSL0UHli9FNpkvRW6cL0Wdny9F
0KIvRQOmL0U7qS9FaqwvRZ2vL0XQsi9FB7YvRTu5L0VqvC9F1r8vRdTCL0UHxi9FNskvRWrM
L0Whzy9F1NIvRQPWL0U22S9FbtwvRcLfL0XU4i9FB+YvRTvpL0Vq7C9F9+8vRdTyL0UD9i9F
NvkvRWr8L0Wd/y9F1AIwRQcGMEU2CTBFagwwRaEPMEXQEjBFBxYwRTYZMEVqHDBFnR8wRdQi
MEUDJjBFOykwRW4sMEWdLzBF0DIwRQM2MEVLOTBFajwwRQ==</AssayXData><AssayYData Points="400">n4edPw5inT+R0pw/Ef2dP9SxnT8GyJ4/coSfP4zWnz8alaA/5PqgPw2boT/HLKI/q9yiPwqb
oz8rfKQ/h1GkPzGBpT+qyKU/j5emP//Tpz9mK6g/scioP1VVqT8OvKk//DmrP5GCqz9zP6w/
KjysP2SNrT//Yq4/DbSuP6Fmrz+rAbA/5AexPzcpsT8cHrI/UDOzPz7rsj+MgLQ/H+G0P3jc
tT98JrY/iky3P5Mltz/Qg7c/T8W4P4dsuT8R3bk/d8O5P3a+uj+qa7s/62+8P1C0vD+Urb0/
eki+PzZivz/zq78/4ADAP3N+wD8S1MA/0/PBPx1bwj+EBsM/M7LDP37awz+FYMQ/kLHEP+d/
xT88PcY/HaXGP1eDxz9Sbcc/42nIP8tZyD8omck/ZMvJP0M+yj9wF8s/GG3LP+jsyz8H5Ms/
PYTNP/DfzT+vR84/BfDOPwfWzj8Dm88/pobQP7Ht0D8p4tA/iKTRP+Gc0T+Ox9I/WwvTP0zy
0j9cH9Q/etvUPzhn1D+QEtU/4vnVP0sR1j/nKdc/SYfXP43e1z9ep9c/mYTYP7Aq2T/ktNk/
lFvaPyFr2j9a8No/e6jaP7822z/hX9s/dfHbP8LN3D/+xNw/L+/dP4LE3T/06N4/o9zeP7WZ
3j8Nzt8/tMbfP9Iq4D+ogOA//A/hPxBm4T8q+OE/XQ7iP+gH4j/fQOM/UofjP6jl4z+f2+M/
V1jkP2mt5D/jAeU/VKPlPzFf5T9yEeY/AvPlP11u5j+S6eY/QXznP/tt5z8xIOg/ksroP5Ww
6D/yV+k/OD7pP2az6T8Xd+k/zdXqP7g/6j8GAes/I6PrP+9B6z8Nm+w/nV7sP9hs7D9eb+w/
1STtP+Uv7T8cF+4/fdjtP9ce7j8Vge4/YZbvPyV47j/VIO8/v6HvP10c8D87w/A/XcjwP0QA
8T9bDvE/siTxPzLU8T8n4PE/zQ/yP/i28T9Nn/I/aIjyP+sG8z+Yc/M/9xHzP8GG8z8YMfQ/
p8vzPyVj9D8SuvQ/W2L1PyBY9T/bP/U/Voz2P6Vl9j9ZevY/RSb2P2Oo9j+NDPc/DgH3P+2m
9z95kfc/9Iv3P6go+D/YMfg/Otv4Px6a+D/4G/k/4TD5P0eU+T/ayvk/D336P8IE+j/wm/o/
aW/6P2XJ+j9WZfs/L8P7PwaQ+z8ZYPs/O677P7go/D+6Svw/3D38P4Xw/D9tTvw/UQH9P5SL
/T/0Uf0/wdL9PzfU/T8jTf4/StP9P6EA/z9vq/4/LAX/P3nn/j/qY/8/6ND/PzIuAEAr4/8/
qRMAQMIUAEAsOgBALEQAQJ5mAEBccwBA+JwAQHSmAEB6pABAxs0AQOIgAUBuzgBAaEYBQFtN
AUAjdQFAwV0BQPOAAUC+kgFAh44BQJPQAUBrtAFA7ssBQFAHAkAwGAJA4hMCQODUAUDr+wFA
Jn4CQGlwAkA/3QJADv0CQLqbAkA5uAJAOBUDQHvYAkAIOwNADuUCQABrA0AAbwNAGfsCQMy1
A0AGuQNALHADQPWkA0AnyANASZYDQLcrBEAk0ANApDQEQMgcBEBfMgRApkQEQIBPBEBZagRA
QWUEQG3FBEC/fQRAUtoEQH+jBEDE1wRArUcFQFjlBEDKIAVAlwoFQPhdBUDAcwVAyXQFQMp5
BUC/RQVAtN8FQLWuBUDlswVAJL4FQFPjBUDFrgVAlkAGQLwcBkDkHAZAhzcGQOMeBkDxYwZA
tTgGQF8/BkCpmQZAGlEGQJ1zBkBBCAdAML8GQH8dB0DQqAZAr9EGQDLRBkAsHgdAXQQHQD8g
B0CsMAdAiI0HQGkYB0BUfwdAWjsHQCtgB0D70gdAercHQC+ZB0DZBghAsA0IQPXaB0Ci9wdA
L+UHQEoMCEApDghAtwwIQB3/B0DH2wdA1i4IQH9nCEABYQhAZqcIQPu/CEDUkghAr7gIQDBn
CEDExwhAxCQJQIAbCUBkEwlAmiwJQJknCUAEDglAqSEJQNRACUAnYQlAxVsJQC1SCUCJkwlA
1asJQJeQCUC/7QlAlw4KQBC3CUCv9glA3wAKQF/YCUDS6QlACRkKQMINCkDnBwpAGUsKQKlU
CkBESwpAAzUKQAuCCkAKoApAkZ4KQNyaCkDcpQpAbLUKQA==</AssayYData></Step><Step><CommonData><SampleLocation>1</SampleLocation><SampleID></SampleID><SampleGroup></SampleGroup><SampleInfo></SampleInfo><SampleRow>B</SampleRow><SamplePlate>1</SamplePlate><WellType>BUFFER</WellType><Concentration>-1</Concentration><ConcentrationUnits>µg/ml</ConcentrationUnits><MolarConcentration>-1</MolarConcentration><MolarConcUnits>nM</MolarConcUnits><MolecularWeight>-1</MolecularWeight><Temperature>25</Temperature><StartTime>3457897</StartTime><AssayTime>30</AssayTime></CommonData><FlowRate>1000</FlowRate><StepType>BASELINE</StepType><StepName>Baseline</StepName><StepStatus>OK</StepStatus><ActualTime>30</ActualTime><CycleTime>0.2</CycleTime><AssayXData Points="150">nT8wRcxCMEWCRjBFqUkwRWZMMEWdTzBFzFIwRf9VMEU3WTBFZlwwRZlfMEXMYjBFA2YwRTNp
MEVmbDBFnW8wRdByMEUDdjBFfHkwRWZ8MEWdfzBF0IIwRf+FMEV8iTBFaowwRZmPMEXQkjBF
/5UwRTeZMEVynDBFmZ8wRcyiMEUDpjBFN6kwRWqsMEWZrzBFzLIwRQO2MEU3uTBFarwwRZm/
MEXMwjBF/8UwRTvJMEVqzDBFnc8wRdDSMEUD1jBFM9kwRWrcMEWd3zBF0OIwRQPmMEU76TBF
auwwRZ3vMEXQ8jBF//UwRTf5MEVq/DBFnf8wRdACMUUDBjFFNwkxRWoMMUWdDzFF0BIxRQMW
MUU3GTFFahwxRZ0fMUXQIjFFAyYxRTcpMUVqLDFFnS8xRdAyMUUDNjFFNzkxRWo8MUWdPzFF
0EIxRQNGMUU3STFFakwxRZ1PMUXQUjFFA1YxRTdZMUVqXDFFnV8xRdBiMUUDZjFFN2kxRWps
MUWdbzFF0HIxRQN2MUU3eTFFanwxRZ1/MUXQgjFFA4YxRTeJMUVqjDFFmY8xRdCSMUUDljFF
N5kxRWqcMUWdnzFF0KIxRQOmMUU3qTFF2KwxRZ2vMUXQsjFFA7YxRTe5MUVqvDFFnb8xRdDC
MUUDxjFFN8kxRWrMMUWZzzFF0NIxRQPWMUU32TFFatwxRZ3fMUXQ4jFFA+YxRTfpMUVq7DFF
ne8xRczyMUUD9jFFN/kxRWr8MUWd/zFF0AIyRf8FMkU3CTJFagwyRZ0PMkXQEjJFAxYyRTcZ
MkVqHDJF</AssayXData><AssayYData Points="150">TbwLQJPsC0CUKwxAXWMMQHxaDEAdrgxA6bAMQPyyDEB+owxAm50MQGMQDUDjwAxA+wYNQMbn
DEDSiQxAo8QMQAhSDUCf5QxAsA4NQCTUDECi+QxAaQgNQFvfDEDLzwxAHl4NQJTXDEAaYA1A
KtYMQFMMDUC3/gxAsusMQCAVDUCazwxAcTANQNEuDUCrFQ1A2xENQEV3DUCoDg1AyVINQJxD
DUBVFA1AHUkNQEMNDUDZBw1A5E8NQEs9DUDbRw1Ak28NQLVjDUA3bQ1Af1wNQFW9DUDcZw1A
mxANQIM4DUB+Rw1A0EoNQDyEDUBQcg1Ay3kNQExnDUBBrw1AYmMNQF5PDUC+jQ1AlXANQDly
DUBIEw1AAHoNQEOGDUBmVw1ACp8NQG7CDUBMig1A52YNQE6CDUDFsQ1AnaoNQICXDUDkeg1A
qn4NQIhzDUBSoA1AUowNQA9wDUDKbg1Aq3oNQLeLDUDgcQ1ApH8NQCKlDUCVdg1Agn4NQLmA
DUDUhA1AO7YNQFhWDUDjXQ1AkW8NQE7XDUAznw1AOrINQEuBDUBgiQ1Aa6ANQDVnDUDTug1A
ea0NQEKODUC90Q1AggMOQCOlDUA47A1AWuANQJOjDUAmlw1At7sNQOm3DUClsw1Ay9sNQDhr
DUB+lA1AIZgNQDuiDUDozw1ApcgNQCGKDUA/vA1ANegNQAT2DUDBcg1As7kNQIi+DUB10A1A
CQkOQJfQDUBjKg5AaskNQM/eDUCw1A1AL38NQL3rDUDU2Q1AiacNQKxBDkD2pw1AQ+INQLy+
DUCG1A1A</AssayYData></Step><Step><CommonData><SampleLocation>10</SampleLocation><SampleID>BG505 T332N SOSIP</SampleID><SampleGroup></SampleGroup><SampleInfo></SampleInfo><SampleRow>B</SampleRow><SamplePlate>1</SamplePlate><WellType>KSAMPLE</WellType><Concentration>-1</Concentration><ConcentrationUnits>µg/ml</ConcentrationUnits><MolarConcentration>250</MolarConcentration><MolarConcUnits>nM</MolarConcUnits><MolecularWeight>-1</MolecularWeight><Temperature>25</Temperature><StartTime>3496823</StartTime><AssayTime>180</AssayTime></CommonData><FlowRate>600</FlowRate><StepType>ASSOC</StepType><StepName>Association</StepName><StepStatus>OK</StepStatus><ActualTime>179.999</ActualTime><CycleTime>0.2</CycleTime><AssayXData Points="900">nR8yRcwiMkUDJjJFMykyRWYsMkWdLzJFzDIyRQM2MkU3OTJFZjwyRZ0/MkXMQjJFA0YyRTNJ
MkVmTDJFmU8yRdBSMkUDVjJFM1kyRWZcMkWdXzJF0GIyRQNmMkU3aTJFZmwyRZlvMkXMcjJF
/3UyRTN5MkVqfDJFmX8yRcyCMkX/hTJFM4kyRWqMMkWZjzJFzJIyRf+VMkUzmTJFapwyRZmf
MkXQojJFA6YyRTOpMkVmrDJFma8yRcyyMkX/tTJF1rkyRWa8MkWdvzJFzMIyRf/FMkUzyTJF
ZswyRZ3PMkXM0jJF/9UyRTPZMkVm3DJFmd8yRcziMkX/5TJFN+kyRWrsMkWd7zJFzPIyRf/1
MkU3+TJFZvwyRZn/MkXMAjNFAwYzRTMJM0VmDDNFmQ8zRdASM0UDFjNFMxkzRWocM0WZHzNF
zCIzRQMmM0UzKTNFaiwzRZkvM0XQMjNF/zUzRTM5M0VmPDNFmT8zRcxCM0X/RTNFM0kzRWZM
M0WZTzNFzFIzRQNWM0UzWTNFZlwzRZlfM0XMYjNFDGYzRTNpM0VmbDNFnW8zRcxyM0VVdjNF
N3kzRWZ8M0WdfzNFzIIzRf+FM0UziTNFZowzRZmPM0XMkjNF/5UzRTOZM0VmnDNFmZ8zRcyi
M0X/pTNFN6kzRWasM0WZrzNFzLIzRf+1M0UzuTNFZrwzRZm/M0XMwjNF/8UzRTfJM0VmzDNF
mc8zRczSM0X/1TNFM9kzRWbcM0Wd3zNFzOIzRQPmM0Uz6TNFZuwzRZnvM0XM8jNF//UzRTf5
M0Vm/DNFmf8zRcwCNEX/BTRFMwk0RWYMNEWdDzRFzBI0Rf8VNEU3GTRFZhw0RZkfNEXMIjRF
/yU0RTIpNEVmLDRFmS80RcwyNEX/NTRFNzk0RWY8NEWZPzRFzEI0Rf9FNEU3STRFakw0RZlP
NEXQUjRF/1U0RTJZNEVqXDRFnV80RdBiNEUQZjRFMmk0RWZsNEWdbzRFzHI0Rf91NEUyeTRF
anw0RZl/NEXMgjRF/4U0RTKJNEVmjDRFnY80RdCSNEUIljRFN5k0RWacNEWZnzRF0KI0RQOm
NEUyqTRFZqw0RZmvNEXMsjRFA7Y0RTK5NEVqvDRFnb80RczCNEX/xTRFN8k0RWrMNEWZzzRF
zNI0Rf/VNEUy2TRFatw0RZnfNEXM4jRFA+Y0RTfpNEVq7DRFme80RdDyNEUD9jRFMvk0RWr8
NEWZ/zRF0AI1RQMGNUU3CTVFagw1RZ0PNUXQEjVFAxY1RTcZNUVqHDVFnR81RdAiNUUcJjVF
Nyk1RWosNUWdLzVF0DI1RQM2NUU3OTVFajw1RZ0/NUXQQjVFA0Y1RTdJNUVqTDVFnU81RdBS
NUUDVjVFN1k1RWpcNUWdXzVF0GI1RQNmNUU3aTVFamw1RZ1vNUXQcjVFA3Y1RTd5NUVqfDVF
nX81RdCCNUUDhjVFbIk1RWqMNUWdjzVF0JI1RQOWNUWpmTVFapw1RZ2fNUXQojVFA6Y1RTep
NUVqrDVFna81RdCyNUUDtjVFN7k1RWq8NUWdvzVF0MI1RQPGNUU3yTVFZsw1RZ3PNUXM0jVF
A9Y1RTfZNUVq3DVFnd81RdDiNUUD5jVFN+k1RWrsNUWd7zVF0PI1RQP2NUU3+TVFavw1RZ3/
NUXQAjZFAwY2RTcJNkVqDDZFnQ82RdASNkUDFjZFNxk2RWocNkWdHzZF0CI2RQMmNkU3KTZF
aiw2RZ0vNkXQMjZFAzY2RTI5NkVqPDZFnT82RdBCNkUDRjZFN0k2RWZMNkWdTzZF0FI2RQNW
NkU3WTZFZlw2RZ1fNkXQYjZFA2Y2RTdpNkVqbDZFmW82RdByNkUDdjZFN3k2RWZ8NkWdfzZF
0II2RQOGNkU3iTZFaow2RZ2PNkXQkjZFA5Y2RTeZNkVqnDZFnZ82RdCiNkUDpjZFN6k2RWqs
NkWdrzZFzLI2Rf+1NkU3uTZFZrw2RZ2/NkXQwjZFA8Y2RTfJNkVqzDZFnc82RdDSNkUD1jZF
N9k2RWrcNkWd3zZF0OI2RQPmNkUy6TZFauw2RZ3vNkXQ8jZF//U2RTf5NkVq/DZFnf82RdAC
N0UDBjdFNwk3RWoMN0WdDzdF0BI3RQMWN0U3GTdFahw3RZ0fN0XQIjdFAyY3RTcpN0VmLDdF
nS83RcwyN0UDNjdFNzk3RWo8N0WdPzdF0EI3RQNGN0U3STdFZkw3RZlPN0XMUjdF/1U3RTdZ
N0VmXDdFnV83RcxiN0UDZjdFN2k3RWpsN0WdbzdFzHI3RQN2N0U3eTdFanw3RZ1/N0XQgjdF
A4Y3RTeJN0XUjDdFnY83RdCSN0UDljdFN5k3RWacN0WdnzdF0KI3Rf+lN0U3qTdFaqw3RZ2v
N0XMsjdFA7Y3RTe5N0VqvDdFnb83RczCN0UDxjdFN8k3RWrMN0WdzzdFzNI3Rf/VN0U32TdF
atw3RZ3fN0XQ4jdF/+U3RTfpN0Vq7DdFne83RdDyN0X/9TdFMvk3RWr8N0Wd/zdF0AI4RWIG
OEU3CThFZgw4RZ0POEXQEjhFAxY4RTcZOEVmHDhFmR84RdAiOEUDJjhFPyk4RWosOEWdLzhF
zDI4RQM2OEU3OThFajw4RZ0/OEXMQjhFA0Y4RTdJOEVqTDhFnU84RdBSOEUDVjhFN1k4RWpc
OEWdXzhFzGI4RQNmOEUyaThFZmw4RZlvOEXQcjhFA3Y4RTJ5OEVufDhFmX84RdCCOEUDhjhF
N4k4RWaMOEWdjzhF0JI4RQOWOEU3mThFapw4RZ2fOEXMojhFA6Y4RTepOEVqrDhFna84RdCy
OEUDtjhFN7k4RWq8OEWZvzhF0MI4RQPGOEU3yThFasw4RZnPOEXQ0jhF/9U4RTfZOEVm3DhF
nd84RdDiOEUD5jhFMuk4RWrsOEWd7zhFzPI4Rf/1OEU3+ThFavw4RZn/OEXQAjlF/wU5RTcJ
OUVqDDlFmQ85RdASOUUDFjlFNxk5RWYcOUWZHzlFzCI5RQMmOUU3KTlFaiw5RZ0vOUXMMjlF
AzY5RTI5OUVmPDlFnT85RdBCOUX/RTlFMkk5RWpMOUWdTzlF0FI5RQNWOUU3WTlFalw5RZlf
OUXQYjlFA2Y5RTJpOUVmbDlFmW85RdByOUX/dTlFN3k5RWZ8OUWdfzlF0II5RQOGOUU3iTlF
aow5RZ2POUXQkjlF/5U5RTKZOUVmnDlFnZ85RcyiOUX/pTlFN6k5RWqsOUWZrzlFzLI5Rf+1
OUU3uTlFZrw5RZm/OUX1wjlF/8U5RTfJOUVqzDlFnc85RQrTOUUD1jlFN9k5RWbcOUWd3zlF
0OI5RRDmOUUy6TlFZuw5RZ3vOUXM8jlF//U5RTf5OUVm/DlFmf85RdACOkUDBjpFMgk6RWoM
OkWZDzpF0BI6Rf8VOkU3GTpFZhw6RZ0fOkXMIjpFAyY6RTcpOkVmLDpFnS86RcwyOkX/NTpF
Nzk6RWY8OkWZPzpFzEI6RQNGOkUySTpFi0w6RZlPOkXQUjpFA1Y6RTJZOkVqXDpFnV86RdBi
OkUDZjpFN2k6RRptOkWdbzpF0HI6RQN2OkUyeTpFZnw6RZl/OkXMgjpF/4U6RTeJOkVmjDpF
mY86RdCSOkUDljpFN5k6RWqcOkWZnzpFzKI6Rf+lOkUyqTpFaqw6RZ2vOkXQsjpFA7Y6RTe5
OkVqvDpFmb86RdDCOkUDxjpFMsk6RWbMOkWdzzpFzNI6RQPWOkU32TpFatw6RZ3fOkXQ4jpF
TeY6RTfpOkVm7DpFme86RdDyOkUD9jpFW/k6RWb8OkWZ/zpFzAI7RQMGO0UyCTtFZgw7RZkP
O0XMEjtF/xU7RTcZO0VqHDtFmR87RcwiO0UDJjtFMik7RWYsO0WdLztFzDI7Rf81O0U3OTtF
ajw7Res/O0XMQjtF/0U7RTJJO0VqTDtFmU87RcxSO0UDVjtFMlk7RWZcO0W6XztFzGI7Rf9l
O0U3aTtFZmw7RZlvO0XQcjtF/3U7RTJ5O0VmfDtFpX87RcyCO0UDhjtFMok7RWaMO0WZjztF
0JI7Rf+VO0UymTtFZpw7RZmfO0XMojtF/6U7RTKpO0VqrDtFma87RcyyO0UDtjtFMrk7RWa8
O0WdvztF0MI7Rf/FO0UyyTtFZsw7RZnPO0XQ0jtFA9Y7RTfZO0Vm3DtFnd87RcziO0UD5jtF
N+k7RWrsO0Wd7ztFzPI7RQP2O0Uy+TtFavw7RZ3/O0XMAjxF/wU8RTsJPEVqDDxFmQ88RcwS
PEUDFjxFMhk8RWocPEWZHzxF0CI8RQMmPEU3KTxFaiw8RZ0vPEXMMjxFAzY8RU85PEVmPDxF
mT88RcxCPEX/RTxFMkk8RWZMPEWdTzxF0FI8Rf9VPEUyWTxFZlw8RaVfPEXMYjxF/2U8RTJp
PEVmbDxFnW88RflyPEX/dTxFMnk8RWZ8PEWZfzxFzII8Rf+FPEUyiTxFZow8RZ2PPEXQkjxF
/5U8RTKZPEVmnDxFmZ88RdCiPEX/pTxFMqk8RWqsPEWdrzxFzLI8Rf+1PEUyuTxFZrw8RZ2/
PEXMwjxF/8U8RTLJPEVmzDxFmc88RdDSPEX/1TxFMtk8RWbcPEWZ3zxFzOI8Rf/lPEU36TxF
auw8RZnvPEXQ8jxFA/Y8RTL5PEVm/DxFmf88RcwCPUUDBj1FMgk9RWYMPUWdDz1FzBI9Rf8V
PUU3GT1Fchw9RZkfPUXMIj1F/yU9RTIpPUVqLD1FmS89RdAyPUX/NT1FNzk9RWY8PUWZPz1F
zEI9RQNGPUUyST1Fakw9RZlPPUXMUj1FA1Y9RTJZPUVmXD1F</AssayXData><AssayYData Points="900">MnsNQCVJDUCyyQxAO+gLQLTVC0DtcwtAqPYKQKTGCkA0WQpASDIKQBg6CkAGuglANjAKQK/R
CUAr0wlACMYJQGSDCUCZuwlAhbUJQDSCCUCe+wlAEKsJQEmBCUCUyQlAXYAJQA62CUCuOAlA
TcoJQKOhCUAFZwlAIXYJQN6xCUBkmQlA/XAJQBGiCUBz0AlA5McJQNq2CUD7nAlAy8AJQIy7
CUAGgglAMrQJQF/ZCUBo/wlA25kJQIX6CUCZ1AlA5N0JQIrACUAG9QlATtEJQO8lCkCt2QlA
fhIKQGTuCUDz5glAtiIKQLAXCkD+GwpAxg0KQN9FCkBH8wlA4z4KQEU9CkCMJwpAPycKQFge
CkDTTgpAYy8KQL9TCkBtCgpAy4sKQCdnCkCAbQpAai0KQF6gCkDkPgpASWIKQG2dCkDNTQpA
7V8KQPCZCkAhaQpA1ZMKQFnECkDKKwpATaEKQIZ2CkD6dwpAvYUKQKLzCkBJmApAe24KQBBq
CkCelQpA55oKQC+0CkDbgApAgo0KQOhkCkCQiQpAU78KQNCpCkB80ApA0dQKQLLgCkCBlgpA
238KQI7pCkDQdwpAF6AKQKnQCkB+xApA6q8KQDPUCkBstQpAYvMKQC4AC0AHyQpA7hYLQM+/
CkBH7ApAHv0KQNPtCkCODQtAuBgLQM8+C0DdGwtAzCcLQMsdC0DFRwtA3sAKQNFrC0Ab1gpA
OzMLQHEEC0DQNgtARkYLQPtWC0DeVAtAQioLQJhGC0C0aAtAT0MLQPldC0C6FAtA2kILQMmY
C0B4OwtAp2ELQNoyC0DvhAtAoVgLQLdTC0DDcgtATLkLQBI8C0DLdwtAZFULQMtUC0AKjwtA
qYgLQJJkC0ChrAtALaQLQDamC0DTjQtAA68LQDhUC0DFMQtAjGsLQG6sC0D6UwtAocILQNBt
C0AXjgtA68ILQA3uC0DssAtAzJILQAbJC0D8mQtADX0LQPCkC0AC1QtA/EcLQMjrC0B4GQxA
RPYLQAjeC0B+vQtAKsULQF0XDEB5AwxAIegLQEwQDEDk5gtA1N8LQCQuDEB5CAxABQ8MQB4B
DECd8AtAjlgMQGcIDED+QgxAQv8LQDDmC0Bz9QtAsl4MQFUJDECZLAxABCYMQJE1DEB4LAxA
QycMQMxQDEAeKwxAdIUMQANNDEA8PAxAAh0MQPsVDEDLTgxAeAsMQGdGDEApYgxALfwLQMlD
DEBPFgxAPEUMQD6eDEBNaQxA/qUMQEZtDEATMQxAdEoMQHhiDED5IgxALZ4MQEldDEDuBAxA
XnQMQDClDECRiwxACE0MQHOXDECpwgxA7YgMQPRcDEBDTgxAA1kMQM6QDED9dQxAyJ8MQJxj
DECPgwxAAtsMQPSIDEDowQxAbZwMQMS0DEAllwxADHAMQMBvDEDz2AxAPLwMQN+kDEBp4AxA
X9IMQOKWDECEqQxAX80MQPm0DEBN8wxAitUMQFLODECs3QxAEBYNQDvwDECioQxA7vkMQND7
DEA2CQ1Ate4MQDwKDUAC4gxAHeUMQAsFDUBoCA1Agu4MQFj5DECtNA1AQUQNQMXeDEBeJw1A
7hYNQEw4DUBe4wxAbQANQE4+DUCJKg1A+/4MQKEwDUCd6QxAgOcMQPdADUC8Ww1AGjkNQG9I
DUA1Ng1ADSsNQOVeDUDgFQ1AkTwNQKE6DUCpJg1AuUYNQCcrDUDLVg1A5GINQKByDUAdQw1A
s1QNQLxPDUDhag1AsGQNQDCcDUDHWA1A52INQACgDUCQhA1AqVsNQAtTDUCwlg1A4cQNQGiI
DUBrgg1A6IQNQFSUDUC6hw1AQXANQMazDUAp4A1A6a0NQNSeDUCYbw1AOyINQBh9DUD/rw1A
YU0NQPZsDUD+0Q1AZ6MNQCbgDUCEhQ1AtmQNQMyRDUBQ6A1A/7wNQBejDUA83A1AKLsNQGWz
DUAtpA1A1s0NQB4MDkC/DA5AawIOQPezDUAkAQ5ANAoOQJSXDUCSzA1AMRoOQMsLDkCQ4A1A
8BkOQIUKDkC9zA1Agc4NQIXMDUCwnw1AIcwNQILiDUBFEA5Ayf4NQPMLDkA+zg1Af6sNQJkv
DkBPCQ5AUnEOQOcEDkCt2w1Ahe0NQHAFDkBY8w1A21MOQKcJDkBeVA5APRUOQMYjDkC2BA5A
aGgOQB1MDkB2Xg5AbBYOQC+CDkBmEw5AoiUOQIVQDkAPSw5A9nQOQLBsDkAvQQ5AFwwOQCxC
DkAJLA5AjUwOQFhqDkBOFw5AyoYOQKdrDkDqXg5AqFEOQItpDkBtYg5A43AOQMFlDkAagQ5A
+ZYOQOxnDkCWcA5Al6wOQGlgDkAntA5ADqwOQGOTDkBsLA5AZlUOQCxKDkDnbg5At4wOQKml
DkAqug5A7YkOQPG0DkD60g5A1+gOQEp9DkD9wQ5AQYwOQIG+DkBohA5AreoOQHGyDkC1mA5A
1WoOQPC2DkDKkw5AIZ4OQD9fDkANtQ5A9oIOQKaCDkB5Ag9AQZsOQP6VDkCsuw5AA+8OQNOf
DkBl9g5AbgYPQHDhDkCG3g5A2akOQGuwDkDV1w5Ae5MOQIv2DkCV8g5ATK4OQPCcDkCzKA9A
fcEOQBjaDkAg6w5A7bgOQM8XD0CEMA9AKgYPQLj0DkDhVA9AxOkOQGYzD0Ch4g5AoO0OQA4M
D0Db6w5AKwMPQAgkD0D4WQ9A/T0PQN0RD0C4Ag9AMH0PQMgzD0CwTw9A/RwPQCxpD0Ab2g5A
+2gPQOs4D0BKPA9AWSMPQKllD0Ak+w5ARDwPQLwqD0DqPg9ASZcPQM5nD0AvAA9ANCUPQLsp
D0Ar+A5ACXQPQMhwD0DmKw9A5UYPQCpED0BDYA9AXkUPQHKhD0A48A5AgXYPQN81D0BWew9A
k3sPQFB9D0BPTQ9AZVgPQBOgD0CZWg9A+kEPQEdbD0AbRQ9AjbAPQGKFD0DrQg9AWN0PQL6a
D0DQkA9Ag6YPQO2sD0ARbA9AN7IPQIyhD0CLdg9AZHQPQOCCD0Av0Q9Al7MPQJS5D0AkYg9A
lM4PQJvCD0DU0A9AZrIPQHDhD0BQ7A9AzHkPQMypD0BjCRBAt5MPQEnUD0CVzw9ADLEPQGOf
D0Bzfw9At+cPQBDID0DlvQ9A7xQQQCzDD0C4tw9AQrEPQCHfD0DK6Q9AMScQQH4vEEAz1Q9A
x7sPQGy9D0BU5A9AZ7IPQJIHEECl0g9AMM0PQDkrEEC6HBBA8/wPQBBKEECM9Q9A4fQPQIsa
EEClVhBAwA0QQPnHD0Cr3w9AhOUPQDwuEEAmLhBAyeUPQNUBEEB5HBBA0vAPQLTvD0AY5g9A
pu0PQEfoD0DyNxBABOwPQKsrEECaSRBA/gkQQPBAEEBCIBBA3PsPQOX3D0BiThBAmToQQJYZ
EEAeZBBAr2AQQJtGEEB0VRBArDoQQGdnEEBgjxBATCwQQBsjEEBQehBACYkQQA0/EEBiYRBA
/FsQQBKyEEDtjBBAcBIQQCeBEEBqzRBAhEIQQDZFEED8aBBAPvUPQKZTEEAarRBA8YUQQMgM
EEAKQxBAh6oQQPmbEECEvBBAUDkQQLBzEEC5rhBAMHwQQPx7EEC/hBBAuLQQQF1kEEBqeBBA
5y8QQLfCEEDtgBBAH4EQQBeSEECAphBAoqQQQPaZEEDeaRBAQdcQQFe3EEAcrhBANqYQQEXL
EEC9kRBAQKkQQPSnEEApfRBAJHgQQILAEECKuBBAhcwQQDJwEEB0rRBAHoMQQEXFEECs/BBA
ibIQQOHDEEBUlxBA8sUQQLHdEEAr1xBAQrkQQF4XEUCQsxBAe6UQQPXREEBHEhFA08AQQMHt
EEDb5RBAlhgRQMPeEEBb/BBAuFUQQODOEEAT2hBAWysRQEy+EEBU8xBAyBsRQCF2EUDoyxBA
zwQRQNXfEEBvABFA46IQQL0kEUBWGxFAxv8QQNuAEECx/hBA1fkQQDEREUCC+hBAekkRQKvj
EED1QBFAqBcRQFE+EUA8OhFAZQERQHwUEUD8TBFAbxIRQOj3EEC7ZxFAEgsRQP/xEEDhGhFA
CEQRQPEQEUBVVhFA4/0QQJpgEUCLEBFABj0RQAhTEUBGPBFAzz0RQNgiEUCgMxFAz0kRQJsF
EUBJRRFAUSkRQGwhEUAoURFAUi4RQARFEUCuZBFA3D0RQPRUEUBbZBFAqhsRQFE4EUDwUhFA
kGkRQJpJEUBAdxFAwnERQGctEUBjgBFA4ZMRQGGNEUAvThFAXYMRQAN7EUDfdxFALjYRQFpo
EUCBnxFAMmYRQHWREUCrsxFAHFkRQNdSEUC9WRFAAY4RQHdyEUBKyRFAvHsRQD55EUAYgBFA
228RQPowEUBqoRFA8ZERQAzMEUAvyhFAo4sRQDijEUBYghFAf2oRQE2uEUBloBFABdsRQLjI
EUCdxxFAYpERQNwJEkAkhBFAYpURQMXdEUBSqhFAzKkRQKKeEUB6wRFA0pcRQOW8EUCrcxFA
rZgRQBGsEUAq2hFAkcMRQELGEUBc3BFAc5URQKzeEUBWkBFASX8RQJKtEUAOtBFA/e4RQObe
EUAMQBJA5fkRQK7KEUC7/xFAJZgRQKbAEUCx0xFAsMURQA/bEUBSwBFA0xMSQDnjEUA9ShJA
TCASQOL2EUCCoxFAb/sRQPj3EUAJ8BFAgiESQJ0GEkAyrBFA9CESQMcrEkBuHRJA9wQSQAlN
EkDv7BFA9S8SQEP9EUA6AhJAZVQSQPTdEUCvARJASgsSQLVSEkDpKhJA9ZISQEv0EUCSExJA
DC8SQEgnEkAnIRJA9egRQMhoEkAEJBJAPDoSQOM2EkCPKRJA</AssayYData></Step><Step><CommonData><SampleLocation>1</SampleLocation><SampleID></SampleID><SampleGroup></SampleGroup><SampleInfo></SampleInfo><SampleRow>B</SampleRow><SamplePlate>1</SamplePlate><WellType>BUFFER</WellType><Concentration>-1</Concentration><ConcentrationUnits>µg/ml</ConcentrationUnits><MolarConcentration>-1</MolarConcentration><MolarConcUnits>nM</MolarConcUnits><MolecularWeight>-1</MolecularWeight><Temperature>25</Temperature><StartTime>3685785</StartTime><AssayTime>180</AssayTime></CommonData><FlowRate>600</FlowRate><StepType>DISASSOC</StepType><StepName>Dissociation</StepName><StepStatus>OK</StepStatus><ActualTime>180</ActualTime><CycleTime>0.2</CycleTime><AssayXData Points="900">mV89RcxiPUX/ZT1FM2k9RWZsPUWZbz1FzHI9Rf91PUUzeT1FZnw9RZl/PUXMgj1FA4Y9RTOJ
PUVmjD1FmY89RcySPUUDlj1FM5k9RWacPUWZnz1FzKI9Rf+lPUUzqT1FZqw9RZmvPUXMsj1F
/7U9RTO5PUVmvD1Ftr89RczCPUX/xT1FM8k9RWbMPUWZzz1FzNI9Rf/VPUUz2T1FZtw9RZnf
PUXM4j1F/+U9RTPpPUVm7D1Fme89RczyPUX/9T1FM/k9RWb8PUWZ/z1FzAI+Rf8FPkUzCT5F
Zgw+RZkPPkXMEj5F/xU+RTMZPkVmHD5FmR8+RcwiPkX/JT5FMyk+RWYsPkWZLz5FzDI+Rf81
PkUzOT5FZjw+RZk/PkXMQj5F/0U+RTNJPkVmTD5FmU8+RcxSPkX/VT5FM1k+RWZcPkWZXz5F
zGI+Rf9lPkUzaT5FYmw+RZlvPkXhcj5F/3U+RTN5PkVmfD5FmX8+RcyCPkX/hT5FM4k+RWaM
PkWZjz5FzJI+Rf+VPkUzmT5FZpw+RZmfPkXMoj5F+6U+RTOpPkVmrD5Fma8+RcyyPkX/tT5F
M7k+RWa8PkWZvz5FzMI+Rf/FPkVXyT5FZsw+RZnPPkXM0j5F/9U+RTPZPkVm3D5Fmd8+Rczi
PkX75T5FM+k+RWbsPkWZ7z5FzPI+Rf/1PkUz+T5FZvw+RaX/PkXMAj9F/wU/RTMJP0VmDD9F
mQ8/RcwSP0X/FT9FMxk/RWYcP0WZHz9FzCI/Rf8lP0UzKT9FZiw/RZkvP0XMMj9F+zU/RTM5
P0VmPD9FmT8/RcxCP0X7RT9FM0k/RWZMP0WZTz9FzFI/RftVP0UvWT9FZlw/RZlfP0XMYj9F
+2U/RTNpP0VibD9FmW8/RcxyP0X/dT9FM3k/RWZ8P0WZfz9FzII/Rf+FP0UuiT9FZow/RZmP
P0XMkj9F/5U/RTOZP0VinD9FmZ8/RcyiP0X/pT9FM6k/RWasP0WZrz9FzLI/Rf+1P0UzuT9F
Yrw/RZW/P0Xpwj9F/8U/RTPJP0VizD9Foc8/RczSP0X71T9FM9k/RWbcP0WZ3z9FzOI/Rfvl
P0Uu6T9FZuw/RZXvP0XI8j9F//U/RTP5P0Vm/D9Flf8/RcwCQEX/BUBFMwlARWYMQEWZD0BF
yBJARfsVQEUzGUBFpxxARZkfQEXMIkBF+yVARTMpQEVmLEBFmS9ARcgyQEX/NUBFLjlARWY8
QEWZP0BFzEJARf9FQEUzSUBF+UxARZlPQEXIUkBF/1VARTNZQEViXEBFlV9ARcxiQEX/ZUBF
M2lARWZsQEWyb0BFyHJARf91QEUzeUBFZnxARZV/QEXMgkBF/4VARS6JQEVijEBFmY9ARcyS
QEX/lUBFM5lARWacQEUEoEBFzKJARfulQEUzqUBFcqxARZWvQEXMskBFVbZARTO5QEVivEBF
lb9ARczCQEX/xUBFM8lARWLMQEWZz0BFzNJARf/VQEUz2UBFZtxARZnfQEXU4kBF/+VARS7p
QEVi7EBFle9ARcjyQEX/9UBFLvlARWb8QEWV/0BFzAJBRfsFQUUzCUFFYgxBRZkPQUXMEkFF
+xVBRS4ZQUViHEFFmR9BRcgiQUX/JUFFLilBRWYsQUWZL0FFzDJBRf81QUUzOUFFYjxBRds/
QUXIQkFF+0VBRS5JQUVmTEFFmU9BRcxSQUX/VUFFM1lBRWJcQUWVX0FFyGJBRf9lQUUzaUFF
ZmxBRZVvQUXIckFF+3VBRTN5QUVifEFFmX9BRcyCQUX/hUFFM4lBRWaMQUWZj0FFzJJBRf+V
QUUzmUFFYpxBRZmfQUXIokFF+6VBRS6pQUVmrEFFma9BRcyyQUX/tUFFM7lBRWK8QUWVv0FF
yMJBRf/FQUUzyUFFZsxBRZXPQUXI0kFF/9VBRS7ZQUVi3EFFvt9BRcjiQUX/5UFFLulBRWbs
QUWZ70FFyPJBRfv1QUUz+UFFZvxBRZX/QUXMAkJF/wVCRTMJQkVmDEJFlQ9CRcwSQkUUFkJF
MxlCRWIcQkWZH0JF0CJCRf8lQkUzKUJFYixCRZkvQkXIMkJF/zVCRTM5QkViPEJFmT9CRchC
QkX7RUJFM0lCRX5MQkWZT0JFyFJCRftVQkUzWUJFZlxCRZlfQkXMYkJF/2VCRTNpQkVmbEJF
mW9CRcxyQkX/dUJFLnlCRWZ8QkWZf0JFzIJCRf+FQkUziUJFYoxCRZWPQkXMkkJF/5VCRS6Z
QkVmnEJFnZ9CRcyiQkX/pUJFM6lCRWasQkWVr0JFyLJCRf+1QkUzuUJFZrxCRZm/QkXMwkJF
+8VCRS7JQkVizEJFlc9CRczSQkX/1UJFLtlCRWLcQkWZ30JFzOJCRfvlQkUu6UJFZuxCRZXv
QkXI8kJF//VCRTP5QkVi/EJFlf9CRcwCQ0X7BUNFMwlDRWYMQ0WVD0NFyBJDRfsVQ0UzGUNF
ZhxDRZkfQ0XMIkNF+yVDRS4pQ0ViLENFlS9DRcwyQ0X7NUNFLjlDRWY8Q0WVP0NFyEJDRf9F
Q0UuSUNFZkxDRZVPQ0XIUkNFEFZDRTNZQ0ViXENFlV9DRchiQ0X7ZUNFM2lDRWZsQ0WVb0NF
zHJDRf91Q0UueUNFYnxDRZl/Q0XMgkNF+4VDRS6JQ0VijENFlY9DRcySQ0X/lUNFLplDRWac
Q0WZn0NFzKJDRfulQ0UuqUNFYqxDRZmvQ0XIskNFDLZDRS65Q0VmvENFmb9DRcjCQ0X7xUNF
P8lDRWbMQ0WZz0NFzNJDRf/VQ0Uu2UNFYtxDRZXfQ0XM4kNF++VDRTPpQ0Vi7ENFme9DRcjy
Q0X/9UNFLvlDRWL8Q0WV/0NFyAJERfsFREU7CURFZgxERZUPREXIEkRF/xVERS4ZREVmHERF
mR9ERcwiREX7JURFMylERWIsREWZL0RFyDJERfs1REUuOURFYjxERZU/REXIQkRF+0VERS5J
REViTERFlU9ERchSREX/VURFLllERWZcREWVX0RFzGJERftlREUzaURF6WxERbZvREXMckRF
+3VERS55REVmfERFlX9ERciCREX/hURFLolERWKMREWVj0RFyJJERfuVREUzmURFYpxERZmf
REXIokRF+6VERS6pREVmrERFla9ERciyREX7tURFLrlERWK8REWVv0RFyMJERf/FREU3yURF
YsxERZXPREXI0kRF/9VERS7ZREVi3ERFld9ERcjiREX/5URFLulERWbsREWV70RFyPJERfv1
REUu+URFYvxERZX/REXIAkVF+wVFRS4JRUViDEVFmQ9FRcgSRUX7FUVFLhlFRWIcRUWZH0VF
zCJFRfslRUUuKUVFYixFRZUvRUXIMkVF+zVFRTM5RUViPEVFlT9FRchCRUX7RUVFT0lFRWZM
RUWVT0VFyFJFRf9VRUUzWUVFYlxFRZVfRUXIYkVF+2VFRS5pRUVibEVFlW9FRflyRUX7dUVF
LnlFRWJ8RUWhf0VFyIJFRfuFRUUuiUVFYoxFRZWPRUXMkkVF+5VFRS6ZRUVinEVFmZ9FRcii
RUX7pUVFsqlFRWKsRUWVr0VFyLJFRfu1RUUuuUVFYrxFRZW/RUXIwkVFCMZFRS7JRUVizEVF
lc9FRcjSRUX71UVFLtlFRWbcRUWV30VFyOJFRfvlRUUu6UVFYuxFRZXvRUXI8kVF+/VFRS75
RUVi/EVFlf9FRcgCRkX7BUZFLglGRf0MRkWVD0ZFyBJGRfsVRkUuGUZFYhxGRZUfRkXMIkZF
+yVGRS4pRkViLEZFlS9GRcgyRkX7NUZFLjlGRWY8RkWVP0ZFS0NGRftFRkUuSUZFYkxGRZVP
RkXIUkZF+1VGRS5ZRkViXEZFlV9GRcxiRkUMZkZFLmlGRWJsRkWVb0ZFyHJGRft1RkUzeUZF
YnxGRZV/RkXIgkZF+4VGRS6JRkVijEZFlY9GRcySRkVRlkZFLplGRWKcRkWVn0ZFzKJGRful
RkUuqUZFYqxGRZWvRkXMskZF+7VGRS65RkVivEZFlb9GRcjCRkX/xUZFLslGRY/MRkWVz0ZF
yNJGRf/VRkUu2UZFYtxGRZXfRkXI4kZF++VGRS7pRkVi7EZFle9GRcjyRkUI9kZFM/lGRWb8
RkWV/0ZFyAJHRTEGR0UuCUdFYgxHRZ0PR0XIEkdF/xVHRS4ZR0VmHEdFmR9HRcwiR0X/JUdF
MylHRWIsR0WVL0dFzDJHRfs1R0UzOUdFajxHRZU/R0XMQkdFQUZHRS5JR0VmTEdFlU9HRchS
R0X7VUdFN1lHRWJcR0WZX0dFyGJHRSxmR0UzaUdFZmxHRZlvR0XUckdF/3VHRTt5R0VifEdF
lX9HRciCR0X/hUdFM4lHRWKMR0WVj0dFyJJHRf+VR0UumUdFYpxHRZmfR0XIokdF/6VHRS6p
R0VirEdFma9HRcyyR0X/tUdFM7lHRWa8R0WZv0dFzMJHRf/FR0UzyUdFZsxHRdLPR0XM0kdF
/9VHRTPZR0Vq3EdFmd9HRcziR0X/5UdFM+lHRWbsR0WZ70dF0PJHRf/1R0Uz+UdFZvxHRZn/
R0XMAkhF/wVIRTMJSEVmDEhFmQ9IRcwSSEX/FUhFMxlIRWYcSEWZH0hFzCJIRf8lSEVHKUhF
ZixIRZkvSEXMMkhF/zVIRTM5SEVmPEhFmT9IRcxCSEX/RUhFM0lIRWZMSEWZT0hF8VJIRf9V
SEUzWUhFZlxIRZVfSEXMYkhF/2VIRTNpSEVmbEhFmW9IRcxySEX/dUhFM3lIRWZ8SEWZf0hF
zIJIRf+FSEUziUhFZoxIRZmPSEXMkkhF/5VIRTOZSEVmnEhF</AssayXData><AssayYData Points="900">lzkRQGlFEUB18hFAn54SQGMyE0BzzhNA0ioUQEmoFECm0hRAjAMVQLUbFUCadRVAetcVQKjB
FUDm9BVAt/kVQBucFkBUYhZAb1QWQDWIFkAGXxZAaZYWQDpmFkDTphZA/rEWQNBxFkCkuBZA
8dQWQKLiFkC2oxZAKBUXQBDXFkBMmhZAtOgWQPnFFkAb1hZAjdYWQArUFkBd3RZAkMMWQAzf
FkDTBxdAed4WQDb2FkD13BZAYsIWQA3IFkCk/BZAyR8XQH7dFkBrJhdAtM0WQNncFkAk+RZA
iQcXQDHjFkBEwRZA6yAXQMMqF0BtoBZAbeMWQLEQF0CQOBdA8pAWQMb4FkAJIRdA+LYWQMDg
FkD35BZApuQWQGEMF0Bi6RZAM+cWQE7IFkBvGRdAo+IWQInyFkCuxhZAH84WQDe3FkCp9hZA
1uoWQHDEFkDo5BZAmdgWQLOIFkCn2RZAMNUWQEjeFkCyxBZABMcWQE/EFkD10xZAR7oWQN+P
FkDBBBdAI5cWQMq/FkDByRZAVfUWQBNWF0AbDRdA+/sWQIfFFkCezhZAIdAWQI+5FkBG4hZA
gQIXQFy9FkDAvxZAR94WQMmvFkAdjBZAFwYXQBe2FkDc+RZAoPQWQJraFkC6ABdA7PEWQEaL
FkBMxxZA/LYWQGDIFkDk4BZArfQWQFrBFkAmIxdABgMXQEX+FkD9IRdAXLcWQMLCFkBTkxZA
aisXQLj6FkBJ3RZACWkWQJ3eFkBp+xZArtYWQOrmFkAtrhZA29UWQPAMF0Cr2xZA2kUWQIcD
F0BOuhZAXTAXQI31FkCI3BZAqfEWQLkEF0BKoxZAR/kWQH83F0B7EhdAhcYWQC7WFkBC6BZA
+tkWQPrZFkAxFRdADdEWQNPhFkDZ6BZA7/gWQPjsFkBq3RZAIOQWQAP6FkBEghZArwgXQOfY
FkCf2BZAFrkWQAb5FkBVGxdAE/4WQJvSFkDVJBdAXu0WQA0gF0A78hZALvQWQADmFkBa4hZA
nPIWQLS8FkCG7xZAHrAWQAziFkCuABdAKfMWQED/FkC4yhZAJgQXQNXWFkBr2BZAlf4WQNXu
FkC6+xZAZdUWQPrYFkA5rRZAuv4WQKYrF0Ad7hZAggQXQEL8FkCtKBdACQQXQOvtFkAXzRZA
wcgWQDENF0DNPhdA6+YWQFkFF0AZHRdA3JwWQFYUF0AUABdA+AEXQJoCF0DDjhZAmUoXQFPy
FkB0DBdAmxMXQNMfF0AUphZAGvYWQN4oF0DB3xZAHd4WQPf/FkCw6BZAmMAWQIDuFkB0yBZA
7ScXQCcdF0B1JRdAg+AWQDnuFkAO7hZAA+EWQAPlFkBuIhdAk9kWQFwIF0BW/hZACTEXQBPa
FkCDAxdAn+kWQAtYF0AwFxdAxiMXQKcdF0DMFBdAuiIXQM4IF0C7ERdAWPkWQGosF0BzBhdA
9vwWQDhYF0CB/BZAXBwXQGXJFkC0DxdAuAAXQEJFF0Al4RZAOyEXQBENF0DNExdAKwcXQIsk
F0A/3xZAiB0XQAv4FkA4IRdA3/UWQKMBF0Dm+RZA2T0XQIzqFkAb8BZA+AIXQCIaF0C2whZA
uB8XQL0gF0B+ERdAXiYXQIgvF0BeFBdAUxUXQNYnF0BPBBdABPsWQH//FkBg2hZA/d8WQN35
FkDlFhdAiC8XQB9cF0D4PhdATEcXQET5FkDWBxdARxcXQEfyFkB1DxdASx4XQMMkF0AzGRdA
JPQWQCX9FkA8MBdAuDEXQDoMF0Bz+hZAnzMXQKf2FkDGCRdANlEXQAXzFkDAUxdAeMkWQNTr
FkAAERdA2ggXQGkgF0BdQRdAOAAXQGHxFkCgGRdAu/sWQMtIF0CmAxdA4gEXQM8yF0ATAhdA
/2UXQOMWF0Cp5RZALSkXQB8KF0BXDBdAEFQXQLbwFkClDRdAFyYXQBwnF0CUFBdAIjQXQPYZ
F0D9HBdAmToXQC5JF0Cf8BZAb14XQGwuF0A50RZAH/4WQHoCF0C5RRdAblcXQNTqFkBNRRdA
M+4WQFEbF0A5CxdAwjYXQHNoF0BnVhdA2xIXQL80F0BBCBdA2EkXQOj/FkCVNBdAoAIXQIQd
F0AuMhdAfTYXQNk4F0C6JRdAZFQXQFYbF0Bs8hZA7hUXQEILF0DAIBdAJy4XQONLF0BmPxdA
iUYXQCIKF0ADLxdAVTUXQAVTF0BZYRdA8BIXQOJDF0DmaBdA/z8XQDIOF0CgVhdAE1IXQGM/
F0A8QhdAVl0XQPosF0BIABdACBsXQKlwF0DSUxdA8OkWQMtfF0DDTBdAJn4XQOgzF0Db/RZA
V1QXQEA4F0AzChdAYnUXQM4jF0D4PRdAnxEXQP0ZF0BuIhdAjyMXQJiCF0AhNhdANiQXQNyf
F0CGcRdA9+sWQJlOF0D1mBdAAmwXQAAnF0BkJRdAGrkXQFcyF0A5tRdAtoMXQMilF0AeiBdA
A1MXQKFPF0CNPhdA9GYXQEZaF0BgnxdApT0XQAJSF0CHRRdAqY0XQGI0F0BZbRdAZ0MXQLFR
F0ARLRdAj4gXQN9qF0CWWBdAslgXQD9xF0CcFBdAvn8XQBdZF0BVjBdAl1sXQIiRF0D/UhdA
E1AXQMmbF0CDkxdAykMXQL6SF0BeQBdAEyYXQKZIF0CdUBdApTwXQLI8F0ADPBdANFwXQIRW
F0AkNBdAqWwXQCRYF0DIeBdAigUXQD88F0A5xhdAm6sXQKVxF0CmVBdAnowXQL6gF0CwaxdA
nSUXQPBhF0ADTBdArJsXQH1FF0B+3RdAJZkXQJanF0DahBdAjx8XQOiMF0DzYBdAWosXQCWm
F0DPahdAlUMXQIZfF0AeUBdA1ZAXQNs/F0C9dhdAQMcXQDpeF0B4ZxdAqGcXQPyYF0AArBdA
f18XQPRpF0AOahdATUsXQMpDF0B2YBdASIAXQK28F0DReRdArmsXQBGPF0DWexdAEV0XQHm1
F0CdVRdAkqEXQFR5F0AAsRdA7GAXQMbUF0B4rhdAsGoXQB0/F0BKuRdAy6cXQGyeF0A0qRdA
Hz4XQDjDF0DBXhdANYgXQMC/F0CflhdA54UXQNhoF0D40xdAu9kXQI9/F0AMaRdA+8cXQNiJ
F0ApexdATmkXQAnFF0Dt1RdAhDYXQGZuF0D00RdAxFkXQKoIGEB7vRdAW2kXQMqiF0BocBdA
9X0XQE90F0BikhdAB54XQCi5F0DqmBdAhJoXQH6tF0BXpBdAjpcXQPeAF0DiUhdAFncXQM5O
F0BNQhdAoYwXQK6kF0AcmhdAUKQXQIijF0BlxRdASaYXQPJdF0DtbRdAuG8XQHeuF0ByyBdA
DtkXQM04F0CytRdAFq4XQIrSF0DbeRdA6LEXQDeuF0BctRdA+8AXQIVOF0CVpxdADawXQJ+p
F0ACfBdAdLAXQNh8F0DUkhdAxqYXQKeJF0AynxdAsncXQKWjF0A7vhdAXbgXQJiQF0BauRdA
K44XQBCvF0BInBdASo8XQOCiF0BnhhdA9LEXQDSRF0BQqxdALHsXQFGGF0BaARhA6dEXQMWo
F0Dx9RdAedgXQGfpF0AB2xdAvaAXQHasF0AVlBdAQOsXQO6lF0BruhdAzbQXQBvDF0B4oRdA
xLIXQGXdF0DdqBdA9OkXQFPQF0C9oBdA+4oXQDLnF0CH2BdAOvUXQIzRF0ABtBdAsJAXQJ6R
F0DW3BdAYugXQDLYF0Cz6hdAvaQXQAO7F0CjqhdAsXkXQECjF0A+qxdALvAXQFGFF0AP0BdA
lQQYQD/bF0DjrhdATeEXQMTAF0CbnBdA3bkXQB9+F0CvxBdAFpgXQDXpF0DoqxdAHroXQM7g
F0Be+xdA0psXQBwVGEDO4BdANr4XQMykF0C98xdAis0XQP7LF0A1FRhA6hoYQE7sF0ChDhhA
SskXQILiF0AFDBhACcsXQED3F0A3wxdAqxkYQFvoF0BT4hdAbugXQPzTF0CU5hdArOsXQAnu
F0BuEhhAzB4YQJ7aF0Co5hdA6QYYQDHuF0Am6hdAsOQXQHG8F0C9whdA7dYXQF8OGEAq0BdA
Z30XQKDdF0A5ExhAKdYXQKvFF0CIrBdAOsUXQMjNF0DY+RdAXbcXQGG0F0D1+xdAYtgXQD3O
F0AR3hdAVtMXQITjF0BnuhdAVPgXQFPgF0CD9BdAIyMYQIvWF0BgHRhA+OAXQGPkF0B0BRhA
StwXQMDPF0Ar5BdAlPsXQDbhF0CA0RdA6LAXQGMpGEBlxBdA8QcYQNDsF0B72RdAQAYYQMfw
F0BSJRhAxR8YQOLjF0CL0xdAH/8XQOjiF0A2DRhAMA0YQIwNGECXYhhAe+oXQKDrF0D0EhhA
Rf8XQG4AGEAsGhhA3icYQM0BGECv0xdAHuQXQFDzF0Da2RdAyvkXQPLrF0ABBxhALRkYQFnb
F0ClExhAQwEYQKwZGEAzGxhAmqUXQL0dGEBq9xdA/K4XQCYDGECY8BdAWVAYQPX8F0DswxdA
qCMYQF0FGEBLFRhAaNMXQB3wF0Dm/RdAOPAXQB74F0DkzRdAHlQYQI5bGEBNFhhA6N8XQHsd
GEA87RdAGwYYQC5hGEBXGhhAwisYQNoVGECbIxhAnP0XQK4AGECRRBhAIysYQI/5F0A5/RdA
KUMYQDAIGEAm+RdAUSYYQK7/F0Ap4hdAUAQYQArrF0CvPhhAjAcYQJA3GEANHBhAnOgXQNQM
GEDixhdA3C0YQN4dGEACJhhAai8YQHDuF0AOFxhA8wUYQPgWGEDcJxhACOoXQHE2GECw8RdA
Wi4YQNM2GED5OBhAjCwYQEQ6GECpRhhAigQYQEAMGEBDIBhA</AssayYData></Step><Step><CommonData><SampleLocation>11</SampleLocation><SampleID></SampleID><SampleGroup></SampleGroup><SampleInfo></SampleInfo><SampleRow>B</SampleRow><SamplePlate>1</SamplePlate><WellType>REGENERATION</WellType><Concentration>-1</Concentration><ConcentrationUnits>µg/ml</ConcentrationUnits><MolarConcentration>-1</MolarConcentration><MolarConcUnits>nM</MolarConcUnits><MolecularWeight>-1</MolecularWeight><Temperature>25</Temperature><StartTime>3874994</StartTime><AssayTime>5</AssayTime></CommonData><FlowRate>1000</FlowRate><StepType>KREGENERATION</StepType><StepName>Regeneration</StepName><StepStatus>OK</StepStatus><ActualTime>4.99907</ActualTime><CycleTime>0.2</CycleTime><AssayXData Points="25">nZ9IRcyiSEX/pUhFM6lIRWasSEWZr0hFzLJIRf+1SEUzuUhFYrxIRZm/SEXMwkhF/8VIRTPJ
SEVmzEhFmc9IRczSSEX/1UhFM9lIRWbcSEWZ30hFzOJIRf/lSEUz6UhFZuxIRQ==</AssayXData><AssayYData Points="25">sg3Qv6i487+x4gLAxjAJwLeODcDTlBHADnAUwG+3FsAANRnAtVkbwLv0HMBVrh7AiVIgwOZf
IcCD8iLAEOUjwMkxJcDdFybAaw0nwDixJ8CWtyjAdU4pwPqIKsADACvARUIrwA==</AssayYData></Step><Step><CommonData><SampleLocation>12</SampleLocation><SampleID></SampleID><SampleGroup></SampleGroup><SampleInfo></SampleInfo><SampleRow>B</SampleRow><SamplePlate>1</SamplePlate><WellType>NEUTRALIZATION</WellType><Concentration>-1</Concentration><ConcentrationUnits>µg/ml</ConcentrationUnits><MolarConcentration>-1</MolarConcentration><MolarConcUnits>nM</MolarConcUnits><MolecularWeight>-1</MolecularWeight><Temperature>25</Temperature><StartTime>3891005</StartTime><AssayTime>5</AssayTime></CommonData><FlowRate>1000</FlowRate><StepType>KREGENERATION</StepType><StepName>Regeneration</StepName><StepStatus>OK</StepStatus><ActualTime>4.9981</ActualTime><CycleTime>0.2</CycleTime><AssayXData Points="25">ne9IRdTySEX79UhFL/lIRWL8SEWV/0hF6QJJRfsFSUUvCUlFZgxJRZUPSUU7E0lF/xVJRS8Z
SUViHElFlR9JRcgiSUX/JUlFLylJRWIsSUWVL0lFyDJJRfs1SUUvOUlFYjxJRQ==</AssayXData><AssayYData Points="25">RISHPxoViT/2hY0/d4SQPwu1kj+dmJQ/uu+WPzCEmD9lm5k/oq+aP0ccnD9pHZ0/KiWeP6PL
nj8xkZ8/KVmgPyUtoT+iqaE/0UeiP1Q/oz8sTqM/7OijPwD3oz/slqQ/TtqkPw==</AssayYData></Step><Step><CommonData><SampleLocation>11</SampleLocation><SampleID></SampleID><SampleGroup></SampleGroup><SampleInfo></SampleInfo><SampleRow>B</SampleRow><SamplePlate>1</SamplePlate><WellType>REGENERATION</WellType><Concentration>-1</Concentration><ConcentrationUnits>µg/ml</ConcentrationUnits><MolarConcentration>-1</MolarConcentration><MolarConcUnits>nM</MolarConcUnits><MolecularWeight>-1</MolecularWeight><Temperature>25</Temperature><StartTime>3907128</StartTime><AssayTime>5</AssayTime></CommonData><FlowRate>1000</FlowRate><StepType>KREGENERATION</StepType><StepName>Regeneration</StepName><StepStatus>OK</StepStatus><ActualTime>5.00005</ActualTime><CycleTime>0.2</CycleTime><AssayXData Points="25">lT9JRchCSUX7RUlFL0lJRWJMSUWRT0lFyFJJRftVSUUvWUlFYlxJRZVfSUXIYklF+2VJRStp
SUVibElFlW9JRchySUX7dUlFL3lJRV58SUWVf0lFxIJJRfeFSUUriUlFYoxJRQ==</AssayXData><AssayYData Points="25">NkQLwFCnFsCnoxzAZZwfwL6wIcAoxSPAYZQlwEh7J8BmXyjAzFwpwBUdKsBrCyvA/uMrwLF2
LMAOLS3Abe8twCqcLsBhIi/AzZ0vwFfwL8CXxTDAjDExwPmLMcDglTHAfO8xwA==</AssayYData></Step><Step><CommonData><SampleLocation>12</SampleLocation><SampleID></SampleID><SampleGroup></SampleGroup><SampleInfo></SampleInfo><SampleRow>B</SampleRow><SamplePlate>1</SamplePlate><WellType>NEUTRALIZATION</WellType><Concentration>-1</Concentration><ConcentrationUnits>µg/ml</ConcentrationUnits><MolarConcentration>-1</MolarConcentration><MolarConcUnits>nM</MolarConcUnits><MolecularWeight>-1</MolecularWeight><Temperature>25</Temperature><StartTime>3923312</StartTime><AssayTime>5</AssayTime></CommonData><FlowRate>1000</FlowRate><StepType>KREGENERATION</StepType><StepName>Regeneration</StepName><StepStatus>OK</StepStatus><ActualTime>4.99907</ActualTime><CycleTime>0.2</CycleTime><AssayXData Points="25">mY9JRciSSUX3lUlFL5lJRWKcSUWVn0lFxKJJRfulSUUvqUlFYqxJRZWvSUXIsklF+7VJRS+5
SUVivElFlb9JRcjCSUX7xUlFK8lJRWLMSUWVz0lFyNJJRfvVSUUv2UlFYtxJRQ==</AssayXData><AssayYData Points="25">98aFPwEqhz/nwoo/2uONP9YJkT+KLJM/fAaVPy50lj9yXpg/CMSZP62kmj/S0pw/GMqdP/0b
nj8RiJ4/b/OeP6FXoD/ZbqA/kjehPwjJoT/P0qE/z8KiP6sJoz9ePqM/AwukPw==</AssayYData></Step><Step><CommonData><SampleLocation>11</SampleLocation><SampleID></SampleID><SampleGroup></SampleGroup><SampleInfo></SampleInfo><SampleRow>B</SampleRow><SamplePlate>1</SamplePlate><WellType>REGENERATION</WellType><Concentration>-1</Concentration><ConcentrationUnits>µg/ml</ConcentrationUnits><MolarConcentration>-1</MolarConcentration><MolarConcUnits>nM</MolarConcUnits><MolecularWeight>-1</MolecularWeight><Temperature>25</Temperature><StartTime>3939402</StartTime><AssayTime>5</AssayTime></CommonData><FlowRate>1000</FlowRate><StepType>KREGENERATION</StepType><StepName>Regeneration</StepName><StepStatus>OK</StepStatus><ActualTime>4.99907</ActualTime><CycleTime>0.2</CycleTime><AssayXData Points="25">ld9JRcTiSUX75UlFK+lJRV7sSUWV70lFxPJJRfv1SUUv+UlFYvxJRZX/SUXIAkpF+wVKRS8J
SkViDEpFkQ9KRcgSSkX3FUpFLxlKRV4cSkWRH0pFyCJKRfslSkUvKUpFXixKRQ==</AssayXData><AssayYData Points="25">lLUNwG1iGcBGkB7AoPIhwELeI8DerSXAu2UnwIVpKMB2UynAtocqwFhkK8A6OyzARr4swEmn
LcAA+y3Abq4uwDteL8C36C/AMkIwwMyYMMAsDTHA+k8xwGnQMcDb5zHAxB0ywA==</AssayYData></Step><Step><CommonData><SampleLocation>12</SampleLocation><SampleID></SampleID><SampleGroup></SampleGroup><SampleInfo></SampleInfo><SampleRow>B</SampleRow><SamplePlate>1</SamplePlate><WellType>NEUTRALIZATION</WellType><Concentration>-1</Concentration><ConcentrationUnits>µg/ml</ConcentrationUnits><MolarConcentration>-1</MolarConcentration><MolarConcUnits>nM</MolarConcUnits><MolecularWeight>-1</MolecularWeight><Temperature>25</Temperature><StartTime>3955338</StartTime><AssayTime>5</AssayTime></CommonData><FlowRate>1000</FlowRate><StepType>KREGENERATION</StepType><StepName>Regeneration</StepName><StepStatus>OK</StepStatus><ActualTime>5.00005</ActualTime><CycleTime>0.2</CycleTime><AssayXData Points="25">kS9KRcQySkX3NUpFKzlKRV48SkWNP0pFxEJKRfdFSkUrSUpFXkxKRZFPSkXEUkpF91VKRStZ
SkVeXEpFkV9KRcRiSkX3ZUpFhWlKRV5sSkWRb0pFxHJKRfN1SkUreUpFXnxKRQ==</AssayXData><AssayYData Points="25">p0aKP1oFiz9ScY4/BK2RP3rqkz9TN5c/z+CYPzYymj9qZpw/E0SdP40lnj9b258/cK2fP/VE
oT+feqE/phCjP3+soz/wj6Q/+NWkP+MCpj8/+KU/YkCmP/nZpj+hJ6c/hKqnPw==</AssayYData></Step><Step><CommonData><SampleLocation>1</SampleLocation><SampleID></SampleID><SampleGroup></SampleGroup><SampleInfo></SampleInfo><SampleRow>B</SampleRow><SamplePlate>1</SamplePlate><WellType>BUFFER</WellType><Concentration>-1</Concentration><ConcentrationUnits>µg/ml</ConcentrationUnits><MolarConcentration>-1</MolarConcentration><MolarConcUnits>nM</MolarConcUnits><MolecularWeight>-1</MolecularWeight><Temperature>25</Temperature><StartTime>3970236</StartTime><AssayTime>30</AssayTime></CommonData><FlowRate>1000</FlowRate><StepType>BASELINE</StepType><StepName>Baseline</StepName><StepStatus>OK</StepStatus><ActualTime>29.9991</ActualTime><CycleTime>0.2</CycleTime><AssayXData Points="150">kX9KRcCCSkX3hUpFO4lKRV6MSkWNj0pFxJJKRfuVSkUrmUpFWpxKRZGfSkXEokpF96VKRSup
SkVerEpFka9KRcSySkX3tUpFK7lKRV68SkWRv0pFxMJKRffFSkUvyUpFXsxKRZHPSkXE0kpF
99VKRSvZSkVe3EpFkd9KRcTiSkX35UpFK+lKRV7sSkWR70pFxPJKRff1SkUr+UpFXvxKRZH/
SkXEAktF9wVLRSsJS0VeDEtFkQ9LRcQSS0X3FUtFKxlLRV4cS0WRH0tFxCJLRfclS0UrKUtF
XixLRZEvS0XEMktF9zVLRSs5S0VePEtFkT9LRcRCS0X3RUtFK0lLRV5MS0WRT0tFwFJLRfdV
S0UrWUtFXlxLRZFfS0XEYktF92VLRStpS0VebEtFkW9LRcRyS0X3dUtFK3lLRV58S0WRf0tF
xIJLRfeFS0UriUtFXoxLRZGPS0XEkktFAJZLRSuZS0VenEtFkZ9LRcSiS0X3pUtFK6lLRV6s
S0WRr0tFxLJLRfe1S0UruUtFXrxLRZG/S0XEwktF98VLRS/JS0VezEtFkc9LRcTSS0X31UtF
K9lLRV7cS0WR30tFxOJLRfflS0Ur6UtFXuxLRZHvS0XE8ktF9/VLRSv5S0Ve/EtFkf9LRcQC
TEX3BUxFJwlMRV4MTEWRD0xFxBJMRfcVTEUrGUxFXhxMRZEfTEXEIkxF9yVMRSspTEVeLExF
kS9MRcQyTEX3NUxFKzlMRVo8TEWRP0xFxEJMRQhGTEUrSUxFXkxMRZFPTEXEUkxF+1VMRStZ
TEVaXExF</AssayXData><AssayYData Points="150">vyusP7PPrD+m26w/TcKsP6xOrT8A660//K2tP0RXrT/wAK4/F9mtP8Mmrj8Zwq4/0GOuP339
rj9BIq8/mYuvPxVyrz+g7K8/S5evP5MJsD8Kla8/pROwP3S8sD+wmbA/2H6wP8UQsT9S4LA/
//ewPwZTsT/MTrE/lSyxPzdisT+KcrE//eaxPyrYsT99brE/yduxP4bEsT+gwrE/l8SxP4ia
sj9cirI/ComyP5e/sj90t7I/HM6yP1J5sz/PB7M/zjyzP1lBsz8ccLM/yF+zP8u1sz9JYrM/
B9i0P+j3sz84B7Q/oKGzPwHysz9kr7M/6iO0P8g8tD/6xbQ/lvCzP/oWtT/PgbQ/JIy0P0uW
tD+vPbQ/XO20P+9ptT9btbU/OTu1PxPVtD8dbbU/b6i1P7vntT8DvLU/i5q1PxngtT8RkrY/
hMC1Pw+Xtj+zHLY//s62Pw8atj8VJ7Y/heG1P7iRtj+WhLY/Wae2P65Gtj9Zy7Y/4jS3P8Qf
tz/CBLc/xWa3P3sutz+VLrc/OYC3P/kStz/Ctrc/E9O3P+Iotz9uD7c/0Ii3P/Ojtz9kYLc/
HBa4P7eNtz9KBLg/w4S4P+AxuD/Zt7c/6/e3P/bquD8Jdbg/Rq24P67WuD/fQbg/g8+4P3fa
uD8EFbg/mUO4P8uJuD9sWrg/7Qi5P/a8uD+D6Lg/XFC5P1oNuT9gLrk/CU+5P3lzuT82lLk/
Eni5PxMouT+dz7k/O2a5P3HjuD82uLk/1ua5P5UCuj9uwLk/MJG5P7/0uT/XBbo/hF66P3P3
uT/WpLk/</AssayYData></Step><Step><CommonData><SampleLocation>8</SampleLocation><SampleID>QA013 E32G</SampleID><SampleGroup></SampleGroup><SampleInfo></SampleInfo><SampleRow>B</SampleRow><SamplePlate>1</SamplePlate><WellType>KLOAD</WellType><Concentration>10</Concentration><ConcentrationUnits>µg/ml</ConcentrationUnits><MolarConcentration>-1</MolarConcentration><MolarConcUnits>nM</MolarConcUnits><MolecularWeight>-1</MolecularWeight><Temperature>25</Temperature><StartTime>4008286</StartTime><AssayTime>80</AssayTime></CommonData><FlowRate>600</FlowRate><StepType>LOADING</StepType><StepName>Loading</StepName><StepStatus>OK</StepStatus><ActualTime>79.9991</ActualTime><CycleTime>0.2</CycleTime><AssayXData Points="400">jV9MRcBiTEXvZUxFJ2lMRVpsTEWNb0xFvHJMRfN1TEUneUxFVnxMRY1/TEW8gkxF84VMRSOJ
TEVajExFjY9MRcCSTEXvlUxFI5lMRVqcTEW6n0xFwKJMRfOlTEUnqUxFVqxMRYmvTEXEskxF
87VMRSe5TEVavExFib9MRcDCTEXvxUxFJ8lMRVbMTEWNz0xFwNJMRfPVTEUn2UxFWtxMRY3f
TEXA4kxF8+VMRSfpTEVW7ExFje9MRcDyTEXz9UxFJ/lMRVr8TEWN/0xFvAJNRfMFTUUjCU1F
WgxNRY0PTUW8Ek1F8xVNRScZTUVWHE1FjR9NRcAiTUXzJU1FIylNRVosTUWJL01FwDJNRe81
TUUnOU1FWjxNRY0/TUW8Qk1F90VNRSNJTUVWTE1FiU9NRcBSTUXzVU1FJ1lNRVpcTUWJX01F
vGJNRfNlTUUnaU1FVmxNRY1vTUXAck1F83VNRSN5TUVWfE1FiX9NRcCCTUXzhU1FI4lNRaiM
TUWNj01FvJJNRfOVTUUjmU1FVpxNRYmfTUUOo01F76VNRSOpTUVarE1Fja9NRcCyTUXvtU1F
J7lNRVa8TUWNv01FvMJNRfPFTUUjyU1FVsxNRY3PTUXA0k1F89VNRSfZTUVe3E1Fid9NRcDi
TUXz5U1FI+lNRV7sTUWN701FvPJNRfP1TUUn+U1FVvxNRYn/TUXAAk5F7wVORScJTkVWDE5F
jQ9ORcASTkXvFU5FIxlORVYcTkWNH05FxCJORfMlTkUnKU5FXixORYkvTkXAMk5F7zVORSM5
TkVWPE5FiT9ORcBCTkXzRU5FJ0lORVpMTkWNT05FvFJORfNVTkUrWU5FqFxORYlfTkW8Yk5F
72VORSJpTkVabE5FiW9ORcByTkXvdU5FJ3lORVp8TkWZf05FwIJORe+FTkUiiU5FWoxORY2P
TkXIkk5F85VORSeZTkVWnE5FkZ9ORcCiTkXzpU5FIqlORVasTkWJr05FwLJORe+1TkUiuU5F
WrxORYm/TkXAwk5F78VORSLJTkVazE5Fic9ORbzSTkXv1U5FJ9lORVrcTkWN305FvOJORfPl
TkUn6U5FVuxORY3vTkXA8k5F7/VORSL5TkVW/E5Fjf9ORbwCT0XzBU9FIglPRVoMT0WyD09F
wBJPRe8VT0UnGU9FVhxPRYkfT0XAIk9F8yVPRScpT0VaLE9FjS9PRcAyT0XvNU9FIjlPRVY8
T0XTP09FvEJPRe9FT0UiSU9FVkxPRY1PT0W8Uk9FBFZPRSJZT0VaXE9FjV9PRcBiT0XvZU9F
ImlPRVpsT0WJb09FvHJPRfN1T0UneU9FWnxPRQCAT0W8gk9F74VPRSeJT0VWjE9FiY9PRcSS
T0XvlU9FJ5lPRVacT0WJn09FvKJPRfOlT0UiqU9Ff6xPRYmvT0W8sk9F77VPRSK5T0VWvE9F
jb9PRdXCT0XzxU9FIslPRVbMT0WNz09FyNJPRe/VT0Ui2U9FWtxPRYnfT0XA4k9F7+VPRSvp
T0Va7E9Fie9PRcDyT0Xz9U9FJ/lPRVb8T0WJ/09FvAJQRfMFUEUiCVBFVgxQRY0PUEXAElBF
7xVQRSIZUEVWHFBFiR9QRcAiUEXzJVBFIilQRVosUEWJL1BFvDJQRfM1UEUiOVBFVjxQRYk/
UEXAQlBF70VQRSJJUEVaTFBFiU9QRbxSUEXvVVBFIllQRVpcUEWNX1BFvGJQRe9lUEUiaVBF
VmxQRYlvUEXAclBF73VQRSd5UEVafFBFiX9QRbyCUEXvhVBFIolQRVqMUEWJj1BFvJJQRfOV
UEUnmVBFVpxQRYmfUEW8olBF86VQRSepUEVarFBFja9QRcCyUEXztVBFIrlQRWa8UEWJv1BF
vMJQRe/FUEUnyVBFZsxQRYnPUEW80lBF79VQRSLZUEVW3FBFjd9QRbziUEXz5VBFIulQRVbs
UEWJ71BFvPJQRfP1UEUi+VBFYvxQRY3/UEXIAlFF7wVRRSIJUUVWDFFFiQ9RRbwSUUXvFVFF
JxlRRVYcUUWJH1FFvCJRRe8lUUUiKVFFVixRRY0vUUXAMlFF7zVRRTs5UUVWPFFFiT9RRbxC
UUXvRVFFIklRRVZMUUWJT1FFvFJRRfNVUUUiWVFFVlxRRQ==</AssayXData><AssayYData Points="400">FQ24P0YGtz9XqLU/tga1P1E/tD/Td7Q/QP2zP9Xqsz9nQLQ/uIO0Pxo1tT86Q7U/qoi1P8iA
tj9WpbY/Igy3Pw2itz+1Tbc/u7y4P8meuD9owrk/zVu6P0YFuz+GFbs/Bw+8PxWHvD/vQL0/
v6e9P/aevj+Ecr4/l6y/P70nwD9AQME/AQbBP6q5wT8eYsI/svLCPxzTwz8PrMQ/IYnEPwr2
xT+ZAsY/6WLGP1nJxj95tsc/e53IP3UJyT+PW8k/XsHJP+6kyj8Uvcs/sLrLP2QHzD9tA80/
o5fNP6sEzj9RYc4/UKrPP0OCzz+1bM8/5B7RP1i/0D/sHNI/ZKTSP6C10j+kntM/FVHUP9LK
1D8MntU/QPzVPz9F1j/jedY/krrWP+tr1z9vltg/lh3ZP7682D/u5tk/iSTaP+Ua2z8w49s/
6TPcP1yf3D8KGd0/Ct/dP+se3j9Ovt4/4ODeP2wr3z+8ReA/UHDgP6zc4D+nD+E/wLXhPwJ6
4j+U6OI/9g3jPx/g4z+38uM/rTnkPxcF5T+DR+U/wljmP/1S5j8NouY/hvPmP6MX6D+FGug/
VL3oP9lP6T8jSek/L1TqPyE96j//h+o/GSXrP1JW6z9T5es/TaXsP9/I7D+4zuw/3KntP0fr
7j8iwO4/BAPvP5907z9Ule8/AGfwP+aS8D8FwPA/BFvxP4Xk8T98xPE/8mvyP2Qc8z9UbfM/
RP7yPw9K9D9CtPQ/38D0P2zP9D/7FfY/DNn1P6UJ9j/4hvY/sjn3PxG99z85EPg/fX74PwZp
+D9ZWPg/9Tb5Pyd7+T8B8vk/g/j5P+IQ+z8Q+fo/Lqb6P3I1+z9dDPw/s038P0jZ+z9Bh/w/
ql39P40h/T+mo/0/UX3+P918/j9IX/4/gnX/P+zK/j/xYf8/s+r/P1tLAECGQgBAoKUAQFjM
AEA1xABAIsQAQKsSAUBMTgFA5FQBQHsYAUDLogFAuLgBQFHkAUAOOgJA5SwCQOJnAkCoowJA
ZNgCQJOYAkDq/QJANgoDQL9NA0CR8AJAQWEDQF6OA0AYkwNAc98DQK/eA0Aq0QNA4nMEQDxY
BEDnigRAf3wEQObLBEB/zQRA0d8EQJNXBUCBUQVADVsFQDaoBUBmsgVA3coFQFbcBUBSCwZA
VFMGQF4+BkD+TAZAnskGQA99BkAW7wZA8L8GQJGrBkDwDgdAfgsHQHhSB0DEgQdAoK0HQOOd
B0Bj6AdAKBAIQJzjB0AOewhAu1EIQDtMCEDNeghAG68IQCt7CECxpAhAX94IQOW8CEC38whA
oXUJQGN3CUDplglAz34JQMSKCUAOrQlAg8oJQCYLCkDJGgpAkv0JQEdhCkCkTwpADXEKQHx+
CkBtoQpAe8sKQBe5CkA06gpAD6kKQM5GC0AX+QpApDELQJ0TC0D9jAtAY7MLQK/IC0ATpwtA
PPoLQLLsC0Dd+gtA3/wLQBf+C0BRdwxA4IoMQEAmDECGmwxA+6cMQOZaDEAh7QxAFk8NQEoC
DUD1Eg1AWEsNQCNpDUCcPA1A7YcNQGm7DUBcdA1AnH0NQLuvDUDcpw1A0/INQKozDkBzAg5A
DEEOQA04DkD/SA5AB4QOQKmuDkC8oQ5A9vAOQPB+DkCcGw9AK7cOQDbuDkC8Mg9AXk8PQOuh
D0DBYg9ARVAPQBtvD0ArRg9AzqcPQNoYEECK/w9AWdkPQEPSD0Bb6A9AkSgQQAkzEEAw9g9A
tUgQQDgyEED4xhBAb2gQQMekEECl6hBAnYsQQCL6EEDJ1RBAoqsQQG0WEUD94BBAH9gQQPNA
EUDrShFAwj0RQABNEUCm0xFAbH0RQG10EUDIpRFAcwcSQD0cEkAi+xFA1xQSQC8kEkCiGxJA
b+gRQDhGEkAiERJAq5oSQMNWEkAJghJAzq8SQATiEkDlbBJAYbESQEfTEkC3mxJAiusSQCpS
E0CWLhNAxGgTQAJsE0CiaBNAjm0TQCOME0CjBBNAgaQTQG6qE0A+lhNALYsTQPPzE0DStBNA
cfUTQJIMFEDfJBRAGiYUQCAjFEBwzBNA6R0UQNduFEDIbhRAumgUQHSFFEBHphRAXoAUQGKU
FEBzthRABa8UQHDJFEDy3xRASi8VQF77FEAzChVAGgkVQA==</AssayYData></Step><Step><CommonData><SampleLocation>1</SampleLocation><SampleID></SampleID><SampleGroup></SampleGroup><SampleInfo></SampleInfo><SampleRow>B</SampleRow><SamplePlate>1</SamplePlate><WellType>BUFFER</WellType><Concentration>-1</Concentration><ConcentrationUnits>µg/ml</ConcentrationUnits><MolarConcentration>-1</MolarConcentration><MolarConcUnits>nM</MolarConcUnits><MolecularWeight>-1</MolecularWeight><Temperature>25</Temperature><StartTime>4096143</StartTime><AssayTime>30</AssayTime></CommonData><FlowRate>1000</FlowRate><StepType>BASELINE</StepType><StepName>Baseline</StepName><StepStatus>OK</StepStatus><ActualTime>29.9991</ActualTime><CycleTime>0.2</CycleTime><AssayXData Points="150">iV9RRbxiUUXvZVFFH2lRRVZsUUWFb1FFvHJRRe91UUUjeVFFVnxRRYl/UUW8glFF74VRRR+J
UUVWjFFFiY9RRbySUUXvlVFFH5lRRVacUUXXn1FFuKJRRe+lUUUjqVFFUqxRRYmvUUW8slFF
77VRRR+5UUVWvFFFib9RRbjCUUXvxVFFH8lRRVLMUUWFz1FFvNJRRe/VUUUj2VFFVtxRRYXf
UUW84lFF7+VRRSPpUUVW7FFFie9RRbzyUUXv9VFFH/lRRVb8UUWF/1FFvAJSResFUkUjCVJF
VgxSRYUPUkW8ElJF7xVSRSMZUkVSHFJFiR9SRbwiUkXvJVJFLylSRVIsUkWJL1JFuDJSRe81
UkVwOVJFUjxSRYU/UkW4QlJF70VSRSNJUkVWTFJFhU9SRbxSUkXvVVJFI1lSRVJcUkWJX1JF
zWJSRe9lUkUfaVJFVmxSRYlvUkW4clJF63VSRR95UkVWfFJFiX9SRbyCUkXvhVJFH4lSRVaM
UkWFj1JFuJJSRe+VUkU3mVJFUpxSRYmfUkW8olJF76VSRSOpUkVWrFJFia9SRbiyUkXvtVJF
I7lSRVa8UkWJv1JFvMJSRe/FUkUfyVJFUsxSRYnPUkW80lJF69VSRSPZUkVW3FJFhd9SRbji
UkXv5VJFI+lSRVbsUkWF71JFuPJSRev1UkUj+VJFUvxSRYn/UkW8AlNF7wVTRR8JU0VSDFNF
hQ9TRbwSU0XvFVNFHxlTRVYcU0WJH1NFvCJTReslU0UjKVNFXixTRYkvU0W4MlNF6zVTRSM5
U0VSPFNF</AssayXData><AssayYData Points="150">4JMYQP2wGUB0sBpA4WMbQFzcG0AmohtArZsbQAEpHEBTwhtAxjYcQNPPG0BJLBxABvQbQN46
HED5IhxAxBwcQHhcHEDmWRxAx4ocQEhfHEAXGRxAYHgcQLkwHEDdihxAHEQcQMH1G0APVRxA
WGIcQDCMHEAqXxxA7XwcQFp3HEDIShxArU8cQKFmHEDbzBxABUscQCZkHEBDZRxApVkcQKo5
HEDq8RxAuLgcQGScHECGYhxA44gcQI99HEAZ1BxAG50cQIBbHEDeZhxA+3scQF3pHEBdwRxA
244cQMS1HEDCghxAPagcQGh5HEDCDxxAeLEcQJrGHEA1ihxAG3IcQCCFHEC+rRxAtzccQLGp
HEAFpRxAn7UcQL6MHECeZhxAWdscQGKFHEBhfhxAXJQcQICeHECqaRxAw44cQEOsHEAzbBxA
1+scQCdMHECE2xxAF2kcQH6vHEA1NBxA/JIcQLK7HEAqmBxAF/YcQALMHED7khxAzrwcQACx
HEA+whxA2rMcQKOlHEDwzxxAEcIcQKNQHEA51BxA7qQcQJXQHEA5sBxA7QEdQBTIHECHIR1A
SLAcQCzDHEColhxA3sYcQMSZHEAKMh1AVKQcQPa2HEDh0RxAYs8cQDG5HECxtRxAG5YcQCbY
HEBcyRxAVvMcQJPxHECdSR1A47wcQMjlHEANtRxAWuAcQJEYHUBY1BxA/sYcQPPdHED4+xxA
IaYcQLTPHEAQ9xxAbvccQKrSHEC3zhxA5B8dQEC7HEAAoRxAmawcQMnaHEBVOx1Ap8kcQPfG
HEBQ9BxA</AssayYData></Step><Step><CommonData><SampleLocation>10</SampleLocation><SampleID>BG505 T332N SOSIP</SampleID><SampleGroup></SampleGroup><SampleInfo></SampleInfo><SampleRow>B</SampleRow><SamplePlate>1</SamplePlate><WellType>KSAMPLE</WellType><Concentration>-1</Concentration><ConcentrationUnits>µg/ml</ConcentrationUnits><MolarConcentration>250</MolarConcentration><MolarConcUnits>nM</MolarConcUnits><MolecularWeight>-1</MolecularWeight><Temperature>25</Temperature><StartTime>4135112</StartTime><AssayTime>180</AssayTime></CommonData><FlowRate>600</FlowRate><StepType>ASSOC</StepType><StepName>Association</StepName><StepStatus>OK</StepStatus><ActualTime>180</ActualTime><CycleTime>0.2</CycleTime><AssayXData Points="900">hT9TRbhCU0XrRVNFH0lTRU5MU0WBT1NFuFJTRedVU0UbWVNFTlxTRYFfU0W4YlNF62VTRR9p
U0VSbFNFhW9TRbhyU0XrdVNFH3lTRU58U0WBf1NFtIJTReuFU0UfiVNFUoxTRYGPU0W4klNF
65VTRSeZU0VSnFNFhZ9TRbSiU0XrpVNFG6lTRVKsU0WBr1NFuLJTReu1U0UbuVNFUrxTRYG/
U0W4wlNF58VTRRvJU0VSzFNFgc9TRbjSU0Xn1VNFG9lTRVLcU0WF31NFuOJTRevlU0Uf6VNF
TuxTRYHvU0W48lNF5/VTRR/5U0VO/FNFgf9TRbgCVEXrBVRFGwlURU4MVEWFD1RFuBJUResV
VEUbGVRFThxURYEfVEW4IlRF5yVURRspVEVOLFRFhS9URbQyVEXrNVRFGzlURVI8VEWBP1RF
uEJURetFVEUfSVRFUkxURYFPVEW4UlRF51VURRtZVEVOXFRFhV9URbRiVEXrZVRFH2lURU5s
VEWFb1RFuHJURed1VEUbeVRFTnxURYF/VEW4glRF54VURR+JVEVOjFRFgY9URbiSVEXnlVRF
G5lURU6cVEWBn1RFuKJUReulVEUfqVRFUqxURYWvVEW4slRF57VURSe5VEVOvFRFgb9URbjC
VEXnxVRFG8lURVLMVEWBz1RFuNJURefVVEUf2VRFTtxURYXfVEW04lRF5+VURR/pVEVO7FRF
he9URbTyVEXn9VRFH/lURVL8VEWB/1RFtAJVResFVUUbCVVFUgxVRYEPVUW0ElVF6xVVRRsZ
VUVOHFVFhR9VRbgiVUXnJVVFHylVRVosVUWBL1VFuDJVRec1VUUbOVVFTjxVRYU/VUW4QlVF
60VVRRpJVUVOTFVFhU9VRbhSVUXrVVVFH1lVRahcVUWFX1VFuGJVRedlVUUaaVVFUmxVRYFv
VUW4clVF53VVRRp5VUVSfFVFhX9VRbiCVUXnhVVFGolVRU6MVUWFj1VFtJJVReeVVUUfmVVF
UpxVRYGfVUW0olVF56VVRRqpVUVSrFVFga9VRbiyVUXrtVVFGrlVRU68VUWFv1VFuMJVRefF
VUUayVVFUsxVRYHPVUW00lVF59VVRRrZVUVO3FVFgd9VRbTiVUXr5VVFH+lVRVLsVUWF71VF
tPJVRev1VUVg+VVFTvxVRYH/VUW0AlZF8AVWRRoJVkVODFZFgQ9WRbQSVkXnFVZFGhlWRU4c
VkWFH1ZFtCJWReclVkUaKVZFTixWRYUvVkW0MlZF6zVWRRo5VkVOPFZFgT9WRbRCVkXnRVZF
GklWRU5MVkWBT1ZFtFJWRedVVkUaWVZFUlxWRYFfVkW4YlZF52VWRRppVkVObFZFgW9WRbRy
VkXndVZFGnlWRU58VkWBf1ZFvIJWReuFVkUfiVZFToxWRYWPVkW0klZF55VWRRqZVkVSnFZF
gZ9WRbSiVkXrpVZFGqlWRU6sVkWBr1ZFuLJWRee1VkUfuVZFTrxWRYG/VkW0wlZF58VWRR/J
VkVOzFZFhc9WRbTSVkXr1VZFH9lWRVLcVkWB31ZFtOJWReflVkUa6VZFUuxWRYHvVkW48lZF
5/VWRR/5VkVO/FZFgf9WRbQCV0XnBVdFHwlXRU4MV0WBD1dFtBJXRecVV0UfGVdFUhxXRYEf
V0W0IldF5yVXRR8pV0VSLFdFgS9XRbQyV0XnNVdFHzlXRU48V0WBP1dFtEJXRedFV0UfSVdF
TkxXRYFPV0W0UldF51VXRRpZV0VSXFdFgV9XRbRiV0XrZVdFGmlXRU5sV0WBb1dFuHJXRed1
V0UaeVdFTnxXRYF/V0W4gldF54VXRRqJV0VOjFdFhY9XRbSSV0XnlVdFH5lXRU6cV0WFn1dF
tKJXReulV0UaqVdFTqxXRYGvV0W0sldF67VXRSO5V0VOvFdFgb9XRbjCV0XnxVdFGslXRVLM
V0WBz1dFtNJXRefVV0Ua2VdFTtxXRYHfV0W04ldF5+VXRRrpV0VO7FdFge9XRbTyV0Xn9VdF
GvlXRU78V0WB/1dFtAJYRecFWEUaCVhFUgxYRYEPWEW0ElhF5xVYRRoZWEVOHFhFgR9YRbgi
WEXnJVhFHylYRV4sWEWFL1hFtDJYRec1WEUfOVhFTjxYRZE/WEW0QlhF50VYRRpJWEVOTFhF
gU9YRbRSWEXnVVhFGllYRVZcWEWBX1hFtGJYRedlWEUaaVhFTmxYRYFvWEW0clhF63VYRRp5
WEVOfFhFhX9YRd2CWEXnhVhFGolYRU6MWEWFj1hFtJJYReeVWEUamVhFTpxYRYGfWEW0olhF
56VYRR+pWEVSrFhFga9YRTuzWEXwtVhFGrlYRU68WEWBv1hFvMJYRefFWEUayVhFTsxYRYXP
WEW40lhF69VYRR/ZWEVm3FhFgd9YRbjiWEXr5VhFGulYRVLsWEWB71hFuPJYRef1WEUf+VhF
VvxYRYH/WEW0AllF5wVZRR8JWUVODFlFgQ9ZRbQSWUXnFVlFHxlZRVIcWUWFH1lFuCJZResl
WUUfKVlFTixZRYUvWUW4MllF6zVZRR85WUVePFlFhT9ZRbhCWUXrRVlFH0lZRaBMWUWFT1lF
uFJZRetVWUUfWVlFVlxZRYVfWUW4YllF62VZRR9pWUVSbFlFhW9ZRbhyWUXrdVlFH3lZRVJ8
WUWFf1lFuIJZReuFWUUfiVlFUoxZRYWPWUW4kllF65VZRR+ZWUVSnFlFhZ9ZRbiiWUXrpVlF
H6lZRVKsWUWFr1lFuLJZReu1WUUfuVlFUrxZRYW/WUW4wllF8MVZRR/JWUVSzFlFhc9ZRbjS
WUXr1VlFH9lZRVLcWUWF31lFuOJZRevlWUUf6VlFTuxZRYXvWUW48llF6/VZRR/5WUVO/FlF
hf9ZRbgCWkXrBVpFHwlaRVIMWkWFD1pFuBJaResVWkUfGVpFUhxaRYUfWkW4IlpF6yVaRR8p
WkVSLFpFhS9aRbgyWkXnNVpFHzlaRVI8WkWFP1pFtEJaRetFWkUfSVpFUkxaRYVPWkW4UlpF
61VaRR9ZWkVSXFpFhV9aRbhiWkXrZVpFH2laRVJsWkWFb1pFuHJaRet1WkUaeVpFUnxaRYV/
WkXAglpF64VaRR+JWkVSjFpFgY9aRbSSWkXrlVpFH5laRU6cWkWFn1pFuKJaReulWkUfqVpF
UqxaRYWvWkW4slpF67VaRR+5WkVSvFpFhb9aRbjCWkXrxVpFH8laRVLMWkWiz1pFuNJaRevV
WkUf2VpFUtxaRYHfWkW44lpF6+VaRR/pWkVS7FpFhe9aRbjyWkXr9VpFGvlaRVL8WkWF/1pF
uAJbResFW0UfCVtFWgxbRYUPW0W4EltF6xVbRR8ZW0VSHFtFhR9bRbQiW0XrJVtFHylbRVIs
W0WFL1tFtDJbRes1W0UfOVtFUjxbRYE/W0W4QltF60VbRR9JW0VSTFtFhU9bRbhSW0XrVVtF
H1lbRVJcW0WBX1tFuGJbRetlW0UaaVtFUmxbRYVvW0W0cltF63VbRR95W0VSfFtFgX9bRbiC
W0XrhVtFH4lbRVKMW0WFj1tFEpNbReuVW0UfmVtFUpxbRYWfW0W4oltF56VbRR+pW0VSrFtF
ha9bRbiyW0XrtVtFH7lbRVa8W0WFv1tFtMJbRevFW0UayVtFUsxbRYXPW0W40ltF69VbRR/Z
W0VS3FtFgd9bRbjiW0Xr5VtFH+lbRU7sW0WF71tFuPJbRev1W0Uf+VtFTvxbRYX/W0W4AlxF
6wVcRR8JXEVSDFxFhQ9cRbgSXEXnFVxFGhlcRVIcXEWFH1xFuCJcReclXEUfKVxFUixcRYUv
XEW4MlxF6zVcRR85XEVSPFxFhT9cRbhCXEXrRVxFH0lcRVJMXEWFT1xFtFJcRetVXEUfWVxF
TlxcRYVfXEW4YlxF52VcRR9pXEVSbFxFhW9cRbhyXEXndVxFH3lcRU58XEWBf1xFtIJcReuF
XEUfiVxFUoxcRYWPXEW4klxF65VcRRqZXEVSnFxFhZ9cRbiiXEXrpVxFH6lcRVKsXEWFr1xF
uLJcRee1XEUfuVxFTrxcRYW/XEW4wlxF58VcRR/JXEVOzFxFgc9cRbTSXEXr1VxFH9lcRVLc
XEWF31xFtOJcRevlXEUf6VxFTuxcRYXvXEW08lxF5/VcRR/5XEVS/FxFhf9cRbgCXUXrBV1F
HwldRVIMXUWFD11F9hJdResVXUUfGV1FThxdRYEfXUW4Il1F6yVdRR8pXUVSLF1FhS9dRbgy
XUXrNV1FHzldRVI8XUWuP11FtEJdRetFXUUaSV1FUkxdRYVPXUW4Ul1F61VdRR9ZXUVqXF1F
hV9dRbhiXUXnZV1FGmldRVJsXUWFb11FuHJdRet1XUUfeV1FTnxdRYF/XUW0gl1F54VdRR+J
XUVOjF1FgY9dRbiSXUXnlV1FH5ldRU6cXUWFn11FuKJdReelXUUfqV1FUqxdRYGvXUW0sl1F
57VdRRq5XUVSvF1Fgb9dRbjCXUXrxV1FGsldRVLMXUWFz11FtNJdRevVXUUa2V1FTtxdRYHf
XUW04l1F5+VdRR/pXUVO7F1Ftu9dRbjyXUXr9V1FH/ldRU78XUWF/11FtAJeRecFXkUaCV5F
UgxeRYUPXkW4El5F6xVeRRoZXkVSHF5FgR9eRbgiXkXrJV5FHyleRU4sXkWBL15FuDJeRec1
XkUfOV5FTjxeRYE/XkW4Ql5F60VeRR9JXkVSTF5FgU9eRbRSXkXnVV5FGlleRU5cXkWBX15F
tGJeRedlXkUaaV5FUmxeRYVvXkW0cl5F63VeRR95XkVSfF5F</AssayXData><AssayYData Points="900">0cUcQDNSHEAflxtAdiwbQDTGGkAcCRpAHLsZQIK9GUCtjhlAwFgZQE72GEBO8xhAhgEZQOL8
GEBG2BhA8ucYQPyhGED9ixhA3XoYQMKSGEAu6BhA2o4YQCnBGEArmBhAe3cYQAF6GEDkuxhA
+7MYQCaCGECPixhAbmIYQBCWGEBhUhhAf5sYQOiOGEDkjRhAJM8YQCV9GEB/nhhAZIMYQF22
GEBDxhhAGOMYQDjuGEAqxBhAv4wYQGm6GEAKkBhAaXUYQBjJGECRlxhAE7cYQLXRGEA76BhA
g8EYQBnzGECb8xhAfMAYQELgGEC23RhARr8YQBflGEDdChlAj+cYQD/4GEDp0hhAdd0YQG8a
GUCoDBlAbw8ZQG3zGEDvFBlAif4YQAIGGUBkJhlASDIZQOf6GEDtKhlAgFAZQDxEGUDlDxlA
QOQYQFETGUC1PhlALy8ZQKolGUAGyhhAXegYQOUQGUDBihlA1RIZQMZmGUBGaBlAxDgZQG5C
GUCHQRlAY2IZQJBqGUDTVxlA5TIZQFxoGUDFYxlApFoZQPQlGUDaVRlAclMZQHR6GUAiwRlA
5mIZQDlwGUCmkRlARasZQFp8GUAArBlA9IMZQDHKGUCtnBlAuh0ZQI5EGUDqWhlAepQZQKvs
GUBIuBlAsGsZQAq4GUA3zRlAP2sZQBCNGUD75BlAAJIZQPy+GUDVkBlAz90ZQAWeGUALhBlA
fNEZQHGoGUBL0RlAp5QZQKDLGUAodxlAYKwZQDmMGUDq4RlA/ssZQADNGUAhuBlAMvMZQEAS
GkDrvhlABMMZQOK+GUAEGRpAY9wZQMbmGUD68RlAPhwaQGD9GUA+phlAfWwZQP8kGkB63BlA
QOIZQKS1GUBk8xlAfEMaQJFBGkDkDBpANxMaQKHwGUCGEhpA9zAaQIsfGkA5JBpACf0ZQN76
GUC1URpAouoZQPo2GkC+JRpATD0aQEn9GUCXJxpAKD0aQNkoGkBNMhpApkYaQE1JGkDYThpA
tjYaQG1qGkDnWhpAm2caQOAWGkBtTBpAtGgaQGZZGkCwLhpArEAaQBgoGkAAShpAq0QaQET4
GUBobBpA1lUaQDVNGkC5SxpAElIaQJlKGkAIdhpAUEgaQBd/GkAOdxpADCsaQBBdGkBKkxpA
EocaQDNaGkAzUxpAeRsaQEt+GkCzuBpACi8aQNiCGkDISxpAnXwaQKd0GkBSsxpAJZoaQPTP
GkAnfxpAlZcaQOqYGkAnohpAEaQaQBlQGkBboRpAMUYaQEiYGkDJuhpAMeYaQBtpGkA+nxpA
/asaQDTJGkC5wBpA1KwaQLrAGkBe2BpA+tYaQPesGkBhphpAP84aQJP1GkBF5RpAbKkaQKLm
GkCDChtAiMUaQND+GkCSFxtAsSUbQBgeG0BpzhpAgvcaQOeFGkBO/RpAZs8aQJSnGkBDHhtA
MeYaQJoTG0AO4RpAfvEaQAIaG0CUABtAVfgaQOLGGkD9CBtAH7UaQLb2GkC6KRtAt9MaQNoe
G0AtBxtAeBIbQCFWG0Cc1RpAFy0bQCg0G0ByHhtAozcbQD8OG0BrQxtAoDUbQCX1GkChChtA
dRMbQMgzG0AM1RpAth4bQBhCG0A/WRtAeRQbQHKIG0Co6hpA61AbQFQaG0ASZxtAU0obQB9W
G0B2OxtASVsbQLmCG0C0YhtAmvsaQBf6GkBkhBtANz4bQLWNG0BsXxtAelkbQOIxG0DzSBtA
MZcbQGqKG0BqZxtAxnkbQERMG0CjnBtAT7gbQKZsG0DKbxtATHUbQFBzG0B8gBtAOHQbQBJ0
G0B+bRtADYEbQI6QG0B3axtAO5EbQHNRG0ABphtA/JMbQJl9G0AhfRtA46gbQHQ5G0CzihtA
JngbQOvFG0BqfxtAImQbQGZkG0CVmBtAybwbQPHHG0CmjRtAYsgbQECFG0AHyxtAJIAbQBnT
G0DRBxxAHLIbQNfLG0CwixtACbgbQFnQG0BuyRtAYrgbQDHgG0A85xtAsbsbQO22G0CXrRtA
B9MbQEnfG0BWwhtAOqwbQPHGG0B5pxtAQfcbQLuNG0C/0htAkd4bQBG8G0CxkRtAd8kbQFr3
G0Cs1htARwIcQNrQG0BK+RtApB0cQNbuG0AJwxtAYjscQGHHG0CNAhxARhkcQFcLHEAk7RtA
jtMbQH76G0DYuBtAwdgbQH3UG0BuDRxAj8sbQPPVG0BHIxxA+/4bQEgkHEDezxtAlAAcQGMM
HEBMMRxAUwQcQD0YHEDRKRxAvBAcQFRLHEA7/RtA+BEcQCwzHEAEQxxA6BUcQJNYHEALTxxA
hx8cQDQ9HEAKGxxAyhIcQGkzHEAnERxArw4cQBjPG0CYNBxApBIcQN0aHEDOCBxAXjkcQIdJ
HEDaSxxAi2UcQF0ZHEBVkBxAUJocQMNWHED+LxxAhygcQJx1HECjPRxAxjwcQKNrHEA5MBxA
2H4cQBoyHECtPxxAqhMcQEQ+HEDSfhxAkzocQDaHHEBLmRxA2mccQGgqHECw/htAzDQcQE5N
HEBiShxA6zYcQLdxHEDjmBxAOIYcQHaCHEBnaxxAPKccQHOsHED4ixxAB4McQKk5HEASdRxA
e7YcQOSiHEAgYBxAZ1gcQL5cHEDKlxxAnLgcQJ65HEDUmxxAZn8cQP3PHECBfRxAA4gcQGVq
HED5jRxA2dYcQMhvHEAL0xxAk9gcQLKQHEARfxxAueIcQDKVHECSdxxAG+YcQHxhHEC+7BxA
e6ccQEmcHEAX6BxAGYkcQHbEHEBLyBxAM3wcQFueHEAqwhxAKKocQMD9HECq/xxA0yUdQOry
HEAlFh1AgoMcQIPwHEDNGh1AKpccQKDmHEDzAx1AgR8dQHLXHED6pBxAksIcQKPyHEB+IR1A
YuscQBS5HEBDBx1AjfMcQEHWHED9Eh1AD0QdQNQEHUD2vhxAXu8cQK3/HECypxxAZ/EcQJLS
HEB0wRxAMB8dQLPMHEDkAh1Aqf8cQLnpHEDESB1A0wYdQIzTHEAJ9xxA0t4cQDQrHUCNLB1A
RRgdQFTqHECROx1AjQIdQNXcHECSDR1AjTIdQBrfHED0+xxATAodQMoIHUBFKR1AqCcdQJB1
HUDfHh1AwvgcQPuAHUBcPB1AwiUdQMzdHEBMYh1AFCwdQBsmHUDUBh1A6TYdQMNJHUB9Ux1A
uv0cQBAPHUDx8xxAHzgdQHNIHUC4Px1AGhgdQCybHUD3OR1AZCodQAoUHUCqXB1AGTwdQJ0/
HUDWfx1AQh0dQK56HUCCix1AIp4dQEmEHUBfih1A7j4dQEWLHUAdQR1ARmIdQEBmHUBiYh1A
nXwdQCtfHUAWMx1AUkcdQGZcHUDIXR1AhIcdQOxGHUBNPx1ABY0dQABaHUCbbB1AdmkdQO17
HUC2VB1AVKsdQPFrHUCTMB1ARY8dQLiYHUDgRx1Az2AdQO53HUBSUB1AHo4dQMxlHUBtdR1A
nIEdQP+sHUAdZx1Az1EdQP2iHUDtOx1Aa1UdQCi+HUBGkR1AhVcdQACLHUBZfR1ADmEdQMmO
HUDr4R1A4+0dQBe0HUC9gB1Aqa8dQB2mHUDjuB1AxMYdQL/EHUC3lR1AAsAdQGmfHUA1jh1A
qKkdQEWkHUD3HR5AVtQdQITkHUBKjB1A2uAdQMnBHUCpyh1AvsQdQNLTHUBQyx1Ao8cdQDq8
HUBkIx5AE9cdQEsMHkBN5B1AUdIdQAvdHUAk2B1ABOEdQN6zHUB6/B1AwfUdQNjyHUBn7R1A
+vIdQPf+HUA+EB5AR/MdQPieHUAJ9h1AktIdQL+bHUB73x1AfDUeQM2hHUDQmh1A/rkdQAMF
HkATux1AwfIdQMXlHUAc7B1AhSoeQFolHkCQwh1ADiceQL0fHkCU5x1AvBMeQBkVHkC1Lh5A
zPMdQCk0HkCRQh5A9iEeQKb8HUCsKB5Ayv0dQOD0HUAfux1Afu4dQCwHHkAH1R1Aeu0dQPbV
HUDZGh5Aj/EdQL3uHUDNIR5AFwMeQK0mHkAzDx5AcE0eQL9FHkA18B1A2dsdQPwjHkB/ZR5A
NvEdQAcSHkBmAR5AdQkeQBQ3HkD2Px5A9kEeQAzyHUDmUh5AzS4eQOw+HkBbXB5Ayg0eQDYt
HkAqMB5A30QeQEZJHkAnOR5AOVseQIhtHkBlNh5AUDYeQFgxHkBLZB5AllIeQKN4HkCHbh5A
NBceQEpoHkCpXh5A4WIeQJIAHkC2VB5AS7seQNkYHkCcWB5A00ceQPFsHkA4Yx5A6VEeQGM9
HkB4WB5AEFUeQNiWHkD6cx5AG1oeQByRHkC/oB5A2YEeQDVuHkB9Rh5A0TUeQGVhHkBehx5A
JVseQNCJHkDVYh5AaFkeQNCKHkAEbh5AzngeQLuKHkAiah5A+EEeQDSPHkDV0B5AM68eQKeg
HkDith5A8pUeQGudHkByoh5AtKEeQNBhHkB2Jh5AuKEeQI2UHkCbbh5AwIgeQJSVHkD7xB5A
HLQeQIiQHkAdiB5A4J8eQFDWHkDalh5APm0eQLSMHkCVqx5A4KUeQKe3HkAygx5Au5geQHjH
HkA9qx5Ar+oeQCjHHkDmJB9AClUeQBGXHkAkxx5AJqweQNSoHkBF1B5AcNweQMHcHkAp8h5A
RiAfQETlHkAujB5AnLMeQNS7HkD/7h5AU2ceQMuoHkDo2x5AHbQeQHQQH0BT5h5A0/oeQLr2
HkAInx5Au8AeQJrVHkAsoR5AGrAeQAHXHkDV3B5AKgMfQDIIH0CEuR5A6poeQP2jHkCG9h5A
rroeQCDfHkDosR5AjE8fQIkvH0AlFx9AVvQeQCooH0D2IB9A</AssayYData></Step><Step><CommonData><SampleLocation>1</SampleLocation><SampleID></SampleID><SampleGroup></SampleGroup><SampleInfo></SampleInfo><SampleRow>B</SampleRow><SamplePlate>1</SamplePlate><WellType>BUFFER</WellType><Concentration>-1</Concentration><ConcentrationUnits>µg/ml</ConcentrationUnits><MolarConcentration>-1</MolarConcentration><MolarConcUnits>nM</MolarConcUnits><MolecularWeight>-1</MolecularWeight><Temperature>25</Temperature><StartTime>4323921</StartTime><AssayTime>180</AssayTime></CommonData><FlowRate>600</FlowRate><StepType>DISASSOC</StepType><StepName>Dissociation</StepName><StepStatus>OK</StepStatus><ActualTime>180</ActualTime><CycleTime>0.2</CycleTime><AssayXData Points="900">hX9eRbiCXkXrhV5FG4leRVKMXkWBj15FuJJeReuVXkUfmV5FUpxeRYGfXkW4ol5F66VeRR+p
XkVOrF5Fga9eRbiyXkXrtV5FG7leRU68XkWFv15FuMJeRefFXkUbyV5FTsxeRYXPXkW40l5F
59VeRR/ZXkVS3F5Frt9eRbjiXkXr5V5FH+leRVLsXkWB715FuPJeRev1XkUf+V5FTvxeRYH/
XkW4Al9F5wVfRTMJX0VSDF9FhQ9fRbgSX0XrFV9FHxlfRVIcX0WFH19FuCJfReclX0UfKV9F
TixfRYUvX0W0Ml9F5zVfRRs5X0VSPF9FhT9fRbRCX0XrRV9FH0lfRU5MX0WFT19FtFJfRetV
X0UbWV9FUlxfRYVfX0W0Yl9F52VfRRtpX0VObF9FhW9fRbhyX0XndV9FH3lfRVJ8X0WFf19F
uIJfReeFX0UfiV9FUoxfRYGPX0W4kl9F55VfRR+ZX0VOnF9FgZ9fRbiiX0XnpV9FH6lfRVKs
X0WFr19FtLJfRee1X0UfuV9FUrxfRYW/X0W4wl9F58VfRR/JX0VSzF9Fgc9fRbTSX0Xr1V9F
N9lfRU7cX0WB319FtOJfReflX0Ub6V9FTuxfRYHvX0W08l9F6/VfRR/5X0VS/F9Fgf9fRbQC
YEXrBWBFHwlgRU4MYEWFD2BFuBJgRecVYEUfGWBFUhxgRYEfYEW0ImBF5yVgRRspYEVSLGBF
gS9gRbQyYEXnNWBFGzlgRVI8YEWBP2BFtEJgRetFYEUfSWBFUkxgRYVPYEW4UmBF61VgRRtZ
YEVSXGBFgV9gRbRiYEXrZWBFG2lgRU5sYEWFb2BFtHJgRfR1YEUbeWBFUnxgRYV/YEW4gmBF
54VgRR+JYEVSjGBFhY9gRbiSYEXrlWBFH5lgRVKcYEWBn2BFuKJgReelYEUfqWBFTqxgRYWv
YEW4smBF67VgRRq5YEVuvGBFgb9gRbTCYEXrxWBFGslgRVbMYEWFz2BFuNJgRevVYEUf2WBF
UtxgRYXfYEW04mBF6+VgRRrpYEVS7GBFhe9gRbTyYEXr9WBFH/lgRW78YEWF/2BFtAJhResF
YUUaCWFFTgxhRYEPYUW4EmFF5xVhRRoZYUVOHGFFgR9hRbgiYUXrJWFFGilhRU4sYUWBL2FF
tDJhRes1YUUaOWFFTjxhRYU/YUW0QmFF50VhRR9JYUVOTGFFhU9hRbRSYUXnVWFFGllhRVJc
YUWBX2FFtGJhRedlYUUaaWFFTmxhRYFvYUW4cmFF53VhRRp5YUVSfGFFhX9hRbiCYUXnhWFF
H4lhRVKMYUWBj2FFtJJhReeVYUUfmWFFUpxhRYGfYUW4omFF56VhRSOpYUVOrGFFga9hRbSy
YUXrtWFFH7lhRVK8YUWBv2FFtMJhRefFYUUfyWFFUsxhRYHPYUW40mFF69VhRRrZYUVS3GFF
gd9hRbTiYUXr5WFFGulhRU7sYUWB72FFtPJhRev1YUUa+WFFTvxhRYH/YUW0AmJF6wViRRoJ
YkVSDGJFhQ9iRbgSYkXnFWJFGhliRU4cYkWFH2JFuCJiReclYkUaKWJFTixiRYEvYkW0MmJF
6zViRRo5YkVOPGJFgT9iRbhCYkXrRWJFGkliRU5MYkWBT2JFtFJiRedVYkUaWWJFTlxiRYFf
YkW4YmJF52ViRRppYkVObGJFhW9iRbhyYkXrdWJFGnliRVJ8YkWFf2JFuIJiReeFYkUaiWJF
UoxiRYGPYkW4kmJF65ViRRqZYkVOnGJFgZ9iRbSiYkXrpWJFGqliRVKsYkWBr2JFuLJiRee1
YkUauWJFTrxiRY2/YkW0wmJF58ViRRrJYkVOzGJFhc9iRbjSYkXr1WJFGtliRU7cYkWB32JF
tOJiReflYkUa6WJFUuxiRYHvYkW08mJF6/ViRR/5YkVO/GJFgf9iRbgCY0XnBWNFHwljRU4M
Y0WBD2NFvBJjResVY0UaGWNFThxjRYUfY0W0ImNF5yVjRRopY0VSLGNFgS9jRbQyY0XnNWNF
GjljRVI8Y0WBP2NFtEJjRedFY0UfSWNFUkxjRYFPY0W4UmNF51VjRRpZY0VOXGNFgV9jRbRi
Y0XnZWNFGmljRU5sY0WFb2NFtHJjRed1Y0UaeWNFTnxjRYF/Y0W0gmNF54VjRRqJY0VOjGNF
gY9jRbiSY0XnlWNFGpljRU6cY0WBn2NFtKJjReelY0UaqWNFTqxjRYGvY0W0smNF57VjRRq5
Y0VOvGNFhb9jRbjCY0XnxWNFGsljRU7MY0WBz2NFtNJjRefVY0Ua2WNFUtxjRYXfY0W44mNF
5+VjRRrpY0VS7GNFhe9jRbTyY0Xn9WNFGvljRU78Y0WB/2NFtAJkRecFZEUaCWRFUgxkRYEP
ZEW0EmRF5xVkRRoZZEVOHGRFgR9kRbQiZEXnJWRFGilkRU4sZEWBL2RFtDJkRec1ZEUaOWRF
UjxkRYE/ZEW0QmRF50VkRRpJZEVOTGRFgU9kRbRSZEXnVWRFGllkRU5cZEWBX2RFtGJkRedl
ZEUaaWRFTmxkRYFvZEW4cmRF53VkRRp5ZEXNfGRFgX9kRbSCZEXnhWRFH4lkRV6MZEWBj2RF
tJJkReeVZEUamWRFUpxkRYGfZEW0omRF56VkRRqpZEUGrWRFia9kRbSyZEXntWRFGrlkRU68
ZEWBv2RFuMJkRefFZEUayWRFTsxkRYXPZEW00mRF59VkRR/ZZEVS3GRFhd9kRbTiZEXr5WRF
GulkRU7sZEWB72RFuPJkRev1ZEUa+WRFUvxkRbL/ZEW4AmVF5wVlRRoJZUVODGVFhQ9lRbgS
ZUX8FWVFGhllRVIcZUWBH2VFtCJlReclZUUaKWVFTixlRYkvZUW0MmVFTjZlRRo5ZUVSPGVF
hT9lRbRCZUXrRWVFGkllRU5MZUWBT2VFtFJlRetVZUUfWWVFTlxlRYFfZUW0YmVF62VlRR9p
ZUVObGVFhW9lRbRyZUXrdWVFGnllRU58ZUWFf2VFuIJlReuFZUUaiWVFUoxlRYWPZUW4kmVF
65VlRRqZZUVSnGVFhZ9lRbiiZUXnpWVFH6llRVKsZUWFr2VFuLJlReu1ZUUfuWVFUrxlRYW/
ZUW4wmVF68VlRR/JZUVSzGVFhc9lRbjSZUXr1WVFH9llRVLcZUWF32VFuOJlRevlZUUf6WVF
UuxlRYXvZUW48mVF6/VlRR/5ZUVS/GVFhf9lRbgCZkXrBWZFHwlmRVIMZkWFD2ZFuBJmResV
ZkUfGWZFUhxmRYUfZkW4ImZF6yVmRSMpZkVSLGZFgS9mRbgyZkXrNWZFHzlmRVI8ZkWFP2ZF
uEJmRetFZkUjSWZFUkxmRYVPZkW4UmZF61VmRR9ZZkVSXGZFhV9mRbhiZkXrZWZFH2lmRVJs
ZkWFb2ZFuHJmRet1ZkUfeWZFUnxmRYV/ZkW4gmZF64VmRRqJZkVSjGZFhY9mRbiSZkXrlWZF
H5lmRVKcZkWFn2ZFuKJmReulZkUfqWZFUqxmRYWvZkW4smZF67VmRRq5ZkVSvGZFhb9mRbjC
ZkXrxWZFGslmRVLMZkWFz2ZFuNJmRevVZkUf2WZFUtxmRYXfZkW44mZF5+VmRR/pZkVS7GZF
he9mRd3yZkXr9WZFGvlmRVL8ZkWF/2ZFuAJnResFZ0UfCWdFUgxnRYUPZ0W4EmdF6xVnRR8Z
Z0VSHGdFhR9nRbgiZ0XrJWdFHylnRVIsZ0WFL2dFtDJnRes1Z0UfOWdFUjxnRYU/Z0W4QmdF
60VnRRpJZ0VSTGdFhU9nRbhSZ0XrVWdFH1lnRVJcZ0WFX2dFuGJnRetlZ0UaaWdFUmxnRYVv
Z0W4cmdF63VnRR95Z0VOfGdFhX9nRbiCZ0XrhWdFH4lnRVKMZ0WBj2dFuJJnReeVZ0UfmWdF
UpxnRYWfZ0W0omdF66VnRR+pZ0VSrGdFha9nRbiyZ0XrtWdFGrlnRU68Z0WFv2dFuMJnRevF
Z0UfyWdFUsxnRYHPZ0W40mdF69VnRR/ZZ0VS3GdFhd9nRbjiZ0Xr5WdFH+lnRVLsZ0WB72dF
uPJnRev1Z0Uf+WdFUvxnRYX/Z0W4AmhF6wVoRRoJaEVSDGhFhQ9oRbQSaEUdFmhFHxloRU4c
aEWFH2hFuCJoReslaEUaKWhFUixoRYEvaEW4MmhF6zVoRR85aEVSPGhFhT9oRbhCaEXrRWhF
GkloRVJMaEWFT2hFuFJoRetVaEUfWWhFUlxoRYVfaEW4YmhF62VoRR9paEVSbGhFhW9oRbhy
aEXndWhFH3loRVJ8aEWFf2hFuIJoReuFaEUfiWhFUoxoRYGPaEW4kmhF65VoRR+ZaEVOnGhF
gZ9oRbiiaEXrpWhFH6loRVKsaEWFr2hFuLJoRee1aEUfuWhFUrxoRYW/aEW4wmhF68VoRR/J
aEVSzGhFhc9oRbTSaEXr1WhFGtloRVLcaEWF32hFuOJoRevlaEUf6WhFTuxoRYXvaEW48mhF
6/VoRR/5aEVS/GhFhf9oRbQCaUXrBWlFHwlpRU4MaUWFD2lFuBJpResVaUUfGWlFUhxpRYEf
aUW0ImlF6yVpRR8paUVSLGlFgS9pRbQyaUXrNWlFHzlpRU48aUWFP2lFtEJpRetFaUUfSWlF
TkxpRYVPaUW4UmlF51VpRR9ZaUVSXGlFhV9pRbRiaUXrZWlFGmlpRU5saUWBb2lFtHJpRet1
aUUfeWlFUnxpRYV/aUW0gmlF64VpRR+JaUVOjGlFhY9pRbiSaUXrlWlFGplpRVKcaUWFn2lF
uKJpReulaUUaqWlFUqxpRYGvaUW0smlF57VpRR+5aUVSvGlF</AssayXData><AssayYData Points="900">jf4dQEzkHUCbdx5AllMfQOjrH0ByTiBABM0gQNT5IEApaSFAKa4hQNfTIUBaLiJADXoiQJJ2
IkC6dSJAI7MiQJnoIkDU9CJATiMjQKT2IkBCKCNAHzIjQNY0I0A2QCNAKngjQLxQI0BpYCNA
yXAjQDxkI0DxhSNAx24jQIhuI0CWiyNAEMAjQPKUI0C04iNA1GUjQEjzIkB4dCNA9mgjQFeI
I0BSoyNAH98jQDFmI0DgkiNAQtQjQJFcI0CUXSNAsbojQL2VI0A1jiNAJn4jQKqjI0AoZyNA
Ss0jQJydI0AwfCNAodkjQByTI0CJeyNApLwjQDTEI0ALhSNAIzIjQJe8I0AIeCNAhnYjQI2f
I0C3eSNA7rAjQCaWI0CoZiNArqkjQPm3I0DrsiNAHmcjQJuzI0D/WSNAhW8jQMmXI0AuUCNA
qVUjQImQI0B8fiNA2A8jQPRoI0AmdyNABn8jQNaDI0B3ryNAiIkjQMePI0DwRiNAKY0jQG6N
I0CyWiNAbzojQCWoI0D1byNATz8jQOJWI0DXTSNA8rYjQHF0I0BZZSNAKUUjQIlsI0D0eSNA
dEojQDNiI0C7VyNACq8jQEtKI0AvRyNA22IjQPtvI0DIgiNA55QjQA6OI0DsUyNAf5MjQOo4
I0B2iSNA9F4jQMKGI0BWiyNAOYkjQGl+I0DemSNAeKAjQEuDI0DEeiNAXaAjQHukI0BLiyNA
JE0jQBxuI0DtmCNAWJojQAurI0CnSCNAVacjQG5mI0DXeiNAurEjQOBzI0BQjSNAysAjQNpt
I0AHqSNAcnsjQD58I0CrfCNAUIwjQHqSI0BxnyNAZ5wjQEh0I0AikSNA56kjQOhkI0AZhyNA
4Y8jQJZ8I0AGnSNAA1sjQC1kI0DrciNALJojQKKGI0BPnyNAJocjQD1mI0BuuyNAkqsjQBeY
I0ANUiNAnngjQHG2I0CQXCNAS6MjQCR/I0A+cCNADm0jQEVmI0ByjyNAzqsjQDU3I0DLlSNA
No0jQFjDI0CZhCNA1H8jQHJAI0BJZSNAWXkjQPpRI0AZgiNADWojQKmBI0A+eSNAwV0jQJF7
I0D0oCNAfl0jQOfCI0BeeSNAC6YjQE+0I0AVmSNATaojQMB/I0Ae2SNAX3wjQMOCI0AEeSNA
sVkjQKykI0Ap2SNAuqgjQFKYI0DAKCNA2bAjQBPNI0ATryNAiHQjQJ+XI0CodCNApacjQLiU
I0DrdCNAsHEjQJq5I0BtbiNABIgjQJTaI0DFciNAPZAjQEOII0AAmiNA8GMjQNiLI0BuWSNA
qJQjQJaQI0BdZSNAOrAjQJiVI0BtuyNAOKYjQH7iI0DseyNAXKsjQJyII0ANaCNA0HMjQDXP
I0AUiiNAo+UjQCqAI0COmiNAX8sjQCh8I0CpviNAOZAjQGBnI0ANwCNAYp0jQJGKI0BQmiNA
TZ8jQG2qI0DXiiNA578jQBaSI0DKvSNA64IjQKSFI0CvyCNANMojQMCJI0C8mSNAaaUjQBij
I0CxzCNA4sEjQNpGI0ATyyNAT88jQFisI0AqhSNA/acjQA2VI0DpjyNAAK8jQFm9I0DxliNA
7YMjQGa5I0DJeCNAo3UjQNU+I0B3gCNAIbcjQGrRI0D0hiNAA30jQKeuI0BusSNArZAjQPyH
I0A2ZyNA2KUjQDz+I0DkVCNA/FAjQPqBI0BY+SNAGsIjQErII0BDcyNAKfYjQPqOI0ATvyNA
31wjQG6oI0B0xiNAMLYjQNaJI0B4tyNAs8QjQCOVI0C8xSNArK0jQIWbI0ClSSNAlt8jQPzG
I0C5dSNALN4jQJvgI0BpiCNAFsQjQLzrI0ASxSNA9WsjQOCpI0BX1CNA54cjQOW0I0DboSNA
UbsjQFSqI0D5vyNA3FwjQDGeI0Bo0SNAlqYjQGnnI0DuyyNA9+cjQBtdI0AvoCNA2rojQFeG
I0DYmCNAhI8jQNDjI0ALpiNA358jQL3FI0B1mCNAqsIjQFYBJECIbiNAXc8jQL3DI0CFyiNA
ReYjQBOvI0CM0SNAhnIjQNKSI0B08iNAz6AjQKbhI0B8CyRApuUjQMTbI0DuACRAwHojQJfB
I0CgqSNATBMkQPvCI0B06iNAJdwjQAFbI0CjsiNAnYwjQEV+I0BWzCNA7tQjQLncI0CsxSNA
LPsjQHa8I0A4BiRAH7wjQKqTI0ARtCNA38AjQLzxI0Ci1iNAJs8jQE4MJEBWAyRADxskQBma
I0B0tyNAItwjQNzYI0CdMCRAdq4jQGzcI0Bh0SNAeTAkQDnjI0CEoiNAi68jQETQI0B3lyNA
ONojQJG4I0D5piNATNkjQGH4I0BXISRAkb8jQAfCI0CsviNA3eEjQCMIJEAMFSRAsvojQAb6
I0BiESRAw30jQBHHI0Am7SNACfQjQEbHI0CjzSNAxBQkQNW1I0D1pSNAmtQjQJoiJEBU+yNA
tGwjQOnYI0DZ6yNAVfcjQNXNI0Cv/SNAPD4kQPzhI0C04SNA/LIjQDivI0D97iNAaQokQKD5
I0Dt6iNA7g4kQFX0I0A3yyNAzmgkQKwDJEBfEiRAm+0jQHzrI0DvtiNAoN8jQIUcJECINSRA
Vd8jQE7wI0BY9iNAuNwjQLgUJEAJISRACCAkQNNOJEAIACRAUhwkQBahI0Bv6CNAKzYkQAz6
I0AC4SNAlRUkQEP1I0As8SNA5BokQMv/I0CvzCNAxOwjQD7VI0By+SNAGukjQNQEJEA7FCRA
C74jQMzwI0DV0yNAcLsjQHUhJEBR/iNAPxAkQODkI0BoUCRA7dgjQHT+I0AIESRAm7ojQK/i
I0BCwSNA9/8jQC0kJECy+yNAGUYkQCnVI0Cb/yNAu/IjQAvUI0DA4iNAFQ4kQKDqI0BrxCNA
PRAkQHQCJEDnBiRARusjQKctJECaBCRAWx0kQAgJJED5LiRAwAMkQK0SJECYTiRAIl4kQOce
JEBc+yNAEiYkQGIYJECQMyRAEQskQPvkI0ASTCRAANEjQNAZJECUFiRAF/ojQJRJJEDRNyRA
aOgjQM4bJEAv4yNAMQ0kQBAsJED/HCRAISQkQHgtJEA44yNAj+kjQPMRJEBQ9iNA0TskQPYU
JEA+BSRA/XMkQMlvJECHCCRAhxIkQJEuJEAiDiRAChIkQJICJEBkOSRAPmwkQPv9I0CuXSRA
Wu8jQGlFJECGJSRA5TkkQH38I0AG/iNAghEkQNA/JEDpeyRAf4IkQCbsI0Bj4iNAP+ojQBxP
JECHMSRAsmAkQIgyJEDzOiRAgjMkQCIXJEDc0SNA3zAkQOEUJEB9ZyRAuD4kQHgNJEBhEiRA
jfEjQGc0JEDZMiRAeEAkQC8pJEAjBiRAaQskQIsbJEBFYSRAP2YkQNAiJEDvSyRAyg8kQAsG
JEBCSyRAIhUkQNQqJED0ciRAtvgjQHkQJEA1KCRA2HQkQMV7JEDGZSRAoSIkQCTpI0CWQiRA
Q0MkQDErJEDFRCRAZFkkQAUiJEDbXCRAAR8kQLY1JEB1fSRA1jokQMwoJED0DSRAbR4kQK0p
JEDlQiRAX4ckQN1TJECDJyRAwlIkQFgcJEBVciRAPkAkQCsnJEDXTyRA5hEkQJNGJEA0TyRA
DFgkQEMyJEDlWyRAUUQkQKUbJECFVCRAXYQkQIYoJEBDPCRAmEIkQAlcJEBa3iNAzkMkQANV
JEAqISRAw0wkQIwoJEBRgyRABuwjQAsgJEAtSiRADFskQD8lJEC8sSNA8VgkQFFwJECvdSRA
320kQG9KJEDO/CNAjWckQOlFJEDEVSRAKyIkQAJ+JEC8iyRAJ2YkQBNrJECfNiRADHMkQFIr
JEDzZyRAxYckQHVJJEDmOyRA7V8kQCF5JEB3cSRAzjkkQD/pI0AwfSRA6FskQNJtJEDbPSRA
tO0jQK1YJEAtXSRAenkkQDpTJEDVdSRApk8kQEtXJEAhViRAw38kQENzJECRTSRA9/ojQN5G
JEBSAiRAg1wkQHVvJEA5nyRArSMkQL0cJECcTiRAoEskQExzJEAMMSRA1T4kQHJhJEAcRyRA
A1wkQJI/JECpnyRAl1okQJ0wJECiMSRAgKgkQAVjJEAMZSRA8XAkQLRrJEBafyRAZV8kQMGd
JEC7ayRAi2IkQK2bJEA99CNA4G8kQLx2JECjiiRAyogkQNlbJEClRiRAG3MkQLosJECPRSRA
2l4kQItvJEBWOyRAdZIkQGmWJED9dSRAw0ckQF12JEBdXiRAj2okQIFiJEDKhiRAhCskQNxm
JECMViRA0GgkQBqRJECFbCRAnnMkQH6mJECiPCRAQJYkQL5eJECkjyRAXE8kQF6dJEDZ2CRA
LmAkQJmxJEBMgCRAdp0kQB5lJEAQgCRA6LkkQLKgJEBtoCRAVdYkQC1jJECMmiRAV4UkQK2m
JEBNsSRACYokQPChJEC2TiRAgUokQH1GJEAWeyRADpEkQM6FJEDNvyRA1UMkQDFVJEDbxyRA
3qwkQJ+XJEBAVyRAvWUkQJt/JEBmdCRAfmEkQHuSJEDueiRAH/MkQCOJJEBSUCRAiPgkQBZS
JEB1bCRAFnIkQBx9JEAAryRAuIgkQOquJEAbayRAeMMkQC+KJEAOWiRABIskQHijJEAaiyRA
coYkQKGjJEDfgCRAb5YkQC9vJEBRRyRAFZskQG9RJEAPqCRAAokkQC+SJEAnqiRAv8AkQMQ/
JEB5jyRA0dAkQPaVJEDBiiRAj9kkQOaNJEDpfCRAgp0kQM95JEBKySRAKHwkQLufJEDEpSRA
kZYkQC+YJEBXXiRAPbwkQNZ8JEBmqSRALXskQEqiJECQiiRA</AssayYData></Step><Step><CommonData><SampleLocation>11</SampleLocation><SampleID></SampleID><SampleGroup></SampleGroup><SampleInfo></SampleInfo><SampleRow>B</SampleRow><SamplePlate>1</SamplePlate><WellType>REGENERATION</WellType><Concentration>-1</Concentration><ConcentrationUnits>µg/ml</ConcentrationUnits><MolarConcentration>-1</MolarConcentration><MolarConcUnits>nM</MolarConcUnits><MolecularWeight>-1</MolecularWeight><Temperature>25</Temperature><StartTime>4513274</StartTime><AssayTime>5</AssayTime></CommonData><FlowRate>1000</FlowRate><StepType>KREGENERATION</StepType><StepName>Regeneration</StepName><StepStatus>OK</StepStatus><ActualTime>4.99907</ActualTime><CycleTime>0.2</CycleTime><AssayXData Points="25">hb9pRbTCaUXrxWlFH8lpRVLMaUWRz2lFuNJpRefVaUUf2WlFUtxpRYXfaUW04mlF6+VpRRvp
aUVe7GlFge9pRbTyaUXn9WlFH/lpRU78aUWB/2lFuAJqResFakUbCWpFTgxqRQ==</AssayXData><AssayYData Points="25">TKa0vxb/1r8RnOi/sLzzv6d9/L+MUwLA4vsEwNJjB8AyugnAyaELwFKQDcDfSg/AP04QwBjJ
EcC/3xLAISYUwCxaFcDuVhbAC20XwMDzF8BP2xjAW6YZwKeMGsACAhvAM2AbwA==</AssayYData></Step><Step><CommonData><SampleLocation>12</SampleLocation><SampleID></SampleID><SampleGroup></SampleGroup><SampleInfo></SampleInfo><SampleRow>B</SampleRow><SamplePlate>1</SamplePlate><WellType>NEUTRALIZATION</WellType><Concentration>-1</Concentration><ConcentrationUnits>µg/ml</ConcentrationUnits><MolarConcentration>-1</MolarConcentration><MolarConcUnits>nM</MolarConcUnits><MolecularWeight>-1</MolecularWeight><Temperature>25</Temperature><StartTime>4529407</StartTime><AssayTime>5</AssayTime></CommonData><FlowRate>1000</FlowRate><StepType>KREGENERATION</StepType><StepName>Regeneration</StepName><StepStatus>OK</StepStatus><ActualTime>5.00103</ActualTime><CycleTime>0.2</CycleTime><AssayXData Points="25">gQ9qRbASakXjFWpFFxlqRUocakV9H2pFsCJqReclakUXKWpFSixqRX0vakWwMmpF4zVqRRc5
akVKPGpFfT9qRbBCakXjRWpFF0lqRUpMakV9T2pFsFJqReNVakUbWWpFUlxqRQ==</AssayXData><AssayYData Points="25">s9CjP5RjpD+gwqc/j+yqP+jArT+XTLA/x2GyPx5stD81c7U/Kfe2P/9juD+qHbk/MdG5P7fD
uj9/ibs/HBy8PxtEvT/+Ib0/Y2O+P6u8vj/HNL8/Nee/P7FEwD8888A/cw3BPw==</AssayYData></Step><Step><CommonData><SampleLocation>11</SampleLocation><SampleID></SampleID><SampleGroup></SampleGroup><SampleInfo></SampleInfo><SampleRow>B</SampleRow><SamplePlate>1</SamplePlate><WellType>REGENERATION</WellType><Concentration>-1</Concentration><ConcentrationUnits>µg/ml</ConcentrationUnits><MolarConcentration>-1</MolarConcentration><MolarConcUnits>nM</MolarConcUnits><MolecularWeight>-1</MolecularWeight><Temperature>25</Temperature><StartTime>4545322</StartTime><AssayTime>5</AssayTime></CommonData><FlowRate>1000</FlowRate><StepType>KREGENERATION</StepType><StepName>Regeneration</StepName><StepStatus>OK</StepStatus><ActualTime>4.99907</ActualTime><CycleTime>0.2</CycleTime><AssayXData Points="25">hV9qRbRiakXnZWpFH2lqRVJsakWFb2pFtHJqRed1akUfeWpFUnxqRYF/akW4gmpF64VqRRuJ
akVOjGpFgY9qRbiSakXrlWpFG5lqRVKcakWFn2pFtKJqReulakUbqWpFTqxqRQ==</AssayXData><AssayYData Points="25">hfr0v9O/BsCPzQzAv1AQwMyWEsAETBTAFB8WwKl9F8DKlRjAisoZwBx2GsDTWhvAN0kcwBnq
HMAYnB3A0lAewFzuHsBfVh/AozkgwOrIIMBKJyHAumAhwP7JIcAHKyLApkgiwA==</AssayYData></Step><Step><CommonData><SampleLocation>12</SampleLocation><SampleID></SampleID><SampleGroup></SampleGroup><SampleInfo></SampleInfo><SampleRow>B</SampleRow><SamplePlate>1</SamplePlate><WellType>NEUTRALIZATION</WellType><Concentration>-1</Concentration><ConcentrationUnits>µg/ml</ConcentrationUnits><MolarConcentration>-1</MolarConcentration><MolarConcUnits>nM</MolarConcUnits><MolecularWeight>-1</MolecularWeight><Temperature>25</Temperature><StartTime>4561650</StartTime><AssayTime>5</AssayTime></CommonData><FlowRate>1000</FlowRate><StepType>KREGENERATION</StepType><StepName>Regeneration</StepName><StepStatus>OK</StepStatus><ActualTime>5.00005</ActualTime><CycleTime>0.2</CycleTime><AssayXData Points="25">ga9qRbSyakXjtWpFG7lqRU68akWBv2pFtMJqRefFakUfyWpFTsxqRYHPakW00mpF59VqRRfZ
akVO3GpFgd9qRbTiakXj5WpFG+lqRU7sakWB72pFtPJqRef1akUf+WpFTvxqRQ==</AssayXData><AssayYData Points="25">N/ahP8j1oz8rWac/W3eqP90OrT9cFLA/T52xP/X3sj805rM/Idi1P442tz/3/Lc/b7K4P3Dg
uT/rL7o/Q7e7Pz20uz8MJrw/fzG9PxZRvT+9Dr4/3t++P7Byvz96LsA/VjDAPw==</AssayYData></Step><Step><CommonData><SampleLocation>11</SampleLocation><SampleID></SampleID><SampleGroup></SampleGroup><SampleInfo></SampleInfo><SampleRow>B</SampleRow><SamplePlate>1</SamplePlate><WellType>REGENERATION</WellType><Concentration>-1</Concentration><ConcentrationUnits>µg/ml</ConcentrationUnits><MolarConcentration>-1</MolarConcentration><MolarConcUnits>nM</MolarConcUnits><MolecularWeight>-1</MolecularWeight><Temperature>25</Temperature><StartTime>4577557</StartTime><AssayTime>5</AssayTime></CommonData><FlowRate>1000</FlowRate><StepType>KREGENERATION</StepType><StepName>Regeneration</StepName><StepStatus>OK</StepStatus><ActualTime>4.99907</ActualTime><CycleTime>0.2</CycleTime><AssayXData Points="25">gf9qRbQCa0XjBWtFGwlrRU4Ma0V9D2tFtBJrRecVa0UbGWtFShxrRYEfa0W0ImtF5yVrRRsp
a0VOLGtFfS9rRbAya0XjNWtFFzlrRU48a0V9P2tFtEJrRedFa0UXSWtFSkxrRQ==</AssayXData><AssayYData Points="25">8Gz8v5z0CcABSQ/AmV0SwIWfFMC3exbA25sXwPHXGMDgoBnA0OgawAPFG8DVdRzAr0kdwEjV
HcA5sR7AkOgewGZVH8D/EiDAK4cgwDfwIMC0QiHAAswhwKUkIsBDUCLAV3IiwA==</AssayYData></Step><Step><CommonData><SampleLocation>12</SampleLocation><SampleID></SampleID><SampleGroup></SampleGroup><SampleInfo></SampleInfo><SampleRow>B</SampleRow><SamplePlate>1</SamplePlate><WellType>NEUTRALIZATION</WellType><Concentration>-1</Concentration><ConcentrationUnits>µg/ml</ConcentrationUnits><MolarConcentration>-1</MolarConcentration><MolarConcUnits>nM</MolarConcUnits><MolecularWeight>-1</MolecularWeight><Temperature>25</Temperature><StartTime>4593791</StartTime><AssayTime>5</AssayTime></CommonData><FlowRate>1000</FlowRate><StepType>KREGENERATION</StepType><StepName>Regeneration</StepName><StepStatus>OK</StepStatus><ActualTime>5.00005</ActualTime><CycleTime>0.2</CycleTime><AssayXData Points="25">fU9rRbBSa0XjVWtFF1lrRUpca0V5X2tFsGJrReNla0UXaWtFSmxrRX1va0WwcmtF43VrRRd5
a0VGfGtFfX9rRbCCa0XjhWtFF4lrRUqMa0V5j2tFrJJrReOVa0UXmWtFSpxrRQ==</AssayXData><AssayYData Points="25">lkqlP0Vzpj9rgao/uC6tP/BesD+ONLI/sZ60Px25tj/xqLc/1564PypPuj9/Sbs/Rbm8P4Yo
vT/xi70/bRe/PyyMvz9gyMA/e/rAP3ZowT9AP8I/TmbCP2+kwj/6UcM/rbPDPw==</AssayYData></Step><Step><CommonData><SampleLocation>1</SampleLocation><SampleID></SampleID><SampleGroup></SampleGroup><SampleInfo></SampleInfo><SampleRow>B</SampleRow><SamplePlate>1</SamplePlate><WellType>BUFFER</WellType><Concentration>-1</Concentration><ConcentrationUnits>µg/ml</ConcentrationUnits><MolarConcentration>-1</MolarConcentration><MolarConcUnits>nM</MolarConcUnits><MolecularWeight>-1</MolecularWeight><Temperature>25</Temperature><StartTime>4608502</StartTime><AssayTime>30</AssayTime></CommonData><FlowRate>1000</FlowRate><StepType>BASELINE</StepType><StepName>Baseline</StepName><StepStatus>OK</StepStatus><ActualTime>29.9991</ActualTime><CycleTime>0.2</CycleTime><AssayXData Points="150">fZ9rRbCia0XfpWtFE6lrRUasa0V9r2tFrLJrReO1a0UXuWtFRrxrRX2/a0WwwmtF38VrRRPJ
a0VGzGtFec9rRbDSa0Xj1WtFF9lrRUrca0V932tFrOJrRePla0UT6WtFSuxrRXnva0Ws8mtF
3/VrRRP5a0VG/GtFef9rRbACbEXjBWxFEwlsRUYMbEV9D2xFrBJsReMVbEUTGWxFShxsRX0f
bEWwImxF4yVsRRMpbEVGLGxFfS9sRbAybEXfNWxFFzlsRUo8bEV5P2xFrEJsRd9FbEUXSWxF
SkxsRX1PbEWsUmxF41VsRRNZbEVGXGxFeV9sRaxibEXjZWxFE2lsRUpsbEV9b2xFsHJsReN1
bEUTeWxFSnxsRX1/bEWwgmxF44VsRROJbEVGjGxFeY9sRaySbEXjlWxFF5lsRUacbEV5n2xF
waJsRd+lbEUXqWxFSqxsRXmvbEWssmxF47VsRRO5bEVKvGxFfb9sRbDCbEXjxWxFE8lsRUbM
bEV5z2xFrNJsRePVbEUX2WxFRtxsRXnfbEWw4mxF4+VsRRfpbEVK7GxFfe9sRbDybEXf9WxF
E/lsRUr8bEV5/2xFrAJtRd8FbUUTCW1FSgxtRXkPbUWwEm1F4xVtRRMZbUVGHG1FfR9tRbAi
bUXfJW1FEyltRU4sbUV5L21FrDJtRd81bUUTOW1FSjxtRX0/bUWsQm1F40VtRRdJbUVGTG1F
fU9tRbBSbUXjVW1FE1ltRUZcbUV5X21FsGJtReNlbUUXaW1FRmxtRXlvbUWscm1F33VtRRN5
bUVGfG1F</AssayXData><AssayYData Points="150">5mXHP2Dlxz803cg/TxfIP6KeyD+aTMk/K0vJP5euyT/iu8k/8sbJP3cgyj968sk/C4bKP1KZ
yT+lE8o/9d/KP8XOyj8lAcs/FU7LP3qJyz/oI8s/L2rLPwRXzD9X/ss/uhjMPxAMzD/6vsw/
ZLnMP+9mzD8i/Mw/nzjNPxAqzT/tQs0/nXzNP2EFzj/um80//o/NP59PzT8w7s0/E3POPzRg
zj/ON84/E3TOPwjGzT/Pi84/nXvOP6KMzj/NLc8/LtLOP4bAzj958c4/okXPP79Jzz8w/c4/
m9vOPySjzz+0Ks8/ZQjQP2CAzz+MPNA/9AHQP2Yz0D+KRdA/ZIjQP98T0D8GyNA/5s3QPzNx
0D+IF9E/zXvQP7Ca0D9Q1NA/mDHRP9eR0T+ENdE/s3TRPyeT0T/hHdE/8azRP5LA0T9rc9E/
mWPRP0Dh0T8oD9I/gnXSP8Og0T97eNI/qpXRP9lr0j8JctI/etDRP3Zo0j/vptI/DRrSP+nV
0j+2kdI/RyHSP8ma0j9WKtM/f9jSP0qX0j+0X9M/eu3SP/GA0z9fFtM/KhTTP/yv0z9EUtM/
xdnTPzXJ0z9CDdM/+z3TP1831D8lCNQ/j/vTP4Me1D8wmNM/cFjTP6TN0z+IAtQ/9YXTP2O4
0z8h6dM/6oHUPy5X1D+gJdQ/0TnUP4jJ0z9YcdQ/qOvUPwAn1D+patQ/FP7UP6SZ1D+6DtU/
L+vUPwp51D+71dQ/azXVP9c21T8TYdU/kZjUP9Yc1T9+otU/RAjVPxhG1T9zENU/rm3VP+MD
1j97ndU/</AssayYData></Step><Step><CommonData><SampleLocation>9</SampleLocation><SampleID>QA013 D106V</SampleID><SampleGroup></SampleGroup><SampleInfo></SampleInfo><SampleRow>B</SampleRow><SamplePlate>1</SamplePlate><WellType>KLOAD</WellType><Concentration>10</Concentration><ConcentrationUnits>µg/ml</ConcentrationUnits><MolarConcentration>-1</MolarConcentration><MolarConcUnits>nM</MolarConcUnits><MolecularWeight>-1</MolecularWeight><Temperature>25</Temperature><StartTime>4647194</StartTime><AssayTime>80</AssayTime></CommonData><FlowRate>600</FlowRate><StepType>LOADING</StepType><StepName>Loading</StepName><StepStatus>OK</StepStatus><ActualTime>79.9991</ActualTime><CycleTime>0.2</CycleTime><AssayXData Points="400">eX9tRaiCbUXfhW1FE4ltRUaMbUV5j21FrJJtRd+VbUUTmW1FRpxtRXmfbUWsom1F36VtRROp
bUVGrG1Fea9tRayybUXftW1FE7ltRUa8bUV5v21FrMJtRd/FbUUTyW1FRsxtRXnPbUWs0m1F
39VtRRPZbUVG3G1Fed9tRazibUXf5W1FD+ltRUbsbUV5721FrPJtRdv1bUUT+W1FRvxtRXn/
bUWoAm5F3wVuRQ8JbkVGDG5FeQ9uRawSbkXfFW5FExluRUYcbkV5H25FrCJuRd8lbkUTKW5F
RixuRXkvbkWsMm5F2zVuRRM5bkVaPG5FeT9uRaxCbkXfRW5FD0luRUZMbkV5T25FrFJuRd9V
bkUPWW5FRlxuRXlfbkWsYm5F22VuRRNpbkVGbG5FeW9uRaxybkXfdW5FD3luRUZ8bkV5f25F
rIJuRd+FbkUTiW5FRoxuRXmPbkWskm5F35VuRROZbkVGnG5FeZ9uRayibkXfpW5FE6luRUas
bkV5r25FrLJuRd+1bkUTuW5FRrxuRXW/bkWswm5F38VuRRPJbkVGzG5Fec9uRazSbkXf1W5F
E9luRUbcbkV1325FrOJuRd/lbkUT6W5FRuxuRfDvbkWs8m5F2/VuRQ/5bkVG/G5Fef9uRawC
b0XfBW9FEwlvRUYMb0V5D29FrBJvRd8Vb0UPGW9FRhxvRXUfb0WsIm9F3yVvRQ8pb0VGLG9F
eS9vRbAyb0XbNW9FDzlvRUY8b0V5P29FrEJvRd9Fb0UTSW9FQkxvRXlPb0WsUm9F31VvRQ9Z
b0VGXG9FeV9vRaxib0XfZW9FE2lvRUZsb0V5b29FrHJvRd91b0UTeW9FUnxvRXl/b0Wsgm9F
34VvRROJb0VGjG9FeY9vRaySb0XflW9FDplvRUacb0V5n29FrKJvRd+lb0UTqW9FRqxvRXWv
b0Wssm9F37VvRRO5b0VGvG9Fdb9vRajCb0XfxW9FE8lvRULMb0V5z29FqNJvRd/Vb0UT2W9F
QtxvRXXfb0XN4m9F3+VvRRPpb0VG7G9Fde9vRazyb0Xb9W9FDvlvRUb8b0V1/29FrAJwRd8F
cEUTCXBFRgxwRXkPcEWoEnBF3xVwRTwZcEVCHHBFdR9wRagicEXfJXBFEylwRUIscEV1L3BF
qDJwRd81cEUTOXBFRjxwRXk/cEWsQnBF30VwRQ5JcEVCTHBFeU9wRaxScEXbVXBFE1lwRUZc
cEV1X3BFrGJwRd9lcEUTaXBFQmxwRXVvcEWscnBF23VwRRN5cEVGfHBFdX9wRayCcEXbhXBF
E4lwRUaMcEV5j3BFrJJwRduVcEUOmXBFQpxwRXmfcEWoonBF26VwRROpcEVGrHBFda9wRayy
cEXbtXBFE7lwRYe8cEV5v3BFL8NwRd/FcEUOyXBFRsxwRXXPcEWs0nBF39VwRQ7ZcEVG3HBF
ed9wRazicEXf5XBFE+lwRULscEV573BFqPJwRd/1cEUT+XBFRvxwRXn/cEWoAnFF3wVxRRMJ
cUVGDHFFdQ9xRawScUXbFXFFDhlxRUYccUV5H3FFrCJxRd8lcUUTKXFFQixxRXkvcUWsMnFF
3zVxRQ45cUVCPHFFdT9xRaxCcUXbRXFFDklxRUZMcUV1T3FFrFJxRdtVcUUOWXFFRlxxRXlf
cUWsYnFF32VxRQ5pcUVGbHFFeW9xRaxycUXfdXFFE3lxRUJ8cUV5f3FFqIJxRduFcUUOiXFF
RoxxRXWPcUWsknFF35VxRROZcUVGnHFFop9xRaiicUXbpXFFDqlxRUascUV1r3FFqLJxRdu1
cUUOuXFFRrxxRXm/cUWownFF38VxRQ7JcUVCzHFFec9xRajScUXb1XFFDtlxRULccUV133FF
rOJxRdvlcUUT6XFFRuxxRXnvcUWo8nFF3/VxRQ75cUVC/HFFef9xRagCckX4BXJFDglyRUYM
ckV1D3JFrBJyRd8VckUTGXJFRhxyRXUfckWoInJF3yVyRQ4pckVGLHJFdS9yRagyckXbNXJF
DjlyRUI8ckV5P3JFrEJyRd9FckUTSXJFQkxyRXlPckWsUnJF21VyRRNZckVGXHJFeV9yRaxi
ckXfZXJFE2lyRUZsckV5b3JFqHJyRdt1ckUTeXJFQnxyRQ==</AssayXData><AssayYData Points="400">DoPTP2jP0j+duNE/gCPRPy7G0D/ya9A/vLfQPzzO0D9/YtE/h/TQP/bK0T9VqdE/M9bSP/x3
0z8NUdM/xZnUP1k01T9LdtU/D47WPxp61z/Bvdc/IqbYP7zB2D+GPtk/ii3aP4iW2j+bj9s/
BIzcP4/v3D/5jt0/LJfeP8i23j8vsd8/FVHgP0Xe4D9xz+E/6VriP/8P4z+urOM/k5bkP0Yo
5T915eU/oGPmP5Rj5z+Nlec/x/bnPx3z6D+1Feo/DdrqP3m46j/OT+s/wQ7sP4l37T9TV+0/
JS/uPxI37z8iqu8/01HwP3bT8D8nefE/cb/xP/Rk8j8l8fI/zwr0P9q99D/AnfQ/od/0P3jq
9T+ndfY/IN32P/Cf9z+Usvg/yz75P7S/+T9E3Pk/Hjn7P3JF+z+C2fs/Ek38Pw7a/T9Wp/0/
+Qj+PzWs/j8QFf8/Bnn/P2EBAEDsQQBAvHMAQOvdAEC1+gBAX3IBQEquAUDrIAJAwzICQI1i
AkDOdgJAoSEDQIZOA0CBMQNAHuEDQAjrA0D7KQRAysAEQAXGBEAn/gRAX1UFQL5CBUAg1QVA
A+4FQIQEBkC2PQZAYdcGQOOiBkDaKAdATHcHQOmVB0DH0gdAbAsIQOWFCEDlfwhA5rwIQPnT
CEC+LglAll0JQDxKCUDddQlAefIJQPtYCkAwTgpAm60KQK7rCkBQ+gpAAA4LQCNdC0CldwtA
c3YLQDUnDEDfDgxAQHIMQA3MDEB1Aw1A7NYMQKgbDUADXA1AvZANQJuiDUC8vg1AjPgNQL/9
DUDJhQ5A7r8OQMPuDkDS1w5A494OQH5RD0DjXg9A8OUPQLu5D0A1HxBAojAQQARTEEDvPBBA
Z54QQA7JEED18xBAGy0RQPYrEUBDlBFAoqURQDLWEUA0BxJA9NQRQLn5EUCAaxJAnnUSQC5Y
EkC+zRJAtP8SQCkcE0BmCxNAHVETQAA3E0ABDxRAVUEUQHMGFECAERRAG/UTQO9JFECAeBRA
jXsUQMEmFUDs9xRAJvQUQOsMFUCBPhVArlEVQPVdFUDCsxVArMsVQFDXFUALRhZAs18WQE6J
FkDKwhZAA9QWQN/iFkCTuRZABOEWQK8qF0BeSRdAAkAXQDfRF0CovRdAbasXQG/0F0CDzhdA
N/YXQH9jGEAPXBhAdKgYQDOcGEC02BhAd9kYQPoZGUDuMhlAwyQZQA06GUBhKhlA6NIZQLGs
GUAJ5BlAJsQZQCLzGUBR+xlAXOEZQDdkGkB1ihpArnUaQGJ3GkD8lBpAH+saQCEwG0BZsRpA
j1sbQJVYG0CNaxtAgk0bQJ2EG0BltxtAKJUbQCW1G0BxuhtA+v4bQCErHECGfRxAFDUcQPtU
HEB+lBxAL5McQKC8HECpuxxA4NIcQO7zHECjvxxAzTgdQJXsHEASZB1AJXsdQBxtHUA/eh1A
WukdQOmNHUCt2B1AnkoeQG/VHUCrGx5Al5seQIxGHkAE/x5AdY0eQEOvHkCSth5Ah+YeQC23
HkAI9x5AzAofQF/2HkD8Xx9AaXcfQAeTH0AOtB9ALpUfQA64H0AGsR9APK0fQJL+H0CFPSBA
DB0gQOxfIEDwWCBAPU4gQJhyIECbQiBACLkgQP7GIED5ZiBAJNYgQMehIEAjwyBAF+cgQJkN
IUBJLyFAwvMgQMhKIUAHZSFA324hQHPMIUDNniFAuqMhQITSIUATxiFAK8QhQG+tIUBsHCJA
5Q4iQJlBIkBJVCJAjB4iQOIPIkDBVCJANTkiQF+yIkDh5iJAgasiQL/qIkArISNAEegiQFLX
IkDfCiNADTUjQB9UI0D3DSNAm3ojQDWrI0AFbCNAo1sjQHCEI0AzqiNAta4jQJfuI0D4ySNA
5a8jQD39I0CD4yNAH1gkQN5WJEAlKCRAUFokQNdlJEBPuiRA3H0kQIGbJEA8eyRAkaAkQG16
JEAm6yRA898kQNTgJEBy4SRARfIkQHcKJUC7QiVA+VQlQMdPJUAsKyVAv40lQJN6JUATUiVA
GM8lQIhGJUDLySVAP9olQCvYJUASEyZA9eslQJzqJUCMESZAGeElQGofJkDQKSZAllEmQFI+
JkBOWSZA6jcmQEXBJkDPfiZA5NMmQLW0JkCx3CZAXrgmQA==</AssayYData></Step><Step><CommonData><SampleLocation>1</SampleLocation><SampleID></SampleID><SampleGroup></SampleGroup><SampleInfo></SampleInfo><SampleRow>B</SampleRow><SamplePlate>1</SamplePlate><WellType>BUFFER</WellType><Concentration>-1</Concentration><ConcentrationUnits>µg/ml</ConcentrationUnits><MolarConcentration>-1</MolarConcentration><MolarConcUnits>nM</MolarConcUnits><MolecularWeight>-1</MolecularWeight><Temperature>25</Temperature><StartTime>4735679</StartTime><AssayTime>30</AssayTime></CommonData><FlowRate>1000</FlowRate><StepType>BASELINE</StepType><StepName>Baseline</StepName><StepStatus>OK</StepStatus><ActualTime>30</ActualTime><CycleTime>0.2</CycleTime><AssayXData Points="150">dX9yRaiCckXbhXJFC4lyRUKMckV1j3JFqJJyRfSVckUPmXJFPpxyRXWfckWoonJF26VyRQ+p
ckVCrHJFda9yRaiyckXXtXJFD7lyRUK8ckV1v3JFqMJyRdvFckUPyXJFQsxyRXXPckWk0nJF
29VyRQvZckVC3HJFid9yRaTickXb5XJFD+lyRU7sckV173JFqPJyRdf1ckUP+XJFQvxyRXX/
ckWoAnNF2wVzRQ8Jc0VCDHNFdQ9zRaQSc0XbFXNFDxlzRUIcc0V1H3NFqCJzRdslc0UPKXNF
RixzRXUvc0WoMnNF2zVzRQ85c0VCPHNFdT9zRahCc0XXRXNFD0lzRUJMc0V1T3NFpFJzRdtV
c0UfWXNFvVxzRXVfc0WoYnNF22VzRQ9pc0VCbHNFdW9zRaRyc0XbdXNFD3lzRUJ8c0V1f3NF
qIJzRduFc0ULiXNFQoxzRXWPc0X6knNF15VzRQuZc0VCnHNFdZ9zRaiic0XbpXNFD6lzRT6s
c0V1r3NFpLJzRdu1c0UPuXNFQrxzRXG/c0WownNF28VzRQvJc0VCzHNFdc9zRaTSc0XX1XNF
D9lzRULcc0V133NFqOJzRdvlc0UP6XNFPuxzRXXvc0Wk8nNF2/VzRQ/5c0VC/HNFdf9zRagC
dEXXBXRFDwl0RUIMdEV1D3RFpBJ0RdcVdEUPGXRFQhx0RXUfdEWoInRF1yV0RQspdEWQLHRF
dS90RagydEXbNXRFCzl0RUI8dEVxP3RFqEJ0RdtFdEUPSXRFQkx0RXVPdEWoUnRF7FV0RQtZ
dEVCXHRF</AssayXData><AssayYData Points="150">t6MpQFQEK0B0zStALzEsQG60LEDnBi1A1A0tQI3vLEAtni1AnTItQHJFLUCOYy1AVT8tQMk6
LUCfWy1ALZEtQMN4LUCcaC1A604tQN5hLUDGZC1Ap9stQDJgLUBPfy1A/6ItQNtZLUD5Wy1A
fIEtQIFFLUCofi1AD6QtQBZ2LUCibi1AfuktQLJgLUDrUC1A4p4tQGagLUCLjC1AZ7UtQH6t
LUCj1C1Ah4ktQHvfLUDboi1ARpgtQGqTLUBx0i1A4JctQDmvLUCvnC1A8vwtQGNmLUDkti1A
5tEtQBWhLUBqdS1AkI4tQHbHLUBQgi1A9aQtQOKVLUDgjy1A2IEtQBK/LUDH6i1ACMEtQIps
LUBVuC1A05ItQKSaLUCdvS1Aab8tQPDPLUAwuS1Ad1MtQO2XLUB6xi1AB7stQC20LUDOsS1A
kLwtQLHbLUBevi1AqcgtQLDJLUBujC1AJKEtQBm7LUC+uC1AGfgtQNaqLUDzjS1AhqEtQPDE
LUCmfy1ABs0tQA6KLUB/1y1AJIgtQCeOLUBbhy1AN5stQPeULUCyzy1AP7otQDnLLUBJwy1A
JNAtQNWVLUCdrC1AAMYtQKHELUDatS1AOpItQIDsLUD8yC1AFNgtQD2yLUDSzC1A47EtQLX2
LUCy3y1A/KstQIK8LUCrsS1Au+ctQMX5LUAOBC5A+aQtQCLyLUDl2C1AhpstQLGdLUBKmi1A
s88tQEiiLUAIxy1AdcotQLTDLUAAoS1APr8tQCkRLkDv9C1AinEtQCmjLUCS5i1Ak+MtQBit
LUDGyi1A</AssayYData></Step><Step><CommonData><SampleLocation>10</SampleLocation><SampleID>BG505 T332N SOSIP</SampleID><SampleGroup></SampleGroup><SampleInfo></SampleInfo><SampleRow>B</SampleRow><SamplePlate>1</SamplePlate><WellType>KSAMPLE</WellType><Concentration>-1</Concentration><ConcentrationUnits>µg/ml</ConcentrationUnits><MolarConcentration>250</MolarConcentration><MolarConcUnits>nM</MolarConcUnits><MolecularWeight>-1</MolecularWeight><Temperature>25</Temperature><StartTime>4774433</StartTime><AssayTime>180</AssayTime></CommonData><FlowRate>600</FlowRate><StepType>ASSOC</StepType><StepName>Association</StepName><StepStatus>OK</StepStatus><ActualTime>179.999</ActualTime><CycleTime>0.2</CycleTime><AssayXData Points="900">dV90RahidEXbZXRFD2l0RUJsdEV1b3RFqHJ0Rdd1dEULeXRFPnx0RXF/dEWognRF14V0RQ+J
dEVCjHRFcY90RaSSdEXXlXRFC5l0RT6cdEVxn3RFpKJ0RduldEWJqXRFQqx0RXWvdEWksnRF
27V0RQu5dEU+vHRFcb90RaTCdEXXxXRFC8l0RT7MdEVxz3RFqNJ0RdvVdEUP2XRFPtx0RXHf
dEWo4nRF1+V0RQvpdEU+7HRFce90RaTydEXX9XRFC/l0RUL8dEV1/3RFqAJ1RdcFdUULCXVF
Pgx1RXUPdUWkEnVF1xV1RQsZdUWYHHVFcR91RagidUXXJXVFDyl1RT4sdUVxL3VFqDJ1Rdc1
dUULOXVFPjx1RXE/dUWoQnVF10V1RQtJdUU+THVFfU91RaRSdUXXVXVFC1l1RT5cdUV1X3VF
pGJ1RddldUULaXVFPmx1RXVvdUWkcnVF13V1RQ95dUU+fHVFdX91RaSCdUXXhXVFD4l1RUKM
dUVxj3VFpJJ1RdeVdUULmXVFPpx1RXGfdUWkonVF16V1RQupdUU+rHVFda91RaSydUXXtXVF
D7l1RT68dUVxv3VFpMJ1RdfFdUUPyXVFPsx1RXHPdUWo0nVFY9Z1RQvZdUU+3HVFdd91RaTi
dUXX5XVFC+l1RT7sdUVx73VFpPJ1Rdf1dUUL+XVFQvx1RXX/dUWkAnZF1wV2RQ8JdkU+DHZF
cQ92RaQSdkXXFXZFCxl2RT4cdkVxH3ZFpCJ2RdcldkULKXZFPix2RXUvdkWkMnZF2zV2RQs5
dkU+PHZFcT92RaRCdkXbRXZFC0l2RT5MdkV1T3ZFpFJ2RddVdkULWXZFPlx2RXVfdkWoYnZF
12V2RQppdkU+bHZFdW92RaRydkXXdXZFCnl2RT58dkV1f3ZFsIJ2RdeFdkUKiXZFPox2RXWP
dkWsknZF25V2RQ+ZdkU+nHZFeZ92RaSidkXbpXZFD6l2RUKsdkV1r3ZFpLJ2Rde1dkUPuXZF
Prx2RXG/dkWkwnZF4MV2RQ/JdkU+zHZFcc92RaTSdkXb1XZFD9l2RT7cdkV133ZFqOJ2Rdvl
dkUP6XZFPux2RXXvdkWo8nZF1/V2RUT5dkVC/HZFcf92RagCd0XXBXdFDwl3RT4Md0VxD3dF
qBJ3RdsVd0UPGXdFQhx3RXEfd0WoIndF2yV3RQ8pd0VCLHdFdS93Ragyd0XbNXdFDzl3RUI8
d0V1P3dFH0N3RdtFd0UPSXdFQkx3RXVPd0WoUndF21V3RQ9Zd0VCXHdFdV93Rahid0XbZXdF
D2l3RUJsd0V1b3dFsHJ3Rdt1d0UPeXdFQnx3RXV/d0WogndF24V3RQ+Jd0VCjHdFdY93RaiS
d0XblXdFD5l3RUKcd0V1n3dFqKJ3Rduld0UPqXdFSqx3RXWvd0WosndF27V3RQ+5d0VCvHdF
db93RajCd0XbxXdFD8l3RULMd0V1z3dFqNJ3RdvVd0UP2XdFQtx3RXXfd0Wo4ndF2+V3RQ/p
d0VC7HdFde93RaTyd0Xb9XdFD/l3Raj8d0V1/3dFqAJ4RdsFeEUPCXhFQgx4RXUPeEWoEnhF
2xV4RQ8ZeEVCHHhFdR94RagieEXbJXhFDyl4RUIseEV1L3hFqDJ4Rds1eEUPOXhFQjx4RXU/
eEWoQnhF20V4RQ9JeEVCTHhFdU94RahSeEXbVXhFD1l4RT5ceEV1X3hFqGJ4RdtleEUPaXhF
Qmx4RXVveEWocnhF23V4RQ95eEVCfHhFdX94RaiCeEXkhXhFD4l4RUKMeEV1j3hFqJJ4RduV
eEUPmXhFQpx4RXGfeEWoonhF4KV4RQ+peEVCrHhFda94RaiyeEUxtnhFD7l4RUK8eEV1v3hF
qMJ4RdvFeEUPyXhFQsx4RXXPeEWo0nhF29V4RQ/ZeEVC3HhFdd94RaTieEXb5XhFD+l4RULs
eEV173hFqPJ4Rdv1eEUP+XhFQvx4RXX/eEWoAnlF1wV5RQ8JeUVCDHlFcQ95RagSeUXbFXlF
Chl5RUIceUV1H3lFpCJ5RdsleUUPKXlFQix5RXEveUWoMnlF2zV5RQ85eUVCPHlFdT95RahC
eUXbRXlFD0l5RUJMeUV1T3lFqFJ5RdtVeUUKWXlFQlx5RXFfeUWoYnlF22V5RQ9peUVCbHlF
dW95RahyeUXbdXlFCnl5RUJ8eUV1f3lFqIJ5RduFeUUPiXlFQox5RXWPeUWoknlF25V5RQ+Z
eUU+nHlFdZ95RaiieUXbpXlFD6l5RT6seUV1r3lFqLJ5Rdu1eUUPuXlFPrx5RXG/eUWownlF
28V5RQ/JeUVCzHlFdc95RajSeUXb1XlFD9l5RULceUV133lFqOJ5RdvleUUK6XlFPux5RXHv
eUWo8nlF2/V5RQ/5eUVC/HlFdf95RaQCekXbBXpFDwl6RT4MekV1D3pFqBJ6RdcVekUKGXpF
Qhx6RXUfekWoInpF2yV6RQ8pekVCLHpFdS96RagyekXXNXpFDzl6RUI8ekV1P3pFpEJ6RdtF
ekUKSXpFQkx6RXFPekWoUnpF21V6RQpZekU+XHpFdV96RahiekXXZXpFCml6RUJsekV1b3pF
qHJ6Rdd1ekUPeXpFQnx6RXV/ekWognpF24V6RQqJekVCjHpFdY96RaSSekXblXpFCpl6RUKc
ekV1n3pFqKJ6RdelekUPqXpFQqx6RXWvekWosnpF17V6RQ+5ekU+vHpFdb96RajCekXbxXpF
D8l6RULMekVxz3pFpNJ6RdvVekUK2XpFQtx6RXXfekWk4npF2+V6RQ/pekVC7HpFce96Rajy
ekXX9XpFD/l6RT78ekVx/3pFpAJ7RdsFe0UKCXtFPgx7RXUPe0WoEntF2xV7RQ8Ze0VCHHtF
cR97RaQie0XXJXtFDyl7RT4se0VxL3tFpDJ7Rdc1e0UKOXtFQjx7RXE/e0WkQntF20V7RQ9J
e0U+THtFcU97RaRSe0XXVXtFD1l7RUJce0XXX3tFqGJ7Rddle0UPaXtFQmx7RXFve0WocntF
23V7RQp5e0VCfHtFdX97RaSCe0XXhXtFD4l7RUKMe0Vxj3tFqJJ7RdeVe0UKmXtFPpx7RXWf
e0WoontF16V7RQqpe0U+rHtFda97RaSye0XXtXtFCrl7RT68e0V1v3tFpMJ7RdfFe0UPyXtF
Qsx7RXXPe0Wk0ntF19V7RQ/Ze0VC3HtFdd97RaTie0XX5XtFCul7RT7se0V173tF1fJ7Rdv1
e0UP+XtFQvx7RXH/e0WkAnxF1wV8RQ8JfEU+DHxFdQ98RagSfEXXFXxFDxl8RT4cfEVxH3xF
qCJ8RdclfEUPKXxFQix8RXUvfEWkMnxF1zV8RQ85fEU+PHxFcT98RaRCfEXbRXxFD0l8RUJM
fEV1T3xFqFJ8RddVfEUKWXxFQlx8RXVffEWkYnxF12V8RQppfEU+bHxFcW98RahyfEXXdXxF
D3l8RUJ8fEV1f3xFpIJ8RduFfEUKiXxFPox8RXGPfEWkknxF15V8RQqZfEVCnHxFdZ98Raii
fEXXpXxFCql8RT6sfEV1r3xFpLJ8Rde1fEUKuXxFQrx8RXW/fEWownxF18V8RQrJfEU+zHxF
cc98RaTSfEXX1XxFCtl8RULcfEV133xFqOJ8RdvlfEUP6XxFQux8RZLvfEWo8nxF2/V8RQr5
fEU+/HxFcf98RaQCfUXXBX1FCgl9RUIMfUVxD31FqBJ9RdcVfUUPGX1FPhx9RXUffUWkIn1F
1yV9RQ8pfUVCLH1FdS99RaQyfUXbNX1FCjl9RUI8fUV1P31FpEJ9RddFfUUKSX1FQkx9RXFP
fUWoUn1F11V9RQ9ZfUU+XH1FcV99RaRifUXbZX1FCml9RUJsfUV1b31FpHJ9Rdd1fUUPeX1F
Pnx9RXF/fUWkgn1F24V9RaaJfUVCjH1FcY99RaSSfUXblX1FD5l9RUKcfUVxn31FqKJ9Rdel
fUUKqX1FQqx9RXWvfUWosn1F17V9RQq5fUU+vH1Fdb99RaTCfUXXxX1FCsl9RULMfUVxz31F
pNJ9RdfVfUUP2X1FQtx9RXHffUWo4n1F1+V9RQrpfUU+7H1Fde99RajyfUXb9X1FD/l9RT78
fUVx/31FpAJ+RdsFfkUKCX5FQgx+RXUPfkWoEn5F1xV+RQoZfkU+HH5FdR9+RaQifkXbJX5F
Dyl+RUIsfkVxL35FpDJ+Rds1fkUKOX5FPjx+RXU/fkWoQn5F10V+RQpJfkVCTH5FdU9+RaRS
fkXXVX5FD1l+RT5cfkV1X35FpGJ+RddlfkUKaX5FQmx+RXFvfkWkcn5F23V+RQp5fkU+fH5F
cX9+RaSCfkXbhX5FCol+RT6MfkVxj35FqJJ+RduVfkUPmX5FPpx+RXWffkWkon5F26V+RQqp
fkU+rH5Fca9+RaSyfkXXtX5FCrl+RT68fkV1v35FpMJ+RdfFfkUKyX5FPsx+RXHPfkWk0n5F
19V+RQ/ZfkU+3H5Fcd9+RaTifkXX5X5FD+l+RT7sfkVx735FqPJ+RRn2fkUK+X5FPvx+RXH/
fkWkAn9F1wV/RQoJf0U+DH9FcQ9/RaQSf0XXFX9FChl/RUIcf0VxH39FqCJ/Rdclf0UKKX9F
Pix/RXUvf0WkMn9F1zV/RQo5f0VCPH9FcT9/RaRCf0XXRX9FCkl/RT5Mf0VxT39FpFJ/RdtV
f0UTWX9FPlx/RXFff0WkYn9F12V/RQppf0U+bH9FcW9/RaRyf0XXdX9FD3l/RUJ8f0V9f39F
qIJ/RdeFf0UKiX9FPox/RXGPf0Wokn9F15V/RQqZf0U+nH9F</AssayXData><AssayYData Points="900">N5MtQOJELUCtxCxAlBMsQGCVK0CbHStAzP8qQJXdKkA9aSpAoX8qQE16KkCY5ClAnvIpQAap
KUCiyylAz8UpQESHKUD2HClAQrApQBxoKUALpClAA/cpQElUKUBxfilAGWopQJmlKUD0nylA
5JopQO2AKUBNhilArbkpQMKhKUAhkilAtb4pQD37KUC2kSlAksspQDLnKUAYwilAyqUpQPD1
KUD26SlAoc8pQK4UKkAmKCpAu+4pQCYQKkCyJCpA2h4qQINpKkCpAypAUA0qQMI8KkC2+SlA
ExgqQDECKkAheipAUDIqQF9kKkAgPypAdmMqQCOgKkD/hCpAjYgqQMlOKkC9YipA1nkqQCde
KkBVpipAq7kqQBuHKkDmxSpAh5YqQDyvKkCY6ipA4eIqQFmGKkAX7ypArfYqQOBpKkAa8ipA
yygrQJ8lK0AuxypAgvUqQAoRK0AhGStAxgwrQO8OK0B3vSpA+E0rQMteK0CmdCtAFNkqQDx9
K0BxkitAUxwrQJ8dK0CilCtAanQrQFQ1K0DNGCtAQrUrQJJ0K0DYoytAVpYrQN2DK0B2uCtA
km8rQOt+K0DwiStAWnorQA6GK0DQ0CtAp/YrQAqPK0BxwytAJQosQE7vK0CFMixAX74rQMAG
LEClMyxAMPArQGvBK0D+2ytAPfsrQG8tLEDjHSxAoP0rQDt0LEB3LCxAfvcrQNfyK0A8ISxA
7OsrQP9JLEArQSxA7VIsQMJvLEDZbyxAEGssQCxULEAfjCxA4nMsQOlZLECA4SxAbIssQMVv
LEBvmixAvOUsQBd/LEArnSxAXtIsQES9LEBLdyxABsAsQHPxLEB2Ai1AnsQsQJAJLUAH3yxA
O9MsQJq2LEDH5SxAqsEsQNDaLEAk+ixApPYsQDiyLEAQAi1AI+csQE8iLUCD1CxA/gAtQFv8
LED6Ii1AYwMtQCjtLEB0Ki1ALzMtQBcaLUA8LS1AFRktQEZBLUAn/SxAuW0tQHszLUClVC1A
/yctQGFLLUATcy1AYmAtQM9NLUAWzC1AxZwtQAKVLUBwZy1ADZktQDhlLUAmdC1AOZctQDKY
LUD7fC1AHMMtQEqWLUDkay1AidItQIygLUD9qC1AUcgtQE/KLUC2/y1AcLstQLnfLUAZvy1A
qtQtQBfULUD5AC5AytAtQEDGLUCH5S1Ar8QtQFvxLUBHOS5AohEuQPbtLUA7Fy5A+a4tQETz
LUDBPC5AljIuQEd+LkDx+y1A4S4uQJRrLkBoUS5AehIuQAYLLkDVMi5AbK4uQBVKLkA3Mi5A
HSYuQJ9ALkADsS5AEl0uQNc1LkCWYS5AomwuQDepLkCWei5A10guQLGYLkAj7i5AW5guQJi1
LkCAfi5ABbwuQPiYLkBUoS5AFuIuQAPuLkAB4i5A+dEuQLSpLkCtxC5AnL0uQPC6LkDSyy5A
YuYuQNYcL0BCnC5A4BgvQFujLkC/8i5ApdkuQHQLL0CG/i5Ah8wuQOEEL0CJ/C5AfcQuQKXz
LkD+IS9A3gYvQF/XLkCSDC9AGigvQIRBL0AeMi9AziwvQIs8L0AP9S5AxzYvQCNRL0B//i5A
0IovQIz+LkCyKy9A4IAvQKAhL0D6dC9Aeh8vQKVaL0BrZS9AB2kvQPeUL0A1ky9APIYvQBNx
L0C/gi9AC5ovQD92L0Dghy9Ad8svQMD0L0CJpi9A4dgvQB2hL0CXui9AyMsvQPxfL0AOCDBA
YdQvQM3aL0Cy2S9ANq4vQDy4L0DPqi9AR94vQEveL0DOvi9AJQ0wQJjEL0Ayly9ANOgvQEjM
L0DpEzBA3+MvQOT4L0BzKjBA0RowQNwmMEBoAzBAqjIwQBUSMEC6GjBABx4wQDf4L0BSMDBA
FTcwQGBHMEAKLDBAWSYwQIZ3MECHFzBAyEcwQNcuMEB7YjBALg8wQFg4MEBoMzBA/2MwQPe4
MEBoSzBAC2owQB1FMECHkzBAUH0wQBhrMED2BDBAft4wQPadMECA4jBAArEwQHh4MEBYujBA
c7cwQLqPMEAjuTBASsswQFqvMEBbojBAcsEwQAaNMEAW0jBAktMwQH2fMEC/zDBAGPkwQNmv
MEAH8jBA9t4wQHqWMEBS2jBATuswQPO7MECT+zBApu0wQHglMUCRIjFAWc8wQBj9MEA5CDFA
Y+8wQGoVMUBIATFALToxQOYSMUC4CTFA/kQxQABeMUBeLzFAsSMxQDBAMUC2ITFA0BoxQOhK
MUDgHzFAHWQxQF4QMUAxVDFAemAxQH8HMUDAYzFAInUxQI93MUAzQzFA6jUxQB5QMUDfIzFA
Pl4xQL2aMUDLUzFA/pIxQN9hMUBvbjFAaGoxQF9gMUC2hTFAyZExQFCoMUDfczFAap8xQAZH
MUAmljFANJUxQGcyMUAtvzFAWtsxQE60MUBBxTFAo34xQFqiMUBaiDFAgagxQGLdMUDQxTFA
KPExQHz0MUCV9TFA8dwxQH7BMUBW3DFAVhAyQNEnMkAi/DFAJqExQB8sMkBh5jFAg7QxQN/n
MUDYcjJA2dExQI8TMkD33TFAB90xQENDMkAs9TFAlukxQGUUMkBM4DFAtQwyQF5lMkCxDjJA
Y0syQOP8MUD7LDJAaiAyQIgEMkBjUDJADzUyQNFRMkB7PjJAwWkyQEwUMkDEITJAy2UyQE8u
MkADnDJA1j8yQDtiMkBGaTJAT2oyQKhhMkChgjJA+g8yQN20MkAVpjJAjbcyQKJwMkDOPTJA
044yQFVyMkDWjjJAWbUyQBGYMkAUWTJASpEyQLheMkDpdTJAQo8yQIXSMkDxZDJAJ+IyQNp9
MkDiwjJAcaIyQOmvMkDqpTJA97cyQH7BMkA5rjJAXdsyQGTRMkBqqDJAzAIzQOzDMkA/jzJA
fRQzQC8dM0C9xTJAb84yQOL9MkAP1TJATOEyQE7HMkCR1jJApR0zQAjNMkAWqTJAhukyQFbk
MkAfLDNAjQgzQBRIM0B2GzNAQzEzQFf/MkCLFTNAnmszQPsaM0DsSjNAF9gyQK3rMkBk7DJA
JdcyQClUM0ATQjNABTkzQN79MkCGEzNADkszQIloM0CNEzNAQiozQDZMM0B2XTNAd1szQMZr
M0B+fDNAkVgzQDgsM0BGOjNArWMzQI02M0D2XDNAgYczQI+GM0AIPjNAllozQPq7M0D/DzNA
4IkzQKOLM0DdiTNAwV4zQG+JM0BcrDNAQXMzQJC4M0DtjDNApMwzQFioM0AKVTNAEVIzQPGY
M0BFijNAU7gzQIWXM0AOvjNAQM0zQF60M0CsvDNALpkzQH37M0CkyzNAzcwzQI6ZM0Cj4jNA
DewzQEWQM0BMuTNAXekzQAnNM0AVpDNAH6IzQE7yM0C+GjRAb+AzQHYJNEB37DNAudczQDP4
M0ANKDRAlhY0QFwmNEDbATRAf/kzQL8NNEBSLTRAKVk0QNQrNECDWTRAX2Q0QPo2NECkETRA
kt0zQLUlNEBx5jNACTA0QHEDNECaCTRA/FU0QMfjM0AEQTRATxA0QMhhNEB/EzRATi40QJ43
NEAZhDRAfUc0QKxNNEB/WDRAyIk0QCG7NECJiTRAS4w0QBF0NEDCWzRAXVQ0QMHgM0AMUDRA
WZg0QA+MNEDEXDRAx4Y0QAVgNEDwVDRA3V00QDhMNEDsvjRAQno0QBOONEC0ezRA06c0QBCv
NEBfmzRAcaA0QOmvNEDm4TRAinU0QFWXNECi1DRA5LE0QA3mNECxhDRAPNA0QDzqNEDkkzRA
LcE0QKG1NEAhyTRAus80QDe7NEBY6zRAxRM1QDPmNEClejRARck0QEz8NEDryTRA69A0QETr
NEDLmTRAKBs1QHUaNUCW5TRAxN00QNr1NECSyDRAj980QIsgNUAQ+TRA5RY1QCcwNUCXBTVA
PwM1QE/BNEBSCjVAL/40QH8zNUCzJTVA4wA1QClYNUA+ITVACPo0QHJENUBfHDVAlwQ1QBwN
NUDB/TRAmXw1QHFJNUC+CjVAalo1QOM+NUA6DjVAXl01QAtmNUA7PzVAMAw1QFIrNUB4PzVA
hHg1QLlmNUCJeTVAOWQ1QBWSNUDCaTVALFc1QOhDNUCCKjVA1o01QOlbNUCdmTVAuUc1QLds
NUATfDVAn1I1QNU2NUCQQjVAnrQ1QKZrNUDdijVA1X81QFCwNUDRijVA9741QLpONUCadDVA
ttY1QM6xNUBmtTVAKdA1QB6qNUDMuDVAOeM1QIF7NUA4zjVA04c1QL+qNUDubzVAG/81QFXA
NUAHmjVA/HI1QO7ZNUDp4TVACak1QB2lNUBc8zVAi3w1QFCRNUBGnzVARcI1QN30NUCD0TVA
Q881QA3FNUAHBzZAmYo1QCQyNkB90DVApqw1QNYKNkDKcTZABBQ2QLP7NUA1DjZAqzc2QJ0T
NkCEyzVAiPg1QCLYNUBJOTZA4hY2QNDQNUATPDZA+xc2QJgWNkCdNjZA4Ow1QHw+NkDYVjZA
gTY2QCpZNkDeSTZAbjg2QLU1NkASUjZAZQ02QAcfNkBnUTZA1/81QGYuNkAHTTZALTg2QPWK
NkBmVTZA/F82QL1lNkAKbzZAs3M2QN1NNkCJPTZAzSk2QD2gNkDsUTZAyDk2QGi8NkC/ZTZA
jrU2QBdYNkDhZzZAJ3M2QFyONkA0VjZA3zQ2QN6TNkBxXTZA56s2QBBUNkBClTZAXks2QHSz
NkCpxDZAgrk2QPeBNkD8nDZAonM2QB+VNkDYujZA+4I2QP20NkB/iDZA0a82QBWsNkAf8DZA
0LI2QPPaNkDuyzZAOc42QCNeNkBC1TZAh/I2QJLENkCJ3TZA</AssayYData></Step><Step><CommonData><SampleLocation>1</SampleLocation><SampleID></SampleID><SampleGroup></SampleGroup><SampleInfo></SampleInfo><SampleRow>B</SampleRow><SamplePlate>1</SamplePlate><WellType>BUFFER</WellType><Concentration>-1</Concentration><ConcentrationUnits>µg/ml</ConcentrationUnits><MolarConcentration>-1</MolarConcentration><MolarConcUnits>nM</MolarConcUnits><MolecularWeight>-1</MolecularWeight><Temperature>25</Temperature><StartTime>4963233</StartTime><AssayTime>180</AssayTime></CommonData><FlowRate>600</FlowRate><StepType>DISASSOC</StepType><StepName>Dissociation</StepName><StepStatus>OK</StepStatus><ActualTime>179.999</ActualTime><CycleTime>0.2</CycleTime><AssayXData Points="900">cZ9/RaCif0XXpX9FC6l/RT6sf0Vtr39FoLJ/Rde1f0UHuX9FOrx/RW2/f0Wgwn9F18V/RQfJ
f0U6zH9Fcc9/RaTSf0XT1X9FB9l/RT7cf0Vt339FoOJ/Rdflf0UH6X9FPux/RXHvf0Wg8n9F
0/V/RQf5f0U6/H9Fbf9/RVIBgEXsAoBFgwSARR8GgEW4B4BFUAmAReoKgEWFDIBFHw6ARbYP
gEVSEYBF7BKARYUUgEUdFoBFuBeARVAZgEXqGoBFgxyARR0egEW2H4BFUiGARewigEWDJIBF
HSaARbYngEVSKYBF6iqARYUsgEUfLoBFti+ARVAxgEXqMoBFgzSARR02gEW4N4BFUDmAReo6
gEWFPIBFHT6ARbg/gEVQQYBF7EKARYNEgEUdRoBFtkeARVBJgEXqSoBFhUyARR1OgEW2T4BF
UFGARepSgEWDVIBFH1aARbZXgEVSWYBF6lqARYNcgEUdXoBFtl+ARVBhgEXqYoBFg2SARR1m
gEW2Z4BFUmmARepqgEWFbIBFHW6ARbhvgEVScYBF6nKARYN0gEUddoBFtneARVJ5gEXseoBF
hXyARR1+gEX8f4BFUIGAReqCgEWFhIBFHYaARbaHgEVQiYBF6oqARYWMgEUfjoBFto+ARVCR
gEXqkoBFg5SARR2WgEW2l4BFUpmARRubgEWDnIBFH56ARbafgEVSoYBF6qKARYekgEUdpoBF
uKeARVKpgEXqqoBFhayARR+ugEW2r4BFUrGAReqygEWDtIBFH7aARba3gEVQuYBF6rqARYO8
gEUdvoBFtr+ARVLBgEXqwoBFg8SARR3GgEW2x4BFUMmARerKgEWDzIBFHc6ARbbPgEVQ0YBF
6tKARYPUgEUf1oBFuNeARVDZgEXq2oBFhdyARR3egEW434BFUuGARerigEWD5IBFHeaARbbn
gEVS6YBF6uqARYPsgEUd7oBFtu+ARVDxgEXq8oBFg/SARR32gEW294BFUPmARez6gEWD/IBF
Hf6ARbb/gEVQAYFF6gKBRYMEgUUfBoFFtgeBRVAJgUXqCoFFgwyBRR0OgUW2D4FFUBGBReoS
gUWDFIFFHRaBRbYXgUVQGYFF6hqBRYMcgUUdHoFFth+BRVAhgUXqIoFFgySBRR8mgUW2J4FF
UimBReoqgUW0LIFFHy6BRbYvgUVQMYFF6jKBRYM0gUUdNoFFtjeBRVI5gUXqOoFFhTyBRR0+
gUW2P4FFUEGBRepCgUWDRIFFI0aBRbZHgUVQSYFF6kqBRYVMgUUdToFFuE+BRVJRgUXqUoFF
g1SBRR1WgUW2V4FFUFmBRepagUWDXIFFHV6BRbZfgUVQYYFF6mKBRYNkgUUdZoFFtmeBRVBp
gUXqaoFFg2yBRR1ugUW2b4FFUHGBRepygUWDdIFFHXaBRbZ3gUVneYFF6nqBRYN8gUUffoFF
tn+BRVKBgUXugoFFg4SBRR+GgUW2h4FFUImBReqKgUWDjIFFIY6BRbaPgUVSkYFF6pKBRYOU
gUUfloFFtpeBRVKZgUXqmoFFhZyBRR+egUW4n4FFUKGBReqigUWFpIFFHaaBRbangUVQqYFF
6qqBRYWsgUUfroFFuK+BRVKxgUXssoFFhbSBRR+2gUW2t4FFUrmBRey6gUWFvIFFN76BRbi/
gUVSwYFF7MKBRYXEgUUfxoFFuMeBRVLJgUXsyoFFhcyBRR/OgUW4z4FFZ9GBRezSgUWF1IFF
H9aBRbjXgUVS2YFF7NqBRYXcgUUf3oFFuN+BRVLhgUXs4oFFheSBRR/mgUW454FFUumBRezq
gUWF7IFFH+6BRbjvgUVS8YFF7PKBRYX0gUUf9oFFuPeBRVL5gUXu+oFFhfyBRR/+gUW4/4FF
UgGCRewCgkWFBIJFHwaCRbgHgkVSCYJFQguCRYUMgkUfDoJFuA+CRVIRgkXsEoJFhRSCRR8W
gkW4F4JFUhmCRewagkWFHIJFHx6CRbgfgkVSIYJF7CKCRYUkgkUfJoJFuCeCRVIpgkXsKoJF
hSyCRR8ugkW4L4JFUjGCRewygkWDNIJFHzaCRbg3gkVSOYJF7DqCRYU8gkUfPoJFuD+CRVJB
gkXsQoJFhUSCRR9GgkXZR4JFUkmCRexKgkWFTIJFH06CRbhPgkVSUYJF7FKCRYVUgkUfVoJF
uFeCRVJZgkXsWoJFhVyCRR9egkW2X4JFUGGCRepigkWFZIJFH2aCRbhngkVSaYJF6mqCRYNs
gkUfboJFuG+CRVJxgkXscoJFhXSCRR92gkW4d4JFUnmCRex6gkWDfIJFH36CRbh/gkVSgYJF
7IKCRYmEgkUfhoJFuIeCRVKJgkXsioJFg4yCRR+OgkW4j4JFUpGCReySgkWFlIJFHZaCRbiX
gkVSmYJF7JqCRYOcgkUfnoJFuJ+CRVKhgkXsooJFhaSCRR+mgkW4p4JFUqmCReqqgkWDrIJF
H66CRbivgkVQsYJF7LKCRYW0gkUftoJFuLeCRVK5gkXsuoJFhbyCRR++gkW4v4JFUMGCRezC
gkWFxIJFH8aCRbjHgkVSyYJF7MqCRYXMgkUfzoJFuM+CRVLRgkXs0oJFhdSCRR/WgkW414JF
UtmCRezagkWF3IJFH96CRbjfgkVS4YJF7OKCRYXkgkUd5oJFveeCRVDpgkXs6oJFheyCRR/u
gkW474JFUvGCRezygkWF9IJFH/aCRbj3gkVQ+YJF7PqCRYX8gkUf/oJFuP+CRVIBg0XsAoNF
hQSDRR8Gg0W4B4NFUgmDRewKg0WFDINFHw6DRbYPg0VQEYNF7BKDRYUUg0UfFoNFuBeDRVIZ
g0XsGoNFhRyDRR8eg0W4H4NFUCGDRewig0WFJINFHyaDRbgng0VSKYNF7CqDRYUsg0UdLoNF
ti+DRVIxg0XsMoNFhTSDRR82g0W4N4NFUjmDRew6g0WDPINFHz6DRbg/g0VQQYNF6kKDRYNE
g0UfRoNFuEeDRVJJg0XqSoNFhUyDRR9Og0W2T4NFUlGDRepSg0WFVINFH1aDRbZXg0VSWYNF
7FqDRYNcg0UdXoNFuF+DRVJhg0XsYoNFg2SDRR1mg0W4Z4NFUmmDRexqg0WDbINFHW6DRbhv
g0VQcYNF7HKDRYV0g0UddoNFtneDRVB5g0XseoNFg3yDRR9+g0W4f4NFUoGDReyCg0WFhINF
H4aDRbiHg0VSiYNF7IqDRYWMg0UfjoNFuI+DRVKRg0XqkoNFg5SDRR+Wg0W4l4NFUJmDReya
g0WFnINFHZ6DReqfg0VQoYNF7KKDRYWkg0UdpoNFyaeDRVKpg0XsqoNFg6yDRR2ug0W4r4NF
UrGDReqyg0WFtINFH7aDRba3g0VSuYNF7LqDRYW8g0UfvoNFyb+DRVLBg0XqwoNFhcSDRR/G
g0W2x4NFUsmDRezKg0WFzINFH86DRbjPg0VS0YNF7NKDRYXUg0Uf1oNFuNeDRVLZg0Xs2oNF
hdyDRR3eg0W234NFUuGDRezig0WD5INFHeaDRbbng0VQ6YNF7OqDRYXsg0Uf7oNFuO+DRVDx
g0Xs8oNFg/SDRR/2g0W494NFUPmDRez6g0WF/INFHf6DRbj/g0VSAYRF7AKERYUEhEUdBoRF
uAeERVAJhEXqCoRFhQyERR0OhEXPD4RFUhGERewShEWFFIRFHxaERbYXhEVQGYRF7BqERYMc
hEUdHoRFuB+ERVIhhEXqIoRFhSSERR8mhEW2J4RFUimEReoqhEWFLIRFHS6ERbYvhEVSMYRF
6jKERYU0hEUdNoRFuDeERVI5hEUjO4RFmDyERR8+hEW2P4RFUkGERexChEWFRIRFH0aERbhH
hEVQSYRF6kqERYVMhEUdToRFtk+ERVBRhEXsUoRFg1SERR9WhEW4V4RFUlmERepahEWFXIRF
H16ERbhfhEVQYYRF6mKERYVkhEUdZoRFuGeERVBphEXsaoRFg2yERR9uhEW4b4RFUnGERepy
hEWFdIRFH3aERbZ3hEVSeYRF6nqERYN8hEUjfoRFuH+ERVCBhEXsgoRFhYSERR+GhEW4h4RF
UImEReqKhEWFjIRFH46ERbiPhEVSkYRF6pKERYOUhEUfloRFtpeERVCZhEXqmoRFg5yERR2e
hEW4n4RFUKGEReqihEWFpIRFHaaERbanhEVSqYRF7KqERYOshEUdroRFy6+ERVCxhEXqsoRF
g7SERR22hEW4t4RFULmEReq6hEWDvIRFH76ERbi/hEVSwYRF6sKERYXEhEUfxoRFtseERVDJ
hEXqyoRFg8yERR3OhEW2z4RFUNGERezShEWD1IRFH9aERbjXhEVQ2YRF7tqERYPchEUf3oRF
tt+ERVDhhEXq4oRFg+SERR3mhEW254RFUOmERezqhEWF7IRFHe6ERbbvhEVQ8YRF7PKERYP0
hEUd9oRFtveERVD5hEXq+oRFg/yERR/+hEW2/4RFUgGFRewChUWFBIVFHQaFRbgHhUVSCYVF
7AqFRYUMhUUdDoVFuA+FRVARhUXqEoVFhRSFRR0WhUW4F4VFUBmFReoahUWDHIVFHx6FRbgf
hUVSIYVF7CKFRYUkhUUdJoVFtieFRVAphUXqKoVFgyyFRR8uhUW2L4VFUjGFReoyhUWDNIVF
HTaFRbY3hUVSOYVF6jqFRYM8hUUdPoVFtj+FRVBBhUXsQoVFg0SFRR1GhUW2R4VFUEmFRepK
hUWDTIVFHU6FReZPhUVQUYVF6lKFRYNUhUUfVoVFtleFRVBZhUXqWoVFg1yFRR1ehUW4X4VF
UGGFRepihUWDZIVFHWaFRbZnhUVQaYVF7GqFRYNshUUdboVF</AssayXData><AssayYData Points="900">Kgc2QBjpNUAllTZAWmM3QLXBN0AERzhAmZI4QFleOUBdrjlAiQE6QKTVOUBUVzpACIo6QDR9
OkCzsDpAIBY7QDYQO0DqBDtAGCo7QGbyOkC5UjtA+Kk7QM1EO0CcjjtA6lM7QElVO0DWfDtA
55Q7QIe8O0B8iTtANbU7QFm0O0BDojtAvt07QKqFO0AieztAvXw7QDlwO0AoaTtAwIo7QKfY
O0DofTtAZKM7QGisO0BoRztA98I7QFSGO0B/wjtAyf47QK/LO0CLcDtAR7k7QPy1O0AqnztA
yao7QDSnO0DLFDxA55U7QCHPO0AKzjtAi647QBfpO0C/yDtAQoc7QLKrO0BosDtAqa47QNqw
O0AkkTtAPLk7QOSqO0C1zDtAWvU7QOCuO0AJhTtAbWo7QNCqO0B7ADxAgZw7QFRaO0DxjTtA
SdI7QNKmO0DJrDtAJP87QL9uO0CEjztAKqs7QHG6O0DN4jtA25g7QHTPO0BOtjtA/YY7QOaC
O0BB3ztAfo87QHWwO0B1qjtAcIs7QOltO0CVoDtAWLY7QK++O0An0TtAqYo7QKb2O0CLbDtA
F2M7QLHbO0AVejtAJlQ7QEKgO0CArztAQtQ7QDepO0D9mjtATIg7QA++O0CfTjtAwbU7QM7D
O0CMxztAB8I7QAKTO0BpljtA9Ws7QDrAO0AX0DtAMq47QKa3O0A1sjtAC747QOSWO0DKvDtA
6707QGumO0B8vztA7KM7QK9pO0DvqjtApJE7QEi3O0BdzztAPqU7QJegO0C5+TtA/5s7QKvT
O0D7xDtADX87QPdrO0A20ztAqdA7QP6YO0CRwDtA/ps7QDxoO0CX0TtAfZM7QAVzO0DcsDtA
m7A7QJbTO0AEtTtApr07QCa1O0AkcDtAsLM7QA93O0ANojtAKZ47QKGpO0CHxDtALNM7QABR
O0BcxTtAauw7QPm1O0BumDtAEpU7QOKDO0D7zjtAea87QKv9O0C3mDtAu847QH7CO0B8lztA
vtY7QMz1O0CEfDtA89I7QIPuO0CtoDtAcsk7QFndO0BqgztAlNY7QGheO0AUZTtAyes7QMiT
O0AvsTtA96M7QD+AO0AN0ztA0sk7QKWQO0CDaDtAY7Y7QDiYO0BMrDtAym47QGekO0AV7ztA
TM07QKDCO0CnpztAz8Y7QBTSO0ALgjtAu6g7QJW2O0AdxDtAIMQ7QGPYO0C/wTtA9oU7QPzf
O0CV4jtASNY7QJ+/O0Cn8DtAdJ87QN6uO0AFoTtALNw7QBTaO0A9+ztAgqU7QOu6O0Di2ztA
ACU8QB0LPEAiXTtAk7U7QBzrO0BTaztAFcs7QA3FO0B77jtARuA7QHO2O0BWzztAwMg7QMFr
O0BV9jtAO6Q7QJ6IO0DNtTtA26Q7QJ25O0DQwjtAJqY7QC3PO0CG1TtAU7A7QFGsO0Bv0TtA
u/U7QHLmO0AijjtAvoI7QIWaO0ANnDtAW8E7QLfNO0AK2TtAucg7QJmYO0C/0jtAPLI7QDqn
O0CjxTtAzAA8QNiJO0C6xjtARAE8QCr6O0Ch0TtASKQ7QMSnO0ACIjxAuoE7QErOO0AM0jtA
qvw7QPOzO0A2sDtAfRM8QPjeO0D65TtA/Io7QJTiO0Ar0TtAmNY7QNG/O0Ae1DtAf8g7QJrP
O0CyAjxAPfg7QOjSO0A9DzxAk+Y7QHkDPEBCnDtAYLs7QErCO0DC0jtAtR48QGfQO0Bs0jtA
8s07QK73O0B8jztAPa87QHupO0AYzjtA0gM8QAfHO0Aw+ztAZRE8QNrjO0DOCDxAOxc8QGry
O0BkBzxAwps7QNrUO0CG6ztA2PI7QKR7O0DdrTtAYaw7QE3LO0DN0DtAlL47QL/uO0DKoDtA
U/M7QEz+O0C38DtAmsk7QD8VPECMtTtAluw7QNO3O0DlDjxAK+Y7QP7gO0CT/TtAAAk8QNHQ
O0BG3TtAPwc8QD7XO0DawjtAmPM7QLI5PEAQ7TtAZtk7QHAGPED7JzxAsgo8QNzKO0C1yTtA
08g7QMz6O0BTqjtAJhA8QBTKO0BK6TtActc7QDKwO0DtxztAENE7QLwhPEDDNTxApS08QPb3
O0As8DtAi+I7QJDLO0CU4ztAPfw7QPwwPEBL8ztA5/A7QDzwO0AB/DtA6wc8QGrsO0BiGTxA
CgI8QN3QO0DB2ztADwM8QMgSPEBH/jtAg+Y7QHOuO0B+DzxAQP87QD8IPEBN/TtAqug7QCIZ
PEDFJTxAqOU7QDAgPEBozztAFUM8QAwZPECM1ztAxnk8QN0IPEC7MDxAYQQ8QNLsO0ArIzxA
c048QOIQPEAtvTtA9Ao8QMjwO0ABEDxAt+M7QJC8O0AQ5ztAneM7QOH8O0DG8jtAUvw7QNE0
PEC5DDxAFAI8QBgXPEAYBjxApdA7QJEMPEBvFDxAFR48QHDcO0Av4TtAzAc8QAn2O0Av9TtA
PhQ8QMz3O0DeEzxATuQ7QCrjO0CD/TtAwAU8QNcyPEC35DtASOU7QCUwPEBA5jtAi+c7QL3Z
O0D/9jtA1h48QIjvO0COKzxAGRw8QNURPEArXzxARDc8QE4VPEAQAjxAafQ7QBgaPEApQTxA
ryk8QOwfPECXQzxAZVE8QAgdPECzJDxAb0E8QJpQPEDiaTxAev07QCHGO0A3CDxAfRs8QLov
PEDWETxAYy08QNhBPEDgHjxA6Ss8QBr6O0DMKjxAyyw8QPJKPEAzSjxA+wU8QGtlPEBvIDxA
jjc8QMMDPECqHzxAyww8QJdOPECdLjxA0OA7QBtKPEB+OjxAVm88QJwlPECV0jtAMgg8QEpB
PEB8BTxAlgc8QD1JPEA4JjxA7y08QKUcPEA4HjxAEic8QKMsPEBrFzxATyQ8QAH/O0D8DDxA
hF88QNNZPEAzeDxAcTg8QMECPEDBGzxA6A48QAIxPEAH/DtArgU8QBVUPECKYTxASFk8QOWN
PED4KjxAeeg7QB2CPEAEGzxA5WY8QJCYPEBoMTxAu2g8QINlPEDnOTxAgUg8QHYePEDpajxA
hXw8QLIcPECWMjxAZms8QMk/PEDyTzxAY0U8QNUnPEBJJTxA6X08QFIjPECkbTxABik8QJjS
O0DPDDxAFIg8QMx4PECZaTxAZ3U8QJxnPEDaPjxAugw8QIdTPEB4ETxAtDs8QJ9NPEA+KTxA
FRY8QLdgPEDRQDxAT0M8QM5iPEBydjxAQTo8QIIRPEBAUTxAEWE8QJFzPEBcUTxAbkc8QDdA
PECz+DtAeig8QDF5PEBf7TtAL3Y8QPgyPEAzdzxA7Fg8QNgePECOSzxAbD08QIZdPEDBUTxA
PjE8QFtPPEAFbDxARFA8QIOOPEDNijxA6yk8QI1XPEBPXjxALIo8QG9TPED8ijxA+y08QA+P
PEB5cjxAZ2U8QFIWPEBBRDxABmg8QMA/PEAgGjxAQig8QGVIPECGZTxADXg8QH8IPEBCiDxA
LVM8QAxWPEBkYTxAmz08QCuhPEDiNDxA5os8QPVYPEAIRjxAvkw8QN1xPEDGkTxAXD88QFae
PEAIWTxAJrI8QKFbPEBrjTxACls8QJxZPEBttjxA3q48QKqlPEAcWDxApnw8QNVFPECQfTxA
1XM8QINrPEChXTxAups8QAFMPECQpjxALEY8QDGTPECPUDxA95o8QNaQPEBYdTxAOIw8QGxu
PEAHmDxArOQ8QFPBPEBCmjxAjKw8QC1WPEB6gjxAgHI8QJYmPEAgpDxAzok8QDltPEA2GzxA
ZFk8QIK3PECCYzxAT3A8QPV0PEDhSzxAu2o8QKd5PEAPfzxA5HY8QMhoPEBXkjxAPqk8QEp/
PEAaSDxAln88QI2uPEChjzxAzH48QKdxPEDEkjxArmU8QL9gPEAepTxAToc8QESQPEBNYTxA
vmk8QKmQPEDOhzxAMHA8QA2BPED/OzxAZ7w8QJDDPEB0UjxAIMs8QI2TPEDjozxAyYc8QGxs
PED2OTxAZlM8QANQPEB/hzxAT408QHpRPEC5ijxAv9M8QC5yPEAYizxAZ1g8QIZgPEDUnDxA
8n88QAt5PEDrODxAtYo8QNWHPEAchzxAB5E8QPGqPEC5PzxAE4I8QMBRPEA3rDxATbI8QP6L
PEDRmzxAve88QHeqPEC63jxACqw8QKGQPECowTxA1qI8QG7dPEBimDxAEpg8QPdWPEB1njxA
68o8QICEPEBdljxAp2M8QGmGPEAfoDxAkLc8QBqZPEBVlDxARd08QERnPEAajDxAelU8QON9
PEAW1DxAZbM8QM6fPECluDxAx8o8QFZyPEDakjxAnaY8QHLAPEBs3jxAv2I8QHLAPECWRTxA
bbk8QE+pPEAMvTxA18I8QK+2PEBGsjxASNo8QNvbPEDq3TxAMqw8QF2lPEAaYDxAtL48QAyy
PECbqTxAgcY8QHnPPEBeAz1AGIM8QCF1PECQxzxAS6U8QM7QPEA7qDxAUvA8QIiKPEByczxA
af08QM3gPEDPnjxA4Nc8QCazPEDP8TxAz508QIqqPEBohzxAyJY8QKOwPECydzxA+M48QDCB
PED20zxASLU8QP6UPED1+TxA8708QFPFPECvpTxA6448QGCIPECauTxAN6M8QJClPEBgjDxA
x8A8QC60PEDEsTxA8rM8QA/qPEAG6DxAu8k8QKDJPEBB0zxAyIA8QCd3PEDWqzxAC8U8QA+y
PEA2mTxAGMc8QI3MPEAN0jxAML48QNimPEApmDxA+g89QPyUPECHwTxAoI88QC/0PECzGj1A
C708QNfWPECqmDxAqbk8QOsBPUBlhzxAyPA8QMLNPEApwzxA</AssayYData></Step><Step><CommonData><SampleLocation>11</SampleLocation><SampleID></SampleID><SampleGroup></SampleGroup><SampleInfo></SampleInfo><SampleRow>B</SampleRow><SamplePlate>1</SamplePlate><WellType>REGENERATION</WellType><Concentration>-1</Concentration><ConcentrationUnits>µg/ml</ConcentrationUnits><MolarConcentration>-1</MolarConcentration><MolarConcUnits>nM</MolarConcUnits><MolecularWeight>-1</MolecularWeight><Temperature>25</Temperature><StartTime>5152344</StartTime><AssayTime>5</AssayTime></CommonData><FlowRate>1000</FlowRate><StepType>KREGENERATION</StepType><StepName>Regeneration</StepName><StepStatus>OK</StepStatus><ActualTime>4.9998</ActualTime><CycleTime>0.2</CycleTime><AssayXData Points="25">t2+FRVFxhUXqcoVFhHSFRR12hUW3d4VFUXmFRep6hUWEfIVFHX6FRbd/hUVPgYVF6oKFRYSE
hUUdhoVFt4eFRVGJhUXoioVFhIyFRR2OhUW3j4VFUZGFReqShUWElIVFHZaFRQ==</AssayXData><AssayYData Points="25">7tuSvyaUt7/bbsm/OfrUv/KF3b/+guS/12rqv/z/77+/lfS/RBn4v3av+7+lt/6/uf0AwKz3
AcCXlQPAvqUEwBrVBcAfvwbAaa8HwBW3CMB0kgnAiV4KwN/fCsBpbQvAl80LwA==</AssayYData></Step><Step><CommonData><SampleLocation>12</SampleLocation><SampleID></SampleID><SampleGroup></SampleGroup><SampleInfo></SampleInfo><SampleRow>B</SampleRow><SamplePlate>1</SamplePlate><WellType>NEUTRALIZATION</WellType><Concentration>-1</Concentration><ConcentrationUnits>µg/ml</ConcentrationUnits><MolarConcentration>-1</MolarConcentration><MolarConcUnits>nM</MolarConcUnits><MolecularWeight>-1</MolecularWeight><Temperature>25</Temperature><StartTime>5168306</StartTime><AssayTime>5</AssayTime></CommonData><FlowRate>1000</FlowRate><StepType>KREGENERATION</StepType><StepName>Regeneration</StepName><StepStatus>OK</StepStatus><ActualTime>5.00078</ActualTime><CycleTime>0.2</CycleTime><AssayXData Points="25">uZeFRXyZhUXqmoVFhJyFRR2ehUW3n4VFUaGFReqihUW/pIVFHaaFRbWnhUVPqYVF6qqFRYSs
hUUbroVFt6+FRU+xhUXqsoVFhLSFRRu2hUW3t4VFT7mFRfK6hUWEvIVFIb6FRQ==</AssayXData><AssayYData Points="25">2UXBP39pwj8jQcU/tFjIP/lmyz96mM0/1ILPP4bu0T9catM/rwHUPxh51T+EkdY/UCrXPz34
1z+zEdk/0PXZP7kc2j/O3No/XHLbP0h/3D+Ontw/61XdPydz3T8G3d0/KinePw==</AssayYData></Step><Step><CommonData><SampleLocation>11</SampleLocation><SampleID></SampleID><SampleGroup></SampleGroup><SampleInfo></SampleInfo><SampleRow>B</SampleRow><SamplePlate>1</SamplePlate><WellType>REGENERATION</WellType><Concentration>-1</Concentration><ConcentrationUnits>µg/ml</ConcentrationUnits><MolarConcentration>-1</MolarConcentration><MolarConcUnits>nM</MolarConcUnits><MolecularWeight>-1</MolecularWeight><Temperature>25</Temperature><StartTime>5184414</StartTime><AssayTime>5</AssayTime></CommonData><FlowRate>1000</FlowRate><StepType>KREGENERATION</StepType><StepName>Regeneration</StepName><StepStatus>OK</StepStatus><ActualTime>4.9998</ActualTime><CycleTime>0.2</CycleTime><AssayXData Points="25">u7+FRVXBhUXuwoVFiMSFRSHGhUW7x4VFVcmFRe7KhUWIzIVFIc6FRbvPhUVV0YVF7tKFRYjU
hUUh1oVFu9eFRVXZhUXu2oVFiNyFRSHehUW734VFVeGFRe7ihUWI5IVFIeaFRQ==</AssayXData><AssayYData Points="25">wDfZv/ep8b9Livq/9XoAwBSrAsD5iwTAkDAGwEOSB8Ch2gjAqzAKwK2bCsAibwvASI0MwH1j
DcDU6g3AV3cOwLn4DsDTfQ/A40EQwM/KEMCyPBHAYWMRwFo3EsAxWBLAlHISwA==</AssayYData></Step><Step><CommonData><SampleLocation>12</SampleLocation><SampleID></SampleID><SampleGroup></SampleGroup><SampleInfo></SampleInfo><SampleRow>B</SampleRow><SamplePlate>1</SamplePlate><WellType>NEUTRALIZATION</WellType><Concentration>-1</Concentration><ConcentrationUnits>µg/ml</ConcentrationUnits><MolarConcentration>-1</MolarConcentration><MolarConcUnits>nM</MolarConcUnits><MolecularWeight>-1</MolecularWeight><Temperature>25</Temperature><StartTime>5200587</StartTime><AssayTime>5</AssayTime></CommonData><FlowRate>1000</FlowRate><StepType>KREGENERATION</StepType><StepName>Regeneration</StepName><StepStatus>OK</StepStatus><ActualTime>4.99883</ActualTime><CycleTime>0.2</CycleTime><AssayXData Points="25">u+eFRVXphUXu6oVFiOyFRSHuhUW774VFZ/GFRe7yhUWI9IVFIfaFRbv3hUVV+YVF7vqFRYj8
hUUs/oVFu/+FRVUBhkXuAoZFmgSGRSEGhkW7B4ZFVQmGRe4KhkWIDIZFHw6GRQ==</AssayXData><AssayYData Points="25">Qgy/P1czwT8k9cQ/uOzHP2GEyj+bIc0/ZhzPPz920D8d19E/7P3SP/c21D8oLNU/vjPWP7uC
1j8oXdc/CbXYP1xo2T9l4tk/1ZvZP5kc2z+iS9s/aE7cP13Y2z9zrtw/c57cPw==</AssayYData></Step><Step><CommonData><SampleLocation>11</SampleLocation><SampleID></SampleID><SampleGroup></SampleGroup><SampleInfo></SampleInfo><SampleRow>B</SampleRow><SamplePlate>1</SamplePlate><WellType>REGENERATION</WellType><Concentration>-1</Concentration><ConcentrationUnits>µg/ml</ConcentrationUnits><MolarConcentration>-1</MolarConcentration><MolarConcUnits>nM</MolarConcUnits><MolecularWeight>-1</MolecularWeight><Temperature>25</Temperature><StartTime>5216685</StartTime><AssayTime>5</AssayTime></CommonData><FlowRate>1000</FlowRate><StepType>KREGENERATION</StepType><StepName>Regeneration</StepName><StepStatus>OK</StepStatus><ActualTime>4.99883</ActualTime><CycleTime>0.2</CycleTime><AssayXData Points="25">uQ+GRVERhkXqEoZFhBSGRR0WhkW3F4ZFURmGReoahkWEHIZFHR6GRbcfhkVRIYZF6iKGRbUk
hkUdJoZFtyeGRVEphkXqKoZFhiyGRR0uhkW3L4ZFUTGGReoyhkWGNIZFHTaGRQ==</AssayXData><AssayYData Points="25">rVXbv0eB9L/eif6/7lsCwFqiBMDgRwbAB9YHwF5RCcBqTArAIgELwI2QC8C67QzAX5sNwHdH
DsB3tA7A+EAPwBC/D8DteBDA9ukQwKYfEcAsjxHA6oMRwJGTEsAheRLAgbcSwA==</AssayYData></Step><Step><CommonData><SampleLocation>12</SampleLocation><SampleID></SampleID><SampleGroup></SampleGroup><SampleInfo></SampleInfo><SampleRow>B</SampleRow><SamplePlate>1</SamplePlate><WellType>NEUTRALIZATION</WellType><Concentration>-1</Concentration><ConcentrationUnits>µg/ml</ConcentrationUnits><MolarConcentration>-1</MolarConcentration><MolarConcUnits>nM</MolarConcUnits><MolecularWeight>-1</MolecularWeight><Temperature>25</Temperature><StartTime>5232772</StartTime><AssayTime>5</AssayTime></CommonData><FlowRate>1000</FlowRate><StepType>KREGENERATION</StepType><StepName>Regeneration</StepName><StepStatus>OK</StepStatus><ActualTime>4.99883</ActualTime><CycleTime>0.2</CycleTime><AssayXData Points="25">tzeGRU85hkXoOoZFgjyGRRs+hkW1P4ZFUUGGRehChkWCRIZFG0aGRbVHhkVPSYZF6EqGRYJM
hkUbToZFtU+GRVFRhkXoUoZFglSGRR1WhkW1V4ZFUVmGRehahkWCXIZFG16GRQ==</AssayXData><AssayYData Points="25">kOrBPyoKwz+XFcc/q+zJP3bTzD+Obs8/7mTRP8XH0j93fdQ/OT7WP0Wa1j+EA9g/g6DYP83H
2T8U8do//zLbP7fu2z/zw9w/4k3dP06E3T/Pbt4/57LePytg3z8/mN8/T9PfPw==</AssayYData></Step></KineticsData></ExperimentResults>
