# Supplementary material for: Functional development of a V3/glycan-specific broadly neutralizing antibody isolated from a case of HIV superinfection
Source: eLife. 2021 Jul 15;10:e68110. doi: 10.7554/eLife.68110 (PMC8376252; doi:10.7554/eLife.68110)
Supplement: Figure 4—source data 2. [file elife-68110-fig4-data2.zip › QA013.2 Dbl Ref_01.28.21/QA013.2_Lineage Replicates_BG505 SOSIP trimer/210128_005.frd]

<?xml version="1.0" encoding="UTF-8" standalone="yes"?>
<ExperimentResults><ExperimentInfo Name="QA013.2_Lineage Replicates_BG505 SOSIP trimer"><ExpDescription></ExpDescription><RTDVersion>2.0</RTDVersion><RunID>4DC7E9FF-8D3C-4B98-A6A1-F295B1DD8D1E</RunID><ExperimentType>KINETICS</ExperimentType><ExperimentSubType>KBASIC</ExperimentSubType><StartDateTime>2021-01-28T16:32:03</StartDateTime><MachineName>886RGX1</MachineName><UserName>Labuser</UserName><LotNumber></LotNumber><PlateName>210128</PlateName><PlateName2></PlateName2><SensorName>E3</SensorName><SensorPlate>1</SensorPlate><SensorType>AHC (Anti-hIgG Fc Capture)</SensorType><SensorRole>LIGAND</SensorRole><SensorInfo></SensorInfo><WritingSW>DataAcquisition.exe 11.1.2.24</WritingSW><InstrumentType>OctetRED96</InstrumentType><InstrumentSerial>FB-50183</InstrumentSerial><InstrumentFW></InstrumentFW><IntegrationTime>3.1</IntegrationTime><DSPType>CPF</DSPType><DSPStitching>1</DSPStitching><HasManifest>1</HasManifest><InfoHash>670666630</InfoHash></ExperimentInfo><AssayParamsInfo/><KineticsData><Step><CommonData><SampleLocation>1</SampleLocation><SampleID></SampleID><SampleGroup></SampleGroup><SampleInfo></SampleInfo><SampleRow>E</SampleRow><SamplePlate>1</SamplePlate><WellType>BUFFER</WellType><Concentration>-1</Concentration><ConcentrationUnits>µg/ml</ConcentrationUnits><MolarConcentration>-1</MolarConcentration><MolarConcUnits>nM</MolarConcUnits><MolecularWeight>-1</MolecularWeight><Temperature>25</Temperature><StartTime>0</StartTime><AssayTime>30</AssayTime></CommonData><FlowRate>1000</FlowRate><StepType>BASELINE</StepType><StepName>Baseline</StepName><StepStatus>OK</StepStatus><ActualTime>30</ActualTime><CycleTime>0.2</CycleTime><AssayXData Points="150">bxKDOqjGSz47388+EFgZP0SLTD93vn8/1XiZP28Ssz/NzMw/okXmP4lBAEBqvAxAN4kZQGZm
JkDRIjNAnu8/QGq8TECamVlAZmZmQNEic0Ce739AZmaGQP7UjEAfhZNAmpmZQDEIoEA1XqZA
nMSsQDMzs0CamblAAADAQDVexkCcxMxAMzPTQGiR2UDP999ANV7mQM3M7EACK/NAy6H5QM/3
/0AbLwNBZmYGQYGVCUG0yAxB5/sPQTMzE0FOYhZBgZUZQbTIHEEAACBBMzMjQU5iJkGBlSlB
tMgsQef7L0EbLzNBTmI2QYGVOUG0yDxB5/s/QRsvQ0FOYkZBgZVJQbTITEHn+09BGy9TQWZm
VkGamVlBzcxcQef7X0EbL2NBZmZmQZqZaUHNzGxB5/tvQTMzc0FmZnZBgZV5QbTIfEHn+39B
ppuBQScxg0HZzoRBZmaGQQAAiEGamYlBMzOLQc3MjEFmZo5B9P2PQZqZkUEzM5NBzcyUQXNo
lkEAAJhBmpmZQTMzm0HNzJxBZmaeQQAAoEGamaFBMzOjQc3MpEFmZqZBAACoQZqZqUEzM6tB
zcysQWZmrkEAALBBmpmxQTMzs0HNzLRBZma2QQAAuEGamblBMzO7Qc3MvEFmZr5BAADAQZqZ
wUFkO8NBzczEQWZmxkEAAMhBmpnJQXE9y0HNzMxBZmbOQQAA0EGamdFBMzPTQc3M1EFmZtZB
AADYQZqZ2UEzM9tBzczcQWZm3kEMAuBBmpnhQTMz40HNzORBZmbmQQAA6EGamelBMzPrQc3M
7EFzaO5B</AssayXData><AssayYData Points="150">AAAAAINeVrveLzW7jqtbOrQ3BzoUkms7138ptzEFczoVA906+S4DOyuZvjrFo5s7c5L4O+F7
6TvE0g+67DbrOmaAKzqUesc6oEtWO07tUzqtkKA7/xSaO9R1xztDWdE72J/HO2QLujuIzAg7
7gX/O19oHzx5h4o7oHWwOwX3izts0xk8/UspOa42pjvvGhw8DgOdO4r0CTwXuQk7uytLOw23
Bjzw5Qw8PD4pPA5i2zvCLaU73DrHO4fi8TuyWjg827TMO4JWzjv/X547aBQKPE0Qyjso4rI7
nPYKPHVB0jssSw07QOhfO5M8sju2X9U7znuIO1boDjxsuaA7MbUSPFRl+zuamhg8pU3MO2MS
Cjx+ou47gudyO/MVPzygnAY8vz8nPMlUPzxkCo87H/r0O5/63zvs4xY89vOXO93H5jvJFDE8
Upf+O5xE9DtWZeA7GQ7WO/qIGjxIEEM8/KsfPGySVzxEGv071vkpPPGVCTxDN+s7Bc+OOxoj
Ezw6NRI8923gO35SmDvau+0735gWPGqMeTuROic8YgLjO8xuCDz651g84h4dPCbYBTzo5148
xBGrO16U4Tu/+lk8iVWdO1hBGDx+0Dk8WSDyO9cI1DsToCo88grgO6VfuTsRNRE8eCT5O/r+
zDtNReQ7Ozs6PIMoCzyXqyo8013uOygbJDuSSVA8CjgXPPll/jsGczc8rJIlPDifWzzg2dY7
BzU2PDEbUDya6sU7kPFEPKmfOzxtGfk7jFkkPBbrEDyYIws83SM4PGEPEzxKSWM8xkfiO9r7
GjwJYVE8</AssayYData></Step><Step><CommonData><SampleLocation>11</SampleLocation><SampleID></SampleID><SampleGroup></SampleGroup><SampleInfo></SampleInfo><SampleRow>E</SampleRow><SamplePlate>1</SamplePlate><WellType>REGENERATION</WellType><Concentration>-1</Concentration><ConcentrationUnits>µg/ml</ConcentrationUnits><MolarConcentration>-1</MolarConcentration><MolarConcUnits>nM</MolarConcUnits><MolecularWeight>-1</MolecularWeight><Temperature>25</Temperature><StartTime>61121</StartTime><AssayTime>5</AssayTime></CommonData><FlowRate>1000</FlowRate><StepType>KREGENERATION</StepType><StepName>Regeneration</StepName><StepStatus>OK</StepStatus><ActualTime>5</ActualTime><CycleTime>0.2</CycleTime><AssayXData Points="25">DQLwQaeb8UFANfNB2s70QXNo9kENAvhBmpn5QUA1+0HazvxBc2j+QQYBAELTzQBCoJoBQm1n
AkI6NANCBgEEQtPNBEKamQVCbWcGQjo0B0IGAQhC080IQqCaCUJtZwpCOjQLQg==</AssayXData><AssayYData Points="25">cTNIwHPtWcCRlWTAOrtrwFwPccAue3XAIVB5wOyZfMBGVn/At/eAwLsCgsBjI4PAnyqEwEsM
hcCawYXAM4+GwD9Kh8DU8YfAUFqIwP0wicCQ4onA2kiKwFWvisAQMIvABG2LwA==</AssayYData></Step><Step><CommonData><SampleLocation>12</SampleLocation><SampleID></SampleID><SampleGroup></SampleGroup><SampleInfo></SampleInfo><SampleRow>E</SampleRow><SamplePlate>1</SamplePlate><WellType>NEUTRALIZATION</WellType><Concentration>-1</Concentration><ConcentrationUnits>µg/ml</ConcentrationUnits><MolarConcentration>-1</MolarConcentration><MolarConcUnits>nM</MolarConcUnits><MolecularWeight>-1</MolecularWeight><Temperature>25</Temperature><StartTime>77376</StartTime><AssayTime>5</AssayTime></CommonData><FlowRate>1000</FlowRate><StepType>KREGENERATION</StepType><StepName>Regeneration</StepName><StepStatus>OK</StepStatus><ActualTime>4.999</ActualTime><CycleTime>0.2</CycleTime><AssayXData Points="25">BwEMQs7MDEKamQ1CbWcOQk03D0IBABBC1M0QQpqZEUJtZxJCOjQTQgEAFELOzBRCmpkVQmdm
FkKEQBdCBwEYQtTNGEKamRlCZ2YaQjo0G0IBABxCzswcQpqZHUJnZh5CNDMfQg==</AssayXData><AssayYData Points="25">aIwGv4+g/b7h9Ou+88bgvmeZ1L6yVci+SP3BvrFFur5rl7O+83Gvvj2NqL7yIKa+xrWfvurs
nL4kipe+gsaWvq/4kb5NrY++V8yMvmm4iL7vuoe+xo6Cvm9egr7qIX++Erx8vg==</AssayYData></Step><Step><CommonData><SampleLocation>11</SampleLocation><SampleID></SampleID><SampleGroup></SampleGroup><SampleInfo></SampleInfo><SampleRow>E</SampleRow><SamplePlate>1</SamplePlate><WellType>REGENERATION</WellType><Concentration>-1</Concentration><ConcentrationUnits>µg/ml</ConcentrationUnits><MolarConcentration>-1</MolarConcentration><MolarConcUnits>nM</MolarConcUnits><MolecularWeight>-1</MolecularWeight><Temperature>25</Temperature><StartTime>93505</StartTime><AssayTime>5</AssayTime></CommonData><FlowRate>1000</FlowRate><StepType>KREGENERATION</StepType><StepName>Regeneration</StepName><StepStatus>OK</StepStatus><ActualTime>5</ActualTime><CycleTime>0.2</CycleTime><AssayXData Points="25">AQAgQsjLIEKbmSFCZ2YiQi4yI0L7/iNCyMskQpSYJUJhZSZCLjInQgEAKELOzChCm5kpQmdm
KkI0MytCAQAsQs7MLEKbmS1CZ2YuQjQzL0IBADBCyMswQpuZMUJnZjJCNDMzQg==</AssayXData><AssayYData Points="25">xqNuwMrEe8BODIHARgCDwNNZhMAivIXAI6qGwJdvh8AQaIjAbP6IwEWHicDRHorAaZyKwIgh
i8DQYovAXL2LwCAijMB1fIzAlumMwEpPjcA+n43AGdSNwCP8jcBkNY7A71COwA==</AssayYData></Step><Step><CommonData><SampleLocation>12</SampleLocation><SampleID></SampleID><SampleGroup></SampleGroup><SampleInfo></SampleInfo><SampleRow>E</SampleRow><SamplePlate>1</SamplePlate><WellType>NEUTRALIZATION</WellType><Concentration>-1</Concentration><ConcentrationUnits>µg/ml</ConcentrationUnits><MolarConcentration>-1</MolarConcentration><MolarConcUnits>nM</MolarConcUnits><MolecularWeight>-1</MolecularWeight><Temperature>25</Temperature><StartTime>109774</StartTime><AssayTime>5</AssayTime></CommonData><FlowRate>1000</FlowRate><StepType>KREGENERATION</StepType><StepName>Regeneration</StepName><StepStatus>OK</StepStatus><ActualTime>5</ActualTime><CycleTime>0.2</CycleTime><AssayXData Points="25">AQA0Qs7MNEKbmTVCjGw2QjQzN0IBADhCzsw4QpuZOUJnZjpCNDM7QgEAPELOzDxCm5k9Qmdm
PkI0Mz9CAQBAQs7MQEKbmUFCZ2ZCQjQzQ0IBAERCzsxEQpuZRUJnZkZCNDNHQg==</AssayXData><AssayYData Points="25">hvQBv4C09L4sT+W+XZ/WvtxVzb65VcG+03e4vh7wsL73bay+In6lvjDWob4jkJy+ZFGZvn1k
lL7e+pG+BQSPvhudib4fbYa+Z2yFvoKXgb6IFoO+6Op9vkCEdr6oQnO+WXZwvg==</AssayYData></Step><Step><CommonData><SampleLocation>11</SampleLocation><SampleID></SampleID><SampleGroup></SampleGroup><SampleInfo></SampleInfo><SampleRow>E</SampleRow><SamplePlate>1</SamplePlate><WellType>REGENERATION</WellType><Concentration>-1</Concentration><ConcentrationUnits>µg/ml</ConcentrationUnits><MolarConcentration>-1</MolarConcentration><MolarConcUnits>nM</MolarConcUnits><MolecularWeight>-1</MolecularWeight><Temperature>25</Temperature><StartTime>125848</StartTime><AssayTime>5</AssayTime></CommonData><FlowRate>1000</FlowRate><StepType>KREGENERATION</StepType><StepName>Regeneration</StepName><StepStatus>OK</StepStatus><ActualTime>4.999</ActualTime><CycleTime>0.2</CycleTime><AssayXData Points="25">AQBIQs7MSEKUmElCYWVKQjQzS0L7/ktCyMtMQpuZTUJhZU5CNDNPQgEAUELIy1BClJhRQmdm
UkI0M1NC+/5TQtTNVEKbmVVCYWVWQjQzV0IBAFhCyMtYQpSYWUJhZVpCLjJbQg==</AssayXData><AssayYData Points="25">XhluwI1UfcALooHAxJ6DwHAthcCWQ4bA7S+HwNcNiMAiiIjAm0uJwLzJicBAUYrAC8OKwNwF
i8DsWYvApMqLwBMbjMBdc4zAocyMwPXvjMDlMI3A936NwBesjcCJ4o3AHfqNwA==</AssayYData></Step><Step><CommonData><SampleLocation>12</SampleLocation><SampleID></SampleID><SampleGroup></SampleGroup><SampleInfo></SampleInfo><SampleRow>E</SampleRow><SamplePlate>1</SamplePlate><WellType>NEUTRALIZATION</WellType><Concentration>-1</Concentration><ConcentrationUnits>µg/ml</ConcentrationUnits><MolarConcentration>-1</MolarConcentration><MolarConcUnits>nM</MolarConcUnits><MolecularWeight>-1</MolecularWeight><Temperature>25</Temperature><StartTime>141927</StartTime><AssayTime>5</AssayTime></CommonData><FlowRate>1000</FlowRate><StepType>KREGENERATION</StepType><StepName>Regeneration</StepName><StepStatus>OK</StepStatus><ActualTime>5</ActualTime><CycleTime>0.2</CycleTime><AssayXData Points="25">+/5bQsLKXEKVmF1CaGZeQi4yX0L7/l9CyMtgQpWYYUJhZWJCLjJjQvv+Y0LCymRClZhlQmFl
ZkIoMWdC+/5nQsLKaEKVmGlCsXJqQi4ya0L7/mtCyMtsQpWYbUJbZG5CLjJvQg==</AssayXData><AssayYData Points="25">JRHovonV2b7Rvsy+CZu8vnQmsb6RSqi+O52dvpgJmL5ll5C++uSJvlX2iL6l8IS+m8t/vjxP
eL61Y3C+X/psviPSZL6O8l++NMVXvquRUb4W7lG+wXxLvurKRb4QGEK+hEQ+vg==</AssayYData></Step><Step><CommonData><SampleLocation>1</SampleLocation><SampleID></SampleID><SampleGroup></SampleGroup><SampleInfo></SampleInfo><SampleRow>E</SampleRow><SamplePlate>1</SamplePlate><WellType>BUFFER</WellType><Concentration>-1</Concentration><ConcentrationUnits>µg/ml</ConcentrationUnits><MolarConcentration>-1</MolarConcentration><MolarConcUnits>nM</MolarConcUnits><MolecularWeight>-1</MolecularWeight><Temperature>25</Temperature><StartTime>156629</StartTime><AssayTime>30</AssayTime></CommonData><FlowRate>1000</FlowRate><StepType>BASELINE</StepType><StepName>Baseline</StepName><StepStatus>OK</StepStatus><ActualTime>29.999</ActualTime><CycleTime>0.2</CycleTime><AssayXData Points="150">+/5vQsjLcEKVmHFCW2RyQi4yc0L7/nNCyMt0QpWYdUJhZXZCLjJ3Qvv+d0LIy3hCjpd5Qltk
ekIuMntC+/57QsjLfEKOl31CW2R+Qigxf0L7/n9C5GWAQkrMgEIuMoFClJiBQgEAgkJhZYJC
x8uCQrEyg0KUmINCfv+DQmFlhELHy4RCsTKFQheZhUL6/oVCYWWGQsfLhkIuModCF5mHQn7/
h0JhZYhCx8uIQrEyiUKUmIlCfv+JQmFlikJKzIpCsTKLQheZi0L6/otC5GWMQkrMjEKxMo1C
F5mNQn7/jUJhZY5CSsyOQrEyj0KUmI9Cfv+PQmFlkELHy5BCsTKRQpSYkUL6/pFC5GWSQsfL
kkKxMpNClJiTQvr+k0LkZZRCSsyUQi4ylUKUmJVC+v6VQmFllkJKzJZCLjKXQpSYl0J+/5dC
YWWYQsfLmEIuMplClJiZQn7/mUJhZZpCx8uaQi4ym0IXmZtCfv+bQmFlnELHy5xCLjKdQpSY
nUL6/p1CYWWeQsfLnkIuMp9ClJifQvr+n0JhZaBCx8ugQrEyoUKUmKFCfv+hQmFlokJKzKJC
sTKjQpSYo0L6/qNCYWWkQsfLpEKxMqVClJilQvr+pULkZaZCx8umQrEyp0KUmKdC+v6nQmFl
qELHy6hCLjKpQheZqUL6/qlCYWWqQsfLqkIuMqtClJirQvr+q0LkZaxCSsysQi4yrUKUmK1C
+v6tQmFlrkJKzK5CsTKvQheZr0L6/q9C5GWwQsfLsEKxMrFClJixQvr+sULkZbJCSsyyQrEy
s0KUmLNC</AssayXData><AssayYData Points="150">d80OvnlLCb7IkwC+j5oAvrIC971giP29RAP3vdkK972/Qu+9Vj/qvYOW4b2Wud+92iHbvTeM
1729gti90rPTvR+K072T3s69conHvRLUxb2aCsO9EhS6vX3JvL188La9kuzAvfqqub3YjbO9
AWmvvTzcq73ZZ6y9JM6jvf67qb2sIqW9zMKhvdmRn715H6a96+iavWE4mL11Gpq9qaeZvd+r
kr39l5e9j4CLvcjjhr1dkY29JpiLvUUch70yt4q93saFvQVUe72Ygni9Dx1tvR6Zg70PvYC9
uH9fvS8Lbr0ciG29rE1pvUBBX712VHC9Y2hMvZTFZb0rJz29QRJdvWUwUb0gs1K9XlFOvdi4
P71QLk69a9Q2vRuLPL3p+T29BUNDvcwMMb3PTzO9EIwcvRXBK72wQh29YFQUvW/XI71viRm9
2KgbvWAxGr2mLgm9J54Xvc+Q8rxS9w69zbwDvZU+7bxs6f+8I+DtvIVC+LzQBwG9AGXtvNTo
7bwebdy8fYr3vDv8wrwGWuK8ILDKvGy76ryD8cK8eRrXvMm9sbxVCsu8s32YvJNYk7xAZIe8
VLpwvARDfLynY5e8+iafvITvZ7zZIWu8WHQ1vLuRgLxczmC8KOR+vFH8eby2wTW8wENWvORO
VLwzFT68UetkvNrOGrz5iBq80e9TvFon5ruO3gS8a9IVvDxI+rv+BB+8g0QEvBErNrumJBa8
KkKDu3lMzrtytoS7QfSau3dOeLlBRyE6DPQnumtq77p/c2m6QpOgu57rvrr6wBU7EYQnuKsO
9zpA7ta4</AssayYData></Step><Step><CommonData><SampleLocation>2</SampleLocation><SampleID>BG505.23</SampleID><SampleGroup></SampleGroup><SampleInfo></SampleInfo><SampleRow>E</SampleRow><SamplePlate>1</SamplePlate><WellType>KLOAD</WellType><Concentration>8</Concentration><ConcentrationUnits>µg/ml</ConcentrationUnits><MolarConcentration>-1</MolarConcentration><MolarConcUnits>nM</MolarConcUnits><MolecularWeight>-1</MolecularWeight><Temperature>25</Temperature><StartTime>191958</StartTime><AssayTime>80</AssayTime></CommonData><FlowRate>600</FlowRate><StepType>LOADING</StepType><StepName>Loading</StepName><StepStatus>OK</StepStatus><ActualTime>80</ActualTime><CycleTime>0.2</CycleTime><AssayXData Points="400">+v6zQmBltELHy7RCLTK1QhGYtUL6/rVCYGW2QsfLtkItMrdCEZi3Qnf+t0JgZbhCRMu4Qi0y
uUIRmLlCd/65Qt1kukJQzbpCqjG7QhGYu0L6/rtC3WS8QkTLvEItMr1CEJi9Qvr+vUJgZb5C
RMu+Qqoxv0IQmL9Cd/6/Qt1kwEJEy8BCqjHBQpSYwUJ3/sFC3WTCQkTLwkKqMcNClJjDQvr+
w0LdZMRCRMvEQqoxxUIQmMVCd/7FQt1kxkJEy8ZCqjHHQhCYx0J3/sdCYGXIQvLSyEItMslC
EJjJQnf+yULwZ8pCRMvKQqoxy0IQmMtC+v7LQmBlzEJEy8xCqjHNQpSYzUIGAc5CYGXOQsfL
zkItMs9CEJjPQnf+z0JgZdBCx8vQQqox0UKUmNFC+v7RQt1k0kJEy9JCOjTTQpSY00J3/tNC
YGXUQkTL1EKqMdVCEJjVQnf+1UJgZdZCRMvWQqox10KUmNdCd/7XQt1k2EJEy9hCLTLZQhCY
2UL6/tlC3WTaQkTL2kKqMdtClJjbQqIF3EJgZdxCRMvcQi0y3UIQmN1C+v7dQt1k3kJEy95C
qjHfQhCY30L6/t9CYGXgQkTL4EItMuFCEJjhQvr+4ULdZOJCzcziQqox40IQmONC+v7jQt1k
5ELHy+RCqjHlQhCY5UJ3/uVC3WTmQkTL5kItMudClJjnQnf+50JgZehCRMvoQqox6UIQmOlC
d/7pQt1k6kLHy+pCLTLrQpSY60L6/utC3WTsQsfL7EKqMe1ClJjtQvr+7UJgZe5Cx8vuQqox
70IQmO9C+v7vQt1k8EJEy/BCqjHxQhCY8UKJAfJC3WTyQkTL8kKqMfNClJjzQnf+80JgZfRC
RMv0Qqox9UKUmPVCd/71Qt5k9kJEy/ZCqjH3QhCY90L6/vdCYGX4QsfL+EK2M/lClJj5Qvr+
+UJgZfpCRMv6QrAy+0IQmPtC+v77Qt5k/EJEy/xCqjH9QhCY/UJ3/v1CYGX+QsfL/kKqMf9C
EJj/QkIAAENvMgBD5GUAQ9WYAENKzABDff8AQ28yAUPkZQFDFpkBQwjMAUM8/wFDsDICQ6Jl
AkMvnQJDCMwCQ33/AkNvMgNDomUDQ9WYA0MIzANDff8DQ28yBEPkZQRDFpkEQwjMBEM8/wRD
bzIFQ6JlBUPVmAVDCMwFQzz/BUNvMgZDomUGQ9WYBkMIzAZDPP8GQ28yB0OiZQdD1ZgHQwjM
B0M8/wdDbzIIQ6JlCEMWmQhDSswIQzz/CENvMglD5GUJQ9WYCUMIzAlDPP8JQ7AyCkOiZQpD
1ZgKQwjMCkM8/wpDbzILQ6JlC0PVmAtDCMwLQ33/C0N1MwxD5GUMQ9WYDEMIzAxDPP8MQ7Ay
DUOiZQ1D1ZgNQwjMDUM8/w1DbzIOQ6JlDkPVmA5DCMwOQzz/DkOwMg9DomUPQ9WYD0NKzA9D
PP8PQ28yEEOiZRBD1ZgQQ1DNEEM8/xBDbzIRQ6JlEUPVmBFDCMwRQzz/EUNvMhJDJWYSQ9WY
EkMIzBJDPP8SQzo0E0OiZRND1ZgTQwjME0M8/xNDbzIUQ+RlFEMWmRRDi8wUQ33/FENvMhVD
omUVQ9WYFUNKzBVDff8VQ28yFkOiZRZD1ZgWQwjMFkM8/xZDbzIXQytnF0NemhdDCMwXQzz/
F0NvMhhDomUYQxaZGENKzBhDff8YQ28yGUOiZRlD1ZgZQwjMGUM8/xlDbjIaQ6JlGkPVmBpD
CMwaQzz/GkNuMhtDomUbQ9WYG0MIzBtDBgEcQ24yHEOiZRxD1ZgcQwjMHEN9/xxDsDIdQ6Jl
HUPVmB1DSswdQzz/HUNuMh5DomUeQxaZHkMIzB5DPP8eQ3UzH0PwZx9DFpkfQwjMH0N9/x9D
bjIgQ6JlIEPVmCBDCMwgQzz/IENuMiFDomUhQxaZIUMIzCFDff8hQ7AyIkPkZSJD1ZgiQwjM
IkN9/yJDbjIjQ+RlI0PVmCNDCMwjQ33/I0OwMiRD5GUkQ16aJENKzCRDff8kQ7AyJUPkZSVD
FpklQ0rMJUM8/yVDsDImQ+RlJkMWmSZDjMwmQ33/JkOwMidD5GUnQxaZJ0NKzCdDogUoQ7Ay
KEPkZShDFpkoQ0rMKEN9/yhDsDIpQ+RlKUMWmSlDSswpQw==</AssayXData><AssayYData Points="400">DpAZvVU3Tr02dFK9bxJyvXRpeb3WI1+9jlVxvVl+Xr124zW9UTY2vee8Eb3mtgC9OFObvCht
jbyKg6m7UjEWO9s7XzysWb48sYDCPBTtHT0eXz496QlxPdZxhT2R0pw9RraoPZWkxz3Jt9Y9
+b3pPSak9j3x6Qk+vUMOPkuWGD5ouyI+HXIoPpSxND7LNTs+qGdDPkZSST5sglQ+KdBdPnLE
az4SyHI+J/d5PqmMgT6B14Q+XriJPiTWjT4jVZM+686XPgY9mz7IVJ8+rgGkPlpGqT7t5Ko+
pESwPoRKsz7FELk+/Ze7PpDmvD6risE+bTzHPq6YyD5jQs8+BG3RPsFQ1T6709g+xYbcPsfy
3T5cPuQ+ZBfpPvaI6D6HgO8+iSjwPq+69D5km/U++3j6PlK8/T6JIAA/TRABP0jpBD9oLgU/
iZoGPxY8CD88jAk/aBEMP4O8DT8juA4/aEgQP7BWET/82xI/CGoTPz4ZFD/gZhY/RCoZP74P
GT9V4Ro/zFQcPzRVHj816h4/s3wfP6oAIT9LiiI/jOwiP2pQJD8dcCY/G0koP8WOJz/GCCk/
xE0rPxSqKz+R5Sw/am0uP7poLj9Ddy8/jZcwP01OMj9zfTM/dsI1PyVRNT9gJzg/vqY3P1AM
OD8yIDk/eFc6P8TxOj8DsDw/Rn89P3O9PT+NzD8/nsNAP9m9QD89dkE/WCxDP3HxQz+7OEQ/
6LlGPx0mRj8LtEg/6H9JP5wuST/Q5Eo/pKlLP2qsSz8W5k0/aWFNP5DATj/BD04/SWVPP6d9
Tj+/XlE/CU9QP9pOUz9z7FI/NqpUP6hTVT+3ElU/mw9WP2SEVz850Fg/x1dYP0iuWT+xXFo/
879aP0F8XD/wUFw/9WVcP+rdXT8vC18/nNtdP0zjXj/FLWA/6apgP2lpYT8rTGE/tSxiP71S
ZD/UsmM/ipplP/oaZT8y6GU/lSBmP2kSaD95e2g/35ZnP6PaaD9mJGo/h/FqP1S3aj9lFWw/
dbZrP0AebT9fZWw/7c5sP+Eebj9eH24/hU5uP+9ccD+FP3A/KTBwPwotcD9FE3E/j75zP0Lu
cz/H9HM/tPVzP8JydT/l6nQ//lp0P5vHdj+h1HU/zeR2P27ldj8BaXc/p993Pwb0dz8YqHk/
tDd6P3m6ej+Ep3o/Qnt7PyP7fD/rr3w/SmV7PzWnfT+Ai30/G2V+P7LYfj860X4/BX1+P0zG
fz+Fln8/DCqAP4ULgT9DC4E/p2WAP7lRgT9AgoE/iy2CP1wrgj/PQYI/fYuCP1lCgj/c7II/
k+WCP/Dygj+I6oM/gkyDP2qbgz+tA4Q/IV+EP599gz+AnIQ/ilmEP1zehD/OmoQ/JK6EPys2
hT8mpoU/2KyGPzNUhj8DioY/qLqGP539hj+N5IY/ocKGP8fvhj+Ev4Y/9DaHPyHFhz/OaYc/
B1OIP4vghz8Raog/9lmIPw25iD+U44g/qamIP34NiT8jnYk/7leJP/c1iT95b4o/ayOKP/qi
ij8lnoo/JniKP+PQij+kuoo/yC+LP6BQiz+Fwos/47mLP0nxiz/3+Is/XJmMP8qHjD/4now/
Ji+NP6JGjD+GQo0/FLyMPw0ojT8Z1I0/J+KNP0Ujjj/RXY0/qvaNPxAejj9+To4/cs2OP3Mc
jz8caY4/OkiPP48mjz/Q4I4/usWOP6Kyjz/eHJA/FYyPP+JVkD+uJJA/hwKQPySfkD8FJ5A/
Qs2QP3W0kD8Nn5A/n8KQP7wnkT8RI5E/eq+RP1kqkT/IKJI/BseRP2rakT8LYZI/uRaSPy/1
kT8/eZI/SsWSP/4Fkz/DNZM/vNySP2/4kj+UupM/Mq+TP5Nekz9HP5Q/rWiUP52wkz8CIZQ/
ub2TP2z8kz9bJZU/aAuVP6UrlD8to5Q/Xy+VP8ZHlT/mRpU/diOVP+wAlj8XxpU/dAqWP2EJ
lj9Rr5U/xmuWP0fflT+b1pY/DquWP/2nlj9MdZY/uI6XP4S4lj/vRpc/6JyXP+4Olz+/5pc/
hBOYPx1DmD9Ib5c/go6XP2OimD/qm5g/mLiYP482mT/OvZg/6P6YPwcJmT8VIZk/kWGYP762
mD8HmJk/PiuZP9humT9aN5k/TpCZP6s2mT+lipk/FTWaPw==</AssayYData></Step><Step><CommonData><SampleLocation>1</SampleLocation><SampleID></SampleID><SampleGroup></SampleGroup><SampleInfo></SampleInfo><SampleRow>E</SampleRow><SamplePlate>1</SamplePlate><WellType>BUFFER</WellType><Concentration>-1</Concentration><ConcentrationUnits>µg/ml</ConcentrationUnits><MolarConcentration>-1</MolarConcentration><MolarConcUnits>nM</MolarConcUnits><MolecularWeight>-1</MolecularWeight><Temperature>25</Temperature><StartTime>277379</StartTime><AssayTime>30</AssayTime></CommonData><FlowRate>1000</FlowRate><StepType>BASELINE</StepType><StepName>Baseline</StepName><StepStatus>OK</StepStatus><ActualTime>29.999</ActualTime><CycleTime>0.2</CycleTime><AssayXData Points="150">ff8pQ28yKkOiZSpDF5kqQwjMKkN9/ypDsDIrQ+pmK0PVmCtDCMwrQzv/K0OwMixDomUsQ9WY
LENKzCxDO/8sQ7AyLUPjZS1D1ZgtQwjMLUN9/y1DsDIuQ6JlLkPVmC5DCMwuQzv/LkOwMi9D
42UvQxeZL0MIzC9DO/8vQ7AyMEOiZTBDF5kwQ0rMMEM7/zBDbzIxQ6JlMUMXmTFDSswxQzv/
MUNvMjJD42UyQ9WYMkMIzDJDO/8yQ7AyM0PjZTNDF5kzQ0rMM0M7/zNDsDI0Q6JlNEPVmDRD
Ssw0Q33/NENvMjVD42U1Q9WYNUMIzDVDO/81Q7AyNkPjZTZD1Zg2Q0rMNkN9/zZDbzI3Q6Jl
N0PVmDdDCMw3Qzv/N0OwMjhD42U4Q9WYOEMIzDhDO/84Q7AyOUOiZTlD1Zg5QwjMOUM7/zlD
bzI6Q6JlOkMXmTpDSsw6Q33/OkOwMjtD42U7Q9WYO0MIzDtDPP87Q28yPEPjZTxDF5k8QwjM
PEM8/zxDbzI9Q6JlPUPVmD1DCMw9Qzz/PUOwMj5DomU+Q9WYPkNKzD5DPP8+Q7AyP0OiZT9D
F5k/Q0rMP0M8/z9DbzJAQ6JlQEMXmUBDCMxAQzz/QEOwMkFD42VBQ9WYQUMIzEFDff9BQ28y
QkPjZUJD1ZhCQwjMQkM8/0JDbzJDQ+NlQ0PVmENDSsxDQzz/Q0NvMkRDomVEQxeZREMIzERD
ff9EQ28yRUOiZUVDF5lFQwjMRUM8/0VDbzJGQ6JlRkMXmUZDCMxGQzz/RkNvMkdDomVHQxeZ
R0MIzEdD</AssayXData><AssayYData Points="150">Fm+lP5GDpz+HQqk/h9SqP2Scqj9vAKw/ac2rP1+7qz9ASaw/0zKtPxXAqz+Ujqw/r3KsP1SL
rT9I+Kw/lAmtPxX7rD95Cq0/LsGsP6ITrT8eBa0/hRitP3cXrT8l4K0/KnitPzUbrT8dP60/
1QytPypTrT9Hfq0/pXutP4y7rT+OYa0/i9CtP5ysrT8Rva0/jtitPwi+rT8uta0/VLutP1uC
rT//YK0/xbitPyabrT95p60/daOtP3AOrj8TeK0/1vytP1u3rj8oGa0/MKGtPznOrT+gj60/
0h+uP5oRrj/iZK4/iwiuP7HTrT8e2q0/oFSuP9QCrj/gyK0/qEquPwRNrj9WYq4//62tP/Ms
rj9TIK4/fouuP2/5rT/ZPK4//0muP1fkrj8qgK4/GLSuP9HwrT8h4a4/VxOuP8Vprj8+Yq4/
GZquP7Itrj/66K4/rECuP+z5rj81Ia4/B+itPzy6rj+c6K4/RnquP4yerj+Qp64/CVquP4ZM
rj9uX64/99yuPxUSrz9Ws64/iKauP/8Yrj8srq4/KZauP9fPrj/A+a4/c4CuP/mlrj/U764/
NgKvP20rrj8g+64/ooquP28mrz9YZK4/+O2uP/Derj9tBK8/PreuPx5crj9e4a4/+ruuPx2m
rj97cq4/vmyuP5f9rj+hYq8/1f2uP5izrj+WWK8/f/+uPzeGrz819K4/DPGuPzt9rz8FOK8/
UP6uP2qUrz/TXa8/sAGvPwiorj/SLq8/df+uPwASrz9qba8/BUKvP10Erz+hyq4/k6muP0zw
rj9Wwq4/</AssayYData></Step><Step><CommonData><SampleLocation>10</SampleLocation><SampleID>BG505 T332N SOSIP</SampleID><SampleGroup></SampleGroup><SampleInfo></SampleInfo><SampleRow>E</SampleRow><SamplePlate>1</SamplePlate><WellType>KSAMPLE</WellType><Concentration>-1</Concentration><ConcentrationUnits>µg/ml</ConcentrationUnits><MolarConcentration>31.25</MolarConcentration><MolarConcUnits>nM</MolarConcUnits><MolecularWeight>-1</MolecularWeight><Temperature>25</Temperature><StartTime>316608</StartTime><AssayTime>180</AssayTime></CommonData><FlowRate>600</FlowRate><StepType>ASSOC</StepType><StepName>Association</StepName><StepStatus>OK</StepStatus><ActualTime>180</ActualTime><CycleTime>0.2</CycleTime><AssayXData Points="900">O/9HQ24ySEOhZUhD1ZhIQwjMSEM7/0hDbjJJQ6FlSUPVmElDCMxJQzv/SUNuMkpDoWVKQ9WY
SkMIzEpDO/9KQ24yS0OhZUtD1ZhLQwjMS0M7/0tDbjJMQ6FlTEPVmExDCMxMQ/n+TENuMk1D
YGVNQ9WYTUMIzE1DO/9NQy0yTkOhZU5D1ZhOQwjMTkP5/k5DbjJPQ6FlT0OTmE9DCMxPQzv/
T0NuMlBDoWVQQ9WYUEMIzFBDO/9QQ24yUUNgZVFD1ZhRQwjMUUM7/1FDbjJSQ6FlUkPVmFJD
CMxSQ/n+UkNuMlNDoWVTQ9WYU0PGy1NDO/9TQ24yVEOhZVRD1ZhUQwjMVEM7/1RDbjJVQ6Fl
VUPVmFVDCMxVQ/n+VUNuMlZDYGVWQ5OYVkMIzFZDO/9WQ24yV0OhZVdDk5hXQwjMV0M7/1dD
LTJYQ6FlWEPVmFhDxstYQ/r+WENuMllDoWVZQ5OYWUMIzFlDO/9ZQy0yWkOhZVpD1ZhaQwjM
WkM7/1pDbjJbQ2BlW0OTmFtDCMxbQ/r+W0NuMlxDYGVcQ5OYXEMIzFxDO/9cQ24yXUNgZV1D
1ZhdQ8bLXUP6/l1DbjJeQ2BlXkPVmF5DCMxeQzv/XkNuMl9DoWVfQ9WYX0MIzF9DO/9fQy0y
YEOhZWBDk5hgQ8bLYEP6/mBDbjJhQ6FlYUPVmGFDxsthQzv/YUNuMmJDoWViQ9WYYkPGy2JD
O/9iQy0yY0OhZWNDk5hjQwjMY0M7/2NDLTJkQ6FlZEPVmGRDCMxkQ/r+ZEMtMmVDoWVlQ5OY
ZUPGy2VD+v5lQ24yZkNgZWZD1ZhmQ8bLZkP6/mZDbjJnQ6FlZ0OTmGdDCMxnQzv/Z0NuMmhD
omVoQ5OYaEMIzGhDO/9oQy0yaUOiZWlDk5hpQwjMaUP6/mlDLTJqQ2BlakPUmGpDxstqQ/r+
akNuMmtDYGVrQ5OYa0PGy2tDO/9rQ24ybEOiZWxDk5hsQwjMbEP6/mxDbjJtQ2BlbUMWmW1D
xsttQzv/bUNuMm5DomVuQ5OYbkPGy25D+v5uQy0yb0OiZW9D1JhvQwjMb0P6/m9DLTJwQ6Jl
cEPUmHBDCMxwQzv/cENuMnFDYGVxQ9SYcUMIzHFDO/9xQ24yckOiZXJD1JhyQ8bLckM7/3JD
bjJzQ2Blc0PUmHNDxstzQ/r+c0MtMnRDYGV0Q9SYdEMIzHRDO/90Q24ydUOiZXVDk5h1QwjM
dUM7/3VDbjJ2Q6JldkPUmHZDxst2Q/r+dkNuMndDYGV3Q5OYd0MIzHdD+v53Qy0yeENgZXhD
k5h4QwjMeEP6/nhDLTJ5Q2BleUOTmHlDCMx5Q/r+eUMtMnpDomV6Q5OYekMIzHpDO/96Q24y
e0OiZXtD1Jh7Q8bLe0M7/3tDLTJ8Q2BlfEOTmHxDCMx8Qzv/fENuMn1DYGV9Q5OYfUMIzH1D
+v59Q24yfkNgZX5D1Jh+QwjMfkP6/n5DLTJ/Q6Jlf0OTmH9DCMx/Q/r+f0MWGYBD0TKAQ2pM
gEPjZYBDfX+AQzeZgEOwsoBDasyAQwTmgEN9/4BDNxmBQ9EygUNKTIFD42WBQ55/gUM3mYFD
0bKBQ2rMgUME5oFDQQCCQxYZgkOwMoJDakyCQwRmgkPff4JDFpmCQ9GygkNKzIJDBOaCQ33/
gkMWGYND0TKDQ2pMg0PjZYNDnn+DQxaZg0PRsoNDSsyDQ+Plg0N9/4NDNxmEQzMzhENKTIRD
42WEQ75/hEMWmYRDsLKEQ2rMhEPj5YRDff+EQxYZhUOwMoVDakyFQ+NlhUOef4VDN5mFQ7Cy
hUNKzIVD4+WFQ33/hUMWGYZDsDKGQ2pMhkMEZoZDfX+GQzeZhkPRsoZDasyGQ+PlhkN9/4ZD
FhmHQ9Eyh0NqTIdDBGaHQ55/h0MWmYdDObSHQ0rMh0Pj5YdDff+HQzcZiEMzM4hDSkyIQwRm
iEN9f4hDFpmIQ7CyiENKzIhD4+WIQ57/iEM3GYlDsDKJQ0pMiUPjZYlDfX+JQxaZiUOwsolD
asyJQ+PliUN9/4lDFhmKQ9EyikNqTIpD42WKQ55/ikMWmYpD0bKKQ0rMikPj5YpDff+KQxYZ
i0PRMotDSkyLQ+Nli0Oef4tDFpmLQ7Cyi0NKzItD4+WLQxgEjEP8GYxD0TKMQ2pMjEPjZYxD
fX+MQzeZjEOwsoxDasyMQwTmjEN9/4xDFhmNQ7AyjUNKTI1DBGaNQ55/jUM3mY1DsLKNQ2rM
jUME5o1Dff+NQxYZjkOwMo5DSkyOQwRmjkN9f45DN5mOQ7CyjkNKzI5D4+WOQ57/jkM3GY9D
sDKPQ2pMj0PjZY9DfX+PQ2Sbj0Owso9DSsyPQwTmj0MgAJBDNxmQQ7AykENKTJBD42WQQ31/
kEMWmZBD0bKQQ2rMkEPj5ZBDff+QQxYZkUOwMpFDakyRQ+NlkUOef5FDFpmRQ7CykUNqzJFD
4+WRQ33/kUMWGZJDsDKSQ0pMkkPjZZJDnn+SQxaZkkOwspJDSsySQ+PlkkN9/5JDFhmTQ7Ay
k0NKTJNDBGaTQ55/k0M3mZNDsLKTQ0rMk0ME5pNDff+TQxYZlEOwMpRDSkyUQ41nlEN9f5RD
FpmUQ7CylENKzJRD4+WUQ33/lEMWGZVDsDKVQ0pMlUMEZpVDfX+VQzeZlUNatJVDasyVQ+Pl
lUN9/5VDFhmWQ7AylkNKTJZD42WWQ55/lkMWmZZD8rKWQ0rMlkPj5ZZDff+WQxYZl0OwMpdD
SkyXQwRml0N9f5dDFpmXQ7Cyl0NKzJdDBOaXQ57/l0MWGZhDsDKYQ0pMmEMEZphDfX+YQxaZ
mEPRsphDSsyYQ+PlmEN9/5hDFhmZQ7AymUNKTJlD42WZQ31/mUMWmZlDsLKZQ0rMmUPj5ZlD
ff+ZQxYZmkOwMppDSkyaQ+NlmkN9f5pDFpmaQ7CymkNKzJpD4+WaQ33/mkMWGZtD0TKbQ0pM
m0PjZZtDnn+bQxaZm0PRsptDSsybQ+nmm0N9/5tDFhmcQ9EynENqTJxD42WcQ31/nEM3mZxD
sLKcQ0rMnEPj5ZxDff+cQxYZnUOwMp1DSkydQ+NlnUOkgJ1DN5mdQ7CynUNqzJ1D4+WdQ33/
nUM3GZ5DsDKeQ0pMnkMEZp5DfX+eQxaZnkOwsp5DSsyeQ+PlnkN9/55DFhmfQ7Ayn0NqTJ9D
42WfQ31/n0MWmZ9D0bKfQ0rMn0Pj5Z9Dff+fQxYZoEOwMqBDSkygQ+NloEN9f6BDFpmgQ7Cy
oENKzKBD4+WgQ33/oEMWGaFDsDKhQ0pMoUPjZaFDnn+hQxaZoUPRsqFDasyhQwTmoUOe/6FD
FhmiQ7AyokNKTKJDBGaiQ31/okMWmaJDsLKiQ0rMokPj5aJDff+iQzcZo0PRMqNDSkyjQ+Nl
o0N9f6NDFpmjQ9Gyo0NKzKND4+WjQ33/o0M3GaRD0DKkQ2pMpEPjZaRDnn+kQzeZpEOwsqRD
SsykQwTmpEOe/6RDFhmlQ7AypUNKTKVDBGalQ3x/pUMWmaVDsLKlQ2rMpUPj5aVDnv+lQxYZ
pkPQMqZDrEymQ+NlpkN8f6ZDFpmmQ9CypkNqzKZDBOamQ3z/pkM3GadD0DKnQ2pMp0PjZadD
nn+nQzeZp0OwsqdDSsynQyTmp0Oe/6dDNxmoQ9AyqENKTKhDJGaoQ55/qEM3mahD0LKoQ2rM
qEME5qhDnv+oQzcZqUPQMqlDakypQwRmqUOef6lDN5mpQ9CyqUNqzKlDBOapQ57/qUM3GapD
0DKqQ4tMqkMEZqpDnn+qQzeZqkPQsqpDasyqQwTmqkOe/6pDNxmrQ9Ayq0NqTKtDBGarQ55/
q0M3matD0LKrQ2rMq0ME5qtDnv+rQzcZrEPQMqxDakysQwRmrEOef6xDN5msQ9CyrENqzKxD
BOasQ57/rEM3Ga1D0DKtQ2pMrUMEZq1Dnn+tQzeZrUPQsq1DasytQwTmrUOe/61DNxmuQ9Ay
rkNqTK5DBGauQ55/rkM3ma5DsLKuQ2rMrkME5q5Dnv+uQzcZr0PQMq9DSkyvQwRmr0Oef69D
N5mvQ9Cyr0NqzK9DBOavQ57/r0M3GbBD0DKwQ2pMsEMEZrBDnn+wQzeZsEPQsrBDasywQwTm
sEOe/7BDNxmxQ9AysUNqTLFDBGaxQ55/sUM3mbFD0LKxQ2rMsUPj5bFDnv+xQzcZskPQMrJD
akyyQwRmskOef7JDN5myQ7CyskNqzLJD4+WyQ57/skM3GbND0DKzQ2pMs0MEZrNDnn+zQzeZ
s0PQsrNDasyzQwTms0Oe/7NDNxm0Q9AytENqTLRDBGa0Q55/tEM3mbRD0LK0Q2rMtEME5rRD
nv+0QzcZtUOwMrVDSky1QwRmtUOef7VDN5m1Q7CytUNqzLVDBOa1Q57/tUMWGbZD0DK2Q2pM
tkMEZrZDnn+2QxaZtkPQsrZDasy2QwTmtkOe/7ZDNxm3Q7Ayt0NqTLdDBGa3Q55/t0M3mbdD
sLK3Q2rMt0Pj5bdDnv+3QzcZuEOwMrhDaky4QwRmuEOef7hDN5m4Q7CyuENqzLhD4+W4Q57/
uEMWGblD0DK5Q2pMuUPjZblDnn+5QzeZuUPQsrlDasy5QwTmuUOe/7lDFhm6Q9AyukNqTLpD
BGa6Q55/ukM3mbpD0LK6Q2rMukME5rpDpAC7QzcZu0PQMrtDaky7Q+Nlu0N8f7tDN5m7Q7Cy
u0NqzLtDBOa7Q3z/u0M3GbxD0DK8Q2pMvEMEZrxDnn+8QzeZvEPQsrxDasy8Q+PlvEN8/7xD
Nxm9Q7AyvUNqTL1DBGa9Q55/vUM3mb1DsLK9Q0rMvUME5r1D</AssayXData><AssayYData Points="900">T8KvP6OCrj/RMq0/E7isP+NarD+KGas/kQGqP9b2qT9IQ6k/AP2oP+41qT+Wjag/EqOoP8xx
qD8fYKg/mKOoP326pz8p0ac//D2nPzqepz+hhac/cuCnP3d6pz8pWKc/OcinP6WApz/XW6c/
z3GnP0Q5pz+vpqc/TR6nP61jpj8Qmqc/q9WnP0kzpz9zx6Y/tU2nPwRmqD947qc/1o6nP9Ht
pz8g8qc/GfynPwyipz8UV6c/xFOnP+q9pz8DxKc/HiinP9d/pz+7Fqc/QZOnP6qopz8m6KY/
S1anP1rlpz+kLac/WJGnP4+apz+yBKg/7sunPzL7pz9EUKg/bm2nP50NqD/K9ac/m5inP6DP
pz+oGqg/DC2nP9v0pz9ZZ6c/fY+nP23Qpz8KIKg/z/+nP9Pwpz+TN6c/5fCnPy1YqD89EKg/
v6SnPwdTqD9CJqg/PSOoP8L1pz/WYag/JMinP2AGqD+n7qc/afmnP9cPqD9GCKg/YXmoP8EJ
qD88Uag/SbaoPxZHqD/cyqg/l/6oPw1ZqD/EoKg/FIKoPyThqD94pKg/IPCnP0qmqD/ubqg/
JSaoP4RvqD8mpqg/rcCoP8l9qD/r9qg/XGWoPwh1qD8p2qg/RIqoP7eJqD8Xnqg/lYWoP5Ig
qT/8B6g/M+SoP/M1qD8C56g/snmoP0zeqD9h3qg/fhSpPxoQqT9Y36g/mPWoP2bmqD9cLqk/
C5GoP46SqD++8ag/xjupPyOcqD/58Kg/teioP+eZqT9Pc6k/t0KpP7SpqT/tDak/C8KoP0Kd
qD+ciKk/+HOpP/DpqD/26qg/lzapPyg2qT8CB6k/ZcGpP/QMqT/8BKk/Iw2pP78LqT++Qqk/
a3+pPzhZqT+l56k/yFCpPytbqT9Ofqk/HeipP5/fqT85jak/PWCpP36vqT+Tfqk/m1qpP1i0
qT++Bqo/NZ6pP2iIqT+dvqk/dBaqP+LYqT9nUao/7lmpP5cUqj887Kk/fwepP3CmqT+Wp6k/
FripPy+8qT8d5Kk/XmWqP7Vjqj9eV6o/7iaqP3/EqT/FDqo/XRKqP3XjqT+G2Kk/lq+pP3TB
qT94m6k/nfKpPwEUqj+KCao/j42pPzRtqj+J3Kk/zs6pP63SqT8WD6o/FbapPwwEqj/BUao/
luSpP4XcqT/DWKo/T7uqP9D4qT//C6o/bmqqP4SLqj86mKk/GfWpP/HjqT8sXao/n3GqP+v6
qT+176o/BDSqP2xAqj/b+Kk/bMiqP8gyqj9Au6o/SCiqP5U5qj+Ju6o/VQiqP8AYqj/uYKo/
3WWqP2xJqj+TE6o/IZmqPw9xqj8mPao/epSqP5+Oqj9Bbao/C1WqP2N0qj+Urao/ovWqP123
qj+FGao/w5uqP7TMqj+Sbao/mWqqP5h9qj8OU6o/GpyqPwWCqj91s6o/ZlOqP8Kbqz/L/qo/
kriqPy4fqz8pbas/m56qP7Ytqz/qWqs/Px+rP2X2qj/5K6s/ZfCqPzt1qj+9tao/WMyqP57G
qj8Tnqo/+LaqP8ICqz/gx6o/EQerP1vxqj+KVas/C/GqP2cDqz8rvao/B7CrP5Muqj9j/Ko/
or6qP6cUqz+6ias/jOmqP3jVqj91bKs/a4SrP0NHqz/XDKs/mn6rP8BHqz9IXas/0n+rP/SQ
qz/uBas/CSOrP4eqqz9CV6s/EUirPzdYqz+oU6s/XW+rP+kdqz8t6Ko/a2KrPxlYqj9ZtKs/
KperP0sTqz8xvKs/E7erP5Auqz9Pras/r/2rP+rhqz+Ncas/1jysP0mEqz8EGKs/sNqrP9V+
qz+EiKs/X6SqP3WWqz+0lKs/1surP3a0qz+Swas/OuGrP4Jiqz9QBqw/rAusP2onrD9lMas/
ubKrP8XBqz88/qs/Dh6sP1Fpqz973Ks/9OirP6/0qz8J2as/m5qrP/girD8/mas/zvyrP24E
rD+KCaw/scSrP/ITrD8fhas/yY6rP9IarD/K2Ks/esGrP+RXrD+aY6w/5kmsP/Hfqz/Pa6w/
JSGsPwM/rD/reas/MSysPz4RrD89aqw/clesP/UwrD/K+as/2s6sP4Gqqz9rCaw/hpasPx8O
rD8OJaw//DysPz+8rD9J7as/FzusP6HtrD/Edqw/nxKsPw2TrD+zBaw/nEysP6OzrD8AKqw/
ctasP/LmrD9ZNKw/FYysP+dnrD9HSaw/K9GsP2vPrD+nFK0/crGsP474qz9qh6w/GbqsP4ay
rD/aX6w/C2KsPzOCrD+Szqw/OzusP4KdrD9iP60/h5SsP39frD+QyKw/p7esPz6trD9/Jqw/
UV6sP5GrrD/UU6w/KcKsP4iTrD+aBK0/s6GsP4JprD9xPqw/3KusP9DdrD/cyKw/Oi2tP8Wd
rD8ITKw/46+sP0l5rT9Gp6w/ghGtP2D1rD+qIa0/0f6sP9dNrT/HBa0/gg+tP7xirD/xfKw/
fz+tPxcGrT+igqw/SEetPwbirD99xaw/ZmCtP94xrT+jgK0/EIysP5Q0rT+nkq0/5G+sP2wk
rT8gJa0/LMasP+5OrT/vJa0/ktqsP90wrT8yoq0/0mutPw4OrT/BDK0/ivGsP7Q1rT8e8Kw/
euysPwuTrT9qCq0/6DKtP+9urT/4aa0/vDytP7YjrT99M60/e4SsP++jrT80XK0/SJGtP0np
rD/+Ra0/AxOtP2/ZrT/voK0/9/itPz6LrT8Uba0/y7ytP9Y1rT9pRa0/Y2StP/UDrj82aq0/
o4WtP4aerT9oea0/utqtP3KCrT+Qh60/R7+tP7pnrT+m0q0/WsetP9LErT9YLK4/0datP4M2
rT++Qa0/aZqtP/dzrT9NbK0/rYWtP/7ArT+B7a0/j/asPxhFrj+1R64/kuStPwwprT9CnK0/
sfutP3XqrT+cqa0/7g6uP/OdrT8kH64/5GCuPwGxrT9fVa0/+nitP/FDrj/yQK4/ZpiuP0S1
rT8BUa4/qaytP09DrT/bjK0/tS+uP3+grT/mJa4/40euP8POrT8ylK4/+HWtP8XCrT89/q0/
83OuP4korj/2Bq4/BvGtPwqArj/0v60/sICuP94Srj/T/q0/jz+tP9pSrj+5ia4/tiCuPwsA
rj9RPa4/XeytP89wrj9DKq4/BfCtP3VrrT8fVq4/AqauP9RSrj/Ky60/c4iuP2jKrj+Ksa0/
2WauP9rarT9rCq4/H7atPwlprj/zTK4/1zOuPxdHrj/tlK4/veOtP6x/rj/jkK4/dvitP9fc
rT97K64/W2auPzlbrj/YEq4/WCCuP2o6rj+aC64/PIeuP5vMrj8Qga4/sxWuP9yfrj9Zh64/
wwivP8rorj82ya4/L/SuP1aKrj+68q4/VCuuPyHlrj8Rq64/WmCuP/bLrj/kC68/JVCuPy4X
rj8WgK4/u5SuP6EJrz9Nwa4/DUCuP5sBrz+pHa8/MdeuP1r0rj86vq4/nrSuP1zsrj/SVa4/
2VauP5W+rj8huq4/5a+uPwU6rj/e364/doSuP7VMrj+w464/FnuvPwXIrj8+xK4/sKOtP4gG
rz8DJa4/t+OuP6etrj91xq4/0KquP7nirj8QP64/vxSuP9Vxrj85Ka8/pASvPyrorj/dL68/
5EOvP7Kxrj8tCa8/mhavPxEgrz/TGq8/PQWvP2T8rj+Ypa4/+z6vPxvfrj/B3q4/ZGWuP6sg
rz8z4a4/5nKuP3mTrz/tTq8/pEyvP/gOrz+y0a4/aIquPwnWrj85ma4/njqvPzzArj+O/q4/
UnmvP7jqrj97ya4/qGmvP2EHrz84Nq8/yiSvP8txrz+3Tq8/I0ivPzQdrz9Xq64/1zevPz0x
rz9Q2a4/XsWvP1GGrz9AGa8//CyvPzeprz9eE68/AyOvP78lrz/CRq8/kyOvP5WErj8OCq8/
6+6uP9Surz9s0K8/xnyvP8rerj/Lj68/J0GvP0l9rz8AVrA/eYavP2m3rz+J5K8/4LOvP+qh
rz9Tfq8/VHivP0HIrz8BI68/WWavP2rSrz+Vza8/5m2vP34xrz9lcK8/adWuP1rSrz8gS68/
4+yvP+6Srz+L0q4/KAyvP8N1rz9la68/knSvP9aHrz9Zpq8/slmvPy+9rz+iY68/V6OvP4Cc
rz8/Qa8/wDOvP2kErz8k8K8/yFKvP/T7rz8Bhq8/PF6vPz33rz+4yK8/JQywP2rgrz86Rq8/
5+OvPxOTrz9GxK8/4F+vP8F9rz8pMLA/5revP3xArz+sma8/PXivP0ZLrz+kWbA/+eqvP1vu
rj++xa8/6WuwP1berz9Bzq8/kDWwPwMUsD9Qdq8/yL2vP85vsD+V1K8/ov6vPypYsD/P6K8/
1L2vP/7Irz/AKLA/CGewP/YNsD8boK8//WavP/borz8tvK8/sMqvP24isD/rTrA/H7avP/GV
sD+Gvq8/WgywPxZBsD/XQLA/uPevP5nOrz/c5q8/UXGvP4/trz91bLA/n+yvP1BxsD8ELbA/
oJyvP2YdsD/FALA/qdCvPyc3sD/yjbA/ZIewP48JsD8xcbA/D02wP+UosD9QWLA/+RmwP6En
sD9pwq8/qjawP90/sD9f3q8/LfuvP+3drz/UcbA/ymiwPzvhrz9LDLA/jU+wP+BzsD+S9a8/
eUOwPyzYrz+PqrA/fbmvP+qpsD9XFrA/3Z6vP+lesD/SQbA/C/ewP6oosD/TbbA/1sSwP8pH
sD/kNrA/v+6vPwZwsD8wTrA/JJ2wPye6sD/13rA/6quwP+09sD/VrrA/wnmwP3KhsD/uiLA/
xxKxP24JsD9Bg7A/CoWwP6vlsD8/NrA/15ewPw9usD8Q6rA/</AssayYData></Step><Step><CommonData><SampleLocation>1</SampleLocation><SampleID></SampleID><SampleGroup></SampleGroup><SampleInfo></SampleInfo><SampleRow>E</SampleRow><SamplePlate>1</SamplePlate><WellType>BUFFER</WellType><Concentration>-1</Concentration><ConcentrationUnits>µg/ml</ConcentrationUnits><MolarConcentration>-1</MolarConcentration><MolarConcUnits>nM</MolarConcUnits><MolecularWeight>-1</MolecularWeight><Temperature>25</Temperature><StartTime>505596</StartTime><AssayTime>180</AssayTime></CommonData><FlowRate>600</FlowRate><StepType>DISASSOC</StepType><StepName>Dissociation</StepName><StepStatus>OK</StepStatus><ActualTime>179.999</ActualTime><CycleTime>0.2</CycleTime><AssayXData Points="900">nv+9QzgZvkOwMr5DSky+Q+RlvkN9f75DF5m+Q7CyvkNKzL5DBOa+Q33/vkO7Gb9DsDK/Q0pM
v0PkZb9DfX+/QxeZv0Owsr9DSsy/Q+Tlv0N9/79DOBnAQ7AywENKTMBD5GXAQ31/wEMXmcBD
sLLAQy/NwEPk5cBDff/AQxcZwUOwMsFD7kzBQ+RlwUN9f8FDF5nBQ7CywUNKzMFD5OXBQ33/
wUMXGcJD0TLCQ1BNwkNYacJDfX/CQxeZwkPRssJDSszCQwTmwkOe/8JDFxnDQ7Ayw0NrTMND
BGbDQ31/w0MXmcNDsLLDQ0rMw0OU6MNDff/DQxcZxEPRMsRDSkzEQ+RlxEOef8RDF5nEQ7Cy
xENrzMRDBObEQ57/xEPiGsVDVDPFQ2tMxUMEZsVDfX/FQxeZxUPRssVDSszFQ+TlxUN9/8VD
FxnGQ7AyxkNKTMZD5GXGQ31/xkM4mcZD0bLGQ0rMxkNG5sZDnv/GQzgZx0PRMsdDSkzHQ2dm
x0N9f8dDOJnHQ7Cyx0NKzMdDBObHQ33/x0P8GchD0TLIQ2tMyEMEZshDnn/IQ7uZyEPRsshD
a8zIQwTmyEOe/8hDOBnJQ9EyyUOMTMlDJWbJQ55/yUM4mclD0bLJQ2vMyUME5slDnv/JQzgZ
ykPRMspDa0zKQwRmykOef8pDOJnKQ9GyykNrzMpDBObKQ57/ykM4GctD8jLLQ4xMy0MEZstD
nn/LQziZy0PRsstDa8zLQwTmy0Oe/8tDOBnMQ9EyzENrTMxDBGbMQ55/zEM4mcxD0bLMQ2vM
zEME5sxDv//MQzgZzUPRMs1Da0zNQwRmzUOef81DOJnNQ9GyzUNrzM1DBObNQ57/zUM4Gc5D
0TLOQ2tMzkMEZs5Dnn/OQziZzkPRss5Da8zOQwTmzkOe/85DOBnPQ9Eyz0NrTM9DBGbPQ0KA
z0M4mc9D0bLPQ2vMz0ME5s9Dff/PQzgZ0EPRMtBDa0zQQwRm0EOef9BDOJnQQ9Gy0ENrzNBD
BObQQ57/0EM4GdFD0TLRQ2tM0UMEZtFDnn/RQziZ0UPRstFDa8zRQwTm0UOe/9FDOBnSQ9Ey
0kNrTNJDBGbSQ55/0kM4mdJD0bLSQ2vM0kME5tJDnv/SQzgZ00PRMtNDSkzTQwRm00Oef9ND
OJnTQ9Gy00NrzNNDBObTQ57/00M4GdRD0TLUQ2tM1EMEZtRDnn/UQziZ1EPRstRDjMzUQwTm
1EOe/9RDOBnVQ7Ay1UNrTNVDBGbVQ31/1UM4mdVD0bLVQ2vM1UME5tVDnv/VQzgZ1kPRMtZD
a0zWQwRm1kOef9ZDOJnWQ9Gy1kNrzNZDBObWQ57/1kMXGddD0TLXQ2tM10MEZtdDnn/XQziZ
10PRstdDa8zXQwrn10Oe/9dDOBnYQ9Ey2ENrTNhDBGbYQ55/2EM4mdhD0bLYQ2vM2EPk5dhD
nv/YQ9wZ2UPRMtlDa0zZQwRm2UOef9lDOJnZQ9Gy2UNrzNlDBObZQ57/2UM4GdpD0TLaQ0pM
2kMEZtpDfX/aQziZ2kPRstpDL83aQ0bm2kOe/9pDOBnbQ7Ay20NrTNtDBGbbQ55/20M4mdtD
0bLbQ0rM20ME5ttDnv/bQzgZ3EPRMtxDa0zcQwRm3EOef9xDOJncQ9Gy3ENrzNxDBObcQ57/
3EM4Gd1D0TLdQ0pM3UPkZd1Dnn/dQxeZ3UPRst1Da8zdQwTm3UN9/91DOBneQ9Ey3kOsTN5D
eWneQ55/3kM4md5D0bLeQ2vM3kMl5t5Dff/eQzgZ30PRMt9Da0zfQwRm30Oef99DOJnfQ9Gy
30NrzN9DBObfQ57/30M4GeBD0TLgQ0pM4EPkZeBDnn/gQxeZ4EPRsuBDSszgQwTm4EOe/+BD
FxnhQ9Ey4UNrTOFD5GXhQ55/4UM4meFD0bLhQ2vM4UME5uFDff/hQxcZ4kMTM+JDa0ziQwRm
4kOef+JDF5niQzSz4kNrzOJD5OXiQ57/4kMXGeND0TLjQ81M40MEZuNDfX/jQziZ40PRsuND
a8zjQ+Tl40N9/+NDFxnkQ7Ay5ENrTORD5GXkQ+B/5EM4meRDsLLkQ2vM5EPk5eRDnv/kQxcZ
5UPRMuVDa0zlQwRm5UN9f+VDOJnlQ9Gy5UNrzOVDBOblQ57/5UMXGeZDNDPmQ0pM5kMEZuZD
nn/mQziZ5kPRsuZDa8zmQwTm5kN9/+ZDFxnnQ9Ey50NrTOdDBGbnQ31/50MXmedDsLLnQ2vM
50ME5udDff/nQzgZ6EPRMuhDa0zoQ+Rl6EOef+hDOJnoQ7Cy6ENrzOhDBOboQ57/6EM4GelD
0TLpQ0pM6UPkZelDnn/pQziZ6UOwsulDa8zpQ+Tl6UO//+lDuxnqQ7Ay6kNrTOpDBGbqQ55/
6kMXmepDsLLqQ0rM6kPk5epDnv/qQzgZ60PRMutDa0zrQ+Rl60N9f+tDOJnrQ9Gy60NrzOtD
BObrQ57/60MXGexD0TLsQ2tM7EMEZuxDnn/sQziZ7EPRsuxDSszsQ+Tl7EOe/+xDOBntQ7Ay
7UNrTO1D5GXtQ31/7UMXme1D0bLtQ0rM7UME5u1Dnv/tQzgZ7kPRMu5Da0zuQ2dm7kOef+5D
OJnuQ7Cy7kNrzO5DBObuQ33/7kMXGe9D0TLvQ0pM70MEZu9DfX/vQziZ70PRsu9Da8zvQwTm
70Oe/+9DOBnwQ7Ay8ENKTPBDBGbwQ55/8EMXmfBDsLLwQ0rM8EPk5fBDff/wQzgZ8UOwMvFD
a0zxQwRm8UN9f/FDF5nxQ9Gy8UNKzPFD5OXxQ57/8UM4GfJDsDLyQ0pM8kPkZfJDnn/yQxeZ
8kPRsvJDSszyQ+Tl8kOe//JDuxnzQ7Ay80NrTPND5GXzQ31/80MXmfND0bLzQ2vM80Pk5fND
ff/zQ1gZ9EOwMvRDSkz0Q+Rl9EOef/RDOJn0Q7Cy9ENKzPRD5OX0Q33/9EM4GfVD0TL1Q+5M
9UPkZfVDnn/1QziZ9UPRsvVDSsz1Q+Tl9UN9//VDOBn2Q7Ay9kNrTPZDBGb2Q55/9kMCm/ZD
0bL2Q2vM9kPk5fZDff/2QxcZ90OwMvdDSkz3Q+Rl90N9f/dDOJn3Q7Cy90NKzPdDBOb3Q33/
90MXGfhDsDL4Q0pM+EMEZvhDfX/4QziZ+EPRsvhDSsz4QwTm+EN9//hDOBn5Q9Ey+UNrTPlD
BGb5Q55/+UM4mflD0bL5Q0rM+UPk5flDff/5QxcZ+kOwMvpDSkz6Q+Rl+kOef/pDF5n6Q7Cy
+kNrzPpDBOb6Q33/+kNYGftD0TL7Q2tM+0PPZ/tDfX/7QxeZ+0OwsvtDSsz7Q0bm+0Oe//tD
OBn8Q7Ay/ENKTPxD5GX8Q55//EMXmfxDsLL8Q0rM/EPk5fxDff/8QzgZ/UOwMv1Da0z9QwRm
/UOef/1DF5n9Q9Gy/UNKzP1D5OX9Q57//UMXGf5D0TL+Q0pM/kPkZf5Dnn/+QxeZ/kPRsv5D
a8z+Q+Tl/kN9//5DOBn/Q9Ey/0NKTP9D5GX/Q31//0MXmf9D2LP/Q0rM/0ME5v9Dff//Q4wM
AERYGQBEJSYARPIyAES+PwBEjEwARGhZAEQlZgBE8nIARM9/AESMjABEaJkARDamAEQCswBE
vr8ARIzMAERY2QBENuYARPLyAETP/wBEjAwBRGgZAUQ2JgFEAjMBRL4/AUSMTAFEWFkBRCVm
AUTycgFEvn8BRIyMAUSJmQFEJaYBRPKyAUS+vwFEjMwBRGjZAUQ25gFE8vIBRL7/AUScDAJE
aBkCRCUmAkTyMgJE1UACRJxMAkRYWQJEJWYCRPJyAkTPfwJEjIwCRFiZAkQlpgJEArMCRL6/
AkSMzAJEaNkCRCXmAkTy8gJEvv8CRIwMA0RoGQNEJSYDRPIyA0S+PwNEjEwDRFhZA0Q2ZgNE
AnMDRL5/A0ScjANEWJkDRDamA0TysgNEvr8DRIzMA0RY2QNENuYDRPLyA0S+/wNEjAwERFgZ
BEQlJgRE8jIERL4/BESMTAREWFkERDZmBETycgREvn8ERIyMBERYmQRE2aYERPKyBES+vwRE
jMwERGjZBEQ25gRE8vIERL7/BESMDAVEWBkFRDYmBUQCMwVEzz8FRJxMBURYWQVEJWYFRPJy
BUTPfwVEjIwFRFiZBUQlpgVEArMFRL6/BUSMzAVEWNkFRDbmBUQC8wVEvv8FRKwMBkRYGQZE
JSYGRPIyBkTPPwZEjEwGRIlZBkQlZgZEAnMGRL5/BkSMjAZEWJkGRDamBkQCswZEvr8GRJzM
BkRY2QZENuYGRPLyBkS+/wZEjAwHRFgZB0QlJgdEEjMHRL4/B0SMTAdEaFkHRCVmB0TycgdE
vn8HRIyMB0RYmQdENqYHRAKzB0TPvwdEjMwHRFjZB0Ql5gdE8vIHRL7/B0ScDAhEaBkIRCUm
CETyMghEvj8IRIxMCERYWQhENmYIRPJyCES+fwhEjIwIRFiZCEQlpghEErMIRL6/CESMzAhE
WNkIRCXmCETy8ghEvv8IRIwMCURYGQlEJSYJROgzCUS+PwlEjEwJRFhZCUQlZglE8nIJRL5/
CUSMjAlEWJkJRCWmCUQSswlEvr8JRIzMCURY2QlEJeYJRPLyCUTP/wlEjAwKRGgZCkQlJgpE
AjMKRL4/CkSMTApEWFkKRCVmCkQScwpEvn8KRJyMCkRomQpENqYKRPKyCkS+vwpEjMwKRGjZ
CkQl5gpE8vIKROD/CkScDAtEWBkLRGYmC0QCMwtEzz8LRJxMC0RYWQtEJWYLRAJzC0TgfwtE
jIwLRG+aC0Q2pgtE8rILRM+/C0SMzAtEaNkLRCXmC0Ty8gtE</AssayXData><AssayYData Points="900">PGCuPznRrj8w668/G12xP2TWsT8+yLI/q6azP7FStD9qzrQ/ok+1P6vTtT9k47U/Ycq2P1hW
tj/pF7c/j+S2P98Btz+Mobc/pU+3P0Jktz+6gbc/aXe3P0Q+tz91tLc/Poy3Pwn/tz9vrrg/
eTq4P21juD+XaLg/sJi4P6hOuT8sDbg/OMa4P6qbuD+WCLk/57u4P0rpuD9uh7g/Hp24P2nl
uD8mN7g/xsS4P/aauD/Gbrg/zKu4PwQeuT+ke7k/HPO4PzDtuD8JrLg/gj25P4aTuD8txrg/
O8m4P7aDuD8Iwbg/6p+4PxS6uD+gOLk/ZgG4PwDRuD/cgLk/NGC4P5EYuT//6Lg/8TO5PzH7
uD9P/rg/fbS4P4WcuT+3M7k/Vmy4P3GxuD94Hrk/1iO5P681uT/ujrg/an64PxaQuD/pEbk/
3Iq5PyrouD8FObk/0gm5P0bduD+S3bg/uQm5PxExuT/MHLk/wOS4P/ozuT9ikbk/vQG5P24N
uT9rMLg/MAm5P72VuT/wy7g/y3q5P5OTuT83m7g/mpG4PzMKuT+pALk/Kt+4P4oIuT/D87g/
uQ25P/MtuT+LD7k/7g+5P7cAuT+m5bk/RBq5PzkeuT9no7g/lj+5Pxs+uT+YULk/lYm5Pzz4
uD8q7rg/nIO5P9DHuD8hbrk/9Vy5P4eWuD8Xxrk/Z9e4PwaXuD9cpbg/hwi5P60quT9gqbk/
JUC5P5jDuD+gP7k/X1q5P7WLuT8Lbbk/Nfy4P3QwuT9wzrk/nVq5P05guT9oZLk/VcO5P6ZW
uT8bVbk/tyS5P/s/uT9aq7g/CqG5P0wiuT/qGLk//FG5P3qBuT83M7k/CnK4PyhwuD++L7k/
nBq5Pzz3uD9uErk/SZ65P4zQuD/ERrk/2Xu5P7iHuT871rg/AR25Pw88uT9Kbbk/cDm5P2og
uT8AJ7k/2FO5PxWduT9DWbk/U5C5P1GYuT/8D7k/SV65P/JiuT+6grk/lG25PxnfuT9Zg7k/
0Z25P8V0uT8NmLk/g4m5P9YKuT+9l7k/T3G5Pz9puT9TNLk/ePu4P4ImuT+rkLk/yJ65Pw5i
uT/kQLk/An25P3pCuT+eUbk/OrC5P8zDuT+JNrk/WEa5P9p5uT/mZrk/yNa5P94PuT/YfLk/
hb64Py/tuD9rk7k/XmK5PyhbuT/8B7k/DLu5PwWquT8pu7k/i725P9a8uT98j7k/KnW5PzsH
uT+ksrk//2m5P9ptuT+OlLk/u0C5Pz96uT8ROLk/2725P+okuj+WDro/FWG5P7oauT+ue7k/
dTC6P8izuT+8qbk/yiG5Py1SuT/fCLo/heu5P0lYuT+4f7k/d2C5PwvOuT9Lh7k/Q725PyRH
uj8pT7k/VRO6PybQuT9TIro/eGa6P7YZuT/rkbk/EfC5P3rIuT/XJrk/cca5P/5/uT/jVLk/
9Vi5P5+guT9Wjbk/3mS5Pzv8uT+Xv7k/IZm5P5JXuT8Gwrk/hM+5PyxGuT/0+Lk/Vp+5P0Tt
uT+QT7k/+ny5P4UCuj+5trk/gPK5P3ypuD9wm7k/j8a5Pz87uj8Ckrk/EEu5P1gLuT+2gbk/
Z8a5PwnMuT8JAro/BOS5P/zhuT8C3Lk/qj26PwcOuj+Yv7k/h/e5PwJJuj9t1rk/q7u5PzRT
uT95f7k/ubq5P88UuT8nurk/pH25P7E9uj/bxLk/Yiy6P2W1uT8Ww7k/CTG6P5aSuT97zrk/
Ree5P93buT/2ubk/w0y5P6z6uT8rm7k/5Yy5P2vXuT+Ju7k/+uK5P4SouT8Q2bk/8Ru6P+T0
uT/9Tbk/k4C5P5n/uT8ASro/6uC5P4CHuT8CDbo/Iv+5P5qeuT/k+rk/gPO5P8GxuT8rerk/
YQe6P5esuT/YKbo/vZi5PypDuj9ELLo/owu6P3EEuj9baLo/Wiq6P/7buT816Lk/qzK6P7Ss
uT907Lk/5a+5P6Aauj+nZLo/Idm5PzjnuT8JRbo/WsW5P+ASuj+Aw7k/pNe5P6DVuT/ddLk/
HBa6P9LPuT9QMLo/Wue5P5/RuT95z7k/ZA26PzgLuj8oa7o/+zm6PyI7uj873Lk/8Wy6PzML
uj8B9Lk/RxO6P/2NuT9/urk/Wny6PwfluT/8cbo/4hK6P5UDuj+8C7o/V7u6P6aNuj+Xt7k/
Zvu5P+xKuj/2RLo/alm6PxCWuj/nxLk/ZrG5P8rRuT+HRro/IY+6P+dUuj9R4rk/3lW6P7nT
uT9Mzbk/xua5P6xRuj9nyro/ZfC5P8PwuT8ILro/M326Pw5Huj/E07o/81i6P0x4uj9Nx7k/
QQe6P/7huj+e8ro/4xK6PwUpuj8i8Lk/XTO6P1C6uj8Cm7o/3C+6Pz1Huj9kA7s/Jca6P0sJ
uj8ZObo/apC6P+HEuT85E7o/guC6P72suj/hmro/pQS6P0cJuj9kgLo/vYS6P7Wouj9snbo/
aSy6P5sJuj/Qnro/7Y26P1q1uj8D4Lk/Afe6Pw6Quj/Dw7o/FYW6P0XMuj+W07o/UUS6P/tB
uj+Cd7o/EyG6P076uT8ZcLo/CVO6Pxmiuj+oNbo/kW+6Pwlwuj97uLo/jEe7PxwXuz8t+bk/
XIa6P+eYuj/2tro/zpG6P1Nwuj+AjLo/GU26P5wvuj+fg7o/8qu6P18Guj8BNLs/8jq7P9C3
uj/g5bo/kqG6P5yPuj/JlLo/Te+6P7Vmuj8qR7o/A+O5P8yJuj8zd7o/PdS6P22xuj9WAro/
O/y6P/GYuj/u27o/2vq6PwWcuj+hfLk/vsW6P2X0uj8Bo7o/Sj66P6l8uj+URLo/qru6P+RN
uj/Urbo/PyO7P8b8uj8NVbo/ibS6P9R6uj+pXLo/FTu7Px+Uuj/8mro/k2C7Pz9duj9wrro/
Ll26P0qYuz+mubo/CMy6P/Utuj+7/Lo/bR+7PyoTuj9wA7s/U/u6PyW3uj+XR7s/UXK7P7f8
uT9t3rk/l+m6P2/Kuj9sd7o/gNW6P4EUuz9e+7o/uHq6PzjLuj+mg7o/pmy6P/U8uz9lGbo/
cDK6P8JJuz8s6bo/yZS6PzEauz+aJbs/aIu6P9mluj9ovLo/Fe26P7lIuz+2MLs/kkS6P477
uj/Fobo/iky7P4xOuj8QHLs/qs26P6Wyuj/y8Lo/4zC7Pwqvuj9Mtbs/pE67P3L4uj/G/bo/
Qhm7P5xEuz8j6bo/+Gy7PzRduj/GcLs/oZi6P49Auz+kers/Jv+6P38muz/0DLs/hGC7P5am
uj+BKLs/LQK7P2cQuz8wr7s/D8+6P8nmuj82FLs/z0W7Pywguz/UIbs/BLy6P5htuz96O7s/
l9S6Pysvuz82Jbs/1ym7P/7guj+rvLo/b0O7Pxphuz8i8bo/qsG7P3hTuz9yDLs/LRi7P/wa
uz/7Yrs/PqK7PzGmuz9mCbs/ZTG7P0ZJuz8usrs/52W7P9LSuj8UtLs/shu7P7amuj+6Urs/
YmK7P2psuz8FEbs/k2q7PwBIuz+pULs//dO7P7mBuz94KLs/QoK7P1A3uz8Wt7s/QtK7P8yH
uz98OLs/Hxi7P1amuj8gx7s/h+q6P8ZDuz9qz7o/d2K7PwwSuz8sUbs/7/+6P5+Euz+zS7s/
iBm7PwVUuz+MP7s/DHq7P0nsuj++q7o/xPa7Pzpnuz+yu7s/sUK7P7E1uz/SX7s/o9i7P3OT
uz/fL7s/Brq7P+2Suz8Vz7s/7/S6P3j+uj+Zm7s/jkG7P1/6uj+k47s/BHq7P21auz/YNbs/
1Q67P3GUuz96jLs/B1+7P64Suz9ywLs/ZSi7P5VXuz/vNLs/wPm7PyFCvD8GPbs/gkq8P1hl
uz/Nxbs/yDu7P4bduz++/rs/IWW7PzG2uz8M67s/8OS7P71Guz/OYbs/sT67P5iTuz9xBLs/
7G27P6RIuz9Ljbs/GcO7P+l9uz/gers/9A68PzWbuz8EQrs/WEG7P88Juz8iZrs/na67PzyM
uz/oK7w/DZK7PzRCvD9sVLw/GVy7Pypwuz9Ql7o/kR28P1U4uz9O1bs/JQ+8P6zyuz/kzLs/
HnS7P8iruz8gOrs/mwO8P1etuz8zr7s/YcO7P24JvD/j3rs/nDu7P4Shuz+xmbs/kde7P7ga
vD/UAbw/2Ym7P9givD+vcbs/ctK7P6m5uz+QPrw/iqq7P7+Muz/nJrw/Pp67P0P1uz/1yrs/
Ahu8Pzzsuz+O7bs/+oO7P8iiuz/1Fbw//ai7Pwahuz9w6bs/d1K7P57Guz9xcrs/3ia8P+oj
vD/QELw/VjC8P6FGuz/7E7w/Sy68PyMNvD+UErw/lXG8PzxGvD/K/rs/Td+7P5cyvD8Mn7s/
nZS7PwoKvD9Axbs/yBG8P4tMvD9m/bs/O4e7P6Xquz8G9Ls/mie8P1IXvD+hTbw/d2e8P5TU
uz+N+bs/Hqu7P+1Luz+sH7w/uy68Pw8avD+otbs/ZOi7P2zAuz++Drw/cx+8PzvWuz9kzrs/
ERu8P2vSuz8jErw/5Tm8P9MmvD/nILw//ie8PyYguz+Bsrs/nYi7PwlJvD9oILw/zvi7PydR
vD/Ib7w/Myu8P2Ouuz8VB7w/i7q7P71rvD+WALw/lA68PzDcuz9jw7s/OtK7Pw4OvD8+2Ls/
tFC8P5rduz92Fbw/3na7PyMmvT/mTLw/wsa7PxclvD+7Abw/6jK8Px+Xuz9H2Ls/OfG7P3ys
vD8nDrw/WLq7P1lFvD88OLw/9Su8P4pKuz+FMrw/aIC7P7sJvD/pJbw/kP+7P8kFvD8W47s/
UwK8P0k2vD9q9rs/f0+8P6XEuz9JJLw/GYW8PxkZvD/bYLw/</AssayYData></Step><Step><CommonData><SampleLocation>11</SampleLocation><SampleID></SampleID><SampleGroup></SampleGroup><SampleInfo></SampleInfo><SampleRow>E</SampleRow><SamplePlate>1</SamplePlate><WellType>REGENERATION</WellType><Concentration>-1</Concentration><ConcentrationUnits>µg/ml</ConcentrationUnits><MolarConcentration>-1</MolarConcentration><MolarConcUnits>nM</MolarConcUnits><MolecularWeight>-1</MolecularWeight><Temperature>25</Temperature><StartTime>694976</StartTime><AssayTime>5</AssayTime></CommonData><FlowRate>1000</FlowRate><StepType>KREGENERATION</StepType><StepName>Regeneration</StepName><StepStatus>OK</StepStatus><ActualTime>4.99999</ActualTime><CycleTime>0.2</CycleTime><AssayXData Points="25">v/8LRHsMDERZGQxEJSYMROIyDESvPwxEjEwMRFlZDEQVZgxEKXQMRK9/DER7jAxEWZkMRBWm
DETysgxEv78MRIzMDERZ2QxEJeYMROLyDES//wxEjAwNREgZDUQVJg1E8jINRA==</AssayXData><AssayYData Points="25">PeczwNgvR8A6JVHA6oJXwArjXMCMsGDAYwBkwKnsZsApTWnA2EJswAWnbcCvf2/A6CFxwBU/
csDuE3TAB0J1wKizdsDAlXfAGJd4wItrecBzfnrAylR7wMnue8AtK33ApYN9wA==</AssayYData></Step><Step><CommonData><SampleLocation>12</SampleLocation><SampleID></SampleID><SampleGroup></SampleGroup><SampleInfo></SampleInfo><SampleRow>E</SampleRow><SamplePlate>1</SamplePlate><WellType>NEUTRALIZATION</WellType><Concentration>-1</Concentration><ConcentrationUnits>µg/ml</ConcentrationUnits><MolarConcentration>-1</MolarConcentration><MolarConcUnits>nM</MolarConcUnits><MolecularWeight>-1</MolecularWeight><Temperature>25</Temperature><StartTime>711392</StartTime><AssayTime>5</AssayTime></CommonData><FlowRate>1000</FlowRate><StepType>KREGENERATION</StepType><StepName>Regeneration</StepName><StepStatus>OK</StepStatus><ActualTime>4.99901</ActualTime><CycleTime>0.2</CycleTime><AssayXData Points="25">vz8NRHtMDURIWQ1EFWYNROJyDUSvfw1Ee4wNREiZDUQVpg1E4rINRL+/DUR7zA1ESNkNRBXm
DUTi8g1Ev/8NRHsMDkRIGQ5EJSYOROIyDkSvPw5Ee0wOREhZDkQVZg5E4nIORA==</AssayXData><AssayYData Points="25">P+HpvYW1pL1K0lm9t9yrvCcev7sciHs8kATrPBVlLz1DAG09mF6KPZ4hnT2RKqQ9+DC+PXu4
xz0Y4s89oMLePV5Q7j2Z/fc9qXb+PcJDCT4bdws+TG8QPjayFD7czRc+ajgXPg==</AssayYData></Step><Step><CommonData><SampleLocation>11</SampleLocation><SampleID></SampleID><SampleGroup></SampleGroup><SampleInfo></SampleInfo><SampleRow>E</SampleRow><SamplePlate>1</SamplePlate><WellType>REGENERATION</WellType><Concentration>-1</Concentration><ConcentrationUnits>µg/ml</ConcentrationUnits><MolarConcentration>-1</MolarConcentration><MolarConcUnits>nM</MolarConcUnits><MolecularWeight>-1</MolecularWeight><Temperature>25</Temperature><StartTime>727464</StartTime><AssayTime>5</AssayTime></CommonData><FlowRate>1000</FlowRate><StepType>KREGENERATION</StepType><StepName>Regeneration</StepName><StepStatus>OK</StepStatus><ActualTime>4.99901</ActualTime><CycleTime>0.2</CycleTime><AssayXData Points="25">r38ORHyMDkQ4mQ5EBaYORNKyDkTxvw5Ea8wORDjZDkQF5g5E0vIORJ//DkRrDA9EOBkPRBUm
D0TiMg9Enz8PRGtMD0RJWQ9EBWYPRNJyD0Svfw9EfIwPRDiZD0QFpg9E0rIPRA==</AssayXData><AssayYData Points="25">pDNXwB9+ZcCz6WvAWNlvwBFtcsAj0XTAq6d2wCgXeMDIdXnAJ9N6wDTke8AK13zAwrV9wH+U
fsB7T3/ADRuAwIp0gMDeloDAEN6AwGUrgcBlkIHAqcCBwNX4gcDZPILA/muCwA==</AssayYData></Step><Step><CommonData><SampleLocation>12</SampleLocation><SampleID></SampleID><SampleGroup></SampleGroup><SampleInfo></SampleInfo><SampleRow>E</SampleRow><SamplePlate>1</SamplePlate><WellType>NEUTRALIZATION</WellType><Concentration>-1</Concentration><ConcentrationUnits>µg/ml</ConcentrationUnits><MolarConcentration>-1</MolarConcentration><MolarConcUnits>nM</MolarConcUnits><MolecularWeight>-1</MolecularWeight><Temperature>25</Temperature><StartTime>743531</StartTime><AssayTime>5</AssayTime></CommonData><FlowRate>1000</FlowRate><StepType>KREGENERATION</StepType><StepName>Regeneration</StepName><StepStatus>OK</StepStatus><ActualTime>4.99999</ActualTime><CycleTime>0.2</CycleTime><AssayXData Points="25">n78PRFvMD0Qo2Q9E9eUPRMLyD0Sf/w9EWwwQRCgZEET1JRBEwjIQRI8/EERbTBBEKFkQRPVl
EETSchBEj38QRGyMEEQomRBE9aUQRMKyEESPvxBEW8wQRCjZEET15RBE0vIQRA==</AssayXData><AssayYData Points="25">l2/yvbWDvb0fJ4K9fV0vvcrhqbyTIAe6I4dvPJ+rxjwpSiU9S+lUPR9ZYj1JLIY9AGOaPcuv
pD2PzK897nvFPVmQyD2n1dI9NmXiPc2f6z2CTvQ9sXsAPgyUBD5Z/AA++SQIPg==</AssayYData></Step><Step><CommonData><SampleLocation>11</SampleLocation><SampleID></SampleID><SampleGroup></SampleGroup><SampleInfo></SampleInfo><SampleRow>E</SampleRow><SamplePlate>1</SamplePlate><WellType>REGENERATION</WellType><Concentration>-1</Concentration><ConcentrationUnits>µg/ml</ConcentrationUnits><MolarConcentration>-1</MolarConcentration><MolarConcUnits>nM</MolarConcUnits><MolecularWeight>-1</MolecularWeight><Temperature>25</Temperature><StartTime>759600</StartTime><AssayTime>5</AssayTime></CommonData><FlowRate>1000</FlowRate><StepType>KREGENERATION</StepType><StepName>Regeneration</StepName><StepStatus>OK</StepStatus><ActualTime>4.99901</ActualTime><CycleTime>0.2</CycleTime><AssayXData Points="25">n/8QRFsMEUQ5GRFE9SURRMIyEUSfPxFEW0wRRChZEUQFZhFEwnIRRI9/EURsjBFEKJkRRAWm
EUTSshFEj78RRFvMEUQo2RFEBeYRROPyEUSP/xFEWwwSRCgZEkQFJhJEwjISRA==</AssayXData><AssayYData Points="25">ftVawH7TZ8DHnm3Agm1xwPY3dMDJ8HXAlAp4wDRjecA5n3rAf7d7wJ6SfMDvl33AtWV+wKIi
f8CBVH/A/yiAwEaXgMBruoDA8wuBwOo8gcCMV4HAd8qBwHL1gcDkKYLAdDWCwA==</AssayYData></Step><Step><CommonData><SampleLocation>12</SampleLocation><SampleID></SampleID><SampleGroup></SampleGroup><SampleInfo></SampleInfo><SampleRow>E</SampleRow><SamplePlate>1</SamplePlate><WellType>NEUTRALIZATION</WellType><Concentration>-1</Concentration><ConcentrationUnits>µg/ml</ConcentrationUnits><MolarConcentration>-1</MolarConcentration><MolarConcUnits>nM</MolarConcUnits><MolecularWeight>-1</MolecularWeight><Temperature>25</Temperature><StartTime>775687</StartTime><AssayTime>5</AssayTime></CommonData><FlowRate>1000</FlowRate><StepType>KREGENERATION</StepType><StepName>Regeneration</StepName><StepStatus>OK</StepStatus><ActualTime>4.99999</ActualTime><CycleTime>0.2</CycleTime><AssayXData Points="25">jz8SRFxMEkQpWRJE9WUSRLJyEkSPfxJEXIwSRBiZEkT1pRJEsrISRI+/EkRLzBJErNkSROXl
EkTC8hJEj/8SREsME0QpGRNE9SUTRMIyE0R/PxNEXEwTRClZE0TlZRNEwnITRA==</AssayXData><AssayYData Points="25">hamrvWjGer19NwG9uL3vu/grMDxKXA09rSxBPSuvZT0OWJY90VCjPZ7ttT3Fd8U9KR7XPcXM
5z0LS/49bRn+PY56BT5dnAs+q3oSPsiaEz4pIhg+kNQaPiEdJD6FXSY+Dk0mPg==</AssayYData></Step><Step><CommonData><SampleLocation>1</SampleLocation><SampleID></SampleID><SampleGroup></SampleGroup><SampleInfo></SampleInfo><SampleRow>E</SampleRow><SamplePlate>1</SamplePlate><WellType>BUFFER</WellType><Concentration>-1</Concentration><ConcentrationUnits>µg/ml</ConcentrationUnits><MolarConcentration>-1</MolarConcentration><MolarConcUnits>nM</MolarConcUnits><MolecularWeight>-1</MolecularWeight><Temperature>25</Temperature><StartTime>790524</StartTime><AssayTime>30</AssayTime></CommonData><FlowRate>1000</FlowRate><StepType>BASELINE</StepType><StepName>Baseline</StepName><StepStatus>OK</StepStatus><ActualTime>29.999</ActualTime><CycleTime>0.2</CycleTime><AssayXData Points="150">j38TRFyME0QpmRNE9aUTRLKyE0SPvxNEXMwTRCnZE0Q35hNEsvITRH//E0RcDBREORkURPUl
FETCMhREfz8URFxMFEQpWRRE9WUURLJyFESmgBREXIwURCmZFETlpRREwrIURH+/FERLzBRE
KdkUROXlFETj8hREf/8URFwMFUQpGRVE5SUVRMIyFUR/PxVES0wVRBhZFUTlZRVEwnIVRH9/
FURLjBVEKZkVROWlFUTCshVEj78VRFzMFUQY2RVE9eUVRLLyFUR//xVESwwWRCkZFkT1JRZE
wjIWRI8/FkRLTBZEGFkWROVlFkTCchZEj38WRFyMFkQpmRZE9aUWRCSzFkR/vxZES8wWRCnZ
FkQM5xZEsvIWRI//FkRLDBdEGBkXRPUlF0TCMhdEfz8XREtMF0QpWRdE9WUXRLJyF0R/fxdE
rowXRBiZF0TlpRdEwrIXRI+/F0RczBdEGNkXRPXlF0TC8hdEj/8XREsMGEQYGRhE9SUYRLIy
GESPPxhES0wYRClZGET1ZRhEwnIYRI9/GERLjBhEKZkYRFimGESyshhEf78YRFzMGEQp2RhE
5eUYRMLyGESP/xhEXAwZRCkZGUTlJRlEwjIZRH8/GURiTRlEKVkZRPVlGUTCchlE4X8ZREuM
GUQYmRlE9aUZRLKyGUTAvxlES8wZRBjZGUTl5RlEwvIZRH//GURcDBpEKRkaROUlGkTCMhpE
jz8aRFxMGkQYWRpE9WUaRMJyGkSPfxpES4waRBiZGkT1pRpEwrIaRI+/GkRczBpEKdkaRPXl
GkSy8hpE</AssayXData><AssayYData Points="150">5UdbPhOZXj7QZVw+12pfPqsjZD7A9WU+GWZoPpbBaD72j2s+FE5qPmKabj5Rd3U+eaxwPjqc
dD5Q+3Y+Mlx0PhVfdj4pAnw+2IJ7PmiQez5KXn4+XKx8PoWifT7vJIA+lAl+PiqlgT7XBII+
UGyBPgrcgT7AYYU+bmmGPnFQhj4nYIY+/XSDPooghT4TeIY+mquIPuIShz5ewYc+YZuJPsds
ij4HUYo+rEaJPrp9iD642Ys+pjeKPpnrjT7GBY0+eZmNPsq3jj6ve4o+nQONPo7QjT6s144+
+POPPj1Cjz49CpI+7+SQPkKVkD7ippA+zW6QPl6Kkj63O5M+uqKUPmObkj4egpU+j/ySPmH6
kz7DGpU+xi2XPv2Zlz6SlJU+dW+WPjzRlj4MmJY+G/OXPlT0lz7l55c+T5eaPteblz4ZaJU+
qniZPsiImj73npk+2KOaPjdRmz5sS5w+nR+cPs0VnD4Krps+8FmcPm1vnD64VJ0+A/ybPgNk
nT7SvZs+vlydPiiMnj5qfJ8+Y0GgPsTSnT4v/Z4+u1WgPvIUoD79XaE+ETifPmcPoz5Lf6I+
lb6fPulOoT44kKE+Y5KfPkJzoT4Qb6A+lh2jPnCYoz5gNqU+PmqjPtG3pj71SaM+ipilPldK
oj7j6ac+l4OmPrCcpD4AW6Y+BuimPvrmpT5I36c+srynPioupz7tHKY+PmGoPqiUpz7mY6c+
DROoPl3TqT4kTac+cROmPvL8qT6Zyag+2BKqPu2Lqj4zRqo+mpapPoLhqj7LXKo+ynKrPp1X
qz4o/6o+</AssayYData></Step><Step><CommonData><SampleLocation>3</SampleLocation><SampleID>QA013 G0/Lmat</SampleID><SampleGroup></SampleGroup><SampleInfo></SampleInfo><SampleRow>E</SampleRow><SamplePlate>1</SamplePlate><WellType>KLOAD</WellType><Concentration>10</Concentration><ConcentrationUnits>µg/ml</ConcentrationUnits><MolarConcentration>-1</MolarConcentration><MolarConcUnits>nM</MolarConcUnits><MolecularWeight>-1</MolecularWeight><Temperature>25</Temperature><StartTime>826398</StartTime><AssayTime>80</AssayTime></CommonData><FlowRate>600</FlowRate><StepType>LOADING</StepType><StepName>Loading</StepName><StepStatus>OK</StepStatus><ActualTime>79.999</ActualTime><CycleTime>0.2</CycleTime><AssayXData Points="400">f/8aRDsMG0QZGRtE5SUbRLIyG0R/PxtETEwbRAhZG0TVZRtEsnIbRG9/G0Q7jBtEGZkbRNWl
G0SyshtEf78bRDvMG0QZ2RtE1eUbRKLyG0R//xtETAwcRBkZHETlJRxEsjIcRG8/HERMTBxE
GVkcROVlHESychxEb38cREyMHEQZmRxE5aUcRKKyHERvvxxETMwcRAjZHETl5RxEovIcRH//
HEQ7DB1EGRkdRNUlHUSyMh1Ebz8dRDtMHUQIWR1E5WUdRLJyHURvfx1EO4wdRAiZHUTlpR1E
orIdRG+/HUQ7zB1ECNkdRNXlHUSi8h1Ef/8dRH0MHkQZGR5E5SUeRKIyHkRvPx5ETEweRBlZ
HkTlZR5EsnIeRH9/HkRMjB5EGZkeRNWlHkSysh5Ef78eREzMHkQZ2R5E5eUeRLLyHkR//x5E
TAwfRAgZH0TlJR9EojIfRG8/H0Q7TB9ECFkfRNVlH0Sych9Ef38fREyMH0QZmR9E5aUfRLKy
H0Rvvx9ETMwfRBnZH0Tl5R9EsvIfRG//H0RMDCBECBkgRNUlIESiMiBEfz8gRExMIEQIWSBE
1WUgRKJyIER/fyBETIwgRBmZIETVpSBEsrIgRG+/IERMzCBEGdkgROXlIESy8iBEf/8gREwM
IUQZGSFE1SUhRKIyIUR/PyFEO0whRBlZIUTVZSFEonIhRG9/IUQ7jCFEGZkhROWlIUSysiFE
f78hREzMIUQI2SFE1eUhRLLyIUR//yFETAwiRAgZIkTlJSJEojIiRG8/IkRMTCJECFkiRNVl
IkSiciJEf38iREyMIkQImSJE5aUiRLKyIkRvvyJEO8wiRAjZIkTV5SJEsvIiRG//IkRMDCNE
CBkjRNUlI0SiMiNEbz8jRExMI0QIWSNE5WUjRKJyI0RvfyNETIwjRBmZI0TVpSNEorIjRG+/
I0RMzCNEGdkjRNXlI0Si8iNEb/8jRDsMJEQZGSRE5SUkRLIyJERvPyREO0wkRAhZJETVZSRE
snIkRH9/JERMjCREGZkkROWlJESisiREb78kREzMJEQI2SRE1eUkRKLyJETy/yREOwwlRAgZ
JUTVJSVEojIlRG8/JUQ7TCVEGVklROVlJUSiciVEf38lRDuMJUQImSVE1aUlRKKyJUR/vyVE
O8wlRBnZJUTV5SVEsvIlRH//JUQ7DCZEGRkmRNUlJkSyMiZEbz8mRExMJkQIWSZE1WUmRKJy
JkRvfyZEO4wmRBmZJkTlpSZEsrImRH+/JkRMzCZECNkmRNXlJkSy8iZEb/8mRDsMJ0QZGSdE
5SUnRKIyJ0RvPydEO0wnRAhZJ0TlZSdEonInRH9/J0RMjCdECJknROWlJ0SisidEb78nRDvM
J0QI2SdE1eUnRLLyJ0R//ydEOwwoRAgZKET2JShEojIoRH8/KEQ7TChECFkoRNVlKESicihE
b38oRDuMKEQImShE5aUoRKKyKEREwChEO8woRAjZKETV5ShEovIoRG//KERMDClECBkpRNUl
KUSiMilEbz8pRExMKUQIWSlE1WUpRLJyKUR/fylETIwpRAiZKUTVpSlEorIpRH+/KURMzClE
CNkpRNXlKUSi8ilEf/8pRDsMKkQZGSpE5SUqRLIyKkR/PypETEwqRAhZKkTlZSpEonIqRG9/
KkQ7jCpECJkqRNWlKkSisipEf78qRDvMKkQZ2SpEBuYqRLLyKkRv/ypEOwwrRBkZK0TVJStE
ojIrRG8/K0RMTCtECFkrROVlK0SicitEb38rREyMK0QImStE1aUrRKKyK0RvvytEO8wrRAjZ
K0TV5StEovIrRG//K0Q7DCxECBksROUlLETTMixEfz8sRDtMLEQIWSxE1WUsRKJyLERvfyxE
O4wsRAiZLETVpSxEsrIsRG+/LEQ7zCxECNksRNXlLESi8ixEb/8sRDsMLUQIGS1E1SUtRKIy
LURvPy1ETEwtRAhZLUTVZS1EsnItRG9/LUQ7jC1ECJktROWlLUSysi1Eb78tRDvMLUQI2S1E
5eUtRKLyLURv/y1EBg4uRAgZLkTVJS5EojIuRG8/LkQ7TC5EOVkuRNVlLkSici5Eb38uREyM
LkQImS5E1aUuRKKyLkRvvy5EO8wuRAjZLkTl5S5EovIuRA==</AssayXData><AssayYData Points="400">fxyfPnPcoD5CzJ8+tvmgPjopoz4Qi6M+8pGlPu+VqT7tDqs+ns6sPntgsD6Ym7I+neO1PjhO
uj42abk+xzK/PvKawD7Kb8M+K6bFPhYiyD4R98w+/I/NPg+b0T7xO9I+3ODWPopC2j7tSds+
KmTiPpnU3j5xUuY+EdPnPiiI6T5XPu0+NL3uPt7l8z57cPY+AQv4Pp2B+j6XqP0+mr8APwVT
AT/UyAI/L8gDP4LGBT8FVgY/sfEIPzn9CD+Bcwk/9moLP4xFDj9tQw4/B04QP0sbEj8dHRQ/
kOYTP36HFT+Tuhc/nVAXPxVDGT9kORs/ilscP9gfHj+X8R4/EzofP6BKIj+fPCM/ydwiP90l
JD/NFCY/7EcoP7//KD854ig//eYrPxgsLD9p2S0/NNQvP0o0MD8LTjI/segxP/ZBND/JezQ/
xjU2P1vxNj/7nDc/2NY3P24YOj+Oxjs/9A88PyNQPj+c9T4/eVdAPwhmQT8RlkE/KD9DPw67
RD/NlEU/vyJHP2IaST85Ukk/0MhKP8fbSj8K40w/z4BNP2CPTT/f5FA/BVRRP0M8Uj+8/VM/
m+xTP0IvVj+KtVY/nbhWP9HdWD/Ya1k/q7FZP8IwXD/LbVs/PdRcP5jbXj+CYV0/BotgP+mC
YT9Hk2I/y15jP2BtZD/r2WQ/tz9lP2IHaD8u42c/QGRpP4SdaT8Rd2o/2KFrPxV0bT969G0/
QVluPyExbz+ksW8/pdRxP6yjcT8Gn3I/JnNyP2pzdD/4A3U/qOt1P+Wedj+IvXc/BKh4P69v
eT8GQXo/wMt5P7x7fD+Ctnw/TCR8P3mZfT8fJH8/XXd/Py/8fz9DGIE/qjSBP/4dgT/It4E/
Nz2CP7+Ngj8k7oI/iGSDP60mhD8Hj4Q/sdKEP5+thD9yFoU/8pWFP8hJhj9pJ4Y/6VeGP6oS
hz9GooY/AxiIP/5viD+GvYg/18KIPwoxiT8ZeYk/ya2JPxD4iT91h4o/kMGKP2o3iz8ezYs/
goCLP+4hjD/YVYw/YcqMPxa2jD/41o0/0RyOP3DGjj9tX44/g6qOP5Izjz/Ye48/NeuPP2/w
jz8eUJA/FuqQP4rDkD+3cZE/tpORP2A8kT+AvZE/OEqSP6OTkj/uMJI/yAGTPxw7kz9S85M/
VEyUPw2qlD8zu5Q/ufKUPwT+lD+UaZU/I7aVP1hUlj9FgpY/IkWWP20Rlz84ZJc/51CXP7IB
mD/V3Zc/yK2XP9JhmD9ZqZg/iI+YP/L1mD/yu5k/1ayZP945mj8HPpo/QnuaPz94mj9vSJs/
lNOaP3Tcmz+V0ps/QBGcP4UfnD+ArJw/v/ScP5DEnD+GOZ0/kVydP+kcnT/yTZ4/IvidP/iK
nj8Z3J4//8SePyPonj//KJ8/e8ueP7Pcnz89BKA/4uCfP9gSoD8hY6A/kq6gP63GoD/UZ6E/
qTyhPwxUoT9ckqE/ei6iP1SEoj8EuaI/HvOiP6hNoz8B56I/memiP6nvoj92tKM/wmmjPz8H
pD/6kqM/NdmkPx3ZpD9A5KQ/y/2kP2SjpD/d4KU/11ilP7Rjpj/qQKY/BhWmP4Rfpj+9jaY/
ad2mPzYPpz8pdKc/A7SnP2s4pz8w6Kc/MaenP/fTpz8ynag/qtCoP9XBqD8T2qg/I92oP2jw
qD8uo6k/ZUapP+eJqT+3NKo/gCCqP9VLqj9VCKo/VwWqP43Pqj9KHqs/xrGqPz47qz9RUKs/
jKirP/jrqz/B+6s/PTCsP7hDrD+Y0Kw/AJOsP3+RrD++UK0//mCtP8rlrT9UQa0/g6OtP49z
rT/N6a0/vBGuP20Yrj9rga4/St+uPyRlrj+A4K4/FveuP4jnrj+ux68/wCavP2NHrz949K8/
IzewP3xGsD8DMLA/9zywPwCwsD/N0LA/aQqxP5/1sD8ZSLE/VsyxP9TwsD/ktbE/ttCxPxAJ
sj+gFbI/DJayP/gssj8997E/j8KyP1m1sj/ASrM//wazP8bQsz/I0bI/fOmzPy+Osz/6EbQ/
poS0P9EetD/mubQ/JGu0P0butD/KsLQ/Z4q0P9i+tD/wL7U/a9q1P9fatT8d97Q/HCG2PyXP
tT/SerY/WE62Py2Stj8k6rU/+pK2PyHqtj/JTrY/Zbe2Pw==</AssayYData></Step><Step><CommonData><SampleLocation>1</SampleLocation><SampleID></SampleID><SampleGroup></SampleGroup><SampleInfo></SampleInfo><SampleRow>E</SampleRow><SamplePlate>1</SamplePlate><WellType>BUFFER</WellType><Concentration>-1</Concentration><ConcentrationUnits>µg/ml</ConcentrationUnits><MolarConcentration>-1</MolarConcentration><MolarConcUnits>nM</MolarConcUnits><MolecularWeight>-1</MolecularWeight><Temperature>25</Temperature><StartTime>912298</StartTime><AssayTime>30</AssayTime></CommonData><FlowRate>1000</FlowRate><StepType>BASELINE</StepType><StepName>Baseline</StepName><StepStatus>OK</StepStatus><ActualTime>30</ActualTime><CycleTime>0.2</CycleTime><AssayXData Points="150">b/8uRDwML0QJGS9E1SUvRKIyL0TRPy9EPEwvRAlZL0TVZS9EonIvRNF/L0Q8jC9ECZkvRNWl
L0Sisi9Eb78vRDzML0QJ2S9E1eUvRKLyL0Rv/y9EPAwwRAkZMESQJzBEojIwRG8/MEQ8TDBE
CVkwRNVlMESicjBEb38wRDyMMEQJmTBE1aUwRKKyMERvvzBEPMwwRAnZMETV5TBEovIwRG//
MEQ8DDFECRkxRPYlMUSiMjFEbz8xRCtMMUQJWTFExWUxRJJyMURvfzFEPIwxRAmZMUTFpTFE
krIxRG+/MUQ8zDFECdkxRNXlMUSi8jFEb/8xRDwMMkQJGTJE1SUyRKIyMkRvPzJEPEwyRAlZ
MkTVZTJEonIyRG9/MkQ8jDJECZkyRNWlMkSisjJEb78yRDzMMkQJ2TJE1eUyRKLyMkRv/zJE
KwwzRAkZM0TVJTNEojIzRF8/M0RMTDNECVkzRNVlM0SicjNEX38zRDyMM0QJmTNE1aUzRKKy
M0RvvzNEPMwzRAnZM0TV5TNEovIzRG//M0Q8DDRE+Bg0RNUlNESSMjREbz80RDxMNEQJWTRE
xWU0RKJyNERvfzREPIw0RAmZNETVpTREorI0RG+/NEQrzDRECdk0RMXlNESS8jREb/80RDwM
NUQJGTVE1SU1RKIyNURvPzVEPEw1RAlZNUTVZTVEs3I1RKB/NUQ8jDVECZk1RNWlNUSisjVE
X781RCvMNUQJ2TVExeU1RJLyNURv/zVEPAw2RAkZNkTVJTZEojI2RF8/NkQ8TDZECVk2RNVl
NkSicjZE</AssayXData><AssayYData Points="150">jb28P5u2vD/nUr0/SBK+P5VovT+4Mr4/Fi2+P/7OvT/94b0/gIK9P1A9vj8Y3b0/cSe+P0Oz
vT/Jer4/7ny+P/Mevz+Ehb4/Ucu+P8u0vj/WVr4/kMO+Px/evj+/ab4/wkS+P628vj+He78/
Oz2/P/YPvz/r+r4/j+i+P1Myvz/H9L4/496+Pw8Vvz/Xmr4/Qvm+PwUIvz/yFr8/PGW/P5OQ
vj91ar8/zSvAP38Jvz/tC78/YO6+PwUMwD90Pr8/qIe/P5asvz9q3b8/4mu/P7yxvz+WlL8/
ctS/P7WAvz8Cur8/G0O/P61Tvz/Trr8/0Mu/P8IywD+gvr8/ogvAP4CEwD/MV8A/SEHAPysE
wD+lFcA/oYq/P64kwD/RB8A/3wnAP1dMwD+h878/vh/AP73Uvz95HMA/mgXAP+/5vz/j7b8/
3zvAP2a0vz+rOsA/fWDAP57kvz8CucA/OVrAP2SBwD+2ZcA/phHAP581wD8kysA/s7PAP2lD
wD+oX8A/ABPBP09XwD/bYsA/y73AP4eMwD8M0cA/MlDAP6TLwD+b7L8/CS7AP8gpwD/OCsE/
JEbBP3pwwD8IScE/xO3AP1GpwD9y9cA/I5/APxspwT9HE8E/xCjBP80UwT+YwcA/ZCnBPxoT
wT9Ob8A/bSDBPzYDwT8X3MA/WcfAP5/vwD/yqsA/c9/AP1QRwT8v7MA/wn/AP/hkwT9sGME/
wXbBPz75wD++vcA/5UbBP9UXwT9iYsE/B2PBP13dwD9MjcE/GfrAP2sOwT8ySsE/Yy7BP9Sk
wT+SwcE/</AssayYData></Step><Step><CommonData><SampleLocation>10</SampleLocation><SampleID>BG505 T332N SOSIP</SampleID><SampleGroup></SampleGroup><SampleInfo></SampleInfo><SampleRow>E</SampleRow><SamplePlate>1</SamplePlate><WellType>KSAMPLE</WellType><Concentration>-1</Concentration><ConcentrationUnits>µg/ml</ConcentrationUnits><MolarConcentration>31.25</MolarConcentration><MolarConcUnits>nM</MolarConcUnits><MolecularWeight>-1</MolecularWeight><Temperature>25</Temperature><StartTime>951340</StartTime><AssayTime>180</AssayTime></CommonData><FlowRate>600</FlowRate><StepType>ASSOC</StepType><StepName>Association</StepName><StepStatus>OK</StepStatus><ActualTime>180</ActualTime><CycleTime>0.2</CycleTime><AssayXData Points="900">b382RDyMNkQJmTZE1aU2RKKyNkRvvzZEPMw2RAnZNkTV5TZEovI2RG//NkQ8DDdECRk3RNUl
N0SiMjdEbz83RDxMN0QJWTdE1WU3RIhzN0RvfzdEPIw3RAmZN0TVpTdEw7I3RG+/N0Q8zDdE
Cdk3RJrmN0Si8jdEb/83RDwMOEQJGThE1SU4RKIyOERvPzhEPEw4RPhYOETVZThEonI4RG9/
OEQ8jDhECZk4RNWlOESisjhEb784RDzMOEQJ2ThE1eU4RKLyOERv/zhEPAw5RAkZOUTVJTlE
ojI5RG8/OUQ8TDlECVk5RNVlOUSicjlEb385RDyMOUQJmTlE1aU5RKKyOURvvzlEPMw5RN7Z
OUTV5TlEovI5RG//OUQ8DDpECRk6RNUlOkSiMjpEbz86RH1MOkQJWTpE1WU6RKJyOkRvfzpE
PIw6RPiYOkTVpTpEorI6RG+/OkQ8zDpECdk6RNXlOkSi8jpEb/86RDwMO0QJGTtE1SU7RKIy
O0R/PztEPEw7RAlZO0TFZTtEonI7RG9/O0Q8jDtEW5k7RNWlO0SSsjtE4r87RDzMO0QJ2TtE
1eU7RKLyO0Rv/ztEPAw8RAkZPETVJTxEojI8RG8/PEQ8TDxECVk8RNVlPESicjxEb388RDyM
PEQJmTxExaU8RKKyPERvvzxEPMw8RAnZPERv5zxEovI8RG//PEQrDD1ECRk9RNUlPUSiMj1E
bz89RDxMPUQJWT1E1WU9RJJyPURvfz1EPIw9RAmZPUTVpT1EorI9RG+/PUQ8zD1ECdk9RObl
PUSi8j1Eb/89RDwMPkQJGT5E1SU+RKIyPkRvPz5EPEw+RPhYPkTVZT5EonI+RG9/PkQ8jD5E
CZk+RNWlPkSisj5Eb78+RDzMPkQJ2T5E1eU+RJLyPkRv/z5EPAw/RAkZP0TVJT9EojI/RG8/
P0QrTD9ECVk/RMVlP0Sicj9EX38/RDyMP0T4mD9E1aU/RJKyP0Rfvz9EPMw/RAnZP0TF5T9E
ovI/RG//P0Q8DEBECRlARAcmQESiMkBEbz9ARDxMQET4WEBExWVARKJyQERvf0BEPIxARPiY
QETVpUBEorJARG+/QEQ8zEBECdlARMXlQESi8kBEb/9ARDwMQUQJGUFE1SVBRKIyQURvP0FE
PExBRAlZQUTVZUFEknJBRG9/QUQ8jEFECZlBRNWlQUSiskFEb79BRDzMQUQJ2UFEPudBRGfz
QURv/0FEPAxCRPgYQkTFJUJEojJCRG8/QkQrTEJECVlCRMVlQkSSckJEX39CRDyMQkQJmUJE
1aVCRKKyQkRfv0JEPMxCRAnZQkTF5UJEs/JCRG//QkQrDENE+BhDRNUlQ0SSMkNEXz9DRDxM
Q0QJWUNE9mVDRJJyQ0Rvf0NEK4xDRAmZQ0TVpUNEorJDRF+/Q0Q8zENE+NhDRMXlQ0SS8kNE
b/9DRCsMREQJGURExSVERJIyRERvP0REK0xERAlZRETFZUREknJERG9/REQ8jERECZlERMWl
RESSskREb79ERDzMREQJ2URExeVERKLyRERv/0REPAxFRAkZRUTVJUVEkjJFRF8/RUQ8TEVE
CVlFRNVlRUSickVEb39FRCuMRUQJmUVExaVFRKKyRURfv0VEK8xFRAnZRUTV5UVEkvJFRG//
RUQrDEZECRlGRNUlRkSiMkZEbz9GRCtMRkQJWUZE1WVGRKJyRkSQf0ZEPIxGRAmZRkQnpkZE
orJGRG+/RkQ8zEZECdlGRMXlRkSS8kZEX/9GRDwMR0QJGUdExSVHRJIyR0RvP0dEK0xHRPhY
R0TVZUdEonJHRF9/R0QrjEdECZlHRNWlR0SSskdEX79HRDzMR0QJ2UdE1eVHRJLyR0Rf/0dE
KwxIRAkZSETFJUhEkjJIRF8/SEQ8TEhECVlIRNVlSESickhEb39IRCuMSET4mEhExaVIRJKy
SERfv0hEK8xIRAnZSETV5UhEovJIRF//SEQrDElECRlJRMUlSUSiMklEXz9JRCtMSUQJWUlE
xWVJRKJySURvf0lEK4xJRAmZSUTVpUlEkrJJRG+/SUQ8zElECdlJRNXlSUSi8klEX/9JRCsM
SkQJGUpE1SVKRJIySkRfP0pEK0xKRAlZSkTVZUpEonJKRF9/SkQrjEpECZlKRMWlSkSiskpE
X79KRDzMSkQJ2UpExeVKRKLySkRf/0pEPAxLRPgYS0TFJUtEkjJLRF8/S0Q8TEtE+FhLRMVl
S0SScktEb39LRDyMS0T4mEtE1aVLRJKyS0Rvv0tEK8xLRPjYS0TF5UtEovJLRF//S0Q8DExE
CRlMRMUlTESSMkxEbz9MRDxMTEQJWUxExWVMRKJyTERvf0xEPIxMRAmZTETVpUxEorJMRG+/
TEQrzExE+NhMRNXlTESi8kxEX/9MRCsMTUT4GE1EsCdNRKIyTURfP01EK0xNRAlZTUTVZU1E
knJNRG9/TUQ8jE1ECZlNRMWlTUSSsk1E4r9NRCvMTUQJ2U1E1eVNRKLyTURv/01EKwxORAkZ
TkTFJU5EkjJORF8/TkQrTE5E+FhORNVlTkSick5EX39ORDyMTkT4mE5ExaVORKKyTkRfv05E
K8xORAnZTkTV5U5EkvJORG//TkQrDE9ECRlPRMUlT0SSMk9EXz9PRDxMT0QJWU9E1WVPRKJy
T0Rff09EBo5PRPiYT0TVpU9EorJPRF+/T0Q8zE9E+NhPRMXlT0SS8k9EX/9PRDwMUET4GFBE
xSVQRKIyUERfP1BEK0xQRAlZUETFZVBEonJQRF9/UEQrjFBE+JhQRNWlUESSslBEb79QRCvM
UET42FBExeVQRJLyUERv/1BEKwxRRPgYUUTVJVFEojJRRF8/UUQ8TFFE+FhRRNVlUUSSclFE
X39RRDyMUUQJmVFExaVRRCWzUURfv1FEK8xRRAnZUUTV5VFEkvJRRF//UUQrDFJE+BhSRNUl
UkSSMlJEXz9SRCtMUkQJWVJExWVSRJJyUkRff1JEPIxSRPiYUkTFpVJEkrJSRF+/UkQrzFJE
+NhSRMXlUkSS8lJEX/9SRCsMU0T4GFNE1SVTRJIyU0RfP1NEK0xTRPhYU0TFZVNEonJTRF9/
U0Q8jFNECZlTRNWlU0SSslNEX79TRDzMU0QJ2VNExeVTRJLyU0Rv/1NEPAxURPgYVETFJVRE
ojJURF8/VEQrTFRE+FhURNVlVESSclREb39URCuMVET4mFRE1aVURJKyVERfv1REPMxURPjY
VETF5VREkvJURF//VEQrDFVE+BhVRMUlVUSSMlVEXz9VRDxMVUQJWVVEJ2ZVRJJyVURff1VE
K4xVRPiYVUTVpVVEkrJVRF+/VUQrzFVE+NhVRMXlVUSi8lVEX/9VRCsMVkT4GFZExSVWRKIy
VkR1QFZEK0xWRPhYVkTFZVZEknJWRF9/VkQ8jFZE+JhWRMWlVkSSslZEXr9WRDzMVkQI2VZE
xeVWRJLyVkRe/1ZEPAxXRPgYV0TFJVdEkjJXRF4/V0QsTFdE+FhXRMVlV0SicldEXn9XRCyM
V0QImVdExaVXRJKyV0Rev1dELMxXRPjYV0TF5VdEkvJXRF7/V0QsDFhE+BhYRNYlWESSMlhE
bz9YRCxMWET4WFhExWVYRJJyWERef1hEPIxYRPiYWETFpVhEorJYRF6/WEQszFhE+NhYRNbl
WESS8lhEXv9YRCwMWUT4GFlE1iVZRJIyWUReP1lEPExZRPhYWUTFZVlEknJZRF5/WUQsjFlE
+JhZRMWlWUSSsllEXr9ZREzMWUT42FlExeVZRJLyWURe/1lELAxaRPgYWkTFJVpEkjJaRG8/
WkQsTFpE+FhaRMVlWkSSclpEXn9aRDyMWkQImVpExaVaRJKyWkRev1pELMxaRBnZWkTF5VpE
kvJaRF7/WkQsDFtECBlbRMUlW0SSMltEXj9bRExMW0T4WFtE1mVbRJJyW0Rvf1tELIxbRPiY
W0TFpVtEorJbRF6/W0QszFtE+NhbRMXlW0SS8ltEXv9bRCwMXET4GFxE1iVcRJIyXEReP1xE
LExcRPhYXETWZVxEonJcRF5/XEQsjFxE+JhcRMWlXETDslxEXr9cRDzMXET42FxExeVcRJLy
XERv/1xEPAxdRAgZXUTWJV1EPDRdRF4/XUQ8TF1ECFldRMVlXUSScl1EXn9dRCyMXUT4mF1E
xaVdRJKyXURvv11ELMxdRPjYXUTW5V1EovJdRF7/XUQ8DF5ECBleROYlXkSiMl5EXj9eRDxM
XkT4WF5ExWVeRKJyXkRef15EPIxeRAiZXkTWpV5EorJeRG+/XkQ8zF5ECNleRNblXkSi8l5E
b/9eRDwMX0QIGV9E1iVfRKIyX0RvP19EPExfRAhZX0TWZV9EonJfRG9/X0Q8jF9ECJlfRNal
X0Sisl9Eb79fRDzMX0QI2V9E1uVfRKLyX0Rv/19EPAxgRAgZYETWJWBEojJgRG8/YEQ8TGBE
CFlgRNZlYESicmBEb39gRDyMYEQImWBE1qVgRKKyYERvv2BEPMxgRAjZYETW5WBEovJgRG//
YEQ8DGFECBlhRNYlYUSiMmFEbz9hRDxMYUQIWWFE1mVhRKJyYUQZgWFEPIxhRAiZYUTWpWFE
orJhRG+/YUQ8zGFECNlhRNblYUSi8mFEb/9hRDwMYkQIGWJE1iViRKIyYkRvP2JEPExiRAhZ
YkTWZWJEonJiRG9/YkQ8jGJECJliRMWlYkSismJEb79iRDzMYkQI2WJE1uViRKLyYkRv/2JE
LAxjRAgZY0TWJWNEojJjRG8/Y0Q8TGNECFljRNZlY0SicmNE</AssayXData><AssayYData Points="900">A+7AP3BkwD8yo78/tbu+P/R+vT/Vsbw//v67P9Fyuz+9Pbs/CKa6PzF0uj8Ggro/Dva5Pz8N
uj8uY7k/rPq5P5m9uT90Tbk/d9y5P02KuT9o07g/8zK5P3MUuT+eg7g/mQa5PxoQuT8sJ7k/
Xq25P/cSuT86ZLk/cja5P4mTuT+Wxbk/JJ+4P3NMuT+KRbk/M++4P46LuT/wSbk/yFq5P64V
uT/WQbk/a/i4PwckuT9PgLk/DC25PzfQuD93Tbk/pSO5P+iFuT8A+7g/6bi4P3xEuT+7vrg/
amC5P2h/uT+BXbk/ipK5P6jruD9INrk/1/u5PzH7uT/Oprk/91q5P7nUuT/Oirk/5oS5P+V0
uT8LXrk/hqW5P3UxuT8ZrLk/hBe5P1j0uT+Ny7k/bWK5P5cruj9H3Lk/BdC5PxnMuT9FNbo/
HiK6PzWuuT8N37k/vwO6P3PNuT+xzLk//Oe5P2t2uT+gObo/O2i6P1jruT9A57k/NDe6P7Pb
uT9gL7o/xS26P/yGuT92F7o/8cG5P3hxuj8/ybk/xU66PyjBuj+Kp7o/A2e6P5ORuj87cLo/
9nm6P9k8uj99N7o/EIK6P/v+uT8xqro/0OS6PxHzuj/c07k/DC66PyZAuj+i0Lo/a8W6P1Vt
uj/uG7o/2L+6P1Gluj8tL7o/QjW6P7mCuj/t7Lk/Rd+6P8vJuT8hpbo/yD+7P0ZMuj8kxro/
EJ26PyTguj/x57o/W4S6P0J2uj+Kyro/I6K6P/g5uz88+ro/Zs66P2mBuj9377o/W3G6PyUT
uz9ymLo/l6m6P+H2uj/ZC7s/Gl+6P0+Fuz/b67o/G/W6P1Meuz/tEbs/GQa7P/M1uz/iLrs/
7tW6P718uz/GKbs/76y7P88puz9dTbs//xC7P5Jquz/W17o/wc67P6KIuz/8mLs/m/u6P3JX
uz+kG7s/Tqq7P+nfuz+Wv7s/G9q7PwRPuz+WTrs/IDS7P0RQuz+lnrs/JN67P7NBuz/Y2bs/
c/O6P8WCuz/0I7s/2EO7P2K+uz+oMrs/rQG8P6xhuz+Xa7s/yp67PwoFvD+iBLw/3QS8P+O+
uz/irbs/BYO7P/tuuz+AH7w/5v+7P7vmuz/KJ7w/TUi7Py8AvD8hfbw/3767Pwc1vD/fHbw/
cre7P4f5uz+PJLw/IwC8P1oMvD9rWrw/XyO9P4lcvD/rKLw/f5C7P6EgvD9VR7w/KBG7P5f9
uz+tv7s/PVu8P+XTuz+nF7w/aPW7P5njuz/12bw/GK+8PwgYvD+rh7w/ZzW8P78/vD/KdLw/
0V68P/lvvD9QTLw/zT+8P4RCvD9TFrw/GEW8P3lLvD8CELw/fKe8P9QIvD+Y3Ls/54S8PxS4
vD+6y7w/JZy8P4+qvD8EBrw/Uva7P0K7vD+WFL0/wC28P7CtvD91h7w/GT+8P0CgvD9U+7s/
n1+8PyzOvD/yprw/KpS8P1QTvT8kabw/S9C8P+L8vD9j07w/eja8P/LDvD+Ybrw/w4q8P0Z1
vD+xjbw/hDK9PxjDvD9jh70/N7i8P6wNvT+XJb0/WCm8P3G5vD8aQb0/ugu9P0cDvT8P47w/
D0W9Pw4rvT+9mLw//Qa8P5kKvT9R4bw/lNS8P6Y5vT/OzLw/mZi8P6j8vD8T57w/iYm8P9XB
vT9uBL0/EVi9P+HzvD+UnL0/o3C9PwJEvT+Z37w/xC69P8azvT91lb0/RYu9P0LmvD/aAb0/
hBu9P+xwvT8NJb0/sj+9P9BRvT9gLr0/u0+9PydJvT98g70/3O68P8yvvT9msL0/hme9P0tI
vT8SUb0/8d28P/pgvT/o3rw/kbW9P6fHvT9CV70/8Bi+PzzCvT8w6L0/ziG9PypyvT/cML0/
xcm9P+tsvT9YU70/9lG9P+revT9d/70/ND69P9BpvT9EyL0/tqm9P0sjvj+7pr0/mfW9P6u7
vT/UsL0/H8G9PxLHvT8GLb4/DzK+P7qrvT9EfL0/Gv69PzuJvT+lkb0/n6C9Px/ZvT81Ur4/
xN29Pwtrvj8gbL0/G+G9PwtDvj+ED74/zBy+P6bivT9FiL4/SfG9P6savj/f5L0/6da9P0Ch
vT+y8b0/Bjm+P+eBvT/AfL4/5j6+P9Yivj+as70/A+i9P3w7vj9gjb0/QV6+P4szvj/RDr4/
eCa+P9Yivj8hs74/UdG+Pz2WvT+CXr4/oEi+P9gwvj89NL4/dgK+Py+Fvj+qx74/vqW+P59p
vj8+tb0/4lC+P/UNvj/6J74/4du+P8J3vj8hYb4/MtW+P/68vT8WBr4/k6C+PxONvj8EWb4/
6Fu+P5u0vj8Cpr4/Jpi+PwRCvj+cIb4/ZLW+P3Ffvj8fBb4/ohi+P+1Yvj8F874/jfa+P3wa
vj9E2L0//u2+P63Nvj8O3L4/c1y+P+eDvj9NrL4/vYm+P17Ivz+8vr4/f0O+PzRwvj8qn74/
pSm+P8oBvz8BCL8/cyS/P5mrvj9JxL4/Zk++Pza5vj/26b4/PMG+P/eCvj8FfL4/Ce2+Pwwb
vj9i7r4/aNW+P7EPvz8OYr8/mu29P0uEvj+0B78/oRe+PyjRvj8Yw74/j1G/PxYFvz9gxr4/
+wS/P0bfvj+zy74/PGa/P8ICvz/aIL8/z3C/PzCyvj9ljb4/+SO/P0Wjvj996r4/sDm/P5im
vj8NKL8/DEi/P/2Gvj+IVr8/PbW+P4crvj8Qwb4/JKW+P0f6vj/SeL8/esu+P0ERvz/8vr4/
hxi/P74bvz+iy78/Bsy+P11Mvz8lDr8/0yq/P6U8vz++vr8/mwW/P8zyvj++z74/hFK/P7K2
vj9gQ78/eWG/PzTCvj8OeL8/dla/P16Dvz8IWb8/WkW/P0pevz/u174/f8C/Pz5Evz9VBsA/
Ppa/Pzt7vz+SM78/3nG/P0n7vj/39b4/bGi/PwDXvz+HDb8/6vK/PwYPvz9Me78/nxG/P5tc
vz/F478/dMO+PwMlwD9Mpr8/Dbu/Pwrgvz8Nq78/udm/P3L0vz+xWb8/QXu/P/IJwD8hTL8/
oF+/P1eGvz+7+r8/n+q+P27Fvz80Zr8/joi/P936vz9SCsA/MT7AP0eevz+pTsA/u8O/P1hv
vz+QPL8/uQvAP/JLvz/3j78/9Mi/P4ewvz8U2b8/I07APwRzvz8Mnr8/LgvAP+EAwD+q0b8/
/Na/PzGavz/8g78/zPm/P+fnvz/VY8A/oi/AP2ERwD+cWMA/N4+/P8J/wD+Err8/zCvAPwqO
wD+X1b8/gOu/PzZ+wD8Rfb8/wGPAP89KwD8tdcA/SBnAP40zwD+h2r8/R2XAP50MwD9NOMA/
OR7AP51EwD/ZB8A/pU3AP/L1vz/Cw78/jBvAP2cSwD/U0r8/BmHAPzKhwD+MFsA/jUnAP4Qz
wD+TLsA/tk/AP4ecwD803r8/bYjAP9fMvz/KYcA/G1bAPwEOwD8vA8A/pZPAP9TRvz9tCsE/
Q2rAPxLtvz8JI8A/5E2/P54NwD+HycA/TzLAP6TMwD/Eh8A/Hu2/P61fwD/NbMA/m5rAP1QI
wD/NIcA/1obAP7uawD9qAMA/NazAPyMCwD/KQsA/x+G/P122vz8698A/+T7BPzViwD/JpcA/
gh3BP2vGwD/Gdb8/N5zAP/3kvz/s0MA/BGHAP+6CwD/f4sA/po7AP9EGwT/Y28A/HETAPyeE
wD9Kt8A/DF7AP4SmwD+PbsA/UYTAP3qNwD/l2MA/tcLAP1k9wT+n3cA/Is7AP8rQwD/OFsE/
ZsvAP+Z+wD/CdME/ztzAPwZrwD9lu8A/vxHBPwS2wD+8pMA/axXBP4h9wT+LFcA/MJLAP42d
wD8bjsA/3d/AP9TTwD8Vb8A/kazAPye/wD+LDsE/di7BPx0KwT+IyMA/qwHBP4rZwD8W9cA/
MYfAP41GwT8948A/JKTAP9BdwD9tz8A/d/fAP/TZwD8rA8E/UXfBP4bDwD+VmsA/HN7AP+3b
wD/vQsA/QYTAP9LwwD8V/cA/yWHBP8mCwD/CYcE/lxjBP7mZwT8oQME/aOvAP0gOwT+g+MA/
2xvBP1C5wT8pPsE/vjHBPwLvwD95hsE//jrBP0IfwT9vusE/9kPBP9bNwT/xKME/Pe7AP5Ms
wT983cE/I/3APyPXwT/YIcE/4UXBPz6bwT8nsME/EX3BP65ZwT82V8E/iLvBP1DxwT/mPcE/
OGvBP788wT9bgsE/H6PBP0JOwT8jV8E/7nvBP3GqwT+0bME/6qfBP4s2wT/qJcE/fV3BP7Kj
wT93CsI/ma7AP17QwT/2PME/OH3BP9JBwT+plcE/ZFvBPw7VwT9dgME/cUfBP7MJwj93YsE/
O5DBP0C7wT+9D8E/0XPBP2DwwT/ODsI//9TBP6XbwT+xf8E/LmnBPz/xwT9czcE/y3zBP7Zz
wT9VpsE/CSPBPyiLwT/8bME/Sv3AP9zMwT/7csE/LSPCP8jLwT8WYsI/12DBP+PVwT/Qs8E/
hJzBP/E4wT+ohcE/gTzBP68ywj9BpcE/24zBPzoQwj/29sE/z+3BP926wT/CAMI/+4vBP6Tq
wT+pzsE/s2bCP0fewT8wEsI/6fDBP8x+wT+XQ8I/Jm7BP3VqwT/lAMI/7/DBPy38wT/JmcE/
Jd3BPyL/wT+IO8I/w0nCPxx0wj/E7sE/NEDCP58Cwj/2nME/NTzCPw5lwj+yEcI/L8LBP6Qm
wT8vAcI/+/vBP1wIwj8Uz8E/RavBP7O4wT9o4sE/tPfBP7xbwj+ICsI/vvfBP+Mawj9B98E/
Ak7CPzOWwj/V6MI/9iLCPzHLwT/kyMI/ze7BP1uiwT+P9cE/</AssayYData></Step><Step><CommonData><SampleLocation>1</SampleLocation><SampleID></SampleID><SampleGroup></SampleGroup><SampleInfo></SampleInfo><SampleRow>E</SampleRow><SamplePlate>1</SamplePlate><WellType>BUFFER</WellType><Concentration>-1</Concentration><ConcentrationUnits>µg/ml</ConcentrationUnits><MolarConcentration>-1</MolarConcentration><MolarConcUnits>nM</MolarConcUnits><MolecularWeight>-1</MolecularWeight><Temperature>25</Temperature><StartTime>1140050</StartTime><AssayTime>180</AssayTime></CommonData><FlowRate>600</FlowRate><StepType>DISASSOC</StepType><StepName>Dissociation</StepName><StepStatus>OK</StepStatus><ActualTime>179.999</ActualTime><CycleTime>0.2</CycleTime><AssayXData Points="900">b39jRDyMY0T4mGNExaVjRKKyY0Rvv2NEK8xjRPjYY0TF5WNEkvJjRF//Y0QrDGRE+BhkRMUl
ZESSMmREVEBkRCtMZEQJWWRExWVkRJJyZERff2REK4xkRPiYZETFpWREkrJkRF+/ZEQrzGRE
CdlkRNXlZESS8mREX/9kRCsMZUT4GGVExSVlRJIyZURfP2VEK0xlRPhYZUTFZWVEknJlRG9/
ZUQrjGVE+JhlRNWlZUSismVEX79lRCvMZUT42GVExeVlRMPyZURf/2VEKwxmRAkZZkTFJWZE
ojJmRF8/ZkQrTGZE+FhmRMVlZkSicmZEX39mRCuMZkQ6mWZExaVmRKKyZkRfv2ZETMxmRPjY
ZkTF5WZEkvJmRF//ZkQ8DGdE+BhnRMUlZ0SSMmdEXz9nRCtMZ0T4WGdE1WVnRKJyZ0SQf2dE
K4xnRPiYZ0TFpWdEkrJnRKC/Z0QrzGdE+NhnRMXlZ0Si8mdEX/9nRDwMaET4GGhExSVoRJIy
aERfP2hEPExoRPhYaETFZWhEknJoRF9/aEQrjGhECZloRMWlaESismhEX79oRDzMaET42GhE
xeVoRJLyaEQ6AWlEPAxpRPgYaUTFJWlEojJpRG8/aUQrTGlE+FhpRMVlaUSScmlEX39pREyM
aUQJmWlEOKZpRJKyaURfv2lEK8xpRPjYaUTV5WlEkvJpRF//aUQrDGpE+BhqRMUlakSSMmpE
Xz9qRCtMakT4WGpExWVqRJJyakRff2pEK4xqRPiYakTFpWpEkrJqRF+/akQrzGpE+NhqRMXl
akSS8mpEX/9qRCsMa0T4GGtExSVrRJIya0RfP2tEPExrRAlZa0TFZWtEknJrRG9/a0QrjGtE
+JhrRMWla0SzsmtEX79rRG3Ma0QJ2WtE1eVrRKLya0Rf/2tEKwxsRPgYbETVJWxEojJsRF8/
bEQ8TGxECVlsRNVlbESScmxEb39sRCuMbEQJmWxE1aVsRJKybER1wGxEPMxsRAnZbETF5WxE
kvJsRG//bERMDG1E+BhtRNUlbUSiMm1EXz9tRCtMbUT4WG1E1WVtRJJybURvf21EK4xtRAmZ
bUTVpW1EorJtRG+/bUQrzG1ECdltRNXlbUSi8m1EX/9tRCsMbkQJGW5ExSVuRJIybkRvP25E
PExuRAlZbkTFZW5EonJuRF9/bkQ8jG5E+JhuRNWlbkSism5Eb79uRDzMbkT42G5E1eVuRKLy
bkRv/25EPAxvRBkZb0TVJW9EojJvRG8/b0Q8TG9ECVlvRNVlb0Sicm9EI4BvRDyMb0QJmW9E
1aVvRKKyb0Rvv29EPMxvRAnZb0TV5W9EPPRvRG//b0Q8DHBECRlwRNUlcESiMnBEbz9wRDxM
cEQJWXBE1WVwRKJycERvf3BEPIxwRAmZcETVpXBEorJwRG+/cEQ8zHBECdlwRNXlcESi8nBE
b/9wRDwMcUQJGXFE1SVxRKIycURvP3FEPExxRAlZcUTVZXFE03JxRG9/cUQ8jHFECZlxRNWl
cUSisnFEWsFxRDzMcUQJ2XFE1eVxRKLycUR//3FEPAxyRAkZckTVJXJEojJyRG8/ckQ8THJE
CVlyRMVlckSicnJEb39yRH2MckQJmXJE1aVyRKKyckRvv3JEPMxyRAnZckTV5XJEovJyRG//
ckQ8DHNECRlzRNUlc0SiMnNEbz9zRDxMc0QJWXNEF2ZzRKJyc0Rff3NEPIxzRAmZc0TVpXNE
orJzRG+/c0Q8zHNECdlzRNXlc0Si8nNEb/9zRDwMdEQJGXRE1SV0RKIydERvP3REPEx0RAlZ
dETVZXREonJ0RG9/dEQ8jHRECZl0RNWldESisnREb790RDzMdEQJ2XRE1eV0RKLydERv/3RE
PAx1RAkZdUTVJXVEojJ1RG8/dUQ8THVECVl1RNVldUSicnVEb391RDyMdUQJmXVExaV1RKKy
dURvv3VEPMx1RAnZdUTV5XVEovJ1RG//dUQ8DHZE+Bh2RNUldkSSMnZEbz92RDxMdkT4WHZE
xWV2RKJydkRff3ZEPIx2RAmZdkTVpXZEorJ2RCnBdkQ8zHZECdl2RMXldkSi8nZEb/92RDwM
d0QJGXdE1SV3RJIyd0RvP3dEPEx3RAlZd0TVZXdEonJ3RG9/d0Q8jHdECZl3RNWld0SisndE
b793RDzMd0QJ2XdE1eV3RKLyd0Rv/3dEPAx4RAkZeETVJXhEojJ4RG8/eEQ8THhECVl4RMVl
eESicnhEb394RDyMeET4mHhExaV4RKKyeERvv3hEPMx4RAnZeETV5XhEkvJ4RG//eEQ8DHlE
+Bh5RNUleUSiMnlEoD95RDxMeUT4WHlE1WV5RKJyeURvf3lEPIx5RPiYeUTVpXlEkrJ5RG+/
eUQrzHlECdl5RNXleUSi8nlEb/95RDwMekQJGXpE1SV6RNMyekRvP3pEPEx6RBlZekTVZXpE
onJ6RF9/ekQ8jHpECZl6RNWlekSzsnpEb796RDzMekQJ2XpE1eV6RKLyekRf/3pEPAx7RAkZ
e0TVJXtEJTN7RG8/e0Q8THtECVl7RNVle0SicntEb397RDyMe0QJmXtExaV7RKKye0Rvv3tE
PMx7RAnZe0TV5XtEovJ7RG//e0Q8DHxECRl8RNUlfESSMnxEXz98RCtMfEQJWXxE1WV8RKJy
fERff3xEPIx8RAmZfETFpXxEorJ8RG+/fEQ8zHxE+Nh8RNXlfESi8nxEb/98RDwMfUQJGX1E
1SV9RJIyfURvP31EK0x9RGtZfUTFZX1EonJ9RG9/fUQ8jH1ECZl9RMWlfUSisn1EX799RDzM
fUQJ2X1E1eV9RKLyfUSg/31Ejgx+RPgYfkTVJX5EojJ+RG8/fkQrTH5ECVl+RNVlfkRnc35E
X39+RDyMfkQJmX5ExaV+RKKyfkRfv35EPMx+RAnZfkTV5X5EkvJ+RG//fkQ8DH9EGRl/RNUl
f0SSMn9Efz9/RDxMf0QJWX9ExWV/RKJyf0Rvf39EPIx/RAmZf0TVpX9EkrJ/RG+/f0QrzH9E
Cdl/RNXlf0Si8n9Eb/9/RBYGgESEDIBE4hKAREkZgET5H4BEHiaARHwsgETrMoBESTmARLg/
gEQeRoBEhEyAROJSgERRWYBEr1+ARBZmgESdbIBE4nKARFF5gES4f4BEHoaARKWMgEQkk4BE
SZmARK+fgEQupoBEhKyARBSzgERRuYBEr7+ARB7GgER8zIBE4tKAREnZgES434BEHuaARHzs
gETi8oBEcvmARK//gEQeBoFEhAyBROsSgURRGYFErx+BRBYmgUR8LIFE4jKBREk5gUSvP4FE
HkaBRIRMgUTiUoFEUVmBRK9fgUQeZoFEfGyBROJygURReYFE8X+BRB6GgUR8jIFE4pKBREmZ
gUS4n4FELqaBRISsgUTrsoFEUbmBRK+/gUQexoFEfMyBROvSgURR2YFEuN+BRB7mgUSV7IFE
LPOBRFH5gUSv/4FEHgaCRIQMgkTrEoJEURmCRLgfgkQWJoJEfCyCROsygkRROYJErz+CRB5G
gkR8TIJE4lKCRElZgkTgX4JEFmaCRIRsgkTicoJEUXmCRK9/gkQWhoJEhIyCROuSgkRJmYJE
uJ+CRB6mgkR8rIJEn7OCRFG5gkS4v4JEFsaCRHzMgkTr0oJEUdmCRK/fgkQW5oJEhOyCROvy
gkTc+YJEuP+CRB4Gg0SEDINE4hKDREkZg0S4H4NEFiaDRIQsg0TiMoNESTmDRK8/g0QWRoNE
fEyDROtSg0RRWYNEr1+DRB5mg0SEbINE63KDREl5g0S4f4NEHoaDRISMg0TikoNEUZmDRLif
g0QepoNEfKyDROuyg0RJuYNEr7+DRB7Gg0R8zINE4tKDREnZg0Sv34NET+aDRHzsg0Ti8oNE
SfmDRMD/g0QWBoREjAyEROsShERRGYRErx+ERBYmhER8LIRE4jKEREk5hESvP4REFkaERHxM
hETiUoRESVmERLhfhEQWZoREhGyEROJyhERJeYREuH+ERBaGhESEjIRE4pKEREmZhESvn4RE
HqaERISshETisoRESbmERK+/hEQWxoREfMyEROLShERR2YREuN+ERB7mhER87IRE4vKERGL5
hES4/4REFgaFRHwMhUTrEoVEURmFRK8fhUQWJoVEfCyFROsyhURJOYVEwD+FRBZGhUSdTIVE
4lKFRElZhUSvX4VEFmaFRHxshUTrcoVEUXmFRLh/hUQWhoVEfIyFROKShURJmYVEuJ+FRB6m
hUR8rIVE4rKFRFG5hUS4v4VEHsaFRHzMhUTi0oVESdmFRK/fhUQW5oVEfOyFROvyhURJ+YVE
uP+FRB4GhkSEDIZE6xKGREkZhkSvH4ZEFiaGRJUshkTiMoZESTmGRK8/hkQWRoZEfEyGROtS
hkRJWYZEr1+GRCZmhkR8bIZE4nKGRGJ5hkSvf4ZEHoaGRHyMhkTikoZESZmGRK+fhkQWpoZE
fKyGROKyhkRJuYZEuL+GRBbGhkR8zIZE89KGREnZhkSv34ZEFuaGRHzshkTi8oZESfmGRK//
hkQWBodEhAyHRLgTh0RJGYdEuB+HRBYmh0R8LIdE4jKHRFE5h0SvP4dEFkaHRHxMh0TiUodE
UVmHRK9fh0QWZodEfGyHROtyh0RJeYdEr3+HRBaGh0R8jIdE4pKHRFGZh0Svn4dEFqaHRHys
h0TisodESbmHRK+/h0QWxodEfMyHROLSh0RJ2YdEr9+HRBbmh0R87IdE4vKHREn5h0Sv/4dE
FgaIRHwMiEQsE4hESRmIRK8fiEQWJohEfCyIROIyiERJOYhE</AssayXData><AssayYData Points="900">Opy/PyQQwT8yKsI/xpTDP0JExD9jhcQ/UkDFP1Ymxj9/3cY/V9jHP92Uxz8IUcg/To7IPzwC
yT8c9cg/oifJPw1ZyT/puck/RQbJP+uYyT+xfsk/apvJPx0iyj/Pssk/IpjKP4layj9Tu8o/
N7rKP36Cyj/9MMo/bbrKP8G6yj+iLco/OPLKP+ityj/oMso/svzKPyvcyj+Jbso/7dfKPxlF
yz9FdMo/V3rKPwoSyz8Tmco/hcrKP8rVyj/sxco/1xDLP3fYyj86Wss/mDDKPxRGyj+xFcs/
vd7KP/Vxyz+K98o/QA/LP4egyj8N4Mo/kQbLP64Uyz+Cz8o/1QjLP0Okyj+Bwco/BgfLP6OG
yj9c1so/l43KP6Puyj+1Bss/9IjKP+rgyj/Dcss/cXXKPwXdyj9vLMs/COXKP6bPyj+0xco/
hg3LP5xnyz/j+so/KOLKPxulyj94e8s/kgnLP1REyz810so/sUnLP6Vxyz8DBMw/vS7LP8Ye
yz/QSMs/BdzKP4dwyz+ZFcs/V0PLP80wyz+Ey8s/zDLLP1rMyj+rWMs/mlPLPy1Hyz+PDcs/
PYbLP25Wyz8gMMs/PCHLP64Jyz8zLss/YRrLP1cgyz8fvco/FGvLPzE1yz8ckcs/x0/LP66T
yz9RRss/2rPLP5tayz/cvss/AvLKP4oMyz9Ihcs/YBDLPzxWyz9oPss/ShXLPxEqyz/UF8w/
PkbLP2Rryz9E+8o/qVvLPwaLyz9Ktco/RnLLP1Hfyj8hacs/bEXLP86Cyz8kSMs/IYDLP+SX
yz9Gj8s/3GrLP7BRyz8vNcs/DJLLPykkyz+OUss/l1nLP5eJyz/xDcs/UpbLP8qMyz+NS8s/
UdTLP3dzyz+yD8s/Z1rLP0G0yz8ON8s/ZKDLP30xyz+X28s/z4jLP1qUyz8cSMs/Z6nLP0Jx
yz9klMs/T8PKP5gzzD+KZ8s/237LPyMfyz/g1ss/K5fLPyj1yj9ciMs/ayzLP6O0yz8lUcs/
Bn3LPy1Pyz9iacs/wiDLPxjByz9an8s/4ovLP3vNyz+zhMs/+IzLPzYAyz+l9Mo/rKDLP++y
yz898cs/FQ3MP1Ghyz8To8s/1LvLP4bxyz9B3Ms/2oXLP0Nhyz856cs/PGPLP7wDzD+jzMs/
tKXLP84oyz8KIss/earLP0bIyz/3/ss/RG3LP0GNyz+cdcw/7W7LP6YGzD/Rrss//p/LPynR
yz+JjMs/bMvLP9eryz8Dmss/+efLPym6yz/r+cs/XUbMP5/Oyz9UU8s/6MfLP57Iyz+4yss/
YvHLP07Yyz8xEMw/L4PLP63Jyz/69cs/NdLLP+QKzD+2esw/5Y3LP10izD/x5Ms/SuPLP4yP
yz9viMs/DL7LP82Dyz9Z/ss/tALMP1QuzD8Oxss/rqjLP4DZyz9WoMs/skrLP2vlyz/YQ8w/
veTLP8iByz/z08s/w5rLPzOjyz8IWcs/1SjMP70KzD/EH8w/Q4rMPzeoyz/J4cs/w/DLP5Z1
yz9Um8w/3j3MPzf1yz8ozMs/YvfLPy+qyz8Z0ss/9KrLP1Wayz8iuss/9XXLPweMzD/zjcs/
GcvLP8nzyz8oB8w/J/zLPxIpzD/znss/WazLP7/9yz9olMs/TDjMPwb5yz8lIcw/lGDMPy7I
yz9NX8w/Uj/MP2hIzD8nJMw/Mt3LP1Yfyz8oLsw/KV3MPxD+yz+Fn8s/F5PMPwRyyz9G3Mw/
3k/MP0oDzD+6vMs/7B3MP18GzD91Acw/rN7LP9sYzD8U/ss/s3LMPzOtzD8M28s/4gzMP+44
zD/G2ss/SWTMP+b6yz9zl8w/iFTMPyxUzD+Resw/oOHLP713zD+11ss/1iDMP8dQzD9Jx8s/
X8/LP74UzD/9MMw/vQHMP+lBzD/6Lsw/mKTMP7JXzD9uisw/byLMPy1TzD/9W8w/ovDLP5Ky
yz9WDMw/AbHMP/eezD+tnsw/b/3LPyEpzD/O0ss/xe/LP/ngzD9EBMw/hEvMPzYVzD+s1sw/
emvMP68BzT/l5sw/u+rLP0Xvyz9tKMw/UFnMP3TbzD+ll8w/yPPMP1Dgyz+tUMw/AjTMP+Fm
yz/nXMw/SN3LP6mBzD/Vxcw/vtvLPy1MzD8OI8w/jrjMPwnYzD8Vu8w/knjMP3G8yz/Kzsw/
H9DMP+DKzD/WqMw/EBrMP8SXzD9Yosw/zZXMP+RFzD/M4Mw/FATMP+edzD97sMw/+nHMPy8I
zD9OPMw/CzrMP5qSzD8iNcw/xHnMP8/hyz+HRcw/3JjMP4+QzD/PI8w/bL3MPxzTzD/cW8w/
EMjMP/STzD9Awsw/hBfNPxxuzD+9Ssw/O27MP4NmzD/ri8w/QBTNPxlHzD823cw/eSrMP5Rw
zD95Bs0/DGnMPwppzD97Fc0/SdTMP9uNzD8plsw/4sHMP29RzD/Z+Mw/KGnMP41IzT/kvMw/
isnMPxoazT+Ss8w/RqzMP+Z7zD9Ep8w/OonMPzYnzT/jRMw/4unMP/5+zD/0Esw/Jp/MP7S3
zD+yts0/Cc7MPz6pzD/pqsw/LB/NPyEozT/ttcw/RFnNP6QlzT8ux8w/rW7MP/4ezT/yUc0/
vBTNP2QPzT8YDc0/rN7MPzVPzD//Csw/icLMP2yZzT+tkcw/DqTMP5o7zT/8Ms0/IWPNP375
zD9gzcw/lfnLP4cdzD/cocw/EsTMP5RRzD9kTM0/YHfNPz7wzD9lsMw/ukDNPzTZzD+ppMw/
Y+LMPyXPzD/pr8w/0w/NPxRrzD/jkMw/Fw/NP8KBzT96XM0/2BjNP7m+zD/x18w/ZwTNPzfn
zD8jXs0/z7LMP/NrzT+q2Mw/fkrMP3IJzT94GM0/HEPNP8oEzT8s6sw/lz7NP3a+zD+Dqcw/
h1fNPw29zD+ymsw/wz3NPzZYzD/zI80/XgfNPy3XzD9MAM0/FpvNP3ZbzT/BJM0/Ns3NPyKW
zT+qO80/h0HNP2XdzD879cw/es/MP+8DzT+YjM0/Ly3NP5sWzT/B+sw/swTNP7SCzT9LB80/
hgTNP1B5zT8U1cw/fjnNP81rzT+Fpsw/UZnNP/gozT+aI80/zGLNP0PvzD+yA80/I5fNP+Tx
zD+V7sw/FO/NPwMCzT+jv80/l0fNP+jrzD90qs0/aHvNPzSlzD+d9cw/oBbNP49SzT+mSc0/
4T7NP/qkzT+rxs0/Pw7NP23nzD+TX80/a8nNP3dLzT8Yqcw/2EfNP04LzT/8YM0/GIXNPwBD
zT9C+sw/y5fNP0KDzT+se80/fE/NP0pEzT9Rrs0/6jjNPyL2zD/TzMw/ipjNP4ZlzT9lvsw/
daPNP8FTzT9ads0/HmHNP4t3zT8mN80/NC/NP2dxzT9WKc0/zIzNP/POzT90M80/iQ3NP4I1
zT8ecc0/uFTNP80lzT9xTM0///vNP2ROzT80Q80/TczNPwYvzT/flc0/csXMPyQ4zT9L180/
v3nNPzB0zT+4lc0/tAfOPyB8zT/U7sw/M/7NP6LCzT+QKc0/lr/NP7zozT+Un80/9oLNP/pq
zT+gwM0//6nNP3OwzT+QBM0/9VDOP8XCzT+ci80/ZFnNPzEfzj9C5c0/7TfNP0tyzT+Vvs0/
Y5DNP8B8zT+Xts0/kFHNP0gQzj8MM80/NrbNP4qVzT+VDM4/E83NPzgizj/1x80/8pTNP46N
zT8YS80/7jPNP8dFzj9IAM4/3erNPxedzT8Ca80/fRrOPw8Mzj9FK80/SqbNP8b+zT+13s0/
JevNP8/tzT9IHs4/bcDNP84vzj9v980/rZnNPwnAzT92180/7C7OPw5Ozj/lSc0/rmTNP94l
zj9qT84/vrrNPzMizj/i9s0/oqfNPy8Zzj9zAc4/kjnOPwK7zT/Fss0/dt7NPy4pzj+1vc0/
rnvOP/oUzj+vvs0/ZLfNP2f7zT+JjM0/rPPNP9a9zT+u580/pqPNP7WDzT9TLs4/GH/NP7QU
zj/dG84/Im/OP+nizT9GE84/tGDOP7XLzT+Q3M0/KmvNP+spzj+Eu80/wj7OPzl7zT+his4/
JHHNPyeqzT9UX80/QzXOP9A4zj8MNs0/gkjOPyRezj/jqs0/YuLNP7TQzT/B9s0/gn7NP1Fx
zT+Zms0/Be7NP/wbzj+3is0/l97OPyC8zT9QMM4/MnnOP/58zj91ws0/fhLOP49Xzj8VkM4/
e+3NP4cSzj8BTc4/PF/OPyk+zj+73M0/62bOP7S9zj8X280/UzbOP1Ebzj/LE84/eX7OP+hw
zj/Mms0/UYrOPwVLzj8KMc4/v4fOPxyNzj8KVc4/F67OP4F5zj9BbM4/JMbNP64izj/7WM4/
+F3NP1KZzj/mac0/MxvOP8UGzj8wZs4/VlTOP8lNzj9+Hs4/USfOP0syzj8gL84/jaDOP68z
zj9OnM0/BRTOP8fjzT8tJ84/IlXOP6Mmzj+/SM4/ZmfOPy4rzj9xF84/DSfOP69nzj/IWs4/
bkDOP2Wnzj9ols4/hyHOP/3+zj+6yc0/CBLOP/Uszj/CxM4/qwnOP4+Qzj88Ls4/HV/OP06m
zj+SDM4/NTDOP9EEzj+Bv80/3rzNP/Nszj9sts4/W3vOP0eyzj9dfM4/N/nNPwoOzj/Pbs4/
CSrOP0+Yzj8tnc0/bcbOP5Vbzj8kps4/0GXOP4BLzj/jgM4/vsfOP16dzj/2T84/7pbOP1us
zj+tK84/ugfPP9j9zT9UoM4/TobOP2ZQzj/MMs4/6o7OPztAzj9xAM4/hxXOPxNfzj/YkM4/
lD/OP/0Kzj9hjs4/glHOPz3hzj89cM4/Y9TNP8pwzj+NM84/</AssayYData></Step><Step><CommonData><SampleLocation>11</SampleLocation><SampleID></SampleID><SampleGroup></SampleGroup><SampleInfo></SampleInfo><SampleRow>E</SampleRow><SamplePlate>1</SamplePlate><WellType>REGENERATION</WellType><Concentration>-1</Concentration><ConcentrationUnits>µg/ml</ConcentrationUnits><MolarConcentration>-1</MolarConcentration><MolarConcUnits>nM</MolarConcUnits><MolecularWeight>-1</MolecularWeight><Temperature>25</Temperature><StartTime>1329224</StartTime><AssayTime>5</AssayTime></CommonData><FlowRate>1000</FlowRate><StepType>KREGENERATION</StepType><StepName>Regeneration</StepName><StepStatus>OK</StepStatus><ActualTime>5.00005</ActualTime><CycleTime>0.2</CycleTime><AssayXData Points="25">rz+IRBVGiER8TIhE4lKIRElZiESvX4hEDWaIRHxsiETicohEQHmIRK9/iEQVhohEfIyIRNqS
iERJmYhEr5+IRA2miER8rIhE4rKIREm5iESvv4hEDcaIRHTMiETi0ohESdmIRA==</AssayXData><AssayYData Points="25">euYjwDSoNcBzPT/AkJ5FwLDtScD+6U3AXcxQwB7/U8AeZ1bA1khYwDAlWsAhPVzAKGddwDf7
XsBte2DAsrJhwFDOYsAb8mPAOdhkwDhnZcDXtmbA7XRnwMAxaMDX0GjAQU5pwA==</AssayYData></Step><Step><CommonData><SampleLocation>12</SampleLocation><SampleID></SampleID><SampleGroup></SampleGroup><SampleInfo></SampleInfo><SampleRow>E</SampleRow><SamplePlate>1</SamplePlate><WellType>NEUTRALIZATION</WellType><Concentration>-1</Concentration><ConcentrationUnits>µg/ml</ConcentrationUnits><MolarConcentration>-1</MolarConcentration><MolarConcUnits>nM</MolarConcUnits><MolecularWeight>-1</MolecularWeight><Temperature>25</Temperature><StartTime>1345453</StartTime><AssayTime>5</AssayTime></CommonData><FlowRate>1000</FlowRate><StepType>KREGENERATION</StepType><StepName>Regeneration</StepName><StepStatus>OK</StepStatus><ActualTime>5.00005</ActualTime><CycleTime>0.2</CycleTime><AssayXData Points="25">r9+IRBXmiER87IhE4vKIREn5iESv/4hEFQaJRHwMiUTaEolESRmJRK8fiUQNJolEfCyJRNoy
iURAOYlErz+JRA1GiUR8TIlE4lKJRElZiUSlYIlEDWaJRHxsiUTacolESXmJRA==</AssayXData><AssayYData Points="25">ZuU4PolhUz7fVnQ+HqGGPrhvkj6Lc5s+KDqjPlzdrD4qc7E+aHu2PqRPuz76mME+AlrDPsW+
xz7CJso+cmXNPgKn0T6QhdM+iA3WPmos2j4FCds+xhjcPn0J3j5bceA+qEDiPg==</AssayYData></Step><Step><CommonData><SampleLocation>11</SampleLocation><SampleID></SampleID><SampleGroup></SampleGroup><SampleInfo></SampleInfo><SampleRow>E</SampleRow><SamplePlate>1</SamplePlate><WellType>REGENERATION</WellType><Concentration>-1</Concentration><ConcentrationUnits>µg/ml</ConcentrationUnits><MolarConcentration>-1</MolarConcentration><MolarConcUnits>nM</MolarConcUnits><MolecularWeight>-1</MolecularWeight><Temperature>25</Temperature><StartTime>1361533</StartTime><AssayTime>5</AssayTime></CommonData><FlowRate>1000</FlowRate><StepType>KREGENERATION</StepType><StepName>Regeneration</StepName><StepStatus>OK</StepStatus><ActualTime>5.00005</ActualTime><CycleTime>0.2</CycleTime><AssayXData Points="25">r3+JRBWGiUR8jIlE2pKJREmZiUSvn4lEFaaJRHysiUTisolEQLmJRK+/iUQVxolEdMyJROLS
iURJ2YlEp9+JRBXmiUR87IlE4vKJRED5iUSv/4lEDQaKRHQMikTaEopESRmKRA==</AssayXData><AssayYData Points="25">3bhFwE1HUsBujFjAEBRcwKmjXsCrnmDAk9liwD3XY8BrZ2XAWctmwNx1Z8BPwGjABLFpwI14
asDm5WrAAIBrwJVNbMCv9WzADYltwD/SbcA8r27AOwxvwJtKb8DS3W/AyelvwA==</AssayYData></Step><Step><CommonData><SampleLocation>12</SampleLocation><SampleID></SampleID><SampleGroup></SampleGroup><SampleInfo></SampleInfo><SampleRow>E</SampleRow><SamplePlate>1</SamplePlate><WellType>NEUTRALIZATION</WellType><Concentration>-1</Concentration><ConcentrationUnits>µg/ml</ConcentrationUnits><MolarConcentration>-1</MolarConcentration><MolarConcUnits>nM</MolarConcUnits><MolecularWeight>-1</MolecularWeight><Temperature>25</Temperature><StartTime>1377781</StartTime><AssayTime>5</AssayTime></CommonData><FlowRate>1000</FlowRate><StepType>KREGENERATION</StepType><StepName>Regeneration</StepName><StepStatus>OK</StepStatus><ActualTime>5.00005</ActualTime><CycleTime>0.2</CycleTime><AssayXData Points="25">rx+KRBUmikR0LIpE4jKKREk5ikSnP4pEFUaKRHRMikTiUopEQFmKRK9fikQVZopEdGyKROJy
ikRJeYpEr3+KRBWGikR8jIpE4pKKREmZikSvn4pEDaaKRHysikTisopESbmKRA==</AssayXData><AssayYData Points="25">pbE0PrlNST6OHGg+SQ+CPpDUjT5V/ZY+qhOgPhwnpj4vXKw+1/uxPtNEtz42lbs+ThvAPvhX
wT4o6MU+C4PHPsmHyz5T9M0+uaLQPqHj0j6ipNU+mOvXPu6i2D5tm9o+pBbbPg==</AssayYData></Step><Step><CommonData><SampleLocation>11</SampleLocation><SampleID></SampleID><SampleGroup></SampleGroup><SampleInfo></SampleInfo><SampleRow>E</SampleRow><SamplePlate>1</SamplePlate><WellType>REGENERATION</WellType><Concentration>-1</Concentration><ConcentrationUnits>µg/ml</ConcentrationUnits><MolarConcentration>-1</MolarConcentration><MolarConcUnits>nM</MolarConcUnits><MolecularWeight>-1</MolecularWeight><Temperature>25</Temperature><StartTime>1393872</StartTime><AssayTime>5</AssayTime></CommonData><FlowRate>1000</FlowRate><StepType>KREGENERATION</StepType><StepName>Regeneration</StepName><StepStatus>OK</StepStatus><ActualTime>5.00005</ActualTime><CycleTime>0.2</CycleTime><AssayXData Points="25">r7+KRA3GikR0zIpE2tKKREnZikSn34pEDeaKRHTsikTi8opEQPmKRKf/ikQNBotEdAyLRNoS
i0RAGYtEpx+LRA0mi0R0LItE4jKLREA5i0S3P4tEDUaLRHRMi0TaUotESVmLRA==</AssayXData><AssayYData Points="25">X45IwFa5VMDOLFrAroddwJNzYMA4WmLA0GpjwCZIZcBWaGbAekRnwOzWaMBIdWnACFFqwMeo
asD5PGvA+L1rwD1ebMA4xmzAOH5twCkJbsAUgG7AUgBvwMVNb8AoqW/ATAVwwA==</AssayYData></Step><Step><CommonData><SampleLocation>12</SampleLocation><SampleID></SampleID><SampleGroup></SampleGroup><SampleInfo></SampleInfo><SampleRow>E</SampleRow><SamplePlate>1</SamplePlate><WellType>NEUTRALIZATION</WellType><Concentration>-1</Concentration><ConcentrationUnits>µg/ml</ConcentrationUnits><MolarConcentration>-1</MolarConcentration><MolarConcUnits>nM</MolarConcUnits><MolecularWeight>-1</MolecularWeight><Temperature>25</Temperature><StartTime>1409986</StartTime><AssayTime>5</AssayTime></CommonData><FlowRate>1000</FlowRate><StepType>KREGENERATION</StepType><StepName>Regeneration</StepName><StepStatus>OK</StepStatus><ActualTime>4.99895</ActualTime><CycleTime>0.2</CycleTime><AssayXData Points="25">r1+LRA1mi0R0bItEPHOLREl5i0Snf4tEFYaLRHSMi0TakotEQJmLRKefi0QNpotEdKyLRNqy
i0RAuYtEp7+LRBXGi0R8zItE2tKLREDZi0Sv34tEDeaLRHTsi0Ta8otEQPmLRA==</AssayXData><AssayYData Points="25">sPdfPsW/cT6S8oo+3zOWPn/MoT7THa0+7fKxPu1wtz7j4L4+3KLDPqJpyT4oHMw+JGXRPqbX
0z5iytk+HurbPkge3j6mKeE+M4DiPuzd5D4Xlug+vEjnPjmt6z4oVe0+/vruPg==</AssayYData></Step><Step><CommonData><SampleLocation>1</SampleLocation><SampleID></SampleID><SampleGroup></SampleGroup><SampleInfo></SampleInfo><SampleRow>E</SampleRow><SamplePlate>1</SamplePlate><WellType>BUFFER</WellType><Concentration>-1</Concentration><ConcentrationUnits>µg/ml</ConcentrationUnits><MolarConcentration>-1</MolarConcentration><MolarConcUnits>nM</MolarConcUnits><MolecularWeight>-1</MolecularWeight><Temperature>25</Temperature><StartTime>1424702</StartTime><AssayTime>30</AssayTime></CommonData><FlowRate>1000</FlowRate><StepType>BASELINE</StepType><StepName>Baseline</StepName><StepStatus>OK</StepStatus><ActualTime>30</ActualTime><CycleTime>0.2</CycleTime><AssayXData Points="150">pv+LRAwGjERzDIxE2RKMRDcZjESmH4xEBCaMRHMsjETZMoxEQDmMRKY/jEQERoxEa0yMRNlS
jERAWYxEnl+MRARmjERrbIxE0XKMRDd5jESef4xEBIaMRGuMjETZkoxEQJmMRKafjEQMpoxE
a6yMRNGyjERAuYxEpr+MRATGjERrzIxE2dKMREDZjESm34xEBOaMRHPsjETR8oxEN/mMRKb/
jEQMBo1EawyNRNkSjUQ3GY1Enh+NRAQmjURzLI1E0TKNRDc5jUSeP41EDEaNRHNMjUTZUo1E
QFmNRJ5fjUQMZo1Ec2yNRNFyjURAeY1Enn+NRASGjURrjI1E2ZKNRECZjUSmn41EDKaNRGus
jUTRso1EQLmNRKa/jUQExo1Ec8yNRNHSjURA2Y1Ent+NRAzmjURz7I1E2fKNRDf5jUSe/41E
DAaORHMMjkTREo5ENxmORJ4fjkQMJo5EayyORNEyjkQ3OY5Enj+ORARGjkRrTI5E0VKORDdZ
jkSeX45EDGaORHNsjkTRco5EQHmORKZ/jkQMho5Ea4yORNGSjkQ3mY5Epp+ORASmjkRrrI5E
2bKOREC5jkSev45EDMaORHPMjkTR0o5EN9mORLbfjkQM5o5Ea+yORNnyjkRA+Y5Env+ORAwG
j0RrDI9E0RKPRDcZj0SeH49EBCaPRGssj0TRMo9EQDmPRKY/j0QMRo9Ec0yPRNlSj0RAWY9E
nl+PRARmj0RrbI9E0XKPREB5j0Sef49EBIaPRGuMj0TRko9EN5mPRJ6fj0QMpo9Ea6yPRNmy
j0RAuY9E</AssayXData><AssayYData Points="150">TksCP3ehBD+HBQQ/3tUEP2JBBT9ymQU/8/wFP77iBT8gEgg/ldoGPzvVBj8Hewg/s0oJPzjQ
CT+fVgk/0gcKP1ZICT9z1Ak/ayALPzubCj9ccAs/+HwLPwvICz8tUgw/2u0LP46yDD95zgw/
EQUNPx3zDD/KAw4/oewOPwyxDT87rA4/rhkPP5GLDj/t+A8/bacQP499Dz+GdhA/iJYQP1UO
ET/lExE/a5ISP661Ej8BdxI/CyQSPxqjEj8p5RE/TlcSP5cTFD9jqhE/4ukTP6IQFD9+lxI/
clcTPxRPFD+athM/5EMTP80OFT/8eBI/yl4VP3GzFT8LjBU/LWwVPzFMFj8jfRY/Z7kWP6BH
Fj/PbxU/UqcWP/hKFz8zqxY/lHcXPwH0Fz+3HBc/994WPxyOGD8XERc/BJsYP0nEFz+PBhg/
FqMXP4AEGT/wThk/EpMZP6iHGT8OcRg/0ugZP6NFGT82Xxo/wtYZP63IGj9Ecxk/YysZP6W/
Gj9bnxk/yMsaP/VlGz/0Zho/rQ4cPw2GGz88hh0//JIcPxYBHD/FoBs/OwQcP+RwHD9X7hs/
ZuIbP8JmHD9Bbhs/WkEcPznKHD9fnR0/2HAcPwdQHT/Fax0/9EcdP4sUHj+g2xw/if4dP+Hm
Hj+O0h0//b4cPzcwHT/tah4/aGUfP8W8Hj/SdB4/+5oeP0miHj/bMh8/xI4eP1aXHz+Y1h4/
JhogPyiwHj/qwx8/rekfP7WvHz+N0CA/z3gfP1dgID+quR8/Jy4hP6CgID/x+iA/MD8gP90p
ID/2ICE/</AssayYData></Step><Step><CommonData><SampleLocation>4</SampleLocation><SampleID>QA013 delta CDRH1</SampleID><SampleGroup></SampleGroup><SampleInfo></SampleInfo><SampleRow>E</SampleRow><SamplePlate>1</SamplePlate><WellType>KLOAD</WellType><Concentration>10</Concentration><ConcentrationUnits>µg/ml</ConcentrationUnits><MolarConcentration>-1</MolarConcentration><MolarConcUnits>nM</MolarConcUnits><MolecularWeight>-1</MolecularWeight><Temperature>25</Temperature><StartTime>1461045</StartTime><AssayTime>80</AssayTime></CommonData><FlowRate>600</FlowRate><StepType>LOADING</StepType><StepName>Loading</StepName><StepStatus>OK</StepStatus><ActualTime>80</ActualTime><CycleTime>0.2</CycleTime><AssayXData Points="400">pr+PRBXGj0RzzI9E0dKPRDfZj0Se349EBOaPRHPsj0TZ8o9EQPmPRJ7/j0QEBpBEawyQRNkS
kEQ3GZBEnh+QRAwmkERrLJBE0TKQRFg5kESeP5BEBEaQRHNMkETZUpBEQFmQRKZfkEQMZpBE
a2yQRNFykEQ3eZBEpn+QRASGkERrjJBE2ZKQRECZkESen5BEBKaQRGuskET6spBEQLmQRKa/
kEQExpBEi8yQRNHSkERA2ZBEnt+QRAzmkERr7JBE2fKQRDf5kESm/5BEBAaRRGsMkUTREpFE
NxmRRJ4fkUQEJpFEcyyRRNEykUQ3OZFEpj+RRAxGkURrTJFE2VKRRDdZkUSeX5FEDGaRRGts
kUTRcpFEN3mRRACAkUQEhpFEc4yRRNGSkURAmZFEnp+RRASmkURrrJFE0bKRRDe5kUSev5FE
DMaRRGvMkUTR0pFEN9mRRJ7fkUQE5pFEa+yRRNHykUQ3+ZFEpv+RRAQGkkRzDJJE0RKSRDcZ
kkSeH5JEBCaSRHMskkTRMpJENzmSRJ4/kkS4RpJEa0ySRNFSkkQ3WZJEnl+SRARmkkRrbJJE
0XKSREB5kkSmf5JEBIaSRHOMkkQzk5JEQJmSRJ6fkkQEppJEa6ySRDOzkkQ3uZJEnr+SRATG
kkRzzJJE0dKSRDfZkkSe35JEBOaSRGvskkTR8pJEN/mSRJ7/kkQVBpNEawyTRNkSk0Q3GZNE
nh+TRCUmk0RrLJNE0TKTRDc5k0SeP5NEBEaTRGtMk0TRUpNEN1mTRKZfk0QMZpNEc2yTRNFy
k0SBeZNEnn+TRASGk0RrjJNE0ZKTRECZk0Sen5NEBKaTRHOsk0TRspNEN7mTRJ6/k0SYxpNE
a8yTRNHSk0Q32ZNEnt+TRATmk0Rr7JNE2fKTRED5k0Sm/5NEDAaURGsMlETZEpRENxmURK4f
lEQEJpREayyURNEylEQ3OZREpj+URB1GlERzTJRE0VKUREBZlESeX5REBGaURGtslETRcpRE
N3mURJ5/lEQVhpREc4yURNmSlEQ3mZREnp+URASmlERrrJRE2bKURDe5lESev5REBMaURGvM
lETR0pREN9mURKbflEQE5pREa+yURNHylETs+ZREpv+URAQGlURrDJVE0RKVRDcZlUSeH5VE
BCaVRGsslUTZMpVENzmVRKY/lUQERpVEa0yVRNlSlUQ3WZVEpl+VRARmlURrbJVE0XKVRDd5
lUSef5VEBIaVRHOMlUTRkpVEN5mVRJ6flUQEppVEa6yVRNGylUQ3uZVEnr+VRATGlURrzJVE
0dKVRDfZlUSe35VEDOaVRGvslUTy8pVEN/mVRKb/lUQMBpZEzQyWRNESlkQ3GZZEph+WRAwm
lkQXLZZE0TKWRDc5lkSeP5ZEDEaWRHNMlkTZUpZEN1mWRJ5flkQMZpZEc2yWRNlylkQ3eZZE
tn+WRASGlkRrjJZE0ZKWRDeZlkSen5ZEDKaWRHOslkTRspZEQLmWRJ6/lkSPxpZEa8yWRNHS
lkRA2ZZEpt+WRATmlkSU7JZE2fKWRED5lkSm/5ZEDAaXRHMMl0TZEpdENxmXRJ4fl0QMJpdE
cyyXROEyl0RAOZdEpj+XRAxGl0RzTJdE2VKXRFhZl0SmX5dEDGaXRHNsl0TZcpdEQHmXRKZ/
l0QMhpdEc4yXRNmSl0RAmZdEpp+XRAyml0RzrJdE2bKXREC5l0Smv5dEDMaXRHPMl0TZ0pdE
QNmXRKbfl0Q+5pdEc+yXRNnyl0RA+ZdEpv+XRB0GmERzDJhE2RKYREAZmESmH5hEDCaYRHMs
mETZMphEQDmYRKY/mEQMRphEc0yYRNlSmERAWZhEpl+YRAxmmERzbJhEv3OYREB5mESmf5hE
DIaYRHOMmETZkphEQJmYRKafmEQMpphEc6yYRNmymERAuZhEpr+YRAzGmERzzJhE2dKYREDZ
mESm35hEDOaYRHPsmETZ8phEQPmYRKb/mEQMBplEcwyZRNkSmURAGZlEph+ZRAwmmURzLJlE
2TKZREA5mUSmP5lE+kaZRKxMmUTZUplEQFmZRKZfmUQMZplEc2yZRNlymURAeZlEpn+ZRAyG
mURzjJlE2ZKZRECZmUSmn5lEDKaZRHOsmUTZsplEQLmZRA==</AssayXData><AssayYData Points="400">cKkeP+lNHj8OjR4/F90fP3LaHj/lPCA/W40hP+zqIT84FCM/PpskP3kbJT9xOiY/x2EmP7gb
KD/AKik/0zYqP5Q3LD81biw/xNksP9FhLj9x8DA/wHEwPzX/MT/JRzM/YO4zPwatNT8VZDY/
+Yc2PxYqOT8WLDo/oKU6P9qIOz/Y6jw/JwY+PwYjPz89lEA/OL5AP8zNQT8cd0M/zJ9EP2CZ
RT/zh0Y/XuhFPw87SD9Kp0k/h8dKP/e3Sz9/nUw/vbtOP3j9Tj8Bak8/YcpQP+OuUj+G6lM/
IK5TP8FoVT9CiVY/mxlWP7Y2WD99PVo/QR5aP9PMWz98/Fw/O6tdP7CIXz/d4V8/SXdgPyhv
Yj+6IGM/aL5jPy6FZD85umU/o59nP+z7Zz/zwmg/IxZqPyTcaT/03Ws/TPZsP+rbbT/E924/
jeJvPzNdcD+UF3I/yclyPxS9cz9br3Q/6tN1P2JCdz8dcXc/E4R3P0CfeT/9qHk/DyB6P8F6
ez806Hw/zH58Px3Dfz8ML38/fYaAP33vgD+g8IA/3S2BP79ygj+s54E/KNOCP5xcgz9H/IM/
WNqDP26fhD/o2YQ/aGuFP+cjhj+GAoc/F06HP1sEiD852Ic/qymIP4S2iD9Kc4k/LgCJPzzx
iT8ZUYo/MSOLP7wXiz/TL4s/GRCMP4X9iz8sDI0/J1mNP9T2jT+0q44/aKyOP8Y+jz+T5o4/
pOSPPxSrkD8Mu5A/4ZyRP8wMkT8W1ZE/z3aSP8rxkj/K6JI/an6TP1Vokz+WIJQ/5rOUPwWU
lD8JV5U/WlSWP2z4lT/kmpY/g5SWP9k7lz+xH5c/iAuYP2eylz9akpg/faiYP+NYmT9q0pk/
+CiaP3pZmj/Rzpo/a6GaPzUvmz+d25s/AK6bPyuBnD+2Kp0/MUGdP3konj9jq54/iamdPxpc
nj+f7Z4/1A6fPzA3nz/aJZ8/RsSgP8WNoD8PiKA/ygGhP6+loT9B7aE/YAKiP4uqoj/8u6I/
sKeiP4jroj/ckKM/HiikP4qKpD/Z7qQ/idukP7iJpT/u2qQ/pcilP/jZpT9FsKY/J16mP6yh
pz/xwKc/MR6nPxXOpz9Pkag/sXeoP22kqD+086k/mompPzpQqT97qqk/lZapPzAvqj8iy6o/
zlWrP24Xqz9zSas/6CesP2BUrD86Daw/7HasPxjQrD+Pta0/yN+tPzOirT+srq0/uTauPxMB
rj8d1K4/cy6uP+l8rz+A4q8/qwewP3FmsD8gRrA/CFewP5lcsD8uSLE/rX+xP8mRsT+FYLI/
C56xP3vCsj8GorI/kw+zP+D1sj/ZmLI//ZSzPxlzsz9w+bM/PxS0P0a+tD/4vrQ/FhC1PxSV
tT/3G7U/1PS1PzgDtj/fF7Y/U4m2P7qytj/eOrc/heC2Pwwttz9Iurc/bIK3P/qWtz/8Brg/
NpS4P5ncuD8CiLg/9Ra5P7RluT9r87k/C1+5PxRruT9zd7o//cG5PwGnuT/u9ro/oPS6P/wj
uz9Iurs/yr27PzyQuz+ITLw/wAq8P+t0vD8bZLw/bb28P0BMvD9ML70/XFy9P/hkvD++/r0/
ptC9Pwa0vT/d4b0/eBC/P3i3vj/LRb8/J82+P0A4vz8mXb8/cNS/Pz70vz/9378/lArAPyVf
wD84W8A/snrAPwOhwD/Le8E/q7TBP/hhwT+ND8I/BQbCP4wiwj+0RsI/28vBP6tSwj+T/cI/
vD3DPw07wz87gcM/WTPDP/xIwz93qsM/g/XDP3IKxD+57sM/SkLEP5h/xD+M7cQ/uSrFP05v
xD+gtMQ/C3XFP3awxT8d48U/0MvFPy9Yxj+ZLcY/8k3GP3ySxj/m8sY/H9TGP7SGxz+oBsc/
OpDHP1lYxz/Mycc/8H7HP0Pwxz9gD8g/DZPIPyAsyD/IDsg/B//IP9f2yD+MZMk/CBLJPwXE
yT/UDsk/MbTJP2eEyT+X/sk/FSnKP7abyj9RRMo/lQzLP+layj/Txso/cBLLP/6tyj+zmcs/
G/zKPw37yj9dq8s/AF3LP0Q4zD/k08s/mxvMP9HGzD+1f8w/YuHMPwEEzT+VpM0/WA/NP61C
zT+3kc0/4XPNPwxUzT+9xM0/fR3OP7+Uzj/nTc4/383OPw==</AssayYData></Step><Step><CommonData><SampleLocation>1</SampleLocation><SampleID></SampleID><SampleGroup></SampleGroup><SampleInfo></SampleInfo><SampleRow>E</SampleRow><SamplePlate>1</SamplePlate><WellType>BUFFER</WellType><Concentration>-1</Concentration><ConcentrationUnits>µg/ml</ConcentrationUnits><MolarConcentration>-1</MolarConcentration><MolarConcUnits>nM</MolarConcUnits><MolecularWeight>-1</MolecularWeight><Temperature>25</Temperature><StartTime>1547029</StartTime><AssayTime>30</AssayTime></CommonData><FlowRate>1000</FlowRate><StepType>BASELINE</StepType><StepName>Baseline</StepName><StepStatus>OK</StepStatus><ActualTime>29.9991</ActualTime><CycleTime>0.2</CycleTime><AssayXData Points="150">rr+ZRATGmURrzJlE0dKZRDfZmUSe35lEBOaZRGvsmUTR8plEN/mZRJ7/mUQEBppEawyaRNES
mkRIGZpErh+aRAwmmkRzLJpE0TKaREA5mkSmP5pEVkaaRGtMmkTRUppESFmaRJ5fmkQEZppE
c2yaRNFymkQ3eZpEnn+aRASGmkR7jJpE0ZKaRDeZmkSen5pEDKaaRHOsmkTZsppEQLmaRJ6/
mkQExppEa8yaRNHSmkRA2ZpEnt+aRATmmkRr7JpE0fKaRED5mkSm/5pEDAabRGsMm0TZEptE
QBmbRKYfm0QEJptEcyybRNEym0RAOZtEpj+bRAxGm0RzTJtE4VKbRDdZm0SeX5tEDGabRHNs
m0TZcptESHmbRKZ/m0QEhptEc4ybRNmSm0RAmZtEpp+bRAymm0RzrJtE2bKbREC5m0Suv5tE
DMabRHPMm0TZ0ptEQNmbRKbfm0QM5ptEc+ybRNnym0RA+ZtEpv+bRAwGnERzDJxE2RKcREAZ
nESmH5xEDCacRHMsnETZMpxEQDmcRKY/nEQMRpxEc0ycRNlSnERAWZxEpl+cRAxmnERzbJxE
2XKcREB5nESmf5xEDIacRHOMnETZkpxEQJmcRKafnEQMppxEc6ycRNmynERAuZxEpr+cRAzG
nERzzJxE2dKcREDZnESm35xEDOacRHPsnETZ8pxEQPmcRKb/nEQMBp1EcwydRNkSnURAGZ1E
ph+dRAwmnURzLJ1E2TKdREA5nUSmP51EDEadRHNMnUT6Up1EQFmdRKZfnUQMZp1Ec2ydRNly
nURAeZ1E</AssayXData><AssayYData Points="150">FznSP68P0j+qqNI/kMvSPyKu0j+COdM/ghzTP0wK0z+vptM/CNHTP8on0z9GP9M/PbTTP9Tb
0z+MMNM/gPHTP2s41D/cKdQ/Bx/UP34X1D8HjtM/febTP25H1D/nCdQ/QaLTPxvD0z9pNtQ/
YRrUP7MJ1D+4DdQ/EvXTP4U+1D+7LdQ/Zy7UP/IL1D/E3tQ/G1XUPx3M0z/yS9Q/mjTUP3pC
1D/vSdQ/xDbUPxo+1D8VM9Q/AjjUP59h1D/H9NM/m7TUP2Iq1D+2ktQ/hmvUP9Am1D+qV9Q/
rtLUP8E31D9dINQ/98LUP4n11D/7MdQ/RsHUP6Cy1D+NhtQ/3WbUPyvS1D9Y09Q/KYTUPxvh
1D/a89Q/qp7UP2pr1D9Qk9U/kbHUP0ms1D+rutQ/StjUPzl91T/NvdQ/OXPVP7JN1T9u2NU/
V5jVP5LZ1D/cJ9U/9UHVPxLL1D/LVNU/PYXVPzet1T+XJNU/MabUP6cz1T8GcNU/FE/VP2Gm
1T+NLNU/r3PVP+Ef1T9Nw9U/PnHVP41L1T+LidU/5TvVP9rg1T8fOtY/JGDVP5ic1T8QeNU/
XFrVP1jl1T8d49U/WprVP9t01T8bJ9Y/DwHWPwpO1T/AF9Y/kM/VP7zW1T8i1NU/CyrWPzga
1j9Qc9U/6HjWP2oN1j9dENY/lzLWP9zP1T/hCtY/A6rVP2G91T8pL9Y/0irWP2Dw1T/Wj9U/
uS/WP33J1T9SENY/+X7WP3sb1j9CttU/tJDWP1U11j+MXdY/z+3VP7Ym1j84vtY/l1zWP9IV
1j9mTtY/</AssayYData></Step><Step><CommonData><SampleLocation>10</SampleLocation><SampleID>BG505 T332N SOSIP</SampleID><SampleGroup></SampleGroup><SampleInfo></SampleInfo><SampleRow>E</SampleRow><SamplePlate>1</SamplePlate><WellType>KSAMPLE</WellType><Concentration>-1</Concentration><ConcentrationUnits>µg/ml</ConcentrationUnits><MolarConcentration>31.25</MolarConcentration><MolarConcUnits>nM</MolarConcUnits><MolecularWeight>-1</MolecularWeight><Temperature>25</Temperature><StartTime>1585802</StartTime><AssayTime>180</AssayTime></CommonData><FlowRate>600</FlowRate><StepType>ASSOC</StepType><StepName>Association</StepName><StepStatus>OK</StepStatus><ActualTime>180</ActualTime><CycleTime>0.2</CycleTime><AssayXData Points="900">pn+dRAyGnURzjJ1E2ZKdRECZnUSmn51EBKadRHOsnUTZsp1EQLmdRKa/nUQMxp1Ec8ydRNnS
nURA2Z1Ept+dRAzmnURz7J1E2fKdRED5nUSm/51EDAaeRHMMnkTZEp5ENxmeRKYfnkQEJp5E
cyyeRNEynkRAOZ5Epj+eRARGnkRrTJ5E2VKeREBZnkSeX55EBGaeRGtsnkTZcp5EWHmeRKZ/
nkQMhp5Ec4yeRNmSnkRAmZ5Epp+eRASmnkRzrJ5E0bKeREC5nkSev55EDMaeRHPMnkTR0p5E
N9meRJ7fnkQE5p5Ec+yeRArznkRA+Z5Epv+eRAwGn0RrDJ9E2RKfREAZn0SeH59EBCafRGss
n0TZMp9EQDmfRJ4/n0QERp9Ea0yfRNFSn0RAWZ9Enl+fRAxmn0RrbJ9E0XKfRDd5n0Smf59E
BIafRGuMn0TZkp9EN5mfRKafn0QEpp9Ec6yfRNmyn0Q3uZ9Enr+fRAzGn0RrzJ9E2dKfREDZ
n0Sm359EDOafRGvsn0TZ8p9EQPmfRJ7/n0QEBqBEawygRNESoERAGaBEnh+gRAwmoERzLKBE
2TKgREA5oESmP6BEBEagRHNMoETRUqBEQFmgRJ5foEQEZqBEa2ygRNlyoEQ3eaBEnn+gRAyG
oERrjKBE2ZKgRECZoESen6BEBKagRHOsoETRsqBEQLmgRJ6/oEQExqBEa8ygRNnSoEQ32aBE
pt+gRAzmoERr7KBE2fKgRDf5oESm/6BEBAahRGsMoUTREqFEQBmhRKYfoUQMJqFEcyyhRNky
oUQ3OaFEnj+hRAxGoURzTKFE0VKhRDdZoUSeX6FEDGahRHNsoUTRcqFEUHmhRJ5/oUQMhqFE
a4yhRNGSoUQ3maFEpp+hRAymoURzrKFE2bKhRDe5oUSmv6FEBMahRGvMoUTZ0qFEQNmhRKbf
oUQM5qFEa+yhROHyoURA+aFEnv+hRAQGokRrDKJE0RKiRDcZokSmH6JEBCaiRHMsokTRMqJE
QDmiRJ4/okQMRqJEa0yiRNFSokQ3WaJEpl+iRAxmokRrbKJE2XKiREB5okSef6JEDIaiRGuM
okTRkqJEN5miRKafokQEpqJEc6yiRNmyokQ3uaJEpr+iRATGokRrzKJE0dKiRDfZokSe36JE
DOaiRGvsokTR8qJEQPmiRKb/okQMBqNEawyjRNESo0RAGaNEph+jRAwmo0RrLKNE0TKjRDc5
o0SeP6NEBEajRGtMo0TZUqNEN1mjRJ5fo0QMZqNEa2yjRNFyo0Q3eaNEnn+jRASGo0RzjKNE
0ZKjRFiZo0Sen6NEBKajRGuso0TRsqNEQLmjRJ6/o0QExqNEa8yjRNHSo0RA2aNEnt+jRAzm
o0Rr7KNE0fKjRED5o0S2/6NEBAakRGsMpETREqRENxmkRJ4fpEQEJqREcyykRNEypERAOaRE
nj+kRAxGpERrTKRE0VKkREBZpESmX6REBGakRGtspETRcqREN3mkRKZ/pEQEhqREa4ykRNGS
pEQ3maREpp+kRAympERzrKRE0bKkRDe5pESmv6REBMakRHPMpETR0qREQNmkRJ7fpEQE5qRE
a+ykRNnypERA+aREpv+kRB0GpURrDKVE0RKlREAZpUSeH6VEBCalRGsspUTRMqVEQDmlRJ4/
pUQERqVEc0ylRNFSpURAWaVEnl+lRAxmpURzbKVE0XKlREB5pUSef6VEDIalRGuMpUTRkqVE
N5mlRK6fpUQMpqVEa6ylRNGypUQ3uaVEpr+lRATGpURzzKVE0dKlREDZpUR74KVEDOalRGvs
pUTZ8qVEN/mlRJ7/pUQEBqZEawymRNkSpkRAGaZEph+mRAQmpkRzLKZE0TKmRDc5pkSeP6ZE
BEamRGtMpkTRUqZEN1mmRJ5fpkQEZqZEa2ymRNFypkQ3eaZEnn+mRAyGpkRzjKZE0ZKmRECZ
pkSen6ZEBKamRGuspkTRsqZEQLmmRJ6/pkQExqZEa8ymRNHSpkQ32aZEpt+mRAzmpkRr7KZE
AvOmRDf5pkSm/6ZEBAanRGsMp0TREqdEQBmnRJ4fp0QEJqdEayynRNEyp0Q3OadEnj+nRARG
p0RrTKdE2VKnREBZp0SeX6dEBGanRGtsp0TZcqdEQHmnRJ5/p0QEhqdEa4ynRNmSp0Q3madE
np+nRASmp0RzrKdE0bKnRDe5p0Sev6dEBManRGvMp0TR0qdEN9mnRKbfp0QE5qdEa+ynRNHy
p0RA+adEnv+nRAQGqERrDKhE0RKoRDcZqESeH6hEBCaoRGssqETRMqhENzmoRJ4/qEQERqhE
c0yoRNFSqEQ3WahEnl+oRARmqERrbKhE0XKoREB5qESef6hEDIaoRHOMqETRkqhEN5moRKaf
qEQEpqhEa6yoRNGyqEQ3uahEpr+oRATGqERzzKhE2dKoRDfZqESe36hEBOaoRGvsqETR8qhE
QPmoRJ7/qEQMBqlEawypRNESqUQ3GalEnh+pRAQmqURrLKlE0TKpRLI5qUSeP6lEBEapRGtM
qUTRUqlEN1mpRJ5fqUQEZqlEa2ypRNFyqUQ3ealEnn+pRAyGqURzjKlE0ZKpRDeZqUSen6lE
BKapRGusqUTRsqlEN7mpRJ6/qUQExqlEa8ypRNHSqURA2alEnt+pRATmqURr7KlE0fKpRDf5
qUSe/6lEBAaqRGsMqkTREqpEQBmqRJ4fqkQEJqpEayyqRNEyqkRAOapEnj+qRARGqkRrTKpE
0VKqRDdZqkSeX6pEBGaqRGtsqkTRcqpEN3mqRJ5/qkQEhqpEa4yqRNmSqkQ3mapEnp+qRASm
qkRrrKpE0bKqRDe5qkSev6pEBMaqRHvMqkTZ0qpEN9mqRJ7fqkQE5qpEa+yqRNHyqkRA+apE
rv+qRAQGq0RrDKtE0RKrRDcZq0SeH6tEBCarRGssq0TRMqtENzmrRJ4/q0QERqtEa0yrRNFS
q0RAWatEz1+rRARmq0RrbKtE0XKrRDd5q0Sef6tEDIarRGuMq0TZkqtEQJmrRKafq0QMpqtE
c6yrRNmyq0RAuatEpr+rRBXGq0RzzKtE2dKrREDZq0Sm36tEDOarRGvsq0TZ8qtEQPmrRKb/
q0QMBqxEcwysRNkSrERAGaxEph+sRAwmrERzLKxE4TKsRFg5rESmP6xEDEasRHNMrETZUqxE
QFmsRKZfrEQMZqxEc2ysROFyrERAeaxEpn+sRAyGrERzjKxE2ZKsRGCZrESmn6xEDKasRHOs
rETZsqxEQLmsRKa/rEQMxqxEc8ysRNnSrERA2axEpt+sRAzmrERz7KxE2fKsRED5rESm/6xE
DAatRHMMrUTZEq1EQBmtRKYfrUQMJq1EcyytRNkyrURAOa1Epj+tRAxGrURzTK1E2VKtREBZ
rUSmX61EDGatRGtsrUTZcq1EQHmtRKZ/rUQMhq1Ec4ytRNmSrURAma1Epp+tRHemrURzrK1E
2bKtREC5rUSmv61EDMatRHPMrUTZ0q1EQNmtRKbfrUQM5q1Ec+ytRNnyrURA+a1Epv+tRAwG
rkRzDK5E2RKuREAZrkSmH65EDCauRHMsrkTZMq5EQDmuRKY/rkQMRq5Ec0yuRNlSrkRAWa5E
pl+uRAxmrkRzbK5E0XKuRIl5rkSmf65EBIauRHOMrkTZkq5ESJmuRJ6frkQMpq5Ec6yuRNmy
rkRAua5Epr+uRAzGrkRzzK5E2dKuREDZrkSm365EDOauRGvsrkTZ8q5EUPmuRKb/rkQEBq9E
awyvRNkSr0Q3Ga9Enh+vRAwmr0RzLK9E2TKvREA5r0SmP69EDEavRHNMr0TZUq9EQFmvRJ5f
r0QMZq9Ec2yvRNlyr0RAea9Epn+vRASGr0RzjK9E2ZKvRECZr0Smn69EDKavRHOsr0TZsq9E
QLmvRKa/r0QMxq9Ec8yvRNHSr0RA2a9Ept+vRAzmr0Rz7K9E+vKvRED5r0Sm/69EDAawRHMM
sETRErBEQBmwRKYfsEQEJrBEcyywRNkysEQ3ObBEnj+wRAxGsERzTLBE2VKwREBZsESmX7BE
DGawRHNssETZcrBEQHmwRKZ/sEQMhrBEc4ywRNGSsEQ3mbBEpp+wRAymsERrrLBE2bKwREC5
sESmv7BEDMawRHPMsETZ0rBEQNmwRKbfsEQM5rBEc+ywRNHysERA+bBEpv+wRAwGsURzDLFE
2RKxREAZsUSmH7FEDCaxRHMssUTZMrFEQDmxRKY/sUQMRrFEa0yxRNlSsURAWbFEnl+xRAxm
sURzbLFE0XKxREB5sUSmf7FEDIaxRHOMsUTZkrFEQJmxRKafsUQMprFEc6yxRNmysURAubFE
pr+xRAzGsURzzLFE0dKxRDfZsUSm37FEBOaxRHPssUTZ8rFEN/mxRKb/sUQMBrJEcwyyRNkS
skRAGbJEnh+yRAwmskRzLLJE0TKyREA5skSmP7JEDEayRGtMskTZUrJEQFmyRKZfskQMZrJE
c2yyRERzskQ3ebJEpn+yRASGskRzjLJE0ZKyRECZskSmn7JEDKayRHOsskTRsrJEQLmyRKa/
skQMxrJEc8yyRNnSskRA2bJEpt+yRAzmskRz7LJE2fKyRDf5skSm/7JEBAazRHMMs0TZErNE
NxmzRJ4fs0QMJrNEcyyzRNkys0RAObNEnj+zRAxGs0RrTLNE2VKzREBZs0SmX7NEBGazRHNs
s0TZcrNEQHmzRKZ/s0QEhrNEa4yzRNmSs0Q3mbNEpp+zRAyms0RzrLNE0bKzREC5s0Smv7NE
DMazRGvMs0TR0rNEN9mzRKbfs0QM5rNEc+yzRNHys0RA+bNE</AssayXData><AssayYData Points="900">XXXWP5Uu1T/EzNQ/ZVnTP35e0j91+NE/KRrRP2Kl0D9AWNA/D2jQP9MD0D/Wjc8/unjPPwRn
zz9WCM8/4L7OP2MHzz+T5s4/XJbOPwtCzj/nc84/L0HOP/TrzT9HSs4/9PTNP+LmzT8sms4/
3WbOP243zj8KxM0/0yjOP+Gozj8qzM0/h53NP98ozj8oec4/MsjOP3vrzj/uw84/DPbNP9e4
zj9QVc4/ZkTOP2Bmzj8rQ84/a5jOP0yWzj84qc4/qJjOP8+5zj93Us4/HDTOPwkJzj/JmM4/
+fbNPxGWzj8Tkc4/NbzOP7yWzj+a9M4/96bOP+fuzj8Opc4/s7jOP8LJzj9GxM4/BFHPP5yh
zz+s+M4/yEvPPwYyzz+vXM8/o77PPwv4zj/AIc8/c6HOPzY4zz/0dM8/xS7PPzXizj/T8c4/
RU/PP3JLzz9jx84/pu7OP5ayzz9JFc8/FqjOP4cVzz9mKM8/uSvPPyAbzz9u1M8/YYLPP8Xz
zj/fqs8/J4DPP4XFzz+5dM8/ZWzPP4lhzz945s8/GDLPP++Jzz/VZs8/2dnPP3Yx0D+r/88/
xcXPP/a+zz9myM8/j/7PP0aRzz+Sis8/iRnPPyG6zz9lJNA/jIPQP3HJzz9rSNA/7zvQP03b
zz+ZR9A/hFPQP4o90D8kDtA/aEPQP1I/0D8Nqc8/q2bQP8/dzz8G4NA/wzPQP2bqzz/N6s8/
DwbQP2NU0D9oPNA/99vPPxvw0D92NtA/227QPzzBzz9fn9A/FWzQPx/hzz+tP9A/OKDQP29Y
0D9eYdA/oljQPy3i0D/ijNA/D1/QP3Mm0D+Jr9A/izfRPznW0D/oANE//pLQP6Qm0D9u19A/
NefQPysY0T8ltNA/yH3QPyyL0D+6gNA/5xjRPx/m0D8l5M8/xdfQP6Lu0D9aP9A/eLXQP1sI
0T+0rNA/fO3QPz/p0D8JsNA/yybRP31t0T+BzNE/3ULRP+Ly0D+IMNE/OXXRP0XI0D/qM9E/
yrLQP40b0T+G+dA/nWHRP7sH0T9D+tA/MivRP5yz0T8xL9E/IbnRP6Ri0T+yXNE/PlbRP0ml
0T8GH9E/ombRP3Zr0T/UUdE/hI/RP6pL0T+ua9E/fRvRPw860T9F1tE/tanRPwCL0T/2INE/
ai3RP1VQ0T9l4dA/Po7RP1uj0T8Fk9E/uILRP+IL0T8OLtI/aPjRPzTS0T85W9E/T/zRP5kS
0j8iCtI/66PRP6010T+Cn9E/VX/RP4kS0j/iBtI/2ZLRP6NM0j8rtdE/iOnRPzLv0T93xNE/
IRzSP4jQ0T/fG9I/kYLSP0GS0j9K4NE/cWXSP66G0T9n99E/6ALSP8ZD0j+NKtI/0P7RP8WP
0T8tJ9I/7NnRP6Ua0j9439I/s8PRP7Bz0j+MmtI/bL3RPzxO0j+PUdI/DtPSPz930j8BGdI/
NlrSPzM10j+8ZdI/15jSP5nw0T/9PdM/XjfSPzEh0j/NndI/DzjSP1UH0z8Qo9I/rCnTP87n
0j+rk9I/xlDSPz5P0j+s/9E/GLvSP29d0j85iNI/5iDSP+tT0j+NadI/LKPSP/Vz0j8jUNI/
OlPSP6Xe0j/eTNI/rMbSP8mz0j9VQNI/PGPTP8Tp0j/SrtI/4QXTP9hJ0z+LgdI/UwPTP2KZ
0j/DtNI/kyDTP/CU0j/SttI/cojSP0hv0j8Y2tI/kBXTP87X0j9cZ9I/NOvSP/QL0z9fxtI/
yx7TP+Sw0z/ZwtI/QRzTP5kT0z8DNdM/1hjTP18f0z8p49I/KojSP2e80z+W09I/AUfTP7Z4
0z/8m9M/OQDTP+5Y0z/gftM/t5DTP6Xw0z85i9M/GczSPxD50j+TVtM/JDvTPygF0z83xtM/
U5rTP39G0z9qOdM/sXvTP0680z+2K9M/2KnTPzau0z8V2tM/syvTP6CR0z+QxdM/AqnTP0d7
0z8SntM/CUvTP1q20z/tXNM/oSHUP/Kw0z8qAdQ/bd/TP6JJ0z+WotM/02DUPzoR1D+jKNM/
mQHUP9ju0z+OtNM/+6DTP65U1D99udM/Vl/UP7lQ0z/fFNQ/iGnTP4EN1D+/Y9M/O4HTP1ux
0z8RLtQ/E4TTPymj0z8g19M/WZjUP7XT0z9st9M/AcvTP8RO1D/3/9M/C/jTP2Iq1D/vB9Q/
K2bUP3oX1D9R+dM/PfbTP3Jd1D9zltQ/3CzUP4Gr0z+jYtQ/ns/TP2E71D+pFtQ/f+/UP5wR
1D+L2tM/D9vTPwh51D8YetQ/oOLTPzUw1D/NC9Q/S7nTPywY1D+GFtU/r/rUP8ml1D/3HtQ/
eJnUPwgu1D9N7dM/Q27UP4tG1D/ah9Q/4UzUP2ud1D9DCdU/MWjUP2R01D/trdQ/Hq7UP4ie
1D/EjtQ/ce7UP0f61D+o49Q/xiDUP1HG1D9sd9Q/9lrUP6hQ1T9HZ9Q/9GXUP8XA1D+h/NQ/
AsfUP0Lk1D+dWNU/finUP95y1D+bbtU/i1/VP7nS1D/Y0tQ/dPzUP3691D/MktQ/SRzVPw92
1T/jhNQ/0+jUP2az1D+h09Q/YmvVP5u91D9IfdQ/aUXUP4cw1T+ZH9U/bFHVP9o91T/Lg9U/
UwzVP+q/1D/rr9Q/+CTVPwsx1T8nOdU/3CLVP9RB1T9LH9U/iiDVP4ak1T/+OtU/z/jUP6zd
1D8gRtU/zdPUPwFX1T9ORNU/1DbVPzoq1T+ul9U/Z+zUP/g31T8gg9U/MvDVPxZ91T9RiNU/
9x3VP9oz1T+6wtU/B2jVP9vq1D9oP9U/QWbVP0PH1T+R0tU/BuTUP0lj1T/M7NU/M3fVP+yn
1T+GKtY/A3XVP9rc1T9IhtU/+DjVP0fn1T/0edU/8vXVP9bH1D+2idU/e7TVP7ZB1T8PzNU/
wGbVP+YV1j+5l9U/WKPVPxKE1T9xT9U/gy7WP67Q1T82qdU/wNvVP4/m1T+l7tU/tq7VP4bK
1T9U69U/+Z3VP5IG1j+/ItY/UmnWP4wa1j/VBNY/KG3WP0v41D8YrdU/l+rVP79n1T917dU/
RTfWP25R1j+DD9Y/U8jVPw061T+S8tU/5CzWPwib1T9QTtY/uzvWPytZ1j9qJtY/J+vVP3zB
1T8fE9Y/OWHWP/Nu1j+bydU/n3HWP6B+1T9+8dU/WhTWP36j1T9KntU/k/zVPyXd1T+KStY/
WLDWP+6v1j+qGtY//9vWP6Is1j9H2dU/Wx/WP9R01j9ijdY/O/7VP/JX1j9eM9Y/YwHWPyp9
1j/jWdY/r2vWP4491j9DQNY/QzzWPzop1j8zIdY/jbLWP4ox1j+s69Y/z+LWPy0v1j9tYNY/
i6TWP03J1j8mqdY/6wvXPwYY1z8F3dY/iafWP0qr1j/omNY/WojWPxPq1j9TltY/55PWP7XE
1j9ytdY/C8LWPzm/1j+WmdY/WBHXP4Pq1T+QktY/yqjWPwrd1j9/CNc/4IzWP3I31z9219Y/
IszWPweq1j9Oddc/o0HXP3261j94zdY/XY/WP+Ma1z80+dY/SPfWPwws1z+SbtY/itzWP1JE
1z/3VNc/fHrWP2I01z8AIdc/YnPXP4EM1z/2h9c/hBjXP2vp1j/6Gtc/+cfWPxvg1j9wv9Y/
6cTWP2401z8/Idc/Sl/XP4gE1z+6rtY/RyfXP+0M1z97mNc/uwjXPzY41z81+NY/frfXP+rQ
1z8tItc/kkjXP9UJ1z+dnNc/8FHXP58G1z+TD9g/Kx7XPyEn1z9Q+9Y/JC3XP/Y81z/Owdc/
kFnXP2sg1z+6Z9c/9e7WP9gr2D/es9c/grDXPyR11z/Indc/VRvXP8eE1z/9DNc/cofXP6mK
1z/fC9c/Lj/XP7lv1z905tY/33PXP6Ot1z/1kdc/9GbXP5GA1z9+MNc/RKDXP24Q2D8obtc/
meDXPwR71z/OM9g/0tnXP3R01z+ZV9c/FgjYP1qi1z+vF9c/s5XXPyLo1z+LWdc/2zHYP7GR
1z8Ifdc/07/XP6Zj1z8gYdc/qrTXP76p1z9NnNc/Bt3XPxMU2D8vmdc/wPHXP8851z/G5Nc/
GmnXP4121z8Iztc/+WbYP5kv2D8KDtc/QQzYP/S/1z88V9g/2cXXPwZ61z8u2Nc/FuHYPxDw
1z+VRdg/UlPYPyrD1z+Jp9c/jnfYP3XI1z+Xl9c/lNnXP3FA2D+/4tc/XgzYP9+Y1z9HPNg/
7nDYP3BL2D8g/Nc/KrDYP09P2D+WHNg/UE/YP8F32D8Vvdg/9aHYP4FM2D/pStg/qTTYPxTt
1z/fedg/GbbYP+TY1z+Z3Nc/ezfYP6kv2D81lNg/dUHYPzaD2D97R9g/9efXPxJj2D/2VNg/
L/TXP3lF2D8DN9g/kzvYP+wb2D9x+Nc/bj3YP22A2D9Czdg/tTPYP4BO2D814Nc/tbbYPw8f
2D/kd9g/2lHYP2rF2D+8etg/4XTYPyAV2D+dntg/JyzZPyVj2D9FINg/DG/YP9hJ2D8iVNg/
0ajYP8Nw2D92G9g/w8/YP4cZ2D+0Xtg/zWLYP7uB2D+Gsdg/NQ3YPz222D/hmtg/Y6fYPyuE
2D8TVdk/+dHYP1mV2D8nfNg/s83YPy2R2D8P1Ng/E/TYP0/V2D9petg/c27YPwYV2T8XjNg/
lDnZP6Wx2D8Hh9g/r4XYP5vi2D9dxNg/agHZP/TP2D99hNg/5pnYP6/p2D8ICNk/Rk3ZP23G
2D+PKtk/iwjZPy352D8wqdk/wTzZP1nG2D+h+9g/0PnYPy9x2T/jLtk/Wz3ZPzkb2T+dz9g/
cT7ZP3Yx2T9TsNg/JazZP1SO2T+F5Ng/DAfZP7PK2D/66dg/</AssayYData></Step><Step><CommonData><SampleLocation>1</SampleLocation><SampleID></SampleID><SampleGroup></SampleGroup><SampleInfo></SampleInfo><SampleRow>E</SampleRow><SamplePlate>1</SamplePlate><WellType>BUFFER</WellType><Concentration>-1</Concentration><ConcentrationUnits>µg/ml</ConcentrationUnits><MolarConcentration>-1</MolarConcentration><MolarConcUnits>nM</MolarConcUnits><MolecularWeight>-1</MolecularWeight><Temperature>25</Temperature><StartTime>1774568</StartTime><AssayTime>180</AssayTime></CommonData><FlowRate>600</FlowRate><StepType>DISASSOC</StepType><StepName>Dissociation</StepName><StepStatus>OK</StepStatus><ActualTime>179.999</ActualTime><CycleTime>0.2</CycleTime><AssayXData Points="900">rv+zRAwGtERzDLRE2RK0REAZtESeH7REDCa0RGsstETZMrREQDm0RKY/tEQMRrREc0y0RNlS
tETTWbREpl+0RAxmtERzbLRE2XK0REB5tESmf7REDIa0RHOMtETZkrREN5m0RKaftEQMprRE
c6y0RNmytERAubREtr+0RAzGtERzzLRE2dK0REDZtESm37REDOa0RHPstETZ8rREQPm0RJ7/
tEQMBrVEcwy1RNkStURAGbVEph+1RAQmtURzLLVE2TK1RDc5tUSmP7VEDEa1RGtMtUTZUrVE
N1m1RKZftUQMZrVEc2y1RNlytURAebVEnn+1RAyGtURzjLVE2ZK1RECZtUSmn7VEDKa1RHOs
tUTZsrVEQLm1RJ6/tUQMxrVEc8y1RNnStUQ32bVEpt+1RAzmtURz7LVE0fK1RED5tUSm/7VE
DAa2RHMMtkTRErZEQBm2RKYftkQEJrZEayy2RNkytkQ3ObZEpj+2RAxGtkRzTLZEjVO2RDdZ
tkSmX7ZEDGa2RHNstkTZcrZEQHm2RJ5/tkQMhrZEa4y2RNGStkRAmbZEnp+2RAymtkRrrLZE
0bK2REC5tkSmv7ZEDMa2RHPMtkTZ0rZEN9m2RKbftkQM5rZEc+y2RNHytkQ3+bZEpv+2RAwG
t0RzDLdE2RK3REAZt0SmH7dEDCa3RHMst0TRMrdEQDm3RKY/t0QMRrdEc0y3RNFSt0Q3WbdE
pl+3RAxmt0RrbLdE2XK3REB5t0Sef7dEDIa3RGuMt0TZkrdEN5m3RJ6ft0QMprdEc6y3RNmy
t0RAubdEpr+3RATGt0RzzLdE0dK3RDfZt0Sm37dEBOa3RHPst0TR8rdEN/m3RKb/t0QEBrhE
awy4RNkSuERAGbhEph+4RAwmuERzLLhE2TK4REA5uESeP7hEBEa4RGtMuETZUrhEUFm4RKZf
uEQMZrhEa2y4RNlyuEQ3ebhEpn+4RAyGuERrjLhE2ZK4RD6auESen7hEBKa4RHOsuETRsrhE
QLm4RJ6/uEQMxrhEa8y4RNHSuERA2bhEnt+4RATmuERr7LhE0fK4RDf5uESm/7hEDAa5RGsM
uUTRErlEQBm5RJ4fuUQEJrlEcyy5RNkyuURAOblEnj+5RARGuURzTLlE0VK5REBZuUSmX7lE
DGa5RGtsuUTRcrlEN3m5RJ5/uUQMhrlEa4y5RNmSuUQ3mblEpp+5RAymuURrrLlE2bK5RDe5
uUSmv7lEDMa5RHPMuUTR0rlEN9m5RKbfuUQE5rlEc+y5RNHyuURA+blEpv+5RAQGukRrDLpE
0RK6REAZukSmH7pEBCa6RHMsukRMM7pENzm6RKY/ukQMRrpEa0y6RNlSukQ3WbpEpl+6RAxm
ukRzbLpE2XK6RDd5ukTff7pEDIa6RGuMukTZkrpEN5m6RKafukQMprpEa6y6RNGyukQ3ubpE
nr+6RATGukRzzLpE0dK6RDfZukSm37pEDOa6RHPsukTR8rpEN/m6RKb/ukQMBrtEawy7RNkS
u0RAGbtEph+7RAwmu0RrLLtE2TK7REA5u0SmP7tEDEa7RHNMu0TZUrtEQFm7RKZfu0QEZrtE
c2y7RNlyu0RAebtEpn+7RASGu0RzjLtE2ZK7RDeZu0Sen7tEDKa7RHOsu0TZsrtEQLm7RJ6/
u0QMxrtEa8y7RNHSu0RA2btEpt+7RAzmu0Rr7LtE0fK7RED5u0Sm/7tEDAa8RGsMvETRErxE
QBm8RJ4fvEQEJrxEcyy8RNkyvERAObxEnj+8RARGvERzTLxE2VK8RDdZvESeX7xEDGa8RHNs
vETRcrxEQHm8RKZ/vEQMhrxEa4y8RNmSvEQ3mbxEpp+8RASmvERzrLxE0bK8REC5vESmv7xE
DMa8RGvMvETZ0rxEQNm8RJ7fvEQM5rxEa+y8RNHyvEQ3+bxEnv+8RAQGvURrDL1E0RK9RDcZ
vUSeH71EBCa9RHMsvUTZMr1ENzm9RJ4/vUQERr1Ea0y9RNFSvURAWb1Enl+9RARmvURzbL1E
2XK9REB5vUSef71EBIa9RGuMvUTZkr1EQJm9RKafvUQMpr1Ec6y9RNmyvUQ3ub1Enr+9RAzG
vURrzL1E2dK9RDfZvUSe371EBOa9RGvsvUTR8r1EUPm9RJ7/vUQEBr5Eawy+RNkSvkQ3Gb5E
nh++RAQmvkRrLL5E0TK+RDc5vkSeP75EDEa+RGtMvkTZUr5EQFm+RJ5fvkQEZr5Ea2y+RNFy
vkQ3eb5Enn++RASGvkRrjL5E0ZK+RDeZvkSen75EBKa+RGusvkTRsr5EQLm+RJ6/vkQExr5E
a8y+RNnSvkQ32b5Ent++RAzmvkRr7L5E0fK+RDf5vkSm/75EBAa/RHMMv0TREr9ENxm/RKYf
v0QEJr9Ecyy/RNkyv0RAOb9Enj+/RAxGv0RrTL9E0VK/RDdZv0SeX79EDGa/RGtsv0TRcr9E
N3m/RJ5/v0QEhr9Ea4y/RNmSv0RAmb9Epp+/RASmv0RrrL9E0bK/RDe5v0Sev79EBMa/RHPM
v0TR0r9EN9m/RJ7fv0QM5r9Ec+y/RNHyv0Q3+b9Env+/RAQGwERrDMBE0RLARDcZwESeH8BE
BCbARGsswETZMsBENznARKY/wEQERsBEa0zARNFSwEQ3WcBEnl/ARAxmwERzbMBE0XLARDd5
wESef8BEDIbARGuMwETRksBEN5nARJ6fwEQEpsBEa6zARNGywEQ3ucBEnr/ARATGwESDzMBE
0dLARDfZwESm38BEBObARGvswETZ8sBEN/nARJ7/wEQMBsFEawzBRNESwUQ3GcFEnh/BRAQm
wURrLMFE2TLBRDc5wUSeP8FEBEbBRHNMwUTRUsFEQFnBRJ5fwUQEZsFEa2zBRNlywUQ3ecFE
nn/BRASGwURrjMFE0ZLBRECZwUSen8FEBKbBRGuswUTZssFEN7nBRJ6/wUQExsFEa8zBRNnS
wURA2cFEx9/BRATmwURr7MFE0fLBRDf5wUSm/8FEBAbCRGsMwkTREsJENxnCRJ4fwkQEJsJE
ayzCRNkywkQ3OcJEnj/CRCVGwkRrTMJE0VLCRDdZwkSeX8JEBGbCRGtswkTRcsJEN3nCRKZ/
wkQEhsJEc4zCRNGSwkRAmcJEnp/CRASmwkRzrMJE0bLCREC5wkSmv8JEBMbCRGvMwkTR0sJE
QNnCRJ7fwkQE5sJEc+zCRNHywkQ3+cJEnv/CRAQGw0RrDMNE0RLDRDcZw0SeH8NEBCbDRGss
w0TRMsNENznDRKY/w0QMRsNEa0zDRNFSw0Q3WcNEnl/DRARmw0RrbMNE2XLDRDd5w0Sef8NE
BIbDRGuMw0TRksNEN5nDRJ6fw0QEpsNEc6zDROGyw0RIucNEnr/DRAzGw0RzzMNE0dLDRDfZ
w0Se38NEDObDRGvsw0TR8sNEN/nDRKb/w0SHBsREawzERNESxERAGcREph/ERAwmxERrLMRE
2TLERDc5xESmP8REDEbERGtMxETRUsREQFnERJ5fxEQdZsREc2zERNFyxERAecREnn/EROqG
xERzjMRE0ZLERECZxESmn8REDKbERHOsxETRssREN7nERKa/xEQVxsREc8zERNHSxERA2cRE
pt/ERAzmxERz7MRE2fLERED5xESm/8REDAbFRHMMxUTZEsVEQBnFRKYfxUQMJsVEiyzFRNky
xURAOcVEpj/FRAxGxURzTMVE2VLFREBZxUSmX8VEDGbFRHNsxUTZcsVEeXnFRKZ/xUQMhsVE
c4zFRNmSxURxmcVEpp/FRAymxURzrMVE2bLFREC5xUSmv8VEDMbFRHPMxUTZ0sVEQNnFRKbf
xUQM5sVEc+zFRNnyxURA+cVEpv/FRAwGxkRzDMZE2RLGREAZxkSmH8ZEDCbGRJQsxkTZMsZE
QDnGRKY/xkQMRsZEc0zGRNlSxkRAWcZEpl/GRAxmxkRzbMZE2XLGREB5xkSmf8ZEDIbGRHOM
xkTZksZEQJnGRKafxkQMpsZEc6zGRNmyxkRAucZEnr/GRAzGxkQnzcZE2dLGREDZxkSm38ZE
DObGRHPsxkTZ8sZEQPnGRKb/xkQMBsdEcwzHRNkSx0RAGcdEph/HRAwmx0RzLMdE2TLHREA5
x0SmP8dEDEbHRHNMx0TZUsdEQFnHRKZfx0QMZsdEc2zHRNFyx0RAecdEpn/HRAyGx0RzjMdE
2ZLHRECZx0Sen8dEDKbHRHOsx0TZssdEQLnHRKa/x0QMxsdEc8zHRNnSx0RA2cdEIeDHRATm
x0Rz7MdE2fLHRED5x0Sm/8dEDAbIRHMMyETZEshEQBnIRKYfyEQMJshEcyzIRNkyyERAOchE
nj/IRARGyERzTMhE0VLIREBZyESmX8hEDGbIRGtsyETZcshEQHnIRKZ/yEQMhshEc4zIRNmS
yERAmchEpp/IRAymyERzrMhE2bLIREC5yESmv8hEDMbIRHPMyEQC08hEQNnIRJ7fyEQM5shE
c+zIRNnyyERA+chEpv/IRAwGyURzDMlEVBPJREAZyUSmH8lEDCbJRHMsyUTZMslEQDnJRKY/
yUQERslEc0zJRNlSyURAWclEpl/JRARmyURzbMlE2XLJREB5yUSmf8lEDIbJRHOMyUTZkslE
QJnJRJ6fyUQMpslEc6zJRNmyyURAuclEpr/JRAzGyURzzMlE2dLJREDZyUSm38lEDObJRGvs
yUTZ8slEQPnJRKb/yUQEBspEcwzKRNkSykRAGcpEph/KRAQmykRrLMpE2TLKREA5ykSeP8pE
BEbKRGtMykTZUspEQFnKRKZfykQMZspEa2zKRNlyykRAecpE</AssayXData><AssayYData Points="900">rxzXP9sg2D9aTtg/0fnZP9Sn2j/Opts/VmPcP2wa3T9vcd0/1DLePymC3j8WDt8/vwTfP17A
3z9oL98/osvfP5/T4D8HiuA/rITgP9t94D++nOA/7EHhP+TD4D/RNeE/E/jgP9rr4D9EF+E/
wA3hP9sk4T9bQOE/PJjhPw+94T8Mi+E/EEXhPxuF4T+/O+E/fK7hP/P34T9Wz+E/yGDhPy3s
4T9uo+E/fv3hP4v94T9wWOE/K5rhP3dm4T8PwuE/uNnhP7A74T/18+E/WDLhPz7Z4T/lquE/
j5rhPwdj4j/D5+E/PJPhP+7o4T8QtOE/RMPhPwBx4T+8E+I/wefhP6A24j/dmOE//ezhPyUc
4j8tyuE/Xt3hP0nC4T/J2+E/uPzhPzTd4T/Yw+E/ZoThP7254T8YA+I/ouzhP/CY4T/FzOE/
6QHiPzq14T+LpeE/2UDiPzgS4j+pxOE/FiziPwrh4T8PpuE/VO/hP/T74T/D2uE/XPjhP2r3
4T8p4uE/gSbiP3ip4T+Ot+E/8dbhPzR+4j/mqOE/fMrhP1T44T9p3uE/gNLhP9GP4j8VIOE/
7ufhP5A/4j9F9uE/GaPhPyU/4T/o3uE/uyjiPxnj4T9aHuI/5uHhP+xz4T/D4eE/MePhPwy7
4T+NQeI/1tjhP+TJ4T/6QeE/b9/hPw9H4j82LuI/OE3iP5Op4T/mM+I/dDjiPxz64T9+8+E/
nQfiPx514j8SbOE/bbThP8RQ4j+VXOI/UGTiP5DQ4T/TJ+I/VYjhP5Hp4T9CQOE/4G7iP8pk
4j8LQuI/eo3iPyb04T/AEeI/toriP3MQ4z9vOeI/bdbhPyBu4j8sl+I/fUTiP1H64T/YjOI/
A+ThP9JP4j9RPOI/E17iP3cF4j/kK+I//EHiP34e4j8gzuE/r3/iPxzN4j/aNOI/g43iP85q
4j8wTeI/9FDiP8DX4T8Hr+I/EQ/iP1HJ4j9B3+I/85/iP8Zf4j/RauI/487iP1Zz4j+8guI/
AXziP81+4j/jWeI/xXziP3KP4j+5c+I/HY7iP+lz4j8FNOI/79vhP0u24j+0VuI/XdniP3Cb
4j+oPuI/+LPiP+x64j/6bOI/cwTiP9Hm4T9mfOI/m1riP7Oj4j98buI/qV7iP2cU4j/MIuI/
2KriPynl4j8iYOI//h7jPxq+4j9hKeI/v9/iP9Ax4j8tI+I/f+DiP9Sg4j9VQ+I/yLziP83C
4j/97eE/A8LiP1m24T9jZeI/JxviP2LV4j9bPuI/hDPiP4uX4j+Wr+I/9W/iP+vQ4j+g6+E/
lVjiPx9G4j+j1uI/ee/iPxp54j9ekOI/SIriP87a4j/s2+I/g1DiP0t34j/zAeM/jbLiP7Tk
4j/Zs+I/8qfiPxrJ4j8OuuI/nKPiPzyN4j/SZ+I/IPDiP2eY4j8jaOI/WsziP9v14T9sVOI/
FXTiPwrQ4j8DxeI/fpviP41B4j8Sp+I/Y+TiP3gJ4j+f6OI/zaTiP0us4j8rnuI/Za7iP/dO
4j9TqeI/QsHiP4Ef4j/PquI/oR7jP5Fs4z/9JeI/PGTiP2pz4j8n8uI/q73iP1214j89zuI/
QUzjP0K14j8nE+M/ZSPiPybS4j9j8uI/lBrjP8is4j/gaeI/Z9TiP28H4z8QDeM/xrPiPzjU
4j9HfOI/AMziP6KJ4j9UTuI/quDiP4oc4z+4++I//OXiPxh14z9X5uI/T7DiP43K4j8/3+I/
w8/iPw9m4z9DneI/8s7iPxk34z+KdOI/O1LiP4aJ4j9o9OI/IrDiP/Vl4z+hGOM/+ArjP/Hf
4j8PsuI/G/PiP0zV4j9xwOI/sPbiP4Gu4j8gOeM/9wfjP1rt4j84WuM/K2jiP2pc4z+kqOI/
EjbjP9cm4z/bveI/FnXjP1yz4j/8DeM/GfHiP37d4j/pW+M/oqvjP+gW4z+1A+M/PDnjP1vT
4j/y/uI/zdbiP7hM4z9sj+M/QuLiPzQ64z+RDeM/jIfjPyJQ4z9pduM/YajjP94X4z/n0OI/
xB7jP/K64z/e9uI/MbriP/Cu4z/2HuM/on/jPz6K4j+qA+M/ceDiPz9F4z88IeM/wTzjPynh
4j9zLOM/XQjjP1034z/TSOI/GAbjP1sk4z870OM/keDjP7qo4j+SBeM/jg3jP5HT4j/B1OI/
W0XjPwIT4z9IaOM/ox3jPyb54j/t1eI/FgTjP0pk4z+fmuM/MMDjP55q4z8WYuM/yhvjP6uB
4z/9QuM/OkzjP93y4j8BtOM/gA7jPxH74j8DM+M/3avjP1by4j9EWeM/pijjPxS/4z/0SuM/
CnHjPzcd4z/HKeM/NXnjP+tH4z9AF+M/dG7jP09C4z/8beM/dx3jPzKK4j+XGeM/PJ7jP1vC
4z/AIOM/+QDjP+SP4z9soeM/0tfiPyQi4z9N3+M/UUPjP0gu5D9oh+M/NRPjP7R+4z+ASuM/
prjjP/w24z/iTeM/CJLjP3fd4z8xROM/3EnjPwZx4z/XV+M/DQHjP6LL4z9apeM/pyvjP87T
4z87FuM/xcLjP7Hd4z83y+M/v7fjPzet4z/4puM/XwnjP+Qv4z8b6OM/Q83jP3Gm4j9/bOM/
H/vjP+Tb4z/D+eI/q6LjP4yx4z8+MOM/Hd3jPyub4z9l8OM/79DjP7bd4z9I5OM/2zrjPxkr
5D9U9uM/7N7jP8Tt4z8hj+M/ZMDjP9Kp4z9v0uM/uWPjPz3j4z+gU+M/OgjkP4qk4z+eqeM/
QH/jPzCw4z9eseM/mkTjP6Ck4z+oPuQ/AVvjPxaM4z/GfuM/Z6jjP9qa4z8On+M/N5fjP2Dm
4z9K7eM/T/rjP0K+4z+JveM/T8zjPzzV4z/liuM/HgLkP0MB5D8sEOQ/qbrjP5zJ4z/lruM/
MEPjP5fb4z8/zeM/BqzjPwHe4z8k4OM/WXzkP72A4z8T1OM/4qnjP5nZ4z8sguM/PerjPxov
5D9BYeM/ZmLkP7fg4z+WYeM/yLXjP4Ol4z8jyOM/L83jP4v24z/3LOQ/36LjP17H4z/B3+M/
8urjP9Yh4z/PT+Q/DwPkPwG94z90FeQ/Tg/kP39W5D8oBuQ/b4HjPwGQ4z8BJeQ/w8bjP1f7
4z+ZIOQ/E+jjP0nU4z9iheQ/oP7jP9k45D/1zuM/m9rjP/Aa5D/dauQ/WNTjP+hB5D+C+eM/
Ca/jP3wf5D81Q+Q/4zrkP/zF4z91FuQ/VhHkP1cA5D8fouM/bifkP97q4z8LJuQ/klHkPztT
5D+er+M/nbbjPxHE5D9QYeQ/q37jP19q4z/Gg+Q/zPfjP/vl4z8Ye+Q/xzTkPxoP5T801uM/
fkDkPx3J4z/B3+M/HKzkP2qC5D9BTuQ/91nkP4p65D/f1uM/mnTkP3ty5D8wYeQ/SKbkP12p
5D9Ob+Q/f/3jP3qW5D/BvOQ/cRTkP7Zc5D+lBOQ/RUfkP83A4z/NaOQ/4U3kP42c5D/rFOQ/
qenjP+Jl5D8+FeQ/e3bkPywm5D8HJ+Q/6PfjP4yK5D/XseQ/z7rjP98f5D9Em+Q/d4HkP1h1
5D/Z8OM/WzbkP81I5D/rZ+Q/3ZbkPwB05D/Ab+Q/S3TkP0pD5D8ktuQ/ZmTkP9Q05D8OROQ/
drfkP6Vw5D/k3OQ/j2zkPzIp5D+oVOQ/mKXkPzti5D9Cj+Q/KqjkPy5g5D8f1OQ/KXfkP9+i
5D8NJOU/+E/kPzl/5D8A6eQ/gKrkP30d5T+5vuQ/aXHkP4HW5D+LWOQ/jhPlP/So5D8BEOQ/
XzHlP6AU5D9C6OQ/N8rkP/qf5D9mIOQ/PLvkP4hV5T9bq+Q//l7lP3h/5D+9ZuQ/6cXkP4s0
5D90P+Q/qYvkP54Y5D/wX+Q/UxLkP9Sw5D9YauQ/tlXkP7AP5T/75+Q/xUbkP2W85D9o8+Q/
jTrkP75u5D+8feQ/nfrkP9iQ5T+mDuU/B0vkP5/z5D/mHOU/qZnkP1zS5D+zN+U/OBblP8zR
5D8A4+Q//vbkP2rr5D+eF+U/utjkPxow5T90jOQ/WKvkPzNQ5T8oxOQ/v6rkP3f25D8bZ+Q/
ShXlPzhg5D+LveQ/163kP6cz5D+J8eQ/trXkP9xi5D8PKeU/jDHlPxIq5T9j++Q/R+zkP6hA
5T8K9uQ/VDTkPzoq5D91uuQ/pObkPzvF5D/mh+Q/5FzlP9v15D+GfuQ/ksvkP5Eu5T+ALuU/
QfDkPxym5D9fm+Q/ljLlP3W45D+d/uQ/4CXlP4jD5D9PL+U/WCzlPxv65D8sauQ/cgDlPx6K
5D/Q4eQ/+xPlP86Z5D+vgeU/aCXlPyR05T/Ii+U/AEzlP+Cn5D+KSuU/3v7kP7aV5T/tOeU/
ji/lP29m5T92e+U/YSXlP9Cz5D+H6OQ/CdXkP4Q85T+x7uQ/WurkPzuL5D/mJeU/8uHkPyIa
5T9s0OQ/ScXkP4FN5T+iXuQ/ABrlPyno5D8mZuQ/fhTlPx6b5D9/yeQ/TMHkPxRM5T/iD+U/
EDvlP0d85T9dn+U/xqvkP7x15T+ZZ+U/1znlP9rp5D8LUeU/0MbkP9hn5T9ll+Q/1fHkP9Is
5T9LzuQ/RQblP0Lu5D+lYOU/6yDlP5LW5T+raOU/JCPlP18U5T/TLeU/uRPlPyKK5T8uKuU/
HzDlP0hU5T8laeU/j93kP9c45T/15+Q/j4LlP8045T+o8uQ/qkvlP7S+5D+9Q+U/QajlPyw3
5T9LReU/ZG/lP0Ng5T9F+uQ/HS7lP3jF5T+i/eU/idrlP/2T5T86guU/PD3lP2tY5T/RUeU/
KlflPxjE5D/sfOU/GMTlP6aD5T8f+uU/5KzlP/RA5T9lPOU/</AssayYData></Step><Step><CommonData><SampleLocation>11</SampleLocation><SampleID></SampleID><SampleGroup></SampleGroup><SampleInfo></SampleInfo><SampleRow>E</SampleRow><SamplePlate>1</SamplePlate><WellType>REGENERATION</WellType><Concentration>-1</Concentration><ConcentrationUnits>µg/ml</ConcentrationUnits><MolarConcentration>-1</MolarConcentration><MolarConcUnits>nM</MolarConcUnits><MolecularWeight>-1</MolecularWeight><Temperature>25</Temperature><StartTime>1963805</StartTime><AssayTime>5</AssayTime></CommonData><FlowRate>1000</FlowRate><StepType>KREGENERATION</StepType><StepName>Regeneration</StepName><StepStatus>OK</StepStatus><ActualTime>5.00005</ActualTime><CycleTime>0.2</CycleTime><AssayXData Points="25">pn/KRASGykRrjMpE2ZLKRDeZykSmn8pEBKbKRGusykTZsspEN7nKRJ6/ykQExspEa8zKRNHS
ykQ32cpEnt/KRAzmykRz7MpE0fLKRDf5ykSe/8pEBAbLRGsMy0TREstEQBnLRA==</AssayXData><AssayYData Points="25">exMUwE+wJMBjji3AhvcywAXjN8BHYTvAIkc+wIMgQcDeLEPAZXJFwJ0zR8C0zEjA30pKwBOJ
S8B7tkzAPTBOwE9BT8D6Q1DAmT9RwJ9OUsD3MFPAbdZTwFuTVMClGVXAhrJVwA==</AssayYData></Step><Step><CommonData><SampleLocation>12</SampleLocation><SampleID></SampleID><SampleGroup></SampleGroup><SampleInfo></SampleInfo><SampleRow>E</SampleRow><SamplePlate>1</SamplePlate><WellType>NEUTRALIZATION</WellType><Concentration>-1</Concentration><ConcentrationUnits>µg/ml</ConcentrationUnits><MolarConcentration>-1</MolarConcentration><MolarConcUnits>nM</MolarConcUnits><MolecularWeight>-1</MolecularWeight><Temperature>25</Temperature><StartTime>1980079</StartTime><AssayTime>5</AssayTime></CommonData><FlowRate>1000</FlowRate><StepType>KREGENERATION</StepType><StepName>Regeneration</StepName><StepStatus>OK</StepStatus><ActualTime>4.99895</ActualTime><CycleTime>0.2</CycleTime><AssayXData Points="25">ph/LRAwmy0RrLMtE0TLLRDc5y0SeP8tEBEbLRHNMy0TRUstEN1nLRJ5fy0QVZstEa2zLRNFy
y0Q3ectEnn/LRAyGy0RrjMtE0ZLLRECZy0Smn8tEBKbLRHOsy0TRsstEN7nLRA==</AssayXData><AssayYData Points="25">m6HzPnBy/j71twc/cIMNPwJTEj++zRc/0D4aP76mHj/hayA/dtUjP1NTJT+9nCc/r28pP0gA
Kz+7xCw/22suP+DRLj+weTE/gI8yP18LMz/UezQ/p/A1P1vcNj+HmDc/WWk3Pw==</AssayYData></Step><Step><CommonData><SampleLocation>11</SampleLocation><SampleID></SampleID><SampleGroup></SampleGroup><SampleInfo></SampleInfo><SampleRow>E</SampleRow><SamplePlate>1</SamplePlate><WellType>REGENERATION</WellType><Concentration>-1</Concentration><ConcentrationUnits>µg/ml</ConcentrationUnits><MolarConcentration>-1</MolarConcentration><MolarConcUnits>nM</MolarConcUnits><MolecularWeight>-1</MolecularWeight><Temperature>25</Temperature><StartTime>1996147</StartTime><AssayTime>5</AssayTime></CommonData><FlowRate>1000</FlowRate><StepType>KREGENERATION</StepType><StepName>Regeneration</StepName><StepStatus>OK</StepStatus><ActualTime>5.00005</ActualTime><CycleTime>0.2</CycleTime><AssayXData Points="25">nb/LRAPGy0RqzMtEO9PLRDfZy0SV38tEA+bLRGrsy0TI8stEN/nLRJX/y0QDBsxEagzMRNAS
zEQ3GcxEnR/MRAMmzERiLMxE0DLMRC45zESdP8xEA0bMRGJMzETQUsxEN1nMRA==</AssayXData><AssayYData Points="25">WPo0wMJOQMCpp0XAr4JJwGn2S8BEzk3AQURPwPDuUMDLSlLA1mFTwAskVMCIgFXAEjNWwJTS
VsAOblfAEVdYwOezWMDQKVnAbqdZwDZwWsAGKlvAWoVbwM4RXMCSOFzAZ5xcwA==</AssayYData></Step><Step><CommonData><SampleLocation>12</SampleLocation><SampleID></SampleID><SampleGroup></SampleGroup><SampleInfo></SampleInfo><SampleRow>E</SampleRow><SamplePlate>1</SamplePlate><WellType>NEUTRALIZATION</WellType><Concentration>-1</Concentration><ConcentrationUnits>µg/ml</ConcentrationUnits><MolarConcentration>-1</MolarConcentration><MolarConcUnits>nM</MolarConcUnits><MolecularWeight>-1</MolecularWeight><Temperature>25</Temperature><StartTime>2012409</StartTime><AssayTime>5</AssayTime></CommonData><FlowRate>1000</FlowRate><StepType>KREGENERATION</StepType><StepName>Regeneration</StepName><StepStatus>OK</StepStatus><ActualTime>5.00005</ActualTime><CycleTime>0.2</CycleTime><AssayXData Points="25">nV/MRANmzERqbMxEyHLMRC55zESdf8xE+4XMRGKMzETIksxEN5nMRJWfzET7pcxEaqzMRNCy
zEQ3ucxEnb/MRAPGzERqzMxE0NLMRDfZzESl38xE++XMRGLszETI8sxEN/nMRA==</AssayXData><AssayYData Points="25">NAntPljn9j4i3wI/vBQLP6YaDz/nlhM/I4IXP5r2Gj/MDx4/wNogP8YmIj8wlyU/hTImP/+1
KD+Asis/dB4rP1LPLD85mC8/LgYwPxI+Mj+dRzI/4J0yP+lFND8PIjU/hpg1Pw==</AssayYData></Step><Step><CommonData><SampleLocation>11</SampleLocation><SampleID></SampleID><SampleGroup></SampleGroup><SampleInfo></SampleInfo><SampleRow>E</SampleRow><SamplePlate>1</SamplePlate><WellType>REGENERATION</WellType><Concentration>-1</Concentration><ConcentrationUnits>µg/ml</ConcentrationUnits><MolarConcentration>-1</MolarConcentration><MolarConcUnits>nM</MolarConcUnits><MolecularWeight>-1</MolecularWeight><Temperature>25</Temperature><StartTime>2028471</StartTime><AssayTime>5</AssayTime></CommonData><FlowRate>1000</FlowRate><StepType>KREGENERATION</StepType><StepName>Regeneration</StepName><StepStatus>OK</StepStatus><ActualTime>5.00005</ActualTime><CycleTime>0.2</CycleTime><AssayXData Points="25">nf/MRAMGzURqDM1E0BLNRDcZzUSlH81EAybNRGoszUTQMs1EaDnNRJ0/zUQDRs1EakzNRNhS
zUQ3Wc1EnV/NRANmzURqbM1EKnPNRC55zUSdf81E+4XNRGqMzUTQks1EN5nNRA==</AssayXData><AssayYData Points="25">Egk1wIynQcDXH0fA6KtKwLgATcAI/E7AVWVQwDw5UsB/UFPAUv1TwEclVcDA2lXA7sdWwGo6
V8AI/1fAb7lYwNQ/WcDMolnA5kZawIfcWsD5H1vAz0dbwAgzXMCnOlzAKa1cwA==</AssayYData></Step><Step><CommonData><SampleLocation>12</SampleLocation><SampleID></SampleID><SampleGroup></SampleGroup><SampleInfo></SampleInfo><SampleRow>E</SampleRow><SamplePlate>1</SamplePlate><WellType>NEUTRALIZATION</WellType><Concentration>-1</Concentration><ConcentrationUnits>µg/ml</ConcentrationUnits><MolarConcentration>-1</MolarConcentration><MolarConcUnits>nM</MolarConcUnits><MolecularWeight>-1</MolecularWeight><Temperature>25</Temperature><StartTime>2044540</StartTime><AssayTime>5</AssayTime></CommonData><FlowRate>1000</FlowRate><StepType>KREGENERATION</StepType><StepName>Regeneration</StepName><StepStatus>OK</StepStatus><ActualTime>4.99895</ActualTime><CycleTime>0.2</CycleTime><AssayXData Points="25">nZ/NRAOmzURqrM1E0LLNRDe5zUSdv81EA8bNRGrMzUTQ0s1ELtnNRJ3fzUQD5s1EauzNRNDy
zUQu+c1Elf/NRAMGzkRiDM5E0BLORDcZzkSdH85EAybORGoszkTQMs5ELjnORA==</AssayXData><AssayYData Points="25">uP39PoKRBj8NAg0/VO4SP7y+GD+9TR0/jHIhP2W3JD8lhSc/8U0pPzOXKj/CFi4/1/svP3N3
MT/UfjM/zho1PwNdNj/8gTc/d4o4P4xLOj8Mizk/JM47PxaWPD9DCj0/MoA9Pw==</AssayYData></Step><Step><CommonData><SampleLocation>1</SampleLocation><SampleID></SampleID><SampleGroup></SampleGroup><SampleInfo></SampleInfo><SampleRow>E</SampleRow><SamplePlate>1</SamplePlate><WellType>BUFFER</WellType><Concentration>-1</Concentration><ConcentrationUnits>µg/ml</ConcentrationUnits><MolarConcentration>-1</MolarConcentration><MolarConcUnits>nM</MolarConcUnits><MolecularWeight>-1</MolecularWeight><Temperature>25</Temperature><StartTime>2059228</StartTime><AssayTime>30</AssayTime></CommonData><FlowRate>1000</FlowRate><StepType>BASELINE</StepType><StepName>Baseline</StepName><StepStatus>OK</StepStatus><ActualTime>30</ActualTime><CycleTime>0.2</CycleTime><AssayXData Points="150">lD/ORPJFzkRhTM5Ex1LORCVZzkSUX85EA2bORGFszkTHcs5EJXnORJR/zkT6hc5EWYzORL+S
zkQumc5ElJ/ORPKlzkRhrM5Ex7LORC65zkSMv85E+sXORGHMzkTH0s5ELtnORIzfzkT65c5E
YezORErzzkQu+c5ElP/ORPIFz0RZDM9ExxLPRC4Zz0SUH89E+iXPRFksz0S/Ms9EJTnPRJQ/
z0TyRc9EWUzPRMdSz0QuWc9ElF/PRPplz0RhbM9Ex3LPRCV5z0SUf89E8oXPRGGMz0THks9E
LpnPRJSfz0Typc9EYazPRMeyz0Quuc9ElL/PRPrFz0RhzM9Ex9LPRC7Zz0SU389E+uXPRGHs
z0TH8s9EJfnPRJT/z0TyBdBEYQzQRL8S0EQlGdBEjB/QRPol0ERhLNBExzLQRC450ESUP9BE
+kXQRGFM0ES/UtBELlnQRIxf0ETyZdBEWWzQRMdy0EQledBElH/QRPqF0ERhjNBEx5LQRC6Z
0ESMn9BE+qXQRFms0ETHstBEJbnQRJS/0ETyxdBEWczQRL/S0EQu2dBElN/QREzm0ERZ7NBE
x/LQRC750ESU/9BE+gXRRFkM0US/EtFELhnRRJQf0UT6JdFEWSzRRMcy0UQuOdFElD/RRPpF
0URhTNFEv1LRRC5Z0USMX9FE8mXRRFls0US/ctFEJXnRRIx/0UT6hdFEWYzRRMeS0UQlmdFE
jJ/RRPKl0URZrNFEx7LRRF+50USMv9FE8sXRRFnM0US/0tFEJdnRRJTf0UTy5dFEYezRRL/y
0UQu+dFE</AssayXData><AssayYData Points="150">+cdIP3PHST/hwkk/mLpKP1+0ST/TXks/nPpLP5JYTD9prEs/lL1NPw+yTT9AgU0/phhOPzAA
Tj+cH04/7D1PP4r/Tj/IcVA/0eRQPwwrUD9/5FA/rI1RP86oUD+rfVE/4zRSP2FGUz+ThVI/
v1VSPz6jUT9hgVM/XoJTP4AOUz9B6VM/O7xUP2CKVD+mplQ/DwNVP7u1VD9fIFU/WMtUP+z0
VT+vOFc/38FVP9sMVz9vr1Y/DZJWP8R5Vz/hUFc/YopXPyOFWD/zM1c/ditZP+e+WD88NFk/
GyJYP+A9WD/I8lo/1kFZP01DWj+ooVo/YLJYP12RWj9JjFo/b/1ZP4ybWj90dFs/b+FaP2ex
Wz+Y8Vo/niJbP3y8Wz833Fs/AypcPyfiWz83n1w/T0BcP5BvXD91KF4/SqZcPx7PWz/APF0/
u3hdP1Y+Xj9KdV0/yV9eP5JlXT8Wel4/R+ldPyElXz8ziV8/EuJeP9qMXj+ny18/6HJfPynT
Xj/ASWA/aqVfP7AQXz+1yV8/EVFfP0WpYD+isGE/P6RgP2TAXz830mA/8epgP6l8YD+memA/
f5RhP7sGYj+fLWE/f1JgP+0fYj/SvmI/Ob1iP2iKYj/E9mA/idJiP2vNYj+JrWI/xu5iP4zQ
Yj84c2M/w/5iP5eZYT+I92I/xuljP9mCYz/EIWM/SKZkP41gZD+Z52M/WqhlP7ssZT9MuGQ/
IcFjP9K8ZT/r72Q/G3hmP7E5ZD/O82Q/dWhlP5ndZD9EwGU/JstkP7WWZD8AQ2U/YIVlP2ur
ZT86L2c/</AssayYData></Step><Step><CommonData><SampleLocation>5</SampleLocation><SampleID>QA013 delta CDRH3</SampleID><SampleGroup></SampleGroup><SampleInfo></SampleInfo><SampleRow>E</SampleRow><SamplePlate>1</SamplePlate><WellType>KLOAD</WellType><Concentration>10</Concentration><ConcentrationUnits>µg/ml</ConcentrationUnits><MolarConcentration>-1</MolarConcentration><MolarConcUnits>nM</MolarConcUnits><MolecularWeight>-1</MolecularWeight><Temperature>25</Temperature><StartTime>2096071</StartTime><AssayTime>80</AssayTime></CommonData><FlowRate>600</FlowRate><StepType>LOADING</StepType><StepName>Loading</StepName><StepStatus>OK</StepStatus><ActualTime>79.999</ActualTime><CycleTime>0.2</CycleTime><AssayXData Points="400">lP/RRPoF0kRhDNJExxLSRC4Z0kSUH9JE+iXSRGEs0kTHMtJEJTnSRJQ/0kT6RdJEYUzSRMdS
0kQuWdJElF/SRPpl0kRhbNJEx3LSRC550kSUf9JE+oXSRGGM0kS/ktJELpnSRJSf0kT6pdJE
kqzSRMey0kRGudJElL/SRPrF0kRZzNJEx9LSRCXZ0kSU39JE+uXSRGHs0kTH8tJELvnSRJT/
0kT6BdNE0wzTRMcS00QuGdNEjB/TRPol00RhLNNExzLTRC4500SMP9NE+kXTRGFM00THUtNE
LlnTRJRf00T6ZdNEYWzTRL9y00QledNElH/TRPqF00RhjNNEx5LTRC6Z00SUn9NE8qXTRGGs
00S/stNELrnTRIy/00T6xdNEWczTRMfS00Ql2dNElN/TRPrl00Rh7NNEKvPTRC7500SU/9NE
+gXURGEM1ETHEtRELhnURJQf1ETyJdREWSzURMcy1EQuOdRElD/URPpF1ERhTNREx1LURCVZ
1ESMX9RE+mXURGFs1ETHctREJXnURJR/1ERMhtREWYzURMeS1EQlmdRElJ/URPKl1ERhrNRE
x7LURCW51ESUv9RE8sXURGHM1ETH0tRELtnURIzf1ET65dREYezURMfy1EQu+dRElP/URPIF
1URhDNVExxLVRC4Z1USUH9VE+iXVRFks1UTHMtVELjnVRJQ/1UTyRdVEYUzVRL9S1UQuWdVE
lF/VRPJl1URhbNVEx3LVRCV51USMf9VE+oXVRGGM1UTHktVELpnVRJSf1UT6pdVEYazVRMey
1UQuudVEnL/VRPrF1URZzNVEv9LVRCXZ1USU39VE+uXVRKLs1US/8tVELvnVRJT/1UTyBdZE
YQzWRMcS1kQuGdZEjB/WRPol1kRZLNZExzLWRC451kSUP9ZE8kXWRFlM1kTHUtZELlnWRJRf
1kQTZtZEYWzWRL9y1kQledZElH/WRPqF1kRhjNZEx5LWRC6Z1kSUn9ZE+qXWRFms1kTHstZE
LrnWRJS/1kT6xdZEYczWRMfS1kQu2dZEjN/WRPrl1kRh7NZEx/LWRCX51kSM/9ZE8gXXRGEM
10S/EtdELhnXRJQf10TyJddEYSzXRMcy10QuOddElD/XRPpF10RZTNdEx1LXRC5Z10SUX9dE
8mXXRGFs10THctdEJXnXRIx/10TyhddEYYzXRL+S10QumddElJ/XRPKl10RZrNdEx7LXRC65
10SMv9dE+sXXRGHM10S/0tdEJdnXRLXf10T65ddEYezXRMfy10Qu+ddElP/XRN4H2EQuDdhE
jBPYRC4Z2ESUH9hE8iXYRGEs2ETHMthELjnYRJQ/2ET6RdhEYUzYRMdS2EQlWdhEjF/YRPpl
2ERZbNhEx3LYRC552ESUf9hE+oXYRFmM2ETHkthEJZnYRIyf2ETypdhEYazYRMey2EQuudhE
jL/YRPrF2ERhzNhEv9LYRCXZ2ESM39hE+uXYRFns2ETH8thEJfnYRIz/2ETyBdlEWQzZRMcS
2UQlGdlElB/ZRPIl2URhLNlEvzLZRC452USMP9lE+kXZRGFM2US/UtlELlnZRJRf2UT6ZdlE
YWzZRMdy2UQuedlEjH/ZRPqF2URhjNlEx5LZRC6Z2USMn9lE8qXZRFms2UTHstlELrnZRIy/
2UT6xdlEYczZRL/S2UQu2dlElN/ZRPrl2URZ7NlEx/LZRCX52USU/9lE+gXaRFkM2kTHEtpE
JRnaRIwf2kTyJdpEWSzaRMcy2kQlOdpEjD/aRPJF2kRhTNpEx1LaRC5Z2kSMX9pE8mXaRGFs
2kS/ctpEJXnaRIx/2kTyhdpEWYzaRL+S2kQlmdpElJ/aRPKl2kRZrNpEv7LaRCW52kSUv9pE
+sXaRGHM2kS/0tpEJdnaRJTf2kTy5dpEYezaRL/y2kQu+dpEjP/aRJ4G20RZDNtEvxLbRCUZ
20SMH9tE+iXbRFks20S/MttELjnbRIw/20TyRdtEYUzbRL9S20QuWdtElF/bRPJl20RhbNtE
x3LbRC5520SMf9tE+oXbRFmM20THkttEJZnbRJSf20T6pdtEWazbRL+y20QludtElL/bRPrF
20RhzNtEv9LbRCXZ20SM39tE8uXbRGHs20S/8ttEJfnbRA==</AssayXData><AssayYData Points="400">KMhjPyAtYz/W92Q/CBJjP4agZj81cGc/zjdnP6PMaD/kZms/8AhtP/m7bD+9rm0/aUJxP4x4
cj8b2nM/Xnl1P1o2dT8AJXg/AdF4Pxaaej9neHw/HT99P6wkfz8UTIA/bB2BP+oigj8jL4I/
mpKDP5odhD/vuYQ/WqiFP10Hhj9R6oY/31uHP3ZuiD+SLok/S7eJP+M9ij9SjYo/oSCMP6WT
jD+cQ40/2CCOP5SBjj8lLI8/y5CQP3MakT8LnpE/FCOSP/O7kj9uEpM/3jOUP35HlT8QApU/
w6GWP8OElz9B8Zc/yKqYPwfHmD8WQpk/bLuaP1oYmz//lps/Q+qbP0ELnT/QR50/jGmePxWx
nj+uWJ8/JcSfPwkjoD9LF6E/Pp+hPy5Koj+y9qI/VOajP31upD/7lKQ/9YalPyHZpj+1SKY/
uEGnPzZspz/lwag/tT2pP98Rqj96Nao/jsKqP7NJqz8+X6w/cz+sP2CXrT9hna0/sBauP+K8
rj8hN68/YdSvPyeGrz8M47A/GYSxP9bFsT/FmLI/+82yP/JZsz/6WLQ/oWO0P6EltT8D2bU/
YYq1P1Cqtj9s3bY/1AW3P0e/tz8qaLg/4B+5P2n8uT/Dero/bP25P4Ujuz+h+7o/9bK7P+7/
uz9zvLw/6qi9PwFCvT+VIb4/BPa+PxeNvj8uzb8/c7y/Py5AwT8YZsA/mXLBP1TEwT+H/8E/
pWHCPwxxwj8e7MI//mbDP4i5wz/lnMQ/z5rEPxrRxT930sU/+QPGP1LzxT8w8sY/yrfGPyRs
xz9tkcc/LFfIPyS7yD/yesk/Vj3JP1JSyT/268k/c8bKP2G5yj9C+cs/CdLLP6quyz9AQMw/
r7vMPykgzT8n/cw/oonNPyxMzj9nBs4/tjfOP/Rpzz8pHs8/W0TPP7O9zz/LZ9A/AT3QPxwt
0T8TK9E/agDSP7b10T9cjdI/CHjSPz2u0j9kGNM/s5LTP2LM0z/EWdQ/FEXUP1fl1D+O0NQ/
9K/UP5TP1D9/yNU/c//VP2C11j9jt9Y/JLrWPy4h1z/cXNc/wwLYP7Nd1z/dRNg/NXnYP9Wu
2D/F99k//rLZP7HN2T+u6dk/f+XZP6pD2j+Nedo/MvPaP6CP2z/UnNs/ZRvbPxP12z8fqdw/
n2vcP07A3D/3O9w/XvXcP/uF3T8zrt0/D9ndP9Ef3j8SRd4/KuDeP9zz3j+HHt8/CGnfP6XD
3z+Bnd8/BMvfP3ae4D9bfeA/mSngPx/M4D9uWeE/NWDhPxic4T9M8uE/MX/hPzbG4j/g5uI/
zoviPy6n4j/Y8+I/EWbjP1jP4z8YAuQ/FXjkP3eC5D+udOQ/ZkzlP2sz5T/l0eQ/OG/kP7lu
5T8QyuU/rw7mP9RW5j/bOeY/uGfmP9iF5j+UyuY/cTjnPz2r5z9zP+c/I1nnPztx5z96zOc/
gCjoP87P5z9vbeg/0zvpP0db6D81Fuk//e/oP8bN6D/R5Ok/T4HpP24V6j/TDOs/phzqPzGg
6j9P9+o/ji7rP7YN6z+ECOs/VXPrP3rK6j/yl+s/5TvsPxVO7D9I8+s/uILsPz977D/0tuw/
i5DsP/Zf7T8qkew/D0ftP/xD7T803u0/NvXtPyPN7T9jpO4/EznuP3IZ7j8eDu8/zJrvP2TN
7j/JPO8/SRXvPyY57z98hu8/Cy/vP4wx8D+zJvA/mBvwPxL57z9TmvA/ZArxPyi/8D88D/E/
vanxPy+f8D8eyfE/x9fxPzQR8j/6xvE/lNHxP8F48j9Kk/I/DwHzP2j18j8w3fI/6qjyP9Mc
8z93//I/KTTzP1508z9VH/Q/v0rzP48v9D/HFvQ/qZPzP44a9D9Gd/Q/dg71P4cC9T+i/vQ/
GPn0P15E9T/eSPU/R/v0P3BU9T/VVvU/pYb1P7kS9j8XQvY/TCz2Py4V9z+WP/Y/yVj2P76Z
9j+a0/Y/swv3P1N79z/12fY/qHX3P7Wx9z8hj/c/FrH3P6zp9z8XZvg/BOT3P+95+D/YYvg/
jCr4P3kF+T+WFvk/CWT4P9k1+T9Advg/7/P4P2cp+T/ta/k/ESn5PxrH+T9jrfk/wcL5PyE6
+j++ifk/vB76Pytz+j8E+vk/ANz5P+EN+z9Tuvo/3bH6Pw==</AssayYData></Step><Step><CommonData><SampleLocation>1</SampleLocation><SampleID></SampleID><SampleGroup></SampleGroup><SampleInfo></SampleInfo><SampleRow>E</SampleRow><SamplePlate>1</SamplePlate><WellType>BUFFER</WellType><Concentration>-1</Concentration><ConcentrationUnits>µg/ml</ConcentrationUnits><MolarConcentration>-1</MolarConcentration><MolarConcUnits>nM</MolarConcUnits><MolecularWeight>-1</MolecularWeight><Temperature>25</Temperature><StartTime>2182907</StartTime><AssayTime>30</AssayTime></CommonData><FlowRate>1000</FlowRate><StepType>BASELINE</StepType><StepName>Baseline</StepName><StepStatus>OK</StepStatus><ActualTime>30</ActualTime><CycleTime>0.2</CycleTime><AssayXData Points="150">i//bROkF3ERYDNxEthLcRBwZ3ESDH9xE6SXcRFAs3ES2MtxEJTncRIM/3ETxRdxEWEzcRLZS
3EQcWdxEg1/cRPFl3ERYbNxEvnLcRBx53ESDf9xE6YXcRFiM3ES2ktxEHJncRIOf3EQCptxE
WKzcRLay3EQcudxEi7/cROnF3ERQzNxEttLcRBzZ3ESZ4NxE8eXcRFDs3ES28txEHPncRIP/
3ETpBd1EUAzdRLYS3UQcGd1Egx/dROkl3URQLN1EzzLdRBw53USLP91E6UXdRFhM3US2Ut1E
JVndRINf3UTxZd1EUGzdRLZy3UQced1Eg3/dRPGF3URQjN1EtpLdRByZ3USDn91E6aXdRFis
3US2st1EHLndRJu/3UTpxd1EUMzdRLbS3UQc2d1ErN/dRPHl3URQ7N1EtvLdRBz53USD/91E
6QXeRFAM3kS2Et5EHBneRIMf3kTpJd5EaCzeRAgz3kQlOd5Egz/eRPFF3kRYTN5EtlLeRC1Z
3kSDX95E6WXeRFhs3kS+ct5EHHneRIN/3kTxhd5EUIzeRLaS3kQtmd5Eg5/eROml3kRQrN5E
vrLeRBy53kSDv95E6cXeRFjM3kS+0t5EHNneRIPf3kTp5d5EWOzeRLby3kQl+d5Eg//eROkF
30RQDN9EvhLfRCUZ30SDH99E6SXfRHAs30S+Mt9EJTnfRIM/30QgR99EUEzfRLZS30QtWd9E
g1/fRPFl30RQbN9EvnLfRBx530SDf99E6YXfRFCM30S2kt9ERZnfRIOf30Txpd9EWKzfRLay
30Qlud9E</AssayXData><AssayYData Points="150">KLb+P1Kj/j8arv4/ziT/P9Uf/z8Adv8/1bD/P3ggAEDIb/8/erz/P+46/z9m6P8/8hcAQOmf
/z9fBwBAwLP/P6QQAEDsQgBAkwoAQM9dAEBn8f8/Fp3/PwRmAECNof8/K08AQJ8rAEA23/8/
ejkAQOI+AECXSgBAVSUAQBBKAEB+GQBA5g0AQKMKAEBGZABA8B8AQDsgAECUMgBAT+X/Pz0e
AEDeVwBA5T4AQCg4AEDTbABABgYAQJssAECzVQBAhE4AQL5xAEDLDgBASF0AQMQ5AEASdABA
xH4AQNlvAEBpOQBAekYAQL9UAEDpVABAE2AAQHXVAEDSTgBAwoIAQNt2AEC1ggBARU4AQKA/
AECwwgBAKn4AQKCSAEBgYABA4F4AQDFKAEAvLgBAVH4AQCF4AEAcNwBA+MUAQJmhAEDddgBA
7n8AQKNxAEA7hgBA7aIAQF6eAEDYhQBAz7QAQPjCAECyogBAAEwAQAqLAEBsdQBAWJoAQGC6
AEBPzwBAnoIAQI6yAEChyABAGr8AQBSxAECHygBAergAQIPCAECGxgBAW+MAQPvCAECnhABA
XcEAQCzNAEBJDAFAM6QAQHuoAECX+QBAUesAQNSTAECcuABAnTkBQG36AECx7QBAeQkBQJnY
AECK7QBAhOUAQL/pAEDUMwFAju0AQI2mAECo0ABApegAQD/oAEBQyQBAQPsAQFvXAEDgqgBA
Kj8BQK7bAEC8tABAdfQAQFCiAEBwyQBAheAAQDj8AEApEAFA+voAQJk6AUAF5QBAbwoBQBr0
AEDk3ABA</AssayYData></Step><Step><CommonData><SampleLocation>10</SampleLocation><SampleID>BG505 T332N SOSIP</SampleID><SampleGroup></SampleGroup><SampleInfo></SampleInfo><SampleRow>E</SampleRow><SamplePlate>1</SamplePlate><WellType>KSAMPLE</WellType><Concentration>-1</Concentration><ConcentrationUnits>µg/ml</ConcentrationUnits><MolarConcentration>31.25</MolarConcentration><MolarConcUnits>nM</MolarConcUnits><MolecularWeight>-1</MolecularWeight><Temperature>25</Temperature><StartTime>2221664</StartTime><AssayTime>180</AssayTime></CommonData><FlowRate>600</FlowRate><StepType>ASSOC</StepType><StepName>Association</StepName><StepStatus>OK</StepStatus><ActualTime>179.999</ActualTime><CycleTime>0.2</CycleTime><AssayXData Points="900">i7/fRPHF30RYzN9EttLfRCXZ30SL399E8eXfRFjs30S+8t9EJfnfRIv/30TpBeBEWAzgRL4S
4EQlGeBEix/gRPEl4ERYLOBEvjLgRBw54ESLP+BE8UXgRFhM4ES+UuBEJVngRItf4ETxZeBE
WGzgRL5y4EQleeBEi3/gRPGF4ERYjOBEvpLgRCWZ4ESLn+BE6aXgRFis4ES+suBEJbngRIO/
4ETxxeBEWMzgRL7S4EQl2eBEi9/gRDvm4ERY7OBEvvLgRCX54ESD/+BE6QXhRFgM4US+EuFE
HBnhRIMf4UR0JuFEWCzhRL4y4UQlOeFEiz/hROlF4USiTOFEvlLhRCVZ4USLX+FE8WXhRFhs
4US+cuFEJXnhRIt/4UTxheFEUIzhRL6S4UQlmeFEi5/hRPGl4URQrOFEvrLhRCW54UQewOFE
8cXhRGDM4US+0uFEJdnhRIvf4UTp5eFEWOzhRL7y4UQl+eFEi//hRPEF4kRYDOJEvhLiRCUZ
4kSDH+JE8SXiRFgs4kS+MuJEJTniRIs/4kTpReJEWEziRL5S4kQlWeJEg1/iRPFl4kRYbOJE
tnLiRCV54kSLf+JE6YXiRFCM4kS+kuJE4ZniRIuf4kTppeJEWKziRL6y4kQlueJEi7/iROnF
4kRYzOJEvtLiRBzZ4kSL3+JE6eXiRFDs4kS28uJEJfniRIv/4kTxBeNEWAzjRL4S40QlGeNE
ix/jRPEl40RYLONEvjLjRCU540SDP+NE6UXjRFhM40S+UuNEHFnjRItf40TxZeNEWGzjRL5y
40QleeNEg3/jROmF40RYjONEtpLjRByZ40SLn+NE8aXjRFCs40S2suNEJbnjRIO/40TxxeNE
WMzjRL7S40Ql2eNEi9/jROnl40RQ7ONECPPjRCX540SD/+NE6QXkRFgM5ES+EuREhxnkRIMf
5ETpJeREWCzkRLYy5EQcOeREiz/kROlF5ERYTOREvlLkRCVZ5ESLX+RE6WXkRFhs5ES2cuRE
JXnkRIt/5ETpheREUIzkRLaS5EQcmeREi5/kRPGl5ERYrOREvrLkRCW55ESLv+RE8cXkRFjM
5ES+0uREHNnkRIPf5ETx5eREWOzkRLby5EQc+eREi//kRPEF5URYDOVEvhLlRCUZ5USLH+VE
8SXlRFAs5US2MuVEJTnlRIM/5UTxReVEWEzlRLZS5UQlWeVEi1/lROll5URYbOVEvnLlRCV5
5USLf+VE8YXlRFCM5US2kuVEHJnlRIuf5URcpuVEWKzlRL6y5UQlueVEi7/lRPHF5URQzOVE
xtLlRCXZ5USL3+VE8eXlRFjs5US28uVEJfnlRIP/5UTxBeZEWAzmRL4S5kQlGeZEgx/mRPEl
5kRQLOZEvjLmRBw55kSLP+ZE8UXmRFBM5kS2UuZEHFnmRINf5kTpZeZEWGzmRL5y5kQleeZE
i3/mRPGF5kRYjOZEtpLmRByZ5kSDn+ZE6aXmRFis5kS2suZEJbnmRO2/5kTxxeZEUMzmRL7S
5kQl2eZEi9/mRPHl5kRY7OZEvvLmRBz55kSD/+ZE6QXnRFAM50S2EudEHBnnRIMf50RMJudE
WCznRLYy50QcOedEgz/nRPFF50RQTOdEtlLnRCVZ50SDX+dE6WXnRFhs50S2cudEJXnnRIN/
50TxhedEWIznRL6S50QcmedEi5/nRPGl50RQrOdEvrLnRCW550SDv+dE8cXnRFDM50S20udE
HNnnRIvf50Tx5edEUOznRL7y50Qc+edEg//nROkF6ERQDOhEthLoRCUZ6ESDH+hE6SXoRFgs
6ES2MuhEHDnoRIM/6ETpRehEWEzoRLZS6EQlWehEg1/oROll6ERYbOhEvnLoRCV56ESLf+hE
8YXoRFCM6EQIk+hEJZnoRIOf6ETppehEUKzoRLay6EQluehEg7/oRPHF6ERYzOhEttLoRBzZ
6ESL3+hE8eXoRHns6ES+8uhEHPnoRIP/6ETxBelEUAzpRLYS6UQcGelEix/pROkl6URQLOlE
tjLpRBw56USDP+lE8UXpRFhM6US2UulEHFnpRINf6UTxZelE/GzpRL5y6UQceelEg3/pROmF
6USgjelEtpLpRByZ6USLn+lE6aXpRFCs6US2sulEJbnpRIu/6UTxxelEUMzpRLbS6UQl2elE
g9/pROnl6URQ7OlEtvLpRBz56USL/+lE6QXqRFAM6kS2EupEHBnqRNUf6kTxJepEUCzqRLYy
6kQlOepEiz/qROlF6kRQTOpEtlLqRCVZ6kTVX+pE6WXqRFBs6kS2cupEHHnqRIN/6kTphepE
UIzqRLaS6kQcmepEL6DqRPGl6kRQrOpEtrLqRCW56kSDv+pE6cXqRFDM6kS20upEHNnqRIPf
6kTp5epEUOzqRLby6kQl+epEg//qROkF60RQDOtEthLrRBwZ60SDH+tE6SXrRFgs60S+MutE
JTnrRIM/60TxRetEUEzrRLZS60QcWetEi1/rROll60RQbOtEtnLrRBx560SDf+tE6YXrRFCM
60Qxk+tEJZnrRIuf60TxpetEWKzrRLay60QluetEi7/rROnF60RQzOtEttLrRCXZ60SD3+tE
6eXrRFDs60S+8utEHPnrRIP/60TpBexEUAzsRLYS7EQcGexEgx/sROkl7ERQLOxEtjLsRBw5
7ESDP+xE6UXsRFhM7ES+UuxEPVnsRINf7ER9ZuxEUGzsRLZy7EQceexEg3/sROmF7ERYjOxE
tpLsRByZ7ESDn+xE6aXsRFis7ES2suxEHLnsRIO/7ET6xexEWMzsRLbS7EQc2exEg9/sROnl
7ERQ7OxEvvLsRCX57ESD/+xE8QXtRFAM7US+Eu1EHBntRIMf7UTxJe1EUCztRLYy7UQcOe1E
gz/tROlF7URYTO1EtlLtRBxZ7USDX+1E6WXtRFhs7US+cu1EHHntRIN/7UTphe1EUIztRLaS
7UQlme1Eg5/tROml7URQrO1EtrLtREW57USDv+1E6cXtRFDM7US+0u1EHNntRIPf7UTp5e1E
UOztRL7y7UQl+e1Eg//tRPEF7kRQDO5EthLuRBwZ7kSDH+5E6SXuRFgs7kS2Mu5EHDnuRIM/
7kTpRe5EUEzuRLZS7kQcWe5Eg1/uROll7kRQbO5EtnLuRBx57kSDf+5E6YXuRFCM7kS2ku5E
HJnuRIOf7kTxpe5EUKzuRL6y7kQcue5Eg7/uROnF7kRQzO5EttLuRBzZ7kSD3+5E8eXuRFDs
7kS28u5EHPnuRIv/7kTxBe9EUAzvRLYS70QlGe9Egx/vRPEl70RQLO9EtjLvRBw570SDP+9E
6UXvRFBM70S2Uu9EHFnvRItf70TxZe9EUGzvRL5y70Qlee9Eg3/vROmF70RojO9EtpLvRCWZ
70SDn+9E8aXvRFCs70S2su9EHLnvRIu/70Txxe9EWMzvRLbS70Ql2e9Ei9/vROnl70RQ7O9E
tvLvRBz570SL/+9E6QXwRFgM8ES2EvBEJRnwRIMf8ETpJfBEWCzwRL4y8EQlOfBEgz/wROlF
8ERQTPBEtlLwRBxZ8ESDX/BE6WXwRFBs8ES2cvBEHHnwRIN/8ETphfBEUIzwRMaS8EQcmfBE
g5/wROml8ERYrPBEvrLwRCW58ESDv/BE6cXwRFjM8ES+0vBEHNnwRIvf8ETx5fBEWOzwRL7y
8ET4+vBEAgLxRNEJ8USbD/FEmRTxRI8Z8USLH/FE8SXxRFgs8US+MvFEJTnxRIs/8UTxRfFE
WEzxRMZS8UQlWfFEi1/xRPFl8URYbPFEvnLxRCV58USLf/FE8YXxRFiM8US+kvFEJZnxRIuf
8UTxpfFEWKzxRL6y8UQlufFEi7/xRPHF8URYzPFEvtLxRCXZ8USL3/FE8eXxRFjs8US+8vFE
JfnxRIv/8UTxBfJEWAzyRL4S8kQlGfJEix/yRPEl8kRYLPJEvjLyRCU58kSLP/JEGkbyRFhM
8kS+UvJEJVnyRItf8kTxZfJEWGzyRL5y8kQlefJEi3/yRPGF8kRYjPJEvpLyRCWZ8kSLn/JE
8aXyRFis8kS+svJEJbnyRIu/8kTxxfJEWMzyRL7S8kQl2fJEi9/yRPHl8kRY7PJEtvLyRCX5
8kSL//JE8QXzRFgM80S+EvNEJRnzRIsf80TxJfNEUCzzRJsz80QlOfNEiz/zRPFF80RQTPNE
vlLzRCVZ80SLX/NE8WXzRFhs80S+cvNEJXnzRIt/80TxhfNEWIzzRL6S80QcmfNEi5/zRPGl
80RYrPNEvrLzRCW580SLv/NE8cXzRFjM80S+0vNEJdnzRIvf80Tx5fNEWOzzRL7y80Ql+fNE
i//zRPEF9ERYDPREvhL0RCUZ9ESLH/RE8SX0RFgs9ES+MvREHDn0RIs/9ETpRfREWEz0RL5S
9EQcWfREi1/0ROll9ERYbPREvnL0RCV59ESLf/RE8YX0RFiM9ES+kvREJZn0RIOf9ETxpfRE
UKz0RL6y9EQlufREi7/0RPHF9ERYzPREvtL0RCXZ9ESL3/RE8eX0RFjs9ES28vREJfn0RIv/
9ETxBfVEWAz1RL4S9UQtGfVEix/1RFQm9URYLPVEvjL1RAo69USLP/VE8UX1RFhM9US+UvVE
JVn1RItf9UTxZfVEWGz1RLZy9URuefVEi3/1RPGF9URYjPVEvpL1RCWZ9USLn/VE8aX1RFis
9US+svVEHLn1RIu/9UTpxfVEWMz1RL7S9UQl2fVEg9/1RPHl9URY7PVEvvL1RCX59USD//VE
8QX2RFgM9kS+EvZEJRn2RIMf9kTxJfZEcCz2RL4y9kQcOfZE</AssayXData><AssayYData Points="900">s88AQFF3AEBYDQBAJyT/P2iK/T/AlP0/NT/8PynW+z+lSPw/vVX7P/2i+z/wEPs/CLL6P7Db
+j8Xrfo/lA36P6hG+j/3KPo/XNX5PwU3+j9oOvo/laX5P8FM+j8Revk/MgP6P0FF+j815fk/
jsT5P3Q6+j9iFvo/zHX5P6A9+j8gqfk/k775P8SS+T8ua/k/1436P0sH+j/oHvo/0F75P5cn
+j/Iv/k/ic35P43X+T9Sffk/dHD6P+fI+j9A7fk/O236P/Kb+j+O2/k/Qjf6Pxfq+T9UNPo/
bW/6P2L4+T/qf/k/qnf6Px/s+T9mH/o/SUP6P/8l+j913fk/SDv6P28R+j8ih/o/5CL6PyXE
+j8l3Po/J0L6Py5++j/Cjfo/ngT6P31j+j87jvo/CVH6P69N+j81bvo/VkH6P3VN+j+zsfo/
krP6PzHf+T+yiPo/Jl77P6+u+j/Cifo/MOn6P4R0+j/8o/o/Mnj6Pxa4+j8CzPo/P7L6P8S7
+j8ECvs/TLn6P6VY+z/eG/s/jj77P5iK+j+7Vvs/ssv6PyZ4+z9zHfs/zu76PymS+z8Idfs/
8Qn7P/Zj+z8F0fo/dPv6Pwnh+j/Cu/o/Xkb7P1UJ+z+AXvs/NRH7P5gj+z/8rPs/HTv7P6lz
+z+oNPw/a1D7P9bl+j/LHPs/xUv7PxqW+z918vs/2kX7P7YL/D9r+fo/YVP7P3CO+z9UXvs/
9H77P5zi+z/sCPs/ADv8P4/j+z87Xvs/FDz8Pwzd+z9BLfw/43L7P4hp+z+wQfw/Xlb7P6pv
+z9Psvs/m6P7P7ns+z8mT/s//dT7P08N/D9Lrvs/aer7P+nx+z9SqPs/Qwz8Pzs8/D/2dPs/
vZ37P8S9+z9bZvw/ySr8P/pg/D8L6/s/5W/8P0RQ/D8+bvw/7f/7PwaL+z+kHvw/8KP7PwUC
/D+XnPw/Wn/8P9iT/D/o3fs/clP8Pwk+/D9Qdvw/FIr8PwX8+z+qDvw//2X8P3lZ/D+kN/w/
Hnf8P+AS/D8kDvw//0D8P5oz/D86cPw/LJj8P4t9/D+fc/w/Sc/7P7wZ/D9lnvw/o3L8Px22
/D+n9fs/pfL8P6Sj/D+lb/w/DZb8PxdS/D8Bn/w/53T8P4b//D/Yu/w/bAn8PzfM/D9J2/w/
70n9P/e4/D8b6Pw/gOX8P814/D91afw/ib78P7J//D/qv/w/6g39P0Hw+z/LSP0/6Gj9PzCS
/D+sr/w/cbT8PycB/T8KPf0/y/f8P9Yl/T/xFP0/GIT8P1aa/D++Hv0/U3j8P1+r/D/zAv0/
Mkj9P5oh/T9MjP0/Dor8P+ao/D+99vw/4yz9PzO7/T8pX/0/OBv9P/oN/T/wPf0/isP9P2G7
/D99Yv0/Fqb9P2p7/T8xv/0/QRP9P7dB/T/CC/0/Hkz9P8bu/D9/T/0/FRL9P/tQ/T99ZP0/
bkL9P6OG/T+kWP0/Va79PzJ9/T983P0/jh39PzhR/T8MkP0/2d79P566/T+Mvv0/BAv+P1m0
/T/vvf0/xgv9Pz1y/T/z1/0/FV79P+J6/T/VhP0/R3T9PzG+/T9GAP4//Cf9P7RE/T9yx/0/
lZn9P3VT/T9/0/0/mmH9P/Gf/T+po/0/XEf+P6+Q/T/9AP4/XHf9PwCS/T/w3f0/orf9Pwmi
/T9ssf0/od/9P6AS/j8Dtf0/2c79P3Ji/j9hlP0/Yu79Pxl4/T/K4f0/ETP+P36N/j/gNP4/
60n+P/fy/T8H7f0/XyX+P0oE/j8vrf0/FuH9P7LC/T9Nhf4/sfr9P0YL/j8O4f0/tFr+P6Kj
/j8u0P4/vUH+P+hz/j9YWv4/3kr+P7GY/j9R3v0/VVb+P6sZ/j+lNP4/YJH+P1Tg/T8kKf4/
32r+P00B/j/9Xf4/NqX9PzdM/j/63P4/T4n+P6KZ/j+yq/4/KOb+P4Cv/j8Qif4/o1b+P3RP
/j9hxP4/BQH/P2Zb/j9py/4/8/v9P+6N/j+fYP4/XfH+P1tn/j8dyP4/cxj/P3Qq/z961v4/
mMn+PwSP/j/tqP4//uD+Pz01/z+Lo/4/mn3+P9B7/j+Skf4/3aT+PznD/j+JKf4/div/P3ey
/j9h2P4/BzP/P3cP/z/9n/4/H5f+PwwE/z81NP8/CGz/P7bp/j/Gn/4/xBz/PyMH/z8JJ/8/
tij/P3/H/j9Yxv4/A6r+P+1k/z8OF/8/1dD+Pzxj/z/TOP8/+Qz/P5HV/j/DSf8/7pT/P+rN
/j+hMP8/gOX+P1mR/z98+P8/09j/P3k2/z+5f/4/t4v/P21G/z9o0P4/M7z/P4sd/z+bdf8/
ooj/P2rm/j+MK/8/Kif/P2jW/j+F0P8//HX/P+x9/z/Ejf8/LY3/P8GM/z94Zf8/+qv/P+Hw
/z+ogv8/49/+P0vP/j/suf8/iTz/PzRK/z9V7f4/oggAQCkz/z/OVf8/MzP/P8RM/z+2G/8/
UXj/P8oy/z8ubP8/Q0//P/Lb/z9uMv8/Q73/P7mC/z/i7v4/VRAAQBpw/z8Yqf8/Ff3+P19u
/z9np/8/jnP/P6kw/z8vwP8/sfL/PzQUAECRKQBAZQ4AQGFGAECrGwBABcv/P7H6/z+/8v4/
KBAAQFgdAEAq5P8/lSMAQMuu/z9Dm/8/0AAAQPSy/z+3Lf8/JBIAQOHK/z8o5P8/d5H/P1HK
/z+xuf8/MgUAQLRr/z/KEABAuOT/PzAIAEAbCwBAcsH/PwqZ/z9DAgBA37D/P8y9/z+6AQBA
kEYAQHogAED5l/8/kSEAQIoSAECQ8P8/cQoAQDRcAECm6P8/JTgAQCA0AEDU0v8/GgIAQEZL
AEC8NwBApB0AQIMPAEDPDwBAihAAQJ3M/z95CwBAVzYAQGE4AECsEwBADW0AQAwbAEAoSwBA
ywkAQCtbAEC6PABAVRwAQHdDAEBROwBAhxMAQNQQAEAMBwBAX0wAQKhRAEAXaABAg0gAQGtL
AEA2UwBAMAwAQBGUAEDoTgBADzEAQGqDAED1oQBAxHgAQKSAAEDNGQBA304AQKJPAEASWABA
RUoAQLdLAEABVQBAPz0AQDp2AEBzdwBAWjYAQCNAAEBmOgBAiywAQNR+AECLdwBAikAAQPJp
AED/bQBAfKcAQJhhAEDiZgBAaFkAQP2ZAEC9BwBA6YYAQKj0AEAS4QBA4CkAQLuDAECzTwBA
v4AAQIOFAEAI1gBA1WAAQOpGAEAWYABAkN0AQGB+AECEygBABYkAQN2lAEByXABASIQAQAiZ
AECtoQBAo8IAQDlZAEA2mABAj6oAQJGQAEDBqQBALKQAQMJ9AEAErABAEncAQF6pAEAxuABA
bpUAQMfAAEDmpABAFmYAQPaPAEAoqQBArW8AQBqWAEBHxABAGbYAQIjJAECIlgBANbwAQD7S
AEDGzQBAE6wAQN/BAEA92ABACMkAQJPRAEARlQBAos4AQOuSAED5hgBA6soAQEmgAECv2QBA
VMoAQKaHAEB7xQBAMK8AQKS9AEA0pABASPMAQCqlAEDs1gBAX8cAQKTMAEDXtgBAaMcAQHeU
AEBI+wBALtQAQED1AECzvgBA4wsBQHq/AEAuoQBAiOwAQFgBAUC1/ABATsgAQHq1AEBJIgFA
75kAQDuhAEBcwwBAh9gAQKURAUDR9ABAveIAQDC7AEDGDgFA08MAQKu8AEC/+ABAxOYAQLUY
AUBC7ABA4RcBQDcFAUDC4gBACO0AQCHFAECRUgFAkZwAQF7WAEBv/wBAyPYAQMQEAUCHQAFA
TNYAQGYBAUDXVAFAbqcAQPLjAECWCQFAAOsAQLjkAEAb8QBAiCMBQH3wAEArIgFAn9EAQGQI
AUBCBgFAIi4BQH4yAUCLSAFAeEsBQCwJAUD6JQFAHsoAQETUAECSNAFATw4BQDF0AUBT6gBA
MiwBQORPAUBd1QBAegsBQFAhAUDfCwFAcPYAQAUFAUB/7QBAlSQBQNyYAUArEAFA7DwBQNT7
AEBfKwFAPR4BQFYJAUCkOQFAo1kBQKk+AUCCCgFAMk4BQI4zAUBXEwFAP20BQF8dAUC1EAFA
8EQBQPlcAUB/RAFAn1ABQIJBAUChEAFA5icBQCj0AECaPAFA5h8BQIswAUAQEAFAVXEBQDFY
AUCShwFAS1YBQGlIAUApXQFAijcBQD9XAUDnZAFAiJIBQOiOAUDqFAFAO2IBQL1kAUDTUgFA
HDoBQJsvAUCDQAFATzYBQLI0AUCTZAFAaBkBQCrJAUBsZgFAT38BQGdZAUDhSwFA4VMBQERp
AUCENQFAPlgBQNSgAUAYmgFAxroBQDp9AUCQaAFAFb4BQOCAAUAhkAFAJ5cBQAWuAUAjkAFA
obkBQCq4AUCabgFAfHsBQCGEAUDZUgFAV7sBQJhUAUD/twFARFcBQAllAUAyagFAIqYBQKKN
AUDAuwFAoXEBQAyZAUDAlwFATpABQFJzAUDofQFABJQBQMh1AUDgeQFAWrYBQNtxAUB6QwFA
3tABQPtoAUBAdwFAIIABQEfUAUCu0QFAzUABQHDXAUArwwFADnUBQOaqAUCMrQFAKZgBQCWv
AUC1RwFAmgQCQEigAUBrrgFAEsABQM6YAUAifwFA4b0BQHGkAUAfnwFAHL4BQKz6AUAP1gFA
grkBQAPFAUCuzQFAMXQBQELeAUDqxAFApZoBQMivAUBMywFA5rkBQDqKAUDejAFAU88BQInJ
AUBoBwJAPL8BQIzrAUCJtwFAK58BQI/kAUAB4gFAsMkBQL2LAUCHxAFA39ABQCnSAUB7zgFA
lL8BQEm3AUDSjgFAngECQOGjAUBmlQFAnaEBQKqqAUDCogFA</AssayYData></Step><Step><CommonData><SampleLocation>1</SampleLocation><SampleID></SampleID><SampleGroup></SampleGroup><SampleInfo></SampleInfo><SampleRow>E</SampleRow><SamplePlate>1</SamplePlate><WellType>BUFFER</WellType><Concentration>-1</Concentration><ConcentrationUnits>µg/ml</ConcentrationUnits><MolarConcentration>-1</MolarConcentration><MolarConcUnits>nM</MolarConcUnits><MolecularWeight>-1</MolecularWeight><Temperature>25</Temperature><StartTime>2410506</StartTime><AssayTime>180</AssayTime></CommonData><FlowRate>600</FlowRate><StepType>DISASSOC</StepType><StepName>Dissociation</StepName><StepStatus>OK</StepStatus><ActualTime>180</ActualTime><CycleTime>0.2</CycleTime><AssayXData Points="900">gj/2ROBF9kRPTPZErVL2RBxZ9kSCX/ZE4GX2REds9kS1cvZEE3n2RHp/9kTghfZER4z2RK2S
9kQcmfZEep/2RPGl9kRPrPZEtbL2RBO59kSCv/ZEY8b2RE/M9kS10vZEHNn2RHrf9kTo5fZE
R+z2RK3y9kQT+fZEgv/2ROAF90RHDPdEtRL3RBMZ90SCH/dE6CX3REcs90S1MvdEEzn3RII/
90TgRfdER0z3RLVS90QTWfdEgl/3ROBl90RPbPdErXL3RBN590R6f/dE6IX3RE+M90StkvdE
HJn3RHqf90TgpfdER6z3RK2y90QcufdEer/3RODF90RPzPdErdL3RBPZ90SC3/dE6OX3REfs
90S18vdEE/n3RHr/90ToBfhERwz4RK0S+EQcGfhEgh/4ROgl+ERPLPhErTL4RBw5+ESCP/hE
6EX4RE9M+ES1UvhEHFn4RIJf+EToZfhET2z4RK1y+EQcefhEgn/4ROCF+ERPjPhErZL4RBOZ
+ER6n/hE6KX4REes+EStsvhEHLn4RIK/+EToxfhER8z4RK3S+EQB2vhEweD4ROjl+ERH7PhE
tfL4RBP5+ER6//hE6AX5REcM+US1EvlEExn5RHof+UTgJflETyz5RK0y+UQTOflEej/5ROhF
+URPTPlEtVL5RBNZ+UR6X/lE4GX5REds+UStcvlEHHn5RIJ/+UTghflER4z5RK2S+UQTmflE
ep/5ROCl+URHrPlErbL5RBO5+UR6v/lE4MX5RE/M+US10vlEE9n5RILf+UTo5flER+z5RK3y
+UQc+flEev/5ROAF+kRPDPpEtRL6RBMZ+kR6H/pE4CX6REcs+kS1MvpEHDn6RHo/+kToRfpE
T0z6RK1S+kQTWfpEel/6ROhl+kRHbPpErXL6RBx5+kR6f/pE6IX6REeM+kStkvpEHJn6RHqf
+kTopfpET6z6RLWy+kQcufpEgr/6RODF+kRHzPpEtdL6RBzZ+kR63/pE4OX6RE/s+kSt8vpE
HPn6RHr/+kToBftERwz7RLUS+0QTGftEgh/7ROAl+0RHLPtErTL7RBM5+0R6P/tE6EX7REdM
+0StUvtEE1n7RHpf+0ToZftER2z7RK1y+0QTeftEgn/7ROCF+0RPjPtErZL7RBOZ+0R6n/tE
4KX7RE+s+0StsvtEE7n7RHq/+0ToxftET8z7RK3S+0QT2ftEgt/7RODl+0RH7PtErfL7RBP5
+0R6//tE4AX8REcM/EStEvxEExn8RIIf/EToJfxERyz8RK0y/EQTOfxEgj/8ROBF/ERPTPxE
rVL8RBNZ/ESCX/xE4GX8REds/EStcvxEE3n8RIJ//EQRhvxET4z8RK2S/EQTmfxEgp/8ROCl
/ERHrPxEMLP8RBO5/ER6v/xE4MX8REfM/ESt0vxEE9n8RHrf/ETg5fxER+z8RK3y/EQT+fxE
ev/8ROAF/URHDP1ErRL9RBMZ/UR6H/1E4CX9REcs/UStMv1EHDn9RHo//UTgRf1ET0z9RK1S
/UQTWf1Eel/9ROBl/URHbP1EtXL9RBN5/UR6f/1E4IX9REeM/UStkv1EHJn9RHqf/UTgpf1E
R6z9RK2y/UQTuf1Eer/9RODF/URHzP1ErdL9RBPZ/UR63/1E6OX9REfs/UTG8v1EE/n9RIL/
/UTgBf5ERwz+RK0S/kQcGf5Eeh/+ROAl/kRPLP5ErTL+RBM5/kR6P/5E4EX+REdM/kStUv5E
E1n+RHpf/kTgZf5ET2z+RK1y/kQTef5Een/+ROiF/kRHjP5ErZL+RByZ/kR6n/5E4KX+REes
/kS1sv5EJLn+RHq//kTgxf5ER8z+RK3S/kQT2f5Eet/+RODl/kRH7P5ErfL+RBP5/kR6//5E
4AX/REcM/0StEv9EExn/RHof/0TgJf9ERyz/RLUy/0QTOf9Eej//ROBF/0RHTP9ErVL/RBNZ
/0SCX/9E4GX/REds/0Stcv9EHHn/RIJ//0Tghf9ER4z/RK2S/0QTmf9Egp//ROCl/0RHrP9E
rbL/RBO5/0R6v/9E6MX/REfM/0St0v9EE9n/RHrf/0Tg5f9ET+z/RLXy/0QT+f9Eev//RPAC
AEUjBgBFVgkARYoMAEW9DwBF8BIARSMWAEVWGQBFjhwARb0fAEXwIgBFIyYARVspAEWKLABF
vS8ARfQyAEXDNgBFVjkARY48AEXFPwBF8EIARSNGAEVbSQBFjkwARb1PAEX0UgBFJ1YARVtZ
AEWKXABFvV8ARfRiAEUjZgBFW2kARYpsAEXBbwBF8HIARSd2AEVWeQBFjnwARQOAAEXwggBF
J4YARVaJAEWOjABFvY8ARfSSAEUnlgBFW5kARY6cAEXBnwBF9KIARSemAEVbqQBFjqwARcGv
AEXwsgBFJ7YARVu5AEWOvABF2r8ARfTCAEUnxgBFW8kARY7MAEXBzwBF9NIARSfWAEVb2QBF
jtwARcHfAEX04gBFJ+YARVvpAEWO7ABFwe8ARfTyAEUn9gBFW/kARY78AEXB/wBF9AIBRScG
AUVbCQFFjgwBRcEPAUX0EgFFJxYBRVsZAUWOHAFFwR8BRfQiAUUnJgFFXykBRY4sAUXNLwFF
9DIBRSc2AUVbOQFFjjwBRcE/AUX0QgFFJ0YBRVtJAUWOTAFFwU8BRfRSAUUnVgFFW1kBRY5c
AUXBXwFF9GIBRSdmAUVbaQFFjmwBRcFvAUX0cgFFJ3YBRVt5AUWOfAFFwX8BRfSCAUUnhgFF
W4kBRY6MAUXBjwFF9JIBRSeWAUVbmQFFjpwBRcGfAUX0ogFFJ6YBRVupAUWOrAFFwa8BRfSy
AUUntgFFW7kBRY68AUW9vwFF9MIBRSfGAUVbyQFFjswBRcHPAUX00gFFJ9YBRVvZAUWK3AFF
wd8BRfTiAUUn5gFFW+kBRY7sAUXB7wFF9PIBRSf2AUVb+QFFjvwBRcH/AUX0AgJFJwYCRVsJ
AkWODAJFwQ8CRfQSAkUnFgJFWxkCRY4cAkU0IAJF9CICRScmAkVbKQJFjiwCRcEvAkXwMgJF
JzYCRVs5AkXPPAJFwT8CRfBCAkUnRgJFW0kCRY5MAkXBTwJF9FICRSdWAkVbWQJFjlwCRcFf
AkX0YgJFJ2YCRVtpAkWKbAJFwW8CRfRyAkUndgJFW3kCRct8AkXBfwJF9IICRSOGAkVviQJF
jowCRcGPAkX0kgJFI5YCRVuZAkWKnAJFwZ8CRfCiAkUjpgJFW6kCRYqsAkXBrwJF9LICRSO2
AkVbuQJFjrwCRcG/AkX0wgJFJ8YCRVvJAkWKzAJFwc8CRfTSAkUw1gJFW9kCRY7cAkXB3wJF
9OICRSfmAkVb6QJFiuwCRebvAkX08gJFJ/YCRVv5AkWO/AJFwf8CRfQCA0UnBgNFWwkDRY4M
A0XBDwNF9BIDRScWA0VbGQNFohwDRcEfA0X0IgNFJyYDRVspA0WOLANFvS8DRfQyA0UnNgNF
WzkDRYo8A0W9PwNF9EIDRSdGA0VbSQNFikwDRcFPA0X0UgNFJ1YDRVtZA0WOXANFwV8DRfRi
A0UnZgNFVmkDRY5sA0XBbwNF9HIDRSd2A0VWeQNFjnwDRb1/A0X0ggNFI4YDRVuJA0WOjANF
wY8DRfSSA0UnlgNFW5kDRY6cA0XBnwNF9KIDRSemA0VbqQNFiqwDRcGvA0X0sgNFI7YDRVu5
A0WOvANFwb8DRfTCA0UjxgNFW8kDRY7MA0XBzwNF9NIDRSfWA0VW2QNFitwDRcHfA0X04gNF
I+YDRVvpA0WK7ANFwe8DRfTyA0Uj9gNFW/kDRY78A0XB/wNF9AIERSMGBEVbCQRFjgwERcEP
BEX0EgRFJxYERVsZBEWKHARFwR8ERfQiBEUjJgRFWykERYosBEXBLwRF9DIERSc2BEVWOQRF
ijwERb0/BEX0QgRFJ0YERVtJBEWOTARFwU8ERfRSBEUjVgRFW1kERY5cBEXBXwRF9GIERSNm
BEVbaQRFjmwERb1vBEX0cgRFI3YERVt5BEWKfARFwX8ERfSCBEUnhgRFW4kERY6MBEXBjwRF
9JIERSeWBEVWmQRFipwERb2fBEX0ogRFI6YERVupBEWOrARFva8ERfSyBEUntgRFW7kERY68
BEXBvwRF8MIERSfGBEVbyQRFiswERcHPBEX00gRFJ9YERZTZBEWO3ARFvd8ERfDiBEUn5gRF
VukERYrsBEXB7wRF9PIERSf2BEVW+QRFjvwERcH/BEX0AgVFIwYFRVsJBUWKDAVFvQ8FRfAS
BUUjFgVFWxkFRY4cBUXBHwVF9CIFRScmBUVbKQVFjiwFRb0vBUUNMwVFJzYFRVs5BUWOPAVF
vT8FRWdDBUUnRgVFW0kFRYpMBUXBTwVF+FIFRSNWBUVWWQVFjlwFRcFfBUXwYgVFI2YFRVZp
BUWObAVFwW8FRTJzBUUndgVFVnkFRY58BUXBfwVF8IIFRSOGBUVWiQVFjowFRb2PBUUFkwVF
I5YFRVaZBUWKnAVFwZ8FRfSiBUUjpgVFW6kFRY6sBUW9rwVF8LIFRSO2BUVWuQVFirwFRcG/
BUX0wgVFJ8YFRVbJBUWOzAVFvc8FRfTSBUVI1gVFW9kFRY7cBUXB3wVF9OIFRXnmBUVW6QVF
0+wFRcHvBUXw8gVFJ/YFRYz5BUWi/AVFvf8FRfACBkUjBgZFWwkGRZIMBkW9DwZF9BIGRScW
BkVbGQZFihwGRb0fBkX0IgZFJyYGRVYpBkXoLAZFvS8GRfAyBkUjNgZFWzkGRYo8BkW9PwZF
9EIGRSNGBkVWSQZFikwGRcFPBkXwUgZFI1YGRVZZBkWOXAZF</AssayXData><AssayYData Points="900">uLEAQF3dAEAWFAFAfhECQGiCAkDk8gJA+5oDQLGbA0CFwANAgGkEQJGOBEAtygRACtUEQGrl
BEBn9ARAMAgFQIurBUCSOAVAZ2gFQCraBUC2agVAhmMFQEx7BUCn0wVAH8kFQPXBBUDHsgVA
ZvIFQCr1BUCYCwZAdx0GQNzgBUA1QwZAc/EFQPbuBUDbuQVAYSgGQP7wBUARBgZAeuMFQDML
BkCp7AVAvQMGQCXbBUA3FQZAuugFQDH7BUAq8gVA+uwFQMI3BkBpSwZAjRAGQCXtBUA6EAZA
QxwGQAcDBkAhHgZACT0GQEpgBkD89AVAuVIGQEMrBkBqEQZAosMFQHFkBkBUOgZA/zAGQHUr
BkDt8gVAqCsGQIcxBkD4IwZA4QEGQIqDBkClAgZA7w8GQCv0BUBvBgZAWAcGQNQRBkDICwZA
jz4GQE9ABkCh7gVAoDQGQA4uBkBrcAZAY2wGQEMcBkBx3QVAQ/kFQE5TBkCZbgZAQTEGQDFN
BkAqIgZAEWQGQMZ1BkDNQAZAT1sGQEVxBkAnHgZACHAGQMUwBkAaVgZAbkAGQNL2BUDFIQZA
SQcGQIj/BUB1LAZAv0gGQIE7BkA0+QVAW2cGQJpEBkC7bwZAb5gGQMTEBUAzcgZA6k8GQGFj
BkAkRwZAhksGQNU3BkC1SAZAJ1AGQAUbBkDveAZATioGQJt1BkAcWQZAtEgGQKN+BkAPQQZA
/GgGQDFHBkAOMQZANnsGQLlKBkCUHAZA9IEGQPJnBkAbQQZAjzgGQLI/BkDbVQZAGf8FQGRU
BkCTMgZAQVUGQMUjBkBbYgZAziMGQEE/BkBgNQZAWkMGQNVmBkCjWQZAyFwGQI9LBkAJ/gVA
Sm4GQHFJBkBldAZAlGYGQFY2BkCPZwZArCEGQENUBkCvegZAy4cGQJenBkAlIwZAyGUGQEsz
BkD4hAZAcVYGQFGfBkCULgZA5IwGQOVVBkBmbwZA7FIGQKGQBkAKMwZAVhcGQG2aBkCUlAZA
tD0GQHtYBkD5PAZAd4UGQAyCBkCufAZA9ZUGQE6oBkB/WQZADJAGQBSBBkDTXQZAIk0GQBpX
BkDXcQZA5xcGQGoSBkCdVgZAKXQGQJilBkC+dwZAtm0GQHt5BkDMjgZADXYGQBd6BkDdXwZA
By4GQEtHBkCtjwZAW1AGQExJBkCriAZAb0cGQN2DBkD3WQZA/IMGQBlsBkBQnAZAPX4GQFGS
BkBjPwZAqJMGQIA/BkD+aAZAHGwGQIiTBkBqJgZAK4sGQBpOBkC/awZAmpkGQCRJBkAxgQZA
u3EGQAicBkCEaAZA9nsGQL43BkANZwZAj2EGQNEgBkC/TwZAzTIGQIR0BkAZhAZA+hkGQNiJ
BkClPQZAonsGQMm2BkARmAZA9S8GQF6EBkDkpwZAYlwGQKhyBkC4iQZAsZAGQEV9BkAFSgZA
OZEGQNy7BkApmAZAXI8GQJC9BkDNVgZA2lYGQMyZBkDspAZAO2UGQJRzBkDDkgZAUnkGQKls
BkCqvQZA/bkGQL2VBkAXZgZAAqwGQGzNBkB45wZAoKMGQIUuBkApoQZAjJUGQIooB0CKiQZA
5pYGQG2mBkD0kgZA65wGQGyUBkBaewZAEHgGQJt8BkBseQZACHwGQM2PBkCmhQZAaWUGQPWu
BkB6eAZAhpIGQL2dBkD74wZAGr0GQHVDBkAVjgZAmZEGQIKrBkAbgAZAebsGQDGCBkAVpQZA
D84GQNSKBkAwZQZAs3oGQAmjBkDjxgZAbaAGQD+EBkBBpwZAqnAGQPaLBkDeHgdAU50GQJOt
BkCOsAZAXIIGQKbBBkBGywZA7/QGQAaXBkB/AgdAFq4GQNOxBkC0kAZA3IYGQJCyBkDy0QZA
VaEGQLVuBkDFqgZAdcMGQAPcBkCc1gZAf94GQMm5BkDltgZAEKgGQI6xBkDpngZAOrEGQCG2
BkBQwQZA8YkGQEvQBkA85QZAt1QGQFN1BkC8oQZAl7cGQA2rBkACmQZAp5MGQDjBBkCU+QZA
W9wGQOa5BkAR0wZAhW0GQL1vBkC3wQZAC78GQCEFB0BK7QZAFa8GQJ+WBkBjvAZAP6UGQE/c
BkBPCwdA7dwGQPeXBkDp2AZA950GQHy1BkDH7wZAwwIHQI0IB0Cd0QZA7ncGQLXXBkDGywZA
dbMGQF3IBkBxwwZAwskGQMPIBkA6rAZAAIoGQOGRBkB7rgZAg50GQF+LBkASEQdAfp8GQKar
BkAOuwZAC7EGQP7ABkA3uwZAzwgHQGnMBkDp5wZA6c4GQPreBkANygZAdr4GQFPTBkA18gZA
EOAGQD6tBkDYBwdAgAQHQLaaBkDhiAZA1qsGQOPaBkAmGAdAS/8GQGbIBkAHDQdAld8GQIbO
BkDStAZAM8AGQEHUBkB/vQZA2+UGQHFpBkB3MwdAAY8GQO3KBkCnogZANQcHQEmtBkAX1QZA
7toGQCjQBkAk4wZAaugGQIPWBkBZwgZAUbsGQEXfBkCQrgZAy+UGQDzeBkCYEwdA39IGQAy+
BkC98wZAjtAGQPG3BkAM9AZAHN4GQOIKB0BkZgdAdyIHQG7lBkBHtwZAmSYHQIzvBkAY8gZA
oQ8HQL6mBkDG5wZAztsGQFi5BkAy4AZAJJwGQGgOB0A0AQdAIsoGQM31BkA3/QZAVucGQC7s
BkBv0wZAKeAGQD/vBkCZnAZA6+8GQNZAB0CXUwdARukGQA/sBkBPDwdAzRQHQDnaBkAM2wZA
XdkGQHQYB0BKJwdAdLwGQLkaB0Cg1AZAKQgHQHQHB0ApxwZAfTwHQEXfBkDQ6gZArQEHQFrZ
BkB4GwdALxwHQK1EB0CSGQdAbvQGQOUmB0CECwdAoFcHQIzpBkBBEwdAzRYHQGBGB0DTKQdA
6OcGQEMxB0BnDQdAoDMHQEDtBkCrrwZAbjEHQEUfB0AahQdAYUwHQOHcBkBLDQdAYPAGQIA+
B0DqJAdA+9wGQDlcB0Ce2gZA5RgHQCccB0BS2QZAJjUHQNtHB0Cx8gZABCsHQDxsB0DJDQdA
7v0GQDMuB0AVGwdARBQHQFTSBkD1OAdAlAAHQL3+BkDb5AZAjBEHQH/sBkAn7wZAmxwHQJg1
B0Bq/QZACmMHQL4gB0C+SgdA0iQHQND7BkBxLgdAMyoHQHr+BkCQGQdAElUHQI74BkAxOAdA
wA0HQIggB0A6GgdAXRsHQAP9BkALegdA9DcHQGtWB0Cl/QZApkIHQOgLB0DU2gZAC2wHQBM1
B0AMCAdAXigHQI8rB0DDJQdAIiQHQFsyB0AnAQdAg0MHQNoNB0DrJgdAAS4HQEMSB0BlBQdA
aEEHQAcMB0A5RQdA+zQHQCg+B0BAAwdAsQ4HQBz0BkBtNQdA9hsHQJcgB0C4ewdAoi4HQPMj
B0Af/gZAYi8HQJ1MB0A0bAdAbwQHQBiZB0Ae5wZAwlgHQO8tB0CqQgdAI0IHQKZtB0CB3AZA
6UgHQIQbB0CmtwdATkQHQKsWB0ADDgdA6XYHQMZsB0DTOQdAf3YHQKhKB0BZgwdA8GQHQCcy
B0BRVgdAbigHQBcsB0BmYgdAMjgHQO4+B0AgfgdAZSQHQPsoB0CSVQdAQjwHQOhkB0BDJgdA
CToHQPNuB0BjOwdAaDMHQCVWB0CJKAdAzjgHQPxWB0DCTAdAoVkHQDJKB0DpJQdAelgHQJIq
B0AyXwdAyBoHQDZEB0BiIwdA43gHQNpmB0CpWAdAZFEHQC8pB0DffQdAoDkHQJB1B0AYWgdA
h2oHQHRqB0DWMAdA1icHQINtB0CzQgdAiS8HQNokB0DaTQdA81AHQM0vB0BLhAdAazcHQLab
B0AdmwdAwEIHQDVYB0DkawdAD20HQMZoB0CyJgdAoEUHQF5tB0CeGgdA2A4HQKGFB0A/fAdA
MGIHQKVVB0CwgwdA4T4HQMR+B0DRPQdAWIAHQK21B0BdYwdA3iMHQItYB0DFbAdAvncHQKA9
B0CoWAdA/3QHQLthB0AMZwdAW2AHQDFXB0D0mwdAN4sHQKaQB0DaZAdAo7IHQAiOB0BKVwdA
dawHQHpEB0AYZQdAfMAHQAOUB0C0gwdAsIYHQGJ0B0DrXQdAZb0HQFWjB0B/igdAEFMHQOlu
B0AFvwdAJX8HQONwB0DJcgdAwW4HQJh8B0A+dgdA6kUHQAKNB0AljQdA0KMHQMo4B0CgXwdA
fIAHQONzB0ApNgdA+lUHQOBWB0AObAdAUb8HQLWIB0C4dwdATagHQFSkB0BmjAdA7qYHQMmF
B0AJWQdARlAHQOS8B0B0OgdA3YoHQPWAB0BMagdASVcHQGdOB0CIQgdArE0HQJioB0B8lwdA
zXcHQLxnB0B4PAdAbHMHQF+hB0BQVgdAbV8HQAJiB0CdrwdA+JAHQA9qB0CjigdAXrAHQGeV
B0CzggdAEm0HQLPFB0BbcQdAYcMHQIZCB0BayQdAA6cHQMK/B0BhxgdAxWYHQHhoB0C2tgdA
7G4HQJdxB0DOwQdAGmEHQMFdB0BJgQdAjrIHQMFJB0A2vgdAI8EHQKVaB0Dh1AdA5cMHQLeH
B0ASyAdAgOIHQMqjB0C+5AdAzrMHQD6dB0A4igdA8ssHQNupB0ACgAdAm2QHQDnAB0AAhQdA
/+4HQEWhB0BXTAdAYIoHQPx8B0C0rgdA44kHQPdhB0CQxwdAkI4HQOGDB0AZigdA/IYHQHbM
B0C0kQdA6qwHQMmfB0CRdwdAWb0HQF1yB0DYyAdAPLMHQCvHB0CQhAdAx48HQAK1B0BVQwdA
4a8HQPSpB0AKcQdAVpIHQEqYB0D9pwdAbaYHQOnYB0Bn4QdA</AssayYData></Step><Step><CommonData><SampleLocation>11</SampleLocation><SampleID></SampleID><SampleGroup></SampleGroup><SampleInfo></SampleInfo><SampleRow>E</SampleRow><SamplePlate>1</SamplePlate><WellType>REGENERATION</WellType><Concentration>-1</Concentration><ConcentrationUnits>µg/ml</ConcentrationUnits><MolarConcentration>-1</MolarConcentration><MolarConcUnits>nM</MolarConcUnits><MolecularWeight>-1</MolecularWeight><Temperature>25</Temperature><StartTime>2599624</StartTime><AssayTime>5</AssayTime></CommonData><FlowRate>1000</FlowRate><StepType>KREGENERATION</StepType><StepName>Regeneration</StepName><StepStatus>OK</StepStatus><ActualTime>4.99907</ActualTime><CycleTime>0.2</CycleTime><AssayXData Points="25">wV8GRfBiBkUnZgZFV2kGRYpsBkXBbwZF9HIGRSN2BkVXeQZFjnwGRb1/BkXwggZFI4YGRVuJ
BkWOjAZFvY8GRfSSBkUjlgZFW5kGRfScBkXBnwZF8KIGRSOmBkVXqQZFiqwGRQ==</AssayXData><AssayYData Points="25">agIAwCcKEcBo8BnA8gIgwBSBJMCwKijACGYrwPrqLcAMqzDAr28ywDMWNMDSAzbAUJs3wAz6
OMBQQDrAFo07wEh1PMBDZD3A2b0+wAWkP8Ct7j/AmxxBwH2jQcA/h0LAVeRCwA==</AssayYData></Step><Step><CommonData><SampleLocation>12</SampleLocation><SampleID></SampleID><SampleGroup></SampleGroup><SampleInfo></SampleInfo><SampleRow>E</SampleRow><SamplePlate>1</SamplePlate><WellType>NEUTRALIZATION</WellType><Concentration>-1</Concentration><ConcentrationUnits>µg/ml</ConcentrationUnits><MolarConcentration>-1</MolarConcentration><MolarConcUnits>nM</MolarConcUnits><MolecularWeight>-1</MolecularWeight><Temperature>25</Temperature><StartTime>2615861</StartTime><AssayTime>5</AssayTime></CommonData><FlowRate>1000</FlowRate><StepType>KREGENERATION</StepType><StepName>Regeneration</StepName><StepStatus>OK</StepStatus><ActualTime>4.99907</ActualTime><CycleTime>0.2</CycleTime><AssayXData Points="25">va8GReyyBkUftgZFU7kGRYa8BkW5vwZF8MIGRTDGBkVzyQZFhswGRc3PBkXs0gZFI9YGRVPZ
BkWG3AZFud8GReziBkUf5gZFU+kGRYrsBkW97wZF7PIGRSP2BkVT+QZFhvwGRQ==</AssayXData><AssayYData Points="25">jF9AP1xdRT9YwE0/KnlTP3azWD8yL1w/JhlhPzf1ZD85lmc/f+RoP15bbT9ic24/8spwP2cu
cj/jXXQ/NHN1P84Xdj9OoHg/af14P0Neej/8aXs/uMN7PzSOfD/4EX0/wiF+Pw==</AssayYData></Step><Step><CommonData><SampleLocation>11</SampleLocation><SampleID></SampleID><SampleGroup></SampleGroup><SampleInfo></SampleInfo><SampleRow>E</SampleRow><SamplePlate>1</SamplePlate><WellType>REGENERATION</WellType><Concentration>-1</Concentration><ConcentrationUnits>µg/ml</ConcentrationUnits><MolarConcentration>-1</MolarConcentration><MolarConcUnits>nM</MolarConcUnits><MolecularWeight>-1</MolecularWeight><Temperature>25</Temperature><StartTime>2632080</StartTime><AssayTime>5</AssayTime></CommonData><FlowRate>1000</FlowRate><StepType>KREGENERATION</StepType><StepName>Regeneration</StepName><StepStatus>OK</StepStatus><ActualTime>4.99907</ActualTime><CycleTime>0.2</CycleTime><AssayXData Points="25">uf8GRegCB0UbBgdFTwkHRYIMB0W1DwdF7BIHRRsWB0VPGQdFghwHRbUfB0XoIgdFGyYHRU8p
B0WGLAdFtS8HRegyB0UbNgdFTzkHRYI8B0W1PwdF6EIHRShGB0VPSQdFgkwHRQ==</AssayXData><AssayYData Points="25">eGUgwFvfLMBphTLA2Aw2wMjKOMD5QTvAuqA8wI4PPsAVTj/ATpJAwKC0QcDQekLAGFxDwMQs
RMCpj0TAlopFwKIORsBBiUbA70NHwLumR8AEKkjAeHJIwO4sScAqbUnAM/hJwA==</AssayYData></Step><Step><CommonData><SampleLocation>12</SampleLocation><SampleID></SampleID><SampleGroup></SampleGroup><SampleInfo></SampleInfo><SampleRow>E</SampleRow><SamplePlate>1</SamplePlate><WellType>NEUTRALIZATION</WellType><Concentration>-1</Concentration><ConcentrationUnits>µg/ml</ConcentrationUnits><MolarConcentration>-1</MolarConcentration><MolarConcUnits>nM</MolarConcUnits><MolecularWeight>-1</MolecularWeight><Temperature>25</Temperature><StartTime>2648203</StartTime><AssayTime>5</AssayTime></CommonData><FlowRate>1000</FlowRate><StepType>KREGENERATION</StepType><StepName>Regeneration</StepName><StepStatus>OK</StepStatus><ActualTime>4.99907</ActualTime><CycleTime>0.2</CycleTime><AssayXData Points="25">tU8HReRSB0UXVgdFS1kHRX5cB0WxXwdF5GIHRRdmB0VLaQdFfmwHRbFvB0XkcgdFF3YHRUt5
B0V+fAdFsX8HReSCB0UXhgdFS4kHRX6MB0W1jwdF5JIHRReWB0VLmQdFfpwHRQ==</AssayXData><AssayYData Points="25">Qrs8PzhYQj+Y70k/hhtQP0IMVj/0UVo/805ePy2NYT9HrGU/6BhnP9ekaT8If2w/iwBtP36q
bj8o8nA/Pt1xP19xdD/2onU/qMV1P52VeD8U3Xg/OMZ6P4o9ez8pZnw/nZt8Pw==</AssayYData></Step><Step><CommonData><SampleLocation>11</SampleLocation><SampleID></SampleID><SampleGroup></SampleGroup><SampleInfo></SampleInfo><SampleRow>E</SampleRow><SamplePlate>1</SamplePlate><WellType>REGENERATION</WellType><Concentration>-1</Concentration><ConcentrationUnits>µg/ml</ConcentrationUnits><MolarConcentration>-1</MolarConcentration><MolarConcUnits>nM</MolarConcUnits><MolecularWeight>-1</MolecularWeight><Temperature>25</Temperature><StartTime>2664296</StartTime><AssayTime>5</AssayTime></CommonData><FlowRate>1000</FlowRate><StepType>KREGENERATION</StepType><StepName>Regeneration</StepName><StepStatus>OK</StepStatus><ActualTime>4.99907</ActualTime><CycleTime>0.2</CycleTime><AssayXData Points="25">sZ8HReSiB0UXpgdFS6kHRX6sB0WxrwdF4LIHRRe2B0VHuQdFfrwHRbG/B0XkwgdFF8YHRUvJ
B0V+zAdFrc8HReTSB0UT1gdFS9kHRX7cB0Wx3wdF5OIHRRfmB0VL6QdFeuwHRQ==</AssayXData><AssayYData Points="25">Bn4kwAfsL8CL/DTA5lE4wKB1OsCOajzAEAs+wNlzP8CVtUDA54pBwLVZQsDGIUPAODBEwFa2
RMDsYkXAXLNFwOJ0RsB/70bAxYNHwNyTR8BJg0jAj89IwCo6ScCoh0nACcFJwA==</AssayYData></Step><Step><CommonData><SampleLocation>12</SampleLocation><SampleID></SampleID><SampleGroup></SampleGroup><SampleInfo></SampleInfo><SampleRow>E</SampleRow><SamplePlate>1</SamplePlate><WellType>NEUTRALIZATION</WellType><Concentration>-1</Concentration><ConcentrationUnits>µg/ml</ConcentrationUnits><MolarConcentration>-1</MolarConcentration><MolarConcUnits>nM</MolarConcUnits><MolecularWeight>-1</MolecularWeight><Temperature>25</Temperature><StartTime>2680365</StartTime><AssayTime>5</AssayTime></CommonData><FlowRate>1000</FlowRate><StepType>KREGENERATION</StepType><StepName>Regeneration</StepName><StepStatus>OK</StepStatus><ActualTime>5.00396</ActualTime><CycleTime>0.2</CycleTime><AssayXData Points="25">re8HReDyB0UP9gdFR/kHRXr8B0Wt/wdF4AIIRRMGCEVHCQhFegwIRakPCEXgEghFJBYIRUcZ
CEV6HAhFrR8IRfkiCEUPJghFRykIRXYsCEXGLwhF4DIIRRM2CEVHOQhFijwIRQ==</AssayXData><AssayYData Points="25">F8RGP3fiSz80+VI/VTFYP0eZXj9KV2M/ID9nP+z3aT98lGw/w79vPwQxcj9PBXQ/PHd1P/+o
dz+IGno/Fkl7P9bUfD8gy34/Tkx+P6V3gD/yNoA/Cn6BPzhugT9064E/x2qCPw==</AssayYData></Step><Step><CommonData><SampleLocation>1</SampleLocation><SampleID></SampleID><SampleGroup></SampleGroup><SampleInfo></SampleInfo><SampleRow>E</SampleRow><SamplePlate>1</SamplePlate><WellType>BUFFER</WellType><Concentration>-1</Concentration><ConcentrationUnits>µg/ml</ConcentrationUnits><MolarConcentration>-1</MolarConcentration><MolarConcUnits>nM</MolarConcUnits><MolecularWeight>-1</MolecularWeight><Temperature>25</Temperature><StartTime>2695215</StartTime><AssayTime>30</AssayTime></CommonData><FlowRate>1000</FlowRate><StepType>BASELINE</StepType><StepName>Baseline</StepName><StepStatus>OK</StepStatus><ActualTime>29.9991</ActualTime><CycleTime>0.2</CycleTime><AssayXData Points="150">vT8IRexCCEUfRghFV0kIRYZMCEW5TwhF7FIIRSNWCEVXWQhFhlwIRb1fCEXwYghFH2YIRVNp
CEWGbAhFuW8IRfByCEUfdghFU3kIRYZ8CEW5fwhF7IIIRSOGCEVTiQhFhowIRbmPCEXskghF
H5YIRVOZCEWKnAhFuZ8IReyiCEUfpghFV6kIRYasCEW5rwhF7LIIRSO2CEVXuQhFhrwIRbm/
CEXswghFH8YIRVPJCEWGzAhFvc8IRfDSCEUf1ghFW9kIRYbcCEW53whF7OIIRR/mCEVX6QhF
huwIRbnvCEXs8ghFI/YIRVf5CEWK/AhFuf8IRewCCUUfBglFVwkJRYYMCUW9DwlF7BIJRSMW
CUVTGQlFhhwJRbkfCUXsIglFHyYJRVMpCUWGLAlFuS8JRfAyCUUfNglFUzkJRYY8CUW9PwlF
GUMJRR9GCUVTSQlFhkwJRblPCUXsUglFH1YJRVdZCUWKXAlFvV8JRexiCUUfZglFV2kJRYZs
CUW9bwlF7HIJRR92CUVTeQlFhnwJRbl/CUXwgglFH4YJRVOJCUWKjAlFuY8JReySCUUflglF
U5kJRYqcCUW9nwlF7KIJRR+mCUVXqQlFiqwJRbmvCUXssglFH7YJRVe5CUWGvAlFub8JRezC
CUUfxglFV8kJRa/MCUW9zwlF7NIJRR/WCUVT2QlFhtwJRb3fCUXs4glFH+YJRVPpCUWK7AlF
ve8JRezyCUUf9glFU/kJRYr8CUW5/wlF7AIKRSMGCkVTCQpFhgwKRbkPCkXsEgpFIxYKRVMZ
CkWGHApF</AssayXData><AssayYData Points="150">3LOHP8Hphz/sEIg/sW6IP2w7iT+ilYg/1u+IP9pdiD+88Ik/2dGJPw68iT+hvok/OtSKPxZn
ij9YmIo/HESKP/i0ij+1voo/rg2LPymjiz9ebos/xEuLP4QpjD9+T4w/nWqMPxDeiz+USIw/
y1uMP/RwjD/SNYw/BOyMP3frjD/QHI0/kJ2NPy5OjT/1gY0/yqSNP1cWjT/Hwo0/cLWNP3kp
jj8DII4/KuuNP/VWjj8QYI4/JqaOP3o/jj80744/Z+iOP91Zjz9W9I4/VByPP4ODjz/ExY4/
0aOPP0Z1jz+Yn48/pQSQP+4/jz/09o8/dcePP8LUjz/GaZA/3DGQPz9nkD+6zZA/yQuQPxXc
kD8lxZA/37qQP0u2kD/cVZE/4/qQP1FtkT+y25A/XmSRPzOEkT/CN5E/pamRP9fQkT8K9JE/
XteRP/JVkj/uTpE/FniSPz9Kkj/glJI/LCiSP3szkj9vNZI/0V+SPxnmkj93ZZI/Ls+SPymk
kj+eB5M/KyCTP/Rrkz8uyJI/7/GSP96/kz+sOJM/yWSTP9wakz9wU5M/UNSSPzWzkz/5KZQ/
+NuTPwTEkz8085M/m6+TPwZHlD8I3pM/IcSTP0cAlD97v5M/LE+UP9gxlD/JO5Q/wkOUP6Tm
lD+4UJQ/YZ2UPxqhlD+IGpU/mv+UP/eBlD/l3pQ/01KVPykflT9nNJU/XtiUP+RUlT+w5JQ/
zM+UP5hQlT9YopU/fCCVP4OhlT9TiJU/RZuVP4VolT9Uv5U/Q9OVPwk1lT8RcZY/gO6VP2fQ
lT9nRJU/</AssayYData></Step><Step><CommonData><SampleLocation>6</SampleLocation><SampleID>QA013 delta CDRL2</SampleID><SampleGroup></SampleGroup><SampleInfo></SampleInfo><SampleRow>E</SampleRow><SamplePlate>1</SamplePlate><WellType>KLOAD</WellType><Concentration>10</Concentration><ConcentrationUnits>µg/ml</ConcentrationUnits><MolarConcentration>-1</MolarConcentration><MolarConcUnits>nM</MolarConcUnits><MolecularWeight>-1</MolecularWeight><Temperature>25</Temperature><StartTime>2732484</StartTime><AssayTime>80</AssayTime></CommonData><FlowRate>600</FlowRate><StepType>LOADING</StepType><StepName>Loading</StepName><StepStatus>OK</StepStatus><ActualTime>80</ActualTime><CycleTime>0.2</CycleTime><AssayXData Points="400">uR8KRegiCkUfJgpFTykKRYIsCkW1LwpF7DIKRRs2CkVPOQpFgjwKRbU/CkXsQgpFG0YKRU9J
CkWCTApFtU8KRehSCkUbVgpFU1kKRYZcCkW1XwpF6GIKRRtmCkVPaQpFgmwKRbVvCkXocgpF
H3YKRU95CkWCfApFuX8KReyCCkUfhgpFT4kKRYKMCkW1jwpF6JIKRR+WCkVTmQpFhpwKRbmf
CkXoogpFH6YKRU+pCkWCrApFta8KReiyCkUbtgpFT7kKRYK8CkW1vwpF7MIKRRvGCkVTyQpF
hswKRbnPCkXo0gpFH9YKRU/ZCkWC3ApFtd8KRejiCkUf5gpFT+kKRYLsCkW57wpF7PIKRRv2
CkVP+QpFgvwKRbX/CkXoAgtFGwYLRU8JC0WCDAtFtQ8LRegSC0UbFgtFUxkLRYYcC0W1HwtF
MiMLRRsmC0VPKQtFhiwLRbUvC0XoMgtFGzYLRU85C0WCPAtFtT8LRehCC0UfRgtFT0kLRYJM
C0W1TwtF6FILRRtWC0VPWQtFglwLRblfC0XoYgtFG2YLRU9pC0WGbAtFtW8LRehyC0UbdgtF
T3kLRYZ8C0W1fwtF6IILRRuGC0VPiQtFhowLRbWPC0XokgtFH5YLRU+ZC0WinAtFuZ8LReyi
C0UbpgtFT6kLRYasC0W1rwtF6LILRRu2C0VPuQtFgrwLRbW/C0XowgtFH8YLRVPJC0WGzAtF
uc8LRejSC0Uf1gtFU9kLRYLcC0W13wtF7OILRRvmC0VP6QtFhuwLRbXvC0Xo8gtFH/YLRU/5
C0WC/AtFtf8LRewCDEUbBgxFTwkMRYIMDEW1DwxF7BIMRRsWDEVPGQxFhhwMRbUfDEXsIgxF
GyYMRU4pDEWGLAxFtS8MRegyDEUbNgxFTjkMRYI8DEW1PwxF6EIMRRtGDEVOSQxFgkwMRbVP
DEXsUgxFG1YMRU5ZDEWCXAxFtV8MRehiDEUbZgxFU2kMRYJsDEW1bwxF7HIMRRt2DEVTeQxF
gnwMRbV/DEXoggxFH4YMRU6JDEWCjAxFtY8MReiSDEUblgxFTpkMRYacDEW5nwxF7KIMRRum
DEVOqQxFgqwMRbWvDEXosgxFG7YMRVO5DEWCvAxFtb8MRejCDEUbxgxFTskMRYbMDEW1zwxF
7NIMRRvWDEVO2QxFgtwMRbXfDEXs4gxFG+YMRVPpDEWC7AxFte8MRejyDEUb9gxFU/kMRYL8
DEW1/wxF7AINRRsGDUVOCQ1FhgwNRbUPDUXoEg1FGxYNRU4ZDUWCHA1FtR8NRegiDUUfJg1F
pSkNRYIsDUW5Lw1F6DINRR82DUVOOQ1FgjwNRbU/DUXoQg1FG0YNRU5JDUWCTA1FtU8NRehS
DUUbVg1FTlkNRYJcDUW1Xw1F7GINRR9mDUVTaQ1FgmwNRblvDUXocg1FG3YNRVN5DUWCfA1F
tX8NReiCDUUbhg1FTokNRYKMDUW1jw1F6JINRRuWDUVOmQ1FgpwNRbWfDUXoog1FG6YNRU6p
DUWCrA1Fua8NRRGzDUUbtg1FTrkNRYa8DUW5vw1F6MINRRvGDUVOyQ1FhswNRbnPDUXo0g1F
G9YNRU7ZDUWC3A1Ftd8NRejiDUUb5g1FU+kNRYLsDUW57w1F6PINRR/2DUVT+Q1FivwNRbX/
DUXoAg5FHwYORWcJDkWCDA5FtQ8ORegSDkUfFg5FUxkORYIcDkW5Hw5F7CIORRsmDkVOKQ5F
hiwORbkvDkXsMg5FHzYORU45DkWGPA5FuT8ORexCDkUbRg5FU0kORYZMDkW1Tw5F7FIORR9W
DkVTWQ5FhlwORblfDkXsYg5FH2YORVNpDkWCbA5FuW8ORexyDkUfdg5FU3kORYZ8DkW5fw5F
7IIORR+GDkVXiQ5FkowORbmPDkXskg5FH5YORVOZDkWGnA5FuZ8OReyiDkUfpg5FU6kORYas
DkW5rw5F7LIORR+2DkVTuQ5FhrwORbm/DkXswg5FH8YORVPJDkWGzA5Fuc8ORezSDkUf1g5F
U9kORYbcDkW53w5F7OIORR/mDkVT6Q5FhuwORbnvDkXs8g5FH/YORVP5DkWG/A5Fuf8ORewC
D0UfBg9FUwkPRYYMD0W5Dw9F7BIPRR8WD0VTGQ9FhhwPRQ==</AssayXData><AssayYData Points="400">4qiVP+SwlT9pRJY/VVmWP4celj/Mm5Y/v2eXPwOqlz/byZc/FJGYP39ImT/qH5o/kfeZP3Mj
mz8KNps/QpKcP2S9nD+jSZ0/nnKdP6uonj+6lJ4/B7mfPwhzoD85l6A/w0GhPzyIoT/rDqI/
xt2iP0ZCoz/Qa6Q/nH6kP6uLpD8PzKU/4RemP4vRpj8vD6c/+qSnP2SMqD9216k/xnupP78u
qj/nzao/yN2qP3e7qz9dM6w/uMusPz16rT9sz60/PqitP41xrj88wq8/B3qvP7l6sD8F/rA/
LI6xPx0Hsj8noLI/fPKyP1CFsz8m8rM/hO60P88UtT8q47U/krq1P3Qxtj+dqbY/lHO3P7i/
tz9DRLg/swW5PwpYuT8Y/bk/aw+6P8jVuj8CE7s/xdW7PwQlvD8Ytbw/1Ny8PxgJvj9TUr4/
c8u+P6rdvz9Wnr8/WAHAP7YkwD9DA8E/gdHBP/p/wj9yVsI/YufCPxVTwj/BZ8M/AiPEP751
xD+e0cQ/UBPFPw5axT8bdsY/wyvGP/8cxz9Iy8Y/gWrHP8R4xz9sOMg/nGbIPxsSyT+RLck/
iDTJP9Myyj9j5Mo/vvvKP1wFyz/zn8s/aNnLPw/UzD+oS8w/minNP5GLzT9mAs4/98XOP/eO
zj+QYc8/rmXPP9elzz8Wo9A/QCrQP/7f0D8lt9A/ndjRP+/l0T8pTdI/Ff/SP6Ls0j/5dNM/
zeTTPymG0z8jTNQ/qojUPzNe1D9MItU/7dLVP49T1T/lmtU/uBjWP+ts1j+EQdc/HjXXP20e
1z+019c/Ch3YPw4C2D8bZNg/q/LYP8cG2T+Whdk/L/jZP4rs2T+Rg9o/btnaPwn42j8DGts/
7sbbP5CN2z+h9Ns/k4HcP/rf3D+nD9w/aj/dP0GN3T+57d0/HQXePzLu3T/GMt4/qd3eP6zY
3j+dld8/4qHfP8zE3z/vUuA/JYngP/fc4D+qyuA/ZgDhP+th4T8iQOE/42nhPxFM4T+SWuI/
95jiP/sH4z8Eb+M/oajiPxkq4z8izuM/I4rjP6RA5D9ggeQ/rMnkPyu85D+UMOU/RavkP8uq
5T8OoeU/UWXlP+f35T8OCeY/CS/nP4Sv5j+A7+Y/1XXnPxVg5z+duec/K5LnP51V6D8rOeg/
slnoPzGf6D/9Xeg/1LzoPxmk6T/Zaek/lxDqP5Qz6j8miek/6ybqP3hE6j+BYeo/acDqPyPu
6j9UBus/GGTrPzfF6z+aqus/4RjsP+Vy7D8SPew/RHvsP0L76z+Xuew/W03tPxN47T8xG+0/
IpbtP5Of7T9wV+0/w0vuP9Gc7j8NIe4/yqPuP0Kh7j/AW+8/NAHvP6Gi7z+HZO8/fiTwPxg2
8D/hz+8/AnjwPzQ/8D84afA/MNjwP3U38D80EfE/YubwP+zM8T91XfE/B6rxP4FU8j+gLvI/
Ec3yPyKv8j/l9PI/ULryPy7K8j+VGPM/VbPyP/ps8z/pAPM/CUXzPxO98z/7BfQ//uLzP3s6
9D+bZvQ/BNjzP0mp9D8E7fQ/yHv0Pwcg9T9z0fQ/Rcb1PwO19T8tBvU/RnD1P/h29j8EjfY/
g1D2PxE29j/qPfY/glv3P2U+9z86sfY/OzD3P8Ea9z+OX/c/AFb4PxY59z8nivc/ZvH3Py6G
+D+a9/c/Uvr3P4yx+D9j6fg/BYr4P2pe+T8ZBvk/GB/5P4EZ+T/zPPk/v0n5P9mL+T+dj/k/
smj5P2nQ+T+mV/o/6U76P52y+T8bFvo/n4r6P5g1+z/KOvs/cRv7P3cw+z9JPvs/ttr6P+rw
+j/Kvvs/5Xn7P7JR+z/GVvw/8pX8P8VQ/D/rffw//7n8PzZZ/D9Wd/w/r8r8P7bP/D81iPw/
mev8P6ll/T96dvw/32H9P+zB/T+sVf0/FLz9Pwt8/T/M2f0/Lhb+P2w0/T8ABv4/3sH+P/ro
/j/RSf4/ljf+P2NH/j8k9f4/uA7/P9eq/j8SAv8/IJX/P5h1/z+huv8/p1//P3OU/z8PEQBA
b+P/P8APAEC3/v8/qZv/PztxAEAKJgBArTkAQJ+aAEAAOwBAR2MAQE04AEBowQBAlGIAQKDC
AEDsXQBAsMAAQETtAEBLyQBA0CYBQEISAUBR5QBAktEAQA==</AssayYData></Step><Step><CommonData><SampleLocation>1</SampleLocation><SampleID></SampleID><SampleGroup></SampleGroup><SampleInfo></SampleInfo><SampleRow>E</SampleRow><SamplePlate>1</SamplePlate><WellType>BUFFER</WellType><Concentration>-1</Concentration><ConcentrationUnits>µg/ml</ConcentrationUnits><MolarConcentration>-1</MolarConcentration><MolarConcUnits>nM</MolarConcUnits><MolecularWeight>-1</MolecularWeight><Temperature>25</Temperature><StartTime>2819711</StartTime><AssayTime>30</AssayTime></CommonData><FlowRate>1000</FlowRate><StepType>BASELINE</StepType><StepName>Baseline</StepName><StepStatus>OK</StepStatus><ActualTime>29.9991</ActualTime><CycleTime>0.2</CycleTime><AssayXData Points="150">uR8PRegiD0UbJg9FUykPRYIsD0W1Lw9F7DIPRRs2D0VPOQ9FgjwPRbk/D0XoQg9FG0YPRVNJ
D0WCTA9FtU8PRehSD0UbVg9FT1kPRYZcD0W1Xw9F6GIPRRtmD0VPaQ9FhmwPRbVvD0Xscg9F
G3YPRU95D0WCfA9FtX8PRQWDD0Ubhg9FT4kPRYKMD0W1jw9FZ5MPRRuWD0VPmQ9FgpwPRbWf
D0Xsog9FH6YPRVOpD0WCrA9Fta8PReyyD0Uftg9FU7kPRYK8D0W5vw9F7MIPRRvGD0VPyQ9F
gswPRbXPD0Xo0g9FG9YPRU/ZD0WC3A9Ftd8PRejiD0Uf5g9FT+kPRYbsD0W17w9F7PIPRRv2
D0VP+Q9FgvwPRbX/D0XsAhBFGwYQRVMJEEWCDBBFtQ8QRegSEEUbFhBFUxkQRYIcEEW1HxBF
6CIQRRsmEEVPKRBFhiwQRbkvEEXoMhBFGzYQRVM5EEWCPBBFtT8QRehCEEUbRhBFT0kQRYJM
EEW1TxBF6FIQRRtWEEVPWRBFglwQRblfEEXoYhBFI2YQRU9pEEWGbBBFuW8QRehyEEUbdhBF
T3kQRYJ8EEW1fxBF6IIQRRuGEEVTiRBFgowQRbWPEEXokhBFRJYQRU+ZEEWCnBBFtZ8QReyi
EEUbphBFU6kQRYKsEEW1rxBF7LIQRR+2EEVPuRBFgrwQRbW/EEXowhBFG8YQRU/JEEWGzBBF
tc8QRezSEEUb1hBFT9kQRYLcEEW13xBF7OIQRRvmEEVP6RBFguwQRbXvEEXo8hBFG/YQRVP5
EEWC/BBF</AssayXData><AssayYData Points="150">HfYBQApFAkAqagJAhZsCQFJpAkAGkQJAb5MCQKq5AkD4uQJABrwCQO66AkAWsgJAd4sCQF20
AkDGBANAjw0DQDniAkDNtgJAU/4CQAYxA0C/EgNAr0QDQPwaA0A1FANA6AEDQDBQA0CAHANA
pQkDQBT/AkDNKANAjfkCQGc1A0CrGANAK/cCQOFjA0DKaQNAGI4DQFkwA0CrWgNA1X8DQLJN
A0BuXANAbKADQOpbA0C7WQNAo04DQIgfA0AaXQNAWJQDQHBkA0BUPQNAuVMDQJp1A0BgWANA
HXsDQGxYA0D6oANAK7wDQEuQA0CMlQNAVkIDQAYMA0AKdANAkHwDQKpjA0DqiQNAq6IDQEOd
A0DHhwNAaKsDQPFSA0CYtwNAyOMDQFCgA0CItwNAb8UDQAWdA0D2WgNA9JEDQJ+DA0BPhgNA
2HIDQInOA0AUuANAM8YDQPDJA0CDVgNARMUDQHujA0B24gNAV54DQACYA0CxwgNA0rEDQN2B
A0DDzgNAAN0DQBW3A0B/tgNANgAEQJ3bA0CbugNAY7sDQJLsA0AO3wNAcdEDQOncA0AS4ANA
wssDQB3AA0AnBARARawDQGM9BEB53wNAZ/8DQMV5A0As1ANALN0DQB0YBEBrxQNAdAcEQOLU
A0BB9wNA+vQDQPrDA0Bp1QNAedoDQFn0A0D57ANAhRAEQMvwA0Cc3QNA8gsEQFwOBEBTCARA
Ow8EQINfBED/BQRAqCQEQKXhA0A6IQRAmAoEQN4BBEDIJgRAKB8EQHs7BEDgFgRA5UAEQChF
BED4MgRA</AssayYData></Step><Step><CommonData><SampleLocation>10</SampleLocation><SampleID>BG505 T332N SOSIP</SampleID><SampleGroup></SampleGroup><SampleInfo></SampleInfo><SampleRow>E</SampleRow><SamplePlate>1</SamplePlate><WellType>KSAMPLE</WellType><Concentration>-1</Concentration><ConcentrationUnits>µg/ml</ConcentrationUnits><MolarConcentration>31.25</MolarConcentration><MolarConcUnits>nM</MolarConcUnits><MolecularWeight>-1</MolecularWeight><Temperature>25</Temperature><StartTime>2858943</StartTime><AssayTime>180</AssayTime></CommonData><FlowRate>600</FlowRate><StepType>ASSOC</StepType><StepName>Association</StepName><StepStatus>OK</StepStatus><ActualTime>179.999</ActualTime><CycleTime>0.2</CycleTime><AssayXData Points="900">tf8QRf0CEUUbBhFFTwkRRYIMEUW1DxFF6BIRRRsWEUVPGRFFghwRRbUfEUXkIhFFGyYRRV8p
EUWCLBFFtS8RRegyEUUbNhFFTzkRRYI8EUW1PxFF6EIRRRtGEUVPSRFFgkwRRbVPEUXoUhFF
G1YRRUtZEUWCXBFFtV8RRehiEUUbZhFFT2kRRYJsEUW1bxFF6HIRRRt2EUVPeRFFjnwRRbV/
EUXoghFFG4YRRU+JEUXgjBFFtY8RReSSEUUblhFFT5kRRYKcEUXWnxFF6KIRRRumEUVLqRFF
gqwRRbWvEUXoshFFKLYRRU+5EUWCvBFFtb8RRejCEUUXxhFFT8kRRYLMEUW1zxFF6NIRRRvW
EUVP2RFFgtwRRcHfEUXo4hFFG+YRRU/pEUWO7BFFte8RRejyEUUb9hFFT/kRRYL8EUW1/xFF
6AISRRsGEkVPCRJFggwSRbUPEkXoEhJFJBYSRU8ZEkWCHBJFtR8SRegiEkUbJhJFUykSRYIs
EkW1LxJF9DISRRs2EkVPORJFgjwSRbE/EkXoQhJFG0YSRU9JEkWCTBJFtU8SRehSEkUbVhJF
T1kSRYJcEkW1XxJF6GISRRtmEkVPaRJFgmwSRbVvEkXochJFG3YSRU95EkWCfBJFvX8SReiC
EkUbhhJFT4kSRYKMEkXSjxJF6JISRRuWEkVPmRJFgpwSRbWfEkXoohJFG6YSRU+pEkWCrBJF
sa8SReiyEkUbthJFT7kSRX68EkWxvxJF6MISRRvGEkVPyRJFgswSRbXPEkXk0hJFG9YSRUvZ
EkWC3BJFtd8SRejiEkUX5hJFT+kSRYLsEkW17xJF5PISRRv2EkVP+RJFgvwSRbX/EkX0AhNF
FwYTRU8JE0WCDBNFsQ8TReQSE0UbFhNFUxkTRYIcE0W1HxNF6CITRRsmE0VKKRNFgiwTRbUv
E0XoMhNFGzYTRU85E0WCPBNFtT8TRehCE0UXRhNFT0kTRYJME0WxTxNF9FITRRtWE0VKWRNF
glwTRbFfE0XkYhNFG2YTRUppE0WCbBNFtW8TRehyE0UbdhNFT3kTRYJ8E0W1fxNF5IITRRuG
E0VPiRNFgowTRbWPE0XokhNFG5YTRUqZE0WjnBNFtZ8TReiiE0UbphNFV6kTRYKsE0W1rxNF
6LITRRu2E0VKuRNFfrwTRbG/E0XowhNFG8YTRU/JE0V+zBNFtc8TRejSE0Ub1hNFT9kTRX7c
E0Wx3xNF6OITRRvmE0VK6RNFfuwTRbXvE0Xk8hNFG/YTRU/5E0WC/BNFtf8TRegCFEUbBhRF
TwkURYIMFEWxDxRF6BIURSgWFEVjGRRFghwURbUfFEXoIhRFGyYURU8pFEV+LBRFtS8URegy
FEUXNhRFSjkURX48FEWxPxRF6EIURRtGFEVPSRRFkkwURbVPFEXkUhRFG1YURUpZFEV+XBRF
sV8URehiFEUbZhRFSmkURX5sFEWxbxRF6HIURRd2FEVPeRRFgnwURbV/FEXkghRFG4YURU+J
FEV+jBRFtY8UReSSFEUslhRFT5kURYKcFEW1nxRF7KIURRemFEVPqRRFgqwURbGvFEXoshRF
F7YURU+5FEV+vBRFtb8URejCFEUXxhRFT8kURX7MFEWxzxRF6NIURTTWFEVP2RRFgtwURbXf
FEXo4hRFG+YURUrpFEWC7BRFse8URejyFEVV9hRFT/kURX78FEWx/xRF5AIVRRsGFUVPCRVF
ggwVRbUPFUX5EhVFGxYVRU8ZFUWCHBVFsR8VRegiFUUbJhVFSikVRYIsFUW1LxVF5DIVRRc2
FUVKORVFgjwVRbU/FUXoQhVFG0YVRWNJFUWCTBVFsU8VReRSFUUkVhVFT1kVRYJcFUW1XxVF
5GIVRRtmFUVPaRVFfmwVRbFvFUXochVFG3YVRUp5FUV+fBVFtX8VReiCFUUbhhVFT4kVRX6M
FUW1jxVF6JIVRReWFUVKmRVFhpwVRbGfFUXkohVFG6YVRU+pFUV+rBVFta8VReiyFUUXthVF
SrkVRYK8FUW1vxVF5MIVRRvGFUVPyRVFgswVRbHPFUXs0hVFF9YVRUrZFUV+3BVFtd8VReji
FUUX5hVFT+kVRX7sFUW17xVF6PIVRRf2FUVK+RVFfvwVRbX/FUXkAhZFGwYWRUoJFkWCDBZF
tQ8WReQSFkUXFhZFVxkWRYIcFkWxHxZF5CIWRRcmFkVPKRZFgiwWRbUvFkXkMhZFFzYWRUo5
FkWCPBZFtT8WReRCFkUbRhZFT0kWRYJMFkXiTxZF6FIWRRdWFkVKWRZFglwWRbVfFkXoYhZF
G2YWRUppFkWCbBZFtW8WRehyFkUXdhZFY3kWRX58FkW1fxZF5IIWRRuGFkVfiRZFfowWRbGP
FkXokhZFG5YWRUqZFkV+nBZFsZ8WReSiFkUXphZFSqkWRYKsFkWxrxZF6LIWRRe2FkVKuRZF
frwWRbW/FkXowhZFG8YWRWvJFkWCzBZFsc8WRejSFkUb1hZFT9kWRX7cFkW13xZF6OIWRRvm
FkVK6RZFfuwWRbXvFkXo8hZFF/YWRU/5FkV+/BZFsf8WRegCF0UkBhdFSgkXRYYMF0WxDxdF
7BIXRRcWF0VPGRdFfhwXRbEfF0XkIhdFGyYXRUopF0V+LBdFtS8XRegyF0UXNhdFTzkXRZI8
F0WxPxdF6EIXRRdGF0VTSRdFfkwXRbFPF0XoUhdFF1YXRU9ZF0V+XBdFsV8XRehiF0UbZhdF
T2kXRX5sF0WxbxdF7HIXRRd2F0VPeRdFgnwXRbF/F0XkghdFF4YXRUqJF0V+jBdFsY8XReSS
F0UXlhdFSpkXRX6cF0WxnxdF5KIXRRumF0VKqRdFfqwXRbGvF0XkshdFF7YXRUq5F0V+vBdF
tb8XReTCF0UgxhdFSskXRYLMF0W1zxdF5NIXRRvWF0VP2RdFftwXRbHfF0Xo4hdFF+YXRUrp
F0XQ7BdFte8XReTyF0UX9hdFSvkXRX78F0W1/xdF5AIYRRcGGEVKCRhFggwYRbUPGEXkEhhF
FxYYRUoZGEWCHBhFsR8YReQiGEUXJhhFSikYRX4sGEWxLxhF6DIYRSg2GEVPORhFfjwYRbE/
GEXoQhhFKEYYRU9JGEV+TBhFsU8YReRSGEUXVhhFSlkYRX5cGEWxXxhF5GIYRRdmGEVKaRhF
fmwYRbVvGEXkchhFinYYRV95GEWCfBhFsX8YReiCGEUbhhhFT4kYRX6MGEWxjxhF5JIYRRuW
GEVKmRhFgpwYRbWfGEXkohhFF6YYRXOpGEV+rBhFsa8YRf2yGEUbthhFSrkYRYK8GEWxvxhF
6MIYRRfGGEVPyRhFfswYRbHPGEXk0hhFF9YYRUrZGEV+3BhFsd8YReTiGEUX5hhFT+kYRX7s
GEWx7xhF6PIYRRf2GEVK+RhFgvwYRb3/GEXoAhlFFwYZRUoJGUWCDBlFtQ8ZReQSGUUXFhlF
ShkZRYIcGUXuHxlF5CIZRRcmGUVKKRlFfiwZRbEvGUXkMhlFFzYZRUo5GUV+PBlFsT8ZReRC
GUUXRhlFSkkZRX5MGUWxTxlF5FIZRRdWGUVKWRlFflwZRbFfGUXkYhlFTWYZRUppGUWCbBlF
sW8ZReRyGUUXdhlFSnkZRX58GUWxfxlF5IIZRReGGUVKiRlFfowZRcGPGUURkxlFF5YZRUqZ
GUV+nBlFtZ8ZReSiGUUXphlFSqkZRX6sGUW1rxlF5LIZRRe2GUVKuRlFgrwZRbG/GUXkwhlF
F8YZRUrJGUV+zBlFsc8ZReTSGUUb1hlFStkZRX7cGUWx3xlF5OIZRSzmGUVP6RlFguwZRbHv
GUXs8hlFF/YZRU/5GUWC/BlFsf8ZRegCGkUXBhpFSgkaRX4MGkWxDxpF5BIaRRcWGkVKGRpF
ghwaRbUfGkXoIhpFGyYaRVMpGkWCLBpFtS8aReQyGkUXNhpFXzkaRX48GkW1PxpF6EIaRRdG
GkVPSRpFgkwaRbFPGkXkUhpFF1YaRU9ZGkV+XBpFvV8aReRiGkUbZhpFSmkaRX5sGkWxbxpF
6HIaRRt2GkVKeRpFfnwaRbV/GkXsghpFG4YaRUqJGkV+jBpFsY8aReSSGkUblhpFSpkaRX6c
GkW1nxpF6KIaRRemGkVKqRpFgqwaRbWvGkXkshpFF7YaRU+5GkWCvBpFtb8aReTCGkUXxhpF
U8kaRYLMGkW1zxpF6NIaRRvWGkVP2RpFgtwaRbXfGkXo4hpFG+YaRU/pGkWC7BpFte8aRejy
GkUb9hpFT/kaRYL8GkW1/xpF6AIbRRsGG0VPCRtFggwbRbUPG0XoEhtFGxYbRU8ZG0WCHBtF
tR8bRegiG0UbJhtFTykbRYIsG0W1LxtF6DIbRRs2G0VPORtFgjwbRbU/G0XoQhtFG0YbRU9J
G0WCTBtFtU8bRehSG0UbVhtFT1kbRYJcG0W1XxtF6GIbRRtmG0VPaRtFgmwbRbVvG0XochtF
G3YbRU95G0WCfBtFtX8bReiCG0UbhhtFT4kbRYKMG0W1jxtF6JIbRRuWG0VPmRtFgpwbRbWf
G0XoohtFG6YbRU+pG0WCrBtFxa8bReiyG0UbthtFT7kbRYK8G0W1vxtF6MIbRRvGG0VPyRtF
gswbRb3PG0Xo0htFJNYbRU/ZG0WC3BtFtd8bRejiG0Ub5htFT+kbRYLsG0W17xtF6PIbRRv2
G0VP+RtFgvwbRbX/G0XoAhxFGwYcRU8JHEWCDBxFtQ8cRegSHEUbFhxFTxkcRYYcHEW1HxxF
6CIcRRsmHEVPKRxFgiwcRbUvHEXkMhxFGzYcRU85HEV+PBxF</AssayXData><AssayYData Points="900">C+YDQMaXA0DobgNAztQCQChiAkBU9gFAQZsBQJBkAUBm/gBAyP0AQF8xAUD8NwFAxMUAQOO9
AEBFzQBA1qoAQK6uAECwrwBAOY8AQEabAECkVwBAJ4cAQFxDAEBHdQBAe1AAQEZzAEALYgBA
4jYAQIViAEDrfABARnwAQF4KAECyTABAYV4AQHc9AEA8XQBAu3wAQO1xAEBhAQBA9CAAQEow
AEAFdgBAUp0AQFlKAECRZABAoJkAQCtgAECAZQBAPTYAQNQyAEC4fwBArZIAQH10AEBcfwBA
OYYAQOY2AEBIowBAUVoAQBUXAEDykABAy6MAQI81AECHWgBA8YsAQE1qAEAoawBAdHMAQLGP
AEDFtQBA7nUAQMiwAEClrgBAzIoAQOCjAED2oQBAosEAQD2xAEAspABAI5EAQKjuAECdcwBA
OocAQM3CAECFpQBAn7IAQByJAEA9vQBAN9EAQBvJAEAl2wBA5JsAQIW7AEB+AwFAKukAQCNf
AEBZ6ABAtiMBQC/XAECJDAFAc60AQC2iAEAfFwFAT98AQCftAEAy4wBAcLwAQHHjAEAGBwFA
qL8AQLsGAUBV3gBAWMcAQOS9AEBP6ABA9jwBQJMAAUB21gBARvQAQMrbAEDY5QBA9uAAQNYY
AUCj3QBApPYAQGDZAEA/5ABAlgQBQCwcAUCCJgFAEOYAQLnzAECj4ABAzgABQDMhAUCCJQFA
bU4BQOfrAEC/9gBASuAAQAhRAUD43QBA4xIBQHAEAUBvCwFAcGIBQL0cAUC3jgFAGXgBQMJk
AUDQ2ABAH0IBQJ8TAUBqMwFAKhsBQBoHAUDLCgFA6x0BQMdzAUBTHwFAHmQBQDpMAUDqMAFA
gWcBQFJvAUBEYgFAfVcBQDMeAUCMhQFAyA0BQB1TAUBxJgFAumUBQMxnAUDBzgFAonUBQBNg
AUAwUgFAY20BQDt1AUCPqQFAwHUBQEjKAUBTWgFA4F4BQChCAUAvagFAA4oBQPSLAUCxtQFA
yuIBQAZaAUCCggFAvKgBQH9UAUAiZAFAT5cBQCGQAUAzuwFAyn0BQGEvAUAKsgFAWXkBQCrC
AUBwUAFAsmgBQCuGAUCTiAFAe4QBQP6oAUBgtAFA740BQLFxAUBwxwFA7LgBQN+DAUD9xQFA
xE4BQB2GAUAHmgFA6W4BQOK7AUDQ7gFA7vQBQOSZAUD4hgFAgsEBQDeaAUDHuAFAaeMBQBWy
AUDu/wFA8eMBQHPLAUCkxQFA78wBQCr1AUAutQFAUbQBQLTJAUCF9QFAQ88BQGCYAUCb5gFA
aLgBQE79AUBkoQFAkL4BQHHAAUCj8gFA4NcBQPebAUCL1wFAWtgBQNnAAUCd7AFAoPIBQLzy
AUC/9wFAINQBQOzuAUC26gFAoqwBQPHiAUBk7wFAJR0CQFEAAkCfUwJAbCgCQG8RAkBe+gFA
ufwBQITlAUDICAJAP7wBQGUNAkD/+gFAlBwCQFc0AkChJwJAguMBQIH5AUC9EgJAQygCQF7h
AUBwGgJAAiACQE8+AkBY6AFAlDUCQFHnAUAhGQJAzNEBQEbsAUALYAJA41oCQCcsAkBD6wFA
fy8CQHPkAUCdGwJAnP4BQK9NAkAlKAJAXlICQBYoAkBiPAJAqNEBQDQrAkD7QwJAClICQC5W
AkCrTQJAgEcCQMk9AkBoRwJAoDICQHMSAkCETQJAEokCQJM7AkCsVgJAYVYCQKNhAkA4lwJA
qzUCQH9KAkAlVAJA12MCQJk7AkCQXwJA1SsCQHNmAkDWiQJACXMCQEhxAkAYdgJAC4oCQNdO
AkDnawJAMF8CQCSCAkB5ogJAh1wCQBxjAkCFYwJAK04CQKA2AkBHXAJALIMCQL41AkDVPQJA
OWYCQOJRAkAECwJA0ocCQJxIAkAskwJAuIcCQA12AkA2kAJAo3oCQNx+AkCCZAJAMigCQPSV
AkAlPAJAookCQB53AkAxhQJAuU0CQAlsAkDmegJAe20CQCmqAkB1dQJAlVQCQC+tAkB1TAJA
k4kCQHKOAkCnsgJAdoECQCOfAkDoUQJA31sCQCyBAkCvmAJAQVYCQKzGAkCMqwJALsACQAy2
AkDH2gJAaJ0CQCZ9AkDJXgJAVpsCQIJqAkD2rQJA+WoCQIrNAkDEogJAVnMCQLXiAkCOcwJA
48ACQOPxAkBSkwJAjbsCQMyzAkC+1wJAXZYCQKyPAkCoyAJAJLcCQNWnAkCXlgJAntoCQCsc
A0BIvQJAO3QCQIjJAkA+2QJAZSQDQJqAAkBF6gJAxLUCQBe4AkDcrAJAp+0CQOK8AkBn2wJA
G5YCQM2TAkBp3QJA/9ACQOnjAkDr7AJAGJQCQE3ZAkDCuwJAJ88CQAi2AkCB4QJAjakCQLvA
AkA99gJAb/QCQI7RAkDC6wJA7AoDQGPaAkDr7AJAivMCQLirAkBkEwNAveECQDIFA0DQ8QJA
j8QCQKXSAkCKqQJAAekCQJqiAkCjBgNAwOMCQLXjAkBe1gJAztMCQGQHA0CsVANAAwIDQKGt
AkB91AJAfSIDQJUCA0C2/QJALDgDQC0lA0Ab9AJAbM0CQFEUA0AHdQNAAyIDQPU9A0AKTQNA
qmIDQL4gA0CwVgNA0DADQD0AA0B/DwNAkxIDQFJDA0AzawNA7dwCQFY0A0AhKwNAYA0DQL0U
A0D7+gJAsFcDQGZGA0C0VANAWD8DQPc1A0B8EQNAwxcDQOQQA0CvXANAryIDQE5tA0B2IgNA
MigDQP43A0AuNwNAwVoDQGcnA0AAVgNAZDYDQEkxA0C3WgNA9PsCQBZ7A0AFQQNA0SUDQI9F
A0BzQgNALnUDQOhMA0CgMgNAk3IDQNI9A0DfPANAj/MCQC04A0AfVgNAZBADQOwOA0AqVANA
phoDQC5qA0BpNQNAmmgDQEUXA0ByMANApikDQNhVA0BnBgNAX2gDQKgYA0BuRwNAIqYDQJuY
A0BU7gJAOGQDQHwkA0BkewNAMScDQAaMA0DFhwNAC4UDQOgZA0D7pQNAckoDQCU2A0DakANA
w4oDQARpA0DppQNAvGEDQGtMA0AbYgNA1oIDQGUPA0CoTgNA7pYDQJF9A0CVBANAQG8DQB1b
A0DIaQNAUY0DQJWsA0C9WgNAT54DQE9LA0B1ewNAqFkDQCuJA0ANgANAOFoDQDWqA0B6RQNA
Yk4DQAFyA0AoLQNARIkDQAWSA0CEkgNADJoDQCy5A0DdQwNAtnwDQD1rA0D3kwNAgXwDQIl2
A0B0fgNAzuoDQNaNA0BtYANAAIoDQO7aA0DsowNASpMDQHJ5A0DfoQNAlcoDQK3XA0DCfANA
+sgDQAeoA0BAqANA/ccDQM7LA0BQpQNAclADQHCHA0BboQNABIIDQICEA0CQywNA5LYDQJ7H
A0DKpQNA7d8DQNq3A0DqSgNA7GkDQMiDA0DRMARAXrkDQI7SA0CukANAk7cDQEJ2A0Cq0QNA
+bwDQLbsA0BOywNAAMMDQJimA0DgvwNAErMDQES/A0AOpwNAc+MDQJd/A0DEnQNAreQDQP7b
A0AouwNATJQDQPq4A0DcdwNAZ9kDQChJBEDWvwNAHhsEQJjfA0BVzgNAIf0DQO4SBEDJ8QNA
TI4DQPbIA0Dd7QNAeO0DQEvhA0A61gNAkosDQOSRA0AmjwNAcZ0DQETmA0BYvwNA0sIDQFfe
A0Dv5wNA6L0DQKLHA0Cp4wNABJgDQNL0A0DHAwRA+80DQA74A0BW1gNAGrQDQJ/fA0BWEARA
Ex4EQDqsA0BF2QNAse8DQLC7A0C4/wNA3BMEQF/EA0BcMgRAWfUDQDWoA0DuFwRAyd8DQOrr
A0D6zwNAlwMEQD2sA0D16gNASDMEQIn6A0BgNwRAELIDQHveA0A+CgRAFBAEQFz2A0DuYgRA
mv0DQK0kBED4CARAYjkEQJrnA0DI7ANA+RQEQFlFBEBSDgRAcD4EQIjiA0A4EwRAPyUEQPsT
BEB9VwRAMPcDQGMcBEBYAARATioEQC3qA0CHQgRAXg4EQIVcBECz7QNAo1IEQH4eBEB0LgRA
fwkEQC1XBEBcBgRA4BIEQOpKBED39wNAmkYEQPXlA0D2EQRAVBkEQKn8A0AGGQRAzBsEQG4R
BEBgJARA1SgEQLAOBEAqbQRArPADQAdPBECVhwRAKi8EQCheBEA7DgRA9DUEQLk3BEDfOwRA
XiMEQEkjBECANQRAvx4EQAgrBEASRwRAW2IEQMCTBECSLgRAHhgEQMslBECPUQRALS4EQONN
BECcWgRAITMEQCdFBEAUZARA+44EQDkGBEDNUgRAckoEQHhGBECmYwRARDQEQI4lBEACRARA
r04EQAIzBEDxXARADyYEQM6yBEAzeARAOXEEQNddBEAWZgRAX0YEQM1iBEAQMARAIRUEQC6h
BECuUwRAKnMEQFFIBED+SQRAQzcEQDJVBEDuCwRA/ioEQABdBEBBZQRADmMEQHyFBEBPdwRA
+JkEQOKABEByRQRAA04EQP5uBECaWwRABrAEQJFQBEDcYARA+rsEQN5LBEDrgQRAbGoEQA5a
BEASzARABnYEQDd2BEBpWgRA5ZwEQIZtBECkWARAvEQEQDhwBECRqQRAmJUEQNiKBEBamQRA
jjIEQMyJBEDagARAqpMEQOxjBECWeQRAsXoEQA5KBEBWRwRAzokEQOeiBEALRwRAFkMEQJxv
BEAKrARA/3EEQORoBECqhQRAcWQEQM+/BEDaawRAmIUEQA6aBECDuQRAgJkEQHjGBECHiQRA
aaIEQFpfBECnmQRAzX4EQNuBBEBdiwRAb2cEQKG5BEBxlwRA</AssayYData></Step><Step><CommonData><SampleLocation>1</SampleLocation><SampleID></SampleID><SampleGroup></SampleGroup><SampleInfo></SampleInfo><SampleRow>E</SampleRow><SamplePlate>1</SamplePlate><WellType>BUFFER</WellType><Concentration>-1</Concentration><ConcentrationUnits>µg/ml</ConcentrationUnits><MolarConcentration>-1</MolarConcentration><MolarConcUnits>nM</MolarConcUnits><MolecularWeight>-1</MolecularWeight><Temperature>25</Temperature><StartTime>3047834</StartTime><AssayTime>180</AssayTime></CommonData><FlowRate>600</FlowRate><StepType>DISASSOC</StepType><StepName>Dissociation</StepName><StepStatus>OK</StepStatus><ActualTime>180</ActualTime><CycleTime>0.2</CycleTime><AssayXData Points="900">sT8cReRCHEUXRhxFS0kcRX5MHEWxTxxF4FIcRRdWHEVLWRxFflwcRbFfHEXkYhxFF2YcRUtp
HEV+bBxFsW8cReRyHEUXdhxFS3kcRX58HEWxfxxFkIMcRReGHEVLiRxFfowcRbGPHEXkkhxF
F5YcRUuZHEWKnBxFrZ8cReSiHEUXphxFS6kcRX6sHEWtrxxF5LIcRRe2HEVLuRxFfrwcRbG/
HEXkwhxFE8YcRUfJHEV+zBxFsc8cReTSHEUX1hxFS9kcRX7cHEWx3xxF4OIcRRfmHEVH6RxF
fuwcRbHvHEXk8hxFF/YcRUv5HEV+/BxFsf8cReACHUUXBh1FSwkdRX4MHUWxDx1F5BIdRRcW
HUVLGR1FfhwdRbEfHUXgIh1FFyYdRUspHUV+LB1FrS8dReQyHUUTNh1FSzkdRX48HUWxPx1F
5EIdRRNGHUVLSR1FekwdRa1PHUXkUh1FF1YdRUtZHUV+XB1FsV8dReRiHUUTZh1FS2kdRX5s
HUWxbx1F5HIdRZp2HUVLeR1FenwdRbF/HUXkgh1FE4YdRUuJHUV+jB1FsY8dReSSHUU4lh1F
S5kdRX6cHUWtnx1F5KIdRW2mHUVLqR1FeqwdRbGvHUXksh1FF7YdRVO5HUV+vB1Fsb8dReTC
HUUTxh1FS8kdRX7MHUWtzx1F5NIdRRfWHUVH2R1FftwdRbHfHUXk4h1FF+YdRUfpHUV67B1F
re8dReTyHUUX9h1FR/kdRX78HUWx/x1F5AIeRRcGHkVLCR5FegweRbEPHkXkEh5FFxYeRUcZ
HkV6HB5F0h8eReAiHkUXJh5FSykeRX4sHkW1Lx5F4DIeRRc2HkVHOR5FfjweRbE/HkXkQh5F
F0YeRUZJHkV6TB5FrU8eReRSHkUXVh5FS1keRXpcHkWxXx5F5GIeRRNmHkVLaR5FfmweRbFv
HkXkch5FPHYeRUt5HkV+fB5FrX8eReCCHkUXhh5FS4keRXqMHkWxjx5F5JIeRReWHkVGmR5F
fpweRbGfHkXkoh5FF6YeRUupHkV+rB5Fra8eReSyHkUXth5FRrkeRX68HkWtvx5F5MIeRRfG
HkVLyR5FesweRbHPHkXk0h5FF9YeRUvZHkV+3B5Fsd8eReTiHkUX5h5FS+keRX7sHkWx7x5F
4PIeRRf2HkVL+R5FevweRa3/HkXkAh9FFwYfRUYJH0V+DB9FsQ8fRT4TH0UXFh9FRhkfRX4c
H0WtHx9F5CIfRRMmH0VLKR9FeiwfRbEvH0UBMx9FFzYfRUs5H0V+PB9FsT8fReBCH0UXRh9F
RkkfRX5MH0WxTx9FCVMfRRdWH0VGWR9FelwfRa1fH0XkYh9FF2YfRUtpH0V6bB9FsW8fReBy
H0UTdh9FS3kfRX58H0Wxfx9F5IIfRReGH0VGiR9FfowfRbGPH0Xgkh9FE5YfRUaZH0V6nB9F
rZ8fReSiH0UTph9FRqkfRXqsH0Wtrx9F4LIfRRO2H0VLuR9FfrwfRbG/H0X5wh9FE8YfRUvJ
H0V+zB9Fsc8fReDSH0UT1h9FS9kfRXrcH0Wx3x9F4OIfRRPmH0VG6R9Fo+wfRbHvH0Xg8h9F
E/YfRUv5H0V+/B9Fsf8fReACIEUXBiBFSwkgRXoMIEWxDyBF5BIgRRcWIEVLGSBFfhwgRbEf
IEXkIiBFEyYgRUYpIEV+LCBFrS8gReQyIEVRNiBFSzkgRXo8IEWtPyBF4EIgRRdGIEVLSSBF
fkwgRa1PIEXkUiBFE1YgRUZZIEV+XCBFrV8gReBiIEUXZiBFRmkgRXpsIEWxbyBF4HIgRRN2
IEVGeSBFfnwgRa1/IEXkgiBFE4YgRUuJIEV+jCBFsY8gReSSIEUXliBFS5kgRXqcIEWxnyBF
4KIgRROmIEVGqSBFfqwgRbGvIEXksiBFF7YgRUu5IEV6vCBFrb8gReTCIEUTxiBFRskgRXrM
IEWxzyBF4NIgRRPWIEVL2SBFftwgRa3fIEXg4iBFF+YgRUbpIEV67CBFte8gReDyIEUX9iBF
RvkgRX78IEWt/yBF5AIhRRcGIUVLCSFFfgwhRa0PIUXgEiFFFxYhRUYZIUV6HCFFrR8hReQi
IUUTJiFFSykhRXosIUWxLyFF5DIhRRM2IUVGOSFFejwhRbE/IUXgQiFFF0YhRUZJIUV6TCFF
sU8hReBSIUUTViFFRlkhRXpcIUWtXyFF5GIhRRdmIUVGaSFFemwhRbFvIUXkciFFF3YhRUZ5
IUV6fCFFrX8hReCCIUUThiFFS4khRX6MIUWxjyFF4JIhRROWIUVGmSFFepwhRa2fIUXgoiFF
E6YhRUupIUV6rCFFsa8hReCyIUUTtiFFRrkhRX68IUW9vyFF4MIhRRPGIUVLySFFfswhRbHP
IUXg0iFFE9YhRUbZIUV63CFFrd8hReTiIUUX5iFFRukhRXrsIUWt7yFF5PIhRRP2IUVL+SFF
evwhRbH/IUUZAyJFEwYiRUsJIkV+DCJFsQ8iReASIkUXFiJFSxkiRXocIkWxHyJF4CIiRRMm
IkVGKSJFfiwiRa0vIkXkMiJFEzYiRUY5IkV+PCJFrT8iReBCIkUXRiJFRkkiRXpMIkWtTyJF
4FIiRRNWIkVGWSJFelwiRa1fIkXgYiJFF2YiRUtpIkV6bCJFsW8iReByIkUXdiJFHHoiRZp8
IkWtfyJF4IIiRROGIkVGiSJFfowiRa2PIkXgkiJFE5YiRUaZIkV6nCJF1p8iReSiIkUXpiJF
RqkiRX6sIkWtryJF4LIiRRO2IkVGuSJFerwiRa2/IkXgwiJFE8YiRUbJIkV+zCJFrc8iReDS
IkUT1iJFRtkiRXrcIkWx3yJF4OIiRRfmIkVL6SJFeuwiRa3vIkXg8iJFF/YiRUb5IkV+/CJF
rf8iReACI0UTBiNFRgkjRXoMI0WtDyNF5BIjRRMWI0VGGSNFehwjRa0fI0XgIiNFFyYjRUYp
I0V6LCNFsS8jReQyI0UXNiNFSzkjRX48I0WtPyNF4EIjRRdGI0VGSSNFfkwjRa1PI0XgUiNF
F1YjRUtZI0WGXCNFrV8jReBiI0UXZiNFRmkjRXpsI0WtbyNF6HIjRRN2I0VGeSNFfnwjRbF/
I0XggiNFE4YjRUaJI0V6jCNFrY8jReCSI0UXliNFS5kjRXqcI0WtnyNF4KIjRROmI0VGqSNF
eqwjRa2vI0XgsiNFE7YjRUa5I0V6vCNFrb8jReDCI0UTxiNFRskjRXrMI0WtzyNF4NIjRRPW
I0VG2SNFetwjRa3fI0Xg4iNFE+YjRUvpI0V67CNFre8jReTyI0UT9iNFRvkjRXr8I0Wt/yNF
4AIkRRMGJEVGCSRFegwkRa0PJEXgEiRFExYkRUYZJEV+HCRFrR8kReAiJEUTJiRFRikkRXos
JEWxLyRF4DIkRRM2JEVGOSRFfjwkRa0/JEXgQiRFF0YkRUZJJEV6TCRFrU8kReRSJEUXViRF
RlkkRXpcJEWtXyRF4GIkRRdmJEVLaSRFemwkRa1vJEXgciRFE3YkRUZ5JEV+fCRFsX8kReCC
JEUThiRFRokkRX6MJEWxjyRF4JIkRROWJEVLmSRFepwkRa2fJEXgoiRFE6YkRUapJEV6rCRF
ra8kReSyJEUTtiRFRrkkRXq8JEWtvyRF5MIkRRfGJEVGySRFfswkRbXPJEXk0iRFE9YkRUbZ
JEV+3CRFsd8kReTiJEUT5iRFRukkRX7sJEWx7yRF4PIkRRP2JEVG+SRFevwkRbH/JEXgAiVF
FwYlRUsJJUV6DCVFsQ8lReASJUUXFiVFSxklRX4cJUWtHyVF5CIlRRcmJUVLKSVFeiwlRbEv
JUXkMiVFFzYlRUY5JUV+PCVFsT8lReRCJUUXRiVFX0klRX5MJUW1TyVF5FIlRSBWJUVLWSVF
flwlRbFfJUXkYiVFF2YlRUtpJUV+bCVFrW8lReRyJUUXdiVFS3klRYJ8JUWxfyVF5IIlRReG
JUVLiSVFfowlRbGPJUXkkiVFF5YlRUuZJUV+nCVFsZ8lReSiJUUXpiVFS6klRX6sJUWxryVF
5LIlRRe2JUVLuSVFfrwlRbG/JUXkwiVFF8YlRUvJJUV+zCVFsc8lReTSJUUX1iVFS9klRX7c
JUWx3yVF5OIlRRfmJUVL6SVFfuwlRbHvJUXk8iVFF/YlRUv5JUV+/CVFsf8lReQCJkUXBiZF
SwkmRX4MJkWxDyZF5BImRRcWJkVLGSZFfhwmRbEfJkXkIiZFFyYmRUspJkV+LCZFsS8mReQy
JkUXNiZFSzkmRX48JkWxPyZF5EImRRdGJkVLSSZFfkwmRbFPJkXkUiZFF1YmRUtZJkWWXCZF
sV8mReRiJkUXZiZFS2kmRX5sJkWtbyZF5HImRRd2JkVLeSZFfnwmRbF/JkXkgiZFF4YmRUuJ
JkV+jCZFsY8mReSSJkUXliZFS5kmRXqcJkWxnyZF5KImRRemJkVLqSZFfqwmRbGvJkXksiZF
F7YmRUu5JkV+vCZFrb8mReTCJkVyxiZFS8kmRX7MJkWxzyZF5NImRRfWJkVL2SZFftwmRbHf
JkXk4iZFOOYmRUvpJkV+7CZFse8mReTyJkUT9iZFS/kmRX78JkWx/yZF5AInRRMGJ0VLCSdF
fgwnRbEPJ0XkEidFFxYnRUsZJ0V+HCdFsR8nReQiJ0UXJidFRiknRX4sJ0WxLydF5DInRRc2
J0VLOSdFfjwnRbE/J0XkQidFF0YnRUtJJ0V+TCdFsU8nReRSJ0UTVidFS1knRX5cJ0WxXydF
5GInRRdmJ0VLaSdFfmwnRdpvJ0XgcidFF3YnRUt5J0V+fCdF</AssayXData><AssayYData Points="900">TR8DQJBYA0CR8ANAyMEEQLQPBUB3WwVAAeEFQE5PBkByhQZATyEHQG/8BkAqRAdApDgHQJVj
B0AFmwdAyp8HQE/TB0ARxwdAmQoIQJoSCEA/PwhA6lUIQE5ACECkPQhAwGEIQCBOCEBWXwhA
Q1sIQOtNCEC8IwhAQyMIQLJmCEALbghA3JgIQP2ACEAjYghA6X4IQM6aCECLlghAr4oIQLa8
CEDmWQhA3IwIQKs5CECZjAhAm9YIQJ/YCEARfghA/o0IQP+5CECyjwhA2XwIQPjSCEC30AhA
fcMIQDfSCED4nAhALbAIQPPQCEDT7ghA2b8IQMu2CEBJvQhAzMAIQBvCCEA2jghA0noIQBvE
CECppAhAzYcIQPXPCED8lAhASLUIQISVCEB/0whA344IQG6iCEAZuQhALrsIQBGyCEBC2ghA
RqkIQHDDCEAB1ghAC7kIQLesCECGqQhApq8IQGyWCEDxsghAKLQIQLXaCEAYyghAqKcIQG/0
CECpgQhADvsIQOauCEAZighAXVAIQFfTCEDqzghAep4IQOi7CEBP/AhAGp0IQP23CEAFKAlA
yK0IQDAMCUCY2AhAisoIQOqVCEDurAhA/8UIQG21CEBCoAhAE9EIQKOgCEB47QhANqsIQPvE
CEDkCwlAXcgIQIjfCEC/9ghARd4IQArRCEAjGAlAArcIQOa+CED+eAhAZf4IQCUVCUBH4QhA
ZMgIQPrSCED7yAhAx8kIQKTPCEDm+whAkKcIQP4FCUBbfAhAs1AJQBSeCEC60ghAMbsIQJih
CECzEQlAkbIIQKn4CEC1+ghAjfQIQLTACEDN6AhAOK8IQE66CECW9whACzIJQFcuCUBV7AhA
scMIQBT+CEA5xQhAwSAJQAjeCECp6ghA8NAIQI4nCUC4+QhAd/MIQOncCEDSzQhAS/QIQBTS
CECD4whASgIJQNsxCUDovghAG9kIQLOxCEBaAwlAjfkIQA7SCEB1+whAAuwIQCPECEBozAhA
79MIQMTaCEAhxghAVfsIQFnFCEBinwhAydcIQIHaCEBF3QhATvEIQGBCCUDmHQlAFMQIQOAF
CUDNiwhAfgQJQF3lCEDQBwlAH/0IQDX+CEDbFglAESkJQBrICECYBAlASdYIQJxLCUAL/whA
lvEIQOUUCUBePglAGcgIQIUVCUBQ7AhAZNcIQCf4CEA/9ghAhPcIQC/nCEBMJglAh/QIQOXS
CEBn4ghA0/YIQO4GCUBZrQhA/gwJQNEPCUAjKglALN4IQC9MCUCTCQlACzkJQDETCUBc0whA
zSUJQA7FCEAO1whABigJQKDwCEAB6AhA6iQJQB7eCEDyAwlAa/QIQGAzCUDhAwlAR+oIQIsB
CUCNSwlAmCEJQC0SCUBzHglAGTkJQIoDCUCm0AhA+fAIQDcMCUDSaQlAGdcIQD5CCUAZ+AhA
/dgIQBRqCUBNBQlABwsJQOglCUC06QhAJyUJQBhiCUCk9ghA9hQJQPAICUCRYglAMvUIQAuJ
CUC7OAlA+ecIQE4OCUBbHglAFAEJQOn1CEDADQlArQEJQN5GCUDkLAlAox4JQCw4CUCc1whA
BwoJQJlRCUCPDwlAwmEJQFw8CUD6XAlA+/8IQDMICUCTKglA7wcJQCr8CEDuQQlAm9kIQIkc
CUDLRglA6k4JQAA0CUDi9QhATxIJQCovCUBK0QhAODEJQLQbCUB6/AhAZqsIQFxHCUC68whA
NUYJQPVoCUBW8ghAnxoJQKVACUAHJglAsfAIQKVsCUB2ZQlAGwsJQNIuCUAbZwlAKkMJQHNV
CUDYIglAsOoIQDdVCUAaFwlAOEAJQJJFCUBCbwlAD1EJQK4SCUBUJglA11wJQKEsCUBmSglA
figJQCJdCUCVJwlA4BMJQHA6CUCVjwlA2ywJQEktCUBhJwlATSMJQDNpCUAxdAlAs2EJQCcV
CUBWYAlA0RgJQDZcCUBxIQlA+h0JQKFcCUBnNwlAZT8JQHY3CUAFUglABHIJQNBhCUB2bwlA
pmIJQL34CECJhwlAMjcJQLs3CUDcQglA7zYJQKRuCUCTbQlAUikJQBklCUATjglAVWUJQJf+
CECelwlABkQJQPZLCUARVwlAV6IJQORxCUBdWAlAX10JQKCGCUDUdwlApGMJQB1CCUAKeAlA
mj4JQMU/CUDCRQlAMmwJQNdMCUBnSAlAUmIJQA1dCUCvYQlA7I0JQOtXCUBrlAlAHTIJQPY/
CUDpkAlAa3cJQJCUCUAODQlA/X8JQNdTCUBWfQlAPloJQHNNCUCtjAlA8nMJQOBsCUDIeQlA
v4IJQO4sCUB1YQlALGYJQJJWCUA/TQlAyKkJQINNCUBTTglA7rYJQHFjCUCCNAlAqlwJQExF
CUAdawlARWsJQJMeCUCIXAlAYz0JQFg+CUB5aglAOEUJQIVECUBvjQlAAogJQJNzCUDKowlA
5aUJQBlGCUC9nQlAZmsJQFxoCUCufQlAdtUJQDRRCUDVTwlAu2QJQEChCUDrgwlAUVwJQJ9r
CUCOrQlAmaEJQDY/CUCFkglA81QJQPQyCUCBSQlAxFwJQInfCUBalglA+kUJQNWyCUD1OwlA
Z5oJQAyKCUAjlglACWUJQMiLCUDOTAlAMLIJQAqNCUCZeglAbqgJQF11CUC+qAlAh20JQOpE
CUABlAlAxHwJQG9oCUARYglAM7wJQHdvCUDWkQlAS6wJQGGhCUAaeglAgqMJQJBgCUBhZwlA
65YJQDarCUBTtwlAv6wJQOGvCUAIzwlAld4JQLxfCUD4oglAs3QJQAd+CUBsgAlAaYsJQHiR
CUBpeQlABloJQNiDCUDilglAS5gJQDZPCUDQoQlAJJkJQBBpCUA4YglAI5oJQA1ECUDEdglA
06QJQFbPCUDjywlAeaQJQPenCUDfuglAmcIJQHORCUAqrglA01UJQCqyCUA2lQlAm6wJQA2e
CUBy/wlAhMUJQA2pCUCrkQlA58cJQBWrCUBPxQlAM90JQPaLCUAGYglAoqEJQE+qCUDkwQlA
f1gJQNCSCUD5rwlAUbkJQIuHCUC0pglAhl0JQAuECUD9WwlAHokJQDaICUDvsglAuYEJQOqu
CUCdaAlAqMcJQB/OCUAD8AlAMvYJQFOSCUDHKgpAlMsJQOedCUDptwlAIBkKQLGsCUBmDgpA
X8wJQKzzCUDgxQlAHtIJQMuaCUBNpglA49YJQD9rCUAtsQlAFcEJQFOTCUCA6AlAgsIJQEfS
CUDy6glANrAJQDbuCUC15wlA6bgJQDrJCUAvuwlAB6sJQF/8CUDv4glA/6EJQGfUCUB0gwlA
e6UJQOLYCUD6pglAywYKQCG2CUAc6AlA+qMJQOC+CUB9pwlAH5wJQNf4CUCtyQlAeOYJQJTm
CUC94glAjtIJQAeGCUCoCwpA178JQLnUCUC51wlA/v0JQC+xCUCWtwlAZLoJQMe/CUCKKApA
J9wJQMDmCUA0yAlAieIJQBrVCUCUAQpAtTIKQGmECUAJzAlAqqUJQH2dCUDy9AlAxd4JQHWx
CUD47AlAr4gJQOLbCUBevAlARuAJQPfaCUBB6wlAA94JQEyJCUCF+AlABeoJQAbcCUAqpwlA
GrwJQLz/CUDjzglA+cgJQHDGCUCVEgpAMtYJQPv1CUDN5QlAZ5wJQFzeCUD+1QlApeQJQFLR
CUComAlAPr8JQKHHCUBb+glA1P8JQOARCkC59wlA8QcKQHgqCkBUywlAE8YJQAQLCkDpCgpA
euIJQFYbCkCm4QlAaqsJQIMQCkBIFQpARykKQIjiCUDI9glA5voJQJYbCkAF3wlAx84JQA0/
CkA64glAKPIJQI3SCUCEGgpAz/0JQAbGCUDH3AlAJikKQE8vCkDZNgpA7iQKQC4BCkDd5QlA
sCEKQE8xCkD/LwpAgjMKQCkmCkB8XgpAox4KQO9UCkD7zAlAVjYKQNH8CUDHHApA69kJQDHU
CUCh9wlAQR8KQKc5CkBuDwpAvTkKQPvbCUB52QlAgiMKQIIMCkBq+QlAjt0JQD1lCkDsOApA
qhwKQImJCkCMHwpAT7wJQBH3CUCJ8QlAhwkKQI/JCUDy2wlAgvMJQPy2CUA00AlA7ggKQG7a
CUBsDgpA5fQJQNIPCkA51QlApDsKQPv0CUBoEApAp+EJQD0CCkDO9QlA2yAKQKvvCUA6SApA
mfEJQK8eCkBvHQpAa1IKQHwmCkByXgpA8wsKQEHlCUBh5QlAmUUKQCcQCkBFFwpAXVwKQPIt
CkB0MwpAJRcKQJgPCkCCCApAhS0KQOPoCUAiHApA62cKQJ0jCkBaHQpA+QoKQEYkCkAxWgpA
eywKQJkFCkBhDQpAbQUKQFlUCkBLSApAFh4KQI4oCkBvQApAMygKQKgaCkBqJApA1hsKQJDw
CUDvcQpAe2MKQBZCCkBwFApAZHwKQNRFCkDh+glA2OwJQANlCkAxfApAEAMKQMIfCkAVQwpA
UTQKQCJwCkAiRwpAqmQKQBEfCkDS6AlAPW4KQC4HCkAKMgpAmjsKQAwlCkAfcgpAWTMKQHkz
CkAOPwpAx0cKQO86CkDxLgpAwFoKQOlVCkA5zwlAuEsKQBFCCkDdCQpAwCUKQBohCkAqXgpA
nE4KQHdiCkBQVApAzywKQENzCkCFSgpAnqAKQN9KCkDqbgpAs0cKQLg+CkBXFQpAFVMKQHpi
CkDOOgpAbIwKQH9iCkDqQgpABmkKQHdGCkBxLwpADTsKQPk7CkCSUApAb2YKQD16CkAA9wlA
7TsKQOJmCkCahApArW8KQH5pCkDvcwpAiVcKQMNSCkB9JQpA</AssayYData></Step><Step><CommonData><SampleLocation>11</SampleLocation><SampleID></SampleID><SampleGroup></SampleGroup><SampleInfo></SampleInfo><SampleRow>E</SampleRow><SamplePlate>1</SamplePlate><WellType>REGENERATION</WellType><Concentration>-1</Concentration><ConcentrationUnits>µg/ml</ConcentrationUnits><MolarConcentration>-1</MolarConcentration><MolarConcUnits>nM</MolarConcUnits><MolecularWeight>-1</MolecularWeight><Temperature>25</Temperature><StartTime>3237044</StartTime><AssayTime>5</AssayTime></CommonData><FlowRate>1000</FlowRate><StepType>KREGENERATION</StepType><StepName>Regeneration</StepName><StepStatus>OK</StepStatus><ActualTime>4.99907</ActualTime><CycleTime>0.2</CycleTime><AssayXData Points="25">sX8nReSCJ0UXhidFS4knRXqMJ0WtjydF5JInRReWJ0VLmSdFepwnRa2fJ0XkoidFE6YnRUup
J0V+rCdFsa8nReCyJ0UXtidFS7knRX68J0WtvydF5MInRRfGJ0VLySdFeswnRQ==</AssayXData><AssayYData Points="25">qiDhv9p2AMDhsQjAKKMOwJfZEsCDtxbAipEZwJkvHMB8XR7AuYMgwM9oIsBTfiTAeWwlwMIO
J8C28SfAzUgpwAEiKsArkCvAxKQswPIuLcCqNC7AAuMuwLWrL8A1TTDAEuQwwA==</AssayYData></Step><Step><CommonData><SampleLocation>12</SampleLocation><SampleID></SampleID><SampleGroup></SampleGroup><SampleInfo></SampleInfo><SampleRow>E</SampleRow><SamplePlate>1</SamplePlate><WellType>NEUTRALIZATION</WellType><Concentration>-1</Concentration><ConcentrationUnits>µg/ml</ConcentrationUnits><MolarConcentration>-1</MolarConcentration><MolarConcUnits>nM</MolarConcUnits><MolecularWeight>-1</MolecularWeight><Temperature>25</Temperature><StartTime>3253268</StartTime><AssayTime>5</AssayTime></CommonData><FlowRate>1000</FlowRate><StepType>KREGENERATION</StepType><StepName>Regeneration</StepName><StepStatus>OK</StepStatus><ActualTime>5.00005</ActualTime><CycleTime>0.2</CycleTime><AssayXData Points="25">rc8nReDSJ0UT1idFR9knRXrcJ0Wt3ydF4OInRRPmJ0VH6SdFeuwnRa3vJ0Xg8idFE/YnRUf5
J0V6/CdFrf8nReACKEUTBihFRwkoRXoMKEWtDyhF4BIoRRMWKEVHGShFehwoRQ==</AssayXData><AssayYData Points="25">/BR6PxXYfT/rPYI/pOiFP06JiD9Rx4o/476MP9d0jj/s748/+HeRP8BWkj+tg5M/ru6UPypE
lT+l35U/Xv2VPywCmD+GSZg/SpuYP2PsmD/VxZk/vmeaPyXwmj8Y/po/JU6bPw==</AssayYData></Step><Step><CommonData><SampleLocation>11</SampleLocation><SampleID></SampleID><SampleGroup></SampleGroup><SampleInfo></SampleInfo><SampleRow>E</SampleRow><SamplePlate>1</SamplePlate><WellType>REGENERATION</WellType><Concentration>-1</Concentration><ConcentrationUnits>µg/ml</ConcentrationUnits><MolarConcentration>-1</MolarConcentration><MolarConcUnits>nM</MolarConcUnits><MolecularWeight>-1</MolecularWeight><Temperature>25</Temperature><StartTime>3269492</StartTime><AssayTime>5</AssayTime></CommonData><FlowRate>1000</FlowRate><StepType>KREGENERATION</StepType><StepName>Regeneration</StepName><StepStatus>OK</StepStatus><ActualTime>4.99907</ActualTime><CycleTime>0.2</CycleTime><AssayXData Points="25">rR8oRdwiKEUPJihFRykoRXYsKEWtLyhF8TIoRQ82KEVDOShFdjwoRa0/KEXcQihFE0YoRUdJ
KEV6TChFrU8oReBSKEUTVihFQ1koRXZcKEWpXyhF4GIoRQ9mKEVDaShFdmwoRQ==</AssayXData><AssayYData Points="25">E2kQwMswHMBl6SHAmAslwIiGJ8B5HinAhgErwESELMCMBy7AxI0uwDzKL8A8qTDAJrkxwJF5
MsCfmTLAusMzwFwKNMAfvjTAWnU1wKMCNsCeMTbAg+c2wJTzNsBEfDfAct43wA==</AssayYData></Step><Step><CommonData><SampleLocation>12</SampleLocation><SampleID></SampleID><SampleGroup></SampleGroup><SampleInfo></SampleInfo><SampleRow>E</SampleRow><SamplePlate>1</SamplePlate><WellType>NEUTRALIZATION</WellType><Concentration>-1</Concentration><ConcentrationUnits>µg/ml</ConcentrationUnits><MolarConcentration>-1</MolarConcentration><MolarConcUnits>nM</MolarConcUnits><MolecularWeight>-1</MolecularWeight><Temperature>25</Temperature><StartTime>3285565</StartTime><AssayTime>5</AssayTime></CommonData><FlowRate>1000</FlowRate><StepType>KREGENERATION</StepType><StepName>Regeneration</StepName><StepStatus>OK</StepStatus><ActualTime>4.99907</ActualTime><CycleTime>0.2</CycleTime><AssayXData Points="25">qW8oRdhyKEULdihFP3koRXZ8KEWpfyhF9YIoRQ+GKEVDiShFdowoRaWPKEXckihFD5YoRT+Z
KEVynChFqZ8oRdyiKEUPpihFQ6koRXKsKEWlryhF2LIoRQ+2KEU/uShFcrwoRQ==</AssayXData><AssayYData Points="25">NP55P1O2fj8uxoI/sOCFPy5KiT9zUos/+RaNPxbJjj8BCJA/KDOSP2uPkj9CwZM/fo6UP7Ze
lT9KYZY/6biWP1Lmlz9TYJg/p+uYP/SomT+EZJo/8X6aPxAFmz+VVJs/VTSbPw==</AssayYData></Step><Step><CommonData><SampleLocation>11</SampleLocation><SampleID></SampleID><SampleGroup></SampleGroup><SampleInfo></SampleInfo><SampleRow>E</SampleRow><SamplePlate>1</SamplePlate><WellType>REGENERATION</WellType><Concentration>-1</Concentration><ConcentrationUnits>µg/ml</ConcentrationUnits><MolarConcentration>-1</MolarConcentration><MolarConcUnits>nM</MolarConcUnits><MolecularWeight>-1</MolecularWeight><Temperature>25</Temperature><StartTime>3301650</StartTime><AssayTime>5</AssayTime></CommonData><FlowRate>1000</FlowRate><StepType>KREGENERATION</StepType><StepName>Regeneration</StepName><StepStatus>OK</StepStatus><ActualTime>4.99907</ActualTime><CycleTime>0.2</CycleTime><AssayXData Points="25">pb8oRenCKEUHxihFP8koRW7MKEWlzyhF2NIoRQfWKEU72ShFbtwoRaHfKEXU4ihFC+YoRTvp
KEVu7ChFpe8oRdTyKEUH9ihFW/koRW78KEWl/yhF1AIpRQ8GKUU7CSlFbgwpRQ==</AssayXData><AssayYData Points="25">ItcSwDRNHsD1AyPArDsmwCuTKMBhjCrAeisswGFULcC1by7AZskvwDMoMMDxWTHAIQMywAVb
MsCRRDPAPfMzwCUsNMBniDTAlQI1wLITNsARjTbAaOw2wEQPN8BPbjfAf3U3wA==</AssayYData></Step><Step><CommonData><SampleLocation>12</SampleLocation><SampleID></SampleID><SampleGroup></SampleGroup><SampleInfo></SampleInfo><SampleRow>E</SampleRow><SamplePlate>1</SamplePlate><WellType>NEUTRALIZATION</WellType><Concentration>-1</Concentration><ConcentrationUnits>µg/ml</ConcentrationUnits><MolarConcentration>-1</MolarConcentration><MolarConcUnits>nM</MolarConcUnits><MolecularWeight>-1</MolecularWeight><Temperature>25</Temperature><StartTime>3317789</StartTime><AssayTime>5</AssayTime></CommonData><FlowRate>1000</FlowRate><StepType>KREGENERATION</StepType><StepName>Regeneration</StepName><StepStatus>OK</StepStatus><ActualTime>5.00005</ActualTime><CycleTime>0.2</CycleTime><AssayXData Points="25">oQ8pRdQSKUUHFilFOxkpRW4cKUWhHylF1CIpRQcmKUU7KSlFbiwpRaEvKUXUMilFBzYpRTs5
KUVuPClFoT8pRdRCKUULRilFO0kpRW5MKUWhTylF1FIpRQdWKUU7WSlFblwpRQ==</AssayXData><AssayYData Points="25">iYiBP0qZgz8L9oY/P5aKP9LXjD+MOpA/TKORPyGBkz/Bj5Q/iyiWPwURlz8dFJg/7IKZPzdn
mj8frpo/KnqbP83Cmz9Xx5w/fzeeP++hnT8usp4/oWmfP9wEnz9Tz58/tn+gPw==</AssayYData></Step><Step><CommonData><SampleLocation>1</SampleLocation><SampleID></SampleID><SampleGroup></SampleGroup><SampleInfo></SampleInfo><SampleRow>E</SampleRow><SamplePlate>1</SamplePlate><WellType>BUFFER</WellType><Concentration>-1</Concentration><ConcentrationUnits>µg/ml</ConcentrationUnits><MolarConcentration>-1</MolarConcentration><MolarConcUnits>nM</MolarConcUnits><MolecularWeight>-1</MolecularWeight><Temperature>25</Temperature><StartTime>3332638</StartTime><AssayTime>30</AssayTime></CommonData><FlowRate>1000</FlowRate><StepType>BASELINE</StepType><StepName>Baseline</StepName><StepStatus>OK</StepStatus><ActualTime>30</ActualTime><CycleTime>0.2</CycleTime><AssayXData Points="150">oV8pRdBiKUUDZilFN2kpRWpsKUWdbylF1HIpRQd2KUU3eSlFanwpRZ1/KUXUgilFB4YpRTeJ
KUVqjClFnY8pRdSSKUUDlilFN5kpRW6cKUWdnylF0KIpRQemKUU3qSlFcqwpRaGvKUXQsilF
B7YpRRS6KUWTvClFnb8pRdDCKUUDxilFO8kpRW7MKUWdzylF1NIpRQfWKUU72SlFatwpRZ3f
KUXQ4ilFA+YpRTfpKUVu7ClFne8pRdTyKUUD9ilFN/kpRWr8KUWh/ylF2AIqRQMGKkU/CSpF
agwqRaEPKkXUEipFBxYqRTcZKkVqHCpFnR8qRdQiKkUDJipFOykqRW4sKkWhLypF0DIqRQM2
KkU7OSpFbjwqRZ0/KkXQQipFB0YqRTtJKkVuTCpFnU8qRdRSKkUDVipFN1kqRWpcKkWdXypF
1GIqRQdmKkU7aSpFamwqRaFvKkXUcipFA3YqRTt5KkVufCpFnX8qRdSCKkUHhipFO4kqRW6M
KkWhjypF1JIqRQeWKkU/mSpFbpwqRaGfKkXYoipFB6YqRTupKkVurCpFoa8qRdSyKkUHtipF
O7kqRW68KkWhvypF1MIqRQfGKkU7ySpFbswqRaHPKkXU0ipFB9YqRTvZKkVu3CpFod8qRdTi
KkUH5ipFO+kqRW7sKkWh7ypF1PIqRQf2KkU7+SpFbvwqRaH/KkXUAitFKAYrRTsJK0VuDCtF
oQ8rRdQSK0UHFitFOxkrRW4cK0WhHytF1CIrRQcmK0U7KStFbiwrRaEvK0XUMitFBzYrRTs5
K0VuPCtF</AssayXData><AssayYData Points="150">xoWlP8u+pT9+BaY/HN6lP8Ytpj9gxKY/70CnP35bpj8QiqY/jCGnPxeTpz91cqc/C+2nP8YA
qD8cVag/uAuoP6vBqD+cMqg/cayoP+PBqT92B6k/r26pPye6qT9eVak/NmmpPzpqqT8ejKk/
qwaqPyVxqj+dDqo/wkKqP1ttqj84oqo/fueqP1vFqj8llqo/lz+rP7QRqz+vdKs/2sSrP/IS
qz8Ubqs/F4arP1WEqz8abqw/Jh6sP8FJrD+MEaw/sJWsP6u1rD8/1aw/U9qsP+RWrT9jWa0/
ZdqsP9r5rD/jR60/YAGtP+pkrT+x/aw/1OytPwWfrT+66K0/8IWtP8tyrj8G1a0/oCKuP4Qk
rj+WOa8/xtiuPwQnrj+/pq4/WaquP/LTrj8sw64/VPSuPxYYrz8ISK8/SRSvPxkErz9z1a4/
ORKvP34jrz+ifK8/4L+vP/hgrz8Vuq8/1tevP7+4rz9EbK8/J0OwP3mZsD+qP7A/fkmwP+QB
sD8xU7A/Z5ywPyO8sD9nHrA/ZdCwP2CRsD/UlLA/5bqwPzVYsT/sirA/apCwP7KQsT9a27A/
cGexP2ousT+pc7E/Zs2wP+tzsT+jNbE/1cSxP058sT+rv7E/jruxP/7nsT+83bE/nDqxP/zZ
sT8KDLI/6w+yP1jbsT/pQLI/F7qxP3nGsT86/rI/EfSyP2+msj8bVrI/4o6yP00Nsz8osbI/
ZwqzPz4Usz9yu7I/gQuzP71wsz8rcbI/nTizP0rJsj9xjbM/SZezP39Zsz+ukbM/FDS0P308
sz9+kbM/</AssayYData></Step><Step><CommonData><SampleLocation>7</SampleLocation><SampleID>QA013 delta CDRL3</SampleID><SampleGroup></SampleGroup><SampleInfo></SampleInfo><SampleRow>E</SampleRow><SamplePlate>1</SamplePlate><WellType>KLOAD</WellType><Concentration>10</Concentration><ConcentrationUnits>µg/ml</ConcentrationUnits><MolarConcentration>-1</MolarConcentration><MolarConcUnits>nM</MolarConcUnits><MolecularWeight>-1</MolecularWeight><Temperature>25</Temperature><StartTime>3370334</StartTime><AssayTime>80</AssayTime></CommonData><FlowRate>600</FlowRate><StepType>LOADING</StepType><StepName>Loading</StepName><StepStatus>OK</StepStatus><ActualTime>79.9991</ActualTime><CycleTime>0.2</CycleTime><AssayXData Points="400">oT8rRdBCK0UDRitFN0krRW5MK0WhTytF1FIrRQdWK0U7WStFblwrRZ1fK0XQYitFA2YrRTtp
K0VqbCtFoW8rRdRyK0UHditFO3krRW58K0WhfytF1IIrRQOGK0U7iStFbowrRZ2PK0XUkitF
B5YrRTuZK0VunCtFnZ8rRdCiK0UHpitFO6krRW6sK0WhrytF0LIrRQO2K0U7uStFbrwrRaG/
K0XQwitFB8YrRTvJK0VqzCtFoc8rRdTSK0UH1itFO9krRW7cK0Wh3ytF1OIrRQfmK0U76StF
buwrRaHvK0XU8itFB/YrRTv5K0Vu/CtFof8rRdQCLEUHBixFOwksRWoMLEWhDyxF0BIsRQMW
LEU3GSxFbhwsRaEfLEXQIixFByYsRTcpLEVuLCxFoS8sRdAyLEUHNixFOzksRW48LEWhPyxF
1EIsRQdGLEU7SSxFbkwsRaFPLEXUUixFB1YsRTdZLEVuXCxFnV8sRdBiLEUDZixFN2ksRW5s
LEWhbyxF1HIsRQd2LEU3eSxFbnwsRaF/LEXQgixFA4YsRTeJLEVqjCxFoY8sRdSSLEUHlixF
O5ksRWqcLEWhnyxF1KIsRQemLEVPqSxFbqwsRaGvLEXQsixFB7YsRTe5LEVuvCxFnb8sRdTC
LEUHxixFN8ksRW7MLEWdzyxF1NIsRQPWLEV02SxFatwsRZ3fLEXU4ixFB+YsRTvpLEVq7CxF
oe8sRdDyLEUD9ixFN/ksRW78LEWh/yxF1AItRQcGLUU3CS1FbgwtRaEPLUXQEi1FBxYtRTcZ
LUVuHC1FoR8tRdQiLUUDJi1FNyktRWosLUWdLy1F2DItRQc2LUU7OS1FajwtRZ0/LUX5Qi1F
B0YtRTZJLUVuTC1FoU8tRdBSLUUHVi1FO1ktRW5cLUWdXy1F0GItRQdmLUU7aS1FamwtRaFv
LUXUci1FA3YtRTZ5LUVufC1FoX8tRdSCLUUDhi1FO4ktRW6MLUWdjy1F0JItRQOWLUU7mS1F
bpwtRaGfLUXUoi1FA6YtRTupLUVurC1Foa8tRdCyLUUDti1FNrktRWq8LUWhvy1F0MItRQPG
LUU7yS1FbswtRaHPLUXQ0i1FA9YtRTbZLUVq3C1Fnd8tRdDiLUUD5i1FO+ktRW7sLUWh7y1F
1PItRQP2LUU7+S1FavwtRaH/LUXQAi5FBwYuRTYJLkVuDC5FnQ8uRdASLkUHFi5FNhkuRWoc
LkWhHy5F0CIuRQMmLkU2KS5FbiwuRZ0vLkUJMy5FAzYuRTs5LkVuPC5FoT8uRdRCLkUQRi5F
O0kuRW5MLkWhTy5F0FIuRQdWLkVsWS5FalwuRZ1fLkXUYi5FEGYuRTtpLkVubC5FoW8uRdBy
LkUHdi5FNnkuRWp8LkWdfy5F0IIuRQOGLkU7iS5FaowuRZ2PLkXQki5FB5YuRTaZLkVunC5F
nZ8uRdCiLkUDpi5FNqkuRWqsLkWdry5F0LIuRQO2LkU2uS5FbrwuRaG/LkXUwi5FA8YuRTvJ
LkUazS5Fnc8uRdTSLkUD1i5FO9kuRW7cLkWd3y5F0OIuRQPmLkU76S5FauwuRZ3vLkXQ8i5F
A/YuRTb5LkVu/C5Fnf8uRdQCL0UHBi9FNgkvRW4ML0WhDy9F0BIvRQMWL0U7GS9FahwvRaEf
L0XUIi9FAyYvRTYpL0VqLC9FnS8vRdQyL0UDNi9FNjkvRWo8L0WdPy9F0EIvRQdGL0U2SS9F
akwvRaFPL0XQUi9FA1YvRTZZL0VuXC9FnV8vRdBiL0UDZi9FNmkvRWpsL0Wdby9F0HIvRQd2
L0U7eS9FanwvRZ1/L0XUgi9FA4YvRTuJL0VqjC9FnY8vRdSSL0UHli9FNpkvRW6cL0Wdny9F
0KIvRQOmL0U7qS9FaqwvRZ2vL0XQsi9FB7YvRTu5L0VqvC9F1r8vRdTCL0UHxi9FNskvRWrM
L0Whzy9F1NIvRQPWL0U22S9FbtwvRcLfL0XU4i9FB+YvRTvpL0Vq7C9F9+8vRdTyL0UD9i9F
NvkvRWr8L0Wd/y9F1AIwRQcGMEU2CTBFagwwRaEPMEXQEjBFBxYwRTYZMEVqHDBFnR8wRdQi
MEUDJjBFOykwRW4sMEWdLzBF0DIwRQM2MEVLOTBFajwwRQ==</AssayXData><AssayYData Points="400">H2OzP+Hvsj/YobM/djazPwA3sz+hDLU/2jK1P2rStT+VrbU/pSK3P5iztz804Lc/kM63P1UI
uj8M87k/fXC6P6eCuj/z7rs/VfK8P4LZvT/xtr0/IYu+P3lsvz/lj78/paDAP/sVwT9oA8I/
HXfCP/8Fwz8KLcQ/I3zEPwmWxD8GtMU/vvTGP7j7xj8dZMg/CEnIP7IiyT/pOMk/jUXKP16w
yj9Le8s/U+7LP3OHzD+k5cw/FMHNP3c8zj/Px84/WqvPP+o30D8dr9A/gJXRPy8p0j9J6tE/
JhfTP33E0z9QJNQ/pizVPw271T8drtU/0XHWP4r61j8Wt9c/iVDYP8X42D9II9k/FAXaP7iM
2j8pMts/SbDbPy5C3D8S3dw/7oDdP5cw3T9M7d0/uN3eP27c3j8kkd8/iBHgP7LM4D+MDuE/
zs/hP2jF4j8+5eI/GkDjP/LI4z+6KOQ/k4rkP9di5T9fx+U/frXlP68b5j9JSuc/7uPmP6nw
5z99aOg/NDnpP2m96D+UE+o/hyHqP47o6j9qJOs/tJbrP2Ly6z9oO+w/+qnsP3Kj7T91le0/
71XuP30H7z81e+4/huLvP2/E7z91BfA/a6XwPzA18T+/DvE/MqrxP0eL8j/ndfI/67/yP4PI
8j/82/I/aoTzP+So9D+cN/U/wEb1Py609T92SvY/boL2P0oL9z8DIvc/DNn3P52c9z+/P/g/
1XH4P30g+T/gKfk/OrT5P8oW+j9cFvo/B/z6P04S+z/mSfs/lc77P7/6+j8ZTfw/U1v8Pw8z
/D+iyvw/gv/8PzRF/T/+X/0/Bk3+P0Va/j/lbP4/2ij/Pz7s/j+xdv8/lYL/P60nAEBrXgBA
bXwAQPq3AEDSygBAndwAQFn9AEAbCwFA9EkBQMGYAUAzigFAcuIBQLoWAkAK+QFA2OMBQA8P
AkDhbAJA+5oCQPSnAkBfzAJA2q8CQBDiAkC4IQNAi/cCQGJoA0C+dANAEqYDQM7TA0D5zQNA
j84DQGPqA0C+NARAW3gEQF9SBEDQnwRAx7YEQGnBBEBuywRACgMFQFYRBUA2TAVASYIFQIxB
BUCE5gVADugFQIrnBUCPywVA2gEGQIwgBkDoIwZA36IGQJRhBkDRkwZAVW8GQKDeBkAO3wZA
ff8GQKsCB0DAWQdALT0HQOdiB0C4oQdAtW0HQCnRB0Cx5QdAeP8HQA81CEBuTQhAcVMIQL1S
CEDgXghA9Y4IQHbWCEDuxAhA0aQIQHjcCEBsDQlAvfYIQDNvCUDJHwlAjjwJQB53CUDngAlA
Qa0JQFDTCUCPwAlAkQQKQLgVCkAadgpAFxYKQFpECkB1ugpAmIwKQM2nCkAGqwpAwcYKQGe9
CkBHHwtAsegKQPztCkBeIwtAmjYLQAU9C0A+cQtA7Y8LQN+eC0D1eAtAnrILQF1+C0BO6QtA
3PwLQI9zDEC8JQxA3kYMQDknDEDHOQxAMCAMQBWcDEDWWgxAX+EMQErSDEAOvgxAysgMQGYT
DUAWDA1AGSYNQP4uDUD0aQ1AJzYNQARWDUC+Qw1ALFkNQJSPDUAurQ1AzrMNQMCmDUDw4A1A
NPANQMv5DUARIw5Aq3QOQExnDkBlVg5ASmIOQLVaDkCpqw5ANLoOQLtADkCfqQ5AWc4OQP/b
DkCY6A5AYeQOQLZaD0DTQA9AIjgPQCwiD0CkWA9ALJ8PQLevD0Bzjw9AeHUPQAu0D0Bqxg9A
kcoPQFzsD0C64Q9AOR8QQO4REEAEKxBAMVIQQAkGEEAmiRBAzn4QQFR+EECHiBBAVnMQQJGz
EEBXlBBAcJsQQAB7EED/mBBARPIQQCLjEEBbBhFA6TURQEwLEUBReRFA7iwRQFNGEUBykhFA
MnoRQPRzEUB0exFA+Z4RQHVrEUAP4hFA5O8RQC7vEUBIwRFAYsgRQHXIEUBIvxFAn/ARQHSM
EkCUHxJAeJ4SQO15EkAPmBJAmWoSQF2xEkCPtxJAplYSQLJ/EkBQ0BJAOuESQK3SEkD52RJA
lDUTQEDfEkAEUxNA70ITQDwtE0AO2hJA3zcTQJdwE0B+ShNAUXATQACqE0DurBNADrkTQNyc
E0D/exNAP2gTQCm6E0CgEBRAXrwTQCj2E0AzvxNAn9MTQA==</AssayYData></Step><Step><CommonData><SampleLocation>1</SampleLocation><SampleID></SampleID><SampleGroup></SampleGroup><SampleInfo></SampleInfo><SampleRow>E</SampleRow><SamplePlate>1</SamplePlate><WellType>BUFFER</WellType><Concentration>-1</Concentration><ConcentrationUnits>µg/ml</ConcentrationUnits><MolarConcentration>-1</MolarConcentration><MolarConcUnits>nM</MolarConcUnits><MolecularWeight>-1</MolecularWeight><Temperature>25</Temperature><StartTime>3457897</StartTime><AssayTime>30</AssayTime></CommonData><FlowRate>1000</FlowRate><StepType>BASELINE</StepType><StepName>Baseline</StepName><StepStatus>OK</StepStatus><ActualTime>30</ActualTime><CycleTime>0.2</CycleTime><AssayXData Points="150">nT8wRcxCMEWCRjBFqUkwRWZMMEWdTzBFzFIwRf9VMEU3WTBFZlwwRZlfMEXMYjBFA2YwRTNp
MEVmbDBFnW8wRdByMEUDdjBFfHkwRWZ8MEWdfzBF0IIwRf+FMEV8iTBFaowwRZmPMEXQkjBF
/5UwRTeZMEVynDBFmZ8wRcyiMEUDpjBFN6kwRWqsMEWZrzBFzLIwRQO2MEU3uTBFarwwRZm/
MEXMwjBF/8UwRTvJMEVqzDBFnc8wRdDSMEUD1jBFM9kwRWrcMEWd3zBF0OIwRQPmMEU76TBF
auwwRZ3vMEXQ8jBF//UwRTf5MEVq/DBFnf8wRdACMUUDBjFFNwkxRWoMMUWdDzFF0BIxRQMW
MUU3GTFFahwxRZ0fMUXQIjFFAyYxRTcpMUVqLDFFnS8xRdAyMUUDNjFFNzkxRWo8MUWdPzFF
0EIxRQNGMUU3STFFakwxRZ1PMUXQUjFFA1YxRTdZMUVqXDFFnV8xRdBiMUUDZjFFN2kxRWps
MUWdbzFF0HIxRQN2MUU3eTFFanwxRZ1/MUXQgjFFA4YxRTeJMUVqjDFFmY8xRdCSMUUDljFF
N5kxRWqcMUWdnzFF0KIxRQOmMUU3qTFF2KwxRZ2vMUXQsjFFA7YxRTe5MUVqvDFFnb8xRdDC
MUUDxjFFN8kxRWrMMUWZzzFF0NIxRQPWMUU32TFFatwxRZ3fMUXQ4jFFA+YxRTfpMUVq7DFF
ne8xRczyMUUD9jFFN/kxRWr8MUWd/zFF0AIyRf8FMkU3CTJFagwyRZ0PMkXQEjJFAxYyRTcZ
MkVqHDJF</AssayXData><AssayYData Points="150">MhMVQMNqFUC2WhVACKYVQEWxFUC0qRVAEtQVQGI0FkDjMxZApNUVQD8jFkBxIhZAnKUVQILx
FUCf5RVAf3QWQENSFkCa3xVAoOcVQEx6FkAHMxZAwioWQIllFkBurRZAXk8WQNkIFkDWHBZA
bZYWQNlIFkDDMxZA1lsWQKhTFkCGPBZAPlUWQJ9pFkBokBZAGMgWQKVzFkDthhZAD6IWQAZn
FkAOrRZAzJsWQOWRFkDDeRZAP3YWQLKWFkDfbBZA/2kWQM+2FkBxnxZApsEWQDGLFkBjnxZA
H34WQGjZFkA8shZALkwWQCedFkC1vBZAMrEWQBwTF0Bh0hZA8asWQARqFkALtBZACdoWQAeL
FkBf2hZA2KcWQJn6FkDf4BZAzKAWQJqnFkAwdBZAmpwWQDmzFkD08RZAOb8WQGWyFkD1hRZA
J1UXQJj3FkDzyhZAE4sWQCYtF0Db9RZAxPYWQKHFFkCh1RZAW9kWQGY2F0CvrhZAKx8XQMII
F0DstBZAJyMXQFHhFkDmFxdA4d4WQAwpF0AezhZADwMXQEf+FkB2BRdAgN4WQH//FkCbDhdA
qTIXQKlBF0DRAhdAPjMXQJMpF0CUMBdAeWYXQKUlF0AHUxdAK/YWQM3vFkBdRxdAZtMWQC4y
F0DkRhdA5S0XQCdFF0D6CxdAAkQXQK0sF0CAdxdApg4XQLstF0DSeRdA/HMXQBr1FkCgNRdA
HUMXQMw4F0D0RhdAtD0XQEIqF0APexdAckgXQE5rF0AuOhdAY1MXQDhKF0AApxdAQDgXQBUb
F0COJRdA</AssayYData></Step><Step><CommonData><SampleLocation>10</SampleLocation><SampleID>BG505 T332N SOSIP</SampleID><SampleGroup></SampleGroup><SampleInfo></SampleInfo><SampleRow>E</SampleRow><SamplePlate>1</SamplePlate><WellType>KSAMPLE</WellType><Concentration>-1</Concentration><ConcentrationUnits>µg/ml</ConcentrationUnits><MolarConcentration>31.25</MolarConcentration><MolarConcUnits>nM</MolarConcUnits><MolecularWeight>-1</MolecularWeight><Temperature>25</Temperature><StartTime>3496823</StartTime><AssayTime>180</AssayTime></CommonData><FlowRate>600</FlowRate><StepType>ASSOC</StepType><StepName>Association</StepName><StepStatus>OK</StepStatus><ActualTime>179.999</ActualTime><CycleTime>0.2</CycleTime><AssayXData Points="900">nR8yRcwiMkUDJjJFMykyRWYsMkWdLzJFzDIyRQM2MkU3OTJFZjwyRZ0/MkXMQjJFA0YyRTNJ
MkVmTDJFmU8yRdBSMkUDVjJFM1kyRWZcMkWdXzJF0GIyRQNmMkU3aTJFZmwyRZlvMkXMcjJF
/3UyRTN5MkVqfDJFmX8yRcyCMkX/hTJFM4kyRWqMMkWZjzJFzJIyRf+VMkUzmTJFapwyRZmf
MkXQojJFA6YyRTOpMkVmrDJFma8yRcyyMkX/tTJF1rkyRWa8MkWdvzJFzMIyRf/FMkUzyTJF
ZswyRZ3PMkXM0jJF/9UyRTPZMkVm3DJFmd8yRcziMkX/5TJFN+kyRWrsMkWd7zJFzPIyRf/1
MkU3+TJFZvwyRZn/MkXMAjNFAwYzRTMJM0VmDDNFmQ8zRdASM0UDFjNFMxkzRWocM0WZHzNF
zCIzRQMmM0UzKTNFaiwzRZkvM0XQMjNF/zUzRTM5M0VmPDNFmT8zRcxCM0X/RTNFM0kzRWZM
M0WZTzNFzFIzRQNWM0UzWTNFZlwzRZlfM0XMYjNFDGYzRTNpM0VmbDNFnW8zRcxyM0VVdjNF
N3kzRWZ8M0WdfzNFzIIzRf+FM0UziTNFZowzRZmPM0XMkjNF/5UzRTOZM0VmnDNFmZ8zRcyi
M0X/pTNFN6kzRWasM0WZrzNFzLIzRf+1M0UzuTNFZrwzRZm/M0XMwjNF/8UzRTfJM0VmzDNF
mc8zRczSM0X/1TNFM9kzRWbcM0Wd3zNFzOIzRQPmM0Uz6TNFZuwzRZnvM0XM8jNF//UzRTf5
M0Vm/DNFmf8zRcwCNEX/BTRFMwk0RWYMNEWdDzRFzBI0Rf8VNEU3GTRFZhw0RZkfNEXMIjRF
/yU0RTIpNEVmLDRFmS80RcwyNEX/NTRFNzk0RWY8NEWZPzRFzEI0Rf9FNEU3STRFakw0RZlP
NEXQUjRF/1U0RTJZNEVqXDRFnV80RdBiNEUQZjRFMmk0RWZsNEWdbzRFzHI0Rf91NEUyeTRF
anw0RZl/NEXMgjRF/4U0RTKJNEVmjDRFnY80RdCSNEUIljRFN5k0RWacNEWZnzRF0KI0RQOm
NEUyqTRFZqw0RZmvNEXMsjRFA7Y0RTK5NEVqvDRFnb80RczCNEX/xTRFN8k0RWrMNEWZzzRF
zNI0Rf/VNEUy2TRFatw0RZnfNEXM4jRFA+Y0RTfpNEVq7DRFme80RdDyNEUD9jRFMvk0RWr8
NEWZ/zRF0AI1RQMGNUU3CTVFagw1RZ0PNUXQEjVFAxY1RTcZNUVqHDVFnR81RdAiNUUcJjVF
Nyk1RWosNUWdLzVF0DI1RQM2NUU3OTVFajw1RZ0/NUXQQjVFA0Y1RTdJNUVqTDVFnU81RdBS
NUUDVjVFN1k1RWpcNUWdXzVF0GI1RQNmNUU3aTVFamw1RZ1vNUXQcjVFA3Y1RTd5NUVqfDVF
nX81RdCCNUUDhjVFbIk1RWqMNUWdjzVF0JI1RQOWNUWpmTVFapw1RZ2fNUXQojVFA6Y1RTep
NUVqrDVFna81RdCyNUUDtjVFN7k1RWq8NUWdvzVF0MI1RQPGNUU3yTVFZsw1RZ3PNUXM0jVF
A9Y1RTfZNUVq3DVFnd81RdDiNUUD5jVFN+k1RWrsNUWd7zVF0PI1RQP2NUU3+TVFavw1RZ3/
NUXQAjZFAwY2RTcJNkVqDDZFnQ82RdASNkUDFjZFNxk2RWocNkWdHzZF0CI2RQMmNkU3KTZF
aiw2RZ0vNkXQMjZFAzY2RTI5NkVqPDZFnT82RdBCNkUDRjZFN0k2RWZMNkWdTzZF0FI2RQNW
NkU3WTZFZlw2RZ1fNkXQYjZFA2Y2RTdpNkVqbDZFmW82RdByNkUDdjZFN3k2RWZ8NkWdfzZF
0II2RQOGNkU3iTZFaow2RZ2PNkXQkjZFA5Y2RTeZNkVqnDZFnZ82RdCiNkUDpjZFN6k2RWqs
NkWdrzZFzLI2Rf+1NkU3uTZFZrw2RZ2/NkXQwjZFA8Y2RTfJNkVqzDZFnc82RdDSNkUD1jZF
N9k2RWrcNkWd3zZF0OI2RQPmNkUy6TZFauw2RZ3vNkXQ8jZF//U2RTf5NkVq/DZFnf82RdAC
N0UDBjdFNwk3RWoMN0WdDzdF0BI3RQMWN0U3GTdFahw3RZ0fN0XQIjdFAyY3RTcpN0VmLDdF
nS83RcwyN0UDNjdFNzk3RWo8N0WdPzdF0EI3RQNGN0U3STdFZkw3RZlPN0XMUjdF/1U3RTdZ
N0VmXDdFnV83RcxiN0UDZjdFN2k3RWpsN0WdbzdFzHI3RQN2N0U3eTdFanw3RZ1/N0XQgjdF
A4Y3RTeJN0XUjDdFnY83RdCSN0UDljdFN5k3RWacN0WdnzdF0KI3Rf+lN0U3qTdFaqw3RZ2v
N0XMsjdFA7Y3RTe5N0VqvDdFnb83RczCN0UDxjdFN8k3RWrMN0WdzzdFzNI3Rf/VN0U32TdF
atw3RZ3fN0XQ4jdF/+U3RTfpN0Vq7DdFne83RdDyN0X/9TdFMvk3RWr8N0Wd/zdF0AI4RWIG
OEU3CThFZgw4RZ0POEXQEjhFAxY4RTcZOEVmHDhFmR84RdAiOEUDJjhFPyk4RWosOEWdLzhF
zDI4RQM2OEU3OThFajw4RZ0/OEXMQjhFA0Y4RTdJOEVqTDhFnU84RdBSOEUDVjhFN1k4RWpc
OEWdXzhFzGI4RQNmOEUyaThFZmw4RZlvOEXQcjhFA3Y4RTJ5OEVufDhFmX84RdCCOEUDhjhF
N4k4RWaMOEWdjzhF0JI4RQOWOEU3mThFapw4RZ2fOEXMojhFA6Y4RTepOEVqrDhFna84RdCy
OEUDtjhFN7k4RWq8OEWZvzhF0MI4RQPGOEU3yThFasw4RZnPOEXQ0jhF/9U4RTfZOEVm3DhF
nd84RdDiOEUD5jhFMuk4RWrsOEWd7zhFzPI4Rf/1OEU3+ThFavw4RZn/OEXQAjlF/wU5RTcJ
OUVqDDlFmQ85RdASOUUDFjlFNxk5RWYcOUWZHzlFzCI5RQMmOUU3KTlFaiw5RZ0vOUXMMjlF
AzY5RTI5OUVmPDlFnT85RdBCOUX/RTlFMkk5RWpMOUWdTzlF0FI5RQNWOUU3WTlFalw5RZlf
OUXQYjlFA2Y5RTJpOUVmbDlFmW85RdByOUX/dTlFN3k5RWZ8OUWdfzlF0II5RQOGOUU3iTlF
aow5RZ2POUXQkjlF/5U5RTKZOUVmnDlFnZ85RcyiOUX/pTlFN6k5RWqsOUWZrzlFzLI5Rf+1
OUU3uTlFZrw5RZm/OUX1wjlF/8U5RTfJOUVqzDlFnc85RQrTOUUD1jlFN9k5RWbcOUWd3zlF
0OI5RRDmOUUy6TlFZuw5RZ3vOUXM8jlF//U5RTf5OUVm/DlFmf85RdACOkUDBjpFMgk6RWoM
OkWZDzpF0BI6Rf8VOkU3GTpFZhw6RZ0fOkXMIjpFAyY6RTcpOkVmLDpFnS86RcwyOkX/NTpF
Nzk6RWY8OkWZPzpFzEI6RQNGOkUySTpFi0w6RZlPOkXQUjpFA1Y6RTJZOkVqXDpFnV86RdBi
OkUDZjpFN2k6RRptOkWdbzpF0HI6RQN2OkUyeTpFZnw6RZl/OkXMgjpF/4U6RTeJOkVmjDpF
mY86RdCSOkUDljpFN5k6RWqcOkWZnzpFzKI6Rf+lOkUyqTpFaqw6RZ2vOkXQsjpFA7Y6RTe5
OkVqvDpFmb86RdDCOkUDxjpFMsk6RWbMOkWdzzpFzNI6RQPWOkU32TpFatw6RZ3fOkXQ4jpF
TeY6RTfpOkVm7DpFme86RdDyOkUD9jpFW/k6RWb8OkWZ/zpFzAI7RQMGO0UyCTtFZgw7RZkP
O0XMEjtF/xU7RTcZO0VqHDtFmR87RcwiO0UDJjtFMik7RWYsO0WdLztFzDI7Rf81O0U3OTtF
ajw7Res/O0XMQjtF/0U7RTJJO0VqTDtFmU87RcxSO0UDVjtFMlk7RWZcO0W6XztFzGI7Rf9l
O0U3aTtFZmw7RZlvO0XQcjtF/3U7RTJ5O0VmfDtFpX87RcyCO0UDhjtFMok7RWaMO0WZjztF
0JI7Rf+VO0UymTtFZpw7RZmfO0XMojtF/6U7RTKpO0VqrDtFma87RcyyO0UDtjtFMrk7RWa8
O0WdvztF0MI7Rf/FO0UyyTtFZsw7RZnPO0XQ0jtFA9Y7RTfZO0Vm3DtFnd87RcziO0UD5jtF
N+k7RWrsO0Wd7ztFzPI7RQP2O0Uy+TtFavw7RZ3/O0XMAjxF/wU8RTsJPEVqDDxFmQ88RcwS
PEUDFjxFMhk8RWocPEWZHzxF0CI8RQMmPEU3KTxFaiw8RZ0vPEXMMjxFAzY8RU85PEVmPDxF
mT88RcxCPEX/RTxFMkk8RWZMPEWdTzxF0FI8Rf9VPEUyWTxFZlw8RaVfPEXMYjxF/2U8RTJp
PEVmbDxFnW88RflyPEX/dTxFMnk8RWZ8PEWZfzxFzII8Rf+FPEUyiTxFZow8RZ2PPEXQkjxF
/5U8RTKZPEVmnDxFmZ88RdCiPEX/pTxFMqk8RWqsPEWdrzxFzLI8Rf+1PEUyuTxFZrw8RZ2/
PEXMwjxF/8U8RTLJPEVmzDxFmc88RdDSPEX/1TxFMtk8RWbcPEWZ3zxFzOI8Rf/lPEU36TxF
auw8RZnvPEXQ8jxFA/Y8RTL5PEVm/DxFmf88RcwCPUUDBj1FMgk9RWYMPUWdDz1FzBI9Rf8V
PUU3GT1Fchw9RZkfPUXMIj1F/yU9RTIpPUVqLD1FmS89RdAyPUX/NT1FNzk9RWY8PUWZPz1F
zEI9RQNGPUUyST1Fakw9RZlPPUXMUj1FA1Y9RTJZPUVmXD1F</AssayXData><AssayYData Points="900">KFoXQE42F0BvSxZA4PsVQJRmFUDdERVAdtcUQGGbFEBQPxRAgysUQEY/FEBSLxRAhBIUQMK7
E0DkmRNAj7ITQJKrE0BzXxNADLoTQC1bE0B8fRNABUUTQBl2E0BZQBNAI2YTQCxOE0BaSxNA
DFoTQIF6E0BNghNA5FkTQHliE0DVVRNArWMTQEFgE0CzexNAWCgTQGdyE0BZUxNAyngTQBGS
E0B7ZxNAJEgTQOtmE0BvZxNAtYETQOGKE0DiYxNAsZgTQFFtE0DYkhNABmQTQDiGE0BAdBNA
KosTQF9TE0AkZRNARoETQFBWE0D9pRNAlYcTQJmHE0AslRNAJb8TQEJQE0BjkBNAGnITQCPQ
E0CgoBNAC8gTQB2nE0A4rBNA9QwUQHC2E0DhyRNAtLoTQE2dE0BboxNA9I4TQJTjE0Bw0BNA
P64TQOalE0CW1BNAN+ETQOzEE0Cr1xNAn6UTQL3EE0AR8RNAp9ITQAYVFEDJxRNA/dETQD/6
E0DHhhNAZ94TQLfvE0Cf2xNA3/ATQK8KFEBRGhRAgusTQMUYFEAWwBNAgqETQKrLE0C92xNA
TwIUQCjME0DH5RNAWzAUQPsvFEDHERRA1jEUQO3OE0BWRBRALA0UQGoHFEBLKxRAf+oTQLcz
FEBe4BNAsU8UQCE2FEAYLBRApREUQJTsE0AW6RNAES4UQEAaFEC3FxRApQQUQMVGFEB1lRRA
mhcUQM4KFEAORxRAE3UUQF41FEDQJxRAhXAUQFtbFED7WxRAMnEUQLkeFECsdxRAPCkUQJYr
FEDdNBRALCUUQNVDFEB3IBRANGQUQNq2FEDZRhRA7RwUQEr2E0DpURRAxvsTQNxMFEAjdBRA
MkwUQNlkFECLQBRAoIwUQFp1FEDYeRRA618UQC6hFEBYghRATVcUQD+fFEDaURRAnXwUQBiX
FEBcfhRA3osUQEThFEC2BRRAB2MUQAB9FEAuhhRAiX0UQIaEFEAloRRAgoIUQApvFEDtehRA
XqcUQG+jFEA5iRRAD48UQH6hFEB6sxRAKO0UQChsFEAgfRRA/roUQLyCFEApqhRAONsUQKSH
FEDLdRRAzJQUQDr8FEBvvxRA4+oUQLTsFEA70hRALOEUQF3mFECioxRAMtcUQAn/FEBopBRA
xeYUQI7OFEBwyhRAJ7kUQGrsFECTvxRAhawUQDamFECA4hRAItgUQI+jFEDGsxRAs84UQDvZ
FEDx8BRAYq0UQNngFEBEFBVAPvAUQC+yFECX2xRAIqsUQPztFEA3yRRA97EUQIEHFUDf2xRA
7OkUQNjtFECK6BRACfIUQH0iFUCsBhVAtA0VQIu0FECeBxVAzegUQAzfFEBozBRA8c0UQJzC
FECj9xRAL9wUQLW1FED7JRVAaQEVQIsQFUBaARVAUxkVQDoVFUAOHRVA2D8VQNAGFUAcWRVA
5/kUQOweFUCMKxVAaxAVQOFZFUD6FhVAnwYVQHkkFUAP8RRAFwsVQNjlFEDtBxVA3RsVQEcL
FUCUahVA/RUVQI9YFUBv8BRAHEAVQJQXFUCeGBVANhEVQFpqFUCSQhVAA9QUQF7lFEC8ERVA
KRwVQM8+FUA2KBVAUB8VQIccFUBdNhVAGVoVQIRGFUDCFhVAyF0VQEMeFUAzUBVAbEQVQDVX
FUAeixVA/PQUQMAkFUDwPRVAPUoVQPpnFUC5TxVAjzsVQD8uFUDHXRVAgWMVQPmFFUBOYxVA
df0UQAN2FUB/QxVAUk0VQCYuFUBVLRVAvEsVQHVaFUAOYxVAXzgVQDyFFUAacRVAfYIVQGim
FUAZZRVAn14VQBVaFUDeRRVA4FoVQIKQFUC/cxVASU4VQH1cFUDrUBVACmgVQFtyFUDSfRVA
8UAVQBg7FUAIkBVANHcVQJJ0FUAlURVAqXgVQAFzFUBnaRVAQIQVQOV2FUDzyRVAC1wVQA1K
FUBciBVAFlEVQKOpFUDQixVAGXkVQNDXFUBk5RVAlbQVQJelFUD3hxVAnl8VQNeEFUBIvBVA
t60VQHHOFUDGthVApKgVQG1uFUDnlRVAnFEVQP/TFUB1qBVARqgVQL3BFUBIvxVAZ7cVQA+i
FUAmuBVA4a8VQPDKFUD9xxVASqsVQPaFFUBxJBVAH5sVQMbNFUDghRVAFMgVQPbLFUAwsBVA
Q9AVQGfIFUA6jxVAMLIVQE3JFUCStxVASuUVQNL5FUASoxVA4L4VQFzNFUAkuhVABO8VQCfY
FUAR6BVAtOwVQE7kFUCf5BVAL44VQNvQFUDozRVAWeUVQNOcFUC5MhZADyYWQDfzFUBc+RVA
E/IVQHrFFUA3tBVAWRYWQLr5FUDnFhZAVjYWQFQQFkBp3xVAhuwVQAHLFUCK0hVAaOIVQNPc
FUCb7RVAI/4VQJ3/FUBvKBZAtA0WQH/zFUCaFRZApg4WQN4IFkDMABZAsgkWQAzVFUBlChZA
A+UVQDEKFkBSARZAzywWQL03FkCrCRZA8gkWQBs1FkAQLxZAUioWQKQ/FkBALhZAnC0WQFLu
FUAPQRZAZ98VQBEeFkA4BBZAYlAWQFcmFkDJHBZAyjkWQBcsFkAeQRZAEVUWQGT0FUAfORZA
YSgWQEMIFkCXSxZAaBAWQNQZFkAEPxZAzc4VQDTVFUBJ4RVAKikWQDswFkCCEhZAp94VQBI+
FkCuFBZAvl8WQJwsFkCxWRZAyjcWQIlPFkDpRhZAJ08WQHJ5FkBaZxZAJFEWQPMHFkDmPRZA
3SgWQBAgFkC7LhZAonAWQI1tFkAdQhZA0iYWQDlgFkBmLBZAIy8WQF0lFkBdkBZABDUWQO6P
FkBqcxZA7VQWQNtLFkCybBZAHEIWQBxQFkD/YRZA+lgWQJspFkBzZRZA8GwWQF+KFkC7XxZA
7zYWQAdbFkAeexZAIigWQEFzFkBbZBZAT00WQKCtFkCbXBZAy1oWQFwvFkC3sRZALnsWQNSN
FkB2qBZAr4YWQLxeFkCvuBZAr2gWQMBtFkDERhZAdnEWQAYrFkC1kRZANXQWQHqXFkA9ZRZA
QLcWQH9WFkDLnhZAjmoWQLiPFkBEdhZA3lEWQL2iFkAUsBZAEbEWQN9kFkCRvRZApYwWQOxG
FkBifRZAf3YWQP57FkAEqxZAzXAWQPCAFkDZjBZA55EWQJ+HFkDDaxZA9HkWQB+AFkAPYhZA
HKQWQAemFkD7rxZAzdIWQPaWFkCl6BZAkGQWQLBvFkC2pRZAqGUWQFeSFkBRrxZASZUWQPhq
FkA/zBZAQtUWQFy0FkCRghZAON8WQDOdFkCN0hZATpMWQN54FkCWrRZA19IWQBTJFkAR7RZA
kYQWQCfDFkC96RZASQMXQBXRFkCS4xZAqeAWQKitFkCkPxZAw8wWQAKYFkDoxhZA3O4WQMnv
FkANwxZA3OwWQOe5FkB83xZA29kWQB11FkDerRZAwQwXQNPDFkBRzxZAkfMWQBG2FkAf1BZA
OdcWQB/ZFkBfEhdAJwQXQAuvFkDb2BZAP+AWQF7BFkCSvxZAZN4WQJ/xFkAZFxdAkAAXQIHs
FkBgqxZAZLIWQCDDFkApBBdAhY8WQFapFkA59xZAxsgWQHzvFkBZvhZAUdkWQAzvFkDpFhdA
sNAWQHX6FkBsABdADvIWQGkSF0Bs9BZAZeAWQMb7FkCk2RZAWikXQEQnF0Do9RZARNUWQL7e
FkBrzBZATPUWQNM8F0CN6BZATBQXQIHdFkCKSBdAwuEWQNf0FkCMDhdAlvMWQMMTF0AMGxdA
8voWQD4mF0BJHxdAjRAXQJ5FF0Cu3RZAvhIXQH3XFkCrVhdA6hIXQHQAF0DBFBdAajgXQAoI
F0CpGxdAVkIXQO3OFkC2FhdAdmsXQJI4F0A9URdAjT0XQOMWF0CLUxdAhQ8XQAYEF0BBPBdA
Ah0XQFpoF0BoPxdAEjoXQDDZFkAfNhdAH4QXQE79FkDuPBdAezUXQGQlF0BGTxdA6kUXQA8y
F0ChHhdAACgXQFMoF0ATTRdAR2MXQLhAF0BEKxdAJVoXQAhCF0CMNhdAxloXQGhKF0CcAhdA
WwIXQOMCF0DGQBdAF/QWQANpF0DTSxdA5k4XQNNUF0C5RxdA5ywXQAYwF0C1IhdAV3MXQAta
F0BrQRdAkHAXQO0/F0AdSRdAffsWQItbF0DHOhdAYjcXQPeOF0DNkBdAKloXQJw0F0CoYhdA
UkUXQChFF0DceBdAgLIXQFsiF0AGnRdA8GcXQFlLF0BkhxdA9mcXQAReF0CxfBdABbEXQCOA
F0BVOhdAqI4XQGhfF0CRhxdAXVUXQFclF0CUExdAe1wXQIBwF0B2eRdAW1oXQHBrF0BWeBdA
RngXQFtcF0CZkhdA0IgXQJZPF0AnhRdAtmUXQB5XF0APyhdAzrcXQJiJF0DlrBdAbakXQPJE
F0Cx1hdAGYwXQJa6F0BdcBdAHGUXQPigF0CHoRdAfMAXQPzfFkDnhRdAe3QXQCOkF0BE0xdA
i4cXQI9tF0AhQxdAht4XQLetF0DKkhdAFp0XQIrMF0CXoxdAN8QXQNrCF0BZnRdA84YXQPOD
F0DMmRdAWrAXQECdF0AyfBdAafgXQF9eF0B2ixdArX8XQBazF0DrhxdAnpEXQHGIF0Cr5BdA
L9sXQDJ2F0CusxdANrEXQNBfF0BP0BdA4IoXQApeF0DssRdARaEXQCehF0DfoRdA99UXQFjj
F0BCZxdAFboXQKqNF0Bg4hdAb7MXQDAJGECOJxhA/poXQGSYF0BT+BdA0GoXQMHeF0Aj4BdA
QogXQEC+F0B9vhdATvEXQPHAF0BAnxdAtakXQEvvF0B37BdA</AssayYData></Step><Step><CommonData><SampleLocation>1</SampleLocation><SampleID></SampleID><SampleGroup></SampleGroup><SampleInfo></SampleInfo><SampleRow>E</SampleRow><SamplePlate>1</SamplePlate><WellType>BUFFER</WellType><Concentration>-1</Concentration><ConcentrationUnits>µg/ml</ConcentrationUnits><MolarConcentration>-1</MolarConcentration><MolarConcUnits>nM</MolarConcUnits><MolecularWeight>-1</MolecularWeight><Temperature>25</Temperature><StartTime>3685785</StartTime><AssayTime>180</AssayTime></CommonData><FlowRate>600</FlowRate><StepType>DISASSOC</StepType><StepName>Dissociation</StepName><StepStatus>OK</StepStatus><ActualTime>180</ActualTime><CycleTime>0.2</CycleTime><AssayXData Points="900">mV89RcxiPUX/ZT1FM2k9RWZsPUWZbz1FzHI9Rf91PUUzeT1FZnw9RZl/PUXMgj1FA4Y9RTOJ
PUVmjD1FmY89RcySPUUDlj1FM5k9RWacPUWZnz1FzKI9Rf+lPUUzqT1FZqw9RZmvPUXMsj1F
/7U9RTO5PUVmvD1Ftr89RczCPUX/xT1FM8k9RWbMPUWZzz1FzNI9Rf/VPUUz2T1FZtw9RZnf
PUXM4j1F/+U9RTPpPUVm7D1Fme89RczyPUX/9T1FM/k9RWb8PUWZ/z1FzAI+Rf8FPkUzCT5F
Zgw+RZkPPkXMEj5F/xU+RTMZPkVmHD5FmR8+RcwiPkX/JT5FMyk+RWYsPkWZLz5FzDI+Rf81
PkUzOT5FZjw+RZk/PkXMQj5F/0U+RTNJPkVmTD5FmU8+RcxSPkX/VT5FM1k+RWZcPkWZXz5F
zGI+Rf9lPkUzaT5FYmw+RZlvPkXhcj5F/3U+RTN5PkVmfD5FmX8+RcyCPkX/hT5FM4k+RWaM
PkWZjz5FzJI+Rf+VPkUzmT5FZpw+RZmfPkXMoj5F+6U+RTOpPkVmrD5Fma8+RcyyPkX/tT5F
M7k+RWa8PkWZvz5FzMI+Rf/FPkVXyT5FZsw+RZnPPkXM0j5F/9U+RTPZPkVm3D5Fmd8+Rczi
PkX75T5FM+k+RWbsPkWZ7z5FzPI+Rf/1PkUz+T5FZvw+RaX/PkXMAj9F/wU/RTMJP0VmDD9F
mQ8/RcwSP0X/FT9FMxk/RWYcP0WZHz9FzCI/Rf8lP0UzKT9FZiw/RZkvP0XMMj9F+zU/RTM5
P0VmPD9FmT8/RcxCP0X7RT9FM0k/RWZMP0WZTz9FzFI/RftVP0UvWT9FZlw/RZlfP0XMYj9F
+2U/RTNpP0VibD9FmW8/RcxyP0X/dT9FM3k/RWZ8P0WZfz9FzII/Rf+FP0UuiT9FZow/RZmP
P0XMkj9F/5U/RTOZP0VinD9FmZ8/RcyiP0X/pT9FM6k/RWasP0WZrz9FzLI/Rf+1P0UzuT9F
Yrw/RZW/P0Xpwj9F/8U/RTPJP0VizD9Foc8/RczSP0X71T9FM9k/RWbcP0WZ3z9FzOI/Rfvl
P0Uu6T9FZuw/RZXvP0XI8j9F//U/RTP5P0Vm/D9Flf8/RcwCQEX/BUBFMwlARWYMQEWZD0BF
yBJARfsVQEUzGUBFpxxARZkfQEXMIkBF+yVARTMpQEVmLEBFmS9ARcgyQEX/NUBFLjlARWY8
QEWZP0BFzEJARf9FQEUzSUBF+UxARZlPQEXIUkBF/1VARTNZQEViXEBFlV9ARcxiQEX/ZUBF
M2lARWZsQEWyb0BFyHJARf91QEUzeUBFZnxARZV/QEXMgkBF/4VARS6JQEVijEBFmY9ARcyS
QEX/lUBFM5lARWacQEUEoEBFzKJARfulQEUzqUBFcqxARZWvQEXMskBFVbZARTO5QEVivEBF
lb9ARczCQEX/xUBFM8lARWLMQEWZz0BFzNJARf/VQEUz2UBFZtxARZnfQEXU4kBF/+VARS7p
QEVi7EBFle9ARcjyQEX/9UBFLvlARWb8QEWV/0BFzAJBRfsFQUUzCUFFYgxBRZkPQUXMEkFF
+xVBRS4ZQUViHEFFmR9BRcgiQUX/JUFFLilBRWYsQUWZL0FFzDJBRf81QUUzOUFFYjxBRds/
QUXIQkFF+0VBRS5JQUVmTEFFmU9BRcxSQUX/VUFFM1lBRWJcQUWVX0FFyGJBRf9lQUUzaUFF
ZmxBRZVvQUXIckFF+3VBRTN5QUVifEFFmX9BRcyCQUX/hUFFM4lBRWaMQUWZj0FFzJJBRf+V
QUUzmUFFYpxBRZmfQUXIokFF+6VBRS6pQUVmrEFFma9BRcyyQUX/tUFFM7lBRWK8QUWVv0FF
yMJBRf/FQUUzyUFFZsxBRZXPQUXI0kFF/9VBRS7ZQUVi3EFFvt9BRcjiQUX/5UFFLulBRWbs
QUWZ70FFyPJBRfv1QUUz+UFFZvxBRZX/QUXMAkJF/wVCRTMJQkVmDEJFlQ9CRcwSQkUUFkJF
MxlCRWIcQkWZH0JF0CJCRf8lQkUzKUJFYixCRZkvQkXIMkJF/zVCRTM5QkViPEJFmT9CRchC
QkX7RUJFM0lCRX5MQkWZT0JFyFJCRftVQkUzWUJFZlxCRZlfQkXMYkJF/2VCRTNpQkVmbEJF
mW9CRcxyQkX/dUJFLnlCRWZ8QkWZf0JFzIJCRf+FQkUziUJFYoxCRZWPQkXMkkJF/5VCRS6Z
QkVmnEJFnZ9CRcyiQkX/pUJFM6lCRWasQkWVr0JFyLJCRf+1QkUzuUJFZrxCRZm/QkXMwkJF
+8VCRS7JQkVizEJFlc9CRczSQkX/1UJFLtlCRWLcQkWZ30JFzOJCRfvlQkUu6UJFZuxCRZXv
QkXI8kJF//VCRTP5QkVi/EJFlf9CRcwCQ0X7BUNFMwlDRWYMQ0WVD0NFyBJDRfsVQ0UzGUNF
ZhxDRZkfQ0XMIkNF+yVDRS4pQ0ViLENFlS9DRcwyQ0X7NUNFLjlDRWY8Q0WVP0NFyEJDRf9F
Q0UuSUNFZkxDRZVPQ0XIUkNFEFZDRTNZQ0ViXENFlV9DRchiQ0X7ZUNFM2lDRWZsQ0WVb0NF
zHJDRf91Q0UueUNFYnxDRZl/Q0XMgkNF+4VDRS6JQ0VijENFlY9DRcySQ0X/lUNFLplDRWac
Q0WZn0NFzKJDRfulQ0UuqUNFYqxDRZmvQ0XIskNFDLZDRS65Q0VmvENFmb9DRcjCQ0X7xUNF
P8lDRWbMQ0WZz0NFzNJDRf/VQ0Uu2UNFYtxDRZXfQ0XM4kNF++VDRTPpQ0Vi7ENFme9DRcjy
Q0X/9UNFLvlDRWL8Q0WV/0NFyAJERfsFREU7CURFZgxERZUPREXIEkRF/xVERS4ZREVmHERF
mR9ERcwiREX7JURFMylERWIsREWZL0RFyDJERfs1REUuOURFYjxERZU/REXIQkRF+0VERS5J
REViTERFlU9ERchSREX/VURFLllERWZcREWVX0RFzGJERftlREUzaURF6WxERbZvREXMckRF
+3VERS55REVmfERFlX9ERciCREX/hURFLolERWKMREWVj0RFyJJERfuVREUzmURFYpxERZmf
REXIokRF+6VERS6pREVmrERFla9ERciyREX7tURFLrlERWK8REWVv0RFyMJERf/FREU3yURF
YsxERZXPREXI0kRF/9VERS7ZREVi3ERFld9ERcjiREX/5URFLulERWbsREWV70RFyPJERfv1
REUu+URFYvxERZX/REXIAkVF+wVFRS4JRUViDEVFmQ9FRcgSRUX7FUVFLhlFRWIcRUWZH0VF
zCJFRfslRUUuKUVFYixFRZUvRUXIMkVF+zVFRTM5RUViPEVFlT9FRchCRUX7RUVFT0lFRWZM
RUWVT0VFyFJFRf9VRUUzWUVFYlxFRZVfRUXIYkVF+2VFRS5pRUVibEVFlW9FRflyRUX7dUVF
LnlFRWJ8RUWhf0VFyIJFRfuFRUUuiUVFYoxFRZWPRUXMkkVF+5VFRS6ZRUVinEVFmZ9FRcii
RUX7pUVFsqlFRWKsRUWVr0VFyLJFRfu1RUUuuUVFYrxFRZW/RUXIwkVFCMZFRS7JRUVizEVF
lc9FRcjSRUX71UVFLtlFRWbcRUWV30VFyOJFRfvlRUUu6UVFYuxFRZXvRUXI8kVF+/VFRS75
RUVi/EVFlf9FRcgCRkX7BUZFLglGRf0MRkWVD0ZFyBJGRfsVRkUuGUZFYhxGRZUfRkXMIkZF
+yVGRS4pRkViLEZFlS9GRcgyRkX7NUZFLjlGRWY8RkWVP0ZFS0NGRftFRkUuSUZFYkxGRZVP
RkXIUkZF+1VGRS5ZRkViXEZFlV9GRcxiRkUMZkZFLmlGRWJsRkWVb0ZFyHJGRft1RkUzeUZF
YnxGRZV/RkXIgkZF+4VGRS6JRkVijEZFlY9GRcySRkVRlkZFLplGRWKcRkWVn0ZFzKJGRful
RkUuqUZFYqxGRZWvRkXMskZF+7VGRS65RkVivEZFlb9GRcjCRkX/xUZFLslGRY/MRkWVz0ZF
yNJGRf/VRkUu2UZFYtxGRZXfRkXI4kZF++VGRS7pRkVi7EZFle9GRcjyRkUI9kZFM/lGRWb8
RkWV/0ZFyAJHRTEGR0UuCUdFYgxHRZ0PR0XIEkdF/xVHRS4ZR0VmHEdFmR9HRcwiR0X/JUdF
MylHRWIsR0WVL0dFzDJHRfs1R0UzOUdFajxHRZU/R0XMQkdFQUZHRS5JR0VmTEdFlU9HRchS
R0X7VUdFN1lHRWJcR0WZX0dFyGJHRSxmR0UzaUdFZmxHRZlvR0XUckdF/3VHRTt5R0VifEdF
lX9HRciCR0X/hUdFM4lHRWKMR0WVj0dFyJJHRf+VR0UumUdFYpxHRZmfR0XIokdF/6VHRS6p
R0VirEdFma9HRcyyR0X/tUdFM7lHRWa8R0WZv0dFzMJHRf/FR0UzyUdFZsxHRdLPR0XM0kdF
/9VHRTPZR0Vq3EdFmd9HRcziR0X/5UdFM+lHRWbsR0WZ70dF0PJHRf/1R0Uz+UdFZvxHRZn/
R0XMAkhF/wVIRTMJSEVmDEhFmQ9IRcwSSEX/FUhFMxlIRWYcSEWZH0hFzCJIRf8lSEVHKUhF
ZixIRZkvSEXMMkhF/zVIRTM5SEVmPEhFmT9IRcxCSEX/RUhFM0lIRWZMSEWZT0hF8VJIRf9V
SEUzWUhFZlxIRZVfSEXMYkhF/2VIRTNpSEVmbEhFmW9IRcxySEX/dUhFM3lIRWZ8SEWZf0hF
zIJIRf+FSEUziUhFZoxIRZmPSEXMkkhF/5VIRTOZSEVmnEhF</AssayXData><AssayYData Points="900">q1oWQImjFkBUShdAyAgYQGclGEC62hhAnVgZQDiNGUBt0BlAugIaQCxqGkC/vRpAtM0aQJbf
GkCT+hpAiGobQHQoG0AhQBtAWqobQOI4G0BIrhtA7HEbQCs5G0DJwhtAHbcbQAieG0CakxtA
r68bQC6ZG0ANiRtAesgbQHbhG0ADExxAqq0bQCoKHECK1BtAhcQbQIrLG0Am2htAvc4bQOfz
G0D01xtAAO4bQGaGG0C4BxxA2tcbQMv/G0Ai+RtAHOobQKrtG0Cs2htAL9wbQL/lG0Ca6htA
6wIcQOfNG0BW1xtAZt4bQCTGG0BTDBxAj9EbQN9XHECp6RtARd4bQL8zHECA9BtAMQkcQM0H
HEDyChxATxIcQL8fHED8DxxAUgMcQGgHHEA3nhtA3PkbQO35G0AeBxxAadEbQAjoG0AfFxxA
5xscQLoSHEBbOhxAKC0cQKQRHEDc7xtAbSIcQAL9G0AY6htASu0bQFf1G0AzURxAB+UbQL9D
HEBDKhxA4usbQJlGHEA/EhxAXzgcQP/QG0Bv7RtAXgkcQBX/G0DWIBxAnCQcQAjiG0CVGRxA
0jMcQG32G0B3GRxADgMcQDHkG0AK/xtAcgAcQJ8gHEDTKBxA4PsbQARaHEBgCxxAhgUcQANN
HEAnERxAlDMcQPwRHEBsIhxANeUbQCUnHEBq5BtANhAcQK3sG0BwIxxAKegbQLQmHEDRNxxA
lBAcQMryG0CLEBxAuGccQHQcHEC/GRxAHLgbQCX1G0BVRxxAqiUcQMwBHEC2IhxA1RocQIoj
HEBPSxxALlUcQEwuHEBoCBxA5DocQMEyHEC2JxxA9lYcQG4QHEDpPRxAgEAcQB89HEDoGBxA
cFgcQAwlHEC4HRxAo/sbQKgGHECrSBxAfk8cQCFFHEBGIBxAxiUcQF5KHECfBhxAlIAcQEMV
HEDxBxxAZjocQFwvHEAVPhxAgQgcQCsRHECWVRxADtYbQMMLHECgFhxA+kQcQNQvHEBZeRxA
3R0cQIsiHEAoPBxAlykcQLc2HEAoHRxAKNwbQDFQHEA3PxxADhkcQJPsG0BeOBxA0kMcQKgo
HECTERxA5zUcQOZhHEBn8htA2UQcQFY6HEANkRxA/mAcQAROHECePBxA/yscQAwrHEBgUhxA
MkEcQKFsHEBHZBxATlMcQJv6G0BROxxA0DgcQB/7G0DH4xtATFUcQISLHEDvSRxA30UcQKof
HED+exxAgRUcQKohHEBEJxxA9kkcQNNgHECSDhxAYVIcQBRmHECCXRxA2GkcQDdgHEAhURxA
YUAcQB9kHECIVRxA7ZccQEQbHEDDaRxATzMcQABTHECbbBxAElIcQNE7HEC4qRxAvBkcQK4k
HECXehxA1RwcQJCOHEDcKxxA9locQP1tHEC/dBxAtmIcQN4nHECKVhxA2HYcQCVJHECbPBxA
aJEcQH8nHEBojhxAMDgcQOBqHEDJZhxA8KwcQPaGHEClSxxAA34cQJMyHECsLBxA6HYcQN5z
HEBQXRxAgn4cQCSCHEAuUBxAZHocQB5SHEBZhBxAn3kcQK12HEDjchxA51QcQLZhHECeghxA
fYUcQKhqHEAgWxxACE8cQBMsHECleRxAUVMcQKJXHECPThxAWcYcQPtuHEDXTBxApZkcQP6F
HEBZdRxA+0UcQEBPHECoSRxAGk0cQP0uHEBQlBxA/1YcQNhAHEDPmBxAWjccQDZUHEBpihxA
yl0cQNdlHEAchBxAkoccQK5vHECn3BxA2rAcQMyLHEAXgRxAL1wcQGF2HEDYeRxAckEcQOAz
HEC1fhxAol0cQIlzHECknxxAwkYcQLhRHEBOcBxAS1ocQOqOHEB/thxAdTUcQLeXHEAYfhxA
gIkcQPghHEB8ohxADbAcQDqVHECUlxxAFqMcQMSiHEA+cxxAi34cQOdsHECkvRxAp3wcQM6k
HEAZxBxA1GwcQIaIHECnoRxAjoscQNd7HEBRchxAzkscQM6XHEDTkRxAuJIcQC+sHEClmhxA
pq8cQG3CHEBIdxxA+4McQFG7HED4ohxAH2ocQLGRHED1NRxAYMscQC9YHEDYnRxAsaccQNxr
HEAIqhxAwawcQM2eHEB4zBxAUJscQFhVHECZjhxAwowcQIfUHED2lBxAtXQcQKKbHEDdfxxA
1mscQA52HEDqnhxA+p0cQO2dHEC6dRxAF4EcQHdkHEA+0xxADagcQAOaHEAtgRxAXYUcQN+l
HECspBxAtM4cQNJ8HEBmrRxAoLEcQGZwHED2qRxAb7UcQEXrHECM0RxAq8McQMRqHECAjBxA
83scQFumHEAyeBxA3ZccQOG9HEDfshxAFcAcQKmWHECGrRxA76McQEvSHEBVdxxAJoAcQPHC
HEBg0BxA6Z4cQC+YHEDmeRxAs6gcQPGpHEB/qxxA7aYcQEq9HEDRkhxAqMUcQL+wHEBhpBxA
h5scQDq8HEBg6xxAS6McQHDlHEBlmRxAfL8cQC20HEBk2xxA7skcQKANHUC/ohxANrAcQGKJ
HEB8uRxAsrkcQI8AHUBEzxxArZocQEDGHECAyxxA4pocQKLYHEAalhxAiJ0cQEG9HEC2uBxA
ob8cQMbTHEDivhxAPsQcQGfRHEC5xRxAUsAcQPavHEBHjBxAYKkcQBTJHECEzBxA2s0cQBTo
HEBcfhxAfmwcQLKaHEASmxxAJOwcQAumHEB/eRxAR80cQCm2HECMmBxA8rwcQJ6dHEAGyxxA
DBkdQLKYHEA51hxAY5IcQOnVHEBvuhxA4e8cQLXRHEAg2xxA79ccQGniHEA9sRxAN9scQKOx
HED6AR1AzxcdQBeDHEDqwxxAC/gcQPXxHEBI8xxAMcYcQC8THUBm4RxAwN4cQEnbHEAGoBxA
bBcdQJzMHEAoDh1Ac78cQEvZHEA3nRxAbe8cQBUIHUAa0BxA37YcQGEqHUAq2BxAIwwdQPCw
HEDu/BxAOL4cQJIUHUDpGx1AR9McQJGiHEBPxRxAAfwcQHYFHUC1tBxAFe0cQJj0HEBSDR1A
pRAdQPXAHECEVR1AFs8cQADUHED/4RxA8OYcQPACHUC2ohxAG9scQHgNHUB/Bh1AiBYdQGTa
HEBnTx1AIe8cQFLVHED+NR1A08ccQCpOHUAM5BxAMyYdQFzFHEAw9xxABgEdQLvpHEA3yRxA
P9scQPcOHUB6Jh1AS+8cQCToHEChFh1AXCAdQCfFHEB/3xxANh4dQJkeHUA5WB1AHugcQFQd
HUAX4BxAOE0dQEsDHUDtKR1AgN4cQP/yHEDT/xxADPMcQOlIHUAU3hxAR8gcQEUDHUDh9RxA
rxodQMIPHUDlUh1AHVIdQGokHUCd0RxAIDAdQMUUHUCdEh1ACfgcQE5PHUDiKR1AJQEdQHe6
HEAy8RxA++McQAUxHUAQEh1AlhkdQN4FHUB/Ix1AnmEdQF5CHUDzAh1AgfkcQJIqHUASGh1A
7ywdQAc7HUAYHh1AXOAcQNbmHEBoOx1AuuUcQIEHHUCWIx1A4k0dQJ1kHUD5Oh1AX8wcQBDu
HED0MR1AFu0cQIMkHUBJLR1AmQkdQHAaHUAUIB1AswcdQNkpHUBtRx1AAH0dQMxZHUA3OR1A
aREdQDweHUCdOR1AayUdQPFEHUBOLR1As08dQKw0HUAWHx1AxD4dQP2wHEBaRh1ANU4dQLcX
HUDYRR1AuSgdQD4AHUCf4RxAgDcdQENDHUDuLR1AaKEdQDEaHUD1DR1AyVEdQDU3HUAcFB1A
CCQdQKUOHUCXFR1AGpkdQOo+HUBtNR1AYxEdQGsDHUDhex1Aw0cdQJN3HUCV6BxA1SAdQFFQ
HUA0RB1AoYkdQFHbHED3Sx1AfyUdQFs9HUDtXh1Ab2IdQEpMHUB7Yx1AYR4dQDD9HECsQR1A
5gcdQEJCHUDn9RxAGvkcQIVZHUCcWR1Axt0cQKxAHUCDQB1A/AkdQI1MHUClZB1AHEcdQHFX
HUBcSR1ANkkdQHsaHUCtIB1AeAEdQGkfHUCSTR1AfjwdQLU2HUDVKx1A5xodQB05HUCidx1A
L1QdQJddHUCMYh1AkYwdQKSBHUAHRh1AuEgdQKo9HUCcPh1ACz0dQNYxHUAHoB1A60wdQNqf
HUAVBh1AtCsdQIVEHUCwYR1A2U0dQE89HUDkOR1AQzkdQIlNHUC+ih1AXj8dQLeBHUAMUh1A
AIkdQDY0HUAASB1A2pgdQJwYHUDJJR1AMFMdQKeAHUDAnx1AUqcdQEuBHUDEox1AM1cdQDek
HUBEKx1A9oEdQGxUHUBNHB1AzlUdQMdUHUBnax1ARFMdQNc2HUATOB1AJ4YdQMJAHUDwkR1A
k8cdQIE2HUD1mB1Ax50dQM5mHUBDiR1AgU0dQCM6HUBFdx1AsTUdQNGwHUAhnx1AXz0dQLQ6
HUA0fh1AoF0dQJtnHUC8WR1A31YdQAQ/HUDbfR1Ar0UdQFlVHUBVVB1AQIEdQMVjHUCpWB1A
VKAdQCNvHUCEvR1AoFQdQGZ3HUDQVx1AkDsdQNsyHUDzRx1AFXodQLaMHUCVZR1A5VwdQOJt
HUDHCR1ArGAdQHW3HUBBYR1A03AdQDRtHUBxzR1Avk8dQABZHUA1ch1A/JEdQBFPHUC5kR1A
kFQdQA1nHUCaqR1AdYgdQOaZHUAgCB5AB88dQNlpHUBmcB1AQIcdQC+BHUCwnB1AiVwdQC+B
HUAnmB1ADKUdQJCfHUDVlB1AelAdQHwIHUDunx1AObQdQNOeHUDbbB1A4MAdQNWdHUBFOR1A
56sdQH+aHUB7aB1AHjwdQGqsHUCIxx1ARrQdQBmgHUAqlx1A</AssayYData></Step><Step><CommonData><SampleLocation>11</SampleLocation><SampleID></SampleID><SampleGroup></SampleGroup><SampleInfo></SampleInfo><SampleRow>E</SampleRow><SamplePlate>1</SamplePlate><WellType>REGENERATION</WellType><Concentration>-1</Concentration><ConcentrationUnits>µg/ml</ConcentrationUnits><MolarConcentration>-1</MolarConcentration><MolarConcUnits>nM</MolarConcUnits><MolecularWeight>-1</MolecularWeight><Temperature>25</Temperature><StartTime>3874994</StartTime><AssayTime>5</AssayTime></CommonData><FlowRate>1000</FlowRate><StepType>KREGENERATION</StepType><StepName>Regeneration</StepName><StepStatus>OK</StepStatus><ActualTime>4.99907</ActualTime><CycleTime>0.2</CycleTime><AssayXData Points="25">nZ9IRcyiSEX/pUhFM6lIRWasSEWZr0hFzLJIRf+1SEUzuUhFYrxIRZm/SEXMwkhF/8VIRTPJ
SEVmzEhFmc9IRczSSEX/1UhFM9lIRWbcSEWZ30hFzOJIRf/lSEUz6UhFZuxIRQ==</AssayXData><AssayYData Points="25">G67Bvwdd37+R6O+/oIz8v9VxAsDAGQbAu+QIwPNyC8D3uw3AZcsPwATTEcDDPxPAdJsUwB3v
FcC+RBfA328YwGYcGcBHXBrAtaYbwCKrHMDM2BzAKO0dwGx7HsAl8x7A7qcfwA==</AssayYData></Step><Step><CommonData><SampleLocation>12</SampleLocation><SampleID></SampleID><SampleGroup></SampleGroup><SampleInfo></SampleInfo><SampleRow>E</SampleRow><SamplePlate>1</SamplePlate><WellType>NEUTRALIZATION</WellType><Concentration>-1</Concentration><ConcentrationUnits>µg/ml</ConcentrationUnits><MolarConcentration>-1</MolarConcentration><MolarConcUnits>nM</MolarConcUnits><MolecularWeight>-1</MolecularWeight><Temperature>25</Temperature><StartTime>3891005</StartTime><AssayTime>5</AssayTime></CommonData><FlowRate>1000</FlowRate><StepType>KREGENERATION</StepType><StepName>Regeneration</StepName><StepStatus>OK</StepStatus><ActualTime>4.9981</ActualTime><CycleTime>0.2</CycleTime><AssayXData Points="25">ne9IRdTySEX79UhFL/lIRWL8SEWV/0hF6QJJRfsFSUUvCUlFZgxJRZUPSUU7E0lF/xVJRS8Z
SUViHElFlR9JRcgiSUX/JUlFLylJRWIsSUWVL0lFyDJJRfs1SUUvOUlFYjxJRQ==</AssayXData><AssayYData Points="25">2fadP9aWoD9o3aQ/2LanP7jvqT+6eqw/n12uP130rz8/hbE/c9SxP3PSsz9NRbQ/jOa1P4Hl
tT+j/7Y/TCK4P6A9uT9yQbk/bAO6PzXruT/OP7s/zoG7P4H/uz8lz7s/piS8Pw==</AssayYData></Step><Step><CommonData><SampleLocation>11</SampleLocation><SampleID></SampleID><SampleGroup></SampleGroup><SampleInfo></SampleInfo><SampleRow>E</SampleRow><SamplePlate>1</SamplePlate><WellType>REGENERATION</WellType><Concentration>-1</Concentration><ConcentrationUnits>µg/ml</ConcentrationUnits><MolarConcentration>-1</MolarConcentration><MolarConcUnits>nM</MolarConcUnits><MolecularWeight>-1</MolecularWeight><Temperature>25</Temperature><StartTime>3907128</StartTime><AssayTime>5</AssayTime></CommonData><FlowRate>1000</FlowRate><StepType>KREGENERATION</StepType><StepName>Regeneration</StepName><StepStatus>OK</StepStatus><ActualTime>5.00005</ActualTime><CycleTime>0.2</CycleTime><AssayXData Points="25">lT9JRchCSUX7RUlFL0lJRWJMSUWRT0lFyFJJRftVSUUvWUlFYlxJRZVfSUXIYklF+2VJRStp
SUVibElFlW9JRchySUX7dUlFL3lJRV58SUWVf0lFxIJJRfeFSUUriUlFYoxJRQ==</AssayXData><AssayYData Points="25">fFP8v821CsCo1w/AhkkTwAS1FcDZcBfA/EIZwHbFGsDj0xvAUykdwO7NHcB3pR7AsEEfwLb3
H8D55yDAMZkhwEglIsCoESPAMGcjwC4OJMA2hCTAixElwM0QJcAxkiXAjtMlwA==</AssayYData></Step><Step><CommonData><SampleLocation>12</SampleLocation><SampleID></SampleID><SampleGroup></SampleGroup><SampleInfo></SampleInfo><SampleRow>E</SampleRow><SamplePlate>1</SamplePlate><WellType>NEUTRALIZATION</WellType><Concentration>-1</Concentration><ConcentrationUnits>µg/ml</ConcentrationUnits><MolarConcentration>-1</MolarConcentration><MolarConcUnits>nM</MolarConcUnits><MolecularWeight>-1</MolecularWeight><Temperature>25</Temperature><StartTime>3923312</StartTime><AssayTime>5</AssayTime></CommonData><FlowRate>1000</FlowRate><StepType>KREGENERATION</StepType><StepName>Regeneration</StepName><StepStatus>OK</StepStatus><ActualTime>4.99907</ActualTime><CycleTime>0.2</CycleTime><AssayXData Points="25">mY9JRciSSUX3lUlFL5lJRWKcSUWVn0lFxKJJRfulSUUvqUlFYqxJRZWvSUXIsklF+7VJRS+5
SUVivElFlb9JRcjCSUX7xUlFK8lJRWLMSUWVz0lFyNJJRfvVSUUv2UlFYtxJRQ==</AssayXData><AssayYData Points="25">7R+eP3ennz8csKI/f9umP8DPqT/MkKs/7WytP/Ajrz9n57A/0HyxP3tisz8bEbQ/MvK1PxSY
tT/zxbY/YJa3P6uwuD/r37g/FwC6P4KGuT8DZbo/ALq6P4mZuz+l5Ls/xOq7Pw==</AssayYData></Step><Step><CommonData><SampleLocation>11</SampleLocation><SampleID></SampleID><SampleGroup></SampleGroup><SampleInfo></SampleInfo><SampleRow>E</SampleRow><SamplePlate>1</SamplePlate><WellType>REGENERATION</WellType><Concentration>-1</Concentration><ConcentrationUnits>µg/ml</ConcentrationUnits><MolarConcentration>-1</MolarConcentration><MolarConcUnits>nM</MolarConcUnits><MolecularWeight>-1</MolecularWeight><Temperature>25</Temperature><StartTime>3939402</StartTime><AssayTime>5</AssayTime></CommonData><FlowRate>1000</FlowRate><StepType>KREGENERATION</StepType><StepName>Regeneration</StepName><StepStatus>OK</StepStatus><ActualTime>4.99907</ActualTime><CycleTime>0.2</CycleTime><AssayXData Points="25">ld9JRcTiSUX75UlFK+lJRV7sSUWV70lFxPJJRfv1SUUv+UlFYvxJRZX/SUXIAkpF+wVKRS8J
SkViDEpFkQ9KRcgSSkX3FUpFLxlKRV4cSkWRH0pFyCJKRfslSkUvKUpFXixKRQ==</AssayXData><AssayYData Points="25">g4EBwIKmDMDzlRHAetAUwAYzF8AODRnAhHIawCOVG8Ak3RzAHcUdwKrNHsCydB/A2V8gwEbh
IMDNXSHAW1EiwMV1IsDiKyPA7lIjwBz7I8Dm5CPA8KIkwBn8JMA0fCXAxp0lwA==</AssayYData></Step><Step><CommonData><SampleLocation>12</SampleLocation><SampleID></SampleID><SampleGroup></SampleGroup><SampleInfo></SampleInfo><SampleRow>E</SampleRow><SamplePlate>1</SamplePlate><WellType>NEUTRALIZATION</WellType><Concentration>-1</Concentration><ConcentrationUnits>µg/ml</ConcentrationUnits><MolarConcentration>-1</MolarConcentration><MolarConcUnits>nM</MolarConcUnits><MolecularWeight>-1</MolecularWeight><Temperature>25</Temperature><StartTime>3955338</StartTime><AssayTime>5</AssayTime></CommonData><FlowRate>1000</FlowRate><StepType>KREGENERATION</StepType><StepName>Regeneration</StepName><StepStatus>OK</StepStatus><ActualTime>5.00005</ActualTime><CycleTime>0.2</CycleTime><AssayXData Points="25">kS9KRcQySkX3NUpFKzlKRV48SkWNP0pFxEJKRfdFSkUrSUpFXkxKRZFPSkXEUkpF91VKRStZ
SkVeXEpFkV9KRcRiSkX3ZUpFhWlKRV5sSkWRb0pFxHJKRfN1SkUreUpFXnxKRQ==</AssayXData><AssayYData Points="25">H62iPzHIoz+bmqY/cJWqPwrzrD+XiLA/Nl2yP80Asz+xo7Q/KkC2P69Btz9YHrk/B7a5P/x4
uj/PLLs/j4a7P5AuvD/UlL0/4Km+Py1mvj9L374//0e/PwvgwD912b8/f13APw==</AssayYData></Step><Step><CommonData><SampleLocation>1</SampleLocation><SampleID></SampleID><SampleGroup></SampleGroup><SampleInfo></SampleInfo><SampleRow>E</SampleRow><SamplePlate>1</SamplePlate><WellType>BUFFER</WellType><Concentration>-1</Concentration><ConcentrationUnits>µg/ml</ConcentrationUnits><MolarConcentration>-1</MolarConcentration><MolarConcUnits>nM</MolarConcUnits><MolecularWeight>-1</MolecularWeight><Temperature>25</Temperature><StartTime>3970236</StartTime><AssayTime>30</AssayTime></CommonData><FlowRate>1000</FlowRate><StepType>BASELINE</StepType><StepName>Baseline</StepName><StepStatus>OK</StepStatus><ActualTime>29.9991</ActualTime><CycleTime>0.2</CycleTime><AssayXData Points="150">kX9KRcCCSkX3hUpFO4lKRV6MSkWNj0pFxJJKRfuVSkUrmUpFWpxKRZGfSkXEokpF96VKRSup
SkVerEpFka9KRcSySkX3tUpFK7lKRV68SkWRv0pFxMJKRffFSkUvyUpFXsxKRZHPSkXE0kpF
99VKRSvZSkVe3EpFkd9KRcTiSkX35UpFK+lKRV7sSkWR70pFxPJKRff1SkUr+UpFXvxKRZH/
SkXEAktF9wVLRSsJS0VeDEtFkQ9LRcQSS0X3FUtFKxlLRV4cS0WRH0tFxCJLRfclS0UrKUtF
XixLRZEvS0XEMktF9zVLRSs5S0VePEtFkT9LRcRCS0X3RUtFK0lLRV5MS0WRT0tFwFJLRfdV
S0UrWUtFXlxLRZFfS0XEYktF92VLRStpS0VebEtFkW9LRcRyS0X3dUtFK3lLRV58S0WRf0tF
xIJLRfeFS0UriUtFXoxLRZGPS0XEkktFAJZLRSuZS0VenEtFkZ9LRcSiS0X3pUtFK6lLRV6s
S0WRr0tFxLJLRfe1S0UruUtFXrxLRZG/S0XEwktF98VLRS/JS0VezEtFkc9LRcTSS0X31UtF
K9lLRV7cS0WR30tFxOJLRfflS0Ur6UtFXuxLRZHvS0XE8ktF9/VLRSv5S0Ve/EtFkf9LRcQC
TEX3BUxFJwlMRV4MTEWRD0xFxBJMRfcVTEUrGUxFXhxMRZEfTEXEIkxF9yVMRSspTEVeLExF
kS9MRcQyTEX3NUxFKzlMRVo8TEWRP0xFxEJMRQhGTEUrSUxFXkxMRZFPTEXEUkxF+1VMRStZ
TEVaXExF</AssayXData><AssayYData Points="150">1NLEP7kbxT/R7MU/1yDGP8qjxT85dMY/1gnGPwifxj+qscY/9FrHPzc7xz/Z5sc/ANLHP4kj
yD9z/Mc/VbzIP5hcyD+BRMg/gg7JP7RRyT+yCMk/rw7JP6ggyT/eKck/NpXJP2GkyT9sqck/
mZvJP04Xyj9BWco/7S7KP4+Wyj9Igco/aSLLP9+Byj+Pzco/AEzLP/Ydyz+6J8s/Dm7LP147
yz8608o/XQbMP9Hkyz86wss/3/jLP/Xdyz+59cs/gx3MP+LxzD9Kvsw/eK7MP4pdzD+RF80/
GufMP4U9zT9qGc0/fxrNP5ZzzT/MhM0/aV7NP8SPzT+8qc0/GfDNP1tWzj+8sc0/BtnNP77p
zT/9fM4/yLvNP5BRzj/2vc0/8JzOP7ehzj9dps4/0hDPP/Cyzj9IXs4/VN/OP8oAzz9Ius4/
0XnOPxhizz/5ZM8/B2vPP2P+zj/ulc4/2NXPP3PJzz+P+c8/cKrPPy5J0D+zpc8/tOjPP0bi
zz/WpM8/BxPQPzxJ0D8Spc8/SOfPP2uB0D9sYNA/COHQP00A0T/UedA/7ZvQP6wo0D+QO9A/
abrQP9/K0D9AA9E/aVPRPzIF0T9FcNE/bD7RP5ZY0T8fgNE/3NzRP2PM0T/bL9E/BBTSP1Vx
0T82BdI/gOfRP5Yq0j+RcNI/sIjRP6Rz0j95atI/oxXSP61B0j+nY9I/72vSPwFj0j+vgdI/
U4HSP7dA0j/IoNI/gcTSPx1W0j9FMdM/sHDTP7Dw0j/b+tI/IQjTP3hu0z8QtNI/c17TPzZh
0z88MdM/</AssayYData></Step><Step><CommonData><SampleLocation>8</SampleLocation><SampleID>QA013 E32G</SampleID><SampleGroup></SampleGroup><SampleInfo></SampleInfo><SampleRow>E</SampleRow><SamplePlate>1</SamplePlate><WellType>KLOAD</WellType><Concentration>10</Concentration><ConcentrationUnits>µg/ml</ConcentrationUnits><MolarConcentration>-1</MolarConcentration><MolarConcUnits>nM</MolarConcUnits><MolecularWeight>-1</MolecularWeight><Temperature>25</Temperature><StartTime>4008286</StartTime><AssayTime>80</AssayTime></CommonData><FlowRate>600</FlowRate><StepType>LOADING</StepType><StepName>Loading</StepName><StepStatus>OK</StepStatus><ActualTime>79.9991</ActualTime><CycleTime>0.2</CycleTime><AssayXData Points="400">jV9MRcBiTEXvZUxFJ2lMRVpsTEWNb0xFvHJMRfN1TEUneUxFVnxMRY1/TEW8gkxF84VMRSOJ
TEVajExFjY9MRcCSTEXvlUxFI5lMRVqcTEW6n0xFwKJMRfOlTEUnqUxFVqxMRYmvTEXEskxF
87VMRSe5TEVavExFib9MRcDCTEXvxUxFJ8lMRVbMTEWNz0xFwNJMRfPVTEUn2UxFWtxMRY3f
TEXA4kxF8+VMRSfpTEVW7ExFje9MRcDyTEXz9UxFJ/lMRVr8TEWN/0xFvAJNRfMFTUUjCU1F
WgxNRY0PTUW8Ek1F8xVNRScZTUVWHE1FjR9NRcAiTUXzJU1FIylNRVosTUWJL01FwDJNRe81
TUUnOU1FWjxNRY0/TUW8Qk1F90VNRSNJTUVWTE1FiU9NRcBSTUXzVU1FJ1lNRVpcTUWJX01F
vGJNRfNlTUUnaU1FVmxNRY1vTUXAck1F83VNRSN5TUVWfE1FiX9NRcCCTUXzhU1FI4lNRaiM
TUWNj01FvJJNRfOVTUUjmU1FVpxNRYmfTUUOo01F76VNRSOpTUVarE1Fja9NRcCyTUXvtU1F
J7lNRVa8TUWNv01FvMJNRfPFTUUjyU1FVsxNRY3PTUXA0k1F89VNRSfZTUVe3E1Fid9NRcDi
TUXz5U1FI+lNRV7sTUWN701FvPJNRfP1TUUn+U1FVvxNRYn/TUXAAk5F7wVORScJTkVWDE5F
jQ9ORcASTkXvFU5FIxlORVYcTkWNH05FxCJORfMlTkUnKU5FXixORYkvTkXAMk5F7zVORSM5
TkVWPE5FiT9ORcBCTkXzRU5FJ0lORVpMTkWNT05FvFJORfNVTkUrWU5FqFxORYlfTkW8Yk5F
72VORSJpTkVabE5FiW9ORcByTkXvdU5FJ3lORVp8TkWZf05FwIJORe+FTkUiiU5FWoxORY2P
TkXIkk5F85VORSeZTkVWnE5FkZ9ORcCiTkXzpU5FIqlORVasTkWJr05FwLJORe+1TkUiuU5F
WrxORYm/TkXAwk5F78VORSLJTkVazE5Fic9ORbzSTkXv1U5FJ9lORVrcTkWN305FvOJORfPl
TkUn6U5FVuxORY3vTkXA8k5F7/VORSL5TkVW/E5Fjf9ORbwCT0XzBU9FIglPRVoMT0WyD09F
wBJPRe8VT0UnGU9FVhxPRYkfT0XAIk9F8yVPRScpT0VaLE9FjS9PRcAyT0XvNU9FIjlPRVY8
T0XTP09FvEJPRe9FT0UiSU9FVkxPRY1PT0W8Uk9FBFZPRSJZT0VaXE9FjV9PRcBiT0XvZU9F
ImlPRVpsT0WJb09FvHJPRfN1T0UneU9FWnxPRQCAT0W8gk9F74VPRSeJT0VWjE9FiY9PRcSS
T0XvlU9FJ5lPRVacT0WJn09FvKJPRfOlT0UiqU9Ff6xPRYmvT0W8sk9F77VPRSK5T0VWvE9F
jb9PRdXCT0XzxU9FIslPRVbMT0WNz09FyNJPRe/VT0Ui2U9FWtxPRYnfT0XA4k9F7+VPRSvp
T0Va7E9Fie9PRcDyT0Xz9U9FJ/lPRVb8T0WJ/09FvAJQRfMFUEUiCVBFVgxQRY0PUEXAElBF
7xVQRSIZUEVWHFBFiR9QRcAiUEXzJVBFIilQRVosUEWJL1BFvDJQRfM1UEUiOVBFVjxQRYk/
UEXAQlBF70VQRSJJUEVaTFBFiU9QRbxSUEXvVVBFIllQRVpcUEWNX1BFvGJQRe9lUEUiaVBF
VmxQRYlvUEXAclBF73VQRSd5UEVafFBFiX9QRbyCUEXvhVBFIolQRVqMUEWJj1BFvJJQRfOV
UEUnmVBFVpxQRYmfUEW8olBF86VQRSepUEVarFBFja9QRcCyUEXztVBFIrlQRWa8UEWJv1BF
vMJQRe/FUEUnyVBFZsxQRYnPUEW80lBF79VQRSLZUEVW3FBFjd9QRbziUEXz5VBFIulQRVbs
UEWJ71BFvPJQRfP1UEUi+VBFYvxQRY3/UEXIAlFF7wVRRSIJUUVWDFFFiQ9RRbwSUUXvFVFF
JxlRRVYcUUWJH1FFvCJRRe8lUUUiKVFFVixRRY0vUUXAMlFF7zVRRTs5UUVWPFFFiT9RRbxC
UUXvRVFFIklRRVZMUUWJT1FFvFJRRfNVUUUiWVFFVlxRRQ==</AssayXData><AssayYData Points="400">kpPRPz+K0D/0uc8/jcjOP37czj/K8c0/JA/OP5twzT+Blc0/VT7OP9Ryzj9OW88/NfrOPwXu
zz8lrtA/DabQP/jk0D9tMNI/GWrSP2LE0j8APdM/BO/TPxRV1D/PDtU/+w7WP8+b1j/3Z9Y/
uVPXP7Ub2D8Gvtg/t2bZP3KA2T/5Ndo/Y7zbP9NM2z9smds/Kd/cP9ZU3T+VuN0/HCXeP5in
3j/8+98/+z3gP7+34D+eHuE/hQriP14v4j9SNuM/WKDjP5Uc5D/v/uM/1yrlPyg15T+YPuY/
vkjnP59w5z+Qouc/TTroP5Wa6D8Eaek/IfjpP/m16j+FDOs/WnvsP9VA7D/Okuw/7KntP9fg
7T9xFu4/xe7uP9Qo7z+rv+8/01XwP0ox8T/LQPE/5/HxP6EK8j9BcfM/oT3zP6HF8z+TR/Q/
G6v0P9K+9T9mhfU/oP31P0Z69j+aNPc/cc/3P1qI+D9xKPg/sSj5P/f5+T9FJfo/aZH6Pwhd
+z+AuPs/XSb8P6zB/D8iIP0/nHX9PyQG/T9SW/4/yv7+PycV/z8Mxv8/bev/P1MwAEBOrQBA
qY8AQC3KAED/CQFAhkoBQMabAUBwmgFATNYBQNTTAUD+jwJAY2QCQOrMAkCM4AJAF0gDQMgH
A0CSvQNACPgDQIC/A0CH+ANAbEMEQLmNBEB1qARAig8FQFwMBUBbLgVARlwFQLCiBUAfuwVA
Gx0GQFuWBkDCTwZAhXwGQL7MBkBCMQdAPBkHQKQmB0D1KgdA5+AHQIvxB0DNKAhAVPsHQHuI
CEDsaghA2qIIQLvHCED85AhA0HoJQBqDCUA72wlA7r0JQObmCUAkGwpAzB8KQAZBCkDiogpA
haEKQK2+CkB14gpA0vYKQABQC0BveAtASY8LQAjVC0CVAAxAuhoMQNVfDEDoCwxASDoMQH6J
DEAx9wxADhMNQFMdDUCbEw1ALzoNQEpvDUD2cg1AwtkNQF8sDkBiHA5AwR0OQL8/DkA1WQ5A
hr0OQG9ZDkB8sw5AzUcPQEv7DkAUMA9Aez8PQJacD0A6kw9AGJcPQExUEEDy9A9AUvQPQF8S
EEAArBBAxn8QQPHiEEBk9RBAb90QQGYJEUDSKRFAXGERQNpFEUC0oRFAZ5gRQA7yEUCmwBFA
zekRQG8KEkCSQRJAIUASQKGBEkAJfBJAwSETQOrSEkCw+hJA8lETQAIkE0BeIRNABUUTQB9k
E0CCoRNAsfgTQJrtE0DNyhNAbfkTQAMDFEBKBxRAT4oUQLGeFED5nhRA+LIUQJkBFUDu/hRA
KgwVQHgNFUD05xRAiEcVQD1rFUC7jBVAfoIVQGjrFUC5vBVA8/kVQFDiFUCKDxZA2+EVQNEb
FkDihxZAuj0WQChbFkCPaBZAiLQWQHINF0Bf7RZAet0WQAVdF0BgHBdAjEYXQJBDF0BwfhdA
N4YXQFjnF0DqoRdAwK4XQMYoGEA9GBhARkwYQGshGEACVhhAWTEYQHJtGED2hhhADY0YQJOd
GECnjRhAndEYQPpLGUDsHhlAcFAZQGJBGUDEUBlAVKUZQMZtGUBrlRlAw4gZQMdgGUCfxxlA
4XEZQE66GUAvCxpAD/IZQPYMGkACJhpAdDQaQFOdGkDjXBpA01YaQC1gGkD6txpAjfEaQP2U
GkA/0hpA7hgbQF8uG0Ci8RpAZ50bQMtkG0CRGBtAC5YbQBilG0AalBtAKg4cQLSYG0DWyRtA
YjYcQOQ1HECs8xtAbRwcQLf2G0D1ahxA/EwcQNN0HEDKVxxAaHYcQB6/HECEqBxA3+EcQHbP
HEAZuBxA/94cQP8FHUDy9BxA7VYdQMITHUCTKR1A42MdQJV9HUB7lx1A440dQPVVHUDMkh1A
yZodQGy7HUDC3B1ATDMeQO72HUBoLh5A6CEeQB/nHUDmWB5ASCMeQEl7HkAlRx5AnFoeQPuS
HkDaqh5AUboeQEeYHkCDuR5A5/ceQCsqH0B4zh5AW+seQGkWH0DyPB9A7l0fQE0xH0CNOh9A
Ky8fQG8yH0CmpR9AdK4fQI+xH0BTfR9AkskfQBPYH0C21x9AE98fQLXcH0CG9x9AaVUgQJ0B
IEA4SyBApG0gQK9QIECGYyBAs44gQFOZIEDPvCBAHZsgQA==</AssayYData></Step><Step><CommonData><SampleLocation>1</SampleLocation><SampleID></SampleID><SampleGroup></SampleGroup><SampleInfo></SampleInfo><SampleRow>E</SampleRow><SamplePlate>1</SamplePlate><WellType>BUFFER</WellType><Concentration>-1</Concentration><ConcentrationUnits>µg/ml</ConcentrationUnits><MolarConcentration>-1</MolarConcentration><MolarConcUnits>nM</MolarConcUnits><MolecularWeight>-1</MolecularWeight><Temperature>25</Temperature><StartTime>4096143</StartTime><AssayTime>30</AssayTime></CommonData><FlowRate>1000</FlowRate><StepType>BASELINE</StepType><StepName>Baseline</StepName><StepStatus>OK</StepStatus><ActualTime>29.9991</ActualTime><CycleTime>0.2</CycleTime><AssayXData Points="150">iV9RRbxiUUXvZVFFH2lRRVZsUUWFb1FFvHJRRe91UUUjeVFFVnxRRYl/UUW8glFF74VRRR+J
UUVWjFFFiY9RRbySUUXvlVFFH5lRRVacUUXXn1FFuKJRRe+lUUUjqVFFUqxRRYmvUUW8slFF
77VRRR+5UUVWvFFFib9RRbjCUUXvxVFFH8lRRVLMUUWFz1FFvNJRRe/VUUUj2VFFVtxRRYXf
UUW84lFF7+VRRSPpUUVW7FFFie9RRbzyUUXv9VFFH/lRRVb8UUWF/1FFvAJSResFUkUjCVJF
VgxSRYUPUkW8ElJF7xVSRSMZUkVSHFJFiR9SRbwiUkXvJVJFLylSRVIsUkWJL1JFuDJSRe81
UkVwOVJFUjxSRYU/UkW4QlJF70VSRSNJUkVWTFJFhU9SRbxSUkXvVVJFI1lSRVJcUkWJX1JF
zWJSRe9lUkUfaVJFVmxSRYlvUkW4clJF63VSRR95UkVWfFJFiX9SRbyCUkXvhVJFH4lSRVaM
UkWFj1JFuJJSRe+VUkU3mVJFUpxSRYmfUkW8olJF76VSRSOpUkVWrFJFia9SRbiyUkXvtVJF
I7lSRVa8UkWJv1JFvMJSRe/FUkUfyVJFUsxSRYnPUkW80lJF69VSRSPZUkVW3FJFhd9SRbji
UkXv5VJFI+lSRVbsUkWF71JFuPJSRev1UkUj+VJFUvxSRYn/UkW8AlNF7wVTRR8JU0VSDFNF
hQ9TRbwSU0XvFVNFHxlTRVYcU0WJH1NFvCJTReslU0UjKVNFXixTRYkvU0W4MlNF6zVTRSM5
U0VSPFNF</AssayXData><AssayYData Points="150">SoYjQFGvJEDnmyVAeQEmQN+FJkDKliZAeNgmQIzqJkCwLydAWBYnQGcXJ0BADidA7gknQHI+
J0DGQidAX6InQNaIJ0DWdCdAWU0nQIFbJ0DjQSdAxDgnQEdfJ0CCQSdAi18nQNA0J0DAWCdA
jW4nQJBPJ0DqSidA5HEnQCiHJ0BokidA7EsnQMDGJ0DKgCdARbEnQGxsJ0ApoidAB6InQIR/
J0BbuSdAJscnQAqYJ0DfcydAFrAnQHXDJ0BCxydAq1gnQGm2J0DonCdAQl4nQHj6J0DwCShA
EpAnQB6eJ0DVfidAveInQEudJ0BLmSdA498nQOfPJ0AgqSdAXeAnQMfHJ0CCkSdAk90nQEUA
KECt0CdA8r8nQP68J0BrlidAQJInQOXlJ0B/1SdAku8nQFXJJ0BFBChA9X4nQNSXJ0D4mSdA
BMonQMqtJ0DyCChApvAnQFa6J0C9iSdAXcQnQIoCKEAxIShAp6YnQNDyJ0DKrCdAjfYnQL3W
J0CQvCdAoYcnQDP1J0BE0CdAgbYnQHT8J0Dm6idALp0nQBYyKECyvSdA18snQGPjJ0DD6SdA
lfUnQLMBKECJ+idA1d8nQAXpJ0AjDyhAoeEnQIM3KEA2zSdAE/InQAUcKEAaEihAKfwnQN3k
J0D6+ydAZeInQPMmKEDAGihAheAnQKn7J0AaIyhAH0MoQBaoJ0Do6idAKt4nQOYOKEBoEihA
DFAoQIpCKED2GyhAdAYoQG64J0DexydACugnQDkIKECCIyhAvOknQM33J0B3UihAsXcoQGc5
KEDyHShA</AssayYData></Step><Step><CommonData><SampleLocation>10</SampleLocation><SampleID>BG505 T332N SOSIP</SampleID><SampleGroup></SampleGroup><SampleInfo></SampleInfo><SampleRow>E</SampleRow><SamplePlate>1</SamplePlate><WellType>KSAMPLE</WellType><Concentration>-1</Concentration><ConcentrationUnits>µg/ml</ConcentrationUnits><MolarConcentration>31.25</MolarConcentration><MolarConcUnits>nM</MolarConcUnits><MolecularWeight>-1</MolecularWeight><Temperature>25</Temperature><StartTime>4135112</StartTime><AssayTime>180</AssayTime></CommonData><FlowRate>600</FlowRate><StepType>ASSOC</StepType><StepName>Association</StepName><StepStatus>OK</StepStatus><ActualTime>180</ActualTime><CycleTime>0.2</CycleTime><AssayXData Points="900">hT9TRbhCU0XrRVNFH0lTRU5MU0WBT1NFuFJTRedVU0UbWVNFTlxTRYFfU0W4YlNF62VTRR9p
U0VSbFNFhW9TRbhyU0XrdVNFH3lTRU58U0WBf1NFtIJTReuFU0UfiVNFUoxTRYGPU0W4klNF
65VTRSeZU0VSnFNFhZ9TRbSiU0XrpVNFG6lTRVKsU0WBr1NFuLJTReu1U0UbuVNFUrxTRYG/
U0W4wlNF58VTRRvJU0VSzFNFgc9TRbjSU0Xn1VNFG9lTRVLcU0WF31NFuOJTRevlU0Uf6VNF
TuxTRYHvU0W48lNF5/VTRR/5U0VO/FNFgf9TRbgCVEXrBVRFGwlURU4MVEWFD1RFuBJUResV
VEUbGVRFThxURYEfVEW4IlRF5yVURRspVEVOLFRFhS9URbQyVEXrNVRFGzlURVI8VEWBP1RF
uEJURetFVEUfSVRFUkxURYFPVEW4UlRF51VURRtZVEVOXFRFhV9URbRiVEXrZVRFH2lURU5s
VEWFb1RFuHJURed1VEUbeVRFTnxURYF/VEW4glRF54VURR+JVEVOjFRFgY9URbiSVEXnlVRF
G5lURU6cVEWBn1RFuKJUReulVEUfqVRFUqxURYWvVEW4slRF57VURSe5VEVOvFRFgb9URbjC
VEXnxVRFG8lURVLMVEWBz1RFuNJURefVVEUf2VRFTtxURYXfVEW04lRF5+VURR/pVEVO7FRF
he9URbTyVEXn9VRFH/lURVL8VEWB/1RFtAJVResFVUUbCVVFUgxVRYEPVUW0ElVF6xVVRRsZ
VUVOHFVFhR9VRbgiVUXnJVVFHylVRVosVUWBL1VFuDJVRec1VUUbOVVFTjxVRYU/VUW4QlVF
60VVRRpJVUVOTFVFhU9VRbhSVUXrVVVFH1lVRahcVUWFX1VFuGJVRedlVUUaaVVFUmxVRYFv
VUW4clVF53VVRRp5VUVSfFVFhX9VRbiCVUXnhVVFGolVRU6MVUWFj1VFtJJVReeVVUUfmVVF
UpxVRYGfVUW0olVF56VVRRqpVUVSrFVFga9VRbiyVUXrtVVFGrlVRU68VUWFv1VFuMJVRefF
VUUayVVFUsxVRYHPVUW00lVF59VVRRrZVUVO3FVFgd9VRbTiVUXr5VVFH+lVRVLsVUWF71VF
tPJVRev1VUVg+VVFTvxVRYH/VUW0AlZF8AVWRRoJVkVODFZFgQ9WRbQSVkXnFVZFGhlWRU4c
VkWFH1ZFtCJWReclVkUaKVZFTixWRYUvVkW0MlZF6zVWRRo5VkVOPFZFgT9WRbRCVkXnRVZF
GklWRU5MVkWBT1ZFtFJWRedVVkUaWVZFUlxWRYFfVkW4YlZF52VWRRppVkVObFZFgW9WRbRy
VkXndVZFGnlWRU58VkWBf1ZFvIJWReuFVkUfiVZFToxWRYWPVkW0klZF55VWRRqZVkVSnFZF
gZ9WRbSiVkXrpVZFGqlWRU6sVkWBr1ZFuLJWRee1VkUfuVZFTrxWRYG/VkW0wlZF58VWRR/J
VkVOzFZFhc9WRbTSVkXr1VZFH9lWRVLcVkWB31ZFtOJWReflVkUa6VZFUuxWRYHvVkW48lZF
5/VWRR/5VkVO/FZFgf9WRbQCV0XnBVdFHwlXRU4MV0WBD1dFtBJXRecVV0UfGVdFUhxXRYEf
V0W0IldF5yVXRR8pV0VSLFdFgS9XRbQyV0XnNVdFHzlXRU48V0WBP1dFtEJXRedFV0UfSVdF
TkxXRYFPV0W0UldF51VXRRpZV0VSXFdFgV9XRbRiV0XrZVdFGmlXRU5sV0WBb1dFuHJXRed1
V0UaeVdFTnxXRYF/V0W4gldF54VXRRqJV0VOjFdFhY9XRbSSV0XnlVdFH5lXRU6cV0WFn1dF
tKJXReulV0UaqVdFTqxXRYGvV0W0sldF67VXRSO5V0VOvFdFgb9XRbjCV0XnxVdFGslXRVLM
V0WBz1dFtNJXRefVV0Ua2VdFTtxXRYHfV0W04ldF5+VXRRrpV0VO7FdFge9XRbTyV0Xn9VdF
GvlXRU78V0WB/1dFtAJYRecFWEUaCVhFUgxYRYEPWEW0ElhF5xVYRRoZWEVOHFhFgR9YRbgi
WEXnJVhFHylYRV4sWEWFL1hFtDJYRec1WEUfOVhFTjxYRZE/WEW0QlhF50VYRRpJWEVOTFhF
gU9YRbRSWEXnVVhFGllYRVZcWEWBX1hFtGJYRedlWEUaaVhFTmxYRYFvWEW0clhF63VYRRp5
WEVOfFhFhX9YRd2CWEXnhVhFGolYRU6MWEWFj1hFtJJYReeVWEUamVhFTpxYRYGfWEW0olhF
56VYRR+pWEVSrFhFga9YRTuzWEXwtVhFGrlYRU68WEWBv1hFvMJYRefFWEUayVhFTsxYRYXP
WEW40lhF69VYRR/ZWEVm3FhFgd9YRbjiWEXr5VhFGulYRVLsWEWB71hFuPJYRef1WEUf+VhF
VvxYRYH/WEW0AllF5wVZRR8JWUVODFlFgQ9ZRbQSWUXnFVlFHxlZRVIcWUWFH1lFuCJZResl
WUUfKVlFTixZRYUvWUW4MllF6zVZRR85WUVePFlFhT9ZRbhCWUXrRVlFH0lZRaBMWUWFT1lF
uFJZRetVWUUfWVlFVlxZRYVfWUW4YllF62VZRR9pWUVSbFlFhW9ZRbhyWUXrdVlFH3lZRVJ8
WUWFf1lFuIJZReuFWUUfiVlFUoxZRYWPWUW4kllF65VZRR+ZWUVSnFlFhZ9ZRbiiWUXrpVlF
H6lZRVKsWUWFr1lFuLJZReu1WUUfuVlFUrxZRYW/WUW4wllF8MVZRR/JWUVSzFlFhc9ZRbjS
WUXr1VlFH9lZRVLcWUWF31lFuOJZRevlWUUf6VlFTuxZRYXvWUW48llF6/VZRR/5WUVO/FlF
hf9ZRbgCWkXrBVpFHwlaRVIMWkWFD1pFuBJaResVWkUfGVpFUhxaRYUfWkW4IlpF6yVaRR8p
WkVSLFpFhS9aRbgyWkXnNVpFHzlaRVI8WkWFP1pFtEJaRetFWkUfSVpFUkxaRYVPWkW4UlpF
61VaRR9ZWkVSXFpFhV9aRbhiWkXrZVpFH2laRVJsWkWFb1pFuHJaRet1WkUaeVpFUnxaRYV/
WkXAglpF64VaRR+JWkVSjFpFgY9aRbSSWkXrlVpFH5laRU6cWkWFn1pFuKJaReulWkUfqVpF
UqxaRYWvWkW4slpF67VaRR+5WkVSvFpFhb9aRbjCWkXrxVpFH8laRVLMWkWiz1pFuNJaRevV
WkUf2VpFUtxaRYHfWkW44lpF6+VaRR/pWkVS7FpFhe9aRbjyWkXr9VpFGvlaRVL8WkWF/1pF
uAJbResFW0UfCVtFWgxbRYUPW0W4EltF6xVbRR8ZW0VSHFtFhR9bRbQiW0XrJVtFHylbRVIs
W0WFL1tFtDJbRes1W0UfOVtFUjxbRYE/W0W4QltF60VbRR9JW0VSTFtFhU9bRbhSW0XrVVtF
H1lbRVJcW0WBX1tFuGJbRetlW0UaaVtFUmxbRYVvW0W0cltF63VbRR95W0VSfFtFgX9bRbiC
W0XrhVtFH4lbRVKMW0WFj1tFEpNbReuVW0UfmVtFUpxbRYWfW0W4oltF56VbRR+pW0VSrFtF
ha9bRbiyW0XrtVtFH7lbRVa8W0WFv1tFtMJbRevFW0UayVtFUsxbRYXPW0W40ltF69VbRR/Z
W0VS3FtFgd9bRbjiW0Xr5VtFH+lbRU7sW0WF71tFuPJbRev1W0Uf+VtFTvxbRYX/W0W4AlxF
6wVcRR8JXEVSDFxFhQ9cRbgSXEXnFVxFGhlcRVIcXEWFH1xFuCJcReclXEUfKVxFUixcRYUv
XEW4MlxF6zVcRR85XEVSPFxFhT9cRbhCXEXrRVxFH0lcRVJMXEWFT1xFtFJcRetVXEUfWVxF
TlxcRYVfXEW4YlxF52VcRR9pXEVSbFxFhW9cRbhyXEXndVxFH3lcRU58XEWBf1xFtIJcReuF
XEUfiVxFUoxcRYWPXEW4klxF65VcRRqZXEVSnFxFhZ9cRbiiXEXrpVxFH6lcRVKsXEWFr1xF
uLJcRee1XEUfuVxFTrxcRYW/XEW4wlxF58VcRR/JXEVOzFxFgc9cRbTSXEXr1VxFH9lcRVLc
XEWF31xFtOJcRevlXEUf6VxFTuxcRYXvXEW08lxF5/VcRR/5XEVS/FxFhf9cRbgCXUXrBV1F
HwldRVIMXUWFD11F9hJdResVXUUfGV1FThxdRYEfXUW4Il1F6yVdRR8pXUVSLF1FhS9dRbgy
XUXrNV1FHzldRVI8XUWuP11FtEJdRetFXUUaSV1FUkxdRYVPXUW4Ul1F61VdRR9ZXUVqXF1F
hV9dRbhiXUXnZV1FGmldRVJsXUWFb11FuHJdRet1XUUfeV1FTnxdRYF/XUW0gl1F54VdRR+J
XUVOjF1FgY9dRbiSXUXnlV1FH5ldRU6cXUWFn11FuKJdReelXUUfqV1FUqxdRYGvXUW0sl1F
57VdRRq5XUVSvF1Fgb9dRbjCXUXrxV1FGsldRVLMXUWFz11FtNJdRevVXUUa2V1FTtxdRYHf
XUW04l1F5+VdRR/pXUVO7F1Ftu9dRbjyXUXr9V1FH/ldRU78XUWF/11FtAJeRecFXkUaCV5F
UgxeRYUPXkW4El5F6xVeRRoZXkVSHF5FgR9eRbgiXkXrJV5FHyleRU4sXkWBL15FuDJeRec1
XkUfOV5FTjxeRYE/XkW4Ql5F60VeRR9JXkVSTF5FgU9eRbRSXkXnVV5FGlleRU5cXkWBX15F
tGJeRedlXkUaaV5FUmxeRYVvXkW0cl5F63VeRR95XkVSfF5F</AssayXData><AssayYData Points="900">KugnQAibJ0CQQSdAT5QmQPVqJkAw+yVAZXglQGSLJUB7lSVAO8QkQN/qJEAHryRA94UkQFnD
JECCUyRAHmIkQKdTJECFXiRAO3AkQN3tI0AKFSRA8Q8kQCkUJECOSSRAx00kQADWI0D19iNA
oN4jQN0uJEDaTyRAy+QjQHIbJECP7yNAfb8jQFYAJECESSRAZvUjQGwRJECvIiRA+BMkQNUL
JEDUACRA5iwkQIQZJEB+5yNAo0IkQGkEJEBbMyRAbQ0kQLjQI0DDGSRAv2UkQIU4JEC6PyRA
Ci0kQHE9JEAaUyRAP2QkQNwQJEC86SNA3/8jQL3qI0ApTyRA9lgkQBA9JEC/OSRAsjkkQPFC
JEBiYCRAIf4jQHIGJEBpFiRA8WMkQCNIJEArUyRA5bIkQI0rJEBkrCRAPk0kQGUXJEC5diRA
bogkQONgJEDiLSRAlFkkQDiOJEDewyRAsEckQGRMJECsISRAIFMkQHZkJEBBQiRAITckQBBA
JED7RSRAwlMkQC5bJEC5TCRAvzEkQAtLJECPZSRAWywkQHPaJEBafiRAbRokQH5mJECzcyRA
HGAkQDiaJEDxtyRAhKQkQK/IJEBGiCRAcXwkQFd+JEBXhSRAY3EkQOatJEB0OSRA0nUkQOmX
JEAaeSRAdHYkQHadJEDmpCRARckkQCe0JEBDqiRA87gkQDd9JEAekSRA4XYkQAiOJED8hSRA
EnQkQMdqJEBYTSRAqkMkQLSOJEDUvCRA/KwkQC6dJED1ySRA5KEkQL7NJEBryCRAL64kQEfR
JEANvSRAfr4kQFuSJECvyyRAUpAkQKmfJEDJvCRAst8kQFB9JEAKziRAt78kQDYCJUCNySRA
XYwkQMqiJEBLzCRA1LUkQL7PJEBorSRA67okQEOeJEDsxyRAuqEkQHDeJEBcwSRAaLkkQMfv
JEDUsCRAMRUlQL/cJEDl6CRA3e4kQCb0JECa2SRAzO8kQDTMJECP+yRAdgQlQITMJEDG3yRA
3fEkQAoMJUBHEiVAzBwlQOnbJEAmKyVA2PskQCnSJEDuCCVAVTYlQN0jJUDb2yRA1tEkQF5L
JUAGziRAaCclQM35JEDaUyVA+FQlQE10JUD4FSVAJC8lQFIdJUBI9CRAsTklQDwZJUBARCVA
YB8lQMIbJUAiPiVAmmElQFpYJUAIPSVA7CQlQHFeJUAz3SRAnSElQB0GJUADECVAKjIlQLL/
JEBzISVAzt0kQL8oJUAv4CRAN+gkQM9NJUBgPyVAKCYlQFM/JUApNiVAGkklQPEUJUBWViVA
P0MlQHwEJUAQPCVAUIYlQJBbJUBmLiVAzkAlQGdfJUAdXyVAFjclQGlPJUA+OSVA1GglQMNl
JUAPMSVAaRwlQA1SJUD7RCVAYEslQOYlJUAdGSVAZTklQEUvJUB+TSVAiDolQCVOJUB+LSVA
OkQlQM4uJUCqKyVACo0lQFlIJUC+UCVADpYlQI9rJUB9YyVAS60lQDRZJUADbCVAtWUlQFY5
JUCYbCVA5owlQB5OJUBZnyVAF3AlQPwlJUCmgiVAkpQlQEOnJUCwryVAgX0lQKqRJUCFMyVA
H6MlQIaOJUDkiCVA7YElQIiYJUDHWiVAMm0lQA2KJUAweCVA3FolQASsJUDrYCVAXYolQKZY
JUC4iCVADNolQKKlJUCnwCVAFK4lQJyNJUComCVA+IYlQMdkJUCuzCVAJcAlQD5iJUD0oSVA
wa0lQJ65JUB0syVAKZwlQLOHJUANYCVAwXYlQMeDJUBHzyVAK68lQAfNJUDWtCVArJklQHfA
JUD9nyVAcXElQDjMJUAOsiVAOaAlQGOaJUDM2yVAyfMlQALMJUBZryVAUNUlQDbGJUC+hCVA
SrslQES6JUCJ0iVAftIlQNbFJUC5xiVA7cglQBu/JUDz4CVAq64lQIXxJUCiuyVAXJklQEmw
JUC8+iVAu7wlQDT4JUDqtSVAKe8lQPLsJUCGpiVAW+olQEoAJkDlxSVA3dAlQMC4JUCp2yVA
afglQJ3qJUBO6SVACQsmQOKpJUDbJiZAYpslQCjXJUA+SiZAC68lQP/yJUB+FCZArrslQO0G
JkAE6SVAGRAmQNAeJkBMBCZAHwImQNPaJUCkyiVAmvglQM7tJUDx+yVAmTAmQLjzJUCaqSVA
4hEmQNDGJUDg2iVA49AlQIkAJkCs8SVAqOglQJ37JUCcISZABxsmQAnaJUDu6iVAHPAlQMvv
JUAuFSZAx/klQCYGJkDjKiZAWRImQDprJkD+CyZAYRcmQHkpJkA4QCZAmkAmQAVAJkBuGSZA
zfElQP8XJkABRiZAgDYmQETpJUA9KSZAUwkmQMIYJkB+EyZAhBsmQJIlJkCnbCZAXkQmQL5w
JkCxMyZAGygmQGQyJkA3VCZA4jAmQGTgJUDUISZAV0EmQNpoJkBrLSZAF/YlQMeQJkCW9CVA
fD8mQPEhJkB5VCZANW0mQN2BJkDEPyZAQD0mQBJ9JkAuLyZAWYYmQEnyJUD0fyZALmkmQFtQ
JkBCSiZAO30mQFT2JUCAVSZAzWAmQJl9JkAzRyZAY0omQA10JkDJPyZA8nQmQDaOJkDOqyZA
uwEmQP4cJkBboyZACFwmQC1bJkARSiZA1FgmQPtZJkCDWyZAWXUmQC99JkCeWCZAlaEmQL0q
JkB2ViZA5UsmQOQcJkD5WyZAhn4mQLxgJkByjyZAXWImQK1qJkCUlSZAFtomQFhbJkCahyZA
8HgmQJ2rJkCYiSZA9XYmQOJYJkD8kyZAxK8mQNs7JkC+dSZAaCkmQDROJkDoWyZADZkmQE9l
JkBCrCZASZ8mQPGIJkBnViZANkUmQDlPJkDr6SZA+dkmQIOIJkANdiZAMlkmQAOQJkBQoSZA
BVcmQHCgJkCf4CZA1lUmQBNcJkCyeSZAnmUmQC+UJkD3ciZAQIYmQBLwJkDToyZAWIwmQGWM
JkDq3SZAK5YmQLifJkC4ViZAOmgmQO9RJkBgqSZAx3kmQPjpJkD4cCZAw38mQB+gJkBETyZA
z+gmQPjAJkDA1SZAs5QmQIODJkA9uiZAA7wmQJRbJkBg2iZAeuYmQL+4JkCmtSZAqqcmQJaP
JkDWzCZAPPkmQEnTJkBzySZAloAmQMjEJkCmiCZAC7AmQH/TJkCVyiZAJpYmQDmaJkCuuiZA
rtImQGtvJkB+8iZALHUmQBi4JkCGyCZAJJgmQJSyJkCTcyZAPLMmQNfCJkDxzyZAqKkmQFSy
JkDDviZAvdcmQNOVJkBHASdAe6QmQKTJJkBz4iZAKMEmQDuyJkBgwiZAFgQnQN/DJkAnryZA
C+ImQE6CJkCcCSdAicsmQKzLJkAjxiZAuagmQOW9JkAu3CZA1/YmQIYdJ0DkriZArLgmQFDV
JkA3wyZAwekmQEbWJkAO1SZAlw0nQO9NJ0CDsSZABVcnQFQiJ0DC5iZAZ/wmQGkIJ0DL3SZA
0h0nQBq5JkDvGydAMR8nQOUcJ0BMDydAFvomQEbIJkDSFCdAX/kmQEX/JkC67CZA/MUmQHuA
JkB95iZA9jknQOcIJ0CP3CZAeA0nQHDjJkB59CZAPOUmQC/4JkCE6SZAyPMmQG8TJ0AUASdA
NNUmQNtoJ0A35CZAOw0nQBoeJ0DyyCZAfAonQK0SJ0CuGSdAMQwnQG/+JkBBsSZAr78mQKYY
J0CC6SZAlwQnQJjYJkDTGCdA7iwnQBn0JkA4BidA0QsnQLU9J0C14SZA5SInQCQ1J0DiKydA
VTUnQMr8JkB3YCdABD4nQLA9J0DeESdASjwnQJ0jJ0BvaCdA42AnQM8HJ0AkYydAyionQGUc
J0BfdidA5uYmQKoxJ0ABLSdAfyQnQDF7J0AUMCdAfDcnQOhlJ0ABRCdApC4nQN8bJ0AT9yZA
KDsnQB9YJ0DrPidA0SYnQMM0J0AqiSdAaEUnQL0nJ0A1TSdAZqMnQNwiJ0DgISdAIxUnQEJo
J0C+PidAnRAnQH9zJ0CNSCdABV0nQH5NJ0DtZCdAZDknQGhWJ0BwIydAdnUnQIo1J0A5PidA
VFAnQCZoJ0DENSdASJEnQGQvJ0BhXidAmhQnQKEvJ0DsbidABY4nQPRSJ0B5NydA1z8nQKM3
J0BDfidAFkYnQJs4J0BrhCdA5z8nQGSQJ0AQUydAR0snQHmCJ0DvdCdAA2QnQAicJ0BELidA
+XcnQAydJ0CYPidAb+8mQOl/J0BaKCdA85UnQP1NJ0AfwydAb10nQBJaJ0A4fSdA5FQnQFYz
J0ACkCdAIp0nQMBSJ0AysSdAAHcnQBOXJ0CHcSdA588nQIiZJ0C2cidAzG0nQPNDJ0CZaCdA
dV0nQIJbJ0BTHydAPVInQON7J0B3SydARpYnQIFiJ0DqkidAoH8nQKG2J0A8WSdAH8QnQP6W
J0A3YidA1JAnQOBtJ0DiTydAHa4nQPehJ0CsiSdAoCMnQLzIJ0AEaSdAF6EnQHuqJ0C3vCdA
8GgnQIW1J0D5fCdAE2snQJKfJ0BhkydAvmgnQGJ9J0C31ydAr+4nQGukJ0DHkidAV0InQKGN
J0B0WidAR6InQG6yJ0D4vSdAsqwnQEqeJ0AjfidAmVcnQFy4J0C+pidAuOUnQOa+J0COmCdA
xzsnQOHeJ0AkMSdAC7MnQJmDJ0Df2SdANL4nQHOjJ0AVtCdAu7AnQL+XJ0BkjSdAf80nQMR0
J0CkoSdAM4cnQHKBJ0AGuCdAZdgnQLq1J0C82idA4GwnQOqhJ0AwsCdATM8nQKF1J0D37ydA
1+4nQOOnJ0BPzCdA+r8nQBuEJ0CYtidAHKYnQEqMJ0A4zCdA</AssayYData></Step><Step><CommonData><SampleLocation>1</SampleLocation><SampleID></SampleID><SampleGroup></SampleGroup><SampleInfo></SampleInfo><SampleRow>E</SampleRow><SamplePlate>1</SamplePlate><WellType>BUFFER</WellType><Concentration>-1</Concentration><ConcentrationUnits>µg/ml</ConcentrationUnits><MolarConcentration>-1</MolarConcentration><MolarConcUnits>nM</MolarConcUnits><MolecularWeight>-1</MolecularWeight><Temperature>25</Temperature><StartTime>4323921</StartTime><AssayTime>180</AssayTime></CommonData><FlowRate>600</FlowRate><StepType>DISASSOC</StepType><StepName>Dissociation</StepName><StepStatus>OK</StepStatus><ActualTime>180</ActualTime><CycleTime>0.2</CycleTime><AssayXData Points="900">hX9eRbiCXkXrhV5FG4leRVKMXkWBj15FuJJeReuVXkUfmV5FUpxeRYGfXkW4ol5F66VeRR+p
XkVOrF5Fga9eRbiyXkXrtV5FG7leRU68XkWFv15FuMJeRefFXkUbyV5FTsxeRYXPXkW40l5F
59VeRR/ZXkVS3F5Frt9eRbjiXkXr5V5FH+leRVLsXkWB715FuPJeRev1XkUf+V5FTvxeRYH/
XkW4Al9F5wVfRTMJX0VSDF9FhQ9fRbgSX0XrFV9FHxlfRVIcX0WFH19FuCJfReclX0UfKV9F
TixfRYUvX0W0Ml9F5zVfRRs5X0VSPF9FhT9fRbRCX0XrRV9FH0lfRU5MX0WFT19FtFJfRetV
X0UbWV9FUlxfRYVfX0W0Yl9F52VfRRtpX0VObF9FhW9fRbhyX0XndV9FH3lfRVJ8X0WFf19F
uIJfReeFX0UfiV9FUoxfRYGPX0W4kl9F55VfRR+ZX0VOnF9FgZ9fRbiiX0XnpV9FH6lfRVKs
X0WFr19FtLJfRee1X0UfuV9FUrxfRYW/X0W4wl9F58VfRR/JX0VSzF9Fgc9fRbTSX0Xr1V9F
N9lfRU7cX0WB319FtOJfReflX0Ub6V9FTuxfRYHvX0W08l9F6/VfRR/5X0VS/F9Fgf9fRbQC
YEXrBWBFHwlgRU4MYEWFD2BFuBJgRecVYEUfGWBFUhxgRYEfYEW0ImBF5yVgRRspYEVSLGBF
gS9gRbQyYEXnNWBFGzlgRVI8YEWBP2BFtEJgRetFYEUfSWBFUkxgRYVPYEW4UmBF61VgRRtZ
YEVSXGBFgV9gRbRiYEXrZWBFG2lgRU5sYEWFb2BFtHJgRfR1YEUbeWBFUnxgRYV/YEW4gmBF
54VgRR+JYEVSjGBFhY9gRbiSYEXrlWBFH5lgRVKcYEWBn2BFuKJgReelYEUfqWBFTqxgRYWv
YEW4smBF67VgRRq5YEVuvGBFgb9gRbTCYEXrxWBFGslgRVbMYEWFz2BFuNJgRevVYEUf2WBF
UtxgRYXfYEW04mBF6+VgRRrpYEVS7GBFhe9gRbTyYEXr9WBFH/lgRW78YEWF/2BFtAJhResF
YUUaCWFFTgxhRYEPYUW4EmFF5xVhRRoZYUVOHGFFgR9hRbgiYUXrJWFFGilhRU4sYUWBL2FF
tDJhRes1YUUaOWFFTjxhRYU/YUW0QmFF50VhRR9JYUVOTGFFhU9hRbRSYUXnVWFFGllhRVJc
YUWBX2FFtGJhRedlYUUaaWFFTmxhRYFvYUW4cmFF53VhRRp5YUVSfGFFhX9hRbiCYUXnhWFF
H4lhRVKMYUWBj2FFtJJhReeVYUUfmWFFUpxhRYGfYUW4omFF56VhRSOpYUVOrGFFga9hRbSy
YUXrtWFFH7lhRVK8YUWBv2FFtMJhRefFYUUfyWFFUsxhRYHPYUW40mFF69VhRRrZYUVS3GFF
gd9hRbTiYUXr5WFFGulhRU7sYUWB72FFtPJhRev1YUUa+WFFTvxhRYH/YUW0AmJF6wViRRoJ
YkVSDGJFhQ9iRbgSYkXnFWJFGhliRU4cYkWFH2JFuCJiReclYkUaKWJFTixiRYEvYkW0MmJF
6zViRRo5YkVOPGJFgT9iRbhCYkXrRWJFGkliRU5MYkWBT2JFtFJiRedVYkUaWWJFTlxiRYFf
YkW4YmJF52ViRRppYkVObGJFhW9iRbhyYkXrdWJFGnliRVJ8YkWFf2JFuIJiReeFYkUaiWJF
UoxiRYGPYkW4kmJF65ViRRqZYkVOnGJFgZ9iRbSiYkXrpWJFGqliRVKsYkWBr2JFuLJiRee1
YkUauWJFTrxiRY2/YkW0wmJF58ViRRrJYkVOzGJFhc9iRbjSYkXr1WJFGtliRU7cYkWB32JF
tOJiReflYkUa6WJFUuxiRYHvYkW08mJF6/ViRR/5YkVO/GJFgf9iRbgCY0XnBWNFHwljRU4M
Y0WBD2NFvBJjResVY0UaGWNFThxjRYUfY0W0ImNF5yVjRRopY0VSLGNFgS9jRbQyY0XnNWNF
GjljRVI8Y0WBP2NFtEJjRedFY0UfSWNFUkxjRYFPY0W4UmNF51VjRRpZY0VOXGNFgV9jRbRi
Y0XnZWNFGmljRU5sY0WFb2NFtHJjRed1Y0UaeWNFTnxjRYF/Y0W0gmNF54VjRRqJY0VOjGNF
gY9jRbiSY0XnlWNFGpljRU6cY0WBn2NFtKJjReelY0UaqWNFTqxjRYGvY0W0smNF57VjRRq5
Y0VOvGNFhb9jRbjCY0XnxWNFGsljRU7MY0WBz2NFtNJjRefVY0Ua2WNFUtxjRYXfY0W44mNF
5+VjRRrpY0VS7GNFhe9jRbTyY0Xn9WNFGvljRU78Y0WB/2NFtAJkRecFZEUaCWRFUgxkRYEP
ZEW0EmRF5xVkRRoZZEVOHGRFgR9kRbQiZEXnJWRFGilkRU4sZEWBL2RFtDJkRec1ZEUaOWRF
UjxkRYE/ZEW0QmRF50VkRRpJZEVOTGRFgU9kRbRSZEXnVWRFGllkRU5cZEWBX2RFtGJkRedl
ZEUaaWRFTmxkRYFvZEW4cmRF53VkRRp5ZEXNfGRFgX9kRbSCZEXnhWRFH4lkRV6MZEWBj2RF
tJJkReeVZEUamWRFUpxkRYGfZEW0omRF56VkRRqpZEUGrWRFia9kRbSyZEXntWRFGrlkRU68
ZEWBv2RFuMJkRefFZEUayWRFTsxkRYXPZEW00mRF59VkRR/ZZEVS3GRFhd9kRbTiZEXr5WRF
GulkRU7sZEWB72RFuPJkRev1ZEUa+WRFUvxkRbL/ZEW4AmVF5wVlRRoJZUVODGVFhQ9lRbgS
ZUX8FWVFGhllRVIcZUWBH2VFtCJlReclZUUaKWVFTixlRYkvZUW0MmVFTjZlRRo5ZUVSPGVF
hT9lRbRCZUXrRWVFGkllRU5MZUWBT2VFtFJlRetVZUUfWWVFTlxlRYFfZUW0YmVF62VlRR9p
ZUVObGVFhW9lRbRyZUXrdWVFGnllRU58ZUWFf2VFuIJlReuFZUUaiWVFUoxlRYWPZUW4kmVF
65VlRRqZZUVSnGVFhZ9lRbiiZUXnpWVFH6llRVKsZUWFr2VFuLJlReu1ZUUfuWVFUrxlRYW/
ZUW4wmVF68VlRR/JZUVSzGVFhc9lRbjSZUXr1WVFH9llRVLcZUWF32VFuOJlRevlZUUf6WVF
UuxlRYXvZUW48mVF6/VlRR/5ZUVS/GVFhf9lRbgCZkXrBWZFHwlmRVIMZkWFD2ZFuBJmResV
ZkUfGWZFUhxmRYUfZkW4ImZF6yVmRSMpZkVSLGZFgS9mRbgyZkXrNWZFHzlmRVI8ZkWFP2ZF
uEJmRetFZkUjSWZFUkxmRYVPZkW4UmZF61VmRR9ZZkVSXGZFhV9mRbhiZkXrZWZFH2lmRVJs
ZkWFb2ZFuHJmRet1ZkUfeWZFUnxmRYV/ZkW4gmZF64VmRRqJZkVSjGZFhY9mRbiSZkXrlWZF
H5lmRVKcZkWFn2ZFuKJmReulZkUfqWZFUqxmRYWvZkW4smZF67VmRRq5ZkVSvGZFhb9mRbjC
ZkXrxWZFGslmRVLMZkWFz2ZFuNJmRevVZkUf2WZFUtxmRYXfZkW44mZF5+VmRR/pZkVS7GZF
he9mRd3yZkXr9WZFGvlmRVL8ZkWF/2ZFuAJnResFZ0UfCWdFUgxnRYUPZ0W4EmdF6xVnRR8Z
Z0VSHGdFhR9nRbgiZ0XrJWdFHylnRVIsZ0WFL2dFtDJnRes1Z0UfOWdFUjxnRYU/Z0W4QmdF
60VnRRpJZ0VSTGdFhU9nRbhSZ0XrVWdFH1lnRVJcZ0WFX2dFuGJnRetlZ0UaaWdFUmxnRYVv
Z0W4cmdF63VnRR95Z0VOfGdFhX9nRbiCZ0XrhWdFH4lnRVKMZ0WBj2dFuJJnReeVZ0UfmWdF
UpxnRYWfZ0W0omdF66VnRR+pZ0VSrGdFha9nRbiyZ0XrtWdFGrlnRU68Z0WFv2dFuMJnRevF
Z0UfyWdFUsxnRYHPZ0W40mdF69VnRR/ZZ0VS3GdFhd9nRbjiZ0Xr5WdFH+lnRVLsZ0WB72dF
uPJnRev1Z0Uf+WdFUvxnRYX/Z0W4AmhF6wVoRRoJaEVSDGhFhQ9oRbQSaEUdFmhFHxloRU4c
aEWFH2hFuCJoReslaEUaKWhFUixoRYEvaEW4MmhF6zVoRR85aEVSPGhFhT9oRbhCaEXrRWhF
GkloRVJMaEWFT2hFuFJoRetVaEUfWWhFUlxoRYVfaEW4YmhF62VoRR9paEVSbGhFhW9oRbhy
aEXndWhFH3loRVJ8aEWFf2hFuIJoReuFaEUfiWhFUoxoRYGPaEW4kmhF65VoRR+ZaEVOnGhF
gZ9oRbiiaEXrpWhFH6loRVKsaEWFr2hFuLJoRee1aEUfuWhFUrxoRYW/aEW4wmhF68VoRR/J
aEVSzGhFhc9oRbTSaEXr1WhFGtloRVLcaEWF32hFuOJoRevlaEUf6WhFTuxoRYXvaEW48mhF
6/VoRR/5aEVS/GhFhf9oRbQCaUXrBWlFHwlpRU4MaUWFD2lFuBJpResVaUUfGWlFUhxpRYEf
aUW0ImlF6yVpRR8paUVSLGlFgS9pRbQyaUXrNWlFHzlpRU48aUWFP2lFtEJpRetFaUUfSWlF
TkxpRYVPaUW4UmlF51VpRR9ZaUVSXGlFhV9pRbRiaUXrZWlFGmlpRU5saUWBb2lFtHJpRet1
aUUfeWlFUnxpRYV/aUW0gmlF64VpRR+JaUVOjGlFhY9pRbiSaUXrlWlFGplpRVKcaUWFn2lF
uKJpReulaUUaqWlFUqxpRYGvaUW0smlF57VpRR+5aUVSvGlF</AssayXData><AssayYData Points="900">cm8mQB7CJkDuSSdAJdgnQEM1KEBbLilADeUoQC/FKUBP2ilAFP8pQBdnKkCYrSpAn4cqQELM
KkC7xipADtUqQF1fK0DgFStANl0rQK1QK0D7UCtAaYorQHGWK0B3ZitAu1QrQMnCK0AIrStA
U8krQETyK0Dl3itAKPorQF26K0DP3StAQwEsQCx/K0BfnitA6OgrQPwDLEB/wytAV6YrQMHF
K0BbGCxADqorQPDaK0Bi7itAo9QrQOeZK0Db7CtADhIsQKjvK0BoMCxAmPYrQDjnK0Af2CtA
cPIrQJjpK0DB+itAQdkrQBXqK0DvBSxAJwgsQGMcLEBJ5ytAXcErQArqK0BFMCxAG9ErQFsS
LEC7GSxAZi4sQNIFLEBO6CtAl+YrQPE/LECs7ytAFgUsQOAKLEA8ISxA5+crQKK8K0CL+ytA
k+wrQLP8K0CN4StAsQAsQJb2K0B3EixAAP0rQA/PK0Bh7ytA7sMrQGzMK0BzICxAxNMrQAL8
K0CIHCxA6fIrQDIfLECoxStAAKYrQP+qK0B28ytA0/QrQKBILEDN9StAk2UsQGkYLEBBICxA
WB8sQDU1LEANIyxA3iAsQB3XK0CL/ytAajwsQFY9LEA4ByxA/g0sQPb0K0CvNCxAA7grQJcL
LEC4MSxA4kssQGELLECxEixA7B0sQEATLED3AixArhYsQIESLEAFQixAOQIsQGEHLEB9WyxA
AAMsQJc3LEBqFCxAGjUsQNlRLEC2+ytAJuIrQN/pK0Ag/StAfwAsQHQGLEC8rCtAb94rQKQd
LEAeQSxAjv8rQCl0LEDlNyxADjssQGkkLEBfJyxAOFAsQGQVLED7aCxAdSgsQABxLEBj4itA
/QwsQA5ALEAzSCxA32AsQItOLEAxRyxAvxgsQKc8LEDnHixAJU8sQEs6LEA+ZSxAOUwsQPAO
LEBO4StAfu8rQIlcLECTGSxAmiUsQMRTLEApOCxAuiosQLDkK0AJGixA+mksQCPhK0AyHCxA
Q0gsQF1TLEDCVCxAsQssQFwkLEAH/CtAXxcsQBAWLEDtSSxA/FksQIMtLECFZCxAqhYsQJdU
LEDaQyxADEMsQB8TLEAySCxAuBMsQF9NLECQ/itAMywsQF9bLED6DSxATmYsQMoSLEA9oyxA
ihQsQFcLLEChKyxAH3IsQKMYLEBaJCxAHjIsQD9nLEBzRixAszssQM9GLEDYRixAAXgsQBJB
LECuJCxAZFMsQJUuLEDZSixAZgwsQJ+HLEDaXSxA9V0sQJIxLECraixAG0YsQFppLECaKixA
d3gsQIo9LEDZTixAfukrQFp3LEBVNyxAJlEsQLRFLEAjQSxA6z0sQMhlLEDEeCxAGrAsQPA8
LEADeSxAMYUsQE89LECCQyxAJkssQM0YLEDLbixAP3osQFljLECUbSxAfUEsQNZVLEDaQCxA
BEwsQPOBLEC0fSxAIIUsQJIILECQdCxAp44sQBd8LEAZUixAj0QsQFhILEDBiCxA1WUsQIRi
LECJgSxA6zMsQB9qLEDzgixA5FMsQEOfLEBwTCxAhDQsQJJuLEC+byxAxWQsQPExLED0pixA
cHcsQG1NLECxhCxAc5csQL5wLEApfyxAcsssQAFcLEA2gSxAWHgsQKH8K0ASqSxAlpMsQBJq
LEBblSxAbW4sQJxXLEDNWSxA7V4sQE1gLEB1tyxAjVMsQP9aLEC5eSxAzz8sQJVELEA+JyxA
o2osQBhMLEC2eyxAeJ4sQJKjLEATnCxAqVMsQK90LEAmeixA0XAsQJ9pLEBKfSxA9lAsQJbW
LEDTdSxAE1EsQLVhLEBCNCxA0HksQENMLEA9XyxAZoosQIaHLEANeCxABJ0sQI2XLECseSxA
HYYsQKRgLEAKTixAooAsQLpVLECfpCxAlLUsQANMLED9kCxAlm8sQIJwLEB6eixAq1osQDty
LECdZyxAC1AsQJCQLEB8ZSxAf34sQDOYLEAMbixAvpIsQP6CLEAyZSxAsG4sQChSLECHcSxA
EpgsQEZ1LEBNpyxAy64sQBS3LEAGXixAlpwsQIqYLEADiSxA7bYsQKqLLEDCSixA8lMsQBO0
LEA0oyxA8MQsQBG+LEBOeCxApLMsQLt5LEC1wyxAc14sQIbKLEBveSxASMssQPZzLEBvuCxA
gI8sQAqyLECgUyxAfL0sQOCYLEApmyxAtK0sQDOnLEAm0CxAvGMsQMaTLEAvCC1A+YwsQOmP
LEB0sSxAuIosQJyoLEAEbixAvpwsQAFuLEDtpCxAToEsQGPnLEDO1CxAlLAsQEWSLECBoSxA
IKcsQGldLED0cSxA7dYsQCPSLEDP9SxAO/4sQOSjLEAuxixAuJUsQEF9LEDPsixAQ2IsQHLb
LEBPaixA7IwsQI+pLECAQSxAyeAsQEnHLECsiyxAr6ssQKaPLEAfxCxAPNUsQG+fLEDDpSxA
MbssQBeyLEBgsyxAg8osQHGtLEBtpyxAIagsQFCYLEDkfCxAxqgsQCapLECL4SxA36EsQKEk
LUAlKC1A7OcsQJqQLEBe0yxAg/gsQMidLEB4uixAmq0sQP2sLECLsSxA964sQI66LEAc5CxA
zNcsQJztLED+tCxAUwQtQGXsLEBk4CxAb84sQJ6eLEDeryxAd9osQAnqLEAO5CxApsYsQBqB
LECl+yxAWlwsQLHVLEA4dCxA0NksQAbOLECW7yxAat8sQJPALEBf4yxAzsYsQN20LEDa9yxA
ZAgtQDC7LEBUzCxAUOosQBnILEBQxyxAdeYsQCYQLUCPoyxANMMsQN7RLEAZxCxAhsIsQMCq
LEADHC1AqYcsQHrBLEBM6SxAHtgsQEILLUDc5yxAb6wsQBPyLEAnwCxADgQtQO3MLEB24ixA
GgctQDftLEAtGC1AmhwtQO3VLEC9lixAnKgsQObZLED+6CxAHpgsQFnbLED6tixAVdksQGDB
LEBjyixAFRMtQGfLLEDj7SxAO0ksQOzRLEA4+ixAhx8tQJzwLEB0Qy1ARRctQADULECa3CxA
pf8sQP/yLEBVDC1AFQEtQGkaLUBhHC1ACxctQBL3LEDY3SxAQscsQEEZLUCbuyxAMaksQFnB
LEAV2yxAKwQtQGilLEAqNC1A1+AsQFrRLECO8CxAiNMsQHveLECjBy1Asz0tQFkKLUBC/ixA
0uQsQIkTLUBY3SxAgwMtQPVGLUDpCC1AAPIsQJsMLUBfEC1AQSMtQDkdLUAkJC1AvuosQEAi
LUC6HC1AzzwtQIKyLEAj+CxAXAYtQGgYLUAyGS1ACv4sQBYELUA9OS1ATe0sQOZYLUBCCi1A
MhAtQEoGLUBQHS1ABBEtQJAeLUBO/ixAdAMtQET3LEDq8CxA3fosQKAnLUCd1SxAziItQNq0
LEB61yxA/wwtQLEDLUAY+SxAf0AtQDBELUBdLS1AI/gsQMgkLUDa/yxAD/ssQA4hLUDA6ixA
JQAtQGXVLEApIi1AdwUtQEhHLUDDFi1Av+gsQLo1LUCvxSxA6uUsQI4mLUBaPi1A1ictQD3l
LECl2CxARvksQD4RLUCwBi1ADv4sQBdQLUAfIy1AyyctQPwjLUA8RS1AiRUtQHPWLEDH0ixA
xXctQMn1LEDHDy1AmyQtQMLqLEDkAi1APxItQDEELUByLS1APREtQNMuLUAC/CxAh4EtQJxh
LUDs4CxAOg4tQBk4LUC2Xi1AYBEtQIOOLUDRby1AABMtQEv0LEB6Hi1ArC4tQAs0LUBfFS1A
dEktQLYjLUB4Ri1ABOgsQDQ0LUBZIy1AZAstQCk0LUC7SC1A8nUtQAgBLUAbGy1AgR8tQH9u
LUDrNC1A9yktQCKOLUDzIi1AgvIsQBmCLUD8NS1AwSwtQDxgLUDIQy1AMfEsQI5cLUDOXi1A
VUgtQJdlLUAGSS1AhTEtQNz/LEBWNC1AlC4tQDMTLUDrFi1AsD4tQHhqLUBxEy1AYYctQCx1
LUDoQC1A6notQElZLUA3Ky1ApkwtQDZiLUA2XC1AjBgtQGQaLUC1FS1AaEktQFQlLUDMSy1A
zkktQDU3LUAray1Ai8ssQBgHLUAKVS1Ak18tQHSaLUCziy1AQ50tQCBLLUBRTy1Aw2EtQEcU
LUAbdi1ANBUtQBA6LUABMC1Au0ctQMYmLUDaZC1AvWQtQHk9LUBeXi1AA4UtQAlFLUAOJi1A
ZhctQHiILUCfbC1AUmEtQK4lLUCtWC1A3lAtQIofLUCJey1AoKwtQIgpLUAGcC1ALlEtQMA6
LUCARS1APkwtQP6MLUDOaC1AgDotQOiHLUCCZS1AuYMtQDBELUCzKi1AZWgtQPBNLUCfMy1A
xZEtQGJ3LUApEi1ARRgtQDNeLUDmaC1AlistQExyLUB8NC1AyJctQKBmLUAuFy1A6mAtQP16
LUA/oy1A94QtQMw9LUCGfy1ABGQtQE9pLUDIGS1AiyotQHF5LUAALy1AP7EtQFyHLUBdhi1A
3EYtQGudLUCXKy1AD1UtQGhpLUDqeS1AVmYtQAp5LUChji1AbFotQJCBLUBUZi1AQUktQCJ5
LUDUfi1AGrMtQFW6LUCzxS1AfYYtQFlBLUCNrC1AA0YtQGZJLUBssy1AMzotQMm8LUAQdS1A
XGYtQM1oLUATfC1AfYotQH5oLUAeyS1AU1UtQBx6LUA7ui1AhqEtQKpJLUCEPy1A+kwtQIhg
LUDauC1AoU0tQARnLUDjXC1AWCQtQABbLUD7cS1ASaItQAeLLUBNiC1AMt4tQFFeLUDQXC1A
qoktQFNwLUAQgi1AvnItQNZwLUB9My1ArqstQIulLUDdjS1A</AssayYData></Step><Step><CommonData><SampleLocation>11</SampleLocation><SampleID></SampleID><SampleGroup></SampleGroup><SampleInfo></SampleInfo><SampleRow>E</SampleRow><SamplePlate>1</SamplePlate><WellType>REGENERATION</WellType><Concentration>-1</Concentration><ConcentrationUnits>µg/ml</ConcentrationUnits><MolarConcentration>-1</MolarConcentration><MolarConcUnits>nM</MolarConcUnits><MolecularWeight>-1</MolecularWeight><Temperature>25</Temperature><StartTime>4513274</StartTime><AssayTime>5</AssayTime></CommonData><FlowRate>1000</FlowRate><StepType>KREGENERATION</StepType><StepName>Regeneration</StepName><StepStatus>OK</StepStatus><ActualTime>4.99907</ActualTime><CycleTime>0.2</CycleTime><AssayXData Points="25">hb9pRbTCaUXrxWlFH8lpRVLMaUWRz2lFuNJpRefVaUUf2WlFUtxpRYXfaUW04mlF6+VpRRvp
aUVe7GlFge9pRbTyaUXn9WlFH/lpRU78aUWB/2lFuAJqResFakUbCWpFTgxqRQ==</AssayXData><AssayYData Points="25">grycv4RBvb/fjM6/nuPZv4Vi4r+iXum/ic7vv1TE9L+in/m/biz9vyZBAMCafAHAl1ADwINf
BMAmCAbAkv0GwATTB8D18AjAivsJwDTkCsCXxwvAwI8MwEQ6DcDQvQ3ArikOwA==</AssayYData></Step><Step><CommonData><SampleLocation>12</SampleLocation><SampleID></SampleID><SampleGroup></SampleGroup><SampleInfo></SampleInfo><SampleRow>E</SampleRow><SamplePlate>1</SamplePlate><WellType>NEUTRALIZATION</WellType><Concentration>-1</Concentration><ConcentrationUnits>µg/ml</ConcentrationUnits><MolarConcentration>-1</MolarConcentration><MolarConcUnits>nM</MolarConcUnits><MolecularWeight>-1</MolecularWeight><Temperature>25</Temperature><StartTime>4529407</StartTime><AssayTime>5</AssayTime></CommonData><FlowRate>1000</FlowRate><StepType>KREGENERATION</StepType><StepName>Regeneration</StepName><StepStatus>OK</StepStatus><ActualTime>5.00103</ActualTime><CycleTime>0.2</CycleTime><AssayXData Points="25">gQ9qRbASakXjFWpFFxlqRUocakV9H2pFsCJqReclakUXKWpFSixqRX0vakWwMmpF4zVqRRc5
akVKPGpFfT9qRbBCakXjRWpFF0lqRUpMakV9T2pFsFJqReNVakUbWWpFUlxqRQ==</AssayXData><AssayYData Points="25">F2W9P/NvwD/gXsQ/j73GP16ayT8zxcs/gRHOP0Vozj82xtA/33HRPzxv0j/g7NM/lv/UPwQT
1T/PRdY/46jWP5Nl1z9EV9g/4+LYP/jI2T9Jfdk/KwPaP0nW2j9VLNs/Az7bPw==</AssayYData></Step><Step><CommonData><SampleLocation>11</SampleLocation><SampleID></SampleID><SampleGroup></SampleGroup><SampleInfo></SampleInfo><SampleRow>E</SampleRow><SamplePlate>1</SamplePlate><WellType>REGENERATION</WellType><Concentration>-1</Concentration><ConcentrationUnits>µg/ml</ConcentrationUnits><MolarConcentration>-1</MolarConcentration><MolarConcUnits>nM</MolarConcUnits><MolecularWeight>-1</MolecularWeight><Temperature>25</Temperature><StartTime>4545322</StartTime><AssayTime>5</AssayTime></CommonData><FlowRate>1000</FlowRate><StepType>KREGENERATION</StepType><StepName>Regeneration</StepName><StepStatus>OK</StepStatus><ActualTime>4.99907</ActualTime><CycleTime>0.2</CycleTime><AssayXData Points="25">hV9qRbRiakXnZWpFH2lqRVJsakWFb2pFtHJqRed1akUfeWpFUnxqRYF/akW4gmpF64VqRRuJ
akVOjGpFgY9qRbiSakXrlWpFG5lqRVKcakWFn2pFtKJqReulakUbqWpFTqxqRQ==</AssayXData><AssayYData Points="25">N3fZv9/38r+Oc/6/e8wCwA28BMAIvQbA1WAIwGvVCcBZ6QrA3+kLwCnfDMDikQ3AkJMOwENa
D8BCPxDAksUQwNwcEcBW3hHAmUESwJjTEsDOHxPA690TwMc9FMBnRhTA/LcUwA==</AssayYData></Step><Step><CommonData><SampleLocation>12</SampleLocation><SampleID></SampleID><SampleGroup></SampleGroup><SampleInfo></SampleInfo><SampleRow>E</SampleRow><SamplePlate>1</SamplePlate><WellType>NEUTRALIZATION</WellType><Concentration>-1</Concentration><ConcentrationUnits>µg/ml</ConcentrationUnits><MolarConcentration>-1</MolarConcentration><MolarConcUnits>nM</MolarConcUnits><MolecularWeight>-1</MolecularWeight><Temperature>25</Temperature><StartTime>4561650</StartTime><AssayTime>5</AssayTime></CommonData><FlowRate>1000</FlowRate><StepType>KREGENERATION</StepType><StepName>Regeneration</StepName><StepStatus>OK</StepStatus><ActualTime>5.00005</ActualTime><CycleTime>0.2</CycleTime><AssayXData Points="25">ga9qRbSyakXjtWpFG7lqRU68akWBv2pFtMJqRefFakUfyWpFTsxqRYHPakW00mpF59VqRRfZ
akVO3GpFgd9qRbTiakXj5WpFG+lqRU7sakWB72pFtPJqRef1akUf+WpFTvxqRQ==</AssayXData><AssayYData Points="25">nOu8P0MNvz9ZiME/tirFP1XZxz+Gzso/55TMP/x3zj8mC9A/v2zQPznH0T8rHdM/qTLUP8UE
1T8OrtU/nFjWPxJ71z9x5Nc/R63YP/wh2T/Bzdk/9QbaPxhs2j8h69o/ljXbPw==</AssayYData></Step><Step><CommonData><SampleLocation>11</SampleLocation><SampleID></SampleID><SampleGroup></SampleGroup><SampleInfo></SampleInfo><SampleRow>E</SampleRow><SamplePlate>1</SamplePlate><WellType>REGENERATION</WellType><Concentration>-1</Concentration><ConcentrationUnits>µg/ml</ConcentrationUnits><MolarConcentration>-1</MolarConcentration><MolarConcUnits>nM</MolarConcUnits><MolecularWeight>-1</MolecularWeight><Temperature>25</Temperature><StartTime>4577557</StartTime><AssayTime>5</AssayTime></CommonData><FlowRate>1000</FlowRate><StepType>KREGENERATION</StepType><StepName>Regeneration</StepName><StepStatus>OK</StepStatus><ActualTime>4.99907</ActualTime><CycleTime>0.2</CycleTime><AssayXData Points="25">gf9qRbQCa0XjBWtFGwlrRU4Ma0V9D2tFtBJrRecVa0UbGWtFShxrRYEfa0W0ImtF5yVrRRsp
a0VOLGtFfS9rRbAya0XjNWtFFzlrRU48a0V9P2tFtEJrRedFa0UXSWtFSkxrRQ==</AssayXData><AssayYData Points="25">ne/fv1z7979CCwHAXBoEwASUBsCmSAjAvsEJwOfvCsDr7wvANOUMwMMSDsCyjA7A40APwK3L
D8BTkRDAQSMRwGbGEcAtSBLAL8ISwIoiE8AgQxPA6LkTwDjoE8CLjxTAj28UwA==</AssayYData></Step><Step><CommonData><SampleLocation>12</SampleLocation><SampleID></SampleID><SampleGroup></SampleGroup><SampleInfo></SampleInfo><SampleRow>E</SampleRow><SamplePlate>1</SamplePlate><WellType>NEUTRALIZATION</WellType><Concentration>-1</Concentration><ConcentrationUnits>µg/ml</ConcentrationUnits><MolarConcentration>-1</MolarConcentration><MolarConcUnits>nM</MolarConcUnits><MolecularWeight>-1</MolecularWeight><Temperature>25</Temperature><StartTime>4593791</StartTime><AssayTime>5</AssayTime></CommonData><FlowRate>1000</FlowRate><StepType>KREGENERATION</StepType><StepName>Regeneration</StepName><StepStatus>OK</StepStatus><ActualTime>5.00005</ActualTime><CycleTime>0.2</CycleTime><AssayXData Points="25">fU9rRbBSa0XjVWtFF1lrRUpca0V5X2tFsGJrReNla0UXaWtFSmxrRX1va0WwcmtF43VrRRd5
a0VGfGtFfX9rRbCCa0XjhWtFF4lrRUqMa0V5j2tFrJJrReOVa0UXmWtFSpxrRQ==</AssayXData><AssayYData Points="25">qj/BPw3Ywz/JXMc/FknKP2vzzT+dFNA/mMbRP5A10z/7Z9Q/SSvWP+nk1j+Xctc/uK7YP4l5
2T+Tbto/v5fbPzkF3D8RLNw/lEfdP1bG3T9st90/wXHeP3Vj3z/IYN8/PrLfPw==</AssayYData></Step><Step><CommonData><SampleLocation>1</SampleLocation><SampleID></SampleID><SampleGroup></SampleGroup><SampleInfo></SampleInfo><SampleRow>E</SampleRow><SamplePlate>1</SamplePlate><WellType>BUFFER</WellType><Concentration>-1</Concentration><ConcentrationUnits>µg/ml</ConcentrationUnits><MolarConcentration>-1</MolarConcentration><MolarConcUnits>nM</MolarConcUnits><MolecularWeight>-1</MolecularWeight><Temperature>25</Temperature><StartTime>4608502</StartTime><AssayTime>30</AssayTime></CommonData><FlowRate>1000</FlowRate><StepType>BASELINE</StepType><StepName>Baseline</StepName><StepStatus>OK</StepStatus><ActualTime>29.9991</ActualTime><CycleTime>0.2</CycleTime><AssayXData Points="150">fZ9rRbCia0XfpWtFE6lrRUasa0V9r2tFrLJrReO1a0UXuWtFRrxrRX2/a0WwwmtF38VrRRPJ
a0VGzGtFec9rRbDSa0Xj1WtFF9lrRUrca0V932tFrOJrRePla0UT6WtFSuxrRXnva0Ws8mtF
3/VrRRP5a0VG/GtFef9rRbACbEXjBWxFEwlsRUYMbEV9D2xFrBJsReMVbEUTGWxFShxsRX0f
bEWwImxF4yVsRRMpbEVGLGxFfS9sRbAybEXfNWxFFzlsRUo8bEV5P2xFrEJsRd9FbEUXSWxF
SkxsRX1PbEWsUmxF41VsRRNZbEVGXGxFeV9sRaxibEXjZWxFE2lsRUpsbEV9b2xFsHJsReN1
bEUTeWxFSnxsRX1/bEWwgmxF44VsRROJbEVGjGxFeY9sRaySbEXjlWxFF5lsRUacbEV5n2xF
waJsRd+lbEUXqWxFSqxsRXmvbEWssmxF47VsRRO5bEVKvGxFfb9sRbDCbEXjxWxFE8lsRUbM
bEV5z2xFrNJsRePVbEUX2WxFRtxsRXnfbEWw4mxF4+VsRRfpbEVK7GxFfe9sRbDybEXf9WxF
E/lsRUr8bEV5/2xFrAJtRd8FbUUTCW1FSgxtRXkPbUWwEm1F4xVtRRMZbUVGHG1FfR9tRbAi
bUXfJW1FEyltRU4sbUV5L21FrDJtRd81bUUTOW1FSjxtRX0/bUWsQm1F40VtRRdJbUVGTG1F
fU9tRbBSbUXjVW1FE1ltRUZcbUV5X21FsGJtReNlbUUXaW1FRmxtRXlvbUWscm1F33VtRRN5
bUVGfG1F</AssayXData><AssayYData Points="150">eIfkPzsH5D9oEOQ/Xi3kP4P85D+ROuU/Y1PlPyHm5T/jSuU/0y/mP2/55T+MU+Y/3WnmP5Vm
5j/BZuY/CnrnPyVs5z8BuOY/rALnP+VQ5z+7x+c/qLfnP2+n5z8Feeg/wBnoP25p6D+t7ug/
lv/nP0Zo6D+J/Og/7+ToP2wQ6T/Dc+g/Ui3pPw896T/cIuk/GfTpP2216T8KROo/y/7pPzs/
6j85cOo/l2fqP93M6j81vuo/FWDqP0vB6j/Xnus//uXqP5qt6j/ErOs/vf7qP+J26z92KOs/
Rn/rP2zX6z+opes/6cDrP34x7D8N++s/penrPxsi7D/k0Ow/9e/rP+eo7D+YTew/82zsPyZO
7T+6Fu0/rALtP2Vn7D8N7Ow/2/XsP5ZX7T9hVe0/6zvtP6YC7T/ic+0/Ic3tP0nw7T958+0/
NeDtPyAt7j/95+0/IgzuP1447j9s/u0/9ILuP1eA7j/Rc+4/KzHuP2vi7j94uu4/oeTuP5UA
7z9DvO4/hZzuPxyc7j9Rx+4/NwTvPyxp7z+Bve8/NKjvP0cU7z/Rbu8/U9bvP/ke8D/vYu8/
3MHvP70t8D/wrO8/uMXvP8LN7z8EK/A/qYHvP29L8D+7aO8/UuPvPz6b7z/vCPA/2PzvP1SM
8D+fI/A/4D3wP5Gp8D8UevA/6STxPykF8T/5WPE/EpHwP07s8D9uiPA/P/XwP3um8D/fovA/
QT/xP64g8T8XwfA/6l3xPxdu8T/Vh/E/QTPyP2qh8T9kzfE/FJTxPyTC8T8T6/E/LmXxPwat
8T9IAfI/</AssayYData></Step><Step><CommonData><SampleLocation>9</SampleLocation><SampleID>QA013 D106V</SampleID><SampleGroup></SampleGroup><SampleInfo></SampleInfo><SampleRow>E</SampleRow><SamplePlate>1</SamplePlate><WellType>KLOAD</WellType><Concentration>10</Concentration><ConcentrationUnits>µg/ml</ConcentrationUnits><MolarConcentration>-1</MolarConcentration><MolarConcUnits>nM</MolarConcUnits><MolecularWeight>-1</MolecularWeight><Temperature>25</Temperature><StartTime>4647194</StartTime><AssayTime>80</AssayTime></CommonData><FlowRate>600</FlowRate><StepType>LOADING</StepType><StepName>Loading</StepName><StepStatus>OK</StepStatus><ActualTime>79.9991</ActualTime><CycleTime>0.2</CycleTime><AssayXData Points="400">eX9tRaiCbUXfhW1FE4ltRUaMbUV5j21FrJJtRd+VbUUTmW1FRpxtRXmfbUWsom1F36VtRROp
bUVGrG1Fea9tRayybUXftW1FE7ltRUa8bUV5v21FrMJtRd/FbUUTyW1FRsxtRXnPbUWs0m1F
39VtRRPZbUVG3G1Fed9tRazibUXf5W1FD+ltRUbsbUV5721FrPJtRdv1bUUT+W1FRvxtRXn/
bUWoAm5F3wVuRQ8JbkVGDG5FeQ9uRawSbkXfFW5FExluRUYcbkV5H25FrCJuRd8lbkUTKW5F
RixuRXkvbkWsMm5F2zVuRRM5bkVaPG5FeT9uRaxCbkXfRW5FD0luRUZMbkV5T25FrFJuRd9V
bkUPWW5FRlxuRXlfbkWsYm5F22VuRRNpbkVGbG5FeW9uRaxybkXfdW5FD3luRUZ8bkV5f25F
rIJuRd+FbkUTiW5FRoxuRXmPbkWskm5F35VuRROZbkVGnG5FeZ9uRayibkXfpW5FE6luRUas
bkV5r25FrLJuRd+1bkUTuW5FRrxuRXW/bkWswm5F38VuRRPJbkVGzG5Fec9uRazSbkXf1W5F
E9luRUbcbkV1325FrOJuRd/lbkUT6W5FRuxuRfDvbkWs8m5F2/VuRQ/5bkVG/G5Fef9uRawC
b0XfBW9FEwlvRUYMb0V5D29FrBJvRd8Vb0UPGW9FRhxvRXUfb0WsIm9F3yVvRQ8pb0VGLG9F
eS9vRbAyb0XbNW9FDzlvRUY8b0V5P29FrEJvRd9Fb0UTSW9FQkxvRXlPb0WsUm9F31VvRQ9Z
b0VGXG9FeV9vRaxib0XfZW9FE2lvRUZsb0V5b29FrHJvRd91b0UTeW9FUnxvRXl/b0Wsgm9F
34VvRROJb0VGjG9FeY9vRaySb0XflW9FDplvRUacb0V5n29FrKJvRd+lb0UTqW9FRqxvRXWv
b0Wssm9F37VvRRO5b0VGvG9Fdb9vRajCb0XfxW9FE8lvRULMb0V5z29FqNJvRd/Vb0UT2W9F
QtxvRXXfb0XN4m9F3+VvRRPpb0VG7G9Fde9vRazyb0Xb9W9FDvlvRUb8b0V1/29FrAJwRd8F
cEUTCXBFRgxwRXkPcEWoEnBF3xVwRTwZcEVCHHBFdR9wRagicEXfJXBFEylwRUIscEV1L3BF
qDJwRd81cEUTOXBFRjxwRXk/cEWsQnBF30VwRQ5JcEVCTHBFeU9wRaxScEXbVXBFE1lwRUZc
cEV1X3BFrGJwRd9lcEUTaXBFQmxwRXVvcEWscnBF23VwRRN5cEVGfHBFdX9wRayCcEXbhXBF
E4lwRUaMcEV5j3BFrJJwRduVcEUOmXBFQpxwRXmfcEWoonBF26VwRROpcEVGrHBFda9wRayy
cEXbtXBFE7lwRYe8cEV5v3BFL8NwRd/FcEUOyXBFRsxwRXXPcEWs0nBF39VwRQ7ZcEVG3HBF
ed9wRazicEXf5XBFE+lwRULscEV573BFqPJwRd/1cEUT+XBFRvxwRXn/cEWoAnFF3wVxRRMJ
cUVGDHFFdQ9xRawScUXbFXFFDhlxRUYccUV5H3FFrCJxRd8lcUUTKXFFQixxRXkvcUWsMnFF
3zVxRQ45cUVCPHFFdT9xRaxCcUXbRXFFDklxRUZMcUV1T3FFrFJxRdtVcUUOWXFFRlxxRXlf
cUWsYnFF32VxRQ5pcUVGbHFFeW9xRaxycUXfdXFFE3lxRUJ8cUV5f3FFqIJxRduFcUUOiXFF
RoxxRXWPcUWsknFF35VxRROZcUVGnHFFop9xRaiicUXbpXFFDqlxRUascUV1r3FFqLJxRdu1
cUUOuXFFRrxxRXm/cUWownFF38VxRQ7JcUVCzHFFec9xRajScUXb1XFFDtlxRULccUV133FF
rOJxRdvlcUUT6XFFRuxxRXnvcUWo8nFF3/VxRQ75cUVC/HFFef9xRagCckX4BXJFDglyRUYM
ckV1D3JFrBJyRd8VckUTGXJFRhxyRXUfckWoInJF3yVyRQ4pckVGLHJFdS9yRagyckXbNXJF
DjlyRUI8ckV5P3JFrEJyRd9FckUTSXJFQkxyRXlPckWsUnJF21VyRRNZckVGXHJFeV9yRaxi
ckXfZXJFE2lyRUZsckV5b3JFqHJyRdt1ckUTeXJFQnxyRQ==</AssayXData><AssayYData Points="400">zyTwPwYC7z/n9O0/BV3tP+9W7T+O7Ow/94jtPzg67T/iZu0/AjLuPzwG7j/GHu8/9/DuP0cl
8D/kt+8/1s/wPx6U8T9sePI/dejyPyFX8z94ufM/xV31P18M9j80xfU/U4j2P9FM9z9imvc/
DZr4P6kj+T8xfPk/0qb6P5ZC+z/n7Ps/FwD8P1pI/T/Tv/0/dZz+P9uP/z87OABAnVEAQFyV
AEBL7ABAGx4BQEOLAUAG0AFACQUCQAt1AkDU8AJAVzgDQM6lA0BM0QNAvrADQCoHBECziARA
1P8EQJJdBUBCnwVAkaoFQFUXBkBdiwZAm3YGQM7FBkBjEgdAKsIHQLnXB0C5JQhAIZIIQLD1
CECDGglA4nUJQNmrCUDcAwpAJv4JQJ92CkBF2wpAUuUKQOkXC0ARbQtApdQLQAkgDECWdwxA
Q9MMQA/ADEBsXw1AxMcNQDnqDUDewA1AtDEOQLo2DkDf1A5AZMIOQOgbD0DGnQ9Akt4PQE3W
D0CqQBBAHCkQQKrIEECY+BBAww8RQLdZEUDDvhFAHwgSQKoFEkDFZhJAo2sSQFvmEkBchxNA
PVQTQIdAE0AD3hNAiL0TQFESFECKrxRAvLMUQIDIFEDkJhVAjU4VQEUhFUCZlhVAwbQVQMwv
FkDAWBZABmAWQHh5FkAC9hZATwMXQH+DF0DbwRdAHd8XQBNIGEBIhBhAnHAYQPeEGEB3qxhA
cwUZQNWAGUC2nxlA14UZQFHWGUCbwRlAB0waQI8WGkAomRpAoXsaQPjIGkCiGhtAlxsbQNJe
G0AnlhtA+tsbQI66G0A26RtANzAcQAEoHEAjcxxAwK0cQJCmHEDNUB1AeVQdQB2RHUClkx1A
SrEdQATyHUBA4B1AIvEdQFhvHkAJix5Av5geQMfYHkBt6R5AXjUfQHRcH0BVVh9AAMAfQKqZ
H0Ag3x9AvfwfQNotIEBldiBAd3sgQNiFIEANkiBAsusgQDkPIUCiUyFAfwchQF2aIUBcdCFA
r3khQJTdIUAy/CFAVvQhQEEqIkBmYCJADHYiQMW7IkBstSJA7MAiQAQpI0CbdyNA8RYjQFaM
I0DQWSNAk5wjQJfPI0BIzCNACRgkQB1fJEDnRiRA0YQkQCiyJEDqmCRA584kQOwSJUCtBiVA
pAUlQBhsJUBWOyVAsHclQOluJUAgvyVAo7MlQDjFJUBmNCZAHFgmQHk+JkBdgSZAg8smQOlU
JkDkySZAGtQmQA/rJkBiISdATO0mQNMfJ0CKNidA6bonQPGiJ0A4wSdA0tknQJmdJ0AIfCdA
//snQMg4KEAdBShAzG8oQFsfKEAaWihAp3goQE7HKEB2zChA/hApQB8dKUBGRSlAreooQDkS
KUBbVSlA0J0pQMZgKUDJzSlAI4YpQOgJKkCq6ilAuukpQIH6KUDyNSpAaygqQFRKKkAlhypA
NZ8qQGB/KkDZ0CpAk8AqQMW/KkBpCitAHjYrQEdcK0AFRitAWDUrQP9zK0D9pitAmhwrQOe9
K0CKsytAwQAsQID6K0BfGSxAovYrQM/TK0BNCCxAS1UsQNiZLEB4jyxA52csQO13LEACkCxA
+WQsQEyzLEAR7yxA7uIsQD0iLUC6Di1AQV8tQENbLUAmSS1A7XYtQPXILUAWYi1AtK4tQJfa
LUBczy1AIZ0tQE0GLkC62C1AtHcuQBonLkCoWS5A1CQuQLheLkCqjC5A50ouQMiJLkACsy5A
TKouQMcXL0Bu8C5Avs8uQM8kL0AULC9AyC8vQP9mL0BlKi9AAG4vQIdlL0Bvhi9Ay0ovQGV7
L0CbmS9AUesvQLq7L0DJBDBANgIwQD74L0AECjBAPzUwQL9LMEANWzBAH04wQGlpMEAGTjBA
WjIwQIxgMECZZzBAKoowQO7MMECEvTBA2akwQISzMECauTBAPBkxQD8kMUAtVzFAXi0xQMuI
MUC05zFAIr8xQCx/MUBmZzFAvGcxQO64MUDgpTFAEM0xQBTRMUBA2jFAKdoxQA4DMkBXWDJA
/CEyQDPXMUD5hTJAZTkyQCc8MkAaYjJA+HUyQFefMkBOpDJAmr4yQHPcMkAttTJArsgyQGbF
MkDCyjJAf+wyQK0RM0AkFTNAd+8yQDMDM0B/CzNAhkkzQA==</AssayYData></Step><Step><CommonData><SampleLocation>1</SampleLocation><SampleID></SampleID><SampleGroup></SampleGroup><SampleInfo></SampleInfo><SampleRow>E</SampleRow><SamplePlate>1</SamplePlate><WellType>BUFFER</WellType><Concentration>-1</Concentration><ConcentrationUnits>µg/ml</ConcentrationUnits><MolarConcentration>-1</MolarConcentration><MolarConcUnits>nM</MolarConcUnits><MolecularWeight>-1</MolecularWeight><Temperature>25</Temperature><StartTime>4735679</StartTime><AssayTime>30</AssayTime></CommonData><FlowRate>1000</FlowRate><StepType>BASELINE</StepType><StepName>Baseline</StepName><StepStatus>OK</StepStatus><ActualTime>30</ActualTime><CycleTime>0.2</CycleTime><AssayXData Points="150">dX9yRaiCckXbhXJFC4lyRUKMckV1j3JFqJJyRfSVckUPmXJFPpxyRXWfckWoonJF26VyRQ+p
ckVCrHJFda9yRaiyckXXtXJFD7lyRUK8ckV1v3JFqMJyRdvFckUPyXJFQsxyRXXPckWk0nJF
29VyRQvZckVC3HJFid9yRaTickXb5XJFD+lyRU7sckV173JFqPJyRdf1ckUP+XJFQvxyRXX/
ckWoAnNF2wVzRQ8Jc0VCDHNFdQ9zRaQSc0XbFXNFDxlzRUIcc0V1H3NFqCJzRdslc0UPKXNF
RixzRXUvc0WoMnNF2zVzRQ85c0VCPHNFdT9zRahCc0XXRXNFD0lzRUJMc0V1T3NFpFJzRdtV
c0UfWXNFvVxzRXVfc0WoYnNF22VzRQ9pc0VCbHNFdW9zRaRyc0XbdXNFD3lzRUJ8c0V1f3NF
qIJzRduFc0ULiXNFQoxzRXWPc0X6knNF15VzRQuZc0VCnHNFdZ9zRaiic0XbpXNFD6lzRT6s
c0V1r3NFpLJzRdu1c0UPuXNFQrxzRXG/c0WownNF28VzRQvJc0VCzHNFdc9zRaTSc0XX1XNF
D9lzRULcc0V133NFqOJzRdvlc0UP6XNFPuxzRXXvc0Wk8nNF2/VzRQ/5c0VC/HNFdf9zRagC
dEXXBXRFDwl0RUIMdEV1D3RFpBJ0RdcVdEUPGXRFQhx0RXUfdEWoInRF1yV0RQspdEWQLHRF
dS90RagydEXbNXRFCzl0RUI8dEVxP3RFqEJ0RdtFdEUPSXRFQkx0RXVPdEWoUnRF7FV0RQtZ
dEVCXHRF</AssayXData><AssayYData Points="150">zTg2QIgQN0BmGThAaAc5QC7OOEA9hDlAyC45QKaFOUA5jzlAB3Q5QNW2OUB7ozlAMp05QOPC
OUCpAjpACqg5QI2hOUAb0jlA6G45QKbIOUA/vzlAUL05QOV3OkDOCjpAlrQ5QKgMOkAzJjpA
1u85QBTeOUDOzTlAIOE5QNblOUBQAjpAs5k5QCUhOkBtJTpAicM5QB33OUAA/TlAo8c5QLw+
OkACAjpA2W05QGwzOkDw9jlACPI5QPE9OkCpMDpANwQ6QHgbOkA1DjpAUzU6QNxPOkAIQDpA
lDY6QCvmOUAn8DlAKRQ6QBhZOkBG3zlANxQ6QEs6OkCiRzpAZw06QK0COkBhFTpAwhc6QBlA
OkDOODpAcfw5QI3oOUBuOTpA+Sk6QFE4OkCBCzpAEz06QEoFOkDDXjpAQy46QFkOOkD84zlA
YhY6QNhAOkCdXjpAbS46QDI4OkCj9jlAMCU6QLFSOkCWIzpA1xo6QCTqOUCfOzpAMiI6QPoW
OkDpJDpAWe85QOkpOkAcJjpApUc6QKQ4OkAgMTpAUh46QPBDOkBOJzpACyo6QMUYOkDNnDpA
wiU6QIMoOkDrRDpAkUI6QI0kOkAOKzpAuCQ6QDGROkCwWTpAJzw6QF43OkCFSDpADak6QHQM
OkBRZjpACXg6QM0nOkDWJTpAWCg6QKaLOkBwPTpA8E46QGdKOkAlfTpAQ0c6QGcmOkD4JDpA
00U6QP9POkCFSDpAkEo6QIJzOkA3PjpAbg46QPVBOkBZbTpAu1Y6QKt4OkD/NjpAcZA6QO16
OkDsVzpA</AssayYData></Step><Step><CommonData><SampleLocation>10</SampleLocation><SampleID>BG505 T332N SOSIP</SampleID><SampleGroup></SampleGroup><SampleInfo></SampleInfo><SampleRow>E</SampleRow><SamplePlate>1</SamplePlate><WellType>KSAMPLE</WellType><Concentration>-1</Concentration><ConcentrationUnits>µg/ml</ConcentrationUnits><MolarConcentration>31.25</MolarConcentration><MolarConcUnits>nM</MolarConcUnits><MolecularWeight>-1</MolecularWeight><Temperature>25</Temperature><StartTime>4774433</StartTime><AssayTime>180</AssayTime></CommonData><FlowRate>600</FlowRate><StepType>ASSOC</StepType><StepName>Association</StepName><StepStatus>OK</StepStatus><ActualTime>179.999</ActualTime><CycleTime>0.2</CycleTime><AssayXData Points="900">dV90RahidEXbZXRFD2l0RUJsdEV1b3RFqHJ0Rdd1dEULeXRFPnx0RXF/dEWognRF14V0RQ+J
dEVCjHRFcY90RaSSdEXXlXRFC5l0RT6cdEVxn3RFpKJ0RduldEWJqXRFQqx0RXWvdEWksnRF
27V0RQu5dEU+vHRFcb90RaTCdEXXxXRFC8l0RT7MdEVxz3RFqNJ0RdvVdEUP2XRFPtx0RXHf
dEWo4nRF1+V0RQvpdEU+7HRFce90RaTydEXX9XRFC/l0RUL8dEV1/3RFqAJ1RdcFdUULCXVF
Pgx1RXUPdUWkEnVF1xV1RQsZdUWYHHVFcR91RagidUXXJXVFDyl1RT4sdUVxL3VFqDJ1Rdc1
dUULOXVFPjx1RXE/dUWoQnVF10V1RQtJdUU+THVFfU91RaRSdUXXVXVFC1l1RT5cdUV1X3VF
pGJ1RddldUULaXVFPmx1RXVvdUWkcnVF13V1RQ95dUU+fHVFdX91RaSCdUXXhXVFD4l1RUKM
dUVxj3VFpJJ1RdeVdUULmXVFPpx1RXGfdUWkonVF16V1RQupdUU+rHVFda91RaSydUXXtXVF
D7l1RT68dUVxv3VFpMJ1RdfFdUUPyXVFPsx1RXHPdUWo0nVFY9Z1RQvZdUU+3HVFdd91RaTi
dUXX5XVFC+l1RT7sdUVx73VFpPJ1Rdf1dUUL+XVFQvx1RXX/dUWkAnZF1wV2RQ8JdkU+DHZF
cQ92RaQSdkXXFXZFCxl2RT4cdkVxH3ZFpCJ2RdcldkULKXZFPix2RXUvdkWkMnZF2zV2RQs5
dkU+PHZFcT92RaRCdkXbRXZFC0l2RT5MdkV1T3ZFpFJ2RddVdkULWXZFPlx2RXVfdkWoYnZF
12V2RQppdkU+bHZFdW92RaRydkXXdXZFCnl2RT58dkV1f3ZFsIJ2RdeFdkUKiXZFPox2RXWP
dkWsknZF25V2RQ+ZdkU+nHZFeZ92RaSidkXbpXZFD6l2RUKsdkV1r3ZFpLJ2Rde1dkUPuXZF
Prx2RXG/dkWkwnZF4MV2RQ/JdkU+zHZFcc92RaTSdkXb1XZFD9l2RT7cdkV133ZFqOJ2Rdvl
dkUP6XZFPux2RXXvdkWo8nZF1/V2RUT5dkVC/HZFcf92RagCd0XXBXdFDwl3RT4Md0VxD3dF
qBJ3RdsVd0UPGXdFQhx3RXEfd0WoIndF2yV3RQ8pd0VCLHdFdS93Ragyd0XbNXdFDzl3RUI8
d0V1P3dFH0N3RdtFd0UPSXdFQkx3RXVPd0WoUndF21V3RQ9Zd0VCXHdFdV93Rahid0XbZXdF
D2l3RUJsd0V1b3dFsHJ3Rdt1d0UPeXdFQnx3RXV/d0WogndF24V3RQ+Jd0VCjHdFdY93RaiS
d0XblXdFD5l3RUKcd0V1n3dFqKJ3Rduld0UPqXdFSqx3RXWvd0WosndF27V3RQ+5d0VCvHdF
db93RajCd0XbxXdFD8l3RULMd0V1z3dFqNJ3RdvVd0UP2XdFQtx3RXXfd0Wo4ndF2+V3RQ/p
d0VC7HdFde93RaTyd0Xb9XdFD/l3Raj8d0V1/3dFqAJ4RdsFeEUPCXhFQgx4RXUPeEWoEnhF
2xV4RQ8ZeEVCHHhFdR94RagieEXbJXhFDyl4RUIseEV1L3hFqDJ4Rds1eEUPOXhFQjx4RXU/
eEWoQnhF20V4RQ9JeEVCTHhFdU94RahSeEXbVXhFD1l4RT5ceEV1X3hFqGJ4RdtleEUPaXhF
Qmx4RXVveEWocnhF23V4RQ95eEVCfHhFdX94RaiCeEXkhXhFD4l4RUKMeEV1j3hFqJJ4RduV
eEUPmXhFQpx4RXGfeEWoonhF4KV4RQ+peEVCrHhFda94RaiyeEUxtnhFD7l4RUK8eEV1v3hF
qMJ4RdvFeEUPyXhFQsx4RXXPeEWo0nhF29V4RQ/ZeEVC3HhFdd94RaTieEXb5XhFD+l4RULs
eEV173hFqPJ4Rdv1eEUP+XhFQvx4RXX/eEWoAnlF1wV5RQ8JeUVCDHlFcQ95RagSeUXbFXlF
Chl5RUIceUV1H3lFpCJ5RdsleUUPKXlFQix5RXEveUWoMnlF2zV5RQ85eUVCPHlFdT95RahC
eUXbRXlFD0l5RUJMeUV1T3lFqFJ5RdtVeUUKWXlFQlx5RXFfeUWoYnlF22V5RQ9peUVCbHlF
dW95RahyeUXbdXlFCnl5RUJ8eUV1f3lFqIJ5RduFeUUPiXlFQox5RXWPeUWoknlF25V5RQ+Z
eUU+nHlFdZ95RaiieUXbpXlFD6l5RT6seUV1r3lFqLJ5Rdu1eUUPuXlFPrx5RXG/eUWownlF
28V5RQ/JeUVCzHlFdc95RajSeUXb1XlFD9l5RULceUV133lFqOJ5RdvleUUK6XlFPux5RXHv
eUWo8nlF2/V5RQ/5eUVC/HlFdf95RaQCekXbBXpFDwl6RT4MekV1D3pFqBJ6RdcVekUKGXpF
Qhx6RXUfekWoInpF2yV6RQ8pekVCLHpFdS96RagyekXXNXpFDzl6RUI8ekV1P3pFpEJ6RdtF
ekUKSXpFQkx6RXFPekWoUnpF21V6RQpZekU+XHpFdV96RahiekXXZXpFCml6RUJsekV1b3pF
qHJ6Rdd1ekUPeXpFQnx6RXV/ekWognpF24V6RQqJekVCjHpFdY96RaSSekXblXpFCpl6RUKc
ekV1n3pFqKJ6RdelekUPqXpFQqx6RXWvekWosnpF17V6RQ+5ekU+vHpFdb96RajCekXbxXpF
D8l6RULMekVxz3pFpNJ6RdvVekUK2XpFQtx6RXXfekWk4npF2+V6RQ/pekVC7HpFce96Rajy
ekXX9XpFD/l6RT78ekVx/3pFpAJ7RdsFe0UKCXtFPgx7RXUPe0WoEntF2xV7RQ8Ze0VCHHtF
cR97RaQie0XXJXtFDyl7RT4se0VxL3tFpDJ7Rdc1e0UKOXtFQjx7RXE/e0WkQntF20V7RQ9J
e0U+THtFcU97RaRSe0XXVXtFD1l7RUJce0XXX3tFqGJ7Rddle0UPaXtFQmx7RXFve0WocntF
23V7RQp5e0VCfHtFdX97RaSCe0XXhXtFD4l7RUKMe0Vxj3tFqJJ7RdeVe0UKmXtFPpx7RXWf
e0WoontF16V7RQqpe0U+rHtFda97RaSye0XXtXtFCrl7RT68e0V1v3tFpMJ7RdfFe0UPyXtF
Qsx7RXXPe0Wk0ntF19V7RQ/Ze0VC3HtFdd97RaTie0XX5XtFCul7RT7se0V173tF1fJ7Rdv1
e0UP+XtFQvx7RXH/e0WkAnxF1wV8RQ8JfEU+DHxFdQ98RagSfEXXFXxFDxl8RT4cfEVxH3xF
qCJ8RdclfEUPKXxFQix8RXUvfEWkMnxF1zV8RQ85fEU+PHxFcT98RaRCfEXbRXxFD0l8RUJM
fEV1T3xFqFJ8RddVfEUKWXxFQlx8RXVffEWkYnxF12V8RQppfEU+bHxFcW98RahyfEXXdXxF
D3l8RUJ8fEV1f3xFpIJ8RduFfEUKiXxFPox8RXGPfEWkknxF15V8RQqZfEVCnHxFdZ98Raii
fEXXpXxFCql8RT6sfEV1r3xFpLJ8Rde1fEUKuXxFQrx8RXW/fEWownxF18V8RQrJfEU+zHxF
cc98RaTSfEXX1XxFCtl8RULcfEV133xFqOJ8RdvlfEUP6XxFQux8RZLvfEWo8nxF2/V8RQr5
fEU+/HxFcf98RaQCfUXXBX1FCgl9RUIMfUVxD31FqBJ9RdcVfUUPGX1FPhx9RXUffUWkIn1F
1yV9RQ8pfUVCLH1FdS99RaQyfUXbNX1FCjl9RUI8fUV1P31FpEJ9RddFfUUKSX1FQkx9RXFP
fUWoUn1F11V9RQ9ZfUU+XH1FcV99RaRifUXbZX1FCml9RUJsfUV1b31FpHJ9Rdd1fUUPeX1F
Pnx9RXF/fUWkgn1F24V9RaaJfUVCjH1FcY99RaSSfUXblX1FD5l9RUKcfUVxn31FqKJ9Rdel
fUUKqX1FQqx9RXWvfUWosn1F17V9RQq5fUU+vH1Fdb99RaTCfUXXxX1FCsl9RULMfUVxz31F
pNJ9RdfVfUUP2X1FQtx9RXHffUWo4n1F1+V9RQrpfUU+7H1Fde99RajyfUXb9X1FD/l9RT78
fUVx/31FpAJ+RdsFfkUKCX5FQgx+RXUPfkWoEn5F1xV+RQoZfkU+HH5FdR9+RaQifkXbJX5F
Dyl+RUIsfkVxL35FpDJ+Rds1fkUKOX5FPjx+RXU/fkWoQn5F10V+RQpJfkVCTH5FdU9+RaRS
fkXXVX5FD1l+RT5cfkV1X35FpGJ+RddlfkUKaX5FQmx+RXFvfkWkcn5F23V+RQp5fkU+fH5F
cX9+RaSCfkXbhX5FCol+RT6MfkVxj35FqJJ+RduVfkUPmX5FPpx+RXWffkWkon5F26V+RQqp
fkU+rH5Fca9+RaSyfkXXtX5FCrl+RT68fkV1v35FpMJ+RdfFfkUKyX5FPsx+RXHPfkWk0n5F
19V+RQ/ZfkU+3H5Fcd9+RaTifkXX5X5FD+l+RT7sfkVx735FqPJ+RRn2fkUK+X5FPvx+RXH/
fkWkAn9F1wV/RQoJf0U+DH9FcQ9/RaQSf0XXFX9FChl/RUIcf0VxH39FqCJ/Rdclf0UKKX9F
Pix/RXUvf0WkMn9F1zV/RQo5f0VCPH9FcT9/RaRCf0XXRX9FCkl/RT5Mf0VxT39FpFJ/RdtV
f0UTWX9FPlx/RXFff0WkYn9F12V/RQppf0U+bH9FcW9/RaRyf0XXdX9FD3l/RUJ8f0V9f39F
qIJ/RdeFf0UKiX9FPox/RXGPf0Wokn9F15V/RQqZf0U+nH9F</AssayXData><AssayYData Points="900">M1g6QHTEOUB/OjlAyWA4QH0lOECh3jdA8bs3QJVrN0CtVzdAWP42QOcUN0Ca/zZAZbM2QLCt
NkDSUjZAs442QM1oNkBFmDZAtKQ2QIViNkD8cTZAzUw2QK2RNkAlbzZACo82QBBkNkDDUDZA
KGQ2QP8NNkDhUDZArYg2QJ0JNkAYOTZA0Xg2QCkPNkAdQzZAqnM2QEIzNkB9RjZA3Tw2QHw/
NkC1YTZABCA2QG8tNkCMITZASog2QEtmNkC5RzZANWM2QNI/NkBNaDZAB5A2QPd0NkC3ZDZA
M2U2QF84NkDAWDZAnXg2QMZkNkCTezZAGnU2QF2KNkABpzZATH82QP52NkB3bzZAh8c2QDBo
NkC5WDZAb/o2QFqWNkDijDZAOEI2QMFhNkDpOjZAAKU2QENYNkDUiDZAhJI2QGSoNkCymjZA
PZg2QIlkNkBPZzZAFZc2QFddNkC9yjZAJLM2QBevNkBcxTZATJs2QOWRNkDUpTZAEek2QPmZ
NkBanDZA/Nk2QC/bNkDTvjZAsL42QNXbNkAkhjZAgGU2QAqoNkBnzTZA7rQ2QIzUNkAoozZA
Gvc2QBDENkDhrjZA7OU2QA6vNkB42jZAz7o2QNnYNkDG+TZAKyQ3QCMJN0CCGDdAOdQ2QAeq
NkDF/DZAytE2QODyNkDQ9TZAbNM2QNy8NkAT9DZAltI2QHi4NkD80DZAP6o2QN5IN0AaBzdA
2RU3QNTyNkCzsDZAk0E3QKLpNkBnxjZAtQM3QDAUN0ABUDdAhRU3QCApN0DwtjZALjE3QFkZ
N0C+7TZAlT43QOpEN0Bb8TZAsAY3QPnuNkAgAzdAiAs3QOQuN0CpajdAlC83QMEwN0Dr6DZA
CXA3QM1gN0A8TzdAal43QHsON0BvQTdATPI2QFOBN0ANgDdASDI3QKhQN0B4IzdAtyM3QHyL
N0B1ITdA6o03QNqZN0DVhjdAnlY3QA6SN0DwHjdAP643QPapN0CiTzdAREA3QBdmN0C/XTdA
onk3QIFlN0AcgzdArns3QIV5N0CASjdAjlQ3QNp1N0A+tTdAD2w3QCqMN0CzNzdA02g3QKxx
N0BVaTdAT/Q3QEGDN0ADhjdAxmg3QEpvN0DZkzdANlA3QIumN0DbVTdAn9Y3QFCqN0DP1DdA
RJo3QCKfN0BgOzdAkIA3QCafN0C9iTdAOMg3QAPqN0B2kTdAioc3QEteN0CUzDdA/YQ3QAN0
N0DCjDdAWqg3QL66N0BbqzdAL7U3QIi+N0AePDdArrQ3QJ/AN0BJ2TdALdY3QOLZN0BR0DdA
h543QOrtN0BotTdAiKc3QH2gN0CTFzhAR6g3QGDBN0AuoTdAovs3QO3fN0AgkzdAVNM3QDmY
N0DI0zdAlRo4QAujN0AkEThAhrY3QDQYOEDgBThAre83QJLCN0AR4jdAMwY4QCS+N0DZ6jdA
NrY3QNmtN0A39jdAWtc3QLIsOECD7jdA2fI3QOo2OEBdGjhAoiU4QMX9N0ArJThA3uo3QH21
N0CpAThAQO43QLJDOECxGDhArT84QAQ/OEDO5zdAKQY4QPX4N0AOEThAUgI4QBUAOEDm/DdA
Pj44QOEfOEAIEjhAnCU4QMUAOECcHjhA9kU4QCghOEAMcThA0gM4QCjnN0CNJjhAhxA4QEQG
OECcJThAE0M4QNRsOEBRNThA1wY4QAtlOEAsIThA0uk3QOU8OEDHHzhA6DM4QL0VOEDGJjhA
cAk4QMdAOEC6SzhAoUU4QNQbOEDOWzhAnyw4QJ4COECuQjhAkow4QP8BOEDKLzhAVGA4QEIv
OEBmgDhAaVI4QOlKOECWVjhAE2A4QIQ/OED2VThAL5M4QEGCOEDwWDhAPWc4QGx0OEADTzhA
7is4QC9eOEDWWThA4384QKS3OECuYzhAeI84QD54OEBZgzhA03Q4QOShOEA3jThAU084QOiw
OEDYdThAOYk4QKOTOEBJhjhAW3w4QKl0OED4vzhAcgI4QDzVOEDgrjhAB3g4QL2BOEBzWThA
F484QAHfOECBazhAUI84QGJkOEDRjjhAJlU4QKqiOEAyeDhAXbA4QM+nOEC8TjhAs6o4QDGG
OECB0DhANss4QM/SOECTxjhAsIg4QAf9OECunDhAkMM4QIKEOECl/jhARtA4QAPsOEDoojhA
tdM4QCrPOEAUojhApsk4QCPlOEDm5DhAfOU4QLoaOUAQ5zhAybQ4QOyNOEBwvDhA9p84QFfp
OEBBmDhAr7M4QFGaOEDw8zhAy+c4QNnhOEAh5zhAANo4QCC3OEAT6zhApdo4QOLqOEBzyjhA
KNk4QHb0OECTCTlAnKw4QDz+OEDGxDhAQds4QIsnOUB+yzhAAco4QNe/OEAHjjhAtwU5QCcd
OUDnDDlAmxM5QH0hOUBtGjlAH/44QHv9OEBcDjlAvUM5QFS8OEA4NTlAwFs5QJ4vOUAPIzlA
Igk5QC8POUAdHTlAerk4QIlJOUCGJjlAFiM5QIZDOUDcMjlAQWw5QPMgOUC3CTlAwiQ5QARD
OUAIHzlAW2g5QKgOOUAJQjlACC85QPErOUDSEjlAe+Q4QAgYOUCWTDlAheU4QEowOUA7KjlA
YGQ5QHw5OUAIKzlAhx05QFFSOUCMGjlACwk5QOIxOUCQMTlA6DA5QOIzOUCKPTlA2I45QCNI
OUCuPjlALE85QFEXOUCURTlAUzI5QPYxOUBQDDlAI0k5QFFnOUAsEjlA1085QMFjOUBCaDlA
8Z45QDxOOUC4VzlAAYU5QImqOUBNZTlAYnk5QBpqOUCQjjlAaY85QDZ9OUABNDlAmiQ5QL5j
OUAsUDlAoTI5QFc9OUARWDlAPCk5QOY9OUCVUTlAyoA5QBSdOUAnlDlA+mc5QC1SOUDhKTlA
NJI5QAOxOUBflTlA/205QNiCOUDBzzlAeFI5QDRsOUBk3DlAeZo5QARJOUBBkTlAGXU5QBfF
OUDDSjlAaUY5QHiLOUCRpDlAVs45QHeEOUDmdTlAs6s5QDCbOUDDejlAfXA5QHeDOUCNlTlA
13U5QLuPOUDGkzlAW905QI3COUCapTlAk8A5QJHLOUCErDlA2sw5QECbOUCI6TlAwZk5QLG1
OUDHtjlA+Ng5QGd6OUBmljlAPX45QCxsOUBPkTlAssU5QIy4OUB6AjpAjdQ5QJacOUCMmzlA
qrk5QEy8OUDHiTlAvLo5QEadOUBbyzlAbqY5QD64OUCgtjlAuKA5QBqKOUA1DDpArfU5QEGF
OUAA3zlAYMw5QPmmOUDoxjlANGw5QK/hOUCfwjlAk6M5QMPgOUDuzjlAWtI5QJh5OUAn1zlA
ndo5QADLOUCgmDlAkAs6QGv1OUCf8zlAd+85QKrjOUCo5jlAs8o5QKsTOkC68DlAW+45QFS8
OUB9FDpAWPE5QGWyOUD+9jlADOs5QI8ROkCCFTpAOgE6QNfzOUCeHDpAl+E5QM0jOkC3PTpA
19A5QF38OUDv2TlAEAs6QMYIOkBHETpAxOo5QHIbOkDr6jlATvc5QGglOkDx/TlAsCU6QJ3y
OUA37DlARlM6QFMoOkAI7TlAWyU6QBEvOkC3JjpAYPI5QDImOkADyjlAykg6QKYoOkCnLTpA
WEo6QALaOUD4ODpA9t85QHoZOkAsPjpApjk6QOgeOkBkHjpA4wY6QIDwOUA0EjpAbUY6QA1K
OkDeRDpAByU6QOJuOkAkGTpAnTk6QCw5OkB+VzpAgEI6QDszOkByijpAVkE6QBYyOkDr8jlA
RU06QNQzOkCbYzpAWSg6QGRGOkBeazpAVRQ6QGpZOkDXUDpAX2E6QLJPOkCWJjpAVA46QDAk
OkC8RTpAiys6QMgaOkDpQzpA/006QHpUOkATiTpA6WE6QFOBOkDYSDpAbz86QHVBOkA1XTpA
sYs6QO4bOkDuUjpAaE06QFs+OkCzETpAUKA6QH9/OkCdVzpAbVw6QOW3OkAokDpAd0o6QAt5
OkCjVDpAwT46QGh5OkASPTpATFc6QOOROkDohTpARdA6QOtNOkAVYzpAr1k6QDzCOkCgiTpA
WJQ6QCiaOkBv3zpANEo6QNpxOkDZSjpAHGk6QHusOkAFWzpAuGs6QGOnOkB5pTpAULc6QOeL
OkDDgDpAe6Y6QD2qOkAyhDpA3IE6QLejOkDCuzpAsKk6QE1vOkCZvTpA3686QNeCOkC7izpA
W586QJOWOkDyqjpAcrs6QL6dOkAFMDpA/2Y6QM69OkBjwzpALLE6QDRNOkBK9TpAFdc6QIzC
OkBimjpAsMs6QB2EOkBGlzpAQ5o6QHnPOkBhwjpAVYk6QHjWOkBh1jpAKO46QE+EOkDymDpA
fKc6QLBwOkDfdTpAMFw6QA/9OkBQ6TpAN9A6QNjIOkBDfzpAG8A6QEy/OkAB1zpAcAw7QMrq
OkAO2TpAgtU6QDO+OkCdfzpAoeM6QFPoOkDwxzpA8AA7QCTFOkCAvTpA/7Q6QBrMOkDV9zpA
YuE6QP3WOkBUzTpA5qU6QM39OkDZ6zpAdgk7QILNOkBd4TpAQ8A6QADgOkCT3TpA7JY6QJno
OkB/1DpAQ/Q6QAQYO0APHTtAQes6QDbfOkCY4TpA6dk6QEErO0BxJztAwd86QEc0O0Ch9zpA
Wfg6QLw5O0Az3jpA3N46QAIGO0Dt9DpAaOo6QHrcOkCuLjtAhOM6QGTMOkDsTDtA3co6QE4o
O0A9DjtA7Qs7QFMGO0Ac4zpAXO46QD45O0CLBjtAE+g6QNkUO0D08DpA6sY6QFtFO0CLxDpA
0Qo7QFnhOkAoKDtAbRU7QGYIO0AHADtAVjk7QEsMO0CQKTtA</AssayYData></Step><Step><CommonData><SampleLocation>1</SampleLocation><SampleID></SampleID><SampleGroup></SampleGroup><SampleInfo></SampleInfo><SampleRow>E</SampleRow><SamplePlate>1</SamplePlate><WellType>BUFFER</WellType><Concentration>-1</Concentration><ConcentrationUnits>µg/ml</ConcentrationUnits><MolarConcentration>-1</MolarConcentration><MolarConcUnits>nM</MolarConcUnits><MolecularWeight>-1</MolecularWeight><Temperature>25</Temperature><StartTime>4963233</StartTime><AssayTime>180</AssayTime></CommonData><FlowRate>600</FlowRate><StepType>DISASSOC</StepType><StepName>Dissociation</StepName><StepStatus>OK</StepStatus><ActualTime>179.999</ActualTime><CycleTime>0.2</CycleTime><AssayXData Points="900">cZ9/RaCif0XXpX9FC6l/RT6sf0Vtr39FoLJ/Rde1f0UHuX9FOrx/RW2/f0Wgwn9F18V/RQfJ
f0U6zH9Fcc9/RaTSf0XT1X9FB9l/RT7cf0Vt339FoOJ/Rdflf0UH6X9FPux/RXHvf0Wg8n9F
0/V/RQf5f0U6/H9Fbf9/RVIBgEXsAoBFgwSARR8GgEW4B4BFUAmAReoKgEWFDIBFHw6ARbYP
gEVSEYBF7BKARYUUgEUdFoBFuBeARVAZgEXqGoBFgxyARR0egEW2H4BFUiGARewigEWDJIBF
HSaARbYngEVSKYBF6iqARYUsgEUfLoBFti+ARVAxgEXqMoBFgzSARR02gEW4N4BFUDmAReo6
gEWFPIBFHT6ARbg/gEVQQYBF7EKARYNEgEUdRoBFtkeARVBJgEXqSoBFhUyARR1OgEW2T4BF
UFGARepSgEWDVIBFH1aARbZXgEVSWYBF6lqARYNcgEUdXoBFtl+ARVBhgEXqYoBFg2SARR1m
gEW2Z4BFUmmARepqgEWFbIBFHW6ARbhvgEVScYBF6nKARYN0gEUddoBFtneARVJ5gEXseoBF
hXyARR1+gEX8f4BFUIGAReqCgEWFhIBFHYaARbaHgEVQiYBF6oqARYWMgEUfjoBFto+ARVCR
gEXqkoBFg5SARR2WgEW2l4BFUpmARRubgEWDnIBFH56ARbafgEVSoYBF6qKARYekgEUdpoBF
uKeARVKpgEXqqoBFhayARR+ugEW2r4BFUrGAReqygEWDtIBFH7aARba3gEVQuYBF6rqARYO8
gEUdvoBFtr+ARVLBgEXqwoBFg8SARR3GgEW2x4BFUMmARerKgEWDzIBFHc6ARbbPgEVQ0YBF
6tKARYPUgEUf1oBFuNeARVDZgEXq2oBFhdyARR3egEW434BFUuGARerigEWD5IBFHeaARbbn
gEVS6YBF6uqARYPsgEUd7oBFtu+ARVDxgEXq8oBFg/SARR32gEW294BFUPmARez6gEWD/IBF
Hf6ARbb/gEVQAYFF6gKBRYMEgUUfBoFFtgeBRVAJgUXqCoFFgwyBRR0OgUW2D4FFUBGBReoS
gUWDFIFFHRaBRbYXgUVQGYFF6hqBRYMcgUUdHoFFth+BRVAhgUXqIoFFgySBRR8mgUW2J4FF
UimBReoqgUW0LIFFHy6BRbYvgUVQMYFF6jKBRYM0gUUdNoFFtjeBRVI5gUXqOoFFhTyBRR0+
gUW2P4FFUEGBRepCgUWDRIFFI0aBRbZHgUVQSYFF6kqBRYVMgUUdToFFuE+BRVJRgUXqUoFF
g1SBRR1WgUW2V4FFUFmBRepagUWDXIFFHV6BRbZfgUVQYYFF6mKBRYNkgUUdZoFFtmeBRVBp
gUXqaoFFg2yBRR1ugUW2b4FFUHGBRepygUWDdIFFHXaBRbZ3gUVneYFF6nqBRYN8gUUffoFF
tn+BRVKBgUXugoFFg4SBRR+GgUW2h4FFUImBReqKgUWDjIFFIY6BRbaPgUVSkYFF6pKBRYOU
gUUfloFFtpeBRVKZgUXqmoFFhZyBRR+egUW4n4FFUKGBReqigUWFpIFFHaaBRbangUVQqYFF
6qqBRYWsgUUfroFFuK+BRVKxgUXssoFFhbSBRR+2gUW2t4FFUrmBRey6gUWFvIFFN76BRbi/
gUVSwYFF7MKBRYXEgUUfxoFFuMeBRVLJgUXsyoFFhcyBRR/OgUW4z4FFZ9GBRezSgUWF1IFF
H9aBRbjXgUVS2YFF7NqBRYXcgUUf3oFFuN+BRVLhgUXs4oFFheSBRR/mgUW454FFUumBRezq
gUWF7IFFH+6BRbjvgUVS8YFF7PKBRYX0gUUf9oFFuPeBRVL5gUXu+oFFhfyBRR/+gUW4/4FF
UgGCRewCgkWFBIJFHwaCRbgHgkVSCYJFQguCRYUMgkUfDoJFuA+CRVIRgkXsEoJFhRSCRR8W
gkW4F4JFUhmCRewagkWFHIJFHx6CRbgfgkVSIYJF7CKCRYUkgkUfJoJFuCeCRVIpgkXsKoJF
hSyCRR8ugkW4L4JFUjGCRewygkWDNIJFHzaCRbg3gkVSOYJF7DqCRYU8gkUfPoJFuD+CRVJB
gkXsQoJFhUSCRR9GgkXZR4JFUkmCRexKgkWFTIJFH06CRbhPgkVSUYJF7FKCRYVUgkUfVoJF
uFeCRVJZgkXsWoJFhVyCRR9egkW2X4JFUGGCRepigkWFZIJFH2aCRbhngkVSaYJF6mqCRYNs
gkUfboJFuG+CRVJxgkXscoJFhXSCRR92gkW4d4JFUnmCRex6gkWDfIJFH36CRbh/gkVSgYJF
7IKCRYmEgkUfhoJFuIeCRVKJgkXsioJFg4yCRR+OgkW4j4JFUpGCReySgkWFlIJFHZaCRbiX
gkVSmYJF7JqCRYOcgkUfnoJFuJ+CRVKhgkXsooJFhaSCRR+mgkW4p4JFUqmCReqqgkWDrIJF
H66CRbivgkVQsYJF7LKCRYW0gkUftoJFuLeCRVK5gkXsuoJFhbyCRR++gkW4v4JFUMGCRezC
gkWFxIJFH8aCRbjHgkVSyYJF7MqCRYXMgkUfzoJFuM+CRVLRgkXs0oJFhdSCRR/WgkW414JF
UtmCRezagkWF3IJFH96CRbjfgkVS4YJF7OKCRYXkgkUd5oJFveeCRVDpgkXs6oJFheyCRR/u
gkW474JFUvGCRezygkWF9IJFH/aCRbj3gkVQ+YJF7PqCRYX8gkUf/oJFuP+CRVIBg0XsAoNF
hQSDRR8Gg0W4B4NFUgmDRewKg0WFDINFHw6DRbYPg0VQEYNF7BKDRYUUg0UfFoNFuBeDRVIZ
g0XsGoNFhRyDRR8eg0W4H4NFUCGDRewig0WFJINFHyaDRbgng0VSKYNF7CqDRYUsg0UdLoNF
ti+DRVIxg0XsMoNFhTSDRR82g0W4N4NFUjmDRew6g0WDPINFHz6DRbg/g0VQQYNF6kKDRYNE
g0UfRoNFuEeDRVJJg0XqSoNFhUyDRR9Og0W2T4NFUlGDRepSg0WFVINFH1aDRbZXg0VSWYNF
7FqDRYNcg0UdXoNFuF+DRVJhg0XsYoNFg2SDRR1mg0W4Z4NFUmmDRexqg0WDbINFHW6DRbhv
g0VQcYNF7HKDRYV0g0UddoNFtneDRVB5g0XseoNFg3yDRR9+g0W4f4NFUoGDReyCg0WFhINF
H4aDRbiHg0VSiYNF7IqDRYWMg0UfjoNFuI+DRVKRg0XqkoNFg5SDRR+Wg0W4l4NFUJmDReya
g0WFnINFHZ6DReqfg0VQoYNF7KKDRYWkg0UdpoNFyaeDRVKpg0XsqoNFg6yDRR2ug0W4r4NF
UrGDReqyg0WFtINFH7aDRba3g0VSuYNF7LqDRYW8g0UfvoNFyb+DRVLBg0XqwoNFhcSDRR/G
g0W2x4NFUsmDRezKg0WFzINFH86DRbjPg0VS0YNF7NKDRYXUg0Uf1oNFuNeDRVLZg0Xs2oNF
hdyDRR3eg0W234NFUuGDRezig0WD5INFHeaDRbbng0VQ6YNF7OqDRYXsg0Uf7oNFuO+DRVDx
g0Xs8oNFg/SDRR/2g0W494NFUPmDRez6g0WF/INFHf6DRbj/g0VSAYRF7AKERYUEhEUdBoRF
uAeERVAJhEXqCoRFhQyERR0OhEXPD4RFUhGERewShEWFFIRFHxaERbYXhEVQGYRF7BqERYMc
hEUdHoRFuB+ERVIhhEXqIoRFhSSERR8mhEW2J4RFUimEReoqhEWFLIRFHS6ERbYvhEVSMYRF
6jKERYU0hEUdNoRFuDeERVI5hEUjO4RFmDyERR8+hEW2P4RFUkGERexChEWFRIRFH0aERbhH
hEVQSYRF6kqERYVMhEUdToRFtk+ERVBRhEXsUoRFg1SERR9WhEW4V4RFUlmERepahEWFXIRF
H16ERbhfhEVQYYRF6mKERYVkhEUdZoRFuGeERVBphEXsaoRFg2yERR9uhEW4b4RFUnGERepy
hEWFdIRFH3aERbZ3hEVSeYRF6nqERYN8hEUjfoRFuH+ERVCBhEXsgoRFhYSERR+GhEW4h4RF
UImEReqKhEWFjIRFH46ERbiPhEVSkYRF6pKERYOUhEUfloRFtpeERVCZhEXqmoRFg5yERR2e
hEW4n4RFUKGEReqihEWFpIRFHaaERbanhEVSqYRF7KqERYOshEUdroRFy6+ERVCxhEXqsoRF
g7SERR22hEW4t4RFULmEReq6hEWDvIRFH76ERbi/hEVSwYRF6sKERYXEhEUfxoRFtseERVDJ
hEXqyoRFg8yERR3OhEW2z4RFUNGERezShEWD1IRFH9aERbjXhEVQ2YRF7tqERYPchEUf3oRF
tt+ERVDhhEXq4oRFg+SERR3mhEW254RFUOmERezqhEWF7IRFHe6ERbbvhEVQ8YRF7PKERYP0
hEUd9oRFtveERVD5hEXq+oRFg/yERR/+hEW2/4RFUgGFRewChUWFBIVFHQaFRbgHhUVSCYVF
7AqFRYUMhUUdDoVFuA+FRVARhUXqEoVFhRSFRR0WhUW4F4VFUBmFReoahUWDHIVFHx6FRbgf
hUVSIYVF7CKFRYUkhUUdJoVFtieFRVAphUXqKoVFgyyFRR8uhUW2L4VFUjGFReoyhUWDNIVF
HTaFRbY3hUVSOYVF6jqFRYM8hUUdPoVFtj+FRVBBhUXsQoVFg0SFRR1GhUW2R4VFUEmFRepK
hUWDTIVFHU6FReZPhUVQUYVF6lKFRYNUhUUfVoVFtleFRVBZhUXqWoVFg1yFRR1ehUW4X4VF
UGGFRepihUWDZIVFHWaFRbZnhUVQaYVF7GqFRYNshUUdboVF</AssayXData><AssayYData Points="900">jxg6QNLWOUAp1DpA7js7QHjNO0CqaDxAjaw8QK8wPUB0Zj1AEac9QFavPUCHCT5A0W0+QIaK
PkAfrz5AMv09QCBzPkDczj5AYPo+QI+gPkDFFD9ADEQ/QILjPkBoRT9A7EU/QN09P0D0VT9A
Yfk+QARzP0BtTz9A+zA/QPsRP0BIJD9ACVM/QLNvP0AYPD9AihA/QCkoP0DCWD9AT9Q/QJs6
P0D+dj9AkLI/QJGgP0Bgbz9A2FY/QORxP0CbXT9AW0w/QPh6P0CPlD9AR3g/QBeSP0DpRT9A
enc/QGCNP0Ahfz9ANZ0/QPNfP0BIdz9Au4I/QOp1P0BKdD9AeZY/QLg4P0BQiz9AHlw/QOqL
P0AGmj9Am4k/QHVYP0DBTz9AYOA/QKdsP0CYmD9ARUs/QKZ7P0AEjz9AIIg/QKyuP0BrYz9A
WqI/QMKcP0DlkD9AY4o/QFK4P0BSjD9AzX0/QKC5P0C1mz9Ap3Y/QOdVP0DDxD9A12M/QKyr
P0B/mD9AU7Y/QB2mP0ClYz9AsaE/QESQP0DWbj9Ay7Y/QMSLP0BtwD9AgJE/QIWPP0BzpT9A
Vm4/QBepP0CJuT9A+5Q/QGqfP0CPoT9ATpo/QKuaP0DEvz9Ad78/QLyUP0DDmj9AG4k/QP7W
P0CpkT9Awo4/QJX/P0AnxD9Ayqo/QNuIP0Ab2T9Ak38/QCdfP0BLvj9ABM4/QN+PP0Chrj9A
+sw/QG6LP0DT6j9AaHw/QA5cP0BBiD9ASYY/QAi3P0Cw4T9AcJE/QAOkP0A2rT9A48I/QAnK
P0ABZT9A6N4/QHp9P0Bk2j9ATZs/QNFyP0ATyz9AFMM/QJK2P0CKcj9AI6c/QBzaP0Driz9A
ya0/QESeP0DUuD9ANOA/QFrWP0CynD9AapU/QPKzP0A+0z9ATcY/QEjHP0BNiD9AEoA/QKR/
P0Ccnz9A5Yg/QI/WP0AYxz9AmgRAQAugP0ABiz9A85M/QHirP0CC1D9Ac+I/QHXFP0DDHUBA
lL0/QA+2P0Agqz9A7JM/QJaCP0CziD9ARnU/QNzzP0A21T9A5so/QHwIQEBU7D9Aj6A/QDJd
P0Avwj9AJhJAQOyeP0BozT9AY90/QOzgP0CarD9Ajto/QLXSP0Cttj9AKfA/QNiSP0DRcz9A
eo0/QMnSP0Dt0z9Ab6A/QP26P0DWtj9AMp8/QFy7P0C1sj9ApuM/QIj6P0BD1T9AvZU/QCq0
P0BTqj9ApfY/QIHAP0AXtj9Ax7g/QOubP0BErz9AgME/QKe4P0CT8z9A7bU/QAztP0DGoT9A
mbs/QOzyP0C2zT9Afcc/QI3xP0C0hz9AfZQ/QFjBP0CIC0BAPrI/QGLLP0DDHEBAnvM/QNrP
P0Aowz9Amds/QIeFP0Cr+j9AXps/QH2wP0C88z9A++Q/QAm0P0DrD0BA/MY/QP+KP0D1oT9A
oPQ/QBWgP0DC0D9AJ9I/QAPUP0CU/D9AQb8/QPEDQECBxD9AmeA/QI76P0DJ9T9AON4/QJ3Z
P0Ag4D9A+fE/QEa1P0DH7z9ABeg/QDDeP0Cwxj9Au3k/QLimP0ACej9A0MU/QESpP0DW3D9A
jCdAQMriP0A00D9ACxlAQP/JP0A9yD9A/eU/QLi/P0AKDEBAlPc/QDfmP0A6zj9AjytAQEf7
P0BD3D9ADwNAQE3+P0Bauz9AWQZAQHsAQEAYBkBA2RlAQPLLP0CjwT9AMsI/QAa/P0BgB0BA
MgJAQBaWP0D9KEBAkAhAQNGiP0CK+T9AlhNAQMQnQED59D9Ar/c/QI/2P0Bvyj9Aex5AQEMY
QECX5T9AjMw/QN35P0DUDEBAkBFAQCSUP0BX1D9A6aU/QFofQEA+H0BAXs4/QLr2P0D77T9A
UO8/QG8PQECGLEBAQMY/QFEWQEC1vz9A9dc/QC0PQEDf9z9AQytAQA8iQEAi8D9APNM/QAwd
QECkCkBAdARAQPwFQEBi0z9AvxNAQN4oQEC33D9AXAxAQJoQQEDpD0BAaTNAQFL4P0DUCUBA
luw/QB7pP0A20z9AM/Y/QNPuP0BBGEBAwgtAQKUXQED73z9AQPw/QD4GQECaKUBAh/c/QHrk
P0Ch/T9AXts/QEsjQECLQUBAFAtAQPwIQEAd3D9AtS1AQN1IQEBlKEBAXgpAQDjCP0BhGUBA
ESpAQHEOQEAnMEBAQO0/QJ9aQEDE2T9AnRVAQH/lP0DZKEBAASBAQHhOQECWK0BAsxRAQPFa
QECs8z9A0tg/QEE6QEDzB0BAQRlAQLojQEC28T9ARVhAQG4IQEDXRUBAwQRAQAM3QEDE5D9A
dgZAQPQfQECEJ0BAfBBAQJsiQECPE0BArQJAQMn5P0D38z9AxiBAQPsWQEBdPUBAVuA/QIV6
QEBnU0BAluM/QDY3QECZ2D9APCtAQPBTQED0/j9A0/Y/QJNhQED3LEBA8BRAQBI+QECoJ0BA
IzxAQPQGQEDPMkBAfDxAQGA6QEDeJkBAkzNAQPfyP0CYF0BAq3NAQGhmQEBxKkBALFNAQIIw
QEADEEBAzzNAQI4dQEALXEBAiuY/QHLwP0BEXEBAGS9AQAliQEDXJ0BAthVAQJ6CQEAxN0BA
0gFAQDxJQEBEI0BAGRJAQD/9P0CWM0BApF5AQEZOQECBdEBAxAFAQKuFQEBiIEBArTtAQIaD
QEBKOkBAQEdAQNUnQEBSGkBA7FFAQBdJQEDpPkBAHTdAQLkNQEA6akBAfh9AQLtuQEDxZkBA
MTtAQMZNQECTMkBA7YtAQPRYQEC4JUBAJFJAQCRFQED4BEBA0XBAQIMWQEAyFUBA6VFAQG+b
QEBvbkBADA5AQJ9CQEA8REBAujFAQJYtQECKEUBAkH5AQF4rQEA5MkBAZLZAQN1FQECWV0BA
hkJAQLtAQEDTekBAW1RAQHCgQEDNPUBA+EhAQMsQQED/jkBA1u4/QAlBQEDMaEBAApBAQNw5
QECGaUBAPGFAQA8ZQED6W0BA5VBAQPaoQED6YEBA9VFAQD1qQEAxWEBAJS1AQDtCQEBoYEBA
TUpAQMd2QEAahUBAR2VAQA1RQEBHV0BA1vw/QBhqQECScEBABL9AQB9UQEAshEBAeilAQNV8
QECGU0BAE1BAQKRwQEC3rEBAbXJAQJZSQEAuvEBAEXpAQHXCQEAOh0BAp7lAQINNQECXfEBA
14BAQBmeQEDLcUBANVtAQBxsQEALy0BAfIRAQKySQECPL0BADl5AQJ2oQECBlEBAQS5AQGaV
QEDcRkBA0JJAQL2XQED15kBAMYlAQAJLQED7OEBAhXtAQFqxQECdRUBAG2FAQHhCQEBZc0BA
AYFAQDpqQEAqZUBAVr5AQBvRQECoPUBAHrNAQPuUQEBBekBAu2JAQAyVQEA+RkBAmGNAQPdm
QEBKP0BAmldAQGdiQEAHp0BAEMJAQFhWQECQhUBAEZhAQMaUQEC9ckBAa4xAQDlbQEBwTEBA
XI1AQAA8QEBYaEBAbVJAQJNbQEDSa0BAcp9AQCWTQEBWtkBAYjpAQGx2QEAOgkBA2HlAQHud
QEAPgUBAFo5AQOaeQEBqfEBAKlxAQK/EQEDPhEBANVtAQN5nQEAXVUBA/tFAQCKWQEDbgUBA
PWdAQPqDQECzeUBAFHtAQLbAQEAvZEBAKIZAQFk1QECqUEBAIZlAQNpgQEB8XkBA+3tAQGOT
QEBplUBAjyhAQAyyQEDJcUBAioFAQKlkQEAXfkBAT7tAQKCgQEBbSkBARGlAQO7gQEAUsUBA
SYlAQEffQEDSh0BAs29AQIh/QEBZWkBAGKxAQLyIQECdnEBARHpAQE6YQEAvXEBAr4VAQLep
QEBru0BAAndAQJr7QEBnxEBAXMVAQCOYQEAHgkBABJ5AQJeXQEB4ekBAiKFAQLyiQEBtokBA
rpBAQESuQECpmUBAWURAQCS3QEDYn0BA4ZNAQFfNQEBRwUBAMp5AQHnAQECGzUBA/NBAQImV
QEA9r0BAlr9AQM2MQECAqEBAPQ1BQCXPQEA6nUBAxORAQO7WQECEZ0BAx+JAQByPQED4qEBA
csVAQEX3QEAyhUBAuN1AQBUGQUDVrkBAbopAQCOYQEDI0kBAkORAQNzKQECspkBAQNxAQNdv
QEBWykBABspAQGXDQEDa3UBApBdBQMmmQECZvkBAQ+JAQI2lQEADp0BAu/RAQI+tQECWuEBA
xKxAQLemQEDLokBAw55AQE2xQEA7jUBAGqJAQKK8QEDeskBAMNlAQLmvQEAfxkBAyqJAQA0I
QUDT4EBAHvVAQO33QEBOzkBApbZAQNbsQEC64EBAOiBBQBWvQEBJi0BA1N1AQDgRQUBEzEBA
YclAQEcdQUDmwUBA0thAQEC8QECzlEBAYuFAQArvQEBXvUBAgddAQFf3QEDRIkFAhPFAQFTf
QECpW0BAbPhAQFX7QEDzBkFAUdJAQCqgQEBK3EBAZPFAQA/XQEBW2UBAWyZBQGfCQECOrEBA
3vNAQBQgQUAj0EBA3CFBQKb7QEB8BEFA+cxAQFYNQUAa5kBAWqpAQALVQEBaDEFA5L5AQFe4
QEBOIkFApidBQJ7dQECl8EBAQBdBQOjiQEDGsUBAAPBAQD0EQUBFl0BAGPRAQEHiQEDp0kBA
8AdBQADvQECm5kBAIvxAQGPSQEAxEkFAY+tAQJ7eQECdA0FAIelAQNATQUB5JUFAysVAQI3g
QECpHUFAz8pAQFgjQUBA/EBAUbJAQFsXQUBANUFAxg9BQM39QEDaJkFA/xJBQPjgQECB40BA
3gpBQNwJQUBWBEFAECBBQJTzQECD4kBATjJBQH9+QUDGE0FA</AssayYData></Step><Step><CommonData><SampleLocation>11</SampleLocation><SampleID></SampleID><SampleGroup></SampleGroup><SampleInfo></SampleInfo><SampleRow>E</SampleRow><SamplePlate>1</SamplePlate><WellType>REGENERATION</WellType><Concentration>-1</Concentration><ConcentrationUnits>µg/ml</ConcentrationUnits><MolarConcentration>-1</MolarConcentration><MolarConcUnits>nM</MolarConcUnits><MolecularWeight>-1</MolecularWeight><Temperature>25</Temperature><StartTime>5152344</StartTime><AssayTime>5</AssayTime></CommonData><FlowRate>1000</FlowRate><StepType>KREGENERATION</StepType><StepName>Regeneration</StepName><StepStatus>OK</StepStatus><ActualTime>4.9998</ActualTime><CycleTime>0.2</CycleTime><AssayXData Points="25">t2+FRVFxhUXqcoVFhHSFRR12hUW3d4VFUXmFRep6hUWEfIVFHX6FRbd/hUVPgYVF6oKFRYSE
hUUdhoVFt4eFRVGJhUXoioVFhIyFRR2OhUW3j4VFUZGFReqShUWElIVFHZaFRQ==</AssayXData><AssayYData Points="25">halxv/6wmr80H62/EEC4v+/jwL/G/ce/Ys3NvyxN0r/d09a/E9Havz5+3r9je+G/mtfjvy2k
5r+qC+m/MAXsvygE7r+Fqu+/Nqzxv0gy87/3NfW/wpb2v00u97+EHvm/B/v5vw==</AssayYData></Step><Step><CommonData><SampleLocation>12</SampleLocation><SampleID></SampleID><SampleGroup></SampleGroup><SampleInfo></SampleInfo><SampleRow>E</SampleRow><SamplePlate>1</SamplePlate><WellType>NEUTRALIZATION</WellType><Concentration>-1</Concentration><ConcentrationUnits>µg/ml</ConcentrationUnits><MolarConcentration>-1</MolarConcentration><MolarConcUnits>nM</MolarConcUnits><MolecularWeight>-1</MolecularWeight><Temperature>25</Temperature><StartTime>5168306</StartTime><AssayTime>5</AssayTime></CommonData><FlowRate>1000</FlowRate><StepType>KREGENERATION</StepType><StepName>Regeneration</StepName><StepStatus>OK</StepStatus><ActualTime>5.00078</ActualTime><CycleTime>0.2</CycleTime><AssayXData Points="25">uZeFRXyZhUXqmoVFhJyFRR2ehUW3n4VFUaGFReqihUW/pIVFHaaFRbWnhUVPqYVF6qqFRYSs
hUUbroVFt6+FRU+xhUXqsoVFhLSFRRu2hUW3t4VFT7mFRfK6hUWEvIVFIb6FRQ==</AssayXData><AssayYData Points="25">yOHdP2RI4T/SpOQ/7i3nP5W26T+Dvus//oruPy9H8D/L6/A/uPzxPyBo8z9AOvQ/ri/1P0JW
9j+xzPY/WHT3Pzmg9z8aS/g/HcH4PxIl+j8Cvfk/ziL7PxZ/+z8gmfs/xeT7Pw==</AssayYData></Step><Step><CommonData><SampleLocation>11</SampleLocation><SampleID></SampleID><SampleGroup></SampleGroup><SampleInfo></SampleInfo><SampleRow>E</SampleRow><SamplePlate>1</SamplePlate><WellType>REGENERATION</WellType><Concentration>-1</Concentration><ConcentrationUnits>µg/ml</ConcentrationUnits><MolarConcentration>-1</MolarConcentration><MolarConcUnits>nM</MolarConcUnits><MolecularWeight>-1</MolecularWeight><Temperature>25</Temperature><StartTime>5184414</StartTime><AssayTime>5</AssayTime></CommonData><FlowRate>1000</FlowRate><StepType>KREGENERATION</StepType><StepName>Regeneration</StepName><StepStatus>OK</StepStatus><ActualTime>4.9998</ActualTime><CycleTime>0.2</CycleTime><AssayXData Points="25">u7+FRVXBhUXuwoVFiMSFRSHGhUW7x4VFVcmFRe7KhUWIzIVFIc6FRbvPhUVV0YVF7tKFRYjU
hUUh1oVFu9eFRVXZhUXu2oVFiNyFRSHehUW734VFVeGFRe7ihUWI5IVFIeaFRQ==</AssayXData><AssayYData Points="25">uuu4v2TU0b8E/tu/nSviv5MP57/bgOu/CiTuvyR88L/WEfO/N/j1v/4o9r+Dofi/myX6v72r
+7+pxvy/Ujj+v4JK/79tRADAsgUBwEwxAcCaqQHASTkCwEzDAsCrEwPAF28DwA==</AssayYData></Step><Step><CommonData><SampleLocation>12</SampleLocation><SampleID></SampleID><SampleGroup></SampleGroup><SampleInfo></SampleInfo><SampleRow>E</SampleRow><SamplePlate>1</SamplePlate><WellType>NEUTRALIZATION</WellType><Concentration>-1</Concentration><ConcentrationUnits>µg/ml</ConcentrationUnits><MolarConcentration>-1</MolarConcentration><MolarConcUnits>nM</MolarConcUnits><MolecularWeight>-1</MolecularWeight><Temperature>25</Temperature><StartTime>5200587</StartTime><AssayTime>5</AssayTime></CommonData><FlowRate>1000</FlowRate><StepType>KREGENERATION</StepType><StepName>Regeneration</StepName><StepStatus>OK</StepStatus><ActualTime>4.99883</ActualTime><CycleTime>0.2</CycleTime><AssayXData Points="25">u+eFRVXphUXu6oVFiOyFRSHuhUW774VFZ/GFRe7yhUWI9IVFIfaFRbv3hUVV+YVF7vqFRYj8
hUUs/oVFu/+FRVUBhkXuAoZFmgSGRSEGhkW7B4ZFVQmGRe4KhkWIDIZFHw6GRQ==</AssayXData><AssayYData Points="25">tYPdPwUS3z+heuM/+prmP06h6D+fNOs/suLsP8bo7j+YwO8/WfLxP71I8j+8g/Q/Z/7zPwAo
9T9/R/Y/pHX3P7e39z/fHPg/tFD5P9U/+T/hnvk/E7r6P3mx+j/Jqvo/0SH7Pw==</AssayYData></Step><Step><CommonData><SampleLocation>11</SampleLocation><SampleID></SampleID><SampleGroup></SampleGroup><SampleInfo></SampleInfo><SampleRow>E</SampleRow><SamplePlate>1</SamplePlate><WellType>REGENERATION</WellType><Concentration>-1</Concentration><ConcentrationUnits>µg/ml</ConcentrationUnits><MolarConcentration>-1</MolarConcentration><MolarConcUnits>nM</MolarConcUnits><MolecularWeight>-1</MolecularWeight><Temperature>25</Temperature><StartTime>5216685</StartTime><AssayTime>5</AssayTime></CommonData><FlowRate>1000</FlowRate><StepType>KREGENERATION</StepType><StepName>Regeneration</StepName><StepStatus>OK</StepStatus><ActualTime>4.99883</ActualTime><CycleTime>0.2</CycleTime><AssayXData Points="25">uQ+GRVERhkXqEoZFhBSGRR0WhkW3F4ZFURmGReoahkWEHIZFHR6GRbcfhkVRIYZF6iKGRbUk
hkUdJoZFtyeGRVEphkXqKoZFhiyGRR0uhkW3L4ZFUTGGReoyhkWGNIZFHTaGRQ==</AssayXData><AssayYData Points="25">S0i8vzvf1L82Pt+/axTmv/006r+3iO6//e3wv+Ho87/Ni/W/r1r3v/Sh+L/dZvq/8RH8v9Pa
/L8UE/6/VZz/vw9qAMCBpgDAdTABwI2GAcB+MgLAKWgCwA6NAsB3/wLA91cDwA==</AssayYData></Step><Step><CommonData><SampleLocation>12</SampleLocation><SampleID></SampleID><SampleGroup></SampleGroup><SampleInfo></SampleInfo><SampleRow>E</SampleRow><SamplePlate>1</SamplePlate><WellType>NEUTRALIZATION</WellType><Concentration>-1</Concentration><ConcentrationUnits>µg/ml</ConcentrationUnits><MolarConcentration>-1</MolarConcentration><MolarConcUnits>nM</MolarConcUnits><MolecularWeight>-1</MolecularWeight><Temperature>25</Temperature><StartTime>5232772</StartTime><AssayTime>5</AssayTime></CommonData><FlowRate>1000</FlowRate><StepType>KREGENERATION</StepType><StepName>Regeneration</StepName><StepStatus>OK</StepStatus><ActualTime>4.99883</ActualTime><CycleTime>0.2</CycleTime><AssayXData Points="25">tzeGRU85hkXoOoZFgjyGRRs+hkW1P4ZFUUGGRehChkWCRIZFG0aGRbVHhkVPSYZF6EqGRYJM
hkUbToZFtU+GRVFRhkXoUoZFglSGRR1WhkW1V4ZFUVmGRehahkWCXIZFG16GRQ==</AssayXData><AssayYData Points="25">JVrhPxBd5T9x6Oc/h4DqP8bP7T/nRPA/elTxPwoU8z+86fQ/GB72P9RD9z/QPfg/y9T4PywS
+j9Rmfo/o077P1w//D9nyPw/hhn9P2Cz/T9USf4/I0z+P3cD/z/lev8/a9H/Pw==</AssayYData></Step></KineticsData></ExperimentResults>
