# Supplementary material for: Functional development of a V3/glycan-specific broadly neutralizing antibody isolated from a case of HIV superinfection
Source: eLife. 2021 Jul 15;10:e68110. doi: 10.7554/eLife.68110 (PMC8376252; doi:10.7554/eLife.68110)
Supplement: Figure 4—source data 2. [file elife-68110-fig4-data2.zip › QA013.2 Dbl Ref_01.28.21/QA013.2_Lineage Replicates_BG505 SOSIP trimer/210128_004.frd]

<?xml version="1.0" encoding="UTF-8" standalone="yes"?>
<ExperimentResults><ExperimentInfo Name="QA013.2_Lineage Replicates_BG505 SOSIP trimer"><ExpDescription></ExpDescription><RTDVersion>2.0</RTDVersion><RunID>4DC7E9FF-8D3C-4B98-A6A1-F295B1DD8D1E</RunID><ExperimentType>KINETICS</ExperimentType><ExperimentSubType>KBASIC</ExperimentSubType><StartDateTime>2021-01-28T16:32:03</StartDateTime><MachineName>886RGX1</MachineName><UserName>Labuser</UserName><LotNumber></LotNumber><PlateName>210128</PlateName><PlateName2></PlateName2><SensorName>D3</SensorName><SensorPlate>1</SensorPlate><SensorType>AHC (Anti-hIgG Fc Capture)</SensorType><SensorRole>LIGAND</SensorRole><SensorInfo></SensorInfo><WritingSW>DataAcquisition.exe 11.1.2.24</WritingSW><InstrumentType>OctetRED96</InstrumentType><InstrumentSerial>FB-50183</InstrumentSerial><InstrumentFW></InstrumentFW><IntegrationTime>3.1</IntegrationTime><DSPType>CPF</DSPType><DSPStitching>1</DSPStitching><HasManifest>1</HasManifest><InfoHash>670666630</InfoHash></ExperimentInfo><AssayParamsInfo/><KineticsData><Step><CommonData><SampleLocation>1</SampleLocation><SampleID></SampleID><SampleGroup></SampleGroup><SampleInfo></SampleInfo><SampleRow>D</SampleRow><SamplePlate>1</SamplePlate><WellType>BUFFER</WellType><Concentration>-1</Concentration><ConcentrationUnits>µg/ml</ConcentrationUnits><MolarConcentration>-1</MolarConcentration><MolarConcUnits>nM</MolarConcUnits><MolecularWeight>-1</MolecularWeight><Temperature>25</Temperature><StartTime>0</StartTime><AssayTime>30</AssayTime></CommonData><FlowRate>1000</FlowRate><StepType>BASELINE</StepType><StepName>Baseline</StepName><StepStatus>OK</StepStatus><ActualTime>30</ActualTime><CycleTime>0.2</CycleTime><AssayXData Points="150">bxKDOqjGSz47388+EFgZP0SLTD93vn8/1XiZP28Ssz/NzMw/okXmP4lBAEBqvAxAN4kZQGZm
JkDRIjNAnu8/QGq8TECamVlAZmZmQNEic0Ce739AZmaGQP7UjEAfhZNAmpmZQDEIoEA1XqZA
nMSsQDMzs0CamblAAADAQDVexkCcxMxAMzPTQGiR2UDP999ANV7mQM3M7EACK/NAy6H5QM/3
/0AbLwNBZmYGQYGVCUG0yAxB5/sPQTMzE0FOYhZBgZUZQbTIHEEAACBBMzMjQU5iJkGBlSlB
tMgsQef7L0EbLzNBTmI2QYGVOUG0yDxB5/s/QRsvQ0FOYkZBgZVJQbTITEHn+09BGy9TQWZm
VkGamVlBzcxcQef7X0EbL2NBZmZmQZqZaUHNzGxB5/tvQTMzc0FmZnZBgZV5QbTIfEHn+39B
ppuBQScxg0HZzoRBZmaGQQAAiEGamYlBMzOLQc3MjEFmZo5B9P2PQZqZkUEzM5NBzcyUQXNo
lkEAAJhBmpmZQTMzm0HNzJxBZmaeQQAAoEGamaFBMzOjQc3MpEFmZqZBAACoQZqZqUEzM6tB
zcysQWZmrkEAALBBmpmxQTMzs0HNzLRBZma2QQAAuEGamblBMzO7Qc3MvEFmZr5BAADAQZqZ
wUFkO8NBzczEQWZmxkEAAMhBmpnJQXE9y0HNzMxBZmbOQQAA0EGamdFBMzPTQc3M1EFmZtZB
AADYQZqZ2UEzM9tBzczcQWZm3kEMAuBBmpnhQTMz40HNzORBZmbmQQAA6EGamelBMzPrQc3M
7EFzaO5B</AssayXData><AssayYData Points="150">AAAAANY5ODsaUv86HX0Hu/+MdjuQeLE5KboNPDwcTjrklqg7ydvxO1Io5jvgJKo7s/HmO3Oq
4juelPg71y+wO+uhejv87zk879ITPOqf1TurNwo84x0bPI2OAjwNC9s76KYcPC3+3ju63ek7
/zgePKS67jteJu87ZeYHPMmePzxgwtY75/QjPD64FzxP1Bk8WX0/PIDT7juJZyU8IPoMPMUh
zjsXbug7aTw6PFeIMjwjfFw8kKUgPKYrEDx+QQY81AtTPDtPJTxMOh08gozyO9sdFDxmrQc8
RcliPE33JjztjhY88AcBPDZsgjzdYSg80F8pPBTdYjyBqBs8PABSPC8PTzzbTh88HcxiPGgV
PDxs4GQ8VvwxPOp7fzxf5Fw8MxBdPHHYQjxdMC48S/6CPHiBYTz7Si08g0RmPBcZVzzm0EI8
+5JLPInqJzxnPmQ8H4tLPH5tfDz8+H48gWooPIV9lzzyeXg8cMgsPMtdezyPVUk81vtoPFWJ
SDwrz1U85IGIPEe6Qzxv+1U8giqBPOKYdDyR8Bw8Zp6RPBuRcTy+s1s86T+UPDw+MzyIcFU8
W0dtPHV2QTzoXZA8ZTYoPCSgLjzysoU8yNNDPCKDgjw1u4o8PIiJPMoGmjwl43I8b3I7PFwZ
jTwyg408idxoPDSgijxBeFg8ZgSYPJEtjjwvdYw82+mKPNTGkDxBtoA8Pct0PDelizzfRok8
FHRSPBVxkzywQoc8ZwqHPFsVhzy9caI8b9aQPGhvgjzArHw8BX+fPPNKoTz+fHs8tRmbPDmx
YzwbAJg8</AssayYData></Step><Step><CommonData><SampleLocation>11</SampleLocation><SampleID></SampleID><SampleGroup></SampleGroup><SampleInfo></SampleInfo><SampleRow>D</SampleRow><SamplePlate>1</SamplePlate><WellType>REGENERATION</WellType><Concentration>-1</Concentration><ConcentrationUnits>µg/ml</ConcentrationUnits><MolarConcentration>-1</MolarConcentration><MolarConcUnits>nM</MolarConcUnits><MolecularWeight>-1</MolecularWeight><Temperature>25</Temperature><StartTime>61121</StartTime><AssayTime>5</AssayTime></CommonData><FlowRate>1000</FlowRate><StepType>KREGENERATION</StepType><StepName>Regeneration</StepName><StepStatus>OK</StepStatus><ActualTime>5</ActualTime><CycleTime>0.2</CycleTime><AssayXData Points="25">DQLwQaeb8UFANfNB2s70QXNo9kENAvhBmpn5QUA1+0HazvxBc2j+QQYBAELTzQBCoJoBQm1n
AkI6NANCBgEEQtPNBEKamQVCbWcGQjo0B0IGAQhC080IQqCaCUJtZwpCOjQLQg==</AssayXData><AssayYData Points="25">gQ1FwMloV8BN1GHA2O1owP1jbsAvgHLAfDV2wAQKesDacnzAGD5/wB7UgMAp0YHA08yCwLTV
g8CNdoTAnDyFwLMFhsDTqobAWRuHwEDbh8ADbYjAjfmIwDuEicAe24nAWiaKwA==</AssayYData></Step><Step><CommonData><SampleLocation>12</SampleLocation><SampleID></SampleID><SampleGroup></SampleGroup><SampleInfo></SampleInfo><SampleRow>D</SampleRow><SamplePlate>1</SamplePlate><WellType>NEUTRALIZATION</WellType><Concentration>-1</Concentration><ConcentrationUnits>µg/ml</ConcentrationUnits><MolarConcentration>-1</MolarConcentration><MolarConcUnits>nM</MolarConcUnits><MolecularWeight>-1</MolecularWeight><Temperature>25</Temperature><StartTime>77376</StartTime><AssayTime>5</AssayTime></CommonData><FlowRate>1000</FlowRate><StepType>KREGENERATION</StepType><StepName>Regeneration</StepName><StepStatus>OK</StepStatus><ActualTime>4.999</ActualTime><CycleTime>0.2</CycleTime><AssayXData Points="25">BwEMQs7MDEKamQ1CbWcOQk03D0IBABBC1M0QQpqZEUJtZxJCOjQTQgEAFELOzBRCmpkVQmdm
FkKEQBdCBwEYQtTNGEKamRlCZ2YaQjo0G0IBABxCzswcQpqZHUJnZh5CNDMfQg==</AssayXData><AssayYData Points="25">KQ3/vsls675RF9y+uhnLvjwgwL61+7i+Xc6uvs4YqL44gKG+w3SbvjySlr6hApG+8R6QvsG8
ib5J1oS+HWyBvqKqfr5hd3i+/ddyvgGJbr5Aamm+iMxivlBnXb5szVu+x7dZvg==</AssayYData></Step><Step><CommonData><SampleLocation>11</SampleLocation><SampleID></SampleID><SampleGroup></SampleGroup><SampleInfo></SampleInfo><SampleRow>D</SampleRow><SamplePlate>1</SamplePlate><WellType>REGENERATION</WellType><Concentration>-1</Concentration><ConcentrationUnits>µg/ml</ConcentrationUnits><MolarConcentration>-1</MolarConcentration><MolarConcUnits>nM</MolarConcUnits><MolecularWeight>-1</MolecularWeight><Temperature>25</Temperature><StartTime>93505</StartTime><AssayTime>5</AssayTime></CommonData><FlowRate>1000</FlowRate><StepType>KREGENERATION</StepType><StepName>Regeneration</StepName><StepStatus>OK</StepStatus><ActualTime>5</ActualTime><CycleTime>0.2</CycleTime><AssayXData Points="25">AQAgQsjLIEKbmSFCZ2YiQi4yI0L7/iNCyMskQpSYJUJhZSZCLjInQgEAKELOzChCm5kpQmdm
KkI0MytCAQAsQs7MLEKbmS1CZ2YuQjQzL0IBADBCyMswQpuZMUJnZjJCNDMzQg==</AssayXData><AssayYData Points="25">Tk5qwKxCeMASxX7AsSmBwI3igsAgJITAXBKFwGvphcC+jIbAnV2HwK7Qh8DmhojAV9mIwIJd
icBf3onAqjiKwMBgisDFAYvAQVSLwP+Ai8AgGIzASzuMwCqVjMCc2IzAPfmMwA==</AssayYData></Step><Step><CommonData><SampleLocation>12</SampleLocation><SampleID></SampleID><SampleGroup></SampleGroup><SampleInfo></SampleInfo><SampleRow>D</SampleRow><SamplePlate>1</SamplePlate><WellType>NEUTRALIZATION</WellType><Concentration>-1</Concentration><ConcentrationUnits>µg/ml</ConcentrationUnits><MolarConcentration>-1</MolarConcentration><MolarConcUnits>nM</MolarConcUnits><MolecularWeight>-1</MolecularWeight><Temperature>25</Temperature><StartTime>109774</StartTime><AssayTime>5</AssayTime></CommonData><FlowRate>1000</FlowRate><StepType>KREGENERATION</StepType><StepName>Regeneration</StepName><StepStatus>OK</StepStatus><ActualTime>5</ActualTime><CycleTime>0.2</CycleTime><AssayXData Points="25">AQA0Qs7MNEKbmTVCjGw2QjQzN0IBADhCzsw4QpuZOUJnZjpCNDM7QgEAPELOzDxCm5k9Qmdm
PkI0Mz9CAQBAQs7MQEKbmUFCZ2ZCQjQzQ0IBAERCzsxEQpuZRUJnZkZCNDNHQg==</AssayXData><AssayYData Points="25">QOTqvoUO274p5sm+LGm7vqiysL6OwKe+VoWfvg7amr5VW5O+TG+OvsE8ib5YzYO+DPeBvn/n
dL6TMnW+dKFovnSdZ77aql++EotavuaWVL5TN1G+58dIvhSTQ74Y+kK+8ts+vg==</AssayYData></Step><Step><CommonData><SampleLocation>11</SampleLocation><SampleID></SampleID><SampleGroup></SampleGroup><SampleInfo></SampleInfo><SampleRow>D</SampleRow><SamplePlate>1</SamplePlate><WellType>REGENERATION</WellType><Concentration>-1</Concentration><ConcentrationUnits>µg/ml</ConcentrationUnits><MolarConcentration>-1</MolarConcentration><MolarConcUnits>nM</MolarConcUnits><MolecularWeight>-1</MolecularWeight><Temperature>25</Temperature><StartTime>125848</StartTime><AssayTime>5</AssayTime></CommonData><FlowRate>1000</FlowRate><StepType>KREGENERATION</StepType><StepName>Regeneration</StepName><StepStatus>OK</StepStatus><ActualTime>4.999</ActualTime><CycleTime>0.2</CycleTime><AssayXData Points="25">AQBIQs7MSEKUmElCYWVKQjQzS0L7/ktCyMtMQpuZTUJhZU5CNDNPQgEAUELIy1BClJhRQmdm
UkI0M1NC+/5TQtTNVEKbmVVCYWVWQjQzV0IBAFhCyMtYQpSYWUJhZVpCLjJbQg==</AssayXData><AssayYData Points="25">Q+dqwKXseMD8mn/AZb+BwPpTg8DufYTAmTaFwMMghsCYyYbAt3uHwE/th8BcdIjA6sWIwOk3
icAvhYnACQmKwOxfisAJpIrAB9KKwG00i8AhiovAVbuLwLT0i8CJKozAF02MwA==</AssayYData></Step><Step><CommonData><SampleLocation>12</SampleLocation><SampleID></SampleID><SampleGroup></SampleGroup><SampleInfo></SampleInfo><SampleRow>D</SampleRow><SamplePlate>1</SamplePlate><WellType>NEUTRALIZATION</WellType><Concentration>-1</Concentration><ConcentrationUnits>µg/ml</ConcentrationUnits><MolarConcentration>-1</MolarConcentration><MolarConcUnits>nM</MolarConcUnits><MolecularWeight>-1</MolecularWeight><Temperature>25</Temperature><StartTime>141927</StartTime><AssayTime>5</AssayTime></CommonData><FlowRate>1000</FlowRate><StepType>KREGENERATION</StepType><StepName>Regeneration</StepName><StepStatus>OK</StepStatus><ActualTime>5</ActualTime><CycleTime>0.2</CycleTime><AssayXData Points="25">+/5bQsLKXEKVmF1CaGZeQi4yX0L7/l9CyMtgQpWYYUJhZWJCLjJjQvv+Y0LCymRClZhlQmFl
ZkIoMWdC+/5nQsLKaEKVmGlCsXJqQi4ya0L7/mtCyMtsQpWYbUJbZG5CLjJvQg==</AssayXData><AssayYData Points="25">FNbRvj96v75f4bC+5hSgvnJml77VZY2+vwSEvlcPfL54IHO+IZ1mvjfJXr4kyk++zhBNvrIw
Q77NDDm+cgUyvu/mLL4W/Ci+wqAkviEJHr66LRm++kwVvnIUEL5oGA++qiYNvg==</AssayYData></Step><Step><CommonData><SampleLocation>1</SampleLocation><SampleID></SampleID><SampleGroup></SampleGroup><SampleInfo></SampleInfo><SampleRow>D</SampleRow><SamplePlate>1</SamplePlate><WellType>BUFFER</WellType><Concentration>-1</Concentration><ConcentrationUnits>µg/ml</ConcentrationUnits><MolarConcentration>-1</MolarConcentration><MolarConcUnits>nM</MolarConcUnits><MolecularWeight>-1</MolecularWeight><Temperature>25</Temperature><StartTime>156629</StartTime><AssayTime>30</AssayTime></CommonData><FlowRate>1000</FlowRate><StepType>BASELINE</StepType><StepName>Baseline</StepName><StepStatus>OK</StepStatus><ActualTime>29.999</ActualTime><CycleTime>0.2</CycleTime><AssayXData Points="150">+/5vQsjLcEKVmHFCW2RyQi4yc0L7/nNCyMt0QpWYdUJhZXZCLjJ3Qvv+d0LIy3hCjpd5Qltk
ekIuMntC+/57QsjLfEKOl31CW2R+Qigxf0L7/n9C5GWAQkrMgEIuMoFClJiBQgEAgkJhZYJC
x8uCQrEyg0KUmINCfv+DQmFlhELHy4RCsTKFQheZhUL6/oVCYWWGQsfLhkIuModCF5mHQn7/
h0JhZYhCx8uIQrEyiUKUmIlCfv+JQmFlikJKzIpCsTKLQheZi0L6/otC5GWMQkrMjEKxMo1C
F5mNQn7/jUJhZY5CSsyOQrEyj0KUmI9Cfv+PQmFlkELHy5BCsTKRQpSYkUL6/pFC5GWSQsfL
kkKxMpNClJiTQvr+k0LkZZRCSsyUQi4ylUKUmJVC+v6VQmFllkJKzJZCLjKXQpSYl0J+/5dC
YWWYQsfLmEIuMplClJiZQn7/mUJhZZpCx8uaQi4ym0IXmZtCfv+bQmFlnELHy5xCLjKdQpSY
nUL6/p1CYWWeQsfLnkIuMp9ClJifQvr+n0JhZaBCx8ugQrEyoUKUmKFCfv+hQmFlokJKzKJC
sTKjQpSYo0L6/qNCYWWkQsfLpEKxMqVClJilQvr+pULkZaZCx8umQrEyp0KUmKdC+v6nQmFl
qELHy6hCLjKpQheZqUL6/qlCYWWqQsfLqkIuMqtClJirQvr+q0LkZaxCSsysQi4yrUKUmK1C
+v6tQmFlrkJKzK5CsTKvQheZr0L6/q9C5GWwQsfLsEKxMrFClJixQvr+sULkZbJCSsyyQrEy
s0KUmLNC</AssayXData><AssayYData Points="150">q0mwvWI+mb0rn6G95uqUvfORk71CPoW9l5OHvcG3kb0GUYO967F7vWMTe72t53e9mo5qvSxt
Wb0wjmG9MZ9HvXyaR72KfUa9rXhKvSVpLr3+8Dy9og4yvWH6KL0Qzye9MzkmvTNkHL2e3B69
4soZvVpiFr3MsxS933QOvcgz3LxOsPO8YiL8vOLk3bx1+N28eI75vONmAr29Fr+8WhnBvLuh
yLygb8K8/EeGvJlqnLw3n8q8Y6RtvJYip7zTy4W8XGp/vL9OLLyJjTm8oRUzvBtrYLwsbm+8
ZmUbvFLfBbxVTTe8ZUGkuyGdpLutSf268ctzuwKsbLvBmwa8SkEruzA86jmq+Z063wWeumKf
Ozuk5c+5mCkYOlGvETp9QpA7COmgOy09XzvAchE82cgkPP1p8TvyeDA859pPPOwJKjwjNC08
a+YSPJULOjxTTo08735oPJkWbTxKs3A8T7MCPEqUdTzEhKY8ueqtPCVrrjzWiLc8yqGNPOnM
mzxbtag8f1i0PPtYuDw+i7E8gSyxPDU9sjwHSNE8QcOsPAAX0jyDVNM8c4S2PKGa0zxxTew8
wlPSPG3G8zxTk9Y8M1wFPRU19jwsAAc9cwYIPWzH+DyBQg49wR3jPOPbFD0eVwo9LjsGPfub
Fz1z3gw9gd4WPSKbGj0cuRY9jhsYPe0vHj39MDM9UbQnPam4KT34qCc97X4fPVDcQD1hGCc9
1RwtPQU7LD0r0Sw92u9EPQaXRT2/djQ9KXQ8PYYhQD3ZlzM9lv1CPYuqQT1pKzc9AFtDPbdB
Sj3EY0E9</AssayYData></Step><Step><CommonData><SampleLocation>2</SampleLocation><SampleID>BG505.23</SampleID><SampleGroup></SampleGroup><SampleInfo></SampleInfo><SampleRow>D</SampleRow><SamplePlate>1</SamplePlate><WellType>KLOAD</WellType><Concentration>8</Concentration><ConcentrationUnits>µg/ml</ConcentrationUnits><MolarConcentration>-1</MolarConcentration><MolarConcUnits>nM</MolarConcUnits><MolecularWeight>-1</MolecularWeight><Temperature>25</Temperature><StartTime>191958</StartTime><AssayTime>80</AssayTime></CommonData><FlowRate>600</FlowRate><StepType>LOADING</StepType><StepName>Loading</StepName><StepStatus>OK</StepStatus><ActualTime>80</ActualTime><CycleTime>0.2</CycleTime><AssayXData Points="400">+v6zQmBltELHy7RCLTK1QhGYtUL6/rVCYGW2QsfLtkItMrdCEZi3Qnf+t0JgZbhCRMu4Qi0y
uUIRmLlCd/65Qt1kukJQzbpCqjG7QhGYu0L6/rtC3WS8QkTLvEItMr1CEJi9Qvr+vUJgZb5C
RMu+Qqoxv0IQmL9Cd/6/Qt1kwEJEy8BCqjHBQpSYwUJ3/sFC3WTCQkTLwkKqMcNClJjDQvr+
w0LdZMRCRMvEQqoxxUIQmMVCd/7FQt1kxkJEy8ZCqjHHQhCYx0J3/sdCYGXIQvLSyEItMslC
EJjJQnf+yULwZ8pCRMvKQqoxy0IQmMtC+v7LQmBlzEJEy8xCqjHNQpSYzUIGAc5CYGXOQsfL
zkItMs9CEJjPQnf+z0JgZdBCx8vQQqox0UKUmNFC+v7RQt1k0kJEy9JCOjTTQpSY00J3/tNC
YGXUQkTL1EKqMdVCEJjVQnf+1UJgZdZCRMvWQqox10KUmNdCd/7XQt1k2EJEy9hCLTLZQhCY
2UL6/tlC3WTaQkTL2kKqMdtClJjbQqIF3EJgZdxCRMvcQi0y3UIQmN1C+v7dQt1k3kJEy95C
qjHfQhCY30L6/t9CYGXgQkTL4EItMuFCEJjhQvr+4ULdZOJCzcziQqox40IQmONC+v7jQt1k
5ELHy+RCqjHlQhCY5UJ3/uVC3WTmQkTL5kItMudClJjnQnf+50JgZehCRMvoQqox6UIQmOlC
d/7pQt1k6kLHy+pCLTLrQpSY60L6/utC3WTsQsfL7EKqMe1ClJjtQvr+7UJgZe5Cx8vuQqox
70IQmO9C+v7vQt1k8EJEy/BCqjHxQhCY8UKJAfJC3WTyQkTL8kKqMfNClJjzQnf+80JgZfRC
RMv0Qqox9UKUmPVCd/71Qt5k9kJEy/ZCqjH3QhCY90L6/vdCYGX4QsfL+EK2M/lClJj5Qvr+
+UJgZfpCRMv6QrAy+0IQmPtC+v77Qt5k/EJEy/xCqjH9QhCY/UJ3/v1CYGX+QsfL/kKqMf9C
EJj/QkIAAENvMgBD5GUAQ9WYAENKzABDff8AQ28yAUPkZQFDFpkBQwjMAUM8/wFDsDICQ6Jl
AkMvnQJDCMwCQ33/AkNvMgNDomUDQ9WYA0MIzANDff8DQ28yBEPkZQRDFpkEQwjMBEM8/wRD
bzIFQ6JlBUPVmAVDCMwFQzz/BUNvMgZDomUGQ9WYBkMIzAZDPP8GQ28yB0OiZQdD1ZgHQwjM
B0M8/wdDbzIIQ6JlCEMWmQhDSswIQzz/CENvMglD5GUJQ9WYCUMIzAlDPP8JQ7AyCkOiZQpD
1ZgKQwjMCkM8/wpDbzILQ6JlC0PVmAtDCMwLQ33/C0N1MwxD5GUMQ9WYDEMIzAxDPP8MQ7Ay
DUOiZQ1D1ZgNQwjMDUM8/w1DbzIOQ6JlDkPVmA5DCMwOQzz/DkOwMg9DomUPQ9WYD0NKzA9D
PP8PQ28yEEOiZRBD1ZgQQ1DNEEM8/xBDbzIRQ6JlEUPVmBFDCMwRQzz/EUNvMhJDJWYSQ9WY
EkMIzBJDPP8SQzo0E0OiZRND1ZgTQwjME0M8/xNDbzIUQ+RlFEMWmRRDi8wUQ33/FENvMhVD
omUVQ9WYFUNKzBVDff8VQ28yFkOiZRZD1ZgWQwjMFkM8/xZDbzIXQytnF0NemhdDCMwXQzz/
F0NvMhhDomUYQxaZGENKzBhDff8YQ28yGUOiZRlD1ZgZQwjMGUM8/xlDbjIaQ6JlGkPVmBpD
CMwaQzz/GkNuMhtDomUbQ9WYG0MIzBtDBgEcQ24yHEOiZRxD1ZgcQwjMHEN9/xxDsDIdQ6Jl
HUPVmB1DSswdQzz/HUNuMh5DomUeQxaZHkMIzB5DPP8eQ3UzH0PwZx9DFpkfQwjMH0N9/x9D
bjIgQ6JlIEPVmCBDCMwgQzz/IENuMiFDomUhQxaZIUMIzCFDff8hQ7AyIkPkZSJD1ZgiQwjM
IkN9/yJDbjIjQ+RlI0PVmCNDCMwjQ33/I0OwMiRD5GUkQ16aJENKzCRDff8kQ7AyJUPkZSVD
FpklQ0rMJUM8/yVDsDImQ+RlJkMWmSZDjMwmQ33/JkOwMidD5GUnQxaZJ0NKzCdDogUoQ7Ay
KEPkZShDFpkoQ0rMKEN9/yhDsDIpQ+RlKUMWmSlDSswpQw==</AssayXData><AssayYData Points="400">2eRdPAycn7tVq9m7UAFwvJxEarzHKDa8UD4WvM0s2LvStBI6egiYO/O5RDykH7w84gjvPBFi
GT1ytCQ9ebNPPUiZdz0XGZE9npedPVMHvT38pss9vELhPeq08D3/8AU+lHULPqN7Ez7d0h4+
UEErPpakLD7ilTk+w7VAPmxQTz53flk+Fq9dPsCubj48/XA+49V8Pi8Pgj4awoY+sqmMPvxi
jj7rkpc+O+2XPrXAnj7ZdaM+adimPoCgrD4i6K0+nbW1Pk10uT5VRrw+C9XBPk62xj7szMk+
Y0TMPrngzT53QtE+7bLWPong2j6xeN4+mMjiPj1M6D7a7Os+Id7vPnsw8z4lK/Y+kgb4PgTR
+j6J+AA/8e8BP7lMAz8QLgU/8d8GPyQ3CT9kdgs/aOsMP6JdDj/7Lg4/HuwRP8SOEj+4dxU/
BJwVP7ccFz8dcBg/s9MaP7WFGz9avBw/ngMePy70Hj8piSE/b34iP46rIz/hlCQ/Ba0nP0GI
KD83uik/ipUqP15FLD8Jai4/V+QuPxaJMT9HuDA/L70yP5IDND8J0TQ/4dE1PztXNz+vpTg/
zSY6P4WkOj/v5zs/poM9P1cXPz/Kkz8/Afo/P7gnQT95nUE/tS1EP+pQRD+HLEU/5GBHPxTL
Rj8Q0Ug/Hy5JP0nISj88Pks/5INMP7emTT+kRE0/ezJPP8iiUD8nYVE/6vxRP/vqUz/SAVM/
OJ9VP2AsVT9QGFY/HLpXP4yMWD9+r1g/771aP5I6Wj/svVo/B4pdP8JcXT+3ul4/lrRfP2aR
Xz8SIWE/cO5hP5z6Yj85H2M/IA5kP8/nYz+4v2Q/eshmPxl1Zj8uwWY/yLVoP69WaT8MGGk/
mhhqP+Peaj/gUms/395rP98vbD8+km4/gUpuP5qWbj+OPHA/Ej1vP8oIcD9C7nE/wXJzPznX
cT8FyXM/oYh0P0Ahdj8zHnY/wjl2P78bdz9JDXg/pAx4P6Z9eD/GB3k/i0h6P9kCez84LXs/
tN16P/GdfD8MXn0/hOB9PxQcfT9rpn4/FyOAP+pdfz/hGIA/MoWAP/pkgD8vx4A/PTqBP/AT
gT+9o4E/4JqBP2RtgT9RXoI/YnmCPxQ3gz/bNYM/ZxCDP3uNgz+A54M/PKeEP9InhD8mSoQ/
+ySFP3b5hD+NeIU/ErGFP+HPhT/H+YU/t1uGP/RVhj+IJoY/SPiGPy1Zhz9pPYc/sCaIP6Km
hz9qAog/XYWIP5LxiD8BCIk/0PCIPw8ZiT9cUIk/6nCJP/JbiT/XCIo/Aj2KP+BKij9a54o/
myyLPxvoij8NHIs/U2iLP4Vtiz/TA4w/iC2MP4dijD8yDow/CYOMP7BZjD8Ng40/o72NPzIi
jT8H0Y0/ALKNPz80jj/E744/xo2OP/ebjj/0344/czmPP/kSjz8NY48/6LaPP6K1jz9/0I8/
1P+PPzUjkD+qk5A/PraQP4r9jz9n/ZA/FbCRP0AEkT9lUJE/griRP6FvkT9oVJI/xBCSP67J
kj8WbZI/DfGSP4efkj9rBZM/dpeTP4/kkj96WJM/ARGUP3P0kz9gwpM/5hKUP0+dlD+Wn5Q/
tKiUP8gllT9TdZU/IFaVP8/tlD/P1ZQ/wyKVP2RLlj9LK5Y/VSKWP14olj9Jo5Y/oIGWP6DP
lj9yVZY/E0uXP3Kzlz/ZJpc/ciGXP44Nlz/p7Jc/SReYPzOfmD9e55c/XO6XP+PbmD9KJ5k/
KC+ZP+94mT9j65g/QTyZP1JtmT9cT5k/47mZP9humT9iLJo/qieaP7OUmT9jp5o/2kaaP1KH
mj/fo5o/SDqbPz36mj+zOJs/CCycP/8Omz88BZw/o+ubP0dDnD9vqJs/aAycP2lCnD+CAZw/
/LOcPw5AnT+8Z5w/KKWcP3L2nD/c/Zw/2g6dPwcWnT91jJ0/teidP77znT//AJ4/CuedPzRY
nj++c54/rzqeP0qMnj/13Z4/MSOfP63knj+3854/sTefP6rMnz+0X58/mFifPxAOnz+MhZ8/
lXmfP4vRnz83XKA/KZGgPwSuoD8DfaA/iRagP0MFoT8DtKE/NqWhP5z4oD8LTqE/1I2hPxwm
oj/QwKE/FgeiPwm2oT9eF6I/wcShP3jPoT8dNaI/XCaiPw==</AssayYData></Step><Step><CommonData><SampleLocation>1</SampleLocation><SampleID></SampleID><SampleGroup></SampleGroup><SampleInfo></SampleInfo><SampleRow>D</SampleRow><SamplePlate>1</SamplePlate><WellType>BUFFER</WellType><Concentration>-1</Concentration><ConcentrationUnits>µg/ml</ConcentrationUnits><MolarConcentration>-1</MolarConcentration><MolarConcUnits>nM</MolarConcUnits><MolecularWeight>-1</MolecularWeight><Temperature>25</Temperature><StartTime>277379</StartTime><AssayTime>30</AssayTime></CommonData><FlowRate>1000</FlowRate><StepType>BASELINE</StepType><StepName>Baseline</StepName><StepStatus>OK</StepStatus><ActualTime>29.999</ActualTime><CycleTime>0.2</CycleTime><AssayXData Points="150">ff8pQ28yKkOiZSpDF5kqQwjMKkN9/ypDsDIrQ+pmK0PVmCtDCMwrQzv/K0OwMixDomUsQ9WY
LENKzCxDO/8sQ7AyLUPjZS1D1ZgtQwjMLUN9/y1DsDIuQ6JlLkPVmC5DCMwuQzv/LkOwMi9D
42UvQxeZL0MIzC9DO/8vQ7AyMEOiZTBDF5kwQ0rMMEM7/zBDbzIxQ6JlMUMXmTFDSswxQzv/
MUNvMjJD42UyQ9WYMkMIzDJDO/8yQ7AyM0PjZTNDF5kzQ0rMM0M7/zNDsDI0Q6JlNEPVmDRD
Ssw0Q33/NENvMjVD42U1Q9WYNUMIzDVDO/81Q7AyNkPjZTZD1Zg2Q0rMNkN9/zZDbzI3Q6Jl
N0PVmDdDCMw3Qzv/N0OwMjhD42U4Q9WYOEMIzDhDO/84Q7AyOUOiZTlD1Zg5QwjMOUM7/zlD
bzI6Q6JlOkMXmTpDSsw6Q33/OkOwMjtD42U7Q9WYO0MIzDtDPP87Q28yPEPjZTxDF5k8QwjM
PEM8/zxDbzI9Q6JlPUPVmD1DCMw9Qzz/PUOwMj5DomU+Q9WYPkNKzD5DPP8+Q7AyP0OiZT9D
F5k/Q0rMP0M8/z9DbzJAQ6JlQEMXmUBDCMxAQzz/QEOwMkFD42VBQ9WYQUMIzEFDff9BQ28y
QkPjZUJD1ZhCQwjMQkM8/0JDbzJDQ+NlQ0PVmENDSsxDQzz/Q0NvMkRDomVEQxeZREMIzERD
ff9EQ28yRUOiZUVDF5lFQwjMRUM8/0VDbzJGQ6JlRkMXmUZDCMxGQzz/RkNvMkdDomVHQxeZ
R0MIzEdD</AssayXData><AssayYData Points="150">yO+tP+cFsD/2ZrE/np+yP7wRsz+qU7Q/DrGzP2AotD9VA7Q/3au0P30xtD9zerQ/XoW0P9Se
tD/4PLU/oHm1P6/ctD9HNbU/YvK0PybmtD+RcrQ/INe1Pyq/tT8IrLQ/e8W0P2YttT+wQLU/
LOG1P7ehtT8h+LQ/udq1P5e6tT8C27U/KB21P2CCtT/MXrU/HXO1P6LptD9ViLU/7Gq1P4BW
tj+3frU/ZHS1P3h4tT9R7rU/B6q1P7uPtT/ZL7Y/Zyu2PyWwtT+GurU/NnG2P1zstT9917U/
ByW2PzHXtT9xybU/0uC1P1iltj/PVbU/rgy2P/87tj/34bU/Zk+2Py/XtT/lmbU/rY21P1rp
tT8pSLY/2va1P7wjtT8I3rU/ySC2P58ltj8OF7Y/pMG2P5BAtj/MLbY/bPy1P4eatj8vGLY/
dC+2P1sqtj8Pd7Y/ydi1PzdWtj+IPrY/ho+2P7Nutj/fNbY/LfW2P2KXtj+XMrY/+NG2P+1F
tj8GSbY/Y0e2PyB+tj+JtrU/V8q2Pyhxtj+qybY/0WK2P+eotj96RLY/vVi2P7VPtj8p8rY/
rCS2P1INtj+Bj7Y/0Di2P2EVtz9maLY/gdS2Pw0ptj/dILc/TPa2Py+Rtj9jtrY/VOG2P8dB
tz9z5LY//Te3P8C4tj/TDLc/Ie62P98Rtz/ZgLY/bwS3P8jttj9hyrY/gxO3P1Cvtj9uFLc/
fJa2P3/Rtj+3Tbc/sTe2P/22tj+jD7c/9Kq2PxGZtj9zLrc/qTK3PyLktj9/PLc/Zo62P5iM
tz8YI7c/</AssayYData></Step><Step><CommonData><SampleLocation>10</SampleLocation><SampleID>BG505 T332N SOSIP</SampleID><SampleGroup></SampleGroup><SampleInfo></SampleInfo><SampleRow>D</SampleRow><SamplePlate>1</SamplePlate><WellType>KSAMPLE</WellType><Concentration>-1</Concentration><ConcentrationUnits>µg/ml</ConcentrationUnits><MolarConcentration>62.5</MolarConcentration><MolarConcUnits>nM</MolarConcUnits><MolecularWeight>-1</MolecularWeight><Temperature>25</Temperature><StartTime>316608</StartTime><AssayTime>180</AssayTime></CommonData><FlowRate>600</FlowRate><StepType>ASSOC</StepType><StepName>Association</StepName><StepStatus>OK</StepStatus><ActualTime>180</ActualTime><CycleTime>0.2</CycleTime><AssayXData Points="900">O/9HQ24ySEOhZUhD1ZhIQwjMSEM7/0hDbjJJQ6FlSUPVmElDCMxJQzv/SUNuMkpDoWVKQ9WY
SkMIzEpDO/9KQ24yS0OhZUtD1ZhLQwjMS0M7/0tDbjJMQ6FlTEPVmExDCMxMQ/n+TENuMk1D
YGVNQ9WYTUMIzE1DO/9NQy0yTkOhZU5D1ZhOQwjMTkP5/k5DbjJPQ6FlT0OTmE9DCMxPQzv/
T0NuMlBDoWVQQ9WYUEMIzFBDO/9QQ24yUUNgZVFD1ZhRQwjMUUM7/1FDbjJSQ6FlUkPVmFJD
CMxSQ/n+UkNuMlNDoWVTQ9WYU0PGy1NDO/9TQ24yVEOhZVRD1ZhUQwjMVEM7/1RDbjJVQ6Fl
VUPVmFVDCMxVQ/n+VUNuMlZDYGVWQ5OYVkMIzFZDO/9WQ24yV0OhZVdDk5hXQwjMV0M7/1dD
LTJYQ6FlWEPVmFhDxstYQ/r+WENuMllDoWVZQ5OYWUMIzFlDO/9ZQy0yWkOhZVpD1ZhaQwjM
WkM7/1pDbjJbQ2BlW0OTmFtDCMxbQ/r+W0NuMlxDYGVcQ5OYXEMIzFxDO/9cQ24yXUNgZV1D
1ZhdQ8bLXUP6/l1DbjJeQ2BlXkPVmF5DCMxeQzv/XkNuMl9DoWVfQ9WYX0MIzF9DO/9fQy0y
YEOhZWBDk5hgQ8bLYEP6/mBDbjJhQ6FlYUPVmGFDxsthQzv/YUNuMmJDoWViQ9WYYkPGy2JD
O/9iQy0yY0OhZWNDk5hjQwjMY0M7/2NDLTJkQ6FlZEPVmGRDCMxkQ/r+ZEMtMmVDoWVlQ5OY
ZUPGy2VD+v5lQ24yZkNgZWZD1ZhmQ8bLZkP6/mZDbjJnQ6FlZ0OTmGdDCMxnQzv/Z0NuMmhD
omVoQ5OYaEMIzGhDO/9oQy0yaUOiZWlDk5hpQwjMaUP6/mlDLTJqQ2BlakPUmGpDxstqQ/r+
akNuMmtDYGVrQ5OYa0PGy2tDO/9rQ24ybEOiZWxDk5hsQwjMbEP6/mxDbjJtQ2BlbUMWmW1D
xsttQzv/bUNuMm5DomVuQ5OYbkPGy25D+v5uQy0yb0OiZW9D1JhvQwjMb0P6/m9DLTJwQ6Jl
cEPUmHBDCMxwQzv/cENuMnFDYGVxQ9SYcUMIzHFDO/9xQ24yckOiZXJD1JhyQ8bLckM7/3JD
bjJzQ2Blc0PUmHNDxstzQ/r+c0MtMnRDYGV0Q9SYdEMIzHRDO/90Q24ydUOiZXVDk5h1QwjM
dUM7/3VDbjJ2Q6JldkPUmHZDxst2Q/r+dkNuMndDYGV3Q5OYd0MIzHdD+v53Qy0yeENgZXhD
k5h4QwjMeEP6/nhDLTJ5Q2BleUOTmHlDCMx5Q/r+eUMtMnpDomV6Q5OYekMIzHpDO/96Q24y
e0OiZXtD1Jh7Q8bLe0M7/3tDLTJ8Q2BlfEOTmHxDCMx8Qzv/fENuMn1DYGV9Q5OYfUMIzH1D
+v59Q24yfkNgZX5D1Jh+QwjMfkP6/n5DLTJ/Q6Jlf0OTmH9DCMx/Q/r+f0MWGYBD0TKAQ2pM
gEPjZYBDfX+AQzeZgEOwsoBDasyAQwTmgEN9/4BDNxmBQ9EygUNKTIFD42WBQ55/gUM3mYFD
0bKBQ2rMgUME5oFDQQCCQxYZgkOwMoJDakyCQwRmgkPff4JDFpmCQ9GygkNKzIJDBOaCQ33/
gkMWGYND0TKDQ2pMg0PjZYNDnn+DQxaZg0PRsoNDSsyDQ+Plg0N9/4NDNxmEQzMzhENKTIRD
42WEQ75/hEMWmYRDsLKEQ2rMhEPj5YRDff+EQxYZhUOwMoVDakyFQ+NlhUOef4VDN5mFQ7Cy
hUNKzIVD4+WFQ33/hUMWGYZDsDKGQ2pMhkMEZoZDfX+GQzeZhkPRsoZDasyGQ+PlhkN9/4ZD
FhmHQ9Eyh0NqTIdDBGaHQ55/h0MWmYdDObSHQ0rMh0Pj5YdDff+HQzcZiEMzM4hDSkyIQwRm
iEN9f4hDFpmIQ7CyiENKzIhD4+WIQ57/iEM3GYlDsDKJQ0pMiUPjZYlDfX+JQxaZiUOwsolD
asyJQ+PliUN9/4lDFhmKQ9EyikNqTIpD42WKQ55/ikMWmYpD0bKKQ0rMikPj5YpDff+KQxYZ
i0PRMotDSkyLQ+Nli0Oef4tDFpmLQ7Cyi0NKzItD4+WLQxgEjEP8GYxD0TKMQ2pMjEPjZYxD
fX+MQzeZjEOwsoxDasyMQwTmjEN9/4xDFhmNQ7AyjUNKTI1DBGaNQ55/jUM3mY1DsLKNQ2rM
jUME5o1Dff+NQxYZjkOwMo5DSkyOQwRmjkN9f45DN5mOQ7CyjkNKzI5D4+WOQ57/jkM3GY9D
sDKPQ2pMj0PjZY9DfX+PQ2Sbj0Owso9DSsyPQwTmj0MgAJBDNxmQQ7AykENKTJBD42WQQ31/
kEMWmZBD0bKQQ2rMkEPj5ZBDff+QQxYZkUOwMpFDakyRQ+NlkUOef5FDFpmRQ7CykUNqzJFD
4+WRQ33/kUMWGZJDsDKSQ0pMkkPjZZJDnn+SQxaZkkOwspJDSsySQ+PlkkN9/5JDFhmTQ7Ay
k0NKTJNDBGaTQ55/k0M3mZNDsLKTQ0rMk0ME5pNDff+TQxYZlEOwMpRDSkyUQ41nlEN9f5RD
FpmUQ7CylENKzJRD4+WUQ33/lEMWGZVDsDKVQ0pMlUMEZpVDfX+VQzeZlUNatJVDasyVQ+Pl
lUN9/5VDFhmWQ7AylkNKTJZD42WWQ55/lkMWmZZD8rKWQ0rMlkPj5ZZDff+WQxYZl0OwMpdD
SkyXQwRml0N9f5dDFpmXQ7Cyl0NKzJdDBOaXQ57/l0MWGZhDsDKYQ0pMmEMEZphDfX+YQxaZ
mEPRsphDSsyYQ+PlmEN9/5hDFhmZQ7AymUNKTJlD42WZQ31/mUMWmZlDsLKZQ0rMmUPj5ZlD
ff+ZQxYZmkOwMppDSkyaQ+NlmkN9f5pDFpmaQ7CymkNKzJpD4+WaQ33/mkMWGZtD0TKbQ0pM
m0PjZZtDnn+bQxaZm0PRsptDSsybQ+nmm0N9/5tDFhmcQ9EynENqTJxD42WcQ31/nEM3mZxD
sLKcQ0rMnEPj5ZxDff+cQxYZnUOwMp1DSkydQ+NlnUOkgJ1DN5mdQ7CynUNqzJ1D4+WdQ33/
nUM3GZ5DsDKeQ0pMnkMEZp5DfX+eQxaZnkOwsp5DSsyeQ+PlnkN9/55DFhmfQ7Ayn0NqTJ9D
42WfQ31/n0MWmZ9D0bKfQ0rMn0Pj5Z9Dff+fQxYZoEOwMqBDSkygQ+NloEN9f6BDFpmgQ7Cy
oENKzKBD4+WgQ33/oEMWGaFDsDKhQ0pMoUPjZaFDnn+hQxaZoUPRsqFDasyhQwTmoUOe/6FD
FhmiQ7AyokNKTKJDBGaiQ31/okMWmaJDsLKiQ0rMokPj5aJDff+iQzcZo0PRMqNDSkyjQ+Nl
o0N9f6NDFpmjQ9Gyo0NKzKND4+WjQ33/o0M3GaRD0DKkQ2pMpEPjZaRDnn+kQzeZpEOwsqRD
SsykQwTmpEOe/6RDFhmlQ7AypUNKTKVDBGalQ3x/pUMWmaVDsLKlQ2rMpUPj5aVDnv+lQxYZ
pkPQMqZDrEymQ+NlpkN8f6ZDFpmmQ9CypkNqzKZDBOamQ3z/pkM3GadD0DKnQ2pMp0PjZadD
nn+nQzeZp0OwsqdDSsynQyTmp0Oe/6dDNxmoQ9AyqENKTKhDJGaoQ55/qEM3mahD0LKoQ2rM
qEME5qhDnv+oQzcZqUPQMqlDakypQwRmqUOef6lDN5mpQ9CyqUNqzKlDBOapQ57/qUM3GapD
0DKqQ4tMqkMEZqpDnn+qQzeZqkPQsqpDasyqQwTmqkOe/6pDNxmrQ9Ayq0NqTKtDBGarQ55/
q0M3matD0LKrQ2rMq0ME5qtDnv+rQzcZrEPQMqxDakysQwRmrEOef6xDN5msQ9CyrENqzKxD
BOasQ57/rEM3Ga1D0DKtQ2pMrUMEZq1Dnn+tQzeZrUPQsq1DasytQwTmrUOe/61DNxmuQ9Ay
rkNqTK5DBGauQ55/rkM3ma5DsLKuQ2rMrkME5q5Dnv+uQzcZr0PQMq9DSkyvQwRmr0Oef69D
N5mvQ9Cyr0NqzK9DBOavQ57/r0M3GbBD0DKwQ2pMsEMEZrBDnn+wQzeZsEPQsrBDasywQwTm
sEOe/7BDNxmxQ9AysUNqTLFDBGaxQ55/sUM3mbFD0LKxQ2rMsUPj5bFDnv+xQzcZskPQMrJD
akyyQwRmskOef7JDN5myQ7CyskNqzLJD4+WyQ57/skM3GbND0DKzQ2pMs0MEZrNDnn+zQzeZ
s0PQsrNDasyzQwTms0Oe/7NDNxm0Q9AytENqTLRDBGa0Q55/tEM3mbRD0LK0Q2rMtEME5rRD
nv+0QzcZtUOwMrVDSky1QwRmtUOef7VDN5m1Q7CytUNqzLVDBOa1Q57/tUMWGbZD0DK2Q2pM
tkMEZrZDnn+2QxaZtkPQsrZDasy2QwTmtkOe/7ZDNxm3Q7Ayt0NqTLdDBGa3Q55/t0M3mbdD
sLK3Q2rMt0Pj5bdDnv+3QzcZuEOwMrhDaky4QwRmuEOef7hDN5m4Q7CyuENqzLhD4+W4Q57/
uEMWGblD0DK5Q2pMuUPjZblDnn+5QzeZuUPQsrlDasy5QwTmuUOe/7lDFhm6Q9AyukNqTLpD
BGa6Q55/ukM3mbpD0LK6Q2rMukME5rpDpAC7QzcZu0PQMrtDaky7Q+Nlu0N8f7tDN5m7Q7Cy
u0NqzLtDBOa7Q3z/u0M3GbxD0DK8Q2pMvEMEZrxDnn+8QzeZvEPQsrxDasy8Q+PlvEN8/7xD
Nxm9Q7AyvUNqTL1DBGa9Q55/vUM3mb1DsLK9Q0rMvUME5r1D</AssayXData><AssayYData Points="900">8Me2P2Vktj9+f7U/KRa0P/YUsz/1lrI/NimyP5nusT/0j7E/wK+wPwOtrz8G1rA/ZyWwP7Ly
rz/gt68/s+avPx2rrz/gErA/U0+vP0Kkrz8LK68/QrivP9I0rz84iq8/7jqvP3x4rz+CO68/
Pj6vPz/2rj/xc68/fvquP9q+rj+pPa8/LhyvP76trz9/Za8/L1GvP1EBrz+AoK8/brSvP+xo
rz8caK8/kFqvPwdLrz8gpK8/+sOuP9Kerz8Ava8/AW+vPzZmrz9sOq8/Ze+vP5Oprz8miq8/
TKqvP8Tarz+bhK8/ztOvPyEDsD8L3a8/ng2wP6d0rz8NpK8/8qevP82Krz/7ua8/MgewP6tL
sD/GCbA/J+ivP8gnsD8BHrA/HDawP3oDsD8NH7A/U7ewP70hsD8q368/tAmwP+KXrz8PALA/
QRKwP4zArz9ZNbA/p7CvP4+Irz/aJrA/+gewP/qPsD/lUrA/ySmwP2mGrz8HQ7A/Pn2wP8QJ
sD/KkLA/CmiwP0cjsT+6fLA/57KwP84psD/hELA/MsmwP80fsD/KqbA/nvuvP1LTsD8/bLA/
StywP249sD95yLA/RX6wP20esT+Cc7A/S5ywPwuYsD+Q8bA/reiwPzIbsT9RM7A/nwWxP7mP
sD/P5rA/O5awP7CtsD/YN7E/y6CwP7oJsT/rarA/V62wP/PrsD/0K7E/TcmxP6ARsT8+xrA/
cTeyPxDzsD+IV7E/KTGxP/ursT+JhrE/xk6xP8t0sT9R5rA/K1CxP4vpsD8OLLE/aVWxP3dU
sT9kKLE/qzmxPxDvsT+BsrE/ZRKxPyuRsT9HLbI/cGqxPz/VsT+llbE/17exP0nXsT/yl7E/
kT2xP3TOsT8LbLE/GbqxP3DNsT/oy7E/J2GxPwmRsT8g0bE/xbmxP2DAsT8MDrE/IqSxP+YC
sj/tBbI/QtqxP3Zosj/gy7E/+AuyP6U9sT81prE/ecaxPwpesj8HJLI/WeSyP+HxsT+e1bE/
Wl+yPw1Ssj8YPbI/VCuyP3W7sj/zb7I/k+uxPzM4sj9fV7I/Q12yP7rLsj+xWLE/WqeyP7Do
sj9CerI/mjOyP0Eksj9bfbI/82+yPyqmsj8sjrI/gI+yP/Bgsj/WhbI/Q6yyPxIOsz+4/7I/
bVeyPxB1sj/vCLM/MiKzP/9lsj8U0LI/kZuyP76Rsj9ajLI/CwazP3S6sj+22bI/bM6yP8Cw
sj8KxbI/m9+yP5Qesz+snbI/QbGyP8ensj+z+LI/hoizP1ugsj+EQ7M/rT+zPzDesj9FHrM/
3HmyP6Yisz8En7M/536zP/g2sz+YSLM/2zmzPzy+sj8gpbM/O3+zP2vGsz+xvrM/4fSyP3YU
sz9KhbM/waezP61dsz8cxrI/1CezP7w9sz/cgrM/pMuyP457sz/aMrM/ox6zP/misz+kKLM/
ECyzPwKfsz9IlrM/N/+zPw5Ysz+fgbM/FdSzP3qisz/K4bI/YHSzP6pGsz+zr7M/v2CzPxGa
sz/mZrM/e7mzP4cKsz/KtrM/bH2zP8GTsz/NFrQ/uUmzP2jFsz/13bM/jQq0P4b+sz++trM/
BpyzP3T/sz+DYrM/fc2zP5oktD/rjbM/hxe0P+9StD+XmLM/y0S0P+7usz+Bq7Q/msezPw9z
tD+V5bM/+L+zP/Lzsz/WibQ/pPizPyERtD89ZrM/vy6zP7basz+rB7Q/7cezP4rLtD+ZDrQ/
0pizPx9esz8bc7Q/sw60P9ADtD8e97M/7c2zPyGQtD8puLM/fni0P+ZetD+x97M/2DG0P0BR
tD+MBbQ/AV6zP28dtD+oMbQ/h+a0P+lktD/3lrQ/zmu0P8R7tD/CS7Q/95m0PyF2tD+wYbQ/
eFy0Pw1qtD/sUrQ/2Zy0P1tZtD8DjLQ/Jhe0P5gitT99qLQ/+9u0P+XOtD8horQ/NWS0P69g
tD9FdLQ/fg+1P8bXtD92JLQ/4jW1P15ZtT8DSbU/6om1PzfmtD9JOrQ/gom0Py8CtD/fR7Q/
DV20P5mItD+GOrQ//Nm0P0cCtD8567Q/h660P9zrtD86j7Q/4ge1P4UptD9gR7U/4km1P1iS
tD9qa7U/kwO1P/XFtD+tAbU/Zhu1P7idtD+5P7U/mdC0P5AdtT/labU/5DG1PwF6tT9QqbU/
0TG1P7nitD+GarU/Pze1P8P1tT9K87Q/e3W1P180tT8RurQ/uma1P8p5tT+VwbU/i0e1P/SA
tT9nd7U/Bl61P2M/tT9ORbU/a7u1Pyk+tT9ldLU/+8m1P9D5tD+noLU/keC0P2TjtD84grU/
anu1Py4Mtj+A/rU/Zjy1P7KKtT+h5bQ/ShO1P8WStT9FN7U/f961P00VtT+oqbU/AQS2P7YY
tj+6JLY/1X61P/TEtT8RurU/mJW1P8d+tT9OdbU/a6q1P8/XtT8Y+LU/0uu1PxBYtT9ZO7Y/
NHW1P8TYtT/OhbU/7w22P8oPtj/o07U/7921P92ttT86QbY/kJa1P2wCtj/PVbY/B8q1P9O5
tT8lO7Y/hWS1P3g1tj/EAbY/xz+2P8M8tj8WarY/1sC1PwqJtT+aDLU/ffy1Pzlgtj/fw7U/
94+1P/uKtj8DNLY/2Hm2Py9jtj9kU7Y/S621P/jLtT9507U/gDy2PyUXtj+or7Y/1v61P4hr
tj/OT7Y/oQ62P/9ftj/HUrY/+L+2P21ptj/5orY/tYe2P0INtj/4mLY/yQG2Pyj6tj/1XrY/
cmm2P52Ztj8+qrY/U5i2P6Ebtj8B/7U/EcG2P1lktj9vSLY/2um1P+C/tj/JxLY/+9m1P4eu
tj/jfbY/A+W2P70+tz9AxrY/Mwa3P3bUtj8gd7Y/8za3P4vXtj9T5LY/oIG2P3cDtz9XrbY/
4YC2P0CLtj/RS7Y/eSu3P6/qtj+pxrY//km2P6/Ztj9QerY/HMi1P815tj/cJ7c/J/O2P6C9
tj9furY/OBO3P/B5tj994bY/b5O2P3BJtj+bwbY/kO22P1HLtj+pfrc/2TK3P0cYtz8CQ7c/
n8a2P0nUtj8YWrc/gDC3P7qutj+LvLY/PT63P4q7tj/FxrY/kGK2P3gStz/x17Y/zSG3P2EN
tz+2frc/3n+2P7Ngtz8pZrc/3rm3P98Dtz8/07c/e6m3P7Eitz/sLbc/5Ai3P5sDtz/yI7c/
aiy3P/pYtz9NAbc/TJq3P5/otj8wW7c/qcS3P/ettz+/hbc/8E+3P9Ditz8+Ebc/wIS3P7h9
tz8sLLc/8Pa2P6Twtj/kZrc/kx+3Pw4ctz+mdrc/LEu3P7nAtz+Sg7c/MgS3Pw/ttj+4m7c/
86W3PwsVuD/EILc/JRy4P9BRtz+uZbc/ZYC3P4xgtz+IFrc/+U63P9Cdtz/DNrc/Bgi4P5F5
tz+/rrc/rCW4P5Zmtz8vlbc/lcS3P/2Ltz/Bqbc/QbS3P+qrtz/7vbc/MPC3Pymqtz+wELg/
HdG3P/d3tz8uA7g/FAa4PwVntz9TK7g/FaO3P1/0tz+wkrc/i7W3P37stz/3OLg/5Mi3P0R3
tz/cXbg/2mO3P28Ptz8sMrg/X2S4P5Pgtz9B07c/lXG3PwI6uD9Q5rc/efW3PxgLtz+40bc/
ucu3P1hjuD8J37c/iv23P50YuD8tF7g/0tS4P+XFtz9lSbg/4ii4Pw2iuD/OJbg/1EW4Pw5G
uD/sA7g/qA24P0BhuD/js7c/yuC3PzdruD/OPrg/0Cm4P+mMuD/2DLg/a0O4P/JYuD95RLg/
jIC4PxSluD+Ii7g/Z0u4P6Y5uD/bXLg/B6W3P78vuD9T57c/l+64P/l9uD+Lpbg/bs24P5dV
uD8aTLg/Ywi4P0dsuD/l8Lc/SB64P5RxuD+yY7g/xOa4P9rquD9Eu7g/pYq4P51/uD989Lc/
Am24P9qVuD9/dbg/r7a4P+h9uD/2pbg/Ka+4P5qwuD94Mbg/oL64Pw4huT/uobg/2ZC4P9d0
uD8Pt7g/P/+3PyXMuD/d27g/zhC4P1F1uD8Qerg/g1m4PwbsuD8Oh7g/LUq4P+3zuD9Bwrg/
Boy4P9WjuD90wbg/+pO4PwJAuT8qF7k/Jiu5P98MuT+fx7g/4fC4P4OauD+8WLk/pYa4Px2S
uD8QQrk/fpu4P51WuD+w87g/Y2a4P3ezuD8RPrg/wkC5P1fiuD/eCrk/IzG5P9NVuT9hmLg/
SFC5PyV8uD/eyLg/5/i4P1oAuT9LQrg/Viy5PxmHuD/V4Lg/DMG4P9pBuD881Lg/bie5P/ZU
uT92+bg/h1a5P0ZLuT9RmLg/dHq5PzH+uD/I/Lg/ipW5P+dCuT9r3bg/UwK5P9AfuT89crk/
p0S5Pz8suT9K1Lg/E8K4PxseuT8uxbg/Pi65P+XJuD8gS7k/Z7K5Pwy9uD/g/7g/XEi5P2fO
uD9bPbk/eHC5P6dnuT/tVbk/SFS5PzlMuT80RLk/voC4PzpGuT/IgLk/hR+5PyWtuT+PZbk/
VDq5P1xzuT+sz7k/vBq5P9kLuT8g2bg/Q0O5P/euuT8EZrk/FVi5P0UxuT+1gbk/34O5P/KD
uT8tWLk/T/y4P+2EuT/Hxrk/HSq6P32DuT9wWrk/m6e5P2eFuT/sUbk/qKW5P6qKuT/CY7k/
aa65P0R7uT9cdbk/tSS5P0aguT+zqrk/23C5P6rSuT9Vqrk/+o65P8i5uT9Kt7k/6Uy5P66o
uT/QoLk/SYa5PzS1uT+fYbk/4gu6P/VauT/1u7k/AEu5P//YuT/p6rk/ejK6P5+EuT8hWLk/
JR66PyGVuT+0Abo/Vf+4P1Aruj951bk/Vsq5P6XhuT+GHbo/</AssayYData></Step><Step><CommonData><SampleLocation>1</SampleLocation><SampleID></SampleID><SampleGroup></SampleGroup><SampleInfo></SampleInfo><SampleRow>D</SampleRow><SamplePlate>1</SamplePlate><WellType>BUFFER</WellType><Concentration>-1</Concentration><ConcentrationUnits>µg/ml</ConcentrationUnits><MolarConcentration>-1</MolarConcentration><MolarConcUnits>nM</MolarConcUnits><MolecularWeight>-1</MolecularWeight><Temperature>25</Temperature><StartTime>505596</StartTime><AssayTime>180</AssayTime></CommonData><FlowRate>600</FlowRate><StepType>DISASSOC</StepType><StepName>Dissociation</StepName><StepStatus>OK</StepStatus><ActualTime>179.999</ActualTime><CycleTime>0.2</CycleTime><AssayXData Points="900">nv+9QzgZvkOwMr5DSky+Q+RlvkN9f75DF5m+Q7CyvkNKzL5DBOa+Q33/vkO7Gb9DsDK/Q0pM
v0PkZb9DfX+/QxeZv0Owsr9DSsy/Q+Tlv0N9/79DOBnAQ7AywENKTMBD5GXAQ31/wEMXmcBD
sLLAQy/NwEPk5cBDff/AQxcZwUOwMsFD7kzBQ+RlwUN9f8FDF5nBQ7CywUNKzMFD5OXBQ33/
wUMXGcJD0TLCQ1BNwkNYacJDfX/CQxeZwkPRssJDSszCQwTmwkOe/8JDFxnDQ7Ayw0NrTMND
BGbDQ31/w0MXmcNDsLLDQ0rMw0OU6MNDff/DQxcZxEPRMsRDSkzEQ+RlxEOef8RDF5nEQ7Cy
xENrzMRDBObEQ57/xEPiGsVDVDPFQ2tMxUMEZsVDfX/FQxeZxUPRssVDSszFQ+TlxUN9/8VD
FxnGQ7AyxkNKTMZD5GXGQ31/xkM4mcZD0bLGQ0rMxkNG5sZDnv/GQzgZx0PRMsdDSkzHQ2dm
x0N9f8dDOJnHQ7Cyx0NKzMdDBObHQ33/x0P8GchD0TLIQ2tMyEMEZshDnn/IQ7uZyEPRsshD
a8zIQwTmyEOe/8hDOBnJQ9EyyUOMTMlDJWbJQ55/yUM4mclD0bLJQ2vMyUME5slDnv/JQzgZ
ykPRMspDa0zKQwRmykOef8pDOJnKQ9GyykNrzMpDBObKQ57/ykM4GctD8jLLQ4xMy0MEZstD
nn/LQziZy0PRsstDa8zLQwTmy0Oe/8tDOBnMQ9EyzENrTMxDBGbMQ55/zEM4mcxD0bLMQ2vM
zEME5sxDv//MQzgZzUPRMs1Da0zNQwRmzUOef81DOJnNQ9GyzUNrzM1DBObNQ57/zUM4Gc5D
0TLOQ2tMzkMEZs5Dnn/OQziZzkPRss5Da8zOQwTmzkOe/85DOBnPQ9Eyz0NrTM9DBGbPQ0KA
z0M4mc9D0bLPQ2vMz0ME5s9Dff/PQzgZ0EPRMtBDa0zQQwRm0EOef9BDOJnQQ9Gy0ENrzNBD
BObQQ57/0EM4GdFD0TLRQ2tM0UMEZtFDnn/RQziZ0UPRstFDa8zRQwTm0UOe/9FDOBnSQ9Ey
0kNrTNJDBGbSQ55/0kM4mdJD0bLSQ2vM0kME5tJDnv/SQzgZ00PRMtNDSkzTQwRm00Oef9ND
OJnTQ9Gy00NrzNNDBObTQ57/00M4GdRD0TLUQ2tM1EMEZtRDnn/UQziZ1EPRstRDjMzUQwTm
1EOe/9RDOBnVQ7Ay1UNrTNVDBGbVQ31/1UM4mdVD0bLVQ2vM1UME5tVDnv/VQzgZ1kPRMtZD
a0zWQwRm1kOef9ZDOJnWQ9Gy1kNrzNZDBObWQ57/1kMXGddD0TLXQ2tM10MEZtdDnn/XQziZ
10PRstdDa8zXQwrn10Oe/9dDOBnYQ9Ey2ENrTNhDBGbYQ55/2EM4mdhD0bLYQ2vM2EPk5dhD
nv/YQ9wZ2UPRMtlDa0zZQwRm2UOef9lDOJnZQ9Gy2UNrzNlDBObZQ57/2UM4GdpD0TLaQ0pM
2kMEZtpDfX/aQziZ2kPRstpDL83aQ0bm2kOe/9pDOBnbQ7Ay20NrTNtDBGbbQ55/20M4mdtD
0bLbQ0rM20ME5ttDnv/bQzgZ3EPRMtxDa0zcQwRm3EOef9xDOJncQ9Gy3ENrzNxDBObcQ57/
3EM4Gd1D0TLdQ0pM3UPkZd1Dnn/dQxeZ3UPRst1Da8zdQwTm3UN9/91DOBneQ9Ey3kOsTN5D
eWneQ55/3kM4md5D0bLeQ2vM3kMl5t5Dff/eQzgZ30PRMt9Da0zfQwRm30Oef99DOJnfQ9Gy
30NrzN9DBObfQ57/30M4GeBD0TLgQ0pM4EPkZeBDnn/gQxeZ4EPRsuBDSszgQwTm4EOe/+BD
FxnhQ9Ey4UNrTOFD5GXhQ55/4UM4meFD0bLhQ2vM4UME5uFDff/hQxcZ4kMTM+JDa0ziQwRm
4kOef+JDF5niQzSz4kNrzOJD5OXiQ57/4kMXGeND0TLjQ81M40MEZuNDfX/jQziZ40PRsuND
a8zjQ+Tl40N9/+NDFxnkQ7Ay5ENrTORD5GXkQ+B/5EM4meRDsLLkQ2vM5EPk5eRDnv/kQxcZ
5UPRMuVDa0zlQwRm5UN9f+VDOJnlQ9Gy5UNrzOVDBOblQ57/5UMXGeZDNDPmQ0pM5kMEZuZD
nn/mQziZ5kPRsuZDa8zmQwTm5kN9/+ZDFxnnQ9Ey50NrTOdDBGbnQ31/50MXmedDsLLnQ2vM
50ME5udDff/nQzgZ6EPRMuhDa0zoQ+Rl6EOef+hDOJnoQ7Cy6ENrzOhDBOboQ57/6EM4GelD
0TLpQ0pM6UPkZelDnn/pQziZ6UOwsulDa8zpQ+Tl6UO//+lDuxnqQ7Ay6kNrTOpDBGbqQ55/
6kMXmepDsLLqQ0rM6kPk5epDnv/qQzgZ60PRMutDa0zrQ+Rl60N9f+tDOJnrQ9Gy60NrzOtD
BObrQ57/60MXGexD0TLsQ2tM7EMEZuxDnn/sQziZ7EPRsuxDSszsQ+Tl7EOe/+xDOBntQ7Ay
7UNrTO1D5GXtQ31/7UMXme1D0bLtQ0rM7UME5u1Dnv/tQzgZ7kPRMu5Da0zuQ2dm7kOef+5D
OJnuQ7Cy7kNrzO5DBObuQ33/7kMXGe9D0TLvQ0pM70MEZu9DfX/vQziZ70PRsu9Da8zvQwTm
70Oe/+9DOBnwQ7Ay8ENKTPBDBGbwQ55/8EMXmfBDsLLwQ0rM8EPk5fBDff/wQzgZ8UOwMvFD
a0zxQwRm8UN9f/FDF5nxQ9Gy8UNKzPFD5OXxQ57/8UM4GfJDsDLyQ0pM8kPkZfJDnn/yQxeZ
8kPRsvJDSszyQ+Tl8kOe//JDuxnzQ7Ay80NrTPND5GXzQ31/80MXmfND0bLzQ2vM80Pk5fND
ff/zQ1gZ9EOwMvRDSkz0Q+Rl9EOef/RDOJn0Q7Cy9ENKzPRD5OX0Q33/9EM4GfVD0TL1Q+5M
9UPkZfVDnn/1QziZ9UPRsvVDSsz1Q+Tl9UN9//VDOBn2Q7Ay9kNrTPZDBGb2Q55/9kMCm/ZD
0bL2Q2vM9kPk5fZDff/2QxcZ90OwMvdDSkz3Q+Rl90N9f/dDOJn3Q7Cy90NKzPdDBOb3Q33/
90MXGfhDsDL4Q0pM+EMEZvhDfX/4QziZ+EPRsvhDSsz4QwTm+EN9//hDOBn5Q9Ey+UNrTPlD
BGb5Q55/+UM4mflD0bL5Q0rM+UPk5flDff/5QxcZ+kOwMvpDSkz6Q+Rl+kOef/pDF5n6Q7Cy
+kNrzPpDBOb6Q33/+kNYGftD0TL7Q2tM+0PPZ/tDfX/7QxeZ+0OwsvtDSsz7Q0bm+0Oe//tD
OBn8Q7Ay/ENKTPxD5GX8Q55//EMXmfxDsLL8Q0rM/EPk5fxDff/8QzgZ/UOwMv1Da0z9QwRm
/UOef/1DF5n9Q9Gy/UNKzP1D5OX9Q57//UMXGf5D0TL+Q0pM/kPkZf5Dnn/+QxeZ/kPRsv5D
a8z+Q+Tl/kN9//5DOBn/Q9Ey/0NKTP9D5GX/Q31//0MXmf9D2LP/Q0rM/0ME5v9Dff//Q4wM
AERYGQBEJSYARPIyAES+PwBEjEwARGhZAEQlZgBE8nIARM9/AESMjABEaJkARDamAEQCswBE
vr8ARIzMAERY2QBENuYARPLyAETP/wBEjAwBRGgZAUQ2JgFEAjMBRL4/AUSMTAFEWFkBRCVm
AUTycgFEvn8BRIyMAUSJmQFEJaYBRPKyAUS+vwFEjMwBRGjZAUQ25gFE8vIBRL7/AUScDAJE
aBkCRCUmAkTyMgJE1UACRJxMAkRYWQJEJWYCRPJyAkTPfwJEjIwCRFiZAkQlpgJEArMCRL6/
AkSMzAJEaNkCRCXmAkTy8gJEvv8CRIwMA0RoGQNEJSYDRPIyA0S+PwNEjEwDRFhZA0Q2ZgNE
AnMDRL5/A0ScjANEWJkDRDamA0TysgNEvr8DRIzMA0RY2QNENuYDRPLyA0S+/wNEjAwERFgZ
BEQlJgRE8jIERL4/BESMTAREWFkERDZmBETycgREvn8ERIyMBERYmQRE2aYERPKyBES+vwRE
jMwERGjZBEQ25gRE8vIERL7/BESMDAVEWBkFRDYmBUQCMwVEzz8FRJxMBURYWQVEJWYFRPJy
BUTPfwVEjIwFRFiZBUQlpgVEArMFRL6/BUSMzAVEWNkFRDbmBUQC8wVEvv8FRKwMBkRYGQZE
JSYGRPIyBkTPPwZEjEwGRIlZBkQlZgZEAnMGRL5/BkSMjAZEWJkGRDamBkQCswZEvr8GRJzM
BkRY2QZENuYGRPLyBkS+/wZEjAwHRFgZB0QlJgdEEjMHRL4/B0SMTAdEaFkHRCVmB0TycgdE
vn8HRIyMB0RYmQdENqYHRAKzB0TPvwdEjMwHRFjZB0Ql5gdE8vIHRL7/B0ScDAhEaBkIRCUm
CETyMghEvj8IRIxMCERYWQhENmYIRPJyCES+fwhEjIwIRFiZCEQlpghEErMIRL6/CESMzAhE
WNkIRCXmCETy8ghEvv8IRIwMCURYGQlEJSYJROgzCUS+PwlEjEwJRFhZCUQlZglE8nIJRL5/
CUSMjAlEWJkJRCWmCUQSswlEvr8JRIzMCURY2QlEJeYJRPLyCUTP/wlEjAwKRGgZCkQlJgpE
AjMKRL4/CkSMTApEWFkKRCVmCkQScwpEvn8KRJyMCkRomQpENqYKRPKyCkS+vwpEjMwKRGjZ
CkQl5gpE8vIKROD/CkScDAtEWBkLRGYmC0QCMwtEzz8LRJxMC0RYWQtEJWYLRAJzC0TgfwtE
jIwLRG+aC0Q2pgtE8rILRM+/C0SMzAtEaNkLRCXmC0Ty8gtE</AssayXData><AssayYData Points="900">FgK4P3MCuT/Eebk/A7m6P6nRuz9Ljbw/LUy9P+/3vT+KYb4/nxm/P2lsvz+2Lb8/u2e/P2OX
vz+Pyb8/toHAP3GnwD+2CcE/SE3APzc1wT8fWsE/3zfBP1+UwT/pzcE/tRXCP0niwT9EFsI/
nqTBP6elwT/wdME/iP/BP2rpwT9Wl8E/z6nBP589wj/tP8I/yOnBP9hOwj9rMMI/xSrCPw37
wT/a08E/N/7BP2XCwT8Oy8E/LjzCP/7MwT+zhME/GtzBP1LVwT8FX8I/JgzCPxJZwT8wbcE/
VaTCPxILwj+/s8I/jpLCP1RAwj/+lsI/J9XBPzdjwj+ui8I/HF7CP0fhwT8/ycE/8BrCPxlx
wj9FC8I/50zCP1Gvwj+cHcI/XyrCP1+nwT+nTMI/IGnCPypDwj8KLcI/m7nCP184wj/vUMI/
p53CPzs2wj8ZaMI/R3vCPx5dwj/LUcI/5qTBPzbYwT8saMI/KMXBP1PpwT+sEsI/Yo3BPwpg
wT9u38E/oGHCP8wKwj/mQMI/x6/BP9TDwj/QDsI/W83BP81Awj9nQcI/gdfBP/Urwj9resI/
3NLBP7HZwT+YZcI/DMDBP3ohwj+ujcI/VCbCPz37wT/Mf8I/eUrCPy1dwj94OMI/GgjCP/j8
wT+tAsI/RnbCP7T0wT86XMI/u7XBP4SawT+XmME/RvvBPx1Lwj8E3cE/KyzCPxDfwT9AwcI/
qEnCP8ENwj/AZsI/PsfBP7Eawj90AsI/aVDCP1X1wT+siMI/Tw/CPwTywj/HAcI/jfTBPxUf
wj/bo8E/Y73CPw4kwj9ONMI/7WjCPwAgwj9qOsI/S17CPxFVwj+ZRcI/on7CPxKtwT+2DMI/
ID3CP7amwj+QqcI/qYvBP/5Awj/h6sE/yh3CP7DtwT+eisI/pjLCP9Yywj+cE8I/6P/BPxNb
wj9dGcI/rsLBP/eXwT8zO8I/xAnCP1tFwj9sJMI/VuzBP+TxwT8FDMI/SNrBP+4kwj/4/sE/
3B7CP/3fwT9c0sE/zivCP9cuwj9ei8I/Y9TCP406wj+ZmsE/TA7CP0zmwT9mxsI/EZbCP7ZJ
wj+RmMI/8M7BP8MXwj/C78E/k1rCPy0vwj9gM8I/mY3CPy7twT8fKsI/1kXCPzbDwT/QMMI/
Ru3BPzBzwj/pBsI/A8XBP+9Pwj/V2sE/pfXBPyCNwj+oX8I/PgbCP0ypwT8OG8I/YIfCPy48
wj+fXsI/aNTBP3bHwT8Kb8I/yHfCP40iwj+hW8I/wsLBPz36wT/wb8I/ZRXCPw0swz/Hu8E/
fgHDP6KVwj9kHsI/yBjCP0Fzwj+2AsI/7lrCP721wj8u58E/uDnCP2JJwj+SGcI/cBjCP2mX
wj/3LsI/z3nCP5mBwj+FH8I/2WXCP+uGwT8NNMI//IfCPyNowj/W1ME/virCP04Jwj+wCMI/
iOXBPxb2wT9OkcI/72nCP1n4wT8MOcI/ERnCP7OEwj+QcMI/KhrCP/nywj8oDMI/dTjCP8W0
wj/lmMI/cp7CP0nawj9/R8I/emLCP667wj/ByME/QhDCP4Zkwj/zMMI/F9rCP47Xwj94qME/
pqDCPwHkwj/StMI/PlfCP4JBwj8nHcI/PDTCPwXiwj+r0cE/yTnCP9pmwj/MuMI/AWjCP/5V
wj+macI/g2jCPyvewT9UkMI/BDXCP85Xwj9dpMI/BmfCPyomwz90ZcI/567CP4vJwj/HM8I/
PuXCPy00wj9OcMI/bnXCPyhkwj8/S8I/KD3CPyBrwj+2msI//57CP1VIwj+SgsI/BETDP0Ni
wj+RMcI/FUvCP+UBwz830cI/pKTCP9qkwj/EFMI/byzCP8gAwz+uwcI/jarCPw62wj/2MsI/
H8TCPzJCwz/CdMI/yq3CP52Mwj/AtcI/pKbCPwgKwj/Sa8I/nUTCPwuywj9BV8I/ZKzCP7g/
wj9n08I/Ze3CP1XEwj/R0cE/9WrCPxbFwj9YP8I/1gjCP4hewj8uAcM/R/TBP+Mfwz9us8I/
tfbCP6Gqwj/sjsI/B1DCPxlTwj/llcI/Vo/CPw56wj/YkMI/HV/CPz4iwj8MRMM/OKzCP3r5
wT8ZLsI/XC3CP2ONwj9Fi8I/m3LCP+Tuwj/uO8I/hYHCP3izwj+DQMI/+WjCPwFTwj/T58I/
Xo3CP1A8wz+pSMI/c7DCP8dJwj9blsI/WK7CP8Kawj9VB8M//CfDP1gHwz/Lc8I/CBfDP8ed
wj8MuMI/G07DP+w5wz9psMI/h8rCP+USwj8cFMM/GO3CP8n2wj9ciMI/qaPCP6J2wj8Z18I/
2OvCP/4Wwz/f7cI/27/CPze8wj8NYcI/XjvCP0RGwj9tOsM/9NXCP4NNwj9KVsI/IL3CP0pV
wj/gv8I/33PCPxGhwj9J7MI/P5DCPwWuwj9r0MI/NbXCP33swj9dAsM/F3nCP8atwj8LhMI/
h//CPwKxwj/v+sI/NMrCP/iSwz+IXcM/hVjCPzjlwj8nccI/5rnCPzUewz+DscI/Of/CPy25
wj+zLsM/4C3DP8o5wj/IwsI/qfbCPwVgwz8iBcM/0xjDPzriwj+KAsM/59XCP3LOwj8rKcM/
YLrCP/Spwj+00sI/r8nCP3mxwj/MssI/0bHCP9fzwj8SksI/UKbCP3iVwz9pFsM/tI3CPx5h
wz+448I/fhbDP8Ygwz+VYcI/xtDCP+12wj81+MI/rfvCP6mmwj9WEsM/NfnCPzYbwz8RJ8M/
eOPCP01ewz+NxcI/I+DCPx6Qwj9JPMM/rKbCPxHMwj/I2sI/LvTCPwfzwj8voMM/ueLCPzE0
wz/7csM/azTDP3p6wz9OLcM/r5LDP9cHwz8P6sI/jXzDPymhwj8S0MI/KgrDPwoqwj/6K8M/
nIDDP8Wtwj+G08I/z9TCP1Ziwz8+RcM/M9nDP8Odwz8pGMM/kdjCP3vUwj+XD8M/BCzDP1LN
wz/Bg8M/M6bDP1Eswz+hOsM/42nDPyr6wj/WW8M/KBDDP57ewj/etsI/mijDP2cNwz9hI8M/
t1fDPxF3wz8zocM/YljDP9Uswz/NJ8M/srLDPx2Awz/+ZcM/JnPDP1ZBwz/XAsM/6gLDP2Uc
wz8BKMM/varDPxJBwz8mOsM/K67CPxNYwz/bMsM//EXDP/tbwz/NxMI/l/XCP57Hwz/JZ8M/
M0zDP4hTwz+sHcM/xkzDP2TVwj/kRsM/5O3DP/mVwz8odcM/rk/DP72Nwz/JOcM/XW/DP1Uy
wz+cfsM/omvDP1wnwz//TcM/0j/DP8ftwz9EEcQ/O1jDP2Mhwz/9kMM/GK/DP7Qbwz/PUMM/
ImjDP2sOwz9iFsQ/07DDPwL/wz9URMQ/9LvDP9NWwz86FMQ/wx7DP2e4wz/5KsM/0WjDP3U2
wz+cOMM/dW3DPwsLxD/nNMM/bODDP+KXwz/yzsM/YjzDP1rNwz9AGcQ/hMbDP3eMwz9UmcM/
jHvDPyVGwz/JZ8M/Pe3DPxi/wz9tXsM/konDPyg4xD/TKMM/XWTDP0NIwz9gp8M/jCnDP8x/
wz/5VcM/xRbEP2Pfwz+Vi8M/y8vCPzu9wz8iFMM/LGjDPxQDxD/4lsM/XubDP5jIwz9NOMQ/
1yDEP9jOwz8aZcM/1iHEP40TxD+Oh8M/zwjEP4KSwz8eecM/PEzDP6r/wz+IuMM/yv3DP2B+
wz8DqsM/yGnDP4GEwz/lh8M/CO/DPwsuxD/f8MM/D4fDP8uQwz+lgsM/+PLDP7iMwz/8BMQ/
xkbEP1yhwz+qAcM/3HHDP6VTwz+P7MM/XqXDPyTUwz9RQcQ/YtHDP1SPwz8UBcQ/GN7DP5YM
xD9Zu8M/YMnDP6ukwz+8zMM/rfPDP8iRwz8FQMM/dJbDP/fFwz+QGsQ/oWLDP5wrwz+BncM/
kUPEP94oxD8gecM/jALEP9jmwz/gBMQ/mCDEP8PTwz/5V8Q/XhrDP2hjxD8PW8Q/PtDDP68g
xD/mEcQ/VUXEPzQLxD+F6MM/PXzEP8ipwz8GqMM/V2rEPxyIxD+djMM/l6HDP6JuxD/lpsM/
wN/DP97mwz+3z8M/CA3EPyRXxD9TqMM/XK/DPzSexD/gD8Q/yTzDP8lfxD+wC8Q/MF3EP5nB
wz+D9sM/dZ/DP3AoxD+QpsM/5uPDP0M/xD+qG8Q/EeLDP2eIwz8VDsQ/1h7EP22AxD+xTMQ/
JwrEP/p9xD9UWsQ/G5TEP1sAxD/1G8Q/ddzDP6SCxD/cDcQ/unzEPzn1wz8IY8Q/NGvEP4r4
wz9kYsQ/UR/EP2QQxD8xVcQ/2ezDP25JxD/Ni8Q/+JPEP//Nwz+5E8Q/uj/EP0ovxD/U0sM/
S1HEP7aZwz8TNsQ/dWbEP+gbxD+hNMQ/UE/EP3lPxD8lTcQ/5PLDP5fewz+mocM/K+/DP7xz
xD/tM8Q/WEvEP2oNxD/iicQ/HxbFPzQ/xD/tnsQ/Dm7EPwOQxD+SP8Q/dALEP1LNwz9t7MM/
UbjDP1Y1xD9NPsQ/8e/DP9L7xD8yzcM/iWPEP4ZWxD9J4MM/gTfEP23Gwz/S4sM/KOLDP7OC
xD9hO8Q//cLDP1XVwz/fqsQ/QFzEP7khxD+EAcQ/R0zEP4bkwz/NI8Q/SEvEP/YSxD/n5sM/
FsTEP/FWxD+gW8Q/Yq3EP44hxD+h8sM/OivEP5DdxD/kVsQ/th7EP8mqwz+JzcQ/wmvEP1lH
xD+UB8Q/VtDEP1ZAxD99fMQ/bZrEP3n6wz9+BcQ/aB3EPzh8xD8QscQ/X0nEP1z6xD9SCcQ/
pbHEP/YLxD9uCcQ/wfnDPw6WxD/kOsQ/n/XDP5CFxD9CK8Q/</AssayYData></Step><Step><CommonData><SampleLocation>11</SampleLocation><SampleID></SampleID><SampleGroup></SampleGroup><SampleInfo></SampleInfo><SampleRow>D</SampleRow><SamplePlate>1</SamplePlate><WellType>REGENERATION</WellType><Concentration>-1</Concentration><ConcentrationUnits>µg/ml</ConcentrationUnits><MolarConcentration>-1</MolarConcentration><MolarConcUnits>nM</MolarConcUnits><MolecularWeight>-1</MolecularWeight><Temperature>25</Temperature><StartTime>694976</StartTime><AssayTime>5</AssayTime></CommonData><FlowRate>1000</FlowRate><StepType>KREGENERATION</StepType><StepName>Regeneration</StepName><StepStatus>OK</StepStatus><ActualTime>4.99999</ActualTime><CycleTime>0.2</CycleTime><AssayXData Points="25">v/8LRHsMDERZGQxEJSYMROIyDESvPwxEjEwMRFlZDEQVZgxEKXQMRK9/DER7jAxEWZkMRBWm
DETysgxEv78MRIzMDERZ2QxEJeYMROLyDES//wxEjAwNREgZDUQVJg1E8jINRA==</AssayXData><AssayYData Points="25">yfwvwDEEQ8C0n03AXgVUwMi9WMDT9VzAhgNgwHdVY8Ch1mXAtAxowHTpacCH12vAyIltwO+/
bsBWWXDANYFxwMencsCEwHPAYgJ1wE3DdcCUFHfAi4d3wGOleMBbQHnA6OJ5wA==</AssayYData></Step><Step><CommonData><SampleLocation>12</SampleLocation><SampleID></SampleID><SampleGroup></SampleGroup><SampleInfo></SampleInfo><SampleRow>D</SampleRow><SamplePlate>1</SamplePlate><WellType>NEUTRALIZATION</WellType><Concentration>-1</Concentration><ConcentrationUnits>µg/ml</ConcentrationUnits><MolarConcentration>-1</MolarConcentration><MolarConcUnits>nM</MolarConcUnits><MolecularWeight>-1</MolecularWeight><Temperature>25</Temperature><StartTime>711392</StartTime><AssayTime>5</AssayTime></CommonData><FlowRate>1000</FlowRate><StepType>KREGENERATION</StepType><StepName>Regeneration</StepName><StepStatus>OK</StepStatus><ActualTime>4.99901</ActualTime><CycleTime>0.2</CycleTime><AssayXData Points="25">vz8NRHtMDURIWQ1EFWYNROJyDUSvfw1Ee4wNREiZDUQVpg1E4rINRL+/DUR7zA1ESNkNRBXm
DUTi8g1Ev/8NRHsMDkRIGQ5EJSYOROIyDkSvPw5Ee0wOREhZDkQVZg5E4nIORA==</AssayXData><AssayYData Points="25">1NGIveNJ7bysZLW6unb5PFNHYz0/tIs97yO0Pc68yT285+c9ZEn6PS7BCj5FWA8+ORYWPuBO
Hz4v8CU+KEcnPmZSLz5waDU+9f04PoKiQD4HqUU+lxBKPteoTD5mUlA+cgtWPg==</AssayYData></Step><Step><CommonData><SampleLocation>11</SampleLocation><SampleID></SampleID><SampleGroup></SampleGroup><SampleInfo></SampleInfo><SampleRow>D</SampleRow><SamplePlate>1</SamplePlate><WellType>REGENERATION</WellType><Concentration>-1</Concentration><ConcentrationUnits>µg/ml</ConcentrationUnits><MolarConcentration>-1</MolarConcentration><MolarConcUnits>nM</MolarConcUnits><MolecularWeight>-1</MolecularWeight><Temperature>25</Temperature><StartTime>727464</StartTime><AssayTime>5</AssayTime></CommonData><FlowRate>1000</FlowRate><StepType>KREGENERATION</StepType><StepName>Regeneration</StepName><StepStatus>OK</StepStatus><ActualTime>4.99901</ActualTime><CycleTime>0.2</CycleTime><AssayXData Points="25">r38ORHyMDkQ4mQ5EBaYORNKyDkTxvw5Ea8wORDjZDkQF5g5E0vIORJ//DkRrDA9EOBkPRBUm
D0TiMg9Enz8PRGtMD0RJWQ9EBWYPRNJyD0Svfw9EfIwPRDiZD0QFpg9E0rIPRA==</AssayXData><AssayYData Points="25">Cd5SwOlJYcCJ4GfAKFJrwBQ4bsDoknDA8WlywMS+c8AZ73TACW52wMFvd8DobXjA6IF5wNdj
esCJEXvAeOp7wKWYfMAnPH3Aysh9wAtZfsBIu37A+Up/wOEVgMAgC4DAiz2AwA==</AssayYData></Step><Step><CommonData><SampleLocation>12</SampleLocation><SampleID></SampleID><SampleGroup></SampleGroup><SampleInfo></SampleInfo><SampleRow>D</SampleRow><SamplePlate>1</SamplePlate><WellType>NEUTRALIZATION</WellType><Concentration>-1</Concentration><ConcentrationUnits>µg/ml</ConcentrationUnits><MolarConcentration>-1</MolarConcentration><MolarConcUnits>nM</MolarConcUnits><MolecularWeight>-1</MolecularWeight><Temperature>25</Temperature><StartTime>743531</StartTime><AssayTime>5</AssayTime></CommonData><FlowRate>1000</FlowRate><StepType>KREGENERATION</StepType><StepName>Regeneration</StepName><StepStatus>OK</StepStatus><ActualTime>4.99999</ActualTime><CycleTime>0.2</CycleTime><AssayXData Points="25">n78PRFvMD0Qo2Q9E9eUPRMLyD0Sf/w9EWwwQRCgZEET1JRBEwjIQRI8/EERbTBBEKFkQRPVl
EETSchBEj38QRGyMEEQomRBE9aUQRMKyEESPvxBEW8wQRCjZEET15RBE0vIQRA==</AssayXData><AssayYData Points="25">zg+XvRhoS722SEe8/PtbPGQLKz2e5W09xm6UPaO+rz0rn8g9CxDcPZ0Z8j2BU/49N3oKPpTt
Dj5yGxU+BikcPn5yJT5zwSk+O+kxPh7OMT5DEDo+urFAPq2+RT5r4UI+HktHPg==</AssayYData></Step><Step><CommonData><SampleLocation>11</SampleLocation><SampleID></SampleID><SampleGroup></SampleGroup><SampleInfo></SampleInfo><SampleRow>D</SampleRow><SamplePlate>1</SamplePlate><WellType>REGENERATION</WellType><Concentration>-1</Concentration><ConcentrationUnits>µg/ml</ConcentrationUnits><MolarConcentration>-1</MolarConcentration><MolarConcUnits>nM</MolarConcUnits><MolecularWeight>-1</MolecularWeight><Temperature>25</Temperature><StartTime>759600</StartTime><AssayTime>5</AssayTime></CommonData><FlowRate>1000</FlowRate><StepType>KREGENERATION</StepType><StepName>Regeneration</StepName><StepStatus>OK</StepStatus><ActualTime>4.99901</ActualTime><CycleTime>0.2</CycleTime><AssayXData Points="25">n/8QRFsMEUQ5GRFE9SURRMIyEUSfPxFEW0wRRChZEUQFZhFEwnIRRI9/EURsjBFEKJkRRAWm
EUTSshFEj78RRFvMEUQo2RFEBeYRROPyEUSP/xFEWwwSRCgZEkQFJhJEwjISRA==</AssayXData><AssayYData Points="25">06lVwHVLY8Cr9WjAUJxswF01b8CwAHHAbcVywJNjdMB2tHXAP7J2wK4SeMCsr3jAL6R5wJa3
esAwS3vAoat7wHE7fMD0Cn3AdJl9wKypfcBom37A5JB+wC4jf8BRon/Aj+d/wA==</AssayYData></Step><Step><CommonData><SampleLocation>12</SampleLocation><SampleID></SampleID><SampleGroup></SampleGroup><SampleInfo></SampleInfo><SampleRow>D</SampleRow><SamplePlate>1</SamplePlate><WellType>NEUTRALIZATION</WellType><Concentration>-1</Concentration><ConcentrationUnits>µg/ml</ConcentrationUnits><MolarConcentration>-1</MolarConcentration><MolarConcUnits>nM</MolarConcUnits><MolecularWeight>-1</MolecularWeight><Temperature>25</Temperature><StartTime>775687</StartTime><AssayTime>5</AssayTime></CommonData><FlowRate>1000</FlowRate><StepType>KREGENERATION</StepType><StepName>Regeneration</StepName><StepStatus>OK</StepStatus><ActualTime>4.99999</ActualTime><CycleTime>0.2</CycleTime><AssayXData Points="25">jz8SRFxMEkQpWRJE9WUSRLJyEkSPfxJEXIwSRBiZEkT1pRJEsrISRI+/EkRLzBJErNkSROXl
EkTC8hJEj/8SREsME0QpGRNE9SUTRMIyE0R/PxNEXEwTRClZE0TlZRNEwnITRA==</AssayXData><AssayYData Points="25">cc/tvKUxtDs4+gU9k6RmPYlYpz22K8w9trztPb+DAD7d7As+Y0oWPm60HD6gEyo+Y3QwPiGR
Mz7B7j8+JgJBPvo/TT7DSU8+y/lRPvodWT4Kxlw+NWhdPsmbYz7/92k++cxpPg==</AssayYData></Step><Step><CommonData><SampleLocation>1</SampleLocation><SampleID></SampleID><SampleGroup></SampleGroup><SampleInfo></SampleInfo><SampleRow>D</SampleRow><SamplePlate>1</SamplePlate><WellType>BUFFER</WellType><Concentration>-1</Concentration><ConcentrationUnits>µg/ml</ConcentrationUnits><MolarConcentration>-1</MolarConcentration><MolarConcUnits>nM</MolarConcUnits><MolecularWeight>-1</MolecularWeight><Temperature>25</Temperature><StartTime>790524</StartTime><AssayTime>30</AssayTime></CommonData><FlowRate>1000</FlowRate><StepType>BASELINE</StepType><StepName>Baseline</StepName><StepStatus>OK</StepStatus><ActualTime>29.999</ActualTime><CycleTime>0.2</CycleTime><AssayXData Points="150">j38TRFyME0QpmRNE9aUTRLKyE0SPvxNEXMwTRCnZE0Q35hNEsvITRH//E0RcDBREORkURPUl
FETCMhREfz8URFxMFEQpWRRE9WUURLJyFESmgBREXIwURCmZFETlpRREwrIURH+/FERLzBRE
KdkUROXlFETj8hREf/8URFwMFUQpGRVE5SUVRMIyFUR/PxVES0wVRBhZFUTlZRVEwnIVRH9/
FURLjBVEKZkVROWlFUTCshVEj78VRFzMFUQY2RVE9eUVRLLyFUR//xVESwwWRCkZFkT1JRZE
wjIWRI8/FkRLTBZEGFkWROVlFkTCchZEj38WRFyMFkQpmRZE9aUWRCSzFkR/vxZES8wWRCnZ
FkQM5xZEsvIWRI//FkRLDBdEGBkXRPUlF0TCMhdEfz8XREtMF0QpWRdE9WUXRLJyF0R/fxdE
rowXRBiZF0TlpRdEwrIXRI+/F0RczBdEGNkXRPXlF0TC8hdEj/8XREsMGEQYGRhE9SUYRLIy
GESPPxhES0wYRClZGET1ZRhEwnIYRI9/GERLjBhEKZkYRFimGESyshhEf78YRFzMGEQp2RhE
5eUYRMLyGESP/xhEXAwZRCkZGUTlJRlEwjIZRH8/GURiTRlEKVkZRPVlGUTCchlE4X8ZREuM
GUQYmRlE9aUZRLKyGUTAvxlES8wZRBjZGUTl5RlEwvIZRH//GURcDBpEKRkaROUlGkTCMhpE
jz8aRFxMGkQYWRpE9WUaRMJyGkSPfxpES4waRBiZGkT1pRpEwrIaRI+/GkRczBpEKdkaRPXl
GkSy8hpE</AssayXData><AssayYData Points="150">LJePPgp9kT6lIY4+ftSUPtbJkj7rH5U+YtiVPvROlz6pLpc+sd6XPnRrmT4g/5o+B9+aPvLl
mj4Qapw+uLSbPlEVnD6pxZ0+fZqcPki8nj6Wu58+URyiPqkxnz6Ahp8+fOafPrIjpD70D6Y+
DcilPkUYpD7aCaY+pLCmPnd3pT5BdKU+AaipPkPYpj5/E6g+QGupPt9CqD60pKg+YjCrPimV
qj44L60+TuiuPlIXrD7Uqao+ScatPjyIrT6ALq8+AvitPtenrT7Qj64+dxmvPje7rj6q+68+
ouqwPpgKrz5TCbI+ir6xPt+hsj5Zu7A+2eizPk3ssD7vC7Q+h7uyPmHftT7rjrE+x0+3PuxL
tD718rM+kn21PjpQtz6nz7Q+eMW2PgnOtD5+brc+klG2PsAetz5iFLc+Hpq6PrLuvD5WE7k+
XXi5Pmsmuj6vsbk+T825PqxCuj6JmLg+Mz29Pr+ruj7eobw++Ve7PnsMvj5bKrs+XSu9PtOr
wD709Ls+yfe/Pv4fvT7JZr8+OPC+Po0OwD6cl8A+50/APk71wD7RfcI+I2C/PqGPvT4XWsE+
jn3APsd5wj7ACsM+YP3DPhxJwj7ZaME+CPLDPvsdwT7NVsI+3zzCPoUPxj4uH8Q++53FPlR3
xT5Pp8Q++FnFPqm+xz50FsY+4kXGPhfsxT77+Mc+LBzGPrDJyD5B/8Q+M3LHPpmxyD4w0Mc+
kR/HPld7xz7iHcg+muLIPmjmyj5q0Mg+NJrHPpxtyj7/GMk++KHLPjswyj5WrMo+FpbJPuqL
yT4rZss+</AssayYData></Step><Step><CommonData><SampleLocation>3</SampleLocation><SampleID>QA013 deltaFWR</SampleID><SampleGroup></SampleGroup><SampleInfo></SampleInfo><SampleRow>D</SampleRow><SamplePlate>1</SamplePlate><WellType>KLOAD</WellType><Concentration>10</Concentration><ConcentrationUnits>µg/ml</ConcentrationUnits><MolarConcentration>-1</MolarConcentration><MolarConcUnits>nM</MolarConcUnits><MolecularWeight>-1</MolecularWeight><Temperature>25</Temperature><StartTime>826398</StartTime><AssayTime>80</AssayTime></CommonData><FlowRate>600</FlowRate><StepType>LOADING</StepType><StepName>Loading</StepName><StepStatus>OK</StepStatus><ActualTime>79.999</ActualTime><CycleTime>0.2</CycleTime><AssayXData Points="400">f/8aRDsMG0QZGRtE5SUbRLIyG0R/PxtETEwbRAhZG0TVZRtEsnIbRG9/G0Q7jBtEGZkbRNWl
G0SyshtEf78bRDvMG0QZ2RtE1eUbRKLyG0R//xtETAwcRBkZHETlJRxEsjIcRG8/HERMTBxE
GVkcROVlHESychxEb38cREyMHEQZmRxE5aUcRKKyHERvvxxETMwcRAjZHETl5RxEovIcRH//
HEQ7DB1EGRkdRNUlHUSyMh1Ebz8dRDtMHUQIWR1E5WUdRLJyHURvfx1EO4wdRAiZHUTlpR1E
orIdRG+/HUQ7zB1ECNkdRNXlHUSi8h1Ef/8dRH0MHkQZGR5E5SUeRKIyHkRvPx5ETEweRBlZ
HkTlZR5EsnIeRH9/HkRMjB5EGZkeRNWlHkSysh5Ef78eREzMHkQZ2R5E5eUeRLLyHkR//x5E
TAwfRAgZH0TlJR9EojIfRG8/H0Q7TB9ECFkfRNVlH0Sych9Ef38fREyMH0QZmR9E5aUfRLKy
H0Rvvx9ETMwfRBnZH0Tl5R9EsvIfRG//H0RMDCBECBkgRNUlIESiMiBEfz8gRExMIEQIWSBE
1WUgRKJyIER/fyBETIwgRBmZIETVpSBEsrIgRG+/IERMzCBEGdkgROXlIESy8iBEf/8gREwM
IUQZGSFE1SUhRKIyIUR/PyFEO0whRBlZIUTVZSFEonIhRG9/IUQ7jCFEGZkhROWlIUSysiFE
f78hREzMIUQI2SFE1eUhRLLyIUR//yFETAwiRAgZIkTlJSJEojIiRG8/IkRMTCJECFkiRNVl
IkSiciJEf38iREyMIkQImSJE5aUiRLKyIkRvvyJEO8wiRAjZIkTV5SJEsvIiRG//IkRMDCNE
CBkjRNUlI0SiMiNEbz8jRExMI0QIWSNE5WUjRKJyI0RvfyNETIwjRBmZI0TVpSNEorIjRG+/
I0RMzCNEGdkjRNXlI0Si8iNEb/8jRDsMJEQZGSRE5SUkRLIyJERvPyREO0wkRAhZJETVZSRE
snIkRH9/JERMjCREGZkkROWlJESisiREb78kREzMJEQI2SRE1eUkRKLyJETy/yREOwwlRAgZ
JUTVJSVEojIlRG8/JUQ7TCVEGVklROVlJUSiciVEf38lRDuMJUQImSVE1aUlRKKyJUR/vyVE
O8wlRBnZJUTV5SVEsvIlRH//JUQ7DCZEGRkmRNUlJkSyMiZEbz8mRExMJkQIWSZE1WUmRKJy
JkRvfyZEO4wmRBmZJkTlpSZEsrImRH+/JkRMzCZECNkmRNXlJkSy8iZEb/8mRDsMJ0QZGSdE
5SUnRKIyJ0RvPydEO0wnRAhZJ0TlZSdEonInRH9/J0RMjCdECJknROWlJ0SisidEb78nRDvM
J0QI2SdE1eUnRLLyJ0R//ydEOwwoRAgZKET2JShEojIoRH8/KEQ7TChECFkoRNVlKESicihE
b38oRDuMKEQImShE5aUoRKKyKEREwChEO8woRAjZKETV5ShEovIoRG//KERMDClECBkpRNUl
KUSiMilEbz8pRExMKUQIWSlE1WUpRLJyKUR/fylETIwpRAiZKUTVpSlEorIpRH+/KURMzClE
CNkpRNXlKUSi8ilEf/8pRDsMKkQZGSpE5SUqRLIyKkR/PypETEwqRAhZKkTlZSpEonIqRG9/
KkQ7jCpECJkqRNWlKkSisipEf78qRDvMKkQZ2SpEBuYqRLLyKkRv/ypEOwwrRBkZK0TVJStE
ojIrRG8/K0RMTCtECFkrROVlK0SicitEb38rREyMK0QImStE1aUrRKKyK0RvvytEO8wrRAjZ
K0TV5StEovIrRG//K0Q7DCxECBksROUlLETTMixEfz8sRDtMLEQIWSxE1WUsRKJyLERvfyxE
O4wsRAiZLETVpSxEsrIsRG+/LEQ7zCxECNksRNXlLESi8ixEb/8sRDsMLUQIGS1E1SUtRKIy
LURvPy1ETEwtRAhZLUTVZS1EsnItRG9/LUQ7jC1ECJktROWlLUSysi1Eb78tRDvMLUQI2S1E
5eUtRKLyLURv/y1EBg4uRAgZLkTVJS5EojIuRG8/LkQ7TC5EOVkuRNVlLkSici5Eb38uREyM
LkQImS5E1aUuRKKyLkRvvy5EO8wuRAjZLkTl5S5EovIuRA==</AssayXData><AssayYData Points="400">alzEPgZfxj6OxMI+FjXIPiIBxz6Jzsc+Fy7LPlJEzj6TPtE+VILSPsbf0z6D0dQ+PAfZPptT
3D5c3t8+iGPgPsvP4j4wMOY+3sfoPpmo6z620u4+PvnwPgfM8z5DivE+iEz2PmVf+j7L/P4+
Cfj/PvEHAD+p/AE/2XwDPx1cBT9iRQY/zcoHP0LMCD8Y3wg/RuMKPxXECz9Jfww/bh4PP18i
ET9yURE/DZkTPwZ0Ez+/nxM/8lIWPzDEGD8oWhg/S5YZPxBdGT8TDhw/xWwdP/0+Hj9zah8/
twohP0LhIT+RnSM/vo8kP3QWJj/SMSc/3ZgnP7OeKT+mYCo/kxIrPwC7Kz/ULS4/3zAuP/Fj
MD+DZjI/H+4yP1FCMj9AiTQ/SMo1P7MTNz8Fwzg/5lk6P/dzOj/OXzw/nnQ8P3UxPj/e2z4/
aZA/P7NjQT9g60E/a/hCPxCiRD8i0kU/AIVHP0evRz+Mj0g/jvhJP/DvST/ffkw/Wi1NP6p1
TT8fRE8/o8xOP7PDUT8r4VE/rgNTP7GzVD+syFQ/s+BWP7bWVj88Flk/VotYP/bRWj9vGVs/
MQ1cPyQ1XT+83F0/SrReP2qCYD+PpmA/5AViP2L5Yj+TSWQ/fNxlPxTgZT/tu2Y/PkpnP+Yp
aD/zfWk/9NRpP4o5az8OsWs/+S5sPzIYbT9bZ24/VZZvP21McD+pWHE/QjRyP/++cj+NlnQ/
8XV0P2ZBdj+qw3Y/C5h3P+P6dz9R5ng/zJx5P57Hez/ob3s/jzl9P2aBfD9lDn4/1TV/Pxot
gD/27H8/W5GAP0G4gD/Vb4E/bt+BP0D0gT9It4I/quWCPxbVgj/JnoM/aPuDPzzbhD9NAoU/
70aFP7FqhT/waIY/6CWGP1BMhj9OnIY/4JGHP0EqiD+fBog/R8aIP+vdiD8Ymok/YC6JPwfx
iT+vYYo/g5eKP/Twij+HvIs/iv+LP/AbjD8SqIs/byyNP8YRjT9eFI0/yGSNP2ujjT9NF44/
Q6eOP8vIjj/qUY8/ZgiQPwobkD+bQ5A/1MWQPwoJkT/Rh5E/+FiRP09RkT8DMJI/1uOSP8Ck
kj9wGJM/xcaSP0Cbkz9Y4pM/DxSVP5pulD9ImJQ/VuyUP8/GlT8SSpU/W7SVP+jMlj8B15Y/
4eCWPzS6lz9uoZc/hZ2XPzfTlz+obpg/S9CYP4+imD8YXZk/6xKZPzGtmT96Fpo/28SaP8pX
mj+0u5o/mU6bP/zTmj/QfZs/0sqbP9IKnD/JZ5w//kWcP8cznT+l0Zw/N9KcP6JnnT+R2J0/
9W+eP6aJnj9hdp4/E/qeP0MQnz+ZLp8/782fP56/nz/SFqA/KW6gPw68oD+fPqA/S/+gP1rL
oD/SrKE/hqahP27zoT+vw6E/UKmiP5Q9oj8Px6I/nN2iP4Bsoz/vYaM/FLSjP9Xkoz/CRaQ/
5IikP3eLpD9jiqQ/HGOkP/5mpD8SlKU/DSKlP6PrpT9ZkKU/OXOlP5x6pj9glKY/Nb+mP5T4
pj/QKqc/m1OnPwTHpz+83ac/8fWnP8N8qD+Mr6g/u2aoP9jMqD9XSqk/l0qpP/ZwqT+OEKo/
S72pPyOhqj+fHKo/AKiqP/skqz93wKo/02WqP2/4qj9aUas/D0+rPx4ArD9wcaw/dAasP5p2
rD/Ekqw/so+sP5bFrD9yEq0/kGmtP7DzrD+ZfK0/KL6tP7h1rj9g/a0/bOGuP98xrj/xla4/
8s+uPyIlrj+wxq4/yROvP5U8rz8gYK8/sbmvP3JjsD/X468/BNavP2UesD/1r7A/wNCwP3NT
sT+HT7E/uw6xP5RysT9uh7E/PJSxP3pPsj+KwrI/uvKxPyYQsj9kfrI/JcyyP2U9sz8J3rI/
NXOzP6Udsz99LrM/hY6zP+ZDtD/t3rM/2la0PwxptD/uHrQ/cHy0Px7ZtD8LrLQ/bFW1P5x5
tT85FrU/7Zq1P4SqtT8jqLU/mQm2P039tT+w3rU/Xx+2PzeLtj8avrY/HVu2Pzb/tj+OQ7c/
kgS3P0gstz9BSLc/+Ly3P5mvtz+s0bc/ZdW3P/BPuD8UQ7g/Swi5PwkauT/VTbk/+6e4P8w0
uT+A5bg/SRi5P8j1uT+k1Lk/o+C5P3E6uj9SHbo/fSe6Pw==</AssayYData></Step><Step><CommonData><SampleLocation>1</SampleLocation><SampleID></SampleID><SampleGroup></SampleGroup><SampleInfo></SampleInfo><SampleRow>D</SampleRow><SamplePlate>1</SamplePlate><WellType>BUFFER</WellType><Concentration>-1</Concentration><ConcentrationUnits>µg/ml</ConcentrationUnits><MolarConcentration>-1</MolarConcentration><MolarConcUnits>nM</MolarConcUnits><MolecularWeight>-1</MolecularWeight><Temperature>25</Temperature><StartTime>912298</StartTime><AssayTime>30</AssayTime></CommonData><FlowRate>1000</FlowRate><StepType>BASELINE</StepType><StepName>Baseline</StepName><StepStatus>OK</StepStatus><ActualTime>30</ActualTime><CycleTime>0.2</CycleTime><AssayXData Points="150">b/8uRDwML0QJGS9E1SUvRKIyL0TRPy9EPEwvRAlZL0TVZS9EonIvRNF/L0Q8jC9ECZkvRNWl
L0Sisi9Eb78vRDzML0QJ2S9E1eUvRKLyL0Rv/y9EPAwwRAkZMESQJzBEojIwRG8/MEQ8TDBE
CVkwRNVlMESicjBEb38wRDyMMEQJmTBE1aUwRKKyMERvvzBEPMwwRAnZMETV5TBEovIwRG//
MEQ8DDFECRkxRPYlMUSiMjFEbz8xRCtMMUQJWTFExWUxRJJyMURvfzFEPIwxRAmZMUTFpTFE
krIxRG+/MUQ8zDFECdkxRNXlMUSi8jFEb/8xRDwMMkQJGTJE1SUyRKIyMkRvPzJEPEwyRAlZ
MkTVZTJEonIyRG9/MkQ8jDJECZkyRNWlMkSisjJEb78yRDzMMkQJ2TJE1eUyRKLyMkRv/zJE
KwwzRAkZM0TVJTNEojIzRF8/M0RMTDNECVkzRNVlM0SicjNEX38zRDyMM0QJmTNE1aUzRKKy
M0RvvzNEPMwzRAnZM0TV5TNEovIzRG//M0Q8DDRE+Bg0RNUlNESSMjREbz80RDxMNEQJWTRE
xWU0RKJyNERvfzREPIw0RAmZNETVpTREorI0RG+/NEQrzDRECdk0RMXlNESS8jREb/80RDwM
NUQJGTVE1SU1RKIyNURvPzVEPEw1RAlZNUTVZTVEs3I1RKB/NUQ8jDVECZk1RNWlNUSisjVE
X781RCvMNUQJ2TVExeU1RJLyNURv/zVEPAw2RAkZNkTVJTZEojI2RF8/NkQ8TDZECVk2RNVl
NkSicjZE</AssayXData><AssayYData Points="150">mJy+P2S6vj+QQL8/FoC/P0mOvz/IYL8/QOS/P5nyvz9mzr8/ulO/P2X3vz/zRMA/QobAP3nO
vz8F578/AObAPx+lwD+QWMA/f1DAP5spwD/KQsA//n/AP+hDwD9zeMA/tzbAPzDZwD+vMME/
FibAP38LwT+D48A/Al7AP4wIwT99HsA/8/3AP2rmwD/C08A/78XAP9DtwD/VI8E/DOnAPymN
wD88qsA/7gvBP7MLwT+xQME/fjHBP1tfwD8uiME/3lnAPxqbwD/OBME/0gXBP0UmwT+yhME/
I83AP8rwwD8bt8A/IifBP8HiwD/wZcE/g/HAP1mUwT/jRME/XjjBPz+owD9JvsA//KvAPzc9
wT8CJcE/Fw7BP+WYwT+fwcA/RxzBP501wT82ZcE/XijBP3h/wT/CPsE/wejBP59owT9RWME/
LcfBP79ewT9tXcE/zq3BP8WdwT+TB8E/l0nBP/aFwT+qEMI/PNnBP+ydwT9hYsE/Us7BP9Jv
wT80BMI/qLvBPwtUwT9rk8E/jejBP+ojwj9PsME/BFzBP8B5wj/K7ME/roXBP8QJwj8itcE/
2+rBPylRwj+ysME/a7zBP7atwT+Js8I/hUXCP56awT9m78E/Fs/BP1bQwT/KesE/kizCP+Vr
wj9nV8I/mBLCP/E4wj8OZcI/T0TCP1luwj9IusE/8zTCPwxwwT+uScI/ohPCP2X5wT+WgsI/
EB/CP5Ahwj/ttsI/uyfCPyrewT+sqMI/29rBP+gIwj/di8I/QSbCPxVXwj8FocI/E+PCP4Yb
wj9g4sI/</AssayYData></Step><Step><CommonData><SampleLocation>10</SampleLocation><SampleID>BG505 T332N SOSIP</SampleID><SampleGroup></SampleGroup><SampleInfo></SampleInfo><SampleRow>D</SampleRow><SamplePlate>1</SamplePlate><WellType>KSAMPLE</WellType><Concentration>-1</Concentration><ConcentrationUnits>µg/ml</ConcentrationUnits><MolarConcentration>62.5</MolarConcentration><MolarConcUnits>nM</MolarConcUnits><MolecularWeight>-1</MolecularWeight><Temperature>25</Temperature><StartTime>951340</StartTime><AssayTime>180</AssayTime></CommonData><FlowRate>600</FlowRate><StepType>ASSOC</StepType><StepName>Association</StepName><StepStatus>OK</StepStatus><ActualTime>180</ActualTime><CycleTime>0.2</CycleTime><AssayXData Points="900">b382RDyMNkQJmTZE1aU2RKKyNkRvvzZEPMw2RAnZNkTV5TZEovI2RG//NkQ8DDdECRk3RNUl
N0SiMjdEbz83RDxMN0QJWTdE1WU3RIhzN0RvfzdEPIw3RAmZN0TVpTdEw7I3RG+/N0Q8zDdE
Cdk3RJrmN0Si8jdEb/83RDwMOEQJGThE1SU4RKIyOERvPzhEPEw4RPhYOETVZThEonI4RG9/
OEQ8jDhECZk4RNWlOESisjhEb784RDzMOEQJ2ThE1eU4RKLyOERv/zhEPAw5RAkZOUTVJTlE
ojI5RG8/OUQ8TDlECVk5RNVlOUSicjlEb385RDyMOUQJmTlE1aU5RKKyOURvvzlEPMw5RN7Z
OUTV5TlEovI5RG//OUQ8DDpECRk6RNUlOkSiMjpEbz86RH1MOkQJWTpE1WU6RKJyOkRvfzpE
PIw6RPiYOkTVpTpEorI6RG+/OkQ8zDpECdk6RNXlOkSi8jpEb/86RDwMO0QJGTtE1SU7RKIy
O0R/PztEPEw7RAlZO0TFZTtEonI7RG9/O0Q8jDtEW5k7RNWlO0SSsjtE4r87RDzMO0QJ2TtE
1eU7RKLyO0Rv/ztEPAw8RAkZPETVJTxEojI8RG8/PEQ8TDxECVk8RNVlPESicjxEb388RDyM
PEQJmTxExaU8RKKyPERvvzxEPMw8RAnZPERv5zxEovI8RG//PEQrDD1ECRk9RNUlPUSiMj1E
bz89RDxMPUQJWT1E1WU9RJJyPURvfz1EPIw9RAmZPUTVpT1EorI9RG+/PUQ8zD1ECdk9RObl
PUSi8j1Eb/89RDwMPkQJGT5E1SU+RKIyPkRvPz5EPEw+RPhYPkTVZT5EonI+RG9/PkQ8jD5E
CZk+RNWlPkSisj5Eb78+RDzMPkQJ2T5E1eU+RJLyPkRv/z5EPAw/RAkZP0TVJT9EojI/RG8/
P0QrTD9ECVk/RMVlP0Sicj9EX38/RDyMP0T4mD9E1aU/RJKyP0Rfvz9EPMw/RAnZP0TF5T9E
ovI/RG//P0Q8DEBECRlARAcmQESiMkBEbz9ARDxMQET4WEBExWVARKJyQERvf0BEPIxARPiY
QETVpUBEorJARG+/QEQ8zEBECdlARMXlQESi8kBEb/9ARDwMQUQJGUFE1SVBRKIyQURvP0FE
PExBRAlZQUTVZUFEknJBRG9/QUQ8jEFECZlBRNWlQUSiskFEb79BRDzMQUQJ2UFEPudBRGfz
QURv/0FEPAxCRPgYQkTFJUJEojJCRG8/QkQrTEJECVlCRMVlQkSSckJEX39CRDyMQkQJmUJE
1aVCRKKyQkRfv0JEPMxCRAnZQkTF5UJEs/JCRG//QkQrDENE+BhDRNUlQ0SSMkNEXz9DRDxM
Q0QJWUNE9mVDRJJyQ0Rvf0NEK4xDRAmZQ0TVpUNEorJDRF+/Q0Q8zENE+NhDRMXlQ0SS8kNE
b/9DRCsMREQJGURExSVERJIyRERvP0REK0xERAlZRETFZUREknJERG9/REQ8jERECZlERMWl
RESSskREb79ERDzMREQJ2URExeVERKLyRERv/0REPAxFRAkZRUTVJUVEkjJFRF8/RUQ8TEVE
CVlFRNVlRUSickVEb39FRCuMRUQJmUVExaVFRKKyRURfv0VEK8xFRAnZRUTV5UVEkvJFRG//
RUQrDEZECRlGRNUlRkSiMkZEbz9GRCtMRkQJWUZE1WVGRKJyRkSQf0ZEPIxGRAmZRkQnpkZE
orJGRG+/RkQ8zEZECdlGRMXlRkSS8kZEX/9GRDwMR0QJGUdExSVHRJIyR0RvP0dEK0xHRPhY
R0TVZUdEonJHRF9/R0QrjEdECZlHRNWlR0SSskdEX79HRDzMR0QJ2UdE1eVHRJLyR0Rf/0dE
KwxIRAkZSETFJUhEkjJIRF8/SEQ8TEhECVlIRNVlSESickhEb39IRCuMSET4mEhExaVIRJKy
SERfv0hEK8xIRAnZSETV5UhEovJIRF//SEQrDElECRlJRMUlSUSiMklEXz9JRCtMSUQJWUlE
xWVJRKJySURvf0lEK4xJRAmZSUTVpUlEkrJJRG+/SUQ8zElECdlJRNXlSUSi8klEX/9JRCsM
SkQJGUpE1SVKRJIySkRfP0pEK0xKRAlZSkTVZUpEonJKRF9/SkQrjEpECZlKRMWlSkSiskpE
X79KRDzMSkQJ2UpExeVKRKLySkRf/0pEPAxLRPgYS0TFJUtEkjJLRF8/S0Q8TEtE+FhLRMVl
S0SScktEb39LRDyMS0T4mEtE1aVLRJKyS0Rvv0tEK8xLRPjYS0TF5UtEovJLRF//S0Q8DExE
CRlMRMUlTESSMkxEbz9MRDxMTEQJWUxExWVMRKJyTERvf0xEPIxMRAmZTETVpUxEorJMRG+/
TEQrzExE+NhMRNXlTESi8kxEX/9MRCsMTUT4GE1EsCdNRKIyTURfP01EK0xNRAlZTUTVZU1E
knJNRG9/TUQ8jE1ECZlNRMWlTUSSsk1E4r9NRCvMTUQJ2U1E1eVNRKLyTURv/01EKwxORAkZ
TkTFJU5EkjJORF8/TkQrTE5E+FhORNVlTkSick5EX39ORDyMTkT4mE5ExaVORKKyTkRfv05E
K8xORAnZTkTV5U5EkvJORG//TkQrDE9ECRlPRMUlT0SSMk9EXz9PRDxMT0QJWU9E1WVPRKJy
T0Rff09EBo5PRPiYT0TVpU9EorJPRF+/T0Q8zE9E+NhPRMXlT0SS8k9EX/9PRDwMUET4GFBE
xSVQRKIyUERfP1BEK0xQRAlZUETFZVBEonJQRF9/UEQrjFBE+JhQRNWlUESSslBEb79QRCvM
UET42FBExeVQRJLyUERv/1BEKwxRRPgYUUTVJVFEojJRRF8/UUQ8TFFE+FhRRNVlUUSSclFE
X39RRDyMUUQJmVFExaVRRCWzUURfv1FEK8xRRAnZUUTV5VFEkvJRRF//UUQrDFJE+BhSRNUl
UkSSMlJEXz9SRCtMUkQJWVJExWVSRJJyUkRff1JEPIxSRPiYUkTFpVJEkrJSRF+/UkQrzFJE
+NhSRMXlUkSS8lJEX/9SRCsMU0T4GFNE1SVTRJIyU0RfP1NEK0xTRPhYU0TFZVNEonJTRF9/
U0Q8jFNECZlTRNWlU0SSslNEX79TRDzMU0QJ2VNExeVTRJLyU0Rv/1NEPAxURPgYVETFJVRE
ojJURF8/VEQrTFRE+FhURNVlVESSclREb39URCuMVET4mFRE1aVURJKyVERfv1REPMxURPjY
VETF5VREkvJURF//VEQrDFVE+BhVRMUlVUSSMlVEXz9VRDxMVUQJWVVEJ2ZVRJJyVURff1VE
K4xVRPiYVUTVpVVEkrJVRF+/VUQrzFVE+NhVRMXlVUSi8lVEX/9VRCsMVkT4GFZExSVWRKIy
VkR1QFZEK0xWRPhYVkTFZVZEknJWRF9/VkQ8jFZE+JhWRMWlVkSSslZEXr9WRDzMVkQI2VZE
xeVWRJLyVkRe/1ZEPAxXRPgYV0TFJVdEkjJXRF4/V0QsTFdE+FhXRMVlV0SicldEXn9XRCyM
V0QImVdExaVXRJKyV0Rev1dELMxXRPjYV0TF5VdEkvJXRF7/V0QsDFhE+BhYRNYlWESSMlhE
bz9YRCxMWET4WFhExWVYRJJyWERef1hEPIxYRPiYWETFpVhEorJYRF6/WEQszFhE+NhYRNbl
WESS8lhEXv9YRCwMWUT4GFlE1iVZRJIyWUReP1lEPExZRPhYWUTFZVlEknJZRF5/WUQsjFlE
+JhZRMWlWUSSsllEXr9ZREzMWUT42FlExeVZRJLyWURe/1lELAxaRPgYWkTFJVpEkjJaRG8/
WkQsTFpE+FhaRMVlWkSSclpEXn9aRDyMWkQImVpExaVaRJKyWkRev1pELMxaRBnZWkTF5VpE
kvJaRF7/WkQsDFtECBlbRMUlW0SSMltEXj9bRExMW0T4WFtE1mVbRJJyW0Rvf1tELIxbRPiY
W0TFpVtEorJbRF6/W0QszFtE+NhbRMXlW0SS8ltEXv9bRCwMXET4GFxE1iVcRJIyXEReP1xE
LExcRPhYXETWZVxEonJcRF5/XEQsjFxE+JhcRMWlXETDslxEXr9cRDzMXET42FxExeVcRJLy
XERv/1xEPAxdRAgZXUTWJV1EPDRdRF4/XUQ8TF1ECFldRMVlXUSScl1EXn9dRCyMXUT4mF1E
xaVdRJKyXURvv11ELMxdRPjYXUTW5V1EovJdRF7/XUQ8DF5ECBleROYlXkSiMl5EXj9eRDxM
XkT4WF5ExWVeRKJyXkRef15EPIxeRAiZXkTWpV5EorJeRG+/XkQ8zF5ECNleRNblXkSi8l5E
b/9eRDwMX0QIGV9E1iVfRKIyX0RvP19EPExfRAhZX0TWZV9EonJfRG9/X0Q8jF9ECJlfRNal
X0Sisl9Eb79fRDzMX0QI2V9E1uVfRKLyX0Rv/19EPAxgRAgZYETWJWBEojJgRG8/YEQ8TGBE
CFlgRNZlYESicmBEb39gRDyMYEQImWBE1qVgRKKyYERvv2BEPMxgRAjZYETW5WBEovJgRG//
YEQ8DGFECBlhRNYlYUSiMmFEbz9hRDxMYUQIWWFE1mVhRKJyYUQZgWFEPIxhRAiZYUTWpWFE
orJhRG+/YUQ8zGFECNlhRNblYUSi8mFEb/9hRDwMYkQIGWJE1iViRKIyYkRvP2JEPExiRAhZ
YkTWZWJEonJiRG9/YkQ8jGJECJliRMWlYkSismJEb79iRDzMYkQI2WJE1uViRKLyYkRv/2JE
LAxjRAgZY0TWJWNEojJjRG8/Y0Q8TGNECFljRNZlY0SicmNE</AssayXData><AssayYData Points="900">ioXCP8+gwT9zesA/zxW/PzSevj99Rr0/xVS9PzR9vD9RG7w/sz68P9DBuz/e0rs/+4O7Pxb3
uj+3ALs/vvO6Pykpuz+XWbo/Pw26Pxoauj8DCro/WD26P4H9uT/0aLk/Bh66P81kuj/zUro/
yRu6Py4xuj8rbro/the6P+Ypuj/5C7o/4je6P/8Tuj/Q8Lk/mmq6P4Wauj/O/rk/7tK6PyM0
uj9ynbo/zs+5P8gRuz/aqLo/zy66P5t+uj/BB7s/FyO6P5eguj99bLo/sXG6PwSIuj+/gbo/
l4m6P8lvuj8Fibo/FK66P6zFuj84qbo/5tK6P0SDuj8B5Lo/Vzy7P4q/uj+Aibo/Df26P63c
uj/7G7s/r5e6PzGGuz8By7o/sB27P9nhuj95abo/hd26P9ULuz/P2bo/kM+6Px/kuj/BYbs/
S2m7P72yuj+8X7s/cpu7P/Pjuj8e67o/uXW7P33nuz9bJLs/FMK7P1GGuz+jrLo/GWi7P4Mu
uz+Oqro/I3C7P+lFuz+jW7s/PmS7P8S6uz+shLs/rdy7P9+5uz9EcLs/NI67P4o4uz8Zbbs/
O+W7P6fbuz81d7s/WkS7P2K4uz+rWrs/3ay8P6zUuz+ad7s/fhW7P/lDuz9zprs/xrK7P1YZ
vD99rbs/S267P14LvD+ZP7w/FEK8P0A5vD8o9bs/HLK7P7xAvD+b8rs/5MO7PxFIvD9JNbw/
ZJm7P7ouvD9LOrw/N0C8PygLvD+Kc7w/b2S8P8hpvD94Krw/XHu7PxK5vD95Mbw/9uG8P2Wn
vD8Owbw/7jm8P8Y7vD+Fgrw/5aK8P2VhvD9GUbw/rma8P+NLvD89lrw/0oa8P9dvvD9TQL0/
aZa8P2ZCvD9u/bw/K1q8P2vKvD+rk7w/f+e8P4mlvD/5z7w/Xti8P678vD+267w/UIe8PxMa
vT+CGr0/x5S8P7fUvD89sbw/TvW8P1ETvT/Lxbw/k7O8P9PovD/2LL0/1Ma8P6xVvT9cz7w/
BiW9P8L6vD/Gu7w/JG28P1RVvT/YoLw/uiO9PwfyvD/af70/cn69P6JbvT9NM70/qv68P/ww
vT8wSr0//Rm9P9a+vT81Gb0/tI+9P29ZvT9har0/Aga+P6J2vT9UAL0/hWi9P/dPvT+d9L0/
yda8P5hdvT8/9rw/AZu9P6AmvT/9g70/gTO9P0aevT+/sb0/jhm+PzLtvT/wqL0/PpG9P7/h
vT+elL0/Cwa+P2UPvj9C4r0/Cyi+Pw2rvT8p0L0/lt69P1rpvT8U2L0/lFu9P14fvj+Vfb0/
uFy+P0K8vT8DJL4/hvC9PyiMvj+tBb4/Tfe9P6gFvj9bIL4/ag6+P+nYvT9KjL0/yny9P1zD
vT8U270/hNy9P1nTvT9DoL0/7hO+P4QBvj+Kub0/xuC9P/nZvj8Tvb0/KYq+P39kvj8ztr4/
/TS+P0Zlvj/ZV74/UMu9P1X5vT9NNb4/y6u9PxI8vj9UrL0/fhC+Pw5Fvj9Rm74/8li+P8l/
vj9yub4/lAa+P1n1vj+Ah74/uny+PxlFvj+o+74/j0q+P2vZvj/ap74/tWu+P09Ivj+LdL4/
A3m+P8MRvz8AmL4//Ca/P+0Pvz/6rr4/QqS+Pz8Dvz+eub4/DEW+P6K4vj9kX74/I/i+P+ml
vj+iOr8/h2q+P1j5vj9MW74/5fa+P/Hvvj+nfb4/XqW+P09zvj/Hr74/Or2+P8+Kvz9C+L4/
rvC/P9p4vz93Ar8/TDO/P0wZvz8LBr8/2fu+P/PYvj+VWb4/tv2+P57wvj+L774/qF6/P0EV
vz9SAr8/T2m/P6+Evz8wfb8/LU+/P4lPvz9iAr8/UoC/P4Mhvz+uir8/7KS/P89Rvz9tX78/
aQ2/P8Wsvz/7Ur8/s++/P1Y5vz8pNL8/Q4O/P9S4vz9c074/mOu/P8Qwvz/tpb8/Vq2/P4XH
vz8PdL8/pGi/P1usvj9Lyr8/HRm/P1Alvz/RZL8/ulS/P0lDvz+3S78/PM+/P+4FwD+cA78/
+rq/P3zpvz8bDMA/49q/P4ZLvz9qtL8/rfq/P97qvz/8PsA/29G/PzP6vz+tt78/AwbAPzzk
vz+ktb8/Pey/P9yUvz8lrb8/vBHAP5B+vz/awL8/H7y/P/T9vz+Zzb8/QPS/P+4XwD/VrL8/
7K2/P+RlwD8O878/zhnAP/u+wD/dv8A/Iba/P4cswD91R8A/YBnAP2YLwD+oxb8/ffK/P1dE
wD8Ctr8/npG/P0xPwD9Nq78/F03AP6D7vz+BwcA/sm3AP8powD/R1r8/gKC/P58DwD/Q9b8/
DSrAP2FgwD8/H8A/HyHAPzKYwD8IA8A//WHAP24gwD/EycA/G1fBP19gwD97ZsA/aYrAP6Te
wD9B+78/zUjAP04SwD+ZDME/LWnAPyPqvz+8RMA/E+bAP61xwD9nD8A/+cTAPwTWwD84o8A/
8bnAP1iWwD+wUMA/xHbAP/hNwD+Qs8A/F+XAP7OTwD/VrcA/+KzAPyNNwD9tncA/9RfAP6qa
wD8VosA/ZD/AP2WhwD90+MA/mPHAP5HOwD95lcA/RPvAP3OuwD/TPsE/srnAP95rwD+fL8E/
0jrAP7BQwT+MpsA/XMPAPxnWwD87wMA/eGfAP6viwD8e58A/XbvAP1zZwD+A88A/VEvBP1mu
wD/lPsE/TzDBP4crwT+Q2MA/Y1fBP6eiwD9KlMA/bLPAPwF1wD/B5sA/UozAP11+wT8h7MA/
JvfAP9hPwT9hG8E/6J3BP/VRwT+PtsA/E6XBPzt3wT8VcME/HXvBP3aNwD+RxcA/wj/BPzSK
wD/nE8E/uejAPylowT9ABMI/1WTBP4niwT8pH8E/sjHBP5KhwT9zrME/EdPBPylfwT/5TsE/
7UHBP/hPwT8dd8E/JWTBPzqmwT9dUcE/7ujBP3oLwT90KcE/qa3BPy3WwT88ccE/O7DBPzXe
wD/BW8I/rXzCPyQ9wT+km8E/alHBP5R2wT94gsE/JhbCP4vDwD+oaME/1K3BP9E2wT8mzsE/
60rBPxNZwT9ghsE/VibCP6kFwj/p7ME/g93BPxK7wT+2ccE/BNbBP2FiwT8gkME/mO/BP60R
wj9CZME/L5XBP0LZwT/qJ8I/LVLBPwKxwT+Uj8E/qoHBP87TwD8pksE//lXBP8YRwj88IcI/
G9/BPxQowj8L3sE/oKLBP064wT8iosE/wO/BP0ztwT84r8E/0oHCP+FdwT9x2sE/0h/CP8eL
wT9c/8E/tQfCP6LlwT/N+ME/ZUHCP/04wj8s+ME/NsHBP9JTwj8fGMI/juHBP6sqwj/LHsI/
9RXCP4oqwj9SmsE/cQ/CPxxLwj/sT8I/mIfBP1p2wT8B6cE/1sTBP6Cawj9xB8M/ejPCP9K+
wj/fH8I/8DnCP1lDwj+iG8I/8iTCP8LBwT8otME/JgXCPxObwj8WHMI/zLvBP6evwT92mcI/
GjLCP/gVwj/cn8I/fc3BP3+pwj/uR8I/CILCPykHwj9ZksI/8X7CP5wxwj+JsMI/9djBP2ze
wj+VasI/wQvCP7RLwj+af8I/AlvCPwizwj93XcI/oUjCP5KWwj8KdsI/msDCPx5Ewj+ik8I/
s2vCPyZjwj/Q/8I/il/CPz5vwj9aYcI/f6XCP+Eswj/faMI/7zfCPwwswj9sC8I/S1XCP2v+
wT+UMsI/qMPCP42Pwj/disI/KzLDP3Pxwj8qm8I/uanCP8P5wj8ldcI/ta7CPy1Kwj/VbMI/
YlvCP9OZwj9S4MI/A5LCPxOTwj8+FMM/TK/CPzPFwj9LFcM/zRrDP4U9wz/IxcI/BMfCP4+q
wj8xX8I/HhfDPyf7wj/O2MI/urnCP1vnwj+9e8I/HcrCP0QKwz8yDsM/A6bCP8iDwj+ywMI/
KBvDPzTIwj/qiMM/22XCP7D3wj/EWsI//urCP4Vpwz8T4sI/9q/CPwnTwj/GtcI/wDTDPx3E
wj9198I/hqHDP0uOwj8L+MI/aefCP9wiwz8MKsM/RUjDP60lwz+d/cI/ihXDP9KHwz/AHMM/
iLnCP/Hfwj9yHMM/71/DP4wXwz+bRcM/wA3DP44Xwz+MJ8M/RPvCP74Xwz9mp8M/o/nDPwWU
wz8busI/1l/DPxZVwz+aV8M/VFnDP80pwz9+rcM/U9bDP7wfwz/nQ8M//wPDP6h3wz93uMI/
pVPDP0Fqwz+hJMM/nFDDP0NSwz+RcsM/FszDP0zFwz8occM//MXDP0xvwz/K7MM/GNjDP12w
wz/vGsM/bQfDP/mMwj/eWMM/HQrDP5OXwz+H6cM/nFvDPz3rwj/gNcM/D4rDP6+Wwz/EM8M/
1rjDP2mzwz/UvcM/E63DP0Qzwz8mxMM/zVnDPx03wz8GRMM/J1rDP5jCwz9eusM/C2vDP4zF
wz/dRcM/C87DP/y+wz8N/sM/bAjEP6MixD9BYMQ/5Z/DP1C3wz/sz8M/9X7DP2fZwz8Yg8M/
l1TDP/y+wz/RLcM/to3DP70zxD+lP8M/NlbDP66Bwz/Ou8M/KwrEPxawwz85x8M/OCjEP8T7
wz+pXsQ/D0zEP395xD+Gw8M/0MzDP7uHwz9778M/HRDEPw/0wz+NpsM/VFXEP53pwz/IksQ/
ajbDP6IKxD+wNMQ/hVrEP3gdxD+ECsQ/RgzEPwNYxD+tLMQ/NuHDPyV9xD+XoMM/F/PDP1Qe
xD9Fb8Q/hkrEP/+xwz9XK8Q/X0LEP+UoxD+W5cM/BdPEP0GIxD/tUMQ/AjvEP9VPxD8resQ/
ckDEP2huxD/T58M/8SzEPzxNxD/C5cM/MVXEP29xxD91bMQ/</AssayYData></Step><Step><CommonData><SampleLocation>1</SampleLocation><SampleID></SampleID><SampleGroup></SampleGroup><SampleInfo></SampleInfo><SampleRow>D</SampleRow><SamplePlate>1</SamplePlate><WellType>BUFFER</WellType><Concentration>-1</Concentration><ConcentrationUnits>µg/ml</ConcentrationUnits><MolarConcentration>-1</MolarConcentration><MolarConcUnits>nM</MolarConcUnits><MolecularWeight>-1</MolecularWeight><Temperature>25</Temperature><StartTime>1140050</StartTime><AssayTime>180</AssayTime></CommonData><FlowRate>600</FlowRate><StepType>DISASSOC</StepType><StepName>Dissociation</StepName><StepStatus>OK</StepStatus><ActualTime>179.999</ActualTime><CycleTime>0.2</CycleTime><AssayXData Points="900">b39jRDyMY0T4mGNExaVjRKKyY0Rvv2NEK8xjRPjYY0TF5WNEkvJjRF//Y0QrDGRE+BhkRMUl
ZESSMmREVEBkRCtMZEQJWWRExWVkRJJyZERff2REK4xkRPiYZETFpWREkrJkRF+/ZEQrzGRE
CdlkRNXlZESS8mREX/9kRCsMZUT4GGVExSVlRJIyZURfP2VEK0xlRPhYZUTFZWVEknJlRG9/
ZUQrjGVE+JhlRNWlZUSismVEX79lRCvMZUT42GVExeVlRMPyZURf/2VEKwxmRAkZZkTFJWZE
ojJmRF8/ZkQrTGZE+FhmRMVlZkSicmZEX39mRCuMZkQ6mWZExaVmRKKyZkRfv2ZETMxmRPjY
ZkTF5WZEkvJmRF//ZkQ8DGdE+BhnRMUlZ0SSMmdEXz9nRCtMZ0T4WGdE1WVnRKJyZ0SQf2dE
K4xnRPiYZ0TFpWdEkrJnRKC/Z0QrzGdE+NhnRMXlZ0Si8mdEX/9nRDwMaET4GGhExSVoRJIy
aERfP2hEPExoRPhYaETFZWhEknJoRF9/aEQrjGhECZloRMWlaESismhEX79oRDzMaET42GhE
xeVoRJLyaEQ6AWlEPAxpRPgYaUTFJWlEojJpRG8/aUQrTGlE+FhpRMVlaUSScmlEX39pREyM
aUQJmWlEOKZpRJKyaURfv2lEK8xpRPjYaUTV5WlEkvJpRF//aUQrDGpE+BhqRMUlakSSMmpE
Xz9qRCtMakT4WGpExWVqRJJyakRff2pEK4xqRPiYakTFpWpEkrJqRF+/akQrzGpE+NhqRMXl
akSS8mpEX/9qRCsMa0T4GGtExSVrRJIya0RfP2tEPExrRAlZa0TFZWtEknJrRG9/a0QrjGtE
+JhrRMWla0SzsmtEX79rRG3Ma0QJ2WtE1eVrRKLya0Rf/2tEKwxsRPgYbETVJWxEojJsRF8/
bEQ8TGxECVlsRNVlbESScmxEb39sRCuMbEQJmWxE1aVsRJKybER1wGxEPMxsRAnZbETF5WxE
kvJsRG//bERMDG1E+BhtRNUlbUSiMm1EXz9tRCtMbUT4WG1E1WVtRJJybURvf21EK4xtRAmZ
bUTVpW1EorJtRG+/bUQrzG1ECdltRNXlbUSi8m1EX/9tRCsMbkQJGW5ExSVuRJIybkRvP25E
PExuRAlZbkTFZW5EonJuRF9/bkQ8jG5E+JhuRNWlbkSism5Eb79uRDzMbkT42G5E1eVuRKLy
bkRv/25EPAxvRBkZb0TVJW9EojJvRG8/b0Q8TG9ECVlvRNVlb0Sicm9EI4BvRDyMb0QJmW9E
1aVvRKKyb0Rvv29EPMxvRAnZb0TV5W9EPPRvRG//b0Q8DHBECRlwRNUlcESiMnBEbz9wRDxM
cEQJWXBE1WVwRKJycERvf3BEPIxwRAmZcETVpXBEorJwRG+/cEQ8zHBECdlwRNXlcESi8nBE
b/9wRDwMcUQJGXFE1SVxRKIycURvP3FEPExxRAlZcUTVZXFE03JxRG9/cUQ8jHFECZlxRNWl
cUSisnFEWsFxRDzMcUQJ2XFE1eVxRKLycUR//3FEPAxyRAkZckTVJXJEojJyRG8/ckQ8THJE
CVlyRMVlckSicnJEb39yRH2MckQJmXJE1aVyRKKyckRvv3JEPMxyRAnZckTV5XJEovJyRG//
ckQ8DHNECRlzRNUlc0SiMnNEbz9zRDxMc0QJWXNEF2ZzRKJyc0Rff3NEPIxzRAmZc0TVpXNE
orJzRG+/c0Q8zHNECdlzRNXlc0Si8nNEb/9zRDwMdEQJGXRE1SV0RKIydERvP3REPEx0RAlZ
dETVZXREonJ0RG9/dEQ8jHRECZl0RNWldESisnREb790RDzMdEQJ2XRE1eV0RKLydERv/3RE
PAx1RAkZdUTVJXVEojJ1RG8/dUQ8THVECVl1RNVldUSicnVEb391RDyMdUQJmXVExaV1RKKy
dURvv3VEPMx1RAnZdUTV5XVEovJ1RG//dUQ8DHZE+Bh2RNUldkSSMnZEbz92RDxMdkT4WHZE
xWV2RKJydkRff3ZEPIx2RAmZdkTVpXZEorJ2RCnBdkQ8zHZECdl2RMXldkSi8nZEb/92RDwM
d0QJGXdE1SV3RJIyd0RvP3dEPEx3RAlZd0TVZXdEonJ3RG9/d0Q8jHdECZl3RNWld0SisndE
b793RDzMd0QJ2XdE1eV3RKLyd0Rv/3dEPAx4RAkZeETVJXhEojJ4RG8/eEQ8THhECVl4RMVl
eESicnhEb394RDyMeET4mHhExaV4RKKyeERvv3hEPMx4RAnZeETV5XhEkvJ4RG//eEQ8DHlE
+Bh5RNUleUSiMnlEoD95RDxMeUT4WHlE1WV5RKJyeURvf3lEPIx5RPiYeUTVpXlEkrJ5RG+/
eUQrzHlECdl5RNXleUSi8nlEb/95RDwMekQJGXpE1SV6RNMyekRvP3pEPEx6RBlZekTVZXpE
onJ6RF9/ekQ8jHpECZl6RNWlekSzsnpEb796RDzMekQJ2XpE1eV6RKLyekRf/3pEPAx7RAkZ
e0TVJXtEJTN7RG8/e0Q8THtECVl7RNVle0SicntEb397RDyMe0QJmXtExaV7RKKye0Rvv3tE
PMx7RAnZe0TV5XtEovJ7RG//e0Q8DHxECRl8RNUlfESSMnxEXz98RCtMfEQJWXxE1WV8RKJy
fERff3xEPIx8RAmZfETFpXxEorJ8RG+/fEQ8zHxE+Nh8RNXlfESi8nxEb/98RDwMfUQJGX1E
1SV9RJIyfURvP31EK0x9RGtZfUTFZX1EonJ9RG9/fUQ8jH1ECZl9RMWlfUSisn1EX799RDzM
fUQJ2X1E1eV9RKLyfUSg/31Ejgx+RPgYfkTVJX5EojJ+RG8/fkQrTH5ECVl+RNVlfkRnc35E
X39+RDyMfkQJmX5ExaV+RKKyfkRfv35EPMx+RAnZfkTV5X5EkvJ+RG//fkQ8DH9EGRl/RNUl
f0SSMn9Efz9/RDxMf0QJWX9ExWV/RKJyf0Rvf39EPIx/RAmZf0TVpX9EkrJ/RG+/f0QrzH9E
Cdl/RNXlf0Si8n9Eb/9/RBYGgESEDIBE4hKAREkZgET5H4BEHiaARHwsgETrMoBESTmARLg/
gEQeRoBEhEyAROJSgERRWYBEr1+ARBZmgESdbIBE4nKARFF5gES4f4BEHoaARKWMgEQkk4BE
SZmARK+fgEQupoBEhKyARBSzgERRuYBEr7+ARB7GgER8zIBE4tKAREnZgES434BEHuaARHzs
gETi8oBEcvmARK//gEQeBoFEhAyBROsSgURRGYFErx+BRBYmgUR8LIFE4jKBREk5gUSvP4FE
HkaBRIRMgUTiUoFEUVmBRK9fgUQeZoFEfGyBROJygURReYFE8X+BRB6GgUR8jIFE4pKBREmZ
gUS4n4FELqaBRISsgUTrsoFEUbmBRK+/gUQexoFEfMyBROvSgURR2YFEuN+BRB7mgUSV7IFE
LPOBRFH5gUSv/4FEHgaCRIQMgkTrEoJEURmCRLgfgkQWJoJEfCyCROsygkRROYJErz+CRB5G
gkR8TIJE4lKCRElZgkTgX4JEFmaCRIRsgkTicoJEUXmCRK9/gkQWhoJEhIyCROuSgkRJmYJE
uJ+CRB6mgkR8rIJEn7OCRFG5gkS4v4JEFsaCRHzMgkTr0oJEUdmCRK/fgkQW5oJEhOyCROvy
gkTc+YJEuP+CRB4Gg0SEDINE4hKDREkZg0S4H4NEFiaDRIQsg0TiMoNESTmDRK8/g0QWRoNE
fEyDROtSg0RRWYNEr1+DRB5mg0SEbINE63KDREl5g0S4f4NEHoaDRISMg0TikoNEUZmDRLif
g0QepoNEfKyDROuyg0RJuYNEr7+DRB7Gg0R8zINE4tKDREnZg0Sv34NET+aDRHzsg0Ti8oNE
SfmDRMD/g0QWBoREjAyEROsShERRGYRErx+ERBYmhER8LIRE4jKEREk5hESvP4REFkaERHxM
hETiUoRESVmERLhfhEQWZoREhGyEROJyhERJeYREuH+ERBaGhESEjIRE4pKEREmZhESvn4RE
HqaERISshETisoRESbmERK+/hEQWxoREfMyEROLShERR2YREuN+ERB7mhER87IRE4vKERGL5
hES4/4REFgaFRHwMhUTrEoVEURmFRK8fhUQWJoVEfCyFROsyhURJOYVEwD+FRBZGhUSdTIVE
4lKFRElZhUSvX4VEFmaFRHxshUTrcoVEUXmFRLh/hUQWhoVEfIyFROKShURJmYVEuJ+FRB6m
hUR8rIVE4rKFRFG5hUS4v4VEHsaFRHzMhUTi0oVESdmFRK/fhUQW5oVEfOyFROvyhURJ+YVE
uP+FRB4GhkSEDIZE6xKGREkZhkSvH4ZEFiaGRJUshkTiMoZESTmGRK8/hkQWRoZEfEyGROtS
hkRJWYZEr1+GRCZmhkR8bIZE4nKGRGJ5hkSvf4ZEHoaGRHyMhkTikoZESZmGRK+fhkQWpoZE
fKyGROKyhkRJuYZEuL+GRBbGhkR8zIZE89KGREnZhkSv34ZEFuaGRHzshkTi8oZESfmGRK//
hkQWBodEhAyHRLgTh0RJGYdEuB+HRBYmh0R8LIdE4jKHRFE5h0SvP4dEFkaHRHxMh0TiUodE
UVmHRK9fh0QWZodEfGyHROtyh0RJeYdEr3+HRBaGh0R8jIdE4pKHRFGZh0Svn4dEFqaHRHys
h0TisodESbmHRK+/h0QWxodEfMyHROLSh0RJ2YdEr9+HRBbmh0R87IdE4vKHREn5h0Sv/4dE
FgaIRHwMiEQsE4hESRmIRK8fiEQWJohEfCyIROIyiERJOYhE</AssayXData><AssayYData Points="900">RjLCPy7xwj+ILMQ/TPTEP4FGxj90J8c/ckvHP0MMyD/z1cg/tn3JP1+FyT9zZ8o/4X7KP7Ku
yj9dYMs/mHzKP/Vgyz/PQ8s/bObLP2tlyz+rL8w/q+zLP7DXyz9tXsw//D3MPzqVzD/3sMs/
TA/NPwShzD+uksw/O9PMPytUzD/XKsw/reXLP9PLzD9gUcw/fMnMP/2WzD9UVcw/tWjMPziB
zD+L/cw/LKzMPyHizD9Ca8w/cjDMPzdkzD9oh8w/SbLMPzB1zD/Ip8w/B5DMP265zD8vlsw/
wTDNP25NzD8nicw/o4rMP8zjyz/zlsw/4q3MP/dPzT8s6Mw/rdvMP1KmzD/rgMw/sYvMP1SB
zD+TXMw/7I3MP0N7zD9hIsw/UsnMP1XnzD+fi8w/jeLMP1yDzD+3pMw/RcbMP0CEzD/sOc0/
q+PMP5RRzT+3tsw/vEbNPwG1zD8fosw/zyrNPykPzT+Gtsw/Ut3MP6nWzD+Q1cw/P7zMP52P
zD+0ZM0/DcPMP5iIzD8tbMw/x7vMP2HZzD/UT80/hXnMP6/9yz+ozcw/n/HMP/efzD+wdMw/
+dfMPynDzD/M/8w/c3DMP0AAzT8xkMw/jV/MP7xczT91Nsw/PoDMP+PNzD/gAs0/AqzMP/Lq
zD9Fj8w/jy7MP6+5zD+3n8w/PdvMP1BuzD9xBc0/qzDNPyGLzD+M18w/vSfNP+auzD92m8w/
t5HMP/F9zT8A3cw/cqfMP8B0zD9AFM0/DL3MP8lWzD8Dl8w/TOPMPzAxzD/OxMw/i6vMP4cT
zD/GyMw/yR3MP7x9zT8gB80/LJbMP0y7zD9yjsw/NMDMP7NDzD9DZMw/hrfMP5V1zD+BpMw/
25nMP9VczD/jssw/suLMP1SHzD8V0Mw/2lfMPy9BzT+prsw/7M/MP87wzD+9usw/uNXMP0bM
zD9ousw/fUvMPxSuzD+Tr8w/KUnMP0abzD95Qc0/EubMP4hWzD83/sw/6dvMP053zD8CuMw/
xTPNP89wzD/AMM0/zlXNP/gYzT+kB80/onjNPzwezT+Xcsw/Bv/MP4fEzD/a2sw/353MPyYL
zT+GNsw/O1jNP4NazD+yKMw/ICTNP51gzD+9tsw/dOXMPwgXzT8e28w/1VHMP0kfzD+3Gc0/
u63MP1TvzD9Ilcw/VenMP5I8zT8UxMw/AvrMP/l6zD/Jwcw/JkTNP/KczD+CZ8w/rTDNP7X0
zD/pd8w/ZorMP+xwzD+Ab80/he/MP8RFzT/YXcw/EfvMPxSfzD/B/sw/3dDMP4ThzD9CH80/
oqfMP+nfzD+5ocw/v2nNPxHizD+6i8w/AuzMPxs2zT+05sw/ivjMP81kzD8VxMw/oJbMP4oJ
zT895Mw//hDNPwD1zD8Lhsw/KCHNP3yhzD/2J80/CQXNP1NizD8dusw/6LjMP6qlzD+2Oc0/
i73MP3ogzT917Mw/r+DMP57szD/a7Mw/llfNP5ljzD948Mw/QMzMP9ELzT9/y8w/GvXMP+lB
zT8Kzsw/ArjMP8mMzD88Lc0/h7HMP6hQzT+UHM0/+zvNP7HuzD/Ync0/QmHNP5AHzT8swsw/
G/jMPwtqzD95Jc0/X97MP9LxzD8MfMw/VO3MP2clzT/JZc0/wbzMPxktzT/UC80/YVXNP6yA
zD8OPc0/vF/NPxaQzT+pCM0/F/XMP4LIzD8hNs0/tibNPzTgzD+WZM0/XzLNP1fqzD/hCc0/
xxPNPyHCzD9ef80/8VvNP9wyzT97f80/RjXNP5qMzT9t1cw//cLNPywTzT8SUM0/GtXMP9l5
zT8N/cw/6LvMP7zbzD8wAc0/hITNP9MwzT+/F80/NyfNP+ROzT9kwcw/pVDNP80JzT+hN80/
Dk/NP6JEzT9RE80/gE/NP596zT8fX80/dVPNP2N0zT8PV80/czTNPwfZzT/AYs0/HT3NP0os
zT9dEs0/0V7NPw5NzT8Fts0/Z5/NP4tIzT/eNM0/zC/NPyxCzT/Ecc0/BQvNP8jozD/5u8w/
EwvNP4uxzT+LN80/ODrNP8dkzT8NOc0/03bNP5VmzT9pF80/KsnNP4xqzT/FD80/3CzNP6ax
zT8qJ84/+33NPyJjzT9vc80/7VDNP21PzT9xds0/gDDNP+DNzT+gU80/YhnNP1OyzT9Qcs0/
TFbNPwc3zT+V0M0/cprNP9lZzT9jic0/QAXOPx9GzT+dCc0/jU7NP8SKzT9RP80/4KTMPxtM
zT8Op80/J3HOP9ynzT81rs0/NpHNP1eczT8j080/a8LNP4ahzT8frM0/ztDMP722zT8vY80/
GzzNP6iNzT+cpc0/R7PNP5QgzT9Iic0/JbDNPxhpzT8Kac0/PArOP5Q2zT9ayM0/TxTOP7tH
zT/Nt80/RGfNP35SzT/UeM0/O3HNP9CPzT/7X80/Ep7NP+CqzT/Cmc0/NpDNP8XIzT+rNM0/
9djNP61ozT/g0s0/2qXNP3RSzT+HGM4/AqjNP5kszT+npM0/sb7NP9d2zT/OP84/IiPOP9TJ
zT+0ac4/2MPNP0gizT+YCc0/j5TNP7DyzT8k/M0/iWvNPzKkzT/fgM0/3xfNP1mHzT97j80/
HkrNP4rozT8xxs0/qNfNP/z2zT+4gs0/jRDOP7SZzT+/Zc4/f8bNP9uKzT8g380//MnNP8g+
zT90p80/p77NP9CAzT+k3M0/kCvOP/jQzT8Jcs0/ufLNP7WbzT9YM84/GfjNP0IuzT/LKs0/
u5TNP7+HzT+Crs4/L7/NPwTlzT/6zc0/v7DNP2wgzj9jts0/KBzOPzV5zT/6p80/fNrNP3Uo
zT/lGc4/Q9PNPwGczT9Ygs0/zKDNP1C1zT/11s0/SfHNP+nmzT+v7c0/6ybOP6nozT8xYM0/
vKvOP3dGzj877M0/axHOP2A7zj8dM80/iI7NP/FWzj8yMc4/75jNP4oWzj9HHs4/DsrNP82o
zT+dJM4/fFvOP/8Yzj900s0/7t/NPz8/zT8YU84/tOzNPx8tzj+72c0/fwbOP5rUzT9D/c0/
TcrOP2jDzT8ePs0/VZ3NP1fvzT8cXc0/Ei7OP2Vmzj9Prc0/47nNP3VAzj8b2s0/Eg3PP7Ro
zT9a980/v7HNP/4rzj+F4s0/mizOP0cPzj/EXs4/dTrOP5Amzj8V4s0/VL3OPx7FzT8d680/
zN7NP2rnzT+QiM4/ARbOP1dkzj+xEM4/QxHOP28wzj8Buc4/gqHNP0USzj+mN84/RW3OP7UG
zj9V6M0/RRbOP1aIzj9Zv80/CaDNPygizj8Ohs0/yUDOP2Yxzj8vqs0/nyLOP89Yzj9tqM4/
ltTNP//XzT9SOc4/nkbOP/GRzT8FOc4/8nfOP81Yzj9jVM4/8hbOPxThzT8kSs4/FFrOPwY6
zj/fes4/EzzOP3zZzT+STs4/okPOP6Yizz8JI84/LcnOP2w2zj9RD84/f9rNP3mTzj8gX84/
fA7PP6WWzj/AD84/WDLOP4eozj/lFs4/6jrOP82bzj85Zc4/nA7OP+0czj/Hgc4/BcLOP43Q
zj+k780/f3TOP/LLzj/HWM4/rE/OP+Iszj+bT84/kC/OP6hkzj/QL84/tnHOP8Upzj8UIc4/
14HNP39zzj/Uds4/SnHOP4oRzj9zUM4/lurOP4SVzj8P/M0/c3LOP+38zT9Fds4/0YTOP8Ta
zj/Ha84/z5XOP6V7zj9sXc4/UtvOP1aIzj86x84/HNjOPy2Xzj/Pmc4/DdfNP9yVzj+crc4/
lWPOP8HGzj/5AM4/6dbOP4s5zj+1Gs8/yRzOP1zNzj+RBM8/RYrOP9r+zj9eYM4//UDOPx3K
zj+yYs4/WqnOP55szj/YXc4/eMHOP5CHzj90kc4/gwHPP4GIzj8Rhs4/8LHOP4aUzj8yTM8/
D6LOP3qEzj8h0s4/4x3OP9Bazj9AGs4/MVTOP9t8zj9dR84/92/OP/PIzj/pdc4/4BrPPwJS
zj9Hxs4/mfLOP+iwzj9M/M4/0GXOPwCFzj9fCs4/l4LOP94nzj+re84/TrzOP3PXzj/nWM4/
39LOP/1ezj8Kws4/gpPOP3Uezz9N8c4/SrXOP3Tszj/tPM4/oSDPP79azz96ic4/LqbOP2b+
zj9tbM4/ze3OP4yhzj9rcs4/lN3OP5FGzj/Ozc4/bArPPyIUzz//IM8/4MDOP42Ozj/8RM8/
D7jOP+mTzj/MPM8/9CDPP0/Rzz9dFM8/C8XOP7x8zj98uc4/l4TOP67vzj8EVs4/85nOP8gP
zz/0z84/RbrOP2cnzz+Xvs4/PcLOPwHhzj+/ms4/2mfOP0Yazz+2684/ZWDOPzYMzz8ias4/
ZN7OP7C3zj/k+84/KbDOP7D7zj9p584/pFXPP7/Izj8/E88/tajOP0hOzz9f5s4/TlnPPy3v
zj/nT88/WiPPP3vlzj8FHs8/YHfPP40Azz8W4c4/tOXOP+0qzz/0cs8/BhzPPyYPzz+fCM8/
smfPP4ebzj8Ri88/R9HOP4gYzz/e8c4/J6zOP9QKzz9eIM8/k/fOP0F2zj/Vz84/EkXPP3Iw
zz8QD88/NB3PPy8gzz9JU88/7e7OP6cPzz/Fzs4/yIPPPxg4zz8nZs8/B17PP0mIzz+hOs8/
bi7PP3gdzz8a6s4/lmzPP86Tzz9ynM4/B0XPPzQszz8DKM8/BJ/PP5FRzz9D/84/2pzOP4J6
zz9+PM8/J8jOP/+tzz+ZIc8/2OLPPzGWzj+BX88/DznPPyDnzj/wI88/86HOP0JOzz9B9s4/
tmLPP94s0D+9IM8/ONjOP1aozz+WRc8/huXOP4Bqzz/0T88/</AssayYData></Step><Step><CommonData><SampleLocation>11</SampleLocation><SampleID></SampleID><SampleGroup></SampleGroup><SampleInfo></SampleInfo><SampleRow>D</SampleRow><SamplePlate>1</SamplePlate><WellType>REGENERATION</WellType><Concentration>-1</Concentration><ConcentrationUnits>µg/ml</ConcentrationUnits><MolarConcentration>-1</MolarConcentration><MolarConcUnits>nM</MolarConcUnits><MolecularWeight>-1</MolecularWeight><Temperature>25</Temperature><StartTime>1329224</StartTime><AssayTime>5</AssayTime></CommonData><FlowRate>1000</FlowRate><StepType>KREGENERATION</StepType><StepName>Regeneration</StepName><StepStatus>OK</StepStatus><ActualTime>5.00005</ActualTime><CycleTime>0.2</CycleTime><AssayXData Points="25">rz+IRBVGiER8TIhE4lKIRElZiESvX4hEDWaIRHxsiETicohEQHmIRK9/iEQVhohEfIyIRNqS
iERJmYhEr5+IRA2miER8rIhE4rKIREm5iESvv4hEDcaIRHTMiETi0ohESdmIRA==</AssayXData><AssayYData Points="25">XZAewH5tMcACczrAUWJAwFk6RcBxCknA0wpMwGNFT8BXmlHAOF9TwKtoVcALiFfAmX5YwA36
WcB1wlvALUhcwObWXcDq8l7A++lfwDOlYMAfX2LAMKBiwLpCY8BhQ2TAmF5kwA==</AssayYData></Step><Step><CommonData><SampleLocation>12</SampleLocation><SampleID></SampleID><SampleGroup></SampleGroup><SampleInfo></SampleInfo><SampleRow>D</SampleRow><SamplePlate>1</SamplePlate><WellType>NEUTRALIZATION</WellType><Concentration>-1</Concentration><ConcentrationUnits>µg/ml</ConcentrationUnits><MolarConcentration>-1</MolarConcentration><MolarConcUnits>nM</MolarConcUnits><MolecularWeight>-1</MolecularWeight><Temperature>25</Temperature><StartTime>1345453</StartTime><AssayTime>5</AssayTime></CommonData><FlowRate>1000</FlowRate><StepType>KREGENERATION</StepType><StepName>Regeneration</StepName><StepStatus>OK</StepStatus><ActualTime>5.00005</ActualTime><CycleTime>0.2</CycleTime><AssayXData Points="25">r9+IRBXmiER87IhE4vKIREn5iESv/4hEFQaJRHwMiUTaEolESRmJRK8fiUQNJolEfCyJRNoy
iURAOYlErz+JRA1GiUR8TIlE4lKJRElZiUSlYIlEDWaJRHxsiUTacolESXmJRA==</AssayXData><AssayYData Points="25">Y1p5PtLGiT6ud5s+KFSoPiCYtT5hjb4+1U7EPhtxyz6oR9A+MlTXPu+d2T72R+E+iXfiPvFX
5z7Tduc+FPztPlnK7T64BfQ+pw/1Ps0l+D4dU/o+44L6PmXB/T6QKf4+Tx8APw==</AssayYData></Step><Step><CommonData><SampleLocation>11</SampleLocation><SampleID></SampleID><SampleGroup></SampleGroup><SampleInfo></SampleInfo><SampleRow>D</SampleRow><SamplePlate>1</SamplePlate><WellType>REGENERATION</WellType><Concentration>-1</Concentration><ConcentrationUnits>µg/ml</ConcentrationUnits><MolarConcentration>-1</MolarConcentration><MolarConcUnits>nM</MolarConcUnits><MolecularWeight>-1</MolecularWeight><Temperature>25</Temperature><StartTime>1361533</StartTime><AssayTime>5</AssayTime></CommonData><FlowRate>1000</FlowRate><StepType>KREGENERATION</StepType><StepName>Regeneration</StepName><StepStatus>OK</StepStatus><ActualTime>5.00005</ActualTime><CycleTime>0.2</CycleTime><AssayXData Points="25">r3+JRBWGiUR8jIlE2pKJREmZiUSvn4lEFaaJRHysiUTisolEQLmJRK+/iUQVxolEdMyJROLS
iURJ2YlEp9+JRBXmiUR87IlE4vKJRED5iUSv/4lEDQaKRHQMikTaEopESRmKRA==</AssayXData><AssayYData Points="25">0R1AwIbxTMBBIFPAKvVWwH89WcBVhlvAD4ddwDoWX8AxKGDAoj9hwOB7YsBZOWPAYz1kwI4X
ZcCxfWXAYnVmwD9NZ8A0zGfAVlRowOTmaMDya2nAyI9pwAxpasDvf2rALNdqwA==</AssayYData></Step><Step><CommonData><SampleLocation>12</SampleLocation><SampleID></SampleID><SampleGroup></SampleGroup><SampleInfo></SampleInfo><SampleRow>D</SampleRow><SamplePlate>1</SamplePlate><WellType>NEUTRALIZATION</WellType><Concentration>-1</Concentration><ConcentrationUnits>µg/ml</ConcentrationUnits><MolarConcentration>-1</MolarConcentration><MolarConcUnits>nM</MolarConcUnits><MolecularWeight>-1</MolecularWeight><Temperature>25</Temperature><StartTime>1377781</StartTime><AssayTime>5</AssayTime></CommonData><FlowRate>1000</FlowRate><StepType>KREGENERATION</StepType><StepName>Regeneration</StepName><StepStatus>OK</StepStatus><ActualTime>5.00005</ActualTime><CycleTime>0.2</CycleTime><AssayXData Points="25">rx+KRBUmikR0LIpE4jKKREk5ikSnP4pEFUaKRHRMikTiUopEQFmKRK9fikQVZopEdGyKROJy
ikRJeYpEr3+KRBWGikR8jIpE4pKKREmZikSvn4pEDaaKRHysikTisopESbmKRA==</AssayXData><AssayYData Points="25">RNBzPiA6iD7+mpY+nMGlPl7DrT7n8rg+e1zBPp90yD5Fz84+nK3UPkkR2D7jS9w+a1rgPvSy
4j5rEuk+N/vnPkD17D66B+8+2o/yPgOu8z7xr/U+mTf2PmPR+D7dBfw+rKP8Pg==</AssayYData></Step><Step><CommonData><SampleLocation>11</SampleLocation><SampleID></SampleID><SampleGroup></SampleGroup><SampleInfo></SampleInfo><SampleRow>D</SampleRow><SamplePlate>1</SamplePlate><WellType>REGENERATION</WellType><Concentration>-1</Concentration><ConcentrationUnits>µg/ml</ConcentrationUnits><MolarConcentration>-1</MolarConcentration><MolarConcUnits>nM</MolarConcUnits><MolecularWeight>-1</MolecularWeight><Temperature>25</Temperature><StartTime>1393872</StartTime><AssayTime>5</AssayTime></CommonData><FlowRate>1000</FlowRate><StepType>KREGENERATION</StepType><StepName>Regeneration</StepName><StepStatus>OK</StepStatus><ActualTime>5.00005</ActualTime><CycleTime>0.2</CycleTime><AssayXData Points="25">r7+KRA3GikR0zIpE2tKKREnZikSn34pEDeaKRHTsikTi8opEQPmKRKf/ikQNBotEdAyLRNoS
i0RAGYtEpx+LRA0mi0R0LItE4jKLREA5i0S3P4tEDUaLRHRMi0TaUotESVmLRA==</AssayXData><AssayYData Points="25">sotDwHtwT8AUrVTARxNYwNhcWsDcXFzAlBBewNbGX8CRkmDAEdNhwJjtYsAxkGPA40lkwDEf
ZcDNrmXAh29mwDHTZsAec2fAjTpowHKHaMBGuGjAY1lpwALpacD54mnAQQxqwA==</AssayYData></Step><Step><CommonData><SampleLocation>12</SampleLocation><SampleID></SampleID><SampleGroup></SampleGroup><SampleInfo></SampleInfo><SampleRow>D</SampleRow><SamplePlate>1</SamplePlate><WellType>NEUTRALIZATION</WellType><Concentration>-1</Concentration><ConcentrationUnits>µg/ml</ConcentrationUnits><MolarConcentration>-1</MolarConcentration><MolarConcUnits>nM</MolarConcUnits><MolecularWeight>-1</MolecularWeight><Temperature>25</Temperature><StartTime>1409986</StartTime><AssayTime>5</AssayTime></CommonData><FlowRate>1000</FlowRate><StepType>KREGENERATION</StepType><StepName>Regeneration</StepName><StepStatus>OK</StepStatus><ActualTime>4.99895</ActualTime><CycleTime>0.2</CycleTime><AssayXData Points="25">r1+LRA1mi0R0bItEPHOLREl5i0Snf4tEFYaLRHSMi0TakotEQJmLRKefi0QNpotEdKyLRNqy
i0RAuYtEp7+LRBXGi0R8zItE2tKLREDZi0Sv34tEDeaLRHTsi0Ta8otEQPmLRA==</AssayXData><AssayYData Points="25">yGqNPhCmnT6DTa4+0SK7Pi20xj56i9A+ndvWPlDI3j6FGOY+D8TnPjWA6z4qDfA+VeXzPr0D
+D6m1Ps+nf/9PsJTAD9pRwI/lQ4EPwXnBD/tsAU/Fj8GPwtqBz84rwg/ko4IPw==</AssayYData></Step><Step><CommonData><SampleLocation>1</SampleLocation><SampleID></SampleID><SampleGroup></SampleGroup><SampleInfo></SampleInfo><SampleRow>D</SampleRow><SamplePlate>1</SamplePlate><WellType>BUFFER</WellType><Concentration>-1</Concentration><ConcentrationUnits>µg/ml</ConcentrationUnits><MolarConcentration>-1</MolarConcentration><MolarConcUnits>nM</MolarConcUnits><MolecularWeight>-1</MolecularWeight><Temperature>25</Temperature><StartTime>1424702</StartTime><AssayTime>30</AssayTime></CommonData><FlowRate>1000</FlowRate><StepType>BASELINE</StepType><StepName>Baseline</StepName><StepStatus>OK</StepStatus><ActualTime>30</ActualTime><CycleTime>0.2</CycleTime><AssayXData Points="150">pv+LRAwGjERzDIxE2RKMRDcZjESmH4xEBCaMRHMsjETZMoxEQDmMRKY/jEQERoxEa0yMRNlS
jERAWYxEnl+MRARmjERrbIxE0XKMRDd5jESef4xEBIaMRGuMjETZkoxEQJmMRKafjEQMpoxE
a6yMRNGyjERAuYxEpr+MRATGjERrzIxE2dKMREDZjESm34xEBOaMRHPsjETR8oxEN/mMRKb/
jEQMBo1EawyNRNkSjUQ3GY1Enh+NRAQmjURzLI1E0TKNRDc5jUSeP41EDEaNRHNMjUTZUo1E
QFmNRJ5fjUQMZo1Ec2yNRNFyjURAeY1Enn+NRASGjURrjI1E2ZKNRECZjUSmn41EDKaNRGus
jUTRso1EQLmNRKa/jUQExo1Ec8yNRNHSjURA2Y1Ent+NRAzmjURz7I1E2fKNRDf5jUSe/41E
DAaORHMMjkTREo5ENxmORJ4fjkQMJo5EayyORNEyjkQ3OY5Enj+ORARGjkRrTI5E0VKORDdZ
jkSeX45EDGaORHNsjkTRco5EQHmORKZ/jkQMho5Ea4yORNGSjkQ3mY5Epp+ORASmjkRrrI5E
2bKOREC5jkSev45EDMaORHPMjkTR0o5EN9mORLbfjkQM5o5Ea+yORNnyjkRA+Y5Env+ORAwG
j0RrDI9E0RKPRDcZj0SeH49EBCaPRGssj0TRMo9EQDmPRKY/j0QMRo9Ec0yPRNlSj0RAWY9E
nl+PRARmj0RrbI9E0XKPREB5j0Sef49EBIaPRGuMj0TRko9EN5mPRJ6fj0QMpo9Ea6yPRNmy
j0RAuY9E</AssayXData><AssayYData Points="150">CDsUP9vUEz//1hQ/xp4VP9HYFj8aOBg/G0IWPybMGD/+JBc/52AYPz5QGD8Cyhk/nTwZPxow
GT/bMxo/xRIaPyFaGz+Kghs/OJcbP1hTGz8uZxw/HhsbPzd+HD/jLhw/+1QcP7xSHj/5ZB0/
cnIfP4ELHj9bJR4/5zYeP0fCID/T7R4/Bg0hP9rkHz8ExR8/dYIgP56UID8TSyI/wEghPwSe
IT+NUSE/wNEhP+EZIj/wHiI/iG0iPx/9IT/bGiM/KOIiP33VIj9xjSM/eMEjP32KIz8BACQ/
zwokP0noJD/TMSU/FDUlP/OdJD/AYyU/Af0lPz+1JT/gzyU/mF4mPyxmJT/fkCY/UD0lP8dV
Jj/AGSc/JqQnPzziJj+CziY/efQnP4oAKD/hxSc/bksnPwrgJz8LQyg/qTUoP9f2KD9JEik/
VGUoP2/IKD/i1yc/Ws8pP4aEKj9Qtik/uewpP8+PKT8a+Ck/NHIqP3HDKj+ZXys/7zAqPzLv
Kj8TnSo/wSUsP7KEKj9QWys/d18qP04fKz+xcyw/Z4csP9EALD/BGyw/xUgrP5eEKz9HRis/
Ki4sP+Z8LD8mhiw/XWYsP8VgLT/LhSw//LctP4FOLD8SiC0/SgEuP3MrLT/VTS0//YgtP7Ir
Lj8jRC0/zAQuP8XzLj/yBC8/ecMsPwFpLz+hfC8/+zwuPwaKLz+2SS8/CNkuP69LLz+aEy8/
cyQvP4WpMD+Toi8/qCMvPwucMD+Uly8/BFIvP0dEMD8dVzA/JpcvP2j4MD/cYTE/NX0wP2KM
MD9jRDA/</AssayYData></Step><Step><CommonData><SampleLocation>4</SampleLocation><SampleID>QA013 delta CDRH1</SampleID><SampleGroup></SampleGroup><SampleInfo></SampleInfo><SampleRow>D</SampleRow><SamplePlate>1</SamplePlate><WellType>KLOAD</WellType><Concentration>10</Concentration><ConcentrationUnits>µg/ml</ConcentrationUnits><MolarConcentration>-1</MolarConcentration><MolarConcUnits>nM</MolarConcUnits><MolecularWeight>-1</MolecularWeight><Temperature>25</Temperature><StartTime>1461045</StartTime><AssayTime>80</AssayTime></CommonData><FlowRate>600</FlowRate><StepType>LOADING</StepType><StepName>Loading</StepName><StepStatus>OK</StepStatus><ActualTime>80</ActualTime><CycleTime>0.2</CycleTime><AssayXData Points="400">pr+PRBXGj0RzzI9E0dKPRDfZj0Se349EBOaPRHPsj0TZ8o9EQPmPRJ7/j0QEBpBEawyQRNkS
kEQ3GZBEnh+QRAwmkERrLJBE0TKQRFg5kESeP5BEBEaQRHNMkETZUpBEQFmQRKZfkEQMZpBE
a2yQRNFykEQ3eZBEpn+QRASGkERrjJBE2ZKQRECZkESen5BEBKaQRGuskET6spBEQLmQRKa/
kEQExpBEi8yQRNHSkERA2ZBEnt+QRAzmkERr7JBE2fKQRDf5kESm/5BEBAaRRGsMkUTREpFE
NxmRRJ4fkUQEJpFEcyyRRNEykUQ3OZFEpj+RRAxGkURrTJFE2VKRRDdZkUSeX5FEDGaRRGts
kUTRcpFEN3mRRACAkUQEhpFEc4yRRNGSkURAmZFEnp+RRASmkURrrJFE0bKRRDe5kUSev5FE
DMaRRGvMkUTR0pFEN9mRRJ7fkUQE5pFEa+yRRNHykUQ3+ZFEpv+RRAQGkkRzDJJE0RKSRDcZ
kkSeH5JEBCaSRHMskkTRMpJENzmSRJ4/kkS4RpJEa0ySRNFSkkQ3WZJEnl+SRARmkkRrbJJE
0XKSREB5kkSmf5JEBIaSRHOMkkQzk5JEQJmSRJ6fkkQEppJEa6ySRDOzkkQ3uZJEnr+SRATG
kkRzzJJE0dKSRDfZkkSe35JEBOaSRGvskkTR8pJEN/mSRJ7/kkQVBpNEawyTRNkSk0Q3GZNE
nh+TRCUmk0RrLJNE0TKTRDc5k0SeP5NEBEaTRGtMk0TRUpNEN1mTRKZfk0QMZpNEc2yTRNFy
k0SBeZNEnn+TRASGk0RrjJNE0ZKTRECZk0Sen5NEBKaTRHOsk0TRspNEN7mTRJ6/k0SYxpNE
a8yTRNHSk0Q32ZNEnt+TRATmk0Rr7JNE2fKTRED5k0Sm/5NEDAaURGsMlETZEpRENxmURK4f
lEQEJpREayyURNEylEQ3OZREpj+URB1GlERzTJRE0VKUREBZlESeX5REBGaURGtslETRcpRE
N3mURJ5/lEQVhpREc4yURNmSlEQ3mZREnp+URASmlERrrJRE2bKURDe5lESev5REBMaURGvM
lETR0pREN9mURKbflEQE5pREa+yURNHylETs+ZREpv+URAQGlURrDJVE0RKVRDcZlUSeH5VE
BCaVRGsslUTZMpVENzmVRKY/lUQERpVEa0yVRNlSlUQ3WZVEpl+VRARmlURrbJVE0XKVRDd5
lUSef5VEBIaVRHOMlUTRkpVEN5mVRJ6flUQEppVEa6yVRNGylUQ3uZVEnr+VRATGlURrzJVE
0dKVRDfZlUSe35VEDOaVRGvslUTy8pVEN/mVRKb/lUQMBpZEzQyWRNESlkQ3GZZEph+WRAwm
lkQXLZZE0TKWRDc5lkSeP5ZEDEaWRHNMlkTZUpZEN1mWRJ5flkQMZpZEc2yWRNlylkQ3eZZE
tn+WRASGlkRrjJZE0ZKWRDeZlkSen5ZEDKaWRHOslkTRspZEQLmWRJ6/lkSPxpZEa8yWRNHS
lkRA2ZZEpt+WRATmlkSU7JZE2fKWRED5lkSm/5ZEDAaXRHMMl0TZEpdENxmXRJ4fl0QMJpdE
cyyXROEyl0RAOZdEpj+XRAxGl0RzTJdE2VKXRFhZl0SmX5dEDGaXRHNsl0TZcpdEQHmXRKZ/
l0QMhpdEc4yXRNmSl0RAmZdEpp+XRAyml0RzrJdE2bKXREC5l0Smv5dEDMaXRHPMl0TZ0pdE
QNmXRKbfl0Q+5pdEc+yXRNnyl0RA+ZdEpv+XRB0GmERzDJhE2RKYREAZmESmH5hEDCaYRHMs
mETZMphEQDmYRKY/mEQMRphEc0yYRNlSmERAWZhEpl+YRAxmmERzbJhEv3OYREB5mESmf5hE
DIaYRHOMmETZkphEQJmYRKafmEQMpphEc6yYRNmymERAuZhEpr+YRAzGmERzzJhE2dKYREDZ
mESm35hEDOaYRHPsmETZ8phEQPmYRKb/mEQMBplEcwyZRNkSmURAGZlEph+ZRAwmmURzLJlE
2TKZREA5mUSmP5lE+kaZRKxMmUTZUplEQFmZRKZfmUQMZplEc2yZRNlymURAeZlEpn+ZRAyG
mURzjJlE2ZKZRECZmUSmn5lEDKaZRHOsmUTZsplEQLmZRA==</AssayXData><AssayYData Points="400">x0cvP+xCLj960i0/27cvPxvKLz+yty8/Yp8wP+5CMj/ZCzM/s7kzP0AbND//zTQ/xl02P0ux
OD924zg/w1s6PyIKPD/o3zs/mfU8P5s/Pj8vQj8/bV1BP4ssQj+gQUI/9IpDP9jdRT+bRUY/
BNRGP1phSD/f5Ek/JR9KPzHHTD8De0w/KvJNPypsTz9O9VA/pt1QP8PrUT+3T1M/EelUPydp
Vj9qzFY/DLJYP6/EWD9EDFs/0tNaP227XD8kPl0/FRxfP9XCXz+YuGA/IrxiP2wiYz+hEWQ/
5NJkP2KJZT9IH2c/ozJoP+GfaT8damk/0+ZqP+RrbD8u2Gw/Lu5tP1qgbj+rsnA/dytxP2pd
dD+llHM/yJt0P4BRdT9c5XY//gZ4P2pYeT+gx3k/4np7PwiDez8mPX0/yWt9PyDJfj8DMYA/
eJ+APysogT9JQoE/EhGCP+FDgj9gVYI/aCSDP6JQhD9gNYQ/Kd6EPyVChT8U3YU/ZdqFP0z2
hT+1nIc//eSHP6mdiD+d7Ig//LuIP+f1iD8C/ok/TiCKP6z4ij/ERos/vaSLP8IEjD/TzIw/
iQGNPzLBjT8D6o0/mbWOP3z0jj+0ro8/M1aQPwuZkD9G65A/peuRP4WAkT9k4pE/hIKSP6Yw
kz95TZM/SzyUP6Ttkz/2qJQ/3vCVP6GVlT8PupU/hCCWPwYwlz/RuZc/KoOXP/jqlz/oeZg/
vcqYP4WXmT8OzZk/g2eaP5g8mj8N2Jo/0YWbP2Hnmz9eUJw/BdycPxJKnT9FBp4/otidP2Qw
nj+xcp4/B8yeP0f+nj8LXZ8/RB6gP0A4oD+NE6E/6BWhP8+zoT9xf6E/OuuiP6LjoT8nZqM/
WHujP2r4oz83EKQ/f1CkP9E1pT+Nu6Q/maqlP18Kpj/mXKY/w3umP9Phpj/k2aY/VFqnPwM4
qD9EGag/uIuoPwpiqT+Y+6g/MgupP/wPqj9HGqo/+hmqP3sNqz9lNas/meKrP5M2rD+VHKw/
YxStP1ZrrT+KDq0/1ZitP4qVrT/Dja4/mSKvP54mrz9LMK8/UY+vP65brz90a7A/8QuwPxFQ
sD9yZrA/y4SxP4TBsD8C9bE/al6yPweJsj+OYrM/yMSyP0XJsj+527M/+zS0P0n6sz+jzbQ/
O+W0P6A7tT/hmLU/y321P8cotj+qQ7Y/mya2P13Gtj+Kz7Y/5ci3PxuWtz/95bc/ZaK4P+fS
uD/QaLg/E364P74kuT+Np7k/ldm5PytJuj9+/7k/xca6Px/xuj/wtro/7bG6P2yauz9U7bs/
+6S7PyHtuz8ORrw/bZq8P0CtvD+STL0/Poe9P+aavT8Eu70/IjG+PyoZvj9Ff78/bci+P1sV
vz/aXr8/aYi/P3nYvz/EAcA/KUjAP298wD8c7cA/2dDAP3jdwT8mKME/Z3LBP6Arwj9wesI/
9ejCP7oHwz8C9cI/ekDDPz14wz/AfsM/WR7EP8KJwz9uHsQ/0ujEP1k5xD8WMMU/WArFP3Rt
xT950MQ//CTFPwHIxT8TkcU/mLrGP2ZAxj8sP8Y/l9THPycFxz83ycc/y2jHP2rfxz/K9cc/
c2bIP7A2yD8bRcg/4sDIPzttyD9vksg/KUXJP4yIyT+J2Mk/NQrKP+35yT9UZco/4FPKP9rK
yj/eyMo/wejKP2oTyz+Ulss/ukLMPwDxyz+K1ss/x2vMP8yRzD9fqMs/sLLMP/W9zD+hLc0/
4x/NP5AgzT881s0/ebnNP3xOzT/7n80/m7XNP3Jezj/+Rs4/bXrOP52Uzj90KM8/CTTPPxDf
zz+Doc8/LMjPP8wO0D9TZ9A/DbLPP2qF0D/+WNA/qbzQP0580T/YJdE/nDPRP3hw0T87mdE/
vKLRP5Ee0j/8CtI/5NjSP1nV0T/oIdI/duzSP9nQ0j8yNtM/YmLTP1J50z9hm9M/+JHTP2Om
0z+CItQ/l43UPyvs0z9EhNQ/zVXUP3841D906dQ/5jzVP+451T/TsNU/tE/VPzka1j/k59U/
HyXWP+b61T8BO9Y/cIDWPwvS1j8MmdY/HoTWP0yT1z97ndY/bArXPytJ1z9LDNc/awvYPy+C
1z+M0tc/q/rXP4U42D/PNdg/tybZP5ht2D/LK9k/Y/rYPw==</AssayYData></Step><Step><CommonData><SampleLocation>1</SampleLocation><SampleID></SampleID><SampleGroup></SampleGroup><SampleInfo></SampleInfo><SampleRow>D</SampleRow><SamplePlate>1</SamplePlate><WellType>BUFFER</WellType><Concentration>-1</Concentration><ConcentrationUnits>µg/ml</ConcentrationUnits><MolarConcentration>-1</MolarConcentration><MolarConcUnits>nM</MolarConcUnits><MolecularWeight>-1</MolecularWeight><Temperature>25</Temperature><StartTime>1547029</StartTime><AssayTime>30</AssayTime></CommonData><FlowRate>1000</FlowRate><StepType>BASELINE</StepType><StepName>Baseline</StepName><StepStatus>OK</StepStatus><ActualTime>29.9991</ActualTime><CycleTime>0.2</CycleTime><AssayXData Points="150">rr+ZRATGmURrzJlE0dKZRDfZmUSe35lEBOaZRGvsmUTR8plEN/mZRJ7/mUQEBppEawyaRNES
mkRIGZpErh+aRAwmmkRzLJpE0TKaREA5mkSmP5pEVkaaRGtMmkTRUppESFmaRJ5fmkQEZppE
c2yaRNFymkQ3eZpEnn+aRASGmkR7jJpE0ZKaRDeZmkSen5pEDKaaRHOsmkTZsppEQLmaRJ6/
mkQExppEa8yaRNHSmkRA2ZpEnt+aRATmmkRr7JpE0fKaRED5mkSm/5pEDAabRGsMm0TZEptE
QBmbRKYfm0QEJptEcyybRNEym0RAOZtEpj+bRAxGm0RzTJtE4VKbRDdZm0SeX5tEDGabRHNs
m0TZcptESHmbRKZ/m0QEhptEc4ybRNmSm0RAmZtEpp+bRAymm0RzrJtE2bKbREC5m0Suv5tE
DMabRHPMm0TZ0ptEQNmbRKbfm0QM5ptEc+ybRNnym0RA+ZtEpv+bRAwGnERzDJxE2RKcREAZ
nESmH5xEDCacRHMsnETZMpxEQDmcRKY/nEQMRpxEc0ycRNlSnERAWZxEpl+cRAxmnERzbJxE
2XKcREB5nESmf5xEDIacRHOMnETZkpxEQJmcRKafnEQMppxEc6ycRNmynERAuZxEpr+cRAzG
nERzzJxE2dKcREDZnESm35xEDOacRHPsnETZ8pxEQPmcRKb/nEQMBp1EcwydRNkSnURAGZ1E
ph+dRAwmnURzLJ1E2TKdREA5nUSmP51EDEadRHNMnUT6Up1EQFmdRKZfnUQMZp1Ec2ydRNly
nURAeZ1E</AssayXData><AssayYData Points="150">zsrcP8W63D/diN0/PYzdP6Wa3T+DT90/MB7dP5+j3j86Pt4/w8LdP+yT3T/fGt4/1Q/eP31O
3j/QnN4/tRzeP0Fo3j9tFN4/OQbeP1c93j+uZt4/8ljeP6sr3j+1It4/eqPeP8q03j8Oxt4/
lK7dP5in3j8XSt4/BQvfP10A3j80Xt4/zqbeP67C3j9oXd4/7lneP9t+3j++Id8/IhjeP4DY
3j+Fk98/57HeP1pS3z8I9t4/RabePy/43j/YXt8/5XffP2c43z8e+N4/akHfPyxE3z8hVd8/
43PfPzTd3j/6pN8/XiHfP33q3j8oHN8/uXXfP+uV3z8/D98/OyvfP8Xl3j8ys98/pUvfP6rF
3j8Ibt8/jDjfPxWX3z8rpt8/NAPfP9k23z8Pit8//YXfP3wX3z+ZGOA/TdjeP6Ip3z9E3N8/
d8TfP7Zy3z8p/N4/6sXfP7on3z9Wht8/SBbgP/TZ3z9qmN8/r/DfPxrl3z81a98/cjPgPy3l
3z/dbN8/GrLfP7dC4D8Xf98/WtbfP8x73z/8698/+TngPzvq3z8utd8/hpzfP/fB3z/t4t8/
4BzgP1lm4D9z3d8/mojfP5/f3z+llt4/QtzfP1W13z8vZOA/q8/fP5kq4D/TQuA/CeDfP1wD
4D+zit8/hsrgP3AT4D/0jd8/Lc/fP0Rl4D/tcuA/3PrfPw6T3z/Aw98/0JbgP3NL4D8HE+A/
nJTgP6lt4D/Ms+A/3ZvgP9wB4D8RH+A/eTrgP1el4D8SZeA/8nDgP2+l4D+queA/Xs7gP/cP
4D8nleA/</AssayYData></Step><Step><CommonData><SampleLocation>10</SampleLocation><SampleID>BG505 T332N SOSIP</SampleID><SampleGroup></SampleGroup><SampleInfo></SampleInfo><SampleRow>D</SampleRow><SamplePlate>1</SamplePlate><WellType>KSAMPLE</WellType><Concentration>-1</Concentration><ConcentrationUnits>µg/ml</ConcentrationUnits><MolarConcentration>62.5</MolarConcentration><MolarConcUnits>nM</MolarConcUnits><MolecularWeight>-1</MolecularWeight><Temperature>25</Temperature><StartTime>1585802</StartTime><AssayTime>180</AssayTime></CommonData><FlowRate>600</FlowRate><StepType>ASSOC</StepType><StepName>Association</StepName><StepStatus>OK</StepStatus><ActualTime>180</ActualTime><CycleTime>0.2</CycleTime><AssayXData Points="900">pn+dRAyGnURzjJ1E2ZKdRECZnUSmn51EBKadRHOsnUTZsp1EQLmdRKa/nUQMxp1Ec8ydRNnS
nURA2Z1Ept+dRAzmnURz7J1E2fKdRED5nUSm/51EDAaeRHMMnkTZEp5ENxmeRKYfnkQEJp5E
cyyeRNEynkRAOZ5Epj+eRARGnkRrTJ5E2VKeREBZnkSeX55EBGaeRGtsnkTZcp5EWHmeRKZ/
nkQMhp5Ec4yeRNmSnkRAmZ5Epp+eRASmnkRzrJ5E0bKeREC5nkSev55EDMaeRHPMnkTR0p5E
N9meRJ7fnkQE5p5Ec+yeRArznkRA+Z5Epv+eRAwGn0RrDJ9E2RKfREAZn0SeH59EBCafRGss
n0TZMp9EQDmfRJ4/n0QERp9Ea0yfRNFSn0RAWZ9Enl+fRAxmn0RrbJ9E0XKfRDd5n0Smf59E
BIafRGuMn0TZkp9EN5mfRKafn0QEpp9Ec6yfRNmyn0Q3uZ9Enr+fRAzGn0RrzJ9E2dKfREDZ
n0Sm359EDOafRGvsn0TZ8p9EQPmfRJ7/n0QEBqBEawygRNESoERAGaBEnh+gRAwmoERzLKBE
2TKgREA5oESmP6BEBEagRHNMoETRUqBEQFmgRJ5foEQEZqBEa2ygRNlyoEQ3eaBEnn+gRAyG
oERrjKBE2ZKgRECZoESen6BEBKagRHOsoETRsqBEQLmgRJ6/oEQExqBEa8ygRNnSoEQ32aBE
pt+gRAzmoERr7KBE2fKgRDf5oESm/6BEBAahRGsMoUTREqFEQBmhRKYfoUQMJqFEcyyhRNky
oUQ3OaFEnj+hRAxGoURzTKFE0VKhRDdZoUSeX6FEDGahRHNsoUTRcqFEUHmhRJ5/oUQMhqFE
a4yhRNGSoUQ3maFEpp+hRAymoURzrKFE2bKhRDe5oUSmv6FEBMahRGvMoUTZ0qFEQNmhRKbf
oUQM5qFEa+yhROHyoURA+aFEnv+hRAQGokRrDKJE0RKiRDcZokSmH6JEBCaiRHMsokTRMqJE
QDmiRJ4/okQMRqJEa0yiRNFSokQ3WaJEpl+iRAxmokRrbKJE2XKiREB5okSef6JEDIaiRGuM
okTRkqJEN5miRKafokQEpqJEc6yiRNmyokQ3uaJEpr+iRATGokRrzKJE0dKiRDfZokSe36JE
DOaiRGvsokTR8qJEQPmiRKb/okQMBqNEawyjRNESo0RAGaNEph+jRAwmo0RrLKNE0TKjRDc5
o0SeP6NEBEajRGtMo0TZUqNEN1mjRJ5fo0QMZqNEa2yjRNFyo0Q3eaNEnn+jRASGo0RzjKNE
0ZKjRFiZo0Sen6NEBKajRGuso0TRsqNEQLmjRJ6/o0QExqNEa8yjRNHSo0RA2aNEnt+jRAzm
o0Rr7KNE0fKjRED5o0S2/6NEBAakRGsMpETREqRENxmkRJ4fpEQEJqREcyykRNEypERAOaRE
nj+kRAxGpERrTKRE0VKkREBZpESmX6REBGakRGtspETRcqREN3mkRKZ/pEQEhqREa4ykRNGS
pEQ3maREpp+kRAympERzrKRE0bKkRDe5pESmv6REBMakRHPMpETR0qREQNmkRJ7fpEQE5qRE
a+ykRNnypERA+aREpv+kRB0GpURrDKVE0RKlREAZpUSeH6VEBCalRGsspUTRMqVEQDmlRJ4/
pUQERqVEc0ylRNFSpURAWaVEnl+lRAxmpURzbKVE0XKlREB5pUSef6VEDIalRGuMpUTRkqVE
N5mlRK6fpUQMpqVEa6ylRNGypUQ3uaVEpr+lRATGpURzzKVE0dKlREDZpUR74KVEDOalRGvs
pUTZ8qVEN/mlRJ7/pUQEBqZEawymRNkSpkRAGaZEph+mRAQmpkRzLKZE0TKmRDc5pkSeP6ZE
BEamRGtMpkTRUqZEN1mmRJ5fpkQEZqZEa2ymRNFypkQ3eaZEnn+mRAyGpkRzjKZE0ZKmRECZ
pkSen6ZEBKamRGuspkTRsqZEQLmmRJ6/pkQExqZEa8ymRNHSpkQ32aZEpt+mRAzmpkRr7KZE
AvOmRDf5pkSm/6ZEBAanRGsMp0TREqdEQBmnRJ4fp0QEJqdEayynRNEyp0Q3OadEnj+nRARG
p0RrTKdE2VKnREBZp0SeX6dEBGanRGtsp0TZcqdEQHmnRJ5/p0QEhqdEa4ynRNmSp0Q3madE
np+nRASmp0RzrKdE0bKnRDe5p0Sev6dEBManRGvMp0TR0qdEN9mnRKbfp0QE5qdEa+ynRNHy
p0RA+adEnv+nRAQGqERrDKhE0RKoRDcZqESeH6hEBCaoRGssqETRMqhENzmoRJ4/qEQERqhE
c0yoRNFSqEQ3WahEnl+oRARmqERrbKhE0XKoREB5qESef6hEDIaoRHOMqETRkqhEN5moRKaf
qEQEpqhEa6yoRNGyqEQ3uahEpr+oRATGqERzzKhE2dKoRDfZqESe36hEBOaoRGvsqETR8qhE
QPmoRJ7/qEQMBqlEawypRNESqUQ3GalEnh+pRAQmqURrLKlE0TKpRLI5qUSeP6lEBEapRGtM
qUTRUqlEN1mpRJ5fqUQEZqlEa2ypRNFyqUQ3ealEnn+pRAyGqURzjKlE0ZKpRDeZqUSen6lE
BKapRGusqUTRsqlEN7mpRJ6/qUQExqlEa8ypRNHSqURA2alEnt+pRATmqURr7KlE0fKpRDf5
qUSe/6lEBAaqRGsMqkTREqpEQBmqRJ4fqkQEJqpEayyqRNEyqkRAOapEnj+qRARGqkRrTKpE
0VKqRDdZqkSeX6pEBGaqRGtsqkTRcqpEN3mqRJ5/qkQEhqpEa4yqRNmSqkQ3mapEnp+qRASm
qkRrrKpE0bKqRDe5qkSev6pEBMaqRHvMqkTZ0qpEN9mqRJ7fqkQE5qpEa+yqRNHyqkRA+apE
rv+qRAQGq0RrDKtE0RKrRDcZq0SeH6tEBCarRGssq0TRMqtENzmrRJ4/q0QERqtEa0yrRNFS
q0RAWatEz1+rRARmq0RrbKtE0XKrRDd5q0Sef6tEDIarRGuMq0TZkqtEQJmrRKafq0QMpqtE
c6yrRNmyq0RAuatEpr+rRBXGq0RzzKtE2dKrREDZq0Sm36tEDOarRGvsq0TZ8qtEQPmrRKb/
q0QMBqxEcwysRNkSrERAGaxEph+sRAwmrERzLKxE4TKsRFg5rESmP6xEDEasRHNMrETZUqxE
QFmsRKZfrEQMZqxEc2ysROFyrERAeaxEpn+sRAyGrERzjKxE2ZKsRGCZrESmn6xEDKasRHOs
rETZsqxEQLmsRKa/rEQMxqxEc8ysRNnSrERA2axEpt+sRAzmrERz7KxE2fKsRED5rESm/6xE
DAatRHMMrUTZEq1EQBmtRKYfrUQMJq1EcyytRNkyrURAOa1Epj+tRAxGrURzTK1E2VKtREBZ
rUSmX61EDGatRGtsrUTZcq1EQHmtRKZ/rUQMhq1Ec4ytRNmSrURAma1Epp+tRHemrURzrK1E
2bKtREC5rUSmv61EDMatRHPMrUTZ0q1EQNmtRKbfrUQM5q1Ec+ytRNnyrURA+a1Epv+tRAwG
rkRzDK5E2RKuREAZrkSmH65EDCauRHMsrkTZMq5EQDmuRKY/rkQMRq5Ec0yuRNlSrkRAWa5E
pl+uRAxmrkRzbK5E0XKuRIl5rkSmf65EBIauRHOMrkTZkq5ESJmuRJ6frkQMpq5Ec6yuRNmy
rkRAua5Epr+uRAzGrkRzzK5E2dKuREDZrkSm365EDOauRGvsrkTZ8q5EUPmuRKb/rkQEBq9E
awyvRNkSr0Q3Ga9Enh+vRAwmr0RzLK9E2TKvREA5r0SmP69EDEavRHNMr0TZUq9EQFmvRJ5f
r0QMZq9Ec2yvRNlyr0RAea9Epn+vRASGr0RzjK9E2ZKvRECZr0Smn69EDKavRHOsr0TZsq9E
QLmvRKa/r0QMxq9Ec8yvRNHSr0RA2a9Ept+vRAzmr0Rz7K9E+vKvRED5r0Sm/69EDAawRHMM
sETRErBEQBmwRKYfsEQEJrBEcyywRNkysEQ3ObBEnj+wRAxGsERzTLBE2VKwREBZsESmX7BE
DGawRHNssETZcrBEQHmwRKZ/sEQMhrBEc4ywRNGSsEQ3mbBEpp+wRAymsERrrLBE2bKwREC5
sESmv7BEDMawRHPMsETZ0rBEQNmwRKbfsEQM5rBEc+ywRNHysERA+bBEpv+wRAwGsURzDLFE
2RKxREAZsUSmH7FEDCaxRHMssUTZMrFEQDmxRKY/sUQMRrFEa0yxRNlSsURAWbFEnl+xRAxm
sURzbLFE0XKxREB5sUSmf7FEDIaxRHOMsUTZkrFEQJmxRKafsUQMprFEc6yxRNmysURAubFE
pr+xRAzGsURzzLFE0dKxRDfZsUSm37FEBOaxRHPssUTZ8rFEN/mxRKb/sUQMBrJEcwyyRNkS
skRAGbJEnh+yRAwmskRzLLJE0TKyREA5skSmP7JEDEayRGtMskTZUrJEQFmyRKZfskQMZrJE
c2yyRERzskQ3ebJEpn+yRASGskRzjLJE0ZKyRECZskSmn7JEDKayRHOsskTRsrJEQLmyRKa/
skQMxrJEc8yyRNnSskRA2bJEpt+yRAzmskRz7LJE2fKyRDf5skSm/7JEBAazRHMMs0TZErNE
NxmzRJ4fs0QMJrNEcyyzRNkys0RAObNEnj+zRAxGs0RrTLNE2VKzREBZs0SmX7NEBGazRHNs
s0TZcrNEQHmzRKZ/s0QEhrNEa4yzRNmSs0Q3mbNEpp+zRAyms0RzrLNE0bKzREC5s0Smv7NE
DMazRGvMs0TR0rNEN9mzRKbfs0QM5rNEc+yzRNHys0RA+bNE</AssayXData><AssayYData Points="900">HYrgP4iz3z9ant4/za3dP4R83D+ssds/0h3bP+ui2j/meNo/aT/aP55+2j9ib9k/2t3ZP8I+
2T+Xrdk/wRfZP2Gg2D9kxtg/Qk/YP9vJ2D/9Ytg/rgzZP2WE2T9Lx9g/Hg3ZPw3U2D96UNg/
hkLZP/4V2D+skNg/cpXYP/kq2T/q69g/xEnZPzKS2D9ugtg/waLYP7RJ2T8iENg/gZrYP8dH
2T/brtg/4t3YP0LU2D9Oh9g/rIHYP6+h2D96Ndk/t+LYP79q2T+TN9k/G97YP/Yl2T+529g/
qgTZPzTP2D86Ltk/zAPZP7ss2T/c9Ng/LLPYP95g2T/uAtk/VOzYP/Pc2D9p+9g/btTYP+ax
2T/zHdk/imLZP9ug2T99atk/IWLZP5gW2j9jrdk/TGXZP2rB2T/QgNk/1hTZP6YC2j/IWdo/
DsfZP+zN2T8Xrdk/05LZPzLk2T81x9k/SG3ZP4+w2T+kYNk/tNPZP2NR2j+nXNo/SYvaP/tK
2j9y6Nk/gFvZP5kr2j97Xto/vXvaP2b82j8eCNo/omraP5hS2j+dJNo/s/XZPxmH2j/Xcto/
myHaP0/V2j+Nqto/sEbaP+1R2j8IHNo/V13aP/5x2j8Yyto/7ffaP++H2j+hpto/wmPaP3Kd
2j9P59k/zk/bP5Aj2z9e7to/TSLaP+aV2j+gOts/B5zaP9352j/LKts/a/TaP0UM2z/hudo/
EwLbP9Ce2j93/No/l9LaPwLs2j+gSts/o+baPxR32z+IX9s/8TvbP2od2z+HM9s/34zbP5kP
2z8p5Ns/QnbbP1NM2z8cb9s/sXnbP7eO2z+dTts/yjrbP2Er2z81Uts/q+DbP1V52z/V+No/
X4nbPwFT2z97Rdw/j6rbP/hD2z9+n9s/hKvbP+sG3D/vrts/+TzbP88K3D+elNs/vvDbP0pm
3D9y09s/7eTbPxOC2z8K4ts/nczbP8AZ3D+zOts/gNfbP3pJ3D+J/tw/R8/bPzY+3D+BgNw/
hdfbP4hC3D/Zhdw/X4/cP5xP3D+W9ds/TRfcP5Y13D80LNw/aqfcP2G83D/pSdw/awDcPxRE
3D8ggtw/oq/cP2Kk3D/59ts/Ia3cP6Si3D8Zjtw/5ZPcP3mG3D/cQNw/XCXcPwto3D+Jstw/
68TcP8xu3D/UdNs/O9LcPwCY3D84x9w/zJPcPzhP3T/LMt0/E0XcP6it3D/Tztw/QjfdP6cq
3T9kw9w/2QPdP2QV3T+iYtw/gnDcP5Es3D/2Jt0/9OzcPyTQ3D9vgNw/SbTcP0A23T/h/Nw/
8UTdPy6T3D8yJd0/TMXcP9wJ3T9RO90/OHHdP5pz3T+C4dw/4dTcP49T3T/x6dw/8o7dPwn0
3D/oPd0/bSrdP6IV3T+c8tw/cC7dP9RF3T9WdN0/Rq3cP44s3j+zIt4/xALeP7983T+cPN0/
W1bdP56k3T9BEt0/+TLdP/Ms3T9/2d0/aJvdP/yx3T8kfd0/pmHeP3tm3T/kkN0/BkPdP1yW
3T+lLd0/Ep7dP0jj3T91t90/cqbdP1Uh3j9e9d0/KwTdP/Gc3T/RW90/zcjdP7Xb3T9qd90/
fz3eP/Mg3j/uCt4/7pDeP6N83j+YAN4/J3TePySH3j9A2t0/7YzeP7Jn3j8ddN4/yDzeP6wG
3j+D0d0/MXfdPzLt3T8/mt4/q7PdP2nH3T9J990/SUzeP+ec3j8LAd4/3GXeP0lM3j+gf94/
OUrePzdB3j8wXt4/4KjeP1yU3j+3e94/z5LeP5x/3j+Fkd4/vIDePwHb3j+pXN4/q5PePwQu
3z8Be94/YLLeP8iu3j9f9t4/K3XePyey3j8wb98/HHXeP3Lq3j8c3t4/QuzePybK3j8L0N4/
Qa7eP+Lp3j/S594/cg7fP3ln3j+Yad8/I2rfP2uK3j9wEN8/JbveP6j+3j97Mt8/A1DfP+ce
3z+sEN8/MATfP10J3z8xRN8/6ybfP/m63j88zt8/6ereP/d/3z+R7t4/AFffP5Lm3j/OAN8/
x1DfP0o13z+5UN8/yfneP8Pu3j+WFt8/36veP3sh3z8YVN8/ypffPz4l3z8tIN8/dbDePw2U
3z+YOd8/xvHeP3TO3z/Vqd8/MI3fP2Ma3z+6SuA/xPbeP9s23z/mjd8/MYrfP8OY3z/na98/
H3vfP63e3z+qVd8/bjDgP+vh3j+C1t8/pSLfP/l33z/uVd8/MJffP2xV4D/PLOA/V9zfP3Fg
3z9Nh98/JfHfP0GC3z9RSeA/0+7fPyfI3z/Fr98/oGTgPyGT3z/E6t8/X2rgP37n3z8C598/
ZbHgP1+y3z98t98//SbgP7sI4D/DKOA/pwbgP5sK4D8RCuA/lCXgP+m33z8UuN8/81jgP0k6
4D8W598/bd3fPyYy4D85zt8/CLPgP5FT4D8t6t8/rG3gP7RQ4D/cOOA/MjjgPz6I4D9oJuA/
OV/gP8fk3z/fl+A/50/gPxh44D8EfeA/sqDgPx5t4D9/OuE/65fgP1GD4D8kKeA/XN3gP4yt
4D9Tu+A/sbHgPwil4D8ofeA/dbrgP/0M4T/64uA/92HhPzSK4D82ouA/1xbhP5X64D9u/uA/
t5ngP1z+4D+WieA/X9rgPzWN4D822eA/VDfhP6V64D+7LOE/af7gPx8N4T8BBeE/UwzhPwVt
4T9svOE/+y3hP8eB4T/YJ+E/CVLhP0Xt4D/5yeA/kYDgP5iC4D9fuOA/ljbhP5164T/EUuE/
ZMjgP+Ao4T+iwOA/pILhP3XD4T/Yj+E/vP3gP4dc4T9kk+E/zKThP1cO4T9IuuA/eibhP+br
4D9kuOA/bOrgP8Fc4T8vKeE/vm7hP1nk4D9wduE/4HDhP3XT4T/uluE/xZDhP+Ga4T8kquE/
kNvhPwrV4T/bCOI/ULzhP+gZ4j+1vuE/H/3gP2dY4T/wfOE/mPngP1kq4T+6peE/u8vhP4XA
4T/Fv+E/KszhP1/24T+WGOI/rn3hP6sq4j9bsOE/fJ3hP0r74T+pMuI/7JLhP37O4T+C8+E/
j/3hP9Sh4T8R8eE/wPzhP62f4T/u9uE/DlDiPyO34T97PeI/f0XiP7M04j9N9OE/Z1PiP3Fj
4j8mmeI/E3XiP8EZ4j8Fy+E/PF3iP/s34j8Zx+E/0mnhPxMz4z/EreE/kLTiP9HQ4T+uvuI/
j1biP9nY4j9qEuI/hGHiPzDU4j8xveI/AAriP5lD4j91sOI/BVDiP2FH4j8DVOI/9DfiP6pK
4j9yC+I/u9DiP8eB4j+mr+I/lkLiP+C+4j/oauI/a2TiP92q4j8ooOI/tnTiP9OL4j9xyuI/
aeLiPznB4j/06eI/W6PiP0vB4j/ijeI/bHHjP5K24j/fmOI/yufiP7hP4z/0feI/DUHiPzCX
4j9t+eI/YxXjP+oL4z83GuM/BFvjPz9Y4z9d8+I/xAvjPwWJ4j9cfOI/YDHjPy6P4z/X3eI/
jdriP17g4j9pIeM/8GPjP/Nf4z/TDeM/JjzjP7oY4z/WmOM/3TPjP+PY4j9EceM/DabjP46o
4j/XgOM/Ey7jPzPn4j+B4eI/mZ3iPxSe4z+7weI/CYTiPy0b4z8aleI/QBnjPxfj4z+e3eM/
NofjP6R94z80D+M/VU7jP/pM4z8xXuM/1T/jP4cx4z/DeOM/cQXjP+9H4z//U+M/bGHjP63N
4z//aeM/h1DjP2gE5D8uw+M/rRjjPwe54z8qf+M/rM/jP9545D9Wg+M/A87jP0Ae5D8ju+M/
Y1bjP9Oc4z98e+M/v+njP4Y+4z+ZK+Q/pTnkP5Rl4z928uM/TbXjP2bZ4z+EBOQ/LP3jP2/l
4z9rReQ/IzrkP/hv4z9IVeQ/IVnkP+wY5D81GeQ/p6HkP1AI5D+wd+M/sPnjP1wh5D9bc+M/
Mu7jP+ZD5D/xyuM/xbTjP5wN5D+AJeQ/VHvkP5R44z9E5uM/4fTjP8E45D8YH+Q/0ePjP1DG
4z+ZAeQ/MXzkP81v5D/SJuQ/4fbjP0uo4z8TKeQ/u0jkPxYc5D8qJeQ/30DkP2Po5D+IXOQ/
7prkP5lS5D9vyuQ/P5jkP/jc4z/3bOQ/EsHkP9TR4z8gROQ/+IzkP25W5D8V1eQ/14/kP3AE
5D/HLuQ/spPkP2rF5D90oeQ/1dnkP4eZ5D8cZeQ/1/7kP/tY5D9+YeQ/MNzkP8mV5D/st+Q/
JC3kP+iv5D+GW+Q/nofkP2rN5D9K2+Q/OJDkP1Ip5T+QMuU/4eLkP30q5T+T7+Q/vVvlP67q
5D9vZeQ/NIXkPy6t5D8fTOQ/QbPkPzt05D/ajeQ/kCflP6I75D8zpOQ/Z/XkPznR5D8tmuQ/
/tLkP4tO5T/9WeU/3XrkP4WH5T9YKOU/bfTkP8Pe5D9VNuU/EDvlP8ZQ5T/Vz+Q/mPvkP0Sh
5D/0/OQ/7QPmP2nm5D9mQ+U//TLlP4kb5T8MduQ/hq3lPzvo5T+zi+U/HIbkPwhG5T+nNeU/
WkLlP9c+5T/PfuU/gIrlP9ca5T+nOuU/6v/kP8cb5T+3AuU/nwvlPxcB5T8YB+U/hprlP2pT
5T9PZeU/5uLlP7HW5T/gleU/v5PlPzhQ5T+cDuU/PGjlP+0l5T8QV+U/YpHlP6YN5T/U2OU/
vRXmP+2G5T81cOU/W/HlP/UR5j/wl+U/ATbmP5Qe5T845+U/cKblP9c75j990+U/0AnmP8ev
5T/BoeU/8NPlP6Q15j/DReU/osHlPxhs5T8eIeU/Ww3mP1Kz5T+/+uU/wLflPxMN5j/KI+Y/
QCzmPxPN5T+ZQOY/GP/lPxgb5j8KbeY/8izmP2n75j+t++U/</AssayYData></Step><Step><CommonData><SampleLocation>1</SampleLocation><SampleID></SampleID><SampleGroup></SampleGroup><SampleInfo></SampleInfo><SampleRow>D</SampleRow><SamplePlate>1</SamplePlate><WellType>BUFFER</WellType><Concentration>-1</Concentration><ConcentrationUnits>µg/ml</ConcentrationUnits><MolarConcentration>-1</MolarConcentration><MolarConcUnits>nM</MolarConcUnits><MolecularWeight>-1</MolecularWeight><Temperature>25</Temperature><StartTime>1774568</StartTime><AssayTime>180</AssayTime></CommonData><FlowRate>600</FlowRate><StepType>DISASSOC</StepType><StepName>Dissociation</StepName><StepStatus>OK</StepStatus><ActualTime>179.999</ActualTime><CycleTime>0.2</CycleTime><AssayXData Points="900">rv+zRAwGtERzDLRE2RK0REAZtESeH7REDCa0RGsstETZMrREQDm0RKY/tEQMRrREc0y0RNlS
tETTWbREpl+0RAxmtERzbLRE2XK0REB5tESmf7REDIa0RHOMtETZkrREN5m0RKaftEQMprRE
c6y0RNmytERAubREtr+0RAzGtERzzLRE2dK0REDZtESm37REDOa0RHPstETZ8rREQPm0RJ7/
tEQMBrVEcwy1RNkStURAGbVEph+1RAQmtURzLLVE2TK1RDc5tUSmP7VEDEa1RGtMtUTZUrVE
N1m1RKZftUQMZrVEc2y1RNlytURAebVEnn+1RAyGtURzjLVE2ZK1RECZtUSmn7VEDKa1RHOs
tUTZsrVEQLm1RJ6/tUQMxrVEc8y1RNnStUQ32bVEpt+1RAzmtURz7LVE0fK1RED5tUSm/7VE
DAa2RHMMtkTRErZEQBm2RKYftkQEJrZEayy2RNkytkQ3ObZEpj+2RAxGtkRzTLZEjVO2RDdZ
tkSmX7ZEDGa2RHNstkTZcrZEQHm2RJ5/tkQMhrZEa4y2RNGStkRAmbZEnp+2RAymtkRrrLZE
0bK2REC5tkSmv7ZEDMa2RHPMtkTZ0rZEN9m2RKbftkQM5rZEc+y2RNHytkQ3+bZEpv+2RAwG
t0RzDLdE2RK3REAZt0SmH7dEDCa3RHMst0TRMrdEQDm3RKY/t0QMRrdEc0y3RNFSt0Q3WbdE
pl+3RAxmt0RrbLdE2XK3REB5t0Sef7dEDIa3RGuMt0TZkrdEN5m3RJ6ft0QMprdEc6y3RNmy
t0RAubdEpr+3RATGt0RzzLdE0dK3RDfZt0Sm37dEBOa3RHPst0TR8rdEN/m3RKb/t0QEBrhE
awy4RNkSuERAGbhEph+4RAwmuERzLLhE2TK4REA5uESeP7hEBEa4RGtMuETZUrhEUFm4RKZf
uEQMZrhEa2y4RNlyuEQ3ebhEpn+4RAyGuERrjLhE2ZK4RD6auESen7hEBKa4RHOsuETRsrhE
QLm4RJ6/uEQMxrhEa8y4RNHSuERA2bhEnt+4RATmuERr7LhE0fK4RDf5uESm/7hEDAa5RGsM
uUTRErlEQBm5RJ4fuUQEJrlEcyy5RNkyuURAOblEnj+5RARGuURzTLlE0VK5REBZuUSmX7lE
DGa5RGtsuUTRcrlEN3m5RJ5/uUQMhrlEa4y5RNmSuUQ3mblEpp+5RAymuURrrLlE2bK5RDe5
uUSmv7lEDMa5RHPMuUTR0rlEN9m5RKbfuUQE5rlEc+y5RNHyuURA+blEpv+5RAQGukRrDLpE
0RK6REAZukSmH7pEBCa6RHMsukRMM7pENzm6RKY/ukQMRrpEa0y6RNlSukQ3WbpEpl+6RAxm
ukRzbLpE2XK6RDd5ukTff7pEDIa6RGuMukTZkrpEN5m6RKafukQMprpEa6y6RNGyukQ3ubpE
nr+6RATGukRzzLpE0dK6RDfZukSm37pEDOa6RHPsukTR8rpEN/m6RKb/ukQMBrtEawy7RNkS
u0RAGbtEph+7RAwmu0RrLLtE2TK7REA5u0SmP7tEDEa7RHNMu0TZUrtEQFm7RKZfu0QEZrtE
c2y7RNlyu0RAebtEpn+7RASGu0RzjLtE2ZK7RDeZu0Sen7tEDKa7RHOsu0TZsrtEQLm7RJ6/
u0QMxrtEa8y7RNHSu0RA2btEpt+7RAzmu0Rr7LtE0fK7RED5u0Sm/7tEDAa8RGsMvETRErxE
QBm8RJ4fvEQEJrxEcyy8RNkyvERAObxEnj+8RARGvERzTLxE2VK8RDdZvESeX7xEDGa8RHNs
vETRcrxEQHm8RKZ/vEQMhrxEa4y8RNmSvEQ3mbxEpp+8RASmvERzrLxE0bK8REC5vESmv7xE
DMa8RGvMvETZ0rxEQNm8RJ7fvEQM5rxEa+y8RNHyvEQ3+bxEnv+8RAQGvURrDL1E0RK9RDcZ
vUSeH71EBCa9RHMsvUTZMr1ENzm9RJ4/vUQERr1Ea0y9RNFSvURAWb1Enl+9RARmvURzbL1E
2XK9REB5vUSef71EBIa9RGuMvUTZkr1EQJm9RKafvUQMpr1Ec6y9RNmyvUQ3ub1Enr+9RAzG
vURrzL1E2dK9RDfZvUSe371EBOa9RGvsvUTR8r1EUPm9RJ7/vUQEBr5Eawy+RNkSvkQ3Gb5E
nh++RAQmvkRrLL5E0TK+RDc5vkSeP75EDEa+RGtMvkTZUr5EQFm+RJ5fvkQEZr5Ea2y+RNFy
vkQ3eb5Enn++RASGvkRrjL5E0ZK+RDeZvkSen75EBKa+RGusvkTRsr5EQLm+RJ6/vkQExr5E
a8y+RNnSvkQ32b5Ent++RAzmvkRr7L5E0fK+RDf5vkSm/75EBAa/RHMMv0TREr9ENxm/RKYf
v0QEJr9Ecyy/RNkyv0RAOb9Enj+/RAxGv0RrTL9E0VK/RDdZv0SeX79EDGa/RGtsv0TRcr9E
N3m/RJ5/v0QEhr9Ea4y/RNmSv0RAmb9Epp+/RASmv0RrrL9E0bK/RDe5v0Sev79EBMa/RHPM
v0TR0r9EN9m/RJ7fv0QM5r9Ec+y/RNHyv0Q3+b9Env+/RAQGwERrDMBE0RLARDcZwESeH8BE
BCbARGsswETZMsBENznARKY/wEQERsBEa0zARNFSwEQ3WcBEnl/ARAxmwERzbMBE0XLARDd5
wESef8BEDIbARGuMwETRksBEN5nARJ6fwEQEpsBEa6zARNGywEQ3ucBEnr/ARATGwESDzMBE
0dLARDfZwESm38BEBObARGvswETZ8sBEN/nARJ7/wEQMBsFEawzBRNESwUQ3GcFEnh/BRAQm
wURrLMFE2TLBRDc5wUSeP8FEBEbBRHNMwUTRUsFEQFnBRJ5fwUQEZsFEa2zBRNlywUQ3ecFE
nn/BRASGwURrjMFE0ZLBRECZwUSen8FEBKbBRGuswUTZssFEN7nBRJ6/wUQExsFEa8zBRNnS
wURA2cFEx9/BRATmwURr7MFE0fLBRDf5wUSm/8FEBAbCRGsMwkTREsJENxnCRJ4fwkQEJsJE
ayzCRNkywkQ3OcJEnj/CRCVGwkRrTMJE0VLCRDdZwkSeX8JEBGbCRGtswkTRcsJEN3nCRKZ/
wkQEhsJEc4zCRNGSwkRAmcJEnp/CRASmwkRzrMJE0bLCREC5wkSmv8JEBMbCRGvMwkTR0sJE
QNnCRJ7fwkQE5sJEc+zCRNHywkQ3+cJEnv/CRAQGw0RrDMNE0RLDRDcZw0SeH8NEBCbDRGss
w0TRMsNENznDRKY/w0QMRsNEa0zDRNFSw0Q3WcNEnl/DRARmw0RrbMNE2XLDRDd5w0Sef8NE
BIbDRGuMw0TRksNEN5nDRJ6fw0QEpsNEc6zDROGyw0RIucNEnr/DRAzGw0RzzMNE0dLDRDfZ
w0Se38NEDObDRGvsw0TR8sNEN/nDRKb/w0SHBsREawzERNESxERAGcREph/ERAwmxERrLMRE
2TLERDc5xESmP8REDEbERGtMxETRUsREQFnERJ5fxEQdZsREc2zERNFyxERAecREnn/EROqG
xERzjMRE0ZLERECZxESmn8REDKbERHOsxETRssREN7nERKa/xEQVxsREc8zERNHSxERA2cRE
pt/ERAzmxERz7MRE2fLERED5xESm/8REDAbFRHMMxUTZEsVEQBnFRKYfxUQMJsVEiyzFRNky
xURAOcVEpj/FRAxGxURzTMVE2VLFREBZxUSmX8VEDGbFRHNsxUTZcsVEeXnFRKZ/xUQMhsVE
c4zFRNmSxURxmcVEpp/FRAymxURzrMVE2bLFREC5xUSmv8VEDMbFRHPMxUTZ0sVEQNnFRKbf
xUQM5sVEc+zFRNnyxURA+cVEpv/FRAwGxkRzDMZE2RLGREAZxkSmH8ZEDCbGRJQsxkTZMsZE
QDnGRKY/xkQMRsZEc0zGRNlSxkRAWcZEpl/GRAxmxkRzbMZE2XLGREB5xkSmf8ZEDIbGRHOM
xkTZksZEQJnGRKafxkQMpsZEc6zGRNmyxkRAucZEnr/GRAzGxkQnzcZE2dLGREDZxkSm38ZE
DObGRHPsxkTZ8sZEQPnGRKb/xkQMBsdEcwzHRNkSx0RAGcdEph/HRAwmx0RzLMdE2TLHREA5
x0SmP8dEDEbHRHNMx0TZUsdEQFnHRKZfx0QMZsdEc2zHRNFyx0RAecdEpn/HRAyGx0RzjMdE
2ZLHRECZx0Sen8dEDKbHRHOsx0TZssdEQLnHRKa/x0QMxsdEc8zHRNnSx0RA2cdEIeDHRATm
x0Rz7MdE2fLHRED5x0Sm/8dEDAbIRHMMyETZEshEQBnIRKYfyEQMJshEcyzIRNkyyERAOchE
nj/IRARGyERzTMhE0VLIREBZyESmX8hEDGbIRGtsyETZcshEQHnIRKZ/yEQMhshEc4zIRNmS
yERAmchEpp/IRAymyERzrMhE2bLIREC5yESmv8hEDMbIRHPMyEQC08hEQNnIRJ7fyEQM5shE
c+zIRNnyyERA+chEpv/IRAwGyURzDMlEVBPJREAZyUSmH8lEDCbJRHMsyUTZMslEQDnJRKY/
yUQERslEc0zJRNlSyURAWclEpl/JRARmyURzbMlE2XLJREB5yUSmf8lEDIbJRHOMyUTZkslE
QJnJRJ6fyUQMpslEc6zJRNmyyURAuclEpr/JRAzGyURzzMlE2dLJREDZyUSm38lEDObJRGvs
yUTZ8slEQPnJRKb/yUQEBspEcwzKRNkSykRAGcpEph/KRAQmykRrLMpE2TLKREA5ykSeP8pE
BEbKRGtMykTZUspEQFnKRKZfykQMZspEa2zKRNlyykRAecpE</AssayXData><AssayYData Points="900">xOLjPyWD5D8UE+U/6E/mP2bx5z87kug/O4bpP11Q6j85Zeo/m5XrP4mx6z9VPew/EUfsP8ln
7D9dI+0/2xrtPxsH7T8Sw+0/nl/tPxSz7T9Ziu0/Tc3tP8+x7T/sI+4/wjDuP36m7T9NEu4/
lgXuP/jk7T90M+4/ao7uP2hO7j+GR+4/EbXuPzbn7T9xne4/zBjuP+fe7j+/8e4/bFruP0we
7j/Hb+4/U5juPy+07j8A4+4/ZDvuPywq7j+dZ+4/n4/uP8Sr7j+qt+4/I4PuPyjO7j8PX+4/
q9PuP3QB7z8da+4/e+3uP4oh7j9kKO8/w3buP1lw7j/8Vu4/zDnuP8MW7z9hyu0/OO/uP5++
7j/Gge4/e6zuP2K77j9pQu4/+bDuP+Mq7j/AsO4/xj7uP+oA7z8B9+0/f3/uPwJE7j/Dke4/
nU7uP0BI7j8Lqe4/ByLuP6xK7j++5+4/LbHuPzYc7z8YqO4/8zruP54u7j/VpO4/0ArvPwzB
7j/VG+8/IfbuP5ni7j/rie4/LFruP0jV7j+xw+4/q0nvPyT/7T85XO4//e3uPzd17j+5ne4/
DT/uP5pC7j8dh+4/jQrvP5yp7j/n2e4/XAHvP9V+7j+p9e4/8bHuPwhk7j+em+4/F9ruP7yl
7j8+be4/ruLuP0h+7j9r3u0/B2LuP4QC7j9zdu4/E7nuP1NM7j/I6+4/dPLuPwZF7j/0ZO4/
F83tP94g7z/jiO4/MszuPwC87j/qf+4/TsXuPxnT7j9i1e4/e3buP+gi7j+vtu4/j5vuPxL2
7j/WDO8/DpfuPxbM7j8elu4/M97uP3U67z+EgO4/3YjuP6Su7j/qrO4/67nuP+MF7z9Tlu4/
UEruP1n07j8aOe4/GMDuP/yt7j83r+4/xGTuP6T27T+LDe4/24/uP0aG7j/UX+4/JovuP5fD
7j9jeu4/MuXuP6ei7j//Vu8/yrztP31L7j93xO4/WPnuP71Z7j+Fmu4/VGzuP9JY7j9vTu8/
fprvP2OJ7j+sU+4/AF3uP+Xf7j+FQu8/vD3uP3YC7z+eYe4/yrvuP0W77j8kke8/ucbuP0h4
7j8+ge4/uo3uP0Af7j+are4/FpLuP/rH7j/hP+8/UsnuP7/27j81M+8/eNDuP+9p7j8CxO4/
ShvuP15X7j/ASe4/fsbuP0cM7z8sEe8/0yrvP37G7j9e0+4/rQ3vPxQJ7z+lnO4/3oXuP5Wf
7j+f/e4/l0/uP/KG7j9qOe8/fo3uP7557j80Uu8/+KTuP5r67j/Qm+4/PALvPwpm7j/Fie4/
ImTuP36K7j+rFe8/w5buP4vX7j9aru4/qc7uP2TR7j/Hje4/9tLuP9/s7j9dpu4/8qnuPyB/
7j/T2O4/p5/uP3yS7j+r+u4/ZbjuP0JJ7z+1qO4/lSbvP5Sz7j/4Oe8/cc/uP7cI7z/T0e4/
73jvPwz67j8Enu4/k/juP7uf7j+rU+8/dePuP+sj7z/sKu8/C7buP2ph7j8SJO8/hq7uP0Zr
7z9psu4/7ajuPy4D7z/Wq+8/s7ruP33S7j+hp+4/HZruPyfa7j9Jbe8/3VbvP4jc7j/HLO8/
eZfuP5/d7j/6i+4/JFTuP2vu7j97JO8/EFbvP//L7j/dre4/GA7vPzAC7z/Je+8/qKnuP8rI
7j8sHe8/ESnvP23d7j9HK+8/wCTvP+k37z/rm+8/fgDvP3dB7z9vNe8/MQDvP9Jr7j9dge4/
Hh3vP9wS7z+9QO8/HTjvPyN77z/f7O4/Z8ruP44y7z9Tae8/9VHvP4j47j8wCO8/JAHvP9WQ
7z9b/+4/JPbuP28J7z8GPe8/GNLuP4nX7j+Jl+8/ig3vP+g97z9BrO4/0S/vP58D7z/0L+8/
HSnvP9oQ7z9uqO4/ZkTvP+2B7z9AOO8/CzzvP3zs7j/YFu8/PP7uP1U77z/we+8/ICvwP7Dj
7j+tZ+8/xBzvPz/07z8Zdu8/6ovvPxoH7z95N+8/aPbuP/Ak7z88Ge8/BUTvP3so7z8fJO8/
H9HuP38V7z8lQO8/jDXvP9vt7z9Fb+8/8iLvP7gD7z8gTO8/zkTvP52l7z8LnO8/UvbuP66u
7z8sDO8/fe7uPz4Q7z/EZu8/f3PvP2Nt7z8SLe8/LTrvP2J37z/OjO8/nfjuPwZM7z+Gbu8/
hmXvPxs37z/n3+4/mPnvPxZu7z8UYu8/QOHuP2E77z/Une8/RlDvP3wl7z/hM+8/95nvPw9N
7z9b2e8/wPjuP0OK7z/k8+8/NIjvPyA67z/W8O4/0ETvP0j07j8VXu8/erHvP+MY7z91au8/
eIbvPwKf7z8Lie8/DMnvPzR17z+Xs+8/xX3vP6sb8D/Sbu8/jsbvP0KS7z/A/e8/Qa/vP4PO
7z+maO8/hQvvPx3F7z92r+8/GpLvP2iK7z9sku8/nZPvP+mG7z9Amu4/V+TuP/3G7z87ye8/
0MzvP5ZQ7z/aB+8/zzHvP+Ga7z9sP+8/gHjvP6vK7z/bNe8/VojvPz8R8D9u2u8/1H7vP9Pk
7j9fVO8/D3vvP9mn7z8Ok+8/s3HvP9gJ8D9FN+8/sZnvP3Su7z/UHfA/4N3vP+nQ7z+Ju+8/
Yp7vP0Qg8D8o3+8/z3PvP+mp7z9KeO8/XJ/vP/Zk7z+wve8/QrLvP6cv8D9Npe8/VyfwPye9
7z/iHvA/A43vP3MI8D+Pa+8/tBjvP3Oi7z+Pwe8/bazvPyFJ8D8Pre8/NaXvP9N/7z+eru8/
irPvP3h87z9alu8/ESrwP2sc7z+A0O8/hdHvP+0p8D/DW+8/ggjwP4b57z/e0O8/eLTvP38i
8D9P0+8//9fvPxmh7z8GPO8/szrvP1CS7z/Lxe8/37HvP4di7z/fC/A/ZbfvP2sl8D8tcPA/
P27vP0aP7z9d3e8/HFrwP1sR8D+tEPA/PXfvPwDx7z8uze8/wHTvP5IX8D8nIvA/ZknwP7yU
8D/O/O8/mCbwPxNN8D9GTPA/roHvPyjI7z9Ufu8/bI3vPzkg8D/vf/A/uPHvP36o7z/VA/A/
FL3vPwkA8D/IJPA/FAXwP9wR8D92qe8/qdfvP1rN7z8aOfA/khHwP1oB8D8e/u8/MRfwP7zx
7z+yCvA/CCPwP17W7z9wjPA/umPwP2Z38D/oGfA/sijwP3/87z/61/A/IhHwP1ot8D9CK/A/
S67vP1ie8D8gOPA/hELwP65O8D/88e8/6ODvPwmk7z+NrO8/QzbwPx2g8D9m8+8/mHbvPwC0
8D8PCfA/37nwP+1w8D+yx+8/el3wPy2v7z+aSPA/ByvwP9zL7z9kC/A/RtrvPycR8D8k3u8/
LB/wP5//7z/6OfA/VDDwP20P8D9cpPA/qpHwP5f27z+TOPA/OSfwP7CY7z++vu8//LzwP0+J
8D8KKPA/GAbwP/lH8D/MpvA/l1LwP/z+7z/1efA/PTrwP30k8D9cJ/A/YZDwP3I78D/WSfA/
dz7wP2rX8D8k1u8/dV3wPyR28D+OLfA/7znwP7KK8D8KPPA/zn3wP8Fy8D+dIvA/cmnwP8FK
8D/rEvE/daHwP5du7z/4MPE/eJHwP4St8D89ofA/h1LwP2zm7z9Cn/A/k1/wPyeH8D9sbfA/
OdfvP8Nz8D9gU/A/9m3wP0fm8D/hcPA/H3/wP7q68D+rjfA/P1/xP2Hm8D93c/A/IXfwP/dg
8D8mAPA/JLPwP8DH8D9ENPA/ev/vPwXQ7z9IffA/vAjwP8ow8D9aTvA/KI/wP3do8D8FefA/
nGTwP9My8D8Mt/A/iVDwP/v77z+oJPA/jxLwPzSm8D+6P/A/HqTwPxvG8D/hnPA/AvXwP95E
8D9bnfA/NpnwPw2j8D8q2/A/lbLwPwyA8D8JevA/6XzwPwL48D9kPvE/mqbwPwRi8D8MVPA/
mrHwP3mu8D9G1PA/SYPwP1Nn8D/ZxfA/J6PwPwiN8D9ZePA/sX7wP/+I8T99tvA/IQLxP4xY
8D8AE/E/dcXwP4nI8D/p9/A/B2/wP7e78D9uCPE/Ic/wP1sF8T+IyPA/INDwP1bV8D8GxvA/
MRXxPxgL8T/XNfE/p+jwPwev8D8f//A/ddzwPyJI8T/TvfA/HcvwP8I28T+ozvA/e0jxP2oJ
8T/O6/A/kbTwP3iH8T/mKPE/oLfwPzmU8D+DqPA/X/XwPzpK8T+hPfE/Q47wPwjd8D9fSfE/
JLTwP9M18T8a9fA/BPXwP07i8D8T2vA/5BXxP/dO8T/YE/E/OmfxPwdN8T/i/fA/18zwP3TI
8D8U0PA/cB/xP65z8D95uPA/OnzxP/Iq8T/cB/E/bgbxP5s58T/+CPE/LQTxP1Gs8D8J0vA/
qHHwP39u8T848fA/BwDxPxWn8D/rBvE/ju7wP0FT8T+c+/A/DgXxP/cw8T9CUPE/ijHxP1jU
8D/95fA/DCDxP2wE8T8wj/E/K3TwP3kY8T/fwfA/+ZHwP5Sz8T++j/A/aQzxP5DI8D8YJPE/
yA3xP3Mw8T8J5fA//1PxP4zx8D/zi/E/NIXxP18l8T+CXfE/AunwP30Q8T9lKPE/VgbxP+bR
8T+MCvE/UQTxP/wb8T9zSfE/AkDxP6w68T9gnvE/+BHxP/QJ8T/vifE/d87wPxdb8T//I/E/
PhrxP/8v8T9PPPE/jTfxP8xa8T+uSPE/+pzwP41P8T+p//A/M5LxPy5D8T+/u/E/pOvwP941
8T/DZ/E/SfrwP10w8T+vQfE/JXjxP4Px8T8wp/E/JenwPwp38T/JbfE/etfxPyxR8T/GYPA/
J1HxP5jg8T81//E/+0rxP1NS8T+FX/E/wGnxPwGf8T8uOPE/</AssayYData></Step><Step><CommonData><SampleLocation>11</SampleLocation><SampleID></SampleID><SampleGroup></SampleGroup><SampleInfo></SampleInfo><SampleRow>D</SampleRow><SamplePlate>1</SamplePlate><WellType>REGENERATION</WellType><Concentration>-1</Concentration><ConcentrationUnits>µg/ml</ConcentrationUnits><MolarConcentration>-1</MolarConcentration><MolarConcUnits>nM</MolarConcUnits><MolecularWeight>-1</MolecularWeight><Temperature>25</Temperature><StartTime>1963805</StartTime><AssayTime>5</AssayTime></CommonData><FlowRate>1000</FlowRate><StepType>KREGENERATION</StepType><StepName>Regeneration</StepName><StepStatus>OK</StepStatus><ActualTime>5.00005</ActualTime><CycleTime>0.2</CycleTime><AssayXData Points="25">pn/KRASGykRrjMpE2ZLKRDeZykSmn8pEBKbKRGusykTZsspEN7nKRJ6/ykQExspEa8zKRNHS
ykQ32cpEnt/KRAzmykRz7MpE0fLKRDf5ykSe/8pEBAbLRGsMy0TREstEQBnLRA==</AssayXData><AssayYData Points="25">M1IPwF/NH8BLLSjAS90twH9mMsDKEDbAKBU5wJh7O8AoyT3ARRVAwKGeQcCsjkPAORFFwJsI
RsCSbkfA6tFIwKeXScDEDEvAv79LwKDyTMByrU3APJ9OwFz/TsBMC1DAjxlQwA==</AssayYData></Step><Step><CommonData><SampleLocation>12</SampleLocation><SampleID></SampleID><SampleGroup></SampleGroup><SampleInfo></SampleInfo><SampleRow>D</SampleRow><SamplePlate>1</SamplePlate><WellType>NEUTRALIZATION</WellType><Concentration>-1</Concentration><ConcentrationUnits>µg/ml</ConcentrationUnits><MolarConcentration>-1</MolarConcentration><MolarConcUnits>nM</MolarConcUnits><MolecularWeight>-1</MolecularWeight><Temperature>25</Temperature><StartTime>1980079</StartTime><AssayTime>5</AssayTime></CommonData><FlowRate>1000</FlowRate><StepType>KREGENERATION</StepType><StepName>Regeneration</StepName><StepStatus>OK</StepStatus><ActualTime>4.99895</ActualTime><CycleTime>0.2</CycleTime><AssayXData Points="25">ph/LRAwmy0RrLMtE0TLLRDc5y0SeP8tEBEbLRHNMy0TRUstEN1nLRJ5fy0QVZstEa2zLRNFy
y0Q3ectEnn/LRAyGy0RrjMtE0ZLLRECZy0Smn8tEBKbLRHOsy0TRsstEN7nLRA==</AssayXData><AssayYData Points="25">bygJP0SYET/0TBo/D4kfP1JiJT9BiSo/2DItP6LgMD/WrTM/Sq41P5IpOD9Tljo/CVU7PwSz
PD/mxT8/X0FAP/fBQD8up0I/gn5EP+IRRT9u0kY/LLRGP8i5SD/DMkk/NcdJPw==</AssayYData></Step><Step><CommonData><SampleLocation>11</SampleLocation><SampleID></SampleID><SampleGroup></SampleGroup><SampleInfo></SampleInfo><SampleRow>D</SampleRow><SamplePlate>1</SamplePlate><WellType>REGENERATION</WellType><Concentration>-1</Concentration><ConcentrationUnits>µg/ml</ConcentrationUnits><MolarConcentration>-1</MolarConcentration><MolarConcUnits>nM</MolarConcUnits><MolecularWeight>-1</MolecularWeight><Temperature>25</Temperature><StartTime>1996147</StartTime><AssayTime>5</AssayTime></CommonData><FlowRate>1000</FlowRate><StepType>KREGENERATION</StepType><StepName>Regeneration</StepName><StepStatus>OK</StepStatus><ActualTime>5.00005</ActualTime><CycleTime>0.2</CycleTime><AssayXData Points="25">nb/LRAPGy0RqzMtEO9PLRDfZy0SV38tEA+bLRGrsy0TI8stEN/nLRJX/y0QDBsxEagzMRNAS
zEQ3GcxEnR/MRAMmzERiLMxE0DLMRC45zESdP8xEA0bMRGJMzETQUsxEN1nMRA==</AssayXData><AssayYData Points="25">hscvwGeDOsC7SEDAEV5DwD+7RcBeykfA7NpJwHswS8CqCEzA2VtNwBxiTsBxfk/A8gFQwCn2
UMBKaVHAFAtSwEb1UsB+d1PA/ABUwPadVMB1FFXAlqZVwEbHVcAZTVbADclWwA==</AssayYData></Step><Step><CommonData><SampleLocation>12</SampleLocation><SampleID></SampleID><SampleGroup></SampleGroup><SampleInfo></SampleInfo><SampleRow>D</SampleRow><SamplePlate>1</SamplePlate><WellType>NEUTRALIZATION</WellType><Concentration>-1</Concentration><ConcentrationUnits>µg/ml</ConcentrationUnits><MolarConcentration>-1</MolarConcentration><MolarConcUnits>nM</MolarConcUnits><MolecularWeight>-1</MolecularWeight><Temperature>25</Temperature><StartTime>2012409</StartTime><AssayTime>5</AssayTime></CommonData><FlowRate>1000</FlowRate><StepType>KREGENERATION</StepType><StepName>Regeneration</StepName><StepStatus>OK</StepStatus><ActualTime>5.00005</ActualTime><CycleTime>0.2</CycleTime><AssayXData Points="25">nV/MRANmzERqbMxEyHLMRC55zESdf8xE+4XMRGKMzETIksxEN5nMRJWfzET7pcxEaqzMRNCy
zEQ3ucxEnb/MRAPGzERqzMxE0NLMRDfZzESl38xE++XMRGLszETI8sxEN/nMRA==</AssayXData><AssayYData Points="25">sMoEPz3bDj+WtBg/cnUeP7XXIz/BEic/1G0rP9SzLj/bLzE/uZczP4z5Nj/yPTk/DUI7P12v
PT+5Lj4/dzg/P3H3QT9pdkI/PHBCP/s7RD9Mq0U/rQ5GP2PoRz9IPkg/UwFJPw==</AssayYData></Step><Step><CommonData><SampleLocation>11</SampleLocation><SampleID></SampleID><SampleGroup></SampleGroup><SampleInfo></SampleInfo><SampleRow>D</SampleRow><SamplePlate>1</SamplePlate><WellType>REGENERATION</WellType><Concentration>-1</Concentration><ConcentrationUnits>µg/ml</ConcentrationUnits><MolarConcentration>-1</MolarConcentration><MolarConcUnits>nM</MolarConcUnits><MolecularWeight>-1</MolecularWeight><Temperature>25</Temperature><StartTime>2028471</StartTime><AssayTime>5</AssayTime></CommonData><FlowRate>1000</FlowRate><StepType>KREGENERATION</StepType><StepName>Regeneration</StepName><StepStatus>OK</StepStatus><ActualTime>5.00005</ActualTime><CycleTime>0.2</CycleTime><AssayXData Points="25">nf/MRAMGzURqDM1E0BLNRDcZzUSlH81EAybNRGoszUTQMs1EaDnNRJ0/zUQDRs1EakzNRNhS
zUQ3Wc1EnV/NRANmzURqbM1EKnPNRC55zUSdf81E+4XNRGqMzUTQks1EN5nNRA==</AssayXData><AssayYData Points="25">clUwwHSIO8D640DA6UpEwNfbRsAu0UjAshdKwE6sS8Cf10zAJ/dNwKaUTsDRc0/AkYZQwJ1A
UcDMrVHAwllSwBPbUsD7JVPAIgNUwI1pVMDymlTAWd1UwMOYVcA49lXAwhVWwA==</AssayYData></Step><Step><CommonData><SampleLocation>12</SampleLocation><SampleID></SampleID><SampleGroup></SampleGroup><SampleInfo></SampleInfo><SampleRow>D</SampleRow><SamplePlate>1</SamplePlate><WellType>NEUTRALIZATION</WellType><Concentration>-1</Concentration><ConcentrationUnits>µg/ml</ConcentrationUnits><MolarConcentration>-1</MolarConcentration><MolarConcUnits>nM</MolarConcUnits><MolecularWeight>-1</MolecularWeight><Temperature>25</Temperature><StartTime>2044540</StartTime><AssayTime>5</AssayTime></CommonData><FlowRate>1000</FlowRate><StepType>KREGENERATION</StepType><StepName>Regeneration</StepName><StepStatus>OK</StepStatus><ActualTime>4.99895</ActualTime><CycleTime>0.2</CycleTime><AssayXData Points="25">nZ/NRAOmzURqrM1E0LLNRDe5zUSdv81EA8bNRGrMzUTQ0s1ELtnNRJ3fzUQD5s1EauzNRNDy
zUQu+c1Elf/NRAMGzkRiDM5E0BLORDcZzkSdH85EAybORGoszkTQMs5ELjnORA==</AssayXData><AssayYData Points="25">RkUQPwWaFz8ZhCA/dCUnP5ehKz+nYjE/Q6w0P5W0OD8Zizo/vtg9PxL4Pz/DBUI/qpREPwp8
RT+1s0Y/61JJP0ECSj+x2ks/+mFNP0rNTj/QUU8/kZdRP6NjUT/3iVE/hJ9SPw==</AssayYData></Step><Step><CommonData><SampleLocation>1</SampleLocation><SampleID></SampleID><SampleGroup></SampleGroup><SampleInfo></SampleInfo><SampleRow>D</SampleRow><SamplePlate>1</SamplePlate><WellType>BUFFER</WellType><Concentration>-1</Concentration><ConcentrationUnits>µg/ml</ConcentrationUnits><MolarConcentration>-1</MolarConcentration><MolarConcUnits>nM</MolarConcUnits><MolecularWeight>-1</MolecularWeight><Temperature>25</Temperature><StartTime>2059228</StartTime><AssayTime>30</AssayTime></CommonData><FlowRate>1000</FlowRate><StepType>BASELINE</StepType><StepName>Baseline</StepName><StepStatus>OK</StepStatus><ActualTime>30</ActualTime><CycleTime>0.2</CycleTime><AssayXData Points="150">lD/ORPJFzkRhTM5Ex1LORCVZzkSUX85EA2bORGFszkTHcs5EJXnORJR/zkT6hc5EWYzORL+S
zkQumc5ElJ/ORPKlzkRhrM5Ex7LORC65zkSMv85E+sXORGHMzkTH0s5ELtnORIzfzkT65c5E
YezORErzzkQu+c5ElP/ORPIFz0RZDM9ExxLPRC4Zz0SUH89E+iXPRFksz0S/Ms9EJTnPRJQ/
z0TyRc9EWUzPRMdSz0QuWc9ElF/PRPplz0RhbM9Ex3LPRCV5z0SUf89E8oXPRGGMz0THks9E
LpnPRJSfz0Typc9EYazPRMeyz0Quuc9ElL/PRPrFz0RhzM9Ex9LPRC7Zz0SU389E+uXPRGHs
z0TH8s9EJfnPRJT/z0TyBdBEYQzQRL8S0EQlGdBEjB/QRPol0ERhLNBExzLQRC450ESUP9BE
+kXQRGFM0ES/UtBELlnQRIxf0ETyZdBEWWzQRMdy0EQledBElH/QRPqF0ERhjNBEx5LQRC6Z
0ESMn9BE+qXQRFms0ETHstBEJbnQRJS/0ETyxdBEWczQRL/S0EQu2dBElN/QREzm0ERZ7NBE
x/LQRC750ESU/9BE+gXRRFkM0US/EtFELhnRRJQf0UT6JdFEWSzRRMcy0UQuOdFElD/RRPpF
0URhTNFEv1LRRC5Z0USMX9FE8mXRRFls0US/ctFEJXnRRIx/0UT6hdFEWYzRRMeS0UQlmdFE
jJ/RRPKl0URZrNFEx7LRRF+50USMv9FE8sXRRFnM0US/0tFEJdnRRJTf0UTy5dFEYezRRL/y
0UQu+dFE</AssayXData><AssayYData Points="150">V3BcPwG+XT+LOV0/LAZfPzbmXz+qkWA/wkJhPyjBYT+Gs2E/klZhPwRwYT+taWI/zldiP29R
Yz8XZmM/IHZkPwfJZD+X/WQ/GjZlP/EgZT8bzWQ/leFlP289Zj8+xWU/CsxmP4iRZj8gi2Y/
AilnPzCEZj/DMGc/WqZoP3fLZz/v6Gg/OmZpP/1EaT+x4Gk/TglqP6VBaj+Ltmk/6p1pP7Qw
aj8tI2s/aFZrP6v7aj9C0Ws/QcRrPwy/az+dAGw/fBFsP6S2az9q6Gs/u35sP3Poaz+lvWw/
exptP9FibT864mw/yxhuP2X4bj+3sm0//f9tP586bj/jjW4/BpduP40xbz9S1m8/dDhuP/TQ
bz8+jm8/Q6RvP02JcD+Qg28/BQZvPyWccD8I6nA/tGFwPySQcD+2cnE/mEVxP00IcT9ACnI/
JEJyP4wUcT8dbHE/yThyP94EcT/QjXI/U/FyP3lscT8WynE/pnVzPy3mcT/4SXM/GoVzP5ae
cj9gDnQ/gsx0PxjBcz+RtnQ/nmNzP5/ZdD/TC3U/EF10P8iTdD+bo3M/pJB0P4kSdj8Op3U/
tFd1Pw7VdT/3UHU/8Xl2P952dT9urnY/CEx3P/KJdj+/9XU/R4h2P8Gwdj9Y8XU/sJR1P6bk
dj/w53Y/C053PwRJdj8ejXY/zF93Pwakdz+EiXg/8IF4P63Gdz/083Y/M4N4P5R/dz8lp3c/
Ejh4P3Z1dz/DaHc/CsN4P9JgeT9PTnk/Y+R4P2theD/9/Hg/TPl5P7CueD/o4Xg/fsl5P0p4
eT9473k/</AssayYData></Step><Step><CommonData><SampleLocation>5</SampleLocation><SampleID>QA013 delta CDRH3</SampleID><SampleGroup></SampleGroup><SampleInfo></SampleInfo><SampleRow>D</SampleRow><SamplePlate>1</SamplePlate><WellType>KLOAD</WellType><Concentration>10</Concentration><ConcentrationUnits>µg/ml</ConcentrationUnits><MolarConcentration>-1</MolarConcentration><MolarConcUnits>nM</MolarConcUnits><MolecularWeight>-1</MolecularWeight><Temperature>25</Temperature><StartTime>2096071</StartTime><AssayTime>80</AssayTime></CommonData><FlowRate>600</FlowRate><StepType>LOADING</StepType><StepName>Loading</StepName><StepStatus>OK</StepStatus><ActualTime>79.999</ActualTime><CycleTime>0.2</CycleTime><AssayXData Points="400">lP/RRPoF0kRhDNJExxLSRC4Z0kSUH9JE+iXSRGEs0kTHMtJEJTnSRJQ/0kT6RdJEYUzSRMdS
0kQuWdJElF/SRPpl0kRhbNJEx3LSRC550kSUf9JE+oXSRGGM0kS/ktJELpnSRJSf0kT6pdJE
kqzSRMey0kRGudJElL/SRPrF0kRZzNJEx9LSRCXZ0kSU39JE+uXSRGHs0kTH8tJELvnSRJT/
0kT6BdNE0wzTRMcS00QuGdNEjB/TRPol00RhLNNExzLTRC4500SMP9NE+kXTRGFM00THUtNE
LlnTRJRf00T6ZdNEYWzTRL9y00QledNElH/TRPqF00RhjNNEx5LTRC6Z00SUn9NE8qXTRGGs
00S/stNELrnTRIy/00T6xdNEWczTRMfS00Ql2dNElN/TRPrl00Rh7NNEKvPTRC7500SU/9NE
+gXURGEM1ETHEtRELhnURJQf1ETyJdREWSzURMcy1EQuOdRElD/URPpF1ERhTNREx1LURCVZ
1ESMX9RE+mXURGFs1ETHctREJXnURJR/1ERMhtREWYzURMeS1EQlmdRElJ/URPKl1ERhrNRE
x7LURCW51ESUv9RE8sXURGHM1ETH0tRELtnURIzf1ET65dREYezURMfy1EQu+dRElP/URPIF
1URhDNVExxLVRC4Z1USUH9VE+iXVRFks1UTHMtVELjnVRJQ/1UTyRdVEYUzVRL9S1UQuWdVE
lF/VRPJl1URhbNVEx3LVRCV51USMf9VE+oXVRGGM1UTHktVELpnVRJSf1UT6pdVEYazVRMey
1UQuudVEnL/VRPrF1URZzNVEv9LVRCXZ1USU39VE+uXVRKLs1US/8tVELvnVRJT/1UTyBdZE
YQzWRMcS1kQuGdZEjB/WRPol1kRZLNZExzLWRC451kSUP9ZE8kXWRFlM1kTHUtZELlnWRJRf
1kQTZtZEYWzWRL9y1kQledZElH/WRPqF1kRhjNZEx5LWRC6Z1kSUn9ZE+qXWRFms1kTHstZE
LrnWRJS/1kT6xdZEYczWRMfS1kQu2dZEjN/WRPrl1kRh7NZEx/LWRCX51kSM/9ZE8gXXRGEM
10S/EtdELhnXRJQf10TyJddEYSzXRMcy10QuOddElD/XRPpF10RZTNdEx1LXRC5Z10SUX9dE
8mXXRGFs10THctdEJXnXRIx/10TyhddEYYzXRL+S10QumddElJ/XRPKl10RZrNdEx7LXRC65
10SMv9dE+sXXRGHM10S/0tdEJdnXRLXf10T65ddEYezXRMfy10Qu+ddElP/XRN4H2EQuDdhE
jBPYRC4Z2ESUH9hE8iXYRGEs2ETHMthELjnYRJQ/2ET6RdhEYUzYRMdS2EQlWdhEjF/YRPpl
2ERZbNhEx3LYRC552ESUf9hE+oXYRFmM2ETHkthEJZnYRIyf2ETypdhEYazYRMey2EQuudhE
jL/YRPrF2ERhzNhEv9LYRCXZ2ESM39hE+uXYRFns2ETH8thEJfnYRIz/2ETyBdlEWQzZRMcS
2UQlGdlElB/ZRPIl2URhLNlEvzLZRC452USMP9lE+kXZRGFM2US/UtlELlnZRJRf2UT6ZdlE
YWzZRMdy2UQuedlEjH/ZRPqF2URhjNlEx5LZRC6Z2USMn9lE8qXZRFms2UTHstlELrnZRIy/
2UT6xdlEYczZRL/S2UQu2dlElN/ZRPrl2URZ7NlEx/LZRCX52USU/9lE+gXaRFkM2kTHEtpE
JRnaRIwf2kTyJdpEWSzaRMcy2kQlOdpEjD/aRPJF2kRhTNpEx1LaRC5Z2kSMX9pE8mXaRGFs
2kS/ctpEJXnaRIx/2kTyhdpEWYzaRL+S2kQlmdpElJ/aRPKl2kRZrNpEv7LaRCW52kSUv9pE
+sXaRGHM2kS/0tpEJdnaRJTf2kTy5dpEYezaRL/y2kQu+dpEjP/aRJ4G20RZDNtEvxLbRCUZ
20SMH9tE+iXbRFks20S/MttELjnbRIw/20TyRdtEYUzbRL9S20QuWdtElF/bRPJl20RhbNtE
x3LbRC5520SMf9tE+oXbRFmM20THkttEJZnbRJSf20T6pdtEWazbRL+y20QludtElL/bRPrF
20RhzNtEv9LbRCXZ20SM39tE8uXbRGHs20S/8ttEJfnbRA==</AssayXData><AssayYData Points="400">np12P46edj/+dnc/eL53P0rxeD/s4nk/E4l7P4p8fD8+tX0/cVJ+P55ogD+fX4E/lQ2CPzLc
gj84I4M/btyDP8CphD+f6IU/FieGP2rWhj8XA4g/4/6IP2xOiT9vFYo/5L2KP8dPiz89kYw/
gkKNPycHjj+pgo4//WqPP3r2jz8sNZE/9wWSP8PnkT8k6JI/RM6TP92HlD/kLpU/HxOWP3XX
lj9wgJc/T1qYPxPhmD8NfZk/zaOaP/oMmz85jJs/NJOcP2WbnD9ev50/RRSePwxfnz8ti58/
KJWgP1dcoT8tIqI/8AajP27roj8i6aM/ZpmkP3DppT/ZZqY/PpOmPxpxpz/ir6g/tI6oP0EP
qT/Dqak/25SqP2lmqz8jsKs/eZ6sP8wwrT+UkK0/tOetP/GXrj83nK8/52qwP9GBsD8TfbE/
Xn6xP/d6sj9uL7M/ewy0PyWutD9pxrQ/iDO1P8w1tj8LzbU/ZPO2P7ZGuD/fBbg/N4+4PzqL
uT+Kqbk/XPy5P77fuj+ZSLw//fK7P1zCvD9T7bw/q5a9P0FMvj97gL4/qh6/PzTUvz8yZ8A/
8k3BP/mdwT/7tME/DE3CP/g6wz/+A8Q/VB/EP493xD9t38Q/FzLFP0g+xT8+JsY/jFHGP4l5
xz+5gcc/5R3IPxwsyD9etsk/K0zJPw3OyT9nIMo/qhLLP4GUyz82PMw/YdLMP0t/zD95Us0/
D17NPxduzT+ui84/4BjOP2vYzj8HZM8/K9DPP7qP0D+5uNA/X3PRP98R0T8QZdE/InPSPwT0
0j90A9M/1V3TP0+I0z8rY9Q/XlXUPxwZ1T9kQdU/MNDVP2s11j9CHdY/Cf/WP67N1j9pIdc/
eNrXP8Em2D+vxtg/US3ZP7N82T/t8dk/0IXZP1WY2j8l/No/bAzbP/Qc2z8X5ds/HMPbPzBo
3D8+pNw/CDzdP25U3T9WB94/MhzeP2rj3T9qn94/TbbeP7oS3z9UvN8/j9HfP4TE3z8TbeA/
gK3gP2jy4D8rduE/S1zhP6Vi4j9Q9+E/7YniP+IY4j941+I/rsjjPxWi4z+VKuQ/3WzkP1ym
4z/YaeQ/8Q3lP9cH5T8gHOY/yVzlP1N95j/KeuY/LLPmP6Ja5z+2guc/Lj/oP9Kb5z+uXOg/
7zHoP5AC6D8dmug/JmnoP4A76T8n/uk/Ep7pPwJT6j9Jmuk/iYnqP0Ig6z9+keo/4XbrPzJH
6z9PQes/vTvsPxpl7D8jFew/koPsP/o07T+vvOw/KgLtP0WW7T+H8e0/7+PtP3Tg7T8dmO4/
79fuP8Oa7j8CXu8/hZLvP7FS7z+sse8/AMHvP4KC7z8OlPA/55DwP4D/7z8/v/A/FYjwP0gL
8T/pG/E/4xTyPy768T+Qg/E/GWzyP8nD8j9SUvM/4FnzP1cV8z+qXvM/E5rzPxWb8z98O/Q/
/jL0P2WF9D+Lg/Q/J2b0P7TD9D+mO/U/okj1P6yN9T8UR/Y/Ien1P3kO9j8sN/Y/lQv2P/FU
9j/ctfY/vhn3P63N9j8TEfc/I5P3Pxi39z8ju/c/Kq33Pzkj+D82Jvg/abn4P8/i+D9fFPk/
aa/4P7Iu+T+uCfk/jpP5P22r+T9gxvk/6gv6P0dH+j+8g/o/SZz6P5HD+j8k3fo/GAD7Pzts
+z/RF/s/Nab7PxHM+j99cvs/8vP7P3bK+z+ndvw/W6X8P3+D/D9JZvw/qj79P9GG/D9Qufw/
jmj9P+pp/T/Y3v0/vFb9P4Tb/T9pzv0/wz7+P0A0/j9hnP4/U6n+PzrF/j99sf4/Whn/PxQt
/z+F3f4/6KD/P1pP/z/OMf8/ebf/P+kdAEB0LwBAe0UAQNcOAEA9SABAWFQAQMgoAEC6eABA
OG8AQFDEAEArewBAmZwAQE/7AEDZwgBAEtUAQIcNAUDjLAFAyC8BQA0tAUApmwFAJ1EBQJqk
AUAXogFArIUBQMNpAUDqogFA5tIBQJMPAkAnzQFAorwBQBnwAUAD6AFAH/QBQEglAkBpMgJA
vlMCQKlcAkA/nAJAgrwCQHS9AkB0owJAPVsCQODxAkBu3AJAPPICQLm8AkCH6gJAGvQCQMQE
A0CuRgNAkS4DQGpCA0DsbwNAa1oDQJyIA0CYggNAcHsDQA==</AssayYData></Step><Step><CommonData><SampleLocation>1</SampleLocation><SampleID></SampleID><SampleGroup></SampleGroup><SampleInfo></SampleInfo><SampleRow>D</SampleRow><SamplePlate>1</SamplePlate><WellType>BUFFER</WellType><Concentration>-1</Concentration><ConcentrationUnits>µg/ml</ConcentrationUnits><MolarConcentration>-1</MolarConcentration><MolarConcUnits>nM</MolarConcUnits><MolecularWeight>-1</MolecularWeight><Temperature>25</Temperature><StartTime>2182907</StartTime><AssayTime>30</AssayTime></CommonData><FlowRate>1000</FlowRate><StepType>BASELINE</StepType><StepName>Baseline</StepName><StepStatus>OK</StepStatus><ActualTime>30</ActualTime><CycleTime>0.2</CycleTime><AssayXData Points="150">i//bROkF3ERYDNxEthLcRBwZ3ESDH9xE6SXcRFAs3ES2MtxEJTncRIM/3ETxRdxEWEzcRLZS
3EQcWdxEg1/cRPFl3ERYbNxEvnLcRBx53ESDf9xE6YXcRFiM3ES2ktxEHJncRIOf3EQCptxE
WKzcRLay3EQcudxEi7/cROnF3ERQzNxEttLcRBzZ3ESZ4NxE8eXcRFDs3ES28txEHPncRIP/
3ETpBd1EUAzdRLYS3UQcGd1Egx/dROkl3URQLN1EzzLdRBw53USLP91E6UXdRFhM3US2Ut1E
JVndRINf3UTxZd1EUGzdRLZy3UQced1Eg3/dRPGF3URQjN1EtpLdRByZ3USDn91E6aXdRFis
3US2st1EHLndRJu/3UTpxd1EUMzdRLbS3UQc2d1ErN/dRPHl3URQ7N1EtvLdRBz53USD/91E
6QXeRFAM3kS2Et5EHBneRIMf3kTpJd5EaCzeRAgz3kQlOd5Egz/eRPFF3kRYTN5EtlLeRC1Z
3kSDX95E6WXeRFhs3kS+ct5EHHneRIN/3kTxhd5EUIzeRLaS3kQtmd5Eg5/eROml3kRQrN5E
vrLeRBy53kSDv95E6cXeRFjM3kS+0t5EHNneRIPf3kTp5d5EWOzeRLby3kQl+d5Eg//eROkF
30RQDN9EvhLfRCUZ30SDH99E6SXfRHAs30S+Mt9EJTnfRIM/30QgR99EUEzfRLZS30QtWd9E
g1/fRPFl30RQbN9EvnLfRBx530SDf99E6YXfRFCM30S2kt9ERZnfRIOf30Txpd9EWKzfRLay
30Qlud9E</AssayXData><AssayYData Points="150">Ig0FQPNgBUANsQVA7OgFQLf9BUARugVAnbsFQA7fBUBD1gVAjwAGQHzkBUDJPgZAUgYGQOVK
BkCj9gVAYgMGQJdjBkDY5wVAJUcGQNcsBkDoSAZA0TQGQJUYBkDBewZAWzQGQC8jBkApLgZA
xakGQF9CBkCqXgZAN0sGQB9OBkC8XwZAwTQGQAg9BkA6EwZAnTwGQJx5BkDFNwZAsIAGQA5D
BkCJWAZAqSQGQLhCBkAfagZAeVkGQFs7BkD1YgZAv4gGQOZIBkCnOQZAzH4GQCOSBkCJXQZA
vncGQISrBkCsfQZAh1oGQOdDBkDsigZAmKUGQEZeBkD8WAZAYnYGQOumBkAAhwZA8GoGQDJs
BkBqWQZA4G4GQM5/BkDPaAZA3hwGQEJ2BkDccQZAN1AGQN6cBkDiSAZAZoEGQJSUBkB8dAZA
J5oGQAbUBkAvxAZAO7QGQGWdBkAFfwZAG6cGQGjIBkDQhgZAu1cGQIGIBkAIkAZAcLgGQKmG
BkA8fQZAu5UGQGydBkA0pwZAr6YGQG69BkAd0QZAuMsGQDPFBkDS3AZAmv0GQJbqBkCd7QZA
xcQGQD6oBkCniAZAG58GQNa3BkBs6QZAo7EGQJbdBkB9uQZAoKoGQBzjBkBA0QZA774GQKi9
BkD1owZAvPoGQInzBkBh/QZAiyIHQJGwBkDLswZAQ7kGQECyBkDwFAdANOEGQJArB0Bm3QZA
7fUGQEn1BkCq7wZAUhEHQCbxBkBr2AZAIwUHQCDdBkABywZAUMIGQCkzB0CXzQZA1dcGQG7N
BkA3wwZA</AssayYData></Step><Step><CommonData><SampleLocation>10</SampleLocation><SampleID>BG505 T332N SOSIP</SampleID><SampleGroup></SampleGroup><SampleInfo></SampleInfo><SampleRow>D</SampleRow><SamplePlate>1</SamplePlate><WellType>KSAMPLE</WellType><Concentration>-1</Concentration><ConcentrationUnits>µg/ml</ConcentrationUnits><MolarConcentration>62.5</MolarConcentration><MolarConcUnits>nM</MolarConcUnits><MolecularWeight>-1</MolecularWeight><Temperature>25</Temperature><StartTime>2221664</StartTime><AssayTime>180</AssayTime></CommonData><FlowRate>600</FlowRate><StepType>ASSOC</StepType><StepName>Association</StepName><StepStatus>OK</StepStatus><ActualTime>179.999</ActualTime><CycleTime>0.2</CycleTime><AssayXData Points="900">i7/fRPHF30RYzN9EttLfRCXZ30SL399E8eXfRFjs30S+8t9EJfnfRIv/30TpBeBEWAzgRL4S
4EQlGeBEix/gRPEl4ERYLOBEvjLgRBw54ESLP+BE8UXgRFhM4ES+UuBEJVngRItf4ETxZeBE
WGzgRL5y4EQleeBEi3/gRPGF4ERYjOBEvpLgRCWZ4ESLn+BE6aXgRFis4ES+suBEJbngRIO/
4ETxxeBEWMzgRL7S4EQl2eBEi9/gRDvm4ERY7OBEvvLgRCX54ESD/+BE6QXhRFgM4US+EuFE
HBnhRIMf4UR0JuFEWCzhRL4y4UQlOeFEiz/hROlF4USiTOFEvlLhRCVZ4USLX+FE8WXhRFhs
4US+cuFEJXnhRIt/4UTxheFEUIzhRL6S4UQlmeFEi5/hRPGl4URQrOFEvrLhRCW54UQewOFE
8cXhRGDM4US+0uFEJdnhRIvf4UTp5eFEWOzhRL7y4UQl+eFEi//hRPEF4kRYDOJEvhLiRCUZ
4kSDH+JE8SXiRFgs4kS+MuJEJTniRIs/4kTpReJEWEziRL5S4kQlWeJEg1/iRPFl4kRYbOJE
tnLiRCV54kSLf+JE6YXiRFCM4kS+kuJE4ZniRIuf4kTppeJEWKziRL6y4kQlueJEi7/iROnF
4kRYzOJEvtLiRBzZ4kSL3+JE6eXiRFDs4kS28uJEJfniRIv/4kTxBeNEWAzjRL4S40QlGeNE
ix/jRPEl40RYLONEvjLjRCU540SDP+NE6UXjRFhM40S+UuNEHFnjRItf40TxZeNEWGzjRL5y
40QleeNEg3/jROmF40RYjONEtpLjRByZ40SLn+NE8aXjRFCs40S2suNEJbnjRIO/40TxxeNE
WMzjRL7S40Ql2eNEi9/jROnl40RQ7ONECPPjRCX540SD/+NE6QXkRFgM5ES+EuREhxnkRIMf
5ETpJeREWCzkRLYy5EQcOeREiz/kROlF5ERYTOREvlLkRCVZ5ESLX+RE6WXkRFhs5ES2cuRE
JXnkRIt/5ETpheREUIzkRLaS5EQcmeREi5/kRPGl5ERYrOREvrLkRCW55ESLv+RE8cXkRFjM
5ES+0uREHNnkRIPf5ETx5eREWOzkRLby5EQc+eREi//kRPEF5URYDOVEvhLlRCUZ5USLH+VE
8SXlRFAs5US2MuVEJTnlRIM/5UTxReVEWEzlRLZS5UQlWeVEi1/lROll5URYbOVEvnLlRCV5
5USLf+VE8YXlRFCM5US2kuVEHJnlRIuf5URcpuVEWKzlRL6y5UQlueVEi7/lRPHF5URQzOVE
xtLlRCXZ5USL3+VE8eXlRFjs5US28uVEJfnlRIP/5UTxBeZEWAzmRL4S5kQlGeZEgx/mRPEl
5kRQLOZEvjLmRBw55kSLP+ZE8UXmRFBM5kS2UuZEHFnmRINf5kTpZeZEWGzmRL5y5kQleeZE
i3/mRPGF5kRYjOZEtpLmRByZ5kSDn+ZE6aXmRFis5kS2suZEJbnmRO2/5kTxxeZEUMzmRL7S
5kQl2eZEi9/mRPHl5kRY7OZEvvLmRBz55kSD/+ZE6QXnRFAM50S2EudEHBnnRIMf50RMJudE
WCznRLYy50QcOedEgz/nRPFF50RQTOdEtlLnRCVZ50SDX+dE6WXnRFhs50S2cudEJXnnRIN/
50TxhedEWIznRL6S50QcmedEi5/nRPGl50RQrOdEvrLnRCW550SDv+dE8cXnRFDM50S20udE
HNnnRIvf50Tx5edEUOznRL7y50Qc+edEg//nROkF6ERQDOhEthLoRCUZ6ESDH+hE6SXoRFgs
6ES2MuhEHDnoRIM/6ETpRehEWEzoRLZS6EQlWehEg1/oROll6ERYbOhEvnLoRCV56ESLf+hE
8YXoRFCM6EQIk+hEJZnoRIOf6ETppehEUKzoRLay6EQluehEg7/oRPHF6ERYzOhEttLoRBzZ
6ESL3+hE8eXoRHns6ES+8uhEHPnoRIP/6ETxBelEUAzpRLYS6UQcGelEix/pROkl6URQLOlE
tjLpRBw56USDP+lE8UXpRFhM6US2UulEHFnpRINf6UTxZelE/GzpRL5y6UQceelEg3/pROmF
6USgjelEtpLpRByZ6USLn+lE6aXpRFCs6US2sulEJbnpRIu/6UTxxelEUMzpRLbS6UQl2elE
g9/pROnl6URQ7OlEtvLpRBz56USL/+lE6QXqRFAM6kS2EupEHBnqRNUf6kTxJepEUCzqRLYy
6kQlOepEiz/qROlF6kRQTOpEtlLqRCVZ6kTVX+pE6WXqRFBs6kS2cupEHHnqRIN/6kTphepE
UIzqRLaS6kQcmepEL6DqRPGl6kRQrOpEtrLqRCW56kSDv+pE6cXqRFDM6kS20upEHNnqRIPf
6kTp5epEUOzqRLby6kQl+epEg//qROkF60RQDOtEthLrRBwZ60SDH+tE6SXrRFgs60S+MutE
JTnrRIM/60TxRetEUEzrRLZS60QcWetEi1/rROll60RQbOtEtnLrRBx560SDf+tE6YXrRFCM
60Qxk+tEJZnrRIuf60TxpetEWKzrRLay60QluetEi7/rROnF60RQzOtEttLrRCXZ60SD3+tE
6eXrRFDs60S+8utEHPnrRIP/60TpBexEUAzsRLYS7EQcGexEgx/sROkl7ERQLOxEtjLsRBw5
7ESDP+xE6UXsRFhM7ES+UuxEPVnsRINf7ER9ZuxEUGzsRLZy7EQceexEg3/sROmF7ERYjOxE
tpLsRByZ7ESDn+xE6aXsRFis7ES2suxEHLnsRIO/7ET6xexEWMzsRLbS7EQc2exEg9/sROnl
7ERQ7OxEvvLsRCX57ESD/+xE8QXtRFAM7US+Eu1EHBntRIMf7UTxJe1EUCztRLYy7UQcOe1E
gz/tROlF7URYTO1EtlLtRBxZ7USDX+1E6WXtRFhs7US+cu1EHHntRIN/7UTphe1EUIztRLaS
7UQlme1Eg5/tROml7URQrO1EtrLtREW57USDv+1E6cXtRFDM7US+0u1EHNntRIPf7UTp5e1E
UOztRL7y7UQl+e1Eg//tRPEF7kRQDO5EthLuRBwZ7kSDH+5E6SXuRFgs7kS2Mu5EHDnuRIM/
7kTpRe5EUEzuRLZS7kQcWe5Eg1/uROll7kRQbO5EtnLuRBx57kSDf+5E6YXuRFCM7kS2ku5E
HJnuRIOf7kTxpe5EUKzuRL6y7kQcue5Eg7/uROnF7kRQzO5EttLuRBzZ7kSD3+5E8eXuRFDs
7kS28u5EHPnuRIv/7kTxBe9EUAzvRLYS70QlGe9Egx/vRPEl70RQLO9EtjLvRBw570SDP+9E
6UXvRFBM70S2Uu9EHFnvRItf70TxZe9EUGzvRL5y70Qlee9Eg3/vROmF70RojO9EtpLvRCWZ
70SDn+9E8aXvRFCs70S2su9EHLnvRIu/70Txxe9EWMzvRLbS70Ql2e9Ei9/vROnl70RQ7O9E
tvLvRBz570SL/+9E6QXwRFgM8ES2EvBEJRnwRIMf8ETpJfBEWCzwRL4y8EQlOfBEgz/wROlF
8ERQTPBEtlLwRBxZ8ESDX/BE6WXwRFBs8ES2cvBEHHnwRIN/8ETphfBEUIzwRMaS8EQcmfBE
g5/wROml8ERYrPBEvrLwRCW58ESDv/BE6cXwRFjM8ES+0vBEHNnwRIvf8ETx5fBEWOzwRL7y
8ET4+vBEAgLxRNEJ8USbD/FEmRTxRI8Z8USLH/FE8SXxRFgs8US+MvFEJTnxRIs/8UTxRfFE
WEzxRMZS8UQlWfFEi1/xRPFl8URYbPFEvnLxRCV58USLf/FE8YXxRFiM8US+kvFEJZnxRIuf
8UTxpfFEWKzxRL6y8UQlufFEi7/xRPHF8URYzPFEvtLxRCXZ8USL3/FE8eXxRFjs8US+8vFE
JfnxRIv/8UTxBfJEWAzyRL4S8kQlGfJEix/yRPEl8kRYLPJEvjLyRCU58kSLP/JEGkbyRFhM
8kS+UvJEJVnyRItf8kTxZfJEWGzyRL5y8kQlefJEi3/yRPGF8kRYjPJEvpLyRCWZ8kSLn/JE
8aXyRFis8kS+svJEJbnyRIu/8kTxxfJEWMzyRL7S8kQl2fJEi9/yRPHl8kRY7PJEtvLyRCX5
8kSL//JE8QXzRFgM80S+EvNEJRnzRIsf80TxJfNEUCzzRJsz80QlOfNEiz/zRPFF80RQTPNE
vlLzRCVZ80SLX/NE8WXzRFhs80S+cvNEJXnzRIt/80TxhfNEWIzzRL6S80QcmfNEi5/zRPGl
80RYrPNEvrLzRCW580SLv/NE8cXzRFjM80S+0vNEJdnzRIvf80Tx5fNEWOzzRL7y80Ql+fNE
i//zRPEF9ERYDPREvhL0RCUZ9ESLH/RE8SX0RFgs9ES+MvREHDn0RIs/9ETpRfREWEz0RL5S
9EQcWfREi1/0ROll9ERYbPREvnL0RCV59ESLf/RE8YX0RFiM9ES+kvREJZn0RIOf9ETxpfRE
UKz0RL6y9EQlufREi7/0RPHF9ERYzPREvtL0RCXZ9ESL3/RE8eX0RFjs9ES28vREJfn0RIv/
9ETxBfVEWAz1RL4S9UQtGfVEix/1RFQm9URYLPVEvjL1RAo69USLP/VE8UX1RFhM9US+UvVE
JVn1RItf9UTxZfVEWGz1RLZy9URuefVEi3/1RPGF9URYjPVEvpL1RCWZ9USLn/VE8aX1RFis
9US+svVEHLn1RIu/9UTpxfVEWMz1RL7S9UQl2fVEg9/1RPHl9URY7PVEvvL1RCX59USD//VE
8QX2RFgM9kS+EvZEJRn2RIMf9kTxJfZEcCz2RL4y9kQcOfZE</AssayXData><AssayYData Points="900">rR0HQE6ZBkC/6gVAp6YFQFAJBUDH4QRA8UUEQLb0A0B1tgNANL8DQOylA0BJkgNAVUEDQJRH
A0BOOgNAceYCQOn8AkA68QJAJtgCQJbXAkAtBgNAit8CQKYZA0CBMQNAjB4DQOfzAkDSDANA
lOECQFEeA0C9BgNAv8gCQOtuA0BWMgNAb88CQDzlAkD42wJARwIDQE0CA0Bq8QJA11gDQGnH
AkA3zgJAIi4DQPtEA0AOUwNA/08DQNxIA0C1IgNAWN4CQIczA0DtDQNAZhIDQH21AkDGwwJA
4RsDQKYJA0ASBQNAOVADQN3vAkBX8gJAET8DQMg/A0BAHwNALEQDQEwnA0AVQgNAIzMDQFNm
A0D+kANAKm8DQII2A0C0HANAcQIDQPpxA0AFLgNA81IDQNgqA0AdbQNAEAoDQP8mA0DgZANA
PAsDQGWxA0CRagNA/cgDQKM3A0CwMgNA5kEDQEF8A0AulwNA6WsDQPKVA0A+VANAvi0DQAFI
A0A1kgNABpgDQD28A0D4HgNAmbcDQOWOA0CKjQNAMj4DQOGCA0DLrgNAdq8DQOPHA0AWZQNA
5XsDQNRzA0ANzANArrMDQL5XA0CwrgNAYpcDQO9xA0DrtwNAB6UDQMWgA0BP/QNAESIEQJ7S
A0D+6QNAL/MDQMXNA0BmygNAxhcEQBDnA0A/wANAeeQDQKSuA0CPBQRAuPoDQPftA0AIzwNA
w7QDQPDxA0A15ANAy94DQDvaA0CGGQRAUdoDQBAPBEBIGgRAovcDQII4BEDx3gNAoDAEQHIo
BED54wNAdjoEQGYvBEC3DwRAzwYEQCsmBEBdWgRAZRgEQEBKBECsEwRAzNkDQElQBEApXwRA
EC4EQBkmBEB3OgRAjDUEQGJsBEDxCgRAVi0EQOEOBEBkEwRA+lwEQDyEBEADoQRAvnYEQDFN
BED4ZQRA8VUEQNZcBECYLARA6X0EQG1LBECrugRA3mEEQMkMBECrTARASzQEQKdrBED1VgRA
yBkEQLCBBEASkwRAJYsEQEuFBEAcbwRABIYEQAx+BEDawwRAsakEQPTUBEA+rARAuHgEQM9n
BECxfgRAoesEQJXeBECylgRAYcsEQH6iBEAxgARAK5cEQA6aBECsmgRA+VsEQHWFBEBAxwRA
2nMEQNDMBEB9AgVAkdIEQDSgBEDr7ARAW+EEQEq0BEDlpQRAY+MEQKtTBEBVhwRA/OcEQGW2
BEBh6gRAB6YEQFm0BECw0QRAv6YEQM3OBEDXiQRAasIEQB4KBUA8zQRA7TsFQHD9BEBuogRA
zBYFQFmgBEAzwgRAnQIFQHLDBEDdzQRA/8gEQAv3BEC+DQVAnCMFQD06BUAd9wRAUgAFQDrk
BEAnCgVAekAFQG3/BEDtIQVAjigFQFQuBUCD3ARARC0FQDVWBUDb3gRA+bQEQI/jBEDvVQVA
PlcFQIIDBUBn9wRA4DYFQLrZBEDrAwVAfCAFQKpQBUCIaAVAFnIFQK5ZBUB2RAVAdTwFQHM/
BUB/JQVAUUAFQPVeBUDZKwVA2YIFQEByBUCx9QRAdn0FQKYNBUCKHwVAxj4FQAyOBUCWVAVA
23gFQNRABUCZVwVAlSoFQN9mBUAKjwVA4D4FQBZxBUClwwVAlywFQDZUBUBrRAVA51YFQDI1
BUCSiQVACGAFQLKcBUAxfwVA5rUFQG1UBUDNigVA0oEFQHFhBUCuYwVA7qwFQAnTBUBVoAVA
gUoFQP6EBUBkxQVAdM4FQOpgBUAyvwVAA9UFQHiTBUArnwVAE5kFQFioBUCPpQVAfngFQGhh
BUCr4QVAj+MFQJXEBUAU0QVAx5YFQEUXBkAx5gVAMP4FQE+bBUAXtwVAO7IFQArGBUCy8QVA
rZ4FQEw5BkAsxQVAVeEFQOL4BUBg5AVALokFQGfVBUAfGwZAv/sFQFneBUAnBgZA1uMFQODz
BUClEQZAZv4FQH/nBUBYkQVAYxQGQB25BUAR/AVA0QcGQHX0BUD5DAZAiA0GQHAVBkD+4gVA
OPkFQFEABkAADQZACBYGQEMcBkDl5gVAMQMGQKLtBUDm2wVAlOIFQIUpBkAexQVAjC8GQNY9
BkBZMgZA0iAGQEP3BUCeIQZAE/0FQHIVBkBQJQZAZPUFQIwkBkCASwZAxmAGQBhnBkCMRwZA
S1QGQDhHBkAOQAZA+WAGQPYDBkB2NQZApSkGQEtWBkDGFwZAwDUGQD85BkBqPwZANUwGQIgO
BkDmQQZAexYGQO1DBkBffwZATi8GQIUeBkBJMAZAekEGQJIpBkAOGQZAEWEGQKcIBkDiLQZA
qAQGQLNxBkC5bAZAUhgGQIqLBkBNcQZAU0UGQDGWBkA+YQZA6YEGQPB9BkAGnAZABEgGQC44
BkAWMQZADlEGQIZIBkCSZAZA+68GQNSpBkAdeQZAjJAGQMevBkAsbQZA/08GQNmEBkA6XQZA
y28GQOKjBkDZqAZA74sGQKpcBkBAkAZArYsGQIh7BkDukgZAgnUGQIqhBkDgogZAm5wGQICb
BkAlkAZAd40GQGrcBkCZAAdA1rcGQE7RBkC1BQdAnIQGQArlBkDm+AZAHuwGQJSQBkBa9gZA
s64GQHjRBkDilAZAM7AGQCysBkBtnwZAN9MGQHe3BkDqxwZAmOYGQCroBkDB7AZAONgGQODC
BkB03gZAZLkGQD6uBkDQ1AZAONwGQB8GB0BC4AZA8qsGQEKhBkBFrgZALd0GQEa/BkAo2gZA
Pw8HQN4lB0DoAAdAMLQGQHrXBkBuRAdAb/QGQOzWBkA28AZAAvkGQGchB0Dn2QZAERoHQHwW
B0BC4gZAif4GQETEBkC68gZAH/EGQEQAB0BEDAdAU90GQDQIB0CMOgdAxFIHQMwzB0AU6AZA
vgUHQL3RBkDA+gZAxi0HQFvlBkAw/gZASi4HQKgaB0DBsQZAiUQHQF8RB0DJFAdAMA4HQCP/
BkA1IwdA4C8HQFNiB0AtTQdAzkMHQKkpB0AhKwdAenQHQLkvB0DlRwdA/EEHQIUsB0CSdAdA
Bw4HQH9RB0AcVQdAiVEHQIlZB0BiWAdA0EsHQC6DB0AXCgdAaWQHQJVMB0CR+gZADF0HQDtl
B0BZlQdABH4HQFp+B0DtOAdACJkHQKxsB0B9dwdAJYoHQNlVB0DZkwdA2W0HQNAoB0DDfAdA
pncHQOx4B0DJZgdAAoUHQJW7B0CBmgdADqwHQJChB0ACawdAWZYHQIV8B0A1bAdAp1sHQAGb
B0AobgdA+WQHQDqHB0CfhAdAOUQHQD64B0APkwdAo64HQECIB0BTowdAgIgHQGmQB0BViwdA
JMcHQJF7B0DJbQdA3lwHQLeqB0A6uAdAx4UHQN6gB0BprQdAAowHQA51B0CIjQdAJnYHQJum
B0DQygdAv8QHQDvPB0DI/wdAa/gHQNy5B0Cr0gdAFO4HQA/XB0BhswdAsY8HQHLhB0BPhwdA
4fMHQIT8B0Dr0wdAupMHQOK8B0Cc5AdA0QEIQOQMCECJxQdAgO0HQPskCED06gdAghMIQMSo
B0DN0QdAlrwHQID3B0ANiAdAte0HQO/oB0DH0wdAa/kHQG3zB0Av4wdAJsgHQBkMCEA/LQhA
BfIHQIY7CECh8QdA9yIIQKDrB0BtxAdAywgIQBLjB0AtRQhAtBMIQFr5B0Dk9AdAPgAIQKkn
CEAzVQhA3RsIQJH3B0Bb4AdAgRcIQOf8B0CJ9gdAqPAHQGY8CEClSwhAEfIHQPoUCEDL6wdA
Pv8HQMQcCEDRvwdAJgAIQAS+B0C+RwhA4fUHQOdVCEACKQhAFEYIQJZUCEBoXAhASnMIQOJY
CECyNwhA9z8IQMFNCED+CQhAF1sIQGY7CEB5GAhALkEIQAVRCED1PwhA7QUIQO88CEAFQwhA
vrEIQFhmCEC6dghAIGoIQCJvCEDfLAhAXU4IQBKfCECgLghASWoIQGSSCEAHEghAkEkIQBdQ
CEDv3gdAK28IQI+ACECGiwhAJ0cIQFZnCEDmOghA5XAIQDd8CEDgaQhAe2gIQEOXCEBhdghA
Jn4IQDGTCEAxcQhAMI8IQMx1CEBIHAhAaYMIQCphCEDbRwhAqmQIQF1uCEDhaghA3qMIQAVV
CEBZmwhA2WsIQIS1CECp3ghABmEIQFqfCEC2VwhAw0kIQOajCEBNmQhAB68IQO/MCEBafQhA
umAIQBxiCEBmewhAu1QIQL9cCEBAnQhAu+AIQIC/CECwqghAAdUIQDxSCEBdnQhA7qwIQDoF
CUAqjQhATq0IQMR4CECncghACcQIQPOtCEDZXAhAaL0IQOScCEDqfghAFJwIQBu9CEDg1whA
yYsIQGa3CEAZnwhAJyAJQAX0CECypghAbIcIQG/jCEC0zghANMMIQL3SCEBazghAiN4IQOr8
CEAutQhAzL0IQKAuCUApyQhAy5MIQMYSCUAE8whAWPYIQH4BCUCv2ghAzuoIQB8gCUCGzAhA
UMYIQOS/CECvyAhA/voIQGnHCEDLnQhAZssIQCzKCECM7AhA/7cIQAdvCUB/GwlAxUYJQGiy
CEATRQlA88IIQIblCECUHglA/yEJQHsqCUCsIglAHS8JQKw5CUAG8QhAlikJQJgKCUDqJAlA
uvkIQFgCCUAnDglAqhcJQDc0CUC2OwlAeC0JQPBNCUAFEglANQgJQGhtCUCu6whATUMJQBsu
CUDkMAlAiQkJQFf8CEDJOwlAJkEJQMIcCUAnHAlADvsIQLUaCUDsSglAyX8JQN+mCUCoLglA
3esIQOkzCUDkTAlAZW0JQIIqCUD3KglAuYgJQJ/hCEAYOglA</AssayYData></Step><Step><CommonData><SampleLocation>1</SampleLocation><SampleID></SampleID><SampleGroup></SampleGroup><SampleInfo></SampleInfo><SampleRow>D</SampleRow><SamplePlate>1</SamplePlate><WellType>BUFFER</WellType><Concentration>-1</Concentration><ConcentrationUnits>µg/ml</ConcentrationUnits><MolarConcentration>-1</MolarConcentration><MolarConcUnits>nM</MolarConcUnits><MolecularWeight>-1</MolecularWeight><Temperature>25</Temperature><StartTime>2410506</StartTime><AssayTime>180</AssayTime></CommonData><FlowRate>600</FlowRate><StepType>DISASSOC</StepType><StepName>Dissociation</StepName><StepStatus>OK</StepStatus><ActualTime>180</ActualTime><CycleTime>0.2</CycleTime><AssayXData Points="900">gj/2ROBF9kRPTPZErVL2RBxZ9kSCX/ZE4GX2REds9kS1cvZEE3n2RHp/9kTghfZER4z2RK2S
9kQcmfZEep/2RPGl9kRPrPZEtbL2RBO59kSCv/ZEY8b2RE/M9kS10vZEHNn2RHrf9kTo5fZE
R+z2RK3y9kQT+fZEgv/2ROAF90RHDPdEtRL3RBMZ90SCH/dE6CX3REcs90S1MvdEEzn3RII/
90TgRfdER0z3RLVS90QTWfdEgl/3ROBl90RPbPdErXL3RBN590R6f/dE6IX3RE+M90StkvdE
HJn3RHqf90TgpfdER6z3RK2y90QcufdEer/3RODF90RPzPdErdL3RBPZ90SC3/dE6OX3REfs
90S18vdEE/n3RHr/90ToBfhERwz4RK0S+EQcGfhEgh/4ROgl+ERPLPhErTL4RBw5+ESCP/hE
6EX4RE9M+ES1UvhEHFn4RIJf+EToZfhET2z4RK1y+EQcefhEgn/4ROCF+ERPjPhErZL4RBOZ
+ER6n/hE6KX4REes+EStsvhEHLn4RIK/+EToxfhER8z4RK3S+EQB2vhEweD4ROjl+ERH7PhE
tfL4RBP5+ER6//hE6AX5REcM+US1EvlEExn5RHof+UTgJflETyz5RK0y+UQTOflEej/5ROhF
+URPTPlEtVL5RBNZ+UR6X/lE4GX5REds+UStcvlEHHn5RIJ/+UTghflER4z5RK2S+UQTmflE
ep/5ROCl+URHrPlErbL5RBO5+UR6v/lE4MX5RE/M+US10vlEE9n5RILf+UTo5flER+z5RK3y
+UQc+flEev/5ROAF+kRPDPpEtRL6RBMZ+kR6H/pE4CX6REcs+kS1MvpEHDn6RHo/+kToRfpE
T0z6RK1S+kQTWfpEel/6ROhl+kRHbPpErXL6RBx5+kR6f/pE6IX6REeM+kStkvpEHJn6RHqf
+kTopfpET6z6RLWy+kQcufpEgr/6RODF+kRHzPpEtdL6RBzZ+kR63/pE4OX6RE/s+kSt8vpE
HPn6RHr/+kToBftERwz7RLUS+0QTGftEgh/7ROAl+0RHLPtErTL7RBM5+0R6P/tE6EX7REdM
+0StUvtEE1n7RHpf+0ToZftER2z7RK1y+0QTeftEgn/7ROCF+0RPjPtErZL7RBOZ+0R6n/tE
4KX7RE+s+0StsvtEE7n7RHq/+0ToxftET8z7RK3S+0QT2ftEgt/7RODl+0RH7PtErfL7RBP5
+0R6//tE4AX8REcM/EStEvxEExn8RIIf/EToJfxERyz8RK0y/EQTOfxEgj/8ROBF/ERPTPxE
rVL8RBNZ/ESCX/xE4GX8REds/EStcvxEE3n8RIJ//EQRhvxET4z8RK2S/EQTmfxEgp/8ROCl
/ERHrPxEMLP8RBO5/ER6v/xE4MX8REfM/ESt0vxEE9n8RHrf/ETg5fxER+z8RK3y/EQT+fxE
ev/8ROAF/URHDP1ErRL9RBMZ/UR6H/1E4CX9REcs/UStMv1EHDn9RHo//UTgRf1ET0z9RK1S
/UQTWf1Eel/9ROBl/URHbP1EtXL9RBN5/UR6f/1E4IX9REeM/UStkv1EHJn9RHqf/UTgpf1E
R6z9RK2y/UQTuf1Eer/9RODF/URHzP1ErdL9RBPZ/UR63/1E6OX9REfs/UTG8v1EE/n9RIL/
/UTgBf5ERwz+RK0S/kQcGf5Eeh/+ROAl/kRPLP5ErTL+RBM5/kR6P/5E4EX+REdM/kStUv5E
E1n+RHpf/kTgZf5ET2z+RK1y/kQTef5Een/+ROiF/kRHjP5ErZL+RByZ/kR6n/5E4KX+REes
/kS1sv5EJLn+RHq//kTgxf5ER8z+RK3S/kQT2f5Eet/+RODl/kRH7P5ErfL+RBP5/kR6//5E
4AX/REcM/0StEv9EExn/RHof/0TgJf9ERyz/RLUy/0QTOf9Eej//ROBF/0RHTP9ErVL/RBNZ
/0SCX/9E4GX/REds/0Stcv9EHHn/RIJ//0Tghf9ER4z/RK2S/0QTmf9Egp//ROCl/0RHrP9E
rbL/RBO5/0R6v/9E6MX/REfM/0St0v9EE9n/RHrf/0Tg5f9ET+z/RLXy/0QT+f9Eev//RPAC
AEUjBgBFVgkARYoMAEW9DwBF8BIARSMWAEVWGQBFjhwARb0fAEXwIgBFIyYARVspAEWKLABF
vS8ARfQyAEXDNgBFVjkARY48AEXFPwBF8EIARSNGAEVbSQBFjkwARb1PAEX0UgBFJ1YARVtZ
AEWKXABFvV8ARfRiAEUjZgBFW2kARYpsAEXBbwBF8HIARSd2AEVWeQBFjnwARQOAAEXwggBF
J4YARVaJAEWOjABFvY8ARfSSAEUnlgBFW5kARY6cAEXBnwBF9KIARSemAEVbqQBFjqwARcGv
AEXwsgBFJ7YARVu5AEWOvABF2r8ARfTCAEUnxgBFW8kARY7MAEXBzwBF9NIARSfWAEVb2QBF
jtwARcHfAEX04gBFJ+YARVvpAEWO7ABFwe8ARfTyAEUn9gBFW/kARY78AEXB/wBF9AIBRScG
AUVbCQFFjgwBRcEPAUX0EgFFJxYBRVsZAUWOHAFFwR8BRfQiAUUnJgFFXykBRY4sAUXNLwFF
9DIBRSc2AUVbOQFFjjwBRcE/AUX0QgFFJ0YBRVtJAUWOTAFFwU8BRfRSAUUnVgFFW1kBRY5c
AUXBXwFF9GIBRSdmAUVbaQFFjmwBRcFvAUX0cgFFJ3YBRVt5AUWOfAFFwX8BRfSCAUUnhgFF
W4kBRY6MAUXBjwFF9JIBRSeWAUVbmQFFjpwBRcGfAUX0ogFFJ6YBRVupAUWOrAFFwa8BRfSy
AUUntgFFW7kBRY68AUW9vwFF9MIBRSfGAUVbyQFFjswBRcHPAUX00gFFJ9YBRVvZAUWK3AFF
wd8BRfTiAUUn5gFFW+kBRY7sAUXB7wFF9PIBRSf2AUVb+QFFjvwBRcH/AUX0AgJFJwYCRVsJ
AkWODAJFwQ8CRfQSAkUnFgJFWxkCRY4cAkU0IAJF9CICRScmAkVbKQJFjiwCRcEvAkXwMgJF
JzYCRVs5AkXPPAJFwT8CRfBCAkUnRgJFW0kCRY5MAkXBTwJF9FICRSdWAkVbWQJFjlwCRcFf
AkX0YgJFJ2YCRVtpAkWKbAJFwW8CRfRyAkUndgJFW3kCRct8AkXBfwJF9IICRSOGAkVviQJF
jowCRcGPAkX0kgJFI5YCRVuZAkWKnAJFwZ8CRfCiAkUjpgJFW6kCRYqsAkXBrwJF9LICRSO2
AkVbuQJFjrwCRcG/AkX0wgJFJ8YCRVvJAkWKzAJFwc8CRfTSAkUw1gJFW9kCRY7cAkXB3wJF
9OICRSfmAkVb6QJFiuwCRebvAkX08gJFJ/YCRVv5AkWO/AJFwf8CRfQCA0UnBgNFWwkDRY4M
A0XBDwNF9BIDRScWA0VbGQNFohwDRcEfA0X0IgNFJyYDRVspA0WOLANFvS8DRfQyA0UnNgNF
WzkDRYo8A0W9PwNF9EIDRSdGA0VbSQNFikwDRcFPA0X0UgNFJ1YDRVtZA0WOXANFwV8DRfRi
A0UnZgNFVmkDRY5sA0XBbwNF9HIDRSd2A0VWeQNFjnwDRb1/A0X0ggNFI4YDRVuJA0WOjANF
wY8DRfSSA0UnlgNFW5kDRY6cA0XBnwNF9KIDRSemA0VbqQNFiqwDRcGvA0X0sgNFI7YDRVu5
A0WOvANFwb8DRfTCA0UjxgNFW8kDRY7MA0XBzwNF9NIDRSfWA0VW2QNFitwDRcHfA0X04gNF
I+YDRVvpA0WK7ANFwe8DRfTyA0Uj9gNFW/kDRY78A0XB/wNF9AIERSMGBEVbCQRFjgwERcEP
BEX0EgRFJxYERVsZBEWKHARFwR8ERfQiBEUjJgRFWykERYosBEXBLwRF9DIERSc2BEVWOQRF
ijwERb0/BEX0QgRFJ0YERVtJBEWOTARFwU8ERfRSBEUjVgRFW1kERY5cBEXBXwRF9GIERSNm
BEVbaQRFjmwERb1vBEX0cgRFI3YERVt5BEWKfARFwX8ERfSCBEUnhgRFW4kERY6MBEXBjwRF
9JIERSeWBEVWmQRFipwERb2fBEX0ogRFI6YERVupBEWOrARFva8ERfSyBEUntgRFW7kERY68
BEXBvwRF8MIERSfGBEVbyQRFiswERcHPBEX00gRFJ9YERZTZBEWO3ARFvd8ERfDiBEUn5gRF
VukERYrsBEXB7wRF9PIERSf2BEVW+QRFjvwERcH/BEX0AgVFIwYFRVsJBUWKDAVFvQ8FRfAS
BUUjFgVFWxkFRY4cBUXBHwVF9CIFRScmBUVbKQVFjiwFRb0vBUUNMwVFJzYFRVs5BUWOPAVF
vT8FRWdDBUUnRgVFW0kFRYpMBUXBTwVF+FIFRSNWBUVWWQVFjlwFRcFfBUXwYgVFI2YFRVZp
BUWObAVFwW8FRTJzBUUndgVFVnkFRY58BUXBfwVF8IIFRSOGBUVWiQVFjowFRb2PBUUFkwVF
I5YFRVaZBUWKnAVFwZ8FRfSiBUUjpgVFW6kFRY6sBUW9rwVF8LIFRSO2BUVWuQVFirwFRcG/
BUX0wgVFJ8YFRVbJBUWOzAVFvc8FRfTSBUVI1gVFW9kFRY7cBUXB3wVF9OIFRXnmBUVW6QVF
0+wFRcHvBUXw8gVFJ/YFRYz5BUWi/AVFvf8FRfACBkUjBgZFWwkGRZIMBkW9DwZF9BIGRScW
BkVbGQZFihwGRb0fBkX0IgZFJyYGRVYpBkXoLAZFvS8GRfAyBkUjNgZFWzkGRYo8BkW9PwZF
9EIGRSNGBkVWSQZFikwGRcFPBkXwUgZFI1YGRVZZBkWOXAZF</AssayXData><AssayYData Points="900">vMsHQAj5B0BS/whAjpIJQBfBCUAxuQpAuyALQE46C0DvUgtAsv8LQKwlDEC9iwxAxJUMQOC8
DEBDVwxAyRcNQI3ODEBYwwxARfEMQBz3DEBM5gxAMSUNQCYIDUA5Mg1A/kINQDdADUClKg1A
LTQNQLtoDUBZTQ1Au1UNQFybDUCyjA1AXEANQIxTDUAA7w1ACLENQM5wDUBakA1AUIMNQG+Y
DUBaTw1A5qYNQIfPDUC/TA1AF2wNQEZ/DUBTew1A440NQDp9DUBdeA1Az1gNQEigDUB7UA1A
uKMNQJpaDUDJZQ1AAKgNQBSVDUBLVA1AeuUNQJl/DUDVeA1AV7gNQPypDUD1ig1AjKkNQIq5
DUBt+Q1AnbYNQDXsDUBWZQ1AInINQPSZDUDHeg1Af7INQAnLDUDSlg1ArW8NQBpDDUCYwQ1A
fZ8NQHqvDUCXmg1AzpsNQC6TDUCYvQ1AyX8NQCjVDUAj1g1A/qwNQGagDUBeYQ1Aer4NQGGr
DUANWw1AV5oNQJppDUCSpg1AN30NQNGcDUBkuw1AWIENQJx0DUBaVw1AdpoNQJ+FDUC3Sw1A
04sNQFaeDUBfYA1A2HkNQMi5DUDphQ1A84kNQJdmDUA9sA1AhaQNQF6sDUAqgg1A92YNQEKl
DUBYvQ1AN1ENQEPKDUDvwg1Agc4NQNamDUC4Sw1ApHYNQGNpDUBKsw1AEaENQEN3DUB5gQ1A
854NQKmyDUD1yA1AGzgNQJDMDUA+tg1AvloNQAyIDUB5bw1A56oNQO5wDUBOhw1ACcANQAWR
DUCkng1A23wNQHmRDUBljg1ATYANQPtTDUALcw1AymsNQFy9DUCPcQ1AQrENQOGDDUBUVw1A
vHQNQIqWDUDhjw1AwIMNQNB6DUDZkw1A+GQNQOe5DUDhhA1AzMkNQJunDUBbuw1ASYsNQD1K
DUA/jQ1Ai78NQBx5DUBXzg1AMnoNQEdeDUCvyQ1ArrkNQM+DDUA1gw1A2H4NQPmIDUBIgQ1A
en8NQBbDDUAuog1A5okNQOeXDUB3jQ1AgYENQCOwDUAnlg1Ar2YNQAPDDUAFgw1A440NQFOH
DUCQPQ1AwJsNQOO8DUBEuA1AvZwNQLOODUCEqg1AzJ4NQFZsDUBNbg1Ai08NQH9iDUClxQ1A
I5UNQFV6DUAyVA1A/coNQK3EDUCC1w1ARpkNQDRhDUAz2A1Ak6kNQNnnDUAcyw1Al2ANQIhv
DUC2sQ1A6EINQMWWDUD4ow1AeKkNQEP+DUC72g1ABrYNQBurDUDCrA1A6rMNQG3MDUBzqg1A
c+YNQObbDUDPdQ1AE5cNQNWkDUBDnw1AfmkNQA6UDUBSkg1ANqMNQJ5+DUCAhg1AL6gNQCO4
DUAKag1A3LsNQLiNDUBJoA1Akt4NQHOyDUDMmw1AaboNQBqXDUDldA1AY9ANQIWrDUBuqg1A
0McNQL7aDUA8qw1AHb0NQEKMDUCz2g1A0IINQLKCDUDdjw1AuFwNQJ1yDUC3rg1AxuINQP/J
DUCChw1A45UNQM3pDUClxQ1A63QNQKfXDUDmsQ1A5/INQF3HDUC6xw1AoHYNQFCxDUBUzw1A
mdwNQEa1DUAWog1AUu4NQBvBDUAByQ1AKNMNQFauDUB2pw1AVMENQCmrDUA7bw1AytgNQATH
DUAmkg1A7HYNQIqsDUAbpg1AUXgNQESLDUC9rQ1AIaUNQPtiDUBRig1APr8NQNbWDUC1jg1A
ItgNQMTeDUD1sw1AftcNQLe2DUBWvA1AcboNQJmyDUBu5w1A5poNQM7eDUBHDA5ASrYNQO2S
DUC7vg1Ae+wNQDTqDUDiYw1AStsNQOfMDUDDzA1A8LQNQO7VDUAImw1AKfMNQPDUDUDk0g1A
8qQNQMeQDUBi6Q1ALqYNQF7XDUAs1A1A7eMNQArMDUBDnw1AIdUNQDnJDUCRnw1AuNUNQCTE
DUBjzQ1A++ANQNyvDUBSrg1AFbQNQIyWDUD9pQ1ACdoNQCnbDUDW/A1APPkNQFOvDUDKyA1A
PM4NQBXODUBxfg1AANcNQD4mDkCRgA1AQ8kNQF2zDUC4CQ5AgJ0NQIvIDUBI6A1ASOwNQDHA
DUDW8Q1AG2UNQIDfDUDhDA5AlvMNQEGgDUBFkw1AMc4NQOb0DUBwxw1ArvQNQALODUCZtg1A
U9cNQMe6DUCb3Q1AyLgNQDTdDUDC9A1A7iwOQE7LDUCWug1A+yAOQE/TDUDd5Q1AbdcNQBgA
DkAu6g1AeB8OQLW2DUAk/g1AtfMNQOUYDkC3Fg5A9hsOQKUCDkAqmQ1As+gNQDiVDUCj8g1A
RrsNQOTYDUC10Q1ADgQOQHfmDUDg4A1AIssNQHK3DUD6zg1A58UNQBbmDUAL6A1AsaoNQBnQ
DUDSvA1A9QwOQDRFDkDKBw5A9DIOQH4YDkAR6w1ANPMNQH7hDUC2BA5AyQ4OQJHpDUBq5w1A
JPoNQIgUDkCjKw5Akx8OQPrFDUBgKg5AbuANQN/mDUDDAA5ANzoOQJbyDUByEg5A4BcOQLIL
DkDf7w1AYv8NQPfkDUDX0A1AiSIOQKHJDUDFGQ5A/AAOQHruDUCz+w1AS/MNQB+QDUBV3A1A
ggEOQC0vDkC33A1AFvkNQHr5DUAWFQ5AKx8OQFrzDUDxIg5AweENQAQzDkD48w1AUPINQGMT
DkBcEw5AXQYOQLz/DUCSCg5AFwsOQFQIDkDD7A1AgxYOQEDUDUCA9A1A9PoNQEkNDkBlFw5A
fRsOQGMvDkB7Bg5AeaUNQI80DkDNVg5AtBMOQHALDkCdxQ1AV+0NQJILDkBQ1w1AOAwOQNAQ
DkA7OQ5AQ/ENQFEcDkCg7A1AsA4OQA4fDkB/9Q1A3DMOQOckDkAFBA5AF0QOQCv9DUAaAw5A
tB4OQOs0DkD1Sw5AXTgOQEUfDkCQBA5AdFEOQEX8DUAhDw5A+/cNQOE8DkDIJw5Amw8OQFj+
DUBXRQ5AL0cOQPP4DUA5Ig5A6CwOQAExDkAjBQ5APUEOQK4JDkBzRw5Ay/kNQItDDkBpyA1A
NxgOQB5SDkDrFA5AsVcOQHMeDkDgCA5A+kcOQCZRDkBoSA5AQRwOQBEFDkCFEw5AhCcOQMcU
DkDiDQ5A1lcOQKYyDkCPAQ5A2dcNQP7aDUAcTA5AqRMOQBkVDkAZ9w1ACQ0OQDAEDkDsLg5A
QCoOQAH/DUAB6Q1AEU8OQKdVDkCaRg5APT4OQJpZDkDi2Q1AXzkOQDQuDkB6HQ5ALP0NQI00
DkCgHA5AgQkOQM8qDkDAFg5A6oIOQKRtDkDPSA5A+hQOQIQtDkARNg5AHCoOQPhEDkA8Xg5A
SBAOQFBIDkCROA5AHycOQDNMDkBxZw5AbTcOQJxJDkDbkQ5ALVoOQP1xDkBdPQ5A2e0NQGgY
DkB1Ew5AH1IOQF9gDkA3RQ5AwS8OQBVUDkApCQ5AnnoOQGpmDkAlDw5AC2cOQPV7DkDXOg5A
ZHkOQLg/DkAScA5AtEIOQHJfDkAOXQ5A+AYOQEKADkDZOQ5ARWMOQO4gDkBHPQ5AoncOQOYu
DkB/RQ5AB1YOQC2TDkBsGg5A6icOQO1TDkDEbw5ACjQOQGM8DkBohg5A6gkOQDsVDkDA9A1A
xCEOQDxSDkC4Cw5A60kOQKJEDkAgUA5At/cNQLeTDkAVLg5AFEIOQF9wDkA+Mg5AdUEOQPZ4
DkC8Ng5AE24OQFt5DkConw5AYVIOQL1iDkBTKA5AfHcOQA2EDkBLkw5AepgOQKOMDkBhhw5A
DmUOQHU9DkCQNg5A11wOQPKPDkD3PA5Al4sOQMaSDkBvhQ5AmTAOQKQvDkBvVQ5AVn8OQKRe
DkB7ig5AEGYOQJxeDkCrlA5A+iMOQCaCDkBKkQ5AAnkOQJ5mDkA3Kg5AFooOQFg7DkCQDg5A
tDYOQF1fDkCugQ5AOGUOQMk2DkD+TQ5A4IAOQJqeDkAeWw5A0pcOQLaODkCXPA5AYc4OQObR
DkBuWA5AbnQOQI+LDkBJiQ5APXYOQGCGDkBMgQ5A8JAOQNjMDkD6Xw5A2TAOQCpoDkBlSw5A
xGwOQIGADkDAjg5AK5cOQHNrDkBXWQ5ALXEOQK0/DkCUdQ5AHHQOQGBQDkDzUw5AXYYOQFOM
DkCNYg5Ao68OQLaJDkC2lw5ArcgOQAWcDkC7kA5A5O4OQGPFDkAOdg5AHK8OQHnBDkAW1A5A
wYcOQNKaDkCDnw5ALtAOQG2HDkAHng5A+JwOQFdvDkBunA5Ai7MOQN6NDkCEwA5ATmwOQNlC
DkDKkA5A96UOQJlNDkAgdw5A1nwOQHNGDkChOg5AbbcOQL+EDkA1iw5A+ZMOQA9kDkCejQ5A
zq8OQB7LDkAKig5AhnEOQJqGDkAJiw5Av4QOQMjJDkDXug5AhLUOQAd2DkCqgA5AQn4OQL2m
DkBTqw5AnJsOQH7LDkCGjQ5A774OQJiSDkDbcw5A01kOQCbZDkDdqg5Av6QOQGGsDkDG6w5A
/4IOQPQBD0Ducw5Am78OQF2QDkDGLQ5A5KIOQG5+DkBa0A5A26EOQAK8DkC7gA5AXbUOQHGZ
DkCylw5AMrAOQLGcDkAcxA5A1LEOQIaMDkDMjg5AILgOQMusDkChrA5Au7EOQBuvDkBL6Q5A
7NYOQEy8DkB6sQ5ABqkOQLt8DkBsnQ5A9IcOQO8ID0BJqw5AtKIOQCSxDkDwzg5A2a0OQOuc
DkBRlQ5AqZ0OQNyGDkBI0Q5A9KsOQDu2DkCYng5ASscOQJK9DkDSpA5AC44OQCZYDkDLlA5A
/IcOQID1DkBftQ5ApbYOQGPcDkBa+g5ApN8OQMCeDkDpog5A</AssayYData></Step><Step><CommonData><SampleLocation>11</SampleLocation><SampleID></SampleID><SampleGroup></SampleGroup><SampleInfo></SampleInfo><SampleRow>D</SampleRow><SamplePlate>1</SamplePlate><WellType>REGENERATION</WellType><Concentration>-1</Concentration><ConcentrationUnits>µg/ml</ConcentrationUnits><MolarConcentration>-1</MolarConcentration><MolarConcUnits>nM</MolarConcUnits><MolecularWeight>-1</MolecularWeight><Temperature>25</Temperature><StartTime>2599624</StartTime><AssayTime>5</AssayTime></CommonData><FlowRate>1000</FlowRate><StepType>KREGENERATION</StepType><StepName>Regeneration</StepName><StepStatus>OK</StepStatus><ActualTime>4.99907</ActualTime><CycleTime>0.2</CycleTime><AssayXData Points="25">wV8GRfBiBkUnZgZFV2kGRYpsBkXBbwZF9HIGRSN2BkVXeQZFjnwGRb1/BkXwggZFI4YGRVuJ
BkWOjAZFvY8GRfSSBkUjlgZFW5kGRfScBkXBnwZF8KIGRSOmBkVXqQZFiqwGRQ==</AssayXData><AssayYData Points="25">MDj0v4mcC8BLoRTA9j0awG1ZHsDnfCLAvEElwDugJ8BvRyrAZ3IswEPNLcCFOTDAFV8xwJqU
MsCy+zPARA01wE8/NsBNUTfAUGE4wJ86OcArADrAMNk6wNhnO8DIGjzAwLU8wA==</AssayYData></Step><Step><CommonData><SampleLocation>12</SampleLocation><SampleID></SampleID><SampleGroup></SampleGroup><SampleInfo></SampleInfo><SampleRow>D</SampleRow><SamplePlate>1</SamplePlate><WellType>NEUTRALIZATION</WellType><Concentration>-1</Concentration><ConcentrationUnits>µg/ml</ConcentrationUnits><MolarConcentration>-1</MolarConcentration><MolarConcUnits>nM</MolarConcUnits><MolecularWeight>-1</MolecularWeight><Temperature>25</Temperature><StartTime>2615861</StartTime><AssayTime>5</AssayTime></CommonData><FlowRate>1000</FlowRate><StepType>KREGENERATION</StepType><StepName>Regeneration</StepName><StepStatus>OK</StepStatus><ActualTime>4.99907</ActualTime><CycleTime>0.2</CycleTime><AssayXData Points="25">va8GReyyBkUftgZFU7kGRYa8BkW5vwZF8MIGRTDGBkVzyQZFhswGRc3PBkXs0gZFI9YGRVPZ
BkWG3AZFud8GReziBkUf5gZFU+kGRYrsBkW97wZF7PIGRSP2BkVT+QZFhvwGRQ==</AssayXData><AssayYData Points="25">i25RP5r7WT/IimI/2atpP0O3bz9/0XM/InZ3P8Irez9oFH0/qQGAP9OWgD9gg4I/fy2DP96T
gz9n0IQ/gKSFP9H5hT8ra4Y/kXmHP3MliD/mlYg/UDyJP7xEiT/6bIo/zEmKPw==</AssayYData></Step><Step><CommonData><SampleLocation>11</SampleLocation><SampleID></SampleID><SampleGroup></SampleGroup><SampleInfo></SampleInfo><SampleRow>D</SampleRow><SamplePlate>1</SamplePlate><WellType>REGENERATION</WellType><Concentration>-1</Concentration><ConcentrationUnits>µg/ml</ConcentrationUnits><MolarConcentration>-1</MolarConcentration><MolarConcUnits>nM</MolarConcUnits><MolecularWeight>-1</MolecularWeight><Temperature>25</Temperature><StartTime>2632080</StartTime><AssayTime>5</AssayTime></CommonData><FlowRate>1000</FlowRate><StepType>KREGENERATION</StepType><StepName>Regeneration</StepName><StepStatus>OK</StepStatus><ActualTime>4.99907</ActualTime><CycleTime>0.2</CycleTime><AssayXData Points="25">uf8GRegCB0UbBgdFTwkHRYIMB0W1DwdF7BIHRRsWB0VPGQdFghwHRbUfB0XoIgdFGyYHRU8p
B0WGLAdFtS8HRegyB0UbNgdFTzkHRYI8B0W1PwdF6EIHRShGB0VPSQdFgkwHRQ==</AssayXData><AssayYData Points="25">9MoZwHCjJsDr/yvATIwvwHIbMsCFczTAyBU2wAFJN8CWgTjAVlg5wCrNOsBdQzvAEIc8wPrj
PMCi0z3A1LY+wJg0P8CJpz/AQ2dAwNXhQMDnYEHApMVBwFgpQsBkwELAe+9CwA==</AssayYData></Step><Step><CommonData><SampleLocation>12</SampleLocation><SampleID></SampleID><SampleGroup></SampleGroup><SampleInfo></SampleInfo><SampleRow>D</SampleRow><SamplePlate>1</SamplePlate><WellType>NEUTRALIZATION</WellType><Concentration>-1</Concentration><ConcentrationUnits>µg/ml</ConcentrationUnits><MolarConcentration>-1</MolarConcentration><MolarConcUnits>nM</MolarConcUnits><MolecularWeight>-1</MolecularWeight><Temperature>25</Temperature><StartTime>2648203</StartTime><AssayTime>5</AssayTime></CommonData><FlowRate>1000</FlowRate><StepType>KREGENERATION</StepType><StepName>Regeneration</StepName><StepStatus>OK</StepStatus><ActualTime>4.99907</ActualTime><CycleTime>0.2</CycleTime><AssayXData Points="25">tU8HReRSB0UXVgdFS1kHRX5cB0WxXwdF5GIHRRdmB0VLaQdFfmwHRbFvB0XkcgdFF3YHRUt5
B0V+fAdFsX8HReSCB0UXhgdFS4kHRX6MB0W1jwdF5JIHRReWB0VLmQdFfpwHRQ==</AssayXData><AssayYData Points="25">ay9RP9LgWD9Dz2E/gLNoP68/bT8uDXM/LfZ2P3hJeT+sFHw/CuR/PyrFgD+31oE/QbuCP8tX
gz8uoYQ/mlqFPzFKhj+/04Y/E8yGP6Sshz++dog/9LOIPxUpiT8ooYk/ggmKPw==</AssayYData></Step><Step><CommonData><SampleLocation>11</SampleLocation><SampleID></SampleID><SampleGroup></SampleGroup><SampleInfo></SampleInfo><SampleRow>D</SampleRow><SamplePlate>1</SamplePlate><WellType>REGENERATION</WellType><Concentration>-1</Concentration><ConcentrationUnits>µg/ml</ConcentrationUnits><MolarConcentration>-1</MolarConcentration><MolarConcUnits>nM</MolarConcUnits><MolecularWeight>-1</MolecularWeight><Temperature>25</Temperature><StartTime>2664296</StartTime><AssayTime>5</AssayTime></CommonData><FlowRate>1000</FlowRate><StepType>KREGENERATION</StepType><StepName>Regeneration</StepName><StepStatus>OK</StepStatus><ActualTime>4.99907</ActualTime><CycleTime>0.2</CycleTime><AssayXData Points="25">sZ8HReSiB0UXpgdFS6kHRX6sB0WxrwdF4LIHRRe2B0VHuQdFfrwHRbG/B0XkwgdFF8YHRUvJ
B0V+zAdFrc8HReTSB0UT1gdFS9kHRX7cB0Wx3wdF5OIHRRfmB0VL6QdFeuwHRQ==</AssayXData><AssayYData Points="25">epgdwMJEKMD1mS3AthIxwPIMM8BEBjXANHs2wIXhN8Cw7DjA81k6wMY6O8BFyjvAbeU8wOyX
PcBU6z3AiGk+wFKtPsCMjz/AwRJAwBV0QMC3zkDAFWNBwFalQcCc5kHA9SxCwA==</AssayYData></Step><Step><CommonData><SampleLocation>12</SampleLocation><SampleID></SampleID><SampleGroup></SampleGroup><SampleInfo></SampleInfo><SampleRow>D</SampleRow><SamplePlate>1</SamplePlate><WellType>NEUTRALIZATION</WellType><Concentration>-1</Concentration><ConcentrationUnits>µg/ml</ConcentrationUnits><MolarConcentration>-1</MolarConcentration><MolarConcUnits>nM</MolarConcUnits><MolecularWeight>-1</MolecularWeight><Temperature>25</Temperature><StartTime>2680365</StartTime><AssayTime>5</AssayTime></CommonData><FlowRate>1000</FlowRate><StepType>KREGENERATION</StepType><StepName>Regeneration</StepName><StepStatus>OK</StepStatus><ActualTime>5.00396</ActualTime><CycleTime>0.2</CycleTime><AssayXData Points="25">re8HReDyB0UP9gdFR/kHRXr8B0Wt/wdF4AIIRRMGCEVHCQhFegwIRakPCEXgEghFJBYIRUcZ
CEV6HAhFrR8IRfkiCEUPJghFRykIRXYsCEXGLwhF4DIIRRM2CEVHOQhFijwIRQ==</AssayXData><AssayYData Points="25">g0ZaP5cFZD96iGs/Ky1yPxODeD9WTnw/P02AP91/gT+SroM/mvSDP+/RhT8clYc/8oyHP0XS
iD/H+ok/KpaKPxAziz8nLYs/OUiMPw8/jT8Ad40/0/KNP7rfjT+1IY4/SvKOPw==</AssayYData></Step><Step><CommonData><SampleLocation>1</SampleLocation><SampleID></SampleID><SampleGroup></SampleGroup><SampleInfo></SampleInfo><SampleRow>D</SampleRow><SamplePlate>1</SamplePlate><WellType>BUFFER</WellType><Concentration>-1</Concentration><ConcentrationUnits>µg/ml</ConcentrationUnits><MolarConcentration>-1</MolarConcentration><MolarConcUnits>nM</MolarConcUnits><MolecularWeight>-1</MolecularWeight><Temperature>25</Temperature><StartTime>2695215</StartTime><AssayTime>30</AssayTime></CommonData><FlowRate>1000</FlowRate><StepType>BASELINE</StepType><StepName>Baseline</StepName><StepStatus>OK</StepStatus><ActualTime>29.9991</ActualTime><CycleTime>0.2</CycleTime><AssayXData Points="150">vT8IRexCCEUfRghFV0kIRYZMCEW5TwhF7FIIRSNWCEVXWQhFhlwIRb1fCEXwYghFH2YIRVNp
CEWGbAhFuW8IRfByCEUfdghFU3kIRYZ8CEW5fwhF7IIIRSOGCEVTiQhFhowIRbmPCEXskghF
H5YIRVOZCEWKnAhFuZ8IReyiCEUfpghFV6kIRYasCEW5rwhF7LIIRSO2CEVXuQhFhrwIRbm/
CEXswghFH8YIRVPJCEWGzAhFvc8IRfDSCEUf1ghFW9kIRYbcCEW53whF7OIIRR/mCEVX6QhF
huwIRbnvCEXs8ghFI/YIRVf5CEWK/AhFuf8IRewCCUUfBglFVwkJRYYMCUW9DwlF7BIJRSMW
CUVTGQlFhhwJRbkfCUXsIglFHyYJRVMpCUWGLAlFuS8JRfAyCUUfNglFUzkJRYY8CUW9PwlF
GUMJRR9GCUVTSQlFhkwJRblPCUXsUglFH1YJRVdZCUWKXAlFvV8JRexiCUUfZglFV2kJRYZs
CUW9bwlF7HIJRR92CUVTeQlFhnwJRbl/CUXwgglFH4YJRVOJCUWKjAlFuY8JReySCUUflglF
U5kJRYqcCUW9nwlF7KIJRR+mCUVXqQlFiqwJRbmvCUXssglFH7YJRVe5CUWGvAlFub8JRezC
CUUfxglFV8kJRa/MCUW9zwlF7NIJRR/WCUVT2QlFhtwJRb3fCUXs4glFH+YJRVPpCUWK7AlF
ve8JRezyCUUf9glFU/kJRYr8CUW5/wlF7AIKRSMGCkVTCQpFhgwKRbkPCkXsEgpFIxYKRVMZ
CkWGHApF</AssayXData><AssayYData Points="150">evCTP8gqlD+Fj5Q/3tCUP80JlT9BqZU/9giWP0O+lT8EXJY/0BWWPyi+lj/orJY/ttqWPyap
lj/28JY/2pWXP9Q+lz+/gpc/gkKYP2uulz/kKJg/XjyYP7TcmD/aFJg/+MGYP1ABmT8Ud5g/
3u2YP+vxmD8mD5k/r9+YP9m+mT/UoJk/wRSaPyjxmT94CZo/esuZPzGKmj9rtJo/aXOaPwF5
mj+Ae5o/2iSbP/m0mj/iSZs/QXuaP+MRmz/nr5o/iDebP2yhmz85dps/wF+bP2Jomz8jOps/
AcubP+9FnD+quZs/7/ebP+H5mz++SJw/hQGcP6linD+GtJw/IVycP2i8nD9oIp0/qRudP5rj
nD+Dxpw/gyadP0EEnT+r7Jw/eTedP2pSnT9oQJ0/bcGdP4jDnT95I54/b86dPz3hnT/rTJ4/
iySeP8Ebnj8mMp4/G+SdP0Mznj+Zep4/6J2eP3v6nT/tnZ4/fDOeP3u1nj/lEp8/4xufP1zg
nj8+4J4/JN6ePzH6nj/5AZ8/q32fP+2Rnz8sZ58/pbWfPwKlnz8FJZ8/7tmfP9eYnz+RZZ8/
V2efP5Gjnz9yTqA/dM2fP5oxoD8Lvp8/EyqgP52FoD+eKqA/mxigP9d8oD/9ZKA/EwahPzfZ
oD/Ft6A/e5CgPyjQoD/pqaA/hVigPzMmoT8LLaA/EI+hP4VVoT9rA6E/xXigP1snoT+4qaA/
6eigP1jQoD9HrKE/HwWiPzlxoT+GIKE/4MChP1vtoT/6YKE/N6GhP1eXoT/iraE/po6hP0OC
oT9r2KE/</AssayYData></Step><Step><CommonData><SampleLocation>6</SampleLocation><SampleID>QA013 delta CDRL2</SampleID><SampleGroup></SampleGroup><SampleInfo></SampleInfo><SampleRow>D</SampleRow><SamplePlate>1</SamplePlate><WellType>KLOAD</WellType><Concentration>10</Concentration><ConcentrationUnits>µg/ml</ConcentrationUnits><MolarConcentration>-1</MolarConcentration><MolarConcUnits>nM</MolarConcUnits><MolecularWeight>-1</MolecularWeight><Temperature>25</Temperature><StartTime>2732484</StartTime><AssayTime>80</AssayTime></CommonData><FlowRate>600</FlowRate><StepType>LOADING</StepType><StepName>Loading</StepName><StepStatus>OK</StepStatus><ActualTime>80</ActualTime><CycleTime>0.2</CycleTime><AssayXData Points="400">uR8KRegiCkUfJgpFTykKRYIsCkW1LwpF7DIKRRs2CkVPOQpFgjwKRbU/CkXsQgpFG0YKRU9J
CkWCTApFtU8KRehSCkUbVgpFU1kKRYZcCkW1XwpF6GIKRRtmCkVPaQpFgmwKRbVvCkXocgpF
H3YKRU95CkWCfApFuX8KReyCCkUfhgpFT4kKRYKMCkW1jwpF6JIKRR+WCkVTmQpFhpwKRbmf
CkXoogpFH6YKRU+pCkWCrApFta8KReiyCkUbtgpFT7kKRYK8CkW1vwpF7MIKRRvGCkVTyQpF
hswKRbnPCkXo0gpFH9YKRU/ZCkWC3ApFtd8KRejiCkUf5gpFT+kKRYLsCkW57wpF7PIKRRv2
CkVP+QpFgvwKRbX/CkXoAgtFGwYLRU8JC0WCDAtFtQ8LRegSC0UbFgtFUxkLRYYcC0W1HwtF
MiMLRRsmC0VPKQtFhiwLRbUvC0XoMgtFGzYLRU85C0WCPAtFtT8LRehCC0UfRgtFT0kLRYJM
C0W1TwtF6FILRRtWC0VPWQtFglwLRblfC0XoYgtFG2YLRU9pC0WGbAtFtW8LRehyC0UbdgtF
T3kLRYZ8C0W1fwtF6IILRRuGC0VPiQtFhowLRbWPC0XokgtFH5YLRU+ZC0WinAtFuZ8LReyi
C0UbpgtFT6kLRYasC0W1rwtF6LILRRu2C0VPuQtFgrwLRbW/C0XowgtFH8YLRVPJC0WGzAtF
uc8LRejSC0Uf1gtFU9kLRYLcC0W13wtF7OILRRvmC0VP6QtFhuwLRbXvC0Xo8gtFH/YLRU/5
C0WC/AtFtf8LRewCDEUbBgxFTwkMRYIMDEW1DwxF7BIMRRsWDEVPGQxFhhwMRbUfDEXsIgxF
GyYMRU4pDEWGLAxFtS8MRegyDEUbNgxFTjkMRYI8DEW1PwxF6EIMRRtGDEVOSQxFgkwMRbVP
DEXsUgxFG1YMRU5ZDEWCXAxFtV8MRehiDEUbZgxFU2kMRYJsDEW1bwxF7HIMRRt2DEVTeQxF
gnwMRbV/DEXoggxFH4YMRU6JDEWCjAxFtY8MReiSDEUblgxFTpkMRYacDEW5nwxF7KIMRRum
DEVOqQxFgqwMRbWvDEXosgxFG7YMRVO5DEWCvAxFtb8MRejCDEUbxgxFTskMRYbMDEW1zwxF
7NIMRRvWDEVO2QxFgtwMRbXfDEXs4gxFG+YMRVPpDEWC7AxFte8MRejyDEUb9gxFU/kMRYL8
DEW1/wxF7AINRRsGDUVOCQ1FhgwNRbUPDUXoEg1FGxYNRU4ZDUWCHA1FtR8NRegiDUUfJg1F
pSkNRYIsDUW5Lw1F6DINRR82DUVOOQ1FgjwNRbU/DUXoQg1FG0YNRU5JDUWCTA1FtU8NRehS
DUUbVg1FTlkNRYJcDUW1Xw1F7GINRR9mDUVTaQ1FgmwNRblvDUXocg1FG3YNRVN5DUWCfA1F
tX8NReiCDUUbhg1FTokNRYKMDUW1jw1F6JINRRuWDUVOmQ1FgpwNRbWfDUXoog1FG6YNRU6p
DUWCrA1Fua8NRRGzDUUbtg1FTrkNRYa8DUW5vw1F6MINRRvGDUVOyQ1FhswNRbnPDUXo0g1F
G9YNRU7ZDUWC3A1Ftd8NRejiDUUb5g1FU+kNRYLsDUW57w1F6PINRR/2DUVT+Q1FivwNRbX/
DUXoAg5FHwYORWcJDkWCDA5FtQ8ORegSDkUfFg5FUxkORYIcDkW5Hw5F7CIORRsmDkVOKQ5F
hiwORbkvDkXsMg5FHzYORU45DkWGPA5FuT8ORexCDkUbRg5FU0kORYZMDkW1Tw5F7FIORR9W
DkVTWQ5FhlwORblfDkXsYg5FH2YORVNpDkWCbA5FuW8ORexyDkUfdg5FU3kORYZ8DkW5fw5F
7IIORR+GDkVXiQ5FkowORbmPDkXskg5FH5YORVOZDkWGnA5FuZ8OReyiDkUfpg5FU6kORYas
DkW5rw5F7LIORR+2DkVTuQ5FhrwORbm/DkXswg5FH8YORVPJDkWGzA5Fuc8ORezSDkUf1g5F
U9kORYbcDkW53w5F7OIORR/mDkVT6Q5FhuwORbnvDkXs8g5FH/YORVP5DkWG/A5Fuf8ORewC
D0UfBg9FUwkPRYYMD0W5Dw9F7BIPRR8WD0VTGQ9FhhwPRQ==</AssayXData><AssayYData Points="400">sNehP9CGoj+/BKI/Zp6iPzqooj9B0qI//AajP71kpD9HFKU/I5SkPySipT8n3KU/bXGmP0pL
pz+QZac/e1WoP46bqD8znqk/M12qP4Cxqj/vFqs/kJyrP+iSrD/r3aw/BA+uPx9Drj8RC68/
FpGvP2SUrz8ycbA/dDixP9Z6sT/9qrE/kGCyP5V5sz/zT7Q/HSi0P6BStT8iErY/2262P9VO
tj/CDrc/LBO4P1SLuD++Bbk/dBC5P0mIuT+Ffro/O/e6P/9ouz8lbLw/ZuW8P3iNvD8u+Lw/
U2S9P6RNvz+gbb8/+vi/PxIQwD/nw8A/fDzBP5FHwT8oLcI/wirDPzKYwz8H0sM/VS7EP9L3
xD8+BMU/S8PFP8kdxj9TqMY/o0nHP7IUyD9tScg/7EPIPyvHyD+MWck/v1DKP8Bwyj+/e8o/
gLjLP2K9yz91a8w/7MLMP5TWzD+cQM4/QuvNP5vdzj+oPM8/PafPP9S0zz/UPdA/whzRP3RY
0T/L2dE/z4TRP2TV0j9Om9I/hdLSP8DG0z8WZ9Q/ZoDUP/zK1D8yHtU/JvTVP9nL1T99Z9Y/
q/DWP6fY1z9O/tc/8fDXP6YD2T+G+9g/ttXYP5tP2T+4H9o/MYfaP2m32j8NUds/pojbP8CU
3D9ratw/C9zcP7EV3T/YFN0/qo/dPwkn3j/dmN4/l8reP3Dz3j87ON8/Ba3fP8KZ4D/d4eA/
v5jgP4y+4D8NtuE/ainiP04V4j96o+I/0IniP1R24z+2b+M/xQnkPyLY4z95keQ/83rkPxQn
5T/qUeU/T6blP6BW5T/3XeY/bYLmP9GH5j/uv+c/NxfnP6tc5z+UPug/kiPoP1NU6D8Hzeg/
k/ToPyak6T9qIOo/UVnqPwPD6j8Yguo/DlXrP9EU6z93Mus/K8frP43m6z9Wg+w/j3PsP8aC
7D+g3+w/GuXsP8g17T/aoO0/JlDuPx2I7j+ixO4/wbPuP0Sm7z9UIe8/aX7vPzLa7z+rRPA/
BHXwP2fa8D9vqvA/6UjxP3Fu8T9fM/E/ZIHxP87X8T8dHvI/M3ryP8vf8j9nqvI/1PfyPzWM
8z/K1vI/r87zP2Lr8z+DdvQ/uh30P2uk9D8loPQ/wRj1P1A39T8/7vU/yqP1P1H89T+iJfY/
Wzb3P+b49T/8+PU/S3H2Pwyq9z/tePc/pI/3P97Z9z+koPc/RdP3P0Zb+D9/a/g/d9H4P349
+T8RX/k/n4r5P6hn+T8erPk/aCX6P8Rt+T/pNvo/zij6P6ya+j9LK/s/cUD7P5Qp+z+Oe/s/
j737P9kE/D943vs/qkT8Pw1G/D/Xdvw/Dqj8PxT3/D8hXP0/lT/9P1QJ/T+E+v0/1Yz9P0yA
/T+8Vv4/4gz+P/BH/j+n3v4/IoD+P7+P/z+Bt/4/yoP+PxJD/z/c+v8/z///P/iw/z+ZNwBA
ah8AQA4YAECaRABAw1sAQKJrAEBsbwBAG6QAQEXbAEDbxgBAoLMAQJvXAEA2/wBASh4BQGQy
AUCIRQFAGB4BQDg9AUDwbwFAKF8BQLLIAUBGqgFATooBQJXwAUBPEAJAKvgBQBHPAUBsIwJA
RU4CQIUXAkCPVQJAg30CQKxbAkClqQJAMx4CQMecAkBYmgJApo0CQJPkAkC5GwNALxIDQMDi
AkDV9gJAFW8DQKb/AkCIdwNA6GoDQA+XA0CgtQNACq8DQLqvA0C0uwNAUtwDQFy6A0D/ugNA
sAIEQAEPBEBGZgRA6f0DQK95BECJdgRARKEEQNdSBEC7pARAdo8EQJrjBECzlARAprIEQJXH
BEDbugRA+wwFQFv3BEBrDgVAqDgFQB1PBUAuRAVAV20FQOlaBUAnmQVAeJYFQPJvBUDXogVA
x8oFQAKyBUDxjAVAhf4FQEHRBUDcyAVAjVYGQB0kBkBLIwZAoxEGQAUtBkBcKgZA1EAGQIyF
BkDKqQZAt40GQNLVBkDdzgZAfJMGQBHqBkCW4AZAescGQInBBkB19AZA4voGQClAB0BsYQdA
2OYGQLgWB0CkJQdAiXkHQH1lB0DsTwdAk4IHQFiOB0CZtAdAmw0IQIGLB0A37AdAhtQHQLr1
B0By4AdA4hkIQGQGCED5+gdACzQIQKcHCEB2XwhAeiMIQA==</AssayYData></Step><Step><CommonData><SampleLocation>1</SampleLocation><SampleID></SampleID><SampleGroup></SampleGroup><SampleInfo></SampleInfo><SampleRow>D</SampleRow><SamplePlate>1</SamplePlate><WellType>BUFFER</WellType><Concentration>-1</Concentration><ConcentrationUnits>µg/ml</ConcentrationUnits><MolarConcentration>-1</MolarConcentration><MolarConcUnits>nM</MolarConcUnits><MolecularWeight>-1</MolecularWeight><Temperature>25</Temperature><StartTime>2819711</StartTime><AssayTime>30</AssayTime></CommonData><FlowRate>1000</FlowRate><StepType>BASELINE</StepType><StepName>Baseline</StepName><StepStatus>OK</StepStatus><ActualTime>29.9991</ActualTime><CycleTime>0.2</CycleTime><AssayXData Points="150">uR8PRegiD0UbJg9FUykPRYIsD0W1Lw9F7DIPRRs2D0VPOQ9FgjwPRbk/D0XoQg9FG0YPRVNJ
D0WCTA9FtU8PRehSD0UbVg9FT1kPRYZcD0W1Xw9F6GIPRRtmD0VPaQ9FhmwPRbVvD0Xscg9F
G3YPRU95D0WCfA9FtX8PRQWDD0Ubhg9FT4kPRYKMD0W1jw9FZ5MPRRuWD0VPmQ9FgpwPRbWf
D0Xsog9FH6YPRVOpD0WCrA9Fta8PReyyD0Uftg9FU7kPRYK8D0W5vw9F7MIPRRvGD0VPyQ9F
gswPRbXPD0Xo0g9FG9YPRU/ZD0WC3A9Ftd8PRejiD0Uf5g9FT+kPRYbsD0W17w9F7PIPRRv2
D0VP+Q9FgvwPRbX/D0XsAhBFGwYQRVMJEEWCDBBFtQ8QRegSEEUbFhBFUxkQRYIcEEW1HxBF
6CIQRRsmEEVPKRBFhiwQRbkvEEXoMhBFGzYQRVM5EEWCPBBFtT8QRehCEEUbRhBFT0kQRYJM
EEW1TxBF6FIQRRtWEEVPWRBFglwQRblfEEXoYhBFI2YQRU9pEEWGbBBFuW8QRehyEEUbdhBF
T3kQRYJ8EEW1fxBF6IIQRRuGEEVTiRBFgowQRbWPEEXokhBFRJYQRU+ZEEWCnBBFtZ8QReyi
EEUbphBFU6kQRYKsEEW1rxBF7LIQRR+2EEVPuRBFgrwQRbW/EEXowhBFG8YQRU/JEEWGzBBF
tc8QRezSEEUb1hBFT9kQRYLcEEW13xBF7OIQRRvmEEVP6RBFguwQRbXvEEXo8hBFG/YQRVP5
EEWC/BBF</AssayXData><AssayYData Points="150">IeEIQLhCCUCdbwlAgK8JQOOmCUAqmwlA5q4JQOrKCUDODwpAEOYJQMM+CkBt8AlASRUKQL0S
CkAFIQpASAkKQBo1CkBu1QlAfx0KQIxNCkCXNQpA4TYKQFYqCkBB8AlA6CUKQNE0CkCQlApA
yUgKQOI4CkCYbQpAOEQKQKAgCkATAgpAkFAKQOQYCkDBcQpARagKQPtdCkBrUQpAqGIKQJtW
CkA5WApA3pwKQMx5CkC+ogpAUmYKQPiGCkBhiQpA+csKQE5kCkCBWApAA5IKQHC3CkBSdgpA
G4YKQBBmCkAYjgpA88QKQP9bCkAFlgpA4IMKQNVeCkBcqQpAnLMKQK2eCkAh3ApAz50KQLlY
CkBehwpA4q8KQIWoCkCHegpAVNcKQB/MCkAnkwpAU6QKQPdgCkCIzQpAAQILQM6kCkDgvApA
iMwKQPrICkBSyQpA2JMKQMfjCkBwjQpAEJgKQJq1CkBVwwpA88wKQG/OCkBy2gpAObAKQCvI
CkA11gpAEPgKQEDACkCz0ApAfNoKQHD2CkBlAQtA/LQKQEbMCkAOAAtAVBQLQArzCkAwuwpA
q9oKQCG7CkBg8ApATfUKQMD8CkCV8QpAQ8EKQC2rCkBQmApADDkLQA3vCkB0AAtAhhwLQEIi
C0CvogpAAOQKQInvCkCDrwpAJCQLQJVLC0CbFQtAN+8KQNHLCkBd8QpAcfQKQNMgC0Bh/gpA
ji8LQA89C0BORgtA/PoKQP7OCkBC7ApAzB8LQC5NC0DfJQtArPQKQCYHC0DnEwtAnjYLQI72
CkDkMQtA</AssayYData></Step><Step><CommonData><SampleLocation>10</SampleLocation><SampleID>BG505 T332N SOSIP</SampleID><SampleGroup></SampleGroup><SampleInfo></SampleInfo><SampleRow>D</SampleRow><SamplePlate>1</SamplePlate><WellType>KSAMPLE</WellType><Concentration>-1</Concentration><ConcentrationUnits>µg/ml</ConcentrationUnits><MolarConcentration>62.5</MolarConcentration><MolarConcUnits>nM</MolarConcUnits><MolecularWeight>-1</MolecularWeight><Temperature>25</Temperature><StartTime>2858943</StartTime><AssayTime>180</AssayTime></CommonData><FlowRate>600</FlowRate><StepType>ASSOC</StepType><StepName>Association</StepName><StepStatus>OK</StepStatus><ActualTime>179.999</ActualTime><CycleTime>0.2</CycleTime><AssayXData Points="900">tf8QRf0CEUUbBhFFTwkRRYIMEUW1DxFF6BIRRRsWEUVPGRFFghwRRbUfEUXkIhFFGyYRRV8p
EUWCLBFFtS8RRegyEUUbNhFFTzkRRYI8EUW1PxFF6EIRRRtGEUVPSRFFgkwRRbVPEUXoUhFF
G1YRRUtZEUWCXBFFtV8RRehiEUUbZhFFT2kRRYJsEUW1bxFF6HIRRRt2EUVPeRFFjnwRRbV/
EUXoghFFG4YRRU+JEUXgjBFFtY8RReSSEUUblhFFT5kRRYKcEUXWnxFF6KIRRRumEUVLqRFF
gqwRRbWvEUXoshFFKLYRRU+5EUWCvBFFtb8RRejCEUUXxhFFT8kRRYLMEUW1zxFF6NIRRRvW
EUVP2RFFgtwRRcHfEUXo4hFFG+YRRU/pEUWO7BFFte8RRejyEUUb9hFFT/kRRYL8EUW1/xFF
6AISRRsGEkVPCRJFggwSRbUPEkXoEhJFJBYSRU8ZEkWCHBJFtR8SRegiEkUbJhJFUykSRYIs
EkW1LxJF9DISRRs2EkVPORJFgjwSRbE/EkXoQhJFG0YSRU9JEkWCTBJFtU8SRehSEkUbVhJF
T1kSRYJcEkW1XxJF6GISRRtmEkVPaRJFgmwSRbVvEkXochJFG3YSRU95EkWCfBJFvX8SReiC
EkUbhhJFT4kSRYKMEkXSjxJF6JISRRuWEkVPmRJFgpwSRbWfEkXoohJFG6YSRU+pEkWCrBJF
sa8SReiyEkUbthJFT7kSRX68EkWxvxJF6MISRRvGEkVPyRJFgswSRbXPEkXk0hJFG9YSRUvZ
EkWC3BJFtd8SRejiEkUX5hJFT+kSRYLsEkW17xJF5PISRRv2EkVP+RJFgvwSRbX/EkX0AhNF
FwYTRU8JE0WCDBNFsQ8TReQSE0UbFhNFUxkTRYIcE0W1HxNF6CITRRsmE0VKKRNFgiwTRbUv
E0XoMhNFGzYTRU85E0WCPBNFtT8TRehCE0UXRhNFT0kTRYJME0WxTxNF9FITRRtWE0VKWRNF
glwTRbFfE0XkYhNFG2YTRUppE0WCbBNFtW8TRehyE0UbdhNFT3kTRYJ8E0W1fxNF5IITRRuG
E0VPiRNFgowTRbWPE0XokhNFG5YTRUqZE0WjnBNFtZ8TReiiE0UbphNFV6kTRYKsE0W1rxNF
6LITRRu2E0VKuRNFfrwTRbG/E0XowhNFG8YTRU/JE0V+zBNFtc8TRejSE0Ub1hNFT9kTRX7c
E0Wx3xNF6OITRRvmE0VK6RNFfuwTRbXvE0Xk8hNFG/YTRU/5E0WC/BNFtf8TRegCFEUbBhRF
TwkURYIMFEWxDxRF6BIURSgWFEVjGRRFghwURbUfFEXoIhRFGyYURU8pFEV+LBRFtS8URegy
FEUXNhRFSjkURX48FEWxPxRF6EIURRtGFEVPSRRFkkwURbVPFEXkUhRFG1YURUpZFEV+XBRF
sV8URehiFEUbZhRFSmkURX5sFEWxbxRF6HIURRd2FEVPeRRFgnwURbV/FEXkghRFG4YURU+J
FEV+jBRFtY8UReSSFEUslhRFT5kURYKcFEW1nxRF7KIURRemFEVPqRRFgqwURbGvFEXoshRF
F7YURU+5FEV+vBRFtb8URejCFEUXxhRFT8kURX7MFEWxzxRF6NIURTTWFEVP2RRFgtwURbXf
FEXo4hRFG+YURUrpFEWC7BRFse8URejyFEVV9hRFT/kURX78FEWx/xRF5AIVRRsGFUVPCRVF
ggwVRbUPFUX5EhVFGxYVRU8ZFUWCHBVFsR8VRegiFUUbJhVFSikVRYIsFUW1LxVF5DIVRRc2
FUVKORVFgjwVRbU/FUXoQhVFG0YVRWNJFUWCTBVFsU8VReRSFUUkVhVFT1kVRYJcFUW1XxVF
5GIVRRtmFUVPaRVFfmwVRbFvFUXochVFG3YVRUp5FUV+fBVFtX8VReiCFUUbhhVFT4kVRX6M
FUW1jxVF6JIVRReWFUVKmRVFhpwVRbGfFUXkohVFG6YVRU+pFUV+rBVFta8VReiyFUUXthVF
SrkVRYK8FUW1vxVF5MIVRRvGFUVPyRVFgswVRbHPFUXs0hVFF9YVRUrZFUV+3BVFtd8VReji
FUUX5hVFT+kVRX7sFUW17xVF6PIVRRf2FUVK+RVFfvwVRbX/FUXkAhZFGwYWRUoJFkWCDBZF
tQ8WReQSFkUXFhZFVxkWRYIcFkWxHxZF5CIWRRcmFkVPKRZFgiwWRbUvFkXkMhZFFzYWRUo5
FkWCPBZFtT8WReRCFkUbRhZFT0kWRYJMFkXiTxZF6FIWRRdWFkVKWRZFglwWRbVfFkXoYhZF
G2YWRUppFkWCbBZFtW8WRehyFkUXdhZFY3kWRX58FkW1fxZF5IIWRRuGFkVfiRZFfowWRbGP
FkXokhZFG5YWRUqZFkV+nBZFsZ8WReSiFkUXphZFSqkWRYKsFkWxrxZF6LIWRRe2FkVKuRZF
frwWRbW/FkXowhZFG8YWRWvJFkWCzBZFsc8WRejSFkUb1hZFT9kWRX7cFkW13xZF6OIWRRvm
FkVK6RZFfuwWRbXvFkXo8hZFF/YWRU/5FkV+/BZFsf8WRegCF0UkBhdFSgkXRYYMF0WxDxdF
7BIXRRcWF0VPGRdFfhwXRbEfF0XkIhdFGyYXRUopF0V+LBdFtS8XRegyF0UXNhdFTzkXRZI8
F0WxPxdF6EIXRRdGF0VTSRdFfkwXRbFPF0XoUhdFF1YXRU9ZF0V+XBdFsV8XRehiF0UbZhdF
T2kXRX5sF0WxbxdF7HIXRRd2F0VPeRdFgnwXRbF/F0XkghdFF4YXRUqJF0V+jBdFsY8XReSS
F0UXlhdFSpkXRX6cF0WxnxdF5KIXRRumF0VKqRdFfqwXRbGvF0XkshdFF7YXRUq5F0V+vBdF
tb8XReTCF0UgxhdFSskXRYLMF0W1zxdF5NIXRRvWF0VP2RdFftwXRbHfF0Xo4hdFF+YXRUrp
F0XQ7BdFte8XReTyF0UX9hdFSvkXRX78F0W1/xdF5AIYRRcGGEVKCRhFggwYRbUPGEXkEhhF
FxYYRUoZGEWCHBhFsR8YReQiGEUXJhhFSikYRX4sGEWxLxhF6DIYRSg2GEVPORhFfjwYRbE/
GEXoQhhFKEYYRU9JGEV+TBhFsU8YReRSGEUXVhhFSlkYRX5cGEWxXxhF5GIYRRdmGEVKaRhF
fmwYRbVvGEXkchhFinYYRV95GEWCfBhFsX8YReiCGEUbhhhFT4kYRX6MGEWxjxhF5JIYRRuW
GEVKmRhFgpwYRbWfGEXkohhFF6YYRXOpGEV+rBhFsa8YRf2yGEUbthhFSrkYRYK8GEWxvxhF
6MIYRRfGGEVPyRhFfswYRbHPGEXk0hhFF9YYRUrZGEV+3BhFsd8YReTiGEUX5hhFT+kYRX7s
GEWx7xhF6PIYRRf2GEVK+RhFgvwYRb3/GEXoAhlFFwYZRUoJGUWCDBlFtQ8ZReQSGUUXFhlF
ShkZRYIcGUXuHxlF5CIZRRcmGUVKKRlFfiwZRbEvGUXkMhlFFzYZRUo5GUV+PBlFsT8ZReRC
GUUXRhlFSkkZRX5MGUWxTxlF5FIZRRdWGUVKWRlFflwZRbFfGUXkYhlFTWYZRUppGUWCbBlF
sW8ZReRyGUUXdhlFSnkZRX58GUWxfxlF5IIZRReGGUVKiRlFfowZRcGPGUURkxlFF5YZRUqZ
GUV+nBlFtZ8ZReSiGUUXphlFSqkZRX6sGUW1rxlF5LIZRRe2GUVKuRlFgrwZRbG/GUXkwhlF
F8YZRUrJGUV+zBlFsc8ZReTSGUUb1hlFStkZRX7cGUWx3xlF5OIZRSzmGUVP6RlFguwZRbHv
GUXs8hlFF/YZRU/5GUWC/BlFsf8ZRegCGkUXBhpFSgkaRX4MGkWxDxpF5BIaRRcWGkVKGRpF
ghwaRbUfGkXoIhpFGyYaRVMpGkWCLBpFtS8aReQyGkUXNhpFXzkaRX48GkW1PxpF6EIaRRdG
GkVPSRpFgkwaRbFPGkXkUhpFF1YaRU9ZGkV+XBpFvV8aReRiGkUbZhpFSmkaRX5sGkWxbxpF
6HIaRRt2GkVKeRpFfnwaRbV/GkXsghpFG4YaRUqJGkV+jBpFsY8aReSSGkUblhpFSpkaRX6c
GkW1nxpF6KIaRRemGkVKqRpFgqwaRbWvGkXkshpFF7YaRU+5GkWCvBpFtb8aReTCGkUXxhpF
U8kaRYLMGkW1zxpF6NIaRRvWGkVP2RpFgtwaRbXfGkXo4hpFG+YaRU/pGkWC7BpFte8aRejy
GkUb9hpFT/kaRYL8GkW1/xpF6AIbRRsGG0VPCRtFggwbRbUPG0XoEhtFGxYbRU8ZG0WCHBtF
tR8bRegiG0UbJhtFTykbRYIsG0W1LxtF6DIbRRs2G0VPORtFgjwbRbU/G0XoQhtFG0YbRU9J
G0WCTBtFtU8bRehSG0UbVhtFT1kbRYJcG0W1XxtF6GIbRRtmG0VPaRtFgmwbRbVvG0XochtF
G3YbRU95G0WCfBtFtX8bReiCG0UbhhtFT4kbRYKMG0W1jxtF6JIbRRuWG0VPmRtFgpwbRbWf
G0XoohtFG6YbRU+pG0WCrBtFxa8bReiyG0UbthtFT7kbRYK8G0W1vxtF6MIbRRvGG0VPyRtF
gswbRb3PG0Xo0htFJNYbRU/ZG0WC3BtFtd8bRejiG0Ub5htFT+kbRYLsG0W17xtF6PIbRRv2
G0VP+RtFgvwbRbX/G0XoAhxFGwYcRU8JHEWCDBxFtQ8cRegSHEUbFhxFTxkcRYYcHEW1HxxF
6CIcRRsmHEVPKRxFgiwcRbUvHEXkMhxFGzYcRU85HEV+PBxF</AssayXData><AssayYData Points="900">QkULQEkXC0DwsApAXgEKQGmzCUAYMQlA2c4IQFWMCEDrLghA/kUIQAb5B0D+EQhA6qgHQDCp
B0DMswdA5YUHQI6QB0DPmgdAf6cHQPVyB0AaSQdAUmMHQJB0B0CyWwdAk3UHQHcaB0BOEgdA
tVIHQOb5BkDPUgdA7EgHQKpTB0BlRQdAF0kHQPhVB0BkUAdAQA4HQBiSB0CrZgdAwU8HQMlH
B0CGlgdAV4MHQExuB0AneAdAF5UHQEdVB0AMdwdASlEHQMyDB0DxOQdAi1EHQBglB0CoWgdA
7qsHQENeB0DY2wdAbKcHQJClB0DuiwdAjrsHQJG/B0BbnAdAZpcHQE7GB0CwgQdAuYMHQOV5
B0AvwQdAs8QHQNR3B0DnggdA8qUHQBm7B0DJkAdAdk8HQOnKB0BWmwdAovEHQEcMCECavwdA
m0MIQP64B0DJ3QdAQs4HQDnpB0CD0gdAnKMHQIt9B0D6uQdAeaIHQCfsB0Df0QdAPNIHQFy8
B0DwEQhAnh0IQKb9B0DbDwhAM+YHQEvdB0BuFwhAACUIQOCxB0Bg2wdA1wQIQM7lB0Ac6AdA
XdEHQM1FCEDODwhATP0HQET+B0B68gdAUOQHQFH4B0DlKQhAywMIQOc2CEC3MwhAnBEIQFs5
CEBkVwhAbfQHQL1bCEBKHwhAKBYIQDM0CEBwEQhAhvgHQLQ/CEDsewhAAFwIQBuKCECtcAhA
kVgIQIJqCEB3SghA+28IQB23CEDSjQhAr44IQCByCEBdiAhA1o0IQJaACEBZcwhAbq0IQJo9
CEDWPghAV00IQOcWCEACqghAl5EIQL1fCEC2nQhASUYIQC50CEAarwhA64oIQOmwCEDUawhA
m4MIQFCbCEC8ughA6ZAIQKdqCEBZUAhAipAIQL03CEA6RQhA2awIQAlLCEDhRQhAV5gIQDQr
CECunAhAj7cIQGHeCEBP0whAYXcIQMcKCUDv2AhAN9QIQDvACEAOsQhAap4IQDiJCECAtQhA
SYEIQEGVCEDscQhAzVgIQPHOCEAGyghAnloIQLXwCEAI3AhABwUJQMi1CEAL7whAtfMIQHT/
CEB91ghAMfAIQHMQCUAepAhAl74IQI/iCEBn/AhA+bQIQCezCEA85QhAQpcIQMXoCEDeHQlA
4NwIQOzlCEARIAlAKQIJQAfsCEAxDglAG6EIQArrCEAYzAhAY9cIQFXTCEAlAglAEuEIQCrV
CEA63AhAhA0JQFYVCUDo0AhA59IIQDcuCUDQQAlA8hQJQJAwCUCFEwlALyYJQNYwCUCi/ghA
hlsJQFUICUDDRglAICYJQN4oCUCNLglAfPoIQB7xCEBMBwlAAP4IQCQBCUBbIglAIXcJQAdQ
CUClnwlA3GIJQDk9CUC9NglATnsJQIwqCUA4dAlA3VIJQJZUCUDdBAlArgUJQMD2CEBTKAlA
4ycJQDtJCUDuUglA9ooJQLsgCUCCTglAnHAJQIBsCUAmLAlAcTwJQBVkCUCFkAlAxmIJQK5A
CUCZNQlA52YJQOhdCUDdOAlANjQJQMtWCUADUQlAxIsJQKCHCUCTdwlAqIwJQB+FCUArmglA
ML8JQGizCUAedwlAID4JQPukCUCdiglAbpAJQFzFCUDBbglAwYAJQJdlCUAGjglAjZsJQNyj
CUD1fQlAcKQJQICwCUBGqglA6WcJQJqJCUB/owlALnEJQLb0CUDPgglAvJMJQO2QCUC1xQlA
0YcJQHNpCUAKdwlAzVgJQBq1CUCNwQlAg7QJQHCnCUAV2wlAOpoJQHL1CUB+owlAf+cJQDn4
CUDtrwlAw9UJQPmgCUB5xQlAR6UJQMW+CUB9uglA2/IJQHHRCUDjnQlAVLsJQGmeCUDR+AlA
i9sJQMLSCUCs1QlA3aEJQI3ACUCh4AlATNsJQBT7CUCQxQlAdvgJQA8UCkAPTgpACbwJQE/x
CUAJnQlA/OQJQIbKCUA4pAlABsYJQEH8CUCq1AlApewJQALXCUCaMgpAgS0KQEfHCUCPGQpA
t9gJQK7qCUCe/AlAovwJQA2oCUB6vQlAszAKQPHRCUDL9wlAdMUJQCwBCkC/QgpAvQ8KQDoe
CkB1/QlAFPwJQM63CUBnIwpAROQJQPopCkAjLApAVMcJQJ8jCkAb0QlAKgcKQK8YCkAn6glA
MxMKQNlLCkDGDgpADf4JQBrwCUCGDwpArQQKQEcdCkCWFgpAtykKQHRnCkAIQwpAlx4KQDki
CkD9UApA9/kJQKfvCUDoTApAaUgKQKouCkCb7wlAzT8KQNLbCUCYPgpAiusJQNeNCkCRPApA
KDoKQJ5CCkByVwpALW8KQKdBCkDnTApAkTQKQLptCkCDaApAlWEKQN5ECkCaHgpA7TwKQI0a
CkADmApAkAwKQMGDCkD+fgpA23kKQEIyCkCMewpAiVsKQLlvCkCCMQpAYWAKQJVJCkDmMgpA
ch0KQCZhCkDzYApACDQKQI13CkDvSQpAoGcKQECyCkDcbgpAJuYJQAVACkC0jApAXKEKQIug
CkCnyApAVLsKQP6ZCkAFjApA8WsKQIOhCkCcgQpAHF4KQBtZCkAOXQpAursKQAGECkCJZQpA
Nm8KQAqTCkDfTgpAy58KQDJ9CkCUrQpAfXIKQPS1CkBGpgpAj5gKQPyJCkC1mgpAYQsLQFGU
CkCDjQpA4YIKQFWeCkAGbgpAdcEKQE6mCkCUmwpAs4wKQD2PCkCacQpAQIsKQD7KCkC0EQtA
ftoKQHnHCkBNxQpAlsAKQEfTCkArswpAG30KQOXsCkDezQpAkcUKQAb2CkAflApAMsEKQNPT
CkBUvgpA86MKQC+vCkBiIAtAPtgKQEHbCkB2tApAzdQKQHu0CkDisgpAjvQKQMTKCkBcqQpA
t9UKQKfpCkD7uwpAADMLQMvHCkAO8wpALrAKQKkAC0BSxgpAlKIKQG7pCkAiGAtAsvcKQPrU
CkA/3gpAOQgLQN0eC0DUwQpAW50KQCAcC0ClyQpAgPcKQEnyCkCy5QpAFeAKQA3ICkCpwApA
R9gKQEcdC0BY4ApApMIKQBStCkBSGwtAmBwLQHXTCkCnAQtAuCoLQJwQC0CI8QpAsRMLQLYY
C0BW2wpAYP4KQDC9CkCDHwtA9jILQFfvCkA9LQtAMP4KQFovC0A2AQtANysLQA8rC0BQOgtA
FyQLQAyEC0AF/wpANfMKQBn8CkDEGwtApTULQP0qC0BS0wpArD8LQNjhCkAtDgtALfkKQHjL
CkBs/gpA3EELQA1iC0AhQAtA1gYLQAdBC0DELQtAeRgLQBkeC0CqJQtA7SMLQLVDC0AYNwtA
vRkLQMI1C0BpBgtAux8LQBqmCkD0KgtA5SwLQLsyC0C0CAtAWV4LQPBGC0DtKwtAh3QLQD8s
C0CTSgtA2S4LQOYPC0B8SwtAF/IKQNlaC0BzGwtAcB0LQCoKC0DCGAtA6UMLQKsDC0DW/QpA
FVkLQAg0C0DaHQtAiVILQFhmC0AkgQtAnXgLQDFbC0BtGwtArQgLQJY4C0CxjAtALW4LQLwv
C0B1WwtANloLQOcrC0C5CQtAmE0LQBJhC0ClWwtAvnALQAlwC0BBYAtALXYLQPyHC0BWbAtA
WWgLQNiUC0D+hwtAxowLQEU9C0A4bAtAHjwLQI6AC0ARVQtAO20LQJu7C0AymAtA43sLQMMt
C0BqdAtAi5ELQMRoC0AyZgtAKc0LQCh8C0CzpgtAVtMLQK9rC0BHbwtAhXALQE41C0C72QtA
m4ULQOuhC0CKdgtAv5YLQA3+C0CPaQtAhaELQFWvC0DZzAtA15ILQEXhC0DffAtALnoLQPbO
C0BtfQtAgKoLQCJbC0CRywtA6nELQC6xC0C9rwtA0GILQCTtC0BXVwtAxH0LQOqbC0AOtgtA
BcELQHO3C0An5gtA588LQEy2C0AXHgxAfO0LQH2QC0AavgtA/NALQAiCC0Di0QtAxtgLQAhk
C0CtrQtAsKsLQBjmC0A7rgtA9ugLQFHzC0BRdAtADd0LQEr/C0C15QtA7uULQITPC0D/ogtA
BLMLQBvgC0DRjgtAL9ELQK1/C0Cf1AtAXNILQIUGDEAFrAtAOr0LQGPnC0AYnwtAhCcMQF8W
DEA+wAtAYwcMQL0lDEAyEwxAaQoMQNYWDEBH2AtA5PELQJ7TC0CKPAxAke8LQL7LC0B59QtA
se8LQPbKC0CW9wtA0aoLQMvpC0D6NgxASa0LQGm7C0C9zgtAmsELQJ/QC0CC0AtAqPoLQBnG
C0Db5wtAqd4LQHHVC0DZFAxAvdALQGIEDEBuuwtAne0LQMygC0A5rAtAceoLQFX8C0C9/AtA
9eMLQEnyC0AyAQxAzBoMQOwXDED1HwxArwUMQKn8C0AF1QtAs7MLQFO/C0BNBQxALVUMQDX0
C0B19QtAPlAMQHOqC0C3AgxAiToMQIjxC0ABJQxAfxgMQJrnC0CTGQxAg8gLQNUnDEBf9gtA
C0gMQK/rC0AU/AtAHh0MQPEfDEAQHQxAHm8MQMoVDEC6HAxATisMQIIEDEBLEAxAkDkMQLok
DEA+PwxAGfwLQOUcDEAw9wtABQ8MQLNlDEDDOQxAnwEMQO7zC0CjQwxADC8MQOEYDEDwMgxA
lScMQCnuC0Cl5wtAhTUMQJxaDECYIQxAmfkLQHn/C0A5BQxAjEYMQGREDECFcQxAvzMMQEYi
DECRFAxAKuILQNJZDEBSXgxAuEwMQBE7DEDm3AtA5psMQJ09DEBpVQxAjC4MQJpEDECmKQxA
UEQMQL8iDEA5YwxAkiIMQIURDEAZRAxAf20MQAtGDEC9HwxA</AssayYData></Step><Step><CommonData><SampleLocation>1</SampleLocation><SampleID></SampleID><SampleGroup></SampleGroup><SampleInfo></SampleInfo><SampleRow>D</SampleRow><SamplePlate>1</SamplePlate><WellType>BUFFER</WellType><Concentration>-1</Concentration><ConcentrationUnits>µg/ml</ConcentrationUnits><MolarConcentration>-1</MolarConcentration><MolarConcUnits>nM</MolarConcUnits><MolecularWeight>-1</MolecularWeight><Temperature>25</Temperature><StartTime>3047834</StartTime><AssayTime>180</AssayTime></CommonData><FlowRate>600</FlowRate><StepType>DISASSOC</StepType><StepName>Dissociation</StepName><StepStatus>OK</StepStatus><ActualTime>180</ActualTime><CycleTime>0.2</CycleTime><AssayXData Points="900">sT8cReRCHEUXRhxFS0kcRX5MHEWxTxxF4FIcRRdWHEVLWRxFflwcRbFfHEXkYhxFF2YcRUtp
HEV+bBxFsW8cReRyHEUXdhxFS3kcRX58HEWxfxxFkIMcRReGHEVLiRxFfowcRbGPHEXkkhxF
F5YcRUuZHEWKnBxFrZ8cReSiHEUXphxFS6kcRX6sHEWtrxxF5LIcRRe2HEVLuRxFfrwcRbG/
HEXkwhxFE8YcRUfJHEV+zBxFsc8cReTSHEUX1hxFS9kcRX7cHEWx3xxF4OIcRRfmHEVH6RxF
fuwcRbHvHEXk8hxFF/YcRUv5HEV+/BxFsf8cReACHUUXBh1FSwkdRX4MHUWxDx1F5BIdRRcW
HUVLGR1FfhwdRbEfHUXgIh1FFyYdRUspHUV+LB1FrS8dReQyHUUTNh1FSzkdRX48HUWxPx1F
5EIdRRNGHUVLSR1FekwdRa1PHUXkUh1FF1YdRUtZHUV+XB1FsV8dReRiHUUTZh1FS2kdRX5s
HUWxbx1F5HIdRZp2HUVLeR1FenwdRbF/HUXkgh1FE4YdRUuJHUV+jB1FsY8dReSSHUU4lh1F
S5kdRX6cHUWtnx1F5KIdRW2mHUVLqR1FeqwdRbGvHUXksh1FF7YdRVO5HUV+vB1Fsb8dReTC
HUUTxh1FS8kdRX7MHUWtzx1F5NIdRRfWHUVH2R1FftwdRbHfHUXk4h1FF+YdRUfpHUV67B1F
re8dReTyHUUX9h1FR/kdRX78HUWx/x1F5AIeRRcGHkVLCR5FegweRbEPHkXkEh5FFxYeRUcZ
HkV6HB5F0h8eReAiHkUXJh5FSykeRX4sHkW1Lx5F4DIeRRc2HkVHOR5FfjweRbE/HkXkQh5F
F0YeRUZJHkV6TB5FrU8eReRSHkUXVh5FS1keRXpcHkWxXx5F5GIeRRNmHkVLaR5FfmweRbFv
HkXkch5FPHYeRUt5HkV+fB5FrX8eReCCHkUXhh5FS4keRXqMHkWxjx5F5JIeRReWHkVGmR5F
fpweRbGfHkXkoh5FF6YeRUupHkV+rB5Fra8eReSyHkUXth5FRrkeRX68HkWtvx5F5MIeRRfG
HkVLyR5FesweRbHPHkXk0h5FF9YeRUvZHkV+3B5Fsd8eReTiHkUX5h5FS+keRX7sHkWx7x5F
4PIeRRf2HkVL+R5FevweRa3/HkXkAh9FFwYfRUYJH0V+DB9FsQ8fRT4TH0UXFh9FRhkfRX4c
H0WtHx9F5CIfRRMmH0VLKR9FeiwfRbEvH0UBMx9FFzYfRUs5H0V+PB9FsT8fReBCH0UXRh9F
RkkfRX5MH0WxTx9FCVMfRRdWH0VGWR9FelwfRa1fH0XkYh9FF2YfRUtpH0V6bB9FsW8fReBy
H0UTdh9FS3kfRX58H0Wxfx9F5IIfRReGH0VGiR9FfowfRbGPH0Xgkh9FE5YfRUaZH0V6nB9F
rZ8fReSiH0UTph9FRqkfRXqsH0Wtrx9F4LIfRRO2H0VLuR9FfrwfRbG/H0X5wh9FE8YfRUvJ
H0V+zB9Fsc8fReDSH0UT1h9FS9kfRXrcH0Wx3x9F4OIfRRPmH0VG6R9Fo+wfRbHvH0Xg8h9F
E/YfRUv5H0V+/B9Fsf8fReACIEUXBiBFSwkgRXoMIEWxDyBF5BIgRRcWIEVLGSBFfhwgRbEf
IEXkIiBFEyYgRUYpIEV+LCBFrS8gReQyIEVRNiBFSzkgRXo8IEWtPyBF4EIgRRdGIEVLSSBF
fkwgRa1PIEXkUiBFE1YgRUZZIEV+XCBFrV8gReBiIEUXZiBFRmkgRXpsIEWxbyBF4HIgRRN2
IEVGeSBFfnwgRa1/IEXkgiBFE4YgRUuJIEV+jCBFsY8gReSSIEUXliBFS5kgRXqcIEWxnyBF
4KIgRROmIEVGqSBFfqwgRbGvIEXksiBFF7YgRUu5IEV6vCBFrb8gReTCIEUTxiBFRskgRXrM
IEWxzyBF4NIgRRPWIEVL2SBFftwgRa3fIEXg4iBFF+YgRUbpIEV67CBFte8gReDyIEUX9iBF
RvkgRX78IEWt/yBF5AIhRRcGIUVLCSFFfgwhRa0PIUXgEiFFFxYhRUYZIUV6HCFFrR8hReQi
IUUTJiFFSykhRXosIUWxLyFF5DIhRRM2IUVGOSFFejwhRbE/IUXgQiFFF0YhRUZJIUV6TCFF
sU8hReBSIUUTViFFRlkhRXpcIUWtXyFF5GIhRRdmIUVGaSFFemwhRbFvIUXkciFFF3YhRUZ5
IUV6fCFFrX8hReCCIUUThiFFS4khRX6MIUWxjyFF4JIhRROWIUVGmSFFepwhRa2fIUXgoiFF
E6YhRUupIUV6rCFFsa8hReCyIUUTtiFFRrkhRX68IUW9vyFF4MIhRRPGIUVLySFFfswhRbHP
IUXg0iFFE9YhRUbZIUV63CFFrd8hReTiIUUX5iFFRukhRXrsIUWt7yFF5PIhRRP2IUVL+SFF
evwhRbH/IUUZAyJFEwYiRUsJIkV+DCJFsQ8iReASIkUXFiJFSxkiRXocIkWxHyJF4CIiRRMm
IkVGKSJFfiwiRa0vIkXkMiJFEzYiRUY5IkV+PCJFrT8iReBCIkUXRiJFRkkiRXpMIkWtTyJF
4FIiRRNWIkVGWSJFelwiRa1fIkXgYiJFF2YiRUtpIkV6bCJFsW8iReByIkUXdiJFHHoiRZp8
IkWtfyJF4IIiRROGIkVGiSJFfowiRa2PIkXgkiJFE5YiRUaZIkV6nCJF1p8iReSiIkUXpiJF
RqkiRX6sIkWtryJF4LIiRRO2IkVGuSJFerwiRa2/IkXgwiJFE8YiRUbJIkV+zCJFrc8iReDS
IkUT1iJFRtkiRXrcIkWx3yJF4OIiRRfmIkVL6SJFeuwiRa3vIkXg8iJFF/YiRUb5IkV+/CJF
rf8iReACI0UTBiNFRgkjRXoMI0WtDyNF5BIjRRMWI0VGGSNFehwjRa0fI0XgIiNFFyYjRUYp
I0V6LCNFsS8jReQyI0UXNiNFSzkjRX48I0WtPyNF4EIjRRdGI0VGSSNFfkwjRa1PI0XgUiNF
F1YjRUtZI0WGXCNFrV8jReBiI0UXZiNFRmkjRXpsI0WtbyNF6HIjRRN2I0VGeSNFfnwjRbF/
I0XggiNFE4YjRUaJI0V6jCNFrY8jReCSI0UXliNFS5kjRXqcI0WtnyNF4KIjRROmI0VGqSNF
eqwjRa2vI0XgsiNFE7YjRUa5I0V6vCNFrb8jReDCI0UTxiNFRskjRXrMI0WtzyNF4NIjRRPW
I0VG2SNFetwjRa3fI0Xg4iNFE+YjRUvpI0V67CNFre8jReTyI0UT9iNFRvkjRXr8I0Wt/yNF
4AIkRRMGJEVGCSRFegwkRa0PJEXgEiRFExYkRUYZJEV+HCRFrR8kReAiJEUTJiRFRikkRXos
JEWxLyRF4DIkRRM2JEVGOSRFfjwkRa0/JEXgQiRFF0YkRUZJJEV6TCRFrU8kReRSJEUXViRF
RlkkRXpcJEWtXyRF4GIkRRdmJEVLaSRFemwkRa1vJEXgciRFE3YkRUZ5JEV+fCRFsX8kReCC
JEUThiRFRokkRX6MJEWxjyRF4JIkRROWJEVLmSRFepwkRa2fJEXgoiRFE6YkRUapJEV6rCRF
ra8kReSyJEUTtiRFRrkkRXq8JEWtvyRF5MIkRRfGJEVGySRFfswkRbXPJEXk0iRFE9YkRUbZ
JEV+3CRFsd8kReTiJEUT5iRFRukkRX7sJEWx7yRF4PIkRRP2JEVG+SRFevwkRbH/JEXgAiVF
FwYlRUsJJUV6DCVFsQ8lReASJUUXFiVFSxklRX4cJUWtHyVF5CIlRRcmJUVLKSVFeiwlRbEv
JUXkMiVFFzYlRUY5JUV+PCVFsT8lReRCJUUXRiVFX0klRX5MJUW1TyVF5FIlRSBWJUVLWSVF
flwlRbFfJUXkYiVFF2YlRUtpJUV+bCVFrW8lReRyJUUXdiVFS3klRYJ8JUWxfyVF5IIlRReG
JUVLiSVFfowlRbGPJUXkkiVFF5YlRUuZJUV+nCVFsZ8lReSiJUUXpiVFS6klRX6sJUWxryVF
5LIlRRe2JUVLuSVFfrwlRbG/JUXkwiVFF8YlRUvJJUV+zCVFsc8lReTSJUUX1iVFS9klRX7c
JUWx3yVF5OIlRRfmJUVL6SVFfuwlRbHvJUXk8iVFF/YlRUv5JUV+/CVFsf8lReQCJkUXBiZF
SwkmRX4MJkWxDyZF5BImRRcWJkVLGSZFfhwmRbEfJkXkIiZFFyYmRUspJkV+LCZFsS8mReQy
JkUXNiZFSzkmRX48JkWxPyZF5EImRRdGJkVLSSZFfkwmRbFPJkXkUiZFF1YmRUtZJkWWXCZF
sV8mReRiJkUXZiZFS2kmRX5sJkWtbyZF5HImRRd2JkVLeSZFfnwmRbF/JkXkgiZFF4YmRUuJ
JkV+jCZFsY8mReSSJkUXliZFS5kmRXqcJkWxnyZF5KImRRemJkVLqSZFfqwmRbGvJkXksiZF
F7YmRUu5JkV+vCZFrb8mReTCJkVyxiZFS8kmRX7MJkWxzyZF5NImRRfWJkVL2SZFftwmRbHf
JkXk4iZFOOYmRUvpJkV+7CZFse8mReTyJkUT9iZFS/kmRX78JkWx/yZF5AInRRMGJ0VLCSdF
fgwnRbEPJ0XkEidFFxYnRUsZJ0V+HCdFsR8nReQiJ0UXJidFRiknRX4sJ0WxLydF5DInRRc2
J0VLOSdFfjwnRbE/J0XkQidFF0YnRUtJJ0V+TCdFsU8nReRSJ0UTVidFS1knRX5cJ0WxXydF
5GInRRdmJ0VLaSdFfmwnRdpvJ0XgcidFF3YnRUt5J0V+fCdF</AssayXData><AssayYData Points="900">KNoKQAQqC0C78QtApGwMQBomDUBQcQ1AM7UNQA76DUCGdQ5AIdIOQNjiDkAc8w5AgCsPQMNw
D0Dagg9AYqYPQPRXD0AgZw9AAqAPQPDBD0DQ8A9AQdoPQGoCEEBtPhBAqzcQQKvbD0BNLxBA
dgcQQNzxD0CMERBAI+UPQEEUEEBhJBBAx2EQQCoyEEAOQRBAUVsQQJ9CEEAgFBBA/OIPQGcm
EED+NRBA2WsQQDE3EEBmZBBAyFAQQBVpEEBnKRBA1UoQQBsKEEChMxBAU14QQDg7EEBFKxBA
00UQQC5KEEApWRBAnSAQQKOBEEBNWBBAykEQQARxEEC8VRBAljwQQE8fEED1NxBABUsQQPss
EED1TBBAgF8QQNJwEEDFlhBAHz0QQDdHEEDJjBBA734QQCU7EECpJxBAg3MQQCVQEED5dRBA
5zwQQLuIEECAURBAi14QQNpIEEArcxBALi0QQKGjEEAhJRBA9S8QQGWREEB9RxBAfHEQQHN6
EEBEihBA6DIQQL5sEEB4nBBA+HEQQK9TEEAoIRBAFGIQQLGQEEBoWBBA428QQINCEEBTVxBA
lm4QQJuoEEBfyxBAlzUQQP12EEBwMhBAVlgQQP11EEDdlxBAWy4QQGVhEEBhJhBA3zUQQCA+
EEDfPhBAXXQQQDRwEEBQcBBAMpYQQDJWEEACexBA5DkQQAVIEECOcBBAY28QQNBKEEDegBBA
KWgQQGxnEEBGSBBAhmEQQAUwEEAaEhBAYfYPQD6OEECBKxBAuZgQQM3AEEAwbxBAUl8QQIBf
EECuZRBA+14QQLxeEEC9/g9AUYQQQG0nEEDZcRBAvLYQQHS9EEB7bxBAdy0QQEZxEECuYxBA
0F4QQPlUEEBWHxBAij0QQAdeEEDlQRBAYmoQQKNoEEADSRBAD38QQC91EED1aRBAzXAQQPKZ
EEDYlxBAqxcQQPE6EECCfRBAsHAQQHuNEEBoUBBAtm8QQPeTEEDyJBBASHsQQBZGEEAnWRBA
sE8QQAJ5EEBSFRBAez4QQEJ1EECjfRBAJooQQCF8EEBqthBAQWsQQGt1EEC/PBBA1kkQQIFF
EED/WxBAZEMQQMGmEEAOTBBAfyUQQBqCEEB4bhBAKxYQQAV1EEBDSRBAHW8QQE+VEECXUBBA
x34QQNN1EEBt6xBA5HQQQMQaEEAzfBBAn1wQQLhLEEBEShBAdLoQQCP7D0DePxBABDgQQHpl
EEAvehBAojcQQFt6EEDgnhBAeB8QQBY5EEB30RBAu0YQQO1dEECsiRBAdIoQQHszEEDUdBBA
mKMQQNYxEEAiVRBAp14QQMxqEEDNmxBApi4QQHiVEECrnBBA+GIQQCWWEEDJtRBAq4MQQE6X
EEBushBAnzUQQGs2EECwNBBA91cQQAleEEC7dRBANU4QQNpdEECRZBBAEYAQQP5rEEBLfhBA
G4EQQFCTEEAwnBBAQ5wQQK0BEED/gxBAMIUQQKFMEEBomxBAwJQQQAOhEED2ORBAZmgQQNOF
EEDWcBBAInIQQHtuEECH1xBA75gQQBE5EEA4XxBANGYQQGq/EECAYhBAC8YQQKCsEECkdBBA
AK4QQJd5EEBngRBAjmEQQKuuEEBURhBAz08QQDCeEEDbghBAN4YQQMtmEEB9txBAQW0QQPO5
EEBybxBAgaEQQC5pEECZrxBALU4QQMarEEB+NBBAem4QQLeNEEBurhBAs1IQQH9vEECYoRBA
V4IQQAWcEEAjrBBAIS4QQNZMEEBXYxBAyrUQQBMREEAPZRBAFaMQQEBpEEBhqxBANLQQQA6X
EECUrhBAgqwQQArbEEBmPxBA0nsQQJV8EEDNlRBAZYQQQK/KEECMaxBAO6wQQNJXEECAVRBA
bm8QQEWEEECiqxBAD2cQQO9mEEAn2BBAg6YQQGnZEEBIxBBAFnwQQM93EEAuwxBAqZcQQJu0
EECmwhBA97AQQCO5EEC2txBALLgQQLjPEEBi2BBAiWQQQCqAEEB7mxBAsZUQQNkBEUAQehBA
8LoQQHKHEEDIxBBAH3sQQHPqEEB0uRBAJr4QQB/7EEC1rxBAkZQQQNGaEEAojBBAoMMQQIuq
EEDOmRBA8qEQQHWaEEA12hBACpoQQF6OEED5dBBAW90QQKSBEECQnRBAa4UQQOylEEC5iBBA
NpIQQGLrEECgqRBAYZ8QQEu1EEBkaBBAD64QQETAEEBZ7BBAmckQQIOyEEBBlxBAEI0QQGaM
EEDelRBAEcMQQIevEEBs/BBACUUQQEXREEDpuxBAAqIQQD6fEEC+8RBAXagQQAGmEEBywhBA
o4AQQAb6EEBihxBAuqUQQD1FEECkkRBAcqAQQCyBEEDxtBBAnLIQQO62EECfthBAXLIQQNmR
EEB4uhBAweQQQJ2oEECI2xBAl9EQQPuUEEDf2BBAIcAQQLZ/EEBukxBA05sQQPCcEED8xRBA
SK8QQD+kEEB3wBBADM0QQPvGEEDYuhBAN80QQEyYEECbmBBAYSQRQFQpEUAY6RBAfL0QQIvb
EECp+BBAQN0QQIKfEEBGvxBANMQQQNKqEEDhxhBACM8QQELHEEBkEhFAQLgQQGWdEEAv1RBA
Ta8QQGbaEEAN5xBAfbYQQAKVEEC1xxBA46kQQMcaEUAdzBBAvqkQQK7vEEBYpBBAldUQQMq6
EECXzxBAURwRQDsCEUDzxBBA0KQQQMm2EEAgdBBAO+cQQOj3EECjfxBAXZ0QQDoCEUDU5hBA
POkQQFa1EEBCSRBAVccQQGiIEEBrmRBAsRkRQN3MEEBCCRFA2qYQQHG+EECIwRBA49UQQMPM
EEBVERFAaL8QQCW/EECesBBANN0QQCE8EUBM9RBASP8QQP/kEEDhChFAU6cQQIPgEEA43BBA
swIRQL/+EEDcChFAvroQQCAQEUAvqBBApcwQQKnjEECHzhBAhe8QQA/EEECkJBFAEL0QQBPX
EEB7GRFAhQIRQH4NEUAypBBAhwMRQBLnEEB+/RBAn/AQQBzBEEDXlxBACiMRQHlVEUAfEBFA
6egQQLezEECayxBAehERQKhKEUD2nRBAGfwQQOjnEEBKsBBAH/kQQNElEUDk6BBAasMQQNIF
EUBlvxBA6hQRQODREEC75RBAIN4QQIATEUCFBBFAyu8QQA/rEEClUxFA3/kQQLUPEUCy4xBA
YNkQQGcNEUC7AxFAQDcRQOrHEEDe8hBAlegQQKKmEEDAWxFAhi0RQFPPEECS6xBA6gIRQGVD
EUCF/BBACE4RQFQREUA8DRFARfEQQDMJEUAkwBBArv8QQF/YEEDtqBBAtRMRQAA6EUCtDBFA
MBMRQLPjEEALIRFAAPUQQEQZEUA1KBFA9x8RQGUEEUBFLxFAuAsRQA34EECnLxFAbOYQQCj1
EEBqLRFAVOUQQMsBEUCVARFA/CERQMhJEUDvGBFA6hkRQOlaEUDgXBFA8g0RQA4tEUDuGBFA
dwYRQKZLEUCMEhFARR4RQA4EEUDsSxFAdjYRQJD8EEC1CBFAji0RQEUVEUBC1hBARwMRQDQb
EUCRBhFAqv8QQME2EUDsHRFAfYYRQJBZEUCNFxFAOPgQQOXPEEDwCRFAtkwRQLANEUCBXhFA
ahkRQFfsEEC3KRFA+RcRQBE6EUAWUxFARjIRQPYXEUAJ7hBAv/sQQOcWEUCicxFAZUERQIoE
EUAbChFAuzQRQHbxEEA8HhFA0RMRQMJ1EUC7KBFAbPUQQNouEUCk8BBAkvcQQLmDEUDHWBFA
TkwRQAI+EUBmShFAq2kRQCUlEUCcLBFArVERQDArEUCgERFAPlgRQHz0EEDtRhFAAEkRQKgy
EUAZYhFAl+UQQMMOEUBuRxFASoIRQGwvEUCD2BBAfyMRQOj0EEDeRhFAqisRQGXwEEAtKRFA
Pc8QQPMkEUB0MxFA2jQRQApcEUDZZRFAbTIRQFBAEUD2FRFA9DERQPgLEUDhVhFAKT8RQL8X
EUCZbRFAUDURQPgyEUAuWhFARyURQIN2EUCqXxFAcn8RQGhAEUD/JRFAjUkRQDycEUD9NBFA
AoURQHh9EUBRWxFAZEARQD86EUDqnhFAOy8RQFgwEUCgOhFAH/sQQMklEUBngBFAc44RQNkQ
EUB8SBFAs2gRQPFIEUBiSBFAwWgRQIUeEUBgrhFAzz0RQHqJEUCPKRFAK3YRQN0QEUA4fhFA
WnQRQApbEUDJeBFAwU0RQEufEUB/bxFAaYIRQBI/EUB3KhFAZoURQC6BEUBVbRFAw84RQNx1
EUBHohFAJSMRQCJUEUD+HxFA5WcRQE1cEUDZbRFAqpQRQCZoEUDXdxFAEpsRQAE2EUA9RhFA
YGsRQKt5EUB0TxFAom4RQGl+EUAOjxFABHERQCBaEUBXcRFAbXYRQGZNEUB8aRFAD1URQOID
EUBDZRFA3P4QQE2yEUBYbxFA+1kRQBfbEUD4RBFAEYYRQP6HEUBZzxFAxXkRQLBmEUAOWhFA
MXoRQNaUEUDvrxFAJGcRQDJPEUB+HhFAeYkRQERfEUCHbxFA3nARQNqhEUDRYhFANnMRQINT
EUDyShFAioMRQOZkEUDffBFASYARQOmjEUB7dxFAdHARQOyVEUA4YRFAmpERQHpYEUDVgxFA
nYcRQI6XEUC0WRFAzYcRQIu1EUBmdRFAzKkRQOlbEUCgeBFAL0IRQMhoEUC62BFA3GcRQBBx
EUCuSRFAc4IRQMCbEUA3JxFAn+QRQBOMEUBWshFA8kYRQK9VEUBYrxFAuHIRQFSTEUCilhFA
SI8RQJ92EUC6fRFAybERQDF0EUChnRFAdncRQNmnEUA/bxFA</AssayYData></Step><Step><CommonData><SampleLocation>11</SampleLocation><SampleID></SampleID><SampleGroup></SampleGroup><SampleInfo></SampleInfo><SampleRow>D</SampleRow><SamplePlate>1</SamplePlate><WellType>REGENERATION</WellType><Concentration>-1</Concentration><ConcentrationUnits>µg/ml</ConcentrationUnits><MolarConcentration>-1</MolarConcentration><MolarConcUnits>nM</MolarConcUnits><MolecularWeight>-1</MolecularWeight><Temperature>25</Temperature><StartTime>3237044</StartTime><AssayTime>5</AssayTime></CommonData><FlowRate>1000</FlowRate><StepType>KREGENERATION</StepType><StepName>Regeneration</StepName><StepStatus>OK</StepStatus><ActualTime>4.99907</ActualTime><CycleTime>0.2</CycleTime><AssayXData Points="25">sX8nReSCJ0UXhidFS4knRXqMJ0WtjydF5JInRReWJ0VLmSdFepwnRa2fJ0XkoidFE6YnRUup
J0V+rCdFsa8nReCyJ0UXtidFS7knRX68J0WtvydF5MInRRfGJ0VLySdFeswnRQ==</AssayXData><AssayYData Points="25">PdPVv1cR8r+8lwHA1VAHwHLUC8BMEA/AnmASwOhJFcBeLxfAYIcZwEdFG8CIoRzAbG8ewF/H
H8AowyDAlC8iwFEOI8Dl8iPAt00lwIsOJsAOiibA7pcnwD1tKMBdoyjArvgowA==</AssayYData></Step><Step><CommonData><SampleLocation>12</SampleLocation><SampleID></SampleID><SampleGroup></SampleGroup><SampleInfo></SampleInfo><SampleRow>D</SampleRow><SamplePlate>1</SamplePlate><WellType>NEUTRALIZATION</WellType><Concentration>-1</Concentration><ConcentrationUnits>µg/ml</ConcentrationUnits><MolarConcentration>-1</MolarConcentration><MolarConcUnits>nM</MolarConcUnits><MolecularWeight>-1</MolecularWeight><Temperature>25</Temperature><StartTime>3253268</StartTime><AssayTime>5</AssayTime></CommonData><FlowRate>1000</FlowRate><StepType>KREGENERATION</StepType><StepName>Regeneration</StepName><StepStatus>OK</StepStatus><ActualTime>5.00005</ActualTime><CycleTime>0.2</CycleTime><AssayXData Points="25">rc8nReDSJ0UT1idFR9knRXrcJ0Wt3ydF4OInRRPmJ0VH6SdFeuwnRa3vJ0Xg8idFE/YnRUf5
J0V6/CdFrf8nReACKEUTBihFRwkoRXoMKEWtDyhF4BIoRRMWKEVHGShFehwoRQ==</AssayXData><AssayYData Points="25">GR+IPw/kiz/YR5A/mGSTP4qVlj/weJg//k+aP0grnD/30Z0/s/eeP6mKnz/jb6A/xqqhP1jU
oj8qD6M/VeSjP5SXpD9miaU/CuelP65opj+lPKc/yKCmPz2Hpz+wKKg/H3GoPw==</AssayYData></Step><Step><CommonData><SampleLocation>11</SampleLocation><SampleID></SampleID><SampleGroup></SampleGroup><SampleInfo></SampleInfo><SampleRow>D</SampleRow><SamplePlate>1</SamplePlate><WellType>REGENERATION</WellType><Concentration>-1</Concentration><ConcentrationUnits>µg/ml</ConcentrationUnits><MolarConcentration>-1</MolarConcentration><MolarConcUnits>nM</MolarConcUnits><MolecularWeight>-1</MolecularWeight><Temperature>25</Temperature><StartTime>3269492</StartTime><AssayTime>5</AssayTime></CommonData><FlowRate>1000</FlowRate><StepType>KREGENERATION</StepType><StepName>Regeneration</StepName><StepStatus>OK</StepStatus><ActualTime>4.99907</ActualTime><CycleTime>0.2</CycleTime><AssayXData Points="25">rR8oRdwiKEUPJihFRykoRXYsKEWtLyhF8TIoRQ82KEVDOShFdjwoRa0/KEXcQihFE0YoRUdJ
KEV6TChFrU8oReBSKEUTVihFQ1koRXZcKEWpXyhF4GIoRQ9mKEVDaShFdmwoRQ==</AssayXData><AssayYData Points="25">GokIwJw3FMBJvRnACzAdwAycH8BdWyHAEvIiwPZzJMATGibA8QonwBoLKMDNoyjAPkwpwEHm
KsDLAyvA438rwFUxLMCtuizAoD4twCzSLcAPSC7AELUuwAwfL8B9mC/AMtovwA==</AssayYData></Step><Step><CommonData><SampleLocation>12</SampleLocation><SampleID></SampleID><SampleGroup></SampleGroup><SampleInfo></SampleInfo><SampleRow>D</SampleRow><SamplePlate>1</SamplePlate><WellType>NEUTRALIZATION</WellType><Concentration>-1</Concentration><ConcentrationUnits>µg/ml</ConcentrationUnits><MolarConcentration>-1</MolarConcentration><MolarConcUnits>nM</MolarConcUnits><MolecularWeight>-1</MolecularWeight><Temperature>25</Temperature><StartTime>3285565</StartTime><AssayTime>5</AssayTime></CommonData><FlowRate>1000</FlowRate><StepType>KREGENERATION</StepType><StepName>Regeneration</StepName><StepStatus>OK</StepStatus><ActualTime>4.99907</ActualTime><CycleTime>0.2</CycleTime><AssayXData Points="25">qW8oRdhyKEULdihFP3koRXZ8KEWpfyhF9YIoRQ+GKEVDiShFdowoRaWPKEXckihFD5YoRT+Z
KEVynChFqZ8oRdyiKEUPpihFQ6koRXKsKEWlryhF2LIoRQ+2KEU/uShFcrwoRQ==</AssayXData><AssayYData Points="25">q5eIP4VOjD8OQ5E/GfWUPzcFlz/bCJo/p0ebP5WdnT+Wf54/cuCfP2m6oD+MCaI/LbCiPzTu
oz/VGqQ/kBSlP/Ekpj9YoqY/urGnPwV+pz/qWKg/jDKpPzcsqT9vu6k/W9+pPw==</AssayYData></Step><Step><CommonData><SampleLocation>11</SampleLocation><SampleID></SampleID><SampleGroup></SampleGroup><SampleInfo></SampleInfo><SampleRow>D</SampleRow><SamplePlate>1</SamplePlate><WellType>REGENERATION</WellType><Concentration>-1</Concentration><ConcentrationUnits>µg/ml</ConcentrationUnits><MolarConcentration>-1</MolarConcentration><MolarConcUnits>nM</MolarConcUnits><MolecularWeight>-1</MolecularWeight><Temperature>25</Temperature><StartTime>3301650</StartTime><AssayTime>5</AssayTime></CommonData><FlowRate>1000</FlowRate><StepType>KREGENERATION</StepType><StepName>Regeneration</StepName><StepStatus>OK</StepStatus><ActualTime>4.99907</ActualTime><CycleTime>0.2</CycleTime><AssayXData Points="25">pb8oRenCKEUHxihFP8koRW7MKEWlzyhF2NIoRQfWKEU72ShFbtwoRaHfKEXU4ihFC+YoRTvp
KEVu7ChFpe8oRdTyKEUH9ihFW/koRW78KEWl/yhF1AIpRQ8GKUU7CSlFbgwpRQ==</AssayXData><AssayYData Points="25">lyEKwGocFsCMpRrAqCcewN2HIMB18SHAnqUjwBV8JcApwiXAbhgnwFMmKMDcpyjAYogpwCw3
KsAuGCvAYEcrwAwNLMB2bSzAFeYswMNfLcDdxS3AbfktwJjTLsA9yS7AkP8uwA==</AssayYData></Step><Step><CommonData><SampleLocation>12</SampleLocation><SampleID></SampleID><SampleGroup></SampleGroup><SampleInfo></SampleInfo><SampleRow>D</SampleRow><SamplePlate>1</SamplePlate><WellType>NEUTRALIZATION</WellType><Concentration>-1</Concentration><ConcentrationUnits>µg/ml</ConcentrationUnits><MolarConcentration>-1</MolarConcentration><MolarConcUnits>nM</MolarConcUnits><MolecularWeight>-1</MolecularWeight><Temperature>25</Temperature><StartTime>3317789</StartTime><AssayTime>5</AssayTime></CommonData><FlowRate>1000</FlowRate><StepType>KREGENERATION</StepType><StepName>Regeneration</StepName><StepStatus>OK</StepStatus><ActualTime>5.00005</ActualTime><CycleTime>0.2</CycleTime><AssayXData Points="25">oQ8pRdQSKUUHFilFOxkpRW4cKUWhHylF1CIpRQcmKUU7KSlFbiwpRaEvKUXUMilFBzYpRTs5
KUVuPClFoT8pRdRCKUULRilFO0kpRW5MKUWhTylF1FIpRQdWKUU7WSlFblwpRQ==</AssayXData><AssayYData Points="25">fPCNP/sqkj9jZZY/7gSaPz0RnD/prp4/xYCgP+FToj8kPaQ/TMykP190pj+DJqc/ncKnP/iz
qD/5eKk/J9OqPxZRqz8DOas/4n2sP7Q9rT+2kq0/Du2tP0/urj9ib68/swWvPw==</AssayYData></Step><Step><CommonData><SampleLocation>1</SampleLocation><SampleID></SampleID><SampleGroup></SampleGroup><SampleInfo></SampleInfo><SampleRow>D</SampleRow><SamplePlate>1</SamplePlate><WellType>BUFFER</WellType><Concentration>-1</Concentration><ConcentrationUnits>µg/ml</ConcentrationUnits><MolarConcentration>-1</MolarConcentration><MolarConcUnits>nM</MolarConcUnits><MolecularWeight>-1</MolecularWeight><Temperature>25</Temperature><StartTime>3332638</StartTime><AssayTime>30</AssayTime></CommonData><FlowRate>1000</FlowRate><StepType>BASELINE</StepType><StepName>Baseline</StepName><StepStatus>OK</StepStatus><ActualTime>30</ActualTime><CycleTime>0.2</CycleTime><AssayXData Points="150">oV8pRdBiKUUDZilFN2kpRWpsKUWdbylF1HIpRQd2KUU3eSlFanwpRZ1/KUXUgilFB4YpRTeJ
KUVqjClFnY8pRdSSKUUDlilFN5kpRW6cKUWdnylF0KIpRQemKUU3qSlFcqwpRaGvKUXQsilF
B7YpRRS6KUWTvClFnb8pRdDCKUUDxilFO8kpRW7MKUWdzylF1NIpRQfWKUU72SlFatwpRZ3f
KUXQ4ilFA+YpRTfpKUVu7ClFne8pRdTyKUUD9ilFN/kpRWr8KUWh/ylF2AIqRQMGKkU/CSpF
agwqRaEPKkXUEipFBxYqRTcZKkVqHCpFnR8qRdQiKkUDJipFOykqRW4sKkWhLypF0DIqRQM2
KkU7OSpFbjwqRZ0/KkXQQipFB0YqRTtJKkVuTCpFnU8qRdRSKkUDVipFN1kqRWpcKkWdXypF
1GIqRQdmKkU7aSpFamwqRaFvKkXUcipFA3YqRTt5KkVufCpFnX8qRdSCKkUHhipFO4kqRW6M
KkWhjypF1JIqRQeWKkU/mSpFbpwqRaGfKkXYoipFB6YqRTupKkVurCpFoa8qRdSyKkUHtipF
O7kqRW68KkWhvypF1MIqRQfGKkU7ySpFbswqRaHPKkXU0ipFB9YqRTvZKkVu3CpFod8qRdTi
KkUH5ipFO+kqRW7sKkWh7ypF1PIqRQf2KkU7+SpFbvwqRaH/KkXUAitFKAYrRTsJK0VuDCtF
oQ8rRdQSK0UHFitFOxkrRW4cK0WhHytF1CIrRQcmK0U7KStFbiwrRaEvK0XUMitFBzYrRTs5
K0VuPCtF</AssayXData><AssayYData Points="150">MNSzP0c3tD8bArU/Qsa0PxYrtT+R87Q/SoK1P93stT/Y6rU/RU62P56Utj9sCbY/jI22P0Ph
tj/cDrc/Ro62P5gktz/ph7c/MMK3P3oKuD9AfLc/kv23P2RBuD/4Yrg/RKG4P3HDuD97Tbg/
UWC4PzUguT+V9rg/hTO5P/szuT9OZrk/mcS5P1cZuT+XUrk/Myq6P29RuT9nEro/1x26P1VI
uj+3SLs/03m6P7K9uj9Fh7o/P8u6PyOiuj/6nLo/3/S6P+Aeuz+Ldbs/RU+7P/oluz8IUrs/
mG+7P9MLvD8ZYbs/t6S7P1vnuz/Tors/+5m8P669uz+dQLw/mIq8P6vDvD9eN7w/TvG7P57E
uz8+irw/VNK8PzQBvT8axLw/Wua8PxPivD/8gb0/Sg++P3ZzvT8Usbw/2869P1+JvT/wB70/
D6+9P6UwvT+MQL0/2s+9Pza2vT8pu70/Xky+PycLvj++R74/G8+9P0mwvj+cx74/8WK+P8kR
vj8RVr4/8Y2+P58nvj8eU78/Y/a+Pwaevj8pbL8/J+G+PxYdvz/2Cb8//Ha/PzdXvz/4cL8/
4JW/Pzn4vz9VX78/6G+/P9cnwD8f2r8/rI6/P+qSvz+vQcA/Yfe/P8zVvz/FJcA/Vfy/P9B6
wD8vQ8A/60fAP2UQwD8hJMA/LonAP29twD8+g8A//nrAP9PRwD9iy8A/Vp/APy+xwD+fIMA/
+wbBP8lUwT9EmMA/7kXBPzgkwT/h8cA/a5HBP2qjwT87AsE/rNnBPwYTwT9gPME/tqjBP2kz
wT/hesE/</AssayYData></Step><Step><CommonData><SampleLocation>7</SampleLocation><SampleID>QA013 delta CDRL3</SampleID><SampleGroup></SampleGroup><SampleInfo></SampleInfo><SampleRow>D</SampleRow><SamplePlate>1</SamplePlate><WellType>KLOAD</WellType><Concentration>10</Concentration><ConcentrationUnits>µg/ml</ConcentrationUnits><MolarConcentration>-1</MolarConcentration><MolarConcUnits>nM</MolarConcUnits><MolecularWeight>-1</MolecularWeight><Temperature>25</Temperature><StartTime>3370334</StartTime><AssayTime>80</AssayTime></CommonData><FlowRate>600</FlowRate><StepType>LOADING</StepType><StepName>Loading</StepName><StepStatus>OK</StepStatus><ActualTime>79.9991</ActualTime><CycleTime>0.2</CycleTime><AssayXData Points="400">oT8rRdBCK0UDRitFN0krRW5MK0WhTytF1FIrRQdWK0U7WStFblwrRZ1fK0XQYitFA2YrRTtp
K0VqbCtFoW8rRdRyK0UHditFO3krRW58K0WhfytF1IIrRQOGK0U7iStFbowrRZ2PK0XUkitF
B5YrRTuZK0VunCtFnZ8rRdCiK0UHpitFO6krRW6sK0WhrytF0LIrRQO2K0U7uStFbrwrRaG/
K0XQwitFB8YrRTvJK0VqzCtFoc8rRdTSK0UH1itFO9krRW7cK0Wh3ytF1OIrRQfmK0U76StF
buwrRaHvK0XU8itFB/YrRTv5K0Vu/CtFof8rRdQCLEUHBixFOwksRWoMLEWhDyxF0BIsRQMW
LEU3GSxFbhwsRaEfLEXQIixFByYsRTcpLEVuLCxFoS8sRdAyLEUHNixFOzksRW48LEWhPyxF
1EIsRQdGLEU7SSxFbkwsRaFPLEXUUixFB1YsRTdZLEVuXCxFnV8sRdBiLEUDZixFN2ksRW5s
LEWhbyxF1HIsRQd2LEU3eSxFbnwsRaF/LEXQgixFA4YsRTeJLEVqjCxFoY8sRdSSLEUHlixF
O5ksRWqcLEWhnyxF1KIsRQemLEVPqSxFbqwsRaGvLEXQsixFB7YsRTe5LEVuvCxFnb8sRdTC
LEUHxixFN8ksRW7MLEWdzyxF1NIsRQPWLEV02SxFatwsRZ3fLEXU4ixFB+YsRTvpLEVq7CxF
oe8sRdDyLEUD9ixFN/ksRW78LEWh/yxF1AItRQcGLUU3CS1FbgwtRaEPLUXQEi1FBxYtRTcZ
LUVuHC1FoR8tRdQiLUUDJi1FNyktRWosLUWdLy1F2DItRQc2LUU7OS1FajwtRZ0/LUX5Qi1F
B0YtRTZJLUVuTC1FoU8tRdBSLUUHVi1FO1ktRW5cLUWdXy1F0GItRQdmLUU7aS1FamwtRaFv
LUXUci1FA3YtRTZ5LUVufC1FoX8tRdSCLUUDhi1FO4ktRW6MLUWdjy1F0JItRQOWLUU7mS1F
bpwtRaGfLUXUoi1FA6YtRTupLUVurC1Foa8tRdCyLUUDti1FNrktRWq8LUWhvy1F0MItRQPG
LUU7yS1FbswtRaHPLUXQ0i1FA9YtRTbZLUVq3C1Fnd8tRdDiLUUD5i1FO+ktRW7sLUWh7y1F
1PItRQP2LUU7+S1FavwtRaH/LUXQAi5FBwYuRTYJLkVuDC5FnQ8uRdASLkUHFi5FNhkuRWoc
LkWhHy5F0CIuRQMmLkU2KS5FbiwuRZ0vLkUJMy5FAzYuRTs5LkVuPC5FoT8uRdRCLkUQRi5F
O0kuRW5MLkWhTy5F0FIuRQdWLkVsWS5FalwuRZ1fLkXUYi5FEGYuRTtpLkVubC5FoW8uRdBy
LkUHdi5FNnkuRWp8LkWdfy5F0IIuRQOGLkU7iS5FaowuRZ2PLkXQki5FB5YuRTaZLkVunC5F
nZ8uRdCiLkUDpi5FNqkuRWqsLkWdry5F0LIuRQO2LkU2uS5FbrwuRaG/LkXUwi5FA8YuRTvJ
LkUazS5Fnc8uRdTSLkUD1i5FO9kuRW7cLkWd3y5F0OIuRQPmLkU76S5FauwuRZ3vLkXQ8i5F
A/YuRTb5LkVu/C5Fnf8uRdQCL0UHBi9FNgkvRW4ML0WhDy9F0BIvRQMWL0U7GS9FahwvRaEf
L0XUIi9FAyYvRTYpL0VqLC9FnS8vRdQyL0UDNi9FNjkvRWo8L0WdPy9F0EIvRQdGL0U2SS9F
akwvRaFPL0XQUi9FA1YvRTZZL0VuXC9FnV8vRdBiL0UDZi9FNmkvRWpsL0Wdby9F0HIvRQd2
L0U7eS9FanwvRZ1/L0XUgi9FA4YvRTuJL0VqjC9FnY8vRdSSL0UHli9FNpkvRW6cL0Wdny9F
0KIvRQOmL0U7qS9FaqwvRZ2vL0XQsi9FB7YvRTu5L0VqvC9F1r8vRdTCL0UHxi9FNskvRWrM
L0Whzy9F1NIvRQPWL0U22S9FbtwvRcLfL0XU4i9FB+YvRTvpL0Vq7C9F9+8vRdTyL0UD9i9F
NvkvRWr8L0Wd/y9F1AIwRQcGMEU2CTBFagwwRaEPMEXQEjBFBxYwRTYZMEVqHDBFnR8wRdQi
MEUDJjBFOykwRW4sMEWdLzBF0DIwRQM2MEVLOTBFajwwRQ==</AssayXData><AssayYData Points="400">77TBP+omwT+CY8I/KRXCP1mdwj+N+MI/+7PDP/K+wz+1gsQ/wDbFP8Bdxj9q0sY/q03HP3WS
xz8Wd8g/XNvIPxI1yj+GwMo/2i7LP/C/yz9J+Mw/yTjNP/cdzj+eqs4/TiPPP0gc0D9Tz9A/
c9nRPyON0T+629I/tFrTP+U20z/ULNQ/Jt/UP24h1T8KHNY/GrTWP70A2D/2pdg/kIHZP4K3
2T+4PNo/t0nbPyqE2z/bGNw/yn7cP/9+3T9ZkN0/B2feP/Fp3z/D6d8/Lf3gP86K4D/3DeI/
FurhPwHg4j/5a+M/3G/jP4vj5D8qteU/yIDlP5ip5j/64OY/Q3znP+or6D+Htec/1ZHpPzmN
6T9oo+o/faTqPyk16z/DF+w/stTsP2Z67D/vG+0/20HuP7Em7z+hce8/eJjvP6im8D9cLPE/
lkHxP93g8T+DWvI/G8fyPwQ08z/4CfM/isfzP+hn9D+IgvQ/7lH1P8z89T938/U/6WT2Pz0O
9z9aLfg/G1/4Pz8n+D9/Kvk/XW/5P6n8+T9usPo/8pv6P0JP+z8wu/s/IH78Py+r/D9+sf0/
3Fv9Pz4e/j/xcf4/Bvj+P/nR/z95Yv8/0xIAQA6IAECbWwBA3cIAQMEVAUA/FwFA/1UBQPW7
AUAPzAFAMPwBQH8IAkB3EQJAYWACQGljAkDU3wJA5dYCQPM+A0BokgNAVNQDQKzGA0DczANA
SfIDQE9iBEBhmQRA8JMEQFTZBEBMBwVAhSEFQBNFBUBDWwVAWLsFQKnWBUA+HgZAP8cFQCZM
BkDkWAZAv7EGQE7PBkA56wZAfeIGQNJsB0ARnwdA2DkHQGzDB0C+DAhAEPUHQMj6B0BvYghA
tmgIQMiaCEATkQhA/vIIQDTiCEBzDQlAPDwJQOFKCUBVSAlAfqIJQIhBCkDB+QlAxw0KQGNM
CkBECQpA+JAKQA+pCkCalQpA8wQLQGxfC0D5VQtAAH4LQC2gC0D18gtAzrYLQDIwDECOCgxA
lNgLQNgwDECi3AtAXm8MQBiqDEDK0QxAJ80MQDQWDUAEygxAKWoNQF1bDUAUUA1AwHoNQEHA
DUCk5g1A0acNQIXbDUCRRg5AiUEOQDpKDkCOiA5AepgOQAWgDkDF8A5ABvEOQGS3DkC66w5A
2BEPQGlDD0BThQ9AWpoPQGstD0AjmQ9A5wEQQAwREECv9w9AvxEQQBQ6EEBtTxBAnXMQQFBt
EECWhBBApWUQQLrXEEAmxBBA6/sQQNkaEUAGJxFAFHoRQNuEEUCtZhFAg6gRQJfKEUDQ9hFA
JtkRQCzuEUAyURJARj8SQOoTEkAlWhJAN0cSQIaSEkCTaRJAkQsTQEf/EkCLIxNAGuQSQIAO
E0DhOBNAbWETQNNOE0CpcBNAZKQTQOGKE0B4mxNAGMATQK3mE0AzqBNAyaoTQLTuE0C32xNA
OgkUQGw9FEDQRRRAPYsUQJSoFECiexRAarEUQJSrFEAh6BRAfNQUQNASFUBk2RRAyy0VQJco
FUAXQhVA5kAVQK9hFUC4lhVA4qoVQPDpFUBpxhVAi64VQPo1FkBbEhZAzjEWQDhhFkBMVBZA
XDMWQP1HFkB/ZhZAYVYWQDmIFkC6iBZA3uEWQITiFkAHvhZAxQEXQF7lFkAaDRdAq08XQNMt
F0BhTRdAOUUXQL6pF0AHeBdA0pUXQPt4F0DFZRdA1cgXQMzeF0Ax2RdAQvcXQCE7GEBlExhA
uhoYQCZBGEBAkBhAzzgYQAWYGEAbOhhADKUYQJCzGEBFnxhAwVYYQFm0GEC6qBhAyuIYQLYZ
GUAV9hhA2U0ZQCoCGUDz5xhAfVQZQIReGUDeNxlAb04ZQMzLGUDPnRlAdLkZQPbRGUCrpxlA
f9AZQA/NGUBt4BlAMwAaQMLoGUAzNBpA8DcaQNV7GkC1ShpADVIaQH4mGkBVmhpAGWUaQDB/
GkADxRpAbpAaQNexGkAczhpAPPIaQMXRGkAs0xpA0+gaQGP2GkDJFBtAHCIbQBR7G0BeThtA
xigbQN0nG0CCGBtAn5obQC6NG0CxzhtAXrkbQL6+G0C0GRxA+ssbQNAOHEBO2htAwssbQHDc
G0AwNBxANjAcQMEfHEBRGRxACjkcQNkuHEBkhBxASCwcQA==</AssayYData></Step><Step><CommonData><SampleLocation>1</SampleLocation><SampleID></SampleID><SampleGroup></SampleGroup><SampleInfo></SampleInfo><SampleRow>D</SampleRow><SamplePlate>1</SamplePlate><WellType>BUFFER</WellType><Concentration>-1</Concentration><ConcentrationUnits>µg/ml</ConcentrationUnits><MolarConcentration>-1</MolarConcentration><MolarConcUnits>nM</MolarConcUnits><MolecularWeight>-1</MolecularWeight><Temperature>25</Temperature><StartTime>3457897</StartTime><AssayTime>30</AssayTime></CommonData><FlowRate>1000</FlowRate><StepType>BASELINE</StepType><StepName>Baseline</StepName><StepStatus>OK</StepStatus><ActualTime>30</ActualTime><CycleTime>0.2</CycleTime><AssayXData Points="150">nT8wRcxCMEWCRjBFqUkwRWZMMEWdTzBFzFIwRf9VMEU3WTBFZlwwRZlfMEXMYjBFA2YwRTNp
MEVmbDBFnW8wRdByMEUDdjBFfHkwRWZ8MEWdfzBF0IIwRf+FMEV8iTBFaowwRZmPMEXQkjBF
/5UwRTeZMEVynDBFmZ8wRcyiMEUDpjBFN6kwRWqsMEWZrzBFzLIwRQO2MEU3uTBFarwwRZm/
MEXMwjBF/8UwRTvJMEVqzDBFnc8wRdDSMEUD1jBFM9kwRWrcMEWd3zBF0OIwRQPmMEU76TBF
auwwRZ3vMEXQ8jBF//UwRTf5MEVq/DBFnf8wRdACMUUDBjFFNwkxRWoMMUWdDzFF0BIxRQMW
MUU3GTFFahwxRZ0fMUXQIjFFAyYxRTcpMUVqLDFFnS8xRdAyMUUDNjFFNzkxRWo8MUWdPzFF
0EIxRQNGMUU3STFFakwxRZ1PMUXQUjFFA1YxRTdZMUVqXDFFnV8xRdBiMUUDZjFFN2kxRWps
MUWdbzFF0HIxRQN2MUU3eTFFanwxRZ1/MUXQgjFFA4YxRTeJMUVqjDFFmY8xRdCSMUUDljFF
N5kxRWqcMUWdnzFF0KIxRQOmMUU3qTFF2KwxRZ2vMUXQsjFFA7YxRTe5MUVqvDFFnb8xRdDC
MUUDxjFFN8kxRWrMMUWZzzFF0NIxRQPWMUU32TFFatwxRZ3fMUXQ4jFFA+YxRTfpMUVq7DFF
ne8xRczyMUUD9jFFN/kxRWr8MUWd/zFF0AIyRf8FMkU3CTJFagwyRZ0PMkXQEjJFAxYyRTcZ
MkVqHDJF</AssayXData><AssayYData Points="150">cCEdQFR5HUBcxR1AqscdQDPrHUC0Bx5AExoeQJsUHkAi/B1AXpUeQNJMHkCUVh5AHokeQEQc
HkDrXB5APl0eQPJqHkCPOR5AunAeQJ5+HkDkXx5A45weQLqgHkAkcB5AI3QeQGZaHkAFPh5A
k7EeQK2sHkArdh5AiV0eQDx8HkAddh5AvpAeQKd6HkCYcB5AoZYeQAGoHkD6kR5ANJkeQJSJ
HkBzoh5A1b8eQL+kHkCqwR5AD5weQPWUHkBcvh5AQ7IeQD3kHkBhqB5AL6seQLTjHkD42x5A
n8MeQKkvH0Bx5x5A/MAeQJLfHkDP2B5Al9geQL/LHkBosh5AU6AeQLD4HkD1HR9AgdgeQFH1
HkAYzx5AKhYfQMYJH0C/zB5Akf4eQBH6HkDb7x5AxeUeQK/8HkD17B5A7c0eQCMOH0B++h5A
Yd4eQPMXH0DKrx5AVtYeQEsWH0CJ0x5A5OceQJTdHkCmKB9AFCkfQIRJH0B4PR9ALVEfQNkh
H0D9Dx9AUjIfQMlCH0BHUB9AdyIfQAQcH0BfCh9Ali0fQM0zH0Be6x5AhVIfQI4yH0DaHR9A
CW0fQDU8H0CxNx9AR1IfQIwvH0CwOB9Any0fQPc3H0BiKR9AQA8fQGd4H0As/R5A9TcfQC1Q
H0ByRR9AAxofQOsdH0CFYB9AZSIfQGhGH0AhVR9AsUsfQBNSH0AzIx9AtE8fQNhZH0A7LB9A
w1cfQKL1HkAJUh9ATCofQCUbH0C+VR9AGhUfQIVJH0AUPh9Aq00fQIw/H0Cngx9A92IfQL21
H0BVPh9A</AssayYData></Step><Step><CommonData><SampleLocation>10</SampleLocation><SampleID>BG505 T332N SOSIP</SampleID><SampleGroup></SampleGroup><SampleInfo></SampleInfo><SampleRow>D</SampleRow><SamplePlate>1</SamplePlate><WellType>KSAMPLE</WellType><Concentration>-1</Concentration><ConcentrationUnits>µg/ml</ConcentrationUnits><MolarConcentration>62.5</MolarConcentration><MolarConcUnits>nM</MolarConcUnits><MolecularWeight>-1</MolecularWeight><Temperature>25</Temperature><StartTime>3496823</StartTime><AssayTime>180</AssayTime></CommonData><FlowRate>600</FlowRate><StepType>ASSOC</StepType><StepName>Association</StepName><StepStatus>OK</StepStatus><ActualTime>179.999</ActualTime><CycleTime>0.2</CycleTime><AssayXData Points="900">nR8yRcwiMkUDJjJFMykyRWYsMkWdLzJFzDIyRQM2MkU3OTJFZjwyRZ0/MkXMQjJFA0YyRTNJ
MkVmTDJFmU8yRdBSMkUDVjJFM1kyRWZcMkWdXzJF0GIyRQNmMkU3aTJFZmwyRZlvMkXMcjJF
/3UyRTN5MkVqfDJFmX8yRcyCMkX/hTJFM4kyRWqMMkWZjzJFzJIyRf+VMkUzmTJFapwyRZmf
MkXQojJFA6YyRTOpMkVmrDJFma8yRcyyMkX/tTJF1rkyRWa8MkWdvzJFzMIyRf/FMkUzyTJF
ZswyRZ3PMkXM0jJF/9UyRTPZMkVm3DJFmd8yRcziMkX/5TJFN+kyRWrsMkWd7zJFzPIyRf/1
MkU3+TJFZvwyRZn/MkXMAjNFAwYzRTMJM0VmDDNFmQ8zRdASM0UDFjNFMxkzRWocM0WZHzNF
zCIzRQMmM0UzKTNFaiwzRZkvM0XQMjNF/zUzRTM5M0VmPDNFmT8zRcxCM0X/RTNFM0kzRWZM
M0WZTzNFzFIzRQNWM0UzWTNFZlwzRZlfM0XMYjNFDGYzRTNpM0VmbDNFnW8zRcxyM0VVdjNF
N3kzRWZ8M0WdfzNFzIIzRf+FM0UziTNFZowzRZmPM0XMkjNF/5UzRTOZM0VmnDNFmZ8zRcyi
M0X/pTNFN6kzRWasM0WZrzNFzLIzRf+1M0UzuTNFZrwzRZm/M0XMwjNF/8UzRTfJM0VmzDNF
mc8zRczSM0X/1TNFM9kzRWbcM0Wd3zNFzOIzRQPmM0Uz6TNFZuwzRZnvM0XM8jNF//UzRTf5
M0Vm/DNFmf8zRcwCNEX/BTRFMwk0RWYMNEWdDzRFzBI0Rf8VNEU3GTRFZhw0RZkfNEXMIjRF
/yU0RTIpNEVmLDRFmS80RcwyNEX/NTRFNzk0RWY8NEWZPzRFzEI0Rf9FNEU3STRFakw0RZlP
NEXQUjRF/1U0RTJZNEVqXDRFnV80RdBiNEUQZjRFMmk0RWZsNEWdbzRFzHI0Rf91NEUyeTRF
anw0RZl/NEXMgjRF/4U0RTKJNEVmjDRFnY80RdCSNEUIljRFN5k0RWacNEWZnzRF0KI0RQOm
NEUyqTRFZqw0RZmvNEXMsjRFA7Y0RTK5NEVqvDRFnb80RczCNEX/xTRFN8k0RWrMNEWZzzRF
zNI0Rf/VNEUy2TRFatw0RZnfNEXM4jRFA+Y0RTfpNEVq7DRFme80RdDyNEUD9jRFMvk0RWr8
NEWZ/zRF0AI1RQMGNUU3CTVFagw1RZ0PNUXQEjVFAxY1RTcZNUVqHDVFnR81RdAiNUUcJjVF
Nyk1RWosNUWdLzVF0DI1RQM2NUU3OTVFajw1RZ0/NUXQQjVFA0Y1RTdJNUVqTDVFnU81RdBS
NUUDVjVFN1k1RWpcNUWdXzVF0GI1RQNmNUU3aTVFamw1RZ1vNUXQcjVFA3Y1RTd5NUVqfDVF
nX81RdCCNUUDhjVFbIk1RWqMNUWdjzVF0JI1RQOWNUWpmTVFapw1RZ2fNUXQojVFA6Y1RTep
NUVqrDVFna81RdCyNUUDtjVFN7k1RWq8NUWdvzVF0MI1RQPGNUU3yTVFZsw1RZ3PNUXM0jVF
A9Y1RTfZNUVq3DVFnd81RdDiNUUD5jVFN+k1RWrsNUWd7zVF0PI1RQP2NUU3+TVFavw1RZ3/
NUXQAjZFAwY2RTcJNkVqDDZFnQ82RdASNkUDFjZFNxk2RWocNkWdHzZF0CI2RQMmNkU3KTZF
aiw2RZ0vNkXQMjZFAzY2RTI5NkVqPDZFnT82RdBCNkUDRjZFN0k2RWZMNkWdTzZF0FI2RQNW
NkU3WTZFZlw2RZ1fNkXQYjZFA2Y2RTdpNkVqbDZFmW82RdByNkUDdjZFN3k2RWZ8NkWdfzZF
0II2RQOGNkU3iTZFaow2RZ2PNkXQkjZFA5Y2RTeZNkVqnDZFnZ82RdCiNkUDpjZFN6k2RWqs
NkWdrzZFzLI2Rf+1NkU3uTZFZrw2RZ2/NkXQwjZFA8Y2RTfJNkVqzDZFnc82RdDSNkUD1jZF
N9k2RWrcNkWd3zZF0OI2RQPmNkUy6TZFauw2RZ3vNkXQ8jZF//U2RTf5NkVq/DZFnf82RdAC
N0UDBjdFNwk3RWoMN0WdDzdF0BI3RQMWN0U3GTdFahw3RZ0fN0XQIjdFAyY3RTcpN0VmLDdF
nS83RcwyN0UDNjdFNzk3RWo8N0WdPzdF0EI3RQNGN0U3STdFZkw3RZlPN0XMUjdF/1U3RTdZ
N0VmXDdFnV83RcxiN0UDZjdFN2k3RWpsN0WdbzdFzHI3RQN2N0U3eTdFanw3RZ1/N0XQgjdF
A4Y3RTeJN0XUjDdFnY83RdCSN0UDljdFN5k3RWacN0WdnzdF0KI3Rf+lN0U3qTdFaqw3RZ2v
N0XMsjdFA7Y3RTe5N0VqvDdFnb83RczCN0UDxjdFN8k3RWrMN0WdzzdFzNI3Rf/VN0U32TdF
atw3RZ3fN0XQ4jdF/+U3RTfpN0Vq7DdFne83RdDyN0X/9TdFMvk3RWr8N0Wd/zdF0AI4RWIG
OEU3CThFZgw4RZ0POEXQEjhFAxY4RTcZOEVmHDhFmR84RdAiOEUDJjhFPyk4RWosOEWdLzhF
zDI4RQM2OEU3OThFajw4RZ0/OEXMQjhFA0Y4RTdJOEVqTDhFnU84RdBSOEUDVjhFN1k4RWpc
OEWdXzhFzGI4RQNmOEUyaThFZmw4RZlvOEXQcjhFA3Y4RTJ5OEVufDhFmX84RdCCOEUDhjhF
N4k4RWaMOEWdjzhF0JI4RQOWOEU3mThFapw4RZ2fOEXMojhFA6Y4RTepOEVqrDhFna84RdCy
OEUDtjhFN7k4RWq8OEWZvzhF0MI4RQPGOEU3yThFasw4RZnPOEXQ0jhF/9U4RTfZOEVm3DhF
nd84RdDiOEUD5jhFMuk4RWrsOEWd7zhFzPI4Rf/1OEU3+ThFavw4RZn/OEXQAjlF/wU5RTcJ
OUVqDDlFmQ85RdASOUUDFjlFNxk5RWYcOUWZHzlFzCI5RQMmOUU3KTlFaiw5RZ0vOUXMMjlF
AzY5RTI5OUVmPDlFnT85RdBCOUX/RTlFMkk5RWpMOUWdTzlF0FI5RQNWOUU3WTlFalw5RZlf
OUXQYjlFA2Y5RTJpOUVmbDlFmW85RdByOUX/dTlFN3k5RWZ8OUWdfzlF0II5RQOGOUU3iTlF
aow5RZ2POUXQkjlF/5U5RTKZOUVmnDlFnZ85RcyiOUX/pTlFN6k5RWqsOUWZrzlFzLI5Rf+1
OUU3uTlFZrw5RZm/OUX1wjlF/8U5RTfJOUVqzDlFnc85RQrTOUUD1jlFN9k5RWbcOUWd3zlF
0OI5RRDmOUUy6TlFZuw5RZ3vOUXM8jlF//U5RTf5OUVm/DlFmf85RdACOkUDBjpFMgk6RWoM
OkWZDzpF0BI6Rf8VOkU3GTpFZhw6RZ0fOkXMIjpFAyY6RTcpOkVmLDpFnS86RcwyOkX/NTpF
Nzk6RWY8OkWZPzpFzEI6RQNGOkUySTpFi0w6RZlPOkXQUjpFA1Y6RTJZOkVqXDpFnV86RdBi
OkUDZjpFN2k6RRptOkWdbzpF0HI6RQN2OkUyeTpFZnw6RZl/OkXMgjpF/4U6RTeJOkVmjDpF
mY86RdCSOkUDljpFN5k6RWqcOkWZnzpFzKI6Rf+lOkUyqTpFaqw6RZ2vOkXQsjpFA7Y6RTe5
OkVqvDpFmb86RdDCOkUDxjpFMsk6RWbMOkWdzzpFzNI6RQPWOkU32TpFatw6RZ3fOkXQ4jpF
TeY6RTfpOkVm7DpFme86RdDyOkUD9jpFW/k6RWb8OkWZ/zpFzAI7RQMGO0UyCTtFZgw7RZkP
O0XMEjtF/xU7RTcZO0VqHDtFmR87RcwiO0UDJjtFMik7RWYsO0WdLztFzDI7Rf81O0U3OTtF
ajw7Res/O0XMQjtF/0U7RTJJO0VqTDtFmU87RcxSO0UDVjtFMlk7RWZcO0W6XztFzGI7Rf9l
O0U3aTtFZmw7RZlvO0XQcjtF/3U7RTJ5O0VmfDtFpX87RcyCO0UDhjtFMok7RWaMO0WZjztF
0JI7Rf+VO0UymTtFZpw7RZmfO0XMojtF/6U7RTKpO0VqrDtFma87RcyyO0UDtjtFMrk7RWa8
O0WdvztF0MI7Rf/FO0UyyTtFZsw7RZnPO0XQ0jtFA9Y7RTfZO0Vm3DtFnd87RcziO0UD5jtF
N+k7RWrsO0Wd7ztFzPI7RQP2O0Uy+TtFavw7RZ3/O0XMAjxF/wU8RTsJPEVqDDxFmQ88RcwS
PEUDFjxFMhk8RWocPEWZHzxF0CI8RQMmPEU3KTxFaiw8RZ0vPEXMMjxFAzY8RU85PEVmPDxF
mT88RcxCPEX/RTxFMkk8RWZMPEWdTzxF0FI8Rf9VPEUyWTxFZlw8RaVfPEXMYjxF/2U8RTJp
PEVmbDxFnW88RflyPEX/dTxFMnk8RWZ8PEWZfzxFzII8Rf+FPEUyiTxFZow8RZ2PPEXQkjxF
/5U8RTKZPEVmnDxFmZ88RdCiPEX/pTxFMqk8RWqsPEWdrzxFzLI8Rf+1PEUyuTxFZrw8RZ2/
PEXMwjxF/8U8RTLJPEVmzDxFmc88RdDSPEX/1TxFMtk8RWbcPEWZ3zxFzOI8Rf/lPEU36TxF
auw8RZnvPEXQ8jxFA/Y8RTL5PEVm/DxFmf88RcwCPUUDBj1FMgk9RWYMPUWdDz1FzBI9Rf8V
PUU3GT1Fchw9RZkfPUXMIj1F/yU9RTIpPUVqLD1FmS89RdAyPUX/NT1FNzk9RWY8PUWZPz1F
zEI9RQNGPUUyST1Fakw9RZlPPUXMUj1FA1Y9RTJZPUVmXD1F</AssayXData><AssayYData Points="900">m3ofQHziHkAHZx5A9uUdQOxLHUB+2BxAxtQcQOhgHEDnTxxAEDwcQKNjHEAuBhxA+/kbQKnn
G0A9/RtAp30bQNmVG0DcaRtAjpAbQPdLG0CQaRtAFFUbQI02G0DWURtA6W8bQF6SG0DZNhtA
4XMbQFNWG0BOXBtAO0MbQHhRG0AqHBtACoYbQKaRG0AZbxtAaGobQM93G0AwSRtAAWwbQI04
G0BiXRtAAksbQGdyG0AKSxtA224bQNQvG0AfXBtAlsUbQLoqG0AnZxtA9FAbQCWiG0DmxhtA
KIMbQFbTG0CxqhtAF8YbQP6QG0BTlhtA+oobQM2WG0DcuBtA8GsbQJ1fG0B1qBtAQdgbQNf+
G0CCextAauAbQIv9G0CxoRtAVP8bQE93G0BevxtAQssbQB3UG0AN3xtAys0bQP6mG0B24BtA
lHAbQKqpG0A55RtAo7IbQOK9G0DAGhxAsL0bQGqXG0CfChxAYBMcQCX7G0C1xhtAhxAcQATn
G0AMvBtAEwYcQKgmHECNCBxA4PAbQFjSG0Aj2htAW84bQAAOHEBg7BtAKv4bQP8MHEAsCBxA
UWUcQB8mHEAs9RtAmRocQJciHEDmCRxA61gcQKdIHEBfZhxAdjAcQKc0HEAMehxAFCAcQDk+
HEACYRxAej0cQOgnHEDLNhxAFkUcQCQuHECmSxxA8UUcQD0cHECBjRxAXW8cQLJGHEBPAxxA
X4IcQE5bHEDqYBxAYBIcQEg/HEDSPhxAvGYcQBihHEADSRxA7DccQBYwHEAWfRxA7qgcQPUt
HEDjmhxATrQcQNBuHEAxlhxAal8cQHu2HECJbxxABGMcQAZNHEACbxxAfakcQKZrHEBTTxxA
flkcQOK8HEDUfhxAIoYcQBlJHEDmxxxAP4wcQP54HEAxbxxAXbwcQN3VHEDDlxxA6o8cQHmx
HEBnrxxAN5wcQCaSHEC60BxAx64cQOC6HEDo6RxALoMcQDqaHECFaRxAfrUcQNyxHEBPnBxA
gascQLDbHEAHBB1AmrscQCbrHEA4oRxALqccQEHhHEBs8xxA884cQI7/HEB/txxAIewcQLyR
HEA85hxA6qAcQAPkHEAJhhxAUuEcQPTnHEDWLx1ALcEcQJwfHUBP9hxA5f4cQF4LHUC4Ex1A
0AUdQL6tHEDBoBxAIB4dQIw6HUAO0hxAMMMcQDkJHUBL2hxAFgEdQK82HUBqGR1A9A8dQKFA
HUD8Ex1AwScdQKVWHUBwKx1A5jkdQJUVHUBn7hxAPgwdQNQcHUAbQh1AyNIcQGx0HUCJCB1A
WDQdQPAnHUDvFx1AIQMdQGZ6HUDXPx1ARPIcQIn2HED2MR1A3PkcQPs5HUCAYR1AliodQOQi
HUCoRR1AVDYdQMUoHUChkB1Aj0wdQFI3HUAcGh1ANhQdQBRjHUDmKR1ALVMdQIVLHUCsLR1A
8mcdQD+wHUAlRx1AwP4cQAaJHUDFmB1AjGMdQIcrHUBcNx1AEVIdQHN3HUDyWh1AeqwdQDVJ
HUBKUh1A9LodQDixHUBAsB1Ajc0dQMeYHUAjix1AfqMdQLx5HUACQB1AZHcdQJqoHUBdhh1A
9WsdQJ2PHUCncR1Ak5UdQLqDHUApkx1AlKYdQDtkHUCm+B1AEIodQNGRHUAKmx1AzsEdQBKc
HUDljh1AFdwdQA/VHUAU7R1AAZsdQCCGHUDpah1Aj50dQC91HUAZtB1AbpUdQDWuHUDOuR1A
xF8dQCqfHUBS1x1ADaAdQFjPHUBs0R1ALDQeQHuoHUAPpR1AYKUdQI2sHUCFtx1AgvIdQHzT
HUB8nh1ADw4eQDfqHUDZDR5Ae+4dQP6+HUCa9h1Am54dQLjxHUDY/x1AKvYdQFDtHUCg+R1A
IRYeQIsKHkAyAh5A2/QdQIO/HUBx0R1AhvsdQJ3oHUDAuB1AZK0dQKYmHkDZ3B1A4AoeQHwm
HkCv+x1AAhoeQKn4HUCnOx5A2eYdQCJSHkBILh5AUEUeQCUFHkCh0B1AmUUeQITgHUCePB5A
Jg4eQEMnHkAaEh5AnREeQIISHkDFDB5AzVAeQO0UHkBP3x1AoA0eQLQnHkAURR5ABggeQHgf
HkBlMB5A+P8dQLVXHkCC9R1AexweQOQyHkDDnR5AMGQeQKEkHkAxLh5A+B0eQF/1HUDA/h1A
5S4eQFEQHkDjdB5AgGQeQJ34HUAIWx5AbnEeQPZgHkDjkR5AEC4eQNtQHkB7Yx5A2W0eQIcL
HkAV+h1AtWIeQKhkHkBJTh5AI20eQHFiHkCCbh5AlF4eQAyBHkALvB5AlFIeQFNsHkCiuB5A
dqIeQFqDHkBeUh5AoGkeQD2RHkDNkx5AelAeQCIhHkAohh5AVPodQCWRHkDyYB5Ab3keQJys
HkDCvB5AKqMeQOSaHkBujx5AU1weQPu5HkC8iB5APkUeQECFHkCWnR5AJ1seQPaMHkCghx5A
g18eQILVHkDlsB5A52seQH6BHkDvfR5A1X8eQKNfHkAmqx5AGeMeQGKJHkC9gB5AOL0eQPTG
HkCgox5AbMoeQA2eHkBYyh5AmMMeQLlxHkDfaB5AAJ8eQOCXHkDVbB5Ar6geQEXoHkDubh5A
ocEeQHaPHkCyqR5Ak6keQF8EH0CXwx5AGMkeQO/EHkDHzx5AIdIeQKiSHkAofR5Ah4keQESx
HkD5mB5A6sEeQIagHkD6ox5AM+oeQMXeHkDS3h5AudMeQC61HkA8hh5AAOEeQNLNHkDE/h5A
dbIeQDDoHkCLyx5AmHMeQLv4HkBfuR5ACeMeQFaFHkAP4h5AmgkfQK/oHkCsfx9AQe0eQMwF
H0Ax1h5A6NMeQH7qHkCyth5A/1QfQJkRH0CsHR9AZcMeQNPXHkCx8x5A/P0eQMIgH0C++B5A
8vgeQCfyHkB80B5AtfIeQEo/H0DRRx9AUOoeQIUmH0CP0B5AFQgfQLAAH0ChER9A7egeQNDx
HkCM7x5AUb4eQJ/kHkCqGR9AlTYfQMwXH0Aq8x5AMW0fQL0yH0AyJR9A7hwfQHE2H0AjYB9A
9PseQJJIH0DzBB9Ael8fQGc3H0D7Bh9ArTofQGgnH0DmUR9AGxYfQEMzH0DtJx9AJjgfQH/2
HkCbQh9Aa0UfQCE9H0ChZx9A51MfQExfH0B3bx9AEXwfQL88H0BaIR9At0ofQF5yH0BsWR9A
UiEfQPIdH0Af/R5AUGUfQOcEH0CbPh9AGCQfQBVeH0CcZx9AjmQfQDgqH0BfnR9AMiMfQLJf
H0DdUR9AaVwfQOBjH0CVcR9AHFEfQDwAH0AwKB9A0kwfQJY0H0B4JB9Ad1AfQA1aH0DUXR9A
oGQfQFVvH0Bcdh9AjGsfQDtwH0CxXB9A/EQfQBWTH0CeWR9AD38fQEBRH0CfrR9AFpcfQMUz
H0BxXB9AejwfQMBcH0BJgh9AoJkfQD58H0B3bB9AzJofQL+VH0C10B9AE4gfQNyMH0DUzR9A
ZFsfQBCBH0AglB9Ak4AfQMzPH0DIax9A+00fQGV2H0Dqix9A4DYfQEj6H0BGqh9AO7sfQATT
H0AKuB9A0oQfQN94H0AwZh9A644fQE7tH0Dx8R9AcfIfQC+hH0Aakx9A+mIfQJdBH0ASmB9A
/nofQGBgH0CZsh9ACrIfQKi4H0D9xR9AprEfQEKqH0C01B9AzvkfQOjaH0C03B9ANecfQNbR
H0Djkh9AIKkfQIeGH0CwfB9A0IUfQCduH0DdcR9AtK0fQHevH0Cjsx9A/6ofQKSmH0D0nR9A
JbofQBz2H0AP2x9ADr0fQMbwH0C11x9AppofQNjiH0BFyR9A3NgfQHC3H0ARyB9AVQIgQHqw
H0Bj2B9AoLgfQBPHH0Bxsh9AO+wfQKaXH0Dtzx9APRwgQPLSH0CG7R9AkrsfQHYPIEDmGSBA
JsUfQG/0H0CmAiBA/8wfQFnxH0CbBiBAHLkfQCzcH0D1nB9AjBogQGQ1IEABESBAhQsgQJYG
IECN4R9AkzUgQNjpH0BrCSBA0+kfQP0FIEB2sB9AApQfQEXpH0Bs1x9ADbUfQPzoH0BoyR9A
tgEgQGwSIEAaBiBA/PofQKkiIEBoOCBAkiMgQK37H0Axxx9AZ+ofQFTdH0BHSyBA1eYfQOCj
H0BULiBA/TIgQP4UIEB/+x9Ah9AfQJwRIEBqGCBAIx0gQCXLH0CcEyBAY+8fQAYFIEB0/x9A
cV8gQLssIEDfJiBAuXEgQE8XIEBZ7h9AHw0gQI5OIEB0DiBAJjYgQGfkH0Aw9R9AoesfQNk7
IEAaUSBA9l4gQOwvIEBYMyBAGQggQK5kIEAjgCBAfBwgQJkjIEAWDyBA/mEgQKBIIEClPCBA
ES0gQLNiIECUEyBA2WEgQNcrIEBiYyBA53YgQAYSIEA+VCBAJz4gQFdIIEBufSBAYYEgQHeI
IED7hiBAVZ0gQLpbIEAldSBA/nogQEVxIECvLyBAc2wgQJc7IEBRlCBAsSUgQBRyIEDXcCBA
gqogQDJAIEDTbyBA508gQHx7IEDmiSBA1XQgQCpqIECQbCBAq2sgQA9nIEC3bSBA90ogQPFK
IED3VCBAumMgQLZkIEBHXiBAbKEgQFZxIECdiSBAcpYgQDrMIEAugSBAp3EgQKyfIECLwCBA
WcAgQDecIEBwgyBAyVEgQMJ2IEA8cSBAleUgQBh1IECPaSBAeZsgQDiZIEAuOyBAE5YgQA2/
IEASYCBApsYgQJ7qIEBKbyBAZJkgQEuYIEA4pCBAvJ4gQJV8IEAXeCBAP7IgQBqcIEAhXyBA
kaYgQNzEIEAEsiBAD5QgQJahIEB+0iBANcAgQIrWIED2kiBA</AssayYData></Step><Step><CommonData><SampleLocation>1</SampleLocation><SampleID></SampleID><SampleGroup></SampleGroup><SampleInfo></SampleInfo><SampleRow>D</SampleRow><SamplePlate>1</SamplePlate><WellType>BUFFER</WellType><Concentration>-1</Concentration><ConcentrationUnits>µg/ml</ConcentrationUnits><MolarConcentration>-1</MolarConcentration><MolarConcUnits>nM</MolarConcUnits><MolecularWeight>-1</MolecularWeight><Temperature>25</Temperature><StartTime>3685785</StartTime><AssayTime>180</AssayTime></CommonData><FlowRate>600</FlowRate><StepType>DISASSOC</StepType><StepName>Dissociation</StepName><StepStatus>OK</StepStatus><ActualTime>180</ActualTime><CycleTime>0.2</CycleTime><AssayXData Points="900">mV89RcxiPUX/ZT1FM2k9RWZsPUWZbz1FzHI9Rf91PUUzeT1FZnw9RZl/PUXMgj1FA4Y9RTOJ
PUVmjD1FmY89RcySPUUDlj1FM5k9RWacPUWZnz1FzKI9Rf+lPUUzqT1FZqw9RZmvPUXMsj1F
/7U9RTO5PUVmvD1Ftr89RczCPUX/xT1FM8k9RWbMPUWZzz1FzNI9Rf/VPUUz2T1FZtw9RZnf
PUXM4j1F/+U9RTPpPUVm7D1Fme89RczyPUX/9T1FM/k9RWb8PUWZ/z1FzAI+Rf8FPkUzCT5F
Zgw+RZkPPkXMEj5F/xU+RTMZPkVmHD5FmR8+RcwiPkX/JT5FMyk+RWYsPkWZLz5FzDI+Rf81
PkUzOT5FZjw+RZk/PkXMQj5F/0U+RTNJPkVmTD5FmU8+RcxSPkX/VT5FM1k+RWZcPkWZXz5F
zGI+Rf9lPkUzaT5FYmw+RZlvPkXhcj5F/3U+RTN5PkVmfD5FmX8+RcyCPkX/hT5FM4k+RWaM
PkWZjz5FzJI+Rf+VPkUzmT5FZpw+RZmfPkXMoj5F+6U+RTOpPkVmrD5Fma8+RcyyPkX/tT5F
M7k+RWa8PkWZvz5FzMI+Rf/FPkVXyT5FZsw+RZnPPkXM0j5F/9U+RTPZPkVm3D5Fmd8+Rczi
PkX75T5FM+k+RWbsPkWZ7z5FzPI+Rf/1PkUz+T5FZvw+RaX/PkXMAj9F/wU/RTMJP0VmDD9F
mQ8/RcwSP0X/FT9FMxk/RWYcP0WZHz9FzCI/Rf8lP0UzKT9FZiw/RZkvP0XMMj9F+zU/RTM5
P0VmPD9FmT8/RcxCP0X7RT9FM0k/RWZMP0WZTz9FzFI/RftVP0UvWT9FZlw/RZlfP0XMYj9F
+2U/RTNpP0VibD9FmW8/RcxyP0X/dT9FM3k/RWZ8P0WZfz9FzII/Rf+FP0UuiT9FZow/RZmP
P0XMkj9F/5U/RTOZP0VinD9FmZ8/RcyiP0X/pT9FM6k/RWasP0WZrz9FzLI/Rf+1P0UzuT9F
Yrw/RZW/P0Xpwj9F/8U/RTPJP0VizD9Foc8/RczSP0X71T9FM9k/RWbcP0WZ3z9FzOI/Rfvl
P0Uu6T9FZuw/RZXvP0XI8j9F//U/RTP5P0Vm/D9Flf8/RcwCQEX/BUBFMwlARWYMQEWZD0BF
yBJARfsVQEUzGUBFpxxARZkfQEXMIkBF+yVARTMpQEVmLEBFmS9ARcgyQEX/NUBFLjlARWY8
QEWZP0BFzEJARf9FQEUzSUBF+UxARZlPQEXIUkBF/1VARTNZQEViXEBFlV9ARcxiQEX/ZUBF
M2lARWZsQEWyb0BFyHJARf91QEUzeUBFZnxARZV/QEXMgkBF/4VARS6JQEVijEBFmY9ARcyS
QEX/lUBFM5lARWacQEUEoEBFzKJARfulQEUzqUBFcqxARZWvQEXMskBFVbZARTO5QEVivEBF
lb9ARczCQEX/xUBFM8lARWLMQEWZz0BFzNJARf/VQEUz2UBFZtxARZnfQEXU4kBF/+VARS7p
QEVi7EBFle9ARcjyQEX/9UBFLvlARWb8QEWV/0BFzAJBRfsFQUUzCUFFYgxBRZkPQUXMEkFF
+xVBRS4ZQUViHEFFmR9BRcgiQUX/JUFFLilBRWYsQUWZL0FFzDJBRf81QUUzOUFFYjxBRds/
QUXIQkFF+0VBRS5JQUVmTEFFmU9BRcxSQUX/VUFFM1lBRWJcQUWVX0FFyGJBRf9lQUUzaUFF
ZmxBRZVvQUXIckFF+3VBRTN5QUVifEFFmX9BRcyCQUX/hUFFM4lBRWaMQUWZj0FFzJJBRf+V
QUUzmUFFYpxBRZmfQUXIokFF+6VBRS6pQUVmrEFFma9BRcyyQUX/tUFFM7lBRWK8QUWVv0FF
yMJBRf/FQUUzyUFFZsxBRZXPQUXI0kFF/9VBRS7ZQUVi3EFFvt9BRcjiQUX/5UFFLulBRWbs
QUWZ70FFyPJBRfv1QUUz+UFFZvxBRZX/QUXMAkJF/wVCRTMJQkVmDEJFlQ9CRcwSQkUUFkJF
MxlCRWIcQkWZH0JF0CJCRf8lQkUzKUJFYixCRZkvQkXIMkJF/zVCRTM5QkViPEJFmT9CRchC
QkX7RUJFM0lCRX5MQkWZT0JFyFJCRftVQkUzWUJFZlxCRZlfQkXMYkJF/2VCRTNpQkVmbEJF
mW9CRcxyQkX/dUJFLnlCRWZ8QkWZf0JFzIJCRf+FQkUziUJFYoxCRZWPQkXMkkJF/5VCRS6Z
QkVmnEJFnZ9CRcyiQkX/pUJFM6lCRWasQkWVr0JFyLJCRf+1QkUzuUJFZrxCRZm/QkXMwkJF
+8VCRS7JQkVizEJFlc9CRczSQkX/1UJFLtlCRWLcQkWZ30JFzOJCRfvlQkUu6UJFZuxCRZXv
QkXI8kJF//VCRTP5QkVi/EJFlf9CRcwCQ0X7BUNFMwlDRWYMQ0WVD0NFyBJDRfsVQ0UzGUNF
ZhxDRZkfQ0XMIkNF+yVDRS4pQ0ViLENFlS9DRcwyQ0X7NUNFLjlDRWY8Q0WVP0NFyEJDRf9F
Q0UuSUNFZkxDRZVPQ0XIUkNFEFZDRTNZQ0ViXENFlV9DRchiQ0X7ZUNFM2lDRWZsQ0WVb0NF
zHJDRf91Q0UueUNFYnxDRZl/Q0XMgkNF+4VDRS6JQ0VijENFlY9DRcySQ0X/lUNFLplDRWac
Q0WZn0NFzKJDRfulQ0UuqUNFYqxDRZmvQ0XIskNFDLZDRS65Q0VmvENFmb9DRcjCQ0X7xUNF
P8lDRWbMQ0WZz0NFzNJDRf/VQ0Uu2UNFYtxDRZXfQ0XM4kNF++VDRTPpQ0Vi7ENFme9DRcjy
Q0X/9UNFLvlDRWL8Q0WV/0NFyAJERfsFREU7CURFZgxERZUPREXIEkRF/xVERS4ZREVmHERF
mR9ERcwiREX7JURFMylERWIsREWZL0RFyDJERfs1REUuOURFYjxERZU/REXIQkRF+0VERS5J
REViTERFlU9ERchSREX/VURFLllERWZcREWVX0RFzGJERftlREUzaURF6WxERbZvREXMckRF
+3VERS55REVmfERFlX9ERciCREX/hURFLolERWKMREWVj0RFyJJERfuVREUzmURFYpxERZmf
REXIokRF+6VERS6pREVmrERFla9ERciyREX7tURFLrlERWK8REWVv0RFyMJERf/FREU3yURF
YsxERZXPREXI0kRF/9VERS7ZREVi3ERFld9ERcjiREX/5URFLulERWbsREWV70RFyPJERfv1
REUu+URFYvxERZX/REXIAkVF+wVFRS4JRUViDEVFmQ9FRcgSRUX7FUVFLhlFRWIcRUWZH0VF
zCJFRfslRUUuKUVFYixFRZUvRUXIMkVF+zVFRTM5RUViPEVFlT9FRchCRUX7RUVFT0lFRWZM
RUWVT0VFyFJFRf9VRUUzWUVFYlxFRZVfRUXIYkVF+2VFRS5pRUVibEVFlW9FRflyRUX7dUVF
LnlFRWJ8RUWhf0VFyIJFRfuFRUUuiUVFYoxFRZWPRUXMkkVF+5VFRS6ZRUVinEVFmZ9FRcii
RUX7pUVFsqlFRWKsRUWVr0VFyLJFRfu1RUUuuUVFYrxFRZW/RUXIwkVFCMZFRS7JRUVizEVF
lc9FRcjSRUX71UVFLtlFRWbcRUWV30VFyOJFRfvlRUUu6UVFYuxFRZXvRUXI8kVF+/VFRS75
RUVi/EVFlf9FRcgCRkX7BUZFLglGRf0MRkWVD0ZFyBJGRfsVRkUuGUZFYhxGRZUfRkXMIkZF
+yVGRS4pRkViLEZFlS9GRcgyRkX7NUZFLjlGRWY8RkWVP0ZFS0NGRftFRkUuSUZFYkxGRZVP
RkXIUkZF+1VGRS5ZRkViXEZFlV9GRcxiRkUMZkZFLmlGRWJsRkWVb0ZFyHJGRft1RkUzeUZF
YnxGRZV/RkXIgkZF+4VGRS6JRkVijEZFlY9GRcySRkVRlkZFLplGRWKcRkWVn0ZFzKJGRful
RkUuqUZFYqxGRZWvRkXMskZF+7VGRS65RkVivEZFlb9GRcjCRkX/xUZFLslGRY/MRkWVz0ZF
yNJGRf/VRkUu2UZFYtxGRZXfRkXI4kZF++VGRS7pRkVi7EZFle9GRcjyRkUI9kZFM/lGRWb8
RkWV/0ZFyAJHRTEGR0UuCUdFYgxHRZ0PR0XIEkdF/xVHRS4ZR0VmHEdFmR9HRcwiR0X/JUdF
MylHRWIsR0WVL0dFzDJHRfs1R0UzOUdFajxHRZU/R0XMQkdFQUZHRS5JR0VmTEdFlU9HRchS
R0X7VUdFN1lHRWJcR0WZX0dFyGJHRSxmR0UzaUdFZmxHRZlvR0XUckdF/3VHRTt5R0VifEdF
lX9HRciCR0X/hUdFM4lHRWKMR0WVj0dFyJJHRf+VR0UumUdFYpxHRZmfR0XIokdF/6VHRS6p
R0VirEdFma9HRcyyR0X/tUdFM7lHRWa8R0WZv0dFzMJHRf/FR0UzyUdFZsxHRdLPR0XM0kdF
/9VHRTPZR0Vq3EdFmd9HRcziR0X/5UdFM+lHRWbsR0WZ70dF0PJHRf/1R0Uz+UdFZvxHRZn/
R0XMAkhF/wVIRTMJSEVmDEhFmQ9IRcwSSEX/FUhFMxlIRWYcSEWZH0hFzCJIRf8lSEVHKUhF
ZixIRZkvSEXMMkhF/zVIRTM5SEVmPEhFmT9IRcxCSEX/RUhFM0lIRWZMSEWZT0hF8VJIRf9V
SEUzWUhFZlxIRZVfSEXMYkhF/2VIRTNpSEVmbEhFmW9IRcxySEX/dUhFM3lIRWZ8SEWZf0hF
zIJIRf+FSEUziUhFZoxIRZmPSEXMkkhF/5VIRTOZSEVmnEhF</AssayXData><AssayYData Points="900">YS0fQPBaH0CvGCBAuc0gQBMoIUAmdyFAl1UiQKYxIkBp8yJAruIiQCkzI0BxkSNAcOcjQG3S
I0A1+yNAfAckQDBnJECuKiRAeUgkQMQlJECHPCRALnkkQFa6JEDChCRAUookQIGLJEBokyRA
2FskQIlRJEBjdSRAxewkQGe2JECNhSRAwagkQIbXJEAZ4CRAXqokQCCfJEA3xyRAnRIlQMYG
JUDnpyRAdNAkQBvrJECBzCRAsuskQBWoJEBUiiRA+NEkQOvwJEDFxSRAwMQkQNKXJEC4tSRA
k9gkQP6uJEB+FiVAj/YkQArHJEDMOSVAxXAkQNfgJEBKwiRAuCIlQAkjJUCDsyRAtrckQFj6
JED8zyRA5NkkQEj+JEBCxSRAqJ0kQGjVJECvyCRAwZMkQIDLJEBqryRA5/skQKKzJEDeuSRA
2OokQBrAJEBjyiRAsZskQPfOJEBiCyVAZMAkQPW+JEA0qSRAhnskQDzLJEBaeSRAkbYkQPT4
JECssyRAuvkkQNcLJUAksSRAuHQkQKGsJECVnCRA67EkQCTzJEA5CSVAZ5IkQMLgJEAYnCRA
gq4kQFaPJEDOiyRAdbkkQEnGJEB90SRAP/gkQMyaJEBR0iRATockQNqkJEBg2CRA4KMkQPOv
JEBgCCVASdokQJDBJEAX3CRAH9EkQB3JJEB5tiRAHtskQG3ZJEBBpSRAzEAlQHgpJUBssyRA
ndokQHMFJUBipCRA3/8kQPfsJEDUwCRA3LQkQDHGJEBs0yRAdc0kQPStJEBNviRAPcQkQF9a
JEAM2iRA96kkQP6dJECwyiRArcIkQDzCJECzzyRA7swkQHf+JEC9tyRAJsskQL3OJEDy3SRA
ItAkQOTlJECR9CRAs4wkQLGkJEBbuyRADqckQIS0JECUvCRACaokQGbRJEABvSRA3wklQJLg
JEAP4iRACQUlQPAQJUCP0yRAl+0kQMv4JEC+7SRAMf8kQLWrJED/7yRA9I8kQCy2JEAYkiRA
9PMkQLHqJECPgCRAWaokQNrVJEADsiRAWaskQCd8JEC+mCRAl+gkQHf0JECK/iRA6ackQD2u
JED37CRAHtgkQJriJECHnCRAtv4kQN/CJEC0xiRAnJAkQJ3xJEATqSRAxrAkQJ3yJEAKqyRA
19AkQOq4JEBF7iRAIKQkQL0hJUD2vyRAs98kQMTFJECrHyVAMsskQPusJEBE7iRAFMkkQOe/
JECgECVAK4gkQIPwJEDsEyVAMtokQLDCJEDTwiRA9eUkQHoqJUDZ1iRACdUkQL3nJECalSRA
46UkQBD5JEDV2yRAsMIkQKQUJUDY5yRAIckkQODjJEDYQyVAcfYkQAMEJUBf3yRAg/skQETO
JEAGESVANswkQEC/JECA3yRAMMAkQPL/JEAZ5yRA0UMlQDHOJEDO9iRA6cAkQKXYJEBRGiVA
WO0kQM6zJEA3lSRAmuskQPTUJEAXuCRADywlQErJJEBtNCVAk+okQMziJEBV8CRAENckQIjX
JECQrCRAaiklQKDmJECL0yRAy/QkQNjHJEBCxiRAXp4kQJ0AJUAupiRAveAkQCD/JEC1HCVA
ysYkQBT0JEDg8yRAKR0lQED4JECDjCRAtOokQPr4JECZ/CRAdPkkQPzQJEDaIiVAdAwlQK0B
JUA5DSVAH7wkQOD6JEAGtCRA+DclQCbhJECCESVA6KckQHb4JEBX6CRAYSIlQIALJUASASVA
6fAkQJbLJEA57CRA8h8lQOUnJUAn1yRAfvYkQF8rJUAAuSRAAMAkQIwaJUA79SRAmPAkQG0E
JUDF9iRAMyUlQBY9JUC72iRAgyAlQPgaJUCQSCVAEQ4lQGDWJEBVAyVAuyElQO3VJEBTCiVA
qeMkQKooJUBy8SRAnY8kQOoqJUDcYyVAvjslQPkTJUAwJiVALeQkQJMPJUAm+yRAXBglQPIC
JUCN9SRA/yElQEYkJUBV+SRAMPckQPH6JEDJ4SRAZhklQCYnJUDVECVAfQYlQOD4JEAjKCVA
ISQlQCcQJUBt5iRAB8MkQGr6JECIBCVA9QclQB03JUBV7CRAV4EkQGJSJUBlFyVAbwolQHXw
JEA1+CRAxBUlQMo6JUAlyiRAeyElQN84JUD+8iRAaeIkQCQrJUCiKCVAZukkQEUDJUCSAiVA
AvQkQIIyJUDMwiRAAgwlQI/6JEC+/yRATjQlQKJAJUB7GiVAKyQlQMldJUA9CSVAUwclQPYe
JUBoVyVA9EAlQKQ2JUAtNiVAfFglQPwhJUCaYSVAri4lQExhJUCX8yRAoNckQNMUJUDY4yRA
Gs0kQKnvJEAUFiVAiEIlQKTwJEBK1SRA9PMkQEceJUAsMiVAAlMlQBjpJEBLIiVAFkclQLwE
JUAhHyVAukclQC8WJUBu/CRAB/wkQNo1JUCLWiVA9O0kQPY9JUBjZyVAk/EkQB4FJUCI9CRA
lQ4lQFQMJUDcPCVAqyolQB4jJUDj7SRAnjklQKo0JUCyDyVAtUslQPEqJUBh6CRAlT0lQBgw
JUDiVyVAUxklQLkqJUDCMiVA0EslQHAnJUCRTCVA0XklQA0QJUCkOiVAJAwlQAZNJUD8biVA
vCUlQOlyJUDsayVAfVQlQA4MJUBS6CRAzhQlQPwpJUBhSCVAlxklQB9AJUAA5CRAfSMlQFRF
JUDlYCVACGclQF0OJUAoVyVAMkwlQLY7JUAsaiVAOC4lQC44JUDmNiVAH14lQPYnJUBBVSVA
Ei8lQKo4JUBtHSVAGE4lQIxFJUBtOCVAIh4lQM1VJUDDGSVACAclQO83JUBYUyVACvkkQPY4
JUBEHiVAlx0lQFgIJUDzUCVANRQlQG4WJUBwEyVAu0AlQMf1JEDUPCVA9VElQKaaJUDcRCVA
TyMlQDJaJUAuRyVAE1glQJoFJUDOhyVAUSwlQCo4JUADQiVAVhYlQBItJUDhhSVAcU0lQK5Q
JUCR/iRAlU8lQBD8JEDpSiVA+F8lQMZWJUD5HSVA2j0lQMJEJUD4eiVAHY8lQHRpJUDDKyVA
DIolQFwuJUARkyVAXHElQMdbJUDLVSVAJlAlQC9HJUDcFyVADm4lQJiLJUCRbSVA8E0lQJ5k
JUAnWiVAlyklQDFyJUBMPSVAc0glQBxMJUCaVSVAe5UlQFdcJUDqgSVANWslQMg6JUD3LyVA
11IlQIR8JUA3fCVA5z0lQFJGJUCSdCVApVQlQP5DJUC2ryVAl3YlQPFHJUA3DiVALSklQNyd
JUCePiVAQkclQBQ2JUCuRyVAGGwlQApvJUCaUiVAp1AlQOVwJUAXiCVAGWklQJKAJUDJNSVA
z5clQNKAJUAzfiVA6FwlQAm4JUCNXCVAg3glQBdmJUDJVCVAxy4lQJd7JUDcOiVA7TklQFqK
JUB/fSVAxEUlQBRSJUDXOiVAZ0wlQNCRJUCtgSVAiq0lQNtlJUAcgyVAs0QlQEZ6JUDkOSVA
AIElQCCRJUCcVCVAaFklQLF1JUAmYCVA9MAlQLp2JUApFSVADIwlQGNRJUDHMSVAm3MlQJJo
JUCmcCVAIFwlQC08JUB7cCVA0V4lQK51JUA6liVA9zQlQEqdJUAPiSVA2oclQI/PJUB4eyVA
n3slQD6dJUD1dyVAG0ElQBSHJUBLdSVAPXIlQB96JUAghyVAVEklQB1pJUAFgSVAMZclQPXc
JUBgnCVA54IlQAG1JUBwiSVAG5AlQAtxJUAMaSVAprMlQOZkJUC9VSVACo4lQMeyJUBYsSVA
9NMlQIa9JUANmiVAU4IlQGJzJUCAkyVACmUlQEq2JUCmpCVASrwlQDOWJUABdCVA05AlQNTF
JUC+gyVAoG8lQGKDJUC3eiVAlsElQJJZJUBzuiVAdL4lQGyqJUBu4SVA568lQM13JUBLYiVA
MX0lQGJzJUCd2iVA5H0lQEqmJUAEpCVADaQlQA5mJUB4tyVAQFclQPK4JUDfRyVAkKolQEaQ
JUAl5SVAuaglQJp/JUD7myVA/NAlQPOrJUBJqiVAN54lQESKJUCWUCVAFqIlQNPJJUAmtSVA
/q8lQOSSJUAviCVAIvAlQPqoJUBkwCVAIawlQDDEJUBskCVA+K0lQBSVJUAO0iVAb7olQAR1
JUDuUiVAOs0lQK7PJUBeyyVAp3IlQBXXJUBO4CVAI7klQNTRJUDg0SVAha0lQEGfJUBM1yVA
x7AlQP52JUCrhiVAvaclQGFzJUBZsyVAu10lQMfLJUCBkiVAGo0lQK3GJUB/wCVAX5MlQAmm
JUB/wCVAD7glQNHGJUDEBCZAoo4lQIOeJUBLnSVATdYlQJXXJUCItCVArdMlQESAJUCc3CVA
/6YlQJcNJkDf1iVADwsmQPvuJUBIqCVAe9MlQKbFJUAXjyVAxvwlQC+4JUDE6yVAlbYlQG3d
JUCcDCZArBMmQGOoJUD/eSVApY8lQOrkJUBP3SVALtglQC61JUBwzSVA/cYlQAt6JUBQ3SVA
4+AlQDSpJUAW4SVAR44lQNzJJUBlCyZAjRQmQG+4JUAnoCVAfrklQIm1JUDM5CVAAOglQCet
JUCC/SVAerMlQHCsJUAZ/yVAnbElQDjyJUCKsiVABM4lQGQhJkBHRSZAVO8lQHsjJkAuCCZA
kKclQIgeJkANACZAS+8lQKDoJUCA3SVAN/glQK8YJkCq1CVA0AwmQIHrJUDv0CVAy5IlQEel
JUD+5iVAO9klQNr4JUBaiiVAif0lQIbWJUDojiVAQxMmQDbsJUDr2yVAZ9klQAX/JUDyxiVA
+g4mQHn+JUDHGiZA0MglQJ3sJUASBCZAYv0lQBPpJUDGrCVA</AssayYData></Step><Step><CommonData><SampleLocation>11</SampleLocation><SampleID></SampleID><SampleGroup></SampleGroup><SampleInfo></SampleInfo><SampleRow>D</SampleRow><SamplePlate>1</SamplePlate><WellType>REGENERATION</WellType><Concentration>-1</Concentration><ConcentrationUnits>µg/ml</ConcentrationUnits><MolarConcentration>-1</MolarConcentration><MolarConcUnits>nM</MolarConcUnits><MolecularWeight>-1</MolecularWeight><Temperature>25</Temperature><StartTime>3874994</StartTime><AssayTime>5</AssayTime></CommonData><FlowRate>1000</FlowRate><StepType>KREGENERATION</StepType><StepName>Regeneration</StepName><StepStatus>OK</StepStatus><ActualTime>4.99907</ActualTime><CycleTime>0.2</CycleTime><AssayXData Points="25">nZ9IRcyiSEX/pUhFM6lIRWasSEWZr0hFzLJIRf+1SEUzuUhFYrxIRZm/SEXMwkhF/8VIRTPJ
SEVmzEhFmc9IRczSSEX/1UhFM9lIRWbcSEWZ30hFzOJIRf/lSEUz6UhFZuxIRQ==</AssayXData><AssayYData Points="25">ApK1vzoT0r/YsOG/qFXtv5TL9b9eW/y/2l0BwFf9A8BRCgbAR1gIwJvYCcBQTQvADaUMwDoc
DsDI7w7AD7EQwBGHEcBmPxLA668TwNljFMDdFhXAmRMWwFtUFsAwFBfAw2wXwA==</AssayYData></Step><Step><CommonData><SampleLocation>12</SampleLocation><SampleID></SampleID><SampleGroup></SampleGroup><SampleInfo></SampleInfo><SampleRow>D</SampleRow><SamplePlate>1</SamplePlate><WellType>NEUTRALIZATION</WellType><Concentration>-1</Concentration><ConcentrationUnits>µg/ml</ConcentrationUnits><MolarConcentration>-1</MolarConcentration><MolarConcUnits>nM</MolarConcUnits><MolecularWeight>-1</MolecularWeight><Temperature>25</Temperature><StartTime>3891005</StartTime><AssayTime>5</AssayTime></CommonData><FlowRate>1000</FlowRate><StepType>KREGENERATION</StepType><StepName>Regeneration</StepName><StepStatus>OK</StepStatus><ActualTime>4.9981</ActualTime><CycleTime>0.2</CycleTime><AssayXData Points="25">ne9IRdTySEX79UhFL/lIRWL8SEWV/0hF6QJJRfsFSUUvCUlFZgxJRZUPSUU7E0lF/xVJRS8Z
SUViHElFlR9JRcgiSUX/JUlFLylJRWIsSUWVL0lFyDJJRfs1SUUvOUlFYjxJRQ==</AssayXData><AssayYData Points="25">E9aqP4bhrj9y7rI/pjC2P3hTuT9unLs/yt69P6fwvj/9zb8/zAnBP+hFwj9AgsM/e0zEP8lT
xT+XCcY/h07GP4wRxz/LG8g/2kLIPzfgyD9+38k/2v7JPzONyj+4kco/ifLKPw==</AssayYData></Step><Step><CommonData><SampleLocation>11</SampleLocation><SampleID></SampleID><SampleGroup></SampleGroup><SampleInfo></SampleInfo><SampleRow>D</SampleRow><SamplePlate>1</SamplePlate><WellType>REGENERATION</WellType><Concentration>-1</Concentration><ConcentrationUnits>µg/ml</ConcentrationUnits><MolarConcentration>-1</MolarConcentration><MolarConcUnits>nM</MolarConcUnits><MolecularWeight>-1</MolecularWeight><Temperature>25</Temperature><StartTime>3907128</StartTime><AssayTime>5</AssayTime></CommonData><FlowRate>1000</FlowRate><StepType>KREGENERATION</StepType><StepName>Regeneration</StepName><StepStatus>OK</StepStatus><ActualTime>5.00005</ActualTime><CycleTime>0.2</CycleTime><AssayXData Points="25">lT9JRchCSUX7RUlFL0lJRWJMSUWRT0lFyFJJRftVSUUvWUlFYlxJRZVfSUXIYklF+2VJRStp
SUVibElFlW9JRchySUX7dUlFL3lJRV58SUWVf0lFxIJJRfeFSUUriUlFYoxJRQ==</AssayXData><AssayYData Points="25">tGjvv9TBAsAcjAfAIgkLwNOSDcBWZQ/AuOkQwIaBEsDPVxPA/acUwBKJFcBJqhbAYlAXwEfC
F8C+vhjAiD0ZwCizGcBKRRrAM4wawGNPG8DpxRvAY5McwHamHMC/FR3AITkdwA==</AssayYData></Step><Step><CommonData><SampleLocation>12</SampleLocation><SampleID></SampleID><SampleGroup></SampleGroup><SampleInfo></SampleInfo><SampleRow>D</SampleRow><SamplePlate>1</SamplePlate><WellType>NEUTRALIZATION</WellType><Concentration>-1</Concentration><ConcentrationUnits>µg/ml</ConcentrationUnits><MolarConcentration>-1</MolarConcentration><MolarConcUnits>nM</MolarConcUnits><MolecularWeight>-1</MolecularWeight><Temperature>25</Temperature><StartTime>3923312</StartTime><AssayTime>5</AssayTime></CommonData><FlowRate>1000</FlowRate><StepType>KREGENERATION</StepType><StepName>Regeneration</StepName><StepStatus>OK</StepStatus><ActualTime>4.99907</ActualTime><CycleTime>0.2</CycleTime><AssayXData Points="25">mY9JRciSSUX3lUlFL5lJRWKcSUWVn0lFxKJJRfulSUUvqUlFYqxJRZWvSUXIsklF+7VJRS+5
SUVivElFlb9JRcjCSUX7xUlFK8lJRWLMSUWVz0lFyNJJRfvVSUUv2UlFYtxJRQ==</AssayXData><AssayYData Points="25">yuOqP7XFrj9VubI/7lG2P2RbuD+9Q7s/Jdi8PyF1vj83FMA/Tm3BPybKwj8SBcQ/mXHEP1+t
xT/PZcY/mevGPzvCxz9Q8cc/NM/IP+JvyT8EJMo/MVHKP8xFyz9ykss/KN/LPw==</AssayYData></Step><Step><CommonData><SampleLocation>11</SampleLocation><SampleID></SampleID><SampleGroup></SampleGroup><SampleInfo></SampleInfo><SampleRow>D</SampleRow><SamplePlate>1</SamplePlate><WellType>REGENERATION</WellType><Concentration>-1</Concentration><ConcentrationUnits>µg/ml</ConcentrationUnits><MolarConcentration>-1</MolarConcentration><MolarConcUnits>nM</MolarConcUnits><MolecularWeight>-1</MolecularWeight><Temperature>25</Temperature><StartTime>3939402</StartTime><AssayTime>5</AssayTime></CommonData><FlowRate>1000</FlowRate><StepType>KREGENERATION</StepType><StepName>Regeneration</StepName><StepStatus>OK</StepStatus><ActualTime>4.99907</ActualTime><CycleTime>0.2</CycleTime><AssayXData Points="25">ld9JRcTiSUX75UlFK+lJRV7sSUWV70lFxPJJRfv1SUUv+UlFYvxJRZX/SUXIAkpF+wVKRS8J
SkViDEpFkQ9KRcgSSkX3FUpFLxlKRV4cSkWRH0pFyCJKRfslSkUvKUpFXixKRQ==</AssayXData><AssayYData Points="25">3X7zv7kiBMDQhQnAYBwMwLxcDsCX7Q/AeIMRwOvzEsAiIBTAkwMVwDfBFcDqChfAzyYXwBDR
F8ANuhjAP6YYwNl0GcAuMhrAF1sawLzyGsAdjxvAhv8bwG7gG8BVmxzAm48cwA==</AssayYData></Step><Step><CommonData><SampleLocation>12</SampleLocation><SampleID></SampleID><SampleGroup></SampleGroup><SampleInfo></SampleInfo><SampleRow>D</SampleRow><SamplePlate>1</SamplePlate><WellType>NEUTRALIZATION</WellType><Concentration>-1</Concentration><ConcentrationUnits>µg/ml</ConcentrationUnits><MolarConcentration>-1</MolarConcentration><MolarConcUnits>nM</MolarConcUnits><MolecularWeight>-1</MolecularWeight><Temperature>25</Temperature><StartTime>3955338</StartTime><AssayTime>5</AssayTime></CommonData><FlowRate>1000</FlowRate><StepType>KREGENERATION</StepType><StepName>Regeneration</StepName><StepStatus>OK</StepStatus><ActualTime>5.00005</ActualTime><CycleTime>0.2</CycleTime><AssayXData Points="25">kS9KRcQySkX3NUpFKzlKRV48SkWNP0pFxEJKRfdFSkUrSUpFXkxKRZFPSkXEUkpF91VKRStZ
SkVeXEpFkV9KRcRiSkX3ZUpFhWlKRV5sSkWRb0pFxHJKRfN1SkUreUpFXnxKRQ==</AssayXData><AssayYData Points="25">GGiwP+oSsz8vurc/NIu6P0+IvT8Vw78/RtvBP3/Mwz/pYcU/F37GP1S9xz9Uysg/kyzKP4y9
yj/Lj8s/nybMPxhQzD+ThMw/48TNP44Czz9s3M4/WsTPPwx/0D+obtA/LvPQPw==</AssayYData></Step><Step><CommonData><SampleLocation>1</SampleLocation><SampleID></SampleID><SampleGroup></SampleGroup><SampleInfo></SampleInfo><SampleRow>D</SampleRow><SamplePlate>1</SamplePlate><WellType>BUFFER</WellType><Concentration>-1</Concentration><ConcentrationUnits>µg/ml</ConcentrationUnits><MolarConcentration>-1</MolarConcentration><MolarConcUnits>nM</MolarConcUnits><MolecularWeight>-1</MolecularWeight><Temperature>25</Temperature><StartTime>3970236</StartTime><AssayTime>30</AssayTime></CommonData><FlowRate>1000</FlowRate><StepType>BASELINE</StepType><StepName>Baseline</StepName><StepStatus>OK</StepStatus><ActualTime>29.9991</ActualTime><CycleTime>0.2</CycleTime><AssayXData Points="150">kX9KRcCCSkX3hUpFO4lKRV6MSkWNj0pFxJJKRfuVSkUrmUpFWpxKRZGfSkXEokpF96VKRSup
SkVerEpFka9KRcSySkX3tUpFK7lKRV68SkWRv0pFxMJKRffFSkUvyUpFXsxKRZHPSkXE0kpF
99VKRSvZSkVe3EpFkd9KRcTiSkX35UpFK+lKRV7sSkWR70pFxPJKRff1SkUr+UpFXvxKRZH/
SkXEAktF9wVLRSsJS0VeDEtFkQ9LRcQSS0X3FUtFKxlLRV4cS0WRH0tFxCJLRfclS0UrKUtF
XixLRZEvS0XEMktF9zVLRSs5S0VePEtFkT9LRcRCS0X3RUtFK0lLRV5MS0WRT0tFwFJLRfdV
S0UrWUtFXlxLRZFfS0XEYktF92VLRStpS0VebEtFkW9LRcRyS0X3dUtFK3lLRV58S0WRf0tF
xIJLRfeFS0UriUtFXoxLRZGPS0XEkktFAJZLRSuZS0VenEtFkZ9LRcSiS0X3pUtFK6lLRV6s
S0WRr0tFxLJLRfe1S0UruUtFXrxLRZG/S0XEwktF98VLRS/JS0VezEtFkc9LRcTSS0X31UtF
K9lLRV7cS0WR30tFxOJLRfflS0Ur6UtFXuxLRZHvS0XE8ktF9/VLRSv5S0Ve/EtFkf9LRcQC
TEX3BUxFJwlMRV4MTEWRD0xFxBJMRfcVTEUrGUxFXhxMRZEfTEXEIkxF9yVMRSspTEVeLExF
kS9MRcQyTEX3NUxFKzlMRVo8TEWRP0xFxEJMRQhGTEUrSUxFXkxMRZFPTEXEUkxF+1VMRStZ
TEVaXExF</AssayXData><AssayYData Points="150">ZFrVP2dG1T85y9U/vYDVPwtK1j9PotY/e8DWP85A1z8dttY/n/TWP5Gw1z+14tc/TwnYP9RO
2D/p+Nc/j3PXPyM/2D+tVdg/DKnYP0QD2T8vN9k/gefYP4kX2T/GTtk/ebLZP3Qe2j8fgdk/
ptjZP1xq2T/IY9o/z1LaP7TK2j+qUdo/UmDaPwwe2z9KNds/NKHaPxVT2z9Z3ds/N5fbP2pE
2z+ea9s/XqLbP27h2z+bC9w/vcDbP1iy2z8g+Ns/mA3cP+Rw3D900Ns/GczcP3Cx2z9ADt0/
uDfcP3rP3D/yutw/mfvcP2wO3T/GUd0/YULdP4Dq3D+ud90/5UzdP4Cm3T9RbN0/l9/dPyOa
3T/0yN0/TaPdPxOL3T/6fd4/wTHeP2503j+Uud4/8q/eP1Rg3j9L5t0/q63eP2WG3j92EN4/
aEzeP9md3j9c794/JAjfP/RU3z9J3d4/rMbeP4o73z9mAt8/G8nfP6xE3z/obt8/KxHgP96A
3z9t0t8/3JrfP4ob3z/a398/+1TfP8wi4D+HwuA/UCngP8lB4D89H+A/fhvgP5nS3z8sleA/
BWrgPwTj4D+omOA/Ak/gP7rI4D8NouA/2e/gP34H4T9+PuE/Yr3hP7Fm4T9afeE/40/gP88m
4T+H+OA/OWLhP+kT4T8cgeE/YbfhPyik4T+6uuE/zGfhPwtW4T+xEeI/fKjhP3GS4T/lFuI/
uEPiP8In4j9EhOI/zkziPxh64j+vPeI/LdrhP32E4T9YJuI/hMXiPyHv4T+7w+I/XMziP1DD
4j+md+I/</AssayYData></Step><Step><CommonData><SampleLocation>8</SampleLocation><SampleID>QA013 E32G</SampleID><SampleGroup></SampleGroup><SampleInfo></SampleInfo><SampleRow>D</SampleRow><SamplePlate>1</SamplePlate><WellType>KLOAD</WellType><Concentration>10</Concentration><ConcentrationUnits>µg/ml</ConcentrationUnits><MolarConcentration>-1</MolarConcentration><MolarConcUnits>nM</MolarConcUnits><MolecularWeight>-1</MolecularWeight><Temperature>25</Temperature><StartTime>4008286</StartTime><AssayTime>80</AssayTime></CommonData><FlowRate>600</FlowRate><StepType>LOADING</StepType><StepName>Loading</StepName><StepStatus>OK</StepStatus><ActualTime>79.9991</ActualTime><CycleTime>0.2</CycleTime><AssayXData Points="400">jV9MRcBiTEXvZUxFJ2lMRVpsTEWNb0xFvHJMRfN1TEUneUxFVnxMRY1/TEW8gkxF84VMRSOJ
TEVajExFjY9MRcCSTEXvlUxFI5lMRVqcTEW6n0xFwKJMRfOlTEUnqUxFVqxMRYmvTEXEskxF
87VMRSe5TEVavExFib9MRcDCTEXvxUxFJ8lMRVbMTEWNz0xFwNJMRfPVTEUn2UxFWtxMRY3f
TEXA4kxF8+VMRSfpTEVW7ExFje9MRcDyTEXz9UxFJ/lMRVr8TEWN/0xFvAJNRfMFTUUjCU1F
WgxNRY0PTUW8Ek1F8xVNRScZTUVWHE1FjR9NRcAiTUXzJU1FIylNRVosTUWJL01FwDJNRe81
TUUnOU1FWjxNRY0/TUW8Qk1F90VNRSNJTUVWTE1FiU9NRcBSTUXzVU1FJ1lNRVpcTUWJX01F
vGJNRfNlTUUnaU1FVmxNRY1vTUXAck1F83VNRSN5TUVWfE1FiX9NRcCCTUXzhU1FI4lNRaiM
TUWNj01FvJJNRfOVTUUjmU1FVpxNRYmfTUUOo01F76VNRSOpTUVarE1Fja9NRcCyTUXvtU1F
J7lNRVa8TUWNv01FvMJNRfPFTUUjyU1FVsxNRY3PTUXA0k1F89VNRSfZTUVe3E1Fid9NRcDi
TUXz5U1FI+lNRV7sTUWN701FvPJNRfP1TUUn+U1FVvxNRYn/TUXAAk5F7wVORScJTkVWDE5F
jQ9ORcASTkXvFU5FIxlORVYcTkWNH05FxCJORfMlTkUnKU5FXixORYkvTkXAMk5F7zVORSM5
TkVWPE5FiT9ORcBCTkXzRU5FJ0lORVpMTkWNT05FvFJORfNVTkUrWU5FqFxORYlfTkW8Yk5F
72VORSJpTkVabE5FiW9ORcByTkXvdU5FJ3lORVp8TkWZf05FwIJORe+FTkUiiU5FWoxORY2P
TkXIkk5F85VORSeZTkVWnE5FkZ9ORcCiTkXzpU5FIqlORVasTkWJr05FwLJORe+1TkUiuU5F
WrxORYm/TkXAwk5F78VORSLJTkVazE5Fic9ORbzSTkXv1U5FJ9lORVrcTkWN305FvOJORfPl
TkUn6U5FVuxORY3vTkXA8k5F7/VORSL5TkVW/E5Fjf9ORbwCT0XzBU9FIglPRVoMT0WyD09F
wBJPRe8VT0UnGU9FVhxPRYkfT0XAIk9F8yVPRScpT0VaLE9FjS9PRcAyT0XvNU9FIjlPRVY8
T0XTP09FvEJPRe9FT0UiSU9FVkxPRY1PT0W8Uk9FBFZPRSJZT0VaXE9FjV9PRcBiT0XvZU9F
ImlPRVpsT0WJb09FvHJPRfN1T0UneU9FWnxPRQCAT0W8gk9F74VPRSeJT0VWjE9FiY9PRcSS
T0XvlU9FJ5lPRVacT0WJn09FvKJPRfOlT0UiqU9Ff6xPRYmvT0W8sk9F77VPRSK5T0VWvE9F
jb9PRdXCT0XzxU9FIslPRVbMT0WNz09FyNJPRe/VT0Ui2U9FWtxPRYnfT0XA4k9F7+VPRSvp
T0Va7E9Fie9PRcDyT0Xz9U9FJ/lPRVb8T0WJ/09FvAJQRfMFUEUiCVBFVgxQRY0PUEXAElBF
7xVQRSIZUEVWHFBFiR9QRcAiUEXzJVBFIilQRVosUEWJL1BFvDJQRfM1UEUiOVBFVjxQRYk/
UEXAQlBF70VQRSJJUEVaTFBFiU9QRbxSUEXvVVBFIllQRVpcUEWNX1BFvGJQRe9lUEUiaVBF
VmxQRYlvUEXAclBF73VQRSd5UEVafFBFiX9QRbyCUEXvhVBFIolQRVqMUEWJj1BFvJJQRfOV
UEUnmVBFVpxQRYmfUEW8olBF86VQRSepUEVarFBFja9QRcCyUEXztVBFIrlQRWa8UEWJv1BF
vMJQRe/FUEUnyVBFZsxQRYnPUEW80lBF79VQRSLZUEVW3FBFjd9QRbziUEXz5VBFIulQRVbs
UEWJ71BFvPJQRfP1UEUi+VBFYvxQRY3/UEXIAlFF7wVRRSIJUUVWDFFFiQ9RRbwSUUXvFVFF
JxlRRVYcUUWJH1FFvCJRRe8lUUUiKVFFVixRRY0vUUXAMlFF7zVRRTs5UUVWPFFFiT9RRbxC
UUXvRVFFIklRRVZMUUWJT1FFvFJRRfNVUUUiWVFFVlxRRQ==</AssayXData><AssayYData Points="400">3CbhP4iv3z9NCN4/8QreP/qZ3T/tKd0/hfvcP4NI3T/gVd0/w33dPyob3j/rrd0/DAjeP58p
3z/Xl98/tePfP0hF4D/9+OA/e3vhP57f4T9N2OI/ZTzjPxTi4z8B+uM/d3rlP6N35T+Yz+U/
LtjmPxz75j8g9uc/ZC7oP94Z6T9TOOk/CyfqPzeA6z/ieOs/aULsP5iP7D+M+ew/7MvtP8Ys
7j8pB+8/3HHvP/qy7z8q5/A/msHwP/Xh8T/3t/I/OtbyP5HI8z9Cu/M/zWP0P+1d9T9nw/U/
Ezz2PxZx9j966vc/NMH3P968+D/EF/k/WTX5P8n0+j+Xivo/hDX7P+Ga+z/JZfw/Mpr8PxpH
/T+5kv0/GnH+P2Ks/j/1Sv8/HdP/PxEvAEBpQABAm7UAQLXZAEB2HQFA0oUBQHnMAUA6yAFA
gDgCQPdzAkAb0wJAhOsCQE1JA0CdwQNABP8DQLbSA0A7MwRAMasEQAHUBEAO+ARAbA0FQBF6
BUCRuQVA18YFQA/mBUCgKQZA+2UGQKfKBkCzFQdAr+oGQLlVB0BtXgdAOMMHQGo2CED9XwhA
vpkIQDnPCECw1ghAoToJQL5ECUBurAlACtUJQCn0CUBq/QlAIaQKQApeCkAR9QpAAvYKQG4R
C0AiOAtATvsLQIb8C0CLEAxAayMMQBaIDEBTqgxAEsIMQLk4DUArIA1Aq6ANQOuoDUDc8w1A
of8NQF25DUCyiQ5A+ZUOQHOmDkCqFQ9ATuYOQKEuD0Bweg9A9sUPQHq4D0C97g9ACR4QQAUf
EEBwlRBASnUQQHGcEEAW/xBAYl8RQJ1XEUBhsBFAzdoRQHrDEUCb0xFAEVoSQB0FEkBISxJA
3dASQEzNEkC6JhNAdkATQJQ9E0DaUxNAxH4TQPy5E0AN/xNAvhgUQGxnFEBgoxRAHKkUQLOY
FECO7RRARyoVQOxpFUA73hRA3nUVQCmsFUAmmBVAQ60VQLHzFUBTVhZAaxwWQFJIFkDpwxZA
F58WQNPvFkBDKhdAHj0XQGdFF0Cj9hZA8YMXQL7IF0Br4BdAUOoXQNVDGEDhWBhAgzMYQKJ/
GEDjhxhAJsYYQOOlGEB54hhAZAUZQE4YGUAYKxlAkX4ZQHfqGUC2fBlAycwZQL//GUBA9RlA
ElYaQCVpGkCjihpAyJUaQPeTGkB12BpAuAkbQB7sGkAKCxtApWMbQItDG0BmnBtAWrobQDLB
G0BplxtATOQbQLkFHEBpERxAr4AcQASeHECTTBxAJaYcQKi7HEDWsRxAn+kcQB71HEAoRh1A
JDwdQKI5HUAJjR1AGKkdQHaqHUDfvx1AUjUeQPLsHUAFDR5AZDQeQCs3HkB9jx5ALXceQE2i
HkBcpB5AXGceQIOeHkAe6B5AUO0eQCEgH0B0ZR9ArqYfQEVVH0C0gB9AZGofQHmiH0Cx1h9A
ZK0fQOLuH0DuTyBAlEAgQGMxIEAvKSBAZ3YgQDA/IEC1ayBA0JQgQNeGIEBWBCFArJkgQLRb
IUDhSCFAC1MhQE5AIUBEeyFA7rAhQOqwIUC0jCFAVJ0hQBjpIUCCAiJAQuYhQMbtIUDiXyJA
pTMiQMBsIkBveyJAbmoiQPeyIkDc0yJAiociQNzZIkDP5SJAJCsjQHk3I0AsLiNARpcjQJw5
I0CKQyNAwV8jQIh4I0AmmyNAyZEjQMqsI0CPHCRAhgQkQNMPJECu8SNArh4kQJA5JECB4SNA
UVMkQGwsJEDpwCRAGmokQIQFJUBDpiRABZQkQK3RJEBn/yRArfokQKL7JEBvRyVAwAglQG5n
JUDIFyVAsSclQFFpJUA1RSVAOaklQNX7JUDQsyVAouwlQKrjJUAZDCZACBImQCsPJkB8ECZA
hW0mQNdAJkCPKiZApUUmQFJ7JkCtoyZAAI4mQKi8JkBj0SZA7ekmQMW7JkBZxSZAu/QmQCX+
JkBLOSdA4zwnQI1lJ0DeZSdAKZcnQE14J0AtkydAcbsnQD97J0AxqCdApOonQC7pJ0Bb+CdA
PLcnQNuzJ0BhBihAWyooQGNQKEDxeyhAMYcoQOVYKEBSYihAOHUoQA1aKEDxVyhAv88oQB6W
KEAs1yhAUb8oQKLuKEAs2ihAZPooQDgxKUCM+ShAyTEpQA==</AssayYData></Step><Step><CommonData><SampleLocation>1</SampleLocation><SampleID></SampleID><SampleGroup></SampleGroup><SampleInfo></SampleInfo><SampleRow>D</SampleRow><SamplePlate>1</SamplePlate><WellType>BUFFER</WellType><Concentration>-1</Concentration><ConcentrationUnits>µg/ml</ConcentrationUnits><MolarConcentration>-1</MolarConcentration><MolarConcUnits>nM</MolarConcUnits><MolecularWeight>-1</MolecularWeight><Temperature>25</Temperature><StartTime>4096143</StartTime><AssayTime>30</AssayTime></CommonData><FlowRate>1000</FlowRate><StepType>BASELINE</StepType><StepName>Baseline</StepName><StepStatus>OK</StepStatus><ActualTime>29.9991</ActualTime><CycleTime>0.2</CycleTime><AssayXData Points="150">iV9RRbxiUUXvZVFFH2lRRVZsUUWFb1FFvHJRRe91UUUjeVFFVnxRRYl/UUW8glFF74VRRR+J
UUVWjFFFiY9RRbySUUXvlVFFH5lRRVacUUXXn1FFuKJRRe+lUUUjqVFFUqxRRYmvUUW8slFF
77VRRR+5UUVWvFFFib9RRbjCUUXvxVFFH8lRRVLMUUWFz1FFvNJRRe/VUUUj2VFFVtxRRYXf
UUW84lFF7+VRRSPpUUVW7FFFie9RRbzyUUXv9VFFH/lRRVb8UUWF/1FFvAJSResFUkUjCVJF
VgxSRYUPUkW8ElJF7xVSRSMZUkVSHFJFiR9SRbwiUkXvJVJFLylSRVIsUkWJL1JFuDJSRe81
UkVwOVJFUjxSRYU/UkW4QlJF70VSRSNJUkVWTFJFhU9SRbxSUkXvVVJFI1lSRVJcUkWJX1JF
zWJSRe9lUkUfaVJFVmxSRYlvUkW4clJF63VSRR95UkVWfFJFiX9SRbyCUkXvhVJFH4lSRVaM
UkWFj1JFuJJSRe+VUkU3mVJFUpxSRYmfUkW8olJF76VSRSOpUkVWrFJFia9SRbiyUkXvtVJF
I7lSRVa8UkWJv1JFvMJSRe/FUkUfyVJFUsxSRYnPUkW80lJF69VSRSPZUkVW3FJFhd9SRbji
UkXv5VJFI+lSRVbsUkWF71JFuPJSRev1UkUj+VJFUvxSRYn/UkW8AlNF7wVTRR8JU0VSDFNF
hQ9TRbwSU0XvFVNFHxlTRVYcU0WJH1NFvCJTReslU0UjKVNFXixTRYkvU0W4MlNF6zVTRSM5
U0VSPFNF</AssayXData><AssayYData Points="150">zkosQNvuLUARmy5A/DEvQKYZL0B7by9AO9cvQGXWL0C26C9A5+8vQFm/L0Bx+y9AV78vQKjT
L0A7xy9AudMvQOYJMEBZBDBAGiAwQD/iL0CVAzBAq04wQI8gMED0SDBA7vsvQIRYMEAzOTBA
aNgvQLIcMECGUzBAUkcwQM4wMEDoEDBAsEgwQL4XMEDtlzBAKy8wQCsjMEDIVjBADn0wQHUp
MEByOTBA2VwwQDkHMEADSjBAaFcwQLhOMEDDXDBA1EYwQGxiMEBTFTBAKAwwQCETMEBsYjBA
yF4wQBlOMEAO+S9Ae3AwQC1XMEC/UzBAPmcwQOifMEB5WTBAZW8wQM9NMEAyfTBAZVcwQCwd
MEDNZDBAKTcwQLUrMEAqTDBAxZgwQOqQMECdXTBA+WowQJhSMEAicTBA90EwQCtiMECuczBA
kx0wQO6TMEC8YzBAQqYwQPVYMED7KjBARyswQEdPMED2dzBAQ2UwQMg+MEBxVDBAQLAwQN9a
MED/qzBAkYgwQOKIMEAlqTBAla0wQLlTMEAYWDBAxXcwQNBMMECSnzBACmswQBikMEAmTDBA
9mkwQMNTMEAgmTBAFWMwQLiLMEC4lTBAdI0wQGpOMEB9yjBAWXkwQLWzMEDBiTBARJAwQMde
MEAyuTBAF54wQFuBMEBprDBAcIQwQIRgMEA0qzBAM1YwQNmgMECNezBAYKkwQOKKMED7lTBA
vdwwQDliMEBJwTBAnIMwQHSSMECQZjBAS6wwQC6xMEDkfzBAwo4wQHuxMECSkjBAf5EwQNee
MEAOXzBA</AssayYData></Step><Step><CommonData><SampleLocation>10</SampleLocation><SampleID>BG505 T332N SOSIP</SampleID><SampleGroup></SampleGroup><SampleInfo></SampleInfo><SampleRow>D</SampleRow><SamplePlate>1</SamplePlate><WellType>KSAMPLE</WellType><Concentration>-1</Concentration><ConcentrationUnits>µg/ml</ConcentrationUnits><MolarConcentration>62.5</MolarConcentration><MolarConcUnits>nM</MolarConcUnits><MolecularWeight>-1</MolecularWeight><Temperature>25</Temperature><StartTime>4135112</StartTime><AssayTime>180</AssayTime></CommonData><FlowRate>600</FlowRate><StepType>ASSOC</StepType><StepName>Association</StepName><StepStatus>OK</StepStatus><ActualTime>180</ActualTime><CycleTime>0.2</CycleTime><AssayXData Points="900">hT9TRbhCU0XrRVNFH0lTRU5MU0WBT1NFuFJTRedVU0UbWVNFTlxTRYFfU0W4YlNF62VTRR9p
U0VSbFNFhW9TRbhyU0XrdVNFH3lTRU58U0WBf1NFtIJTReuFU0UfiVNFUoxTRYGPU0W4klNF
65VTRSeZU0VSnFNFhZ9TRbSiU0XrpVNFG6lTRVKsU0WBr1NFuLJTReu1U0UbuVNFUrxTRYG/
U0W4wlNF58VTRRvJU0VSzFNFgc9TRbjSU0Xn1VNFG9lTRVLcU0WF31NFuOJTRevlU0Uf6VNF
TuxTRYHvU0W48lNF5/VTRR/5U0VO/FNFgf9TRbgCVEXrBVRFGwlURU4MVEWFD1RFuBJUResV
VEUbGVRFThxURYEfVEW4IlRF5yVURRspVEVOLFRFhS9URbQyVEXrNVRFGzlURVI8VEWBP1RF
uEJURetFVEUfSVRFUkxURYFPVEW4UlRF51VURRtZVEVOXFRFhV9URbRiVEXrZVRFH2lURU5s
VEWFb1RFuHJURed1VEUbeVRFTnxURYF/VEW4glRF54VURR+JVEVOjFRFgY9URbiSVEXnlVRF
G5lURU6cVEWBn1RFuKJUReulVEUfqVRFUqxURYWvVEW4slRF57VURSe5VEVOvFRFgb9URbjC
VEXnxVRFG8lURVLMVEWBz1RFuNJURefVVEUf2VRFTtxURYXfVEW04lRF5+VURR/pVEVO7FRF
he9URbTyVEXn9VRFH/lURVL8VEWB/1RFtAJVResFVUUbCVVFUgxVRYEPVUW0ElVF6xVVRRsZ
VUVOHFVFhR9VRbgiVUXnJVVFHylVRVosVUWBL1VFuDJVRec1VUUbOVVFTjxVRYU/VUW4QlVF
60VVRRpJVUVOTFVFhU9VRbhSVUXrVVVFH1lVRahcVUWFX1VFuGJVRedlVUUaaVVFUmxVRYFv
VUW4clVF53VVRRp5VUVSfFVFhX9VRbiCVUXnhVVFGolVRU6MVUWFj1VFtJJVReeVVUUfmVVF
UpxVRYGfVUW0olVF56VVRRqpVUVSrFVFga9VRbiyVUXrtVVFGrlVRU68VUWFv1VFuMJVRefF
VUUayVVFUsxVRYHPVUW00lVF59VVRRrZVUVO3FVFgd9VRbTiVUXr5VVFH+lVRVLsVUWF71VF
tPJVRev1VUVg+VVFTvxVRYH/VUW0AlZF8AVWRRoJVkVODFZFgQ9WRbQSVkXnFVZFGhlWRU4c
VkWFH1ZFtCJWReclVkUaKVZFTixWRYUvVkW0MlZF6zVWRRo5VkVOPFZFgT9WRbRCVkXnRVZF
GklWRU5MVkWBT1ZFtFJWRedVVkUaWVZFUlxWRYFfVkW4YlZF52VWRRppVkVObFZFgW9WRbRy
VkXndVZFGnlWRU58VkWBf1ZFvIJWReuFVkUfiVZFToxWRYWPVkW0klZF55VWRRqZVkVSnFZF
gZ9WRbSiVkXrpVZFGqlWRU6sVkWBr1ZFuLJWRee1VkUfuVZFTrxWRYG/VkW0wlZF58VWRR/J
VkVOzFZFhc9WRbTSVkXr1VZFH9lWRVLcVkWB31ZFtOJWReflVkUa6VZFUuxWRYHvVkW48lZF
5/VWRR/5VkVO/FZFgf9WRbQCV0XnBVdFHwlXRU4MV0WBD1dFtBJXRecVV0UfGVdFUhxXRYEf
V0W0IldF5yVXRR8pV0VSLFdFgS9XRbQyV0XnNVdFHzlXRU48V0WBP1dFtEJXRedFV0UfSVdF
TkxXRYFPV0W0UldF51VXRRpZV0VSXFdFgV9XRbRiV0XrZVdFGmlXRU5sV0WBb1dFuHJXRed1
V0UaeVdFTnxXRYF/V0W4gldF54VXRRqJV0VOjFdFhY9XRbSSV0XnlVdFH5lXRU6cV0WFn1dF
tKJXReulV0UaqVdFTqxXRYGvV0W0sldF67VXRSO5V0VOvFdFgb9XRbjCV0XnxVdFGslXRVLM
V0WBz1dFtNJXRefVV0Ua2VdFTtxXRYHfV0W04ldF5+VXRRrpV0VO7FdFge9XRbTyV0Xn9VdF
GvlXRU78V0WB/1dFtAJYRecFWEUaCVhFUgxYRYEPWEW0ElhF5xVYRRoZWEVOHFhFgR9YRbgi
WEXnJVhFHylYRV4sWEWFL1hFtDJYRec1WEUfOVhFTjxYRZE/WEW0QlhF50VYRRpJWEVOTFhF
gU9YRbRSWEXnVVhFGllYRVZcWEWBX1hFtGJYRedlWEUaaVhFTmxYRYFvWEW0clhF63VYRRp5
WEVOfFhFhX9YRd2CWEXnhVhFGolYRU6MWEWFj1hFtJJYReeVWEUamVhFTpxYRYGfWEW0olhF
56VYRR+pWEVSrFhFga9YRTuzWEXwtVhFGrlYRU68WEWBv1hFvMJYRefFWEUayVhFTsxYRYXP
WEW40lhF69VYRR/ZWEVm3FhFgd9YRbjiWEXr5VhFGulYRVLsWEWB71hFuPJYRef1WEUf+VhF
VvxYRYH/WEW0AllF5wVZRR8JWUVODFlFgQ9ZRbQSWUXnFVlFHxlZRVIcWUWFH1lFuCJZResl
WUUfKVlFTixZRYUvWUW4MllF6zVZRR85WUVePFlFhT9ZRbhCWUXrRVlFH0lZRaBMWUWFT1lF
uFJZRetVWUUfWVlFVlxZRYVfWUW4YllF62VZRR9pWUVSbFlFhW9ZRbhyWUXrdVlFH3lZRVJ8
WUWFf1lFuIJZReuFWUUfiVlFUoxZRYWPWUW4kllF65VZRR+ZWUVSnFlFhZ9ZRbiiWUXrpVlF
H6lZRVKsWUWFr1lFuLJZReu1WUUfuVlFUrxZRYW/WUW4wllF8MVZRR/JWUVSzFlFhc9ZRbjS
WUXr1VlFH9lZRVLcWUWF31lFuOJZRevlWUUf6VlFTuxZRYXvWUW48llF6/VZRR/5WUVO/FlF
hf9ZRbgCWkXrBVpFHwlaRVIMWkWFD1pFuBJaResVWkUfGVpFUhxaRYUfWkW4IlpF6yVaRR8p
WkVSLFpFhS9aRbgyWkXnNVpFHzlaRVI8WkWFP1pFtEJaRetFWkUfSVpFUkxaRYVPWkW4UlpF
61VaRR9ZWkVSXFpFhV9aRbhiWkXrZVpFH2laRVJsWkWFb1pFuHJaRet1WkUaeVpFUnxaRYV/
WkXAglpF64VaRR+JWkVSjFpFgY9aRbSSWkXrlVpFH5laRU6cWkWFn1pFuKJaReulWkUfqVpF
UqxaRYWvWkW4slpF67VaRR+5WkVSvFpFhb9aRbjCWkXrxVpFH8laRVLMWkWiz1pFuNJaRevV
WkUf2VpFUtxaRYHfWkW44lpF6+VaRR/pWkVS7FpFhe9aRbjyWkXr9VpFGvlaRVL8WkWF/1pF
uAJbResFW0UfCVtFWgxbRYUPW0W4EltF6xVbRR8ZW0VSHFtFhR9bRbQiW0XrJVtFHylbRVIs
W0WFL1tFtDJbRes1W0UfOVtFUjxbRYE/W0W4QltF60VbRR9JW0VSTFtFhU9bRbhSW0XrVVtF
H1lbRVJcW0WBX1tFuGJbRetlW0UaaVtFUmxbRYVvW0W0cltF63VbRR95W0VSfFtFgX9bRbiC
W0XrhVtFH4lbRVKMW0WFj1tFEpNbReuVW0UfmVtFUpxbRYWfW0W4oltF56VbRR+pW0VSrFtF
ha9bRbiyW0XrtVtFH7lbRVa8W0WFv1tFtMJbRevFW0UayVtFUsxbRYXPW0W40ltF69VbRR/Z
W0VS3FtFgd9bRbjiW0Xr5VtFH+lbRU7sW0WF71tFuPJbRev1W0Uf+VtFTvxbRYX/W0W4AlxF
6wVcRR8JXEVSDFxFhQ9cRbgSXEXnFVxFGhlcRVIcXEWFH1xFuCJcReclXEUfKVxFUixcRYUv
XEW4MlxF6zVcRR85XEVSPFxFhT9cRbhCXEXrRVxFH0lcRVJMXEWFT1xFtFJcRetVXEUfWVxF
TlxcRYVfXEW4YlxF52VcRR9pXEVSbFxFhW9cRbhyXEXndVxFH3lcRU58XEWBf1xFtIJcReuF
XEUfiVxFUoxcRYWPXEW4klxF65VcRRqZXEVSnFxFhZ9cRbiiXEXrpVxFH6lcRVKsXEWFr1xF
uLJcRee1XEUfuVxFTrxcRYW/XEW4wlxF58VcRR/JXEVOzFxFgc9cRbTSXEXr1VxFH9lcRVLc
XEWF31xFtOJcRevlXEUf6VxFTuxcRYXvXEW08lxF5/VcRR/5XEVS/FxFhf9cRbgCXUXrBV1F
HwldRVIMXUWFD11F9hJdResVXUUfGV1FThxdRYEfXUW4Il1F6yVdRR8pXUVSLF1FhS9dRbgy
XUXrNV1FHzldRVI8XUWuP11FtEJdRetFXUUaSV1FUkxdRYVPXUW4Ul1F61VdRR9ZXUVqXF1F
hV9dRbhiXUXnZV1FGmldRVJsXUWFb11FuHJdRet1XUUfeV1FTnxdRYF/XUW0gl1F54VdRR+J
XUVOjF1FgY9dRbiSXUXnlV1FH5ldRU6cXUWFn11FuKJdReelXUUfqV1FUqxdRYGvXUW0sl1F
57VdRRq5XUVSvF1Fgb9dRbjCXUXrxV1FGsldRVLMXUWFz11FtNJdRevVXUUa2V1FTtxdRYHf
XUW04l1F5+VdRR/pXUVO7F1Ftu9dRbjyXUXr9V1FH/ldRU78XUWF/11FtAJeRecFXkUaCV5F
UgxeRYUPXkW4El5F6xVeRRoZXkVSHF5FgR9eRbgiXkXrJV5FHyleRU4sXkWBL15FuDJeRec1
XkUfOV5FTjxeRYE/XkW4Ql5F60VeRR9JXkVSTF5FgU9eRbRSXkXnVV5FGlleRU5cXkWBX15F
tGJeRedlXkUaaV5FUmxeRYVvXkW0cl5F63VeRR95XkVSfF5F</AssayXData><AssayYData Points="900">O7QwQI1FMECJry9AClIvQLW3LkCWbC5AXDguQO/3LUBLci1A2l8tQBlfLUDU6ixAgxgtQIrq
LEC1FC1Ag34sQCrtLEDOrSxAuW8sQAhbLEB+qixAV6MsQOdZLEC6nyxAlaUsQJugLECCsCxA
QtMsQOyBLED4wixAD3osQCqzLEDbSyxAXYcsQOmyLEBuhCxAx2csQHE7LEDxsSxA44MsQHp/
LEBLmCxA0LwsQLhwLEC3kyxAS7csQIehLEDjlSxAStEsQJCqLEAT3CxAMLEsQMhvLECt4ixA
LYwsQKSwLEA/yyxAHK8sQB2WLECybSxA484sQAG7LEAu0yxAp78sQJy0LEDr2yxAO78sQIfP
LEDC5CxA9KUsQGPrLEAcmyxAtq8sQNS2LEC98yxAaeMsQA/BLEDlrSxA1gAtQKDNLEBNzyxA
4NAsQJkALUBLqixArvgsQL63LECBHy1A2uEsQA8vLUAK5SxAALUsQMfcLEDm4SxAc1YtQFok
LUAD1SxACdUsQP0wLUCUuCxAFDstQB8mLUAB9SxABQotQOJOLUA93SxAQOwsQN84LUByLC1A
7y4tQM0aLUA9Fy1A2S0tQOj2LEDwBS1AX0stQIM7LUDBVy1At/QsQB7QLEA5Pi1AJ9csQDUt
LUCg/SxAylUtQKBSLUAaPS1ADEktQJITLUBvQC1AI0stQEQvLUANLS1A1ictQBYsLUAz+ixA
VtMsQPcSLUDLOC1AT2EtQGZFLUBKYC1AdmItQPs7LUDaNC1AEDktQNg3LUDYNC1AczotQGSG
LUBpWS1AsDctQI8FLUDtPi1AfjotQAk7LUCFgi1Aw2otQLplLUArVy1A8WQtQL12LUBLMi1A
tZItQJNvLUAFly1AcF8tQBc4LUCwXi1AqoQtQEqlLUAcbS1AgVUtQDA+LUBWjC1AUTstQGTR
LUD2ty1A9NotQAm9LUAgqC1Adq4tQKt7LUBJpS1A4J0tQOmoLUD6vi1AT7YtQHeFLUCGuy1A
6/4tQEGRLUCOwS1AgHstQNCiLUCmZi1AC2AtQIMKLkCsrS1AY8UtQCi6LUDFoS1AcOItQKDP
LUAl/S1AeLwtQNPaLUDXhS1A038tQPrfLUBn1y1AnrotQKGkLUAkyi1AXs8tQIq3LUA/wi1A
6e8tQP68LUBZ2C1AgeUtQFAVLkAhvy1AqRIuQLwXLkDO9C1AYvItQHMTLkCUuy1AcRouQADw
LUCIzC1A35ctQCbALUBMzC1ALgAuQIasLUA/5C1AwOgtQHfJLUDrOi5AUPItQPQCLkAv3C1A
1iMuQA9PLkDmuy1AZv0tQI8HLkDDEy5AiSwuQCYPLkDw2S1AaAwuQC1LLkCP9C1AVFMuQBkX
LkAtBy5AIR8uQAg0LkAmcC5ArxkuQHtcLkDhCS5AIhkuQPkoLkClBy5AvBsuQAweLkCsBS5A
DRouQHXzLUDe+S1ASGMuQOooLkDgNi5AnD4uQFIqLkBhRy5Aqi4uQJg3LkDzGC5AwMotQJYe
LkAXby5AtUUuQLdGLkDNQS5AuxIuQMEkLkBHHS5A9zAuQMV0LkCryy1AlyEuQC03LkAhZy5A
EVQuQIqLLkANcy5ASVguQPAjLkA2JS5A04kuQIwYLkAgeC5A+0YuQIeSLkDLKC5AAU4uQPJ0
LkB2Ti5AklouQPOjLkALeC5A+lguQMc5LkADKy5AcH0uQJJ7LkCtdS5AaXYuQGFiLkAXOS5A
EmwuQJpkLkA/bS5AsVouQJOYLkDRqi5ALFsuQApiLkAuUy5A3YwuQJWULkDtWi5AAnEuQIB3
LkDvbi5A5nYuQBSfLkAMaC5ADasuQPV1LkAurS5AEWQuQFtsLkCdcC5AkZUuQO2iLkB0qi5A
TqcuQMKpLkAMkC5AJ3UuQFh9LkCYpC5AEI8uQN7wLkDPli5AumwuQLx+LkAIui5AvbQuQCuR
LkAZlS5AXbQuQEOkLkCl1C5ANJwuQPG3LkDJjy5A2pQuQByuLkD3kC5Aw5UuQEDmLkCxuy5A
t1YuQMKfLkCoji5APCovQHtjLkAn/C5AgY8uQIO5LkBsyS5AkrouQHneLkCJ8C5AIvouQHhs
LkBI2i5AYLguQMOjLkC0yy5AyO8uQPu8LkBLCC9AGNMuQE82L0CE0C5AOCMvQBogL0BluC5A
SfUuQLzyLkB5jy5AILsuQNuuLkBb/i5A89QuQMjDLkAsui5AuNQuQJy2LkACSi9AlN0uQHDx
LkClFy9AUNUuQMDTLkDiIy9A0R8vQG3rLkCYKC9A9j8vQIn1LkB2DC9Az6IuQDDlLkA3Qy9A
HgUvQLDnLkDEQS9AvdcuQMD3LkDZHi9Afz8vQEUFL0BRLi9ASA4vQKQUL0AOVi9A8EgvQFQg
L0BvJi9AMSwvQKg3L0DjNi9A6DMvQI4aL0DYzC5AOygvQCwaL0CrJS9AVlwvQIhEL0DXWy9A
VpMvQGJWL0BkPy9AZ08vQApGL0C8Ry9AWVMvQNlBL0DHJi9AXWovQKkML0CI7C5A+BwvQL9l
L0D/Gi9APlEvQJMxL0DSai9ABAkvQDBJL0DZXy9AJF0vQNRxL0DGTC9AS10vQJBKL0DLUS9A
9CMvQKxRL0CGdy9AfBAvQCLxLkAsOS9A5wkvQKx1L0DVaC9Ab1IvQItHL0C7ZC9AVlsvQHKt
L0D9rS9A2CUvQFJYL0Dibi9Aw2svQE6DL0Caji9AA2QvQCBSL0DKmi9AiEovQJYsL0A5Qy9A
XqwvQMc1L0D7ZC9AsXAvQEp8L0DPIS9AGoMvQE1vL0DshS9APIUvQASKL0Cumy9AaaEvQKBh
L0BrTC9AeZEvQApsL0DMii9AP30vQLB+L0BBiC9A/WgvQBUgL0BonS9AUWMvQDWrL0CLoC9A
Cb4vQLi9L0Axay9A11cvQAuXL0CRti9ARH0vQJyLL0AgbC9Ac6AvQIFLL0Bfgy9A4IkvQKZu
L0CNdC9Ah9wvQBGLL0BIti9AoIsvQLhuL0BPni9ALoYvQOm0L0DqwC9AAaYvQH2TL0Bs9C9A
LH0vQAWhL0B9Qy9AIpcvQIluL0AEey9A+akvQOjUL0A0ci9AJ68vQCWgL0DVsS9AEsUvQAve
L0AR2S9AXqEvQGewL0DEzS9AiO8vQMVRL0AVuC9A/54vQIuxL0DcGjBAiIwvQOrQL0A0hi9A
DVMvQGv5L0AKmy9ARGwvQPZ8L0C++C9AeesvQJG5L0A0uy9AdcIvQFr2L0CQpy9APYwvQP6n
L0C1zC9A1c4vQH23L0CYSDBANawvQG5/L0B2yC9ARMgvQB3UL0AxFjBAU5QvQPUMMEDmty9A
N6ovQBLQL0CDBzBA87ovQPHjL0BHxS9AsGkvQM0CMEAVpy9ALMkvQOzPL0CcwS9AmfkvQNC2
L0DD5y9ApMcvQGDiL0DsvS9A8gQwQP9FMEAlmC9AIesvQNtMMECi6y9A9/svQMsCMEAZsC9A
G9wvQJT8L0Bt6C9AIOovQBQUMEBDGDBAGaEvQALKL0BpuS9A+u4vQPncL0BF9S9AkvgvQNoH
MEBf2y9AtfUvQBwPMEAw5S9AGiEwQLHDL0CF6i9AriUwQMjnL0CDKjBAQjUwQMvoL0Dlwi9A
hCEwQAHeL0AB7S9AsPYvQK/4L0DuFjBAnvIvQPgqMEC7/i9AvxQwQEkFMECJ+C9A4S4wQGzt
L0B33C9A8SUwQFVMMEBoETBAfAEwQCH1L0CwSDBAajswQPkdMECY/i9AsNsvQIYGMEC1VzBA
ZCYwQAchMECD7S9AcgAwQGEdMEDzKDBAgggwQKARMEAbKDBAyxYwQLsGMECFSjBA11UwQGwY
MECxXjBAZDswQBEHMEBHCzBAliowQMIHMEAMPzBAqVcwQNLnL0BhBjBAzBEwQDkaMEA4FjBA
VfwvQG8UMEA4EzBApyIwQNhTMEBzHzBATC0wQJE+MECyhzBApWgwQAcgMEDhhjBA7WMwQH5F
MEC9TjBAkD4wQN0GMEBAczBAFhIwQGlAMEA48i9ALz0wQBB4MEATRjBAToAwQG1PMEAgLTBA
mVQwQKNeMEC7RDBAg2AwQB6EMEBUTjBAgoswQGpoMEBJPzBA/EwwQPl/MECZXTBA3CAwQG9B
MEDpLTBAW0AwQA+mMEBSbDBAhKkwQBizMEDsNzBAbWkwQCuAMEC5dTBAD0kwQGKOMECVSzBA
hU8wQE9dMEBfJzBAEFswQPSGMEDaczBAGzMwQFCQMEA5mzBAOWQwQKx2MECVZjBA+EMwQHeE
MEAlfTBA86AwQBeBMEBzYTBAhV0wQK+wMEC4WDBAsjAwQGyMMEBxdDBAD4swQJhZMEC0ozBA
wIAwQIGoMEAbmTBA4GIwQCinMEBgzzBAYq8wQJacMEDcnzBAPJcwQHSLMEC+LzBA3pIwQK6N
MEChRTBAfZswQGuJMED6mjBAqLIwQNOKMECLnDBA0MswQPtuMEA1qDBAMFEwQFuSMED9vTBA
tgUxQIDMMEBtjTBAb08wQEGjMEASPTBAWHMwQC+kMEAPmjBA14swQKCWMED/dTBA27gwQJKU
MED/izBAbKswQFvYMEAfrjBA5owwQC6wMEBkzDBAYpswQKmfMEDKbjBA57YwQAzQMEBuqDBA
28EwQBDwMEA3vzBAg6swQJRjMEA/yzBAlYcwQO2GMEA3ejBA08YwQBX2MECxiDBAMwsxQLW8
MECcvjBAp8IwQMR5MECjqjBAanswQNQFMUCn8DBAQLIwQMD8MEB9cjBAfwsxQBDSMEBjDjFA
u/AwQOLQMECKwjBA3OIwQGjdMEDkiDBAb/8wQBv1MEB+AzFA</AssayYData></Step><Step><CommonData><SampleLocation>1</SampleLocation><SampleID></SampleID><SampleGroup></SampleGroup><SampleInfo></SampleInfo><SampleRow>D</SampleRow><SamplePlate>1</SamplePlate><WellType>BUFFER</WellType><Concentration>-1</Concentration><ConcentrationUnits>µg/ml</ConcentrationUnits><MolarConcentration>-1</MolarConcentration><MolarConcUnits>nM</MolarConcUnits><MolecularWeight>-1</MolecularWeight><Temperature>25</Temperature><StartTime>4323921</StartTime><AssayTime>180</AssayTime></CommonData><FlowRate>600</FlowRate><StepType>DISASSOC</StepType><StepName>Dissociation</StepName><StepStatus>OK</StepStatus><ActualTime>180</ActualTime><CycleTime>0.2</CycleTime><AssayXData Points="900">hX9eRbiCXkXrhV5FG4leRVKMXkWBj15FuJJeReuVXkUfmV5FUpxeRYGfXkW4ol5F66VeRR+p
XkVOrF5Fga9eRbiyXkXrtV5FG7leRU68XkWFv15FuMJeRefFXkUbyV5FTsxeRYXPXkW40l5F
59VeRR/ZXkVS3F5Frt9eRbjiXkXr5V5FH+leRVLsXkWB715FuPJeRev1XkUf+V5FTvxeRYH/
XkW4Al9F5wVfRTMJX0VSDF9FhQ9fRbgSX0XrFV9FHxlfRVIcX0WFH19FuCJfReclX0UfKV9F
TixfRYUvX0W0Ml9F5zVfRRs5X0VSPF9FhT9fRbRCX0XrRV9FH0lfRU5MX0WFT19FtFJfRetV
X0UbWV9FUlxfRYVfX0W0Yl9F52VfRRtpX0VObF9FhW9fRbhyX0XndV9FH3lfRVJ8X0WFf19F
uIJfReeFX0UfiV9FUoxfRYGPX0W4kl9F55VfRR+ZX0VOnF9FgZ9fRbiiX0XnpV9FH6lfRVKs
X0WFr19FtLJfRee1X0UfuV9FUrxfRYW/X0W4wl9F58VfRR/JX0VSzF9Fgc9fRbTSX0Xr1V9F
N9lfRU7cX0WB319FtOJfReflX0Ub6V9FTuxfRYHvX0W08l9F6/VfRR/5X0VS/F9Fgf9fRbQC
YEXrBWBFHwlgRU4MYEWFD2BFuBJgRecVYEUfGWBFUhxgRYEfYEW0ImBF5yVgRRspYEVSLGBF
gS9gRbQyYEXnNWBFGzlgRVI8YEWBP2BFtEJgRetFYEUfSWBFUkxgRYVPYEW4UmBF61VgRRtZ
YEVSXGBFgV9gRbRiYEXrZWBFG2lgRU5sYEWFb2BFtHJgRfR1YEUbeWBFUnxgRYV/YEW4gmBF
54VgRR+JYEVSjGBFhY9gRbiSYEXrlWBFH5lgRVKcYEWBn2BFuKJgReelYEUfqWBFTqxgRYWv
YEW4smBF67VgRRq5YEVuvGBFgb9gRbTCYEXrxWBFGslgRVbMYEWFz2BFuNJgRevVYEUf2WBF
UtxgRYXfYEW04mBF6+VgRRrpYEVS7GBFhe9gRbTyYEXr9WBFH/lgRW78YEWF/2BFtAJhResF
YUUaCWFFTgxhRYEPYUW4EmFF5xVhRRoZYUVOHGFFgR9hRbgiYUXrJWFFGilhRU4sYUWBL2FF
tDJhRes1YUUaOWFFTjxhRYU/YUW0QmFF50VhRR9JYUVOTGFFhU9hRbRSYUXnVWFFGllhRVJc
YUWBX2FFtGJhRedlYUUaaWFFTmxhRYFvYUW4cmFF53VhRRp5YUVSfGFFhX9hRbiCYUXnhWFF
H4lhRVKMYUWBj2FFtJJhReeVYUUfmWFFUpxhRYGfYUW4omFF56VhRSOpYUVOrGFFga9hRbSy
YUXrtWFFH7lhRVK8YUWBv2FFtMJhRefFYUUfyWFFUsxhRYHPYUW40mFF69VhRRrZYUVS3GFF
gd9hRbTiYUXr5WFFGulhRU7sYUWB72FFtPJhRev1YUUa+WFFTvxhRYH/YUW0AmJF6wViRRoJ
YkVSDGJFhQ9iRbgSYkXnFWJFGhliRU4cYkWFH2JFuCJiReclYkUaKWJFTixiRYEvYkW0MmJF
6zViRRo5YkVOPGJFgT9iRbhCYkXrRWJFGkliRU5MYkWBT2JFtFJiRedVYkUaWWJFTlxiRYFf
YkW4YmJF52ViRRppYkVObGJFhW9iRbhyYkXrdWJFGnliRVJ8YkWFf2JFuIJiReeFYkUaiWJF
UoxiRYGPYkW4kmJF65ViRRqZYkVOnGJFgZ9iRbSiYkXrpWJFGqliRVKsYkWBr2JFuLJiRee1
YkUauWJFTrxiRY2/YkW0wmJF58ViRRrJYkVOzGJFhc9iRbjSYkXr1WJFGtliRU7cYkWB32JF
tOJiReflYkUa6WJFUuxiRYHvYkW08mJF6/ViRR/5YkVO/GJFgf9iRbgCY0XnBWNFHwljRU4M
Y0WBD2NFvBJjResVY0UaGWNFThxjRYUfY0W0ImNF5yVjRRopY0VSLGNFgS9jRbQyY0XnNWNF
GjljRVI8Y0WBP2NFtEJjRedFY0UfSWNFUkxjRYFPY0W4UmNF51VjRRpZY0VOXGNFgV9jRbRi
Y0XnZWNFGmljRU5sY0WFb2NFtHJjRed1Y0UaeWNFTnxjRYF/Y0W0gmNF54VjRRqJY0VOjGNF
gY9jRbiSY0XnlWNFGpljRU6cY0WBn2NFtKJjReelY0UaqWNFTqxjRYGvY0W0smNF57VjRRq5
Y0VOvGNFhb9jRbjCY0XnxWNFGsljRU7MY0WBz2NFtNJjRefVY0Ua2WNFUtxjRYXfY0W44mNF
5+VjRRrpY0VS7GNFhe9jRbTyY0Xn9WNFGvljRU78Y0WB/2NFtAJkRecFZEUaCWRFUgxkRYEP
ZEW0EmRF5xVkRRoZZEVOHGRFgR9kRbQiZEXnJWRFGilkRU4sZEWBL2RFtDJkRec1ZEUaOWRF
UjxkRYE/ZEW0QmRF50VkRRpJZEVOTGRFgU9kRbRSZEXnVWRFGllkRU5cZEWBX2RFtGJkRedl
ZEUaaWRFTmxkRYFvZEW4cmRF53VkRRp5ZEXNfGRFgX9kRbSCZEXnhWRFH4lkRV6MZEWBj2RF
tJJkReeVZEUamWRFUpxkRYGfZEW0omRF56VkRRqpZEUGrWRFia9kRbSyZEXntWRFGrlkRU68
ZEWBv2RFuMJkRefFZEUayWRFTsxkRYXPZEW00mRF59VkRR/ZZEVS3GRFhd9kRbTiZEXr5WRF
GulkRU7sZEWB72RFuPJkRev1ZEUa+WRFUvxkRbL/ZEW4AmVF5wVlRRoJZUVODGVFhQ9lRbgS
ZUX8FWVFGhllRVIcZUWBH2VFtCJlReclZUUaKWVFTixlRYkvZUW0MmVFTjZlRRo5ZUVSPGVF
hT9lRbRCZUXrRWVFGkllRU5MZUWBT2VFtFJlRetVZUUfWWVFTlxlRYFfZUW0YmVF62VlRR9p
ZUVObGVFhW9lRbRyZUXrdWVFGnllRU58ZUWFf2VFuIJlReuFZUUaiWVFUoxlRYWPZUW4kmVF
65VlRRqZZUVSnGVFhZ9lRbiiZUXnpWVFH6llRVKsZUWFr2VFuLJlReu1ZUUfuWVFUrxlRYW/
ZUW4wmVF68VlRR/JZUVSzGVFhc9lRbjSZUXr1WVFH9llRVLcZUWF32VFuOJlRevlZUUf6WVF
UuxlRYXvZUW48mVF6/VlRR/5ZUVS/GVFhf9lRbgCZkXrBWZFHwlmRVIMZkWFD2ZFuBJmResV
ZkUfGWZFUhxmRYUfZkW4ImZF6yVmRSMpZkVSLGZFgS9mRbgyZkXrNWZFHzlmRVI8ZkWFP2ZF
uEJmRetFZkUjSWZFUkxmRYVPZkW4UmZF61VmRR9ZZkVSXGZFhV9mRbhiZkXrZWZFH2lmRVJs
ZkWFb2ZFuHJmRet1ZkUfeWZFUnxmRYV/ZkW4gmZF64VmRRqJZkVSjGZFhY9mRbiSZkXrlWZF
H5lmRVKcZkWFn2ZFuKJmReulZkUfqWZFUqxmRYWvZkW4smZF67VmRRq5ZkVSvGZFhb9mRbjC
ZkXrxWZFGslmRVLMZkWFz2ZFuNJmRevVZkUf2WZFUtxmRYXfZkW44mZF5+VmRR/pZkVS7GZF
he9mRd3yZkXr9WZFGvlmRVL8ZkWF/2ZFuAJnResFZ0UfCWdFUgxnRYUPZ0W4EmdF6xVnRR8Z
Z0VSHGdFhR9nRbgiZ0XrJWdFHylnRVIsZ0WFL2dFtDJnRes1Z0UfOWdFUjxnRYU/Z0W4QmdF
60VnRRpJZ0VSTGdFhU9nRbhSZ0XrVWdFH1lnRVJcZ0WFX2dFuGJnRetlZ0UaaWdFUmxnRYVv
Z0W4cmdF63VnRR95Z0VOfGdFhX9nRbiCZ0XrhWdFH4lnRVKMZ0WBj2dFuJJnReeVZ0UfmWdF
UpxnRYWfZ0W0omdF66VnRR+pZ0VSrGdFha9nRbiyZ0XrtWdFGrlnRU68Z0WFv2dFuMJnRevF
Z0UfyWdFUsxnRYHPZ0W40mdF69VnRR/ZZ0VS3GdFhd9nRbjiZ0Xr5WdFH+lnRVLsZ0WB72dF
uPJnRev1Z0Uf+WdFUvxnRYX/Z0W4AmhF6wVoRRoJaEVSDGhFhQ9oRbQSaEUdFmhFHxloRU4c
aEWFH2hFuCJoReslaEUaKWhFUixoRYEvaEW4MmhF6zVoRR85aEVSPGhFhT9oRbhCaEXrRWhF
GkloRVJMaEWFT2hFuFJoRetVaEUfWWhFUlxoRYVfaEW4YmhF62VoRR9paEVSbGhFhW9oRbhy
aEXndWhFH3loRVJ8aEWFf2hFuIJoReuFaEUfiWhFUoxoRYGPaEW4kmhF65VoRR+ZaEVOnGhF
gZ9oRbiiaEXrpWhFH6loRVKsaEWFr2hFuLJoRee1aEUfuWhFUrxoRYW/aEW4wmhF68VoRR/J
aEVSzGhFhc9oRbTSaEXr1WhFGtloRVLcaEWF32hFuOJoRevlaEUf6WhFTuxoRYXvaEW48mhF
6/VoRR/5aEVS/GhFhf9oRbQCaUXrBWlFHwlpRU4MaUWFD2lFuBJpResVaUUfGWlFUhxpRYEf
aUW0ImlF6yVpRR8paUVSLGlFgS9pRbQyaUXrNWlFHzlpRU48aUWFP2lFtEJpRetFaUUfSWlF
TkxpRYVPaUW4UmlF51VpRR9ZaUVSXGlFhV9pRbRiaUXrZWlFGmlpRU5saUWBb2lFtHJpRet1
aUUfeWlFUnxpRYV/aUW0gmlF64VpRR+JaUVOjGlFhY9pRbiSaUXrlWlFGplpRVKcaUWFn2lF
uKJpReulaUUaqWlFUqxpRYGvaUW0smlF57VpRR+5aUVSvGlF</AssayXData><AssayYData Points="900">2FMvQMicL0DL+y9A4NkwQLhoMUDzlTFAaCMyQEGwMkDEAzNAi3AzQN6nM0BeyjNAvOkzQEY3
NEBBBDRAlhY0QFKHNEB9dDRA37M0QFulNEDfmjRAq600QHW2NEDZ0jRA1d40QN2kNEBwBTVA
A4s0QCYKNUBiwjRA58w0QKeoNEDfvzRATRQ1QC4xNUC7HTVADAI1QDw1NUBP3zRAYt00QG3a
NEAg6jRAq/k0QCjkNEC6DjVAKBM1QIwSNUCB4jRA/2s1QDUVNUBkVDVALvI0QDgvNUBr+TRA
qNk0QP/6NEBY3zRAcEA1QMAINUDSBTVANxw1QDUnNUAeEDVA8A41QDIONUD3yTRADAU1QOEI
NUAYBTVAhtM0QNMENUBnDzVAey01QIIFNUAOHzVAn/o0QDcaNUC05TRA0AI1QNvxNED/IjVA
VRw1QHMINUBh4jRAq/c0QKPbNEDfCDVAQ+M0QC0JNUCeDDVA+/I0QEA7NUDNxzRAFB81QGoL
NUDG2jRAitw0QLECNUDy/jRAy9A0QFEANUBzLjVARMs0QMAsNUC67TRAyug0QETJNEDDGDVA
TT01QFb0NEB2HzVA/fQ0QNxGNUDdVjVA2dw0QMgXNUA4xjRAOzg1QHAMNUCu8DRAJC41QMMf
NUBHGTVAAgo1QFrENECvzjRAVP00QGLsNEAyKjVA2r00QK4hNUDf5DRAuAQ1QMrONECgATVA
4PM0QPIeNUDc9TRAkxk1QBHxNECpADVAy/I0QIkxNUAeAjVAtvA0QCI2NUAQGDVAdyQ1QIgZ
NUBDPDVAwcU0QJ4jNUB58jRAxjE1QBgGNUCkxzRAehU1QDruNEBk8zRAX+80QB9CNUAzEzVA
Bzk1QITgNEC1LjVA0Zw0QCVONUAmOzVAozo1QIkNNUAB8zRATLM0QOcBNUAopjRA7xI1QFkz
NUBD9jRAaUY1QF0MNUBY+zRANis1QIwDNUAwAjVAMwc1QHosNUDZBzVAwsk0QLrzNECISTVA
ghk1QFMgNUCUDDVAnhI1QJEANUAS9DRAR/g0QG4BNUAtOTVAFSU1QLX8NEDMCDVAYhw1QNYu
NUAnEDVAYwA1QAUQNUASRjVAKuE0QC4sNUAJwzRAiBI1QNefNECUaTVADdU0QEA6NUBUCDVA
Iag1QHPeNECZGjVAX8s0QMMlNUCmHTVALRk1QEUPNUCaLjVADE41QIH7NEB7GTVAVT01QG0z
NUDVOzVA3Vw1QF7HNEBZLzVAngw1QHLzNECNGjVAMBA1QIgkNUBZujRAdT01QA8hNUAXyzRA
RBI1QCMENUBGJDVAaC01QHoFNUDZ/zRAnuI0QOwQNUAqGDVAW/M0QIZKNUDBRTVAfQI1QAkM
NUB2BTVADyg1QHMKNUDfQzVAUgM1QCsmNUCe4jRA0T01QHItNUC0+TRAttg0QEszNUCBETVA
3g81QCLbNEB0AzVAfi01QIw+NUBl5DRAGts0QNkRNUAwZzVAAz01QHLxNEDV3DRAhhM1QGwT
NUD78DRAAzE1QLECNUAC6DRA6w01QGQ0NUDZDzVA8CM1QI1WNUCsHDVA/Bs1QJUSNUD/KjVA
iwA1QJcGNUB+3TRAfyo1QKLpNECBITVAAig1QPvQNEA8GDVAQkk1QJ8fNUDZGzVAAAI1QCVH
NUD56zRAOGE1QH0PNUCHZzVATUc1QGNDNUCSPjVA5zg1QODHNEA69jRACUM1QOkHNUB0czVA
Tus0QGAhNUDJYzVA2v40QNczNUCURTVAZx41QH8XNUAbKTVANv00QMsMNUByPTVADDQ1QLkt
NUA3tzRAB2Y1QA4rNUDgBzVA4i41QDUTNUBdKTVAhhs1QL9MNUAEHzVAhiA1QN5ANUCgJjVA
7zc1QLZMNUD50TRAKwM1QKEHNUDDbjVASCc1QMjGNEDaRDVAy0M1QNDqNEBARDVAPSI1QN1K
NUD9CTVAs1M1QONeNUCBNTVAt0A1QC74NEAPSjVAOhQ1QOH7NEAuPjVAW2M1QOB1NUAYazVA
8AU1QBhQNUBMbjVAhiI1QEY/NUDZEDVAllI1QPlKNUBbSjVA7DE1QDs2NUDobTVA2jA1QP31
NEC2RDVAMyE1QPBMNUBAYDVAiyE1QBlaNUDn+zRAFVo1QFRTNUASgTVAWzE1QFAyNUAejDVA
Fzc1QAo1NUDs1TRAo2A1QKp+NUB+djVAiTE1QDWFNUAFLDVAzqE1QMs2NUCuEDVAN1c1QMtL
NUAVITVAFCs1QPdSNUDsUDVA1SA1QBsONUDEbTVAGPQ0QFhGNUBweTVAyUw1QOtuNUABejVA
/Ag1QClYNUD2ZzVAL2U1QERHNUCAVDVAQ3c1QJhLNUBuQzVAZ041QA4iNUCHcDVAZpw1QOFQ
NUB+pTVAk2M1QIpcNUBlJTVApUQ1QEpvNUBcNjVAOjs1QF5LNUBHgDVA6lc1QBVZNUBYWDVA
e1s1QCksNUAOUTVA+1I1QJJ0NUDzUjVAD4M1QLxXNUDILTVAHok1QHmHNUAaWTVA5G81QNMy
NUATfzVAUnY1QCqYNUATeTVAFSw1QOW0NUDKlzVA57E1QLu+NUBihjVAxnM1QGNUNUCZMTVA
F5o1QC1dNUAUfjVAGYY1QDKZNUD/fTVAOHA1QD1INUAmOzVAsig1QFOzNUDxbzVAZKY1QNN+
NUB1RjVAAEs1QNh0NUBNfTVAClM1QNpQNUAoaDVAJIs1QOdgNUDfdTVA0nA1QLZsNUC6UzVA
inE1QPRHNUC1ljVAap01QCpwNUAFhjVARG01QHuiNUCtOTVAkbQ1QNPFNUDnfzVAJK01QEhS
NUCDaTVAZ7Q1QEikNUBvgDVAiKI1QF1sNUDmOTVAL1Q1QIVLNUCsZjVAQH81QKLRNUA0RjVA
22c1QPByNUC/PzVAV581QC+FNUALKzVA0IM1QL2fNUB74TVAwJA1QMl9NUA5eDVAD5E1QKNw
NUAAkzVAZKM1QBtdNUDGnzVAONE1QD6MNUB6iTVAUnI1QNCONUBLkzVAiWA1QEVxNUDctzVA
Rog1QHB4NUByjTVAwZ41QECKNUDBrTVAUXU1QASGNUDt6zVAc4s1QMKtNUC3eDVAepc1QHyQ
NUAjnjVAC7k1QFB3NUAzoTVAR3U1QAyENUAUuTVAJc01QI+wNUAQbTVAKLg1QIq6NUBqdjVA
DGY1QLGmNUC9vjVAeKw1QJmINUAsrTVAzNE1QGXCNUDLlTVAt8M1QPSGNUBAlTVAclo1QJSS
NUBmtTVA+HE1QMydNUAE0DVAzoQ1QEtrNUA/8TVAkX81QHaYNUC5jDVADsM1QMKPNUA9qzVA
J7Y1QE7ONUAiCDZA+HA1QEt8NUCZxDVAlLw1QAGlNUDT3TVANZs1QA1uNUAJwzVA2qU1QCPL
NUBpkTVAmFs1QNG5NUDYtTVAUac1QAWCNUDMfzVAvIU1QPuANUDbeDVAF3I1QFtHNUAt2jVA
ALc1QHK5NUAMtTVA1cI1QIPCNUBa4jVAH5U1QN2pNUC/7DVAEqY1QIzqNUAQdzVADqQ1QIea
NUCozzVAzgc2QOPHNUAAvzVAsKw1QILENUBIhjVAs/c1QHriNUCbnzVAwb01QMm8NUBbuTVA
t+Q1QNXXNUBQ2jVArgw2QJHxNUD33zVAu841QGvpNUCN3TVA0tk1QBPwNUB7QzZAL9c1QIp+
NUCxeDVAod01QAmONUBlozVAKiI2QBauNUDCrjVAWuY1QJKpNUDA8TVAZM41QJ7LNUBQ6DVA
8LI1QJ1ONkBgEzZAkbM1QE7yNUCK4zVAwbw1QMjENUDStTVAMKw1QKWyNUB+CzZAE901QIu5
NUDY1zVA0uw1QO7YNUCv6TVApMU1QLLkNUAD9jVA19w1QPfJNUAuoDVA3Pw1QPzBNUCn3zVA
H6s1QA3jNUCasDVAZaY1QP2TNUCQrjVA6+o1QOD6NUB6AjZA39Q1QOrQNUAs4DVA4bs1QDjt
NUAOsjVAcgQ2QHv2NUDyuTVALQs2QMSwNUDAmDVAKdg1QObfNUDezjVAX401QPj/NUDmATZA
etc1QP3PNUD/OjZAF/M1QI+jNUDjizVAwwM2QADbNUADzzVAp9k1QJnqNUCE4jVA6dM1QNPu
NUDzKjZA3tE1QEPVNUCv0jVADdI1QEweNkBl6DVA7wY2QKz0NUBs1zVAO/w1QCVFNkA7JzZA
z/M1QLGuNUBg8DVA6vI1QKsRNkCWHDZABPs1QGjGNUDvpTVAs8A1QN/3NUDjADZAPEk2QBvP
NUAq0zVAzKU1QKjVNUD39TVAojI2QAUtNkDkBTZAsPs1QBX8NUDBCDZA57g1QHbxNUAl/TVA
QPo1QLzzNUDANjZAn8Q1QIkdNkA/BjZAH8U1QDQxNkAE6TVAtMk1QIAuNkBHITZAuy82QPwa
NkCvLDZAGDA2QNQuNkD1BjZAINs1QAmtNUB1DzZAb/A1QJYmNkAlMDZA9SE2QBwENkB6+DVA
Oeg1QNzqNUDV2TVAaTg2QDoCNkDzzDVAsTU2QIgRNkDyJjZAWAc2QOoJNkCXwDVAcSA2QH8s
NkDxBTZAORY2QH7xNUDHGjZAdhw2QGrnNUBcCDZA3As2QAE1NkCOKDZAyQ82QJHzNUAw0DVA
qhA2QKVJNkAMCzZAKgw2QMwoNkDQMTZABzU2QNwfNkCq8TVAl1M2QKX/NUBNNzZA3VM2QCrz
NUDGOjZAANA1QOdHNkD+HzZAcTg2QF04NkDsFTZAFwM2QFYqNkBqMzZACFU2QP0CNkAdIDZA
2iw2QMATNkCM/jVAXTg2QIsjNkDzUTZAkCE2QGMENkBOKjZA</AssayYData></Step><Step><CommonData><SampleLocation>11</SampleLocation><SampleID></SampleID><SampleGroup></SampleGroup><SampleInfo></SampleInfo><SampleRow>D</SampleRow><SamplePlate>1</SamplePlate><WellType>REGENERATION</WellType><Concentration>-1</Concentration><ConcentrationUnits>µg/ml</ConcentrationUnits><MolarConcentration>-1</MolarConcentration><MolarConcUnits>nM</MolarConcUnits><MolecularWeight>-1</MolecularWeight><Temperature>25</Temperature><StartTime>4513274</StartTime><AssayTime>5</AssayTime></CommonData><FlowRate>1000</FlowRate><StepType>KREGENERATION</StepType><StepName>Regeneration</StepName><StepStatus>OK</StepStatus><ActualTime>4.99907</ActualTime><CycleTime>0.2</CycleTime><AssayXData Points="25">hb9pRbTCaUXrxWlFH8lpRVLMaUWRz2lFuNJpRefVaUUf2WlFUtxpRYXfaUW04mlF6+VpRRvp
aUVe7GlFge9pRbTyaUXn9WlFH/lpRU78aUWB/2lFuAJqResFakUbCWpFTgxqRQ==</AssayXData><AssayYData Points="25">v6iLv2riq79Gmr2/MAbJvyKf0L9vQNi/amrev1ws478m+ee/JuTrv1Y57782XPK/nC31v8cv
97/FAvq/gpn8vx8d/r+eDADA9lQBwGkTAsBApQLAMG4DwFgzBMCKcATAwQgFwA==</AssayYData></Step><Step><CommonData><SampleLocation>12</SampleLocation><SampleID></SampleID><SampleGroup></SampleGroup><SampleInfo></SampleInfo><SampleRow>D</SampleRow><SamplePlate>1</SamplePlate><WellType>NEUTRALIZATION</WellType><Concentration>-1</Concentration><ConcentrationUnits>µg/ml</ConcentrationUnits><MolarConcentration>-1</MolarConcentration><MolarConcUnits>nM</MolarConcUnits><MolecularWeight>-1</MolecularWeight><Temperature>25</Temperature><StartTime>4529407</StartTime><AssayTime>5</AssayTime></CommonData><FlowRate>1000</FlowRate><StepType>KREGENERATION</StepType><StepName>Regeneration</StepName><StepStatus>OK</StepStatus><ActualTime>5.00103</ActualTime><CycleTime>0.2</CycleTime><AssayXData Points="25">gQ9qRbASakXjFWpFFxlqRUocakV9H2pFsCJqReclakUXKWpFSixqRX0vakWwMmpF4zVqRRc5
akVKPGpFfT9qRbBCakXjRWpFF0lqRUpMakV9T2pFsFJqReNVakUbWWpFUlxqRQ==</AssayXData><AssayYData Points="25">jXTLP5Yozj9wT9I/MtPVP+oB2T9cA9s/MmXdP/b13j91A+A/0jThP3ZG4j95oeM/Y2jkP7XY
5D8kJuY/7STnP37A5z9cnec/drLoP1Tl6T8j/Ok/zMrqP5y06j85Qus/5abrPw==</AssayYData></Step><Step><CommonData><SampleLocation>11</SampleLocation><SampleID></SampleID><SampleGroup></SampleGroup><SampleInfo></SampleInfo><SampleRow>D</SampleRow><SamplePlate>1</SamplePlate><WellType>REGENERATION</WellType><Concentration>-1</Concentration><ConcentrationUnits>µg/ml</ConcentrationUnits><MolarConcentration>-1</MolarConcentration><MolarConcUnits>nM</MolarConcUnits><MolecularWeight>-1</MolecularWeight><Temperature>25</Temperature><StartTime>4545322</StartTime><AssayTime>5</AssayTime></CommonData><FlowRate>1000</FlowRate><StepType>KREGENERATION</StepType><StepName>Regeneration</StepName><StepStatus>OK</StepStatus><ActualTime>4.99907</ActualTime><CycleTime>0.2</CycleTime><AssayXData Points="25">hV9qRbRiakXnZWpFH2lqRVJsakWFb2pFtHJqRed1akUfeWpFUnxqRYF/akW4gmpF64VqRRuJ
akVOjGpFgY9qRbiSakXrlWpFG5lqRVKcakWFn2pFtKJqReulakUbqWpFTqxqRQ==</AssayXData><AssayYData Points="25">xkXKv7YI4r9WoOy/TXrzv16B979C6vq/+4T+v7JvAMD/DALAlLsCwIp7A8AXTwTAOXsFwC3J
BcAzcQbA1zYHwPieB8C8WQjAydEIwAU2CcC45wnAC0wKwFmsCsB3EQvAfHgLwA==</AssayYData></Step><Step><CommonData><SampleLocation>12</SampleLocation><SampleID></SampleID><SampleGroup></SampleGroup><SampleInfo></SampleInfo><SampleRow>D</SampleRow><SamplePlate>1</SamplePlate><WellType>NEUTRALIZATION</WellType><Concentration>-1</Concentration><ConcentrationUnits>µg/ml</ConcentrationUnits><MolarConcentration>-1</MolarConcentration><MolarConcUnits>nM</MolarConcUnits><MolecularWeight>-1</MolecularWeight><Temperature>25</Temperature><StartTime>4561650</StartTime><AssayTime>5</AssayTime></CommonData><FlowRate>1000</FlowRate><StepType>KREGENERATION</StepType><StepName>Regeneration</StepName><StepStatus>OK</StepStatus><ActualTime>5.00005</ActualTime><CycleTime>0.2</CycleTime><AssayXData Points="25">ga9qRbSyakXjtWpFG7lqRU68akWBv2pFtMJqRefFakUfyWpFTsxqRYHPakW00mpF59VqRRfZ
akVO3GpFgd9qRbTiakXj5WpFG+lqRU7sakWB72pFtPJqRef1akUf+WpFTvxqRQ==</AssayXData><AssayYData Points="25">ySLMP0ezzz/K0tM/rI3XP0Ea2j+Qt9s/DEXeP/Ik4D9PweA/zi/iP4qK4z8NwuQ/7+fkP4Id
5z8g/uU/pDPoP0TT5z+sw+g/ytXpPwXY6T9uA+s/iK7rPxXV6z+0q+s/y/XrPw==</AssayYData></Step><Step><CommonData><SampleLocation>11</SampleLocation><SampleID></SampleID><SampleGroup></SampleGroup><SampleInfo></SampleInfo><SampleRow>D</SampleRow><SamplePlate>1</SamplePlate><WellType>REGENERATION</WellType><Concentration>-1</Concentration><ConcentrationUnits>µg/ml</ConcentrationUnits><MolarConcentration>-1</MolarConcentration><MolarConcUnits>nM</MolarConcUnits><MolecularWeight>-1</MolecularWeight><Temperature>25</Temperature><StartTime>4577557</StartTime><AssayTime>5</AssayTime></CommonData><FlowRate>1000</FlowRate><StepType>KREGENERATION</StepType><StepName>Regeneration</StepName><StepStatus>OK</StepStatus><ActualTime>4.99907</ActualTime><CycleTime>0.2</CycleTime><AssayXData Points="25">gf9qRbQCa0XjBWtFGwlrRU4Ma0V9D2tFtBJrRecVa0UbGWtFShxrRYEfa0W0ImtF5yVrRRsp
a0VOLGtFfS9rRbAya0XjNWtFFzlrRU48a0V9P2tFtEJrRedFa0UXSWtFSkxrRQ==</AssayXData><AssayYData Points="25">T+jOv3Gk5b80xO6/Vr30vypD+b/Tovy/j43/v/FNAcChVALAJvUCwNUUBMBvjQTAQ1AFwJ3V
BcBEyQbAYd8GwNHXB8BxqQjAuFsIwC73CMCQkAnAM9MJwG5PCsCSigrAC6cKwA==</AssayYData></Step><Step><CommonData><SampleLocation>12</SampleLocation><SampleID></SampleID><SampleGroup></SampleGroup><SampleInfo></SampleInfo><SampleRow>D</SampleRow><SamplePlate>1</SamplePlate><WellType>NEUTRALIZATION</WellType><Concentration>-1</Concentration><ConcentrationUnits>µg/ml</ConcentrationUnits><MolarConcentration>-1</MolarConcentration><MolarConcUnits>nM</MolarConcUnits><MolecularWeight>-1</MolecularWeight><Temperature>25</Temperature><StartTime>4593791</StartTime><AssayTime>5</AssayTime></CommonData><FlowRate>1000</FlowRate><StepType>KREGENERATION</StepType><StepName>Regeneration</StepName><StepStatus>OK</StepStatus><ActualTime>5.00005</ActualTime><CycleTime>0.2</CycleTime><AssayXData Points="25">fU9rRbBSa0XjVWtFF1lrRUpca0V5X2tFsGJrReNla0UXaWtFSmxrRX1va0WwcmtF43VrRRd5
a0VGfGtFfX9rRbCCa0XjhWtFF4lrRUqMa0V5j2tFrJJrReOVa0UXmWtFSpxrRQ==</AssayXData><AssayYData Points="25">CL/QP1Ty0z+nCNg/HWHbP9gM3j9yAuA//V7iP46k5D8cjeU/oFHnP1l16D+tV+k/KbnqPxrX
6j9qX+w/Wb3sP6aE7T8KN+4/N3fuP5ka7z8c1u8/5DzwP/+j8D/zq/A/yiPxPw==</AssayYData></Step><Step><CommonData><SampleLocation>1</SampleLocation><SampleID></SampleID><SampleGroup></SampleGroup><SampleInfo></SampleInfo><SampleRow>D</SampleRow><SamplePlate>1</SamplePlate><WellType>BUFFER</WellType><Concentration>-1</Concentration><ConcentrationUnits>µg/ml</ConcentrationUnits><MolarConcentration>-1</MolarConcentration><MolarConcUnits>nM</MolarConcUnits><MolecularWeight>-1</MolecularWeight><Temperature>25</Temperature><StartTime>4608502</StartTime><AssayTime>30</AssayTime></CommonData><FlowRate>1000</FlowRate><StepType>BASELINE</StepType><StepName>Baseline</StepName><StepStatus>OK</StepStatus><ActualTime>29.9991</ActualTime><CycleTime>0.2</CycleTime><AssayXData Points="150">fZ9rRbCia0XfpWtFE6lrRUasa0V9r2tFrLJrReO1a0UXuWtFRrxrRX2/a0WwwmtF38VrRRPJ
a0VGzGtFec9rRbDSa0Xj1WtFF9lrRUrca0V932tFrOJrRePla0UT6WtFSuxrRXnva0Ws8mtF
3/VrRRP5a0VG/GtFef9rRbACbEXjBWxFEwlsRUYMbEV9D2xFrBJsReMVbEUTGWxFShxsRX0f
bEWwImxF4yVsRRMpbEVGLGxFfS9sRbAybEXfNWxFFzlsRUo8bEV5P2xFrEJsRd9FbEUXSWxF
SkxsRX1PbEWsUmxF41VsRRNZbEVGXGxFeV9sRaxibEXjZWxFE2lsRUpsbEV9b2xFsHJsReN1
bEUTeWxFSnxsRX1/bEWwgmxF44VsRROJbEVGjGxFeY9sRaySbEXjlWxFF5lsRUacbEV5n2xF
waJsRd+lbEUXqWxFSqxsRXmvbEWssmxF47VsRRO5bEVKvGxFfb9sRbDCbEXjxWxFE8lsRUbM
bEV5z2xFrNJsRePVbEUX2WxFRtxsRXnfbEWw4mxF4+VsRRfpbEVK7GxFfe9sRbDybEXf9WxF
E/lsRUr8bEV5/2xFrAJtRd8FbUUTCW1FSgxtRXkPbUWwEm1F4xVtRRMZbUVGHG1FfR9tRbAi
bUXfJW1FEyltRU4sbUV5L21FrDJtRd81bUUTOW1FSjxtRX0/bUWsQm1F40VtRRdJbUVGTG1F
fU9tRbBSbUXjVW1FE1ltRUZcbUV5X21FsGJtReNlbUUXaW1FRmxtRXlvbUWscm1F33VtRRN5
bUVGfG1F</AssayXData><AssayYData Points="150">qlL1P1It9T+javU/kcH1P/Eu9j+JpPY/vgj3P6iB9z/TD/c/ME73P9A29z+/xvc/Da/3P3/3
+D9fhPg/icD4P/nL+D9Huvg/Qsj4Pwk5+T8fNfk/G535P6tw+T+Bnvk/L2n6P9Q/+j+1IPo/
H9f6P7AU+j/Uf/o/bbr6P684+j8O/fo/yiP7P1oU+z+3B/s/T+/6P5P6+j/DU/s/DUz7PxYr
/D+mGPw/Ta/7PwXr/D856/s/rzn8PzfX+z9RNPw/nQn8P63O+z/Fn/w/9Gz8Pwby/D+Ymvw/
gE79Pxq//D81Jf0/DbP9P+WK/T8Cof0/mh39P7OR/T/C7/0/FzT9P0L4/T8LWP0/76X9P7fC
/T9BO/4/OOD9P2Mv/j8hf/4/FxD+P0nC/j9IzP4/jjz/P2hS/z+9MP8//Gj+P8IZ/z8++/4/
W0r/Pxtn/z+L9P8/vCb/P15l/z+R4/8/m5D/P0qB/z8wPP8/qyYAQK0YAEBmYv8/x0YAQGQK
AEDjNwBAJBMAQCxxAEDuFABA7jgAQCI9AEBNZgBAxkgAQPUXAEAOawBAZokAQD9VAEBkdwBA
KY8AQDKpAEDwmwBANY0AQDOJAECpgQBAE5gAQP7UAEAjuQBADI0AQIilAEDvFAFA9/YAQFDs
AECUBQFAW7cAQD33AECMBgFAi+0AQDvyAEDLAwFA5R0BQJkZAUAtCQFAgiwBQPz/AECWEAFA
dz0BQLnuAECCDAFAStEAQKpiAUAXRAFAzosBQHtlAUBvewFAKXwBQKGZAUAhiwFAwWwBQOSz
AUBiswFA</AssayYData></Step><Step><CommonData><SampleLocation>9</SampleLocation><SampleID>QA013 D106V</SampleID><SampleGroup></SampleGroup><SampleInfo></SampleInfo><SampleRow>D</SampleRow><SamplePlate>1</SamplePlate><WellType>KLOAD</WellType><Concentration>10</Concentration><ConcentrationUnits>µg/ml</ConcentrationUnits><MolarConcentration>-1</MolarConcentration><MolarConcUnits>nM</MolarConcUnits><MolecularWeight>-1</MolecularWeight><Temperature>25</Temperature><StartTime>4647194</StartTime><AssayTime>80</AssayTime></CommonData><FlowRate>600</FlowRate><StepType>LOADING</StepType><StepName>Loading</StepName><StepStatus>OK</StepStatus><ActualTime>79.9991</ActualTime><CycleTime>0.2</CycleTime><AssayXData Points="400">eX9tRaiCbUXfhW1FE4ltRUaMbUV5j21FrJJtRd+VbUUTmW1FRpxtRXmfbUWsom1F36VtRROp
bUVGrG1Fea9tRayybUXftW1FE7ltRUa8bUV5v21FrMJtRd/FbUUTyW1FRsxtRXnPbUWs0m1F
39VtRRPZbUVG3G1Fed9tRazibUXf5W1FD+ltRUbsbUV5721FrPJtRdv1bUUT+W1FRvxtRXn/
bUWoAm5F3wVuRQ8JbkVGDG5FeQ9uRawSbkXfFW5FExluRUYcbkV5H25FrCJuRd8lbkUTKW5F
RixuRXkvbkWsMm5F2zVuRRM5bkVaPG5FeT9uRaxCbkXfRW5FD0luRUZMbkV5T25FrFJuRd9V
bkUPWW5FRlxuRXlfbkWsYm5F22VuRRNpbkVGbG5FeW9uRaxybkXfdW5FD3luRUZ8bkV5f25F
rIJuRd+FbkUTiW5FRoxuRXmPbkWskm5F35VuRROZbkVGnG5FeZ9uRayibkXfpW5FE6luRUas
bkV5r25FrLJuRd+1bkUTuW5FRrxuRXW/bkWswm5F38VuRRPJbkVGzG5Fec9uRazSbkXf1W5F
E9luRUbcbkV1325FrOJuRd/lbkUT6W5FRuxuRfDvbkWs8m5F2/VuRQ/5bkVG/G5Fef9uRawC
b0XfBW9FEwlvRUYMb0V5D29FrBJvRd8Vb0UPGW9FRhxvRXUfb0WsIm9F3yVvRQ8pb0VGLG9F
eS9vRbAyb0XbNW9FDzlvRUY8b0V5P29FrEJvRd9Fb0UTSW9FQkxvRXlPb0WsUm9F31VvRQ9Z
b0VGXG9FeV9vRaxib0XfZW9FE2lvRUZsb0V5b29FrHJvRd91b0UTeW9FUnxvRXl/b0Wsgm9F
34VvRROJb0VGjG9FeY9vRaySb0XflW9FDplvRUacb0V5n29FrKJvRd+lb0UTqW9FRqxvRXWv
b0Wssm9F37VvRRO5b0VGvG9Fdb9vRajCb0XfxW9FE8lvRULMb0V5z29FqNJvRd/Vb0UT2W9F
QtxvRXXfb0XN4m9F3+VvRRPpb0VG7G9Fde9vRazyb0Xb9W9FDvlvRUb8b0V1/29FrAJwRd8F
cEUTCXBFRgxwRXkPcEWoEnBF3xVwRTwZcEVCHHBFdR9wRagicEXfJXBFEylwRUIscEV1L3BF
qDJwRd81cEUTOXBFRjxwRXk/cEWsQnBF30VwRQ5JcEVCTHBFeU9wRaxScEXbVXBFE1lwRUZc
cEV1X3BFrGJwRd9lcEUTaXBFQmxwRXVvcEWscnBF23VwRRN5cEVGfHBFdX9wRayCcEXbhXBF
E4lwRUaMcEV5j3BFrJJwRduVcEUOmXBFQpxwRXmfcEWoonBF26VwRROpcEVGrHBFda9wRayy
cEXbtXBFE7lwRYe8cEV5v3BFL8NwRd/FcEUOyXBFRsxwRXXPcEWs0nBF39VwRQ7ZcEVG3HBF
ed9wRazicEXf5XBFE+lwRULscEV573BFqPJwRd/1cEUT+XBFRvxwRXn/cEWoAnFF3wVxRRMJ
cUVGDHFFdQ9xRawScUXbFXFFDhlxRUYccUV5H3FFrCJxRd8lcUUTKXFFQixxRXkvcUWsMnFF
3zVxRQ45cUVCPHFFdT9xRaxCcUXbRXFFDklxRUZMcUV1T3FFrFJxRdtVcUUOWXFFRlxxRXlf
cUWsYnFF32VxRQ5pcUVGbHFFeW9xRaxycUXfdXFFE3lxRUJ8cUV5f3FFqIJxRduFcUUOiXFF
RoxxRXWPcUWsknFF35VxRROZcUVGnHFFop9xRaiicUXbpXFFDqlxRUascUV1r3FFqLJxRdu1
cUUOuXFFRrxxRXm/cUWownFF38VxRQ7JcUVCzHFFec9xRajScUXb1XFFDtlxRULccUV133FF
rOJxRdvlcUUT6XFFRuxxRXnvcUWo8nFF3/VxRQ75cUVC/HFFef9xRagCckX4BXJFDglyRUYM
ckV1D3JFrBJyRd8VckUTGXJFRhxyRXUfckWoInJF3yVyRQ4pckVGLHJFdS9yRagyckXbNXJF
DjlyRUI8ckV5P3JFrEJyRd9FckUTSXJFQkxyRXlPckWsUnJF21VyRRNZckVGXHJFeV9yRaxi
ckXfZXJFE2lyRUZsckV5b3JFqHJyRdt1ckUTeXJFQnxyRQ==</AssayXData><AssayYData Points="400">dZAAQPcXAEDhw/4/8t7+P4/E/j+ovf0/6iX+Pw5Y/j9E0/4/nwr/P7UAAEDaLwBAf1IAQFN1
AEAe0ABAOuwAQEVoAUCakwFAt6QCQIpuAkBv0gJAz+0CQDelA0DWtwNAdvYDQBCtBECTvwRA
i24FQFRQBUCY3gVAmzsGQBJPBkA4hgZAzPoGQMVvB0C6mgdAyDsIQC1RCEBusQhAOCIJQCSQ
CUAaAgpAHGUKQDsGCkCxnApAlicLQKRsC0BYgQtAGP0LQPI0DEAx1wxArQwNQOpfDUAHXw1A
xtMNQNsgDkAIdw5A0NwOQHxfD0A9YQ9ATrYPQCMXEEDsUBBATZwQQNt/EEDoURFAQkMRQFir
EUAr+RFAiUcSQOxYEkCsARNAzSYTQER4E0Bl0hNA6F4UQCxVFEDUwBRApDwVQBIxFUBFexVA
+tUVQMwSFkDEDBZAya0WQJHSFkBQbRdAKm4XQP+QF0Ba8RdAIjIYQAwtGEAo7hhAob4YQDwM
GUDTNxlAWbsZQIfaGUDqYBpAhFwaQJV0GkB6GBtADQcbQFVvG0AxthtATHAbQPIEHEDAexxA
/JwcQAIEHUDCIR1AxRIdQP7aHUB8ex1ANwEeQDkLHkAHbx5AArEeQPLWHkD6Dx9ABTIfQFiQ
H0DobR9A7NEfQAjnH0D5aCBA6XIgQGvzIEBQsCBAzF0hQChnIUAPfiFA9NshQJXRIUA+USJA
ooAiQO1aIkBa4CJAdpsiQFP6IkCKNSNA2XYjQH+WI0BiGyRAmzMkQE8pJEBxYiRAzYskQEyz
JEDDBCVAMEclQC9mJUD4TyVABo0lQL8sJkAqWiZAjw4mQHpBJkBuWSZAxo8mQJ+wJkCH3CZA
mCYnQPQ3J0CZdydAwVUnQHyOJ0DG5idAvg0oQHhgKEAnjihAD8soQDioKEAF9ShAxz8pQO09
KUDOgylAZWApQOSKKUDZxilAHegpQHtMKkDOPCpA/DIqQFQnKkBuJStAfOgqQNzqKkDYJStA
NgQrQBkPK0DuWitA+4QrQHm+K0AsHCxADwIsQA9ELEB8OixAQKEsQA2CLED+sSxAL7IsQDMV
LUCmNi1AkB4tQKNYLUB/xS1AxdQtQMDKLUCnDC5AjuQtQA0XLkALHS5AsYIuQGlmLkC1ki5A
Z/guQBe+LkBfzy5A0+MuQNDxLkDYBC9AlD4vQFH2L0CbvS9AHNMvQCK7L0BmKTBAiRIwQC3p
L0BQOjBA9GYwQFaAMEAmqzBAqV4wQDu8MEBbJDFAvvMwQEnKMEDqLjFAlZQxQFBaMUArWTFA
15UxQLLEMUDl8jFAoQMyQEcnMkBuNjJAiyoyQKFSMkCwoDJA/NsyQMtrMkCX6zJA8sYyQOkS
M0CiDDNAbhAzQF0pM0B3djNAK2gzQNBpM0A6rzNADuYzQJGlM0DjCzRAutszQKffM0CJFzRA
uS00QCJKNEBCbDRAalc0QMbHNED4oTRANec0QCnKNECAJDVA11E1QDERNUD5NzVAK/M0QHyg
NUC7UDVAEWk1QOBlNUDXjzVALNE1QIe3NUCfyjVAMEY2QNYPNkB4CjZATxU2QHmCNkDOdjZA
fZE2QI+RNkBhrjZAnKg2QLLZNkDm/DZAOrM2QFRqN0AjKDdA43E3QBBPN0ATeTdAdTk3QKaY
N0ABvjdAW8o3QLhqN0BYlDdAisA3QL7SN0Dm5zdACho4QFIqOEBnCzhA2ng4QFB9OEDdSDhA
7E84QMhtOECnwDhAHcw4QF/jOECKAjlAjqM4QI+mOEC70DhA12Q5QOfsOEDvLjlAvkE5QFWr
OUDOZDlAtXA5QDWdOUCnsTlAQJM5QMznOUCg5DlAxOo5QMcpOkCR+jlA4l86QI1oOkD8HTpA
TSI6QByJOkBtqjpA0306QC1+OkBThjpAnKs6QIHTOkCm/DpAUco6QOa/OkBy5TpAXOI6QBju
OkB5XztAhSA7QD5BO0BKYztAaXo7QOJ3O0BBgTtA/pA7QAKNO0BiwTtAxAA8QF7zO0BaHDxA
bNk7QP3wO0CKDDxAeTA8QFczPED2WTxARIY8QD+APEByozxAfoc8QH+MPEC/ujxAe/Y8QPe+
PEAsnDxA1uA8QDj+PECe8DxA7+M8QIAaPUAyFj1A9Rw9QA==</AssayYData></Step><Step><CommonData><SampleLocation>1</SampleLocation><SampleID></SampleID><SampleGroup></SampleGroup><SampleInfo></SampleInfo><SampleRow>D</SampleRow><SamplePlate>1</SamplePlate><WellType>BUFFER</WellType><Concentration>-1</Concentration><ConcentrationUnits>µg/ml</ConcentrationUnits><MolarConcentration>-1</MolarConcentration><MolarConcUnits>nM</MolarConcUnits><MolecularWeight>-1</MolecularWeight><Temperature>25</Temperature><StartTime>4735679</StartTime><AssayTime>30</AssayTime></CommonData><FlowRate>1000</FlowRate><StepType>BASELINE</StepType><StepName>Baseline</StepName><StepStatus>OK</StepStatus><ActualTime>30</ActualTime><CycleTime>0.2</CycleTime><AssayXData Points="150">dX9yRaiCckXbhXJFC4lyRUKMckV1j3JFqJJyRfSVckUPmXJFPpxyRXWfckWoonJF26VyRQ+p
ckVCrHJFda9yRaiyckXXtXJFD7lyRUK8ckV1v3JFqMJyRdvFckUPyXJFQsxyRXXPckWk0nJF
29VyRQvZckVC3HJFid9yRaTickXb5XJFD+lyRU7sckV173JFqPJyRdf1ckUP+XJFQvxyRXX/
ckWoAnNF2wVzRQ8Jc0VCDHNFdQ9zRaQSc0XbFXNFDxlzRUIcc0V1H3NFqCJzRdslc0UPKXNF
RixzRXUvc0WoMnNF2zVzRQ85c0VCPHNFdT9zRahCc0XXRXNFD0lzRUJMc0V1T3NFpFJzRdtV
c0UfWXNFvVxzRXVfc0WoYnNF22VzRQ9pc0VCbHNFdW9zRaRyc0XbdXNFD3lzRUJ8c0V1f3NF
qIJzRduFc0ULiXNFQoxzRXWPc0X6knNF15VzRQuZc0VCnHNFdZ9zRaiic0XbpXNFD6lzRT6s
c0V1r3NFpLJzRdu1c0UPuXNFQrxzRXG/c0WownNF28VzRQvJc0VCzHNFdc9zRaTSc0XX1XNF
D9lzRULcc0V133NFqOJzRdvlc0UP6XNFPuxzRXXvc0Wk8nNF2/VzRQ/5c0VC/HNFdf9zRagC
dEXXBXRFDwl0RUIMdEV1D3RFpBJ0RdcVdEUPGXRFQhx0RXUfdEWoInRF1yV0RQspdEWQLHRF
dS90RagydEXbNXRFCzl0RUI8dEVxP3RFqEJ0RdtFdEUPSXRFQkx0RXVPdEWoUnRF7FV0RQtZ
dEVCXHRF</AssayXData><AssayYData Points="150">hXZAQHo8QUBdLkJARalCQIURQ0B0EkNA2ClDQO2FQ0C5WENAmmxDQKJqQ0AFekNAq6pDQI1d
Q0A4mENAap9DQNGnQ0CQz0NAuoVDQIu8Q0BXvkNAO8RDQFrAQ0DSGkRAOaBDQLVlQ0CSsUNA
u6hDQE/lQ0DG40NAKe5DQEgtREBDukNAuUVEQAp0Q0AK10NAqZFDQGS4Q0CW3ENAjqtDQJSl
Q0CzsENAsZ5DQIHeQ0A9zUNAba9DQNGgQ0AFAURA8cpDQARkQ0C4x0NAceNDQEHiQ0Do1UNA
k5JDQKsARECi9ENAev9DQNqpQ0B340NAzfVDQJa3Q0A7vENA5wtEQGnpQ0DomUNA2q9DQNXD
Q0Bw50NAD6ZDQIHfQ0Bg3UNA2QtEQI7TQ0AsCERAt/ZDQITqQ0BD00NAq9xDQKzjQ0CEKURA
9spDQOgsRECw0ENAWtVDQDXtQ0D1xUNAsSxEQArjQ0B75kNABNVDQEjCQ0Act0NApP1DQFQu
REDu5ENA7h1EQJFFREDs7ENA7RREQFr2Q0CRBURAHcJDQNoEREDTG0RAQQNEQMA0RECGMkRA
bClEQKirQ0BIxUNAztlDQNIRREBl80NA7PBDQHvSQ0AxwUNAAgZEQP7SQ0BdGURAM9NDQCJj
REDDFURAuQ9EQEP7Q0BU1UNADApEQK8hREDGA0RAh81DQGTlQ0AQtUNAwQdEQBTaQ0C80kNA
3cJDQGMSREDHFkRAX9JDQNG3Q0BMvENABVVEQJ0LREA07UNA9DBEQInRQ0CUCURAteBDQHIu
REB3CERA</AssayYData></Step><Step><CommonData><SampleLocation>10</SampleLocation><SampleID>BG505 T332N SOSIP</SampleID><SampleGroup></SampleGroup><SampleInfo></SampleInfo><SampleRow>D</SampleRow><SamplePlate>1</SamplePlate><WellType>KSAMPLE</WellType><Concentration>-1</Concentration><ConcentrationUnits>µg/ml</ConcentrationUnits><MolarConcentration>62.5</MolarConcentration><MolarConcUnits>nM</MolarConcUnits><MolecularWeight>-1</MolecularWeight><Temperature>25</Temperature><StartTime>4774433</StartTime><AssayTime>180</AssayTime></CommonData><FlowRate>600</FlowRate><StepType>ASSOC</StepType><StepName>Association</StepName><StepStatus>OK</StepStatus><ActualTime>179.999</ActualTime><CycleTime>0.2</CycleTime><AssayXData Points="900">dV90RahidEXbZXRFD2l0RUJsdEV1b3RFqHJ0Rdd1dEULeXRFPnx0RXF/dEWognRF14V0RQ+J
dEVCjHRFcY90RaSSdEXXlXRFC5l0RT6cdEVxn3RFpKJ0RduldEWJqXRFQqx0RXWvdEWksnRF
27V0RQu5dEU+vHRFcb90RaTCdEXXxXRFC8l0RT7MdEVxz3RFqNJ0RdvVdEUP2XRFPtx0RXHf
dEWo4nRF1+V0RQvpdEU+7HRFce90RaTydEXX9XRFC/l0RUL8dEV1/3RFqAJ1RdcFdUULCXVF
Pgx1RXUPdUWkEnVF1xV1RQsZdUWYHHVFcR91RagidUXXJXVFDyl1RT4sdUVxL3VFqDJ1Rdc1
dUULOXVFPjx1RXE/dUWoQnVF10V1RQtJdUU+THVFfU91RaRSdUXXVXVFC1l1RT5cdUV1X3VF
pGJ1RddldUULaXVFPmx1RXVvdUWkcnVF13V1RQ95dUU+fHVFdX91RaSCdUXXhXVFD4l1RUKM
dUVxj3VFpJJ1RdeVdUULmXVFPpx1RXGfdUWkonVF16V1RQupdUU+rHVFda91RaSydUXXtXVF
D7l1RT68dUVxv3VFpMJ1RdfFdUUPyXVFPsx1RXHPdUWo0nVFY9Z1RQvZdUU+3HVFdd91RaTi
dUXX5XVFC+l1RT7sdUVx73VFpPJ1Rdf1dUUL+XVFQvx1RXX/dUWkAnZF1wV2RQ8JdkU+DHZF
cQ92RaQSdkXXFXZFCxl2RT4cdkVxH3ZFpCJ2RdcldkULKXZFPix2RXUvdkWkMnZF2zV2RQs5
dkU+PHZFcT92RaRCdkXbRXZFC0l2RT5MdkV1T3ZFpFJ2RddVdkULWXZFPlx2RXVfdkWoYnZF
12V2RQppdkU+bHZFdW92RaRydkXXdXZFCnl2RT58dkV1f3ZFsIJ2RdeFdkUKiXZFPox2RXWP
dkWsknZF25V2RQ+ZdkU+nHZFeZ92RaSidkXbpXZFD6l2RUKsdkV1r3ZFpLJ2Rde1dkUPuXZF
Prx2RXG/dkWkwnZF4MV2RQ/JdkU+zHZFcc92RaTSdkXb1XZFD9l2RT7cdkV133ZFqOJ2Rdvl
dkUP6XZFPux2RXXvdkWo8nZF1/V2RUT5dkVC/HZFcf92RagCd0XXBXdFDwl3RT4Md0VxD3dF
qBJ3RdsVd0UPGXdFQhx3RXEfd0WoIndF2yV3RQ8pd0VCLHdFdS93Ragyd0XbNXdFDzl3RUI8
d0V1P3dFH0N3RdtFd0UPSXdFQkx3RXVPd0WoUndF21V3RQ9Zd0VCXHdFdV93Rahid0XbZXdF
D2l3RUJsd0V1b3dFsHJ3Rdt1d0UPeXdFQnx3RXV/d0WogndF24V3RQ+Jd0VCjHdFdY93RaiS
d0XblXdFD5l3RUKcd0V1n3dFqKJ3Rduld0UPqXdFSqx3RXWvd0WosndF27V3RQ+5d0VCvHdF
db93RajCd0XbxXdFD8l3RULMd0V1z3dFqNJ3RdvVd0UP2XdFQtx3RXXfd0Wo4ndF2+V3RQ/p
d0VC7HdFde93RaTyd0Xb9XdFD/l3Raj8d0V1/3dFqAJ4RdsFeEUPCXhFQgx4RXUPeEWoEnhF
2xV4RQ8ZeEVCHHhFdR94RagieEXbJXhFDyl4RUIseEV1L3hFqDJ4Rds1eEUPOXhFQjx4RXU/
eEWoQnhF20V4RQ9JeEVCTHhFdU94RahSeEXbVXhFD1l4RT5ceEV1X3hFqGJ4RdtleEUPaXhF
Qmx4RXVveEWocnhF23V4RQ95eEVCfHhFdX94RaiCeEXkhXhFD4l4RUKMeEV1j3hFqJJ4RduV
eEUPmXhFQpx4RXGfeEWoonhF4KV4RQ+peEVCrHhFda94RaiyeEUxtnhFD7l4RUK8eEV1v3hF
qMJ4RdvFeEUPyXhFQsx4RXXPeEWo0nhF29V4RQ/ZeEVC3HhFdd94RaTieEXb5XhFD+l4RULs
eEV173hFqPJ4Rdv1eEUP+XhFQvx4RXX/eEWoAnlF1wV5RQ8JeUVCDHlFcQ95RagSeUXbFXlF
Chl5RUIceUV1H3lFpCJ5RdsleUUPKXlFQix5RXEveUWoMnlF2zV5RQ85eUVCPHlFdT95RahC
eUXbRXlFD0l5RUJMeUV1T3lFqFJ5RdtVeUUKWXlFQlx5RXFfeUWoYnlF22V5RQ9peUVCbHlF
dW95RahyeUXbdXlFCnl5RUJ8eUV1f3lFqIJ5RduFeUUPiXlFQox5RXWPeUWoknlF25V5RQ+Z
eUU+nHlFdZ95RaiieUXbpXlFD6l5RT6seUV1r3lFqLJ5Rdu1eUUPuXlFPrx5RXG/eUWownlF
28V5RQ/JeUVCzHlFdc95RajSeUXb1XlFD9l5RULceUV133lFqOJ5RdvleUUK6XlFPux5RXHv
eUWo8nlF2/V5RQ/5eUVC/HlFdf95RaQCekXbBXpFDwl6RT4MekV1D3pFqBJ6RdcVekUKGXpF
Qhx6RXUfekWoInpF2yV6RQ8pekVCLHpFdS96RagyekXXNXpFDzl6RUI8ekV1P3pFpEJ6RdtF
ekUKSXpFQkx6RXFPekWoUnpF21V6RQpZekU+XHpFdV96RahiekXXZXpFCml6RUJsekV1b3pF
qHJ6Rdd1ekUPeXpFQnx6RXV/ekWognpF24V6RQqJekVCjHpFdY96RaSSekXblXpFCpl6RUKc
ekV1n3pFqKJ6RdelekUPqXpFQqx6RXWvekWosnpF17V6RQ+5ekU+vHpFdb96RajCekXbxXpF
D8l6RULMekVxz3pFpNJ6RdvVekUK2XpFQtx6RXXfekWk4npF2+V6RQ/pekVC7HpFce96Rajy
ekXX9XpFD/l6RT78ekVx/3pFpAJ7RdsFe0UKCXtFPgx7RXUPe0WoEntF2xV7RQ8Ze0VCHHtF
cR97RaQie0XXJXtFDyl7RT4se0VxL3tFpDJ7Rdc1e0UKOXtFQjx7RXE/e0WkQntF20V7RQ9J
e0U+THtFcU97RaRSe0XXVXtFD1l7RUJce0XXX3tFqGJ7Rddle0UPaXtFQmx7RXFve0WocntF
23V7RQp5e0VCfHtFdX97RaSCe0XXhXtFD4l7RUKMe0Vxj3tFqJJ7RdeVe0UKmXtFPpx7RXWf
e0WoontF16V7RQqpe0U+rHtFda97RaSye0XXtXtFCrl7RT68e0V1v3tFpMJ7RdfFe0UPyXtF
Qsx7RXXPe0Wk0ntF19V7RQ/Ze0VC3HtFdd97RaTie0XX5XtFCul7RT7se0V173tF1fJ7Rdv1
e0UP+XtFQvx7RXH/e0WkAnxF1wV8RQ8JfEU+DHxFdQ98RagSfEXXFXxFDxl8RT4cfEVxH3xF
qCJ8RdclfEUPKXxFQix8RXUvfEWkMnxF1zV8RQ85fEU+PHxFcT98RaRCfEXbRXxFD0l8RUJM
fEV1T3xFqFJ8RddVfEUKWXxFQlx8RXVffEWkYnxF12V8RQppfEU+bHxFcW98RahyfEXXdXxF
D3l8RUJ8fEV1f3xFpIJ8RduFfEUKiXxFPox8RXGPfEWkknxF15V8RQqZfEVCnHxFdZ98Raii
fEXXpXxFCql8RT6sfEV1r3xFpLJ8Rde1fEUKuXxFQrx8RXW/fEWownxF18V8RQrJfEU+zHxF
cc98RaTSfEXX1XxFCtl8RULcfEV133xFqOJ8RdvlfEUP6XxFQux8RZLvfEWo8nxF2/V8RQr5
fEU+/HxFcf98RaQCfUXXBX1FCgl9RUIMfUVxD31FqBJ9RdcVfUUPGX1FPhx9RXUffUWkIn1F
1yV9RQ8pfUVCLH1FdS99RaQyfUXbNX1FCjl9RUI8fUV1P31FpEJ9RddFfUUKSX1FQkx9RXFP
fUWoUn1F11V9RQ9ZfUU+XH1FcV99RaRifUXbZX1FCml9RUJsfUV1b31FpHJ9Rdd1fUUPeX1F
Pnx9RXF/fUWkgn1F24V9RaaJfUVCjH1FcY99RaSSfUXblX1FD5l9RUKcfUVxn31FqKJ9Rdel
fUUKqX1FQqx9RXWvfUWosn1F17V9RQq5fUU+vH1Fdb99RaTCfUXXxX1FCsl9RULMfUVxz31F
pNJ9RdfVfUUP2X1FQtx9RXHffUWo4n1F1+V9RQrpfUU+7H1Fde99RajyfUXb9X1FD/l9RT78
fUVx/31FpAJ+RdsFfkUKCX5FQgx+RXUPfkWoEn5F1xV+RQoZfkU+HH5FdR9+RaQifkXbJX5F
Dyl+RUIsfkVxL35FpDJ+Rds1fkUKOX5FPjx+RXU/fkWoQn5F10V+RQpJfkVCTH5FdU9+RaRS
fkXXVX5FD1l+RT5cfkV1X35FpGJ+RddlfkUKaX5FQmx+RXFvfkWkcn5F23V+RQp5fkU+fH5F
cX9+RaSCfkXbhX5FCol+RT6MfkVxj35FqJJ+RduVfkUPmX5FPpx+RXWffkWkon5F26V+RQqp
fkU+rH5Fca9+RaSyfkXXtX5FCrl+RT68fkV1v35FpMJ+RdfFfkUKyX5FPsx+RXHPfkWk0n5F
19V+RQ/ZfkU+3H5Fcd9+RaTifkXX5X5FD+l+RT7sfkVx735FqPJ+RRn2fkUK+X5FPvx+RXH/
fkWkAn9F1wV/RQoJf0U+DH9FcQ9/RaQSf0XXFX9FChl/RUIcf0VxH39FqCJ/Rdclf0UKKX9F
Pix/RXUvf0WkMn9F1zV/RQo5f0VCPH9FcT9/RaRCf0XXRX9FCkl/RT5Mf0VxT39FpFJ/RdtV
f0UTWX9FPlx/RXFff0WkYn9F12V/RQppf0U+bH9FcW9/RaRyf0XXdX9FD3l/RUJ8f0V9f39F
qIJ/RdeFf0UKiX9FPox/RXGPf0Wokn9F15V/RQqZf0U+nH9F</AssayXData><AssayYData Points="900">qwlEQB3bQ0BkZENArqdCQB8kQkBBvkFA925BQDMRQUARA0FAoe1AQEaTQEBrSEBAflFAQA5X
QED8Y0BAIUtAQJYBQEDnCUBAfDNAQBgyQED1+D9AD6Q/QEshQEAUD0BAOu0/QF/MP0Bd6j9A
iPs/QMHNP0CA0z9AL/I/QO3tP0DBzT9A5dg/QCbjP0B/DUBAqvw/QFUUQECVJEBAdghAQBcn
QEDlDUBAlp0/QHwaQECHLkBA0sA/QIj4P0AKGkBAdyVAQCgVQEDcE0BABSVAQELZP0CJM0BA
Fh9AQMMVQECCfkBALn1AQDc2QEA1XkBAyDxAQEhAQEB9LkBAHS9AQGIVQEBMOUBAlhNAQFYk
QEDlHEBAZTxAQN40QEDnakBAc0dAQAxUQEDGskBAQkJAQAFsQECZhkBAbTtAQBs0QEAPfkBA
srdAQJV9QEDbc0BAgm1AQD+OQEDJXUBAOFhAQPOjQEA0iUBAb7VAQHd8QEANjEBA9KJAQOA8
QEDaW0BAlZlAQGXHQEDqoUBAbcFAQEo6QEAeeUBAgYFAQHmaQEAsq0BASblAQPeUQEDHv0BA
SINAQHDIQECxtEBAO7hAQMLtQEC+6EBAO85AQGwrQUCV5UBAv+JAQB3kQECTykBAr/xAQF7g
QEC5x0BAUL9AQB3YQEB30EBASs1AQNfEQECGwkBAvsZAQGHDQEAnukBATddAQCH1QEDBIUFA
KCxBQKD2QEA13kBAPB9BQFZGQUAQMUFAwS9BQKNEQUBXP0FAISNBQBEZQUCDHkFAijRBQLBS
QUDqUEFAauxAQJ7sQEDiMUFAzRJBQAFpQUDPQEFA2EJBQPgHQUA09UBA1/NAQIRFQUAUhUFA
l0NBQKIIQUCnWEFAIXlBQF9WQUCsEUFAvnRBQHYsQUAjakFAg2xBQMMbQUBiREFAo0VBQFKR
QUAPdEFADcBBQOKSQUC2bUFACo9BQLE3QUDt30FAWDdBQLlcQUBNX0FAIW1BQHl9QUCYg0FA
BG9BQHXiQUDvtEFAvKpBQGZ/QUDqeEFAHnJBQNWlQUDhlkFA95xBQPGEQUC9v0FA9JBBQNzC
QUCNtUFAOOpBQIeyQUBU60FAcopBQObJQUCFu0FAuMJBQMPEQUCQAkJAuvJBQNbAQUD47UFA
7NRBQMLpQUBuA0JAjOBBQFPnQUBD7EFA0IhBQKu7QUCi3kFABK5BQESBQUDIpUFAI8lBQKTW
QUCiBUJA7g1CQKgHQkCmKUJAeiNCQJmnQUBtxkFAQMVBQErKQUCw9UFAdxZCQNQ9QkAJOEJA
vBVCQJ8VQkCm+kFADjhCQK3wQUBsw0FA5iJCQC8HQkCk90FAUVZCQC8sQkCPYEJAMA5CQDgX
QkAQTEJA+jFCQBA0QkBvC0JAji5CQPwGQkAKDUJAN2xCQIcuQkBvJ0JAgVRCQDVDQkDXRkJA
7WxCQH1gQkAdQUJA8ChCQF9NQkAMiEJAEzlCQCxvQkCvhUJAijVCQE9lQkBPL0JAb3JCQLVC
QkDvQUJAt41CQP5mQkARfEJAQ6BCQPBvQkAOW0JAyItCQGhBQkDIc0JArbRCQLeZQkB8jkJA
za1CQAmIQkDpuUJA8opCQO+gQkB0bkJAAXdCQH19QkDYqUJAXIFCQBHDQkB/lEJAJrlCQL/N
QkAXc0JANsVCQG6xQkAgVUJA9K9CQFq4QkBJv0JAq6tCQF+OQkCLxEJA9dBCQAagQkA1lkJA
FYNCQHQJQ0C3mEJABsVCQFD0QkD7xUJAnAlDQHb4QkDKxEJAAMBCQPgPQ0Bh+0JAjsRCQHHI
QkCUEENA7K9CQHqzQkAP8UJACPRCQOHBQkAQAUNAFkJDQMm1QkBYn0JAFKdCQBjQQkDEeENA
3UNDQIqzQkAkLENAtVFDQOMcQ0At2EJAoeBCQP4qQ0Bg/0JAmAZDQBnxQkAOEkNAahZDQKHh
QkB/WkNAgF1DQP0OQ0DKH0NABSlDQJzyQkBpO0NAy5JDQPJpQ0DGDENAw1NDQNI/Q0CzZENA
CXJDQFZFQ0ANN0NA3yRDQPj5QkBQhENAgyVDQBxfQ0BLe0NA0CxDQBd6Q0Aq5EJAw0ZDQGEr
Q0CTPUNAjW5DQAKaQ0DSgENArDxDQIacQ0BZKUNA83ZDQNO9Q0BRLUNAA0VDQOxPQ0DkS0NA
cVpDQIxqQ0C8bUNAhVhDQNudQ0BaD0NAooZDQCiMQ0A3lENAoFtDQDWpQ0DN0ENAe6JDQPJ+
Q0DDdkNASaVDQJdQQ0ALn0NATYFDQIzzQ0Dgl0NA/slDQE2FQ0D0m0NAweJDQAmhQ0CFDkRA
hpdDQFHaQ0B+1kNAEblDQFr3Q0DPlENA7rlDQJrXQ0Df2ENAJfNDQJTlQ0CttENA2PNDQFgu
RECfpENA/stDQA45REBhxENAGwVEQIgKRECkFERAPxJEQADHQ0DWwENAPeRDQNz3Q0CjD0RA
H95DQAffQ0DvyUNAPSREQBusQ0Cd2UNAhKJDQEQsREB+GkRAZNFDQDbCQ0ARFERAyu1DQLj1
Q0CS90NAbFBEQD0BRECrHERAYSNEQBbuQ0CKZ0RAfd9DQJcIREAMvENAznBEQB4wREAIDURA
VgREQENRREA1IERAxQJEQF8KREA9KkRAlz9EQLn2Q0A9TERAxkREQJ4MREB860NAuE1EQKsI
RECQGERAZwdEQOtFREC5M0RAbDhEQFEFREDiY0RAg1ZEQDVjREBviERA0VJEQH4zRED+HkRA
wYREQHKEREApuERAnEZEQJIiREAyuURAeF5EQM1nREDMoURAh0FEQO46REDZa0RAnC9EQNsq
REASe0RAFp9EQOd3REC9X0RAGpJEQHhdRED6pERAG1lEQLxZREB5N0RAYZFEQK5hREC7n0RA
d4hEQIF+REC7aERAAFBEQJZdREBtbERA46REQHTFREA410RA2ptEQDmcREBV1ERA2WVEQJWw
REARt0RAYWdEQEh6REAjT0RAw49EQFWBREDH5ERAUspEQMOuRECMkkRABGhEQP7CREC9wURA
kYFEQFWwREAY/ERA0rhEQNnRRECwtURAaadEQIXEREDVoERAgKlEQC+JRECOt0RAV8VEQPZJ
REAg50RA/clEQH/JREBpuURAP+VEQO2IREBXuERALOVEQEccRUCswURAMcxEQPcLRUDKz0RA
Mf5EQA0PRUDt2URA4+xEQE/ZREBI4ERAYbxEQFz1REAr+0RAhr5EQH/CREC3zERAtrpEQFUE
RUAUsURA4PREQKcORUAH90RAUBFFQAoKRUDK5kRA9gdFQEciRUDc4ERAdwxFQNe3REDj2URA
vSRFQCv4REDc+ERA6SpFQBAcRUBdK0VAvy9FQHf1REB+AkVAqxpFQPUyRUAk9ERADRtFQCZY
RUDiNEVAFwhFQAv1REA44URAAUZFQA/4REDCNUVAXxJFQBENRUBLFkVAjBBFQGLxRECwM0VA
WYVFQOBYRUCD+kRABV1FQOpQRUBJJ0VAJzFFQAsaRUCuYUVAQl5FQFQxRUDuS0VA1pxFQM2K
RUCXP0VALQtFQFpVRUB9L0VAdnRFQGYLRUBDYkVA5TVFQJonRUCKTkVA8oRFQP19RUDUPUVA
/GZFQIOIRUCAK0VA205FQNF9RUBzWUVAPIBFQMqJRUD4EkVAYEJFQG1RRUD9+URA215FQMh0
RUCScEVAEcJFQDHCRUCdqkVA685FQLWlRUAic0VAcYRFQMhMRUCfW0VAaIVFQB2NRUDKZEVA
eqtFQOBnRUD3dEVAglpFQEl1RUBMeEVAeX5FQJbFRUCJf0VAXq9FQEZqRUCNUkVAOVlFQC6o
RUBaskVAlYlFQCpCRUDdbUVAxZxFQLSHRUDdc0VAVdZFQJSgRUBYvkVAzW9FQKgBRkDYqEVA
gbxFQPvhRUDvjkVApqdFQJ5/RUCVuEVAL8dFQGbvRUAg/kVA8e1FQLmoRUCZ7kVA2L9FQCWC
RUBPvUVADLZFQOpvRUDXz0VA1+tFQInsRUBfyEVAx6hFQHuwRUD20UVANaxFQHnARUDZx0VA
gshFQGfORUCEfkVAcMlFQCcKRkDamkVAGNxFQHbWRUCxrUVA/rFFQMEARkB81UVAaetFQFu7
RUAAM0ZAQP1FQDDWRUCz0UVAlwlGQAm8RUAkBkZAcTNGQJPBRUB4BkZAP/RFQJQaRkC3oUVA
gvBFQPfaRUDHhkVAxBJGQJEWRkC0D0ZACeFFQB9ERkDkRUZAwlpGQKcMRkBmSUZASvxFQHDr
RUCD+UVAPyNGQE7RRUB2BkZA6vVFQF6xRUA/KEZA7sVFQAsbRkDkT0ZADQNGQDdPRkCxIEZA
bEVGQN1DRkBXOUZAVMlFQHD3RUBl+UVA3AxGQFpWRkAaOUZAYDxGQIhVRkDmOEZA+y5GQGB1
RkBKEkZAB8tGQBpLRkCoU0ZAhVdGQLVjRkCpTUZA3x1GQMo/RkCdnkZA951GQLpQRkAfpUZA
jy9GQKE6RkDbRUZAbTJGQNYSRkBQaUZAX0pGQKacRkAubUZABB5GQEJ8RkC+Y0ZA6ixGQOCl
RkCwUUZAD4VGQGjCRkBtSkZAeoxGQIGYRkBoZEZAuRZGQDReRkBLb0ZAOaVGQNF+RkAXi0ZA
IotGQLRpRkDUZ0ZA329GQDVtRkBcrEZAhHFGQKKSRkDAhUZAe3dGQH+VRkBjyEZAbbdGQKKK
RkBB1kZA97VGQO9bRkDHfEZAfZJGQOedRkDSaUZAKatGQPyCRkBM9EZAbqRGQGjwRkCK00ZA
d8FGQMiBRkA9nEZARXRGQHXBRkB610ZANdlGQFzbRkCoC0dA</AssayYData></Step><Step><CommonData><SampleLocation>1</SampleLocation><SampleID></SampleID><SampleGroup></SampleGroup><SampleInfo></SampleInfo><SampleRow>D</SampleRow><SamplePlate>1</SamplePlate><WellType>BUFFER</WellType><Concentration>-1</Concentration><ConcentrationUnits>µg/ml</ConcentrationUnits><MolarConcentration>-1</MolarConcentration><MolarConcUnits>nM</MolarConcUnits><MolecularWeight>-1</MolecularWeight><Temperature>25</Temperature><StartTime>4963233</StartTime><AssayTime>180</AssayTime></CommonData><FlowRate>600</FlowRate><StepType>DISASSOC</StepType><StepName>Dissociation</StepName><StepStatus>OK</StepStatus><ActualTime>179.999</ActualTime><CycleTime>0.2</CycleTime><AssayXData Points="900">cZ9/RaCif0XXpX9FC6l/RT6sf0Vtr39FoLJ/Rde1f0UHuX9FOrx/RW2/f0Wgwn9F18V/RQfJ
f0U6zH9Fcc9/RaTSf0XT1X9FB9l/RT7cf0Vt339FoOJ/Rdflf0UH6X9FPux/RXHvf0Wg8n9F
0/V/RQf5f0U6/H9Fbf9/RVIBgEXsAoBFgwSARR8GgEW4B4BFUAmAReoKgEWFDIBFHw6ARbYP
gEVSEYBF7BKARYUUgEUdFoBFuBeARVAZgEXqGoBFgxyARR0egEW2H4BFUiGARewigEWDJIBF
HSaARbYngEVSKYBF6iqARYUsgEUfLoBFti+ARVAxgEXqMoBFgzSARR02gEW4N4BFUDmAReo6
gEWFPIBFHT6ARbg/gEVQQYBF7EKARYNEgEUdRoBFtkeARVBJgEXqSoBFhUyARR1OgEW2T4BF
UFGARepSgEWDVIBFH1aARbZXgEVSWYBF6lqARYNcgEUdXoBFtl+ARVBhgEXqYoBFg2SARR1m
gEW2Z4BFUmmARepqgEWFbIBFHW6ARbhvgEVScYBF6nKARYN0gEUddoBFtneARVJ5gEXseoBF
hXyARR1+gEX8f4BFUIGAReqCgEWFhIBFHYaARbaHgEVQiYBF6oqARYWMgEUfjoBFto+ARVCR
gEXqkoBFg5SARR2WgEW2l4BFUpmARRubgEWDnIBFH56ARbafgEVSoYBF6qKARYekgEUdpoBF
uKeARVKpgEXqqoBFhayARR+ugEW2r4BFUrGAReqygEWDtIBFH7aARba3gEVQuYBF6rqARYO8
gEUdvoBFtr+ARVLBgEXqwoBFg8SARR3GgEW2x4BFUMmARerKgEWDzIBFHc6ARbbPgEVQ0YBF
6tKARYPUgEUf1oBFuNeARVDZgEXq2oBFhdyARR3egEW434BFUuGARerigEWD5IBFHeaARbbn
gEVS6YBF6uqARYPsgEUd7oBFtu+ARVDxgEXq8oBFg/SARR32gEW294BFUPmARez6gEWD/IBF
Hf6ARbb/gEVQAYFF6gKBRYMEgUUfBoFFtgeBRVAJgUXqCoFFgwyBRR0OgUW2D4FFUBGBReoS
gUWDFIFFHRaBRbYXgUVQGYFF6hqBRYMcgUUdHoFFth+BRVAhgUXqIoFFgySBRR8mgUW2J4FF
UimBReoqgUW0LIFFHy6BRbYvgUVQMYFF6jKBRYM0gUUdNoFFtjeBRVI5gUXqOoFFhTyBRR0+
gUW2P4FFUEGBRepCgUWDRIFFI0aBRbZHgUVQSYFF6kqBRYVMgUUdToFFuE+BRVJRgUXqUoFF
g1SBRR1WgUW2V4FFUFmBRepagUWDXIFFHV6BRbZfgUVQYYFF6mKBRYNkgUUdZoFFtmeBRVBp
gUXqaoFFg2yBRR1ugUW2b4FFUHGBRepygUWDdIFFHXaBRbZ3gUVneYFF6nqBRYN8gUUffoFF
tn+BRVKBgUXugoFFg4SBRR+GgUW2h4FFUImBReqKgUWDjIFFIY6BRbaPgUVSkYFF6pKBRYOU
gUUfloFFtpeBRVKZgUXqmoFFhZyBRR+egUW4n4FFUKGBReqigUWFpIFFHaaBRbangUVQqYFF
6qqBRYWsgUUfroFFuK+BRVKxgUXssoFFhbSBRR+2gUW2t4FFUrmBRey6gUWFvIFFN76BRbi/
gUVSwYFF7MKBRYXEgUUfxoFFuMeBRVLJgUXsyoFFhcyBRR/OgUW4z4FFZ9GBRezSgUWF1IFF
H9aBRbjXgUVS2YFF7NqBRYXcgUUf3oFFuN+BRVLhgUXs4oFFheSBRR/mgUW454FFUumBRezq
gUWF7IFFH+6BRbjvgUVS8YFF7PKBRYX0gUUf9oFFuPeBRVL5gUXu+oFFhfyBRR/+gUW4/4FF
UgGCRewCgkWFBIJFHwaCRbgHgkVSCYJFQguCRYUMgkUfDoJFuA+CRVIRgkXsEoJFhRSCRR8W
gkW4F4JFUhmCRewagkWFHIJFHx6CRbgfgkVSIYJF7CKCRYUkgkUfJoJFuCeCRVIpgkXsKoJF
hSyCRR8ugkW4L4JFUjGCRewygkWDNIJFHzaCRbg3gkVSOYJF7DqCRYU8gkUfPoJFuD+CRVJB
gkXsQoJFhUSCRR9GgkXZR4JFUkmCRexKgkWFTIJFH06CRbhPgkVSUYJF7FKCRYVUgkUfVoJF
uFeCRVJZgkXsWoJFhVyCRR9egkW2X4JFUGGCRepigkWFZIJFH2aCRbhngkVSaYJF6mqCRYNs
gkUfboJFuG+CRVJxgkXscoJFhXSCRR92gkW4d4JFUnmCRex6gkWDfIJFH36CRbh/gkVSgYJF
7IKCRYmEgkUfhoJFuIeCRVKJgkXsioJFg4yCRR+OgkW4j4JFUpGCReySgkWFlIJFHZaCRbiX
gkVSmYJF7JqCRYOcgkUfnoJFuJ+CRVKhgkXsooJFhaSCRR+mgkW4p4JFUqmCReqqgkWDrIJF
H66CRbivgkVQsYJF7LKCRYW0gkUftoJFuLeCRVK5gkXsuoJFhbyCRR++gkW4v4JFUMGCRezC
gkWFxIJFH8aCRbjHgkVSyYJF7MqCRYXMgkUfzoJFuM+CRVLRgkXs0oJFhdSCRR/WgkW414JF
UtmCRezagkWF3IJFH96CRbjfgkVS4YJF7OKCRYXkgkUd5oJFveeCRVDpgkXs6oJFheyCRR/u
gkW474JFUvGCRezygkWF9IJFH/aCRbj3gkVQ+YJF7PqCRYX8gkUf/oJFuP+CRVIBg0XsAoNF
hQSDRR8Gg0W4B4NFUgmDRewKg0WFDINFHw6DRbYPg0VQEYNF7BKDRYUUg0UfFoNFuBeDRVIZ
g0XsGoNFhRyDRR8eg0W4H4NFUCGDRewig0WFJINFHyaDRbgng0VSKYNF7CqDRYUsg0UdLoNF
ti+DRVIxg0XsMoNFhTSDRR82g0W4N4NFUjmDRew6g0WDPINFHz6DRbg/g0VQQYNF6kKDRYNE
g0UfRoNFuEeDRVJJg0XqSoNFhUyDRR9Og0W2T4NFUlGDRepSg0WFVINFH1aDRbZXg0VSWYNF
7FqDRYNcg0UdXoNFuF+DRVJhg0XsYoNFg2SDRR1mg0W4Z4NFUmmDRexqg0WDbINFHW6DRbhv
g0VQcYNF7HKDRYV0g0UddoNFtneDRVB5g0XseoNFg3yDRR9+g0W4f4NFUoGDReyCg0WFhINF
H4aDRbiHg0VSiYNF7IqDRYWMg0UfjoNFuI+DRVKRg0XqkoNFg5SDRR+Wg0W4l4NFUJmDReya
g0WFnINFHZ6DReqfg0VQoYNF7KKDRYWkg0UdpoNFyaeDRVKpg0XsqoNFg6yDRR2ug0W4r4NF
UrGDReqyg0WFtINFH7aDRba3g0VSuYNF7LqDRYW8g0UfvoNFyb+DRVLBg0XqwoNFhcSDRR/G
g0W2x4NFUsmDRezKg0WFzINFH86DRbjPg0VS0YNF7NKDRYXUg0Uf1oNFuNeDRVLZg0Xs2oNF
hdyDRR3eg0W234NFUuGDRezig0WD5INFHeaDRbbng0VQ6YNF7OqDRYXsg0Uf7oNFuO+DRVDx
g0Xs8oNFg/SDRR/2g0W494NFUPmDRez6g0WF/INFHf6DRbj/g0VSAYRF7AKERYUEhEUdBoRF
uAeERVAJhEXqCoRFhQyERR0OhEXPD4RFUhGERewShEWFFIRFHxaERbYXhEVQGYRF7BqERYMc
hEUdHoRFuB+ERVIhhEXqIoRFhSSERR8mhEW2J4RFUimEReoqhEWFLIRFHS6ERbYvhEVSMYRF
6jKERYU0hEUdNoRFuDeERVI5hEUjO4RFmDyERR8+hEW2P4RFUkGERexChEWFRIRFH0aERbhH
hEVQSYRF6kqERYVMhEUdToRFtk+ERVBRhEXsUoRFg1SERR9WhEW4V4RFUlmERepahEWFXIRF
H16ERbhfhEVQYYRF6mKERYVkhEUdZoRFuGeERVBphEXsaoRFg2yERR9uhEW4b4RFUnGERepy
hEWFdIRFH3aERbZ3hEVSeYRF6nqERYN8hEUjfoRFuH+ERVCBhEXsgoRFhYSERR+GhEW4h4RF
UImEReqKhEWFjIRFH46ERbiPhEVSkYRF6pKERYOUhEUfloRFtpeERVCZhEXqmoRFg5yERR2e
hEW4n4RFUKGEReqihEWFpIRFHaaERbanhEVSqYRF7KqERYOshEUdroRFy6+ERVCxhEXqsoRF
g7SERR22hEW4t4RFULmEReq6hEWDvIRFH76ERbi/hEVSwYRF6sKERYXEhEUfxoRFtseERVDJ
hEXqyoRFg8yERR3OhEW2z4RFUNGERezShEWD1IRFH9aERbjXhEVQ2YRF7tqERYPchEUf3oRF
tt+ERVDhhEXq4oRFg+SERR3mhEW254RFUOmERezqhEWF7IRFHe6ERbbvhEVQ8YRF7PKERYP0
hEUd9oRFtveERVD5hEXq+oRFg/yERR/+hEW2/4RFUgGFRewChUWFBIVFHQaFRbgHhUVSCYVF
7AqFRYUMhUUdDoVFuA+FRVARhUXqEoVFhRSFRR0WhUW4F4VFUBmFReoahUWDHIVFHx6FRbgf
hUVSIYVF7CKFRYUkhUUdJoVFtieFRVAphUXqKoVFgyyFRR8uhUW2L4VFUjGFReoyhUWDNIVF
HTaFRbY3hUVSOYVF6jqFRYM8hUUdPoVFtj+FRVBBhUXsQoVFg0SFRR1GhUW2R4VFUEmFRepK
hUWDTIVFHU6FReZPhUVQUYVF6lKFRYNUhUUfVoVFtleFRVBZhUXqWoVFg1yFRR1ehUW4X4VF
UGGFRepihUWDZIVFHWaFRbZnhUVQaYVF7GqFRYNshUUdboVF</AssayXData><AssayYData Points="900">a5hFQLnQRUBhLUZAlwVHQEWeR0DMykdAMqBIQPSESEANDklAwJpJQM56SUAevElACyhKQAVZ
SkD5EEpA+V1KQKR2SkDQpUpAO9FKQPB9SkDDt0pABrhKQHncSkAm1UpAVdZKQOHcSkDEhEpA
v7pKQH3ySkDmIktAvvpKQBbwSkCy5kpAXvdKQNwZS0A6P0tA9uRKQGM3S0DsK0tARiRLQJIP
S0CvF0tAPz5LQDIHS0AmIktAqTxLQNwwS0Cs5kpAQURLQEX4SkCjI0tABBxLQMgXS0AQQUtA
ov9KQFVbS0BVRUtAtlhLQF0US0Bh70pAw/lKQEswS0C4J0tAlRVLQH6AS0CMB0tACxdLQNo3
S0BmKUtAoTBLQDsZS0CuFktAaylLQLonS0C0JEtAVQxLQIpyS0Cw60pAajxLQNZCS0A5UktA
yfVKQCY7S0BYHUtAjU5LQH33SkBzKUtA4hJLQO9QS0CrQktAtyVLQJrqSkBiGUtA/D5LQCBD
S0C3z0pAXHZLQK5CS0CL+kpABQNLQDo/S0BNHktAkQBLQPUYS0C6P0tAcSJLQCRCS0Dc2EpA
XwBLQGw3S0DKEktAUDZLQBoWS0B+ZktAUGpLQFsKS0CtRktACzNLQPArS0D7xEpAjjFLQC1D
S0AIQ0tALz9LQNkjS0B2GEtAwhNLQAb0SkChCEtAogFLQDVRS0BjbEtApmJLQB0RS0CcLUtA
ZQFLQNT1SkDALEtAaTxLQDY9S0BEPEtAG11LQFcQS0AzsEpAQA5LQNshS0B4S0tAVRpLQB5Z
S0BYK0tAJEBLQI0SS0A+L0tAIDdLQBLRSkB4l0tA0x1LQFomS0Dx6UpAsyNLQB5ES0CTDEtA
YxpLQI0ES0CD8kpAufBKQMrkSkDIBEtA7+dKQN3qSkCPQEtAy1lLQKk/S0CoLEtAXSlLQHwY
S0CTN0tAPfZKQC9MS0CAGEtAcjNLQM7YSkDpQktAaPFKQJ0gS0DGNEtABDpLQNMDS0AQEEtA
KPZKQC/vSkABSktAuyxLQIo5S0AMLUtADQhLQDcSS0BSCktA+ftKQIVDS0C+UEtA7gxLQLAv
S0Ad5EpAcsxKQOUZS0Df/UpAv/lKQJwoS0C5F0tAoQBLQGkpS0CUQEtAhg1LQNAuS0AF+EpA
ANRKQHEWS0AAYEtAaA1LQG8iS0Bo+0pAR+xKQIz3SkA/xkpAPD5LQFtJS0D6A0tAAzlLQE/8
SkDHV0tAu09LQKQTS0CTLUtAHGVLQGKGS0B700pAn1ZLQEwRS0Br6kpAhwBLQIjJSkC8CktA
yD9LQBwvS0Dp+kpAgfBKQF8GS0B0BEtAkShLQG43S0AFTEtAjt9KQANIS0B8EktAVBdLQPDy
SkDONEtAyPRKQEMYS0B9Q0tAigFLQKAiS0AYKktAGlVLQGVKS0DkZ0tAjCBLQH44S0DOQktA
UTtLQNc5S0BzQUtA+vdKQPRaS0CBREtAkmZLQDUqS0C0DktAlyFLQFB5S0DZLEtAI1FLQIcd
S0BnJktADS9LQBM4S0B27kpAQitLQBRQS0DwXUtAmxtLQPEPS0Dv+UpAkBdLQI8/S0BSJ0tA
gDlLQGYeS0DUSUtASTBLQBcTS0D2M0tABD5LQA0VS0DoLUtAjUFLQAYpS0AaCEtAZS1LQADm
SkARX0tAMz9LQLbiSkBCC0tAPxFLQOslS0BGQUtAVV5LQG7mSkAnjktArgVLQOxlS0CK+EpA
YuRKQPkkS0AiL0tAgzlLQJRDS0DnTUtA8GNLQHA8S0CaP0tAhSZLQIAjS0DwG0tA4DdLQAIj
S0CYSUtAP2pLQHQcS0ApM0tAOhhLQIBnS0BaI0tAxv9KQCIsS0BdMktAKSRLQL8+S0BYREtA
OixLQKpZS0AqNEtAcVNLQEZQS0B2YktAHiJLQO1JS0BfLEtAF11LQH5gS0CP50pAxUtLQH92
S0DCSUtA7EpLQHozS0BFREtARhJLQEVJS0BdUEtAeUBLQHEZS0BhfEtA+SxLQFo/S0CUTUtA
eG5LQLCMS0Duf0tAEhxLQGn/SkCuXktA1SNLQGZIS0C8L0tATlZLQLMoS0DaOUtAHTFLQMQ8
S0BiIktABSZLQM9HS0DohktARixLQPtcS0ALU0tAfgpLQL9kS0BnREtAK4ZLQJ4rS0AIHEtA
U0ZLQK1XS0CTZUtAPJNLQLJKS0AgRktAZzVLQPV7S0B5MEtAT3xLQKcFS0DwYEtA9QZLQBSk
S0DZjktAMj5LQKY6S0DES0tADBhLQBpCS0BQg0tAAllLQHRGS0ChN0tAX1VLQIRkS0C2MktA
nxtLQNg2S0DxbUtA6YpLQBNLS0AzrEtANnZLQGFlS0CbzktAFh5LQLuMS0C1j0tArIxLQBVZ
S0ADW0tAAyFLQPZHS0CFbktA/mlLQI93S0BsjEtA+pVLQLiWS0CZFktAlGdLQJJsS0CBaUtA
FVlLQCiCS0CioEtAZUFLQA5BS0CobktAf3VLQMp9S0CPkUtAYkhLQHe2S0CgJ0tAgYpLQPch
S0DwXktAyIlLQKWeS0DkW0tA2klLQAKcS0DZR0tATYZLQINyS0DtiUtAPbtLQOyVS0AxhEtA
p21LQGlsS0A4cEtA9HFLQPNuS0AocEtA2SVLQNm5S0BkV0tADnZLQJiOS0BlMktAIIBLQDJj
S0CkRUtAfG5LQOiWS0DjnUtA5ZpLQNqPS0BGVEtAxGNLQNKnS0CiUUtA90hLQLhGS0B0WktA
AWJLQMFjS0CzkktAYHJLQA1PS0BTnEtAApFLQG9pS0APWktAslNLQJ6zS0CtNktAC2JLQJC7
S0Dy+EtAmX1LQLdZS0B1q0tAMs5LQIvjS0ARoktAEIhLQLROS0C4iUtA45xLQBGCS0BOnEtA
1rlLQJmSS0ATbktAP4JLQAh4S0D3bEtAS71LQKdRS0BxpUtAqWdLQATaS0AwhktA94dLQL2R
S0BhsktA4N1LQG+mS0B2SUtAS69LQE+hS0CPgEtANLFLQNN4S0CIf0tAOHFLQDqcS0A/xktA
ktxLQH5IS0A2WktAsJRLQI6fS0C0vEtA7pZLQOpoS0APcUtA8c1LQIukS0Bu1ktAh6tLQO1o
S0AJbktAnbNLQFXoS0B8aktAyp9LQMiiS0BZc0tAaBlMQDSYS0Bqk0tAGuZLQN+sS0AVzktA
0KVLQD+6S0DKaUtAwm5LQFn4S0Dh50tAbadLQB3NS0DWpEtA1q5LQNriS0D8rUtAYJFLQNWK
S0DYiEtAgHVLQBmSS0DGxEtAD4BLQH++S0ALtktAZmBLQCrCS0CrmktA/aJLQFu1S0B1xktA
c6JLQLANTEBhvktAx29LQEq4S0A940tAy65LQG+dS0DElEtAnPRLQAxuS0AKAUxAdLNLQFRm
S0Bdc0tA2ptLQLCsS0B7oEtALsNLQLnfS0BDvEtAz8FLQMSQS0DUbUtAHMZLQBKyS0BA8UtA
oHZLQCuBS0AezUtAWadLQLW1S0AAv0tAJbBLQF6QS0AViUtAbOFLQHToS0BtiktAPuRLQO5z
S0Df3UtAkaRLQCuVS0CxlktAx4NLQD7DS0DLv0tAzilMQBKoS0CsL0xAWt9LQEKmS0BKu0tA
44lLQHTsS0BI0UtAxL9LQPmNS0DdsktAB5dLQMvgS0C4y0tAjpNLQC7iS0CU2UtAmKVLQIKs
S0DjwktAGJ9LQKHDS0CPkUtArrVLQAunS0DjnEtAKLhLQL6sS0BQqktArO5LQDKbS0DD2ktA
MuBLQKLeS0CjBUxAAvxLQIilS0BPzUtAu7JLQLgUTEA6z0tAwOZLQEYATEB03UtA3eZLQPu2
S0CZ70tAjNZLQEG/S0B64EtAdJ9LQO/yS0D660tAcO9LQNnXS0BihUtAridMQJrhS0Dy4ktA
B+hLQHulS0CU4ktAYfBLQPT+S0BR6ktAhhNMQBTJS0Ayv0tAOvtLQF3PS0ACC0xA3+FLQLbi
S0Dv0EtA1uRLQFPTS0BoGkxAPtpLQNzqS0Bu0EtAdeVLQN28S0Dc0EtA3bxLQLPpS0CQBExA
V/xLQIfiS0ASA0xAHe9LQA0eTEAU/0tAOcZLQGKuS0AB60tAzutLQE8dTEA780tAjs9LQA0N
TEA4vUtAYx5MQI8DTEDHBkxAWNNLQIUkTEAg7EtAReZLQDHhS0Bi2UtAcPZLQOkLTEB88ktA
Nx1MQJgiTEAK7UtADitMQInrS0Bm90tAkPdLQI8VTEDc0ktAR8FLQCfoS0ADEExATNRLQML3
S0C0AExAVAZMQFnoS0AYP0xA2P9LQNb0S0Bqz0tADSxMQBDxS0BpH0xA5BFMQGI0TEAeFkxA
jOJLQH4STEDZ4EtAksxLQLX6S0BYKUxA5lVMQND/S0CiJExAebFLQAXbS0CTFUxA6RJMQFXq
S0C76UtAqyhMQIzhS0DTR0xA6wJMQHwjTEAdHUxAROJLQNgKTECeYExA1OdLQCAjTEACQUxA
J3VMQD/uS0DeB0xAqSZMQJzjS0B5GUxAYANMQNARTEBwHUxAtPVLQNfxS0Ax80tALTVMQEBI
TEAh7EtA/VRMQHkFTEBRDkxATSdMQHHSS0A+a0xA5fJLQPMLTEDOAUxAYwtMQMQtTEBb1EtA
B+NLQG/LS0B4QkxAkU5MQFYRTEB0L0xANxVMQNskTECnEkxArQdMQLX9S0CoRkxAdHZMQFk4
TEDyNExAABhMQEkaTEAMs0tAKApMQLrCS0BHUExAOFVMQJAFTEAPOkxAAntMQK1eTECIPExA
9CZMQBw0TEB+8UtA4+ZLQKf9S0BF6UtA7wZMQBk9TEAhJExA</AssayYData></Step><Step><CommonData><SampleLocation>11</SampleLocation><SampleID></SampleID><SampleGroup></SampleGroup><SampleInfo></SampleInfo><SampleRow>D</SampleRow><SamplePlate>1</SamplePlate><WellType>REGENERATION</WellType><Concentration>-1</Concentration><ConcentrationUnits>µg/ml</ConcentrationUnits><MolarConcentration>-1</MolarConcentration><MolarConcUnits>nM</MolarConcUnits><MolecularWeight>-1</MolecularWeight><Temperature>25</Temperature><StartTime>5152344</StartTime><AssayTime>5</AssayTime></CommonData><FlowRate>1000</FlowRate><StepType>KREGENERATION</StepType><StepName>Regeneration</StepName><StepStatus>OK</StepStatus><ActualTime>4.9998</ActualTime><CycleTime>0.2</CycleTime><AssayXData Points="25">t2+FRVFxhUXqcoVFhHSFRR12hUW3d4VFUXmFRep6hUWEfIVFHX6FRbd/hUVPgYVF6oKFRYSE
hUUdhoVFt4eFRVGJhUXoioVFhIyFRR2OhUW3j4VFUZGFReqShUWElIVFHZaFRQ==</AssayXData><AssayYData Points="25">N+hRv8MJib9s6Zi/sN+kv/Yqrb+99bS/7wK7v5Zcv7+zT8S/cy/Iv6VJy7/vMc6/IKLQv0k1
1L8MH9a/anXYvxez2r9XFdy/VU3ev58n4L/wEuG/hsbivx1x5L9/O+W/aH7mvw==</AssayYData></Step><Step><CommonData><SampleLocation>12</SampleLocation><SampleID></SampleID><SampleGroup></SampleGroup><SampleInfo></SampleInfo><SampleRow>D</SampleRow><SamplePlate>1</SamplePlate><WellType>NEUTRALIZATION</WellType><Concentration>-1</Concentration><ConcentrationUnits>µg/ml</ConcentrationUnits><MolarConcentration>-1</MolarConcentration><MolarConcUnits>nM</MolarConcUnits><MolecularWeight>-1</MolecularWeight><Temperature>25</Temperature><StartTime>5168306</StartTime><AssayTime>5</AssayTime></CommonData><FlowRate>1000</FlowRate><StepType>KREGENERATION</StepType><StepName>Regeneration</StepName><StepStatus>OK</StepStatus><ActualTime>5.00078</ActualTime><CycleTime>0.2</CycleTime><AssayXData Points="25">uZeFRXyZhUXqmoVFhJyFRR2ehUW3n4VFUaGFReqihUW/pIVFHaaFRbWnhUVPqYVF6qqFRYSs
hUUbroVFt6+FRU+xhUXqsoVFhLSFRRu2hUW3t4VFT7mFRfK6hUWEvIVFIb6FRQ==</AssayXData><AssayYData Points="25">VwDuP7FE8T8ONPU/G5j4P6U2+z8Zt/w/ftP/P5+CAEBncAFAc7EBQMB8AkBMJANALnYDQI4I
BEArFwRALGMEQEATBUAJTQVAIlsFQL4RBkBzEwZAtVkGQBh+BkBS3QZAre0GQA==</AssayYData></Step><Step><CommonData><SampleLocation>11</SampleLocation><SampleID></SampleID><SampleGroup></SampleGroup><SampleInfo></SampleInfo><SampleRow>D</SampleRow><SamplePlate>1</SamplePlate><WellType>REGENERATION</WellType><Concentration>-1</Concentration><ConcentrationUnits>µg/ml</ConcentrationUnits><MolarConcentration>-1</MolarConcentration><MolarConcUnits>nM</MolarConcUnits><MolecularWeight>-1</MolecularWeight><Temperature>25</Temperature><StartTime>5184414</StartTime><AssayTime>5</AssayTime></CommonData><FlowRate>1000</FlowRate><StepType>KREGENERATION</StepType><StepName>Regeneration</StepName><StepStatus>OK</StepStatus><ActualTime>4.9998</ActualTime><CycleTime>0.2</CycleTime><AssayXData Points="25">u7+FRVXBhUXuwoVFiMSFRSHGhUW7x4VFVcmFRe7KhUWIzIVFIc6FRbvPhUVV0YVF7tKFRYjU
hUUh1oVFu9eFRVXZhUXu2oVFiNyFRSHehUW734VFVeGFRe7ihUWI5IVFIeaFRQ==</AssayXData><AssayYData Points="25">v92ov+thvr+PTMi/IL7Ov41L079QS9e/zgnavx683L/5b9+/EhzhvxT54r/HmeS/y8jlv+bJ
578OcOi/lADqv1IP67/98+u/gwztv5N67r9Qoe+/hbDvv+ko8b/fpPG/kCLyvw==</AssayYData></Step><Step><CommonData><SampleLocation>12</SampleLocation><SampleID></SampleID><SampleGroup></SampleGroup><SampleInfo></SampleInfo><SampleRow>D</SampleRow><SamplePlate>1</SamplePlate><WellType>NEUTRALIZATION</WellType><Concentration>-1</Concentration><ConcentrationUnits>µg/ml</ConcentrationUnits><MolarConcentration>-1</MolarConcentration><MolarConcUnits>nM</MolarConcUnits><MolecularWeight>-1</MolecularWeight><Temperature>25</Temperature><StartTime>5200587</StartTime><AssayTime>5</AssayTime></CommonData><FlowRate>1000</FlowRate><StepType>KREGENERATION</StepType><StepName>Regeneration</StepName><StepStatus>OK</StepStatus><ActualTime>4.99883</ActualTime><CycleTime>0.2</CycleTime><AssayXData Points="25">u+eFRVXphUXu6oVFiOyFRSHuhUW774VFZ/GFRe7yhUWI9IVFIfaFRbv3hUVV+YVF7vqFRYj8
hUUs/oVFu/+FRVUBhkXuAoZFmgSGRSEGhkW7B4ZFVQmGRe4KhkWIDIZFHw6GRQ==</AssayXData><AssayYData Points="25">yRXuPwP18T8YV/Y/kGv5P4Pe+z/u+f0/XkEAQPjbAECeiQFAsi8CQOiwAkDDOwNANZoDQJpv
BEBICgRADdsEQFsbBUBTfAVAvpIFQMJHBkDTQAZAytwGQPzdBkAY+wZASwwHQA==</AssayYData></Step><Step><CommonData><SampleLocation>11</SampleLocation><SampleID></SampleID><SampleGroup></SampleGroup><SampleInfo></SampleInfo><SampleRow>D</SampleRow><SamplePlate>1</SamplePlate><WellType>REGENERATION</WellType><Concentration>-1</Concentration><ConcentrationUnits>µg/ml</ConcentrationUnits><MolarConcentration>-1</MolarConcentration><MolarConcUnits>nM</MolarConcUnits><MolecularWeight>-1</MolecularWeight><Temperature>25</Temperature><StartTime>5216685</StartTime><AssayTime>5</AssayTime></CommonData><FlowRate>1000</FlowRate><StepType>KREGENERATION</StepType><StepName>Regeneration</StepName><StepStatus>OK</StepStatus><ActualTime>4.99883</ActualTime><CycleTime>0.2</CycleTime><AssayXData Points="25">uQ+GRVERhkXqEoZFhBSGRR0WhkW3F4ZFURmGReoahkWEHIZFHR6GRbcfhkVRIYZF6iKGRbUk
hkUdJoZFtyeGRVEphkXqKoZFhiyGRR0uhkW3L4ZFUTGGReoyhkWGNIZFHTaGRQ==</AssayXData><AssayYData Points="25">K66qv5Nbwb9f4sq/tVHRv7gt1b/xyti/02jbv8uq3b/WkuC/kh3iv63d4793HOW/+wHnv1QV
6L9O4+i/HIPqv0ft6r8/H+y/dJTsv/Mz7b8wAO+/I0Lvv8Pa77/5c/C/H/Dwvw==</AssayYData></Step><Step><CommonData><SampleLocation>12</SampleLocation><SampleID></SampleID><SampleGroup></SampleGroup><SampleInfo></SampleInfo><SampleRow>D</SampleRow><SamplePlate>1</SamplePlate><WellType>NEUTRALIZATION</WellType><Concentration>-1</Concentration><ConcentrationUnits>µg/ml</ConcentrationUnits><MolarConcentration>-1</MolarConcentration><MolarConcUnits>nM</MolarConcUnits><MolecularWeight>-1</MolecularWeight><Temperature>25</Temperature><StartTime>5232772</StartTime><AssayTime>5</AssayTime></CommonData><FlowRate>1000</FlowRate><StepType>KREGENERATION</StepType><StepName>Regeneration</StepName><StepStatus>OK</StepStatus><ActualTime>4.99883</ActualTime><CycleTime>0.2</CycleTime><AssayXData Points="25">tzeGRU85hkXoOoZFgjyGRRs+hkW1P4ZFUUGGRehChkWCRIZFG0aGRbVHhkVPSYZF6EqGRYJM
hkUbToZFtU+GRVFRhkXoUoZFglSGRR1WhkW1V4ZFUVmGRehahkWCXIZFG16GRQ==</AssayXData><AssayYData Points="25">T0TyPzaB9T+36/k/DKf9P3za/z9ITwFAMgUCQDUuA0AtgQNAlZUEQN0RBUCRngVAwrQFQBSH
BkCqCQdA9BUHQLJ/B0D1sgdAb9QHQPZqCEA0sghAzDYJQAUYCUAugQlAkZYJQA==</AssayYData></Step></KineticsData></ExperimentResults>
